# Supplementary material for: Protein complex-based analysis is resistant to the obfuscating consequences of batch effects --- a case study in clinical proteomics
Source: BMC Genomics. 2017 Mar 14;18(Suppl 2):142. doi: 10.1186/s12864-017-3490-3 (PMC5374662; doi:10.1186/s12864-017-3490-3)
Supplement: Supplementary file 2 — Simulated data D2.2H. (ZIP 3730 kb) [file 12864_2017_3490_MOESM2_ESM.zip]

Archive with 201 entries (200 files):
- D2.2.301.txt
- __MACOSX/
- __MACOSX/._D2.2.301.txt
- D2.2.302.txt
- __MACOSX/._D2.2.302.txt
- D2.2.303.txt
- __MACOSX/._D2.2.303.txt
- D2.2.304.txt
- __MACOSX/._D2.2.304.txt
- D2.2.305.txt
- __MACOSX/._D2.2.305.txt
- D2.2.306.txt
- __MACOSX/._D2.2.306.txt
- D2.2.307.txt
- __MACOSX/._D2.2.307.txt
- D2.2.308.txt
- __MACOSX/._D2.2.308.txt
- D2.2.309.txt
- __MACOSX/._D2.2.309.txt
- D2.2.310.txt
- __MACOSX/._D2.2.310.txt
- D2.2.311.txt
- __MACOSX/._D2.2.311.txt
- D2.2.312.txt
- __MACOSX/._D2.2.312.txt
- D2.2.313.txt
- __MACOSX/._D2.2.313.txt
- D2.2.314.txt
- __MACOSX/._D2.2.314.txt
- D2.2.315.txt
- __MACOSX/._D2.2.315.txt
- D2.2.316.txt
- __MACOSX/._D2.2.316.txt
- D2.2.317.txt
- __MACOSX/._D2.2.317.txt
- D2.2.318.txt
- __MACOSX/._D2.2.318.txt
- D2.2.319.txt
- __MACOSX/._D2.2.319.txt
- D2.2.320.txt
- __MACOSX/._D2.2.320.txt
- D2.2.321.txt
- __MACOSX/._D2.2.321.txt
- D2.2.322.txt
- __MACOSX/._D2.2.322.txt
- D2.2.323.txt
- __MACOSX/._D2.2.323.txt
- D2.2.324.txt
- __MACOSX/._D2.2.324.txt
- D2.2.325.txt
- __MACOSX/._D2.2.325.txt
- D2.2.326.txt
- __MACOSX/._D2.2.326.txt
- D2.2.327.txt
- __MACOSX/._D2.2.327.txt
- D2.2.328.txt
- __MACOSX/._D2.2.328.txt
- D2.2.329.txt
- __MACOSX/._D2.2.329.txt
- D2.2.330.txt
- __MACOSX/._D2.2.330.txt
- D2.2.331.txt
- __MACOSX/._D2.2.331.txt
- D2.2.332.txt
- __MACOSX/._D2.2.332.txt
- D2.2.333.txt
- __MACOSX/._D2.2.333.txt
- D2.2.334.txt
- __MACOSX/._D2.2.334.txt
- D2.2.335.txt
- __MACOSX/._D2.2.335.txt
- D2.2.336.txt
- __MACOSX/._D2.2.336.txt
- D2.2.337.txt
- __MACOSX/._D2.2.337.txt
- D2.2.338.txt
- __MACOSX/._D2.2.338.txt
- D2.2.339.txt
- __MACOSX/._D2.2.339.txt
- D2.2.340.txt
- __MACOSX/._D2.2.340.txt
- D2.2.341.txt
- __MACOSX/._D2.2.341.txt
- D2.2.342.txt
- __MACOSX/._D2.2.342.txt
- D2.2.343.txt
- __MACOSX/._D2.2.343.txt
- D2.2.344.txt
- __MACOSX/._D2.2.344.txt
- D2.2.345.txt
- __MACOSX/._D2.2.345.txt
- D2.2.346.txt
- __MACOSX/._D2.2.346.txt
- D2.2.347.txt
- __MACOSX/._D2.2.347.txt
- D2.2.348.txt
- __MACOSX/._D2.2.348.txt
- D2.2.349.txt
- __MACOSX/._D2.2.349.txt
- D2.2.350.txt
- __MACOSX/._D2.2.350.txt
- D2.2.351.txt
- __MACOSX/._D2.2.351.txt
- D2.2.352.txt
- __MACOSX/._D2.2.352.txt
- D2.2.353.txt
- __MACOSX/._D2.2.353.txt
- D2.2.354.txt
- __MACOSX/._D2.2.354.txt
- D2.2.355.txt
- __MACOSX/._D2.2.355.txt
- D2.2.356.txt
- __MACOSX/._D2.2.356.txt
- D2.2.357.txt
- __MACOSX/._D2.2.357.txt
- D2.2.358.txt
- __MACOSX/._D2.2.358.txt
- D2.2.359.txt
- __MACOSX/._D2.2.359.txt
- D2.2.360.txt
- __MACOSX/._D2.2.360.txt
- D2.2.361.txt
- __MACOSX/._D2.2.361.txt
- D2.2.362.txt
- __MACOSX/._D2.2.362.txt
- D2.2.363.txt
- __MACOSX/._D2.2.363.txt
- D2.2.364.txt
- __MACOSX/._D2.2.364.txt
- D2.2.365.txt
- __MACOSX/._D2.2.365.txt
- D2.2.366.txt
- __MACOSX/._D2.2.366.txt
- D2.2.367.txt
- __MACOSX/._D2.2.367.txt
- D2.2.368.txt
- __MACOSX/._D2.2.368.txt
- D2.2.369.txt
- __MACOSX/._D2.2.369.txt
- D2.2.370.txt
- __MACOSX/._D2.2.370.txt
- D2.2.371.txt
- __MACOSX/._D2.2.371.txt
- D2.2.372.txt
- __MACOSX/._D2.2.372.txt
- D2.2.373.txt
- __MACOSX/._D2.2.373.txt
- D2.2.374.txt
- __MACOSX/._D2.2.374.txt
- D2.2.375.txt
- __MACOSX/._D2.2.375.txt
- D2.2.376.txt
- __MACOSX/._D2.2.376.txt
- D2.2.377.txt
- __MACOSX/._D2.2.377.txt
- D2.2.378.txt
- __MACOSX/._D2.2.378.txt
- D2.2.379.txt
- __MACOSX/._D2.2.379.txt
- D2.2.380.txt
- __MACOSX/._D2.2.380.txt
- D2.2.381.txt
- __MACOSX/._D2.2.381.txt
- D2.2.382.txt
- __MACOSX/._D2.2.382.txt
- D2.2.383.txt
- __MACOSX/._D2.2.383.txt
- D2.2.384.txt
- __MACOSX/._D2.2.384.txt
- D2.2.385.txt
- __MACOSX/._D2.2.385.txt
- D2.2.386.txt
- __MACOSX/._D2.2.386.txt
- D2.2.387.txt
- __MACOSX/._D2.2.387.txt
- D2.2.388.txt
- __MACOSX/._D2.2.388.txt
- D2.2.389.txt
- __MACOSX/._D2.2.389.txt
- D2.2.390.txt
- __MACOSX/._D2.2.390.txt
- D2.2.391.txt
- __MACOSX/._D2.2.391.txt
- D2.2.392.txt
- __MACOSX/._D2.2.392.txt
- D2.2.393.txt
- __MACOSX/._D2.2.393.txt
- D2.2.394.txt
- __MACOSX/._D2.2.394.txt
- D2.2.395.txt
- __MACOSX/._D2.2.395.txt
- D2.2.396.txt
- __MACOSX/._D2.2.396.txt
- D2.2.397.txt
- __MACOSX/._D2.2.397.txt
- D2.2.398.txt
- __MACOSX/._D2.2.398.txt
- D2.2.399.txt
- __MACOSX/._D2.2.399.txt
- D2.2.400.txt
- __MACOSX/._D2.2.400.txt
