# Supplementary material for: Protein complex-based analysis is resistant to the obfuscating consequences of batch effects --- a case study in clinical proteomics
Source: BMC Genomics. 2017 Mar 14;18(Suppl 2):142. doi: 10.1186/s12864-017-3490-3 (PMC5374662; doi:10.1186/s12864-017-3490-3)
Supplement: Supplementary file 2 — Simulated data D2.2H. (ZIP 3730 kb) [file 12864_2017_3490_MOESM2_ESM.zip › D2.2.301.txt]

protLen	X0	X0.1	X0.2	X0.3	X1	X1.1	X1.2	X1.3	sig
prot1	1338	890	884	1366.5	1321.5	868	917	1438.5	1291.5	ns
prot2	2199	33	40	54	84	38	32	64	44	ns
prot3	1538	26	30	26.4	33.6	117	90	118.8	126	sig
prot4	2319	24	24	43.2	43.2	87	63	97.2	145.8	sig
prot5	1392	32	51	76.5	64.5	49	48	84	72	ns
prot6	1985	31	37	88	84	31	29	54	44	ns
prot7	1262	48	41	49.2	60	49	53	68.4	45.6	ns
prot8	3862	16	15	36	14.4	16	20	50.4	41.4	ns
prot9	1295	49	32	55.5	75	47	41	78	60	ns
prot10	4287	16	14	26	12	13	10	26	36	sig
prot11	1277	44	46	61.2	63.6	47	39	44.4	56.4	ns
prot12	3587	11	5	12.6	7.2	6	5	5.4	7.2	ns
prot13	774	69	67	108	99	80	61	114	111	ns
prot14	1960	7	3	8	10	2	6	14	10	ns
prot15	858	71	52	58.8	67.2	68	58	85.2	92.4	ns
prot16	693	89	84	118.8	129.6	86	85	140.4	147.6	ns
prot17	748	65	64	75	82.5	67	74	82.5	87	ns
prot18	875	56	42	66	88	53	39	88	100	ns
prot19	1755	16	16	14.4	19.2	15	16	18	13.2	ns
prot20	839	36	52	68.4	64.8	35	37	70.2	48.6	ns
prot21	857	28	29	39	43.5	27	25	42	42	ns
prot22	1248	27	26	42	50	23	30	64	58	ns
prot23	1308	20	25	18	18	22	32	24	26.4	sig
prot24	1260	13	12	30.6	23.4	14	14	27	41.4	ns
prot25	1487	3	8	16.5	4.5	8	7	6	10.5	ns
prot26	477	94	95	200	176	83	81	166	174	ns
prot27	1324	20	23	21.6	33.6	23	29	26.4	22.8	ns
prot28	997	18	23	34.2	46.8	20	14	32.4	23.4	ns
prot29	623	99	114	144	148.5	115	109	169.5	160.5	ns
prot30	657	99	95	198	182	103	109	162	210	ns
prot31	1735	11	14	18	16.8	9	9	18	15.6	ns
prot32	904	4	15	14.4	28.8	15	10	12.6	16.2	ns
prot33	446	190	191	286.5	253.5	576	561	796.5	895.5	sig
prot34	262	195	205	390	356	352	404	664	740	sig
prot35	682	103	102	117.6	126	96	94	127.2	138	ns
prot36	742	38	53	91.8	106.2	50	44	72	109.8	ns
prot37	630	36	28	82.5	66	36	37	49.5	67.5	ns
prot38	672	40	37	60	60	39	28	62	54	ns
prot39	1056	37	28	31.2	31.2	25	33	30	38.4	ns
prot40	1098	16	30	32.4	34.2	16	14	30.6	54	ns
prot41	1192	13	14	16.5	25.5	17	12	18	7.5	ns
prot42	1888	7	7	28	18	13	10	26	18	ns
prot43	500	161	159	187.2	205.2	163	206	192	180	ns
prot44	610	43	39	70.2	109.8	47	60	104.4	79.2	ns
prot45	543	38	38	51	57	54	41	55.5	46.5	ns
prot46	685	34	26	52	66	29	32	84	78	ns
prot47	546	27	30	34.8	39.6	17	25	30	38.4	ns
prot48	1311	18	12	14.4	18	13	13	25.2	16.2	ns
prot49	1047	10	12	19.5	25.5	13	7	13.5	18	ns
prot50	491	119	127	254	282	125	145	240	270	ns
prot51	654	70	65	94.8	111.6	86	67	98.4	87.6	ns
prot52	639	64	61	117	122.4	53	53	127.8	102.6	ns
prot53	740	40	53	78	81	54	61	91.5	91.5	sig
prot54	1143	17	20	34	32	20	18	36	30	ns
prot55	966	14	18	18	20.4	32	18	12	19.2	ns
prot56	1042	15	14	16.2	19.8	11	16	9	14.4	ns
prot57	2166	5	7	12	15	7	8	13.5	12	ns
prot58	443	26	41	62	74	27	32	64	58	ns
prot59	589	22	25	22.8	37.2	42	50	69.6	57.6	sig
prot60	740	17	21	36	32.4	20	24	28.8	55.8	ns
prot61	532	20	17	24	31.5	7	20	25.5	34.5	ns
prot62	740	9	7	12	32	13	5	22	18	ns
prot63	727	9	6	19.2	12	11	7	30	14.4	ns
prot64	1585	3	7	9	12.6	14	16	25.2	12.6	sig
prot65	479	245	238	345	307.5	236	244	372	339	ns
prot66	364	147	148	342	300	150	174	282	300	ns
prot67	433	162	141	181.2	180	144	158	199.2	183.6	ns
prot68	346	145	130	268.2	282.6	261	268	450	477	sig
prot69	545	125	90	151.5	118.5	86	101	141	139.5	ns
prot70	472	70	65	162	152	75	80	142	128	ns
prot71	478	54	60	67.2	50.4	61	50	57.6	63.6	ns
prot72	413	52	52	97.2	95.4	93	78	122.4	129.6	sig
prot73	496	31	32	69	52.5	36	37	81	57	ns
prot74	630	31	27	70	84	40	36	68	62	ns
prot75	544	18	24	16.8	27.6	22	26	25.2	37.2	ns
prot76	880	15	17	18	12.6	22	17	34.2	23.4	sig
prot77	684	14	11	13.5	10.5	29	14	48	21	sig
prot78	988	19	9	16	20	6	6	28	22	ns
prot79	430	62	68	88.8	93.6	68	62	94.8	92.4	ns
prot80	707	22	18	41.4	52.2	34	26	52.2	48.6	ns
prot81	418	23	17	36	51	35	28	33	18	ns
prot82	820	15	16	26	32	18	14	60	34	sig
prot83	1450	8	7	12	15.6	8	10	14.4	13.2	ns
prot84	500	70	64	129.6	149.4	160	182	246.6	259.2	sig
prot85	451	42	61	93	85.5	63	63	90	91.5	ns
prot86	757	29	28	60	56	56	70	104	82	sig
prot87	539	29	26	30	32.4	23	24	22.8	20.4	ns
prot88	455	16	15	34.2	27	17	12	32.4	28.8	ns
prot89	646	9	20	39	28.5	18	23	22.5	21	ns
prot90	533	14	6	22	20	20	20	36	50	sig
prot91	1101	2	6	3.6	4.8	3	7	13.2	2.4	ns
prot92	375	172	175	286.2	302.4	186	178	320.4	298.8	ns
prot93	477	126	104	168	163.5	114	121	147	177	ns
prot94	440	81	63	118	156	170	134	204	232	sig
prot95	445	60	55	73.2	75.6	73	58	76.8	75.6	ns
prot96	373	51	45	73.8	82.8	51	55	102.6	91.8	ns
prot97	606	22	37	46.5	42	37	39	46.5	42	ns
prot98	343	19	13	54	30	20	23	56	46	ns
prot99	403	16	22	25.2	18	15	22	24	24	ns
prot100	591	16	12	25.2	34.2	18	17	25.2	34.2	ns
prot101	641	8	9	13.5	24	14	13	15	25.5	ns
prot102	583	15	12	28	24	11	5	26	10	ns
prot103	544	16	17	12	13.2	12	19	16.8	10.8	ns
prot104	2137	2	5	5.4	10.8	5	6	10.8	9	ns
prot105	375	45	47	70.5	52.5	43	44	42	55.5	ns
prot106	454	37	34	82	72	42	31	80	78	ns
prot107	472	42	38	38.4	36	26	32	38.4	39.6	ns
prot108	517	26	32	66.6	72	38	42	63	59.4	ns
prot109	464	29	33	45	46.5	35	24	36	49.5	ns
prot110	637	15	17	44	34	17	15	44	32	ns
prot111	423	18	25	27.6	25.2	34	32	48	43.2	sig
prot112	414	19	11	39.6	23.4	15	9	18	23.4	ns
prot113	898	13	15	22.5	22.5	13	12	13.5	31.5	ns
prot114	498	9	10	24	20	11	15	30	24	ns
prot115	580	15	9	22.8	21.6	14	22	21.6	25.2	ns
prot116	448	6	14	14.4	19.8	8	22	21.6	25.2	sig
prot117	569	4	13	18	25.5	9	14	18	15	ns
prot118	1032	12	7	14	8	2	14	22	26	sig
prot119	357	90	101	85.2	123.6	79	90	120	112.8	ns
prot120	231	66	57	109.8	91.8	58	75	102.6	88.2	ns
prot121	372	48	44	87	45	55	60	64.5	84	ns
prot122	375	34	50	90	118	40	41	106	80	ns
prot123	507	43	44	57.6	60	38	36	60	48	ns
prot124	411	47	53	50.4	48.6	32	21	59.4	50.4	ns
prot125	374	30	24	27	24	23	32	54	48	sig
prot126	827	15	12	32	20	11	15	46	24	ns
prot127	774	13	12	15.6	14.4	22	18	40.8	40.8	sig
prot128	576	6	7	9	10.8	4	6	10.8	19.8	ns
prot129	413	5	13	24	19.5	9	13	27	24	ns
prot130	569	11	13	24	18	8	9	12	28	ns
prot131	590	10	6	12	13.2	8	6	7.2	6	ns
prot132	774	8	10	16.2	5.4	36	36	70.2	37.8	sig
prot133	1023	9	10	6	13.5	8	4	15	22.5	ns
prot134	803	4	3	4	8	3	4	6	12	ns
prot135	242	58	67	70.8	66	59	61	75.6	88.8	ns
prot136	439	49	56	115.2	88.2	56	64	113.4	91.8	ns
prot137	318	62	53	79.5	73.5	49	65	84	78	ns
prot138	278	58	57	96	104	90	95	176	194	sig
prot139	309	47	38	57.6	63.6	37	55	58.8	57.6	ns
prot140	568	40	35	55.8	79.2	90	114	243	129.6	sig
prot141	316	35	33	43.5	46.5	79	41	114	84	sig
prot142	283	31	30	42	76	24	30	46	44	ns
prot143	608	27	27	28.8	46.8	29	23	37.2	32.4	ns
prot144	673	24	16	32.4	48.6	30	75	118.8	86.4	sig
prot145	414	10	24	22.5	28.5	12	17	25.5	30	ns
prot146	707	21	21	30	46	30	15	42	26	ns
prot147	406	13	12	13.2	18	12	22	12	19.2	ns
prot148	510	17	12	19.8	21.6	13	20	16.2	27	ns
prot149	500	11	15	21	6	11	13	19.5	9	ns
prot150	350	9	8	20	14	17	12	24	22	sig
prot151	683	20	12	25.2	16.8	21	11	16.8	14.4	ns
prot152	569	9	8	16.2	19.8	10	8	16.2	10.8	ns
prot153	450	15	7	12	24	6	10	10.5	12	ns
prot154	399	7	8	14	20	8	6	18	22	ns
prot155	713	12	10	12	16.8	6	12	15.6	15.6	ns
prot156	564	15	6	23.4	16.2	7	11	18	18	ns
prot157	1149	5	9	10.5	6	7	5	13.5	7.5	ns
prot158	721	7	7	10	10	8	4	12	20	ns
prot159	260	178	190	232.8	243.6	209	201	246	232.8	ns
prot160	372	144	131	225	264.6	134	149	259.2	225	ns
prot161	297	82	77	127.5	135	83	95	160.5	126	ns
prot162	276	53	54	102	82	117	74	144	140	sig
prot163	480	35	33	34.8	26.4	32	26	34.8	30	ns
prot164	299	30	30	48.6	54	35	30	50.4	61.2	ns
prot165	317	22	33	48	42	24	24	43.5	46.5	ns
prot166	437	24	16	50	52	50	25	86	40	sig
prot167	537	20	18	20.4	21.6	24	21	21.6	26.4	ns
prot168	228	18	19	45	25.2	14	15	43.2	37.8	ns
prot169	289	21	24	30	24	22	17	31.5	40.5	ns
prot170	341	16	16	32	58	13	23	52	28	ns
prot171	445	19	21	24	24	21	14	19.2	19.2	ns
prot172	458	10	16	27	30.6	17	15	39.6	18	ns
prot173	450	12	16	13.5	10.5	8	7	12	16.5	ns
prot174	588	13	7	16	28	11	15	34	24	ns
prot175	761	10	14	12	9.6	13	19	14.4	13.2	ns
prot176	519	10	3	16.2	12.6	16	15	36	28.8	sig
prot177	1216	14	11	16.5	18	9	9	7.5	24	ns
prot178	605	6	12	30	10	4	11	22	6	ns
prot179	748	15	7	12	7.2	15	8	12	6	ns
prot180	460	8	6	19.8	41.4	22	16	23.4	16.2	sig
prot181	645	9	5	13.5	10.5	10	3	9	10.5	ns
prot182	528	12	7	16	34	16	14	20	20	sig
prot183	958	3	6	3.6	6	6	2	4.8	6	ns
prot184	4213	4	3	1.8	12.6	15	6	10.8	16.2	sig
prot185	1921	4	5	6	7.5	3	6	1.5	3	ns
prot186	333	147	121	320	290	164	163	298	282	ns
prot187	229	110	100	130.8	126	109	93	97.2	129.6	ns
prot188	413	38	51	95.4	77.4	42	51	72	108	ns
prot189	437	43	42	60	63	51	57	84	87	sig
prot190	459	39	27	54	66	74	34	84	124	sig
prot191	170	34	34	25.2	27.6	25	25	27.6	38.4	ns
prot192	200	46	40	70.2	72	120	99	237.6	199.8	sig
prot193	396	40	29	57	61.5	30	38	69	46.5	ns
prot194	219	20	24	40	38	28	22	42	48	ns
prot195	509	19	16	34.8	19.2	21	20	16.8	15.6	ns
prot196	255	21	22	32.4	30.6	32	44	90	57.6	sig
prot197	343	15	14	21	18	14	9	33	18	ns
prot198	453	23	21	28	34	17	18	40	40	ns
prot199	418	13	17	24	18	48	30	50.4	39.6	sig
prot200	506	5	18	32.4	34.2	12	13	21.6	25.2	ns
prot201	545	17	23	15	25.5	30	42	58.5	76.5	sig
prot202	406	15	11	8	26	13	8	22	22	ns
prot203	586	13	16	16.8	13.2	7	9	13.2	12	ns
prot204	570	12	7	14.4	16.2	3	12	12.6	10.8	ns
prot205	868	13	5	16.5	12	14	14	19.5	18	ns
prot206	508	9	9	10	8	6	4	20	18	ns
prot207	715	7	7	9.6	4.8	3	11	9.6	9.6	ns
prot208	622	11	5	34.2	16.2	10	2	18	14.4	ns
prot209	463	8	4	15	9	8	5	10.5	10.5	ns
prot210	756	6	8	8	18	26	16	16	40	sig
prot211	520	2	9	4.8	10.8	13	6	13.2	13.2	sig
prot212	858	8	3	18	7.2	9	12	43.2	16.2	sig
prot213	463	1	7	12	4.5	8	4	7.5	4.5	ns
prot214	248	65	91	180	184	73	85	184	208	sig
prot215	386	50	45	62.4	74.4	88	112	97.2	81.6	sig
prot216	252	49	58	86.4	95.4	40	35	66.6	108	ns
prot217	271	55	44	76.5	64.5	50	42	79.5	81	ns
prot218	367	41	46	94	90	41	45	98	114	ns
prot219	335	43	50	61.2	56.4	129	114	154.8	136.8	sig
prot220	600	28	24	63	55.8	33	36	70.2	45	ns
prot221	232	42	40	63	51	43	43	46.5	63	ns
prot222	273	36	31	82	82	37	38	68	70	ns
prot223	243	26	35	42	30	38	48	34.8	43.2	sig
prot224	223	33	26	55.8	48.6	32	34	48.6	36	ns
prot225	250	30	28	34.5	36	29	21	45	49.5	ns
prot226	223	23	34	58	62	21	29	60	38	ns
prot227	289	24	25	22.8	28.8	23	23	40.8	27.6	ns
prot228	378	25	28	28.8	55.8	26	28	52.2	37.8	ns
prot229	410	22	17	22.5	34.5	20	24	16.5	25.5	ns
prot230	389	18	33	50	40	51	48	108	90	sig
prot231	610	28	17	21.6	26.4	10	22	21.6	13.2	ns
prot232	243	22	14	18	10.8	18	11	14.4	18	ns
prot233	397	8	10	22.5	19.5	7	9	22.5	33	ns
prot234	229	9	13	24	30	13	11	10	16	ns
prot235	321	11	14	15.6	15.6	11	16	10.8	13.2	ns
prot236	447	6	15	19.8	10.8	11	16	16.2	25.2	ns
prot237	272	14	12	12	19.5	14	12	21	13.5	ns
prot238	645	7	13	20	30	14	14	24	32	ns
prot239	709	8	4	14.4	6	6	4	4.8	7.2	ns
prot240	513	15	8	21.6	16.2	8	17	9	12.6	ns
prot241	314	10	6	9	16.5	12	12	12	9	ns
prot242	388	12	10	26	20	9	3	16	20	sig
prot243	956	3	2	7.2	1.2	6	2	2.4	4.8	ns
prot244	128	254	254	408.6	432	235	224	450	439.2	ns
prot245	197	75	66	91.5	99	111	87	171	139.5	sig
prot246	334	52	71	134	148	64	62	126	154	ns
prot247	175	56	41	50.4	63.6	38	52	42	45.6	ns
prot248	162	55	58	111.6	118.8	81	86	154.8	158.4	sig
prot249	305	31	32	52.5	52.5	46	56	96	96	sig
prot250	312	31	43	98	84	43	35	94	94	ns
prot251	300	43	41	45.6	37.2	33	34	44.4	31.2	ns
prot252	127	52	31	93.6	61.2	50	58	86.4	82.8	sig
prot253	191	36	42	51	55.5	25	28	46.5	58.5	ns
prot254	211	29	39	60	62	34	41	62	74	ns
prot255	199	33	26	49.2	30	25	40	44.4	32.4	ns
prot256	266	40	32	54	88.2	34	28	55.8	66.6	ns
prot257	322	29	13	40.5	43.5	38	18	34.5	34.5	ns
prot258	313	29	27	40	70	28	28	52	60	ns
prot259	286	19	18	18	24	18	18	27.6	37.2	ns
prot260	265	17	10	25.2	25.2	15	11	16.2	19.8	ns
prot261	466	12	19	24	12	15	18	31.5	21	ns
prot262	455	12	17	20	26	24	15	34	16	ns
prot263	185	26	27	21.6	27.6	14	25	24	32.4	ns
prot264	209	13	22	28.8	37.8	21	21	25.2	25.2	ns
prot265	433	18	11	21	22.5	17	14	13.5	24	ns
prot266	247	16	14	30	24	46	32	44	68	sig
prot267	331	10	16	12	16.8	17	18	30	16.8	ns
prot268	452	18	8	45	43.2	25	36	45	52.2	sig
prot269	348	15	18	16.5	19.5	16	11	21	21	ns
prot270	533	8	13	12	24	7	4	18	20	ns
prot271	342	8	7	13.2	16.8	11	8	2.4	13.2	ns
prot272	229	14	10	27	16.2	10	10	19.8	18	ns
prot273	581	9	16	9	6	14	9	15	36	sig
prot274	389	7	8	24	18	8	6	12	22	ns
prot275	368	9	9	12	13.2	3	7	13.2	4.8	ns
prot276	350	6	9	14.4	21.6	15	10	21.6	18	ns
prot277	502	9	5	9	6	8	20	33	24	sig
prot278	588	9	6	10	8	6	6	14	14	ns
prot279	404	8	9	14.4	7.2	11	3	14.4	15.6	ns
prot280	281	7	2	9	1.8	8	15	7.2	21.6	sig
prot281	475	7	3	9	16.5	5	6	10.5	6	ns
prot282	264	4	10	8	18	4	1	4	6	ns
prot283	428	5	6	3.6	7.2	2	3	8.4	8.4	ns
prot284	605	5	7	14.4	10.8	3	6	10.8	14.4	ns
prot285	546	4	5	15	4.5	9	5	7.5	9	ns
prot286	393	8	8	20	6	3	1	18	10	ns
prot287	651	7	4	4.8	8.4	8	3	6	7.2	ns
prot288	386	3	5	10.8	3.6	6	5	10.8	9	ns
prot289	127	206	201	276	319.5	188	207	333	328.5	ns
prot290	307	140	135	260	314	156	139	268	318	ns
prot291	151	82	54	90	91.2	65	69	79.2	81.6	ns
prot292	246	28	37	64.8	63	39	27	68.4	48.6	ns
prot293	201	31	38	57	42	36	29	55.5	45	ns
prot294	295	28	31	48	56	40	40	72	68	ns
prot295	377	31	31	36	32.4	29	25	50.4	43.2	ns
prot296	232	18	34	52.2	34.2	36	24	32.4	36	ns
prot297	333	23	42	28.5	37.5	13	29	37.5	31.5	ns
prot298	276	15	24	58	40	15	31	46	60	ns
prot299	225	31	29	24	22.8	34	33	48	38.4	sig
prot300	152	26	23	41.4	48.6	23	18	23.4	46.8	ns
prot301	268	22	20	27	33	19	23	30	33	ns
prot302	261	25	17	64	32	28	22	36	44	ns
prot303	234	21	27	24	18	20	23	21.6	22.8	ns
prot304	203	18	19	52.2	30.6	36	22	45	61.2	sig
prot305	277	27	14	31.5	28.5	17	15	31.5	27	ns
prot306	224	26	25	40	34	15	18	30	42	ns
prot307	260	23	20	22.8	18	16	21	21.6	20.4	ns
prot308	278	19	21	41.4	28.8	26	25	28.8	43.2	sig
prot309	420	24	14	19.5	27	10	12	18	24	ns
prot310	424	9	16	34	36	18	17	16	36	ns
prot311	219	16	15	8.4	8.4	31	25	16.8	21.6	sig
prot312	277	18	12	25.2	7.2	7	15	34.2	19.8	ns
prot313	279	14	10	13.5	13.5	5	10	16.5	13.5	ns
prot314	558	10	9	32	18	14	17	42	22	ns
prot315	822	12	6	6	15.6	5	7	21.6	9.6	ns
prot316	423	14	11	14.4	16.2	12	9	10.8	16.2	ns
prot317	301	6	11	7.5	21	4	16	24	36	sig
prot318	477	7	12	24	22	9	9	30	18	ns
prot319	354	11	10	8.4	13.2	15	5	6	24	ns
prot320	538	11	10	9	12.6	10	9	23.4	16.2	ns
prot321	330	14	6	16.5	9	10	10	25.5	16.5	ns
prot322	345	12	15	14	8	12	10	14	12	ns
prot323	290	4	2	9.6	9.6	7	11	21.6	10.8	sig
prot324	587	8	9	16.2	16.2	7	9	27	19.8	ns
prot325	416	11	3	15	6	10	8	10.5	7.5	ns
prot326	806	6	10	8	12	18	12	36	36	sig
prot327	243	6	8	10.8	13.2	7	6	14.4	8.4	ns
prot328	674	7	9	14.4	12.6	4	3	9	19.8	ns
prot329	297	9	5	10.5	4.5	11	9	27	6	sig
prot330	558	8	4	10	14	8	13	10	28	ns
prot331	340	6	6	3.6	7.2	6	7	2.4	4.8	ns
prot332	546	4	11	12.6	12.6	5	7	9	14.4	ns
prot333	193	6	9	13.5	9	4	4	9	9	ns
prot334	641	4	2	8	2	2	6	8	8	ns
prot335	452	5	2	4.8	3.6	7	7	9.6	6	ns
prot336	481	2	5	12.6	5.4	4	10	25.2	10.8	sig
prot337	355	4	3	4.5	13.5	5	3	6	9	ns
prot338	530	5	6	12	10	20	11	10	22	sig
prot339	374	3	6	13.2	2.4	2	8	7.2	3.6	ns
prot340	253	2	1	19.8	10.8	6	3	3.6	9	ns
prot341	442	1	3	6	4.5	4	4	6	7.5	ns
prot342	861	7	6	24	2	8	4	4	8	ns
prot343	413	4	7	6	4.8	5	7	3.6	3.6	ns
prot344	648	5	6	3.6	9	1	1	7.2	5.4	ns
prot345	719	1	2	10.5	13.5	4	7	10.5	4.5	ns
prot346	786	5	4	10	10	3	5	14	18	ns
prot347	596	0	5	6	4.8	8	2	4.8	3.6	ns
prot348	777	3	2	5.4	0	2	5	5.4	5.4	ns
prot349	798	3	6	6	3	5	3	3	3	ns
prot350	141	213	237	400	412	229	230	448	458	ns
prot351	221	132	164	190.8	184.8	134	152	175.2	184.8	ns
prot352	283	69	61	133.2	108	68	76	99	138.6	ns
prot353	246	63	68	76.5	117	55	56	94.5	105	ns
prot354	212	33	45	82	92	41	49	72	98	ns
prot355	219	37	43	42	38.4	46	47	38.4	43.2	ns
prot356	448	34	48	57.6	75.6	48	38	54	79.2	ns
prot357	351	37	37	49.5	45	29	28	58.5	46.5	ns
prot358	161	35	28	68	42	30	37	68	80	ns
prot359	178	33	26	38.4	42	24	30	31.2	31.2	ns
prot360	178	24	27	28.8	39.6	27	21	36	36	ns
prot361	250	21	20	36	27	20	13	24	24	ns
prot362	238	25	16	48	34	20	23	34	26	ns
prot363	261	29	17	22.8	31.2	26	20	21.6	25.2	ns
prot364	194	25	29	34.2	50.4	23	26	50.4	32.4	sig
prot365	234	28	18	33	43.5	19	24	27	30	ns
prot366	337	17	19	32	30	25	17	36	62	ns
prot367	296	16	14	22.8	20.4	34	20	31.2	28.8	sig
prot368	248	13	16	16.2	21.6	22	13	36	37.8	ns
prot369	311	17	21	19.5	24	12	18	15	15	ns
prot370	224	9	5	14	28	16	12	22	24	ns
prot371	279	19	8	20.4	16.8	13	13	20.4	20.4	ns
prot372	471	9	14	30.6	32.4	13	19	21.6	28.8	ns
prot373	218	11	14	13.5	16.5	11	9	12	10.5	ns
prot374	249	13	8	26	36	19	9	24	44	ns
prot375	312	14	10	12	21.6	18	18	19.2	14.4	ns
prot376	402	12	14	28.8	32.4	19	12	32.4	34.2	ns
prot377	196	19	15	10.5	28.5	11	8	18	13.5	ns
prot378	285	14	16	34	24	15	9	30	14	ns
prot379	292	15	14	12	15.6	10	16	8.4	12	ns
prot380	227	10	8	21.6	14.4	4	12	18	9	ns
prot381	322	10	9	15	13.5	8	12	27	15	ns
prot382	449	9	11	22	34	10	6	20	10	ns
prot383	373	15	8	18	13.2	10	15	8.4	7.2	ns
prot384	239	17	5	12.6	18	18	9	16.2	19.8	ns
prot385	235	9	6	9	18	6	8	13.5	19.5	ns
prot386	267	8	8	30	26	5	9	24	18	ns
prot387	262	7	10	6	16.8	7	3	13.2	7.2	ns
prot388	241	3	9	21.6	18	9	8	10.8	19.8	ns
prot389	315	9	5	13.5	15	7	5	12	15	ns
prot390	997	6	5	10	20	4	10	16	10	ns
prot391	392	6	4	7.2	13.2	7	3	3.6	6	ns
prot392	558	10	3	12.6	23.4	6	4	3.6	10.8	ns
prot393	468	2	10	22.5	10.5	5	7	4.5	12	ns
prot394	253	2	8	20	10	11	7	22	12	ns
prot395	248	4	7	7.2	8.4	5	10	9.6	4.8	ns
prot396	527	8	12	12.6	25.2	6	5	12.6	14.4	ns
prot397	432	5	2	12	10.5	4	7	6	9	ns
prot398	455	6	5	12	8	6	6	18	12	ns
prot399	529	4	5	9.6	4.8	5	6	3.6	7.2	ns
prot400	375	7	7	12.6	10.8	21	21	21.6	43.2	sig
prot401	287	2	6	4.5	9	9	2	4.5	9	ns
prot402	332	4	5	8	8	4	3	4	8	ns
prot403	541	2	6	10.8	10.8	9	5	13.2	16.8	sig
prot404	280	6	2	9	16.2	24	18	43.2	21.6	sig
prot405	458	7	5	10.5	13.5	5	8	6	9	ns
prot406	291	1	2	6	14	7	1	2	6	ns
prot407	548	5	4	7.2	3.6	7	5	6	4.8	ns
prot408	292	5	4	5.4	9	3	2	3.6	7.2	ns
prot409	559	2	6	10.5	6	5	5	7.5	6	ns
prot410	859	2	3	6	6	3	5	6	4	ns
prot411	484	5	4	2.4	2.4	3	3	2.4	6	ns
prot412	117	117	130	228.6	261	145	164	234	271.8	ns
prot413	182	140	137	211.5	183	117	121	171	207	ns
prot414	226	106	111	232	172	116	87	222	210	ns
prot415	179	79	85	97.2	82.8	72	60	69.6	92.4	ns
prot416	129	62	70	118.8	135	73	58	138.6	118.8	ns
prot417	222	50	64	85.5	61.5	53	50	60	67.5	ns
prot418	353	28	40	68	78	42	32	86	76	ns
prot419	157	48	42	40.8	52.8	30	33	60	52.8	ns
prot420	376	21	26	41.4	43.2	22	30	70.2	54	ns
prot421	429	32	20	40.5	36	50	52	84	111	sig
prot422	182	20	17	54	58	28	15	52	28	ns
prot423	187	29	16	25.2	34.8	25	17	25.2	26.4	ns
prot424	206	18	19	61.2	36	42	50	75.6	82.8	sig
prot425	319	19	23	22.5	39	21	22	34.5	33	ns
prot426	533	13	32	42	44	22	31	34	48	sig
prot427	182	23	13	25.2	19.2	19	21	18	25.2	ns
prot428	260	17	14	45	34.2	50	30	72	64.8	sig
prot429	181	22	16	36	27	27	34	46.5	48	sig
prot430	246	13	9	16	32	15	8	34	38	ns
prot431	156	18	17	28.8	20.4	15	14	20.4	19.2	ns
prot432	213	11	22	23.4	23.4	15	16	25.2	30.6	ns
prot433	295	14	9	18	15	13	5	15	15	ns
prot434	610	14	17	14	40	15	12	12	22	ns
prot435	152	20	14	9.6	18	22	10	24	9.6	ns
prot436	470	11	22	21.6	12.6	29	22	25.2	61.2	sig
prot437	278	19	10	24	19.5	15	6	13.5	19.5	ns
prot438	250	20	16	22	30	11	17	18	14	ns
prot439	265	16	14	21.6	10.8	11	11	10.8	15.6	ns
prot440	327	12	9	12.6	14.4	13	10	10.8	14.4	ns
prot441	577	9	10	9	18	11	13	10.5	12	ns
prot442	236	8	8	14	18	12	6	24	16	ns
prot443	347	9	11	7.2	9.6	9	10	9.6	15.6	ns
prot444	177	7	15	23.4	19.8	14	12	14.4	25.2	ns
prot445	261	10	11	12	18	13	9	9	18	ns
prot446	357	3	8	16	20	5	5	18	16	ns
prot447	379	11	13	14.4	13.2	11	7	13.2	10.8	ns
prot448	172	10	6	19.8	27	4	8	9	19.8	ns
prot449	161	8	11	3	7.5	15	14	22.5	15	sig
prot450	466	5	14	10	14	7	10	22	20	ns
prot451	165	10	9	13.2	7.2	7	7	4.8	10.8	ns
prot452	245	5	4	9	14.4	6	2	16.2	5.4	ns
prot453	222	14	14	15	9	13	8	9	12	ns
prot454	428	3	11	12	16	6	7	10	24	ns
prot455	227	5	6	1.2	3.6	11	10	9.6	6	ns
prot456	420	7	7	12.6	14.4	12	6	7.2	7.2	ns
prot457	171	7	15	10.5	12	14	7	10.5	9	ns
prot458	307	4	3	12	24	6	20	16	44	sig
prot459	230	5	8	4.8	7.2	6	2	4.8	7.2	ns
prot460	343	8	7	18	9	9	21	43.2	59.4	sig
prot461	441	7	6	6	12	3	9	13.5	15	ns
prot462	415	7	3	12	20	7	7	12	8	ns
prot463	270	1	6	7.2	4.8	5	2	13.2	8.4	ns
prot464	711	9	5	7.2	9	5	9	3.6	7.2	ns
prot465	321	3	8	7.5	7.5	5	4	9	9	ns
prot466	238	5	7	10	14	4	5	20	10	sig
prot467	320	9	3	6	10.8	5	8	4.8	3.6	ns
prot468	274	6	4	3.6	16.2	6	5	10.8	16.2	ns
prot469	364	7	6	10.5	12	5	6	9	4.5	ns
prot470	361	7	11	16	18	8	3	14	18	ns
prot471	262	4	5	2.4	4.8	5	4	2.4	6	ns
prot472	513	7	5	9	7.2	5	7	5.4	10.8	ns
prot473	569	3	5	9	6	4	7	3	4.5	ns
prot474	387	6	5	8	10	1	6	10	8	ns
prot475	447	5	7	7.2	3.6	2	8	19.2	7.2	sig
prot476	378	4	3	7.2	10.8	5	4	0	5.4	ns
prot477	251	2	2	6	9	4	1	4.5	3	ns
prot478	468	6	2	10	8	5	1	4	14	ns
prot479	544	2	4	2.4	3.6	4	2	7.2	0	ns
prot480	244	4	5	5.4	5.4	13	11	12.6	12.6	sig
prot481	327	4	3	6	3	3	3	6	7.5	ns
prot482	494	0	4	12	8	5	2	6	8	ns
prot483	192	160	177	181.2	219.6	184	200	178.8	219.6	ns
prot484	243	125	133	228.6	203.4	125	124	198	225	ns
prot485	149	44	47	60	69	36	37	43.5	63	ns
prot486	236	41	38	70	84	37	45	78	82	ns
prot487	134	35	28	49.2	39.6	34	35	40.8	38.4	ns
prot488	103	33	37	52.2	64.8	117	141	194.4	172.8	sig
prot489	103	34	30	57	60	29	31	63	51	ns
prot490	103	27	36	80	64	62	62	96	114	sig
prot491	271	24	36	44.4	34.8	30	36	50.4	45.6	ns
prot492	257	26	45	32.4	36	19	26	57.6	43.2	ns
prot493	174	15	22	25.5	21	57	63	58.5	76.5	sig
prot494	165	27	30	54	40	21	29	54	50	ns
prot495	251	24	18	18	26.4	25	27	21.6	16.8	ns
prot496	265	24	20	34.2	36	28	13	32.4	28.8	ns
prot497	193	31	28	37.5	31.5	69	99	99	108	sig
prot498	137	27	19	42	44	21	29	52	50	ns
prot499	149	24	22	19.2	22.8	69	54	68.4	100.8	sig
prot500	291	27	21	34.2	34.2	14	21	36	23.4	ns
prot501	227	14	17	40.5	19.5	21	22	34.5	30	ns
prot502	198	17	12	44	36	28	42	72	64	sig
prot503	194	17	15	15.6	21.6	22	20	12	18	ns
prot504	234	22	20	30.6	43.2	15	25	28.8	27	ns
prot505	247	9	15	22.5	15	17	12	15	16.5	ns
prot506	145	16	16	32	30	18	21	30	36	ns
prot507	141	21	11	21.6	27.6	16	18	25.2	22.8	ns
prot508	187	16	12	21.6	30.6	22	18	75.6	61.2	sig
prot509	165	28	15	22.5	22.5	13	14	28.5	18	ns
prot510	166	13	8	34	44	13	17	24	32	ns
prot511	225	17	17	14.4	20.4	15	20	19.2	19.2	ns
prot512	239	17	11	41.4	18	22	16	32.4	34.2	sig
prot513	275	4	7	19.5	15	11	8	15	19.5	ns
prot514	206	15	21	30	36	9	11	14	22	ns
prot515	322	8	15	9.6	15.6	13	17	14.4	15.6	ns
prot516	178	13	16	41.4	27	19	15	30.6	23.4	ns
prot517	227	15	13	19.5	27	27	25	24	37.5	sig
prot518	237	13	12	30	38	14	14	16	22	ns
prot519	254	16	10	14.4	14.4	8	10	21.6	9.6	ns
prot520	208	11	14	12.6	37.8	6	9	28.8	21.6	ns
prot521	153	3	14	18	12	15	16	9	7.5	ns
prot522	244	10	12	30	20	13	10	18	36	ns
prot523	287	18	9	12	8.4	3	7	14.4	12	ns
prot524	206	9	11	21.6	23.4	20	31	52.2	36	sig
prot525	244	10	5	12	15	9	11	18	10.5	ns
prot526	383	11	7	28	16	11	8	14	6	ns
prot527	184	7	6	16.8	13.2	7	6	14.4	12	ns
prot528	377	10	10	12.6	18	8	14	43.2	57.6	sig
prot529	355	8	4	13.5	16.5	8	12	15	18	ns
prot530	129	10	11	18	28	10	26	24	24	sig
prot531	162	14	11	10.8	9.6	8	5	7.2	6	ns
prot532	184	8	6	10.8	28.8	4	7	10.8	19.8	ns
prot533	347	8	7	13.5	6	11	5	9	15	ns
prot534	203	6	5	8	14	7	11	14	10	ns
prot535	1930	9	5	8.4	8.4	5	8	6	10.8	ns
prot536	316	6	9	10.8	18	8	11	18	18	ns
prot537	198	11	11	12	13.5	6	10	10.5	18	sig
prot538	250	7	6	14	18	10	8	14	14	ns
prot539	265	10	7	2.4	12	8	4	6	12	ns
prot540	469	14	13	16.2	16.2	6	22	28.8	39.6	sig
prot541	563	5	8	18	13.5	5	9	10.5	6	ns
prot542	290	7	9	8	8	7	9	8	14	ns
prot543	338	6	7	2.4	10.8	8	6	6	6	ns
prot544	449	8	4	16.2	9	5	4	12.6	3.6	ns
prot545	273	6	14	10.5	9	6	9	9	10.5	ns
prot546	412	10	10	6	8	6	6	16	18	ns
prot547	170	4	1	3.6	7.2	2	1	9.6	6	sig
prot548	478	7	7	10.8	7.2	6	5	14.4	7.2	ns
prot549	302	6	5	7.5	3	3	4	18	9	ns
prot550	167	5	2	8	14	5	2	16	12	ns
prot551	151	4	9	4.8	1.2	7	8	12	12	sig
prot552	816	7	7	1.8	10.8	24	18	10.8	27	sig
prot553	279	2	10	7.5	12	2	4	13.5	9	ns
prot554	320	8	8	10	2	6	6	20	10	ns
prot555	351	10	4	12	6	3	12	3.6	7.2	sig
prot556	242	3	6	10.8	5.4	9	3	10.8	10.8	ns
prot557	276	6	4	3	7.5	2	2	4.5	3	ns
prot558	565	7	6	8	12	8	6	16	10	sig
prot559	356	4	6	2.4	1.2	2	3	1.2	1.2	ns
prot560	162	9	1	7.2	10.8	3	2	5.4	7.2	ns
prot561	155	7	0	6	10.5	6	2	4.5	3	ns
prot562	484	4	4	6	14	10	10	12	10	sig
prot563	462	4	2	0	4.8	7	11	8.4	2.4	ns
prot564	989	7	4	10.8	3.6	3	5	5.4	9	ns
prot565	353	4	5	7.5	7.5	12	18	4.5	9	sig
prot566	382	6	8	14	2	8	9	20	16	sig
prot567	1092	5	4	1.2	6	3	4	4.8	6	ns
prot568	158	5	4	1.8	0	2	7	5.4	10.8	ns
prot569	829	5	5	7.5	3	9	4	10.5	10.5	sig
prot570	600	4	5	4	4	1	3	6	10	ns
prot571	743	2	1	4.8	2.4	2	3	4.8	3.6	ns
prot572	271	2	3	9	1.8	4	6	3.6	1.8	ns
prot573	774	3	1	1.5	1.5	4	0	4.5	7.5	ns
prot574	617	0	1	2	0	9	3	6	6	sig
prot575	120	145	198	202.8	214.8	226	199	225.6	253.2	sig
prot576	257	150	147	264.6	277.2	161	144	225	262.8	ns
prot577	138	154	144	246	184.5	144	138	202.5	225	ns
prot578	126	91	65	174	196	84	74	162	182	ns
prot579	126	81	75	106.8	104.4	75	77	100.8	98.4	ns
prot580	126	91	81	126	124.2	92	88	167.4	127.8	ns
prot581	126	74	91	129	160.5	146	182	207	246	sig
prot582	126	59	93	204	146	83	93	180	150	ns
prot583	126	68	93	111.6	81.6	77	83	96	92.4	ns
prot584	126	84	100	153	163.8	78	88	178.2	171	ns
prot585	433	76	83	127.5	148.5	80	98	121.5	144	ns
prot586	258	36	37	82	80	43	37	86	92	sig
prot587	219	26	27	33.6	34.8	27	35	32.4	31.2	ns
prot588	274	27	27	48.6	50.4	24	24	52.2	43.2	ns
prot589	211	24	18	30	36	20	22	27	18	ns
prot590	203	15	19	64	62	39	28	50	34	ns
prot591	210	28	28	21.6	36	26	56	79.2	64.8	sig
prot592	190	23	26	37.8	41.4	27	19	32.4	32.4	ns
prot593	164	24	16	30	28.5	21	22	30	43.5	ns
prot594	159	19	19	46	46	18	20	36	30	ns
prot595	171	21	18	26.4	37.2	30	50	57.6	43.2	sig
prot596	153	27	17	41.4	39.6	20	22	23.4	27	ns
prot597	176	18	22	25.5	33	31	17	25.5	21	ns
prot598	192	23	21	54	32	13	22	26	34	ns
prot599	352	17	10	20.4	18	19	9	20.4	26.4	ns
prot600	146	14	24	25.2	27	18	14	27	32.4	ns
prot601	323	13	14	24	24	19	18	13.5	25.5	ns
prot602	258	16	15	34	34	13	22	40	24	ns
prot603	152	17	18	8.4	21.6	10	18	21.6	27.6	sig
prot604	76	12	11	19.8	19.8	20	13	25.2	25.2	ns
prot605	128	13	13	34.5	22.5	21	15	24	10.5	ns
prot606	187	17	22	34	36	16	20	36	34	ns
prot607	160	16	12	12	14.4	15	6	18	20.4	ns
prot608	315	15	13	21.6	27	13	12	28.8	23.4	ns
prot609	129	10	7	21	18	6	9	19.5	13.5	ns
prot610	185	8	6	34	22	5	18	36	20	ns
prot611	146	11	13	18	12	28	14	8.4	13.2	sig
prot612	241	10	12	18	32.4	22	32	39.6	43.2	sig
prot613	222	16	13	19.5	27	15	14	18	27	ns
prot614	205	10	9	22	10	11	8	16	18	ns
prot615	240	11	14	16.8	15.6	16	24	19.2	28.8	sig
prot616	99	16	9	16.2	34.2	7	13	16.2	21.6	ns
prot617	643	11	13	13.5	12	10	11	10.5	19.5	ns
prot618	239	15	14	42	20	26	26	52	32	sig
prot619	383	12	12	20.4	15.6	18	20	15.6	20.4	sig
prot620	247	7	7	30.6	25.2	7	9	16.2	9	ns
prot621	189	12	15	18	19.5	12	11	12	19.5	ns
prot622	171	10	7	16	30	16	15	24	20	ns
prot623	326	9	12	12	9.6	11	9	12	8.4	ns
prot624	231	9	12	18	18	12	8	19.8	27	ns
prot625	153	11	6	18	10.5	7	9	13.5	15	ns
prot626	268	10	16	16	26	9	5	22	34	ns
prot627	204	7	7	16.8	9.6	6	12	9.6	12	sig
prot628	191	10	16	16.2	16.2	9	10	19.8	25.2	ns
prot629	114	12	7	13.5	19.5	14	10	24	27	sig
prot630	419	10	10	22	22	20	11	44	32	sig
prot631	141	14	7	14.4	16.8	25	14	24	27.6	sig
prot632	128	10	9	18	23.4	8	9	16.2	32.4	ns
prot633	164	7	6	10.5	6	2	6	15	10.5	ns
prot634	274	14	6	20	20	9	7	26	18	ns
prot635	188	6	8	15.6	12	16	15	19.2	9.6	ns
prot636	372	6	8	18	12.6	8	11	16.2	18	ns
prot637	365	6	10	12	18	7	15	10.5	7.5	ns
prot638	145	8	9	12	14	15	8	16	44	sig
prot639	159	8	7	14.4	13.2	10	11	3.6	7.2	ns
prot640	379	10	11	12.6	14.4	8	9	19.8	23.4	ns
prot641	190	9	7	25.5	7.5	7	9	12	18	ns
prot642	194	6	4	20	16	12	11	18	18	ns
prot643	178	8	9	14.4	15.6	27	15	43.2	25.2	sig
prot644	181	5	6	9	12.6	5	6	19.8	9	ns
prot645	321	9	4	18	12	6	6	10.5	10.5	ns
prot646	192	7	4	30	12	4	7	18	24	ns
prot647	352	4	6	9.6	10.8	8	8	9.6	9.6	ns
prot648	118	9	6	10.8	10.8	4	6	23.4	10.8	ns
prot649	410	3	3	10.5	12	5	9	6	9	ns
prot650	403	9	1	16	12	5	12	12	18	ns
prot651	199	9	6	13.2	13.2	7	10	3.6	8.4	ns
prot652	457	9	6	16.2	7.2	3	9	7.2	12.6	ns
prot653	221	2	7	15	9	16	14	24	7.5	sig
prot654	216	9	14	12	10	10	8	10	12	ns
prot655	217	4	3	4.8	3.6	36	24	21.6	18	sig
prot656	172	9	10	7.2	9	14	10	1.8	5.4	ns
prot657	268	2	5	9	3	8	5	7.5	16.5	ns
prot658	583	9	10	18	10	7	8	16	14	ns
prot659	229	8	6	9.6	14.4	7	12	6	9.6	ns
prot660	177	3	10	19.8	10.8	8	8	10.8	14.4	ns
prot661	142	4	9	4.5	19.5	9	5	12	18	ns
prot662	178	4	5	16	12	10	10	12	24	sig
prot663	111	6	6	6	7.2	4	6	3.6	3.6	ns
prot664	116	9	6	14.4	9	7	5	7.2	18	ns
prot665	325	9	5	9	16.5	6	7	16.5	9	ns
prot666	268	10	11	32	8	12	6	10	10	ns
prot667	599	5	9	7.2	6	10	7	4.8	9.6	ns
prot668	341	5	9	12.6	5.4	8	3	3.6	12.6	ns
prot669	172	2	7	4.5	3	6	3	16.5	4.5	ns
prot670	204	6	5	6	12	8	5	8	6	ns
prot671	171	8	4	8.4	7.2	3	4	6	12	ns
prot672	255	4	4	16.2	1.8	5	3	18	7.2	ns
prot673	180	8	4	9	6	6	7	10.5	10.5	ns
prot674	215	2	6	14	12	5	5	10	6	ns
prot675	211	9	8	6	4.8	5	7	8.4	8.4	ns
prot676	234	3	4	5.4	3.6	8	3	1.8	9	ns
prot677	214	5	4	6	3	5	2	7.5	6	ns
prot678	180	6	7	10	8	4	4	14	8	ns
prot679	292	7	5	9.6	6	6	4	2.4	9.6	ns
prot680	387	7	5	10.8	9	2	5	9	9	ns
prot681	283	4	9	6	9	7	4	12	9	ns
prot682	351	4	4	6	4	6	4	16	8	sig
prot683	502	4	2	7.2	3.6	1	3	3.6	6	ns
prot684	484	8	2	7.2	14.4	2	3	10.8	9	ns
prot685	345	5	8	10.5	7.5	4	9	9	9	ns
prot686	448	5	4	14	8	1	4	2	4	ns
prot687	277	4	6	4.8	9.6	3	2	2.4	4.8	ns
prot688	737	1	3	9	10.8	3	3	7.2	3.6	ns
prot689	159	4	9	0	4.5	4	4	1.5	10.5	ns
prot690	153	2	3	6	16	6	7	24	10	ns
prot691	321	2	3	4.8	0	0	4	6	7.2	ns
prot692	373	7	4	7.2	10.8	4	6	3.6	1.8	ns
prot693	124	2	2	6	4.5	0	4	6	7.5	ns
prot694	330	2	3	4	10	4	14	12	4	sig
prot695	319	0	2	4.8	6	9	4	3.6	6	ns
prot696	272	2	3	9	7.2	6	1	1.8	12.6	ns
prot697	296	3	5	4.5	3	4	2	7.5	3	ns
prot698	167	3	3	8	8	8	4	12	8	sig
prot699	832	7	2	3.6	6	1	3	8.4	8.4	ns
prot700	461	3	1	12.6	3.6	6	6	1.8	3.6	sig
prot701	152	3	5	7.5	4.5	9	6	1.5	3	ns
prot702	247	5	9	6	14	5	6	4	10	ns
prot703	311	3	2	4.8	1.2	5	2	2.4	4.8	ns
prot704	299	3	3	9	9	3	2	3.6	10.8	ns
prot705	383	2	0	0	1.5	4	2	4.5	3	ns
prot706	426	3	7	6	6	7	5	8	12	ns
prot707	155	4	8	9.6	2.4	3	7	4.8	6	ns
prot708	989	1	3	5.4	5.4	3	3	9	7.2	ns
prot709	187	4	4	3	1.5	3	6	12	6	ns
prot710	366	5	3	8	4	4	2	2	0	ns
prot711	715	4	3	4.8	7.2	5	7	8.4	6	sig
prot712	830	5	3	3.6	14.4	4	1	10.8	9	ns
prot713	177	0	1	6	6	2	4	6	3	ns
prot714	632	4	5	6	4	5	4	6	6	ns
prot715	444	3	3	2.4	1.2	1	3	4.8	1.2	ns
prot716	1241	3	3	7.2	10.8	3	3	1.8	5.4	ns
prot717	685	2	1	6	4.5	5	2	1.5	7.5	ns
prot718	387	2	0	4	4	2	1	2	6	ns
prot719	322	3	5	6	2.4	2	2	3.6	3.6	ns
prot720	735	0	2	0	0	3	4	3.6	0	ns
prot721	186	37	42	63	48	42	44	61.5	66	ns
prot722	156	42	44	78	56	123	78	282	210	sig
prot723	282	54	46	45.6	61.2	40	39	55.2	48	ns
prot724	140	23	25	70.2	32.4	35	31	45	70.2	ns
prot725	137	24	23	40.5	34.5	25	26	34.5	34.5	ns
prot726	124	27	16	66	60	26	17	44	38	ns
prot727	169	23	22	20.4	22.8	42	33	57.6	68.4	sig
prot728	142	21	19	45	43.2	24	25	32.4	43.2	ns
prot729	162	23	29	39	33	43	27	48	40.5	sig
prot730	200	17	17	36	48	18	16	42	42	ns
prot731	156	15	14	19.2	25.2	19	12	19.2	19.2	sig
prot732	306	20	19	30.6	30.6	21	24	37.8	34.2	ns
prot733	174	13	13	16.5	21	15	13	22.5	13.5	ns
prot734	194	15	16	20	40	15	18	28	32	ns
prot735	103	16	17	15.6	24	8	20	19.2	9.6	ns
prot736	172	19	10	21.6	30.6	17	13	27	27	ns
prot737	180	17	22	22.5	33	16	6	30	21	ns
prot738	184	14	17	18	36	18	13	32	18	ns
prot739	230	11	15	8.4	9.6	8	14	21.6	12	ns
prot740	187	13	10	21.6	34.2	20	10	41.4	30.6	sig
prot741	189	12	13	15	12	18	11	30	15	ns
prot742	180	10	16	30	34	14	18	18	36	ns
prot743	294	10	6	20.4	7.2	9	11	15.6	15.6	ns
prot744	186	12	18	12.6	34.2	13	18	18	27	ns
prot745	225	14	12	10.5	16.5	8	13	15	18	ns
prot746	174	16	12	16	24	16	13	36	22	ns
prot747	208	16	15	12	12	5	10	6	15.6	ns
prot748	217	8	10	18	25.2	10	7	16.2	18	ns
prot749	112	6	11	9	13.5	54	21	63	81	sig
prot750	206	7	10	38	28	13	9	14	8	ns
prot751	166	12	13	13.2	14.4	11	13	12	9.6	ns
prot752	113	6	10	9	25.2	7	8	10.8	9	ns
prot753	169	6	9	12	25.5	16	14	21	21	sig
prot754	313	15	6	20	12	24	26	28	48	sig
prot755	197	4	8	9.6	9.6	18	21	50.4	25.2	sig
prot756	124	6	11	1.8	19.8	7	3	16.2	7.2	ns
prot757	246	7	7	19.5	12	10	14	13.5	15	sig
prot758	258	7	8	14	14	6	10	16	18	ns
prot759	168	6	4	3.6	14.4	5	7	13.2	9.6	ns
prot760	260	10	7	12.6	5.4	7	4	9	12.6	ns
prot761	243	8	8	15	6	13	4	10.5	16.5	ns
prot762	124	12	9	14	12	6	10	10	24	sig
prot763	208	8	5	2.4	9.6	12	3	7.2	4.8	ns
prot764	217	8	6	5.4	10.8	4	5	7.2	10.8	ns
prot765	197	6	10	7.5	12	10	6	12	9	ns
prot766	177	4	9	14	18	6	6	12	8	ns
prot767	146	8	8	3.6	6	4	5	6	8.4	ns
prot768	157	2	6	9	10.8	10	4	1.8	3.6	ns
prot769	270	6	6	15	12	8	4	4.5	4.5	ns
prot770	264	6	5	10	6	5	2	4	16	sig
prot771	274	4	7	13.2	9.6	12	4	14.4	7.2	ns
prot772	156	6	3	16.2	10.8	2	7	19.8	9	ns
prot773	252	4	7	3	7.5	6	3	15	9	ns
prot774	356	4	5	18	10	1	11	20	12	ns
prot775	180	11	3	3.6	14.4	3	5	8.4	6	ns
prot776	251	8	4	3.6	3.6	5	11	3.6	7.2	ns
prot777	156	6	4	12	15	8	3	10.5	10.5	ns
prot778	227	2	1	10	4	11	4	18	26	sig
prot779	116	3	7	6	8.4	9	5	9.6	10.8	ns
prot780	154	8	3	9	12.6	8	4	12.6	10.8	sig
prot781	198	6	8	4.5	7.5	7	5	12	9	ns
prot782	236	11	3	16	6	10	10	10	16	ns
prot783	184	6	6	8.4	13.2	7	9	3.6	6	ns
prot784	122	4	8	3.6	10.8	7	3	16.2	3.6	ns
prot785	91	7	4	4.5	15	4	8	6	12	ns
prot786	274	9	3	14	8	12	4	10	16	ns
prot787	152	3	6	4.8	2.4	10	5	3.6	7.2	ns
prot788	162	1	1	7.2	5.4	5	8	9	0	ns
prot789	158	4	4	7.5	9	6	8	6	3	ns
prot790	463	7	6	8	12	18	8	28	24	sig
prot791	312	2	5	0	2.4	11	5	3.6	8.4	ns
prot792	261	6	2	12.6	10.8	4	0	18	12.6	ns
prot793	392	6	3	6	7.5	4	2	6	9	ns
prot794	182	4	3	14	4	5	3	10	6	ns
prot795	310	2	3	8.4	7.2	6	2	7.2	6	ns
prot796	382	5	5	9	1.8	10	5	16.2	14.4	ns
prot797	113	6	5	7.5	7.5	8	5	6	12	ns
prot798	111	3	4	14	14	6	5	10	6	ns
prot799	418	7	3	8.4	4.8	6	7	4.8	1.2	ns
prot800	185	2	2	7.2	1.8	3	4	14.4	5.4	ns
prot801	163	5	7	6	1.5	3	5	3	6	ns
prot802	238	5	8	12	4	11	7	12	6	ns
prot803	282	3	1	2.4	1.2	2	2	6	3.6	ns
prot804	305	3	7	1.8	5.4	2	3	5.4	7.2	ns
prot805	292	2	2	1.5	4.5	5	5	9	4.5	ns
prot806	427	0	4	12	2	5	6	12	10	sig
prot807	234	0	3	3.6	1.2	1	8	7.2	8.4	ns
prot808	233	8	5	12.6	5.4	8	5	7.2	3.6	ns
prot809	425	2	6	10.5	7.5	1	5	7.5	6	sig
prot810	95	2	5	8	6	4	4	12	4	ns
prot811	241	6	5	4.8	6	9	7	13.2	2.4	sig
prot812	201	4	8	9	3.6	3	8	14.4	18	sig
prot813	474	0	1	6	1.5	3	11	9	3	ns
prot814	437	6	2	10	14	4	4	18	22	sig
prot815	411	4	4	6	1.2	5	1	3.6	4.8	ns
prot816	333	3	5	5.4	5.4	4	0	7.2	7.2	ns
prot817	449	6	2	6	7.5	2	12	9	12	sig
prot818	256	4	1	14	12	3	3	2	6	ns
prot819	292	6	1	1.2	3.6	5	0	6	2.4	ns
prot820	669	3	1	3.6	5.4	6	4	5.4	9	ns
prot821	378	6	3	1.5	7.5	3	7	9	6	ns
prot822	373	3	3	12	14	2	4	12	4	ns
prot823	327	6	1	2.4	1.2	4	4	3.6	1.2	ns
prot824	180	3	1	7.2	3.6	4	5	5.4	3.6	ns
prot825	357	1	2	6	4.5	3	2	1.5	3	ns
prot826	791	2	1	6	6	4	2	6	4	ns
prot827	1037	9	9	2.4	4.8	3	1	1.2	6	ns
prot828	223	2	2	3.6	3.6	3	3	5.4	0	ns
prot829	417	6	5	6	0	3	4	3	1.5	ns
prot830	310	3	3	6	4	0	2	6	0	ns
prot831	796	2	6	4.8	1.2	2	0	1.2	1.2	ns
prot832	385	2	2	5.4	3.6	4	0	0	3.6	ns
prot833	399	2	0	1.5	7.5	4	6	3	15	sig
prot834	661	0	2	4	2	1	1	2	4	ns
prot835	648	4	3	6	2.4	6	6	2.4	4.8	sig
prot836	172	2	1	5.4	5.4	1	1	1.8	3.6	ns
prot837	459	0	3	9	7.5	3	3	4.5	4.5	sig
prot838	266	1	0	4	6	0	2	2	6	ns
prot839	85	56	48	63.6	74.4	46	58	69.6	63.6	ns
prot840	185	59	51	99	84.6	62	48	104.4	104.4	ns
prot841	130	50	56	85.5	88.5	55	51	78	99	ns
prot842	128	56	55	98	106	48	70	112	98	ns
prot843	130	48	63	73.2	70.8	64	55	70.8	67.2	ns
prot844	150	58	61	99	102.6	60	55	95.4	97.2	ns
prot845	94	44	37	48	63	38	44	57	70.5	ns
prot846	154	21	25	48	32	32	46	72	76	sig
prot847	76	31	19	42	28.8	25	19	26.4	33.6	ns
prot848	213	21	23	27	36	12	13	30.6	25.2	ns
prot849	51	21	23	33	36	16	21	33	19.5	ns
prot850	198	15	13	42	40	16	13	40	32	ns
prot851	150	18	12	14.4	27.6	13	15	24	13.2	ns
prot852	161	12	18	30.6	19.8	8	19	16.2	19.8	ns
prot853	227	14	8	25.5	19.5	17	23	18	24	sig
prot854	56	14	14	24	28	14	9	22	32	ns
prot855	107	12	11	13.2	19.2	13	15	12	15.6	ns
prot856	85	10	14	16.2	32.4	36	57	97.2	70.2	sig
prot857	191	10	9	10.5	21	12	19	25.5	27	ns
prot858	207	16	9	32	20	16	7	14	26	ns
prot859	313	8	14	13.2	16.8	9	16	14.4	12	ns
prot860	150	9	9	19.8	21.6	17	14	16.2	12.6	ns
prot861	446	12	14	21	19.5	13	22	21	27	sig
prot862	165	10	11	16	22	10	13	30	28	ns
prot863	164	9	8	9.6	9.6	15	11	14.4	18	ns
prot864	183	4	15	25.2	16.2	15	11	16.2	18	ns
prot865	112	13	11	16.5	21	12	8	12	15	ns
prot866	99	11	16	16	10	9	14	16	16	ns
prot867	162	17	9	16.8	15.6	30	42	46.8	32.4	sig
prot868	294	19	16	16.2	32.4	1	18	25.2	30.6	ns
prot869	219	5	16	22.5	15	8	12	12	13.5	ns
prot870	139	10	7	32	16	14	13	32	20	ns
prot871	1091	15	10	10.8	9.6	8	14	9.6	12	ns
prot872	153	7	6	23.4	14.4	6	11	21.6	25.2	ns
prot873	122	9	9	15	10.5	13	12	16.5	15	ns
prot874	308	5	10	18	14	9	14	20	28	ns
prot875	274	7	5	4.8	9.6	4	11	13.2	8.4	ns
prot876	168	10	17	14.4	10.8	13	19	18	18	ns
prot877	157	5	2	6	10.5	2	4	10.5	6	ns
prot878	171	8	9	10	22	14	8	10	16	ns
prot879	163	10	6	6	16.8	7	6	15.6	6	ns
prot880	78	13	8	14.4	18	8	4	18	21.6	sig
prot881	177	6	10	13.5	9	11	9	19.5	9	ns
prot882	198	8	1	12	16	9	13	12	22	ns
prot883	322	9	10	12	9.6	8	4	3.6	12	ns
prot884	145	8	12	14.4	7.2	8	11	18	10.8	ns
prot885	224	6	8	9	6	6	6	12	10.5	ns
prot886	155	6	4	12	18	6	10	24	8	ns
prot887	102	12	9	4.8	9.6	8	10	14.4	7.2	ns
prot888	207	7	7	7.2	10.8	7	2	5.4	3.6	ns
prot889	480	6	8	6	10.5	6	7	7.5	4.5	ns
prot890	104	10	8	28	26	7	12	14	16	ns
prot891	204	8	7	10.8	12	9	5	8.4	8.4	ns
prot892	248	8	7	9	16.2	7	6	10.8	10.8	ns
prot893	157	2	8	10.5	15	4	2	21	9	ns
prot894	132	6	6	22	18	4	5	8	14	ns
prot895	214	3	4	13.2	3.6	7	9	8.4	9.6	ns
prot896	219	5	9	9	14.4	8	2	14.4	14.4	ns
prot897	193	11	9	10.5	10.5	5	4	10.5	4.5	ns
prot898	155	8	8	8	12	4	6	8	24	ns
prot899	239	5	4	4.8	6	6	4	8.4	10.8	ns
prot900	116	5	9	14.4	7.2	8	11	16.2	3.6	ns
prot901	211	7	5	9	15	9	3	4.5	10.5	ns
prot902	156	5	4	6	12	9	7	10	14	ns
prot903	246	5	4	7.2	7.2	10	2	2.4	8.4	sig
prot904	218	11	6	18	18	2	8	3.6	27	sig
prot905	201	8	8	4.5	15	16	20	12	18	sig
prot906	111	3	2	0	8	5	3	8	10	ns
prot907	175	3	4	3.6	7.2	6	4	4.8	6	ns
prot908	195	3	11	5.4	10.8	11	4	12.6	1.8	ns
prot909	292	8	6	9	10.5	7	7	16.5	18	ns
prot910	173	7	3	2	6	5	1	8	10	ns
prot911	284	6	5	3.6	7.2	9	4	3.6	4.8	ns
prot912	151	6	1	9	3.6	3	5	16.2	9	ns
prot913	165	8	7	7.5	7.5	5	2	6	4.5	ns
prot914	132	4	3	6	10	9	1	8	12	ns
prot915	177	3	5	8.4	2.4	4	7	3.6	6	ns
prot916	137	6	6	10.8	9	4	9	10.8	18	ns
prot917	325	3	6	7.5	7.5	7	4	12	6	ns
prot918	192	4	6	8	14	9	18	12	36	sig
prot919	170	7	7	7.2	3.6	2	6	7.2	3.6	ns
prot920	157	3	6	7.2	9	5	6	3.6	12.6	ns
prot921	192	3	4	3	12	3	3	6	4.5	ns
prot922	474	9	5	6	4	7	7	6	6	ns
prot923	186	8	4	2.4	4.8	3	5	8.4	4.8	ns
prot924	428	4	2	1.8	12.6	2	3	7.2	5.4	ns
prot925	191	5	4	7.5	12	1	3	7.5	10.5	ns
prot926	169	0	2	2	12	4	4	16	12	sig
prot927	166	2	3	4.8	8.4	2	1	2.4	6	ns
prot928	290	4	4	10.8	9	4	4	10.8	9	ns
prot929	216	2	3	4.5	9	4	5	6	4.5	ns
prot930	103	4	1	10	4	3	6	6	6	ns
prot931	271	5	6	4.8	1.2	7	5	7.2	7.2	ns
prot932	147	2	3	3.6	9	7	2	9	9	ns
prot933	135	5	2	12	7.5	2	2	15	12	sig
prot934	135	3	2	8	2	5	9	4	12	ns
prot935	135	3	2	6	4.8	7	7	16.8	10.8	sig
prot936	135	5	4	3.6	5.4	4	4	21.6	14.4	sig
prot937	321	1	5	1.5	9	4	2	1.5	4.5	ns
prot938	164	3	5	2	2	5	2	14	0	ns
prot939	113	3	5	3.6	2.4	5	5	1.2	4.8	ns
prot940	271	5	2	7.2	3.6	4	3	9	3.6	ns
prot941	204	3	6	4.5	3	6	2	3	3	ns
prot942	276	7	2	4	2	6	0	8	12	ns
prot943	108	3	3	6	4.8	4	2	3.6	7.2	sig
prot944	91	4	2	3.6	1.8	1	3	10.8	10.8	ns
prot945	325	2	4	4.5	1.5	4	2	4.5	6	ns
prot946	114	3	4	8	4	1	7	6	2	ns
prot947	277	2	1	3.6	1.2	6	4	2.4	2.4	ns
prot948	118	1	0	5.4	1.8	1	2	5.4	3.6	ns
prot949	121	2	3	3	0	5	3	4.5	6	ns
prot950	198	3	6	2	6	2	4	2	8	ns
prot951	237	0	1	0	1.2	1	4	2.4	1.2	ns
prot952	220	1	8	7.2	7.2	1	3	7.2	7.2	ns
prot953	406	4	2	6	6	1	1	0	7.5	ns
prot954	391	2	0	6	2	1	0	4	2	ns
prot955	189	3	4	0	1.2	1	2	1.2	2.4	ns
prot956	232	1	0	0	7.2	3	1	3.6	3.6	ns
prot957	470	2	2	4.5	3	3	15	13.5	4.5	sig
prot958	527	1	2	4	0	2	2	8	8	sig
prot959	141	5	1	2.4	1.2	3	2	2.4	3.6	ns
prot960	602	1	5	0	1.8	1	2	1.8	0	ns
prot961	109	31	31	33	46.5	26	26	57	36	ns
prot962	258	24	32	50	58	26	31	44	76	ns
prot963	168	15	19	20.4	22.8	24	63	36	72	sig
prot964	177	15	12	36	36	18	15	36	28.8	ns
prot965	104	11	12	16.5	19.5	11	17	22.5	10.5	ns
prot966	187	6	11	22	16	5	8	10	24	ns
prot967	134	12	12	19.2	16.8	26	9	18	16.8	ns
prot968	153	12	10	25.2	19.8	23	25	64.8	52.2	sig
prot969	125	10	20	24	15	7	16	13.5	24	ns
prot970	242	9	12	28	28	11	10	14	24	ns
prot971	128	15	12	10.8	15.6	13	15	9.6	3.6	ns
prot972	160	11	6	10.8	9	12	4	3.6	14.4	ns
prot973	65	10	8	24	10.5	10	7	13.5	15	ns
prot974	143	15	7	28	32	9	10	24	22	ns
prot975	131	14	8	14.4	27.6	10	16	19.2	16.8	ns
prot976	128	13	9	14.4	19.8	14	5	19.8	27	ns
prot977	76	9	8	18	4.5	5	4	16.5	10.5	ns
prot978	95	11	9	26	16	16	6	26	24	ns
prot979	70	11	8	16.8	10.8	10	8	9.6	8.4	ns
prot980	136	8	8	16.2	19.8	6	11	14.4	27	ns
prot981	116	13	10	15	22.5	8	6	18	12	ns
prot982	108	13	10	8	20	11	10	28	10	ns
prot983	195	8	7	7.2	6	5	12	9.6	16.8	ns
prot984	145	8	5	14.4	14.4	7	6	25.2	10.8	ns
prot985	102	7	4	15	13.5	11	13	18	6	ns
prot986	173	5	7	14	20	7	6	4	16	ns
prot987	212	7	4	9.6	3.6	5	6	9.6	7.2	ns
prot988	116	10	7	7.2	16.2	4	7	9	16.2	ns
prot989	219	1	10	16.5	3	7	9	18	7.5	ns
prot990	312	5	11	16	14	8	7	26	10	ns
prot991	78	4	7	13.2	8.4	6	5	4.8	2.4	ns
prot992	193	3	10	7.2	14.4	5	4	9	9	ns
prot993	500	1	3	9	10.5	4	5	4.5	1.5	ns
prot994	195	3	7	8	16	6	4	10	20	ns
prot995	177	7	4	4.8	4.8	6	6	4.8	19.2	sig
prot996	224	9	7	16.2	10.8	6	14	32.4	14.4	sig
prot997	239	9	6	3	3	7	7	13.5	7.5	ns
prot998	223	5	4	12	16	4	3	14	12	ns
prot999	113	9	2	4.8	6	3	4	8.4	3.6	ns
prot1000	94	8	4	9	7.2	8	1	1.8	7.2	ns
prot1001	74	3	1	9	12	8	15	18	12	sig
prot1002	265	5	6	22	8	7	6	16	8	ns
prot1003	225	3	7	1.2	6	6	10	4.8	3.6	ns
prot1004	129	3	8	9	10.8	7	1	7.2	7.2	ns
prot1005	210	4	7	3	1.5	6	6	12	9	sig
prot1006	248	3	2	10	14	7	4	8	6	ns
prot1007	158	5	3	4.8	4.8	6	7	12	4.8	ns
prot1008	68	3	9	12.6	5.4	3	5	7.2	18	ns
prot1009	68	4	4	6	10.5	4	6	13.5	3	ns
prot1010	548	8	5	8	4	4	11	6	14	ns
prot1011	123	1	1	7.2	9.6	12	8	7.2	16.8	sig
prot1012	181	5	1	7.2	3.6	2	8	9	3.6	sig
prot1013	824	5	4	7.5	3	4	4	3	6	ns
prot1014	250	5	1	16	12	4	4	2	20	ns
prot1015	242	3	3	8.4	3.6	0	6	9.6	4.8	ns
prot1016	186	3	5	3.6	1.8	2	2	7.2	1.8	ns
prot1017	228	5	5	6	9	1	7	7.5	10.5	ns
prot1018	106	4	4	2	14	6	1	8	4	sig
prot1019	135	1	3	10.8	7.2	5	7	4.8	3.6	ns
prot1020	173	3	4	7.2	7.2	9	6	10.8	7.2	sig
prot1021	245	3	5	9	4.5	6	6	9	3	sig
prot1022	98	5	5	8	6	6	3	18	18	sig
prot1023	149	1	6	2.4	2.4	9	3	1.2	4.8	ns
prot1024	136	1	4	5.4	7.2	0	0	7.2	0	ns
prot1025	335	3	1	3	6	2	3	4.5	9	ns
prot1026	81	2	1	2	4	3	2	6	2	ns
prot1027	124	3	5	4.8	4.8	3	4	2.4	2.4	ns
prot1028	204	6	1	1.8	5.4	2	7	14.4	7.2	ns
prot1029	124	5	1	1.5	4.5	6	3	7.5	6	ns
prot1030	231	1	5	8	6	6	8	8	12	ns
prot1031	192	5	5	9.6	3.6	10	6	2.4	6	sig
prot1032	514	6	1	9	3.6	3	4	3.6	1.8	ns
prot1033	277	7	3	7.5	6	5	6	4.5	4.5	ns
prot1034	159	2	1	10	4	3	3	2	8	ns
prot1035	190	2	3	9.6	4.8	4	3	3.6	6	ns
prot1036	225	4	7	12.6	10.8	6	12	27	16.2	sig
prot1037	57	3	2	4.5	1.5	9	5	3	10.5	sig
prot1038	153	3	7	4	4	3	0	4	6	ns
prot1039	91	4	1	2.4	3.6	4	5	12	4.8	ns
prot1040	94	7	4	3.6	3.6	5	3	7.2	3.6	ns
prot1041	112	6	2	7.5	6	2	3	3	7.5	ns
prot1042	336	6	2	2	6	3	5	8	4	ns
prot1043	241	6	3	1.2	4.8	6	5	4.8	9.6	sig
prot1044	108	5	2	0	5.4	6	9	3.6	10.8	sig
prot1045	117	5	5	3	3	4	4	0	1.5	ns
prot1046	286	0	3	6	4	4	3	2	6	ns
prot1047	122	4	5	2.4	3.6	2	3	4.8	4.8	ns
prot1048	273	1	3	5.4	12.6	3	3	5.4	5.4	ns
prot1049	237	2	1	6	3	4	6	13.5	6	sig
prot1050	222	1	3	8	2	0	3	4	2	ns
prot1051	799	1	3	1.2	0	8	2	7.2	9.6	sig
prot1052	125	3	3	3.6	3.6	9	6	16.2	5.4	sig
prot1053	98	2	0	0	4.5	7	1	3	1.5	ns
prot1054	153	3	2	12	0	2	3	6	2	ns
prot1055	186	4	3	4.8	0	3	2	0	0	ns
prot1056	188	1	2	1.8	3.6	3	2	9	3.6	ns
prot1057	127	0	3	6	0	4	2	1.5	1.5	sig
prot1058	65	114	114	220	234	220	223	432	400	sig
prot1059	115	39	38	40.8	46.8	32	39	58.8	60	ns
prot1060	65	35	34	59.4	57.6	32	40	52.2	25.2	ns
prot1061	90	29	24	33	36	21	18	22.5	36	ns
prot1062	120	21	15	18	24	11	12	20	10	ns
prot1063	83	8	7	8.4	13.2	12	15	13.2	7.2	ns
prot1064	177	5	9	10.8	18	9	12	10.8	9	ns
prot1065	59	8	8	12	18	7	3	12	15	ns
prot1066	97	8	5	16	20	10	10	24	18	ns
prot1067	188	5	7	8.4	14.4	18	30	21.6	14.4	sig
prot1068	82	4	8	9	16.2	4	6	1.8	9	ns
prot1069	109	10	6	4.5	15	13	13	27	10.5	sig
prot1070	109	9	16	12	12	6	8	16	6	ns
prot1071	168	9	8	10.8	7.2	27	21	21.6	28.8	sig
prot1072	188	5	6	5.4	23.4	11	5	7.2	12.6	ns
prot1073	82	7	5	9	6	8	4	13.5	13.5	ns
prot1074	75	5	4	24	20	12	6	6	14	ns
prot1075	151	7	7	2.4	3.6	9	6	10.8	7.2	ns
prot1076	175	4	6	5.4	12.6	2	4	7.2	10.8	ns
prot1077	116	3	4	13.5	15	6	18	6	13.5	sig
prot1078	161	5	1	10	8	6	6	8	6	ns
prot1079	95	3	6	8.4	9.6	6	4	6	3.6	ns
prot1080	101	2	6	3.6	7.2	1	4	5.4	9	ns
prot1081	175	6	5	7.5	3	7	5	4.5	12	ns
prot1082	401	3	8	10	10	4	5	16	12	ns
prot1083	214	4	6	4.8	6	8	9	7.2	9.6	ns
prot1084	215	4	7	3.6	10.8	2	2	5.4	7.2	ns
prot1085	152	2	5	12	3	8	7	9	3	ns
prot1086	125	6	2	8	6	6	10	16	4	sig
prot1087	154	2	7	4.8	9.6	5	4	4.8	2.4	ns
prot1088	119	7	4	7.2	19.8	10	3	10.8	9	ns
prot1089	145	5	3	1.5	3	8	10	1.5	6	ns
prot1090	256	2	7	6	6	3	6	14	10	ns
prot1091	119	4	4	3.6	9.6	5	4	15.6	6	sig
prot1092	159	2	4	9	23.4	1	4	12.6	5.4	ns
prot1093	91	8	1	4.5	4.5	5	6	4.5	1.5	ns
prot1094	396	3	5	4	16	5	1	16	18	ns
prot1095	205	5	4	3.6	6	2	6	6	3.6	ns
prot1096	108	7	3	10.8	9	5	5	5.4	7.2	ns
prot1097	71	4	3	10.5	6	4	3	12	10.5	ns
prot1098	259	2	3	6	14	1	2	0	8	ns
prot1099	191	2	3	4.8	2.4	2	3	2.4	6	ns
prot1100	147	5	2	7.2	5.4	1	6	7.2	3.6	ns
prot1101	292	9	3	1.5	6	10	2	10.5	7.5	ns
prot1102	69	3	6	4	8	6	12	42	30	sig
prot1103	245	2	4	9.6	3.6	1	4	4.8	3.6	ns
prot1104	146	2	3	1.8	5.4	2	0	1.8	3.6	ns
prot1105	351	4	5	4.5	3	4	4	7.5	9	ns
prot1106	106	6	6	2	10	2	5	14	8	ns
prot1107	180	3	4	4.8	3.6	6	5	2.4	4.8	ns
prot1108	199	1	5	5.4	7.2	4	3	9	7.2	ns
prot1109	185	1	5	4.5	6	2	4	9	0	ns
prot1110	182	5	2	2	2	4	4	10	10	ns
prot1111	59	3	2	2.4	3.6	4	4	7.2	2.4	sig
prot1112	173	2	1	1.8	3.6	2	6	9	7.2	ns
prot1113	105	5	5	7.5	7.5	5	4	19.5	19.5	sig
prot1114	79	6	2	2	8	0	0	8	8	ns
prot1115	94	4	3	3.6	2.4	4	3	1.2	1.2	ns
prot1116	235	3	1	7.2	1.8	1	2	5.4	5.4	ns
prot1117	99	2	2	1.5	6	6	3	12	6	sig
prot1118	103	1	3	6	10	4	7	22	8	sig
prot1119	226	4	3	6	1.2	5	2	4.8	2.4	ns
prot1120	168	2	4	1.8	1.8	5	3	3.6	5.4	ns
prot1121	454	3	3	3	6	3	3	7.5	6	ns
prot1122	92	3	2	8	6	3	2	4	6	ns
prot1123	99	2	5	3.6	6	0	3	3.6	2.4	ns
prot1124	116	1	4	0	3.6	7	5	9	16.2	sig
prot1125	90	2	2	1.5	1.5	4	4	1.5	1.5	ns
prot1126	87	4	1	4	2	4	10	24	4	sig
prot1127	294	2	3	8.4	2.4	5	4	2.4	6	ns
prot1128	354	0	4	1.8	5.4	3	2	5.4	3.6	ns
prot1129	216	1	2	9	3	3	2	9	13.5	sig
prot1130	138	0	3	4	2	4	4	14	8	sig
prot1131	187	4	3	2.4	6	9	6	3.6	3.6	sig
prot1132	495	3	3	12.6	0	4	0	1.8	3.6	ns
prot1133	406	2	1	0	1.5	1	1	4.5	1.5	ns
prot1134	382	3	1	4	6	2	1	4	6	ns
prot1135	272	0	1	1.2	1.2	2	1	4.8	0	ns
prot1136	71	22	12	46.8	27	81	57	124.2	118.8	sig
prot1137	105	21	19	42	27	16	22	45	42	sig
prot1138	234	23	23	54	48	20	18	22	36	ns
prot1139	112	13	17	15.6	21.6	20	17	20.4	12	ns
prot1140	114	8	18	14.4	28.8	22	22	28.8	39.6	sig
prot1141	112	4	5	21	13.5	4	7	7.5	4.5	ns
prot1142	166	9	4	16	6	9	8	16	8	ns
prot1143	104	5	2	4.8	9.6	7	7	7.2	7.2	ns
prot1144	376	4	6	16.2	12.6	16	18	18	21.6	sig
prot1145	83	6	8	6	13.5	5	7	15	3	ns
prot1146	51	6	7	12	8	6	4	14	10	ns
prot1147	74	6	8	1.2	7.2	14	9	7.2	12	sig
prot1148	74	5	8	10.8	5.4	7	2	3.6	16.2	ns
prot1149	117	3	9	6	6	4	5	6	4.5	ns
prot1150	106	6	5	14	18	2	4	12	12	ns
prot1151	110	1	4	3.6	1.2	2	5	2.4	1.2	ns
prot1152	73	2	5	7.2	7.2	2	4	7.2	3.6	ns
prot1153	113	2	4	4.5	3	3	3	6	12	ns
prot1154	358	9	3	10	14	4	2	4	6	ns
prot1155	99	3	4	8.4	3.6	9	12	3.6	10.8	sig
prot1156	115	4	4	1.8	7.2	5	4	7.2	1.8	ns
prot1157	180	3	4	3	10.5	1	4	4.5	3	ns
prot1158	67	6	2	10	2	3	3	10	6	ns
prot1159	99	3	3	6	2.4	3	3	1.2	2.4	ns
prot1160	99	2	0	7.2	3.6	2	2	10.8	3.6	sig
prot1161	99	1	3	6	6	0	3	1.5	6	ns
prot1162	98	3	4	0	0	8	3	6	6	ns
prot1163	165	4	3	0	4.8	2	5	6	1.2	ns
prot1164	76	1	1	3.6	7.2	12	6	5.4	5.4	sig
prot1165	90	3	3	0	6	18	6	18	13.5	sig
prot1166	113	2	1	2	4	2	2	2	18	ns
prot1167	90	4	5	2.4	1.2	1	3	3.6	1.2	ns
prot1168	163	3	3	1.8	0	5	9	3.6	7.2	sig
prot1169	102	3	0	1.5	1.5	0	5	4.5	10.5	ns
prot1170	183	3	3	10	4	2	0	2	2	ns
prot1171	98	6	0	1.2	3.6	4	2	2.4	7.2	ns
prot1172	146	1	4	5.4	10.8	3	4	1.8	1.8	ns
prot1173	145	2	2	1.5	0	2	1	6	3	ns
prot1174	166	0	1	4	4	4	8	6	6	sig
prot1175	100	1	1	1.2	2.4	1	1	1.2	2.4	ns
prot1176	393	3	1	5.4	3.6	9	3	5.4	27	sig
prot1177	89	1	1	3	0	4	4	3	0	ns
prot1178	391	2	1	6	6	2	2	4	4	sig
prot1179	89	0	1	2.4	1.2	5	1	1.2	0	ns
prot1180	1106	10	5	12.6	16.2	6	7	21.6	23.4	ns
prot1181	3227	5	6	18	12	10	18	30	21	sig
prot1182	539	12	5	12	18	9	13	16	26	ns
prot1183	771	6	5	6	8.4	5	3	3.6	6	ns
prot1184	2680	4	2	3.6	10.8	0	7	7.2	7.2	ns
prot1185	917	3	5	6	4.5	3	2	4.5	6	ns
prot1186	4114	1	1	4	2	2	4	4	8	sig
prot1187	449	8	8	6	6	7	8	19.2	4.8	ns
prot1188	1304	3	3	7.2	5.4	2	7	9	7.2	ns
prot1189	393	4	6	15	7.5	5	3	12	7.5	ns
prot1190	1513	2	2	2	6	2	2	6	6	ns
prot1191	2580	1	1	1.2	0	4	6	4.8	4.8	sig
prot1192	959	5	10	14.4	16.2	18	27	48.6	59.4	sig
prot1193	510	11	9	12	6	4	7	12	12	ns
prot1194	427	5	10	4	10	6	8	16	16	ns
prot1195	413	4	7	9.6	8.4	4	5	4.8	4.8	ns
prot1196	819	7	8	7.2	5.4	7	2	9	16.2	ns
prot1197	1779	4	1	1.5	9	2	1	4.5	3	ns
prot1198	1379	5	1	12	2	4	2	6	8	ns
prot1199	652	4	3	4.8	6	3	4	7.2	3.6	ns
prot1200	704	2	1	9	7.2	1	1	14.4	7.2	sig
prot1201	1028	6	5	6	3	2	2	3	1.5	ns
prot1202	1181	4	2	12	2	3	4	4	8	sig
prot1203	383	7	9	2.4	4.8	11	7	7.2	2.4	sig
prot1204	1077	3	3	7.2	5.4	4	2	10.8	12.6	ns
prot1205	452	6	6	10.5	6	4	8	3	15	sig
prot1206	434	6	5	8	8	6	4	16	2	ns
prot1207	955	2	1	3.6	1.2	5	2	3.6	2.4	ns
prot1208	528	6	1	5.4	7.2	2	5	7.2	18	ns
prot1209	228	4	6	4.5	4.5	4	4	6	7.5	ns
prot1210	781	4	3	2	16	2	1	12	8	ns
prot1211	548	3	1	3.6	4.8	2	1	3.6	4.8	ns
prot1212	273	6	0	3.6	5.4	1	5	9	5.4	ns
prot1213	153	4	11	4.5	7.5	7	6	15	21	ns
prot1214	320	6	3	12	12	1	4	2	16	ns
prot1215	219	6	4	7.2	6	14	12	19.2	16.8	sig
prot1216	410	6	3	10.8	10.8	7	5	12.6	3.6	ns
prot1217	322	7	4	3	6	5	5	7.5	7.5	ns
prot1218	629	4	5	16	14	3	2	4	10	ns
prot1219	264	5	3	3.6	4.8	15	9	10.8	7.2	sig
prot1220	356	8	2	5.4	7.2	6	3	5.4	9	ns
prot1221	390	7	5	3	9	2	1	1.5	6	ns
prot1222	235	4	4	12	6	2	3	6	10	ns
prot1223	263	3	3	4.8	3.6	3	4	1.2	4.8	ns
prot1224	481	3	1	3.6	0	2	3	5.4	3.6	sig
prot1225	551	6	3	4.5	7.5	3	2	4.5	9	ns
prot1226	481	1	6	12	10	4	2	6	8	ns
prot1227	487	1	0	0	2.4	2	4	4.8	2.4	sig
prot1228	881	4	2	5.4	3.6	4	2	14.4	5.4	sig
prot1229	2284	3	1	4.5	4.5	3	5	7.5	9	ns
prot1230	852	5	1	6	2	2	1	2	0	ns
prot1231	341	6	5	6	2.4	11	4	6	8.4	sig
prot1232	182	5	5	7.2	5.4	18	18	16.2	10.8	sig
prot1233	327	7	9	3	6	2	3	12	1.5	ns
prot1234	219	9	4	10	6	18	6	42	30	sig
prot1235	406	1	2	4.8	1.2	2	5	7.2	2.4	ns
prot1236	332	1	0	0	0	3	2	5.4	1.8	ns
prot1237	365	8	0	7.5	10.5	5	4	6	6	ns
prot1238	308	4	3	6	8	2	8	4	8	sig
prot1239	232	1	4	3.6	2.4	1	4	3.6	0	ns
prot1240	2067	1	4	5.4	0	2	0	7.2	5.4	ns
prot1241	865	2	2	7.5	4.5	6	2	4.5	3	sig
prot1242	682	1	0	2	4	1	0	4	0	ns
prot1243	573	0	5	4.8	8.4	1	0	3.6	2.4	ns
prot1244	454	2	1	3.6	1.8	2	6	5.4	3.6	sig
prot1245	611	11	13	25.5	12	7	9	10.5	19.5	ns
prot1246	133	11	9	10	12	10	4	16	14	ns
prot1247	221	13	7	8.4	4.8	7	5	9.6	8.4	ns
prot1248	153	11	10	7.2	10.8	11	11	16.2	7.2	ns
prot1249	363	4	4	9	10.5	8	8	4.5	13.5	ns
prot1250	435	8	8	8	8	15	18	42	18	sig
prot1251	366	4	4	6	14.4	12	18	10.8	25.2	sig
prot1252	170	4	6	9	9	7	3	5.4	3.6	ns
prot1253	267	6	0	4.5	4.5	2	6	1.5	3	ns
prot1254	463	4	2	8	8	5	0	4	12	ns
prot1255	542	8	4	2.4	2.4	2	3	3.6	4.8	ns
prot1256	448	5	2	3.6	9	6	2	10.8	7.2	ns
prot1257	177	4	5	3	7.5	3	3	7.5	3	ns
prot1258	365	5	4	6	8	2	6	6	6	ns
prot1259	746	4	4	8.4	6	1	2	4.8	4.8	ns
prot1260	458	4	2	9	7.2	18	9	16.2	37.8	sig
prot1261	147	4	4	6	4.5	1	3	10.5	4.5	ns
prot1262	266	8	6	20	6	1	3	6	4	ns
prot1263	340	4	3	4.8	3.6	5	2	3.6	4.8	ns
prot1264	398	1	2	3.6	1.8	2	6	5.4	5.4	ns
prot1265	403	1	2	6	1.5	3	4	6	9	ns
prot1266	302	2	2	2	8	2	9	10	8	sig
prot1267	465	0	3	2.4	1.2	6	2	4.8	3.6	ns
prot1268	487	1	1	0	5.4	3	2	3.6	3.6	ns
prot1269	568	6	4	7.5	3	2	3	0	6	ns
prot1270	370	5	5	6	4	1	1	6	6	ns
prot1271	435	4	1	1.2	6	0	2	2.4	0	ns
prot1272	382	1	0	1.8	7.2	4	5	9	9	sig
prot1273	400	1	4	1.5	1.5	3	1	3	1.5	ns
prot1274	1317	0	1	0	0	2	0	0	4	ns
prot1275	1827	2	3	0	1.2	0	0	2.4	2.4	ns
prot1276	227	6	5	14.4	14.4	6	5	7.2	10.8	ns
prot1277	126	2	4	6	3	8	3	7.5	4.5	ns
prot1278	199	5	4	4	4	4	4	6	12	ns
prot1279	186	5	8	6	2.4	6	6	9.6	10.8	ns
prot1280	397	7	8	9	7.2	2	7	12.6	5.4	ns
prot1281	191	3	2	4.5	4.5	6	5	4.5	4.5	ns
prot1282	181	7	5	12	12	8	2	6	8	ns
prot1283	332	6	3	1.2	6	6	8	0	7.2	ns
prot1284	207	8	6	10.8	7.2	4	2	3.6	7.2	ns
prot1285	433	4	5	4.5	1.5	3	3	3	7.5	ns
prot1286	220	5	5	14	4	5	6	4	8	ns
prot1287	174	3	1	12	7.2	3	5	6	4.8	ns
prot1288	398	4	3	3.6	1.8	7	3	5.4	3.6	ns
prot1289	250	3	6	1.5	1.5	2	1	6	6	ns
prot1290	254	6	4	10	4	4	2	6	2	ns
prot1291	278	2	4	3.6	4.8	3	4	6	3.6	ns
prot1292	195	3	2	3.6	10.8	2	3	5.4	7.2	ns
prot1293	493	1	6	1.5	6	3	4	0	9	ns
prot1294	395	6	4	4	6	2	2	10	8	sig
prot1295	346	3	2	2.4	2.4	1	0	2.4	1.2	ns
prot1296	386	3	3	5.4	3.6	1	3	1.8	9	ns
prot1297	323	3	4	4.5	1.5	3	3	1.5	1.5	ns
prot1298	221	5	2	10	2	5	2	12	8	ns
prot1299	330	3	5	6	4.8	2	6	4.8	8.4	ns
prot1300	913	8	6	9	1.8	6	9	32.4	10.8	sig
prot1301	216	1	3	4.5	6	12	6	36	4.5	sig
prot1302	176	2	0	10	10	2	6	2	4	ns
prot1303	396	6	3	4.8	2.4	2	4	3.6	4.8	ns
prot1304	144	3	4	9	3.6	2	3	3.6	0	ns
prot1305	340	3	4	0	3	2	2	6	3	ns
prot1306	177	4	5	0	2	4	7	4	4	sig
prot1307	491	3	2	1.2	6	4	1	1.2	4.8	ns
prot1308	289	5	1	5.4	0	7	2	7.2	9	sig
prot1309	925	2	2	3	6	2	0	6	3	ns
prot1310	266	1	2	8	4	4	3	2	0	ns
prot1311	584	3	6	4.8	3.6	3	0	2.4	2.4	ns
prot1312	316	2	1	1.8	1.8	3	1	3.6	3.6	ns
prot1313	365	2	4	6	1.5	2	4	3	4.5	ns
prot1314	282	3	3	0	4	3	2	4	2	ns
prot1315	465	2	2	1.2	1.2	4	3	2.4	4.8	ns
prot1316	577	1	2	5.4	5.4	3	2	3.6	3.6	ns
prot1317	274	1	3	4.5	1.5	5	3	1.5	0	ns
prot1318	517	2	2	2	6	1	1	2	4	ns
prot1319	782	1	3	1.2	2.4	3	1	1.2	3.6	ns
prot1320	567	1	1	1.8	1.8	3	3	10.8	10.8	sig
prot1321	356	3	2	0	3	3	0	3	1.5	ns
prot1322	229	1	2	2	2	2	1	2	4	ns
prot1323	388	0	0	4.8	1.2	2	2	1.2	4.8	sig
prot1324	109	12	9	16.2	7.2	9	5	14.4	10.8	ns
prot1325	167	3	0	1.5	3	2	3	3	3	ns
prot1326	192	7	5	2	10	7	4	10	16	ns
prot1327	174	2	4	3.6	1.2	3	1	1.2	4.8	ns
prot1328	144	3	3	10.8	9	1	5	12.6	9	ns
prot1329	139	1	6	3	1.5	3	0	1.5	7.5	ns
prot1330	160	3	1	10	6	9	6	8	18	sig
prot1331	220	7	5	6	4.8	1	6	7.2	2.4	ns
prot1332	248	2	3	9	12.6	3	3	3.6	10.8	ns
prot1333	254	2	5	3	4.5	5	5	7.5	6	ns
prot1334	213	4	3	4	8	2	2	2	4	ns
prot1335	81	7	2	2.4	3.6	2	3	2.4	1.2	ns
prot1336	318	1	1	5.4	5.4	5	2	3.6	7.2	ns
prot1337	247	5	7	4.5	4.5	5	3	7.5	7.5	ns
prot1338	381	1	3	8	6	1	3	2	10	ns
prot1339	159	6	5	3.6	3.6	1	2	4.8	1.2	ns
prot1340	205	5	7	3.6	3.6	5	1	9	3.6	ns
prot1341	244	3	2	7.5	4.5	2	3	4.5	3	ns
prot1342	160	0	1	8	6	5	0	4	2	ns
prot1343	288	1	0	4.8	4.8	2	3	7.2	3.6	ns
prot1344	383	6	2	5.4	1.8	2	2	0	9	ns
prot1345	206	4	9	4.5	1.5	4	3	4.5	6	ns
prot1346	703	1	3	6	10	2	8	4	4	sig
prot1347	238	3	6	2.4	3.6	0	0	0	2.4	ns
prot1348	366	3	5	12.6	3.6	4	2	3.6	5.4	ns
prot1349	430	2	1	4.5	7.5	1	2	3	4.5	ns
prot1350	637	4	4	8	0	3	2	14	8	ns
prot1351	141	2	3	3.6	9.6	4	5	4.8	3.6	ns
prot1352	140	5	0	3.6	7.2	1	3	1.8	3.6	ns
prot1353	431	4	6	4.5	4.5	0	0	1.5	3	ns
prot1354	969	2	2	2	2	1	4	2	6	ns
prot1355	247	4	0	1.2	1.2	4	1	2.4	0	ns
prot1356	1101	3	1	3.6	3.6	8	4	3.6	3.6	sig
prot1357	178	1	1	4.5	1.5	3	2	1.5	0	ns
prot1358	178	3	1	6	2	6	4	12	16	sig
prot1359	297	5	5	4.8	1.2	12	4	9.6	2.4	sig
prot1360	238	1	0	5.4	5.4	1	0	5.4	0	ns
prot1361	226	2	5	3	6	3	1	1.5	4.5	ns
prot1362	486	1	6	2	4	3	3	4	0	ns
prot1363	758	2	2	2.4	1.2	1	0	2.4	2.4	ns
prot1364	305	1	2	1.8	3.6	1	0	0	3.6	ns
prot1365	526	3	2	1.5	3	1	3	6	0	ns
prot1366	375	2	3	4	6	1	1	4	4	ns
prot1367	651	1	2	3.6	6	0	1	2.4	1.2	ns
prot1368	5934	1	1	3.6	0	0	0	3.6	1.8	ns
prot1369	421	2	2	1.5	1.5	10	2	3	3	sig
prot1370	142	0	1	0	2	4	4	12	12	sig
prot1371	1145	0	1	1.2	0	1	0	0	1.2	ns
prot1372	238	1	0	3.6	0	6	3	5.4	5.4	sig
prot1373	391	1	2	4.5	1.5	3	3	0	1.5	ns
prot1374	618	0	2	0	0	2	1	0	0	ns
prot1375	93	4	5	7.2	9.6	5	5	9.6	3.6	ns
prot1376	130	13	7	12.6	10.8	13	10	21.6	10.8	sig
prot1377	83	5	5	9	10.5	3	7	10.5	19.5	ns
prot1378	361	2	5	10	6	8	0	12	4	ns
prot1379	193	5	5	3.6	6	7	8	2.4	4.8	sig
prot1380	393	6	3	3.6	5.4	5	11	16.2	36	sig
prot1381	232	3	5	7.5	7.5	5	4	7.5	3	ns
prot1382	201	2	5	8	6	6	3	12	2	ns
prot1383	105	4	5	4.8	3.6	3	7	8.4	7.2	ns
prot1384	173	4	8	10.8	3.6	1	1	5.4	10.8	ns
prot1385	182	4	2	3	1.5	4	5	7.5	9	ns
prot1386	199	2	4	16	16	4	8	24	8	sig
prot1387	191	6	2	0	7.2	4	9	4.8	4.8	sig
prot1388	274	5	2	5.4	5.4	1	3	3.6	3.6	ns
prot1389	135	2	6	3	1.5	2	2	1.5	9	ns
prot1390	169	2	3	4	0	7	7	10	18	sig
prot1391	688	3	2	2.4	1.2	1	0	6	2.4	ns
prot1392	152	2	3	3.6	5.4	3	6	3.6	5.4	sig
prot1393	528	3	1	10.5	4.5	9	3	15	4.5	sig
prot1394	157	4	2	6	0	4	5	6	4	ns
prot1395	126	1	6	3.6	4.8	2	6	7.2	4.8	sig
prot1396	80	3	3	0	10.8	2	2	5.4	0	ns
prot1397	122	4	0	1.5	10.5	12	6	13.5	4.5	sig
prot1398	232	3	1	4	0	2	6	8	8	sig
prot1399	171	4	4	0	2.4	2	2	0	1.2	ns
prot1400	70	5	0	9	1.8	2	2	3.6	3.6	sig
prot1401	130	4	4	4.5	6	3	3	0	6	ns
prot1402	103	1	1	6	4	4	3	6	6	ns
prot1403	547	4	1	6	1.2	3	4	3.6	4.8	ns
prot1404	250	3	3	0	3.6	1	3	1.8	3.6	ns
prot1405	497	1	0	3	6	9	3	18	4.5	sig
prot1406	312	2	2	4	2	3	12	24	6	sig
prot1407	152	0	2	3.6	7.2	1	0	1.2	12	ns
prot1408	535	1	2	1.8	7.2	3	2	0	5.4	ns
prot1409	87	1	2	3	3	1	4	1.5	1.5	ns
prot1410	232	3	2	4	8	0	3	4	4	ns
prot1411	232	0	0	1.2	2.4	2	1	1.2	2.4	ns
prot1412	843	1	2	3.6	3.6	3	1	5.4	3.6	ns
prot1413	555	2	1	1.5	6	3	3	0	1.5	ns
prot1414	173	1	2	6	4	2	2	4	2	ns
prot1415	194	1	5	2.4	0	2	1	2.4	1.2	ns
prot1416	180	3	4	3.6	3.6	0	2	1.8	0	ns
prot1417	199	1	3	4.5	0	2	2	1.5	0	ns
prot1418	287	0	1	2	8	2	2	6	4	ns
prot1419	999	5	1	1.2	6	3	3	4.8	1.2	ns
prot1420	220	0	3	5.4	0	3	0	1.8	7.2	ns
prot1421	648	2	1	1.5	0	0	0	3	0	ns
prot1422	164	2	4	6	4	6	3	12	36	sig
prot1423	181	0	0	1.2	3.6	2	6	2.4	4.8	sig
prot1424	285	5	5	9	10.8	9	3	7.2	18	ns
prot1425	172	11	5	6	4.5	2	6	9	4.5	ns
prot1426	103	4	6	4	22	10	10	16	28	sig
prot1427	430	5	6	3.6	6	3	9	14.4	21.6	sig
prot1428	130	3	5	9	9	3	6	14.4	9	ns
prot1429	123	3	2	4.5	3	16	18	18	15	sig
prot1430	304	6	0	8	2	8	8	4	12	sig
prot1431	164	1	3	4.8	0	3	3	1.2	4.8	ns
prot1432	75	2	4	3.6	1.8	4	2	1.8	10.8	ns
prot1433	173	1	1	3	3	3	4	4.5	4.5	ns
prot1434	176	2	2	6	6	3	1	4	12	ns
prot1435	191	2	3	6	1.2	3	1	1.2	3.6	ns
prot1436	138	3	2	0	7.2	5	4	7.2	12.6	ns
prot1437	148	6	4	4.5	3	4	4	6	3	ns
prot1438	101	4	4	12	8	2	0	6	12	ns
prot1439	157	1	5	1.2	2.4	2	1	2.4	2.4	ns
prot1440	488	1	4	5.4	10.8	3	3	5.4	3.6	ns
prot1441	133	2	1	3	6	2	1	1.5	9	ns
prot1442	229	2	5	6	2	0	4	10	4	ns
prot1443	89	3	2	3.6	4.8	1	5	1.2	1.2	ns
prot1444	317	4	3	1.8	9	1	2	3.6	3.6	ns
prot1445	88	3	1	6	3	3	3	1.5	0	ns
prot1446	180	1	2	2	8	3	1	2	2	ns
prot1447	207	0	1	2.4	2.4	3	9	14.4	14.4	sig
prot1448	235	2	1	0	3.6	3	4	3.6	7.2	ns
prot1449	86	2	0	1.5	6	1	5	3	1.5	ns
prot1450	115	4	0	0	8	3	3	2	2	ns
prot1451	127	2	3	2.4	1.2	4	1	4.8	3.6	ns
prot1452	229	3	1	3.6	0	1	2	3.6	7.2	ns
prot1453	247	3	1	6	0	3	2	3	4.5	ns
prot1454	573	0	3	0	4	4	1	2	6	ns
prot1455	176	4	3	2.4	3.6	4	5	4.8	4.8	sig
prot1456	169	1	0	1.8	1.8	3	2	3.6	3.6	sig
prot1457	81	2	1	1.5	1.5	4	1	3	3	sig
prot1458	89	0	0	4	8	2	0	0	10	ns
prot1459	178	2	3	1.2	4.8	1	0	0	1.2	ns
prot1460	151	0	0	5.4	7.2	0	0	1.8	3.6	ns
prot1461	146	0	2	0	1.5	1	1	4.5	0	ns
prot1462	217	5	3	2	4	2	4	2	10	ns
prot1463	159	3	3	3.6	4.8	2	2	3.6	2.4	ns
prot1464	237	2	2	14.4	1.8	0	5	1.8	0	ns
prot1465	587	2	2	3	4.5	0	2	1.5	1.5	ns
prot1466	128	2	1	2	4	1	4	6	10	ns
prot1467	425	2	1	0	0	3	4	2.4	2.4	ns
prot1468	256	0	5	1.8	3.6	1	0	0	0	ns
prot1469	136	2	2	1.5	0	1	1	1.5	4.5	ns
prot1470	76	2	1	4	0	3	0	2	0	ns
prot1471	175	1	2	0	2.4	4	1	1.2	2.4	ns
prot1472	231	3	2	1.8	0	3	2	0	1.8	ns
prot1473	337	2	1	1.5	1.5	1	2	7.5	4.5	ns
prot1474	239	3	0	0	14	1	0	4	4	ns
prot1475	456	4	2	0	1.2	1	2	1.2	1.2	ns
prot1476	126	1	1	1.8	0	2	1	1.8	3.6	ns
prot1477	488	1	2	1.5	3	0	2	1.5	3	ns
prot1478	127	2	2	0	2	0	2	0	4	ns
prot1479	191	1	5	7.2	4.8	3	7	4.8	3.6	ns
prot1480	114	5	2	9	7.2	6	2	10.8	9	ns
prot1481	62	5	4	10.5	6	4	5	3	4.5	ns
prot1482	350	2	3	8	4	0	5	6	4	ns
prot1483	108	3	7	10.8	2.4	2	1	6	4.8	ns
prot1484	321	1	2	10.8	1.8	2	1	9	0	ns
prot1485	308	3	2	1.5	4.5	2	2	0	3	ns
prot1486	59	1	2	2	12	3	2	6	8	ns
prot1487	218	3	1	4.8	2.4	1	2	2.4	3.6	ns
prot1488	106	1	1	7.2	1.8	4	4	7.2	9	ns
prot1489	154	3	2	6	4.5	2	1	4.5	7.5	ns
prot1490	166	1	1	4	2	3	2	2	0	ns
prot1491	515	1	4	3.6	3.6	3	2	1.2	3.6	ns
prot1492	183	1	5	0	3.6	4	1	3.6	3.6	ns
prot1493	162	4	4	1.5	6	2	3	4.5	6	sig
prot1494	140	2	1	8	0	0	4	4	2	ns
prot1495	169	0	0	2.4	2.4	4	3	4.8	2.4	ns
prot1496	242	0	2	9	9	2	3	5.4	3.6	ns
prot1497	292	2	5	4.5	1.5	4	5	3	3	ns
prot1498	197	5	3	2	8	2	4	4	8	ns
prot1499	856	0	1	1.2	2.4	0	2	2.4	0	ns
prot1500	127	1	0	1.8	3.6	1	2	3.6	3.6	ns
prot1501	72	1	2	0	3	1	3	6	4.5	ns
prot1502	148	3	2	2	0	2	2	0	0	ns
prot1503	53	1	3	2.4	0	2	2	3.6	2.4	ns
prot1504	98	2	0	5.4	3.6	2	0	3.6	3.6	ns
prot1505	405	2	2	4.5	1.5	1	1	1.5	4.5	ns
prot1506	104	1	1	0	6	0	0	4	6	ns
prot1507	176	1	2	2.4	2.4	2	4	2.4	4.8	sig
prot1508	125	2	0	1.8	1.8	4	4	1.8	3.6	ns
prot1509	160	0	2	4.5	1.5	0	1	1.5	1.5	ns
prot1510	316	0	1	0	8	4	2	6	6	sig
prot1511	978	2	1	2.4	0	0	0	2.4	3.6	ns
prot1512	234	1	2	1.8	10.8	2	2	3.6	1.8	ns
prot1513	431	0	3	3	1.5	0	1	1.5	0	ns
prot1514	2591	4	0	8	4	7	5	10	8	sig
prot1515	712	4	5	1.2	4.8	3	6	8.4	15.6	ns
prot1516	1852	5	7	7.2	12.6	5	5	7.2	7.2	ns
prot1517	2086	4	2	7.5	3	6	6	18	6	sig
prot1518	1064	4	2	10	6	6	6	12	6	sig
prot1519	609	7	7	12	9.6	6	6	7.2	3.6	ns
prot1520	645	6	1	7.2	5.4	2	3	3.6	5.4	sig
prot1521	969	3	0	1.5	1.5	6	2	6	6	sig
prot1522	857	0	2	4	0	1	0	4	2	ns
prot1523	488	1	3	1.2	2.4	4	2	1.2	0	ns
prot1524	2821	0	2	1.8	3.6	2	2	10.8	7.2	sig
prot1525	512	2	3	1.5	3	4	2	12	7.5	sig
prot1526	876	4	4	4	8	2	2	8	4	ns
prot1527	543	3	6	3.6	6	2	3	2.4	1.2	ns
prot1528	809	2	2	7.2	0	3	3	5.4	9	ns
prot1529	1674	3	3	3	3	2	2	4.5	4.5	ns
prot1530	1191	1	1	4	0	1	4	2	6	ns
prot1531	208	6	6	4.8	3.6	2	4	6	7.2	ns
prot1532	437	5	3	7.2	1.8	1	4	3.6	3.6	ns
prot1533	510	4	3	3	0	6	3	13.5	13.5	sig
prot1534	695	1	3	8	4	2	2	6	0	ns
prot1535	227	0	1	3.6	3.6	2	2	3.6	6	ns
prot1536	700	2	1	7.2	5.4	0	3	3.6	5.4	ns
prot1537	218	1	2	1.5	3	2	1	1.5	0	ns
prot1538	423	2	7	4	14	3	1	2	4	ns
prot1539	873	3	3	0	1.2	2	1	1.2	2.4	ns
prot1540	1426	2	4	3.6	5.4	3	6	5.4	16.2	sig
prot1541	520	0	1	0	3	0	0	0	4.5	ns
prot1542	290	14	10	28	22	12	12	26	20	ns
prot1543	296	4	2	7.2	2.4	4	3	2.4	3.6	ns
prot1544	309	4	8	7.2	10.8	2	2	1.8	10.8	ns
prot1545	502	3	4	4.5	4.5	7	4	0	7.5	ns
prot1546	204	0	0	8	2	3	3	2	4	ns
prot1547	437	4	3	7.2	1.2	4	3	2.4	3.6	ns
prot1548	314	3	1	3.6	3.6	2	8	5.4	3.6	sig
prot1549	402	0	3	1.5	1.5	4	2	1.5	4.5	ns
prot1550	188	6	7	4	8	3	3	6	2	ns
prot1551	434	1	1	1.2	0	3	0	1.2	0	ns
prot1552	325	1	1	1.8	1.8	1	5	1.8	1.8	sig
prot1553	607	3	2	6	4.5	1	5	4.5	1.5	ns
prot1554	739	4	2	12	8	2	3	8	2	ns
prot1555	235	0	1	2.4	1.2	3	3	21.6	3.6	sig
prot1556	982	2	2	5.4	5.4	3	1	9	3.6	ns
prot1557	392	2	1	3	1.5	2	4	3	7.5	sig
prot1558	543	0	1	2	0	2	1	2	2	ns
prot1559	462	2	1	2.4	1.2	1	1	0	0	ns
prot1560	348	3	2	5.4	5.4	4	5	0	5.4	ns
prot1561	463	1	0	0	3	2	2	0	0	ns
prot1562	173	2	1	6	6	1	3	12	8	ns
prot1563	274	3	1	2.4	3.6	4	14	7.2	9.6	sig
prot1564	251	7	1	10.8	10.8	9	2	7.2	5.4	ns
prot1565	231	4	1	4.5	1.5	10	4	3	18	sig
prot1566	394	2	4	6	4	2	4	8	8	ns
prot1567	240	2	6	6	1.2	1	5	9.6	2.4	ns
prot1568	441	2	3	1.8	5.4	4	3	3.6	1.8	ns
prot1569	200	2	4	1.5	3	4	0	3	1.5	ns
prot1570	371	2	2	6	2	0	3	4	6	ns
prot1571	313	2	2	2.4	0	4	0	3.6	1.2	ns
prot1572	730	3	3	1.8	1.8	9	3	10.8	10.8	sig
prot1573	329	2	7	7.5	3	1	4	3	7.5	sig
prot1574	627	2	4	4	10	3	5	0	2	ns
prot1575	250	1	3	1.2	2.4	1	3	1.2	0	ns
prot1576	144	3	2	0	0	3	2	1.8	3.6	ns
prot1577	472	0	1	4.5	1.5	3	2	3	1.5	ns
prot1578	421	1	5	2	4	1	4	0	8	ns
prot1579	250	4	4	3.6	2.4	3	4	2.4	7.2	sig
prot1580	266	3	2	3.6	1.8	3	1	5.4	1.8	ns
prot1581	861	3	2	4.5	1.5	2	4	0	0	ns
prot1582	1312	2	0	4	0	12	6	18	6	sig
prot1583	493	1	5	1.2	3.6	3	4	1.2	4.8	ns
prot1584	1082	0	0	0	1.8	1	0	0	0	ns
prot1585	648	1	0	3	1.5	3	3	3	3	ns
prot1586	276	1	1	4	0	1	1	0	10	ns
prot1587	518	2	1	1.2	2.4	4	3	2.4	3.6	sig
prot1588	640	5	0	3.6	1.8	1	1	1.8	3.6	ns
prot1589	722	0	3	3	0	0	6	3	4.5	ns
prot1590	147	5	4	2	2	2	7	8	4	ns
prot1591	193	5	1	3.6	6	1	3	6	6	ns
prot1592	194	1	4	3.6	1.8	2	2	3.6	7.2	sig
prot1593	365	0	4	10.5	3	5	1	4.5	7.5	ns
prot1594	290	5	4	6	12	9	3	12	6	sig
prot1595	636	6	4	7.2	2.4	2	0	4.8	1.2	ns
prot1596	1160	3	3	3.6	0	3	1	3.6	3.6	ns
prot1597	641	3	3	6	4.5	5	2	3	3	ns
prot1598	175	3	0	8	2	1	2	2	8	ns
prot1599	318	1	3	3.6	4.8	2	3	6	3.6	ns
prot1600	424	3	1	0	3.6	1	0	9	1.8	ns
prot1601	348	1	1	3	1.5	4	4	4.5	3	ns
prot1602	227	0	1	2	2	1	1	8	0	ns
prot1603	427	3	3	7.2	0	0	2	0	2.4	ns
prot1604	268	3	2	7.2	5.4	3	0	1.8	7.2	ns
prot1605	357	1	2	4.5	3	3	4	3	1.5	ns
prot1606	174	3	6	8	4	3	2	2	2	ns
prot1607	233	4	3	1.2	2.4	0	3	1.2	0	ns
prot1608	217	1	3	1.8	0	0	0	0	0	ns
prot1609	980	1	1	0	1.5	6	4	3	3	sig
prot1610	263	4	1	6	4	1	2	4	4	ns
prot1611	169	3	0	3.6	2.4	2	2	2.4	2.4	sig
prot1612	178	3	3	1.8	0	2	2	0	0	ns
prot1613	355	3	3	1.5	3	4	0	0	0	ns
prot1614	604	1	3	2	6	1	2	0	2	ns
prot1615	149	0	1	0	4.8	1	0	2.4	2.4	ns
prot1616	594	3	0	1.8	1.8	3	2	1.8	0	ns
prot1617	257	2	3	1.5	0	1	1	0	1.5	ns
prot1618	421	1	1	8	0	1	1	2	2	ns
prot1619	712	4	1	2.4	1.2	0	0	1.2	1.2	ns
prot1620	423	1	1	0	1.8	3	1	0	0	ns
prot1621	488	2	0	0	0	1	1	1.5	6	ns
prot1622	1872	0	1	2	2	2	4	16	4	sig
prot1623	153	5	6	4.8	4.8	3	4	3.6	6	ns
prot1624	275	4	4	3.6	12.6	4	1	5.4	5.4	ns
prot1625	463	4	2	10.5	1.5	4	1	9	1.5	ns
prot1626	103	3	3	10	4	2	1	6	8	ns
prot1627	287	3	2	2.4	2.4	6	6	3.6	3.6	sig
prot1628	282	3	0	5.4	7.2	3	3	3.6	7.2	ns
prot1629	200	3	1	6	6	3	3	7.5	1.5	ns
prot1630	149	3	5	2	2	3	1	6	6	ns
prot1631	149	0	2	3.6	3.6	2	5	2.4	2.4	ns
prot1632	132	2	3	1.8	3.6	2	5	7.2	5.4	ns
prot1633	118	3	0	0	1.5	5	4	6	6	sig
prot1634	191	2	5	8	8	2	4	16	16	sig
prot1635	189	1	1	2.4	1.2	3	3	3.6	2.4	sig
prot1636	273	4	3	5.4	3.6	2	3	5.4	5.4	sig
prot1637	327	2	3	9	4.5	2	2	3	4.5	ns
prot1638	148	0	2	0	2	1	3	0	0	ns
prot1639	206	5	2	2.4	1.2	2	2	4.8	4.8	ns
prot1640	108	1	1	5.4	1.8	4	1	5.4	3.6	ns
prot1641	267	3	1	6	7.5	1	1	3	0	ns
prot1642	204	2	1	8	2	4	2	2	0	ns
prot1643	223	5	2	2.4	4.8	2	0	1.2	3.6	ns
prot1644	298	1	4	12.6	1.8	1	2	3.6	1.8	ns
prot1645	194	1	0	3	0	6	15	27	4.5	sig
prot1646	77	1	1	4	6	1	2	4	6	ns
prot1647	166	4	2	3.6	3.6	1	3	1.2	1.2	ns
prot1648	418	3	1	3.6	3.6	2	0	3.6	9	ns
prot1649	418	1	2	4.5	3	3	1	1.5	3	ns
prot1650	127	3	2	4	4	1	2	4	0	ns
prot1651	279	2	1	3.6	0	2	2	9.6	2.4	sig
prot1652	181	3	1	0	3.6	4	1	0	1.8	ns
prot1653	129	0	2	0	6	3	3	13.5	9	sig
prot1654	161	2	0	0	4	1	3	4	4	ns
prot1655	126	2	1	0	4.8	4	0	1.2	4.8	ns
prot1656	326	1	6	1.8	3.6	1	2	5.4	0	ns
prot1657	207	0	0	0	3	1	0	4.5	4.5	ns
prot1658	191	1	0	0	4	2	8	16	4	sig
prot1659	238	2	2	0	0	8	2	9.6	4.8	sig
prot1660	210	1	2	3.6	3.6	2	4	3.6	7.2	sig
prot1661	331	2	1	3	1.5	3	1	1.5	6	ns
prot1662	574	1	3	0	6	1	2	8	8	ns
prot1663	455	4	0	3.6	2.4	5	5	3.6	6	ns
prot1664	553	0	2	3.6	0	2	1	3.6	0	ns
prot1665	522	3	0	0	3	2	3	3	1.5	ns
prot1666	325	4	3	2	0	1	0	4	2	ns
prot1667	208	2	1	0	2.4	7	5	2.4	2.4	sig
prot1668	232	2	4	3.6	1.8	1	1	1.8	5.4	ns
prot1669	219	4	0	3	3	2	2	3	3	sig
prot1670	409	0	1	2	0	4	2	4	4	sig
prot1671	233	2	2	3.6	2.4	1	0	2.4	3.6	ns
prot1672	772	0	2	1.8	5.4	0	1	5.4	3.6	ns
prot1673	360	2	1	3	4.5	1	1	4.5	3	ns
prot1674	439	0	1	2	10	1	1	4	4	ns
prot1675	442	0	3	3.6	0	1	0	1.2	1.2	ns
prot1676	138	0	2	1.8	3.6	1	1	1.8	1.8	sig
prot1677	106	5	0	3	0	1	0	1.5	1.5	ns
prot1678	370	0	0	4	2	1	1	2	0	ns
prot1679	629	1	1	0	3.6	0	0	2.4	0	ns
prot1680	187	0	2	3.6	0	6	3	5.4	10.8	sig
prot1681	596	1	0	6	0	1	1	1.5	3	ns
prot1682	255	0	2	0	0	0	0	0	0	ns
prot1683	92	10	6	8.4	9.6	4	9	10.8	9.6	ns
prot1684	171	4	5	9	5.4	7	4	14.4	3.6	ns
prot1685	165	4	2	3	7.5	3	7	4.5	6	ns
prot1686	148	3	2	6	10	4	3	8	8	ns
prot1687	229	5	1	3.6	6	3	9	3.6	3.6	sig
prot1688	123	2	1	3.6	1.8	6	2	3.6	1.8	ns
prot1689	77	3	1	0	1.5	4	0	0	1.5	ns
prot1690	465	2	4	6	4	3	1	2	4	ns
prot1691	279	1	0	2.4	0	2	6	9.6	2.4	sig
prot1692	278	0	1	1.8	1.8	1	1	3.6	3.6	ns
prot1693	119	2	0	4.5	6	0	1	4.5	3	ns
prot1694	148	2	4	4	0	1	1	4	4	ns
prot1695	72	2	1	1.2	1.2	1	5	4.8	2.4	sig
prot1696	353	1	0	7.2	3.6	2	3	5.4	0	ns
prot1697	196	0	0	0	1.5	1	0	3	3	ns
prot1698	174	2	5	2	6	1	2	6	2	ns
prot1699	126	1	2	3.6	1.2	3	0	0	1.2	ns
prot1700	235	2	1	1.8	3.6	8	2	5.4	5.4	sig
prot1701	235	1	0	0	1.5	0	3	4.5	0	ns
prot1702	110	3	1	2	6	0	1	4	6	ns
prot1703	188	2	3	1.2	1.2	1	2	2.4	3.6	ns
prot1704	225	0	4	9	1.8	2	2	0	0	ns
prot1705	138	1	2	1.5	3	0	1	1.5	1.5	ns
prot1706	174	4	3	10	0	2	5	4	2	sig
prot1707	672	3	2	3.6	7.2	2	0	1.2	1.2	ns
prot1708	84	1	2	0	0	2	2	7.2	7.2	sig
prot1709	107	2	0	3	1.5	1	2	3	1.5	ns
prot1710	146	6	3	4	2	2	0	0	4	ns
prot1711	183	1	1	3.6	4.8	1	5	0	2.4	ns
prot1712	555	1	1	0	0	0	0	7.2	1.8	ns
prot1713	467	0	0	0	3	3	3	9	4.5	sig
prot1714	265	0	0	2	4	3	2	4	4	sig
prot1715	598	3	0	1.2	1.2	1	2	1.2	2.4	ns
prot1716	317	2	4	3.6	1.8	0	0	5.4	3.6	ns
prot1717	196	1	3	0	1.5	4	7	7.5	6	sig
prot1718	267	2	0	0	2	3	3	12	18	sig
prot1719	612	2	2	0	1.2	1	1	0	1.2	ns
prot1720	62	1	1	3.6	3.6	2	3	3.6	9	ns
prot1721	77	0	0	1.5	3	3	2	3	4.5	sig
prot1722	68	1	2	0	4	3	4	2	0	ns
prot1723	632	3	1	1.2	1.2	2	1	1.2	1.2	ns
prot1724	230	0	1	3.6	0	0	0	0	3.6	ns
prot1725	133	0	2	3	0	0	0	0	1.5	ns
prot1726	334	1	1	0	2	1	1	0	6	ns
prot1727	311	1	1	0	0	1	0	0	2.4	ns
prot1728	563	1	1	3.6	0	1	1	0	0	ns
prot1729	327	1	2	0	3	1	2	3	0	ns
prot1730	144	3	2	4	2	1	2	4	8	ns
prot1731	668	0	2	0	0	2	4	2.4	2.4	sig
prot1732	85	0	1	3.6	9	2	2	5.4	1.8	ns
prot1733	102	0	1	3	4.5	0	0	1.5	3	ns
prot1734	508	0	2	6	4	1	0	2	4	ns
prot1735	226	2	1	1.2	1.2	2	3	2.4	2.4	ns
prot1736	676	1	1	0	0	2	1	1.8	1.8	sig
prot1737	539	1	1	3	0	2	2	9	3	sig
prot1738	295	0	1	0	4	1	1	2	0	ns
prot1739	224	1	0	2.4	1.2	0	0	0	2.4	ns
prot1740	2292	2	1	3.6	0	0	1	1.8	3.6	ns
prot1741	170	7	6	4.5	15	3	5	10.5	4.5	ns
prot1742	134	1	3	0	4	0	1	6	4	ns
prot1743	255	2	0	2.4	1.2	0	0	1.2	2.4	ns
prot1744	304	2	3	10.8	5.4	4	4	5.4	7.2	ns
prot1745	237	3	1	3	0	3	3	3	3	ns
prot1746	105	2	1	2	0	2	1	0	2	ns
prot1747	69	2	3	4.8	3.6	3	9	3.6	14.4	sig
prot1748	247	3	4	0	3.6	8	6	10.8	18	sig
prot1749	99	4	2	6	4.5	4	0	7.5	3	ns
prot1750	116	2	2	0	6	2	2	10	6	ns
prot1751	152	1	2	0	1.2	1	1	2.4	3.6	ns
prot1752	225	3	0	5.4	3.6	4	2	3.6	7.2	sig
prot1753	147	2	1	4.5	3	5	2	10.5	3	sig
prot1754	125	3	2	2	4	5	3	4	2	ns
prot1755	90	1	3	6	1.2	1	3	1.2	2.4	ns
prot1756	237	3	4	7.2	3.6	1	5	1.8	5.4	ns
prot1757	66	3	1	0	0	2	1	4.5	3	ns
prot1758	264	3	1	4	8	1	2	8	0	ns
prot1759	137	1	2	0	3.6	0	1	0	0	ns
prot1760	511	1	2	1.8	0	1	0	5.4	0	ns
prot1761	141	2	2	0	0	3	0	0	3	ns
prot1762	280	0	2	0	4	2	0	2	2	ns
prot1763	302	3	1	3.6	2.4	1	0	2.4	0	ns
prot1764	74	0	2	1.8	5.4	0	0	0	5.4	ns
prot1765	171	1	0	3	3	0	1	1.5	3	ns
prot1766	95	1	0	4	4	2	5	4	2	ns
prot1767	367	1	1	1.2	1.2	2	4	2.4	3.6	ns
prot1768	144	0	3	1.8	1.8	1	3	0	1.8	ns
prot1769	664	1	0	3	3	0	0	0	1.5	ns
prot1770	179	3	2	4	2	3	1	2	2	ns
prot1771	114	0	1	0	2.4	0	0	0	0	ns
prot1772	161	3	0	1.8	1.8	1	4	3.6	1.8	sig
prot1773	205	1	0	1.5	3	2	1	3	1.5	ns
prot1774	305	0	0	0	4	1	3	0	0	ns
prot1775	416	0	1	1.2	1.2	2	1	0	1.2	ns
prot1776	397	2	2	1.8	1.8	2	1	3.6	0	ns
prot1777	224	1	2	0	3	2	1	3	3	ns
prot1778	314	1	2	0	0	2	0	2	0	ns
prot1779	174	2	2	0	2.4	0	2	0	1.2	ns
prot1780	416	0	0	0	0	0	3	0	1.8	ns
prot1781	131	0	1	0	1.5	0	1	0	1.5	ns
prot1782	107	0	1	4	4	4	1	2	4	sig
prot1783	163	1	1	1.2	0	0	0	1.2	2.4	ns
prot1784	564	0	0	3.6	0	2	3	5.4	3.6	sig
prot1785	208	2	0	6	0	3	2	1.5	0	ns
prot1786	135	1	2	2	0	0	1	8	4	ns
prot1787	3394	1	5	1.2	1.2	4	4	4.8	4.8	ns
prot1788	1957	3	1	9	3.6	1	1	3.6	3.6	sig
prot1789	1088	2	2	3	4.5	2	4	9	3	sig
prot1790	424	2	4	2	6	2	2	2	6	ns
prot1791	1035	0	2	1.2	1.2	2	0	2.4	4.8	ns
prot1792	926	2	2	0	5.4	3	1	3.6	5.4	ns
prot1793	1669	0	0	1.5	1.5	1	1	4.5	1.5	ns
prot1794	201	2	3	2	2	0	1	6	2	ns
prot1795	539	1	1	3.6	2.4	0	0	1.2	2.4	ns
prot1796	638	1	2	3.6	5.4	2	2	0	0	ns
prot1797	225	6	1	6	7.5	2	1	7.5	1.5	sig
prot1798	319	1	2	8	2	6	3	10	8	ns
prot1799	520	2	2	2.4	2.4	2	2	4.8	6	ns
prot1800	785	4	3	7.2	3.6	5	7	9	7.2	sig
prot1801	629	1	3	6	1.5	0	2	3	0	ns
prot1802	341	2	3	6	2	2	3	6	2	ns
prot1803	412	1	3	3.6	2.4	2	4	4.8	9.6	sig
prot1804	308	1	0	1.8	1.8	1	1	3.6	1.8	ns
prot1805	743	1	0	1.5	4.5	2	2	3	6	sig
prot1806	470	2	1	0	2	0	0	6	0	ns
prot1807	1140	0	1	1.2	1.2	0	0	1.2	1.2	ns
prot1808	1466	1	1	1.8	1.8	0	1	3.6	0	ns
prot1809	254	1	1	3	3	4	3	4.5	4.5	ns
prot1810	257	0	1	2	4	3	0	2	6	ns
prot1811	375	0	1	0	4.8	2	3	2.4	3.6	sig
prot1812	1882	3	4	1.8	7.2	5	2	5.4	3.6	ns
prot1813	1300	1	1	0	0	0	3	0	0	ns
prot1814	444	3	3	2	2	1	1	2	8	sig
prot1815	832	0	0	0	1.2	1	4	4.8	1.2	ns
prot1816	582	1	4	1.8	3.6	8	2	7.2	3.6	sig
prot1817	280	1	0	0	0	0	1	0	1.5	ns
prot1818	1244	2	1	2	6	2	1	4	2	ns
prot1819	276	2	2	0	2.4	2	1	2.4	0	ns
prot1820	623	2	0	0	1.8	2	2	3.6	0	ns
prot1821	450	0	2	3	0	5	4	3	3	sig
prot1822	247	0	2	6	0	5	2	2	2	ns
prot1823	387	0	0	0	2.4	2	2	1.2	0	ns
prot1824	662	2	0	1.8	1.8	1	2	1.8	1.8	ns
prot1825	743	2	0	0	4.5	2	1	1.5	3	ns
prot1826	874	0	1	0	0	2	2	4	6	sig
prot1827	1301	3	1	2.4	1.2	0	0	2.4	1.2	ns
prot1828	274	2	0	3.6	3.6	3	12	21.6	5.4	sig
prot1829	551	2	1	0	4.5	6	1	1.5	1.5	ns
prot1830	447	4	4	2	2	1	3	2	4	ns
prot1831	154	1	2	6	2.4	1	5	2.4	1.2	ns
prot1832	210	2	2	9	5.4	2	2	5.4	5.4	sig
prot1833	290	0	1	1.5	1.5	3	2	3	1.5	ns
prot1834	220	0	2	2	2	1	2	8	2	ns
prot1835	184	0	2	2.4	1.2	1	1	0	0	ns
prot1836	168	4	1	3.6	7.2	0	0	1.8	0	ns
prot1837	102	4	1	4.5	4.5	1	2	3	1.5	ns
prot1838	327	2	1	0	4	4	2	8	4	sig
prot1839	962	0	3	0	1.2	1	2	1.2	4.8	sig
prot1840	556	2	1	1.8	1.8	2	2	3.6	3.6	sig
prot1841	374	1	2	4.5	1.5	3	3	1.5	0	ns
prot1842	728	2	0	10	4	3	6	6	6	sig
prot1843	243	2	2	2.4	2.4	0	3	6	1.2	ns
prot1844	127	0	1	3.6	0	1	0	0	1.8	ns
prot1845	519	1	0	4.5	1.5	1	1	0	1.5	ns
prot1846	492	0	2	0	2	2	5	2	6	ns
prot1847	233	4	3	1.2	2.4	2	0	0	2.4	ns
prot1848	287	1	0	0	3.6	1	1	1.8	1.8	ns
prot1849	337	1	1	0	3	1	1	4.5	1.5	ns
prot1850	404	2	0	6	4	1	1	2	0	ns
prot1851	3175	1	0	0	1.2	2	4	2.4	6	sig
prot1852	243	0	0	1.8	0	1	0	1.8	1.8	ns
prot1853	275	3	0	3	0	2	2	3	6	sig
prot1854	648	5	2	8	6	3	0	4	8	ns
prot1855	172	2	4	0	3.6	0	2	1.2	0	ns
prot1856	283	6	2	7.2	1.8	2	1	1.8	5.4	ns
prot1857	159	5	2	1.5	3	2	5	3	6	sig
prot1858	372	4	3	2	0	1	1	6	10	ns
prot1859	174	3	4	2.4	1.2	0	2	4.8	4.8	ns
prot1860	182	2	1	0	1.8	2	1	3.6	1.8	ns
prot1861	251	4	0	3	3	8	4	1.5	0	ns
prot1862	1009	3	1	6	4	0	0	4	0	ns
prot1863	233	0	1	1.2	1.2	1	0	0	2.4	ns
prot1864	158	4	1	5.4	1.8	2	6	14.4	3.6	sig
prot1865	200	3	3	1.5	0	1	3	4.5	0	ns
prot1866	292	7	0	4	4	1	0	4	2	ns
prot1867	399	1	2	1.2	2.4	0	0	1.2	0	ns
prot1868	229	1	2	1.8	7.2	4	2	0	3.6	ns
prot1869	228	1	2	0	0	3	0	4.5	1.5	ns
prot1870	445	2	1	2	4	0	2	8	4	ns
prot1871	334	1	1	0	1.2	0	0	1.2	1.2	ns
prot1872	848	1	0	0	7.2	2	0	3.6	1.8	ns
prot1873	151	4	7	1.5	4.5	3	0	1.5	1.5	ns
prot1874	1410	2	2	12	0	1	1	4	2	ns
prot1875	164	0	0	0	3.6	2	3	1.2	0	ns
prot1876	114	5	1	5.4	1.8	2	3	5.4	1.8	ns
prot1877	262	0	1	1.5	3	3	0	3	1.5	ns
prot1878	174	0	2	0	4	2	2	8	4	ns
prot1879	987	2	3	3.6	1.2	0	0	0	3.6	ns
prot1880	170	4	1	5.4	7.2	1	1	5.4	3.6	ns
prot1881	399	2	2	4.5	4.5	0	3	0	3	ns
prot1882	504	1	1	2	4	5	2	0	10	ns
prot1883	359	3	2	2.4	1.2	0	3	0	1.2	ns
prot1884	85	2	0	0	0	0	0	0	3.6	ns
prot1885	186	4	0	0	4.5	4	1	3	1.5	ns
prot1886	231	2	2	0	4	1	1	2	2	ns
prot1887	161	1	1	2.4	1.2	2	1	1.2	2.4	ns
prot1888	296	2	1	1.8	0	2	2	3.6	5.4	sig
prot1889	362	3	2	1.5	3	0	1	0	4.5	ns
prot1890	492	0	1	0	0	2	1	6	2	ns
prot1891	240	3	1	4.8	0	1	0	3.6	0	ns
prot1892	587	1	1	7.2	5.4	1	0	3.6	0	ns
prot1893	523	2	1	3	0	2	0	3	1.5	ns
prot1894	979	2	0	2	0	0	1	2	0	ns
prot1895	2381	0	0	2.4	0	0	3	1.2	0	ns
prot1896	246	0	0	3.6	0	0	2	0	1.8	ns
prot1897	309	1	1	0	0	0	1	0	3	ns
prot1898	214	0	0	0	0	1	1	4	2	sig
prot1899	659	0	1	1.2	0	6	10	7.2	2.4	sig
prot1900	185	0	0	0	0	2	0	1.8	1.8	ns
prot1901	201	0	1	0	1.5	1	2	4.5	0	ns
prot1902	464	0	2	2	4	1	1	2	2	ns
prot1903	298	0	2	0	2.4	2	1	0	2.4	ns
prot1904	502	0	1	1.8	0	2	2	3.6	3.6	sig
prot1905	295	0	1	0	0	2	0	0	1.5	ns
prot1906	1921	0	0	0	2	0	1	0	0	ns
prot1907	900	1	0	2.4	1.2	1	1	0	0	ns
prot1908	1567	0	1	7.2	1.8	2	2	3.6	3.6	sig
prot1909	659	0	1	4.5	1.5	2	2	1.5	1.5	ns
prot1910	909	1	2	6	2	0	0	8	0	ns
prot1911	193	0	1	1.2	0	0	1	0	0	ns
prot1912	431	0	2	3.6	1.8	1	0	0	0	ns
prot1913	118	0	1	0	1.5	0	1	0	0	ns
prot1914	229	3	2	8	4	2	5	8	8	ns
prot1915	232	2	2	3.6	3.6	3	1	1.2	2.4	ns
prot1916	267	0	3	3.6	3.6	1	0	0	5.4	ns
prot1917	266	1	3	1.5	3	1	3	0	3	ns
prot1918	183	4	2	2	4	1	3	6	0	ns
prot1919	909	1	5	0	1.2	2	4	4.8	6	ns
prot1920	219	1	2	3.6	3.6	1	2	5.4	1.8	ns
prot1921	141	2	1	1.5	0	2	1	1.5	6	sig
prot1922	154	1	1	2	4	0	3	0	2	ns
prot1923	243	0	1	0	2.4	0	2	3.6	2.4	ns
prot1924	135	1	0	7.2	1.8	0	0	3.6	3.6	ns
prot1925	315	1	1	1.5	0	1	1	1.5	1.5	ns
prot1926	517	0	0	4	4	1	0	0	4	ns
prot1927	127	3	3	1.2	1.2	1	0	2.4	1.2	ns
prot1928	439	1	1	5.4	1.8	5	1	1.8	0	ns
prot1929	398	1	0	1.5	1.5	1	2	0	1.5	ns
prot1930	462	0	3	0	0	0	0	2	2	ns
prot1931	202	0	3	2.4	1.2	2	1	0	0	ns
prot1932	114	1	1	0	3.6	0	2	3.6	3.6	ns
prot1933	137	2	2	1.5	1.5	6	3	9	4.5	sig
prot1934	124	0	2	6	4	2	4	4	4	sig
prot1935	641	1	0	1.2	0	1	0	0	0	ns
prot1936	415	1	1	5.4	1.8	1	1	1.8	9	sig
prot1937	448	3	1	0	0	1	1	3	3	ns
prot1938	572	2	0	0	4	0	0	4	6	ns
prot1939	819	1	0	1.2	1.2	1	1	1.2	1.2	sig
prot1940	365	0	1	1.8	3.6	1	1	1.8	1.8	ns
prot1941	600	1	0	0	0	2	0	3	0	ns
prot1942	692	0	1	0	4	1	3	0	4	ns
prot1943	244	3	0	3.6	1.2	0	1	1.2	1.2	ns
prot1944	203	2	2	1.8	1.8	0	1	0	1.8	ns
prot1945	383	0	0	7.5	3	1	0	1.5	1.5	ns
prot1946	208	0	1	0	0	2	1	0	2	ns
prot1947	292	0	1	2.4	2.4	2	2	2.4	12	sig
prot1948	288	0	3	3.6	5.4	2	3	3.6	3.6	sig
prot1949	111	0	1	1.5	1.5	5	5	3	3	sig
prot1950	309	0	4	0	4	0	0	6	2	ns
prot1951	555	2	0	0	3.6	2	0	1.2	1.2	ns
prot1952	719	0	0	1.8	1.8	0	0	7.2	0	ns
prot1953	548	2	2	1.5	0	2	0	1.5	1.5	ns
prot1954	209	0	1	8	4	3	1	4	0	ns
prot1955	561	3	0	0	1.2	1	1	2.4	1.2	sig
prot1956	575	0	2	1.8	3.6	1	5	1.8	1.8	sig
prot1957	193	2	1	1.5	1.5	2	4	3	4.5	sig
prot1958	476	0	1	4	0	0	1	0	4	ns
prot1959	426	3	1	3.6	1.2	2	2	2.4	1.2	ns
prot1960	210	1	1	3.6	1.8	0	1	1.8	3.6	ns
prot1961	167	1	2	6	3	1	0	4.5	1.5	ns
prot1962	255	2	1	0	2	1	2	2	0	ns
prot1963	259	0	0	0	1.2	2	1	1.2	0	ns
prot1964	828	0	1	1.8	0	2	0	3.6	1.8	ns
prot1965	491	0	1	4.5	3	2	2	3	3	sig
prot1966	116	1	0	0	6	4	3	0	0	ns
prot1967	392	0	0	1.2	0	1	1	1.2	2.4	sig
prot1968	278	1	1	1.8	1.8	1	1	1.8	1.8	sig
prot1969	275	2	2	3	3	6	3	9	4.5	sig
prot1970	542	0	2	0	4	0	0	2	2	ns
prot1971	303	1	0	0	1.2	1	1	1.2	2.4	ns
prot1972	206	3	1	1.8	1.8	0	0	1.8	3.6	ns
prot1973	575	2	1	3	0	0	1	1.5	1.5	ns
prot1974	882	2	3	2	4	1	0	2	0	ns
prot1975	503	2	0	1.2	1.2	2	0	0	0	ns
prot1976	350	1	2	0	3.6	0	2	1.8	1.8	ns
prot1977	277	0	1	1.5	0	2	2	3	3	sig
prot1978	251	2	1	0	2	1	1	0	2	ns
prot1979	223	0	0	1.2	2.4	1	0	1.2	0	ns
prot1980	109	5	2	3.6	0	6	9	5.4	5.4	sig
prot1981	1093	4	4	1.5	0	2	4	4.5	3	ns
prot1982	123	6	2	6	4	4	4	6	0	ns
prot1983	160	0	2	4.8	2.4	1	2	4.8	2.4	ns
prot1984	160	3	4	1.8	1.8	2	0	0	7.2	ns
prot1985	433	0	1	3	1.5	2	4	0	4.5	ns
prot1986	214	0	1	0	2	2	1	6	6	ns
prot1987	114	1	0	2.4	0	4	1	1.2	4.8	sig
prot1988	178	3	0	0	3.6	2	2	3.6	3.6	sig
prot1989	248	1	3	1.5	1.5	4	2	6	3	sig
prot1990	49	2	3	2	2	1	1	2	2	ns
prot1991	86	1	4	2.4	1.2	1	2	2.4	3.6	ns
prot1992	335	1	1	3.6	1.8	1	1	3.6	0	ns
prot1993	171	1	1	1.5	3	3	3	1.5	3	ns
prot1994	214	0	3	2	4	3	3	2	0	ns
prot1995	108	0	0	2.4	2.4	4	0	1.2	1.2	ns
prot1996	115	0	0	1.8	1.8	0	0	9	0	ns
prot1997	96	0	3	4.5	0	2	1	3	1.5	ns
prot1998	82	1	0	2	4	1	0	8	2	ns
prot1999	365	1	2	0	1.2	1	1	1.2	4.8	sig
[truncated: 1,549 more rows]
