# Supplementary material for: Protein complex-based analysis is resistant to the obfuscating consequences of batch effects --- a case study in clinical proteomics
Source: BMC Genomics. 2017 Mar 14;18(Suppl 2):142. doi: 10.1186/s12864-017-3490-3 (PMC5374662; doi:10.1186/s12864-017-3490-3)
Supplement: Supplementary file 2 — Simulated data D2.2H. (ZIP 3730 kb) [file 12864_2017_3490_MOESM2_ESM.zip › D2.2.302.txt]

protLen	X0	X0.1	X0.2	X0.3	X1	X1.1	X1.2	X1.3	sig
prot1	1338	880	915	1076.4	1104	1686	1724	2136	1984.8	sig
prot2	2199	29	30	96	78	35	29	84	93	ns
prot3	1538	32	41	41.4	55.8	42	35	70.2	46.8	ns
prot4	2319	25	26	46	60	32	23	72	48	ns
prot5	1392	45	40	45.6	45.6	56	47	56.4	61.2	ns
prot6	1985	31	24	87	111	31	25	93	90	ns
prot7	1262	45	52	93.6	97.2	63	53	93.6	108	ns
prot8	3862	21	19	30	36	25	13	28	42	ns
prot9	1295	38	40	44.4	51.6	68	82	72	64.8	sig
prot10	4287	14	12	27	48	12	6	24	30	ns
prot11	1277	41	51	63	79.2	90	74	140.4	126	sig
prot12	3587	8	7	4	10	27	30	42	42	sig
prot13	774	78	63	81.6	99.6	59	66	79.2	91.2	ns
prot14	1960	6	8	9	15	3	4	18	24	ns
prot15	858	51	60	95.4	122.4	60	64	88.2	104.4	ns
prot16	693	80	72	186	170	71	93	128	168	ns
prot17	748	60	61	81.6	80.4	198	219	234	165.6	sig
prot18	875	49	52	138	147	58	49	156	147	ns
prot19	1755	12	8	14.4	32.4	14	16	34.2	16.2	ns
prot20	839	29	35	72	88	24	43	68	68	ns
prot21	857	34	42	45.6	38.4	34	25	20.4	30	ns
prot22	1248	35	36	63	90	31	28	63	75	ns
prot23	1308	25	19	30.6	32.4	14	23	27	43.2	ns
prot24	1260	15	17	18	24	42	42	84	54	sig
prot25	1487	13	2	2.4	4.8	16	10	16.8	14.4	sig
prot26	477	70	96	309	312	79	77	267	252	ns
prot27	1324	25	27	41.4	45	28	22	30.6	48.6	ns
prot28	997	16	17	22	36	45	60	138	96	sig
prot29	623	130	107	146.4	136.8	111	105	144	108	ns
prot30	657	86	100	285	288	100	96	327	312	ns
prot31	1735	18	15	23.4	16.2	20	8	28.8	32.4	ns
prot32	904	12	5	18	32	14	16	28	24	sig
prot33	446	201	187	232.8	261.6	193	191	226.8	223.2	ns
prot34	262	167	169	585	543	191	180	573	582	ns
prot35	682	112	95	172.8	167.4	110	105	187.2	183.6	ns
prot36	742	42	41	90	94	45	47	122	88	ns
prot37	630	39	47	48	50.4	48	35	34.8	49.2	ns
prot38	672	30	29	75	66	28	28	87	81	ns
prot39	1056	35	27	61.2	66.6	33	27	57.6	61.2	ns
prot40	1098	16	24	58	46	21	22	52	40	ns
prot41	1192	13	15	13.2	8.4	19	8	16.8	22.8	sig
prot42	1888	5	12	54	45	10	16	39	18	ns
prot43	500	180	176	282.6	289.8	160	170	318.6	255.6	ns
prot44	610	58	56	80	98	73	73	130	130	sig
prot45	543	30	40	43.2	37.2	40	36	46.8	37.2	ns
prot46	685	24	23	78	69	59	45	174	168	sig
prot47	546	24	22	36	45	23	28	46.8	45	ns
prot48	1311	9	10	12	30	8	13	16	20	ns
prot49	1047	5	17	22.8	8.4	22	25	45.6	30	sig
prot50	491	150	139	378	372	126	141	420	372	ns
prot51	654	77	81	138.6	126	76	83	144	124.2	ns
prot52	639	58	71	114	102	43	57	156	126	ns
prot53	740	58	48	62.4	62.4	55	42	64.8	66	ns
prot54	1143	15	17	63	63	21	17	60	51	ns
prot55	966	19	17	39.6	23.4	12	14	16.2	36	ns
prot56	1042	12	15	16	34	15	13	20	34	ns
prot57	2166	10	6	9.6	18	3	7	13.2	8.4	ns
prot58	443	28	31	96	114	32	32	96	93	ns
prot59	589	30	13	28.8	52.2	24	29	52.2	37.8	ns
prot60	740	24	20	40	40	19	25	40	42	ns
prot61	532	17	23	26.4	19.2	15	11	24	25.2	ns
prot62	740	5	6	33	39	6	9	27	39	ns
prot63	727	13	12	12.6	21.6	9	9	10.8	12.6	ns
prot64	1585	9	12	14	12	9	10	6	14	ns
prot65	479	211	196	255.6	296.4	231	225	291.6	272.4	ns
prot66	364	175	129	546	477	450	447	1395	1386	sig
prot67	433	148	154	261	273.6	308	279	493.2	505.8	sig
prot68	346	151	144	336	258	150	161	308	264	ns
prot69	545	81	100	136.8	112.8	93	110	140.4	117.6	ns
prot70	472	70	73	243	204	78	72	255	207	ns
prot71	478	45	51	95.4	97.2	85	86	178.2	162	sig
prot72	413	38	56	94	78	40	46	96	100	ns
prot73	496	37	45	52.8	62.4	40	37	60	52.8	ns
prot74	630	39	24	117	129	28	34	72	102	ns
prot75	544	26	22	61.2	32.4	42	42	64.8	54	sig
prot76	880	14	10	12	36	22	18	54	24	sig
prot77	684	9	15	14.4	7.2	20	23	27.6	32.4	sig
prot78	988	10	14	33	21	9	8	42	30	ns
prot79	430	73	69	126	117	68	91	138.6	142.2	sig
prot80	707	33	18	58	62	33	32	48	44	ns
prot81	418	18	23	26.4	32.4	27	24	27.6	22.8	ns
prot82	820	14	15	33	42	10	15	42	51	ns
prot83	1450	7	8	10.8	14.4	8	13	10.8	25.2	ns
prot84	500	87	78	146	194	75	85	152	126	ns
prot85	451	48	56	57.6	61.2	60	63	64.8	69.6	ns
prot86	757	32	32	108	72	31	22	99	87	ns
prot87	539	22	23	45	48.6	20	26	50.4	30.6	ns
prot88	455	12	18	26	24	22	16	36	44	ns
prot89	646	17	17	10.8	26.4	54	45	64.8	79.2	sig
prot90	533	9	13	12	21	11	8	30	15	ns
prot91	1101	3	7	10.8	7.2	7	4	9	7.2	ns
prot92	375	178	142	348	340	146	163	362	402	ns
prot93	477	118	110	142.8	138	118	143	145.2	181.2	sig
prot94	440	70	71	222	228	90	62	225	171	ns
prot95	445	58	72	131.4	90	77	73	117	124.2	ns
prot96	373	52	46	102	84	43	52	128	104	ns
prot97	606	27	43	49.2	42	28	32	39.6	37.2	ns
prot98	343	17	24	63	60	21	16	45	72	ns
prot99	403	23	21	37.8	37.8	16	21	28.8	39.6	ns
prot100	591	15	18	34	36	38	31	40	82	sig
prot101	641	9	22	20.4	18	9	13	8.4	6	ns
prot102	583	10	10	27	15	6	9	30	33	ns
prot103	544	10	11	30.6	14.4	11	6	12.6	16.2	ns
prot104	2137	4	5	8	6	8	7	14	14	ns
prot105	375	28	37	48	50.4	34	31	45.6	52.8	ns
prot106	454	42	50	123	102	49	32	126	126	ns
prot107	472	29	38	61.2	55.8	39	29	64.8	70.2	ns
prot108	517	27	31	50	76	19	37	76	62	ns
prot109	464	27	27	19.2	40.8	31	39	33.6	33.6	ns
prot110	637	15	10	75	54	17	14	48	72	ns
prot111	423	30	17	46.8	39.6	28	18	25.2	41.4	ns
prot112	414	16	12	22	20	10	17	16	32	ns
prot113	898	11	17	13.2	15.6	15	27	46.8	26.4	sig
prot114	498	8	13	48	54	15	15	21	21	ns
prot115	580	15	13	14.4	32.4	15	12	27	21.6	ns
prot116	448	9	14	36	32	10	9	22	30	ns
prot117	569	10	13	3.6	12	4	10	9.6	7.2	ns
prot118	1032	4	10	33	12	6	4	24	27	ns
prot119	357	119	119	153	151.2	98	73	183.6	136.8	ns
prot120	231	52	52	140	140	50	51	128	120	ns
prot121	372	47	58	73.2	52.8	52	45	52.8	51.6	ns
prot122	375	56	44	174	132	46	64	144	126	ns
prot123	507	41	43	73.8	82.8	41	39	84.6	84.6	ns
prot124	411	30	30	88	92	36	24	44	76	ns
prot125	374	22	18	25.2	21.6	19	16	16.8	21.6	ns
prot126	827	16	15	54	45	13	12	51	33	ns
prot127	774	12	12	19.8	18	14	10	16.2	21.6	ns
prot128	576	0	5	6	24	10	7	12	10	sig
prot129	413	7	11	13.2	18	16	17	13.2	21.6	sig
prot130	569	16	4	21	24	11	25	54	48	sig
prot131	590	8	7	14.4	18	10	9	19.8	12.6	ns
prot132	774	7	12	18	22	6	14	22	22	ns
prot133	1023	9	6	9.6	14.4	9	6	10.8	8.4	ns
prot134	803	6	2	12	18	10	6	18	18	sig
prot135	242	59	64	120.6	111.6	64	55	131.4	106.2	ns
prot136	439	59	58	90	118	53	55	134	118	ns
prot137	318	57	58	74.4	51.6	45	44	64.8	54	ns
prot138	278	45	60	162	186	53	59	180	141	ns
prot139	309	48	40	63	66.6	42	47	99	75.6	ns
prot140	568	26	30	48	74	34	35	76	72	ns
prot141	316	29	37	33.6	39.6	38	30	42	46.8	ns
prot142	283	26	34	93	84	90	87	216	405	sig
prot143	608	20	24	45	48.6	20	25	43.2	28.8	ns
prot144	673	17	19	46	48	17	19	36	38	ns
prot145	414	20	25	19.2	15.6	24	15	15.6	27.6	ns
prot146	707	22	14	30	66	16	28	54	48	ns
prot147	406	12	15	30.6	30.6	13	18	25.2	18	ns
prot148	510	18	14	22	22	13	14	24	30	ns
prot149	500	17	9	16.8	15.6	12	16	10.8	14.4	ns
prot150	350	8	11	36	27	11	9	39	24	ns
prot151	683	11	12	23.4	19.8	17	12	18	12.6	ns
prot152	569	10	9	18	10	4	10	20	20	ns
prot153	450	13	9	14.4	15.6	9	12	13.2	10.8	ns
prot154	399	7	12	33	24	7	9	33	27	ns
prot155	713	9	11	10.8	16.2	6	7	14.4	9	ns
prot156	564	10	14	20	20	13	7	16	16	ns
prot157	1149	4	11	4.8	12	5	6	8.4	8.4	ns
prot158	721	4	5	6	15	2	3	15	21	ns
prot159	260	224	182	336.6	316.8	187	203	315	345.6	ns
prot160	372	153	116	310	300	157	120	308	256	ns
prot161	297	89	88	114	116.4	93	94	103.2	120	ns
prot162	276	53	40	123	141	112	80	318	342	sig
prot163	480	25	35	48.6	55.8	29	42	64.8	59.4	ns
prot164	299	44	43	54	68	34	49	86	116	sig
prot165	317	33	20	44.4	42	29	36	32.4	37.2	ns
prot166	437	23	23	90	66	25	23	90	51	ns
prot167	537	19	20	41.4	36	47	27	57.6	68.4	sig
prot168	228	23	16	32	36	44	46	68	96	sig
prot169	289	8	19	24	15.6	17	30	22.8	22.8	ns
prot170	341	14	14	51	51	17	21	48	24	ns
prot171	445	21	14	34.2	18	11	25	34.2	28.8	ns
prot172	458	20	16	24	36	15	6	36	22	ns
prot173	450	11	14	20.4	14.4	23	23	21.6	24	sig
prot174	588	13	12	39	51	13	14	36	45	ns
prot175	761	18	13	23.4	19.8	16	8	25.2	30.6	sig
prot176	519	9	8	18	22	4	10	18	14	ns
prot177	1216	14	8	7.2	14.4	18	16	26.4	31.2	sig
prot178	605	9	4	36	24	14	27	66	75	sig
prot179	748	10	3	10.8	16.2	24	15	37.8	48.6	sig
prot180	460	4	12	20	16	7	15	14	26	ns
prot181	645	6	7	13.2	4.8	12	14	24	16.8	sig
prot182	528	13	9	27	21	9	3	18	24	ns
prot183	958	6	7	7.2	19.8	5	4	10.8	14.4	ns
prot184	4213	3	1	2	10	6	6	14	6	ns
prot185	1921	7	3	7.2	4.8	9	6	4.8	2.4	sig
prot186	333	132	164	369	501	399	483	1422	1323	sig
prot187	229	121	105	196.2	194.4	111	100	169.2	194.4	ns
prot188	413	42	47	64	90	38	60	104	102	ns
prot189	437	37	39	62.4	52.8	38	44	49.2	54	ns
prot190	459	28	33	78	75	30	31	81	93	ns
prot191	170	35	37	72	73.8	47	67	117	104.4	sig
prot192	200	52	37	74	60	26	24	110	84	ns
prot193	396	33	36	46.8	38.4	36	62	48	62.4	sig
prot194	219	27	15	63	57	17	21	72	51	ns
prot195	509	21	16	37.8	23.4	25	18	43.2	36	ns
prot196	255	21	16	40	38	18	25	44	48	ns
prot197	343	17	14	19.2	18	15	11	15.6	15.6	ns
prot198	453	19	12	39	39	17	17	63	57	ns
prot199	418	15	21	32.4	25.2	21	13	34.2	28.8	ns
prot200	506	13	15	24	18	11	3	26	36	ns
prot201	545	10	18	15.6	22.8	20	15	25.2	19.2	ns
prot202	406	16	16	30	42	13	14	30	30	ns
prot203	586	9	16	25.2	21.6	15	21	36	28.8	sig
prot204	570	4	7	26	18	7	12	16	12	ns
prot205	868	9	11	15.6	12	12	11	9.6	15.6	ns
prot206	508	5	9	21	21	20	5	39	33	sig
prot207	715	9	9	12.6	16.2	13	9	5.4	14.4	ns
prot208	622	8	8	20	32	8	9	24	20	ns
prot209	463	8	12	9.6	7.2	8	9	9.6	6	ns
prot210	756	7	6	30	18	6	10	27	42	ns
prot211	520	6	11	10.8	18	4	6	7.2	10.8	ns
prot212	858	4	1	12	16	7	7	10	8	ns
prot213	463	4	3	4.8	2.4	4	8	12	9.6	sig
prot214	248	75	83	237	255	90	85	249	243	ns
prot215	386	51	41	100.8	109.8	58	52	109.8	111.6	ns
prot216	252	54	53	72	88	46	49	116	88	ns
prot217	271	51	51	88.8	46.8	138	141	223.2	162	sig
prot218	367	29	37	138	111	39	40	162	102	ns
prot219	335	27	47	55.8	84.6	34	36	55.8	70.2	ns
prot220	600	42	39	68	56	30	35	76	64	ns
prot221	232	46	41	55.2	34.8	74	67	80.4	99.6	sig
prot222	273	36	38	144	75	35	26	108	81	ns
prot223	243	30	23	73.8	43.2	22	39	73.8	59.4	ns
prot224	223	24	25	60	56	26	21	74	50	ns
prot225	250	28	31	28.8	40.8	24	34	26.4	26.4	ns
prot226	223	36	24	78	69	26	31	93	96	ns
prot227	289	29	19	45	28.8	99	81	135	118.8	sig
prot228	378	30	17	50	58	28	24	60	48	ns
prot229	410	21	14	26.4	31.2	15	21	27.6	15.6	ns
prot230	389	20	24	60	45	66	60	180	171	sig
prot231	610	14	19	34.2	28.8	38	38	86.4	57.6	sig
prot232	243	19	9	44	32	13	13	26	28	ns
prot233	397	20	20	16.8	30	12	8	20.4	28.8	ns
prot234	229	9	11	39	30	16	11	21	60	ns
prot235	321	20	12	23.4	18	14	10	19.8	12.6	ns
prot236	447	7	9	18	16	10	6	18	26	ns
prot237	272	11	12	15.6	19.2	9	12	13.2	13.2	ns
prot238	645	13	11	30	27	15	9	27	30	ns
prot239	709	5	6	10.8	12.6	5	6	7.2	10.8	ns
prot240	513	9	8	10	14	17	14	12	12	sig
prot241	314	6	11	8.4	10.8	8	14	15.6	9.6	ns
prot242	388	6	15	9	18	9	4	21	18	ns
prot243	956	2	3	5.4	1.8	6	9	10.8	14.4	sig
prot244	128	221	209	460	518	259	224	404	442	ns
prot245	197	84	73	66	85.2	148	152	182.4	168	sig
prot246	334	65	66	204	198	95	71	204	270	sig
prot247	175	56	42	84.6	72	42	54	97.2	84.6	ns
prot248	162	53	56	124	102	207	198	390	288	sig
prot249	305	43	32	40.8	39.6	33	40	39.6	36	ns
prot250	312	35	37	126	114	53	38	135	108	ns
prot251	300	38	38	50.4	54	30	37	68.4	72	ns
prot252	127	42	30	82	92	36	34	84	76	ns
prot253	191	23	44	44.4	33.6	36	36	50.4	48	ns
prot254	211	46	35	84	108	37	41	123	111	ns
prot255	199	33	39	55.8	45	31	27	66.6	59.4	ns
prot256	266	30	27	54	64	27	38	76	74	ns
prot257	322	19	26	27.6	28.8	23	19	34.8	27.6	ns
prot258	313	29	29	99	99	56	76	174	132	sig
prot259	286	16	22	41.4	41.4	27	15	28.8	34.2	ns
prot260	265	14	9	42	22	42	42	66	102	sig
prot261	466	27	18	22.8	24	17	26	16.8	15.6	ns
prot262	455	16	15	48	39	16	12	51	60	ns
prot263	185	25	17	48.6	30.6	16	13	34.2	32.4	ns
prot264	209	20	9	38	40	27	22	32	28	ns
prot265	433	18	18	22.8	22.8	36	32	36	45.6	sig
prot266	247	7	14	72	45	13	12	51	57	ns
prot267	331	12	11	19.8	27	31	25	45	45	sig
prot268	452	17	9	20	34	16	13	18	32	ns
prot269	348	19	13	12	16.8	19	16	12	13.2	ns
prot270	533	9	14	12	18	8	12	15	30	ns
prot271	342	13	7	18	14.4	7	11	16.2	16.2	ns
prot272	229	5	9	18	16	8	8	24	36	ns
prot273	581	20	6	9.6	9.6	9	12	13.2	9.6	ns
prot274	389	3	10	33	24	11	13	33	39	sig
prot275	368	6	13	12.6	21.6	8	10	12.6	16.2	ns
prot276	350	11	10	18	30	10	9	22	28	ns
prot277	502	5	11	3.6	12	7	7	10.8	6	ns
prot278	588	8	10	27	42	9	4	15	21	ns
prot279	404	8	7	9	10.8	2	9	10.8	16.2	ns
prot280	281	4	4	6	14	8	6	6	10	ns
prot281	475	4	1	9.6	8.4	8	5	6	8.4	ns
prot282	264	3	9	18	9	4	5	9	24	ns
prot283	428	11	12	9	14.4	6	8	16.2	14.4	sig
prot284	605	8	3	6	10	3	4	6	16	ns
prot285	546	8	4	4.8	2.4	6	3	10.8	4.8	ns
prot286	393	4	4	15	15	18	18	36	27	sig
prot287	651	3	9	9	9	7	4	18	9	ns
prot288	386	9	5	4	8	3	7	4	6	ns
prot289	127	201	190	222	224.4	186	191	247.2	235.2	ns
prot290	307	142	140	402	423	302	324	870	900	sig
prot291	151	70	70	138.6	127.8	64	80	104.4	129.6	ns
prot292	246	31	46	62	90	30	38	64	54	ns
prot293	201	32	28	38.4	48	27	34	34.8	50.4	ns
prot294	295	17	34	81	81	28	22	120	90	ns
prot295	377	33	29	68.4	54	32	29	55.8	32.4	ns
prot296	232	32	21	38	60	27	29	52	54	ns
prot297	333	28	26	32.4	27.6	24	23	31.2	37.2	ns
prot298	276	32	25	66	66	28	29	93	66	ns
prot299	225	17	27	34.2	39.6	21	18	43.2	45	ns
prot300	152	20	26	44	50	14	22	48	42	ns
prot301	268	20	24	31.2	36	37	25	28.8	26.4	ns
prot302	261	21	22	57	60	21	23	51	78	ns
prot303	234	31	26	54	34.2	27	19	41.4	37.8	ns
prot304	203	25	21	36	38	22	14	28	24	ns
prot305	277	24	23	10.8	31.2	19	17	24	18	ns
prot306	224	20	18	30	45	26	20	99	78	sig
prot307	260	23	20	32.4	21.6	42	24	61.2	79.2	sig
prot308	278	19	16	42	34	42	48	90	96	sig
prot309	420	10	7	14.4	14.4	18	15	21.6	20.4	ns
prot310	424	15	9	48	39	16	15	45	54	ns
prot311	219	16	5	23.4	19.8	19	9	21.6	19.8	ns
prot312	277	17	13	26	18	12	14	24	40	sig
prot313	279	7	16	10.8	14.4	33	36	43.2	14.4	sig
prot314	558	11	13	54	21	14	15	60	51	ns
prot315	822	6	5	10.8	23.4	6	13	16.2	23.4	ns
prot316	423	8	10	24	30	9	5	30	12	ns
prot317	301	7	12	8.4	8.4	2	8	7.2	13.2	sig
prot318	477	9	9	30	36	8	10	42	15	ns
prot319	354	8	12	19.8	27	13	8	23.4	14.4	ns
prot320	538	11	7	14	26	13	5	16	16	ns
prot321	330	13	10	15.6	9.6	14	11	14.4	7.2	ns
prot322	345	4	7	15	51	10	8	27	33	ns
prot323	290	10	12	12.6	14.4	6	5	5.4	10.8	ns
prot324	587	7	6	8	8	7	5	16	6	ns
prot325	416	5	4	6	6	5	6	2.4	2.4	ns
prot326	806	11	10	21	21	10	10	18	33	ns
prot327	243	7	13	19.8	5.4	9	8	16.2	27	sig
prot328	674	9	5	12	6	3	7	24	20	ns
prot329	297	7	6	8.4	9.6	6	6	12	10.8	ns
prot330	558	2	6	21	21	6	6	27	21	ns
prot331	340	3	6	7.2	10.8	2	2	16.2	5.4	ns
prot332	546	7	4	20	16	12	1	16	8	ns
prot333	193	1	8	4.8	10.8	8	8	7.2	9.6	sig
prot334	641	7	6	18	27	8	8	48	30	sig
prot335	452	4	2	14.4	21.6	4	6	12.6	7.2	ns
prot336	481	7	3	2	8	6	8	14	10	ns
prot337	355	3	7	9.6	2.4	15	2	9.6	12	sig
prot338	530	6	2	15	21	3	7	15	0	ns
prot339	374	5	6	7.2	9	7	5	7.2	18	ns
prot340	253	6	11	14	4	3	2	20	18	ns
prot341	442	2	2	9.6	2.4	1	0	3.6	10.8	ns
prot342	861	4	3	15	12	7	3	15	9	ns
prot343	413	5	5	7.2	1.8	3	4	10.8	1.8	ns
prot344	648	6	5	10	8	0	10	10	8	ns
prot345	719	5	4	4.8	4.8	0	3	2.4	9.6	ns
prot346	786	3	3	12	6	4	3	21	9	ns
prot347	596	3	5	9	12.6	4	4	9	23.4	sig
prot348	777	4	2	8	6	6	6	10	8	ns
prot349	798	1	1	7.2	6	4	5	7.2	1.2	ns
prot350	141	212	227	642	639	245	221	636	675	ns
prot351	221	145	158	228.6	282.6	136	167	280.8	261	ns
prot352	283	73	70	122	150	64	77	138	118	ns
prot353	246	57	58	86.4	76.8	52	68	57.6	85.2	ns
prot354	212	50	49	132	153	47	76	174	174	sig
prot355	219	42	39	68.4	61.2	52	44	140.4	122.4	sig
prot356	448	36	26	68	94	49	33	64	78	ns
prot357	351	34	36	38.4	51.6	32	45	36	62.4	ns
prot358	161	32	34	120	75	22	32	90	75	ns
prot359	178	32	31	48.6	52.2	47	23	88.2	93.6	sig
prot360	178	31	19	60	36	16	30	40	50	ns
prot361	250	23	19	21.6	22.8	26	18	21.6	25.2	ns
prot362	238	24	13	54	69	38	42	108	84	sig
prot363	261	22	10	43.2	41.4	21	23	25.2	45	ns
prot364	194	16	17	44	36	32	45	40	64	sig
prot365	234	22	17	22.8	28.8	16	28	30	27.6	ns
prot366	337	20	18	48	66	22	30	72	78	sig
prot367	296	18	19	37.8	34.2	20	22	19.8	18	ns
prot368	248	17	13	24	30	19	20	24	22	ns
prot369	311	15	16	22.8	19.2	16	12	24	22.8	ns
prot370	224	8	15	24	27	14	14	45	27	ns
prot371	279	26	20	25.2	32.4	17	10	36	25.2	ns
prot372	471	12	17	24	28	17	18	34	30	ns
prot373	218	8	1	8.4	15.6	9	6	10.8	10.8	ns
prot374	249	12	14	54	39	13	15	42	39	ns
prot375	312	20	19	25.2	25.2	15	11	36	18	ns
prot376	402	13	16	26	30	33	42	66	54	sig
prot377	196	18	19	18	20.4	29	27	38.4	32.4	sig
prot378	285	18	14	57	36	32	24	60	84	sig
prot379	292	11	13	10.8	25.2	14	11	19.8	23.4	ns
prot380	227	4	12	16	18	11	12	22	20	sig
prot381	322	7	10	3.6	16.8	9	7	15.6	8.4	ns
prot382	449	10	12	36	36	10	12	24	24	ns
prot383	373	13	7	14.4	27	15	14	30.6	28.8	ns
prot384	239	2	3	18	18	8	8	18	20	ns
prot385	235	6	11	15.6	3.6	9	10	9.6	8.4	ns
prot386	267	13	11	39	48	11	6	30	27	ns
prot387	262	3	5	18	18	9	12	9	12.6	ns
prot388	241	9	5	24	20	8	9	18	18	ns
prot389	315	12	7	12	8.4	13	7	6	13.2	ns
prot390	997	8	3	21	18	6	5	18	12	ns
prot391	392	5	7	21.6	10.8	10	9	7.2	9	ns
prot392	558	9	6	18	18	18	18	28	20	sig
prot393	468	4	5	4.8	13.2	6	3	7.2	8.4	ns
prot394	253	4	6	18	15	9	3	15	18	ns
prot395	248	9	5	14.4	10.8	7	10	9	14.4	ns
prot396	527	9	2	20	22	14	7	14	20	ns
prot397	432	2	5	9.6	9.6	5	7	3.6	3.6	ns
prot398	455	4	7	18	12	6	6	27	6	ns
prot399	529	3	6	12.6	7.2	2	2	18	18	sig
prot400	375	11	6	28	6	8	4	12	18	ns
prot401	287	6	5	7.2	7.2	5	1	10.8	3.6	ns
prot402	332	4	4	12	15	5	4	6	12	ns
prot403	541	3	4	5.4	7.2	6	7	10.8	12.6	ns
prot404	280	9	9	20	12	3	7	10	12	ns
prot405	458	4	7	6	12	6	0	4.8	12	ns
prot406	291	3	1	15	12	5	5	12	6	ns
prot407	548	5	6	7.2	12.6	5	10	16.2	12.6	ns
prot408	292	6	4	10	4	4	4	8	4	sig
prot409	559	4	7	2.4	4.8	6	3	2.4	2.4	ns
prot410	859	4	4	9	6	4	7	15	15	ns
prot411	484	1	2	7.2	1.8	9	12	5.4	21.6	sig
prot412	117	152	139	262	308	172	144	316	324	sig
prot413	182	131	134	158.4	157.2	192	195	242.4	240	sig
prot414	226	98	101	288	357	98	95	315	321	ns
prot415	179	84	72	135	129.6	86	79	138.6	133.2	ns
prot416	129	68	57	120	134	59	59	98	134	ns
prot417	222	39	47	55.2	52.8	60	56	92.4	84	sig
prot418	353	28	35	90	96	48	37	120	120	ns
prot419	157	39	46	66.6	75.6	36	46	75.6	70.2	ns
prot420	376	29	36	52	54	23	26	50	42	ns
prot421	429	27	35	39.6	27.6	28	30	31.2	36	ns
prot422	182	20	22	78	72	16	28	90	81	ns
prot423	187	20	29	39.6	45	23	25	39.6	36	ns
prot424	206	19	22	54	50	14	19	50	54	ns
prot425	319	21	21	33.6	32.4	29	25	36	28.8	sig
prot426	533	28	24	66	54	46	27	108	78	sig
prot427	182	13	20	27	37.8	51	42	81	86.4	sig
prot428	260	24	15	38	32	16	24	46	36	ns
prot429	181	20	21	24	16.8	23	23	19.2	24	ns
prot430	246	15	13	57	54	30	30	84	114	sig
prot431	156	18	21	39.6	30.6	20	11	37.8	32.4	ns
prot432	213	12	11	32	30	15	10	40	46	ns
prot433	295	20	13	10.8	10.8	9	5	20.4	14.4	ns
prot434	610	15	7	33	48	15	12	30	15	ns
prot435	152	12	7	19.8	27	54	33	64.8	81	sig
prot436	470	7	23	20	22	9	17	20	36	ns
prot437	278	14	14	13.2	13.2	15	11	10.8	7.2	ns
prot438	250	13	11	24	21	12	12	45	36	ns
prot439	265	9	8	27	12.6	17	14	18	21.6	ns
prot440	327	11	6	16	18	15	5	24	24	ns
prot441	577	2	17	10.8	14.4	12	24	28.8	19.2	sig
prot442	236	6	10	33	12	7	7	39	33	ns
prot443	347	12	13	18	5.4	16	13	18	12.6	ns
prot444	177	9	10	12	20	10	7	16	28	ns
prot445	261	10	12	10.8	10.8	20	28	31.2	21.6	sig
prot446	357	6	11	24	45	6	8	24	36	ns
prot447	379	9	10	18	18	9	10	12.6	18	ns
prot448	172	6	9	16	20	10	7	24	12	ns
prot449	161	11	9	8.4	10.8	3	12	14.4	8.4	ns
prot450	466	9	14	36	15	6	9	18	21	ns
prot451	165	8	11	10.8	7.2	15	9	16.2	14.4	ns
prot452	245	9	5	16	12	10	7	12	6	ns
prot453	222	8	7	13.2	12	10	12	28.8	16.8	sig
prot454	428	10	13	15	24	12	8	18	18	ns
prot455	227	12	10	10.8	18	7	10	16.2	18	ns
prot456	420	6	4	26	16	7	9	10	16	ns
prot457	171	6	10	7.2	8.4	5	7	13.2	6	ns
prot458	307	6	4	27	15	3	9	27	21	ns
prot459	230	3	1	10.8	16.2	7	6	12.6	18	ns
prot460	343	9	9	10	8	4	7	14	4	ns
prot461	441	6	6	10.8	3.6	24	36	25.2	14.4	sig
prot462	415	4	4	15	18	4	2	18	24	ns
prot463	270	5	7	1.8	10.8	7	4	12.6	12.6	ns
prot464	711	6	5	4	8	22	12	16	32	sig
prot465	321	5	5	4.8	8.4	5	7	10.8	7.2	ns
prot466	238	4	7	12	18	9	3	27	18	ns
prot467	320	4	3	9	10.8	7	10	9	16.2	ns
prot468	274	6	3	6	20	15	8	28	18	sig
prot469	364	6	9	14.4	3.6	9	10	6	12	ns
prot470	361	9	3	18	24	2	7	21	21	ns
prot471	262	4	5	7.2	10.8	2	5	5.4	9	ns
prot472	513	6	6	20	18	8	4	18	18	ns
prot473	569	4	3	6	1.2	6	3	2.4	7.2	ns
prot474	387	5	5	15	12	2	5	6	21	ns
prot475	447	5	4	7.2	7.2	1	2	7.2	14.4	ns
prot476	378	4	3	6	2	4	6	8	8	ns
prot477	251	3	3	4.8	4.8	4	9	1.2	3.6	ns
prot478	468	5	1	12	15	4	3	12	12	ns
prot479	544	1	5	9	9	6	3	16.2	5.4	ns
prot480	244	5	7	6	14	2	5	10	6	ns
prot481	327	0	0	2.4	2.4	4	4	3.6	6	ns
prot482	494	2	0	0	12	4	1	18	6	ns
prot483	192	174	158	302.4	295.2	155	168	320.4	325.8	ns
prot484	243	132	132	222	252	114	111	260	226	ns
prot485	149	59	46	49.2	56.4	59	48	55.2	60	sig
prot486	236	40	39	90	126	75	76	171	180	sig
prot487	134	33	32	68.4	68.4	39	35	70.2	63	ns
prot488	103	26	40	62	58	38	25	84	52	ns
prot489	103	29	26	37.2	34.8	43	43	42	32.4	ns
prot490	103	37	30	114	51	31	36	129	108	ns
prot491	271	32	37	43.2	64.8	39	28	61.2	48.6	ns
prot492	257	23	24	58	42	34	20	54	56	ns
prot493	174	17	18	12	26.4	46	40	55.2	31.2	sig
prot494	165	30	35	81	75	30	16	60	87	ns
prot495	251	20	22	18	45	18	15	30.6	37.8	ns
prot496	265	19	24	42	32	22	20	46	36	ns
prot497	193	16	19	31.2	34.8	19	28	36	21.6	ns
prot498	137	21	23	117	69	38	46	186	198	sig
prot499	149	23	21	43.2	50.4	19	30	36	39.6	ns
prot500	291	26	25	38	52	54	72	174	132	sig
prot501	227	13	22	22.8	28.8	28	13	21.6	16.8	ns
prot502	198	17	16	54	42	26	18	48	84	sig
prot503	194	15	23	39.6	28.8	44	38	50.4	61.2	sig
prot504	234	17	17	42	26	17	15	40	34	ns
prot505	247	18	13	18	18	12	17	19.2	21.6	ns
prot506	145	20	16	42	42	19	11	63	66	ns
prot507	141	15	19	34.2	27	15	9	37.8	36	ns
prot508	187	15	13	24	26	6	10	22	24	ns
prot509	165	20	22	22.8	21.6	30	26	33.6	38.4	sig
prot510	166	21	12	27	36	16	18	63	18	ns
prot511	225	17	16	27	32.4	15	13	28.8	19.8	ns
prot512	239	13	18	22	24	7	10	32	34	ns
prot513	275	11	12	25.2	19.2	7	10	12	19.2	ns
prot514	206	10	18	54	42	11	18	21	27	ns
prot515	322	13	9	28.8	23.4	33	21	70.2	48.6	sig
prot516	178	28	18	32	18	16	13	32	44	ns
prot517	227	14	14	25.2	12	15	13	15.6	15.6	ns
prot518	237	11	9	42	45	8	13	51	33	ns
prot519	254	5	15	9	19.8	12	18	14.4	18	ns
prot520	208	8	15	16	22	15	11	32	18	ns
prot521	153	12	14	15.6	15.6	6	8	18	18	ns
prot522	244	18	21	33	36	15	17	30	24	ns
prot523	287	11	14	19.8	21.6	10	10	12.6	18	ns
prot524	206	11	12	8	22	11	15	30	20	ns
prot525	244	5	12	12	10.8	13	13	14.4	14.4	ns
prot526	383	9	8	21	30	11	5	24	12	ns
prot527	184	4	10	27	9	6	15	14.4	16.2	ns
prot528	377	6	9	6	20	5	7	28	16	ns
prot529	355	12	8	12	9.6	9	12	6	9.6	ns
prot530	129	5	8	24	24	27	33	45	72	sig
prot531	162	6	9	14.4	19.8	7	9	12.6	18	ns
prot532	184	6	5	12	28	7	10	10	18	ns
prot533	347	6	8	9.6	6	6	11	12	8.4	ns
prot534	203	7	5	18	24	9	10	42	30	sig
prot535	1930	9	11	14.4	12.6	12	7	12.6	7.2	ns
prot536	316	12	3	18	18	7	10	20	12	ns
prot537	198	7	13	12	7.2	2	11	8.4	6	ns
prot538	250	4	8	24	18	5	8	12	27	ns
prot539	265	7	8	16.2	14.4	13	13	9	16.2	sig
prot540	469	7	9	14	8	7	10	16	28	sig
prot541	563	9	8	7.2	8.4	4	6	7.2	8.4	ns
prot542	290	4	6	21	24	7	6	15	9	ns
prot543	338	7	9	5.4	10.8	6	6	7.2	14.4	ns
prot544	449	3	6	12	18	5	11	6	8	ns
prot545	273	5	8	0	13.2	8	3	3.6	10.8	ns
prot546	412	5	8	15	12	8	10	9	30	ns
prot547	170	7	4	1.8	5.4	9	4	9	10.8	ns
prot548	478	10	5	18	20	4	5	14	10	ns
prot549	302	5	9	6	4.8	9	6	9.6	10.8	sig
prot550	167	1	4	18	18	6	5	21	9	ns
prot551	151	11	5	7.2	9	4	10	14.4	7.2	sig
prot552	816	9	6	12	2	3	13	8	0	ns
prot553	279	9	6	1.2	6	16	10	7.2	14.4	sig
prot554	320	3	1	12	12	8	6	21	9	ns
prot555	351	8	0	10.8	7.2	3	6	16.2	5.4	ns
prot556	242	3	5	16	16	4	7	4	14	ns
prot557	276	4	5	4.8	1.2	7	6	7.2	7.2	ns
prot558	565	3	4	9	12	1	5	6	18	ns
prot559	356	6	3	7.2	3.6	0	6	3.6	5.4	ns
prot560	162	3	2	4	8	2	3	10	12	ns
prot561	155	5	1	4.8	3.6	4	7	3.6	4.8	ns
prot562	484	4	4	6	9	2	3	9	6	ns
prot563	462	4	6	7.2	5.4	4	5	7.2	7.2	ns
prot564	989	6	8	6	8	3	5	10	6	ns
prot565	353	5	8	4.8	7.2	7	5	3.6	4.8	ns
prot566	382	2	5	9	24	6	4	15	3	ns
prot567	1092	4	5	7.2	3.6	4	4	12.6	9	ns
prot568	158	2	4	14	12	3	5	0	4	ns
prot569	829	1	5	2.4	9.6	4	2	4.8	3.6	ns
prot570	600	3	4	3	3	3	1	0	3	ns
prot571	743	5	4	7.2	1.8	18	6	21.6	27	sig
prot572	271	6	2	6	6	5	1	4	4	ns
prot573	774	3	2	2.4	8.4	4	5	4.8	1.2	ns
prot574	617	0	2	3	6	1	4	0	0	ns
prot575	120	186	177	277.2	313.2	170	160	282.6	284.4	ns
prot576	257	148	148	332	280	152	135	334	350	ns
prot577	138	140	139	176.4	181.2	310	250	314.4	285.6	sig
prot578	126	93	93	282	243	72	79	216	255	ns
prot579	126	89	86	122.4	111.6	252	267	453.6	523.8	sig
prot580	126	65	86	196	168	180	178	420	352	sig
prot581	126	85	91	100.8	81.6	81	85	110.4	116.4	ns
prot582	126	81	96	222	282	85	104	219	246	ns
prot583	126	106	84	181.8	145.8	79	88	126	135	ns
prot584	126	98	85	128	164	75	71	182	146	ns
prot585	433	76	91	105.6	86.4	86	92	104.4	105.6	ns
prot586	258	37	33	102	126	66	60	198	210	sig
prot587	219	34	29	41.4	45	32	29	52.2	55.8	ns
prot588	274	23	24	62	56	26	26	54	60	ns
prot589	211	19	15	20.4	25.2	22	31	28.8	22.8	ns
prot590	203	29	25	90	39	24	54	168	162	sig
prot591	210	32	24	37.8	52.2	23	35	57.6	57.6	ns
prot592	190	22	20	38	44	22	18	44	50	ns
prot593	164	21	31	25.2	32.4	20	34	34.8	24	sig
prot594	159	20	14	54	54	21	17	72	60	ns
prot595	171	26	22	32.4	32.4	24	17	36	39.6	ns
prot596	153	12	24	46	38	18	30	32	40	ns
prot597	176	21	14	18	19.2	22	18	28.8	31.2	ns
prot598	192	13	16	51	57	10	20	54	54	ns
prot599	352	15	25	25.2	30.6	34	22	48.6	61.2	sig
prot600	146	16	16	32	36	15	18	30	32	ns
prot601	323	17	12	12	13.2	20	17	16.8	9.6	ns
prot602	258	12	16	84	51	16	21	57	63	ns
prot603	152	16	13	30.6	25.2	9	16	19.8	34.2	ns
prot604	76	24	17	34	26	18	12	26	30	ns
prot605	128	18	12	14.4	19.2	14	9	16.8	21.6	ns
prot606	187	18	17	48	33	25	24	36	60	sig
prot607	160	14	9	43.2	18	10	16	21.6	16.2	ns
prot608	315	15	14	38	32	21	14	28	32	ns
prot609	129	17	11	10.8	16.8	14	22	26.4	30	sig
prot610	185	10	16	48	48	17	11	42	45	ns
prot611	146	14	12	21.6	25.2	16	20	14.4	27	sig
prot612	241	13	5	32	34	9	22	32	18	ns
prot613	222	11	19	19.2	13.2	13	13	15.6	16.8	ns
prot614	205	13	11	9	27	9	11	30	27	ns
prot615	240	12	9	12.6	18	10	15	21.6	19.8	ns
prot616	99	11	9	18	16	14	12	22	16	ns
prot617	643	11	11	14.4	13.2	11	4	10.8	13.2	ns
prot618	239	10	19	21	39	9	11	30	27	ns
prot619	383	14	10	7.2	27	15	9	21.6	30.6	ns
prot620	247	14	11	20	30	13	9	12	14	ns
prot621	189	10	8	12	16.8	9	15	10.8	9.6	ns
prot622	171	14	14	30	60	23	23	60	54	sig
prot623	326	6	13	19.8	9	6	10	12.6	10.8	ns
prot624	231	11	11	26	28	13	17	28	24	ns
prot625	153	12	13	20.4	7.2	8	10	7.2	22.8	sig
prot626	268	10	11	45	30	14	12	24	36	ns
prot627	204	8	10	14.4	30.6	13	7	19.8	10.8	ns
prot628	191	10	11	20	34	11	15	22	18	ns
prot629	114	8	6	7.2	8.4	10	12	15.6	4.8	ns
prot630	419	15	7	36	24	12	7	24	42	ns
prot631	141	8	14	19.8	23.4	14	8	19.8	10.8	ns
prot632	128	12	7	26	16	6	7	16	18	ns
prot633	164	4	9	3.6	4.8	4	4	9.6	7.2	ns
prot634	274	9	7	24	21	7	7	33	27	ns
prot635	188	12	10	23.4	12.6	18	33	59.4	54	sig
prot636	372	5	8	26	12	10	7	18	14	ns
prot637	365	11	4	10.8	9.6	2	3	9.6	10.8	ns
prot638	145	9	8	21	21	8	4	27	27	ns
prot639	159	6	5	14.4	16.2	5	7	12.6	19.8	ns
prot640	379	9	6	18	28	9	12	12	10	ns
prot641	190	7	7	8.4	16.8	27	24	32.4	43.2	sig
prot642	194	8	8	15	18	9	7	36	27	ns
prot643	178	6	14	28.8	21.6	11	6	14.4	19.8	ns
prot644	181	12	11	22	16	13	5	10	20	ns
prot645	321	4	10	21.6	10.8	5	9	14.4	13.2	ns
prot646	192	5	11	24	30	10	9	18	12	ns
prot647	352	8	9	18	9	9	10	32.4	10.8	sig
prot648	118	7	9	14	20	9	10	22	10	ns
prot649	410	4	9	10.8	13.2	9	12	16.8	0	ns
prot650	403	4	9	18	18	9	5	18	6	ns
prot651	199	7	5	16.2	10.8	10	12	19.8	21.6	ns
prot652	457	5	6	26	24	10	13	16	28	ns
prot653	221	8	3	7.2	14.4	8	9	10.8	8.4	ns
prot654	216	6	7	12	30	4	6	18	18	ns
prot655	217	7	9	18	3.6	10	8	9	12.6	ns
prot656	172	5	7	10	6	7	4	14	18	ns
prot657	268	3	3	6	7.2	4	2	6	7.2	ns
prot658	583	6	9	18	21	4	6	21	15	ns
prot659	229	11	6	18	9	6	11	34.2	23.4	ns
prot660	177	7	10	14	12	8	8	10	8	ns
prot661	142	8	7	7.2	6	5	10	7.2	9.6	ns
prot662	178	5	5	24	18	9	6	42	12	sig
prot663	111	5	7	10.8	9	12	16	10.8	28.8	sig
prot664	116	5	7	14	14	6	7	20	20	sig
prot665	325	5	9	12	12	8	4	12	6	ns
prot666	268	6	7	18	9	8	4	18	18	ns
prot667	599	6	8	10.8	9	8	4	14.4	25.2	sig
prot668	341	8	3	8	24	11	5	12	16	ns
prot669	172	6	3	4.8	7.2	8	9	7.2	6	ns
prot670	204	1	8	21	24	14	13	27	27	sig
prot671	171	7	10	9	12.6	6	6	9	18	sig
prot672	255	5	6	12	6	2	6	12	10	ns
prot673	180	5	2	8.4	4.8	4	4	3.6	6	ns
prot674	215	3	3	15	15	16	10	42	24	sig
prot675	211	6	5	9	14.4	6	8	18	12.6	ns
prot676	234	4	5	8	16	5	6	8	6	ns
prot677	214	4	5	6	9.6	2	1	6	6	ns
prot678	180	6	5	18	9	7	6	9	3	ns
prot679	292	5	6	1.8	3.6	6	2	18	1.8	sig
prot680	387	4	6	6	10	3	4	16	14	ns
prot681	283	4	1	2.4	4.8	7	5	1.2	4.8	sig
prot682	351	4	1	18	9	4	4	6	3	ns
prot683	502	3	7	1.8	7.2	11	5	7.2	19.8	sig
prot684	484	2	2	6	4	3	4	10	4	ns
prot685	345	7	4	3.6	3.6	3	5	3.6	4.8	ns
prot686	448	1	3	15	6	5	7	21	15	sig
prot687	277	5	4	5.4	9	6	7	9	9	ns
prot688	737	4	6	8	10	4	3	6	6	ns
prot689	159	7	3	2.4	7.2	3	5	9.6	10.8	ns
prot690	153	2	3	3	9	5	3	6	9	ns
prot691	321	5	6	12.6	5.4	3	5	9	9	ns
prot692	373	6	5	12	8	5	11	10	26	sig
prot693	124	4	4	9.6	7.2	5	2	3.6	3.6	ns
prot694	330	6	3	6	12	3	5	6	6	ns
prot695	319	3	5	14.4	12.6	6	4	9	3.6	ns
prot696	272	3	1	2	6	2	3	4	8	ns
prot697	296	6	1	1.2	3.6	3	2	7.2	10.8	sig
prot698	167	5	2	15	3	3	1	12	9	ns
prot699	832	6	4	9	9	6	10	14.4	7.2	sig
prot700	461	4	5	8	2	2	6	4	14	ns
prot701	152	3	4	4.8	4.8	13	7	16.8	6	sig
prot702	247	4	2	3	18	8	8	12	18	ns
prot703	311	3	6	7.2	7.2	1	4	1.8	7.2	ns
prot704	299	5	3	4	6	2	2	10	12	ns
prot705	383	4	4	3.6	2.4	1	3	3.6	2.4	ns
prot706	426	2	2	9	3	2	3	6	18	ns
prot707	155	5	6	7.2	9	8	0	5.4	3.6	ns
prot708	989	2	5	0	12	2	4	26	8	sig
prot709	187	5	3	0	3.6	3	6	4.8	4.8	ns
prot710	366	4	3	18	6	0	2	6	3	ns
prot711	715	4	5	1.8	7.2	4	6	7.2	9	ns
prot712	830	2	1	4	4	4	1	6	4	ns
prot713	177	4	3	9.6	1.2	2	3	2.4	0	ns
prot714	632	3	3	3	6	4	8	18	15	ns
prot715	444	2	1	12.6	1.8	3	2	3.6	7.2	ns
prot716	1241	1	3	6	0	4	2	2	0	ns
prot717	685	3	1	3.6	4.8	1	2	4.8	3.6	ns
prot718	387	1	1	6	6	2	7	9	6	ns
prot719	322	4	1	0	7.2	3	8	3.6	5.4	sig
prot720	735	4	2	4	8	2	3	4	4	ns
prot721	186	46	33	55.2	39.6	32	44	42	40.8	ns
prot722	156	33	41	117	123	42	45	126	126	ns
prot723	282	52	40	82.8	70.2	47	41	63	109.8	ns
prot724	140	29	33	64	58	33	25	58	62	ns
prot725	137	27	22	34.8	30	25	34	28.8	31.2	ns
prot726	124	30	26	81	54	26	26	66	72	ns
prot727	169	12	17	28.8	27	20	17	30.6	46.8	ns
prot728	142	22	18	40	46	22	20	52	54	ns
prot729	162	17	24	34.8	42	22	25	27.6	22.8	ns
prot730	200	22	15	54	54	21	20	33	78	ns
prot731	156	21	9	25.2	32.4	11	22	32.4	28.8	sig
prot732	306	19	21	30	28	19	15	32	34	ns
prot733	174	18	14	20.4	14.4	9	11	15.6	12	ns
prot734	194	20	18	57	42	16	19	51	66	sig
prot735	103	19	14	18	28.8	13	16	16.2	39.6	ns
prot736	172	11	12	30	32	17	9	26	28	ns
prot737	180	11	16	12	20.4	21	16	14.4	14.4	ns
prot738	184	5	12	42	24	19	7	54	27	ns
prot739	230	18	18	9	21.6	12	15	25.2	14.4	ns
prot740	187	14	7	24	20	18	10	26	30	ns
prot741	189	16	16	25.2	16.8	13	10	15.6	20.4	ns
prot742	180	7	12	39	33	42	33	126	117	sig
prot743	294	11	14	12.6	23.4	24	22	36	25.2	sig
prot744	186	12	9	24	18	18	20	40	64	sig
prot745	225	16	12	10.8	9.6	11	12	10.8	13.2	ns
prot746	174	14	10	36	15	11	15	54	60	ns
prot747	208	12	6	10.8	27	8	9	27	19.8	ns
prot748	217	10	7	16	20	12	9	24	24	ns
prot749	112	9	12	10.8	14.4	8	7	13.2	16.8	ns
prot750	206	11	7	30	24	10	8	30	36	ns
prot751	166	10	12	21.6	12.6	8	14	18	27	ns
prot752	113	10	9	16	22	7	6	18	20	ns
prot753	169	3	6	6	7.2	11	27	21.6	16.8	sig
prot754	313	10	5	21	21	8	13	15	21	ns
prot755	197	9	10	9	21.6	10	13	10.8	9	ns
prot756	124	6	9	2	26	4	7	4	20	ns
prot757	246	12	6	7.2	4.8	7	13	15.6	4.8	ns
prot758	258	11	8	24	27	10	6	30	24	ns
prot759	168	8	9	14.4	23.4	10	8	14.4	14.4	ns
prot760	260	11	9	12	20	9	9	26	22	sig
prot761	243	9	7	6	7.2	7	14	9.6	8.4	ns
prot762	124	12	9	33	9	11	6	21	12	ns
prot763	208	4	7	10.8	10.8	6	7	18	19.8	ns
prot764	217	7	2	16	8	6	7	10	10	ns
prot765	197	7	12	4.8	9.6	10	13	7.2	6	ns
prot766	177	9	2	9	12	7	7	18	27	ns
prot767	146	10	5	7.2	7.2	6	5	10.8	16.2	ns
prot768	157	9	7	8	8	3	3	10	16	ns
prot769	270	8	5	9.6	4.8	6	1	4.8	7.2	ns
prot770	264	8	3	24	21	7	4	12	21	ns
prot771	274	3	6	12.6	14.4	9	10	16.2	25.2	sig
prot772	156	11	7	18	10	16	18	24	32	sig
prot773	252	3	5	7.2	6	16	4	19.2	13.2	sig
prot774	356	5	7	21	24	8	7	27	18	ns
prot775	180	5	6	9	7.2	21	24	27	16.2	sig
prot776	251	6	6	18	10	12	12	42	12	sig
prot777	156	6	8	14.4	4.8	9	7	6	4.8	ns
prot778	227	2	6	21	18	5	4	12	15	ns
prot779	116	7	7	7.2	5.4	9	6	14.4	12.6	ns
prot780	154	6	7	10	2	8	6	12	16	ns
prot781	198	11	6	15.6	4.8	9	5	2.4	7.2	ns
prot782	236	7	7	15	33	7	6	21	27	ns
prot783	184	6	9	9	10.8	7	6	12.6	7.2	ns
prot784	122	6	6	6	10	8	3	8	12	ns
prot785	91	8	2	2.4	7.2	8	7	7.2	6	ns
prot786	274	2	4	18	21	13	16	27	54	sig
prot787	152	7	5	23.4	7.2	5	6	9	5.4	ns
prot788	162	6	6	10	8	5	6	2	14	ns
prot789	158	2	5	10.8	12	5	4	3.6	10.8	ns
prot790	463	5	6	18	15	3	6	15	18	ns
prot791	312	6	3	14.4	5.4	6	8	16.2	12.6	ns
prot792	261	3	5	4	10	4	2	8	2	ns
prot793	392	5	5	3.6	10.8	6	8	2.4	4.8	ns
prot794	182	7	4	15	18	4	8	24	24	sig
prot795	310	3	6	12.6	10.8	15	12	16.2	43.2	sig
prot796	382	9	6	16	2	5	2	14	6	ns
prot797	113	9	4	2.4	4.8	12	6	21.6	14.4	sig
prot798	111	3	7	18	12	2	4	12	15	ns
prot799	418	5	0	7.2	5.4	4	6	9	7.2	ns
prot800	185	5	2	4	6	2	1	10	10	ns
prot801	163	3	7	2.4	3.6	3	1	6	2.4	ns
prot802	238	5	10	12	3	12	5	3	15	ns
prot803	282	1	2	10.8	9	4	5	9	7.2	ns
prot804	305	5	4	16	10	3	11	12	4	ns
prot805	292	4	5	9.6	6	4	7	4.8	4.8	ns
prot806	427	0	2	3	9	5	4	12	3	ns
prot807	234	4	6	12.6	7.2	5	2	3.6	12.6	ns
prot808	233	4	4	12	8	4	3	12	10	ns
prot809	425	7	5	3.6	3.6	5	4	4.8	3.6	ns
prot810	95	3	5	6	15	1	4	15	9	ns
prot811	241	3	1	10.8	5.4	4	1	5.4	5.4	ns
prot812	201	2	7	12	8	3	8	6	10	ns
prot813	474	3	4	6	3.6	7	11	6	2.4	sig
prot814	437	2	3	15	9	2	7	15	12	ns
prot815	411	1	1	3.6	5.4	2	3	0	7.2	ns
prot816	333	6	3	4	2	1	2	10	12	ns
prot817	449	2	7	4.8	3.6	1	4	4.8	6	ns
prot818	256	7	3	9	21	0	5	0	18	ns
prot819	292	1	3	1.8	5.4	2	1	1.8	7.2	ns
prot820	669	1	6	6	8	2	2	8	2	ns
prot821	378	5	4	4.8	4.8	6	3	1.2	7.2	ns
prot822	373	3	2	12	12	0	4	12	6	ns
prot823	327	0	2	1.8	3.6	4	12	7.2	3.6	sig
prot824	180	1	5	8	10	3	0	6	6	ns
prot825	357	3	3	6	2.4	5	3	6	1.2	ns
prot826	791	2	0	6	9	3	3	15	3	ns
prot827	1037	2	3	3.6	10.8	2	13	3.6	23.4	sig
prot828	223	3	2	6	4	2	3	4	4	ns
prot829	417	1	4	6	4.8	3	1	4.8	4.8	ns
prot830	310	3	1	3	18	3	3	6	6	ns
prot831	796	1	0	1.8	1.8	4	7	7.2	12.6	sig
prot832	385	2	4	0	2	3	0	4	2	ns
prot833	399	2	3	6	3.6	1	4	4.8	2.4	ns
prot834	661	3	2	9	3	5	3	12	6	ns
prot835	648	2	2	9	3.6	1	10	7.2	3.6	sig
prot836	172	5	2	6	0	6	1	4	2	ns
prot837	459	1	2	1.2	1.2	1	2	1.2	3.6	ns
prot838	266	3	1	6	9	1	1	6	0	ns
prot839	85	39	54	75.6	126	59	90	111.6	106.2	sig
prot840	185	53	52	112	116	67	53	114	112	ns
prot841	130	53	53	66	60	68	61	54	63.6	ns
prot842	128	67	58	186	132	90	66	243	243	sig
prot843	130	71	60	104.4	102.6	57	52	99	97.2	ns
prot844	150	49	54	92	98	61	58	112	104	ns
prot845	94	28	32	46.8	61.2	38	43	49.2	54	ns
prot846	154	21	33	63	69	50	34	81	60	sig
prot847	76	34	36	37.8	48.6	30	32	52.2	41.4	ns
prot848	213	20	23	28	34	38	30	72	32	sig
prot849	51	21	22	14.4	16.8	28	34	36	45.6	sig
prot850	198	19	16	54	54	17	29	48	63	ns
prot851	150	11	18	19.8	32.4	9	15	18	19.8	ns
prot852	161	20	14	22	28	5	12	20	32	ns
prot853	227	14	13	16.8	14.4	15	14	9.6	14.4	ns
prot854	56	21	11	39	30	5	14	48	30	ns
prot855	107	18	11	27	34.2	13	14	28.8	28.8	ns
prot856	85	12	17	32	30	12	15	38	30	ns
prot857	191	13	13	14.4	16.8	16	14	19.2	14.4	sig
prot858	207	14	9	33	33	16	20	42	69	sig
prot859	313	14	11	25.2	23.4	10	13	23.4	7.2	ns
prot860	150	13	7	38	20	10	14	32	22	ns
prot861	446	5	10	15.6	13.2	12	10	10.8	6	ns
prot862	165	10	10	30	60	6	9	18	51	ns
prot863	164	14	9	9	9	9	9	14.4	25.2	ns
prot864	183	14	10	28	22	10	19	32	26	sig
prot865	112	8	13	12	12	21	42	39.6	46.8	sig
prot866	99	12	8	18	30	9	13	30	24	ns
prot867	162	5	15	18	18	11	8	12.6	16.2	ns
prot868	294	11	11	14	18	15	16	48	28	sig
prot869	219	12	11	13.2	14.4	10	11	15.6	12	ns
prot870	139	9	10	24	51	9	10	39	27	ns
prot871	1091	12	8	14.4	16.2	12	12	21.6	10.8	ns
prot872	153	14	9	10	20	39	57	18	48	sig
prot873	122	7	4	16.8	18	12	9	13.2	16.8	ns
prot874	308	5	10	27	30	9	16	21	18	ns
prot875	274	3	7	14.4	21.6	42	12	32.4	48.6	sig
prot876	168	24	12	16	22	11	4	24	20	ns
prot877	157	8	5	10.8	8.4	20	18	9.6	28.8	sig
prot878	171	10	6	21	30	8	8	48	15	ns
prot879	163	8	8	21.6	18	11	9	14.4	14.4	ns
prot880	78	11	9	24	18	12	9	8	16	sig
prot881	177	5	6	13.2	12	10	15	18	21.6	sig
prot882	198	4	10	9	21	7	7	15	18	ns
prot883	322	6	11	16.2	9	8	9	10.8	18	ns
prot884	145	9	8	20	18	7	5	6	14	ns
prot885	224	8	5	10.8	9.6	4	6	6	8.4	ns
prot886	155	9	12	18	9	9	8	9	12	ns
prot887	102	6	7	12.6	14.4	8	7	12.6	19.8	ns
prot888	207	7	7	16	16	5	10	16	20	ns
prot889	480	6	7	10.8	6	7	6	7.2	7.2	ns
prot890	104	5	9	27	27	10	12	9	45	sig
prot891	204	7	2	16.2	12.6	8	10	18	12.6	sig
prot892	248	6	10	14	14	6	8	8	16	ns
prot893	157	6	13	9.6	13.2	12	14	9.6	26.4	sig
prot894	132	5	14	24	12	11	7	27	27	ns
prot895	214	10	8	10.8	19.8	21	36	21.6	32.4	sig
prot896	219	4	6	8	16	7	7	2	16	ns
prot897	193	5	9	8.4	3.6	13	9	15.6	19.2	sig
prot898	155	7	5	15	33	3	6	15	6	ns
prot899	239	7	8	12.6	10.8	8	10	28.8	7.2	sig
prot900	116	9	6	22	14	3	12	18	12	ns
prot901	211	5	3	2.4	10.8	4	4	14.4	6	ns
prot902	156	5	7	21	12	8	20	66	30	sig
prot903	246	9	2	16.2	12.6	2	9	7.2	5.4	ns
prot904	218	7	9	10	20	5	4	4	12	ns
prot905	201	11	7	4.8	4.8	11	7	3.6	6	ns
prot906	111	8	2	18	6	4	2	6	6	sig
prot907	175	10	2	14.4	18	6	5	9	3.6	ns
prot908	195	7	9	8	12	6	3	12	8	ns
prot909	292	12	5	4.8	10.8	4	3	9.6	4.8	ns
prot910	173	5	3	9	9	4	3	6	6	ns
prot911	284	6	9	18	12.6	7	9	9	7.2	ns
prot912	151	5	5	8	10	4	3	10	2	ns
prot913	165	6	6	7.2	6	7	4	2.4	7.2	ns
prot914	132	2	5	15	15	5	5	24	15	ns
prot915	177	5	4	12.6	10.8	5	8	1.8	16.2	ns
prot916	137	5	5	12	8	1	7	10	4	ns
prot917	325	6	6	6	6	3	3	8.4	8.4	ns
prot918	192	5	1	3	18	8	3	18	21	ns
prot919	170	2	4	12.6	1.8	8	6	21.6	7.2	sig
prot920	157	6	4	16	2	3	5	8	10	ns
prot921	192	8	6	6	2.4	4	4	10.8	6	ns
prot922	474	5	2	9	18	3	10	12	9	ns
prot923	186	4	5	9	5.4	5	16	12.6	12.6	sig
prot924	428	3	5	6	4	12	9	12	6	sig
prot925	191	5	6	10.8	3.6	7	4	7.2	3.6	ns
prot926	169	6	6	12	24	7	3	15	9	ns
prot927	166	4	1	3.6	3.6	5	5	7.2	7.2	ns
prot928	290	4	3	4	6	7	3	4	8	ns
prot929	216	5	1	7.2	4.8	4	5	8.4	4.8	ns
prot930	103	5	6	12	6	2	2	15	15	ns
prot931	271	4	2	9	9	4	2	5.4	5.4	ns
prot932	147	3	7	8	0	4	3	12	10	ns
prot933	135	3	1	2.4	1.2	5	2	9.6	7.2	sig
prot934	135	1	2	9	6	4	5	12	0	ns
prot935	135	7	5	3.6	7.2	9	3	3.6	7.2	sig
prot936	135	6	2	4	12	3	7	14	6	ns
prot937	321	3	4	2.4	1.2	1	5	6	4.8	sig
prot938	164	3	2	21	3	7	3	12	3	ns
prot939	113	7	3	3.6	7.2	2	2	1.8	7.2	ns
prot940	271	3	2	2	4	5	3	6	6	ns
prot941	204	2	4	4.8	2.4	4	2	6	2.4	ns
prot942	276	5	1	12	6	6	9	18	36	sig
prot943	108	1	4	10.8	7.2	11	3	5.4	3.6	ns
prot944	91	2	5	6	6	4	4	6	2	ns
prot945	325	2	5	8.4	2.4	1	1	2.4	1.2	ns
prot946	114	2	3	6	15	1	4	6	3	sig
prot947	277	1	1	0	1.8	3	4	3.6	3.6	ns
prot948	118	3	0	6	4	2	2	6	2	ns
prot949	121	0	2	1.2	1.2	2	3	4.8	3.6	ns
prot950	198	3	5	12	6	2	3	12	6	ns
prot951	237	2	1	1.8	1.8	4	2	3.6	1.8	ns
prot952	220	1	1	6	4	3	1	8	6	ns
prot953	406	2	3	2.4	8.4	3	0	2.4	2.4	ns
prot954	391	4	0	0	3	2	2	6	6	sig
prot955	189	2	0	5.4	1.8	1	2	5.4	1.8	ns
prot956	232	4	2	6	4	2	7	4	4	ns
prot957	470	2	1	1.2	1.2	3	1	6	3.6	ns
prot958	527	3	2	15	0	1	3	9	6	ns
prot959	141	3	1	5.4	1.8	5	1	7.2	7.2	ns
prot960	602	1	1	4	2	2	1	2	0	ns
prot961	109	28	17	30	34.8	27	27	36	34.8	ns
prot962	258	21	25	63	69	29	27	57	54	ns
prot963	168	10	19	30.6	27	12	23	23.4	27	ns
prot964	177	9	21	32	34	15	19	26	30	ns
prot965	104	21	14	18	16.8	15	10	14.4	24	ns
prot966	187	13	18	27	33	7	13	33	39	ns
prot967	134	5	14	23.4	32.4	8	13	27	25.2	ns
prot968	153	8	11	24	28	13	18	42	16	ns
prot969	125	11	16	15.6	13.2	15	12	14.4	15.6	ns
prot970	242	12	7	21	24	36	34	66	54	sig
prot971	128	14	14	21.6	16.2	14	14	32.4	28.8	sig
prot972	160	10	14	14	10	10	11	20	12	ns
prot973	65	6	11	7.2	12	7	10	10.8	8.4	ns
prot974	143	11	12	42	33	15	9	21	33	ns
prot975	131	12	8	14.4	18	13	5	18	12.6	ns
prot976	128	11	4	26	24	9	8	22	12	ns
prot977	76	9	5	10.8	8.4	5	6	9.6	4.8	ns
prot978	95	7	11	33	30	9	10	30	27	ns
prot979	70	13	7	9	7.2	12	8	25.2	16.2	ns
prot980	136	8	9	18	12	11	9	26	20	ns
prot981	116	13	16	16.8	8.4	11	7	9.6	13.2	ns
prot982	108	12	4	33	30	12	5	36	30	ns
prot983	195	6	9	14.4	19.8	8	9	21.6	18	sig
prot984	145	12	11	14	14	6	5	18	14	ns
prot985	102	10	14	10.8	4.8	13	8	15.6	15.6	sig
prot986	173	10	7	27	21	12	4	24	27	sig
prot987	212	6	7	7.2	19.8	6	4	10.8	19.8	ns
prot988	116	4	8	6	12	8	3	18	8	ns
prot989	219	4	7	9.6	10.8	8	3	6	7.2	ns
prot990	312	2	8	30	12	18	24	18	108	sig
prot991	78	4	4	3.6	12.6	13	7	12.6	45	sig
prot992	193	5	11	10	6	7	10	26	8	ns
prot993	500	3	5	2.4	9.6	4	6	2.4	1.2	ns
prot994	195	8	4	30	15	6	9	18	9	ns
prot995	177	5	6	10.8	10.8	4	6	12.6	7.2	ns
prot996	224	7	8	10	12	7	2	14	10	ns
prot997	239	8	7	8.4	8.4	8	2	3.6	4.8	ns
prot998	223	7	5	3	3	4	4	24	30	sig
prot999	113	4	8	9	12.6	3	6	9	9	ns
prot1000	94	6	2	10	10	2	4	6	10	ns
prot1001	74	6	5	4.8	13.2	5	4	6	4.8	ns
prot1002	265	7	8	18	27	4	7	6	6	ns
prot1003	225	6	7	10.8	7.2	6	5	16.2	5.4	ns
prot1004	129	4	3	8	6	5	5	8	14	ns
prot1005	210	6	4	3.6	4.8	6	10	12	3.6	sig
prot1006	248	4	3	18	12	4	2	12	9	ns
prot1007	158	3	6	9	3.6	5	4	12.6	5.4	ns
prot1008	68	4	4	12	12	6	2	8	6	ns
prot1009	68	4	1	8.4	6	4	4	10.8	3.6	ns
prot1010	548	5	1	18	21	8	9	24	27	sig
prot1011	123	3	9	3.6	14.4	6	5	1.8	1.8	ns
prot1012	181	5	6	8	12	5	2	4	4	ns
prot1013	824	2	3	3.6	12	6	5	3.6	4.8	ns
prot1014	250	3	1	6	15	2	1	18	9	ns
prot1015	242	1	2	7.2	1.8	4	4	5.4	9	ns
prot1016	186	6	4	12	8	7	13	14	10	sig
prot1017	228	5	5	6	8.4	7	8	9.6	10.8	ns
prot1018	106	1	3	21	15	3	4	9	15	ns
prot1019	135	3	3	10.8	7.2	4	0	7.2	10.8	ns
prot1020	173	4	5	10	6	2	1	6	4	ns
prot1021	245	5	3	6	4.8	2	7	3.6	1.2	ns
prot1022	98	1	2	18	6	6	2	24	15	ns
prot1023	149	3	5	5.4	3.6	18	15	32.4	16.2	sig
prot1024	136	3	0	2	4	3	3	2	8	ns
prot1025	335	2	1	2.4	4.8	6	7	4.8	7.2	sig
prot1026	81	1	2	12	6	4	4	18	6	ns
prot1027	124	4	5	12.6	5.4	5	1	10.8	10.8	ns
prot1028	204	7	5	8	2	1	4	2	6	ns
prot1029	124	4	2	4.8	3.6	3	3	0	6	ns
prot1030	231	2	2	3	3	6	1	6	6	sig
prot1031	192	0	3	3.6	10.8	6	8	10.8	10.8	sig
prot1032	514	4	4	10	2	2	6	6	6	ns
prot1033	277	6	7	3.6	6	15	10	14.4	12	sig
prot1034	159	2	3	18	6	2	3	15	3	ns
prot1035	190	2	7	5.4	5.4	2	5	7.2	3.6	ns
prot1036	225	3	2	2	6	3	0	8	14	ns
prot1037	57	1	1	9.6	4.8	3	0	8.4	2.4	ns
prot1038	153	5	4	12	12	5	11	15	15	sig
prot1039	91	2	2	3.6	3.6	3	2	7.2	5.4	ns
prot1040	94	4	2	10	6	9	13	10	14	sig
prot1041	112	4	1	1.2	7.2	6	14	14.4	9.6	sig
prot1042	336	8	6	3	6	3	1	6	9	ns
prot1043	241	7	6	10.8	7.2	4	2	1.8	7.2	ns
prot1044	108	2	4	6	8	1	3	6	10	ns
prot1045	117	2	5	2.4	7.2	3	4	0	4.8	ns
prot1046	286	4	4	15	6	7	2	21	15	sig
prot1047	122	1	3	5.4	3.6	5	3	3.6	7.2	ns
prot1048	273	2	1	4	6	3	3	10	6	ns
prot1049	237	3	4	9.6	6	2	2	4.8	7.2	ns
prot1050	222	4	4	6	12	4	2	0	12	ns
prot1051	799	1	2	0	5.4	4	5	3.6	12.6	sig
prot1052	125	2	1	4	4	6	2	6	6	ns
prot1053	98	1	2	2.4	3.6	3	6	14.4	7.2	sig
prot1054	153	1	2	9	0	14	2	27	12	sig
prot1055	186	2	2	3.6	1.8	0	1	5.4	3.6	ns
prot1056	188	2	0	4	10	0	1	4	8	ns
prot1057	127	1	0	1.2	4.8	1	1	2.4	6	ns
prot1058	65	127	129	336	360	117	132	339	345	ns
prot1059	115	42	43	75.6	86.4	45	40	81	79.2	ns
prot1060	65	29	21	44	54	37	37	56	42	ns
prot1061	90	18	21	18	26.4	13	26	15.6	28.8	ns
prot1062	120	15	16	54	30	6	5	33	33	ns
prot1063	83	5	12	5.4	28.8	8	14	18	28.8	ns
prot1064	177	8	5	14	12	11	8	12	14	ns
prot1065	59	9	7	7.2	8.4	4	2	9.6	9.6	sig
prot1066	97	12	6	45	21	11	5	33	27	ns
prot1067	188	12	4	9	12.6	18	15	37.8	37.8	sig
prot1068	82	8	3	16	14	5	7	14	10	ns
prot1069	109	9	6	13.2	8.4	8	4	4.8	9.6	ns
prot1070	109	10	10	9	27	6	6	30	39	ns
prot1071	168	4	9	10.8	14.4	12	16	43.2	39.6	sig
prot1072	188	6	10	18	10	7	3	6	16	ns
prot1073	82	3	5	6	16.8	4	6	7.2	4.8	ns
prot1074	75	15	8	36	30	7	8	12	18	ns
prot1075	151	6	3	9	3.6	10	4	5.4	10.8	ns
prot1076	175	5	10	12	16	24	12	24	24	sig
prot1077	116	10	5	7.2	6	2	5	6	6	ns
prot1078	161	7	4	36	21	3	4	21	24	ns
prot1079	95	6	9	10.8	9	18	8	7.2	7.2	ns
prot1080	101	5	4	12	8	6	4	8	10	ns
prot1081	175	5	3	6	0	9	11	2.4	4.8	sig
prot1082	401	4	5	15	12	3	3	12	15	ns
prot1083	214	10	8	9	7.2	7	4	10.8	14.4	ns
prot1084	215	2	4	10	4	10	14	8	40	sig
prot1085	152	6	3	6	3.6	5	13	4.8	8.4	sig
prot1086	125	3	4	12	18	7	4	12	9	ns
prot1087	154	4	3	7.2	7.2	10	12	18	21.6	sig
prot1088	119	4	3	14	14	6	5	16	10	ns
prot1089	145	5	3	2.4	7.2	5	5	8.4	7.2	sig
prot1090	256	3	4	9	15	5	3	18	9	ns
prot1091	119	4	2	5.4	10.8	6	6	5.4	9	ns
prot1092	159	1	7	2	18	7	4	8	10	ns
prot1093	91	5	2	4.8	3.6	6	4	4.8	1.2	ns
prot1094	396	4	4	15	9	3	5	27	24	ns
prot1095	205	3	6	9	3.6	2	1	9	0	ns
prot1096	108	1	3	6	14	6	4	6	4	ns
prot1097	71	4	5	3.6	7.2	3	4	4.8	6	ns
prot1098	259	5	4	12	6	5	3	9	12	ns
prot1099	191	3	4	9	5.4	3	3	3.6	5.4	ns
prot1100	147	2	4	6	10	1	5	4	8	ns
prot1101	292	3	4	3.6	1.2	5	6	6	3.6	ns
prot1102	69	7	5	21	6	0	4	12	12	ns
prot1103	245	6	4	5.4	5.4	5	3	5.4	7.2	ns
prot1104	146	4	3	8	4	1	1	4	6	ns
prot1105	351	5	1	3.6	4.8	6	6	3.6	6	ns
prot1106	106	7	4	12	6	0	2	15	9	ns
prot1107	180	2	4	9	3.6	3	4	3.6	5.4	ns
prot1108	199	2	3	18	6	4	2	8	4	sig
prot1109	185	4	6	6	2.4	5	5	3.6	3.6	ns
prot1110	182	0	1	18	12	3	3	9	9	ns
prot1111	59	1	3	3.6	3.6	4	2	5.4	1.8	ns
prot1112	173	0	7	8	14	8	1	12	2	sig
prot1113	105	6	3	4.8	9.6	4	5	1.2	4.8	ns
prot1114	79	4	4	3	6	12	6	45	27	sig
prot1115	94	3	2	5.4	1.8	1	4	5.4	3.6	ns
prot1116	235	2	2	10	4	2	3	4	8	ns
prot1117	99	2	4	2.4	2.4	1	8	2.4	3.6	ns
prot1118	103	4	5	6	0	5	3	12	9	ns
prot1119	226	2	4	1.8	3.6	4	3	1.8	7.2	ns
prot1120	168	5	3	4	2	2	4	8	8	sig
prot1121	454	0	2	1.2	6	1	1	1.2	3.6	ns
prot1122	92	4	5	12	15	6	4	0	6	ns
prot1123	99	2	3	5.4	5.4	2	2	10.8	1.8	ns
prot1124	116	1	1	4	8	6	5	12	12	sig
prot1125	90	4	1	6	0	1	2	2.4	2.4	ns
prot1126	87	6	2	15	12	4	6	15	6	ns
prot1127	294	3	1	1.8	3.6	6	4	3.6	0	ns
prot1128	354	0	3	8	2	2	6	4	4	ns
prot1129	216	1	2	3.6	1.2	3	1	2.4	2.4	ns
prot1130	138	2	3	6	3	2	2	15	6	ns
prot1131	187	1	1	3.6	5.4	1	1	1.8	0	ns
prot1132	495	3	1	6	2	2	0	8	0	ns
prot1133	406	1	2	0	2.4	4	2	2.4	2.4	sig
prot1134	382	1	2	0	9	2	0	3	3	ns
prot1135	272	0	3	3.6	5.4	0	5	3.6	5.4	ns
prot1136	71	21	17	36	20	19	22	42	46	ns
prot1137	105	20	30	18	21.6	19	15	16.8	21.6	ns
prot1138	234	22	19	57	66	15	17	66	45	ns
prot1139	112	17	17	30.6	28.8	16	18	18	32.4	ns
prot1140	114	19	13	18	42	9	15	18	26	ns
prot1141	112	6	6	6	7.2	5	5	8.4	7.2	ns
prot1142	166	7	4	15	30	2	6	18	36	ns
prot1143	104	9	8	1.8	14.4	2	5	21.6	9	ns
prot1144	376	4	5	12	14	12	4	8	10	ns
prot1145	83	4	5	1.2	7.2	8	10	2.4	6	ns
prot1146	51	5	5	27	12	7	5	21	6	ns
prot1147	74	3	5	3.6	5.4	5	4	9	16.2	ns
prot1148	74	0	4	10	10	7	4	4	10	ns
prot1149	117	4	3	9.6	4.8	7	2	1.2	7.2	ns
prot1150	106	4	5	15	15	4	3	33	18	ns
prot1151	110	6	4	7.2	3.6	4	4	9	10.8	ns
prot1152	73	2	3	6	12	4	2	10	14	ns
prot1153	113	3	1	4.8	7.2	6	7	4.8	3.6	ns
prot1154	358	7	4	15	6	2	5	15	12	ns
prot1155	99	0	4	9	1.8	6	1	9	7.2	ns
prot1156	115	3	1	10	10	6	3	2	6	ns
prot1157	180	6	5	4.8	1.2	4	1	2.4	6	ns
prot1158	67	2	1	12	9	6	3	3	15	ns
prot1159	99	1	1	1.8	9	3	5	1.8	3.6	ns
prot1160	99	3	1	4	2	1	1	8	2	ns
prot1161	99	4	2	3.6	3.6	5	5	4.8	4.8	sig
prot1162	98	1	2	15	18	12	24	27	45	sig
prot1163	165	1	4	1.8	1.8	3	2	7.2	9	ns
prot1164	76	2	4	8	6	6	2	10	2	ns
prot1165	90	1	2	4.8	2.4	6	1	1.2	3.6	ns
prot1166	113	4	2	6	12	15	3	36	45	sig
prot1167	90	0	6	3.6	3.6	1	5	1.8	9	ns
prot1168	163	2	3	18	4	1	2	6	4	ns
prot1169	102	4	5	3.6	2.4	0	1	6	3.6	ns
prot1170	183	2	2	9	12	2	3	9	15	ns
prot1171	98	2	2	1.8	3.6	1	1	9	3.6	ns
prot1172	146	3	0	6	8	2	4	4	8	ns
prot1173	145	2	2	3.6	0	2	4	7.2	2.4	sig
prot1174	166	2	4	9	0	2	4	12	9	ns
prot1175	100	2	5	3.6	5.4	0	2	1.8	7.2	ns
prot1176	393	1	0	4	2	2	2	8	16	sig
prot1177	89	2	2	3.6	3.6	11	4	1.2	1.2	sig
prot1178	391	1	3	12	15	4	4	18	18	sig
prot1179	89	1	1	5.4	1.8	2	1	1.8	3.6	sig
prot1180	1106	6	9	22	26	27	27	42	90	sig
prot1181	3227	7	6	4.8	12	9	15	12	4.8	sig
prot1182	539	7	9	27	27	8	6	33	30	ns
prot1183	771	3	5	9	9	4	8	21.6	10.8	sig
prot1184	2680	3	6	10	8	6	2	0	6	ns
prot1185	917	2	3	2.4	4.8	6	8	2.4	7.2	ns
prot1186	4114	5	2	3	9	1	3	6	9	ns
prot1187	449	3	5	9	9	7	9	28.8	36	sig
prot1188	1304	5	5	8	4	1	4	14	14	ns
prot1189	393	5	2	10.8	4.8	4	3	6	6	ns
prot1190	1513	2	2	3	3	2	5	18	9	ns
prot1191	2580	8	6	1.8	5.4	2	2	1.8	7.2	ns
prot1192	959	3	3	16	18	14	16	18	26	sig
prot1193	510	8	5	4.8	7.2	8	3	6	7.2	ns
prot1194	427	7	4	18	3	16	14	12	30	sig
prot1195	413	6	5	3.6	3.6	9	12	16.2	5.4	sig
prot1196	819	4	4	8	10	5	3	4	14	ns
prot1197	1779	1	1	8.4	3.6	3	4	4.8	1.2	ns
prot1198	1379	5	4	9	15	3	5	9	21	ns
prot1199	652	2	5	3.6	9	2	6	3.6	7.2	ns
prot1200	704	2	5	10	4	3	2	8	6	ns
prot1201	1028	1	0	6	1.2	2	3	4.8	7.2	ns
prot1202	1181	2	0	0	9	4	1	9	9	ns
prot1203	383	10	9	10.8	9	5	9	7.2	5.4	ns
prot1204	1077	9	6	8	14	5	3	8	4	ns
prot1205	452	8	5	4.8	6	1	4	2.4	4.8	ns
prot1206	434	6	2	15	12	2	6	18	9	ns
prot1207	955	2	4	5.4	9	3	6	5.4	10.8	sig
prot1208	528	6	5	10	6	3	2	0	4	ns
prot1209	228	1	6	0	2.4	4	3	2.4	3.6	ns
prot1210	781	5	5	15	18	4	4	21	6	ns
prot1211	548	4	5	9	3.6	4	5	7.2	5.4	ns
prot1212	273	6	2	4	4	5	2	4	6	ns
prot1213	153	6	3	9.6	7.2	6	10	6	6	sig
prot1214	320	7	5	9	15	8	4	18	6	ns
prot1215	219	4	7	10.8	10.8	7	12	18	12.6	sig
prot1216	410	5	4	14	12	6	3	8	8	ns
prot1217	322	5	2	6	6	3	11	3.6	3.6	ns
prot1218	629	11	1	15	12	3	3	9	12	ns
prot1219	264	4	5	12.6	9	4	4	1.8	14.4	ns
prot1220	356	4	4	6	10	4	1	4	12	ns
prot1221	390	4	3	3.6	4.8	6	4	3.6	10.8	ns
prot1222	235	1	2	6	12	5	4	15	12	ns
prot1223	263	2	2	5.4	7.2	4	3	7.2	7.2	ns
prot1224	481	2	3	12	2	3	1	2	0	ns
prot1225	551	7	4	4.8	1.2	2	5	3.6	7.2	ns
prot1226	481	4	3	15	18	1	2	12	15	ns
prot1227	487	1	2	3.6	3.6	1	1	5.4	3.6	ns
prot1228	881	4	2	12	2	1	3	0	0	ns
prot1229	2284	4	3	2.4	2.4	0	2	2.4	6	ns
prot1230	852	1	2	9	3	1	1	6	6	ns
prot1231	341	2	3	5.4	9	5	2	7.2	3.6	ns
prot1232	182	2	2	2	8	2	2	18	10	ns
prot1233	327	5	1	6	8.4	7	3	8.4	4.8	ns
prot1234	219	3	4	3	18	4	4	9	9	ns
prot1235	406	3	6	9	5.4	3	3	5.4	10.8	ns
prot1236	332	1	2	6	4	1	1	4	4	ns
prot1237	365	3	4	4.8	6	4	4	10.8	6	sig
prot1238	308	1	0	9	6	3	2	18	12	ns
prot1239	232	4	4	3.6	3.6	3	1	1.8	9	ns
prot1240	2067	3	5	4	2	4	5	8	4	ns
prot1241	865	3	4	2.4	6	2	1	1.2	9.6	ns
prot1242	682	0	1	12	6	5	5	6	6	sig
prot1243	573	3	3	3.6	3.6	2	2	7.2	1.8	ns
prot1244	454	1	1	0	8	1	1	10	4	ns
prot1245	611	15	9	10.8	9.6	13	13	14.4	15.6	ns
prot1246	133	9	4	21	24	10	5	27	30	ns
prot1247	221	5	5	10.8	10.8	12	6	16.2	19.8	ns
prot1248	153	5	6	16	22	13	7	28	18	sig
prot1249	363	3	12	9.6	4.8	7	3	3.6	4.8	ns
prot1250	435	3	7	12	12	24	21	27	27	sig
prot1251	366	8	4	12.6	5.4	3	5	7.2	5.4	ns
prot1252	170	2	3	6	12	4	5	16	16	ns
prot1253	267	2	3	2.4	4.8	0	1	0	3.6	ns
prot1254	463	2	5	9	18	2	6	18	9	ns
prot1255	542	8	2	9	14.4	3	6	5.4	1.8	ns
prot1256	448	3	2	12	18	4	1	16	6	ns
prot1257	177	2	7	6	4.8	14	6	9.6	12	sig
prot1258	365	4	4	12	9	5	1	12	9	ns
prot1259	746	3	3	16.2	7.2	2	4	5.4	3.6	ns
prot1260	458	2	3	8	4	1	4	10	28	sig
prot1261	147	6	3	2.4	6	10	2	7.2	7.2	sig
prot1262	266	4	4	15	6	9	14	6	15	sig
prot1263	340	0	0	1.8	5.4	9	1	7.2	3.6	ns
prot1264	398	2	2	4	6	1	1	0	2	ns
prot1265	403	1	0	2.4	2.4	2	2	1.2	2.4	ns
prot1266	302	2	5	3	6	3	5	6	0	ns
prot1267	465	2	2	3.6	10.8	4	1	5.4	7.2	ns
prot1268	487	2	0	8	2	4	2	4	4	sig
prot1269	568	1	2	2.4	1.2	1	2	2.4	1.2	ns
prot1270	370	0	2	3	12	16	8	6	24	sig
prot1271	435	3	1	1.8	3.6	3	1	3.6	1.8	ns
prot1272	382	1	1	4	6	2	0	2	0	ns
prot1273	400	3	4	0	1.2	0	1	1.2	0	ns
prot1274	1317	1	0	3	0	2	0	0	6	ns
prot1275	1827	0	0	0	0	0	3	1.8	1.8	ns
prot1276	227	3	9	14	22	5	4	18	14	ns
prot1277	126	5	4	2.4	4.8	4	4	6	4.8	ns
prot1278	199	6	1	9	15	5	6	18	21	ns
prot1279	186	2	6	12.6	5.4	9	6	14.4	14.4	sig
prot1280	397	5	3	12	14	5	3	6	12	ns
prot1281	191	4	9	0	1.2	3	5	3.6	2.4	ns
prot1282	181	3	8	6	6	2	5	24	12	ns
prot1283	332	7	6	5.4	14.4	2	6	9	10.8	ns
prot1284	207	7	8	6	8	3	6	10	8	ns
prot1285	433	3	3	3.6	6	8	4	2.4	12	sig
prot1286	220	5	6	9	15	7	1	15	27	ns
prot1287	174	4	4	3.6	5.4	21	12	32.4	32.4	sig
prot1288	398	7	4	6	6	4	3	6	6	ns
prot1289	250	2	7	2.4	4.8	4	5	4.8	12	ns
prot1290	254	4	3	0	12	2	0	9	9	ns
prot1291	278	1	5	5.4	3.6	6	6	5.4	14.4	sig
prot1292	195	7	5	8	4	0	3	2	8	ns
prot1293	493	3	4	3.6	3.6	6	15	18	14.4	sig
prot1294	395	5	3	3	21	4	5	3	6	sig
prot1295	346	0	2	0	1.8	4	3	7.2	0	ns
prot1296	386	0	6	4	6	3	1	6	2	ns
prot1297	323	3	0	0	0	3	3	3.6	3.6	ns
prot1298	221	3	1	0	9	4	4	18	6	ns
prot1299	330	2	0	3.6	5.4	0	5	0	3.6	ns
prot1300	913	7	2	8	10	4	3	12	12	sig
prot1301	216	0	5	6	3.6	2	4	0	3.6	ns
prot1302	176	3	3	15	21	1	2	12	3	sig
prot1303	396	1	2	1.8	1.8	3	6	5.4	5.4	ns
prot1304	144	3	5	2	10	6	12	4	16	sig
prot1305	340	1	1	1.2	4.8	6	1	0	4.8	ns
prot1306	177	2	4	15	3	2	1	15	6	ns
prot1307	491	3	3	5.4	5.4	5	7	5.4	14.4	ns
prot1308	289	1	5	4	18	6	3	54	18	sig
prot1309	925	2	1	1.2	2.4	3	1	6	3.6	ns
prot1310	266	1	0	9	9	2	3	6	6	ns
prot1311	584	1	3	3.6	3.6	3	1	3.6	0	ns
prot1312	316	2	3	8	2	5	7	18	4	sig
prot1313	365	4	0	2.4	7.2	1	1	6	3.6	ns
prot1314	282	5	2	3	3	2	1	6	6	ns
prot1315	465	9	5	7.2	1.8	1	1	7.2	0	ns
prot1316	577	4	3	0	4	1	3	4	2	ns
prot1317	274	1	3	1.2	4.8	3	2	3.6	2.4	ns
prot1318	517	2	1	6	9	2	6	6	6	ns
prot1319	782	2	1	1.8	7.2	0	0	3.6	5.4	ns
prot1320	567	1	1	0	0	0	2	2	4	ns
prot1321	356	0	0	0	1.2	2	2	0	3.6	ns
prot1322	229	1	1	0	9	1	1	0	0	ns
prot1323	388	2	2	3.6	3.6	2	1	5.4	3.6	ns
prot1324	109	5	7	8	18	3	3	14	18	ns
prot1325	167	1	5	4.8	4.8	6	1	4.8	2.4	ns
prot1326	192	5	8	15	27	11	5	15	33	sig
prot1327	174	4	5	9	5.4	5	9	7.2	7.2	sig
prot1328	144	4	5	10	8	7	6	6	2	ns
prot1329	139	0	3	3.6	4.8	4	3	3.6	3.6	ns
prot1330	160	4	7	12	21	6	5	9	21	ns
prot1331	220	8	4	5.4	5.4	2	5	5.4	10.8	ns
prot1332	248	3	1	2	6	7	7	10	4	sig
prot1333	254	4	3	9.6	3.6	1	3	4.8	6	ns
prot1334	213	2	6	9	15	2	2	12	12	sig
prot1335	81	3	4	3.6	7.2	6	4	1.8	3.6	ns
prot1336	318	3	4	10	4	7	4	6	4	ns
prot1337	247	3	3	3.6	7.2	6	10	2.4	12	sig
prot1338	381	3	2	3	6	5	2	9	9	ns
prot1339	159	4	2	7.2	7.2	5	1	0	9	ns
prot1340	205	2	3	8	6	4	2	6	10	ns
prot1341	244	6	5	4.8	6	5	4	7.2	3.6	ns
prot1342	160	0	1	12	0	2	3	6	3	ns
prot1343	288	0	1	3.6	12.6	1	2	5.4	3.6	ns
prot1344	383	1	2	4	2	2	2	6	6	ns
prot1345	206	4	5	3.6	2.4	4	2	7.2	2.4	sig
prot1346	703	3	3	3	6	3	3	0	3	ns
prot1347	238	3	2	9	1.8	5	0	3.6	5.4	ns
prot1348	366	3	1	2	4	3	4	4	6	ns
prot1349	430	1	2	6	1.2	1	5	1.2	1.2	ns
prot1350	637	0	2	6	3	2	2	6	3	sig
prot1351	141	4	2	7.2	7.2	2	5	9	7.2	sig
prot1352	140	3	6	4	2	3	3	10	6	ns
prot1353	431	1	2	6	3.6	8	5	1.2	1.2	ns
prot1354	969	4	1	6	6	2	2	9	9	ns
prot1355	247	2	3	3.6	3.6	3	9	5.4	27	sig
prot1356	1101	6	3	0	6	5	2	6	6	ns
prot1357	178	1	4	1.2	1.2	3	5	2.4	2.4	ns
prot1358	178	3	4	3	12	4	2	3	12	ns
prot1359	297	5	2	1.8	5.4	3	0	7.2	7.2	ns
prot1360	238	4	4	4	0	6	8	4	8	sig
prot1361	226	2	3	0	1.2	0	1	4.8	1.2	ns
prot1362	486	0	2	3	12	4	2	21	27	sig
prot1363	758	2	0	3.6	1.8	1	2	0	0	ns
prot1364	305	2	1	8	4	2	6	4	4	sig
prot1365	526	1	1	3.6	0	1	1	3.6	3.6	ns
prot1366	375	1	0	6	6	2	5	12	6	sig
prot1367	651	1	3	5.4	5.4	1	1	9	3.6	ns
prot1368	5934	4	2	4	2	0	1	4	0	ns
prot1369	421	2	1	1.2	3.6	1	1	4.8	2.4	ns
prot1370	142	0	2	6	0	0	3	3	0	ns
prot1371	1145	2	4	3.6	0	0	3	1.8	1.8	ns
prot1372	238	1	3	2	2	1	3	2	10	ns
prot1373	391	2	0	1.2	3.6	3	3	7.2	7.2	sig
prot1374	618	0	1	6	9	1	2	3	0	ns
prot1375	93	10	7	7.2	5.4	7	5	10.8	14.4	ns
prot1376	130	8	9	8	14	7	7	22	10	ns
prot1377	83	5	5	8.4	8.4	6	9	8.4	3.6	ns
prot1378	361	6	3	12	6	4	7	3	12	ns
prot1379	193	3	0	9	16.2	2	4	5.4	7.2	ns
prot1380	393	6	3	14	12	4	4	12	16	ns
prot1381	232	3	9	1.2	4.8	4	2	1.2	3.6	ns
prot1382	201	10	6	6	18	8	4	12	6	ns
prot1383	105	2	4	10.8	7.2	1	5	7.2	3.6	ns
prot1384	173	1	9	4	4	4	3	8	0	ns
prot1385	182	7	3	2.4	0	4	3	7.2	1.2	ns
prot1386	199	4	5	3	15	4	2	6	12	sig
prot1387	191	1	1	5.4	9	3	5	5.4	3.6	ns
prot1388	274	2	2	2	12	3	4	4	6	ns
prot1389	135	3	1	3.6	2.4	3	2	2.4	0	ns
prot1390	169	7	2	3	3	3	2	15	12	ns
prot1391	688	4	6	7.2	5.4	6	14	14.4	18	sig
prot1392	152	3	4	6	2	4	10	4	8	sig
prot1393	528	4	2	4.8	9.6	5	1	7.2	1.2	ns
prot1394	157	3	3	9	6	3	1	6	0	ns
prot1395	126	3	2	3.6	12.6	4	1	0	5.4	ns
prot1396	80	2	1	4	2	5	2	6	6	ns
prot1397	122	4	2	2.4	4.8	3	6	2.4	3.6	ns
prot1398	232	3	0	6	3	2	3	0	9	ns
prot1399	171	2	2	9	5.4	8	10	21.6	10.8	sig
prot1400	70	2	2	4	0	4	6	4	10	ns
prot1401	130	9	3	2.4	4.8	0	2	3.6	3.6	ns
prot1402	103	0	1	6	15	2	2	15	3	sig
prot1403	547	2	1	1.8	9	3	1	5.4	5.4	ns
prot1404	250	3	5	4	8	1	0	2	2	ns
prot1405	497	1	1	1.2	0	2	0	3.6	1.2	ns
prot1406	312	2	2	9	12	1	1	18	18	sig
prot1407	152	0	0	3.6	3.6	1	3	1.8	1.8	ns
prot1408	535	0	4	14	10	3	3	4	4	ns
prot1409	87	4	3	0	1.2	2	1	0	1.2	ns
prot1410	232	2	1	0	0	2	2	24	0	ns
prot1411	232	2	2	5.4	1.8	3	1	5.4	0	ns
prot1412	843	3	2	12	6	3	3	4	2	ns
prot1413	555	0	2	1.2	3.6	4	5	4.8	1.2	ns
prot1414	173	4	1	9	3	5	4	6	6	sig
prot1415	194	1	1	1.8	1.8	2	1	5.4	7.2	ns
prot1416	180	1	3	6	0	3	2	4	12	sig
prot1417	199	3	0	1.2	1.2	1	3	1.2	2.4	ns
prot1418	287	3	2	3	6	0	3	9	0	ns
prot1419	999	2	1	1.8	0	1	2	0	1.8	ns
prot1420	220	1	0	0	4	0	1	2	8	ns
prot1421	648	1	0	2.4	1.2	2	0	0	1.2	ns
prot1422	164	1	0	3	9	6	3	18	36	sig
prot1423	181	1	2	3.6	0	2	1	0	0	ns
prot1424	285	6	8	8	12	3	7	12	8	ns
prot1425	172	2	4	4.8	2.4	1	3	3.6	6	ns
prot1426	103	3	7	24	15	15	6	45	54	sig
prot1427	430	4	3	5.4	0	5	2	7.2	7.2	ns
prot1428	130	6	9	26	12	7	4	18	12	ns
prot1429	123	1	1	3.6	2.4	8	4	16.8	2.4	sig
prot1430	304	4	3	6	18	3	0	21	12	ns
prot1431	164	1	3	9	3.6	4	4	9	5.4	ns
prot1432	75	3	2	8	0	4	6	4	12	sig
prot1433	173	6	3	6	2.4	3	2	2.4	2.4	ns
prot1434	176	3	3	6	6	3	2	6	6	ns
prot1435	191	4	3	3.6	0	1	6	9	5.4	ns
prot1436	138	3	2	12	6	1	2	10	12	ns
prot1437	148	0	3	4.8	3.6	0	4	3.6	0	ns
prot1438	101	3	2	15	9	2	1	12	9	ns
prot1439	157	2	1	3.6	0	5	3	9	3.6	ns
prot1440	488	6	3	14	8	3	6	6	12	sig
prot1441	133	1	3	1.2	6	7	4	8.4	6	sig
prot1442	229	3	1	18	6	2	2	0	9	ns
prot1443	89	6	5	5.4	7.2	9	8	5.4	5.4	ns
prot1444	317	2	1	10	10	2	0	4	4	ns
prot1445	88	3	3	1.2	6	4	1	2.4	2.4	ns
prot1446	180	7	1	0	0	2	2	0	9	ns
prot1447	207	2	3	7.2	7.2	2	2	0	5.4	ns
prot1448	235	3	4	8	2	9	6	24	24	sig
prot1449	86	4	2	2.4	2.4	2	5	2.4	0	ns
prot1450	115	1	3	12	6	2	3	12	3	ns
prot1451	127	3	2	1.8	3.6	2	4	7.2	7.2	sig
prot1452	229	1	1	2	10	1	2	6	6	ns
prot1453	247	4	2	2.4	3.6	1	1	3.6	2.4	ns
prot1454	573	1	3	6	6	2	5	6	6	ns
prot1455	176	3	1	5.4	3.6	4	4	7.2	7.2	sig
prot1456	169	0	2	2	8	2	5	4	4	sig
prot1457	81	4	2	4.8	1.2	1	0	2.4	1.2	ns
prot1458	89	2	3	3	3	2	0	6	6	ns
prot1459	178	4	0	7.2	9	1	2	3.6	3.6	ns
prot1460	151	2	2	4	10	4	3	0	4	ns
prot1461	146	4	0	1.2	8.4	2	0	2.4	1.2	ns
prot1462	217	4	1	9	0	2	0	0	3	ns
prot1463	159	2	3	5.4	1.8	2	4	5.4	5.4	ns
prot1464	237	4	2	2	6	2	2	2	4	ns
prot1465	587	2	1	3.6	0	3	0	1.2	1.2	ns
prot1466	128	1	4	6	6	1	1	0	9	ns
prot1467	425	3	1	5.4	3.6	6	3	5.4	5.4	sig
prot1468	256	1	1	4	12	2	1	0	0	ns
prot1469	136	2	0	2.4	1.2	6	2	4.8	7.2	sig
prot1470	76	1	2	9	3	0	1	0	3	ns
prot1471	175	0	2	3.6	1.8	3	0	3.6	0	ns
prot1472	231	2	3	2	2	2	1	4	4	ns
prot1473	337	3	3	1.2	0	5	0	1.2	1.2	ns
prot1474	239	4	5	6	3	2	2	0	3	ns
prot1475	456	0	2	5.4	3.6	0	0	1.8	1.8	ns
prot1476	126	2	1	0	2	2	2	0	6	ns
prot1477	488	0	1	0	2.4	1	0	0	1.2	ns
prot1478	127	1	1	3	3	1	1	9	6	ns
prot1479	191	4	1	3.6	5.4	9	6	5.4	5.4	ns
prot1480	114	6	1	4	4	4	16	12	16	sig
prot1481	62	6	1	2.4	0	3	1	4.8	2.4	ns
prot1482	350	5	4	18	18	9	6	6	15	ns
prot1483	108	8	4	5.4	7.2	6	5	14.4	5.4	ns
prot1484	321	2	3	0	6	1	0	6	2	ns
prot1485	308	2	2	0	1.2	2	2	2.4	4.8	sig
prot1486	59	2	2	9	3	1	1	9	9	ns
prot1487	218	8	2	9	3.6	7	4	7.2	1.8	ns
prot1488	106	4	3	4	6	2	5	4	4	sig
prot1489	154	2	2	2.4	3.6	5	0	3.6	3.6	ns
prot1490	166	2	1	3	0	4	1	6	3	ns
prot1491	515	7	4	1.8	3.6	3	3	3.6	5.4	ns
prot1492	183	0	1	8	6	0	2	12	4	ns
prot1493	162	2	4	3.6	4.8	3	1	7.2	2.4	ns
prot1494	140	2	3	6	21	1	8	12	15	sig
prot1495	169	1	1	0	9	2	1	3.6	1.8	ns
prot1496	242	0	1	4	6	3	1	2	4	ns
prot1497	292	2	4	1.2	3.6	2	4	1.2	1.2	ns
prot1498	197	4	0	9	3	1	3	12	12	ns
prot1499	856	1	1	3.6	0	0	2	3.6	0	ns
prot1500	127	3	1	4	6	1	0	4	8	ns
prot1501	72	0	0	2.4	3.6	3	1	3.6	4.8	ns
prot1502	148	2	2	6	3	0	2	6	3	ns
prot1503	53	1	0	0	0	1	1	0	0	ns
prot1504	98	1	0	4	0	2	1	4	2	ns
prot1505	405	3	1	3.6	0	1	3	1.2	0	ns
prot1506	104	1	0	6	0	1	1	12	3	ns
prot1507	176	3	3	10.8	1.8	2	0	1.8	0	ns
prot1508	125	1	3	2	0	0	2	8	2	ns
prot1509	160	3	1	2.4	3.6	0	1	2.4	2.4	ns
prot1510	316	2	0	6	6	1	1	3	6	sig
prot1511	978	1	1	1.8	1.8	2	0	1.8	0	ns
prot1512	234	1	0	0	4	5	3	0	2	ns
prot1513	431	1	0	0	1.2	0	0	1.2	0	ns
prot1514	2591	2	1	9	15	3	1	12	6	ns
prot1515	712	6	6	5.4	14.4	2	3	5.4	10.8	ns
prot1516	1852	4	1	12	6	4	7	4	8	ns
prot1517	2086	4	5	8.4	7.2	4	2	1.2	3.6	ns
prot1518	1064	1	2	12	12	3	4	9	12	ns
prot1519	609	7	8	5.4	10.8	8	5	18	12.6	ns
prot1520	645	0	1	6	2	2	2	4	2	ns
prot1521	969	1	6	3.6	0	2	3	3.6	2.4	sig
prot1522	857	1	0	3	6	1	1	3	0	ns
prot1523	488	2	1	3.6	3.6	1	2	1.8	1.8	ns
prot1524	2821	4	2	0	6	2	0	10	8	ns
prot1525	512	7	4	3.6	0	2	5	6	6	ns
prot1526	876	4	4	6	9	4	3	9	12	ns
prot1527	543	0	4	9	9	3	1	9	5.4	ns
prot1528	809	4	3	6	8	6	9	18	12	sig
prot1529	1674	0	2	2.4	1.2	4	2	2.4	6	sig
prot1530	1191	1	2	3	0	3	2	6	6	sig
prot1531	208	3	2	7.2	5.4	5	3	5.4	1.8	ns
prot1532	437	0	0	4	0	7	5	8	10	sig
prot1533	510	3	1	1.2	0	3	2	4.8	3.6	ns
prot1534	695	4	3	21	6	2	2	12	0	ns
prot1535	227	5	3	9	0	3	4	1.8	1.8	ns
prot1536	700	3	3	8	4	1	2	6	14	ns
prot1537	218	0	3	1.2	1.2	0	4	1.2	1.2	ns
prot1538	423	2	2	12	6	4	3	6	12	ns
prot1539	873	1	2	7.2	1.8	3	3	1.8	7.2	ns
prot1540	1426	4	1	6	6	4	2	4	8	sig
prot1541	520	2	1	4.8	0	1	1	1.2	1.2	ns
prot1542	290	11	8	18	30	8	16	21	24	ns
prot1543	296	5	3	7.2	5.4	3	7	3.6	3.6	ns
prot1544	309	5	3	12	4	3	3	8	8	ns
prot1545	502	3	1	4.8	3.6	4	4	3.6	4.8	ns
prot1546	204	0	1	3	3	2	1	0	0	ns
prot1547	437	0	3	7.2	7.2	1	6	3.6	1.8	ns
prot1548	314	2	1	4	0	3	6	4	6	ns
prot1549	402	1	5	2.4	4.8	2	4	2.4	2.4	ns
prot1550	188	1	4	6	12	2	2	3	12	ns
prot1551	434	1	0	9	3.6	1	2	1.8	3.6	ns
prot1552	325	1	0	0	4	2	2	0	2	ns
prot1553	607	1	0	1.2	2.4	0	1	2.4	1.2	ns
prot1554	739	4	1	9	3	2	4	18	6	sig
prot1555	235	0	2	0	0	0	1	0	3.6	ns
prot1556	982	2	4	2	0	2	2	8	4	ns
prot1557	392	0	4	2.4	7.2	1	1	3.6	4.8	ns
prot1558	543	2	1	6	0	1	2	3	0	ns
prot1559	462	2	1	1.8	1.8	1	1	0	1.8	ns
prot1560	348	2	4	2	4	1	1	4	4	sig
prot1561	463	1	0	0	3.6	2	1	2.4	0	ns
prot1562	173	0	2	12	15	2	2	3	3	ns
prot1563	274	3	4	5.4	0	3	2	1.8	5.4	ns
prot1564	251	4	5	6	8	3	9	12	10	ns
prot1565	231	2	3	3.6	4.8	1	5	3.6	8.4	ns
prot1566	394	3	1	15	3	0	0	6	9	ns
prot1567	240	4	3	0	7.2	1	1	9	10.8	ns
prot1568	441	4	4	2	4	8	2	6	6	sig
prot1569	200	2	4	0	7.2	2	3	6	1.2	ns
prot1570	371	4	4	9	6	1	3	3	6	ns
prot1571	313	6	1	3.6	3.6	0	2	7.2	3.6	ns
prot1572	730	2	3	4	4	4	3	8	0	ns
prot1573	329	4	0	2.4	8.4	4	1	1.2	2.4	ns
prot1574	627	2	3	0	0	2	1	6	9	ns
prot1575	250	2	1	0	3.6	5	1	16.2	0	ns
prot1576	144	5	1	6	2	4	2	2	4	ns
prot1577	472	2	0	1.2	1.2	1	1	1.2	2.4	sig
prot1578	421	2	2	3	0	0	1	6	6	ns
prot1579	250	1	2	10.8	7.2	2	1	3.6	3.6	ns
prot1580	266	1	3	8	2	1	0	2	2	ns
prot1581	861	3	3	1.2	3.6	0	4	2.4	3.6	ns
prot1582	1312	3	1	9	0	2	3	9	12	ns
prot1583	493	1	0	1.8	5.4	4	1	3.6	0	ns
prot1584	1082	3	1	4	4	2	2	2	0	ns
prot1585	648	1	1	1.2	0	2	2	3.6	1.2	ns
prot1586	276	1	1	0	0	0	2	6	6	ns
prot1587	518	3	1	1.8	3.6	0	1	3.6	3.6	ns
prot1588	640	1	2	4	2	1	3	0	0	ns
prot1589	722	2	5	3.6	1.2	3	3	3.6	3.6	ns
prot1590	147	3	3	9	18	2	2	12	9	ns
prot1591	193	3	7	1.8	12.6	3	4	7.2	3.6	ns
prot1592	194	3	2	6	2	3	2	2	2	ns
prot1593	365	3	3	3.6	2.4	2	1	2.4	4.8	ns
prot1594	290	0	4	6	6	4	4	15	27	sig
prot1595	636	4	3	5.4	3.6	4	4	12.6	5.4	ns
prot1596	1160	1	1	10	6	3	2	8	2	ns
prot1597	641	4	5	1.2	3.6	1	1	3.6	2.4	ns
prot1598	175	2	1	0	9	0	1	0	3	ns
prot1599	318	2	1	7.2	0	4	0	3.6	9	ns
prot1600	424	4	1	6	2	1	5	12	4	ns
prot1601	348	0	3	2.4	7.2	2	2	2.4	3.6	ns
prot1602	227	0	0	3	3	2	1	3	3	sig
prot1603	427	1	2	3.6	5.4	1	3	9	5.4	ns
prot1604	268	1	5	4	2	3	2	4	4	ns
prot1605	357	5	0	4.8	3.6	1	1	6	4.8	sig
prot1606	174	3	0	0	3	4	3	9	12	ns
prot1607	233	0	0	0	1.8	1	4	1.8	3.6	ns
prot1608	217	1	1	2	4	0	0	4	4	ns
prot1609	980	0	0	4.8	0	1	1	2.4	1.2	ns
prot1610	263	0	2	0	0	1	1	0	9	ns
prot1611	169	1	1	3.6	0	1	1	0	3.6	ns
prot1612	178	2	2	0	2	0	1	0	2	ns
prot1613	355	2	2	0	0	0	1	1.2	1.2	ns
prot1614	604	1	2	3	0	0	2	3	3	ns
prot1615	149	0	1	7.2	3.6	1	2	0	3.6	ns
prot1616	594	1	1	2	4	1	1	2	2	sig
prot1617	257	3	0	1.2	0	0	1	1.2	1.2	ns
prot1618	421	1	0	9	0	1	2	3	3	sig
prot1619	712	1	1	1.8	1.8	1	2	0	5.4	ns
prot1620	423	0	1	0	0	1	0	2	2	ns
prot1621	488	1	0	1.2	1.2	1	5	2.4	1.2	sig
prot1622	1872	1	3	0	3	1	2	3	0	ns
prot1623	153	5	11	5.4	10.8	4	8	5.4	16.2	ns
prot1624	275	3	6	2	10	4	7	6	0	ns
prot1625	463	3	4	3.6	2.4	3	4	3.6	4.8	ns
prot1626	103	1	1	9	12	5	4	3	3	ns
prot1627	287	2	1	7.2	5.4	4	0	1.8	9	ns
prot1628	282	1	3	2	6	3	9	18	18	sig
prot1629	200	4	4	0	6	1	2	1.2	1.2	ns
prot1630	149	2	6	0	3	6	1	6	3	ns
prot1631	149	0	1	1.8	3.6	6	3	1.8	7.2	ns
prot1632	132	4	1	6	2	1	3	6	10	ns
prot1633	118	1	1	0	3.6	3	3	2.4	6	ns
prot1634	191	5	0	3	12	8	8	6	12	sig
prot1635	189	2	3	3.6	3.6	3	9	5.4	5.4	ns
prot1636	273	3	1	0	12	0	3	4	2	ns
prot1637	327	2	1	4.8	2.4	0	4	3.6	6	ns
prot1638	148	4	3	3	3	4	2	6	12	sig
prot1639	206	2	1	1.8	1.8	3	2	5.4	5.4	ns
prot1640	108	2	2	0	4	1	3	0	4	ns
prot1641	267	4	1	3.6	3.6	2	2	2.4	2.4	ns
prot1642	204	3	1	3	0	0	2	0	9	ns
prot1643	223	4	3	3.6	3.6	2	0	7.2	3.6	ns
prot1644	298	3	1	0	2	1	1	4	8	sig
prot1645	194	1	3	1.2	4.8	1	2	0	6	ns
prot1646	77	0	3	6	3	3	4	0	3	ns
prot1647	166	1	0	0	7.2	4	4	9	9	sig
prot1648	418	0	1	4	8	3	1	0	12	ns
prot1649	418	0	0	4.8	0	3	1	0	1.2	ns
prot1650	127	2	2	3	18	3	3	27	45	sig
prot1651	279	0	1	5.4	3.6	9	11	3.6	12.6	sig
prot1652	181	2	0	6	6	5	2	4	4	sig
prot1653	129	0	2	0	3.6	2	4	0	0	ns
prot1654	161	3	1	0	3	1	1	9	6	ns
prot1655	126	0	4	5.4	3.6	1	2	0	3.6	ns
prot1656	326	1	2	2	0	0	3	0	6	ns
prot1657	207	1	1	0	0	1	1	2.4	1.2	ns
prot1658	191	3	0	9	9	2	1	9	6	ns
prot1659	238	1	4	3.6	0	0	3	3.6	1.8	ns
prot1660	210	2	1	2	4	0	3	0	8	ns
prot1661	331	2	4	2.4	4.8	1	1	2.4	0	ns
prot1662	574	3	1	9	6	1	1	3	6	ns
prot1663	455	0	2	3.6	1.8	0	4	1.8	9	ns
prot1664	553	2	0	2	2	3	2	6	4	ns
prot1665	522	2	3	1.2	1.2	1	1	6	1.2	ns
prot1666	325	1	2	6	9	1	1	6	9	ns
prot1667	208	0	4	1.8	1.8	3	3	0	3.6	ns
prot1668	232	0	2	2	4	3	3	0	2	ns
prot1669	219	1	1	2.4	2.4	0	1	2.4	0	ns
prot1670	409	2	3	0	3	1	1	9	3	ns
prot1671	233	1	2	3.6	0	1	3	1.8	0	ns
prot1672	772	1	0	0	2	0	1	0	4	ns
prot1673	360	1	1	8.4	3.6	2	0	0	0	ns
prot1674	439	0	2	6	3	6	3	9	36	sig
prot1675	442	4	1	3.6	1.8	2	5	3.6	3.6	sig
prot1676	138	1	1	4	0	2	1	0	2	ns
prot1677	106	1	1	2.4	0	0	0	1.2	0	ns
prot1678	370	0	2	0	6	2	6	12	12	sig
prot1679	629	1	1	1.8	0	4	0	1.8	0	ns
prot1680	187	0	2	4	6	0	1	0	2	ns
prot1681	596	0	1	0	1.2	1	2	0	3.6	ns
prot1682	255	2	2	0	0	0	2	3	3	ns
prot1683	92	3	3	7.2	7.2	8	5	9	14.4	ns
prot1684	171	1	3	2	2	1	2	2	4	ns
prot1685	165	8	4	2.4	2.4	4	6	3.6	1.2	ns
prot1686	148	3	2	6	9	4	2	21	15	ns
prot1687	229	3	1	3.6	5.4	1	2	9	7.2	ns
prot1688	123	3	4	4	6	4	1	0	6	ns
prot1689	77	2	2	3.6	1.2	0	2	3.6	0	ns
prot1690	465	3	1	6	9	0	3	3	6	ns
prot1691	279	0	0	5.4	3.6	0	3	1.8	1.8	ns
prot1692	278	1	0	4	4	4	2	4	2	ns
prot1693	119	2	3	1.2	2.4	2	1	1.2	1.2	ns
prot1694	148	1	2	3	9	0	1	9	0	ns
prot1695	72	1	0	0	0	1	1	3.6	0	ns
prot1696	353	3	1	6	6	1	2	6	14	ns
prot1697	196	1	1	0	2.4	2	3	0	1.2	ns
prot1698	174	3	2	6	12	2	4	6	3	ns
prot1699	126	4	3	3.6	0	2	7	1.8	0	ns
prot1700	235	1	1	2	2	4	6	10	4	ns
prot1701	235	1	4	2.4	3.6	4	1	4.8	3.6	ns
prot1702	110	0	1	15	9	1	0	6	3	ns
prot1703	188	0	2	0	1.8	0	3	1.8	10.8	ns
prot1704	225	2	2	8	6	1	1	2	4	ns
prot1705	138	3	0	0	0	2	1	1.2	3.6	ns
prot1706	174	0	1	3	9	6	4	12	9	ns
prot1707	672	3	1	0	1.8	1	0	1.8	0	ns
prot1708	84	1	3	2	2	4	3	8	6	sig
prot1709	107	3	0	0	2.4	2	1	0	0	ns
prot1710	146	3	2	0	3	4	6	6	6	sig
prot1711	183	5	3	3.6	3.6	2	2	1.8	1.8	ns
prot1712	555	2	1	0	2	2	2	4	4	sig
prot1713	467	1	2	0	0	2	2	2.4	1.2	sig
prot1714	265	3	0	3	6	6	6	9	9	sig
prot1715	598	1	4	5.4	1.8	1	2	0	1.8	ns
prot1716	317	1	1	2	8	1	3	0	0	ns
prot1717	196	3	0	2.4	2.4	0	0	1.2	2.4	ns
prot1718	267	0	0	6	0	1	0	3	3	ns
prot1719	612	2	1	0	5.4	0	1	0	0	ns
prot1720	62	2	2	2	8	2	1	2	2	ns
prot1721	77	2	0	2.4	4.8	2	1	3.6	2.4	ns
prot1722	68	3	2	3	6	2	1	9	3	ns
prot1723	632	2	2	1.8	0	1	1	3.6	0	ns
prot1724	230	0	0	0	0	1	1	0	6	ns
prot1725	133	1	0	3.6	1.2	0	0	0	0	ns
prot1726	334	3	0	0	0	2	2	9	6	ns
prot1727	311	2	3	1.8	3.6	3	2	1.8	3.6	ns
prot1728	563	2	2	2	2	1	0	2	2	ns
prot1729	327	3	0	2.4	3.6	1	0	2.4	1.2	ns
prot1730	144	3	0	6	0	3	1	6	9	ns
prot1731	668	3	4	3.6	0	2	1	1.8	0	ns
prot1732	85	3	4	4	2	0	4	4	2	ns
prot1733	102	4	3	2.4	2.4	1	1	0	2.4	ns
prot1734	508	2	0	3	3	3	2	6	12	sig
prot1735	226	2	1	5.4	3.6	2	1	5.4	0	ns
prot1736	676	2	0	4	4	0	0	4	2	ns
prot1737	539	2	2	1.2	0	3	0	0	0	ns
prot1738	295	0	1	0	3	4	2	12	6	sig
prot1739	224	1	1	7.2	3.6	1	0	9	0	ns
prot1740	2292	0	1	4	2	0	3	0	8	ns
prot1741	170	4	1	1.2	2.4	1	1	6	7.2	ns
prot1742	134	1	2	3	6	4	2	15	15	sig
prot1743	255	1	2	3.6	3.6	1	1	5.4	0	ns
prot1744	304	4	3	6	8	4	6	10	12	ns
prot1745	237	1	2	2.4	2.4	2	2	3.6	6	ns
prot1746	105	2	1	3	9	3	0	0	9	ns
prot1747	69	0	0	3.6	3.6	8	2	3.6	7.2	sig
prot1748	247	4	3	0	6	3	7	2	4	ns
prot1749	99	4	2	4.8	3.6	2	0	1.2	2.4	ns
prot1750	116	2	3	0	6	2	4	6	6	sig
prot1751	152	0	2	3.6	7.2	1	0	3.6	1.8	ns
prot1752	225	3	0	6	0	1	1	4	0	ns
prot1753	147	0	0	4.8	4.8	3	2	3.6	1.2	ns
prot1754	125	1	1	3	6	0	1	3	6	ns
prot1755	90	3	1	7.2	1.8	2	3	1.8	7.2	ns
prot1756	237	0	1	6	6	4	1	2	4	ns
prot1757	66	3	3	1.2	1.2	2	2	2.4	2.4	sig
prot1758	264	1	1	6	3	1	3	15	3	ns
prot1759	137	3	3	1.8	7.2	0	2	1.8	3.6	ns
prot1760	511	1	0	4	8	0	4	4	0	ns
prot1761	141	1	0	1.2	4.8	1	2	1.2	2.4	ns
prot1762	280	1	5	6	3	0	2	3	9	ns
prot1763	302	3	2	9	1.8	1	1	0	0	ns
prot1764	74	1	0	2	8	0	0	6	0	ns
prot1765	171	5	3	2.4	1.2	1	1	0	2.4	ns
prot1766	95	1	3	12	3	2	2	6	9	ns
prot1767	367	1	4	0	3.6	3	1	0	3.6	ns
prot1768	144	1	2	2	2	2	0	2	6	ns
prot1769	664	0	1	2.4	1.2	1	0	1.2	0	ns
prot1770	179	1	1	3	12	3	9	9	27	sig
prot1771	114	0	1	0	0	2	0	3.6	1.8	ns
prot1772	161	2	1	2	0	3	3	6	6	sig
prot1773	205	0	1	2.4	7.2	1	0	0	1.2	ns
prot1774	305	1	2	0	3	0	1	0	0	ns
prot1775	416	0	2	0	1.8	1	1	1.8	1.8	ns
prot1776	397	0	2	2	2	5	2	2	0	ns
prot1777	224	2	3	2.4	0	2	2	7.2	2.4	sig
prot1778	314	1	1	0	3	0	4	0	3	ns
prot1779	174	2	1	10.8	3.6	1	1	3.6	1.8	ns
prot1780	416	1	1	2	2	1	1	0	2	ns
prot1781	131	1	0	0	2.4	4	6	4.8	2.4	sig
prot1782	107	2	1	0	0	0	2	6	3	ns
prot1783	163	1	3	1.8	5.4	0	1	0	0	ns
prot1784	564	1	1	6	2	0	1	0	8	ns
prot1785	208	1	1	0	1.2	2	2	2.4	2.4	sig
prot1786	135	2	2	9	3	1	0	6	3	ns
prot1787	3394	4	2	7.2	3.6	2	4	1.8	3.6	ns
prot1788	1957	1	2	2	0	4	3	6	8	ns
prot1789	1088	3	1	1.2	0	3	2	1.2	0	ns
prot1790	424	1	2	6	3	4	2	24	9	sig
prot1791	1035	2	1	1.8	0	2	2	3.6	14.4	sig
prot1792	926	1	1	4	2	0	1	2	0	ns
prot1793	1669	1	5	1.2	0	4	1	1.2	1.2	sig
prot1794	201	5	3	3	6	2	1	12	0	ns
prot1795	539	2	0	1.8	1.8	1	1	0	9	ns
prot1796	638	3	1	0	2	2	4	4	4	sig
prot1797	225	4	5	3.6	6	4	1	3.6	4.8	ns
prot1798	319	3	2	6	12	4	3	12	6	ns
prot1799	520	3	4	1.8	3.6	7	5	7.2	19.8	sig
prot1800	785	4	2	2	6	2	6	10	2	ns
prot1801	629	1	1	8.4	7.2	4	1	2.4	1.2	ns
prot1802	341	1	0	12	6	2	1	3	3	ns
prot1803	412	1	0	7.2	3.6	1	0	1.8	0	ns
prot1804	308	2	2	2	0	1	0	4	0	ns
prot1805	743	1	1	0	1.2	1	3	0	2.4	ns
prot1806	470	1	0	3	0	0	3	9	0	ns
prot1807	1140	2	0	1.8	0	1	2	1.8	3.6	sig
prot1808	1466	2	1	6	4	1	1	2	4	ns
prot1809	254	0	1	1.2	1.2	3	4	4.8	1.2	ns
prot1810	257	3	0	12	3	2	1	9	15	ns
prot1811	375	3	3	1.8	3.6	0	0	7.2	7.2	ns
prot1812	1882	3	0	4	2	5	1	6	2	ns
prot1813	1300	2	2	2.4	1.2	0	1	1.2	0	ns
prot1814	444	4	0	9	9	3	4	9	3	ns
prot1815	832	2	1	1.8	1.8	1	3	0	1.8	ns
prot1816	582	3	1	2	6	1	2	2	8	ns
prot1817	280	1	1	0	2.4	2	3	2.4	2.4	sig
prot1818	1244	1	5	6	0	1	3	6	6	ns
prot1819	276	1	1	0	0	3	1	0	1.8	ns
prot1820	623	1	1	4	2	2	1	4	2	sig
prot1821	450	2	1	0	2.4	0	1	1.2	1.2	ns
prot1822	247	2	0	3	3	3	2	6	9	sig
prot1823	387	3	2	3.6	1.8	6	3	10.8	10.8	sig
prot1824	662	3	3	2	4	3	2	6	4	sig
prot1825	743	1	1	2.4	0	1	0	1.2	2.4	ns
prot1826	874	2	2	12	3	0	2	3	0	ns
prot1827	1301	0	2	3.6	3.6	3	3	5.4	5.4	sig
prot1828	274	5	1	6	4	3	2	8	4	ns
prot1829	551	1	1	2.4	2.4	1	2	0	3.6	ns
prot1830	447	0	2	3	6	2	2	12	6	sig
prot1831	154	2	0	3.6	3.6	1	0	7.2	1.8	ns
prot1832	210	1	3	0	2	2	2	2	4	ns
prot1833	290	0	1	3.6	2.4	6	1	4.8	1.2	ns
prot1834	220	2	4	9	3	3	2	0	9	ns
prot1835	184	2	4	0	3.6	3	2	5.4	1.8	ns
prot1836	168	2	3	12	2	3	3	4	0	ns
prot1837	102	1	0	1.2	2.4	1	1	3.6	0	ns
prot1838	327	0	5	3	6	2	3	15	6	ns
prot1839	962	0	3	5.4	7.2	2	1	1.8	3.6	ns
prot1840	556	0	2	2	2	1	2	8	6	ns
prot1841	374	3	3	1.2	1.2	2	0	1.2	1.2	ns
prot1842	728	0	1	6	0	1	2	3	0	ns
prot1843	243	4	1	1.8	3.6	4	1	1.8	3.6	ns
prot1844	127	0	3	2	2	3	2	4	4	sig
prot1845	519	3	0	1.2	1.2	9	3	7.2	3.6	sig
prot1846	492	0	0	6	12	3	2	3	3	ns
prot1847	233	2	4	3.6	1.8	4	3	3.6	9	ns
prot1848	287	3	0	2	2	4	7	4	4	sig
prot1849	337	3	4	1.2	1.2	2	1	4.8	1.2	sig
prot1850	404	0	1	0	0	0	0	0	0	ns
prot1851	3175	1	1	3.6	1.8	2	2	3.6	3.6	sig
prot1852	243	1	0	4	0	0	0	0	0	ns
prot1853	275	0	2	3.6	1.2	2	1	2.4	0	ns
prot1854	648	2	2	12	6	1	3	3	21	ns
prot1855	172	1	3	1.8	1.8	0	1	0	1.8	ns
prot1856	283	3	0	0	2	2	2	4	2	ns
prot1857	159	4	1	3.6	3.6	2	4	2.4	3.6	sig
prot1858	372	1	1	6	3	1	5	18	6	sig
prot1859	174	3	1	3.6	3.6	2	3	1.8	3.6	ns
prot1860	182	1	1	0	2	3	3	4	8	ns
prot1861	251	1	4	1.2	3.6	2	8	2.4	2.4	sig
prot1862	1009	2	0	15	3	15	6	18	27	sig
prot1863	233	0	0	3.6	0	1	0	3.6	5.4	ns
prot1864	158	3	2	2	4	8	2	6	12	sig
prot1865	200	0	3	0	3.6	3	2	1.2	1.2	ns
prot1866	292	1	0	3	9	2	0	6	9	ns
prot1867	399	1	1	0	0	1	0	0	1.8	ns
prot1868	229	2	0	2	2	1	0	8	2	ns
prot1869	228	2	4	1.2	3.6	1	3	2.4	0	ns
prot1870	445	2	1	6	0	2	0	0	3	ns
prot1871	334	0	4	7.2	1.8	1	3	7.2	1.8	ns
prot1872	848	2	1	0	6	4	1	4	8	ns
prot1873	151	2	3	4.8	0	0	2	1.2	2.4	ns
prot1874	1410	1	2	6	9	0	1	3	9	ns
prot1875	164	2	0	5.4	0	1	0	5.4	1.8	ns
prot1876	114	1	2	2	0	1	2	2	2	ns
prot1877	262	2	1	2.4	2.4	0	0	0	2.4	ns
prot1878	174	0	2	0	9	1	1	9	15	ns
prot1879	987	2	2	0	7.2	1	1	5.4	5.4	ns
prot1880	170	1	2	4	2	2	2	4	8	ns
prot1881	399	2	2	0	1.2	2	0	2.4	2.4	ns
prot1882	504	0	1	3	6	1	2	0	3	ns
prot1883	359	1	0	1.8	1.8	2	0	1.8	0	ns
prot1884	85	3	2	0	0	3	3	4	0	ns
prot1885	186	1	1	0	0	3	3	10.8	7.2	sig
prot1886	231	1	2	6	0	1	1	0	3	ns
prot1887	161	1	1	1.8	0	0	2	5.4	5.4	ns
prot1888	296	1	3	0	0	0	0	4	4	ns
prot1889	362	2	0	1.2	1.2	2	0	2.4	2.4	ns
prot1890	492	0	0	0	6	0	2	15	0	ns
prot1891	240	1	0	3.6	7.2	0	3	0	1.8	ns
prot1892	587	1	4	4	4	0	2	0	2	ns
prot1893	523	0	0	1.2	1.2	1	1	1.2	0	ns
prot1894	979	4	1	6	3	6	3	9	9	sig
prot1895	2381	0	0	3.6	3.6	0	2	3.6	1.8	ns
prot1896	246	2	0	0	0	3	2	0	2	ns
prot1897	309	1	0	1.2	3.6	3	2	0	0	ns
prot1898	214	0	1	12	3	0	2	3	3	ns
prot1899	659	3	1	1.8	0	0	0	0	7.2	ns
prot1900	185	1	0	2	2	0	3	2	0	ns
prot1901	201	0	0	2.4	0	2	0	2.4	1.2	ns
prot1902	464	0	2	3	0	2	2	6	6	sig
prot1903	298	0	1	5.4	1.8	0	2	1.8	1.8	ns
prot1904	502	2	0	2	6	0	1	2	0	ns
prot1905	295	1	0	0	0	1	2	0	2.4	ns
prot1906	1921	1	1	0	0	4	1	0	9	ns
prot1907	900	0	1	0	1.8	4	2	3.6	3.6	sig
prot1908	1567	1	1	0	0	3	2	8	4	sig
prot1909	659	2	3	0	0	2	1	2.4	1.2	sig
prot1910	909	0	0	9	3	1	1	6	6	sig
prot1911	193	0	0	5.4	0	1	1	1.8	0	ns
prot1912	431	1	1	0	6	0	0	0	0	ns
prot1913	118	1	0	0	0	4	2	3.6	2.4	sig
prot1914	229	2	6	30	6	1	4	9	18	ns
prot1915	232	4	0	1.8	3.6	2	2	3.6	3.6	sig
prot1916	267	3	5	4	4	2	0	6	0	ns
prot1917	266	2	2	0	1.2	2	1	2.4	0	ns
prot1918	183	0	0	3	3	1	1	0	3	ns
prot1919	909	3	2	1.8	1.8	6	12	10.8	16.2	sig
prot1920	219	2	3	2	2	0	2	6	0	ns
prot1921	141	2	1	1.2	2.4	3	2	1.2	1.2	ns
prot1922	154	2	1	0	3	1	3	6	0	ns
prot1923	243	2	0	1.8	1.8	1	2	3.6	3.6	ns
prot1924	135	1	0	8	4	6	3	12	18	sig
prot1925	315	2	1	2.4	1.2	0	1	1.2	0	ns
prot1926	517	1	2	6	3	2	1	6	0	ns
prot1927	127	1	0	0	1.8	9	3	5.4	10.8	sig
prot1928	439	0	3	4	8	3	0	2	8	ns
prot1929	398	1	2	1.2	1.2	9	6	3.6	3.6	sig
prot1930	462	0	2	0	0	1	0	6	0	ns
prot1931	202	0	2	0	1.8	1	4	1.8	3.6	sig
prot1932	114	2	0	0	0	1	1	2	4	ns
prot1933	137	0	1	0	0	0	2	1.2	0	ns
prot1934	124	0	1	3	3	1	3	6	6	ns
prot1935	641	2	0	1.8	1.8	0	2	1.8	3.6	ns
prot1936	415	2	2	6	2	2	0	6	6	ns
prot1937	448	2	1	1.2	2.4	1	3	4.8	1.2	ns
prot1938	572	0	0	3	6	2	7	6	6	sig
prot1939	819	3	2	0	3.6	2	2	3.6	1.8	ns
prot1940	365	0	1	4	0	0	1	0	0	ns
prot1941	600	1	1	0	2.4	2	2	2.4	2.4	sig
prot1942	692	0	2	0	3	4	0	3	3	ns
prot1943	244	1	1	3.6	1.8	0	1	1.8	0	ns
prot1944	203	1	1	2	0	1	0	0	0	ns
prot1945	383	0	1	0	2.4	2	1	1.2	1.2	ns
prot1946	208	1	1	3	9	1	0	6	0	ns
prot1947	292	1	0	5.4	0	1	2	3.6	0	ns
prot1948	288	0	0	2	6	3	2	2	2	ns
prot1949	111	3	2	1.2	2.4	0	0	0	0	ns
prot1950	309	2	1	3	3	2	3	3	3	ns
prot1951	555	2	0	1.8	3.6	2	0	3.6	1.8	ns
prot1952	719	0	0	0	2	1	1	2	2	ns
prot1953	548	2	2	0	0	1	0	1.2	0	ns
prot1954	209	1	2	0	6	2	0	6	0	ns
prot1955	561	1	2	3.6	0	1	0	0	7.2	ns
prot1956	575	4	2	0	6	1	0	4	2	ns
prot1957	193	0	2	1.2	1.2	2	2	2.4	2.4	ns
prot1958	476	0	2	3	0	1	5	18	6	sig
prot1959	426	0	0	1.8	1.8	2	2	3.6	3.6	sig
prot1960	210	3	0	2	0	2	2	4	4	sig
prot1961	167	0	1	2.4	1.2	1	1	0	1.2	ns
prot1962	255	1	1	3	3	6	1	0	6	ns
prot1963	259	0	0	0	1.8	1	0	1.8	0	ns
prot1964	828	1	0	4	2	0	2	2	2	ns
prot1965	491	1	0	0	2.4	0	0	0	1.2	ns
prot1966	116	3	3	3	3	0	2	6	3	ns
prot1967	392	2	0	1.8	3.6	1	4	0	0	ns
prot1968	278	0	0	0	2	4	2	4	4	sig
prot1969	275	3	0	1.2	0	2	2	2.4	9.6	sig
prot1970	542	2	2	0	6	0	0	0	12	ns
prot1971	303	0	2	3.6	1.8	1	2	0	5.4	ns
prot1972	206	1	1	0	0	2	2	8	8	sig
prot1973	575	1	0	1.2	0	1	2	0	1.2	ns
prot1974	882	0	3	3	3	1	0	0	6	ns
prot1975	503	1	0	0	1.8	3	1	1.8	0	ns
prot1976	350	1	2	4	0	3	1	0	0	ns
prot1977	277	2	1	2.4	1.2	0	0	1.2	0	ns
prot1978	251	1	3	0	6	1	0	3	3	ns
prot1979	223	0	0	0	3.6	0	3	1.8	0	ns
prot1980	109	3	3	0	12	2	3	2	0	ns
prot1981	1093	2	7	2.4	1.2	2	1	4.8	1.2	ns
prot1982	123	0	3	6	0	3	2	9	6	ns
prot1983	160	0	3	1.8	1.8	1	2	1.8	1.8	ns
prot1984	160	4	1	4	6	0	1	8	2	ns
prot1985	433	0	1	1.2	3.6	6	9	21.6	10.8	sig
prot1986	214	1	3	6	3	1	1	3	3	ns
prot1987	114	3	2	1.8	3.6	2	4	3.6	7.2	sig
prot1988	178	3	3	2	0	2	4	4	2	ns
prot1989	248	1	0	1.2	2.4	0	1	0	1.2	ns
prot1990	49	1	0	3	0	1	3	3	6	ns
prot1991	86	0	3	5.4	1.8	1	1	9	0	ns
prot1992	335	0	0	2	4	2	2	4	4	sig
prot1993	171	3	0	2.4	1.2	3	2	1.2	2.4	ns
prot1994	214	1	0	0	3	0	0	3	6	ns
prot1995	108	2	1	5.4	0	1	2	0	5.4	ns
prot1996	115	0	0	0	0	3	6	6	6	sig
prot1997	96	4	1	1.2	3.6	0	0	0	0	ns
prot1998	82	0	2	0	3	2	2	0	0	ns
prot1999	365	4	3	1.8	1.8	1	1	3.6	5.4	ns
[truncated: 1,549 more rows]
