# Supplementary material for: Protein complex-based analysis is resistant to the obfuscating consequences of batch effects --- a case study in clinical proteomics
Source: BMC Genomics. 2017 Mar 14;18(Suppl 2):142. doi: 10.1186/s12864-017-3490-3 (PMC5374662; doi:10.1186/s12864-017-3490-3)
Supplement: Supplementary file 2 — Simulated data D2.2H. (ZIP 3730 kb) [file 12864_2017_3490_MOESM2_ESM.zip › D2.2.303.txt]

protLen	X0	X0.1	X0.2	X0.3	X1	X1.1	X1.2	X1.3	sig
prot1	1338	845	861	1068	1054.8	914	876	1084.8	996	ns
prot2	2199	35	30	54	43.5	37	30	49.5	40.5	ns
prot3	1538	42	33	63	105	36	24	108	105	ns
prot4	2319	15	28	34.2	46.8	28	30	41.4	41.4	ns
prot5	1392	40	46	58.8	57.6	68	76	82.8	79.2	sig
prot6	1985	17	24	42	58.5	26	31	63	55.5	ns
prot7	1262	37	44	129	141	43	35	135	177	ns
prot8	3862	19	22	25.2	34.2	31	25	39.6	55.8	sig
prot9	1295	54	41	57.6	56.4	43	50	61.2	58.8	ns
prot10	4287	15	17	15	28.5	14	11	24	25.5	ns
prot11	1277	39	49	126	123	34	42	135	111	ns
prot12	3587	6	8	14.4	14.4	9	7	7.2	7.2	ns
prot13	774	76	73	88.8	85.2	79	66	82.8	99.6	ns
prot14	1960	7	3	10.5	18	9	9	12	7.5	ns
prot15	858	61	77	210	231	73	63	189	192	ns
prot16	693	74	82	162	129.6	88	76	133.2	151.2	ns
prot17	748	65	59	67.2	67.2	61	63	76.8	86.4	ns
prot18	875	28	48	60	58.5	138	141	283.5	171	sig
prot19	1755	11	11	36	51	15	17	36	36	ns
prot20	839	39	27	61.2	79.2	70	54	82.8	75.6	sig
prot21	857	23	30	30	33.6	25	26	37.2	31.2	ns
prot22	1248	26	29	34.5	46.5	64	50	63	90	sig
prot23	1308	16	14	66	57	20	23	60	57	ns
prot24	1260	16	16	28.8	34.2	23	13	19.8	41.4	ns
prot25	1487	8	4	3.6	8.4	12	6	9.6	14.4	sig
prot26	477	87	96	105	99	82	81	127.5	132	ns
prot27	1324	24	20	48	78	22	21	60	66	ns
prot28	997	15	20	21.6	19.8	17	30	36	28.8	ns
prot29	623	114	118	132	117.6	102	107	146.4	115.2	ns
prot30	657	89	72	121.5	148.5	119	126	204	171	sig
prot31	1735	11	14	21	45	15	10	36	21	ns
prot32	904	11	11	25.2	19.8	57	36	59.4	43.2	sig
prot33	446	197	203	219.6	206.4	208	187	214.8	238.8	ns
prot34	262	191	188	298.5	306	206	179	307.5	255	ns
prot35	682	103	94	270	303	106	110	318	270	ns
prot36	742	54	50	95.4	97.2	61	51	73.8	90	ns
prot37	630	22	42	38.4	50.4	42	35	54	39.6	ns
prot38	672	31	35	66	46.5	48	48	87	57	sig
prot39	1056	32	34	93	90	28	21	87	90	ns
prot40	1098	26	23	28.8	37.8	66	99	129.6	64.8	sig
prot41	1192	13	12	14.4	16.8	7	19	14.4	15.6	ns
prot42	1888	12	9	7.5	16.5	12	9	9	10.5	ns
prot43	500	151	179	528	468	290	347	876	837	sig
prot44	610	66	55	88.2	84.6	59	46	102.6	115.2	ns
prot45	543	33	30	36	33.6	23	30	46.8	43.2	ns
prot46	685	32	25	48	42	19	33	55.5	39	ns
prot47	546	23	33	81	90	22	29	123	75	ns
prot48	1311	16	9	19.8	19.8	14	8	14.4	23.4	ns
prot49	1047	9	11	14.4	24	15	12	16.8	12	ns
prot50	491	142	139	216	201	126	136	199.5	226.5	ns
prot51	654	59	71	204	231	77	75	243	231	ns
prot52	639	70	65	99	118.8	65	57	108	126	ns
prot53	740	49	50	70.8	55.2	90	97	132	116.4	sig
prot54	1143	19	23	34.5	28.5	14	16	19.5	24	ns
prot55	966	13	18	27	48	25	16	66	78	sig
prot56	1042	14	12	10.8	28.8	12	13	21.6	28.8	ns
prot57	2166	6	9	8.4	10.8	9	18	10.8	10.8	sig
prot58	443	31	35	36	40.5	28	25	33	45	ns
prot59	589	23	19	87	72	34	26	96	63	ns
prot60	740	19	17	27	34.2	21	27	45	25.2	ns
prot61	532	24	24	18	21.6	14	19	24	21.6	ns
prot62	740	9	10	10.5	9	10	12	13.5	28.5	ns
prot63	727	11	9	42	42	12	8	51	30	ns
prot64	1585	5	6	5.4	7.2	5	11	9	9	ns
prot65	479	232	229	273.6	286.8	245	214	304.8	279.6	ns
prot66	364	179	146	225	199.5	143	138	201	214.5	ns
prot67	433	150	158	471	477	147	176	495	447	ns
prot68	346	147	146	266.4	302.4	283	259	408.6	444.6	sig
prot69	545	118	96	103.2	109.2	99	99	111.6	111.6	ns
prot70	472	75	74	133.5	114	80	77	136.5	135	ns
prot71	478	67	41	138	141	55	50	165	123	ns
prot72	413	45	46	86.4	117	64	54	79.2	95.4	ns
prot73	496	53	31	37.2	56.4	31	50	40.8	51.6	ns
prot74	630	47	36	58.5	63	33	31	48	49.5	ns
prot75	544	24	30	114	60	25	29	93	78	ns
prot76	880	17	15	16.2	25.2	13	16	14.4	16.2	ns
prot77	684	13	9	19.2	14.4	9	7	6	12	ns
prot78	988	9	6	30	15	20	20	34.5	33	sig
prot79	430	60	72	213	213	50	57	204	147	ns
prot80	707	34	19	48.6	46.8	29	26	37.8	54	ns
prot81	418	26	18	25.2	25.2	29	30	26.4	36	sig
prot82	820	7	11	33	27	19	10	28.5	19.5	ns
prot83	1450	8	11	36	30	9	13	24	39	ns
prot84	500	74	82	136.8	126	79	72	140.4	149.4	ns
prot85	451	66	68	70.8	67.2	55	63	81.6	51.6	ns
prot86	757	20	30	42	45	24	28	49.5	40.5	ns
prot87	539	32	18	78	60	27	23	63	69	ns
prot88	455	9	21	32.4	30.6	32	23	45	48.6	sig
prot89	646	14	6	18	16.8	17	16	22.8	22.8	ns
prot90	533	7	8	12	13.5	8	10	13.5	13.5	ns
prot91	1101	6	5	9	15	6	1	24	12	ns
prot92	375	170	156	295.2	273.6	175	172	264.6	293.4	ns
prot93	477	111	110	132	127.2	117	116	115.2	150	ns
prot94	440	64	54	99	124.5	86	64	105	112.5	ns
prot95	445	65	83	186	186	132	138	414	342	sig
prot96	373	52	40	100.8	91.8	53	60	81	73.8	ns
prot97	606	32	36	32.4	33.6	32	29	36	30	ns
prot98	343	15	26	37.5	25.5	25	23	39	21	ns
prot99	403	20	14	66	60	23	19	69	48	ns
prot100	591	25	23	43.2	39.6	21	18	46.8	34.2	ns
prot101	641	11	16	13.2	12	21	18	10.8	12	ns
prot102	583	11	11	22.5	4.5	15	10	12	10.5	ns
prot103	544	11	12	27	39	14	14	39	42	ns
prot104	2137	3	8	7.2	9	20	9	28.8	19.8	sig
prot105	375	43	42	39.6	34.8	50	53	56.4	62.4	sig
prot106	454	38	42	78	52.5	41	31	55.5	64.5	ns
prot107	472	29	38	90	69	36	27	63	114	ns
prot108	517	35	32	48.6	75.6	26	29	52.2	46.8	ns
prot109	464	25	31	34.8	33.6	81	78	61.2	108	sig
prot110	637	21	11	33	31.5	17	19	24	25.5	ns
prot111	423	24	23	48	60	34	40	120	75	sig
prot112	414	18	10	34.2	16.2	13	10	28.8	25.2	ns
prot113	898	16	16	18	13.2	21	12	21.6	24	ns
prot114	498	16	10	10.5	21	34	25	16.5	34.5	sig
prot115	580	15	18	36	33	14	19	45	42	ns
prot116	448	9	7	18	19.8	9	11	23.4	21.6	ns
prot117	569	14	6	7.2	15.6	7	8	7.2	8.4	ns
prot118	1032	6	1	10.5	4.5	7	14	24	6	sig
prot119	357	87	87	276	252	99	74	336	249	ns
prot120	231	62	61	104.4	126	115	94	185.4	158.4	sig
prot121	372	39	44	51.6	64.8	74	80	98.4	93.6	sig
prot122	375	39	44	67.5	61.5	44	27	66	73.5	ns
prot123	507	46	42	129	135	74	63	216	258	sig
prot124	411	34	43	86.4	46.8	67	34	68.4	84.6	sig
prot125	374	19	25	19.2	14.4	19	30	21.6	22.8	ns
prot126	827	13	11	18	12	15	17	28.5	18	ns
prot127	774	12	14	45	36	20	14	33	39	ns
prot128	576	10	7	3.6	14.4	3	7	19.8	12.6	ns
prot129	413	18	13	12	16.8	16	12	13.2	18	ns
prot130	569	9	8	21	15	12	15	15	16.5	ns
prot131	590	11	9	33	36	20	5	36	18	sig
prot132	774	19	16	19.8	21.6	7	11	16.2	19.8	ns
prot133	1023	8	2	12	6	10	10	10.8	9.6	ns
prot134	803	4	9	7.5	6	2	5	6	9	ns
prot135	242	70	68	186	204	57	63	198	159	ns
prot136	439	40	56	133.2	100.8	49	58	115.2	95.4	ns
prot137	318	51	58	58.8	67.2	52	58	73.2	68.4	ns
prot138	278	56	54	97.5	87	104	114	141	198	sig
prot139	309	45	50	108	111	45	36	162	165	ns
prot140	568	40	48	59.4	73.8	34	32	59.4	55.8	ns
prot141	316	33	35	37.2	30	36	33	48	43.2	ns
prot142	283	22	32	39	45	25	33	40.5	63	ns
prot143	608	20	27	81	66	24	28	87	81	ns
prot144	673	20	23	52.2	39.6	9	19	52.2	37.8	ns
prot145	414	29	26	24	26.4	18	26	26.4	20.4	ns
prot146	707	15	18	40.5	24	24	23	25.5	33	ns
prot147	406	11	13	39	27	10	15	30	36	ns
prot148	510	10	12	10.8	28.8	11	14	18	23.4	ns
prot149	500	20	11	15.6	18	12	21	18	7.2	ns
prot150	350	9	8	21	9	7	6	6	16.5	ns
prot151	683	13	20	24	21	17	15	30	36	ns
prot152	569	5	14	36	10.8	18	18	46.8	39.6	sig
prot153	450	8	11	13.2	14.4	11	10	19.2	19.2	ns
prot154	399	9	11	16.5	10.5	9	14	22.5	33	sig
prot155	713	5	6	15	42	8	10	21	18	ns
prot156	564	10	18	9	21.6	14	8	16.2	21.6	ns
prot157	1149	5	10	8.4	6	14	22	14.4	10.8	sig
prot158	721	4	7	6	6	6	4	9	7.5	ns
prot159	260	206	192	648	621	210	173	543	612	ns
prot160	372	142	129	232.2	264.6	160	132	277.2	230.4	ns
prot161	297	78	89	114	130.8	90	100	92.4	116.4	ns
prot162	276	46	52	70.5	73.5	40	47	84	70.5	ns
prot163	480	27	31	114	93	42	56	120	144	sig
prot164	299	29	35	70.2	64.8	26	34	70.2	34.2	ns
prot165	317	32	33	33.6	33.6	24	27	37.2	39.6	ns
prot166	437	22	21	42	37.5	14	15	31.5	37.5	ns
prot167	537	19	29	57	60	28	16	57	72	ns
prot168	228	23	21	28.8	36	30	34	57.6	21.6	sig
prot169	289	19	34	24	24	14	17	28.8	20.4	ns
prot170	341	13	12	27	16.5	18	19	18	22.5	ns
prot171	445	14	15	36	57	10	19	48	60	ns
prot172	458	17	11	25.2	18	26	10	54	32.4	sig
prot173	450	15	9	13.2	7.2	6	18	9.6	4.8	ns
prot174	588	18	12	16.5	16.5	9	15	9	25.5	ns
prot175	761	16	15	30	42	22	27	102	108	sig
prot176	519	7	9	18	19.8	8	14	21.6	32.4	sig
prot177	1216	12	11	13.2	20.4	11	11	14.4	18	ns
prot178	605	4	11	19.5	16.5	9	9	13.5	9	ns
prot179	748	8	13	30	27	18	18	126	108	sig
prot180	460	5	16	21.6	27	9	12	21.6	14.4	ns
prot181	645	7	8	14.4	2.4	7	7	7.2	3.6	ns
prot182	528	6	11	7.5	6	12	3	10.5	13.5	ns
prot183	958	6	7	15	12	8	8	15	15	ns
prot184	4213	6	4	7.2	3.6	4	0	7.2	5.4	ns
prot185	1921	3	2	2.4	8.4	15	18	14.4	14.4	sig
prot186	333	145	128	201	204	390	381	747	616.5	sig
prot187	229	108	90	306	291	107	83	336	327	ns
prot188	413	48	53	73.8	68.4	51	41	77.4	84.6	ns
prot189	437	41	39	61.2	51.6	96	80	81.6	100.8	sig
prot190	459	23	36	42	55.5	20	25	37.5	45	ns
prot191	170	26	19	72	87	32	42	111	96	sig
prot192	200	45	43	84.6	68.4	33	41	75.6	73.8	ns
prot193	396	37	21	37.2	42	39	33	36	49.2	ns
prot194	219	20	22	25.5	28.5	25	14	43.5	31.5	ns
prot195	509	22	26	54	60	18	22	72	84	ns
prot196	255	23	20	48.6	27	23	19	36	39.6	ns
prot197	343	12	20	18	20.4	20	17	16.8	22.8	ns
prot198	453	15	26	30	30	22	18	16.5	30	ns
prot199	418	7	20	33	51	13	18	84	33	ns
prot200	506	9	20	27	19.8	22	12	72	14.4	sig
prot201	545	12	15	15.6	24	11	11	21.6	18	ns
prot202	406	12	10	13.5	13.5	10	12	15	16.5	ns
prot203	586	17	13	51	15	12	15	66	45	sig
prot204	570	9	10	23.4	30.6	10	12	19.8	19.8	ns
prot205	868	15	11	12	19.2	12	11	16.8	13.2	ns
prot206	508	4	6	16.5	9	6	7	21	12	ns
prot207	715	6	6	12	18	10	14	42	36	sig
prot208	622	9	7	19.8	12.6	7	5	9	23.4	ns
prot209	463	14	5	8.4	6	8	12	19.2	7.2	sig
prot210	756	7	13	12	21	9	7	21	7.5	ns
prot211	520	6	1	12	24	6	6	21	12	ns
prot212	858	5	9	5.4	7.2	9	4	10.8	9	ns
prot213	463	5	4	9.6	1.2	5	7	2.4	2.4	ns
prot214	248	80	81	118.5	144	85	93	111	141	ns
prot215	386	46	60	162	150	58	61	198	162	sig
prot216	252	48	60	72	86.4	47	42	86.4	68.4	ns
prot217	271	42	46	64.8	52.8	78	70	93.6	93.6	sig
prot218	367	42	49	64.5	60	38	33	69	79.5	ns
prot219	335	44	36	105	129	44	42	132	168	ns
prot220	600	48	44	64.8	55.8	39	34	46.8	73.8	ns
prot221	232	40	38	44.4	30	40	36	50.4	62.4	sig
prot222	273	33	39	52.5	66	41	41	58.5	67.5	ns
prot223	243	35	39	99	96	50	40	84	120	sig
prot224	223	18	29	36	34.2	29	28	52.2	46.8	ns
prot225	250	37	27	24	36	66	90	79.2	97.2	sig
prot226	223	22	28	54	27	20	26	31.5	52.5	ns
prot227	289	24	29	99	63	35	23	90	84	sig
prot228	378	31	22	43.2	46.8	22	25	36	48.6	ns
prot229	410	12	24	25.2	27.6	54	48	75.6	75.6	sig
prot230	389	14	16	36	25.5	22	18	30	19.5	ns
prot231	610	12	13	51	45	17	13	54	33	ns
prot232	243	5	14	32.4	27	19	14	32.4	32.4	ns
prot233	397	8	15	8.4	16.8	15	13	14.4	16.8	ns
prot234	229	9	15	18	12	10	14	16.5	16.5	ns
prot235	321	16	16	27	48	9	7	33	51	ns
prot236	447	6	13	19.8	19.8	10	12	19.8	12.6	ns
prot237	272	5	3	12	8.4	18	20	28.8	21.6	sig
prot238	645	7	10	13.5	16.5	12	4	27	34.5	ns
prot239	709	10	8	12	12	7	5	15	24	ns
prot240	513	8	5	18	21.6	10	7	10.8	23.4	ns
prot241	314	8	6	9.6	8.4	14	14	16.8	25.2	sig
prot242	388	7	6	3	16.5	3	2	12	13.5	ns
prot243	956	2	2	15	9	1	1	12	0	ns
prot244	128	239	209	426.6	451.8	239	244	439.2	394.2	ns
prot245	197	56	65	84	78	73	78	79.2	110.4	ns
prot246	334	55	55	102	106.5	62	68	99	102	ns
prot247	175	51	48	132	177	42	46	135	153	ns
prot248	162	64	65	88.2	79.2	56	68	79.2	102.6	ns
prot249	305	34	37	43.2	32.4	31	43	44.4	37.2	ns
prot250	312	42	38	78	49.5	56	31	70.5	48	ns
prot251	300	41	35	108	111	24	47	87	117	ns
prot252	127	41	48	72	50.4	41	33	34.2	82.8	ns
prot253	191	39	30	46.8	39.6	102	123	104.4	129.6	sig
prot254	211	35	32	67.5	60	64	48	72	94.5	sig
prot255	199	37	38	96	99	39	36	129	108	ns
prot256	266	37	26	48.6	50.4	30	41	54	46.8	ns
prot257	322	18	17	19.2	21.6	22	19	18	38.4	ns
prot258	313	36	21	40.5	45	19	32	33	46.5	ns
prot259	286	26	24	57	57	21	15	66	60	ns
prot260	265	10	19	27	18	15	13	16.2	23.4	ns
prot261	466	14	17	21.6	20.4	20	19	25.2	20.4	ns
prot262	455	16	15	25.5	21	20	10	42	24	ns
prot263	185	11	18	30	63	21	16	45	45	ns
prot264	209	15	15	23.4	41.4	12	16	32.4	30.6	ns
prot265	433	15	19	13.2	19.2	24	17	24	25.2	ns
prot266	247	10	7	31.5	24	14	16	22.5	22.5	ns
prot267	331	11	14	54	36	10	14	51	45	ns
prot268	452	9	9	16.2	21.6	17	16	27	27	ns
prot269	348	13	15	12	10.8	15	20	7.2	18	ns
prot270	533	8	13	12	13.5	11	13	21	15	ns
prot271	342	13	11	36	33	8	16	18	36	ns
prot272	229	10	10	19.8	21.6	12	7	19.8	21.6	ns
prot273	581	7	15	9.6	4.8	10	13	9.6	13.2	ns
prot274	389	11	11	12	7.5	10	14	12	12	ns
prot275	368	7	8	33	42	10	7	21	24	ns
prot276	350	9	7	12.6	7.2	10	18	18	16.2	ns
prot277	502	8	5	6	7.2	10	9	8.4	6	ns
prot278	588	10	9	7.5	9	6	3	3	10.5	ns
prot279	404	2	10	18	21	16	16	42	27	sig
prot280	281	7	6	12.6	7.2	7	18	9	9	sig
prot281	475	9	6	9.6	8.4	3	9	7.2	7.2	ns
prot282	264	4	7	1.5	3	5	0	6	10.5	ns
prot283	428	5	7	18	27	6	6	15	12	ns
prot284	605	4	4	5.4	12.6	5	4	7.2	5.4	ns
prot285	546	2	8	3.6	9.6	9	10	4.8	8.4	ns
prot286	393	4	9	9	12	2	12	15	9	sig
prot287	651	5	7	21	18	3	4	24	27	ns
prot288	386	8	6	14.4	14.4	6	2	7.2	3.6	sig
prot289	127	188	206	213.6	242.4	180	202	232.8	253.2	ns
prot290	307	151	121	216	223.5	141	134	226.5	219	ns
prot291	151	60	64	186	177	62	76	240	195	ns
prot292	246	31	35	46.8	68.4	28	30	59.4	64.8	ns
prot293	201	41	38	50.4	51.6	31	31	44.4	38.4	ns
prot294	295	37	30	43.5	36	25	37	33	45	ns
prot295	377	31	27	87	108	32	35	123	78	ns
prot296	232	34	25	54	59.4	18	27	73.8	54	ns
prot297	333	30	29	21.6	25.2	23	29	25.2	19.2	ns
prot298	276	27	28	45	34.5	19	26	24	30	ns
prot299	225	16	24	57	90	42	62	114	102	sig
prot300	152	17	18	52.2	36	11	20	27	43.2	ns
prot301	268	24	22	33.6	21.6	22	19	19.2	26.4	ns
prot302	261	22	24	45	30	60	84	99	121.5	sig
prot303	234	20	18	57	72	21	27	51	57	ns
prot304	203	15	18	43.2	27	11	12	23.4	32.4	ns
prot305	277	15	19	16.8	15.6	21	24	30	24	ns
prot306	224	15	20	24	25.5	13	25	36	33	ns
prot307	260	22	23	63	36	17	18	51	42	ns
prot308	278	21	17	34.2	41.4	23	26	32.4	41.4	ns
prot309	420	13	15	24	15.6	11	16	19.2	13.2	ns
prot310	424	16	10	22.5	16.5	18	22	15	27	ns
prot311	219	13	17	48	84	32	29	69	66	sig
prot312	277	13	10	21.6	23.4	8	12	27	18	ns
prot313	279	13	11	7.2	6	10	6	13.2	12	ns
prot314	558	13	12	13.5	18	12	17	22.5	16.5	ns
prot315	822	10	8	12	36	6	10	30	30	ns
prot316	423	6	11	12.6	25.2	14	13	21.6	14.4	ns
prot317	301	8	3	8.4	8.4	8	4	12	10.8	ns
prot318	477	5	11	13.5	10.5	11	11	7.5	13.5	ns
prot319	354	17	12	21	36	22	28	84	78	sig
prot320	538	5	7	16.2	12.6	8	10	12.6	12.6	ns
prot321	330	9	5	13.2	6	8	9	12	12	ns
prot322	345	13	6	15	9	14	17	10.5	13.5	ns
prot323	290	5	5	24	9	6	8	24	18	ns
prot324	587	8	8	12.6	14.4	4	2	12.6	10.8	ns
prot325	416	6	3	6	8.4	7	8	7.2	12	sig
prot326	806	3	7	15	15	8	6	6	9	ns
prot327	243	8	13	15	12	5	5	12	21	ns
prot328	674	6	5	16.2	9	11	3	9	12.6	ns
prot329	297	9	4	9.6	3.6	8	10	9.6	3.6	ns
prot330	558	13	7	10.5	12	9	5	6	10.5	ns
prot331	340	5	7	9	15	4	5	12	15	ns
prot332	546	7	9	14.4	12.6	5	14	10.8	12.6	ns
prot333	193	0	3	7.2	9.6	5	1	12	14.4	ns
prot334	641	5	6	7.5	16.5	4	9	4.5	1.5	ns
prot335	452	7	1	18	18	3	5	21	6	ns
prot336	481	5	3	12.6	14.4	4	3	14.4	12.6	ns
prot337	355	8	5	3.6	7.2	5	8	7.2	1.2	ns
prot338	530	6	5	9	6	6	5	12	10.5	ns
prot339	374	5	4	12	9	2	8	9	0	ns
prot340	253	3	6	12.6	5.4	10	9	10.8	5.4	ns
prot341	442	5	4	4.8	2.4	4	4	1.2	6	ns
prot342	861	2	3	6	10.5	5	7	9	6	ns
prot343	413	3	5	9	9	4	7	12	9	ns
prot344	648	3	2	3.6	1.8	4	9	12.6	12.6	sig
prot345	719	5	3	1.2	3.6	3	3	4.8	2.4	ns
prot346	786	5	2	6	7.5	0	3	6	3	ns
prot347	596	5	6	18	12	3	2	12	15	ns
prot348	777	7	3	5.4	9	5	4	3.6	0	ns
prot349	798	5	3	2.4	6	5	7	4.8	2.4	sig
prot350	141	232	218	358.5	291	208	222	283.5	309	ns
prot351	221	143	151	393	483	156	146	474	450	ns
prot352	283	69	53	127.8	124.2	189	186	334.8	453.6	sig
prot353	246	67	66	78	85.2	51	77	67.2	70.8	ns
prot354	212	53	46	57	63	43	48	58.5	76.5	ns
prot355	219	33	41	102	138	48	41	111	117	ns
prot356	448	41	57	64.8	54	41	40	48.6	68.4	ns
prot357	351	36	41	48	57.6	33	32	48	44.4	ns
prot358	161	23	27	46.5	42	36	38	25.5	46.5	ns
prot359	178	34	23	90	81	27	29	87	63	ns
prot360	178	23	23	37.8	37.8	54	54	97.2	140.4	sig
prot361	250	19	18	27.6	21.6	24	25	40.8	15.6	ns
prot362	238	27	23	39	30	36	21	69	49.5	sig
prot363	261	17	22	54	57	23	25	51	54	ns
prot364	194	20	17	36	34.2	22	22	27	43.2	ns
prot365	234	17	23	22.8	21.6	16	20	20.4	21.6	ns
prot366	337	22	16	33	42	22	27	43.5	33	ns
prot367	296	22	21	66	48	11	13	84	45	ns
prot368	248	15	14	23.4	34.2	20	13	25.2	23.4	ns
prot369	311	19	20	12	9.6	69	57	61.2	39.6	sig
prot370	224	16	12	24	22.5	15	12	24	10.5	ns
prot371	279	10	20	63	51	17	18	39	51	ns
prot372	471	29	18	34.2	21.6	20	18	19.8	39.6	ns
prot373	218	13	8	9.6	4.8	7	8	10.8	12	ns
prot374	249	16	15	19.5	22.5	14	12	22.5	18	ns
prot375	312	8	15	48	48	14	10	54	21	ns
prot376	402	13	8	32.4	25.2	16	15	28.8	16.2	ns
prot377	196	14	18	12	16.8	15	19	22.8	13.2	ns
prot378	285	13	10	15	22.5	13	10	24	25.5	ns
prot379	292	12	5	39	36	10	13	36	27	ns
prot380	227	15	11	14.4	18	12	12	25.2	28.8	ns
prot381	322	14	13	15.6	15.6	11	10	7.2	9.6	ns
prot382	449	7	8	13.5	16.5	16	15	15	18	sig
prot383	373	11	17	33	36	10	9	66	60	sig
prot384	239	15	8	18	25.2	10	7	27	23.4	ns
prot385	235	8	9	13.2	12	5	15	6	21.6	ns
prot386	267	12	14	9	15	10	14	12	15	ns
prot387	262	8	7	18	24	6	12	60	78	sig
prot388	241	13	6	18	16.2	9	8	16.2	18	ns
prot389	315	6	6	4.8	15.6	20	4	16.8	9.6	sig
prot390	997	7	4	10.5	12	9	8	6	15	ns
prot391	392	5	3	18	21	20	15	36	27	sig
prot392	558	4	6	10.8	12.6	18	10	7.2	25.2	sig
prot393	468	2	8	8.4	7.2	10	0	7.2	6	ns
prot394	253	2	5	9	6	6	6	9	4.5	ns
prot395	248	4	4	12	21	9	10	12	21	ns
prot396	527	12	11	10.8	21.6	2	15	10.8	21.6	sig
prot397	432	6	4	6	4.8	5	6	8.4	7.2	ns
prot398	455	6	4	13.5	9	6	5	7.5	10.5	ns
prot399	529	6	5	9	9	14	6	36	18	sig
prot400	375	9	6	10.8	3.6	13	11	23.4	23.4	sig
prot401	287	6	10	6	2.4	6	8	4.8	7.2	ns
prot402	332	6	7	10.5	10.5	7	3	13.5	7.5	ns
prot403	541	3	4	15	9	5	2	12	9	ns
prot404	280	3	5	7.2	19.8	6	12	9	12.6	ns
prot405	458	4	13	12	7.2	14	11	13.2	16.8	sig
prot406	291	4	2	9	7.5	2	6	7.5	4.5	ns
prot407	548	4	5	12	15	5	8	6	18	ns
prot408	292	6	1	9	3.6	4	18	10.8	7.2	sig
prot409	559	4	10	2.4	3.6	6	6	6	6	ns
prot410	859	1	5	4.5	4.5	9	10	6	13.5	sig
prot411	484	2	6	15	15	1	4	15	15	ns
prot412	117	145	133	262.8	282.6	264	318	514.8	536.4	sig
prot413	182	127	138	160.8	146.4	109	140	152.4	162	ns
prot414	226	100	122	157.5	148.5	108	108	156	160.5	ns
prot415	179	69	78	216	216	73	81	243	204	ns
prot416	129	60	66	127.8	88.2	50	67	126	118.8	ns
prot417	222	46	40	64.8	66	43	54	78	85.2	sig
prot418	353	36	41	57	51	68	66	141	69	sig
prot419	157	41	47	111	111	41	49	123	99	ns
prot420	376	23	16	61.2	32.4	21	29	68.4	54	ns
prot421	429	34	31	36	37.2	24	28	31.2	37.2	ns
prot422	182	27	21	40.5	19.5	22	16	34.5	39	ns
prot423	187	21	19	84	66	21	36	60	63	ns
prot424	206	35	28	45	37.8	21	10	30.6	34.2	ns
prot425	319	21	20	30	34.8	21	22	26.4	43.2	sig
prot426	533	21	22	31.5	36	26	15	37.5	45	ns
prot427	182	20	21	48	72	25	22	42	60	ns
prot428	260	19	24	32.4	39.6	29	25	37.8	45	ns
prot429	181	18	23	22.8	16.8	18	22	27.6	26.4	ns
prot430	246	16	10	27	28.5	13	18	19.5	18	ns
prot431	156	17	10	54	51	46	36	120	102	sig
prot432	213	10	18	41.4	28.8	17	14	25.2	14.4	ns
prot433	295	13	6	6	15.6	14	16	19.2	25.2	sig
prot434	610	13	19	19.5	13.5	17	20	27	24	sig
prot435	152	15	18	42	27	9	20	48	27	sig
prot436	470	9	10	18	12.6	15	14	30.6	19.8	ns
prot437	278	7	11	16.8	19.2	28	18	36	38.4	sig
prot438	250	15	13	19.5	22.5	14	7	16.5	13.5	ns
prot439	265	10	22	42	39	17	12	45	57	ns
prot440	327	8	13	12.6	27	5	5	21.6	12.6	sig
prot441	577	10	9	12	12	14	16	16.8	26.4	sig
prot442	236	13	5	13.5	18	12	13	21	15	ns
prot443	347	8	14	57	24	10	12	33	15	ns
prot444	177	11	11	7.2	21.6	6	14	19.8	21.6	ns
prot445	261	5	6	10.8	8.4	15	10	12	7.2	ns
prot446	357	7	10	18	9	7	9	6	12	ns
prot447	379	15	12	27	27	13	8	42	45	ns
prot448	172	14	8	19.8	10.8	9	8	14.4	16.2	ns
prot449	161	10	12	12	15.6	9	7	13.2	4.8	ns
prot450	466	12	11	18	13.5	11	9	22.5	13.5	ns
prot451	165	5	3	15	21	11	3	21	15	ns
prot452	245	7	7	5.4	12.6	12	10	10.8	3.6	sig
prot453	222	8	10	9.6	12	25	20	24	21.6	sig
prot454	428	11	8	9	10.5	3	7	13.5	7.5	ns
prot455	227	7	9	24	39	5	9	9	18	ns
prot456	420	11	6	12.6	18	10	7	18	5.4	ns
prot457	171	3	7	8.4	9.6	12	9	12	13.2	ns
prot458	307	9	7	12	13.5	10	3	13.5	12	ns
prot459	230	6	7	18	15	6	12	0	15	ns
prot460	343	5	8	14.4	5.4	11	10	12.6	7.2	ns
prot461	441	8	10	7.2	6	5	10	9.6	6	ns
prot462	415	12	5	9	7.5	7	3	10.5	3	ns
prot463	270	6	3	9	12	5	5	21	15	ns
prot464	711	4	9	7.2	16.2	5	5	7.2	5.4	ns
prot465	321	2	10	9.6	7.2	3	3	8.4	6	ns
prot466	238	6	6	13.5	9	5	4	7.5	6	ns
prot467	320	8	5	15	9	1	8	24	9	ns
prot468	274	12	2	7.2	12.6	6	1	12.6	5.4	ns
prot469	364	9	7	9.6	12	8	4	12	7.2	ns
prot470	361	9	12	9	10.5	8	7	13.5	9	ns
prot471	262	4	6	27	9	11	4	9	15	ns
prot472	513	9	5	12.6	9	12	8	32.4	21.6	sig
prot473	569	4	3	4.8	2.4	8	6	12	3.6	sig
prot474	387	5	8	6	6	8	5	12	4.5	ns
prot475	447	7	1	21	6	8	8	42	30	sig
prot476	378	4	5	7.2	5.4	3	4	5.4	5.4	ns
prot477	251	5	2	4.8	6	8	5	3.6	7.2	ns
prot478	468	4	2	9	10.5	4	11	6	13.5	sig
prot479	544	1	8	9	24	3	3	3	6	ns
prot480	244	6	2	7.2	9	11	11	9	19.8	sig
prot481	327	1	4	1.2	4.8	2	6	1.2	3.6	ns
prot482	494	3	1	1.5	7.5	2	6	1.5	6	ns
prot483	192	150	157	483	570	168	157	516	522	ns
prot484	243	126	146	219.6	246.6	109	128	226.8	225	ns
prot485	149	40	44	49.2	61.2	49	38	51.6	64.8	ns
prot486	236	32	36	48	55.5	36	55	70.5	54	ns
prot487	134	32	47	63	144	44	35	87	129	ns
prot488	103	39	37	70.2	61.2	41	32	66.6	41.4	ns
prot489	103	32	34	40.8	46.8	36	32	49.2	25.2	ns
prot490	103	30	47	55.5	43.5	21	46	70.5	57	ns
prot491	271	39	25	96	96	30	26	123	147	sig
prot492	257	24	38	52.2	41.4	34	27	45	66.6	ns
prot493	174	19	13	20.4	22.8	13	8	25.2	21.6	ns
prot494	165	21	27	48	33	35	34	52.5	57	ns
prot495	251	22	26	87	51	17	24	72	63	ns
prot496	265	21	25	23.4	37.8	25	16	30.6	46.8	ns
prot497	193	29	15	20.4	31.2	27	25	31.2	16.8	ns
prot498	137	25	17	19.5	36	20	26	22.5	45	ns
prot499	149	24	21	69	66	10	21	63	78	ns
prot500	291	25	24	34.2	28.8	26	27	45	25.2	ns
prot501	227	22	17	15.6	20.4	13	28	7.2	15.6	ns
prot502	198	14	25	18	19.5	19	21	27	27	ns
prot503	194	22	15	60	90	20	11	54	51	ns
prot504	234	16	19	21.6	23.4	15	17	30.6	36	ns
prot505	247	13	12	21.6	22.8	40	31	38.4	16.8	sig
prot506	145	21	15	28.5	21	19	17	33	36	ns
prot507	141	20	17	51	36	8	17	42	54	ns
prot508	187	17	11	18	23.4	9	15	28.8	21.6	ns
prot509	165	9	17	21.6	22.8	11	18	13.2	16.8	ns
prot510	166	16	13	13.5	21	20	15	15	24	ns
prot511	225	14	14	36	30	13	18	30	57	sig
prot512	239	14	18	18	32.4	17	13	34.2	34.2	ns
prot513	275	14	17	22.8	13.2	16	16	19.2	10.8	ns
prot514	206	18	12	22.5	24	8	11	13.5	12	ns
prot515	322	16	13	51	33	5	14	39	36	ns
prot516	178	16	17	32.4	32.4	23	16	28.8	25.2	ns
prot517	227	9	11	21.6	14.4	9	10	13.2	16.8	ns
prot518	237	15	6	21	9	28	30	33	39	sig
prot519	254	12	9	36	18	12	14	33	27	ns
prot520	208	12	10	16.2	18	9	7	23.4	32.4	ns
prot521	153	13	8	10.8	10.8	11	8	15.6	13.2	ns
prot522	244	14	11	27	22.5	15	7	25.5	12	ns
prot523	287	8	6	27	36	16	10	45	24	ns
prot524	206	10	14	19.8	14.4	28	24	46.8	57.6	sig
prot525	244	21	11	15.6	12	5	13	20.4	20.4	sig
prot526	383	11	12	18	10.5	24	21	13.5	36	sig
prot527	184	8	9	12	39	15	22	42	60	sig
prot528	377	11	18	12.6	21.6	15	9	12.6	14.4	ns
prot529	355	11	10	14.4	12	6	4	10.8	8.4	ns
prot530	129	15	13	13.5	13.5	9	3	9	15	ns
prot531	162	6	12	18	27	11	8	9	36	ns
prot532	184	12	5	3.6	19.8	6	5	12.6	12.6	ns
prot533	347	10	8	10.8	9.6	13	7	6	8.4	ns
prot534	203	7	7	4.5	10.5	7	7	12	3	sig
prot535	1930	6	6	30	18	3	5	36	12	ns
prot536	316	9	4	18	19.8	10	7	19.8	9	ns
prot537	198	7	6	14.4	10.8	16	7	10.8	15.6	sig
prot538	250	4	5	7.5	9	4	8	13.5	4.5	ns
prot539	265	11	8	30	24	12	6	18	21	ns
prot540	469	7	5	14.4	19.8	10	12	9	5.4	ns
prot541	563	13	10	3.6	6	8	8	2.4	13.2	sig
prot542	290	4	9	12	10.5	8	6	9	12	ns
prot543	338	4	12	27	12	14	16	54	15	sig
prot544	449	9	4	18	14.4	8	6	10.8	7.2	ns
prot545	273	6	8	10.8	6	4	7	14.4	4.8	ns
prot546	412	8	7	10.5	10.5	8	10	7.5	6	ns
prot547	170	6	2	12	15	9	18	45	45	sig
prot548	478	7	5	16.2	12.6	8	5	9	16.2	ns
prot549	302	5	9	6	4.8	7	4	9.6	14.4	ns
prot550	167	4	6	3	7.5	12	24	18	18	sig
prot551	151	4	12	18	18	4	5	12	18	ns
prot552	816	4	5	14.4	1.8	5	5	9	3.6	ns
prot553	279	1	4	7.2	4.8	5	7	7.2	6	ns
prot554	320	11	6	1.5	3	18	6	6	12	sig
prot555	351	2	6	6	21	1	6	3	9	ns
prot556	242	3	4	7.2	10.8	3	5	5.4	5.4	ns
prot557	276	1	3	3.6	8.4	3	4	2.4	7.2	ns
prot558	565	3	7	6	7.5	6	7	10.5	10.5	ns
prot559	356	3	4	15	15	4	3	9	6	ns
prot560	162	1	4	1.8	9	3	0	7.2	1.8	ns
prot561	155	0	6	2.4	4.8	9	7	4.8	6	ns
prot562	484	5	4	7.5	1.5	6	6	13.5	12	sig
prot563	462	1	5	24	15	1	5	12	6	ns
prot564	989	8	1	12.6	10.8	5	5	9	10.8	ns
prot565	353	7	5	1.2	8.4	4	5	1.2	3.6	ns
prot566	382	6	8	6	4.5	4	5	9	7.5	ns
prot567	1092	3	6	15	6	2	5	6	12	sig
prot568	158	4	4	7.2	7.2	6	2	3.6	10.8	ns
prot569	829	3	4	4.8	6	2	7	3.6	6	ns
prot570	600	3	5	3	6	4	3	7.5	7.5	ns
prot571	743	4	3	9	9	3	3	6	9	ns
prot572	271	4	3	1.8	0	0	1	5.4	7.2	ns
prot573	774	2	0	3.6	1.2	2	4	3.6	4.8	sig
prot574	617	0	2	0	0	1	2	0	1.5	ns
prot575	120	179	168	516	468	178	172	528	525	ns
prot576	257	115	136	284.4	262.8	238	252	514.8	433.8	sig
prot577	138	153	120	165.6	152.4	137	154	180	158.4	ns
prot578	126	79	85	139.5	114	83	101	151.5	105	ns
prot579	126	90	68	222	246	85	82	213	237	ns
prot580	126	86	76	151.2	165.6	88	84	162	136.8	ns
prot581	126	86	94	103.2	110.4	99	99	135.6	99.6	ns
prot582	126	86	98	109.5	132	93	77	100.5	123	ns
prot583	126	99	75	267	258	89	73	231	318	ns
prot584	126	89	85	135	124.2	80	89	144	147.6	ns
prot585	433	98	85	109.2	97.2	75	98	97.2	96	ns
prot586	258	46	38	64.5	48	90	93	189	117	sig
prot587	219	24	34	114	84	28	34	66	105	ns
prot588	274	36	19	46.8	34.2	25	33	55.8	61.2	ns
prot589	211	19	21	21.6	21.6	49	32	49.2	56.4	sig
prot590	203	16	18	31.5	30	22	21	31.5	33	ns
prot591	210	25	30	72	84	21	24	93	84	ns
prot592	190	28	23	45	46.8	31	29	45	52.2	ns
prot593	164	16	23	38.4	31.2	18	24	26.4	27.6	ns
prot594	159	17	16	42	30	15	19	30	25.5	ns
prot595	171	26	24	57	57	16	20	39	36	ns
prot596	153	23	21	39.6	43.2	19	24	39.6	45	ns
prot597	176	22	16	25.2	25.2	19	25	32.4	16.8	ns
prot598	192	23	20	24	33	24	14	30	19.5	ns
prot599	352	12	16	51	36	17	12	30	45	ns
prot600	146	15	14	30.6	19.8	9	18	45	19.8	ns
prot601	323	12	10	13.2	20.4	20	11	37.2	30	sig
prot602	258	23	23	25.5	30	22	12	34.5	21	ns
prot603	152	15	12	45	48	17	15	60	21	ns
prot604	76	15	16	28.8	18	17	17	30.6	28.8	ns
prot605	128	17	19	18	15.6	11	24	16.8	15.6	ns
prot606	187	20	16	25.5	27	17	15	24	25.5	ns
prot607	160	9	10	42	36	17	19	36	66	ns
prot608	315	9	18	14.4	36	11	18	28.8	25.2	ns
prot609	129	13	6	13.2	9.6	10	10	16.8	12	ns
prot610	185	17	20	24	19.5	24	14	18	18	sig
prot611	146	16	15	33	45	14	10	21	9	ns
prot612	241	18	21	27	23.4	14	12	25.2	27	ns
prot613	222	17	9	19.2	16.8	7	13	12	20.4	ns
prot614	205	7	6	9	15	12	10	13.5	13.5	ns
prot615	240	13	13	27	45	7	8	33	27	ns
prot616	99	11	8	23.4	21.6	11	7	16.2	28.8	ns
prot617	643	10	3	9.6	4.8	6	6	12	13.2	ns
prot618	239	11	15	22.5	13.5	9	16	16.5	12	ns
prot619	383	18	6	45	42	15	10	48	45	ns
prot620	247	9	10	16.2	12.6	12	5	14.4	30.6	ns
prot621	189	5	11	12	10.8	16	17	16.8	15.6	sig
prot622	171	11	9	24	18	9	13	19.5	9	ns
prot623	326	11	8	12	30	10	11	18	30	ns
prot624	231	11	10	14.4	23.4	10	20	32.4	25.2	sig
prot625	153	9	9	13.2	13.2	14	13	8.4	19.2	ns
prot626	268	14	8	10.5	18	8	19	21	18	ns
prot627	204	10	9	27	24	6	10	39	33	ns
prot628	191	9	13	19.8	10.8	10	14	19.8	25.2	ns
prot629	114	7	13	7.2	4.8	10	11	8.4	18	ns
prot630	419	13	12	21	13.5	16	9	16.5	19.5	ns
prot631	141	12	14	30	39	15	13	45	54	ns
prot632	128	6	10	16.2	21.6	6	6	19.8	7.2	ns
prot633	164	8	14	6	4.8	3	3	8.4	9.6	ns
prot634	274	8	14	10.5	15	7	13	22.5	9	ns
prot635	188	10	14	57	30	13	14	15	33	ns
prot636	372	5	9	10.8	12.6	10	11	18	34.2	ns
prot637	365	7	11	10.8	8.4	10	6	6	16.8	ns
prot638	145	13	11	15	9	12	14	18	30	sig
prot639	159	8	11	39	33	23	13	39	15	sig
prot640	379	9	9	14.4	21.6	7	6	19.8	21.6	sig
prot641	190	10	11	10.8	10.8	11	8	13.2	13.2	ns
prot642	194	9	7	9	9	11	7	6	12	ns
prot643	178	10	9	21	12	8	7	24	6	ns
prot644	181	6	9	9	14.4	6	9	9	19.8	ns
prot645	321	10	11	13.2	10.8	7	8	15.6	9.6	ns
prot646	192	5	6	12	13.5	11	2	15	10.5	ns
prot647	352	7	10	12	9	3	6	24	45	ns
prot648	118	9	7	12.6	1.8	11	4	16.2	9	ns
prot649	410	6	6	12	7.2	8	8	6	9.6	ns
prot650	403	7	9	6	9	8	2	16.5	15	ns
prot651	199	6	10	18	51	7	6	24	24	ns
prot652	457	5	6	16.2	14.4	6	6	9	9	ns
prot653	221	7	10	8.4	7.2	8	6	9.6	13.2	ns
prot654	216	8	6	7.5	6	6	11	18	9	ns
prot655	217	8	10	30	18	5	8	12	15	ns
prot656	172	5	10	9	9	2	5	9	7.2	ns
prot657	268	6	2	10.8	7.2	3	8	8.4	7.2	ns
prot658	583	6	13	12	10.5	4	8	12	12	ns
prot659	229	10	9	36	27	10	8	24	24	ns
prot660	177	9	6	5.4	14.4	10	6	18	9	ns
prot661	142	7	7	3.6	9.6	13	16	15.6	8.4	sig
prot662	178	5	4	7.5	12	9	4	15	6	ns
prot663	111	2	9	18	27	6	7	21	24	ns
prot664	116	11	5	18	14.4	6	8	25.2	10.8	ns
prot665	325	10	10	9.6	12	7	10	14.4	13.2	sig
prot666	268	5	7	10.5	12	4	2	10.5	6	ns
prot667	599	3	12	9	30	5	6	12	36	ns
prot668	341	4	8	9	14.4	6	6	7.2	18	ns
prot669	172	11	5	4.8	7.2	6	8	0	1.2	ns
prot670	204	5	4	9	10.5	7	6	4.5	7.5	ns
prot671	171	5	2	27	21	9	10	21	24	ns
prot672	255	11	11	18	5.4	10	7	21.6	14.4	ns
prot673	180	5	3	6	3.6	8	2	7.2	3.6	ns
prot674	215	8	3	7.5	6	5	6	4.5	4.5	ns
prot675	211	6	9	18	30	9	6	15	24	ns
prot676	234	2	4	7.2	10.8	16	16	10.8	10.8	sig
prot677	214	9	5	7.2	6	13	5	21.6	13.2	sig
prot678	180	5	7	10.5	9	4	6	9	9	ns
prot679	292	3	2	12	27	8	8	18	9	sig
prot680	387	5	5	12.6	10.8	3	7	10.8	10.8	ns
prot681	283	3	4	4.8	3.6	7	1	10.8	4.8	ns
prot682	351	4	3	4.5	1.5	3	7	3	4.5	ns
prot683	502	2	4	6	9	1	2	9	9	ns
prot684	484	5	2	5.4	10.8	2	2	12.6	7.2	sig
prot685	345	6	8	7.2	9.6	6	3	6	2.4	ns
prot686	448	4	6	13.5	6	3	5	4.5	1.5	ns
prot687	277	7	5	12	6	3	6	24	9	ns
prot688	737	2	0	10.8	1.8	7	2	7.2	9	sig
prot689	159	4	3	3.6	1.2	3	3	6	4.8	ns
prot690	153	5	6	6	3	5	10	12	10.5	sig
prot691	321	3	3	12	6	3	3	6	18	ns
prot692	373	3	4	5.4	10.8	2	7	9	9	ns
prot693	124	8	0	3.6	6	4	3	4.8	7.2	ns
prot694	330	1	5	6	4.5	3	3	9	4.5	ns
prot695	319	1	6	3	9	2	7	12	9	ns
prot696	272	2	3	5.4	3.6	6	6	3.6	3.6	sig
prot697	296	3	2	1.2	6	2	5	15.6	10.8	sig
prot698	167	2	4	9	9	5	2	9	9	ns
prot699	832	4	4	9	15	6	5	6	27	ns
prot700	461	4	3	5.4	12.6	2	7	7.2	5.4	ns
prot701	152	3	4	10.8	4.8	5	2	8.4	3.6	ns
prot702	247	6	0	6	6	14	6	9	18	sig
prot703	311	1	2	18	12	18	8	30	12	sig
prot704	299	4	1	1.8	3.6	6	3	5.4	5.4	ns
prot705	383	5	5	3.6	4.8	2	2	3.6	1.2	ns
prot706	426	4	2	3	6	4	6	9	10.5	sig
prot707	155	2	3	15	9	4	2	15	9	ns
prot708	989	6	1	5.4	14.4	5	0	12.6	7.2	ns
prot709	187	3	2	1.2	6	2	3	6	3.6	ns
prot710	366	1	5	0	6	2	1	3	3	ns
prot711	715	2	5	12	6	3	6	9	18	sig
prot712	830	4	5	9	7.2	5	2	14.4	3.6	ns
prot713	177	4	1	8.4	3.6	4	7	4.8	4.8	sig
prot714	632	1	1	1.5	3	6	2	3	1.5	ns
prot715	444	4	5	15	6	2	2	6	24	sig
prot716	1241	4	1	1.8	3.6	2	3	5.4	3.6	ns
prot717	685	1	1	1.2	4.8	4	3	4.8	2.4	ns
prot718	387	4	1	3	3	4	2	3	3	sig
prot719	322	1	5	6	6	1	0	12	18	ns
prot720	735	0	3	0	3.6	1	0	0	1.8	ns
prot721	186	31	37	57.6	48	40	40	44.4	50.4	ns
prot722	156	39	54	60	67.5	43	49	79.5	69	ns
prot723	282	36	40	129	138	49	43	123	123	ns
prot724	140	19	23	66.6	57.6	25	23	41.4	50.4	ns
prot725	137	24	22	31.2	34.8	50	32	26.4	55.2	sig
prot726	124	20	21	37.5	36	31	14	27	37.5	ns
prot727	169	20	22	54	45	17	24	54	63	ns
prot728	142	37	13	37.8	34.2	24	15	57.6	41.4	ns
prot729	162	23	30	18	32.4	25	23	30	28.8	ns
prot730	200	17	25	30	34.5	18	23	31.5	28.5	ns
prot731	156	15	11	60	63	13	9	63	48	ns
prot732	306	16	23	37.8	43.2	20	13	37.8	23.4	ns
prot733	174	14	12	19.2	24	11	13	18	16.8	ns
prot734	194	13	21	25.5	22.5	13	15	27	28.5	ns
prot735	103	14	11	54	45	15	15	21	27	ns
prot736	172	15	19	23.4	32.4	18	14	23.4	25.2	ns
prot737	180	18	15	24	15.6	18	13	14.4	18	ns
prot738	184	12	10	12	21	15	16	27	19.5	ns
prot739	230	14	16	45	24	15	18	18	60	ns
prot740	187	15	12	39.6	23.4	17	12	19.8	23.4	ns
prot741	189	10	12	14.4	12	11	13	15.6	30	ns
prot742	180	18	11	19.5	27	16	11	19.5	19.5	ns
prot743	294	7	10	42	45	20	27	75	69	sig
prot744	186	6	10	21.6	34.2	20	16	25.2	27	ns
prot745	225	13	11	9.6	13.2	22	22	16.8	24	sig
prot746	174	14	14	19.5	19.5	9	13	21	15	ns
prot747	208	7	13	48	30	10	10	45	45	ns
prot748	217	9	8	16.2	16.2	9	9	16.2	9	ns
prot749	112	12	8	19.2	16.8	12	9	10.8	12	ns
prot750	206	11	11	22.5	15	10	8	16.5	18	ns
prot751	166	12	7	30	15	9	9	39	42	ns
prot752	113	10	1	14.4	19.8	24	24	70.2	64.8	sig
prot753	169	10	12	9.6	8.4	8	6	8.4	9.6	ns
prot754	313	7	8	6	10.5	4	8	13.5	13.5	ns
prot755	197	5	13	21	27	12	42	81	18	sig
prot756	124	3	5	12.6	5.4	18	6	32.4	48.6	sig
prot757	246	9	7	2.4	9.6	5	4	9.6	12	ns
prot758	258	6	11	16.5	9	5	8	7.5	16.5	ns
prot759	168	10	6	15	27	10	12	33	30	ns
prot760	260	4	10	16.2	9	6	8	10.8	3.6	ns
prot761	243	7	6	6	4.8	7	9	9.6	10.8	ns
prot762	124	5	16	13.5	13.5	14	16	33	21	sig
prot763	208	6	11	21	21	5	7	39	24	ns
prot764	217	1	6	9	12.6	8	8	12.6	12.6	sig
prot765	197	9	11	14.4	8.4	4	14	10.8	14.4	sig
prot766	177	3	3	6	4.5	5	2	12	10.5	sig
prot767	146	5	5	6	24	6	4	9	9	ns
prot768	157	5	3	9	9	6	5	5.4	10.8	ns
prot769	270	8	2	6	6	5	7	4.8	7.2	ns
prot770	264	4	5	9	10.5	8	6	10.5	10.5	ns
prot771	274	7	10	18	12	7	11	27	42	ns
prot772	156	3	5	19.8	12.6	8	5	9	5.4	ns
prot773	252	12	5	4.8	4.8	7	6	8.4	10.8	ns
prot774	356	4	2	7.5	25.5	6	7	12	12	ns
prot775	180	5	6	24	18	9	11	21	48	sig
prot776	251	3	4	10.8	12.6	14	4	21.6	7.2	sig
prot777	156	6	8	12	12	6	4	9.6	8.4	ns
prot778	227	6	2	4.5	18	5	4	6	4.5	ns
prot779	116	7	11	6	18	5	7	18	33	ns
prot780	154	8	2	3.6	5.4	4	4	7.2	7.2	ns
prot781	198	6	6	13.2	9.6	12	9	8.4	3.6	ns
prot782	236	13	8	4.5	9	11	6	12	10.5	ns
prot783	184	6	4	12	27	6	6	12	36	ns
prot784	122	4	7	9	7.2	5	2	7.2	7.2	ns
prot785	91	7	5	4.8	7.2	4	5	6	8.4	ns
prot786	274	4	3	19.5	6	7	4	12	13.5	ns
prot787	152	5	3	15	24	7	1	18	21	ns
prot788	162	4	0	12.6	7.2	3	3	3.6	12.6	ns
prot789	158	9	5	9.6	8.4	6	3	9.6	9.6	ns
prot790	463	5	6	22.5	12	6	16	15	18	sig
prot791	312	8	7	9	9	3	9	12	9	ns
prot792	261	0	3	7.2	5.4	10	8	16.2	5.4	sig
prot793	392	3	4	4.8	10.8	9	5	8.4	8.4	ns
prot794	182	6	1	6	6	5	5	10.5	4.5	ns
prot795	310	6	4	12	12	8	8	12	30	sig
prot796	382	6	4	7.2	10.8	4	7	5.4	14.4	ns
prot797	113	6	5	10.8	7.2	6	7	3.6	8.4	ns
prot798	111	3	6	7.5	0	3	4	4.5	7.5	ns
prot799	418	2	1	15	24	8	9	12	18	sig
prot800	185	7	8	12.6	5.4	3	5	1.8	7.2	ns
prot801	163	2	3	3.6	3.6	2	4	3.6	4.8	ns
prot802	238	3	7	4.5	12	1	8	9	6	ns
prot803	282	7	4	15	6	1	4	6	6	ns
prot804	305	1	2	7.2	10.8	2	8	9	3.6	ns
prot805	292	7	2	4.8	9.6	2	4	1.2	2.4	ns
prot806	427	4	3	1.5	0	4	6	4.5	3	ns
prot807	234	3	5	12	18	12	3	36	72	sig
prot808	233	4	2	3.6	12.6	3	6	5.4	5.4	ns
prot809	425	2	3	12	4.8	3	3	7.2	6	ns
prot810	95	3	5	4.5	6	5	3	1.5	10.5	ns
prot811	241	5	1	21	18	9	4	21	15	ns
prot812	201	7	3	5.4	7.2	2	2	3.6	7.2	ns
prot813	474	2	4	2.4	10.8	2	2	9.6	1.2	sig
prot814	437	4	1	3	7.5	3	10	1.5	4.5	ns
prot815	411	2	1	9	9	3	6	18	6	ns
prot816	333	4	3	1.8	1.8	1	2	1.8	9	ns
prot817	449	1	5	4.8	4.8	7	5	13.2	13.2	sig
prot818	256	3	1	1.5	4.5	3	3	4.5	10.5	ns
prot819	292	6	4	12	3	3	1	3	9	ns
prot820	669	4	3	10.8	5.4	6	3	9	3.6	ns
prot821	378	2	2	7.2	4.8	9	6	7.2	10.8	sig
prot822	373	3	5	3	4.5	14	2	7.5	6	sig
prot823	327	0	1	9	9	5	2	0	9	ns
prot824	180	3	2	0	3.6	5	3	3.6	5.4	ns
prot825	357	1	3	3.6	2.4	8	3	1.2	1.2	ns
prot826	791	1	3	1.5	3	5	1	1.5	7.5	ns
prot827	1037	2	6	6	3	2	3	0	6	ns
prot828	223	4	3	1.8	7.2	3	2	7.2	3.6	ns
prot829	417	2	2	3.6	4.8	1	6	1.2	1.2	sig
prot830	310	2	3	4.5	3	1	2	7.5	0	ns
prot831	796	2	2	3	12	2	2	9	3	ns
prot832	385	1	2	7.2	0	2	4	18	18	sig
prot833	399	0	3	7.2	3.6	6	8	4.8	4.8	ns
prot834	661	0	3	1.5	3	3	4	3	0	ns
prot835	648	4	0	9	15	2	3	9	6	ns
prot836	172	5	4	0	3.6	3	3	3.6	3.6	ns
prot837	459	2	4	1.2	2.4	0	0	1.2	1.2	ns
prot838	266	0	1	6	1.5	2	3	3	1.5	ns
prot839	85	50	48	150	168	52	58	183	147	ns
prot840	185	55	44	106.2	104.4	54	70	93.6	117	ns
prot841	130	48	53	69.6	63.6	57	59	58.8	49.2	ns
prot842	128	65	34	82.5	64.5	52	44	69	81	ns
prot843	130	64	56	111	138	54	58	159	210	ns
prot844	150	61	60	109.8	106.2	50	49	108	99	ns
prot845	94	32	37	61.2	55.2	47	37	48	45.6	ns
prot846	154	22	14	33	31.5	25	34	40.5	43.5	ns
prot847	76	26	29	75	90	28	25	84	69	ns
prot848	213	24	16	36	32.4	27	45	57.6	68.4	sig
prot849	51	25	16	22.8	20.4	20	18	22.8	22.8	ns
prot850	198	21	23	34.5	34.5	20	12	28.5	22.5	ns
prot851	150	13	15	42	57	11	12	51	33	ns
prot852	161	9	13	16.2	28.8	13	13	28.8	21.6	ns
prot853	227	15	10	9.6	15.6	15	12	10.8	12	ns
prot854	56	19	14	27	22.5	7	22	19.5	19.5	sig
prot855	107	16	14	48	57	26	22	78	48	sig
prot856	85	12	15	30.6	21.6	16	16	27	23.4	ns
prot857	191	17	15	12	10.8	7	12	12	14.4	ns
prot858	207	14	13	22.5	21	10	16	19.5	18	ns
prot859	313	9	8	42	21	8	13	48	33	ns
prot860	150	14	12	19.8	9	15	16	10.8	25.2	ns
prot861	446	12	17	10.8	14.4	16	9	14.4	12	ns
prot862	165	11	10	10.5	13.5	30	30	45	45	sig
prot863	164	14	13	39	30	14	8	42	9	ns
prot864	183	15	17	36	21.6	8	14	28.8	19.8	ns
prot865	112	15	9	6	18	7	10	6	7.2	ns
prot866	99	6	14	15	16.5	9	12	7.5	18	ns
prot867	162	20	10	39	45	10	16	24	48	ns
prot868	294	6	12	14.4	27	8	10	16.2	25.2	sig
prot869	219	13	4	16.8	10.8	9	17	12	12	ns
prot870	139	6	13	21	9	7	13	10.5	13.5	ns
prot871	1091	14	5	45	24	9	6	30	18	ns
prot872	153	7	7	14.4	25.2	9	27	41.4	23.4	sig
prot873	122	7	6	10.8	8.4	7	9	12	19.2	ns
prot874	308	8	8	18	13.5	14	11	10.5	16.5	ns
prot875	274	5	8	18	18	3	8	15	30	ns
prot876	168	11	8	18	12.6	5	14	21.6	21.6	ns
prot877	157	10	5	14.4	4.8	8	2	14.4	10.8	ns
prot878	171	8	13	19.5	12	3	11	7.5	13.5	ns
prot879	163	11	4	30	18	5	11	36	27	ns
prot880	78	11	5	16.2	21.6	8	9	12.6	12.6	ns
prot881	177	11	6	9.6	12	9	8	8.4	12	ns
prot882	198	13	5	7.5	12	10	8	24	33	sig
prot883	322	9	5	15	18	8	4	9	30	ns
prot884	145	4	6	12.6	10.8	14	16	12.6	21.6	ns
prot885	224	10	9	7.2	7.2	4	4	12	7.2	sig
prot886	155	5	5	6	13.5	5	8	9	12	ns
prot887	102	8	15	30	18	24	14	36	42	sig
prot888	207	7	2	9	10.8	5	4	16.2	9	ns
prot889	480	5	7	7.2	7.2	5	2	6	7.2	ns
prot890	104	5	9	7.5	12	7	7	9	9	ns
prot891	204	7	6	27	15	12	6	42	30	sig
prot892	248	4	6	5.4	10.8	11	8	9	10.8	ns
prot893	157	4	7	10.8	12	7	2	6	9.6	ns
prot894	132	9	8	10.5	10.5	11	9	7.5	10.5	sig
prot895	214	5	5	18	21	6	8	36	21	ns
prot896	219	1	8	21.6	7.2	12	24	37.8	21.6	sig
prot897	193	4	9	10.8	8.4	6	9	4.8	6	ns
prot898	155	7	5	12	10.5	15	8	13.5	18	sig
prot899	239	6	5	15	6	8	16	36	18	sig
prot900	116	7	9	10.8	10.8	18	21	54	16.2	sig
prot901	211	4	7	10.8	6	9	11	8.4	7.2	ns
prot902	156	2	7	15	12	6	5	4.5	15	ns
prot903	246	6	7	12	24	12	6	6	15	ns
prot904	218	1	3	9	10.8	9	6	3.6	14.4	ns
prot905	201	6	2	8.4	3.6	2	11	9.6	8.4	ns
prot906	111	4	3	9	6	10	6	3	12	sig
prot907	175	4	5	6	0	6	5	3	9	ns
prot908	195	8	2	5.4	7.2	2	6	12.6	16.2	ns
prot909	292	8	4	6	9.6	7	12	8.4	6	sig
prot910	173	2	2	3	1.5	6	2	4.5	9	ns
prot911	284	2	3	18	12	10	3	21	12	ns
prot912	151	3	4	9	9	2	3	16.2	7.2	ns
prot913	165	6	7	4.8	2.4	3	1	3.6	2.4	ns
prot914	132	6	4	12	0	8	7	4.5	4.5	ns
prot915	177	4	3	9	12	3	6	6	18	ns
prot916	137	2	4	5.4	9	6	5	5.4	7.2	ns
prot917	325	7	5	3.6	4.8	4	6	7.2	8.4	ns
prot918	192	7	3	10.5	4.5	5	4	3	7.5	ns
prot919	170	3	4	3	6	4	6	15	6	ns
prot920	157	1	4	10.8	7.2	12	12	16.2	27	sig
prot921	192	11	5	2.4	7.2	7	4	8.4	6	ns
prot922	474	4	5	9	7.5	6	4	15	6	sig
prot923	186	2	7	12	6	3	5	15	12	ns
prot924	428	1	3	1.8	14.4	3	2	3.6	5.4	ns
prot925	191	9	6	6	3.6	12	6	8.4	7.2	ns
prot926	169	3	4	4.5	4.5	4	3	10.5	6	ns
prot927	166	4	6	9	9	1	3	9	24	ns
prot928	290	2	4	5.4	7.2	4	6	9	12.6	ns
prot929	216	4	3	4.8	4.8	6	6	3.6	2.4	ns
prot930	103	1	6	1.5	4.5	5	6	4.5	0	ns
prot931	271	4	4	9	12	6	2	15	0	ns
prot932	147	4	5	9	12.6	8	4	3.6	16.2	sig
prot933	135	5	1	3.6	4.8	6	4	3.6	9.6	sig
prot934	135	3	1	6	7.5	5	3	6	6	ns
prot935	135	4	4	12	12	2	4	9	9	ns
prot936	135	1	2	10.8	9	5	4	7.2	14.4	sig
prot937	321	4	4	4.8	3.6	6	2	4.8	4.8	sig
prot938	164	2	1	3	1.5	4	1	6	1.5	ns
prot939	113	4	2	15	21	2	4	15	12	sig
prot940	271	4	2	5.4	5.4	3	2	3.6	3.6	ns
prot941	204	3	0	0	2.4	2	2	2.4	4.8	sig
prot942	276	3	2	3	12	7	2	6	4.5	ns
prot943	108	2	4	18	9	6	4	9	6	ns
prot944	91	5	4	10.8	5.4	1	5	3.6	9	sig
prot945	325	5	4	7.2	6	5	3	0	4.8	ns
prot946	114	0	3	3	6	2	3	3	3	ns
prot947	277	0	2	9	9	4	4	9	18	sig
prot948	118	3	3	5.4	5.4	3	4	1.8	5.4	ns
prot949	121	0	2	0	2.4	5	2	1.2	1.2	ns
prot950	198	6	3	0	1.5	1	1	1.5	0	ns
prot951	237	1	2	6	0	4	4	24	6	sig
prot952	220	3	3	10.8	9	2	5	5.4	1.8	ns
prot953	406	1	4	1.2	1.2	3	3	2.4	2.4	sig
prot954	391	3	1	1.5	3	0	2	3	3	ns
prot955	189	2	3	0	9	1	1	6	6	ns
prot956	232	3	2	5.4	1.8	4	2	10.8	10.8	sig
prot957	470	2	3	0	2.4	3	1	0	1.2	ns
prot958	527	3	4	1.5	0	1	1	3	0	ns
prot959	141	1	4	0	9	3	1	3	3	ns
prot960	602	6	2	9	0	0	2	0	1.8	ns
prot961	109	19	25	19.2	30	28	31	31.2	28.8	ns
prot962	258	24	37	40.5	43.5	36	15	33	25.5	ns
prot963	168	19	12	39	42	20	24	84	48	sig
prot964	177	20	21	25.2	32.4	18	14	30.6	34.2	ns
prot965	104	14	13	18	10.8	14	17	13.2	18	ns
prot966	187	9	15	9	9	17	9	18	21	ns
prot967	134	15	10	45	39	18	14	30	45	ns
prot968	153	17	22	5.4	16.2	24	54	59.4	64.8	sig
prot969	125	9	10	12	14.4	8	16	16.8	12	ns
prot970	242	10	18	15	19.5	8	11	19.5	15	ns
prot971	128	9	18	33	39	24	20	42	48	sig
prot972	160	12	6	10.8	18	12	11	10.8	25.2	ns
prot973	65	10	6	10.8	4.8	12	16	13.2	7.2	ns
prot974	143	13	9	21	12	13	18	16.5	13.5	ns
prot975	131	11	6	45	36	13	12	33	18	ns
prot976	128	12	7	30.6	34.2	10	8	14.4	21.6	ns
prot977	76	6	7	13.2	6	3	11	8.4	4.8	ns
prot978	95	12	13	12	19.5	11	8	13.5	10.5	ns
prot979	70	9	8	18	9	8	9	27	42	ns
prot980	136	11	14	19.8	19.8	10	12	25.2	23.4	ns
prot981	116	11	12	14.4	14.4	14	12	13.2	9.6	ns
prot982	108	6	9	19.5	18	9	11	12	18	ns
prot983	195	7	4	24	27	13	12	24	27	ns
prot984	145	12	5	14.4	19.8	7	9	21.6	12.6	ns
prot985	102	8	10	14.4	9.6	12	7	8.4	10.8	ns
prot986	173	3	5	10.5	6	12	4	9	15	ns
prot987	212	5	1	12	27	6	2	18	15	ns
prot988	116	11	14	25.2	7.2	5	6	16.2	9	ns
prot989	219	12	4	13.2	10.8	7	10	8.4	7.2	ns
prot990	312	6	10	6	19.5	11	5	13.5	7.5	ns
prot991	78	8	9	27	24	6	8	30	21	ns
prot992	193	9	5	16.2	12.6	7	11	12.6	18	ns
prot993	500	5	7	3.6	3.6	6	2	6	6	ns
prot994	195	5	3	3	7.5	5	3	9	10.5	ns
prot995	177	4	5	12	24	8	4	21	18	sig
prot996	224	6	4	12.6	9	2	2	5.4	7.2	ns
prot997	239	2	4	2.4	12	4	3	3.6	7.2	ns
prot998	223	3	4	4.5	10.5	8	7	7.5	7.5	ns
prot999	113	5	5	6	27	8	3	21	18	ns
prot1000	94	4	2	7.2	9	4	3	5.4	7.2	ns
prot1001	74	5	5	3.6	4.8	8	7	2.4	8.4	ns
prot1002	265	7	7	6	7.5	6	4	3	7.5	ns
prot1003	225	8	2	9	21	4	6	15	15	ns
prot1004	129	12	8	14.4	9	9	4	9	9	ns
prot1005	210	7	5	4.8	4.8	6	4	8.4	4.8	ns
prot1006	248	12	4	7.5	7.5	4	1	6	6	ns
prot1007	158	3	6	12	21	6	10	27	18	ns
prot1008	68	5	5	12.6	1.8	10	5	7.2	12.6	ns
prot1009	68	2	4	2.4	1.2	9	8	7.2	9.6	sig
prot1010	548	7	6	10.5	9	8	3	13.5	9	ns
prot1011	123	6	2	21	18	6	4	21	15	ns
prot1012	181	1	10	7.2	5.4	6	4	5.4	5.4	ns
prot1013	824	5	7	2.4	3.6	3	2	4.8	8.4	ns
prot1014	250	4	5	4.5	6	5	2	9	4.5	ns
prot1015	242	4	7	9	15	1	1	12	21	ns
prot1016	186	4	5	9	9	15	6	32.4	21.6	sig
prot1017	228	3	6	7.2	8.4	9	5	3.6	6	ns
prot1018	106	5	3	4.5	3	2	10	9	3	sig
prot1019	135	8	5	21	15	4	3	12	27	ns
prot1020	173	2	4	7.2	3.6	3	7	9	7.2	ns
prot1021	245	5	1	10.8	6	15	15	32.4	10.8	sig
prot1022	98	5	7	7.5	3	18	12	13.5	4.5	sig
prot1023	149	5	6	12	18	4	4	12	6	ns
prot1024	136	3	3	1.8	1.8	6	2	3.6	5.4	ns
prot1025	335	4	4	3.6	6	7	2	3.6	3.6	ns
prot1026	81	2	5	6	6	2	6	10.5	7.5	sig
prot1027	124	7	2	21	27	3	6	18	3	ns
prot1028	204	3	4	3.6	3.6	2	4	9	3.6	ns
prot1029	124	0	4	6	2.4	5	1	2.4	12	ns
prot1030	231	2	2	6	3	16	8	12	21	sig
prot1031	192	5	2	21	12	4	5	9	9	ns
prot1032	514	3	2	5.4	3.6	1	3	10.8	9	ns
prot1033	277	5	4	1.2	8.4	7	2	9.6	3.6	ns
prot1034	159	2	2	3	10.5	2	8	7.5	7.5	sig
prot1035	190	5	3	12	9	2	0	15	18	ns
prot1036	225	3	4	5.4	7.2	4	8	7.2	16.2	sig
prot1037	57	2	2	0	3.6	7	7	6	4.8	ns
prot1038	153	3	5	7.5	12	4	3	9	3	ns
prot1039	91	7	6	18	12	6	9	54	27	sig
prot1040	94	2	4	3.6	0	2	6	1.8	9	ns
prot1041	112	6	2	2.4	1.2	3	2	3.6	6	ns
prot1042	336	1	6	7.5	7.5	2	3	4.5	4.5	sig
prot1043	241	0	4	6	0	6	4	0	24	ns
prot1044	108	3	3	5.4	5.4	4	4	16.2	9	ns
prot1045	117	1	7	4.8	7.2	3	6	2.4	6	ns
prot1046	286	3	4	4.5	1.5	2	5	3	0	ns
prot1047	122	1	5	18	6	3	2	6	3	ns
prot1048	273	2	6	5.4	10.8	2	4	1.8	3.6	ns
prot1049	237	3	0	0	2.4	1	0	3.6	3.6	ns
prot1050	222	5	2	4.5	1.5	1	1	4.5	6	ns
prot1051	799	2	6	12	6	4	2	9	6	ns
prot1052	125	2	1	12.6	3.6	2	0	5.4	7.2	ns
prot1053	98	1	2	6	3.6	3	3	3.6	3.6	ns
prot1054	153	1	1	3	3	3	1	7.5	3	ns
prot1055	186	1	1	6	6	1	1	3	0	ns
prot1056	188	4	2	5.4	0	3	6	21.6	32.4	sig
prot1057	127	2	3	1.2	1.2	2	1	1.2	2.4	ns
prot1058	65	128	106	169.5	150	101	121	169.5	162	ns
prot1059	115	30	42	153	123	45	41	135	135	ns
prot1060	65	29	31	46.8	45	31	24	52.2	55.8	ns
prot1061	90	13	15	22.8	15.6	17	17	16.8	25.2	ns
prot1062	120	9	15	19.5	24	10	9	19.5	15	ns
prot1063	83	14	9	30	39	10	7	18	21	ns
prot1064	177	8	5	12.6	9	11	8	7.2	5.4	ns
prot1065	59	4	6	6	10.8	14	9	6	15.6	sig
prot1066	97	10	9	13.5	13.5	12	5	18	15	ns
prot1067	188	3	5	15	27	7	9	36	24	ns
prot1068	82	9	8	10.8	12.6	7	9	7.2	18	ns
prot1069	109	11	10	4.8	2.4	10	10	9.6	8.4	ns
prot1070	109	4	12	16.5	12	17	7	13.5	18	ns
prot1071	168	9	10	24	15	7	31	48	33	sig
prot1072	188	7	7	19.8	9	6	8	12.6	7.2	ns
prot1073	82	6	8	9.6	6	8	6	13.2	12	ns
prot1074	75	6	6	7.5	15	5	4	13.5	9	ns
prot1075	151	8	4	30	12	6	7	24	18	ns
prot1076	175	6	2	14.4	18	18	15	43.2	21.6	sig
prot1077	116	4	9	6	6	2	2	12	7.2	sig
prot1078	161	9	7	6	15	9	4	15	3	ns
prot1079	95	7	11	33	27	6	5	15	36	ns
prot1080	101	7	4	5.4	10.8	24	15	21.6	32.4	sig
prot1081	175	3	9	7.2	4.8	5	2	4.8	1.2	ns
prot1082	401	5	5	7.5	6	5	4	7.5	6	ns
prot1083	214	5	4	12	15	9	4	0	21	ns
prot1084	215	6	3	3.6	3.6	3	9	9	7.2	ns
prot1085	152	5	6	4.8	4.8	4	5	9.6	7.2	ns
prot1086	125	6	5	7.5	4.5	8	8	9	6	sig
prot1087	154	6	6	21	6	3	3	9	30	ns
prot1088	119	2	5	7.2	16.2	3	4	9	14.4	ns
prot1089	145	3	7	3.6	7.2	3	2	7.2	3.6	ns
prot1090	256	5	3	4.5	6	5	4	9	4.5	ns
prot1091	119	6	6	24	12	8	4	12	27	ns
prot1092	159	4	1	7.2	5.4	5	2	10.8	10.8	ns
prot1093	91	1	5	4.8	1.2	3	4	7.2	4.8	ns
prot1094	396	7	4	4.5	4.5	4	6	6	4.5	ns
prot1095	205	1	2	15	6	1	5	12	15	ns
prot1096	108	5	4	9	7.2	1	7	7.2	1.8	sig
prot1097	71	6	3	4.8	2.4	4	4	6	6	ns
prot1098	259	3	4	3	6	4	4	1.5	4.5	ns
prot1099	191	3	2	6	6	3	3	15	15	ns
prot1100	147	6	7	9	0	11	9	12.6	16.2	sig
prot1101	292	3	3	4.8	7.2	2	5	12	4.8	ns
prot1102	69	5	3	3	3	5	11	6	6	sig
prot1103	245	1	5	9	9	3	5	3	9	ns
prot1104	146	2	1	9	5.4	3	4	0	5.4	ns
prot1105	351	4	5	2.4	6	8	4	4.8	4.8	ns
prot1106	106	2	5	1.5	6	2	3	4.5	10.5	ns
prot1107	180	2	6	9	15	2	2	9	6	ns
prot1108	199	5	4	5.4	3.6	4	2	3.6	5.4	ns
prot1109	185	5	2	3.6	2.4	2	4	1.2	3.6	ns
prot1110	182	4	0	4.5	1.5	1	5	1.5	6	ns
prot1111	59	3	5	0	15	3	2	0	15	ns
prot1112	173	3	5	9	7.2	2	3	5.4	9	ns
prot1113	105	6	1	4.8	2.4	3	4	2.4	2.4	ns
prot1114	79	5	2	6	7.5	1	5	3	7.5	ns
prot1115	94	1	1	18	12	3	2	6	15	ns
prot1116	235	2	4	1.8	9	3	0	3.6	3.6	ns
prot1117	99	0	0	2.4	1.2	2	6	7.2	0	ns
prot1118	103	2	1	6	3	4	2	3	3	ns
prot1119	226	4	4	12	6	1	2	24	3	ns
prot1120	168	2	1	7.2	7.2	4	2	3.6	3.6	sig
prot1121	454	2	2	1.2	6	0	5	2.4	3.6	ns
prot1122	92	1	3	6	6	3	2	7.5	7.5	ns
prot1123	99	5	3	3	9	2	2	6	12	ns
prot1124	116	2	2	7.2	12.6	3	3	10.8	3.6	ns
prot1125	90	0	3	4.8	4.8	2	3	2.4	2.4	ns
prot1126	87	3	2	0	10.5	0	2	4.5	3	ns
prot1127	294	1	1	12	3	2	5	3	12	ns
prot1128	354	1	3	3.6	7.2	3	1	0	5.4	ns
prot1129	216	2	5	1.2	1.2	4	4	1.2	1.2	ns
prot1130	138	4	2	4.5	3	2	3	3	7.5	ns
prot1131	187	0	1	3	6	3	2	0	3	ns
prot1132	495	5	0	1.8	1.8	1	1	0	0	ns
prot1133	406	1	3	1.2	1.2	0	4	2.4	2.4	ns
prot1134	382	2	2	7.5	0	2	2	1.5	6	ns
prot1135	272	1	2	3	3	1	1	0	6	ns
prot1136	71	20	20	36	23.4	48	32	86.4	68.4	sig
prot1137	105	27	21	18	26.4	20	23	28.8	28.8	ns
prot1138	234	12	21	36	28.5	15	17	43.5	31.5	ns
prot1139	112	15	12	48	33	11	16	54	54	ns
prot1140	114	13	15	28.8	18	11	20	32.4	23.4	ns
prot1141	112	10	9	10.8	4.8	9	1	13.2	6	ns
prot1142	166	4	5	7.5	15	10	8	6	12	ns
prot1143	104	7	6	3	12	5	8	18	18	ns
prot1144	376	5	6	12.6	7.2	4	9	18	16.2	ns
prot1145	83	7	9	6	3.6	4	6	8.4	8.4	ns
prot1146	51	4	7	10.5	4.5	12	2	4.5	1.5	ns
prot1147	74	5	6	12	21	10	12	18	18	sig
prot1148	74	4	3	5.4	12.6	7	7	28.8	12.6	sig
prot1149	117	5	1	7.2	6	3	4	3.6	2.4	ns
prot1150	106	5	9	1.5	3	2	2	7.5	6	ns
prot1151	110	4	5	6	9	9	18	63	81	sig
prot1152	73	4	8	3.6	3.6	12	21	10.8	16.2	sig
prot1153	113	8	2	3.6	6	7	2	4.8	6	ns
prot1154	358	5	2	6	7.5	5	8	6	6	ns
prot1155	99	3	3	12	6	1	5	6	15	ns
prot1156	115	5	5	9	9	0	0	1.8	1.8	ns
prot1157	180	5	3	3.6	3.6	4	8	2.4	9.6	ns
prot1158	67	3	2	6	1.5	3	2	0	7.5	ns
prot1159	99	1	3	12	9	2	2	3	15	ns
prot1160	99	2	7	7.2	10.8	5	3	5.4	5.4	ns
prot1161	99	2	1	7.2	6	2	6	1.2	3.6	ns
prot1162	98	4	2	7.5	4.5	1	2	7.5	6	ns
prot1163	165	4	5	15	24	6	3	12	9	ns
prot1164	76	1	0	3.6	5.4	9	2	14.4	14.4	sig
prot1165	90	3	2	6	1.2	2	2	10.8	2.4	sig
prot1166	113	3	2	6	1.5	1	3	4.5	1.5	ns
prot1167	90	1	3	6	15	6	3	6	12	sig
prot1168	163	1	2	1.8	5.4	2	5	3.6	5.4	ns
prot1169	102	1	3	4.8	2.4	1	3	3.6	3.6	ns
prot1170	183	2	4	4.5	3	3	2	6	3	ns
prot1171	98	1	4	3	9	2	2	12	3	ns
prot1172	146	1	3	1.8	3.6	0	2	7.2	7.2	ns
prot1173	145	2	1	0	1.2	0	2	2.4	6	ns
prot1174	166	2	2	4.5	0	1	2	9	1.5	ns
prot1175	100	0	1	0	0	3	3	3	3	ns
prot1176	393	1	3	1.8	7.2	4	1	3.6	3.6	ns
prot1177	89	2	3	6	1.2	3	1	3.6	1.2	ns
prot1178	391	0	2	4.5	4.5	3	2	3	3	ns
prot1179	89	3	0	0	3	4	5	3	12	sig
prot1180	1106	7	9	14.4	9	7	10	12.6	12.6	ns
prot1181	3227	6	11	7.2	7.2	6	10	15.6	13.2	ns
prot1182	539	10	9	19.5	9	24	9	40.5	31.5	sig
prot1183	771	9	4	24	3	4	3	21	18	ns
prot1184	2680	4	7	3.6	5.4	4	4	10.8	9	ns
prot1185	917	2	6	3.6	3.6	2	6	4.8	9.6	ns
prot1186	4114	1	3	4.5	3	1	1	1.5	6	ns
prot1187	449	12	0	30	30	7	8	33	18	ns
prot1188	1304	4	7	10.8	5.4	5	3	5.4	9	ns
prot1189	393	6	3	4.8	3.6	9	5	6	4.8	ns
prot1190	1513	1	2	4.5	4.5	2	8	12	6	sig
prot1191	2580	3	4	6	6	3	2	9	6	ns
prot1192	959	2	2	16.2	10.8	8	7	12.6	5.4	ns
prot1193	510	8	7	6	3.6	7	9	4.8	6	ns
prot1194	427	3	11	10.5	10.5	7	8	3	7.5	ns
prot1195	413	3	3	18	9	3	4	9	21	ns
prot1196	819	4	3	1.8	0	3	2	7.2	10.8	ns
prot1197	1779	4	2	4.8	1.2	6	0	0	2.4	ns
prot1198	1379	3	3	3	1.5	3	1	3	3	ns
prot1199	652	4	0	9	9	2	4	9	6	ns
prot1200	704	1	1	5.4	12.6	3	3	5.4	9	ns
prot1201	1028	2	5	1.2	3.6	5	2	3.6	3.6	ns
prot1202	1181	1	2	4.5	3	4	4	0	1.5	ns
prot1203	383	5	4	12	21	2	6	15	30	ns
prot1204	1077	4	7	10.8	3.6	4	3	14.4	5.4	ns
prot1205	452	7	4	8.4	7.2	4	7	4.8	4.8	ns
prot1206	434	1	5	6	3	4	3	4.5	10.5	ns
prot1207	955	1	4	6	15	4	9	9	6	sig
prot1208	528	4	6	3.6	5.4	2	2	5.4	3.6	ns
prot1209	228	5	1	4.8	4.8	2	3	7.2	1.2	ns
prot1210	781	5	1	3	6	8	4	13.5	4.5	sig
prot1211	548	4	2	12	12	2	3	12	12	ns
prot1212	273	3	5	3.6	5.4	12	6	16.2	27	sig
prot1213	153	8	6	13.2	10.8	10	6	4.8	7.2	ns
prot1214	320	4	10	4.5	3	7	5	4.5	6	ns
prot1215	219	5	9	12	9	10	15	18	12	sig
prot1216	410	8	4	10.8	9	2	13	1.8	7.2	sig
prot1217	322	5	3	4.8	4.8	6	7	10.8	9.6	ns
prot1218	629	7	4	3	4.5	4	3	13.5	13.5	ns
prot1219	264	3	4	12	0	6	4	12	6	ns
prot1220	356	5	4	9	7.2	4	3	12.6	9	ns
prot1221	390	4	2	6	2.4	6	5	9.6	1.2	ns
prot1222	235	4	4	6	10.5	5	1	9	3	sig
prot1223	263	1	2	21	0	7	8	12	6	ns
prot1224	481	5	1	0	3.6	0	3	1.8	5.4	ns
prot1225	551	2	2	7.2	2.4	4	7	4.8	4.8	ns
prot1226	481	5	5	9	6	6	6	12	6	ns
prot1227	487	3	5	3	3	1	1	9	3	ns
prot1228	881	2	2	3.6	5.4	2	2	3.6	1.8	ns
prot1229	2284	3	2	6	3.6	5	4	2.4	6	sig
prot1230	852	0	2	4.5	4.5	2	2	1.5	0	ns
prot1231	341	4	3	12	21	4	2	9	27	ns
prot1232	182	2	7	5.4	1.8	2	2	12.6	9	ns
prot1233	327	5	10	7.2	4.8	4	3	4.8	4.8	ns
prot1234	219	6	9	6	6	4	7	6	9	ns
prot1235	406	6	7	12	3	3	6	18	18	ns
prot1236	332	2	3	7.2	5.4	5	2	9	1.8	ns
prot1237	365	8	2	3.6	2.4	5	5	4.8	8.4	ns
prot1238	308	2	4	7.5	7.5	5	3	7.5	3	ns
prot1239	232	2	2	18	3	2	1	0	24	ns
prot1240	2067	3	6	3.6	3.6	3	2	7.2	0	ns
prot1241	865	3	2	1.2	2.4	3	2	6	4.8	ns
prot1242	682	0	4	7.5	3	0	1	0	3	ns
prot1243	573	0	3	3	9	4	4	6	9	ns
prot1244	454	2	5	0	1.8	6	12	14.4	14.4	sig
prot1245	611	10	9	8.4	12	8	11	12	8.4	ns
prot1246	133	5	5	4.5	6	5	4	12	13.5	ns
prot1247	221	4	9	24	30	8	8	48	30	sig
prot1248	153	5	13	12.6	16.2	8	6	12.6	14.4	ns
prot1249	363	3	7	4.8	3.6	5	9	7.2	14.4	ns
prot1250	435	6	6	9	10.5	8	5	6	7.5	ns
prot1251	366	4	3	15	12	6	2	6	18	ns
prot1252	170	4	8	10.8	10.8	7	3	10.8	9	ns
prot1253	267	5	7	1.2	2.4	3	2	4.8	2.4	ns
prot1254	463	4	5	3	7.5	4	0	4.5	4.5	ns
prot1255	542	2	4	18	9	5	3	3	6	ns
prot1256	448	7	3	9	10.8	6	6	7.2	7.2	ns
prot1257	177	8	4	8.4	1.2	3	4	4.8	4.8	ns
prot1258	365	3	5	7.5	6	11	5	13.5	6	sig
prot1259	746	2	3	12	15	0	2	27	6	ns
prot1260	458	5	4	3.6	5.4	4	2	5.4	14.4	ns
prot1261	147	3	3	1.2	6	2	7	9.6	1.2	ns
prot1262	266	4	6	7.5	7.5	7	4	7.5	4.5	ns
prot1263	340	4	3	12	6	4	3	12	6	ns
prot1264	398	3	2	1.8	12.6	2	3	5.4	5.4	sig
prot1265	403	0	4	2.4	7.2	2	3	1.2	4.8	ns
prot1266	302	5	2	7.5	6	3	7	7.5	3	ns
prot1267	465	0	1	6	9	3	3	36	27	sig
prot1268	487	2	1	3.6	3.6	3	0	1.8	7.2	ns
prot1269	568	2	4	2.4	2.4	1	0	2.4	1.2	ns
prot1270	370	0	3	6	12	6	7	3	7.5	sig
prot1271	435	2	1	12	3	2	3	18	6	sig
prot1272	382	2	5	5.4	0	2	1	1.8	1.8	ns
prot1273	400	2	1	0	1.2	5	2	4.8	4.8	sig
prot1274	1317	2	0	3	1.5	1	1	1.5	3	ns
prot1275	1827	2	5	6	9	2	0	0	9	ns
prot1276	227	6	3	5.4	10.8	4	6	14.4	12.6	ns
prot1277	126	7	7	2.4	8.4	3	3	2.4	6	ns
prot1278	199	3	4	3	4.5	9	3	9	10.5	ns
prot1279	186	9	7	15	6	3	8	18	27	ns
prot1280	397	8	9	7.2	5.4	6	1	7.2	3.6	ns
prot1281	191	3	3	4.8	2.4	5	5	4.8	4.8	ns
prot1282	181	3	4	3	7.5	3	5	7.5	6	ns
prot1283	332	4	1	9	15	4	1	3	15	ns
prot1284	207	2	6	10.8	5.4	7	3	5.4	5.4	ns
prot1285	433	1	7	4.8	7.2	8	6	2.4	9.6	ns
prot1286	220	5	4	1.5	6	6	3	15	15	ns
prot1287	174	3	3	9	15	3	6	18	12	ns
prot1288	398	3	2	3.6	7.2	3	1	7.2	9	ns
prot1289	250	4	2	2.4	2.4	1	6	6	9.6	ns
prot1290	254	1	5	3	3	0	0	3	6	ns
prot1291	278	2	2	9	6	1	3	9	6	ns
prot1292	195	3	7	9	9	1	2	7.2	1.8	sig
prot1293	493	3	5	8.4	2.4	4	1	7.2	2.4	ns
prot1294	395	2	4	7.5	7.5	6	3	1.5	6	ns
prot1295	346	1	4	9	6	3	1	9	15	ns
prot1296	386	3	6	1.8	3.6	1	4	3.6	3.6	ns
prot1297	323	3	2	1.2	2.4	1	6	1.2	3.6	ns
prot1298	221	1	2	13.5	1.5	1	1	7.5	12	sig
prot1299	330	7	3	12	9	1	2	15	6	ns
prot1300	913	6	3	7.2	1.8	6	4	9	9	ns
prot1301	216	1	2	7.2	3.6	6	6	7.2	4.8	sig
prot1302	176	2	1	4.5	1.5	3	2	3	4.5	ns
prot1303	396	3	0	6	15	4	1	9	6	ns
prot1304	144	5	1	1.8	3.6	1	4	5.4	5.4	ns
prot1305	340	2	1	1.2	0	4	1	7.2	2.4	ns
prot1306	177	1	1	7.5	0	1	2	7.5	3	ns
prot1307	491	2	4	6	12	2	2	3	3	ns
prot1308	289	3	2	3.6	5.4	4	4	5.4	5.4	ns
prot1309	925	2	0	2.4	7.2	4	4	4.8	2.4	sig
prot1310	266	2	2	1.5	3	3	1	7.5	0	ns
prot1311	584	5	4	3	3	3	3	9	6	ns
prot1312	316	1	5	3.6	1.8	1	1	3.6	0	ns
prot1313	365	3	2	2.4	3.6	2	0	1.2	1.2	ns
prot1314	282	2	4	1.5	1.5	3	1	1.5	1.5	ns
prot1315	465	6	2	9	6	4	5	6	15	ns
prot1316	577	0	2	3.6	1.8	6	6	10.8	7.2	sig
prot1317	274	4	1	4.8	1.2	5	1	4.8	3.6	ns
prot1318	517	2	0	0	1.5	1	2	3	7.5	ns
prot1319	782	5	3	15	6	0	3	3	0	ns
prot1320	567	0	1	3.6	7.2	1	1	1.8	0	ns
prot1321	356	1	0	1.2	0	1	0	1.2	1.2	ns
prot1322	229	1	1	1.5	1.5	18	3	4.5	4.5	sig
prot1323	388	5	0	3	6	1	5	3	3	ns
prot1324	109	6	15	18	12.6	7	6	18	9	ns
prot1325	167	7	6	4.8	4.8	5	4	1.2	6	ns
prot1326	192	6	4	9	6	14	6	9	12	sig
prot1327	174	3	2	12	12	0	6	6	6	ns
prot1328	144	2	1	3.6	10.8	4	11	7.2	16.2	sig
prot1329	139	3	3	7.2	2.4	3	1	3.6	1.2	ns
prot1330	160	5	2	6	7.5	4	4	4.5	10.5	ns
prot1331	220	5	2	12	6	6	4	24	12	ns
prot1332	248	9	5	7.2	7.2	18	9	32.4	27	sig
prot1333	254	1	5	10.8	3.6	2	4	6	3.6	ns
prot1334	213	1	2	4.5	7.5	3	4	1.5	7.5	ns
prot1335	81	3	2	12	12	5	3	9	6	ns
prot1336	318	6	1	9	1.8	6	7	3.6	14.4	ns
prot1337	247	5	4	8.4	3.6	4	4	6	6	sig
prot1338	381	3	2	1.5	12	3	2	4.5	3	ns
prot1339	159	5	0	9	6	3	3	9	18	ns
prot1340	205	3	3	7.2	3.6	3	2	3.6	5.4	ns
prot1341	244	7	2	2.4	3.6	4	1	3.6	8.4	ns
prot1342	160	3	2	3	6	5	2	1.5	3	ns
prot1343	288	6	1	18	15	1	7	12	3	sig
prot1344	383	3	2	5.4	3.6	6	2	9	1.8	ns
prot1345	206	5	2	1.2	4.8	3	3	3.6	6	ns
prot1346	703	2	0	1.5	1.5	1	2	1.5	4.5	ns
prot1347	238	3	2	12	0	2	4	6	6	ns
prot1348	366	2	2	3.6	5.4	5	4	3.6	3.6	sig
prot1349	430	2	2	3.6	2.4	4	0	4.8	2.4	ns
prot1350	637	2	3	7.5	3	9	9	3	6	sig
prot1351	141	2	3	9	6	3	2	3	6	ns
prot1352	140	2	3	5.4	5.4	4	4	3.6	3.6	sig
prot1353	431	1	2	3.6	1.2	0	0	0	1.2	ns
prot1354	969	2	5	1.5	1.5	4	2	4.5	3	ns
prot1355	247	1	0	9	9	2	1	3	3	ns
prot1356	1101	4	2	1.8	3.6	4	8	7.2	9	ns
prot1357	178	2	3	1.2	1.2	2	4	2.4	2.4	ns
prot1358	178	2	0	7.5	4.5	2	6	3	4.5	sig
prot1359	297	2	2	9	9	3	4	3	15	ns
prot1360	238	3	2	3.6	3.6	1	1	5.4	3.6	ns
prot1361	226	1	2	1.2	4.8	9	15	3.6	3.6	sig
prot1362	486	3	5	4.5	1.5	3	2	0	3	ns
prot1363	758	2	1	3	6	5	2	9	9	ns
prot1364	305	2	1	3.6	1.8	9	3	21.6	10.8	sig
prot1365	526	1	1	0	2.4	4	0	0	2.4	ns
prot1366	375	1	0	6	0	4	2	9	6	sig
prot1367	651	3	1	3	6	5	2	6	0	ns
prot1368	5934	0	2	0	3.6	1	4	0	0	ns
prot1369	421	4	0	2.4	1.2	3	3	3.6	7.2	sig
prot1370	142	1	1	0	3	1	2	3	4.5	ns
prot1371	1145	2	4	3	0	1	2	6	0	ns
prot1372	238	4	1	3.6	1.8	0	1	3.6	1.8	ns
prot1373	391	1	3	2.4	3.6	2	1	1.2	1.2	sig
prot1374	618	1	0	0	4.5	2	0	1.5	1.5	ns
prot1375	93	8	7	15	30	2	14	48	12	sig
prot1376	130	5	5	18	12.6	16	22	43.2	14.4	sig
prot1377	83	4	4	3.6	6	6	7	4.8	7.2	ns
prot1378	361	5	7	3	0	2	5	4.5	6	ns
prot1379	193	3	5	18	6	7	3	15	9	ns
prot1380	393	6	5	9	7.2	7	4	7.2	12.6	ns
prot1381	232	4	8	6	4.8	6	1	7.2	7.2	sig
prot1382	201	2	4	4.5	10.5	6	2	10.5	3	ns
prot1383	105	6	3	12	3	5	7	12	9	ns
prot1384	173	0	2	10.8	5.4	2	6	0	7.2	ns
prot1385	182	7	2	2.4	3.6	5	5	2.4	4.8	sig
prot1386	199	2	1	6	7.5	3	3	6	7.5	ns
prot1387	191	6	1	12	3	5	4	12	21	sig
prot1388	274	2	3	1.8	3.6	3	5	3.6	9	ns
prot1389	135	4	2	7.2	2.4	5	0	2.4	4.8	ns
prot1390	169	4	2	4.5	1.5	6	4	9	3	sig
prot1391	688	6	5	9	15	1	4	12	9	ns
prot1392	152	3	2	9	3.6	2	5	7.2	3.6	ns
prot1393	528	5	3	4.8	3.6	1	5	6	6	ns
prot1394	157	3	3	6	10.5	2	2	21	4.5	sig
prot1395	126	6	2	6	12	1	3	3	0	ns
prot1396	80	2	2	12.6	3.6	5	2	3.6	3.6	ns
prot1397	122	2	1	2.4	2.4	2	4	2.4	2.4	ns
prot1398	232	3	3	3	3	3	4	6	4.5	ns
prot1399	171	2	5	6	9	2	2	6	3	ns
prot1400	70	1	0	3.6	7.2	2	2	3.6	7.2	sig
prot1401	130	2	4	1.2	1.2	3	4	3.6	2.4	ns
prot1402	103	3	3	3	6	8	4	12	12	sig
prot1403	547	6	2	12	12	2	3	3	0	ns
prot1404	250	1	0	0	1.8	1	2	3.6	1.8	ns
prot1405	497	3	5	4.8	1.2	1	5	0	1.2	ns
prot1406	312	1	4	3	3	2	0	1.5	1.5	ns
prot1407	152	2	8	9	9	4	1	6	9	ns
prot1408	535	4	3	5.4	5.4	0	2	3.6	7.2	ns
prot1409	87	2	0	2.4	1.2	1	1	2.4	0	ns
prot1410	232	0	1	1.5	6	2	3	3	1.5	ns
prot1411	232	2	1	3	12	2	2	0	6	ns
prot1412	843	1	2	7.2	5.4	3	2	7.2	3.6	ns
prot1413	555	1	4	2.4	0	1	1	2.4	2.4	ns
prot1414	173	1	3	7.5	1.5	1	3	3	0	ns
prot1415	194	0	1	3	3	0	1	3	6	ns
prot1416	180	4	2	1.8	3.6	2	1	0	5.4	ns
prot1417	199	2	2	2.4	1.2	4	2	1.2	1.2	ns
prot1418	287	1	0	3	0	2	2	0	3	ns
prot1419	999	0	1	12	6	2	2	9	6	ns
prot1420	220	1	2	3.6	1.8	2	1	1.8	1.8	ns
prot1421	648	2	0	1.2	2.4	3	2	1.2	2.4	ns
prot1422	164	1	2	1.5	0	1	0	4.5	3	ns
prot1423	181	1	0	3	3	2	0	3	0	ns
prot1424	285	7	4	5.4	12.6	3	3	12.6	7.2	ns
prot1425	172	2	1	3.6	9.6	2	6	0	8.4	ns
prot1426	103	0	4	7.5	12	2	3	10.5	6	ns
prot1427	430	0	3	9	6	6	4	18	6	sig
prot1428	130	8	4	14.4	1.8	8	6	12.6	10.8	ns
prot1429	123	6	3	6	4.8	5	5	4.8	8.4	ns
prot1430	304	0	2	3	6	0	7	6	6	ns
prot1431	164	2	1	9	12	1	2	6	12	ns
prot1432	75	5	3	3.6	1.8	2	3	0	7.2	ns
prot1433	173	8	0	6	4.8	12	12	10.8	3.6	sig
prot1434	176	5	5	9	3	0	1	3	4.5	ns
prot1435	191	4	2	3	21	8	5	15	12	ns
prot1436	138	2	1	9	7.2	1	4	10.8	5.4	ns
prot1437	148	0	2	2.4	2.4	1	5	4.8	3.6	ns
prot1438	101	2	6	6	3	3	3	1.5	6	ns
prot1439	157	4	4	9	12	3	1	12	18	ns
prot1440	488	5	4	1.8	7.2	2	3	3.6	1.8	ns
prot1441	133	6	2	4.8	2.4	4	4	14.4	7.2	sig
prot1442	229	6	0	4.5	7.5	1	6	1.5	6	ns
prot1443	89	3	2	24	3	3	7	3	12	ns
prot1444	317	3	2	3.6	5.4	2	0	0	5.4	ns
prot1445	88	3	2	2.4	3.6	1	0	1.2	3.6	ns
prot1446	180	2	6	3	4.5	2	0	1.5	4.5	ns
prot1447	207	4	8	0	3	1	1	3	3	sig
prot1448	235	4	2	0	3.6	2	4	1.8	7.2	ns
prot1449	86	1	1	0	1.2	5	5	2.4	4.8	sig
prot1450	115	2	3	4.5	4.5	3	2	4.5	3	ns
prot1451	127	5	4	6	12	10	16	12	12	sig
prot1452	229	2	1	1.8	1.8	4	1	1.8	1.8	sig
prot1453	247	1	2	2.4	4.8	1	3	2.4	6	ns
prot1454	573	1	2	4.5	1.5	2	4	9	6	sig
prot1455	176	3	1	6	12	1	2	6	6	ns
prot1456	169	1	2	1.8	5.4	1	1	0	5.4	ns
prot1457	81	1	4	2.4	1.2	3	3	7.2	10.8	sig
prot1458	89	2	1	3	4.5	1	2	3	7.5	ns
prot1459	178	2	1	12	3	3	2	3	6	ns
prot1460	151	2	2	1.8	0	6	3	5.4	16.2	sig
prot1461	146	4	3	1.2	1.2	3	0	2.4	2.4	ns
prot1462	217	0	3	1.5	1.5	5	1	4.5	4.5	ns
prot1463	159	5	3	0	9	1	1	9	9	ns
prot1464	237	2	1	10.8	0	2	1	0	3.6	ns
prot1465	587	2	2	2.4	6	9	5	2.4	4.8	sig
prot1466	128	3	1	4.5	0	1	4	1.5	9	ns
prot1467	425	3	2	3	12	1	1	6	15	ns
prot1468	256	1	2	0	1.8	0	1	0	7.2	ns
prot1469	136	1	2	2.4	1.2	2	2	2.4	0	ns
prot1470	76	4	0	3	1.5	2	1	4.5	0	ns
prot1471	175	4	2	3	3	1	1	15	6	ns
prot1472	231	4	2	5.4	5.4	4	3	3.6	7.2	sig
prot1473	337	3	0	3.6	1.2	2	0	3.6	3.6	ns
prot1474	239	1	4	4.5	0	12	3	9	4.5	sig
prot1475	456	1	1	6	15	0	2	3	3	ns
prot1476	126	0	0	1.8	3.6	2	2	14.4	3.6	sig
prot1477	488	1	0	1.2	0	4	2	2.4	2.4	sig
prot1478	127	1	1	1.5	3	2	4	4.5	3	sig
prot1479	191	4	2	9	3	2	4	3	12	ns
prot1480	114	2	4	16.2	7.2	4	6	19.8	10.8	ns
prot1481	62	1	5	3.6	4.8	4	4	0	3.6	ns
prot1482	350	3	4	7.5	4.5	6	2	7.5	6	sig
prot1483	108	1	2	9	15	3	2	9	18	ns
prot1484	321	4	1	9	3.6	2	3	1.8	7.2	ns
prot1485	308	2	2	4.8	0	1	1	1.2	3.6	ns
prot1486	59	1	2	3	1.5	2	7	6	3	ns
prot1487	218	1	5	6	15	8	2	9	18	sig
prot1488	106	2	4	3.6	7.2	3	3	3.6	0	ns
prot1489	154	2	2	1.2	6	10	6	4.8	12	sig
prot1490	166	2	1	1.5	3	1	2	0	4.5	ns
prot1491	515	3	3	6	6	3	3	6	12	ns
prot1492	183	1	2	5.4	3.6	2	4	1.8	1.8	ns
prot1493	162	4	4	0	4.8	7	6	1.2	1.2	ns
prot1494	140	2	2	3	1.5	3	2	3	6	ns
prot1495	169	1	0	6	0	1	1	3	3	sig
prot1496	242	0	2	1.8	3.6	2	2	3.6	3.6	ns
prot1497	292	3	2	6	2.4	1	5	2.4	1.2	ns
prot1498	197	2	3	6	3	3	4	1.5	3	ns
prot1499	856	3	0	0	6	2	4	12	6	sig
prot1500	127	0	3	0	5.4	3	1	1.8	0	ns
prot1501	72	3	3	2.4	3.6	1	2	1.2	6	sig
prot1502	148	0	4	1.5	3	2	3	6	1.5	ns
prot1503	53	1	1	3	12	2	1	0	0	ns
prot1504	98	1	2	3.6	3.6	1	3	1.8	9	ns
prot1505	405	1	3	1.2	0	3	1	0	2.4	ns
prot1506	104	2	1	0	1.5	2	1	1.5	7.5	ns
prot1507	176	3	2	3	6	1	1	12	3	ns
prot1508	125	1	2	1.8	1.8	4	6	10.8	7.2	sig
prot1509	160	2	1	0	0	0	3	3.6	7.2	ns
prot1510	316	2	0	1.5	4.5	1	3	3	1.5	ns
prot1511	978	2	1	3	3	1	1	3	3	ns
prot1512	234	2	2	5.4	1.8	6	3	10.8	21.6	sig
prot1513	431	3	1	1.2	1.2	4	2	0	1.2	ns
prot1514	2591	3	7	6	1.5	3	4	6	3	ns
prot1515	712	2	3	15	9	9	11	27	21	sig
prot1516	1852	2	1	7.2	1.8	3	3	10.8	10.8	ns
prot1517	2086	4	2	6	6	9	15	3.6	25.2	sig
prot1518	1064	1	8	7.5	7.5	5	1	7.5	3	ns
prot1519	609	6	4	18	9	13	7	30	24	ns
prot1520	645	4	1	1.8	3.6	2	5	9	3.6	ns
prot1521	969	1	2	2.4	3.6	1	3	2.4	2.4	ns
prot1522	857	2	0	1.5	0	2	0	0	4.5	ns
prot1523	488	1	3	9	6	1	2	12	6	ns
prot1524	2821	3	0	3.6	3.6	5	1	3.6	5.4	ns
prot1525	512	2	3	4.8	6	3	4	4.8	6	ns
prot1526	876	5	3	4.5	3	5	1	1.5	3	ns
prot1527	543	6	3	9	12	3	4	12	12	ns
prot1528	809	2	5	5.4	7.2	1	1	1.8	7.2	ns
prot1529	1674	1	1	1.2	3.6	0	2	1.2	1.2	ns
prot1530	1191	2	1	1.5	0	0	2	0	1.5	ns
prot1531	208	7	10	18	15	8	3	6	6	ns
prot1532	437	2	2	3.6	3.6	3	3	3.6	3.6	ns
prot1533	510	3	1	4.8	1.2	3	6	4.8	4.8	ns
prot1534	695	3	5	3	4.5	6	2	7.5	4.5	ns
prot1535	227	2	0	9	3	0	2	9	12	ns
prot1536	700	6	4	5.4	3.6	3	2	1.8	3.6	ns
prot1537	218	1	1	3.6	2.4	2	1	1.2	2.4	ns
prot1538	423	2	4	3	3	2	2	1.5	7.5	ns
prot1539	873	1	2	3	9	1	2	9	0	ns
prot1540	1426	2	3	5.4	5.4	2	1	1.8	5.4	ns
prot1541	520	1	0	1.2	2.4	2	2	4.8	4.8	sig
prot1542	290	5	11	10.5	22.5	7	14	1.5	7.5	ns
prot1543	296	6	3	12	21	18	9	72	27	sig
prot1544	309	6	1	7.2	9	2	5	9	9	ns
prot1545	502	10	2	2.4	1.2	4	3	6	10.8	ns
prot1546	204	0	1	1.5	3	1	1	1.5	1.5	sig
prot1547	437	5	1	9	3	1	3	12	12	ns
prot1548	314	3	2	3.6	0	2	5	3.6	9	ns
prot1549	402	0	6	1.2	2.4	3	1	4.8	3.6	ns
prot1550	188	1	4	1.5	1.5	2	1	6	3	ns
prot1551	434	3	4	9	6	6	2	9	12	sig
prot1552	325	2	5	1.8	3.6	2	2	7.2	3.6	sig
prot1553	607	0	1	1.2	1.2	0	0	1.2	0	ns
prot1554	739	4	1	4.5	1.5	0	4	4.5	6	ns
prot1555	235	1	4	3	15	2	2	6	6	sig
prot1556	982	1	1	3.6	10.8	6	4	3.6	7.2	sig
prot1557	392	4	3	4.8	3.6	2	2	2.4	2.4	ns
prot1558	543	1	0	6	0	3	2	3	1.5	ns
prot1559	462	1	4	0	3	2	2	0	9	ns
prot1560	348	2	2	5.4	1.8	2	2	5.4	3.6	ns
prot1561	463	1	1	0	0	1	0	0	1.2	ns
prot1562	173	2	3	9	3	6	4	7.5	4.5	ns
prot1563	274	2	2	3	9	3	2	6	18	sig
prot1564	251	2	4	5.4	3.6	1	3	7.2	1.8	ns
prot1565	231	3	1	8.4	6	2	3	2.4	3.6	ns
prot1566	394	1	5	7.5	4.5	3	2	9	4.5	sig
prot1567	240	4	5	0	12	5	1	12	15	ns
prot1568	441	3	1	5.4	7.2	4	4	5.4	14.4	sig
prot1569	200	2	0	3.6	4.8	2	1	2.4	4.8	ns
prot1570	371	2	2	1.5	4.5	2	3	3	0	ns
prot1571	313	4	4	6	6	4	5	6	12	ns
prot1572	730	1	5	5.4	5.4	1	2	7.2	5.4	ns
prot1573	329	0	1	0	3.6	1	4	6	6	ns
prot1574	627	0	1	4.5	1.5	2	3	6	0	ns
prot1575	250	1	0	6	9	3	1	24	3	ns
prot1576	144	2	1	0	3.6	3	6	16.2	10.8	sig
prot1577	472	3	5	1.2	3.6	3	0	4.8	4.8	ns
prot1578	421	2	3	7.5	4.5	2	1	3	3	ns
prot1579	250	1	4	9	0	1	2	9	3	ns
prot1580	266	0	1	3.6	7.2	2	0	0	1.8	ns
prot1581	861	1	3	3.6	0	3	1	3.6	1.2	ns
prot1582	1312	4	0	3	3	2	3	4.5	1.5	ns
prot1583	493	4	4	0	6	3	2	0	15	ns
prot1584	1082	1	2	3.6	3.6	2	1	1.8	1.8	ns
prot1585	648	1	1	2.4	2.4	1	3	1.2	1.2	ns
prot1586	276	0	1	7.5	4.5	2	2	4.5	3	ns
prot1587	518	1	1	3	12	3	3	0	6	ns
prot1588	640	1	1	1.8	1.8	0	3	3.6	1.8	ns
prot1589	722	2	4	1.2	4.8	6	3	4.8	3.6	ns
prot1590	147	4	5	1.5	3	4	4	0	7.5	ns
prot1591	193	3	4	6	12	1	4	9	3	ns
prot1592	194	3	1	9	5.4	2	7	10.8	1.8	ns
prot1593	365	5	2	3.6	1.2	4	0	1.2	4.8	ns
prot1594	290	2	1	4.5	6	4	4	3	9	sig
prot1595	636	3	9	15	12	5	7	0	0	ns
prot1596	1160	3	2	7.2	1.8	0	3	0	1.8	ns
prot1597	641	2	5	3.6	1.2	2	3	2.4	1.2	ns
prot1598	175	4	3	6	1.5	4	7	7.5	3	sig
prot1599	318	1	2	3	6	4	2	24	18	sig
prot1600	424	2	6	1.8	0	0	1	1.8	3.6	ns
prot1601	348	0	3	1.2	2.4	5	2	4.8	1.2	sig
prot1602	227	1	1	1.5	0	0	1	3	1.5	ns
prot1603	427	1	0	3	3	1	6	9	6	ns
prot1604	268	3	3	1.8	1.8	4	2	7.2	3.6	sig
prot1605	357	2	3	0	0	2	0	0	0	ns
prot1606	174	3	2	0	3	2	3	6	1.5	ns
prot1607	233	1	3	9	6	0	2	3	6	ns
prot1608	217	2	0	0	1.8	2	0	3.6	0	ns
prot1609	980	2	2	2.4	1.2	0	3	2.4	0	ns
prot1610	263	1	1	4.5	0	1	2	1.5	1.5	ns
prot1611	169	1	0	6	15	2	2	0	9	ns
prot1612	178	3	0	1.8	1.8	2	0	7.2	1.8	ns
prot1613	355	0	0	1.2	0	2	3	2.4	2.4	sig
prot1614	604	2	0	1.5	3	1	0	0	0	ns
prot1615	149	3	2	6	0	2	2	9	6	sig
prot1616	594	1	0	3.6	0	2	2	3.6	7.2	sig
prot1617	257	0	2	1.2	1.2	0	0	0	1.2	ns
prot1618	421	0	1	3	3	3	3	3	1.5	ns
prot1619	712	0	3	3	0	4	2	0	6	ns
prot1620	423	4	0	1.8	1.8	2	1	3.6	3.6	sig
prot1621	488	1	0	0	1.2	0	0	2.4	0	ns
prot1622	1872	4	3	0	1.5	2	1	1.5	0	ns
prot1623	153	7	6	18	15	7	6	3	6	ns
prot1624	275	5	5	5.4	10.8	7	8	7.2	3.6	ns
prot1625	463	7	3	6	8.4	3	5	3.6	7.2	ns
prot1626	103	1	5	9	1.5	3	2	3	7.5	ns
prot1627	287	1	2	12	6	2	2	24	9	ns
prot1628	282	3	2	5.4	1.8	4	4	5.4	7.2	ns
prot1629	200	2	0	7.2	6	2	2	2.4	2.4	ns
prot1630	149	3	3	4.5	3	3	2	6	1.5	ns
prot1631	149	1	1	9	9	1	3	18	9	ns
prot1632	132	2	5	5.4	1.8	2	0	5.4	0	ns
prot1633	118	1	2	3.6	0	1	2	2.4	2.4	ns
prot1634	191	2	1	3	4.5	3	5	3	6	ns
prot1635	189	3	4	15	9	2	2	0	12	ns
prot1636	273	6	6	0	3.6	2	4	5.4	1.8	ns
prot1637	327	0	2	1.2	2.4	3	0	2.4	1.2	ns
prot1638	148	4	3	1.5	6	0	1	3	1.5	ns
prot1639	206	1	1	3	9	8	2	6	18	sig
prot1640	108	3	0	3.6	0	3	1	3.6	5.4	ns
prot1641	267	6	2	0	2.4	6	1	4.8	4.8	ns
prot1642	204	1	3	0	6	1	1	0	1.5	ns
prot1643	223	3	0	3	3	4	2	0	12	ns
prot1644	298	2	5	3.6	7.2	6	6	10.8	16.2	sig
prot1645	194	3	2	2.4	1.2	2	3	4.8	4.8	sig
prot1646	77	3	0	6	1.5	2	0	0	4.5	ns
prot1647	166	2	2	15	0	0	2	3	3	ns
prot1648	418	1	1	5.4	7.2	2	1	1.8	1.8	sig
prot1649	418	2	1	2.4	1.2	0	3	2.4	1.2	ns
prot1650	127	2	5	3	0	6	6	6	4.5	ns
prot1651	279	0	1	9	3	5	2	12	12	sig
prot1652	181	1	2	7.2	1.8	2	3	3.6	3.6	ns
prot1653	129	3	2	0	2.4	2	3	1.2	1.2	ns
prot1654	161	1	1	3	0	0	0	3	3	ns
prot1655	126	1	1	3	9	2	4	3	9	ns
prot1656	326	2	0	5.4	12.6	2	4	1.8	0	ns
prot1657	207	4	1	1.2	4.8	2	2	4.8	1.2	ns
prot1658	191	2	1	4.5	3	2	1	3	0	ns
prot1659	238	3	1	3	9	1	1	0	0	ns
prot1660	210	1	0	1.8	3.6	5	2	3.6	1.8	ns
prot1661	331	0	1	4.8	3.6	1	1	1.2	2.4	ns
prot1662	574	0	1	6	1.5	15	6	4.5	9	sig
prot1663	455	2	1	0	0	3	1	3	3	ns
prot1664	553	2	2	1.8	3.6	1	2	3.6	5.4	ns
prot1665	522	1	3	1.2	1.2	3	1	2.4	4.8	ns
prot1666	325	0	1	3	0	3	2	1.5	3	ns
prot1667	208	0	2	6	9	0	0	3	9	ns
prot1668	232	1	3	5.4	1.8	3	1	1.8	7.2	ns
prot1669	219	2	2	2.4	3.6	2	3	1.2	1.2	ns
prot1670	409	0	1	1.5	3	1	0	3	4.5	ns
prot1671	233	2	2	6	9	3	2	18	3	ns
prot1672	772	0	0	3.6	1.8	2	4	0	3.6	ns
prot1673	360	1	3	1.2	4.8	3	1	1.2	1.2	ns
prot1674	439	2	0	1.5	1.5	0	2	0	3	ns
prot1675	442	1	1	3	0	2	1	3	0	ns
prot1676	138	1	2	1.8	3.6	1	0	1.8	3.6	ns
prot1677	106	0	2	1.2	1.2	3	2	2.4	7.2	sig
prot1678	370	0	0	4.5	4.5	1	3	1.5	3	ns
prot1679	629	1	2	0	0	3	0	3	6	ns
prot1680	187	1	1	0	1.8	0	2	1.8	3.6	ns
prot1681	596	0	0	1.2	0	0	2	2.4	1.2	ns
prot1682	255	1	0	3	0	0	0	1.5	3	ns
prot1683	92	7	4	12	12	5	12	3	21	ns
prot1684	171	2	3	9	1.8	5	3	5.4	5.4	ns
prot1685	165	5	2	6	4.8	4	2	4.8	3.6	ns
prot1686	148	5	4	0	3	13	2	10.5	10.5	sig
prot1687	229	1	2	15	3	2	2	6	9	sig
prot1688	123	4	3	0	1.8	2	1	5.4	0	ns
prot1689	77	4	4	3.6	0	1	2	3.6	0	ns
prot1690	465	3	4	1.5	0	4	4	6	4.5	ns
prot1691	279	1	1	9	6	2	2	6	6	sig
prot1692	278	2	2	1.8	0	1	2	0	1.8	ns
prot1693	119	2	1	1.2	0	2	2	2.4	2.4	sig
prot1694	148	0	0	1.5	3	0	2	1.5	1.5	ns
prot1695	72	2	3	6	3	0	0	3	12	ns
prot1696	353	3	1	3.6	5.4	2	3	3.6	3.6	sig
prot1697	196	0	1	3.6	0	2	2	3.6	3.6	ns
prot1698	174	1	1	1.5	0	6	2	6	4.5	ns
prot1699	126	1	4	12	9	2	3	9	3	ns
prot1700	235	1	3	5.4	10.8	3	9	5.4	5.4	sig
prot1701	235	2	2	1.2	1.2	0	2	3.6	0	ns
prot1702	110	2	0	9	4.5	0	4	3	0	ns
prot1703	188	2	1	6	6	1	2	9	3	ns
prot1704	225	1	1	0	1.8	2	4	7.2	7.2	sig
prot1705	138	2	2	0	2.4	2	1	2.4	1.2	sig
prot1706	174	5	3	3	3	3	3	7.5	1.5	ns
prot1707	672	1	5	3	6	0	2	6	3	ns
prot1708	84	2	0	1.8	5.4	5	1	1.8	3.6	ns
prot1709	107	3	2	1.2	4.8	2	3	3.6	0	ns
prot1710	146	2	1	6	1.5	4	1	6	0	ns
prot1711	183	2	1	12	9	4	1	6	15	sig
prot1712	555	1	1	0	1.8	2	2	5.4	0	ns
prot1713	467	1	0	1.2	0	0	1	1.2	6	ns
prot1714	265	2	0	7.5	0	2	2	0	4.5	ns
prot1715	598	3	2	6	6	5	2	6	3	ns
prot1716	317	2	1	0	1.8	0	0	1.8	3.6	ns
prot1717	196	3	2	2.4	1.2	5	1	1.2	2.4	sig
prot1718	267	0	2	3	6	2	0	1.5	3	ns
prot1719	612	0	2	0	6	0	0	9	9	ns
prot1720	62	1	2	0	3.6	0	0	0	1.8	ns
prot1721	77	0	1	1.2	1.2	1	1	4.8	0	ns
prot1722	68	0	3	0	3	1	0	0	1.5	ns
prot1723	632	2	1	6	0	2	2	9	0	ns
prot1724	230	3	3	1.8	3.6	1	0	0	1.8	ns
prot1725	133	0	0	2.4	0	1	0	3.6	0	ns
prot1726	334	3	1	3	0	0	1	3	3	ns
prot1727	311	1	2	0	0	1	0	9	0	ns
prot1728	563	1	1	7.2	0	1	1	3.6	1.8	ns
prot1729	327	2	1	0	3.6	2	0	0	2.4	ns
prot1730	144	1	1	0	1.5	2	2	3	3	ns
prot1731	668	0	0	3	3	3	3	9	9	sig
prot1732	85	1	1	3.6	1.8	3	2	1.8	0	ns
prot1733	102	0	3	1.2	1.2	2	0	2.4	0	ns
prot1734	508	2	0	3	4.5	1	1	0	1.5	ns
prot1735	226	0	0	6	6	0	3	0	3	ns
prot1736	676	1	0	1.8	3.6	2	0	0	0	ns
prot1737	539	2	1	0	1.2	3	0	0	1.2	ns
prot1738	295	1	0	0	3	0	0	1.5	0	ns
prot1739	224	0	1	0	6	0	0	0	0	ns
prot1740	2292	1	2	0	3.6	5	2	3.6	3.6	sig
prot1741	170	3	3	2.4	2.4	1	4	7.2	1.2	sig
prot1742	134	1	2	3	9	0	4	4.5	4.5	ns
prot1743	255	2	2	12	6	0	2	9	6	ns
prot1744	304	2	4	5.4	12.6	1	6	7.2	10.8	ns
prot1745	237	1	1	2.4	7.2	0	5	4.8	3.6	ns
prot1746	105	1	4	1.5	4.5	1	1	6	6	sig
prot1747	69	2	0	12	6	3	9	9	9	sig
prot1748	247	0	3	5.4	7.2	1	4	5.4	0	ns
prot1749	99	2	2	1.2	2.4	0	0	2.4	4.8	ns
prot1750	116	5	1	3	3	3	3	3	3	ns
prot1751	152	0	3	0	3	1	1	3	3	ns
prot1752	225	2	2	0	1.8	4	4	1.8	3.6	sig
prot1753	147	4	3	4.8	4.8	1	0	7.2	1.2	ns
prot1754	125	2	4	6	4.5	4	1	0	0	ns
prot1755	90	2	3	3	6	3	1	3	3	ns
prot1756	237	1	0	3.6	1.8	0	3	3.6	5.4	ns
prot1757	66	2	4	2.4	0	3	1	0	3.6	ns
prot1758	264	0	4	0	0	2	1	6	0	ns
prot1759	137	3	2	15	3	1	2	6	3	ns
prot1760	511	1	3	1.8	5.4	3	5	1.8	3.6	ns
prot1761	141	1	0	2.4	1.2	0	2	1.2	1.2	ns
prot1762	280	2	0	1.5	0	2	0	1.5	1.5	ns
prot1763	302	0	1	3	15	0	0	0	0	ns
prot1764	74	2	2	1.8	5.4	0	0	5.4	0	ns
prot1765	171	0	1	3.6	0	3	0	1.2	1.2	ns
prot1766	95	1	1	4.5	1.5	0	3	1.5	3	ns
prot1767	367	0	4	3	0	1	0	3	12	ns
prot1768	144	2	2	1.8	0	1	0	1.8	0	ns
prot1769	664	1	2	0	2.4	1	1	2.4	0	ns
prot1770	179	1	0	3	4.5	3	1	3	1.5	ns
prot1771	114	0	0	0	0	0	0	0	3	ns
prot1772	161	3	0	1.8	0	3	1	0	3.6	ns
prot1773	205	2	1	0	1.2	0	2	1.2	1.2	ns
prot1774	305	1	0	0	1.5	2	2	0	1.5	ns
prot1775	416	1	0	3	0	1	2	6	0	ns
prot1776	397	0	0	3.6	1.8	3	3	5.4	5.4	sig
prot1777	224	2	2	1.2	0	2	4	4.8	2.4	sig
prot1778	314	1	0	1.5	1.5	1	1	4.5	3	ns
prot1779	174	0	4	3	6	0	0	0	9	ns
prot1780	416	0	1	0	1.8	3	2	1.8	3.6	ns
prot1781	131	2	0	3.6	1.2	2	1	2.4	0	ns
prot1782	107	1	2	4.5	1.5	2	1	3	0	ns
prot1783	163	1	0	6	3	0	3	6	6	ns
prot1784	564	2	0	1.8	1.8	1	1	0	0	ns
prot1785	208	3	1	0	0	0	0	2.4	2.4	ns
prot1786	135	3	1	0	7.5	2	1	1.5	0	ns
prot1787	3394	7	4	9	3	3	2	9	9	ns
prot1788	1957	1	0	5.4	0	5	0	3.6	1.8	ns
prot1789	1088	1	0	6	2.4	3	3	14.4	7.2	sig
prot1790	424	2	4	4.5	3	0	5	4.5	1.5	ns
prot1791	1035	1	3	3	6	1	1	12	6	ns
prot1792	926	1	3	1.8	0	3	3	1.8	3.6	ns
prot1793	1669	0	2	1.2	2.4	1	2	1.2	2.4	sig
prot1794	201	1	2	0	1.5	3	1	6	7.5	ns
prot1795	539	0	1	0	0	1	3	9	9	ns
prot1796	638	1	2	1.8	1.8	1	0	0	3.6	ns
prot1797	225	6	5	6	6	5	7	12	6	ns
prot1798	319	3	1	4.5	12	4	1	4.5	4.5	ns
prot1799	520	2	1	3	12	2	8	6	6	sig
prot1800	785	2	0	1.8	7.2	1	3	7.2	5.4	ns
prot1801	629	2	2	7.2	2.4	1	4	4.8	3.6	ns
prot1802	341	2	3	1.5	1.5	1	1	6	1.5	ns
prot1803	412	2	1	6	9	0	1	3	3	ns
prot1804	308	2	2	1.8	0	2	2	3.6	10.8	sig
prot1805	743	1	1	0	3.6	1	0	2.4	4.8	ns
prot1806	470	2	1	0	1.5	2	2	4.5	4.5	ns
prot1807	1140	3	1	3	3	1	1	3	6	ns
prot1808	1466	0	1	1.8	0	1	0	1.8	0	ns
prot1809	254	1	2	3.6	2.4	2	0	2.4	1.2	ns
prot1810	257	1	2	6	4.5	2	3	1.5	3	ns
prot1811	375	4	4	3	6	1	2	3	3	ns
prot1812	1882	3	1	3.6	5.4	1	1	1.8	0	ns
prot1813	1300	0	0	1.2	1.2	0	3	0	0	ns
prot1814	444	3	0	4.5	0	4	5	6	3	sig
prot1815	832	2	3	0	9	1	0	3	15	ns
prot1816	582	2	2	3.6	1.8	2	2	0	3.6	ns
prot1817	280	1	3	1.2	2.4	1	1	1.2	1.2	sig
prot1818	1244	1	4	3	0	2	2	4.5	1.5	ns
prot1819	276	0	0	6	3	0	3	6	3	ns
prot1820	623	1	1	5.4	1.8	4	0	1.8	0	ns
prot1821	450	0	0	2.4	1.2	0	1	0	0	ns
prot1822	247	3	1	0	1.5	0	1	3	1.5	ns
prot1823	387	2	2	6	0	0	0	3	3	ns
prot1824	662	1	1	5.4	3.6	0	2	1.8	0	ns
prot1825	743	0	1	1.2	2.4	1	0	1.2	3.6	ns
prot1826	874	3	0	0	0	0	1	3	1.5	ns
prot1827	1301	0	0	6	6	1	1	6	0	ns
prot1828	274	4	4	3.6	3.6	1	0	3.6	3.6	ns
prot1829	551	3	1	2.4	4.8	1	3	8.4	0	ns
prot1830	447	1	3	1.5	0	3	2	4.5	3	ns
prot1831	154	0	1	3	6	6	2	12	3	ns
prot1832	210	1	2	5.4	1.8	2	1	1.8	3.6	ns
prot1833	290	3	6	3.6	6	9	6	10.8	3.6	sig
prot1834	220	3	2	3	3	1	2	1.5	3	ns
prot1835	184	4	6	0	3	4	4	21	3	sig
prot1836	168	2	1	5.4	3.6	2	5	7.2	3.6	sig
prot1837	102	5	6	2.4	1.2	3	9	10.8	14.4	sig
prot1838	327	3	1	1.5	1.5	1	2	1.5	1.5	ns
prot1839	962	1	5	3	3	1	2	3	6	sig
prot1840	556	1	1	1.8	3.6	1	1	3.6	3.6	sig
prot1841	374	1	1	2.4	0	2	3	2.4	3.6	ns
prot1842	728	1	2	0	1.5	2	3	6	3	sig
prot1843	243	4	1	6	12	1	2	3	6	ns
prot1844	127	1	0	1.8	1.8	2	4	12.6	16.2	sig
prot1845	519	1	4	2.4	4.8	0	1	2.4	2.4	ns
prot1846	492	5	2	3	4.5	0	0	7.5	1.5	ns
prot1847	233	0	0	0	0	1	1	0	9	ns
prot1848	287	2	1	1.8	0	0	1	0	0	ns
prot1849	337	2	2	1.2	2.4	1	2	1.2	1.2	ns
prot1850	404	1	1	3	0	0	3	3	6	ns
prot1851	3175	0	4	3	3	0	1	9	3	ns
prot1852	243	2	0	0	0	0	1	1.8	1.8	ns
prot1853	275	2	0	2.4	1.2	3	3	0	0	ns
prot1854	648	1	3	3	3	4	1	0	6	ns
prot1855	172	0	2	3	6	1	1	9	3	ns
prot1856	283	4	0	5.4	5.4	2	5	3.6	16.2	sig
prot1857	159	1	3	0	6	0	5	0	0	ns
prot1858	372	1	2	3	1.5	1	1	1.5	3	ns
prot1859	174	1	3	6	6	0	1	6	9	ns
prot1860	182	2	3	1.8	0	2	0	1.8	0	ns
prot1861	251	2	1	3.6	0	4	10	2.4	2.4	sig
prot1862	1009	2	1	6	4.5	0	3	0	7.5	ns
prot1863	233	1	1	3	3	0	1	0	3	ns
prot1864	158	4	1	10.8	0	3	2	7.2	5.4	ns
prot1865	200	5	1	0	1.2	1	0	2.4	2.4	ns
prot1866	292	2	2	1.5	1.5	2	3	1.5	0	ns
prot1867	399	0	1	0	6	1	2	3	0	ns
prot1868	229	0	1	3.6	3.6	3	2	0	3.6	ns
prot1869	228	3	3	2.4	1.2	2	1	1.2	1.2	ns
prot1870	445	0	1	1.5	1.5	0	2	3	4.5	ns
prot1871	334	1	0	0	3	0	2	6	3	ns
prot1872	848	0	4	5.4	3.6	2	4	5.4	3.6	ns
prot1873	151	4	4	0	2.4	1	4	1.2	3.6	ns
prot1874	1410	1	5	3	1.5	2	2	4.5	1.5	ns
prot1875	164	1	2	3	6	2	2	6	3	sig
prot1876	114	2	3	5.4	0	4	2	3.6	14.4	sig
prot1877	262	0	0	2.4	0	2	8	2.4	2.4	sig
prot1878	174	0	0	3	1.5	1	4	1.5	4.5	ns
prot1879	987	1	2	6	0	1	1	3	3	ns
prot1880	170	1	1	0	1.8	2	1	1.8	0	ns
prot1881	399	1	0	1.2	2.4	0	0	0	3.6	ns
prot1882	504	0	1	3	4.5	2	4	4.5	0	ns
prot1883	359	1	1	12	3	1	1	3	3	sig
prot1884	85	1	2	1.8	0	1	1	1.8	3.6	ns
prot1885	186	1	2	0	0	0	2	0	0	ns
prot1886	231	0	0	3	0	3	2	0	4.5	ns
prot1887	161	0	3	12	6	1	2	6	6	ns
prot1888	296	0	1	0	3.6	0	0	1.8	3.6	ns
prot1889	362	1	2	4.8	2.4	1	2	6	1.2	ns
prot1890	492	1	2	3	0	0	1	3	0	ns
prot1891	240	1	0	0	6	1	1	3	3	sig
prot1892	587	0	2	5.4	1.8	0	0	3.6	5.4	ns
prot1893	523	1	0	1.2	1.2	0	2	1.2	1.2	ns
prot1894	979	1	0	1.5	1.5	1	0	1.5	1.5	ns
prot1895	2381	0	1	9	3	2	2	0	0	ns
prot1896	246	1	0	0	0	6	3	5.4	10.8	sig
prot1897	309	0	2	1.2	2.4	0	2	1.2	1.2	ns
prot1898	214	0	2	0	0	1	2	1.5	6	sig
prot1899	659	0	0	0	3	1	5	6	3	ns
prot1900	185	2	1	1.8	0	1	3	0	7.2	ns
prot1901	201	4	2	2.4	1.2	1	2	0	0	ns
prot1902	464	1	0	3	0	1	2	0	1.5	ns
prot1903	298	0	0	3	6	1	1	0	0	ns
prot1904	502	0	1	3.6	0	2	2	3.6	3.6	sig
prot1905	295	2	0	0	1.2	6	3	3.6	7.2	sig
prot1906	1921	0	1	3	1.5	2	0	1.5	0	ns
prot1907	900	3	0	3	6	0	2	3	0	ns
prot1908	1567	1	0	1.8	3.6	1	1	0	0	ns
prot1909	659	0	1	0	2.4	1	2	0	2.4	ns
prot1910	909	3	0	0	6	2	2	10.5	7.5	sig
prot1911	193	0	2	0	3	2	2	6	9	sig
prot1912	431	3	0	1.8	0	1	0	0	3.6	ns
prot1913	118	1	2	2.4	2.4	1	1	0	2.4	ns
prot1914	229	4	1	1.5	3	4	4	1.5	6	ns
prot1915	232	1	6	12	3	1	3	9	3	ns
prot1916	267	3	3	1.8	0	1	0	3.6	5.4	ns
prot1917	266	1	2	2.4	0	2	0	2.4	6	ns
prot1918	183	1	0	1.5	1.5	8	3	9	3	sig
prot1919	909	4	1	6	6	0	3	6	6	ns
prot1920	219	1	3	5.4	1.8	1	0	0	3.6	ns
prot1921	141	2	1	1.2	6	0	2	2.4	0	ns
prot1922	154	1	4	6	4.5	2	1	3	3	ns
prot1923	243	2	2	3	3	2	3	12	6	sig
prot1924	135	2	1	3.6	1.8	0	3	1.8	5.4	ns
prot1925	315	2	0	0	1.2	0	1	1.2	0	ns
prot1926	517	0	0	0	0	0	1	1.5	4.5	ns
prot1927	127	3	3	6	3	4	1	0	12	ns
prot1928	439	2	0	0	0	2	2	3.6	0	ns
prot1929	398	1	3	1.2	1.2	2	1	0	0	ns
prot1930	462	1	1	0	0	1	1	0	0	ns
prot1931	202	2	1	0	6	3	3	6	0	ns
prot1932	114	3	1	1.8	3.6	1	2	1.8	0	ns
prot1933	137	0	2	1.2	1.2	0	0	1.2	0	ns
prot1934	124	2	2	0	3	0	2	0	4.5	ns
prot1935	641	2	2	0	0	0	1	3	6	ns
prot1936	415	2	0	1.8	3.6	0	0	7.2	0	ns
prot1937	448	0	2	0	0	1	3	1.2	0	ns
prot1938	572	1	0	1.5	0	2	0	1.5	6	ns
prot1939	819	0	3	0	6	3	3	9	9	sig
prot1940	365	1	2	1.8	1.8	2	1	3.6	1.8	ns
prot1941	600	0	1	1.2	2.4	1	2	1.2	0	ns
prot1942	692	0	1	1.5	3	0	2	0	1.5	ns
prot1943	244	0	0	3	3	2	2	0	3	ns
prot1944	203	4	0	0	0	1	1	3.6	1.8	sig
prot1945	383	0	3	1.2	1.2	4	1	2.4	8.4	sig
prot1946	208	2	1	3	4.5	2	0	0	1.5	ns
prot1947	292	1	1	6	0	3	2	3	0	ns
prot1948	288	1	1	1.8	3.6	0	1	3.6	1.8	ns
prot1949	111	0	2	1.2	1.2	4	0	1.2	1.2	ns
prot1950	309	1	0	1.5	0	0	1	1.5	0	ns
prot1951	555	1	1	3	3	4	0	3	3	ns
prot1952	719	0	1	0	5.4	6	6	5.4	5.4	sig
prot1953	548	0	1	1.2	0	2	2	2.4	2.4	sig
prot1954	209	4	0	1.5	0	4	1	0	1.5	ns
prot1955	561	1	2	0	6	1	0	3	3	ns
prot1956	575	1	1	1.8	0	3	0	5.4	5.4	ns
prot1957	193	0	0	0	1.2	1	1	1.2	1.2	ns
prot1958	476	0	2	0	3	0	3	0	7.5	ns
prot1959	426	0	3	3	0	2	2	9	6	sig
prot1960	210	1	0	1.8	9	1	1	5.4	3.6	ns
prot1961	167	1	2	1.2	1.2	0	1	1.2	1.2	ns
prot1962	255	0	2	3	1.5	2	1	1.5	1.5	sig
prot1963	259	1	0	0	3	0	0	3	0	ns
prot1964	828	0	0	1.8	5.4	3	1	0	1.8	ns
prot1965	491	0	0	0	0	0	0	0	1.2	ns
prot1966	116	0	0	0	0	2	2	0	1.5	ns
prot1967	392	0	1	3	3	4	1	3	3	sig
prot1968	278	0	0	0	0	2	2	3.6	3.6	sig
prot1969	275	1	0	0	0	3	1	0	4.8	ns
prot1970	542	0	0	1.5	1.5	1	2	1.5	1.5	ns
prot1971	303	2	0	3	0	0	2	0	0	ns
prot1972	206	1	1	1.8	0	1	1	0	1.8	ns
prot1973	575	0	0	2.4	1.2	1	2	0	0	ns
prot1974	882	2	0	1.5	1.5	0	0	1.5	3	ns
prot1975	503	0	0	6	3	1	1	0	6	ns
prot1976	350	2	1	0	0	2	0	0	3.6	ns
prot1977	277	1	0	0	1.2	1	1	0	1.2	ns
prot1978	251	2	1	0	1.5	1	1	0	0	ns
prot1979	223	1	1	6	6	2	2	6	6	sig
prot1980	109	1	3	1.8	3.6	1	2	5.4	1.8	ns
prot1981	1093	3	1	1.2	0	2	1	1.2	4.8	ns
prot1982	123	4	1	3	6	2	1	6	7.5	ns
prot1983	160	3	0	6	3	1	1	0	0	ns
prot1984	160	1	2	0	1.8	4	2	0	1.8	ns
prot1985	433	2	0	0	3.6	1	3	1.2	6	ns
prot1986	214	2	0	1.5	0	2	1	4.5	6	ns
prot1987	114	1	1	9	6	1	1	6	3	ns
prot1988	178	5	0	0	0	2	7	3.6	3.6	sig
prot1989	248	0	2	2.4	1.2	3	3	3.6	7.2	sig
prot1990	49	3	3	4.5	1.5	4	3	0	1.5	ns
prot1991	86	2	0	0	9	1	1	0	6	ns
prot1992	335	1	1	1.8	1.8	2	2	1.8	1.8	ns
prot1993	171	4	0	3.6	1.2	1	6	3.6	1.2	ns
prot1994	214	3	1	3	1.5	3	0	1.5	0	ns
prot1995	108	0	2	0	0	2	2	12	6	sig
prot1996	115	2	4	3.6	1.8	1	1	1.8	1.8	sig
prot1997	96	2	0	2.4	1.2	0	1	0	2.4	ns
prot1998	82	1	2	1.5	6	1	1	1.5	1.5	ns
prot1999	365	1	1	3	3	2	1	6	0	ns
[truncated: 1,549 more rows]
