# Supplementary material for: Protein complex-based analysis is resistant to the obfuscating consequences of batch effects --- a case study in clinical proteomics
Source: BMC Genomics. 2017 Mar 14;18(Suppl 2):142. doi: 10.1186/s12864-017-3490-3 (PMC5374662; doi:10.1186/s12864-017-3490-3)
Supplement: Supplementary file 2 — Simulated data D2.2H. (ZIP 3730 kb) [file 12864_2017_3490_MOESM2_ESM.zip › D2.2.304.txt]

protLen	X0	X0.1	X0.2	X0.3	X1	X1.1	X1.2	X1.3	sig
prot1	1338	962	926	1305	1386	915	858	1455	1348.5	ns
prot2	2199	29	22	38.4	18	39	39	33.6	34.8	ns
prot3	1538	35	41	60	60	49	76	100	98	sig
prot4	2319	28	28	66	57	31	36	96	93	sig
prot5	1392	44	44	70.5	73.5	100	92	138	135	sig
prot6	1985	26	27	37.2	45.6	30	29	31.2	48	ns
prot7	1262	43	60	112	72	41	54	118	82	ns
prot8	3862	16	15	51	36	15	15	60	63	ns
prot9	1295	43	59	70.5	66	45	60	34.5	75	ns
prot10	4287	12	7	16.8	13.2	14	17	20.4	15.6	ns
prot11	1277	45	41	78	68	47	45	78	50	ns
prot12	3587	5	8	30	33	3	9	9	27	ns
prot13	774	79	80	94.5	91.5	69	80	111	103.5	ns
prot14	1960	8	7	7.2	9.6	18	12	4.8	12	sig
prot15	858	59	63	108	120	69	68	150	130	ns
prot16	693	78	71	279	231	74	82	210	243	ns
prot17	748	68	71	88.5	85.5	71	95	109.5	96	sig
prot18	875	46	42	43.2	45.6	47	47	70.8	44.4	ns
prot19	1755	11	14	28	30	16	20	22	18	ns
prot20	839	35	37	156	102	33	47	90	123	ns
prot21	857	37	22	34.5	49.5	30	15	49.5	40.5	ns
prot22	1248	24	24	28.8	28.8	26	34	26.4	42	ns
prot23	1308	17	21	22	38	19	14	38	16	ns
prot24	1260	17	21	54	30	15	12	33	45	ns
prot25	1487	7	10	4.5	13.5	7	7	7.5	7.5	ns
prot26	477	82	79	114	92.4	97	88	105.6	96	ns
prot27	1324	27	15	52	42	25	25	26	50	ns
prot28	997	13	14	60	54	16	20	54	66	ns
prot29	623	117	96	154.5	189	105	116	174	151.5	ns
prot30	657	94	81	124.8	130.8	101	105	108	112.8	ns
prot31	1735	10	13	30	40	12	9	28	12	ns
prot32	904	13	11	30	48	21	10	18	39	ns
prot33	446	188	197	291	258	213	171	319.5	286.5	ns
prot34	262	192	168	223.2	214.8	181	198	225.6	214.8	ns
prot35	682	112	99	208	208	104	111	200	246	ns
prot36	742	57	49	141	111	54	49	138	138	ns
prot37	630	35	43	60	49.5	39	31	39	57	ns
prot38	672	31	38	32.4	39.6	34	34	30	25.2	ns
prot39	1056	32	25	48	70	25	27	56	48	ns
prot40	1098	18	15	57	60	23	25	81	72	ns
prot41	1192	9	13	22.5	13.5	20	32	24	43.5	sig
prot42	1888	17	11	15.6	14.4	10	13	21.6	21.6	ns
prot43	500	159	170	322	308	183	156	290	342	ns
prot44	610	46	44	168	150	59	39	156	153	ns
prot45	543	22	40	57	60	43	50	55.5	63	sig
prot46	685	34	38	31.2	34.8	19	30	48	21.6	ns
prot47	546	39	24	54	42	33	34	62	50	ns
prot48	1311	12	10	36	66	36	24	99	90	sig
prot49	1047	11	15	16.5	15	12	11	25.5	12	ns
prot50	491	154	121	169.2	146.4	133	119	156	152.4	ns
prot51	654	71	77	160	160	81	72	182	174	ns
prot52	639	68	55	159	189	64	57	141	198	ns
prot53	740	56	59	66	69	58	47	85.5	63	ns
prot54	1143	14	14	13.2	20.4	19	17	19.2	37.2	ns
prot55	966	15	19	28	34	19	11	32	42	ns
prot56	1042	5	12	45	18	11	14	36	27	ns
prot57	2166	5	10	7.5	6	8	5	3	16.5	ns
prot58	443	28	30	30	30	27	31	36	31.2	ns
prot59	589	25	23	22	40	20	18	46	58	ns
prot60	740	22	18	84	63	25	24	51	69	ns
prot61	532	21	20	24	30	21	28	24	39	ns
prot62	740	10	9	13.2	12	11	9	16.8	14.4	ns
prot63	727	13	14	24	22	10	13	14	28	ns
prot64	1585	8	4	33	18	9	2	12	30	ns
prot65	479	262	215	343.5	372	319	264	442.5	483	sig
prot66	364	152	142	206.4	177.6	150	131	213.6	172.8	ns
prot67	433	141	163	340	304	332	330	616	676	sig
prot68	346	154	123	393	444	149	142	429	480	ns
prot69	545	93	88	150	174	96	109	153	147	ns
prot70	472	73	82	84	84	106	124	110.4	126	sig
prot71	478	73	60	104	80	46	58	106	84	ns
prot72	413	54	40	135	129	48	51	135	120	ns
prot73	496	31	39	63	63	36	41	48	52.5	ns
prot74	630	37	35	38.4	38.4	37	39	37.2	52.8	ns
prot75	544	23	16	56	52	87	84	150	174	sig
prot76	880	15	9	45	33	21	11	30	60	ns
prot77	684	13	8	13.5	13.5	14	8	25.5	7.5	ns
prot78	988	7	11	19.2	12	6	11	14.4	10.8	ns
prot79	430	72	71	128	124	58	72	140	146	ns
prot80	707	22	21	78	90	52	58	156	123	sig
prot81	418	26	33	39	34.5	25	34	45	28.5	ns
prot82	820	18	13	24	13.2	25	17	12	21.6	ns
prot83	1450	13	9	14	24	12	14	12	26	ns
prot84	500	74	70	207	234	105	120	384	348	sig
prot85	451	54	53	88.5	66	112	105	105	129	sig
prot86	757	25	24	30	28.8	38	29	45.6	42	sig
prot87	539	21	20	38	38	17	16	46	52	ns
prot88	455	16	17	54	57	15	17	36	42	ns
prot89	646	17	19	16.5	22.5	16	25	33	22.5	ns
prot90	533	15	9	13.2	13.2	12	9	9.6	7.2	ns
prot91	1101	7	8	14	12	6	5	12	4	ns
prot92	375	169	163	498	555	198	167	543	453	ns
prot93	477	109	140	148.5	175.5	131	105	181.5	171	ns
prot94	440	86	62	85.2	96	70	76	84	73.2	ns
prot95	445	56	68	144	132	219	180	408	378	sig
prot96	373	47	60	123	150	62	43	132	168	ns
prot97	606	37	25	36	43.5	26	26	36	42	ns
prot98	343	25	25	31.2	28.8	38	30	45.6	33.6	sig
prot99	403	29	21	40	50	19	17	46	34	ns
prot100	591	22	18	57	33	20	23	69	63	ns
prot101	641	7	10	16.5	22.5	15	20	6	24	ns
prot102	583	13	14	14.4	8.4	15	9	13.2	21.6	ns
prot103	544	11	12	20	14	8	9	22	14	ns
prot104	2137	3	1	3	27	3	5	18	12	ns
prot105	375	32	30	63	64.5	40	42	61.5	61.5	ns
prot106	454	30	32	42	46.8	41	48	50.4	46.8	ns
prot107	472	28	33	50	64	64	46	90	90	sig
prot108	517	47	33	93	99	42	24	108	120	sig
prot109	464	25	37	40.5	52.5	24	23	30	46.5	ns
prot110	637	24	11	25.2	26.4	25	16	15.6	26.4	ns
prot111	423	18	18	28	28	16	17	32	46	ns
prot112	414	14	15	39	15	9	15	48	33	ns
prot113	898	15	14	13.5	25.5	25	21	22.5	24	ns
prot114	498	13	16	12	9.6	9	17	15.6	18	ns
prot115	580	14	14	24	32	13	9	34	32	ns
prot116	448	13	12	27	39	7	6	51	30	ns
prot117	569	6	13	12	7.5	6	7	16.5	13.5	ns
prot118	1032	6	6	2.4	6	6	20	18	9.6	sig
prot119	357	110	79	156	198	103	86	196	176	ns
prot120	231	71	56	162	159	63	60	156	177	ns
prot121	372	57	45	88.5	73.5	46	52	78	69	ns
prot122	375	50	33	43.2	67.2	64	81	75.6	64.8	sig
prot123	507	49	38	80	76	48	45	88	84	ns
prot124	411	36	34	90	99	102	87	270	288	sig
prot125	374	21	14	25.5	28.5	19	20	19.5	37.5	ns
prot126	827	16	15	14.4	18	15	9	27.6	15.6	ns
prot127	774	10	23	24	30	11	13	26	26	ns
prot128	576	11	3	30	18	5	5	18	21	ns
prot129	413	14	13	24	10.5	12	9	10.5	18	ns
prot130	569	10	4	9.6	12	10	12	14.4	16.8	ns
prot131	590	10	8	28	24	13	10	14	14	ns
prot132	774	9	11	51	15	13	8	24	21	ns
prot133	1023	10	10	7.5	15	6	7	13.5	19.5	ns
prot134	803	5	6	4.8	12	3	3	7.2	6	ns
prot135	242	59	51	116	114	57	53	130	126	ns
prot136	439	68	57	156	162	159	201	531	504	sig
prot137	318	53	51	73.5	70.5	53	62	63	42	ns
prot138	278	43	57	66	64.8	162	177	162	190.8	sig
prot139	309	56	60	108	88	46	54	112	112	ns
prot140	568	41	22	108	108	27	35	96	96	ns
prot141	316	38	37	57	51	35	28	49.5	49.5	ns
prot142	283	30	29	32.4	31.2	27	27	33.6	38.4	ns
prot143	608	33	30	36	56	34	31	54	58	ns
prot144	673	14	22	48	63	72	48	189	207	sig
prot145	414	16	18	30	10.5	32	21	36	48	sig
prot146	707	20	14	16.8	20.4	22	17	15.6	24	ns
prot147	406	16	16	26	28	11	15	36	28	ns
prot148	510	12	9	24	33	18	9	30	72	ns
prot149	500	14	12	18	21	11	27	33	37.5	sig
prot150	350	9	9	19.2	13.2	11	13	10.8	8.4	ns
prot151	683	23	24	18	18	13	16	32	22	ns
prot152	569	12	8	33	36	13	13	45	27	ns
prot153	450	10	12	10.5	19.5	8	13	10.5	10.5	ns
prot154	399	13	5	14.4	7.2	12	12	8.4	7.2	ns
prot155	713	14	8	16	12	4	20	18	40	sig
prot156	564	14	9	27	27	10	12	39	33	sig
prot157	1149	4	5	12	18	7	25	16.5	13.5	sig
prot158	721	8	4	4.8	4.8	5	7	4.8	7.2	ns
prot159	260	199	189	404	414	178	187	458	326	ns
prot160	372	132	139	453	408	256	268	708	660	sig
prot161	297	88	84	136.5	103.5	90	78	147	124.5	ns
prot162	276	45	50	69.6	54	75	76	64.8	93.6	sig
prot163	480	36	28	64	74	30	35	68	82	ns
prot164	299	38	31	108	87	35	27	96	84	ns
prot165	317	35	24	36	49.5	20	28	42	42	ns
prot166	437	29	20	25.2	30	19	33	28.8	18	ns
prot167	537	14	23	42	34	48	78	102	102	sig
prot168	228	21	16	60	90	32	20	63	78	ns
prot169	289	15	20	27	24	19	15	27	24	ns
prot170	341	13	11	14.4	18	23	22	19.2	19.2	ns
prot171	445	16	15	38	38	9	17	20	30	ns
prot172	458	18	13	45	45	15	11	48	42	ns
prot173	450	15	7	13.5	18	15	7	16.5	21	ns
prot174	588	15	12	15.6	22.8	10	14	9.6	22.8	ns
prot175	761	16	13	40	20	15	11	30	26	ns
prot176	519	12	8	21	12	6	13	30	45	ns
prot177	1216	10	4	16.5	12	12	7	18	18	ns
prot178	605	9	8	13.2	9.6	10	6	12	13.2	ns
prot179	748	8	6	10	36	10	4	12	20	ns
prot180	460	19	5	36	36	4	10	21	30	ns
prot181	645	9	3	13.5	3	4	9	15	25.5	ns
prot182	528	10	8	7.2	9.6	7	8	4.8	12	sig
prot183	958	3	12	16	6	7	5	12	10	ns
prot184	4213	2	2	3	6	4	5	0	9	ns
prot185	1921	5	7	1.5	10.5	6	10	18	9	sig
prot186	333	146	145	164.4	169.2	390	447	540	576	sig
prot187	229	91	114	202	198	104	100	214	220	ns
prot188	413	48	40	141	96	47	49	132	129	ns
prot189	437	45	37	49.5	69	46	46	61.5	48	ns
prot190	459	31	27	25.2	39.6	29	27	34.8	44.4	ns
prot191	170	28	32	60	70	26	31	56	54	ns
prot192	200	42	32	120	129	34	44	102	114	ns
prot193	396	31	42	36	37.5	23	37	37.5	63	ns
prot194	219	22	23	30	33.6	30	22	39.6	25.2	sig
prot195	509	34	21	28	46	32	11	60	48	ns
prot196	255	19	16	75	69	18	23	24	90	ns
prot197	343	12	9	13.5	31.5	14	14	30	13.5	ns
prot198	453	9	11	20.4	28.8	23	19	26.4	26.4	ns
prot199	418	15	12	26	28	32	29	80	54	sig
prot200	506	18	8	48	39	18	30	66	48	sig
prot201	545	13	13	16.5	22.5	12	10	22.5	15	ns
prot202	406	16	7	12	15.6	12	8	20.4	13.2	ns
prot203	586	13	17	30	42	32	26	44	60	sig
prot204	570	9	11	21	33	12	5	18	39	ns
prot205	868	7	12	10.5	16.5	11	6	9	13.5	ns
prot206	508	9	11	10.8	12	11	9	15.6	13.2	ns
prot207	715	10	8	22	16	10	26	36	20	sig
prot208	622	10	10	24	27	10	6	33	27	ns
prot209	463	4	4	12	6	7	11	13.5	9	ns
prot210	756	9	13	8.4	9.6	8	8	14.4	4.8	ns
prot211	520	12	5	18	8	14	26	20	32	sig
prot212	858	5	5	18	15	5	6	12	6	ns
prot213	463	4	0	12	6	6	6	3	4.5	ns
prot214	248	79	86	111.6	100.8	132	192	223.2	211.2	sig
prot215	386	50	62	108	136	51	49	108	124	ns
prot216	252	59	53	144	153	51	45	141	162	ns
prot217	271	52	46	79.5	75	48	46	85.5	72	ns
prot218	367	57	50	50.4	39.6	53	50	64.8	72	sig
prot219	335	49	35	72	90	88	88	212	180	sig
prot220	600	35	33	114	78	19	32	132	84	ns
prot221	232	40	43	48	52.5	41	33	63	49.5	ns
prot222	273	39	33	45.6	55.2	43	28	49.2	40.8	ns
prot223	243	38	31	60	66	26	36	62	72	ns
prot224	223	44	24	105	84	35	27	111	96	ns
prot225	250	23	26	31.5	45	26	25	37.5	45	ns
prot226	223	24	33	25.2	36	33	33	40.8	30	ns
prot227	289	26	22	48	64	16	19	44	52	ns
prot228	378	30	18	96	48	24	29	84	57	ns
prot229	410	19	25	27	21	23	20	24	25.5	ns
prot230	389	18	24	22.8	19.2	23	13	22.8	16.8	ns
prot231	610	25	16	36	46	19	13	20	32	ns
prot232	243	19	13	27	51	11	14	57	33	ns
prot233	397	18	12	24	15	60	45	81	81	sig
prot234	229	9	7	10.8	14.4	5	12	15.6	10.8	ns
prot235	321	15	11	36	20	13	8	14	20	ns
prot236	447	13	11	12	24	7	9	45	33	ns
prot237	272	6	17	18	12	19	17	16.5	18	ns
prot238	645	9	14	4.8	12	12	12	20.4	14.4	ns
prot239	709	4	7	14	10	8	7	10	24	ns
prot240	513	9	12	27	39	10	10	27	33	ns
prot241	314	6	7	12	19.5	21	8	21	22.5	sig
prot242	388	6	11	8.4	6	5	4	10.8	9.6	ns
prot243	956	1	2	4	6	0	0	4	12	ns
prot244	128	239	249	771	672	248	243	759	690	ns
prot245	197	64	57	96	82.5	136	132	171	237	sig
prot246	334	68	80	79.2	82.8	63	64	105.6	90	ns
prot247	175	41	49	106	82	53	43	106	82	ns
prot248	162	46	60	174	183	122	118	240	432	sig
prot249	305	30	37	51	58.5	38	31	45	52.5	ns
prot250	312	46	43	54	43.2	43	50	39.6	61.2	ns
prot251	300	32	48	70	68	76	82	136	156	sig
prot252	127	26	56	96	114	44	44	108	114	ns
prot253	191	36	31	58.5	48	58	57	96	84	sig
prot254	211	33	30	43.2	49.2	98	80	86.4	96	sig
prot255	199	34	24	52	50	41	38	68	60	ns
prot256	266	30	33	87	99	34	35	102	117	ns
prot257	322	17	26	28.5	33	69	48	63	108	sig
prot258	313	23	27	22.8	30	30	25	37.2	33.6	ns
prot259	286	13	32	40	34	31	23	60	24	sig
prot260	265	19	20	45	57	17	11	24	48	sig
prot261	466	25	18	24	25.5	17	21	40.5	40.5	ns
prot262	455	13	14	18	16.8	25	13	21.6	19.2	sig
prot263	185	18	13	34	40	32	27	28	46	ns
prot264	209	19	14	45	54	15	17	63	36	ns
prot265	433	18	18	28.5	34.5	20	11	22.5	31.5	ns
prot266	247	18	21	24	14.4	16	15	13.2	10.8	ns
prot267	331	21	13	44	28	14	21	16	24	ns
prot268	452	21	7	30	24	26	16	42	99	sig
prot269	348	15	12	21	15	13	12	10.5	21	ns
prot270	533	10	8	10.8	10.8	12	6	13.2	6	ns
prot271	342	10	10	26	8	11	9	30	8	ns
prot272	229	4	10	18	15	27	39	45	90	sig
prot273	581	8	13	15	16.5	12	14	21	30	ns
prot274	389	8	11	14.4	12	10	9	10.8	13.2	ns
prot275	368	5	10	18	8	10	4	12	12	ns
prot276	350	11	5	33	18	12	4	48	36	sig
prot277	502	14	10	9	10.5	7	8	6	13.5	ns
prot278	588	5	11	4.8	9.6	8	4	8.4	4.8	ns
prot279	404	4	6	10	20	10	4	20	10	ns
prot280	281	7	3	15	18	8	5	21	12	ns
prot281	475	2	4	13.5	15	7	13	12	15	ns
prot282	264	5	10	12	6	6	10	1.2	7.2	ns
prot283	428	5	6	10	4	13	9	10	10	ns
prot284	605	7	3	21	3	5	5	18	27	ns
prot285	546	6	7	13.5	9	7	10	6	4.5	ns
prot286	393	14	6	3.6	6	6	8	7.2	4.8	sig
prot287	651	4	6	8	2	1	4	10	10	ns
prot288	386	7	2	12	6	1	3	21	21	ns
prot289	127	184	192	301.5	294	279	297	408	459	sig
prot290	307	143	147	175.2	162	156	146	172.8	138	ns
prot291	151	69	55	142	112	57	60	166	162	ns
prot292	246	41	48	114	108	43	34	81	108	ns
prot293	201	39	35	66	48	39	39	46.5	48	ns
prot294	295	42	29	39.6	42	38	28	44.4	32.4	ns
prot295	377	45	26	52	66	28	40	72	28	ns
prot296	232	39	27	96	81	21	26	81	78	ns
prot297	333	29	13	33	22.5	20	32	39	43.5	ns
prot298	276	19	17	22.8	34.8	23	19	24	32.4	ns
prot299	225	21	23	48	40	27	28	48	52	ns
prot300	152	26	18	63	57	23	19	57	69	ns
prot301	268	26	15	30	33	20	28	34.5	43.5	ns
prot302	261	25	21	34.8	21.6	22	22	18	28.8	ns
prot303	234	12	23	54	32	21	18	52	46	ns
prot304	203	23	17	57	63	20	19	54	81	ns
prot305	277	23	12	22.5	28.5	24	18	19.5	18	ns
prot306	224	19	22	18	25.2	24	11	30	20.4	ns
prot307	260	20	21	34	34	66	42	114	84	sig
prot308	278	20	19	45	42	13	18	66	69	ns
prot309	420	14	12	28.5	27	54	42	63	76.5	sig
prot310	424	14	15	18	19.2	19	17	16.8	21.6	ns
prot311	219	10	14	32	24	22	24	36	38	sig
prot312	277	13	15	18	54	7	8	18	45	ns
prot313	279	10	6	18	9	6	15	15	10.5	ns
prot314	558	13	18	9.6	21.6	36	54	57.6	43.2	sig
prot315	822	11	11	16	14	12	6	14	18	ns
prot316	423	13	9	27	36	10	17	24	39	ns
prot317	301	11	4	16.5	12	13	13	16.5	13.5	sig
prot318	477	8	7	15.6	6	11	10	12	14.4	ns
prot319	354	10	7	34	22	13	8	18	18	ns
prot320	538	9	17	9	15	18	12	60	60	sig
prot321	330	10	10	15	15	10	5	18	9	ns
prot322	345	10	7	3.6	12	12	21	25.2	25.2	sig
prot323	290	10	4	10	16	6	7	18	8	ns
prot324	587	8	7	27	30	12	8	18	33	ns
prot325	416	5	7	12	3	22	20	15	18	sig
prot326	806	9	9	14.4	1.2	11	10	12	10.8	ns
prot327	243	6	8	28	10	5	6	8	22	ns
prot328	674	8	5	21	21	24	6	81	27	sig
prot329	297	5	6	12	16.5	14	11	27	19.5	sig
prot330	558	6	7	7.2	6	7	5	6	6	ns
prot331	340	7	4	4	8	9	3	6	4	ns
prot332	546	7	4	21	24	3	8	12	12	ns
prot333	193	8	4	7.5	4.5	6	9	3	7.5	ns
prot334	641	6	6	3.6	2.4	7	3	8.4	8.4	ns
prot335	452	2	7	16	16	4	4	12	10	ns
prot336	481	5	5	36	9	7	5	15	18	ns
prot337	355	5	3	6	6	4	3	12	9	ns
prot338	530	10	3	9.6	7.2	6	1	12	4.8	ns
prot339	374	5	3	12	18	8	14	16	12	sig
prot340	253	4	4	18	15	3	6	18	9	ns
prot341	442	4	4	3	4.5	2	4	10.5	4.5	ns
prot342	861	5	5	9.6	2.4	1	5	4.8	8.4	ns
prot343	413	4	6	8	8	5	8	4	8	ns
prot344	648	3	5	3	15	4	2	18	9	ns
prot345	719	6	3	7.5	9	7	3	6	7.5	ns
prot346	786	2	6	6	3.6	3	4	4.8	8.4	ns
prot347	596	4	5	4	8	4	2	8	12	ns
prot348	777	5	2	9	6	5	2	12	9	ns
prot349	798	8	2	9	3	3	2	7.5	1.5	ns
prot350	141	218	226	264	268.8	232	211	272.4	264	ns
prot351	221	130	147	282	294	144	136	310	316	ns
prot352	283	66	74	171	192	70	75	213	225	ns
prot353	246	63	67	75	90	62	55	105	114	ns
prot354	212	42	38	62.4	49.2	76	95	114	80.4	sig
prot355	219	38	24	84	68	34	32	76	74	ns
prot356	448	39	36	123	120	33	30	78	114	ns
prot357	351	39	29	43.5	54	44	36	60	49.5	ns
prot358	161	44	25	28.8	36	41	28	34.8	48	sig
prot359	178	35	35	46	64	26	24	58	60	ns
prot360	178	22	23	69	75	23	19	78	42	ns
prot361	250	19	23	31.5	25.5	17	29	33	19.5	ns
prot362	238	20	18	20.4	32.4	18	19	28.8	27.6	ns
prot363	261	20	19	42	42	20	23	64	38	ns
prot364	194	19	19	90	63	66	36	180	162	sig
prot365	234	22	22	24	31.5	16	21	39	31.5	ns
prot366	337	19	17	26.4	12	19	21	26.4	22.8	ns
prot367	296	14	16	46	20	36	25	68	54	sig
prot368	248	10	19	48	30	23	11	39	66	ns
prot369	311	19	15	30	22.5	17	15	15	19.5	ns
prot370	224	13	22	24	18	16	9	14.4	13.2	ns
prot371	279	10	19	20	38	15	16	26	30	ns
prot372	471	14	10	75	36	20	14	51	42	ns
prot373	218	9	8	13.5	10.5	7	7	15	13.5	ns
prot374	249	15	14	19.2	13.2	21	9	12	15.6	ns
prot375	312	16	8	28	32	16	20	28	12	ns
prot376	402	9	11	27	66	33	21	126	117	sig
prot377	196	17	10	21	25.5	32	20	30	40.5	sig
prot378	285	10	14	16.8	15.6	16	13	25.2	9.6	ns
prot379	292	12	14	22	32	24	22	48	32	sig
prot380	227	11	18	66	30	10	12	18	39	ns
prot381	322	6	6	13.5	18	14	14	15	15	ns
prot382	449	9	10	8.4	14.4	7	11	20.4	16.8	ns
prot383	373	11	11	30	20	3	14	20	16	ns
prot384	239	12	10	30	24	7	9	24	27	ns
prot385	235	9	5	9	21	16	4	33	15	sig
prot386	267	5	13	7.2	3.6	9	6	12	10.8	ns
prot387	262	7	9	26	22	23	13	28	26	sig
prot388	241	5	11	18	24	12	7	33	21	ns
prot389	315	2	10	7.5	16.5	8	5	21	30	sig
prot390	997	9	8	4.8	12	7	2	6	9.6	ns
prot391	392	4	8	10	10	4	8	16	12	ns
prot392	558	5	6	27	27	9	14	33	27	sig
prot393	468	7	6	10.5	7.5	4	3	12	6	ns
prot394	253	7	5	6	2.4	14	7	19.2	10.8	sig
prot395	248	5	8	18	16	5	8	4	6	ns
prot396	527	6	5	27	24	13	8	48	15	ns
prot397	432	7	11	4.5	6	7	6	9	12	ns
prot398	455	1	4	7.2	3.6	6	7	6	3.6	ns
prot399	529	2	4	6	10	8	5	8	8	ns
prot400	375	6	3	12	27	2	9	9	15	ns
prot401	287	9	10	3	15	11	5	13.5	10.5	sig
prot402	332	1	10	7.2	4.8	6	5	15.6	9.6	sig
prot403	541	6	5	14	4	6	4	8	14	ns
prot404	280	6	8	21	30	4	7	12	3	ns
prot405	458	7	5	12	7.5	9	3	9	15	ns
prot406	291	2	6	7.2	3.6	4	4	3.6	2.4	ns
prot407	548	7	7	12	10	7	2	6	18	ns
prot408	292	8	5	6	9	5	4	18	18	ns
prot409	559	2	3	6	1.5	6	2	7.5	10.5	sig
prot410	859	4	1	3.6	3.6	3	3	4.8	4.8	ns
prot411	484	3	3	6	6	6	6	4	10	ns
prot412	117	160	147	450	384	136	121	480	369	ns
prot413	182	137	140	225	186	207	218	291	282	sig
prot414	226	119	107	140.4	129.6	321	345	385.2	349.2	sig
prot415	179	74	67	148	140	89	72	150	132	ns
prot416	129	71	68	192	162	53	64	195	177	ns
prot417	222	47	38	85.5	88.5	78	69	117	130.5	sig
prot418	353	42	33	45.6	49.2	25	51	55.2	45.6	ns
prot419	157	48	39	100	84	47	53	100	116	sig
prot420	376	25	25	81	93	28	22	75	90	ns
prot421	429	27	19	51	42	20	39	34.5	43.5	ns
prot422	182	21	28	33.6	26.4	17	20	31.2	28.8	ns
prot423	187	19	24	40	36	21	23	40	50	ns
prot424	206	29	27	72	84	20	26	84	60	ns
prot425	319	22	21	22.5	33	24	27	42	30	ns
prot426	533	24	15	19.2	20.4	27	48	79.2	72	sig
prot427	182	27	21	48	34	28	17	48	68	ns
prot428	260	14	16	42	48	19	15	63	93	ns
prot429	181	17	25	22.5	25.5	20	11	22.5	25.5	ns
prot430	246	16	14	25.2	12	19	11	18	19.2	ns
prot431	156	16	21	40	42	32	32	80	60	sig
prot432	213	16	18	72	66	17	17	36	57	ns
prot433	295	8	11	13.5	13.5	14	7	10.5	13.5	ns
prot434	610	13	19	13.2	15.6	17	8	20.4	19.2	ns
prot435	152	12	12	30	22	15	12	40	24	ns
prot436	470	16	11	42	39	14	19	42	27	ns
prot437	278	13	14	15	18	15	5	16.5	22.5	ns
prot438	250	12	14	14.4	16.8	8	7	20.4	15.6	ns
prot439	265	14	14	22	34	16	18	30	38	ns
prot440	327	5	16	42	24	13	10	24	24	ns
prot441	577	9	12	12	16.5	13	9	10.5	16.5	ns
prot442	236	9	8	10.8	10.8	20	18	16.8	24	sig
prot443	347	14	15	14	14	23	23	18	44	sig
prot444	177	11	5	18	24	12	9	39	36	ns
prot445	261	11	8	13.5	16.5	10	6	18	12	ns
prot446	357	8	6	10.8	12	8	11	13.2	7.2	ns
prot447	379	15	18	24	20	15	14	32	30	sig
prot448	172	9	5	27	36	7	8	36	33	sig
prot449	161	8	18	7.5	12	8	6	13.5	15	ns
prot450	466	13	14	14.4	16.8	10	9	10.8	13.2	ns
prot451	165	6	4	18	14	8	8	6	14	ns
prot452	245	7	7	36	6	4	0	15	15	ns
prot453	222	7	13	6	7.5	12	8	16.5	12	ns
prot454	428	11	8	10.8	14.4	5	14	7.2	10.8	ns
prot455	227	5	8	10	16	6	6	8	18	sig
prot456	420	8	6	27	30	10	8	15	30	ns
prot457	171	5	10	6	13.5	13	5	7.5	10.5	ns
prot458	307	7	8	8.4	8.4	6	7	13.2	2.4	ns
prot459	230	5	10	14	6	9	2	18	10	ns
prot460	343	5	6	18	15	14	9	30	27	sig
prot461	441	6	8	12	7.5	9	5	9	12	ns
prot462	415	2	3	10.8	6	5	4	7.2	4.8	ns
prot463	270	5	8	10	12	9	8	8	8	sig
prot464	711	3	1	18	18	2	7	12	30	ns
prot465	321	7	5	7.5	9	5	9	9	4.5	ns
prot466	238	7	8	8.4	4.8	6	3	4.8	10.8	ns
prot467	320	5	7	8	16	6	5	12	10	ns
prot468	274	4	5	27	24	5	5	21	15	ns
prot469	364	4	3	9	9	9	5	10.5	9	ns
prot470	361	5	9	13.2	13.2	21	24	28.8	10.8	sig
prot471	262	7	7	14	4	7	3	10	16	ns
prot472	513	6	7	9	12	7	8	12	9	ns
prot473	569	10	6	4.5	6	5	5	10.5	7.5	ns
prot474	387	4	4	8.4	9.6	2	6	6	6	ns
prot475	447	8	2	14	10	6	2	12	6	ns
prot476	378	7	4	18	9	3	4	6	6	ns
prot477	251	7	3	13.5	1.5	4	1	6	4.5	ns
prot478	468	6	5	7.2	3.6	6	2	3.6	0	ns
prot479	544	5	4	10	2	2	4	2	14	ns
prot480	244	5	3	9	0	3	5	12	12	ns
prot481	327	5	8	7.5	4.5	1	1	4.5	6	ns
prot482	494	4	2	6	1.2	3	2	1.2	6	ns
prot483	192	167	193	354	330	166	155	356	376	ns
prot484	243	112	134	324	372	120	160	459	456	ns
prot485	149	36	54	63	70.5	51	55	70.5	81	ns
prot486	236	46	37	44.4	52.8	36	34	45.6	52.8	ns
prot487	134	39	43	66	76	32	55	74	80	sig
prot488	103	29	33	132	90	35	45	111	117	ns
prot489	103	42	45	61.5	37.5	83	72	94.5	94.5	sig
prot490	103	45	31	31.2	38.4	70	45	68.4	48	sig
prot491	271	32	28	66	46	30	36	52	66	ns
prot492	257	27	31	96	90	28	30	102	84	ns
prot493	174	14	11	28.5	24	17	17	12	25.5	ns
prot494	165	24	33	36	37.2	33	20	26.4	40.8	ns
prot495	251	16	23	40	20	19	23	40	38	ns
prot496	265	14	21	63	75	29	15	90	84	ns
prot497	193	28	21	28.5	31.5	20	21	28.5	40.5	ns
prot498	137	18	16	18	26.4	23	21	20.4	32.4	ns
prot499	149	25	21	52	56	29	29	62	82	sig
prot500	291	24	20	60	48	15	24	84	84	ns
prot501	227	21	13	25.5	25.5	15	11	39	37.5	ns
prot502	198	16	12	18	26.4	15	11	30	19.2	ns
prot503	194	12	20	40	38	72	33	132	102	sig
prot504	234	10	19	45	48	15	16	51	48	ns
prot505	247	12	11	31.5	22.5	11	11	16.5	22.5	ns
prot506	145	19	21	24	24	13	13	16.8	21.6	ns
prot507	141	16	17	46	26	26	24	60	20	sig
prot508	187	12	14	36	57	16	10	36	45	ns
prot509	165	21	18	18	22.5	22	9	43.5	43.5	sig
prot510	166	16	14	15.6	13.2	13	15	16.8	16.8	ns
prot511	225	17	14	36	30	12	8	26	22	ns
prot512	239	16	20	63	36	18	10	42	42	ns
prot513	275	17	11	21	28.5	16	24	24	33	sig
prot514	206	3	7	12	14.4	20	15	14.4	14.4	ns
prot515	322	9	11	34	32	17	7	22	18	ns
prot516	178	9	20	30	48	18	15	36	36	ns
prot517	227	14	7	18	13.5	12	19	18	12	ns
prot518	237	12	14	20.4	7.2	45	54	54	28.8	sig
prot519	254	8	9	16	42	9	9	26	28	ns
prot520	208	7	9	54	33	19	9	39	27	ns
prot521	153	9	11	24	12	8	13	24	25.5	ns
prot522	244	15	12	15.6	16.8	12	8	24	10.8	ns
prot523	287	9	8	14	24	9	11	8	12	ns
prot524	206	5	11	30	21	7	5	27	33	ns
prot525	244	8	6	19.5	19.5	12	9	42	21	sig
prot526	383	8	11	8.4	6	7	10	7.2	12	ns
prot527	184	7	15	28	18	9	5	22	18	ns
prot528	377	6	10	36	21	13	11	27	27	ns
prot529	355	9	9	12	15	9	9	12	13.5	ns
prot530	129	9	13	7.2	14.4	11	12	8.4	10.8	ns
prot531	162	11	5	14	20	12	11	24	18	ns
prot532	184	7	9	27	9	8	7	24	27	ns
prot533	347	6	6	6	13.5	9	6	10.5	15	ns
prot534	203	5	12	7.2	12	8	3	4.8	4.8	ns
prot535	1930	9	11	10	12	7	11	8	14	ns
prot536	316	6	12	33	3	3	10	36	45	ns
prot537	198	10	6	6	10.5	5	6	13.5	7.5	ns
prot538	250	6	6	9.6	7.2	8	13	10.8	6	ns
prot539	265	5	2	20	12	9	12	16	4	sig
prot540	469	16	10	12	33	8	6	33	12	ns
prot541	563	7	4	1.5	9	3	5	3	19.5	ns
prot542	290	7	2	13.2	7.2	7	7	6	12	ns
prot543	338	6	11	6	8	5	7	16	10	ns
prot544	449	4	5	24	27	10	6	9	18	ns
prot545	273	5	2	16.5	4.5	7	11	7.5	7.5	ns
prot546	412	7	7	12	12	8	8	1.2	6	ns
prot547	170	8	6	2	16	4	3	4	6	ns
prot548	478	4	13	33	18	9	8	18	27	ns
prot549	302	4	3	15	9	8	5	6	12	ns
prot550	167	2	8	2.4	7.2	5	11	6	2.4	sig
prot551	151	5	8	10	14	15	21	18	42	sig
prot552	816	6	7	3	15	5	2	21	12	ns
prot553	279	3	3	7.5	4.5	2	10	4.5	4.5	ns
prot554	320	2	2	3.6	7.2	3	6	7.2	8.4	ns
prot555	351	3	6	2	6	7	6	2	8	ns
prot556	242	5	1	6	3	7	11	12	15	ns
prot557	276	3	6	3	7.5	5	4	9	6	ns
prot558	565	4	5	7.2	1.2	4	4	2.4	4.8	ns
prot559	356	4	3	14	4	1	7	10	8	sig
prot560	162	2	1	18	9	4	2	6	15	ns
prot561	155	3	5	7.5	16.5	6	7	6	3	sig
prot562	484	4	0	2.4	6	3	1	4.8	6	ns
prot563	462	4	6	6	14	2	8	18	6	ns
prot564	989	4	3	15	12	13	11	42	27	sig
prot565	353	2	3	7.5	3	3	8	6	3	ns
prot566	382	7	3	8.4	9.6	6	2	13.2	3.6	ns
prot567	1092	3	6	14	8	2	3	12	12	ns
prot568	158	2	3	12	12	21	9	18	18	sig
prot569	829	3	3	7.5	15	4	2	4.5	7.5	ns
prot570	600	6	2	4.8	6	4	6	6	7.2	ns
prot571	743	5	6	4	10	4	2	12	8	ns
prot572	271	4	1	15	0	3	1	9	9	ns
prot573	774	2	1	4.5	3	3	1	4.5	3	ns
prot574	617	3	2	1.2	1.2	1	5	0	3.6	ns
prot575	120	189	200	378	332	173	165	320	380	ns
prot576	257	167	150	498	510	142	161	453	408	ns
prot577	138	162	133	181.5	219	152	156	229.5	201	ns
prot578	126	81	91	118.8	108	112	130	129.6	205.2	sig
prot579	126	79	88	146	184	88	86	182	166	ns
prot580	126	78	80	222	207	89	82	210	303	ns
prot581	126	87	96	135	141	162	144	243	213	sig
prot582	126	76	68	104.4	98.4	72	83	100.8	120	ns
prot583	126	93	96	190	150	102	80	174	186	ns
prot584	126	69	84	258	234	107	84	306	273	sig
prot585	433	84	98	135	148.5	75	93	111	124.5	ns
prot586	258	48	22	40.8	56.4	46	37	44.4	56.4	ns
prot587	219	34	25	50	50	25	24	56	64	ns
prot588	274	32	19	93	87	22	30	81	57	ns
prot589	211	19	21	31.5	28.5	21	22	34.5	30	ns
prot590	203	16	12	27.6	20.4	34	19	25.2	16.8	ns
prot591	210	24	25	48	40	23	29	58	78	ns
prot592	190	23	17	69	75	26	22	102	63	ns
prot593	164	24	23	33	15	12	19	24	25.5	ns
prot594	159	18	13	25.2	28.8	28	21	25.2	33.6	ns
prot595	171	19	21	30	26	20	20	36	36	ns
prot596	153	12	16	90	57	22	18	54	48	ns
prot597	176	18	22	46.5	31.5	19	19	33	28.5	ns
prot598	192	19	20	22.8	24	14	12	16.8	16.8	ns
prot599	352	16	9	24	32	51	42	150	78	sig
prot600	146	18	19	57	57	17	14	69	54	ns
prot601	323	19	14	13.5	24	23	16	15	21	ns
prot602	258	20	10	13.2	26.4	19	24	34.8	20.4	sig
prot603	152	15	11	40	34	14	7	24	24	ns
prot604	76	17	16	33	42	23	14	45	51	ns
prot605	128	17	17	27	24	8	15	36	18	ns
prot606	187	22	24	20.4	20.4	24	20	27.6	25.2	ns
prot607	160	12	13	32	18	17	18	44	30	ns
prot608	315	17	18	48	36	20	21	51	51	ns
prot609	129	9	7	16.5	13.5	15	12	15	16.5	ns
prot610	185	18	14	13.2	20.4	8	8	8.4	18	ns
prot611	146	10	22	32	24	18	28	64	32	sig
prot612	241	15	12	30	24	18	13	39	27	ns
prot613	222	13	10	22.5	24	22	11	9	28.5	sig
prot614	205	5	16	7.2	10.8	8	6	10.8	15.6	ns
prot615	240	9	8	10	20	13	13	20	20	ns
prot616	99	12	10	27	42	6	10	36	39	ns
prot617	643	4	5	10.5	13.5	10	10	12	15	ns
prot618	239	13	13	10.8	15.6	14	12	15.6	21.6	ns
prot619	383	10	17	12	22	10	15	28	38	ns
prot620	247	4	12	45	45	11	14	30	48	ns
prot621	189	17	10	18	18	11	8	10.5	19.5	ns
prot622	171	14	12	14.4	9.6	33	24	39.6	21.6	sig
prot623	326	7	8	10	18	24	12	54	24	sig
prot624	231	11	14	36	45	18	6	57	24	ns
prot625	153	9	8	15	18	12	10	6	16.5	ns
prot626	268	11	16	9.6	12	9	8	12	10.8	ns
prot627	204	11	10	18	18	10	8	16	16	ns
prot628	191	11	11	54	18	14	9	33	27	ns
prot629	114	6	9	10.5	12	13	7	24	15	ns
prot630	419	10	10	7.2	16.8	13	11	13.2	12	ns
prot631	141	10	10	18	22	12	6	32	18	ns
prot632	128	4	8	30	21	8	11	24	24	ns
prot633	164	9	8	12	7.5	10	6	9	4.5	ns
prot634	274	6	10	15.6	18	6	10	12	13.2	ns
prot635	188	15	8	14	18	9	12	26	22	ns
prot636	372	14	7	27	42	10	7	12	18	ns
prot637	365	12	8	15	13.5	7	11	15	18	ns
prot638	145	7	2	10.8	7.2	11	8	12	9.6	ns
prot639	159	9	13	16	18	13	16	28	36	sig
prot640	379	9	5	18	24	6	7	24	24	ns
prot641	190	8	9	13.5	13.5	8	14	16.5	18	ns
prot642	194	6	3	7.2	9.6	11	6	9.6	12	ns
prot643	178	9	9	16	14	10	11	14	20	ns
prot644	181	9	6	6	15	6	5	24	15	ns
prot645	321	4	12	10.5	9	11	9	18	9	ns
prot646	192	8	5	7.2	6	1	9	8.4	9.6	ns
prot647	352	6	9	16	16	7	5	16	10	ns
prot648	118	4	10	33	24	8	12	21	18	ns
prot649	410	7	5	10.5	9	5	3	10.5	22.5	ns
prot650	403	7	5	6	9.6	8	3	6	13.2	ns
prot651	199	11	4	14	14	10	9	12	14	ns
prot652	457	6	6	21	12	1	7	24	15	ns
prot653	221	8	4	12	13.5	9	6	19.5	12	ns
prot654	216	6	12	4.8	4.8	15	30	21.6	25.2	sig
prot655	217	9	7	12	14	7	8	8	8	ns
prot656	172	10	5	15	24	6	3	9	18	ns
prot657	268	6	6	12	13.5	21	15	27	18	sig
prot658	583	10	10	2.4	10.8	6	11	6	8.4	ns
prot659	229	11	9	18	24	10	5	18	22	ns
prot660	177	15	9	24	30	14	7	21	18	ns
prot661	142	9	6	9	1.5	3	7	12	6	ns
prot662	178	3	4	9.6	12	7	6	8.4	7.2	ns
prot663	111	6	9	14	14	2	6	10	6	ns
prot664	116	6	6	21	36	9	16	27	45	sig
prot665	325	12	8	7.5	13.5	4	9	13.5	18	ns
prot666	268	5	9	12	2.4	3	8	4.8	8.4	ns
prot667	599	6	6	20	6	7	6	6	10	ns
prot668	341	6	13	30	12	8	8	33	27	ns
prot669	172	7	9	6	6	12	21	22.5	36	sig
prot670	204	3	5	7.2	10.8	9	7	4.8	9.6	ns
prot671	171	5	5	10	12	6	8	4	2	ns
prot672	255	6	8	15	18	7	7	18	3	ns
prot673	180	3	9	4.5	4.5	12	9	9	49.5	sig
prot674	215	5	4	7.2	4.8	4	5	7.2	6	ns
prot675	211	3	7	22	14	11	3	10	10	ns
prot676	234	3	6	21	9	7	5	3	12	ns
prot677	214	3	4	10.5	6	8	5	9	10.5	ns
prot678	180	6	5	4.8	3.6	3	4	7.2	8.4	ns
prot679	292	3	6	4	12	9	8	6	12	sig
prot680	387	2	3	18	12	18	15	18	54	sig
prot681	283	4	4	3	6	6	4	6	9	ns
prot682	351	6	4	8.4	2.4	4	2	8.4	1.2	ns
prot683	502	5	6	10	6	8	3	6	4	ns
prot684	484	4	1	15	3	7	0	12	15	ns
prot685	345	5	4	7.5	1.5	1	4	4.5	9	ns
prot686	448	4	5	6	2.4	9	7	3.6	7.2	ns
prot687	277	5	3	12	4	3	8	20	18	sig
prot688	737	4	3	12	3	10	3	21	6	ns
prot689	159	3	5	7.5	6	4	0	12	4.5	ns
prot690	153	4	6	4.8	3.6	6	3	6	7.2	ns
prot691	321	3	3	4	4	4	5	4	8	ns
prot692	373	6	1	15	6	3	4	18	30	ns
prot693	124	2	5	9	10.5	4	5	7.5	13.5	sig
prot694	330	2	5	3.6	6	3	1	2.4	2.4	ns
prot695	319	4	2	12	12	1	1	2	16	sig
prot696	272	3	6	21	6	3	5	3	12	ns
prot697	296	4	2	4.5	9	2	3	3	6	ns
prot698	167	5	4	3.6	8.4	5	6	0	6	ns
prot699	832	3	5	10	20	2	5	4	12	ns
prot700	461	0	2	9	9	6	8	12	24	sig
prot701	152	4	6	16.5	3	9	15	22.5	9	sig
prot702	247	4	3	1.2	8.4	5	4	3.6	8.4	ns
prot703	311	4	4	10	4	5	4	4	8	ns
prot704	299	5	2	3	12	2	2	18	15	ns
prot705	383	3	2	6	4.5	4	9	16.5	7.5	sig
prot706	426	5	3	6	0	6	2	4.8	4.8	ns
prot707	155	2	2	10	4	7	3	10	12	ns
prot708	989	4	6	3	9	1	7	15	6	ns
prot709	187	3	1	10.5	4.5	3	4	6	4.5	ns
prot710	366	3	2	1.2	3.6	1	6	2.4	2.4	ns
prot711	715	6	5	0	10	2	2	12	6	ns
prot712	830	2	4	6	6	1	1	9	12	ns
prot713	177	2	6	6	3	2	1	3	1.5	ns
prot714	632	4	3	3.6	0	5	11	2.4	4.8	sig
prot715	444	5	0	6	12	4	4	2	8	ns
prot716	1241	1	5	12	9	1	3	3	15	ns
prot717	685	6	5	4.5	1.5	2	2	3	3	ns
prot718	387	1	2	0	1.2	0	1	1.2	1.2	ns
prot719	322	1	1	2	0	6	6	18	12	sig
prot720	735	1	0	0	6	4	4	6	6	ns
prot721	186	41	49	67.5	54	39	42	69	63	ns
prot722	156	43	34	46.8	42	58	84	88.8	62.4	sig
prot723	282	48	46	88	66	40	40	82	82	ns
prot724	140	37	26	78	93	24	22	105	72	ns
prot725	137	27	23	33	34.5	25	29	25.5	28.5	ns
prot726	124	24	24	31.2	26.4	30	24	37.2	39.6	ns
prot727	169	14	27	32	40	13	25	46	46	ns
prot728	142	20	26	57	96	25	37	78	36	ns
prot729	162	30	22	28.5	39	23	20	40.5	36	ns
prot730	200	20	23	13.2	26.4	22	18	22.8	28.8	sig
prot731	156	18	15	30	36	14	25	28	18	ns
prot732	306	22	18	33	63	15	22	60	48	ns
prot733	174	9	13	25.5	25.5	11	22	21	16.5	ns
prot734	194	22	15	24	22.8	30	26	34.8	26.4	sig
prot735	103	19	8	20	34	10	16	32	28	ns
prot736	172	8	13	24	36	14	16	36	33	ns
prot737	180	14	11	25.5	18	14	14	21	28.5	ns
prot738	184	11	8	10.8	19.2	13	9	22.8	8.4	ns
prot739	230	16	11	22	24	10	17	20	22	ns
prot740	187	17	19	27	27	22	27	87	75	sig
prot741	189	12	9	16.5	16.5	17	10	21	19.5	ns
prot742	180	19	13	14.4	21.6	48	69	79.2	28.8	sig
prot743	294	13	7	20	20	20	16	44	22	sig
prot744	186	10	14	42	57	18	7	36	33	ns
prot745	225	10	15	22.5	16.5	27	33	49.5	49.5	sig
prot746	174	7	16	13.2	13.2	16	11	24	18	ns
prot747	208	12	14	30	22	15	10	24	26	ns
prot748	217	4	9	15	36	9	11	21	24	ns
prot749	112	11	13	16.5	4.5	6	11	19.5	15	ns
prot750	206	20	7	18	12	17	12	14.4	20.4	ns
prot751	166	4	9	16	22	12	11	16	24	sig
prot752	113	10	9	42	15	11	16	39	54	sig
prot753	169	8	9	15	16.5	9	5	15	16.5	ns
prot754	313	16	5	4.8	13.2	9	4	4.8	18	ns
prot755	197	7	7	16	26	7	13	12	28	ns
prot756	124	9	5	24	21	7	7	21	21	ns
prot757	246	9	5	10.5	13.5	3	3	4.5	13.5	ns
prot758	258	14	7	12	14.4	22	31	13.2	24	sig
prot759	168	8	10	16	20	8	4	16	12	ns
prot760	260	7	6	12	21	5	6	24	21	sig
prot761	243	4	3	9	13.5	2	14	19.5	27	sig
prot762	124	9	8	10.8	8.4	9	5	9.6	4.8	ns
prot763	208	3	6	8	20	13	11	10	24	ns
prot764	217	4	5	12	6	3	5	18	21	ns
prot765	197	6	8	13.5	6	12	9	15	13.5	ns
prot766	177	6	2	4.8	6	2	5	7.2	3.6	ns
prot767	146	5	10	22	16	5	8	14	16	ns
prot768	157	8	5	15	18	7	9	18	9	ns
prot769	270	8	7	13.5	4.5	8	4	7.5	10.5	ns
prot770	264	9	5	9.6	4.8	33	15	10.8	21.6	sig
prot771	274	5	7	8	10	5	7	28	20	ns
prot772	156	9	8	12	6	9	7	12	3	ns
prot773	252	10	12	0	6	5	6	3	15	ns
prot774	356	9	5	7.2	7.2	7	8	9.6	8.4	ns
prot775	180	7	9	28	8	7	9	6	16	ns
prot776	251	4	3	6	15	9	24	36	54	sig
prot777	156	5	7	9	15	12	8	21	18	sig
prot778	227	5	8	8.4	6	7	4	4.8	8.4	ns
prot779	116	8	5	22	16	10	8	8	12	ns
prot780	154	6	5	15	21	3	8	27	15	ns
prot781	198	7	5	13.5	3	4	11	7.5	6	sig
prot782	236	5	5	9.6	4.8	3	7	7.2	9.6	ns
prot783	184	4	8	10	4	6	8	6	6	ns
prot784	122	4	10	15	21	5	2	6	6	ns
prot785	91	2	4	6	18	12	18	9	12	sig
prot786	274	10	7	4.8	2.4	18	12	7.2	12	sig
prot787	152	3	4	6	12	8	4	8	12	ns
prot788	162	3	4	24	12	0	2	12	15	ns
prot789	158	9	7	7.5	10.5	9	4	6	12	ns
prot790	463	6	5	7.2	8.4	10	4	4.8	13.2	ns
prot791	312	5	5	8	8	24	15	30	48	sig
prot792	261	3	3	3	6	2	6	21	12	ns
prot793	392	4	6	15	7.5	3	10	7.5	7.5	ns
prot794	182	6	7	2.4	8.4	6	4	3.6	6	ns
prot795	310	3	5	10	10	6	2	8	16	ns
prot796	382	7	7	18	18	6	9	12	9	ns
prot797	113	12	8	10.5	9	7	5	7.5	7.5	ns
prot798	111	7	6	7.2	8.4	7	1	3.6	3.6	ns
prot799	418	8	1	8	10	8	5	10	10	ns
prot800	185	4	2	9	3	4	6	12	12	ns
prot801	163	5	3	12	4.5	8	5	6	9	sig
prot802	238	4	7	8.4	10.8	9	4	10.8	8.4	ns
prot803	282	3	3	16	6	5	6	14	16	ns
prot804	305	4	5	6	21	8	0	15	18	ns
prot805	292	3	5	3	7.5	5	3	4.5	1.5	ns
prot806	427	2	4	9.6	2.4	2	3	3.6	6	ns
prot807	234	7	4	6	4	7	6	20	4	ns
prot808	233	6	8	12	9	3	14	18	21	ns
prot809	425	4	6	4.5	10.5	1	4	3	9	sig
prot810	95	10	4	1.2	2.4	6	6	3.6	4.8	ns
prot811	241	6	4	4	10	8	5	10	6	ns
prot812	201	2	7	18	6	5	3	9	3	ns
prot813	474	1	3	3	1.5	2	6	7.5	1.5	ns
prot814	437	3	6	6	3.6	4	2	3.6	4.8	ns
prot815	411	3	1	6	6	7	3	10	8	ns
prot816	333	5	1	3	3	1	1	12	0	ns
prot817	449	4	4	3	10.5	3	6	6	6	ns
prot818	256	2	4	4.8	3.6	2	5	1.2	3.6	ns
prot819	292	3	1	6	4	2	2	12	12	ns
prot820	669	3	3	15	12	1	4	18	15	ns
prot821	378	4	4	1.5	3	6	2	7.5	3	ns
prot822	373	1	6	3.6	3.6	1	6	1.2	1.2	ns
prot823	327	4	3	10	2	1	3	2	2	ns
prot824	180	4	2	12	9	0	0	9	6	ns
prot825	357	2	1	3	6	2	3	7.5	4.5	ns
prot826	791	4	0	2.4	1.2	3	3	8.4	2.4	ns
prot827	1037	5	9	4	8	4	0	4	8	ns
prot828	223	4	2	12	12	10	6	24	12	sig
prot829	417	2	5	6	0	4	2	4.5	6	ns
prot830	310	1	4	2.4	3.6	3	2	4.8	2.4	ns
prot831	796	4	2	2	4	2	3	0	4	ns
prot832	385	1	2	3	6	2	2	3	3	ns
prot833	399	5	4	1.5	3	8	3	4.5	4.5	ns
prot834	661	4	2	0	0	5	3	0	4.8	ns
prot835	648	1	1	8	8	1	7	8	6	ns
prot836	172	1	2	3	6	1	3	3	0	ns
prot837	459	0	1	3	6	2	1	1.5	0	ns
prot838	266	0	1	1.2	2.4	2	2	2.4	0	ns
prot839	85	47	58	90	116	41	40	116	124	ns
prot840	185	56	59	171	198	52	44	159	147	ns
prot841	130	45	48	82.5	94.5	44	50	67.5	82.5	ns
prot842	128	55	59	58.8	68.4	96	108	158.4	136.8	sig
prot843	130	51	61	118	118	57	57	106	116	ns
prot844	150	55	57	174	120	65	44	174	168	ns
prot845	94	39	42	49.5	48	43	46	63	58.5	ns
prot846	154	20	30	24	26.4	24	21	25.2	32.4	ns
prot847	76	28	32	56	52	34	19	42	60	ns
prot848	213	28	26	54	51	15	21	30	57	ns
prot849	51	26	24	34.5	33	18	24	27	33	ns
prot850	198	28	15	25.2	21.6	18	21	20.4	13.2	ns
prot851	150	18	13	22	40	13	18	36	28	ns
prot852	161	12	13	45	30	20	16	93	81	sig
prot853	227	11	14	10.5	19.5	16	7	19.5	19.5	ns
prot854	56	15	11	13.2	16.8	27	33	39.6	18	sig
prot855	107	19	14	34	26	19	17	34	36	ns
prot856	85	10	19	45	45	15	15	21	42	ns
prot857	191	19	15	3	16.5	24	26	51	33	sig
prot858	207	13	13	16.8	6	14	6	14.4	21.6	ns
prot859	313	14	10	40	14	11	14	10	14	ns
prot860	150	10	10	33	24	13	16	27	42	ns
prot861	446	10	6	16.5	15	14	12	13.5	12	ns
prot862	165	8	6	7.2	15.6	15	12	14.4	24	ns
prot863	164	14	14	26	14	12	14	20	24	ns
prot864	183	7	11	45	36	11	14	30	39	ns
prot865	112	11	18	13.5	12	10	13	10.5	24	ns
prot866	99	15	9	18	19.2	12	7	13.2	12	ns
prot867	162	13	14	26	14	8	11	22	26	ns
prot868	294	11	12	24	36	7	7	30	30	ns
prot869	219	10	11	16.5	34.5	5	13	12	25.5	ns
prot870	139	11	12	9.6	15.6	12	10	12	9.6	ns
prot871	1091	7	9	14	22	10	9	20	10	ns
prot872	153	5	11	48	33	26	28	12	66	sig
prot873	122	3	10	9	18	10	24	36	36	sig
prot874	308	6	10	13.2	7.2	7	12	8.4	7.2	sig
prot875	274	9	4	16	10	5	6	8	20	ns
prot876	168	7	17	24	21	14	13	45	27	ns
prot877	157	11	6	7.5	10.5	8	14	10.5	10.5	ns
prot878	171	8	9	8.4	9.6	9	10	10.8	10.8	ns
prot879	163	6	4	16	18	5	7	12	14	ns
prot880	78	5	7	18	18	10	8	33	24	sig
prot881	177	10	16	9	7.5	4	9	9	10.5	ns
prot882	198	9	8	19.2	9.6	5	6	18	14.4	ns
prot883	322	5	7	14	18	8	7	8	14	ns
prot884	145	12	11	24	6	10	5	15	18	ns
prot885	224	9	6	9	7.5	5	16	21	21	sig
prot886	155	7	8	8.4	9.6	5	10	12	9.6	ns
prot887	102	5	9	22	14	6	8	10	22	ns
prot888	207	5	8	15	30	5	9	24	30	ns
prot889	480	9	10	10.5	6	9	7	6	4.5	ns
prot890	104	6	5	1.2	7.2	3	4	7.2	12	ns
prot891	204	7	7	10	18	6	10	10	6	ns
prot892	248	9	9	15	18	8	11	12	21	ns
prot893	157	11	7	10.5	10.5	1	7	19.5	16.5	ns
prot894	132	5	6	9.6	6	5	7	14.4	3.6	ns
prot895	214	10	4	8	4	7	3	14	22	ns
prot896	219	5	3	33	30	8	5	18	21	ns
prot897	193	4	5	16.5	6	7	4	4.5	10.5	ns
prot898	155	1	7	6	7.2	5	14	9.6	6	ns
prot899	239	6	5	8	8	7	5	6	18	ns
prot900	116	10	7	12	18	7	5	12	21	ns
prot901	211	9	2	9	4.5	11	9	27	10.5	sig
prot902	156	14	6	8.4	8.4	4	6	3.6	4.8	sig
prot903	246	4	6	8	6	6	8	40	18	sig
prot904	218	3	10	24	24	7	8	24	6	ns
prot905	201	5	3	13.5	12	4	4	7.5	7.5	ns
prot906	111	5	5	2.4	3.6	4	2	8.4	3.6	ns
prot907	175	4	3	6	6	3	4	2	2	ns
prot908	195	6	7	15	21	7	6	15	12	ns
prot909	292	5	2	15	10.5	5	6	6	7.5	ns
prot910	173	0	2	2.4	7.2	5	3	4.8	4.8	ns
prot911	284	5	8	8	14	9	24	30	42	sig
prot912	151	5	2	6	6	1	6	15	3	ns
prot913	165	6	8	15	9	15	18	27	22.5	sig
prot914	132	7	9	7.2	6	15	18	10.8	18	sig
prot915	177	5	8	6	10	5	6	12	18	ns
prot916	137	6	5	15	27	5	6	9	18	ns
prot917	325	4	10	9	4.5	3	6	13.5	3	ns
prot918	192	4	7	2.4	2.4	2	3	2.4	4.8	ns
prot919	170	3	1	10	6	4	4	2	4	ns
prot920	157	4	6	18	18	7	7	12	15	ns
prot921	192	5	7	3	6	2	4	12	6	ns
prot922	474	3	0	7.2	3.6	4	4	3.6	4.8	ns
prot923	186	7	4	14	8	8	4	24	20	sig
prot924	428	2	3	6	0	3	7	3	3	ns
prot925	191	2	4	6	10.5	1	4	6	6	ns
prot926	169	3	4	3.6	3.6	7	8	4.8	6	ns
prot927	166	5	3	6	12	2	10	4	4	sig
prot928	290	1	4	15	18	3	5	12	15	ns
prot929	216	6	5	7.5	3	6	6	4.5	0	ns
prot930	103	7	5	0	3.6	4	5	4.8	6	ns
prot931	271	2	6	6	2	8	4	8	8	ns
prot932	147	6	4	12	6	3	5	12	9	ns
prot933	135	5	4	7.5	4.5	4	0	3	6	ns
prot934	135	4	1	4.8	2.4	7	5	4.8	6	ns
prot935	135	4	5	6	4	5	3	6	8	ns
prot936	135	3	4	15	3	2	3	15	15	ns
prot937	321	2	3	4.5	4.5	4	2	3	7.5	ns
prot938	164	4	3	1.2	6	4	1	3.6	2.4	ns
prot939	113	7	4	4	10	1	1	6	4	ns
prot940	271	6	3	6	12	1	3	15	12	ns
prot941	204	3	4	4.5	7.5	4	7	10.5	6	sig
prot942	276	1	3	1.2	3.6	7	2	6	2.4	ns
prot943	108	4	2	6	6	5	5	4	6	ns
prot944	91	5	3	6	21	4	5	21	12	ns
prot945	325	3	2	4.5	4.5	4	2	4.5	1.5	ns
prot946	114	4	3	2.4	1.2	3	4	3.6	2.4	sig
prot947	277	1	4	8	0	4	2	12	6	ns
prot948	118	1	6	3	3	1	3	9	9	ns
prot949	121	6	3	0	4.5	4	6	4.5	3	sig
prot950	198	5	5	0	6	5	2	1.2	2.4	ns
prot951	237	0	1	0	8	5	6	6	2	ns
prot952	220	4	4	12	12	4	2	12	3	ns
prot953	406	2	1	1.5	4.5	3	5	6	3	ns
prot954	391	3	1	1.2	2.4	2	1	1.2	2.4	ns
prot955	189	2	2	0	2	4	1	0	4	ns
prot956	232	3	2	12	9	3	1	6	9	ns
prot957	470	1	1	1.5	3	3	2	3	3	ns
prot958	527	1	2	3.6	0	2	2	1.2	1.2	ns
prot959	141	2	2	2	2	0	3	0	10	ns
prot960	602	4	0	3	3	3	1	6	0	ns
prot961	109	32	30	52.5	31.5	24	27	43.5	37.5	ns
prot962	258	25	24	30	19.2	30	23	30	32.4	ns
prot963	168	12	13	20	16	16	15	36	28	ns
prot964	177	21	17	39	45	20	23	69	48	sig
prot965	104	7	12	13.5	18	13	10	34.5	24	ns
prot966	187	14	9	13.2	24	13	14	22.8	7.2	ns
prot967	134	13	19	34	28	15	11	24	30	ns
prot968	153	8	5	42	51	14	12	57	42	sig
prot969	125	10	9	19.5	18	14	12	13.5	12	ns
prot970	242	10	15	8.4	13.2	7	11	9.6	16.8	ns
prot971	128	7	12	30	26	10	15	20	24	ns
prot972	160	11	8	15	27	6	12	36	9	ns
prot973	65	7	4	13.5	9	36	21	27	27	sig
prot974	143	8	10	15.6	8.4	8	15	16.8	15.6	ns
prot975	131	9	11	22	24	15	10	24	26	ns
prot976	128	10	7	24	48	15	11	36	39	ns
prot977	76	10	4	9	9	7	7	9	15	ns
prot978	95	11	13	4.8	13.2	12	18	19.2	21.6	ns
prot979	70	12	10	28	26	8	3	20	26	ns
prot980	136	13	6	33	18	8	10	51	33	ns
prot981	116	12	7	13.5	9	8	12	15	15	ns
prot982	108	7	14	13.2	10.8	8	12	14.4	19.2	ns
prot983	195	9	9	12	18	9	15	20	20	ns
prot984	145	6	6	24	27	7	12	9	21	ns
prot985	102	16	14	10.5	9	5	9	7.5	12	ns
prot986	173	7	9	6	6	5	5	8.4	7.2	ns
prot987	212	8	9	8	8	8	5	14	14	ns
prot988	116	7	6	36	21	10	20	30	12	sig
prot989	219	7	9	13.5	10.5	6	8	10.5	12	ns
prot990	312	6	6	7.2	13.2	9	8	9.6	10.8	ns
prot991	78	6	3	14	22	6	3	14	10	ns
prot992	193	8	9	24	21	3	5	12	6	ns
prot993	500	2	3	9	3	4	4	4.5	6	ns
prot994	195	6	6	10.8	9.6	7	5	6	10.8	ns
prot995	177	6	4	8	10	6	7	8	14	ns
prot996	224	7	8	33	12	8	4	12	21	ns
prot997	239	7	10	4.5	9	6	4	10.5	7.5	ns
prot998	223	6	7	8.4	3.6	3	5	6	1.2	ns
prot999	113	6	6	8	18	3	6	8	12	ns
prot1000	94	7	4	15	12	3	7	9	15	ns
prot1001	74	5	4	4.5	4.5	8	4	10.5	7.5	ns
prot1002	265	9	5	8.4	8.4	5	5	4.8	4.8	ns
prot1003	225	4	3	14	20	8	3	14	4	ns
prot1004	129	7	5	9	6	5	8	24	18	ns
prot1005	210	7	4	4.5	7.5	9	1	13.5	7.5	ns
prot1006	248	5	1	7.2	7.2	3	9	7.2	4.8	ns
prot1007	158	6	3	20	4	5	3	10	10	ns
prot1008	68	4	5	9	24	3	7	24	12	ns
prot1009	68	4	5	3	4.5	4	8	9	12	ns
prot1010	548	5	6	10.8	6	7	7	7.2	6	ns
prot1011	123	4	6	8	10	4	6	10	6	ns
prot1012	181	2	2	12	30	1	7	12	12	ns
prot1013	824	2	5	3	12	4	5	4.5	7.5	ns
prot1014	250	5	3	7.2	0	2	3	3.6	2.4	ns
prot1015	242	5	3	6	6	3	1	4	6	ns
prot1016	186	2	3	6	21	8	4	42	36	sig
prot1017	228	4	3	12	6	4	6	10.5	9	ns
prot1018	106	6	3	3.6	1.2	10	4	4.8	12	ns
prot1019	135	5	5	14	8	2	5	20	4	ns
prot1020	173	4	2	12	3	7	6	12	21	ns
prot1021	245	7	6	7.5	1.5	7	4	9	9	sig
prot1022	98	6	1	1.2	1.2	3	4	6	7.2	ns
prot1023	149	1	3	2	20	4	2	10	8	ns
prot1024	136	1	2	0	12	0	1	9	9	ns
prot1025	335	5	3	9	6	6	15	13.5	13.5	sig
prot1026	81	2	3	2.4	4.8	3	2	9.6	3.6	ns
prot1027	124	8	2	10	2	7	7	8	6	ns
prot1028	204	0	2	18	9	2	5	12	15	ns
prot1029	124	5	6	1.5	7.5	2	8	7.5	12	ns
prot1030	231	3	7	9.6	3.6	3	6	6	1.2	ns
prot1031	192	0	2	6	6	6	7	12	16	ns
prot1032	514	1	3	12	6	8	8	6	12	sig
prot1033	277	4	6	4.5	9	2	7	7.5	6	ns
prot1034	159	2	2	3.6	2.4	2	4	1.2	1.2	sig
prot1035	190	1	6	6	2	15	6	24	18	sig
prot1036	225	1	9	15	12	5	3	9	15	ns
prot1037	57	1	8	7.5	3	4	1	4.5	6	ns
prot1038	153	4	6	6	7.2	3	7	8.4	2.4	ns
prot1039	91	6	1	10	10	3	3	4	6	ns
prot1040	94	3	6	3	6	3	4	3	18	ns
prot1041	112	1	4	4.5	4.5	2	2	21	27	sig
prot1042	336	8	1	4.8	3.6	4	8	4.8	9.6	sig
prot1043	241	8	5	6	4	5	10	8	8	sig
prot1044	108	4	3	3	21	2	3	9	12	ns
prot1045	117	1	7	4.5	6	5	1	10.5	6	sig
prot1046	286	1	4	1.2	6	5	5	2.4	1.2	ns
prot1047	122	0	1	6	8	5	3	2	10	ns
prot1048	273	5	3	3	12	2	3	6	15	ns
prot1049	237	4	1	3	7.5	3	3	6	6	sig
prot1050	222	2	2	1.2	2.4	1	1	7.2	3.6	ns
prot1051	799	4	4	10	6	4	1	8	2	ns
prot1052	125	0	2	9	3	0	2	9	12	ns
prot1053	98	0	3	4.5	0	2	1	1.5	7.5	ns
prot1054	153	3	2	0	0	3	1	2.4	1.2	ns
prot1055	186	2	5	8	4	2	9	4	14	sig
prot1056	188	1	3	6	9	1	1	15	6	ns
prot1057	127	0	0	1.5	1.5	2	0	4.5	1.5	ns
prot1058	65	97	118	136.8	146.4	207	234	248.4	232.8	sig
prot1059	115	52	40	74	102	36	35	94	134	ns
prot1060	65	24	37	84	57	27	25	69	54	ns
prot1061	90	21	13	28.5	30	20	24	28.5	34.5	sig
prot1062	120	13	12	10.8	20.4	11	3	19.2	13.2	ns
prot1063	83	7	5	22	16	8	14	4	18	ns
prot1064	177	9	4	24	15	7	5	18	21	ns
prot1065	59	10	6	9	9	6	7	4.5	9	ns
prot1066	97	12	11	7.2	12	13	15	12	9.6	ns
prot1067	188	12	9	30	24	4	14	36	40	sig
prot1068	82	3	10	33	18	6	6	15	21	sig
prot1069	109	12	9	16.5	15	22	14	13.5	33	sig
prot1070	109	10	7	8.4	13.2	11	8	12	10.8	ns
prot1071	168	9	6	8	14	12	8	10	20	ns
prot1072	188	7	10	27	18	7	6	21	45	ns
prot1073	82	3	6	10.5	13.5	12	3	10.5	10.5	ns
prot1074	75	9	8	10.8	9.6	3	9	7.2	9.6	ns
prot1075	151	3	7	12	12	9	6	10	6	ns
prot1076	175	8	8	12	12	7	6	18	12	ns
prot1077	116	6	6	10.5	9	8	7	6	6	ns
prot1078	161	7	5	3.6	4.8	2	2	7.2	10.8	ns
prot1079	95	4	6	16	26	5	11	8	14	ns
prot1080	101	4	4	18	15	4	2	0	9	ns
prot1081	175	5	7	3	7.5	3	3	6	7.5	ns
prot1082	401	5	6	6	9.6	4	5	13.2	4.8	ns
prot1083	214	2	5	14	18	12	18	32	8	sig
prot1084	215	4	4	9	3	8	7	18	6	ns
prot1085	152	5	2	4.5	7.5	6	1	7.5	3	ns
prot1086	125	6	4	10.8	3.6	9	15	21.6	21.6	sig
prot1087	154	6	8	10	12	2	6	10	6	ns
prot1088	119	2	7	12	6	8	8	27	12	sig
prot1089	145	3	1	6	9	9	3	6	12	ns
prot1090	256	7	6	6	3.6	6	2	2.4	9.6	sig
prot1091	119	3	7	6	10	1	2	8	6	ns
prot1092	159	11	6	18	18	3	4	15	9	ns
prot1093	91	6	6	12	3	2	7	4.5	7.5	ns
prot1094	396	4	3	6	2.4	7	6	3.6	7.2	ns
prot1095	205	4	5	4	6	4	2	16	12	sig
prot1096	108	3	4	12	9	4	5	9	21	ns
prot1097	71	6	5	6	3	4	3	3	3	ns
prot1098	259	2	6	3.6	3.6	3	4	4.8	3.6	ns
prot1099	191	7	5	2	4	2	5	8	2	ns
prot1100	147	2	3	15	12	3	3	3	3	ns
prot1101	292	5	3	3	6	2	6	3	4.5	ns
prot1102	69	3	1	1.2	7.2	5	2	6	6	ns
prot1103	245	3	5	8	2	6	4	12	12	sig
prot1104	146	3	1	9	9	4	3	3	12	ns
prot1105	351	0	6	9	7.5	9	3	6	12	ns
prot1106	106	2	4	10.8	3.6	5	4	4.8	1.2	ns
prot1107	180	5	4	6	4	2	6	4	6	ns
prot1108	199	5	6	6	18	7	4	6	9	ns
prot1109	185	1	4	7.5	4.5	1	6	4.5	4.5	ns
prot1110	182	1	2	2.4	2.4	4	2	3.6	2.4	ns
prot1111	59	5	4	2	2	3	4	4	8	ns
prot1112	173	0	1	18	15	3	2	3	6	ns
prot1113	105	5	2	4.5	10.5	4	3	4.5	3	ns
prot1114	79	5	3	2.4	2.4	6	5	8.4	3.6	ns
prot1115	94	1	0	6	4	3	5	2	4	ns
prot1116	235	4	1	0	18	3	6	27	36	sig
prot1117	99	1	3	0	3	1	4	3	1.5	sig
prot1118	103	1	4	1.2	2.4	4	3	3.6	2.4	ns
prot1119	226	4	4	6	10	7	2	6	8	ns
prot1120	168	3	4	6	9	9	2	6	12	sig
prot1121	454	2	5	1.5	6	3	1	4.5	4.5	ns
prot1122	92	1	1	2.4	1.2	10	4	2.4	4.8	sig
prot1123	99	2	0	4	4	4	4	8	10	sig
prot1124	116	5	2	15	6	2	2	12	12	ns
prot1125	90	2	3	3	3	3	1	3	3	ns
prot1126	87	1	4	1.2	3.6	1	0	2.4	2.4	ns
prot1127	294	4	3	0	6	2	4	14	4	sig
prot1128	354	4	1	6	3	8	2	9	6	ns
prot1129	216	6	2	4.5	7.5	6	6	7.5	1.5	ns
prot1130	138	1	1	4.8	2.4	2	3	4.8	6	ns
prot1131	187	0	0	2	4	4	2	6	4	sig
prot1132	495	0	1	0	3	2	2	3	3	ns
prot1133	406	1	3	0	0	1	2	3	3	sig
prot1134	382	0	4	3.6	2.4	1	1	1.2	1.2	ns
prot1135	272	1	0	6	0	1	0	2	6	ns
prot1136	71	17	31	57	66	19	20	69	75	ns
prot1137	105	15	17	42	30	27	24	43.5	28.5	ns
prot1138	234	27	13	27.6	28.8	17	15	24	40.8	ns
prot1139	112	15	15	42	34	17	17	22	24	ns
prot1140	114	21	11	30	36	32	26	108	102	sig
prot1141	112	7	4	12	15	1	6	13.5	13.5	ns
prot1142	166	10	5	8.4	4.8	11	5	9.6	7.2	ns
prot1143	104	10	7	6	10	15	6	42	54	sig
prot1144	376	8	2	24	9	8	7	18	21	ns
prot1145	83	2	4	6	6	3	7	7.5	7.5	ns
prot1146	51	4	5	10.8	9.6	12	6	6	3.6	ns
prot1147	74	5	3	22	6	8	5	14	8	ns
prot1148	74	3	3	24	9	3	2	12	18	ns
prot1149	117	3	6	9	7.5	6	3	4.5	7.5	ns
prot1150	106	2	6	1.2	9.6	3	3	2.4	4.8	ns
prot1151	110	2	4	6	6	2	4	4	10	ns
prot1152	73	2	3	15	6	5	3	0	6	ns
prot1153	113	2	4	4.5	3	2	4	7.5	7.5	ns
prot1154	358	2	1	6	1.2	4	8	8.4	4.8	ns
prot1155	99	4	4	0	12	6	5	6	0	ns
prot1156	115	3	3	15	9	6	2	12	15	sig
prot1157	180	3	1	3	4.5	2	4	6	3	ns
prot1158	67	1	2	3.6	2.4	4	1	3.6	1.2	ns
prot1159	99	3	4	2	4	2	4	20	4	ns
prot1160	99	1	1	3	18	5	4	9	9	ns
prot1161	99	3	5	0	6	1	1	1.5	9	ns
prot1162	98	5	3	3.6	3.6	4	1	10.8	3.6	ns
prot1163	165	3	6	2	8	2	1	4	2	ns
prot1164	76	3	3	6	3	7	3	3	3	ns
prot1165	90	2	1	1.5	0	1	1	4.5	3	ns
prot1166	113	1	2	3.6	1.2	1	5	6	3.6	ns
prot1167	90	1	2	10	4	2	1	2	6	ns
prot1168	163	3	1	6	21	5	2	6	15	ns
prot1169	102	2	3	1.5	6	1	5	1.5	1.5	sig
prot1170	183	2	4	1.2	2.4	2	0	3.6	2.4	ns
prot1171	98	2	2	20	8	5	2	10	4	sig
prot1172	146	1	3	6	3	7	3	6	3	ns
prot1173	145	2	2	4.5	3	0	1	3	4.5	ns
prot1174	166	3	0	1.2	0	6	6	3.6	1.2	ns
prot1175	100	2	2	2	0	3	1	2	2	ns
prot1176	393	3	1	9	3	1	4	6	6	sig
prot1177	89	2	5	1.5	3	6	2	9	4.5	ns
prot1178	391	1	2	2.4	3.6	4	4	2.4	2.4	sig
prot1179	89	3	2	2	2	0	2	2	8	ns
prot1180	1106	11	6	18	30	9	4	21	33	ns
prot1181	3227	7	4	13.5	6	12	9	16.5	15	ns
prot1182	539	10	6	6	8.4	8	7	8.4	16.8	ns
prot1183	771	4	5	14	12	2	3	8	8	ns
prot1184	2680	4	0	33	6	3	1	9	21	ns
prot1185	917	2	5	4.5	6	3	8	7.5	4.5	ns
prot1186	4114	4	0	1.2	2.4	5	2	2.4	2.4	ns
prot1187	449	4	7	34	16	5	8	14	16	ns
prot1188	1304	2	3	12	12	2	1	9	18	ns
prot1189	393	6	5	6	10.5	4	3	4.5	4.5	ns
prot1190	1513	5	1	3.6	7.2	2	5	10.8	2.4	sig
prot1191	2580	4	6	2	4	4	2	4	8	sig
prot1192	959	10	7	27	18	5	7	21	9	ns
prot1193	510	4	8	9	7.5	10	4	15	18	ns
prot1194	427	7	9	3.6	13.2	10	9	7.2	7.2	sig
prot1195	413	4	6	12	10	4	5	6	2	ns
prot1196	819	4	5	0	3	2	5	21	12	ns
prot1197	1779	6	1	4.5	3	1	2	6	1.5	ns
prot1198	1379	2	3	7.2	2.4	7	1	3.6	1.2	ns
prot1199	652	6	4	2	6	4	2	4	14	ns
prot1200	704	2	1	6	15	3	1	12	6	ns
prot1201	1028	1	3	1.5	1.5	5	5	0	1.5	ns
prot1202	1181	1	4	1.2	2.4	6	2	3.6	1.2	ns
prot1203	383	3	3	12	20	5	3	10	18	ns
prot1204	1077	4	4	9	33	8	3	21	6	ns
prot1205	452	5	2	6	4.5	6	8	12	9	ns
prot1206	434	0	3	2.4	1.2	4	6	4.8	6	ns
prot1207	955	9	3	6	8	7	2	16	10	ns
prot1208	528	3	6	12	18	7	3	21	0	ns
prot1209	228	2	3	4.5	6	4	6	4.5	7.5	ns
prot1210	781	4	6	3.6	6	3	6	10.8	10.8	sig
prot1211	548	4	1	6	4	8	3	18	12	ns
prot1212	273	3	1	6	3	1	3	9	18	ns
prot1213	153	8	6	10.5	7.5	5	8	15	1.5	ns
prot1214	320	5	7	8.4	2.4	5	6	14.4	8.4	sig
prot1215	219	5	6	12	22	15	15	18	24	sig
prot1216	410	4	7	18	21	2	5	27	18	ns
prot1217	322	1	8	4.5	10.5	6	4	7.5	9	ns
prot1218	629	8	4	2.4	4.8	5	4	2.4	1.2	ns
prot1219	264	6	3	14	8	3	2	2	4	ns
prot1220	356	6	5	12	12	7	2	15	3	sig
prot1221	390	6	3	3	9	3	4	10.5	6	ns
prot1222	235	7	4	1.2	0	2	4	0	3.6	ns
prot1223	263	4	1	12	4	7	2	4	2	ns
prot1224	481	0	5	0	9	4	2	3	0	ns
prot1225	551	3	2	3	7.5	2	5	4.5	7.5	ns
prot1226	481	5	3	3.6	6	2	4	0	2.4	ns
prot1227	487	1	1	0	2	1	1	4	0	ns
prot1228	881	4	1	15	6	4	2	3	9	ns
prot1229	2284	3	4	6	4.5	1	2	1.5	6	sig
prot1230	852	3	3	0	2.4	6	2	1.2	2.4	sig
prot1231	341	5	2	0	6	2	6	24	4	sig
prot1232	182	1	4	15	15	7	6	12	15	ns
prot1233	327	4	4	6	6	2	4	7.5	12	ns
prot1234	219	4	8	6	3.6	5	7	3.6	8.4	ns
prot1235	406	2	4	2	4	8	8	8	6	sig
prot1236	332	0	1	0	15	6	4	18	6	sig
prot1237	365	1	7	4.5	6	4	10	21	15	sig
prot1238	308	4	1	6	3.6	6	18	14.4	18	sig
prot1239	232	5	1	6	6	4	3	4	6	ns
prot1240	2067	6	1	9	6	2	5	3	18	ns
prot1241	865	3	3	1.5	3	1	1	1.5	6	ns
prot1242	682	2	2	1.2	4.8	2	0	0	0	ns
prot1243	573	6	1	0	6	10	12	12	4	sig
prot1244	454	3	3	9	3	1	0	6	6	ns
prot1245	611	15	18	22.5	15	9	14	21	15	ns
prot1246	133	8	6	7.2	8.4	8	16	18	7.2	sig
prot1247	221	9	10	16	4	5	6	12	20	ns
prot1248	153	6	9	24	33	10	7	39	24	ns
prot1249	363	9	4	6	10.5	8	11	3	13.5	ns
prot1250	435	4	1	6	10.8	3	10	4.8	8.4	ns
prot1251	366	2	7	12	18	8	12	8	16	sig
prot1252	170	6	7	24	21	4	5	6	24	ns
prot1253	267	4	3	0	6	2	5	3	3	ns
prot1254	463	6	5	4.8	2.4	6	3	6	4.8	ns
prot1255	542	1	4	10	4	2	3	2	2	ns
prot1256	448	4	4	0	12	1	7	15	24	sig
prot1257	177	6	3	6	6	4	4	3	10.5	ns
prot1258	365	1	3	4.8	1.2	2	0	4.8	0	ns
prot1259	746	2	5	8	10	3	2	4	10	ns
prot1260	458	4	2	6	9	5	3	6	18	ns
prot1261	147	1	6	1.5	7.5	5	5	6	1.5	ns
prot1262	266	6	6	0	4.8	2	5	1.2	3.6	ns
prot1263	340	2	2	6	6	1	4	8	4	ns
prot1264	398	3	1	9	9	2	6	12	6	sig
prot1265	403	4	1	1.5	3	2	2	3	3	ns
prot1266	302	5	10	9.6	0	4	4	2.4	2.4	ns
prot1267	465	2	2	12	4	6	2	8	12	sig
prot1268	487	4	3	6	9	1	2	9	0	ns
prot1269	568	2	2	1.5	4.5	6	2	1.5	3	ns
prot1270	370	1	2	6	4.8	4	4	1.2	2.4	ns
prot1271	435	0	1	2	4	0	2	8	12	ns
prot1272	382	3	1	3	3	2	2	9	15	ns
prot1273	400	3	0	4.5	1.5	4	4	3	7.5	sig
prot1274	1317	2	3	2.4	1.2	0	0	1.2	0	ns
prot1275	1827	1	2	8	6	1	1	4	4	ns
prot1276	227	8	7	24	21	6	2	21	33	ns
prot1277	126	7	4	7.5	12	1	1	4.5	13.5	ns
prot1278	199	5	5	3.6	6	6	2	8.4	4.8	ns
prot1279	186	5	6	12	8	14	8	16	12	sig
prot1280	397	3	6	3	12	8	14	36	12	sig
prot1281	191	7	2	7.5	3	9	11	16.5	6	sig
prot1282	181	5	5	4.8	2.4	1	7	7.2	4.8	ns
prot1283	332	6	4	12	8	5	7	6	18	ns
prot1284	207	1	5	0	3	4	7	9	3	ns
prot1285	433	7	4	4.5	1.5	2	3	10.5	3	ns
prot1286	220	6	4	4.8	6	1	3	4.8	4.8	ns
prot1287	174	4	6	6	8	3	3	6	10	ns
prot1288	398	1	5	12	9	2	2	6	15	ns
prot1289	250	2	6	6	3	9	1	6	12	ns
prot1290	254	5	1	3.6	3.6	2	7	2.4	10.8	sig
prot1291	278	1	1	6	6	4	5	8	10	ns
prot1292	195	4	2	12	21	4	8	12	12	sig
prot1293	493	3	2	3	6	7	1	7.5	7.5	ns
prot1294	395	2	2	4.8	2.4	4	10	9.6	7.2	sig
prot1295	346	1	5	4	6	2	4	2	6	ns
prot1296	386	1	1	0	0	4	2	3	3	sig
prot1297	323	1	4	6	1.5	4	1	6	1.5	ns
prot1298	221	3	4	3.6	2.4	2	6	4.8	6	ns
prot1299	330	2	4	6	2	3	3	10	10	ns
prot1300	913	1	5	9	9	2	2	15	21	sig
prot1301	216	3	2	9	6	2	7	6	7.5	sig
prot1302	176	3	0	4.8	3.6	2	2	1.2	1.2	ns
prot1303	396	2	5	12	2	1	3	2	6	ns
prot1304	144	6	4	12	3	5	3	3	9	ns
prot1305	340	2	3	6	4.5	0	5	1.5	3	ns
prot1306	177	1	2	2.4	0	1	6	3.6	2.4	ns
prot1307	491	4	3	8	4	2	4	6	6	ns
prot1308	289	4	4	18	9	4	1	18	12	sig
prot1309	925	2	2	4.5	4.5	1	3	6	6	ns
prot1310	266	4	3	1.2	2.4	1	2	2.4	2.4	ns
prot1311	584	1	1	2	0	0	1	2	4	ns
prot1312	316	2	0	3	9	2	3	0	0	ns
prot1313	365	2	1	3	1.5	5	4	3	7.5	sig
prot1314	282	0	5	2.4	6	2	2	3.6	0	ns
prot1315	465	3	3	4	8	15	12	12	12	sig
prot1316	577	2	0	9	9	6	2	9	9	sig
prot1317	274	2	5	0	3	4	4	1.5	1.5	sig
prot1318	517	3	2	4.8	3.6	0	2	2.4	3.6	ns
prot1319	782	1	0	4	6	5	2	10	0	ns
prot1320	567	2	2	12	3	2	4	9	9	sig
prot1321	356	2	0	1.5	3	2	3	3	3	ns
prot1322	229	1	3	3.6	0	3	3	0	4.8	ns
prot1323	388	1	3	0	0	1	2	2	6	ns
prot1324	109	7	9	30	24	9	4	12	18	ns
prot1325	167	2	4	7.5	3	4	3	6	13.5	ns
prot1326	192	7	5	6	6	11	2	10.8	10.8	sig
prot1327	174	1	3	2	10	1	2	4	4	ns
prot1328	144	2	2	9	18	3	2	18	0	ns
prot1329	139	1	3	3	9	3	1	6	3	ns
prot1330	160	4	1	6	6	5	2	6	4.8	ns
prot1331	220	6	0	6	10	3	7	2	14	ns
prot1332	248	2	5	12	15	6	12	36	36	sig
prot1333	254	2	3	6	3	1	2	4.5	7.5	ns
prot1334	213	3	5	3.6	7.2	3	6	3.6	6	ns
prot1335	81	3	2	8	6	3	1	12	4	ns
prot1336	318	1	6	9	12	6	2	12	27	sig
prot1337	247	10	8	13.5	7.5	4	6	4.5	4.5	ns
prot1338	381	4	0	7.2	3.6	2	0	7.2	4.8	ns
prot1339	159	4	2	4	0	4	2	4	8	ns
prot1340	205	4	3	6	12	2	2	6	12	ns
prot1341	244	5	7	9	6	4	8	3	6	ns
prot1342	160	0	1	0	1.2	5	1	7.2	0	ns
prot1343	288	3	4	4	2	2	2	4	6	ns
prot1344	383	4	3	3	12	3	0	6	3	ns
prot1345	206	2	3	1.5	0	4	2	10.5	7.5	ns
prot1346	703	3	6	2.4	3.6	2	4	2.4	1.2	ns
prot1347	238	0	5	14	6	5	9	8	8	sig
prot1348	366	2	5	6	12	4	0	9	3	ns
prot1349	430	3	1	4.5	4.5	3	1	3	3	ns
prot1350	637	1	2	2.4	2.4	2	4	4.8	2.4	ns
prot1351	141	0	2	10	8	9	6	24	12	sig
prot1352	140	2	2	3	3	2	1	6	6	ns
prot1353	431	0	1	1.5	4.5	4	1	3	3	ns
prot1354	969	3	0	3.6	6	5	0	3.6	3.6	ns
prot1355	247	1	0	10	0	4	4	4	4	sig
prot1356	1101	3	1	9	6	3	2	9	12	ns
prot1357	178	1	0	6	1.5	2	1	3	3	ns
prot1358	178	2	2	4.8	0	3	2	2.4	4.8	ns
prot1359	297	2	2	8	6	8	2	8	4	sig
prot1360	238	0	1	9	12	6	2	18	12	sig
prot1361	226	2	1	1.5	1.5	1	3	3	6	ns
prot1362	486	2	1	0	3.6	0	2	4.8	2.4	ns
prot1363	758	2	2	0	2	2	2	6	0	ns
prot1364	305	1	0	3	12	2	1	6	6	ns
prot1365	526	0	1	1.5	0	2	3	1.5	3	ns
prot1366	375	1	2	7.2	1.2	1	0	0	4.8	ns
prot1367	651	5	2	4	2	2	3	8	12	sig
prot1368	5934	1	1	3	0	2	4	3	6	ns
prot1369	421	0	4	3	1.5	0	1	0	1.5	ns
prot1370	142	0	1	0	3.6	1	0	0	0	ns
prot1371	1145	2	0	0	2	4	2	6	4	ns
prot1372	238	4	1	6	9	2	1	3	12	ns
prot1373	391	1	1	4.5	3	2	1	1.5	0	ns
prot1374	618	0	2	3.6	2.4	2	1	2.4	2.4	sig
prot1375	93	3	10	10	10	14	4	8	20	sig
prot1376	130	4	3	36	18	9	4	30	42	ns
prot1377	83	3	7	18	9	6	3	12	6	ns
prot1378	361	5	4	7.2	3.6	5	2	3.6	4.8	ns
prot1379	193	4	8	0	6	6	2	14	18	ns
prot1380	393	6	9	33	18	8	8	15	27	ns
prot1381	232	2	2	7.5	10.5	3	2	6	4.5	ns
prot1382	201	1	4	2.4	7.2	1	5	4.8	8.4	ns
prot1383	105	4	4	10	4	6	7	14	6	ns
prot1384	173	0	3	3	24	3	1	9	3	ns
prot1385	182	8	4	0	7.5	5	4	6	6	ns
prot1386	199	1	3	1.2	9.6	4	2	1.2	8.4	sig
prot1387	191	5	5	16	10	4	10	24	8	sig
prot1388	274	3	3	9	18	1	2	9	3	ns
prot1389	135	3	10	0	0	4	4	0	4.5	ns
prot1390	169	8	4	4.8	2.4	2	4	4.8	3.6	ns
prot1391	688	2	6	8	14	4	3	8	4	ns
prot1392	152	2	2	18	3	0	1	3	0	ns
prot1393	528	4	2	3	3	1	3	10.5	1.5	ns
prot1394	157	1	2	2.4	1.2	5	2	6	2.4	ns
prot1395	126	3	2	0	8	2	1	6	6	ns
prot1396	80	4	1	3	9	3	2	18	12	ns
prot1397	122	5	1	3	1.5	4	1	6	3	ns
prot1398	232	2	0	7.2	2.4	0	5	0	0	ns
prot1399	171	4	1	6	4	1	3	0	8	ns
prot1400	70	2	4	0	6	2	3	3	6	ns
prot1401	130	0	1	3	3	1	1	0	3	ns
prot1402	103	4	1	4.8	4.8	2	4	3.6	1.2	ns
prot1403	547	1	4	4	4	2	3	6	6	ns
prot1404	250	0	2	6	3	0	4	6	6	ns
prot1405	497	1	2	4.5	3	1	1	7.5	1.5	sig
prot1406	312	0	4	0	2.4	3	3	0	0	ns
prot1407	152	1	4	8	8	1	1	0	4	ns
prot1408	535	2	2	15	9	0	0	6	6	ns
prot1409	87	3	0	0	0	0	3	1.5	0	ns
prot1410	232	1	5	1.2	1.2	1	4	4.8	2.4	ns
prot1411	232	2	1	2	4	2	2	12	4	sig
prot1412	843	3	2	6	0	0	5	12	9	ns
prot1413	555	2	2	1.5	1.5	1	1	4.5	0	ns
prot1414	173	4	1	2.4	3.6	0	3	3.6	1.2	ns
prot1415	194	2	4	4	6	1	5	2	4	ns
prot1416	180	2	3	9	3	2	1	15	6	ns
prot1417	199	1	1	4.5	3	3	3	4.5	13.5	sig
prot1418	287	3	1	0	2.4	12	4	4.8	4.8	sig
prot1419	999	3	1	6	4	2	1	8	6	ns
prot1420	220	1	1	3	6	0	0	6	3	ns
prot1421	648	1	1	1.5	3	2	2	4.5	3	sig
prot1422	164	3	2	1.2	10.8	4	0	0	1.2	ns
prot1423	181	1	3	4	6	2	2	4	4	sig
prot1424	285	6	5	24	33	12	1	21	15	ns
prot1425	172	7	2	6	12	4	14	9	15	sig
prot1426	103	2	6	2.4	7.2	2	4	6	6	ns
prot1427	430	4	4	4	4	8	3	12	4	sig
prot1428	130	6	11	21	24	4	3	6	27	ns
prot1429	123	3	2	4.5	10.5	5	2	3	6	ns
prot1430	304	3	4	4.8	3.6	1	3	2.4	1.2	ns
prot1431	164	4	6	6	4	6	1	8	8	ns
prot1432	75	1	3	6	15	3	3	3	0	ns
prot1433	173	5	5	3	3	4	0	6	1.5	ns
prot1434	176	3	2	2.4	4.8	1	2	3.6	3.6	ns
prot1435	191	3	1	6	8	2	2	4	10	ns
prot1436	138	3	3	12	6	2	4	6	9	ns
prot1437	148	4	2	3	6	2	3	4.5	9	sig
prot1438	101	7	5	3.6	2.4	3	1	0	4.8	ns
prot1439	157	4	0	8	8	2	2	4	8	sig
prot1440	488	3	1	18	3	0	4	15	9	ns
prot1441	133	3	3	6	10.5	2	3	4.5	7.5	ns
prot1442	229	6	3	1.2	2.4	7	2	2.4	0	ns
prot1443	89	5	3	16	8	6	3	24	24	sig
prot1444	317	2	4	3	6	4	2	3	3	ns
prot1445	88	1	2	4.5	6	1	1	6	1.5	sig
prot1446	180	0	5	0	3.6	5	1	6	2.4	ns
prot1447	207	1	0	14	8	2	3	0	4	ns
prot1448	235	3	2	9	9	3	2	0	12	ns
prot1449	86	1	1	4.5	0	6	2	1.5	4.5	ns
prot1450	115	5	2	4.8	6	3	0	3.6	3.6	ns
prot1451	127	1	6	6	8	0	2	8	8	ns
prot1452	229	2	0	6	12	2	1	18	12	ns
prot1453	247	3	3	3	6	2	2	6	4.5	ns
prot1454	573	2	2	4.8	0	1	3	3.6	2.4	ns
prot1455	176	3	3	0	6	4	2	8	8	sig
prot1456	169	2	0	3	0	1	2	6	6	ns
prot1457	81	3	1	4.5	4.5	3	2	1.5	6	ns
prot1458	89	0	0	1.2	1.2	1	4	2.4	1.2	ns
prot1459	178	3	4	6	2	1	3	2	2	ns
prot1460	151	1	2	3	3	4	1	9	6	ns
prot1461	146	4	2	3	6	5	2	3	1.5	ns
prot1462	217	0	2	2.4	1.2	3	0	4.8	1.2	ns
prot1463	159	2	5	6	12	3	1	8	4	ns
prot1464	237	0	0	3	6	3	4	3	6	ns
prot1465	587	0	1	1.5	1.5	2	3	1.5	3	ns
prot1466	128	5	0	2.4	0	0	3	0	3.6	ns
prot1467	425	0	2	2	2	4	5	4	4	ns
prot1468	256	4	2	3	6	2	2	3	9	ns
prot1469	136	4	2	7.5	1.5	2	0	3	4.5	ns
prot1470	76	0	1	2.4	0	4	0	1.2	0	ns
prot1471	175	3	1	6	2	2	1	4	4	ns
prot1472	231	3	1	9	3	5	2	6	9	ns
prot1473	337	0	2	0	4.5	3	4	4.5	3	ns
prot1474	239	2	1	0	0	1	1	0	3.6	ns
prot1475	456	3	2	8	10	1	2	4	6	ns
prot1476	126	2	0	12	9	0	1	0	3	ns
prot1477	488	0	0	1.5	1.5	1	4	4.5	0	ns
prot1478	127	0	0	1.2	4.8	1	0	1.2	1.2	ns
prot1479	191	3	5	6	6	7	6	4	2	ns
prot1480	114	6	6	15	12	3	1	6	15	ns
prot1481	62	3	3	3	3	6	3	4.5	4.5	ns
prot1482	350	3	6	3.6	8.4	2	5	13.2	15.6	sig
prot1483	108	2	4	8	4	1	3	6	2	ns
prot1484	321	3	2	3	9	6	0	6	6	ns
prot1485	308	2	3	4.5	1.5	1	0	3	6	ns
prot1486	59	3	1	2.4	8.4	3	3	2.4	1.2	ns
prot1487	218	3	2	4	4	2	3	6	12	ns
prot1488	106	4	2	3	9	5	1	3	6	sig
prot1489	154	1	1	4.5	6	3	3	4.5	13.5	sig
prot1490	166	2	2	2.4	1.2	2	0	0	1.2	ns
prot1491	515	5	3	6	8	1	3	4	2	ns
prot1492	183	3	3	3	3	1	5	6	3	sig
prot1493	162	2	6	7.5	0	2	3	0	3	ns
prot1494	140	1	4	1.2	2.4	0	3	3.6	3.6	ns
prot1495	169	0	2	0	4	3	2	4	4	ns
prot1496	242	0	2	9	3	2	2	6	12	ns
prot1497	292	1	1	3	4.5	2	1	4.5	4.5	ns
prot1498	197	5	2	1.2	2.4	2	8	4.8	3.6	sig
prot1499	856	2	0	0	4	0	2	4	4	ns
prot1500	127	3	2	6	3	0	1	6	6	ns
prot1501	72	2	2	1.5	4.5	2	3	3	3	sig
prot1502	148	1	2	0	1.2	4	0	6	1.2	ns
prot1503	53	1	1	2	10	2	2	2	4	ns
prot1504	98	3	2	0	0	4	6	6	6	sig
prot1505	405	0	1	4.5	4.5	0	1	1.5	6	ns
prot1506	104	1	2	3.6	3.6	1	2	0	4.8	ns
prot1507	176	1	1	10	4	1	1	2	4	ns
prot1508	125	3	2	12	0	4	2	0	6	ns
prot1509	160	3	2	3	4.5	1	3	7.5	1.5	ns
prot1510	316	1	2	3.6	0	2	0	0	0	ns
prot1511	978	3	2	0	0	4	0	0	2	ns
prot1512	234	1	4	12	12	2	2	18	12	sig
prot1513	431	0	1	1.5	4.5	1	0	1.5	3	ns
prot1514	2591	2	2	2.4	1.2	4	3	2.4	6	ns
prot1515	712	3	6	6	12	1	7	10	8	ns
prot1516	1852	6	1	18	6	5	2	18	3	ns
prot1517	2086	4	4	7.5	12	3	5	6	3	ns
prot1518	1064	1	1	7.2	2.4	4	1	6	2.4	ns
prot1519	609	7	5	8	22	6	7	10	18	ns
prot1520	645	6	4	6	0	3	3	9	6	ns
prot1521	969	3	2	7.5	3	2	2	6	0	ns
prot1522	857	3	1	2.4	1.2	5	3	1.2	1.2	ns
prot1523	488	1	3	0	2	3	2	2	8	ns
prot1524	2821	2	2	3	3	5	1	0	3	ns
prot1525	512	1	4	4.5	9	3	2	9	7.5	ns
prot1526	876	2	2	1.2	8.4	3	5	3.6	3.6	ns
prot1527	543	4	1	8	10	1	3	8	2	ns
prot1528	809	2	3	15	12	3	5	6	15	ns
prot1529	1674	0	3	3	3	0	3	1.5	6	ns
prot1530	1191	0	0	0	0	2	1	2.4	1.2	sig
prot1531	208	2	3	6	2	1	1	6	6	ns
prot1532	437	2	3	9	3	6	4	6	6	sig
prot1533	510	3	2	3	6	2	1	3	0	ns
prot1534	695	7	2	2.4	4.8	3	1	1.2	1.2	ns
prot1535	227	0	3	8	6	5	2	18	10	sig
prot1536	700	2	0	3	12	3	2	9	3	ns
prot1537	218	0	3	3	3	4	2	1.5	1.5	sig
prot1538	423	5	3	0	3.6	5	2	3.6	3.6	ns
prot1539	873	2	2	6	6	6	0	0	4	ns
prot1540	1426	1	2	6	12	6	6	9	18	sig
prot1541	520	2	1	4.5	6	2	1	1.5	6	ns
prot1542	290	16	10	16.8	12	22	20	18	21.6	sig
prot1543	296	3	5	10	4	3	7	12	6	ns
prot1544	309	6	3	6	18	3	2	3	12	ns
prot1545	502	3	3	0	3	4	2	4.5	6	ns
prot1546	204	1	2	0	1.2	2	4	2.4	3.6	ns
prot1547	437	1	5	6	8	3	7	2	6	ns
prot1548	314	3	1	12	3	0	2	0	6	ns
prot1549	402	2	1	3	4.5	2	5	3	7.5	ns
prot1550	188	1	3	3.6	2.4	6	6	3.6	7.2	sig
prot1551	434	2	3	8	4	1	0	2	2	ns
prot1552	325	1	3	3	0	1	3	3	3	ns
prot1553	607	2	4	1.5	3	0	1	3	4.5	ns
prot1554	739	2	1	0	3.6	5	1	1.2	4.8	ns
prot1555	235	1	1	0	2	3	1	4	4	ns
prot1556	982	1	3	6	3	3	3	27	27	sig
prot1557	392	3	4	4.5	4.5	10	2	9	9	sig
prot1558	543	3	2	3.6	2.4	0	1	4.8	1.2	ns
prot1559	462	1	3	0	2	1	1	2	2	ns
prot1560	348	0	1	3	0	1	3	12	9	ns
prot1561	463	3	1	1.5	1.5	1	0	1.5	3	ns
prot1562	173	3	0	1.2	7.2	5	3	6	2.4	ns
prot1563	274	1	3	2	8	8	2	12	6	sig
prot1564	251	2	4	6	21	4	3	9	6	ns
prot1565	231	2	2	3	7.5	2	7	7.5	4.5	ns
prot1566	394	2	5	2.4	6	2	3	0	0	ns
prot1567	240	0	4	10	6	2	4	8	14	sig
prot1568	441	3	0	15	15	2	1	15	6	ns
prot1569	200	2	2	0	1.5	0	2	1.5	1.5	ns
prot1570	371	0	2	1.2	2.4	1	1	0	6	ns
prot1571	313	1	5	10	4	2	2	2	6	ns
prot1572	730	4	2	12	6	0	3	6	12	ns
prot1573	329	2	2	1.5	1.5	2	8	1.5	10.5	sig
prot1574	627	3	1	1.2	0	3	6	3.6	3.6	sig
prot1575	250	0	3	6	4	2	1	10	2	ns
prot1576	144	4	2	0	9	2	1	9	15	ns
prot1577	472	3	1	1.5	1.5	5	2	7.5	3	sig
prot1578	421	3	0	3.6	0	1	4	1.2	6	ns
prot1579	250	3	2	0	2	2	1	4	2	ns
prot1580	266	2	3	3	15	4	2	6	9	sig
prot1581	861	0	4	1.5	3	7	2	6	6	sig
prot1582	1312	0	1	1.2	1.2	1	0	3.6	2.4	ns
prot1583	493	2	2	4	2	0	2	4	6	ns
prot1584	1082	0	1	3	3	1	2	9	0	ns
prot1585	648	1	1	0	0	1	2	7.5	0	ns
prot1586	276	3	3	2.4	2.4	3	1	1.2	2.4	ns
prot1587	518	0	3	4	8	0	0	0	2	ns
prot1588	640	1	2	0	0	2	2	18	6	sig
prot1589	722	7	5	12	7.5	5	1	4.5	9	ns
prot1590	147	0	6	3.6	1.2	8	2	12	12	sig
prot1591	193	2	3	4	8	2	6	6	12	ns
prot1592	194	6	2	6	6	7	1	12	9	ns
prot1593	365	4	3	3	3	1	6	6	10.5	ns
prot1594	290	3	0	4.8	7.2	3	3	2.4	1.2	ns
prot1595	636	1	3	6	12	0	3	10	8	ns
prot1596	1160	2	2	6	6	1	1	9	6	ns
prot1597	641	2	0	4.5	3	3	3	4.5	4.5	ns
prot1598	175	0	3	2.4	1.2	2	1	2.4	3.6	ns
prot1599	318	2	2	2	4	3	1	4	8	ns
prot1600	424	1	2	6	12	4	1	3	9	ns
prot1601	348	1	3	1.5	6	3	2	0	1.5	ns
prot1602	227	1	1	2.4	1.2	0	0	1.2	1.2	ns
prot1603	427	3	0	4	0	3	2	0	8	ns
prot1604	268	2	4	9	3	2	1	6	3	ns
prot1605	357	3	2	4.5	4.5	1	2	3	0	ns
prot1606	174	3	0	0	1.2	1	4	0	2.4	ns
prot1607	233	1	0	2	2	2	2	2	4	ns
prot1608	217	1	0	6	0	3	0	3	6	ns
prot1609	980	1	0	0	1.5	1	0	4.5	0	ns
prot1610	263	1	2	0	2.4	2	1	1.2	1.2	ns
prot1611	169	1	0	0	6	2	2	10	4	sig
prot1612	178	1	0	3	3	0	0	0	6	ns
prot1613	355	0	3	1.5	0	2	1	1.5	4.5	ns
prot1614	604	0	0	0	2.4	1	2	1.2	2.4	ns
prot1615	149	1	1	2	2	2	2	4	4	sig
prot1616	594	1	1	0	3	0	0	12	3	ns
prot1617	257	0	0	6	0	2	1	3	1.5	ns
prot1618	421	1	2	2.4	4.8	3	9	10.8	3.6	sig
prot1619	712	1	4	2	4	2	0	4	4	ns
prot1620	423	2	0	6	9	1	2	6	0	ns
prot1621	488	0	0	0	0	0	3	3	1.5	ns
prot1622	1872	1	1	1.2	0	1	1	1.2	1.2	ns
prot1623	153	3	4	4	10	0	8	10	4	ns
prot1624	275	4	2	12	15	3	2	12	21	ns
prot1625	463	3	3	4.5	6	4	4	3	4.5	ns
prot1626	103	4	3	1.2	4.8	5	2	2.4	0	ns
prot1627	287	5	3	8	12	6	5	8	6	ns
prot1628	282	4	1	15	9	1	1	6	12	ns
prot1629	200	1	1	0	6	4	2	1.5	3	sig
prot1630	149	1	2	3.6	2.4	2	3	4.8	4.8	ns
prot1631	149	2	3	2	2	6	12	12	4	sig
prot1632	132	1	4	0	3	1	1	0	3	ns
prot1633	118	5	3	3	1.5	0	5	3	3	ns
prot1634	191	3	5	6	8.4	4	4	0	2.4	ns
prot1635	189	2	1	8	8	4	1	8	2	ns
prot1636	273	4	3	3	6	5	5	6	12	sig
prot1637	327	6	4	4.5	4.5	5	4	3	4.5	ns
prot1638	148	1	2	8.4	1.2	1	0	0	0	ns
prot1639	206	3	1	4	4	3	1	6	2	ns
prot1640	108	0	2	12	0	1	1	3	6	ns
prot1641	267	2	3	4.5	3	1	2	6	3	ns
prot1642	204	4	5	2.4	6	0	2	2.4	2.4	ns
prot1643	223	3	2	0	2	1	2	0	0	ns
prot1644	298	4	3	3	9	2	2	3	3	ns
prot1645	194	1	1	7.5	3	3	1	1.5	6	ns
prot1646	77	1	0	1.2	1.2	3	2	0	1.2	ns
prot1647	166	4	2	6	2	2	0	6	0	ns
prot1648	418	0	2	3	6	3	1	3	12	ns
prot1649	418	1	1	1.5	1.5	2	0	3	3	ns
prot1650	127	2	4	7.2	1.2	3	2	3.6	1.2	ns
prot1651	279	3	2	2	2	3	2	4	6	ns
prot1652	181	1	2	6	9	9	3	27	36	sig
prot1653	129	3	0	1.5	1.5	2	4	3	3	sig
prot1654	161	1	1	0	0	3	3	2.4	1.2	ns
prot1655	126	2	3	6	4	3	3	4	4	ns
prot1656	326	1	2	6	15	4	2	24	18	sig
prot1657	207	1	1	0	0	0	3	1.5	3	ns
prot1658	191	4	2	1.2	3.6	2	2	1.2	0	ns
prot1659	238	1	0	2	4	2	1	2	4	ns
prot1660	210	3	2	12	0	2	0	3	9	ns
prot1661	331	1	3	4.5	1.5	3	1	9	1.5	ns
prot1662	574	2	2	3.6	0	3	4	4.8	1.2	ns
prot1663	455	1	0	4	4	2	1	4	2	ns
prot1664	553	2	1	6	0	2	1	9	6	ns
prot1665	522	0	1	0	1.5	3	0	6	0	ns
prot1666	325	0	0	6	1.2	0	1	3.6	2.4	ns
prot1667	208	3	0	2	4	0	2	8	6	ns
prot1668	232	1	1	6	0	2	2	6	6	sig
prot1669	219	1	1	4.5	7.5	3	0	4.5	6	ns
prot1670	409	0	1	3.6	3.6	1	1	2.4	1.2	ns
prot1671	233	1	0	6	0	2	1	4	2	ns
prot1672	772	1	4	6	0	4	2	6	6	sig
prot1673	360	0	2	1.5	4.5	1	1	3	3	ns
prot1674	439	2	2	1.2	0	2	0	0	0	ns
prot1675	442	0	0	2	4	1	0	0	0	ns
prot1676	138	0	2	0	3	2	0	0	6	ns
prot1677	106	1	2	1.5	1.5	3	3	13.5	18	sig
prot1678	370	0	3	2.4	2.4	2	1	1.2	1.2	ns
prot1679	629	0	0	2	0	3	1	2	2	ns
prot1680	187	1	2	0	12	0	0	6	3	ns
prot1681	596	1	3	1.5	1.5	1	1	1.5	1.5	ns
prot1682	255	1	0	1.2	1.2	2	2	2.4	2.4	sig
prot1683	92	4	2	8	8	2	4	20	18	ns
prot1684	171	0	4	21	9	1	4	9	18	ns
prot1685	165	2	3	7.5	3	3	7	6	6	ns
prot1686	148	3	7	4.8	4.8	6	3	7.2	3.6	ns
prot1687	229	3	3	8	2	3	2	4	4	ns
prot1688	123	9	6	15	6	4	4	12	15	ns
prot1689	77	6	2	3	1.5	1	2	3	4.5	ns
prot1690	465	1	3	4.8	0	2	1	0	3.6	ns
prot1691	279	1	3	4	0	0	1	0	2	ns
prot1692	278	2	1	6	6	1	2	0	6	ns
prot1693	119	3	1	1.5	0	1	0	3	3	ns
prot1694	148	4	0	1.2	2.4	3	1	2.4	4.8	ns
prot1695	72	1	2	2	4	1	1	4	2	ns
prot1696	353	4	5	12	9	4	4	12	9	ns
prot1697	196	1	1	3	3	0	1	3	4.5	ns
prot1698	174	1	1	6	1.2	2	1	4.8	1.2	ns
prot1699	126	1	3	6	6	1	2	2	2	sig
prot1700	235	2	2	6	6	3	3	0	12	ns
prot1701	235	1	1	3	1.5	2	3	3	0	ns
prot1702	110	2	3	0	0	2	2	3.6	2.4	ns
prot1703	188	2	1	6	6	2	1	6	4	ns
prot1704	225	0	2	3	3	1	0	3	0	ns
prot1705	138	6	0	1.5	1.5	1	1	1.5	1.5	sig
prot1706	174	2	2	1.2	2.4	2	4	1.2	2.4	ns
prot1707	672	1	0	6	8	0	0	2	2	ns
prot1708	84	1	1	12	6	6	6	18	9	sig
prot1709	107	0	1	3	4.5	3	3	4.5	4.5	sig
prot1710	146	1	2	2.4	1.2	1	0	0	2.4	ns
prot1711	183	1	3	4	6	2	8	2	0	ns
prot1712	555	0	3	3	0	1	0	3	0	ns
prot1713	467	3	1	1.5	0	2	2	3	3	sig
prot1714	265	2	1	1.2	3.6	0	2	2.4	0	ns
prot1715	598	1	0	2	2	0	2	4	2	ns
prot1716	317	3	0	9	3	2	1	3	6	ns
prot1717	196	1	1	0	0	4	1	0	4.5	ns
prot1718	267	0	4	1.2	1.2	1	0	2.4	3.6	ns
prot1719	612	1	4	8	4	0	0	4	2	ns
prot1720	62	3	1	3	6	0	0	0	3	ns
prot1721	77	2	0	4.5	3	1	1	3	3	ns
prot1722	68	4	2	3.6	2.4	0	2	0	2.4	ns
prot1723	632	0	0	0	6	0	0	2	4	ns
prot1724	230	2	2	0	0	1	2	0	3	ns
prot1725	133	2	0	1.5	6	0	3	0	4.5	ns
prot1726	334	2	1	1.2	1.2	2	2	2.4	4.8	sig
prot1727	311	0	0	2	4	4	0	4	2	ns
prot1728	563	0	4	6	0	3	2	3	3	ns
prot1729	327	2	1	4.5	0	3	4	3	6	sig
prot1730	144	2	2	2.4	3.6	1	3	2.4	1.2	ns
prot1731	668	0	2	0	2	3	1	0	4	ns
prot1732	85	2	1	3	15	4	0	3	3	ns
prot1733	102	1	2	3	3	0	0	0	0	ns
prot1734	508	0	1	1.2	4.8	1	1	0	3.6	ns
prot1735	226	1	2	2	8	0	3	4	2	ns
prot1736	676	2	3	0	3	0	1	0	9	ns
prot1737	539	2	1	1.5	1.5	4	0	3	1.5	ns
prot1738	295	2	0	1.2	2.4	1	1	0	0	ns
prot1739	224	1	1	4	2	2	1	4	2	ns
prot1740	2292	1	1	3	3	1	0	9	6	ns
prot1741	170	3	5	6	3	3	6	4.5	3	ns
prot1742	134	1	3	4.8	4.8	1	4	2.4	1.2	ns
prot1743	255	0	0	2	2	2	1	4	2	ns
prot1744	304	3	2	9	9	2	5	9	12	ns
prot1745	237	0	1	1.5	4.5	3	2	6	3	ns
prot1746	105	1	1	3.6	2.4	0	0	2.4	1.2	ns
prot1747	69	5	0	0	6	3	2	4	2	ns
prot1748	247	5	2	0	6	1	3	9	3	ns
prot1749	99	2	1	4.5	4.5	3	3	7.5	4.5	ns
prot1750	116	2	4	0	6	4	2	3.6	1.2	ns
prot1751	152	1	1	4	0	2	2	4	8	sig
prot1752	225	2	3	3	6	3	1	3	9	ns
prot1753	147	2	2	3	3	1	3	3	3	ns
prot1754	125	1	2	2.4	2.4	2	4	2.4	3.6	ns
prot1755	90	1	1	6	2	1	2	0	4	ns
prot1756	237	3	3	3	3	1	2	9	15	ns
prot1757	66	0	2	1.5	3	1	2	4.5	4.5	ns
prot1758	264	2	3	4.8	1.2	1	1	2.4	1.2	ns
prot1759	137	2	4	0	8	3	3	24	18	sig
prot1760	511	0	1	3	6	1	1	0	3	ns
prot1761	141	2	6	3	0	3	1	1.5	0	ns
prot1762	280	1	2	0	0	1	2	7.2	1.2	sig
prot1763	302	0	2	4	6	0	1	4	4	ns
prot1764	74	2	1	3	6	0	2	3	0	ns
prot1765	171	3	1	1.5	0	1	0	0	3	ns
prot1766	95	1	3	3.6	2.4	1	1	1.2	2.4	sig
prot1767	367	1	3	4	2	1	1	0	4	ns
prot1768	144	1	0	6	3	1	1	6	12	ns
prot1769	664	3	1	1.5	4.5	0	3	1.5	0	ns
prot1770	179	0	2	1.2	1.2	2	0	1.2	2.4	ns
prot1771	114	2	1	6	2	1	1	2	2	ns
prot1772	161	3	0	3	0	1	1	0	3	ns
prot1773	205	1	1	3	0	2	0	0	3	ns
prot1774	305	1	3	3.6	2.4	0	1	2.4	0	ns
prot1775	416	1	0	2	2	1	2	4	2	sig
prot1776	397	0	2	6	3	1	1	6	0	ns
prot1777	224	2	0	1.5	3	4	2	3	3	sig
prot1778	314	2	2	1.2	2.4	2	2	2.4	2.4	sig
prot1779	174	0	1	0	0	2	5	4	4	sig
prot1780	416	3	0	0	0	0	2	9	0	ns
prot1781	131	3	4	3	0	0	0	3	1.5	ns
prot1782	107	1	0	1.2	4.8	2	1	1.2	2.4	ns
prot1783	163	1	0	0	0	2	2	4	4	sig
prot1784	564	0	4	0	3	2	2	0	3	ns
prot1785	208	0	2	4.5	1.5	1	0	1.5	1.5	ns
prot1786	135	1	0	1.2	0	0	1	1.2	0	ns
prot1787	3394	5	2	6	4	7	5	10	2	ns
prot1788	1957	0	2	9	6	1	3	0	6	ns
prot1789	1088	2	1	1.5	3	0	2	3	1.5	ns
prot1790	424	1	1	2.4	2.4	0	2	3.6	1.2	ns
prot1791	1035	0	3	2	4	1	1	6	10	ns
prot1792	926	1	2	3	3	4	2	6	12	sig
prot1793	1669	0	1	6	0	0	1	0	0	ns
prot1794	201	2	0	9.6	3.6	2	4	4.8	8.4	ns
prot1795	539	3	2	0	4	1	2	2	4	ns
prot1796	638	2	0	0	6	1	3	0	6	ns
prot1797	225	0	4	6	7.5	1	0	9	7.5	ns
prot1798	319	2	3	3.6	1.2	4	2	0	1.2	ns
prot1799	520	1	3	4	0	6	15	36	18	sig
prot1800	785	4	3	15	9	2	2	6	18	sig
prot1801	629	5	1	4.5	3	1	2	6	0	ns
prot1802	341	2	3	4.8	2.4	0	1	4.8	3.6	ns
prot1803	412	0	4	0	4	2	0	4	0	ns
prot1804	308	0	3	3	0	0	0	3	12	ns
prot1805	743	1	1	0	0	1	0	3	0	ns
prot1806	470	0	1	1.2	1.2	1	2	2.4	1.2	ns
prot1807	1140	1	1	4	0	1	1	2	2	sig
prot1808	1466	2	1	3	0	0	1	3	3	ns
prot1809	254	2	0	3	3	2	1	4.5	0	ns
prot1810	257	1	2	3.6	4.8	1	3	4.8	1.2	ns
prot1811	375	3	1	4	0	1	1	2	4	ns
prot1812	1882	1	2	15	6	2	2	6	3	ns
prot1813	1300	0	2	0	1.5	1	0	4.5	1.5	ns
prot1814	444	2	0	0	3.6	0	2	2.4	3.6	ns
prot1815	832	1	0	6	0	1	0	2	10	ns
prot1816	582	0	3	6	6	1	2	6	6	ns
prot1817	280	1	1	0	0	1	0	3	0	ns
prot1818	1244	1	1	6	1.2	0	0	1.2	1.2	ns
prot1819	276	0	2	0	4	2	1	0	0	ns
prot1820	623	1	0	9	0	4	2	6	9	ns
prot1821	450	3	0	3	1.5	3	1	6	0	ns
prot1822	247	0	2	2.4	1.2	0	1	2.4	2.4	ns
prot1823	387	0	3	0	0	3	6	12	12	sig
prot1824	662	1	0	6	6	3	0	6	12	ns
prot1825	743	1	0	0	1.5	2	1	1.5	1.5	ns
prot1826	874	0	2	0	2.4	2	1	2.4	1.2	ns
prot1827	1301	1	1	0	2	1	3	4	2	ns
prot1828	274	1	2	0	18	2	1	6	6	ns
prot1829	551	4	0	3	0	3	2	4.5	4.5	ns
prot1830	447	1	2	2.4	3.6	1	1	6	0	ns
prot1831	154	2	1	8	6	2	1	4	8	ns
prot1832	210	0	5	3	6	1	4	3	6	ns
prot1833	290	2	0	4.5	1.5	2	4	3	3	ns
prot1834	220	3	2	3.6	7.2	3	4	1.2	2.4	ns
prot1835	184	5	1	4	4	4	2	2	6	ns
prot1836	168	1	1	9	6	2	0	0	12	ns
prot1837	102	0	3	1.5	1.5	3	4	0	0	ns
prot1838	327	2	0	1.2	1.2	2	2	2.4	1.2	ns
prot1839	962	2	0	0	2	1	2	2	2	ns
prot1840	556	3	1	15	0	0	2	3	3	ns
prot1841	374	2	2	1.5	7.5	2	2	3	3	ns
prot1842	728	1	1	1.2	2.4	0	3	1.2	2.4	ns
prot1843	243	2	2	6	6	1	2	4	2	ns
prot1844	127	2	1	0	3	3	3	12	3	ns
prot1845	519	2	1	4.5	3	3	2	7.5	1.5	ns
prot1846	492	1	1	1.2	0	3	0	7.2	1.2	ns
prot1847	233	0	2	0	8	2	2	14	10	sig
prot1848	287	3	0	0	6	1	1	0	3	ns
prot1849	337	2	1	4.5	3	3	3	3	3	sig
prot1850	404	1	1	0	1.2	2	2	2.4	2.4	sig
prot1851	3175	0	1	2	4	0	1	2	0	ns
prot1852	243	2	0	0	3	2	2	6	6	sig
prot1853	275	2	1	1.5	0	0	2	0	3	ns
prot1854	648	3	1	0	1.2	9	4	4.8	6	sig
prot1855	172	0	0	6	0	1	2	2	4	ns
prot1856	283	3	5	18	15	7	11	15	12	sig
prot1857	159	1	0	3	3	3	2	6	1.5	ns
prot1858	372	2	5	0	3.6	0	1	1.2	6	ns
prot1859	174	4	2	2	4	4	3	6	6	ns
prot1860	182	2	0	6	9	2	2	6	6	ns
prot1861	251	1	3	1.5	1.5	8	6	3	9	sig
prot1862	1009	3	1	0	3.6	2	5	1.2	2.4	ns
prot1863	233	0	0	0	0	1	0	2	0	ns
prot1864	158	2	2	15	9	3	2	6	6	ns
prot1865	200	2	1	1.5	1.5	0	2	0	6	ns
prot1866	292	1	4	1.2	2.4	1	2	3.6	1.2	ns
prot1867	399	3	0	4	2	2	1	2	2	ns
prot1868	229	3	2	0	3	2	3	3	6	ns
prot1869	228	4	2	1.5	7.5	1	5	9	1.5	sig
prot1870	445	0	1	1.2	1.2	0	4	4.8	3.6	ns
prot1871	334	0	0	2	4	0	1	2	0	ns
prot1872	848	1	5	0	3	0	0	3	0	ns
prot1873	151	2	1	1.5	1.5	3	0	4.5	4.5	ns
prot1874	1410	3	3	0	1.2	0	4	1.2	1.2	ns
prot1875	164	1	1	2	4	1	3	6	2	ns
prot1876	114	1	0	3	9	1	1	15	9	ns
prot1877	262	1	2	1.5	1.5	2	6	3	3	sig
prot1878	174	3	4	2.4	1.2	0	0	1.2	1.2	ns
prot1879	987	1	1	0	0	2	2	2	4	ns
prot1880	170	3	0	6	3	0	2	3	3	ns
prot1881	399	1	3	3	0	3	2	0	3	ns
prot1882	504	0	3	2.4	1.2	2	4	4.8	4.8	sig
prot1883	359	2	1	4	4	2	4	14	14	sig
prot1884	85	0	1	0	3	0	0	0	3	ns
prot1885	186	1	1	1.5	1.5	0	1	3	1.5	ns
prot1886	231	3	2	0	2.4	2	2	1.2	2.4	ns
prot1887	161	3	1	0	0	0	1	0	2	ns
prot1888	296	3	1	0	3	1	2	9	0	ns
prot1889	362	3	3	1.5	0	0	2	3	3	ns
prot1890	492	1	1	0	1.2	0	2	2.4	0	ns
prot1891	240	0	2	2	6	0	2	0	0	ns
prot1892	587	1	0	3	0	1	1	6	6	sig
prot1893	523	2	1	0	3	0	4	1.5	0	ns
prot1894	979	0	0	3.6	0	2	2	2.4	2.4	sig
prot1895	2381	0	1	4	0	0	1	0	0	ns
prot1896	246	0	1	0	6	1	4	6	3	sig
prot1897	309	1	2	0	4.5	3	0	3	1.5	ns
prot1898	214	0	2	0	0	1	2	1.2	0	ns
prot1899	659	0	1	4	6	1	1	2	2	ns
prot1900	185	1	1	6	3	0	1	3	3	ns
prot1901	201	1	0	1.5	1.5	2	1	1.5	1.5	ns
prot1902	464	0	4	1.2	4.8	1	1	1.2	1.2	sig
prot1903	298	1	2	2	6	0	0	2	0	ns
prot1904	502	1	2	0	0	1	2	3	0	ns
prot1905	295	0	2	1.5	3	3	6	4.5	4.5	sig
prot1906	1921	2	0	0	0	0	3	1.2	0	ns
prot1907	900	0	0	0	2	0	0	0	0	ns
prot1908	1567	0	1	6	0	1	1	6	3	sig
prot1909	659	3	1	1.5	0	0	1	3	1.5	ns
prot1910	909	0	0	1.2	0	2	5	4.8	2.4	sig
prot1911	193	1	1	2	2	0	0	4	2	ns
prot1912	431	0	2	0	0	3	4	9	6	sig
prot1913	118	0	1	4.5	0	1	1	0	3	ns
prot1914	229	2	4	4.8	3.6	2	2	6	4.8	sig
prot1915	232	0	1	4	2	4	0	6	0	ns
prot1916	267	1	1	9	3	2	1	3	3	ns
prot1917	266	1	2	7.5	6	1	4	1.5	3	ns
prot1918	183	2	1	2.4	2.4	1	1	1.2	1.2	ns
prot1919	909	6	0	6	10	2	5	8	2	sig
prot1920	219	1	0	15	9	3	2	3	0	ns
prot1921	141	1	6	1.5	3	3	1	1.5	4.5	ns
prot1922	154	1	3	2.4	3.6	3	1	3.6	4.8	ns
prot1923	243	2	2	0	2	1	2	4	6	ns
prot1924	135	1	0	9	9	0	3	3	9	ns
prot1925	315	3	0	3	1.5	1	1	1.5	4.5	ns
prot1926	517	3	1	2.4	1.2	1	0	3.6	1.2	ns
prot1927	127	1	2	4	4	1	0	2	0	ns
prot1928	439	0	1	6	3	1	3	9	6	ns
prot1929	398	2	2	0	1.5	2	2	3	3	sig
prot1930	462	0	0	0	0	2	0	0	1.2	ns
prot1931	202	0	1	0	6	9	3	6	12	sig
prot1932	114	0	1	0	0	3	3	9	9	sig
prot1933	137	6	2	1.5	0	1	1	1.5	1.5	ns
prot1934	124	2	1	2.4	1.2	1	1	1.2	7.2	ns
prot1935	641	0	0	2	8	2	2	4	8	sig
prot1936	415	2	2	0	6	0	2	6	0	ns
prot1937	448	3	2	3	3	2	2	3	6	sig
prot1938	572	2	0	3.6	2.4	0	1	3.6	1.2	ns
prot1939	819	0	2	0	2	1	2	0	2	ns
prot1940	365	1	3	9	0	0	0	3	3	ns
prot1941	600	0	1	1.5	0	0	2	1.5	1.5	ns
prot1942	692	4	2	1.2	1.2	1	1	1.2	1.2	sig
prot1943	244	1	0	0	0	1	2	2	2	ns
prot1944	203	0	4	3	3	2	4	6	6	sig
prot1945	383	0	0	3	1.5	3	2	3	1.5	ns
prot1946	208	2	1	2.4	1.2	2	0	1.2	4.8	ns
prot1947	292	1	2	6	6	1	3	4	2	ns
prot1948	288	0	2	3	3	3	3	18	9	sig
prot1949	111	1	2	1.5	4.5	3	9	4.5	4.5	sig
prot1950	309	2	0	1.2	0	2	2	2.4	2.4	sig
prot1951	555	2	1	4	0	2	0	0	2	ns
prot1952	719	2	1	0	3	0	0	0	0	ns
prot1953	548	2	1	4.5	1.5	1	2	0	0	ns
prot1954	209	0	2	1.2	0	1	2	3.6	0	ns
prot1955	561	1	1	6	0	0	3	2	0	ns
prot1956	575	0	2	0	0	0	0	0	3	ns
prot1957	193	3	4	3	1.5	3	0	6	3	ns
prot1958	476	1	0	2.4	0	1	1	4.8	2.4	sig
prot1959	426	0	0	2	2	2	2	4	4	sig
prot1960	210	0	2	0	6	0	1	0	9	ns
prot1961	167	2	1	0	0	1	1	0	3	ns
prot1962	255	2	2	2.4	0	3	3	2.4	2.4	sig
prot1963	259	0	0	2	2	0	1	2	0	ns
prot1964	828	0	1	0	6	2	2	6	6	sig
prot1965	491	0	1	1.5	3	1	1	1.5	3	ns
prot1966	116	0	0	1.2	1.2	1	1	1.2	2.4	sig
prot1967	392	1	0	0	0	1	0	2	0	ns
prot1968	278	2	0	0	0	3	3	18	9	sig
prot1969	275	1	0	3	0	0	3	0	0	ns
prot1970	542	0	0	2.4	0	6	3	3.6	3.6	sig
prot1971	303	2	0	0	6	0	1	4	0	ns
prot1972	206	3	1	3	0	2	2	0	0	ns
prot1973	575	0	1	0	1.5	0	0	1.5	1.5	ns
prot1974	882	1	1	0	0	2	2	2.4	2.4	sig
prot1975	503	1	1	0	2	0	1	0	4	ns
prot1976	350	0	1	3	0	0	1	3	6	ns
prot1977	277	0	1	1.5	1.5	0	0	1.5	0	ns
prot1978	251	0	0	0	0	0	1	0	3.6	ns
prot1979	223	0	1	0	0	3	3	6	6	sig
prot1980	109	2	1	3	6	3	6	18	9	sig
prot1981	1093	2	4	7.5	6	1	6	1.5	3	ns
prot1982	123	2	1	1.2	1.2	1	2	0	4.8	ns
prot1983	160	1	2	2	2	3	2	2	6	ns
prot1984	160	1	0	0	3	1	4	0	12	ns
prot1985	433	1	3	3	1.5	1	2	1.5	1.5	sig
prot1986	214	2	3	2.4	0	2	2	4.8	0	ns
prot1987	114	0	0	0	2	0	3	0	4	ns
prot1988	178	1	2	6	6	2	1	12	0	ns
prot1989	248	0	2	4.5	1.5	0	0	1.5	1.5	ns
prot1990	49	1	1	3.6	3.6	1	2	3.6	1.2	ns
prot1991	86	4	2	6	2	0	2	4	2	ns
prot1992	335	2	5	6	3	1	1	3	6	ns
prot1993	171	0	2	0	1.5	10	6	3	3	sig
prot1994	214	2	3	2.4	2.4	5	1	0	6	ns
prot1995	108	0	0	2	0	0	0	2	10	ns
prot1996	115	0	0	3	3	0	0	0	3	ns
prot1997	96	2	1	0	1.5	2	1	3	1.5	sig
prot1998	82	0	1	0	1.2	2	2	1.2	2.4	ns
prot1999	365	2	0	2	0	1	2	2	2	ns
[truncated: 1,549 more rows]
