# Supplementary material for: Protein complex-based analysis is resistant to the obfuscating consequences of batch effects --- a case study in clinical proteomics
Source: BMC Genomics. 2017 Mar 14;18(Suppl 2):142. doi: 10.1186/s12864-017-3490-3 (PMC5374662; doi:10.1186/s12864-017-3490-3)
Supplement: Supplementary file 2 — Simulated data D2.2H. (ZIP 3730 kb) [file 12864_2017_3490_MOESM2_ESM.zip › D2.2.305.txt]

protLen	X0	X0.1	X0.2	X0.3	X1	X1.1	X1.2	X1.3	sig
prot1	1338	870	908	1810	1684	1099	1094	2104	2312	sig
prot2	2199	35	28	102	78	25	29	129	138	ns
prot3	1538	43	33	50.4	61.2	26	36	55.8	77.4	ns
prot4	2319	24	24	28.8	45.6	29	24	27.6	30	ns
prot5	1392	56	45	70	92	51	43	80	92	ns
prot6	1985	23	38	69	99	43	28	84	102	sig
prot7	1262	58	51	104.4	57.6	54	47	84.6	93.6	ns
prot8	3862	17	9	28.8	20.4	20	18	15.6	16.8	sig
prot9	1295	48	53	94	116	40	46	74	78	ns
prot10	4287	5	11	36	36	16	16	42	66	sig
prot11	1277	50	36	75.6	81	42	41	73.8	66.6	ns
prot12	3587	7	4	3.6	2.4	11	5	6	7.2	ns
prot13	774	77	64	134	130	63	58	148	152	ns
prot14	1960	7	10	27	9	8	4	30	18	ns
prot15	858	58	66	111.6	109.8	64	66	100.8	115.2	ns
prot16	693	73	64	80.4	78	77	82	94.8	86.4	ns
prot17	748	67	64	124	114	65	67	118	126	ns
prot18	875	33	51	165	135	46	42	144	135	ns
prot19	1755	14	19	21.6	23.4	24	26	43.2	43.2	sig
prot20	839	44	44	39.6	48	27	33	39.6	45.6	ns
prot21	857	28	29	52	52	69	75	138	180	sig
prot22	1248	26	29	93	54	22	31	84	96	ns
prot23	1308	26	15	39.6	52.2	23	18	30.6	39.6	ns
prot24	1260	12	13	14.4	24	23	15	18	27.6	ns
prot25	1487	7	11	16	10	10	10	12	12	ns
prot26	477	81	82	285	240	83	85	240	261	ns
prot27	1324	26	23	50.4	36	26	22	36	32.4	ns
prot28	997	26	17	20.4	26.4	19	15	26.4	18	ns
prot29	623	111	123	194	232	342	321	588	594	sig
prot30	657	102	110	357	255	112	102	270	297	ns
prot31	1735	5	11	19.8	16.2	13	13	34.2	30.6	ns
prot32	904	16	16	21.6	19.2	13	14	16.8	20.4	sig
prot33	446	181	207	390	358	191	229	356	360	ns
prot34	262	180	175	486	543	372	424	1068	1302	sig
prot35	682	103	103	190.8	189	126	103	192.6	190.8	ns
prot36	742	47	60	68.4	67.2	86	102	134.4	148.8	sig
prot37	630	48	34	82	70	29	34	70	82	ns
prot38	672	33	35	93	75	32	35	105	84	ns
prot39	1056	30	28	48.6	55.8	30	26	39.6	48.6	ns
prot40	1098	23	26	18	28.8	24	21	13.2	28.8	ns
prot41	1192	11	14	22	32	24	39	78	54	sig
prot42	1888	7	20	33	27	9	16	36	30	ns
prot43	500	176	156	286.2	320.4	177	178	273.6	302.4	ns
prot44	610	54	53	56.4	60	58	49	56.4	90	ns
prot45	543	43	47	58	72	38	29	68	58	ns
prot46	685	25	36	87	84	37	30	123	51	ns
prot47	546	26	28	48.6	34.2	21	32	50.4	48.6	ns
prot48	1311	10	12	14.4	7.2	17	11	18	20.4	ns
prot49	1047	19	11	32	24	13	10	8	20	ns
prot50	491	111	139	444	447	132	113	399	417	ns
prot51	654	60	81	136.8	113.4	139	169	214.2	259.2	sig
prot52	639	69	51	73.2	80.4	88	104	110.4	129.6	sig
prot53	740	45	53	128	94	51	40	106	112	ns
prot54	1143	16	14	57	63	15	21	63	72	ns
prot55	966	11	9	46.8	27	12	10	23.4	25.2	ns
prot56	1042	20	14	13.2	15.6	19	12	24	9.6	ns
prot57	2166	9	13	22	16	8	10	14	22	ns
prot58	443	34	33	84	99	31	41	87	93	ns
prot59	589	31	37	45	48.6	40	50	86.4	104.4	sig
prot60	740	19	22	28.8	32.4	66	54	79.2	61.2	sig
prot61	532	18	10	34	44	18	22	34	32	ns
prot62	740	11	7	21	24	27	57	144	144	sig
prot63	727	8	12	32.4	28.8	6	15	14.4	21.6	ns
prot64	1585	6	4	6	9.6	6	5	9.6	10.8	ns
prot65	479	228	225	452	430	211	207	436	442	ns
prot66	364	151	161	510	402	155	128	426	477	ns
prot67	433	143	170	304.2	248.4	146	153	253.8	237.6	ns
prot68	346	160	131	181.2	199.2	129	164	170.4	169.2	ns
prot69	545	93	108	212	186	79	97	214	162	ns
prot70	472	75	88	195	258	115	128	372	405	sig
prot71	478	41	62	91.8	102.6	43	47	75.6	68.4	ns
prot72	413	51	42	56.4	49.2	46	48	56.4	48	ns
prot73	496	39	39	80	76	52	70	136	154	sig
prot74	630	25	25	87	96	37	31	84	132	ns
prot75	544	27	23	50.4	46.8	33	19	30.6	36	ns
prot76	880	11	10	13.2	19.2	17	11	15.6	19.2	ns
prot77	684	10	8	20	14	14	9	18	24	ns
prot78	988	9	16	30	30	6	8	12	30	ns
prot79	430	63	61	120.6	115.2	63	64	142.2	108	ns
prot80	707	29	31	28.8	44.4	93	78	111.6	97.2	sig
prot81	418	20	27	66	40	22	31	56	68	ns
prot82	820	9	13	42	45	16	19	54	45	ns
prot83	1450	6	14	14.4	14.4	8	8	28.8	25.2	sig
prot84	500	82	52	68.4	85.2	74	63	93.6	102	ns
prot85	451	49	46	116	88	141	174	324	306	sig
prot86	757	31	20	78	90	27	23	63	72	ns
prot87	539	21	23	43.2	37.8	31	25	32.4	34.2	ns
prot88	455	17	22	20.4	24	20	22	28.8	20.4	sig
prot89	646	16	17	26	28	9	18	30	36	ns
prot90	533	7	7	33	18	6	8	33	18	ns
prot91	1101	4	8	7.2	9	6	6	5.4	7.2	ns
prot92	375	172	166	193.2	217.2	160	147	218.4	198	ns
prot93	477	134	106	216	268	116	111	188	220	ns
prot94	440	75	83	168	195	75	79	198	234	ns
prot95	445	49	71	111.6	113.4	124	140	226.8	234	sig
prot96	373	46	52	52.8	62.4	50	52	64.8	58.8	ns
prot97	606	29	36	70	72	49	63	134	82	sig
prot98	343	23	25	78	69	24	21	72	78	ns
prot99	403	15	25	37.8	23.4	33	21	50.4	72	sig
prot100	591	14	12	19.2	37.2	24	22	19.2	22.8	ns
prot101	641	19	7	24	22	15	9	36	12	ns
prot102	583	16	5	30	27	12	8	48	33	ns
prot103	544	12	9	23.4	19.8	8	7	21.6	21.6	ns
prot104	2137	8	6	7.2	4.8	7	4	3.6	7.2	ns
prot105	375	42	32	70	66	49	29	88	80	ns
prot106	454	29	42	117	132	30	41	138	156	ns
prot107	472	29	24	50.4	54	80	50	64.8	90	sig
prot108	517	39	31	36	26.4	30	50	37.2	40.8	ns
prot109	464	25	19	62	48	62	46	76	124	sig
prot110	637	23	17	51	57	22	18	21	45	ns
prot111	423	29	19	30.6	36	26	38	72	54	sig
prot112	414	11	17	19.2	16.8	8	17	15.6	14.4	ns
prot113	898	19	15	24	32	14	19	36	20	ns
prot114	498	14	15	33	24	14	11	54	42	ns
prot115	580	15	17	23.4	28.8	10	8	25.2	25.2	ns
prot116	448	9	8	7.2	12	11	18	10.8	4.8	ns
prot117	569	5	8	18	20	9	21	66	60	sig
prot118	1032	9	4	15	24	3	4	9	18	ns
prot119	357	114	94	178.2	165.6	98	105	183.6	181.8	ns
prot120	231	62	47	85.2	73.2	114	98	98.4	96	sig
prot121	372	44	41	100	100	50	41	118	110	sig
prot122	375	38	47	186	153	48	53	156	132	sig
prot123	507	41	48	70.2	79.2	40	34	70.2	79.2	ns
prot124	411	36	43	37.2	44.4	31	42	51.6	39.6	ns
prot125	374	24	18	38	32	14	22	40	42	ns
prot126	827	11	17	24	51	18	11	57	18	ns
prot127	774	18	17	30.6	23.4	10	21	37.8	54	sig
prot128	576	5	11	9.6	14.4	14	12	16.8	12	sig
prot129	413	8	14	20	28	8	10	18	36	ns
prot130	569	7	10	27	27	16	9	27	15	ns
prot131	590	7	6	16.2	12.6	18	27	28.8	52.2	sig
prot132	774	11	9	13.2	10.8	6	10	16.8	7.2	ns
prot133	1023	9	9	18	22	8	8	22	18	ns
prot134	803	4	5	9	9	4	3	12	12	ns
prot135	242	59	53	118.8	99	84	81	190.8	133.2	sig
prot136	439	57	62	54	63.6	51	47	72	80.4	ns
prot137	318	44	65	112	110	92	114	252	212	sig
prot138	278	52	55	141	156	67	51	165	138	ns
prot139	309	49	57	64.8	84.6	50	26	82.8	86.4	ns
prot140	568	35	31	40.8	33.6	117	129	93.6	115.2	sig
prot141	316	26	26	60	86	61	76	126	94	sig
prot142	283	28	37	105	81	32	27	84	81	ns
prot143	608	33	30	45	23.4	28	24	34.2	55.8	ns
prot144	673	21	36	26.4	14.4	17	25	20.4	24	ns
prot145	414	25	19	48	30	32	47	86	72	sig
prot146	707	21	30	66	45	69	60	198	207	sig
prot147	406	6	16	21.6	27	16	10	23.4	27	ns
prot148	510	14	8	14.4	14.4	18	7	10.8	13.2	ns
prot149	500	12	13	22	22	21	15	26	24	ns
prot150	350	11	12	30	39	13	7	33	33	ns
prot151	683	14	12	32.4	23.4	14	19	12.6	14.4	ns
prot152	569	10	5	7.2	4.8	6	9	16.8	19.2	ns
prot153	450	8	11	14	20	12	8	2	20	ns
prot154	399	9	14	18	15	4	7	24	27	ns
prot155	713	12	3	16.2	16.2	3	8	18	16.2	ns
prot156	564	9	13	9.6	7.2	5	4	12	9.6	ns
prot157	1149	5	6	12	4	9	18	32	28	sig
prot158	721	8	6	27	24	8	6	9	18	ns
prot159	260	215	186	327.6	369	582	600	1004.4	945	sig
prot160	372	136	142	171.6	200.4	139	136	160.8	144	ns
prot161	297	88	88	180	182	90	99	184	174	ns
prot162	276	43	50	132	159	122	112	276	318	sig
prot163	480	27	32	70.2	46.8	31	39	59.4	52.2	ns
prot164	299	33	29	40.8	44.4	33	22	44.4	43.2	ns
prot165	317	30	22	64	54	38	28	58	44	ns
prot166	437	26	35	99	54	28	30	75	69	ns
prot167	537	26	22	45	41.4	22	24	41.4	36	ns
prot168	228	27	18	21.6	21.6	23	24	20.4	16.8	ns
prot169	289	14	16	24	36	15	23	50	22	ns
prot170	341	23	17	57	54	18	18	54	66	ns
prot171	445	17	21	36	25.2	17	18	39.6	46.8	sig
prot172	458	10	14	14.4	20.4	22	30	19.2	43.2	sig
prot173	450	16	16	24	28	12	14	20	22	ns
prot174	588	9	16	66	45	10	9	45	45	ns
prot175	761	13	17	16.2	16.2	13	12	14.4	21.6	ns
prot176	519	6	9	13.2	14.4	36	21	46.8	28.8	sig
prot177	1216	7	8	18	22	11	8	14	16	ns
prot178	605	4	13	15	15	7	7	27	36	ns
prot179	748	10	12	19.8	14.4	9	8	12.6	9	ns
prot180	460	9	9	3.6	8.4	16	7	9.6	6	ns
prot181	645	6	6	24	18	9	10	8	18	ns
prot182	528	6	10	27	42	11	14	42	42	sig
prot183	958	4	7	10.8	3.6	7	6	10.8	5.4	ns
prot184	4213	1	0	4.8	4.8	2	3	1.2	2.4	ns
prot185	1921	4	1	8	10	2	3	8	14	ns
prot186	333	155	160	447	444	213	230	654	729	sig
prot187	229	81	88	169.2	178.2	112	100	205.2	183.6	ns
prot188	413	39	38	55.2	39.6	43	41	49.2	50.4	ns
prot189	437	41	44	84	68	40	41	58	86	ns
prot190	459	29	25	108	93	23	26	78	57	ns
prot191	170	33	36	37.8	59.4	33	32	55.8	50.4	ns
prot192	200	42	41	50.4	49.2	42	38	43.2	36	ns
prot193	396	23	39	64	64	37	24	72	56	ns
prot194	219	29	19	54	42	22	20	75	84	ns
prot195	509	29	22	37.8	28.8	22	24	46.8	27	ns
prot196	255	16	16	25.2	16.8	17	20	19.2	33.6	ns
prot197	343	9	15	36	32	13	16	32	24	ns
prot198	453	14	14	54	48	12	23	60	87	ns
prot199	418	11	12	19.8	28.8	15	21	19.8	30.6	ns
prot200	506	14	13	16.8	19.2	16	7	21.6	15.6	ns
prot201	545	3	19	24	32	20	16	18	44	ns
prot202	406	17	10	27	33	15	20	33	42	ns
prot203	586	12	16	23.4	25.2	16	17	19.8	28.8	ns
prot204	570	16	8	20.4	10.8	33	39	32.4	50.4	sig
prot205	868	10	10	20	28	33	30	60	60	sig
prot206	508	13	10	24	27	8	7	48	33	sig
prot207	715	7	10	10.8	19.8	8	11	14.4	18	sig
prot208	622	7	11	8.4	16.8	13	10	15.6	13.2	ns
prot209	463	8	7	20	18	6	7	14	18	ns
prot210	756	5	7	3	15	11	9	18	18	ns
prot211	520	4	12	9	7.2	4	8	12.6	7.2	ns
prot212	858	6	6	12	4.8	4	6	10.8	2.4	ns
prot213	463	5	2	8	6	12	12	8	12	sig
prot214	248	86	85	225	246	171	142	426	453	sig
prot215	386	54	53	79.2	109.8	55	56	100.8	99	ns
prot216	252	50	37	66	66	49	36	55.2	63.6	ns
prot217	271	46	57	86	118	42	54	74	100	ns
prot218	367	43	51	123	123	43	53	102	135	ns
prot219	335	40	42	90	93.6	54	48	68.4	61.2	ns
prot220	600	50	35	44.4	54	31	31	45.6	39.6	ns
prot221	232	30	44	84	68	45	44	42	72	ns
prot222	273	27	35	132	108	35	49	114	102	ns
prot223	243	33	32	73.8	70.2	35	33	59.4	66.6	ns
prot224	223	18	24	28.8	36	33	25	36	32.4	ns
prot225	250	31	11	48	62	17	31	48	72	ns
prot226	223	25	35	120	75	26	19	69	90	ns
prot227	289	16	32	54	48.6	27	39	82.8	64.8	sig
prot228	378	23	14	33.6	18	30	19	33.6	33.6	ns
prot229	410	26	14	34	46	10	17	40	42	ns
prot230	389	21	18	57	54	44	40	132	114	sig
prot231	610	19	11	25.2	21.6	18	17	25.2	21.6	ns
prot232	243	22	22	18	18	18	13	20.4	19.2	ns
prot233	397	10	8	28	22	18	40	76	48	sig
prot234	229	14	9	36	48	8	12	36	42	ns
prot235	321	14	11	10.8	19.8	14	8	27	14.4	ns
prot236	447	11	10	15.6	12	8	11	13.2	15.6	ns
prot237	272	8	11	22	28	33	33	72	78	sig
prot238	645	12	5	39	48	11	14	39	33	ns
prot239	709	5	5	7.2	5.4	6	7	12.6	12.6	ns
prot240	513	6	10	4.8	15.6	20	24	14.4	12	sig
prot241	314	15	6	24	12	8	9	12	12	ns
prot242	388	8	3	24	27	10	2	21	15	ns
prot243	956	2	3	7.2	5.4	0	5	5.4	10.8	ns
prot244	128	239	230	268.8	295.2	252	256	319.2	282	ns
prot245	197	83	93	148	148	59	78	120	154	ns
prot246	334	77	61	177	189	86	80	291	270	sig
prot247	175	47	51	77.4	90	53	47	99	68.4	ns
prot248	162	48	44	69.6	56.4	93	76	91.2	98.4	sig
prot249	305	33	24	82	80	35	34	94	84	ns
prot250	312	47	48	141	114	27	43	126	120	ns
prot251	300	34	37	70.2	64.8	33	37	59.4	55.8	ns
prot252	127	34	40	52.8	57.6	43	35	56.4	43.2	ns
prot253	191	36	33	70	68	67	74	126	100	sig
prot254	211	33	40	132	90	34	41	117	135	ns
prot255	199	41	27	72	45	36	37	54	57.6	ns
prot256	266	33	40	39.6	37.2	44	37	34.8	49.2	ns
prot257	322	27	29	48	46	21	16	54	44	ns
prot258	313	33	43	81	75	19	31	72	78	ns
prot259	286	24	23	39.6	48.6	22	13	36	52.2	ns
prot260	265	14	19	22.8	9.6	18	10	9.6	16.8	ns
prot261	466	21	21	56	42	25	14	34	32	ns
prot262	455	14	23	36	63	15	24	57	60	ns
prot263	185	23	22	34.2	41.4	22	19	43.2	34.2	sig
prot264	209	16	12	16.8	18	18	19	19.2	19.2	ns
prot265	433	6	17	28	24	9	18	28	32	ns
prot266	247	14	16	39	45	14	24	72	63	sig
prot267	331	19	12	43.2	28.8	11	10	28.8	28.8	ns
prot268	452	10	10	19.2	14.4	24	20	21.6	19.2	sig
prot269	348	15	15	18	18	11	11	26	18	ns
prot270	533	5	9	48	24	6	5	21	30	ns
prot271	342	8	13	21.6	27	7	14	19.8	18	ns
prot272	229	10	7	19.2	14.4	15	9	8.4	14.4	ns
prot273	581	7	4	8	30	11	15	18	26	ns
prot274	389	6	12	30	36	7	6	18	30	ns
prot275	368	7	7	5.4	7.2	4	6	14.4	9	ns
prot276	350	15	9	12	12	7	9	14.4	9.6	ns
prot277	502	5	5	20	20	8	3	24	14	ns
prot278	588	8	6	21	21	14	12	42	48	sig
prot279	404	7	11	9	16.2	6	18	14.4	21.6	sig
prot280	281	6	6	7.2	7.2	8	8	10.8	9.6	ns
prot281	475	4	12	12	22	2	5	10	6	ns
prot282	264	9	6	15	15	4	3	12	9	ns
prot283	428	6	12	5.4	5.4	9	7	3.6	14.4	ns
prot284	605	11	5	3.6	8.4	5	5	8.4	7.2	ns
prot285	546	11	4	10	8	10	10	36	24	sig
prot286	393	5	4	12	12	7	6	24	18	ns
prot287	651	1	10	9	9	6	3	14.4	5.4	ns
prot288	386	9	4	6	9.6	15	27	21.6	28.8	sig
prot289	127	188	192	402	398	570	612	1098	1278	sig
prot290	307	150	123	423	435	141	157	465	501	ns
prot291	151	66	80	136.8	133.2	62	83	136.8	124.2	ns
prot292	246	35	38	48	34.8	29	40	31.2	40.8	ns
prot293	201	30	29	66	60	28	32	80	72	ns
prot294	295	22	33	108	93	29	32	90	93	ns
prot295	377	24	35	59.4	54	35	33	46.8	55.8	ns
prot296	232	40	25	36	30	24	25	36	40.8	ns
prot297	333	30	27	52	46	26	27	28	42	ns
prot298	276	17	23	60	72	31	27	81	90	ns
prot299	225	28	23	39.6	48.6	20	11	45	37.8	ns
prot300	152	17	18	20.4	14.4	24	18	24	33.6	ns
prot301	268	19	25	26	42	81	66	210	156	sig
prot302	261	23	23	69	60	14	25	84	60	ns
prot303	234	23	13	30.6	43.2	15	24	48.6	52.2	ns
prot304	203	18	21	24	21.6	27	38	40.8	45.6	sig
prot305	277	13	21	32	44	29	23	30	38	ns
prot306	224	18	14	33	45	18	12	51	51	ns
prot307	260	18	15	36	28.8	17	18	36	32.4	ns
prot308	278	21	20	21.6	25.2	17	17	19.2	22.8	ns
prot309	420	12	11	42	34	14	17	26	36	ns
prot310	424	19	17	33	33	42	54	135	144	sig
prot311	219	19	12	30.6	30.6	15	9	30.6	23.4	ns
prot312	277	13	7	8.4	18	5	7	9.6	18	ns
prot313	279	7	8	20	26	7	9	20	16	ns
prot314	558	13	13	63	30	16	16	54	48	sig
prot315	822	5	14	10.8	14.4	6	10	21.6	14.4	ns
prot316	423	14	6	14.4	13.2	8	16	18	9.6	ns
prot317	301	7	7	16	16	9	5	4	18	ns
prot318	477	14	11	45	45	15	11	30	27	ns
prot319	354	4	22	18	30.6	14	6	18	21.6	ns
prot320	538	6	11	7.2	9.6	11	8	13.2	16.8	ns
prot321	330	6	13	26	10	9	8	22	22	ns
prot322	345	11	9	30	18	10	5	30	21	ns
prot323	290	3	9	19.8	12.6	5	9	9	12.6	ns
prot324	587	5	7	12	16.8	5	4	8.4	7.2	ns
prot325	416	5	8	14	16	5	6	16	8	ns
prot326	806	13	14	27	21	12	8	24	24	sig
prot327	243	8	8	12.6	21.6	11	22	32.4	28.8	sig
prot328	674	5	8	8.4	7.2	24	27	43.2	46.8	sig
prot329	297	11	14	14	8	7	9	12	20	ns
prot330	558	8	9	21	15	1	7	24	39	ns
prot331	340	7	4	7.2	9	4	11	10.8	9	sig
prot332	546	7	12	10.8	3.6	7	6	6	10.8	ns
prot333	193	2	6	14	2	6	5	8	18	ns
prot334	641	4	2	45	21	3	6	9	24	sig
prot335	452	9	5	7.2	10.8	4	2	12.6	16.2	ns
prot336	481	1	1	2.4	4.8	4	6	4.8	9.6	ns
prot337	355	2	3	6	10	5	2	6	12	ns
prot338	530	1	4	9	18	6	4	3	12	ns
prot339	374	6	4	9	10.8	15	9	43.2	21.6	sig
prot340	253	4	8	7.2	7.2	3	8	8.4	2.4	ns
prot341	442	6	3	6	6	5	4	12	10	ns
prot342	861	2	4	15	21	2	5	15	6	sig
prot343	413	3	2	5.4	10.8	12	14	10.8	18	sig
prot344	648	4	4	1.2	2.4	2	2	4.8	6	ns
prot345	719	6	5	16	16	4	0	10	12	ns
prot346	786	4	4	15	12	10	8	6	6	sig
prot347	596	6	4	12.6	9	3	3	9	9	ns
prot348	777	1	3	4.8	7.2	4	1	4.8	2.4	ns
prot349	798	2	5	6	2	4	5	8	6	ns
prot350	141	231	239	699	627	222	216	627	732	ns
prot351	221	133	116	239.4	311.4	137	164	288	277.2	ns
prot352	283	83	72	82.8	88.8	110	116	124.8	124.8	sig
prot353	246	74	65	126	100	65	65	94	138	ns
prot354	212	34	51	156	147	41	40	126	126	ns
prot355	219	41	27	72	57.6	31	36	68.4	70.2	ns
prot356	448	42	47	45.6	49.2	36	36	42	48	ns
prot357	351	36	32	76	80	36	45	70	74	ns
prot358	161	29	22	81	105	36	35	72	90	ns
prot359	178	28	36	66.6	43.2	32	34	50.4	48.6	ns
prot360	178	32	24	28.8	26.4	26	20	28.8	24	ns
prot361	250	18	17	24	38	25	30	50	42	ns
prot362	238	22	21	60	63	18	25	60	72	ns
prot363	261	21	20	36	34.2	21	22	30.6	48.6	ns
prot364	194	22	24	21.6	25.2	12	12	36	21.6	ns
prot365	234	28	27	44	44	24	28	48	66	sig
prot366	337	13	16	45	48	14	22	54	60	ns
prot367	296	21	20	21.6	27	18	14	28.8	34.2	ns
prot368	248	9	10	19.2	15.6	51	51	50.4	50.4	sig
prot369	311	12	13	36	30	17	15	24	38	ns
prot370	224	17	14	42	63	14	16	45	36	ns
prot371	279	22	19	23.4	32.4	21	18	23.4	14.4	ns
prot372	471	16	22	15.6	15.6	17	20	26.4	27.6	ns
prot373	218	12	7	18	20	13	13	18	32	sig
prot374	249	17	16	45	54	46	38	36	36	sig
prot375	312	12	17	28.8	28.8	40	27	28.8	68.4	sig
prot376	402	11	12	12	12	14	12	16.8	21.6	ns
prot377	196	8	9	32	36	18	11	36	30	ns
prot378	285	15	15	51	30	11	14	36	57	ns
prot379	292	14	19	28.8	30.6	15	12	28.8	16.2	ns
prot380	227	10	13	10.8	15.6	13	10	19.2	13.2	ns
prot381	322	8	10	24	22	4	10	22	28	sig
prot382	449	10	13	36	30	20	22	69	75	sig
prot383	373	10	8	25.2	16.2	11	10	21.6	23.4	ns
prot384	239	17	9	13.2	16.8	15	13	8.4	6	ns
prot385	235	6	11	14	16	9	19	18	16	ns
prot386	267	8	7	36	21	10	3	36	36	ns
prot387	262	5	11	16.2	14.4	6	7	19.8	16.2	ns
prot388	241	6	12	14.4	8.4	27	18	25.2	28.8	sig
prot389	315	10	4	14	12	8	9	14	20	ns
prot390	997	11	6	15	21	6	7	30	12	ns
prot391	392	12	8	16.2	9	5	3	21.6	16.2	ns
prot392	558	10	5	7.2	8.4	7	6	3.6	6	ns
prot393	468	5	5	16	10	2	7	8	16	ns
prot394	253	10	15	15	30	7	7	15	12	ns
prot395	248	8	8	14.4	9	7	8	3.6	19.8	ns
prot396	527	10	10	15.6	9.6	7	7	1.2	2.4	ns
prot397	432	2	9	8	4	12	3	10	10	ns
prot398	455	7	6	15	18	8	5	42	21	sig
prot399	529	4	3	5.4	7.2	6	15	27	27	sig
prot400	375	10	9	6	8.4	7	3	4.8	6	ns
prot401	287	2	6	10	10	7	3	6	12	ns
prot402	332	8	5	21	9	6	4	6	12	ns
prot403	541	4	6	12.6	9	1	4	5.4	9	ns
prot404	280	5	9	10.8	8.4	2	4	6	6	ns
prot405	458	5	6	18	14	9	4	16	14	ns
prot406	291	6	3	12	6	4	4	21	18	ns
prot407	548	6	13	10.8	12.6	9	5	12.6	19.8	ns
prot408	292	3	4	4.8	1.2	2	4	4.8	2.4	sig
prot409	559	6	4	12	8	1	6	12	4	ns
prot410	859	3	0	15	15	4	3	9	9	ns
prot411	484	4	5	3.6	5.4	4	2	3.6	1.8	ns
prot412	117	138	170	168	172.8	150	141	153.6	166.8	ns
prot413	182	113	141	300	200	120	129	252	272	ns
prot414	226	102	108	306	309	116	114	312	282	ns
prot415	179	65	69	144	156.6	64	85	133.2	149.4	ns
prot416	129	68	61	73.2	74.4	73	53	64.8	87.6	ns
prot417	222	50	56	92	98	54	53	106	94	ns
prot418	353	34	29	84	99	42	42	66	105	ns
prot419	157	40	46	88.2	57.6	42	38	72	63	ns
prot420	376	25	36	37.2	31.2	31	20	18	45.6	ns
prot421	429	24	24	58	52	45	43	118	116	sig
prot422	182	19	25	96	69	26	16	78	90	ns
prot423	187	23	19	52.2	39.6	31	17	37.8	37.8	ns
prot424	206	25	30	20.4	30	24	17	19.2	22.8	ns
prot425	319	28	18	34	56	18	26	44	40	ns
prot426	533	22	18	45	45	81	60	171	279	sig
prot427	182	25	16	16.2	36	25	18	21.6	19.8	ns
prot428	260	18	15	24	19.2	18	20	22.8	25.2	ns
prot429	181	22	18	22	40	15	12	44	36	ns
prot430	246	15	18	36	45	13	9	57	18	ns
prot431	156	17	18	28.8	34.2	18	14	34.2	21.6	ns
prot432	213	17	15	13.2	16.8	8	17	15.6	20.4	ns
prot433	295	9	6	16	30	5	8	26	8	ns
prot434	610	10	14	45	36	10	11	27	39	ns
prot435	152	15	11	28.8	36	21	12	30.6	34.2	ns
prot436	470	7	16	19.2	15.6	15	10	22.8	14.4	ns
prot437	278	11	12	22	22	7	7	34	22	ns
prot438	250	10	14	30	30	13	17	42	30	sig
prot439	265	14	14	19.8	21.6	26	20	21.6	32.4	sig
prot440	327	3	12	8.4	6	10	8	15.6	12	ns
prot441	577	9	12	28	22	10	11	20	12	ns
prot442	236	13	8	48	30	6	12	21	9	ns
prot443	347	7	9	18	27	9	4	14.4	25.2	ns
prot444	177	10	9	9.6	16.8	10	8	3.6	14.4	ns
prot445	261	7	13	24	30	8	16	28	14	ns
prot446	357	8	8	18	12	10	7	21	18	ns
prot447	379	13	16	14.4	21.6	15	13	14.4	19.8	ns
prot448	172	12	9	12	9.6	12	4	13.2	7.2	ns
prot449	161	7	7	24	14	9	8	20	14	ns
prot450	466	10	6	27	21	7	8	39	21	ns
prot451	165	11	14	19.8	7.2	10	6	18	14.4	ns
prot452	245	4	9	7.2	4.8	11	7	3.6	6	ns
prot453	222	13	4	10	26	16	12	12	16	ns
prot454	428	7	11	24	21	10	8	21	12	ns
prot455	227	8	8	10.8	7.2	4	6	12.6	16.2	ns
prot456	420	6	4	12	8.4	9	12	13.2	7.2	ns
prot457	171	6	7	10	16	5	4	16	16	ns
prot458	307	14	3	27	21	10	12	24	18	ns
prot459	230	3	4	18	12.6	9	4	12.6	9	ns
prot460	343	5	8	10.8	7.2	7	11	1.2	12	ns
prot461	441	11	16	8	12	12	7	22	14	ns
prot462	415	6	2	12	24	4	13	42	12	sig
prot463	270	3	4	9	7.2	12	16	18	7.2	sig
prot464	711	4	6	13.2	12	6	9	6	4.8	ns
prot465	321	4	6	8	14	3	6	10	10	ns
prot466	238	6	5	30	21	5	3	21	9	ns
prot467	320	10	4	14.4	12.6	7	6	7.2	7.2	ns
prot468	274	6	4	8.4	7.2	5	9	7.2	8.4	ns
prot469	364	7	8	10	22	10	9	16	12	ns
prot470	361	8	4	15	9	11	3	21	33	ns
prot471	262	3	4	5.4	7.2	4	5	9	7.2	ns
prot472	513	5	6	10.8	4.8	5	7	9.6	7.2	ns
prot473	569	1	5	14	10	3	2	12	6	ns
prot474	387	2	5	15	12	2	5	15	6	ns
prot475	447	8	2	9	12.6	6	6	3.6	10.8	sig
prot476	378	3	3	4.8	6	5	3	3.6	2.4	ns
prot477	251	4	6	6	8	1	1	8	14	ns
prot478	468	4	3	15	18	9	5	15	39	sig
prot479	544	4	6	9	9	6	16	14.4	10.8	sig
prot480	244	5	4	4.8	1.2	1	2	3.6	6	ns
prot481	327	4	3	8	4	10	1	12	16	ns
prot482	494	4	2	6	12	4	4	9	3	ns
prot483	192	175	189	333	320.4	181	170	309.6	313.2	ns
prot484	243	133	119	175.2	134.4	110	100	160.8	151.2	ns
prot485	149	63	40	94	114	49	43	98	102	ns
prot486	236	41	36	147	153	38	46	144	108	sig
prot487	134	36	37	43.2	55.8	41	39	41.4	64.8	ns
prot488	103	36	42	39.6	46.8	58	67	97.2	67.2	sig
prot489	103	22	37	62	68	84	82	124	160	sig
prot490	103	21	40	102	126	35	43	117	102	ns
prot491	271	37	33	61.2	55.8	28	39	48.6	73.8	ns
prot492	257	22	25	28.8	25.2	29	27	27.6	34.8	ns
prot493	174	12	20	30	34	36	46	92	64	sig
prot494	165	22	30	81	63	26	23	81	81	ns
prot495	251	16	25	41.4	34.2	25	30	34.2	19.8	ns
prot496	265	18	24	10.8	31.2	26	29	26.4	38.4	ns
prot497	193	17	14	42	50	24	26	46	66	ns
prot498	137	26	29	63	72	23	26	66	66	ns
prot499	149	22	20	36	52.2	24	25	36	36	ns
prot500	291	27	20	20.4	26.4	66	93	79.2	82.8	sig
prot501	227	18	13	40	38	20	17	38	24	ns
prot502	198	24	21	66	57	16	20	42	36	ns
prot503	194	20	24	39.6	37.8	12	22	32.4	30.6	ns
prot504	234	15	16	25.2	21.6	17	21	20.4	20.4	ns
prot505	247	26	13	30	34	17	11	38	34	ns
prot506	145	20	19	57	63	15	17	69	63	ns
prot507	141	15	22	23.4	16.2	13	18	34.2	25.2	ns
prot508	187	7	14	16.8	13.2	11	12	19.2	16.8	ns
prot509	165	13	13	34	16	14	8	28	26	ns
prot510	166	16	15	36	36	16	14	39	36	ns
prot511	225	11	15	23.4	32.4	8	10	21.6	32.4	ns
prot512	239	17	18	9.6	16.8	9	11	22.8	13.2	ns
prot513	275	27	14	32	32	17	10	14	30	ns
prot514	206	10	11	30	39	10	22	48	24	sig
prot515	322	12	16	21.6	30.6	7	11	10.8	30.6	ns
prot516	178	21	17	10.8	13.2	15	18	25.2	22.8	ns
prot517	227	4	16	32	20	21	11	22	24	ns
prot518	237	13	16	18	36	12	20	36	48	ns
prot519	254	16	11	19.8	19.8	16	15	32.4	18	ns
prot520	208	9	13	15.6	14.4	17	13	19.2	15.6	ns
prot521	153	13	9	22	22	11	17	24	38	ns
prot522	244	10	17	33	51	13	20	45	27	ns
prot523	287	11	7	28.8	10.8	8	7	30.6	7.2	ns
prot524	206	13	12	8.4	13.2	13	11	19.2	12	ns
prot525	244	5	3	24	28	8	11	22	38	ns
prot526	383	6	8	21	18	6	10	42	21	sig
prot527	184	8	12	10.8	14.4	8	12	14.4	10.8	ns
prot528	377	7	11	8.4	9.6	14	8	12	13.2	ns
prot529	355	13	6	16	16	6	7	12	18	ns
prot530	129	14	14	33	48	7	4	21	24	ns
prot531	162	4	9	10.8	25.2	11	7	18	7.2	ns
prot532	184	9	5	13.2	7.2	7	3	7.2	10.8	ns
prot533	347	7	8	10	18	9	7	14	12	ns
prot534	203	7	7	6	21	3	9	27	27	sig
prot535	1930	8	4	12.6	23.4	6	6	9	5.4	ns
prot536	316	8	9	7.2	12	5	9	12	3.6	ns
prot537	198	13	8	12	16	7	7	12	8	ns
prot538	250	5	6	15	12	1	8	24	21	ns
prot539	265	7	7	18	16.2	45	36	86.4	59.4	sig
prot540	469	12	6	12	10.8	11	15	9.6	10.8	ns
prot541	563	8	4	24	12	9	14	16	18	sig
prot542	290	5	7	36	21	5	5	24	21	ns
prot543	338	10	2	5.4	7.2	9	7	14.4	10.8	ns
prot544	449	5	7	8.4	7.2	8	6	7.2	9.6	ns
prot545	273	7	6	20	4	4	5	14	16	ns
prot546	412	8	2	15	6	7	8	21	18	ns
prot547	170	5	4	10.8	5.4	6	6	10.8	12.6	ns
prot548	478	8	6	6	7.2	4	2	2.4	2.4	ns
prot549	302	8	10	6	10	13	13	14	22	sig
prot550	167	5	3	12	12	15	9	45	45	sig
prot551	151	9	4	12.6	10.8	6	4	10.8	5.4	ns
prot552	816	5	9	4.8	7.2	10	12	14.4	14.4	sig
prot553	279	7	3	8	6	1	3	4	2	ns
prot554	320	3	4	18	15	6	3	0	12	ns
prot555	351	6	6	10.8	9	10	8	7.2	7.2	sig
prot556	242	4	6	1.2	4.8	10	6	6	4.8	ns
prot557	276	4	3	6	4	6	4	4	8	ns
prot558	565	2	4	12	6	7	10	15	9	ns
prot559	356	3	3	7.2	5.4	3	10	5.4	7.2	ns
prot560	162	5	4	3.6	4.8	3	2	1.2	1.2	ns
prot561	155	5	6	8	4	4	3	6	10	ns
prot562	484	4	4	6	12	2	0	18	6	ns
prot563	462	6	5	3.6	3.6	6	2	1.8	7.2	ns
prot564	989	2	4	3.6	0	2	3	6	1.2	ns
prot565	353	1	5	14	8	2	6	0	8	ns
prot566	382	5	6	15	15	4	5	12	15	ns
prot567	1092	4	4	1.8	7.2	9	2	7.2	9	sig
prot568	158	1	1	4.8	1.2	0	3	1.2	6	ns
prot569	829	3	2	8	12	5	2	6	10	ns
prot570	600	3	3	15	9	1	3	15	9	ns
prot571	743	1	2	1.8	3.6	2	2	5.4	9	ns
prot572	271	2	4	1.2	4.8	1	2	6	3.6	ns
prot573	774	4	2	2	2	3	4	12	6	ns
prot574	617	0	2	3	3	3	0	3	9	ns
prot575	120	187	163	266.4	244.8	157	172	306	340.2	ns
prot576	257	129	123	180	150	152	150	175.2	164.4	ns
prot577	138	147	134	274	284	149	129	226	258	ns
prot578	126	90	87	252	219	70	89	204	294	ns
prot579	126	90	85	142.2	169.2	150	124	190.8	298.8	sig
prot580	126	78	94	116.4	112.8	90	88	112.8	96	ns
prot581	126	75	74	158	160	98	103	208	208	sig
prot582	126	75	89	255	267	73	101	240	225	ns
prot583	126	90	88	163.8	144	82	96	160.2	147.6	ns
prot584	126	73	75	109.2	109.2	92	92	97.2	114	ns
prot585	433	92	71	176	196	73	95	180	152	ns
prot586	258	41	36	93	123	62	58	258	186	sig
prot587	219	18	33	41.4	32.4	21	22	50.4	46.8	ns
prot588	274	34	25	19.2	33.6	24	24	43.2	32.4	ns
prot589	211	29	25	32	68	41	45	76	68	sig
prot590	203	28	23	90	90	24	22	69	57	ns
prot591	210	27	21	59.4	61.2	37	35	50.4	52.2	ns
prot592	190	17	29	24	36	32	36	34.8	24	sig
prot593	164	24	26	40	28	18	13	42	38	ns
prot594	159	20	19	78	54	23	18	69	54	ns
prot595	171	18	18	45	27	14	22	30.6	36	ns
prot596	153	18	16	24	24	16	23	19.2	22.8	ns
prot597	176	19	16	40	36	18	37	34	42	ns
prot598	192	12	12	33	36	19	22	54	48	ns
prot599	352	15	16	28.8	25.2	10	14	34.2	25.2	ns
prot600	146	13	13	16.8	19.2	13	16	24	13.2	ns
prot601	323	13	8	30	22	17	7	28	36	ns
prot602	258	20	18	60	60	13	22	51	33	ns
prot603	152	17	14	23.4	30.6	8	15	9	27	ns
prot604	76	21	11	15.6	15.6	16	18	21.6	19.2	ns
prot605	128	10	10	30	40	27	42	78	66	sig
prot606	187	18	13	48	63	19	25	60	72	ns
prot607	160	11	15	32.4	32.4	11	15	25.2	34.2	ns
prot608	315	17	12	26.4	14.4	19	20	15.6	33.6	ns
prot609	129	11	13	32	30	10	12	22	28	ns
prot610	185	12	11	39	48	14	3	42	18	ns
prot611	146	11	16	18	30.6	14	14	19.8	9	ns
prot612	241	16	10	24	19.2	33	45	46.8	28.8	sig
prot613	222	18	20	30	30	27	12	20	44	sig
prot614	205	9	8	30	30	18	14	36	54	sig
prot615	240	13	10	23.4	25.2	9	14	12.6	21.6	ns
prot616	99	9	10	12	12	10	14	12	9.6	ns
prot617	643	4	7	22	16	9	12	18	24	ns
prot618	239	11	13	18	27	10	11	39	33	ns
prot619	383	9	14	19.8	27	15	16	27	18	ns
prot620	247	11	10	9.6	7.2	10	10	12	14.4	ns
prot621	189	12	16	16	20	9	11	16	20	ns
prot622	171	9	14	36	24	30	24	54	84	sig
prot623	326	13	8	12.6	9	7	11	25.2	16.2	ns
prot624	231	15	10	7.2	14.4	10	13	16.8	15.6	ns
prot625	153	11	11	14	22	9	15	28	40	sig
prot626	268	4	11	39	33	10	13	42	30	ns
prot627	204	7	7	16.2	5.4	9	3	12.6	14.4	ns
prot628	191	9	14	10.8	10.8	15	12	8.4	20.4	ns
prot629	114	9	7	26	24	10	8	30	18	ns
prot630	419	7	14	18	21	5	9	24	33	ns
prot631	141	8	13	12.6	9	9	6	27	23.4	ns
prot632	128	11	10	12	10.8	14	10	4.8	4.8	ns
prot633	164	4	4	12	16	8	5	12	16	ns
prot634	274	9	9	33	24	16	3	45	45	sig
prot635	188	11	8	21.6	14.4	7	16	52.2	45	sig
prot636	372	11	8	10.8	8.4	6	12	7.2	15.6	ns
prot637	365	6	7	14	24	5	9	24	8	ns
prot638	145	11	5	21	24	8	12	27	27	ns
prot639	159	3	6	9	23.4	12	5	16.2	10.8	ns
prot640	379	9	5	9.6	13.2	10	11	16.8	16.8	ns
prot641	190	13	6	20	14	8	15	12	12	ns
prot642	194	12	7	24	12	4	15	45	27	sig
prot643	178	3	13	21.6	9	10	4	14.4	7.2	ns
prot644	181	9	6	6	13.2	5	6	9.6	8.4	ns
prot645	321	6	11	16	18	7	7	12	28	ns
prot646	192	4	9	39	21	8	7	33	18	ns
prot647	352	10	5	19.8	5.4	16	7	14.4	14.4	ns
prot648	118	6	6	6	6	8	10	15.6	6	ns
prot649	410	7	8	8	12	6	7	12	14	ns
prot650	403	7	6	30	18	8	6	24	6	ns
prot651	199	9	5	10.8	3.6	5	8	16.2	14.4	ns
prot652	457	5	10	13.2	6	13	18	13.2	6	sig
prot653	221	9	12	20	24	9	8	10	14	ns
prot654	216	6	8	27	12	4	12	21	15	ns
prot655	217	7	8	12.6	10.8	12	6	14.4	16.2	ns
prot656	172	6	6	6	10.8	8	7	7.2	9.6	ns
prot657	268	4	7	10	2	1	10	16	6	ns
prot658	583	3	4	30	24	6	5	24	21	ns
prot659	229	9	5	7.2	10.8	13	12	12.6	14.4	ns
prot660	177	11	10	7.2	7.2	7	4	8.4	4.8	ns
prot661	142	8	14	16	20	13	23	18	36	sig
prot662	178	8	8	24	15	9	9	27	39	ns
prot663	111	8	5	9	12.6	6	3	7.2	9	ns
prot664	116	8	12	10.8	8.4	8	10	9.6	13.2	ns
prot665	325	9	3	16	14	15	27	24	24	sig
prot666	268	9	8	12	27	14	22	42	66	sig
prot667	599	7	4	3.6	7.2	24	12	37.8	48.6	sig
prot668	341	6	7	3.6	7.2	5	6	9.6	4.8	ns
prot669	172	2	3	22	14	7	11	4	36	sig
prot670	204	3	5	15	21	10	14	24	42	sig
prot671	171	3	5	25.2	10.8	9	21	43.2	32.4	sig
prot672	255	6	3	12	3.6	12	2	6	6	ns
prot673	180	6	3	8	16	8	4	8	4	ns
prot674	215	8	5	27	15	5	4	9	33	ns
prot675	211	7	8	7.2	3.6	7	7	7.2	9	ns
prot676	234	4	3	9.6	6	5	4	9.6	4.8	ns
prot677	214	9	4	4	16	3	3	4	8	ns
prot678	180	7	5	18	18	7	5	27	12	ns
prot679	292	2	8	7.2	12.6	6	2	12.6	9	ns
prot680	387	4	5	4.8	6	1	5	3.6	2.4	ns
prot681	283	5	2	20	12	6	2	12	12	ns
prot682	351	2	4	9	9	3	1	3	12	ns
prot683	502	3	5	12.6	9	6	6	14.4	18	sig
prot684	484	6	4	6	2.4	4	2	3.6	3.6	ns
prot685	345	3	8	8	8	4	4	4	22	sig
prot686	448	4	3	6	18	2	3	12	12	ns
prot687	277	5	3	5.4	5.4	6	2	16.2	5.4	ns
prot688	737	3	4	6	2.4	12	3	14.4	21.6	sig
prot689	159	7	6	10	12	6	3	18	12	ns
prot690	153	3	2	18	15	6	5	15	27	ns
prot691	321	1	5	9	5.4	1	5	10.8	9	ns
prot692	373	3	3	6	6	12	5	4.8	8.4	sig
prot693	124	2	4	8	6	8	4	14	6	ns
prot694	330	5	2	9	3	6	5	15	6	ns
prot695	319	1	4	7.2	12.6	2	1	10.8	7.2	ns
prot696	272	2	0	6	4.8	1	6	1.2	8.4	ns
prot697	296	4	5	4	2	7	2	10	14	ns
prot698	167	2	2	15	12	2	12	24	18	sig
prot699	832	4	2	9	5.4	4	1	3.6	9	ns
prot700	461	3	4	6	8.4	24	9	3.6	7.2	sig
prot701	152	3	7	10	10	4	3	12	0	ns
prot702	247	6	1	3	15	6	5	15	12	ns
prot703	311	6	1	10.8	5.4	3	2	7.2	9	ns
prot704	299	6	3	4.8	7.2	6	1	6	7.2	sig
prot705	383	3	1	4	8	2	2	4	6	sig
prot706	426	7	6	9	15	3	6	9	12	ns
prot707	155	7	2	3.6	7.2	5	4	7.2	5.4	ns
prot708	989	3	4	1.2	6	10	4	16.8	12	sig
prot709	187	3	2	6	6	3	2	6	10	ns
prot710	366	2	3	9	3	2	5	6	3	ns
prot711	715	3	2	0	7.2	6	8	10.8	14.4	sig
prot712	830	1	1	2.4	1.2	2	9	6	8.4	sig
prot713	177	3	1	0	2	0	6	4	6	ns
prot714	632	2	3	15	18	6	3	9	0	ns
prot715	444	2	5	5.4	1.8	0	5	10.8	1.8	ns
prot716	1241	1	4	4.8	6	0	2	1.2	0	ns
prot717	685	1	4	10	6	4	3	4	2	ns
prot718	387	1	2	0	3	1	1	3	9	ns
prot719	322	6	3	7.2	3.6	0	4	7.2	1.8	ns
prot720	735	1	2	0	3.6	1	0	0	1.2	ns
prot721	186	46	38	90	84	49	37	84	82	ns
prot722	156	41	41	138	123	37	35	87	114	ns
prot723	282	41	37	79.2	75.6	42	48	63	73.8	ns
prot724	140	32	22	36	36	25	31	33.6	28.8	ns
prot725	137	22	33	52	54	25	18	56	68	ns
prot726	124	27	31	60	54	21	16	90	72	ns
prot727	169	24	24	34.2	28.8	24	18	32.4	52.2	sig
prot728	142	15	28	25.2	25.2	40	36	51.6	56.4	sig
prot729	162	24	24	38	52	24	23	42	52	ns
prot730	200	21	10	42	78	20	21	72	54	ns
prot731	156	20	18	25.2	34.2	15	14	27	19.8	ns
prot732	306	22	16	20.4	28.8	24	18	20.4	20.4	ns
prot733	174	12	21	18	24	12	15	22	26	ns
prot734	194	22	16	48	57	26	36	63	81	sig
prot735	103	5	21	16.2	28.8	11	17	30.6	39.6	ns
prot736	172	13	14	14.4	10.8	17	14	20.4	14.4	ns
prot737	180	12	21	38	36	16	17	38	48	ns
prot738	184	11	12	45	33	39	33	90	117	sig
prot739	230	18	14	21.6	19.8	11	6	30.6	32.4	ns
prot740	187	16	13	21.6	14.4	16	13	25.2	20.4	ns
prot741	189	12	12	22	20	24	20	52	42	sig
prot742	180	15	26	45	51	11	11	33	36	ns
prot743	294	14	10	27	14.4	6	13	21.6	12.6	ns
prot744	186	10	9	15.6	15.6	10	13	18	16.8	ns
prot745	225	10	12	10	30	14	7	32	32	sig
prot746	174	6	13	24	42	12	18	60	27	ns
prot747	208	11	11	16.2	32.4	18	14	28.8	23.4	ns
prot748	217	14	10	3.6	9.6	11	12	9.6	9.6	ns
prot749	112	14	16	20	18	13	20	30	24	ns
prot750	206	8	18	36	39	5	13	63	33	ns
prot751	166	8	10	9	21.6	12	9	23.4	10.8	ns
prot752	113	10	9	4.8	12	7	9	12	14.4	ns
prot753	169	14	10	6	10	7	13	14	18	ns
prot754	313	5	8	21	42	8	11	27	27	ns
prot755	197	6	7	10.8	30.6	11	10	14.4	25.2	ns
prot756	124	4	6	6	12	3	8	6	7.2	ns
prot757	246	5	8	8	24	13	14	32	26	sig
prot758	258	12	4	21	27	8	4	15	30	ns
prot759	168	7	5	14.4	16.2	5	4	5.4	7.2	ns
prot760	260	6	3	9.6	6	4	5	14.4	10.8	ns
prot761	243	9	6	12	16	33	18	54	42	sig
prot762	124	8	7	27	30	7	13	39	27	ns
prot763	208	9	4	12.6	28.8	12	10	36	28.8	sig
prot764	217	3	7	6	4.8	3	8	10.8	12	ns
prot765	197	9	6	8	16	12	2	18	24	ns
prot766	177	8	2	24	15	2	10	15	27	ns
prot767	146	3	3	14.4	7.2	18	10	21.6	18	sig
prot768	157	5	5	6	7.2	7	6	10.8	4.8	ns
prot769	270	6	3	8	16	4	1	18	10	ns
prot770	264	5	7	21	24	6	10	33	21	sig
prot771	274	9	7	10.8	16.2	5	5	18	14.4	ns
prot772	156	8	5	8.4	1.2	7	8	2.4	3.6	ns
prot773	252	9	4	18	16	14	14	16	40	sig
prot774	356	7	10	36	15	14	11	21	33	ns
prot775	180	8	5	10.8	10.8	9	7	23.4	10.8	ns
prot776	251	7	6	6	2.4	4	10	4.8	7.2	ns
prot777	156	8	6	6	10	10	20	28	40	sig
prot778	227	8	4	15	15	5	5	21	9	ns
prot779	116	4	10	5.4	5.4	7	3	14.4	3.6	ns
prot780	154	8	11	6	7.2	4	5	4.8	6	sig
prot781	198	5	7	12	14	7	8	14	12	ns
prot782	236	2	10	15	24	6	6	33	12	ns
prot783	184	6	6	9	12.6	3	2	16.2	9	ns
prot784	122	6	4	7.2	4.8	7	6	4.8	13.2	sig
prot785	91	1	9	16	14	4	11	10	14	ns
prot786	274	5	10	21	18	7	6	18	6	ns
prot787	152	5	2	7.2	7.2	6	3	5.4	14.4	ns
prot788	162	1	2	9.6	4.8	3	2	4.8	2.4	ns
prot789	158	2	5	18	10	6	5	12	16	ns
prot790	463	2	3	15	3	6	10	24	48	sig
prot791	312	5	3	7.2	12.6	4	9	9	9	ns
prot792	261	7	6	8.4	2.4	3	2	1.2	10.8	ns
prot793	392	4	1	14	14	4	7	12	20	ns
prot794	182	8	8	21	18	3	1	6	12	ns
prot795	310	6	3	7.2	5.4	1	4	3.6	5.4	ns
prot796	382	3	2	10.8	6	6	6	13.2	6	ns
prot797	113	5	6	18	12	7	7	14	4	ns
prot798	111	3	4	12	21	6	5	18	30	ns
prot799	418	7	7	5.4	7.2	4	3	14.4	9	ns
prot800	185	4	1	8.4	6	1	5	2.4	8.4	ns
prot801	163	2	4	6	6	4	3	2	4	ns
prot802	238	5	4	15	15	15	14	18	27	sig
prot803	282	3	3	10.8	7.2	5	1	12.6	7.2	ns
prot804	305	7	4	3.6	7.2	7	2	3.6	9.6	ns
prot805	292	6	4	8	2	7	5	4	2	ns
prot806	427	2	4	9	15	2	4	3	9	ns
prot807	234	5	6	7.2	3.6	12	10	10.8	7.2	sig
prot808	233	5	3	7.2	9.6	8	13	7.2	9.6	sig
prot809	425	4	6	4	8	2	7	18	6	ns
prot810	95	5	2	24	18	14	4	24	30	sig
prot811	241	4	2	16.2	10.8	9	2	5.4	14.4	ns
prot812	201	4	3	9.6	3.6	5	2	8.4	2.4	ns
prot813	474	6	3	2	6	5	2	2	6	ns
prot814	437	6	2	15	12	4	1	3	6	ns
prot815	411	3	4	10.8	9	6	2	7.2	1.8	ns
prot816	333	2	4	4.8	2.4	2	3	4.8	3.6	ns
prot817	449	1	1	2	6	1	5	0	6	ns
prot818	256	2	3	6	6	3	3	12	6	ns
prot819	292	0	2	5.4	5.4	4	4	5.4	1.8	ns
prot820	669	5	0	4.8	6	1	4	1.2	3.6	ns
prot821	378	1	6	6	8	2	4	12	6	ns
prot822	373	2	3	27	12	6	1	6	12	sig
prot823	327	4	1	10.8	3.6	1	3	9	9	ns
prot824	180	3	7	2.4	2.4	4	3	1.2	7.2	ns
prot825	357	2	3	0	8	7	2	8	6	ns
prot826	791	6	2	15	15	3	1	18	9	ns
prot827	1037	5	4	7.2	7.2	6	6	3.6	7.2	ns
prot828	223	3	2	0	4.8	4	6	4.8	9.6	sig
prot829	417	3	3	2	4	3	3	4	4	ns
prot830	310	4	4	9	6	1	3	12	9	ns
prot831	796	1	2	0	5.4	1	0	5.4	3.6	ns
prot832	385	4	1	4.8	7.2	2	3	6	3.6	ns
prot833	399	2	0	6	6	4	4	4	2	sig
prot834	661	5	2	6	15	4	8	18	24	sig
prot835	648	6	3	5.4	5.4	3	3	7.2	5.4	ns
prot836	172	3	0	7.2	1.2	6	8	4.8	2.4	sig
prot837	459	0	0	0	4	9	9	6	6	sig
prot838	266	0	4	9	9	3	4	6	9	ns
prot839	85	61	54	104.4	75.6	53	55	154.8	133.2	sig
prot840	185	52	65	67.2	72	59	78	66	72	ns
prot841	130	56	44	98	90	153	204	366	360	sig
prot842	128	55	50	165	213	52	55	174	144	sig
prot843	130	57	66	109.8	117	63	56	79.2	115.2	ns
prot844	150	46	69	45.6	57.6	51	62	50.4	61.2	ns
prot845	94	43	36	74	90	44	43	92	94	ns
prot846	154	34	23	51	69	25	18	69	84	ns
prot847	76	24	25	43.2	48.6	22	23	25.2	46.8	ns
prot848	213	23	25	20.4	20.4	18	9	20.4	21.6	ns
prot849	51	21	18	62	42	27	17	28	32	ns
prot850	198	12	18	66	60	11	17	75	63	ns
prot851	150	16	15	28.8	37.8	21	16	36	27	ns
prot852	161	15	16	8.4	16.8	13	10	16.8	13.2	ns
prot853	227	17	9	20	30	14	13	16	32	ns
prot854	56	15	16	39	30	14	15	54	54	ns
prot855	107	19	16	27	32.4	11	9	27	19.8	ns
prot856	85	12	14	16.8	10.8	21	11	19.2	25.2	ns
prot857	191	12	9	34	40	13	12	32	30	ns
prot858	207	14	10	39	39	7	11	21	39	ns
prot859	313	7	8	23.4	25.2	13	9	25.2	23.4	ns
prot860	150	13	16	15.6	14.4	7	10	13.2	12	ns
prot861	446	12	12	34	18	27	24	66	60	sig
prot862	165	13	14	30	21	24	20	66	60	sig
prot863	164	8	15	23.4	10.8	10	11	28.8	18	ns
prot864	183	10	16	14.4	10.8	7	19	24	19.2	ns
prot865	112	8	12	22	22	23	14	54	26	sig
prot866	99	7	12	45	21	16	11	33	39	ns
prot867	162	12	8	16.2	25.2	6	11	10.8	27	ns
prot868	294	12	16	10.8	15.6	19	15	8.4	16.8	ns
prot869	219	13	11	28	16	12	13	20	18	ns
prot870	139	11	15	36	27	14	29	66	39	sig
prot871	1091	12	8	7.2	14.4	8	6	12.6	10.8	ns
prot872	153	13	4	12	14.4	13	9	7.2	9.6	ns
prot873	122	10	14	18	24	16	16	32	32	sig
prot874	308	7	7	30	33	17	8	30	33	sig
prot875	274	6	3	12.6	14.4	6	8	34.2	12.6	ns
prot876	168	6	8	9.6	15.6	14	7	8.4	10.8	ns
prot877	157	4	10	10	14	8	9	16	14	ns
prot878	171	7	8	15	33	8	8	39	27	ns
prot879	163	9	8	7.2	14.4	7	6	23.4	16.2	ns
prot880	78	11	7	10.8	7.2	5	4	3.6	10.8	ns
prot881	177	7	6	26	14	7	7	16	20	ns
prot882	198	6	5	33	18	7	7	33	12	ns
prot883	322	7	9	12.6	19.8	6	8	16.2	23.4	ns
prot884	145	9	7	8.4	7.2	5	7	10.8	10.8	ns
prot885	224	8	7	12	22	12	22	16	16	sig
prot886	155	6	8	24	15	5	6	9	36	ns
prot887	102	11	7	3.6	16.2	8	4	14.4	12.6	ns
prot888	207	4	8	4.8	6	6	5	12	4.8	ns
prot889	480	8	4	12	14	6	8	18	6	ns
prot890	104	5	7	39	24	7	10	15	21	sig
prot891	204	4	6	10.8	5.4	10	4	12.6	14.4	ns
prot892	248	1	8	7.2	10.8	10	6	7.2	6	ns
prot893	157	2	4	16	12	10	6	18	24	sig
prot894	132	4	7	36	21	3	7	18	12	ns
prot895	214	5	8	5.4	14.4	2	8	16.2	5.4	ns
prot896	219	8	12	3.6	10.8	6	6	8.4	1.2	ns
prot897	193	10	7	12	10	7	5	16	18	ns
prot898	155	5	6	21	15	6	11	18	12	ns
prot899	239	7	3	3.6	12.6	10	9	7.2	12.6	ns
prot900	116	7	5	6	8.4	8	8	13.2	6	ns
prot901	211	10	7	12	18	7	6	10	12	ns
prot902	156	5	6	24	18	9	5	21	9	ns
prot903	246	4	6	10.8	10.8	6	6	16.2	18	ns
prot904	218	4	6	6	9.6	1	11	8.4	7.2	ns
prot905	201	5	6	4	14	3	4	10	12	ns
prot906	111	9	3	12	0	3	3	9	3	ns
prot907	175	7	5	14.4	7.2	2	6	9	7.2	ns
prot908	195	6	10	4.8	8.4	4	8	9.6	6	ns
prot909	292	8	6	8	12	6	8	14	18	ns
prot910	173	10	4	27	9	5	8	6	3	ns
prot911	284	6	8	12.6	7.2	6	4	9	5.4	ns
prot912	151	7	9	6	2.4	5	5	4.8	3.6	ns
prot913	165	9	5	12	8	2	7	16	4	ns
prot914	132	7	6	15	9	12	15	54	36	sig
prot915	177	5	1	5.4	5.4	7	4	9	1.8	ns
prot916	137	5	7	2.4	8.4	5	5	1.2	3.6	ns
prot917	325	5	3	12	10	3	11	4	10	ns
prot918	192	6	6	15	6	9	24	27	9	sig
prot919	170	5	1	14.4	5.4	6	2	1.8	5.4	ns
prot920	157	3	2	3.6	2.4	9	6	14.4	7.2	sig
prot921	192	3	5	8	26	8	6	32	12	sig
prot922	474	5	5	18	15	3	4	18	9	ns
prot923	186	2	4	5.4	10.8	6	3	10.8	9	ns
prot924	428	2	3	3.6	1.2	1	4	4.8	7.2	ns
prot925	191	2	3	12	8	9	2	12	8	sig
prot926	169	4	6	12	9	3	6	18	6	ns
prot927	166	3	1	3.6	1.8	12	10	7.2	28.8	sig
prot928	290	6	3	6	3.6	12	15	10.8	25.2	sig
prot929	216	5	2	2	4	7	5	10	4	sig
prot930	103	2	4	15	12	4	7	18	15	ns
prot931	271	9	4	1.8	3.6	2	5	5.4	5.4	ns
prot932	147	3	3	2.4	10.8	3	4	2.4	3.6	ns
prot933	135	2	2	14	4	3	2	4	8	ns
prot934	135	5	2	12	6	6	2	6	9	ns
prot935	135	5	0	7.2	3.6	3	2	18	10.8	ns
prot936	135	3	2	7.2	2.4	5	4	6	4.8	ns
prot937	321	4	5	6	0	2	4	16	6	sig
prot938	164	5	4	15	15	1	2	0	3	ns
prot939	113	2	5	7.2	3.6	4	4	3.6	5.4	ns
prot940	271	6	4	1.2	2.4	5	2	4.8	1.2	ns
prot941	204	4	3	10	8	1	3	4	2	ns
prot942	276	1	1	6	6	4	5	3	15	ns
prot943	108	2	4	5.4	5.4	2	1	5.4	10.8	ns
prot944	91	3	2	4.8	6	3	3	3.6	8.4	ns
prot945	325	3	3	6	4	3	2	2	6	ns
prot946	114	4	3	12	6	0	8	12	3	ns
prot947	277	1	0	5.4	9	1	1	7.2	7.2	ns
prot948	118	5	3	3.6	2.4	3	0	4.8	3.6	ns
prot949	121	4	0	8	2	1	2	6	2	ns
prot950	198	1	1	15	9	5	2	12	12	ns
prot951	237	2	2	1.8	5.4	1	2	0	3.6	ns
prot952	220	2	2	6	3.6	9	2	6	1.2	ns
prot953	406	4	1	4	4	1	2	4	2	ns
prot954	391	3	3	3	9	1	3	3	12	ns
prot955	189	2	4	5.4	1.8	4	4	3.6	1.8	ns
prot956	232	3	2	4.8	1.2	1	6	2.4	3.6	ns
prot957	470	2	0	4	8	2	2	8	6	ns
prot958	527	1	1	6	6	2	0	6	3	ns
prot959	141	1	3	1.8	3.6	3	1	10.8	7.2	ns
prot960	602	4	1	1.2	2.4	1	3	0	1.2	ns
prot961	109	28	28	66	68	29	22	74	54	ns
prot962	258	29	26	78	84	25	25	69	72	ns
prot963	168	11	14	14.4	23.4	16	13	25.2	28.8	ns
prot964	177	17	14	18	22.8	21	15	27.6	21.6	ns
prot965	104	10	13	32	34	17	11	18	24	ns
prot966	187	11	11	21	33	18	23	39	33	sig
prot967	134	14	13	21.6	21.6	27	30	81	64.8	sig
prot968	153	12	10	26.4	16.8	16	14	19.2	26.4	sig
prot969	125	11	7	26	18	11	25	44	54	sig
prot970	242	13	14	36	15	12	15	33	33	ns
prot971	128	11	15	10.8	23.4	11	8	23.4	14.4	ns
prot972	160	9	7	18	12	12	6	4.8	8.4	ns
prot973	65	6	12	36	20	8	16	26	12	ns
prot974	143	12	12	42	12	13	13	27	39	ns
prot975	131	8	25	18	12.6	27	14	45	57.6	sig
prot976	128	9	11	6	9.6	14	17	13.2	16.8	sig
prot977	76	9	5	14	12	11	7	22	8	ns
prot978	95	9	12	45	27	8	13	12	24	ns
prot979	70	16	9	14.4	12.6	9	7	14.4	16.2	ns
prot980	136	10	14	16.8	9.6	6	10	7.2	7.2	sig
prot981	116	9	9	22	18	17	9	18	26	ns
prot982	108	9	8	36	33	18	25	81	42	sig
prot983	195	4	8	12.6	18	14	6	18	18	ns
prot984	145	6	8	12	10.8	7	4	7.2	4.8	ns
prot985	102	8	9	18	16	6	8	16	16	ns
prot986	173	4	8	15	21	9	3	24	15	ns
prot987	212	4	2	5.4	14.4	5	5	10.8	12.6	ns
prot988	116	2	5	7.2	8.4	4	10	12	8.4	ns
prot989	219	8	6	28	16	21	27	30	36	sig
prot990	312	9	6	27	12	10	3	48	27	ns
prot991	78	10	12	14.4	10.8	8	7	16.2	7.2	ns
prot992	193	6	3	3.6	4.8	13	11	7.2	8.4	ns
prot993	500	3	4	10	12	5	5	8	10	ns
prot994	195	5	3	27	18	6	4	15	24	ns
prot995	177	1	7	10.8	3.6	8	4	14.4	7.2	ns
prot996	224	4	9	9.6	7.2	5	2	7.2	1.2	ns
prot997	239	2	8	6	8	6	7	10	12	ns
prot998	223	7	5	6	18	3	8	27	21	ns
prot999	113	4	2	7.2	14.4	10	7	14.4	12.6	ns
prot1000	94	7	4	8.4	2.4	4	6	8.4	8.4	ns
prot1001	74	4	6	14	16	2	11	14	6	ns
prot1002	265	9	5	27	12	11	5	9	30	ns
prot1003	225	10	4	9	9	7	6	19.8	5.4	ns
prot1004	129	7	5	9.6	2.4	6	9	10.8	18	sig
prot1005	210	5	6	10	2	1	4	8	4	ns
prot1006	248	4	2	9	18	6	11	15	15	ns
prot1007	158	6	5	9	5.4	8	4	18	10.8	sig
prot1008	68	4	5	4.8	2.4	7	5	2.4	1.2	ns
prot1009	68	3	3	6	14	4	3	12	4	ns
prot1010	548	5	6	18	30	10	9	9	48	sig
prot1011	123	7	4	5.4	10.8	13	11	19.8	28.8	sig
prot1012	181	5	3	3.6	3.6	4	2	4.8	1.2	ns
prot1013	824	5	4	4	6	6	9	6	30	sig
prot1014	250	7	3	18	15	4	4	9	6	ns
prot1015	242	4	1	5.4	10.8	5	7	19.8	19.8	sig
prot1016	186	3	1	2.4	1.2	3	4	3.6	1.2	ns
prot1017	228	2	3	14	10	5	10	8	10	sig
prot1018	106	3	3	15	18	4	6	0	6	ns
prot1019	135	4	2	7.2	1.8	2	6	9	10.8	ns
prot1020	173	1	5	4.8	2.4	9	5	2.4	8.4	sig
prot1021	245	1	2	0	2	4	1	4	4	ns
prot1022	98	2	5	18	6	3	1	0	3	ns
prot1023	149	5	4	9	10.8	3	6	7.2	10.8	ns
prot1024	136	4	4	1.2	4.8	6	6	2.4	6	sig
prot1025	335	3	3	6	6	6	4	12	14	ns
prot1026	81	3	0	21	21	6	2	6	6	ns
prot1027	124	4	6	10.8	14.4	12	24	43.2	21.6	sig
prot1028	204	2	7	2.4	6	5	6	3.6	2.4	ns
prot1029	124	2	4	2	8	4	3	8	12	ns
prot1030	231	3	3	9	9	6	5	9	9	ns
prot1031	192	3	5	10.8	9	2	3	14.4	10.8	ns
prot1032	514	7	8	10.8	4.8	1	3	1.2	2.4	ns
prot1033	277	4	4	4	8	21	18	36	48	sig
prot1034	159	5	3	15	15	5	13	12	21	sig
prot1035	190	7	6	3.6	3.6	4	3	9	5.4	ns
prot1036	225	6	5	3.6	1.2	10	7	3.6	10.8	ns
prot1037	57	2	4	10	4	6	3	12	12	ns
prot1038	153	1	4	18	9	4	6	12	9	ns
prot1039	91	3	3	3.6	3.6	4	4	5.4	9	ns
prot1040	94	3	6	1.2	3.6	7	3	8.4	3.6	ns
prot1041	112	4	2	8	6	2	6	12	12	ns
prot1042	336	2	4	9	3	15	6	36	9	sig
prot1043	241	2	3	7.2	9	6	2	25.2	10.8	sig
prot1044	108	6	5	3.6	3.6	2	1	4.8	6	ns
prot1045	117	2	2	14	12	8	2	8	12	sig
prot1046	286	1	6	12	6	3	2	6	18	ns
prot1047	122	7	3	1.8	5.4	2	2	1.8	5.4	ns
prot1048	273	1	4	3.6	2.4	3	4	1.2	2.4	ns
prot1049	237	3	1	6	6	3	6	6	4	ns
prot1050	222	1	0	12	6	3	2	15	3	ns
prot1051	799	1	2	0	9	8	6	1.8	9	ns
prot1052	125	2	1	4.8	4.8	7	1	6	0	ns
prot1053	98	0	5	4	8	3	2	6	6	ns
prot1054	153	3	2	15	0	4	1	6	0	ns
prot1055	186	3	4	0	0	3	1	5.4	3.6	ns
prot1056	188	4	3	2.4	1.2	3	4	1.2	1.2	ns
prot1057	127	3	2	0	0	0	3	6	2	ns
prot1058	65	125	107	348	354	116	118	339	285	ns
prot1059	115	53	55	93.6	63	37	48	77.4	99	ns
prot1060	65	34	37	28.8	39.6	36	51	55.2	48	sig
prot1061	90	15	16	34	38	19	21	54	48	ns
prot1062	120	14	14	42	27	8	9	24	39	ns
prot1063	83	8	13	18	19.8	8	19	16.2	18	ns
prot1064	177	10	6	4.8	6	15	20	12	12	sig
prot1065	59	11	3	8	10	4	4	22	12	ns
prot1066	97	6	5	27	30	20	16	42	27	sig
prot1067	188	12	10	14.4	9	7	11	16.2	7.2	ns
prot1068	82	4	6	9.6	13.2	6	6	6	2.4	ns
prot1069	109	7	9	10	18	8	7	10	8	ns
prot1070	109	7	6	18	18	6	5	12	15	ns
prot1071	168	11	6	9	14.4	3	7	10.8	18	ns
prot1072	188	9	13	7.2	10.8	5	4	13.2	10.8	ns
prot1073	82	7	4	12	12	6	6	6	20	ns
prot1074	75	4	2	21	39	8	5	12	12	ns
prot1075	151	9	6	9	5.4	2	5	5.4	9	ns
prot1076	175	8	8	8.4	3.6	5	8	3.6	12	ns
prot1077	116	4	3	16	14	3	6	4	10	ns
prot1078	161	7	4	6	15	7	7	27	12	ns
prot1079	95	7	4	5.4	7.2	4	5	5.4	10.8	ns
prot1080	101	5	4	3.6	2.4	7	4	8.4	6	ns
prot1081	175	5	4	6	10	15	21	36	42	sig
prot1082	401	12	7	27	18	5	7	15	18	ns
prot1083	214	7	9	9	9	10	4	12.6	7.2	ns
prot1084	215	6	5	2.4	6	2	2	7.2	1.2	ns
prot1085	152	3	3	14	10	5	0	26	14	ns
prot1086	125	4	4	12	12	5	5	21	24	sig
prot1087	154	4	3	7.2	12.6	1	3	9	7.2	ns
prot1088	119	10	4	4.8	6	3	10	3.6	7.2	ns
prot1089	145	4	6	2	10	4	3	8	16	ns
prot1090	256	5	6	18	9	5	2	27	33	sig
prot1091	119	3	1	7.2	5.4	12	12	7.2	10.8	sig
prot1092	159	3	2	1.2	6	4	2	3.6	4.8	ns
prot1093	91	5	4	14	10	7	5	12	8	ns
prot1094	396	4	6	21	9	8	9	18	27	sig
prot1095	205	3	6	14.4	10.8	4	1	3.6	9	ns
prot1096	108	0	3	3.6	10.8	3	3	2.4	7.2	ns
prot1097	71	5	3	4	4	7	7	12	8	sig
prot1098	259	4	1	6	15	11	9	12	33	sig
prot1099	191	6	5	7.2	3.6	2	3	14.4	5.4	sig
prot1100	147	5	3	6	2.4	4	4	4.8	3.6	ns
prot1101	292	6	7	8	10	3	2	8	4	ns
prot1102	69	4	3	0	9	4	1	18	21	ns
prot1103	245	3	7	7.2	9	4	0	10.8	7.2	ns
prot1104	146	3	3	4.8	0	4	3	0	1.2	ns
prot1105	351	2	1	2	4	4	2	8	10	ns
prot1106	106	3	3	12	3	2	4	15	15	ns
prot1107	180	4	5	0	10.8	4	2	5.4	5.4	ns
prot1108	199	5	3	2.4	3.6	3	6	25.2	3.6	sig
prot1109	185	8	3	2	8	0	2	8	8	ns
prot1110	182	2	3	9	15	1	2	12	9	ns
prot1111	59	1	1	18	7.2	2	1	3.6	5.4	ns
prot1112	173	2	4	4.8	3.6	4	4	3.6	3.6	ns
prot1113	105	5	2	8	4	1	5	4	10	ns
prot1114	79	0	2	0	9	5	4	9	9	ns
prot1115	94	3	6	1.8	5.4	3	4	1.8	1.8	ns
prot1116	235	3	3	1.2	4.8	1	5	0	2.4	ns
prot1117	99	3	4	2	4	2	3	4	6	sig
prot1118	103	0	1	0	9	2	2	15	9	ns
prot1119	226	3	1	12.6	0	4	2	3.6	5.4	ns
prot1120	168	1	3	2.4	6	4	3	6	2.4	ns
prot1121	454	1	3	6	10	3	4	0	0	ns
prot1122	92	2	1	18	9	6	3	12	12	ns
prot1123	99	3	1	0	7.2	3	1	1.8	1.8	ns
prot1124	116	0	2	3.6	2.4	1	5	2.4	1.2	ns
prot1125	90	2	2	4	10	2	1	4	4	ns
prot1126	87	3	1	6	9	4	4	9	6	ns
prot1127	294	5	1	9	9	4	1	0	0	ns
prot1128	354	2	3	2.4	1.2	6	6	7.2	4.8	sig
prot1129	216	3	2	12	12	2	2	2	10	ns
prot1130	138	1	5	9	6	1	3	6	9	ns
prot1131	187	2	0	3.6	0	2	4	0	7.2	ns
prot1132	495	1	4	1.2	2.4	2	1	3.6	1.2	ns
prot1133	406	1	2	0	6	3	9	6	18	sig
prot1134	382	1	1	0	0	0	0	0	3	ns
prot1135	272	0	2	5.4	3.6	1	1	1.8	3.6	sig
prot1136	71	22	10	27.6	20.4	18	22	30	18	ns
prot1137	105	26	24	40	48	17	29	54	42	ns
prot1138	234	21	15	51	33	19	23	75	63	ns
prot1139	112	15	13	43.2	25.2	11	21	18	32.4	ns
prot1140	114	12	6	25.2	24	18	10	20.4	22.8	ns
prot1141	112	7	7	18	16	6	5	20	8	ns
prot1142	166	8	8	15	27	16	14	48	54	sig
prot1143	104	7	8	7.2	12.6	12	5	12.6	14.4	ns
prot1144	376	8	6	10.8	8.4	2	8	9.6	10.8	ns
prot1145	83	3	3	10	10	8	7	8	10	ns
prot1146	51	10	8	18	27	4	10	36	36	sig
prot1147	74	7	4	9	5.4	6	2	7.2	9	ns
prot1148	74	5	7	4.8	6	5	4	9.6	10.8	ns
prot1149	117	6	3	16	6	10	10	20	24	sig
prot1150	106	5	4	18	15	5	3	15	24	ns
prot1151	110	3	8	5.4	9	3	5	9	10.8	ns
prot1152	73	2	4	8.4	4.8	2	4	6	2.4	ns
prot1153	113	5	6	10	6	7	9	22	8	sig
prot1154	358	2	6	9	6	2	3	9	24	ns
prot1155	99	1	4	5.4	1.8	3	3	5.4	5.4	ns
prot1156	115	4	1	3.6	4.8	4	3	2.4	3.6	ns
prot1157	180	1	2	6	10	7	4	8	4	sig
prot1158	67	1	7	12	9	2	2	24	6	sig
prot1159	99	5	3	7.2	5.4	11	2	7.2	16.2	sig
prot1160	99	4	5	4.8	2.4	3	4	3.6	6	ns
prot1161	99	2	4	6	4	2	6	6	4	ns
prot1162	98	6	6	12	18	1	3	6	9	ns
prot1163	165	5	6	3.6	3.6	0	0	5.4	3.6	ns
prot1164	76	3	4	3.6	3.6	2	7	4.8	1.2	ns
prot1165	90	5	2	10	4	0	1	4	4	ns
prot1166	113	3	1	6	15	2	0	6	15	ns
prot1167	90	6	2	0	7.2	4	3	7.2	1.8	ns
prot1168	163	3	1	3.6	4.8	3	5	6	2.4	ns
prot1169	102	7	2	8	4	1	3	0	6	ns
prot1170	183	2	1	6	9	1	3	3	3	ns
prot1171	98	4	4	3.6	9	3	3	0	5.4	ns
prot1172	146	2	2	2.4	3.6	8	8	9.6	4.8	sig
prot1173	145	3	2	2	8	4	2	4	0	ns
prot1174	166	2	3	6	3	0	2	15	12	ns
prot1175	100	1	1	3.6	3.6	3	1	1.8	5.4	ns
prot1176	393	4	1	0	2.4	0	4	3.6	1.2	ns
prot1177	89	3	1	0	10	1	0	4	8	ns
prot1178	391	0	5	0	9	3	4	3	6	ns
prot1179	89	0	0	0	1.8	2	0	1.8	3.6	ns
prot1180	1106	6	6	7.2	9.6	10	10	12	9.6	ns
prot1181	3227	9	5	14	18	4	6	16	24	ns
prot1182	539	8	8	12	30	8	10	12	36	ns
prot1183	771	1	4	9	9	7	6	5.4	14.4	ns
prot1184	2680	2	1	3.6	6	4	3	3.6	4.8	ns
prot1185	917	3	2	4	12	9	1	6	12	ns
prot1186	4114	1	1	12	3	4	1	12	3	ns
prot1187	449	8	9	9	12.6	8	12	19.8	28.8	sig
prot1188	1304	4	2	7.2	3.6	3	8	4.8	9.6	sig
prot1189	393	4	3	6	8	2	4	2	8	sig
prot1190	1513	2	2	3	12	10	2	3	6	ns
prot1191	2580	0	2	5.4	3.6	2	4	3.6	0	ns
prot1192	959	5	11	6	10.8	5	5	7.2	13.2	ns
prot1193	510	10	7	12	22	4	6	10	14	ns
prot1194	427	5	1	24	24	4	5	18	12	ns
prot1195	413	4	5	9	12.6	4	3	7.2	7.2	ns
prot1196	819	3	3	4.8	4.8	0	5	7.2	2.4	ns
prot1197	1779	3	6	2	4	1	4	0	4	ns
prot1198	1379	3	4	6	0	1	2	18	12	ns
prot1199	652	5	6	7.2	7.2	4	5	12.6	23.4	sig
prot1200	704	2	6	2.4	3.6	6	15	10.8	7.2	sig
prot1201	1028	3	3	2	4	9	5	4	4	sig
prot1202	1181	0	5	6	6	0	1	12	9	ns
prot1203	383	6	5	10.8	10.8	4	8	14.4	7.2	ns
prot1204	1077	0	6	10.8	2.4	8	3	10.8	7.2	ns
prot1205	452	3	7	2	18	1	8	22	10	sig
prot1206	434	2	2	15	9	13	7	15	21	sig
prot1207	955	2	4	1.8	9	4	6	3.6	3.6	ns
prot1208	528	8	4	7.2	8.4	6	6	3.6	1.2	ns
prot1209	228	4	3	10	10	2	6	10	4	ns
prot1210	781	5	3	6	12	5	2	0	9	ns
prot1211	548	0	1	7.2	1.8	7	7	16.2	7.2	sig
prot1212	273	0	2	1.2	3.6	4	3	3.6	3.6	ns
prot1213	153	3	4	18	14	5	11	16	26	ns
prot1214	320	4	7	6	27	8	7	21	6	sig
prot1215	219	5	7	14.4	18	9	7	12.6	12.6	ns
prot1216	410	6	6	8.4	3.6	15	18	25.2	28.8	sig
prot1217	322	1	6	4	8	6	2	12	6	ns
prot1218	629	2	6	9	9	4	5	21	6	sig
prot1219	264	2	4	5.4	16.2	5	1	5.4	5.4	ns
prot1220	356	3	2	3.6	7.2	5	6	7.2	4.8	ns
prot1221	390	4	4	6	0	6	3	4	16	ns
prot1222	235	6	7	21	12	4	3	9	18	ns
prot1223	263	3	6	5.4	5.4	4	5	5.4	5.4	ns
prot1224	481	0	5	4.8	2.4	1	4	3.6	8.4	ns
prot1225	551	1	6	12	12	9	3	30	18	sig
prot1226	481	3	4	12	6	6	1	6	21	sig
prot1227	487	2	1	1.8	5.4	0	1	9	0	ns
prot1228	881	0	1	3.6	3.6	3	2	2.4	8.4	ns
prot1229	2284	2	7	0	2	0	1	4	10	ns
prot1230	852	1	2	0	3	2	4	3	6	sig
prot1231	341	4	4	3.6	10.8	2	4	7.2	3.6	ns
prot1232	182	1	7	1.2	4.8	4	3	4.8	3.6	ns
prot1233	327	2	5	6	8	4	1	4	4	ns
prot1234	219	2	4	9	6	2	4	3	6	ns
prot1235	406	2	3	7.2	7.2	3	5	3.6	9	ns
prot1236	332	1	1	1.2	2.4	1	1	3.6	1.2	ns
prot1237	365	5	2	4	6	1	8	10	6	ns
prot1238	308	2	3	15	6	4	5	6	12	ns
prot1239	232	5	3	1.8	3.6	1	2	10.8	5.4	ns
prot1240	2067	9	1	6	2.4	6	6	3.6	3.6	sig
prot1241	865	2	1	4	12	1	3	6	6	ns
prot1242	682	1	3	6	6	1	2	6	12	ns
prot1243	573	0	2	3.6	1.8	3	6	10.8	5.4	sig
prot1244	454	1	4	2.4	3.6	2	3	2.4	3.6	ns
prot1245	611	15	9	18	24	11	15	26	34	ns
prot1246	133	1	7	15	21	6	7	33	39	ns
prot1247	221	8	6	9	14.4	8	5	7.2	16.2	ns
prot1248	153	9	2	12	7.2	15	21	36	25.2	sig
prot1249	363	4	9	4	12	18	10	16	8	sig
prot1250	435	7	9	18	12	5	7	18	15	ns
prot1251	366	2	4	7.2	10.8	4	3	7.2	5.4	ns
prot1252	170	6	8	7.2	2.4	10	6	7.2	7.2	sig
prot1253	267	1	3	4	2	1	8	12	4	ns
prot1254	463	1	3	21	9	7	3	6	9	ns
prot1255	542	4	3	16.2	7.2	3	5	3.6	0	ns
prot1256	448	2	5	1.2	8.4	4	4	8.4	4.8	ns
prot1257	177	3	9	18	2	2	2	12	12	ns
prot1258	365	2	1	12	9	5	5	12	18	sig
prot1259	746	2	0	9	10.8	3	1	7.2	1.8	ns
prot1260	458	5	5	4.8	1.2	5	3	7.2	6	ns
prot1261	147	4	1	12	2	4	5	6	4	ns
prot1262	266	3	5	6	9	5	3	3	12	ns
prot1263	340	2	6	1.8	9	9	13	12.6	7.2	sig
prot1264	398	4	1	1.2	1.2	4	2	2.4	7.2	sig
prot1265	403	2	0	4	10	2	2	6	6	ns
prot1266	302	3	3	0	6	1	3	9	3	ns
prot1267	465	3	4	1.8	7.2	1	4	1.8	5.4	ns
prot1268	487	2	0	2.4	3.6	3	2	2.4	3.6	ns
prot1269	568	3	2	6	2	0	2	6	10	ns
prot1270	370	4	7	12	18	4	0	6	9	ns
prot1271	435	3	0	1.8	3.6	3	0	1.8	0	ns
prot1272	382	4	1	2.4	2.4	1	1	0	3.6	ns
prot1273	400	1	3	2	2	3	1	8	0	ns
prot1274	1317	2	1	9	0	2	2	6	6	sig
prot1275	1827	3	1	3.6	1.8	1	0	0	0	ns
prot1276	227	8	7	4.8	12	8	9	8.4	8.4	ns
prot1277	126	4	2	8	4	5	4	10	8	ns
prot1278	199	2	2	9	9	6	8	9	18	ns
prot1279	186	6	7	7.2	1.8	2	4	16.2	10.8	ns
prot1280	397	7	5	9.6	4.8	2	6	3.6	8.4	ns
prot1281	191	6	6	10	8	4	3	10	8	ns
prot1282	181	4	3	15	3	9	4	6	9	ns
prot1283	332	2	5	12.6	5.4	12	18	16.2	16.2	sig
prot1284	207	2	5	6	4.8	2	5	13.2	7.2	sig
prot1285	433	7	1	14	10	2	4	12	8	ns
prot1286	220	6	3	9	9	5	5	15	6	ns
prot1287	174	4	3	3.6	10.8	1	5	12.6	7.2	ns
prot1288	398	3	6	6	3.6	4	4	6	2.4	ns
prot1289	250	7	5	0	6	7	7	2	6	ns
prot1290	254	4	2	15	12	5	4	12	12	ns
prot1291	278	2	4	5.4	7.2	3	2	3.6	7.2	ns
prot1292	195	4	3	1.2	2.4	13	5	2.4	10.8	sig
prot1293	493	5	3	2	2	8	9	4	6	sig
prot1294	395	2	1	6	9	1	1	9	9	ns
prot1295	346	5	4	7.2	5.4	2	3	1.8	3.6	ns
prot1296	386	4	1	3.6	1.2	1	0	2.4	3.6	ns
prot1297	323	2	3	10	10	1	2	4	8	ns
prot1298	221	5	4	9	15	3	3	12	12	ns
prot1299	330	0	5	14.4	3.6	7	2	3.6	7.2	ns
prot1300	913	0	3	6	2.4	2	0	4.8	4.8	ns
prot1301	216	5	4	10	4	3	3	2	6	ns
prot1302	176	4	4	3	6	3	2	6	6	ns
prot1303	396	2	6	3.6	3.6	2	2	9	5.4	ns
prot1304	144	2	0	4.8	3.6	4	0	3.6	3.6	ns
prot1305	340	4	2	4	12	27	6	30	18	sig
prot1306	177	3	1	12	12	1	4	3	3	ns
prot1307	491	3	0	3.6	3.6	3	1	7.2	5.4	ns
prot1308	289	5	4	6	4.8	2	1	7.2	1.2	ns
prot1309	925	4	1	4	4	15	6	6	4	sig
prot1310	266	2	1	6	9	0	0	3	9	ns
prot1311	584	0	1	9	7.2	4	6	0	0	ns
prot1312	316	1	3	0	2.4	2	4	3.6	2.4	sig
prot1313	365	2	0	2	10	2	1	8	8	ns
prot1314	282	1	3	9	3	2	3	6	9	ns
prot1315	465	4	5	5.4	7.2	2	4	12.6	3.6	ns
prot1316	577	1	5	0	4.8	0	0	2.4	4.8	ns
prot1317	274	0	1	4	6	4	8	28	12	sig
prot1318	517	1	3	0	15	6	2	9	6	ns
prot1319	782	2	4	0	3.6	1	1	1.8	1.8	ns
prot1320	567	1	1	2.4	0	4	0	0	1.2	ns
prot1321	356	6	0	2	4	0	1	4	4	ns
prot1322	229	2	1	12	6	0	4	0	9	ns
prot1323	388	1	0	3.6	5.4	0	1	3.6	9	ns
prot1324	109	5	8	6	13.2	4	6	12	12	ns
prot1325	167	0	5	8	14	2	1	6	8	ns
prot1326	192	6	4	21	9	7	3	18	15	ns
prot1327	174	6	3	5.4	7.2	9	4	3.6	1.8	ns
prot1328	144	2	5	8.4	3.6	6	2	7.2	2.4	ns
prot1329	139	6	2	6	8	2	1	4	6	ns
prot1330	160	10	2	3	12	4	2	24	9	ns
prot1331	220	3	7	5.4	9	7	3	9	1.8	ns
prot1332	248	6	5	7.2	3.6	10	3	6	4.8	ns
prot1333	254	6	3	8	10	2	4	10	8	ns
prot1334	213	0	2	6	15	6	3	3	6	ns
prot1335	81	2	4	7.2	9	2	2	10.8	1.8	ns
prot1336	318	2	6	3.6	3.6	3	4	3.6	4.8	ns
prot1337	247	3	5	6	10	5	5	6	12	ns
prot1338	381	2	1	3	3	0	2	6	3	ns
prot1339	159	3	1	5.4	7.2	2	2	3.6	5.4	ns
prot1340	205	2	1	2.4	4.8	2	3	2.4	4.8	ns
prot1341	244	3	1	4	22	4	7	12	8	ns
prot1342	160	0	1	9	9	2	0	6	0	ns
prot1343	288	1	1	7.2	9	4	9	7.2	9	sig
prot1344	383	1	3	2.4	2.4	2	3	2.4	4.8	ns
prot1345	206	6	6	8	4	4	1	4	4	ns
prot1346	703	4	3	0	6	3	0	6	6	ns
prot1347	238	2	1	3.6	5.4	4	1	3.6	1.8	ns
prot1348	366	3	1	2.4	1.2	4	1	3.6	9.6	ns
prot1349	430	2	5	6	6	4	2	2	2	ns
prot1350	637	3	4	6	9	6	4	12	9	sig
prot1351	141	2	3	12.6	3.6	3	2	5.4	3.6	ns
prot1352	140	3	0	6	2.4	4	2	3.6	6	ns
prot1353	431	3	0	4	4	3	4	4	2	ns
prot1354	969	3	1	3	3	3	4	6	6	ns
prot1355	247	0	1	9	1.8	1	1	3.6	1.8	ns
prot1356	1101	0	5	2.4	2.4	4	1	4.8	3.6	ns
prot1357	178	1	2	0	4	3	1	4	4	ns
prot1358	178	2	4	3	3	4	2	15	0	ns
prot1359	297	5	1	3.6	1.8	2	3	10.8	5.4	sig
prot1360	238	5	1	1.2	3.6	3	1	1.2	1.2	ns
prot1361	226	3	0	6	0	9	4	4	10	sig
prot1362	486	2	0	6	6	2	2	21	12	sig
prot1363	758	2	2	5.4	3.6	2	2	0	0	ns
prot1364	305	2	1	1.2	2.4	1	2	1.2	1.2	ns
prot1365	526	3	4	2	0	0	2	2	4	ns
prot1366	375	3	1	6	6	1	0	3	0	ns
prot1367	651	1	0	5.4	7.2	3	2	1.8	5.4	ns
prot1368	5934	0	0	3.6	2.4	4	0	1.2	1.2	ns
prot1369	421	1	2	0	4	2	2	0	4	ns
prot1370	142	2	0	3	0	1	2	6	3	ns
prot1371	1145	1	3	0	3.6	0	1	5.4	5.4	ns
prot1372	238	1	4	6	1.2	4	0	1.2	1.2	ns
prot1373	391	1	3	0	0	1	2	6	2	ns
prot1374	618	1	3	0	0	4	4	12	6	sig
prot1375	93	8	14	9	7.2	9	9	14.4	10.8	ns
prot1376	130	10	9	10.8	6	6	7	7.2	7.2	ns
prot1377	83	1	8	20	12	7	8	12	12	ns
prot1378	361	2	7	18	9	3	1	6	3	ns
prot1379	193	4	3	12.6	5.4	3	5	7.2	9	ns
prot1380	393	7	4	3.6	1.2	6	5	2.4	3.6	ns
prot1381	232	5	6	10	14	3	3	8	10	ns
prot1382	201	6	7	21	15	6	8	42	30	sig
prot1383	105	3	2	3.6	7.2	1	1	7.2	9	ns
prot1384	173	4	6	4.8	3.6	0	6	0	2.4	ns
prot1385	182	1	1	4	6	7	7	6	12	ns
prot1386	199	1	1	9	21	2	1	15	15	ns
prot1387	191	1	2	7.2	3.6	2	5	9	3.6	ns
prot1388	274	1	1	6	0	0	3	6	2.4	ns
prot1389	135	2	1	0	8	3	6	2	18	ns
prot1390	169	2	2	12	3	1	4	6	6	ns
prot1391	688	2	2	3.6	3.6	1	4	1.8	5.4	ns
prot1392	152	2	2	4.8	3.6	4	6	9.6	7.2	sig
prot1393	528	5	0	8	8	3	2	2	2	ns
prot1394	157	2	3	9	9	5	6	6	6	ns
prot1395	126	2	1	5.4	3.6	3	1	0	5.4	ns
prot1396	80	0	2	6	2.4	4	1	1.2	2.4	ns
prot1397	122	2	1	4	6	0	3	2	0	ns
prot1398	232	4	2	9	6	2	2	3	12	sig
prot1399	171	7	3	5.4	3.6	3	4	3.6	7.2	ns
prot1400	70	0	1	4.8	2.4	4	3	6	2.4	ns
prot1401	130	3	4	2	0	3	1	2	4	ns
prot1402	103	4	3	6	21	6	4	9	18	ns
prot1403	547	1	5	3.6	7.2	2	3	0	1.8	ns
prot1404	250	1	3	3.6	1.2	4	1	0	0	ns
prot1405	497	0	2	2	6	4	7	8	4	sig
prot1406	312	3	1	6	12	2	1	6	6	ns
prot1407	152	3	3	5.4	0	2	2	0	3.6	ns
prot1408	535	2	1	4.8	2.4	2	2	3.6	7.2	sig
prot1409	87	2	1	4	4	0	0	0	0	ns
prot1410	232	3	0	3	3	1	5	3	12	ns
prot1411	232	0	3	1.8	1.8	4	9	9	9	sig
prot1412	843	3	2	0	1.2	2	9	4.8	2.4	sig
prot1413	555	0	0	0	4	3	2	4	6	ns
prot1414	173	2	0	6	0	3	3	18	45	sig
prot1415	194	1	0	1.8	5.4	1	2	3.6	1.8	ns
prot1416	180	1	2	2.4	1.2	1	5	0	3.6	ns
prot1417	199	2	0	4	6	3	2	0	4	ns
prot1418	287	2	1	0	6	2	3	0	0	ns
prot1419	999	2	0	3.6	7.2	1	1	3.6	1.8	ns
prot1420	220	4	4	2.4	2.4	3	4	1.2	0	ns
prot1421	648	2	2	4	2	1	0	4	0	ns
prot1422	164	1	0	3	0	6	15	9	9	sig
prot1423	181	2	4	1.8	1.8	2	3	5.4	7.2	ns
prot1424	285	7	6	9.6	7.2	8	4	15.6	8.4	ns
prot1425	172	2	4	8	10	5	1	12	12	ns
prot1426	103	7	7	12	6	6	3	15	15	ns
prot1427	430	3	4	3.6	3.6	4	5	12.6	19.8	sig
prot1428	130	4	5	2.4	8.4	8	4	8.4	3.6	ns
prot1429	123	5	7	2	2	2	0	10	10	ns
prot1430	304	7	4	15	6	4	2	6	15	sig
prot1431	164	8	1	3.6	7.2	3	7	7.2	3.6	ns
prot1432	75	2	0	1.2	0	4	0	3.6	8.4	ns
prot1433	173	0	2	0	8	0	2	4	10	ns
prot1434	176	1	2	12	15	2	7	6	12	sig
prot1435	191	4	7	5.4	3.6	2	5	9	5.4	ns
prot1436	138	4	2	4.8	7.2	8	5	3.6	6	ns
prot1437	148	3	2	4	4	1	1	10	6	ns
prot1438	101	2	3	12	6	5	7	9	6	ns
prot1439	157	1	2	3.6	9	5	6	7.2	5.4	ns
prot1440	488	3	2	4.8	2.4	1	4	4.8	6	ns
prot1441	133	2	3	2	0	14	6	8	16	sig
prot1442	229	1	6	9	18	2	2	9	12	ns
prot1443	89	2	8	5.4	5.4	2	3	7.2	1.8	ns
prot1444	317	4	4	7.2	2.4	1	3	2.4	1.2	ns
prot1445	88	2	2	8	4	5	3	4	2	ns
prot1446	180	2	2	9	0	5	2	12	3	sig
prot1447	207	3	2	3.6	1.8	4	0	5.4	7.2	ns
prot1448	235	8	3	0	2.4	0	0	2.4	3.6	ns
prot1449	86	2	2	4	4	0	0	4	10	ns
prot1450	115	4	1	0	6	3	5	9	9	ns
prot1451	127	2	2	5.4	1.8	1	1	3.6	9	ns
prot1452	229	5	4	2.4	0	3	1	3.6	0	ns
prot1453	247	1	6	6	4	2	13	14	10	sig
prot1454	573	1	3	6	0	1	2	9	12	ns
prot1455	176	2	2	1.8	3.6	3	8	7.2	5.4	sig
prot1456	169	1	3	1.2	6	1	0	0	2.4	ns
prot1457	81	1	3	8	2	3	0	4	10	ns
prot1458	89	4	3	0	0	2	2	3	3	ns
prot1459	178	0	2	1.8	1.8	2	1	1.8	9	ns
prot1460	151	1	2	3.6	1.2	5	2	2.4	2.4	sig
prot1461	146	4	4	0	2	3	1	0	0	ns
prot1462	217	2	2	6	3	5	3	6	12	ns
prot1463	159	4	1	0	5.4	1	5	7.2	1.8	sig
prot1464	237	2	1	1.2	2.4	1	3	1.2	4.8	ns
prot1465	587	2	3	4	4	2	3	6	4	ns
prot1466	128	0	1	9	15	1	3	12	3	ns
prot1467	425	0	5	3.6	1.8	1	2	1.8	5.4	ns
prot1468	256	0	2	1.2	2.4	2	1	2.4	0	ns
prot1469	136	1	2	2	4	3	3	6	4	ns
prot1470	76	1	1	15	12	2	3	6	3	ns
prot1471	175	0	2	1.8	1.8	1	2	1.8	1.8	ns
prot1472	231	0	1	8.4	6	1	3	0	2.4	ns
prot1473	337	1	0	2	0	1	2	0	4	ns
prot1474	239	0	2	3	0	1	5	6	3	ns
prot1475	456	2	0	1.8	0	4	4	7.2	3.6	sig
prot1476	126	1	1	2.4	1.2	2	2	7.2	2.4	sig
prot1477	488	1	2	4	4	1	1	4	10	ns
prot1478	127	1	1	6	0	3	0	0	6	ns
prot1479	191	0	1	9	5.4	4	5	5.4	10.8	ns
prot1480	114	2	6	8.4	3.6	2	4	3.6	6	ns
prot1481	62	3	6	2	6	6	6	0	6	ns
prot1482	350	7	4	15	12	7	4	12	6	ns
prot1483	108	7	6	7.2	3.6	3	6	3.6	16.2	sig
prot1484	321	0	0	4.8	1.2	1	0	2.4	1.2	ns
prot1485	308	3	1	8	2	0	2	8	10	ns
prot1486	59	3	2	9	3	0	6	12	12	ns
prot1487	218	5	2	1.8	5.4	3	2	5.4	5.4	ns
prot1488	106	2	4	2.4	4.8	1	1	6	1.2	ns
prot1489	154	5	2	6	0	2	2	12	6	ns
prot1490	166	4	4	6	3	0	1	3	9	ns
prot1491	515	2	4	5.4	3.6	3	2	3.6	1.8	ns
prot1492	183	3	2	1.2	6	3	1	2.4	0	ns
prot1493	162	2	1	6	6	0	4	6	6	ns
prot1494	140	3	1	9	18	3	6	6	9	sig
prot1495	169	3	1	0	1.8	4	1	1.8	1.8	ns
prot1496	242	3	4	1.2	3.6	0	0	6	1.2	ns
prot1497	292	2	3	4	10	1	3	4	12	ns
prot1498	197	0	0	0	6	1	2	15	18	ns
prot1499	856	1	2	3.6	1.8	7	7	7.2	7.2	sig
prot1500	127	3	0	1.2	1.2	2	3	3.6	1.2	ns
prot1501	72	3	2	8	2	3	2	4	0	ns
prot1502	148	4	2	3	6	2	2	12	15	sig
prot1503	53	4	2	3.6	7.2	0	1	5.4	1.8	ns
prot1504	98	1	2	4.8	0	3	1	2.4	3.6	ns
prot1505	405	2	1	0	4	2	2	10	8	sig
prot1506	104	3	4	9	6	2	2	3	3	ns
prot1507	176	0	3	1.8	0	9	3	5.4	27	sig
prot1508	125	3	4	2.4	2.4	4	1	1.2	1.2	sig
prot1509	160	1	4	6	4	1	4	4	4	sig
prot1510	316	0	2	6	0	9	6	18	9	sig
prot1511	978	0	4	5.4	1.8	1	4	0	3.6	ns
prot1512	234	3	0	1.2	0	2	1	0	1.2	ns
prot1513	431	1	1	2	4	2	3	0	2	ns
prot1514	2591	4	2	18	3	5	3	21	18	ns
prot1515	712	4	6	9	12.6	3	4	7.2	9	ns
prot1516	1852	1	5	2.4	2.4	4	2	12	1.2	ns
prot1517	2086	2	3	6	6	4	5	6	10	ns
prot1518	1064	3	1	12	9	6	4	12	9	ns
prot1519	609	7	6	16.2	16.2	8	3	7.2	10.8	ns
prot1520	645	1	0	6	3.6	1	1	2.4	2.4	ns
prot1521	969	2	2	2	10	3	1	2	6	ns
prot1522	857	1	0	0	3	2	2	6	6	sig
prot1523	488	2	2	1.8	0	1	1	1.8	1.8	ns
prot1524	2821	2	1	4.8	3.6	4	1	1.2	1.2	ns
prot1525	512	4	4	2	6	3	4	14	6	ns
prot1526	876	2	4	12	12	5	4	12	6	ns
prot1527	543	9	4	7.2	1.8	4	4	5.4	10.8	ns
prot1528	809	4	3	1.2	0	6	2	3.6	3.6	ns
prot1529	1674	1	4	0	0	2	1	6	6	ns
prot1530	1191	2	1	0	0	2	2	6	6	sig
prot1531	208	5	1	12.6	7.2	2	2	7.2	1.8	ns
prot1532	437	5	1	1.2	2.4	3	6	18	3.6	sig
prot1533	510	3	3	2	0	1	3	2	6	ns
prot1534	695	4	1	9	6	0	5	9	9	ns
prot1535	227	4	3	3.6	5.4	1	1	7.2	9	sig
prot1536	700	3	2	4.8	2.4	8	2	3.6	1.2	ns
prot1537	218	3	3	4	2	0	1	8	0	ns
prot1538	423	3	3	6	9	3	4	6	3	ns
prot1539	873	1	6	1.8	1.8	3	1	0	9	ns
prot1540	1426	1	3	2.4	3.6	2	2	2.4	2.4	ns
prot1541	520	2	1	2	0	0	2	4	4	ns
prot1542	290	12	11	9	39	16	8	48	27	ns
prot1543	296	2	7	9	9	2	7	3.6	10.8	ns
prot1544	309	1	4	6	1.2	5	1	3.6	3.6	ns
prot1545	502	3	4	4	6	7	2	14	2	ns
prot1546	204	2	1	3	6	2	2	3	3	ns
prot1547	437	5	3	3.6	0	3	5	5.4	9	ns
prot1548	314	1	2	3.6	3.6	3	2	2.4	0	ns
prot1549	402	2	1	2	8	5	1	4	4	ns
prot1550	188	1	3	9	15	2	5	6	33	sig
prot1551	434	0	5	1.8	1.8	0	1	0	5.4	ns
prot1552	325	2	1	1.2	0	3	1	2.4	1.2	ns
prot1553	607	1	1	0	0	2	4	4	2	ns
prot1554	739	1	2	3	3	2	2	15	9	ns
prot1555	235	1	3	1.8	3.6	2	3	1.8	0	ns
prot1556	982	2	3	2.4	3.6	2	1	3.6	7.2	ns
prot1557	392	1	2	0	4	2	2	8	4	sig
prot1558	543	4	1	15	3	2	2	9	6	sig
prot1559	462	0	2	5.4	3.6	1	1	0	3.6	ns
prot1560	348	2	2	2.4	1.2	2	2	2.4	4.8	ns
prot1561	463	1	2	2	0	0	2	4	0	ns
prot1562	173	1	3	12	18	6	5	9	6	ns
prot1563	274	5	4	9	7.2	2	7	7.2	3.6	sig
prot1564	251	2	4	4.8	6	3	1	2.4	2.4	ns
prot1565	231	2	5	10	8	11	7	8	10	sig
prot1566	394	1	2	3	6	4	1	6	6	ns
prot1567	240	2	3	9	9	4	2	1.8	9	ns
prot1568	441	2	2	2.4	3.6	2	2	3.6	4.8	ns
prot1569	200	1	3	4	6	4	4	0	2	ns
prot1570	371	2	4	12	6	2	3	3	3	ns
prot1571	313	1	5	1.8	3.6	2	3	5.4	7.2	sig
prot1572	730	1	5	1.2	0	3	0	3.6	6	ns
prot1573	329	1	6	4	2	6	0	2	6	ns
prot1574	627	2	3	6	3	2	0	9	0	ns
prot1575	250	1	1	5.4	7.2	9	3	16.2	10.8	sig
prot1576	144	2	3	2.4	2.4	4	3	7.2	2.4	sig
prot1577	472	2	2	4	6	1	4	2	4	ns
prot1578	421	5	1	12	6	3	3	36	36	sig
prot1579	250	1	3	9	0	1	5	3.6	1.8	ns
prot1580	266	1	3	4.8	2.4	3	1	1.2	1.2	ns
prot1581	861	2	4	6	4	1	3	4	4	ns
prot1582	1312	0	3	3	3	5	2	0	0	ns
prot1583	493	1	0	3.6	3.6	3	0	1.8	1.8	ns
prot1584	1082	0	2	2.4	2.4	2	0	0	2.4	ns
prot1585	648	0	1	4	0	0	0	4	2	ns
prot1586	276	1	3	0	3	1	0	9	9	ns
prot1587	518	5	1	5.4	1.8	3	2	5.4	0	ns
prot1588	640	1	5	2.4	3.6	3	2	1.2	0	ns
prot1589	722	1	4	6	2	4	3	2	8	ns
prot1590	147	4	3	15	9	3	3	12	0	ns
prot1591	193	4	4	5.4	10.8	4	4	9	3.6	ns
prot1592	194	0	3	1.2	4.8	2	2	3.6	6	ns
prot1593	365	2	1	0	2	4	7	4	2	ns
prot1594	290	2	4	3	15	2	1	3	3	ns
prot1595	636	1	3	3.6	5.4	6	2	7.2	10.8	sig
prot1596	1160	2	1	0	2.4	1	2	2.4	2.4	ns
prot1597	641	1	3	6	4	1	5	4	6	ns
prot1598	175	3	0	3	3	1	1	12	6	ns
prot1599	318	2	1	5.4	1.8	1	1	1.8	5.4	ns
prot1600	424	2	0	2.4	3.6	5	2	2.4	3.6	ns
prot1601	348	1	3	4	2	1	2	4	6	ns
prot1602	227	1	1	9	0	1	2	6	0	ns
prot1603	427	4	1	0	3.6	2	2	5.4	5.4	ns
prot1604	268	1	5	2.4	4.8	2	5	3.6	1.2	ns
prot1605	357	4	5	4	2	4	2	4	4	ns
prot1606	174	0	2	3	6	4	2	24	6	sig
prot1607	233	1	2	1.8	5.4	2	2	1.8	3.6	ns
prot1608	217	2	2	1.2	0	2	2	2.4	2.4	sig
prot1609	980	2	1	0	0	3	1	2	6	ns
prot1610	263	1	0	3	3	1	1	3	6	ns
prot1611	169	1	0	1.8	3.6	0	2	3.6	0	ns
prot1612	178	2	1	2.4	0	1	1	1.2	1.2	ns
prot1613	355	0	0	2	2	2	1	6	4	ns
prot1614	604	1	1	3	6	2	2	6	6	sig
prot1615	149	0	1	1.8	1.8	1	1	0	0	ns
prot1616	594	1	3	1.2	1.2	2	2	2.4	2.4	sig
prot1617	257	0	3	0	0	2	2	8	4	sig
prot1618	421	1	1	0	0	0	4	0	3	ns
prot1619	712	0	2	5.4	1.8	3	0	3.6	0	ns
prot1620	423	3	2	4.8	1.2	1	1	2.4	0	ns
prot1621	488	0	1	4	4	2	2	4	4	sig
prot1622	1872	1	1	6	9	3	3	27	9	sig
prot1623	153	3	6	7.2	10.8	7	7	9	7.2	ns
prot1624	275	3	5	6	0	1	4	2.4	7.2	ns
prot1625	463	5	4	12	4	2	5	4	8	sig
prot1626	103	3	4	12	9	4	3	6	3	ns
prot1627	287	0	5	3.6	1.8	3	6	5.4	1.8	ns
prot1628	282	3	3	2.4	2.4	1	0	3.6	6	ns
prot1629	200	3	1	6	4	2	3	8	8	ns
prot1630	149	5	2	9	9	3	0	0	6	ns
prot1631	149	2	4	1.8	7.2	4	4	0	5.4	ns
prot1632	132	2	2	3.6	2.4	1	1	0	2.4	ns
prot1633	118	2	3	8	4	4	1	2	4	sig
prot1634	191	1	1	3	9	9	4	6	6	sig
prot1635	189	0	1	9	3.6	2	2	9	3.6	ns
prot1636	273	2	0	2.4	0	1	2	0	2.4	ns
prot1637	327	3	2	8	0	2	4	2	4	ns
prot1638	148	5	1	3	3	4	0	6	0	ns
prot1639	206	0	1	3.6	1.8	2	5	5.4	3.6	ns
prot1640	108	2	2	2.4	3.6	2	7	6	4.8	sig
prot1641	267	2	4	2	8	1	2	4	4	sig
prot1642	204	1	1	3	3	1	2	15	15	ns
prot1643	223	2	2	1.8	7.2	2	0	0	3.6	ns
prot1644	298	1	2	2.4	4.8	5	0	1.2	4.8	ns
prot1645	194	2	0	2	2	4	1	6	8	ns
prot1646	77	0	1	3	6	2	3	0	3	ns
prot1647	166	2	2	1.8	1.8	1	3	3.6	1.8	ns
prot1648	418	1	1	1.2	2.4	1	0	6	7.2	ns
prot1649	418	1	2	2	2	5	7	4	4	sig
prot1650	127	2	1	3	6	0	2	9	6	ns
prot1651	279	1	3	7.2	1.8	2	0	5.4	0	ns
prot1652	181	0	0	1.2	2.4	1	1	0	1.2	ns
prot1653	129	2	3	6	2	4	3	4	4	ns
prot1654	161	0	0	9	3	8	2	6	6	sig
prot1655	126	3	2	1.8	5.4	4	0	5.4	5.4	ns
prot1656	326	2	3	2.4	6	6	3	7.2	10.8	sig
prot1657	207	4	0	2	0	6	3	6	12	sig
prot1658	191	1	2	18	9	2	6	6	6	sig
prot1659	238	2	1	3.6	3.6	2	4	3.6	3.6	ns
prot1660	210	1	2	3.6	4.8	2	1	6	2.4	ns
prot1661	331	1	2	4	4	3	2	4	0	ns
prot1662	574	1	0	12	3	0	4	3	6	ns
prot1663	455	2	0	5.4	1.8	4	5	3.6	3.6	sig
prot1664	553	2	1	2.4	1.2	1	1	1.2	1.2	ns
prot1665	522	2	0	2	4	0	0	2	4	ns
prot1666	325	0	2	0	3	1	1	3	3	ns
prot1667	208	1	1	1.8	3.6	2	0	5.4	5.4	ns
prot1668	232	2	1	2.4	3.6	1	1	1.2	2.4	ns
prot1669	219	3	2	0	2	0	0	6	2	ns
prot1670	409	1	0	3	6	1	0	6	3	ns
prot1671	233	1	1	3.6	1.8	1	2	0	3.6	ns
prot1672	772	4	1	1.2	0	2	2	4.8	4.8	sig
prot1673	360	3	1	4	6	0	1	0	4	ns
prot1674	439	1	1	0	3	2	3	0	6	ns
prot1675	442	4	4	1.8	3.6	1	3	1.8	1.8	ns
prot1676	138	1	3	0	1.2	0	0	0	0	ns
prot1677	106	1	0	2	4	2	1	4	4	sig
prot1678	370	0	1	3	6	2	3	9	15	ns
prot1679	629	1	0	5.4	5.4	1	0	1.8	5.4	ns
prot1680	187	1	1	0	3.6	2	0	1.2	0	ns
prot1681	596	2	2	4	0	0	0	4	2	ns
prot1682	255	4	2	6	3	2	2	15	6	sig
prot1683	92	2	6	5.4	9	5	3	3.6	5.4	ns
prot1684	171	6	4	9.6	1.2	5	3	6	3.6	ns
prot1685	165	8	7	6	8	5	7	14	8	ns
prot1686	148	5	4	3	6	3	2	12	9	ns
prot1687	229	2	5	7.2	7.2	4	1	5.4	3.6	ns
prot1688	123	4	2	2.4	2.4	3	1	4.8	2.4	ns
prot1689	77	4	6	4	2	1	2	0	4	ns
prot1690	465	0	7	3	0	2	3	3	6	ns
prot1691	279	4	2	0	0	1	1	3.6	3.6	ns
prot1692	278	3	6	0	2.4	2	0	1.2	2.4	ns
prot1693	119	3	2	4	2	3	3	6	8	ns
prot1694	148	1	1	6	9	1	0	3	6	ns
prot1695	72	1	4	1.8	9	0	0	1.8	0	ns
prot1696	353	2	2	2.4	3.6	2	3	3.6	1.2	ns
prot1697	196	0	1	2	2	1	3	4	2	ns
prot1698	174	1	0	6	6	1	0	3	9	ns
prot1699	126	2	2	0	1.8	1	3	1.8	0	ns
prot1700	235	3	1	3.6	4.8	2	3	2.4	1.2	ns
prot1701	235	1	1	0	2	3	6	6	18	sig
prot1702	110	4	5	0	9	2	1	3	6	ns
prot1703	188	2	2	5.4	7.2	1	1	5.4	3.6	ns
prot1704	225	2	2	4.8	0	0	1	1.2	4.8	ns
prot1705	138	0	1	0	0	1	0	4	0	ns
prot1706	174	2	1	3	6	2	2	9	6	ns
prot1707	672	2	2	3.6	1.8	2	1	3.6	1.8	ns
prot1708	84	0	0	0	2.4	4	0	1.2	0	ns
prot1709	107	1	2	2	4	2	5	4	4	sig
prot1710	146	3	0	6	0	3	4	0	6	ns
prot1711	183	2	1	0	3.6	2	4	1.8	0	ns
prot1712	555	2	0	1.2	1.2	2	2	1.2	1.2	ns
prot1713	467	2	2	2	6	0	1	2	0	ns
prot1714	265	0	1	3	3	1	0	0	0	ns
prot1715	598	0	2	1.8	1.8	1	1	1.8	5.4	ns
prot1716	317	0	1	2.4	1.2	1	2	0	2.4	ns
prot1717	196	2	2	0	0	2	0	2	2	ns
prot1718	267	1	2	9	9	1	1	9	0	ns
prot1719	612	0	4	1.8	1.8	6	9	10.8	16.2	sig
prot1720	62	2	1	3.6	2.4	2	2	4.8	2.4	sig
prot1721	77	2	2	0	2	4	2	2	0	ns
prot1722	68	0	2	0	3	4	2	18	9	sig
prot1723	632	2	1	3.6	1.8	1	1	1.8	9	sig
prot1724	230	1	0	1.2	1.2	2	1	0	0	ns
prot1725	133	1	5	8	0	0	1	2	0	ns
prot1726	334	1	1	6	3	0	1	0	0	ns
prot1727	311	2	2	3.6	9	1	3	3.6	7.2	ns
prot1728	563	1	2	0	3.6	1	0	0	2.4	ns
prot1729	327	0	2	2	2	1	0	2	4	ns
prot1730	144	1	3	6	6	2	2	6	0	ns
prot1731	668	2	3	1.8	3.6	0	1	1.8	3.6	ns
prot1732	85	6	2	1.2	0	0	1	2.4	2.4	ns
prot1733	102	2	1	2	2	0	4	4	4	ns
prot1734	508	3	0	0	0	1	1	3	6	ns
prot1735	226	0	2	3.6	0	2	2	3.6	3.6	ns
prot1736	676	1	1	0	0	1	2	2.4	1.2	ns
prot1737	539	0	1	0	4	3	0	0	0	ns
prot1738	295	1	1	9	3	0	1	0	0	ns
prot1739	224	0	0	3.6	5.4	2	0	1.8	3.6	ns
prot1740	2292	0	0	2.4	3.6	1	0	1.2	1.2	ns
prot1741	170	5	1	8	2	6	9	12	18	sig
prot1742	134	3	0	9	6	2	4	18	12	sig
prot1743	255	1	2	0	3.6	2	1	1.8	3.6	ns
prot1744	304	2	5	4.8	3.6	5	3	3.6	3.6	ns
prot1745	237	1	5	2	8	1	4	6	2	ns
prot1746	105	2	2	9	3	0	0	0	3	ns
prot1747	69	1	4	5.4	5.4	3	1	1.8	0	ns
prot1748	247	0	4	3.6	2.4	3	1	1.2	2.4	ns
prot1749	99	3	1	2	2	2	4	6	8	ns
prot1750	116	3	2	3	6	1	1	18	6	ns
prot1751	152	1	1	1.8	0	2	2	5.4	3.6	ns
prot1752	225	3	2	4.8	2.4	3	9	3.6	7.2	sig
prot1753	147	1	4	2	0	1	1	4	8	sig
prot1754	125	1	1	12	6	4	4	18	6	sig
prot1755	90	1	1	5.4	1.8	4	10	10.8	3.6	sig
prot1756	237	0	1	2.4	0	2	7	0	1.2	ns
prot1757	66	7	2	2	0	0	7	8	4	ns
prot1758	264	3	3	6	6	2	1	0	6	ns
prot1759	137	2	3	3.6	1.8	2	2	0	1.8	ns
prot1760	511	0	1	4.8	4.8	1	0	4.8	1.2	ns
prot1761	141	2	2	2	2	1	2	2	2	ns
prot1762	280	1	2	3	3	2	2	3	9	ns
prot1763	302	3	1	5.4	0	1	3	1.8	5.4	ns
prot1764	74	0	3	1.2	0	2	3	4.8	4.8	sig
prot1765	171	1	1	2	4	1	1	4	4	ns
prot1766	95	1	0	0	6	1	0	0	0	ns
prot1767	367	1	2	0	9	1	1	1.8	5.4	ns
prot1768	144	3	2	3.6	2.4	4	1	2.4	1.2	ns
prot1769	664	0	2	2	4	0	1	0	2	ns
prot1770	179	3	4	6	9	2	5	6	6	sig
prot1771	114	1	1	1.8	0	1	0	0	1.8	ns
prot1772	161	1	0	1.2	1.2	0	1	1.2	1.2	ns
prot1773	205	1	2	2	6	0	2	0	2	ns
prot1774	305	3	2	0	12	0	0	0	0	ns
prot1775	416	2	1	0	5.4	0	2	1.8	0	ns
prot1776	397	2	0	2.4	1.2	2	1	2.4	1.2	ns
prot1777	224	2	3	4	2	0	1	6	8	ns
prot1778	314	1	2	6	3	0	2	3	6	ns
prot1779	174	1	1	3.6	1.8	0	0	3.6	3.6	ns
prot1780	416	0	1	1.2	1.2	1	0	0	1.2	ns
prot1781	131	2	1	2	0	0	1	2	0	ns
prot1782	107	1	1	6	6	3	1	3	6	ns
prot1783	163	1	3	0	0	4	2	7.2	3.6	sig
prot1784	564	1	0	2.4	0	2	2	2.4	1.2	ns
prot1785	208	1	1	4	0	3	0	8	0	ns
prot1786	135	1	1	3	3	0	1	3	3	ns
prot1787	3394	3	4	7.2	5.4	1	4	1.8	5.4	ns
prot1788	1957	0	1	0	3.6	1	2	2.4	2.4	ns
prot1789	1088	5	2	6	4	5	2	4	4	ns
prot1790	424	2	7	21	9	2	5	9	3	ns
prot1791	1035	2	1	1.8	0	1	0	3.6	3.6	ns
prot1792	926	0	3	2.4	4.8	1	1	1.2	1.2	ns
prot1793	1669	3	1	0	2	0	0	0	0	ns
prot1794	201	1	1	3	9	4	1	12	3	ns
prot1795	539	1	2	3.6	1.8	2	4	3.6	3.6	sig
prot1796	638	0	0	1.2	0	1	1	1.2	0	ns
prot1797	225	4	4	14	10	6	3	4	8	ns
prot1798	319	5	3	6	18	9	4	12	12	ns
prot1799	520	2	2	3.6	1.8	4	5	12.6	3.6	sig
prot1800	785	3	4	3.6	3.6	4	4	4.8	2.4	sig
prot1801	629	2	1	4	4	1	1	6	2	ns
prot1802	341	3	4	3	0	1	2	0	3	ns
prot1803	412	1	0	5.4	3.6	2	2	3.6	5.4	sig
prot1804	308	0	0	1.2	0	0	2	0	1.2	ns
prot1805	743	1	3	2	0	0	0	0	2	ns
prot1806	470	2	0	6	0	1	0	3	3	ns
prot1807	1140	0	0	5.4	1.8	0	0	0	1.8	ns
prot1808	1466	1	0	1.2	0	0	1	2.4	0	ns
prot1809	254	1	1	8	2	1	4	6	2	ns
prot1810	257	1	1	12	0	1	2	6	9	ns
prot1811	375	4	1	1.8	0	1	0	5.4	3.6	ns
prot1812	1882	0	1	2.4	3.6	2	6	2.4	2.4	sig
prot1813	1300	1	0	0	2	0	1	0	4	ns
prot1814	444	2	2	6	0	3	2	6	3	ns
prot1815	832	3	0	5.4	3.6	0	4	5.4	1.8	ns
prot1816	582	3	2	0	0	3	3	0	1.2	ns
prot1817	280	0	1	0	4	1	1	2	0	ns
prot1818	1244	1	3	9	3	0	3	0	0	ns
prot1819	276	1	2	5.4	3.6	0	0	1.8	1.8	ns
prot1820	623	2	3	1.2	2.4	3	6	3.6	3.6	sig
prot1821	450	0	0	6	0	0	2	0	0	ns
prot1822	247	2	1	3	3	4	5	6	12	sig
prot1823	387	4	3	1.8	0	2	4	3.6	3.6	sig
prot1824	662	1	3	0	1.2	0	0	1.2	1.2	ns
prot1825	743	0	0	2	2	0	0	4	2	ns
prot1826	874	1	0	0	9	2	2	6	6	sig
prot1827	1301	1	0	0	3.6	1	0	1.8	0	ns
prot1828	274	1	1	1.2	1.2	1	2	2.4	3.6	ns
prot1829	551	1	3	6	2	1	0	6	4	ns
prot1830	447	0	1	3	0	2	5	9	3	ns
prot1831	154	3	0	0	3.6	3	2	1.8	7.2	ns
prot1832	210	5	3	2.4	1.2	2	3	1.2	0	ns
prot1833	290	0	0	4	4	2	4	2	4	ns
prot1834	220	2	2	9	9	2	3	6	12	ns
prot1835	184	1	2	3.6	3.6	5	1	3.6	7.2	sig
prot1836	168	0	1	4.8	1.2	1	2	3.6	1.2	ns
prot1837	102	3	3	2	4	1	2	10	6	ns
prot1838	327	4	1	0	3	2	2	6	6	sig
prot1839	962	0	1	7.2	1.8	2	2	3.6	7.2	ns
prot1840	556	2	3	3.6	6	3	1	1.2	1.2	ns
prot1841	374	0	4	6	2	5	4	4	4	sig
prot1842	728	1	2	3	0	1	5	0	6	ns
prot1843	243	1	1	0	0	2	3	0	1.8	ns
prot1844	127	0	4	2.4	0	1	1	0	1.2	ns
prot1845	519	0	2	4	4	1	0	2	0	ns
prot1846	492	2	1	3	9	1	1	3	3	ns
prot1847	233	3	2	0	1.8	2	6	10.8	7.2	sig
prot1848	287	0	5	1.2	0	4	3	2.4	0	ns
prot1849	337	0	2	0	6	0	4	0	2	ns
prot1850	404	0	2	0	0	1	2	3	6	ns
prot1851	3175	0	1	0	3.6	0	1	0	0	ns
prot1852	243	0	1	1.2	1.2	3	1	0	1.2	ns
prot1853	275	0	1	2	2	1	1	0	0	ns
prot1854	648	1	3	15	9	3	3	9	12	ns
prot1855	172	1	2	0	0	1	1	3.6	0	ns
prot1856	283	6	1	3.6	1.2	2	4	4.8	4.8	ns
prot1857	159	3	2	6	4	4	1	4	0	ns
prot1858	372	2	1	3	6	2	1	9	0	ns
prot1859	174	1	0	3.6	0	1	0	1.8	1.8	ns
prot1860	182	2	1	2.4	4.8	3	1	0	4.8	ns
prot1861	251	0	5	4	0	2	2	4	6	ns
prot1862	1009	0	6	3	15	3	3	27	18	sig
prot1863	233	0	1	1.8	1.8	0	1	1.8	1.8	ns
prot1864	158	3	1	2.4	2.4	2	1	7.2	6	ns
prot1865	200	2	1	0	6	2	0	4	6	ns
prot1866	292	1	2	12	6	4	4	24	12	sig
prot1867	399	2	1	0	1.8	1	0	1.8	0	ns
prot1868	229	1	3	1.2	0	3	3	2.4	4.8	ns
prot1869	228	3	0	0	6	1	1	4	2	ns
prot1870	445	3	4	0	3	1	2	6	6	ns
prot1871	334	1	0	0	3.6	0	1	3.6	0	ns
prot1872	848	2	1	0	2.4	3	2	2.4	0	ns
prot1873	151	3	4	6	6	0	2	4	10	ns
prot1874	1410	1	1	3	3	1	1	3	6	ns
prot1875	164	2	4	1.8	5.4	3	5	1.8	0	ns
prot1876	114	1	2	1.2	0	2	1	0	4.8	ns
prot1877	262	2	1	4	4	1	2	10	4	ns
prot1878	174	1	3	0	3	4	4	6	6	sig
prot1879	987	1	0	1.8	3.6	1	1	5.4	0	ns
prot1880	170	1	3	1.2	2.4	1	2	2.4	0	ns
prot1881	399	0	3	2	8	2	3	4	0	ns
prot1882	504	0	2	3	9	4	2	18	12	sig
prot1883	359	3	1	3.6	1.8	6	3	10.8	27	sig
prot1884	85	1	0	2.4	0	1	3	3.6	0	ns
prot1885	186	1	1	0	2	1	1	4	6	ns
prot1886	231	0	1	0	6	2	1	6	9	ns
prot1887	161	1	1	1.8	0	2	3	1.8	3.6	ns
prot1888	296	2	1	1.2	1.2	3	3	1.2	1.2	ns
prot1889	362	1	2	0	8	0	1	4	2	ns
prot1890	492	1	0	3	3	1	4	6	0	ns
prot1891	240	1	0	0	3.6	2	0	1.8	1.8	ns
prot1892	587	2	1	3.6	1.2	1	2	0	2.4	ns
prot1893	523	1	0	6	2	3	1	0	2	ns
prot1894	979	1	1	3	0	0	0	3	6	ns
prot1895	2381	0	0	0	0	1	1	1.8	1.8	sig
prot1896	246	1	2	0	0	0	2	1.2	0	ns
prot1897	309	1	2	2	2	0	1	4	4	ns
prot1898	214	1	0	0	0	3	1	6	3	ns
prot1899	659	2	1	0	5.4	1	1	0	1.8	ns
prot1900	185	2	1	2.4	1.2	2	0	0	2.4	ns
prot1901	201	1	3	0	6	2	3	4	4	sig
prot1902	464	1	0	0	6	1	1	6	3	sig
prot1903	298	0	1	0	1.8	1	1	5.4	5.4	ns
prot1904	502	2	1	2.4	0	1	0	0	0	ns
prot1905	295	0	2	2	4	1	1	2	2	ns
prot1906	1921	0	0	0	0	2	2	0	6	ns
prot1907	900	0	0	0	0	2	2	9	3.6	sig
prot1908	1567	2	1	1.2	2.4	1	4	1.2	1.2	sig
prot1909	659	2	1	0	0	4	0	2	4	ns
prot1910	909	1	1	3	0	0	1	0	3	ns
prot1911	193	0	0	0	3.6	0	0	0	0	ns
prot1912	431	1	0	0	0	0	0	1.2	1.2	ns
prot1913	118	2	0	0	0	2	0	0	4	ns
prot1914	229	2	2	9	21	2	4	24	12	sig
prot1915	232	1	3	5.4	9	4	5	1.8	9	sig
prot1916	267	1	3	1.2	1.2	0	4	2.4	2.4	ns
prot1917	266	1	4	10	2	0	4	0	6	ns
prot1918	183	0	1	3	9	2	1	9	6	ns
prot1919	909	3	2	5.4	7.2	5	4	5.4	5.4	ns
prot1920	219	1	2	1.2	4.8	1	1	1.2	0	ns
prot1921	141	2	0	2	0	0	2	6	2	ns
prot1922	154	2	1	6	3	4	6	6	6	sig
prot1923	243	1	2	0	3.6	3	0	0	1.8	ns
prot1924	135	3	0	1.2	1.2	2	2	0	1.2	ns
prot1925	315	0	0	4	4	3	2	0	4	ns
prot1926	517	3	1	3	3	2	2	6	3	ns
prot1927	127	0	0	1.8	1.8	1	0	1.8	3.6	ns
prot1928	439	3	4	1.2	1.2	2	4	1.2	0	ns
prot1929	398	2	1	0	2	2	0	0	6	ns
prot1930	462	0	2	3	0	0	0	6	3	ns
prot1931	202	2	0	5.4	7.2	0	5	7.2	3.6	ns
prot1932	114	0	1	1.2	0	1	1	2.4	0	ns
prot1933	137	1	1	2	4	2	0	0	4	ns
prot1934	124	1	2	0	0	2	0	0	12	ns
prot1935	641	0	0	0	1.8	0	1	3.6	1.8	ns
prot1936	415	0	1	3.6	1.2	2	2	2.4	7.2	sig
prot1937	448	0	2	4	2	2	2	4	6	ns
prot1938	572	1	1	9	0	10	2	6	6	sig
prot1939	819	3	2	1.8	1.8	2	0	3.6	3.6	ns
prot1940	365	0	0	1.2	0	0	0	0	0	ns
prot1941	600	1	1	2	0	0	1	4	2	ns
prot1942	692	1	1	3	6	1	1	0	0	ns
prot1943	244	2	0	3.6	1.8	0	0	1.8	0	ns
prot1944	203	0	2	2.4	1.2	2	2	1.2	2.4	ns
prot1945	383	1	0	0	2	1	2	2	4	ns
prot1946	208	3	2	3	3	2	1	6	3	ns
prot1947	292	2	3	1.8	3.6	0	1	0	1.8	ns
prot1948	288	0	0	3.6	0	2	1	2.4	1.2	ns
prot1949	111	2	1	6	2	3	2	0	0	ns
prot1950	309	0	0	0	6	1	0	6	6	ns
prot1951	555	1	0	0	0	0	1	3.6	1.8	ns
prot1952	719	1	0	4.8	0	2	3	0	0	ns
prot1953	548	1	1	6	2	1	1	0	0	ns
prot1954	209	3	1	3	3	2	3	6	12	sig
prot1955	561	2	1	3.6	3.6	1	2	1.8	1.8	ns
prot1956	575	2	1	1.2	4.8	0	1	4.8	0	ns
prot1957	193	2	2	4	2	4	1	0	4	ns
prot1958	476	1	1	0	6	1	0	0	0	ns
prot1959	426	1	1	0	3.6	0	2	3.6	3.6	ns
prot1960	210	1	3	2.4	1.2	1	0	2.4	0	ns
prot1961	167	2	2	2	0	4	0	0	0	ns
prot1962	255	0	2	9	6	1	6	9	3	ns
prot1963	259	2	2	1.8	1.8	2	2	1.8	1.8	sig
prot1964	828	0	0	1.2	1.2	1	1	0	1.2	ns
prot1965	491	3	0	4	0	0	2	0	4	ns
prot1966	116	2	1	3	6	1	1	3	3	sig
prot1967	392	2	1	5.4	0	0	1	3.6	9	ns
prot1968	278	1	2	1.2	1.2	2	2	2.4	2.4	sig
prot1969	275	2	1	4	0	4	0	4	0	ns
prot1970	542	0	0	3	0	2	2	6	6	sig
prot1971	303	0	3	0	1.8	3	3	10.8	16.2	sig
prot1972	206	3	0	3.6	0	2	3	1.2	2.4	ns
prot1973	575	0	0	4	0	2	0	0	6	ns
prot1974	882	2	0	0	6	1	0	0	0	ns
prot1975	503	1	3	5.4	0	4	1	0	0	ns
prot1976	350	0	0	0	0	3	0	1.2	1.2	ns
prot1977	277	0	0	0	0	0	0	0	2	ns
prot1978	251	0	1	0	3	1	1	6	0	ns
prot1979	223	2	1	1.8	1.8	1	1	1.8	1.8	sig
prot1980	109	4	2	1.2	1.2	6	1	4.8	1.2	ns
prot1981	1093	1	2	4	6	2	2	6	4	ns
prot1982	123	1	3	0	12	0	3	6	6	ns
prot1983	160	0	2	1.8	0	2	0	1.8	1.8	ns
prot1984	160	0	1	4.8	1.2	1	0	1.2	2.4	ns
prot1985	433	1	0	8	0	0	1	2	2	ns
prot1986	214	2	0	6	6	4	3	9	9	sig
prot1987	114	3	1	1.8	5.4	3	3	10.8	5.4	sig
prot1988	178	5	0	0	0	1	0	2.4	2.4	ns
prot1989	248	0	3	4	4	1	1	4	2	sig
prot1990	49	3	1	6	6	0	0	9	15	ns
prot1991	86	3	4	12.6	3.6	5	2	3.6	3.6	ns
prot1992	335	4	1	1.2	1.2	2	2	2.4	2.4	sig
prot1993	171	0	3	6	12	3	3	4	0	ns
prot1994	214	3	2	0	6	2	0	6	3	ns
prot1995	108	1	1	1.8	3.6	1	1	1.8	1.8	sig
prot1996	115	0	0	0	2.4	0	0	1.2	0	ns
prot1997	96	0	2	0	2	2	2	4	2	ns
prot1998	82	0	3	3	0	2	2	3	3	ns
prot1999	365	1	3	0	7.2	0	7	5.4	0	ns
[truncated: 1,549 more rows]
