# Supplementary material for: Protein complex-based analysis is resistant to the obfuscating consequences of batch effects --- a case study in clinical proteomics
Source: BMC Genomics. 2017 Mar 14;18(Suppl 2):142. doi: 10.1186/s12864-017-3490-3 (PMC5374662; doi:10.1186/s12864-017-3490-3)
Supplement: Supplementary file 2 — Simulated data D2.2H. (ZIP 3730 kb) [file 12864_2017_3490_MOESM2_ESM.zip › D2.2.306.txt]

protLen	X0	X0.1	X0.2	X0.3	X1	X1.1	X1.2	X1.3	sig
prot1	1338	972	859	1652.4	1605.6	836	865	1560.6	1665	ns
prot2	2199	29	28	44	66	36	36	90	92	ns
prot3	1538	33	30	43.5	49.5	24	29	54	55.5	ns
prot4	2319	27	22	28.8	31.2	20	26	25.2	27.6	ns
prot5	1392	47	39	90	86.4	44	55	97.2	91.8	ns
prot6	1985	29	31	86	76	27	35	60	82	ns
prot7	1262	38	63	75	55.5	54	50	76.5	61.5	ns
prot8	3862	17	14	20.4	26.4	21	18	27.6	16.8	ns
prot9	1295	56	42	81	86.4	41	48	77.4	108	ns
prot10	4287	9	15	22	12	13	8	28	20	ns
prot11	1277	27	35	61.5	72	32	37	58.5	55.5	ns
prot12	3587	11	5	7.2	10.8	6	7	7.2	4.8	ns
prot13	774	74	90	154.8	140.4	69	61	145.8	178.2	ns
prot14	1960	6	7	12	14	7	5	6	10	ns
prot15	858	64	52	94.5	76.5	59	56	87	94.5	ns
prot16	693	83	79	106.8	110.4	73	78	81.6	98.4	ns
prot17	748	71	72	136.8	126	62	66	131.4	127.8	ns
prot18	875	55	41	94	82	46	42	106	96	ns
prot19	1755	15	17	15	22.5	31	25	34.5	19.5	sig
prot20	839	44	32	39.6	34.8	38	38	42	49.2	ns
prot21	857	27	34	52.2	32.4	30	28	57.6	55.8	ns
prot22	1248	28	28	50	40	16	27	52	60	ns
prot23	1308	20	14	34.5	19.5	17	26	16.5	27	ns
prot24	1260	13	15	21.6	24	14	14	21.6	25.2	ns
prot25	1487	3	4	21.6	9	4	4	12.6	10.8	ns
prot26	477	82	91	200	170	88	100	156	156	ns
prot27	1324	35	13	30	33	13	20	31.5	31.5	ns
prot28	997	14	18	13.2	21.6	18	26	25.2	25.2	ns
prot29	623	110	100	196.2	235.8	83	83	176.4	210.6	ns
prot30	657	87	112	190	196	90	94	210	148	ns
prot31	1735	14	16	10.5	21	22	21	54	48	sig
prot32	904	11	17	10.8	19.2	9	19	14.4	14.4	ns
prot33	446	206	180	374.4	367.2	194	208	390.6	345.6	ns
prot34	262	191	214	364	338	327	278	564	572	sig
prot35	682	116	102	175.5	177	101	100	186	171	ns
prot36	742	61	58	55.2	64.8	48	50	80.4	61.2	ns
prot37	630	41	35	61.2	63	50	36	52.2	79.2	ns
prot38	672	24	38	76	66	31	40	56	76	ns
prot39	1056	26	30	45	33	20	30	39	45	ns
prot40	1098	16	21	32.4	28.8	21	24	33.6	34.8	ns
prot41	1192	12	17	21.6	18	9	16	23.4	14.4	ns
prot42	1888	10	9	36	26	13	17	24	8	ns
prot43	500	173	162	256.5	255	168	165	219	268.5	ns
prot44	610	49	55	61.2	60	65	49	55.2	63.6	ns
prot45	543	27	28	46.8	45	34	32	59.4	50.4	ns
prot46	685	32	26	74	56	29	33	56	58	ns
prot47	546	29	19	42	33	22	20	52.5	40.5	ns
prot48	1311	14	6	14.4	14.4	13	13	9.6	19.2	ns
prot49	1047	15	11	18	25.2	7	13	27	23.4	ns
prot50	491	108	132	266	276	384	444	822	774	sig
prot51	654	66	76	96	84	90	65	121.5	129	ns
prot52	639	66	53	72	64.8	68	50	58.8	69.6	ns
prot53	740	52	52	106.2	88.2	55	47	108	82.8	ns
prot54	1143	19	13	28	36	27	20	28	38	ns
prot55	966	14	14	18	19.5	48	48	36	99	sig
prot56	1042	16	14	10.8	10.8	13	17	20.4	16.8	ns
prot57	2166	5	5	14.4	14.4	11	5	14.4	14.4	ns
prot58	443	35	23	40	76	32	29	56	58	ns
prot59	589	25	22	36	45	25	17	43.5	39	ns
prot60	740	20	17	24	22.8	23	24	24	33.6	ns
prot61	532	18	26	43.2	28.8	18	18	32.4	39.6	ns
prot62	740	13	13	14	22	5	12	14	10	ns
prot63	727	12	10	15	7.5	21	51	49.5	72	sig
prot64	1585	7	8	3.6	7.2	5	8	6	3.6	ns
prot65	479	230	206	419.4	408.6	654	786	1393.2	1074.6	sig
prot66	364	176	154	326	328	167	138	328	338	ns
prot67	433	158	138	229.5	235.5	170	144	249	228	ns
prot68	346	140	144	180	169.2	146	148	165.6	192	ns
prot69	545	105	103	181.8	172.8	194	190	316.8	342	sig
prot70	472	80	64	170	138	72	76	156	134	ns
prot71	478	55	59	76.5	73.5	58	70	115.5	102	sig
prot72	413	46	53	61.2	52.8	108	104	129.6	112.8	sig
prot73	496	48	40	68.4	70.2	129	123	237.6	302.4	sig
prot74	630	45	29	66	72	39	31	80	62	ns
prot75	544	29	27	43.5	19.5	29	21	43.5	37.5	ns
prot76	880	17	11	15.6	6	13	8	21.6	19.2	ns
prot77	684	14	12	18	16.2	18	12	18	32.4	sig
prot78	988	11	12	20	20	10	11	20	24	ns
prot79	430	68	70	123	112.5	76	55	70.5	102	ns
prot80	707	25	26	38.4	37.2	52	50	49.2	56.4	sig
prot81	418	30	23	30.6	66.6	25	28	37.8	32.4	ns
prot82	820	16	13	20	36	12	15	18	38	ns
prot83	1450	6	7	12	12	10	7	15	10.5	ns
prot84	500	80	98	92.4	88.8	86	68	74.4	109.2	ns
prot85	451	59	64	99	97.2	54	54	77.4	108	ns
prot86	757	23	25	52	64	29	21	54	60	ns
prot87	539	22	25	39	31.5	44	34	60	78	sig
prot88	455	17	18	20.4	16.8	22	19	14.4	13.2	ns
prot89	646	20	15	30.6	36	16	11	28.8	37.8	ns
prot90	533	9	4	22	10	9	10	20	30	ns
prot91	1101	2	8	7.5	13.5	4	5	13.5	15	ns
prot92	375	152	163	202.8	208.8	202	209	242.4	232.8	sig
prot93	477	116	119	230.4	189	118	99	210.6	201.6	ns
prot94	440	72	75	152	128	77	75	156	138	ns
prot95	445	57	73	97.5	78	66	63	127.5	109.5	ns
prot96	373	58	53	57.6	56.4	46	41	46.8	72	ns
prot97	606	37	44	61.2	54	29	31	64.8	48.6	ns
prot98	343	25	19	48	38	20	29	36	54	ns
prot99	403	15	25	27	28.5	32	50	66	81	sig
prot100	591	19	17	21.6	18	16	22	28.8	26.4	ns
prot101	641	13	11	21.6	36	11	8	32.4	19.8	ns
prot102	583	15	11	30	20	10	11	26	40	ns
prot103	544	6	10	10.5	21	11	10	16.5	7.5	ns
prot104	2137	9	4	1.2	7.2	4	6	9.6	9.6	ns
prot105	375	32	41	66.6	52.2	51	35	68.4	82.8	ns
prot106	454	42	45	108	76	31	37	74	56	ns
prot107	472	32	26	51	40.5	90	105	166.5	157.5	sig
prot108	517	40	39	43.2	40.8	44	37	48	49.2	ns
prot109	464	24	29	54	57.6	27	26	48.6	55.8	ns
prot110	637	19	21	26	30	14	20	34	50	ns
prot111	423	23	17	33	25.5	19	23	30	18	ns
prot112	414	12	16	18	21.6	11	17	13.2	20.4	ns
prot113	898	10	15	12.6	21.6	12	15	36	18	ns
prot114	498	9	8	18	20	13	13	26	30	ns
prot115	580	10	12	21	24	7	9	10.5	28.5	ns
prot116	448	15	8	12	13.2	10	8	14.4	14.4	ns
prot117	569	11	6	12.6	5.4	4	7	21.6	21.6	ns
prot118	1032	5	5	16	24	10	12	24	12	sig
prot119	357	110	82	142.5	136.5	107	131	145.5	177	sig
prot120	231	59	71	64.8	64.8	53	52	74.4	90	ns
prot121	372	52	54	75.6	86.4	51	43	75.6	70.2	ns
prot122	375	46	36	102	98	47	38	100	102	ns
prot123	507	48	39	60	49.5	36	39	63	55.5	ns
prot124	411	35	30	38.4	38.4	34	32	34.8	44.4	ns
prot125	374	22	24	34.2	30.6	26	21	39.6	32.4	ns
prot126	827	19	22	36	40	9	17	40	24	ns
prot127	774	10	12	24	15	31	23	33	37.5	sig
prot128	576	5	10	10.8	12	7	5	9.6	14.4	sig
prot129	413	18	11	21.6	23.4	12	10	18	7.2	ns
prot130	569	10	7	24	26	11	18	44	26	sig
prot131	590	9	7	9	13.5	22	16	30	30	sig
prot132	774	5	8	10.8	14.4	11	8	12	9.6	ns
prot133	1023	9	10	1.8	14.4	12	12	12.6	12.6	ns
prot134	803	6	4	10	10	2	3	2	10	ns
prot135	242	65	64	75	79.5	58	52	94.5	100.5	ns
prot136	439	48	48	69.6	75.6	58	68	75.6	74.4	ns
prot137	318	53	60	102.6	126	47	58	115.2	99	ns
prot138	278	52	55	116	120	61	70	144	142	sig
prot139	309	42	45	67.5	73.5	42	42	84	63	ns
prot140	568	29	30	48	21.6	132	111	122.4	122.4	sig
prot141	316	25	27	48.6	75.6	32	39	55.8	61.2	ns
prot142	283	26	33	64	56	36	21	36	36	ns
prot143	608	18	33	36	36	62	52	78	87	sig
prot144	673	29	14	25.2	31.2	19	27	26.4	21.6	ns
prot145	414	21	16	37.8	27	34	34	68.4	57.6	sig
prot146	707	16	23	38	34	25	26	34	48	sig
prot147	406	17	20	21	15	12	12	18	24	ns
prot148	510	8	12	19.2	14.4	16	16	12	12	ns
prot149	500	15	13	27	25.2	9	16	18	18	ns
prot150	350	7	10	20	20	27	16	28	40	sig
prot151	683	12	16	19.5	21	26	21	21	39	sig
prot152	569	11	13	16.8	13.2	8	12	15.6	13.2	ns
prot153	450	11	14	19.8	27	4	12	30.6	14.4	ns
prot154	399	6	10	14	22	8	10	28	12	ns
prot155	713	5	9	9	9	12	9	13.5	21	ns
prot156	564	12	9	20.4	13.2	12	10	13.2	12	ns
prot157	1149	11	9	25.2	16.2	9	7	14.4	14.4	ns
prot158	721	5	4	10	18	6	7	12	18	ns
prot159	260	227	218	288	282	197	164	291	325.5	ns
prot160	372	135	135	158.4	181.2	281	247	373.2	304.8	sig
prot161	297	98	84	151.2	142.2	82	100	183.6	162	ns
prot162	276	46	37	96	86	53	49	112	102	ns
prot163	480	35	35	63	57	34	30	52.5	36	ns
prot164	299	24	36	46.8	39.6	38	42	44.4	43.2	ns
prot165	317	28	17	43.2	27	17	28	34.2	48.6	ns
prot166	437	27	30	54	52	23	23	36	40	ns
prot167	537	16	25	28.5	33	27	15	36	31.5	ns
prot168	228	9	23	33.6	22.8	17	19	21.6	28.8	ns
prot169	289	13	23	30.6	32.4	25	18	37.8	21.6	ns
prot170	341	16	19	32	32	16	19	30	28	ns
prot171	445	18	21	18	24	20	21	24	22.5	ns
prot172	458	9	13	16.8	10.8	48	33	36	61.2	sig
prot173	450	11	9	23.4	12.6	18	14	23.4	16.2	ns
prot174	588	14	21	14	28	16	20	24	18	ns
prot175	761	14	14	16.5	22.5	14	15	19.5	10.5	ns
prot176	519	6	9	8.4	7.2	16	22	33.6	14.4	sig
prot177	1216	8	13	25.2	25.2	10	11	10.8	19.8	ns
prot178	605	10	3	14	20	24	12	44	24	sig
prot179	748	8	9	10.5	15	15	6	12	9	ns
prot180	460	7	8	10.8	10.8	12	8	16.8	4.8	ns
prot181	645	10	6	18	12.6	6	7	12.6	14.4	ns
prot182	528	8	13	14	10	7	5	16	18	ns
prot183	958	3	5	13.5	10.5	7	8	4.5	7.5	ns
prot184	4213	6	0	6	1.2	5	3	2.4	1.2	ns
prot185	1921	2	3	7.2	1.8	4	6	1.8	5.4	ns
prot186	333	135	139	270	286	122	151	310	284	ns
prot187	229	93	101	144	180	93	102	148.5	157.5	ns
prot188	413	50	48	72	52.8	52	47	64.8	60	ns
prot189	437	36	38	84.6	70.2	50	74	158.4	158.4	sig
prot190	459	33	28	38	52	28	33	64	70	ns
prot191	170	23	33	46.5	42	38	31	63	61.5	ns
prot192	200	44	41	36	45.6	38	44	48	45.6	ns
prot193	396	36	28	57.6	61.2	31	21	59.4	82.8	ns
prot194	219	24	22	58	42	26	18	34	56	ns
prot195	509	22	19	22.5	28.5	81	90	103.5	99	sig
prot196	255	28	23	21.6	28.8	34	38	74.4	57.6	sig
prot197	343	18	19	16.2	32.4	20	18	19.8	23.4	ns
prot198	453	18	19	30	38	14	25	34	40	ns
prot199	418	15	15	21	21	15	16	21	19.5	ns
prot200	506	13	8	9.6	10.8	9	14	19.2	21.6	ns
prot201	545	13	13	14.4	34.2	14	11	34.2	30.6	ns
prot202	406	11	14	30	24	16	8	22	20	ns
prot203	586	8	19	19.5	21	12	13	22.5	15	ns
prot204	570	16	7	15.6	8.4	12	18	12	15.6	ns
prot205	868	4	9	14.4	19.8	6	11	14.4	12.6	ns
prot206	508	13	6	16	22	9	8	18	24	sig
prot207	715	9	8	19.5	7.5	11	7	9	9	ns
prot208	622	13	11	14.4	6	39	27	18	64.8	sig
prot209	463	10	8	10.8	9	5	9	3.6	12.6	ns
prot210	756	8	8	16	14	8	5	12	6	ns
prot211	520	7	2	18	6	3	8	13.5	9	ns
prot212	858	4	5	7.2	1.2	6	21	18	7.2	sig
prot213	463	0	5	7.2	7.2	5	2	14.4	7.2	ns
prot214	248	83	86	160	170	84	85	184	162	ns
prot215	386	48	62	76.5	90	150	189	288	198	sig
prot216	252	47	46	52.8	57.6	44	34	50.4	61.2	ns
prot217	271	67	59	111.6	100.8	39	44	90	90	ns
prot218	367	46	44	88	74	52	38	82	86	ns
prot219	335	58	46	78	60	50	41	66	54	ns
prot220	600	27	44	48	64.8	30	31	36	40.8	ns
prot221	232	42	32	82.8	46.8	37	28	57.6	64.8	ns
prot222	273	30	32	74	98	32	27	86	78	ns
prot223	243	31	42	45	43.5	39	36	61.5	52.5	ns
prot224	223	25	24	19.2	33.6	22	28	21.6	37.2	ns
prot225	250	29	24	66.6	50.4	28	24	46.8	54	ns
prot226	223	35	29	64	70	50	47	118	112	sig
prot227	289	31	25	31.5	33	22	25	34.5	36	ns
prot228	378	15	33	19.2	26.4	29	33	33.6	27.6	ns
prot229	410	14	22	48.6	23.4	13	20	30.6	34.2	ns
prot230	389	29	22	44	50	18	13	20	38	ns
prot231	610	20	22	24	25.5	34	36	48	51	sig
prot232	243	16	16	13.2	19.2	11	15	19.2	18	ns
prot233	397	11	11	21.6	37.8	9	8	27	28.8	ns
prot234	229	7	7	20	14	16	14	20	42	sig
prot235	321	8	5	24	12	12	6	13.5	13.5	ns
prot236	447	6	14	14.4	19.2	9	8	15.6	21.6	ns
prot237	272	17	8	28.8	16.2	16	12	18	43.2	sig
prot238	645	13	11	16	32	8	13	24	20	ns
prot239	709	5	9	12	13.5	6	10	18	9	sig
prot240	513	4	8	12	9.6	26	16	24	4.8	sig
prot241	314	7	8	14.4	14.4	3	10	18	25.2	ns
prot242	388	2	10	6	6	15	10	32	18	sig
prot243	956	4	6	3	1.5	3	9	6	9	sig
prot244	128	230	239	322.8	328.8	238	236	288	328.8	ns
prot245	197	72	68	109.8	133.2	67	85	120.6	111.6	ns
prot246	334	66	71	154	132	88	97	156	170	sig
prot247	175	54	33	78	73.5	44	40	76.5	69	ns
prot248	162	61	57	75.6	69.6	39	69	68.4	78	ns
prot249	305	35	43	57.6	52.2	41	35	61.2	63	ns
prot250	312	40	41	72	90	50	30	80	82	ns
prot251	300	28	54	51	60	40	43	69	61.5	sig
prot252	127	36	38	50.4	37.2	37	30	48	38.4	ns
prot253	191	30	33	52.2	68.4	84	123	189	270	sig
prot254	211	31	24	52	74	74	68	156	144	sig
prot255	199	33	39	48	45	34	22	52.5	54	ns
prot256	266	37	24	32.4	31.2	42	42	48	60	sig
prot257	322	18	10	52.2	48.6	33	22	45	30.6	ns
prot258	313	30	29	62	46	35	28	66	36	ns
prot259	286	20	25	34.5	33	33	15	31.5	30	ns
prot260	265	18	16	20.4	13.2	14	7	20.4	16.8	ns
prot261	466	14	15	39.6	28.8	32	28	57.6	61.2	sig
prot262	455	18	15	30	36	20	20	40	36	ns
prot263	185	23	23	22.5	25.5	16	14	33	34.5	ns
prot264	209	20	16	13.2	16.8	15	12	22.8	22.8	ns
prot265	433	21	26	21.6	32.4	20	16	25.2	28.8	ns
prot266	247	15	20	26	38	23	12	30	30	ns
prot267	331	17	16	15	22.5	19	14	19.5	22.5	ns
prot268	452	17	13	20.4	15.6	9	14	12	16.8	ns
prot269	348	18	20	32.4	21.6	19	16	30.6	23.4	ns
prot270	533	9	7	16	20	11	5	22	14	ns
prot271	342	7	13	15	21	11	14	24	15	ns
prot272	229	8	7	15.6	8.4	9	8	15.6	18	ns
prot273	581	10	14	18	10.8	12	11	16.2	23.4	ns
prot274	389	8	6	24	18	9	16	16	10	ns
prot275	368	4	9	22.5	18	5	13	7.5	12	ns
prot276	350	5	9	12	9.6	5	2	12	7.2	ns
prot277	502	7	11	16.2	19.8	11	8	9	7.2	ns
prot278	588	5	7	12	14	18	27	54	48	sig
prot279	404	8	5	16.5	15	8	5	7.5	9	ns
prot280	281	8	5	6	7.2	6	10	9.6	4.8	ns
prot281	475	6	4	12.6	10.8	3	3	1.8	3.6	ns
prot282	264	9	4	14	4	6	4	14	26	ns
prot283	428	5	7	6	9	7	6	10.5	6	ns
prot284	605	4	4	8.4	8.4	7	4	1.2	4.8	ns
prot285	546	3	4	7.2	3.6	2	8	7.2	12.6	ns
prot286	393	7	5	12	14	7	9	8	8	ns
prot287	651	7	8	7.5	12	5	1	4.5	9	ns
prot288	386	8	3	7.2	3.6	2	7	3.6	4.8	ns
prot289	127	207	206	318.6	342	189	183	387	349.2	ns
prot290	307	135	174	324	268	161	138	294	270	ns
prot291	151	80	72	103.5	106.5	78	77	118.5	90	ns
prot292	246	37	33	46.8	44.4	36	28	48	40.8	ns
prot293	201	26	30	52.2	66.6	33	31	52.2	54	ns
prot294	295	28	41	78	54	38	37	64	60	ns
prot295	377	26	31	46.5	55.5	24	34	45	51	ns
prot296	232	31	32	24	25.2	26	29	34.8	38.4	ns
prot297	333	26	25	34.2	55.8	31	24	34.2	37.8	ns
prot298	276	31	17	42	62	44	44	116	76	sig
prot299	225	20	26	34.5	34.5	19	28	34.5	37.5	ns
prot300	152	20	23	24	31.2	19	16	31.2	26.4	ns
prot301	268	26	16	36	37.8	20	24	43.2	46.8	ns
prot302	261	21	21	26	34	26	22	56	32	ns
prot303	234	20	20	22.5	34.5	14	16	31.5	21	ns
prot304	203	18	19	28.8	22.8	15	19	24	20.4	ns
prot305	277	18	23	30.6	36	19	16	45	39.6	ns
prot306	224	12	26	28	46	14	15	40	30	ns
prot307	260	21	21	24	33	17	18	22.5	37.5	ns
prot308	278	15	22	31.2	20.4	22	15	18	28.8	ns
prot309	420	11	9	12.6	14.4	17	18	21.6	32.4	ns
prot310	424	11	18	42	32	20	16	20	36	ns
prot311	219	12	15	31.5	16.5	11	12	9	24	ns
prot312	277	9	9	9.6	13.2	18	12	26.4	21.6	sig
prot313	279	15	9	16.2	16.2	12	12	14.4	19.8	ns
prot314	558	7	9	34	34	27	30	60	54	sig
prot315	822	6	9	19.5	21	11	16	15	7.5	ns
prot316	423	17	8	7.2	12	10	11	10.8	7.2	ns
prot317	301	8	13	10.8	19.8	24	9	32.4	59.4	sig
prot318	477	14	11	28	18	9	15	20	14	ns
prot319	354	7	9	13.5	16.5	9	9	6	19.5	ns
prot320	538	5	12	9.6	9.6	16	16	19.2	19.2	sig
prot321	330	7	16	19.8	19.8	14	7	10.8	23.4	ns
prot322	345	11	8	12	24	15	36	60	30	sig
prot323	290	4	3	12	9	10	5	7.5	6	ns
prot324	587	6	9	12	3.6	5	5	8.4	8.4	ns
prot325	416	4	7	7.2	16.2	6	7	16.2	7.2	ns
prot326	806	7	9	14	28	27	14	26	18	sig
prot327	243	9	10	18	15	3	13	15	15	ns
prot328	674	5	13	10.8	7.2	7	11	7.2	12	ns
prot329	297	10	6	10.8	16.2	6	12	5.4	7.2	ns
prot330	558	3	8	18	22	2	22	18	22	sig
prot331	340	6	7	9	10.5	7	6	9	4.5	ns
prot332	546	9	7	8.4	7.2	4	2	8.4	8.4	ns
prot333	193	4	5	10.8	10.8	5	7	3.6	5.4	ns
prot334	641	1	4	6	12	6	7	14	12	ns
prot335	452	4	6	7.5	4.5	8	3	6	9	ns
prot336	481	6	6	3.6	6	4	2	10.8	12	sig
prot337	355	5	4	9	7.2	11	4	9	19.8	sig
prot338	530	2	4	6	16	4	6	10	16	ns
prot339	374	5	11	1.5	13.5	4	8	15	9	sig
prot340	253	6	4	3.6	7.2	4	7	7.2	4.8	ns
prot341	442	8	6	3.6	9	4	8	3.6	9	ns
prot342	861	1	4	4	12	9	14	8	32	sig
prot343	413	5	9	7.5	9	3	4	3	6	ns
prot344	648	5	3	0	6	2	6	9.6	2.4	sig
prot345	719	6	5	5.4	9	4	9	5.4	10.8	ns
prot346	786	5	6	16	6	12	3	6	12	ns
prot347	596	6	2	7.5	3	3	2	6	4.5	ns
prot348	777	7	2	1.2	3.6	8	5	3.6	4.8	ns
prot349	798	6	3	1.8	1.8	0	5	3.6	9	ns
prot350	141	234	207	412	388	200	233	444	440	ns
prot351	221	172	149	207	205.5	155	127	219	253.5	ns
prot352	283	71	62	78	98.4	59	72	82.8	91.2	ns
prot353	246	60	64	113.4	129.6	60	69	104.4	144	ns
prot354	212	49	43	106	96	39	36	66	78	ns
prot355	219	37	36	46.5	79.5	76	78	99	126	sig
prot356	448	36	29	51.6	28.8	34	38	37.2	40.8	ns
prot357	351	38	34	63	84.6	40	36	63	64.8	ns
prot358	161	31	34	42	62	33	50	38	66	ns
prot359	178	32	29	46.5	48	32	52	70.5	84	sig
prot360	178	26	23	20.4	32.4	47	45	51.6	51.6	sig
prot361	250	18	30	43.2	52.2	18	23	48.6	28.8	ns
prot362	238	19	24	48	38	63	81	96	114	sig
prot363	261	25	20	30	19.5	22	23	33	21	ns
prot364	194	18	20	25.2	20.4	47	25	51.6	40.8	sig
prot365	234	19	18	30.6	34.2	16	17	25.2	54	ns
prot366	337	18	14	34	30	21	19	20	40	ns
prot367	296	23	13	31.5	24	17	20	19.5	25.5	ns
prot368	248	14	13	26.4	28.8	15	16	15.6	15.6	ns
prot369	311	15	15	25.2	23.4	21	11	21.6	25.2	ns
prot370	224	11	7	26	22	11	13	18	36	ns
prot371	279	13	15	31.5	33	12	15	27	19.5	ns
prot372	471	14	12	15.6	20.4	16	27	18	14.4	ns
prot373	218	11	18	14.4	9	21	3	54	54	sig
prot374	249	15	4	22	38	17	14	32	26	ns
prot375	312	15	14	21	12	15	9	22.5	25.5	ns
prot376	402	13	13	12	14.4	15	8	20.4	12	ns
prot377	196	12	18	27	21.6	14	19	25.2	25.2	ns
prot378	285	17	12	38	32	36	28	32	40	sig
prot379	292	16	9	28.5	22.5	16	6	15	16.5	ns
prot380	227	7	10	16.8	9.6	10	11	14.4	14.4	ns
prot381	322	11	5	12.6	18	13	10	16.2	18	ns
prot382	449	9	4	26	26	11	7	20	26	ns
prot383	373	20	14	21	12	9	9	15	16.5	ns
prot384	239	11	9	7.2	8.4	5	19	16.8	16.8	ns
prot385	235	8	6	7.2	14.4	12	11	16.2	16.2	ns
prot386	267	8	6	24	14	14	9	18	24	ns
prot387	262	4	5	18	19.5	10	10	7.5	18	ns
prot388	241	12	6	7.2	9.6	33	12	43.2	21.6	sig
prot389	315	4	9	7.2	10.8	9	6	12.6	9	ns
prot390	997	7	8	14	14	21	33	42	24	sig
prot391	392	7	7	7.5	6	14	4	6	13.5	ns
prot392	558	7	7	6	9.6	3	7	9.6	7.2	ns
prot393	468	4	10	14.4	12.6	5	13	7.2	7.2	ns
prot394	253	10	5	16	16	5	4	14	14	ns
prot395	248	6	11	13.5	15	14	12	27	27	sig
prot396	527	3	8	7.2	10.8	7	7	18	14.4	ns
prot397	432	3	4	9	12.6	7	3	16.2	10.8	ns
prot398	455	5	5	8	14	6	7	6	14	ns
prot399	529	5	6	6	4.5	8	3	9	10.5	ns
prot400	375	2	5	6	4.8	9	7	10.8	8.4	ns
prot401	287	7	8	16.2	9	14	9	16.2	9	sig
prot402	332	8	5	8	4	16	10	28	16	sig
prot403	541	6	8	10.5	9	4	9	0	7.5	ns
prot404	280	4	3	7.2	3.6	6	4	6	6	ns
prot405	458	1	8	21.6	16.2	11	9	14.4	16.2	ns
prot406	291	6	8	12	2	7	5	4	6	ns
prot407	548	9	3	10.5	10.5	5	7	13.5	12	ns
prot408	292	7	4	7.2	4.8	2	1	2.4	2.4	ns
prot409	559	7	4	12.6	10.8	6	5	3.6	3.6	ns
prot410	859	2	3	8	4	3	4	6	4	ns
prot411	484	3	5	10.5	4.5	4	3	7.5	4.5	ns
prot412	117	132	131	151.2	170.4	139	153	171.6	150	ns
prot413	182	111	124	244.8	237.6	133	140	223.2	250.2	ns
prot414	226	92	87	224	180	107	115	214	196	ns
prot415	179	72	78	106.5	102	65	67	141	111	ns
prot416	129	47	75	73.2	67.2	75	65	85.2	62.4	ns
prot417	222	46	51	93.6	86.4	43	45	113.4	90	ns
prot418	353	40	34	74	84	36	35	80	88	ns
prot419	157	39	37	48	66	36	43	54	64.5	ns
prot420	376	30	25	39.6	22.8	28	33	31.2	26.4	ns
prot421	429	36	28	45	36	34	29	52.2	61.2	sig
prot422	182	21	23	44	34	21	19	38	52	ns
prot423	187	16	19	37.5	40.5	22	27	52.5	45	ns
prot424	206	19	27	42	27.6	20	36	48	43.2	sig
prot425	319	30	16	48.6	36	17	15	28.8	43.2	ns
prot426	533	25	15	48	36	12	7	52	44	ns
prot427	182	23	21	45	43.5	34	17	30	16.5	ns
prot428	260	21	16	25.2	20.4	21	20	14.4	21.6	ns
prot429	181	9	27	39.6	27	17	15	43.2	34.2	ns
prot430	246	19	13	22	34	18	12	22	22	ns
prot431	156	20	17	19.5	19.5	19	24	22.5	39	ns
prot432	213	20	24	22.8	15.6	22	14	26.4	19.2	ns
prot433	295	11	6	16.2	14.4	10	11	14.4	14.4	ns
prot434	610	17	15	12	20	8	8	22	36	ns
prot435	152	15	8	27	19.5	13	14	19.5	21	ns
prot436	470	17	11	13.2	15.6	14	16	13.2	21.6	ns
prot437	278	17	11	27	21.6	9	12	21.6	28.8	ns
prot438	250	14	14	14	30	7	11	32	30	ns
prot439	265	15	20	19.5	21	15	15	19.5	21	ns
prot440	327	11	7	12	13.2	12	9	7.2	15.6	ns
prot441	577	14	9	25.2	16.2	13	10	14.4	23.4	ns
prot442	236	7	6	16	26	7	10	12	18	ns
prot443	347	13	14	13.5	19.5	20	24	15	21	sig
prot444	177	11	17	13.2	15.6	10	10	13.2	16.8	ns
prot445	261	2	7	5.4	14.4	6	8	9	10.8	ns
prot446	357	8	8	12	16	14	11	8	8	sig
prot447	379	14	8	18	13.5	10	13	19.5	16.5	ns
prot448	172	12	11	13.2	13.2	9	11	9.6	4.8	ns
prot449	161	14	6	10.8	12.6	11	13	39.6	23.4	sig
prot450	466	13	11	26	20	6	4	16	26	ns
prot451	165	4	13	13.5	12	8	13	13.5	6	ns
prot452	245	6	11	12	10.8	8	4	3.6	9.6	ns
prot453	222	8	16	16.2	14.4	9	11	16.2	14.4	ns
prot454	428	7	6	34	16	7	6	22	8	ns
prot455	227	6	7	15	7.5	7	6	6	6	ns
prot456	420	6	6	7.2	10.8	12	10	12	13.2	sig
prot457	171	7	6	14.4	7.2	6	5	14.4	14.4	ns
prot458	307	5	6	18	12	8	3	12	22	ns
prot459	230	4	6	4.5	13.5	7	5	9	9	ns
prot460	343	5	7	8.4	8.4	10	4	12	13.2	ns
prot461	441	8	7	23.4	10.8	4	3	12.6	23.4	ns
prot462	415	3	4	18	12	11	6	10	10	sig
prot463	270	2	5	12	7.5	14	4	21	9	sig
prot464	711	6	6	3.6	7.2	7	7	6	4.8	ns
prot465	321	12	10	14.4	9	3	6	5.4	19.8	ns
prot466	238	7	5	16	8	5	8	10	18	ns
prot467	320	3	5	6	13.5	1	5	9	7.5	ns
prot468	274	5	7	7.2	4.8	8	18	12	9.6	sig
prot469	364	7	10	14.4	5.4	5	4	18	10.8	ns
prot470	361	3	5	26	16	6	7	8	14	ns
prot471	262	5	1	9	3	6	7	6	10.5	ns
prot472	513	8	4	4.8	2.4	8	5	10.8	7.2	ns
prot473	569	4	9	7.2	10.8	6	4	7.2	5.4	ns
prot474	387	2	4	10	16	1	1	8	4	ns
prot475	447	2	3	9	13.5	10	4	4.5	9	sig
prot476	378	8	4	3.6	4.8	6	5	3.6	4.8	ns
prot477	251	3	9	10.8	7.2	1	5	7.2	3.6	ns
prot478	468	3	7	4	10	2	1	10	14	ns
prot479	544	1	4	9	3	0	3	9	9	ns
prot480	244	1	3	2.4	4.8	3	3	3.6	2.4	ns
prot481	327	3	4	5.4	9	7	3	5.4	5.4	ns
prot482	494	2	4	6	4	2	4	4	8	ns
prot483	192	163	168	279	241.5	159	186	243	246	ns
prot484	243	134	132	127.2	158.4	119	119	124.8	175.2	ns
prot485	149	44	47	99	63	61	81	126	133.2	sig
prot486	236	33	53	84	84	33	43	84	74	ns
prot487	134	39	42	54	43.5	36	42	54	54	ns
prot488	103	37	32	57.6	44.4	26	35	48	46.8	ns
prot489	103	39	42	39.6	43.2	25	37	55.8	63	ns
prot490	103	21	42	62	68	24	23	78	74	ns
prot491	271	36	37	42	45	32	39	54	55.5	ns
prot492	257	31	32	31.2	33.6	18	30	27.6	32.4	ns
prot493	174	16	14	37.8	23.4	12	15	48.6	34.2	ns
prot494	165	27	31	68	56	44	38	90	66	sig
prot495	251	20	15	28.5	24	19	23	18	31.5	ns
prot496	265	25	18	32.4	27.6	23	23	21.6	15.6	ns
prot497	193	25	27	39.6	41.4	22	26	46.8	48.6	ns
prot498	137	23	21	44	28	22	11	58	50	ns
prot499	149	24	31	34.5	37.5	17	14	34.5	28.5	ns
prot500	291	12	26	26.4	33.6	46	32	60	62.4	sig
prot501	227	21	17	18	25.2	18	9	36	23.4	ns
prot502	198	17	16	44	42	20	20	30	28	ns
prot503	194	21	26	22.5	37.5	29	15	24	18	ns
prot504	234	15	24	22.8	28.8	18	15	19.2	15.6	ns
prot505	247	21	13	36	21.6	30	30	59.4	108	sig
prot506	145	19	19	48	26	17	20	46	44	ns
prot507	141	15	15	28.5	25.5	23	10	27	33	ns
prot508	187	13	15	14.4	10.8	16	11	10.8	13.2	ns
prot509	165	12	22	10.8	19.8	19	12	28.8	19.8	ns
prot510	166	16	5	30	34	18	16	24	40	ns
prot511	225	12	11	24	15	15	16	24	16.5	ns
prot512	239	9	14	12	19.2	11	9	21.6	22.8	ns
prot513	275	19	7	23.4	41.4	13	13	25.2	16.2	ns
prot514	206	12	12	20	18	18	9	18	32	ns
prot515	322	15	13	13.5	10.5	51	27	45	81	sig
prot516	178	13	8	28.8	20.4	15	24	28.8	50.4	sig
prot517	227	20	11	36	19.8	11	8	23.4	23.4	ns
prot518	237	18	11	24	26	15	10	16	34	ns
prot519	254	13	20	18	16.5	10	9	18	22.5	ns
prot520	208	12	14	16.8	16.8	48	33	32.4	43.2	sig
prot521	153	18	13	18	18	15	16	32.4	32.4	sig
prot522	244	11	14	18	32	18	17	38	32	sig
prot523	287	7	8	13.5	9	12	13	18	25.5	ns
prot524	206	9	8	14.4	18	19	9	13.2	9.6	ns
prot525	244	13	9	9	14.4	9	7	16.2	23.4	ns
prot526	383	9	11	16	28	8	11	22	12	ns
prot527	184	13	6	15	15	13	11	10.5	15	ns
prot528	377	5	7	14.4	10.8	5	20	10.8	7.2	ns
prot529	355	12	6	23.4	14.4	11	12	7.2	18	ns
prot530	129	13	10	20	16	8	9	24	12	ns
prot531	162	10	7	19.5	21	11	10	12	9	ns
prot532	184	9	6	13.2	16.8	9	9	7.2	8.4	ns
prot533	347	8	10	5.4	14.4	5	14	3.6	21.6	ns
prot534	203	4	5	12	16	9	6	22	14	ns
prot535	1930	12	9	9	12	21	15	36	22.5	sig
prot536	316	5	6	9.6	8.4	18	27	28.8	46.8	sig
prot537	198	7	5	14.4	16.2	9	10	18	9	ns
prot538	250	2	3	16	16	5	8	16	6	ns
prot539	265	7	2	18	6	6	6	10.5	18	ns
prot540	469	5	6	14.4	8.4	7	13	16.8	13.2	ns
prot541	563	5	9	12.6	9	7	6	10.8	1.8	ns
prot542	290	5	8	16	8	13	11	28	28	sig
prot543	338	5	9	6	9	16	18	15	27	sig
prot544	449	7	7	6	2.4	5	6	2.4	2.4	ns
prot545	273	3	6	12.6	14.4	8	8	12.6	10.8	ns
prot546	412	10	6	14	20	3	4	10	16	ns
prot547	170	5	4	4.5	10.5	6	21	27	18	sig
prot548	478	6	4	2.4	9.6	8	9	16.8	10.8	sig
prot549	302	8	13	9	10.8	8	5	9	9	ns
prot550	167	2	3	8	6	3	5	10	4	ns
prot551	151	9	5	6	9	2	9	16.5	4.5	ns
prot552	816	5	5	8.4	7.2	7	5	4.8	8.4	ns
prot553	279	6	3	5.4	7.2	7	8	10.8	3.6	ns
prot554	320	4	8	14	6	4	4	4	6	ns
prot555	351	6	4	1.5	4.5	11	5	7.5	21	sig
prot556	242	2	4	4.8	4.8	18	24	7.2	21.6	sig
prot557	276	2	9	3.6	10.8	6	4	3.6	3.6	ns
prot558	565	3	7	6	10	5	7	8	8	ns
prot559	356	3	2	3	9	1	6	7.5	4.5	ns
prot560	162	2	6	4.8	6	3	6	1.2	3.6	ns
prot561	155	5	3	9	5.4	9	4	5.4	3.6	ns
prot562	484	6	3	12	10	2	4	10	18	ns
prot563	462	6	5	3	7.5	12	15	13.5	4.5	sig
prot564	989	2	4	1.2	4.8	2	3	6	7.2	ns
prot565	353	2	4	10.8	9	8	3	7.2	10.8	sig
prot566	382	6	3	12	14	6	11	14	18	ns
prot567	1092	6	1	4.5	7.5	5	5	10.5	1.5	ns
prot568	158	3	4	4.8	4.8	4	4	3.6	2.4	ns
prot569	829	1	3	7.2	5.4	4	1	7.2	5.4	ns
prot570	600	4	6	8	10	6	2	8	4	ns
prot571	743	3	1	9	1.5	1	2	6	4.5	ns
prot572	271	0	5	3.6	6	3	3	7.2	1.2	ns
prot573	774	1	2	14.4	1.8	1	1	7.2	9	ns
prot574	617	1	2	6	0	2	1	8	2	sig
prot575	120	168	158	253.5	240	205	169	261	226.5	ns
prot576	257	146	140	163.2	165.6	155	169	158.4	194.4	ns
prot577	138	137	148	268.2	199.8	134	140	264.6	264.6	ns
prot578	126	93	89	184	148	79	90	174	194	ns
prot579	126	96	88	162	157.5	70	81	102	120	ns
prot580	126	80	85	99.6	94.8	75	68	88.8	106.8	ns
prot581	126	89	84	140.4	189	117	139	230.4	235.8	sig
prot582	126	87	80	120	192	149	124	320	248	sig
prot583	126	80	89	123	138	128	155	202.5	210	sig
prot584	126	97	70	111.6	67.2	85	83	104.4	90	ns
prot585	433	98	70	151.2	171	83	79	144	160.2	ns
prot586	258	44	36	66	84	40	40	70	82	ns
prot587	219	25	19	55.5	43.5	23	37	36	39	ns
prot588	274	34	29	33.6	34.8	34	20	42	38.4	ns
prot589	211	26	15	32.4	43.2	24	22	39.6	41.4	ns
prot590	203	25	25	62	64	18	22	40	44	ns
prot591	210	23	25	30	42	29	24	34.5	33	ns
prot592	190	30	30	40.8	32.4	25	29	20.4	30	ns
prot593	164	22	23	43.2	30.6	24	29	41.4	41.4	sig
prot594	159	18	28	38	50	22	25	34	40	ns
prot595	171	21	23	33	24	11	17	25.5	27	ns
prot596	153	21	14	26.4	16.8	20	33	27.6	28.8	ns
prot597	176	18	28	46.8	36	15	18	28.8	39.6	ns
prot598	192	16	18	26	36	15	11	24	38	ns
prot599	352	23	14	30	24	9	12	28.5	33	ns
prot600	146	13	16	20.4	26.4	15	13	20.4	31.2	ns
prot601	323	14	14	5.4	23.4	14	18	25.2	18	ns
prot602	258	12	15	34	34	29	19	20	44	sig
prot603	152	15	17	15	15	12	15	15	16.5	ns
prot604	76	12	14	19.2	20.4	10	10	13.2	9.6	ns
prot605	128	10	18	30.6	23.4	16	29	39.6	48.6	sig
prot606	187	23	10	26	30	14	21	42	44	ns
prot607	160	19	15	33	18	11	7	22.5	18	ns
prot608	315	15	13	15.6	18	63	45	61.2	61.2	sig
prot609	129	8	11	12.6	12.6	15	12	28.8	27	ns
prot610	185	12	15	26	36	15	16	20	26	ns
prot611	146	10	15	9	18	12	7	21	19.5	ns
prot612	241	11	11	21.6	22.8	8	11	15.6	16.8	ns
prot613	222	16	19	21.6	21.6	17	18	46.8	28.8	sig
prot614	205	9	12	28	18	10	10	12	14	ns
prot615	240	14	12	16.5	15	17	13	30	21	sig
prot616	99	11	9	10.8	7.2	14	7	6	16.8	ns
prot617	643	11	8	30.6	18	10	13	27	10.8	ns
prot618	239	11	15	18	18	15	13	24	24	ns
prot619	383	12	3	18	19.5	25	18	34.5	34.5	sig
prot620	247	10	14	25.2	16.8	32	30	16.8	21.6	sig
prot621	189	10	7	9	32.4	9	10	14.4	18	ns
prot622	171	11	10	14	32	14	6	18	20	ns
prot623	326	10	9	10.5	16.5	10	11	21	16.5	ns
prot624	231	9	11	14.4	13.2	17	12	12	10.8	ns
prot625	153	7	7	10.8	12.6	8	11	18	9	ns
prot626	268	11	10	38	22	5	5	20	16	ns
prot627	204	4	11	13.5	4.5	11	13	15	6	ns
prot628	191	12	8	10.8	14.4	8	12	16.8	16.8	sig
prot629	114	15	14	16.2	12.6	13	12	23.4	18	sig
prot630	419	7	9	22	8	16	20	40	46	sig
prot631	141	9	14	18	16.5	6	10	18	18	ns
prot632	128	12	5	6	10.8	14	9	14.4	8.4	ns
prot633	164	4	7	18	9	16	14	16.2	19.8	sig
prot634	274	9	9	26	26	11	6	20	24	ns
prot635	188	8	11	19.5	16.5	8	16	18	19.5	ns
prot636	372	6	12	8.4	10.8	14	8	12	9.6	ns
prot637	365	9	9	18	10.8	10	7	21.6	12.6	ns
prot638	145	4	10	16	14	6	8	16	16	ns
prot639	159	6	10	6	10.5	11	5	10.5	13.5	ns
prot640	379	10	5	12	8.4	6	10	8.4	8.4	ns
prot641	190	9	10	21.6	16.2	4	8	10.8	32.4	ns
prot642	194	11	7	20	16	11	12	14	22	ns
prot643	178	14	5	13.5	9	11	13	19.5	33	sig
prot644	181	6	6	8.4	4.8	7	8	9.6	8.4	ns
prot645	321	9	7	14.4	16.2	6	7	7.2	14.4	ns
prot646	192	8	12	16	12	2	6	24	26	sig
prot647	352	9	7	9	7.5	8	7	9	4.5	ns
prot648	118	5	8	12	12	14	5	19.2	15.6	sig
prot649	410	8	7	18	5.4	8	5	7.2	7.2	ns
prot650	403	8	6	12	8	5	6	6	16	ns
prot651	199	11	8	13.5	12	10	11	6	16.5	ns
prot652	457	7	8	16.8	7.2	10	6	12	9.6	ns
prot653	221	6	5	12.6	14.4	5	8	10.8	9	ns
prot654	216	4	8	18	18	5	6	8	16	ns
prot655	217	6	12	9	9	14	14	30	22.5	sig
prot656	172	5	4	10.8	10.8	3	8	8.4	3.6	ns
prot657	268	2	6	9	3.6	6	5	14.4	7.2	ns
prot658	583	8	8	14	16	6	11	24	26	sig
prot659	229	5	5	13.5	12	9	4	6	12	ns
prot660	177	10	3	6	10.8	5	5	7.2	6	ns
prot661	142	5	5	14.4	19.8	9	9	10.8	12.6	ns
prot662	178	6	4	16	12	8	12	10	6	ns
prot663	111	6	3	9	12	8	8	6	4.5	ns
prot664	116	10	4	7.2	12	6	4	4.8	8.4	ns
prot665	325	6	8	14.4	9	8	5	14.4	7.2	ns
prot666	268	9	7	12	6	4	6	8	12	ns
prot667	599	8	9	12	19.5	6	4	10.5	18	ns
prot668	341	6	5	7.2	10.8	5	5	4.8	6	ns
prot669	172	7	4	12.6	16.2	3	5	7.2	7.2	ns
prot670	204	2	5	12	6	8	3	14	16	ns
prot671	171	6	8	12	12	4	7	1.5	9	ns
prot672	255	5	5	4.8	4.8	5	7	10.8	15.6	sig
prot673	180	1	4	5.4	12.6	2	4	36	21.6	sig
prot674	215	10	3	8	10	4	2	4	2	ns
prot675	211	9	6	4.5	9	27	21	36	40.5	sig
prot676	234	5	3	6	10.8	10	6	6	6	ns
prot677	214	5	2	5.4	3.6	4	11	7.2	9	sig
prot678	180	7	5	12	6	6	1	10	20	ns
prot679	292	7	4	6	4.5	7	8	6	7.5	ns
prot680	387	4	5	2.4	6	4	2	7.2	1.2	ns
prot681	283	2	4	7.2	12.6	6	5	1.8	5.4	ns
prot682	351	4	7	2	6	4	3	2	6	ns
prot683	502	6	6	4.5	1.5	7	2	3	6	ns
prot684	484	4	5	7.2	2.4	5	3	6	2.4	ns
prot685	345	5	4	10.8	9	3	4	10.8	5.4	ns
prot686	448	4	0	4	4	1	6	0	10	ns
prot687	277	2	2	4.5	12	3	7	0	3	ns
prot688	737	4	5	4.8	3.6	8	6	8.4	6	ns
prot689	159	6	2	3.6	10.8	5	4	7.2	12.6	ns
prot690	153	7	6	6	10	18	9	18	18	sig
prot691	321	6	6	9	6	1	2	4.5	4.5	ns
prot692	373	3	3	12	7.2	4	9	6	4.8	ns
prot693	124	5	7	12.6	3.6	3	9	32.4	16.2	sig
prot694	330	4	1	6	2	6	2	8	4	sig
prot695	319	3	4	7.5	7.5	3	3	7.5	6	ns
prot696	272	5	2	4.8	7.2	6	3	4.8	2.4	ns
prot697	296	6	3	3.6	7.2	2	1	3.6	9	ns
prot698	167	4	0	6	10	0	5	4	4	ns
prot699	832	5	3	7.5	12	4	3	1.5	4.5	ns
prot700	461	5	3	6	6	4	1	4.8	1.2	ns
prot701	152	7	5	10.8	10.8	6	4	1.8	3.6	ns
prot702	247	3	3	8	10	4	4	20	10	ns
prot703	311	3	3	6	7.5	4	4	12	7.5	ns
prot704	299	2	4	4.8	6	1	5	1.2	2.4	ns
prot705	383	2	1	1.8	1.8	9	3	5.4	9	ns
prot706	426	1	4	4	8	3	2	6	10	ns
prot707	155	4	3	0	10.5	5	4	6	6	ns
prot708	989	4	2	3.6	4.8	1	2	1.2	3.6	ns
prot709	187	4	0	9	1.8	2	5	12.6	7.2	sig
prot710	366	4	3	6	2	2	2	2	2	ns
prot711	715	5	6	9	6	3	0	6	3	ns
prot712	830	4	0	2.4	4.8	4	4	6	0	ns
prot713	177	2	2	12.6	1.8	3	3	3.6	7.2	ns
prot714	632	2	3	2	14	4	4	4	8	ns
prot715	444	1	4	7.5	6	3	4	7.5	6	ns
prot716	1241	3	4	3.6	3.6	0	1	3.6	1.2	ns
prot717	685	5	1	3.6	1.8	3	3	0	1.8	ns
prot718	387	1	2	6	6	4	1	2	6	ns
prot719	322	1	1	0	3	3	1	3	4.5	ns
prot720	735	1	2	1.2	0	1	1	3.6	0	ns
prot721	186	31	38	97.2	61.2	47	60	73.8	109.8	sig
prot722	156	33	64	76	86	92	60	172	196	sig
prot723	282	40	39	51	58.5	54	29	52.5	58.5	ns
prot724	140	34	28	31.2	33.6	33	33	48	32.4	ns
prot725	137	24	30	36	36	20	22	46.8	43.2	ns
prot726	124	20	19	52	58	90	75	132	132	sig
prot727	169	26	19	19.5	33	20	15	31.5	27	ns
prot728	142	25	28	24	26.4	21	20	20.4	28.8	ns
prot729	162	23	33	36	45	17	26	34.2	61.2	ns
prot730	200	25	24	44	48	26	39	48	54	sig
prot731	156	22	18	13.5	27	14	21	22.5	27	ns
prot732	306	26	14	25.2	21.6	17	20	14.4	19.2	ns
prot733	174	14	12	30.6	34.2	11	23	28.8	34.2	ns
prot734	194	16	17	34	30	26	20	44	52	sig
prot735	103	15	20	25.5	19.5	13	22	22.5	30	ns
prot736	172	21	12	13.2	12	19	18	14.4	14.4	ns
prot737	180	11	15	16.2	14.4	11	29	41.4	57.6	sig
prot738	184	7	14	16	20	12	15	34	24	ns
prot739	230	14	13	19.5	27	51	30	49.5	76.5	sig
prot740	187	16	13	13.2	18	16	9	16.8	15.6	ns
prot741	189	11	9	18	12.6	14	11	21.6	25.2	ns
prot742	180	16	14	34	32	11	13	30	28	ns
prot743	294	15	11	12	9	39	27	58.5	49.5	sig
prot744	186	10	15	19.2	12	12	12	18	12	ns
prot745	225	6	8	14.4	14.4	12	8	28.8	23.4	ns
prot746	174	13	11	22	18	16	22	54	28	sig
prot747	208	10	11	21	9	22	9	22.5	12	ns
prot748	217	8	6	6	7.2	10	10	9.6	12	ns
prot749	112	13	11	16.2	19.8	11	9	14.4	14.4	ns
prot750	206	12	12	18	30	20	12	28	22	ns
prot751	166	7	14	12	16.5	14	12	15	13.5	ns
prot752	113	9	9	10.8	7.2	14	7	8.4	8.4	ns
prot753	169	9	14	9	18	6	13	14.4	14.4	ns
prot754	313	6	11	18	20	12	10	8	26	ns
prot755	197	12	11	12	12	12	10	9	10.5	ns
prot756	124	9	7	9.6	4.8	10	9	8.4	12	ns
prot757	246	6	4	9	12.6	13	9	9	14.4	ns
prot758	258	10	5	14	20	10	7	20	16	ns
prot759	168	12	10	9	12	11	6	9	7.5	ns
prot760	260	6	6	8.4	4.8	5	5	8.4	9.6	ns
prot761	243	10	8	14.4	16.2	11	5	19.8	9	ns
prot762	124	8	4	16	14	8	10	6	20	ns
prot763	208	5	8	12	25.5	33	12	54	36	sig
prot764	217	6	6	8.4	3.6	6	9	7.2	4.8	ns
prot765	197	10	10	21.6	16.2	10	22	28.8	3.6	sig
prot766	177	6	7	8	12	2	5	4	2	ns
prot767	146	6	5	9	9	16	7	3	15	sig
prot768	157	8	6	3.6	1.2	9	7	9.6	2.4	ns
prot769	270	3	7	1.8	9	6	7	10.8	3.6	ns
prot770	264	9	6	16	16	8	10	14	12	ns
prot771	274	9	2	12	4.5	8	4	18	30	sig
prot772	156	3	5	9.6	3.6	18	8	12	12	sig
prot773	252	10	6	14.4	5.4	3	2	12.6	9	ns
prot774	356	7	5	20	14	5	11	20	14	ns
prot775	180	7	9	7.5	4.5	12	12	9	9	sig
prot776	251	7	5	6	7.2	5	4	6	4.8	ns
prot777	156	8	10	16.2	1.8	4	8	19.8	14.4	ns
prot778	227	6	7	12	10	7	5	20	6	ns
prot779	116	4	4	9	6	4	5	4.5	4.5	ns
prot780	154	8	4	3.6	4.8	9	6	2.4	12	sig
prot781	198	5	3	12.6	14.4	5	4	12.6	21.6	ns
prot782	236	5	4	26	6	10	6	52	28	sig
prot783	184	4	7	6	9	7	9	7.5	7.5	ns
prot784	122	3	6	7.2	3.6	9	14	10.8	7.2	sig
prot785	91	4	4	1.8	5.4	5	3	9	16.2	ns
prot786	274	6	16	20	14	5	7	8	8	ns
prot787	152	6	2	7.5	4.5	3	1	4.5	4.5	ns
prot788	162	5	1	4.8	4.8	3	3	8.4	8.4	ns
prot789	158	11	8	10.8	10.8	24	24	27	21.6	sig
prot790	463	4	8	16	14	2	5	8	30	ns
prot791	312	5	6	9	9	4	6	9	7.5	ns
prot792	261	7	3	6	4.8	8	4	4.8	2.4	ns
prot793	392	3	2	10.8	9	11	9	36	39.6	sig
prot794	182	5	5	16	8	8	3	6	4	ns
prot795	310	8	3	4.5	3	5	2	12	7.5	ns
prot796	382	5	8	9.6	4.8	9	9	6	2.4	ns
prot797	113	4	6	12.6	5.4	4	13	3.6	19.8	sig
prot798	111	5	2	6	8	7	4	6	6	ns
prot799	418	1	5	10.5	4.5	8	5	7.5	9	ns
prot800	185	8	9	4.8	6	1	10	1.2	8.4	ns
prot801	163	6	4	9	3.6	4	3	9	3.6	ns
prot802	238	7	5	16	10	6	2	6	2	ns
prot803	282	6	5	6	7.5	8	2	3	3	sig
prot804	305	4	6	2.4	4.8	6	4	6	6	ns
prot805	292	1	3	0	5.4	7	5	5.4	3.6	ns
prot806	427	3	1	4	12	2	1	12	6	ns
prot807	234	4	3	7.5	7.5	5	7	3	9	ns
prot808	233	9	12	4.8	4.8	11	5	13.2	2.4	sig
prot809	425	3	5	9	12.6	6	21	43.2	27	sig
prot810	95	8	6	14	12	4	4	10	16	ns
prot811	241	5	2	4.5	10.5	4	8	12	3	sig
prot812	201	3	4	4.8	1.2	5	4	2.4	0	ns
prot813	474	4	4	1.8	7.2	2	2	9	7.2	ns
prot814	437	4	1	8	2	3	2	14	14	ns
prot815	411	4	1	4.5	7.5	5	5	7.5	10.5	ns
prot816	333	3	3	6	3.6	2	3	1.2	3.6	ns
prot817	449	2	0	1.8	3.6	6	3	14.4	3.6	sig
prot818	256	3	0	4	6	1	8	8	4	ns
prot819	292	3	0	4.5	3	3	6	4.5	3	ns
prot820	669	4	4	6	9.6	0	4	3.6	8.4	ns
prot821	378	2	4	3.6	5.4	4	2	10.8	0	ns
prot822	373	1	8	4	8	4	4	4	6	ns
prot823	327	1	6	0	4.5	2	3	6	3	ns
prot824	180	2	1	6	2.4	2	1	2.4	6	ns
prot825	357	3	4	1.8	7.2	2	6	7.2	5.4	ns
prot826	791	1	4	4	8	1	5	6	8	ns
prot827	1037	6	3	3	7.5	7	11	7.5	3	sig
prot828	223	3	2	3.6	2.4	1	2	1.2	1.2	ns
prot829	417	4	4	5.4	3.6	5	5	10.8	9	ns
prot830	310	1	1	6	8	1	1	4	0	ns
prot831	796	2	2	1.5	4.5	3	3	1.5	0	ns
prot832	385	4	1	2.4	3.6	1	5	1.2	3.6	ns
prot833	399	1	2	3.6	7.2	3	2	1.8	3.6	ns
prot834	661	2	5	2	2	2	3	6	2	ns
prot835	648	4	2	0	3	4	2	6	0	ns
prot836	172	1	2	7.2	2.4	1	2	1.2	0	ns
prot837	459	3	1	5.4	3.6	4	2	14.4	3.6	sig
prot838	266	0	3	0	6	3	3	2	6	ns
prot839	85	46	49	66	70.5	50	42	54	94.5	ns
prot840	185	45	74	70.8	74.4	46	66	67.2	64.8	ns
prot841	130	47	64	81	91.8	59	40	97.2	109.8	ns
prot842	128	55	53	162	96	51	56	92	108	ns
prot843	130	64	60	81	75	81	93	120	138	sig
prot844	150	55	49	69.6	56.4	138	171	176.4	241.2	sig
prot845	94	27	51	72	77.4	88	66	180	122.4	sig
prot846	154	24	24	38	54	29	24	60	46	ns
prot847	76	29	22	46.5	37.5	34	19	54	46.5	ns
prot848	213	16	18	24	24	44	28	40.8	60	sig
prot849	51	18	18	50.4	45	18	28	41.4	30.6	ns
prot850	198	16	16	16	44	17	23	32	24	ns
prot851	150	19	12	25.5	31.5	21	15	19.5	16.5	ns
prot852	161	20	17	10.8	19.2	18	18	36	28.8	sig
prot853	227	13	17	30.6	19.8	16	15	34.2	23.4	ns
prot854	56	11	16	32	30	9	17	32	22	ns
prot855	107	13	13	12	28.5	13	14	30	19.5	ns
prot856	85	12	7	15.6	18	45	51	61.2	68.4	sig
prot857	191	10	10	12.6	28.8	14	30	32.4	36	sig
prot858	207	11	15	24	16	14	9	14	18	ns
prot859	313	15	7	18	15	16	9	19.5	16.5	ns
prot860	150	8	4	12	15.6	10	13	7.2	9.6	ns
prot861	446	14	9	14.4	25.2	11	9	9	32.4	ns
prot862	165	9	6	38	20	6	6	12	22	ns
prot863	164	9	7	15	22.5	11	11	21	24	ns
prot864	183	19	6	12	14.4	10	20	19.2	10.8	ns
prot865	112	10	13	23.4	25.2	15	9	10.8	25.2	ns
prot866	99	17	14	20	24	12	7	18	18	ns
prot867	162	16	9	13.5	13.5	12	20	13.5	10.5	ns
prot868	294	12	14	12	7.2	7	10	10.8	14.4	ns
prot869	219	8	13	12.6	16.2	7	16	10.8	14.4	ns
prot870	139	10	6	24	30	13	13	26	32	ns
prot871	1091	9	10	15	25.5	12	7	13.5	12	ns
prot872	153	8	7	12	16.8	10	11	8.4	4.8	ns
prot873	122	12	8	27	23.4	8	14	19.8	10.8	ns
prot874	308	9	6	10	6	11	9	14	16	ns
prot875	274	6	6	12	12	8	8	13.5	10.5	ns
prot876	168	10	11	10.8	7.2	11	8	16.8	12	ns
prot877	157	6	5	18	19.8	14	12	18	21.6	sig
prot878	171	10	13	22	18	6	10	22	18	ns
prot879	163	7	8	13.5	12	5	8	22.5	10.5	ns
prot880	78	8	10	13.2	9.6	10	11	6	10.8	ns
prot881	177	5	14	12.6	18	20	8	25.2	25.2	sig
prot882	198	9	2	30	16	10	5	8	18	ns
prot883	322	8	10	16.5	13.5	3	9	10.5	9	ns
prot884	145	8	9	9.6	7.2	10	8	10.8	15.6	ns
prot885	224	11	8	19.8	7.2	9	10	18	12.6	ns
prot886	155	10	6	14	10	3	5	12	16	ns
prot887	102	10	9	4.5	4.5	5	5	12	7.5	ns
prot888	207	7	13	4.8	6	10	8	4.8	13.2	ns
prot889	480	3	8	10.8	3.6	3	5	10.8	5.4	ns
prot890	104	7	5	12	18	9	10	12	14	ns
prot891	204	6	3	12	7.5	8	9	9	24	ns
prot892	248	6	6	10.8	4.8	7	10	13.2	4.8	ns
prot893	157	11	5	12.6	9	4	5	7.2	5.4	ns
prot894	132	9	3	10	10	5	8	12	8	ns
prot895	214	6	9	13.5	19.5	4	6	13.5	10.5	ns
prot896	219	3	4	7.2	9.6	4	2	13.2	7.2	ns
prot897	193	4	2	21.6	5.4	7	7	9	14.4	ns
prot898	155	10	7	4	10	2	3	18	8	ns
prot899	239	5	8	3	9	7	5	10.5	10.5	ns
prot900	116	5	7	6	4.8	5	7	6	14.4	ns
prot901	211	6	6	5.4	9	8	4	10.8	10.8	ns
prot902	156	5	7	10	14	5	10	12	12	ns
prot903	246	5	4	7.5	7.5	3	8	10.5	13.5	ns
prot904	218	2	4	8.4	7.2	7	3	12	6	ns
prot905	201	4	3	7.2	14.4	7	9	23.4	12.6	sig
prot906	111	6	9	10	6	7	4	8	16	ns
prot907	175	2	5	1.5	4.5	0	9	13.5	10.5	ns
prot908	195	6	7	1.2	3.6	5	8	10.8	13.2	ns
prot909	292	3	7	3.6	19.8	8	6	16.2	3.6	ns
prot910	173	5	3	4	10	4	6	8	8	ns
prot911	284	3	4	9	7.5	6	7	7.5	9	sig
prot912	151	4	6	2.4	3.6	7	7	2.4	6	ns
prot913	165	7	8	10.8	12.6	15	6	27	10.8	sig
prot914	132	8	4	6	8	8	3	10	10	ns
prot915	177	4	6	12	6	7	9	9	4.5	ns
prot916	137	5	5	3.6	6	18	11	19.2	15.6	sig
prot917	325	1	8	7.2	7.2	2	8	9	12.6	ns
prot918	192	2	4	12	8	9	6	8	8	ns
prot919	170	3	5	6	4.5	4	5	3	6	ns
prot920	157	3	8	4.8	3.6	12	21	14.4	36	sig
prot921	192	3	4	14.4	9	5	5	5.4	10.8	ns
prot922	474	2	3	10	10	9	9	16	8	sig
prot923	186	1	3	4.5	9	6	4	7.5	4.5	ns
prot924	428	4	4	6	6	5	1	6	4.8	sig
prot925	191	4	4	12.6	16.2	3	4	10.8	10.8	ns
prot926	169	1	1	8	12	7	7	10	18	sig
prot927	166	3	8	7.5	4.5	4	7	9	3	ns
prot928	290	6	2	4.8	8.4	2	5	7.2	6	sig
prot929	216	3	3	5.4	12.6	2	12	3.6	3.6	sig
prot930	103	3	3	2	10	8	6	32	8	sig
prot931	271	7	4	4.5	4.5	1	4	4.5	6	ns
prot932	147	2	3	6	2.4	9	18	7.2	14.4	sig
prot933	135	6	4	5.4	9	4	9	9	9	sig
prot934	135	4	2	6	6	1	5	8	12	ns
prot935	135	5	5	9	7.5	5	3	6	4.5	ns
prot936	135	5	6	1.2	2.4	6	4	4.8	6	ns
prot937	321	2	1	9	5.4	12	4	14.4	7.2	sig
prot938	164	2	0	10	4	1	3	8	10	ns
prot939	113	3	2	6	4.5	3	4	6	3	ns
prot940	271	3	3	7.2	1.2	3	9	3.6	18	sig
prot941	204	5	2	5.4	9	2	5	3.6	1.8	ns
prot942	276	0	2	6	20	2	5	6	6	ns
prot943	108	2	3	3	3	2	2	4.5	7.5	ns
prot944	91	7	1	4.8	4.8	1	4	6	9.6	ns
prot945	325	2	3	3.6	7.2	3	2	0	1.8	ns
prot946	114	4	0	2	8	2	2	4	6	ns
prot947	277	1	0	1.5	3	3	3	6	3	ns
prot948	118	4	3	3.6	4.8	2	2	4.8	2.4	sig
prot949	121	3	4	5.4	3.6	1	4	3.6	3.6	ns
prot950	198	4	2	2	8	2	0	10	10	ns
prot951	237	1	1	3	3	3	2	3	3	ns
prot952	220	4	2	3.6	3.6	10	6	2.4	1.2	sig
prot953	406	1	1	3.6	5.4	2	3	1.8	1.8	ns
prot954	391	3	2	6	2	1	1	8	4	ns
prot955	189	0	2	1.5	1.5	0	1	3	6	ns
prot956	232	3	1	0	3.6	4	6	9.6	2.4	sig
prot957	470	4	2	3.6	3.6	0	3	3.6	3.6	ns
prot958	527	1	3	0	4	0	2	2	2	ns
prot959	141	0	2	3	1.5	3	2	0	3	ns
prot960	602	4	0	4.8	2.4	1	3	1.2	2.4	ns
prot961	109	31	25	34.2	30.6	20	35	64.8	61.2	sig
prot962	258	38	29	44	52	20	30	70	46	ns
prot963	168	19	10	21	28.5	14	11	31.5	25.5	ns
prot964	177	15	15	18	18	20	12	21.6	24	ns
prot965	104	8	13	21.6	23.4	40	23	57.6	32.4	sig
prot966	187	5	11	14	30	4	13	22	28	ns
prot967	134	7	9	15	16.5	17	15	13.5	28.5	ns
prot968	153	11	12	14.4	15.6	16	19	10.8	13.2	ns
prot969	125	10	11	32.4	12.6	16	10	12.6	16.2	ns
prot970	242	13	8	32	16	10	9	14	22	ns
prot971	128	8	14	13.5	7.5	24	30	72	72	sig
prot972	160	9	12	3.6	13.2	12	6	8.4	10.8	ns
prot973	65	12	10	28.8	18	14	14	19.8	10.8	ns
prot974	143	11	10	32	26	10	20	28	24	ns
prot975	131	13	12	13.5	22.5	16	13	19.5	31.5	ns
prot976	128	10	10	15.6	13.2	12	14	12	15.6	ns
prot977	76	13	3	9	5.4	7	4	12.6	16.2	ns
prot978	95	10	10	24	20	9	12	16	22	ns
prot979	70	13	9	15	15	22	14	54	30	sig
prot980	136	16	19	14.4	6	7	13	14.4	3.6	ns
prot981	116	11	17	14.4	12.6	14	23	25.2	41.4	sig
prot982	108	14	10	14	14	11	10	14	34	ns
prot983	195	10	6	15	6	14	6	15	16.5	ns
prot984	145	9	5	9.6	9.6	12	7	8.4	9.6	sig
prot985	102	5	10	14.4	16.2	11	13	18	19.8	ns
prot986	173	7	3	10	8	4	1	18	14	ns
prot987	212	8	8	10.5	7.5	5	6	10.5	10.5	ns
prot988	116	10	9	9.6	2.4	7	6	12	9.6	sig
prot989	219	5	10	10.8	16.2	5	6	28.8	21.6	sig
prot990	312	7	6	14	20	5	11	14	14	ns
prot991	78	7	6	12	6	8	5	13.5	9	ns
prot992	193	5	5	4.8	7.2	18	30	36	28.8	sig
prot993	500	3	4	14.4	12.6	5	4	10.8	10.8	ns
prot994	195	5	2	4	12	6	6	12	6	ns
prot995	177	8	6	4.5	16.5	6	8	12	10.5	sig
prot996	224	7	9	10.8	7.2	7	6	10.8	7.2	ns
prot997	239	5	2	9	0	4	4	7.2	12.6	ns
prot998	223	4	6	18	12	5	6	14	18	ns
prot999	113	6	3	4.5	9	6	7	9	7.5	sig
prot1000	94	5	5	10.8	3.6	6	2	4.8	4.8	ns
prot1001	74	6	2	7.2	3.6	8	8	14.4	12.6	ns
prot1002	265	4	0	12	8	9	3	2	8	ns
prot1003	225	6	3	3	7.5	12	9	36	18	sig
prot1004	129	4	5	3.6	7.2	2	11	4.8	9.6	ns
prot1005	210	1	5	10.8	1.8	10	14	36	14.4	sig
prot1006	248	2	8	12	8	6	4	12	8	ns
prot1007	158	4	4	7.5	12	3	6	13.5	12	ns
prot1008	68	8	6	3.6	7.2	2	6	26.4	4.8	sig
prot1009	68	3	8	10.8	7.2	8	12	18	21.6	sig
prot1010	548	3	7	10	6	4	9	10	8	ns
prot1011	123	3	5	4.5	3	4	5	6	6	ns
prot1012	181	4	3	1.2	4.8	2	2	10.8	7.2	ns
prot1013	824	4	5	5.4	10.8	7	2	3.6	14.4	ns
prot1014	250	2	3	2	10	3	4	4	10	ns
prot1015	242	2	4	4.5	3	8	4	13.5	6	sig
prot1016	186	2	3	2.4	8.4	2	2	0	6	ns
prot1017	228	5	8	9	10.8	5	9	10.8	7.2	ns
prot1018	106	7	3	8	4	8	4	24	4	sig
prot1019	135	7	4	6	12	6	7	6	3	sig
prot1020	173	3	4	2.4	3.6	4	4	8.4	8.4	sig
prot1021	245	5	4	5.4	10.8	4	6	10.8	5.4	ns
prot1022	98	5	2	6	10	5	3	8	4	ns
prot1023	149	3	5	3	4.5	5	1	6	3	ns
prot1024	136	2	2	2.4	8.4	1	1	6	3.6	ns
prot1025	335	4	4	5.4	3.6	2	3	9	10.8	ns
prot1026	81	6	2	4	12	3	3	2	6	ns
prot1027	124	2	1	10.5	4.5	3	2	9	4.5	ns
prot1028	204	1	3	2.4	3.6	12	4	21.6	9.6	sig
prot1029	124	4	2	9	7.2	1	2	7.2	12.6	ns
prot1030	231	5	6	14	6	4	2	10	8	ns
prot1031	192	6	8	9	6	4	5	10.5	4.5	ns
prot1032	514	2	4	0	3.6	3	2	0	2.4	ns
prot1033	277	4	4	10.8	1.8	4	4	9	3.6	ns
prot1034	159	1	3	8	14	2	4	10	2	ns
prot1035	190	5	4	4.5	3	7	8	6	4.5	ns
prot1036	225	2	2	7.2	6	4	5	6	6	ns
prot1037	57	2	5	3.6	3.6	2	8	1.8	7.2	ns
prot1038	153	5	9	16	6	4	4	6	8	ns
prot1039	91	5	6	7.5	10.5	4	9	21	3	sig
prot1040	94	2	4	1.2	6	4	6	2.4	24	sig
prot1041	112	3	3	9	3.6	3	3	0	5.4	ns
prot1042	336	3	5	8	12	3	3	6	8	ns
prot1043	241	4	4	3	7.5	2	8	6	6	ns
prot1044	108	5	1	6	7.2	2	8	1.2	6	ns
prot1045	117	5	4	7.2	3.6	1	4	5.4	9	ns
prot1046	286	3	2	12	12	5	3	2	4	ns
prot1047	122	1	0	6	6	4	4	6	12	sig
prot1048	273	4	5	7.2	4.8	2	0	1.2	4.8	ns
prot1049	237	4	4	3.6	12.6	8	1	7.2	3.6	ns
prot1050	222	0	2	8	12	5	2	2	8	ns
prot1051	799	5	3	3	7.5	1	0	4.5	3	ns
prot1052	125	1	2	1.2	6	3	2	3.6	4.8	ns
prot1053	98	3	3	1.8	0	1	5	1.8	9	sig
prot1054	153	2	3	4	2	1	3	4	8	ns
prot1055	186	4	5	1.5	1.5	6	3	9	9	sig
prot1056	188	3	0	3.6	0	2	2	3.6	1.2	ns
prot1057	127	1	3	7.2	3.6	0	2	1.8	1.8	ns
prot1058	65	115	118	228	224	107	130	226	268	ns
prot1059	115	39	54	61.5	58.5	53	52	76.5	85.5	ns
prot1060	65	34	23	36	33.6	27	26	49.2	37.2	ns
prot1061	90	18	19	36	32.4	21	18	54	27	ns
prot1062	120	12	12	36	18	16	21	26	20	ns
prot1063	83	10	6	12	12	6	11	10.5	16.5	ns
prot1064	177	8	6	7.2	9.6	6	10	8.4	9.6	ns
prot1065	59	8	10	19.8	14.4	7	11	10.8	23.4	sig
prot1066	97	3	11	26	20	11	12	30	6	ns
prot1067	188	10	7	10.5	7.5	6	11	12	9	sig
prot1068	82	14	12	10.8	12	7	11	13.2	8.4	ns
prot1069	109	11	3	18	12.6	15	8	16.2	14.4	ns
prot1070	109	9	11	14	16	6	6	16	28	sig
prot1071	168	8	5	9	13.5	7	4	18	18	ns
prot1072	188	10	9	6	8.4	6	10	15.6	12	ns
prot1073	82	10	9	16.2	10.8	18	16	10.8	39.6	sig
prot1074	75	7	7	20	14	8	7	18	8	ns
prot1075	151	3	10	7.5	9	2	6	10.5	10.5	ns
prot1076	175	8	6	10.8	4.8	6	7	9.6	6	ns
prot1077	116	6	5	1.8	9	9	6	9	10.8	ns
prot1078	161	6	5	14	6	7	4	12	20	ns
prot1079	95	4	6	7.5	10.5	7	6	9	9	ns
prot1080	101	4	4	8.4	3.6	4	4	2.4	8.4	ns
prot1081	175	7	5	7.2	14.4	10	6	7.2	5.4	ns
prot1082	401	8	6	14	6	10	4	8	10	ns
prot1083	214	7	8	9	12	16	22	19.5	7.5	sig
prot1084	215	4	4	2.4	4.8	3	5	6	6	ns
prot1085	152	5	9	7.2	3.6	6	6	14.4	14.4	ns
prot1086	125	6	7	10	6	3	4	10	4	ns
prot1087	154	7	3	9	6	5	3	1.5	6	ns
prot1088	119	2	3	6	10.8	14	4	14.4	12	sig
prot1089	145	6	3	14.4	9	6	7	5.4	1.8	ns
prot1090	256	4	4	10	20	2	3	8	6	ns
prot1091	119	2	3	10.5	3	6	5	4.5	6	ns
prot1092	159	5	6	1.2	3.6	1	2	6	1.2	ns
prot1093	91	5	8	3.6	5.4	8	10	16.2	3.6	ns
prot1094	396	6	2	8	18	9	12	16	20	sig
prot1095	205	4	3	6	6	0	2	6	6	ns
prot1096	108	2	2	2.4	2.4	2	0	1.2	3.6	ns
prot1097	71	8	4	10.8	14.4	6	2	1.8	7.2	sig
prot1098	259	4	2	12	12	3	2	4	4	ns
prot1099	191	6	5	4.5	6	5	4	6	4.5	ns
prot1100	147	3	5	4.8	4.8	3	0	0	8.4	ns
prot1101	292	4	3	9	7.2	2	8	5.4	3.6	ns
prot1102	69	1	0	10	8	4	5	4	4	ns
prot1103	245	6	1	13.5	6	2	7	12	6	ns
prot1104	146	2	2	2.4	2.4	4	2	4.8	3.6	ns
prot1105	351	2	1	5.4	7.2	4	3	1.8	1.8	ns
prot1106	106	5	4	12	2	3	3	8	12	ns
prot1107	180	3	3	4.5	7.5	2	2	4.5	6	ns
prot1108	199	4	9	6	7.2	2	4	6	4.8	ns
prot1109	185	5	3	5.4	5.4	2	4	10.8	1.8	ns
prot1110	182	1	4	4	8	4	3	8	6	ns
prot1111	59	3	3	1.5	1.5	1	6	4.5	3	ns
prot1112	173	1	2	2.4	4.8	2	1	7.2	3.6	ns
prot1113	105	3	1	1.8	5.4	3	4	0	7.2	ns
prot1114	79	3	2	10	2	2	2	12	4	sig
prot1115	94	5	3	1.5	6	3	1	1.5	4.5	ns
prot1116	235	2	3	2.4	2.4	1	1	0	8.4	ns
prot1117	99	0	6	1.8	5.4	1	1	1.8	1.8	ns
prot1118	103	3	1	6	2	0	4	4	2	ns
prot1119	226	2	0	4.5	1.5	2	3	0	6	ns
prot1120	168	6	1	2.4	4.8	6	6	2.4	3.6	ns
prot1121	454	1	2	3.6	5.4	7	4	0	3.6	ns
prot1122	92	4	2	10	2	1	5	0	4	ns
prot1123	99	1	4	0	4.5	6	3	4.5	9	sig
prot1124	116	1	3	3.6	2.4	2	3	2.4	1.2	ns
prot1125	90	2	1	3.6	7.2	1	3	3.6	0	ns
prot1126	87	3	1	6	2	4	1	6	6	ns
prot1127	294	0	7	4.5	0	6	2	0	4.5	ns
prot1128	354	4	5	1.2	1.2	2	1	6	1.2	ns
prot1129	216	0	4	3.6	3.6	2	4	5.4	10.8	ns
prot1130	138	4	4	6	10	5	0	4	6	ns
prot1131	187	0	2	3	4.5	1	2	1.5	3	ns
prot1132	495	2	4	2.4	1.2	2	1	1.2	4.8	ns
prot1133	406	1	2	1.8	1.8	2	5	3.6	1.8	ns
prot1134	382	3	0	2	6	1	2	2	6	ns
prot1135	272	1	1	0	6	3	0	1.5	0	ns
prot1136	71	23	23	25.2	18	23	22	32.4	22.8	ns
prot1137	105	20	18	43.2	37.8	23	18	37.8	54	ns
prot1138	234	33	13	42	28	25	21	48	34	ns
prot1139	112	27	20	21	21	13	16	28.5	18	sig
prot1140	114	11	13	13.2	14.4	21	14	18	12	ns
prot1141	112	8	9	9	5.4	10	11	19.8	14.4	ns
prot1142	166	8	7	12	14	5	6	30	20	ns
prot1143	104	7	6	10.5	4.5	10	8	9	12	ns
prot1144	376	10	8	14.4	9.6	4	16	33.6	21.6	sig
prot1145	83	6	2	9	14.4	10	6	25.2	14.4	sig
prot1146	51	5	8	8	4	4	6	22	6	ns
prot1147	74	4	5	21	7.5	12	2	9	12	sig
prot1148	74	5	8	4.8	6	12	26	12	12	sig
prot1149	117	10	7	1.8	9	2	4	5.4	14.4	ns
prot1150	106	5	4	10	14	9	7	14	22	sig
prot1151	110	2	6	16.5	6	4	1	9	3	ns
prot1152	73	7	3	2.4	2.4	6	1	2.4	6	ns
prot1153	113	4	2	5.4	9	12	12	3.6	5.4	sig
prot1154	358	3	6	12	0	4	2	12	16	ns
prot1155	99	9	2	3	10.5	3	7	6	6	ns
prot1156	115	5	2	1.2	1.2	1	3	1.2	3.6	ns
prot1157	180	8	0	5.4	9	5	0	3.6	1.8	ns
prot1158	67	5	4	6	12	5	4	4	6	ns
prot1159	99	5	2	3	3	0	2	4.5	0	ns
prot1160	99	3	1	4.8	1.2	1	1	7.2	3.6	ns
prot1161	99	0	1	9	5.4	2	2	3.6	9	ns
prot1162	98	4	2	10	6	0	5	2	0	ns
prot1163	165	4	3	6	4.5	8	2	4.5	3	ns
prot1164	76	5	1	3.6	0	2	2	2.4	3.6	ns
prot1165	90	4	2	5.4	0	1	0	12.6	7.2	ns
prot1166	113	0	5	0	0	3	2	4	2	ns
prot1167	90	5	2	0	6	6	2	4.5	4.5	ns
prot1168	163	7	1	3.6	3.6	1	2	3.6	0	ns
prot1169	102	3	2	5.4	18	1	2	1.8	5.4	ns
prot1170	183	2	2	8	8	2	6	4	8	sig
prot1171	98	3	3	4.5	4.5	5	1	3	0	ns
prot1172	146	5	3	1.2	2.4	4	5	4.8	6	ns
prot1173	145	1	6	0	0	2	3	5.4	5.4	ns
prot1174	166	2	2	2	16	1	4	2	8	sig
prot1175	100	3	1	6	0	1	2	3	1.5	ns
prot1176	393	2	4	3.6	2.4	2	1	4.8	2.4	ns
prot1177	89	3	4	3.6	3.6	4	1	3.6	9	sig
prot1178	391	1	2	4	0	2	3	0	0	ns
prot1179	89	1	1	3	4.5	3	2	4.5	4.5	sig
prot1180	1106	6	4	12	12	10	13	14.4	7.2	ns
prot1181	3227	3	6	14.4	23.4	16	10	25.2	14.4	sig
prot1182	539	15	7	12	14	6	11	10	8	ns
prot1183	771	6	5	9	7.5	7	6	4.5	3	ns
prot1184	2680	1	6	9.6	2.4	5	5	1.2	8.4	ns
prot1185	917	0	6	5.4	10.8	5	3	14.4	5.4	ns
prot1186	4114	1	2	2	0	1	3	6	8	ns
prot1187	449	9	13	13.5	13.5	7	9	16.5	7.5	ns
prot1188	1304	4	1	7.2	3.6	2	2	8.4	3.6	ns
prot1189	393	3	4	7.2	14.4	6	36	37.8	16.2	sig
prot1190	1513	3	7	2	10	4	1	6	6	ns
prot1191	2580	4	6	3	0	1	2	0	3	ns
prot1192	959	6	4	15.6	9.6	6	13	7.2	8.4	ns
prot1193	510	1	4	14.4	10.8	10	1	7.2	18	sig
prot1194	427	8	7	12	10	9	3	14	14	ns
prot1195	413	4	5	4.5	1.5	4	4	3	1.5	ns
prot1196	819	4	5	7.2	13.2	2	4	4.8	2.4	ns
prot1197	1779	3	7	3.6	10.8	4	3	1.8	10.8	ns
prot1198	1379	5	3	8	6	6	8	8	16	sig
prot1199	652	3	5	3	3	5	9	6	6	sig
prot1200	704	3	1	2.4	2.4	8	2	4.8	3.6	sig
prot1201	1028	4	1	12.6	5.4	3	2	1.8	7.2	ns
prot1202	1181	4	5	6	6	4	6	8	24	sig
prot1203	383	8	5	6	19.5	5	10	15	7.5	ns
prot1204	1077	8	7	7.2	6	3	5	7.2	6	ns
prot1205	452	7	5	5.4	10.8	3	4	3.6	9	ns
prot1206	434	5	5	8	14	5	2	4	6	ns
prot1207	955	4	5	6	6	3	4	15	3	sig
prot1208	528	5	2	3.6	4.8	1	8	2.4	8.4	ns
prot1209	228	2	1	7.2	1.8	0	2	16.2	3.6	ns
prot1210	781	4	3	16	6	4	4	8	8	ns
prot1211	548	4	2	10.5	3	4	8	9	4.5	sig
prot1212	273	3	6	2.4	7.2	4	14	14.4	12	sig
prot1213	153	11	7	14.4	7.2	5	8	12.6	12.6	ns
prot1214	320	2	5	6	8	5	4	8	10	ns
prot1215	219	7	6	7.5	15	6	6	6	10.5	ns
prot1216	410	8	6	6	8.4	5	6	2.4	4.8	ns
prot1217	322	3	4	10.8	1.8	10	1	10.8	10.8	ns
prot1218	629	8	5	10	18	5	2	16	6	ns
prot1219	264	2	4	7.5	10.5	3	5	7.5	12	ns
prot1220	356	4	2	6	4.8	3	3	3.6	6	ns
prot1221	390	6	3	3.6	12.6	4	4	3.6	1.8	ns
prot1222	235	3	5	4	4	15	18	18	12	sig
prot1223	263	2	1	6	3	8	5	3	3	ns
prot1224	481	5	0	4.8	1.2	4	7	2.4	2.4	sig
prot1225	551	6	3	7.2	5.4	2	14	14.4	28.8	sig
prot1226	481	5	5	12	4	4	5	6	12	ns
prot1227	487	2	1	1.5	1.5	1	2	9	3	ns
prot1228	881	2	5	2.4	3.6	2	5	10.8	8.4	sig
prot1229	2284	4	2	7.2	1.8	1	4	7.2	1.8	ns
prot1230	852	5	2	4	2	6	4	0	2	ns
prot1231	341	5	4	9	6	6	4	9	9	sig
prot1232	182	3	3	2.4	2.4	3	4	4.8	4.8	ns
prot1233	327	5	3	3.6	14.4	4	5	10.8	10.8	ns
prot1234	219	8	5	8	8	5	3	8	6	ns
prot1235	406	3	3	7.5	9	2	3	4.5	7.5	ns
prot1236	332	1	1	1.2	3.6	2	1	3.6	0	ns
prot1237	365	3	8	1.8	12.6	4	6	9	9	ns
prot1238	308	5	5	2	2	4	4	14	6	ns
prot1239	232	4	3	1.5	6	3	4	6	1.5	ns
prot1240	2067	2	0	3.6	2.4	3	0	2.4	3.6	ns
prot1241	865	4	6	1.8	7.2	3	0	3.6	7.2	ns
prot1242	682	2	2	2	2	1	1	2	2	ns
prot1243	573	2	5	3	3	1	2	7.5	6	ns
prot1244	454	1	3	1.2	3.6	2	4	2.4	4.8	sig
prot1245	611	15	4	34.2	10.8	10	18	18	21.6	ns
prot1246	133	8	5	8	4	12	7	18	18	ns
prot1247	221	7	6	16.5	9	5	9	9	12	ns
prot1248	153	7	9	8.4	12	9	16	6	9.6	ns
prot1249	363	5	7	7.2	5.4	7	9	12.6	16.2	sig
prot1250	435	8	8	6	12	2	6	12	12	ns
prot1251	366	6	4	4.5	9	5	2	7.5	19.5	sig
prot1252	170	8	7	2.4	8.4	4	7	3.6	0	ns
prot1253	267	5	1	3.6	7.2	7	7	16.2	19.8	sig
prot1254	463	2	5	10	8	6	2	10	6	ns
prot1255	542	0	6	6	4.5	3	3	4.5	9	sig
prot1256	448	1	11	10.8	3.6	7	5	3.6	4.8	ns
prot1257	177	2	2	5.4	1.8	8	4	1.8	5.4	ns
prot1258	365	2	2	2	10	8	8	6	8	sig
prot1259	746	6	1	6	3	2	2	3	4.5	ns
prot1260	458	7	10	8.4	6	4	8	10.8	3.6	ns
prot1261	147	4	5	5.4	7.2	0	5	3.6	9	ns
prot1262	266	6	1	6	10	3	5	2	6	ns
prot1263	340	4	2	3	10.5	5	5	6	3	sig
prot1264	398	3	5	2.4	2.4	1	2	0	4.8	ns
prot1265	403	3	5	1.8	3.6	4	1	5.4	0	ns
prot1266	302	3	5	4	6	5	2	6	4	ns
prot1267	465	5	4	3	6	2	2	7.5	6	ns
prot1268	487	2	0	0	0	2	6	4.8	2.4	sig
prot1269	568	2	1	0	3.6	4	1	3.6	9	ns
prot1270	370	3	2	2	2	1	2	2	12	ns
prot1271	435	0	1	0	4.5	1	0	1.5	1.5	ns
prot1272	382	1	4	0	3.6	4	1	1.2	0	ns
prot1273	400	3	1	3.6	7.2	2	2	0	1.8	ns
prot1274	1317	0	2	4	6	0	0	0	4	ns
prot1275	1827	1	0	1.5	3	0	1	0	0	ns
prot1276	227	7	4	10.8	4.8	6	15	36	25.2	sig
prot1277	126	5	6	5.4	3.6	5	3	3.6	14.4	ns
prot1278	199	4	1	12	10	2	6	12	6	ns
prot1279	186	8	2	7.5	3	2	5	6	6	ns
prot1280	397	6	2	7.2	4.8	6	6	4.8	4.8	sig
prot1281	191	4	3	7.2	7.2	4	5	9	12.6	ns
prot1282	181	2	3	8	6	4	4	8	20	ns
prot1283	332	4	4	3	6	8	5	4.5	3	ns
prot1284	207	3	4	3.6	3.6	4	2	2.4	2.4	sig
prot1285	433	5	2	3.6	7.2	2	3	14.4	10.8	ns
prot1286	220	2	2	14	14	16	6	20	12	sig
prot1287	174	7	2	4.5	6	5	4	6	1.5	ns
prot1288	398	1	2	2.4	3.6	4	3	3.6	6	ns
prot1289	250	9	3	7.2	5.4	8	2	5.4	7.2	ns
prot1290	254	3	0	8	2	5	1	10	8	ns
prot1291	278	5	3	3	3	3	3	6	7.5	ns
prot1292	195	3	0	2.4	3.6	4	4	4.8	6	ns
prot1293	493	3	1	1.8	7.2	4	4	21.6	7.2	sig
prot1294	395	5	6	4	6	3	7	6	16	ns
prot1295	346	2	4	3	3	2	8	3	6	sig
prot1296	386	2	6	7.2	2.4	7	3	4.8	4.8	ns
prot1297	323	0	2	5.4	9	2	0	9	1.8	ns
prot1298	221	3	4	12	6	10	6	12	20	sig
prot1299	330	1	5	1.5	6	4	4	4.5	1.5	ns
prot1300	913	1	5	3.6	4.8	8	12	7.2	7.2	sig
prot1301	216	3	4	3.6	9	1	2	10.8	7.2	ns
prot1302	176	2	2	4	4	7	2	8	8	sig
prot1303	396	1	5	1.5	7.5	8	0	3	3	ns
prot1304	144	4	4	4.8	9.6	1	2	1.2	7.2	ns
prot1305	340	5	3	3.6	1.8	2	1	5.4	5.4	ns
prot1306	177	2	3	4	6	4	6	12	8	sig
prot1307	491	5	2	3	4.5	4	4	7.5	3	ns
prot1308	289	2	4	1.2	2.4	0	2	4.8	3.6	ns
prot1309	925	6	0	3.6	7.2	4	3	3.6	5.4	ns
prot1310	266	0	5	4	2	1	2	10	6	ns
prot1311	584	2	0	3	9	4	1	4.5	4.5	ns
prot1312	316	1	3	2.4	2.4	1	1	1.2	2.4	ns
prot1313	365	1	2	3.6	3.6	3	2	5.4	3.6	ns
prot1314	282	2	3	10	6	1	1	2	0	ns
prot1315	465	1	3	0	4.5	3	8	6	4.5	ns
prot1316	577	1	3	1.2	3.6	0	4	1.2	2.4	ns
prot1317	274	3	1	1.8	3.6	1	0	1.8	7.2	ns
prot1318	517	1	1	6	2	2	0	4	2	ns
prot1319	782	3	3	4.5	3	4	1	4.5	3	ns
prot1320	567	1	1	1.2	1.2	3	2	4.8	2.4	ns
prot1321	356	2	0	0	3.6	4	4	7.2	3.6	sig
prot1322	229	0	0	0	2	1	4	2	4	sig
prot1323	388	6	1	3	3	0	3	3	3	ns
prot1324	109	12	6	9.6	4.8	24	18	14.4	19.2	sig
prot1325	167	4	2	9	7.2	5	7	7.2	9	ns
prot1326	192	1	8	6	22	5	7	20	12	ns
prot1327	174	5	1	9	7.5	6	2	3	3	ns
prot1328	144	3	6	3.6	3.6	3	3	3.6	8.4	ns
prot1329	139	2	4	9	3.6	5	2	7.2	9	ns
prot1330	160	4	4	8	12	5	5	8	4	ns
prot1331	220	1	7	3	10.5	5	1	10.5	6	ns
prot1332	248	4	3	6	1.2	1	2	3.6	6	ns
prot1333	254	1	5	5.4	7.2	12	14	21.6	14.4	sig
prot1334	213	2	4	8	10	2	3	4	8	ns
prot1335	81	2	1	4.5	1.5	3	0	10.5	6	ns
prot1336	318	5	4	8.4	1.2	4	6	9.6	7.2	sig
prot1337	247	3	6	5.4	14.4	12	4	10.8	25.2	sig
prot1338	381	5	2	6	2	5	0	0	4	ns
prot1339	159	6	2	3	1.5	3	4	1.5	3	ns
prot1340	205	2	2	0	4.8	1	2	2.4	1.2	ns
prot1341	244	6	7	7.2	12.6	3	3	9	12.6	ns
prot1342	160	2	3	6	6	2	2	0	4	ns
prot1343	288	3	0	3	7.5	5	2	1.5	10.5	sig
prot1344	383	2	3	2.4	6	1	2	3.6	3.6	ns
prot1345	206	1	3	7.2	3.6	2	4	0	1.8	ns
prot1346	703	1	0	2	0	3	4	4	2	ns
prot1347	238	2	3	0	4.5	4	3	0	3	ns
prot1348	366	3	4	3.6	1.2	4	1	6	1.2	sig
prot1349	430	1	0	0	3.6	6	4	3.6	3.6	sig
prot1350	637	3	4	6	4	1	2	4	6	ns
prot1351	141	2	3	7.5	1.5	4	5	1.5	7.5	ns
prot1352	140	4	4	0	3.6	2	1	3.6	1.2	ns
prot1353	431	2	1	1.8	1.8	4	5	7.2	1.8	ns
prot1354	969	1	2	6	8	4	4	6	4	ns
prot1355	247	1	1	3	1.5	2	2	1.5	9	ns
prot1356	1101	2	9	2.4	4.8	3	4	9.6	7.2	ns
prot1357	178	0	4	3.6	3.6	3	2	1.8	3.6	ns
prot1358	178	5	6	4	4	0	1	6	6	ns
prot1359	297	3	2	4.5	1.5	6	2	3	3	sig
prot1360	238	2	1	0	2.4	2	3	3.6	3.6	sig
prot1361	226	1	4	5.4	3.6	4	1	1.8	3.6	ns
prot1362	486	3	3	4	6	2	2	2	8	ns
prot1363	758	5	2	3	3	2	1	9	0	ns
prot1364	305	1	2	2.4	0	0	3	0	1.2	ns
prot1365	526	3	5	0	0	2	4	5.4	5.4	ns
prot1366	375	1	4	2	4	2	2	4	6	ns
prot1367	651	2	5	3	0	2	3	1.5	3	ns
prot1368	5934	3	1	0	1.2	1	1	2.4	1.2	ns
prot1369	421	0	0	1.8	1.8	1	2	0	3.6	ns
prot1370	142	1	3	0	6	1	1	2	4	ns
prot1371	1145	4	1	1.5	1.5	3	4	0	1.5	ns
prot1372	238	0	1	3.6	3.6	1	1	1.2	2.4	sig
prot1373	391	2	1	1.8	0	1	2	0	1.8	ns
prot1374	618	0	2	4	2	0	0	2	0	ns
prot1375	93	9	5	6	12	3	8	12	9	ns
prot1376	130	11	7	8.4	15.6	2	6	9.6	8.4	ns
prot1377	83	6	2	7.2	9	7	6	12.6	3.6	ns
prot1378	361	2	3	14	8	2	3	8	6	ns
prot1379	193	3	5	6	4.5	7	3	4.5	3	ns
prot1380	393	4	5	9.6	8.4	7	1	4.8	7.2	ns
prot1381	232	4	3	3.6	9	9	4	3.6	9	ns
prot1382	201	2	4	10	12	6	3	2	6	ns
prot1383	105	4	2	9	9	4	5	7.5	4.5	ns
prot1384	173	4	5	9.6	2.4	9	12	7.2	21.6	sig
prot1385	182	3	3	5.4	10.8	5	6	5.4	1.8	ns
prot1386	199	4	4	8	6	2	2	4	8	ns
prot1387	191	3	8	6	9	4	0	3	7.5	ns
prot1388	274	0	4	3.6	2.4	1	2	2.4	0	ns
prot1389	135	2	1	3.6	7.2	4	4	1.8	3.6	ns
prot1390	169	2	3	4	6	4	4	6	8	ns
prot1391	688	8	1	7.5	7.5	4	2	7.5	3	ns
prot1392	152	3	1	3.6	2.4	2	16	7.2	7.2	sig
prot1393	528	4	1	5.4	10.8	12	6	10.8	10.8	sig
prot1394	157	5	4	6	8	2	4	4	2	ns
prot1395	126	3	3	3	3	0	1	4.5	3	ns
prot1396	80	3	2	4.8	1.2	4	5	3.6	3.6	ns
prot1397	122	0	3	3.6	0	2	2	3.6	9	ns
prot1398	232	3	2	14	4	4	3	0	8	ns
prot1399	171	2	1	3	6	1	3	0	1.5	ns
prot1400	70	1	3	2.4	2.4	4	3	2.4	9.6	sig
prot1401	130	3	5	3.6	0	2	1	7.2	1.8	ns
prot1402	103	4	1	8	2	0	0	2	6	ns
prot1403	547	2	1	9	4.5	2	0	1.5	6	ns
prot1404	250	4	1	2.4	3.6	4	4	4.8	12	sig
prot1405	497	1	2	0	3.6	3	3	0	1.8	ns
prot1406	312	3	0	4	2	2	2	0	4	ns
prot1407	152	3	3	6	3	0	0	1.5	7.5	ns
prot1408	535	2	1	2.4	6	1	2	1.2	4.8	ns
prot1409	87	3	4	1.8	0	3	2	1.8	1.8	ns
prot1410	232	3	1	2	4	2	3	6	2	ns
prot1411	232	1	1	1.5	1.5	2	2	1.5	1.5	ns
prot1412	843	2	1	2.4	8.4	1	3	6	1.2	ns
prot1413	555	1	2	7.2	3.6	2	1	3.6	3.6	ns
prot1414	173	0	5	6	0	1	1	2	2	ns
prot1415	194	0	0	3	3	1	1	4.5	6	ns
prot1416	180	3	1	1.2	4.8	1	1	1.2	1.2	ns
prot1417	199	1	0	3.6	5.4	1	1	0	5.4	ns
prot1418	287	4	4	0	4	6	0	2	2	ns
prot1419	999	2	0	0	6	4	5	7.5	3	sig
prot1420	220	2	3	1.2	1.2	3	1	3.6	1.2	ns
prot1421	648	1	1	0	3.6	0	4	3.6	3.6	ns
prot1422	164	3	2	0	0	2	2	2	6	ns
prot1423	181	2	1	0	0	2	2	3	3	sig
prot1424	285	3	11	6	8.4	15	24	36	18	sig
prot1425	172	4	6	9	1.8	4	5	9	9	ns
prot1426	103	3	6	16	14	4	7	10	6	ns
prot1427	430	6	3	3	4.5	9	3	6	6	ns
prot1428	130	8	8	10.8	8.4	4	4	4.8	7.2	ns
prot1429	123	5	6	7.2	1.8	4	5	7.2	1.8	ns
prot1430	304	2	6	10	4	0	5	6	8	ns
prot1431	164	2	3	9	1.5	5	2	19.5	13.5	sig
prot1432	75	0	2	2.4	1.2	2	4	9.6	4.8	sig
prot1433	173	4	3	9	3.6	1	2	3.6	1.8	ns
prot1434	176	2	1	4	2	3	1	2	6	ns
prot1435	191	5	3	3	9	2	4	15	6	sig
prot1436	138	1	6	1.2	3.6	2	2	1.2	7.2	ns
prot1437	148	4	1	0	5.4	5	4	1.8	18	sig
prot1438	101	2	2	4	4	1	1	4	6	ns
prot1439	157	2	5	1.5	6	1	0	3	4.5	ns
prot1440	488	5	3	1.2	1.2	0	1	0	2.4	ns
prot1441	133	3	3	3.6	0	3	2	7.2	5.4	ns
prot1442	229	2	5	6	2	1	3	8	4	ns
prot1443	89	3	1	6	7.5	6	4	12	6	sig
prot1444	317	4	5	1.2	0	1	2	7.2	3.6	ns
prot1445	88	2	4	1.8	1.8	1	3	7.2	10.8	ns
prot1446	180	4	2	2	2	0	1	2	4	ns
prot1447	207	6	3	4.5	0	1	3	4.5	1.5	ns
prot1448	235	1	1	0	4.8	1	0	1.2	2.4	ns
prot1449	86	4	2	5.4	1.8	3	1	7.2	3.6	ns
prot1450	115	4	4	8	8	4	4	4	4	ns
prot1451	127	3	1	0	7.5	2	8	3	9	sig
prot1452	229	2	5	6	3.6	3	3	3.6	14.4	sig
prot1453	247	1	3	3.6	9	2	2	5.4	7.2	ns
prot1454	573	4	1	4	2	2	8	4	12	sig
prot1455	176	2	1	0	4.5	3	5	3	1.5	ns
prot1456	169	0	4	1.2	6	2	2	4.8	3.6	sig
prot1457	81	5	5	3.6	1.8	9	6	5.4	10.8	sig
prot1458	89	1	2	0	2	2	4	4	4	sig
prot1459	178	1	3	3	3	5	4	3	3	sig
prot1460	151	3	3	0	0	2	2	3.6	1.2	ns
prot1461	146	2	2	0	7.2	2	4	5.4	5.4	ns
prot1462	217	2	1	10	2	4	4	0	10	ns
prot1463	159	2	2	0	3	4	1	4.5	0	ns
prot1464	237	2	0	3.6	0	1	3	6	6	ns
prot1465	587	1	3	0	3.6	3	2	5.4	3.6	ns
prot1466	128	0	3	0	0	2	1	4	2	ns
prot1467	425	2	1	4.5	3	4	4	3	6	sig
prot1468	256	1	2	1.2	1.2	3	2	1.2	1.2	ns
prot1469	136	3	2	5.4	1.8	2	1	1.8	1.8	ns
prot1470	76	4	3	2	2	1	1	2	6	ns
prot1471	175	2	1	0	1.5	3	1	1.5	3	ns
prot1472	231	2	3	7.2	2.4	2	3	6	1.2	ns
prot1473	337	2	2	5.4	10.8	2	1	7.2	0	ns
prot1474	239	0	0	4	0	6	9	18	6	sig
prot1475	456	0	1	0	1.5	2	1	0	1.5	ns
prot1476	126	1	1	1.2	3.6	1	0	2.4	0	ns
prot1477	488	0	1	1.8	1.8	1	1	3.6	1.8	sig
prot1478	127	2	4	4	2	2	3	4	6	ns
prot1479	191	5	6	6	7.5	6	8	7.5	6	ns
prot1480	114	4	3	4.8	6	2	2	3.6	7.2	ns
prot1481	62	4	4	1.8	1.8	1	2	9	3.6	ns
prot1482	350	5	4	2	16	7	5	14	6	ns
prot1483	108	7	3	9	4.5	5	4	4.5	3	ns
prot1484	321	6	1	3.6	1.2	0	2	7.2	1.2	ns
prot1485	308	2	3	0	5.4	9	15	10.8	16.2	sig
prot1486	59	2	4	6	4	8	10	12	4	sig
prot1487	218	1	1	3	4.5	3	2	1.5	6	ns
prot1488	106	4	4	1.2	2.4	1	3	3.6	2.4	ns
prot1489	154	5	0	5.4	3.6	1	6	3.6	3.6	ns
prot1490	166	4	4	2	12	2	2	8	4	sig
prot1491	515	3	2	3	3	5	4	1.5	0	ns
prot1492	183	0	2	3.6	3.6	1	2	0	4.8	ns
prot1493	162	1	1	1.8	3.6	2	1	3.6	7.2	ns
prot1494	140	2	2	2	8	2	3	12	4	ns
prot1495	169	0	1	3	1.5	5	3	3	0	ns
prot1496	242	3	1	2.4	1.2	4	1	6	0	ns
prot1497	292	5	6	3.6	10.8	2	3	7.2	5.4	ns
prot1498	197	3	2	2	0	3	0	4	10	ns
prot1499	856	0	0	1.5	4.5	0	0	1.5	1.5	ns
prot1500	127	1	2	2.4	1.2	4	4	2.4	2.4	sig
prot1501	72	2	1	3.6	5.4	2	2	5.4	3.6	sig
prot1502	148	2	1	2	0	1	1	4	4	sig
prot1503	53	1	4	0	1.5	0	5	4.5	1.5	ns
prot1504	98	2	4	1.2	0	2	1	2.4	1.2	ns
prot1505	405	0	2	1.8	3.6	1	2	3.6	9	ns
prot1506	104	3	1	2	0	1	3	0	4	ns
prot1507	176	2	1	0	4.5	1	4	1.5	4.5	ns
prot1508	125	2	2	3.6	3.6	2	1	2.4	3.6	ns
prot1509	160	2	0	1.8	1.8	6	0	1.8	3.6	ns
prot1510	316	1	2	2	2	1	0	0	6	ns
prot1511	978	2	1	4.5	3	2	0	0	4.5	ns
prot1512	234	1	3	2.4	2.4	2	4	2.4	2.4	sig
prot1513	431	2	0	3.6	0	4	2	3.6	3.6	sig
prot1514	2591	2	3	6	10	9	4	4	8	sig
prot1515	712	5	6	9	9	4	5	4.5	9	ns
prot1516	1852	2	5	6	7.2	3	7	2.4	4.8	ns
prot1517	2086	5	2	9	19.8	4	3	5.4	9	ns
prot1518	1064	1	1	10	8	4	11	8	14	sig
prot1519	609	5	5	12	7.5	12	7	15	9	ns
prot1520	645	1	3	2.4	7.2	2	6	4.8	3.6	ns
prot1521	969	5	3	0	1.8	2	1	9	3.6	ns
prot1522	857	1	1	2	2	2	1	6	0	ns
prot1523	488	0	3	1.5	1.5	0	2	4.5	1.5	ns
prot1524	2821	0	2	2.4	1.2	4	2	1.2	2.4	ns
prot1525	512	5	1	1.8	5.4	2	2	16.2	3.6	sig
prot1526	876	5	7	6	6	6	4	0	12	ns
prot1527	543	6	3	3	1.5	5	1	6	4.5	ns
prot1528	809	3	1	0	3.6	2	3	7.2	3.6	ns
prot1529	1674	2	0	7.2	1.8	1	5	1.8	0	ns
prot1530	1191	1	2	0	0	2	2	4	4	sig
prot1531	208	3	0	7.5	10.5	12	3	22.5	18	sig
prot1532	437	1	5	1.2	0	0	5	2.4	1.2	ns
prot1533	510	1	2	7.2	9	3	2	0	0	ns
prot1534	695	0	1	4	4	3	2	2	6	ns
prot1535	227	0	4	1.5	1.5	4	4	6	3	sig
prot1536	700	3	2	0	3.6	3	3	2.4	2.4	ns
prot1537	218	1	2	0	3.6	2	5	7.2	3.6	ns
prot1538	423	1	2	8	10	6	3	6	12	sig
prot1539	873	1	5	0	1.5	1	2	3	3	ns
prot1540	1426	2	0	2.4	0	2	1	6	1.2	ns
prot1541	520	0	1	0	3.6	1	3	3.6	0	ns
prot1542	290	13	11	22	26	8	6	22	20	ns
prot1543	296	9	3	3	3	8	6	7.5	6	ns
prot1544	309	5	3	1.2	4.8	5	6	3.6	4.8	ns
prot1545	502	3	3	1.8	9	6	5	12.6	5.4	ns
prot1546	204	3	2	2	8	0	1	4	8	ns
prot1547	437	3	3	3	3	3	3	22.5	4.5	sig
prot1548	314	3	3	1.2	7.2	3	3	1.2	3.6	ns
prot1549	402	3	1	1.8	3.6	4	3	3.6	5.4	ns
prot1550	188	1	3	4	2	0	3	2	4	ns
prot1551	434	3	2	0	3	3	2	0	1.5	ns
prot1552	325	1	0	2.4	2.4	9	3	7.2	10.8	sig
prot1553	607	0	1	5.4	0	0	1	7.2	1.8	ns
prot1554	739	6	2	2	2	4	2	8	2	ns
prot1555	235	0	0	1.5	0	2	2	3	3	sig
prot1556	982	0	3	2.4	1.2	2	2	2.4	2.4	ns
prot1557	392	1	1	5.4	5.4	2	1	3.6	0	ns
prot1558	543	2	2	4	2	3	12	12	12	sig
prot1559	462	0	2	3	1.5	2	2	1.5	1.5	ns
prot1560	348	1	2	0	0	4	5	4.8	4.8	sig
prot1561	463	2	0	0	0	1	0	5.4	1.8	ns
prot1562	173	5	1	2	10	15	12	30	36	sig
prot1563	274	2	2	4.5	3	1	1	6	7.5	ns
prot1564	251	0	2	1.2	4.8	4	3	6	3.6	ns
prot1565	231	5	3	9	10.8	6	2	12.6	7.2	ns
prot1566	394	1	1	6	2	18	18	6	12	sig
prot1567	240	3	4	4.5	6	3	0	12	3	ns
prot1568	441	5	5	0	1.2	4	3	1.2	3.6	ns
prot1569	200	0	3	0	3.6	4	7	9	0	ns
prot1570	371	4	0	4	0	4	6	20	8	sig
prot1571	313	3	2	1.5	3	3	5	1.5	1.5	ns
prot1572	730	0	4	2.4	6	3	2	0	2.4	ns
prot1573	329	7	4	7.2	0	3	2	1.8	7.2	ns
prot1574	627	2	2	6	14	1	1	10	2	ns
prot1575	250	6	3	1.5	6	4	0	3	3	ns
prot1576	144	2	6	2.4	0	3	3	2.4	0	ns
prot1577	472	1	0	5.4	1.8	2	1	3.6	7.2	sig
prot1578	421	2	0	0	4	1	3	2	8	ns
prot1579	250	4	2	1.5	6	0	2	1.5	1.5	ns
prot1580	266	1	2	2.4	0	0	1	2.4	3.6	ns
prot1581	861	1	1	0	1.8	1	0	1.8	3.6	ns
prot1582	1312	3	0	10	0	2	1	6	6	ns
prot1583	493	4	0	6	1.5	1	5	6	4.5	ns
prot1584	1082	1	2	1.2	0	1	2	2.4	1.2	ns
prot1585	648	2	1	1.8	0	4	1	1.8	1.8	ns
prot1586	276	1	3	2	0	4	2	4	4	sig
prot1587	518	3	0	0	3	0	1	3	3	ns
prot1588	640	3	3	2.4	0	0	0	3.6	1.2	ns
prot1589	722	6	3	3.6	1.8	6	10	14.4	18	sig
prot1590	147	3	4	6	8	6	2	4	10	ns
prot1591	193	2	2	12	3	1	2	6	6	ns
prot1592	194	4	2	3.6	0	5	5	6	3.6	ns
prot1593	365	2	6	0	0	2	4	10.8	7.2	sig
prot1594	290	2	1	2	8	5	3	2	0	ns
prot1595	636	3	3	1.5	3	2	2	4.5	4.5	ns
prot1596	1160	5	3	3.6	3.6	6	4	2.4	4.8	sig
prot1597	641	4	2	9	1.8	1	2	9	5.4	ns
prot1598	175	1	2	4	0	1	2	4	4	ns
prot1599	318	1	2	1.5	4.5	0	3	1.5	3	ns
prot1600	424	1	1	1.2	3.6	4	1	1.2	3.6	ns
prot1601	348	1	0	5.4	1.8	2	5	10.8	3.6	sig
prot1602	227	2	4	0	0	1	0	0	4	ns
prot1603	427	1	2	4.5	3	1	0	3	6	ns
prot1604	268	4	2	2.4	0	0	1	3.6	0	ns
prot1605	357	2	5	5.4	7.2	2	1	3.6	1.8	ns
prot1606	174	0	0	0	0	1	1	6	2	ns
prot1607	233	2	3	4.5	1.5	2	2	6	3	sig
prot1608	217	0	1	2.4	2.4	0	0	1.2	1.2	ns
prot1609	980	2	1	0	1.8	1	1	1.8	0	ns
prot1610	263	2	1	6	2	2	1	8	0	ns
prot1611	169	0	1	3	1.5	3	1	0	1.5	ns
prot1612	178	1	3	2.4	0	3	0	1.2	1.2	ns
prot1613	355	2	0	0	0	3	6	5.4	5.4	sig
prot1614	604	0	0	0	0	1	2	0	2	ns
prot1615	149	3	2	1.5	0	4	4	6	3	sig
prot1616	594	0	1	0	1.2	0	2	4.8	0	ns
prot1617	257	1	2	1.8	0	2	0	1.8	0	ns
prot1618	421	3	0	2	0	3	1	2	2	ns
prot1619	712	3	0	4.5	1.5	2	0	1.5	4.5	ns
prot1620	423	2	0	0	1.2	2	1	0	2.4	ns
prot1621	488	0	0	1.8	1.8	0	0	1.8	3.6	ns
prot1622	1872	3	1	0	2	1	1	2	2	sig
prot1623	153	5	6	12	6	3	7	12	0	ns
prot1624	275	2	4	1.2	6	4	2	4.8	8.4	ns
prot1625	463	4	2	3.6	0	1	5	3.6	3.6	ns
prot1626	103	2	4	2	14	7	4	6	8	ns
prot1627	287	6	2	0	4.5	9	3	18	13.5	sig
prot1628	282	2	3	3.6	2.4	4	1	3.6	4.8	ns
prot1629	200	2	1	3.6	10.8	4	1	3.6	7.2	ns
prot1630	149	1	3	10	6	3	6	6	6	sig
prot1631	149	0	2	4.5	0	0	3	1.5	7.5	ns
prot1632	132	3	0	2.4	3.6	2	3	0	2.4	ns
prot1633	118	3	0	3.6	3.6	2	3	3.6	1.8	ns
prot1634	191	5	3	6	10	4	1	2	8	ns
prot1635	189	2	3	1.5	3	0	1	4.5	1.5	ns
prot1636	273	2	1	3.6	2.4	0	2	3.6	1.2	ns
prot1637	327	1	0	1.8	3.6	4	6	10.8	0	ns
prot1638	148	3	1	2	0	4	4	2	4	ns
prot1639	206	2	2	3	0	2	5	3	3	sig
prot1640	108	1	3	3.6	1.2	1	2	1.2	0	ns
prot1641	267	5	1	3.6	7.2	8	5	0	3.6	ns
prot1642	204	2	1	4	4	1	2	2	4	ns
prot1643	223	4	6	1.5	1.5	4	1	3	1.5	ns
prot1644	298	1	1	0	1.2	0	0	1.2	0	ns
prot1645	194	0	2	1.8	9	3	3	3.6	3.6	ns
prot1646	77	2	0	4	4	1	2	8	6	ns
prot1647	166	1	3	3	1.5	1	1	3	4.5	ns
prot1648	418	2	1	2.4	4.8	2	2	1.2	1.2	ns
prot1649	418	2	1	0	3.6	2	3	0	1.8	ns
prot1650	127	2	1	4	2	1	0	6	2	ns
prot1651	279	2	1	4.5	4.5	3	6	9	4.5	sig
prot1652	181	2	3	1.2	1.2	6	9	10.8	3.6	sig
prot1653	129	4	0	3.6	3.6	1	1	10.8	3.6	ns
prot1654	161	1	1	0	4	3	1	6	6	ns
prot1655	126	4	0	0	3	4	2	3	3	sig
prot1656	326	4	3	3.6	1.2	4	5	4.8	0	ns
prot1657	207	1	0	7.2	5.4	2	0	0	5.4	ns
prot1658	191	1	5	2	0	3	3	4	4	ns
prot1659	238	1	3	1.5	1.5	2	0	0	0	ns
prot1660	210	4	0	2.4	2.4	1	3	2.4	0	ns
prot1661	331	1	0	5.4	0	3	0	1.8	3.6	ns
prot1662	574	3	3	8	2	1	0	2	2	ns
prot1663	455	2	1	3	1.5	2	2	7.5	1.5	sig
prot1664	553	3	5	1.2	1.2	2	1	0	1.2	ns
prot1665	522	1	1	0	0	1	3	1.8	5.4	ns
prot1666	325	1	0	4	2	0	3	12	0	ns
prot1667	208	0	3	3	3	1	1	0	0	ns
prot1668	232	1	0	0	0	0	1	2.4	0	ns
prot1669	219	3	2	5.4	5.4	1	3	1.8	0	ns
prot1670	409	0	2	6	0	0	1	2	0	ns
prot1671	233	1	2	4.5	4.5	4	5	3	1.5	ns
prot1672	772	3	2	2.4	2.4	1	4	2.4	0	ns
prot1673	360	4	3	3.6	0	6	4	3.6	3.6	sig
prot1674	439	2	2	2	0	1	1	0	4	ns
prot1675	442	0	1	1.5	3	1	1	1.5	1.5	ns
prot1676	138	1	0	0	2.4	0	1	1.2	0	ns
prot1677	106	0	2	1.8	1.8	4	2	7.2	3.6	sig
prot1678	370	3	1	2	4	6	2	2	2	ns
prot1679	629	1	0	1.5	0	0	0	3	0	ns
prot1680	187	1	3	1.2	0	2	2	0	0	ns
prot1681	596	1	1	3.6	1.8	1	0	0	0	ns
prot1682	255	0	4	2	0	2	4	4	4	sig
prot1683	92	4	10	0	3	6	2	6	9	ns
prot1684	171	7	3	10.8	4.8	3	6	4.8	8.4	ns
prot1685	165	6	5	3.6	9	4	7	10.8	9	ns
prot1686	148	0	4	10	10	1	1	4	8	ns
prot1687	229	3	5	0	7.5	2	1	4.5	4.5	ns
prot1688	123	4	1	2.4	1.2	2	1	1.2	3.6	ns
prot1689	77	3	2	3.6	1.8	1	1	9	7.2	ns
prot1690	465	1	1	10	4	3	0	2	6	ns
prot1691	279	1	1	3	4.5	0	2	1.5	0	ns
prot1692	278	1	3	2.4	0	3	3	6	1.2	ns
prot1693	119	3	4	3.6	7.2	1	1	5.4	3.6	ns
prot1694	148	0	2	0	4	6	3	42	12	sig
prot1695	72	1	0	4.5	3	1	1	3	0	ns
prot1696	353	3	1	3.6	3.6	5	4	3.6	6	ns
prot1697	196	1	1	0	1.8	2	0	1.8	1.8	ns
prot1698	174	4	3	4	4	0	1	8	0	ns
prot1699	126	3	2	3	1.5	5	3	6	3	ns
prot1700	235	3	1	2.4	1.2	2	1	3.6	0	ns
prot1701	235	3	0	10.8	1.8	2	2	1.8	9	ns
prot1702	110	3	2	6	2	0	2	2	4	ns
prot1703	188	0	2	1.5	4.5	4	0	1.5	1.5	ns
prot1704	225	2	1	0	2.4	2	2	7.2	4.8	sig
prot1705	138	3	2	0	0	1	1	3.6	1.8	ns
prot1706	174	4	5	2	6	2	4	2	4	ns
prot1707	672	0	2	1.5	0	2	1	3	1.5	ns
prot1708	84	0	0	1.2	1.2	5	4	2.4	1.2	ns
prot1709	107	0	0	0	3.6	2	1	5.4	1.8	ns
prot1710	146	2	1	6	4	1	2	6	2	ns
prot1711	183	2	2	1.5	0	1	0	1.5	3	ns
prot1712	555	1	2	1.2	0	1	2	1.2	2.4	ns
prot1713	467	3	0	0	0	1	1	1.8	1.8	sig
prot1714	265	1	1	2	0	0	1	4	2	ns
prot1715	598	1	1	1.5	1.5	3	1	1.5	3	ns
prot1716	317	1	2	2.4	1.2	0	0	1.2	2.4	ns
prot1717	196	0	0	1.8	1.8	7	0	1.8	3.6	ns
prot1718	267	0	1	2	0	1	3	2	4	ns
prot1719	612	1	3	0	4.5	1	1	1.5	1.5	ns
prot1720	62	0	0	2.4	1.2	0	1	1.2	0	ns
prot1721	77	0	2	3.6	3.6	2	0	0	5.4	ns
prot1722	68	0	1	2	2	4	2	4	4	sig
prot1723	632	2	1	0	3	1	0	1.5	1.5	ns
prot1724	230	0	0	1.2	1.2	1	1	1.2	2.4	ns
prot1725	133	0	2	1.8	1.8	1	1	5.4	0	ns
prot1726	334	3	1	4	2	3	0	0	6	ns
prot1727	311	2	2	3	0	0	1	0	1.5	ns
prot1728	563	1	1	2.4	1.2	2	2	4.8	4.8	sig
prot1729	327	0	2	3.6	0	1	1	0	0	ns
prot1730	144	2	3	2	4	2	1	0	2	ns
prot1731	668	1	2	1.5	0	0	1	4.5	3	ns
prot1732	85	1	2	1.2	1.2	0	0	4.8	2.4	ns
prot1733	102	0	2	1.8	1.8	0	2	1.8	1.8	ns
prot1734	508	1	2	4	4	2	2	4	4	sig
prot1735	226	0	6	1.5	1.5	1	2	0	3	ns
prot1736	676	1	0	2.4	1.2	2	1	2.4	1.2	ns
prot1737	539	2	1	1.8	0	0	2	3.6	0	ns
prot1738	295	0	1	2	0	1	1	2	4	ns
prot1739	224	2	0	7.5	0	3	3	4.5	13.5	sig
prot1740	2292	1	2	0	0	0	0	0	2.4	ns
prot1741	170	7	6	10.8	3.6	7	4	9	16.2	sig
prot1742	134	2	6	6	6	1	3	6	6	ns
prot1743	255	2	7	4.5	4.5	1	2	0	3	ns
prot1744	304	1	5	6	4.8	6	3	4.8	2.4	ns
prot1745	237	5	1	7.2	1.8	4	2	3.6	5.4	ns
prot1746	105	2	2	0	2	1	0	2	4	ns
prot1747	69	3	1	4.5	3	1	0	1.5	6	ns
prot1748	247	1	2	3.6	2.4	0	2	1.2	0	ns
prot1749	99	3	1	9	3.6	9	6	5.4	21.6	sig
prot1750	116	2	0	2	8	3	4	4	0	ns
prot1751	152	1	0	1.5	4.5	2	1	1.5	1.5	ns
prot1752	225	2	4	2.4	1.2	0	1	1.2	3.6	ns
prot1753	147	1	2	1.8	5.4	9	6	21.6	10.8	sig
prot1754	125	4	2	2	0	6	6	12	6	sig
prot1755	90	1	2	6	1.5	0	3	3	4.5	ns
prot1756	237	3	1	2.4	0	4	1	2.4	3.6	ns
prot1757	66	0	1	3.6	5.4	2	4	3.6	0	ns
prot1758	264	4	1	8	8	1	0	2	4	ns
prot1759	137	2	1	1.5	3	1	1	3	1.5	ns
prot1760	511	3	0	1.2	1.2	1	1	1.2	2.4	ns
prot1761	141	2	5	1.8	5.4	0	1	7.2	3.6	ns
prot1762	280	3	2	2	4	2	2	0	2	ns
prot1763	302	2	1	0	0	2	4	1.5	1.5	sig
prot1764	74	0	3	1.2	2.4	1	1	1.2	0	ns
prot1765	171	4	2	1.8	7.2	3	1	1.8	1.8	ns
prot1766	95	0	2	2	0	6	3	12	18	sig
prot1767	367	2	1	6	1.5	2	2	1.5	1.5	ns
prot1768	144	0	3	2.4	1.2	2	3	3.6	2.4	ns
prot1769	664	3	1	1.8	1.8	1	1	1.8	0	ns
prot1770	179	2	1	0	8	1	5	4	2	sig
prot1771	114	0	1	1.5	1.5	1	0	0	0	ns
prot1772	161	1	1	0	1.2	0	1	0	1.2	ns
prot1773	205	4	0	1.8	3.6	1	0	0	1.8	ns
prot1774	305	3	1	0	0	0	4	6	6	ns
prot1775	416	2	0	1.5	1.5	0	3	3	3	ns
prot1776	397	1	1	3.6	2.4	4	3	2.4	2.4	sig
prot1777	224	1	1	1.8	5.4	0	0	1.8	0	ns
prot1778	314	1	1	0	0	2	2	2	0	ns
prot1779	174	1	1	1.5	1.5	2	2	3	3	sig
prot1780	416	1	5	2.4	2.4	1	2	1.2	0	ns
prot1781	131	1	1	3.6	0	1	1	5.4	1.8	ns
prot1782	107	0	3	2	4	3	2	6	4	sig
prot1783	163	0	1	1.5	1.5	0	1	0	0	ns
prot1784	564	1	0	1.2	2.4	6	2	4.8	2.4	sig
prot1785	208	1	0	0	0	0	2	0	5.4	ns
prot1786	135	2	0	2	2	2	1	2	2	ns
prot1787	3394	3	5	3	6	2	6	15	3	sig
prot1788	1957	0	1	2.4	0	1	0	2.4	0	ns
prot1789	1088	0	1	1.8	3.6	5	6	3.6	3.6	ns
prot1790	424	2	1	2	4	2	3	0	6	ns
prot1791	1035	2	2	3	3	1	2	3	1.5	sig
prot1792	926	2	2	3.6	0	0	5	2.4	1.2	ns
prot1793	1669	0	3	0	0	1	0	0	0	ns
prot1794	201	4	3	2	2	0	3	10	4	ns
prot1795	539	4	2	4.5	0	1	2	1.5	0	ns
prot1796	638	2	1	0	0	2	0	2.4	0	ns
prot1797	225	2	5	9	5.4	6	8	3.6	1.8	ns
prot1798	319	2	3	8	8	3	0	4	8	ns
prot1799	520	2	2	3	6	2	3	3	4.5	ns
prot1800	785	2	3	3.6	1.2	2	3	4.8	1.2	ns
prot1801	629	4	1	1.8	3.6	2	3	3.6	0	ns
prot1802	341	2	0	4	2	9	3	18	18	sig
prot1803	412	0	0	1.5	1.5	2	1	1.5	1.5	sig
prot1804	308	0	4	2.4	0	1	1	2.4	0	ns
prot1805	743	0	2	3.6	3.6	0	3	0	1.8	ns
prot1806	470	2	1	6	4	2	2	4	4	sig
prot1807	1140	1	1	0	4.5	2	2	1.5	0	ns
prot1808	1466	1	3	3.6	1.2	1	0	2.4	1.2	ns
prot1809	254	4	2	3.6	5.4	6	3	3.6	5.4	ns
prot1810	257	5	2	0	4	0	2	2	14	ns
prot1811	375	1	3	0	1.5	2	4	4.5	9	sig
prot1812	1882	2	2	3.6	1.2	0	3	2.4	2.4	ns
prot1813	1300	0	0	1.8	7.2	1	1	1.8	0	ns
prot1814	444	3	0	6	2	2	2	4	2	ns
prot1815	832	2	1	1.5	1.5	0	0	0	4.5	ns
prot1816	582	2	0	2.4	0	1	2	0	1.2	ns
prot1817	280	0	1	0	1.8	2	0	3.6	1.8	ns
prot1818	1244	1	0	8	2	2	1	0	2	ns
prot1819	276	0	1	3	1.5	2	0	1.5	1.5	ns
prot1820	623	1	1	2.4	1.2	0	1	2.4	1.2	ns
prot1821	450	2	0	1.8	0	3	0	1.8	1.8	ns
prot1822	247	1	0	0	2	0	1	4	4	ns
prot1823	387	1	2	3	0	0	2	1.5	0	ns
prot1824	662	2	2	1.2	0	1	2	1.2	1.2	ns
prot1825	743	1	0	1.8	3.6	0	2	0	1.8	ns
prot1826	874	2	1	2	2	0	0	0	0	ns
prot1827	1301	0	1	3	3	0	0	1.5	1.5	ns
prot1828	274	1	2	2.4	1.2	0	6	3.6	1.2	ns
prot1829	551	0	2	1.8	7.2	3	4	5.4	10.8	sig
prot1830	447	3	0	2	2	3	2	6	0	ns
prot1831	154	5	2	4.5	3	3	2	3	1.5	ns
prot1832	210	1	2	1.2	0	1	3	0	4.8	ns
prot1833	290	2	3	1.8	3.6	6	2	7.2	10.8	sig
prot1834	220	2	1	2	4	3	2	6	4	ns
prot1835	184	4	2	4.5	4.5	1	2	4.5	4.5	ns
prot1836	168	5	1	3.6	1.2	2	3	4.8	4.8	sig
prot1837	102	1	5	1.8	3.6	2	3	3.6	9	ns
prot1838	327	2	3	0	8	4	4	4	4	sig
prot1839	962	3	1	3	0	2	2	0	0	ns
prot1840	556	3	0	2.4	0	2	2	0	1.2	ns
prot1841	374	2	2	3.6	3.6	0	3	3.6	5.4	ns
prot1842	728	2	3	8	2	1	1	0	2	ns
prot1843	243	1	1	1.5	1.5	2	2	0	1.5	ns
prot1844	127	2	3	1.2	0	1	0	2.4	1.2	ns
prot1845	519	3	2	0	0	6	2	3.6	10.8	sig
prot1846	492	1	0	4	4	6	3	18	24	sig
prot1847	233	2	3	1.5	1.5	3	4	3	3	sig
prot1848	287	0	1	2.4	1.2	1	0	4.8	2.4	ns
prot1849	337	3	3	1.8	1.8	1	1	1.8	1.8	ns
prot1850	404	0	0	6	0	1	1	2	6	ns
prot1851	3175	0	1	1.5	1.5	1	0	1.5	1.5	ns
prot1852	243	0	2	0	0	2	0	2.4	0	ns
prot1853	275	1	4	3.6	1.8	2	0	1.8	3.6	ns
prot1854	648	1	1	6	16	4	1	6	6	ns
prot1855	172	2	1	3	1.5	1	1	1.5	3	ns
prot1856	283	4	1	2.4	0	6	2	3.6	0	ns
prot1857	159	3	2	1.8	3.6	2	3	5.4	5.4	ns
prot1858	372	2	1	0	2	1	2	2	4	ns
prot1859	174	5	3	3	0	1	1	0	1.5	ns
prot1860	182	0	1	3.6	0	1	4	2.4	2.4	ns
prot1861	251	2	3	3.6	0	3	2	5.4	0	ns
prot1862	1009	2	2	0	4	1	0	6	6	ns
prot1863	233	2	0	0	1.5	1	2	3	1.5	ns
prot1864	158	4	2	4.8	6	3	3	0	4.8	ns
prot1865	200	4	2	5.4	3.6	1	0	5.4	3.6	ns
prot1866	292	2	1	6	6	1	3	6	2	ns
prot1867	399	1	0	1.5	3	1	1	1.5	0	ns
prot1868	229	5	2	2.4	0	0	0	0	4.8	ns
prot1869	228	0	3	3.6	3.6	2	2	18	10.8	sig
prot1870	445	1	1	6	4	2	0	4	0	ns
prot1871	334	2	3	0	1.5	0	2	0	1.5	ns
prot1872	848	2	4	0	2.4	1	1	3.6	6	ns
prot1873	151	1	0	1.8	1.8	2	1	1.8	5.4	ns
prot1874	1410	1	1	0	2	1	0	2	2	ns
prot1875	164	1	0	3	1.5	1	3	1.5	3	ns
prot1876	114	1	2	2.4	2.4	0	2	0	3.6	ns
prot1877	262	2	1	7.2	5.4	2	3	3.6	3.6	ns
prot1878	174	3	0	2	2	6	2	4	6	sig
prot1879	987	0	0	4.5	1.5	3	0	0	1.5	ns
prot1880	170	1	0	0	3.6	1	3	2.4	1.2	ns
prot1881	399	1	1	3.6	1.8	2	1	5.4	3.6	ns
prot1882	504	1	1	2	0	1	2	8	2	sig
prot1883	359	1	2	3	7.5	2	2	3	0	ns
prot1884	85	2	0	1.2	1.2	2	1	0	0	ns
prot1885	186	2	2	3.6	1.8	2	2	1.8	3.6	ns
prot1886	231	1	1	4	4	1	4	8	0	ns
prot1887	161	1	1	0	0	2	0	0	6	ns
prot1888	296	1	0	0	0	2	1	1.2	2.4	ns
prot1889	362	1	1	3.6	1.8	2	0	1.8	3.6	ns
prot1890	492	2	1	2	2	1	1	2	0	ns
prot1891	240	1	0	3	3	3	2	3	0	ns
prot1892	587	0	2	2.4	0	0	0	3.6	0	ns
prot1893	523	1	0	0	1.8	2	1	0	1.8	ns
prot1894	979	0	1	0	2	0	1	0	2	ns
prot1895	2381	0	0	7.5	0	1	0	1.5	0	ns
prot1896	246	1	1	0	1.2	2	0	0	0	ns
prot1897	309	1	0	1.8	0	3	2	3.6	3.6	sig
prot1898	214	2	3	4	2	2	2	8	4	sig
prot1899	659	1	3	3	1.5	3	3	4.5	3	sig
prot1900	185	0	0	0	2.4	0	0	0	0	ns
prot1901	201	2	2	0	7.2	0	3	0	3.6	ns
prot1902	464	2	3	0	4	5	1	2	0	ns
prot1903	298	2	1	0	3	3	1	1.5	0	ns
prot1904	502	1	0	1.2	0	1	2	0	2.4	ns
prot1905	295	1	3	5.4	0	2	1	0	1.8	ns
prot1906	1921	1	1	0	2	1	0	6	0	ns
prot1907	900	1	0	0	1.5	2	2	3	3	sig
prot1908	1567	0	1	0	1.2	1	1	0	0	ns
prot1909	659	1	0	0	1.8	4	2	7.2	3.6	sig
prot1910	909	0	0	4	2	0	0	10	0	ns
prot1911	193	2	2	0	1.5	0	1	0	0	ns
prot1912	431	0	0	1.2	0	4	2	2.4	2.4	sig
prot1913	118	1	1	0	0	1	3	0	1.8	ns
prot1914	229	3	3	2	4	1	3	10	12	ns
prot1915	232	1	2	1.5	3	1	2	0	1.5	ns
prot1916	267	1	0	0	2.4	1	1	1.2	1.2	ns
prot1917	266	2	2	7.2	5.4	5	2	3.6	3.6	sig
prot1918	183	1	0	0	2	2	0	0	0	ns
prot1919	909	2	2	0	4.5	3	9	13.5	9	sig
prot1920	219	3	0	2.4	1.2	1	3	1.2	3.6	ns
prot1921	141	1	4	3.6	7.2	2	1	0	3.6	ns
prot1922	154	2	0	4	6	0	1	4	6	ns
prot1923	243	3	2	0	1.5	2	1	0	1.5	ns
prot1924	135	0	2	4.8	2.4	0	1	0	2.4	ns
prot1925	315	0	0	3.6	0	2	1	0	5.4	ns
prot1926	517	0	2	0	0	3	3	12	6	sig
prot1927	127	2	1	1.5	0	0	0	1.5	1.5	ns
prot1928	439	2	1	1.2	3.6	6	9	3.6	10.8	sig
prot1929	398	1	0	0	0	0	1	1.8	5.4	ns
prot1930	462	3	1	4	2	2	0	0	0	ns
prot1931	202	1	0	1.5	1.5	2	2	6	3	sig
prot1932	114	0	0	1.2	1.2	4	1	0	0	ns
prot1933	137	2	0	3.6	0	3	1	3.6	3.6	ns
prot1934	124	1	1	4	6	3	1	2	2	ns
prot1935	641	0	1	3	0	2	2	1.5	3	ns
prot1936	415	2	0	1.2	0	3	2	3.6	1.2	ns
prot1937	448	1	3	1.8	0	4	1	5.4	1.8	ns
prot1938	572	0	0	4	2	0	0	2	0	ns
prot1939	819	2	1	0	0	3	3	4.5	13.5	sig
prot1940	365	1	1	1.2	0	0	1	0	1.2	ns
prot1941	600	1	1	0	0	1	2	3.6	1.8	ns
prot1942	692	4	1	2	0	0	3	4	4	ns
prot1943	244	0	0	1.5	1.5	0	5	4.5	1.5	ns
prot1944	203	0	0	3.6	1.2	1	1	0	1.2	ns
prot1945	383	0	2	3.6	1.8	1	4	1.8	0	ns
prot1946	208	1	2	2	0	1	1	2	10	sig
prot1947	292	2	1	3	1.5	1	0	1.5	3	ns
prot1948	288	1	1	1.2	2.4	0	0	0	3.6	ns
prot1949	111	3	1	1.8	3.6	3	0	1.8	1.8	ns
prot1950	309	0	0	2	0	0	0	4	0	ns
prot1951	555	0	2	3	1.5	3	1	1.5	3	ns
prot1952	719	2	1	2.4	3.6	0	0	1.2	0	ns
prot1953	548	1	0	0	1.8	0	3	1.8	0	ns
prot1954	209	2	2	4	0	2	4	4	12	sig
prot1955	561	0	1	0	0	3	2	0	0	ns
prot1956	575	3	2	1.2	0	2	2	4.8	2.4	sig
prot1957	193	1	0	5.4	3.6	7	2	3.6	3.6	sig
prot1958	476	0	0	4	4	4	1	4	2	ns
prot1959	426	0	0	3	1.5	1	0	0	0	ns
prot1960	210	3	0	1.2	0	1	1	0	6	ns
prot1961	167	2	1	0	1.8	0	2	1.8	1.8	ns
prot1962	255	0	0	2	0	4	2	4	12	sig
prot1963	259	1	0	0	1.5	0	1	0	1.5	ns
prot1964	828	1	1	1.2	1.2	0	1	1.2	1.2	ns
prot1965	491	1	0	0	1.8	1	0	3.6	1.8	ns
prot1966	116	2	1	4	0	3	3	12	6	sig
prot1967	392	1	3	1.5	1.5	2	2	3	4.5	sig
prot1968	278	1	2	1.2	1.2	4	4	2.4	4.8	sig
prot1969	275	1	0	3.6	0	0	1	1.8	1.8	ns
prot1970	542	0	0	2	0	0	0	4	0	ns
prot1971	303	1	1	1.5	1.5	0	1	0	0	ns
prot1972	206	1	0	0	1.2	1	1	1.2	1.2	sig
prot1973	575	2	0	1.8	3.6	1	1	3.6	1.8	sig
prot1974	882	2	1	6	2	1	1	2	0	ns
prot1975	503	0	1	6	1.5	0	1	0	0	ns
prot1976	350	0	1	1.2	0	0	0	0	1.2	ns
prot1977	277	0	1	1.8	0	0	0	3.6	0	ns
prot1978	251	0	0	2	4	1	1	2	2	sig
prot1979	223	0	0	0	1.5	2	2	3	3	sig
prot1980	109	3	1	1.2	3.6	6	12	7.2	7.2	sig
prot1981	1093	2	2	10.8	1.8	2	2	3.6	7.2	sig
prot1982	123	0	4	4	4	4	1	4	8	ns
prot1983	160	5	0	3	1.5	1	1	1.5	1.5	ns
prot1984	160	0	2	3.6	2.4	1	2	1.2	3.6	ns
prot1985	433	3	2	5.4	3.6	3	1	3.6	1.8	ns
prot1986	214	0	1	0	0	3	0	2	0	ns
prot1987	114	3	1	0	4.5	1	3	0	1.5	ns
prot1988	178	1	1	1.2	4.8	3	2	2.4	0	ns
prot1989	248	0	1	1.8	0	0	2	0	1.8	ns
prot1990	49	0	0	4	2	3	3	4	16	sig
prot1991	86	0	2	4.5	1.5	2	4	1.5	6	ns
prot1992	335	1	4	2.4	0	0	1	0	0	ns
prot1993	171	0	2	5.4	3.6	3	1	1.8	3.6	ns
prot1994	214	2	4	2	0	3	0	2	4	ns
prot1995	108	2	1	3	1.5	1	0	0	0	ns
prot1996	115	0	1	3.6	3.6	7	2	1.2	2.4	sig
prot1997	96	2	0	3.6	3.6	0	2	0	1.8	ns
prot1998	82	0	0	4	0	0	0	6	2	ns
prot1999	365	0	1	6	3	1	2	1.5	0	ns
[truncated: 1,549 more rows]
