# Supplementary material for: Protein complex-based analysis is resistant to the obfuscating consequences of batch effects --- a case study in clinical proteomics
Source: BMC Genomics. 2017 Mar 14;18(Suppl 2):142. doi: 10.1186/s12864-017-3490-3 (PMC5374662; doi:10.1186/s12864-017-3490-3)
Supplement: Supplementary file 2 — Simulated data D2.2H. (ZIP 3730 kb) [file 12864_2017_3490_MOESM2_ESM.zip › D2.2.307.txt]

protLen	X0	X0.1	X0.2	X0.3	X1	X1.1	X1.2	X1.3	sig
prot1	1338	890	896	1784	1752	872	862	1808	1808	ns
prot2	2199	34	37	49.2	45.6	46	42	42	60	sig
prot3	1538	36	42	52.2	54	34	34	52.2	66.6	ns
prot4	2319	23	21	43.5	27	32	26	93	57	sig
prot5	1392	53	49	86	122	45	49	86	112	ns
prot6	1985	29	29	39.6	48	34	25	39.6	40.8	ns
prot7	1262	50	43	82.8	106.2	43	55	93.6	109.8	ns
prot8	3862	22	17	31.5	31.5	25	20	30	45	sig
prot9	1295	48	39	102	104	52	48	72	78	ns
prot10	4287	9	14	22.8	18	11	16	19.2	25.2	ns
prot11	1277	34	47	77.4	52.2	41	35	59.4	81	ns
prot12	3587	4	5	16.5	15	8	9	7.5	15	ns
prot13	774	68	83	126	132	72	80	140	154	ns
prot14	1960	8	2	6	4.8	3	3	12	4.8	ns
prot15	858	53	62	127.8	127.8	51	65	122.4	118.8	ns
prot16	693	76	63	114	127.5	285	273	441	324	sig
prot17	748	70	58	118	146	69	60	156	116	ns
prot18	875	32	40	70.8	67.2	54	40	62.4	46.8	ns
prot19	1755	12	8	27	21.6	14	16	21.6	32.4	ns
prot20	839	35	43	61.5	63	25	37	46.5	61.5	ns
prot21	857	27	34	54	54	36	26	68	72	sig
prot22	1248	21	18	28.8	25.2	28	30	27.6	31.2	ns
prot23	1308	15	14	45	25.2	16	22	25.2	30.6	ns
prot24	1260	14	19	16.5	24	11	14	18	25.5	ns
prot25	1487	6	4	16	10	6	2	8	12	ns
prot26	477	76	85	103.2	112.8	124	147	158.4	129.6	sig
prot27	1324	27	21	41.4	55.8	21	14	39.6	41.4	ns
prot28	997	19	17	28.5	30	12	15	28.5	25.5	ns
prot29	623	110	106	212	240	107	114	202	242	ns
prot30	657	91	98	134.4	103.2	88	97	115.2	134.4	ns
prot31	1735	12	11	18	9	13	14	41.4	39.6	sig
prot32	904	7	13	18	18	16	9	16.5	18	ns
prot33	446	173	175	346	374	202	200	378	382	ns
prot34	262	181	178	226.8	210	160	181	226.8	217.2	ns
prot35	682	107	101	180	187.2	102	92	180	174.6	ns
prot36	742	54	49	88.5	78	45	45	73.5	78	ns
prot37	630	39	39	88	82	45	36	70	90	ns
prot38	672	30	24	40.8	37.2	34	25	39.6	30	ns
prot39	1056	36	23	63	48.6	31	34	63	50.4	ns
prot40	1098	20	17	31.5	36	25	22	31.5	33	ns
prot41	1192	16	12	26	34	15	15	28	22	ns
prot42	1888	18	13	15.6	18	10	12	12	18	ns
prot43	500	149	161	315	289.8	336	296	601.2	579.6	sig
prot44	610	66	47	90	66	54	50	70.5	91.5	ns
prot45	543	34	36	64	80	38	31	70	48	ns
prot46	685	21	27	34.8	44.4	45	44	40.8	55.2	sig
prot47	546	28	34	36	36	26	26	48.6	46.8	ns
prot48	1311	10	9	24	13.5	16	10	12	16.5	ns
prot49	1047	11	14	24	24	14	20	20	34	ns
prot50	491	135	144	151.2	142.8	149	120	132	166.8	ns
prot51	654	70	74	147.6	140.4	82	75	160.2	127.8	ns
prot52	639	64	56	70.5	100.5	60	66	79.5	66	ns
prot53	740	48	46	88	110	50	45	106	110	ns
prot54	1143	17	14	16.8	13.2	14	16	31.2	20.4	ns
prot55	966	12	16	18	30.6	46	12	79.2	46.8	sig
prot56	1042	17	8	19.5	18	13	9	22.5	21	ns
prot57	2166	12	10	18	16	10	11	16	16	sig
prot58	443	34	23	33.6	39.6	40	35	30	60	sig
prot59	589	24	17	52.2	28.8	21	20	39.6	43.2	ns
prot60	740	25	19	31.5	24	18	28	31.5	36	ns
prot61	532	19	22	40	30	18	14	34	46	ns
prot62	740	12	11	7.2	18	15	9	13.2	8.4	ns
prot63	727	13	11	25.2	19.8	17	11	12.6	18	ns
prot64	1585	10	7	6	13.5	9	9	13.5	13.5	ns
prot65	479	238	236	434	470	414	434	774	796	sig
prot66	364	131	152	183.6	190.8	160	154	177.6	201.6	ns
prot67	433	177	155	298.8	275.4	167	155	275.4	284.4	ns
prot68	346	162	143	207	220.5	225	214	328.5	363	sig
prot69	545	105	100	198	206	92	105	230	224	ns
prot70	472	90	64	82.8	109.2	65	77	87.6	104.4	ns
prot71	478	51	53	95.4	95.4	129	174	226.8	345.6	sig
prot72	413	50	36	70.5	91.5	44	35	76.5	67.5	ns
prot73	496	38	39	80	82	36	40	88	88	ns
prot74	630	30	35	36	44.4	33	35	56.4	42	ns
prot75	544	19	21	43.2	36	19	23	39.6	64.8	ns
prot76	880	14	21	19.5	18	7	12	19.5	18	ns
prot77	684	9	4	22	26	7	11	22	14	ns
prot78	988	7	11	14.4	13.2	11	15	15.6	7.2	ns
prot79	430	67	70	109.8	113.4	66	72	102.6	135	ns
prot80	707	24	25	48	33	30	27	37.5	34.5	ns
prot81	418	17	23	52	44	39	46	52	48	ns
prot82	820	19	20	16.8	13.2	20	12	19.2	8.4	ns
prot83	1450	20	19	25.2	18	8	7	32.4	9	sig
prot84	500	85	77	103.5	118.5	59	84	97.5	135	ns
prot85	451	57	63	108	100	50	43	114	128	ns
prot86	757	22	25	36	31.2	23	36	20.4	33.6	ns
prot87	539	19	29	57.6	34.2	15	25	39.6	41.4	ns
prot88	455	20	16	15	21	14	10	13.5	36	ns
prot89	646	20	16	44	40	16	17	40	46	ns
prot90	533	7	6	7.2	6	12	13	13.2	9.6	ns
prot91	1101	3	5	3.6	10.8	5	7	7.2	10.8	ns
prot92	375	176	161	246	240	176	199	262.5	244.5	ns
prot93	477	137	104	230	242	111	122	198	204	ns
prot94	440	75	70	81.6	70.8	58	78	76.8	92.4	ns
prot95	445	69	66	120.6	129.6	64	67	104.4	99	ns
prot96	373	56	54	81	81	66	59	66	108	sig
prot97	606	29	32	84	50	22	37	78	54	ns
prot98	343	28	22	16.8	25.2	24	30	26.4	27.6	ns
prot99	403	30	11	30.6	30.6	26	18	34.2	43.2	ns
prot100	591	19	15	25.5	28.5	26	13	30	27	ns
prot101	641	9	10	28	24	13	16	24	38	sig
prot102	583	5	7	22.8	16.8	11	7	10.8	9.6	ns
prot103	544	5	7	10.8	12.6	7	10	10.8	9	ns
prot104	2137	5	8	10.5	21	6	7	9	13.5	ns
prot105	375	36	32	88	78	36	45	78	92	ns
prot106	454	38	39	44.4	48	36	39	49.2	54	ns
prot107	472	30	34	45	64.8	24	30	66.6	73.8	ns
prot108	517	22	36	61.5	51	35	24	51	46.5	ns
prot109	464	26	22	50	36	26	26	64	54	ns
prot110	637	17	23	19.2	26.4	30	48	48	40.8	sig
prot111	423	21	21	30.6	34.2	21	22	48.6	32.4	sig
prot112	414	11	14	18	21	13	20	21	46.5	sig
prot113	898	15	16	28	32	16	19	22	20	ns
prot114	498	11	12	18	21.6	15	15	9.6	18	ns
prot115	580	9	17	27	18	11	9	16.2	16.2	ns
prot116	448	16	15	13.5	7.5	7	8	18	18	ns
prot117	569	9	9	28	14	11	13	10	28	ns
prot118	1032	3	4	3.6	9.6	7	3	7.2	13.2	ns
prot119	357	84	85	176.4	192.6	116	136	225	214.2	sig
prot120	231	67	52	97.5	72	50	62	99	61.5	ns
prot121	372	37	42	102	110	45	60	88	72	ns
prot122	375	50	47	49.2	66	42	45	54	54	ns
prot123	507	49	48	68.4	64.8	54	80	129.6	118.8	sig
prot124	411	41	22	63	55.5	35	35	64.5	55.5	sig
prot125	374	19	22	54	40	15	25	50	52	ns
prot126	827	8	13	15.6	14.4	10	17	22.8	18	ns
prot127	774	12	20	27	14.4	17	11	27	25.2	ns
prot128	576	5	6	15	7.5	5	6	15	9	ns
prot129	413	14	13	32	16	8	7	26	20	ns
prot130	569	8	9	7.2	6	10	9	10.8	10.8	ns
prot131	590	8	10	18	10.8	6	12	9	21.6	ns
prot132	774	13	7	15	16.5	36	42	49.5	36	sig
prot133	1023	8	11	18	8	7	7	22	26	ns
prot134	803	6	4	4.8	6	8	6	6	6	ns
prot135	242	61	46	97.2	115.2	68	54	97.2	117	ns
prot136	439	71	61	85.5	93	53	67	88.5	93	ns
prot137	318	58	55	110	106	56	46	138	108	ns
prot138	278	55	58	61.2	68.4	50	58	84	56.4	ns
prot139	309	38	56	73.8	79.2	49	61	73.8	84.6	ns
prot140	568	43	30	42	48	38	43	33	52.5	ns
prot141	316	30	26	84	58	33	29	52	74	ns
prot142	283	33	24	36	27.6	56	46	64.8	72	sig
prot143	608	28	27	43.2	43.2	25	21	36	48.6	ns
prot144	673	13	19	33	31.5	15	19	30	31.5	ns
prot145	414	27	24	54	58	19	13	30	34	ns
prot146	707	29	17	21.6	20.4	22	22	25.2	40.8	ns
prot147	406	20	14	28.8	36	13	11	39.6	23.4	ns
prot148	510	10	15	18	21	10	11	16.5	21	ns
prot149	500	14	13	18	14	23	15	30	34	ns
prot150	350	13	7	18	12	5	6	13.2	8.4	ns
prot151	683	18	12	23.4	21.6	14	20	57.6	46.8	sig
prot152	569	15	8	15	18	16	9	15	13.5	ns
prot153	450	10	8	24	18	8	13	30	14	ns
prot154	399	6	16	14.4	9.6	24	30	25.2	57.6	sig
prot155	713	11	10	21.6	9	9	9	16.2	14.4	ns
prot156	564	14	17	15	16.5	8	13	10.5	9	ns
prot157	1149	7	3	12	4	1	10	12	22	ns
prot158	721	3	3	6	3.6	4	6	6	10.8	ns
prot159	260	206	207	385.2	352.8	396	408	684	637.2	sig
prot160	372	151	121	211.5	235.5	146	124	183	202.5	ns
prot161	297	103	96	202	196	85	96	198	166	ns
prot162	276	49	56	60	43.2	132	159	169.2	154.8	sig
prot163	480	26	33	55.8	55.8	25	27	61.2	72	ns
prot164	299	32	32	34.5	36	16	29	45	60	ns
prot165	317	25	27	46	48	26	39	48	54	ns
prot166	437	33	20	22.8	19.2	43	45	48	48	sig
prot167	537	24	34	32.4	34.2	27	20	27	34.2	ns
prot168	228	13	14	24	27	27	22	36	40.5	sig
prot169	289	21	15	28	28	26	19	22	34	ns
prot170	341	15	19	20.4	25.2	54	57	72	86.4	sig
prot171	445	14	15	41.4	30.6	15	20	25.2	28.8	ns
prot172	458	18	10	9	19.5	12	6	19.5	19.5	ns
prot173	450	16	11	20	20	12	13	20	22	ns
prot174	588	16	12	24	20.4	10	15	30	16.8	ns
prot175	761	13	15	14.4	23.4	11	16	18	23.4	ns
prot176	519	7	9	18	9	13	16	13.5	12	ns
prot177	1216	5	10	20	14	9	10	16	14	ns
prot178	605	11	8	16.8	10.8	7	7	12	19.2	ns
prot179	748	5	8	19.8	14.4	12	7	23.4	21.6	sig
prot180	460	10	10	13.5	9	20	22	33	33	sig
prot181	645	8	11	12	6	11	23	32	26	sig
prot182	528	7	2	12	9.6	9	7	9.6	3.6	ns
prot183	958	7	3	9	3.6	3	6	3.6	14.4	ns
prot184	4213	4	7	1.5	0	1	1	4.5	7.5	ns
prot185	1921	1	6	10	2	2	3	8	6	ns
prot186	333	133	143	190.8	181.2	300	314	336	408	sig
prot187	229	92	102	151.2	194.4	91	103	198	163.8	ns
prot188	413	42	48	64.5	70.5	40	41	81	69	ns
prot189	437	34	35	62	82	69	58	150	108	sig
prot190	459	35	27	40.8	30	47	31	40.8	34.8	ns
prot191	170	32	23	61.2	54	16	39	64.8	55.8	ns
prot192	200	46	39	58.5	34.5	40	50	66	54	ns
prot193	396	42	30	68	58	30	29	48	66	ns
prot194	219	17	15	16.8	20.4	19	26	34.8	25.2	ns
prot195	509	32	31	41.4	45	22	19	43.2	37.8	ns
prot196	255	34	18	33	36	18	15	31.5	37.5	ns
prot197	343	14	11	30	20	11	16	16	38	ns
prot198	453	13	26	18	22.8	11	14	15.6	21.6	ns
prot199	418	18	20	34.2	27	11	11	34.2	16.2	ns
prot200	506	11	14	28.5	16.5	60	42	63	58.5	sig
prot201	545	12	17	28	30	9	9	32	30	ns
prot202	406	16	8	16.8	8.4	18	9	9.6	13.2	ns
prot203	586	14	12	18	23.4	8	10	12.6	19.8	ns
prot204	570	10	9	13.5	15	8	12	16.5	22.5	ns
prot205	868	9	12	20	14	6	6	22	20	ns
prot206	508	10	8	6	3.6	7	9	8.4	6	ns
prot207	715	8	9	7.2	18	10	11	18	21.6	ns
prot208	622	3	15	6	4.5	14	10	15	10.5	ns
prot209	463	8	8	10	14	9	6	14	8	ns
prot210	756	8	9	4.8	10.8	5	8	16.8	3.6	ns
prot211	520	10	6	16.2	14.4	11	9	23.4	23.4	sig
prot212	858	3	5	3	3	5	3	6	9	ns
prot213	463	7	9	2	4	16	10	20	12	sig
prot214	248	86	81	88.8	72	81	80	90	116.4	ns
prot215	386	65	50	97.2	100.8	46	46	99	99	ns
prot216	252	43	45	66	51	43	46	90	81	ns
prot217	271	46	47	102	82	54	41	98	96	ns
prot218	367	50	47	40.8	48	36	49	45.6	55.2	ns
prot219	335	50	49	86.4	72	44	40	88.2	72	ns
prot220	600	39	34	60	58.5	36	33	55.5	51	ns
prot221	232	36	40	84	86	34	42	56	98	ns
prot222	273	29	34	49.2	46.8	88	72	98.4	115.2	sig
prot223	243	29	43	55.8	39.6	37	37	68.4	52.2	ns
prot224	223	30	26	33	33	30	31	27	45	ns
prot225	250	24	17	40	56	16	30	62	70	ns
prot226	223	23	32	34.8	32.4	24	23	39.6	27.6	ns
prot227	289	24	28	39.6	45	13	23	45	57.6	ns
prot228	378	23	26	33	34.5	24	21	24	33	ns
prot229	410	14	19	22	46	54	29	64	68	sig
prot230	389	28	13	19.2	24	18	25	16.8	25.2	ns
prot231	610	19	16	32.4	12.6	25	16	27	43.2	ns
prot232	243	11	9	27	30	19	21	30	16.5	ns
prot233	397	11	11	34	28	10	16	30	28	ns
prot234	229	13	12	14.4	12	8	17	3.6	14.4	ns
prot235	321	13	16	18	18	16	8	16.2	10.8	ns
prot236	447	11	7	18	19.5	12	10	12	21	ns
prot237	272	11	8	38	34	10	5	18	22	ns
prot238	645	11	7	13.2	16.8	26	18	14.4	28.8	sig
prot239	709	6	3	9	19.8	7	4	9	12.6	ns
prot240	513	7	14	13.5	10.5	13	7	21	15	ns
prot241	314	10	13	10	18	8	12	6	18	ns
prot242	388	7	7	4.8	9.6	4	8	7.2	6	ns
prot243	956	3	3	3.6	7.2	2	1	7.2	3.6	ns
prot244	128	209	240	411	376.5	227	210	334.5	363	ns
prot245	197	62	49	128	150	80	71	126	152	ns
prot246	334	65	61	70.8	73.2	72	66	84	68.4	ns
prot247	175	55	44	104.4	90	76	57	124.2	126	sig
prot248	162	59	50	79.5	88.5	56	65	67.5	75	ns
prot249	305	37	37	76	52	34	33	54	80	ns
prot250	312	44	46	37.2	54	40	47	42	55.2	ns
prot251	300	39	30	97.2	61.2	29	47	77.4	72	sig
prot252	127	46	42	58.5	64.5	33	42	61.5	60	ns
prot253	191	29	40	118	70	20	32	82	68	ns
prot254	211	36	33	48	42	32	36	43.2	36	ns
prot255	199	29	35	43.2	52.2	41	38	68.4	63	ns
prot256	266	29	24	37.5	34.5	33	29	61.5	52.5	ns
prot257	322	17	20	44	76	23	19	52	52	ns
prot258	313	26	18	32.4	26.4	25	24	28.8	25.2	ns
prot259	286	24	17	39.6	48.6	17	28	23.4	30.6	ns
prot260	265	10	13	21	18	15	13	28.5	24	ns
prot261	466	18	19	30	26	17	10	34	50	ns
prot262	455	19	20	22.8	21.6	11	15	21.6	30	ns
prot263	185	25	17	30.6	37.8	17	14	50.4	39.6	ns
prot264	209	11	16	31.5	37.5	15	19	27	30	ns
prot265	433	12	17	46	24	20	15	40	34	ns
prot266	247	16	19	16.8	19.2	15	15	15.6	25.2	ns
prot267	331	14	13	27	18	15	11	27	27	ns
prot268	452	12	14	30	16.5	9	16	19.5	10.5	ns
prot269	348	7	14	30	18	14	9	40	24	ns
prot270	533	6	12	7.2	7.2	7	11	9.6	12	sig
prot271	342	6	13	19.8	14.4	8	13	23.4	18	ns
prot272	229	17	11	15	12	10	7	21	15	ns
prot273	581	8	7	28	10	18	14	26	22	ns
prot274	389	12	10	8.4	13.2	3	8	12	13.2	ns
prot275	368	7	6	9	5.4	2	11	9	7.2	ns
prot276	350	9	8	16.5	19.5	18	21	40.5	49.5	sig
prot277	502	6	11	14	18	10	7	18	8	ns
prot278	588	9	9	4.8	7.2	12	8	7.2	10.8	sig
prot279	404	7	6	16.2	12.6	7	5	19.8	12.6	ns
prot280	281	3	9	6	6	5	2	16.5	7.5	ns
prot281	475	7	13	10	10	6	5	16	12	ns
prot282	264	6	6	9.6	1.2	7	5	8.4	4.8	ns
prot283	428	7	10	14.4	12.6	9	5	3.6	14.4	ns
prot284	605	6	11	6	10.5	4	3	4.5	13.5	ns
prot285	546	4	8	8	12	7	5	18	14	ns
prot286	393	7	8	8.4	3.6	11	13	16.8	13.2	sig
prot287	651	2	5	12.6	7.2	4	7	19.8	16.2	sig
prot288	386	6	4	10.5	4.5	6	1	10.5	10.5	ns
prot289	127	182	194	384	382	196	188	398	378	ns
prot290	307	142	134	178.8	193.2	249	183	284.4	232.8	sig
prot291	151	67	70	140.4	163.8	90	66	140.4	127.8	ns
prot292	246	33	38	67.5	46.5	41	33	43.5	49.5	ns
prot293	201	40	29	66	60	32	33	56	58	ns
prot294	295	33	30	32.4	55.2	96	78	118.8	79.2	sig
prot295	377	25	18	61.2	39.6	63	78	135	156.6	sig
prot296	232	25	23	45	28.5	50	47	61.5	94.5	sig
prot297	333	16	20	40	44	31	25	58	42	ns
prot298	276	15	21	31.2	26.4	24	29	32.4	22.8	ns
prot299	225	30	21	39.6	52.2	51	75	102.6	140.4	sig
prot300	152	21	15	27	34.5	19	23	42	28.5	ns
prot301	268	19	20	48	42	25	17	44	50	ns
prot302	261	18	16	27.6	25.2	17	18	31.2	30	ns
prot303	234	19	19	34.2	50.4	38	48	72	61.2	sig
prot304	203	20	15	19.5	22.5	18	16	31.5	37.5	ns
prot305	277	21	21	38	50	17	16	38	42	ns
prot306	224	17	12	22.8	16.8	24	23	20.4	13.2	sig
prot307	260	19	17	21.6	23.4	11	22	18	32.4	ns
prot308	278	18	16	28.5	30	17	18	25.5	19.5	ns
prot309	420	15	17	32	30	9	13	42	38	ns
prot310	424	23	18	24	21.6	23	15	12	24	ns
prot311	219	9	12	16.2	28.8	16	11	18	27	ns
prot312	277	8	16	18	24	11	16	12	18	ns
prot313	279	11	3	28	18	12	9	18	16	ns
prot314	558	7	19	24	15.6	12	14	13.2	10.8	ns
prot315	822	8	3	10.8	3.6	6	12	16.2	9	ns
prot316	423	7	3	19.5	15	8	11	19.5	16.5	ns
prot317	301	13	5	14	30	12	11	28	16	ns
prot318	477	9	10	9.6	15.6	13	7	7.2	16.8	ns
prot319	354	10	9	18	25.2	18	18	39.6	36	sig
prot320	538	8	9	15	12	8	6	15	7.5	ns
prot321	330	19	11	22	24	10	10	20	30	ns
prot322	345	8	12	10.8	10.8	15	8	25.2	14.4	sig
prot323	290	9	8	10.8	9	8	7	12.6	7.2	ns
prot324	587	5	11	13.5	12	7	5	9	10.5	ns
prot325	416	8	6	10	16	6	5	12	10	ns
prot326	806	8	9	14.4	7.2	9	4	13.2	13.2	ns
prot327	243	7	7	27	23.4	6	4	3.6	14.4	ns
prot328	674	12	10	10.5	10.5	5	11	13.5	27	sig
prot329	297	6	7	14	12	13	8	12	8	ns
prot330	558	10	12	6	8.4	12	8	4.8	7.2	ns
prot331	340	6	3	7.2	10.8	9	2	9	10.8	ns
prot332	546	6	5	9	16.5	4	6	13.5	4.5	ns
prot333	193	7	3	8	16	9	4	8	10	ns
prot334	641	9	2	9.6	8.4	0	5	2.4	7.2	ns
prot335	452	9	5	10.8	16.2	13	14	25.2	16.2	sig
prot336	481	7	8	3	10.5	15	18	54	36	sig
prot337	355	7	9	18	2	6	12	18	12	sig
prot338	530	5	7	6	7.2	9	6	9.6	4.8	ns
prot339	374	5	4	7.2	7.2	7	5	10.8	3.6	ns
prot340	253	4	6	4.5	6	7	10	6	7.5	ns
prot341	442	1	4	6	10	3	2	8	4	ns
prot342	861	7	1	7.2	2.4	4	7	7.2	0	ns
prot343	413	6	0	5.4	14.4	3	4	9	10.8	ns
prot344	648	4	5	7.5	4.5	2	2	4.5	4.5	ns
prot345	719	5	7	4	10	1	6	6	4	ns
prot346	786	4	6	8.4	10.8	11	2	9.6	8.4	ns
prot347	596	4	6	1.8	3.6	5	6	12.6	7.2	ns
prot348	777	3	4	6	3	8	6	9	9	sig
prot349	798	3	3	10	6	3	3	10	8	ns
prot350	141	228	233	254.4	266.4	203	213	276	259.2	ns
prot351	221	156	160	286.2	277.2	154	143	241.2	255.6	ns
prot352	283	65	66	115.5	103.5	62	74	96	120	ns
prot353	246	42	59	108	144	70	69	160	138	ns
prot354	212	48	60	57.6	52.8	52	45	64.8	56.4	ns
prot355	219	50	48	90	52.2	39	37	54	63	ns
prot356	448	31	55	60	60	54	48	96	67.5	sig
prot357	351	29	34	66	78	38	34	60	48	ns
prot358	161	31	29	20.4	38.4	23	31	31.2	46.8	ns
prot359	178	39	26	72	61.2	30	20	36	50.4	ns
prot360	178	25	21	46.5	40.5	24	29	21	36	ns
prot361	250	19	17	40	38	16	17	40	52	ns
prot362	238	24	17	36	25.2	30	22	26.4	24	ns
prot363	261	18	17	32.4	39.6	30	23	43.2	52.2	ns
prot364	194	24	16	39	25.5	16	16	28.5	18	ns
prot365	234	24	19	30	44	20	19	38	42	ns
prot366	337	17	18	19.2	21.6	21	21	21.6	30	ns
prot367	296	30	10	25.2	25.2	16	15	34.2	18	ns
prot368	248	15	13	15	15	11	17	18	18	ns
prot369	311	13	13	24	34	19	20	28	26	ns
prot370	224	14	19	20.4	18	25	20	20.4	26.4	sig
prot371	279	17	12	25.2	25.2	9	17	28.8	54	ns
prot372	471	19	21	27	28.5	13	17	43.5	18	sig
prot373	218	5	7	12	28	14	5	10	22	ns
prot374	249	18	19	20.4	12	13	14	18	21.6	ns
prot375	312	15	18	21.6	19.8	54	30	59.4	97.2	sig
prot376	402	9	12	13.5	15	9	12	15	19.5	ns
prot377	196	12	15	20	24	10	18	28	24	ns
prot378	285	18	13	8.4	13.2	16	23	14.4	19.2	ns
prot379	292	17	13	21.6	19.8	13	11	18	28.8	ns
prot380	227	7	4	16.5	24	19	13	9	13.5	ns
prot381	322	6	10	18	24	24	21	30	60	sig
prot382	449	9	10	13.2	9.6	16	19	14.4	13.2	sig
prot383	373	11	13	23.4	25.2	10	9	30.6	14.4	ns
prot384	239	7	4	19.5	22.5	10	14	16.5	18	ns
prot385	235	7	7	26	26	9	5	12	20	ns
prot386	267	11	13	12	13.2	15	6	9.6	15.6	ns
prot387	262	6	5	16.2	5.4	14	8	14.4	16.2	ns
prot388	241	11	7	15	13.5	12	7	18	22.5	ns
prot389	315	10	5	16	18	21	24	24	48	sig
prot390	997	7	6	4.8	6	9	11	2.4	4.8	ns
prot391	392	6	5	7.2	19.8	2	12	7.2	16.2	ns
prot392	558	6	10	7.5	15	11	6	13.5	7.5	ns
prot393	468	5	6	4	14	6	15	6	6	ns
prot394	253	6	3	4.8	8.4	9	6	7.2	9.6	ns
prot395	248	12	10	16.2	18	8	10	5.4	7.2	ns
prot396	527	10	7	21	10.5	5	9	7.5	10.5	ns
prot397	432	4	3	12	8	2	4	6	12	ns
prot398	455	4	9	6	13.2	2	6	7.2	2.4	ns
prot399	529	4	11	3.6	5.4	7	7	10.8	14.4	ns
prot400	375	5	12	6	13.5	6	9	9	6	ns
prot401	287	4	4	10	6	8	3	18	4	ns
prot402	332	7	3	4.8	4.8	8	4	9.6	3.6	ns
prot403	541	4	11	9	5.4	5	7	3.6	9	ns
prot404	280	7	6	10.5	13.5	4	6	10.5	4.5	ns
prot405	458	7	6	12	10	3	5	16	12	ns
prot406	291	4	2	3.6	3.6	12	20	9.6	19.2	sig
prot407	548	8	4	7.2	16.2	5	5	10.8	9	ns
prot408	292	3	5	6	6	2	3	1.5	6	ns
prot409	559	4	3	6	4	8	3	8	8	ns
prot410	859	3	1	2.4	2.4	11	16	16.8	8.4	sig
prot411	484	5	4	7.2	12.6	6	3	10.8	10.8	ns
prot412	117	158	141	190.5	229.5	155	132	228	226.5	ns
prot413	182	137	131	282	250	137	131	236	252	ns
prot414	226	96	109	117.6	146.4	95	103	133.2	120	ns
prot415	179	80	74	111.6	122.4	77	94	162	145.8	ns
prot416	129	54	72	64.5	84	49	69	97.5	82.5	ns
prot417	222	38	62	96	90	40	44	92	100	ns
prot418	353	33	39	50.4	45.6	50	42	42	51.6	ns
prot419	157	30	39	45	84.6	46	48	88.2	59.4	ns
prot420	376	35	22	46.5	33	33	31	49.5	42	ns
prot421	429	29	26	66	56	30	38	52	48	ns
prot422	182	25	18	26.4	31.2	24	21	24	28.8	ns
prot423	187	19	27	48.6	34.2	13	36	61.2	59.4	ns
prot424	206	23	24	42	42	72	99	81	130.5	sig
prot425	319	21	23	44	58	16	24	32	40	ns
prot426	533	25	25	30	27.6	36	20	27.6	28.8	sig
prot427	182	23	22	30.6	39.6	18	22	39.6	39.6	ns
prot428	260	21	20	27	33	15	16	28.5	25.5	ns
prot429	181	11	17	32	40	16	10	34	42	ns
prot430	246	22	13	13.2	18	15	13	13.2	19.2	ns
prot431	156	20	7	28.8	30.6	9	15	19.8	43.2	ns
prot432	213	21	26	25.5	25.5	18	9	21	21	ns
prot433	295	10	8	24	24	11	8	12	24	ns
prot434	610	10	18	7.2	10.8	12	17	18	18	ns
prot435	152	13	20	25.2	30.6	12	13	28.8	28.8	ns
prot436	470	9	11	18	24	8	23	19.5	21	ns
prot437	278	11	4	24	24	7	13	26	20	ns
prot438	250	9	12	9.6	13.2	10	11	12	14.4	ns
prot439	265	12	6	16.2	14.4	12	10	25.2	21.6	ns
prot440	327	9	6	13.5	18	12	9	3	13.5	ns
prot441	577	12	5	18	22	9	13	24	12	ns
prot442	236	11	9	13.2	9.6	9	22	9.6	4.8	sig
prot443	347	9	10	19.8	25.2	10	11	14.4	10.8	ns
prot444	177	8	11	13.5	12	14	8	16.5	15	ns
prot445	261	7	12	22	22	10	14	14	16	ns
prot446	357	8	7	12	10.8	12	2	13.2	13.2	sig
prot447	379	16	12	12.6	19.8	22	14	48.6	52.2	sig
prot448	172	3	7	9	9	12	14	19.5	18	sig
prot449	161	9	4	22	6	16	14	30	18	sig
prot450	466	6	6	14.4	12	11	13	9.6	9.6	ns
prot451	165	11	8	12.6	14.4	9	4	23.4	9	ns
prot452	245	7	9	10.5	16.5	8	4	7.5	12	ns
prot453	222	8	10	16	18	5	10	18	8	ns
prot454	428	7	11	7.2	10.8	14	5	9.6	15.6	ns
prot455	227	8	6	9	5.4	7	13	28.8	23.4	sig
prot456	420	6	7	9	6	3	8	7.5	10.5	ns
prot457	171	5	6	8	20	12	16	24	20	sig
prot458	307	4	9	7.2	10.8	8	8	10.8	16.8	ns
prot459	230	5	9	9	10.8	6	7	3.6	9	sig
prot460	343	9	10	12	15	9	3	15	12	ns
prot461	441	4	12	14	6	5	11	26	10	sig
prot462	415	6	7	7.2	8.4	6	5	9.6	4.8	ns
prot463	270	5	7	14.4	3.6	7	10	14.4	9	ns
prot464	711	6	7	13.5	13.5	8	7	10.5	12	ns
prot465	321	5	4	12	8	39	9	60	24	sig
prot466	238	4	5	6	12	7	8	4.8	8.4	ns
prot467	320	4	9	12.6	10.8	6	4	7.2	10.8	ns
prot468	274	7	5	10.5	7.5	8	7	9	9	ns
prot469	364	4	12	12	14	9	5	22	12	ns
prot470	361	8	5	8.4	8.4	11	8	2.4	2.4	ns
prot471	262	7	3	19.8	10.8	8	8	10.8	3.6	ns
prot472	513	6	3	15	4.5	4	5	10.5	6	ns
prot473	569	3	4	4	12	2	7	16	8	ns
prot474	387	6	7	3.6	6	5	5	6	4.8	ns
prot475	447	10	5	12.6	9	3	5	1.8	12.6	ns
prot476	378	2	5	6	10.5	1	3	3	4.5	ns
prot477	251	2	7	8	0	3	7	10	14	ns
prot478	468	4	1	4.8	8.4	5	5	1.2	2.4	ns
prot479	544	5	5	3.6	7.2	2	4	9	3.6	ns
prot480	244	4	8	12	3	4	4	15	3	sig
prot481	327	4	3	4	10	2	2	4	8	ns
prot482	494	1	5	1.2	4.8	4	3	6	3.6	ns
prot483	192	182	153	293.4	311.4	324	332	572.4	640.8	sig
prot484	243	144	124	186	169.5	117	109	204	174	ns
prot485	149	41	41	84	104	43	49	92	110	ns
prot486	236	43	37	38.4	57.6	55	44	67.2	51.6	ns
prot487	134	50	37	64.8	72	38	34	73.8	68.4	ns
prot488	103	46	29	48	58.5	32	37	43.5	61.5	ns
prot489	103	44	31	84	64	44	51	136	96	sig
prot490	103	33	41	31.2	34.8	25	30	56.4	43.2	ns
prot491	271	27	26	64.8	64.8	38	30	52.2	50.4	ns
prot492	257	32	26	34.5	42	39	26	45	46.5	ns
prot493	174	15	24	44	26	20	15	38	42	ns
prot494	165	19	28	25.2	31.2	27	20	30	37.2	ns
prot495	251	35	20	43.2	28.8	21	21	32.4	28.8	ns
prot496	265	18	19	30	28.5	18	36	49.5	60	sig
prot497	193	26	18	52	40	40	40	76	88	sig
prot498	137	27	26	32.4	28.8	27	44	31.2	38.4	sig
prot499	149	20	18	48.6	36	18	21	39.6	46.8	ns
prot500	291	20	32	33	22.5	50	50	54	43.5	sig
prot501	227	19	18	42	56	15	22	36	34	ns
prot502	198	18	12	20.4	16.8	16	15	28.8	34.8	ns
prot503	194	24	14	32.4	18	38	30	64.8	57.6	sig
prot504	234	13	19	28.5	28.5	13	19	31.5	31.5	ns
prot505	247	15	13	26	28	19	13	30	24	ns
prot506	145	12	13	19.2	19.2	41	25	40.8	49.2	sig
prot507	141	17	13	28.8	28.8	16	21	37.8	25.2	ns
prot508	187	18	11	19.5	16.5	18	5	16.5	21	ns
prot509	165	14	10	30	34	12	18	28	32	ns
prot510	166	26	7	14.4	16.8	20	8	21.6	30	ns
prot511	225	15	12	21.6	27	14	24	36	25.2	ns
prot512	239	13	10	19.5	25.5	9	8	7.5	10.5	ns
prot513	275	20	12	28	30	9	8	16	8	ns
prot514	206	6	10	8.4	15.6	9	16	10.8	13.2	ns
prot515	322	14	10	32.4	28.8	17	14	12.6	12.6	ns
prot516	178	15	17	15	18	22	22	43.5	30	sig
prot517	227	19	9	26	14	10	11	24	26	ns
prot518	237	14	14	16.8	25.2	15	19	9.6	19.2	ns
prot519	254	11	8	23.4	14.4	16	19	21.6	23.4	ns
prot520	208	18	19	22.5	27	18	27	34.5	34.5	sig
prot521	153	11	14	26	22	27	42	48	66	sig
prot522	244	9	14	14.4	21.6	16	13	12	9.6	ns
prot523	287	12	9	18	19.8	9	17	14.4	28.8	ns
prot524	206	5	12	12	21	13	13	33	22.5	ns
prot525	244	9	13	26	24	14	6	22	32	ns
prot526	383	11	11	7.2	6	21	21	39.6	36	sig
prot527	184	13	7	21.6	23.4	6	15	27	32.4	sig
prot528	377	7	7	19.5	10.5	18	18	18	22.5	sig
prot529	355	6	10	26	14	9	5	18	10	ns
prot530	129	7	16	13.2	4.8	12	10	13.2	12	ns
prot531	162	8	12	5.4	16.2	10	7	14.4	10.8	ns
prot532	184	4	2	9	15	36	24	45	22.5	sig
prot533	347	9	9	28	8	19	11	10	8	sig
prot534	203	4	5	10.8	4.8	5	6	6	10.8	ns
prot535	1930	9	4	12.6	23.4	6	5	19.8	18	ns
prot536	316	7	10	12	15	10	6	12	25.5	ns
prot537	198	9	9	26	26	7	8	22	26	ns
prot538	250	3	4	4.8	4.8	5	12	7.2	4.8	ns
prot539	265	6	9	21.6	18	9	11	9	19.8	sig
prot540	469	7	8	13.5	10.5	18	24	40.5	36	sig
prot541	563	6	6	18	10	6	7	16	12	ns
prot542	290	1	6	3.6	3.6	7	10	7.2	13.2	ns
prot543	338	8	4	3.6	18	4	6	18	10.8	ns
prot544	449	6	7	7.5	10.5	16	10	6	13.5	sig
prot545	273	6	5	6	16	2	4	10	8	ns
prot546	412	3	7	12	7.2	8	7	4.8	13.2	ns
prot547	170	4	4	9	14.4	6	8	7.2	9	ns
prot548	478	9	6	18	10.5	5	8	13.5	12	ns
prot549	302	6	7	14	12	4	6	14	10	ns
prot550	167	4	6	3.6	1.2	5	7	3.6	3.6	ns
prot551	151	6	4	10.8	9	5	5	9	5.4	ns
prot552	816	4	6	9	6	3	3	10.5	4.5	ns
prot553	279	4	2	6	6	4	4	4	6	ns
prot554	320	3	4	4.8	2.4	4	6	4.8	6	ns
prot555	351	6	4	14.4	12.6	3	8	3.6	3.6	ns
prot556	242	0	3	6	4.5	6	6	4.5	6	ns
prot557	276	3	3	20	8	2	7	8	4	ns
prot558	565	0	5	3.6	7.2	3	3	3.6	6	ns
prot559	356	8	2	10.8	1.8	9	12	16.2	10.8	sig
prot560	162	5	4	7.5	7.5	1	4	9	3	ns
prot561	155	8	6	6	2	9	18	24	24	sig
prot562	484	6	8	7.2	4.8	3	3	4.8	6	ns
prot563	462	3	6	5.4	5.4	6	4	7.2	7.2	ns
prot564	989	5	4	3	3	4	2	9	1.5	ns
prot565	353	3	3	8	12	4	2	10	8	ns
prot566	382	3	3	4.8	4.8	7	5	3.6	3.6	ns
prot567	1092	6	6	3.6	1.8	4	4	1.8	10.8	ns
prot568	158	5	3	7.5	1.5	10	8	9	24	sig
prot569	829	5	5	6	10	3	2	8	8	ns
prot570	600	2	7	1.2	3.6	1	4	7.2	1.2	sig
prot571	743	3	3	3.6	1.8	8	4	18	7.2	sig
prot572	271	4	2	6	10.5	4	2	9	4.5	sig
prot573	774	3	2	10	4	2	5	10	4	sig
prot574	617	3	2	0	1.2	0	2	1.2	1.2	ns
prot575	120	167	168	324	327.6	183	175	336.6	293.4	ns
prot576	257	141	114	207	219	150	125	220.5	214.5	ns
prot577	138	139	136	302	286	137	143	264	288	ns
prot578	126	66	83	87.6	110.4	178	176	208.8	192	sig
prot579	126	90	81	153	140.4	92	112	174.6	158.4	ns
prot580	126	88	75	118.5	109.5	82	83	124.5	127.5	ns
prot581	126	65	80	178	158	105	82	168	152	ns
prot582	126	97	83	99.6	103.2	72	86	114	72	ns
prot583	126	99	77	151.2	124.2	83	69	169.2	198	ns
prot584	126	76	85	115.5	133.5	75	85	132	145.5	ns
prot585	433	72	93	162	176	79	101	154	164	ns
prot586	258	33	34	39.6	51.6	67	76	91.2	88.8	sig
prot587	219	19	29	43.2	52.2	31	31	55.8	52.2	ns
prot588	274	33	35	33	46.5	69	78	193.5	85.5	sig
prot589	211	23	14	40	38	15	24	30	64	ns
prot590	203	19	24	30	34.8	25	19	40.8	27.6	ns
prot591	210	24	34	48.6	45	32	34	48.6	43.2	ns
prot592	190	26	16	36	31.5	26	30	66	42	sig
prot593	164	24	19	44	56	16	13	48	52	ns
prot594	159	23	15	26.4	24	26	24	24	21.6	ns
prot595	171	16	18	27	36	32	14	36	39.6	ns
prot596	153	23	20	40.5	25.5	32	23	34.5	34.5	ns
prot597	176	22	13	54	32	30	20	36	56	ns
prot598	192	9	17	24	20.4	25	32	24	16.8	sig
prot599	352	12	12	19.8	27	11	7	19.8	19.8	ns
prot600	146	22	10	25.5	30	29	18	39	37.5	sig
prot601	323	18	15	34	30	29	27	64	76	sig
prot602	258	17	12	16.8	19.2	15	22	25.2	21.6	ns
prot603	152	11	11	25.2	14.4	10	15	23.4	28.8	ns
prot604	76	16	15	15	34.5	16	17	37.5	31.5	ns
prot605	128	14	22	34	16	15	14	32	28	ns
prot606	187	24	16	22.8	16.8	18	12	31.2	21.6	ns
prot607	160	18	17	32.4	25.2	17	16	30.6	25.2	ns
prot608	315	11	11	24	22.5	9	17	28.5	30	ns
prot609	129	13	8	22	30	14	10	32	26	ns
prot610	185	12	12	20.4	18	14	10	19.2	14.4	ns
prot611	146	15	9	16.2	19.8	7	19	19.8	28.8	ns
prot612	241	7	18	18	19.5	13	16	19.5	13.5	ns
prot613	222	11	19	34	32	15	8	44	38	ns
prot614	205	10	6	12	7.2	7	12	4.8	12	ns
prot615	240	13	9	30.6	25.2	10	13	18	21.6	ns
prot616	99	8	12	25.5	6	8	10	13.5	22.5	ns
prot617	643	11	17	22	26	8	12	18	18	ns
prot618	239	13	13	16.8	16.8	14	8	15.6	12	ns
prot619	383	13	15	25.2	23.4	19	15	16.2	19.8	ns
prot620	247	11	12	16.5	19.5	12	13	16.5	16.5	ns
prot621	189	16	14	24	22	15	14	22	18	ns
prot622	171	4	9	7.2	8.4	12	9	9.6	12	ns
prot623	326	11	10	10.8	16.2	10	16	23.4	21.6	sig
prot624	231	10	16	16.5	16.5	10	12	18	16.5	ns
prot625	153	12	7	12	22	22	18	40	36	sig
prot626	268	10	9	10.8	20.4	11	11	15.6	10.8	ns
prot627	204	10	11	9	14.4	12	11	10.8	18	ns
prot628	191	7	10	18	16.5	9	6	18	13.5	ns
prot629	114	5	6	16	12	19	6	20	24	ns
prot630	419	5	12	8.4	13.2	6	14	13.2	14.4	ns
prot631	141	7	10	25.2	16.2	18	22	28.8	45	sig
prot632	128	8	5	19.5	15	14	15	12	9	ns
prot633	164	9	5	14	16	12	20	28	24	sig
prot634	274	9	2	13.2	9.6	10	7	10.8	16.8	ns
prot635	188	17	11	10.8	25.2	7	7	21.6	18	ns
prot636	372	8	11	10.5	19.5	13	4	12	21	ns
prot637	365	4	8	14	6	7	6	12	12	ns
prot638	145	5	6	7.2	16.8	10	12	10.8	15.6	ns
prot639	159	10	8	10.8	5.4	6	10	32.4	18	sig
prot640	379	8	7	13.5	12	10	13	15	13.5	ns
prot641	190	9	8	24	18	11	12	16	12	ns
prot642	194	8	9	10.8	8.4	8	11	8.4	7.2	ns
prot643	178	7	10	16.2	12.6	12	9	7.2	9	ns
prot644	181	8	7	15	16.5	10	12	10.5	7.5	sig
prot645	321	8	10	22	10	9	12	24	14	ns
prot646	192	7	2	8.4	7.2	7	15	14.4	10.8	ns
prot647	352	8	10	14.4	12.6	3	2	16.2	19.8	ns
prot648	118	5	5	12	9	4	11	10.5	15	ns
prot649	410	5	9	18	4	15	16	28	24	sig
prot650	403	8	6	3.6	3.6	2	3	6	6	ns
prot651	199	7	4	19.8	14.4	7	6	7.2	28.8	ns
prot652	457	8	7	4.5	10.5	6	9	12	9	ns
prot653	221	5	4	14	16	6	2	10	16	ns
prot654	216	5	5	10.8	10.8	5	3	16.8	16.8	ns
prot655	217	8	3	19.8	25.2	5	5	16.2	23.4	ns
prot656	172	4	6	7.5	6	7	3	7.5	7.5	ns
prot657	268	5	2	12	22	8	4	8	16	ns
prot658	583	12	3	7.2	8.4	5	7	1.2	3.6	ns
prot659	229	10	10	23.4	14.4	4	12	10.8	12.6	ns
prot660	177	7	10	13.5	7.5	11	2	12	10.5	ns
prot661	142	15	10	6	20	8	11	20	14	ns
prot662	178	8	4	2.4	10.8	1	12	8.4	8.4	sig
prot663	111	5	8	9	5.4	7	6	1.8	5.4	ns
prot664	116	4	6	13.5	9	4	12	7.5	16.5	ns
prot665	325	9	11	12	18	9	7	12	14	ns
prot666	268	7	6	9.6	3.6	8	7	3.6	6	ns
prot667	599	5	9	9	14.4	3	8	9	16.2	ns
prot668	341	7	10	12	13.5	8	8	12	6	ns
prot669	172	2	8	10	12	9	8	12	10	ns
prot670	204	6	6	4.8	3.6	6	7	1.2	8.4	ns
prot671	171	6	2	10.8	10.8	6	5	9	9	ns
prot672	255	9	5	10.5	19.5	6	5	7.5	6	ns
prot673	180	5	6	14	14	3	12	24	12	sig
prot674	215	5	7	4.8	1.2	10	6	3.6	3.6	ns
prot675	211	4	3	7.2	12.6	5	5	3.6	5.4	ns
prot676	234	6	4	6	9	7	5	7.5	6	ns
prot677	214	3	7	8	8	3	5	8	10	ns
prot678	180	8	5	2.4	9.6	6	7	6	3.6	ns
prot679	292	2	5	3.6	5.4	10	1	3.6	7.2	ns
prot680	387	1	7	12	3	5	5	4.5	12	ns
prot681	283	4	7	6	2	5	6	16	8	ns
prot682	351	5	7	1.2	6	1	6	1.2	4.8	ns
prot683	502	2	3	3.6	7.2	4	3	7.2	5.4	ns
prot684	484	4	4	3	3	6	4	9	3	sig
prot685	345	3	4	16	6	8	16	8	68	sig
prot686	448	3	2	7.2	3.6	0	5	4.8	6	ns
prot687	277	9	5	9	9	14	6	3.6	9	ns
prot688	737	6	4	9	4.5	3	4	4.5	9	ns
prot689	159	5	4	6	0	9	9	18	24	sig
prot690	153	3	5	7.2	3.6	6	5	8.4	4.8	ns
prot691	321	6	6	5.4	5.4	4	4	7.2	9	ns
prot692	373	3	3	4.5	12	2	6	4.5	7.5	ns
prot693	124	10	2	10	6	5	4	6	0	ns
prot694	330	5	1	1.2	1.2	3	5	2.4	3.6	ns
prot695	319	2	5	5.4	5.4	3	1	9	5.4	ns
prot696	272	6	6	10.5	1.5	5	6	7.5	4.5	ns
prot697	296	5	1	8	16	5	5	32	10	sig
prot698	167	4	2	2.4	2.4	15	9	14.4	3.6	sig
prot699	832	5	4	3.6	5.4	10	4	9	1.8	ns
prot700	461	7	3	3	7.5	3	3	4.5	1.5	ns
prot701	152	5	2	6	6	5	18	8	22	sig
prot702	247	1	5	1.2	3.6	1	3	1.2	7.2	ns
prot703	311	3	2	10.8	10.8	3	5	7.2	7.2	ns
prot704	299	5	4	4.5	6	4	2	4.5	9	ns
prot705	383	1	1	4	12	4	4	10	4	sig
prot706	426	4	4	3.6	2.4	3	6	3.6	10.8	ns
prot707	155	1	3	7.2	12.6	4	6	7.2	1.8	ns
prot708	989	4	1	7.5	3	6	4	3	6	ns
prot709	187	6	5	6	4	0	5	8	12	ns
prot710	366	2	3	1.2	6	12	18	14.4	7.2	sig
prot711	715	6	6	5.4	5.4	3	2	1.8	12.6	ns
prot712	830	4	3	6	3	5	2	7.5	0	ns
prot713	177	3	1	4	8	1	2	2	10	ns
prot714	632	1	5	4.8	0	3	8	7.2	4.8	sig
prot715	444	3	4	7.2	5.4	8	6	5.4	16.2	sig
prot716	1241	1	6	1.5	3	4	3	4.5	1.5	ns
prot717	685	2	1	2	10	4	2	2	12	ns
prot718	387	2	2	2.4	1.2	4	0	2.4	3.6	ns
prot719	322	2	0	5.4	7.2	2	3	1.8	5.4	ns
prot720	735	1	4	1.5	1.5	3	2	9	6	ns
prot721	186	42	40	74	84	41	39	90	80	ns
prot722	156	40	38	46.8	37.2	38	43	38.4	34.8	ns
prot723	282	48	43	88.2	75.6	54	37	88.2	61.2	ns
prot724	140	24	27	45	52.5	30	28	48	40.5	ns
prot725	137	25	25	56	50	29	28	34	48	ns
prot726	124	23	22	33.6	38.4	25	28	28.8	30	ns
prot727	169	23	16	37.8	34.2	23	22	34.2	39.6	ns
prot728	142	32	28	22.5	30	23	24	36	46.5	sig
prot729	162	26	20	50	42	44	34	88	48	sig
prot730	200	16	16	26.4	20.4	18	20	22.8	26.4	ns
prot731	156	25	11	18	21.6	29	27	48.6	39.6	sig
prot732	306	10	22	31.5	25.5	15	20	21	31.5	ns
prot733	174	12	16	24	36	14	9	16	30	ns
prot734	194	14	15	15.6	30	13	21	21.6	25.2	ns
prot735	103	7	17	36	19.8	9	10	18	23.4	ns
prot736	172	17	20	21	19.5	15	13	24	13.5	ns
prot737	180	16	13	38	36	15	16	38	40	ns
prot738	184	17	18	10.8	13.2	13	13	18	10.8	ns
prot739	230	12	16	21.6	25.2	16	13	14.4	19.8	ns
prot740	187	11	9	22.5	25.5	13	10	24	22.5	ns
prot741	189	10	15	28	36	15	9	32	38	ns
prot742	180	15	6	16.8	16.8	12	23	8.4	14.4	ns
prot743	294	11	11	18	30.6	15	14	14.4	16.2	ns
prot744	186	11	15	22.5	18	15	19	24	16.5	ns
prot745	225	8	10	20	38	11	13	24	26	ns
prot746	174	15	12	19.2	7.2	13	15	15.6	15.6	ns
prot747	208	9	6	37.8	25.2	12	18	12.6	14.4	sig
prot748	217	7	11	13.5	19.5	4	11	12	16.5	ns
prot749	112	12	7	24	34	5	7	26	8	ns
prot750	206	9	10	9.6	12	22	18	27.6	21.6	sig
prot751	166	9	11	12.6	18	2	13	12.6	18	ns
prot752	113	7	8	9	13.5	10	16	10.5	15	ns
prot753	169	11	7	12	18	9	10	18	20	ns
prot754	313	16	9	12	7.2	12	10	9.6	9.6	ns
prot755	197	10	9	18	14.4	16	5	9	12.6	ns
prot756	124	9	7	16.5	9	11	7	10.5	6	ns
prot757	246	5	12	20	14	6	10	16	24	ns
prot758	258	8	12	14.4	10.8	4	6	8.4	9.6	ns
prot759	168	8	8	9	9	13	7	16.2	12.6	ns
prot760	260	2	3	9	7.5	2	6	9	7.5	ns
prot761	243	6	10	2	10	6	7	16	18	ns
prot762	124	7	7	16.8	14.4	5	4	9.6	10.8	ns
prot763	208	12	13	14.4	10.8	7	10	7.2	18	ns
prot764	217	9	4	10.5	9	4	8	7.5	10.5	ns
prot765	197	6	10	10	12	16	12	18	42	sig
prot766	177	6	4	4.8	10.8	1	4	6	12	sig
prot767	146	8	9	10.8	9	9	6	16.2	5.4	ns
prot768	157	7	1	4.5	7.5	2	11	12	9	ns
prot769	270	2	2	14	10	7	4	12	14	ns
prot770	264	10	10	3.6	7.2	3	3	8.4	4.8	ns
prot771	274	8	5	19.8	14.4	5	8	7.2	7.2	ns
prot772	156	6	6	13.5	4.5	4	6	7.5	6	ns
prot773	252	7	10	4	6	4	10	14	8	ns
prot774	356	8	15	9.6	4.8	5	7	10.8	14.4	ns
prot775	180	7	4	3.6	14.4	15	12	18	21.6	sig
prot776	251	13	6	10.5	3	16	20	16.5	6	sig
prot777	156	9	8	10	16	7	8	16	10	sig
prot778	227	4	7	10.8	18	5	9	7.2	6	ns
prot779	116	6	6	10.8	3.6	18	13	12.6	23.4	sig
prot780	154	4	1	6	7.5	3	8	13.5	13.5	ns
prot781	198	7	9	14	16	6	6	20	12	ns
prot782	236	12	2	7.2	7.2	7	3	9.6	6	ns
prot783	184	9	6	10.8	18	7	4	18	9	ns
prot784	122	6	5	9	4.5	7	8	7.5	9	ns
prot785	91	3	7	4	18	7	5	14	12	ns
prot786	274	10	2	4.8	4.8	6	6	16.8	4.8	ns
prot787	152	3	3	16.2	9	14	4	28.8	10.8	sig
prot788	162	2	2	0	6	4	3	3	10.5	ns
prot789	158	6	5	4	12	4	8	18	14	ns
prot790	463	6	10	13.2	2.4	8	6	3.6	10.8	ns
prot791	312	2	6	3.6	3.6	5	4	9	16.2	ns
prot792	261	7	7	7.5	4.5	6	5	7.5	3	ns
prot793	392	2	4	14	14	6	5	6	10	ns
prot794	182	7	4	4.8	12	3	4	6	2.4	ns
prot795	310	3	2	5.4	9	5	5	9	5.4	ns
prot796	382	8	6	3	12	2	6	15	4.5	ns
prot797	113	7	7	16	8	5	4	14	8	ns
prot798	111	4	4	2.4	8.4	6	1	4.8	7.2	ns
prot799	418	2	8	18	5.4	6	5	12.6	5.4	ns
prot800	185	5	4	3	10.5	5	6	7.5	9	ns
prot801	163	4	3	8	6	1	3	6	6	ns
prot802	238	3	4	7.2	4.8	6	2	6	6	ns
prot803	282	3	5	5.4	7.2	1	4	9	7.2	ns
prot804	305	5	8	3	9	3	6	12	7.5	ns
prot805	292	4	3	8	6	16	4	4	16	sig
prot806	427	2	0	2.4	7.2	0	0	8.4	4.8	ns
prot807	234	5	3	9	10.8	6	3	0	7.2	ns
prot808	233	7	2	9	19.5	4	6	7.5	10.5	ns
prot809	425	4	4	8	8	2	2	6	14	ns
prot810	95	4	3	4.8	3.6	6	3	6	3.6	ns
prot811	241	8	6	9	3.6	5	4	9	7.2	ns
prot812	201	1	2	4.5	9	2	4	3	3	ns
prot813	474	4	4	4	6	2	3	2	4	ns
prot814	437	4	3	8.4	3.6	2	3	6	4.8	ns
prot815	411	4	4	5.4	12.6	2	1	3.6	10.8	ns
prot816	333	1	1	4.5	1.5	6	3	4.5	6	ns
prot817	449	5	3	6	12	4	3	8	6	ns
prot818	256	4	2	1.2	2.4	7	4	6	2.4	sig
prot819	292	0	3	5.4	5.4	3	1	5.4	5.4	ns
prot820	669	4	3	1.5	10.5	1	0	10.5	6	ns
prot821	378	4	2	14	4	2	4	8	8	ns
prot822	373	1	3	2.4	2.4	3	2	4.8	2.4	ns
prot823	327	2	2	5.4	7.2	3	1	1.8	7.2	ns
prot824	180	6	1	3	6	2	1	4.5	1.5	ns
prot825	357	2	1	14	10	2	3	6	10	ns
prot826	791	4	4	1.2	0	2	1	2.4	1.2	ns
prot827	1037	6	1	7.2	5.4	3	0	10.8	3.6	ns
prot828	223	2	2	1.5	1.5	1	3	9	6	ns
prot829	417	5	4	8	8	3	2	4	8	ns
prot830	310	2	4	3.6	4.8	10	8	4.8	9.6	sig
prot831	796	2	2	3.6	3.6	3	5	3.6	1.8	ns
prot832	385	3	6	3	1.5	3	2	4.5	1.5	ns
prot833	399	3	4	4	2	3	2	4	6	ns
prot834	661	1	1	1.2	4.8	3	9	7.2	10.8	sig
prot835	648	3	1	3.6	10.8	3	4	3.6	3.6	ns
prot836	172	1	2	3	3	1	2	6	3	ns
prot837	459	1	0	4	2	1	2	4	4	ns
prot838	266	3	1	1.2	0	1	2	6	1.2	ns
prot839	85	46	55	127.8	90	38	62	99	93.6	ns
prot840	185	52	68	99	87	69	56	108	111	ns
prot841	130	44	41	98	120	53	62	96	122	ns
prot842	128	50	49	74.4	64.8	92	108	129.6	153.6	sig
prot843	130	42	50	109.8	95.4	60	60	93.6	111.6	ns
prot844	150	47	42	76.5	99	55	55	79.5	96	ns
prot845	94	44	45	84	70	40	31	76	78	ns
prot846	154	24	26	22.8	27.6	15	32	44.4	34.8	ns
prot847	76	27	25	52.2	61.2	27	23	46.8	43.2	ns
prot848	213	18	24	27	39	20	20	37.5	33	ns
prot849	51	16	20	46	38	22	16	58	46	ns
prot850	198	22	15	27.6	18	19	5	27.6	25.2	ns
prot851	150	17	7	27	21.6	23	17	14.4	30.6	ns
prot852	161	15	8	21	15	14	13	16.5	27	ns
prot853	227	14	14	32	22	11	10	20	26	ns
prot854	56	14	8	19.2	15.6	9	13	9.6	20.4	ns
prot855	107	14	16	21.6	21.6	17	16	25.2	30.6	ns
prot856	85	15	13	18	22.5	34	26	48	30	sig
prot857	191	13	11	26	32	10	13	22	16	ns
prot858	207	16	10	10.8	12	12	15	14.4	15.6	ns
prot859	313	13	10	19.8	27	8	11	21.6	12.6	ns
prot860	150	12	14	9	12	10	7	18	15	ns
prot861	446	15	7	30	16	12	8	16	34	ns
prot862	165	14	16	16.8	13.2	12	14	16.8	20.4	ns
prot863	164	18	10	9	10.8	24	26	32.4	36	sig
prot864	183	15	11	13.5	13.5	20	9	33	10.5	ns
prot865	112	16	8	30	38	8	9	20	14	ns
prot866	99	6	9	12	16.8	13	14	9.6	15.6	ns
prot867	162	15	11	30.6	18	11	10	10.8	34.2	ns
prot868	294	12	12	7.5	21	10	13	13.5	22.5	ns
prot869	219	10	12	14	14	11	5	24	22	ns
prot870	139	11	14	25.2	16.8	11	13	16.8	16.8	ns
prot871	1091	5	8	18	18	11	9	14.4	9	ns
prot872	153	7	8	13.5	12	11	9	18	10.5	ns
prot873	122	10	13	10	14	5	8	16	14	ns
prot874	308	4	9	10.8	8.4	8	6	12	7.2	ns
prot875	274	7	10	9	19.8	11	3	19.8	12.6	ns
prot876	168	15	8	16.5	16.5	9	13	12	13.5	ns
prot877	157	8	4	6	18	11	11	18	18	ns
prot878	171	6	10	9.6	21.6	10	7	9.6	10.8	ns
prot879	163	4	13	18	23.4	6	8	16.2	7.2	ns
prot880	78	7	4	10.5	7.5	8	6	6	15	ns
prot881	177	6	8	12	12	10	8	16	22	ns
prot882	198	5	9	8.4	9.6	22	24	16.8	12	sig
prot883	322	10	5	16.2	10.8	9	9	21.6	30.6	ns
prot884	145	6	5	16.5	9	9	14	16.5	13.5	ns
prot885	224	7	13	20	8	10	12	20	12	ns
prot886	155	7	9	7.2	9.6	6	4	13.2	8.4	ns
prot887	102	8	7	14.4	16.2	18	24	54	21.6	sig
prot888	207	9	5	4.5	12	3	11	15	10.5	ns
prot889	480	2	6	8	10	6	7	12	14	ns
prot890	104	8	12	4.8	7.2	5	7	10.8	8.4	ns
prot891	204	3	7	3.6	5.4	11	8	10.8	7.2	ns
prot892	248	3	6	15	12	10	8	13.5	7.5	ns
prot893	157	9	9	10	14	18	9	24	36	sig
prot894	132	7	6	4.8	12	13	11	8.4	16.8	sig
prot895	214	8	3	23.4	18	5	3	10.8	9	ns
prot896	219	3	4	3	4.5	5	8	6	6	ns
prot897	193	2	4	18	20	6	5	8	12	ns
prot898	155	5	3	6	1.2	18	21	32.4	14.4	sig
prot899	239	9	7	5.4	10.8	5	4	10.8	7.2	ns
prot900	116	8	11	9	6	7	7	3	4.5	ns
prot901	211	7	5	4	6	10	12	12	8	sig
prot902	156	5	9	7.2	6	6	4	7.2	7.2	ns
prot903	246	5	4	5.4	10.8	7	8	10.8	9	ns
prot904	218	5	6	4.5	10.5	7	3	12	13.5	ns
prot905	201	4	3	8	18	3	3	10	6	ns
prot906	111	4	3	7.2	6	4	5	7.2	2.4	ns
prot907	175	5	6	9	9	6	4	10.8	12.6	ns
prot908	195	1	7	3	15	7	10	10.5	4.5	ns
prot909	292	7	10	12	12	9	9	42	42	sig
prot910	173	3	6	4.8	4.8	4	2	4.8	2.4	ns
prot911	284	7	4	14.4	12.6	24	15	27	37.8	sig
prot912	151	4	3	4.5	7.5	9	13	21	10.5	sig
prot913	165	5	7	10	6	9	7	12	14	ns
prot914	132	4	8	4.8	6	3	6	2.4	9.6	ns
prot915	177	2	4	7.2	10.8	4	5	9	5.4	ns
prot916	137	9	4	7.5	10.5	3	9	12	7.5	ns
prot917	325	4	7	10	6	7	5	8	18	ns
prot918	192	2	2	7.2	3.6	6	6	3.6	4.8	ns
prot919	170	3	4	3.6	10.8	11	11	12.6	19.8	sig
prot920	157	2	5	9	7.5	6	2	15	4.5	ns
prot921	192	3	6	10	4	6	6	8	12	ns
prot922	474	1	4	7.2	4.8	14	7	2.4	2.4	sig
prot923	186	3	8	10.8	3.6	8	6	12.6	12.6	ns
prot924	428	2	7	7.5	1.5	4	0	7.5	1.5	ns
prot925	191	4	4	6	14	8	5	4	10	ns
prot926	169	3	3	4.8	3.6	4	2	4.8	6	ns
prot927	166	6	3	10.8	12.6	5	2	5.4	0	ns
prot928	290	2	0	10.5	6	3	4	7.5	1.5	ns
prot929	216	4	6	12	14	27	12	42	30	sig
prot930	103	5	3	8.4	4.8	5	2	6	4.8	ns
prot931	271	8	4	3.6	12.6	4	2	5.4	1.8	ns
prot932	147	3	4	4.5	4.5	6	5	6	7.5	ns
prot933	135	3	4	8	8	3	5	6	2	ns
prot934	135	1	3	3.6	2.4	2	2	4.8	6	ns
prot935	135	5	1	9	10.8	10	10	14.4	7.2	sig
prot936	135	3	2	1.5	9	2	3	1.5	6	ns
prot937	321	2	3	8	2	2	1	0	12	ns
prot938	164	2	3	4.8	3.6	4	10	2.4	1.2	sig
prot939	113	2	7	3.6	5.4	0	1	1.8	1.8	ns
prot940	271	2	2	1.5	1.5	2	2	7.5	4.5	ns
prot941	204	2	4	4	10	3	3	2	4	ns
prot942	276	4	4	3.6	3.6	3	1	4.8	3.6	ns
prot943	108	2	7	1.8	9	3	3	5.4	5.4	ns
prot944	91	2	7	10.5	4.5	3	4	13.5	6	sig
prot945	325	2	7	6	8	0	2	4	6	ns
prot946	114	5	2	4.8	3.6	2	2	1.2	2.4	ns
prot947	277	3	1	12.6	3.6	3	5	3.6	1.8	ns
prot948	118	1	0	3	6	3	18	4.5	4.5	sig
prot949	121	2	1	2	6	6	5	4	10	ns
prot950	198	2	1	4.8	3.6	1	4	2.4	6	ns
prot951	237	0	3	1.8	7.2	1	2	0	5.4	ns
prot952	220	2	1	7.5	6	2	6	4.5	9	ns
prot953	406	1	1	2	2	2	3	4	4	sig
prot954	391	0	2	3.6	3.6	1	2	0	0	ns
prot955	189	4	4	5.4	3.6	9	5	9	9	sig
prot956	232	1	0	3	4.5	1	1	6	1.5	sig
prot957	470	2	4	6	0	5	5	14	8	sig
prot958	527	3	2	2.4	1.2	4	4	3.6	3.6	sig
prot959	141	1	3	3.6	3.6	0	1	3.6	3.6	ns
prot960	602	1	1	3	3	6	3	4.5	9	sig
prot961	109	24	28	40	52	24	28	56	56	ns
prot962	258	25	26	26.4	28.8	20	22	34.8	26.4	ns
prot963	168	15	6	21.6	25.2	14	9	27	28.8	ns
prot964	177	16	14	22.5	33	20	19	19.5	31.5	ns
prot965	104	12	9	28	22	19	12	34	18	ns
prot966	187	14	9	18	14.4	7	8	9.6	7.2	ns
prot967	134	12	13	19.8	21.6	19	10	19.8	21.6	sig
prot968	153	16	9	24	19.5	18	6	16.5	13.5	ns
prot969	125	8	13	28	12	12	9	26	20	ns
prot970	242	5	12	15.6	19.2	17	19	8.4	14.4	ns
prot971	128	8	14	25.2	18	13	7	14.4	25.2	ns
prot972	160	7	13	15	15	11	9	4.5	21	ns
prot973	65	5	8	22	20	10	12	20	20	ns
prot974	143	10	14	14.4	16.8	13	10	15.6	13.2	ns
prot975	131	7	15	14.4	14.4	6	16	18	25.2	ns
prot976	128	12	10	19.5	15	12	11	21	18	ns
prot977	76	9	8	14	10	8	9	18	12	ns
prot978	95	8	11	13.2	9.6	11	12	12	8.4	ns
prot979	70	12	10	16.2	18	6	11	14.4	12.6	ns
prot980	136	9	9	15	7.5	6	17	12	18	sig
prot981	116	8	6	30	10	9	14	22	20	ns
prot982	108	8	8	9.6	14.4	5	9	8.4	16.8	ns
prot983	195	16	9	16.2	12.6	16	6	28.8	14.4	sig
prot984	145	4	8	4.5	13.5	6	8	10.5	15	ns
prot985	102	8	12	6	30	24	27	60	36	sig
prot986	173	7	6	7.2	7.2	12	10	9.6	7.2	ns
prot987	212	9	5	7.2	10.8	10	14	10.8	10.8	sig
prot988	116	7	5	4.5	4.5	20	10	24	12	sig
prot989	219	7	8	14	4	10	3	16	6	ns
prot990	312	6	13	14.4	8.4	8	12	10.8	16.8	sig
prot991	78	6	5	5.4	16.2	9	6	12.6	10.8	ns
prot992	193	13	9	13.5	16.5	6	7	10.5	4.5	ns
prot993	500	3	3	10	8	1	5	8	6	ns
prot994	195	5	9	4.8	6	10	6	10.8	4.8	ns
prot995	177	5	6	18	5.4	8	6	1.8	14.4	sig
prot996	224	6	7	18	6	3	4	6	6	ns
prot997	239	8	3	2	16	4	3	10	8	ns
prot998	223	11	6	4.8	8.4	7	2	2.4	4.8	ns
prot999	113	5	3	16.2	10.8	8	4	9	18	ns
prot1000	94	6	2	7.5	1.5	3	7	7.5	6	ns
prot1001	74	2	6	20	8	5	7	14	12	ns
prot1002	265	6	4	10.8	7.2	6	6	8.4	7.2	ns
prot1003	225	4	7	3.6	12.6	6	18	43.2	27	sig
prot1004	129	8	1	4.5	12	7	2	12	9	ns
prot1005	210	1	5	16	12	21	12	12	12	sig
prot1006	248	5	1	1.2	9.6	2	2	9.6	8.4	ns
prot1007	158	4	4	10.8	3.6	5	3	16.2	14.4	ns
prot1008	68	5	2	6	9	4	14	12	18	sig
prot1009	68	5	9	4	18	5	9	12	8	ns
prot1010	548	6	1	4.8	6	6	6	7.2	4.8	ns
prot1011	123	7	7	10.8	9	2	3	21.6	9	ns
prot1012	181	3	3	3	7.5	9	2	16.5	3	sig
prot1013	824	4	4	6	8	5	3	4	14	ns
prot1014	250	8	6	4.8	6	10	6	10.8	4.8	sig
prot1015	242	4	5	9	5.4	3	2	7.2	5.4	ns
prot1016	186	3	1	7.5	6	3	3	7.5	7.5	ns
prot1017	228	6	1	18	14	8	2	4	10	ns
prot1018	106	7	6	2.4	7.2	7	6	4.8	3.6	ns
prot1019	135	5	10	5.4	14.4	5	4	1.8	1.8	sig
prot1020	173	2	3	6	12	7	4	13.5	13.5	sig
prot1021	245	1	2	14	14	21	27	30	24	sig
prot1022	98	4	3	8.4	6	3	3	8.4	3.6	ns
prot1023	149	6	5	7.2	10.8	3	6	16.2	5.4	sig
prot1024	136	4	1	3	4.5	3	7	4.5	4.5	ns
prot1025	335	3	8	6	6	3	2	4	6	ns
prot1026	81	0	5	2.4	3.6	2	0	4.8	4.8	ns
prot1027	124	2	5	16.2	10.8	7	4	7.2	5.4	ns
prot1028	204	7	6	7.5	9	1	2	6	4.5	ns
prot1029	124	1	7	12	4	2	5	12	8	ns
prot1030	231	4	2	0	6	7	1	2.4	8.4	ns
prot1031	192	6	1	5.4	7.2	6	4	9	14.4	ns
prot1032	514	4	4	9	7.5	4	13	13.5	3	sig
prot1033	277	5	4	10	6	4	3	14	12	ns
prot1034	159	3	4	6	6	0	3	4.8	2.4	ns
prot1035	190	3	2	12.6	19.8	3	2	9	5.4	ns
prot1036	225	4	1	7.5	1.5	6	6	18	9	sig
prot1037	57	4	3	8	12	4	2	4	4	ns
prot1038	153	4	2	8.4	2.4	2	6	4.8	2.4	ns
prot1039	91	3	4	9	1.8	3	4	3.6	9	ns
prot1040	94	4	5	6	10.5	0	7	6	9	ns
prot1041	112	3	3	0	12	0	1	4	6	ns
prot1042	336	3	3	6	4.8	5	1	1.2	4.8	ns
prot1043	241	5	5	5.4	7.2	0	5	12.6	5.4	ns
prot1044	108	5	3	4.5	3	4	1	1.5	1.5	sig
prot1045	117	3	2	8	4	4	2	6	8	ns
prot1046	286	4	2	4.8	6	3	8	2.4	6	ns
prot1047	122	1	2	7.2	7.2	6	2	10.8	21.6	sig
prot1048	273	4	7	3	1.5	3	2	9	6	ns
prot1049	237	5	2	6	6	6	3	6	8	ns
prot1050	222	2	0	7.2	3.6	1	2	2.4	4.8	sig
prot1051	799	1	5	7.2	3.6	2	1	3.6	1.8	ns
prot1052	125	2	1	3	1.5	1	4	1.5	1.5	ns
prot1053	98	1	1	4	4	3	5	10	0	ns
prot1054	153	2	2	1.2	1.2	4	2	7.2	4.8	sig
prot1055	186	1	3	5.4	5.4	2	4	3.6	3.6	sig
prot1056	188	1	2	3	3	4	2	3	4.5	ns
prot1057	127	6	3	0	0	0	2	6	6	ns
prot1058	65	114	125	141.6	116.4	112	125	166.8	139.2	ns
prot1059	115	65	43	66.6	93.6	55	54	59.4	79.2	ns
prot1060	65	27	31	42	36	29	25	37.5	34.5	ns
prot1061	90	14	18	34	40	15	20	44	44	ns
prot1062	120	14	11	18	9.6	13	12	14.4	16.8	ns
prot1063	83	6	5	16.2	16.2	6	5	16.2	12.6	ns
prot1064	177	6	4	6	10.5	8	8	3	7.5	ns
prot1065	59	8	8	20	12	7	7	8	20	ns
prot1066	97	14	9	10.8	15.6	10	12	9.6	9.6	ns
prot1067	188	7	12	16.2	18	7	7	23.4	5.4	ns
prot1068	82	8	6	10.5	10.5	9	7	6	9	ns
prot1069	109	7	8	18	4	14	12	20	20	sig
prot1070	109	5	8	12	9.6	4	11	10.8	3.6	ns
prot1071	168	16	5	7.2	16.2	12	12	21.6	19.8	sig
prot1072	188	11	13	12	10.5	10	10	7.5	13.5	ns
prot1073	82	5	5	8	16	5	18	18	18	sig
prot1074	75	9	6	7.2	14.4	6	7	10.8	7.2	ns
prot1075	151	4	11	7.2	9	5	5	7.2	12.6	ns
prot1076	175	3	6	4.5	13.5	10	6	6	7.5	ns
prot1077	116	3	2	4	16	3	6	2	2	ns
prot1078	161	4	3	8.4	4.8	4	3	2.4	12	ns
prot1079	95	8	6	5.4	14.4	6	4	12.6	9	ns
prot1080	101	8	4	9	9	5	3	15	4.5	ns
prot1081	175	6	3	6	10	6	7	4	14	ns
prot1082	401	4	9	4.8	2.4	5	8	6	1.2	ns
prot1083	214	4	2	12.6	3.6	4	6	7.2	9	ns
prot1084	215	6	5	7.5	10.5	10	9	3	7.5	ns
prot1085	152	5	6	6	8	4	2	6	6	ns
prot1086	125	5	6	4.8	6	3	1	7.2	6	ns
prot1087	154	2	2	3.6	12.6	7	4	5.4	10.8	ns
prot1088	119	4	6	9	0	18	3	36	22.5	sig
prot1089	145	4	2	10	2	7	6	8	14	ns
prot1090	256	3	3	8.4	4.8	5	5	4.8	6	ns
prot1091	119	1	2	9	3.6	2	5	7.2	1.8	ns
prot1092	159	2	6	4.5	6	4	6	9	3	ns
prot1093	91	6	7	12	8	4	3	14	6	ns
prot1094	396	10	3	9.6	2.4	6	4	3.6	4.8	ns
prot1095	205	7	4	3.6	9	4	5	9	12.6	ns
prot1096	108	5	7	7.5	10.5	4	4	7.5	6	ns
prot1097	71	2	5	6	14	4	1	4	8	ns
prot1098	259	0	1	7.2	4.8	12	6	14.4	10.8	sig
prot1099	191	6	1	7.2	9	9	9	16.2	5.4	sig
prot1100	147	2	2	10.5	13.5	3	4	1.5	4.5	ns
prot1101	292	5	1	0	14	4	9	14	6	ns
prot1102	69	4	1	6	7.2	3	4	4.8	4.8	ns
prot1103	245	7	1	0	1.8	1	4	7.2	5.4	ns
prot1104	146	1	4	1.5	7.5	3	2	4.5	1.5	ns
prot1105	351	3	3	4	6	2	0	10	4	ns
prot1106	106	5	3	4.8	6	3	1	1.2	6	ns
prot1107	180	0	1	3.6	7.2	1	2	7.2	7.2	ns
prot1108	199	1	2	3	4.5	2	4	7.5	4.5	ns
prot1109	185	4	4	6	4	4	6	8	6	ns
prot1110	182	2	2	3.6	3.6	9	3	9.6	3.6	sig
prot1111	59	5	4	7.2	3.6	2	2	3.6	9	ns
prot1112	173	2	3	10.5	4.5	12	2	6	3	sig
prot1113	105	1	0	4	8	6	4	16	8	sig
prot1114	79	4	2	2.4	3.6	4	8	10.8	7.2	sig
prot1115	94	0	2	1.8	0	4	0	3.6	9	ns
prot1116	235	5	3	4.5	7.5	2	4	3	7.5	ns
prot1117	99	1	3	6	2	4	3	8	4	ns
prot1118	103	4	4	1.2	1.2	2	3	3.6	2.4	ns
prot1119	226	2	3	7.2	5.4	6	8	10.8	3.6	sig
prot1120	168	2	2	3	6	0	1	1.5	7.5	ns
prot1121	454	2	3	2	4	0	4	4	6	ns
prot1122	92	5	3	4.8	2.4	8	4	2.4	2.4	ns
prot1123	99	1	3	3.6	3.6	1	2	1.8	1.8	ns
prot1124	116	4	1	1.5	1.5	3	3	4.5	9	ns
prot1125	90	1	2	2	2	2	2	8	8	sig
prot1126	87	3	1	3.6	0	1	1	1.2	3.6	ns
prot1127	294	3	0	5.4	7.2	6	6	3.6	14.4	sig
prot1128	354	2	2	7.5	6	2	1	3	3	ns
prot1129	216	0	4	2	10	3	0	4	4	ns
prot1130	138	2	2	3.6	4.8	1	5	2.4	2.4	ns
prot1131	187	2	1	3.6	1.8	2	3	1.8	3.6	ns
prot1132	495	0	2	6	4.5	2	0	3	6	ns
prot1133	406	2	1	4	2	0	1	4	2	ns
prot1134	382	0	1	1.2	1.2	1	2	4.8	2.4	sig
prot1135	272	3	0	7.2	1.8	1	3	10.8	1.8	ns
prot1136	71	21	18	28.5	33	22	22	39	27	ns
prot1137	105	13	17	48	22	18	13	38	40	ns
prot1138	234	16	17	32.4	14.4	24	17	31.2	19.2	ns
prot1139	112	9	13	25.2	34.2	13	10	28.8	25.2	ns
prot1140	114	17	17	36	21	13	11	15	16.5	ns
prot1141	112	9	1	18	14	5	5	16	22	ns
prot1142	166	8	11	13.2	3.6	13	7	6	9.6	ns
prot1143	104	7	11	14.4	9	9	5	5.4	7.2	ns
prot1144	376	6	3	7.5	12	7	5	9	10.5	sig
prot1145	83	5	3	10	10	5	7	6	10	ns
prot1146	51	0	11	18	9.6	9	2	6	4.8	ns
prot1147	74	2	3	14.4	10.8	9	3	5.4	5.4	ns
prot1148	74	4	7	12	6	5	4	9	10.5	sig
prot1149	117	3	4	12	12	5	7	4	20	sig
prot1150	106	3	5	2.4	6	4	2	6	6	ns
prot1151	110	7	3	5.4	7.2	4	5	7.2	10.8	ns
prot1152	73	3	2	7.5	3	3	3	6	6	ns
prot1153	113	6	2	10	8	8	3	8	10	ns
prot1154	358	1	10	8.4	4.8	12	10	9.6	4.8	sig
prot1155	99	8	4	7.2	1.8	5	4	7.2	25.2	sig
prot1156	115	2	4	1.5	12	3	3	3	3	ns
prot1157	180	4	7	8	6	6	3	10	4	ns
prot1158	67	3	5	2.4	1.2	1	1	3.6	6	ns
prot1159	99	4	3	5.4	9	6	3	10.8	14.4	sig
prot1160	99	4	3	1.5	1.5	2	2	7.5	0	ns
prot1161	99	2	3	8	4	4	5	4	8	ns
prot1162	98	0	4	4.8	4.8	3	1	1.2	1.2	ns
prot1163	165	3	5	1.8	3.6	4	0	7.2	5.4	ns
prot1164	76	1	1	7.5	7.5	2	3	4.5	4.5	ns
prot1165	90	3	1	6	10	1	1	4	12	ns
prot1166	113	5	2	2.4	7.2	2	1	2.4	7.2	ns
prot1167	90	1	5	5.4	7.2	4	1	5.4	3.6	ns
prot1168	163	6	2	7.5	4.5	9	3	13.5	9	sig
prot1169	102	4	3	6	6	5	0	2	4	ns
prot1170	183	3	0	1.2	6	3	1	3.6	4.8	ns
prot1171	98	3	4	7.2	9	4	6	0	7.2	ns
prot1172	146	5	1	3	4.5	1	5	4.5	7.5	ns
prot1173	145	2	2	6	4	2	2	2	2	ns
prot1174	166	1	3	3.6	3.6	1	1	0	2.4	ns
prot1175	100	3	1	3.6	10.8	2	4	3.6	3.6	ns
prot1176	393	3	2	1.5	1.5	4	2	3	9	sig
prot1177	89	3	3	8	12	2	1	2	6	ns
prot1178	391	2	1	2.4	1.2	2	3	2.4	3.6	sig
prot1179	89	4	2	1.8	5.4	1	0	1.8	1.8	ns
prot1180	1106	7	4	10.5	9	6	10	4.5	12	ns
prot1181	3227	5	9	18	18	3	7	14	10	ns
prot1182	539	10	7	6	3.6	14	10	9.6	4.8	ns
prot1183	771	9	6	9	9	3	5	12.6	7.2	ns
prot1184	2680	4	5	6	6	2	2	9	6	ns
prot1185	917	4	4	10	4	5	2	6	10	ns
prot1186	4114	2	4	0	3.6	0	1	0	1.2	ns
prot1187	449	6	9	12.6	10.8	13	9	14.4	16.2	ns
prot1188	1304	3	2	4.5	6	9	11	19.5	16.5	sig
prot1189	393	7	6	12	8	2	5	6	10	ns
prot1190	1513	1	2	6	6	2	4	3.6	2.4	ns
prot1191	2580	4	2	1.8	9	0	5	10.8	3.6	ns
prot1192	959	7	4	6	4.5	6	5	7.5	7.5	ns
prot1193	510	4	5	10	6	11	3	8	16	ns
prot1194	427	5	5	6	8.4	3	6	9.6	3.6	ns
prot1195	413	3	4	5.4	5.4	2	5	5.4	12.6	ns
prot1196	819	6	6	3	7.5	3	9	22.5	36	sig
prot1197	1779	2	3	20	10	3	2	6	0	ns
prot1198	1379	3	2	4.8	3.6	6	3	2.4	3.6	ns
prot1199	652	1	2	7.2	7.2	12	15	5.4	10.8	sig
prot1200	704	2	0	6	4.5	3	3	6	6	ns
prot1201	1028	4	1	4	6	4	2	8	10	ns
prot1202	1181	2	0	3.6	4.8	6	1	3.6	3.6	ns
prot1203	383	8	4	5.4	12.6	7	8	10.8	18	ns
prot1204	1077	5	3	9	7.5	2	5	3	4.5	ns
prot1205	452	10	4	8	6	5	4	4	4	ns
prot1206	434	2	0	7.2	4.8	6	7	0	4.8	ns
prot1207	955	4	3	10.8	5.4	5	2	9	1.8	ns
prot1208	528	6	0	7.5	6	3	6	9	4.5	ns
prot1209	228	5	7	6	8	3	2	6	4	ns
prot1210	781	5	3	3.6	2.4	3	8	6	6	ns
prot1211	548	4	4	3.6	3.6	7	5	7.2	10.8	sig
prot1212	273	5	4	4.5	4.5	2	10	3	9	sig
prot1213	153	7	7	20	10	6	6	8	10	ns
prot1214	320	5	3	9.6	4.8	5	8	6	8.4	ns
prot1215	219	6	11	12.6	14.4	6	10	9	7.2	ns
prot1216	410	4	7	4.5	6	3	7	4.5	7.5	ns
prot1217	322	5	8	6	22	6	8	22	20	sig
prot1218	629	5	4	4.8	1.2	3	5	3.6	4.8	ns
prot1219	264	6	5	3.6	3.6	6	2	9	9	ns
prot1220	356	3	4	3	4.5	5	2	9	9	ns
prot1221	390	0	2	10	12	2	4	8	10	ns
prot1222	235	3	2	4.8	2.4	0	6	6	6	ns
prot1223	263	4	2	3.6	3.6	4	5	5.4	10.8	ns
prot1224	481	0	4	3	3	4	5	9	7.5	ns
prot1225	551	5	3	6	4	2	0	8	10	ns
prot1226	481	1	3	1.2	8.4	4	4	12	7.2	sig
prot1227	487	5	0	5.4	1.8	6	12	16.2	5.4	sig
prot1228	881	1	2	4.5	3	1	2	4.5	6	ns
prot1229	2284	2	3	4	2	10	2	4	8	ns
prot1230	852	1	1	3.6	2.4	2	3	0	2.4	ns
prot1231	341	4	8	5.4	1.8	2	4	3.6	3.6	ns
prot1232	182	3	5	7.5	6	6	4	7.5	6	ns
prot1233	327	2	4	4	8	7	7	6	20	ns
prot1234	219	6	2	2.4	2.4	9	4	7.2	7.2	ns
prot1235	406	2	5	9	10.8	2	8	10.8	9	ns
prot1236	332	4	3	3	1.5	3	3	1.5	1.5	ns
prot1237	365	1	4	6	8	5	2	6	2	ns
prot1238	308	1	3	3.6	1.2	2	2	6	9.6	ns
prot1239	232	2	2	1.8	5.4	3	0	0	5.4	ns
prot1240	2067	2	1	3	4.5	0	3	1.5	9	ns
prot1241	865	1	3	2	2	2	4	10	10	sig
prot1242	682	0	4	2.4	3.6	1	0	0	3.6	ns
prot1243	573	3	3	3.6	1.8	4	2	3.6	5.4	ns
prot1244	454	1	0	3	1.5	3	2	4.5	0	ns
prot1245	611	8	14	30	22	24	11	22	22	ns
prot1246	133	8	5	10.8	6	9	9	7.2	9.6	ns
prot1247	221	6	7	10.8	16.2	6	8	12.6	19.8	ns
prot1248	153	7	6	7.5	9	21	12	27	27	sig
prot1249	363	3	5	14	22	3	7	10	14	ns
prot1250	435	8	8	13.2	7.2	4	12	4.8	14.4	sig
prot1251	366	4	5	10.8	12.6	4	7	5.4	5.4	ns
prot1252	170	12	4	4.5	4.5	5	4	4.5	6	ns
prot1253	267	2	7	0	2	3	4	4	4	ns
prot1254	463	4	6	4.8	1.2	0	2	2.4	3.6	ns
prot1255	542	4	3	5.4	9	3	9	7.2	5.4	ns
prot1256	448	2	5	7.5	7.5	18	18	13.5	27	sig
prot1257	177	3	4	4	16	4	3	8	10	ns
prot1258	365	3	1	7.2	3.6	1	10	1.2	4.8	ns
prot1259	746	3	3	12.6	12.6	9	5	7.2	9	sig
prot1260	458	5	5	1.5	7.5	5	3	10.5	12	ns
prot1261	147	1	3	12	6	4	2	4	8	sig
prot1262	266	3	3	3.6	2.4	4	3	4.8	2.4	ns
prot1263	340	4	2	5.4	10.8	4	4	5.4	3.6	ns
prot1264	398	6	3	1.5	10.5	4	2	6	1.5	ns
prot1265	403	2	2	4	2	4	4	4	8	sig
prot1266	302	5	6	4.8	8.4	3	4	4.8	2.4	ns
prot1267	465	4	3	5.4	1.8	2	2	1.8	9	ns
prot1268	487	2	2	7.5	0	1	4	0	1.5	ns
prot1269	568	1	2	2	4	5	4	2	4	ns
prot1270	370	4	2	1.2	2.4	4	2	1.2	4.8	ns
prot1271	435	1	0	5.4	5.4	3	1	1.8	1.8	ns
prot1272	382	3	0	4.5	4.5	3	1	4.5	0	ns
prot1273	400	2	1	0	4	2	2	6	4	sig
prot1274	1317	0	1	1.2	1.2	2	2	2.4	2.4	sig
prot1275	1827	1	2	1.8	0	2	0	1.8	5.4	ns
prot1276	227	4	11	10.5	18	8	5	9	7.5	ns
prot1277	126	2	3	12	8	8	14	8	16	sig
prot1278	199	3	4	3.6	2.4	4	7	6	7.2	ns
prot1279	186	3	7	5.4	16.2	4	3	3.6	9	ns
prot1280	397	4	6	7.5	4.5	4	4	7.5	6	ns
prot1281	191	4	3	6	8	2	2	18	8	ns
prot1282	181	3	3	6	6	5	7	4.8	7.2	ns
prot1283	332	5	4	3.6	5.4	4	3	3.6	18	sig
prot1284	207	2	0	4.5	13.5	5	5	4.5	4.5	ns
prot1285	433	2	4	6	8	2	3	4	8	ns
prot1286	220	7	10	2.4	1.2	4	3	2.4	10.8	ns
prot1287	174	5	5	10.8	5.4	7	2	7.2	12.6	ns
prot1288	398	2	4	7.5	3	4	8	13.5	3	sig
prot1289	250	2	3	14	6	6	5	8	6	ns
prot1290	254	2	6	3.6	4.8	4	2	1.2	2.4	ns
prot1291	278	4	3	9	7.2	2	2	10.8	7.2	sig
prot1292	195	3	5	7.5	7.5	4	2	4.5	4.5	ns
prot1293	493	4	4	10	0	2	4	0	2	ns
prot1294	395	1	3	3.6	1.2	11	5	8.4	8.4	sig
prot1295	346	3	0	3.6	5.4	3	0	0	3.6	ns
prot1296	386	4	2	3	6	6	5	1.5	3	ns
prot1297	323	3	1	12	8	5	2	4	8	sig
prot1298	221	2	4	2.4	9.6	3	21	14.4	10.8	sig
prot1299	330	1	2	5.4	14.4	4	5	7.2	9	ns
prot1300	913	2	3	3	9	4	1	3	9	ns
prot1301	216	3	1	12	12	3	2	0	10	ns
prot1302	176	4	3	2.4	2.4	3	0	4.8	1.2	ns
prot1303	396	4	5	7.2	5.4	0	3	5.4	3.6	ns
prot1304	144	0	2	4.5	4.5	2	3	0	6	ns
prot1305	340	3	2	6	2	3	3	8	2	ns
prot1306	177	3	5	3.6	1.2	1	2	3.6	2.4	ns
prot1307	491	4	3	10.8	1.8	2	4	3.6	12.6	sig
prot1308	289	0	4	7.5	3	2	10	15	9	sig
prot1309	925	3	2	10	8	4	3	12	12	sig
prot1310	266	3	4	2.4	3.6	1	1	1.2	3.6	ns
prot1311	584	3	3	7.2	5.4	0	3	3.6	7.2	ns
prot1312	316	0	3	6	3	1	5	1.5	3	ns
prot1313	365	5	2	0	2	6	3	2	6	ns
prot1314	282	3	3	0	2.4	3	2	2.4	2.4	ns
prot1315	465	0	4	1.8	3.6	2	3	5.4	3.6	ns
prot1316	577	1	2	1.5	1.5	2	4	1.5	6	ns
prot1317	274	3	5	8	2	6	4	6	8	sig
prot1318	517	4	1	0	2.4	3	1	2.4	2.4	ns
prot1319	782	3	1	0	1.8	1	2	9	1.8	sig
prot1320	567	1	2	6	4.5	6	4	3	9	sig
prot1321	356	0	2	0	4	3	3	6	6	sig
prot1322	229	1	0	0	2.4	2	2	2.4	2.4	sig
prot1323	388	0	0	0	3.6	2	8	3.6	7.2	sig
prot1324	109	12	8	15	12	7	6	15	13.5	ns
prot1325	167	7	3	8	6	2	2	6	2	ns
prot1326	192	4	3	6	9.6	6	2	7.2	4.8	ns
prot1327	174	4	3	7.2	3.6	2	3	10.8	3.6	ns
prot1328	144	0	7	4.5	12	4	5	4.5	6	ns
prot1329	139	1	2	10	8	2	3	4	12	ns
prot1330	160	1	4	2.4	8.4	9	4	6	3.6	ns
prot1331	220	2	3	7.2	9	4	6	7.2	9	ns
prot1332	248	3	5	6	10.5	5	8	6	4.5	ns
prot1333	254	6	5	8	20	3	3	10	10	ns
prot1334	213	4	3	2.4	7.2	4	5	3.6	2.4	ns
prot1335	81	1	0	9	10.8	3	6	5.4	10.8	ns
prot1336	318	3	5	7.5	9	7	3	6	15	ns
prot1337	247	3	2	12	6	6	3	4	6	ns
prot1338	381	3	2	2.4	3.6	5	3	1.2	4.8	ns
prot1339	159	2	0	0	5.4	1	2	3.6	9	sig
prot1340	205	1	5	4.5	10.5	2	8	3	3	sig
prot1341	244	7	5	14	16	0	7	8	2	ns
prot1342	160	3	2	4.8	1.2	1	0	1.2	3.6	ns
prot1343	288	4	2	0	1.8	2	1	0	3.6	ns
prot1344	383	4	1	3	9	2	3	4.5	0	ns
prot1345	206	2	2	4	12	2	4	4	0	ns
prot1346	703	3	5	3.6	0	1	2	0	0	ns
prot1347	238	3	1	7.2	5.4	4	2	10.8	7.2	ns
prot1348	366	5	3	3	4.5	1	2	1.5	0	ns
prot1349	430	2	6	4	2	5	1	2	6	ns
prot1350	637	5	8	2.4	1.2	0	2	2.4	2.4	ns
prot1351	141	1	2	1.8	0	1	4	1.8	9	ns
prot1352	140	2	6	4.5	0	2	6	3	9	sig
prot1353	431	1	2	12	12	2	2	6	6	ns
prot1354	969	2	4	4.8	1.2	9	3	3.6	7.2	sig
prot1355	247	3	0	3.6	1.8	2	3	1.8	5.4	ns
prot1356	1101	3	2	4.5	3	3	12	27	4.5	sig
prot1357	178	4	2	14	6	0	1	2	4	ns
prot1358	178	1	6	3.6	1.2	2	6	2.4	4.8	ns
prot1359	297	3	1	5.4	1.8	4	1	0	10.8	ns
prot1360	238	2	1	1.5	3	3	1	1.5	3	ns
prot1361	226	0	3	6	6	1	2	2	2	sig
prot1362	486	2	0	4.8	1.2	0	2	1.2	1.2	ns
prot1363	758	3	1	0	1.8	3	2	3.6	3.6	sig
prot1364	305	1	0	3	0	1	4	6	1.5	ns
prot1365	526	0	2	4	8	2	2	6	0	ns
prot1366	375	2	0	2.4	1.2	2	2	4.8	0	ns
prot1367	651	2	2	0	1.8	3	2	3.6	3.6	ns
prot1368	5934	1	1	3	0	3	0	1.5	6	ns
prot1369	421	1	2	4	4	2	3	4	2	ns
prot1370	142	2	0	1.2	4.8	0	1	3.6	3.6	ns
prot1371	1145	3	4	9	0	4	4	1.8	1.8	ns
prot1372	238	1	1	1.5	1.5	2	2	0	0	ns
prot1373	391	0	1	0	6	2	2	12	4	sig
prot1374	618	1	1	0	1.2	2	4	3.6	2.4	sig
prot1375	93	7	4	12.6	3.6	9	8	25.2	14.4	sig
prot1376	130	5	4	15	10.5	24	18	22.5	36	sig
prot1377	83	6	5	10	6	5	5	2	8	ns
prot1378	361	5	2	3.6	1.2	1	4	3.6	3.6	ns
prot1379	193	4	4	14.4	10.8	7	4	5.4	12.6	ns
prot1380	393	3	5	13.5	12	6	5	10.5	9	ns
prot1381	232	2	1	16	8	4	1	8	8	ns
prot1382	201	7	6	8.4	8.4	3	5	6	7.2	ns
prot1383	105	7	1	5.4	10.8	4	1	10.8	10.8	ns
prot1384	173	4	3	9	10.5	13	2	6	7.5	sig
prot1385	182	6	4	6	16	4	1	14	2	ns
prot1386	199	4	3	2.4	4.8	7	1	4.8	6	ns
prot1387	191	2	4	9	5.4	3	18	32.4	37.8	sig
prot1388	274	4	4	3	3	3	3	1.5	6	ns
prot1389	135	2	6	6	4	1	2	0	10	ns
prot1390	169	7	2	10.8	7.2	3	3	8.4	7.2	ns
prot1391	688	4	3	7.2	9	4	1	1.8	7.2	ns
prot1392	152	3	5	3	1.5	9	3	9	9	sig
prot1393	528	3	3	10	4	3	4	6	10	ns
prot1394	157	2	8	2.4	6	3	1	3.6	2.4	ns
prot1395	126	1	1	3.6	5.4	1	2	10.8	7.2	ns
prot1396	80	2	5	3	4.5	8	0	6	4.5	ns
prot1397	122	2	2	4	6	0	1	4	2	ns
prot1398	232	2	2	3.6	3.6	7	5	1.2	4.8	ns
prot1399	171	2	3	5.4	10.8	5	5	9	16.2	ns
prot1400	70	2	2	1.5	1.5	3	6	4.5	4.5	ns
prot1401	130	1	3	4	4	2	2	2	6	ns
prot1402	103	1	1	7.2	3.6	3	0	6	2.4	ns
prot1403	547	5	1	1.8	0	2	5	0	3.6	ns
prot1404	250	1	2	1.5	4.5	0	2	3	3	ns
prot1405	497	3	4	2	0	1	3	2	2	ns
prot1406	312	1	4	1.2	4.8	1	0	2.4	1.2	ns
prot1407	152	2	4	1.8	1.8	1	2	7.2	3.6	sig
prot1408	535	0	2	1.5	4.5	2	2	7.5	6	sig
prot1409	87	2	4	6	6	1	2	6	2	ns
prot1410	232	2	2	4.8	2.4	3	2	3.6	2.4	ns
prot1411	232	4	0	7.2	3.6	2	2	3.6	5.4	ns
prot1412	843	2	3	6	3	8	2	6	3	sig
prot1413	555	1	4	8	4	4	0	6	2	ns
prot1414	173	1	0	1.2	1.2	1	1	1.2	0	ns
prot1415	194	0	2	0	1.8	1	3	7.2	1.8	ns
prot1416	180	2	2	1.5	4.5	1	2	3	1.5	ns
prot1417	199	3	1	0	4	3	0	4	6	ns
prot1418	287	1	1	2.4	4.8	1	2	1.2	2.4	ns
prot1419	999	0	2	3.6	0	2	4	3.6	3.6	sig
prot1420	220	2	1	3	1.5	3	5	0	4.5	ns
prot1421	648	1	1	0	6	1	0	4	2	ns
prot1422	164	3	0	2.4	3.6	2	5	2.4	3.6	ns
prot1423	181	2	3	7.2	1.8	1	3	0	0	ns
prot1424	285	1	10	9	6	9	5	1.5	4.5	ns
prot1425	172	2	1	8	6	3	5	10	8	ns
prot1426	103	4	1	6	2.4	1	5	4.8	3.6	ns
prot1427	430	4	4	7.2	3.6	5	2	1.8	5.4	ns
prot1428	130	6	6	10.5	6	8	7	10.5	4.5	ns
prot1429	123	3	2	12	6	4	6	8	4	sig
prot1430	304	7	4	2.4	2.4	8	4	4.8	6	ns
prot1431	164	7	2	1.8	14.4	1	5	9	12.6	sig
prot1432	75	5	4	1.5	3	1	2	9	4.5	ns
prot1433	173	4	4	4	2	0	2	14	2	ns
prot1434	176	1	2	1.2	4.8	1	1	2.4	6	ns
prot1435	191	2	2	3.6	14.4	3	3	10.8	7.2	ns
prot1436	138	4	3	4.5	13.5	3	6	3	1.5	ns
prot1437	148	6	3	2	0	2	3	6	6	ns
prot1438	101	1	4	7.2	4.8	6	6	10.8	7.2	ns
prot1439	157	1	2	7.2	7.2	9	3	16.2	10.8	sig
prot1440	488	5	6	1.5	3	3	4	3	6	ns
prot1441	133	5	1	2	2	4	5	6	4	ns
prot1442	229	4	2	2.4	1.2	3	1	3.6	3.6	ns
prot1443	89	3	3	1.8	5.4	2	3	5.4	9	ns
prot1444	317	2	3	1.5	4.5	3	0	9	3	ns
prot1445	88	4	5	2	0	2	5	6	6	ns
prot1446	180	0	3	3.6	1.2	4	2	0	7.2	ns
prot1447	207	2	2	1.8	7.2	6	6	3.6	7.2	ns
prot1448	235	1	0	0	3	4	4	21	9	sig
prot1449	86	1	4	2	2	2	2	4	2	ns
prot1450	115	2	1	3.6	1.2	7	11	2.4	8.4	sig
prot1451	127	3	2	0	1.8	1	1	1.8	5.4	ns
prot1452	229	1	0	6	1.5	12	9	4.5	13.5	sig
prot1453	247	0	4	2	8	3	2	2	8	ns
prot1454	573	1	3	0	1.2	4	6	7.2	2.4	sig
prot1455	176	4	1	7.2	0	1	2	14.4	5.4	ns
prot1456	169	1	2	6	3	0	3	4.5	3	ns
prot1457	81	1	6	2	10	2	5	2	6	ns
prot1458	89	2	1	1.2	1.2	1	1	1.2	1.2	ns
prot1459	178	1	1	0	3.6	5	1	5.4	10.8	ns
prot1460	151	2	3	3	3	1	0	1.5	6	ns
prot1461	146	2	2	4	6	1	4	4	0	ns
prot1462	217	0	1	2.4	1.2	0	1	0	6	ns
prot1463	159	2	0	5.4	5.4	2	3	1.8	7.2	ns
prot1464	237	1	3	3	1.5	2	2	3	1.5	ns
prot1465	587	1	2	2	0	1	0	4	0	ns
prot1466	128	1	2	7.2	0	3	3	6	1.2	ns
prot1467	425	1	3	0	3.6	1	2	1.8	9	ns
prot1468	256	2	1	1.5	1.5	0	1	4.5	3	ns
prot1469	136	0	0	0	2	2	2	2	4	ns
prot1470	76	2	2	2.4	1.2	1	0	2.4	2.4	ns
prot1471	175	1	0	3.6	3.6	2	4	0	1.8	ns
prot1472	231	2	0	1.5	0	1	1	0	4.5	ns
prot1473	337	0	3	6	2	2	1	2	4	ns
prot1474	239	1	0	0	3.6	9	6	3.6	10.8	sig
prot1475	456	3	3	0	1.8	2	2	3.6	3.6	sig
prot1476	126	1	1	1.5	1.5	4	1	1.5	3	ns
prot1477	488	1	1	0	4	0	0	6	4	ns
prot1478	127	2	1	1.2	0	2	1	1.2	1.2	sig
prot1479	191	3	6	9	9	2	4	16.2	7.2	sig
prot1480	114	3	5	6	12	7	1	7.5	3	ns
prot1481	62	5	3	4	6	1	4	8	4	ns
prot1482	350	1	4	6	6	15	4	4.8	7.2	sig
prot1483	108	2	5	7.2	7.2	5	3	10.8	9	ns
prot1484	321	2	6	3	3	2	2	9	3	sig
prot1485	308	1	5	4	2	4	3	0	4	ns
prot1486	59	2	1	6	3.6	0	5	2.4	0	ns
prot1487	218	5	3	1.8	12.6	3	4	1.8	0	ns
prot1488	106	0	1	3	1.5	2	4	3	6	sig
prot1489	154	0	2	10	4	1	2	2	10	ns
prot1490	166	1	1	0	2.4	4	0	1.2	2.4	ns
prot1491	515	5	3	5.4	7.2	2	2	12.6	7.2	sig
prot1492	183	1	3	4.5	1.5	6	1	3	1.5	ns
prot1493	162	3	4	2	6	6	6	4	4	sig
prot1494	140	3	4	3.6	2.4	5	6	8.4	2.4	sig
prot1495	169	0	4	1.8	5.4	3	2	5.4	1.8	ns
prot1496	242	0	3	6	1.5	2	0	1.5	0	ns
prot1497	292	4	2	4	2	0	1	0	10	ns
prot1498	197	4	2	6	2.4	0	2	4.8	3.6	ns
prot1499	856	1	2	1.8	3.6	5	1	1.8	3.6	ns
prot1500	127	2	1	1.5	3	2	0	1.5	3	ns
prot1501	72	1	2	4	4	4	6	12	8	sig
prot1502	148	0	2	1.2	0	1	5	0	3.6	ns
prot1503	53	1	0	3.6	5.4	0	5	7.2	3.6	ns
prot1504	98	2	1	0	3	1	2	3	0	ns
prot1505	405	1	2	0	4	3	0	4	2	ns
prot1506	104	2	1	3.6	0	1	1	2.4	2.4	sig
prot1507	176	0	0	7.2	1.8	3	0	3.6	0	ns
prot1508	125	1	1	0	3	3	1	3	4.5	ns
prot1509	160	3	0	2	2	4	4	4	12	sig
prot1510	316	3	0	1.2	0	2	3	0	3.6	ns
prot1511	978	0	0	3.6	1.8	2	2	3.6	7.2	sig
prot1512	234	1	2	4.5	3	0	2	1.5	4.5	ns
prot1513	431	0	3	0	2	4	0	0	2	ns
prot1514	2591	4	2	0	3.6	2	5	3.6	4.8	ns
prot1515	712	6	4	14.4	14.4	6	3	14.4	14.4	ns
prot1516	1852	1	2	4.5	4.5	10	4	4.5	4.5	ns
prot1517	2086	7	0	10	14	10	7	12	8	sig
prot1518	1064	5	6	4.8	1.2	4	3	4.8	4.8	ns
prot1519	609	8	5	10.8	23.4	11	7	21.6	25.2	ns
prot1520	645	2	5	3	3	2	3	4.5	4.5	ns
prot1521	969	2	3	4	0	8	2	4	16	sig
prot1522	857	1	0	0	2.4	3	2	0	1.2	ns
prot1523	488	0	1	0	5.4	3	9	16.2	10.8	sig
prot1524	2821	4	2	1.5	1.5	1	5	3	1.5	ns
prot1525	512	1	4	14	6	4	4	4	6	ns
prot1526	876	4	6	4.8	2.4	2	4	2.4	4.8	ns
prot1527	543	3	4	5.4	5.4	5	3	5.4	3.6	ns
prot1528	809	1	4	3	4.5	0	3	7.5	6	ns
prot1529	1674	2	3	4	0	2	3	0	2	ns
prot1530	1191	0	0	2.4	1.2	0	1	0	0	ns
prot1531	208	6	6	7.2	3.6	3	3	12.6	5.4	ns
prot1532	437	2	1	7.5	4.5	4	4	3	15	sig
prot1533	510	2	4	2	6	4	2	4	4	ns
prot1534	695	2	5	2.4	2.4	2	5	8.4	8.4	sig
prot1535	227	5	3	7.2	10.8	2	1	1.8	7.2	ns
prot1536	700	3	2	0	3	3	6	10.5	1.5	ns
prot1537	218	2	2	2	4	1	3	0	6	ns
prot1538	423	3	4	8.4	4.8	4	4	2.4	24	sig
prot1539	873	1	2	1.8	3.6	2	5	9	1.8	sig
prot1540	1426	0	4	3	3	2	2	1.5	3	ns
prot1541	520	3	0	6	0	0	0	2	4	ns
prot1542	290	5	10	9.6	12	15	17	8.4	6	ns
prot1543	296	3	3	5.4	9	3	4	5.4	10.8	ns
prot1544	309	2	5	4.5	3	3	2	3	6	ns
prot1545	502	3	4	2	4	3	3	12	2	ns
prot1546	204	1	2	0	0	1	2	0	2.4	ns
prot1547	437	4	7	5.4	9	4	1	1.8	1.8	sig
prot1548	314	3	2	7.5	4.5	1	1	1.5	9	ns
prot1549	402	2	3	6	4	1	2	10	6	ns
prot1550	188	2	1	1.2	1.2	5	5	0	2.4	ns
prot1551	434	1	2	9	1.8	1	2	1.8	3.6	ns
prot1552	325	2	3	1.5	1.5	4	2	0	3	ns
prot1553	607	0	1	6	0	0	2	2	6	ns
prot1554	739	1	2	2.4	1.2	2	2	4.8	1.2	ns
prot1555	235	2	1	3.6	0	1	3	1.8	5.4	ns
prot1556	982	3	2	4.5	0	3	2	6	3	ns
prot1557	392	4	1	10	6	3	2	6	6	ns
prot1558	543	2	2	0	0	2	2	2.4	2.4	sig
prot1559	462	0	0	3.6	5.4	4	2	1.8	3.6	sig
prot1560	348	3	3	3	4.5	2	4	3	3	sig
prot1561	463	1	3	2	0	1	3	0	2	ns
prot1562	173	1	0	1.2	3.6	4	2	4.8	6	ns
prot1563	274	1	3	9	5.4	5	4	9	9	sig
prot1564	251	6	2	4.5	4.5	4	2	4.5	7.5	ns
prot1565	231	0	4	8	2	9	3	6	6	ns
prot1566	394	2	0	3.6	3.6	2	1	4.8	2.4	ns
prot1567	240	5	3	1.8	0	3	9	21.6	27	sig
prot1568	441	3	2	4.5	3	4	4	3	24	sig
prot1569	200	1	3	2	6	4	6	4	4	sig
prot1570	371	2	4	6	4.8	4	3	2.4	2.4	ns
prot1571	313	2	4	1.8	3.6	2	2	3.6	1.8	ns
prot1572	730	3	2	3	0	3	1	3	4.5	ns
prot1573	329	0	1	6	10	4	2	4	8	ns
prot1574	627	3	3	4.8	2.4	0	3	2.4	0	ns
prot1575	250	1	2	1.8	0	10	2	18	7.2	sig
prot1576	144	6	4	0	7.5	0	3	10.5	4.5	ns
prot1577	472	3	0	2	0	1	2	2	4	ns
prot1578	421	0	2	0	3.6	1	1	2.4	0	ns
prot1579	250	2	1	1.8	0	2	2	10.8	3.6	ns
prot1580	266	0	1	7.5	1.5	2	4	3	3	sig
prot1581	861	4	0	8	4	2	5	4	6	ns
prot1582	1312	1	2	2.4	1.2	3	2	2.4	2.4	ns
prot1583	493	1	4	3.6	7.2	6	4	3.6	3.6	sig
prot1584	1082	1	2	4.5	1.5	2	0	1.5	3	ns
prot1585	648	1	2	4	0	2	1	2	2	ns
prot1586	276	1	1	0	3.6	1	3	3.6	1.2	ns
prot1587	518	2	2	0	1.8	1	1	1.8	3.6	ns
prot1588	640	1	2	0	4.5	0	1	0	1.5	ns
prot1589	722	1	4	4	10	3	2	14	6	ns
prot1590	147	6	6	2.4	2.4	0	2	8.4	2.4	ns
prot1591	193	5	5	9	3.6	3	5	5.4	3.6	ns
prot1592	194	1	3	4.5	6	10	2	15	12	sig
prot1593	365	4	2	10	4	0	1	4	8	ns
prot1594	290	2	1	1.2	2.4	1	1	1.2	1.2	ns
prot1595	636	3	4	7.2	5.4	1	4	12.6	5.4	ns
prot1596	1160	4	2	0	3	2	3	1.5	3	ns
prot1597	641	2	4	8	0	2	2	14	4	ns
prot1598	175	2	3	4.8	2.4	0	1	0	2.4	ns
prot1599	318	1	3	0	0	18	3	16.2	5.4	sig
prot1600	424	2	2	1.5	7.5	2	4	3	4.5	ns
prot1601	348	4	3	4	0	2	3	10	4	ns
prot1602	227	2	2	1.2	2.4	1	1	1.2	1.2	ns
prot1603	427	0	1	3.6	3.6	4	3	3.6	1.8	ns
prot1604	268	0	3	3	1.5	2	3	7.5	1.5	ns
prot1605	357	2	1	6	6	2	2	12	6	sig
prot1606	174	2	1	1.2	4.8	1	1	0	1.2	ns
prot1607	233	1	2	1.8	1.8	2	2	1.8	5.4	ns
prot1608	217	0	1	3	1.5	2	1	4.5	0	ns
prot1609	980	1	1	4	2	1	0	6	0	ns
prot1610	263	2	2	1.2	1.2	3	3	1.2	2.4	ns
prot1611	169	1	3	0	3.6	6	9	16.2	21.6	sig
prot1612	178	0	0	0	1.5	2	0	6	1.5	ns
prot1613	355	3	2	4	4	2	2	8	4	sig
prot1614	604	0	0	3.6	1.2	1	1	0	1.2	ns
prot1615	149	0	3	1.8	1.8	3	0	1.8	0	ns
prot1616	594	1	1	3	1.5	2	0	1.5	3	ns
prot1617	257	3	2	2	0	1	2	6	2	ns
prot1618	421	2	2	2.4	1.2	2	2	2.4	4.8	sig
prot1619	712	3	1	0	1.8	2	2	3.6	3.6	sig
prot1620	423	0	0	3	0	0	0	1.5	0	ns
prot1621	488	0	2	2	0	2	2	4	8	sig
prot1622	1872	2	2	1.2	1.2	3	1	1.2	0	ns
prot1623	153	6	8	5.4	9	0	12	10.8	5.4	ns
prot1624	275	1	1	9	7.5	1	6	0	4.5	ns
prot1625	463	3	3	2	2	5	5	8	8	ns
prot1626	103	2	3	1.2	3.6	6	3	6	4.8	ns
prot1627	287	0	3	1.8	10.8	5	3	3.6	3.6	ns
prot1628	282	2	1	4.5	9	3	6	4.5	4.5	ns
prot1629	200	1	2	4	4	3	4	8	8	ns
prot1630	149	0	5	3.6	1.2	4	2	1.2	2.4	ns
prot1631	149	2	4	7.2	1.8	3	2	9	1.8	ns
prot1632	132	1	2	1.5	1.5	7	2	3	6	sig
prot1633	118	4	1	10	6	2	0	4	8	ns
prot1634	191	4	4	2.4	3.6	3	7	6	3.6	ns
prot1635	189	1	1	10.8	5.4	2	1	3.6	7.2	ns
prot1636	273	3	1	0	1.5	3	2	0	3	ns
prot1637	327	2	2	4	10	2	4	6	6	ns
prot1638	148	2	1	2.4	2.4	1	2	2.4	4.8	sig
prot1639	206	3	0	5.4	3.6	6	4	14.4	3.6	sig
prot1640	108	1	1	9	1.5	6	12	18	4.5	sig
prot1641	267	3	2	6	8	1	1	4	2	ns
prot1642	204	1	4	0	1.2	3	1	3.6	1.2	ns
prot1643	223	2	2	1.8	0	2	1	3.6	1.8	ns
prot1644	298	2	5	0	0	2	1	1.5	6	ns
prot1645	194	2	0	2	2	4	3	4	2	ns
prot1646	77	3	1	0	1.2	2	0	1.2	0	ns
prot1647	166	2	2	5.4	3.6	2	3	3.6	14.4	sig
prot1648	418	3	0	3	4.5	3	3	1.5	0	ns
prot1649	418	3	1	0	2	1	1	12	2	ns
prot1650	127	2	1	3.6	2.4	2	1	1.2	0	ns
prot1651	279	0	2	0	5.4	2	0	1.8	1.8	ns
prot1652	181	1	1	3	1.5	6	1	0	4.5	ns
prot1653	129	1	2	4	6	2	4	4	4	sig
prot1654	161	2	0	1.2	1.2	3	1	2.4	2.4	ns
prot1655	126	1	0	0	9	1	3	1.8	5.4	ns
prot1656	326	2	2	0	4.5	2	5	0	3	ns
prot1657	207	0	1	2	0	1	2	2	6	ns
prot1658	191	2	3	1.2	3.6	1	4	4.8	2.4	ns
prot1659	238	0	2	0	7.2	2	2	3.6	0	ns
prot1660	210	3	2	0	1.5	3	9	9	9	sig
prot1661	331	4	2	2	2	4	0	0	4	ns
prot1662	574	3	3	4.8	3.6	3	2	3.6	4.8	ns
prot1663	455	2	5	1.8	5.4	2	2	0	3.6	ns
prot1664	553	0	1	4.5	0	3	0	3	6	ns
prot1665	522	0	0	2	6	2	1	2	2	sig
prot1666	325	2	1	0	0	2	5	1.2	2.4	sig
prot1667	208	1	1	0	1.8	1	0	1.8	0	ns
prot1668	232	1	1	4.5	1.5	0	0	3	3	ns
prot1669	219	2	2	4	0	0	1	4	2	ns
prot1670	409	0	0	1.2	0	3	8	2.4	4.8	sig
prot1671	233	1	1	3.6	7.2	3	4	3.6	3.6	ns
prot1672	772	1	2	0	1.5	1	2	6	4.5	ns
prot1673	360	1	1	6	0	2	1	4	8	ns
prot1674	439	0	2	1.2	1.2	4	1	1.2	0	ns
prot1675	442	3	2	0	1.8	2	0	0	0	ns
prot1676	138	0	0	0	1.5	0	0	1.5	0	ns
prot1677	106	0	2	2	0	0	3	0	2	ns
prot1678	370	3	0	3.6	2.4	8	3	4.8	2.4	sig
prot1679	629	2	1	3.6	3.6	0	0	0	0	ns
prot1680	187	1	1	3	0	1	1	4.5	6	ns
prot1681	596	3	1	4	2	0	0	2	4	ns
prot1682	255	0	0	3.6	1.2	4	1	1.2	1.2	ns
prot1683	92	10	7	9	7.2	3	1	7.2	12.6	ns
prot1684	171	5	4	6	4.5	5	6	3	0	ns
prot1685	165	3	2	10	8	5	7	18	4	ns
prot1686	148	4	0	3.6	2.4	3	2	6	3.6	ns
prot1687	229	3	3	5.4	3.6	4	7	3.6	1.8	ns
prot1688	123	0	2	6	3	2	2	6	3	ns
prot1689	77	0	3	8	2	1	4	6	2	ns
prot1690	465	3	6	2.4	1.2	4	2	1.2	7.2	ns
prot1691	279	0	0	1.8	1.8	0	1	3.6	1.8	ns
prot1692	278	3	2	1.5	4.5	4	1	1.5	1.5	sig
prot1693	119	2	2	0	4	2	1	4	8	ns
prot1694	148	3	2	3.6	2.4	1	2	2.4	2.4	sig
prot1695	72	1	2	1.8	0	0	1	5.4	5.4	ns
prot1696	353	0	4	3	4.5	2	3	4.5	3	ns
prot1697	196	2	0	0	0	2	4	4	4	sig
prot1698	174	3	0	1.2	1.2	2	2	0	6	ns
prot1699	126	2	4	5.4	7.2	5	2	1.8	5.4	ns
prot1700	235	1	0	7.5	1.5	1	2	1.5	7.5	sig
prot1701	235	1	1	0	0	2	8	8	4	sig
prot1702	110	2	3	2.4	2.4	2	1	0	4.8	ns
prot1703	188	2	5	1.8	3.6	5	2	3.6	5.4	ns
prot1704	225	1	1	3	0	2	0	0	0	ns
prot1705	138	3	0	0	4	2	2	6	2	ns
prot1706	174	1	5	1.2	2.4	2	3	1.2	2.4	ns
prot1707	672	3	2	0	3.6	1	1	1.8	5.4	ns
prot1708	84	0	0	0	3	2	3	1.5	4.5	ns
prot1709	107	1	2	6	6	1	0	8	2	ns
prot1710	146	3	3	1.2	2.4	6	3	3.6	3.6	sig
prot1711	183	3	3	3.6	1.8	2	3	1.8	7.2	ns
prot1712	555	1	1	1.5	0	0	0	1.5	1.5	ns
prot1713	467	1	0	2	4	12	3	12	12	sig
prot1714	265	2	0	0	6	1	0	0	1.2	ns
prot1715	598	0	1	0	0	2	2	3.6	7.2	sig
prot1716	317	1	3	6	3	0	0	1.5	4.5	ns
prot1717	196	0	0	0	4	1	1	4	6	ns
prot1718	267	2	0	3.6	2.4	1	2	1.2	0	ns
prot1719	612	4	2	1.8	3.6	3	0	0	1.8	ns
prot1720	62	2	0	1.5	0	2	0	3	0	ns
prot1721	77	1	0	4	8	1	0	0	0	ns
prot1722	68	1	1	1.2	0	2	1	4.8	0	ns
prot1723	632	2	1	0	0	2	3	3.6	3.6	sig
prot1724	230	0	1	1.5	0	6	3	4.5	9	sig
prot1725	133	0	2	8	0	1	1	0	2	ns
prot1726	334	1	0	1.2	3.6	0	2	1.2	1.2	ns
prot1727	311	0	0	5.4	5.4	6	3	5.4	5.4	sig
prot1728	563	2	0	1.5	3	2	1	1.5	1.5	ns
prot1729	327	1	2	2	0	1	2	2	6	ns
prot1730	144	3	3	3.6	1.2	1	1	0	2.4	ns
prot1731	668	0	0	1.8	1.8	3	2	0	1.8	ns
prot1732	85	0	5	6	1.5	0	2	1.5	4.5	ns
prot1733	102	2	1	6	2	2	2	4	8	sig
prot1734	508	1	0	2.4	2.4	4	2	0	0	ns
prot1735	226	2	1	0	0	4	2	3.6	3.6	sig
prot1736	676	1	2	0	3	1	1	0	0	ns
prot1737	539	0	0	4	2	2	0	0	4	ns
prot1738	295	2	0	0	1.2	1	0	1.2	1.2	ns
prot1739	224	0	1	3.6	3.6	3	1	1.8	1.8	ns
prot1740	2292	1	1	4.5	0	2	7	3	3	sig
prot1741	170	1	1	6	10	4	1	2	8	ns
prot1742	134	4	3	3.6	1.2	1	3	2.4	1.2	ns
prot1743	255	1	4	3.6	0	2	2	3.6	5.4	ns
prot1744	304	4	8	0	3	5	3	7.5	6	ns
prot1745	237	3	1	8	4	3	0	10	6	ns
prot1746	105	0	1	0	0	0	2	0	1.2	ns
prot1747	69	0	2	1.8	7.2	2	3	3.6	7.2	sig
prot1748	247	2	0	3	1.5	4	1	1.5	9	sig
prot1749	99	2	2	4	0	4	3	10	4	ns
prot1750	116	1	1	1.2	2.4	2	1	1.2	8.4	ns
prot1751	152	1	3	0	0	2	0	5.4	0	ns
prot1752	225	0	3	4.5	1.5	2	4	10.5	7.5	sig
prot1753	147	6	3	4	2	1	0	6	6	ns
prot1754	125	2	4	3.6	4.8	6	5	1.2	2.4	sig
prot1755	90	1	3	7.2	3.6	1	3	0	10.8	ns
prot1756	237	0	4	0	0	2	4	4.5	7.5	ns
prot1757	66	2	0	6	4	2	1	4	4	ns
prot1758	264	4	1	1.2	3.6	2	4	2.4	2.4	sig
prot1759	137	1	2	5.4	3.6	2	8	7.2	10.8	sig
prot1760	511	1	1	3	0	1	1	1.5	4.5	ns
prot1761	141	2	1	2	6	6	6	12	12	sig
prot1762	280	1	2	7.2	1.2	2	0	4.8	0	ns
prot1763	302	5	1	5.4	0	2	3	0	3.6	ns
prot1764	74	2	0	4.5	1.5	1	0	7.5	3	ns
prot1765	171	2	1	6	0	0	1	6	2	ns
prot1766	95	2	0	2.4	2.4	0	0	3.6	2.4	ns
prot1767	367	1	1	1.8	1.8	3	1	3.6	3.6	ns
prot1768	144	3	0	0	1.5	0	1	3	0	ns
prot1769	664	2	1	0	2	1	1	0	2	ns
prot1770	179	0	3	2.4	0	2	2	2.4	4.8	ns
prot1771	114	1	1	0	1.8	2	0	5.4	0	ns
prot1772	161	1	0	1.5	0	1	1	0	0	ns
prot1773	205	2	1	6	4	0	0	2	0	ns
prot1774	305	3	3	1.2	0	2	3	1.2	2.4	ns
prot1775	416	1	0	1.8	1.8	2	4	1.8	1.8	sig
prot1776	397	1	0	0	1.5	1	1	1.5	6	sig
prot1777	224	3	1	0	0	2	0	0	2	ns
prot1778	314	3	1	1.2	0	0	1	2.4	2.4	ns
prot1779	174	0	1	0	3.6	0	1	1.8	3.6	ns
prot1780	416	1	2	1.5	3	1	2	0	0	ns
prot1781	131	1	2	0	10	2	2	8	4	sig
prot1782	107	1	4	0	0	0	1	3.6	6	ns
prot1783	163	1	0	1.8	3.6	2	2	3.6	7.2	sig
prot1784	564	0	2	0	3	0	0	0	0	ns
prot1785	208	0	0	2	2	1	3	2	0	ns
prot1786	135	0	2	1.2	1.2	2	2	2.4	4.8	sig
prot1787	3394	4	0	5.4	3.6	2	5	9	3.6	ns
prot1788	1957	1	0	3	1.5	2	8	3	12	sig
prot1789	1088	0	2	4	6	1	3	0	4	ns
prot1790	424	2	5	1.2	1.2	2	2	4.8	4.8	ns
prot1791	1035	3	2	1.8	5.4	1	3	0	0	ns
prot1792	926	2	0	1.5	7.5	0	1	6	3	ns
prot1793	1669	1	1	2	0	0	1	0	2	ns
prot1794	201	4	1	1.2	4.8	4	4	3.6	3.6	ns
prot1795	539	2	2	0	5.4	1	1	1.8	1.8	sig
prot1796	638	1	0	0	0	1	4	0	0	ns
prot1797	225	4	4	6	6	4	2	10	14	ns
prot1798	319	4	3	7.2	3.6	8	8	1.2	4.8	ns
prot1799	520	0	0	7.2	3.6	1	1	3.6	10.8	ns
prot1800	785	4	3	6	7.5	7	5	3	1.5	ns
prot1801	629	4	2	4	4	1	1	2	2	ns
prot1802	341	1	3	6	2.4	0	0	6	3.6	ns
prot1803	412	2	1	7.2	3.6	3	1	3.6	3.6	ns
prot1804	308	0	0	3	0	1	1	0	0	ns
prot1805	743	1	1	0	2	0	4	0	0	ns
prot1806	470	1	2	0	2.4	1	2	0	0	ns
prot1807	1140	0	1	0	1.8	3	3	21.6	5.4	sig
prot1808	1466	1	1	1.5	4.5	2	1	1.5	1.5	ns
prot1809	254	0	4	6	8	3	2	4	6	ns
prot1810	257	5	5	1.2	3.6	2	1	0	6	ns
prot1811	375	1	0	1.8	7.2	0	1	1.8	3.6	ns
prot1812	1882	5	2	3	1.5	1	2	0	4.5	ns
prot1813	1300	1	0	2	4	1	1	4	6	ns
prot1814	444	2	5	2.4	2.4	3	2	6	3.6	ns
prot1815	832	5	1	1.8	3.6	1	0	1.8	3.6	ns
prot1816	582	2	1	1.5	0	1	1	1.5	0	ns
prot1817	280	1	2	2	0	1	0	4	0	ns
prot1818	1244	0	1	2.4	0	3	2	2.4	0	ns
prot1819	276	0	3	3.6	5.4	0	0	1.8	1.8	ns
prot1820	623	0	1	0	1.5	2	2	6	3	sig
prot1821	450	0	2	0	0	2	0	2	2	ns
prot1822	247	1	4	3.6	0	2	1	0	3.6	ns
prot1823	387	1	0	7.2	1.8	2	1	0	1.8	ns
prot1824	662	1	0	1.5	0	4	3	3	3	ns
prot1825	743	0	1	4	0	1	1	6	2	ns
prot1826	874	0	2	0	1.2	1	3	0	2.4	ns
prot1827	1301	0	1	1.8	3.6	0	4	0	1.8	ns
prot1828	274	2	3	4.5	1.5	0	2	4.5	4.5	ns
prot1829	551	0	4	4	4	3	9	12	12	sig
prot1830	447	2	2	3.6	1.2	2	1	1.2	3.6	ns
prot1831	154	3	3	7.2	7.2	11	5	7.2	3.6	sig
prot1832	210	2	4	1.5	4.5	4	3	1.5	4.5	ns
prot1833	290	2	3	8	6	6	1	6	6	ns
prot1834	220	2	0	0	1.2	2	1	2.4	0	ns
prot1835	184	1	2	7.2	3.6	0	3	1.8	5.4	ns
prot1836	168	0	1	4.5	1.5	3	1	1.5	3	ns
prot1837	102	2	2	8	4	0	2	4	2	ns
prot1838	327	1	1	1.2	1.2	0	2	2.4	2.4	ns
prot1839	962	2	0	3.6	3.6	9	6	10.8	10.8	sig
prot1840	556	1	1	1.5	3	1	0	4.5	1.5	ns
prot1841	374	1	2	0	0	1	4	2	4	ns
prot1842	728	1	3	2.4	1.2	2	1	0	0	ns
prot1843	243	1	3	1.8	1.8	4	0	3.6	1.8	ns
prot1844	127	1	1	1.5	1.5	3	1	3	3	ns
prot1845	519	2	1	4	0	0	4	4	2	ns
prot1846	492	0	2	3.6	1.2	4	0	1.2	2.4	ns
prot1847	233	4	4	1.8	1.8	1	3	1.8	3.6	ns
prot1848	287	1	3	4.5	3	1	1	1.5	3	ns
prot1849	337	2	1	4	2	4	0	6	2	ns
prot1850	404	0	1	1.2	0	1	0	1.2	1.2	ns
prot1851	3175	2	2	3.6	3.6	0	1	0	0	ns
prot1852	243	0	0	1.5	1.5	1	2	0	0	ns
prot1853	275	3	0	4	8	2	1	4	2	ns
prot1854	648	2	5	1.2	2.4	4	11	4.8	4.8	sig
prot1855	172	2	2	1.8	3.6	0	4	1.8	3.6	ns
prot1856	283	1	3	7.5	4.5	4	2	4.5	4.5	sig
prot1857	159	2	1	4	4	2	1	2	14	ns
prot1858	372	3	2	0	1.2	1	2	1.2	0	ns
prot1859	174	4	3	1.8	1.8	2	3	3.6	7.2	ns
prot1860	182	2	2	1.5	0	4	0	3	6	ns
prot1861	251	0	3	6	4	3	0	0	4	ns
prot1862	1009	4	1	2.4	6	0	5	3.6	2.4	ns
prot1863	233	1	0	1.8	1.8	1	2	0	1.8	ns
prot1864	158	3	2	1.5	4.5	5	0	3	0	ns
prot1865	200	1	0	2	4	1	1	4	2	ns
prot1866	292	2	2	2.4	1.2	2	3	1.2	0	ns
prot1867	399	3	1	0	1.8	1	1	1.8	3.6	ns
prot1868	229	2	3	1.5	3	2	1	1.5	0	ns
prot1869	228	1	1	4	2	2	5	14	8	sig
prot1870	445	0	4	4.8	1.2	2	3	3.6	0	ns
prot1871	334	0	1	1.8	1.8	1	2	1.8	1.8	ns
prot1872	848	0	0	0	6	1	2	1.5	1.5	ns
prot1873	151	2	2	4	0	0	2	4	0	ns
prot1874	1410	4	1	1.2	1.2	1	1	2.4	4.8	sig
prot1875	164	2	0	7.2	0	12	6	5.4	10.8	sig
prot1876	114	0	3	1.5	3	1	0	0	0	ns
prot1877	262	4	1	4	6	2	0	2	8	ns
prot1878	174	2	2	2.4	0	4	2	3.6	0	ns
prot1879	987	3	1	1.8	0	2	2	3.6	3.6	sig
prot1880	170	0	2	1.5	3	2	2	4.5	4.5	sig
prot1881	399	1	0	0	0	0	0	6	2	ns
prot1882	504	1	1	4.8	1.2	2	4	4.8	7.2	sig
prot1883	359	1	1	1.8	3.6	1	3	3.6	3.6	ns
prot1884	85	3	0	3	0	1	1	0	1.5	ns
prot1885	186	1	2	2	0	0	2	4	2	ns
prot1886	231	1	3	0	2.4	0	3	0	0	ns
prot1887	161	0	0	1.8	1.8	1	0	1.8	5.4	ns
prot1888	296	0	4	3	0	2	4	0	0	ns
prot1889	362	0	6	0	4	3	1	4	2	ns
prot1890	492	0	0	3.6	3.6	4	1	1.2	2.4	sig
prot1891	240	1	2	3.6	1.8	1	2	1.8	0	ns
prot1892	587	3	1	1.5	0	0	1	3	0	ns
prot1893	523	0	0	0	0	6	3	18	6	sig
prot1894	979	1	2	0	0	2	1	1.2	1.2	ns
prot1895	2381	0	2	9	1.8	2	1	1.8	1.8	ns
prot1896	246	1	0	1.5	0	0	2	0	1.5	ns
prot1897	309	2	1	2	2	0	0	4	4	ns
prot1898	214	0	0	1.2	2.4	2	1	1.2	1.2	sig
prot1899	659	3	1	5.4	0	3	0	3.6	0	ns
prot1900	185	2	1	3	0	1	2	1.5	3	sig
prot1901	201	1	0	4	4	3	3	6	6	sig
prot1902	464	2	1	0	1.2	1	0	0	0	ns
prot1903	298	3	0	1.8	1.8	2	1	3.6	0	ns
prot1904	502	1	0	1.5	1.5	0	0	4.5	4.5	ns
prot1905	295	0	0	2	4	1	2	2	2	ns
prot1906	1921	1	1	0	1.2	0	1	3.6	1.2	ns
prot1907	900	1	1	0	0	2	1	3.6	0	ns
prot1908	1567	0	0	1.5	4.5	0	0	3	1.5	ns
prot1909	659	2	0	2	4	1	1	2	0	ns
prot1910	909	1	0	1.2	1.2	1	0	2.4	1.2	ns
prot1911	193	1	0	1.8	1.8	0	1	3.6	0	ns
prot1912	431	0	2	1.5	0	1	0	0	1.5	ns
prot1913	118	1	0	0	2	2	2	2	4	ns
prot1914	229	1	2	1.2	6	3	1	3.6	1.2	ns
prot1915	232	0	4	1.8	3.6	2	3	5.4	5.4	ns
prot1916	267	2	0	4.5	3	0	3	3	3	ns
prot1917	266	1	1	4	6	1	0	4	2	ns
prot1918	183	2	0	0	0	2	3	2.4	2.4	ns
prot1919	909	4	1	10.8	3.6	4	4	1.8	10.8	sig
prot1920	219	2	2	0	1.5	2	2	3	4.5	ns
prot1921	141	1	2	2	0	3	3	2	6	ns
prot1922	154	2	2	0	2.4	0	1	4.8	3.6	ns
prot1923	243	0	1	3.6	1.8	0	1	3.6	0	ns
prot1924	135	2	2	4.5	0	2	2	3	3	sig
prot1925	315	1	0	4	2	2	1	8	2	ns
prot1926	517	2	1	2.4	1.2	0	3	1.2	0	ns
prot1927	127	1	0	3.6	5.4	1	0	1.8	0	ns
prot1928	439	4	3	0	3	2	1	1.5	1.5	ns
prot1929	398	0	0	2	0	0	1	0	0	ns
prot1930	462	1	0	1.2	1.2	0	1	1.2	0	ns
prot1931	202	1	3	3.6	3.6	0	4	3.6	0	ns
prot1932	114	1	1	0	0	3	0	1.5	0	ns
prot1933	137	2	1	2	2	0	1	0	4	ns
prot1934	124	1	1	1.2	3.6	2	4	2.4	6	sig
prot1935	641	0	0	0	3.6	2	0	1.8	0	ns
prot1936	415	1	3	1.5	7.5	2	0	4.5	0	ns
prot1937	448	0	3	0	4	2	4	4	2	sig
prot1938	572	1	1	2.4	0	0	0	3.6	2.4	ns
prot1939	819	1	1	5.4	1.8	3	2	5.4	1.8	ns
prot1940	365	1	3	0	3	1	0	1.5	0	ns
prot1941	600	2	2	0	4	0	0	0	0	ns
prot1942	692	2	1	0	1.2	1	0	3.6	2.4	ns
prot1943	244	0	0	5.4	1.8	2	3	0	0	ns
prot1944	203	3	1	1.5	1.5	0	0	1.5	0	ns
prot1945	383	0	0	2	2	3	1	6	2	ns
prot1946	208	1	1	0	2.4	0	0	1.2	1.2	ns
prot1947	292	1	0	0	1.8	2	2	3.6	9	sig
prot1948	288	1	2	1.5	0	2	1	4.5	1.5	ns
prot1949	111	0	0	0	2	2	1	0	0	ns
prot1950	309	1	0	2.4	1.2	1	2	1.2	0	ns
prot1951	555	2	2	0	1.8	1	0	1.8	0	ns
prot1952	719	0	0	0	1.5	2	3	1.5	0	ns
prot1953	548	2	0	2	0	0	0	2	2	ns
prot1954	209	1	0	2.4	1.2	2	2	2.4	0	ns
prot1955	561	2	1	3.6	3.6	3	1	1.8	0	ns
prot1956	575	2	2	6	1.5	1	2	1.5	1.5	ns
prot1957	193	2	1	0	6	0	0	8	0	ns
prot1958	476	0	3	1.2	1.2	1	2	0	3.6	ns
prot1959	426	1	0	1.8	0	0	1	0	0	ns
prot1960	210	1	3	1.5	1.5	1	2	3	0	ns
prot1961	167	1	1	0	0	2	1	0	2	ns
prot1962	255	0	0	0	1.2	4	2	2.4	9.6	sig
prot1963	259	0	0	3.6	0	3	0	0	0	ns
prot1964	828	0	0	0	0	2	2	3	1.5	ns
prot1965	491	2	1	0	4	2	2	4	4	sig
prot1966	116	0	2	2.4	2.4	0	0	6	2.4	ns
prot1967	392	3	1	1.8	0	3	9	5.4	5.4	sig
prot1968	278	0	4	4.5	0	3	3	13.5	4.5	sig
prot1969	275	2	3	0	6	3	3	12	12	sig
prot1970	542	0	0	2.4	0	1	0	0	0	ns
prot1971	303	1	1	3.6	1.8	1	0	0	5.4	ns
prot1972	206	1	0	4.5	1.5	0	3	1.5	0	ns
prot1973	575	0	0	0	2	4	8	16	8	sig
prot1974	882	1	0	2.4	0	2	2	1.2	1.2	ns
prot1975	503	1	0	0	1.8	2	1	1.8	1.8	sig
prot1976	350	1	2	0	1.5	0	2	0	1.5	ns
prot1977	277	0	1	0	2	1	2	2	2	sig
prot1978	251	1	1	0	0	2	2	4.8	2.4	sig
prot1979	223	1	1	1.8	3.6	2	3	3.6	5.4	sig
prot1980	109	0	3	1.5	3	5	3	3	1.5	ns
prot1981	1093	2	0	2	0	2	1	4	2	ns
prot1982	123	2	3	2.4	2.4	0	0	3.6	1.2	ns
prot1983	160	3	2	0	1.8	3	3	3.6	5.4	sig
prot1984	160	3	2	3	1.5	2	1	1.5	1.5	ns
prot1985	433	1	3	2	4	4	2	4	4	sig
prot1986	214	1	4	4.8	1.2	1	3	1.2	4.8	ns
prot1987	114	2	2	5.4	1.8	2	2	7.2	3.6	sig
prot1988	178	1	2	6	6	2	3	6	3	sig
prot1989	248	2	1	4	2	3	3	12	6	sig
prot1990	49	4	0	1.2	2.4	3	3	2.4	3.6	ns
prot1991	86	5	2	5.4	1.8	3	0	10.8	1.8	ns
prot1992	335	2	1	6	3	2	2	3	6	sig
prot1993	171	6	3	6	6	3	1	8	2	ns
prot1994	214	1	5	0	2.4	2	4	0	3.6	ns
prot1995	108	1	0	1.8	1.8	0	2	0	0	ns
prot1996	115	0	0	1.5	4.5	2	1	3	4.5	ns
prot1997	96	2	0	0	2	0	1	2	0	ns
prot1998	82	2	0	2.4	2.4	1	2	0	1.2	ns
prot1999	365	3	1	1.8	1.8	3	3	3.6	5.4	sig
[truncated: 1,549 more rows]
