# Supplementary material for: Protein complex-based analysis is resistant to the obfuscating consequences of batch effects --- a case study in clinical proteomics
Source: BMC Genomics. 2017 Mar 14;18(Suppl 2):142. doi: 10.1186/s12864-017-3490-3 (PMC5374662; doi:10.1186/s12864-017-3490-3)
Supplement: Supplementary file 2 — Simulated data D2.2H. (ZIP 3730 kb) [file 12864_2017_3490_MOESM2_ESM.zip › D2.2.308.txt]

protLen	X0	X0.1	X0.2	X0.3	X1	X1.1	X1.2	X1.3	sig
prot1	1338	900	891	1713.6	1620	865	926	1558.8	1576.8	ns
prot2	2199	42	30	42	37.2	38	20	46.8	20.4	ns
prot3	1538	30	44	54	54	47	40	78	52.5	sig
prot4	2319	21	21	46	20	24	21	38	44	ns
prot5	1392	45	48	102.6	79.2	63	42	100.8	68.4	ns
prot6	1985	43	25	31.2	44.4	34	41	40.8	30	ns
prot7	1262	48	49	76.5	84	46	52	51	72	ns
prot8	3862	21	11	22	24	21	19	36	38	ns
prot9	1295	33	50	86.4	81	42	42	54	77.4	ns
prot10	4287	13	10	13.2	14.4	17	8	9.6	15.6	ns
prot11	1277	41	42	72	85.5	38	43	60	70.5	ns
prot12	3587	11	10	30	18	5	12	14	12	ns
prot13	774	62	56	93.6	149.4	71	84	138.6	131.4	ns
prot14	1960	9	4	7.2	9.6	4	8	8.4	3.6	ns
prot15	858	60	50	79.5	100.5	63	54	111	100.5	ns
prot16	693	76	75	162	170	89	84	176	180	ns
prot17	748	62	76	109.8	115.2	48	82	127.8	95.4	ns
prot18	875	44	52	50.4	57.6	47	34	49.2	61.2	ns
prot19	1755	12	12	19.5	12	19	11	16.5	22.5	ns
prot20	839	39	42	68	62	44	39	96	76	ns
prot21	857	36	30	61.2	46.8	23	25	57.6	30.6	ns
prot22	1248	32	30	21.6	37.2	28	26	21.6	32.4	ns
prot23	1308	11	20	25.5	31.5	26	22	36	30	sig
prot24	1260	13	18	24	24	18	11	20	30	ns
prot25	1487	9	4	10.8	12.6	15	8	16.2	9	ns
prot26	477	77	73	110.4	94.8	119	88	130.8	117.6	sig
prot27	1324	34	28	39	31.5	22	18	37.5	33	ns
prot28	997	16	16	20	42	19	14	38	34	ns
prot29	623	103	112	171	171	121	131	190.8	203.4	ns
prot30	657	108	101	127.2	117.6	87	84	104.4	122.4	ns
prot31	1735	10	4	18	19.5	18	13	15	16.5	ns
prot32	904	11	15	28	22	13	10	28	26	ns
prot33	446	212	178	333	347.4	196	186	358.2	340.2	ns
prot34	262	194	182	218.4	192	205	181	212.4	223.2	ns
prot35	682	115	90	186	145.5	100	106	190.5	163.5	ns
prot36	742	49	45	98	92	49	48	92	114	ns
prot37	630	37	45	64.8	66.6	39	42	64.8	72	ns
prot38	672	44	32	39.6	45.6	22	32	38.4	42	ns
prot39	1056	36	27	46.5	30	25	33	36	49.5	ns
prot40	1098	16	21	56	42	23	16	54	46	ns
prot41	1192	11	9	25.2	30.6	14	17	19.8	5.4	ns
prot42	1888	12	7	10.8	15.6	10	13	16.8	10.8	ns
prot43	500	153	165	223.5	253.5	164	169	267	258	ns
prot44	610	38	64	58	92	55	55	122	92	ns
prot45	543	36	32	70.2	43.2	32	29	75.6	43.2	ns
prot46	685	17	29	37.2	34.8	39	27	28.8	42	ns
prot47	546	19	20	40.5	36	23	27	33	39	ns
prot48	1311	6	22	20	24	12	11	28	26	ns
prot49	1047	25	9	19.8	16.2	12	15	19.8	32.4	ns
prot50	491	143	115	144	174	130	123	171.6	187.2	ns
prot51	654	67	73	112.5	118.5	67	57	99	120	ns
prot52	639	56	43	94	112	54	56	134	122	ns
prot53	740	50	67	95.4	99	50	49	106.2	100.8	ns
prot54	1143	14	11	21.6	20.4	27	60	46.8	46.8	sig
prot55	966	17	16	27	15	8	15	48	21	ns
prot56	1042	14	8	36	36	14	13	22	32	ns
prot57	2166	5	4	16.2	7.2	10	5	10.8	23.4	sig
prot58	443	31	29	28.8	40.8	27	39	38.4	31.2	ns
prot59	589	29	22	40.5	42	41	26	39	51	sig
prot60	740	25	21	46	36	22	30	36	46	ns
prot61	532	20	16	39.6	28.8	19	20	37.8	28.8	ns
prot62	740	3	9	16.8	10.8	13	7	9.6	16.8	ns
prot63	727	17	10	13.5	24	11	13	21	18	ns
prot64	1585	5	4	10	6	9	8	16	6	sig
prot65	479	209	219	460.8	428.4	224	226	394.2	405	ns
prot66	364	140	150	195.6	174	161	153	176.4	182.4	ns
prot67	433	131	167	238.5	214.5	447	492	666	684	sig
prot68	346	136	164	304	278	145	135	258	296	ns
prot69	545	81	103	192.6	136.8	96	111	196.2	174.6	ns
prot70	472	77	76	86.4	87.6	65	73	87.6	70.8	ns
prot71	478	52	53	73.5	85.5	95	103	145.5	118.5	sig
prot72	413	42	45	104	98	43	51	78	94	ns
prot73	496	31	45	73.8	99	46	41	70.2	61.2	ns
prot74	630	32	37	34.8	57.6	24	28	43.2	36	ns
prot75	544	23	29	46.5	36	23	25	52.5	40.5	ns
prot76	880	12	16	16	34	19	12	26	26	ns
prot77	684	10	8	23.4	16.2	5	9	21.6	19.8	ns
prot78	988	11	8	14.4	4.8	10	15	15.6	24	ns
prot79	430	65	68	90	94.5	76	72	88.5	97.5	ns
prot80	707	28	30	64	40	30	34	80	32	sig
prot81	418	25	29	37.8	54	25	31	43.2	54	ns
prot82	820	18	8	12	14.4	15	15	19.2	14.4	ns
prot83	1450	3	10	12	21	6	18	18	12	ns
prot84	500	95	59	172	132	69	64	162	144	ns
prot85	451	57	52	95.4	115.2	60	69	115.2	106.2	ns
prot86	757	25	45	28.8	37.2	21	23	38.4	45.6	ns
prot87	539	28	21	40.5	33	26	37	33	42	ns
prot88	455	22	16	30	46	20	21	44	30	ns
prot89	646	12	19	19.8	43.2	17	20	27	25.2	ns
prot90	533	6	12	16.8	16.8	5	10	9.6	3.6	ns
prot91	1101	7	4	13.5	3	6	6	7.5	9	ns
prot92	375	150	180	340	352	169	175	342	340	ns
prot93	477	111	118	248.4	176.4	128	130	194.4	217.8	ns
prot94	440	80	56	86.4	99.6	69	84	91.2	70.8	ns
prot95	445	68	72	111	87	72	57	85.5	78	ns
prot96	373	57	47	90	92	83	85	206	190	sig
prot97	606	28	35	63	64.8	26	32	32.4	68.4	ns
prot98	343	21	21	20.4	25.2	18	20	24	19.2	ns
prot99	403	19	16	33	30	18	19	19.5	36	ns
prot100	591	18	18	54	36	14	28	36	42	ns
prot101	641	14	11	30.6	19.8	23	18	28.8	48.6	sig
prot102	583	5	13	16.8	13.2	9	5	8.4	13.2	ns
prot103	544	12	11	16.5	9	13	17	12	12	ns
prot104	2137	11	4	6	8	3	1	12	18	ns
prot105	375	58	41	70.2	72	36	40	82.8	63	ns
prot106	454	52	38	36	43.2	42	35	51.6	38.4	ns
prot107	472	29	31	46.5	48	58	50	66	76.5	sig
prot108	517	22	27	68	60	41	34	58	56	ns
prot109	464	29	30	46.8	36	27	24	41.4	59.4	ns
prot110	637	22	17	10.8	26.4	54	57	57.6	64.8	sig
prot111	423	14	15	36	22.5	22	26	27	27	ns
prot112	414	18	14	44	32	18	17	24	18	ns
prot113	898	12	10	27	23.4	5	15	27	19.8	ns
prot114	498	13	12	16.8	12	10	12	10.8	13.2	ns
prot115	580	10	17	13.5	31.5	18	11	15	27	ns
prot116	448	7	9	22	12	7	9	28	20	ns
prot117	569	3	11	12.6	16.2	6	8	16.2	14.4	ns
prot118	1032	8	4	7.2	3.6	5	6	9.6	10.8	ns
prot119	357	104	100	133.5	162	87	89	135	165	ns
prot120	231	45	67	132	132	59	54	108	124	ns
prot121	372	41	50	99	88.2	46	56	115.2	118.8	ns
prot122	375	39	44	79.2	55.2	45	28	56.4	56.4	ns
prot123	507	41	43	51	49.5	105	114	171	166.5	sig
prot124	411	36	32	42	68	25	29	82	68	ns
prot125	374	28	16	37.8	46.8	22	22	43.2	36	ns
prot126	827	18	9	24	18	20	14	18	16.8	ns
prot127	774	10	10	18	24	14	15	13.5	15	ns
prot128	576	5	5	12	14	8	15	14	12	ns
prot129	413	12	12	27	32.4	48	33	54	37.8	sig
prot130	569	8	13	14.4	14.4	7	14	15.6	9.6	sig
prot131	590	10	12	10.5	13.5	12	20	15	31.5	sig
prot132	774	11	14	14	20	12	10	16	22	ns
prot133	1023	9	9	9	18	20	16	21.6	28.8	sig
prot134	803	2	3	7.2	4.8	1	7	4.8	2.4	ns
prot135	242	70	65	85.5	87	62	56	88.5	99	ns
prot136	439	55	71	90	130	67	57	138	124	ns
prot137	318	70	66	66.6	126	58	51	77.4	100.8	ns
prot138	278	61	61	78	70.8	54	59	68.4	64.8	ns
prot139	309	41	49	75	57	42	48	63	70.5	ns
prot140	568	28	37	74	54	33	33	76	72	ns
prot141	316	34	31	54	70.2	25	23	81	46.8	ns
prot142	283	33	30	44.4	30	28	28	36	34.8	ns
prot143	608	25	29	30	43.5	28	25	30	33	ns
prot144	673	20	31	42	48	57	96	120	108	sig
prot145	414	14	23	36	36	18	14	21.6	32.4	ns
prot146	707	16	30	20.4	25.2	22	18	22.8	19.2	ns
prot147	406	18	13	22.5	22.5	12	15	18	24	ns
prot148	510	15	13	18	24	21	8	40	44	sig
prot149	500	19	11	21.6	23.4	12	15	19.8	27	ns
prot150	350	9	9	13.2	7.2	15	11	12	9.6	ns
prot151	683	13	19	30	39	17	12	21	28.5	ns
prot152	569	9	7	14	22	18	24	60	60	sig
prot153	450	9	7	23.4	10.8	10	11	14.4	19.8	ns
prot154	399	8	12	7.2	10.8	13	11	21.6	24	sig
prot155	713	6	11	9	12	14	9	21	30	sig
prot156	564	10	7	26	20	10	7	16	24	ns
prot157	1149	4	4	9	18	21	30	37.8	32.4	sig
prot158	721	2	8	4.8	6	7	9	4.8	2.4	ns
prot159	260	205	192	261	291	194	201	291	301.5	ns
prot160	372	144	137	268	286	270	236	544	564	sig
prot161	297	95	80	154.8	174.6	150	134	244.8	273.6	sig
prot162	276	46	51	60	60	47	55	58.8	50.4	ns
prot163	480	30	27	43.5	34.5	34	28	39	52.5	ns
prot164	299	27	34	68	58	24	28	66	74	ns
prot165	317	32	22	50.4	70.2	35	33	66.6	66.6	ns
prot166	437	20	31	28.8	32.4	45	84	82.8	68.4	sig
prot167	537	18	18	36	24	52	40	63	63	sig
prot168	228	20	22	36	30	23	20	48	34	sig
prot169	289	25	18	36	37.8	15	15	39.6	32.4	ns
prot170	341	15	27	22.8	20.4	15	15	16.8	24	ns
prot171	445	19	22	25.5	30	22	13	19.5	24	ns
prot172	458	17	8	20	34	19	11	28	26	ns
prot173	450	9	12	18	10.8	42	21	81	21.6	sig
prot174	588	11	17	15.6	16.8	15	15	19.2	19.2	ns
prot175	761	8	8	21	18	14	7	22.5	24	ns
prot176	519	8	8	24	16	9	9	22	16	ns
prot177	1216	15	10	23.4	19.8	7	13	12.6	16.2	ns
prot178	605	4	15	8.4	8.4	28	20	12	19.2	sig
prot179	748	13	10	9	9	5	10	12	3	ns
prot180	460	6	4	22	18	8	11	12	16	ns
prot181	645	7	9	9	12.6	16	12	25.2	14.4	sig
prot182	528	8	6	6	6	6	9	13.2	4.8	ns
prot183	958	2	4	4.5	4.5	6	4	6	10.5	ns
prot184	4213	3	1	8	8	6	3	10	8	ns
prot185	1921	4	1	7.2	3.6	8	3	1.8	12.6	ns
prot186	333	152	125	163.2	160.8	153	143	192	151.2	ns
prot187	229	101	114	139.5	121.5	122	131	151.5	177	sig
prot188	413	50	51	98	86	45	42	100	84	ns
prot189	437	43	38	100.8	82.8	39	33	66.6	68.4	ns
prot190	459	33	42	33.6	36	30	29	33.6	33.6	ns
prot191	170	35	31	54	43.5	21	17	34.5	54	ns
prot192	200	45	35	90	82	43	32	62	72	ns
prot193	396	23	26	52.2	55.8	34	30	68.4	64.8	ns
prot194	219	24	19	16.8	26.4	22	19	20.4	21.6	ns
prot195	509	21	27	28.5	27	20	15	30	34.5	ns
prot196	255	25	15	60	38	23	21	60	40	ns
prot197	343	16	12	41.4	32.4	24	38	68.4	61.2	sig
prot198	453	14	18	20.4	19.2	11	17	22.8	19.2	ns
prot199	418	11	18	27	28.5	27	15	25.5	21	ns
prot200	506	11	17	16	30	13	12	18	36	ns
prot201	545	13	11	28.8	23.4	15	16	25.2	16.2	ns
prot202	406	15	12	16.8	13.2	16	12	12	18	sig
prot203	586	13	12	16.5	19.5	48	36	67.5	81	sig
prot204	570	13	14	14	24	14	10	18	16	ns
prot205	868	11	7	21.6	12.6	36	39	54	48.6	sig
prot206	508	6	9	8.4	14.4	6	7	7.2	7.2	ns
prot207	715	9	7	15	10.5	6	7	9	3	ns
prot208	622	10	9	14	20	13	6	18	22	ns
prot209	463	9	8	9	9	21	9	5.4	27	sig
prot210	756	9	5	8.4	7.2	12	5	14.4	6	ns
prot211	520	5	9	9	6	10	8	6	10.5	ns
prot212	858	5	6	10	4	4	5	4	6	ns
prot213	463	6	1	1.8	9	6	4	9	5.4	ns
prot214	248	74	81	97.2	99.6	252	270	331.2	295.2	sig
prot215	386	41	59	63	87	147	147	261	315	sig
prot216	252	44	43	86	100	56	48	70	100	ns
prot217	271	54	43	90	86.4	50	50	86.4	95.4	ns
prot218	367	44	45	51.6	60	50	44	57.6	57.6	ns
prot219	335	42	42	46.5	55.5	50	41	78	69	ns
prot220	600	36	38	60	80	28	36	60	52	ns
prot221	232	34	44	75.6	46.8	23	19	55.8	48.6	ns
prot222	273	42	38	39.6	38.4	31	47	44.4	46.8	ns
prot223	243	32	32	66	48	33	31	64.5	40.5	ns
prot224	223	17	30	64	54	31	21	62	84	ns
prot225	250	29	33	50.4	37.8	33	21	43.2	43.2	ns
prot226	223	39	19	38.4	42	24	24	36	25.2	ns
prot227	289	36	23	36	33	23	20	48	34.5	ns
prot228	378	30	20	56	52	29	23	58	74	sig
prot229	410	15	21	30.6	39.6	29	11	36	34.2	ns
prot230	389	23	17	30	21.6	21	21	25.2	27.6	ns
prot231	610	16	23	19.5	39	33	30	39	40.5	sig
prot232	243	17	16	36	24	9	11	40	42	ns
prot233	397	16	13	28.8	16.2	12	15	21.6	23.4	ns
prot234	229	9	9	15.6	19.2	16	10	13.2	8.4	ns
prot235	321	16	15	19.5	9	13	4	18	18	ns
prot236	447	4	9	28	14	3	10	22	22	ns
prot237	272	14	12	18	21.6	8	12	18	16.2	ns
prot238	645	6	10	13.2	10.8	22	20	31.2	33.6	sig
prot239	709	7	10	12	7.5	6	9	15	18	sig
prot240	513	7	15	10	20	5	8	26	10	ns
prot241	314	5	8	10.8	12.6	7	14	36	36	sig
prot242	388	7	5	2.4	12	10	5	8.4	14.4	ns
prot243	956	4	3	3	4.5	5	6	6	1.5	sig
prot244	128	225	222	396	540	244	211	432	448	ns
prot245	197	76	62	111.6	126	79	70	140.4	144	ns
prot246	334	67	56	84	76.8	93	68	70.8	75.6	ns
prot247	175	46	54	81	63	41	40	55.5	81	ns
prot248	162	53	55	100	120	58	72	130	102	ns
prot249	305	37	33	59.4	57.6	35	34	59.4	68.4	ns
prot250	312	43	57	46.8	44.4	42	37	44.4	57.6	ns
prot251	300	30	35	51	58.5	34	32	66	45	ns
prot252	127	59	35	72	70	42	37	90	78	ns
prot253	191	34	38	63	57.6	41	30	66.6	52.2	ns
prot254	211	31	36	38.4	40.8	31	37	26.4	40.8	ns
prot255	199	31	46	45	54	47	40	60	78	sig
prot256	266	30	25	64	62	26	42	64	68	ns
prot257	322	37	25	45	32.4	24	16	41.4	36	ns
prot258	313	26	26	38.4	25.2	42	39	32.4	45.6	sig
prot259	286	20	22	34.5	24	28	24	28.5	19.5	ns
prot260	265	16	11	32	24	11	14	40	24	ns
prot261	466	14	13	32.4	46.8	51	51	129.6	97.2	sig
prot262	455	20	18	13.2	24	15	12	18	24	ns
prot263	185	22	16	36	33	19	23	33	30	ns
prot264	209	13	9	46	30	12	20	16	38	ns
prot265	433	21	13	34.2	18	15	12	30.6	25.2	ns
prot266	247	17	19	18	25.2	13	20	26.4	21.6	ns
prot267	331	13	14	22.5	24	11	10	18	31.5	ns
prot268	452	15	13	26	26	11	10	26	30	ns
prot269	348	15	9	34.2	23.4	13	19	30.6	32.4	ns
prot270	533	6	12	6	12	10	9	6	13.2	ns
prot271	342	19	10	16.5	19.5	8	11	15	21	ns
prot272	229	8	14	22	24	7	12	26	32	ns
prot273	581	15	5	21.6	10.8	24	22	50.4	32.4	sig
prot274	389	7	6	2.4	9.6	7	5	8.4	14.4	ns
prot275	368	10	11	10.5	13.5	6	8	18	6	ns
prot276	350	6	12	28	18	4	7	20	28	ns
prot277	502	10	7	12.6	21.6	8	8	27	23.4	ns
prot278	588	7	12	7.2	15.6	7	6	9.6	7.2	ns
prot279	404	7	7	19.5	16.5	6	9	3	21	ns
prot280	281	6	6	8	10	5	1	10	10	ns
prot281	475	9	7	9	16.2	6	7	16.2	16.2	ns
prot282	264	2	5	2.4	15.6	4	4	10.8	3.6	ns
prot283	428	5	8	6	6	7	6	7.5	12	ns
prot284	605	4	3	10	12	3	4	12	10	ns
prot285	546	4	2	14.4	14.4	12	6	21.6	27	sig
prot286	393	6	2	6	8.4	8	3	4.8	7.2	ns
prot287	651	3	7	10.5	3	14	8	9	12	sig
prot288	386	4	3	14	12	10	8	14	4	ns
prot289	127	191	206	349.2	363.6	224	210	356.4	343.8	ns
prot290	307	150	145	163.2	159.6	140	182	174	176.4	ns
prot291	151	68	78	105	114	54	76	109.5	99	ns
prot292	246	37	29	50	94	34	26	54	64	ns
prot293	201	33	38	64.8	50.4	39	40	50.4	59.4	ns
prot294	295	37	32	39.6	37.2	21	36	34.8	38.4	ns
prot295	377	24	29	48	43.5	33	33	24	52.5	ns
prot296	232	24	33	68	70	62	48	120	76	sig
prot297	333	28	26	48.6	45	25	16	54	37.8	ns
prot298	276	23	25	24	34.8	27	30	18	34.8	ns
prot299	225	26	18	36	25.5	23	22	46.5	27	ns
prot300	152	25	26	36	44	17	19	26	46	ns
prot301	268	15	22	39.6	41.4	26	21	63	39.6	ns
prot302	261	24	19	22.8	34.8	27	24	28.8	19.2	ns
prot303	234	16	14	33	42	14	21	31.5	40.5	ns
prot304	203	18	15	38	18	12	17	56	26	ns
prot305	277	25	15	36	39.6	50	23	81	73.8	sig
prot306	224	16	22	26.4	16.8	31	25	37.2	34.8	sig
prot307	260	15	15	31.5	18	17	14	19.5	30	ns
prot308	278	16	16	32	40	32	38	60	88	sig
prot309	420	28	16	21.6	30.6	14	14	27	23.4	ns
prot310	424	20	14	14.4	21.6	10	15	13.2	22.8	ns
prot311	219	18	12	28.5	18	36	42	39	54	sig
prot312	277	9	14	30	24	8	14	26	18	ns
prot313	279	10	3	12.6	16.2	7	13	12.6	12.6	ns
prot314	558	15	10	18	16.8	18	10	20.4	26.4	sig
prot315	822	9	6	16.5	7.5	11	7	19.5	18	ns
prot316	423	8	10	26	24	15	13	14	16	ns
prot317	301	9	6	23.4	23.4	5	10	3.6	10.8	ns
prot318	477	9	10	8.4	7.2	24	21	28.8	46.8	sig
prot319	354	14	14	19.5	9	13	10	7.5	18	ns
prot320	538	8	10	20	22	14	9	38	20	ns
prot321	330	12	10	9	21.6	6	9	18	19.8	ns
prot322	345	8	11	12	4.8	4	13	19.2	13.2	sig
prot323	290	8	11	9	7.5	4	9	15	7.5	ns
prot324	587	9	11	12	6	24	15	48	54	sig
prot325	416	7	4	12.6	19.8	7	2	10.8	12.6	ns
prot326	806	5	8	4.8	12	9	9	8.4	19.2	ns
prot327	243	9	8	15	15	11	7	12	9	ns
prot328	674	3	5	12	6	9	9	10	18	ns
prot329	297	5	5	12.6	19.8	10	7	18	9	sig
prot330	558	6	5	13.2	8.4	4	7	4.8	4.8	ns
prot331	340	2	4	9	4.5	27	21	18	13.5	sig
prot332	546	7	8	16	14	11	5	12	12	ns
prot333	193	6	5	12.6	10.8	8	5	14.4	5.4	ns
prot334	641	5	3	9.6	4.8	5	2	12	6	ns
prot335	452	4	6	4.5	7.5	2	11	6	9	ns
prot336	481	3	4	4	10	12	15	18	48	sig
prot337	355	6	3	3.6	14.4	18	18	10.8	21.6	sig
prot338	530	2	10	3.6	6	3	5	7.2	12	ns
prot339	374	0	12	7.5	4.5	3	5	3	4.5	ns
prot340	253	2	8	14	8	7	5	10	10	ns
prot341	442	5	3	1.8	3.6	9	9	5.4	9	ns
prot342	861	4	3	3.6	7.2	6	1	3.6	6	ns
prot343	413	6	4	9	3	4	6	4.5	7.5	ns
prot344	648	5	1	8	8	5	1	6	4	ns
prot345	719	5	8	3.6	7.2	8	6	5.4	5.4	ns
prot346	786	4	4	6	4.8	7	2	8.4	6	ns
prot347	596	5	7	6	3	6	2	10.5	0	ns
prot348	777	1	3	6	8	6	2	10	2	ns
prot349	798	7	0	9	7.2	5	2	7.2	7.2	ns
prot350	141	233	226	256.8	271.2	216	221	262.8	279.6	ns
prot351	221	157	153	225	225	160	127	250.5	226.5	ns
prot352	283	76	71	134	148	65	71	146	164	ns
prot353	246	53	66	126	108	66	80	133.2	111.6	ns
prot354	212	39	38	40.8	50.4	49	44	45.6	43.2	ns
prot355	219	33	33	33	55.5	41	29	61.5	57	ns
prot356	448	35	43	62	84	33	30	86	74	ns
prot357	351	38	38	50.4	66.6	32	41	68.4	72	ns
prot358	161	33	22	33.6	26.4	32	40	34.8	44.4	ns
prot359	178	19	27	43.5	39	31	23	51	40.5	ns
prot360	178	20	18	46	30	16	22	64	36	ns
prot361	250	17	23	37.8	34.2	40	30	108	43.2	sig
prot362	238	26	21	26.4	26.4	21	21	21.6	42	ns
prot363	261	29	16	27	36	24	27	36	25.5	ns
prot364	194	20	25	36	48	14	29	40	26	ns
prot365	234	26	17	32.4	27	18	15	32.4	39.6	ns
prot366	337	17	15	31.2	18	17	14	22.8	20.4	ns
prot367	296	21	6	19.5	18	16	19	15	25.5	ns
prot368	248	16	15	40	30	12	14	20	24	ns
prot369	311	15	15	27	18	16	18	34.2	34.2	ns
prot370	224	17	19	20.4	18	30	51	39.6	75.6	sig
prot371	279	15	14	33	24	9	25	28.5	24	ns
prot372	471	13	16	44	38	45	51	90	126	sig
prot373	218	9	11	21.6	16.2	8	11	5.4	19.8	ns
prot374	249	20	17	21.6	21.6	14	14	24	14.4	ns
prot375	312	16	8	19.5	25.5	10	13	21	25.5	ns
prot376	402	9	15	24	18	21	9	26	10	ns
prot377	196	11	11	7.2	30.6	15	12	23.4	27	ns
prot378	285	16	16	14.4	9.6	16	10	10.8	15.6	ns
prot379	292	13	7	18	15	6	17	15	12	ns
prot380	227	10	10	28	28	13	9	14	26	ns
prot381	322	11	9	23.4	23.4	11	10	27	16.2	ns
prot382	449	9	8	9.6	18	13	9	13.2	9.6	ns
prot383	373	8	15	19.5	24	7	12	9	25.5	ns
prot384	239	10	7	22	20	30	27	78	54	sig
prot385	235	11	11	19.8	12.6	12	10	18	28.8	sig
prot386	267	6	8	13.2	6	12	11	6	8.4	ns
prot387	262	9	12	15	9	8	6	10.5	18	ns
prot388	241	8	15	12	12	3	10	24	26	ns
prot389	315	8	12	12.6	10.8	5	7	10.8	19.8	ns
prot390	997	6	7	13.2	6	11	7	6	8.4	ns
prot391	392	6	9	12	1.5	10	4	7.5	9	ns
prot392	558	8	6	10	10	4	6	14	18	ns
prot393	468	10	7	10.8	9	4	6	9	9	ns
prot394	253	7	2	13.2	2.4	4	10	9.6	8.4	ns
prot395	248	7	13	9	13.5	17	9	3	12	ns
prot396	527	7	8	20	16	16	6	20	14	ns
prot397	432	5	7	12.6	9	2	15	12.6	14.4	ns
prot398	455	6	5	9.6	8.4	9	5	3.6	3.6	ns
prot399	529	8	6	6	9	1	8	4.5	6	ns
prot400	375	3	6	10	16	4	8	18	12	ns
prot401	287	3	6	3.6	9	6	4	10.8	1.8	ns
prot402	332	4	6	6	7.2	5	6	9.6	8.4	ns
prot403	541	6	7	3	12	5	5	9	3	ns
prot404	280	5	7	18	10	7	6	8	6	ns
prot405	458	6	6	12.6	12.6	15	27	32.4	32.4	sig
prot406	291	2	4	3.6	3.6	2	3	8.4	12	ns
prot407	548	7	1	12	4.5	3	3	7.5	4.5	ns
prot408	292	4	6	14	6	8	2	20	4	sig
prot409	559	7	2	3.6	9	1	3	9	16.2	ns
prot410	859	3	4	4.8	7.2	3	6	0	2.4	ns
prot411	484	4	6	0	6	1	3	7.5	9	ns
prot412	117	139	131	274	230	133	140	294	282	ns
prot413	182	128	133	237.6	230.4	132	99	282.6	264.6	ns
prot414	226	105	98	106.8	142.8	100	103	117.6	123.6	ns
prot415	179	78	78	112.5	123	138	144	225	258	sig
prot416	129	58	75	168	146	58	62	96	104	ns
prot417	222	61	50	88.2	88.2	50	55	111.6	86.4	ns
prot418	353	35	30	33.6	44.4	39	45	62.4	50.4	ns
prot419	157	41	39	61.5	70.5	42	34	75	54	ns
prot420	376	23	27	56	36	32	26	60	64	ns
prot421	429	23	36	41.4	46.8	28	30	48.6	41.4	ns
prot422	182	32	22	27.6	25.2	21	28	16.8	19.2	ns
prot423	187	19	19	40.5	34.5	26	13	36	31.5	ns
prot424	206	24	17	34	36	17	20	42	44	ns
prot425	319	36	23	43.2	37.8	54	45	77.4	68.4	sig
prot426	533	21	14	25.2	27.6	16	21	14.4	27.6	ns
prot427	182	21	21	33	40.5	23	21	36	30	ns
prot428	260	14	17	50	40	26	27	42	26	ns
prot429	181	16	13	39.6	34.2	15	10	21.6	21.6	ns
prot430	246	15	12	28.8	18	13	13	12	22.8	ns
prot431	156	21	16	19.5	25.5	18	13	22.5	24	ns
prot432	213	13	21	32	30	13	17	34	24	ns
prot433	295	8	14	21.6	23.4	18	34	28.8	36	sig
prot434	610	10	13	22.8	15.6	17	9	20.4	15.6	ns
prot435	152	11	15	21	19.5	32	21	24	24	sig
prot436	470	19	9	50	28	5	14	36	32	ns
prot437	278	17	11	21.6	14.4	6	9	21.6	12.6	ns
prot438	250	14	10	10.8	20.4	9	19	14.4	7.2	ns
prot439	265	19	15	21	18	12	14	24	22.5	ns
prot440	327	11	7	16	16	9	14	24	20	ns
prot441	577	8	10	21.6	21.6	10	17	10.8	12.6	ns
prot442	236	9	14	9.6	9.6	9	6	14.4	10.8	ns
prot443	347	4	13	15	22.5	8	11	10.5	10.5	ns
prot444	177	7	12	12	32	7	14	24	22	ns
prot445	261	10	9	18	16.2	7	18	19.8	25.2	sig
prot446	357	7	7	8.4	7.2	7	5	9.6	14.4	ns
prot447	379	15	9	10.5	18	13	9	28.5	10.5	ns
prot448	172	9	6	20	24	30	27	84	66	sig
prot449	161	16	11	10.8	23.4	10	12	28.8	28.8	sig
prot450	466	8	15	6	10.8	9	15	8.4	16.8	ns
prot451	165	4	11	12	19.5	13	16	30	34.5	sig
prot452	245	8	4	6	14	15	15	18	24	sig
prot453	222	12	8	23.4	18	5	6	19.8	9	ns
prot454	428	8	8	4.8	6	24	33	10.8	28.8	sig
prot455	227	7	4	13.5	7.5	7	7	10.5	10.5	ns
prot456	420	4	10	14	14	6	5	16	16	sig
prot457	171	8	10	9	9	3	10	14.4	14.4	ns
prot458	307	4	10	8.4	12	6	8	14.4	13.2	ns
prot459	230	5	6	7.5	6	1	5	10.5	7.5	ns
prot460	343	11	8	4	22	5	5	8	18	ns
prot461	441	7	8	16.2	14.4	6	7	7.2	10.8	ns
prot462	415	3	5	4.8	3.6	15	24	28.8	10.8	sig
prot463	270	6	4	3	3	1	3	6	6	ns
prot464	711	7	2	12	8	7	5	8	16	ns
prot465	321	6	4	12.6	10.8	7	5	9	16.2	ns
prot466	238	4	3	4.8	4.8	8	4	14.4	7.2	ns
prot467	320	7	6	13.5	7.5	9	8	13.5	15	ns
prot468	274	5	4	4	14	8	6	16	14	ns
prot469	364	7	8	16.2	18	5	9	14.4	5.4	ns
prot470	361	6	8	4.8	9.6	5	8	9.6	6	ns
prot471	262	4	3	3	7.5	7	8	9	9	ns
prot472	513	5	6	6	6	11	6	16	10	ns
prot473	569	4	6	7.2	14.4	8	8	0	5.4	ns
prot474	387	2	4	6	3.6	3	2	8.4	2.4	ns
prot475	447	4	5	6	4.5	2	4	6	0	ns
prot476	378	5	3	8	4	3	2	6	6	ns
prot477	251	9	2	3.6	3.6	0	4	3.6	10.8	ns
prot478	468	2	4	4.8	3.6	8	8	3.6	9.6	sig
prot479	544	3	2	7.5	4.5	3	3	7.5	1.5	ns
prot480	244	6	2	6	10	3	2	2	2	ns
prot481	327	6	2	12.6	9	3	2	10.8	5.4	ns
prot482	494	1	1	2.4	6	4	2	6	2.4	sig
prot483	192	182	142	261	234	165	172	250.5	237	ns
prot484	243	137	135	272	220	212	226	472	516	sig
prot485	149	43	39	82.8	72	42	44	102.6	77.4	ns
prot486	236	40	41	51.6	51.6	38	31	48	51.6	ns
prot487	134	35	38	61.5	45	38	47	54	57	ns
prot488	103	26	40	80	66	40	41	76	84	ns
prot489	103	36	36	72	81	40	32	70.2	50.4	ns
prot490	103	36	36	36	48	35	23	42	55.2	ns
prot491	271	29	32	63	54	34	33	51	33	ns
prot492	257	38	29	72	38	32	39	48	32	ns
prot493	174	19	17	27	25.2	18	14	39.6	25.2	ns
prot494	165	24	21	32.4	25.2	33	25	34.8	36	ns
prot495	251	23	20	16.5	24	43	47	57	48	sig
prot496	265	25	17	32	50	26	31	34	56	ns
prot497	193	24	23	43.2	39.6	28	17	50.4	45	ns
prot498	137	15	21	33.6	20.4	18	28	28.8	22.8	ns
prot499	149	27	20	30	25.5	21	19	27	27	ns
prot500	291	14	27	52	44	24	15	32	30	ns
prot501	227	21	16	37.8	39.6	18	13	30.6	25.2	ns
prot502	198	15	15	20.4	15.6	14	25	25.2	21.6	ns
prot503	194	21	15	18	24	44	20	60	51	sig
prot504	234	13	22	24	26	24	19	30	28	ns
prot505	247	16	19	30.6	16.2	12	20	18	21.6	ns
prot506	145	25	10	15.6	16.8	22	22	20.4	20.4	ns
prot507	141	9	17	27	22.5	14	15	28.5	21	ns
prot508	187	13	18	28	32	8	16	20	14	ns
prot509	165	12	16	28.8	30.6	25	15	25.2	23.4	ns
prot510	166	15	14	12	22.8	14	16	16.8	14.4	ns
prot511	225	12	19	21	25.5	17	17	10.5	15	ns
prot512	239	12	10	34	18	10	19	30	36	ns
prot513	275	11	15	18	32.4	15	9	21.6	28.8	ns
prot514	206	15	13	19.2	10.8	19	17	22.8	12	ns
prot515	322	11	17	22.5	18	18	16	48	18	sig
prot516	178	19	18	40	24	22	19	34	36	sig
prot517	227	11	20	19.8	27	9	10	18	32.4	ns
prot518	237	17	15	25.2	10.8	27	13	21.6	32.4	sig
prot519	254	11	10	18	9	6	13	27	12	ns
prot520	208	7	17	36	24	8	15	32	22	ns
prot521	153	12	10	12.6	19.8	7	9	25.2	16.2	ns
prot522	244	16	6	10.8	18	9	9	18	15.6	ns
prot523	287	6	5	6	16.5	15	8	12	12	ns
prot524	206	16	15	30	26	15	10	16	26	ns
prot525	244	8	8	21.6	18	13	8	19.8	23.4	sig
prot526	383	13	7	14.4	10.8	15	12	12	14.4	sig
prot527	184	12	5	21	16.5	9	13	15	9	ns
prot528	377	13	11	26	26	8	12	22	12	ns
prot529	355	9	10	16.2	12.6	6	11	18	21.6	ns
prot530	129	3	9	12	15.6	6	9	7.2	13.2	ns
prot531	162	10	6	7.5	9	4	5	18	16.5	ns
prot532	184	12	11	10	8	22	12	32	16	sig
prot533	347	10	7	18	10.8	6	13	10.8	10.8	ns
prot534	203	6	9	10.8	8.4	6	12	9.6	12	sig
prot535	1930	3	8	16.5	12	11	8	18	12	ns
prot536	316	7	9	10	10	16	11	24	32	sig
prot537	198	9	8	16.2	9	7	5	12.6	19.8	ns
prot538	250	7	4	6	7.2	11	7	27.6	15.6	sig
prot539	265	6	5	16.5	15	14	10	42	27	sig
prot540	469	13	10	6	14	5	9	18	26	ns
prot541	563	8	4	9	12.6	6	3	14.4	18	ns
prot542	290	2	7	12	2.4	3	5	3.6	6	ns
prot543	338	5	3	4.5	6	6	11	6	6	ns
prot544	449	8	3	16	12	7	4	12	12	ns
prot545	273	6	7	7.2	12.6	8	8	25.2	14.4	sig
prot546	412	5	10	6	12	2	4	6	8.4	ns
prot547	170	4	4	4.5	9	4	6	7.5	10.5	ns
prot548	478	4	9	24	14	4	10	14	6	ns
prot549	302	1	4	5.4	12.6	4	5	14.4	19.8	ns
prot550	167	7	8	7.2	7.2	8	5	12	6	ns
prot551	151	5	5	9	3	6	4	9	16.5	ns
prot552	816	2	9	12	6	7	5	6	14	ns
prot553	279	4	7	9	1.8	9	1	7.2	3.6	ns
prot554	320	5	11	7.2	6	5	3	9.6	7.2	ns
prot555	351	6	1	7.5	1.5	5	1	7.5	4.5	ns
prot556	242	4	4	4	10	5	5	6	8	ns
prot557	276	4	3	1.8	7.2	7	6	9	12.6	ns
prot558	565	6	9	2.4	6	7	7	7.2	4.8	ns
prot559	356	3	7	7.5	7.5	3	6	6	6	ns
prot560	162	2	0	8	10	5	3	2	2	ns
prot561	155	4	7	9	3.6	5	8	9	5.4	ns
prot562	484	3	3	4.8	9.6	2	4	1.2	1.2	ns
prot563	462	8	6	4.5	4.5	14	14	10.5	7.5	sig
prot564	989	4	5	6	10	5	13	10	4	sig
prot565	353	4	3	10.8	12.6	7	5	9	9	ns
prot566	382	4	3	4.8	1.2	5	5	8.4	6	ns
prot567	1092	7	2	3	4.5	4	2	3	7.5	ns
prot568	158	4	1	14	6	4	3	12	2	ns
prot569	829	2	2	1.8	5.4	9	12	10.8	5.4	sig
prot570	600	2	5	3.6	3.6	3	3	3.6	6	ns
prot571	743	3	4	4.5	6	4	5	7.5	0	ns
prot572	271	4	3	4	2	5	1	6	12	ns
prot573	774	4	1	12.6	0	3	3	1.8	1.8	ns
prot574	617	5	2	2.4	2.4	2	4	2.4	7.2	sig
prot575	120	173	171	276	274.5	163	154	237	256.5	ns
prot576	257	165	145	334	270	161	144	312	292	ns
prot577	138	138	149	230.4	273.6	143	155	266.4	203.4	ns
prot578	126	83	109	82.8	102	82	92	120	94.8	ns
prot579	126	76	85	121.5	130.5	85	103	118.5	121.5	ns
prot580	126	72	91	158	164	84	70	182	146	ns
prot581	126	97	105	144	199.8	291	228	502.2	459	sig
prot582	126	82	75	104.4	98.4	128	142	148.8	178.8	sig
prot583	126	88	81	90	102	94	83	129	135	ns
prot584	126	77	65	178	160	78	91	176	200	ns
prot585	433	95	76	127.8	136.8	93	83	183.6	133.2	ns
prot586	258	38	30	39.6	44.4	41	33	46.8	42	ns
prot587	219	17	17	49.5	34.5	27	32	43.5	46.5	ns
prot588	274	25	35	68	58	31	30	54	56	ns
prot589	211	27	25	37.8	55.8	17	25	48.6	45	ns
prot590	203	23	28	14.4	24	22	14	16.8	30	ns
prot591	210	20	22	40.5	34.5	31	25	30	48	ns
prot592	190	24	21	36	66	34	40	64	80	sig
prot593	164	27	19	37.8	57.6	45	40	64.8	57.6	sig
prot594	159	24	17	30	24	19	19	15.6	31.2	ns
prot595	171	23	29	24	16.5	20	15	31.5	18	ns
prot596	153	22	26	54	46	26	20	60	32	ns
prot597	176	23	25	32.4	37.8	19	26	41.4	32.4	ns
prot598	192	23	15	22.8	22.8	17	12	34.8	27.6	ns
prot599	352	15	15	24	27	22	40	42	48	sig
prot600	146	17	21	26	22	16	13	44	28	ns
prot601	323	22	9	14.4	34.2	17	18	25.2	21.6	ns
prot602	258	18	15	18	26.4	20	22	21.6	15.6	ns
prot603	152	13	16	15	25.5	7	14	24	12	ns
prot604	76	10	16	26	28	9	17	28	34	ns
prot605	128	15	14	32.4	30.6	20	21	50.4	39.6	sig
prot606	187	20	30	20.4	22.8	24	21	21.6	15.6	ns
prot607	160	12	18	10.5	25.5	12	11	16.5	27	ns
prot608	315	14	20	38	28	14	18	36	44	ns
prot609	129	12	8	25.2	18	17	10	12.6	28.8	ns
prot610	185	13	17	12	19.2	14	12	21.6	22.8	ns
prot611	146	10	11	18	6	42	54	40.5	63	sig
prot612	241	14	11	38	34	11	15	20	30	ns
prot613	222	19	4	23.4	19.8	13	23	21.6	18	ns
prot614	205	10	10	12	10.8	8	6	12	12	ns
prot615	240	7	11	22.5	16.5	12	14	28.5	12	ns
prot616	99	13	7	20	24	9	13	28	10	ns
prot617	643	10	13	25.2	16.2	16	16	19.8	21.6	sig
prot618	239	13	11	16.8	15.6	10	13	21.6	10.8	ns
prot619	383	7	5	19.5	13.5	11	16	15	19.5	ns
prot620	247	8	6	22	26	30	27	48	42	sig
prot621	189	14	12	30.6	32.4	11	8	18	12.6	ns
prot622	171	14	9	10.8	9.6	23	14	6	24	sig
prot623	326	9	9	16.5	6	12	9	4.5	16.5	ns
prot624	231	15	8	24	16	27	30	54	60	sig
prot625	153	7	10	21.6	16.2	16	22	27	27	sig
prot626	268	13	6	7.2	10.8	8	11	7.2	14.4	ns
prot627	204	8	7	10.5	9	24	12	33	30	sig
prot628	191	11	13	14	16	17	19	18	22	ns
prot629	114	9	8	12.6	12.6	3	3	9	18	ns
prot630	419	7	5	6	10.8	12	5	6	13.2	ns
prot631	141	15	10	21	22.5	24	26	27	33	sig
prot632	128	6	13	22	20	9	9	16	26	ns
prot633	164	6	7	16.2	16.2	5	4	14.4	12.6	ns
prot634	274	11	15	3.6	14.4	6	9	12	13.2	ns
prot635	188	8	10	12	18	10	14	18	22.5	ns
prot636	372	12	7	18	8	27	30	78	42	sig
prot637	365	8	5	19.8	9	8	5	23.4	19.8	ns
prot638	145	6	4	14.4	15.6	6	5	6	7.2	ns
prot639	159	8	5	12	7.5	10	5	24	15	sig
prot640	379	5	12	10	22	10	6	22	10	ns
prot641	190	15	10	21.6	14.4	16	15	12.6	21.6	ns
prot642	194	9	7	14.4	6	16	8	12	14.4	ns
prot643	178	10	12	13.5	9	11	10	12	12	ns
prot644	181	5	6	18	24	10	8	8	14	ns
prot645	321	9	8	18	19.8	10	7	23.4	23.4	sig
prot646	192	6	5	3.6	8.4	9	9	10.8	4.8	ns
prot647	352	6	7	18	16.5	10	13	15	4.5	ns
prot648	118	4	7	18	18	13	5	24	12	ns
prot649	410	8	7	9	5.4	27	24	27	21.6	sig
prot650	403	6	6	6	6	11	9	10.8	15.6	sig
prot651	199	7	8	3	13.5	3	5	9	9	ns
prot652	457	8	8	14	16	9	4	12	10	ns
prot653	221	8	8	9	9	10	5	12.6	12.6	ns
prot654	216	2	8	6	9.6	1	6	12	4.8	ns
prot655	217	6	4	12	9	5	6	10.5	16.5	sig
prot656	172	7	10	20	16	7	4	16	14	ns
prot657	268	4	6	3.6	5.4	4	12	5.4	5.4	ns
prot658	583	9	6	13.2	9.6	7	10	4.8	4.8	ns
prot659	229	10	5	16.5	9	7	4	15	18	ns
prot660	177	7	11	10	12	5	14	14	16	ns
prot661	142	8	8	7.2	14.4	14	18	23.4	23.4	sig
prot662	178	6	6	10.8	8.4	10	18	18	10.8	sig
prot663	111	6	5	12	15	4	3	13.5	16.5	ns
prot664	116	10	2	26	20	5	4	14	12	ns
prot665	325	9	6	10.8	18	9	10	27	27	sig
prot666	268	7	6	4.8	4.8	8	6	12	6	ns
prot667	599	5	5	13.5	7.5	27	18	27	27	sig
prot668	341	4	4	16	10	6	4	12	20	sig
prot669	172	2	3	1.8	9	4	4	14.4	10.8	ns
prot670	204	3	4	4.8	4.8	6	1	6	8.4	ns
prot671	171	5	5	6	0	5	4	1.5	4.5	ns
prot672	255	7	6	10	12	6	5	6	8	ns
prot673	180	4	5	5.4	16.2	7	3	12.6	9	ns
prot674	215	6	6	3.6	9.6	5	4	1.2	8.4	ns
prot675	211	6	2	6	16.5	4	6	12	7.5	ns
prot676	234	8	1	6	6	1	3	10	14	ns
prot677	214	6	6	7.2	12.6	8	1	10.8	14.4	ns
prot678	180	5	6	6	4.8	9	6	6	3.6	ns
prot679	292	5	6	7.5	9	7	2	3	6	ns
prot680	387	2	5	4	2	3	8	10	4	ns
prot681	283	5	4	10.8	14.4	3	3	9	3.6	ns
prot682	351	3	4	8.4	7.2	2	4	7.2	0	ns
prot683	502	6	3	9	1.5	4	5	4.5	6	ns
prot684	484	2	1	6	4	2	2	6	6	ns
prot685	345	2	6	5.4	10.8	3	5	1.8	10.8	ns
prot686	448	5	6	2.4	1.2	6	6	3.6	2.4	ns
prot687	277	1	2	4.5	6	15	24	13.5	4.5	sig
prot688	737	2	1	10	8	5	4	8	10	ns
prot689	159	4	8	9	10.8	3	7	3.6	5.4	ns
prot690	153	3	7	6	8.4	3	9	10.8	14.4	sig
prot691	321	7	7	6	10.5	8	6	13.5	9	sig
prot692	373	5	3	2	12	8	4	10	8	ns
prot693	124	2	7	5.4	1.8	1	5	5.4	7.2	ns
prot694	330	4	3	2.4	2.4	4	5	8.4	3.6	ns
prot695	319	3	2	4.5	6	8	1	3	7.5	ns
prot696	272	6	9	8	12	5	4	8	8	ns
prot697	296	1	3	16.2	1.8	8	10	28.8	7.2	sig
prot698	167	6	2	3.6	6	5	2	2.4	6	ns
prot699	832	3	0	9	3	9	9	10.5	7.5	ns
prot700	461	3	3	8	8	4	4	12	8	ns
prot701	152	3	3	0	14.4	4	4	5.4	7.2	ns
prot702	247	0	6	7.2	6	4	3	0	7.2	ns
prot703	311	3	1	9	3	2	2	4.5	10.5	ns
prot704	299	1	5	4	6	5	2	14	10	sig
prot705	383	5	2	10.8	7.2	2	4	1.8	5.4	ns
prot706	426	3	4	9.6	3.6	18	24	14.4	3.6	sig
prot707	155	6	3	9	6	0	6	4.5	6	ns
prot708	989	3	4	12	8	1	2	10	4	ns
prot709	187	0	5	3.6	3.6	1	3	12.6	1.8	ns
prot710	366	2	3	0	2.4	2	4	9.6	6	ns
prot711	715	2	5	9	7.5	7	1	3	4.5	ns
prot712	830	2	4	4	12	2	1	6	2	ns
prot713	177	2	6	10.8	3.6	4	3	9	3.6	ns
prot714	632	3	6	8.4	2.4	4	2	0	2.4	ns
prot715	444	4	4	9	3	2	3	9	4.5	sig
prot716	1241	2	2	4	4	5	5	8	22	sig
prot717	685	3	5	7.2	5.4	0	4	3.6	3.6	ns
prot718	387	3	2	1.2	0	1	0	4.8	2.4	ns
prot719	322	2	1	1.5	4.5	3	6	0	1.5	ns
prot720	735	2	4	0	6	4	1	2	4	ns
prot721	186	47	40	75.6	91.8	46	44	64.8	79.2	ns
prot722	156	42	40	44.4	50.4	34	44	49.2	48	ns
prot723	282	39	61	57	52.5	92	86	117	162	sig
prot724	140	23	28	52	44	28	25	38	62	ns
prot725	137	27	27	45	36	30	56	82.8	90	sig
prot726	124	30	31	25.2	21.6	23	19	33.6	27.6	ns
prot727	169	14	21	24	25.5	22	15	37.5	33	ns
prot728	142	14	23	34	48	22	15	46	32	ns
prot729	162	30	16	45	55.8	40	31	77.4	61.2	sig
prot730	200	19	16	30	30	21	22	26.4	27.6	ns
prot731	156	18	10	28.5	31.5	20	26	34.5	36	sig
prot732	306	13	15	34	34	18	16	44	50	ns
prot733	174	15	19	23.4	27	16	19	30.6	37.8	ns
prot734	194	23	27	24	31.2	19	16	30	24	sig
prot735	103	13	15	24	28.5	13	12	16.5	18	ns
prot736	172	10	5	34	24	9	13	28	28	ns
prot737	180	18	19	30.6	25.2	15	15	41.4	10.8	ns
prot738	184	9	12	12	14.4	11	11	16.8	13.2	ns
prot739	230	10	7	15	22.5	14	14	18	21	sig
prot740	187	18	13	30	28	10	14	20	32	ns
prot741	189	13	18	37.8	30.6	12	16	43.2	21.6	ns
prot742	180	15	18	10.8	21.6	12	10	12	16.8	ns
prot743	294	14	13	16.5	15	16	13	31.5	24	ns
prot744	186	15	15	28	28	10	11	28	24	ns
prot745	225	19	17	12.6	14.4	15	18	23.4	12.6	ns
prot746	174	8	13	15.6	13.2	10	13	9.6	7.2	ns
prot747	208	7	15	21	12	17	16	27	25.5	sig
prot748	217	6	10	16	20	13	5	20	12	ns
prot749	112	5	14	7.2	19.8	18	18	23.4	39.6	sig
prot750	206	14	14	9.6	16.8	11	16	15.6	13.2	ns
prot751	166	4	10	15	15	11	5	4.5	16.5	ns
prot752	113	6	7	10	12	10	6	22	10	ns
prot753	169	10	8	16.2	12.6	15	8	12.6	12.6	ns
prot754	313	7	14	14.4	14.4	13	12	10.8	8.4	ns
prot755	197	8	8	15	13.5	5	11	19.5	16.5	ns
prot756	124	8	14	20	16	8	5	12	10	ns
prot757	246	8	7	16.2	10.8	7	10	16.2	7.2	ns
prot758	258	3	6	4.8	4.8	13	7	8.4	9.6	ns
prot759	168	7	5	9	9	6	13	15	7.5	ns
prot760	260	6	10	6	12	5	5	16	16	ns
prot761	243	7	7	10.8	9	5	8	12.6	21.6	ns
prot762	124	3	7	13.2	9.6	9	5	8.4	6	ns
prot763	208	9	12	6	19.5	9	13	6	4.5	ns
prot764	217	6	4	16	10	11	6	20	12	sig
prot765	197	8	11	18	14.4	21	15	59.4	27	sig
prot766	177	6	4	12	6	4	9	10.8	6	sig
prot767	146	7	7	9	21	8	8	6	7.5	ns
prot768	157	5	3	12	16	10	3	4	20	ns
prot769	270	6	3	9	10.8	2	2	10.8	5.4	ns
prot770	264	8	6	14.4	6	4	7	6	3.6	ns
prot771	274	8	8	6	16.5	6	6	9	15	ns
prot772	156	5	3	8	10	21	8	20	12	sig
prot773	252	1	6	21.6	12.6	9	14	16.2	5.4	sig
prot774	356	12	8	8.4	4.8	14	6	16.8	24	sig
prot775	180	4	9	6	7.5	4	12	15	18	sig
prot776	251	6	7	10	4	4	11	12	14	sig
prot777	156	4	6	9	10.8	7	7	14.4	14.4	ns
prot778	227	3	9	3.6	8.4	4	9	8.4	9.6	ns
prot779	116	4	5	7.5	10.5	4	3	4.5	10.5	ns
prot780	154	7	3	10	16	5	3	20	10	ns
prot781	198	8	7	10.8	9	9	5	16.2	16.2	ns
prot782	236	6	3	14.4	9.6	7	7	8.4	14.4	sig
prot783	184	8	3	6	12	6	6	12	15	ns
prot784	122	6	6	8	4	4	5	14	10	ns
prot785	91	3	7	12.6	9	12	9	43.2	43.2	sig
prot786	274	5	4	3.6	7.2	3	1	7.2	1.2	ns
prot787	152	8	3	6	10.5	8	7	16.5	12	ns
prot788	162	2	2	6	10	12	18	8	20	sig
prot789	158	11	4	23.4	14.4	5	7	14.4	21.6	ns
prot790	463	4	4	3.6	4.8	5	3	4.8	8.4	ns
prot791	312	7	10	13.5	4.5	12	9	13.5	6	sig
prot792	261	1	9	10	16	4	5	16	4	ns
prot793	392	7	8	14.4	9	16	7	10.8	10.8	ns
prot794	182	5	6	8.4	4.8	2	9	6	8.4	ns
prot795	310	5	5	7.5	6	7	1	10.5	6	ns
prot796	382	5	5	14	8	7	5	10	20	ns
prot797	113	2	4	19.8	5.4	3	8	14.4	5.4	ns
prot798	111	4	5	3.6	7.2	3	5	7.2	6	ns
prot799	418	0	6	3	6	8	6	18	3	sig
prot800	185	2	4	8	8	3	6	10	10	ns
prot801	163	6	3	3.6	10.8	3	4	3.6	3.6	ns
prot802	238	6	7	6	2.4	11	5	4.8	10.8	sig
prot803	282	5	5	3	9	3	4	7.5	9	ns
prot804	305	3	3	10	4	3	3	4	4	ns
prot805	292	4	5	5.4	5.4	4	4	10.8	16.2	ns
prot806	427	5	2	6	8.4	2	6	2.4	0	ns
prot807	234	2	7	1.5	9	5	3	10.5	4.5	ns
prot808	233	9	2	6	6	7	7	14	4	ns
prot809	425	1	2	5.4	12.6	10	20	14.4	10.8	sig
prot810	95	6	4	4.8	3.6	5	5	8.4	10.8	ns
prot811	241	2	6	4.5	9	5	4	6	1.5	ns
prot812	201	6	0	2	4	1	4	8	6	ns
prot813	474	10	4	3.6	5.4	5	2	7.2	7.2	ns
prot814	437	6	2	4.8	1.2	4	6	2.4	1.2	ns
prot815	411	2	3	12	10.5	2	6	3	7.5	ns
prot816	333	3	4	4	6	5	5	10	4	sig
prot817	449	4	7	1.8	7.2	3	9	21.6	27	sig
prot818	256	3	3	2.4	4.8	3	4	2.4	6	ns
prot819	292	1	1	6	4.5	2	6	1.5	1.5	ns
prot820	669	7	5	14	12	1	8	6	6	ns
prot821	378	4	5	7.2	9	7	3	0	7.2	ns
prot822	373	3	4	3.6	2.4	4	5	2.4	2.4	sig
prot823	327	1	4	9	0	1	1	0	0	ns
prot824	180	4	3	8	8	1	3	8	4	ns
prot825	357	4	4	7.2	5.4	1	3	3.6	1.8	ns
prot826	791	0	3	2.4	2.4	2	7	8.4	8.4	sig
prot827	1037	5	1	6	12	2	4	6	1.5	ns
prot828	223	2	1	4	2	1	2	4	0	ns
prot829	417	3	3	0	9	3	2	12.6	3.6	ns
prot830	310	0	2	1.2	3.6	2	5	8.4	2.4	sig
prot831	796	2	1	3	0	1	7	1.5	6	ns
prot832	385	1	4	4	4	2	0	6	6	ns
prot833	399	1	4	5.4	0	6	1	5.4	7.2	ns
prot834	661	3	1	1.2	2.4	2	0	4.8	6	ns
prot835	648	2	2	4.5	3	4	2	7.5	3	ns
prot836	172	2	2	4	4	1	1	6	2	ns
prot837	459	1	1	5.4	3.6	2	3	5.4	3.6	ns
prot838	266	5	3	2.4	1.2	2	3	2.4	0	ns
prot839	85	62	61	91.5	69	54	63	76.5	87	ns
prot840	185	55	60	124	104	58	55	92	134	ns
prot841	130	36	52	127.8	84.6	51	61	111.6	118.8	ns
prot842	128	52	59	58.8	66	62	51	70.8	72	ns
prot843	130	49	59	94.5	78	117	90	124.5	141	sig
prot844	150	50	61	114	102	49	63	114	116	ns
prot845	94	47	44	63	70.2	30	41	43.2	64.8	ns
prot846	154	20	22	32.4	30	35	26	42	45.6	sig
prot847	76	27	18	39	43.5	30	25	45	28.5	ns
prot848	213	23	20	38	26	32	22	72	88	sig
prot849	51	19	17	36	28.8	20	15	28.8	36	ns
prot850	198	20	16	24	22.8	36	48	52.8	40.8	sig
prot851	150	16	9	25.5	33	23	24	45	24	sig
prot852	161	8	13	28	50	11	4	20	20	ns
prot853	227	18	12	21.6	18	8	10	19.8	28.8	ns
prot854	56	24	10	15.6	18	7	15	16.8	8.4	ns
prot855	107	11	15	22.5	24	20	16	18	27	ns
prot856	85	12	20	22	22	30	18	60	44	sig
prot857	191	9	11	18	23.4	12	15	19.8	12.6	ns
prot858	207	7	17	9.6	10.8	11	16	12	9.6	ns
prot859	313	13	5	9	16.5	51	39	81	40.5	sig
prot860	150	6	7	16	26	9	8	20	26	ns
prot861	446	7	10	27	21.6	10	16	18	16.2	ns
prot862	165	18	9	14.4	15.6	8	16	12	22.8	ns
prot863	164	11	7	15	21	14	9	12	16.5	ns
prot864	183	12	13	18	32	13	12	16	30	ns
prot865	112	7	5	7.2	23.4	11	10	19.8	18	ns
prot866	99	5	10	14.4	16.8	15	12	9.6	19.2	ns
prot867	162	5	8	18	10.5	12	9	13.5	12	ns
prot868	294	16	11	28	12	9	15	26	14	ns
prot869	219	17	6	18	23.4	6	11	19.8	18	ns
prot870	139	11	13	16.8	21.6	12	10	14.4	15.6	ns
prot871	1091	7	8	15	7.5	5	10	13.5	7.5	ns
prot872	153	5	14	14	24	11	11	6	16	ns
prot873	122	4	8	14.4	10.8	11	10	14.4	9	ns
prot874	308	8	10	8.4	7.2	13	9	8.4	4.8	ns
prot875	274	13	10	9	15	14	14	15	27	sig
prot876	168	11	8	26	12	14	10	14	18	ns
prot877	157	11	9	16.2	16.2	8	11	12.6	16.2	ns
prot878	171	12	12	18	12	9	23	10.8	10.8	sig
prot879	163	12	11	13.5	19.5	5	8	9	10.5	ns
prot880	78	10	8	16	14	8	9	12	8	ns
prot881	177	8	7	5.4	9	10	5	21.6	19.8	sig
prot882	198	8	7	14.4	8.4	20	14	16.8	15.6	sig
prot883	322	7	7	13.5	19.5	11	14	9	10.5	ns
prot884	145	7	4	20	12	5	13	12	14	ns
prot885	224	5	11	14.4	12.6	5	9	10.8	10.8	ns
prot886	155	8	3	8.4	13.2	3	7	6	9.6	ns
prot887	102	1	8	9	15	5	4	10.5	9	ns
prot888	207	9	12	12	10	6	5	12	10	ns
prot889	480	10	4	7.2	10.8	9	5	7.2	14.4	ns
prot890	104	8	3	14.4	4.8	3	4	8.4	9.6	ns
prot891	204	7	2	12	15	7	6	15	16.5	sig
prot892	248	5	4	18	22	7	10	2	12	ns
prot893	157	8	10	12.6	16.2	9	10	18	10.8	ns
prot894	132	8	1	4.8	12	3	4	7.2	8.4	ns
prot895	214	11	4	13.5	4.5	14	6	12	6	sig
prot896	219	4	4	6	12	4	1	12	12	ns
prot897	193	7	6	18	7.2	5	9	7.2	5.4	ns
prot898	155	5	4	4.8	4.8	7	2	3.6	4.8	ns
prot899	239	4	6	19.5	9	11	7	9	12	ns
prot900	116	6	8	12	6	2	9	10	16	ns
prot901	211	10	7	9	10.8	5	7	19.8	1.8	sig
prot902	156	10	10	8.4	8.4	2	6	7.2	9.6	ns
prot903	246	10	6	6	9	8	2	7.5	9	ns
prot904	218	3	6	18	12	11	5	12	4	ns
prot905	201	5	4	5.4	9	5	5	5.4	12.6	ns
prot906	111	3	3	9.6	3.6	1	2	9.6	2.4	sig
prot907	175	3	5	7.5	7.5	7	4	6	9	ns
prot908	195	4	5	14	8	9	2	16	12	ns
prot909	292	4	5	3.6	7.2	3	5	10.8	14.4	ns
prot910	173	4	2	6	4.8	7	3	3.6	1.2	ns
prot911	284	6	5	13.5	9	16	18	24	30	sig
prot912	151	3	7	6	12	4	8	16	12	ns
prot913	165	4	3	5.4	5.4	6	6	10.8	10.8	ns
prot914	132	4	6	8.4	2.4	13	11	8.4	4.8	sig
prot915	177	5	6	7.5	3	5	7	3	9	ns
prot916	137	2	4	12	14	10	8	36	44	sig
prot917	325	5	4	10.8	12.6	7	1	14.4	12.6	ns
prot918	192	9	5	7.2	7.2	18	21	18	10.8	sig
prot919	170	9	7	6	9	2	2	3	4.5	ns
prot920	157	4	6	12	4	2	5	2	6	ns
prot921	192	8	5	12.6	10.8	1	4	14.4	21.6	ns
prot922	474	5	6	10.8	4.8	5	5	9.6	2.4	ns
prot923	186	7	9	12	12	9	6	4.5	7.5	ns
prot924	428	1	3	0	8	12	4	6	4	sig
prot925	191	5	3	9	9	5	9	5.4	9	ns
prot926	169	5	4	6	6	9	7	10.8	3.6	ns
prot927	166	4	2	7.5	4.5	4	3	6	6	ns
prot928	290	3	1	6	6	12	4	20	20	sig
prot929	216	2	8	10.8	5.4	8	3	9	10.8	ns
prot930	103	4	3	4.8	4.8	4	4	4.8	3.6	ns
prot931	271	2	1	6	4.5	4	2	3	7.5	ns
prot932	147	4	1	2	8	4	4	6	6	ns
prot933	135	5	4	3.6	14.4	4	2	3.6	7.2	ns
prot934	135	6	3	4.8	1.2	6	1	3.6	2.4	ns
prot935	135	2	3	6	7.5	3	7	10.5	6	ns
prot936	135	5	7	6	6	3	2	0	6	ns
prot937	321	1	4	5.4	3.6	6	2	7.2	0	ns
prot938	164	2	3	2.4	2.4	4	1	4.8	2.4	ns
prot939	113	2	4	6	3	7	2	7.5	13.5	sig
prot940	271	3	7	4	2	3	6	2	8	ns
prot941	204	1	1	7.2	1.8	4	2	5.4	1.8	ns
prot942	276	1	4	3.6	2.4	6	3	3.6	3.6	sig
prot943	108	7	8	6	10.5	2	4	3	13.5	sig
prot944	91	2	0	4	8	5	4	4	10	ns
prot945	325	2	5	3.6	9	1	4	9	9	ns
prot946	114	5	0	2.4	4.8	4	3	3.6	7.2	ns
prot947	277	2	3	3	1.5	5	2	4.5	3	ns
prot948	118	1	1	4	2	2	8	2	2	ns
prot949	121	3	1	3.6	5.4	3	2	5.4	1.8	ns
prot950	198	2	6	3.6	0	2	6	3.6	1.2	ns
prot951	237	5	1	0	0	2	2	0	4.5	ns
prot952	220	5	4	6	4	2	3	12	6	ns
prot953	406	2	0	3.6	7.2	5	5	5.4	7.2	ns
prot954	391	4	2	2.4	0	2	0	1.2	3.6	ns
prot955	189	0	3	4.5	3	4	2	6	3	sig
prot956	232	6	4	6	8	5	1	6	6	ns
prot957	470	0	2	0	3.6	3	2	9	0	ns
prot958	527	0	0	2.4	1.2	2	0	2.4	2.4	ns
prot959	141	2	3	6	1.5	1	4	6	1.5	ns
prot960	602	2	1	8	8	2	1	2	0	ns
prot961	109	23	22	45	46.8	25	17	52.2	37.8	ns
prot962	258	23	23	26.4	40.8	23	20	28.8	20.4	ns
prot963	168	18	16	27	22.5	23	36	34.5	48	sig
prot964	177	9	12	34	28	48	45	102	84	sig
prot965	104	13	13	30.6	27	18	24	32.4	50.4	sig
prot966	187	9	11	9.6	16.8	13	5	12	9.6	ns
prot967	134	13	16	19.5	21	14	13	25.5	13.5	ns
prot968	153	22	12	18	28	22	18	32	34	sig
prot969	125	19	9	10.8	36	11	23	48.6	36	sig
prot970	242	16	8	12	9.6	12	14	8.4	19.2	ns
prot971	128	14	8	15	12	11	7	13.5	13.5	ns
prot972	160	7	11	8	20	9	6	22	24	ns
prot973	65	17	12	28.8	23.4	5	14	14.4	10.8	ns
prot974	143	15	15	18	13.2	22	12	19.2	15.6	ns
prot975	131	12	7	16.5	16.5	8	7	16.5	22.5	ns
prot976	128	14	6	40	18	10	17	26	10	ns
prot977	76	1	4	16.2	9	6	3	10.8	18	ns
prot978	95	13	16	6	12	15	17	19.2	12	ns
prot979	70	8	5	10.5	24	14	8	16.5	3	ns
prot980	136	11	6	32	20	10	12	12	22	ns
prot981	116	9	4	16.2	10.8	14	22	39.6	25.2	sig
prot982	108	10	12	7.2	9.6	11	10	10.8	12	ns
prot983	195	6	11	19.5	18	7	10	16.5	12	ns
prot984	145	15	7	16	18	12	12	12	14	sig
prot985	102	10	4	12.6	21.6	24	18	70.2	43.2	sig
prot986	173	9	7	10.8	14.4	8	8	12	12	ns
prot987	212	10	5	9	12	4	18	16.5	10.5	sig
prot988	116	8	7	8	12	7	7	12	12	ns
prot989	219	6	7	9	10.8	7	2	16.2	10.8	ns
prot990	312	8	5	12	9.6	2	11	6	9.6	ns
prot991	78	8	8	6	6	7	8	4.5	7.5	ns
prot992	193	4	6	14	14	5	5	12	16	ns
prot993	500	5	5	3.6	5.4	3	4	5.4	1.8	ns
prot994	195	14	7	7.2	4.8	6	5	1.2	6	ns
prot995	177	9	8	4.5	6	4	9	7.5	10.5	ns
prot996	224	8	2	6	10	7	7	14	12	sig
prot997	239	4	7	18	9	3	11	10.8	12.6	ns
prot998	223	3	8	8.4	6	5	5	3.6	8.4	ns
prot999	113	1	8	12	12	7	8	3	13.5	ns
prot1000	94	2	7	14	6	5	5	10	8	ns
prot1001	74	7	6	7.2	16.2	4	5	9	10.8	ns
prot1002	265	5	5	6	8.4	4	4	9.6	15.6	ns
prot1003	225	7	3	7.5	9	9	2	6	13.5	sig
prot1004	129	3	3	10	10	15	18	24	24	sig
prot1005	210	4	5	3.6	3.6	2	2	7.2	5.4	ns
prot1006	248	2	4	3.6	2.4	4	5	3.6	1.2	ns
prot1007	158	5	6	7.5	10.5	8	9	9	4.5	ns
prot1008	68	5	3	10	8	8	1	12	10	ns
prot1009	68	3	0	5.4	7.2	3	6	5.4	9	ns
prot1010	548	5	4	4.8	7.2	6	8	3.6	7.2	ns
prot1011	123	8	4	12	6	10	2	9	9	sig
prot1012	181	6	4	6	10	5	7	4	4	ns
prot1013	824	4	5	12.6	9	4	5	7.2	7.2	ns
prot1014	250	5	2	4.8	6	3	5	7.2	1.2	ns
prot1015	242	3	2	6	6	1	6	3	6	ns
prot1016	186	3	1	6	2	2	9	4	6	sig
prot1017	228	3	6	10.8	10.8	0	5	9	7.2	ns
prot1018	106	10	3	6	7.2	2	10	9.6	14.4	sig
prot1019	135	4	0	9	10.5	6	8	4.5	3	sig
prot1020	173	3	5	12	14	15	21	24	18	sig
prot1021	245	1	5	7.2	7.2	5	7	9	9	ns
prot1022	98	3	5	2.4	4.8	6	4	8.4	6	ns
prot1023	149	3	3	3	3	2	5	7.5	4.5	ns
prot1024	136	2	5	12	8	3	1	10	8	ns
prot1025	335	5	1	9	5.4	4	4	7.2	3.6	ns
prot1026	81	3	3	2.4	3.6	3	8	4.8	4.8	sig
prot1027	124	4	1	13.5	4.5	6	4	12	6	ns
prot1028	204	2	3	12	0	2	5	8	4	ns
prot1029	124	4	0	10.8	7.2	10	6	5.4	5.4	sig
prot1030	231	4	7	2.4	6	1	1	2.4	3.6	ns
prot1031	192	5	3	6	6	5	2	12	7.5	ns
prot1032	514	4	3	12	8	3	5	10	4	ns
prot1033	277	10	2	10.8	10.8	7	5	5.4	3.6	ns
prot1034	159	2	4	3.6	2.4	1	9	1.2	4.8	ns
prot1035	190	2	6	9	4.5	4	1	4.5	6	ns
prot1036	225	7	1	10	2	5	4	6	12	ns
prot1037	57	8	9	14.4	3.6	8	6	14.4	3.6	sig
prot1038	153	3	2	4.8	0	0	1	3.6	7.2	ns
prot1039	91	6	3	6	4.5	3	1	4.5	9	ns
prot1040	94	5	3	4	8	3	2	6	8	ns
prot1041	112	2	3	1.8	1.8	4	5	5.4	3.6	ns
prot1042	336	3	2	2.4	1.2	3	5	6	7.2	ns
prot1043	241	1	6	6	1.5	6	4	4.5	7.5	ns
prot1044	108	5	3	10	6	8	10	12	28	sig
prot1045	117	2	3	7.2	9	4	2	10.8	7.2	sig
prot1046	286	3	2	4.8	3.6	5	2	3.6	1.2	ns
prot1047	122	1	2	3	1.5	5	3	6	4.5	ns
prot1048	273	4	2	2	6	6	5	2	10	ns
prot1049	237	3	1	10.8	3.6	2	5	1.8	3.6	sig
prot1050	222	2	3	4.8	1.2	0	1	2.4	4.8	ns
prot1051	799	2	1	1.5	3	2	5	3	4.5	ns
prot1052	125	2	6	10	8	1	2	4	6	ns
prot1053	98	0	1	1.8	5.4	0	6	0	10.8	ns
prot1054	153	4	2	1.2	4.8	2	5	3.6	3.6	ns
prot1055	186	0	2	0	1.5	1	3	1.5	7.5	ns
prot1056	188	4	2	8	2	6	1	6	8	ns
prot1057	127	3	0	3.6	9	1	4	3.6	1.8	ns
prot1058	65	104	105	140.4	132	239	223	226.8	226.8	sig
prot1059	115	43	53	66	67.5	36	48	73.5	57	ns
prot1060	65	23	32	52	54	52	34	96	72	sig
prot1061	90	18	30	37.8	45	23	23	36	52.2	ns
prot1062	120	14	11	7.2	19.2	13	13	12	12	ns
prot1063	83	9	8	15	16.5	7	9	9	22.5	ns
prot1064	177	3	4	6	20	9	7	10	10	ns
prot1065	59	1	4	12.6	7.2	7	7	21.6	23.4	ns
prot1066	97	5	14	14.4	8.4	7	13	7.2	7.2	ns
prot1067	188	7	8	10.5	7.5	7	8	10.5	13.5	ns
prot1068	82	10	7	14	8	9	7	12	18	ns
prot1069	109	7	6	18	18	7	11	5.4	18	ns
prot1070	109	8	7	10.8	7.2	5	10	13.2	8.4	sig
prot1071	168	8	7	7.5	13.5	16	6	9	10.5	ns
prot1072	188	8	5	18	30	20	18	14	32	sig
prot1073	82	6	6	16.2	7.2	5	6	18	10.8	ns
prot1074	75	6	6	6	7.2	8	8	10.8	6	ns
prot1075	151	8	6	10.5	9	4	6	15	21	sig
prot1076	175	5	6	8	14	14	10	12	8	sig
prot1077	116	6	8	9	3.6	4	6	7.2	10.8	ns
prot1078	161	8	9	7.2	4.8	6	4	9.6	3.6	ns
prot1079	95	8	6	10.5	7.5	10	10	15	12	ns
prot1080	101	2	9	8	10	5	1	10	10	ns
prot1081	175	7	5	10.8	7.2	6	7	12.6	9	sig
prot1082	401	4	6	1.2	8.4	3	9	4.8	6	ns
prot1083	214	6	7	9	9	5	7	7.5	3	ns
prot1084	215	6	5	4	12	1	2	8	10	sig
prot1085	152	3	7	5.4	5.4	2	9	7.2	14.4	sig
prot1086	125	4	2	9.6	7.2	4	10	12	14.4	sig
prot1087	154	4	6	9	7.5	6	2	13.5	3	ns
prot1088	119	7	2	10	6	6	3	6	10	ns
prot1089	145	1	6	5.4	9	1	3	7.2	16.2	ns
prot1090	256	2	10	1.2	1.2	12	3	14.4	10.8	sig
prot1091	119	5	5	1.5	13.5	7	7	4.5	4.5	ns
prot1092	159	5	3	4	12	5	11	6	8	ns
prot1093	91	4	2	12.6	5.4	7	3	3.6	3.6	ns
prot1094	396	4	6	7.2	2.4	6	5	3.6	4.8	ns
prot1095	205	3	4	7.5	4.5	3	4	3	9	ns
prot1096	108	8	4	12	2	3	1	8	4	ns
prot1097	71	4	2	3.6	9	4	10	5.4	3.6	sig
prot1098	259	3	4	2.4	6	0	5	1.2	6	ns
prot1099	191	4	4	1.5	6	4	4	10.5	7.5	ns
prot1100	147	2	2	8	6	1	6	6	4	ns
prot1101	292	5	3	10.8	12.6	10	10	3.6	5.4	sig
prot1102	69	2	3	2.4	2.4	2	3	2.4	7.2	ns
prot1103	245	1	3	3	0	2	2	3	6	ns
prot1104	146	2	1	4	12	0	2	4	4	ns
prot1105	351	3	4	1.8	5.4	1	3	9	5.4	ns
prot1106	106	1	4	4.8	4.8	4	7	6	8.4	sig
prot1107	180	4	3	4.5	4.5	4	3	7.5	4.5	ns
prot1108	199	3	3	4	14	4	2	16	16	sig
prot1109	185	3	3	1.8	3.6	1	2	5.4	5.4	ns
prot1110	182	2	5	0	1.2	2	4	3.6	3.6	ns
prot1111	59	3	4	3	3	3	1	7.5	9	ns
prot1112	173	1	7	12	10	8	1	2	4	ns
prot1113	105	3	2	0	3.6	1	3	0	5.4	ns
prot1114	79	1	3	2.4	1.2	4	2	4.8	8.4	sig
prot1115	94	3	3	3	3	2	2	6	7.5	sig
prot1116	235	2	3	8	6	5	4	14	28	sig
prot1117	99	3	2	14.4	3.6	1	2	3.6	10.8	ns
prot1118	103	2	1	0	3.6	6	2	1.2	6	sig
prot1119	226	1	4	3	1.5	3	1	4.5	1.5	ns
prot1120	168	4	1	10	12	3	3	18	8	ns
prot1121	454	2	2	7.2	5.4	1	2	3.6	5.4	ns
prot1122	92	3	3	7.2	2.4	5	1	1.2	2.4	sig
prot1123	99	1	4	1.5	3	2	3	1.5	1.5	ns
prot1124	116	1	5	6	4	2	2	12	6	ns
prot1125	90	3	3	7.2	7.2	6	4	3.6	7.2	sig
prot1126	87	3	1	2.4	1.2	3	2	2.4	2.4	ns
prot1127	294	3	1	0	6	4	2	6	10.5	sig
prot1128	354	2	0	8	2	2	3	4	2	ns
prot1129	216	3	3	0	3.6	0	2	5.4	1.8	ns
prot1130	138	0	3	4.8	2.4	6	15	10.8	3.6	sig
prot1131	187	3	1	3	1.5	2	3	3	1.5	ns
prot1132	495	3	2	8	4	1	2	10	0	ns
prot1133	406	0	1	3.6	5.4	1	3	0	5.4	ns
prot1134	382	0	2	2.4	1.2	1	3	0	1.2	ns
prot1135	272	1	1	1.5	3	0	4	1.5	3	ns
prot1136	71	16	25	42	40	27	22	44	56	ns
prot1137	105	20	17	23.4	36	24	13	28.8	16.2	ns
prot1138	234	24	27	20.4	27.6	16	21	26.4	30	ns
prot1139	112	16	7	24	21	17	22	22.5	34.5	ns
prot1140	114	20	17	28	30	17	13	34	32	sig
prot1141	112	9	7	10.8	3.6	11	11	9	9	ns
prot1142	166	4	7	8.4	12	15	24	28.8	25.2	sig
prot1143	104	8	9	13.5	7.5	5	2	6	6	ns
prot1144	376	10	7	24	22	8	9	10	10	ns
prot1145	83	8	3	19.8	10.8	5	5	5.4	9	ns
prot1146	51	5	5	6	9.6	3	10	8.4	2.4	ns
prot1147	74	10	5	3	9	6	4	6	12	ns
prot1148	74	5	5	16	8	15	18	24	30	sig
prot1149	117	7	7	9	10.8	3	6	3.6	7.2	ns
prot1150	106	2	6	4.8	8.4	5	7	9.6	4.8	ns
prot1151	110	0	3	9	12	7	4	6	3	ns
prot1152	73	5	3	6	8	4	3	10	6	ns
prot1153	113	1	4	3.6	7.2	6	15	27	10.8	sig
prot1154	358	6	5	1.2	4.8	1	11	8.4	9.6	ns
prot1155	99	4	2	4.5	3	5	3	10.5	9	ns
prot1156	115	1	6	10	8	3	12	6	30	sig
prot1157	180	1	1	5.4	3.6	7	3	3.6	1.8	ns
prot1158	67	9	4	4.8	4.8	1	3	0	2.4	ns
prot1159	99	5	3	6	0	6	4	1.5	3	ns
prot1160	99	3	2	8	6	2	3	8	6	ns
prot1161	99	3	2	5.4	7.2	9	5	3.6	7.2	ns
prot1162	98	3	6	2.4	0	2	7	4.8	6	sig
prot1163	165	5	4	4.5	4.5	7	2	6	7.5	sig
prot1164	76	0	2	6	4	3	1	8	8	ns
prot1165	90	3	2	3.6	5.4	4	1	1.8	0	ns
prot1166	113	7	3	3.6	2.4	3	5	4.8	2.4	ns
prot1167	90	1	8	12	3	2	4	15	9	sig
prot1168	163	5	6	6	8	3	1	10	2	ns
prot1169	102	4	3	9	7.2	3	1	7.2	5.4	ns
prot1170	183	4	2	2.4	7.2	4	4	2.4	0	ns
prot1171	98	1	2	1.5	3	0	1	3	1.5	ns
prot1172	146	3	7	2	8	3	5	8	10	ns
prot1173	145	2	1	3.6	1.8	4	2	5.4	5.4	ns
prot1174	166	4	0	3.6	2.4	2	1	2.4	4.8	ns
prot1175	100	1	1	3	6	0	0	3	3	ns
prot1176	393	0	3	4	4	1	4	6	4	ns
prot1177	89	5	0	7.2	5.4	1	3	5.4	9	ns
prot1178	391	0	1	1.2	1.2	5	1	3.6	2.4	ns
prot1179	89	3	2	4.5	4.5	1	0	0	1.5	ns
prot1180	1106	6	7	20	20	4	8	8	12	ns
prot1181	3227	3	7	14.4	9	9	6	7.2	9	ns
prot1182	539	15	5	6	9.6	13	6	2.4	8.4	ns
prot1183	771	5	5	3	9	8	8	3	6	ns
prot1184	2680	8	8	4	8	4	4	6	0	ns
prot1185	917	5	3	7.2	10.8	6	4	10.8	3.6	ns
prot1186	4114	2	0	2.4	0	1	2	1.2	1.2	ns
prot1187	449	10	9	16.5	16.5	4	8	12	9	ns
prot1188	1304	3	4	0	6	8	8	12	14	sig
prot1189	393	4	6	3.6	7.2	5	2	9	9	ns
prot1190	1513	3	2	4.8	3.6	2	2	9.6	9.6	sig
prot1191	2580	4	3	9	4.5	1	1	6	9	sig
prot1192	959	3	9	10	12	5	4	16	14	ns
prot1193	510	6	7	9	1.8	21	9	10.8	27	sig
prot1194	427	9	10	4.8	6	8	8	6	16.8	ns
prot1195	413	8	5	6	4.5	6	4	3	3	sig
prot1196	819	1	5	6	6	1	5	10	8	sig
prot1197	1779	2	1	0	1.8	3	8	3.6	7.2	ns
prot1198	1379	2	2	6	3.6	2	2	7.2	4.8	ns
prot1199	652	4	4	4.5	4.5	3	1	3	6	ns
prot1200	704	4	1	4	2	2	6	2	2	sig
prot1201	1028	7	3	3.6	10.8	3	9	21.6	27	sig
prot1202	1181	2	3	3.6	4.8	2	2	2.4	0	ns
prot1203	383	2	8	12	9	5	3	9	6	ns
prot1204	1077	1	6	8	4	9	2	12	12	ns
prot1205	452	8	4	12.6	3.6	3	2	1.8	14.4	ns
prot1206	434	2	5	2.4	7.2	5	6	9.6	2.4	ns
prot1207	955	2	1	10.5	6	3	4	9	4.5	ns
prot1208	528	3	2	2	4	6	10	20	28	sig
prot1209	228	6	2	3.6	3.6	2	4	3.6	10.8	ns
prot1210	781	4	4	4.8	1.2	5	5	2.4	3.6	ns
prot1211	548	2	6	4.5	4.5	3	2	7.5	6	ns
prot1212	273	2	3	6	6	9	6	12	16	sig
prot1213	153	9	5	9	19.8	11	9	7.2	7.2	ns
prot1214	320	5	5	7.2	3.6	9	5	6	8.4	ns
prot1215	219	7	6	13.5	15	4	7	9	7.5	ns
prot1216	410	3	5	18	10	2	13	10	6	ns
prot1217	322	5	6	7.2	5.4	4	7	9	7.2	sig
prot1218	629	2	8	7.2	6	9	14	8.4	8.4	sig
prot1219	264	6	5	6	3	4	4	1.5	4.5	ns
prot1220	356	6	5	8	4	4	2	6	14	ns
prot1221	390	4	5	10.8	9	3	4	7.2	5.4	ns
prot1222	235	3	3	4.8	4.8	2	5	3.6	2.4	ns
prot1223	263	2	4	3	6	6	1	4.5	6	ns
prot1224	481	4	1	4	8	2	2	10	0	ns
prot1225	551	4	2	7.2	18	3	3	0	5.4	ns
prot1226	481	2	6	6	4.8	8	1	4.8	7.2	ns
prot1227	487	1	1	3	3	2	2	3	4.5	sig
prot1228	881	1	2	8	8	5	3	14	4	ns
prot1229	2284	4	3	3.6	3.6	2	2	5.4	1.8	ns
prot1230	852	3	3	2.4	3.6	0	1	1.2	2.4	ns
prot1231	341	3	7	4.5	4.5	5	2	9	9	ns
prot1232	182	4	5	8	10	9	18	12	18	sig
prot1233	327	7	10	10.8	18	4	8	3.6	7.2	ns
prot1234	219	3	4	2.4	4.8	6	5	3.6	3.6	ns
prot1235	406	3	4	6	7.5	1	1	6	3	ns
prot1236	332	1	1	2	8	1	2	2	6	ns
prot1237	365	3	4	7.2	7.2	2	7	3.6	1.8	ns
prot1238	308	3	3	2.4	6	4	3	1.2	2.4	ns
prot1239	232	2	6	4.5	6	3	2	1.5	3	ns
prot1240	2067	4	1	8	4	4	5	4	6	ns
prot1241	865	1	3	7.2	7.2	4	2	7.2	14.4	sig
prot1242	682	1	5	2.4	1.2	1	3	0	1.2	ns
prot1243	573	2	3	1.5	0	2	7	1.5	3	ns
prot1244	454	0	2	8	6	1	0	2	0	ns
prot1245	611	11	5	9	21.6	18	13	19.8	14.4	ns
prot1246	133	8	4	12	4.8	6	5	12	8.4	ns
prot1247	221	4	6	9	10.5	9	9	12	9	ns
prot1248	153	4	10	16	12	6	9	14	20	ns
prot1249	363	3	6	9	10.8	3	5	5.4	5.4	ns
prot1250	435	5	7	9.6	2.4	10	9	10.8	4.8	ns
prot1251	366	7	8	4.5	4.5	5	5	4.5	1.5	ns
prot1252	170	6	9	14	6	5	3	6	8	ns
prot1253	267	3	3	0	5.4	2	1	12.6	7.2	ns
prot1254	463	7	2	3.6	4.8	3	2	10.8	6	ns
prot1255	542	5	2	3	1.5	2	5	3	0	ns
prot1256	448	2	5	4	2	4	5	10	2	ns
prot1257	177	4	2	1.8	9	5	7	12.6	16.2	ns
prot1258	365	4	2	6	2.4	6	5	4.8	1.2	ns
prot1259	746	4	2	3	7.5	4	5	1.5	7.5	ns
prot1260	458	5	3	6	10	5	8	14	10	ns
prot1261	147	1	2	7.2	9	5	3	10.8	7.2	ns
prot1262	266	3	3	3.6	2.4	5	4	3.6	2.4	ns
prot1263	340	4	2	9	3	11	7	6	13.5	sig
prot1264	398	4	3	6	6	7	7	10	10	sig
prot1265	403	2	1	1.8	7.2	2	1	3.6	1.8	ns
prot1266	302	3	5	7.2	1.2	2	3	3.6	4.8	ns
prot1267	465	1	6	6	1.5	4	1	4.5	4.5	ns
prot1268	487	1	2	2	10	1	3	6	0	ns
prot1269	568	5	2	5.4	1.8	3	3	5.4	1.8	ns
prot1270	370	4	3	6	2.4	5	0	2.4	6	ns
prot1271	435	1	3	3	3	2	0	0	1.5	ns
prot1272	382	2	3	4	6	0	0	8	12	ns
prot1273	400	0	2	3.6	1.8	2	4	1.8	1.8	ns
prot1274	1317	0	1	3.6	2.4	2	0	2.4	0	ns
prot1275	1827	2	3	3	4.5	3	2	3	6	sig
prot1276	227	7	5	4	18	4	11	14	8	ns
prot1277	126	5	4	12.6	7.2	1	2	5.4	9	ns
prot1278	199	2	3	6	3.6	3	6	3.6	12	sig
prot1279	186	6	9	6	10.5	4	9	6	10.5	ns
prot1280	397	5	2	14	4	3	5	8	20	ns
prot1281	191	7	1	5.4	7.2	6	4	5.4	7.2	ns
prot1282	181	4	6	8.4	6	8	5	7.2	3.6	ns
prot1283	332	5	5	9	9	3	2	4.5	13.5	ns
prot1284	207	6	5	10	12	5	4	8	8	ns
prot1285	433	4	4	12.6	1.8	3	6	3.6	7.2	ns
prot1286	220	5	2	7.2	6	3	6	10.8	4.8	ns
prot1287	174	1	2	6	12	5	4	3	6	ns
prot1288	398	3	4	6	6	5	6	2	8	ns
prot1289	250	3	4	7.2	7.2	6	3	9	7.2	ns
prot1290	254	2	4	2.4	3.6	12	2	2.4	2.4	sig
prot1291	278	3	4	3	3	3	1	1.5	1.5	ns
prot1292	195	4	6	6	0	1	2	4	6	ns
prot1293	493	5	2	5.4	9	4	1	7.2	5.4	ns
prot1294	395	5	2	6	4.8	3	2	10.8	4.8	sig
prot1295	346	3	1	0	0	1	4	3	3	ns
prot1296	386	3	1	8	2	2	2	10	14	sig
prot1297	323	1	3	5.4	7.2	1	2	7.2	3.6	ns
prot1298	221	5	5	4.8	4.8	5	4	2.4	4.8	sig
prot1299	330	3	2	6	4.5	2	4	3	7.5	ns
prot1300	913	4	3	6	6	5	11	26	18	sig
prot1301	216	1	2	1.8	10.8	2	3	3.6	3.6	ns
prot1302	176	1	3	3.6	0	5	1	7.2	3.6	ns
prot1303	396	5	2	1.5	1.5	2	4	4.5	3	ns
prot1304	144	3	1	8	2	1	2	4	4	ns
prot1305	340	3	0	1.8	7.2	8	8	3.6	7.2	sig
prot1306	177	4	0	3.6	3.6	4	4	2.4	7.2	sig
prot1307	491	2	0	12	3	2	4	4.5	4.5	ns
prot1308	289	4	3	0	6	2	4	0	4	ns
prot1309	925	6	4	1.8	3.6	2	9	3.6	9	sig
prot1310	266	1	5	1.2	2.4	2	2	4.8	6	sig
prot1311	584	2	5	3	1.5	1	4	4.5	3	ns
prot1312	316	2	2	6	2	2	0	10	2	ns
prot1313	365	0	3	3.6	0	1	4	3.6	3.6	ns
prot1314	282	2	1	1.2	1.2	3	3	0	3.6	ns
prot1315	465	5	1	1.5	7.5	5	2	6	16.5	sig
prot1316	577	3	1	6	4	1	1	4	2	ns
prot1317	274	3	4	5.4	3.6	1	1	5.4	0	ns
prot1318	517	2	1	3.6	0	2	1	2.4	1.2	ns
prot1319	782	2	1	4.5	4.5	3	3	13.5	4.5	sig
prot1320	567	0	3	4	4	3	0	2	4	ns
prot1321	356	1	1	0	0	1	3	0	1.8	ns
prot1322	229	1	2	4.8	1.2	6	2	2.4	1.2	sig
prot1323	388	3	0	3	1.5	0	1	0	6	ns
prot1324	109	5	11	14	20	18	24	42	48	sig
prot1325	167	2	2	9	3.6	3	2	0	3.6	ns
prot1326	192	0	6	7.2	6	4	7	4.8	3.6	ns
prot1327	174	5	3	4.5	1.5	4	1	4.5	6	ns
prot1328	144	2	2	6	2	2	3	4	8	ns
prot1329	139	0	3	5.4	3.6	1	2	3.6	3.6	ns
prot1330	160	4	4	6	6	6	1	7.2	6	sig
prot1331	220	2	3	1.5	3	6	4	4.5	7.5	ns
prot1332	248	4	6	8	10	3	4	12	12	ns
prot1333	254	3	4	5.4	3.6	4	7	5.4	5.4	ns
prot1334	213	3	4	3.6	7.2	2	3	3.6	2.4	ns
prot1335	81	4	2	1.5	12	5	1	4.5	3	ns
prot1336	318	7	2	4	4	3	2	6	12	ns
prot1337	247	4	4	5.4	5.4	7	3	7.2	1.8	ns
prot1338	381	1	2	2.4	3.6	2	1	2.4	4.8	ns
prot1339	159	2	2	0	4.5	1	2	6	1.5	ns
prot1340	205	1	1	10	2	9	12	30	24	sig
prot1341	244	3	2	7.2	12.6	2	2	9	5.4	ns
prot1342	160	2	1	0	2.4	0	2	0	1.2	ns
prot1343	288	5	1	9	1.5	2	1	4.5	3	ns
prot1344	383	3	4	2	2	5	2	6	0	ns
prot1345	206	5	1	7.2	3.6	7	1	9	5.4	ns
prot1346	703	3	0	1.2	3.6	3	1	0	1.2	ns
prot1347	238	3	5	3	0	3	3	7.5	6	ns
prot1348	366	4	3	8	2	4	1	6	0	ns
prot1349	430	3	2	3.6	3.6	9	3	5.4	10.8	sig
prot1350	637	5	1	4.8	9.6	0	1	6	3.6	ns
prot1351	141	1	2	6	4.5	3	3	1.5	6	ns
prot1352	140	2	3	6	10	3	5	6	4	ns
prot1353	431	2	1	1.8	1.8	2	5	3.6	9	ns
prot1354	969	6	2	2.4	2.4	0	4	7.2	1.2	ns
prot1355	247	3	3	3	0	3	0	3	4.5	ns
prot1356	1101	5	5	6	8	2	2	2	4	ns
prot1357	178	3	1	1.8	0	1	4	0	3.6	ns
prot1358	178	3	1	2.4	2.4	1	2	1.2	0	ns
prot1359	297	1	3	3	1.5	2	1	0	1.5	ns
prot1360	238	1	2	2	0	3	1	4	6	ns
prot1361	226	2	1	3.6	0	1	1	1.8	10.8	ns
prot1362	486	1	7	6	2.4	1	2	1.2	2.4	sig
prot1363	758	2	1	6	7.5	1	1	1.5	4.5	ns
prot1364	305	1	1	0	6	2	2	4	8	sig
prot1365	526	0	1	7.2	1.8	2	2	3.6	0	ns
prot1366	375	4	0	2.4	1.2	4	0	6	3.6	ns
prot1367	651	6	0	3	1.5	1	2	1.5	6	ns
prot1368	5934	2	3	6	0	2	2	4	8	sig
prot1369	421	2	2	5.4	5.4	0	1	0	3.6	ns
prot1370	142	2	0	1.2	3.6	1	0	3.6	1.2	ns
prot1371	1145	1	0	0	0	1	0	0	0	ns
prot1372	238	1	1	2	6	2	3	4	8	ns
prot1373	391	3	1	3.6	3.6	2	2	7.2	3.6	sig
prot1374	618	2	0	1.2	4.8	2	2	2.4	2.4	sig
prot1375	93	7	7	6	13.5	8	12	9	6	ns
prot1376	130	10	9	8	14	4	10	12	10	ns
prot1377	83	7	7	12.6	7.2	2	7	7.2	12.6	ns
prot1378	361	5	5	8.4	3.6	3	2	3.6	4.8	ns
prot1379	193	1	5	6	7.5	1	2	7.5	10.5	ns
prot1380	393	3	8	14	22	1	4	4	16	ns
prot1381	232	6	7	9	7.2	3	4	7.2	0	ns
prot1382	201	5	5	4.8	4.8	5	2	9.6	4.8	sig
prot1383	105	6	5	7.5	0	1	5	0	6	ns
prot1384	173	1	8	4	12	6	2	14	12	ns
prot1385	182	2	4	5.4	0	3	2	5.4	5.4	sig
prot1386	199	3	7	2.4	7.2	3	6	3.6	4.8	sig
prot1387	191	5	6	12	4.5	3	2	9	4.5	ns
prot1388	274	2	1	6	6	1	3	0	8	ns
prot1389	135	4	4	9	5.4	6	18	32.4	32.4	sig
prot1390	169	5	4	2.4	3.6	13	2	4.8	8.4	sig
prot1391	688	1	5	1.5	6	3	12	22.5	18	sig
prot1392	152	2	1	4	8	5	4	4	18	sig
prot1393	528	6	3	10.8	1.8	3	4	3.6	7.2	ns
prot1394	157	4	1	1.2	1.2	6	6	1.2	2.4	ns
prot1395	126	2	3	4.5	0	2	4	0	3	ns
prot1396	80	4	0	8	4	3	2	2	8	ns
prot1397	122	1	1	3.6	3.6	9	9	5.4	5.4	sig
prot1398	232	2	1	0	2.4	4	4	2.4	3.6	ns
prot1399	171	3	0	9	1.5	4	2	3	1.5	ns
prot1400	70	0	3	2	4	2	1	6	0	ns
prot1401	130	1	2	5.4	1.8	2	0	1.8	5.4	ns
prot1402	103	2	3	4.8	2.4	2	1	1.2	2.4	ns
prot1403	547	1	0	4.5	1.5	1	1	3	6	ns
prot1404	250	3	0	6	6	2	4	4	6	sig
prot1405	497	0	1	5.4	1.8	3	4	1.8	3.6	ns
prot1406	312	0	1	2.4	3.6	0	2	0	2.4	ns
prot1407	152	4	3	6	7.5	1	3	0	4.5	ns
prot1408	535	3	2	12	2	2	4	2	2	ns
prot1409	87	3	2	1.8	3.6	0	4	3.6	1.8	ns
prot1410	232	3	3	6	1.2	3	2	3.6	1.2	ns
prot1411	232	4	2	1.5	3	2	0	4.5	4.5	ns
prot1412	843	4	5	4	6	1	5	4	2	ns
prot1413	555	0	4	0	1.8	2	4	3.6	7.2	sig
prot1414	173	2	2	1.2	3.6	0	1	1.2	1.2	ns
prot1415	194	2	1	3	3	3	2	4.5	1.5	ns
prot1416	180	4	2	8	0	0	3	4	4	ns
prot1417	199	0	0	5.4	3.6	2	2	3.6	7.2	sig
prot1418	287	1	1	0	1.2	2	2	0	0	ns
prot1419	999	3	0	1.5	3	4	1	1.5	1.5	ns
prot1420	220	4	1	4	6	1	1	2	0	ns
prot1421	648	2	4	3.6	0	2	2	7.2	0	ns
prot1422	164	3	2	1.2	2.4	1	2	2.4	4.8	sig
prot1423	181	3	1	1.5	3	1	4	0	1.5	ns
prot1424	285	7	7	8	16	8	4	6	8	ns
prot1425	172	5	3	9	7.2	7	6	10.8	12.6	ns
prot1426	103	4	2	10.8	6	4	1	2.4	7.2	ns
prot1427	430	4	7	9	7.5	1	2	3	6	ns
prot1428	130	6	3	14	14	8	5	10	4	ns
prot1429	123	4	3	3.6	10.8	3	4	3.6	9	ns
prot1430	304	1	3	4.8	2.4	7	2	3.6	6	ns
prot1431	164	4	3	3	9	2	7	3	3	ns
prot1432	75	2	3	0	4	3	2	6	6	ns
prot1433	173	2	3	3.6	5.4	5	2	3.6	3.6	ns
prot1434	176	2	4	2.4	3.6	2	4	6	2.4	ns
prot1435	191	5	2	4.5	3	2	7	6	1.5	ns
prot1436	138	4	1	14	4	2	1	10	10	ns
prot1437	148	1	1	5.4	3.6	1	6	1.8	5.4	ns
prot1438	101	3	3	6	6	4	3	6	6	ns
prot1439	157	3	2	6	6	6	6	4.5	13.5	sig
prot1440	488	3	5	4	6	7	4	18	4	sig
prot1441	133	5	4	5.4	5.4	2	4	9	7.2	ns
prot1442	229	1	2	4.8	6	3	0	3.6	1.2	ns
prot1443	89	2	2	9	6	1	2	1.5	6	ns
prot1444	317	2	1	4	6	0	4	2	0	ns
prot1445	88	3	5	3.6	7.2	2	4	1.8	5.4	ns
prot1446	180	2	1	0	1.2	2	3	2.4	2.4	sig
prot1447	207	4	4	6	1.5	4	4	3	3	ns
prot1448	235	2	1	2	8	3	1	10	2	ns
prot1449	86	1	4	1.8	1.8	2	3	0	1.8	ns
prot1450	115	1	1	3.6	2.4	12	9	10.8	7.2	sig
prot1451	127	0	2	1.5	1.5	5	2	3	1.5	ns
prot1452	229	0	2	2	4	2	1	2	4	ns
prot1453	247	3	2	3.6	9	1	4	3.6	9	ns
prot1454	573	4	3	3.6	1.2	5	4	1.2	1.2	sig
prot1455	176	2	3	3	4.5	1	3	1.5	1.5	ns
prot1456	169	1	2	2	8	3	1	0	6	ns
prot1457	81	1	5	3.6	10.8	2	1	5.4	3.6	ns
prot1458	89	1	0	2.4	1.2	2	1	1.2	2.4	ns
prot1459	178	1	0	1.5	4.5	3	6	0	6	ns
prot1460	151	3	1	0	10	2	2	8	6	ns
prot1461	146	1	1	7.2	0	4	1	3.6	5.4	ns
prot1462	217	0	2	1.2	1.2	0	0	1.2	0	ns
prot1463	159	4	3	3	0	2	6	21	6	sig
prot1464	237	1	2	4	2	2	6	4	0	ns
prot1465	587	1	0	1.8	1.8	3	0	0	5.4	ns
prot1466	128	3	1	4.8	2.4	3	0	2.4	2.4	ns
prot1467	425	3	2	1.5	0	2	1	0	1.5	ns
prot1468	256	3	3	0	2	0	1	2	8	ns
prot1469	136	3	4	5.4	3.6	2	0	1.8	7.2	ns
prot1470	76	4	3	2.4	3.6	0	3	1.2	1.2	ns
prot1471	175	1	0	1.5	1.5	1	3	1.5	0	ns
prot1472	231	1	0	4	4	2	0	2	10	ns
prot1473	337	5	2	1.8	1.8	1	3	0	1.8	ns
prot1474	239	1	2	3.6	0	0	1	1.2	0	ns
prot1475	456	0	3	3	0	1	1	1.5	1.5	ns
prot1476	126	1	1	2	0	2	1	2	0	ns
prot1477	488	0	2	1.8	9	1	2	1.8	1.8	ns
prot1478	127	4	1	1.2	1.2	3	2	2.4	2.4	sig
prot1479	191	1	1	6	6	6	12	27	18	sig
prot1480	114	4	4	14	8	4	8	14	14	ns
prot1481	62	4	2	5.4	3.6	2	3	3.6	7.2	ns
prot1482	350	2	4	1.2	6	4	4	3.6	1.2	ns
prot1483	108	2	3	4.5	7.5	5	7	6	7.5	ns
prot1484	321	3	1	6	0	1	3	0	8	ns
prot1485	308	2	1	1.8	1.8	1	1	0	0	ns
prot1486	59	3	1	1.2	1.2	2	3	4.8	8.4	ns
prot1487	218	3	4	3	7.5	4	3	4.5	6	ns
prot1488	106	8	1	12	2	1	0	6	6	ns
prot1489	154	3	0	1.8	3.6	1	5	1.8	1.8	sig
prot1490	166	0	1	3.6	1.2	8	4	4.8	2.4	sig
prot1491	515	4	1	1.5	1.5	7	1	9	3	sig
prot1492	183	3	3	4	4	6	1	0	2	ns
prot1493	162	5	2	5.4	1.8	3	2	5.4	0	ns
prot1494	140	3	3	1.2	1.2	1	3	1.2	2.4	ns
prot1495	169	1	3	1.5	4.5	3	3	0	3	ns
prot1496	242	2	2	8	2	2	7	8	2	ns
prot1497	292	2	3	7.2	7.2	1	1	0	0	ns
prot1498	197	2	6	6	1.2	5	1	1.2	2.4	ns
prot1499	856	1	1	4.5	3	1	4	1.5	3	sig
prot1500	127	3	1	8	2	2	0	2	2	ns
prot1501	72	0	0	9	1.8	1	3	0	3.6	ns
prot1502	148	1	1	2.4	1.2	3	2	6	1.2	ns
prot1503	53	3	2	4.5	1.5	4	2	6	3	sig
prot1504	98	1	0	4	0	5	2	4	8	sig
prot1505	405	3	0	0	5.4	1	2	7.2	5.4	ns
prot1506	104	0	1	1.2	0	1	3	1.2	3.6	ns
prot1507	176	2	1	1.5	1.5	2	1	1.5	3	ns
prot1508	125	6	3	4	4	0	5	2	12	ns
prot1509	160	0	2	1.8	5.4	2	2	7.2	0	ns
prot1510	316	1	0	0	1.2	2	2	2.4	2.4	sig
prot1511	978	2	0	1.5	1.5	0	2	1.5	1.5	ns
prot1512	234	2	0	2	2	1	3	8	6	ns
prot1513	431	1	2	1.8	1.8	2	2	3.6	3.6	sig
prot1514	2591	1	2	2.4	3.6	5	5	0	8.4	ns
prot1515	712	4	3	6	4.5	9	3	4.5	7.5	ns
prot1516	1852	5	2	10	8	2	3	8	12	ns
prot1517	2086	5	4	12.6	7.2	5	10	3.6	7.2	ns
prot1518	1064	3	3	7.2	4.8	10	8	7.2	2.4	sig
prot1519	609	7	8	16.5	7.5	9	14	6	12	sig
prot1520	645	6	3	2	6	3	3	10	6	ns
prot1521	969	2	0	5.4	3.6	1	6	5.4	0	ns
prot1522	857	1	1	0	0	1	2	0	1.2	ns
prot1523	488	1	1	3	3	2	1	3	3	ns
prot1524	2821	3	1	0	0	1	1	2	2	ns
prot1525	512	6	6	5.4	12.6	3	9	3.6	7.2	ns
prot1526	876	3	0	2.4	3.6	1	2	1.2	4.8	ns
prot1527	543	8	1	10.5	3	4	5	4.5	7.5	ns
prot1528	809	0	6	4	8	6	5	2	10	sig
prot1529	1674	1	2	5.4	3.6	2	2	3.6	5.4	ns
prot1530	1191	0	2	1.2	0	0	1	1.2	2.4	ns
prot1531	208	6	5	1.5	3	3	2	7.5	3	ns
prot1532	437	2	4	8	8	5	3	6	4	ns
prot1533	510	3	4	3.6	0	1	6	7.2	3.6	sig
prot1534	695	4	3	2.4	2.4	1	1	4.8	3.6	ns
prot1535	227	6	2	4.5	0	3	2	7.5	4.5	ns
prot1536	700	5	2	4	12	2	1	6	4	ns
prot1537	218	2	2	3.6	1.8	2	0	3.6	1.8	ns
prot1538	423	3	4	2.4	3.6	4	2	0	4.8	ns
prot1539	873	3	3	0	1.5	0	1	7.5	3	ns
prot1540	1426	2	1	4	8	1	6	4	12	ns
prot1541	520	1	3	0	1.8	1	2	0	0	ns
prot1542	290	10	14	16.8	12	15	12	10.8	13.2	ns
prot1543	296	1	6	4.5	1.5	2	6	3	3	ns
prot1544	309	2	4	4	6	4	6	10	8	ns
prot1545	502	3	2	9	9	1	3	0	5.4	ns
prot1546	204	1	2	1.2	1.2	0	1	4.8	0	ns
prot1547	437	2	9	3	6	3	6	6	4.5	ns
prot1548	314	4	1	4	6	3	1	8	6	ns
prot1549	402	5	1	3.6	3.6	1	0	1.8	3.6	ns
prot1550	188	1	3	3.6	2.4	2	2	1.2	1.2	ns
prot1551	434	1	1	6	0	1	1	7.5	6	ns
prot1552	325	1	5	0	2	3	2	2	2	ns
prot1553	607	1	1	3.6	0	4	4	3.6	7.2	sig
prot1554	739	5	2	2.4	1.2	3	1	2.4	2.4	ns
prot1555	235	0	0	4.5	1.5	6	2	3	3	sig
prot1556	982	2	2	2	2	1	2	2	8	sig
prot1557	392	4	0	1.8	7.2	2	2	3.6	9	ns
prot1558	543	2	3	1.2	0	0	1	0	0	ns
prot1559	462	0	1	0	1.5	3	1	4.5	1.5	ns
prot1560	348	3	3	2	2	0	1	4	4	ns
prot1561	463	1	1	0	1.8	4	4	3.6	3.6	sig
prot1562	173	7	2	2.4	6	5	4	4.8	2.4	ns
prot1563	274	1	2	1.5	3	6	1	6	4.5	ns
prot1564	251	1	5	4	10	2	5	14	10	sig
prot1565	231	6	6	12.6	9	1	7	5.4	7.2	ns
prot1566	394	2	1	2.4	3.6	4	5	2.4	2.4	ns
prot1567	240	3	3	4.5	3	5	2	6	7.5	ns
prot1568	441	2	3	8	2	4	8	24	20	sig
prot1569	200	1	7	1.8	5.4	1	2	3.6	7.2	ns
prot1570	371	2	3	1.2	1.2	2	5	1.2	1.2	ns
prot1571	313	3	1	3	4.5	5	3	1.5	4.5	ns
prot1572	730	4	4	4	8	2	3	4	2	ns
prot1573	329	2	1	3.6	1.8	4	3	3.6	7.2	ns
prot1574	627	1	2	1.2	0	0	4	2.4	0	ns
prot1575	250	0	2	0	3	4	1	0	0	ns
prot1576	144	1	1	0	8	2	2	10	8	ns
prot1577	472	4	2	5.4	1.8	0	0	1.8	10.8	ns
prot1578	421	1	1	3.6	6	3	3	7.2	14.4	sig
prot1579	250	2	2	1.5	3	0	2	3	0	ns
prot1580	266	2	1	10	6	1	3	2	10	ns
prot1581	861	2	4	1.8	1.8	2	1	0	5.4	ns
prot1582	1312	0	1	3.6	3.6	2	1	7.2	1.2	ns
prot1583	493	5	3	9	1.5	4	3	0	1.5	ns
prot1584	1082	1	3	2	2	2	2	0	0	ns
prot1585	648	2	0	0	3.6	2	1	3.6	1.8	ns
prot1586	276	1	1	2.4	3.6	0	0	1.2	4.8	ns
prot1587	518	1	2	4.5	3	1	0	1.5	1.5	ns
prot1588	640	4	1	0	2	1	2	2	2	ns
prot1589	722	1	1	1.8	7.2	1	7	1.8	7.2	sig
prot1590	147	3	9	4.8	0	4	2	6	3.6	ns
prot1591	193	5	4	10.5	15	2	4	6	6	ns
prot1592	194	3	1	4	10	3	0	2	6	ns
prot1593	365	5	3	3.6	9	3	2	1.8	1.8	ns
prot1594	290	5	2	2.4	4.8	1	3	2.4	3.6	ns
prot1595	636	2	0	3	4.5	3	5	4.5	4.5	ns
prot1596	1160	1	2	6	2	2	0	0	0	ns
prot1597	641	4	2	7.2	3.6	7	2	5.4	5.4	ns
prot1598	175	1	2	6	1.2	1	2	2.4	2.4	ns
prot1599	318	1	1	4.5	4.5	2	1	4.5	1.5	ns
prot1600	424	5	0	6	4	1	1	2	4	ns
prot1601	348	2	3	3.6	10.8	2	1	3.6	0	ns
prot1602	227	2	1	0	1.2	3	2	3.6	3.6	ns
prot1603	427	2	0	3	4.5	1	3	1.5	3	ns
prot1604	268	5	0	12	2	2	3	6	0	ns
prot1605	357	0	2	5.4	3.6	1	1	1.8	1.8	ns
prot1606	174	2	1	1.2	4.8	2	3	1.2	1.2	ns
prot1607	233	1	2	7.5	4.5	9	3	4.5	9	sig
prot1608	217	2	0	4	0	0	1	4	0	ns
prot1609	980	2	1	1.8	1.8	2	2	3.6	1.8	ns
prot1610	263	4	0	4.8	2.4	2	1	1.2	0	ns
prot1611	169	0	2	3	0	0	1	0	0	ns
prot1612	178	2	0	0	2	1	4	8	2	sig
prot1613	355	1	1	0	1.8	1	1	3.6	1.8	ns
prot1614	604	0	1	3.6	2.4	1	0	0	3.6	ns
prot1615	149	0	1	4.5	1.5	1	3	3	4.5	ns
prot1616	594	1	2	0	2	3	0	0	0	ns
prot1617	257	2	1	3.6	1.8	2	2	3.6	10.8	sig
prot1618	421	2	0	0	1.2	2	1	0	1.2	ns
prot1619	712	1	0	3	7.5	1	2	1.5	1.5	ns
prot1620	423	2	0	0	4	1	0	0	8	ns
prot1621	488	1	2	0	3.6	0	1	5.4	1.8	ns
prot1622	1872	1	0	0	3.6	1	1	1.2	1.2	ns
prot1623	153	5	4	7.5	3	6	3	13.5	15	sig
prot1624	275	4	5	4	2	7	1	6	12	ns
prot1625	463	8	3	1.8	9	4	5	3.6	3.6	ns
prot1626	103	6	0	3.6	8.4	7	2	7.2	1.2	ns
prot1627	287	1	5	7.5	3	2	1	1.5	9	ns
prot1628	282	1	3	6	6	3	7	10	14	ns
prot1629	200	0	1	9	7.2	3	3	5.4	5.4	ns
prot1630	149	1	3	0	2.4	3	2	2.4	2.4	sig
prot1631	149	6	1	4.5	4.5	0	4	4.5	7.5	ns
prot1632	132	1	2	4	2	3	6	6	6	sig
prot1633	118	4	3	1.8	1.8	3	3	9	7.2	ns
prot1634	191	5	4	3.6	0	7	0	4.8	1.2	ns
prot1635	189	6	2	1.5	4.5	1	2	3	4.5	ns
prot1636	273	3	4	6	0	1	2	0	0	ns
prot1637	327	0	1	5.4	0	3	3	1.8	3.6	ns
prot1638	148	1	3	3.6	1.2	3	1	2.4	1.2	ns
prot1639	206	4	2	1.5	3	6	2	6	3	sig
prot1640	108	4	0	2	2	0	1	4	4	ns
prot1641	267	2	0	5.4	5.4	1	6	7.2	3.6	ns
prot1642	204	0	2	3.6	3.6	2	6	4.8	2.4	sig
prot1643	223	6	0	3	1.5	0	0	1.5	3	ns
prot1644	298	3	2	2	6	2	2	2	2	sig
prot1645	194	1	2	0	9	1	5	0	1.8	ns
prot1646	77	2	1	2.4	6	1	4	4.8	1.2	ns
prot1647	166	1	3	3	1.5	1	2	3	1.5	ns
prot1648	418	1	3	10	0	6	1	0	4	ns
prot1649	418	0	1	5.4	0	2	1	1.8	0	ns
prot1650	127	0	4	0	1.2	3	3	1.2	2.4	ns
prot1651	279	3	3	0	0	3	2	0	6	ns
prot1652	181	1	4	6	4	8	4	12	8	sig
prot1653	129	1	1	1.8	1.8	5	2	3.6	1.8	ns
prot1654	161	0	0	1.2	2.4	2	1	1.2	1.2	ns
prot1655	126	2	2	0	3	4	2	3	6	ns
prot1656	326	0	1	4	2	2	3	8	6	ns
prot1657	207	0	0	5.4	1.8	2	3	1.8	5.4	ns
prot1658	191	1	2	1.2	4.8	2	1	4.8	0	ns
prot1659	238	1	2	0	4.5	1	1	3	3	ns
prot1660	210	0	1	0	2	2	2	0	4	ns
prot1661	331	1	0	1.8	3.6	2	2	5.4	1.8	ns
prot1662	574	1	1	4.8	1.2	0	1	2.4	3.6	ns
prot1663	455	3	2	3	1.5	1	2	3	3	ns
prot1664	553	1	1	2	2	1	1	2	0	ns
prot1665	522	0	2	5.4	3.6	1	4	1.8	1.8	sig
prot1666	325	2	2	1.2	1.2	1	2	2.4	1.2	ns
prot1667	208	2	1	4.5	3	1	1	3	6	ns
prot1668	232	3	1	0	0	0	1	2	2	ns
prot1669	219	1	3	3.6	1.8	1	1	3.6	5.4	ns
prot1670	409	3	1	2.4	0	4	4	4.8	7.2	sig
prot1671	233	1	4	1.5	0	2	2	1.5	6	ns
prot1672	772	0	1	0	0	2	1	10	2	ns
prot1673	360	4	4	5.4	1.8	6	6	3.6	3.6	sig
prot1674	439	2	1	3.6	1.2	0	3	1.2	1.2	ns
prot1675	442	0	1	0	3	1	0	4.5	1.5	ns
prot1676	138	1	0	4	8	1	1	4	0	ns
prot1677	106	2	1	0	3.6	0	0	0	3.6	ns
prot1678	370	1	1	2.4	3.6	4	2	1.2	1.2	ns
prot1679	629	2	2	0	6	1	3	0	3	ns
prot1680	187	2	1	2	2	1	2	4	8	sig
prot1681	596	3	0	0	0	2	1	0	0	ns
prot1682	255	1	0	0	1.2	0	1	0	2.4	ns
prot1683	92	5	7	10.5	4.5	5	5	9	9	ns
prot1684	171	5	2	8	6	12	6	36	30	sig
prot1685	165	5	3	9	5.4	5	4	7.2	14.4	sig
prot1686	148	4	4	2.4	6	1	5	3.6	4.8	ns
prot1687	229	1	3	3	3	3	4	1.5	4.5	ns
prot1688	123	3	7	8	4	2	3	4	8	ns
prot1689	77	2	0	1.8	1.8	0	1	3.6	1.8	ns
prot1690	465	1	4	1.2	1.2	0	1	3.6	1.2	ns
prot1691	279	2	3	0	3	2	0	1.5	4.5	ns
prot1692	278	0	2	0	2	1	3	2	8	ns
prot1693	119	1	2	3.6	1.8	1	3	1.8	1.8	ns
prot1694	148	1	2	2.4	2.4	2	2	2.4	6	sig
prot1695	72	1	0	6	4.5	0	1	1.5	1.5	ns
prot1696	353	4	2	8	8	2	1	8	2	ns
prot1697	196	1	2	1.8	5.4	1	1	0	1.8	ns
prot1698	174	5	1	2.4	3.6	2	4	4.8	4.8	ns
prot1699	126	1	2	3	6	1	1	3	3	sig
prot1700	235	3	3	6	8	1	3	4	0	ns
prot1701	235	1	0	5.4	0	4	1	3.6	3.6	ns
prot1702	110	3	0	0	2.4	1	0	0	0	ns
prot1703	188	3	2	4.5	1.5	0	0	1.5	1.5	ns
prot1704	225	0	2	0	2	2	1	2	0	ns
prot1705	138	3	2	0	1.8	0	1	1.8	1.8	ns
prot1706	174	3	2	0	3.6	7	2	2.4	2.4	ns
prot1707	672	2	1	3	3	2	7	3	6	sig
prot1708	84	0	0	2	0	3	2	2	2	ns
prot1709	107	3	0	0	3.6	0	1	3.6	1.8	ns
prot1710	146	5	3	2.4	2.4	2	1	4.8	2.4	ns
prot1711	183	3	3	4.5	0	3	1	0	3	ns
prot1712	555	3	1	0	0	1	0	2	4	ns
prot1713	467	1	2	3.6	5.4	1	1	5.4	0	ns
prot1714	265	2	2	0	0	1	1	1.2	0	ns
prot1715	598	3	4	0	0	1	2	4.5	0	ns
prot1716	317	3	0	4	2	2	0	2	4	ns
prot1717	196	1	1	0	3.6	1	3	1.8	0	ns
prot1718	267	1	1	0	2.4	2	2	2.4	4.8	sig
prot1719	612	0	1	1.5	3	0	0	3	1.5	ns
prot1720	62	1	0	2	0	0	1	4	8	ns
prot1721	77	0	0	1.8	0	4	0	1.8	1.8	ns
prot1722	68	0	0	1.2	1.2	1	2	1.2	1.2	sig
prot1723	632	1	2	1.5	1.5	2	3	1.5	1.5	ns
prot1724	230	1	1	4	0	2	4	4	4	sig
prot1725	133	1	0	5.4	1.8	0	4	3.6	0	ns
prot1726	334	1	0	1.2	1.2	1	1	1.2	1.2	sig
prot1727	311	0	1	0	3	2	2	3	0	ns
prot1728	563	0	0	2	4	0	2	2	2	ns
prot1729	327	4	2	0	0	1	1	0	1.8	ns
prot1730	144	3	3	0	2.4	2	3	3.6	4.8	ns
prot1731	668	2	3	1.5	1.5	3	2	9	3	sig
prot1732	85	1	0	0	0	3	3	2	0	ns
prot1733	102	0	2	3.6	0	2	1	1.8	1.8	sig
prot1734	508	1	0	0	1.2	0	1	1.2	1.2	ns
prot1735	226	4	1	3	0	0	0	0	0	ns
prot1736	676	2	1	2	4	1	1	0	0	ns
prot1737	539	0	1	1.8	0	3	0	1.8	1.8	ns
prot1738	295	0	0	0	0	0	0	0	2.4	ns
prot1739	224	1	0	1.5	0	2	2	3	4.5	ns
prot1740	2292	1	0	0	0	1	1	2	2	sig
prot1741	170	4	6	7.2	3.6	1	3	7.2	3.6	ns
prot1742	134	4	2	3.6	1.2	5	3	3.6	3.6	ns
prot1743	255	5	2	4.5	1.5	1	0	3	4.5	ns
prot1744	304	2	1	6	4	4	5	8	10	ns
prot1745	237	2	2	5.4	1.8	1	2	1.8	1.8	ns
prot1746	105	1	1	1.2	2.4	0	2	4.8	1.2	ns
prot1747	69	3	1	0	4.5	6	0	6	3	ns
prot1748	247	1	2	4	4	3	2	0	6	ns
prot1749	99	5	3	1.8	10.8	5	4	1.8	0	ns
prot1750	116	2	1	4.8	2.4	3	3	2.4	2.4	ns
prot1751	152	2	0	3	1.5	1	1	1.5	1.5	ns
prot1752	225	4	3	2	0	3	0	0	8	ns
prot1753	147	3	0	5.4	0	9	4	3.6	7.2	sig
prot1754	125	4	2	2.4	0	3	0	2.4	2.4	ns
prot1755	90	4	1	1.5	3	0	4	3	0	ns
prot1756	237	4	2	4	8	3	2	4	0	ns
prot1757	66	4	4	9	1.8	2	2	5.4	1.8	ns
prot1758	264	0	3	1.2	0	1	1	1.2	1.2	ns
prot1759	137	1	1	3	1.5	2	4	1.5	7.5	ns
prot1760	511	0	1	4	4	1	2	8	0	ns
prot1761	141	0	4	1.8	0	1	2	1.8	1.8	ns
prot1762	280	1	2	1.2	1.2	2	1	0	0	ns
prot1763	302	1	0	0	1.5	2	3	6	4.5	ns
prot1764	74	2	2	0	0	0	3	0	4	ns
prot1765	171	3	1	7.2	3.6	2	8	3.6	3.6	sig
prot1766	95	1	1	1.2	2.4	0	2	1.2	2.4	ns
prot1767	367	2	1	1.5	1.5	2	2	3	3	sig
prot1768	144	4	2	2	2	0	2	0	8	ns
prot1769	664	1	0	3.6	5.4	1	1	3.6	1.8	ns
prot1770	179	2	1	1.2	0	0	3	1.2	0	ns
prot1771	114	0	2	1.5	1.5	1	2	3	1.5	ns
prot1772	161	2	2	2	0	1	2	6	0	ns
prot1773	205	2	2	0	5.4	3	1	0	0	ns
prot1774	305	2	1	0	0	3	5	0	1.2	ns
prot1775	416	2	1	1.5	4.5	9	3	4.5	4.5	sig
prot1776	397	1	0	2	2	2	2	2	6	ns
prot1777	224	3	5	1.8	3.6	1	0	1.8	5.4	ns
prot1778	314	0	3	1.2	2.4	6	9	3.6	3.6	sig
prot1779	174	2	2	3	0	4	0	3	1.5	ns
prot1780	416	1	1	2	4	0	4	2	0	ns
prot1781	131	3	1	1.8	0	2	1	3.6	0	ns
prot1782	107	1	2	3.6	0	1	2	0	0	ns
prot1783	163	1	0	3	1.5	2	0	4.5	4.5	ns
prot1784	564	1	1	4	4	2	2	2	2	ns
prot1785	208	2	0	3.6	0	2	3	3.6	0	ns
prot1786	135	2	1	1.2	0	2	0	0	0	ns
prot1787	3394	2	2	6	6	6	2	4.5	12	sig
prot1788	1957	0	2	4	8	0	4	0	2	ns
prot1789	1088	2	2	5.4	5.4	1	0	0	3.6	ns
prot1790	424	1	4	2.4	1.2	6	4	4.8	3.6	ns
prot1791	1035	2	3	6	3	1	3	3	0	ns
prot1792	926	2	2	2	4	2	1	0	4	ns
prot1793	1669	2	1	1.8	1.8	1	1	0	0	ns
prot1794	201	1	1	3.6	2.4	1	3	3.6	1.2	ns
prot1795	539	1	4	6	0	3	1	3	0	ns
prot1796	638	0	2	4	0	0	1	0	0	ns
prot1797	225	2	7	5.4	10.8	2	10	5.4	7.2	ns
prot1798	319	1	1	0	7.2	4	5	3.6	4.8	ns
prot1799	520	4	4	1.5	3	1	1	4.5	1.5	ns
prot1800	785	4	8	8	4	4	2	4	2	ns
prot1801	629	5	2	7.2	5.4	4	0	0	1.8	ns
prot1802	341	1	3	2.4	1.2	0	3	2.4	3.6	ns
prot1803	412	0	1	1.5	1.5	1	2	0	1.5	ns
prot1804	308	0	0	2	2	1	1	0	6	ns
prot1805	743	0	0	1.8	1.8	4	2	5.4	3.6	sig
prot1806	470	0	1	0	1.2	1	3	2.4	1.2	ns
prot1807	1140	0	1	0	1.5	0	0	0	1.5	ns
prot1808	1466	1	0	2	0	1	0	0	0	ns
prot1809	254	1	2	3.6	3.6	1	2	5.4	10.8	ns
prot1810	257	8	2	3.6	2.4	8	2	4.8	9.6	sig
prot1811	375	2	2	3	6	1	0	4.5	0	ns
prot1812	1882	3	1	0	4	2	1	4	8	ns
prot1813	1300	0	1	5.4	1.8	1	0	1.8	5.4	ns
prot1814	444	4	1	2.4	0	2	3	2.4	1.2	ns
prot1815	832	1	2	4.5	0	2	3	0	0	ns
prot1816	582	2	1	2	4	0	1	4	4	ns
prot1817	280	0	0	0	0	1	1	0	1.8	ns
prot1818	1244	1	2	1.2	0	2	1	2.4	0	ns
prot1819	276	3	3	4.5	3	0	3	1.5	0	ns
prot1820	623	1	0	6	2	2	2	4	8	sig
prot1821	450	0	0	0	0	9	3	5.4	5.4	sig
prot1822	247	0	0	0	1.2	1	1	1.2	2.4	ns
prot1823	387	0	1	1.5	1.5	2	2	0	3	ns
prot1824	662	2	1	4	4	2	0	0	4	ns
prot1825	743	0	0	0	1.8	0	1	0	0	ns
prot1826	874	0	1	2.4	2.4	0	1	0	2.4	ns
prot1827	1301	0	0	1.5	0	1	1	0	0	ns
prot1828	274	3	5	2	6	3	3	6	2	ns
prot1829	551	2	3	3.6	1.8	4	2	7.2	1.8	ns
prot1830	447	0	2	3.6	2.4	2	1	0	3.6	ns
prot1831	154	1	1	1.5	6	0	3	7.5	6	ns
prot1832	210	1	4	8	8	2	2	4	4	sig
prot1833	290	1	4	7.2	3.6	4	2	3.6	7.2	sig
prot1834	220	0	0	1.2	2.4	5	1	1.2	1.2	ns
prot1835	184	0	3	6	1.5	2	3	1.5	7.5	ns
prot1836	168	1	0	0	0	2	7	4	4	sig
prot1837	102	2	0	3.6	3.6	2	3	1.8	0	ns
prot1838	327	3	3	3.6	1.2	4	2	1.2	2.4	ns
prot1839	962	2	1	1.5	6	0	4	1.5	3	ns
prot1840	556	0	2	2	4	4	0	6	6	ns
prot1841	374	3	0	3.6	3.6	2	4	0	3.6	ns
prot1842	728	4	3	2.4	1.2	4	3	2.4	0	ns
prot1843	243	2	1	3	4.5	5	2	1.5	3	ns
prot1844	127	0	3	0	4	2	2	0	2	ns
prot1845	519	0	1	0	5.4	5	3	5.4	5.4	ns
prot1846	492	1	5	2.4	4.8	4	1	0	0	ns
prot1847	233	1	1	3	0	3	2	4.5	1.5	ns
prot1848	287	1	2	0	0	3	1	12	4	ns
prot1849	337	2	1	5.4	1.8	2	3	5.4	5.4	sig
prot1850	404	0	3	1.2	3.6	1	1	1.2	2.4	sig
prot1851	3175	0	0	1.5	0	0	1	1.5	0	ns
prot1852	243	0	0	2	2	0	2	2	0	ns
prot1853	275	0	2	0	0	3	0	0	0	ns
prot1854	648	5	1	1.2	0	3	3	4.8	2.4	sig
prot1855	172	0	2	0	0	3	0	4.5	0	ns
prot1856	283	2	2	0	0	2	3	0	2	ns
prot1857	159	1	2	1.8	5.4	6	9	5.4	10.8	sig
prot1858	372	1	1	3.6	4.8	3	3	7.2	10.8	sig
prot1859	174	5	1	6	6	1	2	4.5	1.5	ns
prot1860	182	2	3	0	4	2	1	10	12	ns
prot1861	251	3	2	1.8	1.8	1	3	7.2	7.2	ns
prot1862	1009	3	4	3.6	0	1	1	2.4	3.6	ns
prot1863	233	0	1	0	0	3	12	4.5	4.5	sig
prot1864	158	5	2	6	4	2	2	8	8	sig
prot1865	200	5	1	9	3.6	4	1	3.6	1.8	ns
prot1866	292	2	2	2.4	3.6	4	1	2.4	4.8	sig
prot1867	399	0	1	3	3	3	0	1.5	4.5	ns
prot1868	229	1	2	0	2	0	4	10	6	ns
prot1869	228	4	3	0	3.6	3	1	5.4	5.4	ns
prot1870	445	2	1	1.2	2.4	1	1	1.2	2.4	ns
prot1871	334	0	1	1.5	4.5	4	0	0	0	ns
prot1872	848	1	0	2	0	1	1	4	4	ns
prot1873	151	1	3	1.8	5.4	7	1	5.4	5.4	ns
prot1874	1410	1	3	2.4	1.2	0	1	2.4	4.8	ns
prot1875	164	2	0	1.5	1.5	0	0	3	0	ns
prot1876	114	1	2	6	2	1	4	2	2	ns
prot1877	262	1	2	0	0	1	1	10.8	3.6	ns
prot1878	174	2	1	0	4.8	0	1	1.2	3.6	ns
prot1879	987	4	1	4.5	1.5	2	2	4.5	3	sig
prot1880	170	3	4	2	4	2	1	2	2	ns
prot1881	399	0	2	1.8	0	1	2	3.6	0	ns
prot1882	504	3	3	6	0	1	2	4.8	2.4	ns
prot1883	359	2	2	1.5	3	1	2	1.5	7.5	ns
prot1884	85	1	2	2	4	2	2	4	8	sig
prot1885	186	1	2	5.4	1.8	2	3	0	0	ns
prot1886	231	3	2	0	0	2	2	2.4	4.8	sig
prot1887	161	1	1	3	1.5	0	0	3	4.5	ns
prot1888	296	1	1	2	0	1	1	2	8	ns
prot1889	362	0	1	3.6	3.6	2	1	1.8	0	ns
prot1890	492	1	1	3.6	0	0	2	1.2	0	ns
prot1891	240	0	2	1.5	1.5	3	0	1.5	0	ns
prot1892	587	1	2	0	6	2	1	6	4	ns
prot1893	523	1	0	0	5.4	0	0	3.6	1.8	ns
prot1894	979	0	0	1.2	0	0	0	0	1.2	ns
prot1895	2381	1	1	0	0	2	3	1.5	0	ns
prot1896	246	1	0	0	2	3	0	2	2	ns
prot1897	309	2	1	1.8	0	2	2	3.6	3.6	sig
prot1898	214	0	1	1.2	0	1	1	1.2	1.2	sig
prot1899	659	1	0	0	6	0	1	0	1.5	ns
prot1900	185	1	2	0	0	2	2	4	4	sig
prot1901	201	2	3	0	3.6	0	2	0	1.8	ns
prot1902	464	2	1	0	0	0	1	1.2	1.2	ns
prot1903	298	1	2	0	1.5	2	3	1.5	3	ns
prot1904	502	1	1	4	2	4	2	10	4	sig
prot1905	295	0	2	3.6	1.8	3	0	0	3.6	ns
prot1906	1921	0	2	0	0	3	1	1.2	0	ns
prot1907	900	0	2	0	1.5	0	0	1.5	3	ns
prot1908	1567	1	2	0	4	0	0	0	0	ns
prot1909	659	0	2	0	1.8	0	1	0	0	ns
prot1910	909	2	1	2.4	0	2	2	2.4	2.4	sig
prot1911	193	0	1	3	1.5	2	0	0	3	ns
prot1912	431	0	0	0	2	0	0	2	2	ns
prot1913	118	2	1	1.8	0	2	2	3.6	3.6	sig
prot1914	229	4	0	4.8	1.2	2	8	7.2	14.4	sig
prot1915	232	6	0	6	0	5	3	0	1.5	ns
prot1916	267	1	2	2	2	1	6	6	8	ns
prot1917	266	4	1	3.6	5.4	3	1	5.4	3.6	ns
prot1918	183	2	2	2.4	0	0	1	2.4	1.2	ns
prot1919	909	3	2	3	4.5	1	2	9	7.5	ns
prot1920	219	2	3	2	2	0	1	2	0	ns
prot1921	141	1	3	3.6	3.6	1	5	3.6	3.6	ns
prot1922	154	1	6	3.6	2.4	2	2	6	2.4	sig
prot1923	243	0	2	3	0	3	0	6	0	ns
prot1924	135	1	4	4	4	3	3	2	4	ns
prot1925	315	2	0	0	5.4	3	2	1.8	3.6	ns
prot1926	517	1	1	0	0	3	0	2.4	3.6	ns
prot1927	127	0	2	6	1.5	3	2	3	4.5	ns
prot1928	439	0	0	4	0	9	9	12	18	sig
prot1929	398	0	0	3.6	1.8	0	1	1.8	0	ns
prot1930	462	2	0	2.4	2.4	1	0	2.4	1.2	ns
prot1931	202	1	0	1.5	3	2	2	6	3	sig
prot1932	114	0	1	4	0	0	3	0	0	ns
prot1933	137	1	1	3.6	3.6	0	2	7.2	0	ns
prot1934	124	1	0	0	1.2	2	0	1.2	1.2	ns
prot1935	641	2	2	3	1.5	0	1	1.5	1.5	ns
prot1936	415	7	3	0	2	1	1	4	4	ns
prot1937	448	1	0	0	1.8	2	2	3.6	3.6	sig
prot1938	572	3	1	0	0	1	2	1.2	3.6	ns
prot1939	819	2	2	1.5	0	3	3	4.5	4.5	sig
prot1940	365	1	0	2	2	0	2	6	2	ns
prot1941	600	2	0	3.6	3.6	2	2	1.8	1.8	ns
prot1942	692	1	2	2.4	0	2	2	2.4	2.4	sig
prot1943	244	0	4	3	1.5	2	4	1.5	1.5	ns
prot1944	203	0	1	2	0	2	0	4	2	ns
prot1945	383	1	1	1.8	3.6	2	2	0	10.8	ns
prot1946	208	1	1	1.2	3.6	5	2	4.8	2.4	sig
prot1947	292	4	0	0	0	0	0	1.5	1.5	ns
prot1948	288	0	0	4	0	2	2	4	4	sig
prot1949	111	2	1	1.8	1.8	2	0	1.8	5.4	ns
prot1950	309	2	2	2.4	3.6	0	1	4.8	0	ns
prot1951	555	0	1	0	1.5	1	0	0	1.5	ns
prot1952	719	3	0	0	0	2	0	2	8	ns
prot1953	548	1	3	5.4	1.8	1	0	1.8	0	ns
prot1954	209	2	0	0	2.4	2	1	1.2	0	ns
prot1955	561	4	1	4.5	0	2	0	0	0	ns
prot1956	575	2	0	2	6	0	0	2	0	ns
prot1957	193	1	1	7.2	3.6	3	0	1.8	0	ns
prot1958	476	1	2	3.6	0	4	0	1.2	0	ns
prot1959	426	1	0	0	1.5	1	1	1.5	3	ns
prot1960	210	2	0	2	0	2	2	4	2	ns
prot1961	167	1	0	5.4	0	0	0	3.6	1.8	ns
prot1962	255	2	4	1.2	0	1	1	1.2	3.6	ns
prot1963	259	1	0	0	0	1	0	1.5	0	ns
prot1964	828	1	0	2	6	1	1	2	0	ns
prot1965	491	1	0	0	1.8	2	0	0	3.6	ns
prot1966	116	2	1	1.2	3.6	2	1	0	0	ns
prot1967	392	0	0	0	1.5	4	2	3	3	sig
prot1968	278	0	0	0	4	2	2	4	4	sig
prot1969	275	0	1	0	3.6	0	1	0	1.8	ns
prot1970	542	0	2	1.2	1.2	1	1	1.2	0	ns
prot1971	303	1	2	1.5	1.5	0	1	1.5	1.5	ns
prot1972	206	1	1	2	0	0	3	2	6	ns
prot1973	575	2	1	1.8	1.8	1	0	3.6	1.8	ns
prot1974	882	1	0	3.6	0	0	1	1.2	0	ns
prot1975	503	1	1	0	0	1	0	1.5	1.5	ns
prot1976	350	0	1	2	0	1	1	2	4	sig
prot1977	277	1	1	1.8	0	0	1	0	1.8	ns
prot1978	251	1	1	0	0	0	0	1.2	0	ns
prot1979	223	0	1	0	0	2	0	0	0	ns
prot1980	109	1	2	4	10	3	2	12	0	ns
prot1981	1093	5	2	1.8	1.8	1	3	0	5.4	ns
prot1982	123	2	1	3.6	2.4	1	3	2.4	1.2	ns
prot1983	160	0	1	1.5	1.5	5	4	3	6	sig
prot1984	160	3	0	4	2	1	1	4	0	ns
prot1985	433	2	0	1.8	0	0	2	3.6	0	ns
prot1986	214	1	1	3.6	1.2	4	4	1.2	1.2	sig
prot1987	114	1	2	1.5	4.5	2	2	1.5	1.5	ns
prot1988	178	2	0	4	4	9	3	18	6	sig
prot1989	248	1	1	0	1.8	4	4	3.6	7.2	sig
prot1990	49	1	1	2.4	2.4	0	2	1.2	2.4	ns
prot1991	86	1	4	3	4.5	1	5	1.5	1.5	ns
prot1992	335	2	1	2	2	0	1	2	2	ns
prot1993	171	1	4	9	0	2	2	3.6	7.2	sig
prot1994	214	4	1	1.2	1.2	1	1	2.4	0	ns
prot1995	108	1	0	0	0	0	0	1.5	1.5	ns
prot1996	115	2	3	0	0	2	3	6	4	sig
prot1997	96	1	1	3.6	3.6	4	3	3.6	7.2	ns
prot1998	82	0	2	1.2	0	4	2	4.8	6	sig
prot1999	365	0	2	3	1.5	1	1	1.5	6	sig
[truncated: 1,549 more rows]
