# Supplementary material for: Protein complex-based analysis is resistant to the obfuscating consequences of batch effects --- a case study in clinical proteomics
Source: BMC Genomics. 2017 Mar 14;18(Suppl 2):142. doi: 10.1186/s12864-017-3490-3 (PMC5374662; doi:10.1186/s12864-017-3490-3)
Supplement: Supplementary file 2 — Simulated data D2.2H. (ZIP 3730 kb) [file 12864_2017_3490_MOESM2_ESM.zip › D2.2.309.txt]

protLen	X0	X0.1	X0.2	X0.3	X1	X1.1	X1.2	X1.3	sig
prot1	1338	903	885	1780	1834	936	909	1768	1840	ns
prot2	2199	28	32	63	48	37	31	63	52.5	sig
prot3	1538	37	32	111	78	38	30	99	114	ns
prot4	2319	26	26	14.4	31.2	28	18	18	33.6	ns
prot5	1392	47	39	102	90	50	50	102	96	ns
prot6	1985	35	26	42	49.5	29	25	39	31.5	ns
prot7	1262	52	48	141	129	53	47	162	126	ns
prot8	3862	20	17	16.8	22.8	28	32	26.4	33.6	sig
prot9	1295	43	53	96	102	40	44	98	96	ns
prot10	4287	12	11	19.5	15	22	11	16.5	7.5	ns
prot11	1277	31	57	129	129	37	48	141	114	ns
prot12	3587	7	10	9.6	7.2	20	10	16.8	12	sig
prot13	774	70	71	124	126	66	56	158	170	ns
prot14	1960	1	7	7.5	12	3	8	9	7.5	ns
prot15	858	63	57	192	189	60	63	183	189	ns
prot16	693	82	77	110.4	98.4	84	86	90	80.4	ns
prot17	748	49	62	156	146	59	66	110	130	ns
prot18	875	40	48	61.5	85.5	114	108	153	234	sig
prot19	1755	14	14	12	33	18	12	48	30	ns
prot20	839	44	48	39.6	37.2	88	59	69.6	92.4	sig
prot21	857	30	32	58	56	29	29	52	76	ns
prot22	1248	26	20	46.5	48	23	20	39	33	ns
prot23	1308	21	23	72	69	21	16	60	45	ns
prot24	1260	19	15	24	19.2	24	33	39.6	46.8	sig
prot25	1487	8	8	16	16	10	8	20	18	ns
prot26	477	82	75	108	118.5	144	120	216	157.5	sig
prot27	1324	18	27	105	99	21	24	69	81	ns
prot28	997	15	13	15.6	15.6	19	23	18	13.2	ns
prot29	623	108	105	224	250	98	106	204	208	ns
prot30	657	111	98	124.5	142.5	99	94	160.5	133.5	ns
prot31	1735	11	9	33	18	13	13	24	48	ns
prot32	904	9	13	14.4	13.2	13	19	26.4	21.6	sig
prot33	446	206	193	412	408	192	198	368	440	ns
prot34	262	206	191	283.5	295.5	176	177	288	313.5	ns
prot35	682	101	102	351	312	110	115	339	315	ns
prot36	742	39	45	72	64.8	112	80	100.8	108	sig
prot37	630	39	45	78	78	92	76	160	136	sig
prot38	672	23	31	54	54	38	22	40.5	48	ns
prot39	1056	33	24	69	81	38	37	63	87	ns
prot40	1098	20	16	26.4	26.4	28	22	26.4	27.6	ns
prot41	1192	9	10	28	20	12	8	26	22	ns
prot42	1888	12	14	22.5	15	12	10	13.5	13.5	ns
prot43	500	165	172	477	462	189	162	501	513	ns
prot44	610	62	59	82.8	58.8	56	58	70.8	61.2	ns
prot45	543	30	26	72	66	43	40	44	64	ns
prot46	685	30	21	70.5	36	31	36	36	46.5	ns
prot47	546	16	23	90	45	34	20	81	105	ns
prot48	1311	13	12	18	12	12	9	15.6	18	ns
prot49	1047	11	14	18	26	12	17	28	18	ns
prot50	491	131	131	216	184.5	142	122	223.5	183	ns
prot51	654	74	91	234	213	84	78	246	213	ns
prot52	639	68	54	67.2	75.6	53	60	69.6	76.8	ns
prot53	740	55	38	98	120	54	62	126	106	ns
prot54	1143	23	26	28.5	33	9	19	21	37.5	ns
prot55	966	23	18	39	75	21	16	57	42	ns
prot56	1042	13	11	19.2	10.8	18	16	16.8	13.2	sig
prot57	2166	7	8	16	18	16	16	40	18	sig
prot58	443	25	31	49.5	48	31	34	42	43.5	ns
prot59	589	29	26	66	69	36	46	132	126	sig
prot60	740	21	28	24	31.2	13	21	32.4	25.2	ns
prot61	532	21	20	34	38	14	19	42	42	ns
prot62	740	5	11	12	18	13	6	13.5	6	ns
prot63	727	5	8	36	24	9	12	45	27	ns
prot64	1585	4	7	4.8	7.2	4	8	7.2	7.2	ns
prot65	479	225	218	448	410	286	307	660	564	sig
prot66	364	186	178	220.5	226.5	158	139	229.5	255	ns
prot67	433	161	154	492	453	160	139	462	492	ns
prot68	346	140	146	170.4	180	132	142	186	175.2	ns
prot69	545	100	100	180	170	88	88	206	190	ns
prot70	472	74	78	121.5	106.5	82	84	163.5	135	sig
prot71	478	46	48	165	174	59	50	153	147	ns
prot72	413	63	44	55.2	45.6	54	44	50.4	57.6	ns
prot73	496	30	42	86	68	42	40	84	86	ns
prot74	630	36	31	55.5	46.5	43	36	54	46.5	ns
prot75	544	23	21	51	84	20	20	60	75	ns
prot76	880	13	16	10.8	12	17	16	13.2	16.8	sig
prot77	684	8	5	20	28	8	8	16	14	ns
prot78	988	6	5	22.5	21	10	9	16.5	21	ns
prot79	430	53	71	183	231	56	77	249	213	ns
prot80	707	22	35	34.8	39.6	26	19	37.2	37.2	ns
prot81	418	21	31	60	54	21	20	44	60	ns
prot82	820	20	12	25.5	30	5	13	21	12	ns
prot83	1450	18	5	24	36	10	14	27	42	sig
prot84	500	67	86	88.8	88.8	72	86	110.4	96	ns
prot85	451	59	57	120	116	51	58	116	100	ns
prot86	757	28	30	39	42	35	31	48	34.5	ns
prot87	539	24	22	96	66	41	50	120	108	sig
prot88	455	17	23	21.6	19.2	24	14	16.8	21.6	ns
prot89	646	11	16	26	30	17	12	40	26	ns
prot90	533	6	12	13.5	16.5	9	4	16.5	12	ns
prot91	1101	7	4	15	18	2	5	9	15	ns
prot92	375	186	168	195.6	216	292	283	384	434.4	sig
prot93	477	97	118	228	238	119	124	254	214	ns
prot94	440	90	79	106.5	105	62	81	82.5	93	ns
prot95	445	73	69	183	228	92	92	393	453	sig
prot96	373	44	41	48	60	42	65	62.4	51.6	ns
prot97	606	24	26	66	60	34	35	68	62	sig
prot98	343	13	24	43.5	31.5	16	31	39	37.5	ns
prot99	403	28	18	42	69	19	22	63	69	ns
prot100	591	22	27	21.6	21.6	18	20	26.4	22.8	ns
prot101	641	16	12	26	26	13	10	16	16	ns
prot102	583	7	13	15	15	13	14	22.5	21	ns
prot103	544	8	7	24	18	13	8	36	27	ns
prot104	2137	5	1	7.2	7.2	9	4	13.2	7.2	ns
prot105	375	52	44	80	86	36	31	84	90	ns
prot106	454	43	40	63	63	44	36	66	79.5	ns
prot107	472	39	31	84	90	26	33	102	84	ns
prot108	517	34	25	38.4	33.6	29	38	34.8	44.4	ns
prot109	464	28	24	42	62	22	30	44	48	ns
prot110	637	11	18	27	27	24	24	22.5	30	ns
prot111	423	28	16	69	63	16	16	45	54	ns
prot112	414	7	16	19.2	16.8	13	13	18	10.8	ns
prot113	898	19	13	30	30	23	11	36	32	ns
prot114	498	21	5	31.5	13.5	16	8	25.5	15	ns
prot115	580	15	15	48	30	24	22	78	66	sig
prot116	448	12	11	13.2	8.4	10	10	8.4	4.8	ns
prot117	569	9	6	12	10	9	14	22	20	ns
prot118	1032	7	8	10.5	9	7	5	7.5	12	ns
prot119	357	98	97	270	264	102	114	258	282	ns
prot120	231	56	52	63.6	84	63	48	73.2	66	ns
prot121	372	44	47	84	88	74	81	140	126	sig
prot122	375	40	51	75	72	41	44	69	73.5	ns
prot123	507	39	46	132	114	27	37	180	132	ns
prot124	411	26	36	40.8	48	26	37	32.4	30	ns
prot125	374	18	14	52	42	15	27	52	30	ns
prot126	827	9	13	19.5	27	11	15	19.5	21	ns
prot127	774	14	19	42	39	9	18	33	48	ns
prot128	576	8	4	3.6	10.8	5	6	9.6	10.8	ns
prot129	413	13	9	18	20	15	6	28	44	ns
prot130	569	10	14	19.5	13.5	6	3	15	13.5	ns
prot131	590	10	8	33	30	10	10	45	30	ns
prot132	774	9	7	14.4	6	10	9	12	4.8	ns
prot133	1023	21	9	18	16	11	7	18	16	ns
prot134	803	4	7	12	9	4	5	1.5	3	ns
prot135	242	59	61	171	153	50	60	162	180	ns
prot136	439	66	68	63.6	63.6	69	75	91.2	110.4	sig
prot137	318	48	56	140	126	55	49	100	102	ns
prot138	278	59	48	90	94.5	67	49	70.5	75	ns
prot139	309	43	43	144	141	42	53	147	123	ns
prot140	568	37	40	44.4	44.4	44	48	50.4	51.6	sig
prot141	316	39	28	58	50	38	25	62	70	ns
prot142	283	27	23	36	43.5	27	27	37.5	27	ns
prot143	608	19	28	72	63	22	27	78	90	ns
prot144	673	15	16	21.6	28.8	25	16	28.8	16.8	ns
prot145	414	30	15	54	38	15	18	42	48	ns
prot146	707	14	21	24	33	8	17	28.5	24	ns
prot147	406	16	15	48	48	22	18	87	69	sig
prot148	510	15	9	13.2	14.4	15	14	22.8	9.6	ns
prot149	500	11	11	26	18	14	7	22	20	ns
prot150	350	12	8	21	12	13	7	10.5	19.5	ns
prot151	683	13	9	36	36	25	17	66	51	ns
prot152	569	11	11	13.2	13.2	9	16	15.6	8.4	ns
prot153	450	8	14	12	26	13	8	18	32	ns
prot154	399	8	10	4.5	9	10	8	9	12	ns
prot155	713	8	9	21	27	13	10	15	30	ns
prot156	564	13	9	14.4	18	7	14	12	15.6	ns
prot157	1149	9	9	16	10	6	7	14	18	ns
prot158	721	5	8	6	12	15	27	27	9	sig
prot159	260	183	198	561	507	198	173	594	558	ns
prot160	372	147	134	156	172.8	131	135	166.8	190.8	ns
prot161	297	94	106	154	170	91	96	194	160	ns
prot162	276	35	50	79.5	96	76	70	112.5	108	sig
prot163	480	27	33	93	117	33	31	114	90	ns
prot164	299	24	23	30	38.4	22	21	32.4	36	ns
prot165	317	21	20	58	44	23	23	56	52	ns
prot166	437	21	24	28.5	34.5	15	23	30	43.5	ns
prot167	537	23	16	45	54	40	30	90	120	sig
prot168	228	13	14	24	22.8	19	15	26.4	20.4	ns
prot169	289	17	19	42	44	28	22	32	30	ns
prot170	341	22	10	30	36	18	15	28.5	25.5	ns
prot171	445	20	21	30	36	18	10	48	69	ns
prot172	458	16	17	19.2	12	48	42	28.8	54	sig
prot173	450	11	17	28	22	10	9	28	26	ns
prot174	588	12	19	19.5	27	20	10	31.5	24	ns
prot175	761	12	13	30	45	18	7	42	27	ns
prot176	519	13	10	12	8.4	14	11	20.4	9.6	sig
prot177	1216	14	4	8	14	9	11	16	16	ns
prot178	605	14	4	13.5	16.5	4	11	12	7.5	ns
prot179	748	6	6	27	24	8	10	18	36	ns
prot180	460	10	3	20.4	19.2	13	7	7.2	14.4	ns
prot181	645	0	8	22	16	12	9	22	18	ns
prot182	528	7	11	16.5	4.5	10	6	13.5	9	ns
prot183	958	4	2	18	21	2	6	9	12	ns
prot184	4213	3	2	2.4	2.4	6	3	4.8	6	ns
prot185	1921	3	6	4	0	4	5	10	8	ns
prot186	333	121	146	214.5	222	135	132	225	237	ns
prot187	229	97	106	264	363	114	101	312	264	ns
prot188	413	44	40	32.4	52.8	84	93	88.8	88.8	sig
prot189	437	47	35	82	82	44	32	78	54	ns
prot190	459	35	26	64.5	39	48	48	72	63	sig
prot191	170	34	26	90	120	99	135	288	252	sig
prot192	200	42	27	48	40.8	37	39	43.2	54	ns
prot193	396	33	30	70	80	36	38	66	74	ns
prot194	219	19	21	40.5	30	20	11	27	31.5	ns
prot195	509	21	19	87	66	25	18	78	66	ns
prot196	255	18	23	16.8	25.2	23	19	38.4	22.8	ns
prot197	343	16	11	38	30	17	14	34	24	ns
prot198	453	18	13	27	33	13	18	16.5	30	ns
prot199	418	14	13	36	36	22	30	90	90	sig
prot200	506	17	12	13.2	16.8	20	16	18	26.4	sig
prot201	545	17	8	36	32	14	19	28	32	ns
prot202	406	9	13	18	16.5	12	14	18	24	sig
prot203	586	10	11	33	48	31	23	75	81	sig
prot204	570	12	10	21.6	9.6	10	13	16.8	13.2	ns
prot205	868	12	10	20	16	7	8	14	16	ns
prot206	508	4	12	9	13.5	14	9	30	19.5	sig
prot207	715	9	12	24	15	7	6	21	27	ns
prot208	622	3	10	6	15.6	11	10	12	10.8	ns
prot209	463	6	5	8	8	10	2	16	12	ns
prot210	756	5	5	10.5	10.5	10	12	10.5	6	ns
prot211	520	7	6	18	15	4	4	9	18	ns
prot212	858	4	8	6	9.6	5	4	10.8	8.4	sig
prot213	463	6	4	16	4	2	3	14	2	ns
prot214	248	82	100	117	117	81	71	126	121.5	ns
prot215	386	48	49	168	168	61	54	168	228	ns
prot216	252	45	51	46.8	55.2	47	47	50.4	50.4	ns
prot217	271	53	45	80	110	45	53	106	102	ns
prot218	367	35	54	85.5	63	41	44	58.5	64.5	ns
prot219	335	40	49	108	168	40	46	162	153	ns
prot220	600	40	34	46.8	34.8	54	48	75.6	69.6	sig
prot221	232	43	32	80	62	37	45	56	86	ns
prot222	273	42	33	51	63	42	70	76.5	90	sig
prot223	243	29	39	120	96	36	30	111	84	ns
prot224	223	31	28	30	32.4	23	34	42	27.6	ns
prot225	250	33	19	66	60	21	26	56	62	ns
prot226	223	28	23	39	51	31	24	46.5	45	ns
prot227	289	31	25	93	87	31	21	69	66	ns
prot228	378	27	30	20.4	16.8	27	20	30	27.6	ns
prot229	410	15	16	38	26	24	21	32	30	ns
prot230	389	20	26	39	31.5	34	16	27	40.5	ns
prot231	610	19	16	60	60	21	20	60	69	ns
prot232	243	7	12	14.4	14.4	9	22	16.8	22.8	ns
prot233	397	11	17	36	34	14	13	34	30	ns
prot234	229	7	9	16.5	16.5	15	13	13.5	16.5	ns
prot235	321	9	13	24	39	7	11	42	51	ns
prot236	447	13	15	7.2	18	9	9	6	15.6	ns
prot237	272	19	14	28	22	11	8	14	18	ns
prot238	645	12	4	22.5	15	12	14	16.5	10.5	sig
prot239	709	5	3	21	15	4	3	15	21	ns
prot240	513	19	11	8.4	13.2	8	7	3.6	16.8	ns
prot241	314	12	11	14	12	10	7	14	8	ns
prot242	388	9	8	7.5	7.5	4	7	19.5	15	ns
prot243	956	5	3	9	9	4	5	9	3	ns
prot244	128	230	232	271.2	254.4	246	251	279.6	302.4	ns
prot245	197	69	87	120	126	65	52	112	124	ns
prot246	334	75	62	87	97.5	70	66	103.5	100.5	ns
prot247	175	34	42	162	135	50	53	162	144	ns
prot248	162	56	54	88.8	56.4	82	73	91.2	79.2	sig
prot249	305	26	40	68	70	42	28	62	74	ns
prot250	312	30	39	58.5	54	43	41	64.5	40.5	ns
prot251	300	36	31	105	87	43	40	99	129	ns
prot252	127	44	28	54	39.6	34	32	56.4	34.8	ns
prot253	191	42	35	62	64	29	29	60	110	ns
prot254	211	40	32	76.5	58.5	37	39	78	43.5	ns
prot255	199	38	25	102	114	34	26	126	114	ns
prot256	266	43	36	36	43.2	34	28	39.6	46.8	ns
prot257	322	15	26	38	44	20	22	40	38	ns
prot258	313	17	23	34.5	42	28	30	42	39	ns
prot259	286	22	20	78	54	78	51	180	189	sig
prot260	265	12	11	18	18	8	15	21.6	31.2	sig
prot261	466	18	14	24	36	19	19	36	42	ns
prot262	455	17	16	28.5	27	24	26	40.5	36	sig
prot263	185	25	17	54	69	22	20	69	42	ns
prot264	209	8	15	18	12	15	28	28.8	28.8	sig
prot265	433	13	16	36	34	26	15	34	20	ns
prot266	247	15	17	22.5	22.5	12	19	24	18	ns
prot267	331	9	11	33	51	42	24	90	102	sig
prot268	452	12	18	19.2	21.6	16	18	12	13.2	ns
prot269	348	9	9	14	34	11	9	14	30	ns
prot270	533	3	8	12	9	8	4	18	19.5	ns
prot271	342	7	19	45	24	15	11	39	27	ns
prot272	229	7	14	12	14.4	12	8	4.8	13.2	ns
prot273	581	11	15	14	24	12	9	12	32	ns
prot274	389	7	12	10.5	6	7	9	12	15	ns
prot275	368	6	5	30	54	4	10	24	33	ns
prot276	350	4	5	13.2	6	2	4	10.8	10.8	ns
prot277	502	5	11	4	10	9	9	12	20	ns
prot278	588	7	10	10.5	10.5	10	8	12	12	ns
prot279	404	10	9	33	30	7	5	24	30	ns
prot280	281	3	8	7.2	10.8	5	4	3.6	6	ns
prot281	475	7	5	20	12	8	2	16	22	sig
prot282	264	4	6	12	9	10	6	18	18	sig
prot283	428	9	2	33	6	1	3	18	3	ns
prot284	605	5	6	8.4	4.8	5	7	4.8	3.6	ns
prot285	546	5	11	18	14	6	11	6	14	ns
prot286	393	1	7	4.5	7.5	5	5	6	9	ns
prot287	651	12	6	27	15	10	4	36	30	sig
prot288	386	13	9	10.8	9.6	5	5	2.4	9.6	ns
prot289	127	182	189	416	404	346	416	604	756	sig
prot290	307	144	135	208.5	202.5	133	133	214.5	184.5	ns
prot291	151	63	68	216	198	89	61	228	186	ns
prot292	246	29	32	52.8	42	39	35	43.2	32.4	ns
prot293	201	38	38	76	56	46	34	82	92	sig
prot294	295	33	30	52.5	45	26	39	39	54	ns
prot295	377	33	32	120	126	39	22	78	96	ns
prot296	232	31	27	27.6	34.8	29	24	36	30	ns
prot297	333	22	34	40	40	20	21	50	42	ns
prot298	276	33	27	34.5	43.5	25	23	39	27	ns
prot299	225	24	26	63	72	27	20	57	84	ns
prot300	152	21	25	16.8	28.8	24	22	24	16.8	ns
prot301	268	21	22	58	44	22	20	58	68	ns
prot302	261	17	21	37.5	37.5	52	54	69	72	sig
prot303	234	23	18	84	66	25	7	90	54	ns
prot304	203	13	31	32.4	31.2	26	34	32.4	31.2	sig
prot305	277	20	28	54	28	68	24	72	64	sig
prot306	224	18	8	28.5	25.5	24	18	25.5	31.5	ns
prot307	260	23	14	63	54	10	11	42	48	ns
prot308	278	24	22	26.4	33.6	17	24	16.8	19.2	ns
prot309	420	17	20	26	32	20	16	24	36	ns
prot310	424	15	17	24	40.5	40	31	37.5	37.5	sig
prot311	219	12	14	33	30	14	15	45	42	ns
prot312	277	15	12	13.2	8.4	7	15	10.8	13.2	ns
prot313	279	5	9	20	16	4	7	10	20	ns
prot314	558	6	15	24	18	36	51	36	81	sig
prot315	822	9	13	24	9	16	22	27	42	sig
prot316	423	9	10	12	6	17	13	18	1.2	ns
prot317	301	4	8	10	16	24	36	60	48	sig
prot318	477	8	5	13.5	9	7	14	22.5	10.5	ns
prot319	354	12	11	15	18	9	8	30	18	ns
prot320	538	10	10	13.2	8.4	7	5	12	6	ns
prot321	330	11	11	12	36	9	10	12	22	ns
prot322	345	9	10	10.5	12	3	9	12	13.5	ns
prot323	290	5	6	33	18	18	24	63	81	sig
prot324	587	3	7	12	9.6	6	9	1.2	9.6	ns
prot325	416	5	4	8	16	6	8	12	14	ns
prot326	806	6	7	16.5	10.5	8	9	10.5	12	ns
prot327	243	3	7	24	39	16	15	30	30	sig
prot328	674	7	7	9.6	6	7	13	8.4	3.6	ns
prot329	297	6	7	4	12	10	11	22	18	ns
prot330	558	8	10	10.5	9	6	9	19.5	3	ns
prot331	340	3	6	27	6	5	4	21	12	ns
prot332	546	5	7	7.2	3.6	13	6	16.8	12	sig
prot333	193	3	6	20	12	3	13	16	6	ns
prot334	641	4	7	4.5	9	5	6	10.5	6	ns
prot335	452	8	4	15	24	3	4	12	30	ns
prot336	481	9	3	4.8	9.6	5	8	2.4	7.2	ns
prot337	355	6	3	6	10	9	4	6	12	sig
prot338	530	3	5	10.5	6	8	5	4.5	9	ns
prot339	374	4	3	24	6	6	8	42	36	sig
prot340	253	3	4	6	4.8	3	3	9.6	8.4	ns
prot341	442	3	3	2	16	2	4	10	2	ns
prot342	861	3	2	7.5	4.5	4	8	7.5	6	ns
prot343	413	14	5	27	6	4	6	12	15	ns
prot344	648	0	1	4.8	4.8	7	4	2.4	2.4	ns
prot345	719	2	4	12	12	2	6	4	16	ns
prot346	786	6	3	4.5	12	4	7	3	9	ns
prot347	596	1	2	6	21	4	5	9	12	ns
prot348	777	5	2	2.4	8.4	5	7	3.6	1.2	ns
prot349	798	1	4	8	2	4	14	16	16	sig
prot350	141	244	217	324	345	206	227	349.5	292.5	ns
prot351	221	146	155	468	375	162	156	438	474	ns
prot352	283	67	60	100.8	74.4	153	219	259.2	230.4	sig
prot353	246	59	48	130	120	70	59	140	118	ns
prot354	212	47	52	66	55.5	49	50	60	58.5	ns
prot355	219	28	41	132	108	42	44	87	120	ns
prot356	448	39	38	55.2	51.6	35	35	48	55.2	ns
prot357	351	34	34	86	78	26	33	74	72	ns
prot358	161	25	38	36	40.5	39	24	42	60	ns
prot359	178	28	24	78	57	35	34	60	84	ns
prot360	178	19	21	32.4	24	25	25	24	27.6	ns
prot361	250	26	21	36	44	25	17	28	34	ns
prot362	238	35	23	40.5	31.5	31	27	34.5	33	ns
prot363	261	27	19	51	72	18	16	78	57	ns
prot364	194	25	24	14.4	26.4	22	14	27.6	22.8	ns
prot365	234	20	19	28	32	15	17	38	38	ns
prot366	337	27	26	24	24	22	22	30	33	ns
prot367	296	12	14	36	54	9	22	48	30	ns
prot368	248	8	15	14.4	14.4	14	11	21.6	18	ns
prot369	311	24	14	30	28	29	17	34	22	ns
prot370	224	16	12	22.5	36	10	10	24	24	ns
prot371	279	15	15	33	42	42	48	153	144	sig
prot372	471	17	14	20.4	21.6	36	45	82.8	46.8	sig
prot373	218	8	11	14	26	11	7	18	12	ns
prot374	249	20	15	15	15	13	12	16.5	15	ns
prot375	312	10	9	39	33	12	12	39	42	ns
prot376	402	12	11	22.8	14.4	21	15	19.2	20.4	ns
prot377	196	16	9	24	40	16	16	26	30	ns
prot378	285	18	17	25.5	27	11	16	13.5	22.5	ns
prot379	292	14	7	51	60	15	10	33	39	ns
prot380	227	8	12	10.8	20.4	9	8	13.2	12	ns
prot381	322	8	2	16	10	10	13	14	20	ns
prot382	449	14	14	12	12	8	11	22.5	6	ns
prot383	373	13	14	27	30	9	18	33	45	ns
prot384	239	9	12	6	10.8	10	12	14.4	12	ns
prot385	235	11	11	28	20	8	8	14	12	ns
prot386	267	10	7	12	9	9	4	10.5	21	ns
prot387	262	6	9	27	18	6	7	15	12	ns
prot388	241	4	9	12	12	6	8	13.2	16.8	ns
prot389	315	12	5	16	22	7	8	32	10	ns
prot390	997	5	3	9	15	2	6	10.5	10.5	ns
prot391	392	5	7	27	21	1	4	27	33	ns
prot392	558	2	12	2.4	13.2	8	7	2.4	4.8	ns
prot393	468	5	5	12	18	2	4	14	12	ns
prot394	253	7	9	10.5	12	5	8	9	7.5	ns
prot395	248	10	6	21	24	4	7	12	24	ns
prot396	527	7	6	13.2	12	12	2	13.2	9.6	sig
prot397	432	10	5	10	16	2	4	12	22	ns
prot398	455	4	3	6	13.5	4	13	9	13.5	ns
prot399	529	5	9	15	12	4	4	6	9	ns
prot400	375	5	6	6	4.8	2	5	4.8	12	ns
prot401	287	5	5	2	14	3	2	4	12	ns
prot402	332	8	7	9	4.5	5	8	10.5	13.5	ns
prot403	541	8	6	9	9	1	5	24	15	ns
prot404	280	3	4	8.4	8.4	14	10	4.8	7.2	ns
prot405	458	7	6	12	18	3	7	16	6	ns
prot406	291	6	5	0	4.5	3	4	1.5	6	ns
prot407	548	2	6	3	6	2	6	15	15	ns
prot408	292	6	4	4.8	4.8	3	2	6	3.6	ns
prot409	559	7	5	8	6	5	9	8	18	sig
prot410	859	1	3	6	4.5	4	1	6	4.5	ns
prot411	484	4	6	3	6	9	8	18	12	sig
prot412	117	152	140	158.4	157.2	155	132	153.6	160.8	ns
prot413	182	140	158	276	262	117	129	266	230	ns
prot414	226	112	95	139.5	177	97	113	138	162	ns
prot415	179	68	64	240	219	72	83	186	246	ns
prot416	129	55	63	78	84	59	66	76.8	93.6	ns
prot417	222	54	63	82	98	101	97	194	194	sig
prot418	353	38	50	58.5	70.5	34	45	60	54	ns
prot419	157	47	41	120	159	45	46	144	123	ns
prot420	376	21	33	32.4	33.6	24	18	42	34.8	ns
prot421	429	33	25	62	52	24	26	54	54	ns
prot422	182	13	25	42	33	22	18	45	37.5	ns
prot423	187	32	23	57	90	23	36	129	87	sig
prot424	206	25	24	25.2	24	25	13	24	27.6	ns
prot425	319	19	30	24	54	17	18	46	50	ns
prot426	533	19	19	30	22.5	25	23	24	30	ns
prot427	182	23	15	60	57	18	17	48	63	ns
prot428	260	18	16	19.2	27.6	20	12	27.6	19.2	ns
prot429	181	11	20	42	44	15	16	44	38	ns
prot430	246	12	20	22.5	19.5	20	14	25.5	18	ns
prot431	156	14	19	48	33	15	17	45	39	ns
prot432	213	18	22	15.6	16.8	15	13	10.8	14.4	ns
prot433	295	8	13	14	12	25	13	40	40	sig
prot434	610	10	12	21	25.5	45	48	67.5	72	sig
prot435	152	10	13	18	45	26	9	36	57	ns
prot436	470	10	17	15.6	6	17	17	15.6	10.8	ns
prot437	278	13	12	24	32	8	10	14	28	ns
prot438	250	15	9	25.5	27	12	10	15	31.5	ns
prot439	265	13	20	39	27	24	12	33	69	sig
prot440	327	11	13	12	15.6	9	9	13.2	10.8	ns
prot441	577	10	7	12	26	16	13	10	12	ns
prot442	236	14	6	12	19.5	10	10	7.5	13.5	ns
prot443	347	14	9	42	30	10	7	33	33	ns
prot444	177	6	10	10.8	7.2	10	14	13.2	9.6	ns
prot445	261	13	8	24	12	20	11	22	22	sig
prot446	357	6	12	12	15	6	5	15	10.5	sig
prot447	379	9	16	24	30	14	14	36	21	ns
prot448	172	10	8	18	8.4	9	9	7.2	4.8	ns
prot449	161	4	12	24	20	8	12	8	14	ns
prot450	466	9	5	13.5	12	8	7	15	12	ns
prot451	165	7	8	15	18	4	7	24	18	ns
prot452	245	7	7	6	4.8	33	15	28.8	3.6	sig
prot453	222	6	7	32	24	11	11	16	22	ns
prot454	428	7	6	9	10.5	8	9	12	7.5	ns
prot455	227	8	13	33	27	11	11	24	18	sig
prot456	420	10	7	9.6	9.6	13	22	24	24	sig
prot457	171	11	5	12	18	7	8	12	12	ns
prot458	307	7	6	10.5	7.5	8	8	13.5	9	ns
prot459	230	8	4	18	18	10	10	18	24	sig
prot460	343	7	6	9.6	4.8	10	8	13.2	8.4	ns
prot461	441	3	10	12	20	10	7	22	20	sig
prot462	415	5	9	7.5	13.5	5	4	15	3	sig
prot463	270	3	3	21	9	8	3	24	9	ns
prot464	711	5	4	10.8	2.4	6	18	9.6	21.6	sig
prot465	321	4	4	8	18	5	5	20	8	ns
prot466	238	4	5	6	4.5	3	2	3	7.5	ns
prot467	320	3	3	27	6	6	4	18	12	ns
prot468	274	5	4	8.4	4.8	14	6	14.4	6	ns
prot469	364	7	8	22	20	15	12	54	30	sig
prot470	361	4	7	12	6	7	5	10.5	9	ns
prot471	262	1	3	3	18	10	6	12	12	ns
prot472	513	8	5	7.2	12	3	8	6	7.2	ns
prot473	569	5	8	4	12	8	3	6	2	ns
prot474	387	4	3	9	4.5	7	3	13.5	1.5	ns
prot475	447	3	5	21	15	4	5	21	3	sig
prot476	378	4	3	0	8.4	4	4	2.4	7.2	sig
prot477	251	4	2	4	10	18	3	6	24	sig
prot478	468	1	4	7.5	0	6	6	3	6	sig
prot479	544	0	5	3	0	0	2	6	9	ns
prot480	244	8	1	4.8	6	1	5	6	9.6	ns
prot481	327	3	3	4	12	11	3	8	8	ns
prot482	494	4	0	1.5	3	3	3	4.5	4.5	ns
prot483	192	163	172	513	576	191	177	477	489	ns
prot484	243	143	132	133.2	128.4	124	125	146.4	164.4	ns
prot485	149	41	54	98	74	84	86	148	156	sig
prot486	236	52	39	58.5	60	70	72	120	114	sig
prot487	134	46	32	87	90	64	69	162	189	sig
prot488	103	40	26	42	45.6	34	31	44.4	38.4	ns
prot489	103	28	43	76	76	27	33	40	88	ns
prot490	103	45	34	46.5	60	32	38	40.5	55.5	ns
prot491	271	39	35	102	102	21	18	102	105	ns
prot492	257	34	28	44.4	37.2	31	28	28.8	37.2	ns
prot493	174	14	15	34	32	19	17	30	40	ns
prot494	165	19	33	34.5	40.5	21	20	52.5	42	ns
prot495	251	18	20	99	66	28	14	60	39	ns
prot496	265	25	16	22.8	25.2	18	22	28.8	15.6	ns
prot497	193	21	22	34	48	25	29	48	50	ns
prot498	137	21	24	25.5	37.5	25	17	31.5	42	ns
prot499	149	15	26	72	90	20	19	57	45	ns
prot500	291	18	24	28.8	27.6	25	18	18	31.2	ns
prot501	227	17	15	34	36	20	10	34	36	ns
prot502	198	16	16	22.5	22.5	10	17	30	27	ns
prot503	194	15	17	66	57	13	16	57	60	ns
prot504	234	17	19	20.4	24	14	16	19.2	14.4	ns
prot505	247	15	15	28	30	48	27	108	60	sig
prot506	145	18	18	27	21	16	14	24	33	ns
prot507	141	20	16	63	42	16	17	48	36	ns
prot508	187	15	20	18	27.6	14	23	20.4	13.2	ns
prot509	165	22	18	18	20	14	14	40	30	ns
prot510	166	14	12	13.5	22.5	14	8	22.5	27	ns
prot511	225	15	12	57	57	11	22	39	42	ns
prot512	239	11	14	21.6	16.8	18	9	6	16.8	ns
prot513	275	15	23	32	32	12	17	24	20	ns
prot514	206	8	1	12	15	16	6	12	15	ns
prot515	322	10	10	42	30	16	19	27	39	ns
prot516	178	13	12	13.2	21.6	20	16	16.8	15.6	ns
prot517	227	15	8	28	22	6	17	30	18	ns
prot518	237	15	12	21	31.5	23	23	16.5	27	sig
prot519	254	17	11	45	27	9	8	33	39	ns
prot520	208	14	15	12	25.2	31	22	27.6	21.6	sig
prot521	153	8	10	14	26	16	13	24	24	sig
prot522	244	17	17	15	30	11	20	19.5	19.5	ns
prot523	287	12	8	30	24	10	9	30	24	ns
prot524	206	9	10	13.2	13.2	16	15	13.2	9.6	ns
prot525	244	5	9	18	28	12	16	52	48	sig
prot526	383	8	14	15	15	11	4	18	13.5	ns
prot527	184	9	6	27	30	9	4	27	51	ns
prot528	377	12	11	7.2	15.6	6	9	18	16.8	ns
prot529	355	4	5	14	12	6	7	8	20	ns
prot530	129	10	5	15	18	8	6	7.5	7.5	ns
prot531	162	11	7	9	15	10	11	39	27	ns
prot532	184	8	9	7.2	15.6	10	5	8.4	8.4	ns
prot533	347	5	8	8	20	5	9	22	32	ns
prot534	203	7	6	7.5	6	2	13	10.5	7.5	ns
prot535	1930	4	6	24	21	4	11	18	18	ns
prot536	316	7	4	16.8	3.6	11	6	16.8	7.2	ns
prot537	198	13	6	20	18	7	11	12	10	ns
prot538	250	10	8	13.5	10.5	9	9	36	18	sig
prot539	265	9	7	30	21	11	7	42	27	ns
prot540	469	16	9	12	12	12	8	13.2	9.6	ns
prot541	563	7	4	12	16	12	6	20	20	sig
prot542	290	6	8	19.5	7.5	8	11	15	10.5	ns
prot543	338	5	5	21	15	15	15	63	45	sig
prot544	449	9	5	4.8	6	12	6	6	8.4	ns
prot545	273	3	7	16	20	7	6	14	6	ns
prot546	412	3	10	10.5	10.5	6	4	13.5	12	ns
prot547	170	7	8	6	6	4	6	6	18	ns
prot548	478	10	7	8.4	10.8	7	9	10.8	14.4	ns
prot549	302	8	10	10	16	11	5	14	2	ns
prot550	167	1	2	7.5	12	6	6	6	6	ns
prot551	151	8	6	18	27	8	2	30	15	ns
prot552	816	3	4	7.2	10.8	4	2	2.4	8.4	ns
prot553	279	3	3	8	6	7	3	8	14	ns
prot554	320	5	2	7.5	13.5	6	4	7.5	13.5	ns
prot555	351	3	3	9	12	1	5	3	3	sig
prot556	242	7	5	8.4	7.2	6	4	6	8.4	ns
prot557	276	4	3	6	18	7	6	4	8	ns
prot558	565	6	2	7.5	3	4	6	7.5	4.5	ns
prot559	356	5	4	18	6	4	8	30	18	sig
prot560	162	1	2	4.8	2.4	3	2	6	6	ns
prot561	155	4	4	20	6	6	6	30	6	sig
prot562	484	2	4	10.5	6	2	3	10.5	6	ns
prot563	462	6	5	24	6	5	5	18	18	ns
prot564	989	6	5	3.6	3.6	4	2	6	2.4	ns
prot565	353	4	1	6	6	3	3	14	6	ns
prot566	382	3	7	12	3	7	11	10.5	1.5	ns
prot567	1092	5	1	6	6	8	8	27	27	sig
prot568	158	4	5	4.8	1.2	2	8	3.6	12	sig
prot569	829	4	3	10	4	1	1	6	2	ns
prot570	600	2	6	4.5	4.5	4	1	7.5	4.5	ns
prot571	743	5	2	0	6	4	6	6	0	ns
prot572	271	2	2	3.6	1.2	2	2	4.8	4.8	sig
prot573	774	2	4	2	2	3	2	4	12	ns
prot574	617	1	1	3	0	9	9	4.5	4.5	sig
prot575	120	168	169	483	501	176	200	495	516	ns
prot576	257	127	147	190.8	178.8	141	127	180	170.4	ns
prot577	138	175	133	336	288	310	250	460	658	sig
prot578	126	80	89	133.5	138	82	78	142.5	145.5	ns
prot579	126	95	85	216	249	79	90	216	258	ns
prot580	126	86	115	94.8	105.6	103	101	80.4	123.6	sig
prot581	126	97	73	150	160	87	87	160	188	ns
prot582	126	92	93	124.5	124.5	91	76	109.5	109.5	ns
prot583	126	89	84	216	216	74	78	249	258	ns
prot584	126	85	98	97.2	91.2	72	68	114	106.8	ns
prot585	433	89	85	166	178	68	79	182	174	ns
prot586	258	39	32	51	46.5	45	49	54	60	ns
prot587	219	25	32	72	90	26	27	108	60	ns
prot588	274	35	28	14.4	22.8	35	14	43.2	28.8	ns
prot589	211	31	14	68	50	18	21	38	30	ns
prot590	203	24	36	27	33	28	27	39	42	ns
prot591	210	34	25	69	105	26	24	72	102	ns
prot592	190	16	25	25.2	19.2	26	30	42	33.6	ns
prot593	164	19	24	50	40	22	25	46	44	ns
prot594	159	13	28	30	28.5	28	26	15	36	ns
prot595	171	27	25	69	78	18	19	63	78	ns
prot596	153	28	30	22.8	25.2	24	19	30	25.2	ns
prot597	176	23	15	34	28	16	14	24	24	ns
prot598	192	18	16	30	25.5	13	14	28.5	34.5	ns
prot599	352	21	16	48	36	14	14	57	30	ns
prot600	146	15	12	15.6	15.6	13	17	18	16.8	ns
prot601	323	9	16	22	36	20	10	28	20	ns
prot602	258	11	16	27	25.5	25	40	37.5	37.5	sig
prot603	152	14	14	33	39	16	27	93	75	sig
prot604	76	14	14	20.4	15.6	13	21	8.4	25.2	ns
prot605	128	17	17	16	32	16	15	46	40	ns
prot606	187	25	14	30	39	42	66	63	112.5	sig
prot607	160	12	17	42	57	23	13	42	39	sig
prot608	315	19	15	22.8	21.6	14	18	20.4	24	ns
prot609	129	7	10	26	16	12	13	20	18	ns
prot610	185	9	14	15	13.5	51	30	67.5	72	sig
prot611	146	8	9	48	36	20	16	72	42	sig
prot612	241	7	16	9.6	12	12	13	15.6	22.8	ns
prot613	222	13	17	18	34	8	9	18	32	ns
prot614	205	7	13	10.5	21	7	8	16.5	12	ns
prot615	240	11	17	54	33	16	12	51	42	ns
prot616	99	8	10	12	6	12	17	14.4	7.2	ns
prot617	643	11	6	30	22	15	8	32	30	sig
prot618	239	12	20	16.5	19.5	15	10	21	19.5	ns
prot619	383	14	11	33	27	16	13	39	33	ns
prot620	247	11	12	14.4	3.6	10	15	10.8	14.4	ns
prot621	189	12	17	22	16	5	6	12	22	ns
prot622	171	7	15	19.5	16.5	6	6	22.5	13.5	ns
prot623	326	10	11	36	24	11	6	27	12	ns
prot624	231	10	9	12	9.6	6	12	12	7.2	ns
prot625	153	17	12	14	16	13	16	24	16	ns
prot626	268	6	10	15	12	11	8	10.5	16.5	ns
prot627	204	3	12	12	33	11	11	15	21	ns
prot628	191	17	10	9.6	15.6	10	4	18	13.2	ns
prot629	114	7	6	18	20	13	4	14	16	ns
prot630	419	15	12	9	10.5	8	8	19.5	12	ns
prot631	141	8	12	36	42	7	10	24	45	ns
prot632	128	14	6	14.4	12	5	8	8.4	24	ns
prot633	164	7	8	14	12	24	21	60	36	sig
prot634	274	10	8	15	18	5	9	13.5	25.5	ns
prot635	188	13	6	27	42	12	8	36	12	ns
prot636	372	7	9	6	7.2	7	6	15.6	8.4	ns
prot637	365	5	14	22	8	8	10	8	16	ns
prot638	145	7	9	7.5	9	18	18	36	63	sig
prot639	159	6	8	42	27	8	7	15	21	ns
prot640	379	7	9	10.8	9.6	9	7	16.8	6	ns
prot641	190	14	14	14	36	9	4	12	16	ns
prot642	194	4	4	15	10.5	9	7	21	15	ns
prot643	178	5	2	27	30	7	7	30	15	ns
prot644	181	8	15	2.4	8.4	14	18	6	10.8	ns
prot645	321	12	8	22	18	3	6	10	12	ns
prot646	192	8	10	6	12	5	8	19.5	9	sig
prot647	352	5	12	18	33	15	22	42	45	sig
prot648	118	9	5	10.8	10.8	10	7	10.8	13.2	ns
prot649	410	6	6	20	10	7	11	14	20	ns
prot650	403	2	7	12	9	9	7	15	10.5	ns
prot651	199	4	10	24	12	15	10	15	24	ns
prot652	457	3	10	4.8	10.8	8	10	14.4	12	ns
prot653	221	9	3	14	22	7	9	16	18	ns
prot654	216	10	8	16.5	6	3	8	9	16.5	ns
prot655	217	8	10	12	21	4	6	12	9	ns
prot656	172	4	6	4.8	14.4	8	8	9.6	8.4	ns
prot657	268	7	6	10	10	21	10	16	18	sig
prot658	583	4	13	16.5	6	8	8	15	15	ns
prot659	229	11	11	12	30	13	12	21	24	sig
prot660	177	5	7	12	8.4	8	4	13.2	9.6	ns
prot661	142	9	5	16	30	11	7	10	22	ns
prot662	178	9	10	9	4.5	4	5	13.5	16.5	ns
prot663	111	5	1	18	12	4	7	21	18	ns
prot664	116	9	4	9.6	8.4	7	11	9.6	8.4	ns
prot665	325	6	5	10	10	9	10	20	8	ns
prot666	268	8	9	3	3	7	4	18	9	ns
prot667	599	9	10	21	24	5	10	24	21	sig
prot668	341	4	5	6	8.4	12	6	6	7.2	ns
prot669	172	2	4	12	20	7	11	14	16	ns
prot670	204	7	4	9	13.5	3	5	15	4.5	ns
prot671	171	3	5	12	18	10	6	42	30	sig
prot672	255	3	4	3.6	4.8	3	6	4.8	8.4	ns
prot673	180	7	6	4	2	0	5	4	4	ns
prot674	215	4	12	3	15	2	6	3	9	sig
prot675	211	4	5	30	12	6	7	12	12	ns
prot676	234	3	4	6	4.8	4	2	7.2	2.4	ns
prot677	214	6	3	14	6	7	7	2	6	ns
prot678	180	12	5	10.5	3	3	8	27	9	sig
prot679	292	3	4	15	27	5	5	15	12	ns
prot680	387	4	4	1.2	4.8	3	4	2.4	2.4	ns
prot681	283	3	7	8	8	9	9	6	12	ns
prot682	351	3	4	3	3	4	2	4.5	6	ns
prot683	502	6	5	15	15	2	5	15	12	ns
prot684	484	4	3	3.6	6	4	3	3.6	3.6	ns
prot685	345	2	2	8	10	6	5	8	22	ns
prot686	448	6	2	4.5	3	2	7	10.5	13.5	sig
prot687	277	6	6	3	12	9	2	39	33	sig
prot688	737	6	5	4.8	6	5	4	4.8	10.8	ns
prot689	159	5	2	10	6	7	5	6	2	ns
prot690	153	4	4	10.5	7.5	4	3	15	4.5	sig
prot691	321	8	4	0	0	5	3	21	18	ns
prot692	373	3	2	10.8	2.4	7	4	7.2	3.6	ns
prot693	124	10	5	8	6	3	3	4	6	ns
prot694	330	2	3	9	4.5	2	8	3	3	sig
prot695	319	2	3	15	9	4	3	12	9	sig
prot696	272	4	5	6	6	4	5	8.4	4.8	ns
prot697	296	2	8	8	12	8	8	16	4	sig
prot698	167	4	4	1.5	4.5	4	4	12	6	ns
prot699	832	6	5	12	3	3	4	15	3	ns
prot700	461	2	3	2.4	2.4	4	5	4.8	16.8	sig
prot701	152	4	5	6	10	6	6	8	0	ns
prot702	247	2	4	3	6	8	10	15	6	sig
prot703	311	3	2	15	9	8	6	12	15	sig
prot704	299	1	1	8.4	4.8	6	3	2.4	1.2	ns
prot705	383	5	4	6	2	8	2	12	8	sig
prot706	426	3	2	6	9	2	6	13.5	9	ns
prot707	155	8	1	6	3	1	1	6	3	ns
prot708	989	0	0	3.6	4.8	2	2	3.6	2.4	ns
prot709	187	4	2	0	0	2	4	6	4	ns
prot710	366	1	3	3	3	2	2	6	6	ns
prot711	715	1	4	18	15	4	4	6	6	ns
prot712	830	3	4	7.2	1.2	6	4	4.8	2.4	ns
prot713	177	4	2	6	0	9	3	18	18	sig
prot714	632	1	5	3	4.5	5	2	7.5	1.5	ns
prot715	444	3	1	3	9	5	2	6	3	ns
prot716	1241	0	4	1.2	2.4	3	5	3.6	1.2	ns
prot717	685	1	4	0	4	4	2	0	6	ns
prot718	387	1	3	4.5	1.5	3	3	9	4.5	sig
prot719	322	1	0	6	0	2	1	6	9	ns
prot720	735	2	5	0	0	3	0	2.4	0	ns
prot721	186	49	44	68	62	38	43	80	72	ns
prot722	156	36	39	61.5	49.5	35	42	57	70.5	ns
prot723	282	37	59	123	120	42	39	129	132	ns
prot724	140	33	18	28.8	27.6	23	28	44.4	30	ns
prot725	137	27	17	56	48	34	33	56	54	ns
prot726	124	24	31	48	28.5	19	18	43.5	40.5	ns
prot727	169	21	18	57	51	16	22	45	54	ns
prot728	142	28	22	24	18	21	32	30	22.8	ns
prot729	162	24	27	64	36	21	24	48	38	ns
prot730	200	17	10	27	16.5	15	20	24	27	ns
prot731	156	15	22	48	12	9	12	48	45	ns
prot732	306	19	14	22.8	32.4	21	20	26.4	16.8	ns
prot733	174	19	13	30	24	16	16	24	18	ns
prot734	194	14	23	30	21	28	28	24	27	sig
prot735	103	12	14	66	42	14	9	57	30	ns
prot736	172	18	12	25.2	18	11	11	18	13.2	ns
prot737	180	14	19	28	36	20	9	32	36	ns
prot738	184	8	17	13.5	13.5	12	16	18	10.5	ns
prot739	230	10	10	21	27	12	18	36	42	sig
prot740	187	16	10	12	22.8	10	14	19.2	13.2	ns
prot741	189	13	20	26	28	15	9	26	20	ns
prot742	180	15	14	28.5	13.5	10	19	24	15	ns
prot743	294	19	6	42	57	16	10	48	48	ns
prot744	186	10	14	15.6	8.4	9	12	12	19.2	ns
prot745	225	13	10	20	22	13	23	28	34	sig
prot746	174	9	9	21	22.5	15	9	12	22.5	ns
prot747	208	12	10	24	18	10	13	21	30	ns
prot748	217	6	15	8.4	7.2	14	6	28.8	12	sig
prot749	112	11	8	18	16	6	15	22	20	ns
prot750	206	12	8	9	30	10	9	13.5	15	ns
prot751	166	8	7	36	27	7	9	36	33	ns
prot752	113	12	7	14.4	14.4	4	8	4.8	7.2	ns
prot753	169	8	8	34	22	10	10	10	18	ns
prot754	313	8	10	13.5	16.5	8	6	9	15	ns
prot755	197	14	14	24	15	14	28	72	18	sig
prot756	124	3	7	10.8	9.6	2	6	6	12	ns
prot757	246	4	12	4	14	3	5	14	16	ns
prot758	258	9	11	6	13.5	12	11	9	12	ns
prot759	168	10	13	24	9	14	4	21	24	ns
prot760	260	5	7	8.4	8.4	11	6	7.2	8.4	ns
prot761	243	5	8	12	18	9	3	16	10	ns
prot762	124	5	5	13.5	10.5	4	8	9	9	ns
prot763	208	6	5	27	6	8	8	18	24	ns
prot764	217	6	4	8.4	2.4	5	5	9.6	9.6	ns
prot765	197	11	5	14	28	24	15	30	66	sig
prot766	177	6	10	10.5	10.5	5	4	4.5	9	ns
prot767	146	7	8	24	18	6	4	12	12	ns
prot768	157	5	7	3.6	9.6	5	4	7.2	6	ns
prot769	270	4	4	8	16	5	3	18	10	ns
prot770	264	5	6	12	13.5	5	15	10.5	9	ns
prot771	274	6	6	15	12	24	39	18	45	sig
prot772	156	8	5	7.2	8.4	8	8	3.6	8.4	ns
prot773	252	3	10	8	12	8	6	22	10	ns
prot774	356	6	3	12	10.5	5	6	7.5	12	ns
prot775	180	7	10	18	24	9	9	24	33	ns
prot776	251	8	3	6	4.8	16	8	9.6	24	sig
prot777	156	4	9	26	16	1	8	20	14	ns
prot778	227	6	7	9	10.5	11	10	12	13.5	ns
prot779	116	6	7	21	21	6	6	30	27	ns
prot780	154	7	7	9.6	8.4	4	9	1.2	2.4	ns
prot781	198	5	11	24	10	18	18	36	40	sig
prot782	236	4	2	7.5	10.5	7	6	9	6	ns
prot783	184	5	10	21	15	15	7	12	24	ns
prot784	122	2	5	9.6	10.8	4	8	9.6	6	ns
prot785	91	10	3	8	4	11	7	12	14	sig
prot786	274	6	4	6	7.5	8	8	9	6	ns
prot787	152	9	9	24	9	5	7	24	3	ns
prot788	162	4	5	4.8	6	6	5	8.4	7.2	ns
prot789	158	5	4	12	16	3	5	8	26	ns
prot790	463	6	2	10.5	10.5	2	2	6	10.5	ns
prot791	312	4	2	18	6	1	9	12	12	ns
prot792	261	6	5	3.6	7.2	3	6	4.8	8.4	ns
prot793	392	5	4	12	20	4	3	8	18	ns
prot794	182	4	3	7.5	16.5	2	4	4.5	12	ns
prot795	310	10	4	12	3	7	7	33	27	sig
prot796	382	7	4	8.4	6	3	8	4.8	9.6	ns
prot797	113	4	12	14	18	2	10	30	8	sig
prot798	111	6	8	13.5	9	15	27	22.5	13.5	sig
prot799	418	4	6	9	9	1	4	15	18	ns
prot800	185	7	7	9.6	3.6	3	1	3.6	9.6	ns
prot801	163	2	2	4	10	2	9	8	14	ns
prot802	238	8	5	9	12	3	30	27	36	sig
prot803	282	7	3	6	18	4	5	9	9	ns
prot804	305	5	7	8.4	4.8	6	5	4.8	3.6	ns
prot805	292	2	3	2	8	3	2	8	0	ns
prot806	427	5	4	3	6	2	3	3	7.5	ns
prot807	234	1	5	0	9	5	3	18	9	ns
prot808	233	4	5	2.4	6	4	4	6	3.6	ns
prot809	425	6	4	10	16	6	4	8	8	ns
prot810	95	0	6	6	7.5	6	4	10.5	13.5	ns
prot811	241	1	1	3	9	5	5	21	12	ns
prot812	201	3	8	10.8	1.2	6	1	6	3.6	ns
prot813	474	3	3	2	6	6	4	6	8	ns
prot814	437	3	4	4.5	0	4	5	3	7.5	ns
prot815	411	2	4	3	3	7	3	6	15	ns
prot816	333	7	3	2.4	3.6	5	2	2.4	7.2	ns
prot817	449	5	1	4	6	5	7	0	4	ns
prot818	256	1	3	6	4.5	8	6	3	15	sig
prot819	292	6	5	15	9	1	6	15	6	sig
prot820	669	3	2	4.8	2.4	4	3	7.2	7.2	ns
prot821	378	6	4	6	16	3	3	6	8	ns
prot822	373	3	1	6	6	1	2	4.5	6	ns
prot823	327	7	1	9	9	6	2	6	3	ns
prot824	180	4	2	3.6	3.6	3	4	4.8	2.4	ns
prot825	357	1	3	6	12	0	2	8	4	ns
prot826	791	3	5	6	3	4	1	4.5	9	ns
prot827	1037	7	4	3	12	4	10	9	12	ns
prot828	223	2	2	8.4	4.8	5	2	1.2	1.2	ns
prot829	417	4	1	4	6	8	2	6	8	sig
prot830	310	1	1	3	1.5	2	5	4.5	6	ns
prot831	796	2	3	6	3	1	3	9	0	ns
prot832	385	1	3	0	1.2	2	1	0	1.2	ns
prot833	399	6	1	6	10	4	9	26	14	sig
prot834	661	1	1	4.5	4.5	2	4	6	1.5	ns
prot835	648	5	4	6	0	3	4	3	3	ns
prot836	172	3	0	3.6	2.4	2	1	0	1.2	ns
prot837	459	2	1	12	0	3	1	4	4	ns
prot838	266	2	0	6	3	4	5	0	6	ns
prot839	85	47	47	171	165	45	58	156	165	ns
prot840	185	58	55	63.6	63.6	70	53	79.2	70.8	ns
prot841	130	54	63	104	78	45	52	80	134	ns
prot842	128	50	53	66	90	150	159	166.5	234	sig
prot843	130	42	38	162	114	38	53	162	153	ns
prot844	150	60	59	68.4	56.4	62	67	61.2	58.8	ns
prot845	94	40	40	68	72	38	33	84	54	ns
prot846	154	18	28	40.5	39	21	36	33	42	ns
prot847	76	27	24	81	81	46	45	120	135	sig
prot848	213	16	19	25.2	18	18	17	25.2	22.8	ns
prot849	51	21	21	44	32	14	16	40	54	ns
prot850	198	14	21	30	22.5	38	36	30	30	sig
prot851	150	16	8	45	36	36	15	42	120	sig
prot852	161	11	19	16.8	14.4	12	15	15.6	10.8	ns
prot853	227	9	16	32	22	12	14	28	24	ns
prot854	56	19	9	15	25.5	18	14	22.5	19.5	ns
prot855	107	16	21	48	48	19	19	39	54	ns
prot856	85	10	13	15.6	12	14	11	26.4	18	ns
prot857	191	8	19	24	26	20	12	20	20	sig
prot858	207	13	9	15	30	13	13	12	15	ns
prot859	313	9	13	39	36	14	13	9	24	ns
prot860	150	9	13	16.8	12	10	11	14.4	10.8	ns
prot861	446	12	12	24	38	16	28	60	44	sig
prot862	165	9	9	13.5	12	14	16	22.5	13.5	ns
prot863	164	6	12	33	30	14	7	33	33	ns
prot864	183	14	17	14.4	15.6	16	11	27.6	24	ns
prot865	112	13	17	38	30	11	12	22	18	ns
prot866	99	9	7	27	24	18	27	40.5	72	sig
prot867	162	6	12	48	21	13	13	36	27	ns
prot868	294	6	17	7.2	19.2	13	16	4.8	12	ns
prot869	219	10	13	18	18	15	6	22	16	ns
prot870	139	7	10	9	12	33	33	45	45	sig
prot871	1091	9	9	18	18	5	15	30	27	ns
prot872	153	12	7	9.6	13.2	6	11	15.6	10.8	ns
prot873	122	8	12	22	20	9	12	20	32	sig
prot874	308	7	6	13.5	12	6	11	9	21	ns
prot875	274	10	11	27	21	7	12	30	27	ns
prot876	168	5	14	15.6	10.8	10	5	10.8	18	ns
prot877	157	9	11	12	10	10	15	18	18	sig
prot878	171	12	5	9	16.5	6	5	16.5	24	ns
prot879	163	6	9	12	21	11	5	27	21	ns
prot880	78	7	12	4.8	2.4	4	7	9.6	2.4	ns
prot881	177	8	8	10	18	13	13	36	32	sig
prot882	198	8	13	6	15	9	7	12	13.5	ns
prot883	322	6	12	24	36	11	5	27	30	ns
prot884	145	10	14	14.4	12	12	7	10.8	9.6	ns
prot885	224	7	7	18	12	6	21	66	42	sig
prot886	155	9	6	12	4.5	6	3	4.5	13.5	ns
prot887	102	7	5	18	12	8	3	15	24	ns
prot888	207	8	3	7.2	7.2	30	9	39.6	46.8	sig
prot889	480	6	4	16	12	7	3	6	10	ns
prot890	104	6	3	7.5	9	4	6	12	9	ns
prot891	204	10	5	18	12	9	6	18	12	ns
prot892	248	7	5	8.4	8.4	3	10	3.6	7.2	ns
prot893	157	4	6	12	16	9	14	16	18	sig
prot894	132	9	4	13.5	6	7	12	9	6	ns
prot895	214	6	5	18	27	5	4	12	15	ns
prot896	219	6	3	8.4	2.4	2	6	6	10.8	ns
prot897	193	8	3	14	14	4	5	14	14	ns
prot898	155	8	8	3	9	5	6	4.5	6	ns
prot899	239	8	5	18	24	2	7	12	24	ns
prot900	116	6	7	10.8	8.4	7	6	14.4	7.2	ns
prot901	211	4	7	12	12	6	5	20	10	ns
prot902	156	6	4	10.5	9	6	6	10.5	15	sig
prot903	246	5	6	39	12	5	6	36	6	ns
prot904	218	11	3	4.8	7.2	6	7	3.6	6	ns
prot905	201	10	5	12	14	3	9	14	8	ns
prot906	111	6	7	4.5	9	12	3	9	3	ns
prot907	175	8	7	15	15	3	3	12	9	ns
prot908	195	5	3	7.2	6	9	8	7.2	4.8	sig
prot909	292	3	6	10	12	6	2	18	6	ns
prot910	173	1	3	12	9	9	3	3	12	ns
prot911	284	6	7	12	24	3	5	0	21	ns
prot912	151	6	3	7.2	10.8	6	8	2.4	8.4	ns
prot913	165	8	8	4	10	5	8	10	6	ns
prot914	132	4	4	7.5	9	2	4	13.5	3	ns
prot915	177	6	2	27	15	9	4	12	12	ns
prot916	137	6	7	9.6	7.2	7	3	8.4	1.2	ns
prot917	325	4	2	8	6	7	5	2	8	ns
prot918	192	6	6	3	6	3	3	4.5	4.5	ns
prot919	170	2	5	6	15	6	6	27	6	sig
prot920	157	4	3	1.2	4.8	2	7	2.4	2.4	ns
prot921	192	8	11	10	16	8	1	12	8	ns
prot922	474	5	1	7.5	9	4	5	3	9	ns
prot923	186	3	9	12	18	4	6	3	9	ns
prot924	428	4	4	3.6	2.4	0	7	2.4	7.2	ns
prot925	191	4	2	14	4	1	1	8	12	ns
prot926	169	6	3	9	6	8	1	10.5	4.5	ns
prot927	166	5	2	15	3	4	6	6	9	ns
prot928	290	2	3	3.6	1.2	3	3	6	7.2	ns
prot929	216	4	2	6	10	3	1	12	4	ns
prot930	103	5	1	6	7.5	4	4	6	10.5	ns
prot931	271	2	4	18	6	4	5	9	9	ns
prot932	147	7	5	7.2	3.6	4	6	1.2	6	ns
prot933	135	5	3	8	4	4	7	14	6	ns
prot934	135	5	1	9	7.5	2	2	6	7.5	ns
prot935	135	5	5	18	15	0	6	6	21	ns
prot936	135	3	4	2.4	6	1	6	3.6	2.4	ns
prot937	321	3	4	0	6	8	4	12	12	sig
prot938	164	6	8	4.5	6	2	1	10.5	1.5	ns
prot939	113	4	3	3	15	2	3	9	3	ns
prot940	271	0	4	2.4	3.6	3	3	2.4	4.8	ns
prot941	204	2	5	4	4	4	6	4	4	sig
prot942	276	5	3	6	4.5	6	2	4.5	3	ns
prot943	108	2	6	6	9	12	9	18	27	sig
prot944	91	3	2	3.6	1.2	3	4	7.2	2.4	ns
prot945	325	3	4	8	12	1	1	2	8	ns
prot946	114	4	4	6	6	5	6	4.5	6	ns
prot947	277	4	2	3	0	4	3	6	3	ns
prot948	118	4	4	1.2	3.6	4	0	3.6	3.6	ns
prot949	121	4	2	6	4	8	5	2	4	sig
prot950	198	2	3	3	0	5	3	0	3	ns
prot951	237	1	2	0	3	2	2	3	0	ns
prot952	220	0	3	3.6	2.4	2	4	3.6	2.4	ns
prot953	406	2	1	8	6	3	3	4	8	ns
prot954	391	2	3	3	9	1	3	3	6	ns
prot955	189	3	2	9	3	14	4	6	6	sig
prot956	232	1	1	3.6	3.6	2	2	4.8	7.2	ns
prot957	470	2	1	14	2	3	1	8	6	ns
prot958	527	5	1	6	0	1	1	1.5	0	ns
prot959	141	3	2	18	15	5	1	6	6	ns
prot960	602	1	4	1.2	1.2	1	0	3.6	1.2	ns
prot961	109	37	24	36	56	19	26	38	50	ns
prot962	258	28	24	43.5	42	29	27	33	34.5	ns
prot963	168	15	17	45	45	12	15	33	30	ns
prot964	177	17	18	22.8	10.8	13	17	21.6	12	ns
prot965	104	13	14	18	34	9	10	30	20	ns
prot966	187	10	11	15	15	13	9	13.5	15	ns
prot967	134	10	16	33	36	17	17	33	21	ns
prot968	153	19	8	15.6	13.2	25	25	21.6	32.4	sig
prot969	125	8	15	28	18	12	9	20	30	ns
prot970	242	19	14	7.5	33	11	5	10.5	13.5	ns
prot971	128	8	9	54	27	5	9	30	51	ns
prot972	160	11	7	3.6	8.4	16	11	21.6	19.2	sig
prot973	65	8	7	20	18	15	6	12	22	ns
prot974	143	13	14	13.5	19.5	11	15	21	9	ns
prot975	131	19	10	54	39	13	8	42	36	ns
prot976	128	12	6	13.2	12	12	30	21.6	19.2	sig
prot977	76	11	8	8	14	4	6	8	12	ns
prot978	95	9	16	7.5	12	8	10	15	6	ns
prot979	70	3	12	24	21	19	10	39	54	ns
prot980	136	13	13	9.6	10.8	13	10	7.2	14.4	ns
prot981	116	4	8	22	28	13	10	10	4	ns
prot982	108	11	12	15	12	12	6	13.5	22.5	ns
prot983	195	12	8	39	42	8	12	36	45	sig
prot984	145	8	6	14.4	10.8	9	7	9.6	13.2	ns
prot985	102	14	6	14	16	11	14	18	12	ns
prot986	173	6	5	6	16.5	5	3	13.5	6	ns
prot987	212	8	10	15	15	2	14	18	21	ns
prot988	116	6	5	6	10.8	6	26	12	16.8	sig
prot989	219	8	6	14	12	7	4	12	8	ns
prot990	312	6	12	15	18	30	33	45	58.5	sig
prot991	78	4	4	24	12	4	10	21	18	ns
prot992	193	6	7	6	2.4	5	5	8.4	10.8	ns
prot993	500	3	0	6	4	5	5	8	10	ns
prot994	195	3	2	9	6	4	4	7.5	7.5	ns
prot995	177	7	5	27	27	5	5	9	30	ns
prot996	224	5	5	7.2	6	4	4	4.8	9.6	ns
prot997	239	8	4	10	4	6	3	10	16	ns
prot998	223	5	7	6	4.5	5	8	6	10.5	ns
prot999	113	4	4	24	15	6	9	9	21	ns
prot1000	94	3	4	8.4	6	6	6	3.6	9.6	ns
prot1001	74	9	9	8	14	8	4	18	10	ns
prot1002	265	8	7	10.5	4.5	10	9	6	4.5	sig
prot1003	225	5	12	30	12	4	10	12	24	sig
prot1004	129	3	5	9.6	7.2	14	14	4.8	21.6	sig
prot1005	210	3	6	8	8	5	4	4	10	ns
prot1006	248	4	5	4.5	10.5	5	4	6	3	ns
prot1007	158	6	4	24	12	5	4	18	21	ns
prot1008	68	2	2	2.4	6	10	10	4.8	3.6	sig
prot1009	68	2	3	10	12	3	5	12	12	ns
prot1010	548	6	8	6	10.5	6	1	15	12	ns
prot1011	123	2	5	6	15	5	7	15	12	ns
prot1012	181	0	7	2.4	8.4	12	8	9.6	14.4	sig
prot1013	824	5	3	10	4	6	2	6	4	ns
prot1014	250	7	2	4.5	3	3	2	6	4.5	ns
prot1015	242	6	6	12	15	4	5	12	6	ns
prot1016	186	3	6	4.8	4.8	2	4	6	6	ns
prot1017	228	6	9	10	8	4	1	4	10	ns
prot1018	106	6	3	7.5	6	7	7	7.5	16.5	sig
prot1019	135	5	3	15	12	5	2	9	24	ns
prot1020	173	2	6	7.2	2.4	1	2	0	7.2	ns
prot1021	245	5	1	8	8	2	6	8	6	ns
prot1022	98	2	6	6	3	2	7	15	7.5	ns
prot1023	149	5	5	15	15	4	6	18	9	ns
prot1024	136	4	2	8.4	3.6	1	6	4.8	3.6	ns
prot1025	335	1	2	16	2	0	5	6	12	ns
prot1026	81	1	1	9	3	3	5	1.5	1.5	ns
prot1027	124	6	5	21	15	6	2	24	27	sig
prot1028	204	0	1	3.6	0	6	6	4.8	9.6	sig
prot1029	124	3	3	8	8	3	3	4	10	ns
prot1030	231	3	4	3	7.5	3	5	9	4.5	ns
prot1031	192	11	5	6	12	3	5	9	9	ns
prot1032	514	2	2	3.6	3.6	4	4	1.2	2.4	ns
prot1033	277	3	12	8	14	3	8	6	12	ns
prot1034	159	2	1	3	1.5	3	0	4.5	6	ns
prot1035	190	4	2	12	24	6	2	6	9	ns
prot1036	225	6	2	6	4.8	3	3	7.2	4.8	ns
prot1037	57	9	6	4	10	2	5	6	4	ns
prot1038	153	5	6	3	10.5	7	5	13.5	7.5	sig
prot1039	91	6	3	6	6	11	2	15	12	sig
prot1040	94	3	5	2.4	4.8	3	7	1.2	3.6	ns
prot1041	112	4	3	2	4	6	5	10	8	ns
prot1042	336	3	2	4.5	1.5	1	1	4.5	7.5	ns
prot1043	241	7	4	18	12	10	14	36	30	sig
prot1044	108	3	2	4.8	1.2	3	6	9.6	4.8	ns
prot1045	117	6	3	10	10	3	1	6	8	ns
prot1046	286	2	2	6	3	1	2	7.5	4.5	ns
prot1047	122	1	3	6	9	2	4	0	18	ns
prot1048	273	3	2	4.8	2.4	0	5	3.6	2.4	ns
prot1049	237	2	4	2	4	4	2	6	6	ns
prot1050	222	2	4	1.5	4.5	2	2	6	0	ns
prot1051	799	4	2	6	6	3	1	12	3	ns
prot1052	125	4	4	0	1.2	3	0	6	3.6	ns
prot1053	98	3	4	0	2	3	12	6	24	sig
prot1054	153	1	2	0	9	3	3	3	0	ns
prot1055	186	0	0	15	6	1	5	0	12	ns
prot1056	188	1	6	3.6	3.6	2	2	0	2.4	ns
prot1057	127	1	0	0	2	3	1	2	4	ns
prot1058	65	119	108	180	187.5	112	135	129	159	ns
prot1059	115	47	38	144	180	42	48	132	141	ns
prot1060	65	33	33	27.6	33.6	35	27	34.8	32.4	ns
prot1061	90	11	17	50	50	24	21	30	60	ns
prot1062	120	15	8	15	18	12	16	18	10.5	ns
prot1063	83	6	8	33	24	10	9	27	39	ns
prot1064	177	7	4	4.8	9.6	6	11	7.2	8.4	ns
prot1065	59	6	3	12	8	9	20	20	20	sig
prot1066	97	7	7	3	10.5	12	18	12	21	sig
prot1067	188	5	10	12	18	24	14	54	48	sig
prot1068	82	11	10	8.4	7.2	8	4	7.2	13.2	ns
prot1069	109	10	12	14	8	12	2	16	26	ns
prot1070	109	8	5	7.5	7.5	7	4	13.5	9	ns
prot1071	168	12	7	21	42	7	7	21	54	ns
prot1072	188	12	4	6	4.8	6	7	16.8	8.4	ns
prot1073	82	6	8	20	8	10	5	26	10	ns
prot1074	75	8	6	12	13.5	7	18	10.5	19.5	sig
prot1075	151	7	5	12	30	9	13	42	21	sig
prot1076	175	6	5	8.4	4.8	7	7	6	8.4	ns
prot1077	116	4	3	14	14	6	6	8	22	ns
prot1078	161	3	3	10.5	18	10	9	9	7.5	ns
prot1079	95	6	10	12	24	7	9	18	21	ns
prot1080	101	4	6	6	8.4	7	9	4.8	3.6	ns
prot1081	175	0	4	0	2	7	6	22	14	sig
prot1082	401	3	5	9	15	10	8	10.5	7.5	sig
prot1083	214	6	7	27	6	9	12	63	63	sig
prot1084	215	6	6	6	4.8	2	6	6	12	ns
prot1085	152	6	3	14	8	4	3	8	6	ns
prot1086	125	4	5	7.5	10.5	3	5	10.5	6	ns
prot1087	154	5	6	9	18	5	8	6	6	ns
prot1088	119	8	6	6	6	6	1	1.2	9.6	ns
prot1089	145	3	7	12	18	8	4	10	2	ns
prot1090	256	12	2	7.5	6	1	4	10.5	7.5	ns
prot1091	119	2	1	15	21	6	2	6	18	ns
prot1092	159	6	6	1.2	6	7	5	2.4	6	ns
prot1093	91	6	3	2	8	3	3	16	18	ns
prot1094	396	9	11	6	9	3	1	9	7.5	ns
prot1095	205	2	4	6	6	6	6	12	9	ns
prot1096	108	4	7	2.4	1.2	4	7	8.4	7.2	ns
prot1097	71	0	2	2	8	4	3	10	4	ns
prot1098	259	2	4	4.5	7.5	2	5	9	4.5	ns
prot1099	191	4	6	18	3	3	4	18	18	ns
prot1100	147	7	3	4.8	4.8	8	8	12	4.8	sig
prot1101	292	3	4	6	2	6	4	4	2	ns
prot1102	69	7	9	1.5	3	4	4	7.5	6	ns
prot1103	245	3	4	15	0	2	5	9	18	ns
prot1104	146	0	4	2.4	1.2	4	5	4.8	8.4	sig
prot1105	351	3	5	16	6	3	4	14	8	ns
prot1106	106	4	4	4.5	6	6	3	4.5	7.5	ns
prot1107	180	4	3	0	18	6	15	27	9	sig
prot1108	199	1	4	3.6	7.2	4	3	3.6	3.6	ns
prot1109	185	3	0	4	12	6	10	8	28	sig
prot1110	182	2	2	7.5	13.5	4	2	1.5	10.5	ns
prot1111	59	3	5	9	3	1	2	12	3	ns
prot1112	173	3	1	1.2	3.6	5	1	7.2	6	ns
prot1113	105	0	1	0	6	2	6	10	4	ns
prot1114	79	4	4	3	1.5	1	4	3	1.5	ns
prot1115	94	1	1	18	18	4	1	12	9	ns
prot1116	235	5	2	2.4	8.4	3	1	3.6	1.2	ns
prot1117	99	1	0	2	10	4	6	2	6	ns
prot1118	103	2	5	1.5	1.5	3	3	6	3	ns
prot1119	226	1	3	18	6	4	7	9	3	ns
prot1120	168	3	4	3.6	3.6	1	4	1.2	12	sig
prot1121	454	2	2	2	2	6	1	4	6	ns
prot1122	92	4	2	3	3	1	3	3	4.5	ns
prot1123	99	4	2	3	3	2	3	3	6	ns
prot1124	116	1	5	2.4	0	4	3	2.4	3.6	ns
prot1125	90	2	3	2	4	0	1	2	10	ns
prot1126	87	3	2	7.5	0	2	0	7.5	9	ns
prot1127	294	3	1	6	18	3	1	3	9	ns
prot1128	354	1	1	3.6	0	1	2	1.2	3.6	ns
prot1129	216	5	2	6	2	5	1	12	4	ns
prot1130	138	3	3	1.5	6	2	2	7.5	4.5	ns
prot1131	187	1	0	9	3	2	4	6	6	ns
prot1132	495	4	2	0	4.8	1	0	0	2.4	ns
prot1133	406	1	4	6	2	1	2	6	6	ns
prot1134	382	4	1	1.5	1.5	3	3	9	4.5	sig
prot1135	272	2	0	0	3	2	2	3	0	ns
prot1136	71	24	28	26.4	24	20	23	21.6	31.2	ns
prot1137	105	23	18	44	38	12	22	44	60	ns
prot1138	234	21	25	25.5	24	45	38	60	46.5	sig
prot1139	112	13	17	45	45	16	23	18	39	ns
prot1140	114	20	16	18	18	20	16	21.6	14.4	ns
prot1141	112	8	10	8	10	10	7	16	6	ns
prot1142	166	6	3	9	12	7	7	4.5	4.5	ns
prot1143	104	5	3	27	39	7	9	18	15	ns
prot1144	376	5	5	7.2	8.4	6	10	7.2	1.2	ns
prot1145	83	10	2	2	14	6	4	18	12	ns
prot1146	51	4	2	12	9	4	9	9	6	ns
prot1147	74	6	4	21	6	8	3	6	15	ns
prot1148	74	3	9	7.2	6	7	8	4.8	6	ns
prot1149	117	4	5	10	18	3	5	4	8	ns
prot1150	106	4	5	3	10.5	6	9	7.5	9	ns
prot1151	110	2	2	15	15	9	5	42	33	sig
prot1152	73	3	2	2.4	4.8	4	5	3.6	3.6	ns
prot1153	113	3	2	24	8	2	8	14	6	ns
prot1154	358	2	6	4.5	9	2	7	9	1.5	ns
prot1155	99	2	3	12	3	7	3	18	12	ns
prot1156	115	2	4	1.2	6	4	3	0	1.2	ns
prot1157	180	5	4	4	2	3	3	6	12	sig
prot1158	67	1	1	1.5	6	6	8	6	18	sig
prot1159	99	3	4	6	21	2	1	15	6	ns
prot1160	99	5	2	2.4	2.4	6	7	2.4	3.6	ns
prot1161	99	3	2	14	6	4	5	8	8	ns
prot1162	98	4	1	10.5	4.5	2	0	4.5	6	ns
prot1163	165	3	3	12	12	4	2	12	6	ns
prot1164	76	4	4	6	7.2	0	1	1.2	3.6	ns
prot1165	90	3	3	4	4	9	5	14	10	sig
prot1166	113	1	1	4.5	7.5	2	2	9	3	ns
prot1167	90	1	4	9	0	1	2	15	9	ns
prot1168	163	3	7	4.8	6	4	5	8.4	6	sig
prot1169	102	5	1	2	4	2	0	4	0	ns
prot1170	183	4	1	4.5	6	0	0	9	6	ns
prot1171	98	0	1	3	3	2	4	6	12	sig
prot1172	146	2	6	3.6	1.2	3	3	2.4	3.6	ns
prot1173	145	1	3	2	4	3	1	4	0	ns
prot1174	166	1	3	4.5	4.5	6	12	9	4.5	sig
prot1175	100	2	0	15	0	1	3	6	9	ns
prot1176	393	2	3	1.2	3.6	2	4	3.6	2.4	sig
prot1177	89	1	1	4	2	2	6	4	4	sig
prot1178	391	2	2	0	3	2	2	0	0	ns
prot1179	89	1	2	0	0	3	1	0	9	ns
prot1180	1106	3	9	3.6	6	7	14	3.6	6	ns
prot1181	3227	3	7	20	12	5	9	10	16	ns
prot1182	539	8	10	10.5	7.5	9	9	9	12	ns
prot1183	771	6	5	9	12	7	2	21	12	ns
prot1184	2680	6	1	2.4	3.6	3	5	2.4	6	ns
prot1185	917	4	3	6	8	1	5	6	0	ns
prot1186	4114	1	4	3	4.5	2	3	1.5	6	ns
prot1187	449	8	10	21	18	6	9	24	21	ns
prot1188	1304	4	1	3.6	6	3	4	8.4	1.2	ns
prot1189	393	4	4	4	8	4	7	6	10	ns
prot1190	1513	3	1	4.5	7.5	6	2	4.5	1.5	ns
prot1191	2580	3	0	18	9	2	4	9	12	ns
prot1192	959	6	5	6	8.4	8	9	3.6	14.4	ns
prot1193	510	4	7	8	12	8	12	16	32	sig
prot1194	427	4	7	7.5	3	5	9	13.5	9	ns
prot1195	413	2	4	9	12	3	6	12	12	sig
prot1196	819	2	3	3.6	6	3	1	7.2	3.6	ns
prot1197	1779	6	6	4	8	3	2	0	8	ns
prot1198	1379	1	3	3	6	4	2	4.5	1.5	ns
prot1199	652	2	3	6	12	7	11	6	27	sig
prot1200	704	3	3	7.2	2.4	2	2	3.6	1.2	ns
prot1201	1028	3	4	6	8	4	3	6	2	ns
prot1202	1181	5	5	3	1.5	2	3	6	4.5	ns
prot1203	383	10	6	15	24	9	5	36	24	ns
prot1204	1077	4	6	7.2	4.8	8	7	6	8.4	ns
prot1205	452	7	5	12	10	3	1	8	8	ns
prot1206	434	5	2	6	3	3	3	3	4.5	ns
prot1207	955	7	1	15	18	5	5	12	33	sig
prot1208	528	1	3	7.2	4.8	3	6	12	4.8	ns
prot1209	228	3	4	8	6	2	1	6	6	ns
prot1210	781	5	1	13.5	1.5	4	6	9	3	ns
prot1211	548	2	3	6	6	4	4	21	24	ns
prot1212	273	3	10	2.4	3.6	4	4	3.6	2.4	ns
prot1213	153	5	3	10	10	9	5	6	10	ns
prot1214	320	6	6	10.5	3	8	4	3	6	ns
prot1215	219	4	11	3	24	10	5	30	24	ns
prot1216	410	4	4	9.6	10.8	5	7	13.2	1.2	ns
prot1217	322	4	4	16	0	4	5	18	14	ns
prot1218	629	3	6	9	12	3	3	9	9	ns
prot1219	264	3	3	21	9	4	10	24	27	sig
prot1220	356	1	3	0	7.2	7	6	6	1.2	ns
prot1221	390	6	3	6	14	5	4	10	14	ns
prot1222	235	5	4	13.5	1.5	4	4	6	6	ns
prot1223	263	4	1	9	15	5	4	21	15	sig
prot1224	481	4	2	1.2	8.4	1	4	2.4	3.6	ns
prot1225	551	5	3	6	6	3	4	4	6	ns
prot1226	481	5	3	1.5	7.5	2	5	13.5	6	ns
prot1227	487	0	1	9	3	2	2	12	0	ns
prot1228	881	3	2	3.6	4.8	2	3	2.4	0	ns
prot1229	2284	0	0	6	6	1	3	6	8	ns
prot1230	852	4	4	3	1.5	3	3	1.5	1.5	ns
prot1231	341	7	5	12	9	6	5	9	3	ns
prot1232	182	6	6	2.4	7.2	8	8	2.4	1.2	sig
prot1233	327	6	5	18	16	2	3	14	8	ns
prot1234	219	6	2	9	7.5	3	6	7.5	7.5	ns
prot1235	406	5	5	18	18	3	4	12	9	ns
prot1236	332	4	2	2.4	2.4	2	2	1.2	3.6	ns
prot1237	365	3	3	8	4	4	6	8	12	ns
prot1238	308	5	1	4.5	7.5	1	1	7.5	7.5	ns
prot1239	232	6	2	3	12	1	1	0	9	ns
prot1240	2067	1	2	3.6	3.6	18	6	14.4	10.8	sig
prot1241	865	3	3	8	2	3	3	6	6	sig
prot1242	682	1	4	1.5	1.5	0	2	1.5	4.5	ns
prot1243	573	5	1	6	3	4	3	6	0	ns
prot1244	454	4	1	1.2	2.4	2	3	1.2	4.8	ns
prot1245	611	16	15	18	14	8	12	32	14	ns
prot1246	133	8	5	6	10.5	5	6	15	10.5	ns
prot1247	221	5	8	12	36	16	10	30	42	sig
prot1248	153	4	9	4.8	14.4	5	7	13.2	12	ns
prot1249	363	10	3	20	16	10	5	20	22	ns
prot1250	435	9	4	13.5	9	5	8	7.5	12	ns
prot1251	366	5	4	27	12	2	4	15	0	ns
prot1252	170	3	10	6	4.8	6	5	8.4	4.8	sig
prot1253	267	5	2	4	10	3	3	10	2	ns
prot1254	463	3	4	9	7.5	6	7	15	6	sig
prot1255	542	6	1	18	6	2	4	6	9	ns
prot1256	448	2	2	1.2	3.6	8	3	1.2	3.6	ns
prot1257	177	6	2	12	8	2	2	10	12	ns
prot1258	365	5	4	7.5	6	12	9	9	9	sig
prot1259	746	3	1	15	3	1	3	9	9	ns
prot1260	458	2	3	3.6	7.2	3	3	6	0	ns
prot1261	147	3	8	8	8	3	4	8	6	ns
prot1262	266	2	5	4.5	0	3	4	1.5	1.5	ns
prot1263	340	2	4	3	15	5	3	15	9	ns
prot1264	398	1	2	0	0	1	5	2.4	2.4	ns
prot1265	403	1	1	4	4	1	4	6	8	ns
prot1266	302	5	3	6	3	4	1	4.5	6	ns
prot1267	465	2	1	15	15	5	0	0	3	ns
prot1268	487	3	0	1.2	1.2	3	3	7.2	4.8	sig
prot1269	568	2	4	8	4	7	4	10	8	sig
prot1270	370	2	3	4.5	3	2	2	1.5	1.5	ns
prot1271	435	0	1	6	3	0	2	6	6	ns
prot1272	382	3	1	0	4.8	2	1	0	2.4	ns
prot1273	400	0	1	0	6	4	4	4	4	sig
prot1274	1317	1	1	1.5	1.5	0	0	1.5	0	ns
prot1275	1827	1	1	3	0	3	3	6	3	ns
prot1276	227	1	8	6	7.2	15	4	7.2	9.6	ns
prot1277	126	2	1	10	2	8	6	12	10	ns
prot1278	199	4	3	1.5	4.5	4	5	3	4.5	ns
prot1279	186	4	6	3	6	6	7	27	18	ns
prot1280	397	3	3	3.6	3.6	6	5	10.8	7.2	ns
prot1281	191	7	5	8	6	1	5	6	2	ns
prot1282	181	4	6	4.5	12	6	6	9	9	ns
prot1283	332	2	7	6	12	3	3	9	18	ns
prot1284	207	5	7	3.6	1.2	6	6	3.6	6	ns
prot1285	433	1	7	6	4	2	9	4	6	ns
prot1286	220	6	3	9	6	20	11	16.5	7.5	sig
prot1287	174	0	3	9	12	5	0	18	6	ns
prot1288	398	2	4	3.6	0	14	2	12	2.4	sig
prot1289	250	6	3	10	4	6	6	8	8	sig
prot1290	254	1	1	7.5	1.5	3	3	7.5	3	ns
prot1291	278	3	5	9	3	5	2	15	12	ns
prot1292	195	2	4	3.6	4.8	3	4	2.4	6	ns
prot1293	493	4	4	4	4	3	2	2	4	ns
prot1294	395	3	3	7.5	4.5	8	6	21	6	sig
prot1295	346	2	1	18	6	2	1	6	6	ns
prot1296	386	3	1	6	3.6	2	4	4.8	4.8	ns
prot1297	323	5	1	2	12	2	0	0	6	ns
prot1298	221	1	2	7.5	4.5	3	6	10.5	3	ns
prot1299	330	4	2	3	12	0	6	3	9	ns
prot1300	913	0	6	2.4	4.8	5	3	2.4	8.4	ns
prot1301	216	2	5	4	12	7	5	10	10	sig
prot1302	176	5	2	6	1.5	2	2	1.5	1.5	ns
prot1303	396	3	2	21	6	2	5	12	6	sig
prot1304	144	3	3	4.8	2.4	3	3	3.6	2.4	ns
prot1305	340	1	1	2	0	2	1	4	2	ns
prot1306	177	0	1	3	3	2	0	6	4.5	ns
prot1307	491	2	4	9	9	3	2	3	6	ns
prot1308	289	5	1	2.4	6	5	5	3.6	1.2	ns
prot1309	925	1	2	6	4	3	3	10	8	ns
prot1310	266	1	0	1.5	4.5	0	2	4.5	0	ns
prot1311	584	2	1	3	18	2	5	3	9	ns
prot1312	316	1	5	1.2	1.2	3	2	1.2	1.2	ns
prot1313	365	4	1	6	10	1	3	18	4	ns
prot1314	282	1	1	1.5	7.5	5	2	9	3	ns
prot1315	465	2	2	6	9	4	4	0	0	ns
prot1316	577	2	3	3.6	0	1	2	4.8	0	ns
prot1317	274	3	3	6	4	1	0	4	2	ns
prot1318	517	4	2	1.5	1.5	1	4	3	3	ns
prot1319	782	1	5	0	6	1	6	6	0	ns
prot1320	567	3	2	3.6	2.4	3	3	2.4	3.6	ns
prot1321	356	2	0	0	6	1	2	6	0	ns
prot1322	229	2	1	3	1.5	0	1	6	1.5	ns
prot1323	388	1	4	3	3	0	3	0	6	ns
prot1324	109	2	5	8.4	12	13	27	10.8	15.6	sig
prot1325	167	3	5	10	6	3	8	8	12	ns
prot1326	192	2	3	9	9	24	18	45	13.5	sig
prot1327	174	2	3	18	18	1	1	9	12	ns
prot1328	144	4	2	6	4.8	3	2	3.6	1.2	ns
prot1329	139	4	1	2	6	3	5	10	2	ns
prot1330	160	6	7	7.5	4.5	6	3	6	6	ns
prot1331	220	3	4	9	6	3	4	12	15	ns
prot1332	248	6	2	2.4	1.2	5	2	8.4	3.6	ns
prot1333	254	3	3	6	14	4	5	8	4	ns
prot1334	213	2	4	3	3	5	2	6	4.5	ns
prot1335	81	4	1	9	6	3	4	6	12	ns
prot1336	318	3	4	4.8	2.4	5	5	4.8	6	ns
prot1337	247	3	5	4	16	2	8	10	12	ns
prot1338	381	1	4	4.5	1.5	3	3	4.5	3	ns
prot1339	159	5	4	9	18	0	3	3	12	ns
prot1340	205	3	1	2.4	6	6	2	0	4.8	ns
prot1341	244	7	2	2	4	5	3	12	4	ns
prot1342	160	4	1	1.5	4.5	12	3	4.5	9	sig
prot1343	288	3	1	12	6	12	9	9	9	sig
prot1344	383	2	5	1.2	2.4	2	1	4.8	1.2	ns
prot1345	206	3	0	4	10	3	3	4	2	ns
prot1346	703	1	6	3	4.5	3	0	3	6	ns
prot1347	238	4	2	3	6	3	5	12	3	ns
prot1348	366	1	0	2.4	0	1	2	1.2	1.2	sig
prot1349	430	2	2	6	12	2	4	8	4	ns
prot1350	637	3	3	4.5	9	0	7	6	0	ns
prot1351	141	2	2	3	12	4	0	12	12	ns
prot1352	140	5	2	6	3.6	12	3	3.6	10.8	sig
prot1353	431	4	1	2	4	3	2	0	4	ns
prot1354	969	3	2	7.5	1.5	0	3	6	4.5	ns
prot1355	247	3	2	0	0	3	3	0	0	ns
prot1356	1101	1	3	1.2	6	4	2	4.8	4.8	ns
prot1357	178	0	1	0	4	4	1	6	4	ns
prot1358	178	4	2	4.5	6	2	14	9	18	sig
prot1359	297	5	2	3	6	2	3	21	12	ns
prot1360	238	3	1	0	0	4	4	2.4	6	sig
prot1361	226	2	1	10	8	3	1	4	0	ns
prot1362	486	4	3	1.5	6	3	2	0	4.5	ns
prot1363	758	3	3	0	3	1	1	6	0	ns
prot1364	305	1	2	1.2	0	2	4	1.2	3.6	ns
prot1365	526	1	1	2	6	3	3	6	30	sig
prot1366	375	0	4	6	1.5	3	1	4.5	4.5	ns
prot1367	651	2	4	6	9	4	2	3	0	ns
prot1368	5934	2	1	0	0	2	2	6	10.8	sig
prot1369	421	1	1	2	2	3	0	2	0	ns
prot1370	142	3	0	3	0	4	2	3	3	sig
prot1371	1145	2	3	3	3	1	3	6	9	ns
prot1372	238	1	2	2.4	1.2	2	2	4.8	4.8	sig
prot1373	391	1	3	0	4	1	0	6	4	ns
prot1374	618	0	1	4.5	3	2	1	7.5	1.5	ns
prot1375	93	3	6	15	15	5	7	15	30	ns
prot1376	130	8	4	8.4	9.6	7	8	10.8	6	ns
prot1377	83	7	9	12	8	4	2	8	10	ns
prot1378	361	5	3	4.5	3	5	11	6	6	sig
prot1379	193	3	6	15	15	2	3	18	15	ns
prot1380	393	5	4	7.2	7.2	5	7	8.4	4.8	ns
prot1381	232	4	7	6	8	7	4	4	12	ns
prot1382	201	4	5	4.5	10.5	8	5	9	9	ns
prot1383	105	3	8	6	6	2	2	6	9	ns
prot1384	173	0	6	1.2	4.8	3	0	4.8	3.6	ns
prot1385	182	3	4	6	12	6	4	16	2	ns
prot1386	199	3	6	4.5	3	4	4	6	10.5	ns
prot1387	191	3	4	6	9	5	5	42	12	sig
prot1388	274	1	2	3.6	3.6	2	2	3.6	1.2	ns
prot1389	135	3	5	2	6	2	2	8	2	ns
prot1390	169	1	1	7.5	4.5	3	2	6	4.5	ns
prot1391	688	3	5	12	12	3	3	21	3	ns
prot1392	152	2	1	13.2	2.4	3	4	0	3.6	ns
prot1393	528	2	5	8	6	3	2	6	4	ns
prot1394	157	2	2	7.5	3	2	2	6	6	ns
prot1395	126	2	4	3	6	2	10	9	3	ns
prot1396	80	5	2	3.6	2.4	3	1	6	3.6	ns
prot1397	122	2	2	10	4	4	4	2	10	sig
prot1398	232	4	2	4.5	10.5	8	9	9	9	sig
prot1399	171	3	2	6	3	9	3	36	27	sig
prot1400	70	1	1	2.4	4.8	1	3	3.6	2.4	ns
prot1401	130	1	0	4	2	2	7	8	4	sig
prot1402	103	3	2	6	4.5	2	2	0	1.5	ns
prot1403	547	4	3	6	0	2	1	9	3	ns
prot1404	250	1	3	6	1.2	2	2	1.2	1.2	ns
prot1405	497	4	2	2	4	2	4	4	4	sig
prot1406	312	3	1	0	1.5	4	3	0	1.5	ns
prot1407	152	1	1	6	6	3	3	9	0	ns
prot1408	535	0	1	1.2	2.4	3	3	6	1.2	ns
prot1409	87	3	1	2	2	2	0	2	4	ns
prot1410	232	4	2	4.5	7.5	6	2	6	4.5	sig
prot1411	232	6	3	0	3	3	1	12	6	ns
prot1412	843	2	2	1.2	3.6	4	2	4.8	2.4	sig
prot1413	555	1	4	6	4	4	2	2	2	ns
prot1414	173	0	2	3	1.5	2	0	1.5	3	ns
prot1415	194	0	1	3	0	2	3	6	0	ns
prot1416	180	3	3	2.4	3.6	2	0	1.2	3.6	ns
prot1417	199	2	0	0	2	0	4	4	2	ns
prot1418	287	0	0	0	1.5	2	2	7.5	3	sig
prot1419	999	1	2	6	3	2	2	9	0	ns
prot1420	220	0	6	3.6	1.2	0	1	0	3.6	ns
prot1421	648	3	4	0	2	1	3	4	6	ns
prot1422	164	1	1	1.5	3	1	3	1.5	4.5	ns
prot1423	181	2	0	6	9	0	2	9	3	ns
prot1424	285	5	5	2.4	4.8	6	2	3.6	12	ns
prot1425	172	4	2	8	6	5	9	10	8	ns
prot1426	103	1	1	9	6	15	9	9	12	sig
prot1427	430	2	1	9	6	7	7	12	15	sig
prot1428	130	5	5	9.6	6	5	6	3.6	9.6	ns
prot1429	123	5	1	12	6	4	4	10	8	ns
prot1430	304	2	5	6	3	4	14	16.5	10.5	sig
prot1431	164	4	1	15	15	3	3	12	12	ns
prot1432	75	1	3	10.8	2.4	6	3	3.6	7.2	sig
prot1433	173	7	6	4	4	2	2	4	6	ns
prot1434	176	3	3	4.5	6	2	4	9	3	sig
prot1435	191	3	2	15	9	6	2	12	6	ns
prot1436	138	5	2	3.6	0	3	4	2.4	4.8	ns
prot1437	148	3	1	2	4	4	3	8	6	ns
prot1438	101	0	2	3	1.5	7	2	4.5	3	ns
prot1439	157	0	3	12	3	6	3	9	6	ns
prot1440	488	2	5	3.6	3.6	4	8	2.4	4.8	sig
prot1441	133	8	3	8	4	3	3	4	6	sig
prot1442	229	5	3	6	3	7	3	4.5	6	ns
prot1443	89	5	7	6	12	7	2	6	12	ns
prot1444	317	0	3	6	2.4	7	4	6	4.8	sig
prot1445	88	1	2	8	8	2	2	6	4	ns
prot1446	180	4	5	6	0	1	6	3	0	ns
prot1447	207	3	1	9	6	2	5	15	15	sig
prot1448	235	0	1	0	1.2	1	2	6	4.8	ns
prot1449	86	0	1	4	2	0	1	4	4	ns
prot1450	115	5	0	1.5	6	6	1	6	6	sig
prot1451	127	1	5	6	6	2	2	6	6	ns
prot1452	229	2	1	2.4	2.4	4	1	3.6	1.2	ns
prot1453	247	0	4	4	4	4	1	4	2	ns
prot1454	573	3	4	7.5	1.5	3	6	9	3	sig
prot1455	176	0	1	6	6	0	2	6	12	ns
prot1456	169	0	2	2.4	0	2	2	8.4	2.4	sig
prot1457	81	2	2	8	2	2	1	6	4	ns
prot1458	89	3	3	3	1.5	1	0	1.5	1.5	ns
prot1459	178	3	1	3	9	2	4	6	0	ns
prot1460	151	1	2	6	3.6	3	1	1.2	1.2	ns
prot1461	146	3	1	6	4	0	0	0	2	ns
prot1462	217	1	1	3	6	0	4	4.5	0	ns
prot1463	159	2	3	3	0	2	3	3	12	ns
prot1464	237	1	3	2.4	3.6	0	0	3.6	1.2	ns
prot1465	587	1	1	6	8	4	1	0	6	ns
prot1466	128	5	1	3	3	2	1	3	4.5	ns
prot1467	425	1	1	9	9	0	0	3	6	ns
prot1468	256	1	6	1.2	0	2	2	1.2	0	ns
prot1469	136	2	0	2	6	0	1	2	2	ns
prot1470	76	0	2	4.5	0	2	3	3	0	ns
prot1471	175	1	2	3	3	2	6	18	6	sig
prot1472	231	2	1	4.8	2.4	1	0	0	2.4	ns
prot1473	337	2	1	6	6	1	1	6	6	ns
prot1474	239	1	1	4.5	3	3	2	1.5	4.5	ns
prot1475	456	2	2	6	9	3	5	9	3	ns
prot1476	126	1	4	2.4	2.4	6	4	7.2	2.4	sig
prot1477	488	2	0	4	0	1	0	0	0	ns
prot1478	127	1	0	0	1.5	1	3	0	0	ns
prot1479	191	6	4	9	36	3	3	24	12	ns
prot1480	114	2	4	1.2	3.6	8	2	12	12	sig
prot1481	62	1	3	8	8	3	1	4	8	ns
prot1482	350	5	5	6	9	10	14	9	18	sig
prot1483	108	1	1	21	24	3	6	18	63	sig
prot1484	321	2	1	3.6	3.6	2	1	1.2	0	ns
prot1485	308	2	1	0	2	4	4	8	8	sig
prot1486	59	4	1	1.5	1.5	3	2	3	3	ns
prot1487	218	4	5	3	6	2	4	0	12	ns
prot1488	106	2	3	2.4	3.6	0	2	0	1.2	ns
prot1489	154	1	2	2	4	1	1	4	6	ns
prot1490	166	3	0	0	0	2	2	4.5	4.5	ns
prot1491	515	1	3	0	9	2	3	21	9	ns
prot1492	183	4	2	3.6	1.2	1	2	3.6	3.6	ns
prot1493	162	0	4	4	6	1	1	10	4	ns
prot1494	140	1	1	1.5	1.5	2	3	3	4.5	ns
prot1495	169	1	1	0	6	1	0	3	3	ns
prot1496	242	1	0	6	2.4	4	1	1.2	2.4	ns
prot1497	292	2	2	4	2	0	1	10	0	ns
prot1498	197	3	0	9	6	3	0	3	3	ns
prot1499	856	1	3	3	6	3	12	18	9	sig
prot1500	127	0	3	1.2	2.4	2	4	2.4	3.6	ns
prot1501	72	2	1	4	4	1	4	2	0	ns
prot1502	148	1	1	4.5	0	4	2	6	9	sig
prot1503	53	3	1	0	6	6	3	27	27	sig
prot1504	98	0	1	4.8	1.2	4	1	2.4	1.2	sig
prot1505	405	1	2	4	2	5	4	4	4	sig
prot1506	104	2	3	4.5	4.5	2	7	3	3	sig
prot1507	176	3	2	3	0	2	1	9	6	ns
prot1508	125	2	3	1.2	1.2	4	3	3.6	3.6	ns
prot1509	160	2	0	0	4	1	1	6	2	ns
prot1510	316	3	2	4.5	0	0	0	4.5	0	ns
prot1511	978	1	1	0	3	0	2	6	9	ns
prot1512	234	1	2	2.4	3.6	2	2	0	1.2	ns
prot1513	431	2	0	0	4	1	4	0	4	ns
prot1514	2591	2	7	7.5	3	2	3	7.5	7.5	ns
prot1515	712	4	7	9	15	9	4	18	6	ns
prot1516	1852	2	3	2.4	3.6	1	4	8.4	3.6	ns
prot1517	2086	5	3	10	14	3	3	8	8	ns
prot1518	1064	3	8	0	6	1	4	6	4.5	ns
prot1519	609	6	10	24	18	10	6	18	27	ns
prot1520	645	3	3	6	3.6	2	3	1.2	1.2	ns
prot1521	969	3	1	2	6	1	7	8	2	sig
prot1522	857	2	1	3	1.5	2	4	9	6	sig
prot1523	488	2	1	6	0	6	9	45	9	sig
prot1524	2821	2	4	3.6	1.2	5	7	2.4	4.8	sig
prot1525	512	1	3	8	14	4	1	16	6	ns
prot1526	876	4	1	3	6	1	5	10.5	9	ns
prot1527	543	4	2	9	12	4	7	12	3	ns
prot1528	809	4	1	6	4.8	2	5	2.4	3.6	ns
prot1529	1674	1	1	8	4	0	1	2	2	ns
prot1530	1191	1	1	0	0	2	1	1.5	3	ns
prot1531	208	2	2	6	6	2	5	6	3	ns
prot1532	437	4	3	2.4	2.4	0	3	2.4	1.2	ns
prot1533	510	1	2	2	10	2	1	6	6	ns
prot1534	695	1	2	3	0	2	2	3	3	ns
prot1535	227	2	1	12	12	2	4	12	15	sig
prot1536	700	0	1	2.4	3.6	2	1	1.2	1.2	ns
prot1537	218	1	4	4	4	3	1	0	8	ns
prot1538	423	1	2	7.5	0	4	4	7.5	1.5	ns
prot1539	873	4	1	9	3	5	0	6	12	ns
prot1540	1426	1	1	3.6	2.4	1	2	2.4	4.8	sig
prot1541	520	0	3	2	2	4	7	14	4	sig
prot1542	290	15	14	18	10.5	9	10	18	13.5	ns
prot1543	296	1	3	6	3	4	2	18	18	ns
prot1544	309	4	3	3.6	2.4	3	1	6	3.6	ns
prot1545	502	4	2	10	10	5	2	6	2	ns
prot1546	204	1	2	1.5	0	1	2	4.5	1.5	ns
prot1547	437	4	2	12	9	5	4	3	9	ns
prot1548	314	2	1	1.2	1.2	3	2	3.6	3.6	ns
prot1549	402	2	0	10	6	18	6	6	12	sig
prot1550	188	5	4	4.5	3	4	2	3	9	sig
prot1551	434	1	1	9	15	0	2	12	6	ns
prot1552	325	1	3	1.2	3.6	1	1	4.8	2.4	ns
prot1553	607	4	0	6	4	1	3	0	4	ns
prot1554	739	5	1	0	1.5	1	4	6	3	ns
prot1555	235	0	0	0	0	2	2	6	12	sig
prot1556	982	0	1	4.8	1.2	3	0	2.4	0	ns
prot1557	392	0	1	6	2	3	3	4	6	ns
prot1558	543	2	2	3	3	1	0	0	1.5	ns
prot1559	462	2	0	3	3	1	1	3	3	sig
prot1560	348	1	3	0	1.2	2	2	2.4	1.2	ns
prot1561	463	4	1	4	2	0	1	0	2	ns
prot1562	173	6	5	3	3	2	7	9	3	ns
prot1563	274	1	2	12	6	4	2	6	12	sig
prot1564	251	6	3	6	4.8	1	5	4.8	8.4	ns
prot1565	231	5	1	8	12	2	6	2	6	ns
prot1566	394	3	3	3	6	3	2	1.5	0	ns
prot1567	240	1	2	12	12	6	3	15	15	ns
prot1568	441	2	1	0	2.4	4	0	2.4	4.8	ns
prot1569	200	1	0	4	4	3	3	6	8	ns
prot1570	371	2	6	3	3	2	4	4.5	9	sig
prot1571	313	2	2	3	15	5	3	6	3	ns
prot1572	730	4	3	4.8	2.4	4	6	3.6	2.4	ns
prot1573	329	2	1	0	6	1	0	6	8	ns
prot1574	627	3	2	4.5	10.5	1	1	1.5	7.5	sig
prot1575	250	3	3	3	3	3	3	6	3	ns
prot1576	144	2	4	0	0	3	3	3.6	7.2	sig
prot1577	472	3	4	2	4	3	0	2	8	ns
prot1578	421	2	1	3	4.5	2	0	3	1.5	ns
prot1579	250	2	1	9	6	2	0	6	3	ns
prot1580	266	4	1	1.2	1.2	3	2	1.2	2.4	ns
prot1581	861	1	2	2	2	0	2	2	4	ns
prot1582	1312	1	1	4.5	1.5	1	1	0	3	ns
prot1583	493	1	3	0	15	0	4	6	3	ns
prot1584	1082	2	1	1.2	1.2	0	0	1.2	0	ns
prot1585	648	2	0	0	4	6	2	4	6	sig
prot1586	276	2	3	3	1.5	1	6	1.5	1.5	sig
prot1587	518	0	1	0	6	2	2	6	9	ns
prot1588	640	3	3	2.4	0	1	2	3.6	0	ns
prot1589	722	3	0	10	14	6	2	0	4	ns
prot1590	147	10	1	6	6	2	3	7.5	7.5	ns
prot1591	193	2	4	15	6	2	6	6	9	ns
prot1592	194	4	1	1.2	1.2	1	3	3.6	1.2	ns
prot1593	365	2	3	6	4	1	5	6	8	ns
prot1594	290	2	2	3	0	4	2	1.5	1.5	ns
prot1595	636	4	2	3	15	3	3	18	36	sig
prot1596	1160	3	2	0	2.4	3	6	2.4	3.6	ns
prot1597	641	3	1	4	6	4	0	6	0	ns
prot1598	175	2	1	6	6	3	3	7.5	1.5	ns
prot1599	318	3	3	12	9	1	1	3	6	ns
prot1600	424	3	1	1.2	3.6	1	4	3.6	3.6	ns
prot1601	348	1	4	4	4	4	3	6	6	sig
prot1602	227	2	2	0	1.5	2	1	0	1.5	ns
prot1603	427	2	0	3	3	2	2	9	6	ns
prot1604	268	2	2	3.6	3.6	2	0	0	1.2	ns
prot1605	357	2	1	2	4	2	3	4	4	ns
prot1606	174	3	1	1.5	0	1	1	3	1.5	ns
prot1607	233	1	0	0	3	0	4	3	3	ns
prot1608	217	1	3	0	1.2	2	3	2.4	2.4	sig
prot1609	980	1	2	0	0	1	3	2	0	ns
prot1610	263	1	0	1.5	4.5	0	3	4.5	4.5	ns
prot1611	169	1	1	6	0	1	2	3	6	sig
prot1612	178	0	3	0	0	2	3	0	2.4	ns
prot1613	355	0	1	2	2	1	1	2	0	ns
prot1614	604	1	2	3	0	1	0	0	0	ns
prot1615	149	0	2	3	3	2	2	6	6	ns
prot1616	594	1	1	0	0	0	1	1.2	1.2	ns
prot1617	257	2	0	2	6	2	1	2	0	ns
prot1618	421	2	2	1.5	4.5	2	3	4.5	4.5	ns
prot1619	712	1	1	6	3	2	0	6	0	ns
prot1620	423	1	2	1.2	1.2	1	1	0	0	ns
prot1621	488	1	1	0	0	2	1	2	0	ns
prot1622	1872	1	1	1.5	1.5	1	2	0	3	ns
prot1623	153	5	3	27	12	6	0	3	12	ns
prot1624	275	3	4	2.4	6	1	2	3.6	3.6	ns
prot1625	463	2	5	2	4	3	2	14	4	ns
prot1626	103	3	2	6	4.5	4	5	6	3	ns
prot1627	287	7	4	12	3	5	1	0	9	ns
prot1628	282	2	0	3.6	2.4	5	5	6	2.4	sig
prot1629	200	1	2	6	2	2	3	0	2	ns
prot1630	149	3	5	4.5	1.5	3	3	6	4.5	ns
prot1631	149	2	1	15	3	1	3	9	3	ns
prot1632	132	2	2	0	2.4	2	2	3.6	7.2	sig
prot1633	118	2	2	6	2	6	4	8	8	sig
prot1634	191	3	5	1.5	4.5	1	3	6	1.5	ns
prot1635	189	2	0	0	0	1	7	6	15	ns
prot1636	273	1	2	1.2	3.6	3	1	3.6	3.6	ns
prot1637	327	2	1	4	4	2	2	2	6	ns
prot1638	148	1	1	4.5	3	4	1	3	7.5	sig
prot1639	206	2	1	9	3	1	0	3	3	ns
prot1640	108	4	2	2.4	1.2	3	2	3.6	0	ns
prot1641	267	6	4	12	8	6	1	4	6	ns
prot1642	204	1	0	4.5	4.5	2	1	3	4.5	ns
prot1643	223	1	0	0	6	4	6	6	12	sig
prot1644	298	3	1	1.2	6	2	4	1.2	0	ns
prot1645	194	2	2	2	4	2	4	4	4	sig
prot1646	77	1	0	3	1.5	6	3	9	9	sig
prot1647	166	3	0	3	0	2	4	9	0	ns
prot1648	418	3	3	0	2.4	1	1	4.8	8.4	ns
prot1649	418	2	1	4	0	2	1	2	0	ns
prot1650	127	2	0	6	3	7	7	6	6	sig
prot1651	279	1	0	6	3	2	3	9	3	ns
prot1652	181	0	5	4.8	4.8	1	0	1.2	0	ns
prot1653	129	1	2	4	8	3	2	2	0	ns
prot1654	161	0	2	1.5	1.5	2	2	0	0	ns
prot1655	126	1	3	6	0	0	3	3	6	ns
prot1656	326	3	1	1.2	2.4	1	2	1.2	2.4	ns
prot1657	207	1	4	0	0	2	0	2	2	ns
prot1658	191	3	2	1.5	0	3	0	0	1.5	ns
prot1659	238	1	2	6	9	3	2	9	6	sig
prot1660	210	2	1	1.2	4.8	1	4	1.2	1.2	ns
prot1661	331	1	0	0	2	1	1	8	6	ns
prot1662	574	0	2	3	1.5	1	1	7.5	3	sig
prot1663	455	4	3	12	3	3	1	6	0	ns
prot1664	553	1	2	1.2	4.8	2	5	0	0	ns
prot1665	522	2	1	2	6	0	0	4	4	ns
prot1666	325	2	1	0	3	1	0	7.5	1.5	ns
prot1667	208	0	1	6	6	0	1	6	12	ns
prot1668	232	1	0	3.6	2.4	2	2	0	2.4	ns
prot1669	219	1	0	2	0	3	4	8	0	ns
prot1670	409	3	1	3	1.5	2	1	1.5	7.5	ns
prot1671	233	1	0	0	9	3	0	3	6	ns
prot1672	772	1	2	3.6	0	2	1	2.4	1.2	ns
prot1673	360	2	1	2	0	2	1	0	8	ns
prot1674	439	3	0	3	3	2	3	3	0	ns
prot1675	442	3	2	3	6	1	2	9	3	ns
prot1676	138	1	1	0	2.4	1	2	7.2	1.2	sig
prot1677	106	0	0	2	4	0	1	0	0	ns
prot1678	370	4	1	0	6	0	2	1.5	1.5	ns
prot1679	629	2	2	6	0	3	3	18	9	sig
prot1680	187	0	2	2.4	1.2	2	1	2.4	2.4	ns
prot1681	596	4	2	2	2	3	1	0	2	ns
prot1682	255	2	1	0	3	0	1	0	4.5	ns
prot1683	92	3	7	15	24	4	10	18	6	ns
prot1684	171	4	2	6	4.8	5	2	3.6	8.4	ns
prot1685	165	5	3	2	12	2	6	12	10	ns
prot1686	148	4	3	7.5	7.5	2	2	6	4.5	ns
prot1687	229	2	2	12	0	1	1	6	9	ns
prot1688	123	3	3	2.4	4.8	2	0	3.6	2.4	ns
prot1689	77	2	2	10	2	3	2	8	2	ns
prot1690	465	5	4	0	7.5	5	7	3	6	sig
prot1691	279	1	0	6	15	2	4	6	12	sig
prot1692	278	1	2	6	1.2	4	2	1.2	1.2	ns
prot1693	119	0	0	0	0	2	3	2	6	ns
prot1694	148	2	3	4.5	3	2	0	4.5	3	ns
prot1695	72	0	1	3	3	1	0	0	9	ns
prot1696	353	2	0	1.2	1.2	2	6	0	6	ns
prot1697	196	1	1	0	8	1	1	0	8	ns
prot1698	174	4	4	0	6	1	2	4.5	0	ns
prot1699	126	1	3	9	0	0	2	9	3	ns
prot1700	235	4	1	0	3.6	2	0	0	1.2	ns
prot1701	235	2	0	4	2	1	3	2	2	ns
prot1702	110	2	1	1.5	6	1	1	0	0	ns
prot1703	188	5	1	6	9	0	2	6	12	ns
prot1704	225	0	1	1.2	0	1	1	1.2	2.4	sig
prot1705	138	2	2	6	6	3	3	2	8	ns
prot1706	174	1	0	3	4.5	4	9	10.5	16.5	sig
prot1707	672	4	1	6	3	0	2	0	3	ns
prot1708	84	0	2	1.2	0	6	9	3.6	3.6	sig
prot1709	107	1	2	4	4	3	2	4	0	ns
prot1710	146	1	2	3	1.5	2	1	4.5	0	ns
prot1711	183	1	2	3	3	0	1	12	18	ns
prot1712	555	2	1	0	0	0	0	3.6	0	ns
prot1713	467	2	0	0	2	2	0	2	0	ns
prot1714	265	1	1	0	3	0	3	3	1.5	ns
prot1715	598	1	0	6	18	1	1	3	0	ns
prot1716	317	3	2	3.6	1.2	3	1	0	1.2	ns
prot1717	196	3	1	6	4	1	0	6	2	ns
prot1718	267	1	2	3	0	2	1	1.5	0	ns
prot1719	612	1	1	3	0	0	0	12	12	ns
prot1720	62	2	0	3.6	4.8	1	2	0	1.2	ns
prot1721	77	3	4	6	4	0	3	2	0	ns
prot1722	68	0	0	1.5	0	1	1	3	1.5	sig
prot1723	632	2	0	6	3	2	1	3	3	ns
prot1724	230	1	1	1.2	1.2	3	2	1.2	3.6	ns
prot1725	133	0	1	2	4	3	2	0	0	ns
prot1726	334	1	2	1.5	0	0	1	1.5	0	ns
prot1727	311	0	0	3	3	1	2	9	3	ns
prot1728	563	0	0	1.2	3.6	0	0	1.2	2.4	ns
prot1729	327	2	1	0	2	1	2	4	4	ns
prot1730	144	4	1	1.5	3	3	4	3	1.5	ns
prot1731	668	1	0	3	6	2	1	3	3	ns
prot1732	85	1	1	1.2	3.6	1	2	2.4	1.2	ns
prot1733	102	0	0	0	0	2	3	2	0	ns
prot1734	508	2	0	4.5	1.5	2	0	3	0	ns
prot1735	226	1	1	0	3	2	0	3	3	ns
prot1736	676	1	0	1.2	0	1	1	0	1.2	ns
prot1737	539	2	1	2	2	1	3	2	4	ns
prot1738	295	1	1	0	3	2	2	6	3	sig
prot1739	224	1	0	9	9	2	2	6	0	ns
prot1740	2292	0	1	0	1.2	3	1	2.4	2.4	ns
prot1741	170	3	6	0	10	14	10	20	16	sig
prot1742	134	1	2	3	1.5	3	1	4.5	1.5	ns
prot1743	255	2	1	3	6	2	3	3	6	ns
prot1744	304	3	3	2.4	4.8	3	6	3.6	4.8	ns
prot1745	237	6	3	10	6	2	2	8	4	ns
prot1746	105	1	1	0	3	1	1	1.5	10.5	sig
prot1747	69	2	3	6	6	1	1	3	3	ns
prot1748	247	1	2	1.2	0	3	2	3.6	3.6	sig
prot1749	99	5	1	0	4	2	3	8	6	ns
prot1750	116	1	4	4.5	3	4	2	3	7.5	ns
prot1751	152	1	2	12	6	3	0	6	3	ns
prot1752	225	1	1	1.2	3.6	1	3	3.6	2.4	ns
prot1753	147	5	1	2	2	1	2	0	6	ns
prot1754	125	2	3	1.5	1.5	2	2	0	1.5	ns
prot1755	90	4	0	3	3	3	0	6	15	ns
prot1756	237	0	1	3.6	6	2	4	4.8	4.8	sig
prot1757	66	4	4	4	0	6	6	4	8	sig
prot1758	264	1	1	3	4.5	3	15	4.5	4.5	sig
prot1759	137	1	2	9	0	2	3	0	3	ns
prot1760	511	2	1	2.4	2.4	3	2	3.6	2.4	sig
prot1761	141	0	6	2	4	1	1	0	6	ns
prot1762	280	0	0	3	4.5	2	0	3	1.5	ns
prot1763	302	0	4	3	9	7	1	3	9	ns
prot1764	74	0	3	3.6	1.2	1	5	2.4	2.4	sig
prot1765	171	1	3	2	4	1	2	2	6	ns
prot1766	95	4	2	6	4.5	3	3	0	0	ns
prot1767	367	2	1	0	3	2	1	12	3	ns
prot1768	144	2	2	1.2	3.6	2	1	2.4	2.4	ns
prot1769	664	2	1	0	4	2	1	2	2	ns
prot1770	179	1	2	3	1.5	1	1	0	1.5	ns
prot1771	114	1	0	0	9	4	4	6	6	sig
prot1772	161	3	1	0	1.2	1	1	1.2	1.2	sig
prot1773	205	0	0	4	2	0	3	8	4	ns
prot1774	305	3	2	3	3	3	1	1.5	1.5	ns
prot1775	416	1	2	3	3	1	0	3	0	ns
prot1776	397	2	2	2.4	0	2	2	2.4	4.8	sig
prot1777	224	0	1	4	0	1	1	0	2	ns
prot1778	314	0	3	0	1.5	2	1	1.5	0	ns
prot1779	174	3	2	6	0	1	4	9	3	ns
prot1780	416	3	0	1.2	1.2	2	3	1.2	1.2	ns
prot1781	131	1	1	2	0	1	2	2	4	sig
prot1782	107	0	0	1.5	1.5	2	4	3	3	sig
prot1783	163	0	0	0	6	1	0	3	0	ns
prot1784	564	0	1	1.2	2.4	1	2	0	1.2	ns
prot1785	208	1	0	0	4	2	1	2	4	ns
prot1786	135	2	0	4.5	1.5	2	2	3	6	sig
prot1787	3394	3	1	9	9	1	3	6	9	ns
prot1788	1957	0	3	1.2	1.2	4	0	1.2	1.2	ns
prot1789	1088	2	1	6	0	3	1	2	4	ns
prot1790	424	5	2	4.5	1.5	1	1	0	0	ns
prot1791	1035	1	0	9	6	2	6	12	12	sig
prot1792	926	2	1	3.6	1.2	3	3	1.2	0	ns
prot1793	1669	2	1	2	2	3	2	8	4	sig
prot1794	201	2	2	4.5	4.5	4	2	0	4.5	ns
prot1795	539	0	0	3	3	1	0	3	6	ns
prot1796	638	0	1	0	0	2	2	2.4	2.4	sig
prot1797	225	8	8	8	14	3	5	8	2	ns
prot1798	319	7	2	10.5	3	1	5	4.5	9	ns
prot1799	520	1	2	6	15	3	1	9	6	ns
prot1800	785	2	0	4.8	4.8	3	2	2.4	2.4	ns
prot1801	629	1	0	4	4	5	5	4	4	sig
prot1802	341	0	4	4.5	0	1	1	1.5	3	ns
prot1803	412	1	0	3	0	0	0	0	3	ns
prot1804	308	0	1	1.2	1.2	1	1	4.8	3.6	ns
prot1805	743	3	0	6	0	6	3	6	12	sig
prot1806	470	1	1	6	3	2	2	0	3	ns
prot1807	1140	3	1	0	3	1	1	0	0	ns
prot1808	1466	0	2	0	0	2	0	0	0	ns
prot1809	254	2	0	2	2	0	3	4	2	ns
prot1810	257	2	5	1.5	6	2	8	9	3	sig
prot1811	375	1	1	0	6	2	1	6	3	ns
prot1812	1882	3	1	0	3.6	2	1	1.2	2.4	ns
prot1813	1300	1	0	0	2	1	1	2	2	sig
prot1814	444	4	0	3	1.5	3	1	3	6	ns
prot1815	832	1	3	9	0	2	2	6	12	sig
prot1816	582	1	1	1.2	0	3	1	2.4	0	ns
prot1817	280	3	1	0	4	0	1	2	2	ns
prot1818	1244	0	1	1.5	1.5	1	3	0	0	ns
prot1819	276	2	1	0	3	0	4	3	3	ns
prot1820	623	5	0	2.4	2.4	2	2	4.8	2.4	sig
prot1821	450	1	0	0	6	0	2	2	2	ns
prot1822	247	0	1	1.5	3	2	2	3	0	ns
prot1823	387	0	3	3	6	0	2	0	0	ns
prot1824	662	0	0	0	2.4	0	0	0	0	ns
prot1825	743	0	2	0	0	1	2	0	8	ns
prot1826	874	1	0	0	1.5	3	2	4.5	3	sig
prot1827	1301	1	1	0	3	1	1	3	3	ns
prot1828	274	2	3	3.6	1.2	3	1	2.4	6	ns
prot1829	551	1	0	6	6	2	1	8	8	ns
prot1830	447	3	1	1.5	0	0	1	3	4.5	ns
prot1831	154	6	3	15	12	1	1	12	3	ns
prot1832	210	1	4	4.8	2.4	3	2	1.2	2.4	ns
prot1833	290	3	2	6	6	2	1	10	2	ns
prot1834	220	4	2	3	4.5	4	4	3	1.5	ns
prot1835	184	3	2	9	18	4	2	6	18	ns
prot1836	168	2	3	4.8	1.2	3	3	1.2	1.2	ns
prot1837	102	0	3	2	4	2	2	4	10	ns
prot1838	327	1	1	3	1.5	2	1	1.5	3	ns
prot1839	962	1	1	15	6	1	1	6	12	ns
prot1840	556	0	0	3.6	0	2	2	1.2	1.2	sig
prot1841	374	3	3	0	6	2	1	2	6	ns
prot1842	728	0	2	1.5	3	4	4	3	1.5	ns
prot1843	243	1	2	6	0	2	1	3	0	ns
prot1844	127	1	2	0	1.2	2	1	1.2	2.4	ns
prot1845	519	0	3	6	8	0	1	2	2	ns
prot1846	492	3	2	0	1.5	4	0	4.5	1.5	ns
prot1847	233	2	3	0	15	0	2	6	3	ns
prot1848	287	0	1	0	1.2	1	0	2.4	1.2	ns
prot1849	337	1	1	6	2	2	1	10	4	ns
prot1850	404	3	2	0	6	0	1	4.5	0	ns
prot1851	3175	1	0	0	0	0	1	6	6	ns
prot1852	243	0	1	1.2	0	2	2	1.2	2.4	ns
prot1853	275	0	1	0	2	2	0	4	2	ns
prot1854	648	1	2	6	0	1	1	1.5	3	ns
prot1855	172	0	0	12	3	3	5	3	0	ns
prot1856	283	3	2	2.4	1.2	2	5	2.4	2.4	ns
prot1857	159	2	2	2	4	0	5	2	0	ns
prot1858	372	3	1	1.5	1.5	0	1	6	4.5	ns
prot1859	174	3	2	12	0	2	0	12	3	ns
prot1860	182	2	3	0	0	2	6	0	2.4	ns
prot1861	251	1	6	8	4	2	6	2	0	ns
prot1862	1009	3	2	1.5	1.5	2	0	7.5	0	ns
prot1863	233	0	0	3	3	3	2	0	0	ns
prot1864	158	1	1	3.6	2.4	3	4	3.6	3.6	ns
prot1865	200	2	2	10	4	3	2	2	4	ns
prot1866	292	0	1	4.5	1.5	2	1	1.5	4.5	ns
prot1867	399	1	0	0	3	2	3	6	12	sig
prot1868	229	1	3	0	1.2	1	5	0	3.6	ns
prot1869	228	5	0	6	2	3	2	12	8	sig
prot1870	445	2	2	0	1.5	1	3	1.5	4.5	ns
prot1871	334	0	1	3	0	1	1	9	6	ns
prot1872	848	1	1	3.6	3.6	1	2	6	6	ns
prot1873	151	0	2	4	6	0	1	2	2	ns
prot1874	1410	2	0	3	1.5	1	1	1.5	1.5	ns
prot1875	164	0	1	12	0	0	1	3	9	ns
prot1876	114	1	0	1.2	1.2	6	6	3.6	3.6	sig
prot1877	262	1	1	8	6	0	1	10	2	ns
prot1878	174	0	2	1.5	0	2	3	3	6	ns
prot1879	987	1	0	3	6	2	1	6	6	ns
prot1880	170	6	1	2.4	0	2	1	3.6	2.4	ns
prot1881	399	1	2	0	0	5	2	2	8	sig
prot1882	504	0	1	3	1.5	5	2	13.5	3	sig
prot1883	359	3	2	3	3	1	0	6	6	ns
prot1884	85	2	2	0	0	1	1	2.4	2.4	ns
prot1885	186	0	1	2	2	1	0	2	2	ns
prot1886	231	1	2	0	1.5	1	1	3	1.5	sig
prot1887	161	0	0	9	3	2	2	6	15	sig
prot1888	296	1	1	0	0	2	3	1.2	0	ns
prot1889	362	1	2	0	2	1	2	4	2	ns
prot1890	492	1	1	1.5	1.5	0	1	1.5	0	ns
prot1891	240	1	1	3	9	2	3	3	3	ns
prot1892	587	0	1	1.2	2.4	0	0	4.8	1.2	ns
prot1893	523	1	3	0	0	3	3	6	12	sig
prot1894	979	0	2	1.5	1.5	0	0	3	0	ns
prot1895	2381	2	0	6	3	0	0	3	3	ns
prot1896	246	0	0	1.2	0	2	2	1.2	0	ns
prot1897	309	1	1	2	0	2	1	4	0	ns
prot1898	214	1	1	0	0	1	1	1.5	1.5	sig
prot1899	659	2	0	9	0	1	1	6	3	ns
prot1900	185	1	1	0	1.2	1	3	0	1.2	ns
prot1901	201	3	2	4	10	2	2	2	0	ns
prot1902	464	0	2	0	0	1	1	1.5	1.5	ns
prot1903	298	2	2	3	0	1	3	0	3	ns
prot1904	502	2	0	1.2	1.2	2	2	2.4	2.4	sig
prot1905	295	4	0	2	0	3	0	0	0	ns
prot1906	1921	0	1	1.5	1.5	0	0	0	0	ns
prot1907	900	0	0	3	0	2	0	6	12	ns
prot1908	1567	3	0	2.4	1.2	1	1	0	0	ns
prot1909	659	0	0	0	2	3	3	2	0	ns
prot1910	909	1	0	0	3	3	2	0	1.5	ns
prot1911	193	4	1	0	6	0	0	3	3	ns
prot1912	431	2	2	1.2	1.2	0	0	0	2.4	ns
prot1913	118	1	1	0	2	0	1	0	0	ns
prot1914	229	0	1	6	0	1	4	4.5	4.5	ns
prot1915	232	1	5	3	9	4	1	3	3	ns
prot1916	267	3	0	1.2	1.2	0	4	1.2	1.2	ns
prot1917	266	1	2	2	4	4	1	0	4	ns
prot1918	183	3	1	0	3	3	1	0	6	ns
prot1919	909	1	3	6	3	3	2	9	6	ns
prot1920	219	0	3	1.2	1.2	14	2	2.4	7.2	sig
prot1921	141	3	2	2	2	2	4	0	4	ns
prot1922	154	2	2	0	1.5	0	0	6	3	ns
prot1923	243	0	2	9	6	6	3	9	18	sig
prot1924	135	1	2	1.2	2.4	3	0	2.4	0	ns
prot1925	315	1	1	8	2	0	2	8	0	ns
prot1926	517	2	2	4.5	1.5	1	0	0	1.5	ns
prot1927	127	1	1	0	3	0	1	3	6	ns
prot1928	439	0	2	1.2	2.4	4	2	7.2	4.8	sig
prot1929	398	2	2	2	0	2	0	2	2	ns
prot1930	462	0	1	0	0	0	2	0	1.5	ns
prot1931	202	1	2	0	0	3	9	27	9	sig
prot1932	114	1	2	2.4	2.4	2	0	1.2	1.2	ns
prot1933	137	2	1	4	4	2	0	2	8	ns
prot1934	124	0	2	3	0	0	1	3	3	ns
prot1935	641	3	2	0	0	1	2	0	3	ns
prot1936	415	1	2	0	1.2	1	2	2.4	2.4	ns
prot1937	448	3	3	2	8	2	4	4	8	sig
prot1938	572	0	1	1.5	1.5	1	0	1.5	1.5	ns
prot1939	819	1	0	3	12	2	2	12	6	sig
prot1940	365	0	0	1.2	1.2	0	2	2.4	1.2	ns
prot1941	600	1	3	4	2	1	0	0	0	ns
prot1942	692	0	3	3	3	1	2	0	1.5	ns
prot1943	244	0	0	3	3	4	2	6	15	sig
prot1944	203	1	0	2.4	2.4	3	0	1.2	2.4	ns
prot1945	383	0	4	2	4	4	2	4	4	sig
prot1946	208	0	0	0	1.5	2	0	0	0	ns
prot1947	292	0	2	0	6	12	6	18	18	sig
prot1948	288	1	2	0	1.2	0	0	2.4	1.2	ns
prot1949	111	1	2	0	0	2	2	2	2	ns
prot1950	309	0	1	1.5	1.5	3	3	4.5	9	sig
prot1951	555	0	2	3	3	0	0	3	15	ns
prot1952	719	1	0	0	1.2	1	0	1.2	0	ns
prot1953	548	0	0	2	6	1	0	2	2	ns
prot1954	209	1	1	0	0	2	1	3	6	ns
prot1955	561	0	1	0	0	0	3	3	0	ns
prot1956	575	0	1	0	0	1	2	2.4	2.4	sig
prot1957	193	2	1	0	0	1	2	0	2	ns
prot1958	476	1	1	0	1.5	2	0	3	1.5	ns
prot1959	426	2	2	0	3	1	0	3	0	ns
prot1960	210	1	4	4.8	0	2	2	2.4	2.4	sig
prot1961	167	3	0	2	4	4	1	2	2	sig
prot1962	255	0	3	1.5	3	0	3	3	1.5	ns
prot1963	259	0	1	0	0	1	2	0	0	ns
prot1964	828	1	0	0	1.2	1	0	0	0	ns
prot1965	491	2	1	4	0	1	0	6	0	ns
prot1966	116	0	0	3	1.5	1	1	0	0	ns
prot1967	392	2	2	0	0	7	2	6	6	sig
prot1968	278	1	0	0	1.2	3	2	2.4	2.4	sig
prot1969	275	0	0	0	0	0	0	4	2	ns
prot1970	542	0	1	1.5	0	1	0	0	1.5	ns
prot1971	303	1	0	0	3	3	6	18	9	sig
prot1972	206	2	0	1.2	1.2	0	0	3.6	1.2	ns
prot1973	575	1	0	0	0	2	2	4	4	sig
prot1974	882	0	1	4.5	3	3	1	0	0	ns
prot1975	503	3	0	6	0	3	3	3	9	ns
prot1976	350	0	0	1.2	0	1	0	0	1.2	ns
prot1977	277	1	0	0	2	1	1	0	2	ns
prot1978	251	3	1	0	4.5	2	0	3	0	ns
prot1979	223	0	1	3	3	0	2	6	0	ns
prot1980	109	1	0	2.4	0	0	1	1.2	2.4	ns
prot1981	1093	7	0	4	4	3	0	8	8	ns
prot1982	123	1	3	1.5	3	3	1	3	3	ns
prot1983	160	1	4	12	0	3	4	12	0	ns
prot1984	160	3	0	3.6	1.2	1	1	1.2	2.4	ns
prot1985	433	2	1	4	8	0	0	6	4	ns
prot1986	214	3	3	1.5	1.5	1	5	4.5	0	ns
prot1987	114	0	1	3	3	1	3	12	9	ns
prot1988	178	1	2	2.4	3.6	2	0	0	0	ns
prot1989	248	0	0	2	2	2	1	4	4	ns
prot1990	49	1	1	1.5	4.5	1	1	1.5	0	ns
prot1991	86	3	2	3	3	2	1	0	3	ns
prot1992	335	1	0	0	2.4	1	1	1.2	1.2	sig
prot1993	171	3	1	4	4	1	1	6	6	ns
prot1994	214	0	5	1.5	0	5	2	0	3	ns
prot1995	108	0	0	0	0	1	0	0	3	ns
prot1996	115	1	3	1.2	1.2	0	0	1.2	1.2	ns
prot1997	96	2	0	0	2	1	2	0	6	ns
prot1998	82	0	0	0	3	2	0	0	1.5	ns
prot1999	365	1	2	3	0	1	1	15	3	sig
[truncated: 1,549 more rows]
