# Supplementary material for: Protein complex-based analysis is resistant to the obfuscating consequences of batch effects --- a case study in clinical proteomics
Source: BMC Genomics. 2017 Mar 14;18(Suppl 2):142. doi: 10.1186/s12864-017-3490-3 (PMC5374662; doi:10.1186/s12864-017-3490-3)
Supplement: Supplementary file 2 — Simulated data D2.2H. (ZIP 3730 kb) [file 12864_2017_3490_MOESM2_ESM.zip › D2.2.310.txt]

protLen	X0	X0.1	X0.2	X0.3	X1	X1.1	X1.2	X1.3	sig
prot1	1338	860	928	1022.4	1110	2613	2595	3348	3164.4	sig
prot2	2199	25	34	80	64	45	30	72	46	ns
prot3	1538	28	29	66.6	64.8	40	29	55.8	64.8	ns
prot4	2319	33	19	25.5	36	25	22	39	34.5	ns
prot5	1392	49	45	49.2	48	39	43	46.8	54	ns
prot6	1985	32	26	64	68	25	27	68	60	ns
prot7	1262	37	43	93.6	90	78	104	190.8	201.6	sig
prot8	3862	16	17	16.5	30	23	13	27	34.5	ns
prot9	1295	33	30	48	44.4	82	84	132	105.6	sig
prot10	4287	7	15	18	30	10	10	22	32	ns
prot11	1277	35	40	75.6	79.2	48	32	72	72	sig
prot12	3587	8	10	19.5	9	6	8	18	6	ns
prot13	774	75	81	75.6	90	169	101	168	146.4	sig
prot14	1960	4	6	6	14	7	6	4	12	ns
prot15	858	57	53	108	109.8	76	72	115.2	99	ns
prot16	693	70	71	129	132	84	86	121.5	108	ns
prot17	748	63	72	81.6	74.4	55	57	80.4	69.6	ns
prot18	875	44	44	74	78	38	41	72	74	ns
prot19	1755	11	10	43.2	12.6	12	15	45	1.8	ns
prot20	839	35	32	54	51	40	32	64.5	60	ns
prot21	857	28	23	40.8	45.6	32	29	33.6	27.6	ns
prot22	1248	19	24	56	62	28	27	62	42	ns
prot23	1308	19	20	32.4	30.6	16	16	37.8	30.6	ns
prot24	1260	16	9	16.5	30	11	19	25.5	15	ns
prot25	1487	6	6	7.2	13.2	10	6	7.2	6	ns
prot26	477	90	83	162	140	79	75	208	206	ns
prot27	1324	17	25	37.8	52.2	29	31	46.8	34.2	ns
prot28	997	12	20	22.5	19.5	12	18	30	21	ns
prot29	623	117	109	128.4	126	125	117	146.4	138	ns
prot30	657	93	106	178	218	111	111	178	188	ns
prot31	1735	12	17	7.2	14.4	11	16	30.6	30.6	ns
prot32	904	18	9	22.5	18	19	11	10.5	10.5	ns
prot33	446	195	227	240	226.8	193	191	237.6	250.8	ns
prot34	262	166	172	408	422	178	193	418	386	ns
prot35	682	99	109	167.4	160.2	106	107	181.8	196.2	ns
prot36	742	51	52	60	58.5	47	52	63	81	ns
prot37	630	41	39	40.8	49.2	78	54	110.4	98.4	sig
prot38	672	22	28	52	56	39	36	74	62	ns
prot39	1056	36	24	39.6	50.4	23	25	39.6	52.2	ns
prot40	1098	24	17	27	33	16	19	36	30	ns
prot41	1192	7	10	18	24	8	6	24	8.4	ns
prot42	1888	15	11	22	32	14	6	22	22	ns
prot43	500	187	160	289.8	282.6	183	157	336.6	266.4	ns
prot44	610	55	42	84	66	231	189	252	243	sig
prot45	543	31	31	36	49.2	32	22	44.4	39.6	ns
prot46	685	22	30	66	56	27	32	70	54	ns
prot47	546	26	25	55.8	37.8	23	22	61.2	52.2	ns
prot48	1311	11	14	21	15	20	22	43.5	34.5	sig
prot49	1047	14	12	13.2	10.8	15	14	24	10.8	ns
prot50	491	124	144	288	308	140	162	276	292	ns
prot51	654	65	64	118.8	127.8	94	70	126	153	ns
prot52	639	69	59	90	69	45	57	90	90	ns
prot53	740	59	49	56.4	74.4	57	51	69.6	54	ns
prot54	1143	23	18	24	36	19	12	30	30	ns
prot55	966	12	10	18	32.4	9	21	34.2	39.6	ns
prot56	1042	13	10	12	12	10	8	9	21	ns
prot57	2166	3	9	6	3.6	6	7	8.4	12	ns
prot58	443	25	27	84	60	23	35	84	68	ns
prot59	589	19	32	37.8	50.4	28	24	57.6	36	ns
prot60	740	20	24	34.5	36	17	26	43.5	39	ns
prot61	532	23	21	27.6	24	16	18	24	28.8	ns
prot62	740	14	10	24	22	10	12	12	18	ns
prot63	727	10	9	28.8	28.8	18	23	57.6	28.8	sig
prot64	1585	9	5	7.5	9	6	1	7.5	4.5	ns
prot65	479	236	245	253.2	279.6	226	237	300	253.2	ns
prot66	364	166	150	314	290	138	152	312	330	ns
prot67	433	175	153	255.6	291.6	142	151	280.8	237.6	ns
prot68	346	151	150	226.5	223.5	149	140	202.5	199.5	ns
prot69	545	106	111	109.2	100.8	96	110	106.8	98.4	ns
prot70	472	63	78	152	162	72	70	132	132	ns
prot71	478	46	54	102.6	77.4	58	51	84.6	82.8	ns
prot72	413	51	48	72	69	144	150	198	229.5	sig
prot73	496	43	39	51.6	34.8	76	92	81.6	124.8	sig
prot74	630	41	32	64	70	33	23	72	76	ns
prot75	544	25	30	30.6	36	33	23	39.6	63	ns
prot76	880	14	13	21	18	10	12	13.5	18	ns
prot77	684	13	9	15.6	10.8	30	24	25.2	28.8	sig
prot78	988	12	8	20	18	13	14	18	14	ns
prot79	430	73	78	135	99	53	73	120.6	127.8	ns
prot80	707	25	35	33	27	23	25	40.5	37.5	ns
prot81	418	28	30	24	32.4	31	27	25.2	27.6	ns
prot82	820	17	15	34	24	14	17	52	40	ns
prot83	1450	8	7	23.4	21.6	15	9	19.8	18	ns
prot84	500	86	70	135	126	79	64	114	99	ns
prot85	451	48	48	70.8	64.8	60	56	80.4	74.4	ns
prot86	757	24	30	52	48	26	46	70	56	sig
prot87	539	29	22	39.6	50.4	46	48	90	68.4	sig
prot88	455	14	15	33	22.5	23	18	28.5	30	ns
prot89	646	12	26	13.2	18	16	18	20.4	27.6	ns
prot90	533	11	11	18	14	7	8	30	30	ns
prot91	1101	6	3	9	7.2	4	4	9	7.2	ns
prot92	375	171	158	259.5	226.5	169	168	243	240	ns
prot93	477	129	96	136.8	99.6	170	177	206.4	208.8	sig
prot94	440	73	69	184	148	58	71	130	158	ns
prot95	445	70	55	109.8	99	58	67	106.2	154.8	ns
prot96	373	51	48	91.5	85.5	60	68	73.5	70.5	ns
prot97	606	48	41	49.2	34.8	74	64	98.4	60	sig
prot98	343	28	23	58	46	20	21	40	46	ns
prot99	403	17	25	32.4	32.4	23	26	34.2	39.6	ns
prot100	591	20	12	28.5	25.5	26	17	39	18	ns
prot101	641	6	15	19.2	14.4	11	7	16.8	16.8	ns
prot102	583	12	11	28	24	5	9	24	14	ns
prot103	544	7	12	19.8	21.6	9	16	25.2	18	ns
prot104	2137	2	8	4.5	3	6	6	9	10.5	ns
prot105	375	32	50	60	57.6	129	123	133.2	147.6	sig
prot106	454	44	39	80	90	41	41	78	108	ns
prot107	472	36	40	66.6	39.6	41	31	63	57.6	ns
prot108	517	27	29	39	60	32	28	42	55.5	ns
prot109	464	23	17	24	31.2	30	28	31.2	30	ns
prot110	637	20	19	28	30	66	36	126	120	sig
prot111	423	12	18	41.4	43.2	25	22	18	41.4	ns
prot112	414	15	11	19.5	16.5	18	17	28.5	16.5	ns
prot113	898	15	11	16.8	12	27	54	43.2	57.6	sig
prot114	498	11	9	16	30	24	16	48	56	sig
prot115	580	15	10	12.6	19.8	16	17	32.4	25.2	ns
prot116	448	9	8	12	16.5	8	16	18	4.5	ns
prot117	569	10	10	15.6	3.6	11	9	14.4	13.2	ns
prot118	1032	2	13	10	12	4	6	10	14	ns
prot119	357	90	103	156.6	172.8	103	108	167.4	163.8	ns
prot120	231	70	63	105	96	53	64	88.5	90	ns
prot121	372	46	64	62.4	55.2	46	41	55.2	51.6	ns
prot122	375	59	40	82	70	46	49	80	118	ns
prot123	507	38	42	48.6	68.4	33	38	82.8	91.8	ns
prot124	411	34	36	37.5	45	66	58	84	75	sig
prot125	374	19	17	24	31.2	16	22	25.2	27.6	ns
prot126	827	15	18	28	34	48	60	84	84	sig
prot127	774	17	9	14.4	10.8	11	17	27	28.8	ns
prot128	576	7	3	7.5	10.5	13	7	7.5	6	sig
prot129	413	8	8	13.2	9.6	21	18	43.2	54	sig
prot130	569	18	11	18	34	8	6	12	16	ns
prot131	590	12	13	12.6	14.4	10	4	21.6	12.6	ns
prot132	774	6	10	15	18	10	7	12	15	ns
prot133	1023	12	7	13.2	15.6	9	14	15.6	26.4	sig
prot134	803	2	2	14	10	6	2	4	4	ns
prot135	242	64	62	100.8	117	60	73	100.8	131.4	ns
prot136	439	56	57	82.5	100.5	61	48	90	82.5	ns
prot137	318	57	49	55.2	55.2	60	42	57.6	63.6	ns
prot138	278	58	53	148	108	47	46	102	94	ns
prot139	309	42	49	70.2	73.8	51	56	88.2	113.4	ns
prot140	568	41	28	57	61.5	32	38	48	63	ns
prot141	316	36	30	26.4	43.2	25	38	33.6	37.2	ns
prot142	283	36	32	58	50	40	28	60	50	ns
prot143	608	28	30	66.6	50.4	24	26	46.8	39.6	ns
prot144	673	29	22	18	33	20	28	28.5	42	sig
prot145	414	18	25	22.8	33.6	18	24	26.4	36	ns
prot146	707	15	26	38	42	18	16	40	34	sig
prot147	406	9	13	30.6	25.2	42	48	91.8	75.6	sig
prot148	510	14	10	28.5	28.5	17	13	22.5	24	ns
prot149	500	13	8	16.8	20.4	21	8	16.8	15.6	ns
prot150	350	14	11	20	20	12	10	22	22	ns
prot151	683	14	19	21.6	23.4	14	11	27	27	ns
prot152	569	9	12	15	15	14	11	15	16.5	ns
prot153	450	7	15	15.6	14.4	8	8	14.4	8.4	ns
prot154	399	14	7	18	18	14	11	46	22	sig
prot155	713	8	14	16.2	16.2	12	8	7.2	18	ns
prot156	564	5	13	19.5	9	8	7	12	9	ns
prot157	1149	5	9	7.2	8.4	3	7	7.2	14.4	ns
prot158	721	4	5	8	10	6	3	10	10	ns
prot159	260	191	177	351	340.2	173	172	361.8	365.4	ns
prot160	372	169	123	199.5	205.5	128	171	195	226.5	ns
prot161	297	113	92	128.4	103.2	93	85	102	114	ns
prot162	276	54	36	90	114	63	46	114	84	ns
prot163	480	27	34	66.6	77.4	29	35	54	55.8	ns
prot164	299	29	40	52.5	46.5	33	40	52.5	57	ns
prot165	317	19	30	25.2	27.6	21	32	38.4	36	ns
prot166	437	26	24	40	54	20	24	44	40	ns
prot167	537	19	30	30.6	25.2	27	22	41.4	39.6	ns
prot168	228	18	16	19.5	22.5	21	24	30	27	ns
prot169	289	13	18	26.4	26.4	18	21	26.4	20.4	ns
prot170	341	16	14	30	56	13	24	28	38	ns
prot171	445	12	12	34.2	23.4	13	21	27	43.2	ns
prot172	458	24	12	19.5	19.5	15	20	30	39	sig
prot173	450	12	14	13.2	18	10	12	12	12	ns
prot174	588	19	14	32	22	21	18	38	20	ns
prot175	761	15	12	28.8	27	15	14	14.4	23.4	ns
prot176	519	11	5	21	13.5	10	12	16.5	9	ns
prot177	1216	8	9	18	8.4	9	9	8.4	10.8	ns
prot178	605	10	12	34	18	10	12	26	6	ns
prot179	748	13	7	16.2	9	7	7	14.4	10.8	ns
prot180	460	9	8	10.5	13.5	10	12	15	18	ns
prot181	645	8	7	12	9.6	9	10	7.2	8.4	ns
prot182	528	6	4	16	12	5	9	16	14	ns
prot183	958	8	10	5.4	1.8	13	5	7.2	9	ns
prot184	4213	4	4	3	6	3	6	4.5	13.5	sig
prot185	1921	2	2	4.8	2.4	2	2	2.4	1.2	ns
prot186	333	132	162	300	284	124	142	304	290	ns
prot187	229	104	96	172.8	172.8	103	108	205.2	207	ns
prot188	413	43	42	54	67.5	35	38	69	70.5	ns
prot189	437	50	39	48	49.2	41	36	37.2	60	ns
prot190	459	31	25	70	58	99	54	180	228	sig
prot191	170	33	32	41.4	55.8	39	32	68.4	37.8	ns
prot192	200	39	46	48	70.5	36	46	54	64.5	ns
prot193	396	28	39	39.6	33.6	50	68	73.2	69.6	sig
prot194	219	23	21	48	54	16	21	46	28	ns
prot195	509	24	25	39.6	46.8	22	24	46.8	39.6	ns
prot196	255	15	14	34.5	43.5	25	24	37.5	27	ns
prot197	343	12	11	16.8	18	18	5	18	21.6	ns
prot198	453	17	22	38	26	23	16	38	36	ns
prot199	418	14	15	21.6	32.4	11	15	37.8	30.6	ns
prot200	506	18	18	25.5	22.5	11	13	21	19.5	ns
prot201	545	10	13	21.6	24	14	15	20.4	21.6	ns
prot202	406	12	13	16	18	6	8	8	28	ns
prot203	586	7	9	27	10.8	21	18	18	32.4	sig
prot204	570	9	15	16.5	16.5	14	9	13.5	18	ns
prot205	868	7	6	12	10.8	6	7	12	16.8	ns
prot206	508	12	7	12	12	20	6	12	36	sig
prot207	715	12	12	9	25.2	11	9	23.4	10.8	ns
prot208	622	9	6	9	12	9	7	18	9	ns
prot209	463	6	4	3.6	9.6	7	5	9.6	6	ns
prot210	756	5	7	22	12	14	18	64	52	sig
prot211	520	6	5	14.4	14.4	3	5	19.8	5.4	ns
prot212	858	2	3	10.5	7.5	5	9	9	7.5	ns
prot213	463	4	4	7.2	4.8	5	3	7.2	3.6	ns
prot214	248	75	79	182	186	87	88	156	198	ns
prot215	386	50	52	97.2	111.6	58	66	99	81	ns
prot216	252	45	50	75	73.5	58	42	67.5	76.5	ns
prot217	271	55	45	57.6	61.2	44	50	64.8	52.8	ns
prot218	367	50	47	106	88	47	40	72	102	ns
prot219	335	44	50	70.2	82.8	111	96	248.4	210.6	sig
prot220	600	36	45	37.5	61.5	102	105	193.5	171	sig
prot221	232	42	33	43.2	54	41	30	51.6	38.4	ns
prot222	273	34	39	92	76	36	30	68	68	ns
prot223	243	27	36	57.6	66.6	35	28	57.6	43.2	ns
prot224	223	20	29	28.5	40.5	38	30	36	30	ns
prot225	250	28	26	36	37.2	38	27	20.4	38.4	ns
prot226	223	31	39	38	52	31	27	66	56	ns
prot227	289	20	24	55.8	41.4	26	16	19.8	64.8	ns
prot228	378	15	23	27	31.5	18	31	42	55.5	ns
prot229	410	14	23	12	32.4	23	17	28.8	33.6	ns
prot230	389	18	16	38	40	14	30	40	36	ns
prot231	610	22	18	45	27	32	38	64.8	43.2	sig
prot232	243	24	19	19.5	22.5	15	19	33	33	ns
prot233	397	17	12	12	15.6	16	17	15.6	14.4	ns
prot234	229	6	13	34	20	5	9	14	26	ns
prot235	321	15	10	19.8	18	24	16	28.8	46.8	sig
prot236	447	9	11	27	15	10	13	24	16.5	ns
prot237	272	12	13	6	9.6	14	12	16.8	9.6	ns
prot238	645	11	12	26	24	10	11	20	12	ns
prot239	709	3	5	7.2	9	9	3	12.6	10.8	ns
prot240	513	9	12	10.5	9	11	11	13.5	13.5	ns
prot241	314	10	8	10.8	14.4	4	7	10.8	8.4	ns
prot242	388	9	5	6	10	7	7	6	26	ns
prot243	956	9	1	9	3.6	5	4	7.2	16.2	sig
prot244	128	256	267	337.5	370.5	228	241	370.5	325.5	ns
prot245	197	71	82	84	82.8	75	80	78	85.2	ns
prot246	334	64	59	122	170	63	55	126	146	ns
prot247	175	55	46	64.8	90	56	48	73.8	99	ns
prot248	162	43	57	76.5	85.5	70	49	102	85.5	ns
prot249	305	43	32	46.8	49.2	77	77	108	84	sig
prot250	312	47	46	78	72	41	49	88	78	ns
prot251	300	47	39	54	66.6	35	37	45	82.8	ns
prot252	127	32	39	60	55.5	105	96	180	166.5	sig
prot253	191	35	31	36	33.6	36	37	43.2	33.6	ns
prot254	211	34	38	54	74	35	41	64	54	ns
prot255	199	46	34	64.8	52.2	29	36	48.6	55.8	ns
prot256	266	27	38	58.5	52.5	40	35	49.5	40.5	ns
prot257	322	18	12	34.8	27.6	28	19	20.4	21.6	ns
prot258	313	17	25	58	50	38	27	70	44	ns
prot259	286	22	28	34.2	36	27	19	36	30.6	ns
prot260	265	8	15	21	21	8	14	24	16.5	ns
prot261	466	16	18	19.2	22.8	18	19	18	20.4	ns
prot262	455	14	17	30	50	33	28	66	54	sig
prot263	185	18	22	36	28.8	24	19	27	61.2	ns
prot264	209	10	10	22.5	24	14	20	22.5	19.5	ns
prot265	433	13	13	20.4	20.4	8	6	9.6	13.2	ns
prot266	247	16	13	48	18	17	15	30	32	ns
prot267	331	15	10	23.4	32.4	24	9	19.8	18	ns
prot268	452	10	12	13.5	18	16	16	24	30	sig
prot269	348	16	13	18	24	12	16	12	16.8	ns
prot270	533	6	11	26	16	13	9	16	12	ns
prot271	342	9	13	7.2	19.8	11	13	19.8	18	ns
prot272	229	9	10	24	16.5	10	8	12	27	ns
prot273	581	13	12	13.2	8.4	3	12	9.6	18	ns
prot274	389	11	5	14	18	8	8	10	16	ns
prot275	368	3	14	18	10.8	8	10	18	14.4	ns
prot276	350	15	7	19.5	18	5	12	9	13.5	ns
prot277	502	10	10	10.8	7.2	9	10	7.2	7.2	ns
prot278	588	5	6	24	12	7	9	14	14	ns
prot279	404	8	8	14.4	19.8	7	11	19.8	16.2	ns
prot280	281	11	10	9	13.5	3	9	6	6	ns
prot281	475	7	4	9.6	16.8	4	6	6	10.8	ns
prot282	264	0	6	10	6	4	4	8	20	ns
prot283	428	5	7	5.4	19.8	9	5	7.2	9	ns
prot284	605	3	7	6	1.5	3	6	12	6	ns
prot285	546	7	8	7.2	9.6	18	12	24	9.6	sig
prot286	393	9	4	10	8	9	3	14	10	ns
prot287	651	7	3	18	7.2	10	9	10.8	7.2	ns
prot288	386	9	4	6	10.5	2	2	10.5	9	sig
prot289	127	183	193	231.6	224.4	184	192	204	229.2	ns
prot290	307	134	132	294	284	257	301	522	458	sig
prot291	151	76	74	93.6	135	66	74	124.2	97.2	ns
prot292	246	27	33	39	58.5	33	31	54	46.5	ns
prot293	201	35	33	37.2	33.6	37	37	30	43.2	ns
prot294	295	36	21	62	58	34	44	70	74	sig
prot295	377	33	31	57.6	66.6	30	31	68.4	55.8	ns
prot296	232	31	26	45	36	64	72	93	87	sig
prot297	333	20	24	27.6	21.6	19	24	25.2	28.8	ns
prot298	276	25	29	64	48	33	22	46	36	ns
prot299	225	25	33	45	36	29	26	30.6	37.8	ns
prot300	152	30	22	24	31.5	19	21	19.5	24	ns
prot301	268	20	22	27.6	28.8	23	29	31.2	28.8	sig
prot302	261	25	16	34	32	19	22	34	60	ns
prot303	234	20	26	39.6	36	30	19	28.8	34.2	ns
prot304	203	23	14	30	31.5	17	20	22.5	28.5	ns
prot305	277	22	18	30	16.8	20	18	13.2	15.6	ns
prot306	224	12	14	36	24	38	48	68	72	sig
prot307	260	23	16	30.6	28.8	13	11	39.6	23.4	ns
prot308	278	17	14	31.5	34.5	30	19	33	27	ns
prot309	420	22	11	16.8	19.2	10	10	20.4	21.6	ns
prot310	424	11	11	30	38	12	14	32	26	ns
prot311	219	25	13	21.6	16.2	30	39	54	81	sig
prot312	277	5	9	19.5	19.5	17	14	25.5	19.5	ns
prot313	279	6	10	15.6	10.8	8	8	8.4	9.6	ns
prot314	558	10	14	26	34	14	10	32	28	ns
prot315	822	12	12	19.8	10.8	8	9	18	21.6	ns
prot316	423	9	6	18	21	5	10	19.5	21	ns
prot317	301	4	9	9.6	13.2	12	24	18	36	sig
prot318	477	12	13	14	16	11	7	22	26	ns
prot319	354	17	8	21.6	10.8	12	9	18	27	ns
prot320	538	11	7	12	4.5	11	8	13.5	16.5	ns
prot321	330	7	13	10.8	8.4	5	8	9.6	9.6	ns
prot322	345	9	9	20	8	36	27	72	42	sig
prot323	290	7	7	21.6	14.4	7	11	9	5.4	ns
prot324	587	5	8	10.5	16.5	9	16	15	6	sig
prot325	416	6	7	9.6	6	3	6	7.2	1.2	ns
prot326	806	8	9	16	6	9	9	22	12	ns
prot327	243	10	7	19.8	23.4	14	11	32.4	25.2	sig
prot328	674	7	6	6	9	8	6	10.5	9	ns
prot329	297	7	10	12	9.6	5	10	6	7.2	ns
prot330	558	5	8	18	16	6	7	26	12	ns
prot331	340	4	6	10.8	5.4	4	3	10.8	14.4	ns
prot332	546	6	3	15	12	9	7	7.5	6	sig
prot333	193	6	7	6	9.6	6	8	6	9.6	ns
prot334	641	8	3	6	6	2	9	12	14	ns
prot335	452	5	2	7.2	7.2	10	2	18	10.8	sig
prot336	481	5	3	7.5	10.5	2	7	19.5	7.5	sig
prot337	355	3	7	3.6	8.4	4	2	4.8	6	ns
prot338	530	1	7	10	0	2	7	12	6	ns
prot339	374	5	1	9	7.2	3	6	1.8	7.2	ns
prot340	253	6	10	9	6	3	3	10.5	12	ns
prot341	442	11	4	8.4	4.8	9	3	10.8	14.4	sig
prot342	861	4	7	2	6	5	9	4	10	ns
prot343	413	3	3	10.8	3.6	8	10	16.2	16.2	sig
prot344	648	5	6	10.5	4.5	2	4	7.5	7.5	ns
prot345	719	6	1	6	3.6	5	8	2.4	10.8	ns
prot346	786	6	4	10	18	6	6	4	6	ns
prot347	596	2	2	3.6	7.2	6	3	9	3.6	ns
prot348	777	3	2	10.5	3	1	6	3	7.5	sig
prot349	798	2	2	4.8	2.4	4	4	1.2	2.4	ns
prot350	141	241	207	458	458	366	332	632	668	sig
prot351	221	156	122	273.6	223.2	138	117	295.2	264.6	ns
prot352	283	57	67	96	100.5	75	64	108	94.5	ns
prot353	246	76	55	88.8	64.8	73	62	87.6	70.8	ns
prot354	212	41	43	106	84	77	99	134	172	sig
prot355	219	40	41	61.2	63	35	42	61.2	75.6	ns
prot356	448	37	33	63	40.5	31	33	51	55.5	ns
prot357	351	40	31	46.8	40.8	40	29	36	28.8	ns
prot358	161	25	35	54	62	25	29	58	34	ns
prot359	178	18	32	37.8	61.2	31	19	50.4	52.2	ns
prot360	178	22	26	25.5	28.5	21	22	30	30	ns
prot361	250	21	17	19.2	22.8	19	24	18	27.6	ns
prot362	238	29	24	40	40	28	22	42	42	ns
prot363	261	24	21	27	34.2	17	17	43.2	37.8	ns
prot364	194	23	16	22.5	28.5	17	18	25.5	31.5	ns
prot365	234	25	23	27.6	25.2	28	22	20.4	21.6	ns
prot366	337	16	20	38	36	11	19	48	32	ns
prot367	296	19	23	25.2	23.4	22	11	34.2	37.8	ns
prot368	248	21	20	10.5	16.5	5	15	13.5	19.5	ns
prot369	311	13	23	16.8	9.6	13	8	20.4	14.4	ns
prot370	224	13	19	28	22	15	14	22	24	ns
prot371	279	20	15	18	39.6	21	14	28.8	43.2	ns
prot372	471	25	18	25.5	30	21	13	27	19.5	ns
prot373	218	11	10	9.6	13.2	5	15	4.8	7.2	ns
prot374	249	18	18	36	30	13	11	30	42	ns
prot375	312	9	18	28.8	27	32	36	36	50.4	sig
prot376	402	17	15	21	21	14	16	15	16.5	ns
prot377	196	21	15	15.6	13.2	16	20	33.6	21.6	sig
prot378	285	10	14	28	36	25	27	62	54	sig
prot379	292	8	11	14.4	23.4	48	12	75.6	43.2	sig
prot380	227	9	7	16.5	16.5	8	9	21	21	ns
prot381	322	13	15	15.6	8.4	9	12	10.8	19.2	ns
prot382	449	11	9	28	8	8	14	22	22	ns
prot383	373	10	11	23.4	10.8	15	10	21.6	36	ns
prot384	239	5	4	15	18	8	13	18	16.5	ns
prot385	235	9	13	8.4	12	30	18	16.8	9.6	sig
prot386	267	9	8	26	30	11	13	16	14	ns
prot387	262	10	3	16.2	21.6	10	7	16.2	9	ns
prot388	241	9	5	13.5	24	8	6	15	13.5	ns
prot389	315	7	6	15.6	2.4	5	4	12	4.8	ns
prot390	997	3	6	18	6	10	11	10	10	ns
prot391	392	6	3	9	14.4	4	8	10.8	12.6	ns
prot392	558	13	9	13.5	16.5	6	6	12	9	ns
prot393	468	10	7	1.2	4.8	2	5	6	2.4	ns
prot394	253	6	8	6	12	3	7	16	14	ns
prot395	248	6	10	16.2	14.4	2	13	19.8	7.2	ns
prot396	527	5	12	9	13.5	10	10	18	13.5	ns
prot397	432	3	7	6	6	5	6	2.4	4.8	ns
prot398	455	9	5	12	8	4	7	10	18	ns
prot399	529	6	4	7.2	9	4	14	19.8	9	sig
prot400	375	6	5	3	7.5	10	5	7.5	7.5	sig
prot401	287	5	6	7.2	8.4	27	18	10.8	28.8	sig
prot402	332	4	3	6	10	5	11	22	22	sig
prot403	541	2	3	7.2	9	7	7	12.6	3.6	ns
prot404	280	4	5	7.5	6	6	7	7.5	12	ns
prot405	458	8	3	6	7.2	3	8	3.6	6	ns
prot406	291	5	5	6	4	5	2	8	4	ns
prot407	548	9	8	9	16.2	6	10	3.6	10.8	ns
prot408	292	8	5	6	7.5	3	0	3	4.5	ns
prot409	559	6	5	1.2	3.6	11	11	8.4	8.4	sig
prot410	859	3	4	2	10	6	9	6	12	sig
prot411	484	4	2	10.8	9	3	1	12.6	5.4	ns
prot412	117	137	170	219	199.5	429	426	657	697.5	sig
prot413	182	133	111	157.2	141.6	120	126	148.8	170.4	ns
prot414	226	105	120	200	256	105	112	214	214	ns
prot415	179	64	80	115.2	135	78	72	124.2	151.2	ns
prot416	129	50	69	117	72	55	62	108	82.5	ns
prot417	222	53	45	63.6	51.6	51	51	62.4	56.4	ns
prot418	353	45	38	56	70	32	31	86	86	ns
prot419	157	34	41	86.4	82.8	44	31	90	72	ns
prot420	376	35	33	25.5	30	29	27	55.5	58.5	ns
prot421	429	24	31	31.2	34.8	31	24	38.4	33.6	ns
prot422	182	24	25	38	46	17	27	30	52	ns
prot423	187	21	26	25.2	50.4	16	23	37.8	45	ns
prot424	206	18	24	34.5	31.5	15	19	27	28.5	ns
prot425	319	25	12	25.2	30	23	27	22.8	26.4	ns
prot426	533	18	20	46	40	19	27	46	44	ns
prot427	182	16	17	43.2	32.4	20	25	39.6	28.8	ns
prot428	260	20	9	39	22.5	34	22	36	36	sig
prot429	181	26	14	25.2	25.2	18	16	30	20.4	ns
prot430	246	12	16	30	34	18	13	22	34	ns
prot431	156	14	20	25.2	32.4	22	17	28.8	19.8	ns
prot432	213	19	19	18	21	16	22	19.5	21	ns
prot433	295	9	11	14.4	13.2	13	11	6	13.2	ns
prot434	610	9	11	26	32	17	18	28	32	ns
prot435	152	16	15	23.4	28.8	11	14	37.8	21.6	ns
prot436	470	10	18	24	22.5	13	14	13.5	18	ns
prot437	278	15	14	19.2	21.6	14	7	8.4	20.4	ns
prot438	250	10	14	24	20	12	6	24	20	ns
prot439	265	14	14	19.8	18	14	10	18	30.6	ns
prot440	327	15	7	16.5	4.5	4	7	10.5	10.5	ns
prot441	577	11	13	9.6	16.8	10	10	8.4	8.4	ns
prot442	236	8	11	12	12	13	7	6	8	ns
prot443	347	8	14	27	14.4	39	45	97.2	48.6	sig
prot444	177	7	9	9	6	11	8	15	18	ns
prot445	261	12	17	19.2	12	14	15	19.2	10.8	sig
prot446	357	6	9	4	14	2	6	22	14	ns
prot447	379	7	14	25.2	23.4	6	4	27	21.6	ns
prot448	172	12	8	6	12	8	12	7.5	10.5	ns
prot449	161	9	6	8.4	15.6	14	13	4.8	8.4	ns
prot450	466	13	11	16	28	11	9	14	12	ns
prot451	165	11	3	10.8	10.8	4	13	16.2	18	ns
prot452	245	7	8	7.5	12	7	8	4.5	7.5	ns
prot453	222	4	3	7.2	10.8	10	11	6	14.4	sig
prot454	428	13	6	16	16	9	2	32	20	ns
prot455	227	5	4	14.4	10.8	7	11	14.4	5.4	ns
prot456	420	5	8	16.5	21	5	4	10.5	10.5	ns
prot457	171	9	11	6	16.8	5	11	7.2	7.2	ns
prot458	307	6	6	26	12	2	14	10	32	sig
prot459	230	10	7	21.6	7.2	12	21	37.8	43.2	sig
prot460	343	9	7	0	4.5	7	8	16.5	7.5	ns
prot461	441	8	6	10.8	7.2	6	3	8.4	9.6	ns
prot462	415	3	8	4	10	3	4	4	12	ns
prot463	270	3	5	3.6	10.8	7	2	9	9	ns
prot464	711	11	8	15	9	2	8	10.5	6	ns
prot465	321	5	11	6	6	4	8	4.8	6	ns
prot466	238	6	7	24	14	7	4	18	10	ns
prot467	320	9	5	14.4	7.2	9	6	9	10.8	ns
prot468	274	7	7	10.5	12	5	6	0	6	ns
prot469	364	5	7	7.2	8.4	6	8	9.6	3.6	ns
prot470	361	4	5	20	16	13	18	36	36	sig
prot471	262	3	4	7.2	12.6	15	6	43.2	37.8	sig
prot472	513	5	5	7.5	4.5	6	4	12	4.5	ns
prot473	569	4	5	9.6	3.6	2	6	1.2	2.4	ns
prot474	387	5	3	8	6	3	3	6	8	ns
prot475	447	8	3	23.4	12.6	7	5	9	7.2	ns
prot476	378	2	6	4.5	9	4	4	7.5	3	ns
prot477	251	4	4	9.6	9.6	6	9	6	3.6	ns
prot478	468	3	3	10	10	3	3	4	10	ns
prot479	544	4	6	1.8	7.2	3	3	10.8	5.4	ns
prot480	244	2	5	1.5	1.5	4	4	6	3	ns
prot481	327	0	5	6	4.8	5	7	7.2	2.4	ns
prot482	494	4	3	2	0	1	5	10	4	ns
prot483	192	153	210	291.6	360	181	154	295.2	280.8	ns
prot484	243	107	154	198	178.5	173	158	237	243	sig
prot485	149	35	40	55.2	61.2	50	46	72	76.8	sig
prot486	236	47	40	96	86	40	36	86	86	ns
prot487	134	36	26	86.4	97.2	39	30	64.8	57.6	ns
prot488	103	38	34	46.5	58.5	41	38	57	70.5	ns
prot489	103	29	27	36	48	42	37	60	55.2	ns
prot490	103	24	31	66	68	33	40	66	72	ns
prot491	271	36	33	50.4	46.8	43	28	50.4	46.8	ns
prot492	257	27	20	37.5	45	27	28	40.5	48	ns
prot493	174	17	26	14.4	16.8	32	44	31.2	36	sig
prot494	165	21	32	80	62	28	23	42	88	ns
prot495	251	23	19	43.2	25.2	15	20	45	43.2	ns
prot496	265	20	21	34.5	40.5	47	29	64.5	57	sig
prot497	193	22	19	21.6	26.4	19	27	20.4	26.4	ns
prot498	137	17	26	54	42	18	12	40	36	ns
prot499	149	17	25	41.4	39.6	17	25	37.8	46.8	ns
prot500	291	17	17	33	19.5	15	22	33	40.5	ns
prot501	227	22	29	18	20.4	17	16	27.6	21.6	ns
prot502	198	21	10	46	30	15	14	22	42	ns
prot503	194	22	18	34.2	25.2	21	19	30.6	37.8	ns
prot504	234	14	15	28.5	22.5	19	21	24	28.5	ns
prot505	247	7	12	14.4	9.6	11	23	13.2	16.8	ns
prot506	145	12	24	34	26	27	11	38	22	ns
prot507	141	18	13	23.4	32.4	14	16	30.6	32.4	ns
prot508	187	21	15	30	22.5	19	16	21	16.5	ns
prot509	165	23	15	19.2	15.6	17	13	18	21.6	ns
prot510	166	11	10	36	42	18	11	38	22	ns
prot511	225	15	11	32.4	25.2	17	19	27	28.8	ns
prot512	239	14	14	15	12	14	17	24	15	ns
prot513	275	16	20	14.4	13.2	15	12	22.8	15.6	ns
prot514	206	7	15	12	32	16	25	64	44	sig
prot515	322	11	13	19.8	19.8	18	27	25.2	23.4	sig
prot516	178	14	9	24	28.5	20	16	33	13.5	ns
prot517	227	13	22	9.6	18	11	18	18	18	ns
prot518	237	5	13	36	44	45	30	132	84	sig
prot519	254	12	13	34.2	10.8	23	38	39.6	45	sig
prot520	208	16	6	15	18	9	12	13.5	19.5	ns
prot521	153	9	13	9.6	13.2	9	16	10.8	10.8	ns
prot522	244	16	15	26	24	12	11	26	18	ns
prot523	287	12	14	10.8	18	14	5	16.2	19.8	ns
prot524	206	8	14	19.5	21	11	8	21	13.5	ns
prot525	244	8	7	13.2	13.2	9	11	10.8	13.2	ns
prot526	383	11	4	20	14	11	10	12	12	ns
prot527	184	7	6	23.4	9	13	4	9	16.2	ns
prot528	377	10	10	9	13.5	8	11	21	12	sig
prot529	355	10	11	9.6	12	13	8	9.6	13.2	ns
prot530	129	14	9	14	20	13	12	28	16	ns
prot531	162	6	6	12.6	12.6	9	8	12.6	7.2	ns
prot532	184	10	5	4.5	9	11	7	15	12	ns
prot533	347	3	8	8.4	8.4	5	7	12	4.8	ns
prot534	203	3	2	14	20	5	4	20	8	ns
prot535	1930	5	6	10.8	7.2	15	36	37.8	27	sig
prot536	316	8	8	15	9	9	5	12	9	ns
prot537	198	6	15	3.6	7.2	14	13	13.2	26.4	sig
prot538	250	6	4	18	12	6	5	18	10	ns
prot539	265	15	5	3.6	9	11	5	14.4	10.8	ns
prot540	469	7	6	9	15	10	8	9	9	ns
prot541	563	7	6	8.4	7.2	9	2	2.4	8.4	ns
prot542	290	7	4	18	12	8	7	12	16	ns
prot543	338	8	5	10.8	5.4	3	10	10.8	9	ns
prot544	449	1	5	7.5	4.5	4	2	10.5	10.5	ns
prot545	273	5	2	6	12	3	13	14.4	10.8	ns
prot546	412	8	4	12	24	13	5	26	22	sig
prot547	170	2	4	9	5.4	4	6	7.2	25.2	sig
prot548	478	6	8	6	4.5	4	7	0	9	ns
prot549	302	5	3	4.8	10.8	24	12	18	21.6	sig
prot550	167	6	6	14	8	7	2	6	6	ns
prot551	151	4	5	5.4	3.6	4	8	9	9	ns
prot552	816	8	7	4.5	10.5	5	5	9	7.5	ns
prot553	279	3	5	1.2	10.8	5	4	3.6	2.4	ns
prot554	320	4	4	8	16	6	6	4	20	sig
prot555	351	1	2	9	5.4	3	7	1.8	9	ns
prot556	242	8	5	9	4.5	2	5	7.5	7.5	ns
prot557	276	8	4	6	2.4	3	6	6	6	ns
prot558	565	3	7	24	6	8	5	0	2	ns
prot559	356	5	4	5.4	3.6	6	9	16.2	27	sig
prot560	162	7	5	4.5	1.5	5	3	3	3	ns
prot561	155	2	3	8.4	7.2	3	12	3.6	3.6	ns
prot562	484	6	2	2	12	3	7	8	4	ns
prot563	462	6	8	5.4	5.4	3	5	3.6	7.2	ns
prot564	989	4	4	7.5	1.5	1	3	7.5	7.5	ns
prot565	353	4	6	4.8	8.4	5	6	3.6	7.2	ns
prot566	382	7	8	6	18	5	5	10	8	ns
prot567	1092	4	1	9	0	2	5	7.2	7.2	ns
prot568	158	3	5	7.5	6	18	6	18	9	sig
prot569	829	3	0	3.6	3.6	4	8	12	9.6	sig
prot570	600	5	1	8	4	6	4	6	6	ns
prot571	743	5	4	3.6	9	2	1	9	7.2	ns
prot572	271	2	3	3	3	2	2	0	7.5	ns
prot573	774	2	5	3.6	1.2	3	7	1.2	3.6	ns
prot574	617	0	1	0	0	2	2	0	0	ns
prot575	120	155	150	286.2	293.4	179	163	327.6	320.4	ns
prot576	257	129	158	258	205.5	169	148	211.5	222	ns
prot577	138	163	147	151.2	148.8	145	178	175.2	172.8	ns
prot578	126	88	80	132	142	85	77	152	166	ns
prot579	126	78	86	167.4	120.6	80	82	165.6	151.2	ns
prot580	126	82	90	139.5	117	77	94	148.5	117	ns
prot581	126	89	73	114	106.8	80	95	102	99.6	ns
prot582	126	90	75	158	174	87	86	204	136	ns
prot583	126	71	86	140.4	144	96	77	156.6	153	ns
prot584	126	74	88	106.5	145.5	87	81	132	141	ns
prot585	433	91	98	88.8	104.4	84	112	151.2	139.2	sig
prot586	258	38	37	52	72	28	29	70	50	ns
prot587	219	28	28	46.8	61.2	17	22	43.2	63	ns
prot588	274	30	33	28.5	51	27	31	37.5	43.5	ns
prot589	211	22	24	31.2	24	26	19	33.6	26.4	sig
prot590	203	24	20	44	50	15	19	54	30	ns
prot591	210	29	25	46.8	32.4	34	29	46.8	32.4	ns
prot592	190	29	15	33	48	18	27	42	34.5	ns
prot593	164	18	16	27.6	26.4	11	12	21.6	25.2	ns
prot594	159	22	17	42	40	19	23	44	36	ns
prot595	171	22	20	25.2	54	22	28	36	28.8	sig
prot596	153	16	22	40.5	37.5	20	26	33	28.5	ns
prot597	176	21	23	14.4	30	23	31	32.4	28.8	ns
prot598	192	22	20	26	22	22	16	32	44	sig
prot599	352	10	15	21.6	30.6	20	18	25.2	43.2	sig
prot600	146	11	18	21	16.5	12	14	25.5	22.5	ns
prot601	323	15	12	15.6	10.8	24	24	45.6	36	sig
prot602	258	21	15	44	38	17	24	30	30	ns
prot603	152	13	16	34.2	30.6	15	16	37.8	19.8	ns
prot604	76	19	15	15	24	12	19	19.5	21	ns
prot605	128	16	8	19.2	10.8	9	23	21.6	15.6	ns
prot606	187	27	22	30	38	20	15	46	24	ns
prot607	160	17	16	25.2	28.8	15	14	16.2	30.6	ns
prot608	315	13	17	27	27	18	15	25.5	40.5	ns
prot609	129	11	13	10.8	16.8	13	8	7.2	7.2	ns
prot610	185	7	15	38	18	9	13	30	30	ns
prot611	146	16	18	27	27	7	17	18	34.2	sig
prot612	241	14	13	30	10.5	22	8	13.5	22.5	ns
prot613	222	9	19	15.6	18	11	16	20.4	6	ns
prot614	205	8	9	14	16	4	10	20	14	ns
prot615	240	9	9	14.4	27	15	7	25.2	23.4	ns
prot616	99	11	10	15	24	11	6	22.5	16.5	ns
prot617	643	9	15	12	15.6	12	12	12	10.8	ns
prot618	239	8	12	38	28	6	14	34	8	ns
prot619	383	15	10	25.2	18	20	28	36	46.8	sig
prot620	247	6	15	12	18	9	15	16.5	15	ns
prot621	189	16	9	19.2	7.2	8	26	9.6	21.6	sig
prot622	171	14	14	22	26	15	9	24	30	ns
prot623	326	8	11	9	23.4	18	10	14.4	28.8	sig
prot624	231	12	7	12	12	30	39	31.5	58.5	sig
prot625	153	9	8	13.2	13.2	5	9	15.6	16.8	ns
prot626	268	11	11	10	12	11	8	16	20	ns
prot627	204	10	8	3.6	18	10	6	14.4	9	ns
prot628	191	12	13	25.5	16.5	17	10	18	28.5	sig
prot629	114	12	9	13.2	9.6	8	14	12	10.8	ns
prot630	419	4	5	18	24	5	12	26	20	ns
prot631	141	10	13	18	5.4	12	16	21.6	18	ns
prot632	128	8	6	15	7.5	20	7	33	27	sig
prot633	164	5	7	6	10.8	11	2	9.6	9.6	ns
prot634	274	11	12	12	22	8	9	20	26	ns
prot635	188	10	10	19.8	14.4	6	10	12.6	21.6	ns
prot636	372	5	6	15	15	30	42	49.5	45	sig
prot637	365	11	10	10.8	13.2	6	5	8.4	13.2	ns
prot638	145	5	10	20	6	9	6	14	24	ns
prot639	159	8	17	14.4	16.2	5	12	9	12.6	ns
prot640	379	5	11	15	18	10	7	12	16.5	ns
prot641	190	11	10	14.4	8.4	20	25	15.6	21.6	sig
prot642	194	9	11	14	20	7	15	10	16	ns
prot643	178	6	10	10.8	5.4	9	30	37.8	54	sig
prot644	181	12	13	7.5	15	8	3	13.5	15	ns
prot645	321	13	6	9.6	6	16	12	14.4	26.4	sig
prot646	192	4	5	12	12	16	2	22	28	sig
prot647	352	7	9	21.6	7.2	2	7	19.8	12.6	ns
prot648	118	9	7	13.5	12	1	5	10.5	21	ns
prot649	410	9	5	9.6	7.2	10	7	4.8	9.6	ns
prot650	403	4	7	10	18	6	5	10	12	ns
prot651	199	10	10	12.6	10.8	4	8	14.4	10.8	ns
prot652	457	5	6	15	13.5	12	11	15	7.5	sig
prot653	221	4	8	13.2	14.4	11	7	8.4	10.8	ns
prot654	216	4	4	10	18	13	6	4	10	sig
prot655	217	8	7	9	10.8	6	7	10.8	9	ns
prot656	172	4	6	6	10.5	9	4	6	7.5	ns
prot657	268	3	7	7.2	10.8	8	5	8.4	10.8	ns
prot658	583	9	6	14	28	9	33	48	36	sig
prot659	229	5	10	14.4	9	9	12	12.6	19.8	ns
prot660	177	12	4	6	9	10	6	6	10.5	ns
prot661	142	9	11	4.8	7.2	6	8	7.2	14.4	ns
prot662	178	6	5	26	16	4	9	20	8	ns
prot663	111	4	6	14.4	12.6	5	4	10.8	3.6	ns
prot664	116	9	6	7.5	12	8	8	12	13.5	ns
prot665	325	10	10	8.4	10.8	11	14	13.2	15.6	sig
prot666	268	6	3	12	14	3	12	12	6	ns
prot667	599	5	7	16.2	12.6	6	8	14.4	10.8	ns
prot668	341	6	18	15	9	8	12	6	18	sig
prot669	172	9	7	8.4	6	5	3	7.2	8.4	ns
prot670	204	4	4	16	14	6	7	8	14	ns
prot671	171	6	4	7.2	7.2	7	2	5.4	18	ns
prot672	255	4	3	4.5	10.5	6	8	9	6	sig
prot673	180	5	3	1.2	3.6	9	6	4.8	3.6	sig
prot674	215	6	3	4	10	11	7	10	14	sig
prot675	211	8	4	14.4	10.8	9	4	7.2	7.2	ns
prot676	234	2	2	12	7.5	10	2	3	7.5	ns
prot677	214	7	8	3.6	8.4	7	2	6	13.2	ns
prot678	180	6	4	16	10	6	5	16	14	ns
prot679	292	5	7	9	5.4	2	7	10.8	3.6	sig
prot680	387	4	8	12	6	2	4	9	7.5	ns
prot681	283	6	6	9.6	4.8	9	8	1.2	2.4	ns
prot682	351	2	6	8	8	6	6	2	8	ns
prot683	502	11	3	3.6	1.8	9	8	10.8	10.8	sig
prot684	484	2	2	6	7.5	4	1	9	6	ns
prot685	345	5	0	9.6	1.2	4	8	6	6	ns
prot686	448	9	2	12	14	6	8	8	4	ns
prot687	277	6	3	3.6	10.8	2	1	1.8	10.8	ns
prot688	737	5	3	4.5	9	3	1	1.5	10.5	ns
prot689	159	3	4	13.2	2.4	14	12	9.6	7.2	sig
prot690	153	5	3	6	20	5	5	4	10	ns
prot691	321	0	2	9	7.2	12	24	10.8	32.4	sig
prot692	373	4	6	7.5	10.5	3	8	7.5	7.5	ns
prot693	124	5	6	3.6	3.6	3	2	6	6	ns
prot694	330	4	3	6	10	12	2	20	16	sig
prot695	319	7	4	12.6	12.6	3	1	7.2	14.4	ns
prot696	272	4	4	6	3	4	3	6	9	sig
prot697	296	6	4	2.4	2.4	4	5	4.8	0	ns
prot698	167	2	2	6	4	8	4	2	8	sig
prot699	832	5	2	5.4	9	4	2	9	14.4	ns
prot700	461	3	2	3	6	4	9	4.5	13.5	sig
prot701	152	3	6	7.2	7.2	5	7	2.4	6	ns
prot702	247	2	4	10	4	7	6	4	2	ns
prot703	311	2	4	3.6	7.2	2	0	10.8	5.4	ns
prot704	299	9	4	1.5	1.5	3	3	6	10.5	ns
prot705	383	4	1	3.6	1.2	1	2	2.4	1.2	ns
prot706	426	8	2	4	4	7	11	18	18	sig
prot707	155	2	4	7.2	5.4	5	4	3.6	7.2	ns
prot708	989	2	8	7.5	6	5	3	4.5	4.5	ns
prot709	187	3	3	1.2	4.8	4	2	1.2	1.2	ns
prot710	366	3	1	4	0	7	2	4	6	ns
prot711	715	4	3	9	3.6	9	9	16.2	5.4	sig
prot712	830	5	1	1.5	1.5	1	0	9	7.5	ns
prot713	177	2	3	6	7.2	2	2	2.4	6	ns
prot714	632	3	6	12	6	5	3	16	10	ns
prot715	444	4	4	5.4	9	3	1	3.6	10.8	ns
prot716	1241	3	4	3	1.5	3	0	4.5	1.5	ns
prot717	685	3	1	8.4	2.4	3	3	2.4	0	ns
prot718	387	1	2	6	6	3	3	4	0	ns
prot719	322	4	3	1.8	5.4	2	2	1.8	3.6	ns
prot720	735	2	3	4.5	1.5	3	3	13.5	13.5	sig
prot721	186	33	38	43.2	40.8	35	45	46.8	33.6	ns
prot722	156	36	37	74	74	46	45	88	82	ns
prot723	282	59	45	73.8	75.6	75	56	108	124.2	sig
prot724	140	30	22	43.5	42	36	36	46.5	39	ns
prot725	137	36	32	20.4	28.8	72	72	118.8	97.2	sig
prot726	124	24	23	52	50	28	45	90	56	sig
prot727	169	18	18	30.6	28.8	21	22	28.8	25.2	ns
prot728	142	19	25	36	37.5	25	26	33	43.5	ns
prot729	162	27	25	24	30	30	24	25.2	37.2	ns
prot730	200	27	23	52	34	16	20	42	28	ns
prot731	156	12	15	36	28.8	12	20	28.8	21.6	ns
prot732	306	24	26	28.5	21	19	26	25.5	37.5	ns
prot733	174	18	19	13.2	10.8	16	16	16.8	20.4	ns
prot734	194	12	20	34	30	25	21	14	38	ns
prot735	103	13	22	36	34.2	10	23	18	32.4	ns
prot736	172	13	10	18	21	14	16	21	24	ns
prot737	180	24	14	7.2	14.4	18	13	20.4	15.6	ns
prot738	184	14	5	38	26	63	48	60	60	sig
prot739	230	12	15	16.2	21.6	15	4	14.4	12.6	ns
prot740	187	11	7	22.5	24	13	11	25.5	22.5	ns
prot741	189	17	15	15.6	21.6	23	10	18	15.6	ns
prot742	180	13	13	30	38	26	32	32	60	sig
prot743	294	18	7	23.4	25.2	9	10	21.6	18	ns
prot744	186	13	10	21	21	6	10	9	9	ns
prot745	225	3	12	16.8	12	13	10	13.2	6	ns
prot746	174	14	8	26	22	14	16	28	18	ns
prot747	208	17	17	21.6	25.2	9	13	14.4	28.8	ns
prot748	217	8	12	15	25.5	8	11	21	10.5	ns
prot749	112	9	11	10.8	16.8	14	5	14.4	7.2	ns
prot750	206	7	10	14	32	12	7	30	28	ns
prot751	166	9	8	14.4	12.6	8	9	19.8	5.4	ns
prot752	113	15	8	16.5	16.5	10	9	12	13.5	ns
prot753	169	8	9	18	14.4	7	7	19.2	10.8	ns
prot754	313	5	4	28	16	5	17	16	16	ns
prot755	197	12	9	21.6	14.4	10	12	36	25.2	sig
prot756	124	6	6	12	16.5	7	7	18	15	sig
prot757	246	14	12	10.8	13.2	10	7	8.4	10.8	ns
prot758	258	6	7	24	8	8	10	22	10	ns
prot759	168	7	11	9	16.2	10	6	21.6	27	sig
prot760	260	8	7	15	15	27	9	27	16.5	sig
prot761	243	10	8	8.4	8.4	11	13	4.8	7.2	ns
prot762	124	4	13	8	26	8	11	10	18	ns
prot763	208	11	10	7.2	12.6	10	5	14.4	16.2	ns
prot764	217	4	6	15	9	6	14	9	12	sig
prot765	197	9	5	4.8	9.6	5	10	7.2	8.4	ns
prot766	177	2	7	20	18	4	12	10	16	ns
prot767	146	4	3	16.2	18	3	6	10.8	9	ns
prot768	157	4	4	9	6	6	4	4.5	6	ns
prot769	270	5	7	1.2	6	4	6	7.2	4.8	ns
prot770	264	3	9	14	8	8	10	6	4	ns
prot771	274	4	9	19.8	14.4	12	4	18	14.4	ns
prot772	156	3	5	9	3	9	6	6	6	ns
prot773	252	6	8	6	7.2	3	9	4.8	9.6	ns
prot774	356	8	5	0	14	5	4	10	16	ns
prot775	180	6	8	10.8	7.2	5	10	7.2	9	ns
prot776	251	4	6	7.5	12	9	5	9	7.5	ns
prot777	156	10	4	9.6	8.4	4	6	8.4	8.4	ns
prot778	227	5	7	18	10	4	13	26	18	sig
prot779	116	5	1	9	7.2	6	4	12.6	16.2	ns
prot780	154	7	7	9	7.5	30	15	18	36	sig
prot781	198	11	7	6	14.4	5	10	8.4	4.8	ns
prot782	236	2	7	18	20	7	11	20	16	sig
prot783	184	6	9	16.2	5.4	5	8	5.4	5.4	ns
prot784	122	4	5	6	7.5	5	5	9	9	ns
prot785	91	1	7	8.4	4.8	2	3	2.4	6	ns
prot786	274	3	5	14	8	3	4	18	12	ns
prot787	152	3	4	5.4	10.8	10	10	25.2	14.4	sig
prot788	162	3	4	1.5	4.5	3	4	9	15	sig
prot789	158	7	0	10.8	6	10	9	10.8	4.8	ns
prot790	463	6	6	20	10	5	8	8	8	ns
prot791	312	2	7	5.4	9	12	5	14.4	7.2	ns
prot792	261	2	3	16.5	6	2	6	3	4.5	ns
prot793	392	7	5	2.4	3.6	4	4	7.2	8.4	ns
prot794	182	8	5	12	10	6	4	12	6	ns
prot795	310	2	4	1.8	0	5	3	7.2	1.8	ns
prot796	382	9	4	4.5	12	4	10	12	9	ns
prot797	113	3	9	8.4	2.4	6	10	4.8	16.8	sig
prot798	111	4	3	10	6	1	7	10	8	ns
prot799	418	5	3	9	5.4	4	3	12.6	1.8	ns
prot800	185	2	8	7.5	4.5	4	0	4.5	9	ns
prot801	163	3	2	4.8	3.6	8	6	7.2	6	ns
prot802	238	6	6	6	10	6	5	6	4	ns
prot803	282	2	5	3.6	0	1	4	9	1.8	ns
prot804	305	7	4	18	7.5	6	6	4.5	6	ns
prot805	292	2	8	2.4	7.2	9	9	15.6	16.8	sig
prot806	427	2	2	4	4	4	2	16	8	ns
prot807	234	7	2	3.6	7.2	1	5	9	7.2	ns
prot808	233	9	8	6	10.5	18	15	27	13.5	sig
prot809	425	4	4	3.6	10.8	4	5	3.6	8.4	ns
prot810	95	6	4	12	16	3	3	8	4	ns
prot811	241	0	2	5.4	5.4	5	2	16.2	5.4	ns
prot812	201	9	2	3	6	5	2	7.5	6	ns
prot813	474	1	4	9.6	4.8	5	2	4.8	7.2	ns
prot814	437	5	3	6	6	7	3	4	6	ns
prot815	411	7	6	3.6	7.2	1	3	1.8	9	ns
prot816	333	2	2	6	3	4	8	9	6	sig
prot817	449	2	4	7.2	2.4	2	1	1.2	3.6	ns
prot818	256	1	3	6	6	1	5	4	2	ns
prot819	292	2	3	1.8	7.2	2	3	10.8	3.6	ns
prot820	669	3	6	6	3	9	3	15	3	sig
prot821	378	8	5	4.8	3.6	12	8	4.8	7.2	sig
prot822	373	3	5	8	12	7	11	14	8	sig
prot823	327	3	6	5.4	5.4	6	3	1.8	1.8	ns
prot824	180	5	5	4.5	7.5	2	1	3	7.5	sig
prot825	357	2	4	1.2	2.4	3	1	2.4	1.2	ns
prot826	791	3	1	0	12	3	3	4	4	ns
prot827	1037	5	1	3.6	7.2	2	4	12.6	9	sig
prot828	223	1	4	3	3	1	4	1.5	0	ns
prot829	417	1	3	6	1.2	3	3	4.8	6	ns
prot830	310	4	3	2	4	5	2	4	2	ns
prot831	796	2	1	0	0	1	3	3.6	3.6	ns
prot832	385	4	0	7.5	1.5	2	1	3	3	ns
prot833	399	11	0	0	0	1	1	7.2	7.2	ns
prot834	661	4	1	8	2	4	20	4	8	sig
prot835	648	5	3	9	3.6	1	3	3.6	1.8	ns
prot836	172	2	2	6	6	5	1	0	3	ns
prot837	459	1	0	3.6	0	1	1	3.6	1.2	ns
prot838	266	3	0	2	4	5	1	8	4	ns
prot839	85	58	55	79.2	99	46	57	81	75.6	ns
prot840	185	53	60	79.5	58.5	66	47	94.5	88.5	ns
prot841	130	64	44	58.8	60	68	66	63.6	66	ns
prot842	128	51	52	140	112	49	46	94	126	ns
prot843	130	51	55	84.6	95.4	38	40	111.6	108	ns
prot844	150	58	48	84	85.5	52	69	82.5	66	ns
prot845	94	48	36	40.8	48	40	36	64.8	45.6	ns
prot846	154	26	21	52	36	51	75	180	156	sig
prot847	76	26	24	46.8	57.6	26	37	43.2	54	ns
prot848	213	24	27	45	30	22	16	31.5	12	ns
prot849	51	19	16	27.6	22.8	18	17	18	25.2	ns
prot850	198	24	13	46	32	15	19	24	44	ns
prot851	150	20	22	30.6	23.4	34	21	18	70.2	sig
prot852	161	14	9	18	18	11	7	24	18	ns
prot853	227	16	11	19.2	24	10	13	12	9.6	ns
prot854	56	18	14	22	20	20	16	24	30	ns
prot855	107	14	13	32.4	32.4	38	34	61.2	79.2	sig
prot856	85	13	18	13.5	34.5	22	17	16.5	18	ns
prot857	191	18	12	13.2	13.2	11	11	12	6	ns
prot858	207	12	7	32	38	12	14	18	20	ns
prot859	313	11	5	23.4	19.8	11	10	19.8	18	sig
prot860	150	9	9	22.5	21	9	18	18	18	ns
prot861	446	8	8	20.4	22.8	12	12	12	18	ns
prot862	165	12	10	26	20	9	12	14	16	ns
prot863	164	11	11	34.2	21.6	10	6	9	32.4	ns
prot864	183	15	8	7.5	16.5	13	14	27	18	ns
prot865	112	16	6	7.2	14.4	15	13	8.4	15.6	ns
prot866	99	11	14	20	8	6	15	24	26	ns
prot867	162	12	14	16.2	18	12	12	41.4	25.2	sig
prot868	294	8	6	12	24	15	11	10.5	12	ns
prot869	219	7	5	6	6	14	3	26.4	14.4	sig
prot870	139	8	12	18	16	9	12	28	22	ns
prot871	1091	6	9	21.6	16.2	12	4	16.2	23.4	ns
prot872	153	9	6	21	18	17	13	6	16.5	ns
prot873	122	7	11	3.6	12	11	4	13.2	8.4	ns
prot874	308	8	7	16	22	5	6	6	18	ns
prot875	274	5	9	18	9	5	9	7.2	14.4	ns
prot876	168	12	11	15	16.5	5	14	6	13.5	ns
prot877	157	7	12	7.2	9.6	9	9	4.8	7.2	ns
prot878	171	9	9	10	10	10	10	10	18	ns
prot879	163	8	5	14.4	16.2	14	23	25.2	28.8	sig
prot880	78	4	9	9	15	7	5	9	13.5	ns
prot881	177	10	13	9.6	8.4	8	7	7.2	12	ns
prot882	198	9	7	12	24	11	4	24	20	sig
prot883	322	5	9	12.6	12.6	12	4	16.2	14.4	ns
prot884	145	8	7	9	12	6	12	16.5	9	ns
prot885	224	6	12	2.4	7.2	5	9	8.4	7.2	ns
prot886	155	8	4	8	14	6	3	18	14	ns
prot887	102	8	7	14.4	5.4	7	10	12.6	25.2	ns
prot888	207	9	2	10.5	12	14	8	13.5	9	ns
prot889	480	7	7	6	10.8	5	8	7.2	9.6	ns
prot890	104	8	7	18	14	4	6	16	12	ns
prot891	204	1	4	12.6	10.8	7	5	12.6	12.6	ns
prot892	248	9	11	15	15	8	5	18	1.5	ns
prot893	157	5	9	8.4	2.4	9	7	9.6	12	ns
prot894	132	5	5	10	16	4	4	10	14	ns
prot895	214	7	2	14.4	12.6	7	6	3.6	16.2	ns
prot896	219	3	5	10.5	10.5	4	4	9	6	ns
prot897	193	9	6	6	10.8	10	9	6	8.4	ns
prot898	155	7	5	18	10	9	5	8	18	ns
prot899	239	5	7	14.4	9	7	4	12.6	12.6	ns
prot900	116	5	10	15	12	7	8	4.5	16.5	ns
prot901	211	3	8	3.6	6	8	8	9.6	21.6	sig
prot902	156	7	5	6	8	7	7	10	22	ns
prot903	246	8	5	14.4	3.6	9	2	9	10.8	ns
prot904	218	7	4	10.5	6	24	18	24	15	sig
prot905	201	3	11	7.2	1.2	6	6	10.8	2.4	ns
prot906	111	3	3	4	6	10	8	4	2	sig
prot907	175	4	4	12.6	5.4	12	3	3.6	7.2	sig
prot908	195	3	3	4.5	9	6	8	3	3	ns
prot909	292	2	8	10.8	7.2	6	10	7.2	2.4	ns
prot910	173	5	2	6	10	4	4	4	2	ns
prot911	284	6	8	12.6	7.2	3	4	16.2	12.6	ns
prot912	151	6	7	7.5	9	7	6	10.5	7.5	ns
prot913	165	9	0	3.6	9.6	6	4	6	4.8	ns
prot914	132	4	3	14	16	4	4	18	4	ns
prot915	177	7	5	10.8	3.6	6	4	18	10.8	ns
prot916	137	4	5	10.5	13.5	10	7	6	12	ns
prot917	325	8	4	6	8.4	3	5	7.2	2.4	ns
prot918	192	1	7	6	8	4	3	8	10	ns
prot919	170	3	5	5.4	7.2	3	10	9	1.8	ns
prot920	157	5	7	9	9	6	7	4.5	7.5	ns
prot921	192	4	6	9.6	10.8	5	5	8.4	10.8	ns
prot922	474	2	6	10	18	3	3	10	6	ns
prot923	186	7	6	7.2	7.2	4	6	9	10.8	ns
prot924	428	6	5	6	7.5	5	5	6	6	ns
prot925	191	4	2	6	6	7	6	4.8	4.8	ns
prot926	169	4	5	8	2	8	1	16	14	ns
prot927	166	4	1	5.4	14.4	3	2	5.4	9	ns
prot928	290	3	2	9	4.5	4	1	4.5	7.5	ns
prot929	216	2	6	12	4.8	6	2	1.2	6	ns
prot930	103	3	6	4	10	7	3	8	14	ns
prot931	271	4	3	3.6	0	3	3	7.2	9	ns
prot932	147	3	3	1.5	6	2	4	10.5	4.5	ns
prot933	135	5	4	6	2.4	6	3	4.8	4.8	ns
prot934	135	3	6	4	14	5	3	2	4	ns
prot935	135	4	4	10.8	1.8	2	4	7.2	18	ns
prot936	135	4	4	3	4.5	2	3	9	3	ns
prot937	321	0	1	2.4	2.4	4	4	7.2	2.4	ns
prot938	164	4	1	0	8	3	6	8	6	ns
prot939	113	2	4	7.2	9	2	2	5.4	9	ns
prot940	271	2	2	3	6	4	5	9	9	ns
prot941	204	3	4	2.4	0	3	2	1.2	2.4	ns
prot942	276	2	7	0	8	2	4	4	8	ns
prot943	108	6	0	1.8	3.6	4	3	5.4	0	ns
prot944	91	3	7	7.5	6	2	4	4.5	6	sig
prot945	325	1	4	4.8	2.4	10	8	2.4	9.6	sig
prot946	114	2	3	0	10	3	2	18	2	ns
prot947	277	5	3	0	9	2	4	5.4	0	ns
prot948	118	1	2	3	7.5	1	3	3	1.5	ns
prot949	121	3	2	1.2	2.4	3	2	3.6	16.8	sig
prot950	198	0	4	8	2	2	2	4	14	sig
prot951	237	1	3	0	3.6	2	1	1.8	0	ns
prot952	220	2	5	1.5	1.5	4	6	9	4.5	sig
prot953	406	1	1	2.4	3.6	1	3	3.6	4.8	ns
prot954	391	1	1	2	4	3	3	4	4	ns
prot955	189	5	0	1.8	3.6	2	1	0	5.4	ns
prot956	232	2	3	3	0	3	7	1.5	4.5	ns
prot957	470	7	2	2.4	1.2	2	1	2.4	0	ns
prot958	527	1	2	4	4	2	0	6	8	ns
prot959	141	1	3	3.6	3.6	2	3	14.4	5.4	ns
prot960	602	2	4	1.5	3	7	2	7.5	3	sig
prot961	109	18	24	20.4	31.2	52	48	43.2	91.2	sig
prot962	258	19	27	48	54	27	19	42	48	ns
prot963	168	13	22	28.8	18	18	18	18	43.2	ns
prot964	177	17	15	30	27	21	11	22.5	28.5	ns
prot965	104	8	10	10.8	19.2	12	15	14.4	13.2	ns
prot966	187	8	4	22	26	8	10	16	16	ns
prot967	134	11	19	19.8	12.6	13	43	41.4	55.8	sig
prot968	153	13	12	18	22.5	11	16	19.5	36	ns
prot969	125	11	7	9.6	10.8	4	9	9.6	8.4	ns
prot970	242	9	9	18	22	12	16	40	12	ns
prot971	128	10	8	23.4	19.8	9	18	48.6	32.4	sig
prot972	160	9	11	12	12	7	18	16.5	10.5	ns
prot973	65	10	11	21.6	10.8	9	11	13.2	15.6	ns
prot974	143	7	7	18	24	36	54	78	102	sig
prot975	131	10	6	32.4	34.2	17	12	14.4	25.2	ns
prot976	128	13	18	19.5	16.5	9	8	12	12	ns
prot977	76	7	9	6	9.6	8	4	6	8.4	ns
prot978	95	12	14	22	24	13	3	22	10	ns
prot979	70	8	9	25.2	23.4	5	7	12.6	18	ns
prot980	136	15	9	10.5	18	13	13	18	16.5	ns
prot981	116	9	10	18	16.8	7	14	15.6	9.6	ns
prot982	108	5	17	18	16	18	15	30	32	sig
prot983	195	8	7	21.6	12.6	9	9	9	12.6	ns
prot984	145	12	4	18	16.5	12	18	27	21	sig
prot985	102	10	12	12	6	7	10	9.6	9.6	ns
prot986	173	11	9	10	20	8	14	16	12	sig
prot987	212	5	8	9	10.8	8	4	9	9	ns
prot988	116	8	4	9	6	7	8	12	10.5	ns
prot989	219	12	7	4.8	7.2	3	6	9.6	7.2	ns
prot990	312	5	7	14	12	6	6	12	20	ns
prot991	78	3	6	5.4	10.8	8	7	10.8	12.6	ns
prot992	193	4	4	10.5	9	6	6	16.5	9	ns
prot993	500	6	4	1.2	2.4	3	4	4.8	6	ns
prot994	195	7	4	10	14	5	8	14	14	ns
prot995	177	7	6	12.6	7.2	1	7	9	18	sig
prot996	224	7	5	15	1.5	5	6	6	1.5	ns
prot997	239	8	6	6	8.4	27	3	10.8	25.2	sig
prot998	223	1	6	10	4	4	2	16	8	ns
prot999	113	12	7	9	10.8	5	3	10.8	10.8	ns
prot1000	94	2	3	6	6	5	11	9	13.5	ns
prot1001	74	4	4	8.4	0	9	13	13.2	10.8	sig
prot1002	265	7	7	24	8	6	7	26	8	ns
prot1003	225	6	4	3.6	14.4	2	1	12.6	9	ns
prot1004	129	2	5	6	4.5	9	6	13.5	1.5	ns
prot1005	210	1	7	3.6	4.8	7	3	4.8	8.4	ns
prot1006	248	5	2	10	12	2	5	6	10	ns
prot1007	158	4	5	14.4	14.4	1	8	19.8	7.2	ns
prot1008	68	4	4	7.5	7.5	5	4	0	4.5	ns
prot1009	68	7	4	6	2.4	6	4	6	8.4	ns
prot1010	548	3	10	18	10	5	7	14	24	ns
prot1011	123	4	2	18	18	2	6	7.2	10.8	ns
prot1012	181	6	1	9	7.5	3	4	6	6	ns
prot1013	824	5	4	4.8	4.8	6	21	18	10.8	sig
prot1014	250	2	5	8	12	4	1	6	18	ns
prot1015	242	4	5	5.4	10.8	3	5	9	7.2	ns
prot1016	186	5	1	4.5	6	6	2	3	1.5	ns
prot1017	228	6	2	2.4	2.4	6	6	7.2	3.6	ns
prot1018	106	7	6	10	12	6	6	2	4	ns
prot1019	135	2	7	9	10.8	21	21	37.8	5.4	sig
prot1020	173	4	4	4.5	1.5	8	4	4.5	1.5	ns
prot1021	245	4	2	2.4	8.4	1	3	3.6	0	ns
prot1022	98	2	4	10	8	4	3	16	4	ns
prot1023	149	4	6	7.2	3.6	5	5	3.6	3.6	ns
prot1024	136	4	4	3	4.5	0	6	6	10.5	ns
prot1025	335	4	2	4.8	7.2	6	12	9.6	9.6	sig
prot1026	81	1	2	8	4	5	3	4	10	ns
prot1027	124	4	2	3.6	10.8	4	5	5.4	7.2	ns
prot1028	204	5	6	7.5	4.5	4	2	4.5	6	ns
prot1029	124	4	4	2.4	4.8	6	16	12	7.2	sig
prot1030	231	4	3	6	12	9	11	26	8	sig
prot1031	192	1	2	9	7.2	3	0	10.8	12.6	ns
prot1032	514	4	4	4.5	15	6	18	13.5	13.5	sig
prot1033	277	2	5	4.8	7.2	7	7	6	13.2	ns
prot1034	159	1	3	4	4	3	6	4	6	ns
prot1035	190	2	5	5.4	12.6	5	4	5.4	10.8	ns
prot1036	225	5	3	9	0	4	6	7.5	10.5	ns
prot1037	57	4	5	7.2	10.8	3	0	2.4	7.2	ns
prot1038	153	4	5	8	4	3	2	8	6	ns
prot1039	91	9	6	3.6	1.8	3	12	21.6	21.6	sig
prot1040	94	1	1	4.5	9	4	4	6	12	sig
prot1041	112	3	3	6	1.2	6	0	8.4	4.8	ns
prot1042	336	2	0	8	4	3	3	12	4	ns
prot1043	241	4	7	3.6	5.4	1	5	7.2	1.8	ns
prot1044	108	1	3	3	4.5	4	2	9	7.5	ns
prot1045	117	4	4	1.2	2.4	4	5	15.6	8.4	sig
prot1046	286	1	3	2	8	6	3	8	8	ns
prot1047	122	3	2	3.6	1.8	2	2	10.8	12.6	ns
prot1048	273	5	4	6	3	5	1	3	7.5	sig
prot1049	237	5	2	2.4	4.8	6	0	3.6	3.6	ns
prot1050	222	2	6	4	4	3	2	10	12	ns
prot1051	799	2	2	1.8	3.6	3	1	1.8	7.2	ns
prot1052	125	2	3	4.5	1.5	2	5	4.5	0	ns
prot1053	98	2	0	4.8	3.6	3	4	1.2	3.6	ns
prot1054	153	3	3	2	10	2	1	6	8	ns
prot1055	186	1	0	0	5.4	0	2	1.8	5.4	ns
prot1056	188	3	2	4.5	1.5	0	1	3	1.5	ns
prot1057	127	0	3	1.2	3.6	2	2	1.2	2.4	ns
prot1058	65	96	109	216	224	218	216	352	446	sig
prot1059	115	53	52	93.6	79.2	42	45	86.4	66.6	ns
prot1060	65	27	35	39	33	26	29	30	37.5	ns
prot1061	90	22	21	18	15.6	20	21	22.8	26.4	ns
prot1062	120	16	10	22	18	11	18	22	38	ns
prot1063	83	9	10	12.6	16.2	10	14	16.2	16.2	ns
prot1064	177	4	6	15	7.5	6	8	16.5	3	ns
prot1065	59	8	6	9.6	9.6	6	9	7.2	6	ns
prot1066	97	5	9	20	14	6	14	10	24	ns
prot1067	188	6	11	18	12.6	5	9	14.4	9	ns
prot1068	82	9	5	13.5	12	8	9	18	6	ns
prot1069	109	8	10	6	10.8	12	5	6	10.8	ns
prot1070	109	6	10	12	14	8	10	4	8	ns
prot1071	168	11	9	10.8	28.8	14	16	28.8	16.2	sig
prot1072	188	10	3	12	12	6	10	6	9	ns
prot1073	82	5	5	13.2	7.2	10	2	3.6	15.6	ns
prot1074	75	4	6	22	18	5	10	14	12	ns
prot1075	151	6	7	7.2	7.2	7	6	9	10.8	ns
prot1076	175	3	6	7.5	12	4	7	13.5	6	ns
prot1077	116	4	3	12	4.8	5	7	2.4	8.4	ns
prot1078	161	1	6	8	14	8	8	16	8	ns
prot1079	95	7	6	12.6	12.6	4	5	16.2	10.8	ns
prot1080	101	6	4	1.5	9	6	7	1.5	7.5	ns
prot1081	175	4	4	7.2	9.6	6	7	6	6	sig
prot1082	401	6	6	12	20	4	6	8	12	ns
prot1083	214	8	4	7.2	12.6	5	3	7.2	5.4	ns
prot1084	215	5	4	3	6	3	4	3	4.5	ns
prot1085	152	6	3	9.6	3.6	5	5	4.8	8.4	ns
prot1086	125	4	2	12	8	8	9	8	16	ns
prot1087	154	6	3	1.8	3.6	7	2	10.8	9	ns
prot1088	119	7	7	9	13.5	4	4	15	7.5	ns
prot1089	145	5	3	6	4.8	6	8	2.4	7.2	ns
prot1090	256	3	2	14	6	5	4	8	10	ns
prot1091	119	3	4	3.6	9	4	4	5.4	7.2	ns
prot1092	159	6	5	3	7.5	4	6	9	21	sig
prot1093	91	4	2	2.4	2.4	8	3	6	3.6	ns
prot1094	396	7	3	12	2	10	4	4	0	ns
prot1095	205	2	4	7.2	7.2	4	6	7.2	1.8	sig
prot1096	108	5	5	1.5	3	1	0	4.5	4.5	ns
prot1097	71	5	4	4.8	2.4	3	5	1.2	4.8	ns
prot1098	259	3	3	4	2	2	2	8	6	ns
prot1099	191	3	3	3.6	1.8	4	1	1.8	3.6	ns
prot1100	147	3	2	4.5	6	2	4	6	4.5	ns
prot1101	292	4	6	4.8	3.6	2	3	1.2	4.8	ns
prot1102	69	2	2	2	6	5	4	10	6	ns
prot1103	245	7	6	1.8	7.2	3	5	9	5.4	ns
prot1104	146	2	1	4.5	0	0	2	1.5	3	ns
prot1105	351	3	2	4.8	4.8	1	4	6	4.8	sig
prot1106	106	5	6	10	2	2	7	4	10	ns
prot1107	180	4	0	7.2	3.6	2	9	16.2	3.6	sig
prot1108	199	2	3	4.5	7.5	4	4	7.5	6	ns
prot1109	185	2	5	3.6	0	5	4	1.2	6	ns
prot1110	182	3	5	16	4	3	8	6	10	ns
prot1111	59	0	2	10.8	7.2	5	3	3.6	3.6	ns
prot1112	173	4	6	6	1.5	7	7	3	7.5	sig
prot1113	105	5	0	2.4	1.2	4	3	4.8	6	ns
prot1114	79	1	5	4	4	3	6	4	4	ns
prot1115	94	2	5	1.8	3.6	4	2	7.2	7.2	ns
prot1116	235	3	0	3	4.5	1	1	1.5	1.5	ns
prot1117	99	1	0	1.2	2.4	2	6	4.8	2.4	ns
prot1118	103	3	5	10	2	1	1	4	8	sig
prot1119	226	1	1	1.8	7.2	3	3	7.2	3.6	ns
prot1120	168	3	1	3	6	3	2	4.5	7.5	ns
prot1121	454	2	4	7.2	4.8	2	4	1.2	2.4	ns
prot1122	92	3	2	2	4	2	2	10	4	ns
prot1123	99	1	0	0	5.4	3	3	1.8	1.8	ns
prot1124	116	3	4	4.5	7.5	5	6	4.5	7.5	ns
prot1125	90	1	1	2.4	0	4	2	2.4	3.6	ns
prot1126	87	5	2	8	4	1	3	2	8	ns
prot1127	294	1	2	12.6	3.6	2	2	3.6	3.6	ns
prot1128	354	5	3	3	3	0	3	4.5	4.5	ns
prot1129	216	1	0	2.4	3.6	3	15	3.6	3.6	sig
prot1130	138	3	3	2	4	2	2	0	2	ns
prot1131	187	0	0	5.4	1.8	1	0	5.4	1.8	ns
prot1132	495	4	3	0	1.5	3	2	3	0	ns
prot1133	406	4	0	4.8	3.6	4	1	3.6	3.6	ns
prot1134	382	0	1	0	2	0	0	2	2	ns
prot1135	272	0	2	3.6	0	1	1	3.6	7.2	ns
prot1136	71	26	19	27	40.5	22	26	52.5	28.5	sig
prot1137	105	30	22	30	26.4	14	17	33.6	18	ns
prot1138	234	17	14	44	40	22	32	44	36	ns
prot1139	112	18	22	25.2	27	20	25	64.8	61.2	sig
prot1140	114	16	9	18	27	19	17	22.5	22.5	ns
prot1141	112	4	9	12	6	5	8	8.4	7.2	ns
prot1142	166	7	6	14	18	16	12	16	16	sig
prot1143	104	12	4	9	3.6	9	21	21.6	37.8	sig
prot1144	376	13	3	19.5	9	18	9	16.5	19.5	sig
prot1145	83	5	6	6	4.8	8	7	8.4	7.2	ns
prot1146	51	5	3	14	4	9	4	4	6	ns
prot1147	74	10	1	5.4	5.4	7	9	10.8	5.4	ns
prot1148	74	4	5	7.5	13.5	9	9	4.5	12	ns
prot1149	117	5	3	7.2	7.2	9	2	16.8	8.4	sig
prot1150	106	6	7	10	10	6	2	8	10	ns
prot1151	110	6	4	7.2	7.2	1	3	7.2	10.8	ns
prot1152	73	3	3	9	0	2	6	3	6	ns
prot1153	113	3	1	4.8	2.4	2	6	6	6	ns
prot1154	358	4	5	8	8	7	6	12	12	ns
prot1155	99	2	2	9	9	3	1	7.2	5.4	ns
prot1156	115	6	5	0	1.5	2	2	4.5	3	ns
prot1157	180	2	4	1.2	1.2	21	6	10.8	14.4	sig
prot1158	67	3	3	10	2	4	3	4	4	ns
prot1159	99	1	3	1.8	10.8	2	6	14.4	10.8	sig
prot1160	99	2	3	3	3	3	4	4.5	4.5	ns
prot1161	99	4	4	6	2.4	3	2	3.6	4.8	ns
prot1162	98	2	3	4	4	1	4	2	6	ns
prot1163	165	3	2	1.8	3.6	4	3	5.4	3.6	ns
prot1164	76	1	0	0	7.5	4	2	6	7.5	ns
prot1165	90	6	6	6	4.8	3	15	7.2	10.8	sig
prot1166	113	4	1	6	4	2	3	4	4	ns
prot1167	90	1	4	9	0	1	2	3.6	10.8	ns
prot1168	163	4	3	6	6	2	2	1.5	4.5	ns
prot1169	102	1	0	3.6	4.8	2	4	3.6	4.8	ns
prot1170	183	2	2	2	10	3	4	4	0	ns
prot1171	98	5	3	3.6	0	4	1	1.8	3.6	sig
prot1172	146	3	2	9	1.5	9	5	6	6	sig
prot1173	145	4	1	0	2.4	3	1	0	1.2	ns
prot1174	166	6	7	0	4	0	3	4	0	ns
prot1175	100	2	2	0	0	3	1	5.4	1.8	ns
prot1176	393	3	2	3	3	5	4	3	3	sig
prot1177	89	6	2	2.4	3.6	2	1	2.4	1.2	ns
prot1178	391	4	7	6	2	2	0	0	0	ns
prot1179	89	2	1	3.6	1.8	1	1	3.6	7.2	ns
prot1180	1106	3	5	9	13.5	7	5	15	10.5	ns
prot1181	3227	5	10	10.8	12	6	4	2.4	8.4	ns
prot1182	539	6	6	14	20	11	6	12	18	ns
prot1183	771	5	5	7.2	7.2	7	8	10.8	5.4	ns
prot1184	2680	1	1	4.5	6	2	8	0	10.5	ns
prot1185	917	3	1	6	2.4	1	4	8.4	7.2	ns
prot1186	4114	4	1	2	2	3	4	6	6	ns
prot1187	449	7	19	10.8	21.6	7	9	25.2	14.4	ns
prot1188	1304	6	4	3	4.5	4	0	7.5	3	ns
prot1189	393	8	4	12	2.4	10	0	7.2	0	ns
prot1190	1513	6	2	4	4	6	4	4	4	ns
prot1191	2580	1	6	10.8	1.8	1	0	5.4	3.6	ns
prot1192	959	5	4	15	12	6	10	9	10.5	ns
prot1193	510	4	7	7.2	12	6	4	7.2	10.8	sig
prot1194	427	1	4	14	12	5	7	12	2	ns
prot1195	413	7	5	7.2	5.4	1	6	16.2	7.2	ns
prot1196	819	4	2	6	6	6	2	7.5	1.5	ns
prot1197	1779	4	4	6	1.2	1	2	6	7.2	sig
prot1198	1379	2	0	8	10	9	12	30	18	sig
prot1199	652	1	7	3.6	3.6	3	4	7.2	5.4	ns
prot1200	704	1	1	1.5	0	0	1	4.5	1.5	ns
prot1201	1028	7	3	1.2	1.2	3	2	4.8	4.8	ns
prot1202	1181	4	3	8	6	2	1	12	4	ns
prot1203	383	8	8	19.8	10.8	15	15	32.4	48.6	sig
prot1204	1077	8	6	4.5	4.5	1	4	7.5	7.5	ns
prot1205	452	4	4	8.4	6	2	4	3.6	4.8	ns
prot1206	434	3	4	8	2	2	8	6	10	ns
prot1207	955	8	2	5.4	5.4	4	6	7.2	9	ns
prot1208	528	1	3	4.5	6	3	4	4.5	6	ns
prot1209	228	2	3	2.4	6	3	9	21.6	21.6	sig
prot1210	781	4	3	8	2	9	15	42	42	sig
prot1211	548	2	5	1.8	7.2	1	0	5.4	7.2	ns
prot1212	273	5	5	0	3	3	0	6	9	ns
prot1213	153	3	7	13.2	3.6	7	5	8.4	9.6	ns
prot1214	320	5	5	4	6	3	2	12	4	ns
prot1215	219	6	2	18	12.6	9	10	5.4	9	ns
prot1216	410	8	6	9	12	16	1	9	9	sig
prot1217	322	4	2	1.2	3.6	1	5	3.6	2.4	ns
prot1218	629	6	3	2	6	11	5	12	12	ns
prot1219	264	2	4	9	9	3	8	16.2	5.4	ns
prot1220	356	5	4	4.5	7.5	4	2	10.5	4.5	ns
prot1221	390	1	2	4.8	3.6	4	5	7.2	12	ns
prot1222	235	2	1	10	2	5	3	6	8	ns
prot1223	263	2	1	5.4	3.6	6	6	5.4	5.4	sig
prot1224	481	4	2	3	1.5	4	2	4.5	4.5	ns
prot1225	551	2	1	0	2.4	1	4	6	0	ns
prot1226	481	3	5	12	14	2	5	10	6	ns
prot1227	487	1	2	3.6	3.6	0	2	1.8	0	ns
prot1228	881	3	6	1.5	3	2	2	19.5	7.5	sig
prot1229	2284	2	3	2.4	3.6	2	6	4.8	3.6	sig
prot1230	852	0	2	8	4	3	1	4	2	ns
prot1231	341	2	6	12.6	1.8	3	3	5.4	9	ns
prot1232	182	4	2	4.5	12	8	2	4.5	7.5	ns
prot1233	327	3	1	3.6	4.8	13	5	4.8	15.6	sig
prot1234	219	5	4	8	6	12	6	12	12	sig
prot1235	406	1	3	5.4	5.4	3	4	7.2	7.2	ns
prot1236	332	2	2	4.5	4.5	1	3	6	4.5	ns
prot1237	365	5	3	3.6	1.2	2	3	6	6	ns
prot1238	308	4	4	4	8	7	8	2	8	sig
prot1239	232	2	3	7.2	3.6	2	1	5.4	1.8	ns
prot1240	2067	0	2	9	3	2	4	9	13.5	sig
prot1241	865	0	3	3.6	2.4	3	6	0	0	ns
prot1242	682	3	0	8	4	3	1	4	2	ns
prot1243	573	1	1	1.8	5.4	2	2	3.6	3.6	ns
prot1244	454	3	2	3	6	0	2	6	9	ns
prot1245	611	9	5	13.2	18	10	11	18	15.6	ns
prot1246	133	6	5	16	8	5	10	10	26	ns
prot1247	221	10	4	10.8	19.8	8	10	14.4	12.6	ns
prot1248	153	9	8	10.5	15	18	12	31.5	36	sig
prot1249	363	3	7	7.2	14.4	3	6	9.6	4.8	ns
prot1250	435	5	4	24	22	6	6	28	36	sig
prot1251	366	6	5	10.8	3.6	5	6	12.6	10.8	ns
prot1252	170	3	7	9	1.5	12	8	21	15	sig
prot1253	267	4	2	2.4	1.2	3	3	3.6	4.8	ns
prot1254	463	4	1	0	10	8	0	6	10	ns
prot1255	542	7	1	3.6	3.6	8	8	14.4	10.8	sig
prot1256	448	8	4	6	3	4	6	6	4.5	ns
prot1257	177	4	4	1.2	1.2	5	7	2.4	6	ns
prot1258	365	5	4	2	6	6	6	4	4	sig
prot1259	746	3	2	1.8	5.4	6	2	10.8	14.4	sig
prot1260	458	4	5	3	3	4	5	4.5	3	ns
prot1261	147	3	2	6	2.4	4	1	1.2	7.2	sig
prot1262	266	4	4	4	6	4	0	4	4	ns
prot1263	340	2	3	5.4	14.4	0	4	9	3.6	ns
prot1264	398	0	3	6	3	8	5	7.5	6	ns
prot1265	403	1	6	4.8	1.2	4	1	2.4	3.6	ns
prot1266	302	3	3	10	6	3	2	2	4	ns
prot1267	465	2	2	5.4	0	2	6	1.8	5.4	ns
prot1268	487	3	4	0	3	3	2	4.5	1.5	ns
prot1269	568	4	5	2.4	4.8	3	9	7.2	10.8	sig
prot1270	370	4	0	6	0	5	2	8	8	ns
prot1271	435	3	1	3.6	1.8	1	2	3.6	1.8	ns
prot1272	382	2	2	6	1.5	2	4	3	3	ns
prot1273	400	0	0	3.6	0	1	0	2.4	2.4	ns
prot1274	1317	0	1	4	2	2	0	0	0	ns
prot1275	1827	0	4	3.6	1.8	1	0	3.6	3.6	ns
prot1276	227	9	11	3	6	7	8	13.5	9	ns
prot1277	126	6	5	6	8.4	3	6	3.6	6	ns
prot1278	199	6	6	10	10	7	8	4	10	sig
prot1279	186	4	5	16.2	9	18	30	37.8	32.4	sig
prot1280	397	0	5	10.5	9	6	4	10.5	12	ns
prot1281	191	3	2	3.6	0	1	8	3.6	2.4	ns
prot1282	181	10	4	16	8	10	14	20	20	sig
prot1283	332	5	1	0	7.2	6	5	12.6	5.4	ns
prot1284	207	4	3	7.5	0	7	5	3	4.5	ns
prot1285	433	7	4	6	2.4	4	5	3.6	6	ns
prot1286	220	2	5	20	6	6	3	14	10	ns
prot1287	174	5	4	7.2	1.8	7	4	5.4	10.8	ns
prot1288	398	4	4	6	6	4	2	16.5	7.5	sig
prot1289	250	4	1	6	4.8	7	4	12	7.2	sig
prot1290	254	3	4	4	16	4	2	4	6	ns
prot1291	278	3	2	7.2	7.2	2	3	5.4	7.2	ns
prot1292	195	5	1	6	3	5	3	3	3	ns
prot1293	493	4	3	3.6	6	2	7	3.6	2.4	ns
prot1294	395	3	3	2	4	2	1	16	12	ns
prot1295	346	1	0	5.4	3.6	3	1	1.8	5.4	ns
prot1296	386	2	1	4.5	6	4	3	9	1.5	ns
prot1297	323	4	1	2.4	3.6	3	2	1.2	1.2	ns
prot1298	221	1	6	4	6	3	3	2	8	ns
prot1299	330	6	1	7.2	3.6	8	6	10.8	10.8	sig
prot1300	913	2	4	13.5	0	1	5	6	9	ns
prot1301	216	1	4	2.4	2.4	2	2	7.2	3.6	ns
prot1302	176	3	2	2	0	3	5	10	2	ns
prot1303	396	2	1	7.2	5.4	3	4	3.6	3.6	ns
prot1304	144	1	4	4.5	6	12	18	4.5	18	sig
prot1305	340	2	3	0	2.4	3	5	0	1.2	ns
prot1306	177	0	3	4	10	9	9	8	4	sig
prot1307	491	1	6	5.4	9	4	3	5.4	9	ns
prot1308	289	3	5	3	6	2	7	1.5	4.5	ns
prot1309	925	3	0	1.2	4.8	3	0	1.2	2.4	ns
prot1310	266	3	5	4	0	1	2	0	6	ns
prot1311	584	1	2	3.6	1.8	1	3	1.8	9	ns
prot1312	316	4	1	3	1.5	2	1	0	3	ns
prot1313	365	3	2	6	3.6	4	3	2.4	1.2	ns
prot1314	282	1	2	4	0	1	1	2	4	ns
prot1315	465	4	4	0	3.6	7	2	9	7.2	sig
prot1316	577	3	3	4.5	3	0	0	3	1.5	ns
prot1317	274	0	2	0	3.6	3	6	10.8	3.6	sig
prot1318	517	2	2	0	6	3	4	16	6	sig
prot1319	782	1	3	3.6	3.6	6	9	5.4	10.8	sig
prot1320	567	0	1	0	1.5	0	1	0	1.5	ns
prot1321	356	1	1	0	0	0	1	1.2	2.4	ns
prot1322	229	2	1	8	0	0	2	6	2	ns
prot1323	388	1	2	0	0	0	2	3.6	1.8	ns
prot1324	109	9	6	19.5	18	8	9	18	12	ns
prot1325	167	3	4	6	7.2	2	7	3.6	2.4	ns
prot1326	192	3	3	16	10	5	9	16	12	ns
prot1327	174	4	4	5.4	1.8	1	2	0	7.2	ns
prot1328	144	5	4	3	9	3	3	10.5	10.5	ns
prot1329	139	2	4	7.2	8.4	4	4	1.2	1.2	ns
prot1330	160	3	3	8	8	3	5	10	10	ns
prot1331	220	2	4	16.2	7.2	4	2	7.2	9	ns
prot1332	248	5	5	3	6	3	4	7.5	4.5	ns
prot1333	254	6	4	2.4	3.6	3	3	4.8	4.8	ns
prot1334	213	8	1	8	6	6	0	6	8	ns
prot1335	81	1	3	7.2	1.8	3	12	27	16.2	sig
prot1336	318	2	3	7.5	3	5	3	7.5	7.5	ns
prot1337	247	4	2	4.8	7.2	8	9	7.2	3.6	sig
prot1338	381	2	1	0	0	4	2	4	4	ns
prot1339	159	0	4	9	1.8	0	0	0	7.2	ns
prot1340	205	1	2	3	4.5	2	2	4.5	4.5	ns
prot1341	244	2	1	4.8	7.2	8	8	3.6	1.2	ns
prot1342	160	2	0	4	4	5	4	4	8	sig
prot1343	288	4	4	0	3.6	1	3	3.6	3.6	ns
prot1344	383	2	2	0	6	3	4	7.5	3	ns
prot1345	206	3	1	3.6	4.8	2	4	2.4	4.8	sig
prot1346	703	3	5	0	6	1	3	4	4	ns
prot1347	238	3	2	1.8	5.4	5	5	3.6	1.8	ns
prot1348	366	1	2	0	6	1	4	1.5	3	ns
prot1349	430	3	3	4.8	2.4	21	3	7.2	10.8	sig
prot1350	637	5	2	8	2	5	3	0	2	ns
prot1351	141	3	4	5.4	5.4	1	3	9	5.4	ns
prot1352	140	5	3	7.5	4.5	2	4	3	3	ns
prot1353	431	3	4	2.4	6	4	1	3.6	3.6	ns
prot1354	969	3	4	6	0	2	4	4	2	ns
prot1355	247	2	1	1.8	7.2	3	0	1.8	5.4	ns
prot1356	1101	5	1	10.5	3	1	2	6	3	ns
prot1357	178	3	1	1.2	2.4	2	3	0	2.4	ns
prot1358	178	2	1	4	4	2	2	4	0	ns
prot1359	297	1	0	3.6	5.4	2	4	7.2	7.2	sig
prot1360	238	0	1	1.5	4.5	2	1	1.5	4.5	ns
prot1361	226	4	2	6	2.4	1	2	1.2	2.4	ns
prot1362	486	5	1	4	6	4	5	6	2	ns
prot1363	758	2	1	1.8	0	1	2	0	0	ns
prot1364	305	1	2	1.5	0	4	0	3	1.5	ns
prot1365	526	2	4	3.6	7.2	0	2	1.2	2.4	ns
prot1366	375	0	1	6	2	2	4	16	8	sig
prot1367	651	1	0	7.2	1.8	1	3	3.6	1.8	ns
prot1368	5934	4	2	0	0	2	2	3	0	ns
prot1369	421	2	2	6	6	4	6	14.4	4.8	sig
prot1370	142	2	1	8	4	0	0	0	4	ns
prot1371	1145	0	3	0	3.6	1	1	0	3.6	ns
prot1372	238	1	0	1.5	3	3	12	9	4.5	sig
prot1373	391	0	1	1.2	2.4	0	1	0	3.6	ns
prot1374	618	0	2	2	4	0	3	4	2	ns
prot1375	93	5	9	10.8	18	11	8	10.8	10.8	ns
prot1376	130	9	5	10.5	10.5	7	8	9	12	ns
prot1377	83	3	4	3.6	6	7	9	19.2	16.8	sig
prot1378	361	1	6	6	8	4	4	6	8	ns
prot1379	193	7	3	5.4	5.4	3	5	0	3.6	ns
prot1380	393	7	6	6	9	12	9	12	12	sig
prot1381	232	2	5	3.6	2.4	3	1	4.8	7.2	ns
prot1382	201	4	2	2	6	14	9	16	8	sig
prot1383	105	4	1	1.8	3.6	12	18	5.4	21.6	sig
prot1384	173	1	3	7.5	3	7	9	4.5	3	ns
prot1385	182	3	5	3.6	7.2	4	8	1.2	6	sig
prot1386	199	4	5	4	8	4	3	4	6	ns
prot1387	191	6	7	5.4	5.4	1	5	1.8	7.2	ns
prot1388	274	3	1	3	3	4	3	4.5	3	ns
prot1389	135	1	4	8.4	4.8	3	8	4.8	1.2	ns
prot1390	169	4	3	4	14	4	5	4	6	ns
prot1391	688	0	5	5.4	5.4	2	9	3.6	1.8	ns
prot1392	152	1	1	1.5	3	0	3	4.5	1.5	ns
prot1393	528	5	4	2.4	4.8	4	1	8.4	6	ns
prot1394	157	3	3	4	6	7	4	10	8	sig
prot1395	126	2	2	5.4	3.6	4	2	5.4	14.4	ns
prot1396	80	0	5	4.5	6	2	3	3	0	ns
prot1397	122	1	0	1.2	2.4	1	3	1.2	2.4	ns
prot1398	232	1	3	4	2	18	4	12	24	sig
prot1399	171	0	4	9	5.4	4	5	1.8	1.8	ns
prot1400	70	1	7	7.5	6	3	2	0	3	ns
prot1401	130	1	2	1.2	2.4	2	0	3.6	4.8	ns
prot1402	103	3	5	8	2	3	2	8	2	ns
prot1403	547	0	2	1.8	0	2	4	1.8	1.8	sig
prot1404	250	2	3	0	1.5	1	1	4.5	0	ns
prot1405	497	1	2	3.6	3.6	1	2	3.6	1.2	ns
prot1406	312	0	2	4	8	1	2	2	6	ns
prot1407	152	0	4	0	5.4	4	5	7.2	3.6	sig
prot1408	535	3	3	4.5	4.5	4	4	0	0	ns
prot1409	87	1	3	1.2	1.2	4	0	0	1.2	ns
prot1410	232	4	4	12	12	1	4	0	6	ns
prot1411	232	3	2	3.6	1.8	1	2	7.2	5.4	ns
prot1412	843	5	7	3	6	3	3	1.5	4.5	ns
prot1413	555	0	2	0	1.2	1	5	2.4	2.4	ns
prot1414	173	0	2	4	2	1	1	0	4	ns
prot1415	194	2	4	10.8	1.8	1	2	1.8	1.8	ns
prot1416	180	3	0	1.5	3	1	7	1.5	0	ns
prot1417	199	1	1	2.4	0	0	1	2.4	2.4	ns
prot1418	287	3	1	2	6	2	3	4	2	ns
prot1419	999	2	3	10.8	5.4	2	6	0	1.8	ns
prot1420	220	1	2	0	6	2	2	1.5	1.5	sig
prot1421	648	5	0	2.4	6	2	3	0	3.6	ns
prot1422	164	2	4	6	2	0	1	2	4	ns
prot1423	181	3	0	0	0	2	2	5.4	1.8	ns
prot1424	285	3	3	6	9	4	5	6	9	ns
prot1425	172	0	5	6	6	7	4	8.4	2.4	ns
prot1426	103	4	5	4	8	9	4	14	16	ns
prot1427	430	3	6	9	10.8	5	3	3.6	5.4	ns
prot1428	130	4	4	10.5	18	8	8	9	18	sig
prot1429	123	4	7	4.8	4.8	4	2	4.8	2.4	ns
prot1430	304	1	4	2	8	3	5	4	6	ns
prot1431	164	4	2	7.2	3.6	5	2	1.8	5.4	ns
prot1432	75	1	1	0	6	4	5	3	3	ns
prot1433	173	4	2	3.6	2.4	4	1	3.6	2.4	ns
prot1434	176	3	2	10	4	15	12	6	12	sig
prot1435	191	4	1	1.8	3.6	5	3	5.4	10.8	ns
prot1436	138	5	3	0	1.5	8	4	9	9	sig
prot1437	148	2	5	4.8	2.4	3	0	4.8	2.4	ns
prot1438	101	3	3	14	12	6	3	6	6	ns
prot1439	157	6	4	5.4	1.8	1	0	1.8	7.2	ns
prot1440	488	4	4	3	6	1	2	4.5	6	ns
prot1441	133	4	2	4.8	1.2	4	7	13.2	2.4	sig
prot1442	229	3	4	4	2	6	10	12	8	sig
prot1443	89	3	2	10.8	3.6	1	4	7.2	5.4	ns
prot1444	317	1	0	3	1.5	2	0	4.5	0	ns
prot1445	88	1	1	2.4	0	1	5	3.6	6	ns
prot1446	180	1	1	6	0	1	4	6	6	ns
prot1447	207	1	4	1.8	1.8	4	1	9	9	ns
prot1448	235	4	0	6	0	2	2	3	7.5	sig
prot1449	86	1	3	3.6	1.2	1	2	4.8	0	ns
prot1450	115	6	2	8	4	3	3	6	12	sig
prot1451	127	2	1	0	0	2	1	3.6	1.8	sig
prot1452	229	2	2	1.5	1.5	2	0	3	4.5	ns
prot1453	247	2	3	3.6	2.4	9	2	2.4	7.2	sig
prot1454	573	4	2	4	2	1	1	8	2	ns
prot1455	176	3	2	3.6	9	4	1	5.4	5.4	ns
prot1456	169	2	0	0	1.5	2	1	1.5	4.5	ns
prot1457	81	2	1	0	0	2	4	2.4	2.4	ns
prot1458	89	3	2	4	2	2	3	6	4	sig
prot1459	178	0	1	3.6	3.6	1	0	1.8	1.8	ns
prot1460	151	2	0	1.5	1.5	3	2	3	1.5	ns
prot1461	146	1	2	2.4	1.2	2	4	0	0	ns
prot1462	217	1	1	0	4	5	0	4	10	ns
prot1463	159	0	1	1.8	3.6	2	4	5.4	10.8	ns
prot1464	237	3	0	1.5	4.5	1	2	3	1.5	ns
prot1465	587	0	2	1.2	0	3	1	6	2.4	ns
prot1466	128	3	5	2	2	3	1	10	4	ns
prot1467	425	3	0	5.4	0	5	2	3.6	3.6	sig
prot1468	256	3	3	4.5	4.5	2	0	3	9	ns
prot1469	136	3	1	3.6	3.6	2	1	3.6	1.2	ns
prot1470	76	6	2	2	4	1	4	0	2	ns
prot1471	175	0	1	3.6	3.6	0	1	5.4	1.8	ns
prot1472	231	2	1	3	3	2	4	1.5	3	ns
prot1473	337	1	4	2.4	1.2	2	1	2.4	3.6	ns
prot1474	239	1	0	4	2	3	3	6	12	sig
prot1475	456	2	2	1.8	3.6	1	1	0	1.8	ns
prot1476	126	1	0	3	1.5	1	1	6	1.5	ns
prot1477	488	1	0	3.6	1.2	0	0	2.4	0	ns
prot1478	127	0	2	2	2	3	6	6	6	sig
prot1479	191	5	4	7.2	5.4	7	7	7.2	10.8	sig
prot1480	114	3	2	1.5	10.5	5	7	10.5	7.5	ns
prot1481	62	1	6	2.4	6	3	3	10.8	3.6	sig
prot1482	350	3	3	6	6	3	12	30	18	sig
prot1483	108	5	1	12.6	10.8	6	3	9	5.4	ns
prot1484	321	2	7	9	0	4	3	3	7.5	ns
prot1485	308	4	2	2.4	1.2	1	4	2.4	3.6	ns
prot1486	59	1	6	6	6	7	5	8	4	sig
prot1487	218	5	5	1.8	7.2	3	0	5.4	1.8	ns
prot1488	106	2	2	1.5	1.5	3	2	3	4.5	ns
prot1489	154	3	3	2.4	1.2	5	0	1.2	0	ns
prot1490	166	3	4	2	4	2	2	2	2	ns
prot1491	515	1	2	7.2	5.4	3	6	16.2	27	sig
prot1492	183	5	0	6	4.5	6	0	1.5	6	ns
prot1493	162	1	2	1.2	1.2	2	1	1.2	2.4	ns
prot1494	140	1	2	4	8	3	4	4	4	ns
prot1495	169	0	1	1.8	1.8	1	2	1.8	3.6	ns
prot1496	242	0	1	1.5	3	2	3	0	6	ns
prot1497	292	1	4	2.4	2.4	4	2	4.8	3.6	ns
prot1498	197	3	2	6	6	5	2	18	10	sig
prot1499	856	1	1	3.6	7.2	2	1	3.6	1.8	ns
prot1500	127	4	0	6	4.5	3	4	0	7.5	ns
prot1501	72	5	1	3.6	1.2	5	4	9.6	6	sig
prot1502	148	2	3	6	2	5	3	2	6	ns
prot1503	53	0	1	5.4	1.8	0	3	1.8	3.6	ns
prot1504	98	1	1	6	1.5	1	0	1.5	0	ns
prot1505	405	1	3	2.4	2.4	5	1	4.8	0	ns
prot1506	104	3	4	6	4	1	2	2	4	ns
prot1507	176	0	1	1.8	5.4	2	1	1.8	0	ns
prot1508	125	4	2	1.5	4.5	1	2	6	6	ns
prot1509	160	1	1	0	3.6	3	1	2.4	1.2	ns
prot1510	316	1	2	6	4	2	2	4	18	sig
prot1511	978	1	2	5.4	1.8	0	2	0	1.8	ns
prot1512	234	1	1	0	3	0	0	0	4.5	ns
prot1513	431	0	2	0	0	2	9	2.4	2.4	sig
prot1514	2591	6	2	10	10	8	4	6	2	ns
prot1515	712	1	2	10.8	3.6	9	6	10.8	48.6	sig
prot1516	1852	3	2	1.5	3	5	1	1.5	7.5	sig
prot1517	2086	4	4	4.8	1.2	2	3	3.6	4.8	ns
prot1518	1064	4	2	6	2	1	6	12	8	ns
prot1519	609	5	7	9	7.2	7	10	14.4	21.6	ns
prot1520	645	2	2	6	6	1	2	3	1.5	ns
prot1521	969	3	4	4.8	4.8	6	1	4.8	4.8	ns
prot1522	857	4	0	4	4	3	2	6	0	ns
prot1523	488	1	3	5.4	1.8	3	0	7.2	0	ns
prot1524	2821	2	2	1.5	4.5	2	7	1.5	1.5	sig
prot1525	512	4	7	4.8	4.8	8	3	6	2.4	ns
prot1526	876	2	4	10	8	5	4	8	2	ns
prot1527	543	4	2	3.6	3.6	5	6	5.4	3.6	ns
prot1528	809	6	1	6	7.5	1	1	1.5	4.5	ns
prot1529	1674	2	1	1.2	0	0	3	2.4	0	ns
prot1530	1191	1	0	4	6	2	2	2	2	sig
prot1531	208	4	4	9	5.4	3	5	7.2	1.8	ns
prot1532	437	5	3	3	0	0	2	7.5	1.5	ns
prot1533	510	3	4	6	3.6	1	1	7.2	2.4	sig
prot1534	695	3	3	2	4	3	3	2	0	ns
prot1535	227	2	3	1.8	5.4	2	2	1.8	3.6	ns
prot1536	700	1	3	1.5	3	0	4	3	0	ns
prot1537	218	1	3	6	2.4	3	1	2.4	1.2	ns
prot1538	423	3	2	4	4	6	9	24	6	sig
prot1539	873	4	0	7.2	5.4	1	2	5.4	1.8	ns
prot1540	1426	3	4	3	1.5	3	2	4.5	1.5	ns
prot1541	520	1	1	2.4	1.2	3	2	1.2	3.6	ns
prot1542	290	5	8	24	12	18	7	28	22	ns
prot1543	296	7	1	5.4	5.4	2	5	9	5.4	ns
prot1544	309	2	4	7.5	7.5	4	8	12	15	sig
prot1545	502	7	3	1.2	1.2	2	3	2.4	8.4	ns
prot1546	204	1	1	2	6	2	4	8	4	sig
prot1547	437	1	4	3.6	5.4	3	3	7.2	7.2	ns
prot1548	314	3	1	4.5	4.5	5	5	3	6	sig
prot1549	402	1	3	1.2	6	2	3	3.6	1.2	ns
prot1550	188	3	5	10	4	4	4	4	4	ns
prot1551	434	2	6	7.2	1.8	2	1	1.8	1.8	ns
prot1552	325	2	2	4.5	0	0	1	3	1.5	ns
prot1553	607	0	2	2.4	1.2	2	2	1.2	3.6	ns
prot1554	739	1	1	4	4	11	4	4	4	sig
prot1555	235	1	1	1.8	0	0	2	0	3.6	ns
prot1556	982	1	2	4.5	4.5	1	1	1.5	6	sig
prot1557	392	2	2	1.2	2.4	5	2	6	3.6	ns
prot1558	543	1	2	2	2	4	4	4	10	sig
prot1559	462	0	1	1.8	1.8	1	2	3.6	5.4	ns
prot1560	348	2	1	0	3	1	0	3	1.5	ns
prot1561	463	0	0	2.4	4.8	2	2	3.6	0	ns
prot1562	173	3	7	8	10	3	4	4	4	ns
prot1563	274	1	2	7.2	5.4	0	1	1.8	5.4	ns
prot1564	251	5	7	12	6	2	4	7.5	6	ns
prot1565	231	2	4	2.4	10.8	3	6	2.4	1.2	ns
prot1566	394	4	2	10	8	2	12	16	32	sig
prot1567	240	2	2	7.2	5.4	2	7	7.2	1.8	sig
prot1568	441	1	3	7.5	7.5	3	3	1.5	1.5	ns
prot1569	200	6	2	3.6	6	2	4	6	2.4	ns
prot1570	371	2	3	8	4	0	1	8	4	ns
prot1571	313	5	0	5.4	3.6	3	1	3.6	3.6	ns
prot1572	730	3	1	7.5	3	8	6	15	12	sig
prot1573	329	3	2	1.2	4.8	3	6	6	2.4	ns
prot1574	627	4	0	4	4	1	3	6	8	ns
prot1575	250	3	1	1.8	1.8	3	9	5.4	21.6	sig
prot1576	144	1	1	4.5	3	11	4	6	13.5	sig
prot1577	472	2	3	1.2	2.4	5	3	0	2.4	ns
prot1578	421	2	4	0	6	2	2	6	6	ns
prot1579	250	2	5	1.8	0	2	6	3.6	7.2	sig
prot1580	266	3	4	3	4.5	1	2	0	6	ns
prot1581	861	5	0	4.8	1.2	1	1	6	2.4	sig
prot1582	1312	1	2	2	10	3	3	6	2	ns
prot1583	493	0	1	7.2	1.8	4	2	10.8	7.2	sig
prot1584	1082	1	0	0	1.5	0	0	3	3	ns
prot1585	648	1	0	1.2	1.2	4	0	0	1.2	ns
prot1586	276	0	3	6	4	1	3	2	2	ns
prot1587	518	1	2	7.2	1.8	5	1	1.8	3.6	ns
prot1588	640	2	1	4.5	3	0	3	3	3	ns
prot1589	722	2	1	3.6	2.4	6	1	2.4	6	ns
prot1590	147	4	3	4	6	4	5	6	10	ns
prot1591	193	5	2	14.4	9	4	3	0	5.4	ns
prot1592	194	1	3	4.5	4.5	3	1	1.5	3	ns
prot1593	365	3	3	4.8	3.6	5	2	1.2	7.2	ns
prot1594	290	2	5	4	8	3	1	4	0	ns
prot1595	636	3	4	9	3.6	2	4	1.8	3.6	ns
prot1596	1160	4	1	0	0	2	5	9	4.5	ns
prot1597	641	3	2	1.2	1.2	2	2	1.2	7.2	ns
prot1598	175	3	2	6	0	2	1	2	4	ns
prot1599	318	0	1	0	1.8	1	2	1.8	1.8	ns
prot1600	424	2	0	6	1.5	1	0	1.5	1.5	ns
prot1601	348	0	0	3.6	2.4	1	3	7.2	2.4	ns
prot1602	227	2	1	8	6	3	1	4	0	ns
prot1603	427	1	1	1.8	3.6	1	4	1.8	1.8	ns
prot1604	268	2	0	6	6	2	4	6	9	sig
prot1605	357	2	1	2.4	2.4	9	3	7.2	7.2	sig
prot1606	174	1	1	2	2	2	0	4	2	ns
prot1607	233	2	1	0	1.8	0	3	3.6	3.6	ns
prot1608	217	1	1	0	1.5	0	1	4.5	0	ns
prot1609	980	1	0	4.8	1.2	2	0	2.4	0	ns
prot1610	263	0	0	6	0	3	1	4	8	ns
prot1611	169	0	0	3.6	0	0	0	1.8	0	ns
prot1612	178	3	0	3	4.5	2	6	1.5	1.5	ns
prot1613	355	0	0	0	2.4	3	3	3.6	3.6	sig
prot1614	604	0	3	0	2	3	2	4	2	ns
prot1615	149	1	0	0	3.6	1	1	1.8	1.8	ns
prot1616	594	1	3	1.5	0	1	0	0	3	ns
prot1617	257	1	1	1.2	2.4	1	0	1.2	0	ns
prot1618	421	2	2	4	0	1	1	0	2	ns
prot1619	712	0	1	1.8	0	2	5	0	3.6	ns
prot1620	423	2	0	1.5	1.5	0	0	0	3	ns
prot1621	488	0	1	1.2	2.4	2	1	1.2	0	ns
prot1622	1872	0	0	4	0	0	0	0	0	ns
prot1623	153	2	8	18	5.4	3	7	5.4	9	ns
prot1624	275	4	2	6	1.5	5	4	10.5	3	sig
prot1625	463	0	0	2.4	3.6	5	2	7.2	1.2	ns
prot1626	103	5	2	4	2	4	3	6	12	ns
prot1627	287	2	2	1.8	7.2	0	0	5.4	7.2	ns
prot1628	282	4	4	3	3	2	3	3	1.5	ns
prot1629	200	2	1	3.6	6	5	1	2.4	7.2	ns
prot1630	149	3	1	14	6	0	3	0	2	ns
prot1631	149	0	5	3.6	1.8	4	1	0	5.4	ns
prot1632	132	3	1	1.5	3	1	2	1.5	3	ns
prot1633	118	6	5	1.2	4.8	4	3	2.4	3.6	ns
prot1634	191	3	5	8	0	4	3	0	10	ns
prot1635	189	0	1	1.8	5.4	2	3	5.4	1.8	ns
prot1636	273	3	1	4.5	3	3	1	4.5	1.5	ns
prot1637	327	1	2	3.6	1.2	3	0	1.2	2.4	ns
prot1638	148	0	1	2	6	4	4	12	16	sig
prot1639	206	0	3	3.6	3.6	1	2	5.4	5.4	ns
prot1640	108	4	3	6	3	1	3	9	1.5	ns
prot1641	267	2	2	3.6	2.4	5	3	1.2	3.6	ns
prot1642	204	0	0	6	4	3	1	4	4	ns
prot1643	223	1	5	1.8	3.6	3	4	1.8	1.8	ns
prot1644	298	1	3	4.5	4.5	7	4	3	6	sig
prot1645	194	4	3	4.8	1.2	1	4	2.4	1.2	sig
prot1646	77	1	2	6	4	0	4	2	4	ns
prot1647	166	1	3	5.4	1.8	4	1	7.2	1.8	ns
prot1648	418	3	1	6	4.5	1	6	1.5	1.5	ns
prot1649	418	0	1	2.4	2.4	1	1	3.6	1.2	ns
prot1650	127	1	1	6	4	2	1	2	4	ns
prot1651	279	4	1	3.6	5.4	1	1	0	0	ns
prot1652	181	0	0	3	0	2	2	1.5	6	ns
prot1653	129	4	1	1.2	0	5	0	2.4	1.2	ns
prot1654	161	0	1	2	2	0	1	4	6	ns
prot1655	126	2	1	3.6	1.8	2	3	7.2	1.8	ns
prot1656	326	1	0	1.5	3	3	3	6	1.5	ns
prot1657	207	0	4	0	3.6	1	2	6	1.2	sig
prot1658	191	1	3	10	2	1	2	0	0	ns
prot1659	238	1	1	3.6	3.6	5	0	1.8	3.6	ns
prot1660	210	7	2	3	3	4	2	18	3	sig
prot1661	331	2	2	2.4	1.2	3	1	2.4	0	ns
prot1662	574	2	2	6	4	0	2	6	6	ns
prot1663	455	5	0	1.8	3.6	1	4	3.6	1.8	ns
prot1664	553	4	2	0	0	1	2	3	4.5	ns
prot1665	522	2	3	1.2	2.4	1	1	1.2	0	ns
prot1666	325	4	1	8	2	3	2	2	4	ns
prot1667	208	2	1	0	0	0	2	1.8	0	ns
prot1668	232	2	1	0	1.5	2	1	0	3	ns
prot1669	219	1	1	3.6	0	1	2	2.4	2.4	ns
prot1670	409	1	0	0	2	1	3	6	0	ns
prot1671	233	3	1	1.8	1.8	3	4	3.6	5.4	ns
prot1672	772	1	1	0	3	2	1	4.5	4.5	ns
prot1673	360	3	0	2.4	1.2	1	1	1.2	2.4	ns
prot1674	439	0	1	4	6	3	1	2	4	ns
prot1675	442	0	1	1.8	3.6	1	2	1.8	5.4	ns
prot1676	138	3	1	1.5	1.5	0	2	1.5	1.5	ns
prot1677	106	1	0	0	1.2	0	0	0	0	ns
prot1678	370	3	0	4	2	2	1	4	2	ns
prot1679	629	1	0	0	0	0	0	1.8	0	ns
prot1680	187	1	2	0	0	3	1	4.5	0	ns
prot1681	596	2	0	1.2	0	1	3	2.4	1.2	ns
prot1682	255	1	1	0	2	2	1	0	0	ns
prot1683	92	7	5	9	9	8	7	12.6	10.8	ns
prot1684	171	3	3	10.5	7.5	6	4	6	6	sig
prot1685	165	8	5	6	7.2	3	6	4.8	4.8	ns
prot1686	148	3	3	6	10	1	7	6	2	ns
prot1687	229	2	3	3.6	3.6	4	2	3.6	3.6	ns
prot1688	123	1	4	4.5	0	2	2	4.5	6	ns
prot1689	77	3	3	3.6	0	3	3	1.2	2.4	ns
prot1690	465	5	4	4	4	1	3	4	4	ns
prot1691	279	0	0	1.8	3.6	2	2	3.6	3.6	sig
prot1692	278	4	3	0	3	3	2	0	6	ns
prot1693	119	3	2	1.2	2.4	1	0	6	2.4	ns
prot1694	148	1	3	6	0	3	0	8	2	ns
prot1695	72	2	2	1.8	7.2	3	0	3.6	1.8	ns
prot1696	353	3	2	3	3	2	2	6	12	sig
prot1697	196	1	1	2.4	2.4	0	1	1.2	0	ns
prot1698	174	3	5	8	8	2	0	6	8	ns
prot1699	126	2	1	3.6	5.4	6	3	5.4	21.6	sig
prot1700	235	1	4	3	1.5	1	2	0	3	ns
prot1701	235	2	2	3.6	0	0	1	0	0	ns
prot1702	110	5	2	8	0	2	1	6	6	ns
prot1703	188	3	0	3.6	1.8	3	6	5.4	21.6	sig
prot1704	225	1	2	0	1.5	1	0	3	1.5	ns
prot1705	138	0	1	0	1.2	1	1	1.2	1.2	ns
prot1706	174	2	0	8	0	1	2	2	0	ns
prot1707	672	1	1	5.4	1.8	0	2	1.8	7.2	ns
prot1708	84	3	2	1.5	1.5	3	3	4.5	13.5	sig
prot1709	107	1	1	1.2	0	2	0	1.2	2.4	ns
prot1710	146	2	3	4	0	7	0	12	6	ns
prot1711	183	1	0	1.8	0	0	1	1.8	1.8	ns
prot1712	555	1	1	6	3	0	2	1.5	0	ns
prot1713	467	2	3	2.4	0	2	4	2.4	2.4	sig
prot1714	265	1	2	0	4	0	2	4	4	ns
prot1715	598	3	0	0	3.6	2	6	3.6	3.6	sig
prot1716	317	1	0	1.5	4.5	2	0	3	4.5	ns
prot1717	196	0	0	2.4	2.4	1	0	1.2	0	ns
prot1718	267	1	0	2	2	1	0	2	0	ns
prot1719	612	1	2	3.6	3.6	1	1	3.6	3.6	ns
prot1720	62	1	2	4.5	4.5	1	1	4.5	3	ns
prot1721	77	1	4	1.2	1.2	0	2	1.2	4.8	ns
prot1722	68	0	1	0	0	1	1	4	0	ns
prot1723	632	2	0	1.8	0	1	3	0	3.6	ns
prot1724	230	1	1	1.5	0	0	1	1.5	0	ns
prot1725	133	0	0	1.2	2.4	0	0	3.6	4.8	ns
prot1726	334	4	0	0	6	2	3	2	0	ns
prot1727	311	2	2	1.8	0	3	1	1.8	3.6	ns
prot1728	563	0	0	1.5	1.5	2	0	3	1.5	ns
prot1729	327	0	0	2.4	1.2	1	0	2.4	2.4	ns
prot1730	144	2	2	2	4	3	4	6	4	ns
prot1731	668	1	1	0	3.6	1	2	0	1.8	ns
prot1732	85	0	2	3	3	2	0	4.5	1.5	ns
prot1733	102	0	2	0	2.4	4	1	0	1.2	ns
prot1734	508	0	3	2	6	0	1	0	2	ns
prot1735	226	3	0	3.6	1.8	3	0	1.8	3.6	ns
prot1736	676	3	2	0	0	0	3	0	0	ns
prot1737	539	2	2	0	2.4	1	2	0	0	ns
prot1738	295	1	1	0	0	0	2	2	0	ns
prot1739	224	2	1	3.6	9	2	4	3.6	5.4	sig
prot1740	2292	0	2	0	1.5	1	4	1.5	3	sig
prot1741	170	7	4	7.2	2.4	5	3	4.8	4.8	ns
prot1742	134	2	6	14	10	2	2	2	4	sig
prot1743	255	1	1	3.6	5.4	2	2	3.6	7.2	sig
prot1744	304	3	7	6	3	1	2	9	3	ns
prot1745	237	1	4	1.2	4.8	3	1	1.2	1.2	ns
prot1746	105	0	1	4	4	0	2	4	2	ns
prot1747	69	4	1	9	9	1	2	1.8	5.4	ns
prot1748	247	1	4	1.5	4.5	3	1	6	0	ns
prot1749	99	4	3	3.6	8.4	3	2	3.6	6	ns
prot1750	116	3	1	0	2	1	0	4	4	ns
prot1751	152	1	2	1.8	1.8	0	0	1.8	3.6	ns
prot1752	225	0	1	4.5	1.5	9	3	6	3	sig
prot1753	147	1	2	2.4	0	3	2	0	0	ns
prot1754	125	2	2	4	6	3	3	6	6	sig
prot1755	90	1	1	3.6	1.8	1	3	5.4	1.8	ns
prot1756	237	1	3	1.5	1.5	3	3	4.5	9	sig
prot1757	66	2	2	1.2	0	2	4	2.4	0	ns
prot1758	264	3	1	4	2	1	2	0	0	ns
prot1759	137	3	0	0	1.8	3	1	0	0	ns
prot1760	511	2	0	1.5	3	1	0	3	6	ns
prot1761	141	0	2	0	1.2	1	0	1.2	0	ns
prot1762	280	1	4	0	6	2	2	4	8	sig
prot1763	302	0	1	0	1.8	2	0	0	0	ns
prot1764	74	2	1	3	0	2	2	1.5	1.5	ns
prot1765	171	3	1	1.2	2.4	2	1	3.6	2.4	ns
prot1766	95	0	2	2	4	1	3	0	6	ns
prot1767	367	1	1	3.6	1.8	0	0	5.4	1.8	ns
prot1768	144	1	3	3	6	0	2	1.5	3	ns
prot1769	664	0	0	0	6	1	2	1.2	2.4	ns
prot1770	179	0	1	2	2	2	0	10	4	ns
prot1771	114	1	1	3.6	3.6	3	0	1.8	0	ns
prot1772	161	1	3	0	3	1	0	0	1.5	ns
prot1773	205	1	3	2.4	1.2	1	1	1.2	4.8	ns
prot1774	305	0	1	2	0	3	4	8	4	sig
prot1775	416	2	2	3.6	5.4	1	1	5.4	1.8	ns
prot1776	397	1	0	1.5	3	1	1	0	1.5	ns
prot1777	224	0	2	1.2	1.2	1	2	1.2	0	ns
prot1778	314	3	2	2	0	1	1	4	2	ns
prot1779	174	2	0	0	1.8	0	1	1.8	10.8	ns
prot1780	416	0	2	1.5	3	2	2	6	3	sig
prot1781	131	0	0	1.2	0	2	1	0	2.4	ns
prot1782	107	0	1	2	2	2	2	4	4	ns
prot1783	163	1	1	1.8	3.6	0	0	0	1.8	ns
prot1784	564	2	0	0	0	2	2	3	3	sig
prot1785	208	1	0	1.2	1.2	3	1	1.2	1.2	ns
prot1786	135	5	0	2	8	2	2	16	4	sig
prot1787	3394	3	4	3.6	3.6	1	2	3.6	1.8	ns
prot1788	1957	2	1	0	3	2	0	4.5	4.5	ns
prot1789	1088	2	2	0	2.4	4	1	2.4	1.2	ns
prot1790	424	3	2	4	10	1	5	4	6	ns
prot1791	1035	2	5	1.8	0	3	0	5.4	3.6	ns
prot1792	926	1	0	3	1.5	2	1	1.5	6	ns
prot1793	1669	3	0	1.2	2.4	1	1	1.2	3.6	ns
prot1794	201	1	0	2	10	4	5	4	8	sig
prot1795	539	2	0	3.6	1.8	1	4	1.8	5.4	ns
prot1796	638	2	1	0	3	0	0	0	0	ns
prot1797	225	5	7	7.2	7.2	5	5	3.6	4.8	ns
prot1798	319	3	5	8	4	5	3	8	6	ns
prot1799	520	3	1	5.4	1.8	4	1	7.2	1.8	ns
prot1800	785	4	1	3	4.5	1	2	0	1.5	ns
prot1801	629	1	2	2.4	4.8	0	1	0	1.2	ns
prot1802	341	3	0	0	2	2	1	2	4	ns
prot1803	412	3	1	1.8	1.8	0	1	1.8	3.6	ns
prot1804	308	0	1	0	0	0	1	1.5	3	ns
prot1805	743	0	1	1.2	1.2	2	2	1.2	1.2	ns
prot1806	470	4	3	0	2	1	3	2	0	ns
prot1807	1140	0	0	1.8	0	1	0	7.2	0	ns
prot1808	1466	0	0	7.5	3	0	0	0	0	ns
prot1809	254	0	2	2.4	4.8	3	6	0	4.8	ns
prot1810	257	1	1	2	2	4	4	4	8	sig
prot1811	375	0	3	1.8	1.8	3	1	3.6	1.8	ns
prot1812	1882	3	0	1.5	4.5	1	4	1.5	4.5	ns
prot1813	1300	0	2	1.2	0	3	3	2.4	2.4	sig
prot1814	444	1	2	6	2	1	2	8	2	ns
prot1815	832	4	4	1.8	1.8	1	1	7.2	1.8	ns
prot1816	582	2	0	6	0	8	2	6	3	sig
prot1817	280	0	0	3.6	0	1	1	0	1.2	ns
prot1818	1244	3	0	0	4	2	2	4	4	sig
prot1819	276	2	0	3.6	0	0	4	3.6	5.4	ns
prot1820	623	4	1	0	0	3	3	4.5	4.5	sig
prot1821	450	1	3	3.6	0	3	1	0	0	ns
prot1822	247	3	1	0	2	1	1	2	2	ns
prot1823	387	0	1	3.6	0	1	2	5.4	0	ns
prot1824	662	0	1	3	1.5	0	2	1.5	1.5	ns
prot1825	743	1	0	0	2.4	1	1	1.2	0	ns
prot1826	874	0	0	2	2	3	1	0	0	ns
prot1827	1301	2	1	1.8	0	0	1	3.6	1.8	ns
prot1828	274	3	4	3	3	2	4	3	1.5	ns
prot1829	551	1	1	3.6	0	3	2	1.2	1.2	ns
prot1830	447	4	2	4	0	2	2	2	8	ns
prot1831	154	2	4	1.8	5.4	2	0	5.4	1.8	ns
prot1832	210	1	1	0	0	2	3	0	4.5	ns
prot1833	290	1	1	2.4	7.2	3	6	3.6	10.8	sig
prot1834	220	1	2	6	6	1	3	4	4	ns
prot1835	184	4	1	0	7.2	2	2	1.8	0	ns
prot1836	168	4	1	1.5	1.5	1	2	4.5	6	ns
prot1837	102	3	2	1.2	1.2	3	3	4.8	6	ns
prot1838	327	1	2	2	6	1	3	0	6	ns
prot1839	962	0	3	3.6	3.6	1	2	3.6	3.6	ns
prot1840	556	1	6	0	1.5	1	2	0	3	ns
prot1841	374	3	1	1.2	7.2	2	1	0	0	ns
prot1842	728	1	3	4	4	0	2	6	6	ns
prot1843	243	0	3	1.8	0	4	5	7.2	12.6	sig
prot1844	127	0	4	4.5	3	2	1	3	1.5	ns
prot1845	519	3	1	1.2	2.4	2	1	1.2	0	ns
prot1846	492	2	3	6	2	1	1	2	0	ns
prot1847	233	1	2	0	1.8	5	5	7.2	3.6	sig
prot1848	287	0	0	1.5	0	0	2	1.5	3	ns
prot1849	337	2	3	1.2	2.4	2	2	2.4	2.4	sig
prot1850	404	2	1	4	2	1	0	2	0	ns
prot1851	3175	0	3	0	0	0	0	0	3.6	ns
prot1852	243	0	0	1.5	0	2	0	3	0	ns
prot1853	275	1	0	1.2	1.2	0	0	0	0	ns
prot1854	648	1	3	6	4	2	4	8	4	sig
prot1855	172	2	1	3.6	0	4	3	7.2	1.8	ns
prot1856	283	4	0	1.5	3	2	1	3	4.5	ns
prot1857	159	2	4	2.4	3.6	2	1	3.6	3.6	ns
prot1858	372	2	0	6	6	1	1	2	4	ns
prot1859	174	4	2	3.6	3.6	3	4	3.6	1.8	ns
prot1860	182	2	2	6	0	2	1	4.5	0	ns
prot1861	251	2	2	1.2	4.8	4	4	7.2	2.4	sig
prot1862	1009	3	3	2	0	1	2	0	4	ns
prot1863	233	0	1	5.4	1.8	1	0	0	5.4	ns
prot1864	158	4	4	3	3	1	0	1.5	4.5	ns
prot1865	200	3	5	4.8	3.6	2	1	0	3.6	ns
prot1866	292	1	1	4	2	2	5	2	4	ns
prot1867	399	3	1	3.6	0	0	2	5.4	1.8	ns
prot1868	229	4	4	4.5	0	2	2	3	3	ns
prot1869	228	3	1	1.2	3.6	3	3	2.4	3.6	sig
prot1870	445	1	1	0	4	2	2	2	8	ns
prot1871	334	4	2	1.8	3.6	0	0	1.8	3.6	ns
prot1872	848	3	1	1.5	4.5	2	1	1.5	0	ns
prot1873	151	0	1	6	2.4	2	2	1.2	0	ns
prot1874	1410	1	2	8	2	3	2	4	8	sig
prot1875	164	1	2	0	0	1	0	1.8	1.8	ns
prot1876	114	1	2	6	1.5	2	0	0	1.5	ns
prot1877	262	1	0	2.4	2.4	2	1	2.4	3.6	ns
prot1878	174	3	1	2	4	2	5	4	4	sig
prot1879	987	2	1	5.4	5.4	1	2	0	5.4	ns
prot1880	170	2	2	6	1.5	1	0	1.5	0	ns
prot1881	399	1	2	2.4	2.4	1	0	0	2.4	ns
prot1882	504	2	3	0	4	2	3	8	4	sig
prot1883	359	0	2	5.4	3.6	1	4	1.8	5.4	ns
prot1884	85	0	0	0	0	1	1	1.5	1.5	sig
prot1885	186	3	1	0	0	2	1	2.4	1.2	ns
prot1886	231	0	0	0	0	1	1	2	4	sig
prot1887	161	0	1	5.4	3.6	2	1	0	3.6	ns
prot1888	296	4	3	1.5	1.5	5	5	3	3	sig
prot1889	362	2	1	0	3.6	0	1	0	0	ns
prot1890	492	1	3	2	8	2	1	0	2	ns
prot1891	240	1	3	1.8	0	3	1	0	1.8	ns
prot1892	587	0	2	1.5	0	1	1	0	0	ns
prot1893	523	0	1	3.6	1.2	0	0	1.2	1.2	ns
prot1894	979	2	0	0	0	1	0	0	0	ns
prot1895	2381	0	2	0	0	1	0	1.8	1.8	ns
prot1896	246	1	1	0	0	2	2	7.5	3	sig
prot1897	309	0	1	0	2.4	2	2	2.4	4.8	sig
prot1898	214	1	1	4	2	0	1	4	0	ns
prot1899	659	2	0	5.4	1.8	2	0	0	3.6	ns
prot1900	185	2	1	1.5	0	1	0	1.5	3	ns
prot1901	201	2	4	1.2	1.2	1	4	3.6	1.2	ns
prot1902	464	0	2	0	2	1	2	4	2	ns
prot1903	298	1	0	3.6	0	1	1	3.6	3.6	ns
prot1904	502	0	0	1.5	0	4	2	3	3	sig
prot1905	295	0	1	0	0	0	3	1.2	0	ns
prot1906	1921	1	1	0	4	0	0	2	2	ns
prot1907	900	0	0	0	1.8	3	0	0	0	ns
prot1908	1567	0	1	0	0	0	1	0	0	ns
prot1909	659	0	0	2.4	1.2	3	2	1.2	1.2	ns
prot1910	909	3	0	0	2	1	0	2	0	ns
prot1911	193	3	0	0	0	0	1	1.8	0	ns
prot1912	431	0	2	3	0	2	4	3	3	sig
prot1913	118	0	2	0	1.2	1	0	2.4	1.2	ns
prot1914	229	3	1	14	4	4	5	8	14	sig
prot1915	232	1	1	1.8	1.8	4	5	7.2	0	ns
prot1916	267	2	1	1.5	0	12	3	4.5	4.5	sig
prot1917	266	0	2	3.6	2.4	9	2	7.2	7.2	sig
prot1918	183	2	1	6	2	0	0	6	4	ns
prot1919	909	2	4	9	7.2	0	4	1.8	3.6	ns
prot1920	219	3	0	1.5	4.5	2	0	3	0	ns
prot1921	141	5	1	2.4	4.8	5	1	1.2	1.2	sig
prot1922	154	1	5	2	4	1	1	4	4	sig
prot1923	243	0	1	3.6	0	1	2	0	1.8	ns
prot1924	135	1	2	6	1.5	3	6	18	9	sig
prot1925	315	3	0	0	2.4	1	2	2.4	1.2	ns
prot1926	517	2	0	4	0	0	0	2	6	ns
prot1927	127	0	3	0	1.8	2	1	1.8	0	ns
prot1928	439	1	1	1.5	4.5	9	3	9	4.5	sig
prot1929	398	2	0	0	2.4	3	12	3.6	10.8	sig
prot1930	462	0	0	0	2	2	1	0	2	ns
prot1931	202	1	2	3.6	3.6	2	1	0	5.4	ns
prot1932	114	1	1	1.5	0	1	0	3	4.5	ns
prot1933	137	4	0	2.4	0	2	2	0	3.6	ns
prot1934	124	2	1	0	0	0	1	4	4	ns
prot1935	641	1	0	1.8	0	0	2	5.4	0	ns
prot1936	415	1	0	1.5	0	4	2	4.5	4.5	sig
prot1937	448	1	1	1.2	1.2	1	0	2.4	4.8	ns
prot1938	572	3	4	0	4	2	2	8	10	sig
prot1939	819	2	1	0	0	2	2	3.6	3.6	sig
prot1940	365	0	1	0	0	2	0	0	0	ns
prot1941	600	1	2	0	2.4	1	1	1.2	0	ns
prot1942	692	1	1	2	4	1	0	2	4	ns
prot1943	244	1	0	0	0	3	0	0	0	ns
prot1944	203	1	0	1.5	1.5	3	2	4.5	4.5	sig
prot1945	383	1	1	1.2	2.4	2	4	2.4	4.8	sig
prot1946	208	1	3	0	0	0	0	0	4	ns
prot1947	292	4	1	1.8	1.8	5	1	3.6	3.6	ns
prot1948	288	0	1	1.5	0	3	2	0	1.5	ns
prot1949	111	2	1	2.4	0	1	3	1.2	1.2	ns
prot1950	309	0	0	4	0	2	6	4	4	sig
prot1951	555	6	0	3.6	3.6	0	2	1.8	0	ns
prot1952	719	0	0	0	0	2	0	1.5	1.5	ns
prot1953	548	0	2	0	2.4	1	2	2.4	2.4	ns
prot1954	209	1	0	0	0	1	1	4	2	sig
prot1955	561	1	1	1.8	7.2	0	4	0	3.6	ns
prot1956	575	0	0	3	3	0	2	1.5	1.5	ns
prot1957	193	2	1	2.4	0	1	2	4.8	2.4	ns
prot1958	476	0	1	4	0	2	2	10	8	sig
prot1959	426	1	3	0	3.6	4	4	3.6	3.6	sig
prot1960	210	4	0	0	4.5	0	1	3	1.5	ns
prot1961	167	1	4	2.4	2.4	1	0	4.8	3.6	ns
prot1962	255	1	1	0	0	1	1	8	0	ns
prot1963	259	1	0	0	1.8	0	0	0	0	ns
prot1964	828	1	1	0	0	0	0	3	3	ns
prot1965	491	1	1	1.2	1.2	2	2	1.2	1.2	ns
prot1966	116	1	1	2	6	2	0	0	4	ns
prot1967	392	2	1	1.8	1.8	2	0	0	1.8	ns
prot1968	278	1	2	3	1.5	0	0	3	1.5	ns
prot1969	275	0	2	1.2	4.8	2	6	2.4	2.4	sig
prot1970	542	0	1	4	0	0	0	0	2	ns
prot1971	303	1	3	1.8	1.8	0	0	0	0	ns
prot1972	206	1	0	1.5	0	2	2	3	3	sig
prot1973	575	0	0	1.2	1.2	1	0	1.2	0	ns
prot1974	882	0	0	0	0	2	0	0	2	ns
prot1975	503	0	3	1.8	0	0	1	0	1.8	ns
prot1976	350	0	2	1.5	0	1	0	0	0	ns
prot1977	277	0	3	0	2.4	0	1	3.6	0	ns
prot1978	251	0	1	2	2	2	4	4	4	sig
prot1979	223	0	1	1.8	1.8	3	6	5.4	5.4	sig
prot1980	109	1	1	6	6	2	3	3	3	ns
prot1981	1093	3	4	1.2	3.6	3	1	2.4	2.4	ns
prot1982	123	4	2	4	4	1	0	2	2	ns
prot1983	160	2	2	1.8	9	2	3	3.6	1.8	ns
prot1984	160	4	1	3	0	4	2	4.5	3	sig
prot1985	433	1	1	0	0	2	2	7.2	2.4	sig
prot1986	214	1	0	0	0	9	5	4	4	sig
prot1987	114	1	0	0	5.4	2	1	3.6	1.8	ns
prot1988	178	4	0	1.5	3	2	1	1.5	3	ns
prot1989	248	3	1	1.2	3.6	2	2	4.8	7.2	sig
prot1990	49	2	2	4	2	2	3	8	4	ns
prot1991	86	2	1	1.8	1.8	1	1	5.4	5.4	ns
prot1992	335	2	0	0	3	3	4	3	3	sig
prot1993	171	0	3	3.6	1.2	4	2	2.4	4.8	sig
prot1994	214	1	6	4	6	2	3	2	4	ns
prot1995	108	0	1	1.8	3.6	3	0	1.8	0	ns
prot1996	115	2	2	1.5	1.5	1	0	0	1.5	ns
prot1997	96	2	1	1.2	0	2	2	2.4	2.4	sig
prot1998	82	2	0	0	2	1	1	2	6	ns
prot1999	365	1	0	1.8	3.6	1	2	0	1.8	ns
[truncated: 1,549 more rows]
