# Supplementary material for: Protein complex-based analysis is resistant to the obfuscating consequences of batch effects --- a case study in clinical proteomics
Source: BMC Genomics. 2017 Mar 14;18(Suppl 2):142. doi: 10.1186/s12864-017-3490-3 (PMC5374662; doi:10.1186/s12864-017-3490-3)
Supplement: Supplementary file 2 — Simulated data D2.2H. (ZIP 3730 kb) [file 12864_2017_3490_MOESM2_ESM.zip › D2.2.311.txt]

protLen	X0	X0.1	X0.2	X0.3	X1	X1.1	X1.2	X1.3	sig
prot1	1338	866	835	1106.4	992.4	866	874	1106.4	1012.8	ns
prot2	2199	30	36	75	93	22	29	108	114	ns
prot3	1538	25	43	68	84	33	37	60	74	ns
prot4	2319	25	29	30.6	46.8	21	24	52.2	48.6	ns
prot5	1392	43	41	50.4	56.4	110	84	129.6	86.4	sig
prot6	1985	29	32	78	93	27	33	111	81	ns
prot7	1262	49	40	78	94	50	52	88	104	ns
prot8	3862	24	15	32.4	28.8	16	26	28.8	28.8	ns
prot9	1295	46	49	63.6	43.2	141	123	151.2	198	sig
prot10	4287	9	14	33	24	30	30	108	108	sig
prot11	1277	36	45	104	106	46	37	106	90	ns
prot12	3587	5	12	9	18	8	8	28.8	21.6	sig
prot13	774	64	73	76.8	99.6	69	70	80.4	114	ns
prot14	1960	5	5	9	21	13	14	33	66	sig
prot15	858	63	56	106	134	66	65	122	128	ns
prot16	693	81	71	131.4	131.4	72	89	142.2	122.4	ns
prot17	748	55	70	73.2	87.6	49	62	81.6	74.4	ns
prot18	875	57	42	141	123	50	64	198	192	sig
prot19	1755	13	10	24	20	10	20	24	16	ns
prot20	839	40	40	77.4	77.4	44	41	68.4	90	ns
prot21	857	27	31	27.6	42	25	25	31.2	34.8	ns
prot22	1248	31	29	81	81	35	26	96	78	ns
prot23	1308	22	17	44	48	51	66	150	72	sig
prot24	1260	17	19	34.2	23.4	11	24	21.6	16.2	ns
prot25	1487	3	14	12	10.8	11	8	9.6	8.4	ns
prot26	477	75	70	255	273	93	87	234	291	ns
prot27	1324	27	25	62	34	36	27	54	22	ns
prot28	997	19	13	34.2	48.6	16	17	39.6	39.6	sig
prot29	623	104	110	121.2	130.8	110	102	109.2	118.8	ns
prot30	657	95	81	267	258	101	87	279	288	ns
prot31	1735	17	10	16	30	26	30	32	44	sig
prot32	904	12	9	12.6	32.4	14	22	19.8	34.2	sig
prot33	446	190	195	208.8	186	197	199	220.8	248.4	ns
prot34	262	198	201	549	555	198	202	606	654	ns
prot35	682	101	104	194	204	145	108	198	236	ns
prot36	742	57	55	73.8	108	44	46	95.4	99	ns
prot37	630	46	39	45.6	50.4	37	37	45.6	42	ns
prot38	672	33	42	78	96	44	26	72	96	ns
prot39	1056	28	24	52	46	24	18	54	74	ns
prot40	1098	18	16	37.8	39.6	28	32	39.6	41.4	sig
prot41	1192	9	18	16.8	16.8	13	17	19.2	16.8	ns
prot42	1888	18	14	39	30	17	19	30	27	ns
prot43	500	154	177	390	362	244	228	544	488	sig
prot44	610	56	64	75.6	97.2	59	79	165.6	178.2	sig
prot45	543	34	39	48	39.6	41	35	44.4	39.6	ns
prot46	685	24	38	87	72	29	32	105	72	ns
prot47	546	30	37	44	54	22	17	68	54	ns
prot48	1311	13	6	28.8	18	20	10	12.6	32.4	ns
prot49	1047	8	15	15.6	10.8	34	20	15.6	26.4	sig
prot50	491	133	132	417	339	226	206	540	600	sig
prot51	654	79	85	130	134	81	73	156	132	ns
prot52	639	54	56	95.4	120.6	112	118	198	234	sig
prot53	740	40	52	51.6	58.8	52	51	60	54	ns
prot54	1143	25	20	36	72	15	11	48	51	ns
prot55	966	8	22	28	30	20	22	42	44	sig
prot56	1042	9	10	34.2	12.6	20	5	21.6	14.4	sig
prot57	2166	7	9	7.2	7.2	10	5	4.8	13.2	ns
prot58	443	29	31	111	96	32	38	81	96	ns
prot59	589	20	20	56	44	18	27	32	48	ns
prot60	740	21	28	37.8	52.2	19	15	45	28.8	ns
prot61	532	17	31	19.2	21.6	44	48	38.4	38.4	sig
prot62	740	10	12	12	30	9	11	33	24	ns
prot63	727	10	14	26	12	28	28	40	52	sig
prot64	1585	7	9	7.2	16.2	14	12	28.8	28.8	sig
prot65	479	243	214	254.4	290.4	217	233	262.8	265.2	ns
prot66	364	149	167	471	462	142	137	450	447	ns
prot67	433	158	149	254	298	139	169	310	310	ns
prot68	346	125	155	279	255.6	129	136	253.8	291.6	ns
prot69	545	83	91	122.4	120	93	101	90	94.8	ns
prot70	472	87	65	258	195	73	84	219	216	ns
prot71	478	42	56	90	120	47	46	134	64	ns
prot72	413	48	49	91.8	70.2	45	69	91.8	84.6	ns
prot73	496	39	36	55.2	44.4	41	48	48	62.4	ns
prot74	630	36	39	90	72	49	47	129	129	sig
prot75	544	19	27	42	44	23	30	40	52	ns
prot76	880	13	11	30.6	28.8	10	11	28.8	12.6	ns
prot77	684	12	9	14.4	13.2	11	10	15.6	9.6	ns
prot78	988	8	11	21	33	8	12	36	39	ns
prot79	430	69	66	132	124	159	201	414	354	sig
prot80	707	17	36	57.6	39.6	21	28	57.6	46.8	ns
prot81	418	27	27	36	19.2	78	99	68.4	75.6	sig
prot82	820	18	19	54	60	23	34	42	81	sig
prot83	1450	9	16	22	16	8	12	16	20	sig
prot84	500	65	73	122.4	147.6	82	90	136.8	144	ns
prot85	451	54	55	55.2	58.8	124	114	139.2	163.2	sig
prot86	757	33	34	93	102	25	25	78	81	ns
prot87	539	20	26	34	52	25	25	40	28	ns
prot88	455	16	19	18	27	18	24	61.2	39.6	sig
prot89	646	11	22	16.8	18	9	13	20.4	13.2	ns
prot90	533	6	10	30	42	11	7	27	48	ns
prot91	1101	7	5	6	16	8	1	16	14	ns
prot92	375	171	148	325.8	273.6	148	162	313.2	356.4	ns
prot93	477	117	123	105.6	141.6	118	98	159.6	146.4	ns
prot94	440	57	64	189	207	64	69	228	222	ns
prot95	445	63	60	132	94	67	61	98	116	ns
prot96	373	48	66	97.2	77.4	32	44	113.4	77.4	ns
prot97	606	29	47	24	36	33	45	51.6	39.6	ns
prot98	343	25	21	72	69	30	24	72	42	ns
prot99	403	21	24	36	42	25	18	44	28	ns
prot100	591	22	22	37.8	41.4	57	54	91.8	113.4	sig
prot101	641	15	10	18	24	16	9	15.6	10.8	ns
prot102	583	15	10	18	45	11	10	27	36	ns
prot103	544	8	13	14	24	7	9	28	18	ns
prot104	2137	6	4	14.4	16.2	6	7	12.6	27	ns
prot105	375	32	41	42	39.6	48	29	39.6	45.6	ns
prot106	454	36	36	156	126	34	46	96	123	ns
prot107	472	29	43	90	70	35	35	66	78	ns
prot108	517	31	35	55.8	64.8	50	72	109.8	133.2	sig
prot109	464	18	23	38.4	31.2	30	29	34.8	39.6	ns
prot110	637	15	19	39	66	18	20	45	60	ns
prot111	423	18	20	44	24	11	19	52	36	ns
prot112	414	16	14	34.2	27	39	27	64.8	64.8	sig
prot113	898	11	15	8.4	18	22	30	33.6	28.8	sig
prot114	498	17	12	27	51	8	13	21	33	ns
prot115	580	26	7	26	18	14	13	26	30	ns
prot116	448	10	11	16.2	16.2	13	15	12.6	19.8	ns
prot117	569	6	4	12	13.2	5	10	16.8	22.8	ns
prot118	1032	11	4	39	3	7	6	24	24	ns
prot119	357	96	96	244	176	152	126	288	288	sig
prot120	231	59	48	95.4	99	61	51	102.6	111.6	ns
prot121	372	41	40	64.8	63.6	49	54	68.4	42	ns
prot122	375	34	46	150	201	41	28	141	114	ns
prot123	507	41	34	74	92	47	51	68	86	ns
prot124	411	25	30	57.6	59.4	29	24	50.4	63	ns
prot125	374	17	22	26.4	26.4	18	16	20.4	18	ns
prot126	827	21	17	51	54	15	10	54	30	ns
prot127	774	13	13	46	26	28	5	14	32	ns
prot128	576	6	7	9	9	10	15	21.6	18	sig
prot129	413	6	10	10.8	8.4	7	21	19.2	10.8	ns
prot130	569	11	9	36	18	15	12	24	30	ns
prot131	590	7	11	16	16	11	9	14	24	ns
prot132	774	9	15	12.6	19.8	18	14	23.4	12.6	sig
prot133	1023	12	10	19.2	6	13	5	14.4	12	ns
prot134	803	5	5	12	15	13	5	15	39	sig
prot135	242	63	53	102	102	56	54	118	112	ns
prot136	439	57	70	102.6	84.6	120	142	198	201.6	sig
prot137	318	59	62	69.6	60	52	39	74.4	66	ns
prot138	278	61	53	180	156	51	55	168	174	ns
prot139	309	54	34	84	84	46	37	80	106	ns
prot140	568	49	40	70.2	54	117	93	216	199.8	sig
prot141	316	43	25	44.4	27.6	72	70	67.2	74.4	sig
prot142	283	36	23	87	93	48	27	168	120	sig
prot143	608	30	28	48	52	28	27	60	54	ns
prot144	673	23	26	27	36	27	24	30.6	23.4	ns
prot145	414	13	30	21.6	18	19	16	20.4	18	ns
prot146	707	12	21	45	81	13	19	45	63	ns
prot147	406	11	9	20	22	36	24	102	72	sig
prot148	510	18	18	32.4	30.6	18	21	43.2	48.6	sig
prot149	500	12	18	15.6	22.8	9	12	13.2	8.4	ns
prot150	350	2	11	15	24	23	20	60	69	sig
prot151	683	15	18	24	30	14	15	24	24	ns
prot152	569	8	22	18	37.8	13	22	39.6	41.4	sig
prot153	450	7	16	7.2	9.6	14	10	25.2	12	sig
prot154	399	8	8	27	27	5	10	27	42	ns
prot155	713	5	6	14	20	12	12	14	18	ns
prot156	564	11	10	25.2	23.4	7	11	16.2	9	ns
prot157	1149	5	5	8.4	12	7	9	10.8	12	ns
prot158	721	5	4	21	18	22	2	15	27	sig
prot159	260	205	207	378	398	202	178	400	330	ns
prot160	372	163	148	248.4	261	272	221	466.2	489.6	sig
prot161	297	87	86	110.4	106.8	98	87	102	115.2	ns
prot162	276	63	51	147	162	45	38	132	135	ns
prot163	480	42	34	80	56	31	32	86	58	ns
prot164	299	36	36	66.6	61.2	34	31	54	46.8	ns
prot165	317	25	25	31.2	36	23	36	31.2	32.4	ns
prot166	437	20	26	57	63	60	69	342	297	sig
prot167	537	24	22	62	52	16	22	44	46	ns
prot168	228	15	29	30.6	37.8	14	19	45	32.4	ns
prot169	289	16	15	19.2	24	32	36	39.6	38.4	sig
prot170	341	12	15	51	54	14	20	54	45	ns
prot171	445	18	17	18	26	15	17	26	40	ns
prot172	458	10	26	25.2	16.2	13	15	14.4	27	ns
prot173	450	8	9	16.8	14.4	29	25	13.2	21.6	sig
prot174	588	13	18	42	36	30	34	120	84	sig
prot175	761	19	11	44	32	13	5	24	22	ns
prot176	519	11	11	25.2	19.8	8	7	12.6	21.6	ns
prot177	1216	8	7	9.6	10.8	12	10	12	12	ns
prot178	605	9	13	30	27	11	12	21	27	ns
prot179	748	10	15	10	16	7	6	8	20	ns
prot180	460	5	9	18	14.4	13	6	16.2	14.4	ns
prot181	645	5	7	13.2	13.2	14	7	6	10.8	ns
prot182	528	5	6	18	15	7	3	33	12	ns
prot183	958	4	7	6	4	4	1	10	18	ns
prot184	4213	4	5	5.4	9	8	10	3.6	18	sig
prot185	1921	4	5	4.8	8.4	3	2	2.4	3.6	ns
prot186	333	164	133	393	348	124	144	420	483	ns
prot187	229	96	110	210	214	312	342	582	486	sig
prot188	413	42	41	88.2	93.6	37	42	97.2	86.4	ns
prot189	437	40	39	55.2	50.4	40	34	52.8	37.2	ns
prot190	459	30	25	45	93	28	33	99	111	ns
prot191	170	25	26	68	58	38	32	60	50	ns
prot192	200	59	35	95.4	48.6	44	38	59.4	79.2	ns
prot193	396	32	25	48	27.6	17	31	48	43.2	ns
prot194	219	15	20	54	63	34	32	81	72	sig
prot195	509	18	34	36	48	20	21	54	48	ns
prot196	255	22	17	36	36	25	18	28.8	39.6	ns
prot197	343	13	17	18	20.4	20	8	20.4	20.4	ns
prot198	453	33	12	42	45	17	11	36	72	ns
prot199	418	21	16	20	30	15	22	40	34	ns
prot200	506	18	15	23.4	30.6	15	17	23.4	28.8	ns
prot201	545	15	10	9.6	24	13	20	12	9.6	ns
prot202	406	9	9	12	33	8	14	36	33	ns
prot203	586	7	13	12	32	30	26	36	60	sig
prot204	570	13	8	9	10.8	14	16	14.4	28.8	sig
prot205	868	13	8	9.6	9.6	11	12	7.2	9.6	ns
prot206	508	9	9	15	18	12	10	21	27	ns
prot207	715	7	6	6	18	6	5	14	4	ns
prot208	622	11	10	14.4	23.4	15	13	9	10.8	ns
prot209	463	8	11	10.8	10.8	9	4	13.2	4.8	ns
prot210	756	6	5	12	18	9	9	24	24	ns
prot211	520	4	5	28	20	8	9	6	20	ns
prot212	858	2	4	3.6	10.8	3	5	3.6	7.2	ns
prot213	463	3	5	3.6	2.4	2	3	3.6	4.8	ns
prot214	248	80	77	198	270	84	78	261	243	ns
prot215	386	46	48	122	98	51	45	72	102	ns
prot216	252	51	50	75.6	82.8	50	47	75.6	82.8	ns
prot217	271	51	56	52.8	60	39	55	64.8	67.2	ns
prot218	367	32	57	135	135	42	43	117	111	ns
prot219	335	42	43	86	102	43	51	70	92	ns
prot220	600	40	42	63	64.8	36	41	61.2	72	ns
prot221	232	24	40	44.4	45.6	35	33	49.2	48	ns
prot222	273	46	37	120	87	36	44	138	123	ns
prot223	243	30	26	52	52	34	31	84	66	ns
prot224	223	30	23	50.4	61.2	29	28	54	39.6	ns
prot225	250	32	25	32.4	20.4	50	38	30	40.8	sig
prot226	223	41	28	42	81	28	36	99	66	ns
prot227	289	23	17	46	56	17	21	42	52	ns
prot228	378	31	19	55.8	36	27	22	39.6	39.6	ns
prot229	410	31	13	18	18	31	18	19.2	22.8	ns
prot230	389	23	18	42	57	23	27	69	114	sig
prot231	610	15	14	22	34	20	14	34	30	ns
prot232	243	14	14	23.4	16.2	11	16	19.8	30.6	ns
prot233	397	19	14	16.8	18	18	15	18	19.2	ns
prot234	229	8	7	36	24	9	8	21	15	ns
prot235	321	12	15	14	32	12	23	22	14	ns
prot236	447	9	11	28.8	18	14	8	21.6	7.2	ns
prot237	272	10	8	21.6	13.2	10	11	13.2	15.6	ns
prot238	645	9	9	39	42	21	24	117	36	sig
prot239	709	7	10	14	8	7	5	6	10	ns
prot240	513	6	15	18	10.8	13	9	12.6	23.4	ns
prot241	314	6	3	12	10.8	9	15	7.2	4.8	ns
prot242	388	8	11	12	24	10	8	27	9	ns
prot243	956	3	2	10	6	7	2	26	10	sig
prot244	128	217	235	370.8	421.2	210	214	410.4	435.6	ns
prot245	197	76	68	73.2	78	73	68	108	81.6	ns
prot246	334	59	67	222	243	140	116	420	444	sig
prot247	175	48	55	66	98	68	81	172	172	sig
prot248	162	39	65	104.4	145.8	62	58	102.6	129.6	ns
prot249	305	37	31	44.4	31.2	23	33	48	37.2	ns
prot250	312	44	43	117	120	42	36	129	105	ns
prot251	300	34	41	78	60	37	42	80	84	ns
prot252	127	48	34	59.4	57.6	32	34	68.4	86.4	ns
prot253	191	32	30	48	40.8	40	40	42	39.6	ns
prot254	211	26	35	117	114	33	38	87	96	ns
prot255	199	43	37	60	72	37	16	68	58	ns
prot256	266	38	23	55.8	54	35	32	68.4	46.8	ns
prot257	322	22	21	14.4	27.6	24	22	20.4	28.8	ns
prot258	313	35	23	78	78	30	28	69	96	ns
prot259	286	21	13	56	54	18	12	36	48	ns
prot260	265	19	10	28.8	19.8	13	9	23.4	19.8	ns
prot261	466	19	25	25.2	19.2	22	24	21.6	34.8	sig
prot262	455	18	6	51	51	28	21	72	54	ns
prot263	185	26	21	32	30	22	28	48	46	ns
prot264	209	11	11	16.2	46.8	18	14	41.4	36	ns
prot265	433	20	15	9.6	14.4	17	14	16.8	18	ns
prot266	247	13	14	39	66	19	12	60	54	ns
prot267	331	15	16	18	24	10	9	24	24	ns
prot268	452	13	8	43.2	28.8	7	13	21.6	32.4	ns
prot269	348	17	9	9.6	8.4	13	21	18	20.4	ns
prot270	533	8	4	21	15	8	9	36	12	ns
prot271	342	13	7	20	20	15	13	22	22	ns
prot272	229	17	6	18	18	12	11	14.4	21.6	ns
prot273	581	8	8	16.8	10.8	7	10	10.8	15.6	ns
prot274	389	8	5	30	51	12	5	24	39	ns
prot275	368	7	13	16	18	4	5	16	16	ns
prot276	350	4	3	10.8	3.6	9	14	18	12.6	ns
prot277	502	8	8	7.2	8.4	5	7	7.2	7.2	ns
prot278	588	6	5	18	21	6	4	27	9	ns
prot279	404	5	13	10	10	8	15	16	18	sig
prot280	281	1	6	10.8	16.2	2	8	12.6	7.2	ns
prot281	475	8	8	12	8.4	5	6	7.2	8.4	ns
prot282	264	8	7	12	21	5	4	6	15	sig
prot283	428	8	4	16	10	9	11	2	18	ns
prot284	605	6	5	10.8	9	5	7	9	10.8	ns
prot285	546	6	7	12	9.6	7	2	12	3.6	ns
prot286	393	5	4	12	15	6	9	30	18	ns
prot287	651	9	10	6	16	13	3	8	6	ns
prot288	386	2	1	7.2	10.8	6	5	16.2	5.4	ns
prot289	127	176	191	241.2	228	188	209	244.8	226.8	ns
prot290	307	135	156	435	432	280	294	798	960	sig
prot291	151	66	65	138	132	73	84	104	136	ns
prot292	246	31	29	75.6	57.6	26	32	54	57.6	ns
prot293	201	26	30	44.4	32.4	33	52	40.8	34.8	ns
prot294	295	35	40	126	105	70	66	156	222	sig
prot295	377	18	35	66	56	28	35	64	62	ns
prot296	232	27	27	59.4	55.8	31	23	39.6	57.6	ns
prot297	333	25	26	28.8	22.8	28	22	20.4	25.2	ns
prot298	276	23	21	90	69	26	18	87	54	ns
prot299	225	21	25	48	40	20	21	58	60	ns
prot300	152	30	29	36	30.6	34	34	39.6	46.8	sig
prot301	268	13	22	24	30	29	26	22.8	26.4	ns
prot302	261	19	20	60	96	22	25	72	78	ns
prot303	234	25	26	36	42	19	21	32	46	ns
prot304	203	20	16	30.6	34.2	26	20	32.4	57.6	sig
prot305	277	21	17	21.6	31.2	18	23	13.2	28.8	ns
prot306	224	17	14	51	42	11	14	39	54	ns
prot307	260	12	16	40	36	13	15	40	36	ns
prot308	278	22	12	36	30.6	17	17	36	30.6	ns
prot309	420	17	21	20.4	21.6	23	31	27.6	27.6	sig
prot310	424	21	17	24	69	12	15	63	54	ns
prot311	219	9	16	20	26	16	12	32	32	ns
prot312	277	9	8	18	21.6	13	16	19.8	21.6	ns
prot313	279	9	11	8.4	9.6	8	9	7.2	10.8	ns
prot314	558	15	12	51	30	24	18	66	60	sig
prot315	822	3	8	18	10	6	14	16	18	sig
prot316	423	5	12	25.2	12.6	9	14	23.4	18	ns
prot317	301	5	12	7.2	16.8	5	11	9.6	2.4	ns
prot318	477	7	9	15	27	15	27	45	126	sig
prot319	354	13	8	24	28	22	7	58	50	sig
prot320	538	6	8	12.6	21.6	15	10	12.6	27	ns
prot321	330	8	13	9.6	12	10	12	12	14.4	sig
prot322	345	13	9	24	51	6	6	18	24	ns
prot323	290	7	10	26	16	2	8	16	16	ns
prot324	587	8	8	10.8	12.6	14	8	7.2	10.8	ns
prot325	416	7	4	12	12	8	8	4.8	3.6	ns
prot326	806	8	4	27	54	16	12	54	48	sig
prot327	243	7	7	22	16	12	5	16	14	ns
prot328	674	8	6	14.4	16.2	4	6	16.2	16.2	ns
prot329	297	2	9	6	12	2	5	7.2	13.2	ns
prot330	558	12	6	39	15	7	20	33	39	sig
prot331	340	5	4	20	10	8	9	18	16	sig
prot332	546	5	8	3.6	7.2	3	4	16.2	9	ns
prot333	193	6	7	7.2	8.4	6	6	1.2	6	ns
prot334	641	10	6	21	21	3	4	15	9	ns
prot335	452	7	4	6	12	16	12	20	28	sig
prot336	481	5	4	10.8	7.2	5	5	25.2	16.2	sig
prot337	355	7	6	4.8	2.4	7	2	6	2.4	ns
prot338	530	5	6	9	6	4	7	12	9	ns
prot339	374	5	3	14	2	2	4	10	6	ns
prot340	253	3	4	18	5.4	7	2	7.2	1.8	ns
prot341	442	4	3	3.6	6	3	8	2.4	3.6	ns
prot342	861	4	4	6	12	3	2	9	24	ns
prot343	413	3	6	4	10	5	5	10	8	ns
prot344	648	1	4	1.8	7.2	3	3	1.8	10.8	ns
prot345	719	5	7	6	3.6	6	3	3.6	4.8	ns
prot346	786	7	6	15	9	3	6	9	6	ns
prot347	596	2	3	26	2	4	7	12	14	ns
prot348	777	4	3	7.2	10.8	2	5	7.2	0	ns
prot349	798	7	4	4.8	4.8	3	1	3.6	3.6	ns
prot350	141	226	233	615	654	217	183	666	687	ns
prot351	221	132	164	302	306	134	168	306	320	ns
prot352	283	62	74	127.8	127.8	73	77	104.4	129.6	ns
prot353	246	47	72	94.8	73.2	61	63	78	80.4	ns
prot354	212	34	42	75	153	46	52	93	117	ns
prot355	219	39	35	76	80	24	31	50	72	ns
prot356	448	39	41	63	70.2	33	39	93.6	64.8	ns
prot357	351	35	48	31.2	49.2	59	40	62.4	66	sig
prot358	161	30	43	63	99	93	84	279	171	sig
prot359	178	31	27	44	46	25	30	72	68	ns
prot360	178	21	28	50.4	30.6	21	26	36	48.6	ns
prot361	250	18	15	12	20.4	32	40	48	32.4	sig
prot362	238	22	23	54	66	20	19	66	60	ns
prot363	261	15	18	52	54	17	18	42	46	ns
prot364	194	17	17	32.4	34.2	27	18	34.2	28.8	ns
prot365	234	25	23	24	24	21	16	32.4	26.4	ns
prot366	337	20	20	42	69	12	29	60	45	ns
prot367	296	19	20	28	28	20	21	28	42	ns
prot368	248	18	15	28.8	10.8	12	16	18	23.4	ns
prot369	311	17	18	15.6	13.2	12	13	20.4	24	ns
prot370	224	14	24	45	33	18	23	102	75	sig
prot371	279	13	16	34	34	13	14	42	32	ns
prot372	471	20	15	36	18	12	22	39.6	28.8	ns
prot373	218	9	12	7.2	15.6	6	9	9.6	12	ns
prot374	249	15	15	48	36	48	75	171	126	sig
prot375	312	10	17	30	32	12	9	42	28	ns
prot376	402	15	14	23.4	27	9	11	10.8	19.8	ns
prot377	196	14	16	13.2	12	45	36	28.8	46.8	sig
prot378	285	18	9	39	30	12	18	39	45	ns
prot379	292	13	13	24	30	10	21	20	26	ns
prot380	227	12	9	16.2	9	11	7	21.6	23.4	ns
prot381	322	4	9	10.8	9.6	9	11	13.2	7.2	ns
prot382	449	14	7	48	30	13	6	21	39	ns
prot383	373	10	12	20	30	12	15	16	22	ns
prot384	239	12	6	16.2	21.6	10	14	12.6	18	ns
prot385	235	9	8	14.4	8.4	12	14	10.8	13.2	ns
prot386	267	8	7	21	21	10	12	27	27	ns
prot387	262	10	8	18	12	9	7	20	12	ns
prot388	241	11	12	18	16.2	9	9	14.4	10.8	ns
prot389	315	12	5	12	9.6	4	13	10.8	4.8	ns
prot390	997	5	9	15	6	12	12	54	30	sig
prot391	392	7	8	12	6	8	8	10	8	ns
prot392	558	6	8	21.6	21.6	5	7	19.8	19.8	ns
prot393	468	4	3	1.2	6	4	4	12	4.8	ns
prot394	253	6	6	18	21	5	10	24	27	ns
prot395	248	7	13	14	14	2	9	18	14	ns
prot396	527	9	7	10.8	21.6	6	8	14.4	10.8	ns
prot397	432	4	5	4.8	6	4	2	6	7.2	ns
prot398	455	4	6	18	6	5	4	21	15	ns
prot399	529	5	6	10	10	9	2	14	22	sig
prot400	375	4	3	5.4	5.4	10	4	10.8	18	ns
prot401	287	3	4	7.2	10.8	7	6	3.6	13.2	ns
prot402	332	6	8	12	15	3	6	3	9	ns
prot403	541	4	4	12	10	4	5	8	6	ns
prot404	280	2	7	16.2	21.6	9	3	12.6	12.6	ns
prot405	458	4	6	10.8	8.4	7	7	8.4	8.4	ns
prot406	291	4	4	3	18	7	6	18	15	ns
prot407	548	9	3	10	8	3	5	14	20	ns
prot408	292	2	5	10.8	3.6	3	3	7.2	3.6	ns
prot409	559	2	4	1.2	3.6	3	2	1.2	4.8	ns
prot410	859	5	4	12	15	4	2	6	6	ns
prot411	484	3	4	6	8	4	1	6	2	ns
prot412	117	153	146	275.4	262.8	139	125	250.2	241.2	ns
prot413	182	136	128	168	140.4	106	139	163.2	144	ns
prot414	226	90	106	327	303	183	170	531	432	sig
prot415	179	71	75	152	136	101	106	188	170	sig
prot416	129	48	63	127.8	120.6	50	67	88.2	113.4	ns
prot417	222	67	42	48	57.6	44	38	42	60	ns
prot418	353	34	48	129	114	47	54	111	93	ns
prot419	157	47	38	80	88	39	33	70	80	ns
prot420	376	29	32	43.2	61.2	31	26	52.2	54	ns
prot421	429	28	26	32.4	36	27	41	28.8	26.4	ns
prot422	182	24	17	78	81	20	22	90	54	ns
prot423	187	25	25	28	34	17	22	52	48	ns
prot424	206	23	20	52.2	30.6	36	42	82.8	100.8	sig
prot425	319	29	20	27.6	22.8	25	15	25.2	25.2	ns
prot426	533	9	18	78	66	24	24	39	54	ns
prot427	182	16	28	24	32	20	13	40	40	ns
prot428	260	14	24	27	23.4	18	16	36	34.2	ns
prot429	181	15	32	24	30	19	25	19.2	19.2	ns
prot430	246	21	17	63	39	12	16	33	60	ns
prot431	156	14	12	20	42	21	13	40	38	ns
prot432	213	12	11	34.2	21.6	15	15	37.8	27	ns
prot433	295	12	9	8.4	14.4	21	33	39.6	50.4	sig
prot434	610	14	16	39	51	11	15	21	39	ns
prot435	152	13	9	34	34	30	22	40	56	sig
prot436	470	4	9	36	16.2	9	16	32.4	21.6	ns
prot437	278	13	15	30	14.4	14	13	12	15.6	ns
prot438	250	15	15	42	27	24	32	66	72	sig
prot439	265	18	14	32	28	11	23	20	28	sig
prot440	327	14	11	19.8	14.4	8	9	19.8	18	ns
prot441	577	10	11	16.8	14.4	7	11	18	10.8	ns
prot442	236	6	13	27	33	9	5	6	57	ns
prot443	347	4	4	12	30	9	5	14	14	ns
prot444	177	4	8	7.2	19.8	11	12	21.6	14.4	ns
prot445	261	11	8	16.8	8.4	8	12	21.6	7.2	sig
prot446	357	8	5	27	18	12	21	27	108	sig
prot447	379	11	16	22	12	9	10	20	16	ns
prot448	172	11	6	12.6	30.6	8	9	18	21.6	ns
prot449	161	7	13	9.6	16.8	10	13	8.4	4.8	ns
prot450	466	7	9	27	12	8	11	39	30	ns
prot451	165	7	5	8	20	12	15	32	18	sig
prot452	245	5	3	9	7.2	1	6	5.4	9	ns
prot453	222	8	11	12	12	6	9	10.8	13.2	ns
prot454	428	4	11	42	21	6	5	12	21	ns
prot455	227	12	7	16	18	10	7	12	18	ns
prot456	420	12	12	23.4	0	12	7	10.8	14.4	sig
prot457	171	2	12	12	9.6	8	8	9.6	2.4	ns
prot458	307	9	9	18	12	12	3	12	18	ns
prot459	230	9	9	14	14	4	6	12	8	sig
prot460	343	7	5	10.8	14.4	5	7	5.4	12.6	ns
prot461	441	7	12	3.6	8.4	13	10	7.2	12	ns
prot462	415	9	3	21	30	5	10	15	3	sig
prot463	270	6	2	8	18	4	4	6	2	ns
prot464	711	9	6	10.8	7.2	8	7	14.4	9	ns
prot465	321	9	3	8.4	6	3	9	2.4	7.2	ns
prot466	238	6	11	24	27	7	7	9	15	ns
prot467	320	6	10	16	10	24	15	18	12	sig
prot468	274	7	8	7.2	14.4	21	9	37.8	37.8	sig
prot469	364	5	7	10.8	12	6	7	10.8	2.4	ns
prot470	361	6	3	15	21	2	10	18	12	ns
prot471	262	10	5	10	14	3	2	8	6	ns
prot472	513	8	4	10.8	9	7	5	7.2	10.8	ns
prot473	569	4	4	3.6	4.8	9	2	10.8	8.4	sig
prot474	387	4	5	27	3	4	6	15	18	ns
prot475	447	5	4	16	10	4	8	8	20	ns
prot476	378	4	3	10.8	9	2	7	3.6	7.2	ns
prot477	251	1	2	4.8	4.8	2	3	8.4	4.8	ns
prot478	468	1	8	3	6	4	3	6	12	ns
prot479	544	7	5	10	4	5	3	6	4	ns
prot480	244	5	4	7.2	3.6	15	9	10.8	27	sig
prot481	327	2	0	2.4	3.6	2	0	3.6	3.6	ns
prot482	494	8	2	6	3	8	2	3	12	ns
prot483	192	161	158	324	328	170	163	354	350	ns
prot484	243	114	154	234	246.6	124	116	262.8	225	ns
prot485	149	34	44	61.2	64.8	43	47	55.2	57.6	ns
prot486	236	41	27	132	123	34	40	132	126	ns
prot487	134	39	26	80	66	48	43	58	80	ns
prot488	103	42	33	70.2	66.6	40	29	88.2	73.8	sig
prot489	103	43	30	42	45.6	44	30	32.4	48	ns
prot490	103	30	27	138	123	23	47	102	102	ns
prot491	271	40	31	62	58	33	20	58	76	ns
prot492	257	27	27	45	43.2	30	18	46.8	43.2	ns
prot493	174	19	14	24	24	14	12	19.2	19.2	ns
prot494	165	28	21	57	93	23	28	69	45	ns
prot495	251	19	22	38	46	19	19	46	36	ns
prot496	265	24	20	46.8	28.8	19	13	39.6	28.8	ns
prot497	193	30	21	30	28.8	74	34	50.4	52.8	sig
prot498	137	14	15	78	54	22	13	60	84	ns
prot499	149	28	23	58	34	22	15	44	32	ns
prot500	291	25	28	46.8	36	25	32	54	39.6	ns
prot501	227	11	16	21.6	15.6	18	18	15.6	24	ns
prot502	198	13	12	45	60	22	22	54	33	ns
prot503	194	13	12	32	42	13	17	32	20	ns
prot504	234	25	14	27	32.4	20	26	50.4	32.4	sig
prot505	247	11	12	18	12	17	10	24	26.4	ns
prot506	145	22	16	75	60	16	16	69	36	ns
prot507	141	14	20	38	22	17	16	20	32	ns
prot508	187	14	20	28.8	19.8	12	11	28.8	18	ns
prot509	165	13	16	15.6	19.2	10	18	19.2	14.4	ns
prot510	166	12	19	51	45	17	17	57	42	ns
prot511	225	23	24	14	26	14	14	36	44	ns
prot512	239	8	13	18	21.6	14	16	16.2	21.6	ns
prot513	275	20	24	20.4	9.6	16	18	39.6	24	sig
prot514	206	6	10	51	33	20	13	42	27	ns
prot515	322	15	10	24	14	15	12	36	16	ns
prot516	178	13	22	23.4	28.8	10	15	27	37.8	ns
prot517	227	12	17	10.8	16.8	12	10	16.8	9.6	ns
prot518	237	16	14	45	45	8	7	24	39	ns
prot519	254	12	12	24	20	12	17	38	40	sig
prot520	208	9	13	27	19.8	12	9	23.4	37.8	ns
prot521	153	11	12	12	14.4	14	16	13.2	14.4	ns
prot522	244	15	13	24	30	16	14	39	45	ns
prot523	287	12	10	14	30	14	25	40	28	sig
prot524	206	12	7	21.6	14.4	13	20	28.8	36	sig
prot525	244	9	12	12	8.4	14	5	10.8	10.8	ns
prot526	383	7	8	24	15	11	12	15	18	ns
prot527	184	7	12	20	20	9	11	16	22	ns
prot528	377	8	14	7.2	21.6	7	11	14.4	10.8	ns
prot529	355	6	9	12	6	6	14	13.2	9.6	ns
prot530	129	10	13	21	30	4	11	18	27	ns
prot531	162	5	5	8	18	11	6	22	16	ns
prot532	184	2	10	14.4	16.2	10	6	14.4	12.6	ns
prot533	347	7	8	7.2	9.6	5	5	13.2	7.2	ns
prot534	203	5	6	21	12	10	6	30	24	sig
prot535	1930	9	11	18	30	11	4	20	12	ns
prot536	316	2	14	7.2	9	9	5	18	12.6	ns
prot537	198	10	6	7.2	4.8	6	12	9.6	10.8	ns
prot538	250	8	6	12	15	5	8	36	12	ns
prot539	265	2	5	12	22	6	6	14	22	ns
prot540	469	11	5	16.2	16.2	6	4	9	9	ns
prot541	563	7	5	7.2	10.8	8	8	3.6	8.4	ns
prot542	290	6	6	21	27	9	9	9	21	ns
prot543	338	5	6	4	2	11	2	8	14	ns
prot544	449	9	8	12.6	23.4	9	9	10.8	14.4	ns
prot545	273	6	7	9.6	6	2	6	9.6	8.4	ns
prot546	412	8	4	21	36	8	8	24	30	sig
prot547	170	7	7	4	6	6	2	4	8	ns
prot548	478	6	3	14.4	3.6	6	7	9	12.6	ns
prot549	302	7	8	6	7.2	6	3	7.2	8.4	ns
prot550	167	9	5	18	24	14	11	21	39	sig
prot551	151	7	6	10	10	6	7	10	10	ns
prot552	816	7	2	5.4	1.8	9	5	9	12.6	ns
prot553	279	3	5	1.2	6	4	1	7.2	4.8	ns
prot554	320	7	3	9	18	4	5	24	18	sig
prot555	351	4	4	4	14	5	5	18	12	ns
prot556	242	3	6	14.4	10.8	7	6	9	19.8	ns
prot557	276	1	9	4.8	7.2	2	5	8.4	12	ns
prot558	565	8	6	9	9	9	11	27	15	sig
prot559	356	4	2	12	8	3	6	16	8	sig
prot560	162	6	3	1.8	5.4	4	3	7.2	5.4	ns
prot561	155	3	4	6	7.2	1	6	1.2	7.2	ns
prot562	484	4	5	12	9	4	8	21	12	ns
prot563	462	6	4	16	14	6	2	12	14	ns
prot564	989	4	1	5.4	5.4	8	4	10.8	7.2	sig
prot565	353	6	2	4.8	3.6	2	4	3.6	8.4	ns
prot566	382	3	4	12	9	7	2	24	39	ns
prot567	1092	2	2	4	6	3	5	10	8	ns
prot568	158	3	5	12.6	7.2	2	0	5.4	5.4	ns
prot569	829	0	3	2.4	6	5	4	8.4	4.8	ns
prot570	600	2	1	12	9	3	1	6	6	ns
prot571	743	6	3	8	6	3	1	14	0	ns
prot572	271	4	3	3.6	7.2	2	1	3.6	10.8	ns
prot573	774	5	3	4.8	0	5	2	6	2.4	sig
prot574	617	1	3	3	6	1	1	3	3	ns
prot575	120	177	163	340	280	155	172	312	346	ns
prot576	257	139	142	284.4	257.4	141	146	262.8	275.4	ns
prot577	138	132	136	174	177.6	164	145	159.6	184.8	ns
prot578	126	105	81	267	222	252	252	558	756	sig
prot579	126	70	81	182	170	84	90	142	156	ns
prot580	126	79	77	160.2	140.4	90	89	147.6	165.6	ns
prot581	126	86	83	93.6	111.6	140	135	199.2	186	sig
prot582	126	85	74	216	324	63	90	285	258	ns
prot583	126	81	82	158	186	106	112	264	172	sig
prot584	126	87	95	149.4	153	90	79	153	178.2	ns
prot585	433	85	87	90	81.6	102	72	88.8	97.2	ns
prot586	258	40	21	108	117	32	30	123	117	ns
prot587	219	23	29	40	50	50	42	120	136	sig
prot588	274	28	24	52.2	41.4	57	44	93.6	102.6	sig
prot589	211	20	16	16.8	26.4	20	22	13.2	27.6	ns
prot590	203	23	21	69	57	16	25	81	54	ns
prot591	210	24	36	42	44	30	24	24	48	ns
prot592	190	27	15	46.8	34.2	50	44	57.6	72	sig
prot593	164	16	25	34.8	31.2	28	19	19.2	18	ns
prot594	159	16	19	60	72	22	19	42	57	ns
prot595	171	23	18	32	38	19	21	36	42	ns
prot596	153	28	28	46.8	45	12	22	23.4	45	ns
prot597	176	26	25	28.8	19.2	15	12	40.8	21.6	ns
prot598	192	17	13	48	48	19	16	39	72	ns
prot599	352	13	14	32	34	13	18	36	18	ns
prot600	146	18	20	32.4	34.2	15	21	23.4	25.2	ns
prot601	323	13	12	12	22.8	17	10	15.6	20.4	ns
prot602	258	17	14	57	45	34	36	114	114	sig
prot603	152	13	20	24	26	16	17	24	32	ns
prot604	76	18	23	25.2	23.4	16	26	34.2	21.6	ns
prot605	128	14	13	19.2	21.6	18	9	27.6	22.8	ns
prot606	187	14	23	51	63	16	20	54	27	ns
prot607	160	11	17	30	34	20	15	30	36	ns
prot608	315	17	8	19.8	27	17	11	27	21.6	ns
prot609	129	6	12	12	16.8	10	17	20.4	12	ns
prot610	185	15	16	24	42	11	9	18	36	ns
prot611	146	9	13	24	32	10	6	22	12	ns
prot612	241	9	11	18	28.8	15	20	27	21.6	ns
prot613	222	11	13	19.2	32.4	10	14	16.8	12	ns
prot614	205	9	10	27	18	9	14	42	21	ns
prot615	240	13	10	32	32	10	11	32	42	ns
prot616	99	9	10	18	27	7	8	21.6	21.6	ns
prot617	643	11	14	13.2	7.2	11	4	7.2	14.4	ns
prot618	239	12	11	42	42	18	15	39	27	ns
prot619	383	12	8	28	24	6	8	26	30	ns
prot620	247	11	8	14.4	21.6	12	12	19.8	5.4	ns
prot621	189	6	8	9.6	13.2	17	9	14.4	14.4	ns
prot622	171	14	8	45	21	14	8	33	42	ns
prot623	326	7	12	20	16	8	16	26	24	ns
prot624	231	9	12	10.8	27	7	10	14.4	10.8	ns
prot625	153	15	9	15.6	16.8	13	9	7.2	13.2	ns
prot626	268	12	6	30	39	11	6	21	27	ns
prot627	204	7	7	12	18	5	5	10	20	ns
prot628	191	9	12	18	12.6	17	12	23.4	18	ns
prot629	114	13	4	4.8	10.8	10	6	21.6	16.8	sig
prot630	419	13	9	30	45	9	10	33	18	ns
prot631	141	9	13	24	24	18	15	20	18	ns
prot632	128	4	10	16.2	16.2	9	12	18	12.6	ns
prot633	164	11	6	8.4	2.4	6	7	6	8.4	ns
prot634	274	10	10	24	33	8	9	48	21	ns
prot635	188	13	4	22	12	5	14	16	30	ns
prot636	372	15	11	21.6	18	16	5	32.4	19.8	sig
prot637	365	7	8	10.8	9.6	12	5	8.4	8.4	ns
prot638	145	8	6	36	18	6	8	15	21	ns
prot639	159	8	6	20	14	33	27	36	48	sig
prot640	379	10	6	16.2	9	8	4	7.2	12.6	ns
prot641	190	13	12	10.8	7.2	13	13	26.4	19.2	sig
prot642	194	6	6	30	15	9	7	24	18	ns
prot643	178	9	5	10	18	7	7	16	20	ns
prot644	181	5	7	14.4	21.6	8	12	10.8	10.8	ns
prot645	321	6	9	10.8	12	9	9	9.6	12	ns
prot646	192	7	8	15	18	3	5	21	24	ns
prot647	352	5	7	16	14	4	7	14	18	ns
prot648	118	5	11	18	10.8	27	24	48.6	54	sig
prot649	410	4	16	10.8	6	4	5	6	7.2	ns
prot650	403	4	8	12	24	7	0	3	12	ns
prot651	199	7	10	8	18	5	10	6	12	ns
prot652	457	10	6	9	19.8	7	7	14.4	10.8	ns
prot653	221	8	5	6	10.8	8	5	16.8	12	ns
prot654	216	6	6	18	12	14	13	27	21	sig
prot655	217	3	4	14	14	1	8	14	14	ns
prot656	172	8	6	7.2	7.2	7	7	10.8	10.8	ns
prot657	268	5	4	7.2	6	3	5	10.8	2.4	ns
prot658	583	7	11	24	27	6	7	27	33	ns
prot659	229	8	9	26	18	14	6	26	20	ns
prot660	177	6	11	9	12.6	22	16	18	18	sig
prot661	142	5	6	9.6	3.6	6	6	9.6	7.2	ns
prot662	178	4	4	6	12	7	4	33	21	ns
prot663	111	7	8	12	10	6	5	6	12	ns
prot664	116	9	4	7.2	10.8	16	11	25.2	16.2	sig
prot665	325	13	10	10.8	7.2	3	7	6	3.6	ns
prot666	268	10	7	21	24	6	6	15	9	ns
prot667	599	4	2	14	24	3	7	8	16	ns
prot668	341	7	10	7.2	14.4	1	10	16.2	18	ns
prot669	172	4	4	3.6	12	14	2	10.8	8.4	sig
prot670	204	6	7	30	21	9	4	27	24	sig
prot671	171	2	4	20	4	5	9	16	16	ns
prot672	255	6	9	12.6	14.4	1	7	12.6	9	ns
prot673	180	2	6	4.8	2.4	4	5	6	7.2	ns
prot674	215	1	3	9	12	8	7	21	6	sig
prot675	211	9	1	6	14	4	11	12	20	ns
prot676	234	4	4	1.8	7.2	2	9	3.6	3.6	sig
prot677	214	5	2	2.4	3.6	4	5	2.4	6	ns
prot678	180	6	12	12	24	2	6	24	9	ns
prot679	292	6	6	20	10	0	5	14	10	ns
prot680	387	3	5	9	5.4	6	4	9	12.6	ns
prot681	283	8	2	4.8	2.4	6	3	4.8	2.4	ns
prot682	351	5	1	15	12	6	9	27	27	sig
prot683	502	2	4	10	20	5	6	12	8	ns
prot684	484	0	3	7.2	5.4	3	1	10.8	9	ns
prot685	345	7	8	4.8	8.4	11	6	4.8	4.8	ns
prot686	448	6	7	6	15	5	4	21	0	ns
prot687	277	2	1	8	4	7	10	8	16	sig
prot688	737	3	10	7.2	5.4	2	9	10.8	7.2	ns
prot689	159	5	5	2.4	4.8	8	5	3.6	7.2	ns
prot690	153	4	3	18	18	27	15	45	54	sig
prot691	321	6	4	8	6	2	2	6	4	ns
prot692	373	5	5	5.4	3.6	0	9	14.4	5.4	ns
prot693	124	2	2	0	3.6	2	3	3.6	2.4	ns
prot694	330	5	1	12	3	6	5	6	9	ns
prot695	319	5	6	8	10	6	1	2	10	ns
prot696	272	2	5	7.2	10.8	2	6	7.2	7.2	ns
prot697	296	4	6	3.6	7.2	6	5	2.4	3.6	ns
prot698	167	2	2	0	12	4	9	6	18	ns
prot699	832	9	5	18	12	3	11	4	10	ns
prot700	461	3	9	1.8	1.8	9	4	7.2	3.6	sig
prot701	152	3	4	7.2	9.6	4	2	2.4	4.8	ns
prot702	247	4	6	12	3	6	2	12	12	ns
prot703	311	2	2	12	12	6	1	2	6	ns
prot704	299	3	3	3.6	3.6	1	2	5.4	12.6	ns
prot705	383	1	3	6	1.2	9	6	7.2	18	sig
prot706	426	3	2	18	18	6	6	15	15	ns
prot707	155	3	0	10	2	2	5	8	12	ns
prot708	989	6	2	7.2	5.4	1	3	5.4	1.8	ns
prot709	187	5	1	4.8	1.2	6	4	1.2	6	ns
prot710	366	3	3	3	18	2	0	3	3	ns
prot711	715	6	3	8	6	3	2	8	4	ns
prot712	830	3	5	5.4	5.4	5	3	7.2	3.6	ns
prot713	177	7	2	7.2	3.6	2	2	6	4.8	ns
prot714	632	2	7	9	15	4	3	18	9	ns
prot715	444	2	2	6	12	3	6	12	6	ns
prot716	1241	1	0	1.8	9	3	4	0	10.8	ns
prot717	685	2	3	8.4	1.2	3	4	2.4	6	ns
prot718	387	2	2	3	0	0	1	0	3	ns
prot719	322	5	2	2	4	2	9	4	12	sig
prot720	735	2	1	0	5.4	1	1	1.8	3.6	ns
prot721	186	34	47	49.2	45.6	33	29	60	56.4	ns
prot722	156	30	41	147	138	36	29	141	111	ns
prot723	282	37	52	96	80	46	48	100	74	ns
prot724	140	36	35	59.4	81	29	31	50.4	48.6	ns
prot725	137	27	25	34.8	32.4	23	23	26.4	30	ns
prot726	124	22	26	63	75	22	32	84	84	ns
prot727	169	15	20	40	40	27	16	50	58	ns
prot728	142	25	18	32.4	36	17	22	45	36	ns
prot729	162	29	27	25.2	33.6	75	93	90	118.8	sig
prot730	200	27	27	42	51	23	20	72	78	ns
prot731	156	12	24	26	22	28	34	36	52	sig
prot732	306	12	9	37.8	45	20	18	41.4	39.6	sig
prot733	174	13	12	18	15.6	16	16	19.2	20.4	ns
prot734	194	24	20	39	45	20	23	69	54	ns
prot735	103	14	13	20	28	12	17	30	46	ns
prot736	172	10	11	27	19.8	14	13	34.2	37.8	ns
prot737	180	13	14	28.8	12	11	14	20.4	20.4	ns
prot738	184	9	15	60	33	17	8	30	36	ns
prot739	230	12	14	24	34	14	10	20	36	ns
prot740	187	16	15	30.6	27	27	18	41.4	41.4	sig
prot741	189	12	16	18	19.2	13	14	13.2	16.8	ns
prot742	180	13	15	66	72	25	24	48	66	sig
prot743	294	9	11	28	28	30	24	72	96	sig
prot744	186	13	15	12.6	16.2	10	8	19.8	18	ns
prot745	225	11	12	12	19.2	20	22	16.8	26.4	sig
prot746	174	13	14	42	45	10	12	30	30	ns
prot747	208	11	16	18	20	14	26	40	48	sig
prot748	217	15	14	21.6	28.8	1	9	19.8	16.2	ns
prot749	112	13	16	13.2	10.8	10	10	15.6	9.6	ns
prot750	206	12	12	48	54	10	7	24	33	ns
prot751	166	7	10	14	22	7	8	22	28	ns
prot752	113	12	8	14.4	18	7	13	23.4	19.8	sig
prot753	169	14	9	9.6	8.4	12	7	8.4	6	ns
prot754	313	6	9	27	27	16	6	66	48	sig
prot755	197	7	8	18	12	13	7	20	22	ns
prot756	124	9	2	16.2	12.6	8	8	14.4	12.6	ns
prot757	246	4	6	8.4	7.2	7	8	2.4	4.8	ns
prot758	258	15	14	39	18	8	6	27	33	ns
prot759	168	11	10	20	36	8	4	14	18	ns
prot760	260	5	10	10.8	14.4	3	8	12.6	9	ns
prot761	243	6	5	3.6	4.8	13	7	6	4.8	ns
prot762	124	8	8	30	42	11	9	36	21	ns
prot763	208	10	10	14	16	8	9	10	24	ns
prot764	217	8	9	5.4	21.6	7	7	7.2	19.8	sig
prot765	197	6	7	12	6	5	8	6	7.2	ns
prot766	177	6	4	15	15	11	13	21	21	sig
prot767	146	10	5	4	8	11	5	14	24	ns
prot768	157	3	4	7.2	9	8	6	18	28.8	sig
prot769	270	1	7	4.8	3.6	7	3	9.6	8.4	ns
prot770	264	11	6	15	15	3	3	15	24	ns
prot771	274	6	9	24	16	18	5	18	28	sig
prot772	156	5	7	10.8	5.4	3	3	7.2	3.6	ns
prot773	252	8	11	12	3.6	6	7	3.6	8.4	ns
prot774	356	8	14	27	15	7	10	12	12	ns
prot775	180	1	6	14	14	4	8	12	14	ns
prot776	251	5	6	10.8	1.8	5	3	14.4	3.6	ns
prot777	156	4	6	8.4	4.8	7	12	4.8	9.6	ns
prot778	227	8	5	18	24	6	7	24	15	ns
prot779	116	5	5	12	12	8	2	14	10	ns
prot780	154	4	11	3.6	12.6	3	5	5.4	3.6	ns
prot781	198	9	11	3.6	9.6	6	11	7.2	9.6	ns
prot782	236	8	2	18	24	5	6	21	36	ns
prot783	184	6	6	8	18	5	0	14	6	ns
prot784	122	5	3	5.4	12.6	9	5	7.2	10.8	ns
prot785	91	5	4	8.4	8.4	8	10	8.4	4.8	ns
prot786	274	8	6	9	24	4	4	15	27	ns
prot787	152	9	4	16	8	6	2	6	14	ns
prot788	162	5	7	7.2	7.2	4	3	19.8	3.6	ns
prot789	158	4	6	7.2	8.4	8	7	3.6	1.2	ns
prot790	463	9	11	21	24	6	8	18	42	sig
prot791	312	4	5	14	18	3	5	6	6	ns
prot792	261	2	8	5.4	5.4	3	8	7.2	3.6	ns
prot793	392	5	6	13.2	12	6	5	4.8	7.2	ns
prot794	182	5	6	6	18	3	7	15	3	ns
prot795	310	3	6	4	6	7	5	8	8	ns
prot796	382	5	7	14.4	14.4	2	4	12.6	9	ns
prot797	113	6	5	8.4	0	8	8	4.8	9.6	sig
prot798	111	3	4	12	12	3	4	18	6	ns
prot799	418	4	10	8	16	7	0	2	4	ns
prot800	185	3	5	3.6	9	3	5	3.6	12.6	ns
prot801	163	7	4	2.4	7.2	4	4	3.6	7.2	ns
prot802	238	3	3	12	3	8	6	18	18	sig
prot803	282	2	6	4	8	2	7	12	12	sig
prot804	305	5	5	7.2	5.4	7	5	3.6	10.8	ns
prot805	292	8	1	1.2	1.2	3	1	7.2	6	ns
prot806	427	3	1	9	15	2	2	21	21	ns
prot807	234	3	6	6	18	7	3	4	4	ns
prot808	233	5	2	7.2	16.2	6	8	3.6	10.8	ns
prot809	425	7	2	12	3.6	5	10	7.2	4.8	ns
prot810	95	4	2	12	15	1	0	9	24	ns
prot811	241	7	2	14	10	9	2	12	8	ns
prot812	201	6	1	5.4	3.6	1	6	10.8	10.8	ns
prot813	474	3	5	4.8	1.2	4	4	4.8	4.8	ns
prot814	437	6	6	15	6	2	3	3	24	ns
prot815	411	1	5	12	6	3	5	6	10	ns
prot816	333	1	0	1.8	3.6	2	3	3.6	7.2	ns
prot817	449	4	1	6	6	5	5	4.8	6	ns
prot818	256	2	5	15	6	3	3	15	6	ns
prot819	292	3	3	6	8	3	3	2	8	ns
prot820	669	2	4	7.2	7.2	2	2	3.6	9	ns
prot821	378	2	5	2.4	2.4	3	12	18	14.4	sig
prot822	373	5	3	15	9	1	0	3	9	ns
prot823	327	0	3	6	10	4	3	4	2	ns
prot824	180	4	4	3.6	3.6	3	3	3.6	7.2	ns
prot825	357	8	2	2.4	3.6	6	4	7.2	4.8	sig
prot826	791	6	2	6	3	2	2	12	3	ns
prot827	1037	3	6	8	4	6	3	12	6	sig
prot828	223	3	4	5.4	0	1	1	0	3.6	ns
prot829	417	5	2	2.4	6	1	0	2.4	4.8	ns
prot830	310	3	1	9	9	0	2	3	15	ns
prot831	796	2	2	4	8	3	2	4	2	ns
prot832	385	2	5	1.8	7.2	2	2	5.4	9	ns
prot833	399	2	3	1.2	1.2	4	3	4.8	3.6	ns
prot834	661	3	7	12	6	2	3	6	3	ns
prot835	648	4	2	0	4	4	0	2	10	ns
prot836	172	2	2	7.2	1.8	4	6	5.4	5.4	sig
prot837	459	1	0	4.8	1.2	3	1	3.6	3.6	ns
prot838	266	1	2	3	9	2	3	6	0	ns
prot839	85	49	51	108	96	54	52	126	84	ns
prot840	185	58	66	100.8	117	55	62	97.2	115.2	ns
prot841	130	49	55	64.8	68.4	56	57	68.4	61.2	ns
prot842	128	52	64	186	138	56	63	159	177	ns
prot843	130	58	50	88	106	53	56	100	122	ns
prot844	150	54	65	66.6	111.6	45	49	95.4	81	ns
prot845	94	31	46	63.6	43.2	66	57	57.6	81.6	sig
prot846	154	24	22	54	87	90	69	261	261	sig
prot847	76	34	26	48	58	25	30	68	58	ns
prot848	213	12	24	30.6	36	30	27	36	43.2	sig
prot849	51	18	15	24	19.2	46	28	57.6	69.6	sig
prot850	198	20	19	51	72	20	25	48	75	ns
prot851	150	19	6	26	32	23	18	20	22	ns
prot852	161	14	15	23.4	27	15	13	34.2	19.8	ns
prot853	227	21	13	20.4	14.4	10	5	19.2	13.2	ns
prot854	56	8	16	33	36	16	22	30	39	ns
prot855	107	13	15	36	40	16	14	22	42	ns
prot856	85	14	17	18	14.4	8	11	21.6	25.2	ns
prot857	191	9	10	22.8	9.6	10	15	22.8	14.4	ns
prot858	207	14	12	33	33	9	13	33	42	ns
prot859	313	14	11	14	34	13	13	28	20	ns
prot860	150	15	10	18	12.6	15	8	18	16.2	ns
prot861	446	13	10	9.6	13.2	11	11	18	8.4	ns
prot862	165	10	11	45	39	20	16	33	36	ns
prot863	164	15	9	24	22	7	17	18	6	ns
prot864	183	13	14	18	19.8	17	8	18	18	ns
prot865	112	11	8	13.2	19.2	14	6	12	10.8	ns
prot866	99	8	9	39	24	12	5	45	39	ns
prot867	162	10	7	14	12	17	9	22	16	ns
prot868	294	13	5	14.4	12.6	45	30	54	32.4	sig
prot869	219	12	10	12	19.2	15	7	14.4	10.8	ns
prot870	139	10	12	36	57	14	14	39	27	ns
prot871	1091	7	8	16	14	10	7	10	8	ns
prot872	153	12	7	25.2	12.6	13	12	30.6	10.8	sig
prot873	122	12	6	10.8	10.8	5	16	12	12	ns
prot874	308	6	6	9	15	11	14	21	36	ns
prot875	274	7	8	12	16	21	15	42	12	sig
prot876	168	11	9	21.6	30.6	7	13	16.2	14.4	ns
prot877	157	8	3	13.2	8.4	8	4	9.6	7.2	ns
prot878	171	12	12	36	27	10	14	21	24	ns
prot879	163	9	5	12	20	14	11	26	28	sig
prot880	78	10	10	14.4	12.6	8	6	9	5.4	ns
prot881	177	4	13	14.4	7.2	3	10	9.6	4.8	ns
prot882	198	5	6	18	18	9	8	21	21	ns
prot883	322	5	17	10	10	9	6	18	12	ns
prot884	145	7	7	14.4	12.6	7	10	16.2	12.6	ns
prot885	224	3	10	6	14.4	6	6	12	8.4	ns
prot886	155	6	7	12	27	8	8	27	18	ns
prot887	102	6	10	10	20	12	7	12	20	ns
prot888	207	9	5	10.8	12.6	5	6	16.2	9	ns
prot889	480	7	14	10.8	9.6	7	6	4.8	15.6	ns
prot890	104	6	4	21	18	7	6	18	21	sig
prot891	204	5	7	6	12	12	10	36	24	sig
prot892	248	4	3	10.8	10.8	9	12	23.4	14.4	ns
prot893	157	5	7	1.2	3.6	8	11	12	6	ns
prot894	132	9	3	30	18	6	5	18	15	ns
prot895	214	9	3	16	10	3	3	14	18	ns
prot896	219	1	7	7.2	7.2	2	8	5.4	12.6	ns
prot897	193	1	6	6	10.8	7	10	6	9.6	ns
prot898	155	7	6	12	30	7	10	9	9	ns
prot899	239	4	8	16	6	6	5	16	12	ns
prot900	116	10	9	10.8	14.4	8	14	32.4	21.6	sig
prot901	211	5	2	4.8	12	6	8	1.2	2.4	ns
prot902	156	3	2	18	15	7	13	21	33	ns
prot903	246	5	6	8	14	8	8	4	12	ns
prot904	218	8	4	16.2	9	4	2	14.4	12.6	ns
prot905	201	5	6	4.8	4.8	11	9	13.2	19.2	sig
prot906	111	5	1	12	6	6	4	15	15	ns
prot907	175	6	3	8	8	4	2	2	10	ns
prot908	195	2	8	10.8	7.2	27	12	16.2	43.2	sig
prot909	292	6	7	7.2	9.6	4	10	7.2	7.2	ns
prot910	173	9	2	18	9	5	3	15	15	ns
prot911	284	5	4	8	16	5	6	16	6	ns
prot912	151	4	5	14.4	12.6	4	5	7.2	7.2	ns
prot913	165	9	8	6	4.8	2	2	3.6	7.2	ns
prot914	132	3	9	24	3	10	14	24	36	sig
prot915	177	6	5	16	4	7	4	10	6	ns
prot916	137	8	6	3.6	14.4	7	3	12.6	7.2	ns
prot917	325	2	2	2.4	6	5	2	4.8	4.8	ns
prot918	192	4	3	6	12	2	3	9	24	ns
prot919	170	4	7	8	8	3	5	12	12	ns
prot920	157	5	5	12.6	5.4	9	11	16.2	16.2	sig
prot921	192	8	5	6	7.2	2	4	8.4	9.6	ns
prot922	474	1	10	12	9	6	1	24	12	ns
prot923	186	4	13	8	16	6	4	8	2	ns
prot924	428	4	5	1.8	5.4	5	5	9	5.4	ns
prot925	191	7	5	9.6	8.4	10	6	2.4	10.8	ns
prot926	169	6	3	9	9	1	5	9	12	ns
prot927	166	2	2	4	6	2	1	8	8	ns
prot928	290	5	2	9	9	0	2	7.2	5.4	ns
prot929	216	5	3	6	3.6	9	15	10.8	21.6	sig
prot930	103	0	4	3	6	4	3	9	12	ns
prot931	271	5	2	10	8	3	6	8	10	ns
prot932	147	3	5	5.4	1.8	2	6	3.6	5.4	ns
prot933	135	5	7	6	2.4	3	3	3.6	3.6	ns
prot934	135	4	5	9	9	5	2	9	6	ns
prot935	135	1	4	4	0	6	6	2	14	sig
prot936	135	9	2	12.6	9	3	4	5.4	7.2	ns
prot937	321	3	1	3.6	2.4	2	2	1.2	2.4	ns
prot938	164	6	2	3	18	2	5	9	21	ns
prot939	113	3	1	12	6	4	5	4	10	ns
prot940	271	2	1	0	5.4	4	7	12.6	9	sig
prot941	204	0	2	2.4	3.6	5	3	1.2	4.8	ns
prot942	276	4	1	6	12	3	2	6	9	ns
prot943	108	3	5	4	18	3	5	12	8	ns
prot944	91	0	4	1.8	1.8	2	2	10.8	12.6	ns
prot945	325	4	0	2.4	3.6	3	5	3.6	3.6	ns
prot946	114	4	2	6	9	5	2	6	6	sig
prot947	277	2	1	6	10	6	2	4	4	ns
prot948	118	5	3	5.4	9	2	2	3.6	3.6	ns
prot949	121	2	0	3.6	4.8	1	2	1.2	0	ns
prot950	198	1	4	21	0	1	4	15	9	ns
prot951	237	1	4	8	2	1	1	2	2	ns
prot952	220	3	2	1.8	3.6	5	6	3.6	9	ns
prot953	406	7	4	3.6	1.2	3	2	1.2	0	ns
prot954	391	2	1	6	3	1	1	6	3	sig
prot955	189	1	3	4	4	1	1	6	0	ns
prot956	232	6	1	3.6	5.4	1	2	5.4	3.6	ns
prot957	470	1	3	2.4	1.2	2	3	0	1.2	ns
prot958	527	2	2	0	3	1	0	3	9	ns
prot959	141	1	1	2	8	3	0	10	4	ns
prot960	602	5	3	1.8	1.8	1	0	3.6	5.4	ns
prot961	109	30	25	38.4	25.2	23	17	27.6	26.4	ns
prot962	258	16	27	93	66	20	30	72	60	ns
prot963	168	13	15	24	34	16	20	24	30	ns
prot964	177	26	20	37.8	27	19	18	19.8	30.6	ns
prot965	104	16	8	25.2	19.2	10	8	12	16.8	ns
prot966	187	9	8	12	30	12	10	42	36	ns
prot967	134	10	19	46	26	13	12	42	30	ns
prot968	153	11	9	48.6	18	17	8	18	19.8	ns
prot969	125	14	13	9.6	6	18	13	15.6	32.4	sig
prot970	242	22	11	33	45	9	10	21	33	ns
prot971	128	10	17	8	22	18	21	32	32	sig
prot972	160	8	14	12.6	7.2	16	8	21.6	10.8	ns
prot973	65	10	9	16.8	10.8	27	13	19.2	15.6	sig
prot974	143	11	11	36	27	16	9	57	42	ns
prot975	131	15	11	26	20	19	9	18	18	ns
prot976	128	8	13	25.2	25.2	16	9	18	21.6	ns
prot977	76	8	7	13.2	12	3	6	6	10.8	ns
prot978	95	15	9	21	18	14	13	30	21	ns
prot979	70	11	11	14	12	16	7	28	30	ns
prot980	136	9	10	16.2	19.8	17	8	25.2	25.2	ns
prot981	116	8	5	7.2	9.6	7	13	4.8	15.6	ns
prot982	108	10	13	24	30	9	7	36	42	ns
prot983	195	12	12	16	12	18	13	16	6	ns
prot984	145	9	4	10.8	9	6	10	5.4	12.6	ns
prot985	102	12	7	12	6	4	10	6	12	ns
prot986	173	6	11	18	21	8	8	42	27	ns
prot987	212	4	4	8	20	8	2	8	18	ns
prot988	116	12	7	5.4	16.2	7	6	19.8	10.8	ns
prot989	219	5	5	13.2	8.4	9	5	10.8	8.4	ns
prot990	312	7	4	27	15	11	4	27	33	ns
prot991	78	4	5	10	22	8	3	10	16	ns
prot992	193	6	6	10.8	10.8	16	4	18	28.8	sig
prot993	500	0	2	0	4.8	3	3	9.6	1.2	ns
prot994	195	4	2	24	15	3	7	12	12	ns
prot995	177	4	8	16	12	2	5	10	12	ns
prot996	224	2	4	10.8	7.2	7	3	10.8	9	ns
prot997	239	4	8	0	3.6	2	6	6	9.6	ns
prot998	223	6	5	12	6	2	3	15	9	ns
prot999	113	7	6	4	8	6	7	20	10	ns
prot1000	94	5	3	10.8	5.4	6	5	14.4	14.4	ns
prot1001	74	10	2	7.2	10.8	9	5	6	6	ns
prot1002	265	8	13	12	18	6	5	27	27	ns
prot1003	225	5	6	10	6	5	4	14	22	sig
prot1004	129	5	6	14.4	5.4	6	5	5.4	5.4	ns
prot1005	210	9	6	6	4.8	2	4	4.8	4.8	ns
prot1006	248	6	6	15	18	10	2	12	12	sig
prot1007	158	8	6	8	12	10	7	22	10	ns
prot1008	68	4	6	10.8	9	5	4	3.6	3.6	ns
prot1009	68	6	7	4.8	4.8	10	2	7.2	14.4	sig
prot1010	548	7	7	12	45	3	9	24	12	ns
prot1011	123	6	8	14	16	4	2	10	4	ns
prot1012	181	4	3	7.2	1.8	3	3	10.8	14.4	ns
prot1013	824	6	3	3.6	1.2	5	3	9.6	6	ns
prot1014	250	2	5	3	12	4	1	12	3	ns
prot1015	242	4	4	12	12	6	6	8	6	ns
prot1016	186	4	5	1.8	9	3	3	7.2	9	ns
prot1017	228	2	9	6	4.8	8	3	2.4	6	ns
prot1018	106	7	8	21	18	10	8	24	18	sig
prot1019	135	3	7	8	6	6	14	24	20	sig
prot1020	173	3	4	1.8	9	2	7	3.6	7.2	ns
prot1021	245	4	1	0	9.6	8	8	9.6	7.2	sig
prot1022	98	5	4	12	6	2	3	18	9	ns
prot1023	149	6	7	4	2	4	1	6	12	ns
prot1024	136	5	0	3.6	3.6	8	1	5.4	3.6	ns
prot1025	335	3	3	0	6	2	7	7.2	4.8	sig
prot1026	81	2	1	6	18	4	5	6	12	ns
prot1027	124	7	5	8	8	5	5	12	8	ns
prot1028	204	6	3	7.2	7.2	5	3	5.4	7.2	ns
prot1029	124	3	5	4.8	7.2	7	4	3.6	6	ns
prot1030	231	4	2	3	12	2	4	12	18	ns
prot1031	192	1	5	2	8	1	5	10	8	ns
prot1032	514	2	6	9	12.6	2	1	12.6	7.2	ns
prot1033	277	5	7	8.4	8.4	8	4	4.8	1.2	ns
prot1034	159	1	6	12	12	4	1	3	12	ns
prot1035	190	2	1	8	8	3	8	8	8	ns
prot1036	225	4	4	1.8	7.2	0	5	9	7.2	ns
prot1037	57	4	4	4.8	8.4	2	4	4.8	4.8	ns
prot1038	153	3	4	9	9	2	5	18	3	ns
prot1039	91	1	6	6	2	4	5	10	2	ns
prot1040	94	2	5	9	7.2	6	1	9	9	ns
prot1041	112	3	1	3.6	1.2	12	12	14.4	3.6	sig
prot1042	336	2	2	9	9	2	8	24	18	sig
prot1043	241	2	3	16	6	4	1	4	12	ns
prot1044	108	7	3	7.2	1.8	4	2	9	3.6	ns
prot1045	117	4	2	7.2	9.6	3	4	6	6	ns
prot1046	286	4	3	9	12	3	6	24	6	ns
prot1047	122	6	0	4	6	5	3	6	14	ns
prot1048	273	4	4	1.8	5.4	2	10	7.2	7.2	sig
prot1049	237	1	1	4.8	7.2	3	5	1.2	3.6	ns
prot1050	222	3	5	3	6	2	3	9	12	ns
prot1051	799	1	2	4	8	3	0	4	6	ns
prot1052	125	6	4	5.4	1.8	1	3	0	1.8	ns
prot1053	98	1	1	6	3.6	5	2	4.8	1.2	ns
prot1054	153	2	1	0	18	1	3	0	0	ns
prot1055	186	4	2	8	2	1	2	6	8	ns
prot1056	188	1	1	3.6	1.8	1	3	5.4	1.8	ns
prot1057	127	4	1	2.4	0	1	0	6	2.4	ns
prot1058	65	120	102	351	342	113	123	363	363	ns
prot1059	115	47	46	80	90	94	96	180	176	sig
prot1060	65	23	37	43.2	27	31	38	50.4	48.6	ns
prot1061	90	25	22	28.8	27.6	25	25	14.4	22.8	ns
prot1062	120	14	9	42	36	22	26	114	90	sig
prot1063	83	3	12	18	14	7	9	6	14	ns
prot1064	177	11	8	12.6	7.2	7	11	19.8	12.6	ns
prot1065	59	5	9	10.8	14.4	4	7	7.2	9.6	ns
prot1066	97	10	7	15	15	6	8	27	24	ns
prot1067	188	10	5	12	18	8	6	10	18	ns
prot1068	82	6	8	14.4	19.8	7	8	14.4	21.6	ns
prot1069	109	11	7	8.4	4.8	4	5	4.8	6	ns
prot1070	109	5	8	30	21	10	7	30	27	ns
prot1071	168	7	11	16	18	12	7	10	16	ns
prot1072	188	2	9	19.8	12.6	11	10	18	10.8	ns
prot1073	82	7	7	7.2	7.2	5	6	8.4	8.4	ns
prot1074	75	9	11	33	15	9	7	15	33	ns
prot1075	151	6	6	22	10	11	7	22	26	sig
prot1076	175	8	2	10.8	7.2	6	1	18	12.6	ns
prot1077	116	8	5	9.6	7.2	2	6	4.8	7.2	ns
prot1078	161	6	6	24	12	7	4	21	18	ns
prot1079	95	10	6	12	10	7	7	12	22	sig
prot1080	101	4	8	9	7.2	4	4	3.6	9	ns
prot1081	175	7	3	13.2	4.8	5	1	6	2.4	ns
prot1082	401	7	2	24	18	6	8	27	24	ns
prot1083	214	6	5	16	18	5	2	12	6	ns
prot1084	215	3	5	7.2	7.2	4	6	14.4	5.4	sig
prot1085	152	1	3	3.6	7.2	1	4	2.4	9.6	ns
prot1086	125	3	5	12	12	3	6	12	15	ns
prot1087	154	4	4	4	14	3	5	8	6	ns
prot1088	119	6	4	14.4	9	2	7	5.4	14.4	ns
prot1089	145	7	4	6	6	6	3	6	1.2	ns
prot1090	256	6	5	27	3	4	8	27	15	ns
prot1091	119	1	4	8	6	6	2	6	10	ns
prot1092	159	4	5	5.4	1.8	4	1	9	10.8	ns
prot1093	91	5	7	12	7.2	5	11	2.4	6	sig
prot1094	396	8	2	12	15	7	3	12	21	ns
prot1095	205	3	5	10	10	4	3	4	16	ns
prot1096	108	2	5	3.6	7.2	3	3	7.2	3.6	ns
prot1097	71	2	5	3.6	2.4	7	7	3.6	6	ns
prot1098	259	3	4	12	0	12	10	6	12	sig
prot1099	191	5	0	4	6	4	3	4	4	ns
prot1100	147	3	7	1.8	7.2	4	2	9	5.4	ns
prot1101	292	2	4	3.6	6	7	16	6	19.2	sig
prot1102	69	4	2	12	9	5	1	6	21	ns
prot1103	245	2	4	10	8	4	3	8	4	ns
prot1104	146	3	0	3.6	1.8	4	3	5.4	10.8	ns
prot1105	351	2	3	3.6	9.6	1	7	2.4	2.4	ns
prot1106	106	4	3	9	15	6	2	9	12	ns
prot1107	180	2	1	8	8	2	4	4	4	ns
prot1108	199	2	4	3.6	7.2	4	3	10.8	9	ns
prot1109	185	3	5	4.8	0	1	0	1.2	3.6	ns
prot1110	182	3	5	6	12	3	2	6	6	ns
prot1111	59	0	3	6	4	3	1	2	6	ns
prot1112	173	2	0	0	3.6	6	2	7.2	3.6	ns
prot1113	105	5	2	4.8	2.4	1	4	6	3.6	ns
prot1114	79	2	2	0	12	2	1	6	9	ns
prot1115	94	1	1	4	2	2	1	14	8	ns
prot1116	235	1	5	1.8	3.6	3	2	5.4	1.8	ns
prot1117	99	4	0	1.2	2.4	2	2	2.4	3.6	ns
prot1118	103	1	5	18	6	0	0	6	12	ns
prot1119	226	3	0	8	6	1	0	8	2	ns
prot1120	168	4	3	0	3.6	5	4	9	3.6	sig
prot1121	454	4	3	6	3.6	2	2	2.4	4.8	ns
prot1122	92	2	1	9	21	2	4	21	0	ns
prot1123	99	7	3	8	4	7	1	2	4	ns
prot1124	116	1	4	14.4	1.8	3	2	5.4	1.8	ns
prot1125	90	1	1	1.2	1.2	2	1	0	3.6	ns
prot1126	87	3	2	3	9	2	5	15	15	sig
prot1127	294	6	2	0	2	4	1	6	12	ns
prot1128	354	2	3	3.6	0	1	1	5.4	1.8	ns
prot1129	216	3	2	3.6	4.8	3	4	3.6	3.6	ns
prot1130	138	1	3	9	9	2	2	9	9	ns
prot1131	187	0	2	6	8	2	1	0	8	ns
prot1132	495	2	3	1.8	5.4	2	3	3.6	1.8	ns
prot1133	406	2	3	1.2	0	2	1	1.2	4.8	sig
prot1134	382	1	3	12	9	2	1	12	9	ns
prot1135	272	5	1	4	2	1	2	4	0	ns
prot1136	71	24	25	37.8	39.6	31	41	28.8	64.8	sig
prot1137	105	16	30	27.6	19.2	16	22	26.4	26.4	ns
prot1138	234	14	22	51	66	25	19	57	51	ns
prot1139	112	16	19	30	38	12	9	20	36	ns
prot1140	114	14	20	34.2	23.4	10	19	7.2	41.4	ns
prot1141	112	8	8	10.8	4.8	10	5	9.6	6	ns
prot1142	166	10	8	30	36	11	5	21	39	ns
prot1143	104	9	4	6	14	8	8	18	12	sig
prot1144	376	10	8	16.2	10.8	5	9	25.2	14.4	ns
prot1145	83	3	7	3.6	7.2	7	4	13.2	3.6	ns
prot1146	51	3	5	6	18	5	6	33	18	ns
prot1147	74	8	5	10	10	2	7	12	10	ns
prot1148	74	8	3	10.8	10.8	8	4	14.4	12.6	sig
prot1149	117	5	4	2.4	4.8	8	0	6	7.2	ns
prot1150	106	4	5	9	6	3	3	24	24	ns
prot1151	110	2	5	8	10	7	5	6	6	ns
prot1152	73	1	5	7.2	7.2	3	3	10.8	3.6	ns
prot1153	113	3	3	8.4	6	9	15	32.4	14.4	sig
prot1154	358	6	6	15	3	2	2	6	15	ns
prot1155	99	1	3	2	8	4	2	4	0	ns
prot1156	115	1	4	3.6	1.8	1	1	3.6	14.4	ns
prot1157	180	5	2	1.2	7.2	3	9	32.4	10.8	sig
prot1158	67	4	4	3	3	3	1	24	12	ns
prot1159	99	4	4	10	10	0	7	4	8	ns
prot1160	99	1	0	5.4	5.4	3	3	9	3.6	ns
prot1161	99	2	1	3.6	3.6	3	6	4.8	2.4	ns
prot1162	98	3	4	12	12	4	1	24	6	ns
prot1163	165	1	3	8	10	6	14	8	8	sig
prot1164	76	2	2	3.6	5.4	2	1	7.2	3.6	sig
prot1165	90	5	1	2.4	1.2	1	5	1.2	0	ns
prot1166	113	3	4	3	12	1	5	12	3	ns
prot1167	90	4	3	6	6	1	2	4	2	ns
prot1168	163	4	1	5.4	7.2	3	1	12.6	7.2	ns
prot1169	102	2	1	2.4	7.2	4	3	3.6	7.2	sig
prot1170	183	2	2	6	9	3	2	0	9	ns
prot1171	98	1	1	8	10	2	4	8	10	sig
prot1172	146	2	1	1.8	7.2	2	3	3.6	1.8	ns
prot1173	145	1	1	6	1.2	0	1	1.2	1.2	ns
prot1174	166	1	4	6	6	2	5	21	6	sig
prot1175	100	2	2	0	10	2	5	2	6	ns
prot1176	393	2	2	1.8	3.6	1	6	3.6	1.8	ns
prot1177	89	5	1	3.6	4.8	1	3	2.4	1.2	ns
prot1178	391	1	3	9	9	2	4	18	6	sig
prot1179	89	2	0	6	0	2	1	2	6	ns
prot1180	1106	8	10	10.8	12.6	6	2	14.4	7.2	ns
prot1181	3227	6	6	8.4	7.2	4	4	8.4	6	ns
prot1182	539	6	8	18	42	6	12	45	24	sig
prot1183	771	5	3	6	6	6	12	4	12	sig
prot1184	2680	3	3	10.8	12.6	4	3	1.8	3.6	ns
prot1185	917	5	2	3.6	6	6	5	6	4.8	sig
prot1186	4114	3	4	3	0	1	1	6	9	ns
prot1187	449	5	9	22	14	5	11	16	10	ns
prot1188	1304	5	5	3.6	7.2	3	15	16.2	37.8	sig
prot1189	393	5	4	2.4	6	7	8	4.8	2.4	ns
prot1190	1513	6	4	9	12	5	3	6	15	ns
prot1191	2580	1	2	0	4	6	3	6	8	ns
prot1192	959	9	8	12.6	5.4	12	10	10.8	21.6	sig
prot1193	510	7	3	4.8	3.6	4	4	10.8	7.2	ns
prot1194	427	7	4	18	24	6	3	18	33	ns
prot1195	413	5	5	8	10	4	7	14	12	sig
prot1196	819	5	2	9	10.8	3	5	7.2	7.2	ns
prot1197	1779	3	4	3.6	4.8	4	3	8.4	6	ns
prot1198	1379	3	1	12	15	6	2	6	6	ns
prot1199	652	4	3	10	4	1	4	4	0	ns
prot1200	704	5	2	0	5.4	1	5	3.6	5.4	ns
prot1201	1028	3	3	3.6	2.4	4	6	4.8	4.8	sig
prot1202	1181	0	3	15	3	4	4	6	6	sig
prot1203	383	5	7	8	12	6	5	6	10	ns
prot1204	1077	7	5	9	9	8	8	7.2	19.8	ns
prot1205	452	2	4	4.8	10.8	6	12	7.2	16.8	sig
prot1206	434	5	3	18	21	5	5	12	15	ns
prot1207	955	6	3	6	6	10	8	16	4	sig
prot1208	528	4	1	9	3.6	3	3	43.2	27	sig
prot1209	228	4	5	4.8	0	4	2	12	3.6	ns
prot1210	781	6	6	15	9	4	1	12	0	ns
prot1211	548	4	0	8	6	4	3	6	6	ns
prot1212	273	1	2	9	5.4	6	9	5.4	10.8	sig
prot1213	153	8	7	6	8.4	7	5	3.6	10.8	ns
prot1214	320	8	3	9	6	2	7	12	3	ns
prot1215	219	9	6	16	22	9	5	10	20	ns
prot1216	410	6	4	10.8	7.2	6	7	3.6	5.4	ns
prot1217	322	5	7	2.4	3.6	12	6	7.2	16.8	sig
prot1218	629	5	4	6	6	4	0	6	9	ns
prot1219	264	4	5	10	10	5	2	10	8	ns
prot1220	356	5	4	7.2	3.6	2	5	9	7.2	ns
prot1221	390	3	5	2.4	4.8	8	8	8.4	7.2	ns
prot1222	235	1	3	3	12	4	7	15	6	ns
prot1223	263	4	9	6	12	1	5	6	2	ns
prot1224	481	1	1	5.4	5.4	2	3	3.6	1.8	ns
prot1225	551	4	6	4.8	4.8	4	0	2.4	4.8	ns
prot1226	481	3	5	12	18	8	8	12	30	sig
prot1227	487	3	0	6	4	0	1	2	4	ns
prot1228	881	3	3	1.8	12.6	0	5	5.4	10.8	ns
prot1229	2284	2	2	6	1.2	4	4	2.4	6	ns
prot1230	852	0	2	15	6	0	3	3	9	ns
prot1231	341	4	3	4	4	3	3	36	18	sig
prot1232	182	7	4	9	1.8	3	4	5.4	9	ns
prot1233	327	4	4	7.2	4.8	2	5	7.2	9.6	ns
prot1234	219	5	4	15	15	5	1	12	15	ns
prot1235	406	6	1	10	8	3	2	2	6	ns
prot1236	332	0	2	3.6	3.6	2	2	3.6	7.2	sig
prot1237	365	1	4	2.4	4.8	3	6	7.2	6	ns
prot1238	308	1	4	6	12	9	2	3	3	ns
prot1239	232	1	5	2	8	1	4	4	6	ns
prot1240	2067	1	2	1.8	1.8	4	5	9	3.6	sig
prot1241	865	3	0	4.8	2.4	2	4	1.2	2.4	ns
prot1242	682	2	4	3	3	3	2	9	9	ns
prot1243	573	1	2	4	4	1	1	4	4	ns
prot1244	454	2	0	0	5.4	0	5	1.8	0	ns
prot1245	611	13	14	18	16.8	30	45	39.6	43.2	sig
prot1246	133	7	12	18	21	12	9	15	9	ns
prot1247	221	6	5	14	14	12	4	22	12	ns
prot1248	153	8	5	23.4	7.2	5	8	14.4	9	ns
prot1249	363	10	10	1.2	3.6	4	4	8.4	8.4	ns
prot1250	435	4	7	21	18	8	10	24	18	ns
prot1251	366	5	1	6	4	4	2	20	6	ns
prot1252	170	5	5	3.6	7.2	9	24	27	21.6	sig
prot1253	267	4	2	4.8	3.6	6	2	1.2	2.4	sig
prot1254	463	6	3	12	15	7	4	9	12	ns
prot1255	542	5	5	12	4	5	1	6	4	ns
prot1256	448	5	3	5.4	9	3	4	5.4	5.4	ns
prot1257	177	4	4	4.8	7.2	6	2	3.6	6	ns
prot1258	365	3	5	12	12	4	2	30	12	sig
prot1259	746	3	0	4	12	3	2	8	6	ns
prot1260	458	4	2	9	7.2	11	7	16.2	12.6	sig
prot1261	147	3	5	7.2	3.6	0	4	4.8	4.8	ns
prot1262	266	3	2	12	3	5	3	9	6	ns
prot1263	340	2	5	4	8	0	1	2	2	ns
prot1264	398	1	1	7.2	7.2	4	2	14.4	10.8	sig
prot1265	403	3	2	2.4	1.2	2	2	1.2	3.6	ns
prot1266	302	2	9	6	12	5	1	9	9	ns
prot1267	465	3	4	10	12	3	1	20	2	ns
prot1268	487	0	1	3.6	1.8	1	4	1.8	3.6	sig
prot1269	568	1	1	1.2	2.4	3	4	1.2	4.8	ns
prot1270	370	1	0	3	3	1	4	21	6	ns
prot1271	435	2	0	4	4	0	1	4	4	ns
prot1272	382	0	0	3.6	1.8	1	0	0	1.8	ns
prot1273	400	0	1	2.4	4.8	2	1	2.4	3.6	ns
prot1274	1317	2	1	6	0	1	1	3	0	ns
prot1275	1827	0	2	4	0	2	2	4	4	sig
prot1276	227	9	7	10.8	10.8	6	9	9	16.2	ns
prot1277	126	3	3	7.2	9.6	8	5	6	4.8	ns
prot1278	199	7	3	18	18	2	16	36	30	sig
prot1279	186	7	11	4	6	2	18	26	4	sig
prot1280	397	7	3	12.6	18	3	4	9	5.4	ns
prot1281	191	4	3	3.6	2.4	5	2	6	2.4	ns
prot1282	181	1	0	27	6	7	3	18	21	ns
prot1283	332	7	3	14	16	4	4	8	12	ns
prot1284	207	7	3	7.2	3.6	3	4	3.6	7.2	ns
prot1285	433	2	2	7.2	2.4	2	3	3.6	1.2	ns
prot1286	220	3	0	9	6	6	4	21	21	ns
prot1287	174	3	1	4	6	4	2	8	18	ns
prot1288	398	7	1	7.2	5.4	3	1	7.2	1.8	ns
prot1289	250	2	4	4.8	4.8	7	5	4.8	4.8	ns
prot1290	254	4	2	6	6	2	2	3	15	ns
prot1291	278	3	1	4	12	1	4	4	8	ns
prot1292	195	1	2	5.4	3.6	4	4	0	3.6	ns
prot1293	493	3	3	1.2	8.4	2	8	4.8	6	ns
prot1294	395	2	4	6	15	5	3	12	3	ns
prot1295	346	5	1	4	6	5	4	6	4	ns
prot1296	386	3	1	1.8	5.4	1	2	3.6	5.4	ns
prot1297	323	3	3	2.4	2.4	4	2	7.2	2.4	sig
prot1298	221	7	3	9	9	2	5	15	12	ns
prot1299	330	4	2	4	10	3	5	14	2	ns
prot1300	913	8	7	12.6	5.4	4	11	12.6	5.4	ns
prot1301	216	3	0	3.6	2.4	3	3	1.2	7.2	ns
prot1302	176	1	7	6	6	4	2	0	3	ns
prot1303	396	3	3	10	2	2	2	2	2	sig
prot1304	144	6	3	7.2	3.6	3	2	5.4	5.4	ns
prot1305	340	6	6	2.4	2.4	9	12	7.2	10.8	sig
prot1306	177	3	3	6	6	9	3	27	9	sig
prot1307	491	3	1	2	10	3	2	2	10	ns
prot1308	289	2	2	5.4	12.6	3	2	1.8	3.6	ns
prot1309	925	2	2	1.2	3.6	4	2	4.8	8.4	sig
prot1310	266	3	5	3	9	3	3	9	0	ns
prot1311	584	2	4	4	2	4	4	4	8	sig
prot1312	316	1	0	3.6	3.6	1	3	3.6	7.2	ns
prot1313	365	3	1	4.8	1.2	2	0	1.2	0	ns
prot1314	282	2	2	3	6	8	16	6	18	sig
prot1315	465	2	5	12	6	4	4	12	8	ns
prot1316	577	2	4	9	5.4	2	4	1.8	1.8	sig
prot1317	274	6	4	6	3.6	4	1	1.2	1.2	ns
prot1318	517	2	2	6	9	1	1	3	3	ns
prot1319	782	1	2	4	0	0	1	4	8	ns
prot1320	567	1	1	0	0	1	1	0	10.8	ns
prot1321	356	0	0	1.2	1.2	2	2	1.2	1.2	sig
prot1322	229	3	2	6	9	2	2	18	6	sig
prot1323	388	5	4	2	4	3	1	4	0	ns
prot1324	109	7	6	7.2	14.4	6	7	14.4	28.8	ns
prot1325	167	3	5	3.6	2.4	6	3	2.4	1.2	ns
prot1326	192	3	5	12	15	4	4	24	15	ns
prot1327	174	2	3	2	2	15	6	12	54	sig
prot1328	144	8	5	7.2	7.2	4	4	1.8	9	ns
prot1329	139	7	8	2.4	2.4	2	1	2.4	3.6	ns
prot1330	160	1	1	12	9	7	5	9	24	ns
prot1331	220	9	4	6	12	4	4	14	4	sig
prot1332	248	2	4	9	7.2	2	3	7.2	5.4	ns
prot1333	254	4	4	4.8	1.2	7	3	1.2	0	ns
prot1334	213	3	4	0	12	3	0	9	3	ns
prot1335	81	3	5	2	6	2	7	2	8	sig
prot1336	318	4	4	7.2	1.8	2	7	12.6	12.6	ns
prot1337	247	6	8	3.6	3.6	3	3	2.4	4.8	ns
prot1338	381	0	4	12	0	3	1	12	12	ns
prot1339	159	3	3	0	4	2	4	6	16	sig
prot1340	205	2	3	3.6	3.6	2	4	3.6	5.4	sig
prot1341	244	3	3	6	1.2	3	1	9.6	4.8	ns
prot1342	160	1	2	12	3	0	1	3	6	ns
prot1343	288	4	0	2	6	3	2	4	2	ns
prot1344	383	2	4	1.8	3.6	5	4	12.6	0	ns
prot1345	206	2	3	0	3.6	5	4	2.4	13.2	sig
prot1346	703	3	3	3	3	2	1	6	0	ns
prot1347	238	2	3	2	6	0	4	6	4	ns
prot1348	366	1	1	0	0	2	10	10.8	3.6	sig
prot1349	430	0	4	1.2	4.8	2	2	2.4	4.8	ns
prot1350	637	2	0	6	18	4	3	6	15	ns
prot1351	141	3	3	2	2	12	12	6	12	sig
prot1352	140	5	6	7.2	1.8	4	4	5.4	10.8	ns
prot1353	431	0	1	3.6	4.8	3	1	4.8	6	ns
prot1354	969	1	2	6	12	9	12	9	81	sig
prot1355	247	1	1	4	4	3	2	14	2	ns
prot1356	1101	2	4	1.8	12.6	3	2	3.6	14.4	sig
prot1357	178	0	2	0	2.4	2	1	3.6	2.4	ns
prot1358	178	2	0	3	15	3	1	12	6	ns
prot1359	297	2	3	6	2	9	4	10	4	sig
prot1360	238	3	1	3.6	5.4	1	1	1.8	3.6	ns
prot1361	226	2	1	1.2	0	1	3	1.2	0	ns
prot1362	486	2	2	3	9	2	2	9	3	ns
prot1363	758	4	0	10	6	2	4	2	4	ns
prot1364	305	1	2	7.2	3.6	3	3	0	3.6	ns
prot1365	526	0	1	1.2	3.6	1	2	4.8	3.6	ns
prot1366	375	1	4	3	6	12	3	18	18	sig
prot1367	651	3	2	0	6	2	1	8	0	ns
prot1368	5934	2	2	5.4	0	2	1	1.8	0	ns
prot1369	421	0	2	2.4	2.4	3	2	4.8	0	ns
prot1370	142	4	0	0	6	2	3	3	3	ns
prot1371	1145	1	6	2	4	1	1	8	8	ns
prot1372	238	1	4	0	1.8	2	3	1.8	3.6	ns
prot1373	391	3	1	2.4	1.2	2	0	2.4	0	ns
prot1374	618	1	1	0	6	1	1	6	6	ns
prot1375	93	3	5	10	16	6	9	48	48	sig
prot1376	130	10	6	7.2	9	11	4	28.8	7.2	ns
prot1377	83	4	5	2.4	8.4	4	8	6	6	ns
prot1378	361	0	3	12	6	1	4	12	15	ns
prot1379	193	4	4	6	12	7	5	14	14	ns
prot1380	393	10	7	3.6	10.8	5	2	12.6	14.4	ns
prot1381	232	6	4	2.4	2.4	5	2	1.2	0	ns
prot1382	201	2	6	3	9	3	8	9	6	ns
prot1383	105	5	3	8	4	12	2	12	24	sig
prot1384	173	4	3	9	10.8	4	7	12.6	7.2	sig
prot1385	182	4	5	4.8	2.4	2	2	3.6	1.2	ns
prot1386	199	4	2	12	15	7	9	42	6	sig
prot1387	191	3	4	0	8	2	3	12	28	sig
prot1388	274	4	1	1.8	3.6	6	3	1.8	9	ns
prot1389	135	2	3	4.8	2.4	3	3	3.6	2.4	ns
prot1390	169	5	0	9	3	4	2	18	9	ns
prot1391	688	3	3	10	12	7	6	8	8	sig
prot1392	152	4	1	1.8	1.8	4	2	7.2	7.2	ns
prot1393	528	2	3	2.4	4.8	4	2	3.6	1.2	ns
prot1394	157	2	4	6	6	3	2	12	3	ns
prot1395	126	4	4	6	10	4	3	6	8	ns
prot1396	80	3	1	9	14.4	1	2	1.8	5.4	ns
prot1397	122	3	2	2.4	2.4	0	0	4.8	2.4	ns
prot1398	232	3	2	3	3	4	1	3	18	ns
prot1399	171	2	2	6	8	2	0	4	14	ns
prot1400	70	3	1	1.8	3.6	2	2	5.4	1.8	ns
prot1401	130	2	2	7.2	3.6	2	2	2.4	1.2	ns
prot1402	103	2	2	12	15	1	2	6	18	ns
prot1403	547	2	1	10	12	3	2	8	4	ns
prot1404	250	4	4	10.8	5.4	1	2	3.6	3.6	ns
prot1405	497	2	2	3.6	0	2	0	0	1.2	ns
prot1406	312	0	0	0	0	2	4	0	6	ns
prot1407	152	2	0	10	2	3	2	8	6	ns
prot1408	535	0	1	7.2	5.4	1	2	1.8	5.4	ns
prot1409	87	6	6	1.2	3.6	0	2	2.4	6	ns
prot1410	232	2	1	3	3	1	1	0	18	ns
prot1411	232	2	3	4	8	3	2	2	6	ns
prot1412	843	2	2	3.6	0	0	1	1.8	1.8	ns
prot1413	555	4	1	0	2.4	1	1	0	3.6	ns
prot1414	173	0	0	6	15	2	2	15	12	sig
prot1415	194	1	7	4	8	0	0	2	2	ns
prot1416	180	2	3	5.4	1.8	2	4	3.6	0	ns
prot1417	199	2	2	2.4	1.2	2	2	4.8	2.4	sig
prot1418	287	2	2	0	9	4	5	6	15	sig
prot1419	999	5	4	6	4	2	3	0	2	ns
prot1420	220	5	3	1.8	1.8	3	0	5.4	3.6	ns
prot1421	648	0	1	2.4	1.2	1	2	1.2	0	ns
prot1422	164	3	1	9	9	1	0	0	0	ns
prot1423	181	1	1	0	2	4	2	4	4	sig
prot1424	285	6	3	12.6	1.8	12	5	21.6	19.8	sig
prot1425	172	4	2	2.4	3.6	1	4	3.6	9.6	ns
prot1426	103	3	4	21	9	1	5	12	9	ns
prot1427	430	5	3	12	0	6	5	8	12	ns
prot1428	130	5	7	12.6	9	8	8	5.4	14.4	ns
prot1429	123	5	3	6	2.4	7	4	2.4	1.2	sig
prot1430	304	4	4	15	21	5	4	12	15	ns
prot1431	164	2	1	8	2	5	2	8	10	sig
prot1432	75	2	1	3.6	9	3	0	5.4	9	ns
prot1433	173	2	3	4.8	1.2	2	4	2.4	2.4	ns
prot1434	176	1	1	15	9	4	4	21	39	sig
prot1435	191	2	1	10	8	10	6	4	20	sig
prot1436	138	1	2	3.6	0	2	4	9	1.8	ns
prot1437	148	1	2	6	2.4	1	0	7.2	1.2	ns
prot1438	101	4	5	6	6	3	3	12	9	ns
prot1439	157	2	3	10	2	2	1	8	4	ns
prot1440	488	2	3	1.8	7.2	1	1	3.6	0	ns
prot1441	133	7	4	2.4	1.2	2	3	3.6	4.8	ns
prot1442	229	3	4	9	0	2	11	15	21	sig
prot1443	89	1	2	4	4	4	1	0	8	ns
prot1444	317	3	2	10.8	3.6	4	2	1.8	5.4	ns
prot1445	88	3	3	2.4	2.4	2	4	2.4	2.4	ns
prot1446	180	1	2	6	3	1	2	9	9	ns
prot1447	207	2	2	10	2	4	2	6	8	ns
prot1448	235	2	3	9	0	1	1	3.6	7.2	ns
prot1449	86	3	0	0	1.2	0	2	1.2	2.4	ns
prot1450	115	3	1	9	3	2	4	3	9	ns
prot1451	127	3	2	4	4	4	1	2	4	ns
prot1452	229	2	1	1.8	5.4	5	3	3.6	3.6	ns
prot1453	247	4	4	8.4	1.2	1	3	0	4.8	ns
prot1454	573	1	1	6	3	4	4	12	6	sig
prot1455	176	1	2	4	2	5	4	4	8	sig
prot1456	169	1	1	0	3.6	4	6	7.2	3.6	sig
prot1457	81	2	3	3.6	2.4	3	1	2.4	2.4	ns
prot1458	89	1	2	3	6	4	1	3	9	ns
prot1459	178	3	2	4	2	1	1	0	2	ns
prot1460	151	2	1	1.8	3.6	0	5	3.6	0	ns
prot1461	146	2	1	3.6	1.2	0	0	1.2	3.6	ns
prot1462	217	1	2	0	3	1	2	6	9	ns
prot1463	159	5	1	4	6	1	3	6	12	ns
prot1464	237	0	3	3.6	3.6	0	4	1.8	3.6	ns
prot1465	587	0	3	2.4	1.2	5	5	4.8	2.4	sig
prot1466	128	3	0	0	15	2	4	6	27	sig
prot1467	425	2	0	4	4	1	3	2	6	ns
prot1468	256	1	0	5.4	5.4	2	1	1.8	5.4	ns
prot1469	136	5	0	2.4	1.2	3	3	10.8	7.2	sig
prot1470	76	2	2	3	6	0	2	6	0	ns
prot1471	175	0	2	6	2	2	2	0	4	ns
prot1472	231	2	6	0	5.4	0	5	1.8	0	ns
prot1473	337	2	0	1.2	1.2	2	1	1.2	1.2	ns
prot1474	239	2	1	0	3	2	1	6	6	ns
prot1475	456	2	0	2	4	1	2	2	4	ns
prot1476	126	2	3	1.8	3.6	0	2	5.4	0	ns
prot1477	488	2	0	1.2	1.2	0	0	0	1.2	ns
prot1478	127	1	1	0	0	2	2	6	24	sig
prot1479	191	6	4	2	10	12	15	30	18	sig
prot1480	114	6	5	3.6	3.6	5	4	7.2	5.4	ns
prot1481	62	3	1	3.6	1.2	4	1	2.4	4.8	ns
prot1482	350	3	3	15	12	3	0	12	0	ns
prot1483	108	1	3	14	0	4	7	10	4	sig
prot1484	321	3	3	1.8	1.8	1	3	0	7.2	ns
prot1485	308	2	3	1.2	2.4	4	3	2.4	0	ns
prot1486	59	2	1	15	12	1	4	9	3	ns
prot1487	218	5	1	8	8	4	4	2	0	ns
prot1488	106	2	2	5.4	1.8	5	4	3.6	3.6	ns
prot1489	154	4	4	1.2	3.6	2	2	2.4	3.6	sig
prot1490	166	1	2	0	6	2	3	3	9	ns
prot1491	515	4	3	0	4	4	8	8	12	sig
prot1492	183	2	0	0	1.8	4	2	1.8	1.8	ns
prot1493	162	2	1	4.8	2.4	2	5	4.8	1.2	sig
prot1494	140	2	2	6	15	1	3	12	3	ns
prot1495	169	2	0	6	2	3	1	6	4	ns
prot1496	242	1	1	7.2	1.8	1	2	0	1.8	ns
prot1497	292	3	7	1.2	2.4	0	3	2.4	6	ns
prot1498	197	2	2	6	3	0	1	3	3	ns
prot1499	856	0	1	2	0	2	0	6	0	ns
prot1500	127	2	1	0	9	2	0	1.8	1.8	ns
prot1501	72	2	4	0	0	6	3	3.6	3.6	sig
prot1502	148	1	0	0	3	4	2	3	3	sig
prot1503	53	1	2	2	2	4	2	8	2	ns
prot1504	98	1	2	0	1.8	0	0	1.8	3.6	ns
prot1505	405	2	2	2.4	1.2	2	1	1.2	2.4	ns
prot1506	104	4	0	6	6	0	1	0	6	ns
prot1507	176	1	0	0	6	1	0	8	6	ns
prot1508	125	1	1	3.6	7.2	0	2	7.2	0	ns
prot1509	160	4	1	2.4	6	0	1	2.4	2.4	ns
prot1510	316	3	1	0	3	2	4	9	6	sig
prot1511	978	1	3	4	4	0	1	2	4	ns
prot1512	234	1	1	1.8	1.8	0	0	9	3.6	ns
prot1513	431	1	0	0	1.2	0	0	1.2	0	ns
prot1514	2591	4	6	9	9	3	0	15	9	ns
prot1515	712	6	5	6	8	3	5	8	8	ns
prot1516	1852	3	2	5.4	5.4	4	2	7.2	7.2	ns
prot1517	2086	11	3	3.6	10.8	5	7	8.4	3.6	ns
prot1518	1064	2	2	6	9	2	2	12	15	ns
prot1519	609	9	4	18	20	6	7	18	12	ns
prot1520	645	3	0	3.6	5.4	0	3	7.2	3.6	ns
prot1521	969	3	2	2.4	2.4	3	4	4.8	4.8	ns
prot1522	857	0	2	12	9	1	0	3	6	ns
prot1523	488	2	0	0	2	1	0	2	4	ns
prot1524	2821	1	0	1.8	0	2	0	7.2	3.6	ns
prot1525	512	3	7	6	3.6	3	4	4.8	3.6	ns
prot1526	876	3	4	12	9	3	7	12	9	ns
prot1527	543	1	3	16	6	12	9	6	12	sig
prot1528	809	2	5	3.6	1.8	4	3	10.8	7.2	ns
prot1529	1674	1	1	0	0	2	6	7.2	7.2	sig
prot1530	1191	3	2	0	9	2	6	6	6	sig
prot1531	208	5	1	6	6	1	3	2	4	ns
prot1532	437	6	1	3.6	1.8	2	3	1.8	0	ns
prot1533	510	1	1	2.4	3.6	1	0	1.2	2.4	ns
prot1534	695	1	2	3	3	1	2	9	9	ns
prot1535	227	0	1	4	2	3	18	24	18	sig
prot1536	700	4	3	3.6	3.6	3	4	0	1.8	ns
prot1537	218	2	2	6	1.2	2	4	0	3.6	ns
prot1538	423	4	5	6	3	4	5	9	3	ns
prot1539	873	2	0	14	4	0	2	4	6	ns
prot1540	1426	1	0	0	1.8	5	3	3.6	1.8	ns
prot1541	520	1	5	2.4	1.2	0	2	2.4	0	ns
prot1542	290	7	13	27	27	18	21	72	42	sig
prot1543	296	5	2	2	6	4	5	10	8	ns
prot1544	309	1	2	9	7.2	5	2	5.4	3.6	ns
prot1545	502	4	4	3.6	7.2	4	7	1.2	6	ns
prot1546	204	0	1	9	6	2	1	0	12	ns
prot1547	437	2	3	2	14	14	10	12	8	sig
prot1548	314	3	3	3.6	3.6	2	2	3.6	10.8	sig
prot1549	402	4	3	3.6	3.6	1	3	1.2	3.6	ns
prot1550	188	1	0	3	6	9	6	18	9	sig
prot1551	434	0	0	2	0	9	4	8	4	sig
prot1552	325	1	3	5.4	1.8	3	0	5.4	0	ns
prot1553	607	1	0	1.2	0	1	2	2.4	1.2	sig
prot1554	739	0	2	12	6	4	7	15	15	sig
prot1555	235	1	0	4	0	0	0	4	0	ns
prot1556	982	1	1	3.6	1.8	2	2	3.6	1.8	ns
prot1557	392	4	1	0	2.4	2	2	1.2	1.2	ns
prot1558	543	1	1	3	9	3	1	9	3	ns
prot1559	462	1	1	2	2	3	3	6	6	sig
prot1560	348	3	1	5.4	0	2	3	0	7.2	ns
prot1561	463	2	1	3.6	0	2	2	4.8	2.4	sig
prot1562	173	8	1	12	6	5	7	0	18	ns
prot1563	274	1	2	8	2	5	1	10	10	sig
prot1564	251	3	5	1.8	1.8	1	1	1.8	5.4	ns
prot1565	231	4	5	6	6	4	7	8.4	4.8	sig
prot1566	394	2	3	12	6	4	5	9	9	ns
prot1567	240	7	6	4	4	2	4	12	16	sig
prot1568	441	4	2	3.6	0	2	3	1.8	10.8	ns
prot1569	200	1	3	3.6	1.2	4	1	4.8	7.2	ns
prot1570	371	0	1	3	12	1	2	6	9	ns
prot1571	313	2	1	4	6	1	2	6	4	ns
prot1572	730	2	4	5.4	5.4	4	6	3.6	3.6	sig
prot1573	329	1	1	2.4	3.6	2	1	1.2	2.4	ns
prot1574	627	2	0	0	0	1	3	6	3	ns
prot1575	250	1	0	0	4	1	2	8	0	ns
prot1576	144	4	0	3.6	1.8	3	2	5.4	5.4	sig
prot1577	472	2	1	4.8	2.4	1	2	1.2	2.4	ns
prot1578	421	0	0	6	6	0	1	3	15	ns
prot1579	250	0	2	2	4	2	3	6	0	ns
prot1580	266	2	2	3.6	0	2	3	1.8	1.8	ns
prot1581	861	1	4	4.8	1.2	2	4	2.4	2.4	ns
prot1582	1312	3	3	0	3	1	3	3	0	ns
prot1583	493	1	1	0	6	0	1	2	2	ns
prot1584	1082	0	2	3.6	0	0	1	1.8	0	ns
prot1585	648	2	1	1.2	1.2	0	0	1.2	1.2	ns
prot1586	276	3	0	9	9	1	0	9	3	ns
prot1587	518	1	1	2	2	3	4	4	2	ns
prot1588	640	0	4	0	1.8	0	1	1.8	0	ns
prot1589	722	3	5	7.2	3.6	2	4	4.8	3.6	ns
prot1590	147	1	2	9	9	7	7	15	0	ns
prot1591	193	1	6	2	4	18	18	12	12	sig
prot1592	194	1	3	7.2	0	5	4	7.2	0	ns
prot1593	365	3	3	2.4	0	4	4	2.4	4.8	ns
prot1594	290	4	0	9	6	4	2	9	9	ns
prot1595	636	2	4	10	6	1	2	16	4	ns
prot1596	1160	2	4	10.8	1.8	2	4	1.8	1.8	ns
prot1597	641	3	0	7.2	4.8	1	2	2.4	4.8	ns
prot1598	175	1	2	9	9	0	2	0	6	ns
prot1599	318	2	4	0	6	1	3	2	10	ns
prot1600	424	2	1	7.2	3.6	3	1	3.6	3.6	ns
prot1601	348	0	1	1.2	3.6	1	1	6	4.8	ns
prot1602	227	1	2	6	6	2	2	0	3	ns
prot1603	427	1	2	4	10	3	5	4	6	ns
prot1604	268	1	0	3.6	1.8	4	2	5.4	5.4	ns
prot1605	357	1	2	2.4	0	2	1	2.4	4.8	ns
prot1606	174	4	1	0	3	0	3	0	3	ns
prot1607	233	3	3	2	4	1	1	0	2	ns
prot1608	217	2	1	0	0	0	0	3.6	1.8	ns
prot1609	980	0	1	2.4	0	1	1	1.2	0	ns
prot1610	263	2	0	0	0	2	0	0	9	ns
prot1611	169	2	2	0	0	4	1	2	2	ns
prot1612	178	0	0	0	1.8	2	1	0	3.6	ns
prot1613	355	0	2	3.6	2.4	0	1	0	0	ns
prot1614	604	1	2	9	0	0	0	3	0	ns
prot1615	149	0	0	4	2	0	5	4	4	ns
prot1616	594	2	0	0	0	1	1	3.6	1.8	ns
prot1617	257	2	1	1.2	0	1	3	1.2	3.6	ns
prot1618	421	1	0	0	6	2	2	9	0	ns
prot1619	712	2	1	2	2	2	2	4	8	sig
prot1620	423	1	1	1.8	0	2	2	3.6	3.6	sig
prot1621	488	0	0	1.2	1.2	1	2	1.2	1.2	ns
prot1622	1872	1	0	6	0	4	2	6	12	sig
prot1623	153	3	6	8	6	3	3	6	12	ns
prot1624	275	1	1	5.4	7.2	5	2	10.8	3.6	sig
prot1625	463	0	7	2.4	3.6	5	2	3.6	8.4	ns
prot1626	103	1	2	9	21	6	2	6	9	sig
prot1627	287	3	1	10	4	6	3	4	4	sig
prot1628	282	4	1	5.4	3.6	3	1	1.8	9	ns
prot1629	200	1	2	4.8	2.4	1	2	1.2	2.4	ns
prot1630	149	2	2	6	6	3	15	63	18	sig
prot1631	149	1	5	6	4	2	0	8	8	ns
prot1632	132	1	0	3.6	1.8	1	1	0	1.8	ns
prot1633	118	3	1	1.2	2.4	4	0	2.4	3.6	ns
prot1634	191	6	2	6	12	2	7	15	3	ns
prot1635	189	1	2	4	4	6	2	2	4	sig
prot1636	273	2	1	5.4	1.8	2	2	5.4	3.6	ns
prot1637	327	3	0	4.8	3.6	2	1	2.4	1.2	ns
prot1638	148	3	2	3	0	3	2	3	3	ns
prot1639	206	3	0	10	2	4	4	2	2	ns
prot1640	108	3	4	5.4	3.6	1	2	1.8	0	ns
prot1641	267	0	1	3.6	2.4	12	9	3.6	7.2	sig
prot1642	204	1	2	15	6	1	2	6	0	ns
prot1643	223	1	0	2	6	2	2	2	2	ns
prot1644	298	5	3	9	1.8	3	1	7.2	3.6	ns
prot1645	194	3	1	0	3.6	1	3	4.8	2.4	ns
prot1646	77	1	1	15	3	3	2	6	3	ns
prot1647	166	1	3	2	2	2	3	6	4	ns
prot1648	418	3	2	9	5.4	1	1	3.6	5.4	ns
prot1649	418	2	0	0	4.8	2	1	1.2	1.2	ns
prot1650	127	5	1	9	0	0	3	12	3	ns
prot1651	279	2	2	0	4	12	3	36	6	sig
prot1652	181	1	1	1.8	0	5	4	3.6	1.8	ns
prot1653	129	2	1	0	1.2	2	2	0	1.2	ns
prot1654	161	1	3	0	9	2	1	0	0	ns
prot1655	126	4	5	6	4	1	1	6	6	ns
prot1656	326	3	0	3.6	0	12	9	21.6	10.8	sig
prot1657	207	1	3	1.2	3.6	1	1	1.2	2.4	ns
prot1658	191	3	2	0	0	3	4	9	15	ns
prot1659	238	0	1	2	0	3	2	6	4	sig
prot1660	210	1	1	3.6	1.8	2	6	3.6	10.8	sig
prot1661	331	1	1	3.6	2.4	4	4	4.8	2.4	sig
prot1662	574	3	3	3	6	2	3	0	9	ns
prot1663	455	2	0	2	4	1	4	4	2	ns
prot1664	553	3	2	0	0	0	0	3.6	1.8	ns
prot1665	522	1	4	1.2	0	4	4	3.6	2.4	ns
prot1666	325	3	2	3	3	3	1	6	9	ns
prot1667	208	3	1	2	2	0	1	0	4	ns
prot1668	232	1	0	0	1.8	2	3	5.4	0	ns
prot1669	219	3	0	1.2	2.4	1	4	2.4	4.8	ns
prot1670	409	3	1	3	3	2	1	6	6	ns
prot1671	233	2	1	4	2	3	2	4	12	ns
prot1672	772	2	1	3.6	5.4	0	3	1.8	0	ns
prot1673	360	1	4	1.2	2.4	3	12	10.8	3.6	sig
prot1674	439	4	0	0	0	1	0	6	9	ns
prot1675	442	0	1	0	0	1	1	2	4	ns
prot1676	138	0	4	1.8	1.8	2	1	3.6	1.8	ns
prot1677	106	1	0	0	3.6	2	2	2.4	2.4	sig
prot1678	370	2	0	3	6	0	3	15	9	ns
prot1679	629	1	0	2	0	1	2	2	0	ns
prot1680	187	0	2	3.6	3.6	0	0	0	7.2	ns
prot1681	596	0	0	0	0	2	0	2.4	0	ns
prot1682	255	1	2	0	0	2	3	6	9	sig
prot1683	92	8	5	10	10	3	8	2	14	ns
prot1684	171	2	5	10.8	10.8	6	5	3.6	1.8	ns
prot1685	165	3	6	3.6	2.4	4	8	8.4	2.4	sig
prot1686	148	4	6	3	12	4	4	15	9	ns
prot1687	229	0	3	10	12	4	3	6	4	ns
prot1688	123	3	1	3.6	0	3	4	5.4	3.6	sig
prot1689	77	0	2	3.6	2.4	2	1	3.6	3.6	ns
prot1690	465	2	1	15	9	4	4	12	9	ns
prot1691	279	1	0	10	2	0	1	4	8	ns
prot1692	278	0	2	0	0	1	2	3.6	7.2	ns
prot1693	119	1	1	0	1.2	2	0	4.8	1.2	ns
prot1694	148	3	0	6	3	5	2	6	9	ns
prot1695	72	1	0	4	2	2	3	0	0	ns
prot1696	353	2	4	3.6	1.8	2	4	1.8	1.8	ns
prot1697	196	2	1	1.2	1.2	3	0	1.2	0	ns
prot1698	174	1	5	3	9	3	2	3	3	ns
prot1699	126	4	0	4	2	2	1	0	2	ns
prot1700	235	2	1	7.2	1.8	0	1	0	0	ns
prot1701	235	1	2	0	2.4	2	1	1.2	0	ns
prot1702	110	3	1	9	3	2	2	6	12	sig
prot1703	188	2	4	6	2	1	3	4	2	ns
prot1704	225	1	0	3.6	3.6	3	1	0	7.2	ns
prot1705	138	2	0	3.6	3.6	2	3	0	3.6	ns
prot1706	174	2	3	6	6	2	0	12	6	ns
prot1707	672	3	1	8	4	2	5	6	0	ns
prot1708	84	3	3	1.8	3.6	2	2	0	5.4	ns
prot1709	107	3	0	2.4	0	0	1	2.4	0	ns
prot1710	146	0	1	0	3	3	3	0	15	ns
prot1711	183	2	2	6	2	2	3	8	10	ns
prot1712	555	3	2	0	1.8	2	5	1.8	1.8	ns
prot1713	467	1	2	1.2	3.6	3	2	1.2	0	ns
prot1714	265	0	3	3	0	0	1	9	9	ns
prot1715	598	3	4	2	2	0	0	4	2	ns
prot1716	317	1	1	0	1.8	1	0	5.4	0	ns
prot1717	196	2	3	2.4	1.2	1	0	1.2	1.2	ns
prot1718	267	0	2	0	6	4	4	6	6	sig
prot1719	612	1	1	2	0	1	2	4	4	ns
prot1720	62	2	2	3.6	1.8	2	1	1.8	1.8	ns
prot1721	77	2	0	0	3.6	2	0	4.8	1.2	ns
prot1722	68	0	1	3	3	1	0	9	0	ns
prot1723	632	0	0	6	6	2	3	8	6	ns
prot1724	230	1	1	0	3.6	2	1	1.8	0	ns
prot1725	133	2	1	1.2	1.2	1	0	0	3.6	ns
prot1726	334	1	1	3	3	3	1	6	6	ns
prot1727	311	1	1	4	6	2	2	0	2	ns
prot1728	563	0	1	1.8	0	1	0	0	5.4	ns
prot1729	327	1	0	1.2	0	1	1	1.2	1.2	ns
prot1730	144	1	1	3	9	2	0	0	6	ns
prot1731	668	3	0	2	4	1	3	0	6	ns
prot1732	85	4	1	3.6	1.8	3	2	0	3.6	ns
prot1733	102	2	2	1.2	0	2	0	1.2	4.8	ns
prot1734	508	0	1	6	6	3	2	0	6	ns
prot1735	226	1	1	4	8	1	1	0	4	ns
prot1736	676	1	1	0	3.6	1	1	1.8	3.6	sig
prot1737	539	0	2	0	0	2	2	2.4	2.4	sig
prot1738	295	1	0	0	0	1	1	0	0	ns
prot1739	224	1	0	2	4	0	3	0	4	ns
prot1740	2292	0	1	5.4	0	0	0	0	0	ns
prot1741	170	2	5	7.2	9.6	2	1	3.6	4.8	ns
prot1742	134	5	2	3	9	0	1	12	18	ns
prot1743	255	0	1	4	2	0	4	2	0	ns
prot1744	304	4	4	7.2	3.6	3	2	7.2	16.2	sig
prot1745	237	2	3	3.6	3.6	0	5	3.6	8.4	ns
prot1746	105	2	0	3	9	1	4	0	6	ns
prot1747	69	6	2	2	2	3	4	8	4	ns
prot1748	247	0	1	1.8	1.8	4	3	1.8	1.8	ns
prot1749	99	3	2	3.6	2.4	2	7	3.6	3.6	ns
prot1750	116	1	5	6	6	1	0	6	6	ns
prot1751	152	0	1	0	0	1	2	2	2	ns
prot1752	225	4	1	0	0	3	1	1.8	3.6	ns
prot1753	147	2	4	0	3.6	2	2	2.4	1.2	ns
prot1754	125	0	2	6	9	1	0	3	6	ns
prot1755	90	2	3	2	4	1	2	4	6	ns
prot1756	237	2	0	7.2	3.6	1	1	1.8	3.6	ns
prot1757	66	1	0	1.2	1.2	2	2	1.2	2.4	ns
prot1758	264	4	2	0	9	4	2	18	24	sig
prot1759	137	1	3	2	8	2	2	4	0	ns
prot1760	511	1	0	5.4	5.4	1	1	1.8	1.8	ns
prot1761	141	2	0	2.4	0	2	0	2.4	2.4	ns
prot1762	280	1	1	9	3	2	4	27	6	sig
prot1763	302	1	2	0	0	4	4	4	4	sig
prot1764	74	0	3	1.8	1.8	1	1	3.6	5.4	ns
prot1765	171	0	1	1.2	2.4	4	3	2.4	1.2	ns
prot1766	95	5	4	12	12	3	3	9	6	ns
prot1767	367	0	3	4	2	2	4	2	0	ns
prot1768	144	2	1	0	5.4	3	1	7.2	1.8	ns
prot1769	664	0	2	0	0	12	2	2.4	7.2	sig
prot1770	179	0	2	9	3	1	2	0	6	ns
prot1771	114	1	3	0	2	2	2	14	4	sig
prot1772	161	1	1	3.6	3.6	1	1	1.8	3.6	ns
prot1773	205	2	0	1.2	0	2	2	0	0	ns
prot1774	305	1	1	6	0	1	2	3	3	ns
prot1775	416	2	0	0	2	1	4	2	4	ns
prot1776	397	2	1	1.8	3.6	1	3	1.8	3.6	ns
prot1777	224	0	1	3.6	1.2	1	2	0	2.4	ns
prot1778	314	1	2	6	6	2	3	6	3	ns
prot1779	174	0	0	4	0	2	2	8	8	sig
prot1780	416	0	1	7.2	3.6	1	1	1.8	0	ns
prot1781	131	1	3	0	0	2	3	0	1.2	ns
prot1782	107	1	2	9	6	2	5	6	6	sig
prot1783	163	2	3	2	4	1	0	0	2	ns
prot1784	564	1	3	1.8	3.6	1	1	9	1.8	sig
prot1785	208	2	1	4.8	1.2	0	1	2.4	1.2	ns
prot1786	135	1	0	6	6	1	1	0	3	ns
prot1787	3394	5	4	12	2	1	3	2	8	ns
prot1788	1957	1	0	1.8	3.6	2	2	0	3.6	ns
prot1789	1088	2	3	2.4	2.4	0	3	1.2	0	ns
prot1790	424	1	2	3	6	3	4	9	9	ns
prot1791	1035	2	1	0	0	2	2	8	8	sig
prot1792	926	2	2	3.6	1.8	2	1	1.8	1.8	ns
prot1793	1669	0	0	0	1.2	3	2	1.2	3.6	ns
prot1794	201	3	0	12	9	1	0	15	12	ns
prot1795	539	1	0	0	8	1	1	4	0	ns
prot1796	638	0	1	0	0	1	0	3.6	0	ns
prot1797	225	13	4	7.2	4.8	9	3	2.4	1.2	ns
prot1798	319	3	5	15	15	8	5	3	18	ns
prot1799	520	2	3	4	4	3	5	6	4	ns
prot1800	785	3	3	7.2	7.2	4	2	25.2	3.6	sig
prot1801	629	1	2	1.2	4.8	2	1	2.4	4.8	ns
prot1802	341	2	2	9	12	9	3	27	9	sig
prot1803	412	2	2	0	0	2	2	8	4	ns
prot1804	308	1	1	1.8	5.4	0	1	0	1.8	ns
prot1805	743	0	1	1.2	2.4	0	2	2.4	1.2	ns
prot1806	470	1	1	3	0	2	0	3	3	ns
prot1807	1140	4	1	2	0	2	2	0	0	ns
prot1808	1466	2	2	0	1.8	3	4	3.6	0	ns
prot1809	254	0	1	4.8	2.4	1	1	3.6	3.6	ns
prot1810	257	2	6	6	6	3	1	9	9	ns
prot1811	375	1	1	6	8	4	1	4	4	ns
prot1812	1882	4	0	0	3.6	2	0	7.2	1.8	ns
prot1813	1300	0	2	1.2	4.8	0	0	4.8	1.2	ns
prot1814	444	0	1	6	3	1	3	6	0	ns
prot1815	832	1	1	0	4	2	0	4	2	ns
prot1816	582	1	2	3.6	3.6	0	0	5.4	0	ns
prot1817	280	1	1	1.2	0	0	3	3.6	1.2	ns
prot1818	1244	2	1	0	0	1	1	3	3	ns
prot1819	276	2	2	0	6	2	2	0	0	ns
prot1820	623	1	1	1.8	1.8	1	2	1.8	0	ns
prot1821	450	1	0	0	1.2	1	1	0	1.2	ns
prot1822	247	0	1	0	3	0	1	3	12	ns
prot1823	387	1	2	0	0	0	0	2	0	ns
prot1824	662	0	4	1.8	1.8	0	0	1.8	1.8	ns
prot1825	743	2	0	1.2	1.2	1	2	0	0	ns
prot1826	874	1	1	3	0	0	0	6	0	ns
prot1827	1301	0	0	2	0	1	1	2	0	ns
prot1828	274	2	2	9	3.6	1	1	0	7.2	ns
prot1829	551	2	3	1.2	2.4	1	2	2.4	0	ns
prot1830	447	0	1	9	6	1	0	6	3	ns
prot1831	154	0	3	4	6	3	2	4	8	ns
prot1832	210	2	0	5.4	5.4	4	4	3.6	7.2	sig
prot1833	290	3	0	2.4	1.2	15	15	14.4	10.8	sig
prot1834	220	1	3	3	15	4	5	9	12	ns
prot1835	184	1	2	0	4	0	5	4	8	ns
prot1836	168	1	2	9	1.8	2	1	3.6	1.8	ns
prot1837	102	4	2	3.6	1.2	4	2	1.2	1.2	sig
prot1838	327	3	0	0	9	10	2	12	6	sig
prot1839	962	0	1	2	6	0	2	0	2	ns
prot1840	556	2	4	3.6	1.8	1	3	3.6	1.8	ns
prot1841	374	1	1	1.2	1.2	0	2	4.8	2.4	ns
prot1842	728	0	5	0	6	0	3	6	9	ns
prot1843	243	0	4	4	2	3	3	18	6	sig
prot1844	127	2	2	1.8	1.8	3	1	7.2	5.4	ns
prot1845	519	3	2	3.6	1.2	1	5	3.6	0	ns
prot1846	492	3	3	9	6	1	1	3	3	ns
prot1847	233	4	1	4	6	2	3	6	4	sig
prot1848	287	1	1	1.8	3.6	3	0	5.4	0	ns
prot1849	337	0	1	1.2	2.4	2	1	0	0	ns
prot1850	404	0	0	0	0	1	1	3	3	sig
prot1851	3175	1	0	0	2	0	0	0	4	ns
prot1852	243	0	0	0	1.8	2	1	0	0	ns
prot1853	275	2	1	1.2	2.4	1	1	1.2	0	ns
prot1854	648	3	2	9	0	1	2	6	6	ns
prot1855	172	0	1	2	4	4	0	4	6	ns
prot1856	283	2	2	5.4	3.6	4	3	5.4	0	ns
prot1857	159	3	2	0	0	2	4	3.6	3.6	sig
prot1858	372	2	1	12	9	2	6	24	6	sig
prot1859	174	4	2	4	2	2	2	4	4	sig
prot1860	182	2	1	0	9	3	3	5.4	5.4	sig
prot1861	251	1	1	3.6	4.8	3	0	1.2	3.6	ns
prot1862	1009	4	1	6	6	2	2	6	9	ns
prot1863	233	0	0	0	0	1	0	0	2	ns
prot1864	158	3	3	3.6	3.6	2	2	1.8	3.6	ns
prot1865	200	1	4	0	0	2	2	9.6	2.4	sig
prot1866	292	0	2	6	0	4	1	3	3	ns
prot1867	399	0	2	0	2	0	1	4	6	ns
prot1868	229	1	3	7.2	10.8	1	2	9	0	ns
prot1869	228	1	1	3.6	0	6	9	21.6	3.6	sig
prot1870	445	2	2	3	9	2	2	6	9	ns
prot1871	334	1	1	2	0	1	0	0	4	ns
prot1872	848	0	2	1.8	3.6	1	3	5.4	0	ns
prot1873	151	3	3	3.6	1.2	0	1	2.4	1.2	ns
prot1874	1410	2	3	6	6	2	1	6	3	ns
prot1875	164	2	0	2	4	2	4	8	2	ns
prot1876	114	1	0	5.4	3.6	4	2	1.8	0	ns
prot1877	262	0	2	0	0	1	0	2.4	3.6	ns
prot1878	174	0	4	0	3	1	1	9	0	ns
prot1879	987	1	2	2	0	0	0	6	4	ns
prot1880	170	1	0	9	3.6	2	2	1.8	1.8	ns
prot1881	399	3	2	0	1.2	1	2	4.8	1.2	ns
prot1882	504	2	3	12	3	2	4	3	3	sig
prot1883	359	2	1	0	4	1	1	10	0	ns
prot1884	85	0	1	1.8	0	0	2	3.6	1.8	ns
prot1885	186	0	1	0	7.2	1	1	2.4	4.8	ns
prot1886	231	2	0	3	3	0	1	6	3	ns
prot1887	161	2	1	2	6	2	2	4	8	sig
prot1888	296	3	0	7.2	0	3	3	16.2	10.8	sig
prot1889	362	2	1	1.2	1.2	6	2	2.4	2.4	sig
prot1890	492	1	2	3	0	1	2	3	0	ns
prot1891	240	3	2	0	0	0	0	4	2	ns
prot1892	587	4	3	0	1.8	4	2	5.4	3.6	ns
prot1893	523	1	0	0	1.2	1	1	0	0	ns
prot1894	979	1	1	3	6	1	1	0	9	ns
prot1895	2381	1	1	6	2	0	1	0	0	ns
prot1896	246	0	0	1.8	1.8	0	0	1.8	0	ns
prot1897	309	1	1	1.2	3.6	0	2	2.4	1.2	ns
prot1898	214	0	0	3	0	0	2	3	0	ns
prot1899	659	2	0	0	0	0	3	2	4	ns
prot1900	185	0	1	3.6	3.6	2	1	3.6	1.8	sig
prot1901	201	2	0	1.2	3.6	1	2	1.2	0	ns
prot1902	464	1	0	0	15	2	0	6	6	ns
prot1903	298	1	3	4	8	0	0	4	0	ns
prot1904	502	1	0	0	0	0	0	1.8	0	ns
prot1905	295	2	0	1.2	0	2	4	1.2	1.2	ns
prot1906	1921	0	3	0	0	2	2	12	6	sig
prot1907	900	1	1	0	0	2	0	0	0	ns
prot1908	1567	3	1	1.8	5.4	0	2	1.8	1.8	ns
prot1909	659	1	1	1.2	1.2	2	4	2.4	2.4	sig
prot1910	909	1	0	0	6	0	0	3	0	ns
prot1911	193	0	0	2	0	1	0	0	4	ns
prot1912	431	0	1	3.6	1.8	0	1	0	1.8	ns
prot1913	118	0	0	1.2	0	2	2	2.4	2.4	sig
prot1914	229	3	2	6	15	3	1	6	9	ns
prot1915	232	6	4	0	6	6	3	6	18	sig
prot1916	267	1	1	1.8	1.8	2	1	3.6	5.4	ns
prot1917	266	0	1	3.6	2.4	0	2	3.6	3.6	ns
prot1918	183	4	1	9	3	3	3	18	9	sig
prot1919	909	3	3	6	12	4	2	6	4	sig
prot1920	219	0	2	5.4	3.6	1	1	5.4	1.8	ns
prot1921	141	0	3	3.6	3.6	1	1	3.6	4.8	ns
prot1922	154	2	3	9	3	2	4	24	12	sig
prot1923	243	0	2	0	2	2	2	6	4	sig
prot1924	135	2	3	5.4	3.6	4	4	3.6	3.6	sig
prot1925	315	1	1	2.4	0	2	1	2.4	6	ns
prot1926	517	2	2	0	0	0	1	0	3	ns
prot1927	127	2	1	4	4	1	3	2	0	ns
prot1928	439	1	2	1.8	3.6	1	1	1.8	1.8	ns
prot1929	398	3	2	1.2	1.2	4	2	2.4	2.4	sig
prot1930	462	2	0	0	3	0	1	0	0	ns
prot1931	202	1	0	0	2	4	2	4	4	sig
prot1932	114	0	2	0	0	3	2	0	3.6	ns
prot1933	137	1	1	2.4	0	1	1	1.2	1.2	ns
prot1934	124	2	0	9	3	1	1	0	0	ns
prot1935	641	1	0	4	0	2	2	4	12	sig
prot1936	415	0	0	1.8	5.4	6	3	5.4	5.4	sig
prot1937	448	0	0	0	1.2	1	2	1.2	0	ns
prot1938	572	2	2	0	0	1	0	0	15	ns
prot1939	819	1	0	2	2	3	3	6	6	sig
prot1940	365	0	1	1.8	0	2	2	3.6	3.6	sig
prot1941	600	3	0	2.4	0	0	0	1.2	0	ns
prot1942	692	1	0	3	6	1	1	3	3	sig
prot1943	244	1	0	2	0	2	1	4	2	ns
prot1944	203	1	2	1.8	1.8	2	0	7.2	1.8	ns
prot1945	383	0	1	2.4	0	3	0	1.2	2.4	ns
prot1946	208	0	2	3	0	1	0	9	0	ns
prot1947	292	2	0	4	2	3	3	2	4	ns
prot1948	288	4	1	7.2	1.8	2	1	1.8	0	ns
prot1949	111	0	2	2.4	2.4	0	0	0	3.6	ns
prot1950	309	2	0	3	3	0	0	9	0	ns
prot1951	555	1	3	2	8	0	0	0	4	ns
prot1952	719	1	0	0	1.8	0	3	5.4	3.6	ns
prot1953	548	2	1	1.2	0	1	1	1.2	1.2	ns
prot1954	209	1	1	0	3	0	2	3	3	ns
prot1955	561	2	0	4	2	0	1	2	8	ns
prot1956	575	1	0	0	5.4	0	0	1.8	1.8	ns
prot1957	193	0	2	0	2.4	2	2	7.2	3.6	sig
prot1958	476	1	4	6	0	2	0	0	3	ns
prot1959	426	0	0	0	4	1	0	2	2	ns
prot1960	210	0	1	1.8	3.6	2	2	3.6	3.6	sig
prot1961	167	1	3	0	1.2	0	0	2.4	0	ns
prot1962	255	1	1	0	6	2	0	3	12	ns
prot1963	259	2	1	2	2	0	0	4	0	ns
prot1964	828	0	1	0	0	0	0	1.8	1.8	ns
prot1965	491	3	1	0	2.4	1	1	1.2	1.2	sig
prot1966	116	2	0	6	3	2	1	0	3	ns
prot1967	392	0	0	0	2	1	1	0	0	ns
prot1968	278	2	0	0	0	1	0	0	0	ns
prot1969	275	1	0	0	1.2	1	1	1.2	1.2	sig
prot1970	542	0	1	3	0	0	1	0	0	ns
prot1971	303	1	2	4	2	3	3	6	6	sig
prot1972	206	2	2	1.8	0	1	1	1.8	3.6	ns
prot1973	575	0	1	1.2	1.2	1	0	0	0	ns
prot1974	882	2	1	3	0	0	0	3	0	ns
prot1975	503	2	1	0	0	3	2	4	6	sig
prot1976	350	2	1	5.4	3.6	0	0	0	1.8	ns
prot1977	277	1	0	1.2	0	0	1	0	1.2	ns
prot1978	251	0	1	3	6	3	1	3	0	ns
prot1979	223	2	0	2	4	0	0	0	0	ns
prot1980	109	2	3	1.8	1.8	2	2	3.6	0	ns
prot1981	1093	3	2	2.4	0	1	0	2.4	1.2	ns
prot1982	123	2	1	3	6	4	1	0	6	ns
prot1983	160	0	1	4	0	1	1	2	2	ns
prot1984	160	3	1	1.8	1.8	8	6	3.6	7.2	sig
prot1985	433	3	0	2.4	2.4	1	1	1.2	0	ns
prot1986	214	2	2	3	0	2	3	6	3	ns
prot1987	114	2	4	4	4	3	2	2	2	ns
prot1988	178	2	2	3.6	0	2	1	5.4	0	ns
prot1989	248	0	1	0	2.4	2	5	2.4	2.4	sig
prot1990	49	2	1	6	6	3	3	6	3	ns
prot1991	86	1	1	0	4	1	1	4	0	ns
prot1992	335	2	1	0	1.8	0	1	1.8	1.8	ns
prot1993	171	2	0	2.4	2.4	2	2	2.4	1.2	ns
prot1994	214	1	2	12	6	0	0	9	9	ns
prot1995	108	2	0	8	8	0	1	0	2	ns
prot1996	115	1	2	1.8	1.8	1	3	0	0	ns
prot1997	96	1	2	3.6	2.4	1	0	0	3.6	ns
prot1998	82	0	3	9	3	1	1	6	3	ns
prot1999	365	1	1	0	2	2	4	8	4	sig
[truncated: 1,549 more rows]
