# Supplementary material for: Protein complex-based analysis is resistant to the obfuscating consequences of batch effects --- a case study in clinical proteomics
Source: BMC Genomics. 2017 Mar 14;18(Suppl 2):142. doi: 10.1186/s12864-017-3490-3 (PMC5374662; doi:10.1186/s12864-017-3490-3)
Supplement: Supplementary file 2 — Simulated data D2.2H. (ZIP 3730 kb) [file 12864_2017_3490_MOESM2_ESM.zip › D2.2.312.txt]

protLen	X0	X0.1	X0.2	X0.3	X1	X1.1	X1.2	X1.3	sig
prot1	1338	861	908	1312.5	1327.5	882	871	1342.5	1360.5	ns
prot2	2199	35	34	37.2	43.2	32	29	33.6	42	ns
prot3	1538	27	36	70.2	64.8	62	54	82.8	133.2	sig
prot4	2319	23	28	50	34	20	18	38	38	ns
prot5	1392	46	51	64.5	85.5	129	138	193.5	189	sig
prot6	1985	33	28	33.6	60	34	28	36	45.6	ns
prot7	1262	47	46	95.4	113.4	52	56	81	108	ns
prot8	3862	18	26	38	34	16	18	30	22	ns
prot9	1295	43	40	69	69	43	54	58.5	70.5	ns
prot10	4287	7	9	18	10.8	14	8	10.8	12	ns
prot11	1277	36	39	81	57.6	50	45	84.6	68.4	ns
prot12	3587	7	8	24	18	14	15	18	18	sig
prot13	774	72	86	126	100.5	114	89	147	123	sig
prot14	1960	6	1	4.8	6	7	4	6	1.2	ns
prot15	858	65	58	104.4	102.6	60	66	118.8	120.6	ns
prot16	693	75	78	136	190	69	76	150	172	ns
prot17	748	40	77	96	99	73	73	93	114	sig
prot18	875	36	49	38.4	55.2	62	66	63.6	74.4	sig
prot19	1755	15	12	23.4	21.6	15	14	25.2	23.4	ns
prot20	839	36	44	60	60	46	33	66	76	ns
prot21	857	32	30	42	43.5	23	34	39	54	ns
prot22	1248	18	20	31.2	32.4	23	34	36	32.4	ns
prot23	1308	16	18	37.8	45	16	16	27	39.6	ns
prot24	1260	22	13	26	20	18	14	36	32	ns
prot25	1487	9	5	13.5	10.5	4	3	4.5	16.5	ns
prot26	477	84	82	104.4	114	115	86	91.2	92.4	ns
prot27	1324	23	29	46.8	55.8	31	36	32.4	41.4	ns
prot28	997	24	20	44	36	19	16	40	46	ns
prot29	623	111	116	145.5	123	176	174	249	258	sig
prot30	657	99	104	122.4	132	102	91	121.2	115.2	ns
prot31	1735	17	8	10.8	18	16	18	19.8	23.4	ns
prot32	904	10	11	22	20	10	16	18	12	ns
prot33	446	198	196	247.5	297	205	195	315	256.5	ns
prot34	262	194	174	202.8	241.2	186	195	220.8	217.2	ns
prot35	682	116	108	199.8	196.2	98	124	165.6	208.8	ns
prot36	742	60	45	90	98	63	75	148	184	sig
prot37	630	41	41	52.5	64.5	46	54	84	81	sig
prot38	672	34	37	32.4	24	54	54	67.2	60	sig
prot39	1056	24	31	46.8	48.6	47	29	45	55.8	sig
prot40	1098	9	21	46	32	25	17	36	30	ns
prot41	1192	12	14	7.5	27	17	11	18	15	ns
prot42	1888	17	11	12	20.4	15	14	20.4	14.4	ns
prot43	500	170	163	302.4	275.4	300	304	637.2	568.8	sig
prot44	610	47	54	102	128	68	45	80	102	ns
prot45	543	30	39	55.5	42	39	32	51	42	ns
prot46	685	27	34	26.4	30	33	28	33.6	37.2	ns
prot47	546	24	40	41.4	39.6	26	23	57.6	46.8	ns
prot48	1311	10	12	28	18	15	15	22	20	ns
prot49	1047	13	14	16.5	18	10	11	9	16.5	ns
prot50	491	129	137	171.6	156	124	141	154.8	141.6	ns
prot51	654	76	73	118.8	165.6	89	88	136.8	153	ns
prot52	639	53	73	110	120	60	61	124	110	ns
prot53	740	51	56	81	82.5	56	46	61.5	70.5	ns
prot54	1143	17	18	31.2	21.6	23	22	22.8	19.2	sig
prot55	966	13	22	30.6	28.8	20	14	43.2	21.6	ns
prot56	1042	12	16	20	30	9	9	30	18	ns
prot57	2166	9	6	10.5	13.5	5	6	10.5	12	ns
prot58	443	36	30	33.6	51.6	25	30	46.8	38.4	ns
prot59	589	29	25	45	46.8	105	72	140.4	135	sig
prot60	740	21	23	46	44	23	23	46	36	ns
prot61	532	16	13	31.5	31.5	32	22	57	67.5	sig
prot62	740	12	10	12	15.6	8	13	10.8	21.6	ns
prot63	727	9	9	19.8	19.8	11	11	25.2	28.8	ns
prot64	1585	6	6	18	8	9	10	6	26	ns
prot65	479	235	215	358.5	348	225	240	322.5	388.5	ns
prot66	364	155	161	222	169.2	146	139	158.4	169.2	ns
prot67	433	175	143	259.2	280.8	177	188	320.4	243	ns
prot68	346	140	128	290	292	143	133	276	330	ns
prot69	545	108	111	154.5	147	99	91	121.5	117	ns
prot70	472	63	63	92.4	58.8	66	96	82.8	99.6	ns
prot71	478	45	38	82.8	109.8	51	56	79.2	64.8	ns
prot72	413	53	50	98	104	42	52	92	114	ns
prot73	496	35	40	48	57	36	42	76.5	84	ns
prot74	630	41	27	45.6	52.8	31	39	42	36	ns
prot75	544	22	24	43.2	50.4	38	19	32.4	43.2	ns
prot76	880	12	12	34	18	20	8	36	28	sig
prot77	684	10	12	4.5	19.5	9	7	18	16.5	ns
prot78	988	14	10	10.8	9.6	12	10	16.8	15.6	ns
prot79	430	74	82	118.8	133.2	72	50	118.8	109.8	ns
prot80	707	25	29	66	48	27	28	38	70	ns
prot81	418	21	26	36	33	28	31	36	30	ns
prot82	820	13	13	21.6	21.6	15	11	19.2	14.4	ns
prot83	1450	13	10	19.8	18	11	12	21.6	18	ns
prot84	500	67	78	158	156	133	124	224	244	sig
prot85	451	52	61	69	84	90	110	135	132	sig
prot86	757	25	26	26.4	43.2	30	28	34.8	37.2	ns
prot87	539	29	28	46.8	41.4	75	63	124.2	135	sig
prot88	455	11	14	44	32	72	57	72	108	sig
prot89	646	18	17	21	27	14	13	30	16.5	ns
prot90	533	5	9	10.8	9.6	4	8	10.8	13.2	ns
prot91	1101	4	9	12.6	18	3	6	5.4	16.2	ns
prot92	375	181	151	344	334	172	184	320	324	ns
prot93	477	91	103	187.5	172.5	118	113	151.5	166.5	ns
prot94	440	76	72	74.4	76.8	70	68	85.2	90	ns
prot95	445	70	59	108	113.4	65	76	109.8	117	ns
prot96	373	43	47	106	100	48	73	126	108	ns
prot97	606	35	32	39	28.5	30	32	37.5	52.5	ns
prot98	343	23	17	21.6	30	18	24	26.4	27.6	sig
prot99	403	21	17	39.6	36	21	18	45	46.8	ns
prot100	591	22	20	26	26	22	32	46	38	sig
prot101	641	7	10	18	12	14	5	10.5	21	ns
prot102	583	9	16	15.6	8.4	15	7	16.8	16.8	ns
prot103	544	6	16	16.2	19.8	8	10	10.8	16.2	ns
prot104	2137	4	8	16	14	20	16	20	24	sig
prot105	375	46	51	49.5	54	34	47	45	49.5	ns
prot106	454	36	42	51.6	40.8	41	32	34.8	44.4	ns
prot107	472	27	30	68.4	79.2	39	27	54	54	ns
prot108	517	31	28	64	56	32	32	60	58	ns
prot109	464	26	26	30	34.5	23	20	49.5	55.5	ns
prot110	637	23	25	25.2	22.8	27	33	21.6	38.4	sig
prot111	423	27	24	37.8	37.8	19	17	41.4	34.2	ns
prot112	414	11	10	34	22	9	14	26	28	ns
prot113	898	15	14	28.5	16.5	12	14	22.5	28.5	ns
prot114	498	14	10	19.2	12	12	9	14.4	14.4	ns
prot115	580	24	16	27	25.2	14	4	18	39.6	ns
prot116	448	7	9	12	10	10	13	28	12	ns
prot117	569	9	5	18	12	8	8	15	6	ns
prot118	1032	6	1	12	2.4	6	9	4.8	1.2	ns
prot119	357	87	100	176.4	199.8	155	167	266.4	239.4	sig
prot120	231	57	63	126	114	59	64	114	124	ns
prot121	372	49	54	57	42	77	92	118.5	148.5	sig
prot122	375	45	41	39.6	44.4	51	60	68.4	60	ns
prot123	507	51	42	77.4	79.2	76	86	129.6	109.8	sig
prot124	411	35	24	78	68	33	35	70	52	ns
prot125	374	22	22	28.5	37.5	22	23	27	19.5	ns
prot126	827	18	17	15.6	15.6	51	51	82.8	32.4	sig
prot127	774	12	11	19.8	27	9	21	19.8	14.4	ns
prot128	576	12	6	12	6	6	6	12	8	ns
prot129	413	18	12	36	19.5	9	8	7.5	12	ns
prot130	569	14	18	13.2	15.6	8	11	8.4	15.6	ns
prot131	590	15	6	19.8	19.8	8	13	10.8	7.2	ns
prot132	774	8	7	8	14	12	21	12	24	sig
prot133	1023	4	6	7.5	7.5	8	6	19.5	15	ns
prot134	803	7	3	7.2	3.6	4	3	1.2	2.4	ns
prot135	242	71	49	106.2	95.4	65	69	90	106.2	ns
prot136	439	73	58	142	138	54	67	118	136	ns
prot137	318	46	57	88.5	112.5	58	50	90	85.5	ns
prot138	278	55	51	70.8	58.8	58	48	76.8	75.6	ns
prot139	309	47	45	75.6	72	74	72	234	169.2	sig
prot140	568	33	27	66	58	21	32	54	62	ns
prot141	316	26	32	54	54	28	40	69	45	ns
prot142	283	22	34	31.2	45.6	36	32	60	43.2	sig
prot143	608	25	31	45	37.8	32	26	52.2	28.8	ns
prot144	673	20	17	36	32	25	23	42	44	ns
prot145	414	13	16	24	25.5	28	18	28.5	31.5	ns
prot146	707	19	21	24	24	12	20	22.8	16.8	ns
prot147	406	9	13	27	28.8	17	12	32.4	27	ns
prot148	510	13	18	28	24	17	16	28	26	ns
prot149	500	15	5	6	25.5	72	57	58.5	49.5	sig
prot150	350	13	8	12	13.2	6	8	12	12	ns
prot151	683	21	13	25.2	27	15	13	36	14.4	ns
prot152	569	7	10	22	18	15	12	18	18	ns
prot153	450	8	13	15	9	7	8	13.5	15	ns
prot154	399	9	7	18	6	11	12	6	15.6	ns
prot155	713	7	7	14.4	25.2	8	14	10.8	21.6	sig
prot156	564	14	10	14	14	9	12	26	26	ns
prot157	1149	8	3	12	10.5	10	4	7.5	7.5	ns
prot158	721	4	8	6	4.8	3	6	3.6	4.8	ns
prot159	260	191	186	329.4	333	207	220	367.2	318.6	ns
prot160	372	145	158	316	298	137	145	252	276	ns
prot161	297	99	105	139.5	129	113	78	117	132	ns
prot162	276	52	45	62.4	75.6	42	40	49.2	57.6	ns
prot163	480	26	28	57.6	63	29	32	43.2	72	ns
prot164	299	43	42	66	66	32	25	60	54	ns
prot165	317	36	34	45	34.5	30	31	40.5	40.5	ns
prot166	437	14	23	34.8	32.4	24	24	30	36	ns
prot167	537	16	19	54	28.8	34	20	50.4	72	sig
prot168	228	15	19	36	46	28	19	36	38	ns
prot169	289	15	14	19.5	27	24	19	30	34.5	ns
prot170	341	14	15	32.4	24	20	19	26.4	25.2	ns
prot171	445	14	18	25.2	30.6	18	19	27	21.6	ns
prot172	458	10	15	26	18	14	14	44	26	ns
prot173	450	11	8	12	10.5	12	10	25.5	9	ns
prot174	588	11	14	18	8.4	16	14	18	13.2	ns
prot175	761	12	16	19.8	21.6	25	22	55.8	36	sig
prot176	519	7	6	8	12	9	9	28	14	ns
prot177	1216	8	7	21	21	8	11	13.5	12	ns
prot178	605	12	6	16.8	13.2	9	7	12	12	ns
prot179	748	9	11	18	25.2	9	11	12.6	16.2	ns
prot180	460	7	8	14	18	8	6	24	32	ns
prot181	645	11	12	15	18	8	9	9	13.5	ns
prot182	528	8	4	6	6	6	4	9.6	10.8	ns
prot183	958	5	8	10.8	9	6	5	10.8	7.2	ns
prot184	4213	1	1	2	4	1	3	10	8	ns
prot185	1921	4	2	7.5	6	5	4	1.5	10.5	ns
prot186	333	159	122	174	170.4	147	130	169.2	164.4	ns
prot187	229	107	91	178.2	153	288	300	534.6	594	sig
prot188	413	43	50	96	86	106	86	244	152	sig
prot189	437	41	34	75	48	55	34	52.5	60	ns
prot190	459	26	24	44.4	30	74	70	60	81.6	sig
prot191	170	30	35	59.4	61.2	34	33	55.8	46.8	ns
prot192	200	32	29	98	70	30	40	78	72	ns
prot193	396	23	34	33	40.5	38	47	46.5	55.5	sig
prot194	219	22	17	18	22.8	31	13	22.8	39.6	ns
prot195	509	23	12	36	39.6	14	30	34.2	36	ns
prot196	255	20	17	24	66	26	21	54	42	ns
prot197	343	10	14	22.5	27	16	11	27	24	ns
prot198	453	18	19	20.4	22.8	23	16	16.8	19.2	ns
prot199	418	13	17	19.8	16.2	20	26	14.4	23.4	ns
prot200	506	15	10	34	22	10	17	16	30	ns
prot201	545	21	14	22.5	21	24	14	13.5	16.5	ns
prot202	406	16	14	18	14.4	30	33	79.2	57.6	sig
prot203	586	15	13	36	14.4	12	11	12.6	16.2	ns
prot204	570	8	10	20	26	7	13	22	26	ns
prot205	868	12	10	10.5	12	6	7	7.5	15	ns
prot206	508	7	5	7.2	9.6	2	10	8.4	7.2	sig
prot207	715	8	8	12.6	16.2	6	9	1.8	9	ns
prot208	622	13	12	12	28	11	11	24	12	ns
prot209	463	4	5	9	10.5	10	8	4.5	12	ns
prot210	756	8	8	8.4	7.2	7	9	4.8	13.2	ns
prot211	520	6	7	12.6	10.8	7	2	10.8	14.4	ns
prot212	858	4	3	12	12	4	6	6	14	ns
prot213	463	5	6	4.5	6	10	7	7.5	9	ns
prot214	248	83	83	90	104.4	84	88	103.2	82.8	ns
prot215	386	38	65	91.8	97.2	64	58	136.8	102.6	ns
prot216	252	46	46	102	96	51	65	110	96	ns
prot217	271	46	58	75	58.5	42	39	70.5	78	ns
prot218	367	51	35	51.6	43.2	40	47	60	58.8	ns
prot219	335	46	32	79.2	72	50	31	77.4	73.8	ns
prot220	600	35	44	56	68	68	63	90	136	sig
prot221	232	30	36	64.5	52.5	28	30	82.5	64.5	ns
prot222	273	45	51	55.2	43.2	35	45	45.6	56.4	ns
prot223	243	34	39	50.4	70.2	38	30	39.6	57.6	ns
prot224	223	26	14	36	72	27	24	66	64	ns
prot225	250	27	27	46.5	43.5	24	21	45	45	ns
prot226	223	23	27	31.2	37.2	22	32	37.2	27.6	ns
prot227	289	28	22	39.6	57.6	17	22	57.6	45	ns
prot228	378	27	26	34	44	26	17	50	60	ns
prot229	410	20	23	36	33	15	13	36	16.5	ns
prot230	389	15	31	27.6	24	33	23	22.8	21.6	ns
prot231	610	22	17	36	36	17	15	34.2	18	ns
prot232	243	13	15	36	50	14	32	40	76	sig
prot233	397	19	12	16.5	21	11	10	9	19.5	ns
prot234	229	6	6	16.8	16.8	13	14	13.2	13.2	ns
prot235	321	12	10	27	21.6	26	22	46.8	36	sig
prot236	447	17	6	24	30	6	12	18	16	ns
prot237	272	12	18	15	7.5	10	9	7.5	13.5	ns
prot238	645	4	13	12	25.2	7	11	20.4	19.2	ns
prot239	709	5	3	10.8	12.6	3	3	9	12.6	ns
prot240	513	12	8	10	14	13	10	18	12	ns
prot241	314	11	11	12	13.5	12	6	13.5	12	ns
prot242	388	5	9	9.6	10.8	5	2	14.4	6	ns
prot243	956	2	4	5.4	5.4	3	2	12.6	3.6	ns
prot244	128	219	230	512	506	446	472	940	948	sig
prot245	197	53	61	99	96	71	62	112.5	117	ns
prot246	334	53	61	55.2	87.6	71	62	86.4	67.2	ns
prot247	175	34	53	100.8	81	46	41	50.4	73.8	ns
prot248	162	61	44	90	84	60	54	124	126	ns
prot249	305	30	36	46.5	33	27	35	51	36	ns
prot250	312	52	47	46.8	52.8	90	102	72	76.8	sig
prot251	300	41	43	64.8	81	32	27	46.8	66.6	ns
prot252	127	52	27	60	66	34	44	84	74	ns
prot253	191	33	37	64.5	60	35	34	43.5	69	ns
prot254	211	35	42	57.6	38.4	29	48	48	54	ns
prot255	199	42	35	66.6	46.8	36	28	68.4	59.4	ns
prot256	266	39	38	72	68	120	114	174	246	sig
prot257	322	18	20	34.5	40.5	20	29	36	33	ns
prot258	313	22	35	34.8	34.8	19	29	30	40.8	ns
prot259	286	17	22	25.2	39.6	24	24	37.8	50.4	ns
prot260	265	17	16	24	24	17	13	28	36	sig
prot261	466	14	22	34.5	30	20	27	21	15	ns
prot262	455	9	19	25.2	25.2	12	17	14.4	18	ns
prot263	185	17	19	30.6	36	66	66	86.4	108	sig
prot264	209	14	14	38	38	69	54	96	66	sig
prot265	433	17	24	22.5	27	14	20	21	25.5	sig
prot266	247	11	17	24	31.2	27	32	26.4	32.4	sig
prot267	331	15	18	30.6	45	38	32	32.4	68.4	sig
prot268	452	12	15	28	36	18	22	52	30	sig
prot269	348	11	13	36	18	9	11	18	13.5	ns
prot270	533	15	12	4.8	15.6	12	7	7.2	10.8	ns
prot271	342	10	9	18	18	12	6	16.2	25.2	ns
prot272	229	8	4	22	20	10	11	18	26	ns
prot273	581	11	10	13.5	13.5	7	11	18	12	ns
prot274	389	5	8	8.4	10.8	6	5	8.4	12	ns
prot275	368	8	6	16.2	14.4	3	10	19.8	14.4	ns
prot276	350	4	11	12	16	6	10	24	18	ns
prot277	502	7	9	13.5	12	6	3	13.5	10.5	ns
prot278	588	7	8	4.8	12	4	8	10.8	7.2	ns
prot279	404	5	9	12.6	9	7	13	14.4	12.6	ns
prot280	281	7	7	10	16	4	4	10	8	ns
prot281	475	4	4	9	9	7	4	7.5	7.5	ns
prot282	264	4	3	12	7.2	3	3	7.2	4.8	ns
prot283	428	7	5	14.4	10.8	9	4	21.6	16.2	sig
prot284	605	5	4	4	8	4	2	6	2	ns
prot285	546	5	7	7.5	10.5	14	9	16.5	16.5	sig
prot286	393	1	6	10.8	13.2	21	18	28.8	32.4	sig
prot287	651	8	7	9	10.8	7	5	10.8	16.2	ns
prot288	386	10	5	12	12	12	20	24	16	sig
prot289	127	166	184	277.5	279	382	444	669	600	sig
prot290	307	142	134	169.2	150	168	153	169.2	164.4	ns
prot291	151	65	73	140.4	120.6	63	53	109.8	126	ns
prot292	246	39	32	68	84	36	44	68	60	ns
prot293	201	19	42	61.5	45	38	38	46.5	49.5	ns
prot294	295	21	29	27.6	36	27	22	39.6	48	ns
prot295	377	36	26	70.2	41.4	27	37	46.8	48.6	ns
prot296	232	33	33	62	88	19	49	58	58	ns
prot297	333	17	22	37.5	27	23	29	39	36	ns
prot298	276	22	23	24	33.6	27	42	54	40.8	sig
prot299	225	20	25	34.2	52.2	29	26	30.6	37.8	ns
prot300	152	20	14	30	34	21	22	40	46	ns
prot301	268	13	22	30	31.5	21	24	37.5	43.5	ns
prot302	261	22	25	24	24	16	19	21.6	25.2	ns
prot303	234	18	16	59.4	34.2	32	40	59.4	59.4	sig
prot304	203	18	16	44	34	21	27	66	54	sig
prot305	277	20	17	40.5	28.5	21	19	31.5	21	ns
prot306	224	15	13	25.2	19.2	36	36	31.2	31.2	sig
prot307	260	16	20	23.4	43.2	14	26	45	32.4	ns
prot308	278	17	20	38	44	17	16	42	20	ns
prot309	420	17	10	25.5	36	48	36	76.5	76.5	sig
prot310	424	19	12	19.2	14.4	16	14	15.6	18	ns
prot311	219	12	11	21.6	19.8	25	23	23.4	27	ns
prot312	277	15	14	14	44	7	13	22	22	ns
prot313	279	7	16	19.5	15	12	9	3	18	ns
prot314	558	20	7	12	13.2	16	16	21.6	26.4	ns
prot315	822	6	8	14.4	10.8	21	18	18	18	sig
prot316	423	20	8	12	26	11	10	18	26	ns
prot317	301	5	11	7.5	10.5	11	16	24	27	sig
prot318	477	18	15	9.6	6	11	12	9.6	13.2	ns
prot319	354	11	10	21.6	10.8	13	10	16.2	25.2	ns
prot320	538	8	8	18	20	7	5	22	10	ns
prot321	330	9	2	18	10.5	7	14	7.5	16.5	ns
prot322	345	8	9	10.8	2.4	10	7	6	4.8	ns
prot323	290	4	6	9	5.4	7	5	9	5.4	ns
prot324	587	4	6	16	12	6	3	14	16	ns
prot325	416	4	3	10.5	21	5	10	12	7.5	ns
prot326	806	12	7	14.4	13.2	11	7	9.6	8.4	ns
prot327	243	8	13	16.2	16.2	11	13	30.6	25.2	ns
prot328	674	9	8	18	10	13	13	28	22	sig
prot329	297	6	8	18	1.5	9	9	16.5	18	ns
prot330	558	6	10	16.8	4.8	4	9	3.6	13.2	ns
prot331	340	3	3	12.6	3.6	6	6	1.8	12.6	sig
prot332	546	7	9	10	12	2	6	12	12	ns
prot333	193	3	3	3	13.5	3	4	12	13.5	ns
prot334	641	8	1	1.2	6	5	8	6	7.2	ns
prot335	452	7	7	9	3.6	6	6	3.6	16.2	ns
prot336	481	5	1	8	10	6	3	16	6	ns
prot337	355	6	9	6	3	5	6	6	7.5	sig
prot338	530	3	5	8.4	9.6	8	1	8.4	6	ns
prot339	374	6	5	7.2	7.2	2	0	5.4	10.8	ns
prot340	253	10	2	12	4	3	4	14	2	ns
prot341	442	3	6	4.5	7.5	4	2	9	6	ns
prot342	861	5	6	9.6	3.6	7	6	4.8	3.6	ns
prot343	413	6	4	9	7.2	3	4	5.4	1.8	ns
prot344	648	2	4	0	0	2	4	12	14	ns
prot345	719	5	5	4.5	13.5	3	5	9	9	ns
prot346	786	5	2	4.8	6	3	7	9.6	6	ns
prot347	596	2	4	5.4	5.4	6	8	12.6	5.4	ns
prot348	777	2	7	2	4	5	2	6	12	ns
prot349	798	2	1	7.5	1.5	6	3	22.5	9	sig
prot350	141	206	201	278.4	246	226	191	238.8	250.8	ns
prot351	221	143	144	264.6	297	143	146	289.8	268.2	ns
prot352	283	65	66	108	136	46	74	156	144	ns
prot353	246	63	62	91.5	93	53	75	81	63	ns
prot354	212	40	36	57.6	62.4	54	38	64.8	52.8	ns
prot355	219	29	37	43.2	59.4	41	36	70.2	68.4	ns
prot356	448	24	37	84	76	38	40	80	64	ns
prot357	351	32	34	67.5	52.5	31	40	46.5	51	ns
prot358	161	29	28	38.4	46.8	67	59	67.2	86.4	sig
prot359	178	29	31	54	54	27	17	55.8	50.4	ns
prot360	178	30	24	50	42	20	24	42	44	ns
prot361	250	19	23	36	36	52	22	58.5	39	sig
prot362	238	18	17	24	30	20	13	28.8	16.8	ns
prot363	261	20	26	41.4	41.4	75	72	129.6	129.6	sig
prot364	194	25	22	38	30	27	32	66	66	sig
prot365	234	25	24	33	39	18	31	22.5	28.5	ns
prot366	337	16	23	22.8	21.6	16	25	16.8	24	ns
prot367	296	13	12	32.4	36	36	66	86.4	97.2	sig
prot368	248	19	23	18	50	18	16	52	34	sig
prot369	311	13	13	25.5	22.5	11	19	21	28.5	ns
prot370	224	12	12	21.6	13.2	21	24	38.4	21.6	sig
prot371	279	11	15	19.8	41.4	12	10	18	25.2	ns
prot372	471	17	18	34	46	19	16	32	34	ns
prot373	218	9	13	12	16.5	33	21	40.5	58.5	sig
prot374	249	16	21	10.8	15.6	18	9	20.4	22.8	ns
prot375	312	8	20	25.2	25.2	32	34	61.2	72	sig
prot376	402	11	16	24	48	16	15	26	18	ns
prot377	196	7	18	15	15	24	14	33	39	sig
prot378	285	14	12	14.4	16.8	14	16	10.8	12	ns
prot379	292	10	10	18	36	13	11	25.2	23.4	ns
prot380	227	16	12	22	22	11	8	12	16	ns
prot381	322	4	14	21	12	12	20	18	19.5	ns
prot382	449	7	14	20.4	13.2	7	9	20.4	10.8	ns
prot383	373	16	8	18	23.4	8	12	14.4	18	ns
prot384	239	6	11	18	18	7	10	20	24	ns
prot385	235	6	11	19.5	18	5	6	15	7.5	ns
prot386	267	7	8	13.2	9.6	10	11	8.4	8.4	ns
prot387	262	11	5	21.6	5.4	7	10	9	16.2	ns
prot388	241	13	4	16	16	42	24	42	54	sig
prot389	315	12	5	7.5	10.5	13	6	7.5	9	ns
prot390	997	10	8	9.6	7.2	5	4	6	8.4	ns
prot391	392	8	3	12.6	7.2	30	15	64.8	27	sig
prot392	558	10	12	16	14	8	4	14	16	ns
prot393	468	8	7	18	7.5	7	6	4.5	7.5	ns
prot394	253	8	8	6	8.4	5	6	12	8.4	ns
prot395	248	7	5	18	10.8	11	4	23.4	19.8	sig
prot396	527	12	7	8	10	9	6	12	22	ns
prot397	432	6	3	4.5	9	12	7	9	9	sig
prot398	455	3	11	4.8	9.6	4	2	12	8.4	ns
prot399	529	1	5	5.4	9	7	2	7.2	7.2	ns
prot400	375	5	9	10	18	7	5	6	8	ns
prot401	287	3	7	12	13.5	6	5	1.5	9	sig
prot402	332	1	3	7.2	6	6	4	3.6	2.4	ns
prot403	541	6	3	12.6	5.4	6	7	10.8	10.8	ns
prot404	280	3	2	18	10	6	5	22	18	ns
prot405	458	10	16	9	9	7	8	9	12	ns
prot406	291	6	11	3.6	2.4	6	3	3.6	4.8	ns
prot407	548	3	8	12.6	10.8	8	6	9	12.6	ns
prot408	292	4	5	16	16	9	5	14	14	sig
prot409	559	4	9	9	7.5	4	3	6	3	ns
prot410	859	3	2	6	6	2	2	8.4	8.4	ns
prot411	484	5	0	1.8	9	3	1	9	16.2	ns
prot412	117	141	146	264	260	139	137	264	302	ns
prot413	182	160	141	168	207	247	193	354	370.5	sig
prot414	226	108	101	127.2	112.8	119	111	138	110.4	ns
prot415	179	71	80	135	145.8	80	64	144	147.6	ns
prot416	129	66	48	108	140	128	132	268	296	sig
prot417	222	51	51	63	64.5	53	46	73.5	87	ns
prot418	353	29	26	46.8	48	34	39	39.6	50.4	ns
prot419	157	52	31	77.4	43.2	37	37	54	68.4	ns
prot420	376	26	32	38	50	50	62	96	136	sig
prot421	429	29	16	40.5	58.5	46	29	21	37.5	ns
prot422	182	24	23	27.6	19.2	24	24	30	36	ns
prot423	187	22	17	21.6	46.8	19	20	41.4	37.8	ns
prot424	206	11	24	42	46	37	36	50	50	sig
prot425	319	18	20	31.5	34.5	21	22	37.5	33	ns
prot426	533	24	27	31.2	30	50	29	43.2	40.8	sig
prot427	182	23	22	25.2	25.2	17	9	41.4	37.8	ns
prot428	260	20	21	18	50	22	20	42	44	ns
prot429	181	16	18	31.5	31.5	24	8	13.5	24	ns
prot430	246	6	12	14.4	19.2	16	8	21.6	15.6	sig
prot431	156	9	19	36	34.2	18	13	19.8	27	ns
prot432	213	12	17	26	16	12	17	32	30	ns
prot433	295	7	10	16.5	13.5	9	9	27	19.5	ns
prot434	610	10	18	18	20.4	21	24	26.4	28.8	sig
prot435	152	12	7	25.2	32.4	22	30	64.8	27	sig
prot436	470	18	16	28	22	10	5	24	36	ns
prot437	278	11	14	24	25.5	10	13	12	12	ns
prot438	250	14	10	8.4	13.2	10	12	15.6	12	ns
prot439	265	13	13	25.2	32.4	12	15	18	21.6	ns
prot440	327	10	7	24	24	12	10	10	10	ns
prot441	577	14	10	16.5	19.5	8	3	13.5	10.5	ns
prot442	236	5	7	12	9.6	18	9	27.6	19.2	sig
prot443	347	10	6	21.6	12.6	13	10	23.4	32.4	ns
prot444	177	13	17	24	30	19	11	20	16	ns
prot445	261	13	7	19.5	19.5	7	7	18	13.5	ns
prot446	357	7	12	6	9.6	8	12	10.8	7.2	ns
prot447	379	15	12	18	21.6	13	9	28.8	21.6	ns
prot448	172	10	10	16	24	7	8	18	14	ns
prot449	161	12	5	3	18	10	7	9	12	ns
prot450	466	6	8	13.2	7.2	10	10	12	13.2	ns
prot451	165	7	10	16.2	21.6	13	8	9	14.4	ns
prot452	245	2	2	14	16	8	2	14	8	ns
prot453	222	1	8	13.5	18	13	11	15	18	ns
prot454	428	9	10	13.2	8.4	24	21	25.2	39.6	sig
prot455	227	7	12	7.2	10.8	6	7	10.8	16.2	ns
prot456	420	5	5	10	10	6	7	10	12	ns
prot457	171	12	10	6	15	7	6	12	12	ns
prot458	307	10	7	12	7.2	8	4	8.4	2.4	ns
prot459	230	5	5	10.8	7.2	7	7	9	10.8	ns
prot460	343	7	6	2	10	9	6	16	20	ns
prot461	441	8	7	9	6	12	8	18	22.5	sig
prot462	415	9	3	8.4	6	4	4	3.6	6	ns
prot463	270	5	4	3.6	9	16	12	14.4	14.4	sig
prot464	711	3	4	12	10	6	8	4	6	ns
prot465	321	6	3	0	13.5	7	9	7.5	7.5	ns
prot466	238	6	4	10.8	13.2	5	8	7.2	9.6	ns
prot467	320	5	4	12.6	12.6	8	5	14.4	10.8	ns
prot468	274	12	9	12	22	21	24	24	30	sig
prot469	364	5	5	16.5	15	4	12	18	15	sig
prot470	361	3	3	13.2	13.2	5	2	13.2	13.2	ns
prot471	262	3	4	12.6	12.6	4	9	19.8	9	ns
prot472	513	4	7	14	8	4	5	10	18	ns
prot473	569	2	2	15	4.5	5	2	7.5	1.5	ns
prot474	387	5	2	7.2	7.2	5	1	3.6	2.4	ns
prot475	447	2	7	5.4	5.4	5	6	7.2	3.6	ns
prot476	378	3	2	10	20	1	2	16	4	ns
prot477	251	4	5	4.5	0	8	6	9	6	sig
prot478	468	2	2	6	0	11	7	4.8	4.8	sig
prot479	544	6	1	7.2	7.2	5	6	7.2	10.8	ns
prot480	244	3	1	10	14	7	6	8	4	ns
prot481	327	2	2	0	3	7	2	13.5	10.5	sig
prot482	494	4	4	0	1.2	3	2	1.2	4.8	ns
prot483	192	161	201	360	298.8	201	170	340.2	295.2	ns
prot484	243	104	136	238	266	121	124	256	240	ns
prot485	149	50	53	69	66	48	41	81	58.5	ns
prot486	236	45	48	49.2	42	50	44	64.8	64.8	sig
prot487	134	45	36	70.2	57.6	24	27	59.4	43.2	ns
prot488	103	40	47	58	62	52	33	82	68	ns
prot489	103	30	29	55.5	52.5	74	74	102	132	sig
prot490	103	33	34	51.6	38.4	34	31	43.2	45.6	ns
prot491	271	42	36	59.4	73.8	32	31	70.2	61.2	ns
prot492	257	28	37	62	32	25	22	46	44	ns
prot493	174	10	16	24	25.5	17	17	21	21	ns
prot494	165	33	30	38.4	34.8	24	30	28.8	33.6	ns
prot495	251	25	20	21.6	46.8	21	18	46.8	52.2	ns
prot496	265	20	18	48	36	15	15	40	28	ns
prot497	193	23	27	37.5	28.5	20	21	39	33	ns
prot498	137	25	25	22.8	16.8	26	22	25.2	12	ns
prot499	149	27	23	50.4	27	45	29	73.8	73.8	sig
prot500	291	20	18	48	40	19	20	58	52	ns
prot501	227	22	17	30	24	12	16	31.5	24	ns
prot502	198	18	18	22.8	37.2	32	38	37.2	21.6	sig
prot503	194	17	27	30.6	27	22	25	39.6	45	ns
prot504	234	17	22	32	28	16	15	46	40	ns
prot505	247	8	15	24	22.5	15	7	15	18	ns
prot506	145	11	16	27.6	16.8	11	14	30	27.6	ns
prot507	141	18	20	27	30.6	14	11	19.8	34.2	ns
prot508	187	12	10	28	38	16	8	20	20	ns
prot509	165	16	15	19.5	33	15	10	19.5	24	ns
prot510	166	15	23	16.8	13.2	30	22	24	26.4	sig
prot511	225	13	10	21.6	28.8	20	13	30.6	21.6	ns
prot512	239	10	19	30	34	16	18	22	18	ns
prot513	275	15	13	19.5	19.5	12	15	18	19.5	ns
prot514	206	16	16	12	18	10	13	12	10.8	ns
prot515	322	10	10	30.6	32.4	5	14	9	18	ns
prot516	178	21	16	34	30	16	14	46	36	sig
prot517	227	17	16	7.5	18	23	18	40.5	34.5	sig
prot518	237	10	14	14.4	14.4	18	22	28.8	25.2	sig
prot519	254	9	9	28.8	16.2	10	17	21.6	32.4	sig
prot520	208	9	13	12	24	22	22	28	44	sig
prot521	153	12	9	13.5	18	15	12	10.5	27	ns
prot522	244	12	10	13.2	13.2	15	17	21.6	18	ns
prot523	287	5	13	9	12.6	13	15	10.8	19.8	ns
prot524	206	6	7	22	36	7	18	16	18	ns
prot525	244	11	16	16.5	30	14	8	13.5	10.5	ns
prot526	383	9	9	12	12	13	7	10.8	9.6	ns
prot527	184	11	8	18	9	14	9	14.4	23.4	ns
prot528	377	11	9	18	20	11	13	20	6	ns
prot529	355	8	7	15	9	8	5	15	18	ns
prot530	129	8	11	10.8	16.8	8	5	8.4	14.4	sig
prot531	162	9	6	23.4	10.8	13	13	27	9	ns
prot532	184	11	4	18	28	7	8	6	10	ns
prot533	347	5	11	7.5	15	24	16	24	24	sig
prot534	203	4	5	6	4.8	6	4	12	6	ns
prot535	1930	7	3	3.6	9	9	8	9	14.4	ns
prot536	316	7	10	22	14	13	10	6	22	ns
prot537	198	6	10	10.5	9	6	7	6	18	ns
prot538	250	9	8	3.6	6	7	5	4.8	6	ns
prot539	265	9	3	10.8	9	6	6	3.6	10.8	ns
prot540	469	10	7	12	16	8	9	14	34	ns
prot541	563	5	10	4.5	16.5	14	9	19.5	13.5	sig
prot542	290	7	5	7.2	6	16	6	24	7.2	sig
prot543	338	5	5	9	7.2	8	11	10.8	12.6	ns
prot544	449	9	6	16	10	1	7	18	10	ns
prot545	273	5	8	12	7.5	7	7	10.5	6	ns
prot546	412	7	11	4.8	6	20	22	21.6	16.8	sig
prot547	170	9	4	9	5.4	6	6	9	18	ns
prot548	478	10	10	18	2	13	12	8	10	ns
prot549	302	3	8	7.5	7.5	4	3	3	12	ns
prot550	167	5	6	6	4.8	6	7	13.2	9.6	sig
prot551	151	4	6	10.8	12.6	7	2	9	3.6	ns
prot552	816	10	6	14	2	5	8	10	6	ns
prot553	279	7	1	4.5	3	3	3	4.5	0	ns
prot554	320	4	4	4.8	1.2	3	8	7.2	10.8	ns
prot555	351	6	3	1.8	9	5	2	10.8	10.8	sig
prot556	242	8	3	8	8	7	6	8	10	sig
prot557	276	4	5	9	3	1	3	10.5	3	ns
prot558	565	1	9	3.6	6	4	5	9.6	12	ns
prot559	356	2	1	5.4	1.8	5	2	5.4	9	ns
prot560	162	2	2	6	8	5	4	6	10	ns
prot561	155	4	6	7.5	0	3	1	7.5	7.5	ns
prot562	484	1	4	4.8	3.6	2	3	4.8	9.6	ns
prot563	462	5	4	7.2	7.2	2	2	9	3.6	ns
prot564	989	5	4	4	4	10	3	8	8	ns
prot565	353	3	4	4.5	1.5	7	7	10.5	6	ns
prot566	382	5	6	7.2	7.2	2	9	9.6	9.6	ns
prot567	1092	6	3	5.4	10.8	2	6	9	3.6	ns
prot568	158	5	6	2	12	2	9	2	0	ns
prot569	829	5	4	6	4.5	3	2	3	3	ns
prot570	600	0	4	6	4.8	5	3	3.6	1.2	ns
prot571	743	2	2	3.6	1.8	3	4	0	5.4	ns
prot572	271	2	4	2	4	3	2	0	4	ns
prot573	774	2	0	6	7.5	4	2	3	3	ns
prot574	617	1	3	2.4	1.2	1	1	0	2.4	ns
prot575	120	155	156	304.2	300.6	180	174	333	277.2	ns
prot576	257	159	145	304	242	274	292	716	620	sig
prot577	138	126	136	201	208.5	132	146	220.5	220.5	ns
prot578	126	74	90	106.8	97.2	86	87	98.4	97.2	ns
prot579	126	103	81	154.8	153	74	84	178.2	115.2	ns
prot580	126	83	73	170	180	157	113	292	288	sig
prot581	126	71	81	142.5	139.5	93	81	127.5	129	ns
prot582	126	89	84	126	98.4	89	71	104.4	110.4	ns
prot583	126	87	99	160.2	133.2	89	75	171	135	ns
prot584	126	87	84	152	128	134	172	260	348	sig
prot585	433	73	73	139.5	142.5	69	77	120	126	ns
prot586	258	35	42	45.6	43.2	31	43	33.6	46.8	ns
prot587	219	38	20	48.6	54	27	36	41.4	59.4	ns
prot588	274	28	24	46	50	30	25	86	64	ns
prot589	211	25	28	28.5	21	28	23	33	31.5	ns
prot590	203	27	27	20.4	31.2	23	16	26.4	28.8	ns
prot591	210	23	32	39.6	43.2	26	21	34.2	59.4	ns
prot592	190	22	22	56	60	24	17	56	26	ns
prot593	164	24	22	43.5	30	26	18	28.5	39	ns
prot594	159	23	24	14.4	26.4	15	20	25.2	13.2	ns
prot595	171	29	17	27	21.6	23	34	73.8	48.6	sig
prot596	153	30	18	32	32	14	29	50	56	ns
prot597	176	19	21	39	30	24	25	27	37.5	ns
prot598	192	15	12	27.6	14.4	22	18	14.4	19.2	ns
prot599	352	13	23	32.4	21.6	13	10	28.8	21.6	ns
prot600	146	13	23	46	28	30	28	44	48	sig
prot601	323	16	10	30	22.5	18	16	21	21	sig
prot602	258	23	24	16.8	18	15	19	9.6	12	ns
prot603	152	10	15	16.2	30.6	15	18	54	50.4	sig
prot604	76	16	16	42	16	18	16	30	28	ns
prot605	128	25	11	24	24	9	15	13.5	30	ns
prot606	187	15	17	20.4	21.6	19	18	13.2	30	ns
prot607	160	19	18	23.4	32.4	14	16	30.6	16.2	ns
prot608	315	15	16	20	32	20	21	60	42	sig
prot609	129	13	13	13.5	16.5	16	10	12	15	ns
prot610	185	15	15	14.4	15.6	16	6	22.8	21.6	ns
prot611	146	6	12	19.8	37.8	11	19	34.2	18	ns
prot612	241	10	15	22	26	11	14	18	14	ns
prot613	222	15	16	18	24	14	19	25.5	15	ns
prot614	205	7	11	4.8	12	10	12	12	7.2	ns
prot615	240	12	11	19.8	25.2	23	11	19.8	30.6	ns
prot616	99	7	5	26	16	12	7	12	24	ns
prot617	643	10	14	12	18	15	13	19.5	16.5	ns
prot618	239	16	18	12	6	9	14	7.2	13.2	ns
prot619	383	14	15	23.4	28.8	8	14	21.6	21.6	ns
prot620	247	5	9	26	22	5	7	18	10	ns
prot621	189	11	16	10.5	18	7	7	9	13.5	ns
prot622	171	11	9	20.4	7.2	11	11	10.8	14.4	ns
prot623	326	0	5	23.4	16.2	5	8	19.8	12.6	ns
prot624	231	11	14	16	24	9	7	22	42	ns
prot625	153	11	12	18	19.5	7	10	18	18	ns
prot626	268	11	18	8.4	7.2	8	7	16.8	8.4	ns
prot627	204	13	8	14.4	14.4	7	11	16.2	10.8	ns
prot628	191	11	15	20	32	16	13	10	18	ns
prot629	114	9	9	13.5	13.5	14	6	10.5	9	ns
prot630	419	9	13	10.8	10.8	13	11	19.2	38.4	sig
prot631	141	11	13	14.4	14.4	16	14	14.4	18	ns
prot632	128	16	13	10	8	15	7	10	16	ns
prot633	164	8	8	6	13.5	4	5	6	10.5	ns
prot634	274	11	3	7.2	14.4	10	13	13.2	8.4	ns
prot635	188	13	11	19.8	16.2	16	7	16.2	23.4	ns
prot636	372	8	9	14	24	15	9	14	32	ns
prot637	365	6	3	18	22.5	9	9	16.5	15	ns
prot638	145	6	5	13.2	12	8	11	10.8	12	ns
prot639	159	10	6	16.2	10.8	8	6	7.2	14.4	ns
prot640	379	8	5	16	14	8	9	14	28	ns
prot641	190	8	7	18	15	7	14	15	22.5	ns
prot642	194	14	7	14.4	13.2	11	10	8.4	9.6	ns
prot643	178	6	3	10.8	5.4	3	6	14.4	10.8	ns
prot644	181	6	9	22	14	4	5	6	10	ns
prot645	321	5	9	12	13.5	10	9	15	7.5	ns
prot646	192	3	8	7.2	8.4	6	9	15.6	13.2	ns
prot647	352	6	9	14.4	18	9	11	19.8	14.4	ns
prot648	118	4	11	26	12	11	11	6	8	ns
prot649	410	8	4	21	9	7	5	13.5	7.5	ns
prot650	403	6	5	10.8	8.4	3	6	8.4	7.2	ns
prot651	199	6	6	16.2	10.8	5	8	14.4	5.4	ns
prot652	457	7	4	18	4	8	12	14	16	ns
prot653	221	6	9	9	12	7	7	12	10.5	ns
prot654	216	3	5	10.8	4.8	12	4	12	8.4	ns
prot655	217	7	5	9	12.6	7	7	7.2	12.6	ns
prot656	172	7	6	10	14	6	6	16	8	ns
prot657	268	7	4	7.5	9	7	6	19.5	4.5	ns
prot658	583	14	2	2.4	9.6	1	10	8.4	10.8	ns
prot659	229	12	4	12.6	18	8	9	16.2	21.6	ns
prot660	177	9	8	14	10	30	18	54	36	sig
prot661	142	3	8	13.5	10.5	7	11	16.5	10.5	ns
prot662	178	5	3	6	7.2	8	9	9.6	9.6	sig
prot663	111	5	5	16.2	9	7	8	12.6	9	ns
prot664	116	7	5	10	16	6	11	14	12	ns
prot665	325	3	5	12	15	5	8	4.5	13.5	ns
prot666	268	5	8	6	6	3	4	10.8	2.4	ns
prot667	599	3	5	9	23.4	5	6	7.2	10.8	ns
prot668	341	3	7	10	10	8	6	20	10	ns
prot669	172	4	7	4.5	7.5	5	5	6	9	ns
prot670	204	6	6	9.6	8.4	5	3	3.6	13.2	ns
prot671	171	8	10	10.8	5.4	8	2	14.4	5.4	ns
prot672	255	3	5	14	12	7	8	10	12	ns
prot673	180	5	3	6	7.5	2	6	4.5	6	ns
prot674	215	2	7	7.2	6	9	5	8.4	9.6	ns
prot675	211	8	7	9	7.2	3	4	14.4	7.2	ns
prot676	234	4	9	4	6	4	7	6	12	ns
prot677	214	3	3	6	13.5	5	11	10.5	19.5	sig
prot678	180	10	5	8.4	6	3	7	6	7.2	ns
prot679	292	9	7	10.8	10.8	6	3	3.6	14.4	sig
prot680	387	2	1	8	6	5	2	12	4	ns
prot681	283	3	8	3	4.5	33	6	31.5	31.5	sig
prot682	351	5	4	6	8.4	7	3	3.6	4.8	ns
prot683	502	4	3	5.4	12.6	2	7	9	5.4	ns
prot684	484	4	1	6	2	3	3	6	6	ns
prot685	345	3	7	4.5	9	6	3	7.5	3	ns
prot686	448	8	3	3.6	6	4	6	2.4	7.2	ns
prot687	277	9	5	7.2	10.8	6	6	9	12.6	ns
prot688	737	5	4	6	4	3	6	2	4	ns
prot689	159	8	1	6	9	3	3	9	4.5	sig
prot690	153	3	6	6	8.4	7	4	1.2	9.6	ns
prot691	321	6	6	16.2	12.6	9	2	7.2	12.6	ns
prot692	373	8	4	8	14	12	6	32	28	sig
prot693	124	1	6	4.5	6	4	4	3	3	ns
prot694	330	4	2	3.6	4.8	3	4	4.8	0	ns
prot695	319	5	1	5.4	9	3	3	16.2	1.8	ns
prot696	272	5	1	6	8	3	3	2	6	ns
prot697	296	1	6	6	1.5	2	5	4.5	1.5	ns
prot698	167	2	5	6	7.2	1	2	4.8	4.8	ns
prot699	832	4	1	0	7.2	6	4	21.6	14.4	sig
prot700	461	2	2	6	10	2	7	14	8	sig
prot701	152	6	6	7.5	6	4	1	12	1.5	ns
prot702	247	3	5	6	8.4	6	6	7.2	12	ns
prot703	311	2	3	10.8	9	3	2	9	7.2	ns
prot704	299	7	2	8	2	6	2	6	18	ns
prot705	383	2	2	3	1.5	2	4	6	1.5	ns
prot706	426	3	1	3.6	4.8	3	10	4.8	4.8	ns
prot707	155	1	2	12.6	10.8	7	5	3.6	3.6	ns
prot708	989	5	5	4	10	4	5	28	8	sig
prot709	187	2	2	3	4.5	4	1	1.5	7.5	sig
prot710	366	0	1	1.2	2.4	8	2	9.6	4.8	sig
prot711	715	2	1	10.8	5.4	4	6	1.8	10.8	ns
prot712	830	4	4	12	10	6	9	12	4	sig
prot713	177	4	3	1.5	1.5	2	5	3	6	ns
prot714	632	5	2	4.8	8.4	3	3	1.2	7.2	ns
prot715	444	5	3	5.4	14.4	4	3	7.2	7.2	ns
prot716	1241	1	1	4	4	1	0	6	2	ns
prot717	685	2	0	9	1.5	12	2	12	3	sig
prot718	387	2	1	7.2	1.2	1	0	3.6	2.4	ns
prot719	322	2	3	0	9	2	2	3.6	5.4	sig
prot720	735	2	0	0	6	2	2	2	2	ns
prot721	186	35	39	76.5	51	45	39	67.5	63	ns
prot722	156	29	30	49.2	34.8	48	32	51.6	49.2	ns
prot723	282	36	56	52.2	77.4	57	43	77.4	66.6	ns
prot724	140	35	32	42	54	42	38	80	96	sig
prot725	137	35	25	36	28.5	24	20	43.5	36	ns
prot726	124	20	25	26.4	32.4	32	24	22.8	32.4	ns
prot727	169	13	17	25.2	37.8	23	36	55.8	88.2	sig
prot728	142	18	14	38	56	24	23	40	36	ns
prot729	162	23	21	39	43.5	16	21	49.5	33	ns
prot730	200	21	20	30	32.4	25	23	22.8	30	sig
prot731	156	9	22	41.4	23.4	57	42	64.8	70.2	sig
prot732	306	13	19	40	46	17	19	42	36	ns
prot733	174	16	15	25.5	24	14	9	19.5	24	ns
prot734	194	20	12	21.6	13.2	13	14	10.8	9.6	ns
prot735	103	12	10	30.6	14.4	54	39	113.4	64.8	sig
prot736	172	12	15	20	36	16	10	34	22	ns
prot737	180	14	19	25.5	13.5	22	16	33	40.5	sig
prot738	184	13	11	16.8	10.8	23	22	34.8	26.4	sig
prot739	230	13	16	18	25.2	14	19	27	16.2	ns
prot740	187	19	13	26	28	11	10	34	30	ns
prot741	189	12	18	31.5	25.5	12	17	18	19.5	ns
prot742	180	16	19	22.8	21.6	42	24	54	43.2	sig
prot743	294	9	9	14.4	28.8	7	11	19.8	30.6	ns
prot744	186	14	7	22	18	7	13	36	32	ns
prot745	225	14	12	10.5	6	8	10	19.5	18	ns
prot746	174	14	16	12	14.4	20	19	19.2	14.4	sig
prot747	208	12	9	23.4	19.8	6	12	14.4	14.4	ns
prot748	217	15	5	32	16	7	12	22	22	ns
prot749	112	9	6	16.5	18	9	8	21	16.5	ns
prot750	206	8	8	15.6	18	10	21	19.2	10.8	ns
prot751	166	9	7	14.4	14.4	16	21	28.8	18	sig
prot752	113	9	5	14	8	8	3	14	20	ns
prot753	169	7	10	15	13.5	20	12	13.5	13.5	sig
prot754	313	10	11	8.4	20.4	10	10	24	31.2	sig
prot755	197	9	7	18	9	7	9	18	9	ns
prot756	124	8	5	18	14	7	9	16	4	ns
prot757	246	7	8	19.5	9	3	8	7.5	18	ns
prot758	258	9	4	10.8	7.2	6	8	7.2	15.6	ns
prot759	168	8	6	10.8	12.6	4	4	5.4	19.8	ns
prot760	260	9	11	12	10	8	5	8	14	ns
prot761	243	9	11	19.5	13.5	4	20	18	24	sig
prot762	124	9	7	7.2	4.8	13	13	7.2	6	ns
prot763	208	7	5	25.2	10.8	4	7	18	28.8	ns
prot764	217	6	4	4	8	4	10	10	18	ns
prot765	197	15	9	12	12	5	12	15	10.5	ns
prot766	177	7	4	4.8	8.4	6	4	8.4	6	ns
prot767	146	5	3	7.2	12.6	9	8	10.8	10.8	ns
prot768	157	8	3	20	8	5	7	10	2	sig
prot769	270	5	4	6	3	6	5	7.5	4.5	ns
prot770	264	3	4	10.8	10.8	6	10	12	2.4	ns
prot771	274	9	4	10.8	9	4	7	10.8	12.6	ns
prot772	156	2	1	6	12	7	7	10	14	ns
prot773	252	9	9	10.5	10.5	8	7	15	15	ns
prot774	356	11	9	8.4	6	8	5	8.4	10.8	ns
prot775	180	5	6	14.4	10.8	5	12	16.2	14.4	ns
prot776	251	9	4	12	14	4	3	14	6	ns
prot777	156	9	7	7.5	3	16	8	6	33	sig
prot778	227	2	7	10.8	9.6	9	4	6	18	ns
prot779	116	7	7	12.6	14.4	7	7	9	9	ns
prot780	154	6	6	6	10	5	7	18	10	ns
prot781	198	8	4	9	6	10	9	4.5	19.5	ns
prot782	236	6	3	9.6	12	8	9	14.4	16.8	sig
prot783	184	9	5	14.4	14.4	4	4	10.8	9	ns
prot784	122	4	3	12	4	9	5	12	14	ns
prot785	91	4	7	7.5	6	5	3	9	7.5	ns
prot786	274	5	6	6	0	12	12	12	9.6	sig
prot787	152	6	9	14.4	7.2	15	18	21.6	32.4	sig
prot788	162	5	2	16	4	6	7	12	4	ns
prot789	158	4	9	18	9	6	6	6	9	ns
prot790	463	8	8	4.8	4.8	8	4	4.8	2.4	ns
prot791	312	8	4	16.2	3.6	24	12	37.8	27	sig
prot792	261	2	3	14	8	3	2	8	16	ns
prot793	392	5	10	7.5	10.5	4	6	12	16.5	sig
prot794	182	5	10	7.2	2.4	5	16	7.2	8.4	sig
prot795	310	1	7	5.4	5.4	4	4	7.2	18	sig
prot796	382	10	5	16	6	18	12	42	54	sig
prot797	113	6	4	10.5	12	9	6	6	4.5	ns
prot798	111	5	8	2.4	10.8	2	4	4.8	2.4	ns
prot799	418	6	5	9	19.8	0	3	9	3.6	ns
prot800	185	3	4	2	2	4	5	12	14	ns
prot801	163	3	3	4.5	3	5	2	10.5	6	sig
prot802	238	4	4	6	2.4	9	15	21.6	36	sig
prot803	282	6	7	7.2	9	5	3	10.8	9	ns
prot804	305	2	3	2	8	5	5	4	6	ns
prot805	292	1	4	6	15	4	5	10.5	10.5	sig
prot806	427	4	6	6	3.6	1	3	7.2	2.4	ns
prot807	234	3	3	5.4	9	3	4	7.2	5.4	ns
prot808	233	0	2	12	16	5	3	10	8	ns
prot809	425	6	7	3	4.5	8	10	6	18	sig
prot810	95	3	3	2.4	9.6	2	6	6	8.4	ns
prot811	241	7	9	9	14.4	2	5	12.6	10.8	ns
prot812	201	3	4	8	6	7	3	6	14	ns
prot813	474	3	3	4.5	6	6	3	9	6	ns
prot814	437	5	1	1.2	2.4	6	15	25.2	39.6	sig
prot815	411	2	4	7.2	3.6	4	2	3.6	3.6	ns
prot816	333	8	3	2	2	6	4	8	12	ns
prot817	449	3	3	3	9	6	5	9	6	ns
prot818	256	2	2	1.2	2.4	4	2	2.4	3.6	ns
prot819	292	2	0	7.2	7.2	1	3	0	7.2	ns
prot820	669	6	2	8	14	24	9	18	24	sig
prot821	378	7	4	3	0	1	7	3	7.5	ns
prot822	373	1	5	4.8	2.4	6	1	1.2	3.6	ns
prot823	327	2	5	5.4	1.8	1	2	1.8	9	ns
prot824	180	7	2	6	14	2	2	6	4	ns
prot825	357	5	2	3	6	5	2	4.5	7.5	ns
prot826	791	3	2	1.2	3.6	4	5	2.4	8.4	sig
prot827	1037	1	5	3.6	9	5	3	7.2	12.6	ns
prot828	223	5	5	2	4	4	4	8	16	sig
prot829	417	2	4	7.5	6	5	1	3	10.5	ns
prot830	310	2	0	1.2	1.2	4	2	2.4	13.2	sig
prot831	796	1	0	3.6	3.6	4	2	9	12.6	sig
prot832	385	2	3	6	8	2	6	8	6	ns
prot833	399	3	3	6	7.5	4	2	3	1.5	ns
prot834	661	2	2	4.8	4.8	6	8	4.8	7.2	sig
prot835	648	3	4	1.8	3.6	2	3	5.4	7.2	ns
prot836	172	2	4	2	2	1	1	6	6	ns
prot837	459	3	3	3	1.5	2	0	1.5	3	ns
prot838	266	2	1	0	2.4	6	9	3.6	3.6	sig
prot839	85	55	46	70.2	99	63	49	91.8	97.2	ns
prot840	185	58	68	102	102	59	53	80	102	ns
prot841	130	57	66	82.5	72	54	64	94.5	60	ns
prot842	128	55	49	67.2	69.6	61	47	66	54	ns
prot843	130	55	61	75.6	109.8	37	50	95.4	88.2	ns
prot844	150	47	53	106	96	59	56	98	110	ns
prot845	94	33	39	51	60	39	45	51	60	ns
prot846	154	17	27	30	26.4	17	27	33.6	32.4	ns
prot847	76	30	23	46.8	54	23	17	52.2	50.4	ns
prot848	213	15	15	40	42	14	16	48	38	ns
prot849	51	27	12	24	34.5	24	12	40.5	27	ns
prot850	198	21	14	24	24	20	15	21.6	15.6	ns
prot851	150	11	19	41.4	39.6	13	18	41.4	52.2	ns
prot852	161	13	12	28	38	4	10	34	26	ns
prot853	227	9	15	16.5	22.5	16	17	19.5	22.5	ns
prot854	56	23	11	13.2	14.4	14	15	13.2	18	ns
prot855	107	21	16	21.6	34.2	18	16	39.6	34.2	ns
prot856	85	17	13	26	28	13	8	24	24	ns
prot857	191	12	12	16.5	12	14	17	18	12	ns
prot858	207	10	9	13.2	16.8	8	12	8.4	19.2	ns
prot859	313	11	11	23.4	18	11	8	21.6	27	ns
prot860	150	5	17	26	6	10	8	20	20	ns
prot861	446	10	13	16.5	19.5	14	8	21	16.5	ns
prot862	165	11	12	9.6	18	11	11	15.6	20.4	ns
prot863	164	9	8	19.8	16.2	14	11	28.8	30.6	ns
prot864	183	17	11	26	16	14	13	18	26	ns
prot865	112	18	8	16.5	21	12	9	13.5	13.5	ns
prot866	99	11	10	4.8	8.4	11	14	27.6	32.4	sig
prot867	162	9	8	10.8	9	12	6	9	27	ns
prot868	294	18	10	16	10	8	7	26	16	ns
prot869	219	4	8	12	9	22	20	27	33	sig
prot870	139	9	11	16.8	12	7	8	9.6	16.8	ns
prot871	1091	11	10	16.2	12.6	7	13	12.6	25.2	ns
prot872	153	5	9	26	18	5	8	16	24	ns
prot873	122	7	11	12	6	8	10	16.5	19.5	ns
prot874	308	8	7	13.2	12	12	7	12	16.8	sig
prot875	274	14	4	14.4	19.8	10	6	7.2	16.2	ns
prot876	168	6	7	24	28	10	12	20	12	ns
prot877	157	9	7	13.5	10.5	7	6	15	7.5	ns
prot878	171	8	9	12	12	16	10	6	24	sig
prot879	163	6	4	10.8	9	16	8	14.4	18	sig
prot880	78	6	4	2	10	4	5	20	20	ns
prot881	177	6	11	10.5	9	12	10	21	15	sig
prot882	198	10	11	4.8	7.2	2	14	16.8	12	sig
prot883	322	9	7	12.6	10.8	8	6	12.6	10.8	ns
prot884	145	7	9	24	12	12	11	14	18	ns
prot885	224	6	8	9	4.5	6	10	3	16.5	ns
prot886	155	3	4	6	6	7	4	6	9.6	ns
prot887	102	13	6	12.6	10.8	4	7	10.8	16.2	ns
prot888	207	10	7	10	6	4	6	18	14	ns
prot889	480	8	7	13.5	15	14	4	9	3	sig
prot890	104	7	6	7.2	13.2	10	7	9.6	9.6	ns
prot891	204	5	5	16.2	18	8	8	9	10.8	ns
prot892	248	8	6	16	20	6	12	14	20	ns
prot893	157	7	7	6	15	7	5	13.5	13.5	ns
prot894	132	7	4	9.6	8.4	8	12	6	2.4	ns
prot895	214	1	5	19.8	18	11	4	9	7.2	ns
prot896	219	12	1	4	16	7	8	14	6	ns
prot897	193	5	7	12	9	8	7	6	6	ns
prot898	155	3	7	9.6	6	5	6	9.6	8.4	ns
prot899	239	9	9	14.4	7.2	8	4	7.2	10.8	ns
prot900	116	5	9	16	8	7	10	24	10	ns
prot901	211	7	9	4.5	13.5	12	14	6	9	sig
prot902	156	4	3	7.2	15.6	7	9	12	7.2	ns
prot903	246	4	9	3.6	18	4	2	16.2	7.2	ns
prot904	218	6	6	8	16	4	6	22	10	ns
prot905	201	7	10	6	6	9	9	16.5	19.5	sig
prot906	111	5	3	6	6	4	2	2.4	1.2	ns
prot907	175	9	7	9	10.8	3	2	7.2	5.4	ns
prot908	195	4	5	8	16	5	7	10	20	sig
prot909	292	5	8	4.5	6	12	9	22.5	24	sig
prot910	173	4	9	4.8	2.4	6	3	4.8	3.6	sig
prot911	284	3	13	14.4	7.2	8	4	5.4	5.4	ns
prot912	151	3	6	12	8	12	15	30	30	sig
prot913	165	4	4	7.5	6	3	3	16.5	7.5	ns
prot914	132	5	3	2.4	6	3	4	3.6	9.6	sig
prot915	177	6	4	7.2	10.8	6	6	5.4	9	ns
prot916	137	4	5	8	16	5	12	6	10	ns
prot917	325	4	5	7.5	6	7	3	9	6	ns
prot918	192	7	2	7.2	7.2	4	3	6	4.8	ns
prot919	170	5	2	7.2	7.2	4	4	10.8	3.6	ns
prot920	157	8	6	12	8	3	5	8	10	ns
prot921	192	4	3	6	3	5	7	24	10.5	sig
prot922	474	3	5	6	2.4	3	5	3.6	7.2	ns
prot923	186	3	6	12.6	9	7	7	3.6	7.2	ns
prot924	428	3	4	6	10	3	5	4	4	ns
prot925	191	5	6	6	6	5	4	4.5	9	ns
prot926	169	6	5	7.2	3.6	4	7	3.6	4.8	ns
prot927	166	5	2	5.4	12.6	7	7	16.2	3.6	sig
prot928	290	3	10	10	6	1	3	8	4	ns
prot929	216	1	5	13.5	1.5	4	5	7.5	10.5	ns
prot930	103	2	2	6	4.8	3	3	7.2	3.6	ns
prot931	271	3	2	9	9	2	4	10.8	3.6	ns
prot932	147	3	3	10	14	4	2	6	2	ns
prot933	135	1	2	6	9	5	1	6	6	ns
prot934	135	2	4	3.6	4.8	6	1	3.6	1.2	ns
prot935	135	4	2	9	10.8	4	4	10.8	7.2	ns
prot936	135	4	2	10	8	5	4	8	2	ns
prot937	321	4	2	1.5	1.5	2	2	7.5	4.5	ns
prot938	164	1	2	3.6	4.8	1	3	3.6	3.6	ns
prot939	113	0	3	1.8	1.8	5	4	9	0	ns
prot940	271	3	1	6	6	2	1	8	2	sig
prot941	204	3	1	4.5	4.5	4	3	3	3	ns
prot942	276	3	2	6	4.8	7	4	6	7.2	ns
prot943	108	4	5	5.4	9	4	9	19.8	3.6	sig
prot944	91	3	3	8	4	6	4	6	8	ns
prot945	325	1	3	4.5	7.5	3	4	1.5	4.5	ns
prot946	114	2	0	10.8	6	6	4	3.6	3.6	ns
prot947	277	4	0	1.8	3.6	2	2	3.6	5.4	ns
prot948	118	3	0	2	4	6	3	10	10	ns
prot949	121	2	4	4.5	7.5	3	2	3	1.5	ns
prot950	198	4	7	1.2	2.4	4	1	1.2	1.2	ns
prot951	237	1	4	1.8	0	2	1	0	5.4	ns
prot952	220	4	3	10	6	2	5	10	6	ns
prot953	406	2	3	1.5	1.5	6	3	6	6	sig
prot954	391	3	3	3.6	2.4	2	3	6	1.2	ns
prot955	189	0	3	0	9	5	2	5.4	7.2	ns
prot956	232	3	2	6	6	1	2	8	2	ns
prot957	470	4	6	3	7.5	2	5	6	7.5	sig
prot958	527	1	3	2.4	2.4	2	2	2.4	1.2	ns
prot959	141	0	2	10.8	0	1	4	5.4	0	ns
prot960	602	1	0	4	2	2	5	4	4	sig
prot961	109	27	25	33	40.5	34	22	52.5	36	ns
prot962	258	25	32	32.4	34.8	21	33	44.4	25.2	ns
prot963	168	28	18	32.4	19.8	17	17	34.2	28.8	ns
prot964	177	22	15	48	22	14	22	28	20	ns
prot965	104	10	17	12	22.5	13	23	10.5	37.5	sig
prot966	187	12	12	12	12	9	7	7.2	6	ns
prot967	134	16	13	27	21.6	14	15	27	34.2	ns
prot968	153	9	23	32	38	11	12	22	24	ns
prot969	125	7	7	15	15	9	9	19.5	21	ns
prot970	242	10	8	8.4	14.4	9	20	13.2	16.8	ns
prot971	128	11	16	23.4	21.6	20	25	32.4	32.4	sig
prot972	160	7	10	26	26	11	7	14	30	ns
prot973	65	13	9	9	16.5	17	15	21	19.5	ns
prot974	143	11	11	16.8	9.6	14	10	9.6	14.4	ns
prot975	131	10	16	18	19.8	19	12	18	27	ns
prot976	128	14	18	24	12	13	12	28	32	ns
prot977	76	17	8	13.5	13.5	14	12	12	9	sig
prot978	95	12	12	10.8	15.6	8	9	13.2	10.8	ns
prot979	70	9	8	14.4	30.6	12	1	5.4	19.8	ns
prot980	136	12	8	28	18	16	7	32	20	ns
prot981	116	13	15	16.5	22.5	12	6	13.5	15	ns
prot982	108	6	5	9.6	9.6	18	9	13.2	12	ns
prot983	195	6	10	12.6	25.2	8	11	14.4	18	ns
prot984	145	3	7	14	16	9	4	20	20	ns
prot985	102	9	11	18	4.5	11	9	12	9	ns
prot986	173	8	5	9.6	9.6	6	10	8.4	9.6	ns
prot987	212	7	6	12.6	18	9	6	14.4	16.2	ns
prot988	116	3	8	12	6	6	3	10	14	ns
prot989	219	5	9	9	12	4	10	9	9	ns
prot990	312	9	5	8.4	7.2	8	5	6	12	ns
prot991	78	7	4	7.2	16.2	8	11	14.4	7.2	ns
prot992	193	6	15	10	6	6	7	16	16	ns
prot993	500	3	8	4.5	12	7	5	7.5	7.5	ns
prot994	195	4	5	3.6	9.6	4	3	10.8	7.2	ns
prot995	177	0	5	10.8	7.2	3	5	5.4	16.2	ns
prot996	224	7	10	14	16	14	10	16	16	sig
prot997	239	5	4	16.5	3	10	10	3	6	sig
prot998	223	5	5	2.4	7.2	7	3	9.6	8.4	ns
prot999	113	4	4	10.8	7.2	7	4	18	12.6	ns
prot1000	94	6	9	12	16	1	4	8	10	ns
prot1001	74	6	3	4.5	9	5	3	1.5	1.5	ns
prot1002	265	4	2	6	2.4	3	5	9.6	7.2	ns
prot1003	225	4	2	10.8	16.2	5	7	9	16.2	ns
prot1004	129	2	1	0	12	3	4	4	16	ns
prot1005	210	2	4	6	1.5	8	5	9	16.5	sig
prot1006	248	2	4	7.2	7.2	2	3	7.2	2.4	ns
prot1007	158	6	7	10.8	5.4	2	0	12.6	14.4	ns
prot1008	68	6	2	18	2	3	3	18	18	ns
prot1009	68	5	3	13.5	7.5	5	5	9	4.5	ns
prot1010	548	7	6	3.6	4.8	2	4	12	7.2	ns
prot1011	123	10	1	9	12.6	4	6	3.6	18	ns
prot1012	181	6	3	12	16	2	6	6	12	ns
prot1013	824	4	3	4.5	3	5	7	4.5	6	ns
prot1014	250	7	4	3.6	6	4	3	4.8	4.8	ns
prot1015	242	2	3	12.6	3.6	3	5	9	3.6	ns
prot1016	186	0	4	8	10	3	5	8	6	ns
prot1017	228	4	5	6	13.5	8	2	7.5	6	ns
prot1018	106	2	6	3.6	8.4	2	4	2.4	7.2	sig
prot1019	135	4	1	5.4	12.6	8	6	9	5.4	ns
prot1020	173	2	2	6	2	3	2	8	12	ns
prot1021	245	4	5	9	7.5	1	4	7.5	4.5	ns
prot1022	98	8	1	3.6	4.8	6	0	6	6	ns
prot1023	149	4	4	5.4	1.8	7	7	16.2	16.2	sig
prot1024	136	4	2	6	4	7	7	14	14	sig
prot1025	335	4	10	4.5	6	4	2	9	9	ns
prot1026	81	2	2	9.6	3.6	2	5	1.2	2.4	sig
prot1027	124	6	6	7.2	12.6	3	6	19.8	1.8	ns
prot1028	204	3	3	8	8	2	1	4	6	ns
prot1029	124	1	4	6	6	4	4	3	9	ns
prot1030	231	4	3	3.6	3.6	7	4	6	7.2	ns
prot1031	192	1	3	5.4	5.4	12	10	21.6	25.2	sig
prot1032	514	1	3	8	6	3	2	6	0	ns
prot1033	277	8	5	3	3	4	9	6	7.5	ns
prot1034	159	4	4	3.6	2.4	4	2	2.4	6	ns
prot1035	190	6	3	3.6	9	6	0	3.6	5.4	ns
prot1036	225	4	1	10	12	4	7	14	14	ns
prot1037	57	3	2	7.5	3	3	4	6	4.5	ns
prot1038	153	11	4	2.4	4.8	0	2	3.6	3.6	ns
prot1039	91	1	2	9	1.8	6	1	1.8	5.4	ns
prot1040	94	4	3	2	2	5	11	8	22	sig
prot1041	112	4	6	4.5	9	0	2	1.5	3	ns
prot1042	336	0	3	4.8	9.6	3	3	3.6	4.8	ns
prot1043	241	3	2	3.6	5.4	8	8	21.6	10.8	sig
prot1044	108	5	2	4	8	4	8	4	6	ns
prot1045	117	3	3	3	3	3	3	6	4.5	ns
prot1046	286	6	1	1.2	2.4	3	4	3.6	0	ns
prot1047	122	2	4	1.8	1.8	2	2	3.6	3.6	ns
prot1048	273	2	2	6	2	2	8	4	8	sig
prot1049	237	6	1	1.5	6	6	7	3	7.5	ns
prot1050	222	3	6	3.6	1.2	5	2	1.2	1.2	ns
prot1051	799	1	1	7.2	7.2	2	2	1.8	5.4	ns
prot1052	125	2	2	12	2	5	0	8	10	ns
prot1053	98	2	2	3	1.5	2	4	1.5	1.5	ns
prot1054	153	3	4	2.4	2.4	3	1	2.4	1.2	ns
prot1055	186	0	0	3.6	5.4	3	2	1.8	1.8	ns
prot1056	188	4	2	4	4	5	0	2	10	ns
prot1057	127	0	1	0	1.5	2	7	3	7.5	sig
prot1058	65	100	132	144	117.6	176	178	218.4	216	sig
prot1059	115	45	43	73.8	75.6	42	46	84.6	82.8	ns
prot1060	65	29	25	44	60	41	52	86	94	sig
prot1061	90	27	18	43.5	34.5	23	26	30	21	ns
prot1062	120	14	6	16.8	12	13	11	7.2	15.6	ns
prot1063	83	8	8	10.8	27	4	8	21.6	18	ns
prot1064	177	5	7	16	10	4	9	8	4	ns
prot1065	59	7	7	6	16.5	5	8	9	9	ns
prot1066	97	5	16	8.4	12	3	14	7.2	10.8	ns
prot1067	188	7	6	19.8	10.8	10	6	10.8	5.4	ns
prot1068	82	7	9	12	2	13	7	6	16	ns
prot1069	109	3	4	15	12	7	5	12	15	ns
prot1070	109	9	5	9.6	9.6	6	3	7.2	9.6	ns
prot1071	168	8	8	25.2	12.6	7	9	18	10.8	ns
prot1072	188	13	8	12	18	7	11	32	18	sig
prot1073	82	3	5	9	9	15	21	45	4.5	sig
prot1074	75	3	5	8.4	9.6	3	10	3.6	8.4	ns
prot1075	151	7	8	12.6	12.6	6	4	5.4	12.6	ns
prot1076	175	5	5	6	8	3	9	8	20	ns
prot1077	116	9	6	6	7.5	4	8	6	4.5	ns
prot1078	161	5	2	8.4	6	8	9	4.8	10.8	sig
prot1079	95	5	6	5.4	7.2	7	4	3.6	18	ns
prot1080	101	3	4	14	10	5	4	20	12	ns
prot1081	175	11	2	18	4.5	3	2	9	15	sig
prot1082	401	5	0	9.6	8.4	2	5	7.2	8.4	ns
prot1083	214	4	5	9	18	6	2	10.8	9	ns
prot1084	215	7	6	6	12	2	8	6	8	ns
prot1085	152	4	4	12	4.5	4	5	1.5	7.5	ns
prot1086	125	4	6	3.6	4.8	2	4	4.8	3.6	ns
prot1087	154	6	0	10.8	10.8	6	3	10.8	5.4	ns
prot1088	119	10	4	20	0	3	5	10	6	ns
prot1089	145	6	3	13.5	6	5	1	6	7.5	ns
prot1090	256	2	5	2.4	6	6	9	7.2	7.2	ns
prot1091	119	4	4	7.2	5.4	9	15	5.4	10.8	sig
prot1092	159	3	5	6	6	1	5	14	6	ns
prot1093	91	3	4	3	3	9	5	10.5	4.5	ns
prot1094	396	5	7	6	8.4	4	6	1.2	2.4	ns
prot1095	205	4	7	7.2	3.6	4	2	18	25.2	sig
prot1096	108	4	5	8	10	4	6	6	10	ns
prot1097	71	6	6	3	7.5	9	15	13.5	13.5	sig
prot1098	259	0	3	2.4	3.6	2	6	3.6	4.8	ns
prot1099	191	4	2	3.6	10.8	6	3	16.2	21.6	sig
prot1100	147	5	6	14	0	5	4	10	6	ns
prot1101	292	1	6	1.5	7.5	5	3	4.5	4.5	ns
prot1102	69	5	1	2.4	6	7	0	4.8	0	ns
prot1103	245	5	3	5.4	7.2	6	3	7.2	7.2	ns
prot1104	146	3	3	4	4	0	2	2	6	ns
prot1105	351	4	5	3	4.5	4	1	3	9	ns
prot1106	106	7	3	2.4	4.8	5	1	2.4	6	ns
prot1107	180	1	4	5.4	0	7	5	12.6	3.6	sig
prot1108	199	2	4	8	14	2	2	6	16	sig
prot1109	185	5	4	1.5	1.5	3	5	6	4.5	ns
prot1110	182	0	2	0	4.8	8	10	14.4	12	sig
prot1111	59	6	0	12.6	5.4	8	3	10.8	3.6	ns
prot1112	173	2	3	4	4	4	2	10	6	ns
prot1113	105	1	3	0	4.5	2	4	6	1.5	ns
prot1114	79	3	1	2.4	1.2	4	1	3.6	3.6	ns
prot1115	94	3	5	7.2	3.6	1	1	7.2	10.8	ns
prot1116	235	4	2	10	2	2	1	8	2	ns
prot1117	99	1	3	10.5	7.5	2	2	4.5	12	sig
prot1118	103	1	1	3.6	2.4	1	2	2.4	2.4	ns
prot1119	226	2	1	9	0	1	0	5.4	9	ns
prot1120	168	3	5	10	14	1	3	8	0	ns
prot1121	454	6	4	4.5	6	0	2	1.5	3	ns
prot1122	92	2	3	2.4	1.2	2	6	3.6	0	ns
prot1123	99	0	0	1.8	5.4	1	2	5.4	7.2	ns
prot1124	116	4	2	8	8	2	0	0	12	ns
prot1125	90	3	1	1.5	3	12	3	4.5	13.5	sig
prot1126	87	3	3	2.4	3.6	1	3	2.4	1.2	ns
prot1127	294	2	4	3.6	5.4	2	3	7.2	3.6	ns
prot1128	354	5	1	2	6	4	1	2	2	sig
prot1129	216	3	5	7.5	3	2	2	4.5	3	sig
prot1130	138	2	2	1.2	3.6	3	4	4.8	1.2	ns
prot1131	187	2	3	3.6	3.6	7	4	7.2	9	sig
prot1132	495	2	1	2	12	2	2	8	10	ns
prot1133	406	1	2	1.5	6	3	3	4.5	18	sig
prot1134	382	0	1	1.2	0	1	1	1.2	0	ns
prot1135	272	2	1	1.8	0	3	1	1.8	1.8	ns
prot1136	71	20	17	50	32	22	17	56	38	ns
prot1137	105	15	20	30	28.5	52	52	63	57	sig
prot1138	234	20	19	32.4	20.4	19	26	18	13.2	ns
prot1139	112	21	16	32.4	23.4	17	17	18	34.2	ns
prot1140	114	24	18	30	34	19	17	22	40	ns
prot1141	112	8	4	15	9	6	4	12	10.5	ns
prot1142	166	8	9	6	6	14	11	13.2	13.2	sig
prot1143	104	10	6	7.2	16.2	11	9	9	10.8	ns
prot1144	376	9	10	6	10	5	5	10	12	ns
prot1145	83	8	4	6	12	5	4	7.5	15	ns
prot1146	51	5	2	3.6	12	7	4	4.8	7.2	ns
prot1147	74	6	6	5.4	7.2	4	4	10.8	12.6	ns
prot1148	74	5	6	8	12	8	8	12	4	ns
prot1149	117	7	4	7.5	6	1	5	3	9	ns
prot1150	106	8	7	2.4	3.6	6	2	12	13.2	ns
prot1151	110	3	3	7.2	9	10	2	18	3.6	sig
prot1152	73	4	3	8	8	1	3	6	6	ns
prot1153	113	6	3	3	6	3	9	4.5	4.5	ns
prot1154	358	3	8	8.4	2.4	5	9	4.8	2.4	sig
prot1155	99	2	1	14.4	3.6	6	4	10.8	14.4	sig
prot1156	115	2	3	6	10	4	3	6	6	ns
prot1157	180	1	4	6	7.5	5	2	9	6	ns
prot1158	67	1	0	2.4	7.2	6	10	7.2	4.8	sig
prot1159	99	4	3	3.6	5.4	6	2	1.8	3.6	ns
prot1160	99	5	1	6	6	3	1	2	10	ns
prot1161	99	4	2	3	6	2	5	1.5	6	ns
prot1162	98	2	6	4.8	2.4	6	4	2.4	7.2	ns
prot1163	165	7	3	7.2	0	2	1	3.6	5.4	ns
prot1164	76	4	2	8	10	2	3	16	6	ns
prot1165	90	0	4	3	4.5	3	2	1.5	3	ns
prot1166	113	2	1	6	3.6	3	2	6	1.2	ns
prot1167	90	5	2	7.2	5.4	3	2	3.6	3.6	ns
prot1168	163	1	3	2	4	2	4	10	4	sig
prot1169	102	3	4	1.5	3	2	2	4.5	3	ns
prot1170	183	2	1	9.6	4.8	4	2	2.4	3.6	ns
prot1171	98	3	2	5.4	5.4	10	2	10.8	3.6	sig
prot1172	146	1	2	6	4	4	4	4	4	ns
prot1173	145	1	4	7.5	3	4	2	4.5	9	sig
prot1174	166	2	2	1.2	6	6	2	2.4	2.4	sig
prot1175	100	1	2	7.2	3.6	1	2	0	3.6	ns
prot1176	393	2	4	6	6	3	3	6	30	sig
prot1177	89	2	1	1.5	6	3	5	7.5	4.5	ns
prot1178	391	6	3	0	1.2	2	4	2.4	4.8	sig
prot1179	89	0	2	1.8	3.6	0	1	0	1.8	ns
prot1180	1106	6	1	14	18	12	8	10	16	ns
prot1181	3227	4	10	13.5	13.5	13	9	4.5	7.5	ns
prot1182	539	3	7	8.4	6	11	13	14.4	6	ns
prot1183	771	7	3	5.4	7.2	9	5	9	12.6	ns
prot1184	2680	2	5	0	2	4	1	10	2	ns
prot1185	917	6	5	3	12	3	5	7.5	3	ns
prot1186	4114	3	2	0	1.2	2	2	1.2	2.4	ns
prot1187	449	7	10	18	21.6	11	9	12.6	9	ns
prot1188	1304	1	4	4	8	7	3	8	10	ns
prot1189	393	4	4	9	7.5	16	9	16.5	13.5	sig
prot1190	1513	1	3	4.8	3.6	2	6	6	1.2	ns
prot1191	2580	3	1	0	9	5	5	9	5.4	ns
prot1192	959	7	6	8	8	9	8	22	2	ns
prot1193	510	5	6	6	9	4	4	12	6	ns
prot1194	427	8	10	2.4	10.8	5	5	3.6	7.2	ns
prot1195	413	5	2	5.4	10.8	4	4	7.2	1.8	ns
prot1196	819	4	7	8	2	8	8	16	20	sig
prot1197	1779	4	3	3	1.5	4	2	6	1.5	ns
prot1198	1379	3	2	2.4	3.6	2	1	3.6	3.6	ns
prot1199	652	1	5	5.4	1.8	3	0	9	7.2	ns
prot1200	704	4	3	8	2	2	2	2	8	ns
prot1201	1028	2	2	4.5	6	10	6	3	7.5	sig
prot1202	1181	2	5	8.4	1.2	3	1	2.4	2.4	ns
prot1203	383	9	5	7.2	18	12	7	5.4	9	ns
prot1204	1077	6	4	8	10	4	1	12	12	ns
prot1205	452	3	5	7.5	4.5	1	4	10.5	7.5	ns
prot1206	434	2	4	3.6	0	6	5	10.8	4.8	ns
prot1207	955	3	1	3.6	5.4	3	0	1.8	5.4	ns
prot1208	528	3	7	6	8	5	4	12	10	ns
prot1209	228	6	3	4.5	6	5	2	4.5	7.5	ns
prot1210	781	7	5	4.8	2.4	4	6	12	4.8	sig
prot1211	548	3	3	3.6	14.4	2	3	7.2	7.2	ns
prot1212	273	3	3	12	6	1	2	4	8	ns
prot1213	153	7	6	15	10.5	6	3	15	16.5	ns
prot1214	320	7	1	4.8	9.6	4	5	6	8.4	ns
prot1215	219	5	9	10.8	5.4	4	8	7.2	10.8	ns
prot1216	410	5	6	10	12	4	6	6	8	ns
prot1217	322	5	5	1.5	13.5	4	1	3	4.5	ns
prot1218	629	3	3	1.2	7.2	3	4	6	2.4	ns
prot1219	264	5	2	9	3.6	3	5	3.6	3.6	ns
prot1220	356	1	5	4	6	6	3	2	4	ns
prot1221	390	3	1	6	6	2	1	10.5	12	ns
prot1222	235	2	6	1.2	3.6	14	8	7.2	7.2	sig
prot1223	263	3	2	5.4	7.2	8	4	16.2	14.4	sig
prot1224	481	5	3	8	2	4	2	4	12	sig
prot1225	551	6	1	6	10.5	1	3	4.5	4.5	ns
prot1226	481	7	7	4.8	4.8	18	9	21.6	10.8	sig
prot1227	487	4	5	3.6	3.6	5	1	7.2	1.8	sig
prot1228	881	0	3	10	6	8	6	4	8	sig
prot1229	2284	1	2	4.5	4.5	6	3	3	9	sig
prot1230	852	2	3	2.4	3.6	1	2	6	6	ns
prot1231	341	4	2	3.6	12.6	2	6	7.2	5.4	sig
prot1232	182	3	4	14	8	1	4	10	4	ns
prot1233	327	1	4	4.5	4.5	15	12	18	18	sig
prot1234	219	7	4	9.6	2.4	27	24	10.8	14.4	sig
prot1235	406	3	2	1.8	7.2	3	3	3.6	9	ns
prot1236	332	2	1	0	0	0	2	4	4	ns
prot1237	365	5	6	1.5	4.5	5	3	0	7.5	ns
prot1238	308	1	5	2.4	2.4	4	4	4.8	8.4	sig
prot1239	232	5	1	3.6	12.6	1	4	9	3.6	ns
prot1240	2067	3	3	2	12	4	3	10	10	ns
prot1241	865	1	5	1.5	7.5	4	2	3	3	ns
prot1242	682	4	1	2.4	1.2	0	1	4.8	2.4	ns
prot1243	573	1	3	9	3.6	1	3	3.6	5.4	ns
prot1244	454	1	1	0	2	2	2	4	2	ns
prot1245	611	13	12	13.5	27	13	10	21	18	ns
prot1246	133	8	8	4.8	20.4	8	6	12	7.2	ns
prot1247	221	8	11	10.8	16.2	7	7	19.8	10.8	ns
prot1248	153	11	4	8	12	4	14	16	30	sig
prot1249	363	6	7	10.5	4.5	5	7	3	15	ns
prot1250	435	10	14	7.2	6	5	8	6	7.2	ns
prot1251	366	6	2	5.4	9	6	4	5.4	3.6	ns
prot1252	170	3	4	6	14	2	5	4	2	ns
prot1253	267	1	3	6	3	4	2	3	4.5	ns
prot1254	463	5	4	6	3.6	12	6	7.2	14.4	sig
prot1255	542	7	1	3.6	5.4	4	5	12.6	3.6	ns
prot1256	448	2	6	8	6	7	4	2	2	ns
prot1257	177	6	2	9	3	8	2	30	18	sig
prot1258	365	0	3	2.4	3.6	1	2	6	2.4	sig
prot1259	746	3	5	9	3.6	10	6	1.8	5.4	ns
prot1260	458	1	2	6	10	18	9	18	8	sig
prot1261	147	2	4	4.5	6	2	2	7.5	4.5	ns
prot1262	266	5	2	3.6	6	3	1	4.8	0	ns
prot1263	340	1	4	1.8	5.4	2	0	7.2	0	ns
prot1264	398	6	4	4	10	2	6	6	8	sig
prot1265	403	2	3	3	6	1	4	3	9	ns
prot1266	302	5	4	4.8	4.8	3	4	3.6	7.2	ns
prot1267	465	2	4	7.2	5.4	10	14	7.2	7.2	sig
prot1268	487	2	3	2	4	6	3	6	6	sig
prot1269	568	1	3	4.5	3	4	2	3	3	sig
prot1270	370	3	2	3.6	3.6	2	3	1.2	2.4	ns
prot1271	435	2	0	3.6	3.6	3	0	5.4	7.2	ns
prot1272	382	0	1	2	2	4	4	4	2	ns
prot1273	400	2	1	1.5	1.5	2	3	3	4.5	sig
prot1274	1317	2	0	2.4	2.4	0	4	1.2	1.2	ns
prot1275	1827	2	0	1.8	1.8	2	0	3.6	1.8	ns
prot1276	227	3	5	12	18	8	10	22	14	ns
prot1277	126	4	1	7.5	3	4	9	10.5	13.5	sig
prot1278	199	3	5	6	10.8	4	3	3.6	8.4	ns
prot1279	186	5	1	12.6	14.4	6	3	14.4	7.2	ns
prot1280	397	9	3	8	18	2	5	8	12	ns
prot1281	191	4	4	6	10.5	6	2	7.5	0	ns
prot1282	181	6	13	8.4	6	8	4	14.4	7.2	sig
prot1283	332	2	2	16.2	9	6	8	5.4	14.4	ns
prot1284	207	4	3	12	4	4	4	12	12	ns
prot1285	433	5	4	9	6	5	2	6	4.5	ns
prot1286	220	9	6	8.4	3.6	4	5	6	8.4	ns
prot1287	174	2	3	3.6	12.6	3	3	9	7.2	ns
prot1288	398	3	5	6	4	10	10	20	16	sig
prot1289	250	4	3	9	0	2	1	10.5	10.5	ns
prot1290	254	3	4	3.6	3.6	3	5	0	1.2	ns
prot1291	278	6	3	10.8	1.8	4	3	1.8	7.2	ns
prot1292	195	4	1	20	4	1	6	4	2	ns
prot1293	493	2	3	4.5	10.5	1	3	3	1.5	ns
prot1294	395	3	0	3.6	1.2	4	3	7.2	2.4	ns
prot1295	346	2	2	3.6	3.6	1	2	3.6	3.6	ns
prot1296	386	4	7	6	2	2	4	10	4	sig
prot1297	323	1	4	4.5	3	2	3	1.5	4.5	ns
prot1298	221	6	6	3.6	3.6	2	1	3.6	6	ns
prot1299	330	5	4	5.4	3.6	3	7	1.8	3.6	ns
prot1300	913	3	1	2	6	2	9	8	8	sig
prot1301	216	2	2	4.5	3	1	2	1.5	1.5	ns
prot1302	176	7	2	3.6	6	1	3	4.8	1.2	ns
prot1303	396	4	2	7.2	5.4	1	2	5.4	1.8	ns
prot1304	144	6	2	4	6	4	3	0	4	ns
prot1305	340	2	1	1.5	4.5	8	3	4.5	12	sig
prot1306	177	1	1	0	1.2	9	6	2.4	7.2	sig
prot1307	491	4	3	10.8	7.2	3	4	7.2	5.4	ns
prot1308	289	3	1	6	0	1	4	8	10	sig
prot1309	925	1	1	4.5	4.5	4	2	1.5	4.5	ns
prot1310	266	2	0	3.6	2.4	9	6	3.6	3.6	sig
prot1311	584	2	2	3.6	0	1	1	1.8	1.8	ns
prot1312	316	1	3	6	4	1	3	4	6	ns
prot1313	365	6	1	0	4.5	4	1	6	4.5	ns
prot1314	282	4	1	0	1.2	1	2	1.2	1.2	ns
prot1315	465	4	5	7.2	5.4	4	3	5.4	5.4	ns
prot1316	577	2	2	0	8	1	3	2	4	ns
prot1317	274	1	1	9	0	3	6	6	4.5	ns
prot1318	517	2	0	1.2	1.2	1	1	2.4	0	ns
prot1319	782	3	3	1.8	5.4	1	2	3.6	5.4	ns
prot1320	567	2	2	2	2	1	0	2	2	ns
prot1321	356	0	0	0	0	2	2	3	3	sig
prot1322	229	2	4	0	3.6	1	3	2.4	2.4	ns
prot1323	388	2	0	5.4	5.4	0	1	0	1.8	ns
prot1324	109	8	10	10	18	15	5	22	16	ns
prot1325	167	5	7	6	4.5	3	2	1.5	3	ns
prot1326	192	5	4	3.6	9.6	3	4	4.8	10.8	ns
prot1327	174	2	3	0	5.4	3	2	7.2	9	ns
prot1328	144	3	4	10	4	8	6	12	12	sig
prot1329	139	2	3	7.5	4.5	1	4	6	7.5	ns
prot1330	160	4	4	3.6	3.6	6	6	4.8	6	ns
prot1331	220	5	2	5.4	7.2	4	4	10.8	10.8	ns
prot1332	248	7	6	8	12	4	4	4	8	ns
prot1333	254	6	3	7.5	6	3	7	4.5	7.5	ns
prot1334	213	4	1	2.4	2.4	3	3	3.6	4.8	ns
prot1335	81	2	3	9	1.8	1	1	7.2	1.8	ns
prot1336	318	2	3	6	16	5	12	6	2	ns
prot1337	247	2	7	7.5	4.5	2	2	1.5	4.5	ns
prot1338	381	4	1	2.4	3.6	3	0	6	1.2	ns
prot1339	159	4	3	1.8	1.8	2	1	3.6	7.2	ns
prot1340	205	3	1	4	2	4	3	8	6	ns
prot1341	244	4	6	6	9	4	2	4.5	4.5	ns
prot1342	160	2	1	2.4	1.2	0	5	2.4	3.6	ns
prot1343	288	1	2	3.6	5.4	2	2	1.8	7.2	ns
prot1344	383	3	4	8	2	3	4	6	12	ns
prot1345	206	2	2	4.5	3	3	3	9	15	sig
prot1346	703	3	5	7.2	3.6	2	3	0	2.4	ns
prot1347	238	2	2	3.6	7.2	3	4	7.2	1.8	ns
prot1348	366	2	3	6	4	1	5	4	2	ns
prot1349	430	4	2	0	4.5	5	2	1.5	3	ns
prot1350	637	4	5	1.2	3.6	8	4	2.4	4.8	sig
prot1351	141	2	4	1.8	3.6	4	3	7.2	3.6	ns
prot1352	140	3	4	10	8	3	3	0	4	ns
prot1353	431	0	1	6	7.5	5	0	4.5	4.5	ns
prot1354	969	2	0	1.2	4.8	2	2	0	3.6	ns
prot1355	247	1	3	5.4	3.6	1	3	3.6	5.4	ns
prot1356	1101	1	4	6	6	5	1	4	4	ns
prot1357	178	3	3	1.5	3	5	3	3	1.5	ns
prot1358	178	1	3	1.2	1.2	2	2	4.8	4.8	ns
prot1359	297	4	2	1.8	1.8	3	1	9	7.2	ns
prot1360	238	5	1	10	6	2	0	2	6	ns
prot1361	226	2	3	1.5	4.5	4	1	4.5	7.5	ns
prot1362	486	1	1	4.8	1.2	1	1	1.2	2.4	ns
prot1363	758	2	1	0	3.6	3	1	5.4	3.6	ns
prot1364	305	0	0	4	0	6	12	6	12	sig
prot1365	526	1	1	3	1.5	5	2	3	3	sig
prot1366	375	2	3	6	1.2	0	1	3.6	1.2	ns
prot1367	651	0	0	9	0	0	2	3.6	3.6	ns
prot1368	5934	3	1	8	0	2	3	0	4	ns
prot1369	421	0	3	4.5	0	2	4	1.5	3	ns
prot1370	142	1	0	2.4	0	2	1	1.2	1.2	sig
prot1371	1145	1	1	7.2	1.8	3	3	21.6	16.2	sig
prot1372	238	1	3	2	4	2	1	4	6	ns
prot1373	391	2	3	1.5	3	1	1	1.5	1.5	sig
prot1374	618	2	0	0	2.4	1	2	0	2.4	ns
prot1375	93	12	9	21.6	12.6	18	14	12.6	19.8	sig
prot1376	130	9	9	8	16	3	13	18	16	ns
prot1377	83	6	8	12	4.5	4	8	4.5	6	ns
prot1378	361	4	3	1.2	3.6	5	1	2.4	2.4	ns
prot1379	193	3	5	5.4	12.6	9	4	5.4	3.6	ns
prot1380	393	4	5	12	12	18	18	42	36	sig
prot1381	232	3	7	10.5	3	2	3	3	3	ns
prot1382	201	3	3	9.6	3.6	5	4	2.4	1.2	sig
prot1383	105	5	4	9	3.6	7	5	12.6	16.2	sig
prot1384	173	4	6	14	12	6	4	8	6	ns
prot1385	182	6	0	6	3	8	2	12	6	sig
prot1386	199	5	4	4.8	4.8	2	3	1.2	7.2	ns
prot1387	191	4	2	5.4	7.2	8	5	5.4	5.4	ns
prot1388	274	2	4	4	6	6	5	4	6	ns
prot1389	135	5	2	3	3	5	4	1.5	0	ns
prot1390	169	6	4	2.4	2.4	3	2	2.4	3.6	ns
prot1391	688	5	7	18	5.4	10	14	7.2	14.4	sig
prot1392	152	1	7	0	4	9	3	12	24	sig
prot1393	528	1	4	4.5	3	1	2	10.5	3	ns
prot1394	157	5	1	1.2	3.6	10	4	19.2	9.6	sig
prot1395	126	5	3	1.8	5.4	1	3	9	1.8	ns
prot1396	80	1	5	6	6	2	3	16	4	ns
prot1397	122	3	2	1.5	3	4	2	6	6	sig
prot1398	232	2	0	2.4	3.6	6	3	3.6	2.4	ns
prot1399	171	3	2	3.6	0	6	2	3.6	12.6	ns
prot1400	70	2	5	4	0	4	0	6	6	ns
prot1401	130	2	4	1.5	4.5	1	1	4.5	3	ns
prot1402	103	2	3	3.6	8.4	3	2	3.6	6	ns
prot1403	547	0	1	1.8	3.6	2	4	0	0	ns
prot1404	250	1	4	4	0	6	5	4	4	ns
prot1405	497	2	1	1.5	4.5	2	2	3	3	sig
prot1406	312	2	1	0	2.4	3	3	1.2	3.6	ns
prot1407	152	3	0	1.8	0	1	2	1.8	5.4	ns
prot1408	535	1	0	4	2	0	3	2	6	ns
prot1409	87	1	1	1.5	4.5	3	1	1.5	0	ns
prot1410	232	1	2	2.4	2.4	2	5	1.2	4.8	ns
prot1411	232	0	2	3.6	3.6	1	3	0	3.6	ns
prot1412	843	1	0	0	2	4	2	6	4	ns
prot1413	555	0	4	4.5	6	3	3	9	4.5	sig
prot1414	173	1	2	0	3.6	1	2	1.2	0	ns
prot1415	194	1	3	1.8	1.8	2	2	3.6	0	ns
prot1416	180	1	2	6	6	1	1	4	2	ns
prot1417	199	2	1	7.5	3	0	1	1.5	3	ns
prot1418	287	0	1	2.4	0	4	2	3.6	4.8	ns
prot1419	999	0	5	1.8	5.4	3	2	3.6	3.6	ns
prot1420	220	2	2	14	4	3	1	4	4	ns
prot1421	648	4	3	3	3	0	1	7.5	4.5	ns
prot1422	164	1	2	1.2	2.4	1	1	6	2.4	sig
prot1423	181	1	2	0	1.8	1	1	1.8	0	ns
prot1424	285	5	6	16	12	8	6	10	6	ns
prot1425	172	5	6	6	12	12	12	18	21	sig
prot1426	103	2	5	4.8	4.8	4	4	4.8	4.8	ns
prot1427	430	4	2	0	5.4	2	0	9	12.6	ns
prot1428	130	7	4	22	6	7	8	16	12	ns
prot1429	123	5	5	7.5	9	4	2	4.5	12	ns
prot1430	304	4	4	6	7.2	4	5	6	4.8	ns
prot1431	164	4	3	7.2	5.4	4	5	3.6	7.2	ns
prot1432	75	2	3	4	6	6	2	16	12	sig
prot1433	173	5	3	4.5	12	4	2	6	4.5	sig
prot1434	176	4	4	4.8	6	4	3	3.6	4.8	ns
prot1435	191	1	6	3.6	10.8	1	3	0	9	ns
prot1436	138	1	6	6	4	3	1	4	8	ns
prot1437	148	1	2	1.5	3	1	4	3	7.5	ns
prot1438	101	0	4	4.8	6	4	3	6	3.6	ns
prot1439	157	4	1	0	1.8	1	2	1.8	3.6	ns
prot1440	488	4	2	14	14	3	2	4	4	ns
prot1441	133	4	2	9	0	6	1	4.5	9	ns
prot1442	229	5	2	2.4	3.6	6	1	4.8	1.2	ns
prot1443	89	5	2	12.6	9	3	5	12.6	7.2	ns
prot1444	317	2	4	10	0	0	2	4	2	ns
prot1445	88	1	4	4.5	3	9	2	3	10.5	sig
prot1446	180	4	1	1.2	1.2	9	6	2.4	4.8	sig
prot1447	207	1	3	7.2	3.6	3	0	1.8	7.2	ns
prot1448	235	1	1	8	2	7	2	4	4	sig
prot1449	86	2	1	4.5	3	1	5	3	0	ns
prot1450	115	2	1	0	3.6	5	2	3.6	0	ns
prot1451	127	3	1	7.2	0	1	3	1.8	9	ns
prot1452	229	2	5	6	2	1	1	8	2	ns
prot1453	247	2	1	7.5	3	4	1	1.5	3	ns
prot1454	573	2	3	1.2	4.8	3	0	4.8	1.2	ns
prot1455	176	2	1	1.8	7.2	1	3	3.6	1.8	ns
prot1456	169	1	0	2	4	5	2	8	4	sig
prot1457	81	6	3	4.5	1.5	1	1	0	3	ns
prot1458	89	0	3	1.2	2.4	0	3	1.2	4.8	ns
prot1459	178	1	2	3.6	7.2	3	0	5.4	3.6	ns
prot1460	151	2	0	2	2	2	2	4	8	ns
prot1461	146	0	1	7.5	4.5	2	1	3	4.5	ns
prot1462	217	1	3	1.2	3.6	2	2	2.4	1.2	ns
prot1463	159	2	0	1.8	7.2	3	2	3.6	3.6	ns
prot1464	237	1	2	8	2	2	1	4	2	ns
prot1465	587	1	2	3	1.5	1	1	3	1.5	sig
prot1466	128	2	1	3.6	3.6	4	1	1.2	2.4	ns
prot1467	425	1	1	1.8	3.6	1	1	5.4	5.4	ns
prot1468	256	4	1	0	2	3	2	4	0	ns
prot1469	136	4	2	1.5	3	4	3	3	0	ns
prot1470	76	1	2	2.4	1.2	2	2	3.6	1.2	ns
prot1471	175	2	1	1.8	0	2	4	3.6	7.2	sig
prot1472	231	3	3	6	4	5	0	8	6	ns
prot1473	337	1	2	0	4.5	3	6	4.5	9	sig
prot1474	239	1	1	1.2	1.2	1	3	3.6	1.2	ns
prot1475	456	0	3	1.8	0	0	3	1.8	3.6	ns
prot1476	126	2	3	2	6	2	1	2	0	ns
prot1477	488	0	1	3	0	2	1	1.5	0	ns
prot1478	127	3	1	1.2	2.4	4	0	2.4	1.2	ns
prot1479	191	4	1	1.8	10.8	3	1	5.4	9	ns
prot1480	114	4	3	8	2	5	3	6	12	ns
prot1481	62	3	0	9	6	3	3	7.5	7.5	ns
prot1482	350	5	3	4.8	2.4	2	2	6	4.8	ns
prot1483	108	5	4	3.6	5.4	1	4	10.8	9	ns
prot1484	321	3	2	8	0	1	4	14	4	ns
prot1485	308	2	0	0	3	3	0	7.5	3	ns
prot1486	59	1	2	7.2	3.6	2	10	9.6	7.2	sig
prot1487	218	2	4	1.8	3.6	4	4	12.6	1.8	ns
prot1488	106	2	3	8	6	1	3	4	0	ns
prot1489	154	1	2	3	1.5	3	1	6	3	ns
prot1490	166	1	0	4.8	1.2	2	8	2.4	2.4	sig
prot1491	515	2	5	0	3.6	2	6	16.2	10.8	sig
prot1492	183	1	1	4	8	4	1	6	6	ns
prot1493	162	0	3	6	3	3	2	1.5	0	ns
prot1494	140	2	5	0	1.2	5	1	2.4	1.2	ns
prot1495	169	1	0	9	7.2	2	4	1.8	3.6	ns
prot1496	242	1	0	4	4	2	2	8	6	ns
prot1497	292	1	5	3	4.5	2	1	4.5	1.5	ns
prot1498	197	4	2	0	6	2	3	1.2	2.4	ns
prot1499	856	0	3	1.8	7.2	3	6	10.8	16.2	sig
prot1500	127	3	2	8	6	3	1	2	6	ns
prot1501	72	4	1	1.5	1.5	2	1	0	0	ns
prot1502	148	0	0	1.2	1.2	1	2	2.4	1.2	ns
prot1503	53	1	2	1.8	0	1	1	1.8	1.8	sig
prot1504	98	0	1	6	2	1	2	4	2	sig
prot1505	405	2	1	3	3	3	0	1.5	3	ns
prot1506	104	0	3	4.8	1.2	8	4	1.2	2.4	ns
prot1507	176	2	1	1.8	3.6	0	3	0	0	ns
prot1508	125	3	1	8	2	6	12	6	24	sig
prot1509	160	1	2	4.5	4.5	4	4	6	6	sig
prot1510	316	1	1	0	1.2	3	4	2.4	3.6	sig
prot1511	978	1	0	0	0	1	2	3.6	7.2	ns
prot1512	234	0	3	0	2	2	0	4	8	ns
prot1513	431	0	0	4.5	1.5	2	2	3	6	sig
prot1514	2591	2	1	6	2.4	3	1	1.2	2.4	ns
prot1515	712	3	3	9	9	5	4	10.8	3.6	ns
prot1516	1852	1	2	4	4	2	6	2	6	ns
prot1517	2086	3	6	10.5	6	4	3	7.5	9	ns
prot1518	1064	3	3	2.4	4.8	4	3	2.4	1.2	ns
prot1519	609	4	8	10.8	18	8	7	14.4	14.4	ns
prot1520	645	4	2	6	8	1	1	6	8	ns
prot1521	969	4	3	3	4.5	1	3	3	4.5	ns
prot1522	857	2	2	2.4	3.6	0	0	1.2	3.6	ns
prot1523	488	3	2	1.8	1.8	4	0	5.4	3.6	ns
prot1524	2821	1	4	4	4	3	4	0	2	ns
prot1525	512	2	5	7.5	9	2	7	9	7.5	ns
prot1526	876	1	5	7.2	2.4	1	5	3.6	6	ns
prot1527	543	3	1	5.4	7.2	2	4	3.6	5.4	ns
prot1528	809	2	2	6	4	2	2	4	10	sig
prot1529	1674	3	1	7.5	0	1	2	3	1.5	sig
prot1530	1191	0	3	0	1.2	4	2	2.4	2.4	sig
prot1531	208	3	4	1.8	7.2	3	0	5.4	3.6	ns
prot1532	437	3	4	6	14	2	4	2	8	ns
prot1533	510	6	3	3	3	2	1	3	4.5	ns
prot1534	695	9	2	2.4	2.4	5	1	4.8	1.2	ns
prot1535	227	1	1	1.8	3.6	2	3	0	0	ns
prot1536	700	2	1	10	2	1	2	2	4	ns
prot1537	218	1	1	7.5	0	3	0	6	0	ns
prot1538	423	1	0	2.4	3.6	1	2	2.4	3.6	ns
prot1539	873	2	4	1.8	5.4	3	3	5.4	3.6	sig
prot1540	1426	3	3	6	6	0	3	8	4	ns
prot1541	520	1	2	0	0	2	0	1.5	1.5	ns
prot1542	290	12	10	8.4	13.2	13	11	10.8	16.8	ns
prot1543	296	4	10	10.8	9	4	5	9	10.8	ns
prot1544	309	4	3	2	2	6	4	8	8	ns
prot1545	502	2	5	3	1.5	0	2	10.5	4.5	ns
prot1546	204	1	3	0	1.2	2	3	0	2.4	ns
prot1547	437	1	3	1.8	3.6	2	6	9	1.8	ns
prot1548	314	3	0	0	4	4	3	4	8	ns
prot1549	402	2	1	3	6	6	2	3	1.5	ns
prot1550	188	3	3	4.8	0	3	1	0	2.4	ns
prot1551	434	2	2	1.8	0	3	1	1.8	0	ns
prot1552	325	2	3	2	2	2	2	4	8	sig
prot1553	607	2	0	1.5	4.5	0	1	0	1.5	ns
prot1554	739	5	1	0	7.2	6	9	3.6	14.4	sig
prot1555	235	1	2	1.8	5.4	0	0	0	1.8	ns
prot1556	982	2	1	2	2	1	2	4	6	ns
prot1557	392	3	3	3	4.5	3	3	3	3	ns
prot1558	543	2	1	3.6	3.6	0	1	1.2	1.2	ns
prot1559	462	0	3	3.6	1.8	2	3	3.6	5.4	sig
prot1560	348	1	4	2	2	0	2	0	2	ns
prot1561	463	1	4	1.5	1.5	0	2	1.5	1.5	ns
prot1562	173	4	4	0	4.8	6	6	2.4	3.6	ns
prot1563	274	1	2	1.8	1.8	1	5	5.4	3.6	ns
prot1564	251	2	5	8	6	9	6	30	18	sig
prot1565	231	3	1	4.5	3	3	3	6	7.5	ns
prot1566	394	6	1	4.8	2.4	3	2	0	1.2	ns
prot1567	240	1	1	3.6	9	2	1	7.2	10.8	sig
prot1568	441	4	3	0	6	4	5	2	4	ns
prot1569	200	1	4	3	12	5	5	0	3	ns
prot1570	371	3	3	1.2	1.2	2	1	2.4	0	ns
prot1571	313	3	5	3.6	3.6	1	1	0	5.4	ns
prot1572	730	4	4	8	2	3	4	6	2	ns
prot1573	329	2	1	4.5	1.5	3	2	1.5	3	ns
prot1574	627	5	0	2.4	3.6	0	2	0	3.6	ns
prot1575	250	1	0	1.8	0	2	2	3.6	5.4	ns
prot1576	144	4	1	4	10	0	3	8	0	ns
prot1577	472	3	4	3	1.5	0	2	4.5	1.5	ns
prot1578	421	3	3	1.2	3.6	0	0	1.2	1.2	ns
prot1579	250	3	0	7.2	1.8	3	1	3.6	1.8	ns
prot1580	266	1	1	2	4	0	1	2	4	ns
prot1581	861	1	2	6	6	3	3	6	1.5	ns
prot1582	1312	2	3	6	2.4	4	1	1.2	0	ns
prot1583	493	2	1	3.6	5.4	2	1	1.8	1.8	ns
prot1584	1082	2	0	2	2	2	3	0	0	ns
prot1585	648	3	3	3	3	2	2	3	3	sig
prot1586	276	3	1	0	1.2	2	1	2.4	0	ns
prot1587	518	1	1	3.6	1.8	1	1	1.8	9	sig
prot1588	640	0	1	4	4	6	12	18	6	sig
prot1589	722	2	4	6	6	3	4	4.5	1.5	ns
prot1590	147	4	4	0	7.2	1	4	1.2	3.6	ns
prot1591	193	6	3	12.6	9	5	3	7.2	5.4	ns
prot1592	194	4	3	6	2	4	2	2	0	ns
prot1593	365	2	1	7.5	4.5	2	3	6	6	sig
prot1594	290	4	6	1.2	4.8	4	2	2.4	7.2	sig
prot1595	636	0	4	1.8	5.4	2	2	5.4	3.6	ns
prot1596	1160	5	3	6	6	0	0	2	2	ns
prot1597	641	1	8	6	3	2	1	0	1.5	ns
prot1598	175	1	2	0	0	0	2	2.4	1.2	ns
prot1599	318	2	2	1.8	1.8	0	1	3.6	5.4	ns
prot1600	424	0	1	0	4	1	0	8	4	ns
prot1601	348	4	0	3	1.5	5	5	3	7.5	ns
prot1602	227	3	0	2.4	2.4	1	2	0	4.8	ns
prot1603	427	2	2	1.8	9	2	3	7.2	5.4	sig
prot1604	268	2	3	4	4	4	7	10	8	sig
prot1605	357	3	2	7.5	1.5	5	4	6	7.5	sig
prot1606	174	2	2	6	4.8	2	1	1.2	2.4	ns
prot1607	233	1	1	5.4	1.8	0	0	1.8	5.4	ns
prot1608	217	0	1	2	2	1	3	2	0	ns
prot1609	980	2	2	1.5	1.5	2	3	3	0	ns
prot1610	263	1	0	1.2	1.2	0	2	1.2	1.2	ns
prot1611	169	0	2	1.8	0	1	1	3.6	3.6	ns
prot1612	178	0	1	2	2	1	0	0	0	ns
prot1613	355	1	1	1.5	0	1	1	1.5	1.5	sig
prot1614	604	1	1	2.4	1.2	6	3	7.2	10.8	sig
prot1615	149	2	0	5.4	1.8	1	2	1.8	5.4	ns
prot1616	594	0	1	6	2	1	0	4	2	ns
prot1617	257	0	0	1.5	1.5	2	1	0	3	ns
prot1618	421	3	0	0	0	0	1	1.2	1.2	ns
prot1619	712	1	1	1.8	1.8	1	1	3.6	7.2	sig
prot1620	423	0	5	4	0	1	2	0	0	ns
prot1621	488	0	1	1.5	3	3	2	1.5	1.5	ns
prot1622	1872	1	1	0	0	2	0	3.6	2.4	ns
prot1623	153	5	4	12.6	3.6	5	2	3.6	10.8	ns
prot1624	275	0	4	4	10	5	1	8	4	sig
prot1625	463	3	2	3	6	3	6	3	4.5	ns
prot1626	103	4	3	6	2.4	2	2	3.6	1.2	ns
prot1627	287	5	0	1.8	5.4	5	3	9	7.2	ns
prot1628	282	4	3	2	2	2	5	10	12	ns
prot1629	200	3	2	3	4.5	5	1	0	4.5	ns
prot1630	149	2	0	1.2	1.2	3	2	3.6	1.2	ns
prot1631	149	1	0	7.2	5.4	3	2	7.2	7.2	ns
prot1632	132	1	1	0	8	1	0	2	0	ns
prot1633	118	4	1	6	4.5	3	0	7.5	3	ns
prot1634	191	3	8	0	1.2	2	6	2.4	4.8	sig
prot1635	189	2	1	3.6	7.2	3	3	5.4	1.8	ns
prot1636	273	2	2	2	0	2	2	8	4	sig
prot1637	327	3	4	1.5	6	0	2	4.5	0	ns
prot1638	148	2	0	2.4	0	4	2	2.4	2.4	sig
prot1639	206	2	2	9	5.4	2	2	7.2	3.6	sig
prot1640	108	1	1	4	2	0	3	0	4	ns
prot1641	267	1	2	4.5	3	0	7	1.5	3	ns
prot1642	204	2	3	0	2.4	4	2	3.6	0	ns
prot1643	223	2	1	5.4	1.8	2	4	3.6	0	ns
prot1644	298	3	2	4	10	2	4	2	8	ns
prot1645	194	2	2	1.5	4.5	0	0	1.5	3	ns
prot1646	77	0	1	4.8	6	1	1	6	3.6	ns
prot1647	166	0	0	9	1.8	2	3	0	3.6	ns
prot1648	418	1	1	0	12	2	1	4	4	ns
prot1649	418	3	0	3	4.5	2	2	6	6	ns
prot1650	127	3	2	3.6	2.4	6	1	0	3.6	ns
prot1651	279	2	2	7.2	5.4	3	0	3.6	7.2	ns
prot1652	181	2	3	4	4	4	1	2	4	ns
prot1653	129	2	1	0	4.5	2	3	9	1.5	ns
prot1654	161	0	2	4.8	2.4	0	0	1.2	1.2	ns
prot1655	126	3	2	3.6	1.8	1	1	1.8	3.6	ns
prot1656	326	2	4	8	0	5	0	0	6	ns
prot1657	207	0	4	3	4.5	4	2	3	6	sig
prot1658	191	2	0	2.4	3.6	0	1	3.6	0	ns
prot1659	238	1	1	0	1.8	5	1	1.8	1.8	sig
prot1660	210	0	2	0	2	1	0	2	2	ns
prot1661	331	3	1	1.5	0	1	0	4.5	6	ns
prot1662	574	1	3	0	1.2	0	0	3.6	0	ns
prot1663	455	1	3	3.6	1.8	4	1	3.6	10.8	ns
prot1664	553	1	2	4	4	3	0	2	0	ns
prot1665	522	2	1	4.5	1.5	0	1	4.5	1.5	ns
prot1666	325	0	2	1.2	0	0	2	3.6	0	ns
prot1667	208	1	1	10.8	10.8	2	3	3.6	5.4	ns
prot1668	232	4	2	4	4	0	3	2	0	ns
prot1669	219	1	2	3	3	2	3	1.5	1.5	ns
prot1670	409	2	3	2.4	1.2	2	2	2.4	2.4	ns
prot1671	233	0	1	3.6	3.6	2	1	0	1.8	ns
prot1672	772	1	1	0	4	0	1	2	0	ns
prot1673	360	1	2	3	4.5	2	12	6	3	sig
prot1674	439	2	0	2.4	2.4	1	1	2.4	3.6	ns
prot1675	442	0	2	0	0	2	2	1.8	5.4	ns
prot1676	138	0	1	2	4	1	2	4	2	ns
prot1677	106	0	1	6	3	3	3	4.5	4.5	sig
prot1678	370	2	0	3.6	3.6	3	0	2.4	1.2	ns
prot1679	629	1	2	0	5.4	1	1	0	0	ns
prot1680	187	0	2	0	4	1	1	4	2	ns
prot1681	596	1	0	3	3	1	0	6	1.5	ns
prot1682	255	1	1	2.4	0	1	1	1.2	0	ns
prot1683	92	3	5	9	7.2	5	6	10.8	9	ns
prot1684	171	3	6	2	12	3	2	8	6	ns
prot1685	165	6	2	7.5	10.5	3	2	4.5	10.5	ns
prot1686	148	2	1	2.4	4.8	1	1	6	9.6	sig
prot1687	229	4	4	0	1.8	3	2	5.4	7.2	ns
prot1688	123	3	2	6	12	0	6	2	8	ns
prot1689	77	2	3	0	3	2	2	1.5	1.5	ns
prot1690	465	0	6	1.2	1.2	1	3	3.6	2.4	ns
prot1691	279	2	2	1.8	1.8	0	1	0	5.4	ns
prot1692	278	2	1	4	6	2	2	0	10	ns
prot1693	119	3	1	3	6	2	5	3	3	ns
prot1694	148	0	1	0	2.4	1	1	4.8	1.2	sig
prot1695	72	2	1	0	1.8	4	2	3.6	3.6	sig
prot1696	353	2	0	10	4	2	4	8	6	ns
prot1697	196	3	1	1.5	3	1	2	0	1.5	ns
prot1698	174	0	2	1.2	4.8	3	2	2.4	3.6	ns
prot1699	126	2	3	3.6	1.8	2	4	3.6	5.4	ns
prot1700	235	1	1	0	6	0	1	2	2	ns
prot1701	235	2	2	3	4.5	1	3	3	7.5	ns
prot1702	110	1	0	4.8	3.6	1	2	1.2	2.4	ns
prot1703	188	2	2	1.8	9	0	3	1.8	1.8	ns
prot1704	225	2	1	8	2	2	4	4	4	sig
prot1705	138	2	3	1.5	1.5	2	1	0	6	ns
prot1706	174	5	3	1.2	2.4	3	3	2.4	3.6	ns
prot1707	672	2	1	0	3.6	0	5	3.6	5.4	ns
prot1708	84	0	1	8	6	2	4	4	0	ns
prot1709	107	3	1	1.5	0	0	0	0	1.5	ns
prot1710	146	1	1	6	2.4	3	3	0	1.2	ns
prot1711	183	3	2	3.6	0	9	6	21.6	16.2	sig
prot1712	555	1	1	0	4	0	2	0	2	ns
prot1713	467	2	1	4.5	1.5	2	0	0	1.5	ns
prot1714	265	0	1	1.2	3.6	1	0	0	4.8	ns
prot1715	598	1	1	3.6	1.8	2	1	7.2	0	ns
prot1716	317	4	0	4	2	1	1	6	4	ns
prot1717	196	1	3	6	0	2	2	1.5	3	ns
prot1718	267	0	0	1.2	1.2	1	0	3.6	2.4	ns
prot1719	612	1	3	7.2	3.6	1	1	3.6	3.6	ns
prot1720	62	0	1	0	4	4	1	4	2	sig
prot1721	77	0	2	4.5	3	2	0	1.5	1.5	ns
prot1722	68	2	1	1.2	3.6	0	0	1.2	1.2	ns
prot1723	632	1	0	1.8	1.8	3	2	5.4	1.8	ns
prot1724	230	0	0	2	0	4	4	10	8	sig
prot1725	133	1	1	1.5	1.5	1	2	1.5	6	ns
prot1726	334	2	3	2.4	0	1	2	2.4	0	ns
prot1727	311	1	1	1.8	0	2	3	3.6	3.6	sig
prot1728	563	0	2	0	2	0	0	2	2	ns
prot1729	327	1	0	0	1.5	1	0	3	3	ns
prot1730	144	4	0	1.2	2.4	6	1	3.6	1.2	ns
prot1731	668	1	2	1.8	0	0	0	3.6	3.6	ns
prot1732	85	4	2	6	2	4	2	4	0	ns
prot1733	102	0	0	3	3	3	2	3	3	sig
prot1734	508	3	0	1.2	1.2	1	1	2.4	0	ns
prot1735	226	0	0	1.8	3.6	5	2	1.8	1.8	ns
prot1736	676	2	2	2	2	2	2	2	0	ns
prot1737	539	3	1	3	3	5	1	0	0	ns
prot1738	295	0	1	1.2	1.2	0	2	0	0	ns
prot1739	224	2	3	3.6	1.8	1	1	3.6	1.8	sig
prot1740	2292	1	2	0	2	1	1	0	2	ns
prot1741	170	3	2	7.5	7.5	1	5	1.5	10.5	sig
prot1742	134	0	2	2.4	1.2	5	1	1.2	1.2	ns
prot1743	255	2	0	1.8	0	2	3	3.6	5.4	ns
prot1744	304	4	4	4	14	3	5	6	10	ns
prot1745	237	2	2	3	4.5	1	4	1.5	3	ns
prot1746	105	2	1	0	0	2	1	1.2	1.2	ns
prot1747	69	4	3	1.8	9	2	2	7.2	3.6	sig
prot1748	247	2	3	2	4	4	3	4	6	ns
prot1749	99	4	3	3	4.5	4	2	1.5	3	ns
prot1750	116	3	1	3.6	1.2	4	3	2.4	1.2	ns
prot1751	152	1	4	3.6	5.4	1	1	7.2	7.2	sig
prot1752	225	1	1	4	2	1	3	6	2	ns
prot1753	147	1	2	0	1.5	1	4	3	3	ns
prot1754	125	1	1	6	2.4	2	3	2.4	3.6	ns
prot1755	90	2	3	5.4	1.8	2	0	3.6	10.8	ns
prot1756	237	1	0	2	10	2	2	8	4	sig
prot1757	66	1	0	3	0	2	5	3	1.5	ns
prot1758	264	1	0	2.4	2.4	2	0	2.4	0	ns
prot1759	137	2	3	3.6	3.6	2	3	1.8	1.8	ns
prot1760	511	2	1	2	4	1	4	4	2	ns
prot1761	141	0	3	1.5	3	1	1	4.5	4.5	ns
prot1762	280	0	2	4.8	0	4	1	3.6	3.6	ns
prot1763	302	0	1	5.4	5.4	3	1	3.6	3.6	ns
prot1764	74	1	3	6	0	2	0	6	8	ns
prot1765	171	1	1	6	4.5	1	2	3	3	ns
prot1766	95	0	2	3.6	1.2	2	4	6	2.4	sig
prot1767	367	0	4	0	1.8	2	1	5.4	3.6	ns
prot1768	144	1	1	2	4	1	1	2	2	ns
prot1769	664	0	1	1.5	0	2	0	0	3	ns
prot1770	179	4	0	4.8	4.8	1	0	2.4	3.6	ns
prot1771	114	1	0	1.8	1.8	1	1	1.8	1.8	sig
prot1772	161	1	2	0	2	3	2	2	8	ns
prot1773	205	1	0	3	0	1	1	0	0	ns
prot1774	305	2	0	1.2	1.2	0	4	1.2	4.8	ns
prot1775	416	4	2	0	0	2	1	1.8	3.6	ns
prot1776	397	1	2	0	2	0	0	2	4	ns
prot1777	224	1	0	0	1.5	1	2	0	6	ns
prot1778	314	1	0	1.2	0	2	3	2.4	4.8	ns
prot1779	174	1	1	0	3.6	1	1	3.6	1.8	ns
prot1780	416	1	2	2	2	1	1	2	4	ns
prot1781	131	0	1	0	1.5	1	0	1.5	1.5	ns
prot1782	107	1	2	1.2	0	2	2	4.8	2.4	sig
prot1783	163	0	3	3.6	1.8	1	0	3.6	5.4	ns
prot1784	564	1	2	0	4	2	2	4	4	sig
prot1785	208	3	1	0	0	3	1	1.5	0	ns
prot1786	135	1	1	1.2	2.4	0	2	0	4.8	ns
prot1787	3394	5	0	3.6	1.8	2	5	5.4	1.8	ns
prot1788	1957	2	0	2	0	2	5	4	8	sig
prot1789	1088	3	1	1.5	1.5	1	3	3	1.5	ns
prot1790	424	2	5	1.2	2.4	2	4	4.8	6	sig
prot1791	1035	2	2	7.2	7.2	4	1	1.8	1.8	ns
prot1792	926	2	1	6	0	2	2	4	4	sig
prot1793	1669	0	0	1.5	3	1	0	6	3	ns
prot1794	201	2	1	3.6	4.8	3	1	3.6	0	ns
prot1795	539	2	0	1.8	1.8	2	2	0	5.4	ns
prot1796	638	0	3	0	0	0	0	0	4	ns
prot1797	225	4	7	4.5	6	7	4	12	9	ns
prot1798	319	5	8	1.2	3.6	3	5	6	1.2	ns
prot1799	520	3	3	1.8	1.8	2	4	5.4	7.2	sig
prot1800	785	0	5	6	12	8	6	6	8	sig
prot1801	629	4	1	4.5	7.5	0	0	9	1.5	ns
prot1802	341	0	3	1.2	0	3	1	1.2	1.2	ns
prot1803	412	2	1	0	3.6	1	0	0	1.8	ns
prot1804	308	2	2	0	6	0	1	6	0	ns
prot1805	743	0	0	0	1.5	2	4	12	6	sig
prot1806	470	1	0	1.2	0	3	0	2.4	1.2	ns
prot1807	1140	2	0	0	3.6	4	2	3.6	3.6	sig
prot1808	1466	0	0	2	2	1	1	2	0	ns
prot1809	254	0	4	9	1.5	3	1	1.5	3	ns
prot1810	257	3	0	1.2	2.4	3	9	10.8	18	sig
prot1811	375	4	1	0	3.6	2	0	1.8	1.8	ns
prot1812	1882	3	0	12	8	1	1	2	10	ns
prot1813	1300	2	2	0	3	4	2	3	3	sig
prot1814	444	1	1	4.8	0	2	2	3.6	2.4	ns
prot1815	832	0	1	3.6	1.8	2	3	5.4	3.6	ns
prot1816	582	0	3	0	4	6	3	18	12	sig
prot1817	280	0	0	0	0	0	4	0	4.5	ns
prot1818	1244	3	0	0	1.2	2	0	0	1.2	ns
prot1819	276	1	1	0	3.6	2	7	7.2	3.6	sig
prot1820	623	1	4	0	4	0	1	6	0	ns
prot1821	450	1	1	0	3	1	2	3	0	ns
prot1822	247	3	0	1.2	1.2	6	3	3.6	7.2	sig
prot1823	387	0	0	0	1.8	3	0	3.6	3.6	ns
prot1824	662	0	1	2	4	3	2	4	2	ns
prot1825	743	1	0	0	0	2	2	3	4.5	sig
prot1826	874	0	2	1.2	2.4	2	2	1.2	0	ns
prot1827	1301	0	2	0	3.6	1	2	1.8	0	ns
prot1828	274	0	2	4	4	1	1	8	8	ns
prot1829	551	0	2	4.5	3	12	3	4.5	4.5	sig
prot1830	447	0	2	1.2	2.4	2	1	0	0	ns
prot1831	154	2	2	7.2	9	1	1	5.4	5.4	ns
prot1832	210	4	0	2	2	2	2	6	12	sig
prot1833	290	3	4	1.5	3	4	2	3	1.5	ns
prot1834	220	4	1	6	2.4	1	3	2.4	1.2	ns
prot1835	184	3	5	0	3.6	5	1	3.6	3.6	ns
prot1836	168	0	2	0	6	1	1	2	2	ns
prot1837	102	3	3	0	1.5	1	1	1.5	1.5	ns
prot1838	327	1	1	1.2	2.4	0	2	0	1.2	ns
prot1839	962	2	0	10.8	3.6	2	0	1.8	3.6	ns
prot1840	556	2	2	10	0	2	2	10	4	sig
prot1841	374	3	1	7.5	1.5	3	1	1.5	1.5	ns
prot1842	728	1	1	2.4	2.4	3	4	2.4	2.4	sig
prot1843	243	0	1	1.8	0	3	0	7.2	5.4	ns
prot1844	127	4	4	4	2	3	1	2	0	ns
prot1845	519	1	1	1.5	3	0	1	1.5	3	ns
prot1846	492	2	2	3.6	1.2	2	2	2.4	1.2	ns
prot1847	233	2	0	5.4	5.4	2	0	5.4	1.8	ns
prot1848	287	1	1	2	0	0	2	2	2	ns
prot1849	337	0	2	4.5	3	3	2	1.5	3	ns
prot1850	404	0	2	1.2	0	1	2	2.4	0	ns
prot1851	3175	1	0	0	3.6	2	2	3.6	3.6	sig
prot1852	243	1	2	0	0	1	1	0	0	ns
prot1853	275	0	0	3	1.5	1	1	0	1.5	ns
prot1854	648	0	2	8.4	3.6	1	3	3.6	3.6	ns
prot1855	172	2	2	1.8	0	1	2	3.6	5.4	ns
prot1856	283	0	2	2	2	3	0	2	4	ns
prot1857	159	1	1	7.5	0	4	4	10.5	7.5	sig
prot1858	372	4	3	4.8	3.6	0	2	2.4	2.4	ns
prot1859	174	0	3	10.8	3.6	2	3	1.8	1.8	ns
prot1860	182	2	1	2	0	2	1	6	6	ns
prot1861	251	4	0	1.5	6	2	2	3	3	ns
prot1862	1009	2	2	2.4	6	1	3	0	2.4	ns
prot1863	233	0	0	1.8	0	2	6	7.2	7.2	sig
prot1864	158	3	2	4	4	8	4	16	8	sig
prot1865	200	0	1	4.5	3	2	1	4.5	1.5	ns
prot1866	292	0	4	2.4	1.2	1	2	1.2	0	ns
prot1867	399	4	0	3.6	3.6	1	2	0	1.8	ns
prot1868	229	0	4	4	6	1	1	0	8	ns
prot1869	228	2	1	1.5	1.5	1	0	3	0	ns
prot1870	445	3	1	0	1.2	1	2	1.2	2.4	ns
prot1871	334	1	1	0	0	0	2	0	3.6	ns
prot1872	848	1	2	4	0	1	1	2	4	ns
prot1873	151	0	3	4.5	3	0	2	0	4.5	ns
prot1874	1410	1	0	3.6	4.8	6	2	2.4	4.8	sig
prot1875	164	2	0	1.8	5.4	0	0	0	5.4	ns
prot1876	114	1	3	0	0	2	0	0	2	ns
prot1877	262	0	2	3	0	0	1	0	4.5	ns
prot1878	174	1	0	1.2	2.4	3	0	2.4	1.2	ns
prot1879	987	2	1	0	10.8	2	4	5.4	3.6	ns
prot1880	170	2	3	2	2	0	2	2	4	ns
prot1881	399	3	0	0	1.5	1	1	1.5	0	ns
prot1882	504	3	1	0	0	0	5	2.4	4.8	ns
prot1883	359	1	2	0	3.6	2	1	3.6	3.6	ns
prot1884	85	0	2	2	2	2	2	4	4	sig
prot1885	186	2	0	3	3	2	0	0	1.5	ns
prot1886	231	2	0	0	1.2	2	2	2.4	3.6	ns
prot1887	161	1	0	7.2	1.8	0	0	5.4	1.8	ns
prot1888	296	2	1	4	2	0	4	4	4	ns
prot1889	362	1	1	1.5	1.5	0	1	1.5	1.5	ns
prot1890	492	1	0	3.6	1.2	0	1	2.4	2.4	ns
prot1891	240	0	2	1.8	0	3	0	0	3.6	ns
prot1892	587	3	2	6	0	3	3	6	12	sig
prot1893	523	0	1	3	0	1	2	1.5	1.5	ns
prot1894	979	0	1	0	0	0	1	1.2	2.4	ns
prot1895	2381	2	0	3.6	3.6	3	4	3.6	3.6	sig
prot1896	246	1	1	6	6	3	3	6	4	sig
prot1897	309	2	0	0	1.5	2	2	3	1.5	ns
prot1898	214	1	0	2.4	1.2	0	3	1.2	1.2	ns
prot1899	659	1	1	3.6	1.8	2	3	5.4	7.2	sig
prot1900	185	1	1	0	0	1	0	2	4	ns
prot1901	201	0	1	1.5	1.5	2	0	3	0	ns
prot1902	464	0	2	0	0	0	0	2.4	0	ns
prot1903	298	2	0	0	0	0	2	1.8	3.6	ns
prot1904	502	2	1	2	2	1	0	0	0	ns
prot1905	295	1	0	1.5	0	1	1	1.5	1.5	ns
prot1906	1921	0	1	0	0	0	0	3.6	1.2	ns
prot1907	900	1	0	0	3.6	0	0	3.6	0	ns
prot1908	1567	2	2	2	0	0	1	4	2	ns
prot1909	659	0	2	1.5	4.5	3	4	6	3	sig
prot1910	909	0	1	1.2	1.2	0	1	0	1.2	ns
prot1911	193	0	2	0	3.6	1	1	0	0	ns
prot1912	431	0	0	4	0	0	1	4	0	ns
prot1913	118	0	1	1.5	3	2	0	3	0	ns
prot1914	229	1	4	9.6	1.2	2	2	2.4	1.2	sig
prot1915	232	2	1	0	1.8	2	2	10.8	1.8	ns
prot1916	267	2	0	2	0	1	3	2	4	ns
prot1917	266	4	2	4.5	4.5	1	2	0	6	ns
prot1918	183	1	3	2.4	0	1	2	0	0	ns
prot1919	909	4	6	0	0	3	1	1.8	5.4	ns
prot1920	219	5	1	2	6	1	1	2	0	ns
prot1921	141	0	4	3	4.5	1	3	0	3	ns
prot1922	154	1	2	3.6	2.4	2	2	2.4	7.2	sig
prot1923	243	2	5	5.4	0	0	0	1.8	1.8	ns
prot1924	135	2	1	2	0	3	3	4	0	ns
prot1925	315	2	2	3	1.5	1	3	0	3	ns
prot1926	517	0	1	1.2	3.6	0	3	1.2	0	ns
prot1927	127	1	0	7.2	0	0	0	0	0	ns
prot1928	439	1	2	2	2	2	2	0	8	ns
prot1929	398	2	0	3	0	0	3	0	0	ns
prot1930	462	1	0	0	2.4	0	0	0	1.2	ns
prot1931	202	0	2	3.6	3.6	1	0	1.8	1.8	ns
prot1932	114	0	1	4	6	1	0	0	4	ns
prot1933	137	2	1	4.5	1.5	0	1	1.5	3	ns
prot1934	124	4	1	0	2.4	0	0	1.2	2.4	ns
prot1935	641	0	1	3.6	5.4	0	1	0	0	ns
prot1936	415	1	3	8	0	2	4	0	4	ns
prot1937	448	0	0	3	3	1	2	3	1.5	ns
prot1938	572	0	1	1.2	2.4	0	1	0	0	ns
prot1939	819	0	0	3.6	10.8	0	2	1.8	1.8	ns
prot1940	365	0	2	6	2	6	6	6	6	sig
prot1941	600	2	3	0	0	1	1	7.5	0	ns
prot1942	692	2	2	1.2	4.8	1	1	1.2	2.4	ns
prot1943	244	1	0	1.8	3.6	0	1	0	1.8	ns
prot1944	203	1	0	0	2	3	3	6	18	sig
prot1945	383	3	0	1.5	1.5	3	3	4.5	4.5	sig
prot1946	208	0	0	2.4	2.4	2	1	0	0	ns
prot1947	292	1	3	1.8	5.4	4	1	3.6	1.8	sig
prot1948	288	1	1	0	0	2	2	0	2	ns
prot1949	111	0	0	1.5	0	3	3	4.5	4.5	sig
prot1950	309	0	2	0	2.4	0	2	1.2	0	ns
prot1951	555	1	2	1.8	5.4	1	1	0	0	ns
prot1952	719	1	1	4	6	2	2	8	8	sig
prot1953	548	1	2	1.5	0	2	3	4.5	3	sig
prot1954	209	1	1	4.8	2.4	0	3	2.4	0	ns
prot1955	561	3	3	0	0	1	0	5.4	5.4	ns
prot1956	575	0	3	2	2	2	2	4	6	sig
prot1957	193	4	3	0	3	2	1	0	4.5	ns
prot1958	476	2	2	1.2	0	1	2	1.2	0	ns
prot1959	426	0	0	3.6	1.8	0	0	0	0	ns
prot1960	210	1	0	2	4	1	4	2	8	ns
prot1961	167	2	2	4.5	3	0	1	1.5	1.5	ns
prot1962	255	0	2	1.2	2.4	1	2	6	1.2	sig
prot1963	259	1	2	1.8	1.8	2	2	3.6	3.6	sig
prot1964	828	2	2	2	4	1	0	0	0	ns
prot1965	491	0	2	1.5	1.5	1	1	1.5	1.5	ns
prot1966	116	1	2	2.4	0	0	1	1.2	2.4	ns
prot1967	392	1	0	1.8	1.8	1	2	1.8	1.8	ns
prot1968	278	2	1	2	0	2	4	4	4	sig
prot1969	275	0	4	1.5	3	0	2	1.5	1.5	ns
prot1970	542	0	0	0	1.2	2	2	2.4	2.4	sig
prot1971	303	0	1	0	0	0	0	0	0	ns
prot1972	206	2	0	0	4	0	1	6	4	ns
prot1973	575	0	1	3	1.5	0	2	1.5	1.5	ns
prot1974	882	0	1	0	3.6	2	2	2.4	4.8	sig
prot1975	503	0	0	1.8	0	1	2	1.8	0	ns
prot1976	350	1	2	0	0	1	1	2	2	sig
prot1977	277	0	1	0	0	0	1	0	4.5	ns
prot1978	251	1	0	0	1.2	2	0	1.2	1.2	ns
prot1979	223	1	0	1.8	1.8	0	0	1.8	0	ns
prot1980	109	2	1	6	8	3	2	2	2	ns
prot1981	1093	2	1	1.5	1.5	1	1	4.5	4.5	ns
prot1982	123	0	3	2.4	1.2	2	8	7.2	2.4	sig
prot1983	160	1	2	1.8	3.6	2	1	3.6	0	ns
prot1984	160	5	0	4	8	0	0	0	4	ns
prot1985	433	1	3	1.5	4.5	0	2	0	4.5	ns
prot1986	214	2	2	4.8	2.4	1	2	1.2	0	ns
prot1987	114	2	2	5.4	1.8	2	4	3.6	10.8	sig
prot1988	178	1	2	0	6	0	0	6	2	ns
prot1989	248	2	1	1.5	3	2	2	6	7.5	sig
prot1990	49	1	1	1.2	1.2	0	0	4.8	4.8	ns
prot1991	86	3	2	3.6	3.6	3	2	1.8	7.2	ns
prot1992	335	1	0	4	4	1	0	0	4	ns
prot1993	171	2	2	1.5	4.5	4	2	3	3	sig
prot1994	214	0	1	0	2.4	9	3	3.6	3.6	sig
prot1995	108	0	1	0	1.8	0	0	1.8	0	ns
prot1996	115	3	1	6	2	2	5	14	8	sig
prot1997	96	3	1	0	1.5	0	1	1.5	0	ns
prot1998	82	1	0	3.6	1.2	6	6	3.6	3.6	sig
prot1999	365	2	2	3.6	0	1	2	1.8	1.8	ns
[truncated: 1,549 more rows]
