# Supplementary material for: Protein complex-based analysis is resistant to the obfuscating consequences of batch effects --- a case study in clinical proteomics
Source: BMC Genomics. 2017 Mar 14;18(Suppl 2):142. doi: 10.1186/s12864-017-3490-3 (PMC5374662; doi:10.1186/s12864-017-3490-3)
Supplement: Supplementary file 2 — Simulated data D2.2H. (ZIP 3730 kb) [file 12864_2017_3490_MOESM2_ESM.zip › D2.2.313.txt]

protLen	X0	X0.1	X0.2	X0.3	X1	X1.1	X1.2	X1.3	sig
prot1	1338	895	882	1330.5	1291.5	884	862	1344	1332	ns
prot2	2199	36	36	56	64	35	35	54	66	ns
prot3	1538	34	28	105	135	114	102	279	270	sig
prot4	2319	24	14	28.8	34.8	26	13	33.6	20.4	ns
prot5	1392	52	34	76.5	66	46	41	63	70.5	ns
prot6	1985	23	30	62	58	28	33	52	56	ns
prot7	1262	41	60	144	156	165	159	540	342	sig
prot8	3862	16	13	16.8	20.4	15	18	20.4	22.8	ns
prot9	1295	30	47	75	76.5	45	47	51	76.5	ns
prot10	4287	13	13	20	16	11	10	22	22	ns
prot11	1277	38	40	120	96	50	35	102	144	ns
prot12	3587	5	5	8.4	9.6	6	6	12	13.2	ns
prot13	774	71	80	106.5	114	66	71	115.5	85.5	ns
prot14	1960	6	9	12	8	8	4	12	10	ns
prot15	858	65	69	201	183	67	55	183	177	ns
prot16	693	80	92	84	92.4	82	59	78	70.8	ns
prot17	748	60	70	93	121.5	122	108	213	189	sig
prot18	875	40	28	104	84	46	43	88	96	ns
prot19	1755	17	10	51	27	18	20	72	81	sig
prot20	839	36	32	46.8	49.2	39	33	46.8	51.6	ns
prot21	857	29	27	43.5	45	35	26	48	48	ns
prot22	1248	21	30	34	58	22	17	42	44	ns
prot23	1308	12	13	24	75	22	20	60	57	ns
prot24	1260	18	14	19.2	16.8	14	15	13.2	16.8	ns
prot25	1487	8	9	15	19.5	24	12	27	18	sig
prot26	477	87	88	170	136	75	90	166	162	ns
prot27	1324	29	28	81	69	18	18	66	54	ns
prot28	997	20	13	20.4	20.4	20	30	22.8	36	sig
prot29	623	113	119	190.5	187.5	118	93	174	154.5	ns
prot30	657	96	100	226	184	117	84	178	160	ns
prot31	1735	13	15	51	42	20	24	102	90	sig
prot32	904	8	20	10.8	12	15	13	9.6	9.6	ns
prot33	446	187	205	301.5	331.5	181	205	286.5	291	ns
prot34	262	173	170	356	362	603	516	1104	1122	sig
prot35	682	118	92	312	294	125	90	366	282	ns
prot36	742	62	39	49.2	92.4	43	50	58.8	70.8	ns
prot37	630	36	42	48	58.5	39	34	61.5	63	ns
prot38	672	32	32	74	56	37	27	78	72	ns
prot39	1056	26	26	96	87	27	23	84	93	ns
prot40	1098	26	20	25.2	26.4	20	28	32.4	33.6	ns
prot41	1192	14	21	18	27	7	15	18	15	ns
prot42	1888	22	18	24	42	27	42	72	60	sig
prot43	500	150	171	528	573	155	156	537	474	ns
prot44	610	59	56	63.6	58.8	41	58	40.8	70.8	ns
prot45	543	33	37	45	63	35	24	69	51	ns
prot46	685	35	32	56	60	35	29	52	58	ns
prot47	546	23	27	129	102	26	24	78	84	ns
prot48	1311	10	11	12	16.8	13	11	15.6	25.2	ns
prot49	1047	14	18	18	18	11	13	9	21	ns
prot50	491	138	142	330	218	118	135	230	282	ns
prot51	654	67	77	216	198	83	71	231	243	ns
prot52	639	62	52	86.4	66	119	128	129.6	118.8	sig
prot53	740	55	51	57	78	63	41	85.5	64.5	ns
prot54	1143	14	18	30	38	16	19	56	40	ns
prot55	966	15	14	45	36	26	24	81	90	sig
prot56	1042	17	14	16.8	12	12	13	16.8	12	ns
prot57	2166	10	13	9	12	6	10	10.5	10.5	ns
prot58	443	30	22	56	64	30	29	64	66	ns
prot59	589	30	30	81	72	23	23	93	105	ns
prot60	740	22	18	30	25.2	23	29	36	33.6	sig
prot61	532	18	20	30	24	14	15	21	33	ns
prot62	740	14	12	30	20	15	15	12	28	ns
prot63	727	10	12	30	36	14	12	27	48	ns
prot64	1585	5	12	8.4	7.2	4	5	3.6	7.2	ns
prot65	479	231	241	325.5	313.5	237	223	340.5	361.5	ns
prot66	364	155	168	278	354	263	230	518	608	sig
prot67	433	154	156	459	456	299	238	762	972	sig
prot68	346	156	161	168	183.6	138	134	174	178.8	ns
prot69	545	90	109	144	144	102	87	129	144	ns
prot70	472	81	90	186	152	68	76	170	140	ns
prot71	478	55	57	132	138	59	54	171	159	ns
prot72	413	47	48	61.2	63.6	53	55	45.6	66	ns
prot73	496	49	34	54	51	72	74	124.5	118.5	sig
prot74	630	34	33	72	54	26	34	74	70	ns
prot75	544	24	30	60	96	22	13	63	87	ns
prot76	880	13	7	14.4	8.4	7	13	12	21.6	ns
prot77	684	10	9	16.5	13.5	9	12	12	9	ns
prot78	988	6	12	22	14	10	13	18	18	ns
prot79	430	61	70	225	207	59	65	174	174	ns
prot80	707	23	33	28.8	36	28	25	33.6	28.8	ns
prot81	418	16	27	45	51	23	20	39	33	ns
prot82	820	14	22	20	30	9	11	34	30	ns
prot83	1450	11	7	36	33	8	10	36	45	ns
prot84	500	95	85	104.4	87.6	71	84	100.8	72	ns
prot85	451	51	47	88.5	88.5	60	58	75	76.5	ns
prot86	757	35	27	38	60	20	33	48	70	ns
prot87	539	23	25	81	60	11	32	102	96	ns
prot88	455	13	22	21.6	16.8	14	29	32.4	43.2	sig
prot89	646	21	15	19.5	18	24	14	18	24	ns
prot90	533	14	10	10	20	4	6	14	26	ns
prot91	1101	3	6	24	3	4	7	15	21	ns
prot92	375	166	166	237.6	211.2	174	172	205.2	199.2	ns
prot93	477	104	121	172.5	175.5	104	119	148.5	174	ns
prot94	440	73	73	116	136	65	85	158	138	ns
prot95	445	68	62	180	216	72	73	213	177	ns
prot96	373	51	46	39.6	51.6	49	65	52.8	68.4	ns
prot97	606	39	39	39	52.5	41	36	22.5	66	ns
prot98	343	21	27	46	42	23	10	54	26	ns
prot99	403	30	17	66	69	16	17	60	69	ns
prot100	591	25	15	14.4	21.6	17	22	37.2	25.2	ns
prot101	641	16	11	18	18	14	8	22.5	25.5	ns
prot102	583	6	13	18	30	9	11	28	10	ns
prot103	544	10	7	30	33	7	4	45	51	ns
prot104	2137	7	10	9.6	9.6	7	5	13.2	7.2	sig
prot105	375	43	37	61.5	66	33	45	61.5	66	ns
prot106	454	54	38	74	92	40	44	104	88	ns
prot107	472	40	34	102	93	37	42	108	111	ns
prot108	517	34	39	42	40.8	29	32	25.2	36	ns
prot109	464	21	21	36	48	33	21	30	40.5	ns
prot110	637	20	18	32	34	22	32	46	36	ns
prot111	423	21	22	78	42	14	16	57	57	ns
prot112	414	15	14	21.6	19.2	34	20	37.2	27.6	sig
prot113	898	13	13	15	25.5	13	15	22.5	28.5	ns
prot114	498	10	12	24	20	14	27	58	44	sig
prot115	580	16	18	60	39	17	15	45	51	ns
prot116	448	8	8	10.8	10.8	8	10	9.6	12	ns
prot117	569	6	8	13.5	10.5	22	10	12	22.5	sig
prot118	1032	2	4	14	10	4	7	6	12	ns
prot119	357	112	93	264	270	105	80	240	324	ns
prot120	231	59	46	67.2	79.2	53	61	72	69.6	ns
prot121	372	51	59	64.5	78	124	88	129	138	sig
prot122	375	45	50	98	80	45	57	94	72	ns
prot123	507	28	49	120	108	47	37	150	114	ns
prot124	411	37	29	28.8	51.6	33	37	44.4	34.8	ns
prot125	374	19	15	27	27	20	15	30	22.5	ns
prot126	827	25	12	36	38	10	14	38	30	ns
prot127	774	16	12	30	33	17	14	36	48	ns
prot128	576	5	11	13.2	4.8	24	21	36	32.4	sig
prot129	413	11	13	21	18	27	54	67.5	45	sig
prot130	569	6	5	20	12	6	11	24	22	ns
prot131	590	8	12	27	30	6	12	36	21	ns
prot132	774	11	11	9.6	6	16	13	19.2	21.6	sig
prot133	1023	9	10	15	21	11	7	12	6	ns
prot134	803	3	5	8	12	4	8	10	8	ns
prot135	242	58	62	192	126	64	62	267	201	sig
prot136	439	50	57	73.2	63.6	57	44	74.4	79.2	ns
prot137	318	54	59	81	82.5	57	56	57	82.5	ns
prot138	278	58	68	156	118	61	53	110	138	ns
prot139	309	44	49	150	147	50	35	105	129	ns
prot140	568	32	33	46.8	38.4	21	40	40.8	56.4	ns
prot141	316	32	39	40.5	43.5	38	30	54	40.5	ns
prot142	283	23	33	70	60	26	36	60	60	ns
prot143	608	27	19	72	51	27	23	69	69	ns
prot144	673	22	15	20.4	31.2	21	24	30	24	ns
prot145	414	11	24	28.5	27	25	31	22.5	24	ns
prot146	707	18	20	26	30	12	26	24	28	ns
prot147	406	14	17	54	36	17	10	45	63	ns
prot148	510	15	8	24	12	16	14	10.8	18	ns
prot149	500	16	9	13.5	19.5	11	18	24	22.5	ns
prot150	350	5	12	18	36	51	33	30	84	sig
prot151	683	14	17	33	69	15	8	30	45	ns
prot152	569	8	13	13.2	15.6	6	12	13.2	15.6	ns
prot153	450	9	9	16.5	16.5	16	12	15	9	ns
prot154	399	12	12	14	26	10	6	24	12	ns
prot155	713	7	5	18	33	10	5	21	21	ns
prot156	564	9	8	8.4	13.2	13	16	15.6	27.6	sig
prot157	1149	12	7	21	9	8	12	6	15	ns
prot158	721	7	7	16	8	5	4	14	12	ns
prot159	260	209	176	633	594	193	190	507	543	ns
prot160	372	143	136	142.8	163.2	214	224	241.2	241.2	sig
prot161	297	85	101	148.5	151.5	81	93	160.5	136.5	ns
prot162	276	63	52	104	78	120	180	306	330	sig
prot163	480	32	33	99	96	23	37	90	81	ns
prot164	299	32	30	32.4	37.2	36	27	31.2	37.2	ns
prot165	317	22	37	45	43.5	26	22	45	40.5	ns
prot166	437	37	29	48	28	40	44	84	92	sig
prot167	537	29	20	39	54	10	22	60	69	ns
prot168	228	12	19	19.2	26.4	20	16	30	28.8	ns
prot169	289	18	11	27	19.5	21	23	30	39	ns
prot170	341	14	20	44	30	19	16	24	24	ns
prot171	445	10	14	48	48	23	17	42	69	ns
prot172	458	18	11	18	19.2	17	8	18	16.8	ns
prot173	450	17	11	13.5	21	11	9	15	15	ns
prot174	588	13	18	38	32	15	10	34	42	ns
prot175	761	16	11	57	69	6	15	36	42	ns
prot176	519	5	15	18	12	8	10	16.8	21.6	ns
prot177	1216	13	10	12	7.5	14	8	9	15	ns
prot178	605	8	13	24	24	5	7	18	30	ns
prot179	748	10	9	30	18	8	13	21	27	ns
prot180	460	8	9	8.4	15.6	16	20	16.8	15.6	sig
prot181	645	4	4	19.5	12	7	11	6	4.5	ns
prot182	528	4	3	22	10	4	10	8	26	sig
prot183	958	5	8	18	6	5	8	12	18	ns
prot184	4213	4	5	2.4	2.4	1	0	2.4	1.2	ns
prot185	1921	5	4	4.5	13.5	4	2	3	4.5	ns
prot186	333	158	152	262	310	131	143	286	320	ns
prot187	229	97	95	273	300	98	112	297	309	ns
prot188	413	54	59	56.4	61.2	70	84	132	103.2	sig
prot189	437	40	37	55.5	46.5	43	44	63	52.5	ns
prot190	459	34	29	46	50	23	28	52	56	ns
prot191	170	29	33	108	87	34	29	99	132	ns
prot192	200	38	31	38.4	37.2	74	68	84	78	sig
prot193	396	34	40	57	54	44	31	37.5	48	ns
prot194	219	19	19	32	44	20	35	40	34	sig
prot195	509	23	24	60	63	28	23	75	66	ns
prot196	255	19	23	27.6	15.6	27	33	39.6	38.4	sig
prot197	343	13	14	27	21	20	16	12	24	ns
prot198	453	21	16	40	38	13	22	44	56	ns
prot199	418	19	17	42	60	11	13	54	57	ns
prot200	506	18	10	13.2	20.4	11	12	15.6	14.4	ns
prot201	545	20	15	21	22.5	16	10	16.5	25.5	ns
prot202	406	10	14	24	24	12	14	26	18	ns
prot203	586	15	12	27	36	39	27	90	99	sig
prot204	570	8	12	14.4	8.4	9	10	8.4	12	ns
prot205	868	8	10	15	22.5	7	10	16.5	13.5	ns
prot206	508	8	8	16	8	8	16	20	24	sig
prot207	715	12	6	12	21	8	13	15	6	sig
prot208	622	3	10	6	16.8	9	16	18	36	sig
prot209	463	7	9	4.5	15	15	10	24	9	sig
prot210	756	6	8	14	20	5	9	20	18	ns
prot211	520	5	7	12	24	7	5	27	24	ns
prot212	858	7	4	1.2	1.2	7	4	2.4	4.8	ns
prot213	463	7	1	4.5	3	4	5	9	4.5	ns
prot214	248	73	78	160	172	93	80	182	186	ns
prot215	386	58	52	174	186	54	47	168	183	ns
prot216	252	45	57	51.6	70.8	48	46	44.4	55.2	ns
prot217	271	49	46	55.5	96	111	135	189	234	sig
prot218	367	45	53	68	96	57	41	82	88	ns
prot219	335	41	48	120	105	43	35	132	114	ns
prot220	600	36	35	39.6	54	33	39	43.2	36	ns
prot221	232	37	28	58.5	55.5	33	43	54	46.5	ns
prot222	273	25	41	100	74	68	50	148	136	sig
prot223	243	26	28	99	108	35	22	84	84	ns
prot224	223	20	32	36	43.2	21	33	32.4	45.6	ns
prot225	250	24	27	37.5	49.5	63	49	81	100.5	sig
prot226	223	36	27	40	48	25	27	42	56	ns
prot227	289	28	25	81	72	14	26	69	66	ns
prot228	378	34	20	39.6	20.4	20	24	18	28.8	ns
prot229	410	29	12	30	30	24	18	22.5	36	ns
prot230	389	27	22	34	42	26	22	56	34	ns
prot231	610	19	23	45	54	13	9	45	51	ns
prot232	243	13	12	10.8	22.8	14	18	16.8	13.2	ns
prot233	397	18	14	22.5	19.5	13	18	30	27	sig
prot234	229	8	9	24	20	8	13	10	16	ns
prot235	321	14	13	21	57	10	9	45	24	ns
prot236	447	9	12	9.6	16.8	39	36	39.6	28.8	sig
prot237	272	6	13	16.5	15	14	9	13.5	18	ns
prot238	645	11	15	10	22	14	13	26	22	ns
prot239	709	8	4	15	15	7	7	18	12	ns
prot240	513	14	11	6	18	7	13	10.8	12	ns
prot241	314	9	9	16.5	6	7	10	15	12	ns
prot242	388	7	8	6	12	5	7	14	14	ns
prot243	956	3	5	9	18	3	5	3	9	ns
prot244	128	217	235	260.4	266.4	225	237	284.4	296.4	ns
prot245	197	72	82	112.5	105	54	65	94.5	115.5	ns
prot246	334	55	70	102	114	69	63	174	128	ns
prot247	175	44	45	114	132	47	56	129	117	ns
prot248	162	70	45	72	69.6	51	51	79.2	75.6	ns
prot249	305	30	27	40.5	49.5	32	37	45	57	ns
prot250	312	33	44	88	98	86	90	176	136	sig
prot251	300	43	45	123	129	35	42	111	108	ns
prot252	127	43	32	44.4	46.8	41	42	45.6	43.2	ns
prot253	191	42	37	46.5	43.5	32	49	61.5	37.5	ns
prot254	211	52	30	90	80	34	40	64	76	ns
prot255	199	28	44	93	111	54	68	117	132	sig
prot256	266	29	33	43.2	50.4	42	35	50.4	49.2	ns
prot257	322	18	23	30	16.5	23	22	37.5	40.5	ns
prot258	313	33	36	58	38	25	26	50	58	ns
prot259	286	16	28	48	75	25	20	78	48	ns
prot260	265	10	12	15.6	13.2	28	28	36	36	sig
prot261	466	21	20	33	31.5	15	20	36	25.5	ns
prot262	455	18	14	38	50	15	30	40	24	ns
prot263	185	26	22	54	72	15	25	81	48	ns
prot264	209	19	15	24	25.2	18	14	14.4	25.2	ns
prot265	433	19	16	27	28.5	13	12	16.5	22.5	ns
prot266	247	17	16	26	28	10	25	30	28	ns
prot267	331	18	18	33	30	27	34	48	63	sig
prot268	452	13	11	18	15.6	22	8	10.8	19.2	ns
prot269	348	16	17	19.5	21	11	9	27	25.5	ns
prot270	533	7	8	14	14	5	8	26	16	ns
prot271	342	12	12	24	21	16	9	72	45	sig
prot272	229	9	8	6	15.6	10	9	14.4	10.8	ns
prot273	581	6	15	19.5	21	10	13	16.5	21	ns
prot274	389	11	10	16	18	11	9	8	22	ns
prot275	368	9	7	30	45	7	6	18	12	ns
prot276	350	8	12	12	15.6	6	11	14.4	10.8	ns
prot277	502	6	3	15	10.5	4	10	21	7.5	ns
prot278	588	7	8	14	8	5	4	8	8	ns
prot279	404	5	7	36	21	5	9	42	24	ns
prot280	281	10	6	3.6	6	5	5	9.6	12	ns
prot281	475	7	7	10.5	9	3	13	7.5	15	ns
prot282	264	3	4	14	8	12	1	10	4	ns
prot283	428	8	8	12	33	2	6	15	15	ns
prot284	605	6	7	4.8	7.2	6	5	0	10.8	ns
prot285	546	9	7	3	7.5	11	16	16.5	10.5	sig
prot286	393	2	7	6	14	7	7	22	10	ns
prot287	651	5	6	24	15	3	8	15	9	ns
prot288	386	11	5	2.4	6	5	9	6	4.8	ns
prot289	127	191	211	369	283.5	181	208	297	282	ns
prot290	307	145	144	320	314	155	167	304	292	ns
prot291	151	66	69	201	156	61	70	198	189	ns
prot292	246	30	42	39.6	36	28	44	43.2	34.8	ns
prot293	201	34	35	46.5	76.5	40	37	40.5	58.5	ns
prot294	295	32	35	52	68	35	35	42	60	ns
prot295	377	41	35	90	87	18	37	96	81	ns
prot296	232	32	21	22.8	36	87	63	72	72	sig
prot297	333	21	29	43.5	45	33	29	42	37.5	ns
prot298	276	28	18	42	36	29	31	36	72	sig
prot299	225	23	19	63	63	21	25	69	90	ns
prot300	152	22	19	26.4	22.8	25	18	21.6	25.2	ns
prot301	268	30	20	39	37.5	22	29	19.5	46.5	ns
prot302	261	20	13	36	54	24	22	56	58	sig
prot303	234	21	20	54	48	35	22	75	42	ns
prot304	203	21	13	24	18	12	21	20.4	32.4	ns
prot305	277	17	21	42	24	17	15	22.5	28.5	ns
prot306	224	17	25	34	32	12	22	44	30	ns
prot307	260	18	17	39	72	19	19	45	66	ns
prot308	278	23	20	31.2	21.6	22	13	21.6	21.6	ns
prot309	420	13	9	22.5	16.5	39	33	76.5	49.5	sig
prot310	424	15	19	18	34	15	12	32	34	ns
prot311	219	17	10	45	33	15	17	45	51	ns
prot312	277	12	15	9.6	14.4	12	20	9.6	15.6	ns
prot313	279	11	6	7.5	6	8	6	21	19.5	ns
prot314	558	17	11	28	12	18	12	34	34	ns
prot315	822	6	5	27	30	9	7	21	42	ns
prot316	423	11	12	18	9.6	11	11	12	13.2	ns
prot317	301	5	6	15	10.5	6	7	3	7.5	ns
prot318	477	12	11	20	18	16	10	30	16	ns
prot319	354	13	11	39	18	11	15	24	24	ns
prot320	538	9	9	9.6	10.8	10	11	14.4	8.4	ns
prot321	330	11	8	16.5	15	5	7	7.5	16.5	ns
prot322	345	10	7	16	22	7	5	12	20	ns
prot323	290	8	5	21	30	7	6	36	21	ns
prot324	587	6	7	6	8.4	15	12	10.8	14.4	sig
prot325	416	9	9	12	6	7	11	16.5	6	ns
prot326	806	9	5	22	18	9	7	20	18	ns
prot327	243	10	6	36	42	1	6	18	33	ns
prot328	674	7	5	14.4	13.2	4	1	8.4	6	ns
prot329	297	5	8	10.5	7.5	1	9	9	4.5	ns
prot330	558	10	12	12	14	6	5	14	30	ns
prot331	340	6	7	18	9	13	6	12	12	ns
prot332	546	1	6	8.4	2.4	10	4	6	8.4	ns
prot333	193	5	4	6	9	13	18	7.5	10.5	sig
prot334	641	5	2	4	8	11	7	18	14	sig
prot335	452	7	3	9	27	4	8	9	12	ns
prot336	481	8	7	9.6	2.4	6	5	3.6	6	ns
prot337	355	4	8	3	6	4	6	4.5	6	ns
prot338	530	10	6	4	10	2	10	20	6	ns
prot339	374	2	5	9	24	6	8	18	30	sig
prot340	253	9	7	3.6	3.6	5	8	1.2	12	ns
prot341	442	6	5	10.5	12	13	7	10.5	16.5	sig
prot342	861	4	6	6	14	6	5	2	4	ns
prot343	413	5	3	6	21	9	7	21	33	sig
prot344	648	2	3	4.8	6	2	3	0	9.6	ns
prot345	719	4	6	6	12	5	3	10.5	10.5	ns
prot346	786	2	4	8	4	4	3	10	14	ns
prot347	596	5	9	9	15	4	4	6	6	ns
prot348	777	2	4	1.2	8.4	5	5	4.8	13.2	sig
prot349	798	3	3	4.5	1.5	4	7	6	7.5	ns
prot350	141	224	218	458	492	236	197	464	408	ns
prot351	221	148	153	513	399	149	131	387	441	ns
prot352	283	66	65	86.4	87.6	72	59	81.6	74.4	ns
prot353	246	70	42	76.5	84	64	52	97.5	88.5	ns
prot354	212	49	47	98	88	39	44	74	70	ns
prot355	219	33	26	81	102	38	38	117	108	ns
prot356	448	46	34	45.6	52.8	40	41	58.8	52.8	sig
prot357	351	34	38	55.5	51	36	39	40.5	42	ns
prot358	161	30	33	70	60	33	26	80	54	ns
prot359	178	30	23	78	90	26	28	93	96	ns
prot360	178	24	21	31.2	27.6	29	31	40.8	33.6	sig
prot361	250	20	24	27	28.5	78	75	94.5	99	sig
prot362	238	28	17	42	42	18	29	52	70	sig
prot363	261	23	23	72	57	27	23	51	51	ns
prot364	194	20	21	26.4	22.8	22	36	38.4	40.8	sig
prot365	234	21	22	34.5	37.5	24	23	33	25.5	ns
prot366	337	30	21	32	40	17	21	34	36	ns
prot367	296	13	18	33	51	34	34	48	102	sig
prot368	248	15	15	19.2	13.2	17	7	16.8	14.4	ns
prot369	311	15	20	27	28.5	66	42	99	81	sig
prot370	224	12	16	28	42	21	10	20	26	ns
prot371	279	23	18	51	45	12	8	39	45	ns
prot372	471	22	11	14.4	14.4	19	22	9.6	30	sig
prot373	218	7	7	10.5	15	11	13	10.5	16.5	ns
prot374	249	12	11	22	28	18	17	22	34	ns
prot375	312	11	13	21	33	13	15	30	30	ns
prot376	402	16	15	19.2	27.6	12	10	20.4	19.2	ns
prot377	196	12	10	24	19.5	10	12	27	22.5	ns
prot378	285	12	16	12	28	13	17	22	28	ns
prot379	292	13	10	51	39	18	39	108	135	sig
prot380	227	3	8	15.6	15.6	9	7	15.6	14.4	ns
prot381	322	10	15	18	24	6	6	9	6	ns
prot382	449	9	13	38	20	28	16	72	40	sig
prot383	373	13	12	33	48	16	27	75	39	sig
prot384	239	10	9	3.6	10.8	12	5	18	14.4	ns
prot385	235	6	10	19.5	12	12	13	10.5	9	ns
prot386	267	10	17	18	14	10	8	22	18	ns
prot387	262	5	10	18	21	8	10	30	15	ns
prot388	241	9	10	15.6	8.4	7	7	9.6	10.8	ns
prot389	315	1	5	10.5	10.5	10	6	13.5	16.5	ns
prot390	997	10	4	16	14	6	5	18	18	ns
prot391	392	9	9	6	21	6	4	27	9	ns
prot392	558	6	11	7.2	6	11	11	13.2	16.8	ns
prot393	468	6	4	16.5	9	2	7	6	12	ns
prot394	253	9	4	16	8	8	11	16	4	ns
prot395	248	7	10	15	18	6	5	33	12	ns
prot396	527	13	7	12	19.2	9	5	8.4	10.8	ns
prot397	432	4	7	7.5	13.5	8	7	7.5	10.5	ns
prot398	455	3	3	6	6	6	3	10	2	ns
prot399	529	4	8	12	15	2	4	9	15	ns
prot400	375	11	2	7.2	7.2	7	1	7.2	4.8	ns
prot401	287	7	4	15	7.5	6	3	18	9	ns
prot402	332	5	3	10	14	4	2	4	22	ns
prot403	541	5	6	21	9	6	1	24	12	ns
prot404	280	8	7	2.4	4.8	6	12	14.4	9.6	sig
prot405	458	9	9	3	12	7	4	15	9	ns
prot406	291	6	2	10	6	12	3	14	8	ns
prot407	548	6	5	9	21	4	7	9	18	ns
prot408	292	2	1	2.4	8.4	5	2	4.8	8.4	ns
prot409	559	6	2	1.5	4.5	4	5	6	1.5	ns
prot410	859	4	5	2	12	6	3	6	18	ns
prot411	484	6	1	18	9	5	2	15	21	sig
prot412	117	137	149	164.4	183.6	453	393	525.6	468	sig
prot413	182	122	130	172.5	211.5	118	144	216	219	ns
prot414	226	115	85	200	204	264	351	618	630	sig
prot415	179	65	63	237	246	77	68	231	249	ns
prot416	129	54	59	73.2	90	59	61	70.8	75.6	ns
prot417	222	53	47	73.5	78	56	51	93	73.5	ns
prot418	353	33	37	94	56	37	45	76	70	ns
prot419	157	43	40	117	153	38	43	117	96	ns
prot420	376	40	29	45.6	30	30	24	27.6	22.8	ns
prot421	429	43	20	45	36	29	43	45	36	ns
prot422	182	30	24	38	52	20	20	26	44	ns
prot423	187	26	19	72	57	26	29	60	78	ns
prot424	206	23	20	26.4	33.6	72	51	57.6	93.6	sig
prot425	319	22	23	36	31.5	26	34	33	48	ns
prot426	533	30	17	50	46	17	26	18	48	ns
prot427	182	19	21	75	36	26	24	75	48	ns
prot428	260	29	18	18	16.8	21	15	15.6	20.4	ns
prot429	181	24	25	25.5	22.5	22	26	45	42	sig
prot430	246	15	20	32	24	14	14	36	26	ns
prot431	156	17	20	48	48	39	51	162	117	sig
prot432	213	19	21	15.6	20.4	17	14	8.4	10.8	ns
prot433	295	11	11	12	9	9	13	7.5	16.5	ns
prot434	610	12	10	26	26	11	8	18	26	ns
prot435	152	18	13	42	39	14	12	36	24	ns
prot436	470	14	10	14.4	21.6	17	17	13.2	20.4	ns
prot437	278	17	21	21	13.5	8	7	16.5	13.5	ns
prot438	250	11	18	28	26	12	14	12	26	ns
prot439	265	19	8	27	51	15	21	54	45	sig
prot440	327	8	14	7.2	18	5	7	6	14.4	ns
prot441	577	8	12	12	19.5	14	3	27	18	ns
prot442	236	7	11	14	28	12	7	14	14	ns
prot443	347	16	8	39	12	21	10	60	45	sig
prot444	177	10	7	14.4	14.4	10	7	9.6	10.8	ns
prot445	261	10	10	12	18	8	14	19.5	10.5	ns
prot446	357	11	9	16	12	7	4	18	16	ns
prot447	379	13	12	21	45	15	17	39	18	ns
prot448	172	10	4	14.4	7.2	8	8	3.6	12	ns
prot449	161	13	9	9	13.5	9	16	9	24	ns
prot450	466	8	4	26	14	8	6	34	18	ns
prot451	165	7	11	27	15	6	11	9	39	ns
prot452	245	10	8	7.2	9.6	16	14	19.2	12	sig
prot453	222	6	11	7.5	18	7	16	9	16.5	ns
prot454	428	5	6	18	12	5	9	20	4	ns
prot455	227	2	11	36	6	9	6	27	18	ns
prot456	420	9	10	10.8	12	16	16	10.8	18	sig
prot457	171	4	8	9	13.5	23	20	16.5	24	sig
prot458	307	4	9	8	16	9	7	18	14	ns
prot459	230	9	9	21	9	7	3	30	18	ns
prot460	343	7	5	3.6	9.6	2	9	10.8	7.2	ns
prot461	441	10	7	9	9	6	4	6	9	ns
prot462	415	1	3	10	16	6	4	16	8	ns
prot463	270	9	4	21	15	4	6	9	18	ns
prot464	711	5	7	4.8	8.4	14	16	16.8	9.6	sig
prot465	321	7	8	19.5	9	3	5	10.5	7.5	ns
prot466	238	12	7	16	6	4	4	6	30	ns
prot467	320	6	7	9	18	6	9	18	12	ns
prot468	274	3	3	6	3.6	24	30	39.6	28.8	sig
prot469	364	10	9	15	10.5	4	6	6	7.5	ns
prot470	361	12	7	8	12	7	2	10	12	ns
prot471	262	4	5	9	12	12	4	18	18	sig
prot472	513	5	9	4.8	10.8	4	3	3.6	9.6	ns
prot473	569	4	2	12	6	4	6	6	6	ns
prot474	387	6	5	4	8	7	14	10	22	sig
prot475	447	1	6	9	18	4	4	12	9	ns
prot476	378	6	4	9.6	7.2	5	2	8.4	6	ns
prot477	251	6	9	4.5	3	6	1	6	9	ns
prot478	468	7	2	10	8	1	3	14	8	ns
prot479	544	3	4	9	9	11	4	15	33	sig
prot480	244	6	2	6	10.8	3	1	6	3.6	ns
prot481	327	4	2	6	6	1	4	4.5	6	ns
prot482	494	0	3	4	6	4	4	4	0	ns
prot483	192	170	180	573	576	161	176	483	522	ns
prot484	243	107	129	162	141.6	238	236	267.6	285.6	sig
prot485	149	42	45	85.5	81	39	41	49.5	67.5	ns
prot486	236	45	33	70	76	54	38	108	76	ns
prot487	134	39	51	90	105	36	47	144	126	sig
prot488	103	45	38	49.2	40.8	28	30	49.2	43.2	ns
prot489	103	32	33	63	51	37	45	52.5	48	ns
prot490	103	31	30	92	62	38	27	80	70	ns
prot491	271	41	17	93	81	44	30	138	120	sig
prot492	257	30	39	21.6	31.2	30	23	32.4	40.8	ns
prot493	174	11	16	28.5	22.5	13	17	15	25.5	ns
prot494	165	28	34	48	42	33	28	44	54	ns
prot495	251	29	18	63	57	16	27	60	48	ns
prot496	265	23	23	33.6	20.4	24	23	27.6	32.4	ns
prot497	193	26	15	34.5	43.5	18	19	34.5	40.5	ns
prot498	137	21	22	38	40	32	24	40	40	ns
prot499	149	26	24	81	96	22	25	63	84	ns
prot500	291	25	16	21.6	30	75	51	75.6	82.8	sig
prot501	227	27	9	25.5	18	22	21	30	54	sig
prot502	198	11	17	36	28	13	11	24	26	ns
prot503	194	17	19	42	63	16	19	45	48	ns
prot504	234	13	18	19.2	15.6	21	14	20.4	21.6	ns
prot505	247	14	10	24	27	13	9	16.5	15	ns
prot506	145	14	12	40	34	18	18	26	26	ns
prot507	141	14	18	69	54	17	12	48	66	ns
prot508	187	17	20	10.8	8.4	13	14	21.6	21.6	ns
prot509	165	13	19	22.5	12	15	19	24	31.5	ns
prot510	166	17	13	22	26	14	17	34	30	ns
prot511	225	13	16	30	36	23	13	45	30	ns
prot512	239	13	13	15.6	15.6	16	14	15.6	8.4	ns
prot513	275	15	20	21	16.5	14	19	30	18	ns
prot514	206	12	16	16	24	12	7	24	8	ns
prot515	322	17	14	24	48	19	7	30	30	ns
prot516	178	18	12	10.8	25.2	16	15	15.6	16.8	ns
prot517	227	14	5	16.5	25.5	21	21	21	33	sig
prot518	237	11	12	40	34	15	18	12	22	ns
prot519	254	12	10	27	27	15	12	24	60	ns
prot520	208	15	8	19.2	14.4	24	20	26.4	28.8	sig
prot521	153	9	9	28.5	13.5	5	10	22.5	10.5	ns
prot522	244	10	18	24	28	13	16	32	40	ns
prot523	287	10	9	33	30	11	1	36	36	ns
prot524	206	6	11	12	9.6	9	12	14.4	19.2	ns
prot525	244	10	8	16.5	25.5	8	14	18	16.5	ns
prot526	383	5	7	20	6	10	8	12	24	ns
prot527	184	7	10	45	33	8	10	18	24	ns
prot528	377	11	6	6	10.8	9	11	9.6	12	ns
prot529	355	7	11	13.5	21	9	7	7.5	21	ns
prot530	129	7	9	14	24	24	30	54	54	sig
prot531	162	5	7	27	30	12	3	21	21	ns
prot532	184	5	12	6	14.4	9	15	16.8	14.4	sig
prot533	347	5	13	10.5	12	9	12	13.5	13.5	sig
prot534	203	6	6	14	24	7	7	10	4	ns
prot535	1930	5	6	45	18	9	9	33	30	ns
prot536	316	13	8	16.8	13.2	8	10	10.8	12	sig
prot537	198	8	8	10.5	12	13	10	12	16.5	sig
prot538	250	8	9	8	14	5	6	14	12	ns
prot539	265	8	7	15	24	3	6	18	33	ns
prot540	469	8	4	6	6	18	9	16.8	15.6	sig
prot541	563	3	4	12	16.5	8	5	7.5	4.5	ns
prot542	290	7	5	16	10	7	7	14	12	ns
prot543	338	9	2	9	30	4	7	12	18	ns
prot544	449	10	10	6	3.6	6	3	8.4	7.2	ns
prot545	273	8	8	1.5	9	3	3	13.5	3	ns
prot546	412	4	3	14	16	9	8	14	6	ns
prot547	170	4	8	15	12	3	3	12	6	ns
prot548	478	8	6	7.2	6	8	5	7.2	8.4	ns
prot549	302	7	9	7.5	6	13	5	27	21	sig
prot550	167	4	8	8	12	12	7	14	8	ns
prot551	151	5	10	21	21	9	9	18	15	ns
prot552	816	3	7	7.2	4.8	9	4	10.8	2.4	ns
prot553	279	7	3	4.5	7.5	2	2	7.5	6	ns
prot554	320	6	10	16	2	8	2	14	8	ns
prot555	351	4	4	18	9	9	2	12	12	ns
prot556	242	2	4	6	1.2	3	2	2.4	4.8	ns
prot557	276	5	8	10.5	3	8	3	6	10.5	ns
prot558	565	5	7	16	16	5	4	14	20	ns
prot559	356	7	2	6	9	2	6	6	3	ns
prot560	162	1	3	2.4	4.8	2	5	4.8	3.6	ns
prot561	155	7	7	6	10.5	4	6	4.5	12	ns
prot562	484	2	2	12	6	2	4	8	6	ns
prot563	462	3	3	12	15	1	5	6	9	ns
prot564	989	7	6	6	2.4	1	3	4.8	7.2	ns
prot565	353	4	2	4.5	3	2	5	7.5	4.5	ns
prot566	382	6	2	4	12	9	4	22	26	sig
prot567	1092	2	1	21	6	2	5	6	6	ns
prot568	158	7	4	1.2	6	7	6	6	3.6	ns
prot569	829	2	6	7.5	4.5	3	4	7.5	6	ns
prot570	600	5	3	10	2	1	4	8	8	ns
prot571	743	4	4	6	6	3	2	15	9	ns
prot572	271	0	1	0	3.6	1	6	0	3.6	ns
prot573	774	1	3	3	4.5	1	5	1.5	7.5	sig
prot574	617	6	1	0	2	2	1	2	8	ns
prot575	120	158	157	546	456	170	180	531	492	ns
prot576	257	143	142	182.4	175.2	299	239	307.2	334.8	sig
prot577	138	145	148	183	211.5	162	131	207	154.5	ns
prot578	126	73	87	178	162	75	68	162	164	ns
prot579	126	83	82	237	225	62	88	234	228	ns
prot580	126	89	86	111.6	111.6	222	222	288	288	sig
prot581	126	77	80	96	115.5	89	104	123	109.5	ns
prot582	126	89	72	154	162	96	85	188	142	ns
prot583	126	90	90	234	222	65	79	207	270	ns
prot584	126	87	88	92.4	103.2	71	80	98.4	111.6	ns
prot585	433	98	66	100.5	114	95	98	111	115.5	ns
prot586	258	37	39	96	62	31	39	72	62	ns
prot587	219	38	16	99	87	54	50	120	204	sig
prot588	274	26	29	33.6	31.2	41	37	44.4	42	sig
prot589	211	27	18	36	34.5	29	18	31.5	24	ns
prot590	203	16	15	36	42	38	27	72	60	sig
prot591	210	26	32	78	108	34	31	96	66	ns
prot592	190	26	27	24	25.2	27	25	27.6	25.2	ns
prot593	164	25	23	27	34.5	21	25	34.5	30	ns
prot594	159	16	20	48	26	25	20	32	52	ns
prot595	171	18	17	87	54	22	23	69	66	ns
prot596	153	24	23	18	33.6	32	23	20.4	37.2	ns
prot597	176	16	19	21	19.5	18	18	33	16.5	ns
prot598	192	17	15	26	28	24	12	28	44	ns
prot599	352	13	16	63	48	23	19	54	33	ns
prot600	146	18	19	16.8	14.4	11	18	22.8	25.2	ns
prot601	323	16	12	21	16.5	20	14	18	25.5	ns
prot602	258	12	17	58	30	18	25	16	44	ns
prot603	152	18	15	57	33	13	10	51	45	ns
prot604	76	13	15	15.6	26.4	12	13	6	12	ns
prot605	128	14	16	33	21	15	15	33	16.5	ns
prot606	187	24	16	36	26	25	16	36	36	ns
prot607	160	12	5	60	45	12	23	42	51	ns
prot608	315	16	13	26.4	18	17	15	14.4	18	ns
prot609	129	13	15	22.5	18	36	26	30	39	sig
prot610	185	10	10	16	24	16	17	34	40	ns
prot611	146	7	8	39	33	11	6	48	39	ns
prot612	241	16	9	15.6	15.6	48	57	46.8	32.4	sig
prot613	222	16	15	19.5	18	14	7	24	15	ns
prot614	205	13	9	20	20	5	7	16	10	ns
prot615	240	14	10	30	24	12	18	45	24	ns
prot616	99	8	11	13.2	15.6	18	16	14.4	21.6	sig
prot617	643	10	9	18	15	15	12	16.5	18	ns
prot618	239	8	10	20	46	7	12	28	44	ns
prot619	383	10	12	57	39	5	17	33	39	ns
prot620	247	4	14	4.8	12	9	8	12	15.6	ns
prot621	189	8	9	15	16.5	11	9	12	15	ns
prot622	171	4	18	22	20	9	10	14	36	ns
prot623	326	8	7	27	42	12	22	60	48	sig
prot624	231	9	10	15.6	8.4	12	17	15.6	20.4	sig
prot625	153	10	11	12	16.5	11	9	13.5	10.5	ns
prot626	268	8	9	30	26	11	8	22	14	ns
prot627	204	5	8	27	18	9	10	12	24	ns
prot628	191	11	7	14.4	13.2	8	14	15.6	9.6	sig
prot629	114	9	12	9	15	3	8	12	15	ns
prot630	419	6	11	14	22	11	12	14	10	ns
prot631	141	9	9	12	36	15	10	24	27	ns
prot632	128	5	10	14.4	7.2	18	18	26.4	24	sig
prot633	164	5	2	16.5	4.5	14	12	33	18	sig
prot634	274	4	12	26	14	9	8	10	26	ns
prot635	188	15	8	21	36	8	10	12	24	ns
prot636	372	13	10	8.4	10.8	13	15	6	9.6	ns
prot637	365	10	16	18	10.5	7	9	9	12	ns
prot638	145	9	5	6	12	9	13	14	20	ns
prot639	159	10	4	24	27	22	18	90	30	sig
prot640	379	9	6	6	7.2	9	7	10.8	2.4	ns
prot641	190	10	5	15	13.5	6	10	12	22.5	ns
prot642	194	8	10	6	20	7	4	22	22	ns
prot643	178	10	8	24	18	22	18	60	48	sig
prot644	181	9	7	15.6	10.8	9	7	9.6	7.2	ns
prot645	321	11	7	9	12	9	10	21	18	sig
prot646	192	0	7	16	20	6	2	20	22	ns
prot647	352	6	3	18	36	7	7	30	30	ns
prot648	118	3	9	10.8	6	8	10	3.6	4.8	ns
prot649	410	8	8	13.5	7.5	4	4	7.5	9	ns
prot650	403	2	2	14	12	4	2	14	14	ns
prot651	199	6	11	18	12	8	6	27	18	ns
prot652	457	11	5	12	15.6	6	11	4.8	7.2	ns
prot653	221	7	8	15	9	21	30	31.5	40.5	sig
prot654	216	4	4	8	14	2	9	6	12	ns
prot655	217	5	4	18	39	9	5	30	18	ns
prot656	172	8	8	7.2	7.2	12	6	6	4.8	ns
prot657	268	4	5	4.5	7.5	7	2	7.5	9	ns
prot658	583	8	8	22	20	5	8	18	10	ns
prot659	229	11	8	18	30	5	6	18	24	ns
prot660	177	7	6	9.6	8.4	15	18	25.2	32.4	sig
prot661	142	5	2	6	25.5	12	9	22.5	15	sig
prot662	178	3	8	6	18	7	6	14	12	ns
prot663	111	6	7	6	15	10	2	15	12	sig
prot664	116	6	6	13.2	10.8	18	12	24	19.2	sig
prot665	325	5	6	9	13.5	12	9	12	13.5	sig
prot666	268	1	3	6	6	6	12	22	12	sig
prot667	599	12	4	21	27	1	5	30	12	ns
prot668	341	2	6	7.2	2.4	8	6	4.8	6	ns
prot669	172	3	2	4.5	4.5	3	6	6	6	ns
prot670	204	5	8	12	12	11	7	14	4	ns
prot671	171	7	6	3	18	13	18	42	27	sig
prot672	255	1	7	4.8	7.2	4	5	8.4	7.2	ns
prot673	180	6	5	6	0	4	3	12	10.5	ns
prot674	215	9	7	4	10	8	7	8	14	ns
prot675	211	7	0	18	24	11	8	39	15	ns
prot676	234	3	6	4.8	2.4	4	3	8.4	4.8	ns
prot677	214	4	4	9	9	8	2	16.5	7.5	sig
prot678	180	8	5	12	6	4	10	10	10	ns
prot679	292	0	6	21	9	4	3	0	15	ns
prot680	387	2	6	4.8	4.8	5	5	8.4	7.2	ns
prot681	283	4	8	12	10.5	6	6	9	9	ns
prot682	351	6	3	2	6	1	4	10	18	ns
prot683	502	3	8	12	9	5	5	15	18	ns
prot684	484	3	7	3.6	4.8	5	1	1.2	8.4	sig
prot685	345	4	7	4.5	7.5	5	5	12	12	ns
prot686	448	3	7	8	14	6	4	8	6	sig
prot687	277	3	4	9	15	2	5	27	21	ns
prot688	737	3	0	3.6	2.4	4	1	6	4.8	ns
prot689	159	5	7	16.5	7.5	6	8	21	15	sig
prot690	153	3	9	6	6	9	12	18	54	sig
prot691	321	3	8	30	12	4	6	3	3	ns
prot692	373	10	7	13.2	6	4	1	8.4	2.4	ns
prot693	124	2	5	7.5	3	4	0	7.5	9	ns
prot694	330	3	4	6	4	5	1	12	2	ns
prot695	319	6	1	12	3	2	7	0	12	ns
prot696	272	1	2	6	2.4	6	8	12	21.6	sig
prot697	296	3	4	7.5	4.5	21	12	40.5	9	sig
prot698	167	4	4	14	4	0	1	4	4	ns
prot699	832	7	4	9	12	6	3	42	27	sig
prot700	461	7	1	10.8	8.4	7	5	1.2	2.4	ns
prot701	152	3	6	1.5	6	6	2	6	9	sig
prot702	247	3	6	8	6	4	8	4	14	ns
prot703	311	5	0	6	15	6	7	12	15	ns
prot704	299	4	5	1.2	9.6	5	6	6	4.8	ns
prot705	383	4	3	6	1.5	1	1	7.5	3	sig
prot706	426	11	4	8	12	4	3	10	12	ns
prot707	155	3	4	9	3	3	3	12	15	ns
prot708	989	1	5	2.4	4.8	3	5	3.6	1.2	ns
prot709	187	6	6	4.5	6	3	2	1.5	4.5	ns
prot710	366	3	4	6	4	3	8	8	6	ns
prot711	715	3	3	18	12	5	2	15	6	sig
prot712	830	3	6	3.6	6	0	5	4.8	2.4	ns
prot713	177	5	3	3	16.5	1	4	0	4.5	ns
prot714	632	3	1	6	12	5	3	2	6	ns
prot715	444	1	0	21	3	3	3	6	12	ns
prot716	1241	2	3	1.2	7.2	5	2	6	3.6	ns
prot717	685	0	3	4.5	3	3	2	1.5	3	ns
prot718	387	3	2	2	4	2	2	8	2	ns
prot719	322	1	1	3	12	5	2	6	0	ns
prot720	735	2	0	0	1.2	0	4	2.4	0	ns
prot721	186	39	44	67.5	67.5	44	48	103.5	111	sig
prot722	156	39	39	64	78	35	49	78	76	ns
prot723	282	42	37	117	144	33	43	135	120	ns
prot724	140	31	34	37.2	28.8	20	29	30	34.8	ns
prot725	137	28	19	30	39	23	30	42	40.5	ns
prot726	124	30	34	46	44	22	20	66	42	ns
prot727	169	13	20	24	57	13	10	45	63	ns
prot728	142	23	22	25.2	28.8	19	19	26.4	25.2	ns
prot729	162	14	15	36	27	18	27	43.5	30	ns
prot730	200	10	22	36	24	17	21	38	54	ns
prot731	156	16	20	42	45	16	16	54	60	ns
prot732	306	16	21	19.2	20.4	24	12	19.2	19.2	ns
prot733	174	16	19	18	16.5	23	20	34.5	18	ns
prot734	194	25	13	36	36	12	14	38	18	ns
prot735	103	13	22	45	27	12	15	45	54	ns
prot736	172	8	9	9.6	9.6	22	18	31.2	24	sig
prot737	180	18	15	16.5	24	18	11	21	28.5	ns
prot738	184	18	14	18	28	12	13	22	20	ns
prot739	230	17	16	24	39	42	36	72	99	sig
prot740	187	15	10	18	13.2	18	16	16.8	12	ns
prot741	189	18	13	12	16.5	39	48	85.5	31.5	sig
prot742	180	12	9	22	34	8	14	24	36	ns
prot743	294	10	19	48	57	12	15	51	57	ns
prot744	186	12	11	15.6	10.8	19	12	6	19.2	ns
prot745	225	18	7	13.5	25.5	13	14	30	48	sig
prot746	174	10	12	18	34	9	8	22	14	ns
prot747	208	15	12	24	15	9	10	30	42	ns
prot748	217	11	6	12	16.8	22	18	27.6	34.8	sig
prot749	112	7	7	22.5	15	6	12	9	13.5	ns
prot750	206	11	3	12	26	9	10	20	30	ns
prot751	166	9	16	39	15	10	5	33	30	ns
prot752	113	9	4	10.8	9.6	12	14	16.8	16.8	sig
prot753	169	9	13	13.5	9	13	9	21	10.5	ns
prot754	313	12	15	18	20	11	6	26	14	ns
prot755	197	9	13	30	30	10	12	24	54	ns
prot756	124	11	11	3.6	6	18	6	19.2	9.6	sig
prot757	246	9	8	12	13.5	5	7	10.5	9	ns
prot758	258	4	4	14	16	11	7	10	20	ns
prot759	168	8	6	21	12	10	5	27	24	ns
prot760	260	3	7	4.8	6	10	6	12	8.4	sig
prot761	243	6	7	13.5	15	4	8	7.5	12	ns
prot762	124	14	2	12	24	4	4	10	26	ns
prot763	208	5	8	36	27	8	6	39	15	ns
prot764	217	5	6	7.2	14.4	6	8	7.2	6	ns
prot765	197	1	5	15	10.5	7	8	3	9	ns
prot766	177	5	5	8	10	6	3	2	16	ns
prot767	146	8	7	18	3	24	24	36	90	sig
prot768	157	2	3	3.6	7.2	7	7	2.4	4.8	ns
prot769	270	6	4	12	12	5	8	13.5	7.5	ns
prot770	264	6	7	6	18	6	5	4	14	ns
prot771	274	8	10	21	18	8	8	48	48	sig
prot772	156	4	5	3.6	7.2	6	6	9.6	7.2	ns
prot773	252	2	9	7.5	10.5	9	6	10.5	10.5	ns
prot774	356	6	6	14	20	4	10	28	40	sig
prot775	180	6	6	18	33	10	3	18	24	ns
prot776	251	4	10	4.8	7.2	3	10	8.4	7.2	ns
prot777	156	6	7	3	7.5	5	6	10.5	13.5	ns
prot778	227	4	10	10	8	8	2	10	14	ns
prot779	116	6	7	6	15	18	18	45	72	sig
prot780	154	5	1	3.6	7.2	9	7	6	12	ns
prot781	198	8	6	7.5	13.5	7	6	13.5	16.5	ns
prot782	236	4	6	4	16	5	3	6	14	ns
prot783	184	6	8	18	12	9	10	15	15	ns
prot784	122	7	7	7.2	6	4	4	6	6	ns
prot785	91	7	3	6	4.5	8	2	16.5	15	ns
prot786	274	2	2	8	10	6	14	12	16	sig
prot787	152	3	3	18	18	5	5	33	21	ns
prot788	162	5	4	4.8	1.2	4	5	4.8	7.2	ns
prot789	158	9	12	16.5	7.5	4	5	10.5	6	ns
prot790	463	7	4	16	6	6	3	18	16	ns
prot791	312	8	4	21	15	12	4	18	18	ns
prot792	261	6	3	1.2	8.4	3	3	1.2	6	ns
prot793	392	6	3	12	10.5	4	8	10.5	9	ns
prot794	182	4	7	10	12	3	7	4	12	ns
prot795	310	3	3	24	24	6	4	6	3	ns
prot796	382	2	1	9.6	4.8	3	8	2.4	4.8	ns
prot797	113	11	5	6	12	2	2	7.5	12	ns
prot798	111	6	3	18	8	5	3	0	8	ns
prot799	418	4	4	15	15	2	4	24	12	ns
prot800	185	8	7	4.8	8.4	3	4	4.8	3.6	ns
prot801	163	2	3	7.5	4.5	4	2	1.5	6	ns
prot802	238	2	5	4	4	7	6	8	10	ns
prot803	282	5	5	15	3	3	4	9	12	ns
prot804	305	3	5	8.4	4.8	4	6	3.6	6	ns
prot805	292	3	2	3	4.5	6	2	7.5	3	ns
prot806	427	4	5	10	6	5	5	2	6	ns
prot807	234	4	2	18	3	4	4	12	15	ns
prot808	233	10	4	6	4.8	33	18	18	21.6	sig
prot809	425	8	3	4.5	4.5	5	5	6	4.5	ns
prot810	95	3	5	2	4	12	24	24	30	sig
prot811	241	1	1	12	12	6	3	9	9	ns
prot812	201	2	2	1.2	3.6	3	10	2.4	2.4	ns
prot813	474	2	6	6	9	2	3	7.5	6	ns
prot814	437	7	2	8	14	4	3	12	6	ns
prot815	411	3	5	15	6	7	4	9	21	ns
prot816	333	2	1	3.6	4.8	3	9	10.8	10.8	sig
prot817	449	4	5	1.5	6	4	4	10.5	4.5	ns
prot818	256	3	5	2	2	3	3	10	6	ns
prot819	292	4	2	3	3	1	4	6	12	ns
prot820	669	2	2	4.8	3.6	3	3	7.2	6	ns
prot821	378	5	4	4.5	7.5	5	6	4.5	3	ns
prot822	373	5	3	14	10	3	4	6	8	ns
prot823	327	4	2	15	15	5	2	6	9	ns
prot824	180	5	4	2.4	3.6	3	5	3.6	3.6	ns
prot825	357	1	4	6	3	2	7	10.5	10.5	sig
prot826	791	3	2	6	4	2	3	6	4	ns
prot827	1037	5	3	21	12	4	3	6	12	ns
prot828	223	3	3	2.4	8.4	3	3	0	4.8	ns
prot829	417	0	4	4.5	3	2	4	4.5	3	ns
prot830	310	1	0	4	2	0	2	6	8	ns
prot831	796	1	3	6	0	2	1	9	3	ns
prot832	385	7	0	1.2	2.4	4	0	0	2.4	ns
prot833	399	1	3	7.5	4.5	0	3	4.5	4.5	ns
prot834	661	6	1	6	2	1	2	0	2	ns
prot835	648	2	0	3	9	2	2	12	15	ns
prot836	172	1	3	3.6	1.2	5	3	2.4	4.8	ns
prot837	459	3	3	0	4.5	2	3	3	3	ns
prot838	266	2	0	6	6	2	1	2	4	sig
prot839	85	62	59	153	150	58	64	165	174	ns
prot840	185	54	56	52.8	75.6	53	66	75.6	90	ns
prot841	130	44	52	82.5	82.5	165	159	319.5	261	sig
prot842	128	53	65	142	92	58	61	104	100	ns
prot843	130	48	60	153	138	57	58	159	156	ns
prot844	150	64	48	69.6	70.8	54	52	67.2	57.6	ns
prot845	94	49	35	67.5	46.5	98	80	117	111	sig
prot846	154	23	24	32	52	28	23	46	32	ns
prot847	76	25	26	57	87	25	27	75	81	ns
prot848	213	13	15	25.2	25.2	18	14	19.2	21.6	ns
prot849	51	15	21	25.5	25.5	30	19	21	18	ns
prot850	198	20	16	28	44	16	14	46	32	ns
prot851	150	20	15	54	60	16	18	54	42	ns
prot852	161	13	10	19.2	16.8	14	22	13.2	10.8	ns
prot853	227	16	13	16.5	13.5	7	18	22.5	13.5	ns
prot854	56	10	13	46	20	18	24	36	72	sig
prot855	107	8	9	48	39	22	8	60	69	ns
prot856	85	17	6	10.8	13.2	32	20	21.6	34.8	sig
prot857	191	8	18	16.5	21	28	38	36	27	sig
prot858	207	12	15	20	26	21	13	18	30	ns
prot859	313	7	9	39	21	11	15	27	21	ns
prot860	150	16	16	16.8	9.6	16	12	12	13.2	ns
prot861	446	11	6	28.5	12	9	9	10.5	12	ns
prot862	165	15	13	22	28	8	10	16	26	ns
prot863	164	14	7	36	30	11	13	33	42	ns
prot864	183	20	16	16.8	13.2	16	24	26.4	18	sig
prot865	112	9	13	12	12	10	7	19.5	24	sig
prot866	99	14	15	22	20	10	9	30	26	ns
prot867	162	8	14	27	42	16	11	45	36	ns
prot868	294	6	13	9.6	10.8	12	8	13.2	25.2	ns
prot869	219	11	14	16.5	12	8	11	16.5	9	ns
prot870	139	12	13	28	16	12	8	12	16	ns
prot871	1091	9	7	24	21	9	8	21	3	ns
prot872	153	16	13	4.8	9.6	10	11	7.2	9.6	ns
prot873	122	11	10	6	9	11	10	12	13.5	ns
prot874	308	10	7	6	12	7	13	12	24	ns
prot875	274	8	5	21	18	9	10	33	33	ns
prot876	168	15	4	6	10.8	22	18	21.6	24	sig
prot877	157	9	7	9	19.5	10	9	10.5	22.5	ns
prot878	171	11	8	16	14	10	11	24	30	ns
prot879	163	7	10	27	33	8	7	12	15	ns
prot880	78	5	9	9.6	15.6	6	6	10.8	6	ns
prot881	177	10	5	15	21	8	12	21	10.5	sig
prot882	198	12	6	20	14	6	3	10	14	ns
prot883	322	10	6	18	18	12	11	21	21	ns
prot884	145	4	9	8.4	6	7	10	8.4	14.4	ns
prot885	224	5	6	9	19.5	10	14	9	27	sig
prot886	155	10	6	16	10	10	4	14	10	ns
prot887	102	5	4	12	18	4	11	21	18	ns
prot888	207	7	13	9.6	8.4	8	15	19.2	7.2	sig
prot889	480	6	5	6	9	8	7	1.5	6	ns
prot890	104	9	6	12	12	5	10	16	18	ns
prot891	204	6	5	24	30	1	13	24	24	ns
prot892	248	3	8	3.6	2.4	6	5	4.8	10.8	ns
prot893	157	8	6	13.5	13.5	8	5	22.5	6	ns
prot894	132	7	7	10	8	7	6	22	14	ns
prot895	214	4	7	15	51	24	14	30	54	sig
prot896	219	4	7	10.8	6	4	6	7.2	8.4	ns
prot897	193	6	10	6	0	8	5	12	4.5	ns
prot898	155	3	6	18	12	5	8	24	4	ns
prot899	239	4	6	15	42	16	14	42	36	sig
prot900	116	3	6	10.8	8.4	2	8	3.6	10.8	ns
prot901	211	3	4	10.5	7.5	5	5	6	9	ns
prot902	156	8	7	20	6	8	5	16	8	ns
prot903	246	8	10	3	24	21	18	27	108	sig
prot904	218	4	5	3.6	9.6	7	8	9.6	4.8	ns
prot905	201	5	2	4.5	1.5	4	4	4.5	6	ns
prot906	111	4	4	4	10	5	8	6	8	ns
prot907	175	5	1	6	15	3	2	27	3	ns
prot908	195	5	8	4.8	8.4	4	1	8.4	9.6	ns
prot909	292	7	5	15	10.5	8	7	3	7.5	ns
prot910	173	3	3	10	6	1	2	10	8	ns
prot911	284	2	4	21	6	11	6	15	18	ns
prot912	151	2	4	4.8	7.2	5	8	3.6	6	ns
prot913	165	8	5	3	6	8	4	7.5	7.5	ns
prot914	132	3	5	18	10	0	5	14	14	ns
prot915	177	2	6	12	9	4	5	12	9	ns
prot916	137	6	6	4.8	10.8	9	9	4.8	4.8	ns
prot917	325	6	6	9	9	9	5	7.5	7.5	ns
prot918	192	4	4	10	6	4	10	4	8	ns
prot919	170	1	5	6	6	6	3	3	15	ns
prot920	157	6	5	7.2	7.2	7	3	2.4	4.8	ns
prot921	192	2	6	12	7.5	10	8	15	18	sig
prot922	474	3	7	12	2	4	5	8	2	ns
prot923	186	5	2	24	6	2	4	15	18	ns
prot924	428	1	2	0	2.4	3	5	9.6	4.8	ns
prot925	191	5	3	12	6	3	7	7.5	7.5	ns
prot926	169	1	4	2	4	5	1	8	8	ns
prot927	166	2	5	27	9	2	3	24	9	ns
prot928	290	4	3	1.2	1.2	2	5	3.6	4.8	ns
prot929	216	4	7	4.5	7.5	2	6	7.5	1.5	ns
prot930	103	2	1	8	4	4	2	6	0	ns
prot931	271	6	5	12	12	0	6	24	9	ns
prot932	147	4	3	4.8	7.2	6	2	10.8	3.6	ns
prot933	135	4	3	7.5	6	4	6	3	1.5	ns
prot934	135	5	3	10	8	15	9	24	18	sig
prot935	135	5	3	12	18	5	0	15	9	ns
prot936	135	3	2	9.6	8.4	3	2	9.6	2.4	ns
prot937	321	3	3	10.5	9	3	6	1.5	3	ns
prot938	164	1	2	2	8	6	2	14	2	sig
prot939	113	1	2	0	9	0	2	18	24	ns
prot940	271	2	4	2.4	2.4	3	0	6	3.6	ns
prot941	204	4	2	6	10.5	2	7	1.5	6	sig
prot942	276	4	5	10	10	3	3	4	6	ns
prot943	108	2	3	9	9	12	12	18	12	sig
prot944	91	3	1	2.4	2.4	1	5	1.2	2.4	ns
prot945	325	1	5	1.5	4.5	18	6	4.5	22.5	sig
prot946	114	1	3	12	6	4	4	2	8	sig
prot947	277	8	0	12	6	15	18	27	18	sig
prot948	118	2	0	3.6	1.2	2	2	3.6	0	ns
prot949	121	3	3	10.5	4.5	2	2	3	3	ns
prot950	198	3	1	6	2	3	2	4	6	ns
prot951	237	4	3	9	9	2	2	9	6	ns
prot952	220	1	3	7.2	4.8	1	2	6	3.6	ns
prot953	406	1	3	3	10.5	5	2	10.5	3	sig
prot954	391	4	2	6	0	3	2	0	0	ns
prot955	189	2	0	3	12	0	1	9	6	ns
prot956	232	1	2	4.8	3.6	2	7	2.4	1.2	ns
prot957	470	1	2	0	4.5	2	1	4.5	4.5	ns
prot958	527	4	3	0	0	2	1	4	4	ns
prot959	141	4	2	3	6	1	3	3	6	ns
prot960	602	3	2	2.4	0	2	2	2.4	0	ns
prot961	109	29	34	30	25.5	36	34	49.5	75	sig
prot962	258	27	24	52	52	23	20	66	62	ns
prot963	168	21	16	42	45	16	12	48	57	ns
prot964	177	11	17	24	20.4	13	13	25.2	21.6	ns
prot965	104	12	10	15	22.5	17	12	19.5	16.5	ns
prot966	187	11	6	32	18	8	12	30	18	ns
prot967	134	16	11	33	42	13	16	39	45	ns
prot968	153	12	7	22.8	25.2	20	12	7.2	14.4	ns
prot969	125	8	6	19.5	15	12	16	15	4.5	ns
prot970	242	7	12	34	32	13	9	16	24	ns
prot971	128	19	10	36	6	11	9	24	42	ns
prot972	160	9	7	9.6	9.6	8	7	6	9.6	ns
prot973	65	10	20	18	15	9	10	9	18	ns
prot974	143	10	13	38	14	11	10	14	28	ns
prot975	131	14	13	39	33	9	8	39	45	ns
prot976	128	16	14	3.6	7.2	13	23	10.8	18	ns
prot977	76	7	9	7.5	12	7	7	10.5	6	ns
prot978	95	9	6	24	14	8	8	28	18	ns
prot979	70	8	12	48	24	5	6	33	30	ns
prot980	136	8	6	13.2	13.2	8	10	13.2	13.2	ns
prot981	116	11	10	16.5	13.5	5	11	18	13.5	ns
prot982	108	12	13	12	12	9	7	18	16	ns
prot983	195	2	9	39	24	6	11	30	12	ns
prot984	145	9	14	18	13.2	15	5	8.4	9.6	ns
prot985	102	8	9	6	10.5	11	10	16.5	13.5	ns
prot986	173	9	7	10	16	18	10	24	20	sig
prot987	212	13	8	18	27	10	6	30	54	sig
prot988	116	6	8	9.6	8.4	4	4	10.8	6	ns
prot989	219	8	6	15	9	7	10	15	16.5	ns
prot990	312	7	6	10	10	6	4	12	16	sig
prot991	78	6	5	18	21	7	6	24	24	ns
prot992	193	4	3	6	8.4	4	9	7.2	9.6	ns
prot993	500	2	6	4.5	4.5	6	3	6	7.5	ns
prot994	195	6	8	12	18	3	5	10	12	ns
prot995	177	6	6	24	24	5	7	9	30	ns
prot996	224	8	6	4.8	2.4	4	6	8.4	6	ns
prot997	239	5	5	12	3	13	4	3	7.5	ns
prot998	223	5	8	8	12	7	5	8	10	ns
prot999	113	7	5	27	18	4	3	9	9	ns
prot1000	94	6	7	2.4	6	5	4	6	2.4	ns
prot1001	74	7	1	9	4.5	2	5	9	4.5	ns
prot1002	265	9	4	10	8	12	3	20	12	sig
prot1003	225	1	7	9	15	4	5	21	21	ns
prot1004	129	6	8	7.2	6	6	8	2.4	7.2	sig
prot1005	210	7	3	4.5	9	5	6	7.5	3	ns
prot1006	248	5	4	12	8	11	4	26	18	sig
prot1007	158	11	9	21	18	2	9	15	9	ns
prot1008	68	4	1	3.6	3.6	0	1	7.2	3.6	ns
prot1009	68	5	0	10.5	3	5	4	9	9	ns
prot1010	548	3	8	16	8	11	7	12	10	ns
prot1011	123	4	3	21	18	2	4	6	12	ns
prot1012	181	7	4	4.8	8.4	1	5	1.2	6	sig
prot1013	824	5	2	6	12	5	5	1.5	3	ns
prot1014	250	4	1	6	10	7	3	2	16	ns
prot1015	242	4	4	24	9	6	1	21	9	ns
prot1016	186	5	3	4.8	2.4	1	4	8.4	4.8	ns
prot1017	228	7	6	6	7.5	8	4	7.5	4.5	ns
prot1018	106	3	4	8	16	4	14	20	24	sig
prot1019	135	2	5	15	9	7	3	9	12	ns
prot1020	173	6	4	0	1.2	5	4	6	4.8	ns
prot1021	245	3	3	3	1.5	2	7	12	7.5	ns
prot1022	98	8	0	6	8	5	5	2	0	ns
prot1023	149	1	7	15	3	6	8	12	18	ns
prot1024	136	4	2	7.2	4.8	4	2	2.4	4.8	ns
prot1025	335	1	7	6	3	3	3	1.5	3	ns
prot1026	81	4	4	6	12	2	7	6	8	ns
prot1027	124	6	8	18	15	8	0	27	24	ns
prot1028	204	3	0	2.4	2.4	2	2	6	0	ns
prot1029	124	3	3	6	3	6	5	4.5	4.5	ns
prot1030	231	3	4	10	4	3	5	6	2	ns
prot1031	192	3	4	24	12	2	4	24	9	ns
prot1032	514	4	2	8.4	9.6	5	4	2.4	1.2	ns
prot1033	277	5	3	4.5	4.5	9	14	21	10.5	sig
prot1034	159	0	2	8	6	5	5	6	4	ns
prot1035	190	3	5	3	6	4	4	21	0	ns
prot1036	225	7	5	7.2	6	3	3	6	2.4	ns
prot1037	57	4	2	3	1.5	5	2	6	4.5	ns
prot1038	153	0	3	4	6	3	3	4	6	ns
prot1039	91	5	4	15	12	2	1	18	9	ns
prot1040	94	3	4	1.2	4.8	2	2	2.4	3.6	ns
prot1041	112	3	3	0	1.5	2	3	3	3	ns
prot1042	336	4	4	4	8	1	5	8	12	ns
prot1043	241	6	3	3	12	5	4	24	15	ns
prot1044	108	6	3	1.2	7.2	2	3	2.4	7.2	ns
prot1045	117	3	2	3	7.5	1	2	4.5	7.5	ns
prot1046	286	4	4	4	8	2	2	10	8	ns
prot1047	122	4	5	9	9	3	2	21	6	ns
prot1048	273	4	6	4.8	0	4	4	2.4	1.2	ns
prot1049	237	0	6	10.5	4.5	2	4	21	12	sig
prot1050	222	0	2	4	10	2	4	2	8	ns
prot1051	799	0	4	6	0	2	8	6	6	ns
prot1052	125	2	1	0	2.4	3	3	1.2	3.6	ns
prot1053	98	0	2	4.5	4.5	2	12	18	15	sig
prot1054	153	1	3	6	4	3	3	6	12	sig
prot1055	186	2	1	3	0	1	3	3	3	ns
prot1056	188	3	2	1.2	3.6	1	4	1.2	4.8	ns
prot1057	127	5	0	0	1.5	3	1	1.5	1.5	ns
prot1058	65	112	105	180	286	113	113	216	218	ns
prot1059	115	54	59	111	156	44	38	123	153	ns
prot1060	65	25	30	32.4	26.4	22	24	45.6	25.2	ns
prot1061	90	19	12	27	31.5	14	18	22.5	36	ns
prot1062	120	11	15	26	26	13	13	44	32	sig
prot1063	83	8	13	18	45	9	6	30	30	ns
prot1064	177	10	9	15.6	9.6	10	15	8.4	6	ns
prot1065	59	6	7	9	15	6	5	7.5	12	ns
prot1066	97	13	14	20	10	11	8	14	24	ns
prot1067	188	5	8	27	30	7	5	24	9	ns
prot1068	82	4	2	7.2	10.8	6	7	8.4	8.4	ns
prot1069	109	8	13	10.5	13.5	10	7	10.5	9	ns
prot1070	109	7	15	10	14	8	9	12	18	ns
prot1071	168	9	5	42	9	7	11	21	21	ns
prot1072	188	7	5	10.8	13.2	8	7	10.8	12	ns
prot1073	82	10	9	15	3	9	8	13.5	10.5	ns
prot1074	75	9	6	20	22	4	6	18	14	ns
prot1075	151	9	4	24	18	9	7	15	12	ns
prot1076	175	6	6	9.6	6	6	7	7.2	8.4	ns
prot1077	116	2	6	12	10.5	6	3	6	4.5	ns
prot1078	161	3	7	10	10	9	5	8	8	ns
prot1079	95	8	12	9	24	5	7	3	18	ns
prot1080	101	7	2	2.4	3.6	1	5	7.2	6	ns
prot1081	175	3	5	10.5	4.5	8	10	7.5	7.5	ns
prot1082	401	7	7	14	6	11	11	26	14	sig
prot1083	214	8	1	9	9	7	7	15	18	ns
prot1084	215	5	2	4.8	4.8	3	6	2.4	3.6	ns
prot1085	152	3	8	3	12	6	3	7.5	6	ns
prot1086	125	4	2	8	10	20	12	8	20	sig
prot1087	154	3	3	21	9	5	9	33	21	sig
prot1088	119	5	11	9.6	6	6	5	4.8	7.2	ns
prot1089	145	3	3	12	7.5	6	14	6	21	sig
prot1090	256	7	1	10	6	2	3	12	6	ns
prot1091	119	2	5	21	12	4	0	21	21	ns
prot1092	159	4	2	4.8	3.6	5	5	6	4.8	ns
prot1093	91	3	1	6	4.5	3	4	6	3	ns
prot1094	396	5	3	16	6	1	6	2	4	ns
prot1095	205	6	3	15	6	8	6	24	30	sig
prot1096	108	3	6	6	4.8	20	2	14.4	4.8	sig
prot1097	71	3	4	4.5	7.5	3	2	4.5	3	sig
prot1098	259	1	2	10	8	4	3	8	8	ns
prot1099	191	0	4	6	9	4	1	0	9	ns
prot1100	147	2	1	6	9.6	1	2	2.4	3.6	ns
prot1101	292	5	8	1.5	10.5	10	4	6	1.5	ns
prot1102	69	3	1	2	6	6	0	12	8	ns
prot1103	245	4	4	9	12	5	4	12	3	ns
prot1104	146	2	3	3.6	0	4	13	4.8	4.8	sig
prot1105	351	3	3	3	1.5	3	3	6	9	ns
prot1106	106	2	3	2	4	4	6	4	6	ns
prot1107	180	2	5	3	0	5	4	12	9	ns
prot1108	199	4	1	6	3.6	7	3	3.6	3.6	ns
prot1109	185	8	3	7.5	7.5	6	2	3	1.5	ns
prot1110	182	2	3	6	10	0	4	4	14	ns
prot1111	59	0	5	9	9	1	3	9	9	ns
prot1112	173	4	3	2.4	1.2	6	3	3.6	1.2	ns
prot1113	105	2	3	1.5	6	2	1	7.5	3	ns
prot1114	79	2	5	8	10	5	1	4	8	ns
prot1115	94	2	6	9	0	4	4	6	9	ns
prot1116	235	2	5	2.4	0	0	3	4.8	2.4	ns
prot1117	99	5	0	1.5	4.5	2	3	3	3	ns
prot1118	103	1	4	6	2	7	0	2	6	ns
prot1119	226	4	4	6	9	0	2	12	6	ns
prot1120	168	4	5	1.2	2.4	3	4	0	0	ns
prot1121	454	6	1	6	1.5	12	12	4.5	13.5	sig
prot1122	92	3	5	4	10	4	3	6	2	ns
prot1123	99	1	3	3	3	1	1	9	0	ns
prot1124	116	1	5	4.8	1.2	2	2	3.6	6	ns
prot1125	90	2	1	3	1.5	2	2	6	1.5	sig
prot1126	87	4	2	2	6	2	3	8	6	ns
prot1127	294	2	2	9	12	1	2	6	6	ns
prot1128	354	2	2	2.4	3.6	1	5	1.2	6	sig
prot1129	216	2	2	1.5	6	3	1	3	1.5	ns
prot1130	138	5	2	0	2	4	4	2	10	ns
prot1131	187	1	2	3	9	2	1	6	6	ns
prot1132	495	2	2	2.4	0	3	3	1.2	0	ns
prot1133	406	0	0	7.5	1.5	2	2	3	4.5	ns
prot1134	382	1	1	4	2	1	2	6	0	ns
prot1135	272	1	0	3	9	2	2	6	6	sig
prot1136	71	23	20	24	26.4	13	20	31.2	37.2	ns
prot1137	105	18	21	34.5	31.5	18	17	30	25.5	ns
prot1138	234	17	27	36	40	15	23	38	38	ns
prot1139	112	11	14	51	54	20	17	42	33	ns
prot1140	114	22	18	21.6	14.4	28	16	31.2	33.6	sig
prot1141	112	4	11	10.5	12	7	7	16.5	6	sig
prot1142	166	6	5	20	14	6	11	24	16	ns
prot1143	104	8	4	9	18	8	5	24	24	ns
prot1144	376	7	5	9.6	9.6	9	7	19.2	15.6	sig
prot1145	83	7	6	4.5	10.5	9	5	10.5	6	ns
prot1146	51	9	4	4	12	11	11	14	8	sig
prot1147	74	7	7	18	9	4	8	15	18	sig
prot1148	74	5	6	7.2	10.8	6	5	7.2	7.2	ns
prot1149	117	1	6	10.5	12	8	6	7.5	10.5	ns
prot1150	106	5	8	2	16	3	1	4	12	ns
prot1151	110	4	6	18	6	6	7	15	12	ns
prot1152	73	2	5	4.8	6	3	1	2.4	3.6	ns
prot1153	113	2	2	3	1.5	3	8	9	9	sig
prot1154	358	2	1	4	8	4	2	10	4	ns
prot1155	99	3	3	3	6	2	3	6	15	ns
prot1156	115	4	1	4.8	4.8	4	3	3.6	3.6	ns
prot1157	180	0	5	1.5	12	6	1	6	6	ns
prot1158	67	3	4	12	6	5	4	10	4	ns
prot1159	99	4	3	6	12	4	6	9	3	ns
prot1160	99	4	4	3.6	1.2	3	1	6	6	ns
prot1161	99	1	3	3	6	2	3	4.5	7.5	ns
prot1162	98	3	5	4	6	5	4	4	4	ns
prot1163	165	5	3	0	6	3	4	9	27	ns
prot1164	76	2	4	6	4.8	3	5	4.8	2.4	ns
prot1165	90	3	3	1.5	4.5	2	0	0	6	ns
prot1166	113	4	3	2	4	2	2	8	6	ns
prot1167	90	4	4	12	9	8	8	12	12	sig
prot1168	163	4	4	4.8	6	5	2	6	8.4	sig
prot1169	102	3	4	6	7.5	15	18	9	27	sig
prot1170	183	3	1	8	0	3	4	8	4	ns
prot1171	98	1	0	12	15	2	3	6	3	ns
prot1172	146	1	3	3.6	2.4	1	1	2.4	4.8	ns
prot1173	145	3	1	10.5	3	4	1	0	3	ns
prot1174	166	5	2	6	4	2	1	2	8	ns
prot1175	100	1	1	6	12	0	0	3	6	ns
prot1176	393	2	0	3.6	1.2	3	2	2.4	4.8	ns
prot1177	89	4	1	3	0	0	2	6	4.5	ns
prot1178	391	2	4	6	6	3	1	6	2	ns
prot1179	89	1	1	3	9	2	4	12	24	sig
prot1180	1106	4	9	8.4	7.2	14	5	12	13.2	ns
prot1181	3227	4	7	7.5	6	16	11	30	30	sig
prot1182	539	5	4	24	20	6	9	8	14	ns
prot1183	771	5	5	15	12	14	10	42	18	sig
prot1184	2680	1	5	6	6	3	2	7.2	2.4	ns
prot1185	917	7	3	7.5	7.5	5	7	4.5	7.5	ns
prot1186	4114	4	1	6	6	3	1	6	4	ns
prot1187	449	9	6	30	33	7	11	24	54	ns
prot1188	1304	7	7	7.2	2.4	4	8	6	3.6	ns
prot1189	393	7	4	6	6	3	6	9	15	ns
prot1190	1513	4	1	4	4	12	4	8	8	sig
prot1191	2580	4	0	9	6	3	6	3	6	ns
prot1192	959	9	4	3.6	9.6	14	16	12	4.8	sig
prot1193	510	6	6	13.5	7.5	6	10	12	18	ns
prot1194	427	6	5	12	14	5	8	8	12	ns
prot1195	413	5	2	12	15	4	6	9	12	ns
prot1196	819	7	3	6	3.6	5	2	2.4	7.2	ns
prot1197	1779	4	3	4.5	0	1	2	3	3	ns
prot1198	1379	3	5	4	8	2	4	10	2	ns
prot1199	652	3	5	6	12	4	6	6	15	ns
prot1200	704	5	2	3.6	2.4	4	3	0	3.6	ns
prot1201	1028	2	3	3	3	3	3	4.5	0	ns
prot1202	1181	4	3	8	2	2	1	2	12	ns
prot1203	383	6	3	9	27	3	3	15	30	ns
prot1204	1077	4	2	6	6	8	7	6	3.6	ns
prot1205	452	3	2	7.5	6	2	6	7.5	4.5	ns
prot1206	434	2	4	4	6	3	5	6	4	ns
prot1207	955	4	2	15	6	3	2	18	6	ns
prot1208	528	7	2	2.4	4.8	5	8	4.8	3.6	ns
prot1209	228	2	4	6	6	12	6	13.5	9	sig
prot1210	781	3	8	2	2	2	6	12	18	sig
prot1211	548	2	2	3	12	3	2	9	15	ns
prot1212	273	4	4	4.8	3.6	3	2	2.4	1.2	ns
prot1213	153	7	7	10.5	15	12	24	13.5	40.5	sig
prot1214	320	6	6	10	6	13	5	22	16	ns
prot1215	219	4	8	27	27	8	12	42	30	sig
prot1216	410	7	4	10.8	2.4	6	2	0	6	ns
prot1217	322	6	4	1.5	7.5	9	5	4.5	15	ns
prot1218	629	5	3	4	8	0	4	10	16	ns
prot1219	264	1	3	9	3	3	3	9	12	ns
prot1220	356	5	2	2.4	6	6	4	19.2	4.8	ns
prot1221	390	3	5	9	4.5	5	6	6	3	ns
prot1222	235	5	3	2	6	2	5	6	4	ns
prot1223	263	3	4	9	12	4	5	12	9	ns
prot1224	481	4	5	3.6	3.6	3	9	10.8	10.8	sig
prot1225	551	2	5	3	1.5	1	3	1.5	9	ns
prot1226	481	3	2	14	6	1	3	4	6	ns
prot1227	487	0	1	0	6	0	0	0	12	ns
prot1228	881	2	0	1.2	3.6	3	2	4.8	2.4	ns
prot1229	2284	2	2	3	3	6	6	1.5	10.5	ns
prot1230	852	3	1	4	0	1	2	8	2	ns
prot1231	341	3	5	9	0	5	3	3	9	ns
prot1232	182	5	0	1.2	6	3	2	9.6	4.8	ns
prot1233	327	7	3	10.5	9	7	4	10.5	10.5	sig
prot1234	219	3	4	10	12	4	4	6	4	ns
prot1235	406	9	3	6	12	8	8	24	18	sig
prot1236	332	3	2	2.4	3.6	2	2	4.8	1.2	ns
prot1237	365	4	5	4.5	7.5	1	3	7.5	1.5	ns
prot1238	308	4	5	8	10	5	5	10	14	sig
prot1239	232	1	2	6	6	2	2	15	0	ns
prot1240	2067	5	2	2.4	2.4	1	3	1.2	6	ns
prot1241	865	3	3	9	6	0	4	6	4.5	ns
prot1242	682	3	3	0	6	4	1	0	0	ns
prot1243	573	4	1	6	3	1	1	0	6	ns
prot1244	454	1	3	4.8	3.6	6	2	7.2	9.6	sig
prot1245	611	6	20	12	7.5	9	12	27	18	ns
prot1246	133	7	1	14	22	12	8	20	44	sig
prot1247	221	9	11	27	21	5	11	27	21	ns
prot1248	153	7	11	8.4	9.6	9	7	7.2	10.8	ns
prot1249	363	6	4	10.5	9	8	7	6	10.5	ns
prot1250	435	4	5	12	14	7	7	16	10	ns
prot1251	366	2	4	9	9	12	12	48	36	sig
prot1252	170	8	12	4.8	1.2	9	14	13.2	10.8	sig
prot1253	267	3	2	4.5	6	2	0	6	3	ns
prot1254	463	1	2	4	4	1	2	12	2	ns
prot1255	542	4	3	0	21	3	4	6	3	ns
prot1256	448	7	2	7.2	4.8	2	6	7.2	4.8	sig
prot1257	177	4	2	9	10.5	8	2	6	9	sig
prot1258	365	3	2	2	10	4	3	6	8	sig
prot1259	746	5	2	12	9	1	2	15	12	ns
prot1260	458	3	4	7.2	2.4	1	6	7.2	3.6	ns
prot1261	147	5	4	4.5	1.5	2	2	7.5	9	ns
prot1262	266	4	6	10	6	5	4	10	10	ns
prot1263	340	5	5	9	9	4	3	9	6	ns
prot1264	398	1	4	2.4	2.4	5	3	7.2	0	ns
prot1265	403	1	3	0	6	1	1	4.5	3	ns
prot1266	302	4	4	8	8	6	4	12	6	ns
prot1267	465	4	1	6	3	5	1	9	18	ns
prot1268	487	0	2	0	1.2	2	4	4.8	7.2	sig
prot1269	568	2	2	7.5	4.5	9	18	13.5	13.5	sig
prot1270	370	3	2	4	4	4	4	4	4	ns
prot1271	435	2	1	3	3	2	2	6	6	ns
prot1272	382	2	2	2.4	2.4	12	6	10.8	7.2	sig
prot1273	400	0	1	0	1.5	2	1	1.5	1.5	ns
prot1274	1317	0	0	2	4	4	1	4	0	ns
prot1275	1827	0	1	0	6	1	2	3	6	ns
prot1276	227	7	4	6	8.4	9	2	9.6	10.8	ns
prot1277	126	4	5	12	6	8	8	27	18	sig
prot1278	199	3	4	12	6	3	4	14	0	ns
prot1279	186	11	7	24	12	7	9	27	12	sig
prot1280	397	4	7	4.8	4.8	4	7	4.8	2.4	ns
prot1281	191	9	4	1.5	7.5	6	4	4.5	1.5	ns
prot1282	181	8	5	18	8	9	5	6	12	ns
prot1283	332	3	6	15	9	2	4	21	12	ns
prot1284	207	4	7	6	8.4	2	1	3.6	2.4	ns
prot1285	433	6	5	7.5	3	4	2	3	4.5	ns
prot1286	220	5	4	10	14	4	5	14	12	sig
prot1287	174	7	5	3	3	3	1	6	3	ns
prot1288	398	3	5	4.8	6	3	2	1.2	1.2	ns
prot1289	250	4	5	6	0	5	3	4.5	6	ns
prot1290	254	2	0	6	6	3	3	4	8	ns
prot1291	278	7	1	9	15	3	4	9	21	ns
prot1292	195	2	1	1.2	2.4	2	4	3.6	2.4	ns
prot1293	493	2	2	1.5	6	4	7	4.5	3	ns
prot1294	395	0	7	10	4	5	5	8	14	sig
prot1295	346	2	0	15	6	1	3	6	0	ns
prot1296	386	2	3	2.4	3.6	3	6	2.4	7.2	ns
prot1297	323	2	1	3	7.5	5	3	1.5	0	ns
prot1298	221	6	5	6	8	6	1	4	0	ns
prot1299	330	4	0	15	12	1	8	12	6	ns
prot1300	913	4	2	1.2	3.6	12	18	21.6	7.2	sig
prot1301	216	3	4	6	1.5	4	6	3	3	ns
prot1302	176	3	1	2	12	3	4	4	4	ns
prot1303	396	0	3	9	9	3	6	18	45	sig
prot1304	144	5	3	1.2	1.2	1	2	2.4	3.6	ns
prot1305	340	4	3	6	1.5	3	2	4.5	7.5	ns
prot1306	177	4	4	4	2	4	2	8	6	ns
prot1307	491	3	3	0	15	1	2	12	9	ns
prot1308	289	7	2	0	4.8	2	4	7.2	1.2	ns
prot1309	925	2	3	3	1.5	3	4	4.5	1.5	ns
prot1310	266	4	5	2	6	2	1	2	2	ns
prot1311	584	1	1	6	0	5	3	6	0	ns
prot1312	316	3	0	0	1.2	3	6	3.6	18	sig
prot1313	365	0	3	6	4.5	3	3	4.5	4.5	sig
prot1314	282	1	1	4	8	1	0	2	2	ns
prot1315	465	4	1	12	15	2	7	12	21	ns
prot1316	577	3	4	1.2	3.6	3	0	0	4.8	ns
prot1317	274	0	4	3	4.5	3	2	3	4.5	ns
prot1318	517	3	0	2	8	1	1	2	10	sig
prot1319	782	2	3	15	0	2	4	3	6	ns
prot1320	567	2	3	1.2	3.6	3	1	1.2	2.4	ns
prot1321	356	1	3	3	1.5	0	3	1.5	0	ns
prot1322	229	0	4	2	0	3	1	4	4	ns
prot1323	388	3	1	15	3	4	2	33	15	sig
prot1324	109	9	9	14.4	9.6	12	15	10.8	10.8	sig
prot1325	167	4	2	1.5	6	2	5	9	4.5	ns
prot1326	192	11	5	14	4	8	4	8	10	sig
prot1327	174	3	5	9	6	4	5	0	3	ns
prot1328	144	7	7	7.2	6	4	4	4.8	1.2	ns
prot1329	139	2	4	3	1.5	3	12	13.5	4.5	sig
prot1330	160	3	3	12	8	0	4	10	8	ns
prot1331	220	3	5	30	3	5	4	15	12	ns
prot1332	248	2	4	7.2	3.6	5	3	3.6	6	ns
prot1333	254	1	4	3	4.5	4	1	6	7.5	ns
prot1334	213	3	0	8	8	1	1	4	6	ns
prot1335	81	4	7	18	6	4	4	18	12	sig
prot1336	318	13	3	3.6	6	9	6	7.2	4.8	sig
prot1337	247	5	5	7.5	3	24	21	36	9	sig
prot1338	381	5	1	6	4	2	5	6	8	ns
prot1339	159	5	3	15	6	3	4	9	3	ns
prot1340	205	2	2	3.6	6	2	4	4.8	4.8	ns
prot1341	244	6	5	6	6	4	2	6	13.5	ns
prot1342	160	4	1	2	2	1	2	2	4	ns
prot1343	288	1	3	3	3	0	2	9	3	ns
prot1344	383	3	5	3.6	3.6	2	2	6	4.8	ns
prot1345	206	4	9	0	4.5	3	3	3	3	ns
prot1346	703	2	1	2	0	4	2	4	12	sig
prot1347	238	2	0	9	6	21	12	9	18	sig
prot1348	366	4	1	3.6	1.2	2	3	2.4	1.2	ns
prot1349	430	2	3	9	1.5	2	1	7.5	1.5	ns
prot1350	637	1	4	4	10	5	1	6	10	ns
prot1351	141	1	4	9	3	3	6	0	6	ns
prot1352	140	1	1	3.6	3.6	4	2	6	3.6	ns
prot1353	431	1	1	1.5	1.5	2	1	6	1.5	ns
prot1354	969	4	4	4	6	2	1	0	10	ns
prot1355	247	2	1	9	3	0	2	6	0	ns
prot1356	1101	0	3	3.6	2.4	8	2	2.4	2.4	ns
prot1357	178	2	2	1.5	1.5	1	5	3	4.5	ns
prot1358	178	5	2	4	4	2	1	0	4	ns
prot1359	297	1	3	3	3	6	2	3	9	ns
prot1360	238	0	2	1.2	2.4	4	10	4.8	2.4	sig
prot1361	226	1	2	3	3	4	1	1.5	4.5	ns
prot1362	486	4	2	2	10	1	2	4	2	ns
prot1363	758	0	1	0	9	6	3	27	18	sig
prot1364	305	1	0	6	1.2	3	6	3.6	3.6	sig
prot1365	526	1	2	6	3	3	3	3	3	ns
prot1366	375	2	2	2	2	4	2	4	14	sig
prot1367	651	0	0	12	12	1	2	12	12	sig
prot1368	5934	1	0	1.2	0	4	2	4.8	0	ns
prot1369	421	0	2	3	4.5	2	3	3	3	ns
prot1370	142	0	2	10	0	1	1	2	0	ns
prot1371	1145	4	2	3	3	1	1	3	6	sig
prot1372	238	1	1	0	7.2	1	3	2.4	1.2	ns
prot1373	391	1	1	3	3	0	3	0	0	ns
prot1374	618	0	2	4	6	0	0	4	2	ns
prot1375	93	5	3	12	9	11	10	6	30	ns
prot1376	130	4	6	15.6	1.2	11	7	4.8	10.8	ns
prot1377	83	3	2	9	4.5	6	10	1.5	3	ns
prot1378	361	4	1	8	6	6	2	2	6	ns
prot1379	193	0	1	15	6	6	5	15	12	ns
prot1380	393	2	4	8.4	4.8	9	9	16.8	14.4	sig
prot1381	232	1	3	10.5	10.5	5	2	7.5	3	ns
prot1382	201	5	4	14	6	4	3	4	10	ns
prot1383	105	6	3	6	18	7	3	12	3	ns
prot1384	173	2	7	6	2.4	4	4	2.4	2.4	ns
prot1385	182	4	1	15	4.5	5	2	7.5	6	ns
prot1386	199	4	3	12	2	4	4	8	2	ns
prot1387	191	6	4	3	9	6	5	6	15	ns
prot1388	274	3	2	9.6	3.6	1	2	4.8	3.6	ns
prot1389	135	2	4	4.5	4.5	0	4	6	0	ns
prot1390	169	3	3	6	0	1	4	20	4	sig
prot1391	688	2	3	6	12	8	12	9	18	sig
prot1392	152	0	2	3.6	2.4	1	1	6	3.6	ns
prot1393	528	3	5	7.5	6	3	2	0	4.5	ns
prot1394	157	3	5	12	12	3	3	8	10	ns
prot1395	126	3	4	9	6	3	3	12	9	sig
prot1396	80	2	3	0	2.4	0	4	7.2	3.6	ns
prot1397	122	4	2	0	6	1	2	0	3	ns
prot1398	232	5	3	6	10	4	3	8	4	ns
prot1399	171	2	5	6	9	5	4	6	21	sig
prot1400	70	4	1	3.6	2.4	3	4	1.2	1.2	ns
prot1401	130	3	1	1.5	4.5	1	5	1.5	1.5	ns
prot1402	103	0	3	10	6	6	2	8	12	sig
prot1403	547	2	2	3	3	2	4	12	0	ns
prot1404	250	2	2	6	4.8	1	5	3.6	4.8	ns
prot1405	497	2	4	1.5	1.5	6	3	13.5	4.5	sig
prot1406	312	1	1	2	0	4	0	2	0	ns
prot1407	152	1	0	3	9	2	2	6	3	ns
prot1408	535	2	2	1.2	1.2	3	9	21.6	10.8	sig
prot1409	87	3	1	1.5	6	1	3	1.5	1.5	ns
prot1410	232	2	3	6	2	3	1	6	2	ns
prot1411	232	2	2	6	6	2	1	9	3	ns
prot1412	843	4	2	1.2	2.4	4	4	7.2	2.4	sig
prot1413	555	1	2	4.5	1.5	0	0	1.5	3	ns
prot1414	173	1	1	0	0	2	1	2	10	ns
prot1415	194	5	2	6	12	2	2	9	18	sig
prot1416	180	3	1	0	0	2	2	0	2.4	ns
prot1417	199	2	1	3	0	1	0	4.5	4.5	ns
prot1418	287	2	1	2	10	1	1	2	2	ns
prot1419	999	0	3	3	9	3	3	0	3	ns
prot1420	220	2	1	2.4	2.4	1	2	1.2	3.6	ns
prot1421	648	1	2	1.5	3	1	4	1.5	3	ns
prot1422	164	1	2	4	8	2	1	4	2	sig
prot1423	181	1	1	0	3	0	3	0	3	ns
prot1424	285	7	7	3.6	6	10	8	14.4	16.8	sig
prot1425	172	2	6	3	4.5	6	4	3	3	ns
prot1426	103	4	2	10	10	5	1	10	10	ns
prot1427	430	5	2	12	12	3	4	9	6	ns
prot1428	130	4	1	10.8	3.6	5	4	8.4	9.6	ns
prot1429	123	2	4	6	3	5	0	9	4.5	ns
prot1430	304	1	3	14	2	3	1	2	6	ns
prot1431	164	6	5	12	12	4	5	9	18	ns
prot1432	75	0	3	6	0	1	0	3.6	6	ns
prot1433	173	1	3	1.5	1.5	3	3	1.5	3	ns
prot1434	176	4	4	8	6	1	2	10	8	sig
prot1435	191	3	5	3	3	2	2	6	0	ns
prot1436	138	4	4	3.6	4.8	9	4	6	4.8	sig
prot1437	148	2	2	1.5	9	2	0	1.5	4.5	ns
prot1438	101	2	5	4	8	2	1	16	8	ns
prot1439	157	3	1	0	3	8	4	15	6	sig
prot1440	488	2	3	4.8	3.6	4	3	1.2	2.4	ns
prot1441	133	2	1	3	6	2	1	7.5	6	ns
prot1442	229	4	4	4	8	8	6	6	8	sig
prot1443	89	3	5	3	15	2	3	12	18	ns
prot1444	317	2	2	4.8	4.8	1	1	2.4	1.2	ns
prot1445	88	6	3	1.5	4.5	4	4	10.5	6	sig
prot1446	180	1	4	6	2	3	0	8	2	ns
prot1447	207	1	3	15	12	4	2	9	6	ns
prot1448	235	0	1	1.2	3.6	3	0	3.6	1.2	ns
prot1449	86	1	1	1.5	4.5	4	3	1.5	4.5	ns
prot1450	115	2	4	12	4	2	1	2	2	ns
prot1451	127	1	9	15	9	3	2	12	0	ns
prot1452	229	3	1	1.2	2.4	6	4	2.4	4.8	sig
prot1453	247	2	2	3	1.5	4	4	3	6	sig
prot1454	573	1	3	2	2	2	3	6	2	ns
prot1455	176	4	2	12	18	1	0	12	9	ns
prot1456	169	2	3	1.2	0	3	3	1.2	0	ns
prot1457	81	3	3	1.5	4.5	2	1	6	1.5	ns
prot1458	89	1	3	2	6	2	1	4	2	ns
prot1459	178	2	5	3	0	4	3	0	0	ns
prot1460	151	1	0	1.2	0	0	1	1.2	2.4	ns
prot1461	146	1	5	3	4.5	2	3	3	3	ns
prot1462	217	2	0	2	0	0	1	0	10	ns
prot1463	159	3	5	12	9	4	2	3	9	ns
prot1464	237	2	2	2.4	1.2	3	0	0	1.2	ns
prot1465	587	2	1	1.5	3	1	0	1.5	1.5	ns
prot1466	128	0	0	2	10	4	2	4	2	ns
prot1467	425	0	1	12	6	0	4	0	3	ns
prot1468	256	5	0	0	2.4	2	2	1.2	3.6	ns
prot1469	136	3	0	6	4.5	1	0	1.5	0	ns
prot1470	76	5	0	8	0	2	0	0	0	ns
prot1471	175	0	0	3	0	0	5	0	3	ns
prot1472	231	0	5	2.4	2.4	3	0	0	2.4	ns
prot1473	337	3	0	3	0	3	1	1.5	4.5	ns
prot1474	239	0	1	6	4	4	2	14	4	sig
prot1475	456	1	1	0	3	0	1	6	0	ns
prot1476	126	2	4	0	0	0	1	3.6	0	ns
prot1477	488	2	1	7.5	0	0	3	3	3	ns
prot1478	127	3	3	4	2	0	1	4	4	ns
prot1479	191	3	6	6	9	4	2	12	18	ns
prot1480	114	5	7	7.2	4.8	2	3	2.4	4.8	ns
prot1481	62	4	3	4.5	3	5	3	9	6	ns
prot1482	350	1	4	10	4	4	6	12	20	sig
prot1483	108	2	2	21	9	3	6	18	0	ns
prot1484	321	1	2	2.4	3.6	3	5	2.4	4.8	ns
prot1485	308	6	2	1.5	4.5	1	3	4.5	4.5	ns
prot1486	59	1	4	10	4	2	5	4	4	ns
prot1487	218	1	3	6	12	4	3	6	6	ns
prot1488	106	2	2	8.4	3.6	4	1	6	1.2	sig
prot1489	154	5	3	1.5	3	3	3	4.5	4.5	ns
prot1490	166	0	2	2	4	2	0	0	2	ns
prot1491	515	0	4	6	15	3	4	3	0	ns
prot1492	183	1	2	2.4	1.2	1	2	6	2.4	ns
prot1493	162	2	1	6	3	1	2	0	3	ns
prot1494	140	1	2	10	2	11	4	4	4	sig
prot1495	169	2	1	0	0	1	1	3	6	ns
prot1496	242	1	4	2.4	1.2	0	1	3.6	3.6	ns
prot1497	292	3	4	0	9	6	6	4.5	6	ns
prot1498	197	4	0	0	4	2	3	8	4	ns
prot1499	856	4	1	3	0	1	2	6	3	ns
prot1500	127	5	2	3.6	2.4	2	2	4.8	1.2	ns
prot1501	72	1	2	3	6	2	2	3	6	sig
prot1502	148	3	0	2	6	6	8	4	8	sig
prot1503	53	1	2	0	0	5	5	6	12	sig
prot1504	98	0	0	3.6	0	5	1	0	1.2	ns
prot1505	405	1	0	1.5	3	0	0	1.5	1.5	ns
prot1506	104	3	1	6	0	1	1	2	6	ns
prot1507	176	1	3	9	9	1	1	3	3	sig
prot1508	125	1	1	4.8	6	4	3	3.6	3.6	ns
prot1509	160	0	2	0	1.5	2	0	3	0	ns
prot1510	316	1	1	8	4	3	1	2	0	ns
prot1511	978	1	2	3	0	3	3	9	9	sig
prot1512	234	6	1	4.8	0	3	0	1.2	1.2	ns
prot1513	431	1	1	6	0	2	3	3	3	sig
prot1514	2591	3	2	4	4	5	3	6	8	ns
prot1515	712	4	6	15	24	6	5	24	12	ns
prot1516	1852	3	4	4.8	4.8	3	3	2.4	6	ns
prot1517	2086	6	5	3	7.5	1	3	9	6	ns
prot1518	1064	5	0	2	0	3	4	0	10	ns
prot1519	609	6	8	30	30	5	10	18	27	ns
prot1520	645	4	2	2.4	0	4	5	2.4	2.4	ns
prot1521	969	2	3	3	1.5	3	1	4.5	4.5	ns
prot1522	857	0	5	2	0	1	3	6	4	ns
prot1523	488	0	4	3	3	1	2	0	3	ns
prot1524	2821	3	1	2.4	2.4	5	1	1.2	2.4	ns
prot1525	512	0	5	3	7.5	5	4	7.5	3	ns
prot1526	876	4	3	2	10	4	1	2	16	sig
prot1527	543	3	4	24	21	4	3	3	27	ns
prot1528	809	1	2	3.6	1.2	2	1	3.6	3.6	ns
prot1529	1674	0	2	1.5	1.5	2	2	1.5	3	ns
prot1530	1191	2	0	0	4	1	2	0	0	ns
prot1531	208	0	2	18	15	2	3	15	3	ns
prot1532	437	4	2	4.8	7.2	2	2	7.2	1.2	ns
prot1533	510	3	2	0	13.5	2	10	12	6	sig
prot1534	695	4	4	0	6	1	0	6	2	ns
prot1535	227	2	4	9	3	2	5	15	9	ns
prot1536	700	4	5	3.6	2.4	5	4	2.4	7.2	ns
prot1537	218	5	2	4.5	3	1	0	0	0	ns
prot1538	423	0	2	8	4	2	4	4	4	sig
prot1539	873	2	3	6	9	0	3	6	6	ns
prot1540	1426	2	4	3.6	1.2	3	3	1.2	2.4	ns
prot1541	520	0	1	1.5	1.5	3	1	1.5	0	ns
prot1542	290	13	11	18	16	18	27	22	32	sig
prot1543	296	6	4	3	3	2	5	15	27	ns
prot1544	309	2	3	1.2	7.2	2	1	2.4	8.4	ns
prot1545	502	1	3	3	6	1	1	6	10.5	sig
prot1546	204	2	1	2	0	1	2	0	6	ns
prot1547	437	5	0	6	6	4	2	12	3	ns
prot1548	314	1	0	0	2.4	7	0	7.2	4.8	ns
prot1549	402	2	3	1.5	1.5	3	1	4.5	1.5	ns
prot1550	188	4	0	8	10	2	3	4	6	sig
prot1551	434	2	2	0	3	0	1	0	0	ns
prot1552	325	0	2	0	3.6	2	4	0	1.2	ns
prot1553	607	3	0	3	6	1	2	1.5	1.5	ns
prot1554	739	1	2	4	4	4	2	4	2	ns
prot1555	235	1	0	6	6	2	1	0	9	ns
prot1556	982	3	0	2.4	3.6	2	4	2.4	4.8	sig
prot1557	392	3	2	3	3	3	2	0	7.5	ns
prot1558	543	0	3	2	2	1	2	4	2	ns
prot1559	462	1	1	6	12	0	2	3	6	ns
prot1560	348	1	4	1.2	3.6	1	1	1.2	3.6	ns
prot1561	463	3	1	3	1.5	1	3	0	0	ns
prot1562	173	6	6	6	8	5	1	2	4	ns
prot1563	274	3	3	12	6	9	3	9	45	sig
prot1564	251	6	8	8.4	4.8	2	7	6	0	ns
prot1565	231	3	1	6	4.5	2	6	1.5	3	ns
prot1566	394	5	5	8	8	2	4	8	4	ns
prot1567	240	5	1	9	15	6	1	6	18	ns
prot1568	441	1	2	4.8	3.6	3	3	2.4	7.2	sig
prot1569	200	3	2	4.5	0	1	4	1.5	4.5	ns
prot1570	371	1	4	8	12	6	2	4	10	ns
prot1571	313	1	4	9	3	3	4	3	3	ns
prot1572	730	6	1	0	1.2	1	2	1.2	7.2	sig
prot1573	329	4	1	1.5	3	0	1	4.5	3	ns
prot1574	627	0	1	4	6	6	1	2	0	ns
prot1575	250	2	2	6	9	6	4	12	6	sig
prot1576	144	0	2	1.2	1.2	2	1	1.2	4.8	ns
prot1577	472	3	2	6	1.5	0	0	3	3	ns
prot1578	421	1	0	8	10	1	2	4	6	ns
prot1579	250	2	1	6	3	2	2	6	6	ns
prot1580	266	4	1	4.8	4.8	3	3	3.6	0	ns
prot1581	861	0	1	0	3	2	3	12	12	sig
prot1582	1312	0	1	10	4	2	3	4	4	ns
prot1583	493	3	3	3	6	2	2	6	6	sig
prot1584	1082	2	0	1.2	0	4	1	4.8	0	ns
prot1585	648	4	1	1.5	0	0	3	1.5	0	ns
prot1586	276	2	5	2	0	2	1	2	2	ns
prot1587	518	2	2	0	15	1	1	3	15	sig
prot1588	640	1	1	1.2	1.2	1	3	1.2	0	ns
prot1589	722	3	2	4.5	7.5	5	4	9	4.5	ns
prot1590	147	4	1	4	4	0	2	4	8	ns
prot1591	193	4	1	18	15	2	9	12	9	ns
prot1592	194	3	1	2.4	1.2	2	2	2.4	2.4	ns
prot1593	365	2	3	3	6	4	10	4.5	4.5	ns
prot1594	290	1	2	6	4	1	2	8	8	ns
prot1595	636	3	1	12	6	3	3	18	27	sig
prot1596	1160	3	3	2.4	6	4	3	2.4	2.4	ns
prot1597	641	1	3	3	3	3	1	7.5	7.5	ns
prot1598	175	3	0	6	6	2	1	8	0	ns
prot1599	318	1	1	0	6	1	0	9	9	ns
prot1600	424	0	0	0	3.6	3	1	3.6	3.6	ns
prot1601	348	1	0	3	1.5	1	1	4.5	3	ns
prot1602	227	1	1	2	4	1	1	4	2	sig
prot1603	427	2	3	9	6	3	2	6	9	ns
prot1604	268	3	1	0	0	3	1	1.2	3.6	ns
prot1605	357	2	3	3	0	0	2	1.5	1.5	ns
prot1606	174	1	0	4	0	1	1	4	4	ns
prot1607	233	1	1	6	9	2	2	12	12	sig
prot1608	217	1	3	1.2	0	2	1	0	0	ns
prot1609	980	1	0	1.5	1.5	3	2	1.5	3	ns
prot1610	263	1	1	2	0	1	3	2	0	ns
prot1611	169	0	3	6	3	3	2	6	6	sig
prot1612	178	1	0	1.2	0	2	1	6	2.4	ns
prot1613	355	0	2	1.5	3	2	1	3	1.5	ns
prot1614	604	1	1	4	4	1	2	2	0	ns
prot1615	149	4	2	0	3	1	0	3	3	ns
prot1616	594	0	0	1.2	1.2	4	2	0	0	ns
prot1617	257	5	3	1.5	0	7	0	0	0	ns
prot1618	421	1	1	4	0	0	1	4	4	ns
prot1619	712	2	1	0	3	1	0	3	0	ns
prot1620	423	2	1	0	0	0	1	3.6	2.4	ns
prot1621	488	0	1	0	3	2	4	3	6	sig
prot1622	1872	0	1	0	2	1	0	4	4	ns
prot1623	153	3	7	21	21	6	6	15	12	ns
prot1624	275	3	4	2.4	4.8	7	5	2.4	1.2	ns
prot1625	463	5	4	6	6	9	21	4.5	9	sig
prot1626	103	1	2	6	10	3	4	8	10	ns
prot1627	287	3	3	6	9	5	1	3	24	sig
prot1628	282	2	6	1.2	4.8	2	1	1.2	4.8	ns
prot1629	200	1	1	3	4.5	2	3	4.5	3	ns
prot1630	149	7	2	16	6	2	1	6	10	ns
prot1631	149	1	2	9	9	3	1	0	6	ns
prot1632	132	2	2	1.2	0	0	0	1.2	2.4	ns
prot1633	118	1	3	4.5	3	3	3	4.5	4.5	ns
prot1634	191	3	0	8	4	2	4	10	2	ns
prot1635	189	1	2	6	15	1	2	24	0	ns
prot1636	273	0	2	3.6	3.6	2	1	2.4	1.2	ns
prot1637	327	4	0	3	4.5	1	2	6	1.5	sig
prot1638	148	2	0	2	6	2	4	4	8	ns
prot1639	206	0	3	3	9	2	2	6	3	ns
prot1640	108	3	4	3.6	4.8	0	1	2.4	2.4	ns
prot1641	267	3	3	3	3	1	3	3	6	ns
prot1642	204	1	1	2	0	8	2	12	4	ns
prot1643	223	2	1	3	3	1	0	6	3	ns
prot1644	298	3	2	3.6	3.6	3	1	1.2	0	ns
prot1645	194	3	1	4.5	1.5	1	1	3	4.5	ns
prot1646	77	0	1	2	2	3	4	8	10	ns
prot1647	166	1	1	6	3	3	0	0	6	ns
prot1648	418	0	3	1.2	6	3	3	1.2	3.6	ns
prot1649	418	1	0	0	4.5	0	0	0	3	ns
prot1650	127	1	3	2	4	2	2	6	8	ns
prot1651	279	1	2	0	3	1	3	6	12	ns
prot1652	181	2	4	0	2.4	1	1	2.4	1.2	ns
prot1653	129	2	2	3	1.5	0	1	3	0	ns
prot1654	161	0	4	0	2	2	4	4	4	sig
prot1655	126	3	1	3	12	1	0	0	3	ns
prot1656	326	0	5	2.4	2.4	2	2	1.2	3.6	ns
prot1657	207	0	2	0	1.5	2	2	0	1.5	ns
prot1658	191	4	4	4	8	0	2	10	4	ns
prot1659	238	0	2	0	3	0	1	15	3	ns
prot1660	210	1	1	1.2	2.4	1	1	2.4	1.2	ns
prot1661	331	0	0	0	1.5	2	1	1.5	3	ns
prot1662	574	3	2	6	4	1	3	2	6	ns
prot1663	455	3	0	0	9	6	4	6	12	sig
prot1664	553	0	1	0	2.4	0	0	3.6	0	ns
prot1665	522	1	2	0	0	1	1	1.5	0	ns
prot1666	325	2	4	2	2	2	1	8	2	ns
prot1667	208	2	1	9	3	5	2	0	0	ns
prot1668	232	1	1	1.2	2.4	0	2	1.2	2.4	ns
prot1669	219	3	1	1.5	1.5	1	0	1.5	0	ns
prot1670	409	2	6	2	0	1	0	0	2	ns
prot1671	233	0	1	12	3	3	1	3	3	ns
prot1672	772	3	0	6	2.4	1	3	1.2	2.4	ns
prot1673	360	0	2	3	1.5	2	2	6	3	ns
prot1674	439	0	4	10	2	3	3	6	12	sig
prot1675	442	3	0	0	3	2	2	6	6	sig
prot1676	138	1	1	3.6	1.2	2	2	4.8	2.4	sig
prot1677	106	0	1	0	1.5	1	2	0	1.5	ns
prot1678	370	1	2	0	2	1	2	0	2	ns
prot1679	629	0	0	3	3	1	0	3	0	ns
prot1680	187	0	3	2.4	0	4	2	7.2	3.6	sig
prot1681	596	1	1	0	0	0	2	0	0	ns
prot1682	255	2	0	0	0	1	2	0	2	ns
prot1683	92	6	5	12	15	9	5	21	18	ns
prot1684	171	8	5	4.8	6	3	3	7.2	3.6	ns
prot1685	165	2	3	10.5	3	9	3	6	12	sig
prot1686	148	4	0	6	8	1	1	6	4	ns
prot1687	229	2	2	3	12	1	1	12	3	ns
prot1688	123	2	3	3.6	3.6	3	3	1.2	1.2	ns
prot1689	77	3	5	0	4.5	1	2	3	4.5	ns
prot1690	465	5	3	4	2	4	3	6	4	ns
prot1691	279	2	4	3	15	3	0	3	0	ns
prot1692	278	0	1	2.4	1.2	1	1	3.6	1.2	ns
prot1693	119	4	2	0	4.5	0	1	1.5	3	ns
prot1694	148	3	1	2	0	4	2	2	2	ns
prot1695	72	1	2	3	3	0	1	3	0	ns
prot1696	353	3	1	1.2	1.2	1	2	1.2	0	ns
prot1697	196	2	0	1.5	0	5	2	0	0	ns
prot1698	174	1	0	2	12	1	0	4	4	ns
prot1699	126	1	1	0	6	4	11	6	6	sig
prot1700	235	2	1	3.6	2.4	3	2	3.6	3.6	sig
prot1701	235	0	2	1.5	1.5	2	4	1.5	1.5	ns
prot1702	110	2	1	6	6	1	3	4	2	ns
prot1703	188	0	1	6	12	2	5	3	3	ns
prot1704	225	1	0	0	1.2	2	1	1.2	1.2	sig
prot1705	138	1	2	3	6	0	2	0	1.5	ns
prot1706	174	5	3	4	0	3	21	18	18	sig
prot1707	672	0	0	6	6	4	6	6	6	sig
prot1708	84	3	1	2.4	0	3	0	1.2	1.2	ns
prot1709	107	1	0	4.5	3	2	2	1.5	3	ns
prot1710	146	3	0	10	2	6	3	2	0	ns
prot1711	183	2	2	9	6	1	3	6	3	ns
prot1712	555	2	0	0	2.4	2	2	2.4	6	sig
prot1713	467	1	3	3	1.5	0	2	4.5	0	ns
prot1714	265	6	2	6	2	1	3	0	0	ns
prot1715	598	3	1	0	6	2	2	9	9	ns
prot1716	317	2	2	2.4	1.2	3	1	1.2	3.6	ns
prot1717	196	1	1	0	0	4	4	3	3	sig
prot1718	267	1	1	4	8	2	2	4	4	ns
prot1719	612	2	2	3	3	2	0	3	6	ns
prot1720	62	1	7	2.4	2.4	0	4	1.2	4.8	ns
prot1721	77	2	1	1.5	0	2	4	3	6	sig
prot1722	68	0	1	4	0	1	1	6	0	ns
prot1723	632	1	2	3	0	2	2	6	6	sig
prot1724	230	2	0	0	1.2	2	2	2.4	2.4	sig
prot1725	133	1	2	0	3	1	0	0	3	ns
prot1726	334	2	1	0	0	0	2	10	2	ns
prot1727	311	1	1	9	9	1	1	6	9	ns
prot1728	563	0	3	2.4	2.4	0	0	0	0	ns
prot1729	327	1	0	1.5	0	6	6	13.5	4.5	sig
prot1730	144	2	0	6	0	2	5	0	4	ns
prot1731	668	2	1	9	0	0	0	9	6	ns
prot1732	85	3	1	0	2.4	1	1	0	4.8	ns
prot1733	102	3	1	3	3	2	2	3	3	sig
prot1734	508	1	0	2	0	0	1	4	0	ns
prot1735	226	3	2	3	9	2	2	3	3	ns
prot1736	676	1	1	1.2	2.4	0	1	4.8	0	ns
prot1737	539	1	0	0	0	2	1	1.5	0	ns
prot1738	295	1	2	0	0	0	2	2	0	ns
prot1739	224	2	0	15	0	2	1	3	3	ns
prot1740	2292	1	1	0	2.4	1	0	1.2	0	ns
prot1741	170	2	1	6	9	5	0	13.5	6	ns
prot1742	134	1	4	4	0	2	2	4	8	sig
prot1743	255	2	1	3	6	3	3	9	12	sig
prot1744	304	8	3	0	3.6	2	8	14.4	9.6	sig
prot1745	237	1	2	3	3	5	3	7.5	3	ns
prot1746	105	0	0	4	4	1	1	2	2	ns
prot1747	69	3	1	3	9	2	2	0	3	ns
prot1748	247	2	1	2.4	1.2	1	4	3.6	1.2	ns
prot1749	99	7	2	3	10.5	3	5	3	9	ns
prot1750	116	2	3	2	6	1	3	0	6	ns
prot1751	152	2	3	6	6	2	2	6	6	sig
prot1752	225	2	5	2.4	3.6	1	1	1.2	2.4	ns
prot1753	147	1	1	1.5	3	4	1	3	3	ns
prot1754	125	1	1	4	4	3	1	2	4	ns
prot1755	90	0	1	9	12	2	1	3	9	ns
prot1756	237	2	0	1.2	2.4	2	1	4.8	1.2	ns
prot1757	66	1	2	3	0	1	1	1.5	3	sig
prot1758	264	1	3	6	2	0	1	0	0	ns
prot1759	137	2	2	3	3	1	1	6	6	sig
prot1760	511	2	3	3.6	0	5	4	1.2	2.4	ns
prot1761	141	3	1	3	1.5	2	1	3	1.5	sig
prot1762	280	4	0	2	2	5	9	4	10	sig
prot1763	302	2	2	6	3	2	2	3	0	ns
prot1764	74	1	2	2.4	0	1	1	3.6	2.4	ns
prot1765	171	2	0	6	0	2	6	3	3	sig
prot1766	95	3	4	2	0	2	0	6	6	ns
prot1767	367	5	0	3	3	3	0	9	9	ns
prot1768	144	3	3	1.2	3.6	0	1	0	2.4	ns
prot1769	664	1	2	1.5	0	3	6	9	4.5	sig
prot1770	179	1	1	4	4	2	3	0	4	ns
prot1771	114	2	0	9	0	2	0	0	9	ns
prot1772	161	2	2	2.4	2.4	1	1	1.2	2.4	ns
prot1773	205	1	1	3	3	1	2	0	3	ns
prot1774	305	0	3	2	2	2	2	4	2	ns
prot1775	416	2	1	6	3	3	0	6	3	ns
prot1776	397	2	1	3.6	2.4	2	2	1.2	0	ns
prot1777	224	0	2	3	1.5	0	0	1.5	3	ns
prot1778	314	0	0	0	4	3	2	0	2	ns
prot1779	174	4	1	0	9	2	0	9	6	ns
prot1780	416	5	0	0	0	0	0	1.2	0	ns
prot1781	131	0	1	0	0	1	1	3	1.5	ns
prot1782	107	2	0	2	0	1	1	0	2	ns
prot1783	163	0	1	3	0	1	1	3	0	ns
prot1784	564	3	0	0	0	2	2	2.4	2.4	sig
prot1785	208	2	2	1.5	4.5	0	0	0	4.5	ns
prot1786	135	1	1	2	2	0	2	2	2	ns
prot1787	3394	3	2	0	3	3	2	12	15	ns
prot1788	1957	0	1	2.4	3.6	3	3	14.4	7.2	sig
prot1789	1088	0	1	3	4.5	2	2	3	3	ns
prot1790	424	3	4	6	4	5	1	4	8	ns
prot1791	1035	3	2	6	12	0	3	3	3	ns
prot1792	926	2	2	0	0	0	0	3.6	2.4	ns
prot1793	1669	2	1	1.5	4.5	2	0	1.5	3	ns
prot1794	201	2	4	4	0	3	1	4	6	ns
prot1795	539	1	1	9	3	0	1	6	3	ns
prot1796	638	3	1	3.6	0	0	2	0	0	ns
prot1797	225	3	4	10.5	1.5	3	2	4.5	10.5	ns
prot1798	319	7	2	4	6	5	2	4	8	ns
prot1799	520	1	0	6	6	2	4	9	3	ns
prot1800	785	2	4	2.4	1.2	4	4	1.2	2.4	ns
prot1801	629	5	1	1.5	3	2	2	1.5	4.5	ns
prot1802	341	1	0	4	4	0	2	4	6	ns
prot1803	412	2	2	3	0	1	0	3	6	ns
prot1804	308	1	1	0	0	1	2	0	0	ns
prot1805	743	2	1	1.5	0	0	0	1.5	3	ns
prot1806	470	1	2	4	2	0	1	4	0	ns
prot1807	1140	2	0	0	6	1	1	3	3	sig
prot1808	1466	0	1	0	0	1	1	0	0	ns
prot1809	254	1	0	1.5	0	0	3	1.5	4.5	ns
prot1810	257	1	3	6	6	3	0	0	4	ns
prot1811	375	2	1	3	3	1	0	3	15	ns
prot1812	1882	3	5	1.2	1.2	1	1	1.2	2.4	sig
prot1813	1300	0	1	6	0	1	1	1.5	6	ns
prot1814	444	6	4	0	0	2	3	2	4	ns
prot1815	832	3	1	0	6	4	2	6	6	sig
prot1816	582	1	3	1.2	1.2	2	2	2.4	1.2	ns
prot1817	280	0	3	3	4.5	2	1	0	1.5	ns
prot1818	1244	1	0	2	2	1	0	2	0	ns
prot1819	276	0	1	0	3	2	0	3	3	ns
prot1820	623	1	0	0	1.2	0	0	2.4	1.2	ns
prot1821	450	0	0	0	0	2	1	0	3	ns
prot1822	247	1	1	0	0	3	0	2	0	ns
prot1823	387	0	1	0	0	0	0	3	0	ns
prot1824	662	0	1	0	0	2	1	1.2	1.2	ns
prot1825	743	0	2	4.5	1.5	1	4	1.5	3	sig
prot1826	874	1	1	0	6	2	2	4	4	sig
prot1827	1301	1	2	3	0	1	2	3	0	ns
prot1828	274	1	2	1.2	1.2	2	2	2.4	3.6	ns
prot1829	551	1	0	3	1.5	1	0	6	4.5	ns
prot1830	447	3	6	4	4	4	1	4	4	ns
prot1831	154	4	4	6	12	4	1	3	3	ns
prot1832	210	3	1	0	3.6	2	3	0	4.8	ns
prot1833	290	3	3	6	1.5	1	2	0	0	ns
prot1834	220	3	3	6	6	2	2	6	2	ns
prot1835	184	0	3	9	3	2	0	3	9	ns
prot1836	168	1	1	1.2	1.2	2	0	1.2	2.4	ns
prot1837	102	2	2	0	3	4	2	1.5	1.5	ns
prot1838	327	2	2	4	2	3	1	0	8	ns
prot1839	962	2	0	0	9	1	2	6	3	sig
prot1840	556	1	1	1.2	2.4	2	2	2.4	4.8	sig
prot1841	374	4	3	4.5	6	2	0	3	1.5	ns
prot1842	728	1	0	4	4	5	2	8	10	sig
prot1843	243	0	2	0	6	1	2	3	3	ns
prot1844	127	0	0	0	1.2	1	4	0	2.4	ns
prot1845	519	2	0	1.5	3	5	3	1.5	0	ns
prot1846	492	1	2	0	10	0	5	6	0	ns
prot1847	233	0	2	0	3	3	0	6	6	ns
prot1848	287	1	2	2.4	1.2	1	0	0	1.2	ns
prot1849	337	1	1	4.5	1.5	6	2	6	3	sig
prot1850	404	1	1	0	2	0	1	2	4	ns
prot1851	3175	2	1	3	0	1	2	6	3	ns
prot1852	243	1	0	0	1.2	2	2	2.4	2.4	sig
prot1853	275	1	0	3	3	2	2	0	1.5	ns
prot1854	648	0	2	10	6	2	4	4	4	sig
prot1855	172	2	1	6	0	2	4	6	6	ns
prot1856	283	3	2	1.2	1.2	2	2	1.2	3.6	ns
prot1857	159	2	5	3	0	1	1	0	3	ns
prot1858	372	3	0	8	2	1	2	6	2	ns
prot1859	174	4	3	3	3	1	2	18	3	sig
prot1860	182	2	0	1.2	2.4	3	0	3.6	6	ns
prot1861	251	5	1	0	6	2	4	0	3	ns
prot1862	1009	2	2	6	0	6	3	24	12	sig
prot1863	233	1	0	6	3	0	0	6	3	ns
prot1864	158	3	1	2.4	2.4	2	1	1.2	0	ns
prot1865	200	1	2	1.5	4.5	2	1	0	3	ns
prot1866	292	3	1	0	0	1	2	2	2	ns
prot1867	399	0	0	0	6	1	1	3	3	ns
prot1868	229	4	1	3.6	4.8	1	1	2.4	2.4	ns
prot1869	228	1	1	3	3	1	3	1.5	3	ns
prot1870	445	1	1	2	2	1	1	4	4	sig
prot1871	334	1	1	3	9	1	0	3	9	ns
prot1872	848	1	0	1.2	3.6	1	2	7.2	2.4	ns
prot1873	151	4	0	4.5	1.5	3	1	1.5	1.5	ns
prot1874	1410	2	3	0	0	2	3	4	6	ns
prot1875	164	1	0	3	0	1	1	6	3	ns
prot1876	114	2	4	0	3.6	3	4	0	0	ns
prot1877	262	3	3	0	1.5	0	1	1.5	1.5	ns
prot1878	174	1	3	4	4	1	2	2	4	ns
prot1879	987	0	0	3	0	1	2	15	3	ns
prot1880	170	1	3	0	1.2	1	1	0	0	ns
prot1881	399	1	2	1.5	1.5	0	2	1.5	3	ns
prot1882	504	2	1	0	0	0	2	4	4	ns
prot1883	359	2	3	6	6	1	3	0	12	ns
prot1884	85	1	1	0	0	1	3	0	3.6	ns
prot1885	186	3	3	3	3	1	0	3	4.5	ns
prot1886	231	0	3	4	0	1	0	0	4	ns
prot1887	161	1	0	0	0	1	2	3	0	ns
prot1888	296	0	2	1.2	3.6	1	1	2.4	2.4	ns
prot1889	362	3	2	1.5	0	1	1	0	3	ns
prot1890	492	0	1	0	2	2	2	4	8	sig
prot1891	240	2	2	9	15	0	1	0	6	ns
prot1892	587	1	0	4.8	1.2	3	0	4.8	1.2	ns
prot1893	523	1	1	1.5	3	1	0	0	0	ns
prot1894	979	0	0	6	2	4	4	4	4	sig
prot1895	2381	0	0	3	3	2	2	9	9	sig
prot1896	246	0	1	2.4	2.4	0	1	2.4	1.2	ns
prot1897	309	0	1	0	1.5	0	1	0	0	ns
prot1898	214	1	0	0	2	1	2	0	2	ns
prot1899	659	0	0	0	3	0	3	6	3	ns
prot1900	185	1	1	2.4	0	0	1	2.4	0	ns
prot1901	201	0	0	0	0	2	0	0	0	ns
prot1902	464	1	1	2	0	2	1	2	2	ns
prot1903	298	0	2	0	9	2	1	12	6	ns
prot1904	502	0	2	0	1.2	0	0	0	0	ns
prot1905	295	1	0	3	1.5	1	1	1.5	3	ns
prot1906	1921	0	0	2	2	3	0	0	2	ns
prot1907	900	1	0	0	6	2	4	12	12	sig
prot1908	1567	0	1	3.6	3.6	0	1	1.2	2.4	ns
prot1909	659	0	1	0	3	1	1	0	0	ns
prot1910	909	1	4	0	0	2	0	0	0	ns
prot1911	193	0	1	6	3	2	1	0	3	ns
prot1912	431	0	0	0	2.4	1	0	2.4	1.2	ns
prot1913	118	0	0	3	0	3	1	1.5	0	ns
prot1914	229	4	2	10	8	4	2	4	4	ns
prot1915	232	3	6	6	3	2	8	6	6	sig
prot1916	267	2	2	1.2	1.2	3	2	3.6	1.2	ns
prot1917	266	1	1	3	0	2	2	1.5	1.5	ns
prot1918	183	1	5	4	2	0	1	2	4	ns
prot1919	909	1	3	21	3	1	6	6	3	ns
prot1920	219	4	3	2.4	0	2	4	4.8	2.4	ns
prot1921	141	0	1	3	4.5	1	1	7.5	1.5	ns
prot1922	154	1	3	4	6	3	1	4	2	ns
prot1923	243	2	2	0	3	0	2	6	6	ns
prot1924	135	1	3	0	1.2	4	2	0	0	ns
prot1925	315	1	1	0	1.5	1	2	0	0	ns
prot1926	517	2	3	0	2	2	1	6	0	ns
prot1927	127	1	1	3	0	2	5	3	0	ns
prot1928	439	4	1	0	1.2	1	0	1.2	1.2	ns
prot1929	398	0	0	1.5	3	2	1	3	1.5	ns
prot1930	462	2	0	2	2	0	0	6	0	ns
prot1931	202	1	1	3	3	2	0	0	6	ns
prot1932	114	0	0	2.4	4.8	2	6	4.8	2.4	sig
prot1933	137	2	3	4.5	1.5	1	1	1.5	1.5	ns
prot1934	124	1	1	4	2	3	4	6	4	sig
prot1935	641	1	3	3	0	2	1	0	0	ns
prot1936	415	3	4	1.2	3.6	2	0	1.2	2.4	ns
prot1937	448	1	1	3	0	1	3	3	3	ns
prot1938	572	2	3	2	4	0	0	4	0	ns
prot1939	819	2	0	3	0	1	1	0	3	ns
prot1940	365	2	1	0	0	0	3	1.2	2.4	ns
prot1941	600	1	2	0	0	0	1	0	0	ns
prot1942	692	2	2	2	2	1	0	0	0	ns
prot1943	244	2	1	0	0	1	2	3	0	ns
prot1944	203	3	1	3.6	1.2	0	0	0	2.4	ns
prot1945	383	0	3	1.5	0	1	0	3	1.5	ns
prot1946	208	0	1	4	4	2	2	4	6	sig
prot1947	292	1	1	3	3	0	2	3	3	ns
prot1948	288	2	0	3.6	2.4	1	1	0	0	ns
prot1949	111	1	1	0	1.5	2	2	3	3	sig
prot1950	309	0	2	2	0	3	0	4	2	ns
prot1951	555	4	2	0	0	5	0	12	9	ns
prot1952	719	1	1	3.6	1.2	1	1	2.4	3.6	ns
prot1953	548	2	1	3	4.5	0	1	3	1.5	ns
prot1954	209	1	3	2	2	0	2	2	0	ns
prot1955	561	1	0	6	6	3	3	3	0	ns
prot1956	575	0	2	2.4	1.2	2	2	3.6	2.4	sig
prot1957	193	4	0	1.5	3	1	1	1.5	0	ns
prot1958	476	0	0	2	8	2	2	4	2	ns
prot1959	426	0	0	3	0	2	2	6	6	sig
prot1960	210	0	0	0	1.2	1	0	3.6	1.2	ns
prot1961	167	4	0	1.5	3	1	1	3	3	ns
prot1962	255	3	0	2	2	2	3	6	12	sig
prot1963	259	0	0	9	9	2	2	6	6	sig
prot1964	828	1	0	0	0	4	3	2.4	0	ns
prot1965	491	1	0	0	0	1	1	0	1.5	ns
prot1966	116	4	3	0	0	4	1	2	2	sig
prot1967	392	0	0	0	3	1	1	3	3	sig
prot1968	278	1	0	0	0	2	0	1.2	1.2	ns
prot1969	275	1	1	3	1.5	3	2	1.5	0	ns
prot1970	542	0	1	0	2	0	1	2	0	ns
prot1971	303	2	1	0	0	0	1	3	6	ns
prot1972	206	2	2	3.6	1.2	1	1	0	1.2	ns
prot1973	575	1	1	0	0	2	1	1.5	1.5	ns
prot1974	882	1	0	0	6	3	1	4	4	ns
prot1975	503	1	0	0	0	2	2	3	0	ns
prot1976	350	0	0	1.2	0	1	1	2.4	1.2	ns
prot1977	277	2	1	0	0	2	1	1.5	1.5	sig
prot1978	251	0	0	4	0	0	0	0	0	ns
prot1979	223	0	1	0	3	1	1	3	3	sig
prot1980	109	3	2	0	3.6	4	1	1.2	6	ns
prot1981	1093	1	0	3	4.5	2	3	1.5	3	ns
prot1982	123	1	1	4	8	1	0	4	4	ns
prot1983	160	6	1	9	6	0	0	3	6	ns
prot1984	160	3	5	1.2	2.4	1	1	2.4	1.2	sig
prot1985	433	3	2	0	0	3	3	6	0	ns
prot1986	214	3	4	4	2	3	3	6	18	sig
prot1987	114	2	0	6	0	4	2	6	12	sig
prot1988	178	2	2	0	1.2	2	2	1.2	3.6	ns
prot1989	248	2	1	3	1.5	3	2	1.5	1.5	ns
prot1990	49	2	1	0	4	1	3	2	2	ns
prot1991	86	1	3	3	9	2	4	9	6	sig
prot1992	335	1	1	1.2	1.2	1	0	1.2	2.4	ns
prot1993	171	0	1	3	1.5	3	5	7.5	1.5	ns
prot1994	214	0	1	4	2	5	5	10	4	sig
prot1995	108	0	2	0	0	4	2	6	12	sig
prot1996	115	1	0	1.2	1.2	2	1	0	1.2	ns
prot1997	96	2	1	1.5	0	2	1	3	1.5	ns
prot1998	82	1	3	2	0	4	2	4	4	sig
prot1999	365	1	1	3	3	0	0	6	3	ns
[truncated: 1,549 more rows]
