# Supplementary material for: Protein complex-based analysis is resistant to the obfuscating consequences of batch effects --- a case study in clinical proteomics
Source: BMC Genomics. 2017 Mar 14;18(Suppl 2):142. doi: 10.1186/s12864-017-3490-3 (PMC5374662; doi:10.1186/s12864-017-3490-3)
Supplement: Supplementary file 2 — Simulated data D2.2H. (ZIP 3730 kb) [file 12864_2017_3490_MOESM2_ESM.zip › D2.2.314.txt]

protLen	X0	X0.1	X0.2	X0.3	X1	X1.1	X1.2	X1.3	sig
prot1	1338	922	877	1758	1812	2871	2652	5736	5448	sig
prot2	2199	28	34	34.8	38.4	29	33	37.2	48	ns
prot3	1538	35	35	99	102	35	27	81	66	ns
prot4	2319	16	29	37.5	33	24	23	36	39	ns
prot5	1392	45	38	94	84	49	41	94	120	ns
prot6	1985	26	30	40.8	31.2	40	40	61.2	61.2	sig
prot7	1262	50	43	135	153	41	47	153	144	ns
prot8	3862	14	21	24	37.5	12	18	33	22.5	ns
prot9	1295	43	35	86	96	76	72	170	118	sig
prot10	4287	12	13	12	14.4	11	13	21.6	10.8	ns
prot11	1277	28	43	108	156	49	42	159	141	ns
prot12	3587	10	5	13.5	12	20	16	7.5	19.5	sig
prot13	774	72	64	144	142	81	71	160	142	ns
prot14	1960	7	5	7.2	0	7	9	9.6	2.4	ns
prot15	858	59	67	162	192	54	59	231	189	ns
prot16	693	81	85	103.5	151.5	87	101	114	130.5	ns
prot17	748	60	61	130	100	110	96	176	186	sig
prot18	875	47	59	42	45.6	48	47	46.8	49.2	ns
prot19	1755	10	13	27	30	11	15	33	33	ns
prot20	839	39	35	63	55.5	40	44	69	42	ns
prot21	857	34	28	62	50	35	29	54	68	ns
prot22	1248	34	31	36	37.2	31	29	25.2	26.4	ns
prot23	1308	11	19	42	45	22	18	57	45	ns
prot24	1260	16	20	16.5	22.5	18	9	18	30	ns
prot25	1487	4	7	16	20	10	12	12	10	ns
prot26	477	74	77	116.4	88.8	66	95	104.4	98.4	ns
prot27	1324	24	28	90	81	29	23	69	72	ns
prot28	997	18	20	22.5	34.5	72	72	58.5	130.5	sig
prot29	623	90	100	234	214	107	111	226	190	ns
prot30	657	114	112	111.6	117.6	91	100	120	99.6	ns
prot31	1735	13	14	27	54	14	14	30	30	ns
prot32	904	13	6	16.5	12	7	11	21	27	ns
prot33	446	184	194	386	402	207	179	416	412	ns
prot34	262	179	200	232.8	235.2	168	187	232.8	186	ns
prot35	682	110	92	255	285	115	93	324	306	ns
prot36	742	55	55	78	87	66	53	70.5	70.5	ns
prot37	630	30	34	66	80	86	86	188	188	sig
prot38	672	37	33	44.4	33.6	34	23	32.4	36	ns
prot39	1056	37	14	87	93	21	28	84	69	ns
prot40	1098	19	16	42	34.5	36	38	51	69	sig
prot41	1192	17	9	30	28	12	5	18	32	ns
prot42	1888	10	10	25.2	12	9	12	12	10.8	ns
prot43	500	157	199	504	534	187	211	528	573	sig
prot44	610	35	51	69	93	122	84	186	192	sig
prot45	543	32	34	78	60	33	28	96	62	ns
prot46	685	28	28	28.8	26.4	34	32	33.6	40.8	ns
prot47	546	25	27	78	87	27	30	54	93	ns
prot48	1311	10	9	21	15	17	14	12	30	ns
prot49	1047	16	15	24	20	15	9	28	20	ns
prot50	491	132	133	162	170.4	184	195	254.4	205.2	sig
prot51	654	81	75	189	234	78	73	216	192	ns
prot52	639	65	56	93	81	56	62	103.5	97.5	ns
prot53	740	48	62	122	122	43	54	116	106	ns
prot54	1143	17	13	15.6	26.4	11	26	15.6	10.8	ns
prot55	966	20	14	30	39	44	38	126	132	sig
prot56	1042	16	4	16.5	18	10	18	19.5	19.5	ns
prot57	2166	7	7	12	24	12	8	20	14	ns
prot58	443	24	32	38.4	24	75	126	100.8	79.2	sig
prot59	589	18	28	66	75	27	16	87	75	ns
prot60	740	24	28	36	36	27	17	28.5	43.5	ns
prot61	532	16	20	38	40	18	37	64	46	sig
prot62	740	10	9	4.8	18	8	11	20.4	19.2	ns
prot63	727	12	10	48	33	9	6	30	42	ns
prot64	1585	6	4	7.5	3	10	4	7.5	4.5	ns
prot65	479	212	239	480	472	221	217	458	502	ns
prot66	364	151	161	189.6	157.2	155	145	175.2	199.2	ns
prot67	433	133	151	480	447	165	152	519	411	ns
prot68	346	139	152	186	231	129	150	208.5	205.5	ns
prot69	545	92	97	212	194	104	79	218	184	ns
prot70	472	86	73	109.2	88.8	88	72	84	81.6	ns
prot71	478	62	48	192	138	50	50	183	159	ns
prot72	413	53	46	49.5	69	54	55	52.5	84	ns
prot73	496	42	42	80	86	37	47	82	86	ns
prot74	630	39	27	44.4	39.6	37	38	37.2	54	ns
prot75	544	28	27	60	78	22	23	72	66	ns
prot76	880	8	10	13.5	22.5	10	12	19.5	18	ns
prot77	684	8	11	26	18	6	13	26	36	ns
prot78	988	15	12	14.4	15.6	12	11	13.2	8.4	ns
prot79	430	64	74	159	189	67	76	216	204	ns
prot80	707	32	26	42	42	93	78	94.5	121.5	sig
prot81	418	30	19	50	52	24	22	58	46	ns
prot82	820	13	17	15.6	18	13	17	14.4	13.2	ns
prot83	1450	13	13	42	12	8	6	42	36	ns
prot84	500	75	73	117	105	83	71	117	117	ns
prot85	451	61	45	116	98	53	58	118	112	ns
prot86	757	40	29	30	36	42	46	50.4	39.6	sig
prot87	539	24	28	90	66	32	35	72	54	sig
prot88	455	18	12	27	24	22	9	22.5	40.5	ns
prot89	646	25	20	38	32	16	21	24	28	ns
prot90	533	10	14	10.8	10.8	8	14	14.4	16.8	ns
prot91	1101	4	2	12	15	2	10	12	12	ns
prot92	375	162	167	283.5	276	186	194	223.5	255	ns
prot93	477	121	121	258	240	105	129	202	260	ns
prot94	440	63	87	85.2	92.4	75	80	67.2	86.4	ns
prot95	445	52	63	195	189	68	65	204	213	ns
prot96	373	57	42	90	70.5	59	46	91.5	87	ns
prot97	606	36	28	72	60	35	50	56	76	sig
prot98	343	20	22	30	24	21	24	30	27.6	ns
prot99	403	20	19	48	75	41	54	75	114	sig
prot100	591	19	17	24	25.5	24	22	25.5	21	ns
prot101	641	15	9	28	18	14	15	24	24	ns
prot102	583	10	7	12	14.4	14	12	10.8	7.2	ns
prot103	544	8	8	27	48	10	15	51	36	ns
prot104	2137	6	5	1.5	12	4	4	10.5	9	ns
prot105	375	42	40	82	50	40	41	80	84	ns
prot106	454	40	37	48	39.6	32	35	44.4	39.6	ns
prot107	472	45	26	132	123	54	76	234	174	sig
prot108	517	34	22	51	48	42	38	42	66	ns
prot109	464	25	26	60	56	35	21	70	68	ns
prot110	637	22	18	28.8	16.8	34	56	40.8	50.4	sig
prot111	423	15	16	66	78	23	23	45	81	ns
prot112	414	9	20	25.5	18	16	28	57	15	sig
prot113	898	9	21	34	30	14	13	26	32	ns
prot114	498	8	8	14.4	7.2	13	8	7.2	25.2	ns
prot115	580	9	21	36	33	17	15	48	36	ns
prot116	448	14	9	12	13.5	13	11	18	21	ns
prot117	569	8	7	18	22	12	3	12	10	ns
prot118	1032	0	3	3.6	8.4	11	14	16.8	13.2	sig
prot119	357	90	107	300	306	97	92	288	297	ns
prot120	231	60	53	73.5	109.5	59	51	106.5	75	ns
prot121	372	40	45	88	86	54	49	136	136	ns
prot122	375	40	47	58.8	52.8	40	40	31.2	52.8	ns
prot123	507	37	46	99	105	37	40	117	147	ns
prot124	411	29	32	33	46.5	32	38	64.5	54	ns
prot125	374	19	24	42	34	24	17	36	46	ns
prot126	827	8	9	19.2	13.2	15	19	22.8	19.2	ns
prot127	774	9	13	36	42	11	14	30	27	ns
prot128	576	8	7	7.5	15	8	5	10.5	3	ns
prot129	413	13	12	26	22	23	14	50	58	sig
prot130	569	11	18	14.4	12	10	7	14.4	21.6	ns
prot131	590	5	11	27	45	8	14	60	42	sig
prot132	774	4	7	18	9	13	11	15	13.5	ns
prot133	1023	11	8	14	18	9	6	26	14	ns
prot134	803	4	3	4.8	8.4	5	3	6	3.6	ns
prot135	242	60	63	150	162	72	59	174	186	ns
prot136	439	53	52	88.5	108	55	58	88.5	78	ns
prot137	318	56	51	140	106	186	186	252	330	sig
prot138	278	63	55	54	58.8	57	44	63.6	68.4	ns
prot139	309	46	58	159	156	53	52	165	114	ns
prot140	568	36	39	55.5	57	20	43	48	63	ns
prot141	316	33	29	78	66	26	30	62	62	ns
prot142	283	30	26	38.4	30	36	20	24	34.8	ns
prot143	608	26	27	54	102	32	20	120	84	sig
prot144	673	22	21	43.5	25.5	15	15	25.5	25.5	ns
prot145	414	18	19	32	42	23	34	46	54	sig
prot146	707	12	19	20.4	20.4	25	19	13.2	21.6	ns
prot147	406	21	13	63	66	18	18	36	45	ns
prot148	510	9	13	24	24	16	13	28.5	22.5	ns
prot149	500	14	10	16	12	27	27	40	50	sig
prot150	350	15	15	13.2	10.8	10	10	9.6	18	ns
prot151	683	15	13	36	45	10	11	45	69	ns
prot152	569	12	14	10.5	22.5	12	7	15	10.5	ns
prot153	450	12	13	22	20	9	6	22	16	ns
prot154	399	11	7	7.2	7.2	9	6	10.8	13.2	ns
prot155	713	6	6	6	33	5	12	33	36	ns
prot156	564	10	4	18	7.5	8	8	21	13.5	ns
prot157	1149	5	6	14	24	9	6	4	16	ns
prot158	721	6	2	6	7.2	8	4	9.6	9.6	ns
prot159	260	172	166	606	522	204	177	540	612	ns
prot160	372	145	138	234	181.5	131	136	226.5	228	ns
prot161	297	98	80	196	194	94	87	202	184	ns
prot162	276	53	47	52.8	55.2	54	55	72	49.2	ns
prot163	480	42	25	99	108	52	31	69	108	ns
prot164	299	42	27	58.5	39	33	40	43.5	63	ns
prot165	317	33	24	48	70	32	29	44	66	ns
prot166	437	20	27	34.8	33.6	22	25	28.8	25.2	ns
prot167	537	23	20	72	81	29	26	84	96	sig
prot168	228	23	20	18	28.5	16	18	28.5	40.5	ns
prot169	289	6	18	22	40	49	34	80	58	sig
prot170	341	11	20	12	26.4	10	12	37.2	25.2	ns
prot171	445	9	21	54	18	16	16	42	42	ns
prot172	458	19	7	12	27	12	8	19.5	13.5	ns
prot173	450	9	13	22	20	12	8	18	36	ns
prot174	588	13	19	16.8	9.6	11	11	18	27.6	ns
prot175	761	12	9	33	39	16	7	66	48	sig
prot176	519	11	5	9	16.5	10	10	13.5	10.5	ns
prot177	1216	6	6	28	18	11	17	22	10	sig
prot178	605	11	13	13.2	9.6	14	27	26.4	6	sig
prot179	748	9	8	15	18	11	10	42	27	ns
prot180	460	14	11	15	10.5	12	10	4.5	16.5	ns
prot181	645	6	5	10	10	2	11	50	22	sig
prot182	528	4	8	4.8	8.4	5	5	10.8	8.4	ns
prot183	958	6	6	18	27	11	6	15	15	ns
prot184	4213	1	2	6	7.5	4	3	3	1.5	ns
prot185	1921	10	1	6	14	4	5	4	10	ns
prot186	333	130	156	180	188.4	314	258	321.6	316.8	sig
prot187	229	122	105	330	291	107	113	264	342	ns
prot188	413	44	38	69	58.5	44	38	66	72	ns
prot189	437	35	33	74	62	74	92	152	132	sig
prot190	459	25	28	40.8	27.6	25	28	36	42	ns
prot191	170	26	30	99	90	23	28	108	93	ns
prot192	200	41	42	67.5	43.5	30	45	52.5	49.5	ns
prot193	396	29	29	76	56	40	30	78	74	ns
prot194	219	24	21	26.4	16.8	20	23	24	32.4	ns
prot195	509	24	30	78	75	26	21	60	66	ns
prot196	255	26	13	39	22.5	42	42	66	60	sig
prot197	343	12	19	30	20	17	17	36	20	ns
prot198	453	11	8	22.8	16.8	20	10	19.2	22.8	ns
prot199	418	13	13	60	51	12	16	75	36	ns
prot200	506	16	12	10.5	13.5	11	8	19.5	22.5	ns
prot201	545	15	16	28	30	16	11	22	12	ns
prot202	406	19	9	8.4	7.2	14	10	15.6	12	ns
prot203	586	12	16	33	39	9	12	27	33	ns
prot204	570	4	9	13.5	15	5	5	15	7.5	ns
prot205	868	11	7	28	22	9	8	24	14	ns
prot206	508	6	6	12	6	11	9	7.2	8.4	ns
prot207	715	7	10	21	24	7	9	15	30	ns
prot208	622	10	14	10.5	15	8	5	9	4.5	ns
prot209	463	6	14	14	22	7	5	10	26	ns
prot210	756	9	5	6	4.8	6	4	12	8.4	ns
prot211	520	13	10	33	18	20	9	48	36	sig
prot212	858	5	7	6	4.5	9	6	12	9	sig
prot213	463	3	4	10	4	7	7	12	8	sig
prot214	248	75	88	92.4	79.2	81	102	100.8	92.4	ns
prot215	386	61	54	138	186	49	61	171	165	ns
prot216	252	47	41	67.5	63	141	138	157.5	157.5	sig
prot217	271	50	49	70	96	96	122	196	152	sig
prot218	367	44	38	55.2	43.2	48	44	48	67.2	ns
prot219	335	42	43	132	162	82	74	174	294	sig
prot220	600	35	37	45	63	37	38	54	52.5	ns
prot221	232	25	31	62	58	54	104	172	140	sig
prot222	273	35	33	48	39.6	40	35	30	57.6	ns
prot223	243	42	38	102	96	102	114	324	288	sig
prot224	223	31	37	27	40.5	29	31	45	46.5	ns
prot225	250	15	27	60	46	105	81	156	168	sig
prot226	223	23	29	39.6	32.4	26	26	28.8	37.2	ns
prot227	289	22	22	75	93	25	20	75	93	sig
prot228	378	24	17	42	43.5	18	27	28.5	30	ns
prot229	410	20	25	46	42	12	26	30	34	ns
prot230	389	24	26	24	14.4	15	13	28.8	15.6	ns
prot231	610	21	16	48	60	34	20	72	57	sig
prot232	243	18	22	24	18	17	12	27	30	ns
prot233	397	17	10	38	24	19	15	30	24	ns
prot234	229	13	5	12	8.4	21	39	39.6	32.4	sig
prot235	321	13	14	36	21	42	27	99	90	sig
prot236	447	6	14	18	4.5	4	14	15	12	ns
prot237	272	11	12	22	32	14	10	34	16	ns
prot238	645	14	8	6	20.4	22	15	9.6	21.6	ns
prot239	709	9	4	24	12	7	4	6	6	ns
prot240	513	6	7	16.5	19.5	26	20	21	21	sig
prot241	314	10	10	16	18	11	8	4	18	ns
prot242	388	10	5	9.6	7.2	6	7	10.8	1.2	ns
prot243	956	9	1	12	6	5	4	3	9	ns
prot244	128	245	248	394.5	367.5	228	242	340.5	352.5	ns
prot245	197	82	63	132	164	77	82	154	136	ns
prot246	334	72	72	88.8	67.2	84	61	68.4	79.2	ns
prot247	175	39	33	123	141	70	53	177	177	sig
prot248	162	65	54	90	87	222	159	243	283.5	sig
prot249	305	27	32	58	56	40	32	78	72	ns
prot250	312	40	55	52.8	54	32	44	40.8	50.4	ns
prot251	300	47	39	120	123	45	33	126	132	ns
prot252	127	35	35	54	70.5	59	49	84	88.5	sig
prot253	191	38	40	82	76	30	31	86	64	ns
prot254	211	27	35	50.4	50.4	39	44	48	46.8	ns
prot255	199	31	39	96	93	35	24	111	114	ns
prot256	266	23	42	42	52.5	33	30	58.5	52.5	ns
prot257	322	36	22	40	56	20	24	32	36	ns
prot258	313	22	34	27.6	25.2	20	16	26.4	34.8	ns
prot259	286	19	14	54	69	21	27	42	75	ns
prot260	265	21	14	25.5	25.5	11	11	13.5	12	ns
prot261	466	20	18	40	30	38	36	84	60	sig
prot262	455	15	19	32.4	19.2	32	27	37.2	34.8	sig
prot263	185	18	16	57	63	11	17	54	84	ns
prot264	209	13	13	27	28.5	25	38	51	61.5	sig
prot265	433	25	21	36	34	19	5	30	26	ns
prot266	247	12	15	13.2	19.2	12	18	19.2	22.8	ns
prot267	331	14	12	30	42	14	14	36	36	ns
prot268	452	7	21	21	18	14	16	18	15	ns
prot269	348	12	10	26	24	9	13	26	42	ns
prot270	533	7	10	13.2	12	11	11	8.4	26.4	sig
prot271	342	10	12	36	27	13	10	42	30	sig
prot272	229	6	15	16.5	19.5	16	13	22.5	21	ns
prot273	581	14	10	28	24	10	11	26	12	ns
prot274	389	6	10	14.4	9.6	15	8	6	8.4	ns
prot275	368	10	6	39	33	8	5	15	24	ns
prot276	350	9	3	16.5	10.5	10	8	10.5	21	ns
prot277	502	12	10	12	12	5	8	16	14	ns
prot278	588	3	7	3.6	6	10	14	7.2	14.4	sig
prot279	404	5	10	27	33	9	3	30	30	ns
prot280	281	3	6	1.5	7.5	4	6	4.5	9	ns
prot281	475	8	11	14	22	3	5	12	10	ns
prot282	264	10	7	6	6	7	10	10.8	6	ns
prot283	428	4	4	15	42	4	7	18	15	ns
prot284	605	10	5	9	10.5	8	4	6	15	ns
prot285	546	5	6	4	18	3	4	10	12	ns
prot286	393	7	3	7.2	9.6	8	5	4.8	8.4	ns
prot287	651	4	10	21	6	5	6	6	24	ns
prot288	386	5	11	4.5	6	7	14	6	7.5	sig
prot289	127	186	199	400	410	185	214	436	456	ns
prot290	307	152	151	189.6	198	149	130	175.2	165.6	ns
prot291	151	81	70	183	198	69	78	171	195	ns
prot292	246	33	44	54	69	35	39	43.5	63	ns
prot293	201	34	33	68	64	30	35	70	84	ns
prot294	295	37	39	31.2	34.8	23	30	37.2	27.6	ns
prot295	377	30	25	93	120	43	32	84	120	ns
prot296	232	35	27	37.5	48	23	19	37.5	36	ns
prot297	333	21	24	54	54	21	28	38	36	ns
prot298	276	21	25	40.8	37.2	17	27	24	18	ns
prot299	225	31	24	72	63	41	38	75	81	sig
prot300	152	24	20	36	25.5	17	25	25.5	30	ns
prot301	268	19	15	44	44	20	25	40	56	ns
prot302	261	31	27	28.8	27.6	18	17	30	20.4	ns
prot303	234	14	21	54	51	20	17	69	60	ns
prot304	203	22	15	27	19.5	15	20	25.5	22.5	ns
prot305	277	25	21	52	22	19	21	26	34	ns
prot306	224	18	19	16.8	21.6	54	60	43.2	32.4	sig
prot307	260	14	18	54	51	15	19	63	48	ns
prot308	278	13	24	19.5	27	13	20	18	39	ns
prot309	420	12	10	20	30	14	17	28	22	ns
prot310	424	12	19	21.6	12	15	15	15.6	12	ns
prot311	219	17	11	33	48	13	16	57	66	ns
prot312	277	12	6	19.5	25.5	24	48	58.5	58.5	sig
prot313	279	11	7	16	20	12	33	42	30	sig
prot314	558	13	15	18	9.6	18	13	9.6	13.2	ns
prot315	822	3	6	27	21	8	15	27	30	ns
prot316	423	4	12	22.5	24	17	12	18	13.5	ns
prot317	301	10	11	16	24	15	8	36	30	sig
prot318	477	6	11	6	13.2	5	11	12	10.8	ns
prot319	354	4	10	12	21	17	9	30	27	ns
prot320	538	6	7	12	12	7	6	7.5	13.5	ns
prot321	330	3	10	18	18	11	13	20	2	ns
prot322	345	6	7	14.4	6	9	7	9.6	16.8	ns
prot323	290	14	9	30	27	12	10	36	24	sig
prot324	587	9	12	7.5	10.5	8	6	6	19.5	ns
prot325	416	9	11	14	10	5	6	6	14	ns
prot326	806	11	6	10.8	14.4	5	2	4.8	9.6	ns
prot327	243	8	11	12	24	36	27	63	72	sig
prot328	674	2	8	7.5	4.5	8	8	16.5	4.5	ns
prot329	297	6	3	10	22	10	7	10	18	ns
prot330	558	9	5	9.6	6	8	7	3.6	7.2	ns
prot331	340	4	8	15	15	2	5	18	9	ns
prot332	546	7	12	7.5	7.5	9	8	7.5	10.5	ns
prot333	193	7	3	6	24	4	7	18	16	ns
prot334	641	6	6	7.2	8.4	4	7	4.8	3.6	ns
prot335	452	5	8	24	18	9	3	3	12	ns
prot336	481	8	6	7.5	4.5	18	12	22.5	9	sig
prot337	355	3	8	4	10	6	11	6	10	ns
prot338	530	7	4	8.4	4.8	12	21	14.4	7.2	sig
prot339	374	4	6	27	27	7	6	24	18	ns
prot340	253	3	4	10.5	18	6	1	10.5	7.5	ns
prot341	442	8	5	2	6	2	7	8	6	ns
prot342	861	6	4	6	2.4	6	3	7.2	4.8	ns
prot343	413	0	3	24	15	5	5	15	9	ns
prot344	648	4	3	4.5	6	4	2	0	10.5	ns
prot345	719	3	4	8	6	4	8	6	2	ns
prot346	786	3	5	3.6	2.4	6	3	9.6	4.8	ns
prot347	596	4	4	12	12	3	3	12	12	ns
prot348	777	1	3	12	12	3	4	1.5	1.5	ns
prot349	798	3	6	6	2	1	0	4	4	ns
prot350	141	190	216	247.2	253.2	258	277	285.6	309.6	sig
prot351	221	140	140	429	444	149	155	444	477	ns
prot352	283	77	73	111	99	68	66	91.5	88.5	ns
prot353	246	54	62	136	126	64	52	134	144	ns
prot354	212	44	53	38.4	61.2	24	52	60	46.8	ns
prot355	219	31	28	99	90	32	40	114	120	ns
prot356	448	38	36	57	55.5	35	39	49.5	37.5	ns
prot357	351	38	38	82	82	42	44	64	70	ns
prot358	161	25	33	34.8	33.6	48	60	48	68.4	sig
prot359	178	29	28	84	69	35	29	78	78	ns
prot360	178	16	21	34.5	36	21	19	37.5	21	ns
prot361	250	12	21	58	58	18	19	62	30	ns
prot362	238	24	21	30	27.6	30	19	24	22.8	ns
prot363	261	17	24	54	54	31	15	45	69	ns
prot364	194	19	17	31.5	34.5	17	18	34.5	30	ns
prot365	234	21	16	34	32	20	21	46	44	ns
prot366	337	15	16	13.2	16.8	20	32	62.4	38.4	sig
prot367	296	18	15	48	42	22	14	36	66	sig
prot368	248	22	9	19.5	21	21	15	40.5	21	sig
prot369	311	13	16	34	20	9	20	36	26	ns
prot370	224	11	18	13.2	14.4	12	15	10.8	19.2	ns
prot371	279	9	14	33	45	60	63	144	108	sig
prot372	471	17	17	27	22.5	23	13	28.5	18	ns
prot373	218	5	9	22	32	12	12	20	12	ns
prot374	249	16	14	8.4	13.2	14	15	24	22.8	ns
prot375	312	14	14	51	36	17	13	57	75	sig
prot376	402	12	12	22.5	15	13	15	22.5	25.5	ns
prot377	196	7	15	32	34	9	12	34	20	ns
prot378	285	14	10	16.8	12	22	20	36	31.2	sig
prot379	292	18	13	33	51	15	13	48	30	ns
prot380	227	9	12	9	13.5	7	11	16.5	12	ns
prot381	322	13	2	18	18	10	13	18	16	ns
prot382	449	5	4	6	8.4	14	19	9.6	16.8	sig
prot383	373	10	10	24	36	9	13	45	30	ns
prot384	239	9	11	12	16.5	10	8	19.5	9	ns
prot385	235	13	5	24	14	3	2	18	12	ns
prot386	267	18	17	9.6	10.8	10	7	10.8	12	ns
prot387	262	9	5	51	15	9	10	39	12	ns
prot388	241	11	9	18	10.5	8	5	13.5	16.5	ns
prot389	315	5	12	10	14	7	6	10	14	ns
prot390	997	13	6	9.6	8.4	7	7	6	7.2	sig
prot391	392	4	7	24	27	5	4	24	18	ns
prot392	558	10	5	10.5	13.5	7	9	9	15	ns
prot393	468	4	9	10	14	7	5	6	6	ns
prot394	253	4	6	3.6	12	6	7	6	4.8	ns
prot395	248	12	9	36	33	4	3	27	21	ns
prot396	527	7	10	10.5	16.5	7	3	9	16.5	ns
prot397	432	3	3	8	22	8	7	6	8	ns
prot398	455	6	3	7.2	7.2	6	9	6	10.8	ns
prot399	529	4	6	12	9	6	9	18	18	ns
prot400	375	3	9	6	4.5	5	10	10.5	6	ns
prot401	287	8	3	12	8	10	5	16	14	sig
prot402	332	4	7	3.6	7.2	4	3	4.8	6	ns
prot403	541	5	5	15	27	1	6	18	15	ns
prot404	280	2	5	4.5	12	1	4	13.5	6	ns
prot405	458	7	6	12	12	15	9	12	30	sig
prot406	291	8	5	2.4	3.6	3	4	13.2	9.6	ns
prot407	548	3	5	21	18	7	4	30	18	ns
prot408	292	3	4	4.5	9	3	4	7.5	6	ns
prot409	559	7	5	2	10	3	3	10	4	ns
prot410	859	3	4	1.2	4.8	4	3	6	6	ns
prot411	484	3	3	24	9	3	4	12	3	ns
prot412	117	133	141	205.5	193.5	212	218	336	312	sig
prot413	182	144	136	254	284	128	129	276	276	ns
prot414	226	87	98	135.6	130.8	98	119	150	111.6	ns
prot415	179	62	97	195	195	222	246	711	522	sig
prot416	129	59	60	85.5	93	68	53	93	82.5	ns
prot417	222	50	62	118	110	63	46	96	110	ns
prot418	353	36	39	46.8	42	41	49	49.2	44.4	ns
prot419	157	41	43	114	99	40	34	117	126	ns
prot420	376	28	32	51	36	93	72	85.5	117	sig
prot421	429	32	33	60	80	33	18	70	62	ns
prot422	182	16	30	33.6	37.2	23	26	28.8	31.2	ns
prot423	187	22	18	78	81	19	31	60	45	ns
prot424	206	26	19	36	39	32	19	37.5	33	ns
prot425	319	18	23	44	46	20	16	32	50	ns
prot426	533	24	11	19.2	27.6	21	24	14.4	33.6	ns
prot427	182	20	19	63	48	15	23	48	63	ns
prot428	260	17	23	27	33	30	17	30	30	ns
prot429	181	22	24	34	42	22	10	44	46	ns
prot430	246	10	15	25.2	14.4	14	18	18	22.8	ns
prot431	156	19	23	54	60	23	21	42	21	ns
prot432	213	12	7	24	18	10	14	24	28.5	ns
prot433	295	10	10	14	16	5	12	12	18	ns
prot434	610	14	14	13.2	14.4	24	15	19.2	16.8	sig
prot435	152	15	13	48	48	20	26	42	42	sig
prot436	470	15	10	21	10.5	9	15	24	13.5	ns
prot437	278	10	11	34	28	12	12	18	34	ns
prot438	250	17	11	12	14.4	17	13	10.8	13.2	ns
prot439	265	13	10	39	39	16	15	69	45	ns
prot440	327	9	12	21	15	5	10	18	10.5	ns
prot441	577	10	10	20	22	8	13	16	12	ns
prot442	236	16	6	10.8	12	12	22	26.4	24	sig
prot443	347	12	16	48	30	8	12	33	30	ns
prot444	177	14	15	19.5	24	10	16	12	10.5	ns
prot445	261	7	15	18	20	10	8	22	30	ns
prot446	357	6	12	4.8	7.2	9	10	4.8	6	ns
prot447	379	9	5	36	33	7	16	24	54	sig
prot448	172	7	13	18	10.5	13	4	13.5	19.5	ns
prot449	161	8	11	16	24	6	8	30	14	ns
prot450	466	7	7	8.4	14.4	27	36	21.6	28.8	sig
prot451	165	7	7	27	15	5	5	21	21	ns
prot452	245	5	4	10.5	10.5	11	5	10.5	21	sig
prot453	222	6	11	18	10	13	13	26	8	sig
prot454	428	9	7	10.8	9.6	10	3	12	4.8	ns
prot455	227	5	6	30	9	5	6	15	15	ns
prot456	420	8	5	10.5	13.5	5	4	10.5	15	ns
prot457	171	9	5	14	4	24	8	48	56	sig
prot458	307	9	6	6	8.4	12	16	10.8	10.8	sig
prot459	230	6	4	36	12	6	8	15	18	ns
prot460	343	4	10	9	6	9	4	12	16.5	ns
prot461	441	9	11	16	12	9	4	10	14	ns
prot462	415	7	9	9.6	4.8	4	4	9.6	19.2	sig
prot463	270	6	4	6	15	7	4	15	6	ns
prot464	711	4	6	7.5	12	5	3	12	9	ns
prot465	321	6	4	12	8	12	8	24	20	sig
prot466	238	8	7	2.4	6	4	4	12	2.4	ns
prot467	320	8	6	27	24	14	10	42	42	sig
prot468	274	4	9	9	4.5	20	10	27	18	sig
prot469	364	5	9	22	20	8	9	16	16	ns
prot470	361	3	5	8.4	7.2	4	8	12	15.6	ns
prot471	262	10	5	27	18	7	4	12	42	ns
prot472	513	8	7	7.5	1.5	2	7	7.5	4.5	ns
prot473	569	5	5	8	14	1	5	4	10	ns
prot474	387	8	8	4.8	8.4	3	9	7.2	4.8	ns
prot475	447	4	1	21	9	7	5	18	15	ns
prot476	378	4	2	4.5	7.5	7	14	10.5	7.5	sig
prot477	251	4	3	8	8	4	5	16	8	sig
prot478	468	5	6	3.6	2.4	3	3	3.6	6	ns
prot479	544	5	6	6	0	3	2	6	9	ns
prot480	244	11	7	3	9	8	6	15	12	sig
prot481	327	5	2	4	8	2	3	4	4	ns
prot482	494	1	2	4.8	3.6	3	2	7.2	4.8	sig
prot483	192	171	182	537	552	166	161	480	483	ns
prot484	243	135	116	187.5	196.5	118	115	178.5	195	ns
prot485	149	60	36	90	120	59	50	92	82	ns
prot486	236	35	44	46.8	57.6	40	31	40.8	54	ns
prot487	134	41	35	120	99	44	51	90	147	ns
prot488	103	38	28	45	55.5	35	43	58.5	34.5	ns
prot489	103	30	37	64	52	32	33	84	72	ns
prot490	103	35	38	36	43.2	37	39	42	34.8	ns
prot491	271	37	27	105	69	42	21	93	114	ns
prot492	257	28	29	34.5	43.5	26	22	30	40.5	ns
prot493	174	14	18	28	46	11	22	44	28	ns
prot494	165	28	24	28.8	30	26	29	24	38.4	ns
prot495	251	15	16	54	45	21	14	54	78	ns
prot496	265	23	27	31.5	42	18	16	28.5	24	ns
prot497	193	26	18	54	28	29	18	58	58	ns
prot498	137	20	23	25.2	25.2	25	19	36	26.4	ns
prot499	149	28	19	60	57	15	25	69	48	ns
prot500	291	15	28	37.5	36	17	17	31.5	21	ns
prot501	227	16	17	32	28	24	26	76	32	sig
prot502	198	22	21	24	15.6	32	24	33.6	48	sig
prot503	194	20	7	63	54	15	13	54	69	ns
prot504	234	18	9	24	28.5	14	18	22.5	21	ns
prot505	247	18	14	26	26	15	13	30	32	ns
prot506	145	16	19	22.8	22.8	22	23	15.6	18	ns
prot507	141	19	12	33	57	12	11	48	69	ns
prot508	187	20	22	15	18	13	14	22.5	24	ns
prot509	165	16	19	26	42	24	20	44	18	sig
prot510	166	18	23	14.4	13.2	10	13	14.4	10.8	ns
prot511	225	17	13	42	63	15	13	48	54	ns
prot512	239	6	9	30	19.5	11	15	13.5	27	ns
prot513	275	16	13	32	40	11	9	34	28	ns
prot514	206	10	11	20.4	15.6	12	9	16.8	18	ns
prot515	322	9	15	66	57	16	24	54	54	sig
prot516	178	21	15	24	16.5	15	13	30	21	ns
prot517	227	13	12	24	30	14	20	18	24	ns
prot518	237	9	17	14.4	20.4	15	16	14.4	13.2	ns
prot519	254	16	11	42	36	10	20	39	36	ns
prot520	208	12	10	18	16.5	13	8	13.5	18	ns
prot521	153	9	8	16	32	54	42	96	60	sig
prot522	244	12	7	19.2	21.6	11	12	18	16.8	ns
prot523	287	12	11	42	27	21	20	54	24	sig
prot524	206	7	15	12	13.5	10	9	25.5	12	ns
prot525	244	9	11	26	14	9	20	36	30	sig
prot526	383	5	10	9.6	3.6	10	8	13.2	9.6	ns
prot527	184	14	9	15	24	14	6	21	15	ns
prot528	377	10	7	12	19.5	24	14	24	45	sig
prot529	355	5	3	12	20	6	11	14	20	ns
prot530	129	8	6	15.6	13.2	8	13	6	8.4	ns
prot531	162	8	11	30	12	10	10	30	33	sig
prot532	184	9	11	13.5	12	7	10	13.5	12	ns
prot533	347	3	8	18	16	9	5	18	10	ns
prot534	203	6	4	6	4.8	2	4	7.2	4.8	ns
prot535	1930	6	5	15	18	8	8	33	18	ns
prot536	316	11	8	10.5	9	14	9	19.5	7.5	sig
prot537	198	6	7	20	26	11	9	22	32	sig
prot538	250	6	7	3.6	4.8	7	6	6	8.4	ns
prot539	265	12	7	12	27	7	10	18	36	sig
prot540	469	7	4	12	9	9	5	12	4.5	ns
prot541	563	9	7	8	12	10	4	20	24	sig
prot542	290	7	6	6	9.6	20	16	14.4	12	sig
prot543	338	6	5	27	18	5	7	24	24	ns
prot544	449	7	5	7.5	10.5	9	12	30	9	sig
prot545	273	8	5	24	4	7	4	12	6	ns
prot546	412	3	8	7.2	8.4	6	5	14.4	3.6	ns
prot547	170	5	3	9	18	9	4	3	18	ns
prot548	478	7	6	12	7.5	6	5	12	3	ns
prot549	302	5	6	12	8	10	9	18	10	ns
prot550	167	5	5	6	2.4	8	5	6	3.6	ns
prot551	151	4	7	36	18	3	11	9	27	ns
prot552	816	3	8	9	10.5	5	7	4.5	9	ns
prot553	279	6	6	10	6	4	7	10	4	ns
prot554	320	6	7	13.2	7.2	4	5	7.2	6	ns
prot555	351	2	7	3	21	8	8	36	24	sig
prot556	242	1	4	10.5	4.5	12	18	9	22.5	sig
prot557	276	0	2	6	12	4	4	10	4	ns
prot558	565	5	4	6	8.4	2	4	4.8	8.4	sig
prot559	356	8	8	6	3	4	2	12	15	ns
prot560	162	5	7	4.5	7.5	4	5	9	1.5	ns
prot561	155	7	1	10	10	4	4	6	6	ns
prot562	484	7	2	3.6	6	6	9	10.8	2.4	ns
prot563	462	9	4	12	18	5	2	6	15	ns
prot564	989	0	8	7.5	4.5	5	3	4.5	9	ns
prot565	353	0	6	0	8	2	4	10	12	ns
prot566	382	5	7	7.2	3.6	5	2	4.8	7.2	ns
prot567	1092	3	3	24	12	4	5	6	15	ns
prot568	158	3	3	6	7.5	3	7	1.5	1.5	ns
prot569	829	0	3	2	8	7	5	8	22	sig
prot570	600	5	4	4.8	0	3	2	4.8	4.8	ns
prot571	743	2	2	18	0	12	4	18	6	sig
prot572	271	2	6	0	1.5	6	2	6	7.5	sig
prot573	774	3	5	6	2	2	3	2	0	ns
prot574	617	1	1	3.6	0	2	1	2.4	1.2	ns
prot575	120	166	162	510	498	160	144	465	525	ns
prot576	257	143	161	228	198	278	302	483	372	sig
prot577	138	154	150	336	306	164	142	272	296	ns
prot578	126	93	83	108	126	85	82	81.6	110.4	ns
prot579	126	77	71	285	270	95	109	342	288	sig
prot580	126	88	92	127.5	115.5	81	82	121.5	144	ns
prot581	126	90	85	174	212	83	81	162	188	ns
prot582	126	77	74	84	108	174	150	235.2	218.4	sig
prot583	126	91	85	297	201	90	75	267	246	ns
prot584	126	96	103	124.5	124.5	80	79	112.5	132	ns
prot585	433	81	64	196	140	80	98	150	176	ns
prot586	258	34	34	37.2	33.6	68	62	93.6	115.2	sig
prot587	219	20	30	87	99	46	48	156	171	sig
prot588	274	39	32	36	43.5	99	96	162	112.5	sig
prot589	211	19	15	58	62	30	25	52	54	ns
prot590	203	25	15	24	19.2	27	26	25.2	12	ns
prot591	210	25	33	123	60	26	17	102	96	ns
prot592	190	36	18	34.5	46.5	18	29	31.5	30	ns
prot593	164	24	16	44	18	16	22	54	54	ns
prot594	159	16	18	24	25.2	17	26	24	20.4	ns
prot595	171	22	19	42	66	36	48	153	171	sig
prot596	153	23	19	39	37.5	21	22	30	36	ns
prot597	176	20	17	38	46	15	16	56	44	ns
prot598	192	13	17	20.4	19.2	24	18	22.8	26.4	ns
prot599	352	20	13	27	60	11	6	42	36	ns
prot600	146	15	13	31.5	22.5	33	33	40.5	21	sig
prot601	323	7	12	34	26	21	12	30	24	ns
prot602	258	19	21	20.4	22.8	19	17	20.4	19.2	ns
prot603	152	13	16	39	27	8	10	30	57	ns
prot604	76	12	19	22.5	28.5	13	14	22.5	33	ns
prot605	128	17	13	44	36	31	20	68	64	sig
prot606	187	13	18	21.6	21.6	14	17	28.8	26.4	ns
prot607	160	12	13	48	72	45	30	117	207	sig
prot608	315	12	19	22.5	19.5	19	11	27	31.5	ns
prot609	129	17	11	12	20	30	16	56	32	sig
prot610	185	11	16	13.2	10.8	13	13	19.2	8.4	ns
prot611	146	11	16	21	36	27	39	144	108	sig
prot612	241	16	9	15	13.5	9	14	15	25.5	ns
prot613	222	14	13	26	44	16	26	28	36	sig
prot614	205	7	17	13.2	15.6	9	9	6	9.6	ns
prot615	240	10	9	27	24	10	11	57	51	ns
prot616	99	11	10	16.5	13.5	11	6	12	10.5	ns
prot617	643	10	6	22	18	16	12	16	24	ns
prot618	239	22	12	13.2	13.2	48	22	45.6	38.4	sig
prot619	383	8	15	33	48	13	5	33	39	ns
prot620	247	5	8	19.5	13.5	14	12	15	13.5	sig
prot621	189	13	9	16	30	12	12	20	28	sig
prot622	171	18	9	9.6	12	11	7	7.2	14.4	ns
prot623	326	9	10	27	27	22	15	42	30	sig
prot624	231	15	12	24	12	11	8	12	12	ns
prot625	153	9	6	10	14	12	10	24	16	ns
prot626	268	8	14	12	12	10	11	13.2	12	ns
prot627	204	8	8	9	45	7	9	24	24	ns
prot628	191	13	9	13.5	19.5	10	10	16.5	21	ns
prot629	114	10	10	28	20	7	9	26	20	ns
prot630	419	5	9	9.6	9.6	8	6	12	7.2	ns
prot631	141	8	13	18	39	27	24	180	81	sig
prot632	128	13	18	12	12	11	10	10.5	16.5	ns
prot633	164	6	5	16	2	9	2	10	16	ns
prot634	274	9	8	10.8	12	7	6	6	15.6	ns
prot635	188	9	10	45	42	7	15	30	27	ns
prot636	372	4	7	12	15	7	8	10.5	15	ns
prot637	365	13	12	18	12	14	8	14	18	ns
prot638	145	4	6	7.2	15.6	10	10	33.6	24	sig
prot639	159	11	4	24	18	4	2	33	39	sig
prot640	379	5	6	7.5	10.5	9	18	6	22.5	sig
prot641	190	11	10	18	24	10	11	16	14	ns
prot642	194	5	5	13.2	14.4	11	10	4.8	6	ns
prot643	178	5	6	24	33	13	5	24	18	ns
prot644	181	11	4	13.5	7.5	8	12	4.5	9	ns
prot645	321	5	8	26	28	6	9	16	16	ns
prot646	192	8	6	4.8	7.2	10	14	15.6	4.8	ns
prot647	352	7	8	30	15	12	7	9	18	ns
prot648	118	7	5	9	13.5	9	9	13.5	19.5	sig
prot649	410	6	10	10	14	8	3	16	16	ns
prot650	403	4	3	4.8	12	5	3	4.8	3.6	ns
prot651	199	8	5	18	12	5	6	21	21	ns
prot652	457	7	9	4.5	6	5	3	6	12	ns
prot653	221	9	10	26	12	8	6	20	10	ns
prot654	216	5	9	7.2	12	3	8	12	13.2	ns
prot655	217	8	11	15	27	8	7	12	24	ns
prot656	172	7	9	7.5	16.5	4	6	12	15	sig
prot657	268	5	5	10	10	8	3	12	14	ns
prot658	583	6	8	6	3.6	10	8	10.8	12	ns
prot659	229	7	7	27	24	6	7	15	24	ns
prot660	177	6	8	10.5	9	9	45	31.5	22.5	sig
prot661	142	4	4	16	14	4	8	12	22	ns
prot662	178	3	11	6	4.8	6	7	6	8.4	ns
prot663	111	5	9	12	6	13	4	24	36	ns
prot664	116	9	7	10.5	4.5	10	9	18	18	sig
prot665	325	3	6	10	6	7	5	18	32	sig
prot666	268	6	4	14.4	4.8	4	1	12	7.2	ns
prot667	599	9	4	15	21	7	3	21	24	ns
prot668	341	7	7	13.5	16.5	7	5	9	10.5	ns
prot669	172	7	4	12	4	8	7	6	12	ns
prot670	204	1	0	3.6	8.4	6	4	10.8	7.2	ns
prot671	171	7	5	15	18	2	6	24	12	ns
prot672	255	5	4	9	10.5	4	9	13.5	9	ns
prot673	180	3	10	6	8	7	14	10	4	sig
prot674	215	5	3	4.8	1.2	7	3	9.6	4.8	ns
prot675	211	7	4	24	24	6	9	15	9	ns
prot676	234	6	6	3	9	7	3	10.5	1.5	ns
prot677	214	3	8	10	12	3	7	8	6	ns
prot678	180	9	11	9.6	6	12	5	6	8.4	ns
prot679	292	5	4	27	15	2	6	12	9	ns
prot680	387	0	8	10.5	10.5	6	4	9	9	ns
prot681	283	8	4	10	2	4	5	16	12	ns
prot682	351	2	4	3.6	7.2	4	5	6	2.4	ns
prot683	502	3	3	15	9	8	6	30	9	sig
prot684	484	7	2	7.5	10.5	2	4	6	13.5	sig
prot685	345	4	5	22	4	7	1	8	4	ns
prot686	448	3	4	4.8	2.4	5	10	6	2.4	ns
prot687	277	2	2	12	24	7	3	12	27	ns
prot688	737	3	2	3	9	24	9	9	18	sig
prot689	159	8	6	12	4	9	6	14	12	ns
prot690	153	4	3	8.4	4.8	1	3	8.4	4.8	ns
prot691	321	5	2	6	15	9	3	6	9	ns
prot692	373	8	5	3	7.5	3	4	15	4.5	ns
prot693	124	6	3	6	4	5	4	4	10	ns
prot694	330	3	5	3.6	10.8	3	1	7.2	2.4	ns
prot695	319	6	1	0	9	5	4	21	9	ns
prot696	272	2	3	10.5	4.5	3	3	1.5	4.5	ns
prot697	296	6	1	8	4	4	4	4	14	ns
prot698	167	3	3	4.8	2.4	7	5	12	3.6	ns
prot699	832	4	4	21	15	3	4	24	15	ns
prot700	461	3	2	7.5	7.5	5	5	3	16.5	sig
prot701	152	3	5	12	2	2	4	6	2	ns
prot702	247	6	2	2.4	6	7	5	8.4	7.2	ns
prot703	311	1	7	21	3	1	1	15	9	ns
prot704	299	2	3	4.5	7.5	5	2	6	4.5	ns
prot705	383	1	6	6	4	2	0	2	10	ns
prot706	426	2	4	7.2	4.8	5	6	4.8	4.8	ns
prot707	155	6	4	9	3	5	8	18	9	ns
prot708	989	6	2	4.5	9	7	2	4.5	1.5	ns
prot709	187	1	4	8	8	3	3	2	4	ns
prot710	366	3	1	2.4	2.4	2	4	2.4	6	ns
prot711	715	6	4	9	9	2	2	15	12	sig
prot712	830	1	5	4.5	12	5	4	10.5	16.5	sig
prot713	177	3	5	4	4	9	5	8	8	sig
prot714	632	4	1	6	8.4	4	2	3.6	1.2	ns
prot715	444	3	4	3	12	2	5	12	15	ns
prot716	1241	6	1	4.5	7.5	6	2	9	6	sig
prot717	685	2	4	6	8	3	4	8	6	ns
prot718	387	5	3	2.4	0	7	0	1.2	2.4	ns
prot719	322	0	3	6	3	1	4	6	9	ns
prot720	735	1	0	1.5	3	1	1	1.5	1.5	sig
prot721	186	42	54	86	82	34	41	64	92	ns
prot722	156	42	45	57.6	45.6	42	45	48	42	ns
prot723	282	52	48	138	111	39	36	96	153	ns
prot724	140	32	27	37.5	54	26	29	45	28.5	ns
prot725	137	34	31	56	52	31	35	44	46	ns
prot726	124	20	33	27.6	19.2	24	22	36	32.4	ns
prot727	169	19	15	33	57	15	20	39	54	ns
prot728	142	24	20	31.5	19.5	26	21	43.5	22.5	ns
prot729	162	23	23	58	50	27	20	44	44	ns
prot730	200	22	26	31.2	19.2	17	19	18	22.8	ns
prot731	156	11	14	39	60	18	22	75	69	ns
prot732	306	14	20	33	31.5	29	34	48	43.5	sig
prot733	174	14	17	20	16	16	15	26	26	ns
prot734	194	20	16	22.8	14.4	19	19	22.8	30	sig
prot735	103	16	23	39	54	15	17	39	45	ns
prot736	172	14	8	34.5	21	17	12	27	24	ns
prot737	180	16	11	32	32	16	13	34	28	ns
prot738	184	16	11	15.6	13.2	12	16	10.8	18	ns
prot739	230	7	9	39	30	16	18	48	48	ns
prot740	187	8	10	21	27	28	22	39	54	sig
prot741	189	10	13	14	32	13	15	38	20	ns
prot742	180	20	9	16.8	22.8	10	11	18	24	ns
prot743	294	16	17	30	39	17	19	33	57	ns
prot744	186	9	10	12	16.5	12	23	13.5	25.5	ns
prot745	225	12	14	14	26	8	15	18	26	ns
prot746	174	12	16	12	18	15	7	21.6	13.2	ns
prot747	208	11	9	33	27	6	14	15	54	ns
prot748	217	9	8	19.5	16.5	12	8	16.5	15	ns
prot749	112	9	16	16	26	12	13	12	30	ns
prot750	206	8	20	14.4	7.2	12	9	4.8	12	ns
prot751	166	6	10	24	27	9	10	33	18	ns
prot752	113	6	13	16.5	13.5	10	2	13.5	15	ns
prot753	169	10	8	12	10	12	26	28	28	sig
prot754	313	10	11	14.4	8.4	10	5	7.2	9.6	ns
prot755	197	6	11	30	21	8	12	33	33	ns
prot756	124	6	9	4.5	7.5	12	15	31.5	45	sig
prot757	246	3	10	16	24	10	8	24	8	sig
prot758	258	6	4	6	12	10	10	7.2	4.8	ns
prot759	168	8	10	21	33	8	17	30	21	sig
prot760	260	12	5	13.5	9	11	3	6	13.5	ns
prot761	243	8	11	28	20	9	11	8	10	ns
prot762	124	6	8	8.4	13.2	14	13	10.8	21.6	sig
prot763	208	5	3	18	42	8	10	27	24	ns
prot764	217	4	6	9	4.5	7	3	7.5	12	ns
prot765	197	8	6	14	14	12	10	18	8	sig
prot766	177	0	6	4.8	7.2	5	9	7.2	6	ns
prot767	146	7	3	18	24	3	5	9	30	ns
prot768	157	9	6	9	7.5	3	5	7.5	9	ns
prot769	270	5	13	8	12	11	6	18	6	ns
prot770	264	5	11	4.8	3.6	5	12	10.8	4.8	ns
prot771	274	5	6	9	9	7	8	18	15	ns
prot772	156	4	6	6	16.5	6	4	7.5	9	ns
prot773	252	5	6	16	10	24	15	48	36	sig
prot774	356	6	12	4.8	9.6	16	4	8.4	8.4	ns
prot775	180	8	6	27	18	5	7	18	18	ns
prot776	251	5	6	10.5	13.5	6	10	7.5	9	ns
prot777	156	7	4	16	18	9	7	32	18	sig
prot778	227	8	8	8.4	8.4	9	3	7.2	7.2	ns
prot779	116	6	8	15	24	4	8	12	15	ns
prot780	154	8	9	3	7.5	5	4	13.5	13.5	ns
prot781	198	7	9	18	18	6	3	26	16	ns
prot782	236	9	6	6	10.8	9	3	2.4	6	ns
prot783	184	5	6	12	27	8	11	9	15	ns
prot784	122	11	7	12	9	6	5	9	10.5	ns
prot785	91	3	3	10	16	6	7	8	12	ns
prot786	274	6	9	10.8	3.6	7	5	8.4	3.6	ns
prot787	152	6	4	12	21	3	5	24	24	ns
prot788	162	1	8	7.5	7.5	2	4	4.5	3	ns
prot789	158	6	4	16	22	6	6	18	20	ns
prot790	463	6	6	7.2	9.6	4	5	10.8	3.6	ns
prot791	312	5	9	27	18	6	4	9	18	ns
prot792	261	1	1	13.5	4.5	5	5	3	12	ns
prot793	392	6	4	4	14	6	4	20	10	ns
prot794	182	3	4	9.6	8.4	10	5	13.2	9.6	sig
prot795	310	6	5	21	9	9	3	12	18	ns
prot796	382	4	4	3	6	7	1	10.5	4.5	ns
prot797	113	4	9	8	12	16	6	18	28	sig
prot798	111	10	6	1.2	3.6	5	3	3.6	4.8	ns
prot799	418	5	1	15	24	7	3	21	3	ns
prot800	185	1	4	4.5	6	9	5	6	4.5	ns
prot801	163	1	5	8	6	4	6	2	8	ns
prot802	238	6	3	6	4.8	7	3	4.8	3.6	ns
prot803	282	6	1	6	18	4	2	15	12	ns
prot804	305	7	6	7.5	4.5	6	5	4.5	9	ns
prot805	292	6	3	10	10	5	7	4	8	ns
prot806	427	1	2	3.6	2.4	6	7	1.2	6	ns
prot807	234	2	6	6	9	4	14	30	30	sig
prot808	233	5	4	7.5	6	5	6	7.5	3	sig
prot809	425	7	5	6	18	6	4	6	12	ns
prot810	95	6	2	3.6	3.6	7	2	3.6	8.4	ns
prot811	241	3	3	21	9	5	1	0	6	ns
prot812	201	8	3	6	4.5	3	10	10.5	1.5	ns
prot813	474	3	4	10	4	5	4	12	4	ns
prot814	437	2	3	2.4	3.6	1	2	3.6	6	ns
prot815	411	6	4	9	15	8	8	24	18	sig
prot816	333	5	6	1.5	0	5	7	3	6	sig
prot817	449	4	1	2	8	2	4	6	8	ns
prot818	256	3	3	4.8	0	2	3	3.6	2.4	ns
prot819	292	4	1	12	9	2	0	15	9	ns
prot820	669	2	4	9	1.5	5	4	4.5	0	ns
prot821	378	4	3	6	10	4	3	10	12	ns
prot822	373	2	2	4.8	3.6	1	5	1.2	2.4	ns
prot823	327	3	4	12	6	3	4	18	9	ns
prot824	180	2	3	7.5	7.5	6	6	3	7.5	ns
prot825	357	4	1	2	2	4	4	12	6	sig
prot826	791	1	3	3.6	4.8	1	4	3.6	2.4	ns
prot827	1037	7	3	21	12	4	4	3	6	ns
prot828	223	3	2	4.5	0	2	4	3	1.5	ns
prot829	417	2	5	8	8	3	4	10	6	ns
prot830	310	3	3	3.6	1.2	2	4	3.6	2.4	ns
prot831	796	2	4	12	6	3	1	6	6	ns
prot832	385	1	2	1.5	3	1	4	6	6	ns
prot833	399	2	4	6	10	9	4	26	8	sig
prot834	661	2	3	2.4	2.4	4	4	4.8	4.8	sig
prot835	648	0	3	3	3	3	5	3	9	ns
prot836	172	2	2	6	4.5	4	3	3	0	ns
prot837	459	2	2	6	2	0	1	10	2	ns
prot838	266	2	0	1.2	2.4	1	4	4.8	2.4	ns
prot839	85	46	47	174	147	61	44	150	165	ns
prot840	185	56	66	66	99	76	69	157.5	123	sig
prot841	130	52	58	108	100	56	65	82	122	ns
prot842	128	67	66	67.2	72	66	64	69.6	91.2	ns
prot843	130	42	55	186	186	51	42	147	177	ns
prot844	150	65	56	94.5	82.5	51	64	70.5	94.5	ns
prot845	94	42	48	84	82	42	49	96	74	ns
prot846	154	40	30	33.6	26.4	24	20	28.8	28.8	ns
prot847	76	20	27	102	81	30	31	84	72	ns
prot848	213	23	23	39	22.5	24	16	27	31.5	ns
prot849	51	12	22	42	44	27	16	44	36	ns
prot850	198	25	15	20.4	27.6	45	60	32.4	61.2	sig
prot851	150	17	22	54	39	21	17	63	57	ns
prot852	161	15	15	9	24	11	12	27	13.5	ns
prot853	227	17	18	18	36	14	10	24	22	ns
prot854	56	15	16	16.8	9.6	20	14	19.2	18	ns
prot855	107	19	14	57	39	18	22	75	66	sig
prot856	85	14	9	33	18	14	22	9	19.5	ns
prot857	191	11	19	24	28	20	26	24	56	sig
prot858	207	9	10	16.8	15.6	13	9	10.8	10.8	ns
prot859	313	13	11	24	39	15	16	24	36	ns
prot860	150	9	13	13.5	12	7	20	27	10.5	ns
prot861	446	11	5	26	24	21	15	18	26	ns
prot862	165	11	20	14.4	12	16	22	24	16.8	sig
prot863	164	13	9	30	33	9	16	15	45	ns
prot864	183	14	15	13.5	15	12	7	15	16.5	ns
prot865	112	17	8	18	24	11	8	12	26	ns
prot866	99	11	14	10.8	14.4	11	14	16.8	6	ns
prot867	162	12	10	39	42	9	14	42	21	ns
prot868	294	14	6	16.5	19.5	8	10	22.5	13.5	ns
prot869	219	15	12	18	14	6	10	22	14	ns
prot870	139	12	10	14.4	9.6	10	15	13.2	13.2	ns
prot871	1091	9	7	9	9	8	11	30	33	ns
prot872	153	10	7	22.5	13.5	12	15	12	21	sig
prot873	122	5	6	12	10	15	33	66	48	sig
prot874	308	12	9	9.6	13.2	6	6	12	14.4	ns
prot875	274	13	7	33	21	8	9	15	18	ns
prot876	168	14	7	16.5	13.5	12	13	10.5	13.5	ns
prot877	157	12	13	10	20	12	7	12	16	ns
prot878	171	10	9	19.2	10.8	8	8	9.6	13.2	ns
prot879	163	9	9	18	21	9	20	39	54	sig
prot880	78	9	4	12	12	6	10	16.5	12	ns
prot881	177	12	6	16	20	8	4	24	14	ns
prot882	198	4	11	7.2	14.4	8	8	9.6	9.6	ns
prot883	322	11	4	30	15	15	51	63	54	sig
prot884	145	12	6	12	12	8	11	13.5	7.5	ns
prot885	224	8	6	10	14	12	6	16	16	sig
prot886	155	9	6	9.6	3.6	7	9	10.8	6	ns
prot887	102	6	4	18	33	6	11	18	24	ns
prot888	207	11	5	6	4.5	5	5	13.5	9	ns
prot889	480	7	9	12	6	16	12	36	16	sig
prot890	104	6	7	6	6	2	1	8.4	7.2	sig
prot891	204	4	9	27	12	8	5	30	6	ns
prot892	248	4	5	9	7.5	15	3	13.5	18	sig
prot893	157	15	7	14	12	12	7	24	26	sig
prot894	132	6	3	8.4	4.8	4	3	4.8	3.6	ns
prot895	214	6	6	15	27	2	2	21	30	ns
prot896	219	4	4	10.5	12	13	11	3	7.5	sig
prot897	193	7	11	8	12	4	8	2	8	ns
prot898	155	4	8	8.4	6	5	5	8.4	6	ns
prot899	239	9	5	18	18	4	2	39	21	ns
prot900	116	10	3	9	10.5	5	6	9	7.5	ns
prot901	211	9	4	6	12	11	7	8	6	ns
prot902	156	3	6	6	14.4	7	6	2.4	6	ns
prot903	246	8	8	18	24	7	6	6	12	ns
prot904	218	5	5	9	7.5	5	9	15	9	ns
prot905	201	8	1	6	4	6	7	10	10	ns
prot906	111	7	5	4.8	7.2	8	10	13.2	2.4	sig
prot907	175	7	9	12	9	10	4	15	30	ns
prot908	195	8	7	15	10.5	24	3	58.5	13.5	sig
prot909	292	5	4	20	12	14	7	26	36	sig
prot910	173	3	3	7.2	3.6	2	4	9.6	9.6	sig
prot911	284	8	8	12	15	5	4	15	9	ns
prot912	151	4	2	9	10.5	5	4	9	3	sig
prot913	165	3	3	8	14	18	2	16	4	sig
prot914	132	2	6	4.8	14.4	6	5	3.6	9.6	ns
prot915	177	1	7	12	12	7	4	12	9	ns
prot916	137	4	3	7.5	7.5	6	3	10.5	13.5	ns
prot917	325	5	4	8	6	3	5	4	12	ns
prot918	192	7	4	8.4	6	4	2	1.2	1.2	ns
prot919	170	5	2	12	27	2	5	9	18	ns
prot920	157	3	1	6	7.5	2	1	10.5	3	ns
prot921	192	3	5	8	2	5	7	8	10	ns
prot922	474	1	4	3.6	6	1	4	8.4	6	ns
prot923	186	5	3	12	18	3	7	24	21	ns
prot924	428	4	4	3	10.5	2	3	3	3	ns
prot925	191	3	7	4	8	4	6	12	16	ns
prot926	169	6	3	4.8	2.4	5	5	9.6	1.2	ns
prot927	166	2	7	12	18	6	4	12	0	ns
prot928	290	6	5	4.5	4.5	1	1	1.5	1.5	ns
prot929	216	5	2	22	6	3	9	14	10	ns
prot930	103	1	6	6	4.8	1	4	4.8	4.8	ns
prot931	271	7	3	24	15	3	8	27	27	sig
prot932	147	4	4	3	3	3	3	4.5	9	ns
prot933	135	5	7	10	6	3	2	6	16	ns
prot934	135	2	2	6	1.2	5	4	2.4	3.6	ns
prot935	135	3	5	3	9	5	2	12	21	ns
prot936	135	5	4	4.5	3	3	3	3	4.5	ns
prot937	321	3	3	10	10	3	2	0	6	ns
prot938	164	6	3	2.4	2.4	12	9	7.2	14.4	sig
prot939	113	2	2	15	6	2	4	0	6	ns
prot940	271	0	3	1.5	3	4	7	6	3	sig
prot941	204	5	2	4	0	8	4	16	16	sig
prot942	276	2	5	3.6	3.6	2	4	4.8	4.8	ns
prot943	108	2	5	6	3	3	3	9	9	ns
prot944	91	7	6	6	10.5	8	6	6	3	sig
prot945	325	6	6	8	6	3	1	0	6	ns
prot946	114	2	6	2.4	3.6	7	4	15.6	6	sig
prot947	277	6	3	9	6	2	6	9	6	sig
prot948	118	5	2	6	4.5	2	3	4.5	6	ns
prot949	121	2	6	4	8	4	4	6	6	ns
prot950	198	2	5	0	4.8	1	0	4.8	1.2	ns
prot951	237	1	1	9	3	3	1	9	0	ns
prot952	220	5	4	6	7.5	2	4	6	3	ns
prot953	406	3	2	6	4	1	1	10	2	ns
prot954	391	5	0	2.4	4.8	1	0	1.2	1.2	ns
prot955	189	1	0	3	0	10	2	18	6	sig
prot956	232	4	4	4.5	1.5	3	6	3	6	sig
prot957	470	3	3	8	4	1	1	4	2	sig
prot958	527	0	0	3.6	2.4	0	4	2.4	1.2	ns
prot959	141	5	3	6	12	7	2	6	3	ns
prot960	602	0	3	3	4.5	2	2	4.5	4.5	ns
prot961	109	35	26	60	54	26	30	48	60	ns
prot962	258	29	28	20.4	24	34	20	30	20.4	ns
prot963	168	10	18	54	45	17	17	42	48	ns
prot964	177	20	13	22.5	25.5	18	9	16.5	24	ns
prot965	104	13	16	26	38	12	16	32	20	ns
prot966	187	8	12	9.6	10.8	4	24	19.2	33.6	sig
prot967	134	12	15	48	36	48	21	108	108	sig
prot968	153	12	12	22.5	22.5	16	15	27	30	sig
prot969	125	14	14	14	38	11	13	12	32	ns
prot970	242	8	13	13.2	16.8	7	13	15.6	10.8	ns
prot971	128	10	8	30	24	14	14	30	33	ns
prot972	160	11	14	13.5	13.5	6	5	12	12	ns
prot973	65	11	9	14	26	6	15	20	22	ns
prot974	143	10	8	15.6	15.6	5	18	16.8	13.2	ns
prot975	131	16	7	27	27	15	9	39	39	ns
prot976	128	14	10	12	13.5	17	9	13.5	15	ns
prot977	76	6	6	12	10	2	9	20	14	ns
prot978	95	8	9	16.8	13.2	8	16	9.6	8.4	ns
prot979	70	11	8	18	27	9	11	15	21	ns
prot980	136	20	8	12	18	4	7	10.5	16.5	ns
prot981	116	12	10	18	8	7	12	14	16	ns
prot982	108	6	3	13.2	14.4	4	8	10.8	4.8	ns
prot983	195	15	5	36	39	3	10	30	27	ns
prot984	145	13	9	9	4.5	4	9	16.5	12	ns
prot985	102	10	8	20	10	9	9	18	30	ns
prot986	173	9	8	7.2	3.6	7	7	10.8	8.4	ns
prot987	212	5	6	21	18	6	16	21	12	sig
prot988	116	2	3	13.5	9	4	8	13.5	6	ns
prot989	219	7	2	18	6	8	9	16	12	ns
prot990	312	6	6	12	8.4	9	6	8.4	9.6	ns
prot991	78	8	9	18	18	18	30	45	9	sig
prot992	193	7	4	9	7.5	4	7	7.5	9	ns
prot993	500	3	4	6	6	14	8	12	12	sig
prot994	195	3	5	7.2	8.4	3	8	8.4	8.4	ns
prot995	177	9	5	12	12	9	3	12	30	sig
prot996	224	6	4	4.5	6	4	10	9	3	ns
prot997	239	6	5	12	10	5	3	20	2	ns
prot998	223	6	5	6	9.6	2	8	6	1.2	ns
prot999	113	9	9	0	15	11	6	21	15	sig
prot1000	94	3	4	6	10.5	14	3	4.5	12	sig
prot1001	74	6	4	12	4	2	4	8	16	ns
prot1002	265	7	7	6	8.4	4	6	9.6	4.8	ns
prot1003	225	6	7	18	9	10	6	6	15	ns
prot1004	129	5	3	6	9	10	9	6	7.5	ns
prot1005	210	2	5	16	6	4	4	8	10	ns
prot1006	248	5	8	3.6	1.2	8	2	7.2	4.8	ns
prot1007	158	7	3	18	27	4	20	42	36	sig
prot1008	68	8	5	10.5	3	2	5	7.5	7.5	ns
prot1009	68	6	8	8	6	1	1	10	10	sig
prot1010	548	5	4	12	8.4	6	9	13.2	7.2	ns
prot1011	123	3	3	21	24	6	4	12	9	ns
prot1012	181	3	2	0	7.5	5	2	10.5	3	sig
prot1013	824	7	7	8	10	3	3	4	12	ns
prot1014	250	1	0	3.6	8.4	1	5	1.2	3.6	ns
prot1015	242	5	4	9	6	3	4	27	9	ns
prot1016	186	6	5	3	10.5	12	9	27	36	sig
prot1017	228	2	6	10	10	6	5	10	8	ns
prot1018	106	5	5	3.6	3.6	4	3	3.6	6	ns
prot1019	135	6	4	15	15	6	6	9	6	ns
prot1020	173	4	7	6	1.5	4	1	1.5	1.5	ns
prot1021	245	2	5	4	6	7	6	4	4	ns
prot1022	98	6	5	1.2	4.8	4	5	3.6	9.6	ns
prot1023	149	0	3	3	12	1	6	12	21	ns
prot1024	136	8	2	3	6	6	4	6	3	sig
prot1025	335	3	5	10	12	5	5	14	2	sig
prot1026	81	2	4	0	1.2	4	7	6	4.8	ns
prot1027	124	1	3	18	18	3	6	9	15	ns
prot1028	204	4	8	4.5	7.5	10	8	21	12	sig
prot1029	124	6	5	0	4	21	12	48	36	sig
prot1030	231	4	2	4.8	2.4	3	4	4.8	2.4	ns
prot1031	192	6	5	15	9	18	12	18	27	sig
prot1032	514	3	1	9	1.5	14	14	6	12	sig
prot1033	277	7	2	6	12	4	3	20	14	ns
prot1034	159	3	3	3.6	0	6	10	4.8	7.2	sig
prot1035	190	4	4	3	12	3	2	15	18	ns
prot1036	225	2	4	3	9	3	2	1.5	7.5	ns
prot1037	57	3	2	2	16	6	2	16	12	sig
prot1038	153	5	4	4.8	2.4	6	4	4.8	2.4	sig
prot1039	91	2	2	9	15	14	4	6	30	sig
prot1040	94	4	3	6	4.5	4	3	6	4.5	ns
prot1041	112	3	2	10	6	8	1	8	2	ns
prot1042	336	5	4	4.8	2.4	2	2	4.8	1.2	ns
prot1043	241	4	1	6	9	2	5	15	12	ns
prot1044	108	5	3	4.5	6	4	7	9	7.5	ns
prot1045	117	1	1	4	2	5	1	14	6	ns
prot1046	286	2	2	6	1.2	5	1	2.4	3.6	ns
prot1047	122	4	3	15	12	4	4	6	6	ns
prot1048	273	4	4	4.5	9	5	5	9	3	ns
prot1049	237	5	3	6	8	2	2	8	6	ns
prot1050	222	2	3	1.2	3.6	1	4	4.8	2.4	ns
prot1051	799	2	2	6	3	2	1	9	9	ns
prot1052	125	7	3	4.5	1.5	4	2	3	3	ns
prot1053	98	1	1	6	6	1	1	6	0	ns
prot1054	153	4	0	4.8	3.6	2	3	3.6	9.6	sig
prot1055	186	5	2	6	6	4	2	0	12	ns
prot1056	188	3	2	1.5	1.5	0	1	7.5	1.5	ns
prot1057	127	1	2	6	4	5	1	4	4	ns
prot1058	65	114	131	136.8	160.8	126	112	130.8	128.4	ns
prot1059	115	56	50	126	114	48	42	138	129	ns
prot1060	65	22	35	55.5	40.5	28	34	39	36	ns
prot1061	90	15	22	34	32	21	17	30	62	ns
prot1062	120	8	14	7.2	16.8	14	13	15.6	16.8	ns
prot1063	83	8	3	24	39	20	23	69	60	sig
prot1064	177	7	9	10.5	9	6	5	13.5	10.5	ns
prot1065	59	5	8	18	24	6	4	10	18	ns
prot1066	97	12	10	7.2	7.2	8	18	14.4	18	sig
prot1067	188	8	6	9	33	4	16	15	36	ns
prot1068	82	10	1	6	6	4	6	1.5	12	ns
prot1069	109	15	6	12	16	17	9	14	18	ns
prot1070	109	5	14	9.6	13.2	7	10	6	14.4	ns
prot1071	168	12	2	9	30	9	5	30	30	ns
prot1072	188	4	8	7.5	9	12	4	22.5	15	sig
prot1073	82	6	6	14	12	4	8	16	14	ns
prot1074	75	8	7	9.6	4.8	16	4	8.4	2.4	ns
prot1075	151	9	3	18	18	6	8	18	18	ns
prot1076	175	11	1	15	4.5	4	7	6	6	ns
prot1077	116	2	5	14	20	3	5	12	16	ns
prot1078	161	8	9	7.2	4.8	5	3	8.4	8.4	ns
prot1079	95	5	7	15	6	6	5	12	6	ns
prot1080	101	5	5	9	3	1	11	3	10.5	ns
prot1081	175	7	5	12	12	5	10	12	16	sig
prot1082	401	4	4	8.4	2.4	2	5	4.8	9.6	ns
prot1083	214	4	3	18	15	2	3	12	3	ns
prot1084	215	5	8	9	10.5	2	4	9	7.5	ns
prot1085	152	3	4	12	12	16	6	8	24	sig
prot1086	125	6	2	3.6	0	5	6	9.6	8.4	ns
prot1087	154	4	4	18	9	2	1	6	21	ns
prot1088	119	8	3	15	9	9	9	21	7.5	sig
prot1089	145	6	8	10	6	7	3	8	6	ns
prot1090	256	5	2	2.4	6	3	3	10.8	8.4	ns
prot1091	119	1	2	9	9	6	1	3	15	ns
prot1092	159	3	6	12	4.5	7	3	1.5	6	ns
prot1093	91	5	2	14	6	15	3	48	30	sig
prot1094	396	3	4	2.4	4.8	3	5	3.6	4.8	ns
prot1095	205	5	4	6	12	6	3	9	9	ns
prot1096	108	4	2	3	3	2	3	4.5	6	ns
prot1097	71	2	8	12	0	9	4	8	12	sig
prot1098	259	1	0	3.6	3.6	3	7	2.4	6	ns
prot1099	191	4	10	3	12	4	5	18	12	ns
prot1100	147	8	7	6	6	6	6	6	1.5	ns
prot1101	292	5	8	12	12	3	3	8	8	ns
prot1102	69	4	6	3.6	1.2	5	6	6	4.8	ns
prot1103	245	1	8	18	12	5	4	3	15	ns
prot1104	146	0	1	1.5	6	2	1	1.5	3	sig
prot1105	351	4	3	8	6	4	5	6	4	ns
prot1106	106	3	4	6	3.6	3	5	3.6	3.6	ns
prot1107	180	3	1	6	3	4	3	18	9	ns
prot1108	199	3	4	9	7.5	6	9	3	4.5	ns
prot1109	185	4	3	12	6	2	1	10	20	ns
prot1110	182	6	2	8.4	2.4	8	4	4.8	4.8	sig
prot1111	59	3	2	3	3	3	4	9	0	ns
prot1112	173	4	7	9	9	2	2	3	4.5	ns
prot1113	105	1	3	6	8	4	5	2	12	ns
prot1114	79	4	8	3.6	2.4	4	4	6	1.2	ns
prot1115	94	1	3	12	12	4	4	9	15	ns
prot1116	235	6	1	3	4.5	2	1	0	1.5	ns
prot1117	99	2	2	6	4	6	1	6	2	ns
prot1118	103	6	4	4.8	2.4	2	1	0	3.6	ns
prot1119	226	1	3	6	6	4	6	12	18	sig
prot1120	168	4	0	9	1.5	1	3	4.5	3	ns
prot1121	454	1	1	4	2	1	4	2	8	sig
prot1122	92	5	3	2.4	4.8	3	6	4.8	6	ns
prot1123	99	1	2	3	0	5	3	0	12	ns
prot1124	116	2	5	6	7.5	3	5	1.5	6	ns
prot1125	90	2	4	2	2	1	2	6	10	ns
prot1126	87	4	2	2.4	3.6	2	4	2.4	3.6	ns
prot1127	294	0	2	3	9	5	2	12	12	ns
prot1128	354	7	5	1.5	1.5	2	2	1.5	4.5	ns
prot1129	216	3	3	2	2	4	2	10	8	ns
prot1130	138	6	4	2.4	3.6	4	2	0	2.4	ns
prot1131	187	3	1	3	12	4	1	3	9	ns
prot1132	495	2	0	3	3	5	1	3	0	ns
prot1133	406	0	0	2	0	0	2	2	4	ns
prot1134	382	1	0	2.4	2.4	12	6	7.2	7.2	sig
prot1135	272	1	3	3	0	5	4	6	6	sig
prot1136	71	21	18	37.5	30	20	18	30	40.5	ns
prot1137	105	24	21	50	42	23	20	44	40	ns
prot1138	234	24	17	24	20.4	23	16	31.2	31.2	ns
prot1139	112	6	13	48	51	19	11	48	66	ns
prot1140	114	21	19	19.5	19.5	24	26	27	21	sig
prot1141	112	5	7	12	14	4	4	8	24	ns
prot1142	166	10	5	10.8	9.6	3	5	12	10.8	ns
prot1143	104	10	4	15	18	4	2	30	15	ns
prot1144	376	9	10	10.5	7.5	4	11	9	12	ns
prot1145	83	4	4	10	4	8	5	4	4	ns
prot1146	51	9	6	10.8	9.6	3	6	12	7.2	ns
prot1147	74	4	9	15	12	1	8	6	21	ns
prot1148	74	3	5	6	4.5	5	7	7.5	4.5	ns
prot1149	117	5	5	14	10	7	3	14	8	ns
prot1150	106	3	8	7.2	2.4	8	4	9.6	6	ns
prot1151	110	4	2	18	9	11	5	6	12	ns
prot1152	73	2	4	4.5	6	2	3	1.5	9	ns
prot1153	113	4	4	8	6	3	4	20	16	ns
prot1154	358	7	5	2.4	6	1	6	4.8	6	ns
prot1155	99	0	3	15	9	3	6	12	18	ns
prot1156	115	4	6	1.5	1.5	5	1	6	4.5	ns
prot1157	180	3	1	4	2	3	1	4	4	ns
prot1158	67	3	6	4.8	2.4	3	6	4.8	4.8	ns
prot1159	99	3	0	9	9	3	2	3	15	ns
prot1160	99	1	4	4.5	4.5	21	12	18	13.5	sig
prot1161	99	7	0	4	12	11	5	8	18	sig
prot1162	98	3	4	3.6	8.4	9	6	14.4	10.8	sig
prot1163	165	1	4	6	6	2	1	3	9	ns
prot1164	76	1	3	1.5	7.5	1	2	4.5	4.5	ns
prot1165	90	1	3	4	6	2	3	8	4	ns
prot1166	113	2	6	4.8	6	4	2	1.2	6	sig
prot1167	90	0	2	6	0	4	3	12	18	ns
prot1168	163	5	2	6	6	3	4	6	10.5	ns
prot1169	102	1	4	8	0	2	2	2	6	ns
prot1170	183	1	2	3.6	0	2	5	6	7.2	ns
prot1171	98	4	5	12	12	1	8	0	0	ns
prot1172	146	4	3	1.5	3	4	1	6	4.5	ns
prot1173	145	2	1	4	4	2	2	4	2	ns
prot1174	166	2	1	2.4	0	2	2	2.4	3.6	ns
prot1175	100	0	2	6	3	2	0	0	6	ns
prot1176	393	2	1	1.5	4.5	3	3	0	4.5	ns
prot1177	89	0	2	6	6	5	2	14	4	ns
prot1178	391	3	5	8.4	0	0	1	0	6	ns
prot1179	89	1	1	3	0	1	2	9	6	ns
prot1180	1106	10	5	7.5	7.5	6	6	15	7.5	ns
prot1181	3227	2	11	12	6	8	4	18	18	ns
prot1182	539	8	10	13.2	10.8	7	11	9.6	13.2	ns
prot1183	771	9	7	15	6	4	5	6	6	ns
prot1184	2680	2	4	7.5	9	3	2	4.5	4.5	ns
prot1185	917	5	7	10	6	7	0	14	6	ns
prot1186	4114	1	1	2.4	2.4	2	1	1.2	3.6	ns
prot1187	449	5	7	33	33	11	10	36	21	ns
prot1188	1304	3	3	6	4.5	5	6	6	12	ns
prot1189	393	3	4	10	6	3	3	16	12	sig
prot1190	1513	3	5	1.2	1.2	3	15	14.4	7.2	sig
prot1191	2580	1	3	18	9	3	3	9	6	sig
prot1192	959	10	8	18	9	8	8	15	13.5	ns
prot1193	510	7	6	10	12	10	16	12	24	sig
prot1194	427	6	9	7.2	6	6	3	4.8	4.8	ns
prot1195	413	4	6	33	15	7	5	12	18	sig
prot1196	819	6	1	7.5	12	0	2	0	10.5	ns
prot1197	1779	3	6	14	2	6	12	6	6	sig
prot1198	1379	2	0	6	4.8	3	2	2.4	3.6	ns
prot1199	652	3	3	18	9	4	5	18	9	ns
prot1200	704	1	3	4.5	0	5	3	1.5	3	ns
prot1201	1028	3	3	8	12	2	4	10	10	sig
prot1202	1181	3	3	1.2	0	3	2	3.6	2.4	ns
prot1203	383	4	4	12	21	10	6	36	18	sig
prot1204	1077	9	3	9	6	7	5	4.5	6	ns
prot1205	452	4	2	10	10	3	3	8	6	ns
prot1206	434	5	1	4.8	4.8	7	1	1.2	8.4	ns
prot1207	955	4	1	9	6	8	2	6	12	sig
prot1208	528	1	2	3	7.5	4	10	9	0	ns
prot1209	228	1	2	10	12	4	4	8	2	ns
prot1210	781	4	2	2.4	6	7	2	4.8	2.4	ns
prot1211	548	3	1	9	6	7	5	18	3	ns
prot1212	273	0	4	1.5	1.5	3	4	15	6	sig
prot1213	153	7	5	16	4	10	5	6	14	ns
prot1214	320	7	6	7.2	3.6	8	6	6	3.6	ns
prot1215	219	9	6	24	27	5	8	24	27	ns
prot1216	410	5	7	3	10.5	7	6	10.5	12	ns
prot1217	322	4	11	2	18	5	7	16	6	ns
prot1218	629	4	3	4.8	2.4	3	4	2.4	2.4	ns
prot1219	264	5	4	21	18	5	8	15	9	ns
prot1220	356	3	5	4.5	6	2	4	4.5	3	ns
prot1221	390	4	4	10	14	5	4	8	6	ns
prot1222	235	4	0	9.6	4.8	4	5	0	9.6	ns
prot1223	263	7	6	6	3	3	3	9	9	ns
prot1224	481	3	4	3	1.5	4	2	9	3	sig
prot1225	551	6	1	6	6	4	4	2	6	ns
prot1226	481	4	2	3.6	4.8	4	4	2.4	4.8	ns
prot1227	487	5	0	12	6	6	2	6	6	sig
prot1228	881	5	2	3	3	0	0	1.5	3	ns
prot1229	2284	0	1	6	2	2	3	8	4	ns
prot1230	852	2	1	3.6	4.8	1	2	1.2	3.6	ns
prot1231	341	5	3	12	6	1	2	12	6	ns
prot1232	182	2	7	10.5	4.5	5	5	7.5	12	ns
prot1233	327	7	6	4	22	4	8	6	10	ns
prot1234	219	2	4	8.4	7.2	6	3	8.4	3.6	ns
prot1235	406	4	7	12	12	4	2	12	18	ns
prot1236	332	0	2	0	6	2	1	3	1.5	ns
prot1237	365	4	3	4	4	1	5	14	2	ns
prot1238	308	7	3	4.8	6	4	2	4.8	2.4	ns
prot1239	232	3	6	9	0	1	2	9	9	ns
prot1240	2067	0	3	7.5	3	3	1	1.5	4.5	ns
prot1241	865	5	0	6	10	1	2	2	6	ns
prot1242	682	1	1	0	3.6	1	1	0	2.4	ns
prot1243	573	2	3	6	6	1	2	9	6	ns
prot1244	454	1	1	3	1.5	3	0	6	3	ns
prot1245	611	13	8	28	10	11	12	20	16	ns
prot1246	133	6	1	8.4	7.2	8	4	7.2	3.6	ns
prot1247	221	7	5	21	30	8	5	33	30	ns
prot1248	153	7	7	12	12	7	3	6	9	ns
prot1249	363	3	4	14	6	3	5	8	2	ns
prot1250	435	9	7	9.6	10.8	6	5	9.6	3.6	ns
prot1251	366	4	1	15	12	3	7	15	15	ns
prot1252	170	3	3	6	4.5	4	4	7.5	3	ns
prot1253	267	1	1	6	2	1	0	6	10	ns
prot1254	463	6	1	7.2	6	5	3	7.2	0	ns
prot1255	542	0	4	3	3	3	3	0	3	ns
prot1256	448	2	2	4.5	4.5	6	6	7.5	6	ns
prot1257	177	7	5	0	6	4	7	10	8	sig
prot1258	365	1	4	1.2	3.6	1	2	1.2	6	sig
prot1259	746	3	6	12	0	9	12	27	27	sig
prot1260	458	3	4	10.5	3	15	21	22.5	9	sig
prot1261	147	3	5	6	8	5	3	4	4	ns
prot1262	266	1	2	3.6	1.2	2	8	9.6	4.8	sig
prot1263	340	5	3	9	6	3	3	6	18	ns
prot1264	398	6	6	3	9	1	4	9	1.5	ns
prot1265	403	4	4	0	6	3	3	14	0	ns
prot1266	302	1	1	0	2.4	6	4	2.4	3.6	ns
prot1267	465	2	3	9	21	3	3	0	0	ns
prot1268	487	2	1	1.5	6	1	1	1.5	3	ns
prot1269	568	5	0	10	4	1	4	4	8	ns
prot1270	370	0	3	2.4	1.2	5	2	3.6	3.6	ns
prot1271	435	1	1	0	9	2	2	3	6	ns
prot1272	382	4	4	0	3	3	0	0	4.5	ns
prot1273	400	3	4	6	4	5	2	8	8	sig
prot1274	1317	1	2	6	2.4	1	0	0	2.4	ns
prot1275	1827	1	1	6	3	3	3	9	18	sig
prot1276	227	5	4	9	16.5	8	10	7.5	15	sig
prot1277	126	4	8	8	8	4	5	4	6	ns
prot1278	199	6	4	3.6	3.6	8	4	4.8	4.8	sig
prot1279	186	4	4	18	3	2	5	24	24	sig
prot1280	397	5	4	6	7.5	9	30	9	9	sig
prot1281	191	5	4	2	12	5	3	8	6	ns
prot1282	181	2	5	3.6	4.8	7	5	3.6	4.8	ns
prot1283	332	6	4	21	18	3	13	9	12	ns
prot1284	207	3	3	9	3	1	5	3	1.5	ns
prot1285	433	2	2	10	16	5	0	8	2	ns
prot1286	220	7	2	7.2	13.2	16	10	7.2	12	sig
prot1287	174	5	5	21	12	8	4	15	24	ns
prot1288	398	1	5	4.5	7.5	8	6	3	12	sig
prot1289	250	5	5	6	6	4	2	12	10	ns
prot1290	254	3	2	2.4	2.4	4	3	3.6	1.2	ns
prot1291	278	0	10	15	9	4	5	9	9	ns
prot1292	195	3	4	9	10.5	5	9	7.5	3	sig
prot1293	493	1	4	2	8	1	4	6	0	ns
prot1294	395	1	2	3.6	1.2	4	5	1.2	1.2	sig
prot1295	346	3	2	0	9	2	4	9	9	ns
prot1296	386	3	1	6	1.5	2	4	4.5	6	ns
prot1297	323	1	1	10	4	6	12	24	12	sig
prot1298	221	5	2	4.8	2.4	2	12	2.4	7.2	sig
prot1299	330	1	2	9	12	1	3	9	12	ns
prot1300	913	2	3	1.5	7.5	1	2	7.5	7.5	ns
prot1301	216	3	2	8	12	5	5	6	10	ns
prot1302	176	3	1	1.2	4.8	3	3	3.6	3.6	ns
prot1303	396	3	2	6	15	4	2	6	6	ns
prot1304	144	4	3	7.5	9	3	0	1.5	6	ns
prot1305	340	5	5	6	6	5	3	12	0	ns
prot1306	177	2	2	2.4	3.6	2	4	3.6	2.4	ns
prot1307	491	1	6	9	3	1	2	3	12	ns
prot1308	289	1	1	6	6	3	4	4.5	3	ns
prot1309	925	4	3	0	2	1	4	6	8	ns
prot1310	266	1	1	2.4	1.2	2	4	8.4	2.4	sig
prot1311	584	3	4	3	6	0	0	9	12	ns
prot1312	316	4	4	1.5	7.5	0	2	1.5	0	ns
prot1313	365	2	3	6	4	3	4	10	4	ns
prot1314	282	3	4	1.2	4.8	5	2	1.2	1.2	sig
prot1315	465	2	2	9	6	6	3	6	9	ns
prot1316	577	0	3	3	1.5	2	0	3	4.5	ns
prot1317	274	2	3	4	8	5	1	0	0	ns
prot1318	517	1	2	2.4	2.4	2	0	1.2	2.4	ns
prot1319	782	1	2	6	9	2	1	3	3	ns
prot1320	567	3	1	1.5	1.5	3	3	3	3	sig
prot1321	356	0	0	0	2	1	1	0	0	ns
prot1322	229	0	1	3.6	2.4	0	0	1.2	1.2	ns
prot1323	388	1	0	9	12	1	3	0	0	ns
prot1324	109	8	3	13.5	9	3	5	10.5	9	ns
prot1325	167	4	2	2	12	4	1	12	6	ns
prot1326	192	5	6	6	4.8	6	7	3.6	1.2	ns
prot1327	174	4	2	9	3	6	10	12	12	sig
prot1328	144	3	6	3	6	2	5	15	9	ns
prot1329	139	5	5	6	6	2	2	22	8	sig
prot1330	160	4	3	3.6	6	3	1	1.2	4.8	ns
prot1331	220	0	4	9	18	6	3	15	15	ns
prot1332	248	6	5	6	6	8	4	9	6	sig
prot1333	254	3	4	6	8	2	8	28	16	sig
prot1334	213	4	2	1.2	3.6	3	4	3.6	4.8	ns
prot1335	81	3	2	6	9	3	6	27	36	sig
prot1336	318	2	5	3	7.5	3	4	3	9	ns
prot1337	247	6	7	16	10	4	1	6	4	ns
prot1338	381	1	3	4.8	1.2	4	1	1.2	1.2	ns
prot1339	159	0	4	3	12	4	4	6	15	ns
prot1340	205	3	1	3	4.5	5	7	3	4.5	ns
prot1341	244	1	6	6	2	2	6	4	6	ns
prot1342	160	3	1	0	3.6	3	1	1.2	1.2	ns
prot1343	288	4	1	12	9	3	2	0	18	ns
prot1344	383	5	0	4.5	3	6	2	9	9	sig
prot1345	206	1	3	2	6	4	2	2	4	ns
prot1346	703	1	1	2.4	2.4	18	3	10.8	3.6	sig
prot1347	238	2	3	6	0	12	3	36	36	sig
prot1348	366	4	1	3	4.5	4	3	12	4.5	sig
prot1349	430	3	2	6	4	4	2	2	12	ns
prot1350	637	2	2	6	3.6	4	2	8.4	6	sig
prot1351	141	2	1	6	12	2	3	18	3	ns
prot1352	140	1	4	3	4.5	2	6	4.5	3	ns
prot1353	431	3	3	4	8	4	3	4	2	ns
prot1354	969	3	5	2.4	1.2	4	4	2.4	6	sig
prot1355	247	2	0	9	6	3	3	36	9	sig
prot1356	1101	2	3	3	9	4	1	1.5	4.5	ns
prot1357	178	0	4	0	2	1	2	0	0	ns
prot1358	178	2	3	4.8	1.2	4	2	7.2	1.2	sig
prot1359	297	2	3	3	6	2	2	3	9	ns
prot1360	238	2	1	1.5	7.5	3	2	0	3	ns
prot1361	226	0	1	0	4	0	2	2	4	ns
prot1362	486	1	2	4.8	1.2	2	5	1.2	6	ns
prot1363	758	2	2	0	0	3	2	3	12	ns
prot1364	305	3	2	1.5	1.5	1	1	7.5	6	sig
prot1365	526	0	4	0	0	2	1	8	2	ns
prot1366	375	4	2	0	3.6	4	3	2.4	1.2	ns
prot1367	651	3	3	3	9	3	1	3	6	ns
prot1368	5934	4	1	1.5	1.5	1	3	1.5	1.5	ns
prot1369	421	0	3	2	4	7	1	0	0	ns
prot1370	142	0	4	2.4	0	3	2	3.6	4.8	ns
prot1371	1145	3	2	6	6	3	3	6	9	sig
prot1372	238	1	1	1.5	1.5	2	3	3	6	ns
prot1373	391	2	0	4	2	1	2	4	0	ns
prot1374	618	1	0	2.4	0	2	1	1.2	2.4	ns
prot1375	93	7	5	12	18	21	9	48	9	sig
prot1376	130	2	5	10.5	9	5	3	10.5	13.5	ns
prot1377	83	5	5	14	10	9	7	40	10	sig
prot1378	361	3	9	3.6	3.6	2	6	3.6	3.6	ns
prot1379	193	7	6	12	12	18	9	18	9	sig
prot1380	393	5	6	9	1.5	3	5	4.5	4.5	ns
prot1381	232	2	6	18	12	6	2	12	8	ns
prot1382	201	7	5	6	4.8	5	9	4.8	1.2	ns
prot1383	105	6	2	12	6	4	5	6	15	ns
prot1384	173	7	2	7.5	3	3	3	6	6	ns
prot1385	182	3	6	2	2	1	3	6	8	ns
prot1386	199	2	3	1.2	3.6	1	2	4.8	3.6	ns
prot1387	191	3	7	12	0	4	2	6	6	ns
prot1388	274	5	5	4.5	7.5	1	2	7.5	1.5	ns
prot1389	135	3	3	0	4	2	2	6	0	ns
prot1390	169	2	4	3.6	8.4	5	2	2.4	2.4	ns
prot1391	688	2	7	6	12	4	2	6	9	sig
prot1392	152	3	1	7.5	4.5	6	1	1.5	3	ns
prot1393	528	7	4	4	4	4	4	12	2	ns
prot1394	157	8	1	4.8	3.6	2	3	4.8	3.6	ns
prot1395	126	2	3	0	12	4	2	24	9	sig
prot1396	80	5	2	6	9	4	6	7.5	3	ns
prot1397	122	0	3	10	10	0	7	4	6	ns
prot1398	232	3	2	1.2	4.8	4	2	1.2	2.4	ns
prot1399	171	1	2	6	12	2	0	3	15	ns
prot1400	70	0	3	6	3	2	3	9	0	ns
prot1401	130	2	4	2	2	5	2	6	0	ns
prot1402	103	2	3	2.4	2.4	4	2	2.4	4.8	ns
prot1403	547	1	2	9	15	8	2	12	18	sig
prot1404	250	1	2	3	0	1	0	6	0	ns
prot1405	497	4	2	6	4	1	3	8	0	ns
prot1406	312	1	1	1.2	1.2	2	0	1.2	1.2	ns
prot1407	152	3	5	0	3	0	1	6	3	ns
prot1408	535	0	3	10.5	4.5	5	5	3	4.5	ns
prot1409	87	1	3	4	0	1	1	0	4	ns
prot1410	232	2	5	1.2	1.2	2	0	0	2.4	ns
prot1411	232	1	0	0	6	3	3	0	0	ns
prot1412	843	5	3	4.5	3	1	1	3	3	ns
prot1413	555	1	1	4	2	1	2	2	2	sig
prot1414	173	6	2	0	0	2	1	0	1.2	ns
prot1415	194	2	2	15	6	0	1	3	9	ns
prot1416	180	1	2	3	6	1	3	4.5	4.5	ns
prot1417	199	1	0	4	8	1	1	0	8	ns
prot1418	287	0	3	0	0	4	3	1.2	2.4	ns
prot1419	999	2	3	3	3	1	1	6	15	ns
prot1420	220	2	2	1.5	7.5	1	1	3	1.5	sig
prot1421	648	0	0	4	2	3	2	2	4	ns
prot1422	164	3	3	3.6	3.6	1	0	0	2.4	ns
prot1423	181	1	2	9	0	0	1	6	9	ns
prot1424	285	10	4	4.5	12	21	30	22.5	27	sig
prot1425	172	5	7	4	8	2	3	8	10	ns
prot1426	103	8	0	3.6	4.8	5	5	4.8	7.2	ns
prot1427	430	2	2	6	3	4	4	9	15	ns
prot1428	130	7	5	10.5	9	10	3	7.5	3	ns
prot1429	123	4	3	12	6	3	4	10	2	ns
prot1430	304	3	3	1.2	4.8	2	7	2.4	3.6	ns
prot1431	164	4	4	15	3	1	2	15	15	sig
prot1432	75	2	3	0	3	2	5	1.5	3	ns
prot1433	173	3	3	4	14	3	0	4	8	ns
prot1434	176	0	3	6	4.8	3	3	2.4	4.8	ns
prot1435	191	5	3	24	27	3	4	9	3	ns
prot1436	138	5	3	4.5	3	4	5	1.5	6	ns
prot1437	148	2	5	4	8	4	4	12	2	sig
prot1438	101	3	3	4.8	3.6	5	4	10.8	6	sig
prot1439	157	2	3	9	6	3	2	21	12	ns
prot1440	488	4	4	7.5	3	2	5	7.5	3	ns
prot1441	133	1	3	6	8	4	1	6	8	ns
prot1442	229	1	2	2.4	4.8	3	1	4.8	2.4	ns
prot1443	89	0	3	3	3	3	5	12	12	ns
prot1444	317	2	6	1.5	1.5	2	1	4.5	1.5	ns
prot1445	88	8	3	2	8	2	2	6	6	ns
prot1446	180	2	3	3.6	2.4	3	1	1.2	2.4	ns
prot1447	207	3	1	18	9	5	1	6	9	ns
prot1448	235	2	1	3	1.5	3	3	1.5	0	ns
prot1449	86	6	0	4	4	4	4	4	4	sig
prot1450	115	1	6	4.8	4.8	9	12	3.6	3.6	sig
prot1451	127	2	4	3	3	2	2	6	3	ns
prot1452	229	3	4	9	0	3	1	4.5	6	ns
prot1453	247	2	4	10	0	8	4	8	8	sig
prot1454	573	2	2	3.6	0	3	2	3.6	0	ns
prot1455	176	3	3	3	3	4	3	0	6	ns
prot1456	169	4	1	1.5	1.5	4	0	4.5	1.5	ns
prot1457	81	3	1	6	8	2	1	2	12	ns
prot1458	89	0	0	0	2.4	2	0	2.4	0	ns
prot1459	178	1	2	6	3	2	0	6	3	ns
prot1460	151	3	1	3	0	3	3	3	4.5	sig
prot1461	146	2	0	14	0	2	2	4	10	ns
prot1462	217	2	3	3.6	1.2	2	2	2.4	2.4	sig
prot1463	159	7	1	3	6	4	3	6	6	ns
prot1464	237	1	1	0	3	3	4	0	4.5	ns
prot1465	587	1	0	6	2	5	3	0	4	ns
prot1466	128	1	0	1.2	3.6	1	2	7.2	2.4	ns
prot1467	425	3	1	0	9	2	2	6	0	ns
prot1468	256	0	1	0	1.5	4	4	10.5	10.5	sig
prot1469	136	3	4	4	2	0	1	2	6	ns
prot1470	76	3	2	0	0	2	2	2.4	7.2	ns
prot1471	175	3	2	6	3	2	2	6	3	ns
prot1472	231	1	0	0	3	2	7	7.5	6	sig
prot1473	337	2	1	2	0	2	3	4	4	ns
prot1474	239	2	3	1.2	3.6	1	0	2.4	1.2	ns
prot1475	456	2	0	9	3	1	0	3	0	ns
prot1476	126	1	1	0	3	2	1	0	0	ns
prot1477	488	0	2	0	4	1	0	2	6	ns
prot1478	127	0	1	0	1.2	0	2	0	1.2	ns
prot1479	191	2	4	9	9	3	3	12	9	ns
prot1480	114	1	9	3	12	11	7	21	7.5	sig
prot1481	62	5	1	4	10	2	3	6	6	ns
prot1482	350	3	9	8.4	3.6	1	6	7.2	3.6	ns
prot1483	108	6	1	3	12	6	10	60	6	sig
prot1484	321	3	1	7.5	3	1	4	3	4.5	ns
prot1485	308	5	4	10	0	3	9	6	24	sig
prot1486	59	1	3	1.2	2.4	4	2	4.8	3.6	ns
prot1487	218	5	7	9	6	3	1	3	0	ns
prot1488	106	2	2	1.5	4.5	1	1	4.5	4.5	ns
prot1489	154	2	0	4	6	1	6	4	4	ns
prot1490	166	3	2	1.2	1.2	4	4	2.4	4.8	sig
prot1491	515	0	5	3	3	0	3	9	3	ns
prot1492	183	2	2	1.5	4.5	2	4	6	3	sig
prot1493	162	2	0	10	2	7	5	14	4	sig
prot1494	140	2	2	1.2	0	4	2	2.4	1.2	ns
prot1495	169	1	4	3	3	2	1	9	6	ns
prot1496	242	2	1	0	4.5	2	0	1.5	1.5	ns
prot1497	292	4	1	10	4	3	4	0	0	ns
prot1498	197	3	3	7.2	1.2	4	2	1.2	2.4	ns
prot1499	856	0	1	6	6	6	9	9	27	sig
prot1500	127	4	3	4.5	0	2	2	3	4.5	ns
prot1501	72	2	1	2	4	6	1	2	2	ns
prot1502	148	0	3	1.2	1.2	1	2	3.6	0	ns
prot1503	53	3	2	3	3	6	6	18	9	sig
prot1504	98	1	2	4.5	1.5	1	0	6	1.5	ns
prot1505	405	0	1	2	0	1	0	8	0	ns
prot1506	104	1	0	2.4	2.4	4	1	3.6	1.2	ns
prot1507	176	3	2	3	9	2	2	0	6	ns
prot1508	125	1	3	3	4.5	4	0	3	0	ns
prot1509	160	0	5	4	8	3	2	8	10	ns
prot1510	316	1	0	2.4	1.2	1	2	1.2	0	ns
prot1511	978	2	1	0	3	4	4	6	6	sig
prot1512	234	0	0	4.5	0	2	0	1.5	1.5	ns
prot1513	431	1	0	2	0	3	0	6	4	ns
prot1514	2591	3	7	0	4.8	2	2	2.4	4.8	sig
prot1515	712	5	3	15	15	3	3	3	15	ns
prot1516	1852	1	5	7.5	10.5	7	2	12	9	sig
prot1517	2086	3	5	12	2	3	7	6	12	ns
prot1518	1064	1	5	2.4	3.6	15	6	18	7.2	sig
prot1519	609	7	7	24	21	9	5	27	6	ns
prot1520	645	3	4	9	3	2	3	4.5	0	ns
prot1521	969	4	1	6	2	1	2	8	0	ns
prot1522	857	2	1	0	1.2	1	0	1.2	1.2	ns
prot1523	488	3	0	3	3	0	5	6	6	ns
prot1524	2821	3	3	1.5	1.5	2	2	0	4.5	ns
prot1525	512	7	2	10	4	4	8	12	4	sig
prot1526	876	6	2	4.8	4.8	2	3	4.8	4.8	ns
prot1527	543	6	5	9	15	1	5	3	0	ns
prot1528	809	3	3	7.5	4.5	8	2	3	3	sig
prot1529	1674	2	0	4	10	4	5	4	10	sig
prot1530	1191	2	0	0	1.2	4	4	2.4	2.4	sig
prot1531	208	4	1	3	0	0	8	3	6	ns
prot1532	437	2	3	6	3	1	3	4.5	4.5	ns
prot1533	510	0	4	14	0	0	3	2	2	ns
prot1534	695	2	3	3.6	4.8	1	6	1.2	1.2	ns
prot1535	227	1	2	6	12	1	2	6	9	ns
prot1536	700	3	3	3	3	2	0	10.5	1.5	ns
prot1537	218	2	2	2	6	0	2	0	6	ns
prot1538	423	4	2	2.4	4.8	3	5	4.8	2.4	ns
prot1539	873	3	3	15	0	3	3	6	12	ns
prot1540	1426	2	0	6	6	3	12	4.5	18	sig
prot1541	520	0	0	4	2	1	0	2	0	ns
prot1542	290	10	8	9.6	14.4	11	13	9.6	12	ns
prot1543	296	4	5	9	6	4	1	9	15	ns
prot1544	309	7	3	4.5	1.5	3	3	1.5	7.5	ns
prot1545	502	3	6	8	2	1	2	8	10	ns
prot1546	204	2	2	0	0	3	2	0	0	ns
prot1547	437	3	4	9	9	5	3	6	12	ns
prot1548	314	3	4	1.5	4.5	2	4	3	4.5	ns
prot1549	402	2	3	12	0	3	2	2	8	ns
prot1550	188	5	1	6	0	0	2	2.4	4.8	ns
prot1551	434	3	2	9	3	1	1	6	0	ns
prot1552	325	1	1	3	0	2	0	1.5	1.5	ns
prot1553	607	1	1	4	6	0	1	4	4	ns
prot1554	739	2	1	2.4	1.2	6	9	7.2	14.4	sig
prot1555	235	0	1	0	0	2	2	3	3	ns
prot1556	982	1	2	9	6	2	0	4.5	1.5	ns
prot1557	392	4	4	2	8	1	1	2	6	ns
prot1558	543	1	1	0	1.2	4	0	0	4.8	ns
prot1559	462	1	0	9	0	3	1	0	0	ns
prot1560	348	2	2	4.5	3	2	1	1.5	1.5	ns
prot1561	463	1	1	2	0	0	0	4	2	ns
prot1562	173	1	5	3.6	4.8	2	4	3.6	2.4	ns
prot1563	274	2	2	6	12	2	2	6	6	ns
prot1564	251	1	1	13.5	1.5	12	18	36	27	sig
prot1565	231	4	2	10	6	2	1	6	8	ns
prot1566	394	7	1	2.4	3.6	2	6	2.4	7.2	sig
prot1567	240	4	4	0	12	2	4	15	6	ns
prot1568	441	5	1	7.5	7.5	0	2	6	4.5	ns
prot1569	200	5	3	4	8	4	3	0	0	ns
prot1570	371	1	1	2.4	4.8	6	2	3.6	1.2	ns
prot1571	313	4	2	3	3	4	3	3	6	ns
prot1572	730	2	1	3	0	2	4	4.5	6	ns
prot1573	329	2	2	2	2	4	4	4	6	sig
prot1574	627	4	3	1.2	0	1	3	2.4	3.6	ns
prot1575	250	2	3	3	0	5	0	6	0	ns
prot1576	144	3	3	4.5	1.5	1	3	3	4.5	ns
prot1577	472	1	3	4	2	3	2	0	4	ns
prot1578	421	1	0	1.2	2.4	2	2	4.8	3.6	ns
prot1579	250	1	0	6	12	4	1	3	21	sig
prot1580	266	0	2	3	0	0	2	6	1.5	ns
prot1581	861	2	4	4	2	2	2	2	2	ns
prot1582	1312	3	3	1.2	2.4	1	2	2.4	1.2	ns
prot1583	493	1	2	6	6	2	5	6	12	sig
prot1584	1082	1	0	3	3	0	1	4.5	3	ns
prot1585	648	1	0	2	2	2	2	6	4	ns
prot1586	276	3	1	1.2	3.6	0	1	1.2	1.2	ns
prot1587	518	0	1	6	0	3	0	0	6	ns
prot1588	640	0	3	3	3	1	3	4.5	4.5	ns
prot1589	722	3	3	8	8	1	3	4	6	ns
prot1590	147	1	5	4.8	2.4	1	3	3.6	3.6	ns
prot1591	193	6	0	3	12	6	3	3	9	ns
prot1592	194	3	0	1.5	1.5	4	2	3	9	sig
prot1593	365	2	0	4	0	15	12	18	18	sig
prot1594	290	1	2	2.4	3.6	1	3	4.8	2.4	ns
prot1595	636	3	3	3	9	1	2	12	6	ns
prot1596	1160	2	3	0	4.5	1	3	1.5	0	ns
prot1597	641	0	4	8	4	2	1	2	4	ns
prot1598	175	1	1	4.8	2.4	2	1	2.4	2.4	ns
prot1599	318	1	0	0	12	2	4	9	18	sig
prot1600	424	3	0	1.5	0	5	2	3	6	sig
prot1601	348	1	2	10	6	0	4	4	6	ns
prot1602	227	0	2	0	1.2	0	3	1.2	0	ns
prot1603	427	2	5	3	3	2	0	6	12	ns
prot1604	268	1	2	4.5	0	1	1	1.5	1.5	ns
prot1605	357	3	2	4	2	3	2	4	2	ns
prot1606	174	2	2	2.4	0	2	2	2.4	1.2	ns
prot1607	233	1	2	15	3	3	0	3	6	ns
prot1608	217	3	1	0	3	1	1	4.5	1.5	ns
prot1609	980	1	3	0	2	4	6	4	12	sig
prot1610	263	3	1	2.4	4.8	1	0	0	2.4	ns
prot1611	169	1	2	0	0	0	0	6	3	ns
prot1612	178	2	4	1.5	1.5	2	2	0	0	ns
prot1613	355	0	2	0	2	0	2	6	2	ns
prot1614	604	2	1	2.4	0	1	1	0	3.6	ns
prot1615	149	1	0	3	6	0	1	3	0	ns
prot1616	594	0	0	0	0	0	0	1.5	1.5	ns
prot1617	257	1	1	4	0	2	3	0	2	ns
prot1618	421	0	0	0	1.2	1	3	1.2	2.4	ns
prot1619	712	0	2	0	0	1	0	6	0	ns
prot1620	423	0	1	1.5	0	0	1	0	1.5	ns
prot1621	488	3	1	0	4	2	0	4	0	ns
prot1622	1872	1	3	0	1.2	0	1	2.4	0	ns
prot1623	153	5	9	12	3	3	6	12	12	ns
prot1624	275	0	3	6	3	6	7	6	6	sig
prot1625	463	2	5	14	8	0	6	2	8	ns
prot1626	103	3	3	3.6	3.6	6	4	6	3.6	ns
prot1627	287	5	5	15	6	2	6	15	9	ns
prot1628	282	4	4	0	0	0	3	4.5	3	ns
prot1629	200	3	2	2	2	4	4	0	2	ns
prot1630	149	3	6	2.4	1.2	2	4	3.6	3.6	ns
prot1631	149	7	1	6	12	2	2	6	3	ns
prot1632	132	2	0	4.5	4.5	4	2	3	3	sig
prot1633	118	1	1	18	6	5	1	4	2	ns
prot1634	191	2	2	4.8	3.6	8	9	3.6	1.2	ns
prot1635	189	1	1	9	3	2	3	9	6	ns
prot1636	273	2	1	0	4.5	2	0	6	0	ns
prot1637	327	4	3	4	4	4	2	16	12	sig
prot1638	148	2	2	2.4	4.8	3	2	2.4	0	ns
prot1639	206	1	7	0	3	2	1	6	6	ns
prot1640	108	3	3	3	1.5	8	8	3	3	sig
prot1641	267	0	4	4	8	3	3	18	30	sig
prot1642	204	1	0	3.6	1.2	0	2	3.6	3.6	ns
prot1643	223	1	0	9	3	1	1	3	0	ns
prot1644	298	4	2	3	1.5	3	3	6	3	ns
prot1645	194	3	2	4	8	4	3	6	8	sig
prot1646	77	1	1	2.4	3.6	3	1	1.2	0	ns
prot1647	166	2	1	3	6	3	2	0	3	ns
prot1648	418	1	3	6	3	0	1	3	6	ns
prot1649	418	1	3	2	4	3	9	6	6	sig
prot1650	127	3	0	2.4	2.4	3	4	4.8	3.6	ns
prot1651	279	1	0	0	0	0	2	0	3	ns
prot1652	181	5	5	7.5	3	2	1	4.5	4.5	ns
prot1653	129	2	1	6	4	1	1	4	2	ns
prot1654	161	1	5	1.2	3.6	2	2	3.6	3.6	ns
prot1655	126	3	2	6	3	2	4	6	6	sig
prot1656	326	2	1	4.5	4.5	4	0	1.5	0	ns
prot1657	207	1	3	4	2	0	1	4	0	ns
prot1658	191	5	0	1.2	1.2	1	1	1.2	1.2	ns
prot1659	238	0	0	6	3	1	2	3	9	ns
prot1660	210	1	1	1.5	0	1	2	0	3	ns
prot1661	331	0	1	4	4	4	1	4	2	ns
prot1662	574	1	1	0	1.2	3	2	1.2	3.6	ns
prot1663	455	2	1	15	3	4	8	3	6	ns
prot1664	553	1	1	1.5	1.5	1	2	3	4.5	ns
prot1665	522	0	0	4	0	1	3	6	4	ns
prot1666	325	2	0	4.8	0	4	6	2.4	4.8	sig
prot1667	208	2	3	6	6	1	2	6	0	ns
prot1668	232	3	2	1.5	6	1	0	0	1.5	ns
prot1669	219	1	1	2	6	2	4	2	2	sig
prot1670	409	0	0	0	1.2	3	1	1.2	1.2	ns
prot1671	233	1	3	12	9	0	1	0	0	ns
prot1672	772	3	2	0	3	1	1	0	6	ns
prot1673	360	4	3	6	10	4	3	4	2	ns
prot1674	439	2	1	2.4	0	1	1	0	0	ns
prot1675	442	2	0	0	3	2	1	3	9	ns
prot1676	138	0	1	0	1.5	1	2	1.5	1.5	ns
prot1677	106	0	1	4	4	2	2	0	4	ns
prot1678	370	1	3	1.2	0	1	0	2.4	0	ns
prot1679	629	0	2	3	3	2	2	0	3	ns
prot1680	187	1	3	0	1.5	2	0	3	4.5	ns
prot1681	596	1	3	0	4	2	0	2	2	ns
prot1682	255	1	1	3.6	1.2	1	2	1.2	0	ns
prot1683	92	3	5	9	30	7	4	15	30	ns
prot1684	171	1	2	7.5	4.5	4	2	6	3	ns
prot1685	165	4	3	2	12	4	3	10	6	ns
prot1686	148	4	3	2.4	4.8	3	3	7.2	9.6	ns
prot1687	229	0	2	9	0	2	2	12	6	ns
prot1688	123	0	1	4.5	1.5	3	2	9	3	ns
prot1689	77	2	1	4	6	2	3	6	4	ns
prot1690	465	3	3	1.2	4.8	4	1	1.2	2.4	ns
prot1691	279	1	2	3	3	2	1	0	6	ns
prot1692	278	2	3	4.5	3	3	3	9	3	sig
prot1693	119	3	2	4	8	3	2	4	10	ns
prot1694	148	2	3	3.6	0	3	3	2.4	2.4	ns
prot1695	72	3	0	9	0	2	1	12	12	ns
prot1696	353	3	3	1.5	1.5	4	1	1.5	6	ns
prot1697	196	1	3	2	0	2	2	4	12	sig
prot1698	174	0	1	1.2	4.8	0	2	2.4	1.2	ns
prot1699	126	3	1	9	9	4	3	6	9	sig
prot1700	235	3	3	1.5	1.5	2	2	6	1.5	ns
prot1701	235	2	1	6	0	1	2	2	2	ns
prot1702	110	3	0	1.2	3.6	2	0	2.4	4.8	ns
prot1703	188	3	1	6	9	2	5	6	3	ns
prot1704	225	4	0	1.5	1.5	1	0	4.5	0	ns
prot1705	138	1	2	4	6	2	0	6	4	ns
prot1706	174	4	0	2.4	4.8	1	4	2.4	3.6	ns
prot1707	672	2	3	3	3	3	3	3	3	ns
prot1708	84	5	1	3	3	8	2	3	3	sig
prot1709	107	1	3	2	6	1	0	2	0	ns
prot1710	146	1	4	0	4.8	1	2	2.4	0	ns
prot1711	183	5	2	0	3	2	4	15	6	sig
prot1712	555	0	1	0	0	2	0	4.5	3	ns
prot1713	467	1	2	4	0	0	0	2	0	ns
prot1714	265	2	0	0	0	0	2	1.2	2.4	ns
prot1715	598	0	2	0	3	1	2	0	0	ns
prot1716	317	1	6	3	0	2	6	0	1.5	ns
prot1717	196	0	1	2	0	1	1	2	2	ns
prot1718	267	2	2	2.4	4.8	0	3	0	0	ns
prot1719	612	0	2	0	0	4	1	3	3	ns
prot1720	62	2	1	3	3	1	2	3	0	ns
prot1721	77	1	1	6	4	2	1	2	4	ns
prot1722	68	1	0	2.4	2.4	2	2	2.4	2.4	sig
prot1723	632	1	4	0	3	2	3	9	3	ns
prot1724	230	0	1	3	1.5	1	1	1.5	3	ns
prot1725	133	1	0	0	2	1	0	2	6	ns
prot1726	334	2	4	2.4	1.2	1	0	2.4	0	ns
prot1727	311	0	2	3	18	1	0	3	6	ns
prot1728	563	2	3	0	3	2	3	0	3	ns
prot1729	327	1	0	8	4	3	0	0	0	ns
prot1730	144	3	5	3.6	2.4	3	4	1.2	2.4	ns
prot1731	668	1	2	3	0	4	2	0	3	ns
prot1732	85	1	1	0	4.5	0	2	0	1.5	ns
prot1733	102	2	2	0	8	2	0	0	2	ns
prot1734	508	4	2	1.2	1.2	2	1	1.2	2.4	sig
prot1735	226	2	4	12	3	2	3	6	3	ns
prot1736	676	1	0	6	1.5	1	0	1.5	0	ns
prot1737	539	0	0	4	0	1	2	0	4	ns
prot1738	295	0	0	1.2	1.2	0	1	2.4	0	ns
prot1739	224	0	1	3	0	4	1	15	9	ns
prot1740	2292	0	1	3	3	1	0	3	1.5	ns
prot1741	170	3	9	10	12	2	3	6	2	ns
prot1742	134	2	3	2.4	2.4	2	3	9.6	3.6	sig
prot1743	255	1	2	6	6	2	1	3	3	ns
prot1744	304	7	3	3	3	1	2	4.5	6	ns
prot1745	237	2	3	6	4	4	1	6	0	ns
prot1746	105	0	1	2.4	2.4	2	2	1.2	1.2	ns
prot1747	69	1	3	3	3	0	2	12	3	ns
prot1748	247	4	2	1.5	3	0	5	3	1.5	ns
prot1749	99	1	3	4	10	3	2	8	6	ns
prot1750	116	0	3	1.2	0	7	2	1.2	3.6	ns
prot1751	152	2	2	6	12	0	1	6	9	ns
prot1752	225	2	3	3	4.5	5	2	1.5	1.5	ns
prot1753	147	1	1	4	6	3	1	2	0	ns
prot1754	125	1	3	0	3.6	0	0	1.2	1.2	ns
prot1755	90	1	2	0	0	1	2	6	6	ns
prot1756	237	2	1	0	1.5	4	3	1.5	6	ns
prot1757	66	1	4	0	4	2	3	4	4	ns
prot1758	264	4	1	3.6	4.8	0	1	2.4	3.6	ns
prot1759	137	1	3	3	12	7	2	3	9	ns
prot1760	511	1	1	3	3	1	2	0	9	ns
prot1761	141	0	0	6	0	4	2	8	4	sig
prot1762	280	1	5	3.6	2.4	4	3	2.4	4.8	sig
prot1763	302	1	1	3	0	3	6	27	9	sig
prot1764	74	0	1	3	0	2	0	0	0	ns
prot1765	171	2	0	2	4	1	1	4	6	ns
prot1766	95	1	1	1.2	1.2	3	2	0	2.4	ns
prot1767	367	1	2	6	3	3	0	9	9	ns
prot1768	144	1	2	7.5	3	1	2	0	1.5	ns
prot1769	664	2	0	4	4	2	1	4	2	ns
prot1770	179	0	4	1.2	0	1	0	1.2	1.2	ns
prot1771	114	2	0	3	0	0	0	6	6	ns
prot1772	161	0	2	0	0	1	0	4.5	3	ns
prot1773	205	2	2	0	8	0	0	10	2	ns
prot1774	305	2	1	2.4	1.2	0	0	2.4	2.4	ns
prot1775	416	1	6	0	3	1	1	3	0	ns
prot1776	397	0	2	0	0	2	0	1.5	3	ns
prot1777	224	2	0	4	6	1	1	4	2	ns
prot1778	314	2	1	1.2	1.2	0	2	0	2.4	ns
prot1779	174	2	5	6	3	0	2	0	0	ns
prot1780	416	2	0	4.5	0	3	1	1.5	0	ns
prot1781	131	0	0	4	6	0	0	0	2	ns
prot1782	107	2	3	0	1.2	2	1	3.6	1.2	ns
prot1783	163	0	1	0	3	1	1	3	0	ns
prot1784	564	1	3	1.5	1.5	1	2	1.5	1.5	ns
prot1785	208	2	0	0	0	2	0	2	0	ns
prot1786	135	1	2	2.4	0	6	3	3.6	3.6	sig
prot1787	3394	0	4	6	3	2	2	6	18	ns
prot1788	1957	0	4	3	1.5	0	3	3	0	ns
prot1789	1088	1	4	0	2	2	3	2	4	ns
prot1790	424	5	6	0	2.4	2	5	2.4	4.8	ns
prot1791	1035	5	3	6	3	1	3	0	9	ns
prot1792	926	0	2	1.5	0	2	4	3	7.5	sig
prot1793	1669	0	1	0	0	1	3	2	2	ns
prot1794	201	2	5	1.2	0	1	2	3.6	7.2	ns
prot1795	539	2	1	0	0	1	1	12	6	ns
prot1796	638	1	0	0	1.5	1	2	0	1.5	ns
prot1797	225	2	4	10	18	2	6	16	10	ns
prot1798	319	0	3	8.4	6	1	1	7.2	2.4	ns
prot1799	520	0	4	6	3	5	2	0	12	ns
prot1800	785	4	3	6	0	2	1	9	4.5	ns
prot1801	629	1	1	4	8	2	3	6	4	ns
prot1802	341	2	2	3.6	2.4	2	6	2.4	4.8	sig
prot1803	412	1	2	3	3	0	2	6	0	ns
prot1804	308	1	0	0	1.5	0	2	0	1.5	ns
prot1805	743	0	0	0	0	2	1	4	0	ns
prot1806	470	1	0	1.2	0	2	2	2.4	2.4	sig
prot1807	1140	1	0	3	3	0	0	6	0	ns
prot1808	1466	1	1	1.5	0	1	2	0	0	ns
prot1809	254	4	1	6	8	2	1	4	2	ns
prot1810	257	3	4	1.2	1.2	4	5	6	8.4	sig
prot1811	375	0	2	6	3	1	0	3	3	ns
prot1812	1882	3	2	4.5	3	2	2	1.5	1.5	ns
prot1813	1300	2	2	2	6	0	1	4	0	ns
prot1814	444	1	2	2.4	2.4	3	3	0	1.2	ns
prot1815	832	1	1	3	6	1	1	6	12	ns
prot1816	582	1	1	0	3	1	1	0	1.5	ns
prot1817	280	1	0	2	2	1	0	0	2	ns
prot1818	1244	1	1	1.2	2.4	3	0	3.6	2.4	ns
prot1819	276	1	2	9	3	1	1	0	3	ns
prot1820	623	1	0	3	6	2	2	1.5	1.5	ns
prot1821	450	1	2	0	0	2	1	2	4	ns
prot1822	247	4	2	0	0	1	1	6	2.4	ns
prot1823	387	0	2	6	6	2	2	9	6	sig
prot1824	662	0	1	1.5	6	3	3	4.5	0	ns
prot1825	743	2	2	8	2	2	2	6	4	sig
prot1826	874	0	0	0	1.2	3	9	3.6	7.2	sig
prot1827	1301	1	1	3	3	0	2	0	3	ns
prot1828	274	0	0	3	3	4	0	7.5	12	ns
prot1829	551	0	1	4	4	2	2	4	2	ns
prot1830	447	1	2	2.4	1.2	1	0	3.6	2.4	ns
prot1831	154	3	3	9	9	3	0	9	12	ns
prot1832	210	2	3	3	1.5	1	1	0	0	ns
prot1833	290	3	4	6	2	3	4	6	6	ns
prot1834	220	3	1	4.8	1.2	2	4	4.8	4.8	sig
prot1835	184	4	1	6	6	1	1	6	9	ns
prot1836	168	1	2	1.5	1.5	3	5	0	0	ns
prot1837	102	2	0	10	4	2	2	4	6	ns
prot1838	327	3	1	0	1.2	0	2	2.4	2.4	ns
prot1839	962	1	0	6	0	0	1	3	0	ns
prot1840	556	2	1	1.5	3	0	2	6	0	ns
prot1841	374	0	4	4	0	3	3	18	6	sig
prot1842	728	3	2	0	2.4	3	1	2.4	4.8	ns
prot1843	243	0	0	3	3	1	2	0	9	ns
prot1844	127	1	0	1.5	1.5	4	1	3	0	ns
prot1845	519	1	2	0	0	2	0	0	6	ns
prot1846	492	1	4	1.2	0	9	9	3.6	7.2	sig
prot1847	233	1	3	3	0	3	2	12	3	ns
prot1848	287	1	1	0	3	1	4	0	1.5	ns
prot1849	337	0	1	2	8	6	0	4	0	ns
prot1850	404	0	3	1.2	1.2	4	2	2.4	2.4	sig
prot1851	3175	0	1	9	0	1	1	0	3	ns
prot1852	243	0	0	0	1.5	1	1	4.5	0	ns
prot1853	275	1	0	0	0	1	2	8	8	sig
prot1854	648	2	5	3.6	4.8	4	4	3.6	3.6	ns
prot1855	172	2	3	6	9	6	3	9	36	sig
prot1856	283	3	4	1.5	3	2	2	0	7.5	ns
prot1857	159	2	0	2	2	2	5	14	4	sig
prot1858	372	0	0	2.4	1.2	2	1	2.4	2.4	ns
prot1859	174	3	2	9	12	2	2	12	6	sig
prot1860	182	2	2	4.5	3	1	2	0	0	ns
prot1861	251	2	1	8	6	2	0	2	0	ns
prot1862	1009	0	3	1.2	0	0	1	1.2	2.4	ns
prot1863	233	0	0	0	3	2	2	6	6	sig
prot1864	158	1	1	0	9	2	1	7.5	3	sig
prot1865	200	2	2	4	2	1	2	4	4	ns
prot1866	292	0	2	3.6	1.2	1	1	2.4	0	ns
prot1867	399	3	0	3	0	2	2	6	3	ns
prot1868	229	2	4	1.5	0	1	2	4.5	3	ns
prot1869	228	1	3	4	0	1	4	8	6	ns
prot1870	445	3	1	3.6	1.2	3	12	3.6	14.4	sig
prot1871	334	2	2	3	3	6	1	0	9	ns
prot1872	848	0	6	0	0	1	2	1.5	3	ns
prot1873	151	2	2	2	6	2	3	0	2	ns
prot1874	1410	1	2	1.2	4.8	0	0	3.6	1.2	ns
prot1875	164	0	1	0	0	2	2	0	6	ns
prot1876	114	2	2	1.5	1.5	1	2	1.5	4.5	ns
prot1877	262	0	2	0	2	3	2	4	8	sig
prot1878	174	1	1	2.4	2.4	1	3	1.2	4.8	ns
prot1879	987	1	1	0	9	1	3	3	3	ns
prot1880	170	1	1	3	0	1	3	4.5	0	ns
prot1881	399	2	2	2	0	6	3	6	18	sig
prot1882	504	2	0	2.4	3.6	1	0	3.6	1.2	ns
prot1883	359	3	0	6	0	3	1	9	3	ns
prot1884	85	1	3	0	1.5	2	5	1.5	0	ns
prot1885	186	0	2	6	8	2	4	4	4	ns
prot1886	231	3	0	0	3.6	1	1	1.2	2.4	ns
prot1887	161	1	0	0	0	1	1	0	3	ns
prot1888	296	0	2	3	0	2	1	1.5	0	ns
prot1889	362	0	3	10	6	1	1	0	2	ns
prot1890	492	2	1	0	1.2	3	3	3.6	3.6	sig
prot1891	240	0	1	6	3	4	2	6	6	sig
prot1892	587	1	1	1.5	4.5	2	4	3	9	sig
prot1893	523	0	1	2	4	2	2	2	2	ns
prot1894	979	1	0	0	2.4	0	0	2.4	0	ns
prot1895	2381	1	2	0	0	3	0	0	6	ns
prot1896	246	0	0	1.5	3	0	2	1.5	4.5	ns
prot1897	309	0	1	2	0	2	1	4	0	ns
prot1898	214	0	2	1.2	2.4	0	1	0	1.2	ns
prot1899	659	1	3	3	6	2	2	12	0	ns
prot1900	185	1	2	0	3	2	2	3	3	sig
prot1901	201	1	1	0	6	1	0	0	4	ns
prot1902	464	0	1	3.6	0	1	0	1.2	1.2	ns
prot1903	298	1	0	6	3	2	2	12	12	sig
prot1904	502	1	0	1.5	0	1	0	0	1.5	ns
prot1905	295	1	0	0	0	0	1	0	2	ns
prot1906	1921	0	1	0	0	0	1	0	1.2	ns
prot1907	900	0	0	6	6	0	0	0	0	ns
prot1908	1567	0	0	0	0	1	1	0	0	ns
prot1909	659	1	4	4	0	3	3	6	6	sig
prot1910	909	1	2	2.4	1.2	0	0	1.2	0	ns
prot1911	193	0	0	3	6	0	2	0	3	ns
prot1912	431	1	0	0	0	2	2	3	3	sig
prot1913	118	0	1	0	0	1	0	4	2	ns
prot1914	229	5	2	3.6	4.8	2	4	4.8	6	ns
prot1915	232	2	3	3	15	5	3	9	12	ns
prot1916	267	3	2	3	1.5	2	1	6	1.5	sig
prot1917	266	2	3	8	2	2	1	4	2	ns
prot1918	183	1	0	0	2.4	0	1	1.2	2.4	ns
prot1919	909	3	3	9	6	4	0	3	6	ns
prot1920	219	1	1	0	1.5	1	0	0	1.5	ns
prot1921	141	2	2	6	4	0	1	4	10	ns
prot1922	154	1	1	2.4	4.8	2	3	3.6	3.6	sig
prot1923	243	1	2	6	3	2	2	12	18	sig
prot1924	135	2	1	1.5	1.5	1	0	0	0	ns
prot1925	315	3	1	2	2	1	1	4	4	ns
prot1926	517	0	2	0	2.4	0	2	2.4	0	ns
prot1927	127	2	3	0	6	0	1	6	0	ns
prot1928	439	3	2	3	1.5	2	7	7.5	3	sig
prot1929	398	1	2	0	0	0	1	2	0	ns
prot1930	462	0	0	1.2	0	0	2	1.2	0	ns
prot1931	202	3	0	6	9	1	0	6	9	ns
prot1932	114	3	1	1.5	3	1	2	3	0	ns
prot1933	137	1	4	6	2	2	3	6	4	sig
prot1934	124	1	1	1.2	3.6	8	2	7.2	2.4	sig
prot1935	641	0	1	3	3	4	2	6	0	ns
prot1936	415	2	0	3	1.5	1	3	4.5	0	ns
prot1937	448	2	3	0	2	0	3	4	2	ns
prot1938	572	0	2	2.4	2.4	1	1	1.2	2.4	ns
prot1939	819	1	2	3	9	1	0	3	0	ns
prot1940	365	1	1	0	0	1	0	1.5	1.5	ns
prot1941	600	1	3	0	4	0	2	4	0	ns
prot1942	692	2	0	0	0	2	2	2.4	4.8	sig
prot1943	244	0	2	3	0	1	3	0	0	ns
prot1944	203	0	1	1.5	3	5	2	0	1.5	ns
prot1945	383	1	3	2	2	1	1	2	2	ns
prot1946	208	1	2	1.2	3.6	5	2	4.8	2.4	sig
prot1947	292	2	1	3	3	0	2	0	0	ns
prot1948	288	1	0	1.5	1.5	0	1	0	0	ns
prot1949	111	0	0	4	10	1	2	0	4	ns
prot1950	309	2	0	0	0	1	0	1.2	1.2	ns
prot1951	555	1	1	6	6	0	3	3	0	ns
prot1952	719	1	3	3	1.5	2	2	3	3	sig
prot1953	548	1	1	4	2	1	0	6	2	ns
prot1954	209	0	2	1.2	3.6	3	3	2.4	2.4	sig
prot1955	561	0	0	3	6	1	0	0	15	ns
prot1956	575	4	2	6	0	2	1	0	3	ns
prot1957	193	2	2	0	4	1	2	0	0	ns
prot1958	476	1	0	2.4	0	2	2	0	0	ns
prot1959	426	0	0	0	3	4	0	0	0	ns
prot1960	210	1	3	0	0	1	1	1.5	1.5	sig
prot1961	167	1	0	0	4	4	1	8	2	sig
prot1962	255	0	0	2.4	1.2	4	2	2.4	7.2	sig
prot1963	259	1	0	0	0	0	0	3	0	ns
prot1964	828	2	0	4.5	3	3	3	4.5	4.5	sig
prot1965	491	0	1	6	2	0	1	0	2	ns
prot1966	116	2	1	1.2	0	2	0	1.2	0	ns
prot1967	392	3	3	0	3	3	1	0	6	ns
prot1968	278	2	1	1.5	0	1	4	3	3	sig
prot1969	275	1	1	4	0	0	1	2	2	ns
prot1970	542	1	0	0	0	1	1	0	0	ns
prot1971	303	0	1	3	0	1	3	0	0	ns
prot1972	206	2	2	0	3	2	0	3	3	ns
prot1973	575	1	0	2	4	3	6	6	6	sig
prot1974	882	0	1	0	0	0	2	0	2.4	ns
prot1975	503	0	0	0	0	1	1	3	3	sig
prot1976	350	0	1	1.5	0	0	0	0	0	ns
prot1977	277	0	1	0	0	2	2	4	6	sig
prot1978	251	1	0	1.2	1.2	0	2	1.2	0	ns
prot1979	223	1	0	3	0	0	0	3	0	ns
prot1980	109	1	2	1.5	3	1	4	1.5	6	sig
prot1981	1093	2	1	10	6	1	0	6	4	ns
prot1982	123	2	0	1.2	2.4	2	5	4.8	2.4	ns
prot1983	160	0	1	0	0	1	2	9	3	ns
prot1984	160	2	3	3	3	2	3	0	1.5	ns
prot1985	433	0	2	2	4	3	2	0	8	ns
prot1986	214	0	1	1.2	0	1	0	1.2	2.4	ns
prot1987	114	4	2	3	0	0	2	15	12	ns
prot1988	178	1	1	1.5	0	2	1	1.5	3	ns
prot1989	248	4	1	4	4	1	2	0	2	ns
prot1990	49	0	1	1.2	1.2	1	1	1.2	3.6	ns
prot1991	86	2	1	6	0	1	2	9	9	ns
prot1992	335	1	1	1.5	1.5	2	2	0	0	ns
prot1993	171	1	4	4	4	12	3	6	6	sig
prot1994	214	1	1	3.6	2.4	4	1	1.2	1.2	ns
prot1995	108	1	2	0	3	0	0	0	3	ns
prot1996	115	0	0	1.5	3	2	0	0	0	ns
prot1997	96	2	0	0	2	1	1	4	2	ns
prot1998	82	1	1	2.4	0	0	1	0	2.4	ns
prot1999	365	0	1	3	9	2	3	3	6	ns
[truncated: 1,549 more rows]
