# Supplementary material for: Protein complex-based analysis is resistant to the obfuscating consequences of batch effects --- a case study in clinical proteomics
Source: BMC Genomics. 2017 Mar 14;18(Suppl 2):142. doi: 10.1186/s12864-017-3490-3 (PMC5374662; doi:10.1186/s12864-017-3490-3)
Supplement: Supplementary file 2 — Simulated data D2.2H. (ZIP 3730 kb) [file 12864_2017_3490_MOESM2_ESM.zip › D2.2.315.txt]

protLen	X0	X0.1	X0.2	X0.3	X1	X1.1	X1.2	X1.3	sig
prot1	1338	870	935	2712	2631	914	865	2655	2655	ns
prot2	2199	35	31	61.2	57.6	38	31	55.8	55.8	ns
prot3	1538	33	35	64	54	25	26	56	62	ns
prot4	2319	22	20	27.6	30	47	31	70.8	67.2	sig
prot5	1392	52	53	126	144	44	49	135	153	ns
prot6	1985	44	36	75.6	55.8	21	39	54	48.6	ns
prot7	1262	56	49	98	108	51	51	92	112	ns
prot8	3862	15	21	19.2	25.2	13	21	26.4	22.8	ns
prot9	1295	33	43	114	120	47	44	120	126	ns
prot10	4287	14	15	19.8	28.8	11	12	28.8	9	ns
prot11	1277	40	42	82	66	35	60	66	88	ns
prot12	3587	5	12	7.2	10.8	16	5	24	19.2	sig
prot13	774	79	82	225	168	87	59	231	216	ns
prot14	1960	9	5	14.4	9	3	3	12.6	3.6	ns
prot15	858	67	55	116	138	76	62	124	110	ns
prot16	693	97	72	94.8	92.4	82	98	96	85.2	ns
prot17	748	71	78	222	168	67	78	213	213	ns
prot18	875	52	59	81	84.6	57	54	113.4	73.8	ns
prot19	1755	10	8	20	22	11	8	24	38	ns
prot20	839	33	39	44.4	38.4	31	19	43.2	39.6	ns
prot21	857	25	30	105	81	32	27	72	120	ns
prot22	1248	21	28	64.8	43.2	40	46	61.2	50.4	sig
prot23	1308	21	13	54	46	23	23	36	40	ns
prot24	1260	12	18	13.2	14.4	10	8	15.6	14.4	ns
prot25	1487	7	10	27	21	4	4	21	21	ns
prot26	477	83	79	169.2	144	123	132	244.8	237.6	sig
prot27	1324	22	26	58	54	23	19	42	42	ns
prot28	997	18	20	25.2	19.2	21	16	18	16.8	ns
prot29	623	114	104	399	354	182	210	594	684	sig
prot30	657	89	119	196.2	167.4	108	108	187.2	180	ns
prot31	1735	12	15	36	28	21	13	20	32	ns
prot32	904	12	12	14.4	18	11	14	15.6	20.4	ns
prot33	446	203	189	546	582	186	189	597	555	ns
prot34	262	197	161	316.8	369	194	183	329.4	329.4	ns
prot35	682	122	102	192	176	111	110	204	224	ns
prot36	742	59	36	54	68.4	45	53	68.4	46.8	ns
prot37	630	39	38	90	69	26	37	123	90	ns
prot38	672	34	38	48.6	50.4	32	34	39.6	64.8	ns
prot39	1056	35	24	44	46	60	69	156	192	sig
prot40	1098	24	18	15.6	24	26	18	20.4	30	ns
prot41	1192	4	10	39	42	13	10	21	48	ns
prot42	1888	13	14	25.2	23.4	45	27	54	91.8	sig
prot43	500	168	168	298	328	154	180	308	320	ns
prot44	610	67	58	60	58.8	45	51	60	52.8	ns
prot45	543	34	40	81	99	29	32	90	72	ns
prot46	685	26	41	45	41.4	34	28	54	37.8	ns
prot47	546	28	22	56	44	24	25	50	56	ns
prot48	1311	15	11	9.6	8.4	9	17	16.8	10.8	ns
prot49	1047	13	14	48	21	6	18	36	33	ns
prot50	491	111	120	250.2	239.4	140	144	257.4	264.6	ns
prot51	654	63	67	154	144	135	100	232	210	sig
prot52	639	56	56	69.6	81.6	59	70	69.6	68.4	ns
prot53	740	55	55	126	141	50	47	159	150	ns
prot54	1143	23	9	37.8	37.8	23	20	25.2	36	ns
prot55	966	16	20	40	32	21	16	22	36	ns
prot56	1042	14	12	16.8	26.4	36	21	43.2	36	sig
prot57	2166	6	8	12	21	12	5	30	15	ns
prot58	443	31	22	54	37.8	32	32	52.2	39.6	ns
prot59	589	13	24	44	38	41	37	56	60	sig
prot60	740	24	15	15.6	31.2	18	25	30	20.4	ns
prot61	532	22	13	39	48	15	28	72	60	ns
prot62	740	3	11	7.2	10.8	13	10	12.6	7.2	ns
prot63	727	9	12	22	28	8	11	26	26	ns
prot64	1585	5	8	4.8	4.8	6	6	2.4	8.4	ns
prot65	479	219	204	633	762	224	232	720	765	ns
prot66	364	142	151	255.6	288	140	155	282.6	295.2	ns
prot67	433	152	160	302	332	132	142	310	292	ns
prot68	346	137	126	182.4	154.8	147	159	199.2	165.6	ns
prot69	545	104	93	228	252	97	116	351	303	ns
prot70	472	73	85	136.8	129.6	68	74	153	135	ns
prot71	478	44	44	92	132	48	49	108	126	ns
prot72	413	39	53	63.6	61.2	59	46	44.4	73.2	ns
prot73	496	34	36	111	132	30	41	135	105	ns
prot74	630	33	37	64.8	52.2	43	30	79.2	57.6	ns
prot75	544	29	22	38	58	32	37	56	56	sig
prot76	880	12	19	10.8	18	11	15	21.6	20.4	ns
prot77	684	10	10	30	33	12	24	27	54	sig
prot78	988	14	10	19.8	16.2	13	16	28.8	12.6	sig
prot79	430	65	63	128	138	79	64	162	138	ns
prot80	707	25	21	38.4	27.6	24	24	24	22.8	ns
prot81	418	27	31	57	69	31	20	78	87	ns
prot82	820	12	18	32.4	28.8	13	14	19.8	30.6	ns
prot83	1450	14	12	24	8	12	9	10	18	ns
prot84	500	82	96	73.2	72	63	75	99.6	86.4	ns
prot85	451	58	58	141	126	61	56	126	201	ns
prot86	757	20	28	45	57.6	19	32	57.6	36	ns
prot87	539	23	21	58	64	19	20	38	40	ns
prot88	455	16	14	20.4	20.4	16	9	18	15.6	ns
prot89	646	15	14	51	30	28	16	51	90	ns
prot90	533	6	4	19.8	14.4	7	6	19.8	5.4	ns
prot91	1101	8	1	8	8	7	7	10	4	sig
prot92	375	174	159	235.2	188.4	163	174	192	193.2	ns
prot93	477	110	105	342	303	110	118	351	303	ns
prot94	440	74	70	140.4	142.2	82	88	187.2	180	sig
prot95	445	62	75	108	116	144	126	196	228	sig
prot96	373	44	51	56.4	54	96	92	139.2	144	sig
prot97	606	39	34	117	87	31	39	78	114	ns
prot98	343	20	21	45	46.8	18	31	43.2	30.6	ns
prot99	403	22	18	58	38	47	40	76	108	sig
prot100	591	23	17	14.4	16.8	24	19	25.2	30	ns
prot101	641	13	10	24	36	33	54	117	99	sig
prot102	583	8	10	10.8	36	11	15	23.4	12.6	ns
prot103	544	15	9	22	18	15	9	26	26	ns
prot104	2137	4	1	13.2	8.4	11	2	7.2	7.2	ns
prot105	375	43	36	129	135	86	90	201	201	sig
prot106	454	36	43	91.8	91.8	50	74	91.8	100.8	sig
prot107	472	40	30	84	74	38	22	72	64	ns
prot108	517	36	31	44.4	33.6	29	29	48	42	ns
prot109	464	24	30	81	90	44	62	150	180	sig
prot110	637	22	20	27	36	10	15	39.6	37.8	ns
prot111	423	19	25	36	42	25	19	42	36	ns
prot112	414	10	13	18	18	12	15	18	15.6	ns
prot113	898	19	13	39	18	13	12	63	51	ns
prot114	498	16	6	30.6	9	18	11	21.6	19.8	ns
prot115	580	13	14	36	44	18	13	46	36	ns
prot116	448	11	8	10.8	12	13	13	16.8	12	ns
prot117	569	11	9	39	24	8	8	27	24	ns
prot118	1032	4	10	9	9	6	8	10.8	9	ns
prot119	357	111	102	194	192	121	106	218	240	sig
prot120	231	49	58	60	75.6	61	61	74.4	64.8	ns
prot121	372	50	43	141	168	70	68	186	240	sig
prot122	375	53	44	86.4	84.6	50	45	72	54	ns
prot123	507	26	40	102	86	38	36	82	96	ns
prot124	411	30	37	36	37.2	37	27	40.8	52.8	ns
prot125	374	9	15	48	48	24	16	57	75	ns
prot126	827	14	14	30.6	39.6	17	18	21.6	21.6	ns
prot127	774	7	12	22	18	8	9	30	22	ns
prot128	576	8	8	9.6	4.8	39	24	21.6	21.6	sig
prot129	413	11	13	33	30	17	21	36	15	ns
prot130	569	6	11	16.2	5.4	12	18	37.8	50.4	sig
prot131	590	15	11	20	16	16	11	30	12	ns
prot132	774	13	11	9.6	10.8	5	9	9.6	13.2	ns
prot133	1023	10	5	30	24	7	16	27	21	ns
prot134	803	8	5	12.6	7.2	4	7	5.4	10.8	ns
prot135	242	73	59	124	154	60	56	114	108	ns
prot136	439	48	54	73.2	67.2	71	85	78	94.8	sig
prot137	318	56	63	165	171	48	63	159	141	ns
prot138	278	43	43	120.6	104.4	106	100	194.4	136.8	sig
prot139	309	38	50	78	106	41	52	70	84	ns
prot140	568	38	40	31.2	34.8	61	58	81.6	81.6	sig
prot141	316	29	40	54	66	70	62	192	198	sig
prot142	283	36	26	39.6	46.8	22	33	48.6	50.4	ns
prot143	608	27	24	36	46	23	32	54	54	ns
prot144	673	17	17	16.8	33.6	20	41	37.2	27.6	sig
prot145	414	19	17	75	42	14	12	54	63	ns
prot146	707	23	20	32.4	23.4	25	40	72	45	sig
prot147	406	14	12	30	28	13	17	32	32	ns
prot148	510	18	10	15.6	18	15	7	15.6	16.8	ns
prot149	500	20	13	60	27	9	20	42	60	ns
prot150	350	11	6	16.2	19.8	18	11	16.2	5.4	ns
prot151	683	14	22	30	30	18	19	36	20	sig
prot152	569	12	9	7.2	12	7	7	12	8.4	ns
prot153	450	10	11	42	33	12	10	30	33	ns
prot154	399	10	15	19.8	14.4	6	8	16.2	23.4	ns
prot155	713	7	11	6	14	4	9	16	10	ns
prot156	564	7	10	18	7.2	11	7	18	9.6	ns
prot157	1149	10	11	18	18	9	9	24	36	ns
prot158	721	6	2	7.2	18	4	6	9	7.2	ns
prot159	260	207	172	372	400	196	170	408	400	ns
prot160	372	138	139	170.4	189.6	275	245	289.2	318	sig
prot161	297	92	111	234	249	90	95	306	228	ns
prot162	276	63	58	90	88.2	90	106	201.6	153	sig
prot163	480	35	31	60	64	32	31	64	64	ns
prot164	299	41	38	30	48	21	29	43.2	38.4	ns
prot165	317	31	33	90	72	25	29	102	69	ns
prot166	437	27	24	30.6	55.8	23	19	43.2	36	ns
prot167	537	23	16	42	36	93	69	90	138	sig
prot168	228	26	25	19.2	19.2	17	19	22.8	25.2	ns
prot169	289	18	20	69	36	16	13	33	48	ns
prot170	341	16	21	25.2	27	19	23	41.4	21.6	ns
prot171	445	10	21	24	46	8	21	42	32	ns
prot172	458	9	10	22.8	13.2	16	13	19.2	12	ns
prot173	450	9	9	42	36	12	6	24	33	ns
prot174	588	14	17	18	12.6	9	17	19.8	25.2	ns
prot175	761	11	14	24	30	13	21	22	36	ns
prot176	519	10	19	15.6	15.6	5	7	10.8	10.8	ns
prot177	1216	9	7	30	24	10	4	48	24	ns
prot178	605	8	16	16.2	10.8	8	5	18	32.4	ns
prot179	748	14	7	14	18	9	9	20	10	ns
prot180	460	12	8	7.2	13.2	8	7	12	6	ns
prot181	645	10	7	33	21	6	6	45	21	ns
prot182	528	8	10	10.8	10.8	10	11	7.2	7.2	ns
prot183	958	6	10	18	10	4	7	10	10	ns
prot184	4213	2	0	3.6	1.2	4	5	8.4	4.8	ns
prot185	1921	6	4	9	15	4	7	15	27	sig
prot186	333	155	139	259.2	237.6	150	142	280.8	266.4	ns
prot187	229	74	100	202	192	100	99	148	194	ns
prot188	413	38	52	68.4	56.4	54	42	49.2	67.2	ns
prot189	437	40	49	114	117	37	49	111	114	ns
prot190	459	29	23	63	45	34	30	52.2	50.4	ns
prot191	170	22	33	58	68	33	35	70	70	ns
prot192	200	33	29	58.8	52.8	42	47	42	50.4	ns
prot193	396	30	40	87	84	35	44	90	72	ns
prot194	219	19	17	36	32.4	23	9	37.8	39.6	ns
prot195	509	28	19	46	48	15	25	22	26	ns
prot196	255	22	24	20.4	31.2	13	24	31.2	25.2	ns
prot197	343	19	13	75	33	14	16	51	45	ns
prot198	453	16	21	25.2	41.4	18	28	37.8	39.6	ns
prot199	418	10	14	26	30	14	11	26	30	ns
prot200	506	12	7	22.8	14.4	10	7	16.8	18	ns
prot201	545	12	10	36	45	18	10	30	39	ns
prot202	406	10	6	14.4	21.6	10	10	21.6	23.4	ns
prot203	586	8	10	32	12	12	19	38	26	ns
prot204	570	16	10	10.8	16.8	10	9	18	8.4	ns
prot205	868	11	6	30	27	9	16	27	21	ns
prot206	508	9	7	12.6	12.6	9	4	7.2	14.4	ns
prot207	715	6	6	8	30	16	16	40	32	sig
prot208	622	7	8	6	13.2	8	13	14.4	8.4	sig
prot209	463	10	10	24	15	5	7	18	18	ns
prot210	756	5	3	14.4	9	8	11	10.8	10.8	ns
prot211	520	6	6	14	14	4	5	14	4	ns
prot212	858	4	8	8.4	4.8	6	4	8.4	3.6	ns
prot213	463	6	3	15	24	3	3	15	3	ns
prot214	248	87	90	163.8	154.8	84	100	136.8	135	ns
prot215	386	62	53	112	134	52	49	88	110	ns
prot216	252	51	41	55.2	45.6	50	52	61.2	64.8	ns
prot217	271	44	31	189	195	47	53	114	183	ns
prot218	367	45	53	90	68.4	33	37	75.6	59.4	ns
prot219	335	50	40	84	88	35	43	88	84	ns
prot220	600	43	43	48	42	36	33	33.6	55.2	ns
prot221	232	36	44	87	111	34	30	120	141	ns
prot222	273	40	41	68.4	73.8	31	25	79.2	64.8	ns
prot223	243	34	44	80	50	32	34	68	56	ns
prot224	223	25	25	37.2	37.2	24	34	30	32.4	ns
prot225	250	19	24	81	102	29	33	78	75	ns
prot226	223	19	30	41.4	63	38	30	52.2	43.2	ns
prot227	289	28	14	40	46	22	23	38	52	ns
prot228	378	24	24	39.6	25.2	18	21	27.6	38.4	ns
prot229	410	16	15	81	51	22	18	57	69	ns
prot230	389	23	25	41.4	27	20	17	48.6	41.4	ns
prot231	610	20	17	26	36	19	15	42	38	ns
prot232	243	10	16	15.6	16.8	13	18	21.6	13.2	ns
prot233	397	13	15	36	42	15	14	39	33	ns
prot234	229	10	7	21.6	14.4	12	11	12.6	23.4	ns
prot235	321	14	16	20	20	12	12	30	24	ns
prot236	447	12	18	9.6	21.6	14	5	8.4	8.4	ns
prot237	272	6	10	30	30	14	14	33	39	ns
prot238	645	14	11	14.4	19.8	15	9	28.8	14.4	ns
prot239	709	8	7	10	14	6	1	14	16	ns
prot240	513	7	5	9.6	14.4	9	9	10.8	13.2	ns
prot241	314	10	9	18	24	7	10	36	18	ns
prot242	388	7	2	12.6	10.8	8	7	5.4	12.6	ns
prot243	956	1	5	8	10	5	3	6	6	ns
prot244	128	235	238	294	273.6	258	224	297.6	296.4	ns
prot245	197	52	67	201	216	85	67	246	228	ns
prot246	334	78	64	108	109.8	71	72	149.4	102.6	ns
prot247	175	38	46	94	88	34	62	84	118	ns
prot248	162	51	63	58.8	73.2	53	56	88.8	82.8	ns
prot249	305	25	34	84	75	48	70	168	198	sig
prot250	312	37	40	61.2	59.4	50	49	70.2	61.2	ns
prot251	300	38	48	72	72	36	38	72	74	ns
prot252	127	35	40	39.6	45.6	44	34	55.2	62.4	sig
prot253	191	35	34	93	87	29	27	93	99	ns
prot254	211	39	37	70.2	48.6	46	31	73.8	61.2	ns
prot255	199	37	31	78	90	30	28	64	64	ns
prot256	266	29	21	33.6	33.6	36	28	45.6	36	ns
prot257	322	24	27	69	66	21	23	60	60	ns
prot258	313	29	26	57.6	41.4	29	26	57.6	45	ns
prot259	286	33	22	32	42	28	12	54	46	ns
prot260	265	8	14	21.6	10.8	6	18	21.6	20.4	ns
prot261	466	26	19	54	51	15	24	18	69	ns
prot262	455	22	16	34.2	30.6	15	17	30.6	27	ns
prot263	185	13	17	40	34	27	81	150	66	sig
prot264	209	25	11	13.2	21.6	9	21	18	21.6	ns
prot265	433	16	14	51	42	13	14	48	48	ns
prot266	247	12	25	21.6	36	14	17	41.4	34.2	sig
prot267	331	7	17	18	24	12	16	22	40	ns
prot268	452	13	11	14.4	10.8	13	17	20.4	13.2	ns
prot269	348	11	14	42	36	15	13	36	45	ns
prot270	533	12	8	14.4	18	6	4	9	9	ns
prot271	342	12	5	12	20	7	7	42	26	ns
prot272	229	8	11	12	10.8	18	6	18	10.8	ns
prot273	581	6	7	27	24	16	20	54	42	sig
prot274	389	17	9	16.2	14.4	15	14	10.8	14.4	ns
prot275	368	8	13	14	8	6	11	16	18	ns
prot276	350	15	9	15.6	6	14	6	9.6	14.4	ns
prot277	502	9	9	21	27	11	7	24	27	ns
prot278	588	8	5	7.2	3.6	8	6	10.8	23.4	sig
prot279	404	4	5	14	22	11	7	8	12	ns
prot280	281	11	5	4.8	9.6	9	7	10.8	10.8	sig
prot281	475	3	5	30	12	12	18	12	24	sig
prot282	264	5	6	10.8	1.8	3	5	9	18	ns
prot283	428	2	2	10	8	8	11	12	8	ns
prot284	605	1	6	0	8.4	6	3	4.8	4.8	ns
prot285	546	4	4	9	21	8	9	15	18	ns
prot286	393	9	5	9	3.6	2	5	16.2	5.4	ns
prot287	651	4	3	4	8	4	8	10	10	ns
prot288	386	7	8	7.2	8.4	6	5	6	3.6	ns
prot289	127	187	177	540	642	298	304	855	936	sig
prot290	307	136	140	270	252	218	202	405	363.6	sig
prot291	151	64	61	134	130	76	55	136	132	ns
prot292	246	34	38	42	30	39	37	42	52.8	ns
prot293	201	46	40	111	105	36	32	93	120	ns
prot294	295	31	38	52.2	64.8	27	25	54	55.8	ns
prot295	377	34	23	68	84	27	31	72	50	ns
prot296	232	34	39	39.6	37.2	30	31	39.6	40.8	ns
prot297	333	19	13	66	90	28	29	57	78	ns
prot298	276	24	19	39.6	43.2	20	22	45	57.6	ns
prot299	225	19	21	24	56	21	30	50	40	ns
prot300	152	21	14	15.6	24	16	15	36	27.6	ns
prot301	268	26	21	69	69	22	27	78	72	ns
prot302	261	18	20	39.6	45	22	26	41.4	36	sig
prot303	234	26	27	28	42	17	23	40	46	ns
prot304	203	14	19	19.2	30	12	14	15.6	22.8	ns
prot305	277	15	7	57	54	7	20	72	42	ns
prot306	224	13	22	30.6	30.6	31	40	73.8	52.2	sig
prot307	260	17	19	38	42	48	54	78	108	sig
prot308	278	15	20	22.8	16.8	27	26	26.4	40.8	sig
prot309	420	17	13	60	42	10	16	51	27	ns
prot310	424	11	15	27	19.8	10	17	21.6	18	ns
prot311	219	18	18	34	36	8	17	22	20	ns
prot312	277	7	12	9.6	14.4	9	9	10.8	12	ns
prot313	279	7	7	24	21	14	16	21	24	ns
prot314	558	12	15	23.4	32.4	17	17	25.2	37.8	ns
prot315	822	10	12	20	24	9	10	24	26	ns
prot316	423	11	8	13.2	14.4	8	14	8.4	7.2	ns
prot317	301	7	10	24	12	8	4	21	33	ns
prot318	477	3	9	10.8	18	26	18	57.6	28.8	sig
prot319	354	9	13	26	20	11	10	22	18	ns
prot320	538	14	7	8.4	13.2	5	7	12	15.6	ns
prot321	330	6	13	21	30	3	13	33	30	ns
prot322	345	6	8	5.4	7.2	5	12	27	10.8	ns
prot323	290	8	3	22	16	8	8	28	12	ns
prot324	587	4	4	8.4	9.6	7	10	8.4	7.2	ns
prot325	416	8	9	6	9	3	7	21	36	ns
prot326	806	2	8	10.8	14.4	10	7	3.6	18	ns
prot327	243	12	13	16	22	6	9	12	8	ns
prot328	674	6	5	6	9.6	4	5	8.4	6	ns
prot329	297	6	5	33	30	12	4	21	24	ns
prot330	558	7	6	10.8	16.2	3	6	16.2	12.6	ns
prot331	340	6	6	10	10	5	7	14	14	sig
prot332	546	8	6	7.2	4.8	21	8	19.2	19.2	sig
prot333	193	5	6	21	15	8	10	18	18	ns
prot334	641	2	5	12.6	5.4	11	11	9	23.4	sig
prot335	452	6	5	6	8	4	1	6	8	ns
prot336	481	4	4	2.4	4.8	11	6	9.6	10.8	ns
prot337	355	2	1	15	21	2	0	9	18	ns
prot338	530	3	3	7.2	12.6	4	3	3.6	12.6	ns
prot339	374	8	4	18	4	4	3	6	14	ns
prot340	253	8	9	4.8	8.4	7	3	7.2	7.2	ns
prot341	442	5	7	27	18	4	2	24	9	ns
prot342	861	5	5	9	7.2	6	2	9	3.6	ns
prot343	413	6	0	14	6	3	2	8	14	ns
prot344	648	2	1	10.8	8.4	2	4	4.8	7.2	ns
prot345	719	6	2	12	24	1	3	12	9	ns
prot346	786	7	5	5.4	7.2	5	2	1.8	5.4	ns
prot347	596	5	2	6	10	2	2	4	2	ns
prot348	777	5	5	7.2	2.4	2	4	6	2.4	ns
prot349	798	4	5	6	21	5	2	12	12	sig
prot350	141	220	211	385.2	396	238	234	349.2	358.2	ns
prot351	221	139	132	272	306	150	125	294	340	ns
prot352	283	56	76	57.6	98.4	56	73	86.4	85.2	ns
prot353	246	66	67	216	189	102	81	258	306	sig
prot354	212	48	46	64.8	63	42	53	79.2	90	ns
prot355	219	27	44	56	70	31	53	74	62	ns
prot356	448	36	33	39.6	48	44	38	52.8	57.6	ns
prot357	351	30	34	117	96	42	35	102	96	ns
prot358	161	24	29	54	50.4	32	29	45	55.8	ns
prot359	178	22	28	66	62	23	21	74	58	ns
prot360	178	22	20	39.6	28.8	20	21	32.4	27.6	ns
prot361	250	18	23	60	84	18	32	42	60	ns
prot362	238	21	19	41.4	43.2	28	23	46.8	43.2	ns
prot363	261	24	20	32	32	30	30	88	84	sig
prot364	194	21	30	21.6	20.4	22	19	18	21.6	ns
prot365	234	22	25	63	72	22	22	30	66	ns
prot366	337	15	14	46.8	39.6	11	29	37.8	37.8	ns
prot367	296	15	17	34	44	18	34	38	42	ns
prot368	248	15	15	20.4	12	10	16	18	24	ns
prot369	311	11	17	60	39	14	17	33	51	ns
prot370	224	16	11	18	12.6	16	16	25.2	21.6	ns
prot371	279	13	21	52	20	42	30	72	76	sig
prot372	471	18	13	14.4	22.8	18	16	16.8	13.2	ns
prot373	218	10	16	27	15	10	8	33	30	ns
prot374	249	14	14	14.4	16.2	16	24	27	28.8	ns
prot375	312	18	11	30	12	22	22	32	34	sig
prot376	402	15	19	10.8	20.4	13	11	13.2	8.4	ns
prot377	196	11	16	33	24	9	21	51	42	ns
prot378	285	11	9	27	10.8	36	34	46.8	75.6	sig
prot379	292	8	18	32	28	32	34	36	52	sig
prot380	227	19	10	12	12	13	13	13.2	12	ns
prot381	322	5	3	36	18	2	5	21	27	ns
prot382	449	9	7	14.4	16.2	14	9	16.2	12.6	ns
prot383	373	10	14	26	18	8	18	42	22	ns
prot384	239	11	8	15.6	16.8	13	8	10.8	13.2	ns
prot385	235	7	9	27	9	8	24	60	30	sig
prot386	267	11	15	19.8	27	5	13	23.4	25.2	sig
prot387	262	5	8	12	12	20	16	28	44	sig
prot388	241	11	6	4.8	12	9	13	8.4	8.4	ns
prot389	315	9	8	24	30	3	4	27	21	ns
prot390	997	14	7	10.8	18	24	15	32.4	48.6	sig
prot391	392	14	9	8	8	30	12	30	60	sig
prot392	558	5	8	7.2	10.8	12	6	7.2	12	ns
prot393	468	5	3	27	27	7	7	18	15	ns
prot394	253	9	4	10.8	10.8	7	8	10.8	12.6	ns
prot395	248	4	6	28	20	10	6	26	12	ns
prot396	527	6	5	14.4	8.4	12	22	19.2	14.4	sig
prot397	432	6	6	24	21	8	5	12	27	ns
prot398	455	1	5	9	9	3	10	7.2	5.4	ns
prot399	529	2	3	10	2	4	3	4	6	ns
prot400	375	11	3	3.6	7.2	5	7	3.6	7.2	ns
prot401	287	3	8	9	15	7	2	12	15	ns
prot402	332	7	5	18	9	9	5	25.2	16.2	sig
prot403	541	7	8	8	18	5	5	14	8	ns
prot404	280	2	3	9.6	6	3	6	8.4	6	ns
prot405	458	6	3	27	24	11	2	15	27	sig
prot406	291	5	3	9	7.2	1	3	9	3.6	ns
prot407	548	5	4	8	8	6	10	16	10	ns
prot408	292	3	1	6	3.6	2	2	10.8	6	ns
prot409	559	4	1	21	12	8	2	30	30	sig
prot410	859	2	2	5.4	1.8	6	4	3.6	3.6	sig
prot411	484	4	6	4	6	7	0	8	8	ns
prot412	117	129	127	151.2	164.4	147	159	162	164.4	ns
prot413	182	152	137	336	354	109	127	378	381	ns
prot414	226	85	100	194.4	183.6	118	98	190.8	203.4	ns
prot415	179	70	76	118	152	85	62	130	122	ns
prot416	129	46	62	62.4	64.8	57	62	57.6	58.8	ns
prot417	222	46	50	162	156	52	46	144	135	ns
prot418	353	39	46	72	55.8	42	47	79.2	77.4	ns
prot419	157	41	44	104	82	37	38	102	98	ns
prot420	376	29	13	27.6	34.8	26	30	45.6	32.4	ns
prot421	429	27	31	96	111	19	27	78	78	ns
prot422	182	27	17	39.6	52.2	30	21	46.8	30.6	ns
prot423	187	23	12	54	50	28	21	46	64	ns
prot424	206	25	26	31.2	27.6	25	25	34.8	24	ns
prot425	319	30	26	63	75	19	28	72	51	ns
prot426	533	22	17	25.2	32.4	23	23	45	34.2	ns
prot427	182	13	19	22	40	15	24	22	38	ns
prot428	260	28	18	27.6	31.2	18	18	19.2	22.8	ns
prot429	181	20	19	63	51	24	11	63	54	ns
prot430	246	15	14	32.4	36	20	17	18	30.6	ns
prot431	156	14	15	26	24	34	11	32	64	sig
prot432	213	23	10	19.2	18	18	11	19.2	18	ns
prot433	295	8	9	18	30	10	7	30	15	ns
prot434	610	14	16	19.8	16.2	12	11	18	21.6	ns
prot435	152	16	12	26	46	39	30	72	66	sig
prot436	470	16	9	10.8	13.2	9	17	20.4	21.6	ns
prot437	278	9	17	36	48	18	22	30	30	sig
prot438	250	16	11	19.8	27	12	15	25.2	16.2	ns
prot439	265	8	18	30	40	10	9	38	26	ns
prot440	327	7	9	10.8	10.8	20	6	2.4	14.4	sig
prot441	577	7	10	42	27	12	5	36	39	sig
prot442	236	9	9	21.6	28.8	6	6	14.4	18	ns
prot443	347	12	6	26	32	10	12	20	26	ns
prot444	177	13	9	15.6	19.2	11	16	9.6	10.8	ns
prot445	261	8	8	18	39	10	6	33	24	sig
prot446	357	10	7	14.4	19.8	7	10	10.8	12.6	ns
prot447	379	13	8	22	28	11	11	20	22	ns
prot448	172	7	9	10.8	7.2	24	27	28.8	32.4	sig
prot449	161	7	10	27	27	9	9	21	18	ns
prot450	466	12	12	12.6	21.6	4	8	14.4	14.4	ns
prot451	165	5	7	6	18	7	8	12	14	ns
prot452	245	2	3	12	4.8	3	11	14.4	9.6	ns
prot453	222	10	8	36	33	8	7	42	42	ns
prot454	428	3	11	10.8	7.2	15	5	16.2	10.8	ns
prot455	227	6	7	10	16	2	5	10	12	ns
prot456	420	8	9	10.8	12	9	9	6	8.4	ns
prot457	171	10	10	12	36	15	21	72	54	sig
prot458	307	12	7	12.6	9	8	7	9	12.6	ns
prot459	230	7	5	14	12	6	1	22	12	ns
prot460	343	8	7	2.4	7.2	2	5	7.2	10.8	ns
prot461	441	7	11	33	21	9	9	9	21	ns
prot462	415	7	5	12.6	7.2	5	7	12.6	7.2	ns
prot463	270	11	2	6	6	3	2	4	4	ns
prot464	711	7	5	12	10.8	7	1	8.4	7.2	ns
prot465	321	5	4	9	27	5	5	15	21	ns
prot466	238	6	2	10.8	10.8	5	10	18	9	ns
prot467	320	4	5	14	8	12	5	20	8	ns
prot468	274	5	3	9.6	9.6	8	8	4.8	7.2	ns
prot469	364	7	6	9	21	9	8	18	3	ns
prot470	361	8	4	18	16.2	17	7	5.4	10.8	ns
prot471	262	3	1	8	12	3	9	0	4	ns
prot472	513	5	11	3.6	9.6	4	5	3.6	9.6	ns
prot473	569	3	7	12	6	5	5	12	12	ns
prot474	387	5	6	16.2	5.4	6	5	9	7.2	ns
prot475	447	4	4	6	6	4	5	8	18	ns
prot476	378	9	5	2.4	6	4	2	12	6	sig
prot477	251	4	2	12	6	3	5	21	12	ns
prot478	468	4	3	1.8	9	1	3	9	7.2	ns
prot479	544	7	2	8	8	1	4	2	14	ns
prot480	244	3	3	3.6	0	6	1	2.4	6	ns
prot481	327	4	4	9	9	0	0	6	9	ns
prot482	494	3	2	5.4	1.8	0	3	3.6	0	ns
prot483	192	174	156	406	328	144	162	354	332	ns
prot484	243	140	120	159.6	123.6	216	209	250.8	291.6	sig
prot485	149	49	54	114	138	43	41	129	138	ns
prot486	236	47	43	57.6	82.8	38	39	75.6	72	ns
prot487	134	36	38	66	50	65	58	136	154	sig
prot488	103	22	34	36	54	34	31	42	43.2	ns
prot489	103	35	33	138	126	34	36	102	99	ns
prot490	103	39	37	57.6	63	40	33	77.4	88.2	ns
prot491	271	26	31	78	84	56	64	124	132	sig
prot492	257	15	30	25.2	33.6	23	29	43.2	33.6	ns
prot493	174	22	13	45	54	20	24	96	120	sig
prot494	165	29	26	55.8	37.8	84	69	129.6	129.6	sig
prot495	251	16	20	44	26	21	36	30	28	ns
prot496	265	22	27	21.6	36	24	36	72	43.2	sig
prot497	193	14	21	99	60	24	28	57	99	ns
prot498	137	30	20	39.6	27	30	60	113.4	75.6	sig
prot499	149	18	25	42	44	28	38	120	96	sig
prot500	291	28	27	31.2	20.4	22	17	18	24	ns
prot501	227	18	22	54	51	32	28	108	84	sig
prot502	198	17	18	21.6	30.6	13	19	30.6	16.2	ns
prot503	194	15	18	46	12	15	20	36	24	ns
prot504	234	18	27	19.2	18	57	60	32.4	25.2	sig
prot505	247	17	13	39	33	12	13	54	30	ns
prot506	145	14	19	37.8	14.4	17	14	37.8	41.4	ns
prot507	141	12	16	42	32	15	23	28	38	ns
prot508	187	7	8	21.6	16.8	13	15	15.6	15.6	ns
prot509	165	12	11	63	36	20	16	33	57	ns
prot510	166	26	19	21.6	16.2	17	15	27	37.8	ns
prot511	225	14	18	42	24	13	19	34	34	sig
prot512	239	17	12	18	18	15	16	10.8	14.4	ns
prot513	275	13	10	45	51	11	6	42	45	ns
prot514	206	11	11	27	18	16	11	18	21.6	ns
prot515	322	15	21	30	22	16	15	20	22	ns
prot516	178	16	16	13.2	15.6	23	20	31.2	19.2	sig
prot517	227	13	13	33	45	13	9	45	33	ns
prot518	237	15	12	16.2	25.2	18	18	25.2	25.2	ns
prot519	254	8	13	20	30	8	13	22	38	ns
prot520	208	15	12	14.4	24	22	9	10.8	12	ns
prot521	153	15	14	24	57	8	17	33	60	ns
prot522	244	21	12	21.6	25.2	7	7	23.4	28.8	ns
prot523	287	11	9	12	20	7	9	22	18	ns
prot524	206	13	11	18	20.4	21	14	9.6	16.8	sig
prot525	244	8	12	33	39	21	8	27	18	ns
prot526	383	10	9	18	16.2	18	11	36	28.8	sig
prot527	184	7	13	16	22	11	7	24	14	ns
prot528	377	14	9	10.8	13.2	11	9	3.6	14.4	ns
prot529	355	5	9	36	6	14	20	24	21	sig
prot530	129	13	14	14.4	16.2	7	8	12.6	9	ns
prot531	162	5	4	16	12	11	12	12	22	ns
prot532	184	9	8	10.8	7.2	8	9	6	7.2	ns
prot533	347	10	8	12	27	8	6	21	18	ns
prot534	203	9	2	7.2	9	9	6	9	9	ns
prot535	1930	9	9	22	14	11	14	18	28	sig
prot536	316	5	11	9.6	10.8	13	20	15.6	10.8	sig
prot537	198	5	15	24	18	10	6	18	30	ns
prot538	250	5	6	5.4	12.6	4	3	10.8	9	ns
prot539	265	9	5	12	10	8	10	14	16	ns
prot540	469	7	9	4.8	13.2	8	8	9.6	9.6	ns
prot541	563	11	8	15	33	24	18	54	72	sig
prot542	290	4	5	10.8	3.6	6	8	18	10.8	ns
prot543	338	10	3	14	4	4	5	12	10	ns
prot544	449	4	6	7.2	8.4	4	10	7.2	4.8	ns
prot545	273	7	4	15	15	9	4	15	6	ns
prot546	412	7	4	3.6	1.8	4	2	9	9	ns
prot547	170	5	7	12	2	3	1	6	2	ns
prot548	478	8	9	9.6	13.2	5	6	7.2	10.8	ns
prot549	302	8	7	27	18	6	5	15	9	ns
prot550	167	3	6	14.4	5.4	10	3	1.8	7.2	ns
prot551	151	9	5	12	14	2	7	16	12	ns
prot552	816	6	2	4.8	9.6	5	5	7.2	4.8	ns
prot553	279	2	5	3	9	3	7	9	18	ns
prot554	320	3	1	5.4	3.6	6	5	12.6	9	ns
prot555	351	6	5	4	8	2	6	10	4	sig
prot556	242	3	4	3.6	4.8	5	14	13.2	19.2	sig
prot557	276	1	8	15	18	4	2	42	27	sig
prot558	565	4	3	5.4	3.6	10	4	18	10.8	sig
prot559	356	5	7	6	4	2	2	2	4	ns
prot560	162	1	4	4.8	3.6	6	5	6	7.2	ns
prot561	155	4	8	9	15	4	8	21	12	ns
prot562	484	5	4	10.8	5.4	7	2	16.2	9	sig
prot563	462	3	3	8	0	5	8	4	14	ns
prot564	989	3	5	4.8	6	3	5	3.6	2.4	ns
prot565	353	4	6	15	9	6	4	12	9	ns
prot566	382	9	3	1.8	5.4	7	5	7.2	9	ns
prot567	1092	3	2	10	12	3	5	2	2	ns
prot568	158	1	6	4.8	2.4	3	1	2.4	3.6	ns
prot569	829	3	5	9	12	3	3	3	12	ns
prot570	600	2	1	9	5.4	5	3	3.6	1.8	ns
prot571	743	3	2	4	6	5	5	10	10	sig
prot572	271	1	2	2.4	2.4	4	2	6	1.2	ns
prot573	774	4	2	6	15	1	2	9	3	ns
prot574	617	0	2	1.8	0	15	3	5.4	5.4	sig
prot575	120	168	180	350	410	317	353	568	504	sig
prot576	257	149	152	180	204	157	152	176.4	172.8	ns
prot577	138	142	157	399	465	121	137	435	390	ns
prot578	126	80	106	147.6	154.8	73	80	151.2	162	ns
prot579	126	86	90	184	166	86	88	146	194	ns
prot580	126	70	90	88.8	92.4	88	65	81.6	118.8	ns
prot581	126	88	76	237	318	162	144	468	474	sig
prot582	126	99	92	129.6	169.2	89	70	140.4	163.8	ns
prot583	126	92	87	150	154	86	108	202	208	sig
prot584	126	90	87	98.4	105.6	142	144	177.6	186	sig
prot585	433	70	90	306	240	80	81	252	240	ns
prot586	258	36	54	72	82.8	86	49	136.8	104.4	sig
prot587	219	34	34	68	66	25	34	58	58	ns
prot588	274	31	33	32.4	52.8	24	24	40.8	40.8	ns
prot589	211	20	17	69	57	21	22	60	57	ns
prot590	203	20	29	36	50.4	25	29	37.8	36	ns
prot591	210	31	28	44	60	43	25	50	58	ns
prot592	190	25	20	20.4	30	29	13	49.2	34.8	sig
prot593	164	24	23	66	57	24	17	51	48	ns
prot594	159	24	20	57.6	27	75	63	75.6	135	sig
prot595	171	18	21	40	32	20	20	44	42	ns
prot596	153	12	21	18	27.6	27	17	27.6	26.4	ns
prot597	176	11	19	63	48	27	49	108	114	sig
prot598	192	18	21	23.4	37.8	20	18	18	21.6	ns
prot599	352	18	16	52	26	13	25	28	30	ns
prot600	146	15	22	21.6	19.2	15	28	27.6	19.2	ns
prot601	323	14	22	75	45	7	18	48	24	ns
prot602	258	12	19	27	28.8	24	20	32.4	34.2	sig
prot603	152	20	14	30	46	14	19	28	34	ns
prot604	76	19	13	25.2	16.8	18	12	15.6	22.8	ns
prot605	128	20	19	57	30	14	12	42	33	ns
prot606	187	14	18	36	21.6	22	21	36	36	ns
prot607	160	19	16	26	26	14	15	28	26	ns
prot608	315	15	16	20.4	19.2	23	18	16.8	21.6	ns
prot609	129	10	11	33	15	13	13	36	24	ns
prot610	185	14	20	30.6	21.6	7	15	27	36	ns
prot611	146	12	10	30	24	26	16	72	52	sig
prot612	241	12	12	20.4	16.8	21	28	28.8	26.4	sig
prot613	222	16	12	42	30	17	10	45	39	ns
prot614	205	11	19	16.2	18	13	5	14.4	9	ns
prot615	240	12	13	24	18	9	12	10	18	ns
prot616	99	15	11	9.6	10.8	11	13	12	13.2	ns
prot617	643	10	14	27	30	16	14	30	36	sig
prot618	239	13	13	21.6	28.8	51	36	70.2	48.6	sig
prot619	383	13	12	24	22	8	10	38	24	ns
prot620	247	17	8	14.4	9.6	16	12	24	28.8	sig
prot621	189	8	11	27	15	12	7	36	33	ns
prot622	171	10	9	23.4	32.4	11	7	18	19.8	ns
prot623	326	5	5	16	20	7	16	22	14	ns
prot624	231	13	10	14.4	13.2	18	7	9.6	10.8	ns
prot625	153	12	9	36	24	11	16	21	27	ns
prot626	268	11	7	21.6	27	2	10	12.6	9	ns
prot627	204	6	6	10	12	18	21	36	42	sig
prot628	191	12	11	12	12	31	16	21.6	26.4	sig
prot629	114	8	16	33	30	9	16	42	18	ns
prot630	419	14	9	16.2	12.6	14	13	12.6	19.8	ns
prot631	141	8	17	16	22	13	11	30	20	ns
prot632	128	5	11	10.8	8.4	8	5	6	7.2	ns
prot633	164	12	2	30	15	9	10	33	21	ns
prot634	274	11	8	16.2	27	10	8	16.2	19.8	ns
prot635	188	16	12	20	30	13	8	18	20	ns
prot636	372	13	5	10.8	16.8	6	9	12	9.6	ns
prot637	365	8	10	36	39	13	8	36	30	ns
prot638	145	4	5	18	10.8	10	8	14.4	23.4	ns
prot639	159	9	10	18	20	13	7	24	18	ns
prot640	379	5	9	7.2	9.6	20	16	40.8	31.2	sig
prot641	190	7	9	33	18	4	10	36	30	ns
prot642	194	8	6	12.6	16.2	7	9	18	12.6	ns
prot643	178	8	9	24	20	8	6	18	8	ns
prot644	181	1	4	9.6	4.8	10	1	10.8	9.6	ns
prot645	321	6	8	24	21	15	14	63	6	sig
prot646	192	5	11	12.6	5.4	5	8	28.8	10.8	ns
prot647	352	8	9	18	16	2	12	20	8	ns
prot648	118	7	9	7.2	8.4	9	4	9.6	10.8	ns
prot649	410	6	5	21	24	13	16	39	54	sig
prot650	403	3	5	5.4	16.2	6	4	7.2	14.4	ns
prot651	199	10	11	16	20	4	10	10	18	ns
prot652	457	9	7	7.2	6	10	3	8.4	14.4	ns
prot653	221	4	10	18	24	4	7	24	15	ns
prot654	216	6	1	9	16.2	7	6	0	12.6	ns
prot655	217	8	3	10	10	3	8	20	8	ns
prot656	172	5	6	3.6	2.4	12	11	4.8	3.6	ns
prot657	268	1	2	21	6	2	8	18	18	ns
prot658	583	6	7	16.2	18	18	8	36	28.8	sig
prot659	229	6	14	22	16	11	4	26	26	ns
prot660	177	9	9	6	12	6	6	8.4	6	ns
prot661	142	16	7	39	27	5	10	21	21	ns
prot662	178	6	4	18	19.8	14	14	19.8	12.6	sig
prot663	111	5	6	10	14	8	4	10	18	ns
prot664	116	4	7	6	14.4	7	12	14.4	6	ns
prot665	325	5	6	24	9	18	30	72	36	sig
prot666	268	8	9	9	9	9	4	16.2	12.6	ns
prot667	599	9	7	24	20	12	6	4	20	ns
prot668	341	12	9	4.8	12	4	4	8.4	4.8	ns
prot669	172	4	1	30	24	5	3	12	12	ns
prot670	204	5	4	9	12.6	6	6	7.2	12.6	ns
prot671	171	4	6	16	2	6	5	12	8	ns
prot672	255	9	6	3.6	10.8	30	30	25.2	21.6	sig
prot673	180	4	5	12	3	6	14	18	30	sig
prot674	215	5	5	14.4	5.4	6	5	14.4	14.4	ns
prot675	211	5	3	14	14	8	6	16	12	sig
prot676	234	1	2	4.8	3.6	3	4	8.4	3.6	ns
prot677	214	5	4	9	6	9	3	18	9	ns
prot678	180	4	4	9	16.2	7	8	7.2	14.4	ns
prot679	292	6	6	8	12	3	4	6	20	ns
prot680	387	6	5	2.4	4.8	1	10	6	6	sig
prot681	283	7	3	15	9	4	7	21	12	ns
prot682	351	3	4	7.2	7.2	4	8	7.2	5.4	ns
prot683	502	4	6	12	8	7	4	12	10	ns
prot684	484	7	3	3.6	4.8	2	4	8.4	7.2	sig
prot685	345	6	3	12	12	4	6	12	15	ns
prot686	448	3	4	12.6	9	3	5	9	7.2	ns
prot687	277	5	5	6	12	12	3	24	28	sig
prot688	737	4	8	3.6	8.4	2	3	3.6	3.6	ns
prot689	159	4	10	18	9	2	5	12	12	ns
prot690	153	4	3	10.8	12.6	5	7	12.6	16.2	ns
prot691	321	5	4	10	8	2	7	22	18	sig
prot692	373	6	2	8.4	3.6	9	24	21.6	7.2	sig
prot693	124	3	5	9	3	9	5	6	9	ns
prot694	330	1	3	3.6	9	4	4	3.6	3.6	sig
prot695	319	1	3	10	8	5	4	4	12	ns
prot696	272	6	3	3.6	7.2	6	5	4.8	1.2	ns
prot697	296	1	6	15	18	4	6	9	18	ns
prot698	167	5	3	5.4	10.8	4	6	3.6	7.2	sig
prot699	832	5	5	14	8	0	2	8	8	ns
prot700	461	2	7	3.6	3.6	7	11	4.8	10.8	sig
prot701	152	11	8	15	12	5	6	3	15	ns
prot702	247	4	7	10.8	5.4	18	12	10.8	21.6	sig
prot703	311	2	3	12	2	1	3	6	18	ns
prot704	299	6	4	7.2	2.4	4	5	3.6	8.4	ns
prot705	383	1	6	6	9	2	2	9	9	ns
prot706	426	9	3	10.8	7.2	4	2	7.2	3.6	ns
prot707	155	5	4	4	12	4	1	4	4	ns
prot708	989	3	5	7.2	3.6	3	3	4.8	3.6	ns
prot709	187	2	0	6	6	2	0	9	6	ns
prot710	366	3	3	10.8	3.6	2	0	3.6	5.4	ns
prot711	715	4	1	6	6	5	1	6	4	ns
prot712	830	3	7	6	3.6	3	3	1.2	3.6	ns
prot713	177	3	3	3	12	3	0	6	9	ns
prot714	632	7	3	5.4	3.6	1	7	7.2	5.4	ns
prot715	444	4	2	8	8	0	2	6	6	ns
prot716	1241	4	2	1.2	6	9	6	7.2	10.8	sig
prot717	685	2	8	0	18	5	3	12	9	ns
prot718	387	0	0	1.8	3.6	2	3	1.8	7.2	ns
prot719	322	4	1	6	6	0	1	6	6	ns
prot720	735	2	1	2.4	4.8	0	1	2.4	1.2	ns
prot721	186	50	42	120	126	38	36	111	144	ns
prot722	156	39	40	81	68.4	44	38	59.4	48.6	ns
prot723	282	36	46	92	60	44	48	122	82	ns
prot724	140	29	36	46.8	33.6	30	19	30	32.4	ns
prot725	137	26	24	63	81	14	22	63	63	ns
prot726	124	23	23	52.2	52.2	26	19	63	21.6	ns
prot727	169	12	9	42	36	17	28	52	48	ns
prot728	142	19	17	20.4	28.8	16	17	16.8	15.6	ns
prot729	162	23	22	63	42	25	29	84	75	ns
prot730	200	16	19	50.4	52.2	13	13	46.8	30.6	ns
prot731	156	18	18	22	26	23	16	36	28	ns
prot732	306	29	12	27.6	27.6	19	27	24	21.6	ns
prot733	174	7	13	54	33	12	16	54	48	ns
prot734	194	13	15	25.2	25.2	24	26	43.2	43.2	sig
prot735	103	17	18	34	32	13	10	34	36	ns
prot736	172	13	11	16.8	15.6	10	10	14.4	15.6	ns
prot737	180	13	9	36	60	17	21	60	27	ns
prot738	184	13	11	21.6	30.6	16	16	36	36	sig
prot739	230	11	12	40	24	12	12	26	22	ns
prot740	187	10	15	8.4	22.8	12	10	18	22.8	ns
prot741	189	14	9	30	51	13	12	54	54	ns
prot742	180	14	16	16.2	18	13	16	30.6	34.2	ns
prot743	294	11	11	24	16	18	13	22	24	ns
prot744	186	12	14	12	15.6	9	17	15.6	16.8	ns
prot745	225	6	11	42	33	13	16	45	42	ns
prot746	174	6	16	25.2	16.2	9	15	25.2	30.6	ns
prot747	208	17	16	34	24	14	13	28	22	ns
prot748	217	8	6	13.2	13.2	30	24	43.2	25.2	sig
prot749	112	7	9	27	21	8	13	21	24	ns
prot750	206	15	11	21.6	21.6	12	9	19.8	28.8	ns
prot751	166	10	10	28	20	8	12	18	14	ns
prot752	113	7	8	6	10.8	5	10	15.6	7.2	ns
prot753	169	10	5	12	54	6	12	24	21	ns
prot754	313	7	8	21.6	16.2	8	12	14.4	7.2	ns
prot755	197	13	8	16	18	8	8	30	16	ns
prot756	124	6	5	4.8	14.4	11	5	13.2	8.4	sig
prot757	246	6	14	9	30	4	7	15	33	ns
prot758	258	10	9	21.6	10.8	11	8	19.8	14.4	sig
prot759	168	9	8	20	26	5	6	14	10	ns
prot760	260	7	5	6	3.6	7	10	10.8	9.6	ns
prot761	243	12	8	9	27	8	8	33	36	ns
prot762	124	11	5	18	16.2	10	12	25.2	28.8	sig
prot763	208	7	4	22	14	6	9	12	8	ns
prot764	217	6	6	10.8	4.8	5	10	4.8	10.8	ns
prot765	197	10	4	30	24	10	10	18	24	ns
prot766	177	5	5	19.8	9	9	7	10.8	7.2	ns
prot767	146	7	4	6	8	5	3	10	6	ns
prot768	157	5	8	9.6	3.6	3	5	8.4	7.2	ns
prot769	270	4	3	33	18	7	3	18	21	ns
prot770	264	5	8	10.8	5.4	6	8	9	10.8	ns
prot771	274	5	9	8	20	8	5	16	16	ns
prot772	156	4	4	10.8	6	2	5	14.4	7.2	ns
prot773	252	6	4	9	24	6	9	24	6	ns
prot774	356	11	5	5.4	7.2	4	7	12.6	9	ns
prot775	180	5	3	10	16	7	3	26	14	ns
prot776	251	6	8	10.8	4.8	4	4	8.4	8.4	ns
prot777	156	3	9	15	12	7	4	12	15	ns
prot778	227	8	9	3.6	14.4	5	4	10.8	19.8	ns
prot779	116	10	6	8	6	5	4	12	24	ns
prot780	154	6	5	8.4	4.8	8	9	7.2	6	ns
prot781	198	4	8	21	33	9	6	24	18	sig
prot782	236	7	4	7.2	12.6	4	6	16.2	12.6	ns
prot783	184	4	8	14	6	6	9	8	8	sig
prot784	122	13	4	7.2	1.2	3	5	6	6	ns
prot785	91	1	12	39	12	4	7	24	12	ns
prot786	274	2	9	5.4	12.6	6	3	9	18	ns
prot787	152	4	3	18	14	7	11	40	10	sig
prot788	162	3	2	4.8	3.6	9	9	14.4	14.4	sig
prot789	158	4	7	9	21	2	9	18	12	ns
prot790	463	4	4	5.4	5.4	8	5	10.8	12.6	ns
prot791	312	6	5	6	12	8	3	16	10	ns
prot792	261	4	5	3.6	1.2	4	2	6	1.2	ns
prot793	392	12	10	9	15	7	6	9	27	ns
prot794	182	3	3	7.2	9	7	4	10.8	10.8	ns
prot795	310	7	2	8	6	6	7	4	6	ns
prot796	382	6	9	8.4	7.2	21	18	21.6	25.2	sig
prot797	113	8	9	3	18	3	5	9	27	ns
prot798	111	5	6	7.2	7.2	9	4	14.4	5.4	ns
prot799	418	4	4	10	4	5	6	8	12	ns
prot800	185	3	3	10.8	6	7	1	6	7.2	ns
prot801	163	6	4	9	6	2	0	12	6	ns
prot802	238	7	2	10.8	5.4	5	5	12.6	9	ns
prot803	282	3	5	16	8	4	4	8	6	ns
prot804	305	2	3	4.8	6	7	7	6	8.4	sig
prot805	292	3	7	33	9	4	3	9	6	ns
prot806	427	5	5	3.6	9	6	21	27	21.6	sig
prot807	234	3	6	2	4	2	7	8	4	ns
prot808	233	5	4	3.6	2.4	2	4	9.6	7.2	ns
prot809	425	3	9	15	9	2	6	21	6	ns
prot810	95	2	3	7.2	10.8	5	4	10.8	7.2	ns
prot811	241	1	4	10	4	1	5	8	8	ns
prot812	201	3	6	7.2	3.6	5	2	2.4	6	ns
prot813	474	1	4	6	12	3	4	9	12	ns
prot814	437	2	3	3.6	1.8	2	7	3.6	5.4	ns
prot815	411	6	2	6	6	3	3	10	8	ns
prot816	333	2	4	4.8	6	5	2	0	2.4	ns
prot817	449	5	3	6	12	3	2	24	18	ns
prot818	256	0	8	3.6	9	4	4	14.4	7.2	sig
prot819	292	3	6	10	2	4	4	6	8	ns
prot820	669	5	3	6	3.6	4	4	2.4	2.4	ns
prot821	378	4	3	15	9	6	6	12	18	ns
prot822	373	1	2	5.4	3.6	5	6	5.4	3.6	ns
prot823	327	3	2	2	2	0	3	4	4	ns
prot824	180	2	3	1.2	4.8	3	4	3.6	1.2	ns
prot825	357	3	2	9	9	2	0	9	6	ns
prot826	791	3	2	1.8	7.2	2	7	5.4	5.4	ns
prot827	1037	4	2	4	6	2	2	2	12	ns
prot828	223	2	4	4.8	1.2	1	4	4.8	6	ns
prot829	417	7	4	9	9	7	4	15	12	sig
prot830	310	1	0	7.2	0	2	1	0	7.2	ns
prot831	796	3	1	6	6	1	0	8	4	ns
prot832	385	3	1	3.6	3.6	2	0	2.4	1.2	ns
prot833	399	4	2	12	12	1	1	9	3	ns
prot834	661	2	0	3.6	0	1	5	1.8	1.8	ns
prot835	648	6	1	2	4	2	2	8	6	ns
prot836	172	2	0	3.6	0	0	0	1.2	1.2	ns
prot837	459	2	3	6	3	3	3	3	3	ns
prot838	266	2	2	7.2	1.8	3	1	9	1.8	ns
prot839	85	56	47	128	94	61	57	126	112	ns
prot840	185	46	53	64.8	55.2	71	53	66	57.6	ns
prot841	130	42	54	192	135	49	55	219	168	ns
prot842	128	41	53	91.8	73.8	56	50	108	84.6	ns
prot843	130	55	53	78	114	59	42	102	110	ns
prot844	150	50	64	56.4	64.8	59	57	70.8	57.6	ns
prot845	94	43	42	96	93	50	85	216	228	sig
prot846	154	18	25	55.8	36	34	32	106.2	90	sig
prot847	76	29	28	42	40	33	26	48	52	ns
prot848	213	14	17	37.2	31.2	21	27	19.2	28.8	ns
prot849	51	19	13	39	51	11	18	54	48	ns
prot850	198	16	18	37.8	23.4	11	11	23.4	34.2	ns
prot851	150	17	21	20	42	20	10	34	26	ns
prot852	161	10	7	19.2	12	13	6	18	20.4	ns
prot853	227	11	7	63	48	9	15	33	33	ns
prot854	56	11	22	18	28.8	28	30	54	72	sig
prot855	107	19	19	36	40	16	20	18	18	ns
prot856	85	12	12	21.6	13.2	16	11	13.2	10.8	ns
prot857	191	17	7	33	15	16	15	27	24	ns
prot858	207	13	11	9	18	11	16	27	14.4	ns
prot859	313	9	20	22	16	15	18	30	28	ns
prot860	150	14	13	10.8	15.6	17	17	25.2	14.4	ns
prot861	446	11	8	36	30	28	26	96	108	sig
prot862	165	14	13	27	18	15	8	16.2	18	ns
prot863	164	7	10	24	24	16	13	20	18	ns
prot864	183	13	17	14.4	7.2	14	20	26.4	21.6	sig
prot865	112	7	8	36	33	9	10	30	36	ns
prot866	99	8	12	37.8	18	10	12	25.2	10.8	ns
prot867	162	12	10	14	22	8	10	28	30	ns
prot868	294	12	11	8.4	15.6	14	6	14.4	12	ns
prot869	219	11	11	39	27	5	9	18	21	ns
prot870	139	5	13	28.8	10.8	12	11	23.4	7.2	ns
prot871	1091	6	4	16	8	7	14	10	8	sig
prot872	153	10	10	8.4	12	7	7	4.8	15.6	ns
prot873	122	12	8	33	27	5	13	18	39	sig
prot874	308	6	11	16.2	14.4	8	13	16.2	25.2	ns
prot875	274	13	8	16	22	5	12	8	4	sig
prot876	168	14	6	9.6	6	18	26	21.6	14.4	sig
prot877	157	11	8	42	27	6	8	36	30	ns
prot878	171	7	12	25.2	14.4	30	33	32.4	37.8	sig
prot879	163	6	7	20	12	7	11	8	6	ns
prot880	78	9	10	4.8	14.4	11	15	8.4	8.4	ns
prot881	177	8	10	30	21	5	6	21	27	ns
prot882	198	6	7	10.8	9	7	8	23.4	10.8	ns
prot883	322	6	10	18	14	6	9	16	8	ns
prot884	145	7	3	15.6	9.6	6	7	13.2	14.4	ns
prot885	224	7	8	15	18	2	17	30	30	sig
prot886	155	6	9	12.6	21.6	5	4	16.2	14.4	ns
prot887	102	7	10	14	12	10	10	6	12	sig
prot888	207	11	13	3.6	1.2	18	4	4.8	13.2	sig
prot889	480	5	7	21	30	6	4	12	21	ns
prot890	104	9	5	7.2	19.8	5	9	5.4	3.6	ns
prot891	204	9	4	14	16	9	24	48	30	sig
prot892	248	5	9	7.2	16.8	10	7	10.8	3.6	ns
prot893	157	7	7	15	33	4	3	21	21	ns
prot894	132	4	8	9	12.6	11	4	16.2	16.2	sig
prot895	214	6	5	10	8	4	12	12	12	ns
prot896	219	6	2	6	9.6	9	9	4.8	3.6	ns
prot897	193	9	8	21	21	6	10	24	30	sig
prot898	155	9	2	10.8	7.2	6	6	18	10.8	sig
prot899	239	6	7	6	16	10	12	32	24	sig
prot900	116	5	5	6	6	4	8	4.8	12	ns
prot901	211	5	7	12	18	7	10	21	15	ns
prot902	156	4	6	14.4	9	6	5	12.6	10.8	sig
prot903	246	4	9	8	8	4	4	4	20	ns
prot904	218	8	8	7.2	7.2	7	11	9.6	3.6	ns
prot905	201	4	7	21	12	5	5	15	18	ns
prot906	111	1	7	5.4	1.8	3	3	3.6	3.6	ns
prot907	175	5	5	18	16	8	3	2	10	ns
prot908	195	8	4	4.8	4.8	6	7	10.8	4.8	ns
prot909	292	3	5	45	9	8	5	9	3	ns
prot910	173	6	6	9	10.8	3	8	9	12.6	ns
prot911	284	4	3	22	14	7	2	6	14	ns
prot912	151	5	3	2.4	7.2	6	1	7.2	3.6	ns
prot913	165	3	5	12	15	7	3	18	33	ns
prot914	132	5	2	14.4	7.2	2	2	10.8	12.6	ns
prot915	177	2	6	14	4	10	4	0	20	ns
prot916	137	6	5	6	7.2	4	6	4.8	6	ns
prot917	325	3	2	6	21	8	12	30	30	sig
prot918	192	0	3	7.2	14.4	3	1	7.2	5.4	ns
prot919	170	4	4	16	10	4	2	18	14	ns
prot920	157	7	6	2.4	7.2	5	4	8.4	4.8	sig
prot921	192	6	3	18	15	4	8	3	15	ns
prot922	474	3	4	5.4	12.6	3	4	5.4	5.4	ns
prot923	186	3	3	6	4	3	5	8	14	ns
prot924	428	6	3	7.2	2.4	2	6	2.4	7.2	sig
prot925	191	6	11	12	21	15	27	63	45	sig
prot926	169	2	4	9	7.2	5	9	14.4	9	ns
prot927	166	8	7	12	12	3	5	8	6	ns
prot928	290	6	4	2.4	2.4	3	0	2.4	6	ns
prot929	216	7	2	6	6	3	4	24	15	ns
prot930	103	3	2	3.6	5.4	7	5	3.6	9	ns
prot931	271	6	4	10	10	1	4	16	2	ns
prot932	147	1	8	3.6	1.2	5	3	3.6	2.4	ns
prot933	135	5	5	15	6	4	4	3	18	ns
prot934	135	3	3	9	7.2	4	4	9	7.2	ns
prot935	135	5	3	8	2	2	2	2	4	ns
prot936	135	3	3	2.4	3.6	3	2	6	6	ns
prot937	321	5	4	3	15	2	3	18	9	ns
prot938	164	3	1	7.2	5.4	1	4	1.8	7.2	ns
prot939	113	3	4	6	14	1	1	4	4	ns
prot940	271	3	2	1.2	1.2	4	1	2.4	3.6	ns
prot941	204	3	3	21	6	5	0	9	9	ns
prot942	276	1	3	3.6	5.4	4	9	1.8	1.8	ns
prot943	108	4	2	0	12	12	6	8	20	sig
prot944	91	4	1	6	3.6	1	5	2.4	2.4	ns
prot945	325	2	1	9	18	5	3	9	18	ns
prot946	114	1	4	7.2	3.6	1	0	7.2	5.4	ns
prot947	277	1	5	4	4	0	1	6	4	ns
prot948	118	4	1	4.8	2.4	3	4	2.4	2.4	ns
prot949	121	3	2	9	15	1	2	6	15	ns
prot950	198	2	4	1.8	0	4	1	7.2	5.4	ns
prot951	237	1	2	6	8	2	2	4	4	ns
prot952	220	3	2	4.8	2.4	3	1	3.6	6	ns
prot953	406	1	4	3	3	3	3	9	9	ns
prot954	391	6	2	3.6	0	1	3	5.4	7.2	ns
prot955	189	3	4	4	6	1	0	0	4	ns
prot956	232	1	3	0	0	4	2	3.6	2.4	ns
prot957	470	2	2	3	6	3	2	3	6	ns
prot958	527	2	2	3.6	3.6	2	2	12.6	3.6	ns
prot959	141	6	2	2	4	4	1	8	8	ns
prot960	602	3	0	0	2.4	3	3	0	4.8	ns
prot961	109	22	37	60	66	21	23	117	81	ns
prot962	258	20	25	63	41.4	54	50	100.8	93.6	sig
prot963	168	11	14	16	26	15	16	20	26	ns
prot964	177	11	19	20.4	12	15	8	25.2	16.8	ns
prot965	104	14	19	42	54	12	11	27	36	ns
prot966	187	12	9	16.2	18	8	6	10.8	12.6	ns
prot967	134	15	12	16	26	10	9	26	20	ns
prot968	153	14	13	19.2	9.6	26	26	33.6	40.8	sig
prot969	125	11	8	42	42	9	11	60	24	ns
prot970	242	11	13	12.6	12.6	13	12	18	12.6	ns
prot971	128	9	11	26	22	6	5	24	18	ns
prot972	160	11	9	15.6	13.2	3	7	8.4	7.2	ns
prot973	65	8	4	54	24	3	11	36	24	ns
prot974	143	9	13	18	14.4	11	14	14.4	25.2	ns
prot975	131	8	11	24	20	13	17	12	20	ns
prot976	128	13	15	14.4	15.6	25	14	21.6	13.2	sig
prot977	76	6	6	18	30	12	7	21	9	ns
prot978	95	15	8	16.2	27	13	10	7.2	19.8	ns
prot979	70	11	14	18	24	9	15	22	8	ns
prot980	136	8	8	9.6	12	24	36	46.8	61.2	sig
prot981	116	15	4	12	21	11	14	27	24	ns
prot982	108	8	7	19.8	16.2	14	16	39.6	27	sig
prot983	195	7	12	10	30	7	10	24	28	ns
prot984	145	12	12	12	10.8	8	6	10.8	9.6	ns
prot985	102	6	7	21	30	20	20	39	48	sig
prot986	173	5	9	10.8	7.2	5	12	19.8	14.4	ns
prot987	212	9	7	8	12	3	6	10	4	ns
prot988	116	4	7	8.4	7.2	11	4	15.6	13.2	sig
prot989	219	6	8	12	18	4	10	9	15	ns
prot990	312	13	9	14.4	7.2	9	7	12.6	5.4	ns
prot991	78	4	4	22	6	8	6	10	10	ns
prot992	193	4	9	6	6	3	8	7.2	4.8	ns
prot993	500	1	1	6	3	4	5	12	12	sig
prot994	195	4	3	7.2	5.4	9	9	19.8	16.2	sig
prot995	177	4	8	16	12	7	3	6	8	ns
prot996	224	7	7	6	7.2	4	2	6	6	ns
prot997	239	9	5	9	12	3	4	33	18	ns
prot998	223	2	4	3.6	16.2	9	5	12.6	12.6	ns
prot999	113	6	7	10	4	4	6	10	12	ns
prot1000	94	3	6	8.4	8.4	5	3	8.4	2.4	ns
prot1001	74	5	6	9	9	4	3	12	15	ns
prot1002	265	8	6	5.4	10.8	3	3	19.8	7.2	ns
prot1003	225	2	8	14	14	3	3	4	10	ns
prot1004	129	4	3	4.8	7.2	10	2	14.4	12	sig
prot1005	210	3	4	12	12	5	8	15	15	ns
prot1006	248	3	7	7.2	9	6	8	3.6	10.8	sig
prot1007	158	0	8	12	12	4	8	10	18	ns
prot1008	68	3	4	8.4	9.6	8	3	2.4	0	ns
prot1009	68	2	5	18	15	5	7	24	9	ns
prot1010	548	7	5	7.2	5.4	7	7	14.4	14.4	ns
prot1011	123	4	3	12	10	3	6	14	16	ns
prot1012	181	4	6	6	6	6	3	4.8	3.6	ns
prot1013	824	2	5	15	15	8	3	21	21	ns
prot1014	250	4	4	10.8	3.6	8	14	7.2	7.2	sig
prot1015	242	5	5	16	0	4	4	2	10	ns
prot1016	186	3	1	4.8	6	5	1	6	8.4	ns
prot1017	228	1	2	15	3	5	5	6	24	ns
prot1018	106	9	7	9	10.8	6	6	3.6	0	ns
prot1019	135	3	6	8	8	8	9	8	6	sig
prot1020	173	4	3	1.2	12	5	3	7.2	6	ns
prot1021	245	2	2	6	15	5	4	12	9	ns
prot1022	98	6	2	5.4	5.4	6	0	1.8	5.4	ns
prot1023	149	3	4	10	12	3	3	12	6	ns
prot1024	136	4	2	7.2	6	0	2	4.8	2.4	ns
prot1025	335	5	2	6	0	4	0	15	27	ns
prot1026	81	4	2	5.4	1.8	3	1	3.6	5.4	ns
prot1027	124	4	4	8	18	7	2	6	8	ns
prot1028	204	3	5	6	0	5	5	4.8	1.2	ns
prot1029	124	2	8	9	9	3	3	12	9	ns
prot1030	231	0	2	7.2	9	2	2	7.2	18	sig
prot1031	192	5	1	14	20	9	7	2	4	ns
prot1032	514	5	3	4.8	4.8	5	1	8.4	6	ns
prot1033	277	2	2	6	21	5	6	15	21	sig
prot1034	159	5	2	5.4	3.6	1	4	3.6	7.2	ns
prot1035	190	2	9	8	12	1	5	6	10	ns
prot1036	225	6	8	3.6	6	4	1	2.4	2.4	ns
prot1037	57	6	3	3	12	7	4	9	9	ns
prot1038	153	3	7	12.6	7.2	2	7	0	9	ns
prot1039	91	6	2	8	6	5	2	8	4	ns
prot1040	94	2	5	3.6	7.2	1	3	2.4	4.8	ns
prot1041	112	3	3	6	12	3	7	9	3	ns
prot1042	336	2	4	1.8	3.6	4	4	0	9	ns
prot1043	241	2	0	10	12	5	2	4	12	ns
prot1044	108	2	3	2.4	3.6	18	3	3.6	18	sig
prot1045	117	2	0	18	15	4	7	15	15	ns
prot1046	286	7	1	3.6	3.6	4	1	7.2	3.6	sig
prot1047	122	3	5	4	4	2	8	12	4	sig
prot1048	273	2	5	3.6	6	3	5	2.4	3.6	ns
prot1049	237	3	4	3	3	7	4	9	6	ns
prot1050	222	2	3	1.8	3.6	2	1	3.6	7.2	ns
prot1051	799	4	2	16	4	3	9	6	18	sig
prot1052	125	3	2	2.4	3.6	2	1	8.4	2.4	ns
prot1053	98	5	2	6	3	5	3	3	15	ns
prot1054	153	1	6	0	3.6	5	1	7.2	7.2	ns
prot1055	186	1	1	6	2	0	0	0	10	ns
prot1056	188	1	3	2.4	2.4	2	1	4.8	3.6	ns
prot1057	127	1	3	3	15	2	2	6	6	sig
prot1058	65	135	123	226.8	208.8	115	102	189	190.8	ns
prot1059	115	50	44	80	98	41	43	82	114	ns
prot1060	65	31	26	33.6	34.8	37	26	34.8	36	ns
prot1061	90	19	19	78	51	31	36	102	162	sig
prot1062	120	11	11	18	18	36	42	43.2	59.4	sig
prot1063	83	7	17	16	22	12	6	22	18	ns
prot1064	177	9	13	4.8	6	7	8	7.2	6	ns
prot1065	59	13	9	30	18	2	6	18	15	ns
prot1066	97	9	6	3.6	14.4	12	12	5.4	12.6	ns
prot1067	188	4	11	18	12	9	9	26	24	ns
prot1068	82	8	7	14.4	8.4	20	9	18	10.8	sig
prot1069	109	7	11	15	39	10	10	12	24	ns
prot1070	109	5	10	14.4	21.6	13	3	25.2	16.2	ns
prot1071	168	7	6	30	14	21	27	66	60	sig
prot1072	188	4	7	8.4	14.4	7	8	8.4	7.2	ns
prot1073	82	1	7	21	15	9	6	24	24	ns
prot1074	75	7	11	10.8	7.2	7	8	12.6	12.6	ns
prot1075	151	9	4	18	12	7	4	16	12	ns
prot1076	175	2	12	6	9.6	8	7	7.2	7.2	ns
prot1077	116	3	8	27	15	5	6	18	18	ns
prot1078	161	3	5	9	5.4	11	13	19.8	16.2	sig
prot1079	95	5	4	12	16	4	3	16	4	ns
prot1080	101	7	7	3.6	10.8	12	3	21.6	3.6	sig
prot1081	175	2	8	24	18	10	7	18	21	ns
prot1082	401	4	5	5.4	16.2	5	2	23.4	12.6	sig
prot1083	214	2	6	10	6	6	2	8	8	ns
prot1084	215	5	5	7.2	6	2	2	7.2	6	ns
prot1085	152	6	5	0	9	8	4	12	9	ns
prot1086	125	4	5	5.4	9	2	5	12.6	5.4	ns
prot1087	154	3	4	4	22	6	6	12	12	ns
prot1088	119	5	5	6	7.2	7	9	13.2	2.4	ns
prot1089	145	5	3	24	15	8	2	6	12	sig
prot1090	256	11	4	9	3.6	5	6	16.2	3.6	ns
prot1091	119	3	6	18	4	6	2	16	4	sig
prot1092	159	4	2	4.8	3.6	3	8	6	8.4	ns
prot1093	91	1	7	27	15	6	10	12	21	ns
prot1094	396	3	1	9	9	7	5	25.2	1.8	ns
prot1095	205	5	12	12	8	6	4	12	6	ns
prot1096	108	6	4	7.2	3.6	11	5	4.8	3.6	ns
prot1097	71	9	2	15	3	1	4	0	12	ns
prot1098	259	2	1	7.2	3.6	1	2	7.2	1.8	ns
prot1099	191	3	1	8	4	3	3	8	4	ns
prot1100	147	3	4	4.8	7.2	4	5	6	4.8	sig
prot1101	292	7	3	9	12	4	3	12	9	ns
prot1102	69	2	3	1.8	1.8	2	4	0	3.6	ns
prot1103	245	5	6	8	8	4	0	6	14	ns
prot1104	146	3	2	2.4	2.4	3	2	3.6	2.4	ns
prot1105	351	3	0	15	15	3	3	12	18	ns
prot1106	106	5	0	10.8	1.8	3	7	5.4	9	ns
prot1107	180	3	3	6	6	4	4	8	8	ns
prot1108	199	8	3	3.6	1.2	4	2	7.2	2.4	ns
prot1109	185	2	4	15	15	5	2	18	12	ns
prot1110	182	3	3	7.2	3.6	9	7	3.6	12.6	sig
prot1111	59	6	2	6	6	2	3	2	12	ns
prot1112	173	3	2	3.6	1.2	5	3	2.4	1.2	ns
prot1113	105	2	3	15	6	8	10	30	12	sig
prot1114	79	2	0	10.8	5.4	4	3	3.6	5.4	ns
prot1115	94	2	3	0	14	3	3	12	6	sig
prot1116	235	2	2	3.6	4.8	3	1	1.2	7.2	ns
prot1117	99	2	2	15	6	3	9	45	9	sig
prot1118	103	1	1	5.4	1.8	5	1	3.6	3.6	ns
prot1119	226	3	1	8	10	4	4	6	8	ns
prot1120	168	0	4	1.2	4.8	6	0	3.6	1.2	ns
prot1121	454	2	4	3	6	6	6	36	9	sig
prot1122	92	4	2	1.8	5.4	4	6	1.8	5.4	ns
prot1123	99	1	1	4	10	1	3	6	4	ns
prot1124	116	3	1	4.8	1.2	12	9	7.2	7.2	sig
prot1125	90	2	2	12	9	1	3	3	3	ns
prot1126	87	3	3	7.2	5.4	0	5	1.8	7.2	ns
prot1127	294	1	4	4	6	2	1	4	4	ns
prot1128	354	2	3	0	3.6	1	3	2.4	1.2	ns
prot1129	216	2	0	18	3	9	7	12	33	sig
prot1130	138	1	4	5.4	3.6	2	3	3.6	3.6	ns
prot1131	187	3	1	2	4	1	3	2	2	ns
prot1132	495	1	1	1.2	3.6	3	0	2.4	0	ns
prot1133	406	2	1	6	0	8	2	12	12	sig
prot1134	382	0	0	3.6	0	4	2	3.6	7.2	sig
prot1135	272	1	3	2	0	2	3	0	2	ns
prot1136	71	23	17	22.8	19.2	27	33	28.8	32.4	sig
prot1137	105	22	21	90	66	16	26	60	48	ns
prot1138	234	13	14	18	27	12	18	41.4	25.2	ns
prot1139	112	13	19	48	38	18	20	42	46	ns
prot1140	114	13	15	15.6	16.8	10	19	13.2	19.2	ns
prot1141	112	9	5	27	21	3	5	12	42	ns
prot1142	166	6	6	12.6	18	5	10	7.2	12.6	ns
prot1143	104	5	10	14	8	2	10	6	16	ns
prot1144	376	6	2	10.8	4.8	8	9	9.6	6	ns
prot1145	83	6	8	30	18	3	5	27	12	ns
prot1146	51	9	6	12.6	14.4	12	8	10.8	5.4	ns
prot1147	74	5	8	6	6	7	5	6	10	ns
prot1148	74	3	7	3.6	1.2	6	6	12	7.2	ns
prot1149	117	5	8	12	18	4	3	15	9	ns
prot1150	106	8	3	7.2	3.6	8	3	10.8	10.8	ns
prot1151	110	3	3	8	6	4	7	0	6	ns
prot1152	73	3	3	0	1.2	2	6	1.2	4.8	ns
prot1153	113	6	2	12	12	6	4	9	9	ns
prot1154	358	2	4	10.8	5.4	5	2	5.4	5.4	ns
prot1155	99	1	6	6	8	1	3	6	8	ns
prot1156	115	3	3	6	4.8	1	1	1.2	3.6	ns
prot1157	180	7	4	18	3	2	6	12	18	sig
prot1158	67	2	3	10.8	1.8	3	3	14.4	3.6	ns
prot1159	99	3	3	2	8	1	1	2	2	ns
prot1160	99	0	2	1.2	2.4	3	2	6	2.4	ns
prot1161	99	7	3	12	9	5	4	18	6	ns
prot1162	98	2	3	10.8	10.8	3	3	5.4	1.8	ns
prot1163	165	8	1	6	4	4	5	10	8	ns
prot1164	76	1	3	2.4	4.8	1	2	1.2	3.6	ns
prot1165	90	4	1	3	3	3	0	12	3	ns
prot1166	113	3	1	7.2	5.4	4	3	5.4	7.2	ns
prot1167	90	3	3	6	6	3	1	16	8	ns
prot1168	163	4	4	3.6	6	1	3	3.6	3.6	ns
prot1169	102	2	2	27	6	5	3	6	3	ns
prot1170	183	4	2	9	0	0	1	9	1.8	ns
prot1171	98	3	1	8	0	2	5	6	2	ns
prot1172	146	2	3	2.4	2.4	3	2	3.6	2.4	ns
prot1173	145	2	3	3	9	1	4	6	0	ns
prot1174	166	2	1	1.8	1.8	1	1	12.6	3.6	ns
prot1175	100	3	4	6	4	2	1	0	0	ns
prot1176	393	2	1	2.4	1.2	2	1	2.4	2.4	sig
prot1177	89	1	1	3	6	6	3	9	6	sig
prot1178	391	1	3	1.8	3.6	0	2	7.2	0	ns
prot1179	89	0	1	4	6	2	1	2	4	ns
prot1180	1106	7	4	8.4	8.4	6	6	4.8	7.2	ns
prot1181	3227	6	8	27	15	12	22	42	18	sig
prot1182	539	5	14	5.4	21.6	3	9	14.4	14.4	ns
prot1183	771	3	9	8	14	5	11	20	6	ns
prot1184	2680	2	7	6	7.2	5	2	2.4	6	sig
prot1185	917	3	2	3	12	5	1	6	6	sig
prot1186	4114	1	3	0	1.8	1	2	5.4	3.6	ns
prot1187	449	12	9	24	22	7	4	16	24	ns
prot1188	1304	5	5	3.6	0	12	4	7.2	9.6	sig
prot1189	393	2	4	15	6	4	6	15	12	sig
prot1190	1513	3	3	7.2	7.2	3	3	7.2	3.6	ns
prot1191	2580	0	1	4	8	1	1	2	4	ns
prot1192	959	9	7	12	8.4	6	6	9.6	2.4	ns
prot1193	510	1	4	12	3	3	11	12	27	ns
prot1194	427	6	5	14.4	16.2	9	6	14.4	12.6	ns
prot1195	413	5	3	8	10	4	4	6	8	ns
prot1196	819	5	2	3.6	3.6	1	2	9.6	6	ns
prot1197	1779	2	5	6	12	6	2	12	12	ns
prot1198	1379	3	5	7.2	7.2	10	6	3.6	7.2	sig
prot1199	652	2	4	4	4	5	2	10	8	sig
prot1200	704	3	4	2.4	4.8	6	6	2.4	2.4	sig
prot1201	1028	2	3	9	21	2	1	12	3	ns
prot1202	1181	3	3	3.6	7.2	3	2	1.8	7.2	ns
prot1203	383	7	4	18	10	7	12	12	12	ns
prot1204	1077	6	4	6	9.6	1	5	3.6	7.2	ns
prot1205	452	9	4	9	15	5	4	30	9	ns
prot1206	434	8	5	10.8	9	8	2	3.6	5.4	ns
prot1207	955	0	1	0	6	5	4	12	4	ns
prot1208	528	7	1	6	6	4	4	2.4	4.8	ns
prot1209	228	2	5	12	15	7	4	15	15	sig
prot1210	781	1	2	3.6	1.8	6	8	3.6	9	ns
prot1211	548	3	6	8	6	6	3	6	6	ns
prot1212	273	3	3	6	4.8	2	4	3.6	3.6	ns
prot1213	153	10	6	27	27	7	4	27	12	ns
prot1214	320	7	3	9	12.6	6	4	9	1.8	ns
prot1215	219	7	12	8	12	8	5	14	20	ns
prot1216	410	8	4	7.2	9.6	3	6	7.2	1.2	ns
prot1217	322	5	8	15	24	10	6	18	27	sig
prot1218	629	5	6	9	18	3	3	5.4	5.4	ns
prot1219	264	1	7	6	12	2	5	10	6	ns
prot1220	356	5	2	4.8	1.2	5	2	3.6	3.6	ns
prot1221	390	1	3	15	9	4	6	24	6	ns
prot1222	235	3	3	5.4	10.8	5	2	16.2	19.8	sig
prot1223	263	6	4	6	12	8	3	8	8	sig
prot1224	481	1	2	7.2	1.2	0	0	2.4	2.4	ns
prot1225	551	0	4	15	15	2	3	12	12	ns
prot1226	481	3	0	9	3.6	4	4	18	7.2	sig
prot1227	487	1	2	6	4	0	2	4	2	ns
prot1228	881	5	2	2.4	6	4	2	4.8	1.2	ns
prot1229	2284	3	6	6	6	5	4	9	9	ns
prot1230	852	3	1	9	5.4	2	2	1.8	1.8	ns
prot1231	341	3	2	10	12	6	3	8	2	ns
prot1232	182	5	2	8.4	4.8	6	2	2.4	3.6	ns
prot1233	327	9	4	12	9	2	2	24	18	ns
prot1234	219	0	6	9	9	7	4	12.6	7.2	ns
prot1235	406	2	4	8	6	6	2	10	16	ns
prot1236	332	0	1	4.8	0	1	1	7.2	1.2	ns
prot1237	365	4	8	9	6	1	1	9	24	ns
prot1238	308	1	0	3.6	1.8	3	3	9	5.4	ns
prot1239	232	2	2	4	6	1	4	8	0	ns
prot1240	2067	2	1	7.2	6	2	3	2.4	7.2	ns
prot1241	865	4	3	6	15	2	5	3	6	ns
prot1242	682	3	1	5.4	5.4	0	1	0	1.8	ns
prot1243	573	0	1	0	4	2	2	8	4	sig
prot1244	454	4	3	6	2.4	2	1	1.2	1.2	sig
prot1245	611	8	9	21	42	12	18	42	90	sig
prot1246	133	10	7	19.8	5.4	10	5	18	3.6	sig
prot1247	221	13	5	22	6	10	13	16	34	sig
prot1248	153	6	9	8.4	10.8	10	7	7.2	14.4	ns
prot1249	363	10	3	15	6	5	8	15	21	ns
prot1250	435	9	6	16.2	18	2	3	9	3.6	ns
prot1251	366	7	2	6	12	10	16	12	24	sig
prot1252	170	4	5	4.8	4.8	7	3	3.6	12	ns
prot1253	267	4	3	6	12	4	4	9	9	ns
prot1254	463	5	2	3.6	1.8	6	3	12.6	5.4	ns
prot1255	542	5	2	10	4	4	3	8	2	ns
prot1256	448	3	6	7.2	4.8	18	21	7.2	18	sig
prot1257	177	6	4	6	12	4	0	9	12	ns
prot1258	365	5	6	0	9	12	6	43.2	5.4	sig
prot1259	746	2	3	6	6	2	2	8	36	sig
prot1260	458	3	2	6	3.6	2	3	3.6	6	ns
prot1261	147	3	6	3	3	4	7	6	12	ns
prot1262	266	4	4	12.6	5.4	2	7	3.6	7.2	ns
prot1263	340	2	2	10	10	3	2	8	0	ns
prot1264	398	1	4	4.8	2.4	2	9	4.8	2.4	sig
prot1265	403	2	1	6	9	1	1	6	15	ns
prot1266	302	3	5	3.6	9	3	1	5.4	3.6	ns
prot1267	465	4	2	6	8	2	3	8	4	ns
prot1268	487	0	1	2.4	2.4	2	1	2.4	1.2	ns
prot1269	568	3	1	3	6	3	3	9	3	ns
prot1270	370	1	3	5.4	3.6	1	3	5.4	5.4	ns
prot1271	435	4	1	4	0	1	2	0	0	ns
prot1272	382	0	1	1.2	2.4	1	0	3.6	2.4	ns
prot1273	400	0	1	0	0	2	1	3	12	ns
prot1274	1317	0	2	1.8	0	1	3	1.8	0	ns
prot1275	1827	1	1	2	2	0	2	4	2	ns
prot1276	227	7	6	10.8	3.6	6	6	7.2	4.8	ns
prot1277	126	11	3	15	9	4	5	18	18	ns
prot1278	199	4	2	7.2	16.2	3	1	5.4	1.8	ns
prot1279	186	6	4	12	14	4	9	12	12	ns
prot1280	397	0	3	2.4	3.6	3	6	6	6	ns
prot1281	191	3	9	30	6	6	2	18	12	ns
prot1282	181	5	9	1.8	12.6	2	7	7.2	10.8	ns
prot1283	332	4	5	0	12	7	9	22	10	sig
prot1284	207	1	4	3.6	4.8	4	3	3.6	8.4	ns
prot1285	433	4	2	18	15	6	7	3	6	ns
prot1286	220	5	9	7.2	16.2	2	5	9	9	ns
prot1287	174	4	2	12	16	2	4	12	6	ns
prot1288	398	1	1	3.6	2.4	1	2	1.2	4.8	ns
prot1289	250	2	4	27	12	6	12	18	27	sig
prot1290	254	3	3	1.8	1.8	6	3	3.6	1.8	ns
prot1291	278	3	4	6	8	9	11	8	8	sig
prot1292	195	6	1	4.8	4.8	4	2	3.6	7.2	ns
prot1293	493	3	0	12	9	1	6	12	9	ns
prot1294	395	6	2	1.8	5.4	2	3	5.4	3.6	ns
prot1295	346	4	6	4	10	1	2	10	2	ns
prot1296	386	4	6	2.4	1.2	3	1	4.8	7.2	ns
prot1297	323	2	3	9	12	2	2	9	9	ns
prot1298	221	3	2	0	9	2	1	9	7.2	ns
prot1299	330	3	3	4	10	4	3	10	6	ns
prot1300	913	4	4	3.6	1.2	5	0	9.6	4.8	ns
prot1301	216	3	5	6	12	3	2	0	12	ns
prot1302	176	6	2	3.6	5.4	1	2	1.8	3.6	ns
prot1303	396	0	2	6	0	1	3	2	4	ns
prot1304	144	0	1	6	4.8	4	2	6	6	sig
prot1305	340	4	6	3	6	6	2	12	12	sig
prot1306	177	8	3	1.8	5.4	1	4	7.2	3.6	sig
prot1307	491	2	5	4	12	2	5	10	6	ns
prot1308	289	2	1	6	3.6	0	3	2.4	0	ns
prot1309	925	2	3	3	3	8	10	18	24	sig
prot1310	266	3	3	1.8	1.8	1	1	3.6	7.2	sig
prot1311	584	2	3	4	6	21	3	30	6	sig
prot1312	316	1	3	3.6	0	3	2	4.8	1.2	ns
prot1313	365	1	0	3	9	4	3	3	12	ns
prot1314	282	5	1	5.4	1.8	0	2	7.2	3.6	ns
prot1315	465	3	2	10	4	4	3	8	6	ns
prot1316	577	3	0	4.8	3.6	4	1	3.6	1.2	ns
prot1317	274	1	2	9	9	2	1	0	6	ns
prot1318	517	3	0	3.6	0	9	3	16.2	5.4	sig
prot1319	782	1	0	6	6	2	1	2	2	ns
prot1320	567	1	0	1.2	2.4	2	1	1.2	1.2	ns
prot1321	356	1	1	6	6	2	2	0	0	ns
prot1322	229	3	3	5.4	0	4	1	9	1.8	sig
prot1323	388	0	0	2	0	1	1	4	2	ns
prot1324	109	8	4	9.6	14.4	8	10	8.4	9.6	ns
prot1325	167	2	3	12	15	2	2	21	21	sig
prot1326	192	6	6	10.8	9	10	4	18	10.8	sig
prot1327	174	3	4	4	2	5	4	8	10	sig
prot1328	144	4	2	2.4	3.6	1	4	3.6	3.6	ns
prot1329	139	3	1	15	24	7	4	15	15	sig
prot1330	160	4	6	9	3.6	1	3	7.2	12.6	ns
prot1331	220	4	2	12	12	3	4	10	2	ns
prot1332	248	5	3	2.4	1.2	4	3	3.6	1.2	ns
prot1333	254	4	4	18	12	3	7	12	12	ns
prot1334	213	2	2	5.4	12.6	3	3	0	9	ns
prot1335	81	4	3	8	10	2	4	6	6	ns
prot1336	318	5	1	2.4	1.2	6	6	7.2	6	ns
prot1337	247	3	4	15	21	5	2	6	21	ns
prot1338	381	3	3	3.6	10.8	6	10	10.8	3.6	sig
prot1339	159	4	5	6	8	4	8	8	8	sig
prot1340	205	2	1	0	6	3	2	4.8	1.2	ns
prot1341	244	3	3	3	18	1	5	18	12	ns
prot1342	160	4	0	0	1.8	3	2	0	5.4	ns
prot1343	288	4	4	2	2	4	2	6	4	ns
prot1344	383	5	2	1.2	6	3	1	4.8	3.6	ns
prot1345	206	5	2	15	9	2	3	9	6	ns
prot1346	703	1	3	5.4	3.6	2	3	1.8	7.2	ns
prot1347	238	3	0	10	6	4	4	4	4	ns
prot1348	366	1	3	0	1.2	6	3	10.8	7.2	sig
prot1349	430	2	1	6	6	0	3	9	6	ns
prot1350	637	2	1	3.6	3.6	4	3	1.8	5.4	ns
prot1351	141	4	2	4	8	3	3	8	6	ns
prot1352	140	4	3	3.6	4.8	4	4	4.8	4.8	sig
prot1353	431	1	2	15	12	3	1	12	3	ns
prot1354	969	4	3	1.8	3.6	2	1	3.6	14.4	ns
prot1355	247	3	0	6	0	2	7	8	8	sig
prot1356	1101	3	1	3.6	6	1	2	2.4	3.6	ns
prot1357	178	1	2	12	9	4	1	3	6	ns
prot1358	178	3	2	5.4	9	0	3	3.6	0	ns
prot1359	297	3	2	4	6	2	2	8	4	ns
prot1360	238	0	1	3.6	1.2	3	1	3.6	2.4	ns
prot1361	226	3	2	6	9	1	2	3	3	ns
prot1362	486	1	1	7.2	5.4	4	2	3.6	7.2	sig
prot1363	758	1	1	8	6	2	2	2	2	ns
prot1364	305	1	1	1.2	6	2	1	0	2.4	ns
prot1365	526	4	1	3	3	2	2	6	0	ns
prot1366	375	0	2	0	7.2	2	1	1.8	5.4	ns
prot1367	651	3	0	4	2	5	5	2	2	ns
prot1368	5934	0	2	0	2.4	0	1	1.2	1.2	ns
prot1369	421	2	1	9	0	1	1	3	3	ns
prot1370	142	2	0	3.6	0	0	1	3.6	0	ns
prot1371	1145	1	1	4	4	1	0	2	2	ns
prot1372	238	5	2	6	2.4	3	2	0	3.6	ns
prot1373	391	0	0	3	9	0	1	3	0	ns
prot1374	618	1	1	0	5.4	2	0	1.8	0	ns
prot1375	93	7	11	12	18	8	9	10	20	ns
prot1376	130	5	10	9.6	6	9	4	6	7.2	ns
prot1377	83	5	4	18	18	9	6	12	9	ns
prot1378	361	5	6	10.8	1.8	6	3	12.6	7.2	ns
prot1379	193	3	6	6	2	5	3	20	12	ns
prot1380	393	4	6	2.4	6	4	10	6	9.6	ns
prot1381	232	4	4	12	15	3	6	72	27	sig
prot1382	201	7	8	3.6	5.4	3	5	9	5.4	ns
prot1383	105	4	5	6	10	3	3	4	10	ns
prot1384	173	2	1	3.6	3.6	1	4	2.4	2.4	sig
prot1385	182	1	2	6	15	4	3	15	9	ns
prot1386	199	1	3	5.4	1.8	1	0	5.4	5.4	ns
prot1387	191	6	3	14	6	6	0	6	4	ns
prot1388	274	1	4	1.2	4.8	2	2	6	2.4	ns
prot1389	135	1	2	3	6	2	5	6	6	ns
prot1390	169	5	5	7.2	3.6	1	4	7.2	1.8	ns
prot1391	688	2	1	10	4	0	3	14	6	ns
prot1392	152	2	5	6	2.4	4	2	1.2	2.4	ns
prot1393	528	4	1	6	6	7	4	6	3	ns
prot1394	157	3	4	7.2	10.8	2	4	1.8	9	ns
prot1395	126	3	2	2	4	3	4	12	8	sig
prot1396	80	1	5	7.2	3.6	4	4	6	2.4	ns
prot1397	122	4	0	0	6	1	2	3	9	ns
prot1398	232	2	4	7.2	5.4	3	2	0	0	ns
prot1399	171	0	2	8	0	4	5	2	0	ns
prot1400	70	5	3	2.4	3.6	5	2	4.8	8.4	sig
prot1401	130	2	1	6	9	9	2	6	12	sig
prot1402	103	1	3	0	5.4	3	2	1.8	9	ns
prot1403	547	1	1	0	0	1	3	4	4	ns
prot1404	250	2	4	1.2	2.4	1	0	2.4	0	ns
prot1405	497	3	2	0	6	5	1	3	3	ns
prot1406	312	2	0	3.6	1.8	1	7	3.6	3.6	sig
prot1407	152	1	2	2	6	2	2	4	20	sig
prot1408	535	2	6	1.2	3.6	5	2	6	1.2	sig
prot1409	87	3	2	0	3	2	0	3	6	ns
prot1410	232	2	3	3.6	7.2	3	3	5.4	7.2	ns
prot1411	232	2	1	2	2	3	1	2	4	ns
prot1412	843	3	1	1.2	2.4	1	3	1.2	1.2	ns
prot1413	555	3	2	3	3	3	5	6	6	ns
prot1414	173	2	3	1.8	1.8	6	2	3.6	3.6	sig
prot1415	194	1	0	2	2	1	1	4	2	ns
prot1416	180	0	2	6	1.2	2	3	2.4	3.6	ns
prot1417	199	1	2	0	9	0	1	9	3	ns
prot1418	287	1	2	3.6	1.8	0	1	3.6	1.8	ns
prot1419	999	4	0	6	4	0	2	14	0	ns
prot1420	220	1	1	1.2	0	0	3	1.2	1.2	ns
prot1421	648	1	4	3	6	2	2	12	6	sig
prot1422	164	0	2	5.4	1.8	2	3	0	1.8	ns
prot1423	181	1	1	6	0	2	1	8	0	ns
prot1424	285	5	10	10.8	4.8	15	12	25.2	21.6	sig
prot1425	172	5	0	12	12	3	15	45	9	sig
prot1426	103	7	4	9	14.4	1	4	7.2	10.8	ns
prot1427	430	1	4	4	12	8	2	16	14	sig
prot1428	130	6	7	4.8	6	3	2	8.4	6	ns
prot1429	123	2	5	9	21	3	5	15	12	ns
prot1430	304	4	4	9	3.6	4	3	1.8	5.4	ns
prot1431	164	3	0	4	2	5	6	16	16	sig
prot1432	75	4	3	3.6	3.6	5	6	3.6	3.6	ns
prot1433	173	6	1	9	6	5	1	12	0	ns
prot1434	176	4	4	7.2	1.8	7	1	9	5.4	ns
prot1435	191	4	3	10	4	4	1	12	10	ns
prot1436	138	2	2	0	2.4	1	0	3.6	3.6	ns
prot1437	148	4	2	9	3	4	1	18	3	ns
prot1438	101	1	4	7.2	5.4	6	3	5.4	7.2	ns
prot1439	157	1	3	4	0	2	3	2	12	ns
prot1440	488	0	5	1.2	1.2	3	3	3.6	4.8	ns
prot1441	133	4	6	21	12	5	3	15	12	ns
prot1442	229	1	2	9	3.6	3	2	3.6	3.6	ns
prot1443	89	4	2	2	6	5	5	12	6	ns
prot1444	317	4	3	7.2	3.6	1	2	4.8	2.4	ns
prot1445	88	1	4	3	12	18	3	9	36	sig
prot1446	180	1	2	5.4	1.8	0	1	0	3.6	ns
prot1447	207	1	1	6	4	4	2	4	2	ns
prot1448	235	4	1	3.6	6	7	2	2.4	3.6	ns
prot1449	86	2	2	3	9	2	3	12	15	ns
prot1450	115	3	1	5.4	5.4	0	4	3.6	10.8	ns
prot1451	127	1	6	10	6	7	2	8	10	sig
prot1452	229	3	2	3.6	3.6	1	0	4.8	3.6	ns
prot1453	247	2	1	6	9	2	3	6	12	sig
prot1454	573	2	0	5.4	1.8	5	7	3.6	12.6	sig
prot1455	176	1	2	4	2	1	0	6	4	ns
prot1456	169	1	1	4.8	2.4	4	3	4.8	1.2	ns
prot1457	81	5	2	3	12	6	4	6	24	sig
prot1458	89	2	1	1.8	5.4	5	2	3.6	3.6	ns
prot1459	178	2	4	2	6	2	0	0	4	ns
prot1460	151	2	0	3.6	1.2	3	1	1.2	0	ns
prot1461	146	4	2	3	9	1	2	12	3	ns
prot1462	217	4	3	1.8	7.2	2	3	0	1.8	ns
prot1463	159	2	2	10	0	2	3	8	4	ns
prot1464	237	0	0	3.6	3.6	3	3	3.6	7.2	sig
prot1465	587	2	2	6	3	2	2	6	6	ns
prot1466	128	2	1	0	0	2	6	1.8	3.6	sig
prot1467	425	2	3	2	2	2	1	0	4	ns
prot1468	256	2	1	0	2.4	4	4	0	1.2	ns
prot1469	136	3	4	0	6	0	1	9	12	ns
prot1470	76	1	4	1.8	1.8	1	0	0	10.8	ns
prot1471	175	2	0	0	4	1	1	4	6	ns
prot1472	231	3	1	1.2	0	2	2	6	2.4	ns
prot1473	337	4	1	6	0	0	0	6	3	ns
prot1474	239	1	0	3.6	0	3	2	0	3.6	ns
prot1475	456	1	1	4	0	0	2	10	2	ns
prot1476	126	3	3	1.2	4.8	1	1	1.2	1.2	sig
prot1477	488	0	1	6	6	1	1	3	0	ns
prot1478	127	2	3	1.8	1.8	4	4	3.6	3.6	sig
prot1479	191	1	2	8	8	3	3	10	12	ns
prot1480	114	5	4	1.2	3.6	4	2	2.4	7.2	ns
prot1481	62	4	3	9	3	4	4	12	3	ns
prot1482	350	6	6	9	7.2	1	4	9	7.2	ns
prot1483	108	10	1	10	6	3	5	14	10	ns
prot1484	321	2	0	1.2	2.4	3	2	2.4	3.6	ns
prot1485	308	2	1	3	0	1	2	6	3	ns
prot1486	59	1	1	5.4	3.6	6	3	3.6	3.6	ns
prot1487	218	5	3	8	10	3	3	12	6	sig
prot1488	106	3	1	0	4.8	3	2	2.4	1.2	ns
prot1489	154	1	3	6	12	2	2	12	18	sig
prot1490	166	1	1	1.8	7.2	2	1	0	3.6	ns
prot1491	515	1	2	0	2	1	0	6	8	ns
prot1492	183	2	3	2.4	4.8	2	1	1.2	3.6	ns
prot1493	162	2	3	3	9	1	3	3	15	ns
prot1494	140	3	2	3.6	5.4	2	1	5.4	7.2	ns
prot1495	169	1	2	0	2	0	1	2	4	ns
prot1496	242	3	1	0	1.2	1	1	2.4	4.8	ns
prot1497	292	1	4	9	15	12	9	27	27	sig
prot1498	197	5	4	5.4	1.8	4	1	3.6	5.4	ns
prot1499	856	3	2	4	2	2	4	4	4	sig
prot1500	127	0	0	2.4	2.4	0	2	4.8	3.6	ns
prot1501	72	2	1	12	12	3	1	6	3	ns
prot1502	148	1	3	1.8	3.6	4	1	1.8	1.8	ns
prot1503	53	1	0	6	4	6	3	4	0	ns
prot1504	98	1	2	1.2	0	2	0	3.6	1.2	ns
prot1505	405	1	3	6	3	1	5	9	0	ns
prot1506	104	3	1	5.4	10.8	2	3	3.6	0	ns
prot1507	176	1	1	6	6	1	4	2	6	ns
prot1508	125	1	3	6	0	3	1	3.6	2.4	ns
prot1509	160	5	0	6	6	0	0	3	0	ns
prot1510	316	1	0	1.8	9	0	2	0	1.8	ns
prot1511	978	0	0	0	2	2	3	0	0	ns
prot1512	234	1	0	0	2.4	0	5	0	3.6	ns
prot1513	431	1	1	3	6	2	0	3	0	ns
prot1514	2591	2	4	3.6	7.2	3	4	10.8	10.8	sig
prot1515	712	3	6	8	6	2	3	10	12	ns
prot1516	1852	0	1	6	4.8	4	1	2.4	8.4	ns
prot1517	2086	4	1	15	12	4	5	12	21	ns
prot1518	1064	3	4	3.6	5.4	2	3	7.2	7.2	ns
prot1519	609	2	8	14	18	5	9	18	16	ns
prot1520	645	5	3	6	3.6	1	1	1.2	1.2	ns
prot1521	969	3	3	0	6	2	1	6	6	ns
prot1522	857	1	0	0	1.8	0	1	3.6	1.8	ns
prot1523	488	0	2	0	2	1	2	2	4	ns
prot1524	2821	1	1	1.2	1.2	4	2	1.2	4.8	ns
prot1525	512	3	4	12	15	4	3	12	9	ns
prot1526	876	3	4	9	10.8	4	5	3.6	3.6	ns
prot1527	543	2	4	6	8	5	5	6	14	ns
prot1528	809	3	5	1.2	1.2	4	1	4.8	2.4	ns
prot1529	1674	2	1	6	6	3	1	6	3	ns
prot1530	1191	1	1	0	3.6	2	3	3.6	5.4	sig
prot1531	208	5	3	8	2	2	3	4	8	ns
prot1532	437	0	1	1.2	3.6	2	1	0	1.2	ns
prot1533	510	2	3	3	15	2	4	9	9	ns
prot1534	695	2	1	9	1.8	2	2	7.2	9	sig
prot1535	227	2	0	6	6	3	2	2	4	ns
prot1536	700	1	3	3.6	2.4	2	3	6	1.2	ns
prot1537	218	2	2	0	12	1	0	6	3	ns
prot1538	423	2	4	5.4	1.8	4	2	5.4	5.4	ns
prot1539	873	0	1	6	4	2	0	8	2	ns
prot1540	1426	0	1	0	3.6	4	4	2.4	8.4	sig
prot1541	520	4	0	3	3	2	1	3	9	ns
prot1542	290	16	18	21.6	14.4	15	5	16.2	23.4	ns
prot1543	296	4	9	6	12	3	7	6	10	ns
prot1544	309	3	2	3.6	2.4	2	2	4.8	2.4	ns
prot1545	502	2	5	27	24	5	7	3	12	ns
prot1546	204	1	0	1.8	1.8	4	2	5.4	1.8	ns
prot1547	437	0	1	2	8	3	1	4	8	ns
prot1548	314	4	0	1.2	1.2	2	2	1.2	2.4	ns
prot1549	402	1	4	9	6	4	6	12	9	sig
prot1550	188	1	0	1.8	0	2	3	3.6	1.8	ns
prot1551	434	1	3	6	2	1	0	2	12	ns
prot1552	325	4	3	3.6	1.2	1	1	2.4	4.8	ns
prot1553	607	1	1	3	6	3	3	27	18	sig
prot1554	739	4	2	5.4	5.4	1	2	5.4	1.8	ns
prot1555	235	1	2	0	0	1	0	2	2	ns
prot1556	982	1	0	3.6	2.4	2	3	2.4	0	ns
prot1557	392	1	5	6	15	4	2	3	3	sig
prot1558	543	0	1	7.2	0	4	1	1.8	1.8	ns
prot1559	462	1	2	0	0	1	0	0	0	ns
prot1560	348	1	4	1.2	1.2	4	1	0	4.8	ns
prot1561	463	2	0	3	6	1	3	0	3	ns
prot1562	173	5	5	1.8	3.6	5	8	1.8	5.4	ns
prot1563	274	2	1	2	0	5	4	8	4	sig
prot1564	251	9	8	4.8	6	3	5	4.8	8.4	ns
prot1565	231	3	5	9	15	3	4	12	12	ns
prot1566	394	3	1	9	3.6	4	2	3.6	7.2	ns
prot1567	240	2	6	8	8	2	6	10	4	sig
prot1568	441	2	3	1.2	2.4	3	4	0	1.2	ns
prot1569	200	3	0	9	0	2	2	15	12	sig
prot1570	371	5	2	7.2	9	3	2	9	3.6	ns
prot1571	313	4	1	4	14	1	1	4	6	ns
prot1572	730	3	6	3.6	4.8	2	3	7.2	4.8	sig
prot1573	329	0	1	3	3	0	0	6	9	ns
prot1574	627	0	5	3.6	0	2	3	3.6	3.6	sig
prot1575	250	2	2	4	2	2	1	2	2	ns
prot1576	144	1	2	0	3.6	1	2	3.6	2.4	ns
prot1577	472	1	1	15	3	12	9	27	45	sig
prot1578	421	2	1	1.8	1.8	2	2	3.6	1.8	ns
prot1579	250	1	1	2	0	1	1	8	2	ns
prot1580	266	3	1	3.6	1.2	3	2	3.6	7.2	ns
prot1581	861	2	2	3	3	9	6	18	9	sig
prot1582	1312	2	0	1.8	1.8	2	1	3.6	3.6	ns
prot1583	493	0	3	4	2	1	2	4	2	sig
prot1584	1082	2	0	0	1.2	1	5	1.2	1.2	ns
prot1585	648	2	4	3	3	2	5	6	6	sig
prot1586	276	0	1	0	1.8	1	1	3.6	1.8	ns
prot1587	518	1	1	0	6	2	3	8	4	ns
prot1588	640	2	2	1.2	6	1	1	1.2	0	ns
prot1589	722	2	6	9	21	3	5	9	15	ns
prot1590	147	2	0	1.8	12.6	2	1	7.2	7.2	ns
prot1591	193	2	3	10	6	2	0	6	6	ns
prot1592	194	0	0	4.8	1.2	5	1	1.2	1.2	ns
prot1593	365	1	4	9	12	3	2	9	24	ns
prot1594	290	1	2	1.8	5.4	2	2	5.4	1.8	ns
prot1595	636	3	2	4	8	1	2	6	6	ns
prot1596	1160	2	0	3.6	2.4	0	1	1.2	0	ns
prot1597	641	0	4	12	9	2	2	12	12	sig
prot1598	175	2	1	3.6	1.8	4	2	1.8	9	ns
prot1599	318	2	3	2	2	1	1	8	4	sig
prot1600	424	2	0	2.4	0	3	3	4.8	0	ns
prot1601	348	2	1	3	9	3	3	12	3	ns
prot1602	227	1	0	0	1.8	2	1	3.6	1.8	ns
prot1603	427	1	1	0	8	0	0	4	6	ns
prot1604	268	2	2	4.8	1.2	1	1	4.8	1.2	sig
prot1605	357	2	2	9	6	5	1	12	3	ns
prot1606	174	1	1	1.8	0	2	1	0	0	ns
prot1607	233	1	3	4	8	0	0	2	6	ns
prot1608	217	1	0	0	1.2	1	1	1.2	1.2	sig
prot1609	980	1	1	0	9	2	0	0	6	ns
prot1610	263	1	0	1.8	3.6	1	0	0	3.6	ns
prot1611	169	0	0	4	2	2	7	8	4	sig
prot1612	178	0	1	2.4	0	0	1	0	1.2	ns
prot1613	355	1	4	3	6	1	2	6	3	ns
prot1614	604	0	0	3.6	3.6	1	1	1.8	7.2	sig
prot1615	149	0	1	2	4	2	2	4	8	sig
prot1616	594	1	1	0	0	4	2	3.6	2.4	sig
prot1617	257	0	0	0	6	0	0	3	6	ns
prot1618	421	2	0	0	3.6	1	3	0	0	ns
prot1619	712	1	1	8	0	0	1	0	2	ns
prot1620	423	2	0	0	0	1	1	0	0	ns
prot1621	488	4	0	3	0	0	1	3	0	ns
prot1622	1872	1	0	0	0	2	0	1.8	0	ns
prot1623	153	6	2	12	6	2	6	16	8	ns
prot1624	275	2	2	6	3.6	1	4	9.6	2.4	ns
prot1625	463	2	3	6	24	8	2	18	6	sig
prot1626	103	6	3	7.2	3.6	4	3	9	9	ns
prot1627	287	2	3	2	4	3	4	2	2	ns
prot1628	282	4	4	2.4	1.2	4	8	3.6	6	ns
prot1629	200	7	3	6	0	5	4	21	21	sig
prot1630	149	0	2	0	7.2	2	2	7.2	7.2	ns
prot1631	149	2	2	8	10	1	4	8	0	ns
prot1632	132	3	1	2.4	1.2	2	2	4.8	1.2	sig
prot1633	118	4	1	9	21	3	5	18	12	ns
prot1634	191	2	2	7.2	3.6	1	1	5.4	3.6	ns
prot1635	189	1	1	4	2	3	2	8	6	ns
prot1636	273	0	1	4.8	2.4	2	2	2.4	2.4	ns
prot1637	327	0	2	3	12	1	2	3	6	ns
prot1638	148	2	3	1.8	3.6	2	1	16.2	1.8	ns
prot1639	206	5	2	4	6	2	1	6	2	ns
prot1640	108	1	1	1.2	6	5	0	2.4	1.2	ns
prot1641	267	6	0	3	9	3	2	0	6	ns
prot1642	204	0	2	10.8	0	3	5	0	3.6	ns
prot1643	223	1	0	2	0	2	3	0	2	ns
prot1644	298	2	0	2.4	2.4	0	1	2.4	2.4	ns
prot1645	194	2	3	12	3	5	4	3	9	ns
prot1646	77	3	2	1.8	1.8	4	4	3.6	1.8	sig
prot1647	166	0	2	4	10	3	2	4	0	ns
prot1648	418	0	1	2.4	4.8	1	1	4.8	0	ns
prot1649	418	1	2	6	9	3	1	3	3	ns
prot1650	127	1	2	9	5.4	4	1	3.6	3.6	ns
prot1651	279	1	1	2	2	3	2	2	2	ns
prot1652	181	2	2	0	2.4	4	3	2.4	3.6	ns
prot1653	129	1	0	3	9	2	3	12	6	ns
prot1654	161	4	1	3.6	0	4	1	1.8	0	ns
prot1655	126	2	2	2	4	6	2	2	4	ns
prot1656	326	3	3	2.4	6	3	3	3.6	1.2	ns
prot1657	207	1	3	9	3	0	2	12	0	ns
prot1658	191	3	0	5.4	5.4	2	6	3.6	7.2	sig
prot1659	238	0	3	0	2	2	0	4	10	ns
prot1660	210	4	0	0	0	5	2	2.4	2.4	ns
prot1661	331	1	9	3	9	0	0	6	9	ns
prot1662	574	3	1	7.2	3.6	1	2	0	5.4	ns
prot1663	455	2	2	2	0	1	5	4	2	ns
prot1664	553	1	1	3.6	1.2	2	1	4.8	1.2	ns
prot1665	522	2	1	6	0	1	3	3	0	ns
prot1666	325	5	1	3.6	3.6	0	1	1.8	0	ns
prot1667	208	3	1	0	4	2	3	2	0	ns
prot1668	232	3	2	1.2	2.4	1	2	1.2	2.4	ns
prot1669	219	1	3	15	3	0	1	15	3	ns
prot1670	409	1	0	5.4	1.8	0	1	5.4	1.8	ns
prot1671	233	3	1	4	8	4	2	6	2	ns
prot1672	772	1	4	1.2	0	3	3	1.2	3.6	ns
prot1673	360	4	3	3	3	1	4	6	9	ns
prot1674	439	1	1	3.6	5.4	1	2	3.6	1.8	ns
prot1675	442	1	1	4	2	2	0	4	0	ns
prot1676	138	2	2	3.6	1.2	4	2	2.4	4.8	sig
prot1677	106	0	0	0	0	2	1	6	12	sig
prot1678	370	3	3	3.6	0	0	3	1.8	1.8	ns
prot1679	629	1	2	2	2	2	4	6	4	sig
prot1680	187	0	1	1.2	1.2	1	3	1.2	1.2	ns
prot1681	596	0	0	0	0	1	0	0	3	ns
prot1682	255	0	0	1.8	1.8	2	2	7.2	7.2	sig
prot1683	92	9	2	8	18	3	5	8	8	ns
prot1684	171	4	3	1.2	7.2	5	7	4.8	1.2	ns
prot1685	165	6	2	9	3	1	5	21	9	ns
prot1686	148	4	4	5.4	7.2	1	2	3.6	10.8	sig
prot1687	229	4	4	8	4	2	5	6	6	ns
prot1688	123	2	3	4.8	1.2	5	1	1.2	2.4	ns
prot1689	77	3	5	0	3	2	3	6	12	ns
prot1690	465	3	5	5.4	9	1	2	3.6	7.2	ns
prot1691	279	1	1	2	0	5	2	4	8	sig
prot1692	278	2	0	1.2	0	3	3	3.6	10.8	sig
prot1693	119	4	1	0	0	3	0	3	0	ns
prot1694	148	1	0	5.4	3.6	3	9	10.8	27	sig
prot1695	72	2	0	6	0	1	1	6	0	ns
prot1696	353	4	1	3.6	2.4	2	8	12	4.8	sig
prot1697	196	0	0	3	3	2	0	3	0	ns
prot1698	174	4	6	3.6	5.4	4	2	3.6	3.6	sig
prot1699	126	3	1	4	8	3	2	0	2	ns
prot1700	235	1	0	1.2	3.6	0	3	2.4	1.2	ns
prot1701	235	2	1	3	3	1	0	0	15	ns
prot1702	110	2	4	3.6	5.4	3	1	0	7.2	ns
prot1703	188	1	1	6	6	2	1	4	2	sig
prot1704	225	1	1	0	1.2	2	0	1.2	1.2	ns
prot1705	138	1	2	0	9	3	2	3	0	ns
prot1706	174	2	0	1.8	7.2	2	4	5.4	3.6	ns
prot1707	672	2	2	2	2	2	0	2	4	ns
prot1708	84	0	1	2.4	2.4	1	3	0	2.4	ns
prot1709	107	1	0	0	3	1	2	3	0	ns
prot1710	146	2	2	1.8	1.8	6	3	16.2	16.2	sig
prot1711	183	3	2	0	4	2	2	6	2	ns
prot1712	555	0	0	0	0	2	2	2.4	2.4	sig
prot1713	467	2	1	3	3	0	1	12	12	ns
prot1714	265	0	3	1.8	1.8	2	1	5.4	0	ns
prot1715	598	2	3	2	0	1	2	2	4	ns
prot1716	317	1	0	2.4	0	1	2	2.4	6	ns
prot1717	196	1	1	3	3	0	1	3	3	ns
prot1718	267	0	2	1.8	1.8	3	3	10.8	5.4	sig
prot1719	612	2	3	8	6	1	0	0	2	ns
prot1720	62	1	2	3.6	1.2	1	1	1.2	2.4	ns
prot1721	77	0	3	0	0	2	1	3	3	ns
prot1722	68	0	2	3.6	1.8	2	1	1.8	0	ns
prot1723	632	0	1	4	4	2	6	4	12	sig
prot1724	230	1	1	1.2	2.4	0	1	1.2	2.4	ns
prot1725	133	1	2	0	6	3	2	6	6	sig
prot1726	334	2	1	0	1.8	2	2	7.2	7.2	sig
prot1727	311	2	1	6	4	0	1	2	2	ns
prot1728	563	0	0	0	0	0	1	1.2	1.2	ns
prot1729	327	1	1	3	6	6	2	6	6	sig
prot1730	144	0	3	3.6	5.4	2	1	3.6	0	ns
prot1731	668	1	3	4	4	2	2	2	2	ns
prot1732	85	3	2	2.4	2.4	2	2	2.4	3.6	ns
prot1733	102	2	3	0	3	5	4	0	0	ns
prot1734	508	2	0	0	3.6	3	0	0	0	ns
prot1735	226	2	1	0	0	1	2	4	0	ns
prot1736	676	1	1	0	1.2	0	1	1.2	1.2	ns
prot1737	539	2	0	0	6	3	3	27	9	sig
prot1738	295	0	0	0	1.8	1	0	3.6	3.6	ns
prot1739	224	2	0	2	2	0	1	8	2	ns
prot1740	2292	2	0	0	0	0	0	0	4.8	ns
prot1741	170	4	1	9	12	4	5	9	12	ns
prot1742	134	1	2	9	0	4	8	7.2	14.4	sig
prot1743	255	2	2	0	0	3	3	0	4	ns
prot1744	304	1	3	3.6	4.8	2	2	19.2	10.8	sig
prot1745	237	4	2	6	18	1	7	12	3	sig
prot1746	105	0	1	5.4	3.6	2	0	5.4	5.4	ns
prot1747	69	3	2	8	0	6	3	18	18	sig
prot1748	247	3	4	3.6	0	3	6	4.8	1.2	ns
prot1749	99	2	6	0	6	1	3	12	6	ns
prot1750	116	2	2	0	3.6	1	2	3.6	5.4	ns
prot1751	152	1	1	2	2	1	3	0	2	ns
prot1752	225	1	1	3.6	2.4	2	2	0	0	ns
prot1753	147	0	5	3	0	4	4	18	6	sig
prot1754	125	1	2	7.2	1.8	1	1	0	9	ns
prot1755	90	0	1	4	10	1	2	10	2	ns
prot1756	237	2	6	1.2	2.4	0	4	0	2.4	ns
prot1757	66	3	1	3	9	1	3	3	3	ns
prot1758	264	1	2	0	3.6	2	4	3.6	1.8	ns
prot1759	137	0	2	6	6	3	1	4	6	ns
prot1760	511	0	1	0	0	1	2	0	3.6	ns
prot1761	141	1	0	6	6	9	6	9	9	sig
prot1762	280	2	0	3.6	1.8	3	1	7.2	5.4	ns
prot1763	302	0	2	6	0	0	0	4	10	ns
prot1764	74	2	3	3.6	2.4	0	0	1.2	0	ns
prot1765	171	1	3	6	3	2	1	0	9	ns
prot1766	95	2	3	0	1.8	1	0	3.6	3.6	ns
prot1767	367	0	2	2	2	0	2	6	8	ns
prot1768	144	2	1	1.2	1.2	2	2	2.4	1.2	ns
prot1769	664	2	0	6	0	3	6	9	9	sig
prot1770	179	0	1	1.8	0	4	2	3.6	7.2	sig
prot1771	114	3	1	0	2	1	1	2	2	ns
prot1772	161	1	1	1.2	0	0	1	0	3.6	ns
prot1773	205	1	1	3	0	1	1	6	3	ns
prot1774	305	1	1	3.6	3.6	2	3	5.4	3.6	sig
prot1775	416	1	2	4	2	1	2	2	4	ns
prot1776	397	2	0	2.4	3.6	1	0	1.2	1.2	ns
prot1777	224	2	0	0	3	3	3	3	3	ns
prot1778	314	0	0	7.2	3.6	2	2	0	1.8	ns
prot1779	174	1	0	2	4	1	1	2	2	sig
prot1780	416	1	1	1.2	3.6	2	3	2.4	2.4	sig
prot1781	131	0	2	6	0	3	0	0	0	ns
prot1782	107	1	1	3.6	1.8	2	2	7.2	7.2	sig
prot1783	163	1	1	0	0	2	1	4	4	ns
prot1784	564	2	0	1.2	2.4	1	0	2.4	1.2	ns
prot1785	208	0	1	6	3	4	4	6	6	sig
prot1786	135	1	0	5.4	3.6	1	2	3.6	0	ns
prot1787	3394	2	3	4	6	2	4	4	2	ns
prot1788	1957	6	2	1.2	2.4	0	1	0	3.6	ns
prot1789	1088	5	4	3	3	2	0	6	9	ns
prot1790	424	2	1	10.8	5.4	1	5	7.2	1.8	ns
prot1791	1035	1	0	6	2	1	1	4	0	ns
prot1792	926	0	0	2.4	0	1	1	1.2	1.2	sig
prot1793	1669	3	2	9	0	0	2	0	0	ns
prot1794	201	0	1	9	5.4	3	2	9	1.8	ns
prot1795	539	2	1	0	8	3	1	8	0	ns
prot1796	638	0	2	2.4	2.4	3	1	0	1.2	ns
prot1797	225	4	2	21	6	2	3	3	18	ns
prot1798	319	4	1	9	5.4	3	4	3.6	3.6	ns
prot1799	520	4	1	2	12	3	4	8	2	ns
prot1800	785	1	3	2.4	8.4	5	3	2.4	3.6	ns
prot1801	629	4	2	3	3	0	3	6	9	ns
prot1802	341	2	3	1.8	5.4	2	1	1.8	3.6	ns
prot1803	412	0	0	0	2	1	1	2	2	sig
prot1804	308	1	1	1.2	0	0	1	0	0	ns
prot1805	743	0	1	6	0	3	3	9	27	sig
prot1806	470	0	1	1.8	1.8	2	0	3.6	0	ns
prot1807	1140	2	1	0	0	1	0	4	4	ns
prot1808	1466	2	2	2.4	0	1	0	1.2	1.2	ns
prot1809	254	5	4	6	3	2	2	3	6	ns
prot1810	257	2	2	3.6	5.4	4	4	12.6	12.6	sig
prot1811	375	0	0	4	4	0	3	0	4	ns
prot1812	1882	3	2	3.6	0	2	0	2.4	1.2	ns
prot1813	1300	1	0	3	6	0	1	9	3	ns
prot1814	444	3	1	1.8	1.8	2	2	5.4	1.8	ns
prot1815	832	3	2	2	4	2	0	6	2	ns
prot1816	582	5	1	0	3.6	1	1	1.2	3.6	ns
prot1817	280	1	1	0	6	0	1	0	3	ns
prot1818	1244	4	1	0	3.6	2	2	3.6	1.8	ns
prot1819	276	0	1	0	6	1	2	4	2	ns
prot1820	623	2	1	0	1.2	1	2	6	1.2	sig
prot1821	450	1	1	3	3	0	0	3	3	ns
prot1822	247	1	1	0	0	1	1	1.8	1.8	sig
prot1823	387	0	0	2	6	2	6	4	4	sig
prot1824	662	0	0	0	0	0	2	1.2	1.2	ns
prot1825	743	1	1	0	0	2	2	6	6	sig
prot1826	874	1	0	0	5.4	1	0	1.8	1.8	ns
prot1827	1301	0	1	4	2	1	0	0	0	ns
prot1828	274	1	3	1.2	2.4	2	3	0	2.4	ns
prot1829	551	0	2	3	6	1	1	6	0	ns
prot1830	447	3	1	0	3.6	1	0	3.6	5.4	ns
prot1831	154	1	3	2	2	3	3	6	4	ns
prot1832	210	1	2	2.4	0	2	2	3.6	4.8	ns
prot1833	290	2	1	12	12	2	2	15	9	ns
prot1834	220	0	2	7.2	3.6	5	1	1.8	3.6	ns
prot1835	184	0	0	4	6	4	1	8	8	ns
prot1836	168	2	0	0	1.2	3	1	0	2.4	ns
prot1837	102	2	4	3	18	0	1	3	0	ns
prot1838	327	5	2	1.8	3.6	6	6	16.2	5.4	sig
prot1839	962	1	2	2	2	2	1	2	4	ns
prot1840	556	3	2	0	3.6	2	4	3.6	1.2	ns
prot1841	374	1	2	6	6	1	1	6	6	ns
prot1842	728	1	0	3.6	1.8	3	0	3.6	3.6	ns
prot1843	243	0	0	4	2	0	2	6	0	ns
prot1844	127	3	3	0	1.2	2	2	2.4	2.4	sig
prot1845	519	2	2	3	9	1	4	12	0	ns
prot1846	492	4	3	0	5.4	2	1	0	1.8	ns
prot1847	233	2	1	2	4	1	2	2	6	ns
prot1848	287	1	0	1.2	1.2	1	1	0	1.2	ns
prot1849	337	1	2	3	3	1	2	6	9	ns
prot1850	404	1	4	0	0	0	1	0	1.8	ns
prot1851	3175	1	0	4	2	0	3	2	2	ns
prot1852	243	0	0	1.2	0	0	0	2.4	0	ns
prot1853	275	0	1	9	6	2	2	6	6	sig
prot1854	648	2	3	0	10.8	3	3	10.8	5.4	sig
prot1855	172	0	0	0	0	0	0	4	6	ns
prot1856	283	1	0	2.4	2.4	1	4	3.6	4.8	ns
prot1857	159	2	1	6	3	0	3	12	9	ns
prot1858	372	1	3	0	3.6	3	1	9	7.2	ns
prot1859	174	0	3	4	10	2	1	2	6	ns
prot1860	182	1	1	4.8	2.4	2	1	2.4	2.4	ns
prot1861	251	0	1	3	12	2	1	9	6	ns
prot1862	1009	1	3	1.8	3.6	2	2	0	5.4	ns
prot1863	233	0	1	2	4	1	0	0	2	ns
prot1864	158	3	3	2.4	8.4	2	0	1.2	8.4	ns
prot1865	200	3	5	3	6	1	2	6	0	ns
prot1866	292	2	1	1.8	3.6	0	2	1.8	3.6	ns
prot1867	399	1	2	4	2	2	0	2	0	ns
prot1868	229	2	3	6	2.4	3	1	0	1.2	ns
prot1869	228	0	1	18	0	1	3	15	3	ns
prot1870	445	0	2	0	0	0	2	1.8	1.8	ns
prot1871	334	1	5	2	2	0	0	4	4	ns
prot1872	848	3	1	1.2	1.2	2	1	4.8	2.4	ns
prot1873	151	1	1	6	9	3	2	6	3	ns
prot1874	1410	1	0	0	3.6	2	4	7.2	7.2	sig
prot1875	164	2	2	2	2	2	1	0	0	ns
prot1876	114	2	4	1.2	1.2	3	9	3.6	3.6	sig
prot1877	262	1	1	0	3	2	0	3	0	ns
prot1878	174	0	0	0	1.8	1	3	1.8	0	ns
prot1879	987	0	0	0	6	1	3	2	4	ns
prot1880	170	2	5	1.2	0	4	2	2.4	4.8	sig
prot1881	399	3	2	3	6	1	0	3	3	ns
prot1882	504	4	1	1.8	1.8	1	0	5.4	1.8	ns
prot1883	359	2	0	2	4	2	1	4	8	ns
prot1884	85	2	0	1.2	0	2	1	2.4	1.2	sig
prot1885	186	1	1	3	3	3	0	6	12	ns
prot1886	231	1	1	7.2	1.8	1	2	1.8	3.6	ns
prot1887	161	1	1	4	0	2	0	4	2	ns
prot1888	296	0	1	1.2	1.2	3	3	0	1.2	ns
prot1889	362	1	3	0	0	1	1	3	6	ns
prot1890	492	1	0	1.8	1.8	2	0	1.8	0	ns
prot1891	240	2	2	2	0	0	0	2	0	ns
prot1892	587	1	0	1.2	0	2	0	4.8	0	ns
prot1893	523	2	2	0	6	0	1	0	3	ns
prot1894	979	1	0	1.8	3.6	0	1	3.6	1.8	ns
prot1895	2381	0	2	2	4	3	1	0	0	ns
prot1896	246	1	1	0	0	2	1	2.4	0	ns
prot1897	309	1	0	3	3	0	1	0	3	ns
prot1898	214	1	2	0	3.6	2	1	0	7.2	ns
prot1899	659	2	2	0	0	0	2	2	2	ns
prot1900	185	0	1	2.4	0	0	0	0	1.2	ns
prot1901	201	3	0	3	6	3	0	0	6	ns
prot1902	464	3	1	1.8	1.8	0	4	0	3.6	ns
prot1903	298	2	2	6	6	2	1	2	0	ns
prot1904	502	0	1	1.2	1.2	0	0	0	0	ns
prot1905	295	0	1	0	0	2	1	6	0	ns
prot1906	1921	1	0	3.6	0	1	0	0	0	ns
prot1907	900	0	1	0	2	0	0	0	4	ns
prot1908	1567	1	1	1.2	1.2	0	0	1.2	1.2	ns
prot1909	659	2	2	6	3	3	9	9	9	sig
prot1910	909	0	0	0	1.8	0	0	1.8	1.8	ns
prot1911	193	0	0	0	2	1	0	0	4	ns
prot1912	431	1	1	1.2	1.2	0	1	3.6	1.2	ns
prot1913	118	0	0	0	0	3	3	27	9	sig
prot1914	229	4	5	9	9	3	4	7.2	1.8	ns
prot1915	232	4	3	8	2	3	3	14	0	ns
prot1916	267	1	1	2.4	1.2	0	2	1.2	2.4	ns
prot1917	266	1	3	0	3	2	0	0	0	ns
prot1918	183	3	2	1.8	1.8	0	2	3.6	5.4	ns
prot1919	909	1	3	2	6	4	1	2	2	ns
prot1920	219	3	2	3.6	3.6	1	4	3.6	4.8	ns
prot1921	141	6	1	9	12	1	2	3	3	ns
prot1922	154	0	2	1.8	9	2	2	25.2	3.6	sig
prot1923	243	0	2	2	2	4	1	4	6	ns
prot1924	135	0	2	0	0	2	2	2.4	2.4	sig
prot1925	315	2	2	6	6	1	1	6	3	ns
prot1926	517	0	2	5.4	3.6	2	1	1.8	1.8	ns
prot1927	127	0	1	6	0	2	4	8	12	sig
prot1928	439	1	3	2.4	2.4	0	1	0	3.6	ns
prot1929	398	2	1	0	0	1	2	0	3	ns
prot1930	462	0	2	1.8	1.8	1	1	1.8	0	ns
prot1931	202	1	2	4	4	0	1	2	4	ns
prot1932	114	0	3	0	1.2	0	1	1.2	1.2	ns
prot1933	137	0	2	0	12	0	0	0	3	ns
prot1934	124	0	3	1.8	5.4	1	1	0	3.6	ns
prot1935	641	1	2	2	0	2	0	4	2	ns
prot1936	415	1	2	1.2	1.2	3	0	1.2	2.4	ns
prot1937	448	2	0	6	6	6	2	6	12	sig
prot1938	572	0	1	3.6	1.8	2	0	0	3.6	ns
prot1939	819	0	3	4	6	1	0	0	2	ns
prot1940	365	0	3	0	0	3	0	0	0	ns
prot1941	600	0	0	0	0	0	0	0	0	ns
prot1942	692	1	2	3.6	0	4	2	3.6	3.6	sig
prot1943	244	3	3	2	2	0	1	2	4	ns
prot1944	203	3	3	1.2	1.2	2	4	6	2.4	sig
prot1945	383	2	0	0	6	4	3	6	0	ns
prot1946	208	1	2	7.2	0	0	0	3.6	1.8	ns
prot1947	292	1	1	2	4	1	0	2	6	ns
prot1948	288	0	0	0	1.2	1	2	1.2	2.4	ns
prot1949	111	0	0	0	3	2	2	0	3	ns
prot1950	309	2	1	0	5.4	3	6	5.4	10.8	sig
prot1951	555	0	2	2	2	0	3	2	4	ns
prot1952	719	3	1	1.2	1.2	1	5	1.2	1.2	sig
prot1953	548	0	1	3	6	2	0	0	6	ns
prot1954	209	1	1	1.8	5.4	1	3	7.2	0	ns
prot1955	561	1	1	2	6	3	1	0	2	ns
prot1956	575	1	1	0	1.2	3	3	2.4	1.2	ns
prot1957	193	1	0	3	9	0	1	9	6	ns
prot1958	476	1	1	5.4	1.8	2	2	3.6	3.6	sig
prot1959	426	1	1	0	4	3	2	6	4	sig
prot1960	210	0	3	0	1.2	1	1	2.4	1.2	ns
prot1961	167	2	0	3	3	1	0	6	3	ns
prot1962	255	2	1	5.4	0	2	2	1.8	1.8	ns
prot1963	259	0	0	0	0	0	0	0	0	ns
prot1964	828	1	0	2.4	1.2	0	0	2.4	0	ns
prot1965	491	2	1	3	0	1	1	6	0	ns
prot1966	116	0	1	3.6	3.6	1	3	7.2	1.8	ns
prot1967	392	0	0	0	2	0	2	2	2	ns
prot1968	278	0	2	0	0	1	0	1.2	0	ns
prot1969	275	1	1	0	9	2	1	3	3	ns
prot1970	542	1	0	0	1.8	0	0	1.8	1.8	ns
prot1971	303	0	1	2	0	1	1	2	2	ns
prot1972	206	0	1	0	1.2	0	1	0	1.2	ns
prot1973	575	0	2	0	3	0	1	3	0	ns
prot1974	882	2	2	0	0	1	1	3.6	1.8	ns
prot1975	503	2	2	2	2	1	2	2	4	ns
prot1976	350	2	1	0	1.2	0	0	0	1.2	ns
prot1977	277	2	0	0	0	0	1	3	0	ns
prot1978	251	0	1	0	0	1	0	3.6	1.8	ns
prot1979	223	1	1	0	2	0	0	0	0	ns
prot1980	109	2	1	1.2	4.8	1	3	3.6	1.2	ns
prot1981	1093	2	6	3	15	3	5	3	6	ns
prot1982	123	3	6	5.4	7.2	0	1	5.4	5.4	ns
prot1983	160	2	0	6	2	3	1	4	8	ns
prot1984	160	0	3	3.6	2.4	1	2	2.4	1.2	ns
prot1985	433	2	1	6	0	1	2	0	6	ns
prot1986	214	3	1	1.8	1.8	2	3	3.6	3.6	sig
prot1987	114	2	0	6	2	0	2	6	2	ns
prot1988	178	3	2	1.2	2.4	2	2	1.2	3.6	ns
prot1989	248	2	1	9	9	0	0	18	9	ns
prot1990	49	2	2	0	1.8	2	1	0	5.4	ns
prot1991	86	1	1	4	4	2	3	2	4	ns
prot1992	335	3	0	1.2	0	4	2	1.2	0	ns
prot1993	171	2	1	12	3	5	1	6	3	sig
prot1994	214	3	6	3.6	1.8	0	0	3.6	3.6	ns
prot1995	108	1	1	2	0	0	1	0	2	ns
prot1996	115	0	3	0	1.2	2	1	2.4	2.4	ns
prot1997	96	0	2	0	9	1	2	0	3	ns
prot1998	82	1	0	0	1.8	1	1	1.8	1.8	sig
prot1999	365	1	2	4	4	6	6	6	24	sig
[truncated: 1,549 more rows]
