# Supplementary material for: Protein complex-based analysis is resistant to the obfuscating consequences of batch effects --- a case study in clinical proteomics
Source: BMC Genomics. 2017 Mar 14;18(Suppl 2):142. doi: 10.1186/s12864-017-3490-3 (PMC5374662; doi:10.1186/s12864-017-3490-3)
Supplement: Supplementary file 2 — Simulated data D2.2H. (ZIP 3730 kb) [file 12864_2017_3490_MOESM2_ESM.zip › D2.2.316.txt]

protLen	X0	X0.1	X0.2	X0.3	X1	X1.1	X1.2	X1.3	sig
prot1	1338	936	923	1070.4	1099.2	878	914	1054.8	978	ns
prot2	2199	39	30	64	64	24	25	76	82	ns
prot3	1538	26	42	61.2	43.2	56	63	106.2	81	sig
prot4	2319	31	20	34.5	28.5	24	18	36	40.5	ns
prot5	1392	51	49	54	40.8	49	33	51.6	58.8	ns
prot6	1985	26	29	68	50	30	31	76	46	ns
prot7	1262	38	58	63	81	37	44	70.2	73.8	ns
prot8	3862	14	26	25.5	19.5	18	21	22.5	28.5	ns
prot9	1295	46	42	50.4	62.4	56	49	44.4	43.2	ns
prot10	4287	14	16	20	16	9	14	22	24	ns
prot11	1277	42	44	73.8	68.4	36	35	61.2	72	ns
prot12	3587	11	7	12	15	18	10	24	27	sig
prot13	774	77	77	88.8	102	78	84	78	74.4	ns
prot14	1960	8	9	16	14	5	4	10	4	ns
prot15	858	58	60	106.2	97.2	62	59	106.2	100.8	ns
prot16	693	85	79	105	97.5	157	135	196.5	186	sig
prot17	748	64	72	57.6	75.6	63	63	73.2	62.4	ns
prot18	875	44	47	104	80	95	63	130	162	sig
prot19	1755	13	14	19.8	25.2	8	12	9	23.4	ns
prot20	839	45	34	61.5	67.5	25	48	48	63	ns
prot21	857	23	26	36	33.6	27	26	43.2	38.4	ns
prot22	1248	25	24	50	62	21	20	58	42	ns
prot23	1308	19	14	27	21.6	29	32	93.6	48.6	sig
prot24	1260	18	28	18	30	17	11	22.5	24	ns
prot25	1487	3	12	10.8	14.4	7	10	7.2	9.6	ns
prot26	477	79	84	162	168	97	96	206	196	sig
prot27	1324	11	31	39.6	34.2	18	34	25.2	50.4	ns
prot28	997	21	23	22.5	15	15	12	18	28.5	ns
prot29	623	102	115	120	122.4	105	109	129.6	124.8	ns
prot30	657	101	75	206	214	95	93	238	186	ns
prot31	1735	8	17	23.4	19.8	9	13	30.6	21.6	ns
prot32	904	8	8	18	12	11	18	25.5	25.5	ns
prot33	446	196	215	220.8	231.6	187	185	225.6	255.6	ns
prot34	262	178	195	378	356	184	189	354	310	ns
prot35	682	107	108	198	190.8	95	126	190.8	203.4	ns
prot36	742	53	57	63	87	42	57	60	78	ns
prot37	630	26	39	39.6	36	40	34	49.2	50.4	ns
prot38	672	34	24	72	56	29	29	54	72	ns
prot39	1056	26	22	55.8	41.4	31	27	48.6	61.2	ns
prot40	1098	29	29	28.5	36	30	25	22.5	31.5	ns
prot41	1192	13	10	12	9.6	36	33	39.6	43.2	sig
prot42	1888	13	8	6	22	12	10	28	20	ns
prot43	500	166	158	307.8	275.4	200	224	365.4	347.4	sig
prot44	610	38	51	84	60	48	69	64.5	82.5	ns
prot45	543	33	29	36	42	44	45	45.6	75.6	sig
prot46	685	27	32	54	58	26	32	58	54	ns
prot47	546	31	20	50.4	28.8	29	28	48.6	52.2	ns
prot48	1311	19	9	10.5	24	22	34	51	45	sig
prot49	1047	14	17	12	15.6	11	17	12	13.2	ns
prot50	491	135	140	244	248	156	133	268	234	ns
prot51	654	73	72	106.2	145.8	72	85	109.8	129.6	ns
prot52	639	59	61	96	94.5	61	58	76.5	106.5	ns
prot53	740	45	43	67.2	49.2	150	117	162	165.6	sig
prot54	1143	21	15	32	40	17	20	32	28	ns
prot55	966	19	18	25.2	25.2	24	7	27	28.8	ns
prot56	1042	13	7	16.5	21	11	20	16.5	25.5	ns
prot57	2166	13	9	12	4.8	6	5	9.6	6	ns
prot58	443	35	32	68	62	33	31	64	44	ns
prot59	589	22	34	57.6	59.4	19	25	45	48.6	ns
prot60	740	24	19	37.5	45	49	31	78	70.5	sig
prot61	532	24	21	19.2	22.8	23	11	30	22.8	sig
prot62	740	10	11	20	24	14	10	12	30	ns
prot63	727	9	11	16.2	30.6	9	11	19.8	16.2	ns
prot64	1585	6	10	13.5	3	8	6	12	4.5	ns
prot65	479	253	230	270	249.6	234	232	234	262.8	ns
prot66	364	148	152	284	284	155	140	298	290	ns
prot67	433	138	146	277.2	300.6	284	294	529.2	561.6	sig
prot68	346	157	150	202.5	250.5	154	144	204	196.5	ns
prot69	545	98	79	93.6	108	80	105	106.8	127.2	ns
prot70	472	97	84	126	152	85	105	156	142	ns
prot71	478	49	58	126	99	42	52	90	70.2	ns
prot72	413	51	40	48	75	57	52	72	72	ns
prot73	496	46	36	58.8	45.6	50	69	86.4	86.4	sig
prot74	630	46	46	88	70	36	29	78	72	ns
prot75	544	23	39	19.8	43.2	27	30	32.4	37.8	ns
prot76	880	13	12	18	27	7	16	10.5	27	ns
prot77	684	7	6	10.8	7.2	9	10	12	8.4	ns
prot78	988	14	10	32	28	25	23	26	32	sig
prot79	430	64	70	106.2	97.2	70	73	127.8	120.6	ns
prot80	707	28	23	52.5	36	26	22	37.5	34.5	ns
prot81	418	30	35	21.6	46.8	36	15	36	28.8	ns
prot82	820	15	10	20	32	14	10	28	32	ns
prot83	1450	14	7	19.8	9	16	11	27	23.4	ns
prot84	500	68	67	117	105	71	87	118.5	118.5	ns
prot85	451	51	64	62.4	70.8	57	47	81.6	73.2	ns
prot86	757	23	25	60	42	14	34	56	56	ns
prot87	539	19	26	52.2	41.4	20	24	50.4	41.4	ns
prot88	455	14	25	28.5	15	14	22	39	22.5	ns
prot89	646	20	22	19.2	19.2	15	13	22.8	16.8	ns
prot90	533	3	11	14	16	10	7	16	24	ns
prot91	1101	6	7	7.2	10.8	8	8	16.2	7.2	sig
prot92	375	160	156	271.5	256.5	157	167	279	231	ns
prot93	477	125	113	115.2	138	119	108	139.2	134.4	ns
prot94	440	74	79	120	142	64	82	142	168	ns
prot95	445	75	57	127.8	126	69	59	79.2	129.6	ns
prot96	373	62	54	57	102	44	45	96	73.5	ns
prot97	606	24	42	38.4	45.6	41	24	43.2	34.8	ns
prot98	343	29	26	52	44	29	38	58	94	sig
prot99	403	18	16	43.2	52.2	26	24	54	36	sig
prot100	591	20	22	39	39	16	17	31.5	27	ns
prot101	641	13	11	10.8	10.8	15	15	8.4	10.8	ns
prot102	583	11	11	18	16	12	10	22	18	ns
prot103	544	9	20	23.4	14.4	20	12	21.6	12.6	ns
prot104	2137	6	10	12	10.5	5	7	16.5	6	ns
prot105	375	27	33	50.4	38.4	56	34	42	55.2	ns
prot106	454	42	38	62	70	36	47	66	86	ns
prot107	472	38	31	61.2	52.2	36	46	45	59.4	ns
prot108	517	36	33	60	45	34	38	37.5	67.5	ns
prot109	464	19	26	25.2	25.2	65	58	56.4	54	sig
prot110	637	14	24	46	34	20	23	64	36	ns
prot111	423	15	11	34.2	34.2	22	14	32.4	27	ns
prot112	414	16	18	21	18	18	20	30	18	sig
prot113	898	16	16	14.4	14.4	18	14	16.8	19.2	ns
prot114	498	5	14	18	30	10	13	20	18	ns
prot115	580	12	10	16.2	18	15	14	23.4	39.6	ns
prot116	448	5	13	12	3	14	11	10.5	6	ns
prot117	569	8	12	12	9.6	8	11	12	7.2	ns
prot118	1032	9	10	10	18	6	12	14	16	ns
prot119	357	83	107	163.8	178.2	95	108	181.8	185.4	ns
prot120	231	69	54	82.5	81	50	66	120	105	ns
prot121	372	44	40	66	63.6	92	103	116.4	88.8	sig
prot122	375	36	49	80	104	47	47	80	80	ns
prot123	507	29	41	90	84.6	30	52	75.6	82.8	ns
prot124	411	29	27	40.5	60	74	62	102	102	sig
prot125	374	25	15	16.8	20.4	24	25	25.2	24	ns
prot126	827	15	14	36	30	14	11	40	32	ns
prot127	774	17	11	19.8	21.6	18	21	54	46.8	sig
prot128	576	10	8	12	13.5	21	27	27	45	sig
prot129	413	14	8	7.2	10.8	10	11	10.8	20.4	ns
prot130	569	4	10	32	22	8	6	14	24	ns
prot131	590	11	4	14.4	14.4	10	13	14.4	19.8	ns
prot132	774	10	9	10.5	13.5	7	9	15	18	ns
prot133	1023	13	5	13.2	7.2	8	7	15.6	15.6	ns
prot134	803	0	4	10	16	2	5	4	8	ns
prot135	242	64	66	93.6	97.2	67	62	97.2	111.6	ns
prot136	439	53	57	84	90	76	44	88.5	85.5	ns
prot137	318	63	58	57.6	68.4	49	51	60	80.4	ns
prot138	278	59	62	132	110	67	58	124	146	sig
prot139	309	45	58	84.6	100.8	41	37	64.8	86.4	ns
prot140	568	35	35	66	72	34	32	55.5	61.5	ns
prot141	316	32	35	30	27.6	27	32	45.6	24	ns
prot142	283	27	31	60	56	26	35	56	42	ns
prot143	608	22	23	52.2	37.8	33	27	46.8	50.4	ns
prot144	673	20	18	28.5	30	18	21	34.5	25.5	ns
prot145	414	14	21	21.6	20.4	15	16	25.2	31.2	ns
prot146	707	18	16	30	30	23	13	42	28	ns
prot147	406	10	19	21.6	34.2	21	36	91.8	48.6	sig
prot148	510	13	17	24	12	12	18	22.5	19.5	ns
prot149	500	7	10	8.4	10.8	39	36	36	64.8	sig
prot150	350	15	8	18	22	9	10	24	20	ns
prot151	683	15	16	21.6	23.4	36	26	36	54	sig
prot152	569	9	7	19.5	15	14	16	36	30	sig
prot153	450	5	7	21.6	4.8	8	11	12	12	ns
prot154	399	16	9	14	34	8	14	32	40	sig
prot155	713	8	10	10.8	10.8	14	11	12.6	12.6	ns
prot156	564	12	13	12	21	11	12	18	21	ns
prot157	1149	5	7	4.8	7.2	6	6	7.2	7.2	ns
prot158	721	9	8	4	14	12	9	36	24	sig
prot159	260	188	189	329.4	388.8	205	196	363.6	363.6	ns
prot160	372	118	143	229.5	234	153	161	223.5	205.5	ns
prot161	297	92	95	96	103.2	100	89	128.4	115.2	ns
prot162	276	44	48	84	80	53	61	106	128	ns
prot163	480	33	44	41.4	57.6	34	33	37.8	59.4	ns
prot164	299	22	25	48	34.5	46	54	96	96	sig
prot165	317	33	19	25.2	28.8	39	25	36	30	ns
prot166	437	25	19	42	48	17	30	50	52	ns
prot167	537	26	16	50.4	41.4	18	15	37.8	45	ns
prot168	228	17	16	22.5	21	21	23	33	28.5	ns
prot169	289	19	21	25.2	12	17	14	14.4	24	ns
prot170	341	14	13	38	26	54	57	90	108	sig
prot171	445	11	11	21.6	32.4	26	15	9	30.6	ns
prot172	458	6	10	21	19.5	14	7	16.5	21	ns
prot173	450	14	11	13.2	16.8	11	7	15.6	16.8	ns
prot174	588	9	11	22	18	19	13	26	20	sig
prot175	761	9	8	21.6	36	8	5	25.2	28.8	ns
prot176	519	12	12	9	15	15	10	10.5	13.5	ns
prot177	1216	16	6	7.2	6	13	15	15.6	9.6	ns
prot178	605	15	2	18	22	8	8	10	12	ns
prot179	748	5	8	10.8	18	7	8	7.2	21.6	ns
prot180	460	9	9	18	16.5	7	5	13.5	12	ns
prot181	645	6	8	7.2	3.6	4	8	3.6	10.8	ns
prot182	528	6	3	14	22	6	6	8	12	ns
prot183	958	6	10	7.2	5.4	9	6	3.6	12.6	ns
prot184	4213	4	5	3	6	5	5	4.5	3	ns
prot185	1921	4	6	12	4.8	1	4	4.8	3.6	ns
prot186	333	139	164	292	272	145	129	292	342	ns
prot187	229	85	91	210.6	180	180	209	282.6	333	sig
prot188	413	38	56	82.5	69	49	41	70.5	75	ns
prot189	437	41	39	54	55.2	70	49	70.8	94.8	sig
prot190	459	38	34	66	44	27	42	50	66	ns
prot191	170	32	27	43.2	63	35	31	63	54	ns
prot192	200	42	51	67.5	49.5	38	35	54	52.5	ns
prot193	396	27	34	48	43.2	63	70	58.8	73.2	sig
prot194	219	18	33	26	40	22	18	40	56	ns
prot195	509	25	26	41.4	32.4	22	20	25.2	36	ns
prot196	255	25	14	40.5	37.5	27	16	28.5	39	ns
prot197	343	8	10	16.8	19.2	17	11	22.8	12	ns
prot198	453	12	18	30	28	23	13	40	40	ns
prot199	418	18	10	32.4	28.8	12	14	19.8	10.8	ns
prot200	506	8	14	22.5	13.5	15	13	24	12	ns
prot201	545	10	15	15.6	14.4	7	16	14.4	18	ns
prot202	406	8	9	20	28	6	13	26	28	ns
prot203	586	8	20	21.6	32.4	42	48	48.6	75.6	sig
prot204	570	9	6	21	16.5	11	12	27	10.5	sig
prot205	868	10	12	8.4	10.8	14	5	20.4	15.6	ns
prot206	508	11	4	6	14	30	21	54	72	sig
prot207	715	11	7	16.2	16.2	7	8	12.6	12.6	ns
prot208	622	10	8	10.5	9	9	7	4.5	19.5	ns
prot209	463	6	5	3.6	10.8	7	6	8.4	14.4	ns
prot210	756	6	10	12	6	7	2	20	16	ns
prot211	520	8	10	18	5.4	6	5	9	7.2	ns
prot212	858	5	2	3	6	2	6	7.5	7.5	ns
prot213	463	2	4	4.8	2.4	12	15	18	14.4	sig
prot214	248	72	78	202	158	74	79	188	180	ns
prot215	386	64	53	91.8	95.4	61	57	95.4	100.8	ns
prot216	252	63	62	81	66	108	129	243	153	sig
prot217	271	54	54	64.8	62.4	51	40	73.2	56.4	ns
prot218	367	66	33	88	88	46	47	94	90	ns
prot219	335	57	42	90	72	38	33	86.4	64.8	ns
prot220	600	35	33	43.5	46.5	35	23	51	46.5	ns
prot221	232	36	40	49.2	46.8	44	35	45.6	38.4	ns
prot222	273	37	30	76	72	28	37	72	74	ns
prot223	243	36	36	73.8	72	36	27	55.8	43.2	ns
prot224	223	22	23	57	49.5	61	47	100.5	60	sig
prot225	250	30	37	34.8	28.8	25	20	38.4	38.4	ns
prot226	223	18	25	52	72	17	28	44	60	ns
prot227	289	22	23	45	55.8	30	25	48.6	45	ns
prot228	378	30	26	31.5	42	15	21	28.5	37.5	ns
prot229	410	18	13	32.4	20.4	21	15	16.8	21.6	ns
prot230	389	14	24	34	32	60	33	144	114	sig
prot231	610	23	16	30.6	23.4	22	21	28.8	19.8	ns
prot232	243	10	15	27	18	18	20	19.5	36	sig
prot233	397	19	18	14.4	21.6	13	19	16.8	14.4	ns
prot234	229	10	5	14	16	6	7	14	26	ns
prot235	321	11	15	21.6	21.6	13	16	14.4	23.4	sig
prot236	447	19	15	13.5	21	9	14	18	10.5	ns
prot237	272	14	7	14.4	12	10	22	26.4	21.6	sig
prot238	645	14	11	24	30	8	13	22	20	ns
prot239	709	8	8	12.6	5.4	5	3	3.6	12.6	ns
prot240	513	17	8	19.5	15	13	7	13.5	18	ns
prot241	314	10	10	7.2	8.4	27	18	28.8	39.6	sig
prot242	388	5	3	2	10	7	13	32	40	sig
prot243	956	5	1	5.4	3.6	5	2	1.8	1.8	ns
prot244	128	247	241	373.5	321	289	287	399	403.5	sig
prot245	197	82	72	91.2	76.8	81	76	100.8	94.8	ns
prot246	334	68	69	98	136	87	69	148	98	ns
prot247	175	46	56	73.8	82.8	43	38	81	86.4	ns
prot248	162	61	61	84	105	63	59	99	121.5	ns
prot249	305	31	37	40.8	40.8	27	36	40.8	40.8	ns
prot250	312	48	41	66	84	40	48	92	94	ns
prot251	300	38	30	59.4	73.8	53	30	46.8	68.4	ns
prot252	127	44	32	72	46.5	48	45	82.5	63	ns
prot253	191	28	37	38.4	46.8	29	33	55.2	34.8	ns
prot254	211	31	40	70	62	32	24	52	94	ns
prot255	199	30	32	34.2	66.6	56	54	126	176.4	sig
prot256	266	26	33	51	54	59	45	61.5	57	sig
prot257	322	20	17	28.8	20.4	23	33	28.8	25.2	ns
prot258	313	35	21	64	52	144	63	138	132	sig
prot259	286	18	14	39.6	32.4	17	26	23.4	28.8	ns
prot260	265	13	11	19.5	21	45	51	49.5	58.5	sig
prot261	466	16	12	15.6	18	15	18	15.6	22.8	ns
prot262	455	18	14	30	58	23	20	50	62	sig
prot263	185	16	17	28.8	36	22	28	43.2	46.8	sig
prot264	209	15	19	27	19.5	12	19	31.5	24	ns
prot265	433	10	15	20.4	16.8	28	24	33.6	48	sig
prot266	247	13	17	30	26	13	10	24	42	ns
prot267	331	12	12	27	27	22	14	28.8	25.2	ns
prot268	452	11	14	15	25.5	26	21	18	30	sig
prot269	348	16	13	21.6	14.4	10	11	19.2	10.8	ns
prot270	533	6	7	4	12	14	8	18	14	ns
prot271	342	11	14	12.6	21.6	12	16	14.4	23.4	ns
prot272	229	13	8	16.5	18	18	10	18	15	ns
prot273	581	15	7	14.4	14.4	9	18	14.4	20.4	ns
prot274	389	6	10	10	18	7	11	14	8	ns
prot275	368	6	6	12.6	27	7	11	23.4	9	ns
prot276	350	2	8	18	10.5	11	5	13.5	12	ns
prot277	502	11	8	13.2	9.6	10	24	24	33.6	sig
prot278	588	3	8	12	20	10	4	10	10	ns
prot279	404	6	5	9	19.8	8	10	14.4	19.8	ns
prot280	281	4	4	4.5	9	10	8	9	18	sig
prot281	475	5	6	8.4	10.8	8	9	6	9.6	ns
prot282	264	8	6	8	6	10	4	12	30	sig
prot283	428	5	3	10.8	14.4	3	18	48.6	48.6	sig
prot284	605	2	5	13.5	1.5	7	16	13.5	16.5	sig
prot285	546	1	2	6	9.6	9	4	4.8	8.4	ns
prot286	393	6	9	2	10	2	4	8	12	ns
prot287	651	3	2	10.8	9	11	6	9	16.2	ns
prot288	386	5	4	13.5	6	8	9	6	7.5	ns
prot289	127	189	197	231.6	241.2	221	181	229.2	222	ns
prot290	307	131	163	272	320	120	158	292	282	ns
prot291	151	71	81	117	93.6	140	148	237.6	244.8	sig
prot292	246	43	38	46.5	60	40	26	52.5	45	ns
prot293	201	39	37	39.6	44.4	66	64	105.6	91.2	sig
prot294	295	34	50	94	58	33	23	58	66	ns
prot295	377	29	24	50.4	54	28	23	52.2	46.8	ns
prot296	232	30	27	25.5	43.5	26	31	63	63	ns
prot297	333	25	18	26.4	25.2	29	32	39.6	38.4	ns
prot298	276	34	24	46	52	22	19	30	66	ns
prot299	225	23	26	37.8	28.8	22	29	52.2	43.2	ns
prot300	152	23	20	43.5	46.5	30	27	22.5	67.5	sig
prot301	268	23	31	22.8	30	31	36	51.6	45.6	sig
prot302	261	16	26	36	50	34	31	76	80	sig
prot303	234	22	25	30.6	45	20	27	37.8	45	ns
prot304	203	17	16	21	22.5	57	51	72	108	sig
prot305	277	18	20	33.6	21.6	14	20	19.2	26.4	ns
prot306	224	12	18	40	34	19	17	42	34	ns
prot307	260	17	15	28.8	32.4	18	11	39.6	27	ns
prot308	278	21	21	31.5	25.5	19	12	22.5	27	ns
prot309	420	12	13	16.8	18	17	14	22.8	12	ns
prot310	424	14	12	22	36	11	9	18	26	ns
prot311	219	14	11	18	34.2	15	10	30.6	14.4	ns
prot312	277	20	11	15	21	7	12	24	18	ns
prot313	279	7	11	10.8	10.8	13	10	10.8	8.4	ns
prot314	558	14	19	18	20	11	16	34	30	ns
prot315	822	9	7	14.4	27	12	14	23.4	12.6	ns
prot316	423	10	10	15	13.5	20	22	45	36	sig
prot317	301	15	2	4.8	8.4	9	9	9.6	7.2	ns
prot318	477	5	7	20	18	11	8	22	14	ns
prot319	354	10	15	28.8	10.8	12	6	34.2	10.8	ns
prot320	538	8	7	9	6	11	11	21	13.5	ns
prot321	330	13	10	10.8	9.6	6	11	9.6	13.2	ns
prot322	345	10	3	10	26	10	6	14	14	ns
prot323	290	5	9	12.6	18	8	3	7.2	10.8	ns
prot324	587	10	3	13.5	10.5	2	5	15	16.5	ns
prot325	416	8	5	7.2	6	6	6	10.8	3.6	ns
prot326	806	3	6	18	8	8	9	24	28	ns
prot327	243	10	7	14.4	23.4	14	4	16.2	23.4	ns
prot328	674	4	16	16.5	9	7	8	7.5	19.5	sig
prot329	297	6	13	8.4	6	5	7	9.6	8.4	ns
prot330	558	7	6	8	18	10	5	6	10	ns
prot331	340	3	5	5.4	9	6	6	7.2	10.8	ns
prot332	546	4	8	9	15	7	10	9	10.5	ns
prot333	193	5	4	4.8	12	6	3	6	9.6	ns
prot334	641	3	8	12	14	4	3	12	10	ns
prot335	452	3	5	10.8	14.4	7	5	9	9	ns
prot336	481	3	5	6	3	8	8	7.5	6	ns
prot337	355	5	4	3.6	1.2	12	9	3.6	18	sig
prot338	530	3	5	2	8	2	9	8	8	ns
prot339	374	4	6	14.4	16.2	11	3	5.4	10.8	ns
prot340	253	7	4	10.5	12	4	9	1.5	10.5	ns
prot341	442	3	6	4.8	7.2	3	4	1.2	4.8	ns
prot342	861	2	3	8	6	4	2	16	4	ns
prot343	413	6	4	16.2	9	5	2	7.2	5.4	ns
prot344	648	3	7	4.5	6	3	5	7.5	3	ns
prot345	719	3	8	4.8	9.6	1	4	6	4.8	ns
prot346	786	3	6	16	10	2	1	2	8	ns
prot347	596	2	2	7.2	9	7	10	19.8	12.6	sig
prot348	777	2	3	7.5	4.5	1	1	1.5	4.5	ns
prot349	798	8	3	4.8	6	3	4	6	0	ns
prot350	141	206	255	474	440	227	221	466	444	ns
prot351	221	139	156	271.8	280.8	131	140	219.6	244.8	ns
prot352	283	83	66	99	100.5	94	110	205.5	216	sig
prot353	246	61	64	84	81.6	71	71	74.4	63.6	ns
prot354	212	38	39	84	100	40	44	68	102	ns
prot355	219	30	38	86.4	70.2	70	72	169.2	100.8	sig
prot356	448	46	38	54	75	42	31	46.5	60	ns
prot357	351	39	46	37.2	43.2	29	43	44.4	42	ns
prot358	161	29	30	48	44	38	28	82	74	sig
prot359	178	24	25	30.6	57.6	30	28	39.6	41.4	ns
prot360	178	16	22	37.5	37.5	26	25	36	25.5	ns
prot361	250	13	21	22.8	21.6	20	23	24	22.8	ns
prot362	238	26	19	38	56	28	29	24	38	ns
prot363	261	20	15	32.4	46.8	38	32	68.4	90	sig
prot364	194	24	22	22.5	24	19	23	28.5	31.5	ns
prot365	234	23	18	26.4	26.4	18	15	22.8	33.6	ns
prot366	337	8	21	36	50	21	23	36	32	ns
prot367	296	13	14	18	37.8	13	18	23.4	32.4	ns
prot368	248	10	11	15	21	15	18	16.5	21	ns
prot369	311	13	19	19.2	20.4	15	13	16.8	18	ns
prot370	224	12	15	22	42	13	12	36	38	ns
prot371	279	14	14	19.8	34.2	15	18	21.6	34.2	ns
prot372	471	16	20	28.5	25.5	26	12	42	22.5	ns
prot373	218	12	8	4.8	10.8	7	11	12	18	ns
prot374	249	10	9	34	34	12	11	30	32	ns
prot375	312	17	16	27	30.6	11	13	28.8	36	ns
prot376	402	17	14	22.5	19.5	8	11	12	22.5	ns
prot377	196	10	13	7.2	13.2	10	9	18	19.2	ns
prot378	285	13	16	12	24	14	12	30	38	ns
prot379	292	14	11	19.8	30.6	12	12	19.8	16.2	ns
prot380	227	9	9	10.5	15	39	30	13.5	49.5	sig
prot381	322	10	13	14.4	7.2	7	10	18	9.6	ns
prot382	449	9	16	34	22	10	11	20	18	ns
prot383	373	9	7	32.4	18	9	10	23.4	12.6	ns
prot384	239	9	11	10.5	24	9	7	13.5	13.5	ns
prot385	235	3	15	14.4	15.6	6	11	4.8	3.6	ns
prot386	267	9	12	24	16	9	10	12	22	ns
prot387	262	8	8	16.2	10.8	15	12	7.2	23.4	ns
prot388	241	11	8	12	6	9	11	15	7.5	ns
prot389	315	15	9	6	9.6	11	6	4.8	6	ns
prot390	997	5	5	18	8	8	3	14	12	ns
prot391	392	4	4	7.2	9	14	4	14.4	21.6	ns
prot392	558	4	6	4.5	15	5	5	15	4.5	ns
prot393	468	8	4	7.2	8.4	6	3	4.8	8.4	ns
prot394	253	5	10	20	12	12	9	10	12	ns
prot395	248	8	10	5.4	21.6	7	9	9	18	ns
prot396	527	10	9	7.5	3	20	20	21	39	sig
prot397	432	7	2	12	6	13	7	9.6	7.2	sig
prot398	455	5	2	12	18	6	2	6	6	ns
prot399	529	6	5	10.8	9	10	2	7.2	46.8	sig
prot400	375	8	3	7.5	7.5	4	8	9	9	ns
prot401	287	7	4	1.2	13.2	7	5	3.6	4.8	ns
prot402	332	8	6	8	14	18	9	24	30	sig
prot403	541	4	11	12.6	7.2	4	5	5.4	12.6	ns
prot404	280	2	5	15	9	6	7	9	9	ns
prot405	458	7	8	14.4	12	18	13	15.6	10.8	sig
prot406	291	4	2	10	20	3	4	6	10	ns
prot407	548	8	7	7.2	7.2	5	8	12.6	12.6	ns
prot408	292	3	5	4.5	3	2	3	1.5	4.5	ns
prot409	559	3	1	7.2	1.2	5	2	4.8	2.4	ns
prot410	859	4	2	2	0	8	4	14	6	ns
prot411	484	3	5	12.6	7.2	2	3	9	3.6	ns
prot412	117	129	132	198	210	142	156	220.5	211.5	ns
prot413	182	127	107	164.4	146.4	114	115	145.2	156	ns
prot414	226	97	105	160	230	106	109	224	192	ns
prot415	179	76	66	153	154.8	73	71	158.4	133.2	ns
prot416	129	66	59	84	81	75	76	79.5	85.5	ns
prot417	222	56	49	61.2	46.8	112	122	93.6	134.4	sig
prot418	353	32	34	64	76	33	38	54	78	ns
prot419	157	37	38	81	61.2	46	41	106.2	54	ns
prot420	376	30	21	36	37.5	21	22	36	46.5	ns
prot421	429	25	37	40.8	25.2	32	29	38.4	39.6	ns
prot422	182	22	22	52	40	21	24	42	64	ns
prot423	187	20	29	37.8	32.4	37	18	36	28.8	ns
prot424	206	24	16	31.5	31.5	24	25	28.5	36	ns
prot425	319	16	22	28.8	21.6	20	23	25.2	25.2	ns
prot426	533	22	19	38	36	26	10	46	50	ns
prot427	182	21	17	21.6	41.4	25	19	41.4	43.2	ns
prot428	260	23	16	39	24	23	12	24	37.5	ns
prot429	181	18	17	19.2	25.2	34	32	72	40.8	sig
prot430	246	12	17	16	24	12	21	22	32	ns
prot431	156	14	14	14.4	30.6	12	14	21.6	27	ns
prot432	213	12	13	19.5	30	27	24	30	33	ns
prot433	295	7	7	13.2	18	10	12	7.2	12	ns
prot434	610	19	14	22	24	12	14	22	28	ns
prot435	152	11	13	23.4	27	13	16	27	18	ns
prot436	470	15	18	25.5	9	10	10	13.5	25.5	ns
prot437	278	13	13	13.2	16.8	10	10	8.4	15.6	ns
prot438	250	7	15	22	28	12	12	28	38	ns
prot439	265	17	19	16.2	28.8	16	15	14.4	34.2	ns
prot440	327	10	5	7.5	15	14	12	12	12	ns
prot441	577	8	14	18	19.2	11	10	13.2	15.6	ns
prot442	236	8	6	12	28	13	7	18	14	ns
prot443	347	7	9	16.2	10.8	7	3	23.4	18	ns
prot444	177	8	10	22.5	16.5	16	9	10.5	15	ns
prot445	261	11	12	6	7.2	10	8	10.8	16.8	ns
prot446	357	8	8	16	6	10	5	16	18	ns
prot447	379	10	12	19.8	21.6	11	13	9	16.2	ns
prot448	172	9	11	18	21	12	11	12	7.5	ns
prot449	161	6	3	13.2	13.2	11	4	8.4	4.8	ns
prot450	466	10	8	10	14	8	10	22	20	ns
prot451	165	6	10	12.6	19.8	5	9	16.2	18	ns
prot452	245	5	7	6	10.5	15	27	18	22.5	sig
prot453	222	4	6	9.6	12	7	7	8.4	13.2	ns
prot454	428	10	6	18	16	3	10	12	12	ns
prot455	227	7	5	21.6	9	5	6	14.4	18	ns
prot456	420	5	16	9	12	12	20	21	12	sig
prot457	171	12	6	13.2	9.6	8	11	12	12	ns
prot458	307	7	4	16	12	6	8	8	8	ns
prot459	230	6	5	25.2	7.2	5	4	14.4	3.6	ns
prot460	343	9	7	9	10.5	24	24	49.5	13.5	sig
prot461	441	8	8	8.4	8.4	5	6	9.6	10.8	ns
prot462	415	2	5	20	18	9	14	32	18	sig
prot463	270	3	6	9	7.2	6	2	16.2	7.2	ns
prot464	711	3	4	10.5	10.5	5	8	10.5	7.5	ns
prot465	321	9	6	10.8	6	3	4	3.6	6	ns
prot466	238	11	5	10	8	5	8	4	10	ns
prot467	320	6	8	10.8	10.8	1	5	18	9	ns
prot468	274	6	3	10.5	13.5	4	3	19.5	10.5	ns
prot469	364	9	5	7.2	7.2	2	8	13.2	15.6	sig
prot470	361	3	7	12	14	3	2	12	20	ns
prot471	262	8	6	9	7.2	6	2	5.4	5.4	ns
prot472	513	5	6	9	12	11	9	9	3	ns
prot473	569	3	6	1.2	3.6	6	4	3.6	8.4	ns
prot474	387	5	1	10	14	9	2	4	8	ns
prot475	447	4	5	10.8	3.6	5	7	7.2	9	sig
prot476	378	5	11	10.5	13.5	5	2	3	4.5	ns
prot477	251	4	2	1.2	4.8	6	4	2.4	3.6	ns
prot478	468	5	5	6	6	4	2	8	8	ns
prot479	544	3	3	0	7.2	6	0	5.4	3.6	ns
prot480	244	5	3	7.5	4.5	4	6	9	4.5	ns
prot481	327	1	4	1.2	3.6	5	2	4.8	1.2	ns
prot482	494	0	1	4	0	3	3	4	4	ns
prot483	192	165	172	300.6	315	178	185	351	340.2	ns
prot484	243	140	118	148.5	186	108	146	186	169.5	ns
prot485	149	48	36	42	46.8	37	38	46.8	56.4	ns
prot486	236	41	50	78	66	37	33	76	56	ns
prot487	134	44	40	72	63	31	33	57.6	68.4	ns
prot488	103	36	36	58.5	64.5	23	39	42	69	ns
prot489	103	32	30	44.4	33.6	38	29	38.4	48	ns
prot490	103	40	33	46	80	38	36	56	90	ns
prot491	271	29	33	45	57.6	72	52	129.6	100.8	sig
prot492	257	19	24	39	39	24	33	30	46.5	ns
prot493	174	19	19	12	27.6	23	14	22.8	21.6	ns
prot494	165	26	29	64	60	20	35	68	46	ns
prot495	251	18	20	36	25.2	57	54	91.8	102.6	sig
prot496	265	22	24	28.5	22.5	24	22	27	34.5	ns
prot497	193	14	19	22.8	20.4	26	25	20.4	37.2	ns
prot498	137	23	24	44	50	18	24	44	44	ns
prot499	149	15	26	34.2	27	22	25	37.8	36	ns
prot500	291	18	26	34.5	24	18	30	28.5	40.5	ns
prot501	227	22	34	21.6	14.4	26	40	40.8	36	sig
prot502	198	17	12	26	52	34	15	48	42	sig
prot503	194	22	20	28.8	23.4	19	17	28.8	41.4	ns
prot504	234	10	18	21	18	15	12	25.5	25.5	ns
prot505	247	10	9	12	18	19	18	19.2	16.8	ns
prot506	145	18	16	24	38	28	42	64	76	sig
prot507	141	21	11	32.4	32.4	20	17	28.8	19.8	ns
prot508	187	8	13	19.5	24	13	15	19.5	28.5	ns
prot509	165	23	14	15.6	13.2	57	36	46.8	68.4	sig
prot510	166	14	16	30	38	13	10	40	24	ns
prot511	225	12	13	30.6	21.6	19	19	37.8	27	ns
prot512	239	17	15	21	24	33	54	81	58.5	sig
prot513	275	8	11	13.2	13.2	18	14	10.8	16.8	ns
prot514	206	11	9	20	30	15	15	18	16	ns
prot515	322	14	16	19.8	23.4	12	5	21.6	16.2	ns
prot516	178	15	10	15	22.5	19	15	15	25.5	ns
prot517	227	11	18	10.8	7.2	25	29	24	24	sig
prot518	237	8	11	24	26	9	14	24	34	ns
prot519	254	17	11	25.2	12.6	28	28	36	57.6	sig
prot520	208	16	10	22.5	21	13	9	19.5	15	ns
prot521	153	14	10	20.4	12	16	15	21.6	20.4	ns
prot522	244	21	16	22	20	17	17	20	30	ns
prot523	287	11	4	16.2	21.6	6	8	16.2	16.2	ns
prot524	206	8	14	13.5	16.5	14	12	10.5	18	ns
prot525	244	10	14	13.2	13.2	13	14	10.8	13.2	ns
prot526	383	4	10	12	18	11	6	18	10	ns
prot527	184	13	5	10.8	18	24	33	32.4	27	sig
prot528	377	14	14	24	13.5	8	10	19.5	25.5	ns
prot529	355	13	6	15.6	15.6	18	33	21.6	39.6	sig
prot530	129	9	7	10	24	20	25	22	28	sig
prot531	162	13	7	10.8	9	4	9	9	23.4	ns
prot532	184	15	9	9	9	7	8	13.5	21	ns
prot533	347	8	12	12	8.4	5	3	6	10.8	ns
prot534	203	4	5	8	10	9	8	12	16	ns
prot535	1930	10	6	14.4	12.6	10	8	21.6	25.2	sig
prot536	316	11	10	12	12	7	6	9	16.5	ns
prot537	198	8	7	4.8	9.6	20	5	13.2	7.2	ns
prot538	250	9	6	18	10	5	5	10	12	ns
prot539	265	7	7	14.4	12.6	13	6	18	5.4	ns
prot540	469	11	13	15	9	5	11	15	9	ns
prot541	563	6	8	7.2	10.8	7	5	7.2	3.6	ns
prot542	290	6	9	16	8	5	7	18	10	ns
prot543	338	4	2	10.8	5.4	5	10	5.4	5.4	ns
prot544	449	9	5	9	12	2	7	6	10.5	ns
prot545	273	2	4	4.8	8.4	4	7	8.4	8.4	ns
prot546	412	10	5	16	0	4	9	18	36	sig
prot547	170	8	8	3.6	12.6	8	0	5.4	9	ns
prot548	478	2	5	9	12	8	6	18	15	sig
prot549	302	4	7	9.6	4.8	5	6	7.2	7.2	ns
prot550	167	5	8	6	8	6	5	20	12	ns
prot551	151	0	4	12.6	12.6	5	4	9	10.8	ns
prot552	816	4	3	12	7.5	3	11	12	4.5	ns
prot553	279	4	6	8.4	7.2	6	2	3.6	2.4	ns
prot554	320	5	7	4	6	7	2	16	12	ns
prot555	351	2	6	7.2	3.6	2	11	25.2	19.8	sig
prot556	242	8	5	7.5	3	3	3	4.5	18	ns
prot557	276	3	2	4.8	9.6	6	8	4.8	1.2	ns
prot558	565	10	8	8	8	4	5	10	10	ns
prot559	356	3	4	7.2	1.8	2	7	3.6	1.8	ns
prot560	162	2	5	6	1.5	6	1	6	4.5	ns
prot561	155	4	5	3.6	2.4	4	11	6	6	sig
prot562	484	4	3	12	8	4	4	10	12	ns
prot563	462	6	5	7.2	9	4	4	5.4	10.8	ns
prot564	989	6	2	1.5	3	6	5	7.5	9	ns
prot565	353	4	3	3.6	2.4	8	8	7.2	1.2	ns
prot566	382	4	8	12	12	12	18	30	18	sig
prot567	1092	3	4	3.6	10.8	5	7	10.8	7.2	ns
prot568	158	5	1	6	4.5	9	6	13.5	31.5	sig
prot569	829	3	2	4.8	1.2	5	7	4.8	4.8	sig
prot570	600	3	0	0	12	3	7	12	6	ns
prot571	743	5	2	3.6	10.8	1	1	1.8	7.2	ns
prot572	271	3	4	3	3	0	2	4.5	1.5	ns
prot573	774	2	3	3.6	2.4	5	4	3.6	2.4	ns
prot574	617	2	5	6	2	1	1	8	6	ns
prot575	120	161	177	309.6	275.4	510	444	918	923.4	sig
prot576	257	131	142	186	232.5	136	154	232.5	259.5	ns
prot577	138	150	122	166.8	157.2	140	116	157.2	145.2	ns
prot578	126	84	66	172	162	89	77	172	186	ns
prot579	126	82	82	163.8	127.8	85	65	153	140.4	ns
prot580	126	89	79	141	108	77	96	133.5	141	ns
prot581	126	94	77	109.2	102	112	180	194.4	168	sig
prot582	126	71	80	154	156	78	97	158	144	ns
prot583	126	83	100	180	165.6	74	88	144	153	ns
prot584	126	92	93	126	111	77	72	138	139.5	ns
prot585	433	74	80	98.4	96	87	88	79.2	97.2	ns
prot586	258	47	40	80	70	26	33	84	84	ns
prot587	219	23	26	39.6	57.6	23	40	55.8	45	ns
prot588	274	30	23	33	45	19	24	48	55.5	ns
prot589	211	22	22	21.6	27.6	29	30	24	34.8	ns
prot590	203	22	20	50	56	22	22	40	54	ns
prot591	210	26	28	25.2	36	28	29	46.8	57.6	ns
prot592	190	22	24	19.5	27	21	19	39	30	ns
prot593	164	28	28	18	25.2	16	25	33.6	30	ns
prot594	159	34	26	28	50	26	17	36	30	ns
prot595	171	16	17	45	30.6	20	21	37.8	36	ns
prot596	153	20	22	37.5	28.5	18	19	25.5	33	ns
prot597	176	22	14	26.4	28.8	57	69	72	64.8	sig
prot598	192	17	19	34	28	27	26	64	54	sig
prot599	352	18	21	32.4	23.4	54	48	64.8	129.6	sig
prot600	146	17	11	21	22.5	14	14	21	21	ns
prot601	323	12	15	24	10.8	16	12	9.6	12	ns
prot602	258	21	20	40	34	24	24	38	50	ns
prot603	152	21	13	32.4	19.8	18	8	28.8	18	ns
prot604	76	18	14	24	28.5	29	29	57	51	sig
prot605	128	18	20	22.8	14.4	10	14	20.4	19.2	ns
prot606	187	18	17	38	30	34	23	68	80	sig
prot607	160	14	15	43.2	30.6	11	13	30.6	50.4	ns
prot608	315	14	14	30	24	16	16	27	21	ns
prot609	129	10	12	7.2	3.6	7	14	13.2	10.8	ns
prot610	185	13	10	40	18	8	17	18	32	ns
prot611	146	8	9	14.4	23.4	31	25	48.6	36	sig
prot612	241	12	16	22.5	9	13	14	21	24	ns
prot613	222	18	23	19.2	15.6	18	38	33.6	26.4	sig
prot614	205	7	10	18	12	10	10	8	14	ns
prot615	240	17	5	25.2	18	12	10	28.8	23.4	ns
prot616	99	10	10	9	4.5	30	51	45	90	sig
prot617	643	10	12	10.8	8.4	4	14	13.2	16.8	ns
prot618	239	10	12	36	18	22	18	54	36	sig
prot619	383	10	10	36	19.8	14	15	28.8	18	ns
prot620	247	8	7	16.5	13.5	5	8	18	9	ns
prot621	189	6	11	12	16.8	11	11	12	10.8	ns
prot622	171	9	8	22	22	11	8	20	14	ns
prot623	326	11	7	10.8	12.6	13	10	12.6	5.4	ns
prot624	231	13	8	10.5	12	10	9	19.5	16.5	ns
prot625	153	5	11	12	15.6	8	7	9.6	15.6	ns
prot626	268	6	10	20	18	9	12	14	24	ns
prot627	204	10	9	12.6	12.6	14	18	23.4	25.2	sig
prot628	191	5	10	24	6	19	20	19.5	10.5	sig
prot629	114	16	7	8.4	10.8	11	10	9.6	3.6	ns
prot630	419	8	14	18	12	8	10	16	20	ns
prot631	141	7	10	14.4	19.8	13	7	14.4	30.6	sig
prot632	128	7	12	22.5	18	4	4	12	19.5	ns
prot633	164	5	7	8.4	10.8	3	8	9.6	10.8	ns
prot634	274	12	8	24	24	6	15	24	24	ns
prot635	188	6	13	21.6	18	18	36	37.8	48.6	sig
prot636	372	10	9	7.5	16.5	3	8	9	15	ns
prot637	365	14	10	9.6	12	5	9	10.8	9.6	ns
prot638	145	7	5	10	22	6	5	14	24	ns
prot639	159	8	10	9	18	7	5	16.2	12.6	ns
prot640	379	12	6	9	12	6	7	10.5	16.5	ns
prot641	190	10	11	15.6	14.4	6	7	15.6	15.6	sig
prot642	194	7	10	16	20	9	6	28	6	ns
prot643	178	8	8	16.2	7.2	10	3	14.4	9	ns
prot644	181	12	8	9	12	4	9	9	9	ns
prot645	321	5	7	8.4	13.2	13	7	7.2	12	ns
prot646	192	5	6	16	10	9	12	8	12	ns
prot647	352	6	14	19.8	14.4	8	10	14.4	3.6	ns
prot648	118	8	13	18	13.5	2	7	13.5	15	ns
prot649	410	3	5	10.8	3.6	9	14	9.6	8.4	ns
prot650	403	5	2	12	16	3	4	12	8	ns
prot651	199	6	6	7.2	12.6	10	7	12.6	21.6	ns
prot652	457	6	8	12	19.5	8	6	7.5	13.5	ns
prot653	221	5	11	4.8	6	6	10	9.6	7.2	ns
prot654	216	3	6	12	4	11	9	12	12	ns
prot655	217	10	4	19.8	19.8	2	8	18	12.6	ns
prot656	172	7	11	9	3	5	10	12	9	ns
prot657	268	5	5	3.6	7.2	18	10	19.2	19.2	sig
prot658	583	5	6	8	18	6	9	20	12	ns
prot659	229	4	10	23.4	16.2	12	12	27	36	sig
prot660	177	10	7	10.5	21	9	3	6	12	ns
prot661	142	5	8	3.6	8.4	10	6	19.2	10.8	sig
prot662	178	12	10	16	6	5	4	14	8	ns
prot663	111	7	10	9	10.8	4	5	12.6	12.6	ns
prot664	116	8	4	16.5	9	13	4	21	6	ns
prot665	325	8	5	13.2	8.4	5	4	7.2	7.2	ns
prot666	268	5	4	6	6	6	7	4	8	ns
prot667	599	9	1	7.2	3.6	10	13	16.2	10.8	ns
prot668	341	5	10	13.5	7.5	9	3	10.5	10.5	ns
prot669	172	6	8	8.4	6	18	21	7.2	32.4	sig
prot670	204	8	5	14	6	8	4	10	16	ns
prot671	171	8	6	10.8	5.4	8	5	10.8	12.6	ns
prot672	255	3	7	6	10.5	14	9	7.5	10.5	sig
prot673	180	5	1	1.2	2.4	2	8	4.8	6	ns
prot674	215	3	9	2	4	4	6	18	2	ns
prot675	211	6	2	5.4	10.8	4	6	9	12.6	ns
prot676	234	12	2	10.5	13.5	7	6	12	6	ns
prot677	214	5	5	2.4	10.8	2	0	6	10.8	ns
prot678	180	4	7	12	8	7	8	4	8	ns
prot679	292	4	3	12.6	16.2	7	8	5.4	7.2	ns
prot680	387	4	4	9	7.5	3	5	10.5	12	ns
prot681	283	5	4	8.4	4.8	4	6	12	3.6	ns
prot682	351	2	3	8	6	2	2	6	6	ns
prot683	502	10	4	9	3.6	4	4	10.8	1.8	ns
prot684	484	3	2	1.5	4.5	2	2	4.5	6	ns
prot685	345	2	5	1.2	8.4	4	5	9.6	7.2	ns
prot686	448	3	2	4	10	11	2	22	8	sig
prot687	277	4	4	5.4	5.4	3	5	9	3.6	ns
prot688	737	3	4	6	1.5	3	4	9	7.5	ns
prot689	159	6	4	6	4.8	6	3	3.6	6	ns
prot690	153	8	4	6	2	3	5	12	10	ns
prot691	321	1	4	5.4	9	6	4	9	7.2	ns
prot692	373	5	4	7.5	4.5	3	3	13.5	9	ns
prot693	124	2	2	4.8	7.2	4	6	3.6	7.2	ns
prot694	330	2	2	2	8	2	4	4	6	ns
prot695	319	3	5	9	9	3	2	7.2	3.6	ns
prot696	272	4	1	7.5	0	9	12	18	9	sig
prot697	296	1	8	2.4	7.2	4	5	4.8	1.2	ns
prot698	167	5	5	2	14	11	4	18	22	sig
prot699	832	4	9	0	14.4	5	1	9	16.2	ns
prot700	461	5	2	6	7.5	3	1	4.5	6	ns
prot701	152	8	5	7.2	7.2	4	7	8.4	2.4	ns
prot702	247	4	4	14	10	4	6	16	18	ns
prot703	311	4	3	7.2	3.6	1	5	3.6	1.8	ns
prot704	299	1	2	7.5	12	5	3	4.5	10.5	ns
prot705	383	0	0	4.8	4.8	3	2	3.6	3.6	ns
prot706	426	3	4	8	10	6	6	6	12	ns
prot707	155	3	3	9	10.8	2	3	9	7.2	ns
prot708	989	2	3	7.5	4.5	2	3	4.5	3	ns
prot709	187	3	3	2.4	4.8	2	3	4.8	6	ns
prot710	366	2	5	2	12	4	2	10	4	sig
prot711	715	2	6	12.6	1.8	3	6	5.4	9	ns
prot712	830	1	1	1.5	3	3	3	3	4.5	ns
prot713	177	0	2	3.6	4.8	3	2	3.6	6	ns
prot714	632	4	5	10	8	1	5	2	8	ns
prot715	444	3	2	12.6	10.8	2	4	5.4	3.6	ns
prot716	1241	1	3	3	1.5	1	1	1.5	10.5	ns
prot717	685	6	2	6	4.8	3	5	1.2	2.4	ns
prot718	387	3	1	0	4	0	5	2	0	ns
prot719	322	4	3	5.4	1.8	0	1	1.8	5.4	ns
prot720	735	0	1	1.5	0	2	4	4.5	3	sig
prot721	186	41	52	32.4	45.6	58	44	45.6	58.8	sig
prot722	156	49	29	82	82	58	63	144	162	sig
prot723	282	60	43	84.6	46.8	43	54	90	86.4	ns
prot724	140	38	31	57	43.5	37	28	48	55.5	ns
prot725	137	32	24	25.2	28.8	22	25	26.4	33.6	ns
prot726	124	26	26	40	40	19	27	56	66	ns
prot727	169	28	28	32.4	30.6	40	32	52.2	77.4	sig
prot728	142	21	22	31.5	40.5	20	18	40.5	39	ns
prot729	162	16	21	32.4	26.4	18	26	30	30	ns
prot730	200	26	13	36	36	45	34	98	98	sig
prot731	156	17	9	39.6	32.4	15	19	46.8	30.6	ns
prot732	306	24	15	18	22.5	25	7	34.5	22.5	ns
prot733	174	16	16	18	20.4	16	15	24	14.4	ns
prot734	194	17	16	36	38	16	16	48	32	ns
prot735	103	10	15	27	32.4	13	8	23.4	14.4	ns
prot736	172	15	11	25.5	25.5	28	42	21	57	sig
prot737	180	15	15	19.2	25.2	13	8	13.2	19.2	ns
prot738	184	11	14	22	18	23	20	68	46	sig
prot739	230	17	9	19.8	21.6	16	9	19.8	18	ns
prot740	187	13	14	18	16.5	15	14	24	21	ns
prot741	189	17	11	15.6	22.8	13	9	18	27.6	ns
prot742	180	17	9	30	40	13	16	30	20	ns
prot743	294	17	10	14.4	25.2	15	18	23.4	23.4	ns
prot744	186	13	12	21	25.5	12	6	16.5	19.5	ns
prot745	225	6	8	12	10.8	6	12	7.2	13.2	ns
prot746	174	17	17	18	32	15	16	22	30	ns
prot747	208	12	11	23.4	14.4	13	12	19.8	18	ns
prot748	217	7	15	18	25.5	30	48	22.5	40.5	sig
prot749	112	8	12	12	9.6	5	11	6	9.6	ns
prot750	206	12	11	22	18	7	14	12	30	ns
prot751	166	7	5	25.2	18	10	7	14.4	12.6	ns
prot752	113	8	8	10.5	6	7	11	12	16.5	ns
prot753	169	9	4	7.2	4.8	9	10	8.4	3.6	ns
prot754	313	10	11	28	10	17	4	22	12	sig
prot755	197	9	9	18	10.8	16	10	18	10.8	ns
prot756	124	7	9	10.5	12	20	10	15	15	sig
prot757	246	6	10	15.6	8.4	14	8	9.6	16.8	sig
prot758	258	11	9	12	28	5	11	20	20	ns
prot759	168	5	10	14.4	18	10	6	18	18	ns
prot760	260	4	7	9	6	7	5	13.5	9	ns
prot761	243	3	6	6	6	24	24	28.8	28.8	sig
prot762	124	7	9	18	22	7	10	12	10	ns
prot763	208	3	7	10.8	18	6	8	16.2	14.4	ns
prot764	217	9	10	13.5	13.5	12	9	12	6	sig
prot765	197	7	4	10.8	14.4	9	9	16.8	7.2	sig
prot766	177	11	5	18	12	9	11	10	10	sig
prot767	146	4	9	14.4	12.6	10	16	7.2	18	sig
prot768	157	4	3	10.5	7.5	4	1	9	4.5	ns
prot769	270	2	12	9.6	6	6	9	3.6	9.6	ns
prot770	264	8	3	16	6	10	14	8	8	ns
prot771	274	4	7	5.4	12.6	7	8	16.2	18	ns
prot772	156	8	7	9	6	5	6	15	10.5	ns
prot773	252	6	7	13.2	6	10	10	7.2	9.6	ns
prot774	356	6	10	6	12	9	6	28	14	ns
prot775	180	4	2	10.8	16.2	8	5	14.4	10.8	ns
prot776	251	8	3	15	9	6	6	4.5	12	ns
prot777	156	10	10	9.6	9.6	18	15	36	28.8	sig
prot778	227	4	7	8	14	4	8	10	12	ns
prot779	116	8	9	9	16.2	5	12	9	7.2	ns
prot780	154	2	4	6	1.5	10	8	9	9	sig
prot781	198	8	10	6	10.8	10	7	4.8	7.2	ns
prot782	236	2	6	10	14	5	5	16	10	ns
prot783	184	8	7	14.4	9	7	5	7.2	12.6	ns
prot784	122	7	6	0	9	11	5	13.5	21	sig
prot785	91	5	3	4.8	7.2	7	4	10.8	10.8	ns
prot786	274	4	8	4	14	6	2	12	20	ns
prot787	152	2	5	9	7.2	6	4	10.8	7.2	ns
prot788	162	2	6	6	0	5	7	4.5	4.5	ns
prot789	158	6	10	7.2	3.6	5	13	7.2	13.2	sig
prot790	463	7	10	8	8	7	8	10	14	ns
prot791	312	7	5	5.4	5.4	7	7	3.6	7.2	ns
prot792	261	5	2	9	6	12	12	22.5	31.5	sig
prot793	392	5	6	7.2	4.8	14	6	19.2	7.2	sig
prot794	182	5	5	8	12	8	8	12	10	sig
prot795	310	6	5	12.6	5.4	4	2	5.4	10.8	sig
prot796	382	8	5	6	6	4	3	7.5	6	ns
prot797	113	7	8	2.4	8.4	7	4	4.8	6	ns
prot798	111	8	8	4	10	6	5	8	8	ns
prot799	418	8	4	7.2	3.6	4	1	9	9	ns
prot800	185	6	4	3	10.5	7	4	3	10.5	ns
prot801	163	4	4	6	4.8	4	1	6	3.6	ns
prot802	238	3	3	16	0	6	6	8	12	ns
prot803	282	4	6	3.6	12.6	3	4	3.6	5.4	ns
prot804	305	5	3	9	7.5	3	4	10.5	3	ns
prot805	292	2	3	7.2	8.4	6	1	2.4	8.4	ns
prot806	427	2	4	8	6	2	5	4	8	sig
prot807	234	5	2	9	7.2	5	5	3.6	14.4	ns
prot808	233	5	4	6	10.5	3	3	12	7.5	ns
prot809	425	5	5	6	3.6	5	4	3.6	7.2	ns
prot810	95	3	5	12	12	15	6	24	36	sig
prot811	241	8	8	9	7.2	9	9	9	9	sig
prot812	201	4	4	3	4.5	3	3	1.5	7.5	ns
prot813	474	5	3	2.4	4.8	5	5	1.2	7.2	ns
prot814	437	3	2	6	2	1	1	2	14	ns
prot815	411	4	5	1.8	0	7	3	9	7.2	ns
prot816	333	2	6	0	4.5	5	6	4.5	7.5	ns
prot817	449	8	2	4.8	7.2	1	5	0	4.8	ns
prot818	256	4	3	8	6	2	3	12	2	ns
prot819	292	2	2	5.4	9	2	2	3.6	3.6	ns
prot820	669	1	3	3	6	2	9	7.5	6	ns
prot821	378	2	5	2.4	3.6	3	8	3.6	2.4	ns
prot822	373	5	4	6	4	4	4	4	4	sig
prot823	327	5	3	3.6	10.8	2	3	5.4	9	ns
prot824	180	2	7	6	7.5	1	0	4.5	6	ns
prot825	357	1	2	1.2	4.8	4	1	1.2	1.2	ns
prot826	791	2	2	2	2	0	4	4	14	ns
prot827	1037	4	4	12.6	1.8	2	2	9	9	ns
prot828	223	2	2	4.5	7.5	3	6	7.5	1.5	ns
prot829	417	3	5	4.8	4.8	1	5	4.8	2.4	sig
prot830	310	1	1	0	6	3	4	4	4	ns
prot831	796	4	0	3.6	1.8	1	4	7.2	3.6	ns
prot832	385	3	3	1.5	1.5	6	8	9	12	sig
prot833	399	2	2	3.6	3.6	3	3	2.4	0	ns
prot834	661	2	1	0	8	1	3	12	4	ns
prot835	648	1	5	1.8	0	3	8	1.8	7.2	ns
prot836	172	2	0	4.5	6	2	2	3	3	ns
prot837	459	2	0	6	0	6	6	4.8	4.8	sig
prot838	266	0	1	4	6	2	1	2	6	ns
prot839	85	64	48	93.6	108	54	53	111.6	120.6	ns
prot840	185	75	60	93	82.5	43	64	102	64.5	ns
prot841	130	50	50	64.8	73.2	58	45	58.8	56.4	ns
prot842	128	59	58	94	116	49	47	116	106	ns
prot843	130	48	54	102.6	102.6	48	57	79.2	104.4	ns
prot844	150	68	44	87	75	58	53	60	91.5	ns
prot845	94	23	35	36	42	40	40	49.2	50.4	ns
prot846	154	26	27	54	54	19	30	70	50	ns
prot847	76	33	34	37.8	36	31	27	43.2	52.2	ns
prot848	213	19	21	33	18	16	23	28.5	25.5	ns
prot849	51	22	24	16.8	26.4	14	16	22.8	21.6	ns
prot850	198	21	17	32	36	19	17	40	50	ns
prot851	150	17	13	27	32.4	21	22	28.8	37.8	ns
prot852	161	14	14	13.5	19.5	15	12	18	19.5	ns
prot853	227	11	10	12	25.2	11	17	9.6	13.2	ns
prot854	56	15	14	18	28	11	12	44	38	ns
prot855	107	15	18	18	23.4	14	14	32.4	18	ns
prot856	85	8	20	19.5	15	16	14	15	18	ns
prot857	191	12	11	15.6	13.2	7	13	15.6	14.4	ns
prot858	207	12	11	28	34	14	14	30	18	ns
prot859	313	13	10	16.2	14.4	9	12	23.4	28.8	ns
prot860	150	14	12	27	15	12	17	13.5	16.5	ns
prot861	446	8	8	13.2	9.6	10	14	10.8	14.4	ns
prot862	165	12	5	22	18	10	13	18	26	ns
prot863	164	12	16	21.6	23.4	12	32	57.6	54	sig
prot864	183	8	12	15	15	17	10	13.5	15	ns
prot865	112	9	5	7.2	13.2	11	9	9.6	13.2	ns
prot866	99	18	12	14	26	14	15	12	22	ns
prot867	162	11	8	18	21.6	8	11	16.2	25.2	ns
prot868	294	9	13	19.5	12	9	8	12	21	ns
prot869	219	14	11	15.6	14.4	21	42	18	46.8	sig
prot870	139	8	13	30	28	11	12	26	18	ns
prot871	1091	5	6	14.4	12.6	4	3	23.4	23.4	ns
prot872	153	5	12	7.5	18	12	18	24	24	sig
prot873	122	12	6	14.4	9.6	6	7	10.8	16.8	ns
prot874	308	8	12	28	18	12	7	14	22	ns
prot875	274	1	7	14.4	10.8	13	3	12.6	10.8	ns
prot876	168	14	9	21	12	7	13	13.5	7.5	ns
prot877	157	4	13	4.8	12	20	2	4.8	7.2	sig
prot878	171	12	3	24	20	4	11	18	12	ns
prot879	163	7	10	14.4	14.4	7	9	12.6	14.4	ns
prot880	78	5	9	6	9	6	10	9	12	ns
prot881	177	9	4	10.8	6	10	10	12	8.4	ns
prot882	198	6	7	8	14	8	10	12	16	ns
prot883	322	6	14	21.6	12.6	8	4	14.4	14.4	ns
prot884	145	7	10	18	18	8	10	16.5	16.5	ns
prot885	224	9	5	8.4	7.2	3	8	13.2	3.6	ns
prot886	155	3	4	8	18	1	5	12	6	ns
prot887	102	7	3	14.4	3.6	5	13	12.6	9	ns
prot888	207	12	13	7.5	12	0	6	10.5	6	ns
prot889	480	4	11	14.4	8.4	4	2	10.8	7.2	ns
prot890	104	7	6	2	18	10	11	12	12	ns
prot891	204	5	4	16.2	9	7	7	12.6	16.2	ns
prot892	248	3	6	7.5	13.5	10	5	9	10.5	ns
prot893	157	12	4	9.6	10.8	6	10	12	16.8	ns
prot894	132	7	4	16	12	4	8	10	12	ns
prot895	214	6	7	5.4	7.2	3	9	3.6	10.8	ns
prot896	219	7	5	6	7.5	3	4	6	9	ns
prot897	193	5	5	1.2	6	9	3	7.2	8.4	ns
prot898	155	5	3	8	12	7	5	12	18	ns
prot899	239	6	7	10.8	14.4	3	2	14.4	14.4	ns
prot900	116	5	5	7.5	6	16	13	19.5	16.5	sig
prot901	211	3	10	7.2	6	2	6	10.8	8.4	ns
prot902	156	2	2	16	12	7	7	20	18	ns
prot903	246	4	4	9	9	6	3	9	14.4	ns
prot904	218	8	4	3	12	24	14	12	24	sig
prot905	201	3	3	4.8	6	21	21	25.2	36	sig
prot906	111	3	1	6	14	5	2	6	8	ns
prot907	175	3	5	14.4	7.2	8	4	9	9	ns
prot908	195	3	9	6	6	5	5	6	13.5	ns
prot909	292	5	6	6	2.4	4	5	9.6	13.2	sig
prot910	173	2	2	12	0	5	4	6	6	ns
prot911	284	5	6	16.2	16.2	4	5	5.4	12.6	ns
prot912	151	8	8	4.5	10.5	8	5	3	3	sig
prot913	165	7	2	7.2	2.4	4	4	6	2.4	ns
prot914	132	3	9	4	2	6	8	4	8	ns
prot915	177	5	3	10.8	10.8	7	5	5.4	9	ns
prot916	137	3	4	6	10.5	9	10	13.5	12	sig
prot917	325	3	2	3.6	3.6	2	6	6	6	ns
prot918	192	7	5	4	6	4	4	12	8	ns
prot919	170	3	2	5.4	7.2	3	3	9	5.4	ns
prot920	157	1	4	3	3	3	9	7.5	7.5	ns
prot921	192	9	4	2.4	6	6	7	12	2.4	sig
prot922	474	4	5	10	8	3	6	12	12	ns
prot923	186	6	3	9	9	2	2	5.4	12.6	ns
prot924	428	4	5	3	6	5	7	4.5	6	ns
prot925	191	3	4	8.4	4.8	6	9	3.6	8.4	ns
prot926	169	4	6	2	12	2	2	10	8	ns
prot927	166	3	5	3.6	10.8	4	8	3.6	1.8	ns
prot928	290	1	2	7.5	1.5	7	2	6	19.5	sig
prot929	216	1	5	3.6	1.2	6	3	18	25.2	sig
prot930	103	7	4	8	6	3	3	10	4	ns
prot931	271	3	3	5.4	10.8	1	6	7.2	7.2	ns
prot932	147	4	1	3	7.5	0	4	3	9	ns
prot933	135	4	5	3.6	1.2	5	2	2.4	3.6	ns
prot934	135	3	4	6	6	3	1	10	2	ns
prot935	135	1	6	7.2	1.8	6	7	3.6	9	sig
prot936	135	2	5	10.5	4.5	3	2	1.5	7.5	ns
prot937	321	6	3	2.4	2.4	4	6	3.6	4.8	ns
prot938	164	6	3	8	8	3	2	2	6	ns
prot939	113	4	4	3.6	3.6	1	4	5.4	9	ns
prot940	271	3	5	4.5	6	2	5	6	4.5	ns
prot941	204	1	3	4.8	8.4	9	9	7.2	18	sig
prot942	276	2	3	4	8	1	4	12	8	ns
prot943	108	8	6	5.4	5.4	9	2	1.8	5.4	ns
prot944	91	4	4	3	4.5	4	2	3	6	sig
prot945	325	1	5	6	1.2	4	5	6	4.8	ns
prot946	114	6	0	4	16	0	3	4	4	ns
prot947	277	1	3	12.6	7.2	2	2	7.2	7.2	sig
prot948	118	4	0	4.5	3	15	6	9	22.5	sig
prot949	121	0	4	7.2	2.4	1	5	4.8	2.4	ns
prot950	198	3	3	4	12	9	2	8	18	sig
prot951	237	4	2	10.8	5.4	7	2	5.4	3.6	ns
prot952	220	2	4	0	4.5	2	2	1.5	1.5	ns
prot953	406	3	4	3.6	3.6	1	3	1.2	2.4	ns
prot954	391	1	1	2	4	2	2	4	4	sig
prot955	189	2	4	7.2	3.6	2	4	3.6	9	sig
prot956	232	1	0	1.5	3	3	2	12	6	sig
prot957	470	2	0	2.4	3.6	0	2	2.4	4.8	ns
prot958	527	2	0	2	2	2	2	6	4	sig
prot959	141	3	2	5.4	3.6	4	1	1.8	5.4	ns
prot960	602	1	3	6	1.5	2	0	0	4.5	ns
prot961	109	35	24	37.2	20.4	25	24	31.2	31.2	ns
prot962	258	19	19	46	36	27	23	58	46	ns
prot963	168	10	21	43.2	37.8	17	12	23.4	18	ns
prot964	177	18	8	22.5	27	17	12	28.5	12	ns
prot965	104	12	14	14.4	21.6	13	10	20.4	13.2	ns
prot966	187	11	14	16	32	10	5	14	20	ns
prot967	134	5	7	23.4	19.8	12	16	19.8	28.8	ns
prot968	153	18	21	27	30	8	16	27	9	ns
prot969	125	18	14	15.6	14.4	11	6	9.6	13.2	ns
prot970	242	16	9	24	24	40	22	32	64	sig
prot971	128	7	9	23.4	14.4	8	8	10.8	25.2	ns
prot972	160	8	10	16.5	10.5	20	30	24	30	sig
prot973	65	8	15	8.4	10.8	9	9	14.4	8.4	ns
prot974	143	11	14	20	8	39	24	48	60	sig
prot975	131	12	9	18	9	26	32	32.4	43.2	sig
prot976	128	12	13	13.5	16.5	36	42	18	45	sig
prot977	76	11	8	10.8	6	4	4	13.2	9.6	ns
prot978	95	8	12	34	30	11	11	16	28	ns
prot979	70	12	13	12.6	16.2	15	21	54	43.2	sig
prot980	136	9	19	15	9	13	8	7.5	15	ns
prot981	116	8	9	16.8	12	7	11	13.2	14.4	ns
prot982	108	9	13	12	12	6	8	24	32	ns
prot983	195	11	9	14.4	19.8	13	10	18	23.4	ns
prot984	145	7	6	13.5	9	6	15	13.5	13.5	sig
prot985	102	8	12	10.8	12	8	10	12	4.8	ns
prot986	173	3	10	12	26	8	6	14	10	ns
prot987	212	9	6	5.4	3.6	4	5	12.6	16.2	ns
prot988	116	3	9	9	7.5	9	6	3	7.5	ns
prot989	219	7	5	7.2	8.4	8	9	9.6	10.8	ns
prot990	312	8	8	18	18	9	11	14	18	ns
prot991	78	6	8	14.4	12.6	8	8	9	14.4	sig
prot992	193	10	8	9	4.5	6	4	15	12	sig
prot993	500	8	5	3.6	3.6	2	1	12	2.4	sig
prot994	195	7	6	8	14	5	3	14	16	ns
prot995	177	7	1	14.4	12.6	3	5	10.8	14.4	ns
prot996	224	7	8	9	9	3	9	13.5	12	ns
prot997	239	6	6	9.6	4.8	4	8	4.8	4.8	ns
prot998	223	5	3	12	10	2	2	18	12	ns
prot999	113	5	5	12.6	7.2	3	3	10.8	7.2	ns
prot1000	94	3	6	6	15	7	5	6	4.5	ns
prot1001	74	6	8	2.4	6	6	5	3.6	6	ns
prot1002	265	5	3	12	10	3	7	10	8	ns
prot1003	225	1	10	9	19.8	8	12	10.8	5.4	ns
prot1004	129	3	4	10.5	7.5	10	8	9	12	sig
prot1005	210	4	5	6	4.8	6	6	6	6	ns
prot1006	248	6	4	14	6	5	4	4	14	ns
prot1007	158	5	8	5.4	9	4	8	7.2	9	ns
prot1008	68	4	7	3	7.5	7	6	10.5	7.5	ns
prot1009	68	4	1	4.8	9.6	2	2	1.2	4.8	ns
prot1010	548	11	3	6	12	5	1	10	12	ns
prot1011	123	7	1	10.8	12.6	9	7	10.8	9	ns
prot1012	181	5	4	3	3	1	3	7.5	4.5	ns
prot1013	824	4	6	4.8	4.8	2	9	6	6	sig
prot1014	250	6	3	10	6	3	4	8	16	ns
prot1015	242	1	5	3.6	1.8	4	7	3.6	9	ns
prot1016	186	2	2	6	6	6	5	6	6	ns
prot1017	228	2	7	2.4	8.4	5	5	2.4	2.4	ns
prot1018	106	6	1	12	6	6	15	12	36	sig
prot1019	135	9	2	9	16.2	9	5	5.4	12.6	ns
prot1020	173	5	3	6	4.5	1	6	6	4.5	ns
prot1021	245	3	8	2.4	2.4	4	5	2.4	3.6	ns
prot1022	98	2	4	8	6	4	5	10	6	ns
prot1023	149	4	5	7.2	9	15	3	21.6	10.8	sig
prot1024	136	7	6	6	6	5	2	4.5	4.5	ns
prot1025	335	3	4	7.2	2.4	5	7	4.8	2.4	sig
prot1026	81	0	2	2	8	2	5	6	6	ns
prot1027	124	6	6	9	7.2	8	5	1.8	10.8	ns
prot1028	204	3	2	12	4.5	3	8	6	7.5	ns
prot1029	124	7	2	2.4	6	2	6	7.2	4.8	ns
prot1030	231	7	4	6	6	1	3	0	8	ns
prot1031	192	1	3	9	10.8	13	11	25.2	12.6	sig
prot1032	514	6	0	12	4.5	3	3	3	6	ns
prot1033	277	8	7	1.2	9.6	10	6	3.6	3.6	sig
prot1034	159	3	1	6	10	3	2	4	2	ns
prot1035	190	1	2	9	1.8	6	14	7.2	25.2	sig
prot1036	225	4	5	3	6	2	3	9	7.5	ns
prot1037	57	3	6	1.2	3.6	9	2	1.2	2.4	ns
prot1038	153	5	5	8	6	9	2	2	8	ns
prot1039	91	6	4	5.4	1.8	3	3	9	9	ns
prot1040	94	3	3	4.5	7.5	3	3	3	4.5	ns
prot1041	112	2	2	4.8	3.6	1	3	3.6	0	ns
prot1042	336	4	4	2	2	1	3	14	8	ns
prot1043	241	2	6	0	3.6	7	5	5.4	5.4	ns
prot1044	108	4	4	9	1.5	3	0	3	1.5	ns
prot1045	117	3	1	1.2	0	4	1	7.2	3.6	ns
prot1046	286	4	5	2	0	4	1	6	4	ns
prot1047	122	0	1	10.8	3.6	6	5	7.2	1.8	ns
prot1048	273	4	6	7.5	4.5	2	2	12	6	sig
prot1049	237	4	4	2.4	1.2	1	3	8.4	6	ns
prot1050	222	2	1	10	8	1	6	6	4	ns
prot1051	799	1	5	3.6	1.8	2	1	7.2	12.6	ns
prot1052	125	2	2	1.5	6	2	2	3	1.5	ns
prot1053	98	1	2	3.6	0	1	5	2.4	2.4	ns
prot1054	153	4	2	4	2	1	1	2	2	ns
prot1055	186	1	2	0	1.8	1	2	1.8	3.6	ns
prot1056	188	1	2	0	4.5	2	2	1.5	3	ns
prot1057	127	0	3	1.2	2.4	2	2	1.2	6	ns
prot1058	65	109	118	222	206	127	113	236	208	ns
prot1059	115	43	57	100.8	102.6	45	40	113.4	100.8	ns
prot1060	65	35	24	25.5	25.5	22	31	49.5	43.5	ns
prot1061	90	19	18	31.2	20.4	45	69	86.4	82.8	sig
prot1062	120	18	17	24	22	14	34	36	50	sig
prot1063	83	6	7	14.4	14.4	20	16	41.4	23.4	sig
prot1064	177	6	6	6	10.5	8	4	4.5	15	ns
prot1065	59	5	4	7.2	12	8	13	10.8	3.6	ns
prot1066	97	9	13	14	14	5	7	18	14	ns
prot1067	188	7	13	12.6	3.6	6	8	18	10.8	ns
prot1068	82	11	9	10.5	9	2	7	12	16.5	ns
prot1069	109	8	7	9.6	10.8	6	5	4.8	12	ns
prot1070	109	7	11	18	18	11	6	14	10	ns
prot1071	168	9	11	12.6	21.6	9	17	18	9	ns
prot1072	188	9	4	12	6	9	8	12	16.5	ns
prot1073	82	14	5	9.6	14.4	6	5	9.6	4.8	ns
prot1074	75	6	7	16	22	6	7	12	14	ns
prot1075	151	6	5	3.6	9	4	5	10.8	9	ns
prot1076	175	9	6	4.5	7.5	3	6	4.5	9	ns
prot1077	116	10	6	4.8	4.8	4	5	6	8.4	ns
prot1078	161	9	4	12	14	4	5	22	10	ns
prot1079	95	6	4	12.6	18	6	7	10.8	5.4	ns
prot1080	101	5	8	6	7.5	2	5	9	6	ns
prot1081	175	8	7	6	7.2	16	10	24	14.4	sig
prot1082	401	4	5	12	12	3	0	8	14	ns
prot1083	214	9	1	7.2	1.8	4	5	10.8	3.6	ns
prot1084	215	5	2	4.5	3	8	8	9	13.5	sig
prot1085	152	7	5	9.6	6	6	6	8.4	2.4	ns
prot1086	125	8	5	6	10	4	4	4	4	ns
prot1087	154	5	2	10.8	10.8	4	4	19.8	3.6	ns
prot1088	119	5	1	9	9	6	3	6	7.5	ns
prot1089	145	3	3	3.6	6	2	3	14.4	7.2	sig
prot1090	256	3	5	14	8	4	5	8	4	ns
prot1091	119	4	5	1.8	3.6	2	5	10.8	10.8	ns
prot1092	159	7	4	7.5	4.5	5	3	9	7.5	ns
prot1093	91	3	5	6	7.2	9	5	1.2	4.8	ns
prot1094	396	3	6	8	12	4	5	16	12	ns
prot1095	205	2	6	7.2	5.4	1	6	18	10.8	sig
prot1096	108	4	5	6	1.5	5	6	3	10.5	sig
prot1097	71	5	7	3.6	2.4	3	2	2.4	3.6	ns
prot1098	259	2	4	16	6	3	3	8	8	ns
prot1099	191	2	2	7.2	9	2	2	10.8	14.4	sig
prot1100	147	8	2	7.5	7.5	8	4	9	3	ns
prot1101	292	8	5	4.8	10.8	7	5	1.2	7.2	ns
prot1102	69	3	1	2	6	2	4	16	2	ns
prot1103	245	3	6	3.6	9	8	7	7.2	1.8	ns
prot1104	146	1	1	0	6	2	1	6	0	ns
prot1105	351	4	3	7.2	1.2	9	6	3.6	18	sig
prot1106	106	2	3	6	6	16	5	18	18	sig
prot1107	180	0	5	7.2	5.4	2	3	5.4	1.8	ns
prot1108	199	1	6	3	7.5	6	10	3	9	sig
prot1109	185	1	7	7.2	3.6	5	3	3.6	6	ns
prot1110	182	3	2	16	10	2	3	10	10	ns
prot1111	59	2	3	1.8	3.6	4	2	9	9	ns
prot1112	173	3	2	3	4.5	2	2	3	3	ns
prot1113	105	2	2	1.2	3.6	8	10	12	4.8	sig
prot1114	79	6	3	6	6	1	3	8	0	ns
prot1115	94	1	2	5.4	5.4	4	3	1.8	9	ns
prot1116	235	1	2	4.5	4.5	4	6	3	7.5	ns
prot1117	99	3	6	0	2.4	3	1	4.8	3.6	ns
prot1118	103	0	2	4	6	6	15	6	18	sig
prot1119	226	3	5	9	0	7	3	1.8	1.8	ns
prot1120	168	5	3	3	4.5	3	2	1.5	6	ns
prot1121	454	1	2	6	4.8	0	0	3.6	6	ns
prot1122	92	1	1	4	2	4	1	4	6	ns
prot1123	99	3	2	5.4	7.2	4	3	1.8	5.4	ns
prot1124	116	4	2	1.5	1.5	9	3	13.5	9	sig
prot1125	90	3	1	3.6	3.6	1	2	4.8	0	ns
prot1126	87	3	7	8	4	3	1	4	4	ns
prot1127	294	4	0	5.4	1.8	9	2	3.6	18	sig
prot1128	354	4	3	4.5	1.5	5	2	1.5	3	ns
prot1129	216	5	1	6	1.2	5	6	1.2	4.8	ns
prot1130	138	0	2	4	8	3	3	30	18	sig
prot1131	187	1	3	0	5.4	2	4	3.6	3.6	ns
prot1132	495	1	1	1.5	3	0	1	1.5	4.5	ns
prot1133	406	1	3	2.4	0	1	5	1.2	7.2	sig
prot1134	382	1	2	4	4	3	2	0	4	ns
prot1135	272	1	3	3.6	3.6	1	1	0	3.6	ns
prot1136	71	22	26	52.5	34.5	25	20	24	33	ns
prot1137	105	17	19	30	27.6	23	13	21.6	28.8	sig
prot1138	234	23	17	50	30	16	9	48	36	ns
prot1139	112	20	12	34.2	25.2	21	24	25.2	39.6	ns
prot1140	114	10	16	19.5	24	19	15	27	21	ns
prot1141	112	2	5	6	16.8	3	8	4.8	6	ns
prot1142	166	6	7	22	8	5	10	10	10	ns
prot1143	104	3	6	10.8	9	8	4	10.8	10.8	ns
prot1144	376	3	6	15	12	7	8	9	12	ns
prot1145	83	9	5	3.6	7.2	4	3	4.8	1.2	ns
prot1146	51	3	6	10	8	5	13	22	18	sig
prot1147	74	6	7	5.4	7.2	7	9	19.8	9	sig
prot1148	74	6	8	16.5	0	2	3	10.5	3	ns
prot1149	117	6	3	4.8	10.8	8	8	3.6	7.2	ns
prot1150	106	4	6	8	6	7	5	14	12	ns
prot1151	110	5	4	3.6	7.2	3	21	37.8	16.2	sig
prot1152	73	2	0	10.5	1.5	2	4	3	6	ns
prot1153	113	3	7	7.2	7.2	3	5	6	6	ns
prot1154	358	3	2	8	6	5	4	12	10	ns
prot1155	99	2	3	9	5.4	1	7	3.6	5.4	ns
prot1156	115	4	7	1.5	7.5	2	0	3	6	ns
prot1157	180	4	3	7.2	2.4	4	0	8.4	7.2	ns
prot1158	67	3	2	2	8	0	4	8	12	ns
prot1159	99	3	2	5.4	3.6	1	3	1.8	9	ns
prot1160	99	7	2	9	4.5	4	1	7.5	6	sig
prot1161	99	0	1	1.2	6	3	4	0	4.8	ns
prot1162	98	7	4	6	10	3	2	6	4	ns
prot1163	165	2	5	9	3.6	2	5	9	1.8	ns
prot1164	76	2	5	6	3	5	0	0	4.5	ns
prot1165	90	2	2	7.2	1.2	4	3	3.6	3.6	ns
prot1166	113	1	3	10	0	1	4	10	8	sig
prot1167	90	2	1	1.8	3.6	2	4	5.4	5.4	ns
prot1168	163	3	3	1.5	9	4	1	7.5	6	ns
prot1169	102	1	1	3.6	3.6	2	5	4.8	6	sig
prot1170	183	0	3	10	4	5	5	8	4	sig
prot1171	98	3	2	7.2	9	3	3	9	7.2	ns
prot1172	146	6	5	4.5	1.5	3	4	1.5	10.5	ns
prot1173	145	2	1	3.6	2.4	4	4	9.6	2.4	sig
prot1174	166	3	0	6	6	3	2	12	6	ns
prot1175	100	2	2	1.8	3.6	2	1	3.6	1.8	ns
prot1176	393	0	1	1.5	0	2	3	4.5	3	sig
prot1177	89	4	1	3.6	4.8	4	8	6	1.2	sig
prot1178	391	1	0	2	2	2	2	4	2	ns
prot1179	89	0	2	3.6	1.8	2	2	7.2	3.6	sig
prot1180	1106	13	8	10.5	6	21	36	54	27	sig
prot1181	3227	9	5	7.2	1.2	5	3	9.6	13.2	ns
prot1182	539	13	8	18	24	11	8	16	14	ns
prot1183	771	4	2	7.2	7.2	4	1	10.8	7.2	ns
prot1184	2680	2	1	3	3	5	3	10.5	6	ns
prot1185	917	6	8	3.6	2.4	6	1	8.4	6	ns
prot1186	4114	0	0	6	2	2	5	8	10	sig
prot1187	449	11	6	16.2	14.4	10	6	19.8	10.8	ns
prot1188	1304	3	6	4.5	6	2	6	4.5	6	ns
prot1189	393	10	5	2.4	3.6	4	5	6	4.8	ns
prot1190	1513	4	5	8	4	4	2	4	8	ns
prot1191	2580	4	1	9	1.8	4	1	1.8	3.6	ns
prot1192	959	7	6	18	4.5	8	7	12	6	ns
prot1193	510	4	2	7.2	3.6	3	4	7.2	7.2	ns
prot1194	427	2	10	20	20	7	3	8	8	ns
prot1195	413	3	6	5.4	7.2	6	3	7.2	5.4	ns
prot1196	819	5	1	10.5	4.5	4	2	6	0	ns
prot1197	1779	2	1	6	6	3	4	2.4	3.6	ns
prot1198	1379	3	1	8	4	5	13	4	4	sig
prot1199	652	4	3	9	5.4	3	5	7.2	9	ns
prot1200	704	0	2	0	4.5	2	1	4.5	3	ns
prot1201	1028	4	2	4.8	3.6	6	1	1.2	1.2	ns
prot1202	1181	2	5	0	6	0	2	4	10	ns
prot1203	383	6	5	9	18	7	7	10.8	3.6	ns
prot1204	1077	6	4	6	4.5	5	2	10.5	4.5	ns
prot1205	452	7	9	3.6	2.4	4	1	9.6	4.8	ns
prot1206	434	7	4	10	4	2	8	8	8	sig
prot1207	955	6	5	7.2	9	18	8	14.4	21.6	sig
prot1208	528	2	2	7.5	4.5	4	6	3	1.5	ns
prot1209	228	3	4	2.4	1.2	5	2	0	3.6	ns
prot1210	781	2	7	8	4	5	3	6	6	ns
prot1211	548	1	4	0	3.6	5	7	5.4	9	ns
prot1212	273	2	5	3	1.5	2	5	4.5	1.5	ns
prot1213	153	5	6	10.8	9.6	4	5	7.2	6	ns
prot1214	320	7	6	6	2	3	5	14	16	ns
prot1215	219	6	5	9	18	7	1	9	7.2	ns
prot1216	410	4	4	4.5	7.5	2	3	4.5	15	sig
prot1217	322	6	8	9.6	13.2	8	10	6	7.2	ns
prot1218	629	3	0	6	14	2	3	6	2	ns
prot1219	264	0	6	5.4	1.8	7	1	1.8	10.8	ns
prot1220	356	4	2	9	1.5	6	21	27	18	sig
prot1221	390	0	6	4.8	4.8	4	1	8.4	4.8	ns
prot1222	235	5	3	8	8	1	3	8	6	ns
prot1223	263	4	3	9	7.2	6	2	1.8	5.4	ns
prot1224	481	0	6	1.5	7.5	0	1	7.5	7.5	ns
prot1225	551	1	6	4.8	3.6	1	2	6	3.6	ns
prot1226	481	5	4	10	6	3	5	6	2	ns
prot1227	487	1	1	1.8	1.8	1	3	3.6	3.6	ns
prot1228	881	2	4	3	3	2	1	3	7.5	ns
prot1229	2284	3	3	1.2	3.6	3	12	14.4	14.4	sig
prot1230	852	1	3	0	6	2	1	2	4	ns
prot1231	341	1	2	5.4	5.4	2	3	5.4	10.8	ns
prot1232	182	4	3	13.5	3	6	6	24	12	sig
prot1233	327	4	6	4.8	8.4	16	6	14.4	14.4	sig
prot1234	219	5	2	12	6	1	3	10	10	ns
prot1235	406	2	4	3.6	5.4	4	7	0	0	ns
prot1236	332	3	5	4.5	6	1	3	6	7.5	ns
prot1237	365	4	3	8.4	2.4	2	8	4.8	4.8	ns
prot1238	308	5	5	6	18	3	3	6	12	ns
prot1239	232	0	3	7.2	3.6	1	4	1.8	1.8	ns
prot1240	2067	0	5	3	6	3	3	3	6	ns
prot1241	865	3	3	0	2.4	2	3	3.6	0	ns
prot1242	682	3	1	4	4	2	0	2	6	ns
prot1243	573	0	3	3.6	1.8	2	3	1.8	1.8	ns
prot1244	454	0	2	3	1.5	4	0	3	1.5	ns
prot1245	611	17	16	16.8	15.6	18	6	8.4	13.2	ns
prot1246	133	9	2	14	12	11	8	12	12	ns
prot1247	221	4	5	23.4	21.6	8	12	7.2	21.6	sig
prot1248	153	7	7	10.5	19.5	30	20	39	24	sig
prot1249	363	8	4	6	6	3	8	8.4	8.4	ns
prot1250	435	6	10	6	0	9	7	10	20	ns
prot1251	366	4	7	5.4	10.8	4	2	10.8	10.8	ns
prot1252	170	5	1	9	4.5	4	7	12	9	ns
prot1253	267	6	3	2.4	3.6	2	4	4.8	3.6	ns
prot1254	463	1	2	2	12	7	5	14	10	sig
prot1255	542	4	5	3.6	1.8	3	8	3.6	14.4	sig
prot1256	448	2	3	4.5	9	12	12	18	22.5	sig
prot1257	177	2	7	4.8	3.6	4	5	6	2.4	ns
prot1258	365	7	6	2	10	1	3	8	4	ns
prot1259	746	2	4	3.6	3.6	3	1	7.2	5.4	ns
prot1260	458	2	5	6	13.5	9	4	4.5	9	sig
prot1261	147	3	5	4.8	1.2	0	1	3.6	3.6	ns
prot1262	266	1	2	12	8	8	12	8	8	sig
prot1263	340	7	3	5.4	16.2	2	4	12.6	7.2	ns
prot1264	398	2	3	3	4.5	6	3	13.5	6	sig
prot1265	403	0	1	3.6	3.6	5	2	0	4.8	ns
prot1266	302	3	2	8	10	4	0	4	2	ns
prot1267	465	3	3	0	3.6	5	3	0	3.6	ns
prot1268	487	0	2	1.5	4.5	1	2	4.5	0	ns
prot1269	568	2	1	3.6	3.6	4	2	2.4	3.6	ns
prot1270	370	3	1	4	4	2	3	8	2	ns
prot1271	435	0	2	0	1.8	0	1	1.8	1.8	ns
prot1272	382	5	2	3	1.5	3	3	0	0	ns
prot1273	400	3	0	1.2	0	7	2	6	4.8	sig
prot1274	1317	0	1	0	0	3	0	2	4	ns
prot1275	1827	1	2	1.8	0	1	2	1.8	1.8	ns
prot1276	227	5	8	9	10.5	15	24	31.5	36	sig
prot1277	126	2	5	4.8	6	7	8	4.8	6	ns
prot1278	199	4	4	18	4	1	5	4	12	ns
prot1279	186	6	7	14.4	5.4	5	1	12.6	12.6	ns
prot1280	397	2	5	7.5	9	9	5	1.5	9	ns
prot1281	191	4	2	7.2	4.8	4	6	4.8	2.4	ns
prot1282	181	5	3	16	12	3	6	6	10	ns
prot1283	332	5	6	5.4	10.8	11	0	9	3.6	ns
prot1284	207	3	0	1.5	7.5	3	2	3	7.5	ns
prot1285	433	4	2	2.4	4.8	5	3	3.6	3.6	ns
prot1286	220	4	3	16	10	6	4	8	8	ns
prot1287	174	4	2	5.4	5.4	4	7	3.6	10.8	sig
prot1288	398	4	1	3	3	2	1	3	7.5	ns
prot1289	250	2	8	2.4	3.6	6	4	3.6	3.6	ns
prot1290	254	3	3	4	8	3	2	4	2	ns
prot1291	278	2	6	5.4	3.6	3	2	3.6	1.8	ns
prot1292	195	1	4	12	7.5	3	3	3	6	ns
prot1293	493	3	5	3.6	6	6	6	4.8	6	sig
prot1294	395	4	2	10	4	2	2	8	0	ns
prot1295	346	3	2	7.2	7.2	2	4	7.2	3.6	ns
prot1296	386	1	2	0	3	2	3	6	3	ns
prot1297	323	3	2	3.6	2.4	5	3	3.6	2.4	ns
prot1298	221	1	6	8	6	4	2	6	8	ns
prot1299	330	3	2	3.6	12.6	5	3	1.8	10.8	ns
prot1300	913	4	5	9	3	2	3	1.5	6	ns
prot1301	216	5	1	2.4	1.2	4	7	8.4	6	sig
prot1302	176	1	6	0	8	3	1	10	6	ns
prot1303	396	2	3	1.8	7.2	2	1	7.2	3.6	ns
prot1304	144	4	0	6	3	4	3	0	1.5	ns
prot1305	340	4	1	2.4	2.4	3	1	4.8	0	ns
prot1306	177	1	2	6	6	4	3	4	6	ns
prot1307	491	3	3	5.4	5.4	4	6	14.4	7.2	sig
prot1308	289	5	1	3	4.5	4	2	1.5	1.5	ns
prot1309	925	7	2	1.2	1.2	2	1	3.6	2.4	ns
prot1310	266	3	1	6	2	3	1	0	4	ns
prot1311	584	2	3	3.6	3.6	5	6	3.6	1.8	sig
prot1312	316	2	3	1.5	3	0	5	0	0	ns
prot1313	365	2	0	4.8	1.2	3	4	2.4	1.2	ns
prot1314	282	1	4	0	4	2	4	0	12	ns
prot1315	465	6	1	1.8	3.6	1	4	9	5.4	ns
prot1316	577	5	4	4.5	3	4	5	7.5	10.5	sig
prot1317	274	1	2	3.6	2.4	2	0	1.2	0	ns
prot1318	517	1	1	0	2	3	0	4	4	ns
prot1319	782	6	3	3.6	1.8	3	0	7.2	1.8	ns
prot1320	567	2	0	3	0	2	5	3	4.5	ns
prot1321	356	1	1	1.2	0	1	1	0	3.6	ns
prot1322	229	2	0	6	4	2	1	2	2	ns
prot1323	388	1	0	3.6	5.4	1	1	3.6	5.4	ns
prot1324	109	4	7	10.5	9	10	7	10.5	16.5	ns
prot1325	167	2	2	1.2	1.2	2	2	3.6	4.8	ns
prot1326	192	2	5	12	2	1	5	14	16	ns
prot1327	174	6	1	7.2	0	7	2	5.4	3.6	ns
prot1328	144	3	2	7.5	1.5	7	2	10.5	6	sig
prot1329	139	3	5	6	4.8	2	3	6	3.6	ns
prot1330	160	2	4	8	10	5	7	10	8	ns
prot1331	220	3	9	5.4	7.2	1	5	9	7.2	ns
prot1332	248	5	6	7.5	6	8	2	9	10.5	ns
prot1333	254	4	4	1.2	2.4	6	3	3.6	2.4	ns
prot1334	213	2	6	4	4	1	5	2	10	ns
prot1335	81	5	5	7.2	3.6	3	4	7.2	1.8	ns
prot1336	318	2	3	9	9	6	2	13.5	4.5	sig
prot1337	247	5	5	2.4	4.8	5	6	7.2	3.6	ns
prot1338	381	1	1	10	6	5	4	6	6	ns
prot1339	159	2	4	1.8	10.8	3	1	5.4	3.6	ns
prot1340	205	1	0	0	4.5	5	2	3	0	ns
prot1341	244	3	2	4.8	3.6	2	5	2.4	8.4	sig
prot1342	160	2	2	2	6	2	0	12	6	ns
prot1343	288	2	3	7.2	0	2	7	3.6	3.6	ns
prot1344	383	5	4	4.5	6	2	4	6	3	ns
prot1345	206	4	3	4.8	6	4	2	2.4	2.4	ns
prot1346	703	2	1	2	2	2	2	8	4	sig
prot1347	238	5	5	3.6	0	5	2	1.8	1.8	ns
prot1348	366	4	0	1.5	4.5	3	2	4.5	1.5	ns
prot1349	430	1	1	1.2	4.8	0	4	1.2	1.2	ns
prot1350	637	5	4	2	4	2	3	0	4	ns
prot1351	141	3	3	1.8	5.4	5	3	9	5.4	ns
prot1352	140	3	4	4.5	10.5	2	2	1.5	6	ns
prot1353	431	3	1	1.2	1.2	2	1	3.6	1.2	ns
prot1354	969	3	3	8	2	2	0	8	4	ns
prot1355	247	0	4	0	0	1	1	1.8	5.4	ns
prot1356	1101	4	7	4.5	4.5	1	3	3	4.5	ns
prot1357	178	2	4	4.8	0	2	4	2.4	2.4	sig
prot1358	178	2	1	0	4	3	2	10	2	ns
prot1359	297	3	3	3.6	3.6	2	3	7.2	14.4	ns
prot1360	238	3	2	7.5	3	3	1	4.5	3	ns
prot1361	226	3	4	1.2	1.2	1	1	2.4	7.2	ns
prot1362	486	4	3	4	4	2	2	4	8	ns
prot1363	758	1	0	3.6	0	9	9	16.2	5.4	sig
prot1364	305	3	1	3	3	1	2	3	0	ns
prot1365	526	1	1	2.4	1.2	2	1	1.2	1.2	sig
prot1366	375	2	1	2	2	3	1	2	0	ns
prot1367	651	2	1	3.6	0	3	3	0	1.8	ns
prot1368	5934	1	0	3	6	2	2	0	0	ns
prot1369	421	2	2	2.4	3.6	0	0	2.4	4.8	ns
prot1370	142	0	5	0	2	1	0	6	0	ns
prot1371	1145	1	0	3.6	5.4	1	3	1.8	3.6	ns
prot1372	238	1	1	1.5	1.5	3	3	4.5	3	ns
prot1373	391	0	2	1.2	0	0	1	3.6	1.2	ns
prot1374	618	0	1	2	4	0	1	2	0	ns
prot1375	93	5	9	12.6	12.6	6	5	5.4	12.6	ns
prot1376	130	8	2	9	6	2	5	10.5	7.5	ns
prot1377	83	10	10	2.4	13.2	5	10	4.8	8.4	ns
prot1378	361	3	3	6	4	4	2	4	4	sig
prot1379	193	7	2	5.4	16.2	4	6	14.4	18	sig
prot1380	393	6	5	3	4.5	12	4	3	10.5	ns
prot1381	232	4	5	4.8	4.8	12	4	12	3.6	sig
prot1382	201	0	3	4	18	2	6	14	6	ns
prot1383	105	5	1	3.6	5.4	1	4	1.8	3.6	ns
prot1384	173	6	7	7.5	4.5	5	5	4.5	3	ns
prot1385	182	4	4	7.2	4.8	6	9	4.8	10.8	sig
prot1386	199	2	2	12	6	3	4	4	2	ns
prot1387	191	3	1	5.4	7.2	9	4	7.2	9	sig
prot1388	274	7	3	1.5	4.5	2	5	3	7.5	ns
prot1389	135	3	3	3.6	2.4	5	2	6	6	sig
prot1390	169	2	1	4	2	10	12	8	20	sig
prot1391	688	5	6	7.2	10.8	4	4	21.6	14.4	sig
prot1392	152	1	4	0	1.5	3	2	4.5	7.5	ns
prot1393	528	2	4	2.4	2.4	2	9	1.2	6	ns
prot1394	157	5	3	8	10	2	8	8	4	ns
prot1395	126	3	1	5.4	5.4	1	0	0	3.6	ns
prot1396	80	3	0	6	9	8	3	6	9	sig
prot1397	122	3	2	3.6	2.4	1	2	3.6	4.8	ns
prot1398	232	1	2	8	2	4	4	6	6	ns
prot1399	171	3	1	10.8	7.2	0	4	3.6	3.6	ns
prot1400	70	3	5	3	6	4	5	4.5	4.5	ns
prot1401	130	0	1	1.2	1.2	2	2	2.4	1.2	ns
prot1402	103	1	2	6	6	3	8	6	4	sig
prot1403	547	4	0	1.8	5.4	1	2	5.4	1.8	ns
prot1404	250	1	2	3	1.5	4	2	3	3	sig
prot1405	497	4	3	2.4	1.2	2	5	2.4	6	sig
prot1406	312	2	4	0	0	2	1	2	4	ns
prot1407	152	1	2	5.4	3.6	0	3	1.8	5.4	ns
prot1408	535	2	5	3	1.5	5	3	1.5	0	ns
prot1409	87	2	0	1.2	1.2	2	2	1.2	0	ns
prot1410	232	3	4	2	2	3	2	4	4	sig
prot1411	232	4	3	3.6	3.6	2	3	3.6	3.6	ns
prot1412	843	5	1	3	6	2	4	7.5	1.5	sig
prot1413	555	2	3	3.6	0	3	0	0	0	ns
prot1414	173	1	3	6	4	2	7	4	10	sig
prot1415	194	0	0	1.8	7.2	2	1	5.4	3.6	ns
prot1416	180	1	1	1.5	3	1	1	3	0	ns
prot1417	199	2	1	0	2.4	0	2	3.6	1.2	ns
prot1418	287	1	2	2	2	2	2	4	6	ns
prot1419	999	4	4	1.8	3.6	2	2	3.6	7.2	ns
prot1420	220	3	2	1.5	4.5	1	1	4.5	0	ns
prot1421	648	1	3	1.2	3.6	2	0	4.8	0	ns
prot1422	164	4	3	2	2	1	0	4	8	ns
prot1423	181	2	0	1.8	0	0	4	0	0	ns
prot1424	285	5	9	12	10.5	8	9	7.5	9	ns
prot1425	172	4	3	8.4	7.2	3	5	2.4	4.8	ns
prot1426	103	5	3	8	8	11	7	14	18	sig
prot1427	430	5	3	7.2	5.4	1	3	10.8	1.8	ns
prot1428	130	6	4	4.5	13.5	4	10	7.5	4.5	ns
prot1429	123	1	2	3.6	3.6	3	5	7.2	4.8	ns
prot1430	304	3	4	2	8	4	3	12	6	ns
prot1431	164	3	4	5.4	7.2	2	3	5.4	7.2	ns
prot1432	75	1	2	6	4.5	1	4	4.5	1.5	ns
prot1433	173	1	1	2.4	6	6	2	4.8	2.4	ns
prot1434	176	3	3	6	22	3	3	2	6	ns
prot1435	191	5	0	3.6	7.2	2	6	5.4	7.2	ns
prot1436	138	4	2	1.5	3	1	0	3	12	ns
prot1437	148	3	2	2.4	2.4	3	0	3.6	1.2	ns
prot1438	101	3	2	6	10	1	6	12	4	ns
prot1439	157	2	0	1.8	3.6	6	3	7.2	7.2	ns
prot1440	488	4	1	6	6	2	2	4.5	3	ns
prot1441	133	3	4	7.2	1.2	5	0	0	6	ns
prot1442	229	2	4	4	8	2	2	6	10	ns
prot1443	89	0	4	5.4	5.4	4	2	1.8	9	sig
prot1444	317	1	3	7.5	1.5	4	4	7.5	3	ns
prot1445	88	1	0	3.6	3.6	4	1	2.4	4.8	ns
prot1446	180	2	1	4	6	1	2	0	2	ns
prot1447	207	3	2	3.6	3.6	1	4	5.4	9	ns
prot1448	235	2	2	6	3	1	1	3	4.5	ns
prot1449	86	5	1	1.2	1.2	3	0	4.8	3.6	ns
prot1450	115	1	4	4	2	2	5	6	10	ns
prot1451	127	2	3	3.6	1.8	2	1	7.2	3.6	ns
prot1452	229	4	3	3	1.5	3	1	0	3	ns
prot1453	247	4	2	2.4	3.6	0	5	4.8	1.2	ns
prot1454	573	3	1	2	6	1	4	4	2	ns
prot1455	176	4	4	1.8	3.6	2	4	9	9	sig
prot1456	169	2	0	0	1.5	0	2	4.5	4.5	ns
prot1457	81	4	3	6	3.6	3	4	2.4	1.2	ns
prot1458	89	0	2	0	4	2	1	4	4	ns
prot1459	178	0	0	5.4	5.4	2	3	1.8	5.4	ns
prot1460	151	1	0	4.5	4.5	4	6	3	9	sig
prot1461	146	3	2	1.2	1.2	2	4	3.6	2.4	ns
prot1462	217	2	3	6	2	0	6	0	4	ns
prot1463	159	1	3	0	3.6	1	4	5.4	9	ns
prot1464	237	1	3	1.5	1.5	5	2	0	0	ns
prot1465	587	1	4	1.2	2.4	2	4	2.4	0	ns
prot1466	128	2	1	2	4	4	1	6	4	ns
prot1467	425	0	2	0	0	2	2	3.6	3.6	sig
prot1468	256	3	2	3	3	1	1	4.5	4.5	ns
prot1469	136	0	2	0	1.2	2	1	2.4	2.4	ns
prot1470	76	2	3	2	4	1	1	12	4	sig
prot1471	175	2	0	1.8	1.8	1	1	9	1.8	sig
prot1472	231	2	1	3	3	2	0	7.5	1.5	ns
prot1473	337	3	2	0	2.4	1	0	2.4	1.2	ns
prot1474	239	1	2	0	0	3	3	12	6	sig
prot1475	456	4	2	0	1.8	1	0	5.4	1.8	ns
prot1476	126	0	0	1.5	4.5	1	2	3	0	ns
prot1477	488	2	1	2.4	1.2	3	2	2.4	4.8	sig
prot1478	127	0	2	2	6	1	0	0	0	ns
prot1479	191	3	2	9	5.4	2	5	9	14.4	ns
prot1480	114	4	4	6	6	5	3	6	7.5	ns
prot1481	62	4	2	1.2	2.4	1	2	2.4	7.2	ns
prot1482	350	5	3	6	4	4	7	14	4	sig
prot1483	108	4	5	1.8	3.6	4	3	7.2	5.4	ns
prot1484	321	3	4	3	1.5	0	2	1.5	0	ns
prot1485	308	6	5	1.2	2.4	6	2	2.4	7.2	sig
prot1486	59	0	1	6	6	1	2	2	6	ns
prot1487	218	1	5	5.4	3.6	10	16	3.6	7.2	sig
prot1488	106	0	3	4.5	6	7	4	1.5	9	ns
prot1489	154	4	2	3.6	0	0	1	3.6	3.6	ns
prot1490	166	3	0	2	2	3	2	0	2	ns
prot1491	515	4	1	5.4	1.8	1	2	1.8	7.2	ns
prot1492	183	2	2	7.5	1.5	1	4	4.5	1.5	ns
prot1493	162	2	1	0	3.6	8	2	3.6	4.8	sig
prot1494	140	0	0	2	2	3	3	4	2	ns
prot1495	169	3	2	3.6	1.8	4	3	5.4	0	ns
prot1496	242	3	1	4.5	3	3	1	1.5	6	ns
prot1497	292	5	4	6	4.8	2	5	2.4	2.4	ns
prot1498	197	2	8	0	8	1	0	2	8	ns
prot1499	856	3	2	1.8	9	4	1	1.8	3.6	ns
prot1500	127	3	2	0	6	1	1	1.5	0	ns
prot1501	72	3	3	1.2	1.2	3	2	3.6	6	ns
prot1502	148	1	1	0	2	1	4	10	4	ns
prot1503	53	2	3	3.6	1.8	0	1	0	7.2	ns
prot1504	98	1	0	1.5	1.5	3	2	1.5	1.5	ns
prot1505	405	1	3	0	1.2	0	3	1.2	1.2	ns
prot1506	104	4	0	4	0	15	3	6	12	sig
prot1507	176	0	5	3.6	3.6	2	1	3.6	9	ns
prot1508	125	0	3	3	1.5	2	2	4.5	3	ns
prot1509	160	4	0	1.2	1.2	9	3	14.4	7.2	sig
prot1510	316	1	0	0	4	2	2	8	4	sig
prot1511	978	3	3	3.6	5.4	2	2	5.4	3.6	ns
prot1512	234	1	1	3	3	2	0	1.5	1.5	ns
prot1513	431	0	4	3.6	0	0	1	3.6	1.2	ns
prot1514	2591	2	4	4	10	3	6	12	8	ns
prot1515	712	8	3	9	9	2	7	1.8	9	ns
prot1516	1852	1	0	3	4.5	4	4	7.5	4.5	ns
prot1517	2086	5	3	3.6	2.4	2	4	3.6	4.8	ns
prot1518	1064	1	5	16	6	2	4	10	14	ns
prot1519	609	7	4	12.6	1.8	7	11	19.8	9	ns
prot1520	645	6	5	7.5	1.5	3	6	6	1.5	ns
prot1521	969	1	3	2.4	2.4	2	2	1.2	1.2	ns
prot1522	857	2	1	8	6	1	1	4	2	ns
prot1523	488	0	1	1.8	1.8	1	3	3.6	3.6	ns
prot1524	2821	1	2	0	3	1	1	4.5	6	ns
prot1525	512	4	2	6	6	3	3	7.2	8.4	ns
prot1526	876	4	2	4	4	2	3	10	6	ns
prot1527	543	1	2	12.6	7.2	4	6	5.4	10.8	ns
prot1528	809	3	4	3	4.5	7	2	3	10.5	sig
prot1529	1674	1	3	0	4.8	1	3	2.4	2.4	ns
prot1530	1191	1	0	2	2	2	0	0	2	ns
prot1531	208	1	1	9	7.2	3	1	10.8	3.6	ns
prot1532	437	1	1	6	6	1	1	7.5	3	ns
prot1533	510	2	2	2.4	2.4	2	1	0	2.4	ns
prot1534	695	0	2	4	4	2	4	6	4	ns
prot1535	227	3	1	5.4	3.6	6	15	5.4	5.4	sig
prot1536	700	1	5	7.5	0	4	3	3	7.5	ns
prot1537	218	4	3	2.4	2.4	2	4	2.4	2.4	sig
prot1538	423	4	3	6	2	3	12	12	6	sig
prot1539	873	1	3	3.6	7.2	3	4	9	7.2	ns
prot1540	1426	4	4	1.5	3	3	9	9	18	sig
prot1541	520	5	1	3.6	1.2	2	1	4.8	2.4	ns
prot1542	290	12	15	22	22	18	18	36	68	sig
prot1543	296	4	2	9	7.2	5	4	5.4	18	ns
prot1544	309	2	4	1.5	6	4	1	1.5	3	ns
prot1545	502	8	5	7.2	6	10	4	1.2	2.4	sig
prot1546	204	2	0	4	0	4	2	4	4	sig
prot1547	437	0	4	5.4	3.6	4	6	10.8	3.6	ns
prot1548	314	0	0	3	4.5	4	2	6	3	sig
prot1549	402	2	1	1.2	1.2	6	3	0	3.6	ns
prot1550	188	4	2	2	4	2	6	12	20	sig
prot1551	434	0	4	5.4	1.8	2	1	5.4	1.8	ns
prot1552	325	0	4	1.5	1.5	0	2	3	4.5	ns
prot1553	607	0	1	1.2	1.2	2	2	3.6	2.4	ns
prot1554	739	3	1	6	8	2	6	2	4	ns
prot1555	235	0	3	3.6	0	1	1	1.8	1.8	ns
prot1556	982	3	2	1.5	1.5	3	6	4.5	9	sig
prot1557	392	4	2	1.2	0	1	1	2.4	2.4	ns
prot1558	543	0	1	2	2	0	2	0	6	ns
prot1559	462	1	1	1.8	0	2	2	3.6	7.2	sig
prot1560	348	3	1	0	0	3	4	4.5	6	ns
prot1561	463	1	1	1.2	2.4	0	1	0	0	ns
prot1562	173	7	8	4	8	1	2	8	14	sig
prot1563	274	5	3	7.2	1.8	5	4	3.6	5.4	ns
prot1564	251	3	0	7.5	3	10	3	6	6	ns
prot1565	231	6	3	0	2.4	5	11	4.8	4.8	ns
prot1566	394	3	1	12	4	2	4	8	8	ns
prot1567	240	6	7	9	5.4	4	3	3.6	5.4	sig
prot1568	441	2	4	1.5	0	0	3	3	7.5	ns
prot1569	200	4	2	0	1.2	2	3	3.6	3.6	sig
prot1570	371	4	1	2	4	1	2	10	0	ns
prot1571	313	2	1	3.6	3.6	0	3	5.4	0	ns
prot1572	730	6	1	9	4.5	3	5	0	1.5	ns
prot1573	329	1	2	2.4	1.2	2	2	4.8	4.8	sig
prot1574	627	2	2	2	0	1	3	2	12	ns
prot1575	250	2	4	3.6	3.6	3	1	1.8	1.8	ns
prot1576	144	1	1	7.5	0	1	1	1.5	4.5	ns
prot1577	472	0	1	6	3.6	1	3	0	0	ns
prot1578	421	1	1	12	4	3	1	6	2	ns
prot1579	250	1	4	3.6	1.8	0	1	7.2	5.4	ns
prot1580	266	3	1	3	3	1	2	3	4.5	ns
prot1581	861	3	3	7.2	1.2	1	3	3.6	2.4	ns
prot1582	1312	2	5	6	2	0	1	6	2	ns
prot1583	493	1	0	1.8	3.6	2	3	3.6	7.2	ns
prot1584	1082	1	2	1.5	1.5	4	2	1.5	3	ns
prot1585	648	2	0	2.4	2.4	3	1	1.2	2.4	ns
prot1586	276	1	1	0	6	2	1	0	2	ns
prot1587	518	4	0	3.6	3.6	4	3	5.4	0	ns
prot1588	640	2	2	0	0	2	3	1.5	3	ns
prot1589	722	3	5	3.6	4.8	7	3	6	2.4	ns
prot1590	147	4	5	10	6	3	4	6	8	ns
prot1591	193	6	3	7.2	3.6	5	1	10.8	7.2	ns
prot1592	194	3	1	3	3	1	1	7.5	3	ns
prot1593	365	5	2	6	1.2	2	4	1.2	0	ns
prot1594	290	1	1	8	6	10	3	8	4	sig
prot1595	636	3	3	7.2	3.6	2	0	5.4	0	ns
prot1596	1160	2	2	6	4.5	3	2	13.5	3	sig
prot1597	641	4	1	1.2	2.4	2	1	0	7.2	ns
prot1598	175	1	2	4	4	1	5	4	2	sig
prot1599	318	1	1	1.8	0	1	3	3.6	0	ns
prot1600	424	3	3	1.5	3	5	3	6	6	ns
prot1601	348	3	4	1.2	4.8	5	2	3.6	3.6	ns
prot1602	227	1	1	8	2	1	2	0	2	ns
prot1603	427	2	1	3.6	1.8	1	2	3.6	5.4	ns
prot1604	268	2	3	6	3	3	0	4.5	0	ns
prot1605	357	3	2	0	1.2	7	1	1.2	4.8	sig
prot1606	174	1	1	2	8	2	0	4	2	ns
prot1607	233	0	1	0	5.4	1	4	1.8	3.6	ns
prot1608	217	1	2	3	0	0	0	3	1.5	ns
prot1609	980	0	2	0	0	1	1	1.2	1.2	sig
prot1610	263	1	1	0	0	2	1	2	0	ns
prot1611	169	1	0	3.6	3.6	6	6	7.2	3.6	sig
prot1612	178	0	2	3	1.5	2	3	1.5	1.5	ns
prot1613	355	0	1	3.6	3.6	1	1	2.4	1.2	ns
prot1614	604	1	2	6	8	1	1	4	8	ns
prot1615	149	0	0	0	3.6	3	0	7.2	0	ns
prot1616	594	0	0	3	0	2	1	1.5	1.5	ns
prot1617	257	2	2	1.2	0	0	1	3.6	0	ns
prot1618	421	1	2	4	6	0	2	2	2	ns
prot1619	712	0	0	1.8	1.8	2	2	3.6	3.6	sig
prot1620	423	0	4	1.5	3	0	0	3	3	ns
prot1621	488	0	0	0	0	3	0	0	2.4	ns
prot1622	1872	2	1	4	2	6	6	6	6	sig
prot1623	153	7	5	9	5.4	2	3	16.2	19.8	ns
prot1624	275	2	3	4.5	6	4	3	4.5	4.5	ns
prot1625	463	6	3	4.8	0	2	3	6	2.4	ns
prot1626	103	3	6	8	2	4	4	4	6	ns
prot1627	287	3	0	3.6	1.8	4	3	1.8	3.6	ns
prot1628	282	2	1	3	1.5	4	7	7.5	6	sig
prot1629	200	0	0	1.2	1.2	0	4	2.4	2.4	ns
prot1630	149	2	0	4	10	3	3	6	6	ns
prot1631	149	3	2	1.8	5.4	3	5	5.4	5.4	ns
prot1632	132	0	2	1.5	4.5	5	7	3	7.5	sig
prot1633	118	5	4	1.2	3.6	7	4	10.8	8.4	sig
prot1634	191	1	2	4	2	0	4	4	0	ns
prot1635	189	5	0	3.6	3.6	4	2	1.8	3.6	ns
prot1636	273	1	1	1.5	1.5	4	0	6	4.5	ns
prot1637	327	3	2	3.6	3.6	5	1	1.2	1.2	ns
prot1638	148	4	4	6	2	2	1	4	0	ns
prot1639	206	2	1	5.4	1.8	3	3	10.8	5.4	sig
prot1640	108	0	1	3	7.5	8	3	4.5	6	sig
prot1641	267	2	2	1.2	4.8	3	2	3.6	2.4	ns
prot1642	204	4	2	0	4	4	0	2	2	ns
prot1643	223	1	0	3.6	1.8	2	3	3.6	5.4	ns
prot1644	298	4	3	1.5	9	2	3	0	3	ns
prot1645	194	1	2	4.8	2.4	2	3	0	3.6	ns
prot1646	77	3	1	2	6	2	6	8	16	sig
prot1647	166	3	0	3.6	1.8	4	2	1.8	7.2	ns
prot1648	418	2	6	3	4.5	11	2	7.5	3	sig
prot1649	418	3	4	2.4	1.2	1	0	0	1.2	ns
prot1650	127	3	2	4	4	2	5	4	6	ns
prot1651	279	2	1	3.6	5.4	7	5	3.6	3.6	sig
prot1652	181	3	2	0	4.5	3	3	1.5	1.5	ns
prot1653	129	1	2	2.4	2.4	1	1	0	2.4	ns
prot1654	161	2	3	2	6	2	2	8	12	sig
prot1655	126	1	2	3.6	3.6	1	2	3.6	3.6	ns
prot1656	326	3	1	4.5	1.5	3	1	4.5	1.5	ns
prot1657	207	1	2	1.2	0	1	1	3.6	1.2	ns
prot1658	191	1	1	8	6	2	6	4	4	sig
prot1659	238	3	1	1.8	0	0	1	0	0	ns
prot1660	210	3	0	0	1.5	5	2	3	3	sig
prot1661	331	1	1	0	0	1	1	3.6	4.8	ns
prot1662	574	1	1	6	8	5	2	4	8	sig
prot1663	455	1	3	3.6	5.4	0	4	1.8	0	ns
prot1664	553	0	2	1.5	1.5	1	2	3	4.5	ns
prot1665	522	2	0	2.4	1.2	2	2	2.4	2.4	sig
prot1666	325	1	2	2	2	0	0	4	4	ns
prot1667	208	0	3	1.8	5.4	1	1	5.4	5.4	ns
prot1668	232	1	1	1.5	4.5	3	6	9	9	sig
prot1669	219	1	3	4.8	4.8	3	3	3.6	7.2	sig
prot1670	409	3	1	4	2	1	0	4	2	ns
prot1671	233	2	1	0	5.4	1	0	7.2	0	ns
prot1672	772	1	1	1.5	4.5	0	1	0	6	ns
prot1673	360	1	0	3.6	3.6	2	3	0	1.2	ns
prot1674	439	1	0	2	4	6	3	18	6	sig
prot1675	442	0	0	0	1.8	0	1	3.6	5.4	ns
prot1676	138	1	1	0	4.5	1	1	0	4.5	ns
prot1677	106	1	0	1.2	1.2	2	1	1.2	2.4	sig
prot1678	370	0	1	4	0	3	2	8	0	ns
prot1679	629	2	3	1.8	1.8	1	1	1.8	3.6	sig
prot1680	187	0	1	4.5	4.5	1	1	3	1.5	ns
prot1681	596	1	0	2.4	0	1	2	3.6	0	ns
prot1682	255	3	2	0	4	1	0	2	0	ns
prot1683	92	7	6	7.2	5.4	4	4	18	10.8	sig
prot1684	171	0	3	4.5	7.5	8	3	7.5	4.5	ns
prot1685	165	3	5	6	8.4	4	1	6	0	ns
prot1686	148	5	5	8	4	2	5	6	4	ns
prot1687	229	1	1	9	7.2	1	7	1.8	7.2	sig
prot1688	123	3	3	1.5	9	2	9	6	7.5	sig
prot1689	77	2	2	0	4.8	2	5	2.4	4.8	ns
prot1690	465	1	3	6	6	0	6	4	6	ns
prot1691	279	1	1	3.6	1.8	0	0	0	0	ns
prot1692	278	3	2	3	6	1	1	1.5	3	ns
prot1693	119	1	1	0	3.6	1	1	1.2	0	ns
prot1694	148	4	1	4	2	0	0	4	2	ns
prot1695	72	1	0	1.8	0	3	1	3.6	1.8	ns
prot1696	353	2	2	6	3	0	2	0	1.5	ns
prot1697	196	3	0	2.4	2.4	2	1	0	1.2	ns
prot1698	174	0	0	12	4	2	1	2	8	ns
prot1699	126	0	1	3.6	5.4	0	3	1.8	5.4	ns
prot1700	235	2	2	0	0	2	1	1.5	1.5	ns
prot1701	235	3	0	4.8	3.6	0	2	3.6	2.4	ns
prot1702	110	1	2	0	4	0	1	8	2	ns
prot1703	188	3	2	5.4	0	1	1	3.6	0	ns
prot1704	225	3	1	3	0	0	2	1.5	0	ns
prot1705	138	2	2	1.2	0	0	0	2.4	2.4	ns
prot1706	174	5	1	4	2	2	3	4	6	ns
prot1707	672	0	3	3.6	3.6	0	2	1.8	0	ns
prot1708	84	3	1	7.5	3	1	1	0	3	ns
prot1709	107	1	2	3.6	3.6	1	1	1.2	2.4	ns
prot1710	146	2	0	6	2	1	2	6	4	ns
prot1711	183	2	5	1.8	3.6	10	12	3.6	3.6	sig
prot1712	555	0	0	0	1.5	1	1	1.5	0	ns
prot1713	467	3	0	0	6	1	1	1.2	3.6	ns
prot1714	265	0	1	2	6	1	1	2	2	ns
prot1715	598	0	1	1.8	1.8	1	4	1.8	5.4	ns
prot1716	317	2	0	0	1.5	2	2	1.5	6	ns
prot1717	196	2	2	3.6	3.6	1	1	1.2	1.2	ns
prot1718	267	3	1	4	6	3	0	6	4	ns
prot1719	612	1	1	3.6	1.8	0	3	3.6	3.6	ns
prot1720	62	1	0	0	1.5	2	2	3	15	sig
prot1721	77	2	3	1.2	3.6	2	4	0	1.2	ns
prot1722	68	1	1	2	6	1	2	4	2	ns
prot1723	632	1	0	0	3.6	6	6	5.4	5.4	sig
prot1724	230	0	2	1.5	0	1	3	4.5	1.5	ns
prot1725	133	0	1	3.6	1.2	2	4	2.4	2.4	sig
prot1726	334	1	2	4	8	0	0	2	0	ns
prot1727	311	0	2	3.6	5.4	1	2	9	1.8	sig
prot1728	563	1	1	0	0	3	3	4.5	4.5	sig
prot1729	327	0	2	1.2	1.2	2	4	2.4	2.4	sig
prot1730	144	2	5	2	0	1	2	2	4	ns
prot1731	668	3	0	0	3.6	1	0	0	0	ns
prot1732	85	2	1	0	1.5	2	1	4.5	1.5	ns
prot1733	102	1	1	0	3.6	0	0	1.2	0	ns
prot1734	508	1	0	2	2	3	2	2	2	ns
prot1735	226	1	2	1.8	3.6	3	6	16.2	5.4	sig
prot1736	676	0	3	1.5	3	0	2	1.5	1.5	ns
prot1737	539	0	1	0	2.4	0	0	2.4	1.2	ns
prot1738	295	1	0	4	0	0	0	2	2	ns
prot1739	224	0	2	1.8	1.8	3	1	0	1.8	ns
prot1740	2292	2	0	4.5	1.5	3	3	4.5	4.5	sig
prot1741	170	9	7	6	1.2	3	3	3.6	13.2	ns
prot1742	134	2	3	2	4	2	2	4	0	ns
prot1743	255	3	0	3.6	3.6	0	1	5.4	1.8	ns
prot1744	304	5	6	3	4.5	3	5	1.5	4.5	ns
prot1745	237	0	2	2.4	2.4	3	3	3.6	4.8	sig
prot1746	105	1	1	0	0	2	1	4	0	ns
prot1747	69	0	0	5.4	0	2	4	7.2	0	ns
prot1748	247	0	1	1.5	3	3	1	9	3	ns
prot1749	99	4	3	0	2.4	3	4	4.8	1.2	ns
prot1750	116	2	5	8	2	1	2	2	2	ns
prot1751	152	3	0	7.2	3.6	1	0	0	0	ns
prot1752	225	3	2	6	6	1	3	1.5	1.5	ns
prot1753	147	4	4	0	3.6	2	2	7.2	2.4	ns
prot1754	125	2	4	2	4	1	2	12	4	ns
prot1755	90	3	2	1.8	10.8	4	4	3.6	7.2	sig
prot1756	237	2	3	0	1.5	2	4	3	0	ns
prot1757	66	4	2	1.2	2.4	1	4	3.6	3.6	ns
prot1758	264	0	2	4	2	2	1	0	2	ns
prot1759	137	3	3	5.4	0	2	5	3.6	3.6	ns
prot1760	511	2	0	3	3	1	1	6	3	ns
prot1761	141	1	1	1.2	1.2	0	1	2.4	2.4	ns
prot1762	280	2	1	6	0	1	0	2	4	ns
prot1763	302	0	4	0	3.6	2	2	1.8	5.4	ns
prot1764	74	1	0	4.5	1.5	0	1	3	1.5	ns
prot1765	171	1	1	2.4	1.2	2	2	2.4	2.4	ns
prot1766	95	2	0	4	2	1	0	0	0	ns
prot1767	367	2	4	0	1.8	2	4	3.6	9	sig
prot1768	144	2	1	0	3	1	3	0	4.5	ns
prot1769	664	0	0	3.6	1.2	1	2	1.2	1.2	ns
prot1770	179	1	2	2	4	3	2	4	4	ns
prot1771	114	4	0	1.8	1.8	2	1	0	1.8	ns
prot1772	161	1	1	0	1.5	1	1	0	4.5	ns
prot1773	205	0	0	1.2	2.4	1	0	1.2	1.2	ns
prot1774	305	2	2	2	0	4	1	2	2	ns
prot1775	416	1	1	1.8	0	3	1	1.8	1.8	ns
prot1776	397	1	1	1.5	0	0	1	1.5	0	ns
prot1777	224	0	1	2.4	2.4	2	0	2.4	2.4	ns
prot1778	314	1	0	4	0	0	0	2	2	ns
prot1779	174	1	2	0	0	0	0	0	0	ns
prot1780	416	0	2	0	3	1	0	0	1.5	ns
prot1781	131	2	2	1.2	2.4	1	3	1.2	1.2	ns
prot1782	107	2	1	0	4	1	1	6	0	ns
prot1783	163	0	2	3.6	1.8	3	3	1.8	1.8	ns
prot1784	564	0	2	1.5	1.5	1	2	3	1.5	ns
prot1785	208	1	1	0	0	2	2	7.2	2.4	sig
prot1786	135	1	2	0	4	2	0	4	2	ns
prot1787	3394	3	2	1.8	0	2	2	9	3.6	sig
prot1788	1957	2	2	1.5	1.5	2	1	1.5	1.5	ns
prot1789	1088	2	3	1.2	0	2	4	2.4	9.6	sig
prot1790	424	3	2	6	2	0	3	4	4	ns
prot1791	1035	1	0	1.8	1.8	1	4	1.8	3.6	sig
prot1792	926	2	5	0	1.5	0	1	4.5	3	ns
prot1793	1669	0	2	1.2	0	2	2	1.2	0	ns
prot1794	201	5	4	2	6	3	2	16	0	ns
prot1795	539	2	1	1.8	3.6	1	2	0	3.6	ns
prot1796	638	0	1	3	0	0	1	0	0	ns
prot1797	225	4	7	3.6	4.8	2	3	12	3.6	ns
prot1798	319	1	5	10	4	3	6	8	0	ns
prot1799	520	1	4	5.4	0	3	4	3.6	3.6	ns
prot1800	785	4	2	1.5	3	6	2	4.5	9	ns
prot1801	629	5	0	1.2	3.6	0	2	1.2	3.6	ns
prot1802	341	3	4	6	6	2	1	0	4	ns
prot1803	412	0	3	1.8	0	0	0	1.8	0	ns
prot1804	308	0	1	1.5	0	3	2	4.5	4.5	sig
prot1805	743	3	1	1.2	1.2	0	0	2.4	4.8	ns
prot1806	470	0	0	0	4	9	3	12	6	sig
prot1807	1140	2	0	1.8	1.8	0	0	9	5.4	ns
prot1808	1466	1	0	3	0	1	0	0	1.5	ns
prot1809	254	3	1	3.6	1.2	3	1	2.4	1.2	ns
prot1810	257	1	3	8	6	2	1	6	6	ns
prot1811	375	0	0	1.8	0	1	4	7.2	7.2	ns
prot1812	1882	3	3	1.5	7.5	1	4	1.5	1.5	ns
prot1813	1300	2	0	0	1.2	6	2	2.4	2.4	sig
prot1814	444	3	0	0	0	3	3	6	8	sig
prot1815	832	0	1	0	3.6	1	1	1.8	0	ns
prot1816	582	2	4	0	1.5	1	2	4.5	1.5	ns
prot1817	280	1	0	0	0	1	1	2.4	1.2	ns
prot1818	1244	2	3	2	2	1	2	2	2	ns
prot1819	276	3	0	1.8	3.6	2	2	3.6	10.8	sig
prot1820	623	3	1	1.5	6	2	2	1.5	7.5	ns
prot1821	450	0	1	0	2.4	2	0	1.2	1.2	ns
prot1822	247	0	2	4	0	9	6	12	6	sig
prot1823	387	1	2	7.2	1.8	1	0	0	0	ns
prot1824	662	0	3	1.5	6	3	6	9	9	sig
prot1825	743	1	0	0	0	0	2	0	0	ns
prot1826	874	0	0	0	4	1	1	2	2	ns
prot1827	1301	0	0	0	0	0	1	1.8	1.8	ns
prot1828	274	0	1	1.5	1.5	0	1	3	4.5	ns
prot1829	551	3	1	2.4	3.6	1	5	3.6	2.4	ns
prot1830	447	0	1	2	8	15	15	18	12	sig
prot1831	154	2	1	9	3.6	4	4	5.4	0	ns
prot1832	210	5	2	3	1.5	0	0	4.5	7.5	ns
prot1833	290	0	1	3.6	0	1	1	3.6	0	ns
prot1834	220	1	4	6	4	2	0	6	6	ns
prot1835	184	3	2	5.4	7.2	0	3	3.6	3.6	ns
prot1836	168	2	3	4.5	6	6	3	4.5	4.5	sig
prot1837	102	1	2	1.2	1.2	9	9	7.2	3.6	sig
prot1838	327	0	0	8	2	3	4	6	4	ns
prot1839	962	2	2	3.6	5.4	0	3	1.8	0	ns
prot1840	556	1	1	3	4.5	1	0	1.5	3	ns
prot1841	374	5	0	3.6	2.4	2	3	3.6	3.6	ns
prot1842	728	3	1	4	4	3	0	8	0	ns
prot1843	243	0	1	3.6	0	2	3	1.8	0	ns
prot1844	127	0	1	1.5	6	1	2	4.5	1.5	ns
prot1845	519	1	2	2.4	4.8	1	2	0	1.2	ns
prot1846	492	3	2	6	6	3	3	12	6	sig
prot1847	233	1	3	1.8	3.6	1	3	7.2	1.8	ns
prot1848	287	2	1	1.5	1.5	3	1	0	0	ns
prot1849	337	2	2	1.2	1.2	1	3	0	1.2	ns
prot1850	404	2	1	6	2	0	0	0	0	ns
prot1851	3175	1	1	0	0	3	3	5.4	5.4	sig
prot1852	243	0	0	0	1.5	2	0	0	3	ns
prot1853	275	1	0	3.6	1.2	0	3	0	0	ns
prot1854	648	2	1	6	6	0	0	6	6	ns
prot1855	172	1	1	3.6	3.6	0	2	5.4	3.6	ns
prot1856	283	1	4	6	9	3	2	3	3	sig
prot1857	159	2	2	2.4	1.2	3	4	2.4	2.4	ns
prot1858	372	1	2	2	6	6	3	6	12	sig
prot1859	174	1	2	1.8	9	5	2	19.8	3.6	sig
prot1860	182	1	3	1.5	1.5	0	2	3	1.5	ns
prot1861	251	1	2	1.2	6	0	2	2.4	0	ns
prot1862	1009	1	1	2	2	2	1	2	2	ns
prot1863	233	1	0	0	1.8	1	0	1.8	1.8	ns
prot1864	158	5	4	3	1.5	3	0	3	1.5	ns
prot1865	200	2	2	2.4	1.2	4	4	1.2	0	ns
prot1866	292	4	1	2	0	1	0	0	2	ns
prot1867	399	1	1	1.8	0	3	3	5.4	5.4	sig
prot1868	229	1	2	4.5	4.5	1	1	3	6	ns
prot1869	228	1	3	1.2	2.4	1	3	1.2	0	ns
prot1870	445	2	2	6	2	1	1	6	6	ns
prot1871	334	0	1	1.8	0	0	2	0	1.8	ns
prot1872	848	2	0	3	0	3	1	0	4.5	ns
prot1873	151	1	2	3.6	2.4	2	1	2.4	1.2	ns
prot1874	1410	1	1	2	4	3	3	18	6	sig
prot1875	164	1	1	1.8	1.8	1	0	0	5.4	ns
prot1876	114	1	1	0	4.5	0	0	0	4.5	ns
prot1877	262	3	3	2.4	3.6	1	2	2.4	3.6	ns
prot1878	174	0	2	2	2	0	0	4	4	ns
prot1879	987	0	2	3.6	0	0	0	0	3.6	ns
prot1880	170	2	2	1.5	1.5	1	0	0	0	ns
prot1881	399	0	1	1.2	1.2	6	2	3.6	1.2	ns
prot1882	504	0	2	4	2	1	1	2	4	ns
prot1883	359	4	5	3.6	1.8	1	2	5.4	3.6	ns
prot1884	85	1	1	0	3	3	1	4.5	4.5	ns
prot1885	186	1	4	3.6	0	1	3	1.2	2.4	ns
prot1886	231	2	2	4	2	2	3	0	0	ns
prot1887	161	2	0	1.8	3.6	0	2	3.6	5.4	ns
prot1888	296	1	2	0	0	1	2	0	6	ns
prot1889	362	3	1	1.2	1.2	0	0	1.2	0	ns
prot1890	492	2	1	4	4	2	2	4	8	sig
prot1891	240	2	3	1.8	0	4	2	3.6	3.6	sig
prot1892	587	0	0	0	0	0	1	1.5	1.5	ns
prot1893	523	1	0	0	2.4	2	2	2.4	2.4	sig
prot1894	979	1	1	6	2	2	2	2	2	ns
prot1895	2381	0	0	3.6	1.8	1	1	1.8	3.6	ns
prot1896	246	2	1	1.5	1.5	0	0	4.5	4.5	ns
prot1897	309	1	1	2.4	0	1	0	1.2	2.4	ns
prot1898	214	0	1	2	0	0	1	0	0	ns
prot1899	659	1	0	3.6	0	2	2	1.8	1.8	ns
prot1900	185	0	0	1.5	0	4	2	3	3	sig
prot1901	201	1	1	3.6	2.4	1	0	2.4	1.2	ns
prot1902	464	0	1	4	2	2	0	0	10	ns
prot1903	298	2	0	1.8	1.8	0	1	0	3.6	ns
prot1904	502	2	1	3	0	2	0	1.5	0	ns
prot1905	295	0	0	1.2	0	0	3	2.4	0	ns
prot1906	1921	1	0	0	0	1	0	4	0	ns
prot1907	900	0	0	3.6	0	1	2	3.6	1.8	ns
prot1908	1567	0	0	0	0	0	1	0	0	ns
prot1909	659	1	1	2.4	0	0	2	0	0	ns
prot1910	909	0	0	4	6	2	2	4	8	sig
prot1911	193	1	1	0	5.4	0	1	0	0	ns
prot1912	431	2	2	0	1.5	0	1	0	1.5	ns
prot1913	118	0	0	1.2	1.2	2	2	2.4	2.4	sig
prot1914	229	3	1	18	12	6	1	12	8	ns
prot1915	232	3	1	5.4	3.6	1	2	1.8	3.6	ns
prot1916	267	1	0	3	1.5	3	3	4.5	1.5	ns
prot1917	266	1	4	0	4.8	3	2	2.4	2.4	ns
prot1918	183	0	1	2	0	1	2	0	4	ns
prot1919	909	1	4	1.8	1.8	2	2	3.6	7.2	ns
prot1920	219	2	2	0	4.5	5	4	3	3	ns
prot1921	141	1	1	2.4	2.4	2	2	2.4	2.4	sig
prot1922	154	2	3	0	6	1	2	2	0	ns
prot1923	243	0	1	3.6	0	2	2	3.6	3.6	sig
prot1924	135	1	1	3	1.5	3	1	1.5	0	ns
prot1925	315	1	0	0	1.2	0	2	1.2	0	ns
prot1926	517	0	1	0	4	2	2	4	4	ns
prot1927	127	0	2	1.8	3.6	0	0	1.8	1.8	ns
prot1928	439	3	0	4.5	1.5	1	0	0	1.5	ns
prot1929	398	0	0	0	0	0	1	1.2	1.2	ns
prot1930	462	1	4	2	2	0	1	0	0	ns
prot1931	202	1	2	1.8	3.6	0	2	1.8	1.8	ns
prot1932	114	1	0	3	1.5	1	2	3	1.5	ns
prot1933	137	1	1	0	3.6	1	4	3.6	3.6	ns
prot1934	124	1	0	0	0	0	2	2	0	ns
prot1935	641	0	1	5.4	1.8	0	3	1.8	3.6	ns
prot1936	415	0	2	1.5	1.5	0	2	0	1.5	ns
prot1937	448	1	3	3.6	0	2	1	1.2	1.2	sig
prot1938	572	1	2	4	0	1	0	4	2	ns
prot1939	819	1	1	0	1.8	3	0	3.6	1.8	ns
prot1940	365	1	1	4.5	1.5	1	1	1.5	1.5	ns
prot1941	600	1	0	1.2	2.4	0	0	1.2	0	ns
prot1942	692	0	2	0	0	0	2	2	4	ns
prot1943	244	0	0	0	5.4	3	0	1.8	1.8	ns
prot1944	203	1	2	0	3	1	2	1.5	3	ns
prot1945	383	2	4	1.2	4.8	3	3	3.6	7.2	sig
prot1946	208	1	0	2	4	0	1	4	2	ns
prot1947	292	1	2	0	3.6	1	3	1.8	1.8	ns
prot1948	288	2	1	1.5	1.5	1	1	0	4.5	ns
prot1949	111	0	2	1.2	1.2	2	0	0	2.4	ns
prot1950	309	0	0	2	2	0	1	4	2	ns
prot1951	555	2	0	3.6	3.6	0	2	1.8	3.6	ns
prot1952	719	1	1	0	4.5	1	3	3	1.5	ns
prot1953	548	1	2	1.2	0	0	0	2.4	2.4	ns
prot1954	209	3	2	4	2	2	4	8	8	sig
prot1955	561	3	0	0	0	2	0	0	1.8	ns
prot1956	575	1	0	1.5	0	0	0	3	1.5	ns
prot1957	193	0	3	1.2	0	1	3	2.4	2.4	ns
prot1958	476	0	1	0	0	1	1	2	0	ns
prot1959	426	2	0	3.6	1.8	3	3	5.4	5.4	sig
prot1960	210	0	2	3	3	3	2	4.5	6	sig
prot1961	167	0	0	1.2	1.2	1	1	1.2	2.4	ns
prot1962	255	2	2	6	6	3	2	0	4	ns
prot1963	259	2	0	0	1.8	2	0	1.8	3.6	ns
prot1964	828	1	1	0	4.5	2	4	3	3	sig
prot1965	491	0	2	2.4	0	0	1	3.6	1.2	ns
prot1966	116	1	1	4	2	2	2	4	4	sig
prot1967	392	2	0	0	1.8	0	2	1.8	1.8	ns
prot1968	278	2	2	3	3	1	1	0	0	ns
prot1969	275	1	0	0	2.4	3	0	1.2	0	ns
prot1970	542	0	0	0	0	0	0	0	0	ns
prot1971	303	0	1	0	1.8	2	1	0	3.6	ns
prot1972	206	2	1	0	0	2	2	1.5	0	ns
prot1973	575	0	1	1.2	2.4	1	1	1.2	1.2	sig
prot1974	882	0	0	0	2	0	0	0	0	ns
prot1975	503	2	0	1.8	1.8	0	3	1.8	3.6	ns
prot1976	350	1	2	0	3	1	0	1.5	3	ns
prot1977	277	0	0	1.2	1.2	1	0	0	0	ns
prot1978	251	1	2	0	2	2	0	0	0	ns
prot1979	223	0	1	0	1.8	0	4	0	3.6	ns
prot1980	109	3	2	1.5	4.5	6	2	4.5	0	ns
prot1981	1093	3	0	3.6	3.6	4	1	1.2	6	ns
prot1982	123	2	4	4	6	1	3	4	2	ns
prot1983	160	0	0	0	1.8	1	1	5.4	7.2	ns
prot1984	160	0	1	0	0	2	0	1.5	0	ns
prot1985	433	0	1	1.2	1.2	2	2	4.8	3.6	sig
prot1986	214	0	0	6	2	1	1	8	2	sig
prot1987	114	0	0	5.4	1.8	1	1	1.8	5.4	ns
prot1988	178	5	0	1.5	3	3	2	0	4.5	ns
prot1989	248	0	1	1.2	0	0	1	0	0	ns
prot1990	49	0	1	2	8	2	0	4	0	ns
prot1991	86	2	1	1.8	1.8	2	1	1.8	3.6	ns
prot1992	335	0	3	1.5	1.5	1	1	1.5	1.5	ns
prot1993	171	2	1	2.4	2.4	4	4	2.4	2.4	sig
prot1994	214	2	1	0	2	1	0	6	2	ns
prot1995	108	1	0	0	0	1	1	0	0	ns
prot1996	115	2	1	3	1.5	2	2	1.5	3	ns
prot1997	96	2	1	1.2	2.4	2	2	2.4	0	ns
prot1998	82	1	1	4	4	0	1	6	2	ns
prot1999	365	1	2	3.6	3.6	5	2	3.6	7.2	sig
[truncated: 1,549 more rows]
