# Supplementary material for: Protein complex-based analysis is resistant to the obfuscating consequences of batch effects --- a case study in clinical proteomics
Source: BMC Genomics. 2017 Mar 14;18(Suppl 2):142. doi: 10.1186/s12864-017-3490-3 (PMC5374662; doi:10.1186/s12864-017-3490-3)
Supplement: Supplementary file 2 — Simulated data D2.2H. (ZIP 3730 kb) [file 12864_2017_3490_MOESM2_ESM.zip › D2.2.317.txt]

protLen	X0	X0.1	X0.2	X0.3	X1	X1.1	X1.2	X1.3	sig
prot1	1338	881	858	2700	2634	866	912	2742	2682	ns
prot2	2199	36	33	52.2	43.2	43	34	55.8	52.2	ns
prot3	1538	32	27	82	86	32	30	74	86	ns
prot4	2319	28	25	33	42	31	24	34.5	27	ns
prot5	1392	43	49	90	135	49	52	123	144	ns
prot6	1985	27	30	73.8	50.4	28	36	68.4	50.4	ns
prot7	1262	49	52	94	104	38	54	100	88	ns
prot8	3862	17	18	34.5	22.5	16	14	54	51	sig
prot9	1295	44	44	138	162	42	49	144	165	ns
prot10	4287	16	9	14.4	18	12	13	9	18	ns
prot11	1277	34	30	74	88	38	44	88	66	ns
prot12	3587	9	7	12	13.5	33	21	49.5	36	sig
prot13	774	79	84	213	276	73	58	201	198	ns
prot14	1960	7	5	14.4	18	24	36	43.2	5.4	sig
prot15	858	64	54	118	94	69	88	116	132	ns
prot16	693	83	85	91.5	114	77	92	106.5	136.5	ns
prot17	748	72	60	174	201	70	69	189	180	ns
prot18	875	46	50	82.8	73.8	165	126	313.2	243	sig
prot19	1755	16	18	34	20	28	50	68	76	sig
prot20	839	44	37	49.5	45	31	36	64.5	51	ns
prot21	857	26	24	87	69	27	21	99	60	ns
prot22	1248	27	27	37.8	28.8	26	24	37.8	50.4	ns
prot23	1308	9	22	22	32	17	19	42	28	ns
prot24	1260	15	22	15	31.5	13	9	31.5	24	ns
prot25	1487	9	7	9	21	15	9	21	15	ns
prot26	477	100	79	153	180	139	173	259.2	315	sig
prot27	1324	27	24	42	48	29	19	60	54	ns
prot28	997	15	17	42	30	13	14	39	15	ns
prot29	623	108	115	315	243	279	297	1017	909	sig
prot30	657	92	96	208.8	189	196	169	343.8	414	sig
prot31	1735	15	12	30	26	12	17	40	26	ns
prot32	904	11	11	16.5	15	14	9	22.5	22.5	sig
prot33	446	191	187	582	567	177	185	585	609	ns
prot34	262	204	173	352.8	352.8	181	191	365.4	354.6	ns
prot35	682	110	107	200	220	123	129	226	218	ns
prot36	742	51	44	69	97.5	48	52	94.5	67.5	ns
prot37	630	38	39	105	132	33	47	105	132	ns
prot38	672	32	32	75.6	59.4	36	34	54	61.2	ns
prot39	1056	30	28	44	48	46	34	114	90	sig
prot40	1098	23	17	37.5	36	21	29	30	25.5	ns
prot41	1192	19	15	45	48	14	14	48	42	ns
prot42	1888	9	15	18	30.6	13	17	19.8	19.8	ns
prot43	500	149	161	364	318	180	154	302	334	ns
prot44	610	59	52	91.5	69	80	90	108	147	sig
prot45	543	32	38	78	99	37	32	111	120	sig
prot46	685	25	27	46.8	46.8	33	42	54	52.2	ns
prot47	546	24	24	46	34	29	27	56	54	ns
prot48	1311	7	7	19.5	12	14	11	19.5	18	ns
prot49	1047	10	5	24	54	14	12	18	24	ns
prot50	491	144	121	252	219.6	153	127	255.6	214.2	ns
prot51	654	72	74	166	164	116	130	222	216	sig
prot52	639	68	61	87	67.5	55	54	82.5	76.5	ns
prot53	740	40	62	150	138	47	54	141	129	ns
prot54	1143	19	13	30.6	27	20	21	34.2	23.4	ns
prot55	966	9	18	48	20	18	10	28	50	ns
prot56	1042	10	10	12	25.5	9	15	21	15	ns
prot57	2166	8	7	27	24	11	23	42	48	sig
prot58	443	27	29	57.6	72	37	35	46.8	61.2	sig
prot59	589	15	19	44	56	19	30	48	58	ns
prot60	740	23	23	28.5	39	56	40	54	60	sig
prot61	532	19	19	48	21	19	20	69	81	ns
prot62	740	12	15	19.8	23.4	8	8	25.2	21.6	ns
prot63	727	7	10	14	26	14	7	20	20	ns
prot64	1585	8	8	10.5	6	8	9	6	21	ns
prot65	479	203	257	684	675	448	448	1278	1356	sig
prot66	364	152	148	237.6	277.2	489	417	707.4	896.4	sig
prot67	433	153	139	296	306	148	144	324	318	ns
prot68	346	132	135	229.5	246	147	131	225	237	ns
prot69	545	103	98	354	270	142	162	582	582	sig
prot70	472	84	81	147.6	120.6	75	86	129.6	136.8	ns
prot71	478	58	49	116	100	42	57	96	98	ns
prot72	413	45	56	64.5	75	55	52	73.5	81	ns
prot73	496	42	36	99	111	37	47	129	126	ns
prot74	630	40	41	77.4	66.6	47	61	90	100.8	sig
prot75	544	29	31	40	56	23	30	58	50	ns
prot76	880	14	14	12	13.5	9	12	25.5	19.5	ns
prot77	684	10	13	33	27	14	21	54	27	sig
prot78	988	12	23	21.6	12.6	15	8	16.2	14.4	ns
prot79	430	58	79	134	160	78	65	138	148	ns
prot80	707	32	35	33	27	27	20	31.5	37.5	ns
prot81	418	34	23	90	69	23	30	57	66	ns
prot82	820	10	11	36	21.6	16	16	39.6	36	sig
prot83	1450	13	9	22	20	12	18	36	28	sig
prot84	500	89	73	121.5	99	72	73	108	115.5	ns
prot85	451	57	47	171	189	58	59	156	144	ns
prot86	757	26	32	45	48.6	21	30	32.4	50.4	ns
prot87	539	31	18	54	50	13	23	62	46	ns
prot88	455	15	24	27	18	10	17	18	31.5	ns
prot89	646	13	17	48	57	11	12	54	69	ns
prot90	533	9	8	14.4	19.8	5	8	16.2	12.6	ns
prot91	1101	1	7	4	14	3	3	6	2	ns
prot92	375	184	185	264	252	306	342	478.5	480	sig
prot93	477	119	116	342	330	113	112	354	327	ns
prot94	440	76	72	122.4	108	73	58	136.8	120.6	ns
prot95	445	57	68	132	128	82	80	178	164	sig
prot96	373	51	55	66	90	47	49	48	60	ns
prot97	606	32	39	84	69	81	96	306	387	sig
prot98	343	23	21	48.6	52.2	17	28	41.4	45	ns
prot99	403	21	29	30	36	21	24	50	30	ns
prot100	591	23	17	22.5	18	11	17	31.5	28.5	ns
prot101	641	12	10	51	33	12	15	21	42	ns
prot102	583	12	11	19.8	23.4	21	42	64.8	91.8	sig
prot103	544	13	13	22	30	10	10	22	16	ns
prot104	2137	7	11	18	4.5	9	3	13.5	12	ns
prot105	375	43	37	105	141	36	41	132	129	ns
prot106	454	43	32	68.4	64.8	43	38	81	86.4	ns
prot107	472	34	43	56	54	29	31	58	76	ns
prot108	517	39	35	55.5	40.5	26	45	61.5	58.5	ns
prot109	464	32	27	90	69	27	18	87	99	ns
prot110	637	12	17	25.2	34.2	44	32	54	43.2	sig
prot111	423	18	22	34	50	33	30	66	64	sig
prot112	414	11	13	13.5	15	13	8	15	13.5	ns
prot113	898	21	19	42	63	13	17	66	66	ns
prot114	498	14	8	18	23.4	16	9	28.8	21.6	ns
prot115	580	9	19	30	28	14	14	44	32	ns
prot116	448	11	11	22.5	19.5	10	10	9	15	ns
prot117	569	10	10	30	3	21	24	27	108	sig
prot118	1032	5	6	9	1.8	11	7	5.4	5.4	ns
prot119	357	98	103	180	206	95	92	178	202	ns
prot120	231	67	74	90	82.5	77	55	82.5	69	ns
prot121	372	56	49	144	147	35	39	129	138	ns
prot122	375	44	38	81	68.4	49	49	77.4	73.8	ns
prot123	507	34	34	98	78	43	41	94	76	ns
prot124	411	32	42	55.5	69	41	42	52.5	48	ns
prot125	374	19	17	57	54	21	17	66	81	ns
prot126	827	11	15	18	28.8	19	8	34.2	23.4	ns
prot127	774	17	9	20	16	17	8	32	30	ns
prot128	576	8	5	15	13.5	11	6	12	16.5	ns
prot129	413	14	13	45	24	15	9	33	54	ns
prot130	569	12	7	14.4	19.8	13	12	14.4	19.8	ns
prot131	590	11	10	24	26	7	10	8	10	ns
prot132	774	7	5	9	10.5	10	11	19.5	15	ns
prot133	1023	6	10	42	15	12	9	21	24	ns
prot134	803	3	2	7.2	9	4	10	10.8	10.8	ns
prot135	242	67	61	118	140	70	52	142	116	ns
prot136	439	54	65	115.5	81	47	54	87	67.5	ns
prot137	318	58	56	174	153	102	81	252	252	sig
prot138	278	48	55	117	106.2	49	57	106.2	81	ns
prot139	309	44	42	86	68	48	56	108	82	sig
prot140	568	33	43	55.5	58.5	28	38	46.5	48	ns
prot141	316	29	35	105	93	41	40	90	114	ns
prot142	283	28	32	50.4	50.4	41	61	72	109.8	sig
prot143	608	29	28	60	54	28	23	48	66	ns
prot144	673	19	22	37.5	28.5	21	22	25.5	28.5	ns
prot145	414	22	25	81	72	13	18	72	54	ns
prot146	707	15	15	32.4	37.8	18	23	30.6	36	ns
prot147	406	14	16	22	38	12	19	24	26	ns
prot148	510	14	10	21	25.5	12	17	22.5	18	ns
prot149	500	9	11	36	39	30	18	24	84	sig
prot150	350	10	14	10.8	18	12	11	12.6	18	ns
prot151	683	11	6	26	30	32	24	42	56	sig
prot152	569	8	6	12	12	11	12	12	19.5	ns
prot153	450	7	8	18	27	16	18	66	54	sig
prot154	399	9	13	25.2	10.8	11	10	21.6	10.8	ns
prot155	713	11	13	12	6	4	9	16	24	ns
prot156	564	10	8	24	22.5	12	7	12	9	ns
prot157	1149	5	4	15	30	8	11	27	21	ns
prot158	721	4	10	12.6	14.4	8	16	14.4	10.8	sig
prot159	260	175	162	364	346	212	185	418	386	ns
prot160	372	127	149	186	211.5	312	294	375	432	sig
prot161	297	98	92	273	297	95	88	270	273	ns
prot162	276	45	48	82.8	72	41	56	117	81	ns
prot163	480	31	25	66	70	31	23	76	68	ns
prot164	299	37	30	48	52.5	23	27	40.5	54	ns
prot165	317	22	28	90	81	32	37	105	75	ns
prot166	437	21	23	30.6	45	23	21	34.2	37.8	ns
prot167	537	25	22	30	34	20	24	28	28	ns
prot168	228	23	25	24	27	16	21	27	27	ns
prot169	289	21	15	51	69	23	14	48	51	ns
prot170	341	18	22	27	45	22	15	27	21.6	ns
prot171	445	7	8	42	30	22	14	28	24	ns
prot172	458	16	18	24	13.5	13	10	15	19.5	ns
prot173	450	10	6	30	18	34	24	72	66	sig
prot174	588	20	19	25.2	18	10	11	28.8	14.4	ns
prot175	761	16	16	24	20	20	13	16	34	ns
prot176	519	4	6	10.5	13.5	14	11	18	15	ns
prot177	1216	10	20	33	27	10	11	15	33	ns
prot178	605	4	8	14.4	23.4	14	17	16.2	14.4	ns
prot179	748	11	8	16	22	4	8	24	26	ns
prot180	460	13	5	16.5	13.5	6	15	12	16.5	ns
prot181	645	7	4	15	24	10	10	18	18	ns
prot182	528	10	6	14.4	12.6	6	7	7.2	12.6	ns
prot183	958	5	6	24	16	24	9	30	12	sig
prot184	4213	2	1	3	0	2	3	4.5	1.5	ns
prot185	1921	4	4	12	21	4	4	21	9	ns
prot186	333	143	150	253.8	252	135	125	244.8	239.4	ns
prot187	229	91	97	182	208	91	95	186	218	ns
prot188	413	44	39	76.5	67.5	52	28	70.5	57	ns
prot189	437	31	31	108	111	46	43	129	117	ns
prot190	459	28	35	57.6	46.8	27	23	39.6	50.4	ns
prot191	170	28	34	70	62	32	23	56	62	ns
prot192	200	30	41	72	57	38	27	63	54	ns
prot193	396	31	30	81	99	39	26	78	75	ns
prot194	219	20	17	45	25.2	20	18	39.6	30.6	ns
prot195	509	23	23	62	40	44	32	78	76	sig
prot196	255	27	18	19.5	21	40	45	54	40.5	sig
prot197	343	11	8	42	39	12	14	33	30	ns
prot198	453	14	16	34.2	39.6	21	17	32.4	39.6	ns
prot199	418	14	17	20	30	9	17	20	26	ns
prot200	506	14	24	18	24	16	16	15	22.5	ns
prot201	545	13	17	33	36	17	15	36	54	ns
prot202	406	10	17	14.4	16.2	16	14	27	18	ns
prot203	586	9	14	18	26	32	28	44	64	sig
prot204	570	15	10	15	21	8	6	16.5	9	ns
prot205	868	11	5	27	12	16	22	54	54	sig
prot206	508	8	10	7.2	5.4	23	16	28.8	32.4	sig
prot207	715	5	8	8	18	8	13	18	6	ns
prot208	622	6	8	13.5	15	7	10	19.5	12	ns
prot209	463	5	10	18	27	10	6	24	36	sig
prot210	756	8	6	19.8	18	7	9	5.4	19.8	ns
prot211	520	6	4	18	18	5	7	12	20	ns
prot212	858	5	4	7.5	0	1	2	7.5	4.5	ns
prot213	463	5	4	21	24	3	4	12	3	ns
prot214	248	71	95	183.6	135	78	89	149.4	154.8	ns
prot215	386	45	42	118	100	55	53	112	130	ns
prot216	252	36	40	57	66	54	65	85.5	60	ns
prot217	271	59	53	141	123	48	44	144	147	ns
prot218	367	53	48	75.6	79.2	47	44	95.4	72	ns
prot219	335	27	44	98	76	38	42	94	84	ns
prot220	600	42	40	54	63	85	52	97.5	84	sig
prot221	232	35	30	120	72	58	56	129	150	sig
prot222	273	33	38	66.6	63	43	44	59.4	54	ns
prot223	243	28	16	58	72	20	21	56	54	ns
prot224	223	29	26	55.5	39	23	29	49.5	49.5	ns
prot225	250	34	28	75	108	23	32	93	72	ns
prot226	223	23	32	41.4	46.8	19	19	41.4	46.8	ns
prot227	289	28	30	68	50	24	28	50	52	ns
prot228	378	25	22	28.5	33	35	16	33	21	ns
prot229	410	19	29	72	42	23	16	48	75	ns
prot230	389	12	21	37.8	48.6	27	58	77.4	100.8	sig
prot231	610	21	19	28	28	36	26	40	78	sig
prot232	243	21	16	28.5	15	8	13	39	31.5	ns
prot233	397	11	12	18	48	10	9	24	36	ns
prot234	229	5	8	12.6	10.8	8	10	10.8	10.8	ns
prot235	321	11	8	14	36	13	11	22	16	ns
prot236	447	13	7	15	16.5	15	13	10.5	16.5	ns
prot237	272	9	12	18	42	6	10	27	42	ns
prot238	645	9	3	21.6	39.6	6	12	34.2	12.6	ns
prot239	709	5	9	10	16	11	4	28	26	sig
prot240	513	10	11	19.5	13.5	8	13	12	16.5	ns
prot241	314	10	14	33	36	10	9	36	36	sig
prot242	388	5	6	14.4	9	6	4	14.4	5.4	ns
prot243	956	8	5	0	0	3	3	14	8	ns
prot244	128	239	233	336	367.5	215	222	400.5	354	ns
prot245	197	80	65	222	162	66	65	222	156	ns
prot246	334	78	75	117	122.4	51	71	113.4	129.6	ns
prot247	175	46	48	76	82	40	49	100	84	ns
prot248	162	55	63	78	112.5	55	44	72	90	ns
prot249	305	50	31	111	111	30	39	63	102	ns
prot250	312	47	43	70.2	90	43	43	63	77.4	ns
prot251	300	41	29	66	78	41	32	70	64	ns
prot252	127	41	28	49.5	58.5	95	67	94.5	129	sig
prot253	191	40	38	117	108	35	29	117	78	ns
prot254	211	29	43	57.6	57.6	80	88	169.2	122.4	sig
prot255	199	43	32	70	64	33	46	48	74	ns
prot256	266	25	38	46.5	49.5	44	32	48	52.5	ns
prot257	322	19	31	90	84	44	48	162	174	sig
prot258	313	17	21	48.6	46.8	29	32	32.4	46.8	ns
prot259	286	24	19	44	40	27	25	32	42	ns
prot260	265	11	10	31.5	16.5	9	25	21	22.5	ns
prot261	466	19	20	30	84	16	18	51	36	ns
prot262	455	9	12	28.8	34.2	17	21	25.2	30.6	ns
prot263	185	10	21	40	38	19	16	36	34	ns
prot264	209	16	26	21	31.5	13	11	24	24	ns
prot265	433	25	18	51	24	17	13	30	51	ns
prot266	247	13	20	39.6	25.2	24	29	36	39.6	sig
prot267	331	10	12	20	42	10	7	18	40	ns
prot268	452	12	16	21	19.5	31	13	22.5	31.5	ns
prot269	348	14	7	42	39	15	13	42	33	ns
prot270	533	6	6	14.4	30.6	22	12	25.2	14.4	sig
prot271	342	16	11	14	24	12	9	28	22	ns
prot272	229	14	17	15	16.5	12	9	18	13.5	ns
prot273	581	10	11	36	27	9	12	33	48	ns
prot274	389	9	12	12.6	10.8	14	10	14.4	14.4	ns
prot275	368	5	9	14	10	5	9	16	16	ns
prot276	350	10	3	10.5	13.5	8	7	13.5	10.5	ns
prot277	502	11	14	18	18	11	8	36	18	ns
prot278	588	5	6	3.6	9	12	4	12.6	14.4	sig
prot279	404	6	7	14	18	6	9	12	14	ns
prot280	281	3	7	4.5	13.5	4	6	6	12	ns
prot281	475	8	3	6	12	3	4	9	18	sig
prot282	264	4	3	7.2	16.2	5	6	10.8	12.6	ns
prot283	428	5	6	12	10	7	7	24	14	ns
prot284	605	6	6	4.5	6	8	8	18	10.5	sig
prot285	546	3	9	18	6	7	1	18	24	ns
prot286	393	5	8	9	12.6	9	4	9	3.6	ns
prot287	651	9	5	10	14	3	8	12	16	ns
prot288	386	3	7	7.5	10.5	3	4	10.5	6	ns
prot289	127	166	202	603	666	187	200	522	633	ns
prot290	307	150	139	250.2	250.2	148	140	253.8	264.6	ns
prot291	151	58	69	116	114	72	54	126	138	ns
prot292	246	29	37	51	48	33	40	63	43.5	ns
prot293	201	39	36	105	108	38	32	90	114	ns
prot294	295	41	27	61.2	66.6	35	31	57.6	41.4	ns
prot295	377	36	34	88	56	43	56	104	94	sig
prot296	232	32	25	31.5	33	44	30	57	66	sig
prot297	333	23	23	72	60	29	29	96	114	sig
prot298	276	20	26	43.2	52.2	19	33	50.4	50.4	ns
prot299	225	20	16	72	40	54	58	108	116	sig
prot300	152	22	30	48	37.5	18	14	21	42	ns
prot301	268	28	22	69	60	40	38	132	162	sig
prot302	261	20	25	41.4	61.2	25	18	46.8	36	ns
prot303	234	32	18	52	34	20	27	44	26	ns
prot304	203	21	22	31.5	31.5	16	19	31.5	24	ns
prot305	277	11	17	72	39	19	21	69	36	ns
prot306	224	13	12	39.6	43.2	18	17	55.8	36	sig
prot307	260	17	18	40	34	23	28	26	20	ns
prot308	278	19	18	22.5	25.5	27	14	39	28.5	ns
prot309	420	16	10	45	57	17	19	21	30	ns
prot310	424	17	18	27	21.6	17	6	21.6	28.8	ns
prot311	219	9	13	26	32	32	26	40	64	sig
prot312	277	12	11	16.5	15	18	15	15	15	sig
prot313	279	8	6	36	27	10	10	15	21	ns
prot314	558	14	11	23.4	21.6	22	10	23.4	19.8	ns
prot315	822	10	12	8	10	8	15	22	34	ns
prot316	423	11	13	13.5	13.5	13	10	21	19.5	ns
prot317	301	9	10	45	15	7	5	15	39	ns
prot318	477	12	8	23.4	14.4	6	6	12.6	18	ns
prot319	354	10	12	26	26	16	32	48	56	sig
prot320	538	15	10	9	12	13	11	24	21	sig
prot321	330	7	7	39	39	8	10	18	24	ns
prot322	345	10	6	19.8	21.6	25	7	36	19.8	sig
prot323	290	3	11	16	16	5	7	14	16	ns
prot324	587	11	9	16.5	10.5	7	6	13.5	6	ns
prot325	416	5	10	30	33	8	8	12	33	ns
prot326	806	12	11	14.4	25.2	11	11	16.2	18	ns
prot327	243	5	8	14	8	10	9	14	10	ns
prot328	674	10	9	15	4.5	10	10	18	13.5	sig
prot329	297	2	6	15	18	6	8	15	18	ns
prot330	558	4	5	12.6	12.6	5	10	12.6	9	ns
prot331	340	4	7	10	20	11	6	10	14	ns
prot332	546	9	6	7.5	13.5	6	5	3	9	ns
prot333	193	11	6	12	21	5	7	27	15	ns
prot334	641	8	6	5.4	9	6	13	12.6	10.8	sig
prot335	452	5	12	8	12	7	4	12	14	ns
prot336	481	10	5	4.5	3	3	7	1.5	12	ns
prot337	355	2	4	18	9	8	4	18	12	sig
prot338	530	5	3	5.4	1.8	24	3	43.2	32.4	sig
prot339	374	5	1	2	26	8	8	6	10	ns
prot340	253	6	5	7.5	15	5	6	10.5	9	ns
prot341	442	3	4	6	12	3	3	27	15	ns
prot342	861	4	2	9	9	7	6	14.4	9	ns
prot343	413	5	1	20	6	4	6	2	12	sig
prot344	648	3	1	7.5	0	6	6	3	15	sig
prot345	719	6	8	18	12	2	2	12	12	ns
prot346	786	5	5	7.2	9	5	3	7.2	10.8	ns
prot347	596	6	2	8	16	14	4	12	16	sig
prot348	777	3	5	4.5	4.5	3	3	10.5	4.5	ns
prot349	798	3	3	6	12	6	4	24	9	ns
prot350	141	193	195	383.4	392.4	244	211	419.4	399.6	ns
prot351	221	162	152	310	290	158	149	322	338	sig
prot352	283	56	76	105	115.5	62	80	94.5	121.5	ns
prot353	246	57	67	204	201	70	70	219	183	ns
prot354	212	52	41	72	88.2	44	45	77.4	88.2	ns
prot355	219	39	35	68	80	38	42	82	64	ns
prot356	448	26	31	54	54	39	43	51	43.5	ns
prot357	351	35	38	132	123	40	26	129	99	ns
prot358	161	27	42	50.4	39.6	34	39	75.6	90	sig
prot359	178	27	22	72	60	21	24	62	52	ns
prot360	178	18	24	30	36	30	28	37.5	51	sig
prot361	250	21	19	39	54	42	54	162	132	sig
prot362	238	24	20	57.6	41.4	27	23	36	46.8	ns
prot363	261	13	20	30	46	28	17	46	40	ns
prot364	194	15	20	33	34.5	18	20	34.5	22.5	ns
prot365	234	21	21	60	48	22	19	63	48	ns
prot366	337	21	14	27	43.2	38	24	75.6	57.6	sig
prot367	296	8	20	30	30	15	10	36	22	ns
prot368	248	14	22	25.5	7.5	13	12	21	22.5	ns
prot369	311	21	10	57	39	16	21	39	45	ns
prot370	224	14	9	18	39.6	18	10	12.6	23.4	ns
prot371	279	22	12	26	24	10	12	40	28	ns
prot372	471	9	12	19.5	25.5	16	12	27	30	ns
prot373	218	5	12	30	33	10	10	60	72	sig
prot374	249	16	13	34.2	19.8	28	24	50.4	46.8	sig
prot375	312	12	13	18	34	17	18	36	20	ns
prot376	402	16	16	19.5	25.5	13	10	15	31.5	ns
prot377	196	19	16	48	36	8	14	63	42	ns
prot378	285	13	8	21.6	19.8	23	16	12.6	21.6	sig
prot379	292	12	14	24	40	7	16	22	32	ns
prot380	227	11	14	25.5	21	39	30	31.5	49.5	sig
prot381	322	10	12	27	42	14	9	27	36	ns
prot382	449	12	10	23.4	18	12	22	37.8	27	sig
prot383	373	12	12	20	18	20	25	46	22	sig
prot384	239	7	5	19.5	10.5	8	11	19.5	9	ns
prot385	235	11	7	27	24	5	10	57	12	ns
prot386	267	6	11	25.2	18	16	23	32.4	16.2	sig
prot387	262	7	9	14	10	6	8	26	16	ns
prot388	241	6	8	16.5	13.5	7	11	12	16.5	ns
prot389	315	8	6	24	12	10	12	12	12	ns
prot390	997	10	4	7.2	10.8	9	6	25.2	7.2	ns
prot391	392	9	4	10	10	13	5	12	8	ns
prot392	558	1	9	16.5	12	10	12	9	10.5	ns
prot393	468	5	3	24	0	9	6	15	9	ns
prot394	253	7	7	10.8	10.8	7	4	9	14.4	ns
prot395	248	5	4	14	20	16	12	16	28	sig
prot396	527	7	9	9	19.5	4	7	12	18	sig
prot397	432	4	3	18	18	5	5	30	15	ns
prot398	455	6	7	10.8	14.4	24	18	10.8	32.4	sig
prot399	529	5	1	14	8	3	4	10	8	ns
prot400	375	6	1	6	9	4	3	9	4.5	ns
prot401	287	5	5	15	15	6	8	21	9	ns
prot402	332	5	8	9	10.8	5	9	14.4	10.8	ns
prot403	541	6	6	16	16	2	10	20	22	ns
prot404	280	6	1	10.5	3	5	11	6	3	ns
prot405	458	5	3	18	15	4	6	15	21	ns
prot406	291	6	2	10.8	9	1	4	10.8	7.2	ns
prot407	548	7	2	20	10	5	6	14	14	ns
prot408	292	4	5	4.5	6	5	4	4.5	6	ns
prot409	559	8	8	21	6	2	9	24	6	sig
prot410	859	0	2	3.6	3.6	4	3	7.2	7.2	ns
prot411	484	4	1	10	4	6	4	16	4	ns
prot412	117	142	143	223.5	196.5	151	139	223.5	261	ns
prot413	182	126	118	450	435	117	132	354	408	ns
prot414	226	121	93	176.4	187.2	99	118	172.8	196.2	ns
prot415	179	81	74	140	152	90	88	184	218	sig
prot416	129	52	64	76.5	85.5	76	64	99	117	sig
prot417	222	56	43	132	153	61	49	126	159	ns
prot418	353	33	35	70.2	59.4	39	38	93.6	77.4	ns
prot419	157	36	34	80	70	40	43	64	86	ns
prot420	376	23	22	31.5	42	29	34	46.5	28.5	ns
prot421	429	32	30	72	75	32	50	102	135	sig
prot422	182	25	30	39.6	25.2	22	24	45	41.4	ns
prot423	187	19	17	42	34	36	48	116	76	sig
prot424	206	19	33	33	34.5	17	30	42	48	sig
prot425	319	21	28	63	45	66	48	189	252	sig
prot426	533	21	22	34.2	28.8	24	18	43.2	41.4	ns
prot427	182	15	25	36	30	21	22	48	28	ns
prot428	260	25	25	28.5	42	13	26	24	24	ns
prot429	181	15	22	42	54	15	18	78	39	ns
prot430	246	23	20	27	21.6	22	26	32.4	57.6	sig
prot431	156	17	15	16	30	9	23	42	34	ns
prot432	213	14	24	22.5	18	16	22	27	27	ns
prot433	295	13	14	36	12	15	9	18	48	sig
prot434	610	16	14	21.6	25.2	16	28	16.2	32.4	sig
prot435	152	19	13	30	34	11	18	34	22	ns
prot436	470	17	12	18	15	16	18	24	13.5	sig
prot437	278	13	7	42	12	28	16	54	30	ns
prot438	250	13	12	23.4	12.6	12	8	14.4	18	ns
prot439	265	15	10	36	22	17	11	40	24	ns
prot440	327	12	10	12	16.5	4	5	12	21	ns
prot441	577	3	10	27	33	7	13	33	15	ns
prot442	236	10	4	9	9	18	20	32.4	39.6	sig
prot443	347	10	5	28	10	6	10	14	18	ns
prot444	177	7	10	16.5	10.5	10	18	24	7.5	ns
prot445	261	11	10	15	18	7	8	30	39	ns
prot446	357	3	11	10.8	10.8	8	6	18	16.2	ns
prot447	379	8	18	24	32	30	27	66	84	sig
prot448	172	12	8	13.5	12	4	9	10.5	12	ns
prot449	161	10	8	9	36	7	1	30	21	ns
prot450	466	10	9	10.8	9	9	13	14.4	21.6	ns
prot451	165	5	5	8	20	6	6	18	6	ns
prot452	245	8	7	19.5	4.5	6	6	19.5	10.5	ns
prot453	222	13	8	33	18	15	15	27	6	ns
prot454	428	10	4	16.2	16.2	14	12	25.2	18	sig
prot455	227	9	10	12	8	5	7	10	14	ns
prot456	420	3	4	10.5	6	8	7	6	15	ns
prot457	171	16	10	30	21	8	3	9	15	ns
prot458	307	6	12	16.2	7.2	13	18	32.4	23.4	sig
prot459	230	10	5	24	16	7	12	14	10	ns
prot460	343	12	7	6	13.5	10	5	12	10.5	ns
prot461	441	8	8	18	27	2	8	30	24	ns
prot462	415	0	5	9	9	3	2	18	9	ns
prot463	270	3	8	10	10	11	1	10	14	ns
prot464	711	6	4	10.5	9	6	7	10.5	9	ns
prot465	321	7	4	18	18	4	8	12	12	sig
prot466	238	4	3	14.4	7.2	8	10	10.8	3.6	ns
prot467	320	7	9	8	20	3	9	16	8	ns
prot468	274	4	7	7.5	10.5	2	5	10.5	6	ns
prot469	364	9	13	15	27	8	2	30	33	ns
prot470	361	3	5	14.4	5.4	10	5	10.8	9	ns
prot471	262	3	5	4	4	2	2	10	14	ns
prot472	513	8	4	10.5	4.5	5	9	9	15	ns
prot473	569	3	5	12	9	1	5	6	21	ns
prot474	387	3	4	7.2	12.6	4	4	7.2	3.6	ns
prot475	447	1	6	8	8	6	5	14	8	ns
prot476	378	5	1	6	1.5	8	8	3	10.5	sig
prot477	251	5	8	6	6	15	9	81	36	sig
prot478	468	4	9	7.2	10.8	8	3	9	3.6	ns
prot479	544	3	3	14	6	3	5	8	6	ns
prot480	244	1	2	9	9	5	9	7.5	7.5	ns
prot481	327	8	5	12	6	6	8	24	36	sig
prot482	494	0	2	3.6	3.6	5	2	7.2	1.8	ns
prot483	192	156	186	392	320	182	186	358	316	ns
prot484	243	123	120	189	175.5	122	155	196.5	180	ns
prot485	149	53	44	165	186	45	45	111	126	ns
prot486	236	33	45	52.2	68.4	36	34	72	82.8	ns
prot487	134	42	26	72	62	35	24	70	66	ns
prot488	103	42	40	73.5	51	40	42	61.5	43.5	ns
prot489	103	44	34	135	105	26	39	117	105	ns
prot490	103	36	20	82.8	68.4	34	28	66.6	59.4	ns
prot491	271	48	38	42	72	67	54	126	144	sig
prot492	257	27	37	49.5	43.5	31	21	49.5	31.5	ns
prot493	174	19	25	42	57	26	34	78	144	sig
prot494	165	25	29	50.4	43.2	25	31	46.8	45	ns
prot495	251	25	19	48	32	17	17	40	48	ns
prot496	265	22	24	25.5	48	15	16	37.5	33	ns
prot497	193	30	22	54	66	54	75	162	207	sig
prot498	137	20	16	46.8	45	22	26	36	30.6	ns
prot499	149	23	19	50	40	20	22	38	42	ns
prot500	291	12	24	34.5	33	40	56	46.5	75	sig
prot501	227	20	13	36	45	13	19	39	66	ns
prot502	198	12	18	30.6	32.4	15	15	45	37.8	ns
prot503	194	16	15	42	42	14	13	42	30	ns
prot504	234	11	17	33	33	15	16	36	18	ns
prot505	247	10	12	30	39	15	16	21	27	ns
prot506	145	20	17	39.6	48.6	15	22	28.8	34.2	ns
prot507	141	11	12	38	30	30	36	36	48	sig
prot508	187	15	18	12	18	19	17	15	30	ns
prot509	165	12	11	45	51	16	11	45	33	ns
prot510	166	16	23	18	34.2	30	20	50.4	36	sig
prot511	225	20	16	30	24	36	42	132	96	sig
prot512	239	14	10	16.5	18	12	19	13.5	33	ns
prot513	275	19	17	36	30	19	8	45	42	ns
prot514	206	12	10	16.2	19.8	14	9	25.2	25.2	ns
prot515	322	10	10	36	24	22	13	32	36	sig
prot516	178	14	12	18	22.5	17	13	34.5	19.5	ns
prot517	227	10	16	54	63	14	10	48	57	ns
prot518	237	13	8	30.6	9	20	13	25.2	28.8	sig
prot519	254	11	13	10	26	14	14	22	28	ns
prot520	208	13	12	16.5	22.5	11	11	22.5	10.5	ns
prot521	153	13	12	15	27	19	17	30	33	ns
prot522	244	18	13	32.4	21.6	13	16	34.2	23.4	ns
prot523	287	13	10	10	12	4	9	12	10	ns
prot524	206	10	14	10.5	21	7	13	16.5	10.5	ns
prot525	244	14	14	30	39	14	21	36	54	sig
prot526	383	11	5	18	23.4	24	14	32.4	28.8	sig
prot527	184	9	10	22	20	10	4	24	14	ns
prot528	377	7	9	19.5	22.5	6	11	15	19.5	ns
prot529	355	10	11	15	6	8	12	45	12	ns
prot530	129	8	6	21.6	10.8	6	5	16.2	12.6	ns
prot531	162	6	10	16	6	11	9	28	14	ns
prot532	184	5	8	9	7.5	6	5	7.5	15	sig
prot533	347	4	13	27	15	8	7	42	24	ns
prot534	203	5	1	14.4	10.8	7	6	18	5.4	ns
prot535	1930	8	7	12	10	13	9	14	10	ns
prot536	316	10	7	7.5	18	7	5	10.5	13.5	ns
prot537	198	4	12	18	21	11	6	18	27	ns
prot538	250	8	5	10.8	3.6	21	24	32.4	16.2	sig
prot539	265	10	7	14	18	8	7	14	10	ns
prot540	469	9	10	10.5	13.5	7	14	12	7.5	ns
prot541	563	8	9	24	30	9	3	18	21	ns
prot542	290	3	9	16.2	3.6	5	9	10.8	19.8	ns
prot543	338	2	8	8	8	3	3	10	8	ns
prot544	449	8	4	6	12	5	4	12	15	ns
prot545	273	1	7	24	6	5	5	18	21	ns
prot546	412	4	2	7.2	9	4	8	19.8	9	ns
prot547	170	5	5	10	8	6	5	8	16	ns
prot548	478	8	8	12	15	6	13	12	4.5	ns
prot549	302	6	2	12	9	4	7	12	9	ns
prot550	167	3	5	10.8	7.2	4	9	12.6	7.2	ns
prot551	151	8	6	16	8	7	9	16	10	ns
prot552	816	6	7	10.5	6	7	5	4.5	1.5	ns
prot553	279	4	2	6	6	5	9	3	12	ns
prot554	320	6	5	3.6	10.8	11	6	12.6	12.6	ns
prot555	351	5	3	6	6	5	3	8	8	ns
prot556	242	3	5	7.5	6	8	5	12	10.5	ns
prot557	276	7	3	18	21	4	4	9	6	ns
prot558	565	6	6	1.8	7.2	27	24	10.8	27	sig
prot559	356	2	3	8	6	7	6	14	16	sig
prot560	162	4	5	4.5	3	3	4	3	6	ns
prot561	155	4	3	15	12	4	2	24	18	sig
prot562	484	5	2	3.6	19.8	4	4	1.8	7.2	sig
prot563	462	7	8	8	10	6	2	20	36	sig
prot564	989	3	4	4.5	4.5	6	4	0	4.5	ns
prot565	353	3	4	12	27	3	5	15	18	ns
prot566	382	7	4	9	12.6	11	11	7.2	9	sig
prot567	1092	0	3	6	6	2	4	2	6	ns
prot568	158	4	3	7.5	4.5	4	4	1.5	10.5	ns
prot569	829	2	6	12	9	6	6	15	6	ns
prot570	600	1	3	1.8	7.2	3	6	9	5.4	ns
prot571	743	4	2	4	0	7	3	4	0	ns
prot572	271	2	3	1.5	4.5	5	2	7.5	7.5	sig
prot573	774	4	2	9	6	2	1	3	12	ns
prot574	617	2	1	3.6	7.2	0	0	3.6	0	ns
prot575	120	183	158	396	322	258	261	472	528	sig
prot576	257	148	148	207	201	146	156	201	220.5	ns
prot577	138	134	156	432	393	172	161	453	501	sig
prot578	126	88	73	167.4	181.8	140	106	241.2	223.2	sig
prot579	126	96	70	160	148	87	74	156	164	ns
prot580	126	93	87	120	109.5	105	95	118.5	129	ns
prot581	126	93	89	273	210	102	77	309	291	ns
prot582	126	80	87	156.6	163.8	80	85	163.8	140.4	ns
prot583	126	92	70	194	154	74	90	146	162	ns
prot584	126	75	67	117	100.5	140	130	279	225	sig
prot585	433	94	72	180	249	95	84	258	279	ns
prot586	258	47	50	70.2	43.2	78	62	129.6	151.2	sig
prot587	219	24	29	56	52	27	26	64	64	ns
prot588	274	36	19	28.5	40.5	25	27	40.5	54	ns
prot589	211	23	17	60	51	25	19	63	60	ns
prot590	203	23	18	46.8	41.4	29	23	34.2	32.4	ns
prot591	210	30	24	44	50	90	78	210	150	sig
prot592	190	22	26	36	25.5	29	28	33	28.5	ns
prot593	164	17	16	60	45	12	18	57	66	ns
prot594	159	23	19	34.2	45	22	18	27	39.6	ns
prot595	171	23	19	52	38	28	17	36	40	ns
prot596	153	27	29	21	31.5	54	52	81	96	sig
prot597	176	15	22	45	48	13	26	81	66	ns
prot598	192	15	15	39.6	46.8	23	21	39.6	37.8	ns
prot599	352	15	19	24	20	40	20	48	56	sig
prot600	146	17	13	24	22.5	24	22	19.5	15	ns
prot601	323	14	13	30	42	24	33	117	108	sig
prot602	258	20	13	23.4	34.2	20	24	34.2	41.4	ns
prot603	152	6	15	16	16	10	16	28	34	ns
prot604	76	12	15	22.5	16.5	16	19	33	16.5	ns
prot605	128	24	13	54	63	12	16	42	51	ns
prot606	187	27	16	30.6	27	20	13	21.6	43.2	ns
prot607	160	21	16	30	34	15	19	20	30	ns
prot608	315	15	20	18	18	20	21	36	22.5	sig
prot609	129	5	6	30	30	22	24	96	60	sig
prot610	185	14	16	19.8	12.6	13	23	39.6	36	sig
prot611	146	21	12	24	30	11	14	34	18	ns
prot612	241	16	19	18	24	6	14	18	21	ns
prot613	222	13	14	48	27	13	11	42	36	ns
prot614	205	11	8	19.8	12.6	10	9	14.4	9	ns
prot615	240	12	9	18	12	14	12	20	22	ns
prot616	99	9	12	24	15	15	8	22.5	18	ns
prot617	643	7	11	33	18	15	7	21	27	ns
prot618	239	10	9	27	21.6	15	11	12.6	21.6	ns
prot619	383	10	9	32	30	11	10	30	38	ns
prot620	247	11	10	15	12	11	14	9	19.5	ns
prot621	189	10	10	30	42	8	8	33	42	ns
prot622	171	10	7	30.6	18	7	14	30.6	36	sig
prot623	326	5	10	24	20	12	12	32	24	ns
prot624	231	14	6	19.5	12	13	11	7.5	13.5	ns
prot625	153	9	9	24	33	11	12	33	42	ns
prot626	268	10	14	14.4	19.8	12	12	18	19.8	ns
prot627	204	7	5	16	18	13	10	26	14	ns
prot628	191	11	10	19.5	18	11	12	24	19.5	ns
prot629	114	11	9	21	18	10	16	24	21	sig
prot630	419	11	8	30.6	16.2	13	10	12.6	14.4	ns
prot631	141	13	3	18	32	13	6	22	20	ns
prot632	128	8	15	31.5	13.5	5	3	15	16.5	ns
prot633	164	3	8	12	12	6	6	33	33	sig
prot634	274	10	10	14.4	21.6	12	6	10.8	14.4	ns
prot635	188	12	12	18	16	10	17	28	16	ns
prot636	372	7	10	7.5	13.5	10	11	19.5	16.5	ns
prot637	365	12	9	27	27	12	4	12	30	ns
prot638	145	10	9	7.2	16.2	16	10	18	14.4	sig
prot639	159	10	11	18	14	12	8	24	32	sig
prot640	379	10	8	13.5	13.5	21	18	36	36	sig
prot641	190	7	11	54	33	9	11	33	33	ns
prot642	194	8	12	7.2	16.2	26	10	14.4	36	sig
prot643	178	7	6	14	30	4	10	22	16	ns
prot644	181	6	8	16.5	15	8	5	9	15	ns
prot645	321	10	6	24	30	10	11	24	12	ns
prot646	192	8	11	19.8	9	11	8	18	9	ns
prot647	352	6	8	18	8	7	9	14	24	ns
prot648	118	10	10	10.5	9	5	12	9	7.5	ns
prot649	410	11	6	15	21	3	7	27	15	ns
prot650	403	4	2	10.8	9	1	6	3.6	9	ns
prot651	199	8	6	16	14	6	7	10	12	ns
prot652	457	4	7	19.5	3	12	14	18	24	sig
prot653	221	10	10	21	24	4	5	15	24	ns
prot654	216	7	8	12.6	9	7	4	14.4	5.4	ns
prot655	217	7	6	6	14	6	10	12	26	ns
prot656	172	4	8	6	6	6	4	12	9	ns
prot657	268	4	5	27	24	4	5	9	12	ns
prot658	583	14	6	16.2	14.4	4	6	7.2	12.6	ns
prot659	229	6	7	12	24	7	8	20	14	ns
prot660	177	8	8	12	12	13	4	16.5	1.5	ns
prot661	142	8	9	27	18	8	9	30	21	ns
prot662	178	8	10	16.2	5.4	8	10	9	9	sig
prot663	111	11	6	8	10	11	6	6	6	ns
prot664	116	9	7	9	9	11	6	13.5	12	ns
prot665	325	6	7	6	15	22	18	72	60	sig
prot666	268	8	6	16.2	12.6	14	14	19.8	7.2	sig
prot667	599	2	13	10	18	11	9	18	18	ns
prot668	341	9	6	7.5	21	6	4	16.5	10.5	ns
prot669	172	6	2	21	15	7	5	15	15	ns
prot670	204	2	3	5.4	9	9	9	16.2	37.8	sig
prot671	171	12	3	14	10	4	2	18	4	ns
prot672	255	4	3	6	18	3	7	1.5	9	ns
prot673	180	6	3	6	15	6	7	3	24	ns
prot674	215	7	6	10.8	1.8	7	7	7.2	14.4	ns
prot675	211	11	7	14	8	13	7	8	16	ns
prot676	234	4	8	9	6	6	4	7.5	6	sig
prot677	214	4	5	3	9	5	10	6	18	ns
prot678	180	4	6	9	7.2	12	8	21.6	21.6	sig
prot679	292	6	4	12	4	2	8	6	6	ns
prot680	387	7	2	4.5	7.5	12	3	6	3	ns
prot681	283	7	6	15	12	1	3	24	9	ns
prot682	351	2	3	5.4	0	5	1	9	5.4	ns
prot683	502	1	3	8	6	2	4	8	12	ns
prot684	484	4	6	6	6	1	4	6	4.5	ns
prot685	345	7	2	6	21	8	7	15	15	sig
prot686	448	7	1	5.4	7.2	4	3	7.2	9	ns
prot687	277	5	4	6	12	5	9	6	10	ns
prot688	737	2	2	9	9	2	3	9	6	ns
prot689	159	3	5	3	24	4	4	18	15	ns
prot690	153	2	4	14.4	3.6	12	6	48.6	43.2	sig
prot691	321	1	4	14	14	4	1	8	8	ns
prot692	373	4	4	3	10.5	2	7	3	4.5	ns
prot693	124	4	2	9	15	5	4	12	6	ns
prot694	330	2	4	3.6	1.8	5	3	3.6	9	ns
prot695	319	4	2	6	10	3	3	4	14	ns
prot696	272	5	6	6	3	1	2	6	3	sig
prot697	296	6	5	12	24	3	2	9	6	ns
prot698	167	4	2	9	10.8	4	1	9	5.4	ns
prot699	832	4	4	10	12	4	7	6	10	ns
prot700	461	2	6	10.5	6	2	4	7.5	4.5	ns
prot701	152	3	10	21	6	5	5	9	6	ns
prot702	247	5	5	7.2	7.2	7	11	16.2	19.8	sig
prot703	311	5	1	2	10	4	2	8	12	ns
prot704	299	6	2	6	4.5	2	1	4.5	3	ns
prot705	383	3	1	18	9	3	4	9	9	ns
prot706	426	9	4	3.6	14.4	3	1	10.8	5.4	ns
prot707	155	2	1	0	2	2	14	16	4	sig
prot708	989	3	7	1.5	3	7	1	10.5	6	ns
prot709	187	1	3	3	0	2	7	12	6	sig
prot710	366	4	1	5.4	0	3	3	1.8	9	ns
prot711	715	3	4	2	8	6	5	6	10	ns
prot712	830	2	1	7.5	3	5	1	3	3	ns
prot713	177	2	5	6	6	2	3	6	12	ns
prot714	632	6	2	3.6	3.6	3	5	3.6	10.8	ns
prot715	444	4	4	8	8	1	2	6	14	ns
prot716	1241	1	3	4.5	6	2	2	4.5	3	sig
prot717	685	7	2	21	6	10	6	24	6	sig
prot718	387	0	1	0	1.8	3	2	3.6	5.4	ns
prot719	322	1	0	12	2	1	1	2	8	ns
prot720	735	0	1	6	1.5	0	0	1.5	4.5	ns
prot721	186	45	50	144	129	37	35	96	114	ns
prot722	156	40	41	57.6	75.6	53	44	61.2	79.2	sig
prot723	282	51	50	92	86	45	44	92	82	ns
prot724	140	26	34	61.5	36	37	26	67.5	46.5	ns
prot725	137	34	30	69	99	24	26	75	78	ns
prot726	124	25	31	41.4	45	28	22	52.2	52.2	ns
prot727	169	19	16	46	40	14	21	32	24	ns
prot728	142	19	22	27	40.5	20	23	18	33	ns
prot729	162	27	16	69	48	22	22	39	84	ns
prot730	200	20	19	39.6	59.4	24	20	27	32.4	ns
prot731	156	22	21	30	24	17	15	16	30	ns
prot732	306	19	18	27	31.5	40	40	57	54	sig
prot733	174	20	14	51	45	23	27	69	66	sig
prot734	194	12	14	37.8	48.6	26	24	54	23.4	ns
prot735	103	20	17	28	26	8	21	28	48	ns
prot736	172	8	12	25.5	25.5	9	9	24	27	ns
prot737	180	17	9	42	48	11	20	33	33	ns
prot738	184	6	11	23.4	23.4	10	9	23.4	21.6	ns
prot739	230	13	15	30	16	13	10	28	26	ns
prot740	187	16	12	18	19.5	18	9	22.5	21	ns
prot741	189	17	13	27	45	10	16	54	39	ns
prot742	180	9	17	27	14.4	36	36	86.4	70.2	sig
prot743	294	10	20	24	18	8	23	38	32	sig
prot744	186	9	13	10.5	7.5	14	8	6	22.5	ns
prot745	225	15	10	27	36	12	7	36	15	ns
prot746	174	9	8	19.8	25.2	13	7	19.8	16.2	ns
prot747	208	14	17	28	26	10	11	16	24	ns
prot748	217	6	12	19.5	10.5	7	10	19.5	13.5	ns
prot749	112	13	14	24	24	12	12	45	45	sig
prot750	206	15	12	14.4	12.6	12	10	16.2	28.8	ns
prot751	166	11	9	22	22	18	23	44	40	sig
prot752	113	5	12	9	13.5	8	9	4.5	13.5	ns
prot753	169	9	16	33	27	8	7	42	30	ns
prot754	313	10	17	18	16.2	8	3	14.4	14.4	ns
prot755	197	5	8	16	12	11	10	10	16	ns
prot756	124	7	3	10.5	13.5	5	9	13.5	9	ns
prot757	246	10	11	21	21	8	7	24	27	ns
prot758	258	12	10	14.4	3.6	22	14	46.8	18	sig
prot759	168	8	15	8	14	3	5	8	14	ns
prot760	260	6	5	9	19.5	6	5	16.5	6	ns
prot761	243	11	8	30	42	3	11	21	24	ns
prot762	124	9	4	19.8	14.4	18	14	36	32.4	sig
prot763	208	5	6	20	12	8	11	10	22	ns
prot764	217	11	8	9	7.5	15	15	31.5	13.5	sig
prot765	197	12	6	21	36	4	6	21	15	ns
prot766	177	5	4	7.2	16.2	2	6	12.6	10.8	ns
prot767	146	11	7	14	16	9	7	10	18	ns
prot768	157	3	2	6	6	4	4	7.5	7.5	ns
prot769	270	3	5	18	12	3	9	12	12	ns
prot770	264	11	7	9	19.8	4	7	10.8	19.8	ns
prot771	274	8	10	14	12	7	4	16	14	ns
prot772	156	4	6	12	6	5	7	19.5	3	ns
prot773	252	7	2	12	30	2	6	21	15	ns
prot774	356	2	8	19.8	14.4	5	10	14.4	23.4	ns
prot775	180	5	8	12	8	6	7	22	10	ns
prot776	251	5	5	10.5	16.5	3	8	9	10.5	ns
prot777	156	4	7	21	27	6	4	15	27	ns
prot778	227	3	6	7.2	5.4	9	5	12.6	18	ns
prot779	116	8	5	20	18	5	5	16	10	ns
prot780	154	5	3	10.5	15	15	2	9	7.5	ns
prot781	198	1	9	27	12	8	16	48	42	sig
prot782	236	8	10	10.8	10.8	5	12	5.4	5.4	ns
prot783	184	14	6	10	12	9	11	26	22	sig
prot784	122	8	4	10.5	12	8	5	12	6	ns
prot785	91	4	3	12	15	9	9	72	36	sig
prot786	274	5	4	10.8	5.4	21	24	21.6	21.6	sig
prot787	152	2	6	14	8	4	4	14	20	ns
prot788	162	4	2	7.5	4.5	4	4	3	9	ns
prot789	158	5	3	12	18	6	7	33	18	ns
prot790	463	7	6	7.2	7.2	5	3	12.6	9	ns
prot791	312	5	2	16	10	7	6	12	16	ns
prot792	261	3	5	18	9	4	8	6	13.5	ns
prot793	392	7	5	15	9	6	4	27	15	ns
prot794	182	4	3	1.8	16.2	2	4	7.2	9	ns
prot795	310	2	5	8	8	2	4	10	6	ns
prot796	382	2	3	19.5	4.5	7	4	12	3	ns
prot797	113	7	4	18	18	11	9	27	33	sig
prot798	111	6	3	16.2	10.8	3	2	5.4	10.8	ns
prot799	418	1	5	8	10	4	2	14	14	ns
prot800	185	6	6	4.5	7.5	7	5	6	3	sig
prot801	163	9	3	6	9	2	0	12	21	ns
prot802	238	6	6	7.2	1.8	4	2	10.8	9	ns
prot803	282	13	3	16	6	5	9	22	18	sig
prot804	305	2	4	0	18	6	10	4.5	13.5	ns
prot805	292	3	1	15	9	3	6	15	15	ns
prot806	427	6	2	5.4	5.4	5	5	7.2	3.6	ns
prot807	234	3	6	14	12	4	3	12	6	ns
prot808	233	5	3	10.5	7.5	7	3	4.5	10.5	ns
prot809	425	7	3	30	21	7	4	12	21	sig
prot810	95	3	12	12.6	3.6	6	2	9	9	ns
prot811	241	4	4	12	12	6	6	8	10	ns
prot812	201	8	4	4.5	3	14	4	4.5	9	sig
prot813	474	0	4	6	9	4	3	21	21	ns
prot814	437	2	4	0	5.4	7	2	10.8	1.8	ns
prot815	411	3	3	6	4	2	8	10	10	ns
prot816	333	3	3	3	6	3	18	22.5	18	sig
prot817	449	6	1	9	0	2	5	6	9	ns
prot818	256	4	7	3.6	7.2	5	4	0	7.2	ns
prot819	292	1	1	4	2	2	10	12	24	sig
prot820	669	4	4	7.5	7.5	2	4	3	10.5	ns
prot821	378	4	4	6	15	4	5	12	0	ns
prot822	373	2	3	9	5.4	2	1	0	9	ns
prot823	327	2	2	8	4	0	2	10	8	ns
prot824	180	2	4	6	0	9	5	6	10.5	sig
prot825	357	3	4	0	9	1	7	3	9	ns
prot826	791	4	1	1.8	7.2	2	3	1.8	9	ns
prot827	1037	4	3	2	6	4	3	4	12	ns
prot828	223	5	6	4.5	4.5	5	5	4.5	9	ns
prot829	417	3	1	12	3	5	5	12	6	ns
prot830	310	0	3	3.6	5.4	2	2	5.4	5.4	sig
prot831	796	5	3	2	6	5	3	2	4	ns
prot832	385	0	4	1.5	4.5	1	1	3	1.5	ns
prot833	399	1	2	9	3	6	4	12	6	sig
prot834	661	2	1	1.8	0	3	2	3.6	3.6	ns
prot835	648	5	2	4	6	4	9	6	6	sig
prot836	172	0	0	6	4.5	3	2	4.5	1.5	ns
prot837	459	1	3	6	3	0	1	6	3	ns
prot838	266	3	3	1.8	0	1	5	1.8	1.8	sig
prot839	85	43	55	112	124	51	59	102	112	ns
prot840	185	52	49	76.5	102	63	38	96	84	ns
prot841	130	56	44	138	168	59	60	129	156	ns
prot842	128	59	62	106.2	100.8	59	55	97.2	108	ns
prot843	130	42	50	104	102	45	56	120	108	ns
prot844	150	61	47	109.5	85.5	69	75	120	114	sig
prot845	94	39	44	141	129	165	117	297	279	sig
prot846	154	19	24	45	34.2	25	21	54	46.8	ns
prot847	76	18	10	56	58	26	29	48	56	ns
prot848	213	19	24	24	33	19	26	37.5	16.5	sig
prot849	51	19	22	42	60	21	23	60	51	ns
prot850	198	18	23	37.8	46.8	16	21	39.6	43.2	ns
prot851	150	15	21	42	40	22	7	42	28	ns
prot852	161	11	7	21	10.5	27	23	24	40.5	sig
prot853	227	19	21	33	45	11	14	42	45	ns
prot854	56	8	11	41.4	21.6	12	17	12.6	16.2	ns
prot855	107	11	14	30	24	12	15	36	44	ns
prot856	85	14	10	13.5	19.5	54	45	58.5	85.5	sig
prot857	191	13	14	18	18	10	12	30	42	ns
prot858	207	9	10	12.6	23.4	15	7	19.8	27	ns
prot859	313	14	11	22	24	13	17	26	22	ns
prot860	150	10	14	13.5	13.5	11	10	18	22.5	ns
prot861	446	12	10	36	36	11	13	27	39	ns
prot862	165	4	9	39.6	27	9	14	10.8	25.2	ns
prot863	164	13	13	18	24	18	21	54	28	sig
prot864	183	16	11	24	12	8	9	19.5	28.5	ns
prot865	112	7	10	27	39	14	10	27	51	ns
prot866	99	18	8	18	16.2	16	8	18	25.2	ns
prot867	162	17	9	24	24	8	18	26	24	sig
prot868	294	16	10	18	15	10	13	13.5	9	ns
prot869	219	5	13	33	33	9	12	39	39	ns
prot870	139	10	8	10.8	18	13	12	12.6	14.4	ns
prot871	1091	5	10	18	14	18	16	28	52	sig
prot872	153	9	9	19.5	13.5	11	13	7.5	13.5	ns
prot873	122	5	7	18	36	11	13	27	12	ns
prot874	308	7	7	12.6	25.2	10	4	18	21.6	ns
prot875	274	12	6	16	28	8	16	16	24	ns
prot876	168	17	10	16.5	10.5	11	9	10.5	10.5	ns
prot877	157	8	7	27	36	3	6	21	18	ns
prot878	171	7	11	18	25.2	9	7	12.6	9	ns
prot879	163	5	8	24	30	10	8	16	8	ns
prot880	78	6	8	4.5	12	6	2	4.5	10.5	ns
prot881	177	8	12	15	27	8	9	15	12	ns
prot882	198	8	7	5.4	14.4	13	11	25.2	18	sig
prot883	322	4	11	18	18	8	14	16	44	sig
prot884	145	6	8	12	10.5	14	20	33	24	sig
prot885	224	8	10	27	9	4	6	12	33	ns
prot886	155	7	9	7.2	3.6	8	12	14.4	12.6	ns
prot887	102	10	11	16	22	15	3	24	30	sig
prot888	207	4	4	10.5	3	4	7	6	9	ns
prot889	480	8	7	9	15	7	8	12	18	sig
prot890	104	5	9	18	10.8	9	5	7.2	12.6	ns
prot891	204	5	6	16	16	9	8	16	4	ns
prot892	248	7	8	16.5	13.5	10	5	7.5	10.5	ns
prot893	157	8	10	24	27	11	11	54	27	sig
prot894	132	6	9	7.2	14.4	11	10	14.4	10.8	ns
prot895	214	7	10	20	14	3	6	18	16	ns
prot896	219	6	7	9	13.5	5	5	7.5	10.5	ns
prot897	193	7	9	24	9	5	5	21	33	ns
prot898	155	8	9	7.2	7.2	9	2	18	16.2	sig
prot899	239	5	7	12	18	7	5	14	12	ns
prot900	116	7	3	9	12	8	3	9	9	ns
prot901	211	8	7	15	21	4	4	21	18	ns
prot902	156	5	8	7.2	9	5	3	10.8	10.8	ns
prot903	246	6	6	10	24	21	21	36	18	sig
prot904	218	8	6	7.5	10.5	3	8	9	10.5	ns
prot905	201	6	12	6	12	4	3	9	21	ns
prot906	111	4	3	0	3.6	3	6	7.2	7.2	ns
prot907	175	8	2	4	8	5	3	10	6	ns
prot908	195	6	8	12	4.5	5	8	7.5	4.5	ns
prot909	292	7	7	6	15	2	9	45	39	ns
prot910	173	4	7	7.2	5.4	2	5	3.6	7.2	ns
prot911	284	6	6	10	16	4	5	24	4	ns
prot912	151	6	4	7.5	4.5	3	4	6	4.5	ns
prot913	165	0	6	12	9	4	1	33	21	ns
prot914	132	6	3	19.8	7.2	7	5	3.6	12.6	ns
prot915	177	8	4	6	6	4	5	10	8	ns
prot916	137	8	5	12	10.5	8	2	9	16.5	ns
prot917	325	5	1	18	9	4	2	12	9	ns
prot918	192	6	3	16.2	3.6	3	5	16.2	7.2	ns
prot919	170	6	1	6	2	6	3	8	8	ns
prot920	157	5	4	4.5	12	5	3	4.5	4.5	ns
prot921	192	4	4	9	9	8	1	18	27	ns
prot922	474	6	3	7.2	5.4	5	7	3.6	1.8	ns
prot923	186	5	5	8	10	7	6	14	8	ns
prot924	428	0	3	4.5	4.5	2	1	7.5	6	ns
prot925	191	7	4	6	9	12	18	63	27	sig
prot926	169	3	4	7.2	5.4	1	2	5.4	1.8	ns
prot927	166	4	5	6	4	4	4	12	12	ns
prot928	290	1	5	3	6	5	8	3	1.5	ns
prot929	216	6	10	21	21	8	2	15	6	ns
prot930	103	3	4	7.2	0	4	5	3.6	10.8	ns
prot931	271	4	5	2	8	3	2	10	2	ns
prot932	147	4	4	9	3	4	0	1.5	6	ns
prot933	135	2	5	6	9	0	5	18	12	ns
prot934	135	4	3	1.8	5.4	5	5	1.8	1.8	ns
prot935	135	1	1	6	4	4	3	12	4	ns
prot936	135	5	2	6	6	2	7	1.5	4.5	ns
prot937	321	3	4	12	12	1	3	12	12	ns
prot938	164	4	5	3.6	3.6	2	6	7.2	7.2	ns
prot939	113	3	3	8	8	4	2	6	0	ns
prot940	271	5	3	4.5	3	5	4	4.5	4.5	ns
prot941	204	4	2	6	15	3	12	9	27	sig
prot942	276	6	5	1.8	1.8	4	4	7.2	1.8	ns
prot943	108	2	3	12	10	2	6	12	6	ns
prot944	91	1	2	3	6	3	4	6	7.5	ns
prot945	325	4	4	3	6	6	1	18	6	ns
prot946	114	4	8	9	9	4	4	5.4	1.8	ns
prot947	277	2	2	4	8	3	1	2	8	ns
prot948	118	3	2	4.5	3	1	4	7.5	4.5	ns
prot949	121	6	1	0	6	0	0	3	6	ns
prot950	198	3	1	1.8	5.4	4	2	3.6	5.4	ns
prot951	237	2	5	2	4	2	4	6	4	sig
prot952	220	5	5	7.5	4.5	5	1	6	6	ns
prot953	406	2	2	24	3	3	0	3	0	ns
prot954	391	0	1	7.2	1.8	2	2	1.8	5.4	ns
prot955	189	1	1	8	0	1	2	6	4	ns
prot956	232	3	3	1.5	1.5	2	0	4.5	4.5	ns
prot957	470	3	4	6	9	3	2	3	9	ns
prot958	527	5	2	0	3.6	4	1	3.6	1.8	ns
prot959	141	4	4	4	2	2	5	8	10	ns
prot960	602	2	4	0	6	3	2	3	3	ns
prot961	109	19	22	75	57	29	23	69	81	ns
prot962	258	25	25	48.6	70.2	23	23	43.2	52.2	ns
prot963	168	16	17	30	12	24	14	22	18	ns
prot964	177	12	22	21	34.5	28	26	33	36	sig
prot965	104	11	6	66	54	12	5	33	39	ns
prot966	187	12	13	10.8	16.2	12	9	16.2	7.2	ns
prot967	134	13	19	20	32	8	14	36	20	ns
prot968	153	10	17	30	22.5	18	11	19.5	24	ns
prot969	125	10	12	24	39	12	8	39	30	ns
prot970	242	10	7	28.8	18	12	10	23.4	21.6	ns
prot971	128	13	8	12	26	2	10	26	30	ns
prot972	160	7	2	22.5	6	10	12	16.5	16.5	sig
prot973	65	11	10	30	36	16	9	39	21	ns
prot974	143	10	8	23.4	27	10	12	16.2	19.8	ns
prot975	131	14	11	18	20	16	11	14	24	ns
prot976	128	15	8	19.5	10.5	39	45	58.5	67.5	sig
prot977	76	5	10	6	24	8	12	21	33	ns
prot978	95	7	12	14.4	21.6	12	14	21.6	27	ns
prot979	70	11	6	18	16	11	7	30	14	ns
prot980	136	14	15	15	15	14	5	15	21	ns
prot981	116	7	11	45	21	16	15	18	27	ns
prot982	108	8	11	18	14.4	20	16	25.2	50.4	sig
prot983	195	12	11	20	10	6	8	24	18	ns
prot984	145	8	5	19.5	18	27	30	58.5	40.5	sig
prot985	102	9	15	18	39	6	5	24	24	ns
prot986	173	6	7	25.2	7.2	6	4	14.4	10.8	ns
prot987	212	6	6	12	20	6	11	16	12	sig
prot988	116	6	7	13.5	12	6	3	6	7.5	ns
prot989	219	10	4	33	9	6	13	24	18	ns
prot990	312	6	6	9	7.2	12	9	16.2	18	ns
prot991	78	3	5	12	14	4	3	28	10	ns
prot992	193	2	4	6	13.5	12	9	19.5	12	ns
prot993	500	4	4	15	18	6	5	3	6	ns
prot994	195	4	7	14.4	9	4	5	5.4	12.6	ns
prot995	177	8	6	10	6	7	6	2	6	ns
prot996	224	15	6	15	7.5	4	4	10.5	7.5	ns
prot997	239	3	9	18	24	2	1	21	21	ns
prot998	223	8	5	10.8	9	10	6	12.6	9	sig
prot999	113	6	5	10	8	12	9	24	12	sig
prot1000	94	4	4	3	12	3	3	6	6	ns
prot1001	74	7	6	24	18	6	3	15	9	ns
prot1002	265	4	5	10.8	9	4	9	5.4	10.8	ns
prot1003	225	6	3	16	14	4	6	16	12	ns
prot1004	129	5	7	13.5	10.5	8	2	15	4.5	ns
prot1005	210	5	2	18	18	2	8	12	15	ns
prot1006	248	5	2	3.6	9	5	2	7.2	14.4	ns
prot1007	158	8	8	6	22	3	6	10	10	ns
prot1008	68	6	6	6	10.5	9	13	7.5	10.5	sig
prot1009	68	5	0	24	18	2	2	18	9	ns
prot1010	548	3	4	7.2	3.6	2	8	7.2	7.2	ns
prot1011	123	1	4	4	6	1	1	6	8	ns
prot1012	181	2	5	4.5	6	10	6	10.5	6	sig
prot1013	824	2	4	30	15	0	3	9	9	ns
prot1014	250	3	3	1.8	9	3	6	3.6	10.8	sig
prot1015	242	7	9	2	14	3	7	24	10	ns
prot1016	186	5	2	12	4.5	6	3	13.5	9	ns
prot1017	228	4	6	9	9	6	4	15	15	ns
prot1018	106	3	1	7.2	9	7	2	16.2	3.6	ns
prot1019	135	3	5	14	6	10	6	18	4	ns
prot1020	173	7	4	7.5	12	3	2	4.5	4.5	ns
prot1021	245	6	4	12	6	2	6	15	9	ns
prot1022	98	2	5	9	9	6	1	3.6	1.8	ns
prot1023	149	2	8	8	4	3	4	10	12	ns
prot1024	136	2	4	3	9	5	6	12	3	ns
prot1025	335	3	1	9	9	10	4	27	9	ns
prot1026	81	0	4	9	10.8	2	3	7.2	3.6	ns
prot1027	124	5	5	12	10	3	8	10	8	ns
prot1028	204	6	1	10.5	4.5	1	5	4.5	3	ns
prot1029	124	4	3	21	15	6	7	12	12	sig
prot1030	231	1	3	7.2	3.6	4	5	5.4	16.2	ns
prot1031	192	5	5	18	10	5	2	16	10	ns
prot1032	514	1	7	7.5	10.5	3	7	4.5	6	ns
prot1033	277	1	6	24	6	5	5	21	18	ns
prot1034	159	3	3	9	5.4	8	0	1.8	3.6	ns
prot1035	190	2	6	10	4	4	2	10	6	ns
prot1036	225	8	6	3	6	6	0	6	4.5	ns
prot1037	57	1	5	12	12	5	5	15	6	ns
prot1038	153	3	1	5.4	1.8	4	3	5.4	7.2	ns
prot1039	91	2	5	14	0	2	3	14	6	ns
prot1040	94	5	5	1.5	1.5	4	8	4.5	3	ns
prot1041	112	2	2	3	9	5	3	12	15	ns
prot1042	336	3	1	10.8	9	6	5	9	16.2	ns
prot1043	241	4	2	12	6	5	4	6	4	ns
prot1044	108	6	4	13.5	6	3	7	6	9	ns
prot1045	117	1	7	15	9	6	2	12	6	ns
prot1046	286	2	2	0	7.2	7	13	3.6	7.2	sig
prot1047	122	4	0	2	2	3	0	6	6	ns
prot1048	273	0	4	3	4.5	4	2	6	6	ns
prot1049	237	3	2	3	18	3	1	9	12	ns
prot1050	222	2	7	7.2	5.4	1	1	1.8	7.2	ns
prot1051	799	2	3	4	0	2	1	6	8	ns
prot1052	125	0	2	4.5	6	1	4	6	1.5	ns
prot1053	98	2	1	12	27	3	1	9	0	ns
prot1054	153	3	0	10.8	1.8	3	3	1.8	5.4	ns
prot1055	186	3	3	4	6	2	1	12	4	ns
prot1056	188	1	2	3	3	4	2	3	6	sig
prot1057	127	1	1	3	3	2	1	9	6	ns
prot1058	65	117	139	208.8	201.6	203	211	365.4	417.6	sig
prot1059	115	41	44	94	102	45	50	104	104	ns
prot1060	65	35	24	48	39	26	22	43.5	54	ns
prot1061	90	17	26	39	51	27	17	48	66	ns
prot1062	120	18	12	23.4	18	20	17	21.6	12.6	ns
prot1063	83	8	8	28	18	16	8	32	24	ns
prot1064	177	6	7	9	15	6	12	10.5	7.5	ns
prot1065	59	10	6	39	21	8	13	15	9	ns
prot1066	97	5	16	16.2	18	10	4	9	12.6	ns
prot1067	188	7	13	10	28	11	6	12	20	ns
prot1068	82	8	7	4.5	12	8	6	15	7.5	ns
prot1069	109	10	9	30	18	6	5	12	33	ns
prot1070	109	14	8	12.6	25.2	7	11	12.6	16.2	ns
prot1071	168	14	8	26	22	14	27	26	22	sig
prot1072	188	6	5	16.5	13.5	10	14	15	15	ns
prot1073	82	7	4	30	30	7	9	21	27	ns
prot1074	75	10	2	9	14.4	5	6	16.2	16.2	ns
prot1075	151	8	7	4	14	7	7	10	10	ns
prot1076	175	8	9	7.5	10.5	7	5	12	10.5	ns
prot1077	116	5	4	15	45	7	8	21	33	ns
prot1078	161	1	7	18	16.2	7	3	9	18	ns
prot1079	95	5	5	18	8	7	6	16	14	ns
prot1080	101	7	3	9	7.5	11	4	3	13.5	sig
prot1081	175	3	15	15	15	5	5	15	18	ns
prot1082	401	4	5	5.4	3.6	6	6	21.6	7.2	ns
prot1083	214	2	2	16	6	5	10	6	8	ns
prot1084	215	3	6	3	1.5	3	5	3	15	ns
prot1085	152	6	4	18	15	1	3	21	21	ns
prot1086	125	5	5	7.2	7.2	4	7	9	10.8	ns
prot1087	154	4	6	2	6	3	6	6	4	ns
prot1088	119	7	6	6	12	5	5	15	4.5	ns
prot1089	145	8	4	9	9	6	3	12	21	ns
prot1090	256	9	5	7.2	10.8	4	2	10.8	16.2	ns
prot1091	119	2	2	4	2	3	0	6	8	ns
prot1092	159	4	4	7.5	9	3	1	4.5	6	ns
prot1093	91	3	2	9	3	3	7	3	12	ns
prot1094	396	6	2	5.4	10.8	3	7	10.8	7.2	ns
prot1095	205	9	3	12	4	5	3	10	8	ns
prot1096	108	1	2	7.5	6	5	4	12	3	ns
prot1097	71	4	4	18	18	6	4	12	12	ns
prot1098	259	1	4	3.6	3.6	4	1	3.6	5.4	ns
prot1099	191	2	3	8	2	4	7	4	8	ns
prot1100	147	2	4	3	1.5	5	4	6	6	ns
prot1101	292	3	2	9	15	4	6	21	6	ns
prot1102	69	2	4	3.6	1.8	3	3	7.2	0	ns
prot1103	245	3	6	8	12	2	1	4	4	ns
prot1104	146	3	2	7.5	4.5	0	2	3	1.5	ns
prot1105	351	3	3	9	12	2	1	12	0	ns
prot1106	106	8	4	5.4	16.2	5	2	9	5.4	ns
prot1107	180	9	2	8	8	3	3	6	6	sig
prot1108	199	2	2	6	6	2	3	4.5	6	ns
prot1109	185	2	4	9	12	2	3	3	3	ns
prot1110	182	5	8	5.4	3.6	9	15	16.2	16.2	sig
prot1111	59	0	2	8	4	3	2	6	6	ns
prot1112	173	4	1	6	3	4	1	3	3	ns
prot1113	105	3	1	15	12	6	3	6	6	ns
prot1114	79	0	6	0	1.8	6	5	9	1.8	sig
prot1115	94	0	2	4	0	2	5	6	6	ns
prot1116	235	2	2	4.5	1.5	4	4	6	3	ns
prot1117	99	5	2	6	9	2	2	9	15	ns
prot1118	103	2	4	1.8	3.6	0	2	1.8	5.4	ns
prot1119	226	3	2	12	10	6	6	18	18	sig
prot1120	168	2	3	6	7.5	0	3	3	1.5	ns
prot1121	454	2	2	9	0	1	2	6	6	ns
prot1122	92	2	2	1.8	3.6	1	4	5.4	3.6	ns
prot1123	99	2	2	4	0	6	4	4	6	sig
prot1124	116	1	5	3	4.5	4	6	6	4.5	sig
prot1125	90	3	3	0	0	2	3	3	0	ns
prot1126	87	0	3	3.6	3.6	4	5	5.4	5.4	ns
prot1127	294	1	1	2	10	2	1	6	4	ns
prot1128	354	3	6	6	6	9	6	18	4.5	sig
prot1129	216	2	4	9	15	2	2	12	0	ns
prot1130	138	1	1	5.4	0	1	2	1.8	5.4	ns
prot1131	187	1	1	6	0	4	1	2	4	sig
prot1132	495	2	2	3	3	0	0	1.5	3	ns
prot1133	406	4	2	15	6	2	1	3	6	ns
prot1134	382	1	1	1.8	5.4	1	3	1.8	0	ns
prot1135	272	2	1	4	6	0	0	0	0	ns
prot1136	71	25	21	33	33	27	31	54	60	sig
prot1137	105	18	24	78	39	12	15	84	78	ns
prot1138	234	17	22	30.6	43.2	19	28	21.6	27	ns
prot1139	112	10	17	42	32	14	13	36	64	sig
prot1140	114	16	17	27	12	9	14	27	30	ns
prot1141	112	5	6	18	21	3	7	18	24	ns
prot1142	166	4	8	16.2	21.6	6	8	10.8	7.2	ns
prot1143	104	7	4	8	8	8	2	12	10	ns
prot1144	376	7	8	12	12	24	18	9	36	sig
prot1145	83	6	6	6	9	6	6	18	21	ns
prot1146	51	6	4	12.6	9	10	4	5.4	10.8	ns
prot1147	74	3	9	16	8	9	5	18	8	ns
prot1148	74	5	3	3	7.5	7	11	21	10.5	sig
prot1149	117	5	5	12	18	2	11	15	33	sig
prot1150	106	5	4	3.6	10.8	9	12	64.8	5.4	sig
prot1151	110	4	3	18	10	8	2	6	12	ns
prot1152	73	2	7	4.5	1.5	2	5	6	6	ns
prot1153	113	6	2	12	12	2	4	9	3	ns
prot1154	358	3	3	14.4	9	4	6	7.2	5.4	ns
prot1155	99	2	4	4	4	1	4	8	12	sig
prot1156	115	0	1	1.5	10.5	3	2	4.5	3	ns
prot1157	180	8	1	3	12	3	4	6	3	ns
prot1158	67	2	2	5.4	5.4	14	13	7.2	12.6	sig
prot1159	99	3	2	0	4	2	5	8	4	ns
prot1160	99	4	3	3	3	6	12	13.5	4.5	sig
prot1161	99	1	0	6	6	8	4	3	12	ns
prot1162	98	4	4	5.4	5.4	3	4	1.8	5.4	ns
prot1163	165	6	3	4	2	2	2	8	10	ns
prot1164	76	1	0	3	1.5	0	3	3	4.5	ns
prot1165	90	1	2	9	15	2	6	12	24	sig
prot1166	113	1	5	1.8	3.6	7	1	1.8	3.6	ns
prot1167	90	1	3	14	6	4	6	20	8	ns
prot1168	163	5	1	1.5	4.5	2	0	7.5	4.5	ns
prot1169	102	2	0	6	15	3	3	9	9	ns
prot1170	183	3	3	9	5.4	3	4	0	5.4	ns
prot1171	98	1	3	4	2	1	1	10	2	ns
prot1172	146	1	3	3	7.5	4	4	6	7.5	ns
prot1173	145	5	1	12	3	4	3	9	3	ns
prot1174	166	0	2	3.6	1.8	1	2	1.8	3.6	ns
prot1175	100	4	1	0	2	5	2	4	4	sig
prot1176	393	3	2	9	1.5	1	3	4.5	4.5	ns
prot1177	89	2	2	21	15	1	4	3	9	ns
prot1178	391	4	2	3.6	3.6	5	4	9	3.6	sig
prot1179	89	0	1	8	6	1	2	8	2	ns
prot1180	1106	5	10	10.5	12	6	2	10.5	15	sig
prot1181	3227	4	7	24	12	5	9	15	15	ns
prot1182	539	7	10	21.6	16.2	8	7	10.8	12.6	ns
prot1183	771	3	4	14	8	14	13	8	10	sig
prot1184	2680	4	6	6	7.5	5	5	7.5	3	ns
prot1185	917	3	2	3	15	2	6	12	9	ns
prot1186	4114	1	2	1.8	3.6	3	2	3.6	3.6	ns
prot1187	449	13	7	20	12	9	10	14	20	ns
prot1188	1304	4	2	4.5	7.5	9	7	6	10.5	sig
prot1189	393	5	6	9	18	2	5	9	18	ns
prot1190	1513	3	4	7.2	1.8	1	6	3.6	9	ns
prot1191	2580	2	1	4	8	3	0	10	8	ns
prot1192	959	10	7	13.5	7.5	5	10	15	15	ns
prot1193	510	5	8	21	21	12	7	27	12	ns
prot1194	427	5	6	1.8	3.6	6	8	7.2	9	ns
prot1195	413	6	4	12	8	4	2	4	10	ns
prot1196	819	3	6	4.5	3	2	8	10.5	4.5	ns
prot1197	1779	4	0	6	6	1	4	3	21	ns
prot1198	1379	3	2	10.8	1.8	18	12	10.8	10.8	sig
prot1199	652	3	1	4	4	4	2	4	4	ns
prot1200	704	2	2	0	4.5	3	5	7.5	4.5	ns
prot1201	1028	2	5	15	9	4	4	3	6	ns
prot1202	1181	2	4	1.8	3.6	0	1	7.2	0	ns
prot1203	383	7	5	16	20	7	14	10	32	sig
prot1204	1077	8	8	13.5	6	9	7	9	6	ns
prot1205	452	8	4	3	12	3	2	24	27	ns
prot1206	434	8	3	3.6	12.6	12	18	16.2	37.8	sig
prot1207	955	3	4	8	2	12	9	18	6	sig
prot1208	528	5	8	4.5	3	3	2	10.5	4.5	ns
prot1209	228	1	2	3	3	5	5	9	18	ns
prot1210	781	4	3	10.8	3.6	6	5	9	7.2	ns
prot1211	548	5	3	10	0	5	5	6	2	ns
prot1212	273	2	1	7.5	4.5	7	3	9	1.5	ns
prot1213	153	5	4	15	12	1	11	21	30	ns
prot1214	320	5	2	12.6	7.2	8	5	5.4	9	ns
prot1215	219	11	5	10	14	11	7	16	10	ns
prot1216	410	5	10	4.5	9	7	7	12	6	ns
prot1217	322	5	4	24	24	8	4	21	12	ns
prot1218	629	7	3	7.2	9	5	4	10.8	9	ns
prot1219	264	3	3	8	8	5	3	4	8	ns
prot1220	356	3	5	6	4.5	3	4	10.5	4.5	ns
prot1221	390	6	3	3	9	4	4	12	18	ns
prot1222	235	2	3	5.4	3.6	5	3	5.4	10.8	ns
prot1223	263	3	3	6	6	4	4	14	8	sig
prot1224	481	0	4	3	1.5	1	2	6	1.5	ns
prot1225	551	6	2	0	15	2	4	3	9	ns
prot1226	481	5	1	7.2	0	8	2	5.4	3.6	ns
prot1227	487	0	2	2	4	5	3	0	0	ns
prot1228	881	4	2	3	6	1	4	1.5	4.5	ns
prot1229	2284	1	2	9	0	2	1	0	0	ns
prot1230	852	4	2	1.8	5.4	1	5	5.4	3.6	ns
prot1231	341	4	1	14	2	6	1	8	6	ns
prot1232	182	0	9	7.5	3	1	3	4.5	6	ns
prot1233	327	6	4	12	9	5	4	15	15	ns
prot1234	219	5	5	5.4	3.6	4	4	7.2	5.4	ns
prot1235	406	5	4	12	8	14	11	4	22	sig
prot1236	332	1	2	1.5	1.5	1	2	6	4.5	ns
prot1237	365	2	1	9	21	4	7	15	3	sig
prot1238	308	4	3	9	1.8	2	4	5.4	7.2	ns
prot1239	232	4	2	0	4	8	6	12	16	sig
prot1240	2067	2	3	7.5	3	7	1	3	3	sig
prot1241	865	1	4	3	6	5	4	6	12	sig
prot1242	682	0	0	3.6	1.8	3	2	5.4	1.8	ns
prot1243	573	1	1	2	8	1	1	4	2	ns
prot1244	454	2	2	4.5	3	0	1	0	1.5	ns
prot1245	611	9	17	42	63	13	12	36	30	ns
prot1246	133	10	7	25.2	14.4	9	8	19.8	14.4	ns
prot1247	221	12	9	26	26	10	21	18	18	sig
prot1248	153	10	6	9	12	11	4	12	21	ns
prot1249	363	7	7	12	33	6	2	6	9	ns
prot1250	435	4	3	7.2	10.8	4	6	7.2	12.6	ns
prot1251	366	3	5	6	16	12	2	16	24	sig
prot1252	170	6	7	4.5	3	11	13	13.5	7.5	sig
prot1253	267	3	2	30	12	4	2	6	3	ns
prot1254	463	3	3	7.2	5.4	8	8	3.6	7.2	sig
prot1255	542	6	2	14	4	1	2	4	2	sig
prot1256	448	4	2	4.5	3	7	3	4.5	9	ns
prot1257	177	3	4	6	21	5	2	9	6	ns
prot1258	365	5	4	9	3.6	3	2	7.2	9	ns
prot1259	746	4	4	10	10	5	4	2	4	ns
prot1260	458	4	5	9	1.5	4	10	4.5	4.5	ns
prot1261	147	2	4	3	3	3	5	6	3	ns
prot1262	266	3	3	3.6	5.4	7	2	19.8	12.6	sig
prot1263	340	5	2	8	4	1	11	6	8	ns
prot1264	398	3	4	3	3	2	0	0	4.5	ns
prot1265	403	1	3	6	9	3	0	9	3	ns
prot1266	302	2	2	5.4	9	4	1	7.2	7.2	ns
prot1267	465	6	2	2	2	2	2	4	6	ns
prot1268	487	2	3	3	4.5	2	6	4.5	3	ns
prot1269	568	4	1	9	6	2	3	6	6	ns
prot1270	370	3	5	14.4	7.2	1	2	7.2	5.4	ns
prot1271	435	2	1	2	2	0	3	4	10	ns
prot1272	382	1	1	3	3	2	2	1.5	1.5	ns
prot1273	400	2	2	0	6	5	3	0	6	ns
prot1274	1317	0	1	0	0	1	1	1.8	0	ns
prot1275	1827	3	2	4	2	4	4	4	4	sig
prot1276	227	5	5	7.5	6	21	24	36	31.5	sig
prot1277	126	4	6	12	15	5	4	12	18	ns
prot1278	199	3	3	5.4	9	6	4	21.6	7.2	sig
prot1279	186	0	7	12	8	24	9	30	42	sig
prot1280	397	3	1	6	4.5	15	12	15	9	sig
prot1281	191	0	1	12	3	7	2	21	6	sig
prot1282	181	4	5	16.2	9	11	9	12.6	25.2	sig
prot1283	332	2	6	16	6	5	4	6	6	ns
prot1284	207	2	5	4.5	3	1	3	3	4.5	ns
prot1285	433	2	3	15	12	7	1	12	15	ns
prot1286	220	4	4	3.6	7.2	8	9	16.2	16.2	sig
prot1287	174	4	3	6	10	2	2	14	6	ns
prot1288	398	2	1	3	3	5	4	6	9	ns
prot1289	250	4	3	15	18	2	2	21	6	ns
prot1290	254	2	2	5.4	1.8	4	1	5.4	5.4	ns
prot1291	278	1	3	14	8	6	5	6	6	ns
prot1292	195	4	1	6	3	1	4	6	4.5	ns
prot1293	493	1	4	9	9	5	5	3	15	ns
prot1294	395	1	3	7.2	1.8	1	3	9	9	ns
prot1295	346	2	2	6	6	3	4	8	2	ns
prot1296	386	2	2	4.5	10.5	9	3	36	13.5	sig
prot1297	323	5	6	18	18	1	8	15	15	sig
prot1298	221	4	1	5.4	3.6	1	5	9	12.6	sig
prot1299	330	3	2	4	8	7	1	8	10	ns
prot1300	913	2	2	4.5	4.5	6	5	3	6	ns
prot1301	216	0	3	6	12	3	3	12	15	ns
prot1302	176	2	3	3.6	3.6	2	2	12.6	9	sig
prot1303	396	5	4	4	6	2	3	2	2	ns
prot1304	144	4	2	4.5	6	15	6	13.5	31.5	sig
prot1305	340	2	3	12	6	2	3	12	15	ns
prot1306	177	3	2	5.4	5.4	2	7	9	3.6	sig
prot1307	491	5	6	2	12	4	2	10	2	ns
prot1308	289	2	4	0	10.5	1	4	3	9	ns
prot1309	925	4	1	12	6	4	1	12	12	ns
prot1310	266	1	2	5.4	3.6	1	0	5.4	5.4	ns
prot1311	584	1	3	4	6	1	1	4	6	ns
prot1312	316	2	1	3	6	1	1	3	12	sig
prot1313	365	2	6	9	3	2	4	3	30	sig
prot1314	282	4	4	1.8	0	2	1	1.8	1.8	ns
prot1315	465	3	1	6	4	0	5	2	4	ns
prot1316	577	1	3	0	3	0	2	6	3	ns
prot1317	274	3	1	12	9	1	5	0	9	ns
prot1318	517	2	2	3.6	7.2	0	1	3.6	3.6	ns
prot1319	782	4	2	6	6	3	1	4	4	ns
prot1320	567	3	0	3	1.5	2	0	3	0	ns
prot1321	356	0	1	3	0	1	2	6	3	ns
prot1322	229	4	2	0	9	2	6	3.6	3.6	sig
prot1323	388	1	1	2	0	2	1	2	2	ns
prot1324	109	7	8	12	10.5	10	10	12	12	ns
prot1325	167	3	2	6	18	4	3	9	9	sig
prot1326	192	5	4	14.4	14.4	10	6	36	14.4	sig
prot1327	174	4	2	6	2	4	4	12	12	sig
prot1328	144	5	5	7.5	1.5	5	3	3	10.5	ns
prot1329	139	2	2	9	6	6	7	9	12	ns
prot1330	160	6	3	7.2	3.6	9	6	48.6	10.8	sig
prot1331	220	6	7	4	8	6	6	4	14	ns
prot1332	248	1	3	1.5	6	3	4	6	7.5	ns
prot1333	254	1	3	3	9	4	6	21	21	ns
prot1334	213	1	5	1.8	1.8	6	5	10.8	9	ns
prot1335	81	1	0	8	6	3	6	4	2	ns
prot1336	318	5	1	3	7.5	6	6	22.5	9	sig
prot1337	247	3	4	6	21	5	6	0	15	ns
prot1338	381	2	2	9	3.6	4	2	5.4	1.8	ns
prot1339	159	0	1	12	4	1	1	8	2	ns
prot1340	205	5	3	4.5	3	2	3	1.5	3	ns
prot1341	244	1	5	0	9	8	2	18	24	sig
prot1342	160	3	4	7.2	0	0	4	9	0	ns
prot1343	288	4	3	6	8	0	3	4	8	ns
prot1344	383	1	3	6	4.5	2	2	9	3	ns
prot1345	206	0	7	9	9	2	5	3	9	ns
prot1346	703	1	2	1.8	1.8	2	1	3.6	1.8	ns
prot1347	238	1	2	2	6	2	0	2	4	ns
prot1348	366	0	1	1.5	4.5	5	3	1.5	1.5	ns
prot1349	430	3	3	3	6	4	1	3	12	ns
prot1350	637	2	1	1.8	3.6	4	4	5.4	3.6	ns
prot1351	141	5	2	0	10	2	3	4	2	ns
prot1352	140	2	3	1.5	6	1	2	4.5	3	ns
prot1353	431	3	1	3	9	2	3	9	12	ns
prot1354	969	0	2	1.8	7.2	3	4	1.8	1.8	ns
prot1355	247	3	2	0	10	2	4	2	4	ns
prot1356	1101	2	1	1.5	0	0	3	1.5	4.5	ns
prot1357	178	1	2	9	0	0	1	9	3	ns
prot1358	178	0	4	5.4	5.4	2	4	3.6	0	ns
prot1359	297	3	2	0	2	2	2	2	2	ns
prot1360	238	0	1	4.5	1.5	1	1	4.5	7.5	ns
prot1361	226	4	3	9	6	1	1	12	3	ns
prot1362	486	3	2	1.8	5.4	2	3	1.8	3.6	ns
prot1363	758	1	3	6	8	1	4	4	0	ns
prot1364	305	1	2	3	4.5	4	2	9	3	sig
prot1365	526	2	4	6	3	2	5	6	27	sig
prot1366	375	2	1	3.6	12.6	3	1	0	3.6	ns
prot1367	651	1	4	2	4	2	2	2	2	ns
prot1368	5934	1	0	0	3	3	3	4.5	9	sig
prot1369	421	1	1	3	3	1	2	3	3	sig
prot1370	142	1	3	5.4	1.8	1	3	3.6	1.8	ns
prot1371	1145	1	3	8	4	0	3	2	0	ns
prot1372	238	3	3	3	0	1	2	4.5	3	ns
prot1373	391	0	1	6	12	1	1	9	0	ns
prot1374	618	1	0	1.8	3.6	0	2	0	5.4	ns
prot1375	93	8	8	18	18	8	10	12	10	ns
prot1376	130	8	11	10.5	3	9	4	15	9	ns
prot1377	83	6	5	9	21	2	8	9	12	ns
prot1378	361	6	3	7.2	5.4	4	3	1.8	7.2	ns
prot1379	193	3	1	12	2	10	7	2	12	ns
prot1380	393	7	5	1.5	3	7	8	16.5	4.5	ns
prot1381	232	3	4	12	3	3	3	18	15	ns
prot1382	201	3	6	7.2	16.2	5	3	10.8	7.2	ns
prot1383	105	6	5	6	8	5	2	4	4	ns
prot1384	173	3	4	10.5	3	7	3	3	3	ns
prot1385	182	6	3	9	30	2	2	9	12	ns
prot1386	199	4	1	1.8	9	3	3	7.2	5.4	ns
prot1387	191	5	2	6	12	3	4	10	4	ns
prot1388	274	1	5	3	3	15	9	13.5	13.5	sig
prot1389	135	4	4	0	12	5	1	12	15	ns
prot1390	169	7	3	5.4	3.6	4	8	14.4	3.6	sig
prot1391	688	4	1	6	6	6	4	6	6	ns
prot1392	152	4	2	3	4.5	6	3	4.5	1.5	ns
prot1393	528	5	2	12	27	1	4	18	9	ns
prot1394	157	8	2	1.8	3.6	2	1	10.8	1.8	ns
prot1395	126	4	2	8	4	3	5	8	2	ns
prot1396	80	4	2	4.5	4.5	7	1	3	0	ns
prot1397	122	1	3	0	3	3	3	3	9	ns
prot1398	232	6	3	3.6	7.2	12	9	10.8	21.6	sig
prot1399	171	2	1	4	12	2	2	16	4	sig
prot1400	70	2	2	3	3	5	2	3	3	ns
prot1401	130	3	2	12	3	2	2	6	0	ns
prot1402	103	3	1	12.6	3.6	1	4	3.6	3.6	ns
prot1403	547	0	1	4	6	1	4	2	6	ns
prot1404	250	1	0	3	1.5	1	3	4.5	1.5	ns
prot1405	497	3	3	0	6	4	1	3	3	sig
prot1406	312	1	3	5.4	3.6	1	1	0	3.6	ns
prot1407	152	1	1	4	2	0	0	6	4	ns
prot1408	535	2	1	6	4.5	2	2	3	3	ns
prot1409	87	1	2	0	6	1	2	3	3	ns
prot1410	232	3	4	1.8	9	0	5	1.8	0	ns
prot1411	232	1	1	6	6	5	3	2	0	ns
prot1412	843	3	2	3	4.5	2	3	6	3	ns
prot1413	555	2	2	9	3	1	2	3	3	ns
prot1414	173	1	1	3.6	9	2	2	1.8	1.8	ns
prot1415	194	3	0	0	0	3	0	6	4	ns
prot1416	180	0	2	1.5	4.5	1	2	0	0	ns
prot1417	199	1	2	3	0	5	1	3	9	ns
prot1418	287	0	2	3.6	7.2	0	1	5.4	0	ns
prot1419	999	4	3	0	0	3	1	6	0	ns
prot1420	220	1	0	6	3	5	5	3	3	sig
prot1421	648	0	3	6	3	1	2	3	6	ns
prot1422	164	2	1	3.6	3.6	1	0	1.8	5.4	ns
prot1423	181	3	0	2	2	2	2	4	8	sig
prot1424	285	8	3	10.5	9	6	3	10.5	6	ns
prot1425	172	10	3	12	18	6	3	12	15	ns
prot1426	103	5	5	14.4	7.2	5	2	5.4	5.4	ns
prot1427	430	2	4	8	6	5	4	14	6	ns
prot1428	130	7	4	9	4.5	1	3	4.5	6	ns
prot1429	123	2	7	24	12	0	2	0	18	ns
prot1430	304	4	4	7.2	1.8	10	6	0	9	ns
prot1431	164	1	7	8	6	3	4	8	0	ns
prot1432	75	1	0	4.5	4.5	3	4	1.5	4.5	ns
prot1433	173	6	2	6	9	2	2	15	3	ns
prot1434	176	3	5	9	1.8	4	5	3.6	3.6	ns
prot1435	191	2	4	6	8	5	5	4	6	ns
prot1436	138	6	2	1.5	4.5	4	2	6	4.5	sig
prot1437	148	2	1	9	0	2	4	12	3	ns
prot1438	101	3	2	5.4	7.2	5	3	3.6	1.8	ns
prot1439	157	2	4	6	2	4	4	8	8	sig
prot1440	488	1	2	4.5	6	1	3	4.5	6	ns
prot1441	133	3	4	9	12	2	0	18	3	ns
prot1442	229	2	4	5.4	0	2	2	1.8	7.2	ns
prot1443	89	4	3	6	2	5	1	12	8	ns
prot1444	317	1	2	1.5	1.5	2	0	4.5	1.5	ns
prot1445	88	3	2	12	12	3	5	6	9	ns
prot1446	180	1	2	3.6	9	6	6	10.8	10.8	sig
prot1447	207	0	4	10	4	5	1	6	4	ns
prot1448	235	4	5	4.5	4.5	2	2	7.5	3	sig
prot1449	86	1	1	9	3	0	2	9	0	ns
prot1450	115	6	2	9	5.4	0	0	1.8	3.6	ns
prot1451	127	1	1	10	2	1	1	8	10	ns
prot1452	229	1	3	3	0	0	2	1.5	0	ns
prot1453	247	2	3	12	6	1	6	3	12	sig
prot1454	573	1	2	1.8	5.4	4	1	9	1.8	sig
prot1455	176	5	3	10	8	3	2	8	10	ns
prot1456	169	4	3	1.5	1.5	2	1	3	3	ns
prot1457	81	1	0	18	3	4	5	6	12	sig
prot1458	89	3	1	1.8	3.6	2	2	3.6	0	ns
prot1459	178	2	3	0	4	0	3	2	6	ns
prot1460	151	2	2	1.5	4.5	1	3	4.5	3	ns
prot1461	146	2	2	15	15	1	2	3	0	ns
prot1462	217	2	3	3.6	1.8	9	7	7.2	7.2	sig
prot1463	159	4	0	4	6	1	4	10	8	sig
prot1464	237	2	3	0	4.5	2	2	7.5	1.5	sig
prot1465	587	1	0	12	6	1	3	0	3	ns
prot1466	128	1	1	3.6	1.8	2	4	0	5.4	ns
prot1467	425	0	0	4	2	0	0	6	0	ns
prot1468	256	2	2	3	0	4	2	3	3	sig
prot1469	136	1	1	6	9	1	2	6	0	ns
prot1470	76	3	2	1.8	3.6	0	1	1.8	7.2	ns
prot1471	175	0	2	8	10	4	2	10	8	sig
prot1472	231	4	1	0	1.5	1	1	3	6	ns
prot1473	337	1	2	3	3	2	2	12	15	sig
prot1474	239	1	3	1.8	1.8	2	4	3.6	7.2	sig
prot1475	456	1	4	8	8	2	0	6	6	ns
prot1476	126	1	1	0	0	2	0	0	1.5	ns
prot1477	488	0	2	3	0	1	1	0	3	ns
prot1478	127	1	1	1.8	1.8	0	2	1.8	5.4	ns
prot1479	191	4	1	6	16	8	6	16	20	sig
prot1480	114	4	3	4.5	4.5	3	6	13.5	7.5	ns
prot1481	62	2	4	12	6	9	9	54	45	sig
prot1482	350	3	4	5.4	9	1	4	10.8	10.8	ns
prot1483	108	4	3	8	16	2	6	12	8	sig
prot1484	321	1	7	4.5	4.5	1	2	6	4.5	ns
prot1485	308	2	2	6	6	3	3	3	3	ns
prot1486	59	2	6	5.4	3.6	3	2	5.4	5.4	ns
prot1487	218	0	3	4	6	1	2	6	10	ns
prot1488	106	2	1	4.5	0	3	2	1.5	4.5	ns
prot1489	154	3	4	3	6	2	1	12	9	ns
prot1490	166	2	4	1.8	5.4	3	6	14.4	3.6	sig
prot1491	515	5	1	10	6	4	4	10	8	ns
prot1492	183	3	3	6	4.5	2	4	7.5	1.5	ns
prot1493	162	8	3	6	9	0	2	12	0	ns
prot1494	140	2	1	1.8	3.6	7	1	1.8	3.6	sig
prot1495	169	2	3	2	2	4	3	6	12	sig
prot1496	242	0	2	3	1.5	0	1	0	4.5	ns
prot1497	292	0	4	3	6	1	2	6	21	ns
prot1498	197	2	3	0	5.4	2	0	3.6	5.4	ns
prot1499	856	3	1	2	6	1	4	6	0	ns
prot1500	127	3	3	6	0	0	1	4.5	4.5	ns
prot1501	72	1	0	6	0	0	2	12	3	ns
prot1502	148	2	1	3.6	1.8	4	2	5.4	1.8	ns
prot1503	53	2	0	0	6	3	1	2	2	ns
prot1504	98	0	3	3	0	1	1	1.5	1.5	ns
prot1505	405	0	4	3	3	0	0	3	3	ns
prot1506	104	0	2	1.8	1.8	2	1	1.8	1.8	ns
prot1507	176	1	2	6	2	3	3	4	0	ns
prot1508	125	2	2	3	6	1	2	1.5	0	ns
prot1509	160	0	4	9	3	2	0	6	6	ns
prot1510	316	0	1	5.4	3.6	9	9	5.4	10.8	sig
prot1511	978	1	1	4	0	2	2	0	2	ns
prot1512	234	0	1	0	4.5	3	2	0	1.5	ns
prot1513	431	2	1	0	3	1	0	6	3	ns
prot1514	2591	1	6	5.4	7.2	5	1	9	3.6	ns
prot1515	712	6	6	4	10	1	9	8	8	ns
prot1516	1852	4	2	0	1.5	1	2	4.5	4.5	ns
prot1517	2086	5	3	18	15	6	5	9	6	ns
prot1518	1064	4	6	7.2	7.2	3	3	9	7.2	ns
prot1519	609	2	5	12	10	5	7	10	10	ns
prot1520	645	3	1	3	3	2	1	3	7.5	ns
prot1521	969	1	1	9	0	3	1	6	6	ns
prot1522	857	2	2	3.6	0	0	4	1.8	0	ns
prot1523	488	2	2	8	6	1	3	2	2	ns
prot1524	2821	3	0	1.5	1.5	2	3	0	6	ns
prot1525	512	3	4	9	6	1	4	9	6	ns
prot1526	876	3	4	7.2	5.4	3	4	3.6	3.6	ns
prot1527	543	5	7	4	0	3	4	8	8	ns
prot1528	809	4	4	4.5	6	1	2	7.5	3	ns
prot1529	1674	2	1	9	6	1	4	3	6	sig
prot1530	1191	1	1	0	0	1	2	3.6	3.6	ns
prot1531	208	3	6	8	16	6	4	8	10	ns
prot1532	437	4	0	3	3	2	7	10.5	6	ns
prot1533	510	3	1	6	9	2	3	9	6	ns
prot1534	695	1	3	1.8	0	0	2	5.4	7.2	ns
prot1535	227	1	1	4	2	2	3	6	8	ns
prot1536	700	3	2	3	3	1	1	3	1.5	sig
prot1537	218	4	5	9	0	3	1	3	3	ns
prot1538	423	4	1	7.2	5.4	6	6	16.2	21.6	sig
prot1539	873	3	1	4	8	1	1	8	8	ns
prot1540	1426	1	1	0	6	4	4	6	6	sig
prot1541	520	3	2	3	3	1	1	0	3	ns
prot1542	290	16	14	28.8	23.4	12	14	21.6	21.6	ns
prot1543	296	5	6	8	8	3	6	6	0	ns
prot1544	309	4	3	3	1.5	18	9	18	4.5	sig
prot1545	502	5	5	15	18	3	2	12	6	ns
prot1546	204	1	7	5.4	3.6	1	0	1.8	5.4	ns
prot1547	437	5	4	8	6	2	7	4	6	ns
prot1548	314	3	3	4.5	4.5	3	0	3	3	ns
prot1549	402	1	3	0	3	1	2	6	21	ns
prot1550	188	1	0	3.6	1.8	0	2	3.6	3.6	ns
prot1551	434	1	2	0	2	1	1	0	6	ns
prot1552	325	2	1	0	0	2	2	3	9	sig
prot1553	607	1	2	0	6	2	0	0	6	ns
prot1554	739	4	1	3.6	7.2	3	3	3.6	0	ns
prot1555	235	1	1	0	4	0	4	4	2	ns
prot1556	982	2	4	9	0	1	2	6	1.5	ns
prot1557	392	2	1	0	3	1	3	9	3	ns
prot1558	543	2	0	0	1.8	1	1	1.8	1.8	ns
prot1559	462	2	3	6	2	0	0	0	4	ns
prot1560	348	2	0	1.5	3	2	0	3	1.5	ns
prot1561	463	1	1	6	12	2	3	3	3	ns
prot1562	173	2	3	5.4	10.8	6	5	9	7.2	ns
prot1563	274	3	5	2	8	6	2	8	4	sig
prot1564	251	3	11	4.5	3	2	4	3	9	ns
prot1565	231	3	2	12	12	5	6	21	6	ns
prot1566	394	3	4	12.6	5.4	12	18	21.6	16.2	sig
prot1567	240	4	4	8	10	4	1	6	8	ns
prot1568	441	4	5	1.5	3	6	4	6	15	sig
prot1569	200	4	2	9	33	0	1	3	6	ns
prot1570	371	1	2	1.8	5.4	3	2	3.6	1.8	ns
prot1571	313	2	6	6	4	1	2	4	6	ns
prot1572	730	3	2	1.5	3	0	1	6	7.5	ns
prot1573	329	0	0	9	9	4	1	6	0	ns
prot1574	627	1	4	1.8	1.8	0	3	3.6	0	ns
prot1575	250	2	4	2	8	2	1	0	2	ns
prot1576	144	2	4	3	4.5	1	2	6	7.5	sig
prot1577	472	2	4	3	18	3	1	3	9	ns
prot1578	421	2	1	7.2	5.4	0	3	0	1.8	ns
prot1579	250	2	3	6	4	2	2	4	10	sig
prot1580	266	2	0	1.5	4.5	0	2	4.5	1.5	ns
prot1581	861	0	3	6	9	3	0	3	3	ns
prot1582	1312	2	4	1.8	1.8	2	2	5.4	5.4	ns
prot1583	493	1	2	8	6	2	2	2	2	ns
prot1584	1082	3	1	1.5	3	1	1	3	3	ns
prot1585	648	2	3	3	3	1	2	6	0	ns
prot1586	276	1	4	3.6	1.8	1	1	1.8	1.8	ns
prot1587	518	0	0	2	0	6	1	2	4	ns
prot1588	640	1	2	0	1.5	3	3	4.5	13.5	sig
prot1589	722	5	3	15	9	2	2	0	6	ns
prot1590	147	8	3	5.4	5.4	8	7	9	7.2	ns
prot1591	193	4	3	10	10	3	6	4	10	ns
prot1592	194	5	2	0	1.5	0	2	6	1.5	ns
prot1593	365	2	1	9	6	4	5	9	12	ns
prot1594	290	3	2	3.6	5.4	3	2	5.4	0	ns
prot1595	636	1	3	2	8	3	1	4	8	ns
prot1596	1160	5	3	1.5	1.5	1	1	1.5	6	ns
prot1597	641	0	0	12	6	1	1	15	6	ns
prot1598	175	0	3	0	10.8	2	1	5.4	5.4	ns
prot1599	318	2	2	4	2	1	2	10	2	ns
prot1600	424	2	4	4.5	1.5	1	2	4.5	1.5	ns
prot1601	348	1	3	3	6	1	3	3	9	ns
prot1602	227	2	2	1.8	3.6	5	2	0	0	ns
prot1603	427	2	1	4	6	4	4	0	6	ns
prot1604	268	2	3	3	4.5	4	2	1.5	4.5	ns
prot1605	357	3	3	6	15	4	1	0	6	ns
prot1606	174	2	2	1.8	7.2	1	0	3.6	5.4	ns
prot1607	233	0	1	0	2	0	1	0	4	ns
prot1608	217	1	2	0	3	0	0	1.5	1.5	ns
prot1609	980	1	2	0	3	2	0	0	0	ns
prot1610	263	0	5	3.6	0	4	3	3.6	3.6	sig
prot1611	169	0	2	4	2	1	2	2	2	ns
prot1612	178	2	0	0	3	2	1	3	0	ns
prot1613	355	0	2	3	3	1	0	3	0	ns
prot1614	604	2	1	0	7.2	0	1	0	3.6	ns
prot1615	149	1	0	2	0	1	4	0	2	ns
prot1616	594	3	2	0	0	2	2	3	3	sig
prot1617	257	2	1	3	6	0	0	9	3	ns
prot1618	421	0	2	0	1.8	2	1	0	1.8	ns
prot1619	712	1	1	2	0	2	2	4	4	sig
prot1620	423	1	0	0	4.5	1	1	1.5	1.5	ns
prot1621	488	0	2	3	6	5	2	6	6	sig
prot1622	1872	2	1	3.6	0	0	0	0	0	ns
prot1623	153	6	6	12	6	5	4	2	8	ns
prot1624	275	4	2	4.5	7.5	3	2	10.5	3	ns
prot1625	463	0	6	15	12	3	5	9	9	ns
prot1626	103	3	3	7.2	9	5	5	7.2	7.2	ns
prot1627	287	1	5	10	0	4	2	2	4	ns
prot1628	282	2	5	4.5	4.5	3	1	0	7.5	ns
prot1629	200	1	3	6	6	7	4	30	15	sig
prot1630	149	4	2	1.8	1.8	4	1	7.2	9	ns
prot1631	149	2	2	6	8	3	2	4	4	ns
prot1632	132	4	3	6	1.5	0	0	3	3	ns
prot1633	118	2	0	3	6	4	3	6	12	ns
prot1634	191	3	1	0	1.8	1	5	5.4	3.6	ns
prot1635	189	0	5	6	0	4	2	6	2	ns
prot1636	273	0	2	3	0	0	4	3	4.5	ns
prot1637	327	3	2	3	15	4	3	18	0	ns
prot1638	148	0	3	3.6	1.8	2	2	7.2	1.8	ns
prot1639	206	3	2	2	2	1	1	2	8	ns
prot1640	108	1	3	4.5	1.5	4	8	6	6	sig
prot1641	267	3	5	9	6	2	4	6	0	ns
prot1642	204	0	4	9	1.8	2	2	1.8	0	ns
prot1643	223	1	1	4	2	4	2	0	0	ns
prot1644	298	2	2	7.5	6	3	5	10.5	3	ns
prot1645	194	0	2	12	0	4	2	9	6	ns
prot1646	77	2	2	5.4	7.2	2	1	1.8	0	ns
prot1647	166	0	2	2	4	0	1	4	4	ns
prot1648	418	1	0	0	3	3	2	3	0	ns
prot1649	418	0	1	6	9	3	0	6	9	ns
prot1650	127	5	0	10.8	1.8	2	2	0	3.6	ns
prot1651	279	1	1	4	0	1	1	2	4	ns
prot1652	181	1	4	3	1.5	2	1	1.5	0	ns
prot1653	129	2	1	3	3	3	1	6	9	ns
prot1654	161	0	3	0	5.4	1	1	0	0	ns
prot1655	126	1	2	4	2	6	3	18	6	sig
prot1656	326	6	1	1.5	0	1	1	1.5	1.5	ns
prot1657	207	0	1	3	3	4	4	6	24	sig
prot1658	191	4	2	5.4	3.6	1	3	1.8	7.2	ns
prot1659	238	4	2	0	4	1	1	0	0	ns
prot1660	210	0	0	1.5	3	0	2	1.5	0	ns
prot1661	331	3	0	9	0	2	2	6	9	ns
prot1662	574	4	1	0	1.8	2	0	3.6	3.6	ns
prot1663	455	2	0	4	10	4	1	4	4	ns
prot1664	553	1	3	3	1.5	2	2	3	4.5	sig
prot1665	522	2	1	9	9	1	2	6	12	ns
prot1666	325	2	0	5.4	0	0	0	3.6	3.6	ns
prot1667	208	2	2	2	2	0	1	2	4	ns
prot1668	232	2	0	3	0	1	2	3	1.5	ns
prot1669	219	2	1	12	9	3	2	6	6	sig
prot1670	409	1	3	5.4	3.6	3	0	3.6	3.6	ns
prot1671	233	1	4	6	2	1	1	12	4	sig
prot1672	772	2	2	4.5	3	2	2	3	6	sig
prot1673	360	3	1	3	6	1	1	3	9	ns
prot1674	439	2	2	1.8	1.8	6	4	18	10.8	sig
prot1675	442	2	4	4	2	4	5	4	4	sig
prot1676	138	1	2	1.5	1.5	2	1	1.5	1.5	sig
prot1677	106	0	0	6	0	3	3	27	9	sig
prot1678	370	4	2	5.4	0	2	0	3.6	0	ns
prot1679	629	1	2	2	0	0	4	6	4	ns
prot1680	187	2	2	1.5	1.5	0	0	0	1.5	ns
prot1681	596	0	4	9	3	1	2	3	3	sig
prot1682	255	2	3	0	3.6	0	0	0	3.6	ns
prot1683	92	6	5	20	20	2	9	14	14	ns
prot1684	171	4	4	3	6	4	3	4.5	3	ns
prot1685	165	3	4	6	12	2	0	15	6	ns
prot1686	148	0	4	5.4	7.2	1	4	5.4	5.4	ns
prot1687	229	3	3	2	8	7	4	2	10	ns
prot1688	123	4	4	4.5	4.5	3	2	1.5	0	ns
prot1689	77	5	3	9	6	2	1	3	15	ns
prot1690	465	2	3	0	5.4	5	4	7.2	7.2	sig
prot1691	279	4	2	4	2	0	1	4	4	ns
prot1692	278	2	3	6	1.5	1	4	9	1.5	ns
prot1693	119	2	3	6	15	1	0	3	12	ns
prot1694	148	1	4	5.4	0	1	2	9	5.4	ns
prot1695	72	3	0	4	0	1	4	10	0	ns
prot1696	353	3	1	3	0	4	3	4.5	4.5	ns
prot1697	196	1	4	3	3	1	1	6	6	sig
prot1698	174	1	1	5.4	5.4	2	0	7.2	7.2	ns
prot1699	126	0	3	0	6	1	2	4	12	ns
prot1700	235	2	0	3	3	4	4	3	0	ns
prot1701	235	1	1	3	15	0	4	9	3	ns
prot1702	110	3	1	3.6	7.2	0	1	1.8	9	ns
prot1703	188	2	3	6	4	1	0	4	4	ns
prot1704	225	2	1	4.5	1.5	0	1	4.5	3	ns
prot1705	138	5	2	0	6	1	1	0	6	ns
prot1706	174	0	0	3.6	1.8	3	2	1.8	1.8	ns
prot1707	672	1	0	4	2	2	2	2	4	ns
prot1708	84	2	2	6	4.5	0	2	6	4.5	ns
prot1709	107	1	2	6	0	1	4	0	6	ns
prot1710	146	0	2	1.8	3.6	1	0	0	5.4	ns
prot1711	183	4	2	10	8	0	4	2	2	ns
prot1712	555	1	1	1.5	1.5	0	0	0	3	ns
prot1713	467	1	4	6	6	3	0	6	6	ns
prot1714	265	1	1	0	0	2	0	1.8	0	ns
prot1715	598	2	2	0	0	1	0	2	6	ns
prot1716	317	2	2	4.5	3	9	3	9	9	sig
prot1717	196	2	2	0	3	0	3	6	0	ns
prot1718	267	1	2	0	3.6	0	1	0	0	ns
prot1719	612	1	0	4	2	2	2	2	6	ns
prot1720	62	0	0	1.5	0	0	0	1.5	3	ns
prot1721	77	1	0	12	3	2	4	6	0	ns
prot1722	68	2	0	3.6	0	2	2	1.8	0	ns
prot1723	632	2	0	2	2	1	1	2	2	ns
prot1724	230	2	2	1.5	1.5	0	1	0	0	ns
prot1725	133	0	0	0	0	0	0	3	3	ns
prot1726	334	1	2	3.6	7.2	1	2	5.4	0	ns
prot1727	311	3	1	2	6	0	2	0	2	ns
prot1728	563	2	0	3	0	1	2	0	0	ns
prot1729	327	1	1	3	0	0	2	0	0	ns
prot1730	144	2	1	0	0	3	2	1.8	1.8	ns
prot1731	668	2	1	2	0	1	2	0	0	ns
prot1732	85	2	0	1.5	4.5	4	10	9	6	sig
prot1733	102	0	0	9	6	2	2	3	0	ns
prot1734	508	1	5	1.8	1.8	3	2	0	0	ns
prot1735	226	1	3	8	6	2	2	4	4	sig
prot1736	676	1	1	3	0	1	1	1.5	0	ns
prot1737	539	3	0	3	6	3	1	3	15	ns
prot1738	295	0	2	0	1.8	1	2	3.6	1.8	sig
prot1739	224	0	0	0	0	2	2	4	2	ns
prot1740	2292	3	0	0	7.5	0	1	0	3	ns
prot1741	170	5	6	6	6	3	2	12	21	ns
prot1742	134	3	0	1.8	1.8	7	4	3.6	16.2	sig
prot1743	255	0	3	4	10	3	9	6	6	sig
prot1744	304	5	3	6	4.5	3	12	18	18	sig
prot1745	237	3	2	9	9	3	4	12	3	ns
prot1746	105	2	1	0	0	2	1	7.2	3.6	ns
prot1747	69	4	0	2	6	4	2	6	2	ns
prot1748	247	1	0	3	0	0	3	3	4.5	ns
prot1749	99	1	3	3	12	4	6	3	6	ns
prot1750	116	1	5	3.6	5.4	4	2	7.2	10.8	sig
prot1751	152	1	1	0	2	1	3	2	0	ns
prot1752	225	0	1	0	3	4	4	3	6	sig
prot1753	147	3	1	9	6	2	3	3	0	ns
prot1754	125	1	2	5.4	3.6	0	0	3.6	3.6	ns
prot1755	90	2	2	8	4	2	1	2	8	ns
prot1756	237	3	3	3	0	2	0	0	1.5	ns
prot1757	66	0	3	3	6	3	1	6	12	ns
prot1758	264	2	2	1.8	1.8	0	0	5.4	1.8	ns
prot1759	137	1	3	8	4	2	2	4	2	ns
prot1760	511	2	3	4.5	1.5	3	1	4.5	0	ns
prot1761	141	1	1	6	12	3	2	3	6	ns
prot1762	280	0	1	0	3.6	1	0	5.4	1.8	ns
prot1763	302	1	0	4	2	0	0	2	6	ns
prot1764	74	2	1	3	1.5	0	0	0	0	ns
prot1765	171	0	0	0	3	0	1	3	3	ns
prot1766	95	3	3	5.4	3.6	3	2	7.2	3.6	sig
prot1767	367	2	2	0	2	0	0	8	2	ns
prot1768	144	0	0	1.5	0	2	1	1.5	1.5	ns
prot1769	664	1	3	0	6	1	1	9	0	ns
prot1770	179	3	1	5.4	1.8	1	3	1.8	1.8	ns
prot1771	114	2	1	2	4	2	2	4	4	sig
prot1772	161	0	0	3	0	1	2	3	3	ns
prot1773	205	1	0	6	0	3	1	6	6	ns
prot1774	305	2	1	3.6	1.8	0	1	1.8	0	ns
prot1775	416	1	3	2	2	3	2	2	4	ns
prot1776	397	1	1	1.5	3	1	3	0	3	ns
prot1777	224	0	1	12	3	2	2	6	9	sig
prot1778	314	0	3	1.8	3.6	3	2	5.4	5.4	sig
prot1779	174	1	0	2	6	0	2	2	0	ns
prot1780	416	3	1	0	0	2	0	7.5	1.5	ns
prot1781	131	0	1	3	0	4	2	9	9	sig
prot1782	107	1	2	1.8	7.2	1	2	1.8	1.8	ns
prot1783	163	0	0	0	2	0	1	0	4	ns
prot1784	564	1	0	0	4.5	0	1	0	1.5	ns
prot1785	208	1	0	3	6	0	2	0	0	ns
prot1786	135	1	0	1.8	1.8	1	1	3.6	0	ns
prot1787	3394	1	6	4	4	1	0	6	2	ns
prot1788	1957	3	2	4.5	3	2	2	0	3	ns
prot1789	1088	3	2	3	9	3	2	0	0	ns
prot1790	424	2	4	7.2	5.4	2	4	18	10.8	sig
prot1791	1035	2	3	6	6	9	6	6	12	sig
prot1792	926	2	1	1.5	0	3	1	0	4.5	ns
prot1793	1669	2	2	3	3	2	2	6	6	sig
prot1794	201	3	4	0	3.6	4	2	3.6	5.4	sig
prot1795	539	2	3	2	2	3	1	2	2	ns
prot1796	638	1	0	0	1.5	0	1	1.5	1.5	ns
prot1797	225	3	4	6	3	6	5	9	12	ns
prot1798	319	0	4	10.8	3.6	4	6	3.6	18	sig
prot1799	520	4	1	8	4	4	3	4	6	ns
prot1800	785	3	1	9	6	4	4	4.5	3	ns
prot1801	629	3	2	9	6	6	2	9	3	ns
prot1802	341	2	1	3.6	0	3	2	1.8	7.2	ns
prot1803	412	2	1	2	0	2	0	0	0	ns
prot1804	308	0	2	0	1.5	2	2	0	1.5	ns
prot1805	743	0	2	3	0	2	2	6	6	sig
prot1806	470	2	0	1.8	1.8	1	2	1.8	1.8	sig
prot1807	1140	2	2	2	4	2	0	2	4	ns
prot1808	1466	2	1	1.5	1.5	0	0	1.5	1.5	ns
prot1809	254	3	0	9	0	2	2	6	6	sig
prot1810	257	3	2	0	5.4	1	1	1.8	5.4	ns
prot1811	375	1	1	2	2	2	4	2	2	sig
prot1812	1882	2	1	0	1.5	4	1	1.5	3	ns
prot1813	1300	0	0	3	6	2	1	6	6	ns
prot1814	444	1	1	1.8	3.6	1	3	1.8	3.6	ns
prot1815	832	3	1	6	0	2	2	12	12	sig
prot1816	582	1	2	3	0	0	2	3	4.5	ns
prot1817	280	1	0	9	3	0	1	3	3	ns
prot1818	1244	4	2	7.2	0	3	0	3.6	5.4	ns
prot1819	276	1	2	2	4	7	2	4	10	sig
prot1820	623	3	0	4.5	3	2	1	3	4.5	ns
prot1821	450	1	0	3	3	2	2	12	12	sig
prot1822	247	2	0	1.8	3.6	0	1	0	1.8	ns
prot1823	387	2	1	8	4	0	1	4	0	ns
prot1824	662	0	1	1.5	1.5	3	1	1.5	0	ns
prot1825	743	0	0	6	0	1	1	0	0	ns
prot1826	874	0	0	0	3.6	1	1	3.6	0	ns
prot1827	1301	0	1	2	0	1	1	0	2	ns
prot1828	274	1	3	1.5	3	4	3	6	3	ns
prot1829	551	4	2	0	3	2	3	12	12	ns
prot1830	447	4	1	3.6	0	0	0	1.8	3.6	ns
prot1831	154	4	3	0	2	3	4	8	2	ns
prot1832	210	2	4	1.5	3	4	4	1.5	3	ns
prot1833	290	4	3	12	6	2	3	6	9	ns
prot1834	220	0	3	3.6	9	2	2	3.6	3.6	ns
prot1835	184	5	1	0	6	9	3	6	30	sig
prot1836	168	3	2	3	3	3	1	3	4.5	ns
prot1837	102	2	1	6	3	1	3	6	12	ns
prot1838	327	3	2	3.6	5.4	3	0	5.4	1.8	ns
prot1839	962	1	1	0	6	2	2	4	4	sig
prot1840	556	4	0	3	1.5	2	3	3	3	ns
prot1841	374	2	1	9	3	6	6	9	18	sig
prot1842	728	4	1	0	9	2	2	0	1.8	ns
prot1843	243	0	3	4	6	0	1	4	6	ns
prot1844	127	1	0	1.5	3	1	1	1.5	6	sig
prot1845	519	1	1	3	9	4	2	0	3	ns
prot1846	492	2	1	1.8	3.6	3	2	1.8	0	ns
prot1847	233	1	3	4	0	2	0	4	4	ns
prot1848	287	1	4	0	9	0	1	0	0	ns
prot1849	337	1	1	6	6	0	0	12	6	ns
prot1850	404	2	3	1.8	0	2	0	0	3.6	ns
prot1851	3175	2	1	0	0	2	1	2	2	ns
prot1852	243	0	2	4.5	1.5	1	2	0	0	ns
prot1853	275	0	1	0	0	2	0	3	0	ns
prot1854	648	2	1	1.8	3.6	1	2	3.6	3.6	ns
prot1855	172	3	2	2	2	0	2	2	4	ns
prot1856	283	8	3	6	1.5	2	1	9	1.5	ns
prot1857	159	2	0	3	12	3	1	3	3	ns
prot1858	372	1	1	0	5.4	2	2	1.8	0	ns
prot1859	174	4	2	4	4	3	2	4	6	ns
prot1860	182	3	1	1.5	1.5	0	3	1.5	1.5	ns
prot1861	251	3	1	6	6	0	1	0	18	ns
prot1862	1009	4	3	3.6	1.8	0	1	3.6	9	ns
prot1863	233	1	0	4	2	1	0	0	0	ns
prot1864	158	3	3	1.5	6	0	4	3	1.5	ns
prot1865	200	1	2	3	0	1	1	3	6	ns
prot1866	292	2	2	0	0	1	0	0	1.8	ns
prot1867	399	4	2	2	4	2	1	4	4	ns
prot1868	229	1	4	4.5	1.5	2	2	3	0	ns
prot1869	228	0	0	3	9	0	0	6	12	ns
prot1870	445	3	2	0	3.6	0	2	1.8	3.6	ns
prot1871	334	1	1	0	8	2	3	12	8	sig
prot1872	848	3	3	4.5	4.5	3	2	9	3	sig
prot1873	151	0	0	6	6	1	1	6	6	ns
prot1874	1410	1	1	1.8	1.8	7	2	3.6	3.6	sig
prot1875	164	2	5	0	4	3	0	6	0	ns
prot1876	114	3	3	0	4.5	2	1	0	1.5	ns
prot1877	262	0	1	0	0	0	1	3	12	ns
prot1878	174	3	0	3.6	5.4	0	1	1.8	1.8	ns
prot1879	987	0	2	0	4	3	0	0	2	ns
prot1880	170	2	3	0	1.5	2	2	3	3	ns
prot1881	399	1	0	9	15	1	3	3	9	ns
prot1882	504	2	1	1.8	3.6	3	0	0	0	ns
prot1883	359	1	0	4	4	3	6	6	12	sig
prot1884	85	0	0	3	1.5	0	1	3	1.5	ns
prot1885	186	1	1	0	6	1	2	3	3	ns
prot1886	231	3	2	1.8	0	0	1	3.6	5.4	ns
prot1887	161	0	0	0	0	3	6	6	6	sig
prot1888	296	0	2	3	0	4	4	3	3	sig
prot1889	362	0	2	15	0	0	0	3	3	ns
prot1890	492	0	2	5.4	1.8	2	2	1.8	5.4	ns
prot1891	240	1	3	2	0	1	0	4	2	ns
prot1892	587	1	1	1.5	0	6	6	6	3	sig
prot1893	523	2	0	3	3	3	2	9	9	ns
prot1894	979	1	1	1.8	1.8	0	0	3.6	1.8	ns
prot1895	2381	0	1	0	6	1	0	0	0	ns
prot1896	246	1	0	0	4.5	0	1	0	1.5	ns
prot1897	309	0	1	6	3	0	3	9	0	ns
prot1898	214	0	1	3.6	0	0	0	3.6	10.8	ns
prot1899	659	0	0	4	2	3	0	2	6	ns
prot1900	185	0	2	1.5	1.5	2	0	0	3	ns
prot1901	201	3	1	6	3	1	1	6	0	ns
prot1902	464	0	1	0	0	0	0	1.8	1.8	ns
prot1903	298	1	1	0	0	0	0	2	4	ns
prot1904	502	1	1	1.5	1.5	0	1	0	1.5	ns
prot1905	295	1	0	6	6	0	1	0	0	ns
prot1906	1921	0	1	1.8	0	1	0	1.8	1.8	ns
prot1907	900	2	0	4	4	1	1	2	2	ns
prot1908	1567	2	2	1.5	3	0	1	1.5	1.5	ns
prot1909	659	0	1	3	0	1	1	12	6	sig
prot1910	909	1	2	1.8	1.8	1	2	1.8	0	ns
prot1911	193	1	1	2	2	2	0	0	0	ns
prot1912	431	1	0	0	1.5	2	2	4.5	3	sig
prot1913	118	1	1	3	0	0	1	3	3	ns
prot1914	229	4	1	5.4	7.2	5	4	1.8	3.6	ns
prot1915	232	0	1	0	8	2	4	8	2	ns
prot1916	267	4	3	1.5	4.5	3	2	0	1.5	ns
prot1917	266	2	6	3	3	4	6	30	30	sig
prot1918	183	1	3	0	1.8	0	0	0	1.8	ns
prot1919	909	4	4	0	2	3	0	2	2	ns
prot1920	219	1	2	1.5	1.5	3	3	1.5	1.5	ns
prot1921	141	2	3	6	12	1	3	9	6	ns
prot1922	154	4	1	3.6	10.8	1	3	3.6	7.2	ns
prot1923	243	4	1	0	6	2	1	2	2	ns
prot1924	135	1	1	1.5	4.5	0	4	0	1.5	ns
prot1925	315	2	1	0	3	1	0	9	6	ns
prot1926	517	0	3	1.8	3.6	1	0	1.8	1.8	ns
prot1927	127	2	0	2	4	1	1	2	0	ns
prot1928	439	0	0	4.5	1.5	2	3	3	0	ns
prot1929	398	0	0	0	9	0	2	6	6	ns
prot1930	462	0	1	0	0	1	1	3.6	1.8	sig
prot1931	202	4	0	4	2	3	1	4	0	ns
prot1932	114	2	1	1.5	1.5	6	2	3	3	sig
prot1933	137	0	1	6	3	0	1	0	3	ns
prot1934	124	3	1	1.8	0	0	3	5.4	1.8	ns
prot1935	641	1	1	0	2	1	1	0	0	ns
prot1936	415	3	3	0	1.5	0	5	3	3	ns
prot1937	448	0	0	3	0	0	1	6	0	ns
prot1938	572	3	1	0	0	2	2	7.2	3.6	sig
prot1939	819	1	0	0	6	1	2	0	6	ns
prot1940	365	0	0	1.5	0	1	1	3	1.5	ns
prot1941	600	1	1	0	3	1	1	9	6	ns
prot1942	692	0	0	1.8	0	1	0	3.6	3.6	ns
prot1943	244	0	1	4	2	1	1	2	2	sig
prot1944	203	2	1	3	0	0	3	1.5	3	ns
prot1945	383	0	2	3	3	4	0	6	9	ns
prot1946	208	3	2	1.8	1.8	1	1	1.8	3.6	ns
prot1947	292	2	3	4	0	0	2	2	4	ns
prot1948	288	3	1	4.5	1.5	0	1	1.5	0	ns
prot1949	111	0	0	3	6	2	1	12	3	ns
prot1950	309	0	1	1.8	0	1	1	1.8	5.4	ns
prot1951	555	1	0	6	0	3	0	6	2	ns
prot1952	719	0	0	1.5	1.5	2	2	1.5	0	ns
prot1953	548	0	0	9	3	3	1	3	0	ns
prot1954	209	0	0	1.8	5.4	1	1	1.8	3.6	sig
prot1955	561	1	1	0	6	2	2	2	4	ns
prot1956	575	3	0	0	3	2	1	4.5	1.5	ns
prot1957	193	0	1	6	3	3	3	18	36	sig
prot1958	476	1	1	3.6	0	1	3	0	3.6	ns
prot1959	426	2	1	2	4	2	1	6	0	ns
prot1960	210	2	1	1.5	0	0	0	3	4.5	ns
prot1961	167	3	0	0	6	2	2	9	9	sig
prot1962	255	0	0	0	1.8	1	1	3.6	0	ns
prot1963	259	1	0	2	2	1	1	2	2	sig
prot1964	828	0	1	0	1.5	1	1	6	1.5	ns
prot1965	491	1	0	3	0	2	2	6	6	sig
prot1966	116	1	0	5.4	0	0	1	0	3.6	ns
prot1967	392	1	0	2	0	0	0	8	0	ns
prot1968	278	1	2	3	3	0	0	1.5	0	ns
prot1969	275	1	3	6	3	3	0	0	3	ns
prot1970	542	2	0	0	3.6	0	1	0	1.8	ns
prot1971	303	0	1	2	0	0	0	0	0	ns
prot1972	206	0	0	1.5	3	2	1	0	1.5	ns
prot1973	575	0	0	0	3	4	2	6	6	sig
prot1974	882	0	1	0	1.8	1	1	1.8	1.8	ns
prot1975	503	2	0	0	2	3	3	6	6	sig
prot1976	350	1	1	4.5	1.5	1	2	1.5	1.5	ns
prot1977	277	1	0	3	0	0	0	6	0	ns
prot1978	251	2	1	0	0	0	0	0	1.8	ns
prot1979	223	0	1	0	2	1	1	0	0	ns
prot1980	109	4	4	1.5	7.5	9	3	13.5	9	sig
prot1981	1093	1	1	9	3	2	4	3	6	ns
prot1982	123	3	2	3.6	1.8	3	2	3.6	1.8	ns
prot1983	160	2	5	0	4	0	3	6	2	ns
prot1984	160	3	2	0	3	1	1	4.5	0	ns
prot1985	433	3	0	12	12	1	2	0	6	ns
prot1986	214	1	1	7.2	0	0	3	3.6	0	ns
prot1987	114	2	0	2	0	2	2	4	2	sig
prot1988	178	3	1	4.5	1.5	0	2	0	3	ns
prot1989	248	2	3	6	0	0	0	3	6	ns
prot1990	49	2	1	0	1.8	0	0	1.8	3.6	ns
prot1991	86	2	3	2	0	1	2	0	4	ns
prot1992	335	2	0	0	1.5	2	1	3	3	ns
prot1993	171	3	2	9	9	1	5	12	0	ns
prot1994	214	0	3	0	1.8	2	0	3.6	3.6	ns
prot1995	108	1	1	2	2	1	1	2	2	sig
prot1996	115	1	3	1.5	0	2	1	0	4.5	ns
prot1997	96	0	1	6	6	0	3	0	3	ns
prot1998	82	0	0	1.8	3.6	0	0	0	3.6	ns
prot1999	365	3	0	0	2	1	0	2	2	ns
[truncated: 1,549 more rows]
