# Supplementary material for: Protein complex-based analysis is resistant to the obfuscating consequences of batch effects --- a case study in clinical proteomics
Source: BMC Genomics. 2017 Mar 14;18(Suppl 2):142. doi: 10.1186/s12864-017-3490-3 (PMC5374662; doi:10.1186/s12864-017-3490-3)
Supplement: Supplementary file 2 — Simulated data D2.2H. (ZIP 3730 kb) [file 12864_2017_3490_MOESM2_ESM.zip › D2.2.318.txt]

protLen	X0	X0.1	X0.2	X0.3	X1	X1.1	X1.2	X1.3	sig
prot1	1338	856	919	1300.5	1336.5	867	892	1342.5	1318.5	ns
prot2	2199	28	38	54	72	108	102	156	192	sig
prot3	1538	44	24	99	93	35	41	93	120	ns
prot4	2319	28	10	54	32.4	23	20	46.8	45	sig
prot5	1392	57	53	61.5	67.5	36	54	91.5	87	ns
prot6	1985	32	36	60	60	34	35	74	64	ns
prot7	1262	42	53	150	129	58	57	135	156	ns
prot8	3862	16	16	48.6	36	18	17	32.4	34.2	ns
prot9	1295	55	42	63	66	68	69	105	99	sig
prot10	4287	10	13	10	22	13	10	20	24	sig
prot11	1277	45	31	114	105	48	51	114	81	ns
prot12	3587	15	3	25.2	12.6	10	4	18	9	ns
prot13	774	86	73	127.5	108	62	72	97.5	106.5	ns
prot14	1960	6	2	10	8	4	0	8	14	ns
prot15	858	66	67	168	156	116	128	384	354	sig
prot16	693	82	75	142.2	142.2	67	73	131.4	163.8	ns
prot17	748	62	64	93	76.5	66	67	96	94.5	ns
prot18	875	43	37	96	90	126	114	228	282	sig
prot19	1755	9	11	51	57	10	14	51	45	ns
prot20	839	40	31	81	77.4	74	94	147.6	140.4	sig
prot21	857	34	26	42	49.5	69	69	99	144	sig
prot22	1248	21	34	48	44	29	15	62	54	ns
prot23	1308	18	23	42	66	21	17	33	27	ns
prot24	1260	15	12	30.6	36	10	17	27	23.4	ns
prot25	1487	5	11	4.5	13.5	4	4	1.5	7.5	ns
prot26	477	77	82	170	180	172	168	264	408	sig
prot27	1324	18	26	75	87	32	26	51	75	ns
prot28	997	12	16	28.8	25.2	56	52	61.2	54	sig
prot29	623	99	128	175.5	160.5	106	95	141	177	ns
prot30	657	99	98	188	200	96	101	214	222	ns
prot31	1735	16	11	30	24	40	20	54	132	sig
prot32	904	11	8	16.2	21.6	14	8	21.6	18	ns
prot33	446	198	207	343.5	271.5	191	177	312	307.5	ns
prot34	262	195	210	362	354	176	179	380	428	ns
prot35	682	84	103	336	264	132	109	381	393	sig
prot36	742	39	44	91.8	95.4	84	100	198	205.2	sig
prot37	630	43	47	66	58.5	42	34	69	46.5	ns
prot38	672	33	32	80	76	28	40	56	66	ns
prot39	1056	23	24	45	84	23	32	81	105	ns
prot40	1098	18	25	18	43.2	30	18	39.6	34.2	ns
prot41	1192	11	15	15	13.5	17	8	18	19.5	sig
prot42	1888	17	10	12	20	4	16	24	26	ns
prot43	500	159	169	462	525	139	166	549	522	ns
prot44	610	51	49	84.6	77.4	64	65	118.8	115.2	sig
prot45	543	35	19	52.5	46.5	36	28	46.5	42	ns
prot46	685	39	23	38	64	29	30	48	70	ns
prot47	546	20	27	81	66	22	20	96	66	ns
prot48	1311	14	15	32.4	16.2	21	10	28.8	19.8	ns
prot49	1047	11	11	19.5	19.5	11	11	15	24	ns
prot50	491	124	160	268	294	111	106	280	264	ns
prot51	654	82	83	243	234	84	82	213	222	ns
prot52	639	77	60	126	108	90	108	190.8	241.2	sig
prot53	740	38	49	75	72	57	58	63	84	ns
prot54	1143	22	14	36	30	15	20	46	32	ns
prot55	966	15	20	33	45	25	28	54	36	sig
prot56	1042	11	21	23.4	16.2	15	15	18	19.8	ns
prot57	2166	8	8	9	10.5	7	9	16.5	16.5	sig
prot58	443	28	43	66	62	26	35	40	70	ns
prot59	589	33	28	57	60	33	24	120	114	sig
prot60	740	17	19	41.4	46.8	41	43	57.6	100.8	sig
prot61	532	22	12	22.5	30	38	47	64.5	57	sig
prot62	740	17	4	16	16	18	12	22	20	ns
prot63	727	10	6	51	30	16	11	33	36	ns
prot64	1585	6	6	10.8	5.4	2	5	7.2	10.8	ns
prot65	479	194	228	358.5	313.5	226	202	300	355.5	ns
prot66	364	160	152	360	290	423	450	822	876	sig
prot67	433	149	158	534	519	176	156	552	468	ns
prot68	346	149	145	286.2	266.4	140	143	275.4	300.6	ns
prot69	545	98	102	129	129	70	77	145.5	160.5	ns
prot70	472	85	82	158	176	88	76	140	168	ns
prot71	478	65	46	153	177	47	49	150	129	ns
prot72	413	62	41	73.8	84.6	45	49	104.4	55.8	ns
prot73	496	42	34	55.5	58.5	48	42	90	75	sig
prot74	630	33	25	70	54	31	37	76	86	ns
prot75	544	29	21	60	72	25	23	69	90	ns
prot76	880	12	10	21.6	18	30	30	43.2	39.6	sig
prot77	684	17	11	9	10.5	12	6	13.5	15	ns
prot78	988	12	13	26	26	5	13	16	24	ns
prot79	430	70	77	207	213	55	67	213	183	ns
prot80	707	25	19	59.4	46.8	20	26	46.8	48.6	ns
prot81	418	23	20	40.5	30	25	28	36	39	ns
prot82	820	16	14	40	42	15	18	32	40	ns
prot83	1450	10	13	30	18	12	8	36	33	ns
prot84	500	86	75	124.2	160.2	70	78	113.4	145.8	ns
prot85	451	57	44	96	57	47	49	66	57	ns
prot86	757	20	26	64	54	66	66	240	126	sig
prot87	539	25	18	60	75	28	18	93	45	ns
prot88	455	18	15	25.2	19.8	26	36	61.2	64.8	sig
prot89	646	15	16	24	33	17	12	25.5	28.5	ns
prot90	533	11	15	10	30	9	9	16	18	ns
prot91	1101	9	2	21	21	5	8	9	6	ns
prot92	375	161	177	356.4	291.6	175	186	309.6	340.2	ns
prot93	477	104	114	177	184.5	105	109	183	192	ns
prot94	440	72	78	148	124	79	73	146	150	ns
prot95	445	72	61	153	195	63	76	213	216	ns
prot96	373	47	40	90	93.6	58	49	93.6	73.8	ns
prot97	606	37	32	49.5	40.5	72	81	126	157.5	sig
prot98	343	26	23	52	18	29	19	52	64	ns
prot99	403	24	26	60	78	20	12	63	69	ns
prot100	591	14	21	37.8	39.6	23	31	73.8	72	sig
prot101	641	11	7	31.5	21	5	9	22.5	19.5	ns
prot102	583	11	12	24	22	15	6	26	26	ns
prot103	544	17	15	39	51	10	4	36	42	ns
prot104	2137	4	6	14.4	21.6	12	21	37.8	48.6	sig
prot105	375	37	43	46.5	57	135	141	189	171	sig
prot106	454	47	35	102	80	45	31	78	82	ns
prot107	472	36	23	87	81	51	48	162	180	sig
prot108	517	38	30	55.8	46.8	34	33	63	55.8	ns
prot109	464	27	32	34.5	45	32	30	27	36	ns
prot110	637	17	13	46	44	29	10	42	40	ns
prot111	423	17	16	48	63	22	22	81	57	ns
prot112	414	19	9	10.8	21.6	12	11	25.2	27	ns
prot113	898	13	11	16.5	21	13	13	18	18	ns
prot114	498	17	9	24	20	9	15	50	26	ns
prot115	580	16	16	27	48	18	14	18	60	ns
prot116	448	8	11	19.8	18	11	12	14.4	12.6	ns
prot117	569	7	13	13.5	16.5	7	7	13.5	15	ns
prot118	1032	6	4	6	6	7	5	8	8	ns
prot119	357	95	108	321	288	117	94	291	252	ns
prot120	231	59	55	104.4	88.2	116	118	183.6	237.6	sig
prot121	372	50	47	81	90	51	39	72	93	ns
prot122	375	40	54	74	60	35	47	100	74	ns
prot123	507	46	45	108	123	34	41	126	114	ns
prot124	411	29	28	36	55.8	39	27	57.6	64.8	ns
prot125	374	14	25	24	24	15	28	28.5	36	ns
prot126	827	21	14	40	28	14	13	22	34	ns
prot127	774	15	11	30	48	18	18	93	69	sig
prot128	576	10	6	16.2	18	0	10	21.6	12.6	ns
prot129	413	7	11	19.5	24	14	10	6	13.5	ns
prot130	569	5	8	26	20	8	10	20	24	ns
prot131	590	10	8	39	33	9	8	27	30	ns
prot132	774	8	10	16.2	14.4	8	7	18	14.4	ns
prot133	1023	12	10	16.5	1.5	6	10	13.5	21	ns
prot134	803	6	9	10	10	4	2	0	4	ns
prot135	242	71	56	195	210	70	60	153	147	ns
prot136	439	69	62	102.6	104.4	118	102	255.6	205.2	sig
prot137	318	58	49	66	70.5	64	65	75	94.5	ns
prot138	278	60	69	106	148	54	46	94	100	ns
prot139	309	53	56	156	162	81	88	264	228	sig
prot140	568	41	33	61.2	61.2	39	37	73.8	73.8	ns
prot141	316	39	38	46.5	63	31	35	51	51	ns
prot142	283	30	28	66	52	35	32	54	66	ns
prot143	608	20	27	90	87	45	45	102	156	sig
prot144	673	17	22	37.8	30.6	20	20	52.2	32.4	ns
prot145	414	16	21	18	19.5	15	18	48	31.5	ns
prot146	707	21	16	48	28	19	14	42	28	ns
prot147	406	13	7	57	63	19	10	36	54	ns
prot148	510	18	17	18	32.4	13	15	19.8	23.4	ns
prot149	500	17	11	15	18	14	11	30	16.5	ns
prot150	350	15	6	28	16	11	12	22	24	ns
prot151	683	8	12	54	45	12	16	54	45	ns
prot152	569	10	5	12.6	16.2	5	5	19.8	23.4	ns
prot153	450	11	7	24	13.5	30	16	27	27	sig
prot154	399	6	6	12	18	9	6	30	24	ns
prot155	713	8	6	24	30	8	10	15	21	ns
prot156	564	11	15	25.2	7.2	16	22	39.6	25.2	sig
prot157	1149	8	6	7.5	9	15	10	12	7.5	ns
prot158	721	8	8	20	6	2	6	14	12	ns
prot159	260	207	192	597	669	187	181	585	654	ns
prot160	372	133	125	280.8	207	153	148	286.2	261	ns
prot161	297	87	87	135	105	83	101	115.5	126	ns
prot162	276	42	52	90	110	59	59	108	94	ns
prot163	480	37	34	93	114	24	45	57	87	ns
prot164	299	34	38	46.8	79.2	32	23	43.2	61.2	ns
prot165	317	33	27	48	45	23	26	36	40.5	ns
prot166	437	23	24	40	40	13	24	44	60	ns
prot167	537	20	17	54	63	23	20	66	66	ns
prot168	228	16	24	27	32.4	15	19	55.8	12.6	ns
prot169	289	18	21	40.5	31.5	20	9	34.5	30	ns
prot170	341	20	20	46	32	14	22	18	22	ns
prot171	445	17	18	51	42	24	24	96	78	sig
prot172	458	19	14	23.4	34.2	16	9	32.4	32.4	ns
prot173	450	15	12	16.5	19.5	10	9	15	12	ns
prot174	588	11	10	42	28	15	21	36	44	sig
prot175	761	16	12	27	45	15	14	36	33	ns
prot176	519	11	9	18	18	13	23	39.6	23.4	sig
prot177	1216	9	9	16.5	24	12	12	24	15	ns
prot178	605	8	12	18	20	6	3	8	26	ns
prot179	748	7	8	21	21	9	6	24	15	ns
prot180	460	8	5	23.4	10.8	14	7	7.2	23.4	ns
prot181	645	11	11	4.5	10.5	11	4	19.5	7.5	ns
prot182	528	8	5	14	10	8	6	16	10	ns
prot183	958	4	5	27	15	5	2	30	33	ns
prot184	4213	3	4	7.2	9	2	8	10.8	1.8	ns
prot185	1921	6	5	1.5	6	5	7	6	4.5	ns
prot186	333	158	135	252	260	224	231	384	436	sig
prot187	229	101	89	321	303	113	88	345	357	ns
prot188	413	39	46	64.8	68.4	60	39	75.6	72	ns
prot189	437	37	44	63	66	70	78	117	135	sig
prot190	459	27	39	50	46	58	56	136	124	sig
prot191	170	34	37	99	96	28	25	129	99	ns
prot192	200	56	40	57.6	72	26	27	84.6	46.8	ns
prot193	396	39	43	52.5	55.5	26	26	48	58.5	ns
prot194	219	16	13	30	34	17	16	52	30	ns
prot195	509	27	31	72	72	27	15	66	87	ns
prot196	255	16	14	41.4	41.4	29	40	61.2	104.4	sig
prot197	343	16	12	28.5	19.5	15	15	19.5	15	ns
prot198	453	16	17	38	34	18	21	34	44	ns
prot199	418	20	16	45	42	25	29	60	120	sig
prot200	506	12	10	16.2	14.4	10	17	18	30.6	ns
prot201	545	10	13	9	24	19	15	25.5	31.5	ns
prot202	406	16	15	22	30	22	21	32	44	sig
prot203	586	17	9	60	30	17	10	21	39	ns
prot204	570	4	17	14.4	14.4	13	11	21.6	14.4	ns
prot205	868	10	9	13.5	9	9	8	15	13.5	ns
prot206	508	5	6	18	22	8	6	6	12	ns
prot207	715	7	9	27	36	10	6	24	36	ns
prot208	622	6	7	18	12.6	5	10	18	18	ns
prot209	463	7	8	6	6	36	24	36	27	sig
prot210	756	10	3	20	32	8	1	8	20	ns
prot211	520	7	12	24	27	9	6	27	24	ns
prot212	858	5	7	5.4	5.4	7	5	5.4	5.4	ns
prot213	463	3	6	6	3	3	5	7.5	10.5	ns
prot214	248	73	82	168	118	82	78	176	146	ns
prot215	386	51	53	144	144	59	57	153	192	ns
prot216	252	50	46	68.4	86.4	129	135	253.8	324	sig
prot217	271	53	53	76.5	78	60	41	84	73.5	ns
prot218	367	44	48	102	84	42	56	70	100	ns
prot219	335	41	42	132	123	52	50	162	141	ns
prot220	600	47	38	63	68.4	33	22	79.2	72	ns
prot221	232	24	33	54	61.5	38	42	60	58.5	ns
prot222	273	38	39	74	62	38	36	52	76	ns
prot223	243	34	38	105	69	34	27	93	117	ns
prot224	223	32	30	57.6	63	29	30	55.8	45	ns
prot225	250	27	24	33	45	33	27	51	33	ns
prot226	223	23	22	52	48	22	25	62	56	ns
prot227	289	32	26	75	78	24	13	72	99	ns
prot228	378	32	22	41.4	50.4	22	23	45	39.6	ns
prot229	410	21	21	28.5	33	18	22	31.5	30	ns
prot230	389	23	20	34	54	36	28	120	92	sig
prot231	610	13	17	48	51	15	13	45	81	ns
prot232	243	18	16	32.4	30.6	15	13	10.8	36	ns
prot233	397	11	12	34.5	25.5	10	22	18	15	ns
prot234	229	11	13	14	10	6	10	16	20	ns
prot235	321	13	14	36	51	33	48	81	99	sig
prot236	447	9	12	21.6	28.8	20	6	28.8	19.8	ns
prot237	272	11	14	16.5	18	13	10	18	21	ns
prot238	645	13	4	28	24	4	6	4	38	ns
prot239	709	8	11	21	9	1	7	15	15	ns
prot240	513	6	11	16.2	12.6	8	15	25.2	16.2	ns
prot241	314	8	14	16.5	24	9	10	21	13.5	ns
prot242	388	6	3	6	12	6	7	12	16	ns
prot243	956	3	3	9	15	7	2	15	12	ns
prot244	128	212	231	435.6	444.6	378	372	666	615.6	sig
prot245	197	72	75	87	103.5	80	67	82.5	81	ns
prot246	334	76	68	132	160	115	92	242	234	sig
prot247	175	54	39	150	126	51	57	159	108	ns
prot248	162	69	54	93.6	102.6	63	45	104.4	133.2	ns
prot249	305	32	44	39	51	30	27	48	60	ns
prot250	312	49	41	94	88	38	37	80	66	ns
prot251	300	28	35	111	87	32	28	135	105	ns
prot252	127	41	36	81	63	42	27	66.6	91.8	ns
prot253	191	46	29	46.5	39	33	31	46.5	49.5	ns
prot254	211	31	40	62	72	37	39	42	78	ns
prot255	199	34	32	93	108	36	36	87	120	ns
prot256	266	19	40	41.4	55.8	64	82	144	129.6	sig
prot257	322	25	25	21	25.5	25	26	33	25.5	ns
prot258	313	31	21	54	50	26	36	62	44	ns
prot259	286	22	23	90	60	69	66	198	153	sig
prot260	265	16	12	28.8	18	44	36	57.6	57.6	sig
prot261	466	18	14	19.5	28.5	17	21	25.5	18	ns
prot262	455	19	19	38	20	9	10	20	32	ns
prot263	185	18	20	66	51	13	19	87	90	ns
prot264	209	19	19	19.8	30.6	24	32	54	46.8	sig
prot265	433	13	18	27	22.5	15	25	22.5	33	ns
prot266	247	18	11	46	28	22	16	56	42	sig
prot267	331	8	10	60	42	18	15	60	69	ns
prot268	452	14	13	18	32.4	13	13	18	16.2	ns
prot269	348	17	12	22.5	22.5	14	13	21	18	ns
prot270	533	5	5	12	26	7	9	20	14	ns
prot271	342	11	11	42	42	10	16	33	27	ns
prot272	229	6	9	10.8	16.2	26	20	39.6	32.4	sig
prot273	581	11	12	21	18	12	9	16.5	21	ns
prot274	389	10	7	22	14	11	5	36	16	ns
prot275	368	3	10	45	9	6	6	18	15	ns
prot276	350	12	9	19.8	9	7	14	9	27	ns
prot277	502	12	3	9	13.5	9	6	12	18	ns
prot278	588	10	6	12	10	8	9	10	12	ns
prot279	404	5	7	30	18	4	14	18	21	ns
prot280	281	4	10	21.6	10.8	4	9	3.6	12.6	ns
prot281	475	3	9	9	6	5	8	7.5	12	ns
prot282	264	7	4	10	14	5	6	8	14	ns
prot283	428	5	6	9	9	8	5	24	18	ns
prot284	605	5	1	14.4	3.6	4	4	9	14.4	ns
prot285	546	6	5	9	9	6	5	9	6	ns
prot286	393	4	4	16	10	7	11	14	8	sig
prot287	651	4	10	6	9	1	5	9	9	ns
prot288	386	3	9	10.8	1.8	3	5	9	16.2	ns
prot289	127	176	202	297	328.5	210	189	277.5	292.5	ns
prot290	307	132	112	302	322	143	162	258	272	ns
prot291	151	73	53	192	207	68	69	207	237	ns
prot292	246	36	31	66.6	70.2	30	21	50.4	52.2	ns
prot293	201	26	36	54	58.5	31	44	60	36	ns
prot294	295	35	38	56	72	105	81	198	240	sig
prot295	377	36	29	117	96	22	29	84	111	ns
prot296	232	26	29	61.2	55.8	22	41	39.6	55.8	ns
prot297	333	25	21	42	43.5	28	20	49.5	37.5	ns
prot298	276	24	24	50	30	20	28	42	34	ns
prot299	225	23	18	54	63	27	20	63	144	ns
prot300	152	19	17	41.4	36	13	15	32.4	45	ns
prot301	268	23	15	40.5	43.5	60	54	103.5	121.5	sig
prot302	261	25	27	54	30	18	27	42	42	ns
prot303	234	24	17	66	60	15	24	75	63	ns
prot304	203	6	28	23.4	39.6	18	26	34.2	23.4	ns
prot305	277	22	14	21	21	20	25	34.5	28.5	sig
prot306	224	25	20	52	34	15	17	40	44	ns
prot307	260	13	21	51	69	18	14	69	45	ns
prot308	278	21	10	32.4	27	18	12	30.6	39.6	ns
prot309	420	20	23	27	22.5	20	15	10.5	19.5	ns
prot310	424	17	18	30	20	12	14	28	22	ns
prot311	219	12	14	54	27	18	10	54	39	ns
prot312	277	8	10	23.4	14.4	15	7	25.2	19.8	ns
prot313	279	7	12	10.5	12	16	6	10.5	9	ns
prot314	558	11	19	34	24	17	11	40	26	ns
prot315	822	10	13	30	27	7	12	24	39	ns
prot316	423	19	8	21.6	12.6	15	11	27	10.8	ns
prot317	301	7	11	9	15	4	20	15	39	sig
prot318	477	5	10	32	14	11	8	12	14	ns
prot319	354	7	13	48	30	5	8	21	27	ns
prot320	538	8	5	12.6	18	4	2	18	19.8	sig
prot321	330	4	11	13.5	16.5	6	8	13.5	13.5	ns
prot322	345	8	10	16	24	4	11	8	18	ns
prot323	290	6	3	21	24	6	7	27	21	ns
prot324	587	8	7	7.2	10.8	7	7	19.8	10.8	ns
prot325	416	4	8	16.5	15	5	6	6	12	ns
prot326	806	12	9	12	22	7	9	16	22	ns
prot327	243	9	6	15	3	6	3	21	36	ns
prot328	674	7	6	18	21.6	6	8	5.4	10.8	ns
prot329	297	7	6	15	9	9	4	12	9	ns
prot330	558	5	9	10	22	8	11	24	10	ns
prot331	340	6	5	30	9	5	5	15	21	ns
prot332	546	7	5	7.2	5.4	5	7	19.8	16.2	ns
prot333	193	3	5	7.5	7.5	6	6	4.5	10.5	ns
prot334	641	4	4	6	16	8	4	16	16	sig
prot335	452	8	8	30	15	8	5	18	15	sig
prot336	481	4	8	10.8	5.4	9	4	10.8	10.8	ns
prot337	355	8	5	1.5	7.5	4	8	18	3	sig
prot338	530	8	4	6	8	2	8	10	10	ns
prot339	374	4	4	21	6	5	2	12	12	ns
prot340	253	4	3	14.4	10.8	18	6	25.2	10.8	sig
prot341	442	3	4	7.5	12	4	8	3	13.5	ns
prot342	861	6	6	6	6	12	12	30	36	sig
prot343	413	6	3	9	18	7	5	9	15	ns
prot344	648	3	0	10.8	10.8	1	1	3.6	7.2	sig
prot345	719	4	3	3	6	6	3	7.5	3	ns
prot346	786	5	6	12	8	4	1	4	4	ns
prot347	596	4	6	12	12	5	3	6	15	ns
prot348	777	3	2	14.4	5.4	2	3	1.8	1.8	ns
prot349	798	3	2	4.5	7.5	8	2	1.5	4.5	ns
prot350	141	215	203	458	436	484	446	932	916	sig
prot351	221	142	167	441	414	154	139	417	450	ns
prot352	283	71	67	108	117	70	75	109.8	129.6	ns
prot353	246	55	63	97.5	105	52	64	82.5	114	ns
prot354	212	43	64	78	88	40	40	74	74	ns
prot355	219	42	35	126	99	56	34	111	105	ns
prot356	448	42	41	68.4	90	36	38	75.6	54	ns
prot357	351	29	35	67.5	46.5	30	42	63	63	ns
prot358	161	26	38	44	66	30	26	54	82	ns
prot359	178	35	23	96	105	23	41	69	81	ns
prot360	178	22	30	39.6	28.8	28	24	37.8	46.8	ns
prot361	250	26	17	39	27	42	36	45	63	sig
prot362	238	21	19	38	40	27	24	40	40	ns
prot363	261	16	17	54	60	33	18	45	54	ns
prot364	194	14	27	28.8	34.2	21	22	34.2	36	ns
prot365	234	14	17	37.5	52.5	17	23	24	27	ns
prot366	337	22	20	38	48	15	39	68	42	sig
prot367	296	17	26	42	48	10	19	57	84	ns
prot368	248	20	16	23.4	23.4	14	14	19.8	16.2	ns
prot369	311	24	15	21	25.5	21	17	12	19.5	ns
prot370	224	14	12	26	48	20	15	18	26	ns
prot371	279	15	10	72	42	20	21	30	57	ns
prot372	471	15	26	25.2	43.2	11	24	18	21.6	ns
prot373	218	8	7	13.5	15	8	7	18	7.5	ns
prot374	249	11	20	18	34	27	23	46	50	sig
prot375	312	13	15	39	36	14	8	18	42	ns
prot376	402	11	18	28.8	28.8	8	11	28.8	41.4	ns
prot377	196	18	12	15	15	16	10	45	27	sig
prot378	285	9	11	22	32	17	13	14	22	ns
prot379	292	15	11	45	24	15	13	39	21	ns
prot380	227	10	17	12.6	16.2	7	10	23.4	27	ns
prot381	322	11	10	21	16.5	18	24	67.5	27	sig
prot382	449	14	9	14	18	13	9	20	16	ns
prot383	373	11	9	42	21	11	11	33	39	ns
prot384	239	9	13	14.4	19.8	11	9	18	16.2	ns
prot385	235	4	8	18	21	11	13	27	16.5	sig
prot386	267	8	7	20	14	5	15	16	8	ns
prot387	262	5	12	18	9	6	6	18	33	ns
prot388	241	7	17	14.4	18	5	3	7.2	14.4	ns
prot389	315	6	5	15	13.5	7	8	7.5	10.5	ns
prot390	997	6	9	16	16	5	4	6	10	ns
prot391	392	6	12	15	12	11	6	18	6	ns
prot392	558	4	9	10.8	10.8	7	7	10.8	14.4	sig
prot393	468	8	10	10.5	4.5	6	4	13.5	9	ns
prot394	253	4	7	12	10	8	9	8	14	ns
prot395	248	8	5	24	18	13	8	15	27	ns
prot396	527	6	7	14.4	23.4	8	18	25.2	16.2	sig
prot397	432	5	6	13.5	7.5	9	2	13.5	4.5	ns
prot398	455	5	7	12	8	4	9	12	10	ns
prot399	529	6	1	18	21	8	4	18	24	ns
prot400	375	7	8	14.4	12.6	5	13	12.6	16.2	sig
prot401	287	6	4	4.5	6	4	6	4.5	7.5	ns
prot402	332	1	3	4	8	2	7	4	10	ns
prot403	541	6	4	15	27	4	8	18	15	ns
prot404	280	2	6	12.6	9	6	11	14.4	10.8	sig
prot405	458	6	5	10.5	10.5	13	2	13.5	10.5	sig
prot406	291	5	3	8	8	8	0	12	6	ns
prot407	548	5	2	15	15	10	2	18	30	sig
prot408	292	2	4	9	7.2	3	2	7.2	3.6	ns
prot409	559	5	4	6	10.5	4	6	18	6	ns
prot410	859	4	2	10	12	10	6	4	10	ns
prot411	484	4	3	9	9	4	7	3	3	ns
prot412	117	154	168	288	273.6	145	150	277.2	277.2	ns
prot413	182	157	123	199.5	196.5	157	136	211.5	174	ns
prot414	226	111	127	216	196	234	190	436	428	sig
prot415	179	80	68	213	225	68	72	216	228	ns
prot416	129	58	51	108	122.4	108	122	190.8	190.8	sig
prot417	222	65	55	75	63	49	46	82.5	66	ns
prot418	353	31	35	82	78	42	33	66	70	ns
prot419	157	49	43	75	126	38	55	102	162	sig
prot420	376	24	34	55.8	52.2	34	29	46.8	41.4	ns
prot421	429	19	24	45	43.5	29	30	34.5	57	ns
prot422	182	25	23	30	38	30	26	52	42	ns
prot423	187	18	24	54	54	22	20	42	81	ns
prot424	206	20	19	36	32.4	32	22	39.6	30.6	ns
prot425	319	26	14	34.5	22.5	21	35	36	28.5	ns
prot426	533	19	30	32	40	18	28	50	48	ns
prot427	182	23	20	60	45	84	60	135	153	sig
prot428	260	23	21	28.8	27	21	23	45	27	ns
prot429	181	16	19	34.5	21	12	23	15	40.5	ns
prot430	246	19	13	36	38	20	13	38	28	ns
prot431	156	16	15	63	21	17	19	48	42	ns
prot432	213	11	15	50.4	19.8	9	21	32.4	21.6	ns
prot433	295	8	6	15	16.5	6	6	10.5	18	ns
prot434	610	8	13	22	20	6	16	22	22	ns
prot435	152	12	8	39	51	15	9	30	45	ns
prot436	470	14	9	23.4	19.8	18	14	21.6	41.4	ns
prot437	278	17	12	25.5	24	8	17	16.5	13.5	ns
prot438	250	16	10	32	30	17	7	22	30	ns
prot439	265	14	15	45	54	13	16	24	45	ns
prot440	327	11	5	21.6	14.4	12	12	19.8	18	ns
prot441	577	8	13	13.5	15	8	9	9	15	ns
prot442	236	6	7	10	20	23	11	40	26	sig
prot443	347	9	15	15	18	7	12	18	24	ns
prot444	177	13	12	16.2	14.4	10	9	12.6	18	ns
prot445	261	7	11	19.5	15	7	11	10.5	9	ns
prot446	357	6	6	10	22	24	33	24	42	sig
prot447	379	14	24	42	57	11	10	39	45	ns
prot448	172	16	9	7.2	5.4	5	11	21.6	16.2	ns
prot449	161	3	10	16.5	12	12	8	13.5	16.5	ns
prot450	466	4	10	14	18	14	23	40	36	sig
prot451	165	3	5	24	21	15	27	72	81	sig
prot452	245	4	7	7.2	5.4	7	14	19.8	19.8	sig
prot453	222	12	12	12	10.5	6	9	15	9	ns
prot454	428	7	9	12	18	9	4	26	14	ns
prot455	227	8	7	12	27	4	8	18	27	ns
prot456	420	7	5	16.2	14.4	7	5	21.6	12.6	ns
prot457	171	7	7	10.5	18	18	26	15	27	sig
prot458	307	5	5	10	14	8	12	14	16	ns
prot459	230	8	2	27	18	2	7	27	9	ns
prot460	343	10	10	9	12.6	11	6	18	7.2	ns
prot461	441	10	4	12	15	11	5	12	6	ns
prot462	415	5	6	12	6	5	5	18	12	ns
prot463	270	6	2	15	15	3	6	18	12	ns
prot464	711	5	5	9	9	8	9	12.6	3.6	ns
prot465	321	4	7	12	12	8	11	12	6	sig
prot466	238	5	5	18	8	0	8	16	8	ns
prot467	320	5	8	18	12	6	8	24	24	sig
prot468	274	5	5	7.2	14.4	5	8	21.6	12.6	ns
prot469	364	7	9	15	6	24	12	18	3	sig
prot470	361	7	7	16	14	7	6	4	16	sig
prot471	262	8	4	18	18	7	7	21	12	ns
prot472	513	11	6	16.2	5.4	7	6	9	14.4	ns
prot473	569	5	8	9	6	6	5	10.5	4.5	ns
prot474	387	5	6	6	2	9	4	4	18	ns
prot475	447	7	2	15	30	3	3	12	18	ns
prot476	378	7	4	12.6	12.6	4	7	1.8	9	ns
prot477	251	4	3	7.5	6	4	0	7.5	4.5	ns
prot478	468	7	4	10	10	5	3	6	10	ns
prot479	544	2	1	9	12	4	10	24	36	sig
prot480	244	3	5	12.6	14.4	2	4	10.8	7.2	ns
prot481	327	3	3	7.5	3	2	3	3	6	ns
prot482	494	2	4	10	4	8	0	4	2	ns
prot483	192	151	166	528	531	172	164	498	531	ns
prot484	243	115	127	185.4	252	120	107	219.6	219.6	ns
prot485	149	51	41	78	58.5	57	69	123	112.5	sig
prot486	236	47	47	72	86	66	60	132	132	sig
prot487	134	44	37	72	90	33	36	72	129	ns
prot488	103	35	41	72	61.2	35	34	63	61.2	ns
prot489	103	37	41	63	58.5	40	34	42	40.5	ns
prot490	103	38	34	78	60	45	31	62	64	ns
prot491	271	37	25	105	102	33	44	117	72	ns
prot492	257	26	22	45	50.4	40	49	100.8	97.2	sig
prot493	174	16	12	27	13.5	18	22	19.5	22.5	ns
prot494	165	27	33	46	52	12	25	72	68	ns
prot495	251	16	23	54	39	26	23	66	57	ns
prot496	265	22	17	34.2	50.4	45	57	140.4	108	sig
prot497	193	19	15	36	31.5	28	21	37.5	28.5	ns
prot498	137	20	22	46	38	21	21	34	22	ns
prot499	149	18	20	45	66	21	23	48	72	ns
prot500	291	15	22	41.4	37.8	46	42	75.6	97.2	sig
prot501	227	13	17	27	37.5	8	12	28.5	21	ns
prot502	198	22	20	30	28	22	10	32	40	ns
prot503	194	22	20	63	72	14	16	72	54	ns
prot504	234	20	15	46.8	30.6	22	22	28.8	46.8	sig
prot505	247	17	18	25.5	19.5	18	9	28.5	22.5	ns
prot506	145	18	20	50	36	18	29	34	18	ns
prot507	141	12	14	33	15	29	23	108	114	sig
prot508	187	10	14	30.6	18	27	51	70.2	81	sig
prot509	165	18	21	22.5	40.5	16	25	48	33	sig
prot510	166	14	10	16	26	15	17	26	28	ns
prot511	225	19	18	48	54	16	9	60	42	ns
prot512	239	8	11	25.2	16.2	9	17	9	30.6	ns
prot513	275	11	12	19.5	21	15	14	21	25.5	ns
prot514	206	17	12	28	20	11	9	26	12	ns
prot515	322	13	11	33	39	20	20	36	66	sig
prot516	178	11	11	27	25.2	21	23	34.2	30.6	ns
prot517	227	16	16	18	19.5	13	9	15	15	ns
prot518	237	16	19	28	28	10	12	12	28	ns
prot519	254	17	19	51	57	6	17	33	27	ns
prot520	208	7	13	14.4	37.8	14	13	27	37.8	ns
prot521	153	17	12	13.5	15	13	12	28.5	9	ns
prot522	244	12	16	26	36	18	12	30	24	ns
prot523	287	6	15	24	30	11	8	27	42	ns
prot524	206	9	12	12.6	19.8	18	10	18	23.4	sig
prot525	244	9	8	7.5	18	11	11	22.5	16.5	ns
prot526	383	5	4	16	6	13	22	58	28	sig
prot527	184	16	9	51	24	9	11	24	45	ns
prot528	377	7	6	10.8	21.6	5	7	14.4	18	ns
prot529	355	5	9	15	10.5	7	10	16.5	16.5	ns
prot530	129	14	7	14	22	9	10	6	18	ns
prot531	162	9	12	21	18	6	9	30	27	ns
prot532	184	7	5	14.4	18	11	10	7.2	27	ns
prot533	347	6	9	13.5	4.5	18	16	51	30	sig
prot534	203	9	4	8	14	9	4	6	10	ns
prot535	1930	4	5	30	18	7	14	18	30	ns
prot536	316	9	12	19.8	18	7	8	14.4	14.4	ns
prot537	198	12	6	10.5	12	18	13	30	24	sig
prot538	250	2	10	14	22	3	8	10	18	ns
prot539	265	9	4	15	15	3	11	15	27	ns
prot540	469	7	7	14.4	23.4	11	8	10.8	9	ns
prot541	563	10	6	12	3	5	4	10.5	13.5	ns
prot542	290	7	7	14	10	5	5	8	18	ns
prot543	338	5	5	21	27	5	5	9	21	ns
prot544	449	8	6	7.2	10.8	4	7	7.2	9	ns
prot545	273	6	11	3	9	6	7	9	9	ns
prot546	412	2	5	16	18	8	4	22	16	ns
prot547	170	5	4	12	18	5	5	30	15	ns
prot548	478	3	6	7.2	19.8	8	12	27	12.6	ns
prot549	302	10	6	7.5	7.5	3	7	12	6	ns
prot550	167	7	3	4	8	8	1	14	20	sig
prot551	151	8	13	9	24	6	5	0	27	ns
prot552	816	2	5	16.2	9	7	5	9	9	ns
prot553	279	2	3	10.5	4.5	4	5	0	6	ns
prot554	320	2	4	10	16	10	4	12	14	ns
prot555	351	2	5	9	12	2	4	15	15	ns
prot556	242	6	4	5.4	14.4	2	8	3.6	16.2	ns
prot557	276	8	3	9	9	2	3	10.5	7.5	ns
prot558	565	7	5	8	6	5	4	6	6	ns
prot559	356	2	3	9	15	3	4	18	18	ns
prot560	162	2	3	12.6	5.4	5	4	7.2	0	ns
prot561	155	3	3	6	7.5	4	6	3	9	sig
prot562	484	2	2	2	12	9	6	12	20	sig
prot563	462	5	9	6	0	3	4	18	15	ns
prot564	989	4	6	10.8	7.2	9	7	25.2	16.2	sig
prot565	353	2	4	4.5	3	6	8	15	6	sig
prot566	382	6	5	14	12	6	6	12	10	ns
prot567	1092	1	4	12	12	6	3	3	9	ns
prot568	158	1	1	7.2	5.4	2	3	5.4	7.2	ns
prot569	829	4	6	1.5	9	3	3	7.5	7.5	ns
prot570	600	5	5	8	4	2	5	10	12	sig
prot571	743	3	0	12	3	3	3	15	3	ns
prot572	271	3	1	10.8	3.6	2	1	3.6	5.4	ns
prot573	774	5	1	7.5	6	0	0	3	6	ns
prot574	617	1	0	0	2	0	2	2	6	ns
prot575	120	155	160	555	459	286	308	951	918	sig
prot576	257	160	169	252	239.4	164	129	266.4	264.6	ns
prot577	138	112	145	211.5	211.5	150	143	199.5	219	ns
prot578	126	89	67	164	158	91	87	176	164	ns
prot579	126	87	91	279	243	88	99	240	300	ns
prot580	126	105	103	176.4	149.4	90	77	154.8	163.8	ns
prot581	126	97	77	111	118.5	270	189	382.5	369	sig
prot582	126	73	75	138	160	82	79	192	162	ns
prot583	126	79	85	258	207	97	84	249	261	ns
prot584	126	99	84	140.4	129.6	96	86	145.8	133.2	ns
prot585	433	102	93	103.5	127.5	98	86	132	112.5	ns
prot586	258	45	35	54	74	37	33	64	76	ns
prot587	219	24	23	69	78	50	64	144	168	sig
prot588	274	29	25	59.4	46.8	25	19	50.4	73.8	ns
prot589	211	29	25	40.5	30	24	29	36	36	ns
prot590	203	28	22	56	40	62	44	60	108	sig
prot591	210	34	28	93	57	24	27	93	66	ns
prot592	190	18	29	45	32.4	81	75	113.4	156.6	sig
prot593	164	27	19	28.5	36	21	22	31.5	33	ns
prot594	159	25	22	34	50	22	25	32	56	ns
prot595	171	16	15	66	54	19	19	57	72	ns
prot596	153	19	18	32.4	50.4	39	105	140.4	140.4	sig
prot597	176	19	15	28.5	24	16	19	39	27	ns
prot598	192	17	16	48	32	17	18	42	30	ns
prot599	352	13	13	33	51	14	15	48	39	ns
prot600	146	15	12	16.2	34.2	16	14	43.2	28.8	ns
prot601	323	18	17	27	13.5	48	33	40.5	58.5	sig
prot602	258	18	19	42	38	16	18	32	30	ns
prot603	152	15	12	51	42	14	18	30	21	ns
prot604	76	9	16	34.2	30.6	25	23	25.2	39.6	sig
prot605	128	11	21	18	21	12	10	30	21	ns
prot606	187	24	23	46	30	15	20	32	42	ns
prot607	160	21	14	48	39	9	15	39	48	ns
prot608	315	10	15	32.4	39.6	15	18	28.8	28.8	ns
prot609	129	9	11	6	21	13	14	22.5	12	ns
prot610	185	16	10	28	20	14	23	54	50	sig
prot611	146	11	15	51	45	9	11	27	36	ns
prot612	241	9	9	27	23.4	20	11	30.6	32.4	ns
prot613	222	20	17	31.5	24	11	10	19.5	21	ns
prot614	205	12	4	14	28	12	20	30	30	sig
prot615	240	13	17	48	54	16	17	42	30	ns
prot616	99	12	7	27	21.6	15	14	21.6	18	ns
prot617	643	7	13	13.5	13.5	13	6	19.5	15	ns
prot618	239	19	11	16	34	22	21	48	52	sig
prot619	383	10	18	48	39	14	20	36	30	sig
prot620	247	9	8	12.6	16.2	7	6	14.4	14.4	ns
prot621	189	16	16	19.5	15	20	18	13.5	21	sig
prot622	171	11	8	12	32	19	8	20	18	ns
prot623	326	13	5	33	27	8	13	24	36	ns
prot624	231	10	7	9	10.8	10	9	34.2	14.4	ns
prot625	153	10	14	21	13.5	11	8	16.5	18	ns
prot626	268	10	9	22	26	32	11	36	64	sig
prot627	204	12	9	24	24	14	16	48	66	sig
prot628	191	9	8	12.6	7.2	16	16	21.6	19.8	ns
prot629	114	10	5	19.5	27	8	4	10.5	12	ns
prot630	419	13	8	22	12	8	11	24	26	ns
prot631	141	12	8	45	42	7	17	36	30	ns
prot632	128	10	8	12.6	12.6	12	10	25.2	18	sig
prot633	164	6	5	6	12	4	5	10.5	7.5	ns
prot634	274	11	9	26	26	12	11	20	24	ns
prot635	188	7	15	30	24	11	9	27	27	ns
prot636	372	9	7	14.4	7.2	6	6	14.4	10.8	ns
prot637	365	9	6	12	13.5	11	10	15	12	ns
prot638	145	2	7	12	22	4	10	8	16	ns
prot639	159	13	7	24	21	7	4	24	24	ns
prot640	379	4	14	14.4	9	4	7	10.8	10.8	ns
prot641	190	14	12	18	15	10	9	19.5	12	ns
prot642	194	6	6	10	24	12	12	18	28	sig
prot643	178	10	6	33	15	10	9	18	21	ns
prot644	181	7	9	9	9	11	6	9	12.6	ns
prot645	321	5	13	9	13.5	4	16	13.5	13.5	ns
prot646	192	5	7	16	12	11	13	8	16	ns
prot647	352	7	7	12	24	9	7	36	36	ns
prot648	118	3	5	10.8	7.2	16	9	7.2	14.4	sig
prot649	410	4	8	6	3	5	3	13.5	12	ns
prot650	403	9	3	10	6	8	22	40	28	sig
prot651	199	5	11	27	33	7	4	15	30	ns
prot652	457	6	5	10.8	16.2	9	9	10.8	14.4	ns
prot653	221	5	10	4.5	7.5	11	3	9	16.5	ns
prot654	216	8	4	18	22	11	7	16	14	ns
prot655	217	8	8	27	21	8	8	12	21	ns
prot656	172	10	9	5.4	10.8	7	6	16.2	5.4	ns
prot657	268	2	4	9	9	4	2	9	13.5	ns
prot658	583	8	7	4	14	5	14	8	14	ns
prot659	229	8	7	33	36	4	8	45	30	ns
prot660	177	8	8	9	3.6	8	13	27	12.6	ns
prot661	142	6	7	10.5	9	9	9	12	9	ns
prot662	178	5	3	18	4	10	6	14	20	ns
prot663	111	4	7	18	21	11	11	39	33	sig
prot664	116	7	10	12.6	12.6	6	9	14.4	10.8	ns
prot665	325	2	7	9	10.5	7	4	7.5	9	ns
prot666	268	6	3	10	10	4	5	8	20	ns
prot667	599	5	5	39	12	5	4	15	18	ns
prot668	341	6	6	5.4	21.6	10	5	14.4	14.4	ns
prot669	172	7	6	9	9	5	6	4.5	15	ns
prot670	204	3	7	8	10	1	4	10	8	ns
prot671	171	1	1	21	9	4	2	15	21	ns
prot672	255	4	7	10.8	12.6	5	2	9	5.4	ns
prot673	180	2	5	6	9	6	5	3	15	sig
prot674	215	9	8	20	14	3	3	12	10	ns
prot675	211	11	4	39	9	8	9	18	36	sig
prot676	234	7	1	7.2	10.8	3	1	3.6	7.2	ns
prot677	214	7	4	6	10.5	5	7	6	7.5	ns
prot678	180	6	1	16	8	12	15	48	42	sig
prot679	292	3	9	15	18	7	7	15	3	ns
prot680	387	7	7	7.2	10.8	18	12	10.8	16.2	sig
prot681	283	4	5	3	4.5	5	4	7.5	4.5	ns
prot682	351	5	2	4	8	3	3	10	4	ns
prot683	502	7	7	9	9	7	5	15	0	ns
prot684	484	3	4	14.4	0	1	5	5.4	7.2	ns
prot685	345	3	5	4.5	4.5	6	4	7.5	7.5	ns
prot686	448	3	2	10	12	3	2	6	12	ns
prot687	277	5	3	15	3	5	5	6	9	ns
prot688	737	3	8	9	9	1	6	9	10.8	ns
prot689	159	1	4	4.5	4.5	9	15	22.5	18	sig
prot690	153	4	3	18	12	7	4	12	6	ns
prot691	321	2	5	18	9	4	6	6	3	ns
prot692	373	4	3	7.2	14.4	8	1	14.4	7.2	ns
prot693	124	1	3	6	3	3	3	3	3	ns
prot694	330	5	1	6	4	4	6	4	8	ns
prot695	319	5	2	6	3	5	3	0	6	ns
prot696	272	6	4	9	12.6	5	4	9	3.6	ns
prot697	296	3	5	4.5	7.5	6	5	3	6	ns
prot698	167	2	3	10	6	3	1	2	6	ns
prot699	832	5	3	15	6	6	2	6	3	ns
prot700	461	3	5	5.4	3.6	3	4	5.4	1.8	ns
prot701	152	1	1	7.5	6	3	3	4.5	4.5	ns
prot702	247	2	6	6	6	2	1	6	10	ns
prot703	311	6	1	9	12	3	5	9	0	ns
prot704	299	3	4	9	9	4	2	10.8	7.2	ns
prot705	383	3	2	3	1.5	3	1	6	4.5	ns
prot706	426	3	6	8	4	18	12	6	24	sig
prot707	155	4	2	6	15	0	6	6	9	ns
prot708	989	2	2	3.6	0	4	4	3.6	10.8	ns
prot709	187	3	8	4.5	0	3	2	6	3	ns
prot710	366	4	4	6	8	6	0	12	8	ns
prot711	715	1	2	9	15	12	4	36	24	sig
prot712	830	2	1	10.8	10.8	1	3	1.8	5.4	ns
prot713	177	1	4	1.5	3	1	3	3	9	ns
prot714	632	4	1	8	6	2	0	4	6	ns
prot715	444	3	5	12	6	3	3	27	9	sig
prot716	1241	0	1	0	3.6	1	3	3.6	5.4	ns
prot717	685	1	1	10.5	3	2	2	6	6	ns
prot718	387	0	3	4	0	0	0	0	2	ns
prot719	322	6	2	3	0	1	1	3	9	ns
prot720	735	0	1	1.8	1.8	2	2	5.4	3.6	ns
prot721	186	42	42	67.5	82.5	45	38	60	69	ns
prot722	156	42	43	80	108	82	84	152	216	sig
prot723	282	45	45	126	90	42	59	168	132	ns
prot724	140	24	25	43.2	57.6	30	25	48.6	43.2	ns
prot725	137	30	24	45	34.5	25	27	49.5	37.5	ns
prot726	124	28	26	64	42	56	34	66	72	sig
prot727	169	16	16	60	42	54	26	132	84	sig
prot728	142	35	19	45	43.2	33	27	68.4	81	sig
prot729	162	24	36	40.5	33	28	25	45	30	ns
prot730	200	18	23	48	26	27	18	34	30	ns
prot731	156	21	19	39	57	31	23	87	120	sig
prot732	306	19	14	30.6	34.2	23	11	41.4	34.2	ns
prot733	174	10	16	25.5	25.5	9	10	22.5	15	ns
prot734	194	16	20	30	22	18	22	24	18	ns
prot735	103	12	18	45	48	42	42	126	216	sig
prot736	172	9	17	27	36	14	14	25.2	16.2	ns
prot737	180	10	16	15	18	19	10	22.5	22.5	ns
prot738	184	7	17	18	18	11	15	22	34	ns
prot739	230	10	13	42	51	11	14	48	18	ns
prot740	187	11	11	21.6	28.8	16	16	32.4	45	sig
prot741	189	22	14	12	18	14	20	28.5	18	sig
prot742	180	14	11	32	30	10	9	26	32	ns
prot743	294	11	13	51	27	13	11	51	45	ns
prot744	186	8	9	30.6	10.8	6	15	21.6	25.2	ns
prot745	225	14	12	9	16.5	22	16	25.5	18	sig
prot746	174	16	16	38	16	42	24	60	66	sig
prot747	208	9	16	57	45	12	12	42	39	sig
prot748	217	13	8	27	16.2	10	5	21.6	19.8	ns
prot749	112	11	8	19.5	15	11	7	13.5	15	ns
prot750	206	5	18	30	24	19	10	30	24	ns
prot751	166	10	10	33	27	5	15	33	45	ns
prot752	113	8	8	27	23.4	5	6	12.6	18	ns
prot753	169	7	10	9	7.5	10	14	12	24	sig
prot754	313	9	7	22	16	6	7	24	28	sig
prot755	197	12	10	27	27	10	15	33	18	ns
prot756	124	8	6	7.2	5.4	18	15	81	37.8	sig
prot757	246	5	8	10.5	9	8	8	19.5	18	ns
prot758	258	12	8	8	12	8	9	16	18	ns
prot759	168	4	13	30	27	9	8	18	30	sig
prot760	260	5	6	12.6	12.6	13	5	10.8	18	sig
prot761	243	5	6	15	18	9	8	7.5	13.5	ns
prot762	124	11	11	24	24	10	8	22	20	ns
prot763	208	8	7	24	30	11	9	6	18	ns
prot764	217	6	7	10.8	10.8	5	7	16.2	7.2	ns
prot765	197	11	10	13.5	9	7	7	9	16.5	ns
prot766	177	6	4	16	6	6	7	20	12	ns
prot767	146	6	6	30	24	18	12	63	63	sig
prot768	157	10	2	3.6	16.2	10	3	12.6	7.2	ns
prot769	270	6	6	9	10.5	8	8	15	24	sig
prot770	264	3	5	22	4	3	6	12	20	ns
prot771	274	4	6	33	21	6	4	6	30	ns
prot772	156	6	6	3.6	18	4	6	14.4	5.4	ns
prot773	252	3	3	9	13.5	9	6	10.5	15	ns
prot774	356	5	5	8	16	6	6	16	14	ns
prot775	180	10	6	24	18	8	7	15	0	ns
prot776	251	7	1	1.8	12.6	10	20	32.4	21.6	sig
prot777	156	5	9	9	10.5	16	12	15	9	sig
prot778	227	1	7	20	10	1	9	22	12	ns
prot779	116	9	1	21	24	6	9	39	24	ns
prot780	154	9	10	10.8	10.8	4	6	9	12.6	ns
prot781	198	4	10	9	9	10	4	1.5	7.5	ns
prot782	236	9	7	14	18	8	11	18	10	ns
prot783	184	5	5	9	9	18	18	18	63	sig
prot784	122	6	6	9	7.2	7	8	10.8	7.2	sig
prot785	91	8	3	6	4.5	8	6	7.5	10.5	ns
prot786	274	2	4	8	12	5	9	16	24	ns
prot787	152	6	5	18	21	4	3	21	9	ns
prot788	162	3	3	7.2	9	10	2	14.4	10.8	ns
prot789	158	2	9	3	9	2	3	4.5	7.5	ns
prot790	463	7	5	10	14	7	5	16	20	ns
prot791	312	4	4	21	18	10	3	9	24	ns
prot792	261	5	5	10.8	9	3	6	9	3.6	ns
prot793	392	9	3	13.5	4.5	4	6	4.5	3	ns
prot794	182	5	6	14	2	5	13	16	10	sig
prot795	310	4	8	15	12	2	7	6	12	ns
prot796	382	3	4	12.6	7.2	9	2	7.2	7.2	ns
prot797	113	5	6	9	9	6	6	9	12	ns
prot798	111	7	6	8	6	12	15	18	42	sig
prot799	418	3	3	18	9	5	3	3	9	ns
prot800	185	3	4	12.6	7.2	2	6	9	9	ns
prot801	163	3	2	3	9	4	3	6	4.5	sig
prot802	238	7	5	22	6	9	8	8	14	ns
prot803	282	3	4	15	9	2	5	12	24	sig
prot804	305	2	3	9	7.2	1	7	5.4	9	ns
prot805	292	3	2	7.5	4.5	3	5	7.5	6	ns
prot806	427	3	4	8	8	5	3	4	6	ns
prot807	234	7	5	15	15	2	3	9	15	ns
prot808	233	4	6	5.4	14.4	5	3	10.8	1.8	ns
prot809	425	5	4	4.5	6	6	1	3	6	ns
prot810	95	4	5	10	12	3	6	8	8	ns
prot811	241	2	5	12	9	2	5	3	3	ns
prot812	201	6	2	5.4	3.6	3	4	1.8	3.6	ns
prot813	474	4	2	10.5	4.5	6	12	4.5	12	sig
prot814	437	4	0	4	8	1	2	12	2	ns
prot815	411	1	2	12	18	4	7	15	9	ns
prot816	333	3	2	3.6	1.8	3	5	7.2	9	ns
prot817	449	6	6	4.5	9	9	12	9	18	sig
prot818	256	5	4	8	8	2	3	6	2	ns
prot819	292	2	1	15	6	0	4	24	15	ns
prot820	669	1	4	7.2	7.2	4	5	5.4	3.6	ns
prot821	378	2	6	4.5	13.5	3	3	1.5	0	ns
prot822	373	3	1	0	2	5	2	0	4	ns
prot823	327	3	4	12	9	1	3	3	12	ns
prot824	180	2	4	3.6	3.6	4	4	14.4	14.4	sig
prot825	357	5	2	4.5	1.5	4	4	9	6	ns
prot826	791	4	1	2	10	1	0	0	4	ns
prot827	1037	3	7	24	6	5	2	15	33	sig
prot828	223	3	2	7.2	3.6	5	1	7.2	10.8	ns
prot829	417	1	2	4.5	4.5	4	4	6	6	ns
prot830	310	0	2	8	2	6	2	2	6	ns
prot831	796	1	2	3	9	3	6	6	12	ns
prot832	385	1	2	3.6	5.4	2	2	3.6	5.4	ns
prot833	399	4	5	6	3	1	2	1.5	3	ns
prot834	661	1	5	6	2	6	6	24	12	sig
prot835	648	2	2	9	9	3	1	6	12	ns
prot836	172	1	3	5.4	1.8	4	2	5.4	5.4	ns
prot837	459	2	2	0	4.5	2	0	3	4.5	ns
prot838	266	5	1	6	4	2	2	8	2	ns
prot839	85	44	62	171	147	46	43	171	183	ns
prot840	185	63	62	90	95.4	81	68	156.6	147.6	sig
prot841	130	60	47	87	63	59	53	85.5	81	ns
prot842	128	57	63	98	98	57	60	104	114	ns
prot843	130	51	73	147	153	59	64	195	168	ns
prot844	150	58	53	100.8	102.6	46	41	108	84.6	ns
prot845	94	35	33	54	52.5	44	42	63	67.5	ns
prot846	154	32	23	50	54	36	20	54	30	ns
prot847	76	32	32	99	57	18	24	75	78	ns
prot848	213	15	20	46.8	32.4	18	12	32.4	25.2	ns
prot849	51	16	14	34.5	31.5	17	25	37.5	39	ns
prot850	198	23	14	28	54	21	28	66	30	sig
prot851	150	19	14	42	63	30	44	84	108	sig
prot852	161	13	17	10.8	21.6	17	17	19.8	27	ns
prot853	227	11	14	13.5	15	10	13	22.5	18	ns
prot854	56	14	20	20	22	20	12	30	36	ns
prot855	107	22	12	42	42	39	60	117	153	sig
prot856	85	14	14	34.2	30.6	10	9	18	28.8	ns
prot857	191	14	13	10.5	25.5	6	6	21	19.5	ns
prot858	207	19	11	18	10	15	13	24	14	ns
prot859	313	13	15	24	36	16	13	30	57	ns
prot860	150	9	7	18	18	17	8	23.4	14.4	ns
prot861	446	14	6	19.5	21	24	15	31.5	24	sig
prot862	165	14	11	30	30	15	10	24	26	ns
prot863	164	14	13	18	30	10	10	39	33	ns
prot864	183	11	5	23.4	25.2	16	8	18	14.4	ns
prot865	112	11	10	19.5	16.5	6	8	16.5	10.5	ns
prot866	99	14	10	24	30	13	7	18	16	ns
prot867	162	14	12	39	27	9	23	39	75	sig
prot868	294	10	9	10.8	21.6	12	12	9	23.4	ns
prot869	219	13	7	15	12	8	9	9	13.5	ns
prot870	139	11	13	20	16	19	6	34	26	ns
prot871	1091	12	13	39	18	9	11	15	33	ns
prot872	153	7	5	16.2	12.6	5	10	18	5.4	ns
prot873	122	5	16	19.5	16.5	11	8	22.5	10.5	ns
prot874	308	15	8	14	18	8	12	16	12	ns
prot875	274	10	11	24	9	7	13	21	21	ns
prot876	168	10	13	12.6	19.8	10	5	30.6	14.4	ns
prot877	157	5	5	15	12	6	8	4.5	15	ns
prot878	171	10	4	24	6	8	11	20	14	ns
prot879	163	7	11	12	21	7	5	27	3	ns
prot880	78	8	6	19.8	10.8	12	7	16.2	3.6	ns
prot881	177	12	5	13.5	13.5	8	3	6	13.5	ns
prot882	198	13	10	16	20	4	6	14	14	ns
prot883	322	5	7	21	33	4	3	39	24	ns
prot884	145	5	10	21.6	10.8	11	12	28.8	14.4	ns
prot885	224	4	9	6	7.5	5	6	12	10.5	ns
prot886	155	9	3	18	10	21	9	8	40	sig
prot887	102	5	7	36	9	11	4	15	27	ns
prot888	207	7	8	7.2	12.6	4	3	9	14.4	ns
prot889	480	6	5	7.5	10.5	5	3	6	6	ns
prot890	104	7	5	14	18	27	21	60	24	sig
prot891	204	4	9	18	30	13	7	6	6	ns
prot892	248	5	6	14.4	10.8	8	5	12.6	7.2	ns
prot893	157	4	5	7.5	4.5	3	9	13.5	21	ns
prot894	132	7	8	16	10	2	10	12	6	ns
prot895	214	8	10	12	12	13	5	42	21	sig
prot896	219	5	5	5.4	9	5	10	9	9	ns
prot897	193	2	10	6	10.5	4	2	16.5	4.5	ns
prot898	155	6	5	10	8	9	9	42	12	sig
prot899	239	6	7	33	24	10	9	45	9	sig
prot900	116	7	12	12.6	16.2	2	7	14.4	10.8	ns
prot901	211	5	7	4.5	7.5	18	27	22.5	18	sig
prot902	156	2	6	10	18	13	7	12	20	ns
prot903	246	5	7	21	21	12	1	15	30	ns
prot904	218	7	5	10.8	10.8	27	15	27	27	sig
prot905	201	7	3	3	9	3	7	6	10.5	ns
prot906	111	5	2	6	2	7	3	8	10	ns
prot907	175	6	5	24	9	6	4	27	6	sig
prot908	195	6	2	3.6	9	7	9	7.2	9	ns
prot909	292	6	7	6	12	6	4	9	12	ns
prot910	173	3	2	8	4	14	5	14	10	sig
prot911	284	6	9	6	18	13	2	18	21	ns
prot912	151	5	6	7.2	5.4	6	15	37.8	16.2	sig
prot913	165	5	4	7.5	9	2	4	3	4.5	ns
prot914	132	5	2	6	4	12	6	8	12	ns
prot915	177	4	5	9	18	9	1	27	12	ns
prot916	137	5	5	16.2	7.2	7	9	10.8	5.4	ns
prot917	325	2	4	4.5	12	5	5	15	13.5	ns
prot918	192	3	5	2	8	6	4	14	10	ns
prot919	170	6	3	15	12	2	5	18	3	ns
prot920	157	4	8	9	12.6	1	2	5.4	3.6	ns
prot921	192	4	9	4.5	9	6	11	4.5	4.5	ns
prot922	474	1	5	6	4	6	2	14	12	ns
prot923	186	1	6	9	15	2	8	21	12	ns
prot924	428	0	6	9	1.8	5	5	3.6	7.2	ns
prot925	191	6	5	10.5	13.5	8	4	12	1.5	ns
prot926	169	2	5	6	14	5	11	8	22	sig
prot927	166	4	3	12	9	5	7	12	12	ns
prot928	290	2	1	5.4	12.6	3	6	7.2	3.6	ns
prot929	216	7	2	4.5	1.5	4	3	12	7.5	ns
prot930	103	3	3	4	4	7	4	18	8	sig
prot931	271	3	5	9	18	5	4	9	12	ns
prot932	147	3	5	5.4	3.6	5	4	9	9	sig
prot933	135	7	4	7.5	3	3	3	12	4.5	ns
prot934	135	0	2	6	4	4	4	12	4	ns
prot935	135	4	5	15	6	3	1	15	15	ns
prot936	135	5	2	7.2	5.4	1	5	3.6	3.6	ns
prot937	321	2	3	1.5	12	5	5	7.5	4.5	ns
prot938	164	1	3	2	4	2	1	12	4	ns
prot939	113	3	3	0	6	2	3	9	6	ns
prot940	271	5	3	3.6	5.4	2	4	1.8	3.6	ns
prot941	204	0	4	0	1.5	4	9	13.5	3	sig
prot942	276	2	4	8	8	1	4	4	8	ns
prot943	108	3	7	9	9	4	6	18	15	ns
prot944	91	5	2	7.2	5.4	2	2	7.2	9	ns
prot945	325	5	2	6	6	2	4	1.5	4.5	ns
prot946	114	4	3	4	2	2	5	4	6	ns
prot947	277	1	0	9	3	1	3	6	3	ns
prot948	118	1	1	7.2	3.6	2	6	3.6	10.8	sig
prot949	121	1	4	4.5	4.5	7	4	3	6	sig
prot950	198	2	3	2	8	2	1	4	6	ns
prot951	237	3	5	9	12	1	0	12	6	ns
prot952	220	2	3	3.6	12.6	2	0	10.8	7.2	ns
prot953	406	2	3	6	1.5	1	5	3	0	ns
prot954	391	1	1	0	2	4	3	0	6	ns
prot955	189	1	0	6	0	3	3	3	6	ns
prot956	232	0	2	7.2	9	6	5	3.6	3.6	ns
prot957	470	5	4	4.5	0	2	2	0	3	ns
prot958	527	3	3	2	4	2	2	4	20	sig
prot959	141	4	2	15	18	6	3	18	27	sig
prot960	602	1	3	5.4	9	6	3	10.8	16.2	sig
prot961	109	25	29	30	52.5	23	30	31.5	43.5	ns
prot962	258	24	24	58	56	19	26	50	52	ns
prot963	168	16	18	39	57	19	23	30	33	ns
prot964	177	18	21	32.4	23.4	9	10	27	21.6	ns
prot965	104	14	13	7.5	16.5	12	11	25.5	24	ns
prot966	187	12	10	20	18	10	5	30	38	ns
prot967	134	13	21	36	30	17	9	48	42	ns
prot968	153	15	18	25.2	23.4	12	20	36	28.8	ns
prot969	125	7	11	9	18	24	26	39	51	sig
prot970	242	8	11	16	14	15	9	12	24	ns
prot971	128	5	11	30	33	11	13	63	36	ns
prot972	160	6	18	14.4	14.4	12	9	10.8	12.6	ns
prot973	65	9	9	9	16.5	14	10	12	15	ns
prot974	143	8	10	20	24	13	11	18	20	ns
prot975	131	19	20	15	39	12	14	33	36	ns
prot976	128	15	13	16.2	18	12	14	14.4	18	ns
prot977	76	8	5	10.5	9	18	9	15	13.5	sig
prot978	95	10	14	20	16	20	20	32	32	sig
prot979	70	14	9	21	33	27	36	63	90	sig
prot980	136	8	12	27	19.8	10	10	16.2	9	ns
prot981	116	12	15	16.5	16.5	10	11	16.5	28.5	sig
prot982	108	6	4	12	16	10	4	32	16	ns
prot983	195	10	9	15	33	14	10	12	6	ns
prot984	145	3	9	12.6	7.2	8	10	12.6	16.2	ns
prot985	102	10	9	9	13.5	8	11	9	13.5	ns
prot986	173	14	4	28	22	18	12	32	28	sig
prot987	212	5	6	18	33	10	6	45	42	sig
prot988	116	7	3	10.8	9	5	3	9	9	ns
prot989	219	10	7	4.5	12	5	9	13.5	7.5	ns
prot990	312	3	6	6	16	11	6	18	20	ns
prot991	78	5	7	21	21	6	14	21	33	ns
prot992	193	7	8	18	16.2	9	24	43.2	48.6	sig
prot993	500	8	4	6	7.5	1	5	4.5	4.5	ns
prot994	195	0	9	14	16	18	15	12	42	sig
prot995	177	2	6	24	6	4	9	18	27	ns
prot996	224	4	8	9	12.6	6	3	14.4	9	ns
prot997	239	6	5	4.5	4.5	2	7	9	12	ns
prot998	223	8	3	18	8	6	7	6	8	ns
prot999	113	5	2	36	12	7	13	48	33	sig
prot1000	94	3	2	3.6	7.2	9	6	7.2	18	ns
prot1001	74	12	9	12	3	3	9	10.5	10.5	ns
prot1002	265	10	2	10	12	6	4	10	12	ns
prot1003	225	0	3	12	21	10	5	24	15	ns
prot1004	129	4	4	12.6	1.8	7	8	14.4	14.4	ns
prot1005	210	4	4	9	10.5	3	4	6	1.5	ns
prot1006	248	3	6	8	8	3	7	10	12	ns
prot1007	158	6	6	15	9	7	8	21	15	ns
prot1008	68	2	6	3.6	3.6	12	3	10.8	21.6	sig
prot1009	68	6	6	9	4.5	4	3	6	6	ns
prot1010	548	9	7	16	6	4	10	6	8	ns
prot1011	123	4	1	18	12	8	6	36	21	sig
prot1012	181	3	4	7.2	12.6	4	3	12.6	9	ns
prot1013	824	3	1	6	12	6	3	7.5	6	ns
prot1014	250	7	4	10	10	12	12	18	18	sig
prot1015	242	8	4	30	21	5	6	6	12	ns
prot1016	186	4	4	1.8	10.8	1	6	9	5.4	ns
prot1017	228	8	4	9	4.5	3	5	6	4.5	ns
prot1018	106	1	4	10	18	5	6	8	16	sig
prot1019	135	3	4	9	18	7	6	21	18	ns
prot1020	173	3	4	3.6	5.4	9	11	19.8	19.8	sig
prot1021	245	2	9	12	6	12	6	9	22.5	sig
prot1022	98	8	6	4	10	3	3	6	2	ns
prot1023	149	4	3	15	9	14	6	18	18	sig
prot1024	136	5	3	9	10.8	6	5	10.8	9	ns
prot1025	335	6	3	6	6	3	9	6	10.5	ns
prot1026	81	9	3	0	10	3	5	8	8	ns
prot1027	124	5	5	3	15	4	4	21	21	ns
prot1028	204	6	2	9	5.4	5	2	5.4	10.8	ns
prot1029	124	5	2	0	4.5	1	4	12	6	ns
prot1030	231	2	5	6	8	2	7	6	8	ns
prot1031	192	3	8	6	15	6	2	3	12	ns
prot1032	514	4	3	1.8	9	8	3	9	7.2	ns
prot1033	277	4	3	12	12	6	16	12	9	sig
prot1034	159	1	5	6	10	6	1	0	8	ns
prot1035	190	3	6	18	6	3	4	15	12	ns
prot1036	225	9	7	3.6	5.4	4	2	1.8	7.2	ns
prot1037	57	2	6	0	4.5	3	3	9	1.5	ns
prot1038	153	2	2	4	10	3	4	4	8	ns
prot1039	91	5	3	6	3	5	6	6	15	ns
prot1040	94	8	4	10.8	0	7	5	5.4	3.6	ns
prot1041	112	2	3	3	6	1	1	3	4.5	ns
prot1042	336	2	0	4	6	3	8	8	6	ns
prot1043	241	5	7	6	27	5	3	9	9	ns
prot1044	108	1	6	5.4	5.4	3	4	9	5.4	ns
prot1045	117	4	2	3	7.5	3	6	1.5	7.5	ns
prot1046	286	1	3	8	10	6	6	24	18	sig
prot1047	122	2	1	15	15	3	0	9	18	ns
prot1048	273	6	1	0	3.6	3	6	1.8	5.4	ns
prot1049	237	4	5	4.5	6	6	2	0	6	ns
prot1050	222	3	1	10	6	4	2	4	10	ns
prot1051	799	0	3	3	21	4	1	3	9	ns
prot1052	125	1	2	1.8	7.2	0	4	5.4	5.4	ns
prot1053	98	3	5	4.5	0	2	3	6	7.5	ns
prot1054	153	2	1	0	2	1	6	4	8	ns
prot1055	186	1	2	9	15	2	1	3	6	ns
prot1056	188	2	3	1.8	9	2	3	5.4	5.4	ns
prot1057	127	1	1	3	0	4	2	0	9	ns
prot1058	65	112	105	190	204	123	110	216	266	ns
prot1059	115	39	50	156	144	36	49	114	120	ns
prot1060	65	32	31	57.6	52.2	66	50	72	100.8	sig
prot1061	90	21	13	27	27	15	24	39	33	ns
prot1062	120	9	13	18	12	10	14	24	30	ns
prot1063	83	6	16	12	33	7	10	39	24	ns
prot1064	177	7	8	7.2	5.4	4	8	18	9	ns
prot1065	59	10	10	6	6	6	12	6	16.5	ns
prot1066	97	6	12	18	30	11	6	18	10	ns
prot1067	188	6	10	27	33	10	10	30	24	ns
prot1068	82	7	6	10.8	19.8	7	8	19.8	9	sig
prot1069	109	6	8	9	6	9	6	10.5	7.5	ns
prot1070	109	9	13	28	16	18	8	8	26	sig
prot1071	168	8	11	33	24	11	4	33	27	ns
prot1072	188	10	6	18	7.2	11	5	16.2	14.4	ns
prot1073	82	4	6	7.5	10.5	9	8	7.5	15	ns
prot1074	75	13	7	20	18	7	10	12	10	ns
prot1075	151	6	6	12	9	8	11	21	15	ns
prot1076	175	3	10	3.6	5.4	8	1	14.4	10.8	ns
prot1077	116	5	5	12	4.5	8	7	4.5	12	ns
prot1078	161	7	7	10	10	3	3	10	10	ns
prot1079	95	9	3	24	6	6	4	18	18	ns
prot1080	101	5	2	9	7.2	3	6	7.2	9	ns
prot1081	175	5	4	6	13.5	4	3	10.5	13.5	ns
prot1082	401	4	8	8	18	11	4	14	8	ns
prot1083	214	11	6	15	24	3	10	9	12	ns
prot1084	215	2	5	9	16.2	3	6	5.4	9	ns
prot1085	152	8	5	7.5	0	4	1	9	4.5	ns
prot1086	125	2	2	8	10	6	3	6	6	ns
prot1087	154	2	7	27	9	5	6	30	6	ns
prot1088	119	7	2	7.2	3.6	10	2	10.8	10.8	sig
prot1089	145	4	9	9	6	5	7	3	7.5	ns
prot1090	256	8	6	4	0	6	3	16	16	ns
prot1091	119	4	4	12	6	8	8	15	12	ns
prot1092	159	3	3	9	7.2	2	5	3.6	18	ns
prot1093	91	6	4	12	3	5	5	3	6	ns
prot1094	396	9	5	10	14	8	3	16	18	sig
prot1095	205	0	6	6	9	7	4	12	9	ns
prot1096	108	4	5	9	7.2	3	5	7.2	7.2	ns
prot1097	71	3	3	9	7.5	6	2	21	15	sig
prot1098	259	5	7	8	0	9	12	12	24	sig
prot1099	191	11	4	12	9	3	3	15	6	ns
prot1100	147	7	6	7.2	3.6	2	2	3.6	5.4	ns
prot1101	292	6	5	12	1.5	3	3	13.5	6	sig
prot1102	69	1	2	16	0	3	4	6	8	ns
prot1103	245	3	3	15	3	8	2	24	12	sig
prot1104	146	2	2	3.6	1.8	4	3	5.4	5.4	ns
prot1105	351	6	2	9	10.5	2	3	13.5	6	sig
prot1106	106	4	6	8	8	2	1	2	4	ns
prot1107	180	3	1	6	9	4	5	9	12	ns
prot1108	199	2	4	1.8	3.6	6	2	7.2	9	ns
prot1109	185	3	1	6	1.5	3	4	6	10.5	ns
prot1110	182	4	5	4	4	6	6	24	6	sig
prot1111	59	3	3	6	6	3	2	24	6	sig
prot1112	173	2	2	5.4	5.4	4	2	7.2	7.2	ns
prot1113	105	2	3	4.5	4.5	2	5	4.5	6	ns
prot1114	79	3	6	2	8	5	9	14	10	sig
prot1115	94	0	1	12	3	2	2	12	6	sig
prot1116	235	2	1	5.4	3.6	4	6	18	7.2	sig
prot1117	99	1	0	7.5	4.5	3	15	27	27	sig
prot1118	103	2	0	4	0	0	2	4	2	ns
prot1119	226	3	1	9	6	0	3	12	12	ns
prot1120	168	0	2	1.8	1.8	5	9	9	19.8	sig
prot1121	454	2	0	7.5	3	2	3	3	6	ns
prot1122	92	1	3	4	8	3	2	4	12	ns
prot1123	99	4	2	3	9	1	2	0	6	ns
prot1124	116	3	2	7.2	5.4	1	3	3.6	5.4	ns
prot1125	90	1	4	3	3	3	2	1.5	1.5	ns
prot1126	87	1	5	8	8	3	2	2	4	ns
prot1127	294	3	3	3	9	3	4	0	9	ns
prot1128	354	2	0	14.4	7.2	2	3	9	3.6	ns
prot1129	216	2	2	4.5	3	5	2	3	1.5	ns
prot1130	138	3	4	0	2	2	1	4	8	ns
prot1131	187	1	2	6	6	0	2	3	0	ns
prot1132	495	1	0	1.8	1.8	2	2	1.8	7.2	ns
prot1133	406	2	1	1.5	3	2	1	6	0	ns
prot1134	382	2	1	8	6	1	2	4	4	ns
prot1135	272	2	2	6	3	2	1	6	0	ns
prot1136	71	25	16	32.4	28.8	21	26	41.4	37.8	ns
prot1137	105	22	16	30	24	18	25	22.5	27	ns
prot1138	234	30	24	36	36	15	24	42	38	ns
prot1139	112	17	16	45	48	29	31	96	75	sig
prot1140	114	27	14	32.4	25.2	28	15	27	30.6	ns
prot1141	112	7	7	7.5	13.5	11	8	3	12	ns
prot1142	166	7	11	12	10	11	13	24	14	sig
prot1143	104	4	9	9	18	5	13	33	21	sig
prot1144	376	4	10	12.6	16.2	7	8	12.6	19.8	ns
prot1145	83	7	10	15	4.5	12	11	6	12	sig
prot1146	51	3	5	8	10	4	8	12	10	ns
prot1147	74	7	4	9	18	5	6	6	27	ns
prot1148	74	6	2	10.8	10.8	12	12	10.8	32.4	sig
prot1149	117	7	5	6	13.5	3	7	9	9	ns
prot1150	106	4	8	14	6	6	5	12	8	ns
prot1151	110	6	6	24	12	12	18	18	54	sig
prot1152	73	1	0	5.4	7.2	3	4	1.8	5.4	ns
prot1153	113	5	4	3	6	3	4	4.5	4.5	ns
prot1154	358	4	4	14	0	2	5	4	6	ns
prot1155	99	3	4	9	12	8	5	12	21	ns
prot1156	115	2	6	3.6	5.4	3	3	7.2	14.4	ns
prot1157	180	3	3	10.5	3	5	4	3	7.5	sig
prot1158	67	3	5	2	4	4	0	6	6	ns
prot1159	99	1	4	6	3	1	1	9	6	ns
prot1160	99	1	0	3.6	1.8	0	5	9	1.8	ns
prot1161	99	3	2	6	6	4	5	6	7.5	ns
prot1162	98	3	2	0	2	3	5	2	2	ns
prot1163	165	2	4	9	6	4	3	6	24	ns
prot1164	76	2	2	7.2	0	0	2	0	1.8	ns
prot1165	90	1	2	6	3	4	2	1.5	6	ns
prot1166	113	4	4	4	0	4	2	0	4	ns
prot1167	90	3	3	0	15	4	4	12	21	sig
prot1168	163	4	4	12.6	3.6	5	3	9	3.6	ns
prot1169	102	4	1	4.5	3	2	2	3	6	sig
prot1170	183	3	3	6	0	0	3	0	8	ns
prot1171	98	1	3	6	12	2	0	3	3	ns
prot1172	146	0	3	3.6	9	1	0	10.8	3.6	ns
prot1173	145	1	3	3	1.5	2	4	1.5	1.5	ns
prot1174	166	2	3	6	4	4	1	4	2	ns
prot1175	100	3	0	12	9	1	0	3	0	ns
prot1176	393	2	1	1.8	1.8	4	0	1.8	1.8	ns
prot1177	89	1	1	4.5	1.5	2	0	4.5	1.5	ns
prot1178	391	0	2	8	2	1	2	4	10	ns
prot1179	89	1	1	3	12	3	0	15	6	ns
prot1180	1106	8	3	9	9	12	8	14.4	5.4	ns
prot1181	3227	8	5	7.5	7.5	8	7	12	6	ns
prot1182	539	7	7	18	10	8	6	6	10	ns
prot1183	771	4	6	9	18	8	6	15	9	ns
prot1184	2680	3	0	5.4	10.8	3	7	14.4	3.6	ns
prot1185	917	4	0	4.5	4.5	4	3	10.5	7.5	ns
prot1186	4114	2	2	4	6	5	3	6	8	ns
prot1187	449	7	9	24	18	3	9	21	45	ns
prot1188	1304	5	3	9	12.6	1	1	5.4	7.2	ns
prot1189	393	4	4	6	3	1	7	3	9	ns
prot1190	1513	2	0	4	0	3	2	4	8	ns
prot1191	2580	3	4	9	6	2	14	12	18	sig
prot1192	959	4	6	10.8	10.8	11	7	12.6	10.8	ns
prot1193	510	6	7	4.5	9	2	8	3	9	ns
prot1194	427	13	4	10	22	3	5	16	10	ns
prot1195	413	5	2	6	12	5	2	9	15	ns
prot1196	819	5	3	0	10.8	4	7	9	5.4	ns
prot1197	1779	2	3	3	0	4	5	3	3	ns
prot1198	1379	5	3	2	8	5	9	14	4	sig
prot1199	652	2	3	12	12	3	1	12	6	ns
prot1200	704	3	6	7.2	5.4	4	1	1.8	3.6	ns
prot1201	1028	2	2	4.5	3	2	3	9	1.5	ns
prot1202	1181	6	3	8	10	3	3	24	30	sig
prot1203	383	8	7	15	15	5	5	15	15	ns
prot1204	1077	2	3	7.2	9	5	11	23.4	12.6	sig
prot1205	452	1	5	1.5	15	12	4	7.5	4.5	ns
prot1206	434	5	3	8	6	2	4	6	8	ns
prot1207	955	3	10	6	9	4	10	12	36	sig
prot1208	528	4	4	5.4	5.4	18	4	10.8	7.2	sig
prot1209	228	5	2	4.5	3	4	4	9	13.5	sig
prot1210	781	3	3	2	6	12	9	24	12	sig
prot1211	548	4	3	15	9	4	4	12	15	sig
prot1212	273	4	1	3.6	1.8	4	1	1.8	3.6	ns
prot1213	153	2	6	7.5	10.5	5	2	7.5	1.5	ns
prot1214	320	6	0	14	8	7	6	6	14	ns
prot1215	219	8	9	21	15	5	5	18	18	ns
prot1216	410	6	7	3.6	10.8	7	6	16.2	5.4	ns
prot1217	322	2	4	4.5	4.5	4	18	9	27	sig
prot1218	629	6	2	8	6	6	0	6	20	ns
prot1219	264	4	4	6	12	11	14	21	12	sig
prot1220	356	7	2	3.6	9	7	6	7.2	7.2	sig
prot1221	390	3	2	7.5	7.5	5	1	6	1.5	ns
prot1222	235	3	2	14	4	2	2	2	8	ns
prot1223	263	3	4	6	6	15	18	27	9	sig
prot1224	481	3	3	3.6	5.4	3	5	3.6	5.4	ns
prot1225	551	2	1	6	9	3	5	4.5	6	ns
prot1226	481	5	5	10	14	3	4	16	4	sig
prot1227	487	2	1	0	6	2	6	9	3	ns
prot1228	881	0	1	3.6	3.6	15	9	10.8	10.8	sig
prot1229	2284	5	0	7.5	3	5	5	4.5	6	ns
prot1230	852	2	1	4	8	2	1	4	0	ns
prot1231	341	5	1	9	9	4	1	6	12	ns
prot1232	182	7	3	3.6	5.4	9	8	14.4	5.4	sig
prot1233	327	5	7	4.5	3	1	4	9	7.5	ns
prot1234	219	5	4	14	10	6	9	6	20	ns
prot1235	406	5	5	21	15	2	4	15	3	ns
prot1236	332	0	3	0	5.4	5	2	7.2	0	ns
prot1237	365	1	2	6	1.5	4	5	3	4.5	ns
prot1238	308	1	3	6	6	5	6	4	6	ns
prot1239	232	5	2	3	12	2	3	6	6	ns
prot1240	2067	2	6	1.8	3.6	3	2	5.4	9	ns
prot1241	865	3	4	1.5	1.5	1	0	7.5	3	ns
prot1242	682	2	2	0	4	4	2	8	4	sig
prot1243	573	1	3	9	9	0	2	6	6	ns
prot1244	454	4	3	0	5.4	1	2	3.6	1.8	ns
prot1245	611	17	8	12	16.5	9	7	16.5	13.5	ns
prot1246	133	9	6	20	18	4	8	12	20	sig
prot1247	221	9	7	39	18	9	8	24	18	ns
prot1248	153	7	11	9	12.6	7	3	14.4	16.2	ns
prot1249	363	5	5	6	9	6	6	4.5	3	ns
prot1250	435	6	4	14	18	14	10	24	36	sig
prot1251	366	9	4	9	12	6	4	15	15	ns
prot1252	170	5	4	7.2	7.2	5	5	3.6	3.6	ns
prot1253	267	1	0	1.5	9	1	2	4.5	7.5	ns
prot1254	463	5	3	2	6	6	3	4	10	ns
prot1255	542	6	4	6	9	3	2	12	9	ns
prot1256	448	4	4	5.4	3.6	2	3	7.2	9	ns
prot1257	177	4	6	6	3	5	7	10.5	3	ns
prot1258	365	1	4	10	8	5	2	12	12	ns
prot1259	746	1	2	15	15	5	4	9	9	ns
prot1260	458	7	3	3.6	7.2	9	3	9	12.6	ns
prot1261	147	0	3	4.5	6	1	4	1.5	6	ns
prot1262	266	4	1	2	12	2	6	10	6	ns
prot1263	340	3	4	0	9	0	4	12	12	ns
prot1264	398	5	1	5.4	3.6	0	2	3.6	3.6	ns
prot1265	403	0	2	0	1.5	0	1	4.5	4.5	ns
prot1266	302	1	2	2	12	3	2	4	8	ns
prot1267	465	2	3	12	9	5	5	9	12	ns
prot1268	487	2	3	5.4	1.8	0	0	5.4	3.6	ns
prot1269	568	0	2	6	4.5	2	3	3	6	ns
prot1270	370	2	3	6	10	1	2	4	6	ns
prot1271	435	1	2	3	3	2	4	21	3	sig
prot1272	382	3	4	9	3.6	1	3	0	3.6	ns
prot1273	400	1	1	0	1.5	3	1	0	4.5	ns
prot1274	1317	1	0	0	2	5	1	2	2	ns
prot1275	1827	2	3	3	6	4	1	9	0	ns
prot1276	227	4	4	12.6	14.4	5	5	19.8	10.8	ns
prot1277	126	4	8	3	4.5	2	3	3	6	ns
prot1278	199	5	1	2	6	3	8	4	4	ns
prot1279	186	2	5	30	27	2	6	24	3	ns
prot1280	397	2	4	0	5.4	6	5	7.2	10.8	sig
prot1281	191	7	10	6	9	2	5	3	7.5	ns
prot1282	181	6	5	6	6	5	3	12	2	ns
prot1283	332	6	6	18	15	4	9	21	21	sig
prot1284	207	4	7	7.2	5.4	3	5	5.4	9	ns
prot1285	433	2	4	4.5	3	5	7	3	9	ns
prot1286	220	6	4	12	10	4	3	14	16	ns
prot1287	174	1	3	12	6	3	6	18	18	ns
prot1288	398	2	2	1.8	5.4	3	4	16.2	5.4	ns
prot1289	250	4	4	6	7.5	2	8	1.5	15	sig
prot1290	254	5	2	2	10	4	4	0	4	ns
prot1291	278	2	2	9	3	4	3	12	3	ns
prot1292	195	3	2	7.2	1.8	6	3	7.2	5.4	ns
prot1293	493	5	1	7.5	7.5	27	15	13.5	9	sig
prot1294	395	2	6	10	10	7	7	4	10	sig
prot1295	346	3	4	3	15	3	1	6	6	ns
prot1296	386	6	1	1.8	1.8	3	0	5.4	10.8	ns
prot1297	323	5	3	3	1.5	1	2	4.5	7.5	ns
prot1298	221	5	5	4	4	2	4	4	8	ns
prot1299	330	5	3	6	3	2	5	15	12	ns
prot1300	913	3	2	10.8	5.4	7	1	7.2	12.6	ns
prot1301	216	6	4	3	3	1	1	4.5	6	ns
prot1302	176	3	1	4	4	2	4	2	8	ns
prot1303	396	3	4	6	9	3	2	12	3	ns
prot1304	144	1	1	9	3.6	1	2	1.8	5.4	ns
prot1305	340	2	2	9	9	1	3	4.5	6	ns
prot1306	177	2	0	4	6	0	3	2	10	ns
prot1307	491	2	5	3	12	4	7	15	15	sig
prot1308	289	6	4	0	3.6	0	2	7.2	7.2	ns
prot1309	925	6	2	3	1.5	3	3	3	3	sig
prot1310	266	1	3	2	4	2	8	12	6	sig
prot1311	584	1	3	3	3	1	3	9	6	ns
prot1312	316	4	2	1.8	5.4	2	2	5.4	3.6	ns
prot1313	365	6	2	3	0	6	6	12	12	sig
prot1314	282	0	1	8	8	1	1	0	2	ns
prot1315	465	3	5	9	6	4	6	9	6	ns
prot1316	577	2	0	5.4	10.8	2	3	1.8	7.2	ns
prot1317	274	1	2	1.5	4.5	2	1	0	3	ns
prot1318	517	1	1	6	0	3	9	12	6	sig
prot1319	782	5	1	0	6	1	1	6	9	ns
prot1320	567	2	3	3.6	3.6	3	0	1.8	1.8	ns
prot1321	356	1	0	1.5	0	1	1	0	0	ns
prot1322	229	2	0	2	4	0	1	6	4	ns
prot1323	388	3	2	6	9	1	0	6	12	ns
prot1324	109	2	13	9	9	8	5	27	10.8	ns
prot1325	167	3	4	3	4.5	6	4	12	15	sig
prot1326	192	6	5	12	8	4	5	16	12	ns
prot1327	174	2	3	12	0	2	6	12	21	ns
prot1328	144	6	5	5.4	10.8	3	0	10.8	5.4	ns
prot1329	139	4	1	6	6	5	1	4.5	9	ns
prot1330	160	3	5	10	8	8	4	12	12	ns
prot1331	220	8	6	12	12	1	5	6	18	ns
prot1332	248	1	5	9	12.6	4	4	0	3.6	ns
prot1333	254	5	3	3	6	3	3	7.5	9	ns
prot1334	213	1	3	12	6	3	3	2	10	ns
prot1335	81	6	1	3	12	4	4	12	6	ns
prot1336	318	4	3	10.8	7.2	4	6	7.2	12.6	ns
prot1337	247	7	8	4.5	3	1	5	10.5	10.5	sig
prot1338	381	5	4	0	4	2	1	2	4	ns
prot1339	159	1	2	9	3	3	1	6	6	ns
prot1340	205	2	4	3.6	3.6	1	2	3.6	5.4	ns
prot1341	244	6	4	1.5	3	6	4	13.5	9	ns
prot1342	160	1	1	2	12	4	4	10	22	sig
prot1343	288	3	0	3	3	3	6	9	15	ns
prot1344	383	5	2	3.6	0	1	0	1.8	1.8	ns
prot1345	206	2	3	10.5	1.5	6	7	12	4.5	ns
prot1346	703	1	1	2	2	2	2	6	2	ns
prot1347	238	1	3	0	6	1	4	12	3	ns
prot1348	366	2	2	3.6	5.4	2	2	1.8	1.8	ns
prot1349	430	0	3	1.5	1.5	1	2	7.5	6	ns
prot1350	637	2	1	2	6	3	4	6	0	ns
prot1351	141	5	2	0	15	2	1	6	12	ns
prot1352	140	4	1	5.4	1.8	12	15	10.8	21.6	sig
prot1353	431	0	3	4.5	1.5	4	3	7.5	0	ns
prot1354	969	4	1	4	6	3	6	8	0	ns
prot1355	247	2	4	6	0	2	4	12	3	ns
prot1356	1101	3	3	3.6	5.4	2	2	3.6	9	ns
prot1357	178	4	5	3	0	3	0	0	1.5	ns
prot1358	178	0	2	4	2	2	0	6	0	ns
prot1359	297	2	2	3	9	0	4	3	3	ns
prot1360	238	3	5	3.6	1.8	4	2	5.4	0	ns
prot1361	226	3	2	3	6	6	3	0	4.5	ns
prot1362	486	1	2	2	8	1	1	2	0	ns
prot1363	758	2	3	9	0	1	1	0	12	ns
prot1364	305	0	2	0	5.4	2	2	1.8	0	ns
prot1365	526	2	2	1.5	1.5	1	3	3	3	ns
prot1366	375	2	0	4	4	2	1	2	6	ns
prot1367	651	5	2	0	3	3	1	6	12	ns
prot1368	5934	0	2	1.8	0	0	0	5.4	0	ns
prot1369	421	0	2	0	0	3	9	9	18	sig
prot1370	142	1	3	2	2	2	1	0	0	ns
prot1371	1145	0	2	9	3	2	3	6	3	ns
prot1372	238	0	1	1.8	3.6	1	1	5.4	5.4	ns
prot1373	391	2	1	0	0	2	3	4.5	3	sig
prot1374	618	1	0	2	0	1	2	0	4	ns
prot1375	93	9	10	24	15	5	6	30	18	ns
prot1376	130	5	6	16.2	18	5	7	5.4	18	ns
prot1377	83	4	4	9	9	4	4	6	9	ns
prot1378	361	5	1	4	8	4	4	4	6	ns
prot1379	193	1	4	18	18	4	5	18	9	ns
prot1380	393	6	10	7.2	12.6	5	11	3.6	5.4	ns
prot1381	232	2	2	6	7.5	5	4	7.5	3	ns
prot1382	201	1	4	12	14	8	6	8	8	ns
prot1383	105	2	3	12	21	4	1	6	12	ns
prot1384	173	4	7	3.6	5.4	6	2	1.8	5.4	ns
prot1385	182	4	9	6	7.5	3	4	7.5	7.5	ns
prot1386	199	9	1	4	4	5	0	4	4	ns
prot1387	191	2	4	15	6	3	5	0	18	ns
prot1388	274	6	3	9	12.6	1	4	10.8	3.6	ns
prot1389	135	1	4	4.5	1.5	1	0	6	4.5	ns
prot1390	169	1	1	2	0	2	6	8	0	ns
prot1391	688	2	2	9	12	9	4	15	39	sig
prot1392	152	3	1	1.8	3.6	0	2	5.4	9	ns
prot1393	528	3	2	3	10.5	0	1	4.5	3	ns
prot1394	157	1	5	4	10	1	1	6	2	ns
prot1395	126	3	1	9	9	2	3	12	3	ns
prot1396	80	2	2	1.8	10.8	2	2	3.6	5.4	ns
prot1397	122	0	2	3	1.5	6	2	3	3	ns
prot1398	232	3	4	8	4	3	4	4	4	ns
prot1399	171	4	5	15	3	2	4	9	6	ns
prot1400	70	3	0	3.6	5.4	5	1	3.6	3.6	ns
prot1401	130	0	5	3	1.5	2	3	6	6	ns
prot1402	103	1	0	4	2	4	1	2	2	sig
prot1403	547	2	4	9	3	2	2	0	9	ns
prot1404	250	2	1	1.8	5.4	2	5	3.6	1.8	sig
prot1405	497	1	1	1.5	4.5	0	0	7.5	4.5	ns
prot1406	312	2	2	2	2	2	2	6	2	ns
prot1407	152	0	3	3	0	3	0	3	0	ns
prot1408	535	1	3	1.8	7.2	2	4	14.4	10.8	sig
prot1409	87	3	1	3	0	1	0	1.5	3	ns
prot1410	232	2	2	4	0	3	1	8	4	ns
prot1411	232	3	2	3	0	1	1	3	6	ns
prot1412	843	0	0	1.8	0	2	0	5.4	1.8	ns
prot1413	555	3	1	7.5	1.5	3	1	6	1.5	ns
prot1414	173	2	1	6	4	2	1	0	4	ns
prot1415	194	2	2	0	6	1	1	6	6	ns
prot1416	180	1	3	3.6	0	1	3	0	1.8	ns
prot1417	199	3	1	1.5	1.5	3	1	4.5	3	ns
prot1418	287	1	1	2	6	4	6	0	0	ns
prot1419	999	1	3	3	9	2	1	12	0	ns
prot1420	220	1	2	3.6	3.6	3	2	3.6	3.6	ns
prot1421	648	3	3	1.5	6	2	4	3	7.5	sig
prot1422	164	0	1	2	2	2	1	6	4	ns
prot1423	181	0	2	3	6	2	1	0	9	ns
prot1424	285	4	10	16.2	12.6	5	12	5.4	9	ns
prot1425	172	4	8	7.5	9	3	6	7.5	7.5	ns
prot1426	103	5	4	14	6	4	7	12	6	ns
prot1427	430	2	5	6	3	4	6	12	12	ns
prot1428	130	4	5	14.4	10.8	8	6	0	5.4	ns
prot1429	123	1	5	7.5	7.5	9	9	18	9	sig
prot1430	304	2	2	8	8	4	5	10	2	sig
prot1431	164	1	4	6	15	3	3	12	15	ns
prot1432	75	0	3	0	12.6	3	3	1.8	5.4	ns
prot1433	173	3	1	1.5	1.5	3	3	4.5	4.5	ns
prot1434	176	1	3	4	6	6	3	4	6	ns
prot1435	191	4	3	6	15	4	2	9	0	ns
prot1436	138	5	4	9	5.4	6	1	12.6	1.8	ns
prot1437	148	2	5	1.5	1.5	1	2	1.5	3	ns
prot1438	101	4	3	6	12	7	3	4	10	ns
prot1439	157	4	1	3	6	6	3	6	6	ns
prot1440	488	1	8	5.4	12.6	4	2	5.4	5.4	ns
prot1441	133	3	2	4.5	6	2	0	3	1.5	ns
prot1442	229	2	2	6	4	5	2	10	4	ns
prot1443	89	2	3	3	0	2	4	9	3	ns
prot1444	317	5	4	5.4	3.6	2	4	3.6	3.6	sig
prot1445	88	6	3	1.5	3	2	4	12	4.5	sig
prot1446	180	2	1	4	0	2	2	6	10	ns
prot1447	207	5	3	6	9	9	6	45	45	sig
prot1448	235	3	1	5.4	0	3	4	10.8	3.6	sig
prot1449	86	0	2	3	4.5	0	0	0	3	ns
prot1450	115	1	4	8	0	3	2	2	6	ns
prot1451	127	2	1	3	15	1	1	9	9	ns
prot1452	229	2	1	0	3.6	1	5	1.8	3.6	sig
prot1453	247	4	1	1.5	1.5	4	2	1.5	6	sig
prot1454	573	3	6	6	8	1	6	6	2	ns
prot1455	176	1	1	3	12	2	4	6	9	ns
prot1456	169	0	0	5.4	3.6	1	2	10.8	1.8	ns
prot1457	81	2	2	4.5	1.5	3	4	0	7.5	ns
prot1458	89	3	1	2	6	1	1	2	2	ns
prot1459	178	3	0	6	3	2	1	0	6	ns
prot1460	151	3	4	3.6	0	1	2	0	3.6	ns
prot1461	146	2	4	3	1.5	3	2	9	3	ns
prot1462	217	4	0	0	2	0	1	4	4	ns
prot1463	159	0	2	18	3	3	1	12	6	ns
prot1464	237	0	1	1.8	1.8	3	2	1.8	5.4	ns
prot1465	587	2	3	4.5	3	2	1	3	3	ns
prot1466	128	3	2	0	2	5	4	2	6	ns
prot1467	425	3	2	3	9	4	1	3	12	sig
prot1468	256	1	2	0	1.8	3	1	3.6	9	ns
prot1469	136	2	0	1.5	0	12	8	6	3	sig
prot1470	76	1	3	2	0	3	0	0	4	ns
prot1471	175	2	0	0	3	1	0	3	9	ns
prot1472	231	0	2	3.6	9	0	0	7.2	3.6	ns
prot1473	337	0	0	1.5	3	2	2	1.5	4.5	ns
prot1474	239	0	1	0	6	1	1	6	2	ns
prot1475	456	2	0	3	12	6	0	6	0	ns
prot1476	126	0	1	0	0	4	1	1.8	0	ns
prot1477	488	0	3	4.5	0	10	4	3	3	sig
prot1478	127	2	1	10	0	2	0	2	2	ns
prot1479	191	3	3	12	18	4	4	9	12	ns
prot1480	114	3	2	5.4	5.4	3	2	7.2	3.6	ns
prot1481	62	7	1	1.5	3	5	1	7.5	6	ns
prot1482	350	1	0	6	12	6	4	2	10	ns
prot1483	108	7	5	18	12	0	2	12	0	ns
prot1484	321	3	4	0	9	3	2	3.6	3.6	ns
prot1485	308	1	2	3	4.5	1	2	1.5	3	sig
prot1486	59	1	2	4	4	4	3	10	0	ns
prot1487	218	3	1	6	12	5	5	21	12	sig
prot1488	106	1	0	5.4	10.8	3	0	1.8	0	ns
prot1489	154	4	2	1.5	1.5	4	0	7.5	6	ns
prot1490	166	2	2	2	0	3	2	0	0	ns
prot1491	515	0	0	15	6	2	3	3	6	ns
prot1492	183	1	3	1.8	5.4	4	1	7.2	9	ns
prot1493	162	1	3	10.5	3	2	3	4.5	4.5	ns
prot1494	140	6	2	8	2	3	2	10	6	ns
prot1495	169	3	1	3	6	1	2	3	3	ns
prot1496	242	2	4	3.6	9	1	2	10.8	1.8	ns
prot1497	292	0	1	4.5	1.5	3	3	6	1.5	ns
prot1498	197	5	2	4	4	5	0	10	8	ns
prot1499	856	2	4	0	3	1	1	0	3	ns
prot1500	127	3	3	9	0	2	2	9	9	sig
prot1501	72	5	1	1.5	1.5	5	2	3	7.5	sig
prot1502	148	2	0	10	4	2	3	4	4	sig
prot1503	53	1	2	18	0	0	1	9	6	ns
prot1504	98	2	1	7.2	0	4	2	7.2	3.6	sig
prot1505	405	0	2	1.5	6	2	1	1.5	0	ns
prot1506	104	2	2	8	6	2	0	4	8	ns
prot1507	176	1	1	3	9	0	2	0	3	ns
prot1508	125	3	1	5.4	5.4	3	4	3.6	3.6	ns
prot1509	160	3	1	1.5	1.5	2	0	0	1.5	ns
prot1510	316	1	2	4	0	1	0	0	2	ns
prot1511	978	0	0	6	6	0	2	0	0	ns
prot1512	234	0	2	3.6	1.8	2	3	7.2	0	ns
prot1513	431	2	1	1.5	1.5	4	4	0	1.5	ns
prot1514	2591	6	6	4	4	4	2	8	12	ns
prot1515	712	5	5	6	9	4	10	42	48	sig
prot1516	1852	4	4	5.4	7.2	3	5	7.2	7.2	ns
prot1517	2086	4	5	6	9	3	4	4.5	9	ns
prot1518	1064	2	0	10	12	2	2	2	4	ns
prot1519	609	6	8	15	27	5	8	9	30	ns
prot1520	645	2	4	0	7.2	1	6	1.8	3.6	sig
prot1521	969	1	3	1.5	4.5	5	1	3	3	ns
prot1522	857	0	3	6	6	3	0	2	4	ns
prot1523	488	4	3	9	3	0	2	9	3	ns
prot1524	2821	2	2	3.6	7.2	5	4	1.8	3.6	sig
prot1525	512	5	5	4.5	3	3	3	0	4.5	ns
prot1526	876	2	2	6	10	0	7	12	2	ns
prot1527	543	5	4	6	15	3	1	12	9	ns
prot1528	809	4	1	5.4	9	1	1	12.6	7.2	sig
prot1529	1674	0	1	1.5	3	0	1	3	1.5	ns
prot1530	1191	0	2	0	8	1	1	4	4	ns
prot1531	208	2	2	9	15	2	4	12	9	ns
prot1532	437	4	2	3.6	1.8	3	3	0	1.8	ns
prot1533	510	2	0	4.5	4.5	4	6	6	3	sig
prot1534	695	3	3	10	8	2	2	10	8	sig
prot1535	227	1	4	12	9	1	2	3	6	ns
prot1536	700	4	1	1.8	0	5	1	3.6	3.6	ns
prot1537	218	3	0	3	1.5	5	2	6	6	sig
prot1538	423	4	3	4	6	1	2	2	12	ns
prot1539	873	3	2	9	9	0	3	9	0	ns
prot1540	1426	3	1	1.8	0	4	3	1.8	3.6	ns
prot1541	520	4	2	1.5	0	1	2	4.5	0	ns
prot1542	290	8	13	16	22	6	8	32	28	ns
prot1543	296	4	4	24	9	11	2	18	12	sig
prot1544	309	0	2	9	10.8	2	2	5.4	3.6	ns
prot1545	502	2	1	4.5	3	2	2	9	6	sig
prot1546	204	0	3	6	2	1	0	0	0	ns
prot1547	437	6	1	9	6	5	3	9	6	ns
prot1548	314	3	4	5.4	3.6	3	6	5.4	9	ns
prot1549	402	7	2	4.5	1.5	4	0	1.5	0	ns
prot1550	188	0	3	4	0	2	2	8	16	sig
prot1551	434	0	3	12	9	2	3	12	12	sig
prot1552	325	3	2	1.8	1.8	3	0	0	3.6	ns
prot1553	607	3	2	0	1.5	0	2	4.5	7.5	ns
prot1554	739	3	3	10	6	6	6	12	6	sig
prot1555	235	2	1	0	3	0	0	6	9	ns
prot1556	982	0	3	1.8	0	2	3	1.8	3.6	ns
prot1557	392	5	2	7.5	4.5	0	2	3	1.5	ns
prot1558	543	0	0	8	4	0	3	6	4	ns
prot1559	462	3	1	6	3	1	1	0	9	ns
prot1560	348	1	4	3.6	1.8	5	2	7.2	3.6	sig
prot1561	463	0	1	1.5	6	0	1	3	1.5	ns
prot1562	173	4	2	2	2	2	4	14	4	ns
prot1563	274	4	4	9	6	3	4	9	9	ns
prot1564	251	4	2	10.8	10.8	3	1	9	0	ns
prot1565	231	3	4	3	4.5	1	5	13.5	7.5	ns
prot1566	394	3	2	0	4	3	6	8	12	ns
prot1567	240	3	3	9	12	3	3	6	18	ns
prot1568	441	2	2	5.4	5.4	1	6	9	1.8	ns
prot1569	200	3	2	0	9	5	5	4.5	1.5	ns
prot1570	371	2	2	6	2	2	3	8	2	ns
prot1571	313	3	3	9	6	2	5	12	6	ns
prot1572	730	3	5	1.8	3.6	6	2	3.6	10.8	sig
prot1573	329	3	2	7.5	1.5	3	5	4.5	6	ns
prot1574	627	0	1	0	4	0	2	2	4	ns
prot1575	250	1	3	15	6	0	1	0	12	ns
prot1576	144	1	4	3.6	3.6	3	3	1.8	12.6	ns
prot1577	472	2	0	4.5	6	2	2	1.5	6	ns
prot1578	421	1	1	4	4	1	2	2	4	sig
prot1579	250	3	1	6	3	2	3	9	0	ns
prot1580	266	4	0	1.8	1.8	1	1	0	5.4	ns
prot1581	861	2	4	3	6	7	2	6	0	ns
prot1582	1312	1	0	2	4	0	3	2	2	ns
prot1583	493	3	1	9	0	7	1	9	6	ns
prot1584	1082	2	1	1.8	0	2	0	1.8	3.6	ns
prot1585	648	1	1	4.5	0	6	3	4.5	9	sig
prot1586	276	0	0	0	6	3	2	2	2	ns
prot1587	518	0	1	3	6	2	1	0	3	ns
prot1588	640	1	2	0	1.8	1	1	1.8	3.6	ns
prot1589	722	2	4	3	6	4	4	7.5	9	ns
prot1590	147	1	0	8	4	4	4	8	8	ns
prot1591	193	3	3	9	9	6	14	18	18	sig
prot1592	194	0	1	5.4	3.6	2	1	1.8	3.6	ns
prot1593	365	3	1	3	1.5	4	2	6	3	ns
prot1594	290	4	5	4	6	3	2	6	4	ns
prot1595	636	3	4	3	6	4	1	0	3	ns
prot1596	1160	1	2	5.4	3.6	4	4	9	7.2	sig
prot1597	641	1	0	3	0	1	2	6	6	ns
prot1598	175	2	1	0	10	4	2	4	4	ns
prot1599	318	1	2	3	6	1	0	3	3	ns
prot1600	424	0	3	3.6	3.6	3	2	7.2	0	ns
prot1601	348	3	1	1.5	1.5	3	3	6	3	ns
prot1602	227	1	4	2	2	3	1	4	2	ns
prot1603	427	4	3	15	3	1	1	12	3	ns
prot1604	268	1	4	7.2	3.6	1	2	3.6	1.8	ns
prot1605	357	0	1	6	0	3	12	22.5	9	sig
prot1606	174	1	2	2	0	1	2	0	8	ns
prot1607	233	3	3	3	0	1	0	9	3	ns
prot1608	217	1	2	1.8	1.8	1	2	1.8	3.6	ns
prot1609	980	0	1	3	4.5	0	2	3	0	ns
prot1610	263	1	1	0	6	3	2	2	4	ns
prot1611	169	1	3	3	3	2	2	3	3	ns
prot1612	178	1	3	1.8	1.8	1	2	3.6	3.6	sig
prot1613	355	0	4	1.5	1.5	1	0	3	4.5	ns
prot1614	604	2	0	0	4	2	2	4	4	sig
prot1615	149	3	0	0	9	2	1	0	9	ns
prot1616	594	1	1	3.6	0	0	1	0	0	ns
prot1617	257	3	1	0	3	1	3	4.5	3	ns
prot1618	421	1	0	2	6	0	0	6	2	ns
prot1619	712	2	0	0	3	3	2	0	0	ns
prot1620	423	2	0	7.2	0	0	1	1.8	0	ns
prot1621	488	0	3	1.5	0	0	1	1.5	3	ns
prot1622	1872	0	2	6	8	0	1	6	2	ns
prot1623	153	6	7	6	3	21	15	54	18	sig
prot1624	275	7	2	1.8	14.4	7	2	12.6	7.2	ns
prot1625	463	2	4	4.5	1.5	4	2	1.5	4.5	ns
prot1626	103	3	5	2	4	9	3	6	12	sig
prot1627	287	3	1	9	0	3	1	12	12	ns
prot1628	282	4	3	3.6	10.8	2	3	5.4	1.8	ns
prot1629	200	5	3	4.5	3	3	2	4.5	4.5	ns
prot1630	149	1	1	8	4	2	2	6	6	ns
prot1631	149	1	0	9	3	6	4	0	6	ns
prot1632	132	2	1	0	3.6	2	1	1.8	0	ns
prot1633	118	2	2	7.5	3	1	1	7.5	1.5	ns
prot1634	191	0	2	8	2	2	1	8	2	ns
prot1635	189	3	2	3	0	6	4	6	3	ns
prot1636	273	2	1	7.2	1.8	2	2	1.8	3.6	ns
prot1637	327	2	2	3	4.5	2	6	4.5	3	ns
prot1638	148	3	2	4	0	4	4	20	12	sig
prot1639	206	2	0	0	3	2	3	12	3	ns
prot1640	108	3	3	5.4	3.6	2	6	3.6	5.4	sig
prot1641	267	7	5	0	3	1	3	4.5	3	ns
prot1642	204	4	3	4	4	3	1	2	6	ns
prot1643	223	3	1	9	12	1	1	9	3	ns
prot1644	298	0	2	1.8	1.8	0	0	1.8	1.8	ns
prot1645	194	2	2	3	3	0	4	1.5	3	ns
prot1646	77	0	3	2	2	3	1	2	6	ns
prot1647	166	1	0	3	3	4	6	9	6	sig
prot1648	418	1	0	1.8	3.6	3	4	3.6	5.4	ns
prot1649	418	1	0	3	3	1	1	1.5	4.5	ns
prot1650	127	0	1	2	6	1	1	2	8	sig
prot1651	279	4	2	6	15	0	1	12	3	ns
prot1652	181	3	3	0	0	6	6	3.6	7.2	sig
prot1653	129	0	2	1.5	1.5	2	1	6	1.5	sig
prot1654	161	2	1	6	2	2	2	4	8	sig
prot1655	126	1	5	9	9	2	3	6	6	ns
prot1656	326	2	1	3.6	7.2	2	1	1.8	5.4	ns
prot1657	207	1	1	1.5	1.5	1	0	1.5	6	ns
prot1658	191	4	4	8	2	2	2	4	2	ns
prot1659	238	0	0	0	3	1	4	0	6	ns
prot1660	210	1	0	9	5.4	1	1	10.8	1.8	sig
prot1661	331	3	1	0	6	1	3	0	4.5	ns
prot1662	574	4	2	2	0	2	5	4	18	sig
prot1663	455	2	1	6	3	3	0	6	6	ns
prot1664	553	3	3	7.2	3.6	2	2	3.6	0	ns
prot1665	522	2	1	0	0	2	1	0	1.5	ns
prot1666	325	2	1	2	4	6	3	6	6	sig
prot1667	208	3	5	6	6	2	3	0	3	ns
prot1668	232	1	3	0	1.8	0	0	3.6	3.6	ns
prot1669	219	1	0	0	1.5	3	0	1.5	1.5	ns
prot1670	409	4	1	2	2	3	4	0	4	ns
prot1671	233	2	1	6	12	1	2	6	12	ns
prot1672	772	0	0	3.6	0	0	0	3.6	0	ns
prot1673	360	4	1	1.5	3	3	3	3	3	sig
prot1674	439	3	1	4	4	2	1	0	2	ns
prot1675	442	2	0	3	6	3	3	9	9	sig
prot1676	138	1	1	1.8	1.8	1	1	5.4	5.4	ns
prot1677	106	2	1	1.5	6	1	1	0	1.5	ns
prot1678	370	1	2	0	2	1	3	0	4	ns
prot1679	629	2	0	0	3	1	1	3	3	sig
prot1680	187	2	1	1.8	1.8	0	1	3.6	0	ns
prot1681	596	1	2	4.5	0	2	1	1.5	1.5	ns
prot1682	255	2	2	4	0	1	0	0	2	ns
prot1683	92	3	6	9	15	5	4	15	33	ns
prot1684	171	6	2	5.4	1.8	4	2	5.4	1.8	ns
prot1685	165	8	4	4.5	3	4	2	1.5	7.5	ns
prot1686	148	3	6	6	4	3	4	6	4	ns
prot1687	229	3	3	3	3	1	5	6	3	ns
prot1688	123	0	1	12.6	9	2	4	7.2	3.6	ns
prot1689	77	0	0	6	0	2	5	3	6	sig
prot1690	465	1	4	0	2	2	1	8	6	ns
prot1691	279	2	2	0	3	1	4	6	9	ns
prot1692	278	0	1	1.8	0	2	2	3.6	3.6	ns
prot1693	119	1	1	7.5	3	9	6	4.5	4.5	sig
prot1694	148	1	1	0	2	0	1	4	4	ns
prot1695	72	0	3	0	9	0	2	6	9	ns
prot1696	353	4	2	3.6	0	0	1	3.6	3.6	ns
prot1697	196	0	1	3	3	3	0	1.5	0	ns
prot1698	174	3	0	4	2	2	1	4	6	ns
prot1699	126	1	1	12	0	2	2	0	3	ns
prot1700	235	2	0	3.6	5.4	3	4	3.6	3.6	ns
prot1701	235	0	4	1.5	1.5	0	4	1.5	4.5	ns
prot1702	110	4	2	2	14	3	2	8	2	ns
prot1703	188	4	3	6	9	1	2	15	9	ns
prot1704	225	3	1	0	1.8	2	3	3.6	3.6	ns
prot1705	138	3	0	1.5	3	2	0	1.5	4.5	ns
prot1706	174	0	2	4	0	12	15	12	6	sig
prot1707	672	1	6	3	12	3	3	9	9	sig
prot1708	84	4	3	3.6	3.6	1	2	1.8	1.8	ns
prot1709	107	1	2	4.5	6	1	0	1.5	1.5	ns
prot1710	146	1	3	2	4	1	1	2	4	ns
prot1711	183	2	2	6	9	1	0	0	6	ns
prot1712	555	1	2	7.2	0	3	3	5.4	21.6	sig
prot1713	467	1	1	0	1.5	1	2	1.5	1.5	ns
prot1714	265	1	0	2	0	3	6	6	6	sig
prot1715	598	0	1	12	6	2	2	3	3	ns
prot1716	317	3	2	3.6	1.8	2	1	3.6	0	ns
prot1717	196	0	1	3	0	1	2	1.5	3	ns
prot1718	267	4	0	4	2	0	2	0	2	ns
prot1719	612	0	0	6	6	0	1	6	3	ns
prot1720	62	2	2	1.8	1.8	1	3	0	0	ns
prot1721	77	1	2	4.5	0	3	6	4.5	4.5	sig
prot1722	68	0	1	4	4	0	0	2	4	ns
prot1723	632	0	2	0	6	1	1	6	3	ns
prot1724	230	1	0	1.8	0	2	2	0	1.8	ns
prot1725	133	2	3	1.5	4.5	0	1	4.5	1.5	ns
prot1726	334	2	1	4	4	2	2	6	2	ns
prot1727	311	1	2	6	0	4	1	3	3	ns
prot1728	563	3	2	0	1.8	1	1	5.4	0	ns
prot1729	327	1	2	0	1.5	3	1	1.5	3	ns
prot1730	144	1	0	4	0	1	2	2	6	ns
prot1731	668	2	1	3	3	2	2	6	6	sig
prot1732	85	2	2	5.4	1.8	1	2	1.8	1.8	ns
prot1733	102	2	0	0	1.5	0	2	0	1.5	ns
prot1734	508	3	0	2	2	0	0	0	4	ns
prot1735	226	3	0	3	9	5	2	12	6	sig
prot1736	676	0	0	0	1.8	2	2	3.6	3.6	sig
prot1737	539	0	0	0	0	9	3	4.5	4.5	sig
prot1738	295	0	0	2	0	1	0	2	0	ns
prot1739	224	3	1	12	3	0	1	6	3	ns
prot1740	2292	1	0	0	3.6	2	0	1.8	3.6	ns
prot1741	170	5	2	1.5	6	4	2	7.5	12	ns
prot1742	134	2	1	8	4	1	2	4	6	ns
prot1743	255	0	0	12	0	1	1	6	3	sig
prot1744	304	3	7	5.4	3.6	5	1	3.6	9	ns
prot1745	237	2	2	7.5	1.5	4	1	3	3	ns
prot1746	105	0	2	0	4	2	0	0	4	ns
prot1747	69	1	2	6	6	6	3	0	6	ns
prot1748	247	2	3	3.6	3.6	0	1	0	1.8	ns
prot1749	99	4	3	4.5	9	1	2	4.5	10.5	ns
prot1750	116	3	6	2	2	3	2	6	4	ns
prot1751	152	0	2	6	3	1	2	3	3	ns
prot1752	225	4	4	1.8	3.6	1	0	7.2	1.8	ns
prot1753	147	1	1	6	4.5	3	0	1.5	1.5	ns
prot1754	125	2	1	2	2	2	2	0	4	ns
prot1755	90	4	1	3	0	1	2	12	3	ns
prot1756	237	2	1	10.8	1.8	15	9	5.4	16.2	sig
prot1757	66	3	3	1.5	1.5	6	1	1.5	7.5	ns
prot1758	264	6	3	2	4	4	2	6	6	ns
prot1759	137	1	0	6	3	2	4	9	15	ns
prot1760	511	1	1	0	3.6	0	2	0	1.8	ns
prot1761	141	2	1	3	1.5	2	8	3	6	sig
prot1762	280	1	3	6	4	2	2	2	2	ns
prot1763	302	0	0	0	6	1	4	3	6	ns
prot1764	74	0	1	5.4	3.6	9	3	5.4	5.4	sig
prot1765	171	1	1	1.5	3	0	3	3	1.5	ns
prot1766	95	1	1	2	0	6	2	4	4	sig
prot1767	367	1	1	6	9	1	0	3	12	ns
prot1768	144	0	1	1.8	5.4	0	1	0	1.8	ns
prot1769	664	2	2	4.5	3	1	1	1.5	1.5	sig
prot1770	179	2	0	4	6	1	0	8	4	ns
prot1771	114	2	2	6	0	0	2	3	3	ns
prot1772	161	0	0	3.6	0	0	0	3.6	1.8	ns
prot1773	205	1	2	0	1.5	0	1	1.5	3	ns
prot1774	305	2	0	6	2	2	2	4	4	sig
prot1775	416	1	3	9	3	2	3	9	12	sig
prot1776	397	3	0	1.8	0	1	0	3.6	1.8	ns
prot1777	224	0	1	4.5	3	2	5	3	3	sig
prot1778	314	0	0	0	2	2	0	0	4	ns
prot1779	174	1	2	3	3	2	0	3	6	ns
prot1780	416	1	0	0	9	2	7	3.6	3.6	sig
prot1781	131	0	1	1.5	1.5	2	2	3	3	sig
prot1782	107	1	0	2	4	4	2	4	8	sig
prot1783	163	1	1	9	3	2	2	18	6	sig
prot1784	564	1	1	3.6	3.6	4	2	7.2	7.2	sig
prot1785	208	1	3	0	3	2	0	1.5	1.5	ns
prot1786	135	1	1	0	2	2	1	0	2	ns
prot1787	3394	3	6	6	6	8	2	6	6	sig
prot1788	1957	4	1	1.8	9	3	3	21.6	5.4	sig
prot1789	1088	2	0	4.5	4.5	1	2	1.5	0	ns
prot1790	424	6	1	6	4	2	6	16	8	sig
prot1791	1035	3	1	12	3	6	9	36	9	sig
prot1792	926	2	0	1.8	0	2	4	10.8	7.2	sig
prot1793	1669	2	2	0	3	0	0	3	1.5	ns
prot1794	201	1	1	2	2	2	0	2	10	ns
prot1795	539	2	1	9	15	0	0	3	12	ns
prot1796	638	0	0	3.6	1.8	0	3	0	0	ns
prot1797	225	3	6	10.5	9	5	2	10.5	6	sig
prot1798	319	2	4	6	4	5	9	8	18	sig
prot1799	520	1	1	3	6	5	1	12	9	ns
prot1800	785	4	5	7.2	9	3	2	3.6	1.8	ns
prot1801	629	1	4	1.5	1.5	8	4	3	12	sig
prot1802	341	1	2	2	2	2	1	6	4	ns
prot1803	412	1	2	0	0	1	1	6	3	ns
prot1804	308	1	0	3.6	0	0	3	1.8	0	ns
prot1805	743	1	1	0	3	0	0	0	0	ns
prot1806	470	2	2	2	4	2	1	0	4	ns
prot1807	1140	1	0	6	0	0	0	9	6	ns
prot1808	1466	1	1	0	0	0	3	0	1.8	ns
prot1809	254	0	1	1.5	1.5	2	3	1.5	4.5	ns
prot1810	257	1	0	4	10	5	0	0	4	ns
prot1811	375	2	3	9	3	0	0	3	0	ns
prot1812	1882	0	2	3.6	1.8	2	4	1.8	1.8	ns
prot1813	1300	2	0	0	1.5	2	2	6	3	sig
prot1814	444	1	5	0	2	4	2	2	2	ns
prot1815	832	0	1	6	6	1	3	3	9	ns
prot1816	582	2	1	3.6	7.2	2	2	9	5.4	ns
prot1817	280	0	0	1.5	0	0	2	0	1.5	ns
prot1818	1244	1	3	2	2	1	1	2	4	sig
prot1819	276	1	0	12	6	2	0	6	0	ns
prot1820	623	2	0	3.6	1.8	2	1	3.6	0	ns
prot1821	450	3	0	1.5	3	2	3	3	3	sig
prot1822	247	1	0	2	2	1	2	0	4	ns
prot1823	387	2	2	3	9	2	2	6	6	sig
prot1824	662	1	0	1.8	3.6	1	1	3.6	3.6	ns
prot1825	743	2	0	1.5	0	0	0	1.5	1.5	ns
prot1826	874	1	3	0	6	0	1	0	2	ns
prot1827	1301	1	2	6	3	2	2	0	0	ns
prot1828	274	1	4	9	3.6	2	4	3.6	7.2	sig
prot1829	551	2	2	0	0	1	4	4.5	6	ns
prot1830	447	0	2	14	2	5	0	2	4	ns
prot1831	154	2	2	6	9	5	1	3	12	ns
prot1832	210	2	0	3.6	5.4	2	3	3.6	7.2	sig
prot1833	290	2	6	3	4.5	4	3	0	3	ns
prot1834	220	4	2	10	8	7	4	10	14	sig
prot1835	184	1	2	3	9	3	5	3	9	ns
prot1836	168	0	2	7.2	1.8	2	0	5.4	3.6	ns
prot1837	102	2	1	3	4.5	2	8	4.5	3	sig
prot1838	327	3	1	0	4	2	2	0	10	ns
prot1839	962	3	3	12	6	3	0	3	3	ns
prot1840	556	0	0	1.8	1.8	3	4	3.6	9	ns
prot1841	374	4	1	1.5	4.5	15	6	4.5	18	sig
prot1842	728	1	0	6	2	5	1	2	2	ns
prot1843	243	1	2	3	3	1	2	6	3	ns
prot1844	127	3	1	0	1.8	2	3	3.6	3.6	ns
prot1845	519	1	2	0	3	1	1	4.5	1.5	ns
prot1846	492	0	2	4	4	1	2	12	6	ns
prot1847	233	0	4	3	3	2	2	6	9	sig
prot1848	287	1	2	0	3.6	1	0	0	0	ns
prot1849	337	0	2	3	3	2	1	1.5	1.5	ns
prot1850	404	1	3	0	4	0	0	6	0	ns
prot1851	3175	0	1	0	3	2	2	3	0	ns
prot1852	243	1	0	0	0	1	0	0	0	ns
prot1853	275	0	1	1.5	1.5	1	1	1.5	0	ns
prot1854	648	2	1	4	6	4	4	4	8	sig
prot1855	172	1	2	6	3	1	1	3	18	sig
prot1856	283	1	1	1.8	0	0	3	1.8	3.6	ns
prot1857	159	3	2	1.5	9	6	4	1.5	3	ns
prot1858	372	2	1	4	2	5	0	2	0	ns
prot1859	174	0	1	3	0	6	6	18	6	sig
prot1860	182	4	1	7.2	0	3	3	0	1.8	ns
prot1861	251	1	3	3	0	4	2	0	1.5	ns
prot1862	1009	1	3	4	6	3	6	12	12	sig
prot1863	233	1	1	0	0	2	0	3	0	ns
prot1864	158	3	2	7.2	5.4	0	3	1.8	1.8	ns
prot1865	200	1	3	3	7.5	3	3	4.5	7.5	ns
prot1866	292	0	1	0	0	3	0	10	4	ns
prot1867	399	3	2	0	3	0	0	3	6	ns
prot1868	229	3	0	5.4	0	2	1	0	3.6	ns
prot1869	228	4	1	3	1.5	2	0	1.5	1.5	ns
prot1870	445	6	4	2	0	2	3	4	4	ns
prot1871	334	3	0	6	0	3	1	0	6	ns
prot1872	848	2	2	0	5.4	1	2	7.2	3.6	ns
prot1873	151	0	1	3	1.5	2	2	1.5	4.5	ns
prot1874	1410	0	0	0	0	3	0	4	0	ns
prot1875	164	2	0	0	6	2	1	9	3	ns
prot1876	114	2	5	5.4	0	2	3	10.8	1.8	ns
prot1877	262	1	2	0	1.5	2	0	4.5	0	ns
prot1878	174	0	2	2	8	2	2	4	4	sig
prot1879	987	0	2	3	3	1	3	3	0	ns
prot1880	170	2	1	1.8	0	1	3	7.2	3.6	ns
prot1881	399	1	2	3	3	1	0	6	6	ns
prot1882	504	0	1	2	4	1	1	0	2	ns
prot1883	359	1	2	3	3	2	0	0	3	ns
prot1884	85	0	1	1.8	1.8	1	0	3.6	1.8	ns
prot1885	186	3	2	1.5	1.5	0	0	1.5	6	ns
prot1886	231	2	0	2	6	1	6	2	0	ns
prot1887	161	3	1	3	9	1	0	0	6	ns
prot1888	296	1	0	3.6	1.8	2	1	0	0	ns
prot1889	362	1	0	3	3	0	1	3	3	ns
prot1890	492	4	2	2	0	1	1	2	2	ns
prot1891	240	1	0	3	0	3	1	9	3	ns
prot1892	587	3	2	0	3.6	1	0	7.2	1.8	ns
prot1893	523	2	2	0	1.5	2	2	3	3	sig
prot1894	979	2	0	0	6	2	0	6	0	ns
prot1895	2381	1	0	6	3	1	1	0	6	ns
prot1896	246	3	2	1.8	0	1	0	3.6	1.8	ns
prot1897	309	0	4	3	1.5	0	0	0	3	ns
prot1898	214	0	1	6	4	0	0	2	2	ns
prot1899	659	1	1	3	0	3	2	3	3	ns
prot1900	185	1	2	0	0	2	0	1.8	0	ns
prot1901	201	1	2	1.5	3	1	0	4.5	1.5	ns
prot1902	464	2	2	2	4	1	1	2	2	sig
prot1903	298	2	1	0	3	1	1	9	6	ns
prot1904	502	0	2	1.8	0	2	1	1.8	3.6	ns
prot1905	295	1	0	3	3	0	1	0	1.5	ns
prot1906	1921	0	0	0	2	7	2	4	4	sig
prot1907	900	0	1	0	6	0	1	3	3	ns
prot1908	1567	0	3	5.4	5.4	0	5	3.6	5.4	ns
prot1909	659	0	2	0	1.5	2	0	1.5	1.5	ns
prot1910	909	0	2	0	2	1	0	8	0	ns
prot1911	193	0	1	0	3	1	1	0	0	ns
prot1912	431	2	0	1.8	0	2	2	3.6	3.6	sig
prot1913	118	1	0	0	4.5	0	1	0	1.5	ns
prot1914	229	4	3	8	4	1	2	6	8	ns
prot1915	232	1	2	12	6	2	3	6	6	ns
prot1916	267	1	1	5.4	1.8	1	1	1.8	0	ns
prot1917	266	2	0	4.5	3	0	2	3	4.5	ns
prot1918	183	2	2	4	4	0	1	0	0	ns
prot1919	909	4	3	6	15	3	2	15	12	ns
prot1920	219	3	1	1.8	5.4	3	6	5.4	10.8	sig
prot1921	141	1	2	4.5	1.5	2	3	1.5	3	ns
prot1922	154	1	3	0	2	6	6	18	12	sig
prot1923	243	2	0	3	15	0	2	3	9	ns
prot1924	135	2	0	3.6	1.8	2	3	7.2	0	ns
prot1925	315	0	1	3	1.5	0	0	0	1.5	ns
prot1926	517	0	1	6	2	1	1	2	2	ns
prot1927	127	2	1	9	0	0	3	0	0	ns
prot1928	439	0	2	7.2	1.8	0	2	5.4	0	ns
prot1929	398	0	1	1.5	0	2	2	3	3	sig
prot1930	462	1	1	0	4	1	0	0	4	ns
prot1931	202	1	2	0	0	0	1	0	3	ns
prot1932	114	2	3	0	7.2	0	2	3.6	1.8	ns
prot1933	137	0	2	1.5	1.5	0	0	0	1.5	ns
prot1934	124	0	0	2	2	1	2	4	10	ns
prot1935	641	3	1	0	6	3	2	0	0	ns
prot1936	415	3	0	3.6	3.6	0	1	5.4	1.8	ns
prot1937	448	3	1	3	0	3	2	1.5	4.5	ns
prot1938	572	1	3	4	4	1	1	2	4	ns
prot1939	819	0	3	0	0	1	1	12	3	ns
prot1940	365	1	0	1.8	3.6	0	0	0	0	ns
prot1941	600	3	0	1.5	1.5	2	2	4.5	0	ns
prot1942	692	0	1	0	2	1	0	2	0	ns
prot1943	244	1	3	6	0	0	3	3	0	ns
prot1944	203	3	1	5.4	3.6	2	2	3.6	3.6	sig
prot1945	383	2	3	0	0	0	0	4.5	0	ns
prot1946	208	0	0	2	0	0	3	0	2	ns
prot1947	292	2	1	0	3	4	4	9	0	ns
prot1948	288	0	0	5.4	0	2	2	7.2	3.6	sig
prot1949	111	1	1	0	3	0	3	1.5	1.5	ns
prot1950	309	1	1	2	4	1	1	0	4	ns
prot1951	555	1	1	3	9	5	1	3	6	sig
prot1952	719	2	0	0	3.6	1	1	1.8	0	ns
prot1953	548	0	0	0	1.5	6	2	3	3	sig
prot1954	209	0	1	2	2	0	1	2	2	ns
prot1955	561	0	0	0	3	5	2	6	12	ns
prot1956	575	2	0	0	0	1	1	3.6	3.6	ns
prot1957	193	1	2	1.5	1.5	0	2	0	3	ns
prot1958	476	0	1	2	2	1	1	0	0	ns
prot1959	426	1	3	3	0	1	1	3	3	sig
prot1960	210	0	1	0	1.8	1	0	1.8	1.8	ns
prot1961	167	0	1	6	4.5	1	0	0	3	ns
prot1962	255	6	0	2	0	3	4	6	0	ns
prot1963	259	0	1	0	0	0	1	0	0	ns
prot1964	828	1	0	1.8	1.8	2	0	3.6	0	ns
prot1965	491	3	1	0	3	1	0	0	0	ns
prot1966	116	1	2	2	0	1	0	2	8	ns
prot1967	392	2	0	9	3	1	4	6	3	sig
prot1968	278	1	0	1.8	0	1	2	0	3.6	ns
prot1969	275	2	0	1.5	1.5	0	1	3	0	ns
prot1970	542	0	2	0	2	1	0	2	4	ns
prot1971	303	1	3	3	6	0	0	6	0	ns
prot1972	206	1	2	1.8	0	1	3	3.6	0	ns
prot1973	575	0	1	4.5	1.5	3	0	1.5	0	ns
prot1974	882	0	1	0	2	0	1	2	2	ns
prot1975	503	0	0	0	6	0	4	0	3	ns
prot1976	350	0	0	0	1.8	3	3	5.4	10.8	sig
prot1977	277	0	2	0	4.5	1	0	1.5	3	ns
prot1978	251	0	0	0	4	0	2	2	0	ns
prot1979	223	1	2	0	6	1	0	6	3	ns
prot1980	109	3	3	0	1.8	5	1	3.6	1.8	ns
prot1981	1093	1	2	1.5	1.5	2	0	6	3	ns
prot1982	123	2	0	4	4	1	2	6	2	ns
prot1983	160	1	0	3	3	4	2	6	12	sig
prot1984	160	2	2	0	3.6	3	2	3.6	0	ns
prot1985	433	0	1	1.5	3	0	4	4.5	3	ns
prot1986	214	3	2	2	2	1	3	2	2	ns
prot1987	114	1	1	0	0	6	6	12	6	sig
prot1988	178	2	0	3.6	3.6	1	1	3.6	3.6	ns
prot1989	248	3	1	3	0	1	2	0	0	ns
prot1990	49	0	3	4	2	4	6	16	8	sig
prot1991	86	4	1	12	0	3	2	3	0	ns
prot1992	335	2	0	5.4	1.8	2	0	1.8	3.6	ns
prot1993	171	3	2	3	3	0	1	4.5	3	ns
prot1994	214	2	1	2	4	0	2	2	2	ns
prot1995	108	1	0	0	0	0	1	6	0	ns
prot1996	115	1	2	3.6	1.8	2	0	1.8	1.8	ns
prot1997	96	2	3	0	4.5	2	3	6	1.5	ns
prot1998	82	1	1	2	4	1	2	2	2	sig
prot1999	365	2	1	6	15	4	2	0	3	ns
[truncated: 1,549 more rows]
