# Supplementary material for: Protein complex-based analysis is resistant to the obfuscating consequences of batch effects --- a case study in clinical proteomics
Source: BMC Genomics. 2017 Mar 14;18(Suppl 2):142. doi: 10.1186/s12864-017-3490-3 (PMC5374662; doi:10.1186/s12864-017-3490-3)
Supplement: Supplementary file 2 — Simulated data D2.2H. (ZIP 3730 kb) [file 12864_2017_3490_MOESM2_ESM.zip › D2.2.319.txt]

protLen	X0	X0.1	X0.2	X0.3	X1	X1.1	X1.2	X1.3	sig
prot1	1338	870	889	1059.6	1110	1096	1042	1266	1293.6	sig
prot2	2199	33	32	74	76	32	24	50	60	ns
prot3	1538	39	30	93	120	39	27	96	108	ns
prot4	2319	21	21	36	27	22	21	33	40.5	ns
prot5	1392	43	40	45.6	51.6	120	99	183.6	201.6	sig
prot6	1985	36	33	62	62	28	30	72	40	ns
prot7	1262	40	48	183	156	51	52	180	177	ns
prot8	3862	9	18	21	33	16	18	27	19.5	ns
prot9	1295	46	41	45.6	51.6	47	49	62.4	54	ns
prot10	4287	8	13	30	24	10	11	30	24	ns
prot11	1277	41	42	114	123	58	82	168	318	sig
prot12	3587	9	6	9	10.5	5	6	10.5	4.5	ns
prot13	774	72	63	79.2	87.6	71	63	82.8	96	ns
prot14	1960	9	3	12	22	4	7	12	8	ns
prot15	858	56	60	183	198	60	80	174	222	ns
prot16	693	63	80	130.5	112.5	101	83	118.5	138	sig
prot17	748	66	48	81.6	73.2	63	69	66	75.6	ns
prot18	875	32	40	96	90	39	45	100	98	ns
prot19	1755	6	13	33	36	12	16	45	48	ns
prot20	839	45	37	61.5	48	38	38	60	52.5	ns
prot21	857	24	30	36	31.2	17	24	30	34.8	ns
prot22	1248	29	32	72	48	22	31	76	40	ns
prot23	1308	17	16	45	78	14	16	66	66	ns
prot24	1260	19	20	30	16.5	15	15	18	13.5	ns
prot25	1487	7	8	9.6	6	12	30	21.6	21.6	sig
prot26	477	74	91	202	156	89	92	190	176	ns
prot27	1324	22	25	72	48	54	56	192	240	sig
prot28	997	14	11	25.5	22.5	20	19	39	30	ns
prot29	623	129	105	116.4	130.8	106	110	114	134.4	ns
prot30	657	103	96	228	184	93	96	218	168	ns
prot31	1735	15	13	42	42	17	15	42	45	ns
prot32	904	11	14	13.5	19.5	14	12	16.5	12	ns
prot33	446	208	205	234	217.2	187	196	194.4	208.8	ns
prot34	262	212	180	388	374	187	186	336	378	ns
prot35	682	85	129	306	297	94	115	327	291	ns
prot36	742	48	53	79.5	82.5	46	57	84	64.5	ns
prot37	630	42	33	37.2	40.8	34	43	49.2	66	ns
prot38	672	39	38	60	50	30	33	54	66	ns
prot39	1056	27	33	87	81	25	29	66	102	ns
prot40	1098	26	21	30	34.5	20	26	34.5	33	ns
prot41	1192	8	11	12	10.8	18	7	14.4	16.8	ns
prot42	1888	16	19	20	20	45	39	90	72	sig
prot43	500	150	155	408	570	181	184	480	450	ns
prot44	610	68	54	106.5	69	54	49	72	75	ns
prot45	543	43	34	43.2	33.6	33	30	37.2	37.2	ns
prot46	685	31	24	60	56	34	46	78	100	sig
prot47	546	23	30	72	108	24	15	51	108	ns
prot48	1311	7	21	19.5	16.5	11	16	22.5	19.5	ns
prot49	1047	5	18	18	16.8	11	7	16.8	12	ns
prot50	491	144	130	304	280	137	125	288	276	ns
prot51	654	70	78	258	192	80	79	171	213	ns
prot52	639	54	48	78	91.5	47	63	76.5	90	ns
prot53	740	55	54	50.4	73.2	52	55	49.2	51.6	ns
prot54	1143	21	12	26	30	22	13	28	46	ns
prot55	966	20	15	48	60	13	18	54	51	ns
prot56	1042	13	12	25.5	9	12	15	19.5	19.5	ns
prot57	2166	7	6	4.8	4.8	6	11	13.2	9.6	ns
prot58	443	25	31	62	48	32	22	72	70	ns
prot59	589	23	25	63	75	21	27	78	90	ns
prot60	740	23	18	27	27	34	34	40.5	51	sig
prot61	532	21	13	20.4	22.8	22	20	10.8	18	ns
prot62	740	7	8	24	10	4	8	20	16	ns
prot63	727	12	19	24	33	8	12	45	54	ns
prot64	1585	7	9	3	7.5	36	21	22.5	40.5	sig
prot65	479	224	239	270	304.8	247	249	285.6	279.6	ns
prot66	364	167	168	334	286	180	202	356	364	sig
prot67	433	156	171	417	450	185	152	441	543	ns
prot68	346	137	143	199.5	237	150	131	235.5	237	ns
prot69	545	110	91	84	124.8	134	159	190.8	153.6	sig
prot70	472	71	70	172	152	288	189	486	528	sig
prot71	478	55	55	141	147	52	66	156	174	ns
prot72	413	50	45	85.5	72	44	53	75	70.5	ns
prot73	496	42	38	49.2	49.2	42	32	50.4	38.4	ns
prot74	630	38	40	90	68	36	25	64	58	ns
prot75	544	17	30	69	66	22	24	69	69	ns
prot76	880	19	14	10.5	21	13	22	19.5	25.5	ns
prot77	684	10	5	9.6	7.2	13	12	18	18	ns
prot78	988	21	11	24	10	10	12	28	24	ns
prot79	430	69	77	198	237	69	75	198	186	ns
prot80	707	35	23	42	37.5	28	29	51	45	ns
prot81	418	22	31	50.4	32.4	29	23	34.8	34.8	ns
prot82	820	17	9	28	30	39	33	90	78	sig
prot83	1450	12	7	45	33	6	9	39	18	ns
prot84	500	72	88	114	115.5	76	67	115.5	112.5	ns
prot85	451	59	43	54	73.2	61	54	57.6	58.8	ns
prot86	757	35	33	66	62	26	38	72	46	ns
prot87	539	26	23	102	69	18	22	93	60	ns
prot88	455	15	18	33	19.5	17	17	25.5	27	ns
prot89	646	14	21	10.8	19.2	20	21	16.8	21.6	ns
prot90	533	14	12	28	10	8	11	16	6	ns
prot91	1101	3	4	9	12	12	2	18	6	ns
prot92	375	196	168	244.5	235.5	183	165	229.5	265.5	ns
prot93	477	94	115	133.2	140.4	111	115	141.6	123.6	ns
prot94	440	69	84	132	114	78	64	152	144	ns
prot95	445	57	66	198	204	69	64	159	219	ns
prot96	373	54	47	70.5	67.5	57	47	78	54	ns
prot97	606	22	27	58.8	28.8	34	23	46.8	49.2	ns
prot98	343	28	33	56	56	34	18	46	50	ns
prot99	403	26	17	39	84	16	23	84	102	sig
prot100	591	14	19	28.5	19.5	54	30	75	66	sig
prot101	641	11	13	10.8	13.2	8	17	10.8	15.6	ns
prot102	583	13	8	34	10	11	14	24	26	ns
prot103	544	10	11	33	21	8	9	24	54	ns
prot104	2137	3	1	3	13.5	7	12	9	12	ns
prot105	375	28	49	49.2	32.4	44	37	70.8	52.8	ns
prot106	454	43	40	70	70	37	48	80	80	ns
prot107	472	31	43	66	87	43	25	96	120	ns
prot108	517	38	38	48	55.5	31	24	57	58.5	ns
prot109	464	23	25	33.6	26.4	78	108	126	79.2	sig
prot110	637	20	25	50	40	22	17	50	48	ns
prot111	423	17	10	69	48	22	27	108	129	sig
prot112	414	11	12	27	16.5	14	12	16.5	19.5	ns
prot113	898	12	15	13.2	15.6	17	21	22.8	12	ns
prot114	498	16	21	24	24	24	24	40	52	sig
prot115	580	14	11	36	42	20	29	81	87	sig
prot116	448	10	2	16.5	12	13	7	16.5	19.5	ns
prot117	569	4	10	16.8	15.6	8	8	12	13.2	ns
prot118	1032	4	4	20	12	4	6	10	10	ns
prot119	357	89	97	264	321	84	106	309	288	ns
prot120	231	61	66	78	90	56	54	69	73.5	ns
prot121	372	37	41	45.6	61.2	53	56	54	48	ns
prot122	375	41	43	74	82	82	54	138	124	sig
prot123	507	51	40	135	87	43	34	114	96	ns
prot124	411	37	36	46.5	39	24	28	43.5	43.5	ns
prot125	374	16	23	18	19.2	20	20	21.6	18	ns
prot126	827	18	11	40	38	13	10	20	28	ns
prot127	774	15	17	30	42	17	10	36	51	ns
prot128	576	8	10	6	13.5	5	7	13.5	12	ns
prot129	413	8	10	15.6	18	12	13	16.8	15.6	sig
prot130	569	9	11	26	30	11	11	16	28	ns
prot131	590	7	12	18	30	15	10	24	33	ns
prot132	774	12	10	22.5	16.5	8	8	10.5	6	ns
prot133	1023	13	14	7.2	15.6	7	5	10.8	3.6	ns
prot134	803	5	5	10	6	6	7	8	6	ns
prot135	242	64	56	171	177	60	43	168	162	ns
prot136	439	54	53	66	85.5	53	55	79.5	93	ns
prot137	318	52	53	76.8	70.8	64	68	67.2	60	ns
prot138	278	61	50	98	118	62	60	108	116	ns
prot139	309	48	47	153	135	39	48	150	159	ns
prot140	568	42	32	39	46.5	60	56	105	108	sig
prot141	316	34	39	28.8	32.4	29	28	39.6	42	ns
prot142	283	31	30	46	70	24	31	46	58	ns
prot143	608	24	27	57	81	24	25	63	72	ns
prot144	673	19	16	12	19.5	21	20	30	33	ns
prot145	414	14	15	19.2	28.8	22	21	19.2	24	ns
prot146	707	19	19	32	34	18	23	30	38	ns
prot147	406	12	20	57	30	10	7	45	33	ns
prot148	510	11	21	19.5	16.5	17	10	24	16.5	ns
prot149	500	22	13	18	14.4	12	17	19.2	13.2	ns
prot150	350	6	8	20	16	14	9	36	40	sig
prot151	683	13	20	33	54	13	17	45	60	ns
prot152	569	10	8	18	18	5	23	24	19.5	sig
prot153	450	5	13	8.4	6	16	12	6	8.4	ns
prot154	399	8	8	38	28	15	11	18	20	ns
prot155	713	8	9	27	9	6	9	39	9	ns
prot156	564	10	11	22.5	15	10	10	16.5	24	ns
prot157	1149	7	6	10.8	7.2	5	9	8.4	9.6	ns
prot158	721	5	3	14	8	10	7	4	12	ns
prot159	260	206	197	564	627	186	193	507	603	ns
prot160	372	127	144	241.5	225	156	133	208.5	213	ns
prot161	297	97	108	124.8	112.8	91	81	90	103.2	ns
prot162	276	52	56	90	110	39	46	92	112	ns
prot163	480	34	25	78	78	21	33	105	66	ns
prot164	299	25	37	43.5	69	39	30	39	46.5	ns
prot165	317	30	20	32.4	32.4	21	29	34.8	43.2	ns
prot166	437	21	21	44	36	40	50	80	54	sig
prot167	537	19	22	48	75	21	26	69	51	ns
prot168	228	18	23	33	31.5	48	38	51	69	sig
prot169	289	10	16	25.2	15.6	22	13	31.2	26.4	ns
prot170	341	21	14	38	34	32	36	68	80	sig
prot171	445	16	12	48	60	21	34	54	72	sig
prot172	458	22	15	18	25.5	11	16	16.5	15	ns
prot173	450	11	10	8.4	16.8	13	18	12	14.4	ns
prot174	588	24	14	24	22	11	15	32	40	ns
prot175	761	10	13	30	27	9	21	27	42	ns
prot176	519	12	9	12	12	14	24	21	33	sig
prot177	1216	11	10	15.6	14.4	5	8	6	10.8	ns
prot178	605	5	15	24	28	9	5	28	14	ns
prot179	748	12	3	24	30	13	11	30	18	ns
prot180	460	12	13	27	13.5	12	7	13.5	18	ns
prot181	645	9	9	10.8	16.8	7	6	4.8	10.8	ns
prot182	528	6	5	12	16	18	7	8	18	ns
prot183	958	5	6	18	18	4	5	24	33	sig
prot184	4213	1	1	4.5	1.5	2	4	4.5	6	ns
prot185	1921	2	5	3.6	3.6	4	4	6	7.2	ns
prot186	333	158	130	294	278	158	154	282	314	ns
prot187	229	86	110	288	300	118	108	369	237	ns
prot188	413	47	53	79.5	78	54	55	70.5	55.5	ns
prot189	437	39	43	52.8	46.8	38	42	33.6	46.8	ns
prot190	459	29	33	46	60	31	37	48	68	ns
prot191	170	36	34	81	96	37	40	105	105	ns
prot192	200	39	39	60	61.5	21	43	61.5	60	ns
prot193	396	33	33	39.6	52.8	49	47	49.2	54	sig
prot194	219	16	22	42	50	24	16	66	38	ns
prot195	509	19	19	60	81	24	21	69	51	ns
prot196	255	16	24	28.5	31.5	24	27	39	18	ns
prot197	343	10	19	15.6	28.8	16	13	9.6	18	ns
prot198	453	24	16	40	40	19	16	32	48	ns
prot199	418	7	15	42	60	18	6	48	54	ns
prot200	506	12	13	21	24	13	13	25.5	18	sig
prot201	545	11	11	14.4	20.4	13	17	18	15.6	ns
prot202	406	11	14	32	14	11	16	12	20	ns
prot203	586	12	21	27	39	9	12	51	45	ns
prot204	570	9	6	13.5	24	9	7	10.5	9	ns
prot205	868	8	10	15.6	15.6	33	27	36	21.6	sig
prot206	508	7	11	18	10	10	11	28	12	sig
prot207	715	8	8	24	33	20	13	81	54	sig
prot208	622	6	7	10.5	15	11	10	13.5	10.5	ns
prot209	463	3	5	8.4	8.4	7	9	8.4	13.2	ns
prot210	756	5	10	16	8	9	5	12	18	ns
prot211	520	8	7	21	15	13	10	18	15	sig
prot212	858	5	3	6	9	3	6	4.5	10.5	ns
prot213	463	5	5	6	4.8	4	1	9.6	1.2	ns
prot214	248	68	93	182	172	79	92	160	178	ns
prot215	386	42	43	162	174	53	52	135	216	ns
prot216	252	54	55	60	88.5	41	45	78	70.5	ns
prot217	271	54	45	52.8	51.6	92	97	84	91.2	sig
prot218	367	47	44	84	106	43	40	78	86	ns
prot219	335	43	44	87	120	40	44	138	126	ns
prot220	600	29	31	52.5	42	33	38	51	43.5	ns
prot221	232	36	41	48	39.6	35	39	49.2	40.8	ns
prot222	273	49	35	76	66	58	23	78	78	ns
prot223	243	30	43	75	96	27	48	75	93	ns
prot224	223	26	23	48	45	62	58	111	99	sig
prot225	250	33	19	31.2	33.6	32	36	44.4	27.6	sig
prot226	223	31	31	54	38	50	59	100	90	sig
prot227	289	24	32	81	84	23	31	75	69	ns
prot228	378	21	27	54	31.5	20	24	34.5	31.5	ns
prot229	410	16	31	21.6	14.4	12	25	22.8	14.4	ns
prot230	389	11	25	38	54	18	33	40	34	ns
prot231	610	20	16	69	42	12	14	36	57	ns
prot232	243	20	20	33	22.5	13	20	19.5	22.5	ns
prot233	397	13	17	27.6	16.8	14	11	7.2	10.8	ns
prot234	229	15	12	26	18	9	9	32	12	ns
prot235	321	13	16	45	24	15	9	30	33	ns
prot236	447	4	13	15	16.5	8	10	12	18	ns
prot237	272	8	8	15.6	8.4	13	10	13.2	10.8	ns
prot238	645	13	9	20	22	11	14	14	20	ns
prot239	709	4	5	18	27	11	10	24	21	ns
prot240	513	12	13	21	10.5	5	7	15	15	ns
prot241	314	12	12	10.8	10.8	10	10	19.2	14.4	sig
prot242	388	6	2	8	6	8	6	6	16	ns
prot243	956	2	7	12	15	4	6	3	12	ns
prot244	128	246	246	373.5	355.5	211	229	351	354	ns
prot245	197	65	78	80.4	85.2	162	142	168	170.4	sig
prot246	334	66	67	122	148	71	68	150	158	ns
prot247	175	59	42	120	114	141	129	423	495	sig
prot248	162	66	59	78	91.5	63	60	97.5	73.5	ns
prot249	305	31	31	36	40.8	47	41	48	42	sig
prot250	312	40	32	68	84	36	42	86	98	ns
prot251	300	43	33	90	81	37	45	66	111	ns
prot252	127	36	35	45	64.5	43	34	58.5	69	ns
prot253	191	33	42	46.8	45.6	32	41	36	33.6	ns
prot254	211	35	28	70	78	29	32	68	62	ns
prot255	199	40	27	93	60	41	72	201	162	sig
prot256	266	33	29	43.5	69	32	31	49.5	67.5	ns
prot257	322	19	28	20.4	21.6	22	30	16.8	24	ns
prot258	313	22	33	74	58	33	17	56	50	ns
prot259	286	17	18	66	36	17	22	48	51	ns
prot260	265	12	11	10.5	22.5	13	15	18	27	ns
prot261	466	24	18	12	20.4	17	21	21.6	12	ns
prot262	455	17	14	50	32	23	22	56	40	ns
prot263	185	19	29	78	57	20	19	93	51	ns
prot264	209	12	18	21	37.5	25	14	28.5	24	ns
prot265	433	12	23	24	15.6	51	33	54	39.6	sig
prot266	247	24	11	34	30	26	10	26	22	sig
prot267	331	17	17	33	60	36	36	99	90	sig
prot268	452	15	11	28.5	31.5	12	11	15	13.5	ns
prot269	348	11	15	14.4	15.6	17	10	14.4	14.4	ns
prot270	533	9	10	30	18	12	10	26	18	ns
prot271	342	12	7	21	45	34	34	84	42	sig
prot272	229	10	8	19.5	16.5	8	17	10.5	22.5	ns
prot273	581	14	10	10.8	12	15	18	12	14.4	ns
prot274	389	6	8	22	26	13	12	20	24	ns
prot275	368	6	5	12	24	6	9	21	30	ns
prot276	350	12	7	9	18	4	8	13.5	12	ns
prot277	502	11	14	9.6	10.8	30	33	18	36	sig
prot278	588	9	8	12	12	3	2	6	18	ns
prot279	404	11	9	39	24	10	11	36	15	ns
prot280	281	7	5	3	4.5	8	4	3	10.5	ns
prot281	475	6	7	2.4	9.6	14	9	26.4	15.6	sig
prot282	264	5	6	10	12	7	3	10	12	ns
prot283	428	4	4	21	15	3	4	24	21	ns
prot284	605	4	3	9	9	9	9	6	12	ns
prot285	546	5	9	6	8.4	3	4	7.2	6	ns
prot286	393	4	8	20	16	12	4	14	16	sig
prot287	651	9	2	9	12	6	2	24	12	sig
prot288	386	2	7	15	1.5	9	7	9	9	ns
prot289	127	193	185	224.4	230.4	199	198	237.6	266.4	ns
prot290	307	140	146	300	310	140	157	316	314	ns
prot291	151	81	67	192	210	83	71	228	156	ns
prot292	246	36	32	39	49.5	36	38	58.5	40.5	ns
prot293	201	31	31	40.8	45.6	52	76	74.4	96	sig
prot294	295	24	25	70	80	36	25	66	68	ns
prot295	377	25	29	57	69	25	29	81	84	ns
prot296	232	25	29	31.5	37.5	22	30	46.5	43.5	ns
prot297	333	19	13	26.4	26.4	42	38	60	55.2	sig
prot298	276	32	22	54	40	21	22	46	50	ns
prot299	225	26	21	78	66	25	28	69	63	ns
prot300	152	22	22	34.5	34.5	46	38	75	75	sig
prot301	268	28	18	34.8	28.8	25	20	24	32.4	ns
prot302	261	32	18	30	28	22	24	20	32	ns
prot303	234	14	17	63	72	20	23	60	60	ns
prot304	203	18	28	18	40.5	24	18	27	21	ns
prot305	277	16	23	25.2	24	18	21	26.4	21.6	ns
prot306	224	11	13	34	34	17	9	28	32	ns
prot307	260	19	15	36	60	12	10	42	69	ns
prot308	278	18	16	22.5	30	23	26	28.5	24	ns
prot309	420	22	24	20.4	15.6	23	10	27.6	21.6	sig
prot310	424	18	14	32	30	12	11	32	30	ns
prot311	219	14	13	36	30	11	12	48	42	ns
prot312	277	8	12	15	7.5	5	11	19.5	16.5	ns
prot313	279	13	5	12	8.4	13	13	12	8.4	ns
prot314	558	12	14	32	40	13	11	38	18	ns
prot315	822	11	10	18	18	22	28	42	60	sig
prot316	423	17	10	15	16.5	16	10	18	16.5	ns
prot317	301	8	13	9.6	12	5	8	10.8	8.4	ns
prot318	477	13	13	18	22	10	4	24	14	ns
prot319	354	19	12	21	9	31	11	87	42	sig
prot320	538	4	4	7.5	25.5	7	6	12	10.5	ns
prot321	330	10	9	9.6	7.2	15	9	14.4	10.8	ns
prot322	345	12	13	10	4	14	14	20	16	ns
prot323	290	3	5	21	30	10	5	12	18	ns
prot324	587	5	11	16.5	10.5	8	1	9	10.5	ns
prot325	416	11	2	3.6	3.6	7	8	3.6	6	ns
prot326	806	6	7	26	8	15	10	30	12	sig
prot327	243	12	7	24	33	8	8	12	12	ns
prot328	674	7	5	9	13.5	12	33	18	27	sig
prot329	297	12	5	10.8	9.6	7	7	8.4	10.8	ns
prot330	558	8	4	10	14	8	6	24	14	ns
prot331	340	8	9	21	6	1	7	12	12	ns
prot332	546	4	7	4.5	12	8	6	9	7.5	ns
prot333	193	7	4	7.2	2.4	13	14	8.4	6	sig
prot334	641	8	9	2	6	1	4	8	16	ns
prot335	452	5	0	18	18	7	4	21	21	ns
prot336	481	4	3	4.5	7.5	5	2	3	10.5	ns
prot337	355	6	4	6	6	7	7	2.4	6	ns
prot338	530	4	5	10	14	6	4	12	8	sig
prot339	374	7	4	12	18	4	5	12	3	ns
prot340	253	8	6	18	6	6	7	6	9	ns
prot341	442	4	7	6	6	3	6	8.4	3.6	ns
prot342	861	5	4	14	14	6	5	8	12	ns
prot343	413	4	4	12	6	4	4	24	21	ns
prot344	648	4	3	3	6	5	2	4.5	4.5	ns
prot345	719	6	5	4.8	8.4	2	8	4.8	1.2	ns
prot346	786	2	2	10	8	3	4	8	4	ns
prot347	596	6	5	18	12	13	5	39	15	sig
prot348	777	1	5	4.5	10.5	4	4	7.5	15	sig
prot349	798	3	3	4.8	6	5	3	4.8	1.2	ns
prot350	141	243	210	472	408	207	220	452	454	ns
prot351	221	133	137	501	432	137	135	435	438	ns
prot352	283	69	61	78	76.5	52	56	114	88.5	ns
prot353	246	52	70	62.4	60	77	84	63.6	86.4	sig
prot354	212	60	43	90	96	135	126	204	192	sig
prot355	219	34	34	135	102	37	33	111	96	ns
prot356	448	38	38	54	54	44	42	54	48	ns
prot357	351	30	38	44.4	44.4	30	50	32.4	44.4	ns
prot358	161	28	29	56	40	20	30	28	62	ns
prot359	178	28	23	102	72	27	29	102	57	ns
prot360	178	17	28	31.5	34.5	22	21	36	31.5	ns
prot361	250	22	23	30	26.4	17	17	27.6	25.2	ns
prot362	238	16	27	40	30	18	30	60	52	ns
prot363	261	11	15	93	66	16	27	72	69	ns
prot364	194	17	10	33	25.5	54	84	103.5	90	sig
prot365	234	29	18	27.6	27.6	17	23	19.2	25.2	ns
prot366	337	17	21	34	36	17	24	34	40	ns
prot367	296	11	16	57	36	21	8	24	69	ns
prot368	248	11	15	18	21	6	16	16.5	13.5	ns
prot369	311	7	24	21.6	18	26	19	16.8	16.8	ns
prot370	224	22	15	18	28	15	14	44	20	ns
prot371	279	9	20	45	54	11	20	45	54	ns
prot372	471	11	10	15	19.5	17	21	22.5	24	ns
prot373	218	8	7	14.4	7.2	6	9	13.2	8.4	ns
prot374	249	12	12	30	38	19	14	28	14	ns
prot375	312	12	19	21	51	21	18	48	63	sig
prot376	402	7	13	28.5	19.5	14	12	34.5	24	sig
prot377	196	14	14	12	15.6	10	12	14.4	16.8	ns
prot378	285	8	17	32	20	45	39	60	60	sig
prot379	292	10	8	51	36	12	12	66	18	sig
prot380	227	14	14	22.5	9	10	7	15	19.5	ns
prot381	322	9	11	13.2	12	3	10	7.2	6	ns
prot382	449	15	6	8	16	16	12	16	26	ns
prot383	373	15	13	33	39	12	16	30	48	ns
prot384	239	10	14	24	15	8	10	9	9	ns
prot385	235	9	10	6	7.2	10	8	8.4	9.6	ns
prot386	267	13	6	4	16	10	12	22	18	ns
prot387	262	7	10	18	18	5	11	27	21	ns
prot388	241	5	15	4.5	6	9	4	15	12	ns
prot389	315	7	5	7.2	8.4	16	10	14.4	16.8	sig
prot390	997	5	12	18	18	3	7	6	10	ns
prot391	392	6	6	21	15	9	5	18	27	ns
prot392	558	11	7	6	6	9	3	27	3	sig
prot393	468	8	4	6	7.2	3	4	7.2	6	ns
prot394	253	5	9	22	20	8	16	24	12	sig
prot395	248	8	5	33	18	24	24	90	54	sig
prot396	527	12	5	19.5	9	5	7	16.5	9	ns
prot397	432	4	3	3.6	4.8	5	8	7.2	3.6	ns
prot398	455	6	8	16	12	3	5	14	8	ns
prot399	529	6	2	21	9	7	6	24	18	ns
prot400	375	5	6	10.5	6	6	5	1.5	4.5	ns
prot401	287	6	10	0	6	10	4	12	3.6	ns
prot402	332	4	9	8	14	6	3	16	8	ns
prot403	541	5	3	15	15	4	5	12	21	ns
prot404	280	5	5	15	9	4	9	9	9	sig
prot405	458	6	7	10.8	3.6	6	4	13.2	10.8	ns
prot406	291	3	6	16	6	6	3	12	6	ns
prot407	548	4	7	6	24	11	18	54	15	sig
prot408	292	4	4	3	9	3	5	9	6	ns
prot409	559	4	3	6	3.6	12	12	21.6	21.6	sig
prot410	859	1	2	8	12	4	3	4	2	ns
prot411	484	5	4	18	15	3	2	12	15	ns
prot412	117	143	176	240	225	262	348	426	408	sig
prot413	182	134	115	160.8	136.8	126	143	141.6	141.6	ns
prot414	226	126	92	210	184	141	147	316	316	sig
prot415	179	60	70	243	219	70	61	258	225	ns
prot416	129	53	68	108	96	59	68	96	103.5	ns
prot417	222	42	50	70.8	66	66	60	66	86.4	sig
prot418	353	31	34	70	74	32	37	68	66	ns
prot419	157	39	39	126	138	41	47	99	111	ns
prot420	376	32	29	36	37.5	28	25	43.5	42	ns
prot421	429	30	29	32.4	43.2	39	33	45.6	25.2	ns
prot422	182	27	25	46	54	19	17	40	50	ns
prot423	187	21	21	84	81	31	36	60	81	ns
prot424	206	23	29	24	36	19	24	30	34.5	ns
prot425	319	22	24	19.2	30	29	25	36	36	sig
prot426	533	18	22	40	48	14	19	62	76	sig
prot427	182	19	14	27	60	24	25	54	45	ns
prot428	260	19	22	27	24	14	14	21	21	ns
prot429	181	13	22	22.8	25.2	45	33	75.6	82.8	sig
prot430	246	20	13	18	24	20	13	28	44	ns
prot431	156	16	17	60	66	17	17	45	57	ns
prot432	213	22	11	25.5	18	14	15	34.5	15	ns
prot433	295	9	7	13.2	10.8	14	9	12	14.4	ns
prot434	610	15	17	20	16	18	10	32	24	ns
prot435	152	13	8	48	36	13	18	33	30	ns
prot436	470	12	18	24	19.5	10	17	21	27	ns
prot437	278	14	8	13.2	13.2	18	24	36	16.8	sig
prot438	250	11	9	30	34	33	24	108	66	sig
prot439	265	12	21	27	24	9	10	30	42	ns
prot440	327	10	13	12	19.5	7	13	21	19.5	ns
prot441	577	7	7	10.8	13.2	9	10	13.2	8.4	ns
prot442	236	9	3	18	24	13	4	14	12	ns
prot443	347	6	12	21	42	9	7	30	12	ns
prot444	177	9	13	10.5	22.5	14	9	12	12	ns
prot445	261	5	8	8.4	8.4	9	13	13.2	9.6	ns
prot446	357	4	8	12	8	5	4	26	8	ns
prot447	379	15	10	21	48	10	6	15	12	ns
prot448	172	7	11	13.5	15	14	10	13.5	6	ns
prot449	161	13	7	6	19.2	7	5	6	8.4	ns
prot450	466	15	12	14	10	15	11	12	22	ns
prot451	165	2	6	24	24	8	12	30	18	ns
prot452	245	7	4	4.5	4.5	7	6	6	10.5	ns
prot453	222	8	10	10.8	13.2	10	11	16.8	7.2	ns
prot454	428	8	12	14	20	4	13	10	14	ns
prot455	227	9	7	27	12	7	4	24	21	ns
prot456	420	2	11	7.5	10.5	5	8	21	12	ns
prot457	171	2	8	10.8	9.6	9	9	8.4	6	ns
prot458	307	6	8	14	8	4	13	4	2	ns
prot459	230	5	5	18	15	8	9	30	36	ns
prot460	343	10	9	7.5	3	6	6	7.5	7.5	ns
prot461	441	4	5	7.2	8.4	7	11	9.6	7.2	ns
prot462	415	6	4	10	10	6	4	10	12	ns
prot463	270	8	10	30	18	9	4	27	30	sig
prot464	711	8	6	7.5	4.5	5	8	9	9	ns
prot465	321	6	5	7.2	8.4	14	9	13.2	10.8	sig
prot466	238	5	7	6	14	10	6	26	18	ns
prot467	320	11	5	15	9	10	6	15	27	ns
prot468	274	4	7	10.5	13.5	5	9	7.5	6	ns
prot469	364	7	7	12	4.8	6	8	7.2	8.4	ns
prot470	361	6	9	6	4	8	4	6	12	ns
prot471	262	6	15	6	30	7	7	15	12	ns
prot472	513	5	8	4.5	12	9	10	10.5	6	ns
prot473	569	6	2	6	3.6	6	2	8.4	4.8	ns
prot474	387	4	6	14	4	7	4	10	4	ns
prot475	447	7	5	18	12	7	7	6	12	sig
prot476	378	3	6	1.5	6	2	2	7.5	4.5	ns
prot477	251	4	4	2.4	2.4	7	4	2.4	4.8	ns
prot478	468	4	3	6	6	3	2	6	4	ns
prot479	544	3	3	9	9	4	6	18	15	ns
prot480	244	3	7	1.5	9	7	2	7.5	10.5	ns
prot481	327	2	2	1.2	1.2	3	3	1.2	6	ns
prot482	494	2	3	6	4	3	2	8	8	sig
prot483	192	171	195	462	477	137	141	570	450	ns
prot484	243	126	122	201	177	139	111	201	183	ns
prot485	149	51	35	49.2	49.2	34	32	39.6	51.6	ns
prot486	236	38	42	90	82	46	39	90	80	ns
prot487	134	28	41	96	117	34	34	111	96	ns
prot488	103	38	31	78	61.5	35	34	61.5	64.5	ns
prot489	103	42	31	40.8	39.6	29	35	31.2	42	ns
prot490	103	25	37	64	88	33	46	66	52	ns
prot491	271	42	27	96	102	36	38	81	93	ns
prot492	257	22	31	42	34.5	45	50	57	48	sig
prot493	174	18	20	13.2	19.2	15	21	12	22.8	ns
prot494	165	40	19	48	72	27	34	44	50	ns
prot495	251	19	23	42	48	22	20	69	72	ns
prot496	265	25	21	43.5	36	22	22	37.5	31.5	ns
prot497	193	18	26	30	37.2	18	18	20.4	28.8	ns
prot498	137	19	16	40	34	24	19	28	38	ns
prot499	149	27	20	57	57	34	23	78	66	ns
prot500	291	30	26	39	46.5	14	16	43.5	30	ns
prot501	227	11	15	13.2	20.4	48	48	68.4	61.2	sig
prot502	198	9	12	34	24	21	14	40	36	ns
prot503	194	16	11	63	72	18	17	72	69	ns
prot504	234	15	20	22.5	30	13	14	21	25.5	ns
prot505	247	8	13	20.4	18	19	18	18	14.4	ns
prot506	145	24	26	38	32	19	19	24	34	ns
prot507	141	17	15	75	48	17	16	36	18	ns
prot508	187	11	12	21	21	25	14	25.5	19.5	sig
prot509	165	10	12	18	15.6	22	15	19.2	20.4	ns
prot510	166	11	12	24	38	14	13	32	30	ns
prot511	225	20	17	57	54	7	10	39	57	ns
prot512	239	15	11	27	15	14	9	22.5	25.5	ns
prot513	275	16	12	21.6	20.4	13	13	16.8	18	ns
prot514	206	13	11	18	22	7	10	26	16	ns
prot515	322	11	13	51	21	12	15	45	48	ns
prot516	178	13	14	30	25.5	11	9	31.5	19.5	ns
prot517	227	11	11	20.4	13.2	10	20	19.2	14.4	ns
prot518	237	13	16	10	26	6	10	32	14	ns
prot519	254	10	17	27	36	9	13	33	33	ns
prot520	208	12	13	21	18	17	13	30	21	ns
prot521	153	13	15	13.2	15.6	12	19	8.4	15.6	ns
prot522	244	10	17	24	24	14	9	30	30	ns
prot523	287	12	17	42	27	11	10	30	33	ns
prot524	206	11	10	15	10.5	17	16	15	16.5	ns
prot525	244	12	7	7.2	13.2	14	6	10.8	8.4	ns
prot526	383	7	7	20	16	7	5	24	26	ns
prot527	184	9	8	30	27	4	7	33	30	ns
prot528	377	7	8	10.5	9	9	11	13.5	13.5	ns
prot529	355	7	9	14.4	10.8	8	8	15.6	8.4	ns
prot530	129	9	13	16	20	9	9	16	22	ns
prot531	162	9	5	18	6	4	9	15	33	ns
prot532	184	9	8	16.5	10.5	6	20	21	21	sig
prot533	347	9	6	9.6	13.2	13	6	9.6	12	ns
prot534	203	4	8	12	12	8	3	14	6	ns
prot535	1930	9	4	21	24	3	6	27	18	ns
prot536	316	11	8	13.5	18	6	3	10.5	10.5	ns
prot537	198	7	6	9.6	4.8	8	10	9.6	14.4	sig
prot538	250	2	6	4	8	8	7	14	16	ns
prot539	265	5	10	39	36	3	2	27	18	ns
prot540	469	6	9	13.5	19.5	8	8	9	10.5	ns
prot541	563	4	4	9.6	9.6	4	3	7.2	9.6	ns
prot542	290	4	2	12	14	5	5	16	22	ns
prot543	338	8	6	15	24	6	9	18	21	ns
prot544	449	10	5	9	12	10	7	12	7.5	ns
prot545	273	5	6	3.6	7.2	3	4	4.8	6	ns
prot546	412	7	7	16	16	10	11	18	18	ns
prot547	170	2	5	39	15	4	8	12	21	ns
prot548	478	3	4	9	15	10	14	21	30	sig
prot549	302	9	2	8.4	7.2	4	6	9.6	16.8	sig
prot550	167	8	4	12	16	5	7	4	14	ns
prot551	151	6	8	12	21	2	4	21	24	ns
prot552	816	5	2	6	3	24	3	22.5	18	sig
prot553	279	4	6	7.2	1.2	12	30	14.4	21.6	sig
prot554	320	9	4	12	10	11	2	10	14	sig
prot555	351	7	3	9	15	3	8	15	6	ns
prot556	242	5	3	7.5	6	3	4	12	13.5	sig
prot557	276	5	7	4.8	3.6	12	10	7.2	14.4	sig
prot558	565	2	9	14	14	9	21	36	54	sig
prot559	356	3	5	6	9	6	5	12	6	ns
prot560	162	3	4	10.5	6	5	2	9	4.5	ns
prot561	155	7	3	2.4	3.6	5	3	2.4	3.6	ns
prot562	484	6	6	8	12	8	5	10	8	ns
prot563	462	6	1	18	6	7	5	12	39	sig
prot564	989	1	5	6	7.5	2	5	6	6	ns
prot565	353	4	4	2.4	7.2	5	7	3.6	2.4	ns
prot566	382	4	4	8	14	2	5	14	10	ns
prot567	1092	2	5	15	9	2	4	21	6	ns
prot568	158	2	4	3	9	3	7	1.5	7.5	ns
prot569	829	6	1	8.4	7.2	7	4	6	1.2	sig
prot570	600	4	1	6	12	2	3	12	4	ns
prot571	743	2	4	6	6	2	1	9	18	ns
prot572	271	3	3	1.5	4.5	4	4	10.5	6	sig
prot573	774	1	5	2.4	4.8	4	1	9.6	3.6	ns
prot574	617	2	1	2	2	2	1	0	0	ns
prot575	120	184	182	528	507	152	157	531	543	ns
prot576	257	147	149	205.5	225	139	146	228	186	ns
prot577	138	125	131	187.2	170.4	135	145	150	187.2	ns
prot578	126	72	76	138	154	90	97	176	170	ns
prot579	126	69	66	270	207	85	73	267	237	ns
prot580	126	101	82	156	132	89	95	109.5	127.5	ns
prot581	126	79	77	94.8	109.2	86	92	115.2	99.6	ns
prot582	126	81	73	176	160	90	86	164	170	ns
prot583	126	85	93	252	255	95	71	321	228	ns
prot584	126	91	78	138	145.5	81	81	114	132	ns
prot585	433	92	85	120	108	94	99	79.2	103.2	ns
prot586	258	50	36	66	72	41	34	42	94	ns
prot587	219	32	37	111	96	29	25	87	72	ns
prot588	274	21	28	64.5	36	31	28	49.5	30	ns
prot589	211	23	23	12	21.6	26	19	24	26.4	ns
prot590	203	18	25	52	20	48	46	84	80	sig
prot591	210	25	17	93	114	25	24	84	66	ns
prot592	190	26	21	39	33	14	24	39	28.5	ns
prot593	164	16	28	24	22.8	34	25	19.2	26.4	sig
prot594	159	13	22	34	46	63	69	84	156	sig
prot595	171	14	22	69	69	12	19	93	72	ns
prot596	153	18	22	36	43.5	22	23	36	37.5	ns
prot597	176	21	17	21.6	15.6	19	21	28.8	21.6	ns
prot598	192	24	22	34	12	72	48	78	72	sig
prot599	352	14	15	39	45	26	18	60	42	sig
prot600	146	19	15	28.5	28.5	17	17	31.5	24	ns
prot601	323	16	16	21.6	9.6	18	18	16.8	18	ns
prot602	258	18	20	34	38	12	18	34	36	ns
prot603	152	20	21	51	51	11	18	30	39	ns
prot604	76	20	18	30	21	21	7	28.5	25.5	ns
prot605	128	10	11	20.4	20.4	24	12	14.4	18	ns
prot606	187	18	17	40	48	13	18	42	32	ns
prot607	160	15	25	66	27	11	22	30	39	ns
prot608	315	15	14	31.5	27	17	25	21	31.5	ns
prot609	129	11	14	10.8	13.2	12	11	12	15.6	sig
prot610	185	16	13	32	30	15	16	42	48	sig
prot611	146	12	12	9	36	11	10	21	39	ns
prot612	241	10	14	19.5	15	36	38	36	30	sig
prot613	222	15	15	10.8	20.4	13	19	12	12	ns
prot614	205	10	5	16	26	14	14	22	28	ns
prot615	240	13	11	51	45	13	6	51	51	ns
prot616	99	8	18	27	16.5	9	12	6	12	ns
prot617	643	11	9	12	12	11	5	12	10.8	ns
prot618	239	6	13	20	34	18	28	56	52	sig
prot619	383	19	15	36	33	9	11	45	45	ns
prot620	247	7	8	25.5	12	7	11	18	15	ns
prot621	189	10	7	10.8	15.6	38	12	26.4	14.4	sig
prot622	171	9	6	26	18	6	5	20	28	ns
prot623	326	13	7	39	27	7	11	27	15	ns
prot624	231	11	7	10.5	13.5	19	13	13.5	18	ns
prot625	153	14	16	13.2	4.8	4	15	9.6	18	ns
prot626	268	10	6	20	16	16	11	20	18	ns
prot627	204	5	5	24	30	7	4	24	24	ns
prot628	191	9	14	19.5	12	14	11	15	21	ns
prot629	114	11	13	10.8	7.2	8	13	13.2	4.8	ns
prot630	419	8	6	20	22	16	9	14	32	ns
prot631	141	9	10	30	21	8	11	30	18	ns
prot632	128	9	8	9	19.5	10	10	15	12	ns
prot633	164	5	8	12	8.4	12	10	12	9.6	sig
prot634	274	14	11	26	18	7	10	18	22	ns
prot635	188	9	13	30	15	5	6	36	24	ns
prot636	372	8	5	16.5	16.5	4	8	16.5	7.5	ns
prot637	365	9	5	15.6	4.8	8	15	21.6	14.4	ns
prot638	145	8	9	14	16	5	11	28	24	sig
prot639	159	6	12	12	30	10	9	27	42	sig
prot640	379	11	7	7.5	9	6	8	15	9	ns
prot641	190	10	11	12	9.6	11	7	12	8.4	ns
prot642	194	11	12	4	12	5	11	26	26	ns
prot643	178	5	8	36	21	8	7	9	30	ns
prot644	181	9	3	9	13.5	11	10	10.5	18	sig
prot645	321	14	12	9.6	8.4	7	13	13.2	19.2	sig
prot646	192	6	6	12	18	10	7	10	10	sig
prot647	352	8	9	9	12	7	7	12	33	ns
prot648	118	11	9	10.5	13.5	4	10	10.5	7.5	ns
prot649	410	10	6	8.4	4.8	8	6	6	7.2	ns
prot650	403	7	7	12	12	7	7	20	12	ns
prot651	199	4	11	30	21	9	8	24	21	ns
prot652	457	10	4	10.5	15	9	3	3	9	ns
prot653	221	11	6	6	7.2	7	11	13.2	7.2	ns
prot654	216	2	7	16	14	4	6	18	12	ns
prot655	217	6	6	15	24	5	8	30	21	ns
prot656	172	6	3	24	7.5	2	8	13.5	13.5	ns
prot657	268	4	1	7.2	6	7	3	7.2	7.2	ns
prot658	583	5	5	20	18	8	6	12	26	ns
prot659	229	8	7	27	18	10	9	33	15	ns
prot660	177	6	8	10.5	9	10	11	1.5	13.5	ns
prot661	142	7	5	3.6	8.4	6	9	8.4	8.4	ns
prot662	178	4	6	12	12	12	12	14	16	sig
prot663	111	3	4	12	18	13	2	15	30	ns
prot664	116	9	8	10.5	10.5	9	4	9	9	ns
prot665	325	9	8	3.6	6	9	8	14.4	9.6	sig
prot666	268	6	8	4	14	4	6	12	12	ns
prot667	599	5	7	9	24	4	6	9	30	ns
prot668	341	8	6	12	7.5	5	9	6	6	ns
prot669	172	6	6	1.2	7.2	10	12	19.2	16.8	sig
prot670	204	7	5	10	6	3	11	12	10	ns
prot671	171	4	7	12	6	8	6	27	21	ns
prot672	255	8	8	9	9	5	4	7.5	9	ns
prot673	180	2	4	7.2	10.8	2	6	6	4.8	ns
prot674	215	1	7	8	12	6	6	10	6	ns
prot675	211	4	7	9	24	2	3	9	15	ns
prot676	234	3	3	4.5	4.5	6	12	9	9	sig
prot677	214	8	9	4.8	7.2	3	4	6	6	ns
prot678	180	1	4	10	8	5	9	2	6	ns
prot679	292	4	5	18	24	3	7	9	9	ns
prot680	387	3	2	4.5	4.5	2	3	1.5	9	ns
prot681	283	1	6	2.4	3.6	6	7	7.2	6	ns
prot682	351	5	3	6	8	4	6	6	2	ns
prot683	502	3	1	6	15	10	10	18	36	sig
prot684	484	5	6	6	1.5	2	1	6	7.5	ns
prot685	345	2	5	7.2	12	5	4	4.8	9.6	ns
prot686	448	6	6	6	8	4	1	2	8	ns
prot687	277	9	3	18	9	6	6	6	18	ns
prot688	737	4	6	13.5	4.5	6	11	9	6	ns
prot689	159	2	5	3.6	3.6	2	6	7.2	3.6	ns
prot690	153	5	6	8	12	1	4	14	14	ns
prot691	321	1	4	6	6	4	4	3	6	ns
prot692	373	5	6	3	1.5	2	6	3	7.5	ns
prot693	124	4	2	6	2.4	1	3	6	3.6	ns
prot694	330	1	6	8	4	2	4	14	0	ns
prot695	319	8	3	18	6	5	4	9	9	ns
prot696	272	4	6	6	7.5	6	2	6	3	sig
prot697	296	1	8	2.4	6	0	2	3.6	3.6	ns
prot698	167	3	2	14	8	2	1	12	6	ns
prot699	832	4	4	9	9	0	4	3	6	ns
prot700	461	1	2	7.5	6	3	3	7.5	1.5	ns
prot701	152	1	6	8.4	7.2	6	3	7.2	4.8	ns
prot702	247	4	4	12	6	3	15	48	54	sig
prot703	311	7	2	9	6	4	1	12	9	ns
prot704	299	4	3	15	4.5	4	2	6	3	ns
prot705	383	1	1	1.2	1.2	3	3	3.6	6	ns
prot706	426	3	2	14	0	8	2	4	4	sig
prot707	155	5	2	18	27	1	3	6	6	ns
prot708	989	1	4	6	6	3	5	1.5	4.5	ns
prot709	187	3	5	3.6	4.8	2	7	1.2	4.8	ns
prot710	366	1	6	6	10	4	0	0	10	ns
prot711	715	7	1	6	9	4	5	12	3	ns
prot712	830	3	4	7.5	4.5	2	4	3	10.5	ns
prot713	177	2	2	4.8	2.4	15	18	3.6	7.2	sig
prot714	632	4	2	6	12	4	4	8	4	sig
prot715	444	2	2	12	12	2	3	12	6	ns
prot716	1241	1	1	4.5	6	4	0	1.5	0	ns
prot717	685	2	1	2.4	2.4	6	3	1.2	4.8	ns
prot718	387	2	2	4	6	0	1	4	2	ns
prot719	322	4	5	0	9	1	3	0	0	ns
prot720	735	2	2	0	0	2	3	1.5	0	ns
prot721	186	41	38	39.6	43.2	37	27	37.2	45.6	ns
prot722	156	46	33	82	78	44	33	72	84	ns
prot723	282	51	39	93	129	72	72	243	195	sig
prot724	140	19	27	43.5	52.5	21	24	27	49.5	ns
prot725	137	23	24	22.8	33.6	16	30	36	27.6	ns
prot726	124	35	26	42	58	36	38	84	56	sig
prot727	169	17	16	54	96	17	19	51	60	ns
prot728	142	12	27	30	22.5	69	57	94.5	130.5	sig
prot729	162	25	22	24	32.4	24	22	31.2	34.8	ns
prot730	200	22	16	34	32	14	23	34	46	ns
prot731	156	16	12	75	51	10	14	60	48	ns
prot732	306	22	16	25.5	27	15	18	25.5	25.5	ns
prot733	174	13	18	20.4	15.6	13	13	16.8	22.8	ns
prot734	194	14	9	26	30	24	26	44	32	sig
prot735	103	16	15	36	51	16	16	48	45	ns
prot736	172	11	15	28.5	15	8	11	19.5	18	ns
prot737	180	15	18	24	21.6	45	51	50.4	46.8	sig
prot738	184	13	5	22	32	12	11	22	30	ns
prot739	230	11	12	45	39	17	9	54	36	ns
prot740	187	8	9	15	27	69	33	58.5	63	sig
prot741	189	12	16	12	12	17	15	16.8	18	ns
prot742	180	7	11	38	28	20	13	42	18	ns
prot743	294	20	10	36	27	15	8	39	36	ns
prot744	186	18	10	12	21	19	15	10.5	13.5	ns
prot745	225	8	14	9.6	12	10	13	14.4	13.2	ns
prot746	174	13	12	16	20	11	10	18	42	ns
prot747	208	14	8	54	30	12	9	36	45	ns
prot748	217	6	7	10.5	10.5	22	8	24	24	sig
prot749	112	16	9	13.2	8.4	10	11	6	15.6	ns
prot750	206	8	10	28	22	15	9	40	16	sig
prot751	166	11	12	36	15	17	5	21	24	ns
prot752	113	5	7	16.5	7.5	8	8	18	12	ns
prot753	169	7	14	7.2	8.4	20	34	8.4	21.6	sig
prot754	313	4	10	8	26	3	3	12	22	ns
prot755	197	3	8	21	39	3	9	27	27	ns
prot756	124	15	6	0	3	16	8	9	21	sig
prot757	246	12	7	9.6	8.4	11	4	6	12	ns
prot758	258	4	4	10	18	10	20	10	22	ns
prot759	168	5	8	24	30	11	6	15	15	ns
prot760	260	9	6	6	15	6	8	10.5	12	ns
prot761	243	7	16	3.6	2.4	27	42	28.8	21.6	sig
prot762	124	7	6	18	6	5	9	14	10	ns
prot763	208	7	4	15	18	14	14	18	24	sig
prot764	217	6	6	15	10.5	21	9	36	13.5	sig
prot765	197	6	11	8.4	10.8	11	6	7.2	7.2	ns
prot766	177	5	2	12	14	8	4	10	4	ns
prot767	146	7	9	18	27	13	5	33	42	sig
prot768	157	2	8	6	7.5	6	6	6	9	ns
prot769	270	6	6	3.6	4.8	5	4	3.6	7.2	ns
prot770	264	8	7	10	16	6	4	14	16	ns
prot771	274	10	6	12	9	5	9	15	15	ns
prot772	156	6	6	12	6	8	14	21	12	sig
prot773	252	7	7	8.4	4.8	18	30	25.2	28.8	sig
prot774	356	8	5	14	10	7	9	16	10	ns
prot775	180	11	8	36	27	4	8	15	30	ns
prot776	251	4	9	6	10.5	11	9	19.5	19.5	sig
prot777	156	4	8	8.4	12	6	3	7.2	8.4	ns
prot778	227	7	6	20	8	15	12	66	42	sig
prot779	116	4	7	21	18	5	6	6	24	ns
prot780	154	7	5	7.5	4.5	7	6	9	12	ns
prot781	198	8	7	12	3.6	9	7	6	10.8	ns
prot782	236	4	7	22	6	6	2	20	16	sig
prot783	184	9	7	15	30	7	14	42	12	ns
prot784	122	6	6	7.5	4.5	6	9	4.5	9	ns
prot785	91	6	4	6	6	8	2	7.2	14.4	sig
prot786	274	6	6	6	12	3	4	8	10	ns
prot787	152	5	2	15	24	5	3	12	12	ns
prot788	162	3	3	1.5	9	6	4	4.5	7.5	ns
prot789	158	6	8	10.8	3.6	8	5	9.6	8.4	ns
prot790	463	5	2	20	8	3	12	14	18	ns
prot791	312	4	5	24	18	5	9	0	6	ns
prot792	261	1	1	4.5	3	4	1	0	7.5	ns
prot793	392	7	8	4.8	7.2	8	5	10.8	4.8	ns
prot794	182	3	9	10	6	4	5	4	4	ns
prot795	310	0	5	9	12	4	5	6	6	ns
prot796	382	10	2	4.5	9	5	8	6	4.5	ns
prot797	113	6	7	8.4	3.6	3	8	7.2	8.4	ns
prot798	111	6	9	10	10	4	4	10	14	ns
prot799	418	4	2	12	24	1	5	9	18	ns
prot800	185	2	9	6	4.5	4	7	6	10.5	ns
prot801	163	5	5	2.4	4.8	2	2	1.2	0	ns
prot802	238	4	5	6	22	8	4	12	10	ns
prot803	282	5	7	9	9	5	6	3	15	ns
prot804	305	4	4	9	18	13	11	19.5	16.5	sig
prot805	292	3	7	3.6	6	18	9	21.6	3.6	sig
prot806	427	2	3	8	0	7	9	10	14	sig
prot807	234	1	2	18	15	6	6	15	15	ns
prot808	233	5	3	9	3	7	5	6	3	ns
prot809	425	5	4	4.8	4.8	8	10	4.8	12	sig
prot810	95	5	6	4	8	3	6	2	6	ns
prot811	241	6	8	12	12	1	7	9	15	ns
prot812	201	2	1	4.5	3	3	6	3	3	ns
prot813	474	3	4	2.4	3.6	2	5	1.2	6	sig
prot814	437	4	2	12	6	5	2	4	8	sig
prot815	411	2	5	9	6	5	4	21	9	ns
prot816	333	3	3	6	0	2	2	1.5	6	ns
prot817	449	7	2	2.4	6	3	10	2.4	7.2	sig
prot818	256	3	4	8	6	1	3	20	2	ns
prot819	292	4	2	12	21	0	2	0	6	ns
prot820	669	4	3	4.5	1.5	2	5	9	6	ns
prot821	378	4	5	3.6	9.6	1	4	2.4	2.4	ns
prot822	373	1	2	4	4	1	6	4	8	ns
prot823	327	3	5	9	3	6	3	27	18	sig
prot824	180	3	3	3	7.5	1	1	9	6	ns
prot825	357	1	4	1.2	6	4	3	3.6	4.8	ns
prot826	791	0	3	6	6	4	2	4	2	ns
prot827	1037	3	3	21	9	5	3	3	6	ns
prot828	223	2	3	9	4.5	2	2	6	10.5	ns
prot829	417	2	1	1.2	6	2	1	2.4	7.2	ns
prot830	310	3	2	4	8	2	2	12	16	sig
prot831	796	3	3	9	0	2	2	9	9	ns
prot832	385	0	3	3	3	4	3	3	7.5	ns
prot833	399	4	4	1.2	2.4	8	10	4.8	9.6	sig
prot834	661	4	0	4	4	3	4	4	6	ns
prot835	648	6	2	6	9	2	2	3	9	ns
prot836	172	2	1	1.5	1.5	2	2	3	6	ns
prot837	459	0	1	3.6	2.4	1	2	3.6	0	ns
prot838	266	2	2	2	0	1	4	2	2	ns
prot839	85	50	65	210	204	49	65	174	174	sig
prot840	185	55	39	94.5	63	159	180	279	373.5	sig
prot841	130	54	42	62.4	69.6	156	111	234	169.2	sig
prot842	128	49	69	98	104	67	56	100	104	ns
prot843	130	59	55	147	153	47	48	174	174	ns
prot844	150	68	61	82.5	90	41	56	72	84	ns
prot845	94	46	34	42	54	40	36	37.2	56.4	ns
prot846	154	22	25	46	48	22	31	56	42	ns
prot847	76	27	17	117	78	81	96	225	252	sig
prot848	213	26	14	22.5	33	18	18	34.5	24	ns
prot849	51	21	18	16.8	24	27	34	38.4	31.2	sig
prot850	198	12	22	30	42	23	24	42	26	ns
prot851	150	17	18	60	60	18	14	69	45	ns
prot852	161	14	16	10.5	31.5	11	13	21	24	ns
prot853	227	10	12	12	12	20	20	19.2	32.4	sig
prot854	56	17	22	16	30	51	30	114	78	sig
prot855	107	14	10	42	51	16	17	39	60	ns
prot856	85	12	11	22.5	28.5	10	10	13.5	19.5	ns
prot857	191	8	10	14.4	12	7	10	13.2	14.4	ns
prot858	207	13	12	22	24	17	12	28	30	ns
prot859	313	8	12	27	51	14	14	18	39	ns
prot860	150	19	13	22.5	12	10	4	13.5	10.5	ns
prot861	446	4	16	12	6	14	11	9.6	6	ns
prot862	165	11	13	18	26	15	20	40	32	sig
prot863	164	7	4	30	42	8	15	27	42	ns
prot864	183	16	9	21	16.5	12	8	9	21	ns
prot865	112	5	7	13.2	14.4	15	8	10.8	16.8	ns
prot866	99	8	8	30	14	14	7	30	26	ns
prot867	162	7	12	33	39	8	12	39	39	ns
prot868	294	12	5	10.5	16.5	18	11	15	12	ns
prot869	219	12	8	12	7.2	14	13	14.4	13.2	ns
prot870	139	14	8	18	18	12	14	34	30	ns
prot871	1091	4	13	27	30	9	11	18	30	ns
prot872	153	9	7	19.5	16.5	9	10	15	9	ns
prot873	122	16	9	16.8	8.4	3	16	10.8	12	ns
prot874	308	5	6	12	24	4	12	16	16	ns
prot875	274	6	8	21	27	13	14	27	21	ns
prot876	168	4	14	18	12	6	5	13.5	6	ns
prot877	157	6	8	7.2	7.2	8	24	7.2	19.2	sig
prot878	171	8	9	14	24	3	8	26	14	ns
prot879	163	12	5	30	12	14	14	21	21	ns
prot880	78	11	7	15	12	7	12	13.5	7.5	ns
prot881	177	9	8	13.2	8.4	16	8	13.2	4.8	ns
prot882	198	4	10	16	14	7	11	14	12	ns
prot883	322	8	5	21	21	11	7	48	54	sig
prot884	145	9	13	12	15	12	7	12	16.5	ns
prot885	224	6	6	7.2	6	7	7	13.2	3.6	ns
prot886	155	3	2	12	10	12	7	16	26	ns
prot887	102	5	4	24	27	7	10	27	15	ns
prot888	207	6	6	10.5	3	7	5	6	12	ns
prot889	480	3	5	6	6	14	14	14.4	10.8	sig
prot890	104	8	6	14	20	7	4	14	14	ns
prot891	204	3	7	15	33	6	2	27	15	ns
prot892	248	3	3	6	12	6	5	6	10.5	ns
prot893	157	8	13	7.2	6	8	5	6	6	ns
prot894	132	5	9	14	16	4	4	18	6	ns
prot895	214	6	9	18	15	11	4	15	27	sig
prot896	219	9	6	13.5	9	5	3	9	3	ns
prot897	193	7	6	2.4	10.8	16	10	21.6	16.8	sig
prot898	155	6	4	18	16	3	6	10	6	ns
prot899	239	12	10	36	18	5	8	9	15	ns
prot900	116	8	10	7.5	15	8	13	12	9	ns
prot901	211	3	6	2.4	7.2	7	6	1.2	9.6	ns
prot902	156	6	6	6	6	5	6	6	10	ns
prot903	246	3	10	33	9	7	4	18	9	ns
prot904	218	11	4	9	9	7	7	12	9	ns
prot905	201	2	3	7.2	0	15	18	7.2	21.6	sig
prot906	111	3	4	4	12	9	3	8	4	ns
prot907	175	6	5	3	15	6	6	6	15	ns
prot908	195	8	7	9	9	8	4	9	10.5	ns
prot909	292	12	3	3.6	4.8	4	3	6	6	ns
prot910	173	4	3	8	12	4	2	2	4	ns
prot911	284	8	3	24	24	5	4	9	18	ns
prot912	151	5	9	1.5	6	3	3	9	9	ns
prot913	165	5	5	7.2	6	4	5	2.4	4.8	ns
prot914	132	5	4	4	8	8	3	28	12	sig
prot915	177	5	4	18	21	5	4	24	12	sig
prot916	137	3	12	7.5	7.5	5	8	10.5	7.5	sig
prot917	325	6	7	2.4	7.2	12	21	3.6	18	sig
prot918	192	4	3	4	6	3	4	8	10	ns
prot919	170	3	5	21	9	2	6	12	12	sig
prot920	157	9	6	12	6	24	15	13.5	13.5	sig
prot921	192	4	1	2.4	4.8	3	1	3.6	3.6	ns
prot922	474	7	6	10	14	3	3	12	6	ns
prot923	186	5	2	12	21	7	9	15	15	ns
prot924	428	3	6	4.5	4.5	4	5	4.5	4.5	ns
prot925	191	2	7	1.2	3.6	10	2	3.6	6	ns
prot926	169	1	4	10	6	3	5	6	8	ns
prot927	166	2	7	27	15	4	2	3	12	ns
prot928	290	7	2	3	7.5	11	11	10.5	33	sig
prot929	216	2	4	10.8	3.6	5	6	6	4.8	sig
prot930	103	5	5	6	10	6	1	16	6	ns
prot931	271	2	3	6	15	4	1	6	18	ns
prot932	147	4	2	4.5	1.5	1	4	4.5	18	ns
prot933	135	3	1	4.8	2.4	3	2	9.6	2.4	ns
prot934	135	4	2	4	6	3	3	14	6	ns
prot935	135	1	4	9	18	9	4	12	9	ns
prot936	135	2	6	1.5	4.5	4	3	1.5	4.5	ns
prot937	321	1	3	0	6	1	2	7.2	2.4	ns
prot938	164	2	7	0	8	2	0	4	6	ns
prot939	113	4	2	9	24	4	2	3	18	ns
prot940	271	1	4	3	6	2	6	7.5	6	ns
prot941	204	3	1	2.4	2.4	3	0	2.4	2.4	ns
prot942	276	2	4	4	10	2	2	8	4	ns
prot943	108	3	9	9	12	3	2	6	9	ns
prot944	91	3	1	4.5	4.5	7	3	1.5	3	ns
prot945	325	1	2	1.2	2.4	4	4	2.4	7.2	sig
prot946	114	4	1	4	4	2	7	14	10	sig
prot947	277	6	2	6	12	4	5	0	6	ns
prot948	118	2	3	4.5	1.5	1	2	0	3	ns
prot949	121	3	2	6	0	1	2	3.6	4.8	ns
prot950	198	0	6	6	6	3	3	8	2	ns
prot951	237	3	3	9	9	2	2	6	6	ns
prot952	220	4	1	7.5	7.5	3	2	4.5	7.5	ns
prot953	406	3	2	3.6	3.6	5	3	2.4	3.6	ns
prot954	391	2	0	6	4	1	1	10	4	sig
prot955	189	3	2	6	6	2	2	12	18	sig
prot956	232	3	4	3	7.5	0	1	0	3	ns
prot957	470	1	1	2.4	4.8	15	6	10.8	3.6	sig
prot958	527	1	1	0	2	2	3	6	2	ns
prot959	141	2	1	9	0	5	3	6	0	ns
prot960	602	1	2	6	3	1	0	4.5	0	ns
prot961	109	23	27	37.2	33.6	50	45	54	51.6	sig
prot962	258	29	26	40	42	20	20	46	42	ns
prot963	168	15	18	51	30	14	10	48	36	ns
prot964	177	18	20	33	18	17	28	27	36	sig
prot965	104	19	14	13.2	16.8	16	12	16.8	10.8	ns
prot966	187	13	11	16	14	9	11	18	14	ns
prot967	134	13	15	45	42	22	15	39	45	ns
prot968	153	14	10	27	25.5	17	6	18	22.5	ns
prot969	125	10	15	8.4	18	10	6	16.8	18	ns
prot970	242	15	10	20	14	17	13	14	48	sig
prot971	128	3	14	24	15	23	16	102	66	sig
prot972	160	9	7	16.5	10.5	12	11	10.5	6	ns
prot973	65	9	9	14.4	12	6	9	14.4	9.6	ns
prot974	143	13	7	14	32	12	19	28	22	ns
prot975	131	10	10	39	42	14	14	33	30	ns
prot976	128	13	7	18	18	15	13	21	19.5	ns
prot977	76	10	8	6	7.2	6	7	7.2	10.8	ns
prot978	95	8	10	12	16	12	13	24	26	ns
prot979	70	13	8	24	33	10	6	33	21	ns
prot980	136	12	10	13.5	10.5	8	11	13.5	7.5	ns
prot981	116	6	10	20.4	15.6	5	13	19.2	8.4	sig
prot982	108	10	11	20	20	12	12	18	18	ns
prot983	195	8	13	21	36	27	39	90	108	sig
prot984	145	8	8	28.5	12	8	9	7.5	16.5	ns
prot985	102	9	11	7.2	12	11	13	7.2	16.8	sig
prot986	173	7	13	24	8	1	8	14	10	ns
prot987	212	7	9	12	18	8	8	18	27	ns
prot988	116	5	3	7.5	6	8	2	6	9	ns
prot989	219	8	2	7.2	8.4	12	5	14.4	7.2	ns
prot990	312	7	3	8	20	12	8	28	28	sig
prot991	78	5	7	27	24	7	5	6	24	ns
prot992	193	6	4	3	9	11	7	3	7.5	ns
prot993	500	3	1	6	3.6	3	3	28.8	14.4	sig
prot994	195	5	5	10	10	8	6	6	16	sig
prot995	177	8	2	21	18	5	4	30	21	ns
prot996	224	8	7	9	9	5	6	9	4.5	ns
prot997	239	11	5	7.2	4.8	8	8	7.2	9.6	sig
prot998	223	7	7	4	8	3	6	10	16	ns
prot999	113	6	5	15	24	10	7	21	15	sig
prot1000	94	7	4	7.5	1.5	10	12	12	4.5	sig
prot1001	74	7	3	6	4.8	21	21	21.6	21.6	sig
prot1002	265	2	4	8	8	9	11	6	6	ns
prot1003	225	5	4	21	15	8	2	21	9	ns
prot1004	129	5	5	15	12	8	7	7.5	15	ns
prot1005	210	6	9	4.8	7.2	3	3	9.6	9.6	ns
prot1006	248	4	4	8	8	3	7	4	8	ns
prot1007	158	6	3	12	15	9	5	18	12	ns
prot1008	68	3	3	10.5	6	3	4	7.5	7.5	ns
prot1009	68	3	4	1.2	2.4	5	3	8.4	3.6	ns
prot1010	548	9	7	8	16	2	8	12	12	sig
prot1011	123	0	4	9	18	5	7	9	21	ns
prot1012	181	5	6	9	7.5	4	4	7.5	3	ns
prot1013	824	5	9	7.2	7.2	3	2	7.2	8.4	ns
prot1014	250	5	3	18	4	4	3	0	4	ns
prot1015	242	0	4	9	21	6	4	9	12	ns
prot1016	186	6	2	4.5	6	2	2	4.5	1.5	ns
prot1017	228	6	5	3.6	4.8	1	3	8.4	3.6	ns
prot1018	106	5	3	8	8	6	5	12	12	ns
prot1019	135	4	2	21	12	4	7	21	12	ns
prot1020	173	4	2	0	6	2	2	7.5	6	sig
prot1021	245	6	3	1.2	7.2	3	8	2.4	3.6	ns
prot1022	98	2	4	8	12	2	6	8	12	ns
prot1023	149	3	4	12	18	6	4	3	9	ns
prot1024	136	7	4	6	3	6	2	1.5	3	ns
prot1025	335	9	0	4.8	6	4	6	4.8	6	ns
prot1026	81	4	2	4	10	4	4	2	2	ns
prot1027	124	5	6	9	6	4	9	27	18	sig
prot1028	204	5	0	0	9	7	5	9	6	ns
prot1029	124	5	2	6	6	5	4	1.2	7.2	ns
prot1030	231	1	6	6	6	3	3	8	8	ns
prot1031	192	4	5	15	12	5	3	21	15	ns
prot1032	514	2	4	4.5	1.5	4	4	7.5	6	ns
prot1033	277	5	4	6	2.4	2	8	4.8	1.2	ns
prot1034	159	2	1	4	4	1	3	6	6	ns
prot1035	190	4	4	12	12	2	3	18	9	ns
prot1036	225	5	6	4.5	6	2	10	12	4.5	ns
prot1037	57	2	1	1.2	6	5	9	10.8	10.8	sig
prot1038	153	4	7	18	12	1	3	14	8	ns
prot1039	91	2	3	15	15	3	2	6	9	ns
prot1040	94	4	1	0	4.5	0	3	4.5	9	ns
prot1041	112	2	4	0	1.2	1	2	6	3.6	ns
prot1042	336	0	2	10	6	2	4	14	4	ns
prot1043	241	10	5	21	12	8	18	42	24	sig
prot1044	108	2	3	3	4.5	3	6	1.5	3	ns
prot1045	117	3	1	4.8	6	0	2	7.2	2.4	ns
prot1046	286	4	4	8	4	5	3	6	8	ns
prot1047	122	1	1	15	3	0	3	3	9	ns
prot1048	273	3	2	0	6	4	1	1.5	6	ns
prot1049	237	3	7	3.6	2.4	8	6	14.4	12	sig
prot1050	222	1	3	10	0	4	2	2	4	ns
prot1051	799	0	5	0	3	4	2	30	12	sig
prot1052	125	5	2	4.5	3	3	2	6	0	ns
prot1053	98	3	1	1.2	2.4	0	2	1.2	1.2	ns
prot1054	153	0	1	6	8	1	1	4	8	ns
prot1055	186	0	2	6	0	3	2	6	9	ns
prot1056	188	1	4	3	6	0	6	3	3	ns
prot1057	127	2	3	2.4	3.6	2	1	1.2	3.6	ns
prot1058	65	106	103	208	210	303	348	696	678	sig
prot1059	115	51	49	129	147	40	42	132	105	ns
prot1060	65	25	18	51	40.5	24	30	61.5	28.5	ns
prot1061	90	18	13	15.6	26.4	22	27	26.4	19.2	ns
prot1062	120	14	8	20	30	15	15	16	26	ns
prot1063	83	8	6	39	33	27	21	42	48	sig
prot1064	177	5	4	13.5	4.5	5	12	12	10.5	sig
prot1065	59	6	7	10.8	6	10	7	9.6	10.8	ns
prot1066	97	11	12	16	10	5	12	20	18	ns
prot1067	188	8	9	24	15	8	9	33	39	ns
prot1068	82	11	8	3	12	8	6	15	4.5	ns
prot1069	109	7	6	8.4	8.4	36	30	21.6	32.4	sig
prot1070	109	10	9	22	20	5	10	8	24	ns
prot1071	168	7	7	27	21	4	11	15	24	ns
prot1072	188	9	9	7.5	13.5	5	10	7.5	22.5	ns
prot1073	82	11	9	13.2	6	4	8	13.2	7.2	ns
prot1074	75	6	5	8	8	5	6	6	26	ns
prot1075	151	6	4	15	24	6	10	21	18	ns
prot1076	175	4	9	7.5	4.5	8	4	6	13.5	ns
prot1077	116	7	5	4.8	6	1	4	9.6	12	ns
prot1078	161	5	9	14	8	5	3	12	10	ns
prot1079	95	5	8	24	9	8	9	24	12	ns
prot1080	101	5	6	1.5	3	0	4	1.5	10.5	ns
prot1081	175	1	3	6	9.6	8	8	7.2	7.2	sig
prot1082	401	11	9	12	4	14	4	12	8	ns
prot1083	214	4	7	18	9	6	8	33	15	ns
prot1084	215	4	4	4.5	3	4	6	12	7.5	ns
prot1085	152	5	3	13.2	4.8	4	6	7.2	4.8	ns
prot1086	125	3	4	8	10	5	2	4	6	ns
prot1087	154	4	2	6	6	6	1	21	15	ns
prot1088	119	4	5	7.5	4.5	8	6	9	12	sig
prot1089	145	5	3	1.2	3.6	8	7	9.6	8.4	ns
prot1090	256	5	3	10	4	8	2	12	14	ns
prot1091	119	2	2	6	3	4	3	12	9	ns
prot1092	159	2	4	9	3	6	2	0	1.5	ns
prot1093	91	4	4	2.4	7.2	14	8	14.4	4.8	sig
prot1094	396	6	3	2	14	3	8	8	8	ns
prot1095	205	7	2	12	9	3	2	6	3	ns
prot1096	108	4	4	4.5	3	5	4	7.5	4.5	ns
prot1097	71	4	3	6	7.2	4	4	6	0	ns
prot1098	259	7	5	6	10	1	1	8	8	ns
prot1099	191	3	6	21	15	2	6	18	9	ns
prot1100	147	2	3	3	6	2	3	4.5	4.5	ns
prot1101	292	4	5	4.8	3.6	5	2	10.8	6	ns
prot1102	69	3	2	4	10	4	2	8	12	ns
prot1103	245	1	4	15	21	2	2	15	18	sig
prot1104	146	0	1	0	1.5	2	5	3	1.5	ns
prot1105	351	4	6	1.2	2.4	2	4	6	1.2	ns
prot1106	106	10	4	8	2	2	3	4	8	ns
prot1107	180	3	6	6	15	4	3	6	6	ns
prot1108	199	3	1	7.5	10.5	5	4	6	6	ns
prot1109	185	2	2	9.6	3.6	2	10	6	4.8	ns
prot1110	182	2	1	4	6	15	3	12	6	sig
prot1111	59	7	4	12	9	3	4	9	18	ns
prot1112	173	3	4	7.5	3	1	3	1.5	0	ns
prot1113	105	3	3	4.8	2.4	5	2	2.4	3.6	ns
prot1114	79	1	2	8	8	8	3	12	8	sig
prot1115	94	6	6	12	15	6	4	30	24	sig
prot1116	235	1	2	9	0	2	1	6	1.5	ns
prot1117	99	1	0	2.4	4.8	0	3	4.8	3.6	ns
prot1118	103	3	2	10	4	1	3	6	4	ns
prot1119	226	3	1	6	3	3	2	6	9	ns
prot1120	168	1	0	4.5	3	2	4	4.5	9	ns
prot1121	454	1	2	1.2	6	1	9	3.6	3.6	ns
prot1122	92	3	2	6	4	8	9	4	4	sig
prot1123	99	1	3	9	12	9	6	36	45	sig
prot1124	116	6	2	4.5	3	0	1	4.5	7.5	ns
prot1125	90	1	4	3.6	1.2	2	4	4.8	4.8	ns
prot1126	87	6	3	12	2	4	2	2	12	ns
prot1127	294	1	1	9	9	4	6	9	6	sig
prot1128	354	2	5	4.5	3	2	2	1.5	3	ns
prot1129	216	7	2	3.6	0	1	6	6	2.4	ns
prot1130	138	4	1	4	2	4	3	8	4	ns
prot1131	187	1	1	9	0	2	6	3	3	ns
prot1132	495	0	2	1.5	0	1	1	1.5	1.5	sig
prot1133	406	1	1	2.4	3.6	4	4	2.4	2.4	ns
prot1134	382	1	2	2	0	0	2	2	2	ns
prot1135	272	3	0	3	0	1	1	6	6	ns
prot1136	71	14	19	37.5	24	33	15	40.5	25.5	ns
prot1137	105	23	21	21.6	28.8	24	22	26.4	22.8	ns
prot1138	234	19	21	38	52	21	25	28	34	ns
prot1139	112	11	16	42	48	13	6	36	42	ns
prot1140	114	21	17	19.5	33	17	14	16.5	22.5	ns
prot1141	112	10	8	6	10.8	13	6	10.8	7.2	ns
prot1142	166	3	6	8	6	11	7	6	14	ns
prot1143	104	7	3	30	24	3	7	21	6	ns
prot1144	376	12	9	10.5	12	7	6	10.5	6	ns
prot1145	83	5	4	7.2	4.8	7	4	10.8	14.4	ns
prot1146	51	5	1	10	20	5	7	14	12	ns
prot1147	74	7	10	18	21	14	3	24	36	sig
prot1148	74	2	6	9	10.5	5	8	9	7.5	ns
prot1149	117	8	4	7.2	3.6	5	7	4.8	4.8	ns
prot1150	106	6	3	10	10	4	4	6	12	ns
prot1151	110	2	4	9	18	4	7	6	24	ns
prot1152	73	8	4	3	1.5	3	7	3	4.5	ns
prot1153	113	6	3	7.2	2.4	5	4	3.6	6	ns
prot1154	358	4	3	12	14	4	7	4	8	ns
prot1155	99	2	5	6	15	3	3	6	15	ns
prot1156	115	5	3	3	4.5	0	5	3	6	ns
prot1157	180	3	1	1.2	3.6	5	1	4.8	1.2	sig
prot1158	67	1	3	12	6	2	1	8	12	ns
prot1159	99	6	1	18	21	6	1	9	15	ns
prot1160	99	4	0	3	1.5	12	12	9	13.5	sig
prot1161	99	3	7	2.4	4.8	3	2	6	4.8	ns
prot1162	98	0	1	6	4	3	2	2	4	ns
prot1163	165	6	5	12	6	3	3	15	6	ns
prot1164	76	2	5	3	1.5	1	2	6	1.5	ns
prot1165	90	1	1	1.2	0	1	1	3.6	6	ns
prot1166	113	2	4	2	0	1	4	2	8	sig
prot1167	90	1	1	12	12	4	3	15	6	ns
prot1168	163	1	2	4.5	4.5	2	1	0	3	ns
prot1169	102	3	3	2.4	3.6	6	2	2.4	4.8	ns
prot1170	183	7	2	8	8	6	3	24	12	sig
prot1171	98	2	1	12	9	1	1	6	3	ns
prot1172	146	0	2	13.5	3	4	2	6	4.5	ns
prot1173	145	3	0	3.6	2.4	9	6	3.6	7.2	sig
prot1174	166	1	0	2	2	3	1	4	0	ns
prot1175	100	3	0	6	3	1	1	3	3	sig
prot1176	393	0	3	1.5	3	1	2	3	1.5	ns
prot1177	89	2	2	1.2	4.8	2	3	2.4	3.6	sig
prot1178	391	2	1	4	2	1	3	6	8	ns
prot1179	89	0	2	3	3	1	0	15	3	ns
prot1180	1106	6	7	15	7.5	9	8	9	12	ns
prot1181	3227	4	5	2.4	8.4	10	6	6	7.2	ns
prot1182	539	11	10	16	12	4	7	18	16	ns
prot1183	771	6	5	18	3	2	3	9	24	sig
prot1184	2680	4	3	9	6	1	2	7.5	13.5	ns
prot1185	917	4	5	2.4	6	9	13	8.4	15.6	sig
prot1186	4114	0	4	4	0	0	1	2	4	ns
prot1187	449	12	5	24	27	11	4	36	9	ns
prot1188	1304	8	3	4.5	9	1	2	9	4.5	ns
prot1189	393	3	1	3.6	7.2	8	5	3.6	8.4	ns
prot1190	1513	3	2	2	6	3	5	6	10	ns
prot1191	2580	1	1	9	12	1	6	9	3	ns
prot1192	959	3	8	9	10.5	5	1	9	13.5	ns
prot1193	510	7	5	7.2	8.4	5	8	6	7.2	ns
prot1194	427	5	8	14	10	4	8	12	12	ns
prot1195	413	5	4	15	6	6	2	15	24	ns
prot1196	819	3	5	7.5	3	6	2	15	3	sig
prot1197	1779	6	0	4.8	4.8	2	7	6	1.2	ns
prot1198	1379	5	4	12	2	1	3	8	6	ns
prot1199	652	4	2	18	24	3	1	9	9	ns
prot1200	704	4	6	3	4.5	1	4	6	3	ns
prot1201	1028	4	3	6	6	2	1	7.2	3.6	ns
prot1202	1181	4	3	2	12	4	2	4	2	ns
prot1203	383	4	13	9	27	3	3	6	15	ns
prot1204	1077	7	3	10.5	6	3	8	7.5	13.5	ns
prot1205	452	1	5	2.4	7.2	7	12	7.2	8.4	sig
prot1206	434	4	3	4	6	7	7	4	4	sig
prot1207	955	4	7	6	12	5	5	12	12	ns
prot1208	528	6	8	3	6	3	4	4.5	4.5	ns
prot1209	228	2	4	4.8	4.8	1	3	3.6	6	ns
prot1210	781	5	5	8	12	6	2	14	8	ns
prot1211	548	1	7	6	3	4	4	9	21	ns
prot1212	273	4	6	1.5	0	8	4	6	4.5	ns
prot1213	153	6	6	13.2	7.2	10	2	7.2	6	ns
prot1214	320	5	8	18	4	4	9	12	10	ns
prot1215	219	7	9	27	21	12	14	54	36	sig
prot1216	410	3	6	4.5	13.5	7	4	7.5	9	ns
prot1217	322	5	4	2.4	8.4	4	9	7.2	1.2	ns
prot1218	629	3	8	8	12	6	6	8	6	ns
prot1219	264	3	5	6	9	11	4	15	21	sig
prot1220	356	5	4	6	7.5	3	2	3	7.5	ns
prot1221	390	3	2	3.6	3.6	3	3	4.8	7.2	ns
prot1222	235	3	6	4	6	8	1	6	4	ns
prot1223	263	2	3	9	0	3	0	9	3	ns
prot1224	481	3	1	3	9	4	1	7.5	3	sig
prot1225	551	3	4	8.4	6	1	2	2.4	7.2	ns
prot1226	481	6	5	8	14	5	0	2	6	ns
prot1227	487	2	3	0	6	3	1	6	3	ns
prot1228	881	2	3	0	0	2	9	16.5	6	sig
prot1229	2284	1	2	1.2	4.8	2	3	1.2	6	ns
prot1230	852	5	2	6	6	2	6	4	8	sig
prot1231	341	4	1	18	12	8	12	6	24	sig
prot1232	182	2	2	6	4.5	2	3	0	4.5	ns
prot1233	327	5	7	7.2	3.6	8	8	7.2	8.4	ns
prot1234	219	3	6	16	12	6	6	6	10	ns
prot1235	406	2	3	21	15	3	2	21	9	ns
prot1236	332	4	1	4.5	4.5	2	5	3	1.5	ns
prot1237	365	2	2	7.2	2.4	4	1	1.2	4.8	ns
prot1238	308	5	2	12	4	9	6	24	18	sig
prot1239	232	2	2	6	6	15	6	27	27	sig
prot1240	2067	1	5	0	7.5	6	4	3	3	ns
prot1241	865	4	3	7.2	4.8	5	2	6	6	sig
prot1242	682	1	1	2	6	1	1	6	0	ns
prot1243	573	2	1	9	6	3	0	9	0	ns
prot1244	454	1	1	1.5	1.5	2	1	1.5	4.5	ns
prot1245	611	15	12	12	21.6	13	11	7.2	18	ns
prot1246	133	4	4	12	12	12	5	18	14	ns
prot1247	221	7	4	27	27	6	4	21	24	ns
prot1248	153	8	7	12	12	16	7	21	27	sig
prot1249	363	4	6	8.4	8.4	3	8	8.4	3.6	ns
prot1250	435	4	6	4	20	5	5	10	12	ns
prot1251	366	5	5	18	15	3	5	9	12	ns
prot1252	170	4	10	4.5	9	3	2	13.5	10.5	ns
prot1253	267	2	6	1.2	7.2	4	2	2.4	3.6	ns
prot1254	463	3	4	4	8	2	3	10	2	ns
prot1255	542	2	2	21	12	3	5	15	12	ns
prot1256	448	0	5	7.5	6	3	7	1.5	1.5	ns
prot1257	177	10	0	9.6	3.6	10	4	3.6	6	ns
prot1258	365	4	3	8	14	7	4	10	10	ns
prot1259	746	6	3	12	6	1	3	6	12	ns
prot1260	458	2	2	9	6	3	1	7.5	7.5	ns
prot1261	147	4	2	4.8	3.6	8	1	4.8	3.6	ns
prot1262	266	2	4	12	10	6	0	8	6	ns
prot1263	340	3	2	21	9	4	2	9	6	ns
prot1264	398	4	4	6	6	4	4	3	6	ns
prot1265	403	3	0	3.6	2.4	3	0	3.6	2.4	ns
prot1266	302	5	1	8	8	3	4	12	8	ns
prot1267	465	4	3	6	6	4	6	15	18	sig
prot1268	487	2	1	4.5	1.5	1	1	0	0	ns
prot1269	568	5	6	3.6	2.4	0	1	3.6	1.2	ns
prot1270	370	0	3	2	6	18	12	6	18	sig
prot1271	435	3	0	3	3	5	4	6	12	sig
prot1272	382	3	1	0	1.5	1	1	4.5	3	ns
prot1273	400	1	0	1.2	1.2	0	1	1.2	2.4	ns
prot1274	1317	0	1	2	4	1	2	4	4	ns
prot1275	1827	2	2	6	3	0	0	6	0	ns
prot1276	227	6	5	6	12	10	2	4.5	10.5	ns
prot1277	126	2	1	8.4	7.2	5	7	3.6	0	ns
prot1278	199	3	1	14	0	8	1	6	14	ns
prot1279	186	6	7	33	12	6	4	15	18	ns
prot1280	397	5	3	4.5	6	10	3	7.5	4.5	ns
prot1281	191	8	3	8.4	4.8	4	6	4.8	3.6	sig
prot1282	181	4	4	6	6	3	4	10	8	ns
prot1283	332	4	3	6	15	7	4	12	6	ns
prot1284	207	2	4	3	6	2	2	6	10.5	sig
prot1285	433	4	6	3.6	3.6	2	4	1.2	1.2	ns
prot1286	220	3	4	14	14	7	7	14	8	ns
prot1287	174	4	3	12	6	7	1	12	12	sig
prot1288	398	6	2	3	7.5	0	1	6	4.5	ns
prot1289	250	5	2	2.4	6	3	4	4.8	1.2	ns
prot1290	254	2	2	4	2	1	2	2	12	ns
prot1291	278	3	3	6	3	5	3	9	15	ns
prot1292	195	4	6	3	3	4	4	4.5	1.5	ns
prot1293	493	7	5	4.8	2.4	5	4	3.6	7.2	ns
prot1294	395	1	5	2	4	5	4	16	6	ns
prot1295	346	5	0	3	6	1	0	0	9	ns
prot1296	386	4	2	1.5	3	4	0	6	7.5	ns
prot1297	323	3	3	1.2	3.6	4	4	6	2.4	ns
prot1298	221	3	3	6	10	1	5	10	4	ns
prot1299	330	5	4	9	15	5	4	9	24	ns
prot1300	913	4	7	3	4.5	1	2	9	7.5	ns
prot1301	216	1	4	1.2	1.2	2	6	2.4	4.8	sig
prot1302	176	1	3	2	14	2	2	4	2	ns
prot1303	396	1	5	3	3	1	1	6	12	ns
prot1304	144	2	2	4.5	6	1	4	4.5	7.5	ns
prot1305	340	2	4	3.6	4.8	6	3	8.4	1.2	ns
prot1306	177	2	6	12	6	5	3	2	2	ns
prot1307	491	3	8	9	3	1	2	3	18	ns
prot1308	289	5	2	6	3	4	10	6	3	sig
prot1309	925	3	3	3.6	3.6	4	2	3.6	4.8	ns
prot1310	266	2	2	4	2	1	2	6	10	ns
prot1311	584	4	3	3	9	4	2	3	6	ns
prot1312	316	1	2	6	1.5	5	2	1.5	6	ns
prot1313	365	1	3	4.8	0	3	0	1.2	2.4	ns
prot1314	282	1	2	4	4	2	4	10	14	sig
prot1315	465	1	1	6	3	1	3	3	6	ns
prot1316	577	3	1	0	0	2	3	4.5	6	sig
prot1317	274	2	1	1.2	2.4	0	3	2.4	1.2	ns
prot1318	517	2	1	2	6	0	1	2	6	ns
prot1319	782	0	0	12	0	6	2	6	6	sig
prot1320	567	4	4	4.5	3	2	4	9	9	sig
prot1321	356	0	1	0	2.4	1	2	0	2.4	ns
prot1322	229	1	1	0	4	0	1	6	6	ns
prot1323	388	2	2	3	6	2	0	9	3	ns
prot1324	109	11	12	10.5	9	11	7	9	21	ns
prot1325	167	3	1	6	2.4	6	1	1.2	13.2	sig
prot1326	192	4	11	8	14	4	8	28	20	sig
prot1327	174	1	5	15	9	2	4	12	15	ns
prot1328	144	2	4	3	9	5	5	1.5	6	ns
prot1329	139	7	1	2.4	3.6	4	3	0	2.4	ns
prot1330	160	7	3	10	10	11	11	8	14	sig
prot1331	220	1	5	9	12	5	4	9	3	ns
prot1332	248	4	11	6	13.5	4	2	9	10.5	ns
prot1333	254	3	3	1.2	1.2	3	2	3.6	8.4	ns
prot1334	213	3	0	12	8	3	4	6	2	ns
prot1335	81	4	5	6	9	2	5	21	12	sig
prot1336	318	3	4	7.5	7.5	2	4	9	6	ns
prot1337	247	4	4	6	6	2	6	7.2	12	sig
prot1338	381	1	2	4	2	7	2	4	8	ns
prot1339	159	4	2	6	6	4	3	27	6	sig
prot1340	205	3	2	3	1.5	4	1	1.5	0	ns
prot1341	244	2	2	3.6	4.8	5	2	3.6	6	ns
prot1342	160	3	3	2	0	2	2	8	12	sig
prot1343	288	3	1	15	15	1	3	9	9	ns
prot1344	383	2	6	9	4.5	4	4	3	1.5	ns
prot1345	206	4	3	2.4	4.8	2	3	2.4	6	ns
prot1346	703	2	1	6	0	2	6	8	12	sig
prot1347	238	4	3	6	9	3	1	12	3	ns
prot1348	366	2	1	3	3	0	1	4.5	4.5	ns
prot1349	430	2	1	3.6	2.4	3	2	4.8	1.2	ns
prot1350	637	3	3	2	2	4	1	4	8	ns
prot1351	141	1	1	9	3	1	2	6	12	ns
prot1352	140	3	0	4.5	1.5	3	4	6	1.5	ns
prot1353	431	1	3	7.2	3.6	2	3	1.2	0	ns
prot1354	969	1	1	6	8	3	3	4	2	ns
prot1355	247	4	1	3	9	7	1	6	18	ns
prot1356	1101	5	3	7.5	1.5	1	6	0	0	ns
prot1357	178	0	1	1.2	1.2	0	3	0	0	ns
prot1358	178	2	2	4	4	5	2	8	8	ns
prot1359	297	1	0	3	6	3	2	9	9	ns
prot1360	238	2	2	7.5	1.5	0	4	4.5	3	ns
prot1361	226	1	0	3.6	1.2	1	1	2.4	2.4	ns
prot1362	486	0	3	2	2	4	3	4	2	ns
prot1363	758	2	1	6	9	1	3	3	9	ns
prot1364	305	3	1	4.5	0	4	2	3	4.5	sig
prot1365	526	2	5	2.4	2.4	2	4	0	1.2	ns
prot1366	375	3	2	0	2	0	0	2	6	ns
prot1367	651	2	7	3	3	1	2	3	9	ns
prot1368	5934	2	1	1.5	0	1	0	1.5	0	ns
prot1369	421	3	0	0	1.2	2	3	3.6	1.2	ns
prot1370	142	0	1	4	0	1	1	0	2	ns
prot1371	1145	1	1	3	6	2	1	0	3	ns
prot1372	238	0	2	6	0	4	2	7.5	10.5	sig
prot1373	391	0	2	1.2	1.2	2	4	4.8	1.2	sig
prot1374	618	0	1	2	4	2	2	2	2	ns
prot1375	93	7	6	21	21	3	4	33	24	ns
prot1376	130	3	4	6	10.5	6	7	13.5	9	ns
prot1377	83	6	6	4.8	8.4	7	6	4.8	6	ns
prot1378	361	3	5	4	8	9	2	2	8	ns
prot1379	193	6	6	3	6	13	13	12	24	ns
prot1380	393	11	9	6	3	5	5	7.5	7.5	ns
prot1381	232	4	3	4.8	6	7	6	3.6	4.8	ns
prot1382	201	6	5	14	8	6	4	8	6	ns
prot1383	105	1	4	15	6	5	4	3	12	ns
prot1384	173	7	3	6	10.5	12	10	12	12	sig
prot1385	182	6	3	4.8	4.8	5	2	3.6	2.4	ns
prot1386	199	3	2	8	6	9	4	2	4	ns
prot1387	191	6	1	9	30	3	5	3	3	ns
prot1388	274	4	5	3	6	4	2	0	3	ns
prot1389	135	6	6	6	2.4	2	3	1.2	3.6	ns
prot1390	169	3	0	0	6	2	4	8	16	sig
prot1391	688	3	2	3	9	4	6	12	30	sig
prot1392	152	2	3	4.5	6	4	4	12	18	sig
prot1393	528	2	1	2.4	2.4	3	2	3.6	2.4	ns
prot1394	157	0	1	4	2	4	4	4	4	ns
prot1395	126	5	0	3	3	3	2	12	12	ns
prot1396	80	1	3	1.5	3	7	5	6	1.5	sig
prot1397	122	5	4	4.8	0	3	3	3.6	1.2	ns
prot1398	232	1	1	2	4	3	0	4	6	ns
prot1399	171	2	4	3	3	0	2	3	3	ns
prot1400	70	0	2	4.5	4.5	2	1	4.5	3	ns
prot1401	130	1	3	2.4	4.8	1	1	1.2	0	ns
prot1402	103	1	2	4	0	2	1	6	2	ns
prot1403	547	5	3	3	9	6	6	18	9	sig
prot1404	250	2	1	0	4.5	2	0	1.5	4.5	ns
prot1405	497	3	4	0	2.4	1	2	3.6	3.6	ns
prot1406	312	0	0	6	6	1	2	4	4	sig
prot1407	152	3	2	6	6	2	6	12	9	sig
prot1408	535	2	1	1.5	3	2	0	1.5	4.5	ns
prot1409	87	2	0	0	3.6	2	0	4.8	2.4	ns
prot1410	232	2	1	4	2	3	0	4	6	ns
prot1411	232	2	1	9	3	1	4	12	6	sig
prot1412	843	5	2	1.5	3	3	2	0	1.5	ns
prot1413	555	0	0	1.2	4.8	9	3	3.6	10.8	sig
prot1414	173	2	0	6	6	0	2	4	0	ns
prot1415	194	1	0	6	6	2	2	9	0	ns
prot1416	180	0	4	0	7.5	2	2	0	3	ns
prot1417	199	2	2	3.6	3.6	4	3	2.4	1.2	ns
prot1418	287	2	4	4	8	2	1	2	4	ns
prot1419	999	1	1	12	12	4	1	3	6	ns
prot1420	220	2	2	0	1.5	0	1	3	1.5	ns
prot1421	648	3	1	0	0	0	3	2.4	0	ns
prot1422	164	2	1	4	6	0	4	2	4	ns
prot1423	181	1	3	3	3	4	1	0	6	ns
prot1424	285	6	9	10.5	16.5	6	5	7.5	7.5	ns
prot1425	172	8	3	4.8	7.2	2	3	6	6	ns
prot1426	103	5	5	12	10	7	3	4	8	ns
prot1427	430	4	6	6	21	2	2	21	3	sig
prot1428	130	7	0	16.5	6	6	5	7.5	9	ns
prot1429	123	7	0	9.6	1.2	4	3	8.4	2.4	ns
prot1430	304	4	1	12	10	5	4	6	20	ns
prot1431	164	7	2	12	6	2	2	15	6	ns
prot1432	75	3	3	6	7.5	3	3	4.5	3	ns
prot1433	173	5	2	6	1.2	10	4	7.2	2.4	sig
prot1434	176	2	4	4	8	3	3	6	18	ns
prot1435	191	4	4	18	3	3	4	3	18	ns
prot1436	138	3	3	7.5	9	4	3	10.5	1.5	ns
prot1437	148	5	3	3.6	3.6	3	1	3.6	2.4	ns
prot1438	101	4	4	14	8	0	1	6	4	ns
prot1439	157	3	2	6	6	2	1	3	6	ns
prot1440	488	6	5	6	3	4	4	4.5	0	ns
prot1441	133	5	3	3.6	3.6	3	1	4.8	2.4	ns
prot1442	229	2	3	4	6	2	4	6	4	ns
prot1443	89	4	2	6	15	3	3	9	21	ns
prot1444	317	4	1	7.5	1.5	3	2	7.5	3	ns
prot1445	88	3	1	2.4	1.2	3	4	0	2.4	ns
prot1446	180	1	5	4	4	9	9	12	18	sig
prot1447	207	2	3	9	6	3	3	15	12	ns
prot1448	235	1	1	6	1.5	1	3	1.5	6	ns
prot1449	86	2	2	2.4	2.4	6	3	2.4	3.6	ns
prot1450	115	3	1	4	2	4	3	8	10	ns
prot1451	127	0	2	12	9	2	2	21	6	sig
prot1452	229	3	4	4.5	0	6	2	1.5	3	ns
prot1453	247	1	0	3.6	4.8	1	1	0	2.4	ns
prot1454	573	1	2	4	6	1	4	4	0	ns
prot1455	176	0	2	0	9	4	2	9	6	sig
prot1456	169	1	0	4.5	0	1	1	3	3	ns
prot1457	81	2	3	2.4	7.2	3	2	2.4	2.4	ns
prot1458	89	1	3	2	6	5	2	4	14	sig
prot1459	178	3	4	6	6	2	7	15	33	sig
prot1460	151	1	0	3	3	4	2	6	6	sig
prot1461	146	2	1	1.2	0	0	2	1.2	6	ns
prot1462	217	3	1	4	2	0	4	4	4	ns
prot1463	159	2	1	6	3	3	6	15	0	ns
prot1464	237	2	2	3	0	2	0	3	0	ns
prot1465	587	1	3	4.8	3.6	0	1	2.4	2.4	ns
prot1466	128	2	1	4	6	0	2	6	6	ns
prot1467	425	2	0	3	3	2	2	12	12	sig
prot1468	256	1	2	4.5	1.5	2	2	6	0	ns
prot1469	136	0	1	1.2	3.6	2	2	3.6	1.2	ns
prot1470	76	1	2	2	2	2	1	0	4	ns
prot1471	175	2	3	9	6	1	1	3	6	ns
prot1472	231	0	0	0	1.5	1	0	1.5	3	ns
prot1473	337	4	3	1.2	4.8	13	2	2.4	6	sig
prot1474	239	2	1	0	0	3	1	2	2	ns
prot1475	456	5	0	6	6	2	1	0	12	ns
prot1476	126	0	1	0	0	0	1	6	1.5	ns
prot1477	488	1	1	0	1.2	0	0	2.4	1.2	ns
prot1478	127	0	3	6	6	2	2	4	4	sig
prot1479	191	6	4	9	15	3	4	9	12	ns
prot1480	114	3	2	10.5	1.5	5	3	1.5	6	ns
prot1481	62	4	2	0	6	12	21	7.2	3.6	sig
prot1482	350	3	2	6	10	4	5	6	8	ns
prot1483	108	7	3	0	15	9	12	45	18	sig
prot1484	321	2	5	3	1.5	0	3	6	6	ns
prot1485	308	1	2	4.8	3.6	0	1	4.8	2.4	ns
prot1486	59	5	1	0	10	4	3	4	10	ns
prot1487	218	3	7	6	3	2	6	12	18	sig
prot1488	106	1	9	1.5	3	3	2	3	0	ns
prot1489	154	1	3	2.4	0	1	1	0	2.4	ns
prot1490	166	1	2	2	2	1	1	2	6	ns
prot1491	515	5	1	0	6	2	1	6	9	ns
prot1492	183	3	1	1.5	3	12	3	9	22.5	sig
prot1493	162	2	2	3.6	2.4	3	2	3.6	2.4	ns
prot1494	140	2	4	6	2	12	9	24	12	sig
prot1495	169	1	1	6	6	2	1	3	3	ns
prot1496	242	2	3	1.5	4.5	2	3	6	6	ns
prot1497	292	2	1	1.2	2.4	1	4	0	2.4	ns
prot1498	197	1	2	8	4	2	2	4	8	ns
prot1499	856	3	2	6	6	4	2	12	6	sig
prot1500	127	0	2	3	3	2	3	1.5	1.5	ns
prot1501	72	1	2	0	2.4	5	2	2.4	4.8	ns
prot1502	148	0	3	0	2	0	0	0	4	ns
prot1503	53	0	1	9	3	2	1	0	6	ns
prot1504	98	2	3	3	4.5	0	0	1.5	4.5	ns
prot1505	405	2	1	0	1.2	1	2	1.2	0	ns
prot1506	104	1	1	4	2	3	4	2	0	ns
prot1507	176	3	0	6	9	2	0	3	0	ns
prot1508	125	0	1	4.5	3	2	11	7.5	7.5	sig
prot1509	160	2	3	3.6	3.6	3	3	4.8	2.4	ns
prot1510	316	2	1	2	4	1	3	0	4	ns
prot1511	978	0	3	0	9	2	0	3	6	ns
prot1512	234	1	1	0	1.5	3	2	6	3	ns
prot1513	431	1	4	0	1.2	3	0	1.2	1.2	ns
prot1514	2591	5	6	6	6	1	4	2	2	sig
prot1515	712	1	4	12	18	5	6	24	27	ns
prot1516	1852	5	3	6	0	3	7	4.5	4.5	ns
prot1517	2086	8	4	6	3.6	5	1	8.4	6	ns
prot1518	1064	6	5	2	2	3	2	4	8	ns
prot1519	609	9	10	39	27	7	7	24	18	ns
prot1520	645	3	1	3	6	2	2	1.5	0	ns
prot1521	969	5	4	1.2	0	1	2	0	0	ns
prot1522	857	2	2	0	2	0	1	2	0	ns
prot1523	488	4	6	3	9	4	1	3	3	ns
prot1524	2821	4	0	4.5	3	5	3	3	7.5	ns
prot1525	512	4	0	6	2.4	5	7	6	13.2	sig
prot1526	876	3	2	4	10	5	5	0	6	ns
prot1527	543	4	4	15	15	2	6	18	12	ns
prot1528	809	4	4	1.5	4.5	6	3	6	3	ns
prot1529	1674	2	0	2.4	1.2	4	4	2.4	7.2	sig
prot1530	1191	1	3	0	0	0	2	0	2	ns
prot1531	208	8	6	9	3	3	5	9	12	ns
prot1532	437	2	4	4.5	1.5	1	1	9	6	ns
prot1533	510	1	1	2.4	4.8	4	2	4.8	6	ns
prot1534	695	3	2	10	2	2	5	0	2	ns
prot1535	227	3	3	9	15	3	3	3	6	ns
prot1536	700	2	1	4.5	4.5	2	2	4.5	10.5	ns
prot1537	218	2	0	3.6	2.4	5	2	6	4.8	sig
prot1538	423	2	2	8	10	3	1	4	2	ns
prot1539	873	1	0	6	6	1	1	12	3	ns
prot1540	1426	1	0	3	4.5	1	3	1.5	4.5	ns
prot1541	520	0	4	0	0	2	0	1.2	1.2	ns
prot1542	290	12	11	24	14	36	30	48	42	sig
prot1543	296	4	5	12	6	7	4	21	15	ns
prot1544	309	5	3	10.5	9	5	5	7.5	10.5	ns
prot1545	502	2	2	12	0	3	1	4.8	4.8	ns
prot1546	204	2	1	4	0	1	1	2	4	sig
prot1547	437	6	5	24	9	5	2	3	24	sig
prot1548	314	3	4	6	4.5	2	2	9	6	sig
prot1549	402	1	6	2.4	1.2	1	2	2.4	4.8	ns
prot1550	188	0	4	2	2	3	6	6	6	sig
prot1551	434	1	4	3	12	3	0	0	3	ns
prot1552	325	1	1	3	3	0	1	1.5	3	ns
prot1553	607	0	2	1.2	1.2	2	0	6	0	ns
prot1554	739	1	1	6	4	0	0	8	4	ns
prot1555	235	0	2	3	3	2	0	0	9	ns
prot1556	982	1	3	4.5	1.5	6	3	4.5	4.5	sig
prot1557	392	0	3	3.6	1.2	0	1	0	1.2	ns
prot1558	543	0	2	2	2	0	2	6	4	ns
prot1559	462	0	2	6	0	1	3	6	6	ns
prot1560	348	2	1	7.5	1.5	6	6	3	4.5	sig
prot1561	463	0	0	1.2	1.2	0	3	0	2.4	ns
prot1562	173	0	4	14	2	2	2	6	6	ns
prot1563	274	3	3	9	12	4	4	6	9	ns
prot1564	251	5	6	1.5	6	6	5	10.5	7.5	ns
prot1565	231	3	4	4.8	6	5	6	3.6	1.2	ns
prot1566	394	2	2	6	10	3	1	16	6	ns
prot1567	240	0	2	3	9	2	5	3	9	ns
prot1568	441	5	3	1.5	3	3	4	1.5	3	ns
prot1569	200	1	3	2.4	1.2	3	1	2.4	3.6	ns
prot1570	371	2	3	2	8	1	0	6	4	ns
prot1571	313	1	2	3	9	3	1	6	6	ns
prot1572	730	1	6	0	3	0	1	4.5	1.5	ns
prot1573	329	7	3	2.4	0	2	0	7.2	2.4	ns
prot1574	627	3	1	4	4	2	4	0	2	ns
prot1575	250	1	3	15	6	2	2	0	6	ns
prot1576	144	4	1	9	6	2	3	7.5	4.5	ns
prot1577	472	0	1	7.2	1.2	2	2	2.4	2.4	sig
prot1578	421	2	0	2	0	2	2	2	8	sig
prot1579	250	4	1	12	6	2	3	3	3	ns
prot1580	266	0	0	1.5	1.5	2	2	1.5	1.5	sig
prot1581	861	2	3	2.4	1.2	2	1	1.2	2.4	ns
prot1582	1312	1	2	2	4	5	1	2	4	ns
prot1583	493	5	1	0	9	6	1	9	6	ns
prot1584	1082	1	1	1.5	4.5	0	1	1.5	6	ns
prot1585	648	2	1	0	3.6	3	1	2.4	0	ns
prot1586	276	1	0	0	2	0	2	2	2	ns
prot1587	518	3	0	3	15	2	1	6	0	ns
prot1588	640	1	1	1.5	0	5	5	6	3	sig
prot1589	722	3	2	4.8	4.8	3	2	1.2	7.2	ns
prot1590	147	3	3	8	6	3	3	4	10	ns
prot1591	193	1	4	24	0	8	3	6	15	ns
prot1592	194	3	1	1.5	4.5	3	3	6	4.5	ns
prot1593	365	3	3	3.6	1.2	3	2	3.6	4.8	ns
prot1594	290	0	3	6	2	4	6	6	2	ns
prot1595	636	1	2	15	9	1	3	6	12	ns
prot1596	1160	3	3	0	4.5	3	2	3	9	ns
prot1597	641	3	4	2.4	3.6	4	2	2.4	4.8	ns
prot1598	175	4	3	2	8	3	3	2	4	ns
prot1599	318	2	3	12	0	1	4	12	6	sig
prot1600	424	2	2	0	4.5	1	1	3	4.5	ns
prot1601	348	3	4	1.2	3.6	3	1	3.6	1.2	ns
prot1602	227	1	0	4	4	2	0	2	4	ns
prot1603	427	4	0	6	3	4	2	9	15	ns
prot1604	268	3	1	0	1.5	1	3	0	1.5	ns
prot1605	357	1	1	1.2	1.2	2	1	1.2	6	sig
prot1606	174	1	1	4	2	3	0	2	2	ns
prot1607	233	2	4	9	9	0	0	6	6	ns
prot1608	217	0	1	1.5	1.5	3	3	1.5	3	ns
prot1609	980	1	3	6	0	2	2	3.6	0	ns
prot1610	263	4	1	4	2	0	5	2	2	ns
prot1611	169	0	4	0	3	1	0	0	0	ns
prot1612	178	3	0	0	4.5	3	1	0	1.5	ns
prot1613	355	1	2	2.4	1.2	1	1	0	2.4	ns
prot1614	604	0	1	0	0	1	0	6	6	ns
prot1615	149	0	1	9	9	4	2	9	6	sig
prot1616	594	1	1	0	1.5	2	2	3	3	sig
prot1617	257	0	2	0	1.2	0	0	1.2	0	ns
prot1618	421	1	0	0	2	2	3	2	4	ns
prot1619	712	1	2	6	3	3	0	0	3	ns
prot1620	423	0	0	0	0	1	1	1.5	1.5	ns
prot1621	488	3	0	1.2	0	0	0	1.2	2.4	ns
prot1622	1872	1	2	2	6	3	1	0	6	ns
prot1623	153	2	7	21	21	8	5	9	9	ns
prot1624	275	5	3	3	3	6	5	3	7.5	sig
prot1625	463	8	1	4.8	6	3	4	3.6	1.2	ns
prot1626	103	2	1	4	10	4	1	14	2	sig
prot1627	287	2	2	12	6	4	1	9	6	ns
prot1628	282	5	1	0	1.5	1	5	6	1.5	ns
prot1629	200	3	2	0	6	1	0	2.4	1.2	ns
prot1630	149	3	2	4	6	3	5	8	0	ns
prot1631	149	1	3	3	6	5	1	9	3	ns
prot1632	132	0	4	3	3	1	1	1.5	3	ns
prot1633	118	4	1	7.2	4.8	5	3	1.2	1.2	ns
prot1634	191	2	1	8	4	2	4	4	2	ns
prot1635	189	2	4	6	15	0	1	6	9	ns
prot1636	273	0	1	4.5	4.5	1	3	6	6	ns
prot1637	327	3	2	2.4	0	2	4	2.4	0	ns
prot1638	148	1	3	2	2	2	3	4	2	ns
prot1639	206	1	3	9	3	2	0	12	3	ns
prot1640	108	3	3	1.5	0	2	2	1.5	1.5	sig
prot1641	267	3	3	1.2	2.4	4	1	0	1.2	ns
prot1642	204	0	1	4	2	2	1	0	0	ns
prot1643	223	1	0	6	9	1	3	6	3	ns
prot1644	298	3	0	1.5	4.5	1	0	1.5	3	ns
prot1645	194	4	2	4.8	2.4	9	3	14.4	25.2	sig
prot1646	77	0	1	2	4	3	4	4	6	ns
prot1647	166	1	1	3	3	2	2	0	6	ns
prot1648	418	3	3	7.5	3	2	4	4.5	0	ns
prot1649	418	0	0	2.4	2.4	1	1	1.2	2.4	ns
prot1650	127	4	5	2	8	1	0	8	4	ns
prot1651	279	1	1	3	12	1	2	3	3	ns
prot1652	181	4	1	1.5	6	2	5	3	1.5	ns
prot1653	129	2	0	3.6	2.4	3	9	3.6	7.2	sig
prot1654	161	0	1	2	0	0	1	2	6	ns
prot1655	126	1	1	3	6	1	1	6	9	ns
prot1656	326	1	2	1.5	6	3	2	4.5	1.5	ns
prot1657	207	2	2	1.2	1.2	0	1	1.2	1.2	ns
prot1658	191	2	2	4	2	6	2	6	0	ns
prot1659	238	2	3	3	3	2	1	3	6	sig
prot1660	210	2	6	3	3	2	1	0	1.5	ns
prot1661	331	1	2	6	1.2	2	0	0	0	ns
prot1662	574	2	2	2	4	1	1	2	6	ns
prot1663	455	2	4	9	9	3	3	6	3	ns
prot1664	553	3	0	3	0	6	1	1.5	0	ns
prot1665	522	2	3	3.6	0	3	2	1.2	2.4	ns
prot1666	325	0	3	2	2	1	0	2	6	ns
prot1667	208	0	1	6	3	4	1	6	3	sig
prot1668	232	1	3	3	1.5	0	1	0	4.5	ns
prot1669	219	1	0	3.6	1.2	6	3	3.6	2.4	sig
prot1670	409	2	0	4	0	1	1	8	0	ns
prot1671	233	1	0	15	3	0	2	0	9	ns
prot1672	772	0	2	0	4.5	2	3	3	3	ns
prot1673	360	2	2	2.4	3.6	2	0	4.8	1.2	ns
prot1674	439	2	1	4	2	4	0	6	4	ns
prot1675	442	0	1	0	3	3	3	9	9	sig
prot1676	138	0	2	1.5	1.5	1	2	0	0	ns
prot1677	106	1	0	0	2.4	0	1	1.2	0	ns
prot1678	370	0	0	2	2	2	1	2	6	ns
prot1679	629	1	1	3	0	1	0	0	9	ns
prot1680	187	0	1	0	3	0	2	3	1.5	ns
prot1681	596	2	0	0	3.6	3	2	7.2	2.4	sig
prot1682	255	0	1	2	4	0	2	2	2	ns
prot1683	92	4	5	18	18	6	8	12	21	ns
prot1684	171	4	6	6	6	2	1	4.5	6	ns
prot1685	165	1	6	4.8	3.6	1	7	2.4	1.2	sig
prot1686	148	2	5	8	8	6	5	10	14	ns
prot1687	229	1	2	0	12	6	4	12	6	sig
prot1688	123	0	3	3	6	0	7	7.5	3	ns
prot1689	77	2	4	2.4	3.6	3	3	1.2	1.2	ns
prot1690	465	3	2	6	8	6	8	4	2	sig
prot1691	279	2	1	0	6	2	2	3	9	ns
prot1692	278	0	3	3	0	1	2	1.5	0	ns
prot1693	119	1	0	3.6	4.8	4	7	4.8	4.8	sig
prot1694	148	1	1	6	2	1	0	2	0	ns
prot1695	72	1	3	0	3	2	6	6	12	sig
prot1696	353	1	5	4.5	3	7	3	4.5	0	ns
prot1697	196	1	1	3.6	2.4	2	1	1.2	2.4	ns
prot1698	174	2	7	2	8	3	1	2	10	ns
prot1699	126	0	2	0	6	0	5	3	3	ns
prot1700	235	0	0	6	0	0	1	3	4.5	ns
prot1701	235	0	5	3.6	1.2	2	1	1.2	0	ns
prot1702	110	3	1	8	2	4	1	4	2	sig
prot1703	188	5	3	3	9	1	0	9	6	ns
prot1704	225	3	2	3	1.5	0	0	0	0	ns
prot1705	138	1	0	3.6	3.6	6	9	3.6	10.8	sig
prot1706	174	3	1	2	10	2	3	6	4	ns
prot1707	672	0	0	12	0	2	2	0	0	ns
prot1708	84	0	5	0	0	0	2	0	0	ns
prot1709	107	2	1	0	1.2	3	0	2.4	3.6	ns
prot1710	146	4	2	6	12	3	1	0	6	ns
prot1711	183	4	3	9	3	0	1	9	9	ns
prot1712	555	1	2	3	0	3	1	0	0	ns
prot1713	467	1	1	0	3.6	0	1	2.4	0	ns
prot1714	265	2	0	2	0	1	1	0	6	ns
prot1715	598	0	5	6	6	0	0	0	3	ns
prot1716	317	2	0	3	4.5	4	2	4.5	3	ns
prot1717	196	2	0	1.2	0	2	2	2.4	2.4	sig
prot1718	267	4	3	4	0	2	6	4	4	sig
prot1719	612	1	2	9	6	2	3	3	0	ns
prot1720	62	2	3	6	10.5	1	1	3	0	ns
prot1721	77	7	0	0	0	2	2	2.4	4.8	sig
prot1722	68	2	3	2	4	0	1	6	2	ns
prot1723	632	2	0	3	6	2	2	6	12	sig
prot1724	230	2	0	0	0	1	2	1.5	0	ns
prot1725	133	1	2	1.2	1.2	0	3	0	1.2	ns
prot1726	334	0	1	0	4	1	2	2	0	ns
prot1727	311	2	3	3	3	2	3	9	6	ns
prot1728	563	1	0	1.5	3	6	2	3	4.5	sig
prot1729	327	0	2	1.2	1.2	3	3	2.4	2.4	ns
prot1730	144	0	2	2	0	1	1	2	4	sig
prot1731	668	1	1	3	12	2	1	0	3	ns
prot1732	85	2	3	1.5	3	2	1	1.5	0	ns
prot1733	102	4	3	2.4	1.2	0	2	0	1.2	ns
prot1734	508	1	1	2	0	2	2	2	2	ns
prot1735	226	3	2	6	12	1	2	3	9	ns
prot1736	676	0	1	3	0	1	0	1.5	0	ns
prot1737	539	0	0	1.2	2.4	2	1	0	1.2	ns
prot1738	295	0	0	0	4	3	0	0	4	ns
prot1739	224	2	0	0	3	2	2	6	6	sig
prot1740	2292	0	0	3	3	2	0	3	1.5	ns
prot1741	170	3	0	1.2	6	0	3	3.6	1.2	ns
prot1742	134	1	2	6	2	1	3	6	4	ns
prot1743	255	3	2	9	9	1	1	6	6	ns
prot1744	304	11	6	4.5	10.5	2	2	3	7.5	ns
prot1745	237	2	2	2.4	1.2	15	6	10.8	14.4	sig
prot1746	105	2	0	2	2	3	0	4	2	ns
prot1747	69	2	2	3	0	4	2	6	12	ns
prot1748	247	1	0	1.5	3	1	1	9	3	ns
prot1749	99	6	4	3.6	3.6	5	1	3.6	1.2	ns
prot1750	116	2	1	2	2	4	2	4	2	ns
prot1751	152	2	1	6	0	2	0	6	9	ns
prot1752	225	1	3	1.5	1.5	4	1	3	10.5	ns
prot1753	147	1	3	6	2.4	4	4	4.8	6	sig
prot1754	125	3	3	4	12	2	3	8	2	ns
prot1755	90	1	2	6	6	2	0	0	6	ns
prot1756	237	1	3	1.5	1.5	3	2	1.5	0	ns
prot1757	66	2	2	4.8	2.4	4	0	1.2	0	ns
prot1758	264	1	4	4	12	9	3	6	24	sig
prot1759	137	2	0	0	9	2	3	3	6	ns
prot1760	511	3	2	1.5	1.5	1	0	3	1.5	ns
prot1761	141	0	1	3.6	1.2	1	3	3.6	0	ns
prot1762	280	2	1	2	2	3	1	4	4	ns
prot1763	302	2	2	3	15	2	1	3	9	ns
prot1764	74	5	3	3	3	1	1	0	1.5	ns
prot1765	171	3	0	1.2	0	1	4	1.2	2.4	ns
prot1766	95	3	2	6	4	3	2	0	0	ns
prot1767	367	0	3	12	3	4	3	0	0	ns
prot1768	144	1	2	0	0	0	1	1.5	1.5	ns
prot1769	664	1	2	0	1.2	1	2	0	2.4	ns
prot1770	179	1	1	6	4	2	1	2	2	sig
prot1771	114	0	3	12	3	1	0	0	6	ns
prot1772	161	2	1	0	1.5	1	1	1.5	1.5	ns
prot1773	205	0	2	2.4	4.8	0	0	0	1.2	ns
prot1774	305	0	4	2	6	3	2	6	6	sig
prot1775	416	3	3	0	0	1	1	6	0	ns
prot1776	397	6	2	0	1.5	1	2	4.5	3	ns
prot1777	224	0	0	1.2	0	1	2	2.4	1.2	ns
prot1778	314	0	1	0	2	0	2	0	2	ns
prot1779	174	0	2	9	12	1	0	3	0	ns
prot1780	416	0	2	3	1.5	1	1	1.5	3	ns
prot1781	131	0	1	2.4	3.6	3	1	0	2.4	ns
prot1782	107	1	0	4	2	1	1	6	2	ns
prot1783	163	0	1	9	0	1	0	0	0	ns
prot1784	564	0	0	3	1.5	3	3	9	4.5	sig
prot1785	208	0	0	0	1.2	1	0	0	0	ns
prot1786	135	0	0	2	4	1	4	6	2	ns
prot1787	3394	1	4	6	12	5	1	3	9	ns
prot1788	1957	3	1	0	1.5	0	3	4.5	1.5	ns
prot1789	1088	2	2	2.4	2.4	2	3	2.4	2.4	sig
prot1790	424	5	3	6	6	3	1	8	2	ns
prot1791	1035	2	1	15	12	0	0	3	3	ns
prot1792	926	0	1	1.5	3	2	2	3	1.5	ns
prot1793	1669	0	2	0	0	2	2	2.4	2.4	sig
prot1794	201	2	2	4	6	2	2	6	2	ns
prot1795	539	0	2	3	0	1	1	3	0	ns
prot1796	638	0	0	0	1.5	1	0	0	3	ns
prot1797	225	9	3	8.4	7.2	3	6	2.4	6	ns
prot1798	319	3	1	6	6	8	6	4	10	ns
prot1799	520	1	4	6	3	3	4	6	9	ns
prot1800	785	7	2	3	4.5	5	1	3	1.5	ns
prot1801	629	2	1	2.4	2.4	0	1	1.2	0	ns
prot1802	341	3	3	2	2	3	3	4	8	sig
prot1803	412	2	1	9	0	2	1	6	6	ns
prot1804	308	0	1	1.5	1.5	0	0	0	0	ns
prot1805	743	0	1	0	1.2	1	0	0	1.2	ns
prot1806	470	1	1	2	0	0	1	4	2	ns
prot1807	1140	0	0	3	0	0	2	9	3	ns
prot1808	1466	2	0	3	4.5	1	1	1.5	1.5	ns
prot1809	254	1	0	1.2	2.4	2	4	0	2.4	ns
prot1810	257	3	5	4	0	3	1	2	6	ns
prot1811	375	0	1	0	6	1	2	6	0	ns
prot1812	1882	2	3	4.5	3	2	0	4.5	1.5	ns
prot1813	1300	1	1	1.2	0	3	3	3.6	3.6	sig
prot1814	444	2	0	12	2	0	1	4	0	ns
prot1815	832	2	0	3	0	2	1	3	3	ns
prot1816	582	2	2	0	0	1	1	4.5	4.5	ns
prot1817	280	0	1	3.6	1.2	1	2	1.2	0	ns
prot1818	1244	1	0	4	2	2	1	4	6	ns
prot1819	276	1	0	9	3	2	0	9	12	ns
prot1820	623	3	2	1.5	1.5	4	2	1.5	1.5	ns
prot1821	450	0	3	1.2	3.6	1	2	0	0	ns
prot1822	247	1	1	2	4	3	1	4	0	ns
prot1823	387	2	1	3	6	1	2	3	3	sig
prot1824	662	0	0	1.5	1.5	0	2	1.5	3	ns
prot1825	743	1	2	0	0	0	1	1.2	2.4	ns
prot1826	874	1	0	4	0	6	6	6	12	sig
prot1827	1301	1	0	0	6	0	3	0	0	ns
prot1828	274	4	2	3	1.5	2	1	0	1.5	ns
prot1829	551	2	1	0	3.6	5	2	3.6	0	ns
prot1830	447	2	2	2	2	3	4	2	8	ns
prot1831	154	0	3	6	12	4	2	12	6	sig
prot1832	210	2	1	3	1.5	3	3	3	7.5	ns
prot1833	290	5	2	2.4	0	3	12	7.2	3.6	sig
prot1834	220	6	4	8	0	2	4	8	4	sig
prot1835	184	2	2	15	6	1	2	3	6	ns
prot1836	168	2	1	1.5	3	4	4	1.5	0	ns
prot1837	102	0	1	3.6	3.6	6	3	21.6	14.4	sig
prot1838	327	4	3	4	4	2	2	2	2	ns
prot1839	962	0	1	3	6	2	0	3	0	ns
prot1840	556	3	1	4.5	0	5	4	3	7.5	sig
prot1841	374	1	2	2.4	2.4	6	2	2.4	4.8	sig
prot1842	728	1	4	6	0	2	2	0	0	ns
prot1843	243	2	0	3	0	2	1	3	6	sig
prot1844	127	1	4	3	4.5	1	1	3	3	ns
prot1845	519	1	2	1.2	2.4	3	1	1.2	2.4	ns
prot1846	492	1	4	6	4	3	0	2	2	ns
prot1847	233	0	2	3	3	1	2	6	6	ns
prot1848	287	0	1	4.5	6	2	2	3	1.5	ns
prot1849	337	5	3	1.2	1.2	2	3	1.2	0	ns
prot1850	404	2	1	2	0	1	4	4	2	ns
prot1851	3175	1	0	0	6	2	2	12	6	sig
prot1852	243	0	0	3	0	1	0	1.5	0	ns
prot1853	275	1	1	1.2	1.2	0	0	3.6	0	ns
prot1854	648	2	2	4	8	0	2	10	12	ns
prot1855	172	1	0	3	3	1	2	3	0	ns
prot1856	283	1	3	1.5	0	3	4	4.5	4.5	ns
prot1857	159	1	0	2.4	6	1	2	2.4	2.4	ns
prot1858	372	2	3	6	0	2	4	2	2	sig
prot1859	174	3	6	6	9	1	3	12	18	ns
prot1860	182	2	2	4.5	4.5	4	5	3	3	sig
prot1861	251	2	1	2.4	3.6	5	4	1.2	1.2	ns
prot1862	1009	8	6	4	4	0	2	4	6	ns
prot1863	233	0	0	0	3	1	1	6	0	ns
prot1864	158	2	5	0	1.5	3	2	1.5	9	ns
prot1865	200	0	3	1.2	2.4	1	2	2.4	2.4	ns
prot1866	292	2	0	2	0	0	3	2	2	ns
prot1867	399	1	1	6	6	2	2	6	6	sig
prot1868	229	2	5	3	1.5	4	3	1.5	1.5	ns
prot1869	228	3	0	1.2	1.2	4	3	3.6	2.4	sig
prot1870	445	1	1	6	2	2	3	4	4	sig
prot1871	334	0	2	6	0	3	0	6	3	ns
prot1872	848	2	2	0	3	2	0	1.5	3	ns
prot1873	151	1	1	0	0	1	0	1.2	2.4	ns
prot1874	1410	0	1	4	4	0	3	2	4	ns
prot1875	164	1	2	15	6	1	2	0	3	ns
prot1876	114	2	2	3	3	0	6	0	3	ns
prot1877	262	3	2	3.6	2.4	2	2	0	1.2	ns
prot1878	174	3	2	4	6	1	1	2	2	sig
prot1879	987	1	2	3	15	2	1	6	6	ns
prot1880	170	2	2	3	3	1	0	3	1.5	ns
prot1881	399	2	1	1.2	0	4	6	2.4	2.4	sig
prot1882	504	2	4	0	0	4	3	10	2	ns
prot1883	359	3	2	9	3	3	3	6	12	ns
prot1884	85	3	1	1.5	3	1	1	0	1.5	ns
prot1885	186	1	2	1.2	3.6	3	1	2.4	3.6	ns
prot1886	231	1	0	0	0	2	0	8	0	ns
prot1887	161	2	2	6	0	4	1	3	6	ns
prot1888	296	0	3	0	0	1	1	0	0	ns
prot1889	362	4	1	1.2	1.2	3	3	2.4	1.2	ns
prot1890	492	1	2	4	2	3	1	2	2	ns
prot1891	240	0	0	0	6	0	2	0	3	ns
prot1892	587	0	2	3	3	1	1	1.5	1.5	ns
prot1893	523	0	0	3.6	2.4	3	2	0	0	ns
prot1894	979	0	3	2	0	1	2	0	4	ns
prot1895	2381	1	0	3	3	1	4	3	3	ns
prot1896	246	2	0	0	3	3	2	3	6	sig
prot1897	309	0	3	1.2	0	2	1	0	1.2	ns
prot1898	214	2	0	0	0	0	2	2	4	ns
prot1899	659	1	2	9	6	1	1	3	6	sig
prot1900	185	0	1	0	1.5	3	1	1.5	0	ns
prot1901	201	1	1	2.4	3.6	1	1	1.2	2.4	ns
prot1902	464	1	0	12	2	1	1	2	2	sig
prot1903	298	1	0	9	0	0	2	12	0	ns
prot1904	502	2	2	0	6	1	0	0	1.5	ns
prot1905	295	0	2	0	1.2	4	2	4.8	2.4	sig
prot1906	1921	0	0	2	0	3	0	2	0	ns
prot1907	900	0	1	0	0	1	0	6	0	ns
prot1908	1567	1	1	0	1.5	2	4	4.5	3	ns
prot1909	659	0	0	1.2	0	0	0	1.2	0	ns
prot1910	909	0	2	0	4	2	1	0	6	ns
prot1911	193	1	1	0	0	0	1	0	3	ns
prot1912	431	1	1	0	4.5	9	6	9	9	sig
prot1913	118	2	0	1.2	1.2	1	1	0	0	ns
prot1914	229	2	5	8	8	21	3	18	12	sig
prot1915	232	2	1	15	3	4	2	12	3	sig
prot1916	267	0	0	3	1.5	6	3	9	18	sig
prot1917	266	2	3	6	2.4	1	1	2.4	0	ns
prot1918	183	2	0	2	2	1	1	2	6	ns
prot1919	909	4	2	3	0	1	1	9	6	ns
prot1920	219	0	3	1.5	4.5	2	4	3	9	sig
prot1921	141	2	0	0	3.6	2	2	8.4	2.4	sig
prot1922	154	4	3	4	6	0	0	6	0	ns
prot1923	243	2	2	3	3	1	0	0	3	ns
prot1924	135	1	1	1.5	1.5	1	2	1.5	0	ns
prot1925	315	2	0	1.2	1.2	1	2	0	2.4	ns
prot1926	517	0	3	0	4	2	0	2	4	ns
prot1927	127	0	1	9	3	0	0	0	0	ns
prot1928	439	1	1	1.5	3	0	0	1.5	1.5	ns
prot1929	398	0	3	3.6	0	0	1	2.4	2.4	ns
prot1930	462	1	1	0	0	1	0	0	0	ns
prot1931	202	2	1	12	12	0	1	6	6	ns
prot1932	114	1	1	3	0	1	2	0	1.5	ns
prot1933	137	4	1	2.4	1.2	2	1	1.2	0	ns
prot1934	124	2	3	4	0	2	1	0	4	ns
prot1935	641	3	1	3	6	1	0	3	0	ns
prot1936	415	1	3	1.5	0	1	4	6	1.5	sig
prot1937	448	1	1	6	1.2	1	1	3.6	1.2	ns
prot1938	572	1	3	0	2	1	2	6	2	ns
prot1939	819	0	0	0	0	4	1	3	3	sig
prot1940	365	1	0	0	1.5	0	3	3	4.5	ns
prot1941	600	1	1	0	2.4	0	0	0	1.2	ns
prot1942	692	1	1	2	2	3	2	2	0	ns
prot1943	244	3	0	0	9	0	2	3	3	ns
prot1944	203	1	3	3	0	0	1	3	3	ns
prot1945	383	1	2	3.6	2.4	0	2	2.4	2.4	ns
prot1946	208	2	5	0	0	0	3	4	4	ns
prot1947	292	1	2	0	3	0	2	6	3	ns
prot1948	288	3	0	3	1.5	3	1	0	0	ns
prot1949	111	2	0	2.4	3.6	2	2	0	1.2	ns
prot1950	309	1	0	4	2	0	1	2	2	ns
prot1951	555	0	1	9	0	2	2	6	6	sig
prot1952	719	2	0	0	0	2	1	6	1.5	sig
prot1953	548	2	0	6	0	1	0	3.6	0	ns
prot1954	209	1	1	2	0	0	0	0	6	ns
prot1955	561	0	3	6	0	4	2	12	6	sig
prot1956	575	2	0	0	1.5	1	0	1.5	1.5	ns
prot1957	193	1	0	0	0	2	0	1.2	0	ns
prot1958	476	2	2	2	6	3	3	6	6	sig
prot1959	426	2	1	3	0	1	0	0	3	ns
prot1960	210	0	0	0	3	1	2	0	4.5	ns
prot1961	167	1	1	0	1.2	2	3	2.4	2.4	sig
prot1962	255	2	0	4	4	0	2	0	2	ns
prot1963	259	0	0	6	0	2	2	18	6	sig
prot1964	828	2	0	1.5	1.5	0	0	0	0	ns
prot1965	491	3	0	2.4	3.6	0	1	0	0	ns
prot1966	116	0	0	2	0	0	2	10	0	ns
prot1967	392	0	0	3	0	0	0	9	6	ns
prot1968	278	0	2	1.5	3	2	2	3	3	sig
prot1969	275	1	0	2.4	1.2	0	0	1.2	1.2	ns
prot1970	542	1	0	0	2	0	1	2	0	ns
prot1971	303	1	1	6	3	0	1	3	0	ns
prot1972	206	2	0	1.5	1.5	1	2	1.5	1.5	ns
prot1973	575	0	0	0	0	0	0	2.4	0	ns
prot1974	882	2	1	2	2	0	0	4	4	ns
prot1975	503	1	1	0	0	1	1	9	3	ns
prot1976	350	2	2	0	1.5	1	0	0	1.5	ns
prot1977	277	2	0	1.2	0	0	1	0	0	ns
prot1978	251	1	0	0	0	1	1	2	2	ns
prot1979	223	0	0	0	3	1	0	3	0	ns
prot1980	109	2	3	3	3	3	2	6	0	ns
prot1981	1093	3	1	2.4	1.2	1	3	1.2	0	ns
prot1982	123	1	0	4	6	3	1	4	4	ns
prot1983	160	4	1	0	6	1	2	0	9	ns
prot1984	160	2	1	1.5	1.5	3	6	12	4.5	sig
prot1985	433	4	3	1.2	0	2	4	1.2	2.4	ns
prot1986	214	2	1	0	4	0	3	4	4	ns
prot1987	114	2	2	6	6	1	0	6	6	ns
prot1988	178	0	3	1.5	4.5	4	1	0	0	ns
prot1989	248	1	1	1.2	0	0	0	3.6	2.4	ns
prot1990	49	3	3	2	0	2	2	6	0	ns
prot1991	86	3	3	3	3	4	2	6	12	sig
prot1992	335	3	0	4.5	0	3	0	1.5	4.5	ns
prot1993	171	2	2	3.6	3.6	4	4	9.6	4.8	sig
prot1994	214	3	2	6	2	1	3	10	6	ns
prot1995	108	3	0	6	3	1	0	3	0	ns
prot1996	115	1	0	0	4.5	3	3	0	0	ns
prot1997	96	1	0	0	3.6	3	4	2.4	1.2	ns
prot1998	82	0	0	0	2	2	3	2	4	ns
prot1999	365	0	2	0	0	4	2	6	24	sig
[truncated: 1,549 more rows]
