# Supplementary material for: Protein complex-based analysis is resistant to the obfuscating consequences of batch effects --- a case study in clinical proteomics
Source: BMC Genomics. 2017 Mar 14;18(Suppl 2):142. doi: 10.1186/s12864-017-3490-3 (PMC5374662; doi:10.1186/s12864-017-3490-3)
Supplement: Supplementary file 2 — Simulated data D2.2H. (ZIP 3730 kb) [file 12864_2017_3490_MOESM2_ESM.zip › D2.2.320.txt]

protLen	X0	X0.1	X0.2	X0.3	X1	X1.1	X1.2	X1.3	sig
prot1	1338	874	857	1614.6	1672.2	1638	1611	2923.2	2811.6	sig
prot2	2199	29	21	54	39	31	33	52.5	60	ns
prot3	1538	26	40	37.2	44.4	37	32	25.2	48	ns
prot4	2319	18	24	54	58	29	40	68	100	sig
prot5	1392	45	54	72	82.8	41	46	82.8	82.8	ns
prot6	1985	25	28	51	43.5	26	23	33	51	ns
prot7	1262	43	48	63.6	54	68	104	103.2	127.2	sig
prot8	3862	20	19	16	32	17	19	30	44	ns
prot9	1295	52	40	86.4	84.6	54	71	100.8	90	sig
prot10	4287	8	11	13.5	15	13	7	27	10.5	ns
prot11	1277	33	51	48	58.8	42	41	42	51.6	ns
prot12	3587	7	11	20	12	6	11	36	16	ns
prot13	774	64	85	129.6	129.6	85	67	149.4	142.2	ns
prot14	1960	4	5	7.5	7.5	6	5	7.5	6	ns
prot15	858	59	58	72	66	66	64	54	94.8	ns
prot16	693	73	93	180	162	80	87	160	170	ns
prot17	748	66	71	136.8	127.8	222	198	351	280.8	sig
prot18	875	32	35	54	61.5	38	39	66	58.5	ns
prot19	1755	8	13	16.8	13.2	9	13	9.6	19.2	ns
prot20	839	40	35	50	98	43	45	74	84	ns
prot21	857	32	23	52.2	37.8	29	26	50.4	39.6	ns
prot22	1248	29	27	57	39	28	24	48	45	ns
prot23	1308	15	18	27.6	21.6	25	19	22.8	22.8	ns
prot24	1260	12	14	32	34	10	21	30	46	ns
prot25	1487	7	9	7.2	16.2	3	8	18	7.2	ns
prot26	477	92	105	124.5	154.5	81	74	133.5	151.5	ns
prot27	1324	30	23	32.4	32.4	26	34	28.8	31.2	ns
prot28	997	19	24	48	30	21	8	30	24	ns
prot29	623	121	105	198	208.8	126	109	194.4	226.8	ns
prot30	657	98	87	142.5	129	85	111	154.5	141	ns
prot31	1735	17	13	16.8	14.4	18	20	28.8	24	sig
prot32	904	13	16	16	22	8	14	18	32	ns
prot33	446	185	162	324	338.4	181	217	379.8	338.4	ns
prot34	262	178	187	289.5	265.5	185	177	279	231	ns
prot35	682	112	120	140.4	130.8	176	205	283.2	242.4	sig
prot36	742	42	61	114	102	51	62	122	92	ns
prot37	630	37	30	64.8	84.6	59	94	97.2	169.2	sig
prot38	672	42	26	39	60	41	32	40.5	48	ns
prot39	1056	25	27	39.6	21.6	19	23	32.4	46.8	ns
prot40	1098	23	22	38	48	22	24	46	52	ns
prot41	1192	15	7	19.8	19.8	14	10	18	32.4	ns
prot42	1888	11	7	16.5	18	15	17	13.5	19.5	ns
prot43	500	148	160	219.6	177.6	242	219	280.8	321.6	sig
prot44	610	41	57	106	90	53	69	122	114	ns
prot45	543	37	33	82.8	73.8	105	90	124.2	221.4	sig
prot46	685	32	19	39	45	37	25	34.5	43.5	ns
prot47	546	19	25	25.2	32.4	33	46	39.6	24	sig
prot48	1311	17	5	18	34	5	9	32	24	ns
prot49	1047	10	12	23.4	25.2	14	16	21.6	32.4	ns
prot50	491	138	136	186	232.5	276	274	414	423	sig
prot51	654	75	75	111.6	93.6	87	70	79.2	79.2	ns
prot52	639	70	66	98	112	76	62	148	144	sig
prot53	740	60	48	90	88.2	74	47	93.6	88.2	ns
prot54	1143	18	28	24	30	15	21	19.5	34.5	ns
prot55	966	16	16	22.8	21.6	14	20	21.6	15.6	ns
prot56	1042	12	12	24	26	16	18	28	28	ns
prot57	2166	16	9	16.2	16.2	5	6	12.6	10.8	ns
prot58	443	23	31	54	40.5	25	28	34.5	37.5	ns
prot59	589	27	29	22.8	32.4	21	20	34.8	25.2	ns
prot60	740	15	25	32	50	35	23	52	48	sig
prot61	532	25	17	27	39.6	23	22	37.8	27	ns
prot62	740	10	7	21	7.5	20	12	25.5	16.5	ns
prot63	727	10	14	9.6	15.6	12	10	13.2	13.2	ns
prot64	1585	7	7	14	18	11	8	22	10	ns
prot65	479	222	233	397.8	441	363	314	626.4	604.8	sig
prot66	364	147	139	238.5	208.5	163	149	232.5	228	ns
prot67	433	136	140	181.2	171.6	163	153	184.8	162	ns
prot68	346	151	132	316	332	149	158	332	284	ns
prot69	545	96	79	160.2	189	92	91	154.8	190.8	ns
prot70	472	77	72	103.5	108	142	137	205.5	172.5	sig
prot71	478	47	45	57.6	69.6	99	88	99.6	112.8	sig
prot72	413	44	39	96	90	46	37	112	90	ns
prot73	496	41	37	75.6	104.4	42	38	73.8	72	ns
prot74	630	35	48	54	54	34	25	63	70.5	ns
prot75	544	22	25	24	32.4	23	26	24	36	ns
prot76	880	11	14	16	34	15	9	16	26	ns
prot77	684	8	8	21.6	23.4	27	23	39.6	19.8	sig
prot78	988	7	8	22.5	30	11	10	15	13.5	ns
prot79	430	54	74	74.4	90	55	56	74.4	57.6	ns
prot80	707	30	26	52	48	24	23	46	60	ns
prot81	418	23	29	36	63	31	25	41.4	46.8	ns
prot82	820	14	15	24	19.5	16	13	21	19.5	ns
prot83	1450	11	9	10.8	6	11	7	9.6	14.4	ns
prot84	500	66	92	174	150	86	88	168	154	ns
prot85	451	48	60	100.8	79.2	60	60	111.6	99	ns
prot86	757	32	24	36	42	24	28	31.5	37.5	ns
prot87	539	23	33	30	26.4	48	36	62.4	38.4	sig
prot88	455	11	15	28	22	33	18	40	56	sig
prot89	646	18	19	23.4	30.6	19	22	37.8	25.2	ns
prot90	533	8	12	13.5	21	12	9	19.5	12	ns
prot91	1101	7	1	3.6	12	5	7	6	4.8	ns
prot92	375	173	185	390	334	182	197	322	282	ns
prot93	477	102	110	190.8	243	112	119	203.4	207	ns
prot94	440	72	60	100.5	102	74	70	118.5	109.5	ns
prot95	445	82	75	72	78	113	124	114	135.6	sig
prot96	373	49	45	118	142	42	48	84	98	ns
prot97	606	35	26	55.8	64.8	22	38	48.6	55.8	ns
prot98	343	22	20	39	46.5	27	22	22.5	37.5	ns
prot99	403	16	16	30	20.4	18	23	34.8	21.6	ns
prot100	591	23	21	22	30	24	20	26	14	ns
prot101	641	12	15	21.6	12.6	10	10	23.4	25.2	ns
prot102	583	13	10	9	21	9	9	13.5	15	ns
prot103	544	10	8	8.4	10.8	42	39	54	39.6	sig
prot104	2137	4	3	10	8	18	10	44	32	sig
prot105	375	30	44	81	79.2	41	34	72	68.4	ns
prot106	454	40	52	60	63	50	40	46.5	52.5	ns
prot107	472	29	26	36	49.2	28	31	34.8	32.4	ns
prot108	517	37	28	72	54	30	24	66	48	ns
prot109	464	24	21	73.8	43.2	54	34	70.2	79.2	sig
prot110	637	15	18	21	28.5	16	24	36	39	ns
prot111	423	20	12	25.2	19.2	45	66	68.4	82.8	sig
prot112	414	11	15	26	20	11	9	16	30	ns
prot113	898	13	19	19.8	28.8	22	14	28.8	27	ns
prot114	498	9	9	15	13.5	6	8	19.5	13.5	ns
prot115	580	18	14	13.2	15.6	12	19	19.2	16.8	ns
prot116	448	14	11	20	10	16	7	20	22	ns
prot117	569	17	10	18	19.8	11	10	23.4	12.6	ns
prot118	1032	7	6	1.5	15	4	9	21	9	ns
prot119	357	97	115	108	85.2	92	85	134.4	117.6	ns
prot120	231	71	59	122	128	67	69	106	136	ns
prot121	372	47	43	86.4	91.8	36	39	88.2	86.4	ns
prot122	375	40	46	69	63	123	108	193.5	139.5	sig
prot123	507	35	43	39.6	61.2	39	39	55.2	51.6	ns
prot124	411	28	33	58	72	32	36	56	68	ns
prot125	374	16	27	39.6	46.8	19	21	32.4	30.6	ns
prot126	827	19	13	18	22.5	18	23	24	25.5	sig
prot127	774	17	15	18	13.2	19	19	18	18	ns
prot128	576	8	8	8	22	18	21	24	60	sig
prot129	413	7	15	25.2	14.4	10	13	23.4	19.8	ns
prot130	569	9	6	19.5	13.5	12	4	18	13.5	ns
prot131	590	13	7	10.8	9.6	14	8	16.8	21.6	sig
prot132	774	11	13	10	16	7	6	8	30	ns
prot133	1023	10	6	21.6	37.8	9	11	16.2	9	ns
prot134	803	3	4	3	7.5	2	8	9	7.5	sig
prot135	242	84	58	80.4	62.4	87	81	96	111.6	sig
prot136	439	59	48	126	112	53	56	94	108	ns
prot137	318	59	55	95.4	104.4	52	48	84.6	86.4	ns
prot138	278	49	56	90	100.5	56	59	87	81	ns
prot139	309	48	47	57.6	62.4	48	64	61.2	51.6	ns
prot140	568	30	38	80	68	31	36	72	76	ns
prot141	316	29	34	75.6	61.2	27	39	55.8	46.8	ns
prot142	283	15	37	28.5	54	19	26	48	39	ns
prot143	608	28	31	33.6	26.4	28	39	40.8	48	sig
prot144	673	18	18	48	46	24	11	44	38	ns
prot145	414	17	18	28.8	25.2	13	21	32.4	28.8	ns
prot146	707	24	18	31.5	34.5	12	24	19.5	37.5	ns
prot147	406	22	9	16.8	18	45	42	72	61.2	sig
prot148	510	11	12	32	14	28	28	56	52	sig
prot149	500	22	14	19.8	36	15	14	18	34.2	ns
prot150	350	15	7	7.5	16.5	8	10	13.5	10.5	ns
prot151	683	13	17	19.2	20.4	10	26	31.2	31.2	sig
prot152	569	6	11	26	14	16	30	24	36	sig
prot153	450	12	9	10.8	23.4	6	8	16.2	27	ns
prot154	399	16	7	15	13.5	6	6	10.5	10.5	ns
prot155	713	8	13	8.4	3.6	8	6	9.6	10.8	ns
prot156	564	6	16	18	22	6	8	24	24	ns
prot157	1149	11	9	12.6	21.6	12	7	12.6	18	ns
prot158	721	5	3	4.5	1.5	2	6	4.5	9	ns
prot159	260	200	216	228	238.8	202	183	244.8	230.4	ns
prot160	372	136	134	284	294	135	143	264	280	ns
prot161	297	84	103	160.2	169.2	87	93	140.4	174.6	ns
prot162	276	55	48	64.5	76.5	52	60	76.5	61.5	ns
prot163	480	29	30	40.8	32.4	29	34	33.6	44.4	ns
prot164	299	25	25	58	66	30	30	66	56	ns
prot165	317	20	32	54	46.8	37	20	54	25.2	ns
prot166	437	32	28	43.5	37.5	28	38	54	63	sig
prot167	537	19	13	33.6	36	32	28	19.2	21.6	ns
prot168	228	12	19	34	36	19	19	36	34	ns
prot169	289	20	23	37.8	39.6	38	23	72	57.6	sig
prot170	341	15	20	36	25.5	26	40	31.5	39	sig
prot171	445	22	7	13.2	16.8	14	18	28.8	20.4	ns
prot172	458	11	12	26	32	11	12	28	22	ns
prot173	450	10	6	21.6	28.8	9	11	21.6	30.6	ns
prot174	588	14	13	27	13.5	32	24	57	45	sig
prot175	761	7	10	15.6	15.6	15	22	15.6	21.6	ns
prot176	519	9	13	32	20	16	25	14	46	sig
prot177	1216	5	8	10.8	12.6	7	10	18	16.2	ns
prot178	605	11	7	13.5	13.5	16	28	30	24	sig
prot179	748	8	8	9.6	12	12	33	36	39.6	sig
prot180	460	13	11	8	12	12	8	12	14	ns
prot181	645	6	6	12.6	18	8	11	10.8	9	ns
prot182	528	7	6	15	7.5	4	8	7.5	12	ns
prot183	958	5	7	9.6	6	7	5	6	6	sig
prot184	4213	2	4	2	16	3	2	2	4	ns
prot185	1921	6	5	5.4	12.6	8	6	7.2	3.6	sig
prot186	333	130	153	181.5	217.5	153	153	210	174	ns
prot187	229	82	114	126	117.6	144	138	199.2	172.8	sig
prot188	413	49	36	72	124	53	36	82	106	ns
prot189	437	41	31	68.4	75.6	47	46	68.4	70.2	ns
prot190	459	37	35	31.5	37.5	25	38	61.5	37.5	ns
prot191	170	38	34	40.8	46.8	37	35	38.4	42	ns
prot192	200	50	41	68	66	44	33	58	84	ns
prot193	396	19	39	54	61.2	38	35	61.2	54	ns
prot194	219	18	15	28.5	27	19	15	30	34.5	ns
prot195	509	23	23	27.6	26.4	20	21	37.2	18	ns
prot196	255	25	26	46	52	22	21	50	24	ns
prot197	343	11	14	28.8	36	29	29	45	32.4	sig
prot198	453	16	11	33	34.5	19	11	25.5	13.5	ns
prot199	418	16	16	13.2	15.6	14	12	21.6	13.2	ns
prot200	506	14	14	22	22	16	9	36	32	ns
prot201	545	20	10	23.4	30.6	17	13	25.2	23.4	ns
prot202	406	11	13	24	21	11	11	28.5	16.5	ns
prot203	586	13	9	7.2	15.6	21	21	25.2	19.2	sig
prot204	570	6	3	14	14	11	10	24	32	ns
prot205	868	10	5	23.4	23.4	15	15	25.2	28.8	sig
prot206	508	7	12	7.5	19.5	22	9	21	30	sig
prot207	715	14	8	8.4	14.4	5	4	15.6	7.2	ns
prot208	622	11	11	20	16	14	22	26	44	sig
prot209	463	2	8	5.4	12.6	12	24	10.8	25.2	sig
prot210	756	8	9	6	9	12	5	12	10.5	ns
prot211	520	5	10	4.8	7.2	18	12	39.6	14.4	sig
prot212	858	5	6	14	8	8	10	6	10	ns
prot213	463	1	6	0	7.2	6	6	7.2	5.4	ns
prot214	248	101	91	124.5	109.5	90	114	135	163.5	sig
prot215	386	65	50	64.8	63.6	48	67	68.4	75.6	ns
prot216	252	49	42	72	84	59	36	114	90	ns
prot217	271	45	49	86.4	88.2	72	66	118.8	140.4	sig
prot218	367	42	39	79.5	64.5	132	111	270	229.5	sig
prot219	335	42	38	43.2	56.4	36	43	46.8	55.2	ns
prot220	600	34	30	84	74	31	36	78	52	ns
prot221	232	37	33	63	66.6	44	40	66.6	52.2	ns
prot222	273	35	48	46.5	42	44	34	55.5	58.5	ns
prot223	243	25	26	45.6	36	30	32	43.2	50.4	ns
prot224	223	28	26	42	72	18	26	34	48	ns
prot225	250	43	36	61.2	54	19	31	43.2	50.4	ns
prot226	223	28	24	48	42	32	18	37.5	36	ns
prot227	289	22	30	25.2	28.8	34	24	33.6	25.2	ns
prot228	378	18	23	48	50	23	30	44	44	ns
prot229	410	22	22	32.4	23.4	18	14	45	50.4	ns
prot230	389	17	17	25.5	24	17	24	43.5	21	ns
prot231	610	25	24	19.2	18	24	16	22.8	18	ns
prot232	243	13	13	36	28	10	13	32	30	ns
prot233	397	18	17	32.4	30.6	13	12	27	25.2	ns
prot234	229	10	7	19.5	7.5	13	10	16.5	21	ns
prot235	321	15	18	12	20.4	20	9	19.2	6	ns
prot236	447	11	8	18	26	15	9	22	24	ns
prot237	272	8	12	23.4	30.6	13	13	9	21.6	ns
prot238	645	9	11	18	21	17	11	10.5	21	ns
prot239	709	3	4	9.6	7.2	6	4	8.4	6	ns
prot240	513	11	13	10	24	9	12	8	14	ns
prot241	314	6	11	16.2	16.2	4	7	21.6	21.6	sig
prot242	388	8	5	12	10.5	5	7	7.5	7.5	ns
prot243	956	2	1	2.4	3.6	3	3	3.6	3.6	ns
prot244	128	220	224	486	470	251	248	494	454	ns
prot245	197	62	80	115.2	147.6	76	71	142.2	117	ns
prot246	334	64	64	109.5	106.5	58	66	111	103.5	ns
prot247	175	44	43	49.2	52.8	50	32	73.2	55.2	ns
prot248	162	61	55	124	146	59	47	130	146	ns
prot249	305	36	36	61.2	50.4	39	29	66.6	63	ns
prot250	312	44	48	54	60	42	40	58.5	63	ns
prot251	300	38	36	55.2	54	74	49	64.8	86.4	sig
prot252	127	28	41	92	78	37	32	76	70	ns
prot253	191	25	35	75.6	55.8	31	39	61.2	72	ns
prot254	211	32	41	45	57	43	38	46.5	55.5	ns
prot255	199	28	33	43.2	46.8	32	21	36	38.4	ns
prot256	266	30	33	66	54	38	38	70	68	sig
prot257	322	23	25	32.4	41.4	40	36	81	48.6	sig
prot258	313	26	25	40.5	31.5	58	42	69	72	sig
prot259	286	15	23	27.6	33.6	32	29	27.6	30	sig
prot260	265	12	9	10	24	16	9	22	22	ns
prot261	466	16	18	23.4	30.6	21	25	21.6	28.8	ns
prot262	455	17	19	21	21	15	15	28.5	31.5	ns
prot263	185	22	10	22.8	28.8	27	25	27.6	26.4	ns
prot264	209	18	21	34	42	14	14	30	24	ns
prot265	433	8	9	37.8	30.6	34	36	28.8	57.6	sig
prot266	247	14	10	28.5	19.5	21	18	22.5	28.5	ns
prot267	331	16	15	18	18	10	13	12	19.2	ns
prot268	452	14	12	22	34	13	6	32	30	ns
prot269	348	9	20	30.6	30.6	10	19	14.4	27	ns
prot270	533	11	7	10.5	9	7	7	12	9	ns
prot271	342	8	14	15.6	13.2	7	8	16.8	13.2	ns
prot272	229	10	16	16	30	14	8	8	22	ns
prot273	581	12	13	21.6	10.8	13	10	28.8	28.8	ns
prot274	389	9	5	12	15	15	24	36	54	sig
prot275	368	8	10	4.8	14.4	6	4	8.4	14.4	ns
prot276	350	9	8	6	6	7	9	12	20	ns
prot277	502	11	5	12.6	14.4	0	8	14.4	16.2	ns
prot278	588	5	4	21	3	8	6	6	10.5	ns
prot279	404	9	9	16.8	10.8	4	11	12	9.6	ns
prot280	281	5	4	8	10	3	7	6	12	ns
prot281	475	8	6	5.4	16.2	8	5	7.2	3.6	ns
prot282	264	5	5	7.5	9	2	5	1.5	4.5	ns
prot283	428	7	10	8.4	6	6	6	7.2	8.4	ns
prot284	605	5	5	10	8	1	5	8	14	ns
prot285	546	4	4	9	10.8	3	7	9	12.6	ns
prot286	393	7	6	1.5	9	4	7	4.5	7.5	ns
prot287	651	5	1	9.6	9.6	8	4	7.2	14.4	sig
prot288	386	2	4	6	4	5	4	6	12	ns
prot289	127	222	192	367.2	372.6	184	212	338.4	327.6	ns
prot290	307	147	137	223.5	219	127	128	204	199.5	ns
prot291	151	71	64	76.8	102	59	67	81.6	90	ns
prot292	246	35	33	82	94	34	36	82	68	ns
prot293	201	42	28	55.8	52.2	60	44	108	82.8	sig
prot294	295	27	36	45	37.5	24	29	45	40.5	ns
prot295	377	26	34	32.4	36	33	32	36	38.4	ns
prot296	232	25	31	32	64	26	29	46	56	ns
prot297	333	27	20	46.8	39.6	25	38	28.8	48.6	ns
prot298	276	28	22	45	30	26	21	40.5	31.5	ns
prot299	225	16	26	32.4	37.2	24	18	33.6	14.4	ns
prot300	152	26	21	48	34	19	18	32	40	ns
prot301	268	24	31	50.4	27	50	46	86.4	68.4	sig
prot302	261	18	26	22.5	42	27	27	22.5	30	ns
prot303	234	24	14	18	20.4	22	17	22.8	26.4	ns
prot304	203	21	21	36	26	22	20	30	42	ns
prot305	277	16	12	25.2	43.2	16	12	32.4	23.4	ns
prot306	224	14	14	19.5	18	48	60	36	90	sig
prot307	260	13	25	18	18	10	13	20.4	20.4	ns
prot308	278	23	18	50	36	11	14	46	32	ns
prot309	420	20	13	18	23.4	23	17	14.4	39.6	ns
prot310	424	12	10	22.5	21	19	14	22.5	18	ns
prot311	219	20	12	18	22.8	13	12	19.2	10.8	ns
prot312	277	9	10	26	16	24	39	60	90	sig
prot313	279	4	8	19.8	12.6	7	9	12.6	9	ns
prot314	558	16	13	25.5	18	14	8	19.5	27	ns
prot315	822	3	12	13.2	6	10	5	7.2	9.6	ns
prot316	423	7	10	20	16	10	7	28	30	ns
prot317	301	12	9	19.8	12.6	7	3	18	14.4	ns
prot318	477	12	11	18	16.5	10	7	13.5	15	ns
prot319	354	9	6	6	15.6	8	9	13.2	12	ns
prot320	538	6	4	14	12	12	7	22	18	ns
prot321	330	10	10	19.8	10.8	15	11	16.2	14.4	ns
prot322	345	6	8	18	6	13	16	10.5	24	sig
prot323	290	9	6	6	6	8	7	7.2	8.4	ns
prot324	587	12	5	22	12	6	8	18	10	ns
prot325	416	7	7	14.4	10.8	9	6	9	10.8	ns
prot326	806	4	10	9	22.5	4	8	16.5	12	ns
prot327	243	7	9	14.4	8.4	10	4	14.4	15.6	ns
prot328	674	9	8	10	18	3	10	14	20	ns
prot329	297	8	7	10.8	14.4	5	10	3.6	9	ns
prot330	558	6	4	15	9	11	10	10.5	4.5	ns
prot331	340	5	2	2.4	3.6	8	6	3.6	7.2	ns
prot332	546	5	8	18	8	6	3	16	20	ns
prot333	193	8	8	12.6	14.4	21	15	10.8	32.4	sig
prot334	641	4	8	9	4.5	3	15	22.5	9	sig
prot335	452	6	3	6	3.6	1	10	2.4	3.6	ns
prot336	481	3	6	10	4	6	8	12	2	ns
prot337	355	2	7	9	7.2	2	4	14.4	10.8	ns
prot338	530	15	3	7.5	7.5	4	8	10.5	9	ns
prot339	374	3	5	7.2	4.8	4	8	2.4	4.8	ns
prot340	253	4	4	12	12	6	9	14	6	ns
prot341	442	6	3	7.2	9	7	1	3.6	12.6	sig
prot342	861	5	5	10.5	3	4	4	6	4.5	ns
prot343	413	3	2	4.8	4.8	5	2	16.8	15.6	sig
prot344	648	10	5	10	12	3	5	2	16	ns
prot345	719	5	2	10.8	9	4	8	5.4	18	ns
prot346	786	4	4	15	6	1	1	6	1.5	sig
prot347	596	7	2	8.4	2.4	5	3	7.2	8.4	ns
prot348	777	3	4	10	4	3	4	6	4	ns
prot349	798	3	4	3.6	9	1	2	3.6	1.8	ns
prot350	141	209	213	330	307.5	218	219	312	327	ns
prot351	221	154	138	171.6	189.6	432	396	561.6	536.4	sig
prot352	283	63	77	148	132	64	67	116	118	ns
prot353	246	75	62	99	117	61	66	100.8	118.8	ns
prot354	212	53	56	79.5	39	52	37	52.5	79.5	ns
prot355	219	29	39	57.6	52.8	35	32	40.8	52.8	ns
prot356	448	39	32	78	74	29	29	82	80	ns
prot357	351	36	40	64.8	64.8	35	37	68.4	81	ns
prot358	161	17	26	46.5	49.5	20	29	46.5	48	ns
prot359	178	46	38	50.4	36	75	93	97.2	104.4	sig
prot360	178	19	23	40	48	22	18	38	48	ns
prot361	250	21	31	43.2	48.6	20	24	45	41.4	ns
prot362	238	20	25	30	22.5	31	23	28.5	43.5	sig
prot363	261	18	12	18	16.8	28	34	25.2	33.6	sig
prot364	194	17	18	28	26	18	19	34	40	ns
prot365	234	12	21	23.4	30.6	48	42	64.8	57.6	sig
prot366	337	19	16	28.5	28.5	26	15	18	21	ns
prot367	296	19	15	25.2	15.6	15	24	20.4	31.2	ns
prot368	248	14	20	28	48	14	12	30	28	ns
prot369	311	6	12	19.8	23.4	14	16	21.6	30.6	ns
prot370	224	13	15	22.5	21	12	10	27	21	sig
prot371	279	15	11	13.2	12	21	18	16.8	14.4	ns
prot372	471	18	13	38	32	15	24	20	44	ns
prot373	218	17	7	16.2	18	10	7	27	19.8	ns
prot374	249	13	12	10.5	16.5	25	25	48	43.5	sig
prot375	312	11	17	13.2	15.6	22	13	15.6	1.2	ns
prot376	402	16	13	28	22	15	11	30	26	ns
prot377	196	11	9	27	16.2	29	31	32.4	45	sig
prot378	285	10	12	12	16.5	14	11	18	21	ns
prot379	292	13	7	19.2	10.8	10	12	10.8	13.2	ns
prot380	227	9	11	6	24	8	8	18	26	ns
prot381	322	6	9	12.6	19.8	15	8	21.6	32.4	ns
prot382	449	9	5	15	15	14	20	13.5	24	sig
prot383	373	11	10	4.8	4.8	11	15	10.8	9.6	ns
prot384	239	13	7	18	12	18	22	28	36	sig
prot385	235	15	7	27	16.2	13	8	14.4	5.4	ns
prot386	267	12	7	22.5	18	10	13	19.5	12	ns
prot387	262	10	10	8.4	9.6	11	8	12	13.2	ns
prot388	241	6	6	18	20	18	7	28	32	sig
prot389	315	9	2	18	5.4	12	9	21.6	16.2	sig
prot390	997	6	4	9	16.5	2	5	10.5	4.5	ns
prot391	392	9	8	7.2	7.2	9	4	3.6	10.8	ns
prot392	558	6	3	10	14	7	14	20	8	ns
prot393	468	4	8	5.4	3.6	1	3	9	10.8	ns
prot394	253	5	10	7.5	1.5	9	8	7.5	9	ns
prot395	248	7	5	9.6	3.6	3	2	8.4	6	ns
prot396	527	12	7	8	14	13	18	28	40	sig
prot397	432	7	5	10.8	14.4	7	7	5.4	18	ns
prot398	455	5	4	3	7.5	5	2	7.5	4.5	ns
prot399	529	4	3	4.8	4.8	8	6	4.8	10.8	ns
prot400	375	9	8	6	14	7	9	12	4	ns
prot401	287	5	8	9	3.6	21	12	32.4	37.8	sig
prot402	332	8	6	6	7.5	5	11	9	6	ns
prot403	541	3	5	4.8	3.6	15	21	18	21.6	sig
prot404	280	8	3	10	22	4	5	16	10	ns
prot405	458	5	5	12.6	18	4	2	10.8	25.2	sig
prot406	291	6	8	9	7.5	4	5	1.5	7.5	ns
prot407	548	5	7	8.4	4.8	7	8	9.6	6	ns
prot408	292	5	9	8	6	1	5	14	8	ns
prot409	559	6	1	10.8	3.6	6	4	5.4	7.2	ns
prot410	859	6	3	4.5	1.5	5	2	1.5	9	ns
prot411	484	7	3	9.6	1.2	2	3	0	3.6	ns
prot412	117	138	131	312	236	148	128	294	312	ns
prot413	182	134	153	246.6	237.6	130	122	268.2	230.4	ns
prot414	226	98	116	150	177	126	107	150	199.5	ns
prot415	179	68	71	64.8	94.8	62	78	88.8	104.4	ns
prot416	129	74	52	124	126	57	65	128	104	ns
prot417	222	52	40	99	73.8	49	59	99	81	ns
prot418	353	38	34	72	60	38	31	51	55.5	ns
prot419	157	37	40	43.2	49.2	57	45	50.4	60	ns
prot420	376	38	27	48	60	31	28	34	68	ns
prot421	429	29	18	41.4	50.4	26	19	37.8	68.4	ns
prot422	182	33	24	30	33	18	17	45	36	ns
prot423	187	30	15	32.4	27.6	26	21	32.4	32.4	ns
prot424	206	23	20	52	50	34	38	56	52	sig
prot425	319	21	17	34.2	41.4	60	69	102.6	91.8	sig
prot426	533	16	23	34.5	33	20	13	34.5	27	ns
prot427	182	12	21	19.2	15.6	54	18	36	43.2	sig
prot428	260	15	15	52	24	22	15	30	40	ns
prot429	181	23	11	43.2	25.2	50	36	64.8	39.6	sig
prot430	246	9	7	22.5	21	10	17	24	13.5	ns
prot431	156	16	13	19.2	20.4	18	18	19.2	18	ns
prot432	213	17	19	32	20	7	12	28	26	ns
prot433	295	11	10	14.4	14.4	3	9	18	12.6	ns
prot434	610	19	11	16.5	25.5	21	21	18	21	sig
prot435	152	16	10	15.6	7.2	12	10	19.2	8.4	ns
prot436	470	10	13	22	28	6	12	30	26	ns
prot437	278	6	14	25.2	18	13	14	21.6	19.8	ns
prot438	250	9	14	13.5	16.5	4	14	15	21	ns
prot439	265	13	19	16.8	22.8	16	12	18	21.6	ns
prot440	327	10	8	22	22	10	15	42	30	sig
prot441	577	13	13	19.8	28.8	16	7	16.2	18	ns
prot442	236	13	12	6	21	10	7	19.5	10.5	sig
prot443	347	5	11	9.6	15.6	12	8	14.4	18	ns
prot444	177	11	6	12	28	12	16	16	12	sig
prot445	261	11	12	14.4	12.6	8	5	9	19.8	ns
prot446	357	5	9	6	9	4	4	7.5	9	ns
prot447	379	11	13	22.8	8.4	8	10	10.8	10.8	ns
prot448	172	11	7	18	16	4	4	12	20	ns
prot449	161	11	9	14.4	16.2	3	10	10.8	7.2	ns
prot450	466	14	8	19.5	16.5	10	10	4.5	16.5	ns
prot451	165	8	11	6	10.8	3	15	7.2	12	ns
prot452	245	11	5	18	14	8	5	8	24	ns
prot453	222	9	12	12.6	19.8	12	6	10.8	18	ns
prot454	428	10	6	4.5	6	8	7	6	13.5	ns
prot455	227	6	6	9.6	10.8	5	4	7.2	6	ns
prot456	420	3	7	12	10	11	14	22	32	sig
prot457	171	7	8	16.2	14.4	16	5	23.4	28.8	sig
prot458	307	7	7	7.5	7.5	4	7	13.5	18	ns
prot459	230	6	6	12	9.6	7	7	19.2	13.2	sig
prot460	343	3	10	16	14	8	6	18	18	sig
prot461	441	6	6	21.6	7.2	6	11	18	16.2	ns
prot462	415	8	5	10.5	3	8	3	9	7.5	ns
prot463	270	4	4	4.8	6	8	5	9.6	7.2	ns
prot464	711	5	2	10	2	7	3	14	12	ns
prot465	321	5	8	16.2	5.4	9	6	14.4	12.6	ns
prot466	238	5	7	10.5	9	2	5	6	7.5	ns
prot467	320	2	4	8.4	18	7	4	2.4	7.2	ns
prot468	274	5	4	14	10	5	10	14	14	ns
prot469	364	10	3	9	19.8	6	4	12.6	10.8	ns
prot470	361	9	5	9	7.5	2	11	10.5	10.5	ns
prot471	262	7	6	3.6	9.6	3	3	1.2	4.8	ns
prot472	513	3	9	8	14	9	6	16	12	ns
prot473	569	4	6	7.2	7.2	2	4	10.8	7.2	ns
prot474	387	2	1	1.5	12	4	4	6	6	ns
prot475	447	9	3	10.8	6	7	7	12	1.2	sig
prot476	378	4	6	10	8	9	4	24	8	sig
prot477	251	5	3	1.8	9	7	6	7.2	3.6	ns
prot478	468	5	3	4.5	4.5	1	0	0	3	ns
prot479	544	2	4	3.6	3.6	6	5	7.2	2.4	ns
prot480	244	6	5	10	2	3	4	8	10	ns
prot481	327	2	3	1.8	5.4	4	4	5.4	7.2	ns
prot482	494	2	3	1.5	6	3	0	3	0	ns
prot483	192	177	178	200.4	240	144	168	196.8	230.4	ns
prot484	243	107	117	238	246	211	216	482	320	sig
prot485	149	47	30	77.4	79.2	57	42	81	82.8	ns
prot486	236	44	47	63	52.5	37	48	76.5	76.5	ns
prot487	134	28	29	44.4	49.2	50	38	54	31.2	ns
prot488	103	34	42	80	74	26	32	70	60	ns
prot489	103	32	34	75.6	64.8	41	36	86.4	46.8	ns
prot490	103	37	39	52.5	48	32	34	54	48	ns
prot491	271	29	33	39.6	39.6	35	28	57.6	43.2	ns
prot492	257	20	25	70	80	28	32	52	66	ns
prot493	174	19	14	34.2	18	21	16	18	39.6	ns
prot494	165	29	28	22.5	39	30	29	46.5	51	ns
prot495	251	19	22	30	22.8	14	17	22.8	30	ns
prot496	265	12	18	50	42	22	19	64	52	ns
prot497	193	28	17	66.6	32.4	69	57	118.8	129.6	sig
prot498	137	27	23	25.5	27	19	15	43.5	28.5	ns
prot499	149	23	24	13.2	20.4	16	17	33.6	27.6	ns
prot500	291	17	20	52	60	28	24	54	44	ns
prot501	227	12	23	36	43.2	40	50	50.4	54	sig
prot502	198	18	13	10.5	43.5	30	32	27	60	sig
prot503	194	16	19	24	25.2	27	34	39.6	36	sig
prot504	234	16	15	50	28	23	18	32	26	ns
prot505	247	14	9	28.8	16.2	12	11	28.8	19.8	ns
prot506	145	24	24	27	27	21	15	30	27	ns
prot507	141	9	19	28.8	15.6	32	34	40.8	38.4	sig
prot508	187	13	11	28	22	7	15	22	30	ns
prot509	165	13	16	23.4	39.6	6	13	27	21.6	ns
prot510	166	14	15	30	19.5	14	10	21	27	ns
prot511	225	17	12	24	21.6	11	20	12	14.4	ns
prot512	239	13	15	42	28	11	18	22	32	sig
prot513	275	14	13	32.4	18	12	16	30.6	28.8	ns
prot514	206	10	14	13.5	22.5	11	20	21	21	sig
prot515	322	12	18	12	19.2	16	11	19.2	18	ns
prot516	178	7	13	28	30	28	24	64	36	sig
prot517	227	9	18	10.8	30.6	16	17	27	32.4	ns
prot518	237	12	15	16.5	13.5	20	15	13.5	15	ns
prot519	254	11	14	12	18	12	8	14.4	18	ns
prot520	208	14	11	18	20	5	12	18	22	ns
prot521	153	8	16	23.4	34.2	12	18	21.6	27	sig
prot522	244	15	21	12	18	14	8	24	18	ns
prot523	287	5	7	4.8	16.8	6	7	14.4	4.8	ns
prot524	206	11	13	20	26	27	21	84	96	sig
prot525	244	9	9	16.2	34.2	14	18	14.4	21.6	sig
prot526	383	7	8	10.5	6	6	10	15	7.5	ns
prot527	184	14	6	14.4	14.4	1	16	8.4	12	ns
prot528	377	10	16	24	16	16	14	24	28	sig
prot529	355	6	7	14.4	10.8	13	8	14.4	30.6	sig
prot530	129	4	10	13.5	13.5	11	8	9	12	ns
prot531	162	10	9	6	10.8	14	20	24	15.6	sig
prot532	184	8	11	10	4	7	6	20	16	ns
prot533	347	13	8	10.8	12.6	5	9	14.4	9	ns
prot534	203	6	5	6	6	5	6	10.5	7.5	ns
prot535	1930	5	5	3.6	4.8	4	6	10.8	8.4	ns
prot536	316	5	8	18	20	12	6	34	28	sig
prot537	198	10	8	10.8	18	8	8	25.2	28.8	sig
prot538	250	8	15	13.5	12	3	5	15	3	ns
prot539	265	11	6	4.8	12	5	5	8.4	4.8	ns
prot540	469	12	3	12	22	8	10	12	16	ns
prot541	563	10	9	16.2	14.4	16	10	16.2	21.6	sig
prot542	290	4	6	12	12	3	5	19.5	12	ns
prot543	338	4	8	6	8.4	6	7	4.8	2.4	ns
prot544	449	8	8	10	2	3	3	8	18	ns
prot545	273	7	6	14.4	14.4	8	5	1.8	12.6	ns
prot546	412	7	9	15	13.5	6	20	21	21	sig
prot547	170	4	3	12	2.4	3	7	7.2	10.8	ns
prot548	478	4	8	18	14	7	8	24	18	ns
prot549	302	4	5	5.4	12.6	5	6	16.2	10.8	ns
prot550	167	1	5	3	4.5	6	7	12	7.5	ns
prot551	151	3	5	9.6	12	5	7	4.8	4.8	ns
prot552	816	7	4	16	8	9	5	14	4	ns
prot553	279	4	6	10.8	5.4	11	11	9	12.6	sig
prot554	320	5	6	6	12	2	4	0	4.5	ns
prot555	351	6	4	7.2	4.8	1	6	2.4	7.2	ns
prot556	242	9	11	8	10	3	9	10	20	ns
prot557	276	6	6	3.6	9	7	1	18	9	ns
prot558	565	6	4	6	6	3	5	10.5	13.5	ns
prot559	356	3	4	6	7.2	4	2	3.6	3.6	ns
prot560	162	4	2	6	2	1	5	8	8	ns
prot561	155	3	3	3.6	10.8	5	9	7.2	16.2	sig
prot562	484	4	4	6	1.5	9	4	13.5	10.5	sig
prot563	462	3	9	7.2	2.4	8	4	9.6	7.2	sig
prot564	989	4	3	4	14	8	2	8	6	ns
prot565	353	3	5	3.6	3.6	7	7	10.8	9	ns
prot566	382	3	5	10.5	10.5	8	4	4.5	4.5	ns
prot567	1092	4	0	3.6	7.2	5	0	3.6	3.6	ns
prot568	158	3	3	16	6	5	4	4	6	ns
prot569	829	0	3	7.2	3.6	3	0	5.4	5.4	ns
prot570	600	3	3	6	3	9	3	13.5	4.5	sig
prot571	743	4	2	4.8	4.8	0	3	0	4.8	ns
prot572	271	2	3	6	2	4	2	10	2	ns
prot573	774	3	2	3.6	5.4	2	1	3.6	3.6	ns
prot574	617	1	0	1.5	1.5	1	0	0	0	ns
prot575	120	175	160	218.4	225.6	165	173	199.2	211.2	ns
prot576	257	151	129	254	330	140	110	246	286	ns
prot577	138	135	153	241.2	225	129	124	239.4	216	ns
prot578	126	87	103	132	120	99	98	127.5	132	ns
prot579	126	86	86	109.2	87.6	78	89	104.4	104.4	ns
prot580	126	80	77	200	138	72	107	156	150	ns
prot581	126	65	88	153	171	77	81	145.8	156.6	ns
prot582	126	87	90	130.5	135	83	90	156	138	ns
prot583	126	94	75	99.6	116.4	101	88	116.4	86.4	ns
prot584	126	80	79	174	136	86	82	186	174	ns
prot585	433	88	71	136.8	167.4	92	86	142.2	147.6	ns
prot586	258	41	39	42	42	37	45	37.5	57	ns
prot587	219	32	20	46.8	36	19	30	37.2	33.6	ns
prot588	274	33	25	60	50	23	32	56	50	ns
prot589	211	15	13	32.4	39.6	27	27	45	37.8	ns
prot590	203	14	17	25.5	28.5	25	23	24	25.5	ns
prot591	210	31	22	32.4	34.8	26	27	22.8	38.4	ns
prot592	190	21	24	46	48	27	27	36	50	ns
prot593	164	22	27	37.8	39.6	24	15	36	21.6	ns
prot594	159	11	24	25.5	34.5	23	21	30	22.5	ns
prot595	171	22	24	21.6	24	27	21	22.8	25.2	ns
prot596	153	16	24	64	42	75	72	114	132	sig
prot597	176	23	15	46.8	30.6	29	41	28.8	48.6	sig
prot598	192	26	13	25.5	19.5	23	15	42	30	ns
prot599	352	16	13	21.6	8.4	17	17	25.2	15.6	ns
prot600	146	18	7	24	34	21	13	26	40	ns
prot601	323	9	14	25.2	18	14	13	28.8	30.6	ns
prot602	258	17	20	31.5	21	14	15	19.5	25.5	ns
prot603	152	11	11	26.4	18	12	11	20.4	14.4	ns
prot604	76	10	17	34	26	27	44	40	48	sig
prot605	128	9	10	30.6	32.4	26	22	48.6	46.8	sig
prot606	187	19	16	22.5	24	17	19	31.5	28.5	ns
prot607	160	16	16	24	13.2	19	23	15.6	15.6	ns
prot608	315	21	26	30	24	27	22	46	26	ns
prot609	129	11	19	14.4	23.4	13	11	32.4	25.2	sig
prot610	185	14	8	10.5	16.5	12	11	12	25.5	ns
prot611	146	5	14	19.2	9.6	11	10	13.2	21.6	ns
prot612	241	9	9	18	28	12	8	28	32	ns
prot613	222	8	14	16.2	23.4	25	22	28.8	18	sig
prot614	205	12	16	16.5	10.5	10	6	12	10.5	ns
prot615	240	6	11	22.8	20.4	15	17	24	10.8	ns
prot616	99	12	14	20	16	7	8	22	16	ns
prot617	643	9	14	16.2	21.6	6	7	18	21.6	ns
prot618	239	10	16	21	10.5	15	11	15	21	ns
prot619	383	16	16	12	10.8	15	9	8.4	18	ns
prot620	247	6	10	22	14	10	10	28	14	ns
prot621	189	5	8	16.2	25.2	22	25	36	32.4	sig
prot622	171	14	12	18	12	7	9	16.5	18	ns
prot623	326	11	9	13.2	9.6	7	8	12	10.8	ns
prot624	231	13	11	10	26	20	6	26	22	ns
prot625	153	7	15	16.2	27	16	18	19.8	12.6	ns
prot626	268	4	7	7.5	19.5	13	13	19.5	6	ns
prot627	204	8	8	9.6	9.6	13	18	19.2	19.2	sig
prot628	191	9	15	22	30	15	9	26	20	ns
prot629	114	5	10	10.8	7.2	11	7	16.2	21.6	ns
prot630	419	17	9	21	12	11	8	12	18	ns
prot631	141	11	10	14.4	18	9	18	14.4	20.4	ns
prot632	128	7	11	24	16	13	6	22	16	ns
prot633	164	10	6	12.6	9	2	6	9	16.2	ns
prot634	274	14	6	16.5	16.5	12	12	16.5	12	ns
prot635	188	11	10	10.8	12	14	17	9.6	10.8	ns
prot636	372	10	6	20	20	10	8	16	8	ns
prot637	365	10	9	12.6	18	6	10	27	9	ns
prot638	145	13	9	13.5	7.5	5	9	13.5	19.5	ns
prot639	159	4	7	12	8.4	11	6	7.2	9.6	ns
prot640	379	12	5	16	20	8	11	20	12	ns
prot641	190	10	10	21.6	12.6	10	22	27	27	sig
prot642	194	4	10	18	10.5	9	22	12	15	ns
prot643	178	4	9	14.4	7.2	18	12	21.6	28.8	sig
prot644	181	11	10	22	16	14	9	32	32	sig
prot645	321	10	9	14.4	21.6	8	8	23.4	9	ns
prot646	192	3	2	12	7.5	13	7	13.5	15	ns
prot647	352	5	6	4.8	8.4	6	9	2.4	7.2	ns
prot648	118	5	7	6	18	9	7	16	16	ns
prot649	410	11	7	18	10.8	7	2	10.8	10.8	ns
prot650	403	3	6	7.5	7.5	10	8	12	15	sig
prot651	199	8	9	7.2	10.8	11	6	1.2	7.2	ns
prot652	457	6	7	12	10	6	6	20	18	ns
prot653	221	4	8	12.6	10.8	5	7	18	23.4	ns
prot654	216	5	9	15	9	8	10	7.5	12	ns
prot655	217	1	4	7.2	13.2	10	8	14.4	19.2	sig
prot656	172	3	8	20	6	10	20	12	28	sig
prot657	268	5	4	9	10.8	1	3	14.4	16.2	ns
prot658	583	7	5	15	13.5	5	9	12	4.5	ns
prot659	229	8	13	4.8	9.6	8	9	10.8	9.6	ns
prot660	177	7	5	10	16	6	11	16	20	ns
prot661	142	2	17	12.6	16.2	11	3	14.4	7.2	ns
prot662	178	6	1	16.5	1.5	6	12	7.5	7.5	ns
prot663	111	4	6	7.2	9.6	5	4	6	2.4	ns
prot664	116	8	12	14	10	7	9	14	14	ns
prot665	325	10	7	9	14.4	4	9	5.4	7.2	ns
prot666	268	6	7	1.5	4.5	8	5	4.5	10.5	ns
prot667	599	9	10	20.4	15.6	8	10	10.8	10.8	ns
prot668	341	9	5	16	12	5	5	8	20	ns
prot669	172	6	2	12.6	18	7	4	7.2	7.2	ns
prot670	204	2	4	9	22.5	9	4	13.5	9	ns
prot671	171	8	6	6	7.2	7	9	2.4	8.4	ns
prot672	255	4	7	4	14	8	6	14	14	ns
prot673	180	3	5	10.8	7.2	9	9	10.8	16.2	sig
prot674	215	6	4	0	10.5	3	6	1.5	4.5	ns
prot675	211	5	6	4.8	3.6	7	8	1.2	9.6	ns
prot676	234	6	6	8	0	6	3	10	10	ns
prot677	214	3	7	10.8	16.2	3	4	9	12.6	ns
prot678	180	8	4	10.5	9	4	4	10.5	9	ns
prot679	292	6	7	8.4	6	8	4	7.2	6	ns
prot680	387	4	12	10	8	3	8	6	12	ns
prot681	283	4	6	7.2	10.8	5	2	7.2	10.8	ns
prot682	351	4	4	4.5	7.5	4	2	3	4.5	ns
prot683	502	7	4	6	3.6	3	7	7.2	6	ns
prot684	484	1	2	2	2	2	2	16	6	ns
prot685	345	4	4	10.8	7.2	5	6	1.8	12.6	ns
prot686	448	4	2	10.5	6	3	2	6	6	ns
prot687	277	5	6	3.6	8.4	6	7	9.6	1.2	ns
prot688	737	3	1	12	10	6	4	6	2	ns
prot689	159	1	4	3.6	10.8	7	2	7.2	3.6	ns
prot690	153	4	3	10.5	7.5	4	3	10.5	13.5	ns
prot691	321	5	5	6	6	10	6	4.8	9.6	sig
prot692	373	6	2	4	8	6	2	18	4	ns
prot693	124	5	8	3.6	5.4	2	0	10.8	7.2	ns
prot694	330	2	3	4.5	6	10	4	6	6	sig
prot695	319	4	3	3.6	8.4	3	4	3.6	2.4	ns
prot696	272	5	3	4	6	5	5	10	2	ns
prot697	296	1	4	3.6	3.6	2	3	5.4	3.6	ns
prot698	167	5	6	7.5	6	3	1	1.5	12	ns
prot699	832	2	7	10.8	4.8	5	6	8.4	8.4	ns
prot700	461	0	0	10	4	0	1	8	0	ns
prot701	152	3	3	9	9	2	1	14.4	16.2	ns
prot702	247	4	6	3	6	5	4	6	9	ns
prot703	311	2	2	4.8	3.6	4	2	6	3.6	ns
prot704	299	3	6	6	12	10	2	20	16	sig
prot705	383	3	2	3.6	1.8	2	3	1.8	5.4	ns
prot706	426	4	7	4.5	1.5	1	3	4.5	6	ns
prot707	155	1	5	2.4	3.6	3	3	8.4	7.2	ns
prot708	989	4	3	0	6	4	2	24	12	sig
prot709	187	0	4	5.4	5.4	1	1	3.6	3.6	ns
prot710	366	4	1	4.5	1.5	0	3	10.5	0	ns
prot711	715	2	6	4.8	4.8	4	10	9.6	12	sig
prot712	830	5	1	4	4	6	18	12	24	sig
prot713	177	4	3	3.6	3.6	5	4	18	5.4	ns
prot714	632	7	6	6	9	2	2	6	4.5	ns
prot715	444	1	2	2.4	6	3	2	3.6	4.8	ns
prot716	1241	4	3	4	4	2	4	12	16	sig
prot717	685	1	2	7.2	3.6	1	5	7.2	5.4	ns
prot718	387	2	2	1.5	1.5	1	2	0	1.5	ns
prot719	322	4	3	4.8	3.6	4	6	2.4	2.4	sig
prot720	735	3	2	6	0	2	2	6	6	ns
prot721	186	41	45	66.6	88.2	38	53	106.2	97.2	sig
prot722	156	46	48	58.5	61.5	80	70	111	90	sig
prot723	282	44	43	68.4	58.8	132	132	205.2	162	sig
prot724	140	28	23	56	50	28	27	48	66	ns
prot725	137	25	23	50.4	41.4	38	44	90	82.8	sig
prot726	124	22	19	46.5	42	30	32	39	54	sig
prot727	169	23	17	20.4	20.4	17	18	22.8	25.2	ns
prot728	142	30	27	26	46	29	28	40	32	ns
prot729	162	24	26	21.6	46.8	23	19	61.2	61.2	sig
prot730	200	18	25	30	22.5	15	14	21	30	ns
prot731	156	17	21	20.4	20.4	16	13	16.8	19.2	ns
prot732	306	23	27	36	40	17	12	50	36	ns
prot733	174	15	15	25.2	19.8	20	6	18	30.6	ns
prot734	194	20	12	16.5	15	17	16	24	24	ns
prot735	103	16	13	10.8	20.4	21	11	21.6	19.2	ns
prot736	172	14	9	18	28	12	10	32	22	ns
prot737	180	15	17	32.4	27	15	7	28.8	34.2	ns
prot738	184	10	20	25.5	24	10	15	19.5	24	ns
prot739	230	16	17	13.2	16.8	27	21	21.6	28.8	sig
prot740	187	16	10	34	30	7	13	24	38	sig
prot741	189	16	13	27	28.8	18	17	25.2	28.8	ns
prot742	180	13	13	18	22.5	29	23	37.5	27	sig
prot743	294	7	14	19.2	16.8	26	7	10.8	15.6	ns
prot744	186	9	11	16	32	18	11	26	26	ns
prot745	225	12	9	9	28.8	10	9	27	21.6	ns
prot746	174	11	7	19.5	15	6	14	18	21	ns
prot747	208	20	13	22.8	10.8	9	16	12	8.4	ns
prot748	217	11	11	28	16	12	11	8	16	ns
prot749	112	9	14	19.8	7.2	9	11	21.6	25.2	ns
prot750	206	6	18	16.5	19.5	14	13	18	16.5	ns
prot751	166	5	18	12	14.4	6	9	13.2	9.6	ns
prot752	113	9	6	20	20	2	11	24	20	ns
prot753	169	4	8	10.8	21.6	13	2	23.4	23.4	sig
prot754	313	9	6	9	19.5	7	9	15	13.5	ns
prot755	197	4	16	9.6	15.6	9	5	7.2	12	ns
prot756	124	9	7	10	16	9	7	10	20	ns
prot757	246	14	8	21.6	12.6	9	6	19.8	14.4	ns
prot758	258	7	7	19.5	15	14	20	21	24	sig
prot759	168	7	5	15.6	15.6	10	8	28.8	24	sig
prot760	260	3	12	18	4	5	6	8	4	ns
prot761	243	3	6	19.8	16.2	6	8	16.2	25.2	sig
prot762	124	11	7	13.5	12	17	10	21	10.5	sig
prot763	208	3	8	6	12	10	8	7.2	10.8	ns
prot764	217	9	2	14	8	5	8	8	16	ns
prot765	197	4	8	10.8	14.4	11	11	14.4	9	sig
prot766	177	7	6	12	6	5	4	12	9	ns
prot767	146	4	10	6	10.8	7	5	3.6	8.4	ns
prot768	157	9	5	10	8	5	6	6	8	ns
prot769	270	8	2	9	10.8	6	2	9	9	ns
prot770	264	3	8	12	4.5	11	2	12	9	ns
prot771	274	10	8	6	8.4	6	5	7.2	8.4	sig
prot772	156	7	2	14	8	4	5	14	6	ns
prot773	252	4	4	12.6	19.8	10	14	21.6	25.2	sig
prot774	356	10	10	7.5	15	6	7	10.5	12	ns
prot775	180	5	6	3.6	9.6	8	9	4.8	2.4	ns
prot776	251	11	5	6	12	7	4	6	16	ns
prot777	156	10	6	18	12.6	8	4	23.4	9	ns
prot778	227	6	4	7.5	10.5	4	2	10.5	9	ns
prot779	116	6	10	3.6	3.6	6	6	8.4	9.6	ns
prot780	154	5	6	12	10	7	2	16	16	ns
prot781	198	4	4	9	14.4	11	5	10.8	14.4	ns
prot782	236	7	3	6	9	3	12	10.5	13.5	ns
prot783	184	8	12	6	7.2	2	6	7.2	4.8	ns
prot784	122	4	5	8	18	4	4	8	12	ns
prot785	91	6	4	5.4	12.6	5	6	9	5.4	ns
prot786	274	3	3	9	13.5	7	4	9	7.5	ns
prot787	152	4	5	4.8	3.6	8	2	4.8	4.8	sig
prot788	162	2	4	8	12	8	5	10	8	ns
prot789	158	3	11	9	10.8	8	8	19.8	10.8	ns
prot790	463	11	10	12	1.5	8	10	15	12	sig
prot791	312	7	8	1.2	7.2	3	13	2.4	9.6	ns
prot792	261	4	10	8	4	7	6	6	10	ns
prot793	392	2	7	12.6	18	4	4	1.8	7.2	ns
prot794	182	4	2	7.5	13.5	5	8	10.5	16.5	sig
prot795	310	6	6	4.8	10.8	6	5	6	6	ns
prot796	382	4	12	10	4	1	5	16	8	ns
prot797	113	10	6	3.6	14.4	3	6	9	7.2	ns
prot798	111	4	5	13.5	7.5	10	4	12	4.5	ns
prot799	418	2	7	9.6	3.6	5	9	8.4	15.6	sig
prot800	185	7	3	4	16	4	4	6	4	ns
prot801	163	1	5	5.4	3.6	6	4	7.2	1.8	ns
prot802	238	6	5	7.5	9	5	4	6	6	ns
prot803	282	2	4	7.2	3.6	5	4	15.6	4.8	ns
prot804	305	3	6	2	4	7	11	10	18	sig
prot805	292	7	2	1.8	5.4	2	2	3.6	3.6	ns
prot806	427	4	1	6	1.5	2	4	3	4.5	ns
prot807	234	1	5	8.4	6	5	4	4.8	2.4	ns
prot808	233	9	6	8	10	2	7	12	10	ns
prot809	425	8	5	12.6	12.6	5	6	1.8	12.6	ns
prot810	95	5	6	4.5	3	8	2	10.5	7.5	ns
prot811	241	4	1	7.2	6	3	4	2.4	3.6	ns
prot812	201	5	4	8	16	5	7	8	32	sig
prot813	474	4	2	5.4	7.2	13	5	9	3.6	sig
prot814	437	4	1	15	1.5	3	2	3	6	ns
prot815	411	4	1	3.6	6	5	2	6	1.2	ns
prot816	333	2	5	4	6	6	6	4	2	ns
prot817	449	5	3	3.6	7.2	2	2	7.2	1.8	ns
prot818	256	2	1	6	3	2	3	4.5	10.5	ns
prot819	292	3	3	6	2.4	2	4	2.4	2.4	ns
prot820	669	2	6	6	4	4	4	4	16	sig
prot821	378	5	2	5.4	3.6	4	4	7.2	3.6	ns
prot822	373	3	4	3	3	9	9	13.5	13.5	sig
prot823	327	3	4	3.6	6	0	0	6	3.6	ns
prot824	180	1	5	4	8	2	2	16	4	ns
prot825	357	2	5	1.8	5.4	1	0	7.2	3.6	ns
prot826	791	0	4	0	1.5	4	9	7.5	6	sig
prot827	1037	6	3	3.6	6	2	1	0	4.8	ns
prot828	223	5	1	8	14	2	6	0	10	ns
prot829	417	2	2	5.4	7.2	6	3	16.2	16.2	sig
prot830	310	2	1	1.5	1.5	2	2	3	7.5	ns
prot831	796	3	1	2.4	2.4	1	1	1.2	0	ns
prot832	385	3	4	6	6	5	2	0	12	ns
prot833	399	4	5	7.2	5.4	4	4	9	3.6	sig
prot834	661	2	3	4.5	1.5	1	2	1.5	6	ns
prot835	648	2	2	1.2	1.2	5	2	3.6	2.4	ns
prot836	172	0	2	0	2	9	2	4	2	ns
prot837	459	1	0	3.6	1.8	1	1	3.6	1.8	ns
prot838	266	2	0	4.5	4.5	2	4	6	3	ns
prot839	85	36	49	73.2	78	43	47	43.2	63.6	ns
prot840	185	46	67	102	118	64	55	114	106	ns
prot841	130	71	46	81	84.6	48	37	99	118.8	ns
prot842	128	50	45	109.5	73.5	67	55	67.5	90	ns
prot843	130	64	49	56.4	78	57	52	64.8	67.2	ns
prot844	150	40	57	110	114	50	56	116	154	ns
prot845	94	39	39	68.4	72	85	47	109.8	169.2	sig
prot846	154	24	31	49.5	30	28	20	39	40.5	ns
prot847	76	21	29	39.6	26.4	23	24	34.8	32.4	ns
prot848	213	29	11	38	52	16	25	34	44	ns
prot849	51	24	29	32.4	30.6	24	20	50.4	41.4	ns
prot850	198	18	13	45	25.5	21	16	25.5	31.5	ns
prot851	150	18	21	20.4	20.4	16	18	15.6	20.4	ns
prot852	161	7	16	30	26	10	15	24	24	ns
prot853	227	16	22	25.2	12.6	6	13	27	28.8	ns
prot854	56	13	8	15	19.5	14	16	21	28.5	ns
prot855	107	12	17	25.2	14.4	13	16	20.4	18	ns
prot856	85	10	13	22	20	16	12	30	30	ns
prot857	191	13	14	14.4	10.8	25	22	23.4	32.4	sig
prot858	207	13	12	16.5	4.5	16	6	13.5	13.5	ns
prot859	313	19	10	20.4	13.2	10	15	13.2	9.6	ns
prot860	150	10	17	22	28	13	15	28	12	ns
prot861	446	15	8	23.4	21.6	13	17	30.6	18	ns
prot862	165	6	13	9	12	13	11	18	19.5	ns
prot863	164	11	11	15.6	15.6	6	11	12	9.6	ns
prot864	183	9	12	20	14	13	11	18	20	ns
prot865	112	11	16	9	30.6	15	9	30.6	27	ns
prot866	99	11	10	18	16.5	13	6	21	19.5	sig
prot867	162	9	8	13.2	18	8	10	13.2	14.4	ns
prot868	294	11	10	22	24	12	16	22	18	ns
prot869	219	9	14	16.2	19.8	10	13	19.8	19.8	ns
prot870	139	11	12	18	12	21	15	22.5	30	sig
prot871	1091	14	5	9.6	6	14	14	14.4	14.4	sig
prot872	153	9	9	16	8	8	7	22	24	ns
prot873	122	4	8	16.2	28.8	10	6	16.2	19.8	ns
prot874	308	8	15	15	16.5	9	7	12	4.5	ns
prot875	274	10	5	6	9.6	8	4	8.4	9.6	ns
prot876	168	7	12	16	22	15	8	18	14	ns
prot877	157	7	4	7.2	14.4	8	15	12.6	12.6	ns
prot878	171	14	13	4.5	10.5	9	11	16.5	15	ns
prot879	163	5	8	8.4	8.4	11	9	13.2	10.8	ns
prot880	78	8	9	36	24	8	6	16	14	ns
prot881	177	11	8	10.8	12.6	18	14	14.4	27	sig
prot882	198	12	11	6	13.5	3	13	9	15	ns
prot883	322	5	10	6	8.4	7	7	10.8	15.6	ns
prot884	145	7	9	22	12	8	12	20	28	sig
prot885	224	8	7	7.2	12.6	7	9	7.2	7.2	ns
prot886	155	6	8	9	13.5	9	4	3	4.5	ns
prot887	102	7	4	9.6	13.2	5	9	15.6	3.6	ns
prot888	207	6	6	22	14	1	4	20	12	ns
prot889	480	9	11	12.6	3.6	4	11	5.4	9	ns
prot890	104	5	8	10.5	7.5	10	5	6	6	ns
prot891	204	10	4	10.8	6	6	6	7.2	10.8	ns
prot892	248	9	7	6	2	9	6	16	6	ns
prot893	157	7	7	10.8	10.8	7	5	16.2	19.8	ns
prot894	132	3	11	9	7.5	12	14	18	9	sig
prot895	214	9	3	6	4.8	4	2	8.4	0	ns
prot896	219	6	4	12	16	8	2	20	14	ns
prot897	193	2	15	12.6	16.2	7	11	9	10.8	ns
prot898	155	1	7	7.5	7.5	5	3	13.5	6	ns
prot899	239	11	6	9.6	6	4	7	6	7.2	ns
prot900	116	4	13	4	10	16	18	28	8	sig
prot901	211	10	9	19.8	14.4	7	6	5.4	12.6	ns
prot902	156	4	5	13.5	10.5	9	5	7.5	9	ns
prot903	246	7	8	3.6	2.4	9	10	7.2	9.6	ns
prot904	218	7	6	8	14	8	10	16	8	ns
prot905	201	7	4	10.8	12.6	7	9	36	25.2	sig
prot906	111	4	5	9	9	6	0	9	3	ns
prot907	175	5	3	7.2	9.6	2	5	4.8	8.4	ns
prot908	195	3	8	8	10	3	6	14	12	ns
prot909	292	3	8	5.4	9	7	4	12.6	19.8	ns
prot910	173	4	3	6	7.5	4	0	7.5	7.5	ns
prot911	284	5	6	7.2	9.6	13	5	7.2	2.4	ns
prot912	151	1	7	12	6	4	6	10	10	ns
prot913	165	2	8	7.2	9	3	4	18	9	ns
prot914	132	7	1	7.5	6	5	13	13.5	16.5	sig
prot915	177	3	4	7.2	8.4	5	3	1.2	4.8	ns
prot916	137	6	5	10	12	2	7	24	22	ns
prot917	325	5	5	7.2	7.2	5	6	1.8	9	ns
prot918	192	2	2	7.5	7.5	21	15	27	22.5	sig
prot919	170	3	6	4.8	7.2	6	1	7.2	3.6	ns
prot920	157	5	3	8	6	1	4	8	8	ns
prot921	192	6	3	10.8	9	5	6	14.4	1.8	sig
prot922	474	2	3	4.5	6	2	4	3	9	ns
prot923	186	7	2	4.8	9.6	3	5	4.8	2.4	ns
prot924	428	3	3	6	10	3	0	4	6	ns
prot925	191	3	6	12.6	10.8	5	6	5.4	7.2	ns
prot926	169	3	4	9	6	1	4	7.5	4.5	ns
prot927	166	4	1	4.8	0	1	2	3.6	3.6	ns
prot928	290	2	4	8	8	1	4	6	8	ns
prot929	216	7	6	1.8	7.2	9	6	12.6	5.4	ns
prot930	103	6	4	9	4.5	2	2	9	9	ns
prot931	271	3	0	3.6	3.6	3	9	6	4.8	ns
prot932	147	0	3	6	0	1	5	4	8	ns
prot933	135	1	4	7.2	9	5	6	12.6	3.6	ns
prot934	135	4	4	0	4.5	2	3	1.5	4.5	ns
prot935	135	2	3	7.2	3.6	6	1	3.6	6	ns
prot936	135	2	1	8	12	5	1	4	4	ns
prot937	321	3	2	7.2	3.6	3	6	7.2	7.2	ns
prot938	164	4	2	6	3	5	4	9	4.5	ns
prot939	113	4	1	3.6	2.4	2	2	3.6	2.4	ns
prot940	271	1	3	2	2	5	2	10	4	ns
prot941	204	1	2	3.6	7.2	1	3	7.2	1.8	ns
prot942	276	2	6	4.5	4.5	12	9	9	13.5	sig
prot943	108	7	6	7.2	3.6	4	2	9.6	2.4	ns
prot944	91	2	3	8	6	5	1	8	8	sig
prot945	325	5	1	5.4	7.2	3	3	3.6	3.6	ns
prot946	114	5	3	4.5	1.5	4	2	1.5	4.5	ns
prot947	277	3	3	6	3.6	1	3	3.6	4.8	ns
prot948	118	4	5	4	2	2	3	6	10	ns
prot949	121	2	4	3.6	9	4	2	3.6	5.4	ns
prot950	198	3	1	7.5	7.5	3	2	7.5	4.5	ns
prot951	237	0	4	2.4	2.4	5	4	1.2	1.2	sig
prot952	220	4	1	6	0	6	4	12	8	ns
prot953	406	3	1	7.2	3.6	2	1	3.6	5.4	ns
prot954	391	1	3	0	1.5	1	4	6	3	ns
prot955	189	3	2	1.2	4.8	7	2	2.4	0	ns
prot956	232	2	4	2	4	2	0	4	2	ns
prot957	470	3	3	5.4	12.6	2	4	1.8	3.6	ns
prot958	527	5	2	6	3	0	0	3	3	ns
prot959	141	2	4	2.4	0	6	6	4.8	4.8	sig
prot960	602	0	2	2	0	1	2	4	2	sig
prot961	109	35	35	61.2	48.6	28	34	57.6	52.2	ns
prot962	258	25	29	39	31.5	51	99	166.5	76.5	sig
prot963	168	10	16	12	18	18	16	10.8	21.6	ns
prot964	177	15	24	24	30	9	19	32	36	ns
prot965	104	17	16	16.2	23.4	22	13	28.8	25.2	ns
prot966	187	7	11	12	22.5	13	13	15	9	ns
prot967	134	12	8	13.2	13.2	10	11	19.2	14.4	ns
prot968	153	13	13	16	26	10	12	30	12	ns
prot969	125	11	10	14.4	10.8	12	4	23.4	12.6	ns
prot970	242	17	11	13.5	16.5	8	8	16.5	18	sig
prot971	128	15	18	9.6	16.8	12	7	13.2	10.8	ns
prot972	160	10	8	24	20	11	10	20	18	ns
prot973	65	11	17	36	16.2	9	6	12.6	19.8	ns
prot974	143	10	9	15	9	13	13	21	24	ns
prot975	131	7	15	15.6	14.4	9	14	9.6	19.2	ns
prot976	128	5	9	24	22	8	10	18	22	ns
prot977	76	5	3	14.4	19.8	4	7	9	19.8	ns
prot978	95	14	18	13.5	13.5	7	9	15	21	ns
prot979	70	6	13	10.8	9.6	6	7	20.4	21.6	sig
prot980	136	18	7	24	28	7	8	12	26	ns
prot981	116	11	9	19.8	23.4	7	12	16.2	18	ns
prot982	108	8	15	22.5	15	8	11	13.5	16.5	ns
prot983	195	15	8	12	13.2	21	33	36	57.6	sig
prot984	145	4	12	16	14	8	11	22	12	ns
prot985	102	18	5	14.4	10.8	19	9	9	23.4	ns
prot986	173	8	6	18	15	13	9	13.5	13.5	ns
prot987	212	3	5	7.2	10.8	8	4	4.8	6	ns
prot988	116	10	6	10	16	12	10	44	24	sig
prot989	219	5	8	16.2	10.8	4	15	9	18	ns
prot990	312	7	8	3	18	6	9	10.5	10.5	ns
prot991	78	2	7	9.6	13.2	10	14	4.8	16.8	sig
prot992	193	3	7	8	18	5	7	6	6	ns
prot993	500	3	6	5.4	7.2	2	3	10.8	3.6	ns
prot994	195	4	7	9	12	4	4	9	4.5	ns
prot995	177	5	8	8.4	10.8	6	2	12	3.6	ns
prot996	224	7	1	18	18	2	10	10	10	ns
prot997	239	2	8	10.8	7.2	5	5	5.4	12.6	ns
prot998	223	4	8	7.5	7.5	7	2	7.5	12	ns
prot999	113	6	5	13.2	6	2	7	9.6	7.2	ns
prot1000	94	6	4	6	4	14	7	14	10	sig
prot1001	74	2	4	7.2	10.8	7	8	7.2	9	ns
prot1002	265	5	6	9	13.5	5	6	3	7.5	ns
prot1003	225	6	5	2.4	8.4	24	12	21.6	14.4	sig
prot1004	129	9	4	10	12	4	4	2	12	ns
prot1005	210	3	4	16.2	7.2	4	4	3.6	10.8	ns
prot1006	248	7	3	6	6	4	2	6	7.5	ns
prot1007	158	4	7	7.2	3.6	9	8	4.8	4.8	sig
prot1008	68	3	4	10	8	5	5	4	8	ns
prot1009	68	9	3	9	9	9	6	10.8	3.6	ns
prot1010	548	6	4	4.5	6	3	7	12	15	ns
prot1011	123	4	3	9.6	6	2	8	8.4	3.6	ns
prot1012	181	9	5	4	6	4	5	8	10	ns
prot1013	824	2	3	10.8	9	6	3	9	5.4	ns
prot1014	250	2	1	3	6	1	4	10.5	7.5	ns
prot1015	242	7	6	7.2	4.8	3	1	4.8	1.2	ns
prot1016	186	5	6	6	10	5	3	8	12	ns
prot1017	228	5	3	1.8	5.4	6	9	7.2	10.8	ns
prot1018	106	1	9	3	4.5	4	1	7.5	7.5	ns
prot1019	135	8	5	3.6	7.2	8	3	8.4	6	ns
prot1020	173	4	3	12	8	7	2	6	6	ns
prot1021	245	1	7	9	3.6	2	6	3.6	10.8	sig
prot1022	98	2	1	9	3	3	1	9	4.5	ns
prot1023	149	2	6	9.6	2.4	7	4	3.6	6	ns
prot1024	136	4	5	6	0	2	5	4	16	ns
prot1025	335	1	3	10.8	1.8	2	2	10.8	1.8	ns
prot1026	81	3	4	4.5	9	1	4	7.5	6	ns
prot1027	124	8	9	6	9.6	3	7	7.2	9.6	ns
prot1028	204	2	4	0	8	2	5	8	18	ns
prot1029	124	1	7	12.6	9	3	1	7.2	5.4	ns
prot1030	231	4	4	1.5	4.5	3	4	1.5	3	ns
prot1031	192	3	6	6	6	7	7	4.8	4.8	sig
prot1032	514	2	4	8	8	4	7	4	10	ns
prot1033	277	5	4	5.4	12.6	7	2	7.2	7.2	ns
prot1034	159	0	5	3	6	6	8	6	4.5	ns
prot1035	190	3	6	6	3.6	1	0	4.8	2.4	ns
prot1036	225	8	3	8	16	6	12	30	24	sig
prot1037	57	3	6	5.4	0	5	4	5.4	5.4	ns
prot1038	153	3	5	4.5	6	0	2	9	10.5	ns
prot1039	91	4	0	1.2	1.2	1	0	4.8	3.6	ns
prot1040	94	5	4	2	6	6	2	6	16	ns
prot1041	112	2	3	7.2	3.6	3	2	5.4	7.2	ns
prot1042	336	4	4	1.5	1.5	6	18	13.5	13.5	sig
prot1043	241	5	4	7.2	2.4	6	10	19.2	24	sig
prot1044	108	5	2	8	8	5	3	2	6	ns
prot1045	117	6	7	7.2	7.2	4	6	9	18	sig
prot1046	286	2	2	1.5	7.5	1	2	1.5	6	ns
prot1047	122	5	4	2.4	3.6	2	4	6	2.4	ns
prot1048	273	3	3	6	8	1	8	6	4	ns
prot1049	237	3	5	3.6	5.4	1	6	3.6	5.4	ns
prot1050	222	2	0	1.5	3	2	3	3	6	ns
prot1051	799	1	2	1.2	4.8	0	3	3.6	3.6	ns
prot1052	125	4	2	14	8	3	3	4	8	ns
prot1053	98	5	1	5.4	3.6	3	2	1.8	5.4	ns
prot1054	153	1	0	0	6	2	3	3	1.5	ns
prot1055	186	1	1	3.6	3.6	2	0	1.2	0	ns
prot1056	188	3	4	0	2	3	1	4	2	ns
prot1057	127	0	1	0	0	4	4	7.2	14.4	sig
prot1058	65	108	117	181.5	196.5	116	123	193.5	169.5	ns
prot1059	115	53	43	57.6	68.4	45	42	45.6	49.2	ns
prot1060	65	19	24	60	52	50	42	92	96	sig
prot1061	90	18	19	30.6	28.8	14	19	34.2	30.6	ns
prot1062	120	13	6	12	6	14	17	16.5	22.5	ns
prot1063	83	7	6	13.2	9.6	14	11	13.2	12	ns
prot1064	177	6	13	14	10	16	10	28	28	sig
prot1065	59	8	7	3.6	3.6	3	10	16.2	12.6	ns
prot1066	97	7	9	15	12	8	8	15	18	sig
prot1067	188	9	10	3.6	8.4	8	5	13.2	9.6	ns
prot1068	82	5	4	22	6	4	7	16	12	ns
prot1069	109	5	12	14.4	10.8	6	4	14.4	16.2	ns
prot1070	109	9	13	10.5	12	11	14	13.5	16.5	sig
prot1071	168	14	8	8.4	9.6	12	9	13.2	8.4	ns
prot1072	188	8	8	14	16	7	9	12	10	ns
prot1073	82	7	6	10.8	10.8	6	6	12.6	9	ns
prot1074	75	5	8	9	12	6	6	6	18	ns
prot1075	151	7	8	12	2.4	1	8	18	15.6	ns
prot1076	175	5	7	14	10	7	4	10	12	ns
prot1077	116	3	4	7.2	10.8	12	5	10.8	12.6	sig
prot1078	161	7	5	4.5	4.5	5	4	7.5	12	ns
prot1079	95	2	2	8.4	14.4	5	7	6	9.6	ns
prot1080	101	9	4	10	10	3	6	2	12	ns
prot1081	175	4	3	9	16.2	7	3	9	9	ns
prot1082	401	8	4	6	12	4	7	9	1.5	ns
prot1083	214	6	7	3.6	10.8	12	12	14.4	7.2	sig
prot1084	215	5	8	8	10	3	2	16	6	ns
prot1085	152	7	3	9	14.4	7	4	14.4	3.6	ns
prot1086	125	5	8	7.5	7.5	4	3	3	9	ns
prot1087	154	3	7	12	7.2	5	5	4.8	4.8	ns
prot1088	119	8	10	6	8	4	4	16	12	ns
prot1089	145	5	5	12.6	5.4	2	1	5.4	5.4	ns
prot1090	256	4	3	6	13.5	5	7	6	7.5	ns
prot1091	119	3	3	1.2	3.6	4	3	3.6	8.4	ns
prot1092	159	3	3	8	2	10	8	16	12	sig
prot1093	91	2	4	7.2	9	2	4	10.8	18	ns
prot1094	396	5	5	4.5	9	5	9	3	12	ns
prot1095	205	11	4	4.8	1.2	5	4	3.6	3.6	ns
prot1096	108	0	5	8	8	6	6	16	16	sig
prot1097	71	4	5	3.6	3.6	5	4	9	16.2	sig
prot1098	259	1	5	7.5	0	2	5	4.5	6	ns
prot1099	191	1	2	4.8	3.6	4	4	4.8	2.4	ns
prot1100	147	0	2	6	8	2	3	4	10	ns
prot1101	292	6	3	10.8	10.8	10	6	18	14.4	sig
prot1102	69	3	5	6	12	3	7	3	6	ns
prot1103	245	6	4	7.2	1.2	3	3	9.6	7.2	ns
prot1104	146	2	2	6	8	3	1	0	2	ns
prot1105	351	4	3	5.4	9	9	4	3.6	23.4	sig
prot1106	106	3	4	3	3	9	3	3	13.5	ns
prot1107	180	5	3	2.4	3.6	2	2	6	1.2	sig
prot1108	199	5	3	8	2	3	4	12	10	ns
prot1109	185	3	4	3.6	5.4	5	4	7.2	5.4	ns
prot1110	182	8	3	6	3	0	5	10.5	1.5	ns
prot1111	59	1	4	3.6	3.6	2	0	0	6	ns
prot1112	173	6	2	4	0	2	4	0	6	ns
prot1113	105	6	0	1.8	7.2	4	1	5.4	9	ns
prot1114	79	4	3	7.5	1.5	3	0	6	9	ns
prot1115	94	3	2	0	3.6	2	2	6	4.8	ns
prot1116	235	4	1	4	4	2	6	8	8	sig
prot1117	99	4	4	3.6	5.4	5	0	1.8	3.6	ns
prot1118	103	6	2	3	7.5	0	4	3	0	ns
prot1119	226	3	6	3.6	3.6	6	3	14.4	3.6	sig
prot1120	168	2	2	8	4	1	4	6	4	ns
prot1121	454	2	3	3.6	5.4	0	4	5.4	5.4	ns
prot1122	92	5	3	4.5	1.5	4	2	4.5	10.5	ns
prot1123	99	3	2	2.4	6	2	4	4.8	2.4	sig
prot1124	116	0	0	0	4	3	1	2	12	ns
prot1125	90	4	1	1.8	1.8	0	4	5.4	1.8	ns
prot1126	87	1	1	0	4.5	1	0	3	0	ns
prot1127	294	3	2	2.4	1.2	3	4	0	6	ns
prot1128	354	1	5	4	6	1	1	10	2	sig
prot1129	216	1	0	1.8	16.2	4	3	5.4	9	ns
prot1130	138	2	3	3	4.5	4	1	7.5	1.5	ns
prot1131	187	0	1	1.2	2.4	2	2	4.8	2.4	sig
prot1132	495	4	2	4	2	2	2	4	2	ns
prot1133	406	1	1	1.8	3.6	1	3	3.6	1.8	ns
prot1134	382	1	1	1.5	0	3	0	3	1.5	ns
prot1135	272	0	0	1.2	3.6	2	4	2.4	4.8	sig
prot1136	71	24	22	40	40	21	17	24	38	ns
prot1137	105	20	24	41.4	36	24	16	28.8	61.2	ns
prot1138	234	17	20	45	28.5	29	17	30	27	ns
prot1139	112	18	9	18	31.2	12	12	19.2	13.2	ns
prot1140	114	22	14	46	32	25	24	20	48	sig
prot1141	112	7	4	12.6	9	8	11	10.8	7.2	ns
prot1142	166	11	7	7.5	9	8	5	15	10.5	ns
prot1143	104	8	2	4.8	7.2	7	7	8.4	4.8	ns
prot1144	376	6	6	14	14	3	12	18	24	sig
prot1145	83	11	4	10.8	1.8	5	6	7.2	14.4	ns
prot1146	51	8	7	6	10.5	18	3	27	9	sig
prot1147	74	9	9	9.6	3.6	5	6	2.4	7.2	ns
prot1148	74	9	6	14	14	7	7	10	8	ns
prot1149	117	4	7	7.2	5.4	2	1	12.6	5.4	ns
prot1150	106	2	2	9	3	6	9	6	4.5	sig
prot1151	110	4	6	3.6	2.4	4	4	4.8	4.8	sig
prot1152	73	2	3	6	8	0	4	6	16	ns
prot1153	113	3	4	5.4	10.8	5	1	12.6	10.8	ns
prot1154	358	8	4	4.5	9	2	14	6	15	sig
prot1155	99	3	3	8.4	2.4	3	2	7.2	4.8	ns
prot1156	115	4	2	6	4	3	18	12	18	sig
prot1157	180	4	0	5.4	14.4	3	9	16.2	10.8	sig
prot1158	67	4	1	6	4.5	6	4	3	7.5	ns
prot1159	99	4	3	6	3.6	7	5	13.2	4.8	sig
prot1160	99	5	2	10	12	3	0	2	6	ns
prot1161	99	3	5	12.6	5.4	5	1	7.2	3.6	ns
prot1162	98	5	5	9	1.5	1	5	1.5	6	ns
prot1163	165	2	1	4.8	7.2	9	6	21.6	10.8	sig
prot1164	76	3	4	0	4	3	2	8	10	ns
prot1165	90	1	3	3.6	3.6	4	2	5.4	0	ns
prot1166	113	4	1	4.5	3	6	4	4.5	4.5	ns
prot1167	90	3	6	2.4	2.4	2	0	4.8	0	ns
prot1168	163	3	1	4	6	1	1	2	4	ns
prot1169	102	5	7	3.6	1.8	4	2	5.4	3.6	ns
prot1170	183	1	2	7.5	4.5	1	3	1.5	6	ns
prot1171	98	1	2	1.2	4.8	1	4	4.8	4.8	ns
prot1172	146	1	4	0	4	3	2	6	4	ns
prot1173	145	1	0	1.8	1.8	1	3	5.4	1.8	ns
prot1174	166	2	2	0	1.5	10	14	6	6	sig
prot1175	100	2	3	1.2	1.2	2	2	1.2	7.2	ns
prot1176	393	0	2	4	6	3	3	2	6	ns
prot1177	89	3	3	1.8	1.8	1	3	0	3.6	ns
prot1178	391	0	0	0	0	3	1	1.5	0	ns
prot1179	89	2	2	2.4	0	2	2	1.2	3.6	ns
prot1180	1106	9	4	14	14	27	24	54	24	sig
prot1181	3227	8	9	9	18	24	14	28.8	10.8	sig
prot1182	539	8	12	9	15	8	7	6	7.5	ns
prot1183	771	3	5	7.2	4.8	4	4	6	3.6	ns
prot1184	2680	3	1	14	0	2	4	4	6	ns
prot1185	917	4	2	7.2	10.8	0	5	10.8	3.6	ns
prot1186	4114	2	2	3	6	2	2	3	0	ns
prot1187	449	9	5	15.6	8.4	10	2	7.2	12	ns
prot1188	1304	1	4	6	10	1	5	4	2	ns
prot1189	393	3	5	7.2	9	1	4	7.2	3.6	ns
prot1190	1513	2	3	1.5	4.5	1	3	6	1.5	ns
prot1191	2580	3	5	3.6	3.6	4	1	2.4	1.2	ns
prot1192	959	12	8	14	10	7	5	32	12	ns
prot1193	510	3	7	3.6	14.4	8	8	7.2	10.8	ns
prot1194	427	5	7	7.5	13.5	4	7	13.5	6	ns
prot1195	413	3	5	2.4	2.4	0	7	4.8	7.2	ns
prot1196	819	3	4	2	6	1	3	8	2	ns
prot1197	1779	0	2	5.4	5.4	2	3	7.2	3.6	ns
prot1198	1379	0	5	6	10.5	6	2	3	1.5	ns
prot1199	652	5	2	3.6	6	2	1	0	4.8	ns
prot1200	704	5	2	6	8	9	7	10	8	sig
prot1201	1028	5	5	1.8	7.2	1	4	10.8	7.2	sig
prot1202	1181	3	3	3	3	3	2	7.5	6	ns
prot1203	383	6	5	10.8	7.2	7	7	8.4	3.6	ns
prot1204	1077	5	8	8	10	4	2	14	14	ns
prot1205	452	7	2	10.8	7.2	4	4	7.2	12.6	sig
prot1206	434	4	5	9	0	8	4	3	12	sig
prot1207	955	1	3	3.6	12	4	4	3.6	2.4	ns
prot1208	528	4	3	6	10	4	2	10	4	ns
prot1209	228	4	2	16.2	3.6	6	2	7.2	3.6	sig
prot1210	781	5	6	7.5	4.5	3	2	6	9	ns
prot1211	548	1	3	4.8	4.8	1	5	1.2	0	ns
prot1212	273	4	3	0	4	4	2	6	4	ns
prot1213	153	10	6	16.2	5.4	6	3	7.2	9	ns
prot1214	320	4	4	7.5	7.5	4	5	6	3	ns
prot1215	219	7	11	2.4	7.2	2	8	7.2	7.2	ns
prot1216	410	6	8	8	4	9	4	12	12	ns
prot1217	322	5	4	19.8	10.8	4	12	9	9	ns
prot1218	629	5	7	7.5	4.5	6	4	6	4.5	ns
prot1219	264	3	5	8.4	6	5	6	6	6	ns
prot1220	356	3	3	6	10	4	6	16	8	ns
prot1221	390	1	3	3.6	5.4	2	6	3.6	10.8	ns
prot1222	235	2	3	9	7.5	8	3	7.5	3	ns
prot1223	263	5	4	7.2	2.4	6	3	1.2	4.8	ns
prot1224	481	3	3	10	4	3	2	4	20	sig
prot1225	551	3	5	9	3.6	4	3	14.4	5.4	sig
prot1226	481	5	2	3	6	1	2	6	4.5	ns
prot1227	487	0	4	4.8	2.4	2	1	0	0	ns
prot1228	881	2	2	6	6	2	2	2	6	ns
prot1229	2284	0	0	3.6	3.6	0	5	3.6	1.8	ns
prot1230	852	2	2	3	3	3	4	3	1.5	ns
prot1231	341	1	6	2.4	3.6	6	6	12	14.4	sig
prot1232	182	3	4	12	8	2	2	10	10	ns
prot1233	327	4	3	5.4	3.6	7	3	7.2	14.4	ns
prot1234	219	2	3	6	4.5	2	7	9	4.5	ns
prot1235	406	5	3	2.4	0	5	3	3.6	1.2	ns
prot1236	332	3	0	2	0	2	0	2	10	ns
prot1237	365	1	1	7.2	3.6	5	7	3.6	9	ns
prot1238	308	6	6	1.5	10.5	2	4	4.5	12	ns
prot1239	232	2	1	1.2	4.8	1	2	2.4	7.2	ns
prot1240	2067	5	6	8	6	2	1	4	6	ns
prot1241	865	6	2	1.8	7.2	2	9	7.2	9	sig
prot1242	682	0	4	3	4.5	2	3	3	1.5	ns
prot1243	573	0	1	4.8	4.8	1	1	2.4	2.4	ns
prot1244	454	1	1	8	4	2	2	6	4	sig
prot1245	611	12	12	14.4	19.8	7	11	21.6	14.4	ns
prot1246	133	6	9	4.5	13.5	6	4	1.5	18	ns
prot1247	221	11	15	3.6	9.6	4	8	10.8	6	ns
prot1248	153	5	10	12	16	21	12	84	72	sig
prot1249	363	7	4	12.6	12.6	7	9	10.8	3.6	ns
prot1250	435	10	4	7.5	7.5	3	12	7.5	7.5	ns
prot1251	366	8	6	7.2	6	4	0	4.8	8.4	ns
prot1252	170	4	4	2	14	4	9	2	6	ns
prot1253	267	3	0	3.6	5.4	4	3	5.4	7.2	ns
prot1254	463	4	8	4.5	7.5	1	3	6	4.5	ns
prot1255	542	2	3	4.8	2.4	1	1	4.8	3.6	ns
prot1256	448	1	4	18	8	6	2	2	4	ns
prot1257	177	3	2	3.6	7.2	4	5	5.4	5.4	ns
prot1258	365	6	5	9	7.5	4	2	1.5	10.5	ns
prot1259	746	4	3	3.6	3.6	3	4	2.4	3.6	ns
prot1260	458	8	3	6	16	4	4	12	28	sig
prot1261	147	6	3	5.4	3.6	2	2	5.4	9	ns
prot1262	266	3	3	3	1.5	11	3	3	1.5	ns
prot1263	340	5	4	3.6	2.4	3	6	3.6	14.4	sig
prot1264	398	3	1	4	14	2	1	6	2	ns
prot1265	403	1	4	3.6	3.6	2	3	5.4	5.4	ns
prot1266	302	3	6	6	1.5	3	3	3	6	ns
prot1267	465	1	0	1.2	7.2	2	7	6	4.8	ns
prot1268	487	1	3	2	6	1	1	0	6	ns
prot1269	568	2	1	5.4	3.6	3	4	3.6	5.4	ns
prot1270	370	3	4	7.5	3	1	1	3	3	ns
prot1271	435	0	2	0	0	2	4	6	2.4	sig
prot1272	382	3	1	4	4	1	4	2	2	ns
prot1273	400	0	1	3.6	5.4	1	1	3.6	3.6	sig
prot1274	1317	2	3	3	1.5	3	3	9	4.5	sig
prot1275	1827	1	4	0	1.2	2	2	2.4	6	sig
prot1276	227	11	7	8	16	9	9	4	16	sig
prot1277	126	0	7	9	10.8	4	4	9	16.2	ns
prot1278	199	2	4	6	7.5	5	2	6	7.5	ns
prot1279	186	7	6	9.6	3.6	5	9	4.8	6	ns
prot1280	397	3	5	10	6	2	5	10	8	ns
prot1281	191	5	5	7.2	1.8	6	7	5.4	10.8	ns
prot1282	181	4	3	7.5	10.5	3	6	12	7.5	ns
prot1283	332	5	4	6	4.8	4	6	1.2	7.2	ns
prot1284	207	5	3	8	4	1	5	8	8	ns
prot1285	433	4	3	7.2	5.4	3	2	9	5.4	ns
prot1286	220	6	6	6	12	5	3	6	15	ns
prot1287	174	1	2	4.8	1.2	6	5	8.4	12	sig
prot1288	398	0	2	8	2	1	4	2	0	ns
prot1289	250	3	5	3.6	1.8	3	4	7.2	9	ns
prot1290	254	2	0	1.5	3	6	6	3	3	sig
prot1291	278	0	4	2.4	4.8	7	9	8.4	4.8	sig
prot1292	195	6	4	4	10	3	3	4	12	sig
prot1293	493	0	1	3.6	9	2	3	5.4	5.4	ns
prot1294	395	5	3	3	10.5	2	1	9	6	ns
prot1295	346	2	0	3.6	7.2	1	2	4.8	4.8	ns
prot1296	386	3	2	6	2	3	6	0	4	ns
prot1297	323	2	1	7.2	7.2	2	4	9	9	ns
prot1298	221	3	2	3	9	5	3	6	7.5	ns
prot1299	330	3	3	4.8	4.8	1	5	4.8	7.2	ns
prot1300	913	6	5	10	4	6	5	4	6	ns
prot1301	216	6	1	3.6	5.4	4	4	0	7.2	ns
prot1302	176	3	2	0	1.5	4	4	3	1.5	ns
prot1303	396	1	4	1.2	6	4	3	0	4.8	ns
prot1304	144	5	1	4	8	3	1	6	8	ns
prot1305	340	9	4	5.4	10.8	2	7	1.8	3.6	ns
prot1306	177	1	1	0	1.5	4	1	3	4.5	ns
prot1307	491	3	4	2.4	8.4	4	9	4.8	4.8	sig
prot1308	289	3	2	8	4	1	4	10	8	ns
prot1309	925	3	2	14.4	3.6	3	3	1.8	5.4	ns
prot1310	266	1	5	1.5	3	2	2	0	1.5	ns
prot1311	584	3	3	4.8	1.2	2	5	2.4	6	sig
prot1312	316	3	1	2	0	3	2	12	6	sig
prot1313	365	4	4	3.6	5.4	2	2	5.4	3.6	ns
prot1314	282	4	4	1.5	4.5	4	2	4.5	3	ns
prot1315	465	4	3	1.2	2.4	2	5	6	2.4	ns
prot1316	577	2	3	2	2	3	0	2	4	ns
prot1317	274	2	1	3.6	0	3	0	5.4	7.2	ns
prot1318	517	3	2	4.5	7.5	2	2	6	1.5	ns
prot1319	782	0	1	1.2	0	2	2	9.6	2.4	sig
prot1320	567	2	1	2	8	2	2	0	8	ns
prot1321	356	2	1	1.8	3.6	1	2	5.4	0	ns
prot1322	229	0	1	4.5	1.5	3	3	3	3	ns
prot1323	388	3	1	2.4	0	3	8	2.4	3.6	sig
prot1324	109	4	11	20	22	10	17	14	12	ns
prot1325	167	3	4	9	5.4	3	4	7.2	9	ns
prot1326	192	5	6	12	3	3	2	4.5	10.5	ns
prot1327	174	2	0	0	7.2	9	1	4.8	6	ns
prot1328	144	3	4	6	8	4	6	10	4	ns
prot1329	139	5	2	10.8	1.8	6	3	5.4	10.8	ns
prot1330	160	9	1	7.5	6	3	6	3	13.5	ns
prot1331	220	1	1	3.6	1.2	6	5	6	2.4	ns
prot1332	248	7	3	14	8	3	3	12	14	ns
prot1333	254	6	1	9	0	6	5	9	7.2	ns
prot1334	213	1	1	9	6	1	6	6	7.5	ns
prot1335	81	8	3	2.4	2.4	2	2	2.4	6	ns
prot1336	318	3	5	4	10	4	5	6	6	ns
prot1337	247	4	5	7.2	16.2	5	6	5.4	7.2	ns
prot1338	381	1	5	6	1.5	8	6	3	3	sig
prot1339	159	3	1	2.4	3.6	1	6	2.4	3.6	ns
prot1340	205	2	5	4	4	10	2	6	4	sig
prot1341	244	5	6	3.6	7.2	0	1	1.8	5.4	ns
prot1342	160	0	1	1.5	4.5	2	1	1.5	0	ns
prot1343	288	0	1	3.6	7.2	1	0	2.4	4.8	ns
prot1344	383	3	1	4	6	3	5	10	2	ns
prot1345	206	4	1	9	7.2	5	7	3.6	9	ns
prot1346	703	2	1	1.5	3	1	1	1.5	6	ns
prot1347	238	2	3	2.4	2.4	5	1	2.4	2.4	ns
prot1348	366	2	1	0	0	0	0	2	2	ns
prot1349	430	6	0	7.2	3.6	3	4	3.6	1.8	ns
prot1350	637	5	4	3	1.5	3	2	4.5	1.5	ns
prot1351	141	3	3	1.2	3.6	0	2	6	7.2	ns
prot1352	140	4	3	4	6	6	5	6	8	ns
prot1353	431	2	2	7.2	7.2	3	9	5.4	5.4	sig
prot1354	969	1	3	1.5	3	3	2	9	4.5	sig
prot1355	247	2	1	6	2.4	1	3	2.4	2.4	ns
prot1356	1101	3	2	8	4	3	3	30	18	sig
prot1357	178	2	2	0	3.6	0	2	1.8	5.4	ns
prot1358	178	4	4	3	6	4	2	3	7.5	ns
prot1359	297	2	1	3.6	1.2	3	3	3.6	3.6	sig
prot1360	238	1	1	2	8	2	1	2	0	ns
prot1361	226	1	6	0	3.6	3	0	3.6	7.2	ns
prot1362	486	1	1	1.5	3	1	1	1.5	1.5	ns
prot1363	758	0	1	1.2	3.6	3	1	0	3.6	ns
prot1364	305	2	2	0	0	3	2	4	4	ns
prot1365	526	0	4	1.8	3.6	1	4	3.6	3.6	ns
prot1366	375	2	6	4.5	1.5	6	2	3	0	ns
prot1367	651	1	2	1.2	2.4	4	2	2.4	1.2	sig
prot1368	5934	1	1	6	0	1	2	4	6	ns
prot1369	421	2	1	1.8	0	1	0	0	1.8	ns
prot1370	142	1	0	1.5	0	2	2	1.5	0	ns
prot1371	1145	1	2	0	1.2	3	1	1.2	2.4	ns
prot1372	238	1	4	2	4	0	2	2	4	ns
prot1373	391	1	2	0	0	1	0	1.8	1.8	ns
prot1374	618	0	0	0	3	1	1	3	0	ns
prot1375	93	4	5	8.4	9.6	7	5	8.4	6	ns
prot1376	130	6	6	18	24	7	9	18	10	ns
prot1377	83	6	5	9	1.8	9	4	7.2	10.8	ns
prot1378	361	2	4	4.5	7.5	12	15	9	18	sig
prot1379	193	3	8	7.2	9.6	3	7	4.8	9.6	ns
prot1380	393	8	6	12	10	8	5	8	12	ns
prot1381	232	5	5	7.2	3.6	5	7	14.4	5.4	ns
prot1382	201	3	5	9	3	4	4	0	1.5	ns
prot1383	105	4	4	2.4	8.4	2	4	7.2	4.8	ns
prot1384	173	6	5	8	10	4	12	8	10	sig
prot1385	182	5	5	10.8	9	8	2	7.2	7.2	ns
prot1386	199	3	7	4.5	9	1	3	4.5	10.5	ns
prot1387	191	8	2	3.6	2.4	2	3	2.4	2.4	ns
prot1388	274	1	2	6	6	3	5	16	10	ns
prot1389	135	2	0	10.8	7.2	8	5	3.6	1.8	sig
prot1390	169	3	2	4.5	6	3	4	6	6	ns
prot1391	688	2	1	2.4	12	4	6	16.8	4.8	sig
prot1392	152	2	2	4	6	2	2	4	0	ns
prot1393	528	2	1	5.4	5.4	6	7	9	1.8	ns
prot1394	157	2	1	6	7.5	4	3	0	3	ns
prot1395	126	7	2	1.2	4.8	11	9	4.8	2.4	sig
prot1396	80	3	7	4	4	2	4	2	8	ns
prot1397	122	2	2	0	7.2	2	2	7.2	7.2	sig
prot1398	232	2	1	1.5	7.5	2	3	6	1.5	ns
prot1399	171	2	3	3.6	3.6	2	4	3.6	3.6	ns
prot1400	70	5	0	4	2	3	2	14	6	ns
prot1401	130	4	2	1.8	1.8	3	4	1.8	7.2	ns
prot1402	103	3	2	4.5	3	1	3	4.5	9	ns
prot1403	547	3	0	2.4	0	1	3	2.4	0	ns
prot1404	250	0	1	0	2	3	1	4	6	ns
prot1405	497	0	1	0	1.8	2	1	1.8	1.8	ns
prot1406	312	0	1	1.5	4.5	3	2	3	4.5	sig
prot1407	152	2	2	2.4	4.8	1	1	3.6	0	ns
prot1408	535	1	4	2	4	3	0	4	0	ns
prot1409	87	3	2	1.8	7.2	7	2	3.6	3.6	sig
prot1410	232	0	1	6	4.5	3	4	3	6	ns
prot1411	232	2	4	1.2	1.2	4	2	7.2	0	ns
prot1412	843	2	0	2	4	0	2	6	4	ns
prot1413	555	1	4	7.2	3.6	2	2	7.2	5.4	ns
prot1414	173	2	2	7.5	1.5	0	1	3	3	ns
prot1415	194	1	3	0	0	6	6	3.6	10.8	sig
prot1416	180	1	1	2	0	1	1	2	6	ns
prot1417	199	1	1	3.6	3.6	2	1	3.6	0	ns
prot1418	287	0	2	1.5	0	3	2	6	1.5	ns
prot1419	999	3	3	0	2.4	3	8	3.6	3.6	sig
prot1420	220	0	1	2	2	1	1	0	2	ns
prot1421	648	1	1	1.8	3.6	0	0	3.6	0	ns
prot1422	164	1	1	3	4.5	1	1	4.5	0	ns
prot1423	181	0	2	2.4	0	2	0	3.6	2.4	ns
prot1424	285	4	7	8	12	15	21	18	24	sig
prot1425	172	4	2	3.6	3.6	6	6	5.4	9	ns
prot1426	103	5	2	9	7.5	2	12	12	9	sig
prot1427	430	4	11	1.2	4.8	4	2	3.6	7.2	sig
prot1428	130	4	5	12	4	6	4	6	16	ns
prot1429	123	3	4	1.8	3.6	5	2	7.2	7.2	ns
prot1430	304	4	4	4.5	9	0	6	4.5	4.5	ns
prot1431	164	4	7	4.8	3.6	6	3	1.2	3.6	ns
prot1432	75	2	3	2	4	3	3	2	6	ns
prot1433	173	3	3	5.4	9	12	6	14.4	3.6	sig
prot1434	176	2	1	7.5	1.5	2	0	1.5	7.5	ns
prot1435	191	0	1	4.8	4.8	6	4	2.4	9.6	sig
prot1436	138	1	6	6	6	10	2	6	2	ns
prot1437	148	4	4	3.6	5.4	3	2	3.6	0	ns
prot1438	101	3	4	9	6	3	8	9	3	ns
prot1439	157	1	1	0	2.4	0	4	4.8	4.8	ns
prot1440	488	1	2	10	6	6	6	12	6	sig
prot1441	133	3	1	3.6	5.4	2	7	10.8	1.8	ns
prot1442	229	4	4	1.5	1.5	1	1	9	10.5	ns
prot1443	89	3	1	3.6	0	4	5	3.6	2.4	ns
prot1444	317	0	3	6	0	2	1	6	10	ns
prot1445	88	3	6	3.6	3.6	21	9	10.8	5.4	sig
prot1446	180	1	2	4.5	1.5	0	0	4.5	4.5	ns
prot1447	207	3	1	2.4	3.6	2	0	1.2	2.4	ns
prot1448	235	2	2	8	4	1	1	6	2	ns
prot1449	86	2	0	1.8	5.4	1	3	1.8	5.4	ns
prot1450	115	3	2	4.5	0	3	3	3	6	ns
prot1451	127	3	1	3.6	2.4	3	3	6	2.4	ns
prot1452	229	4	2	4	0	2	4	6	4	ns
prot1453	247	5	2	5.4	1.8	3	2	1.8	3.6	ns
prot1454	573	1	6	3	1.5	2	0	3	6	ns
prot1455	176	4	2	1.2	2.4	1	0	1.2	2.4	ns
prot1456	169	2	3	2	2	0	1	0	2	ns
prot1457	81	4	1	3.6	10.8	0	4	7.2	3.6	ns
prot1458	89	0	1	1.5	0	4	1	1.5	1.5	sig
prot1459	178	2	2	2.4	2.4	0	0	4.8	0	ns
prot1460	151	3	3	2	2	2	1	4	2	ns
prot1461	146	3	1	3.6	1.8	4	2	5.4	5.4	ns
prot1462	217	2	3	4.5	3	2	4	6	6	sig
prot1463	159	6	0	2.4	1.2	2	1	3.6	0	ns
prot1464	237	2	1	6	6	2	5	2	6	ns
prot1465	587	4	2	3.6	1.8	2	0	7.2	5.4	ns
prot1466	128	2	0	0	0	4	0	3	3	ns
prot1467	425	1	1	0	1.2	0	3	3.6	1.2	ns
prot1468	256	2	2	0	10	1	2	2	2	ns
prot1469	136	5	0	3.6	3.6	5	2	0	5.4	ns
prot1470	76	4	0	0	0	0	0	3	6	ns
prot1471	175	0	2	4.8	0	3	2	3.6	3.6	ns
prot1472	231	2	0	2	6	3	3	2	4	ns
prot1473	337	2	2	1.8	1.8	0	3	1.8	1.8	ns
prot1474	239	1	2	1.5	4.5	2	2	6	6	sig
prot1475	456	2	0	1.2	1.2	1	2	3.6	0	ns
prot1476	126	1	1	4	4	2	4	4	4	sig
prot1477	488	1	0	3.6	0	1	2	1.8	3.6	ns
prot1478	127	2	3	0	3	0	1	0	1.5	ns
prot1479	191	1	4	8.4	2.4	7	3	6	3.6	ns
prot1480	114	3	8	8	10	2	1	16	10	ns
prot1481	62	3	4	5.4	5.4	4	2	3.6	5.4	sig
prot1482	350	4	5	6	13.5	5	2	6	4.5	ns
prot1483	108	5	8	6	6	6	4	9.6	4.8	ns
prot1484	321	1	1	6	2	6	2	8	4	sig
prot1485	308	1	3	3.6	1.8	0	6	3.6	0	ns
prot1486	59	3	2	4.5	0	4	3	0	6	ns
prot1487	218	4	5	2.4	4.8	2	9	2.4	2.4	sig
prot1488	106	4	2	2	10	2	2	2	0	ns
prot1489	154	2	2	1.8	5.4	1	1	0	3.6	ns
prot1490	166	3	1	4.5	3	1	5	1.5	3	ns
prot1491	515	5	2	7.2	1.2	3	1	1.2	2.4	ns
prot1492	183	3	3	4	10	3	2	2	2	ns
prot1493	162	2	4	3.6	1.8	1	2	1.8	5.4	ns
prot1494	140	4	4	7.5	1.5	4	1	1.5	1.5	ns
prot1495	169	3	1	2.4	3.6	2	1	1.2	1.2	ns
prot1496	242	4	1	4	4	4	1	6	8	ns
prot1497	292	1	1	3.6	1.8	10	2	3.6	3.6	sig
prot1498	197	1	3	3	4.5	4	3	6	9	ns
prot1499	856	0	3	2.4	0	2	1	4.8	1.2	ns
prot1500	127	0	6	4	4	1	3	4	2	ns
prot1501	72	0	3	10.8	0	6	3	5.4	5.4	sig
prot1502	148	2	2	1.5	4.5	1	1	1.5	0	ns
prot1503	53	4	0	1.2	3.6	1	2	0	2.4	ns
prot1504	98	1	4	2	6	1	1	2	8	ns
prot1505	405	2	0	7.2	3.6	2	2	5.4	3.6	ns
prot1506	104	1	1	3	1.5	2	1	1.5	1.5	sig
prot1507	176	3	0	2.4	1.2	3	2	2.4	1.2	ns
prot1508	125	2	1	2	6	1	4	2	6	ns
prot1509	160	1	2	1.8	5.4	2	3	5.4	1.8	ns
prot1510	316	1	0	0	1.5	2	3	0	1.5	ns
prot1511	978	1	1	2.4	2.4	0	1	2.4	0	ns
prot1512	234	0	3	2	4	3	1	2	0	ns
prot1513	431	1	0	0	0	1	1	0	3.6	ns
prot1514	2591	5	6	4.5	7.5	2	4	9	12	sig
prot1515	712	3	5	6	6	5	2	7.2	2.4	ns
prot1516	1852	3	3	12	6	2	5	2	6	ns
prot1517	2086	3	2	7.2	14.4	2	4	5.4	10.8	ns
prot1518	1064	7	4	12	4.5	3	3	7.5	0	ns
prot1519	609	7	3	6	7.2	4	9	4.8	9.6	ns
prot1520	645	1	4	2	2	1	1	6	10	ns
prot1521	969	1	2	3.6	7.2	1	3	3.6	1.8	ns
prot1522	857	0	1	4.5	6	2	1	1.5	6	ns
prot1523	488	1	1	2.4	1.2	1	2	1.2	0	ns
prot1524	2821	2	3	8	0	1	5	10	8	sig
prot1525	512	4	3	1.8	14.4	4	1	7.2	10.8	ns
prot1526	876	1	2	3	0	2	2	3	3	ns
prot1527	543	3	3	2.4	2.4	6	4	3.6	4.8	ns
prot1528	809	2	3	6	10	2	3	2	6	ns
prot1529	1674	4	1	0	3.6	4	1	1.8	1.8	ns
prot1530	1191	1	1	0	1.5	2	1	1.5	1.5	ns
prot1531	208	2	7	3.6	4.8	4	3	4.8	3.6	ns
prot1532	437	1	2	0	2	2	3	10	4	ns
prot1533	510	1	5	5.4	5.4	2	2	9	9	sig
prot1534	695	2	4	9	3	2	4	4.5	7.5	ns
prot1535	227	3	3	1.2	0	1	2	2.4	1.2	ns
prot1536	700	4	1	2	8	2	0	10	2	ns
prot1537	218	8	2	5.4	3.6	0	2	7.2	3.6	ns
prot1538	423	3	4	6	3	2	4	6	6	sig
prot1539	873	2	2	2.4	3.6	3	2	3.6	2.4	ns
prot1540	1426	3	2	2	2	3	5	0	6	ns
prot1541	520	2	2	3.6	1.8	4	4	7.2	7.2	sig
prot1542	290	9	10	19.5	12	13	12	22.5	9	ns
prot1543	296	5	5	1.2	4.8	2	4	4.8	7.2	sig
prot1544	309	1	1	8	8	2	2	4	4	ns
prot1545	502	4	1	3.6	5.4	6	7	14.4	1.8	ns
prot1546	204	0	1	1.5	1.5	3	0	1.5	3	ns
prot1547	437	2	4	1.2	3.6	5	4	6	7.2	ns
prot1548	314	4	1	8	8	5	9	10	4	sig
prot1549	402	2	2	1.8	1.8	2	9	3.6	7.2	sig
prot1550	188	3	2	3	3	2	0	0	1.5	ns
prot1551	434	2	3	1.2	1.2	2	1	2.4	2.4	ns
prot1552	325	2	2	4	4	4	3	4	6	sig
prot1553	607	2	4	5.4	0	0	2	3.6	3.6	ns
prot1554	739	2	5	1.5	1.5	4	4	3	9	ns
prot1555	235	2	2	1.2	1.2	0	2	2.4	2.4	ns
prot1556	982	0	4	0	6	2	2	4	2	ns
prot1557	392	2	1	0	5.4	4	1	1.8	3.6	ns
prot1558	543	1	2	0	3	4	2	3	3	sig
prot1559	462	3	1	0	0	0	0	0	0	ns
prot1560	348	0	0	0	4	2	3	2	8	ns
prot1561	463	1	2	0	3.6	0	3	5.4	3.6	ns
prot1562	173	4	3	7.5	3	9	5	6	10.5	sig
prot1563	274	3	2	1.2	8.4	2	2	0	4.8	ns
prot1564	251	4	5	4	8	3	4	14	4	ns
prot1565	231	4	3	14.4	9	6	4	5.4	5.4	ns
prot1566	394	4	2	7.5	0	5	6	4.5	4.5	ns
prot1567	240	1	5	0	4.8	4	1	2.4	6	ns
prot1568	441	3	5	10	2	3	2	4	0	ns
prot1569	200	1	7	3.6	5.4	1	3	3.6	5.4	ns
prot1570	371	0	1	0	7.5	0	4	3	1.5	ns
prot1571	313	2	3	2.4	0	4	2	1.2	4.8	ns
prot1572	730	5	3	2	0	1	4	6	2	ns
prot1573	329	3	2	1.8	3.6	0	3	3.6	7.2	ns
prot1574	627	2	2	0	3	2	0	6	3	ns
prot1575	250	1	0	1.2	4.8	0	2	7.2	0	ns
prot1576	144	4	0	8	2	1	2	6	6	ns
prot1577	472	2	2	5.4	3.6	2	4	1.8	7.2	ns
prot1578	421	3	2	4.5	0	1	1	0	0	ns
prot1579	250	1	0	3.6	0	1	1	4.8	4.8	sig
prot1580	266	2	1	4	2	1	1	0	0	ns
prot1581	861	1	3	1.8	9	3	3	1.8	3.6	ns
prot1582	1312	2	1	1.5	1.5	2	2	1.5	0	ns
prot1583	493	2	2	0	1.2	0	2	2.4	1.2	ns
prot1584	1082	0	2	2	2	3	2	0	0	ns
prot1585	648	3	3	3.6	1.8	1	2	0	1.8	ns
prot1586	276	2	2	0	1.5	8	2	6	9	sig
prot1587	518	0	3	1.2	1.2	2	1	0	3.6	ns
prot1588	640	1	0	4	8	2	2	2	2	ns
prot1589	722	3	3	5.4	5.4	0	5	5.4	7.2	ns
prot1590	147	2	5	4.5	1.5	2	4	4.5	4.5	ns
prot1591	193	4	2	2.4	2.4	3	4	2.4	10.8	sig
prot1592	194	3	4	0	4	6	3	0	4	ns
prot1593	365	4	4	5.4	0	2	4	7.2	5.4	ns
prot1594	290	0	1	3	0	1	0	4.5	1.5	ns
prot1595	636	2	1	8.4	3.6	0	2	3.6	3.6	ns
prot1596	1160	2	1	4	4	2	1	6	4	ns
prot1597	641	2	3	1.8	5.4	4	2	10.8	5.4	ns
prot1598	175	4	1	1.5	3	0	2	4.5	1.5	ns
prot1599	318	2	0	2.4	0	1	2	1.2	1.2	ns
prot1600	424	2	5	4	0	1	2	6	4	ns
prot1601	348	1	6	3.6	3.6	0	1	5.4	0	ns
prot1602	227	1	2	3	0	1	2	4.5	0	ns
prot1603	427	1	1	0	3.6	3	2	7.2	3.6	sig
prot1604	268	2	1	6	8	3	1	2	2	ns
prot1605	357	2	3	1.8	0	2	2	1.8	3.6	ns
prot1606	174	1	1	1.5	0	0	4	3	1.5	ns
prot1607	233	0	2	2.4	1.2	4	1	2.4	3.6	ns
prot1608	217	1	1	6	6	2	2	4	4	sig
prot1609	980	0	2	3.6	1.8	2	2	7.2	3.6	sig
prot1610	263	1	1	3	1.5	0	1	0	3	ns
prot1611	169	3	1	1.2	0	2	1	2.4	1.2	sig
prot1612	178	0	0	2	2	1	2	2	4	sig
prot1613	355	1	2	3.6	3.6	0	1	1.8	1.8	ns
prot1614	604	1	1	1.5	3	1	1	3	3	ns
prot1615	149	3	1	1.2	2.4	0	2	0	6	ns
prot1616	594	0	1	2	4	3	6	30	6	sig
prot1617	257	4	1	1.8	0	2	1	1.8	3.6	ns
prot1618	421	1	0	1.5	1.5	2	1	4.5	0	ns
prot1619	712	2	1	1.2	3.6	1	3	1.2	1.2	ns
prot1620	423	0	2	2	2	1	0	0	0	ns
prot1621	488	1	4	7.2	0	3	2	5.4	3.6	sig
prot1622	1872	1	2	1.5	1.5	0	1	0	3	ns
prot1623	153	2	5	0	7.2	15	6	7.2	3.6	ns
prot1624	275	4	6	8	6	3	1	8	4	ns
prot1625	463	3	2	1.8	3.6	5	4	9	12.6	sig
prot1626	103	3	3	7.5	1.5	3	2	3	4.5	ns
prot1627	287	0	4	4.8	0	4	1	2.4	2.4	ns
prot1628	282	1	4	10	4	3	3	0	2	ns
prot1629	200	2	2	5.4	5.4	2	2	9	5.4	ns
prot1630	149	2	2	3	3	0	4	3	6	ns
prot1631	149	3	1	2.4	1.2	6	3	7.2	18	sig
prot1632	132	3	1	6	4	5	4	4	4	sig
prot1633	118	4	2	7.2	9	1	3	5.4	3.6	ns
prot1634	191	4	4	3	4.5	1	9	4.5	0	ns
prot1635	189	3	3	1.2	2.4	3	2	4.8	4.8	ns
prot1636	273	1	3	8	10	3	0	2	6	ns
prot1637	327	1	2	0	5.4	8	2	7.2	7.2	sig
prot1638	148	3	0	3	6	0	1	1.5	1.5	ns
prot1639	206	1	3	3.6	1.2	5	5	6	2.4	sig
prot1640	108	1	2	4	6	1	4	0	4	ns
prot1641	267	4	0	3.6	1.8	10	6	7.2	14.4	sig
prot1642	204	4	0	1.5	0	1	1	1.5	0	ns
prot1643	223	3	2	2.4	2.4	1	1	4.8	2.4	sig
prot1644	298	1	0	0	6	2	0	4	4	ns
prot1645	194	1	7	12.6	5.4	7	4	0	5.4	ns
prot1646	77	3	0	3	1.5	3	3	6	6	ns
prot1647	166	0	4	3.6	2.4	2	1	0	0	ns
prot1648	418	0	1	4	2	2	2	10	0	ns
prot1649	418	0	0	1.8	3.6	2	0	7.2	1.8	ns
prot1650	127	1	1	4.5	1.5	2	1	1.5	0	ns
prot1651	279	2	1	1.2	2.4	2	2	7.2	4.8	sig
prot1652	181	1	2	6	4	0	3	6	0	ns
prot1653	129	2	1	1.8	7.2	0	1	5.4	9	ns
prot1654	161	1	5	3	1.5	3	0	3	0	ns
prot1655	126	3	1	1.2	2.4	1	4	0	2.4	ns
prot1656	326	2	1	2	4	3	4	2	0	ns
prot1657	207	3	1	1.8	0	0	0	1.8	0	ns
prot1658	191	3	1	4.5	4.5	2	4	1.5	3	sig
prot1659	238	1	1	1.2	0	1	1	0	1.2	ns
prot1660	210	1	1	2	8	5	1	2	4	ns
prot1661	331	2	3	1.8	3.6	4	4	0	0	ns
prot1662	574	2	1	1.5	3	4	2	1.5	1.5	ns
prot1663	455	4	1	3.6	3.6	2	3	6	2.4	ns
prot1664	553	1	1	2	2	2	4	8	2	sig
prot1665	522	2	2	3.6	1.8	2	4	3.6	3.6	sig
prot1666	325	2	2	4.5	3	3	0	3	3	ns
prot1667	208	2	2	0	3.6	1	1	3.6	2.4	ns
prot1668	232	3	1	0	6	0	2	4	0	ns
prot1669	219	5	0	3.6	5.4	1	0	5.4	0	ns
prot1670	409	3	1	4.5	0	1	2	6	1.5	ns
prot1671	233	2	1	3.6	0	1	5	2.4	4.8	ns
prot1672	772	2	2	4	0	2	0	2	2	ns
prot1673	360	1	3	3.6	3.6	2	3	1.8	3.6	ns
prot1674	439	3	1	3	1.5	3	6	4.5	4.5	sig
prot1675	442	2	2	1.2	0	4	2	0	3.6	ns
prot1676	138	2	4	4	2	1	0	2	2	ns
prot1677	106	0	1	1.8	1.8	0	1	0	0	ns
prot1678	370	0	1	3	0	2	12	3	3	sig
prot1679	629	1	2	1.2	0	0	1	1.2	1.2	ns
prot1680	187	0	2	0	0	2	0	2	0	ns
prot1681	596	0	2	0	0	0	2	0	0	ns
prot1682	255	1	1	0	0	1	2	1.5	0	ns
prot1683	92	5	2	10.8	8.4	3	6	2.4	7.2	ns
prot1684	171	2	2	12	6	5	5	10	10	ns
prot1685	165	6	2	9	5.4	4	4	9	3.6	ns
prot1686	148	2	7	9	6	3	6	7.5	4.5	ns
prot1687	229	4	2	2.4	1.2	3	2	7.2	7.2	ns
prot1688	123	1	3	4	6	0	0	8	2	ns
prot1689	77	0	5	9	7.2	3	15	16.2	16.2	sig
prot1690	465	4	4	3	3	3	1	4.5	4.5	ns
prot1691	279	0	0	2.4	1.2	2	2	3.6	2.4	sig
prot1692	278	4	1	2	4	2	2	6	6	sig
prot1693	119	2	3	3.6	1.8	1	2	1.8	7.2	ns
prot1694	148	2	5	4.5	6	2	1	6	3	ns
prot1695	72	0	0	1.2	4.8	0	3	6	2.4	ns
prot1696	353	3	3	2	10	2	2	0	2	ns
prot1697	196	1	2	1.8	3.6	1	0	1.8	5.4	ns
prot1698	174	4	2	9	3	2	2	4.5	3	ns
prot1699	126	0	1	6	7.2	3	0	2.4	8.4	ns
prot1700	235	0	0	8	6	4	3	2	0	ns
prot1701	235	2	2	1.8	3.6	4	1	0	1.8	ns
prot1702	110	1	1	1.5	3	3	2	6	4.5	ns
prot1703	188	0	2	1.2	2.4	2	2	2.4	1.2	ns
prot1704	225	2	0	2	4	1	0	0	0	ns
prot1705	138	2	1	0	5.4	1	0	1.8	7.2	ns
prot1706	174	3	2	3	0	0	3	1.5	0	ns
prot1707	672	0	0	2.4	1.2	1	1	4.8	2.4	ns
prot1708	84	6	4	4	2	1	0	0	2	ns
prot1709	107	1	1	1.8	3.6	3	1	5.4	5.4	ns
prot1710	146	2	4	3	1.5	2	0	6	0	ns
prot1711	183	5	3	2.4	6	0	0	4.8	3.6	ns
prot1712	555	1	1	4	4	0	3	2	0	ns
prot1713	467	0	3	1.8	3.6	2	1	0	5.4	ns
prot1714	265	2	3	0	1.5	0	0	4.5	1.5	ns
prot1715	598	1	2	2.4	4.8	2	0	2.4	0	ns
prot1716	317	3	0	2	2	2	1	2	4	ns
prot1717	196	0	4	1.8	1.8	1	0	0	1.8	ns
prot1718	267	0	3	4.5	4.5	0	2	0	4.5	ns
prot1719	612	0	1	4.8	1.2	0	1	0	2.4	ns
prot1720	62	0	0	4	4	3	0	2	6	ns
prot1721	77	3	2	3.6	0	0	0	0	5.4	ns
prot1722	68	0	1	4.5	3	2	2	0	0	ns
prot1723	632	4	0	2.4	0	1	0	1.2	2.4	ns
prot1724	230	1	1	4	2	1	1	0	2	ns
prot1725	133	0	2	1.8	0	0	0	1.8	0	ns
prot1726	334	1	1	1.5	0	2	2	3	4.5	sig
prot1727	311	1	0	2.4	1.2	3	0	2.4	0	ns
prot1728	563	1	3	0	4	1	2	2	2	ns
prot1729	327	0	1	0	1.8	1	2	1.8	0	ns
prot1730	144	1	1	0	0	8	8	3	6	sig
prot1731	668	5	0	0	3.6	1	3	3.6	1.2	ns
prot1732	85	4	1	0	2	0	0	2	2	ns
prot1733	102	1	2	0	0	1	2	0	3.6	ns
prot1734	508	0	1	1.5	1.5	4	2	1.5	0	ns
prot1735	226	0	0	1.2	1.2	0	2	0	0	ns
prot1736	676	1	3	6	2	1	1	4	0	ns
prot1737	539	0	0	1.8	0	3	2	0	0	ns
prot1738	295	0	0	0	1.5	0	0	3	1.5	ns
prot1739	224	0	1	1.2	1.2	2	2	2.4	2.4	sig
prot1740	2292	2	2	0	4	1	1	2	2	ns
prot1741	170	3	4	5.4	10.8	1	4	9	7.2	ns
prot1742	134	0	3	1.5	6	2	8	3	9	sig
prot1743	255	1	1	6	1.2	1	2	2.4	0	ns
prot1744	304	4	4	8	8	2	3	6	8	ns
prot1745	237	2	2	7.2	1.8	4	3	0	5.4	ns
prot1746	105	1	2	1.5	1.5	4	2	4.5	3	sig
prot1747	69	0	1	1.2	4.8	3	12	3.6	3.6	sig
prot1748	247	2	3	8	2	1	1	12	0	ns
prot1749	99	3	2	3.6	3.6	3	2	7.2	7.2	ns
prot1750	116	0	1	1.5	1.5	1	0	0	6	ns
prot1751	152	2	2	0	0	2	2	7.2	2.4	sig
prot1752	225	1	1	2	4	2	5	4	2	ns
prot1753	147	4	2	5.4	10.8	2	4	3.6	1.8	ns
prot1754	125	3	1	3	3	0	1	1.5	6	ns
prot1755	90	1	2	0	3.6	0	1	1.2	3.6	ns
prot1756	237	0	0	4	8	1	1	12	2	sig
prot1757	66	3	0	5.4	0	2	0	3.6	3.6	ns
prot1758	264	1	1	1.5	1.5	2	4	3	3	sig
prot1759	137	3	3	4.8	0	1	0	1.2	0	ns
prot1760	511	1	1	6	4	2	3	6	2	ns
prot1761	141	1	0	5.4	5.4	1	1	1.8	1.8	ns
prot1762	280	3	1	0	4.5	1	1	3	1.5	ns
prot1763	302	1	1	1.2	1.2	2	3	2.4	0	ns
prot1764	74	4	0	2	2	2	1	2	6	ns
prot1765	171	2	1	0	1.8	3	0	9	1.8	ns
prot1766	95	4	1	1.5	4.5	4	1	4.5	3	ns
prot1767	367	1	3	1.2	2.4	9	6	3.6	3.6	sig
prot1768	144	1	1	4	4	4	1	4	0	ns
prot1769	664	3	4	0	1.8	2	2	1.8	1.8	ns
prot1770	179	1	1	1.5	0	4	1	6	3	ns
prot1771	114	0	0	0	2.4	2	2	2.4	3.6	sig
prot1772	161	0	3	6	2	1	4	2	0	ns
prot1773	205	2	2	0	1.8	0	4	0	0	ns
prot1774	305	1	2	0	1.5	1	0	3	0	ns
prot1775	416	1	0	1.2	0	2	2	0	1.2	ns
prot1776	397	1	0	4	2	1	1	0	0	ns
prot1777	224	1	4	3.6	3.6	4	2	3.6	3.6	sig
prot1778	314	2	1	0	1.5	1	1	1.5	0	ns
prot1779	174	2	1	2.4	0	2	4	0	1.2	ns
prot1780	416	1	0	2	0	1	1	0	2	ns
prot1781	131	0	0	0	1.8	4	1	1.8	1.8	sig
prot1782	107	0	2	0	1.5	4	3	1.5	1.5	ns
prot1783	163	3	1	1.2	1.2	1	1	0	2.4	ns
prot1784	564	3	0	2	2	3	1	2	4	ns
prot1785	208	0	1	0	1.8	0	1	3.6	1.8	ns
prot1786	135	0	2	3	3	3	1	0	0	ns
prot1787	3394	3	2	4.8	3.6	7	4	4.8	1.2	ns
prot1788	1957	4	1	6	0	4	2	4	2	ns
prot1789	1088	1	0	1.8	3.6	2	5	16.2	3.6	sig
prot1790	424	0	5	0	1.5	0	3	3	1.5	ns
prot1791	1035	0	2	2.4	3.6	5	4	1.2	1.2	sig
prot1792	926	1	0	0	0	2	1	4	4	ns
prot1793	1669	0	2	3.6	1.8	4	1	0	1.8	ns
prot1794	201	3	1	6	6	3	3	6	4.5	sig
prot1795	539	0	2	2.4	2.4	2	2	2.4	7.2	sig
prot1796	638	0	2	0	0	0	0	4	0	ns
prot1797	225	1	5	12.6	7.2	15	21	16.2	10.8	sig
prot1798	319	5	3	9	6	3	1	3	3	ns
prot1799	520	5	3	2.4	3.6	6	6	3.6	10.8	sig
prot1800	785	4	3	6	6	5	4	4	6	ns
prot1801	629	1	3	3.6	7.2	2	2	3.6	10.8	sig
prot1802	341	2	3	0	1.5	3	3	4.5	9	sig
prot1803	412	0	3	1.2	3.6	1	1	2.4	1.2	ns
prot1804	308	4	1	4	4	2	6	4	4	sig
prot1805	743	1	2	3.6	3.6	0	1	1.8	0	ns
prot1806	470	2	2	3	1.5	2	2	1.5	1.5	ns
prot1807	1140	1	0	0	1.2	1	0	1.2	0	ns
prot1808	1466	2	3	0	2	0	2	2	2	ns
prot1809	254	2	0	9	1.8	1	4	7.2	7.2	sig
prot1810	257	4	2	1.5	3	2	6	4.5	4.5	ns
prot1811	375	1	3	1.2	0	1	1	1.2	0	ns
prot1812	1882	1	1	0	10	0	1	4	2	ns
prot1813	1300	1	3	1.8	1.8	1	1	3.6	1.8	ns
prot1814	444	2	3	1.5	4.5	1	1	3	4.5	ns
prot1815	832	1	2	4.8	0	1	0	4.8	3.6	ns
prot1816	582	2	1	6	0	2	1	0	2	ns
prot1817	280	3	0	0	1.8	0	0	0	3.6	ns
prot1818	1244	0	0	1.5	3	2	5	3	6	sig
prot1819	276	3	3	2.4	2.4	2	2	4.8	0	ns
prot1820	623	0	1	2	10	6	4	4	4	sig
prot1821	450	1	0	5.4	0	4	4	3.6	3.6	sig
prot1822	247	2	1	3	3	0	1	0	3	ns
prot1823	387	2	1	3.6	2.4	1	0	0	0	ns
prot1824	662	1	1	2	4	0	3	2	8	ns
prot1825	743	1	1	3.6	1.8	1	1	1.8	7.2	ns
prot1826	874	1	0	1.5	0	5	0	0	1.5	ns
prot1827	1301	0	1	3.6	1.2	2	0	1.2	1.2	ns
prot1828	274	0	1	4	4	5	4	2	2	ns
prot1829	551	1	0	3.6	1.8	4	2	1.8	5.4	ns
prot1830	447	2	6	3	4.5	2	1	4.5	3	ns
prot1831	154	2	4	3.6	0	2	3	3.6	2.4	sig
prot1832	210	1	2	0	4	4	0	4	2	ns
prot1833	290	3	3	5.4	1.8	15	3	16.2	10.8	sig
prot1834	220	0	3	7.5	1.5	2	2	4.5	1.5	ns
prot1835	184	0	1	1.2	2.4	2	0	3.6	2.4	ns
prot1836	168	1	2	8	2	2	2	6	6	sig
prot1837	102	3	1	3.6	0	2	3	5.4	7.2	ns
prot1838	327	3	0	1.5	0	1	2	6	0	ns
prot1839	962	1	2	3.6	3.6	2	3	2.4	1.2	ns
prot1840	556	3	1	0	2	2	0	4	4	ns
prot1841	374	4	2	3.6	3.6	1	1	3.6	3.6	ns
prot1842	728	1	5	0	3	0	0	0	1.5	ns
prot1843	243	1	1	3.6	1.2	0	2	1.2	1.2	ns
prot1844	127	1	1	2	2	1	2	2	2	sig
prot1845	519	0	3	3.6	0	1	3	0	1.8	ns
prot1846	492	0	0	3	1.5	1	1	1.5	0	ns
prot1847	233	3	5	4.8	0	2	0	2.4	1.2	ns
prot1848	287	1	2	4	6	1	0	2	0	ns
prot1849	337	0	1	0	1.8	2	6	5.4	1.8	ns
prot1850	404	0	0	1.5	0	1	0	1.5	1.5	ns
prot1851	3175	0	1	1.2	0	0	0	1.2	1.2	ns
prot1852	243	1	0	2	0	0	0	2	2	ns
prot1853	275	1	2	1.8	1.8	2	2	3.6	3.6	sig
prot1854	648	5	4	10.5	4.5	2	4	3	3	ns
prot1855	172	1	0	0	0	0	1	2.4	0	ns
prot1856	283	2	1	6	2	5	1	2	2	ns
prot1857	159	2	3	3.6	5.4	1	4	3.6	5.4	ns
prot1858	372	1	0	3	3	1	1	1.5	1.5	ns
prot1859	174	2	4	2.4	3.6	3	2	4.8	4.8	sig
prot1860	182	3	0	4	0	2	4	4	0	ns
prot1861	251	4	1	1.8	1.8	2	0	7.2	3.6	ns
prot1862	1009	4	2	0	3	1	2	1.5	3	ns
prot1863	233	0	1	2.4	3.6	4	4	2.4	6	sig
prot1864	158	1	3	6	4	0	5	4	6	ns
prot1865	200	2	6	3.6	0	1	2	7.2	1.8	ns
prot1866	292	1	0	0	3	2	2	1.5	4.5	ns
prot1867	399	1	0	3.6	0	0	1	1.2	1.2	ns
prot1868	229	2	3	0	0	2	4	2	2	ns
prot1869	228	1	5	7.2	1.8	2	2	3.6	9	sig
prot1870	445	4	0	1.5	10.5	4	2	3	3	sig
prot1871	334	1	0	1.2	1.2	2	2	2.4	2.4	sig
prot1872	848	0	5	4	2	3	0	8	0	ns
prot1873	151	3	2	3.6	1.8	2	0	3.6	1.8	ns
prot1874	1410	3	2	1.5	3	2	2	3	3	sig
prot1875	164	2	2	3.6	1.2	1	4	1.2	1.2	ns
prot1876	114	1	2	4	2	2	2	4	0	ns
prot1877	262	2	3	0	1.8	1	0	3.6	3.6	ns
prot1878	174	2	0	1.5	3	2	1	0	1.5	ns
prot1879	987	1	1	2.4	0	1	2	1.2	2.4	ns
prot1880	170	1	2	8	4	2	2	4	4	ns
prot1881	399	1	0	0	1.8	2	2	3.6	3.6	ns
prot1882	504	2	2	1.5	1.5	1	0	1.5	1.5	ns
prot1883	359	3	3	2.4	2.4	2	0	1.2	0	ns
prot1884	85	0	1	4	2	0	3	0	2	ns
prot1885	186	2	2	1.8	3.6	3	2	0	0	ns
prot1886	231	0	0	1.5	1.5	2	0	1.5	6	ns
prot1887	161	1	1	1.2	0	1	0	1.2	4.8	ns
prot1888	296	1	3	2	0	0	0	4	2	ns
prot1889	362	1	4	7.2	1.8	2	2	5.4	7.2	ns
prot1890	492	2	0	0	0	3	0	0	4.5	ns
prot1891	240	0	1	0	2.4	0	0	1.2	1.2	ns
prot1892	587	2	1	0	0	3	1	4	2	ns
prot1893	523	1	0	1.8	1.8	1	1	0	1.8	ns
prot1894	979	1	1	1.5	1.5	1	0	3	0	ns
prot1895	2381	1	0	0	2.4	1	1	2.4	1.2	ns
prot1896	246	0	3	4	2	1	1	4	2	ns
prot1897	309	0	0	0	0	0	1	0	5.4	ns
prot1898	214	0	1	6	1.5	0	0	0	0	ns
prot1899	659	0	3	1.2	1.2	2	1	2.4	2.4	ns
prot1900	185	0	1	0	0	1	4	4	4	ns
prot1901	201	2	2	1.8	0	0	0	0	7.2	ns
prot1902	464	1	4	4.5	1.5	2	4	3	3	sig
prot1903	298	2	0	1.2	0	2	1	1.2	1.2	sig
prot1904	502	2	1	0	0	1	1	4	2	ns
prot1905	295	1	0	1.8	1.8	0	0	1.8	3.6	ns
prot1906	1921	1	0	1.5	1.5	0	0	1.5	0	ns
prot1907	900	1	0	0	1.2	2	0	0	0	ns
prot1908	1567	0	2	4	4	1	0	0	0	ns
prot1909	659	2	2	0	9	1	1	1.8	1.8	sig
prot1910	909	2	2	0	0	2	0	1.5	7.5	ns
prot1911	193	1	1	0	1.2	1	0	0	0	ns
prot1912	431	0	0	4	4	0	2	2	0	ns
prot1913	118	1	1	1.8	5.4	1	1	1.8	3.6	ns
prot1914	229	2	4	0	1.5	4	3	6	7.5	ns
prot1915	232	2	1	7.2	2.4	3	0	2.4	2.4	ns
prot1916	267	0	2	4	6	2	4	6	2	ns
prot1917	266	0	3	1.8	9	0	1	5.4	1.8	ns
prot1918	183	1	2	4.5	3	2	2	3	3	sig
prot1919	909	2	5	1.2	6	12	12	7.2	3.6	sig
prot1920	219	2	1	4	2	1	1	2	6	ns
prot1921	141	1	1	1.8	3.6	3	4	5.4	5.4	sig
prot1922	154	2	1	3	0	2	4	0	4.5	ns
prot1923	243	2	2	0	2.4	2	2	0	1.2	ns
prot1924	135	1	2	6	4	1	2	2	2	ns
prot1925	315	2	1	3.6	0	9	3	5.4	5.4	sig
prot1926	517	1	2	0	0	1	2	1.5	0	ns
prot1927	127	1	3	0	1.2	3	9	14.4	3.6	sig
prot1928	439	1	3	6	4	0	1	2	4	ns
prot1929	398	3	1	3.6	1.8	0	3	0	1.8	ns
prot1930	462	2	0	3	3	1	0	1.5	0	ns
prot1931	202	0	1	1.2	3.6	4	2	6	2.4	sig
prot1932	114	0	2	0	0	2	2	4	4	sig
prot1933	137	1	1	1.8	3.6	3	1	0	0	ns
prot1934	124	2	2	0	1.5	0	1	1.5	4.5	ns
prot1935	641	2	1	0	1.2	0	3	1.2	2.4	ns
prot1936	415	2	7	0	2	4	1	4	0	ns
prot1937	448	1	1	5.4	1.8	1	2	1.8	0	ns
prot1938	572	0	2	1.5	0	4	2	6	3	sig
prot1939	819	1	1	1.2	0	0	2	2.4	1.2	ns
prot1940	365	2	1	2	2	0	2	0	4	ns
prot1941	600	1	0	0	0	1	1	0	0	ns
prot1942	692	0	0	1.5	1.5	2	0	1.5	1.5	ns
prot1943	244	2	1	1.2	1.2	1	3	0	1.2	ns
prot1944	203	0	2	2	0	2	0	0	0	ns
prot1945	383	3	0	3.6	3.6	1	1	3.6	0	ns
prot1946	208	0	0	1.5	1.5	3	2	1.5	1.5	ns
prot1947	292	1	2	2.4	3.6	2	2	2.4	4.8	sig
prot1948	288	1	0	4	2	1	1	2	2	sig
prot1949	111	1	2	0	1.8	3	1	3.6	3.6	ns
prot1950	309	0	1	0	1.5	2	6	3	3	sig
prot1951	555	3	1	4.8	0	0	2	1.2	1.2	ns
prot1952	719	1	4	10	4	2	0	0	4	ns
prot1953	548	0	0	5.4	1.8	1	3	3.6	1.8	ns
prot1954	209	0	3	1.5	1.5	1	7	1.5	1.5	sig
prot1955	561	1	0	0	2.4	1	2	1.2	0	ns
prot1956	575	2	1	4	10	3	1	0	2	ns
prot1957	193	0	1	3.6	3.6	1	2	1.8	1.8	ns
prot1958	476	2	3	0	0	2	1	1.5	0	ns
prot1959	426	3	0	1.2	0	1	1	0	1.2	ns
prot1960	210	0	0	0	0	0	0	0	0	ns
prot1961	167	1	0	1.8	1.8	0	3	0	0	ns
prot1962	255	2	0	0	0	2	0	0	0	ns
prot1963	259	0	0	2.4	0	2	0	2.4	1.2	ns
prot1964	828	0	0	2	6	2	2	4	8	sig
prot1965	491	1	0	1.8	0	1	3	0	5.4	ns
prot1966	116	0	1	3	1.5	2	2	6	3	sig
prot1967	392	0	1	1.2	2.4	3	3	1.2	1.2	ns
prot1968	278	1	2	0	0	1	2	0	2	ns
prot1969	275	1	1	3.6	3.6	4	2	3.6	3.6	sig
prot1970	542	1	0	0	0	2	2	6	3	sig
prot1971	303	2	2	0	2.4	0	1	1.2	2.4	ns
prot1972	206	1	1	0	2	1	1	2	2	ns
prot1973	575	0	1	3.6	1.8	2	0	1.8	3.6	ns
prot1974	882	2	3	0	1.5	1	1	1.5	3	ns
prot1975	503	0	1	0	0	0	1	1.2	3.6	ns
prot1976	350	2	2	0	4	2	0	0	6	ns
prot1977	277	1	0	1.8	0	0	0	0	0	ns
prot1978	251	1	0	0	0	0	0	3	1.5	ns
prot1979	223	0	2	0	1.2	1	1	2.4	2.4	ns
prot1980	109	2	3	12	8	3	2	2	2	ns
prot1981	1093	3	3	1.8	7.2	4	2	1.8	1.8	sig
prot1982	123	0	1	4.5	1.5	4	1	4.5	0	ns
prot1983	160	1	0	4.8	2.4	2	2	4.8	0	ns
prot1984	160	0	1	2	6	1	1	2	6	ns
prot1985	433	2	3	1.8	1.8	1	2	3.6	1.8	ns
prot1986	214	2	2	4.5	3	2	2	3	4.5	ns
prot1987	114	1	1	1.2	4.8	4	2	2.4	4.8	sig
prot1988	178	2	1	6	4	3	2	4	4	sig
prot1989	248	0	1	0	1.8	0	0	3.6	1.8	ns
prot1990	49	3	0	3	0	1	1	1.5	3	sig
prot1991	86	3	1	3.6	1.2	1	0	2.4	6	ns
prot1992	335	1	1	0	6	3	1	2	0	ns
prot1993	171	1	0	0	3.6	0	3	0	3.6	ns
prot1994	214	2	1	4.5	3	2	2	6	3	sig
prot1995	108	1	0	0	0	2	0	1.2	0	ns
prot1996	115	2	1	0	2	0	2	0	0	ns
prot1997	96	1	0	0	0	0	3	0	0	ns
prot1998	82	1	1	3	1.5	4	2	3	6	ns
prot1999	365	0	1	2.4	0	0	2	2.4	1.2	ns
[truncated: 1,549 more rows]
