# Supplementary material for: Protein complex-based analysis is resistant to the obfuscating consequences of batch effects --- a case study in clinical proteomics
Source: BMC Genomics. 2017 Mar 14;18(Suppl 2):142. doi: 10.1186/s12864-017-3490-3 (PMC5374662; doi:10.1186/s12864-017-3490-3)
Supplement: Supplementary file 2 — Simulated data D2.2H. (ZIP 3730 kb) [file 12864_2017_3490_MOESM2_ESM.zip › D2.2.321.txt]

protLen	X0	X0.1	X0.2	X0.3	X1	X1.1	X1.2	X1.3	sig
prot1	1338	911	930	2748	2565	904	915	2688	2493	ns
prot2	2199	32	34	33.6	48	63	76	75.6	58.8	sig
prot3	1538	38	38	51	43.5	38	28	39	58.5	ns
prot4	2319	22	24	48	44	23	24	40	62	ns
prot5	1392	48	54	117	147	42	35	129	114	ns
prot6	1985	29	32	34.8	39.6	35	32	40.8	38.4	ns
prot7	1262	53	51	73.5	82.5	55	57	64.5	67.5	ns
prot8	3862	16	15	24	24	19	21	26	64	ns
prot9	1295	51	42	120	129	46	40	126	138	ns
prot10	4287	14	10	12	18	12	15	14.4	10.8	ns
prot11	1277	35	40	51	63	41	36	63	52.5	ns
prot12	3587	8	11	14	12	3	6	10	20	ns
prot13	774	72	63	225	177	70	80	228	201	ns
prot14	1960	7	10	3.6	7.2	8	4	9.6	9.6	sig
prot15	858	62	64	88.5	67.5	64	66	87	73.5	ns
prot16	693	77	79	150	138	65	74	180	188	ns
prot17	748	64	61	219	162	60	54	216	180	ns
prot18	875	40	41	55.2	46.8	36	39	52.8	38.4	ns
prot19	1755	11	11	15	19.5	16	11	15	15	ns
prot20	839	34	39	84	62	53	30	68	88	sig
prot21	857	27	25	99	75	37	34	81	126	ns
prot22	1248	33	21	31.2	19.2	26	23	39.6	24	ns
prot23	1308	21	16	39	42	16	20	30	19.5	ns
prot24	1260	13	22	32	36	15	16	24	30	ns
prot25	1487	8	9	15	36	5	7	27	21	ns
prot26	477	91	75	93.6	123.6	86	101	100.8	116.4	ns
prot27	1324	40	21	31.5	43.5	20	18	36	36	ns
prot28	997	17	9	28	38	66	54	156	72	sig
prot29	623	101	106	357	318	121	103	336	318	ns
prot30	657	84	86	112.8	126	146	134	180	180	sig
prot31	1735	17	12	21	15	15	20	16.5	18	ns
prot32	904	12	16	22	20	14	18	26	24	ns
prot33	446	207	190	528	642	180	208	606	546	ns
prot34	262	200	208	234	228	215	198	254.4	201.6	ns
prot35	682	98	91	156	154.5	106	105	156	151.5	ns
prot36	742	45	55	96	108	55	43	90	102	ns
prot37	630	38	34	108	96	41	33	102	78	ns
prot38	672	30	32	37.2	28.8	30	32	44.4	51.6	ns
prot39	1056	32	24	46.5	54	50	40	81	64.5	sig
prot40	1098	14	12	46	42	27	21	60	68	sig
prot41	1192	9	4	18	45	8	12	54	39	ns
prot42	1888	9	10	15.6	14.4	14	14	20.4	18	ns
prot43	500	152	157	241.5	247.5	525	534	765	742.5	sig
prot44	610	57	54	76	90	58	81	168	152	sig
prot45	543	32	32	93	117	38	34	84	63	ns
prot46	685	28	33	32.4	30	32	27	32.4	42	ns
prot47	546	25	30	52.5	45	20	20	40.5	31.5	ns
prot48	1311	13	7	34	16	13	7	34	12	ns
prot49	1047	15	13	33	33	8	11	30	42	ns
prot50	491	125	140	152.4	151.2	127	124	151.2	166.8	ns
prot51	654	84	78	103.5	118.5	71	64	96	109.5	ns
prot52	639	56	54	134	102	55	64	90	124	ns
prot53	740	44	51	189	156	36	45	156	150	ns
prot54	1143	25	16	19.2	22.8	18	16	16.8	26.4	ns
prot55	966	19	20	22.5	21	17	16	24	28.5	ns
prot56	1042	15	10	24	14	16	10	18	18	ns
prot57	2166	4	7	21	42	9	8	15	27	ns
prot58	443	31	25	36	33.6	36	35	40.8	26.4	ns
prot59	589	26	19	36	28.5	31	28	43.5	37.5	ns
prot60	740	26	14	28	44	21	26	40	60	ns
prot61	532	16	18	48	63	15	19	60	57	ns
prot62	740	14	6	9.6	13.2	8	12	14.4	10.8	ns
prot63	727	15	17	16.5	18	14	15	16.5	15	ns
prot64	1585	8	7	2	16	7	8	16	12	ns
prot65	479	230	211	726	738	502	516	1392	1332	sig
prot66	364	154	155	193.2	171.6	181	206	211.2	202.8	sig
prot67	433	153	160	232.5	220.5	145	161	237	199.5	ns
prot68	346	130	128	302	320	218	213	440	400	sig
prot69	545	93	98	333	324	146	160	579	615	sig
prot70	472	81	85	90	94.8	72	65	103.2	87.6	ns
prot71	478	49	59	75	102	51	55	73.5	72	ns
prot72	413	39	44	116	72	47	47	68	112	ns
prot73	496	35	38	102	99	49	33	111	90	ns
prot74	630	28	28	54	44.4	36	30	44.4	43.2	sig
prot75	544	30	29	42	43.5	22	28	48	39	ns
prot76	880	16	10	24	24	10	19	20	30	ns
prot77	684	9	7	30	24	7	10	30	42	ns
prot78	988	10	3	9.6	13.2	13	16	14.4	13.2	ns
prot79	430	77	64	115.5	105	65	61	90	97.5	ns
prot80	707	26	23	52	58	26	29	56	58	ns
prot81	418	23	29	60	81	24	23	72	69	ns
prot82	820	10	13	16.8	18	15	19	15.6	20.4	ns
prot83	1450	6	11	21	21	4	11	9	13.5	ns
prot84	500	75	74	166	156	73	75	150	116	ns
prot85	451	57	54	189	189	54	53	174	162	ns
prot86	757	31	33	28.8	34.8	27	27	27.6	38.4	ns
prot87	539	21	20	33	34.5	26	27	34.5	34.5	ns
prot88	455	21	15	24	40	26	40	60	64	sig
prot89	646	14	16	36	69	24	25	51	51	ns
prot90	533	3	8	13.2	16.8	7	13	12	10.8	ns
prot91	1101	5	7	12	12	9	2	6	13.5	sig
prot92	375	163	171	354	342	190	164	318	362	ns
prot93	477	109	108	342	378	118	111	306	369	ns
prot94	440	60	75	98.4	102	98	80	79.2	124.8	sig
prot95	445	74	64	88.5	84	62	49	90	87	ns
prot96	373	48	52	104	104	53	52	94	90	ns
prot97	606	29	26	93	84	26	27	75	105	ns
prot98	343	24	24	31.2	22.8	28	24	32.4	39.6	ns
prot99	403	21	18	25.5	33	25	18	30	39	ns
prot100	591	19	13	36	36	20	18	30	28	ns
prot101	641	7	19	15	45	13	12	39	51	ns
prot102	583	14	17	19.2	7.2	12	11	14.4	12	sig
prot103	544	13	14	18	13.5	7	5	18	19.5	ns
prot104	2137	3	7	14	2	15	21	54	42	sig
prot105	375	45	43	99	102	61	83	237	201	sig
prot106	454	44	50	45.6	61.2	56	36	75.6	52.8	sig
prot107	472	28	24	46.5	48	30	32	49.5	45	ns
prot108	517	35	38	62	70	38	42	64	100	sig
prot109	464	36	24	81	93	22	30	81	84	ns
prot110	637	18	19	27.6	15.6	36	33	108	36	sig
prot111	423	14	20	40.5	24	22	18	33	27	ns
prot112	414	20	18	30	34	15	8	8	36	ns
prot113	898	20	16	27	36	30	12	63	66	sig
prot114	498	17	14	14.4	15.6	21	13	13.2	18	ns
prot115	580	6	10	25.5	13.5	15	14	18	28.5	ns
prot116	448	12	7	18	24	9	6	16	20	ns
prot117	569	12	3	24	27	10	11	21	39	sig
prot118	1032	11	3	9.6	4.8	6	7	4.8	10.8	ns
prot119	357	90	84	145.5	150	136	114	159	118.5	sig
prot120	231	56	65	110	118	68	48	100	142	ns
prot121	372	45	58	156	126	43	47	117	171	ns
prot122	375	51	35	50.4	56.4	45	47	43.2	73.2	ns
prot123	507	34	56	39	54	120	129	211.5	153	sig
prot124	411	41	31	54	66	27	40	68	80	ns
prot125	374	24	31	78	63	42	42	156	90	sig
prot126	827	12	19	18	16.8	12	13	16.8	21.6	ns
prot127	774	10	12	18	21	23	20	24	24	sig
prot128	576	3	14	12	14	11	10	6	14	ns
prot129	413	10	14	51	33	13	20	30	42	ns
prot130	569	14	9	7.2	10.8	8	11	8.4	14.4	ns
prot131	590	11	10	4.5	10.5	4	8	15	18	ns
prot132	774	7	9	18	14	9	6	24	22	ns
prot133	1023	5	7	42	27	10	8	12	15	ns
prot134	803	6	3	6	3.6	1	3	4.8	6	ns
prot135	242	54	54	70.5	79.5	121	113	159	145.5	sig
prot136	439	59	73	112	94	38	49	90	100	ns
prot137	318	58	43	174	150	49	48	174	177	ns
prot138	278	51	46	64.8	38.4	52	61	50.4	61.2	ns
prot139	309	48	40	87	73.5	45	43	69	58.5	ns
prot140	568	29	31	80	66	43	47	92	76	sig
prot141	316	28	29	93	99	33	34	81	117	ns
prot142	283	33	31	33.6	26.4	23	23	38.4	39.6	ns
prot143	608	35	32	40.5	33	23	29	39	28.5	ns
prot144	673	17	22	44	42	14	20	54	40	ns
prot145	414	21	21	45	51	24	20	54	39	ns
prot146	707	16	15	24	19.2	20	30	18	22.8	ns
prot147	406	8	16	34.5	22.5	19	14	18	22.5	ns
prot148	510	9	12	36	24	10	18	16	36	ns
prot149	500	7	13	45	33	14	12	45	60	ns
prot150	350	10	10	12	20.4	10	6	9.6	13.2	ns
prot151	683	15	12	18	18	12	10	30	16.5	ns
prot152	569	12	14	24	14	12	9	20	8	ns
prot153	450	10	11	39	45	19	10	36	36	ns
prot154	399	9	9	10.8	9.6	13	7	8.4	8.4	ns
prot155	713	5	8	9	21	13	12	4.5	15	ns
prot156	564	10	11	26	18	11	25	54	28	sig
prot157	1149	9	9	24	18	4	7	24	30	ns
prot158	721	5	4	4.8	3.6	3	7	8.4	6	ns
prot159	260	201	199	315	253.5	201	196	271.5	291	ns
prot160	372	164	152	326	266	147	136	294	294	ns
prot161	297	87	91	294	291	98	107	255	267	ns
prot162	276	43	49	70.8	58.8	56	57	57.6	72	ns
prot163	480	25	41	55.5	40.5	29	29	60	37.5	ns
prot164	299	32	32	70	72	27	30	44	44	ns
prot165	317	24	32	96	84	36	27	75	84	ns
prot166	437	28	24	30	32.4	22	28	43.2	22.8	sig
prot167	537	21	25	36	27	26	24	25.5	31.5	ns
prot168	228	20	10	46	44	19	16	42	42	ns
prot169	289	18	19	63	45	21	14	78	72	ns
prot170	341	15	16	18	18	18	19	15.6	18	ns
prot171	445	10	13	22.5	33	10	17	28.5	24	ns
prot172	458	17	7	30	28	10	16	46	30	ns
prot173	450	6	15	27	39	15	9	45	27	ns
prot174	588	14	13	14.4	18	10	16	14.4	20.4	ns
prot175	761	12	9	12	18	8	11	19.5	19.5	ns
prot176	519	11	14	22	28	7	11	14	24	ns
prot177	1216	10	8	27	30	8	9	24	36	ns
prot178	605	10	8	7.2	15.6	18	14	19.2	31.2	sig
prot179	748	4	7	18	4.5	8	8	10.5	13.5	ns
prot180	460	15	8	16	18	5	12	12	28	ns
prot181	645	7	7	21	33	9	4	27	15	ns
prot182	528	6	6	3.6	13.2	11	9	4.8	3.6	ns
prot183	958	8	7	10.5	16.5	7	12	9	19.5	ns
prot184	4213	3	2	6	8	6	2	10	4	ns
prot185	1921	3	4	18	18	7	5	21	3	sig
prot186	333	137	144	168	182.4	126	153	163.2	176.4	ns
prot187	229	96	106	144	148.5	100	98	162	136.5	ns
prot188	413	56	33	96	90	46	48	90	74	ns
prot189	437	38	48	147	129	30	30	105	141	ns
prot190	459	34	32	34.8	32.4	29	25	36	42	ns
prot191	170	35	30	49.5	52.5	30	34	45	45	ns
prot192	200	38	32	102	70	40	34	74	78	ns
prot193	396	36	23	117	78	45	46	96	135	sig
prot194	219	21	24	28.8	27.6	13	27	22.8	24	ns
prot195	509	28	22	37.5	25.5	21	15	24	33	ns
prot196	255	13	15	32	48	15	12	40	52	ns
prot197	343	16	14	39	36	18	13	63	48	ns
prot198	453	21	13	18	22.8	10	11	16.8	13.2	ns
prot199	418	13	14	16.5	19.5	21	13	25.5	28.5	ns
prot200	506	11	10	30	32	8	7	18	22	ns
prot201	545	8	14	42	51	16	14	45	48	ns
prot202	406	14	14	9.6	14.4	13	9	7.2	22.8	ns
prot203	586	11	20	28.5	25.5	12	18	33	10.5	sig
prot204	570	12	10	18	22	16	13	20	18	ns
prot205	868	9	13	36	18	7	10	33	30	ns
prot206	508	8	5	9.6	10.8	6	7	4.8	9.6	ns
prot207	715	9	5	16.5	13.5	7	11	4.5	6	ns
prot208	622	4	7	12	12	9	9	16	16	ns
prot209	463	9	7	27	27	7	10	15	24	ns
prot210	756	8	6	4.8	6	4	7	8.4	4.8	ns
prot211	520	6	5	4.5	9	8	5	12	7.5	ns
prot212	858	7	2	6	6	14	14	20	24	sig
prot213	463	6	2	18	9	8	4	30	18	ns
prot214	248	88	94	99.6	104.4	79	86	102	118.8	ns
prot215	386	63	46	90	87	41	51	73.5	82.5	ns
prot216	252	62	45	92	106	48	37	90	102	ns
prot217	271	54	57	183	111	52	57	150	141	ns
prot218	367	44	70	67.2	58.8	41	43	62.4	64.8	ns
prot219	335	44	43	57	67.5	40	35	60	51	ns
prot220	600	27	32	86	80	46	35	104	70	sig
prot221	232	29	28	117	120	35	43	120	123	ns
prot222	273	31	47	40.8	50.4	36	36	45.6	58.8	sig
prot223	243	31	32	37.5	40.5	38	21	42	67.5	ns
prot224	223	27	30	56	66	38	64	136	108	sig
prot225	250	24	34	96	78	35	23	60	75	ns
prot226	223	28	26	25.2	31.2	24	20	33.6	33.6	ns
prot227	289	24	16	28.5	30	20	21	31.5	34.5	ns
prot228	378	24	27	30	34	17	19	52	50	ns
prot229	410	19	21	45	42	14	28	30	42	ns
prot230	389	25	17	22.8	21.6	27	36	43.2	51.6	sig
prot231	610	16	13	13.5	33	15	11	27	13.5	ns
prot232	243	19	11	32	38	16	12	40	48	ns
prot233	397	9	15	51	36	15	11	54	27	ns
prot234	229	15	9	14.4	12	9	9	13.2	13.2	ns
prot235	321	13	8	24	16.5	16	7	19.5	21	sig
prot236	447	12	6	28	34	17	12	14	20	ns
prot237	272	8	9	45	45	12	8	42	30	ns
prot238	645	6	16	14.4	12	13	14	12	20.4	ns
prot239	709	4	3	9	6	6	8	9	7.5	ns
prot240	513	14	11	20	14	9	9	34	22	ns
prot241	314	7	16	33	24	11	13	27	24	ns
prot242	388	6	6	10.8	9.6	7	5	3.6	10.8	ns
prot243	956	6	2	3	4.5	4	4	7.5	3	ns
prot244	128	239	223	484	430	277	290	596	550	sig
prot245	197	70	56	213	186	146	156	426	420	sig
prot246	334	65	64	73.2	76.8	61	68	78	73.2	ns
prot247	175	51	47	75	43.5	47	51	72	61.5	ns
prot248	162	53	66	98	142	52	64	102	98	ns
prot249	305	24	38	105	120	28	34	108	105	ns
prot250	312	54	40	50.4	40.8	49	43	51.6	57.6	ns
prot251	300	32	37	55.5	61.5	31	37	57	54	ns
prot252	127	35	38	84	80	42	39	66	64	ns
prot253	191	40	32	75	111	27	38	105	96	ns
prot254	211	28	35	42	43.2	29	40	38.4	43.2	ns
prot255	199	31	36	48	58.5	19	36	54	45	ns
prot256	266	32	42	60	80	34	29	72	72	ns
prot257	322	22	28	54	90	33	33	63	120	sig
prot258	313	29	30	39.6	34.8	90	99	115.2	104.4	sig
prot259	286	19	13	27	25.5	17	21	34.5	27	ns
prot260	265	19	17	18	40	15	13	22	20	ns
prot261	466	21	23	54	66	31	15	48	45	ns
prot262	455	17	18	21.6	15.6	16	21	26.4	10.8	ns
prot263	185	16	19	16.5	19.5	18	20	28.5	36	ns
prot264	209	14	27	42	28	38	20	54	32	sig
prot265	433	15	17	54	42	16	22	51	48	sig
prot266	247	12	10	15.6	24	20	15	12	21.6	ns
prot267	331	24	13	30	21	18	19	22.5	33	ns
prot268	452	11	5	24	22	9	15	20	20	ns
prot269	348	14	22	36	36	10	15	33	9	ns
prot270	533	10	6	10.8	7.2	12	8	12	19.2	sig
prot271	342	11	17	16.5	21	9	11	7.5	18	ns
prot272	229	14	11	22	14	8	10	26	22	ns
prot273	581	11	10	36	42	9	14	24	33	ns
prot274	389	9	12	1.2	13.2	10	8	7.2	16.8	ns
prot275	368	8	6	12	9	5	6	18	13.5	ns
prot276	350	4	4	14	20	9	7	16	24	ns
prot277	502	8	7	6	15	6	13	21	24	ns
prot278	588	4	9	4.8	1.2	7	6	8.4	8.4	ns
prot279	404	9	4	12	10.5	8	4	10.5	16.5	ns
prot280	281	6	7	6	8	7	7	14	16	ns
prot281	475	7	6	21	15	6	5	12	9	ns
prot282	264	5	6	9.6	7.2	2	3	2.4	8.4	ns
prot283	428	12	5	9	12	4	5	7.5	7.5	ns
prot284	605	11	6	6	0	4	7	26	22	sig
prot285	546	6	5	24	24	6	5	15	18	ns
prot286	393	7	5	10.8	4.8	6	6	12	16.8	sig
prot287	651	7	6	9	1.5	15	30	9	22.5	sig
prot288	386	6	6	14	12	6	10	30	18	sig
prot289	127	211	221	612	597	219	205	636	606	ns
prot290	307	162	152	172.8	192	144	140	171.6	156	ns
prot291	151	74	70	114	97.5	85	78	129	97.5	ns
prot292	246	36	26	78	70	31	32	84	62	ns
prot293	201	37	38	138	102	60	44	117	162	sig
prot294	295	33	28	40.8	37.2	56	61	67.2	80.4	sig
prot295	377	35	18	46.5	39	35	27	31.5	33	ns
prot296	232	37	22	62	56	34	29	44	82	ns
prot297	333	26	25	69	75	31	31	54	90	ns
prot298	276	23	24	28.8	27.6	29	32	21.6	37.2	sig
prot299	225	17	29	30	42	28	22	42	28.5	ns
prot300	152	34	36	46	38	16	17	58	72	ns
prot301	268	10	21	69	57	24	21	81	78	ns
prot302	261	24	14	39.6	12	31	31	36	28.8	sig
prot303	234	17	20	45	27	24	27	30	31.5	ns
prot304	203	15	24	34	54	20	14	44	42	ns
prot305	277	25	17	57	45	21	23	63	69	ns
prot306	224	18	25	21.6	19.2	21	28	38.4	33.6	sig
prot307	260	17	12	25.5	43.5	17	20	24	15	ns
prot308	278	16	14	32	34	13	23	42	36	ns
prot309	420	15	15	33	48	20	26	162	108	sig
prot310	424	15	17	15.6	16.8	11	16	26.4	8.4	ns
prot311	219	13	11	19.5	27	13	18	16.5	13.5	ns
prot312	277	14	12	14	32	18	12	28	26	ns
prot313	279	8	7	24	21	14	11	48	21	sig
prot314	558	10	12	12	12	9	11	21.6	10.8	ns
prot315	822	8	7	13.5	7.5	11	3	12	22.5	ns
prot316	423	12	8	24	24	17	13	36	18	ns
prot317	301	7	5	18	21	4	12	27	30	ns
prot318	477	8	11	10.8	14.4	10	14	8.4	14.4	ns
prot319	354	8	12	13.5	10.5	13	14	18	19.5	ns
prot320	538	15	10	12	12	6	8	18	20	ns
prot321	330	4	14	33	27	8	8	18	24	ns
prot322	345	6	8	7.2	12	10	8	24	16.8	sig
prot323	290	5	9	12	13.5	2	5	6	12	ns
prot324	587	11	8	24	14	7	7	18	18	ns
prot325	416	7	5	24	18	3	8	24	12	ns
prot326	806	6	10	13.2	6	4	6	7.2	13.2	ns
prot327	243	5	8	6	7.5	6	6	15	13.5	ns
prot328	674	14	8	14	14	9	9	10	34	ns
prot329	297	10	7	15	15	6	5	12	36	ns
prot330	558	5	11	15.6	12	9	4	8.4	8.4	ns
prot331	340	7	7	3	10.5	10	4	6	21	sig
prot332	546	7	4	4	8	9	5	18	20	ns
prot333	193	3	5	18	30	3	3	18	6	ns
prot334	641	4	5	2.4	7.2	5	6	14.4	2.4	ns
prot335	452	4	5	16.5	9	4	5	10.5	1.5	ns
prot336	481	5	5	16	8	3	5	16	8	ns
prot337	355	5	6	15	6	1	4	15	6	ns
prot338	530	8	2	4.8	8.4	5	2	3.6	3.6	ns
prot339	374	2	3	4.5	7.5	18	21	36	31.5	sig
prot340	253	3	5	14	16	4	4	10	10	ns
prot341	442	7	4	18	3	2	2	15	27	sig
prot342	861	6	1	3.6	3.6	8	14	9.6	7.2	sig
prot343	413	9	8	4.5	15	3	6	13.5	22.5	sig
prot344	648	4	4	2	4	8	2	6	8	sig
prot345	719	6	5	3	15	4	2	15	9	ns
prot346	786	3	6	2.4	6	7	6	3.6	2.4	ns
prot347	596	5	4	7.5	10.5	12	2	12	21	sig
prot348	777	4	1	8	6	6	4	4	2	ns
prot349	798	0	2	6	9	2	5	9	12	ns
prot350	141	218	239	262.8	283.2	615	600	741.6	817.2	sig
prot351	221	163	143	222	207	160	143	178.5	208.5	ns
prot352	283	74	62	162	132	65	76	148	102	ns
prot353	246	61	59	189	159	56	51	177	150	ns
prot354	212	39	48	56.4	54	43	41	56.4	61.2	ns
prot355	219	38	35	51	57	28	25	52.5	49.5	ns
prot356	448	50	40	82	68	45	36	68	62	ns
prot357	351	34	43	135	105	34	38	99	111	ns
prot358	161	19	34	36	37.2	32	31	39.6	44.4	ns
prot359	178	30	30	45	34.5	26	35	34.5	51	ns
prot360	178	19	19	52	38	22	20	64	40	ns
prot361	250	24	18	45	81	22	19	66	96	ns
prot362	238	23	27	34.8	16.8	15	23	25.2	20.4	ns
prot363	261	31	21	34.5	24	20	23	31.5	21	ns
prot364	194	18	25	38	50	24	19	34	30	ns
prot365	234	17	8	39	36	19	21	75	72	ns
prot366	337	17	23	19.2	20.4	28	22	20.4	28.8	ns
prot367	296	12	22	30	30	18	24	19.5	27	ns
prot368	248	16	13	30	22	16	18	24	20	ns
prot369	311	14	16	42	72	11	20	54	75	ns
prot370	224	14	11	7.2	24	18	17	16.8	12	ns
prot371	279	15	18	30	21	13	12	31.5	31.5	ns
prot372	471	20	15	42	46	20	13	50	32	ns
prot373	218	7	8	21	21	10	12	39	30	sig
prot374	249	20	16	15.6	13.2	12	22	13.2	16.8	ns
prot375	312	13	13	25.5	22.5	13	19	19.5	28.5	ns
prot376	402	9	10	22	26	15	12	24	20	ns
prot377	196	9	15	36	39	14	16	54	24	ns
prot378	285	14	10	13.2	15.6	14	16	12	14.4	ns
prot379	292	8	13	22.5	15	39	48	58.5	49.5	sig
prot380	227	10	13	16	12	13	14	16	26	ns
prot381	322	11	9	18	6	10	9	27	39	ns
prot382	449	10	7	10.8	19.2	11	14	9.6	15.6	ns
prot383	373	20	9	13.5	18	9	7	19.5	13.5	ns
prot384	239	10	9	26	24	6	9	20	20	ns
prot385	235	6	5	36	27	9	10	27	27	ns
prot386	267	8	8	15.6	12	16	22	28.8	24	sig
prot387	262	4	13	12	10.5	6	5	15	12	ns
prot388	241	6	13	22	16	15	11	22	12	ns
prot389	315	8	6	18	21	4	9	15	15	ns
prot390	997	9	14	10.8	9.6	8	9	8.4	7.2	ns
prot391	392	9	8	12	13.5	10	4	12	13.5	ns
prot392	558	3	7	18	10	10	2	14	22	ns
prot393	468	2	9	9	6	9	7	18	15	ns
prot394	253	6	8	4.8	6	12	4	3.6	8.4	ns
prot395	248	6	8	9	10.5	5	7	9	12	ns
prot396	527	10	5	14	20	9	14	20	18	ns
prot397	432	5	3	9	12	3	3	27	21	ns
prot398	455	7	6	13.2	3.6	5	8	8.4	7.2	ns
prot399	529	3	7	4.5	10.5	8	5	4.5	10.5	ns
prot400	375	4	6	8	10	5	7	6	20	ns
prot401	287	2	6	30	9	6	12	36	36	sig
prot402	332	7	9	8.4	3.6	9	2	8.4	2.4	ns
prot403	541	9	4	10.5	7.5	8	7	4.5	7.5	ns
prot404	280	7	3	16	6	5	7	6	20	ns
prot405	458	4	7	15	21	4	5	18	18	ns
prot406	291	2	3	7.2	2.4	7	5	2.4	7.2	ns
prot407	548	12	6	12	7.5	6	8	10.5	9	ns
prot408	292	5	2	4	6	1	2	10	8	sig
prot409	559	4	4	12	3	6	6	18	21	ns
prot410	859	5	2	3.6	1.2	10	3	7.2	4.8	ns
prot411	484	1	2	7.5	10.5	5	6	4.5	4.5	ns
prot412	117	159	151	276	254	132	135	302	256	ns
prot413	182	122	128	423	333	121	113	372	360	ns
prot414	226	97	100	145.2	127.2	113	102	130.8	128.4	ns
prot415	179	64	89	112.5	90	75	77	139.5	114	ns
prot416	129	65	62	142	134	60	56	142	112	ns
prot417	222	43	50	108	162	57	52	159	156	ns
prot418	353	31	36	43.2	42	40	36	46.8	43.2	ns
prot419	157	38	44	57	51	48	37	45	55.5	ns
prot420	376	26	31	70	64	24	43	60	44	ns
prot421	429	24	26	42	69	37	24	102	96	ns
prot422	182	22	19	19.2	26.4	38	28	32.4	28.8	ns
prot423	187	15	24	30	39	28	18	28.5	25.5	ns
prot424	206	28	17	28	56	21	26	36	60	ns
prot425	319	19	19	54	48	29	31	75	66	sig
prot426	533	17	20	28.8	22.8	23	17	28.8	34.8	ns
prot427	182	17	19	31.5	36	14	20	34.5	30	ns
prot428	260	21	23	26	48	20	21	34	56	ns
prot429	181	14	28	63	48	18	14	45	51	ns
prot430	246	15	20	21.6	24	22	21	28.8	26.4	sig
prot431	156	20	10	30	37.5	8	18	15	27	ns
prot432	213	18	18	42	26	15	15	26	26	ns
prot433	295	22	8	42	24	6	9	15	39	ns
prot434	610	10	12	18	15.6	18	12	14.4	9.6	ns
prot435	152	14	12	21	15	9	13	9	13.5	ns
prot436	470	11	18	20	32	5	11	20	30	ns
prot437	278	17	14	33	21	20	11	36	36	ns
prot438	250	8	13	14.4	14.4	13	9	16.8	12	ns
prot439	265	16	18	21	16.5	8	11	6	21	ns
prot440	327	17	8	18	20	18	18	40	44	sig
prot441	577	8	5	42	30	20	23	66	33	sig
prot442	236	10	5	7.2	14.4	4	14	7.2	14.4	ns
prot443	347	5	12	25.5	13.5	30	24	31.5	63	sig
prot444	177	5	14	18	14	16	3	20	18	ns
prot445	261	9	12	24	15	14	12	42	63	sig
prot446	357	5	7	6	7.2	9	9	18	16.8	sig
prot447	379	14	8	15	21	12	12	7.5	25.5	ns
prot448	172	11	11	14	14	8	7	16	10	ns
prot449	161	6	3	18	39	9	12	33	18	ns
prot450	466	7	9	14.4	13.2	21	12	28.8	18	sig
prot451	165	5	9	18	13.5	9	8	12	15	ns
prot452	245	2	10	20	20	4	11	8	20	ns
prot453	222	12	7	18	27	4	9	12	33	ns
prot454	428	6	4	13.2	13.2	5	10	9.6	6	ns
prot455	227	6	1	15	6	6	7	4.5	9	ns
prot456	420	6	8	12	22	6	13	8	16	ns
prot457	171	11	7	30	9	13	13	21	66	sig
prot458	307	4	10	8.4	7.2	9	20	10.8	21.6	sig
prot459	230	7	9	6	12	3	7	10.5	3	ns
prot460	343	5	6	10	18	10	22	24	32	sig
prot461	441	8	6	33	24	6	7	18	9	ns
prot462	415	2	3	10.8	6	5	7	1.2	12	ns
prot463	270	3	4	12	6	4	5	12	3	ns
prot464	711	7	4	14	14	8	7	2	22	ns
prot465	321	4	6	9	21	12	12	54	72	sig
prot466	238	5	5	9.6	3.6	4	4	6	2.4	ns
prot467	320	5	9	12	9	5	7	7.5	4.5	ns
prot468	274	11	1	14	8	15	14	6	28	sig
prot469	364	7	6	30	24	7	9	24	12	ns
prot470	361	7	9	9.6	6	15	18	14.4	39.6	sig
prot471	262	9	6	7.5	9	16	12	15	21	sig
prot472	513	6	6	12	12	4	3	16	14	ns
prot473	569	3	3	15	15	9	3	6	33	ns
prot474	387	6	5	4.8	8.4	8	4	8.4	12	ns
prot475	447	7	3	3	10.5	6	4	13.5	3	ns
prot476	378	4	0	12	6	2	2	4	10	ns
prot477	251	4	8	33	6	4	6	12	9	ns
prot478	468	4	3	4.8	3.6	2	0	0	2.4	ns
prot479	544	2	3	12	3	5	2	3	9	ns
prot480	244	1	2	10	6	8	2	2	14	ns
prot481	327	4	6	6	12	7	3	6	9	ns
prot482	494	4	5	2.4	4.8	1	2	6	4.8	ns
prot483	192	173	167	259.5	286.5	189	159	268.5	259.5	ns
prot484	243	125	120	200	226	130	129	290	258	ns
prot485	149	43	33	90	135	44	35	141	123	ns
prot486	236	37	30	44.4	37.2	54	59	78	81.6	sig
prot487	134	33	41	45	63	39	34	63	54	ns
prot488	103	28	36	50	66	36	37	56	74	ns
prot489	103	32	35	96	117	34	32	78	105	ns
prot490	103	39	33	39.6	52.8	46	42	56.4	27.6	ns
prot491	271	41	28	39	46.5	31	37	46.5	48	ns
prot492	257	20	23	52	52	20	24	70	44	ns
prot493	174	20	18	69	54	18	20	63	24	ns
prot494	165	28	42	30	33.6	24	30	39.6	27.6	ns
prot495	251	25	26	31.5	37.5	21	15	24	27	ns
prot496	265	25	22	30	40	30	26	58	44	sig
prot497	193	24	21	78	66	14	23	54	90	ns
prot498	137	24	27	26.4	33.6	21	20	24	34.8	ns
prot499	149	19	24	25.5	40.5	18	17	39	30	ns
prot500	291	23	26	42	44	24	18	46	38	ns
prot501	227	25	13	60	78	20	19	51	54	ns
prot502	198	14	15	22.8	20.4	10	25	16.8	18	ns
prot503	194	18	20	31.5	28.5	17	15	28.5	18	ns
prot504	234	15	18	20	28	14	14	40	32	ns
prot505	247	12	8	63	54	15	16	72	63	ns
prot506	145	23	24	27.6	15.6	15	22	22.8	19.2	ns
prot507	141	18	20	22.5	25.5	20	14	22.5	21	ns
prot508	187	12	13	26	18	36	33	60	72	sig
prot509	165	16	16	54	45	34	24	54	78	sig
prot510	166	11	13	12	16.8	18	20	21.6	31.2	sig
prot511	225	18	15	25.5	30	15	14	12	30	ns
prot512	239	7	11	20	22	17	13	22	28	ns
prot513	275	17	12	33	51	15	13	45	21	ns
prot514	206	12	13	14.4	14.4	13	8	8.4	9.6	ns
prot515	322	11	15	24	18	17	6	34.5	18	ns
prot516	178	17	8	46	42	22	14	20	36	ns
prot517	227	11	9	48	18	22	12	36	36	ns
prot518	237	14	6	10.8	13.2	39	39	64.8	46.8	sig
prot519	254	10	16	24	16.5	11	12	19.5	21	ns
prot520	208	13	9	26	18	8	18	28	34	ns
prot521	153	15	13	57	27	14	12	33	33	ns
prot522	244	19	10	12	19.2	15	16	14.4	14.4	ns
prot523	287	8	4	6	15	13	11	16.5	18	ns
prot524	206	6	8	28	22	20	20	32	44	sig
prot525	244	9	12	42	27	12	6	36	24	ns
prot526	383	7	7	3.6	8.4	7	9	9.6	7.2	ns
prot527	184	18	12	13.5	7.5	9	21	24	13.5	sig
prot528	377	13	11	14	14	6	12	22	28	sig
prot529	355	4	6	21	27	6	9	27	12	ns
prot530	129	13	4	6	4.8	12	12	6	10.8	ns
prot531	162	12	10	3	7.5	8	6	15	9	ns
prot532	184	12	9	16	18	5	6	12	18	ns
prot533	347	5	9	15	21	7	13	15	27	ns
prot534	203	9	9	4.8	3.6	4	8	7.2	6	ns
prot535	1930	11	5	6	12	15	4	7.5	18	ns
prot536	316	7	12	20	10	9	13	22	64	sig
prot537	198	5	10	18	18	10	11	30	33	ns
prot538	250	3	4	4.8	3.6	6	4	7.2	9.6	ns
prot539	265	4	6	7.5	3	3	5	12	15	ns
prot540	469	11	7	16	20	12	8	18	14	ns
prot541	563	6	3	24	27	5	9	42	15	ns
prot542	290	7	4	8.4	7.2	14	6	6	6	sig
prot543	338	7	9	6	4.5	4	7	12	7.5	ns
prot544	449	5	8	20	8	4	6	26	4	ns
prot545	273	8	7	9	36	6	6	12	15	ns
prot546	412	11	8	9.6	4.8	15	24	28.8	28.8	sig
prot547	170	5	5	10.5	7.5	7	4	6	7.5	sig
prot548	478	8	6	12	18	6	2	16	14	ns
prot549	302	7	7	15	9	5	3	24	21	ns
prot550	167	5	7	8.4	8.4	6	4	7.2	0	ns
prot551	151	8	2	3	10.5	5	1	6	7.5	ns
prot552	816	6	11	8	8	4	5	10	6	ns
prot553	279	0	3	9	9	5	4	15	39	sig
prot554	320	7	9	3.6	3.6	8	3	4.8	3.6	ns
prot555	351	3	3	4.5	12	3	3	6	4.5	ns
prot556	242	2	4	12	6	3	10	12	6	ns
prot557	276	1	6	18	9	5	1	39	6	ns
prot558	565	4	3	2.4	6	5	8	1.2	13.2	ns
prot559	356	2	3	10.5	1.5	2	3	4.5	1.5	ns
prot560	162	0	3	6	6	24	9	42	24	sig
prot561	155	3	5	9	18	5	3	24	9	ns
prot562	484	3	2	2.4	6	1	4	3.6	4.8	ns
prot563	462	1	5	6	1.5	10	3	6	9	ns
prot564	989	2	0	4	14	5	5	10	12	ns
prot565	353	4	4	9	0	18	9	36	72	sig
prot566	382	8	3	2.4	4.8	6	6	6	4.8	ns
prot567	1092	2	1	1.5	10.5	4	5	6	3	ns
prot568	158	1	2	16	4	3	6	12	6	sig
prot569	829	2	2	9	18	2	3	12	15	ns
prot570	600	5	5	1.2	4.8	4	4	3.6	2.4	ns
prot571	743	6	2	7.5	1.5	2	4	6	6	ns
prot572	271	2	1	10	4	9	15	24	18	sig
prot573	774	4	0	12	9	2	6	18	30	sig
prot574	617	1	1	0	7.2	1	2	4.8	1.2	ns
prot575	120	166	191	238.5	285	313	304	469.5	442.5	sig
prot576	257	149	143	260	286	131	138	300	202	ns
prot577	138	123	132	438	345	146	152	414	453	ns
prot578	126	97	67	105.6	120	102	103	121.2	145.2	sig
prot579	126	75	97	127.5	118.5	76	80	129	126	ns
prot580	126	99	84	156	176	115	133	310	370	sig
prot581	126	89	83	243	273	93	76	267	240	ns
prot582	126	79	86	98.4	112.8	90	79	106.8	118.8	ns
prot583	126	93	83	127.5	130.5	98	89	109.5	118.5	ns
prot584	126	90	83	184	180	155	131	238	302	sig
prot585	433	94	74	249	246	80	65	243	225	ns
prot586	258	33	39	34.8	39.6	44	28	60	44.4	ns
prot587	219	33	31	42	43.5	65	43	57	67.5	sig
prot588	274	33	25	54	52	30	27	74	56	ns
prot589	211	20	25	87	51	18	16	57	81	ns
prot590	203	15	20	36	22.8	38	29	20.4	40.8	sig
prot591	210	19	18	40.5	37.5	23	23	37.5	39	ns
prot592	190	24	30	46	40	18	19	46	44	ns
prot593	164	10	20	48	54	22	19	78	63	ns
prot594	159	20	19	27.6	22.8	21	19	14.4	15.6	ns
prot595	171	19	20	28.5	33	18	19	31.5	34.5	ns
prot596	153	29	18	22	38	28	30	44	26	ns
prot597	176	13	22	45	60	25	34	96	120	sig
prot598	192	15	12	10.8	38.4	14	9	21.6	18	ns
prot599	352	16	17	30	30	12	18	33	24	ns
prot600	146	20	11	34	30	13	17	40	40	ns
prot601	323	14	12	39	42	11	18	33	36	ns
prot602	258	14	15	20.4	22.8	16	20	18	12	ns
prot603	152	8	12	16.5	13.5	14	19	19.5	18	ns
prot604	76	21	19	38	34	14	17	40	18	ns
prot605	128	21	15	30	36	14	23	69	57	sig
prot606	187	22	20	28.8	24	29	34	32.4	34.8	sig
prot607	160	15	19	15	19.5	34	25	34.5	33	sig
prot608	315	18	17	50	32	11	17	26	36	ns
prot609	129	11	12	36	36	16	14	42	42	ns
prot610	185	20	15	13.2	10.8	16	20	20.4	16.8	ns
prot611	146	17	10	16.5	16.5	14	15	27	16.5	ns
prot612	241	9	8	36	38	16	11	30	14	ns
prot613	222	11	13	57	45	11	19	60	39	ns
prot614	205	3	9	19.2	14.4	15	12	9.6	14.4	ns
prot615	240	15	7	16.5	18	12	12	10.5	18	ns
prot616	99	8	10	10	24	12	8	18	20	ns
prot617	643	12	7	39	30	11	8	45	42	ns
prot618	239	8	9	21.6	9.6	23	23	30	19.2	sig
prot619	383	16	7	21	24	18	16	24	24	sig
prot620	247	17	5	26	10	12	10	18	14	ns
prot621	189	8	8	42	39	9	7	39	24	ns
prot622	171	7	12	18	15.6	9	8	19.2	9.6	ns
prot623	326	11	13	15	9	15	6	13.5	10.5	ns
prot624	231	11	8	26	30	7	10	34	16	ns
prot625	153	10	11	36	33	8	7	30	21	ns
prot626	268	8	10	15.6	9.6	9	10	14.4	9.6	ns
prot627	204	9	9	15	10.5	11	8	10.5	10.5	ns
prot628	191	8	4	14	24	12	16	22	16	ns
prot629	114	6	10	42	15	10	7	12	27	ns
prot630	419	7	11	12	18	8	13	10.8	12	ns
prot631	141	10	10	19.5	21	13	11	15	19.5	ns
prot632	128	5	10	20	20	12	14	22	14	ns
prot633	164	3	8	15	15	5	3	12	27	ns
prot634	274	13	4	10.8	18	9	9	13.2	8.4	ns
prot635	188	16	9	12	18	12	9	12	25.5	ns
prot636	372	12	9	18	18	6	10	16	14	ns
prot637	365	10	12	30	27	10	15	30	33	ns
prot638	145	11	10	15.6	9.6	12	7	10.8	8.4	ns
prot639	159	8	9	12	12	7	8	15	18	ns
prot640	379	4	13	8	22	11	3	12	10	ns
prot641	190	5	9	39	27	13	9	42	48	sig
prot642	194	9	6	6	8.4	9	5	6	8.4	ns
prot643	178	5	7	16.5	9	2	8	13.5	10.5	ns
prot644	181	13	5	14	16	6	8	4	12	ns
prot645	321	5	9	6	42	5	7	24	42	ns
prot646	192	6	7	3.6	9.6	8	5	9.6	6	ns
prot647	352	7	5	12	10.5	9	14	13.5	6	ns
prot648	118	7	10	14	28	8	6	4	16	ns
prot649	410	8	5	9	27	5	10	15	39	ns
prot650	403	4	3	8.4	7.2	9	9	8.4	6	ns
prot651	199	7	11	10.5	6	13	7	9	18	ns
prot652	457	6	4	14	8	8	8	20	18	ns
prot653	221	10	6	24	21	6	7	18	24	ns
prot654	216	7	5	3.6	7.2	8	4	8.4	6	sig
prot655	217	10	6	10.5	6	11	9	7.5	9	ns
prot656	172	13	8	12	20	5	7	22	16	ns
prot657	268	7	3	15	15	3	6	15	21	ns
prot658	583	5	9	7.2	10.8	5	11	9.6	8.4	ns
prot659	229	7	6	13.5	15	10	14	21	15	ns
prot660	177	7	6	22	10	8	10	22	10	sig
prot661	142	7	8	27	18	16	7	18	33	ns
prot662	178	7	10	12	6	7	12	10.8	12	ns
prot663	111	15	9	12	12	6	13	16.5	10.5	ns
prot664	116	7	5	18	16	20	14	40	36	sig
prot665	325	5	9	18	27	4	9	21	12	ns
prot666	268	6	3	2.4	6	11	1	8.4	12	sig
prot667	599	7	9	9	12	9	7	6	7.5	ns
prot668	341	1	7	14	10	5	6	14	16	ns
prot669	172	10	4	30	15	5	3	9	27	ns
prot670	204	5	5	9.6	10.8	0	4	6	9.6	ns
prot671	171	10	7	7.5	6	5	8	4.5	6	ns
prot672	255	6	7	10	16	7	9	8	6	ns
prot673	180	3	5	9	12	2	3	21	9	ns
prot674	215	1	7	3.6	3.6	8	2	4.8	10.8	ns
prot675	211	4	7	9	10.5	9	5	10.5	10.5	ns
prot676	234	2	5	2	8	6	0	8	8	ns
prot677	214	3	5	9	15	7	4	12	15	ns
prot678	180	7	2	6	12	5	7	3.6	12	ns
prot679	292	7	9	12	9	14	10	24	9	sig
prot680	387	8	4	8	12	12	9	18	24	sig
prot681	283	4	5	27	18	8	3	21	24	ns
prot682	351	4	1	4.8	3.6	1	3	2.4	8.4	ns
prot683	502	2	1	1.5	0	4	6	9	3	ns
prot684	484	4	2	4	4	5	2	26	18	sig
prot685	345	9	2	24	9	1	5	12	36	ns
prot686	448	4	5	6	4.8	7	5	7.2	2.4	sig
prot687	277	8	8	3	6	6	10	1.5	7.5	ns
prot688	737	4	7	10	8	5	1	14	10	ns
prot689	159	6	2	24	18	2	4	12	9	ns
prot690	153	1	3	8.4	0	7	5	3.6	3.6	ns
prot691	321	6	2	9	9	4	2	6	12	ns
prot692	373	4	4	14	4	6	6	8	6	ns
prot693	124	2	6	9	9	2	6	6	6	ns
prot694	330	2	3	4.8	8.4	3	3	7.2	1.2	ns
prot695	319	2	8	6	7.5	1	1	4.5	4.5	ns
prot696	272	2	4	8	6	4	2	10	4	ns
prot697	296	2	4	3	12	8	8	36	42	sig
prot698	167	4	3	9.6	6	4	4	2.4	4.8	ns
prot699	832	3	3	4.5	9	9	6	13.5	13.5	sig
prot700	461	3	3	8	12	1	2	8	8	sig
prot701	152	6	4	21	12	1	3	24	9	ns
prot702	247	3	4	3.6	8.4	2	6	4.8	6	ns
prot703	311	5	2	6	7.5	8	6	4.5	3	sig
prot704	299	1	6	10	8	6	5	8	8	ns
prot705	383	5	1	9	9	1	4	3	6	ns
prot706	426	2	6	3.6	4.8	12	9	25.2	25.2	sig
prot707	155	2	2	4.5	4.5	2	3	1.5	1.5	ns
prot708	989	2	1	18	8	2	4	6	2	ns
prot709	187	2	3	6	9	2	4	0	6	ns
prot710	366	3	2	3.6	4.8	4	5	3.6	3.6	ns
prot711	715	3	6	10.5	6	2	3	4.5	6	ns
prot712	830	3	3	8	8	2	2	2	8	ns
prot713	177	2	2	15	9	9	12	27	18	sig
prot714	632	7	3	6	6	4	3	6	1.2	ns
prot715	444	7	1	9	4.5	1	4	1.5	1.5	ns
prot716	1241	0	5	12	6	4	1	16	8	sig
prot717	685	5	2	0	6	2	3	12	15	ns
prot718	387	2	2	2.4	1.2	2	5	2.4	0	ns
prot719	322	3	2	1.5	6	2	0	7.5	4.5	ns
prot720	735	3	4	4	0	0	0	0	6	ns
prot721	186	37	32	117	105	47	42	105	126	ns
prot722	156	34	42	31.2	36	41	35	51.6	58.8	ns
prot723	282	41	55	61.5	57	34	42	63	63	ns
prot724	140	24	26	56	50	33	30	54	32	ns
prot725	137	26	28	60	78	21	24	75	78	ns
prot726	124	28	19	27.6	43.2	29	27	21.6	45.6	ns
prot727	169	18	21	18	39	51	99	108	85.5	sig
prot728	142	29	23	38	70	15	22	38	48	ns
prot729	162	18	26	63	84	25	17	99	60	ns
prot730	200	11	17	22.8	19.2	22	18	25.2	21.6	ns
prot731	156	13	23	31.5	25.5	16	16	25.5	28.5	ns
prot732	306	19	22	42	28	17	18	50	20	ns
prot733	174	16	21	54	36	15	20	72	54	ns
prot734	194	16	21	10.8	27.6	17	17	14.4	18	ns
prot735	103	13	9	13.5	12	20	16	25.5	19.5	ns
prot736	172	15	4	28	26	15	11	26	32	ns
prot737	180	15	7	57	48	20	15	54	36	ns
prot738	184	13	15	18	8.4	13	15	12	10.8	ns
prot739	230	8	10	33	16.5	21	14	24	30	sig
prot740	187	10	13	26	40	17	15	24	28	ns
prot741	189	12	15	57	51	8	14	39	30	ns
prot742	180	10	13	19.2	15.6	9	20	12	15.6	ns
prot743	294	9	9	18	19.5	19	18	15	22.5	ns
prot744	186	11	9	36	28	54	39	60	36	sig
prot745	225	8	14	39	39	14	10	18	45	ns
prot746	174	15	5	25.2	10.8	19	6	18	18	ns
prot747	208	9	11	18	18	20	13	12	16.5	ns
prot748	217	6	11	18	14	13	17	24	8	ns
prot749	112	10	8	21	36	11	9	39	45	ns
prot750	206	16	12	10.8	10.8	18	10	12	12	ns
prot751	166	9	11	10.5	22.5	7	9	6	12	ns
prot752	113	7	8	14	12	6	5	18	28	ns
prot753	169	6	4	9	27	13	13	54	60	sig
prot754	313	7	4	7.2	10.8	5	8	14.4	13.2	ns
prot755	197	5	6	9	10.5	7	12	16.5	13.5	ns
prot756	124	8	8	14	12	15	27	30	66	sig
prot757	246	5	13	24	27	6	11	12	15	ns
prot758	258	7	10	7.2	15.6	18	10	12	9.6	sig
prot759	168	10	9	19.5	9	15	10	13.5	13.5	sig
prot760	260	7	12	12	12	8	2	10	16	ns
prot761	243	6	8	21	21	8	8	27	9	ns
prot762	124	2	9	10.8	13.2	12	18	36	39.6	sig
prot763	208	8	10	7.5	10.5	6	8	10.5	10.5	ns
prot764	217	7	5	12	12	8	8	6	10	ns
prot765	197	10	6	18	24	9	10	9	42	ns
prot766	177	8	8	8.4	4.8	3	4	9.6	8.4	ns
prot767	146	15	5	4.5	10.5	5	2	4.5	7.5	ns
prot768	157	4	6	10	12	6	7	12	16	ns
prot769	270	5	4	18	27	5	5	24	15	ns
prot770	264	4	5	7.2	10.8	10	1	4.8	4.8	ns
prot771	274	4	13	13.5	1.5	6	12	4.5	15	ns
prot772	156	3	5	10	6	5	2	16	10	ns
prot773	252	11	7	27	24	8	8	24	21	ns
prot774	356	8	4	9.6	16.8	10	11	9.6	10.8	ns
prot775	180	7	8	6	15	10	3	18	13.5	ns
prot776	251	5	5	6	10	6	7	16	8	ns
prot777	156	8	5	15	27	8	6	21	21	ns
prot778	227	6	3	9.6	6	3	2	9.6	13.2	ns
prot779	116	5	6	12	6	4	8	12	9	ns
prot780	154	3	6	6	16	6	3	8	6	ns
prot781	198	7	8	21	30	7	10	12	21	ns
prot782	236	6	10	9.6	6	16	24	19.2	14.4	sig
prot783	184	5	4	10.5	6	8	7	10.5	6	ns
prot784	122	0	4	4	4	5	0	10	8	ns
prot785	91	8	6	24	21	5	7	21	12	ns
prot786	274	8	3	6	12	6	13	3.6	7.2	ns
prot787	152	4	5	4.5	6	8	10	15	24	sig
prot788	162	3	4	4	8	2	3	2	6	ns
prot789	158	10	5	15	12	11	4	18	24	ns
prot790	463	2	4	6	6	6	5	6	9.6	sig
prot791	312	8	7	12	7.5	10	6	15	12	sig
prot792	261	3	2	8	10	2	5	6	8	ns
prot793	392	9	6	21	9	5	5	18	27	ns
prot794	182	3	8	8.4	4.8	10	5	6	4.8	ns
prot795	310	2	5	3	7.5	5	5	12	6	ns
prot796	382	3	3	8	12	9	6	12	12	ns
prot797	113	3	6	9	15	5	14	12	12	ns
prot798	111	3	4	9.6	4.8	4	9	4.8	9.6	ns
prot799	418	3	6	1.5	4.5	3	12	9	18	sig
prot800	185	5	5	8	4	3	6	14	8	ns
prot801	163	1	3	9	12	1	1	21	12	ns
prot802	238	7	7	6	7.2	3	11	7.2	8.4	ns
prot803	282	4	4	6	3	1	4	1.5	7.5	ns
prot804	305	6	4	12	16	4	3	12	16	ns
prot805	292	4	4	15	6	5	8	12	15	sig
prot806	427	5	2	1.2	7.2	4	2	1.2	6	ns
prot807	234	5	4	6	4.5	5	2	4.5	1.5	ns
prot808	233	7	6	8	12	6	10	8	14	ns
prot809	425	7	7	18	24	6	5	12	15	ns
prot810	95	4	6	6	8.4	3	5	7.2	3.6	ns
prot811	241	4	2	1.5	3	6	18	22.5	4.5	sig
prot812	201	3	2	2	8	4	5	8	2	ns
prot813	474	3	2	12	6	2	6	6	18	ns
prot814	437	5	2	3.6	3.6	3	6	1.2	3.6	ns
prot815	411	0	2	7.5	3	4	2	1.5	7.5	ns
prot816	333	4	3	6	12	7	2	4	10	ns
prot817	449	3	2	6	21	5	3	15	3	ns
prot818	256	3	1	2.4	6	1	1	4.8	8.4	ns
prot819	292	2	2	4.5	6	1	1	6	12	sig
prot820	669	3	6	4	10	7	4	4	16	ns
prot821	378	5	2	12	9	4	2	6	30	sig
prot822	373	0	5	3.6	6	9	9	7.2	18	sig
prot823	327	2	4	4.5	3	1	3	0	1.5	ns
prot824	180	2	3	8	6	6	6	4	12	sig
prot825	357	3	4	9	6	3	4	9	9	ns
prot826	791	4	3	7.2	1.2	2	9	4.8	9.6	sig
prot827	1037	3	2	4.5	1.5	2	6	4.5	6	ns
prot828	223	4	0	8	8	2	1	6	12	ns
prot829	417	5	3	15	9	5	3	6	12	ns
prot830	310	1	1	4.8	2.4	2	2	2.4	1.2	ns
prot831	796	0	4	6	9	3	1	3	1.5	ns
prot832	385	2	5	12	4	2	1	2	6	ns
prot833	399	1	3	6	9	4	5	6	12	ns
prot834	661	1	2	4.8	2.4	4	1	3.6	1.2	ns
prot835	648	5	1	3	4.5	1	4	4.5	3	ns
prot836	172	1	1	0	10	6	3	4	2	ns
prot837	459	2	2	6	3	2	2	6	12	sig
prot838	266	4	2	1.2	1.2	0	1	1.2	4.8	ns
prot839	85	43	56	108	87	54	60	93	96	ns
prot840	185	67	54	114	100	82	81	220	160	sig
prot841	130	48	53	144	132	55	53	159	174	ns
prot842	128	50	59	72	68.4	100	78	86.4	72	sig
prot843	130	42	63	60	78	50	58	82.5	76.5	ns
prot844	150	48	50	98	98	59	52	88	114	ns
prot845	94	43	38	84	108	69	56	156	186	sig
prot846	154	29	20	25.2	27.6	29	27	27.6	33.6	ns
prot847	76	27	25	31.5	46.5	24	28	49.5	30	ns
prot848	213	13	14	46	44	15	15	38	24	ns
prot849	51	17	24	42	30	30	24	126	132	sig
prot850	198	21	32	15.6	16.8	16	14	18	25.2	ns
prot851	150	28	11	25.5	24	15	17	25.5	36	ns
prot852	161	10	9	24	26	21	10	20	26	ns
prot853	227	14	10	33	30	27	27	144	90	sig
prot854	56	11	14	12	6	16	14	14.4	20.4	ns
prot855	107	10	17	24	34.5	15	19	28.5	18	ns
prot856	85	12	9	34	14	11	6	26	26	ns
prot857	191	15	19	24	27	5	5	45	39	ns
prot858	207	10	15	7.2	14.4	8	12	13.2	7.2	ns
prot859	313	10	8	19.5	9	11	23	30	30	sig
prot860	150	10	5	28	24	12	9	28	30	ns
prot861	446	12	14	36	18	30	27	54	162	sig
prot862	165	21	14	12	10.8	33	30	25.2	36	sig
prot863	164	18	12	16.5	15	14	11	18	18	sig
prot864	183	18	13	20	18	14	16	24	28	ns
prot865	112	10	11	30	27	8	9	42	39	ns
prot866	99	11	11	18	13.2	16	14	10.8	10.8	ns
prot867	162	9	7	22.5	18	9	13	12	16.5	ns
prot868	294	11	8	26	18	26	10	44	48	sig
prot869	219	14	15	33	39	5	16	27	21	ns
prot870	139	11	11	16.8	10.8	7	10	10.8	10.8	ns
prot871	1091	9	6	15	9	8	6	10.5	19.5	ns
prot872	153	5	10	30	18	8	14	16	10	sig
prot873	122	4	8	18	27	8	7	24	33	ns
prot874	308	7	10	10.8	14.4	16	13	13.2	13.2	sig
prot875	274	8	7	4.5	13.5	8	6	13.5	12	ns
prot876	168	10	12	32	22	36	51	72	84	sig
prot877	157	6	9	18	39	10	16	42	18	sig
prot878	171	9	12	6	9.6	13	7	16.8	16.8	sig
prot879	163	7	7	9	10.5	18	14	30	30	sig
prot880	78	1	7	20	8	4	6	12	6	ns
prot881	177	7	8	15	42	7	6	12	33	ns
prot882	198	9	2	9.6	4.8	20	13	16.8	15.6	sig
prot883	322	7	11	7.5	9	4	4	16.5	4.5	ns
prot884	145	2	9	20	12	7	7	14	10	ns
prot885	224	6	3	27	21	6	6	30	27	ns
prot886	155	5	5	15.6	4.8	13	18	30	15.6	sig
prot887	102	7	6	6	15	12	8	16.5	10.5	ns
prot888	207	2	6	20	12	8	12	28	16	sig
prot889	480	3	4	18	21	6	6	21	18	ns
prot890	104	5	5	3.6	12	6	9	10.8	12	ns
prot891	204	11	5	9	1.5	21	9	13.5	13.5	sig
prot892	248	3	6	10	6	11	2	10	8	ns
prot893	157	6	4	18	21	6	7	21	18	sig
prot894	132	7	7	12	7.2	14	3	8.4	8.4	ns
prot895	214	5	4	12	13.5	5	8	18	6	ns
prot896	219	5	6	30	14	4	2	6	20	ns
prot897	193	10	5	21	15	6	5	24	15	ns
prot898	155	7	6	13.2	9.6	2	7	7.2	7.2	ns
prot899	239	9	5	12	7.5	18	3	18	27	sig
prot900	116	5	6	6	12	4	5	8	14	ns
prot901	211	5	5	9	21	8	14	42	30	sig
prot902	156	6	3	3.6	10.8	2	7	13.2	4.8	ns
prot903	246	3	6	7.5	9	4	7	7.5	6	ns
prot904	218	7	3	18	28	5	4	8	16	ns
prot905	201	5	4	3	12	7	6	18	12	sig
prot906	111	8	4	4.8	8.4	2	1	7.2	7.2	sig
prot907	175	5	3	4.5	4.5	15	9	9	9	sig
prot908	195	3	3	14	10	4	5	6	16	ns
prot909	292	6	7	6	15	9	9	81	45	sig
prot910	173	2	6	2.4	8.4	4	5	2.4	10.8	ns
prot911	284	12	8	4.5	6	5	5	9	10.5	ns
prot912	151	2	5	2	16	12	10	20	16	sig
prot913	165	9	4	27	12	0	6	18	12	ns
prot914	132	6	4	7.2	7.2	7	5	4.8	7.2	ns
prot915	177	12	8	1.5	6	5	6	3	10.5	ns
prot916	137	7	6	12	16	4	14	36	20	sig
prot917	325	2	3	12	12	2	3	12	18	ns
prot918	192	3	5	7.2	6	4	3	10.8	6	ns
prot919	170	2	2	7.5	0	5	0	1.5	10.5	ns
prot920	157	6	3	8	10	3	6	10	8	ns
prot921	192	2	6	12	3	5	2	21	6	ns
prot922	474	2	5	4.8	6	5	6	2.4	2.4	ns
prot923	186	9	2	12	3	2	4	6	3	ns
prot924	428	6	3	4	8	3	1	4	6	ns
prot925	191	5	7	15	6	3	2	12	15	ns
prot926	169	3	4	6	4.8	1	3	4.8	3.6	ns
prot927	166	3	2	4.5	3	3	4	4.5	7.5	ns
prot928	290	1	5	2	6	3	1	4	14	ns
prot929	216	3	2	33	9	4	1	27	9	ns
prot930	103	4	2	2.4	3.6	5	3	1.2	3.6	ns
prot931	271	6	6	4.5	6	3	6	9	4.5	ns
prot932	147	4	7	8	6	4	4	10	8	ns
prot933	135	1	2	12	6	4	1	12	3	ns
prot934	135	6	2	6	1.2	2	4	6	7.2	ns
prot935	135	6	3	4.5	7.5	4	6	9	15	sig
prot936	135	6	4	4	12	6	2	10	8	ns
prot937	321	4	1	24	12	2	2	21	9	ns
prot938	164	4	2	3.6	3.6	1	3	2.4	4.8	ns
prot939	113	3	3	4.5	9	2	8	4.5	3	sig
prot940	271	2	2	12	2	1	5	4	8	ns
prot941	204	3	2	6	9	1	2	12	18	ns
prot942	276	6	6	13.2	2.4	3	4	3.6	3.6	ns
prot943	108	5	3	9	7.5	5	8	7.5	3	ns
prot944	91	4	2	6	14	3	5	6	2	ns
prot945	325	3	4	12	3	5	6	3	15	ns
prot946	114	6	5	2.4	7.2	5	4	1.2	6	ns
prot947	277	1	6	3	3	1	3	1.5	7.5	ns
prot948	118	3	3	6	8	1	2	6	8	ns
prot949	121	4	1	0	15	6	5	6	12	ns
prot950	198	1	2	2.4	1.2	6	6	4.8	9.6	sig
prot951	237	2	3	9	0	2	1	1.5	1.5	ns
prot952	220	4	3	4	8	2	4	4	2	ns
prot953	406	3	3	12	3	1	1	12	12	ns
prot954	391	1	1	1.2	0	4	1	2.4	3.6	ns
prot955	189	3	2	1.5	4.5	4	1	4.5	4.5	ns
prot956	232	2	2	6	4	2	0	0	2	ns
prot957	470	0	3	6	6	0	2	3	6	ns
prot958	527	0	1	2.4	1.2	2	3	2.4	2.4	ns
prot959	141	5	5	4.5	3	6	2	1.5	3	ns
prot960	602	1	0	2	4	2	1	8	4	ns
prot961	109	24	33	93	72	21	24	78	63	ns
prot962	258	32	25	33.6	22.8	17	28	31.2	24	ns
prot963	168	12	10	15	30	13	10	13.5	28.5	ns
prot964	177	21	12	36	26	14	15	36	30	ns
prot965	104	17	12	33	42	16	9	63	60	ns
prot966	187	7	8	12	10.8	14	8	14.4	13.2	ns
prot967	134	13	18	21	15	20	16	21	19.5	ns
prot968	153	18	9	36	28	15	13	40	36	ns
prot969	125	13	10	60	45	9	6	27	39	ns
prot970	242	7	12	10.8	18	7	10	12	10.8	ns
prot971	128	12	10	18	10.5	10	8	10.5	24	ns
prot972	160	14	9	4	16	8	9	14	18	ns
prot973	65	10	16	39	30	8	7	33	27	ns
prot974	143	15	15	21.6	15.6	13	11	21.6	9.6	ns
prot975	131	13	13	27	19.5	10	14	16.5	18	ns
prot976	128	11	6	14	14	14	9	24	18	ns
prot977	76	4	10	9	24	7	8	30	18	ns
prot978	95	11	10	12	8.4	26	16	14.4	21.6	sig
prot979	70	8	8	13.5	7.5	10	10	10.5	10.5	ns
prot980	136	12	9	22	14	16	8	24	24	ns
prot981	116	14	6	36	33	11	4	27	12	ns
prot982	108	15	10	15.6	19.2	16	11	12	9.6	ns
prot983	195	7	8	9	7.5	12	12	13.5	13.5	ns
prot984	145	8	8	12	12	16	12	24	36	sig
prot985	102	13	14	18	6	11	6	24	42	ns
prot986	173	11	6	8.4	8.4	12	12	18	21.6	sig
prot987	212	9	1	10.5	7.5	7	3	10.5	10.5	ns
prot988	116	3	7	8	12	8	4	14	10	ns
prot989	219	12	7	18	18	11	6	18	18	ns
prot990	312	8	6	8.4	14.4	8	9	12	4.8	ns
prot991	78	6	5	7.5	10.5	8	6	7.5	9	ns
prot992	193	7	9	6	10	9	5	8	16	ns
prot993	500	2	3	18	6	3	3	27	12	ns
prot994	195	6	6	3.6	6	6	8	9.6	8.4	ns
prot995	177	8	6	10.5	12	4	2	10.5	10.5	ns
prot996	224	2	6	10	6	7	3	8	10	ns
prot997	239	4	7	21	12	6	4	18	18	ns
prot998	223	11	5	8.4	3.6	8	5	6	7.2	sig
prot999	113	4	10	10.5	9	5	5	3	10.5	ns
prot1000	94	4	4	4	4	1	7	18	20	ns
prot1001	74	6	9	18	12	6	2	18	15	ns
prot1002	265	10	4	9.6	9.6	7	4	3.6	6	ns
prot1003	225	4	4	7.5	3	7	1	9	18	ns
prot1004	129	5	7	10	10	5	5	10	10	ns
prot1005	210	5	2	15	18	5	9	15	12	sig
prot1006	248	5	8	3.6	2.4	5	8	6	8.4	ns
prot1007	158	7	2	9	7.5	7	4	10.5	12	ns
prot1008	68	8	4	6	2	5	1	10	8	ns
prot1009	68	3	7	21	6	6	3	9	24	ns
prot1010	548	3	5	7.2	7.2	4	5	7.2	4.8	ns
prot1011	123	2	5	9	7.5	12	24	18	22.5	sig
prot1012	181	5	5	16	10	9	9	8	6	ns
prot1013	824	3	6	3	9	0	4	9	18	ns
prot1014	250	3	2	2.4	0	8	1	6	1.2	ns
prot1015	242	4	3	3	7.5	3	2	3	6	ns
prot1016	186	2	0	8	20	2	6	4	6	ns
prot1017	228	5	6	27	12	3	7	12	21	ns
prot1018	106	5	3	7.2	2.4	6	3	3.6	2.4	ns
prot1019	135	4	4	6	6	5	3	3	7.5	ns
prot1020	173	1	0	2	10	2	4	10	14	sig
prot1021	245	6	1	21	15	1	6	9	12	ns
prot1022	98	4	10	4.8	4.8	7	2	9.6	3.6	ns
prot1023	149	4	3	7.5	9	3	1	6	13.5	ns
prot1024	136	2	3	4	4	2	4	4	4	ns
prot1025	335	2	5	12	9	3	6	18	12	ns
prot1026	81	2	8	1.2	1.2	2	3	0	7.2	ns
prot1027	124	6	3	7.5	10.5	5	7	9	9	ns
prot1028	204	3	4	8	2	5	2	14	2	sig
prot1029	124	4	1	9	3	7	5	15	15	ns
prot1030	231	2	2	2.4	2.4	6	8	9.6	7.2	sig
prot1031	192	4	2	7.5	7.5	6	5	4.5	9	ns
prot1032	514	8	3	6	6	1	4	10	14	ns
prot1033	277	5	1	15	15	6	5	24	21	sig
prot1034	159	4	1	3.6	3.6	2	4	0	2.4	ns
prot1035	190	7	2	3	9	3	1	6	7.5	ns
prot1036	225	8	5	4	6	1	7	18	4	ns
prot1037	57	7	3	6	18	1	2	3	0	ns
prot1038	153	5	3	3.6	6	6	4	4.8	4.8	ns
prot1039	91	2	1	4.5	4.5	3	5	7.5	9	ns
prot1040	94	5	2	10	4	4	1	6	10	ns
prot1041	112	3	6	15	18	2	1	12	12	ns
prot1042	336	5	3	3.6	3.6	6	3	7.2	4.8	sig
prot1043	241	6	6	1.5	3	6	8	6	12	sig
prot1044	108	3	4	6	8	2	14	8	4	sig
prot1045	117	0	4	15	24	2	4	6	9	ns
prot1046	286	5	3	1.2	3.6	3	4	3.6	4.8	ns
prot1047	122	4	2	6	3	3	5	4.5	3	ns
prot1048	273	9	5	12	8	3	4	4	8	ns
prot1049	237	1	1	9	9	9	5	6	3	ns
prot1050	222	4	6	2.4	2.4	3	5	2.4	3.6	ns
prot1051	799	1	5	4.5	0	3	4	7.5	4.5	ns
prot1052	125	1	5	4	6	5	2	10	4	ns
prot1053	98	3	2	3	9	3	3	12	6	ns
prot1054	153	0	1	1.2	0	2	3	4.8	2.4	ns
prot1055	186	2	2	1.5	0	3	3	9	4.5	sig
prot1056	188	1	5	6	6	4	0	10	8	ns
prot1057	127	1	0	6	0	1	2	6	3	ns
prot1058	65	114	131	160.8	152.4	111	107	134.4	135.6	ns
prot1059	115	42	43	70.5	76.5	36	39	72	64.5	ns
prot1060	65	21	34	56	68	36	32	52	48	ns
prot1061	90	22	20	57	66	18	14	42	33	ns
prot1062	120	14	12	20.4	15.6	18	18	19.2	15.6	ns
prot1063	83	17	14	18	9	13	16	37.5	33	sig
prot1064	177	7	3	12	14	7	4	12	16	ns
prot1065	59	10	10	24	27	7	7	9	15	ns
prot1066	97	11	7	14.4	13.2	4	12	13.2	2.4	ns
prot1067	188	3	4	15	13.5	11	18	21	21	sig
prot1068	82	8	13	8	20	12	22	32	24	sig
prot1069	109	6	8	15	18	3	10	36	15	ns
prot1070	109	4	12	15.6	7.2	6	13	6	12	ns
prot1071	168	9	12	7.5	10.5	6	4	15	15	ns
prot1072	188	10	2	20	10	9	8	14	22	ns
prot1073	82	4	4	27	12	5	1	27	18	ns
prot1074	75	5	3	16.8	9.6	5	20	24	21.6	sig
prot1075	151	4	4	6	3	5	8	3	12	ns
prot1076	175	10	7	10	10	6	10	4	8	sig
prot1077	116	3	5	18	12	4	10	15	9	ns
prot1078	161	9	7	7.2	6	9	12	6	6	ns
prot1079	95	5	6	6	9	3	6	13.5	12	ns
prot1080	101	4	4	4	10	4	3	0	4	ns
prot1081	175	8	6	15	15	7	9	15	9	ns
prot1082	401	4	2	7.2	7.2	4	6	2.4	16.8	ns
prot1083	214	11	8	6	12	8	8	3	10.5	ns
prot1084	215	5	5	8	12	3	6	10	16	ns
prot1085	152	8	4	12	33	4	4	30	12	sig
prot1086	125	3	5	3.6	7.2	13	9	15.6	8.4	sig
prot1087	154	2	2	3	3	1	7	7.5	12	ns
prot1088	119	5	4	6	6	5	6	8	4	ns
prot1089	145	7	3	9	12	1	3	12	12	ns
prot1090	256	2	2	8.4	4.8	5	13	10.8	8.4	sig
prot1091	119	9	3	7.5	3	9	2	10.5	13.5	sig
prot1092	159	6	7	8	12	4	4	2	12	ns
prot1093	91	3	5	15	9	5	5	12	12	ns
prot1094	396	5	5	8.4	8.4	4	9	2.4	7.2	ns
prot1095	205	6	3	3	12	6	4	0	3	ns
prot1096	108	5	7	10	10	5	7	8	10	ns
prot1097	71	5	5	0	9	24	9	54	36	sig
prot1098	259	2	4	2.4	6	6	1	2.4	1.2	ns
prot1099	191	2	6	4.5	3	7	11	13.5	7.5	sig
prot1100	147	5	5	6	6	4	1	6	8	ns
prot1101	292	7	6	15	9	4	4	15	24	ns
prot1102	69	3	4	2.4	4.8	7	7	8.4	4.8	sig
prot1103	245	3	3	4.5	3	1	3	9	4.5	ns
prot1104	146	3	1	4	0	1	1	8	4	ns
prot1105	351	3	1	33	12	9	6	12	21	ns
prot1106	106	2	6	4.8	2.4	8	1	2.4	6	sig
prot1107	180	5	5	4.5	6	5	9	6	10.5	sig
prot1108	199	2	1	10	4	2	3	6	6	ns
prot1109	185	5	3	3	6	3	2	3	9	ns
prot1110	182	0	2	0	4.8	5	2	6	4.8	ns
prot1111	59	4	2	1.5	3	6	1	6	6	sig
prot1112	173	3	3	6	6	3	6	8	0	ns
prot1113	105	3	2	12	9	2	3	3	3	ns
prot1114	79	3	1	4.8	7.2	5	5	4.8	2.4	ns
prot1115	94	2	2	6	10.5	4	4	4.5	3	ns
prot1116	235	2	5	6	4	3	1	2	6	ns
prot1117	99	3	4	6	3	0	2	6	6	ns
prot1118	103	2	3	1.2	4.8	2	3	4.8	2.4	sig
prot1119	226	2	1	0	3	3	2	4.5	4.5	ns
prot1120	168	2	4	8	4	9	9	18	36	sig
prot1121	454	0	1	3	15	3	4	6	6	ns
prot1122	92	2	3	1.2	2.4	2	4	2.4	4.8	ns
prot1123	99	4	4	4.5	3	4	3	4.5	4.5	ns
prot1124	116	3	2	4	0	2	4	6	2	ns
prot1125	90	2	2	3	3	1	2	6	6	ns
prot1126	87	1	3	3.6	3.6	1	1	1.2	4.8	ns
prot1127	294	3	2	4.5	3	2	1	6	6	ns
prot1128	354	2	0	4	2	9	6	30	6	sig
prot1129	216	3	0	9	9	3	5	6	9	ns
prot1130	138	1	3	3.6	2.4	2	1	3.6	0	ns
prot1131	187	2	1	0	1.5	3	3	0	3	ns
prot1132	495	2	2	6	2	1	1	6	4	ns
prot1133	406	1	1	3	3	1	3	0	6	ns
prot1134	382	0	0	1.2	2.4	2	0	1.2	0	ns
prot1135	272	1	3	1.5	1.5	0	1	1.5	0	ns
prot1136	71	20	21	54	40	22	20	48	34	ns
prot1137	105	19	17	60	72	21	18	60	66	ns
prot1138	234	12	16	26.4	22.8	28	13	22.8	22.8	ns
prot1139	112	13	15	18	21	32	24	42	45	sig
prot1140	114	16	18	48	28	16	14	38	24	ns
prot1141	112	10	10	9	24	5	5	15	30	ns
prot1142	166	11	4	15.6	12	3	7	13.2	12	ns
prot1143	104	5	6	7.5	7.5	8	4	10.5	13.5	ns
prot1144	376	9	7	18	12	11	8	10	14	ns
prot1145	83	5	9	12	39	9	10	12	18	ns
prot1146	51	5	5	7.2	3.6	7	8	4.8	6	ns
prot1147	74	4	2	4.5	6	7	4	6	9	ns
prot1148	74	3	7	10	12	6	10	6	8	ns
prot1149	117	2	3	12	18	6	2	3	15	ns
prot1150	106	6	6	7.2	4.8	1	9	4.8	3.6	ns
prot1151	110	3	5	12	3	4	3	6	6	ns
prot1152	73	5	3	6	6	2	3	8	4	ns
prot1153	113	1	6	24	18	5	2	3	9	ns
prot1154	358	2	6	9.6	3.6	6	3	7.2	4.8	ns
prot1155	99	2	3	6	12	8	4	21	15	sig
prot1156	115	3	2	6	4	4	2	8	4	ns
prot1157	180	2	4	18	15	4	3	6	12	sig
prot1158	67	4	5	6	0	3	1	0	4.8	ns
prot1159	99	1	3	1.5	0	2	1	9	4.5	ns
prot1160	99	4	2	10	14	4	5	8	8	ns
prot1161	99	1	2	9	6	5	4	9	12	ns
prot1162	98	4	4	6	3.6	4	1	2.4	3.6	ns
prot1163	165	4	4	4.5	3	12	6	18	13.5	sig
prot1164	76	2	2	4	4	3	3	6	2	ns
prot1165	90	2	1	9	9	0	0	0	9	ns
prot1166	113	1	6	1.2	4.8	0	3	4.8	2.4	ns
prot1167	90	1	2	3	9	5	4	7.5	3	sig
prot1168	163	6	2	6	2	4	2	8	16	sig
prot1169	102	3	1	15	3	6	12	18	9	sig
prot1170	183	4	2	1.2	2.4	5	1	0	1.2	ns
prot1171	98	3	2	3	1.5	3	1	1.5	1.5	ns
prot1172	146	0	2	0	4	4	2	10	8	ns
prot1173	145	2	0	12	6	2	4	12	3	ns
prot1174	166	1	4	3.6	1.2	1	2	2.4	3.6	ns
prot1175	100	1	1	3	3	2	2	6	1.5	sig
prot1176	393	1	1	2	0	2	2	4	2	ns
prot1177	89	2	1	3	12	5	2	9	9	ns
prot1178	391	0	2	4.8	4.8	2	1	1.2	3.6	ns
prot1179	89	1	1	3	4.5	3	6	4.5	4.5	sig
prot1180	1106	3	7	18	12	6	7	14	12	ns
prot1181	3227	7	9	30	18	7	9	12	15	ns
prot1182	539	7	11	12	8.4	7	8	16.8	9.6	ns
prot1183	771	2	1	9	9	5	14	16.5	10.5	sig
prot1184	2680	2	3	6	12	1	2	6	8	ns
prot1185	917	2	2	15	18	4	3	21	6	ns
prot1186	4114	4	2	3.6	1.2	3	2	4.8	2.4	ns
prot1187	449	8	7	10.5	15	4	6	31.5	21	sig
prot1188	1304	2	4	8	12	3	4	4	8	ns
prot1189	393	5	4	9	9	3	2	21	21	ns
prot1190	1513	2	3	3.6	1.2	5	4	2.4	4.8	sig
prot1191	2580	7	1	6	9	3	2	7.5	4.5	ns
prot1192	959	8	9	8	12	8	6	18	12	sig
prot1193	510	6	7	9	12	6	2	15	18	ns
prot1194	427	8	8	9.6	4.8	30	12	25.2	10.8	sig
prot1195	413	3	2	3	7.5	12	12	13.5	13.5	sig
prot1196	819	2	2	10	6	9	2	12	16	sig
prot1197	1779	2	2	9	15	3	3	12	3	ns
prot1198	1379	5	4	1.2	3.6	4	0	1.2	3.6	ns
prot1199	652	2	0	3	1.5	4	2	1.5	1.5	ns
prot1200	704	1	8	10	10	3	1	2	4	ns
prot1201	1028	4	5	6	6	4	2	12	6	ns
prot1202	1181	2	4	2.4	1.2	1	3	2.4	4.8	ns
prot1203	383	6	6	7.5	13.5	11	18	10.5	16.5	sig
prot1204	1077	5	11	12	8	4	4	6	6	ns
prot1205	452	2	5	3	15	5	13	21	15	sig
prot1206	434	3	3	8.4	8.4	1	4	4.8	6	ns
prot1207	955	4	5	3	4.5	2	5	6	6	ns
prot1208	528	5	11	6	16	3	5	12	6	ns
prot1209	228	5	3	3	6	1	2	9	0	ns
prot1210	781	1	1	3.6	3.6	3	5	7.2	6	ns
prot1211	548	5	3	6	0	5	1	1.5	1.5	ns
prot1212	273	2	1	2	2	3	1	2	12	ns
prot1213	153	2	7	27	6	21	15	45	63	sig
prot1214	320	4	5	2.4	9.6	5	5	1.2	8.4	ns
prot1215	219	3	8	13.5	6	10	5	10.5	9	ns
prot1216	410	3	3	24	6	4	4	26	12	sig
prot1217	322	6	5	21	27	8	1	9	36	ns
prot1218	629	2	5	4.8	6	12	18	14.4	21.6	sig
prot1219	264	4	2	10.5	3	2	3	9	10.5	ns
prot1220	356	6	4	6	6	3	6	10	4	ns
prot1221	390	5	5	12	15	5	5	6	12	ns
prot1222	235	2	1	2.4	8.4	4	7	4.8	6	sig
prot1223	263	5	4	0	7.5	2	5	16.5	7.5	sig
prot1224	481	1	2	4	6	6	6	24	12	sig
prot1225	551	2	3	6	3	4	2	6	15	ns
prot1226	481	3	3	3.6	6	6	10	3.6	3.6	ns
prot1227	487	2	5	3	4.5	4	2	6	6	sig
prot1228	881	3	7	4	4	6	5	6	4	ns
prot1229	2284	3	0	3	15	6	2	3	9	ns
prot1230	852	2	0	1.2	2.4	2	0	2.4	1.2	ns
prot1231	341	2	4	3	7.5	0	1	1.5	6	ns
prot1232	182	6	2	8	8	2	2	14	10	ns
prot1233	327	5	8	12	15	8	5	6	15	ns
prot1234	219	7	4	7.2	6	5	7	6	7.2	ns
prot1235	406	5	5	15	4.5	2	3	4.5	6	ns
prot1236	332	1	1	10	0	2	0	6	8	ns
prot1237	365	2	3	15	12	5	9	12	12	sig
prot1238	308	1	8	7.2	3.6	15	15	3.6	21.6	sig
prot1239	232	2	1	4.5	0	2	4	6	6	sig
prot1240	2067	5	6	12	0	2	4	4	6	ns
prot1241	865	1	3	3	6	1	5	3	6	ns
prot1242	682	1	2	3.6	1.2	0	3	2.4	3.6	ns
prot1243	573	6	4	4.5	1.5	8	10	3	3	sig
prot1244	454	3	2	8	0	0	4	4	4	ns
prot1245	611	11	9	27	21	16	9	27	24	ns
prot1246	133	5	9	6	6	6	9	3.6	4.8	ns
prot1247	221	4	5	12	21	10	12	15	15	sig
prot1248	153	12	6	14	30	8	13	22	12	ns
prot1249	363	5	8	27	18	3	10	21	15	ns
prot1250	435	3	4	8.4	3.6	5	9	7.2	4.8	ns
prot1251	366	2	2	0	9	1	6	9	1.5	ns
prot1252	170	3	1	4	8	7	5	8	22	sig
prot1253	267	6	3	9	9	2	1	12	3	ns
prot1254	463	1	7	6	4.8	10	6	3.6	10.8	sig
prot1255	542	3	1	3	4.5	2	4	9	6	sig
prot1256	448	3	1	6	10	14	8	12	16	sig
prot1257	177	1	6	15	9	7	1	15	12	ns
prot1258	365	3	0	4.8	6	3	3	9.6	7.2	sig
prot1259	746	3	2	1.5	9	3	3	13.5	7.5	ns
prot1260	458	4	4	6	4	3	3	6	12	ns
prot1261	147	3	3	9	15	4	5	9	18	ns
prot1262	266	2	5	3.6	3.6	1	3	3.6	6	ns
prot1263	340	2	7	6	1.5	3	5	4.5	9	ns
prot1264	398	2	5	14	10	3	3	8	4	sig
prot1265	403	11	3	3	3	4	1	6	12	sig
prot1266	302	4	1	1.2	1.2	9	18	10.8	25.2	sig
prot1267	465	3	1	6	3	2	6	15	3	sig
prot1268	487	0	1	2	2	1	4	2	4	ns
prot1269	568	6	3	6	3	4	5	12	21	sig
prot1270	370	2	6	1.2	2.4	7	4	3.6	2.4	ns
prot1271	435	1	2	3	0	1	0	0	1.5	ns
prot1272	382	3	0	8	0	0	2	6	6	ns
prot1273	400	2	3	6	3	1	1	3	3	ns
prot1274	1317	1	1	0	2.4	1	2	0	1.2	ns
prot1275	1827	0	2	4.5	4.5	0	1	4.5	1.5	ns
prot1276	227	4	6	16	12	4	4	18	12	ns
prot1277	126	5	5	6	15	9	3	9	15	ns
prot1278	199	5	4	6	10.8	7	6	2.4	4.8	ns
prot1279	186	5	7	9	6	4	3	10.5	7.5	ns
prot1280	397	5	3	12	12	8	2	14	6	ns
prot1281	191	1	1	21	15	5	4	12	18	ns
prot1282	181	5	0	6	2.4	8	5	3.6	6	ns
prot1283	332	3	3	6	4.5	6	5	3	6	ns
prot1284	207	2	2	4	4	5	2	10	16	ns
prot1285	433	2	2	6	18	4	6	12	6	ns
prot1286	220	2	3	4.8	6	8	8	4.8	8.4	ns
prot1287	174	3	6	6	12	5	9	3	9	ns
prot1288	398	3	3	4	6	4	4	14	4	sig
prot1289	250	5	3	27	9	5	2	6	27	ns
prot1290	254	3	1	2.4	7.2	2	3	6	7.2	ns
prot1291	278	1	5	6	1.5	3	7	7.5	1.5	ns
prot1292	195	4	5	6	10	4	5	4	8	ns
prot1293	493	2	2	9	3	4	5	9	12	ns
prot1294	395	2	3	4.8	7.2	1	5	1.2	4.8	ns
prot1295	346	2	0	4.5	4.5	0	0	4.5	1.5	ns
prot1296	386	4	3	4	4	4	2	4	8	sig
prot1297	323	0	4	9	9	1	2	21	9	ns
prot1298	221	3	3	4.8	1.2	5	4	2.4	4.8	ns
prot1299	330	6	3	4.5	12	1	5	4.5	6	ns
prot1300	913	6	3	2	2	3	4	6	0	ns
prot1301	216	4	5	15	0	4	5	9	15	ns
prot1302	176	3	1	1.2	1.2	5	4	6	2.4	ns
prot1303	396	2	4	4.5	4.5	3	2	4.5	4.5	ns
prot1304	144	3	1	8	8	3	2	6	2	ns
prot1305	340	2	3	3	9	7	3	9	6	ns
prot1306	177	1	1	2.4	10.8	1	1	1.2	3.6	ns
prot1307	491	1	2	1.5	4.5	4	3	4.5	3	ns
prot1308	289	2	4	10	8	5	2	4	8	ns
prot1309	925	2	3	9	9	2	0	9	6	ns
prot1310	266	0	2	2.4	1.2	2	1	1.2	4.8	ns
prot1311	584	0	2	3	0	3	1	3	1.5	ns
prot1312	316	1	3	2	0	0	6	0	2	ns
prot1313	365	1	3	12	3	2	1	9	3	ns
prot1314	282	4	2	4.8	1.2	2	1	1.2	0	ns
prot1315	465	2	1	3	4.5	2	4	4.5	6	ns
prot1316	577	1	1	4	12	0	2	8	2	ns
prot1317	274	1	3	9	3	7	0	9	6	ns
prot1318	517	0	1	1.2	2.4	4	3	3.6	0	ns
prot1319	782	1	0	0	1.5	0	0	0	4.5	ns
prot1320	567	0	2	6	4	0	4	4	0	ns
prot1321	356	2	2	3	9	2	1	6	3	ns
prot1322	229	4	1	1.2	0	0	3	2.4	0	ns
prot1323	388	4	3	3	0	1	1	1.5	0	ns
prot1324	109	6	11	10	16	9	7	26	18	ns
prot1325	167	1	5	6	9	2	3	6	9	ns
prot1326	192	5	3	12	4.8	5	1	4.8	7.2	ns
prot1327	174	2	2	6	7.5	3	2	9	4.5	ns
prot1328	144	3	4	10	8	2	8	8	4	ns
prot1329	139	4	5	0	18	4	6	15	15	ns
prot1330	160	4	3	3.6	6	3	5	7.2	6	ns
prot1331	220	9	0	12	7.5	5	5	4.5	3	ns
prot1332	248	6	1	16	6	2	5	16	8	ns
prot1333	254	4	5	15	6	8	4	18	12	ns
prot1334	213	3	4	2.4	1.2	1	3	2.4	6	ns
prot1335	81	2	3	6	9	6	7	6	1.5	sig
prot1336	318	3	2	6	12	4	5	6	18	ns
prot1337	247	3	0	15	21	1	6	12	6	ns
prot1338	381	2	1	4.8	2.4	0	1	6	2.4	ns
prot1339	159	4	5	9	1.5	1	1	6	12	ns
prot1340	205	4	3	2	10	2	4	4	12	ns
prot1341	244	4	5	9	9	4	4	12	21	ns
prot1342	160	1	2	0	0	2	0	4.8	0	ns
prot1343	288	3	3	3	3	5	1	1.5	6	ns
prot1344	383	0	2	2	2	3	5	8	8	ns
prot1345	206	2	0	9	15	6	6	3	12	sig
prot1346	703	2	1	3.6	6	1	3	1.2	2.4	ns
prot1347	238	1	3	9	4.5	3	3	6	1.5	ns
prot1348	366	5	2	2	6	1	4	2	2	ns
prot1349	430	3	4	3	12	3	1	9	3	ns
prot1350	637	2	2	7.2	1.2	2	3	2.4	1.2	ns
prot1351	141	5	3	6	4.5	3	6	6	7.5	ns
prot1352	140	3	2	4	4	2	9	12	6	sig
prot1353	431	2	2	3	12	2	2	9	6	ns
prot1354	969	0	1	1.2	1.2	4	1	2.4	1.2	ns
prot1355	247	4	1	4.5	1.5	1	0	1.5	3	ns
prot1356	1101	4	3	0	6	7	1	6	12	ns
prot1357	178	5	1	3	0	3	2	3	15	ns
prot1358	178	1	1	6	6	5	4	3.6	3.6	ns
prot1359	297	2	2	3	3	1	3	3	1.5	ns
prot1360	238	1	3	8	8	1	2	4	4	sig
prot1361	226	0	1	3	6	1	5	0	9	ns
prot1362	486	3	3	2.4	2.4	2	2	6	2.4	ns
prot1363	758	2	4	0	3	0	0	0	3	ns
prot1364	305	2	5	0	4	1	0	2	2	ns
prot1365	526	4	2	0	9	4	3	15	3	ns
prot1366	375	2	3	0	1.2	2	2	4.8	1.2	ns
prot1367	651	3	1	7.5	1.5	2	8	6	6	sig
prot1368	5934	1	3	0	4	0	0	0	4	ns
prot1369	421	3	4	0	6	1	1	12	9	ns
prot1370	142	1	0	1.2	1.2	3	1	3.6	3.6	ns
prot1371	1145	2	2	4.5	3	1	2	1.5	3	ns
prot1372	238	0	0	4	6	3	0	2	4	ns
prot1373	391	2	1	0	6	2	2	12	12	sig
prot1374	618	1	2	0	3.6	2	0	1.2	1.2	ns
prot1375	93	3	6	10.5	12	11	10	9	16.5	ns
prot1376	130	6	7	0	10	12	4	28	20	ns
prot1377	83	6	2	21	12	9	1	0	15	ns
prot1378	361	7	1	4.8	2.4	3	7	2.4	2.4	ns
prot1379	193	4	3	13.5	9	4	6	6	3	ns
prot1380	393	6	7	8	16	6	13	12	16	ns
prot1381	232	3	6	15	12	10	1	15	18	sig
prot1382	201	2	6	7.2	2.4	2	5	4.8	6	ns
prot1383	105	4	2	1.5	10.5	4	2	4.5	7.5	ns
prot1384	173	5	5	4	10	5	0	8	8	ns
prot1385	182	4	2	12	18	3	4	12	18	ns
prot1386	199	5	5	8.4	8.4	1	6	4.8	4.8	sig
prot1387	191	1	4	9	4.5	3	1	9	4.5	ns
prot1388	274	3	2	4	12	7	4	2	4	sig
prot1389	135	5	2	6	3	3	3	18	9	ns
prot1390	169	3	4	4.8	7.2	2	4	0	6	ns
prot1391	688	4	3	6	7.5	1	7	9	6	ns
prot1392	152	3	4	4	6	6	6	28	4	sig
prot1393	528	3	1	9	0	1	2	12	15	ns
prot1394	157	2	1	4.8	6	3	1	0	2.4	ns
prot1395	126	5	1	4.5	3	6	6	22.5	22.5	sig
prot1396	80	2	2	12	14	0	3	12	8	ns
prot1397	122	1	7	9	6	1	3	3	9	ns
prot1398	232	3	3	2.4	2.4	8	4	3.6	2.4	sig
prot1399	171	1	3	4.5	3	2	5	6	1.5	sig
prot1400	70	1	1	8	10	3	2	2	6	ns
prot1401	130	3	0	3	15	1	2	0	9	ns
prot1402	103	7	3	6	0	4	0	1.2	4.8	ns
prot1403	547	2	2	3	1.5	7	4	6	6	sig
prot1404	250	3	3	4	4	4	3	4	4	sig
prot1405	497	1	4	0	3	1	5	3	3	ns
prot1406	312	3	1	2.4	0	0	5	4.8	1.2	ns
prot1407	152	2	0	3	6	4	1	3	4.5	ns
prot1408	535	1	2	2	4	3	3	2	8	ns
prot1409	87	1	3	6	6	1	3	6	9	ns
prot1410	232	1	2	2.4	7.2	4	6	4.8	1.2	ns
prot1411	232	1	0	0	4.5	2	1	1.5	1.5	ns
prot1412	843	2	2	10	14	2	2	6	2	ns
prot1413	555	2	0	9	9	6	2	6	6	ns
prot1414	173	1	2	2.4	1.2	0	1	0	2.4	ns
prot1415	194	3	2	4.5	0	1	5	1.5	4.5	ns
prot1416	180	3	2	4	8	1	4	8	2	ns
prot1417	199	2	3	6	9	1	1	6	3	ns
prot1418	287	3	1	1.2	1.2	0	3	1.2	2.4	ns
prot1419	999	3	0	1.5	0	1	1	1.5	1.5	ns
prot1420	220	3	2	4	4	2	8	4	8	sig
prot1421	648	1	1	3	3	0	3	6	6	ns
prot1422	164	2	0	0	4.8	1	3	3.6	3.6	ns
prot1423	181	1	3	6	0	2	2	0	4.5	ns
prot1424	285	3	12	6	20	18	15	30	18	sig
prot1425	172	6	5	9	12	11	14	33	12	sig
prot1426	103	6	6	3.6	3.6	5	4	3.6	0	ns
prot1427	430	5	3	7.5	12	4	6	6	7.5	ns
prot1428	130	5	5	8	18	2	9	12	16	ns
prot1429	123	4	5	12	18	18	9	45	54	sig
prot1430	304	3	4	3.6	12	2	4	3.6	2.4	ns
prot1431	164	6	6	6	4.5	3	2	0	4.5	ns
prot1432	75	3	4	4	10	3	3	6	6	ns
prot1433	173	4	2	15	0	6	0	6	9	ns
prot1434	176	3	3	2.4	1.2	4	3	3.6	1.2	ns
prot1435	191	4	1	3	6	2	3	4.5	12	sig
prot1436	138	2	2	4	6	2	3	6	8	ns
prot1437	148	1	1	3	12	2	4	3	6	ns
prot1438	101	7	5	2.4	2.4	4	4	3.6	1.2	ns
prot1439	157	1	2	1.5	4.5	1	1	6	3	ns
prot1440	488	3	1	6	8	4	3	8	4	ns
prot1441	133	2	5	9	6	3	3	3	3	ns
prot1442	229	5	4	0	3.6	3	5	1.2	2.4	ns
prot1443	89	3	5	7.5	7.5	1	4	7.5	4.5	ns
prot1444	317	4	0	4	8	3	1	8	4	ns
prot1445	88	1	5	6	0	6	10	18	18	sig
prot1446	180	3	5	0	1.2	2	2	9.6	7.2	sig
prot1447	207	2	2	6	1.5	5	1	6	1.5	ns
prot1448	235	2	5	6	4	4	4	6	0	ns
prot1449	86	2	0	3	3	2	3	0	12	ns
prot1450	115	0	3	3.6	2.4	1	3	2.4	3.6	ns
prot1451	127	4	4	3	3	3	2	3	3	sig
prot1452	229	1	1	0	4	2	4	12	4	sig
prot1453	247	0	1	3	6	2	2	9	6	sig
prot1454	573	1	1	2.4	6	0	2	2.4	1.2	ns
prot1455	176	3	3	4.5	1.5	1	0	6	4.5	ns
prot1456	169	1	2	0	6	6	3	6	18	sig
prot1457	81	3	1	3	6	0	2	6	3	ns
prot1458	89	0	1	2.4	2.4	0	1	2.4	1.2	ns
prot1459	178	3	2	1.5	4.5	6	3	4.5	13.5	sig
prot1460	151	0	1	0	2	2	2	0	4	ns
prot1461	146	2	1	3	12	3	2	3	0	ns
prot1462	217	2	1	1.2	2.4	2	2	6	3.6	ns
prot1463	159	2	2	1.5	4.5	4	2	3	13.5	sig
prot1464	237	0	2	6	8	5	2	4	4	sig
prot1465	587	0	1	6	3	1	2	9	6	ns
prot1466	128	2	4	3.6	1.2	4	2	0	1.2	ns
prot1467	425	4	1	6	3	3	3	0	0	ns
prot1468	256	3	2	0	2	2	2	4	8	sig
prot1469	136	3	0	12	9	1	1	6	12	ns
prot1470	76	1	0	3.6	1.2	1	1	3.6	6	ns
prot1471	175	2	1	4.5	1.5	2	2	1.5	1.5	ns
prot1472	231	4	1	8	2	3	1	4	2	ns
prot1473	337	1	1	3	3	2	2	12	6	sig
prot1474	239	1	2	0	4.8	1	1	3.6	0	ns
prot1475	456	1	1	0	0	7	2	1.5	3	sig
prot1476	126	1	2	6	2	0	2	0	8	ns
prot1477	488	1	0	9	0	1	1	0	3	ns
prot1478	127	0	1	3.6	2.4	1	0	1.2	1.2	ns
prot1479	191	6	7	12	4.5	6	2	15	9	sig
prot1480	114	2	10	4	8	4	7	8	4	ns
prot1481	62	3	4	6	6	3	7	9	9	ns
prot1482	350	3	7	8.4	2.4	6	6	9.6	16.8	sig
prot1483	108	1	0	12	9	1	2	6	3	ns
prot1484	321	0	2	6	6	2	4	2	4	ns
prot1485	308	0	1	3	3	2	2	18	12	sig
prot1486	59	3	4	0	2.4	4	3	2.4	2.4	ns
prot1487	218	1	1	4.5	3	1	1	1.5	6	sig
prot1488	106	3	2	2	4	3	3	6	42	sig
prot1489	154	2	1	24	6	3	3	9	27	sig
prot1490	166	3	4	3.6	3.6	1	0	4.8	0	ns
prot1491	515	5	2	3	3	2	6	3	6	ns
prot1492	183	1	3	8	0	1	0	4	6	ns
prot1493	162	5	2	9	12	3	0	3	0	ns
prot1494	140	1	5	3.6	6	2	5	6	2.4	ns
prot1495	169	1	0	1.5	0	0	1	0	3	ns
prot1496	242	3	2	2	4	1	1	14	4	ns
prot1497	292	5	2	3	15	2	6	6	9	ns
prot1498	197	5	0	2.4	4.8	1	1	3.6	3.6	ns
prot1499	856	0	2	3	0	1	1	3	0	ns
prot1500	127	3	0	6	0	7	4	8	4	sig
prot1501	72	4	3	6	3	0	2	6	12	ns
prot1502	148	1	3	1.2	4.8	2	2	4.8	4.8	sig
prot1503	53	1	3	4.5	0	3	3	3	0	ns
prot1504	98	1	2	4	2	2	0	2	4	ns
prot1505	405	1	3	0	9	3	3	18	18	sig
prot1506	104	2	2	4.8	0	2	0	4.8	2.4	ns
prot1507	176	2	1	6	4.5	2	2	6	7.5	ns
prot1508	125	0	3	0	4	5	3	6	4	ns
prot1509	160	0	2	3	3	2	3	12	0	ns
prot1510	316	3	1	1.2	1.2	0	0	1.2	0	ns
prot1511	978	2	2	1.5	3	2	4	3	0	ns
prot1512	234	2	1	0	4	2	2	6	4	ns
prot1513	431	2	1	6	0	1	0	3	3	ns
prot1514	2591	4	3	4.8	4.8	3	5	2.4	2.4	ns
prot1515	712	7	5	6	6	8	7	6	6	ns
prot1516	1852	3	3	8	6	5	4	10	10	ns
prot1517	2086	1	3	15	3	6	4	12	6	ns
prot1518	1064	3	3	3.6	3.6	3	5	2.4	7.2	ns
prot1519	609	10	1	16.5	7.5	8	8	10.5	12	ns
prot1520	645	2	2	10	4	6	2	6	8	ns
prot1521	969	5	3	6	3	9	12	9	27	sig
prot1522	857	1	1	3.6	1.2	1	2	7.2	4.8	ns
prot1523	488	2	2	1.5	0	4	2	1.5	1.5	sig
prot1524	2821	0	3	4	6	1	3	4	6	ns
prot1525	512	4	3	9	15	9	6	6	9	sig
prot1526	876	3	5	2.4	1.2	2	2	3.6	6	ns
prot1527	543	6	4	3	1.5	6	3	1.5	7.5	ns
prot1528	809	2	2	6	0	2	5	4	4	ns
prot1529	1674	1	0	0	0	1	3	12	3	ns
prot1530	1191	0	1	2.4	1.2	2	0	2.4	1.2	ns
prot1531	208	5	2	4.5	4.5	6	3	7.5	3	ns
prot1532	437	5	2	4	8	3	6	4	2	ns
prot1533	510	2	4	18	6	2	2	3	0	ns
prot1534	695	0	1	2.4	7.2	1	4	8.4	4.8	sig
prot1535	227	3	2	3	6	6	2	4.5	4.5	ns
prot1536	700	3	2	2	2	9	15	24	6	sig
prot1537	218	0	1	3	3	4	1	0	6	ns
prot1538	423	5	4	3.6	2.4	3	1	1.2	2.4	ns
prot1539	873	6	2	3	1.5	1	3	1.5	7.5	ns
prot1540	1426	5	1	2	4	1	3	4	0	ns
prot1541	520	0	0	9	9	1	0	9	3	ns
prot1542	290	13	17	13.2	19.2	4	9	28.8	24	sig
prot1543	296	1	3	4.5	1.5	2	5	3	4.5	ns
prot1544	309	1	4	8	6	4	2	10	12	ns
prot1545	502	0	2	3	18	6	30	18	9	sig
prot1546	204	1	2	4.8	0	3	2	1.2	2.4	ns
prot1547	437	3	6	3	7.5	6	3	1.5	4.5	ns
prot1548	314	1	2	4	4	2	1	2	4	ns
prot1549	402	4	4	9	12	5	2	9	3	ns
prot1550	188	1	2	1.2	2.4	3	2	1.2	1.2	ns
prot1551	434	2	1	0	3	2	2	0	6	ns
prot1552	325	1	1	4	0	6	9	6	6	sig
prot1553	607	1	0	0	0	1	1	3	6	sig
prot1554	739	4	4	3.6	2.4	6	2	3.6	7.2	ns
prot1555	235	1	3	3	1.5	2	0	4.5	0	ns
prot1556	982	0	1	2	2	0	1	2	2	ns
prot1557	392	4	1	9	12	1	4	6	3	ns
prot1558	543	0	1	0	1.2	0	1	2.4	2.4	ns
prot1559	462	2	0	0	0	2	0	1.5	1.5	ns
prot1560	348	0	1	6	2	2	4	10	4	ns
prot1561	463	1	3	6	3	1	0	6	6	ns
prot1562	173	2	2	6	3.6	2	4	1.2	0	ns
prot1563	274	3	3	3	1.5	3	2	3	0	ns
prot1564	251	3	3	6	4	8	2	2	10	ns
prot1565	231	4	2	18	9	4	6	15	15	ns
prot1566	394	3	2	1.2	3.6	7	3	4.8	0	ns
prot1567	240	2	4	1.5	1.5	0	4	1.5	7.5	ns
prot1568	441	1	3	6	6	2	4	6	8	ns
prot1569	200	1	2	6	9	4	2	0	9	ns
prot1570	371	1	2	6	0	2	3	1.2	3.6	ns
prot1571	313	5	2	3	1.5	0	1	1.5	4.5	ns
prot1572	730	3	0	6	2	8	6	12	16	sig
prot1573	329	3	2	3	3	5	4	0	9	ns
prot1574	627	0	1	1.2	2.4	1	1	1.2	1.2	ns
prot1575	250	4	3	3	9	0	2	1.5	3	ns
prot1576	144	5	2	12	4	1	3	10	8	ns
prot1577	472	3	2	6	6	2	3	18	6	ns
prot1578	421	2	1	3.6	0	1	5	4.8	1.2	ns
prot1579	250	1	1	4.5	3	1	4	4.5	1.5	ns
prot1580	266	0	1	0	2	5	1	4	2	ns
prot1581	861	1	2	3	9	2	3	9	6	ns
prot1582	1312	0	1	0	1.2	0	0	1.2	1.2	ns
prot1583	493	1	0	0	1.5	2	3	4.5	1.5	ns
prot1584	1082	0	1	2	0	2	2	0	4	ns
prot1585	648	3	1	0	0	0	4	12	0	ns
prot1586	276	4	0	1.2	1.2	2	1	0	1.2	ns
prot1587	518	2	2	1.5	1.5	2	1	0	7.5	ns
prot1588	640	1	1	0	0	0	0	2	4	ns
prot1589	722	5	0	12	9	2	3	12	6	ns
prot1590	147	2	10	1.2	3.6	5	5	3.6	3.6	ns
prot1591	193	2	7	0	7.5	2	2	1.5	7.5	ns
prot1592	194	3	3	6	4	2	4	12	8	sig
prot1593	365	6	3	9	3	2	2	0	0	ns
prot1594	290	2	3	1.2	2.4	3	7	1.2	6	ns
prot1595	636	1	5	0	6	3	4	1.5	6	ns
prot1596	1160	0	4	8	4	3	3	8	2	ns
prot1597	641	2	0	3	6	0	3	9	0	ns
prot1598	175	0	1	2.4	6	1	2	0	3.6	ns
prot1599	318	2	3	3	4.5	1	1	3	1.5	ns
prot1600	424	3	0	4	8	3	1	2	6	ns
prot1601	348	4	3	6	12	4	4	6	18	sig
prot1602	227	1	2	2.4	0	6	3	3.6	3.6	sig
prot1603	427	2	5	6	7.5	1	0	1.5	3	ns
prot1604	268	0	0	2	4	7	4	4	4	sig
prot1605	357	2	1	3	6	3	4	9	6	ns
prot1606	174	1	0	1.2	0	2	2	2.4	2.4	sig
prot1607	233	1	0	3	3	1	5	3	4.5	ns
prot1608	217	0	1	4	0	0	2	0	0	ns
prot1609	980	0	1	3	6	0	1	6	3	ns
prot1610	263	3	1	1.2	1.2	2	1	3.6	0	ns
prot1611	169	0	0	1.5	0	3	2	0	0	ns
prot1612	178	1	0	4	2	0	1	4	4	ns
prot1613	355	3	3	3	12	2	0	0	3	ns
prot1614	604	2	2	1.2	0	0	1	0	2.4	ns
prot1615	149	1	1	1.5	1.5	1	2	1.5	1.5	ns
prot1616	594	0	1	2	2	0	0	0	0	ns
prot1617	257	2	1	0	6	2	3	6	0	ns
prot1618	421	2	1	1.2	0	2	1	1.2	1.2	ns
prot1619	712	5	2	0	1.5	2	2	1.5	0	ns
prot1620	423	1	0	2	2	1	1	0	0	ns
prot1621	488	0	0	3	0	2	2	6	6	sig
prot1622	1872	1	0	0	1.2	1	1	3.6	0	ns
prot1623	153	4	2	12	1.5	3	4	4.5	9	ns
prot1624	275	0	3	4	10	21	9	12	12	sig
prot1625	463	5	2	3	15	1	2	18	3	ns
prot1626	103	4	4	6	4.8	3	3	7.2	6	ns
prot1627	287	2	3	1.5	1.5	1	2	3	6	ns
prot1628	282	4	1	2	6	8	5	12	2	ns
prot1629	200	2	4	3	0	2	4	3	9	ns
prot1630	149	3	2	1.2	2.4	3	0	0	1.2	ns
prot1631	149	4	0	9	0	2	3	3	3	ns
prot1632	132	2	0	6	2	2	3	4	4	ns
prot1633	118	1	2	15	3	0	2	6	12	ns
prot1634	191	4	2	2.4	3.6	2	3	1.2	1.2	ns
prot1635	189	0	4	9	6	2	3	3	0	ns
prot1636	273	0	1	4	6	2	2	4	6	ns
prot1637	327	1	0	0	12	1	4	3	3	sig
prot1638	148	2	2	3.6	2.4	0	0	2.4	2.4	ns
prot1639	206	3	2	1.5	1.5	2	2	7.5	1.5	ns
prot1640	108	3	0	2	4	2	0	2	8	ns
prot1641	267	2	2	15	0	12	6	9	9	sig
prot1642	204	1	0	0	1.2	1	2	3.6	3.6	ns
prot1643	223	0	3	0	3	3	4	1.5	4.5	ns
prot1644	298	3	3	0	6	3	1	12	14	ns
prot1645	194	1	2	3	3	3	3	6	9	ns
prot1646	77	4	0	1.2	2.4	12	3	7.2	7.2	sig
prot1647	166	3	1	3	7.5	5	0	3	1.5	ns
prot1648	418	3	3	2	0	0	4	4	8	ns
prot1649	418	1	3	0	3	3	3	6	6	ns
prot1650	127	1	3	1.2	2.4	1	2	0	4.8	ns
prot1651	279	2	2	3	4.5	2	2	16.5	10.5	sig
prot1652	181	3	2	0	4	4	4	4	8	sig
prot1653	129	2	3	3	9	0	0	9	3	ns
prot1654	161	1	2	1.2	2.4	2	0	4.8	1.2	ns
prot1655	126	2	2	4.5	3	2	3	3	3	ns
prot1656	326	3	5	8	6	5	3	0	2	ns
prot1657	207	2	2	0	0	4	2	9	9	ns
prot1658	191	2	0	0	2.4	2	2	2.4	8.4	sig
prot1659	238	1	2	0	0	1	1	6	3	ns
prot1660	210	3	1	6	0	3	1	4	2	ns
prot1661	331	1	0	3	3	0	3	9	9	ns
prot1662	574	1	1	3.6	0	6	1	1.2	1.2	ns
prot1663	455	0	2	1.5	1.5	1	1	1.5	3	ns
prot1664	553	4	1	2	2	2	8	8	4	sig
prot1665	522	1	2	3	6	2	2	9	6	sig
prot1666	325	2	1	1.2	1.2	2	3	4.8	0	ns
prot1667	208	1	1	3	0	0	2	1.5	3	ns
prot1668	232	3	0	2	0	1	1	4	0	ns
prot1669	219	3	1	9	3	0	0	6	6	ns
prot1670	409	4	3	3.6	2.4	0	1	2.4	2.4	ns
prot1671	233	3	0	1.5	3	1	1	4.5	3	ns
prot1672	772	1	1	4	0	2	1	2	2	ns
prot1673	360	1	2	0	3	3	2	3	0	ns
prot1674	439	4	1	3.6	1.2	3	2	3.6	1.2	ns
prot1675	442	1	3	0	1.5	1	1	0	1.5	ns
prot1676	138	0	1	0	4	0	1	2	0	ns
prot1677	106	0	0	3	0	1	2	3	12	sig
prot1678	370	0	3	0	0	2	1	2.4	1.2	ns
prot1679	629	0	3	1.5	0	1	2	1.5	1.5	ns
prot1680	187	1	0	2	0	3	2	4	4	sig
prot1681	596	1	0	3	6	0	2	3	0	ns
prot1682	255	2	0	2.4	3.6	1	0	2.4	2.4	ns
prot1683	92	9	3	9	9	4	5	13.5	7.5	ns
prot1684	171	4	6	6	8	3	6	4	12	sig
prot1685	165	2	5	6	9	7	2	21	3	ns
prot1686	148	4	1	6	8.4	6	4	1.2	7.2	ns
prot1687	229	3	3	3	6	2	1	1.5	7.5	ns
prot1688	123	1	2	6	4	0	3	8	4	ns
prot1689	77	2	2	6	9	0	1	0	9	ns
prot1690	465	2	2	4.8	0	3	3	4.8	4.8	ns
prot1691	279	2	1	1.5	3	2	6	3	6	sig
prot1692	278	1	1	4	6	2	0	2	4	ns
prot1693	119	3	2	12	6	2	6	6	9	sig
prot1694	148	1	3	3.6	3.6	2	2	1.2	0	ns
prot1695	72	0	1	3	3	1	2	1.5	1.5	ns
prot1696	353	3	2	6	0	2	2	4	4	ns
prot1697	196	2	1	0	0	2	2	6	12	sig
prot1698	174	1	0	0	1.2	2	2	2.4	4.8	sig
prot1699	126	1	2	1.5	3	6	2	6	3	sig
prot1700	235	4	1	2	4	9	3	18	36	sig
prot1701	235	6	1	12	12	2	0	3	0	ns
prot1702	110	2	2	2.4	2.4	6	3	3.6	2.4	sig
prot1703	188	3	2	1.5	1.5	2	2	0	0	ns
prot1704	225	1	2	0	2	1	1	4	2	ns
prot1705	138	1	3	0	0	2	2	6	3	ns
prot1706	174	2	5	2.4	2.4	2	4	0	3.6	ns
prot1707	672	2	2	4.5	0	3	2	1.5	1.5	ns
prot1708	84	1	1	2	6	0	1	2	4	ns
prot1709	107	2	2	0	18	0	2	3	0	ns
prot1710	146	2	1	0	4.8	4	3	1.2	1.2	ns
prot1711	183	2	2	4.5	1.5	3	4	1.5	6	ns
prot1712	555	3	1	4	0	2	2	0	0	ns
prot1713	467	0	2	0	3	1	0	6	6	ns
prot1714	265	1	0	2.4	0	2	1	0	0	ns
prot1715	598	2	1	0	0	1	0	1.5	3	ns
prot1716	317	1	0	8	2	1	1	4	4	ns
prot1717	196	2	1	3	9	2	2	6	0	ns
prot1718	267	1	4	3.6	1.2	1	1	0	0	ns
prot1719	612	0	2	4.5	3	1	1	1.5	3	ns
prot1720	62	2	1	4	2	0	1	0	10	ns
prot1721	77	1	0	6	9	2	0	0	3	ns
prot1722	68	2	2	0	0	2	1	0	0	ns
prot1723	632	1	2	3	0	1	0	4.5	0	ns
prot1724	230	0	0	2	2	0	2	0	4	ns
prot1725	133	4	0	0	9	0	2	3	0	ns
prot1726	334	1	0	1.2	0	0	1	2.4	1.2	ns
prot1727	311	1	2	1.5	3	1	2	1.5	1.5	ns
prot1728	563	1	1	0	0	3	3	12	18	sig
prot1729	327	0	0	9	3	2	3	6	9	ns
prot1730	144	0	0	0	2.4	2	1	4.8	2.4	sig
prot1731	668	1	2	1.5	3	4	2	3	4.5	sig
prot1732	85	1	2	4	4	1	4	4	10	ns
prot1733	102	2	2	0	6	0	1	3	3	ns
prot1734	508	0	1	0	1.2	0	1	2.4	0	ns
prot1735	226	1	0	4.5	0	4	2	0	1.5	ns
prot1736	676	1	1	0	4	2	2	8	4	sig
prot1737	539	1	0	0	3	1	0	9	3	ns
prot1738	295	0	1	0	0	0	0	0	0	ns
prot1739	224	3	1	0	0	1	1	0	0	ns
prot1740	2292	0	0	0	2	1	2	2	2	ns
prot1741	170	3	1	18	18	5	4	0	15	ns
prot1742	134	1	5	1.2	1.2	1	1	3.6	2.4	ns
prot1743	255	1	0	3	3	2	3	3	3	sig
prot1744	304	2	4	4	4	5	10	10	20	sig
prot1745	237	2	0	3	9	5	1	6	3	ns
prot1746	105	1	3	1.2	3.6	1	0	3.6	1.2	ns
prot1747	69	2	4	6	9	2	3	1.5	1.5	ns
prot1748	247	4	1	4	0	8	3	6	8	sig
prot1749	99	3	4	3	6	1	5	9	6	ns
prot1750	116	0	4	2.4	4.8	6	4	4.8	2.4	sig
prot1751	152	1	2	3	3	0	4	3	9	ns
prot1752	225	1	3	2	0	0	2	8	6	ns
prot1753	147	4	1	12	6	5	2	3	6	ns
prot1754	125	1	1	2.4	1.2	3	0	3.6	3.6	ns
prot1755	90	0	4	4.5	1.5	2	2	1.5	1.5	ns
prot1756	237	5	2	2	4	1	1	0	10	ns
prot1757	66	2	7	9	3	1	1	6	3	ns
prot1758	264	1	1	2.4	1.2	0	3	6	3.6	ns
prot1759	137	1	5	3	0	3	2	3	12	sig
prot1760	511	3	2	6	0	2	2	8	4	ns
prot1761	141	0	2	3	6	0	1	9	9	ns
prot1762	280	0	1	1.2	3.6	3	4	2.4	2.4	ns
prot1763	302	1	3	3	4.5	2	4	4.5	4.5	sig
prot1764	74	0	0	4	2	1	2	2	0	ns
prot1765	171	3	1	0	9	2	1	6	12	sig
prot1766	95	4	0	1.2	0	8	2	4.8	4.8	sig
prot1767	367	2	1	3	0	0	0	0	3	ns
prot1768	144	1	2	8	0	6	2	4	8	sig
prot1769	664	1	1	0	0	1	0	3	3	ns
prot1770	179	2	1	2.4	0	4	0	2.4	0	ns
prot1771	114	2	3	1.5	3	4	5	6	3	sig
prot1772	161	0	1	0	0	2	2	4	4	sig
prot1773	205	0	0	9	0	3	0	3	15	ns
prot1774	305	1	3	1.2	1.2	2	6	4.8	2.4	sig
prot1775	416	1	2	0	1.5	2	5	1.5	3	ns
prot1776	397	2	0	2	2	2	0	2	6	ns
prot1777	224	1	2	3	0	0	0	3	3	ns
prot1778	314	1	1	1.2	0	2	1	2.4	3.6	ns
prot1779	174	1	1	3	3	1	4	0	1.5	ns
prot1780	416	1	3	6	2	1	1	2	2	sig
prot1781	131	1	3	3	9	1	0	3	9	ns
prot1782	107	1	2	0	1.2	1	2	1.2	0	ns
prot1783	163	0	1	1.5	1.5	3	1	3	1.5	ns
prot1784	564	2	2	0	6	3	0	2	0	ns
prot1785	208	1	0	0	3	0	0	0	3	ns
prot1786	135	0	1	0	1.2	4	1	1.2	1.2	sig
prot1787	3394	5	2	1.5	1.5	2	5	4.5	4.5	ns
prot1788	1957	2	1	4	2	1	1	0	8	ns
prot1789	1088	1	4	6	12	1	1	6	6	ns
prot1790	424	1	4	3.6	1.2	1	1	4.8	3.6	ns
prot1791	1035	0	2	1.5	0	0	2	1.5	4.5	ns
prot1792	926	2	3	6	4	2	1	2	8	ns
prot1793	1669	1	1	0	3	1	1	6	3	sig
prot1794	201	3	4	4.8	2.4	1	1	4.8	3.6	ns
prot1795	539	1	3	3	3	3	0	0	1.5	ns
prot1796	638	1	0	0	0	1	2	6	0	ns
prot1797	225	5	5	12	3	3	1	15	18	ns
prot1798	319	0	3	1.2	2.4	3	4	3.6	7.2	ns
prot1799	520	1	3	4.5	1.5	1	3	1.5	3	ns
prot1800	785	1	4	6	8	3	2	6	4	ns
prot1801	629	4	3	18	3	6	12	36	9	sig
prot1802	341	1	0	2.4	2.4	0	2	3.6	0	ns
prot1803	412	1	0	0	0	2	1	0	3	ns
prot1804	308	4	0	0	2	0	0	0	2	ns
prot1805	743	2	1	3	6	2	2	18	6	sig
prot1806	470	3	2	1.2	2.4	6	2	2.4	2.4	sig
prot1807	1140	0	1	4.5	3	1	2	1.5	1.5	ns
prot1808	1466	1	0	2	2	1	2	0	4	ns
prot1809	254	3	1	12	3	1	3	3	3	ns
prot1810	257	5	2	2.4	1.2	1	1	1.2	2.4	ns
prot1811	375	1	0	4.5	0	1	1	1.5	4.5	ns
prot1812	1882	4	1	4	10	0	3	2	0	ns
prot1813	1300	2	2	3	3	2	0	6	6	ns
prot1814	444	5	0	1.2	2.4	3	2	3.6	2.4	ns
prot1815	832	3	2	1.5	4.5	0	0	4.5	1.5	ns
prot1816	582	2	3	6	0	1	1	8	4	ns
prot1817	280	2	1	3	0	2	1	0	0	ns
prot1818	1244	2	4	2.4	1.2	0	1	0	3.6	ns
prot1819	276	0	3	3	0	1	2	3	1.5	ns
prot1820	623	2	4	6	0	0	2	4	8	ns
prot1821	450	2	3	3	3	4	2	6	6	sig
prot1822	247	2	2	3.6	0	2	0	0	2.4	ns
prot1823	387	0	0	1.5	0	4	2	4.5	4.5	sig
prot1824	662	2	1	4	2	2	0	2	2	ns
prot1825	743	1	1	3	9	6	4	6	6	sig
prot1826	874	2	0	1.2	1.2	3	3	3.6	7.2	sig
prot1827	1301	1	1	1.5	3	3	2	3	0	ns
prot1828	274	4	1	6	6	6	6	24	18	sig
prot1829	551	2	6	12	6	0	0	6	3	ns
prot1830	447	5	0	0	0	3	2	1.2	6	ns
prot1831	154	3	4	9	1.5	2	2	4.5	1.5	ns
prot1832	210	1	4	2	6	2	0	4	2	ns
prot1833	290	1	2	3	0	2	2	0	6	ns
prot1834	220	2	4	1.2	2.4	1	2	2.4	2.4	ns
prot1835	184	1	1	3	3	2	4	9	6	sig
prot1836	168	1	1	4	4	2	1	6	4	ns
prot1837	102	3	0	3	9	3	2	0	3	ns
prot1838	327	2	2	3.6	2.4	2	2	2.4	2.4	ns
prot1839	962	2	1	3	0	1	1	1.5	4.5	ns
prot1840	556	1	2	2	2	2	1	2	4	ns
prot1841	374	1	1	6	3	1	3	0	12	ns
prot1842	728	3	1	1.2	3.6	1	5	2.4	2.4	ns
prot1843	243	1	5	0	3	2	1	1.5	1.5	ns
prot1844	127	0	0	2	2	1	1	2	4	sig
prot1845	519	2	3	0	3	0	0	6	3	ns
prot1846	492	2	1	0	1.2	4	3	2.4	2.4	sig
prot1847	233	3	2	0	3	5	1	0	4.5	ns
prot1848	287	0	1	2	0	1	1	4	0	ns
prot1849	337	0	0	9	6	4	5	3	3	ns
prot1850	404	1	2	0	2.4	2	2	0	0	ns
prot1851	3175	2	0	3	0	2	2	3	4.5	sig
prot1852	243	1	0	0	4	0	0	2	0	ns
prot1853	275	2	1	6	6	2	0	0	0	ns
prot1854	648	0	0	0	6	4	2	4.8	6	sig
prot1855	172	1	0	3	6	9	3	4.5	4.5	sig
prot1856	283	6	3	6	6	2	2	4	4	sig
prot1857	159	0	2	6	0	1	3	0	6	ns
prot1858	372	1	1	0	1.2	3	2	6	2.4	ns
prot1859	174	3	3	4.5	4.5	2	4	3	7.5	ns
prot1860	182	1	4	0	2	3	0	4	6	ns
prot1861	251	3	3	3	6	0	1	0	3	ns
prot1862	1009	1	2	1.2	3.6	4	3	1.2	2.4	ns
prot1863	233	0	2	0	1.5	2	0	0	1.5	ns
prot1864	158	2	5	6	12	2	2	4	4	ns
prot1865	200	2	2	6	6	2	2	6	3	ns
prot1866	292	2	1	1.2	1.2	2	5	1.2	2.4	sig
prot1867	399	0	0	0	1.5	0	4	0	0	ns
prot1868	229	2	2	2	0	0	4	4	8	ns
prot1869	228	3	1	9	12	1	3	6	9	ns
prot1870	445	2	1	3.6	2.4	2	0	1.2	0	ns
prot1871	334	0	1	3	4.5	0	4	3	4.5	ns
prot1872	848	1	1	4	4	2	2	4	4	sig
prot1873	151	0	3	6	6	0	2	12	6	ns
prot1874	1410	3	1	3.6	1.2	1	0	1.2	1.2	ns
prot1875	164	0	1	3	1.5	2	3	4.5	0	ns
prot1876	114	1	1	2	2	1	3	0	2	ns
prot1877	262	0	0	6	12	0	3	6	3	ns
prot1878	174	2	3	1.2	2.4	1	2	0	2.4	ns
prot1879	987	1	0	1.5	1.5	0	0	3	1.5	ns
prot1880	170	3	1	2	6	2	5	4	4	sig
prot1881	399	1	0	3	6	1	5	6	3	ns
prot1882	504	1	0	0	2.4	4	1	1.2	8.4	sig
prot1883	359	2	2	1.5	3	0	1	3	3	ns
prot1884	85	1	1	2	8	3	3	6	6	sig
prot1885	186	4	0	0	0	2	6	24	6	sig
prot1886	231	3	1	1.2	0	4	3	3.6	3.6	sig
prot1887	161	1	3	0	0	1	0	4.5	4.5	ns
prot1888	296	1	1	0	2	1	0	2	2	ns
prot1889	362	3	1	3	6	0	2	3	3	ns
prot1890	492	1	0	0	0	1	1	1.2	1.2	ns
prot1891	240	1	0	4.5	0	3	1	1.5	0	ns
prot1892	587	0	1	2	2	1	2	6	4	ns
prot1893	523	0	1	6	6	0	0	9	3	ns
prot1894	979	2	0	1.2	2.4	1	0	1.2	2.4	ns
prot1895	2381	2	2	0	1.5	4	2	3	3	sig
prot1896	246	0	0	0	8	2	0	2	0	ns
prot1897	309	0	0	3	0	1	1	6	0	ns
prot1898	214	2	0	0	1.2	2	4	2.4	2.4	sig
prot1899	659	1	0	1.5	1.5	1	0	7.5	0	ns
prot1900	185	0	0	4	8	4	2	4	10	sig
prot1901	201	0	1	6	6	1	0	0	9	ns
prot1902	464	3	1	3.6	0	2	0	1.2	0	ns
prot1903	298	1	0	0	1.5	0	2	0	6	ns
prot1904	502	1	1	0	0	1	1	0	0	ns
prot1905	295	0	0	3	3	0	1	9	3	ns
prot1906	1921	0	0	0	1.2	1	0	0	0	ns
prot1907	900	2	0	1.5	0	1	1	3	1.5	sig
prot1908	1567	1	1	2	2	1	0	4	0	ns
prot1909	659	1	1	9	6	1	0	3	0	ns
prot1910	909	0	3	1.2	0	1	0	3.6	0	ns
prot1911	193	0	0	0	0	1	0	0	0	ns
prot1912	431	2	0	0	0	0	1	6	2	ns
prot1913	118	2	0	6	0	0	2	0	9	ns
prot1914	229	3	1	3.6	1.2	8	4	8.4	8.4	ns
prot1915	232	2	1	3	3	2	2	1.5	6	ns
prot1916	267	1	4	10	4	9	3	12	18	sig
prot1917	266	0	1	3	3	2	2	6	12	ns
prot1918	183	2	0	1.2	3.6	2	2	4.8	14.4	sig
prot1919	909	3	3	4.5	3	1	4	1.5	3	ns
prot1920	219	4	1	4	4	3	3	0	4	ns
prot1921	141	4	2	15	0	0	1	3	9	ns
prot1922	154	1	0	0	1.2	2	1	2.4	1.2	ns
prot1923	243	1	3	1.5	1.5	2	0	3	0	ns
prot1924	135	1	0	0	4	1	1	4	0	ns
prot1925	315	1	0	3	0	1	5	0	6	ns
prot1926	517	0	1	0	1.2	1	2	2.4	1.2	ns
prot1927	127	0	1	1.5	3	1	6	1.5	1.5	sig
prot1928	439	1	2	6	6	0	0	2	0	ns
prot1929	398	2	0	3	3	1	0	3	9	ns
prot1930	462	1	2	0	2.4	2	4	0	2.4	ns
prot1931	202	4	2	4.5	1.5	1	1	3	0	ns
prot1932	114	1	0	6	2	2	1	0	0	ns
prot1933	137	2	2	9	6	0	0	0	9	ns
prot1934	124	1	2	2.4	0	0	2	1.2	2.4	ns
prot1935	641	1	1	3	0	4	2	6	3	sig
prot1936	415	4	2	0	0	2	3	4	6	sig
prot1937	448	0	1	3	3	1	2	0	6	ns
prot1938	572	0	0	1.2	0	2	1	2.4	1.2	ns
prot1939	819	0	0	0	3	2	2	1.5	0	ns
prot1940	365	1	2	4	2	5	1	4	2	sig
prot1941	600	0	0	0	6	2	4	12	6	sig
prot1942	692	1	6	2.4	0	3	1	2.4	0	ns
prot1943	244	1	2	0	0	2	0	0	1.5	ns
prot1944	203	0	2	0	0	1	0	2	2	ns
prot1945	383	0	0	3	0	6	2	6	6	sig
prot1946	208	2	1	0	1.2	3	3	3.6	10.8	sig
prot1947	292	4	1	0	3	0	1	3	1.5	ns
prot1948	288	0	1	6	2	0	1	0	0	ns
prot1949	111	1	1	9	6	2	2	3	3	ns
prot1950	309	2	1	0	2.4	0	0	2.4	0	ns
prot1951	555	3	1	1.5	0	2	1	1.5	0	ns
prot1952	719	0	1	2	0	1	1	2	0	ns
prot1953	548	2	1	0	3	2	1	3	3	sig
prot1954	209	1	1	1.2	0	2	3	1.2	1.2	ns
prot1955	561	0	2	1.5	0	1	0	3	1.5	ns
prot1956	575	1	0	0	4	0	2	4	2	ns
prot1957	193	0	0	3	0	3	2	6	6	sig
prot1958	476	1	4	2.4	0	1	0	0	0	ns
prot1959	426	0	1	3	0	0	0	3	0	ns
prot1960	210	0	1	0	6	8	2	4	8	sig
prot1961	167	4	2	6	0	2	1	6	9	ns
prot1962	255	2	0	2.4	1.2	2	0	2.4	1.2	ns
prot1963	259	1	3	1.5	4.5	1	1	0	0	ns
prot1964	828	2	2	2	2	1	0	0	2	ns
prot1965	491	3	0	0	3	1	0	3	3	ns
prot1966	116	2	4	1.2	1.2	0	0	1.2	2.4	ns
prot1967	392	2	0	1.5	1.5	2	4	3	3	sig
prot1968	278	1	0	0	0	1	2	0	0	ns
prot1969	275	0	0	3	0	4	1	6	0	ns
prot1970	542	1	1	2.4	1.2	0	1	0	0	ns
prot1971	303	1	1	0	1.5	1	1	0	3	ns
prot1972	206	1	1	2	0	2	2	2	4	ns
prot1973	575	0	0	0	3	0	0	6	0	ns
prot1974	882	1	0	1.2	0	1	1	1.2	0	ns
prot1975	503	0	0	0	4.5	2	2	3	6	sig
prot1976	350	1	1	0	2	0	1	2	2	ns
prot1977	277	1	0	0	3	0	1	0	0	ns
prot1978	251	1	2	0	1.2	1	0	0	0	ns
prot1979	223	0	1	0	0	0	0	0	0	ns
prot1980	109	2	4	4	4	1	4	8	0	ns
prot1981	1093	3	3	9	12	2	1	12	6	ns
prot1982	123	3	1	2.4	2.4	1	3	3.6	1.2	ns
prot1983	160	2	0	1.5	3	3	6	4.5	4.5	sig
prot1984	160	4	2	0	4	4	1	2	4	ns
prot1985	433	5	1	15	9	2	6	24	6	sig
prot1986	214	4	1	1.2	2.4	1	1	1.2	2.4	ns
prot1987	114	3	1	0	3	1	0	4.5	1.5	ns
prot1988	178	4	0	0	0	2	2	0	4	ns
prot1989	248	1	1	0	0	1	0	0	3	ns
prot1990	49	1	3	2.4	1.2	1	1	1.2	4.8	ns
prot1991	86	3	0	6	1.5	2	5	1.5	6	ns
prot1992	335	1	3	4	0	1	3	2	0	ns
prot1993	171	1	3	3	3	3	1	3	9	ns
prot1994	214	3	4	1.2	1.2	2	2	9.6	9.6	sig
prot1995	108	0	0	4.5	3	2	2	3	3	sig
prot1996	115	3	2	4	2	1	1	0	2	ns
prot1997	96	2	0	0	0	1	1	0	3	ns
prot1998	82	2	0	0	0	0	1	3.6	0	ns
prot1999	365	1	4	0	1.5	2	0	1.5	1.5	ns
[truncated: 1,549 more rows]
