# Supplementary material for: Protein complex-based analysis is resistant to the obfuscating consequences of batch effects --- a case study in clinical proteomics
Source: BMC Genomics. 2017 Mar 14;18(Suppl 2):142. doi: 10.1186/s12864-017-3490-3 (PMC5374662; doi:10.1186/s12864-017-3490-3)
Supplement: Supplementary file 2 — Simulated data D2.2H. (ZIP 3730 kb) [file 12864_2017_3490_MOESM2_ESM.zip › D2.2.322.txt]

protLen	X0	X0.1	X0.2	X0.3	X1	X1.1	X1.2	X1.3	sig
prot1	1338	939	877	1084.8	1154.4	884	913	986.4	1027.2	ns
prot2	2199	27	36	62	68	29	27	84	54	ns
prot3	1538	31	28	75	87	40	32	87	93	ns
prot4	2319	18	23	36	43.2	34	15	39.6	55.8	ns
prot5	1392	46	50	48	55.2	47	52	46.8	69.6	ns
prot6	1985	26	24	60	56	41	37	72	64	ns
prot7	1262	49	54	117	135	47	44	132	153	ns
prot8	3862	17	24	41.4	34.2	20	13	34.2	21.6	ns
prot9	1295	33	35	58.8	61.2	132	120	122.4	172.8	sig
prot10	4287	7	17	20	32	10	11	36	20	ns
prot11	1277	36	38	108	126	47	41	144	144	ns
prot12	3587	7	10	7.2	16.2	10	6	10.8	18	ns
prot13	774	78	80	91.2	78	88	91	80.4	86.4	ns
prot14	1960	6	3	14	8	3	3	6	10	ns
prot15	858	71	66	195	201	58	80	210	165	ns
prot16	693	63	95	122.4	171	76	89	140.4	109.8	ns
prot17	748	44	70	79.2	60	64	70	79.2	73.2	ns
prot18	875	43	53	92	92	44	34	88	90	ns
prot19	1755	19	11	45	57	9	9	39	75	ns
prot20	839	26	26	72	68.4	40	41	64.8	79.2	ns
prot21	857	33	27	40.8	27.6	28	31	31.2	40.8	ns
prot22	1248	29	24	68	42	52	45	54	136	sig
prot23	1308	14	27	36	42	13	23	42	45	ns
prot24	1260	10	13	19.8	25.2	11	17	36	32.4	sig
prot25	1487	6	6	10.8	13.2	5	1	6	10.8	ns
prot26	477	80	82	154	168	117	130	210	240	sig
prot27	1324	20	19	75	75	22	28	69	96	ns
prot28	997	15	18	28.8	16.2	10	10	36	45	ns
prot29	623	96	116	115.2	156	134	136	128.4	148.8	sig
prot30	657	92	95	166	188	101	97	174	224	ns
prot31	1735	7	6	45	51	48	48	135	135	sig
prot32	904	9	19	19.8	30.6	17	6	27	25.2	ns
prot33	446	205	187	229.2	207.6	203	199	238.8	230.4	ns
prot34	262	182	188	350	350	184	195	406	396	ns
prot35	682	91	109	330	315	122	128	357	330	sig
prot36	742	62	46	104.4	90	43	44	88.2	70.2	ns
prot37	630	33	32	48	44.4	46	40	55.2	51.6	ns
prot38	672	31	38	56	90	23	25	82	64	ns
prot39	1056	34	20	81	90	25	21	69	81	ns
prot40	1098	17	29	36	55.8	25	17	50.4	45	ns
prot41	1192	16	11	13.2	19.2	10	14	16.8	20.4	ns
prot42	1888	10	12	30	24	31	20	44	50	sig
prot43	500	156	180	486	477	157	179	495	519	ns
prot44	610	46	59	91.8	72	51	52	81	99	ns
prot45	543	41	33	36	44.4	30	32	33.6	40.8	ns
prot46	685	26	33	60	50	31	29	66	58	ns
prot47	546	34	25	78	66	25	27	90	90	ns
prot48	1311	8	8	12.6	23.4	17	11	25.2	32.4	ns
prot49	1047	10	14	13.2	13.2	10	8	14.4	16.8	ns
prot50	491	137	121	264	242	256	247	604	446	sig
prot51	654	82	83	240	213	65	66	204	246	ns
prot52	639	51	59	106.2	108	62	46	108	144	ns
prot53	740	51	58	81.6	68.4	56	68	51.6	57.6	ns
prot54	1143	15	20	38	36	14	20	42	42	ns
prot55	966	18	19	57	60	32	46	54	72	sig
prot56	1042	14	11	21.6	14.4	10	14	18	28.8	ns
prot57	2166	4	4	13.2	9.6	16	11	19.2	15.6	sig
prot58	443	27	32	52	62	34	23	72	62	ns
prot59	589	21	30	69	63	18	19	66	87	ns
prot60	740	21	17	41.4	34.2	22	19	30.6	48.6	ns
prot61	532	16	17	18	24	23	20	26.4	20.4	ns
prot62	740	12	9	18	12	8	16	18	22	ns
prot63	727	15	14	30	45	7	6	21	27	ns
prot64	1585	7	7	18	14.4	8	3	10.8	9	ns
prot65	479	246	213	276	229.2	207	235	236.4	264	ns
prot66	364	129	150	326	272	206	238	448	498	sig
prot67	433	143	155	429	510	159	150	483	417	ns
prot68	346	129	143	253.8	306	456	432	783	788.4	sig
prot69	545	111	92	116.4	112.8	90	79	109.2	103.2	ns
prot70	472	88	67	162	168	80	67	180	170	ns
prot71	478	50	46	168	213	96	90	306	336	sig
prot72	413	45	31	106.2	86.4	44	36	79.2	95.4	ns
prot73	496	40	41	48	51.6	33	43	40.8	52.8	ns
prot74	630	28	36	88	70	30	33	74	96	ns
prot75	544	28	22	96	66	22	24	90	78	ns
prot76	880	12	11	14.4	27	12	12	28.8	18	ns
prot77	684	9	14	14.4	15.6	11	10	14.4	13.2	ns
prot78	988	4	9	24	32	16	14	28	24	sig
prot79	430	81	67	210	198	207	243	612	558	sig
prot80	707	25	23	54	57.6	25	22	73.8	55.8	ns
prot81	418	24	29	43.2	16.8	35	26	34.8	40.8	sig
prot82	820	14	14	26	28	11	12	30	34	ns
prot83	1450	9	7	21	33	6	10	30	27	ns
prot84	500	87	79	109.8	153	76	71	145.8	136.8	ns
prot85	451	67	56	58.8	66	48	49	81.6	64.8	ns
prot86	757	27	27	48	54	27	28	68	50	ns
prot87	539	17	29	78	63	23	29	81	72	ns
prot88	455	16	20	32.4	18	15	21	30.6	27	ns
prot89	646	14	12	19.2	16.8	11	10	20.4	14.4	ns
prot90	533	13	11	22	16	9	15	26	18	ns
prot91	1101	5	9	24	21	2	6	15	15	ns
prot92	375	191	177	331.2	307.8	191	228	345.6	343.8	sig
prot93	477	100	114	129.6	128.4	110	116	154.8	147.6	ns
prot94	440	63	70	136	150	66	65	136	144	ns
prot95	445	63	63	225	186	73	63	192	213	ns
prot96	373	53	46	100.8	88.2	52	55	109.8	102.6	ns
prot97	606	30	22	34.8	45.6	51	42	62.4	54	sig
prot98	343	21	30	42	42	28	26	44	50	ns
prot99	403	22	19	45	45	17	26	72	54	ns
prot100	591	21	11	30.6	39.6	20	12	37.8	34.2	ns
prot101	641	14	15	10.8	15.6	17	7	12	8.4	ns
prot102	583	16	14	20	18	13	12	12	20	ns
prot103	544	10	14	36	33	12	8	36	27	ns
prot104	2137	7	6	14.4	7.2	8	6	18	32.4	sig
prot105	375	32	48	54	43.2	44	30	40.8	51.6	ns
prot106	454	52	39	96	114	40	50	82	62	ns
prot107	472	33	43	93	105	68	76	228	198	sig
prot108	517	30	30	72	41.4	31	36	43.2	75.6	ns
prot109	464	33	29	22.8	32.4	32	28	31.2	24	ns
prot110	637	18	15	40	52	24	21	48	36	ns
prot111	423	19	17	72	42	26	19	57	69	ns
prot112	414	10	20	41.4	30.6	12	8	18	19.8	ns
prot113	898	17	18	15.6	16.8	16	8	18	19.2	ns
prot114	498	14	16	20	26	11	12	32	46	sig
prot115	580	14	15	39	57	45	36	153	126	sig
prot116	448	11	12	23.4	10.8	12	10	30.6	18	ns
prot117	569	9	6	7.2	10.8	14	7	8.4	4.8	ns
prot118	1032	7	3	12	20	7	6	12	16	ns
prot119	357	104	100	279	288	115	92	252	291	ns
prot120	231	66	61	124.2	99	189	180	307.8	270	sig
prot121	372	50	46	50.4	57.6	52	51	51.6	46.8	ns
prot122	375	37	51	68	68	33	52	80	84	ns
prot123	507	32	46	111	111	45	42	144	144	ns
prot124	411	35	35	61.2	55.8	31	35	43.2	81	ns
prot125	374	15	23	18	19.2	20	20	19.2	24	ns
prot126	827	17	13	22	26	16	8	42	16	ns
prot127	774	18	13	27	33	12	11	42	57	ns
prot128	576	5	4	7.2	9	9	8	14.4	18	sig
prot129	413	6	11	15.6	19.2	22	16	24	27.6	sig
prot130	569	11	8	28	18	9	8	24	18	ns
prot131	590	6	9	30	45	5	13	51	21	ns
prot132	774	14	11	16.2	16.2	11	11	10.8	16.2	ns
prot133	1023	12	13	9.6	10.8	4	8	16.8	9.6	ns
prot134	803	4	2	4	6	4	4	4	16	ns
prot135	242	58	61	141	180	96	132	402	306	sig
prot136	439	47	62	109.8	88.2	57	54	111.6	75.6	ns
prot137	318	57	55	64.8	69.6	59	49	52.8	69.6	ns
prot138	278	56	62	128	114	51	41	112	106	ns
prot139	309	55	47	144	117	52	48	144	156	ns
prot140	568	40	38	41.4	64.8	61	59	97.2	136.8	sig
prot141	316	39	35	45.6	38.4	37	41	39.6	43.2	ns
prot142	283	26	29	42	64	50	49	116	98	sig
prot143	608	39	20	66	69	25	24	78	66	ns
prot144	673	21	22	36	34.2	13	28	45	19.8	ns
prot145	414	18	14	22.8	15.6	48	30	50.4	26.4	sig
prot146	707	16	17	36	30	20	18	46	34	ns
prot147	406	10	21	57	36	36	32	108	66	sig
prot148	510	11	11	14.4	23.4	11	8	28.8	19.8	ns
prot149	500	13	13	19.2	14.4	14	9	18	16.8	ns
prot150	350	4	11	16	24	28	16	32	24	sig
prot151	683	19	12	36	63	17	10	39	51	ns
prot152	569	8	9	19.8	12.6	10	7	10.8	19.8	ns
prot153	450	11	7	15.6	19.2	17	12	15.6	13.2	ns
prot154	399	6	6	14	20	6	5	16	16	ns
prot155	713	8	10	42	24	10	9	51	24	ns
prot156	564	8	10	25.2	25.2	10	8	16.2	18	ns
prot157	1149	6	9	4.8	6	11	4	7.2	2.4	ns
prot158	721	5	4	16	18	6	4	16	14	ns
prot159	260	185	223	615	576	167	200	504	651	ns
prot160	372	117	137	223.2	246.6	131	133	273.6	268.2	ns
prot161	297	97	87	129.6	130.8	95	96	117.6	105.6	ns
prot162	276	41	48	76	122	40	69	98	86	ns
prot163	480	18	30	93	102	33	31	84	78	ns
prot164	299	29	34	63	70.2	30	39	50.4	61.2	ns
prot165	317	36	26	27.6	31.2	28	26	34.8	31.2	ns
prot166	437	11	33	46	42	14	16	38	40	ns
prot167	537	29	26	48	81	16	16	75	48	ns
prot168	228	12	18	39.6	41.4	22	19	34.2	41.4	ns
prot169	289	26	15	13.2	20.4	21	21	20.4	22.8	ns
prot170	341	22	18	42	32	18	17	28	46	ns
prot171	445	13	17	63	48	13	15	36	36	ns
prot172	458	18	15	12.6	34.2	12	8	25.2	16.2	ns
prot173	450	9	7	15.6	16.8	13	14	13.2	13.2	ns
prot174	588	16	13	30	24	17	6	20	28	ns
prot175	761	12	8	24	42	10	18	36	24	ns
prot176	519	10	12	9	18	7	10	12.6	23.4	ns
prot177	1216	7	4	13.2	13.2	18	22	26.4	24	sig
prot178	605	7	5	8	8	8	12	8	26	ns
prot179	748	11	4	24	21	27	18	126	72	sig
prot180	460	9	9	18	16.2	11	23	39.6	23.4	sig
prot181	645	8	5	8.4	13.2	14	5	4.8	7.2	ns
prot182	528	5	5	20	8	7	10	14	6	ns
prot183	958	12	7	9	15	6	5	27	6	ns
prot184	4213	5	5	5.4	14.4	6	9	3.6	7.2	ns
prot185	1921	1	6	2.4	4.8	7	7	7.2	8.4	ns
prot186	333	138	146	318	242	136	133	260	258	ns
prot187	229	97	96	309	309	131	113	375	399	sig
prot188	413	38	47	86.4	81	41	51	88.2	88.2	ns
prot189	437	51	41	31.2	42	33	32	55.2	38.4	ns
prot190	459	23	35	42	72	33	39	60	74	ns
prot191	170	21	35	123	111	32	36	132	87	ns
prot192	200	49	28	82.8	72	37	31	77.4	57.6	ns
prot193	396	33	31	38.4	32.4	34	40	34.8	40.8	ns
prot194	219	18	19	40	42	24	17	46	46	ns
prot195	509	23	28	66	63	25	18	69	60	ns
prot196	255	18	17	34.2	39.6	24	15	41.4	46.8	ns
prot197	343	13	13	13.2	9.6	13	20	27.6	16.8	ns
prot198	453	17	19	34	52	15	23	24	46	ns
prot199	418	9	14	48	42	17	15	39	36	ns
prot200	506	10	9	21.6	34.2	9	15	19.8	37.8	ns
prot201	545	8	10	15.6	13.2	8	10	19.2	16.8	ns
prot202	406	12	8	24	12	8	9	18	24	ns
prot203	586	13	13	33	36	18	16	48	60	sig
prot204	570	7	11	12.6	16.2	7	13	10.8	9	ns
prot205	868	15	14	7.2	7.2	12	4	18	13.2	ns
prot206	508	12	7	14	14	14	10	28	52	sig
prot207	715	11	8	24	18	21	27	54	63	sig
prot208	622	11	7	12.6	14.4	18	10	10.8	39.6	sig
prot209	463	6	5	10.8	2.4	18	5	16.8	19.2	sig
prot210	756	8	10	20	12	4	8	18	6	ns
prot211	520	9	9	12	12	8	8	18	21	ns
prot212	858	5	7	3.6	3.6	10	4	3.6	14.4	ns
prot213	463	3	3	7.2	7.2	3	7	3.6	4.8	ns
prot214	248	87	77	186	168	89	74	178	150	ns
prot215	386	49	51	150	192	94	102	330	318	sig
prot216	252	44	52	66.6	100.8	41	49	73.8	104.4	ns
prot217	271	47	47	58.8	54	58	41	54	61.2	ns
prot218	367	40	58	80	106	49	49	84	108	ns
prot219	335	49	52	105	117	48	29	99	120	ns
prot220	600	36	39	75.6	72	38	41	66.6	48.6	ns
prot221	232	34	26	43.2	43.2	30	35	51.6	42	ns
prot222	273	35	41	66	72	75	72	276	270	sig
prot223	243	32	27	102	63	68	42	282	186	sig
prot224	223	26	27	43.2	63	30	30	57.6	46.8	ns
prot225	250	34	26	32.4	21.6	19	33	25.2	34.8	ns
prot226	223	28	23	54	64	19	30	54	50	ns
prot227	289	21	23	66	87	32	26	63	63	ns
prot228	378	25	24	43.2	46.8	17	25	39.6	39.6	ns
prot229	410	21	28	15.6	15.6	21	23	26.4	19.2	ns
prot230	389	13	20	40	38	16	22	46	38	ns
prot231	610	14	14	54	57	22	26	78	78	sig
prot232	243	18	19	28.8	25.2	27	36	91.8	108	sig
prot233	397	12	10	30	16.8	14	15	16.8	12	ns
prot234	229	11	8	18	22	7	8	14	18	ns
prot235	321	14	4	21	27	20	16	39	75	sig
prot236	447	13	10	25.2	9	18	22	25.2	48.6	sig
prot237	272	10	17	8.4	12	24	39	36	54	sig
prot238	645	17	7	14	28	7	15	22	30	ns
prot239	709	5	6	15	15	6	5	24	12	ns
prot240	513	7	13	18	16.2	7	12	14.4	7.2	ns
prot241	314	9	6	10.8	12	11	9	9.6	9.6	ns
prot242	388	7	3	12	18	3	6	22	14	ns
prot243	956	4	2	12	9	4	6	15	15	ns
prot244	128	222	251	448.2	392.4	239	242	439.2	423	ns
prot245	197	60	63	96	76.8	50	77	90	94.8	ns
prot246	334	70	79	134	152	57	78	156	136	ns
prot247	175	52	40	156	177	44	55	93	150	ns
prot248	162	50	53	118.8	127.8	49	57	117	106.2	ns
prot249	305	44	35	34.8	44.4	30	43	37.2	42	ns
prot250	312	60	38	72	90	70	63	154	126	sig
prot251	300	54	44	93	105	54	40	189	147	sig
prot252	127	39	34	59.4	52.2	40	33	75.6	64.8	ns
prot253	191	28	45	46.8	54	43	33	46.8	34.8	ns
prot254	211	46	30	66	68	31	32	68	70	ns
prot255	199	29	33	81	129	34	28	87	123	ns
prot256	266	27	25	54	59.4	39	39	61.2	48.6	ns
prot257	322	19	19	27.6	26.4	75	63	61.2	75.6	sig
prot258	313	22	19	68	60	42	33	68	66	sig
prot259	286	19	19	87	60	26	21	81	60	ns
prot260	265	12	7	14.4	18	12	20	32.4	14.4	ns
prot261	466	16	26	26.4	20.4	13	17	21.6	33.6	ns
prot262	455	23	13	28	52	28	12	44	48	sig
prot263	185	21	21	72	81	36	42	150	120	sig
prot264	209	13	10	28.8	37.8	20	20	21.6	32.4	ns
prot265	433	13	17	15.6	21.6	15	21	12	16.8	ns
prot266	247	16	20	44	18	32	25	46	46	sig
prot267	331	17	16	27	48	13	12	57	45	ns
prot268	452	13	16	23.4	23.4	13	13	25.2	19.8	ns
prot269	348	14	17	9.6	14.4	14	12	18	14.4	ns
prot270	533	8	4	12	20	7	7	12	24	ns
prot271	342	12	7	39	24	7	13	36	39	ns
prot272	229	6	11	16.2	10.8	14	13	12.6	7.2	ns
prot273	581	16	11	7.2	14.4	6	12	12	10.8	ns
prot274	389	3	12	24	16	3	7	14	18	ns
prot275	368	10	2	18	30	9	5	18	21	ns
prot276	350	4	10	12.6	14.4	20	16	28.8	14.4	sig
prot277	502	12	3	10.8	12	5	12	8.4	12	ns
prot278	588	5	5	18	18	4	7	14	14	ns
prot279	404	11	8	21	33	4	11	18	21	ns
prot280	281	8	4	14.4	9	2	7	7.2	16.2	ns
prot281	475	10	5	9.6	3.6	4	10	4.8	14.4	sig
prot282	264	7	4	16	8	4	6	10	4	ns
prot283	428	7	8	33	30	6	8	48	48	sig
prot284	605	6	7	7.2	12.6	6	4	21.6	25.2	sig
prot285	546	9	6	9.6	7.2	3	6	12	16.8	sig
prot286	393	8	6	8	12	10	2	12	10	ns
prot287	651	3	4	12	21	4	7	27	9	ns
prot288	386	1	5	19.8	14.4	13	13	9	16.2	sig
prot289	127	189	189	224.4	222	315	279	386.4	340.8	sig
prot290	307	133	148	330	276	135	145	302	326	ns
prot291	151	71	56	204	273	80	70	201	234	ns
prot292	246	29	31	63	48.6	66	86	115.2	144	sig
prot293	201	36	25	34.8	51.6	28	40	33.6	26.4	ns
prot294	295	31	39	70	64	37	23	64	62	ns
prot295	377	32	36	75	90	37	28	99	105	ns
prot296	232	28	30	41.4	68.4	27	24	34.2	57.6	ns
prot297	333	18	21	33.6	27.6	23	27	27.6	26.4	ns
prot298	276	34	15	42	50	30	27	50	40	ns
prot299	225	19	15	75	81	19	28	66	81	ns
prot300	152	15	16	41.4	28.8	16	19	43.2	34.2	ns
prot301	268	24	24	28.8	30	20	24	25.2	31.2	ns
prot302	261	23	25	38	42	21	17	34	30	ns
prot303	234	15	36	51	39	20	21	66	78	ns
prot304	203	12	18	23.4	48.6	22	23	34.2	27	ns
prot305	277	13	20	20.4	20.4	17	25	20.4	24	ns
prot306	224	19	18	34	26	60	45	72	102	sig
prot307	260	25	19	54	15	39	57	135	189	sig
prot308	278	30	27	43.2	34.2	28	19	36	37.8	ns
prot309	420	18	12	15.6	15.6	15	19	26.4	15.6	ns
prot310	424	15	15	28	32	13	12	32	24	ns
prot311	219	18	11	24	36	15	15	66	36	ns
prot312	277	12	13	27	21.6	5	8	32.4	18	ns
prot313	279	8	12	14.4	10.8	8	13	6	14.4	ns
prot314	558	9	16	18	26	10	16	32	30	ns
prot315	822	9	10	21	39	6	11	45	27	ns
prot316	423	11	10	18	25.2	11	7	27	25.2	ns
prot317	301	9	6	12	8.4	11	7	12	6	ns
prot318	477	8	8	24	6	10	2	24	18	ns
prot319	354	10	18	36	30	12	8	48	15	ns
prot320	538	5	9	10.8	21.6	8	9	12.6	14.4	ns
prot321	330	5	12	14.4	15.6	11	17	15.6	9.6	sig
prot322	345	8	14	20	14	10	6	10	20	ns
prot323	290	7	7	18	27	6	8	12	18	ns
prot324	587	3	9	19.8	18	14	18	36	14.4	sig
prot325	416	7	4	12	10.8	8	4	4.8	7.2	ns
prot326	806	6	7	6	16	12	7	6	12	ns
prot327	243	12	12	24	27	14	8	30	33	ns
prot328	674	6	7	10.8	5.4	11	7	1.8	21.6	ns
prot329	297	6	5	10.8	10.8	8	6	9.6	8.4	ns
prot330	558	7	2	10	24	4	8	10	16	ns
prot331	340	2	1	12	9	6	4	9	24	ns
prot332	546	1	8	25.2	27	7	4	21.6	7.2	ns
prot333	193	7	3	9.6	9.6	5	8	13.2	8.4	sig
prot334	641	3	7	10	6	11	7	14	14	sig
prot335	452	5	7	15	18	8	4	18	9	ns
prot336	481	7	4	7.2	7.2	4	4	9	5.4	ns
prot337	355	6	7	4.8	2.4	6	3	4.8	4.8	ns
prot338	530	3	5	4	4	8	8	10	6	ns
prot339	374	5	3	21	9	5	1	18	18	ns
prot340	253	6	3	9	18	18	2	21.6	21.6	sig
prot341	442	5	5	2.4	3.6	1	1	4.8	2.4	ns
prot342	861	8	7	6	8	6	6	8	0	ns
prot343	413	3	4	15	15	6	2	24	6	ns
prot344	648	2	2	16.2	7.2	4	4	3.6	7.2	ns
prot345	719	5	5	1.2	6	10	3	7.2	9.6	ns
prot346	786	3	6	14	10	6	21	30	24	sig
prot347	596	4	3	15	3	4	7	15	27	ns
prot348	777	2	3	7.2	10.8	4	3	5.4	3.6	ns
prot349	798	1	3	4.8	2.4	4	5	9.6	3.6	ns
prot350	141	208	219	468	454	205	216	460	392	ns
prot351	221	152	149	441	381	174	191	480	552	sig
prot352	283	69	72	108	136.8	70	73	127.8	140.4	ns
prot353	246	63	73	81.6	70.8	122	92	118.8	138	sig
prot354	212	42	55	98	80	44	48	74	88	ns
prot355	219	41	35	96	126	76	45	249	231	sig
prot356	448	39	38	70.2	55.8	42	31	63	64.8	ns
prot357	351	36	44	39.6	67.2	50	28	42	52.8	ns
prot358	161	34	25	50	56	60	81	144	168	sig
prot359	178	29	34	105	105	31	31	102	78	ns
prot360	178	23	18	32.4	30.6	22	18	36	37.8	ns
prot361	250	23	21	22.8	25.2	21	24	26.4	34.8	ns
prot362	238	15	23	24	48	54	43	86	94	sig
prot363	261	22	23	57	54	17	25	84	87	sig
prot364	194	20	12	45	50.4	17	14	30.6	30.6	ns
prot365	234	18	25	18	31.2	17	13	19.2	25.2	ns
prot366	337	15	18	54	40	28	19	46	36	sig
prot367	296	16	13	45	51	18	16	48	42	ns
prot368	248	13	18	16.2	23.4	29	24	32.4	25.2	sig
prot369	311	14	14	25.2	19.2	17	18	19.2	20.4	ns
prot370	224	12	10	30	26	12	17	32	24	ns
prot371	279	22	17	18	36	57	42	126	162	sig
prot372	471	14	16	18	19.8	10	21	28.8	30.6	ns
prot373	218	7	11	4.8	10.8	6	14	7.2	15.6	ns
prot374	249	17	12	36	32	14	12	20	28	ns
prot375	312	14	15	39	51	17	10	36	51	ns
prot376	402	14	10	21.6	27	18	14	23.4	16.2	ns
prot377	196	11	20	13.2	7.2	17	15	19.2	16.8	ns
prot378	285	13	15	20	36	18	29	44	50	sig
prot379	292	13	13	27	48	15	19	45	39	ns
prot380	227	7	10	18	16.2	14	9	18	16.2	ns
prot381	322	9	9	15.6	15.6	10	8	18	21.6	ns
prot382	449	10	16	18	20	18	15	12	14	ns
prot383	373	9	13	27	33	4	9	18	39	ns
prot384	239	9	12	16.2	19.8	39	36	32.4	37.8	sig
prot385	235	10	8	13.2	19.2	5	4	9.6	8.4	ns
prot386	267	12	9	18	20	18	8	44	28	sig
prot387	262	7	7	18	15	11	8	18	24	ns
prot388	241	8	12	23.4	25.2	7	10	12.6	18	ns
prot389	315	3	6	9.6	7.2	2	2	2.4	2.4	ns
prot390	997	3	5	16	8	27	12	24	36	sig
prot391	392	7	10	9	21	7	0	12	21	ns
prot392	558	5	4	18	7.2	9	7	7.2	12.6	ns
prot393	468	5	8	15.6	7.2	8	9	10.8	7.2	sig
prot394	253	7	9	22	14	16	12	16	28	sig
prot395	248	7	8	18	21	5	8	24	24	ns
prot396	527	11	11	12.6	14.4	10	10	10.8	10.8	sig
prot397	432	4	3	8.4	8.4	3	5	6	4.8	ns
prot398	455	4	6	12	22	5	2	10	14	ns
prot399	529	3	3	21	9	6	10	30	24	sig
prot400	375	7	2	5.4	9	7	10	10.8	19.8	sig
prot401	287	5	7	6	6	3	7	8.4	3.6	ns
prot402	332	4	7	10	14	18	6	24	42	sig
prot403	541	3	6	21	15	6	2	12	21	sig
prot404	280	3	10	9	5.4	3	13	16.2	9	ns
prot405	458	7	4	6	9.6	4	7	7.2	10.8	ns
prot406	291	2	7	8	8	4	6	8	8	ns
prot407	548	2	8	15	15	4	6	18	12	ns
prot408	292	2	5	7.2	1.8	7	3	5.4	3.6	ns
prot409	559	7	1	2.4	4.8	5	6	7.2	0	ns
prot410	859	3	5	6	6	6	7	2	6	ns
prot411	484	2	5	3	18	4	5	9	6	ns
prot412	117	134	124	252	266.4	138	146	262.8	264.6	ns
prot413	182	124	111	153.6	165.6	126	122	164.4	160.8	ns
prot414	226	112	105	200	224	109	103	236	190	ns
prot415	179	76	77	177	237	69	81	246	195	ns
prot416	129	57	69	111.6	111.6	71	78	118.8	99	ns
prot417	222	50	37	56.4	62.4	80	74	88.8	82.8	sig
prot418	353	33	32	84	66	34	34	76	82	ns
prot419	157	37	23	123	102	43	38	126	132	ns
prot420	376	26	35	39.6	59.4	33	34	52.2	39.6	ns
prot421	429	28	25	33.6	34.8	36	40	40.8	46.8	sig
prot422	182	27	14	44	58	25	30	44	36	ns
prot423	187	24	30	96	78	21	19	75	57	ns
prot424	206	19	26	52.2	39.6	40	36	64.8	54	sig
prot425	319	33	27	26.4	38.4	28	22	16.8	26.4	ns
prot426	533	25	21	34	44	15	20	62	50	ns
prot427	182	12	19	57	45	40	34	132	96	sig
prot428	260	16	18	32.4	45	16	22	30.6	27	ns
prot429	181	12	13	24	30	16	24	22.8	24	ns
prot430	246	14	13	28	36	13	18	28	42	ns
prot431	156	15	19	69	54	19	14	39	51	ns
prot432	213	16	14	30.6	36	17	18	12.6	32.4	ns
prot433	295	14	16	12	15.6	5	12	18	6	ns
prot434	610	16	15	44	18	24	14	40	52	sig
prot435	152	17	14	60	27	22	18	81	60	sig
prot436	470	20	15	16.2	30.6	13	14	18	25.2	ns
prot437	278	13	10	13.2	9.6	12	14	9.6	12	ns
prot438	250	13	9	28	22	28	32	40	24	sig
prot439	265	8	12	30	39	13	15	60	39	ns
prot440	327	10	7	14.4	14.4	5	12	12.6	18	ns
prot441	577	15	12	9.6	12	42	18	18	28.8	sig
prot442	236	6	8	18	32	17	6	20	32	sig
prot443	347	8	7	42	33	5	11	18	12	ns
prot444	177	9	8	18	16.2	10	8	12.6	12.6	ns
prot445	261	10	9	21.6	13.2	10	12	14.4	12	ns
prot446	357	7	3	14	10	4	7	4	6	ns
prot447	379	8	8	33	36	7	7	33	21	ns
prot448	172	15	3	19.8	5.4	3	12	27	14.4	ns
prot449	161	6	9	6	8.4	7	7	12	4.8	ns
prot450	466	10	12	12	26	7	6	22	30	ns
prot451	165	5	8	21	24	10	12	54	42	sig
prot452	245	2	7	3.6	16.2	5	10	18	9	ns
prot453	222	11	12	13.2	12	7	8	14.4	10.8	ns
prot454	428	10	6	22	8	7	12	18	18	ns
prot455	227	12	4	12	30	10	8	27	60	sig
prot456	420	11	6	14.4	12.6	8	9	16.2	16.2	ns
prot457	171	6	8	4.8	7.2	6	6	7.2	8.4	ns
prot458	307	7	9	16	8	9	7	14	12	ns
prot459	230	8	8	15	15	3	6	12	12	ns
prot460	343	8	1	9	14.4	7	11	12.6	9	ns
prot461	441	7	6	8.4	8.4	14	14	24	14.4	sig
prot462	415	2	8	8	4	8	13	12	14	sig
prot463	270	9	6	18	12	7	8	12	12	ns
prot464	711	6	7	10.8	5.4	10	6	9	16.2	ns
prot465	321	5	9	3.6	6	6	6	7.2	8.4	ns
prot466	238	7	8	6	12	3	5	18	4	ns
prot467	320	5	8	12	15	13	18	39	54	sig
prot468	274	6	5	3.6	9	6	5	12.6	16.2	ns
prot469	364	6	7	13.2	13.2	10	8	7.2	9.6	ns
prot470	361	2	5	12	22	9	9	12	16	ns
prot471	262	8	4	12	15	8	9	6	18	ns
prot472	513	11	7	14.4	9	6	7	21.6	16.2	ns
prot473	569	5	7	2.4	6	3	7	4.8	1.2	ns
prot474	387	8	5	12	18	5	5	10	16	sig
prot475	447	3	5	12	15	2	4	9	12	ns
prot476	378	4	5	7.2	9	9	7	3.6	0	ns
prot477	251	2	3	7.2	4.8	3	6	2.4	7.2	ns
prot478	468	1	4	4	8	1	5	4	6	ns
prot479	544	2	5	12	12	9	12	36	45	sig
prot480	244	5	4	0	5.4	1	8	3.6	10.8	ns
prot481	327	4	2	2.4	4.8	6	3	3.6	3.6	ns
prot482	494	1	4	4	2	4	1	4	0	ns
prot483	192	142	172	525	516	184	165	552	477	ns
prot484	243	107	121	221.4	189	140	135	221.4	235.8	ns
prot485	149	37	52	56.4	46.8	45	46	45.6	38.4	ns
prot486	236	40	38	64	86	40	43	72	84	ns
prot487	134	40	32	120	102	42	45	120	120	ns
prot488	103	42	45	75.6	54	41	35	70.2	72	ns
prot489	103	42	44	37.2	32.4	29	29	40.8	44.4	ns
prot490	103	31	41	82	66	60	68	148	144	sig
prot491	271	27	30	93	105	36	29	63	90	ns
prot492	257	27	16	66.6	41.4	58	42	82.8	104.4	sig
prot493	174	14	19	13.2	15.6	14	18	22.8	15.6	ns
prot494	165	27	17	48	52	24	17	60	42	ns
prot495	251	16	21	81	57	21	18	51	48	ns
prot496	265	26	24	25.2	41.4	75	39	108	118.8	sig
prot497	193	26	25	34.8	32.4	26	33	27.6	31.2	ns
prot498	137	22	18	48	36	27	30	48	42	sig
prot499	149	20	21	57	93	27	23	60	45	ns
prot500	291	22	22	41.4	50.4	72	54	118.8	129.6	sig
prot501	227	24	18	27.6	33.6	15	20	32.4	21.6	ns
prot502	198	14	15	36	48	18	14	40	42	ns
prot503	194	15	19	60	57	21	14	63	81	ns
prot504	234	12	14	25.2	25.2	19	19	30.6	36	ns
prot505	247	22	6	19.2	18	6	23	13.2	18	ns
prot506	145	15	17	38	40	16	21	26	28	ns
prot507	141	27	13	36	51	27	20	60	102	sig
prot508	187	11	14	23.4	16.2	12	12	28.8	28.8	ns
prot509	165	10	10	18	21.6	16	16	13.2	18	ns
prot510	166	12	12	34	32	11	16	40	26	ns
prot511	225	13	22	48	45	14	13	36	60	ns
prot512	239	16	14	27	21.6	14	16	12.6	19.8	ns
prot513	275	15	19	19.2	16.8	18	14	20.4	9.6	ns
prot514	206	9	11	30	24	16	8	20	18	ns
prot515	322	12	16	33	30	24	17	33	57	sig
prot516	178	21	10	21.6	21.6	11	12	34.2	23.4	ns
prot517	227	18	16	10.8	12	14	15	24	13.2	ns
prot518	237	15	13	28	26	28	30	56	60	sig
prot519	254	13	13	45	39	17	18	15	24	ns
prot520	208	10	16	18	16.2	27	51	59.4	37.8	sig
prot521	153	7	16	19.2	20.4	11	18	13.2	18	ns
prot522	244	15	10	30	24	9	15	26	26	ns
prot523	287	9	6	36	21	12	10	45	24	ns
prot524	206	7	14	23.4	12.6	12	14	14.4	16.2	ns
prot525	244	14	16	13.2	9.6	12	8	15.6	19.2	ns
prot526	383	8	11	12	20	15	9	20	30	sig
prot527	184	13	8	27	39	14	10	27	21	ns
prot528	377	10	8	10.8	10.8	6	8	16.2	12.6	ns
prot529	355	6	2	15.6	10.8	12	5	12	10.8	ns
prot530	129	10	14	18	30	8	8	10	20	ns
prot531	162	10	7	30	21	14	7	24	15	ns
prot532	184	5	8	5.4	23.4	6	9	10.8	14.4	ns
prot533	347	4	6	7.2	7.2	12	10	8.4	8.4	ns
prot534	203	10	9	12	10	18	2	28	4	sig
prot535	1930	6	4	21	33	6	9	27	15	ns
prot536	316	9	11	10.8	18	10	10	9	9	ns
prot537	198	7	11	12	12	8	12	16.8	9.6	ns
prot538	250	5	5	6	8	21	18	42	30	sig
prot539	265	5	7	24	21	2	7	24	27	ns
prot540	469	12	10	19.8	10.8	25	14	45	25.2	sig
prot541	563	3	6	19.2	7.2	6	5	14.4	10.8	ns
prot542	290	5	13	6	2	13	11	36	14	sig
prot543	338	9	6	21	15	2	4	21	24	ns
prot544	449	5	1	18	10.8	5	7	9	14.4	ns
prot545	273	8	12	6	2.4	8	6	4.8	7.2	ns
prot546	412	4	6	14	8	4	5	18	6	ns
prot547	170	4	5	21	12	7	4	18	0	ns
prot548	478	5	7	7.2	5.4	5	12	12.6	16.2	ns
prot549	302	2	6	10.8	7.2	5	5	10.8	9.6	ns
prot550	167	5	4	20	8	9	9	10	28	sig
prot551	151	8	3	9	33	7	4	36	27	ns
prot552	816	9	6	9	14.4	6	2	9	3.6	ns
prot553	279	3	5	9.6	10.8	5	6	8.4	3.6	ns
prot554	320	3	6	2	8	4	7	14	18	ns
prot555	351	6	5	9	9	3	2	3	15	ns
prot556	242	5	2	14.4	7.2	6	5	5.4	7.2	ns
prot557	276	5	6	4.8	2.4	6	5	7.2	4.8	ns
prot558	565	4	8	4	6	2	10	24	24	sig
prot559	356	4	1	3	9	4	2	6	15	ns
prot560	162	1	6	7.2	10.8	2	4	0	5.4	ns
prot561	155	6	6	8.4	3.6	12	8	7.2	21.6	sig
prot562	484	4	4	4	10	7	5	8	6	ns
prot563	462	4	4	6	12	2	3	15	9	ns
prot564	989	2	5	12.6	14.4	5	6	5.4	5.4	ns
prot565	353	6	4	4.8	2.4	4	5	2.4	3.6	ns
prot566	382	5	4	8	6	8	4	8	20	sig
prot567	1092	3	5	6	18	9	2	21	21	sig
prot568	158	1	3	7.2	7.2	4	4	9	1.8	ns
prot569	829	3	5	3.6	4.8	2	3	1.2	4.8	ns
prot570	600	5	1	8	2	4	4	4	2	ns
prot571	743	2	8	15	21	3	1	6	9	ns
prot572	271	1	3	7.2	5.4	3	5	9	3.6	ns
prot573	774	0	3	2.4	3.6	2	2	9.6	4.8	sig
prot574	617	2	0	0	2	2	2	6	0	ns
prot575	120	167	175	495	492	156	172	513	477	ns
prot576	257	154	124	230.4	237.6	136	157	288	295.2	ns
prot577	138	132	125	177.6	163.2	127	138	172.8	158.4	ns
prot578	126	81	93	166	146	71	80	168	152	ns
prot579	126	82	79	222	312	105	75	240	255	ns
prot580	126	85	94	135	149.4	83	85	165.6	160.2	ns
prot581	126	88	79	111.6	97.2	87	89	92.4	103.2	ns
prot582	126	91	72	204	178	81	93	192	164	ns
prot583	126	84	72	249	237	84	83	270	243	ns
prot584	126	81	85	147.6	142.2	110	95	154.8	160.2	ns
prot585	433	84	101	97.2	110.4	89	113	93.6	103.2	ns
prot586	258	39	45	90	66	44	35	78	72	ns
prot587	219	35	30	87	72	123	87	207	189	sig
prot588	274	23	20	59.4	50.4	29	18	39.6	48.6	ns
prot589	211	20	21	30	26.4	26	23	28.8	25.2	ns
prot590	203	17	25	42	52	105	93	132	150	sig
prot591	210	29	36	75	99	34	31	75	78	ns
prot592	190	25	27	46.8	36	25	23	48.6	43.2	ns
prot593	164	19	26	25.2	19.2	26	20	27.6	24	ns
prot594	159	21	15	48	44	23	21	36	34	ns
prot595	171	14	23	66	57	40	50	120	87	sig
prot596	153	22	24	30.6	46.8	22	15	43.2	36	ns
prot597	176	19	13	21.6	30	58	44	43.2	50.4	sig
prot598	192	14	20	30	46	18	20	36	42	ns
prot599	352	13	16	30	60	12	27	51	21	ns
prot600	146	17	19	14.4	25.2	12	23	30.6	37.8	ns
prot601	323	17	15	16.8	16.8	17	14	16.8	14.4	ns
prot602	258	16	19	52	48	15	18	40	44	ns
prot603	152	16	11	45	18	30	16	63	48	sig
prot604	76	16	25	28.8	12.6	20	21	18	36	ns
prot605	128	12	12	21.6	16.8	17	9	16.8	22.8	ns
prot606	187	13	16	42	20	42	45	126	138	sig
prot607	160	17	17	39	45	11	13	39	66	ns
prot608	315	18	15	36	18	30	32	39.6	61.2	sig
prot609	129	17	15	15.6	12	15	11	14.4	14.4	ns
prot610	185	14	15	40	24	9	11	26	30	ns
prot611	146	13	11	45	39	23	18	81	81	sig
prot612	241	13	16	23.4	16.2	12	14	34.2	14.4	ns
prot613	222	13	18	14.4	14.4	17	13	14.4	15.6	ns
prot614	205	13	5	26	14	3	11	14	18	ns
prot615	240	16	11	36	30	8	10	45	27	ns
prot616	99	10	13	16.2	16.2	13	17	28.8	30.6	ns
prot617	643	6	10	7.2	12	10	9	12	12	ns
prot618	239	16	13	38	28	10	19	20	30	ns
prot619	383	9	8	45	36	21	45	99	63	sig
prot620	247	14	4	16.2	21.6	14	10	16.2	18	ns
prot621	189	8	11	18	16.8	23	13	21.6	8.4	sig
prot622	171	13	6	24	12	5	8	30	20	ns
prot623	326	11	7	33	15	8	13	21	24	ns
prot624	231	8	5	21.6	18	9	18	19.8	21.6	ns
prot625	153	13	6	12	13.2	7	10	12	14.4	ns
prot626	268	7	9	14	24	13	8	14	18	ns
prot627	204	6	10	21	12	7	10	39	42	ns
prot628	191	16	9	18	16.2	14	7	23.4	14.4	ns
prot629	114	9	17	8.4	7.2	10	10	8.4	10.8	ns
prot630	419	11	10	20	12	39	27	36	24	sig
prot631	141	10	7	27	27	12	10	45	42	ns
prot632	128	7	6	14.4	25.2	7	14	16.2	14.4	ns
prot633	164	8	13	9.6	8.4	11	6	7.2	12	ns
prot634	274	6	15	22	8	18	10	28	32	sig
prot635	188	14	10	30	33	8	10	24	39	ns
prot636	372	10	10	14.4	16.2	8	12	21.6	27	sig
prot637	365	6	6	18	8.4	14	13	7.2	15.6	ns
prot638	145	8	6	32	10	11	7	10	4	ns
prot639	159	10	6	24	39	10	10	39	21	sig
prot640	379	8	10	12.6	19.8	5	10	9	7.2	ns
prot641	190	7	6	13.2	14.4	11	16	19.2	24	sig
prot642	194	13	5	10	14	9	10	14	14	ns
prot643	178	9	10	9	18	8	5	18	18	ns
prot644	181	6	12	7.2	10.8	21	15	43.2	21.6	sig
prot645	321	5	6	6	7.2	11	14	16.8	10.8	ns
prot646	192	10	7	14	12	16	18	28	10	sig
prot647	352	7	7	18	27	11	10	21	21	ns
prot648	118	8	13	28.8	14.4	7	9	14.4	10.8	ns
prot649	410	12	3	3.6	14.4	5	7	10.8	9.6	ns
prot650	403	5	7	6	18	3	12	10	10	ns
prot651	199	10	11	21	18	12	11	12	24	ns
prot652	457	6	7	14.4	14.4	10	5	3.6	21.6	ns
prot653	221	6	12	13.2	10.8	9	15	3.6	16.8	sig
prot654	216	5	6	10	16	8	3	22	10	ns
prot655	217	5	10	6	21	7	3	12	21	ns
prot656	172	4	10	10.8	12.6	4	8	12.6	14.4	ns
prot657	268	4	7	8.4	9.6	14	3	1.2	2.4	ns
prot658	583	5	6	12	10	6	6	12	12	ns
prot659	229	8	10	45	24	9	3	18	21	ns
prot660	177	8	10	16.2	9	7	8	18	19.8	ns
prot661	142	9	6	12	7.2	3	11	7.2	6	ns
prot662	178	5	3	8	6	7	3	20	16	ns
prot663	111	6	8	15	27	5	3	3	27	ns
prot664	116	11	9	18	12.6	6	5	9	16.2	ns
prot665	325	8	9	7.2	9.6	3	4	12	2.4	ns
prot666	268	4	11	20	4	15	18	24	42	sig
prot667	599	8	4	39	18	12	7	24	24	ns
prot668	341	8	7	7.2	12.6	5	4	9	7.2	ns
prot669	172	6	4	8.4	3.6	8	5	12	6	sig
prot670	204	6	5	10	8	4	13	10	8	ns
prot671	171	12	6	12	18	2	3	15	30	ns
prot672	255	8	7	5.4	18	5	9	14.4	10.8	ns
prot673	180	6	4	3.6	4.8	5	6	3.6	3.6	ns
prot674	215	7	4	10	4	4	8	6	12	ns
prot675	211	4	5	18	12	6	8	18	18	ns
prot676	234	6	6	5.4	5.4	3	5	16.2	3.6	ns
prot677	214	4	7	4.8	6	5	2	7.2	9.6	ns
prot678	180	7	7	6	10	9	6	12	4	ns
prot679	292	4	6	9	30	4	4	18	15	ns
prot680	387	5	8	10.8	1.8	4	14	14.4	18	sig
prot681	283	4	3	6	7.2	4	5	2.4	4.8	ns
prot682	351	1	2	2	4	6	2	8	8	ns
prot683	502	5	6	15	18	5	4	24	12	ns
prot684	484	2	3	12.6	7.2	7	3	7.2	10.8	ns
prot685	345	5	1	2.4	8.4	7	3	6	7.2	ns
prot686	448	4	4	12	14	8	6	10	6	ns
prot687	277	5	2	15	15	3	2	21	18	ns
prot688	737	6	1	1.8	5.4	0	3	5.4	5.4	ns
prot689	159	6	2	9.6	8.4	4	7	4.8	2.4	ns
prot690	153	5	6	4	4	0	7	10	10	ns
prot691	321	4	9	15	12	4	6	9	18	ns
prot692	373	5	2	7.2	5.4	6	4	5.4	10.8	ns
prot693	124	1	5	4.8	3.6	7	11	10.8	13.2	sig
prot694	330	5	3	4	4	2	2	0	4	ns
prot695	319	3	4	6	9	2	6	21	12	ns
prot696	272	8	3	7.2	7.2	5	3	5.4	3.6	ns
prot697	296	6	3	2.4	2.4	4	6	2.4	9.6	ns
prot698	167	3	5	8	4	4	5	6	4	ns
prot699	832	4	6	21	6	4	1	15	3	ns
prot700	461	2	3	14.4	3.6	5	4	7.2	7.2	ns
prot701	152	5	6	6	4.8	1	3	4.8	10.8	ns
prot702	247	4	6	12	14	2	3	12	8	ns
prot703	311	6	5	9	9	10	6	18	12	sig
prot704	299	3	3	12.6	5.4	5	6	10.8	7.2	sig
prot705	383	3	3	2.4	2.4	3	2	6	1.2	ns
prot706	426	4	4	4	6	5	1	2	14	ns
prot707	155	3	2	18	6	4	9	18	12	sig
prot708	989	0	2	3.6	9	4	4	7.2	7.2	ns
prot709	187	2	2	3.6	1.2	4	1	1.2	8.4	sig
prot710	366	3	2	8	6	1	1	2	10	ns
prot711	715	4	1	6	6	4	4	15	18	ns
prot712	830	1	1	1.8	7.2	4	4	12.6	0	ns
prot713	177	2	0	2.4	4.8	5	4	6	2.4	sig
prot714	632	8	0	6	6	9	9	12	6	sig
prot715	444	3	0	9	15	1	3	15	12	ns
prot716	1241	1	2	3.6	0	7	1	1.8	3.6	ns
prot717	685	3	0	1.2	2.4	4	5	4.8	8.4	sig
prot718	387	1	1	2	2	1	3	8	0	ns
prot719	322	4	1	9	3	1	1	3	3	ns
prot720	735	1	0	5.4	3.6	3	4	7.2	9	ns
prot721	186	30	36	54	48	37	32	52.8	46.8	ns
prot722	156	51	51	72	102	47	36	86	82	ns
prot723	282	43	42	171	138	120	84	294	162	sig
prot724	140	30	22	46.8	52.2	29	27	41.4	59.4	ns
prot725	137	23	30	22.8	24	27	26	25.2	37.2	ns
prot726	124	23	30	56	58	24	33	32	50	ns
prot727	169	19	22	78	51	23	38	102	96	sig
prot728	142	25	22	50.4	36	48	34	55.8	54	sig
prot729	162	24	18	30	34.8	26	42	22.8	20.4	ns
prot730	200	18	18	36	46	32	34	44	52	sig
prot731	156	19	15	36	39	25	19	63	72	ns
prot732	306	19	16	34.2	36	27	14	43.2	37.8	ns
prot733	174	19	13	16.8	18	66	27	64.8	61.2	sig
prot734	194	19	20	42	42	23	18	28	36	ns
prot735	103	15	10	30	36	14	13	33	51	ns
prot736	172	15	11	27	21.6	12	8	39.6	30.6	sig
prot737	180	14	11	14.4	22.8	16	15	19.2	18	ns
prot738	184	7	10	16	18	12	20	24	52	sig
prot739	230	9	16	36	30	8	14	24	36	ns
prot740	187	11	11	12.6	21.6	7	16	23.4	32.4	ns
prot741	189	13	19	10.8	19.2	21	26	26.4	33.6	sig
prot742	180	14	11	22	38	23	23	80	50	sig
prot743	294	19	17	18	42	10	13	39	48	ns
prot744	186	17	18	27	23.4	11	19	21.6	21.6	ns
prot745	225	11	10	14.4	7.2	11	8	14.4	12	ns
prot746	174	11	20	28	28	16	15	30	28	ns
prot747	208	11	15	27	54	16	12	42	48	ns
prot748	217	15	16	19.8	21.6	4	7	9	19.8	ns
prot749	112	12	11	12	8.4	7	8	14.4	15.6	ns
prot750	206	9	9	24	14	13	13	32	32	ns
prot751	166	8	9	12	12	7	12	27	27	ns
prot752	113	7	6	1.8	21.6	6	5	16.2	14.4	ns
prot753	169	4	11	10.8	14.4	11	13	6	4.8	ns
prot754	313	8	10	12	26	7	12	26	16	sig
prot755	197	13	7	27	33	9	10	36	15	ns
prot756	124	5	8	16.2	10.8	6	4	10.8	16.2	ns
prot757	246	10	2	6	12	7	7	9.6	4.8	ns
prot758	258	7	5	22	14	12	11	14	12	ns
prot759	168	6	9	27	36	6	7	24	33	ns
prot760	260	6	6	19.8	12.6	13	20	16.2	25.2	sig
prot761	243	1	9	2.4	6	12	12	15.6	8.4	ns
prot762	124	5	1	12	18	10	9	10	22	ns
prot763	208	6	4	12	24	12	4	33	18	ns
prot764	217	7	4	7.2	9	4	6	12.6	12.6	ns
prot765	197	6	7	14.4	12	8	6	12	8.4	ns
prot766	177	3	7	0	6	9	9	20	16	sig
prot767	146	8	3	18	3	5	10	12	42	sig
prot768	157	6	2	9	10.8	8	6	9	9	ns
prot769	270	6	1	9.6	8.4	5	4	4.8	7.2	ns
prot770	264	5	8	10	4	6	8	12	10	ns
prot771	274	6	9	12	21	6	7	21	21	ns
prot772	156	7	11	5.4	5.4	6	7	7.2	5.4	ns
prot773	252	3	12	8.4	6	7	4	9.6	7.2	ns
prot774	356	6	8	4	14	8	13	14	24	ns
prot775	180	8	6	24	12	4	8	18	24	sig
prot776	251	7	4	7.2	10.8	7	2	7.2	14.4	ns
prot777	156	10	5	7.2	9.6	7	8	3.6	9.6	ns
prot778	227	15	3	14	8	4	4	14	8	ns
prot779	116	5	3	27	9	7	7	21	27	ns
prot780	154	2	5	14.4	5.4	5	9	7.2	10.8	ns
prot781	198	5	6	13.2	9.6	15	18	21.6	25.2	sig
prot782	236	7	5	14	28	7	5	22	18	ns
prot783	184	4	9	21	18	5	5	15	18	ns
prot784	122	1	2	7.2	7.2	5	4	5.4	9	ns
prot785	91	4	6	2.4	7.2	7	2	8.4	7.2	ns
prot786	274	5	6	14	14	7	4	10	14	ns
prot787	152	6	7	9	18	9	4	9	21	ns
prot788	162	6	3	1.8	3.6	4	4	5.4	16.2	ns
prot789	158	7	4	6	3.6	4	8	6	9.6	ns
prot790	463	11	3	12	16	6	3	8	10	ns
prot791	312	6	8	30	24	6	4	33	21	ns
prot792	261	4	9	9	3.6	4	7	7.2	7.2	ns
prot793	392	4	10	3.6	3.6	14	13	13.2	13.2	sig
prot794	182	5	2	12	8	10	8	12	8	ns
prot795	310	3	3	12	3	4	0	15	12	ns
prot796	382	3	7	5.4	5.4	3	5	9	7.2	ns
prot797	113	4	6	6	3.6	4	7	4.8	4.8	ns
prot798	111	5	4	4	12	4	8	6	20	ns
prot799	418	6	5	15	9	4	6	12	0	ns
prot800	185	3	3	9	1.8	3	5	10.8	7.2	ns
prot801	163	1	4	0	6	4	6	7.2	7.2	sig
prot802	238	2	6	16	6	8	4	18	8	ns
prot803	282	5	2	12	12	3	2	6	12	ns
prot804	305	5	9	5.4	12.6	10	5	7.2	9	ns
prot805	292	6	5	2.4	7.2	0	7	3.6	4.8	ns
prot806	427	8	1	6	6	2	2	2	10	sig
prot807	234	4	6	9	12	6	6	24	18	sig
prot808	233	2	4	3.6	7.2	7	4	7.2	12.6	ns
prot809	425	5	9	7.2	7.2	3	1	9.6	3.6	ns
prot810	95	8	5	8	2	11	5	8	8	sig
prot811	241	4	7	15	9	2	16	6	24	sig
prot812	201	4	7	5.4	9	6	5	9	9	ns
prot813	474	2	5	4.8	6	4	0	2.4	3.6	ns
prot814	437	3	3	8	4	3	7	4	12	ns
prot815	411	3	3	3	9	2	1	6	3	ns
prot816	333	3	3	3.6	10.8	0	7	5.4	3.6	ns
prot817	449	5	2	4.8	2.4	1	3	4.8	2.4	ns
prot818	256	1	1	6	0	3	4	6	2	ns
prot819	292	1	3	6	6	6	4	6	6	sig
prot820	669	4	4	3.6	3.6	6	9	7.2	9	ns
prot821	378	2	3	4.8	1.2	10	2	4.8	3.6	ns
prot822	373	2	5	4	8	3	2	4	4	ns
prot823	327	2	1	12	9	8	1	12	12	sig
prot824	180	3	6	5.4	5.4	4	1	10.8	7.2	ns
prot825	357	4	2	6	2.4	4	1	3.6	9.6	ns
prot826	791	5	3	6	16	6	5	6	6	ns
prot827	1037	7	6	18	18	3	9	15	9	ns
prot828	223	4	5	0	7.2	2	5	7.2	3.6	ns
prot829	417	2	1	6	3.6	5	2	1.2	4.8	ns
prot830	310	2	1	0	4	1	3	6	4	ns
prot831	796	1	4	9	3	4	2	9	6	ns
prot832	385	1	4	1.8	5.4	0	4	9	1.8	ns
prot833	399	3	2	4.8	4.8	3	4	1.2	2.4	ns
prot834	661	1	1	0	2	1	1	2	2	ns
prot835	648	3	4	15	15	6	3	0	6	ns
prot836	172	2	2	7.2	1.8	4	1	9	3.6	sig
prot837	459	2	2	0	1.2	2	4	2.4	4.8	ns
prot838	266	0	1	4	0	2	1	6	8	ns
prot839	85	48	55	132	162	57	59	210	129	ns
prot840	185	41	67	120.6	109.8	64	74	86.4	95.4	ns
prot841	130	53	66	64.8	54	61	50	76.8	69.6	ns
prot842	128	64	65	96	116	60	78	122	128	ns
prot843	130	55	59	162	195	73	48	171	132	ns
prot844	150	39	64	93.6	93.6	52	50	82.8	73.8	ns
prot845	94	35	38	38.4	67.2	36	36	45.6	55.2	ns
prot846	154	29	23	52	52	20	23	58	50	ns
prot847	76	21	25	84	87	28	28	63	105	ns
prot848	213	21	20	39.6	30.6	54	60	124.2	97.2	sig
prot849	51	21	25	21.6	19.2	57	99	57.6	86.4	sig
prot850	198	22	20	36	38	20	19	60	38	sig
prot851	150	14	15	48	36	15	15	63	33	ns
prot852	161	17	11	27	34.2	12	20	25.2	36	ns
prot853	227	17	10	19.2	19.2	10	14	16.8	13.2	ns
prot854	56	11	13	26	46	14	8	14	22	ns
prot855	107	20	14	48	45	15	16	33	33	ns
prot856	85	8	6	14.4	16.2	11	19	19.8	27	ns
prot857	191	11	8	24	19.2	12	15	14.4	18	ns
prot858	207	9	10	22	10	9	18	12	12	ns
prot859	313	9	12	18	27	8	12	30	42	ns
prot860	150	9	11	18	30.6	16	15	46.8	25.2	sig
prot861	446	19	7	20.4	18	42	42	50.4	36	sig
prot862	165	8	12	26	22	13	12	28	20	ns
prot863	164	12	11	42	33	15	9	21	45	ns
prot864	183	19	14	21.6	23.4	29	14	39.6	55.8	sig
prot865	112	13	12	16.8	15.6	8	10	7.2	14.4	ns
prot866	99	11	8	28	32	14	18	18	18	ns
prot867	162	12	8	30	21	6	13	27	39	ns
prot868	294	11	11	28.8	16.2	12	8	21.6	25.2	ns
prot869	219	4	8	8.4	13.2	11	8	6	8.4	ns
prot870	139	13	14	28	14	9	9	18	18	ns
prot871	1091	13	4	24	24	16	14	42	54	sig
prot872	153	6	7	19.8	18	8	7	5.4	10.8	ns
prot873	122	3	11	9.6	9.6	27	18	10.8	28.8	sig
prot874	308	10	11	4	12	13	18	22	32	sig
prot875	274	6	9	6	24	6	7	36	18	ns
prot876	168	15	11	10.8	19.8	12	8	25.2	18	ns
prot877	157	7	9	4.8	8.4	5	8	8.4	10.8	ns
prot878	171	10	12	16	22	6	8	22	28	ns
prot879	163	8	10	24	24	7	13	60	54	sig
prot880	78	7	9	10.8	18	6	9	5.4	7.2	ns
prot881	177	13	7	7.2	8.4	8	13	9.6	7.2	ns
prot882	198	7	6	8	22	7	11	14	24	ns
prot883	322	7	11	12	33	4	9	9	18	ns
prot884	145	4	9	27	16.2	16	22	32.4	18	sig
prot885	224	11	9	7.2	3.6	4	5	7.2	6	ns
prot886	155	6	7	10	8	7	7	18	10	ns
prot887	102	3	5	39	30	8	10	24	21	ns
prot888	207	8	7	9	14.4	8	7	10.8	10.8	ns
prot889	480	10	12	4.8	7.2	4	6	4.8	6	ns
prot890	104	7	8	16	14	6	5	18	10	ns
prot891	204	4	10	15	21	9	5	15	30	ns
prot892	248	7	7	9	9	6	7	7.2	9	ns
prot893	157	3	8	12	12	2	10	2.4	15.6	ns
prot894	132	4	7	18	18	5	8	28	8	ns
prot895	214	4	10	36	21	6	11	15	30	ns
prot896	219	3	7	3.6	5.4	5	7	7.2	14.4	ns
prot897	193	4	8	7.2	2.4	7	5	6	8.4	sig
prot898	155	6	5	8	8	6	6	12	14	ns
prot899	239	8	10	18	30	6	6	36	12	ns
prot900	116	14	7	18	7.2	6	9	7.2	9	ns
prot901	211	5	7	10.8	7.2	5	10	7.2	9.6	ns
prot902	156	3	2	10	24	6	5	10	18	ns
prot903	246	8	3	18	12	4	5	15	24	ns
prot904	218	7	5	7.2	14.4	5	3	3.6	7.2	ns
prot905	201	9	3	4.8	8.4	12	18	28.8	14.4	sig
prot906	111	0	4	10	8	2	7	4	12	ns
prot907	175	5	3	15	15	10	10	24	42	sig
prot908	195	8	5	9	16.2	7	5	7.2	14.4	ns
prot909	292	3	3	9.6	6	7	4	3.6	9.6	ns
prot910	173	3	3	4	18	4	4	6	8	ns
prot911	284	7	2	24	27	5	8	15	24	ns
prot912	151	5	5	9	3.6	12	4	14.4	39.6	sig
prot913	165	4	3	8.4	8.4	3	7	1.2	1.2	ns
prot914	132	6	3	8	4	15	12	36	6	sig
prot915	177	6	4	18	15	5	0	12	15	ns
prot916	137	4	7	10.8	9	5	5	5.4	7.2	ns
prot917	325	5	3	4.8	8.4	3	5	6	3.6	ns
prot918	192	4	5	8	10	6	4	14	6	ns
prot919	170	5	5	21	24	4	1	6	21	ns
prot920	157	5	9	7.2	14.4	9	5	12.6	9	sig
prot921	192	9	4	7.2	8.4	1	5	4.8	6	ns
prot922	474	6	6	8	10	4	4	10	12	ns
prot923	186	4	5	15	9	9	18	63	9	sig
prot924	428	2	3	5.4	1.8	3	2	5.4	7.2	ns
prot925	191	6	5	4.8	10.8	4	6	4.8	6	ns
prot926	169	2	2	8	4	3	5	8	10	ns
prot927	166	3	4	12	3	8	5	3	6	ns
prot928	290	3	3	0	10.8	3	4	5.4	3.6	ns
prot929	216	3	4	6	2.4	3	2	7.2	6	ns
prot930	103	3	5	0	6	3	9	42	18	sig
prot931	271	4	3	12	9	1	5	3	6	ns
prot932	147	6	3	10.8	12.6	15	12	32.4	16.2	sig
prot933	135	2	4	2.4	3.6	3	4	2.4	6	ns
prot934	135	5	1	6	16	6	5	4	12	ns
prot935	135	1	4	9	12	3	5	0	6	ns
prot936	135	6	3	5.4	12.6	4	6	5.4	3.6	ns
prot937	321	3	4	2.4	4.8	5	4	8.4	9.6	ns
prot938	164	1	2	4	4	2	4	4	10	ns
prot939	113	3	3	3	0	5	3	0	3	ns
prot940	271	5	3	7.2	3.6	10	4	14.4	7.2	sig
prot941	204	3	4	2.4	3.6	3	6	2.4	2.4	ns
prot942	276	2	5	6	8	6	4	6	8	ns
prot943	108	4	1	9	0	3	1	15	18	ns
prot944	91	3	6	5.4	9	5	7	7.2	3.6	sig
prot945	325	2	3	4.8	1.2	1	2	4.8	2.4	ns
prot946	114	0	2	6	0	1	2	10	2	ns
prot947	277	2	3	6	9	4	2	15	12	ns
prot948	118	1	0	3.6	10.8	2	3	3.6	1.8	ns
prot949	121	5	3	2.4	6	2	3	6	2.4	ns
prot950	198	3	1	6	6	1	3	4	6	ns
prot951	237	1	2	6	3	0	0	6	6	ns
prot952	220	2	7	3.6	1.8	4	2	1.8	3.6	ns
prot953	406	2	1	4.8	2.4	4	7	1.2	2.4	ns
prot954	391	0	3	6	4	2	1	8	6	ns
prot955	189	1	3	0	3	2	4	3	3	ns
prot956	232	0	1	1.8	0	3	4	3.6	3.6	ns
prot957	470	3	2	3.6	3.6	3	9	3.6	3.6	sig
prot958	527	1	3	6	4	2	1	2	4	ns
prot959	141	2	1	9	9	1	1	9	6	ns
prot960	602	2	3	3.6	0	3	4	1.8	5.4	ns
prot961	109	33	33	36	32.4	37	34	34.8	22.8	ns
prot962	258	25	21	40	38	28	21	46	42	ns
prot963	168	18	14	45	39	34	27	93	87	sig
prot964	177	15	16	27	21.6	18	25	36	36	sig
prot965	104	17	11	10.8	14.4	15	15	9.6	14.4	ns
prot966	187	8	15	12	24	9	14	22	20	ns
prot967	134	18	12	36	60	12	19	54	30	ns
prot968	153	17	17	19.8	19.8	16	17	37.8	12.6	ns
prot969	125	12	10	14.4	10.8	16	20	18	31.2	sig
prot970	242	10	13	22	22	5	8	30	8	ns
prot971	128	12	15	27	15	14	15	27	15	ns
prot972	160	9	9	10.8	16.2	7	8	16.2	10.8	ns
prot973	65	11	7	6	13.2	9	8	14.4	16.8	ns
prot974	143	15	20	28	24	11	7	24	26	ns
prot975	131	10	12	39	45	13	8	36	33	ns
prot976	128	13	12	21.6	16.2	19	13	34.2	12.6	ns
prot977	76	5	7	14.4	8.4	16	14	9.6	14.4	sig
prot978	95	5	13	22	18	8	14	24	18	ns
prot979	70	11	12	42	39	13	12	30	18	ns
prot980	136	8	17	12.6	23.4	11	10	12.6	21.6	ns
prot981	116	8	12	10.8	8.4	13	11	9.6	14.4	ns
prot982	108	9	16	12	22	11	20	40	22	sig
prot983	195	11	13	12	24	11	12	18	30	sig
prot984	145	11	7	14.4	16.2	5	9	25.2	14.4	ns
prot985	102	9	8	7.2	6	9	9	6	9.6	ns
prot986	173	9	11	22	22	8	4	16	12	ns
prot987	212	5	8	18	12	5	8	24	18	ns
prot988	116	3	9	5.4	16.2	4	7	19.8	23.4	sig
prot989	219	14	6	4.8	10.8	5	8	8.4	4.8	ns
prot990	312	8	7	10	12	5	2	16	20	ns
prot991	78	4	4	24	3	2	6	27	12	ns
prot992	193	9	4	12.6	10.8	9	9	14.4	9	ns
prot993	500	7	4	3.6	4.8	5	5	2.4	8.4	sig
prot994	195	3	4	10	8	10	7	12	12	ns
prot995	177	5	4	21	15	7	7	21	12	ns
prot996	224	4	8	14.4	12.6	7	4	10.8	12.6	ns
prot997	239	7	3	6	3.6	8	4	13.2	8.4	ns
prot998	223	4	4	6	20	7	6	6	10	ns
prot999	113	5	5	24	15	7	4	9	0	ns
prot1000	94	9	1	1.8	9	3	5	14.4	10.8	ns
prot1001	74	5	6	8.4	3.6	6	6	4.8	12	ns
prot1002	265	10	8	10	16	14	9	22	40	sig
prot1003	225	8	8	12	12	5	5	24	6	ns
prot1004	129	8	7	16.2	10.8	4	4	5.4	5.4	ns
prot1005	210	4	4	6	6	4	22	12	12	sig
prot1006	248	1	6	12	6	4	4	8	20	ns
prot1007	158	10	2	15	12	5	4	15	15	ns
prot1008	68	4	5	5.4	5.4	7	1	5.4	7.2	ns
prot1009	68	6	6	2.4	4.8	6	5	2.4	7.2	ns
prot1010	548	12	4	20	14	3	6	2	14	ns
prot1011	123	10	7	15	6	4	4	18	12	ns
prot1012	181	12	6	1.8	10.8	8	1	3.6	3.6	ns
prot1013	824	5	3	2.4	3.6	2	14	9.6	7.2	sig
prot1014	250	3	1	16	8	5	3	2	6	ns
prot1015	242	3	5	12	9	4	3	9	15	ns
prot1016	186	1	2	5.4	3.6	5	4	5.4	10.8	ns
prot1017	228	2	6	9.6	4.8	5	4	0	6	ns
prot1018	106	5	5	8	12	8	4	8	8	ns
prot1019	135	1	3	6	12	5	6	30	9	ns
prot1020	173	3	3	3.6	7.2	3	4	7.2	10.8	ns
prot1021	245	5	3	4.8	6	8	10	7.2	2.4	sig
prot1022	98	6	5	14	20	2	3	8	2	ns
prot1023	149	6	4	15	6	5	2	6	21	ns
prot1024	136	7	2	3.6	3.6	1	4	7.2	10.8	ns
prot1025	335	2	3	3.6	2.4	4	3	3.6	4.8	ns
prot1026	81	5	2	0	10	4	2	12	8	ns
prot1027	124	5	2	15	15	8	10	12	24	sig
prot1028	204	2	5	1.8	7.2	6	3	3.6	9	ns
prot1029	124	6	4	4.8	3.6	8	4	6	8.4	sig
prot1030	231	2	4	2	8	4	5	8	6	ns
prot1031	192	9	6	27	15	7	5	15	18	ns
prot1032	514	1	5	5.4	9	4	6	9	3.6	ns
prot1033	277	3	5	2.4	3.6	4	2	3.6	9.6	ns
prot1034	159	2	1	8	4	5	2	6	2	ns
prot1035	190	5	4	9	0	2	2	6	21	ns
prot1036	225	5	4	7.2	5.4	6	4	5.4	9	ns
prot1037	57	4	7	2.4	4.8	3	6	2.4	3.6	sig
prot1038	153	4	3	10	8	2	2	2	4	ns
prot1039	91	7	3	9	9	7	5	9	12	ns
prot1040	94	5	2	3.6	9	5	1	5.4	1.8	ns
prot1041	112	4	0	1.2	1.2	1	2	8.4	1.2	ns
prot1042	336	3	5	4	8	2	3	4	6	ns
prot1043	241	5	4	0	9	9	1	0	27	ns
prot1044	108	3	5	5.4	9	6	8	14.4	7.2	sig
prot1045	117	2	0	4.8	4.8	6	18	12	4.8	sig
prot1046	286	3	5	10	4	2	4	2	0	ns
prot1047	122	3	2	3	6	3	4	6	9	ns
prot1048	273	3	3	0	3.6	2	3	3.6	7.2	ns
prot1049	237	5	3	3.6	2.4	2	2	3.6	2.4	ns
prot1050	222	1	3	10	4	5	2	12	14	sig
prot1051	799	1	2	6	3	2	4	6	18	sig
prot1052	125	2	4	1.8	5.4	2	2	3.6	5.4	ns
prot1053	98	3	2	4.8	1.2	1	3	6	4.8	ns
prot1054	153	3	2	6	4	4	3	6	4	ns
prot1055	186	6	3	0	6	2	4	0	0	ns
prot1056	188	0	2	10.8	3.6	2	5	7.2	1.8	ns
prot1057	127	3	2	2.4	2.4	1	0	2.4	2.4	ns
prot1058	65	140	121	200	220	105	132	224	206	ns
prot1059	115	42	41	96	123	46	28	153	138	ns
prot1060	65	27	40	39.6	61.2	30	36	79.2	86.4	sig
prot1061	90	17	29	33.6	20.4	15	21	16.8	10.8	ns
prot1062	120	10	13	24	26	18	46	48	56	sig
prot1063	83	9	12	39	21	12	13	24	24	ns
prot1064	177	6	9	10.8	12.6	7	11	12.6	14.4	ns
prot1065	59	7	4	4.8	6	8	8	9.6	10.8	ns
prot1066	97	7	13	28	20	12	13	14	10	ns
prot1067	188	2	7	9	15	5	7	30	21	ns
prot1068	82	13	9	9	12.6	5	5	7.2	10.8	ns
prot1069	109	11	8	9.6	13.2	12	20	33.6	21.6	sig
prot1070	109	8	8	12	18	12	12	16	24	sig
prot1071	168	12	12	12	33	11	9	39	15	ns
prot1072	188	10	3	21.6	19.8	6	12	19.8	7.2	ns
prot1073	82	10	5	6	3.6	11	6	6	7.2	ns
prot1074	75	8	6	12	12	10	21	32	18	sig
prot1075	151	10	7	30	21	5	7	12	15	ns
prot1076	175	6	8	10.8	9	5	2	10.8	9	ns
prot1077	116	5	6	3.6	7.2	5	4	6	7.2	ns
prot1078	161	3	5	2	8	4	4	14	4	ns
prot1079	95	7	3	33	15	8	8	36	18	sig
prot1080	101	6	2	9	7.2	4	3	9	9	ns
prot1081	175	7	4	4.8	6	2	7	7.2	12	ns
prot1082	401	5	6	10	12	1	4	14	14	ns
prot1083	214	6	5	9	27	4	8	9	30	ns
prot1084	215	3	4	3.6	5.4	5	3	18	1.8	ns
prot1085	152	3	5	0	0	6	2	2.4	8.4	ns
prot1086	125	7	1	2	14	4	5	18	12	ns
prot1087	154	2	2	18	18	6	3	9	9	ns
prot1088	119	3	4	14.4	3.6	5	7	7.2	12.6	ns
prot1089	145	4	4	1.2	1.2	8	5	7.2	2.4	ns
prot1090	256	2	5	8	8	5	2	14	12	ns
prot1091	119	7	5	9	15	4	2	6	9	ns
prot1092	159	5	6	5.4	9	8	8	25.2	25.2	sig
prot1093	91	2	4	6	8.4	3	4	2.4	14.4	ns
prot1094	396	6	6	6	8	21	9	12	30	sig
prot1095	205	9	5	9	6	4	4	9	0	ns
prot1096	108	3	2	7.2	9	8	16	14.4	25.2	sig
prot1097	71	4	4	2.4	3.6	4	6	10.8	14.4	sig
prot1098	259	1	4	8	0	4	1	6	4	ns
prot1099	191	2	4	12	9	3	1	6	18	ns
prot1100	147	4	4	9	10.8	5	4	7.2	9	ns
prot1101	292	6	3	6	1.2	4	3	8.4	4.8	ns
prot1102	69	0	4	10	6	15	18	12	18	sig
prot1103	245	1	5	9	6	4	6	24	18	ns
prot1104	146	3	2	3.6	1.8	6	0	5.4	3.6	ns
prot1105	351	6	5	1.2	3.6	5	4	8.4	1.2	ns
prot1106	106	2	5	4	8	3	2	16	10	ns
prot1107	180	2	3	18	12	2	3	21	12	ns
prot1108	199	1	1	9	7.2	4	10	5.4	9	ns
prot1109	185	1	5	1.2	8.4	4	6	4.8	0	ns
prot1110	182	5	4	8	6	3	1	10	10	ns
prot1111	59	2	4	6	3	6	8	18	18	sig
prot1112	173	3	2	0	7.2	4	1	3.6	3.6	sig
prot1113	105	4	2	2.4	1.2	2	4	9.6	9.6	sig
prot1114	79	6	7	4	4	5	10	0	0	ns
prot1115	94	2	5	9	6	1	3	6	3	ns
prot1116	235	4	2	5.4	5.4	0	6	5.4	10.8	ns
prot1117	99	4	2	3.6	1.2	2	3	4.8	6	ns
prot1118	103	3	2	12	4	2	6	4	4	ns
prot1119	226	2	2	6	15	2	2	9	9	ns
prot1120	168	3	4	0	9	5	5	16.2	7.2	sig
prot1121	454	3	1	4.8	3.6	5	3	6	2.4	ns
prot1122	92	2	6	12	10	2	1	2	8	ns
prot1123	99	5	1	15	0	2	2	9	3	ns
prot1124	116	6	0	3.6	7.2	3	1	1.8	7.2	ns
prot1125	90	1	0	3.6	3.6	3	2	6	6	ns
prot1126	87	3	7	8	8	4	6	8	12	sig
prot1127	294	5	7	6	12	2	4	3	12	ns
prot1128	354	2	4	10.8	1.8	1	3	1.8	5.4	ns
prot1129	216	4	4	1.2	3.6	1	4	3.6	4.8	ns
prot1130	138	1	3	6	4	4	2	14	18	sig
prot1131	187	0	1	0	6	6	2	6	12	sig
prot1132	495	1	0	5.4	1.8	4	1	3.6	5.4	ns
prot1133	406	3	0	7.2	1.2	5	2	1.2	2.4	sig
prot1134	382	3	2	4	2	4	0	2	6	ns
prot1135	272	0	2	3	3	6	3	18	9	sig
prot1136	71	25	20	43.2	34.2	22	21	41.4	39.6	ns
prot1137	105	17	22	27.6	21.6	17	25	21.6	22.8	ns
prot1138	234	18	19	48	36	20	23	40	44	ns
prot1139	112	12	18	57	39	17	18	48	48	ns
prot1140	114	8	13	18	21.6	10	12	30.6	27	ns
prot1141	112	8	11	8.4	9.6	12	10	7.2	8.4	ns
prot1142	166	9	4	12	12	8	8	10	14	ns
prot1143	104	7	8	18	33	16	8	42	30	sig
prot1144	376	5	10	14.4	10.8	9	5	16.2	10.8	ns
prot1145	83	4	6	4.8	6	6	3	14.4	7.2	ns
prot1146	51	2	7	14	8	6	6	8	8	ns
prot1147	74	3	6	12	6	1	3	9	18	ns
prot1148	74	4	2	9	14.4	5	3	7.2	9	ns
prot1149	117	10	3	2.4	6	5	8	3.6	9.6	ns
prot1150	106	5	0	14	4	2	8	14	8	ns
prot1151	110	2	4	6	3	10	1	3	33	sig
prot1152	73	2	1	5.4	9	7	8	7.2	3.6	ns
prot1153	113	7	2	6	6	3	12	7.2	4.8	sig
prot1154	358	4	5	8	6	2	3	4	6	ns
prot1155	99	2	3	15	3	3	0	12	24	ns
prot1156	115	3	3	9	7.2	1	8	5.4	7.2	ns
prot1157	180	3	3	7.2	9.6	4	3	6	3.6	ns
prot1158	67	1	4	2	8	3	5	4	6	ns
prot1159	99	1	1	18	18	3	2	12	6	ns
prot1160	99	5	6	7.2	7.2	3	3	7.2	1.8	ns
prot1161	99	2	2	1.2	3.6	4	5	3.6	2.4	ns
prot1162	98	6	2	6	2	3	1	8	8	ns
prot1163	165	2	1	12	6	4	5	3	12	ns
prot1164	76	6	1	5.4	5.4	2	2	1.8	1.8	ns
prot1165	90	2	2	3.6	3.6	2	1	1.2	4.8	ns
prot1166	113	4	3	14	8	1	0	0	4	ns
prot1167	90	2	1	0	6	3	3	6	9	ns
prot1168	163	2	5	9	5.4	2	6	12.6	7.2	sig
prot1169	102	1	2	6	3.6	1	3	2.4	1.2	ns
prot1170	183	1	0	0	2	3	3	4	4	ns
prot1171	98	1	4	6	12	1	3	6	12	ns
prot1172	146	3	2	7.2	7.2	4	1	3.6	0	ns
prot1173	145	0	4	3.6	2.4	4	2	0	3.6	ns
prot1174	166	4	0	4	6	2	3	0	10	ns
prot1175	100	0	1	0	6	2	2	6	3	sig
prot1176	393	2	5	0	3.6	2	1	1.8	3.6	sig
prot1177	89	5	2	2.4	6	1	3	3.6	2.4	ns
prot1178	391	3	2	6	2	2	0	8	2	ns
prot1179	89	2	3	15	3	2	4	0	0	ns
prot1180	1106	6	9	9	14.4	3	5	21.6	16.2	ns
prot1181	3227	12	4	9.6	6	3	7	4.8	9.6	ns
prot1182	539	15	6	18	12	6	15	14	12	ns
prot1183	771	0	7	9	21	9	1	12	21	ns
prot1184	2680	5	4	7.2	5.4	5	3	1.8	5.4	ns
prot1185	917	7	8	6	9.6	8	2	9.6	3.6	sig
prot1186	4114	4	0	2	6	2	1	4	4	ns
prot1187	449	8	13	21	24	6	21	99	90	sig
prot1188	1304	1	4	16.2	0	2	6	7.2	7.2	ns
prot1189	393	6	7	7.2	6	2	4	4.8	7.2	ns
prot1190	1513	6	2	8	8	3	6	8	6	ns
prot1191	2580	5	2	9	15	2	2	6	27	sig
prot1192	959	3	8	5.4	16.2	5	6	10.8	12.6	ns
prot1193	510	6	4	6	10.8	10	8	4.8	2.4	sig
prot1194	427	7	7	8	12	7	3	16	12	ns
prot1195	413	3	2	6	27	4	6	12	9	ns
prot1196	819	2	2	12.6	7.2	10	12	3.6	14.4	sig
prot1197	1779	4	4	4.8	3.6	6	5	4.8	3.6	ns
prot1198	1379	4	6	8	4	3	3	2	8	ns
prot1199	652	0	1	12	3	5	2	3	18	ns
prot1200	704	6	2	1.8	7.2	4	2	5.4	9	ns
prot1201	1028	1	3	1.2	2.4	11	4	6	8.4	sig
prot1202	1181	3	3	6	4	2	1	8	4	ns
prot1203	383	4	9	27	30	3	7	24	15	ns
prot1204	1077	2	6	3.6	14.4	2	1	7.2	5.4	ns
prot1205	452	6	7	3.6	4.8	7	8	3.6	2.4	ns
prot1206	434	6	2	10	6	4	9	10	14	sig
prot1207	955	3	8	9	18	12	15	27	27	sig
prot1208	528	3	3	1.8	7.2	3	8	5.4	9	ns
prot1209	228	2	4	2.4	3.6	4	2	3.6	6	ns
prot1210	781	3	8	14	4	4	5	8	4	ns
prot1211	548	2	2	3	12	4	2	9	21	ns
prot1212	273	1	1	9	3.6	0	1	7.2	7.2	ns
prot1213	153	7	12	6	7.2	5	7	6	9.6	ns
prot1214	320	7	5	16	6	9	18	30	24	sig
prot1215	219	7	6	45	21	6	4	15	12	ns
prot1216	410	2	8	12.6	10.8	4	7	9	9	ns
prot1217	322	5	3	4.8	3.6	4	8	3.6	8.4	ns
prot1218	629	5	3	12	2	2	7	10	12	ns
prot1219	264	4	2	12	18	4	4	21	15	ns
prot1220	356	3	0	9	1.8	0	4	5.4	0	ns
prot1221	390	5	3	3.6	3.6	5	5	3.6	1.2	ns
prot1222	235	3	2	4	6	4	3	8	8	ns
prot1223	263	3	1	18	9	3	12	27	27	sig
prot1224	481	5	3	7.2	3.6	7	2	7.2	3.6	sig
prot1225	551	5	6	2.4	2.4	3	2	3.6	2.4	ns
prot1226	481	1	3	4	10	4	2	8	6	ns
prot1227	487	2	0	0	9	2	3	0	6	ns
prot1228	881	5	3	7.2	7.2	4	2	3.6	3.6	ns
prot1229	2284	5	1	8.4	1.2	4	5	1.2	4.8	ns
prot1230	852	2	3	12	4	1	3	0	2	ns
prot1231	341	3	5	3	18	1	3	12	9	ns
prot1232	182	2	2	3.6	14.4	3	2	5.4	5.4	ns
prot1233	327	5	1	6	2.4	9	6	0	3.6	ns
prot1234	219	2	6	10	8	5	4	8	6	ns
prot1235	406	0	3	12	9	7	6	12	18	ns
prot1236	332	3	3	0	1.8	0	3	3.6	1.8	ns
prot1237	365	2	1	3.6	3.6	3	5	1.2	3.6	ns
prot1238	308	1	2	4	2	5	5	6	10	ns
prot1239	232	7	7	6	9	6	3	6	3	ns
prot1240	2067	1	5	7.2	3.6	3	1	0	5.4	ns
prot1241	865	1	1	1.2	2.4	1	4	2.4	2.4	ns
prot1242	682	4	4	0	4	1	1	6	4	ns
prot1243	573	0	1	9	3	3	0	12	3	ns
prot1244	454	3	1	1.8	10.8	1	4	1.8	1.8	ns
prot1245	611	16	15	15.6	10.8	13	18	15.6	18	ns
prot1246	133	8	7	12	18	14	16	40	24	sig
prot1247	221	7	9	27	12	5	9	18	24	ns
prot1248	153	6	9	18	25.2	4	6	16.2	16.2	ns
prot1249	363	7	7	7.2	12	8	1	7.2	8.4	ns
prot1250	435	7	7	12	10	5	6	12	12	ns
prot1251	366	5	4	12	6	3	6	24	15	ns
prot1252	170	1	4	10.8	5.4	12	15	21.6	21.6	sig
prot1253	267	1	4	3.6	7.2	2	3	3.6	0	ns
prot1254	463	4	5	12	8	1	2	10	8	ns
prot1255	542	2	3	9	6	3	2	12	15	ns
prot1256	448	2	5	9	9	4	2	9	9	ns
prot1257	177	5	9	2.4	2.4	0	3	0	14.4	ns
prot1258	365	4	2	8	4	4	5	10	6	ns
prot1259	746	1	3	12	3	6	4	6	9	sig
prot1260	458	3	3	5.4	9	3	4	3.6	5.4	ns
prot1261	147	3	2	8.4	3.6	4	3	3.6	1.2	ns
prot1262	266	1	6	6	4	6	8	12	6	sig
prot1263	340	3	4	6	9	6	2	6	12	ns
prot1264	398	4	2	5.4	5.4	4	0	5.4	7.2	ns
prot1265	403	3	4	4.8	2.4	2	4	3.6	1.2	ns
prot1266	302	2	4	2	10	1	5	10	10	ns
prot1267	465	3	2	6	9	3	1	3	12	ns
prot1268	487	0	2	10.8	1.8	1	0	0	1.8	ns
prot1269	568	1	0	6	3.6	2	3	3.6	1.2	ns
prot1270	370	2	4	10	2	2	2	2	4	ns
prot1271	435	1	0	3	9	2	1	15	21	sig
prot1272	382	2	3	1.8	5.4	1	1	3.6	1.8	ns
prot1273	400	1	1	1.2	3.6	2	3	2.4	2.4	sig
prot1274	1317	0	0	0	0	0	0	0	8	ns
prot1275	1827	0	0	6	3	3	3	18	36	sig
prot1276	227	6	6	5.4	5.4	6	4	10.8	9	ns
prot1277	126	4	3	7.2	9.6	6	4	4.8	3.6	ns
prot1278	199	4	2	8	14	5	4	4	4	ns
prot1279	186	2	4	12	18	5	7	27	3	ns
prot1280	397	3	3	7.2	9	6	4	5.4	3.6	ns
prot1281	191	5	6	4.8	3.6	4	3	3.6	7.2	sig
prot1282	181	12	5	20	12	4	5	8	14	sig
prot1283	332	4	4	0	15	5	1	15	9	ns
prot1284	207	4	6	3.6	5.4	7	9	9	7.2	sig
prot1285	433	3	3	3.6	4.8	4	12	9.6	7.2	sig
prot1286	220	5	2	14	6	4	7	22	8	sig
prot1287	174	4	3	21	6	4	4	12	21	ns
prot1288	398	2	4	1.8	7.2	3	1	5.4	9	ns
prot1289	250	2	3	2.4	4.8	4	7	4.8	3.6	ns
prot1290	254	3	4	6	10	1	3	2	4	ns
prot1291	278	3	5	18	15	4	5	15	15	sig
prot1292	195	2	2	5.4	5.4	2	3	3.6	1.8	ns
prot1293	493	3	5	2.4	3.6	3	4	2.4	1.2	ns
prot1294	395	4	6	8	8	2	0	14	2	ns
prot1295	346	3	0	0	15	3	1	6	9	ns
prot1296	386	3	1	3.6	7.2	1	5	7.2	3.6	ns
prot1297	323	3	3	3.6	4.8	3	1	2.4	6	ns
prot1298	221	0	1	0	2	4	3	4	12	ns
prot1299	330	4	5	9	9	4	3	9	0	ns
prot1300	913	5	4	1.8	12.6	4	7	7.2	3.6	ns
prot1301	216	5	2	6	1.2	1	4	1.2	2.4	ns
prot1302	176	1	2	6	4	2	4	2	4	ns
prot1303	396	4	5	3	6	0	3	0	6	ns
prot1304	144	2	5	10.8	3.6	1	4	3.6	9	ns
prot1305	340	1	3	2.4	2.4	6	4	4.8	13.2	sig
prot1306	177	2	2	10	2	2	8	2	8	ns
prot1307	491	3	2	9	3	4	3	3	3	ns
prot1308	289	4	4	9	1.8	5	2	3.6	1.8	sig
prot1309	925	2	2	4.8	1.2	2	6	2.4	2.4	sig
prot1310	266	2	2	2	8	3	8	2	2	ns
prot1311	584	1	0	6	6	4	1	3	9	ns
prot1312	316	0	2	1.8	1.8	2	4	1.8	0	ns
prot1313	365	1	2	2.4	3.6	4	2	2.4	3.6	ns
prot1314	282	1	3	8	2	2	3	4	16	sig
prot1315	465	2	1	3	12	4	5	9	12	ns
prot1316	577	3	3	1.8	3.6	0	1	3.6	3.6	ns
prot1317	274	1	3	3.6	1.2	1	6	4.8	2.4	sig
prot1318	517	1	5	6	2	2	2	6	0	ns
prot1319	782	1	2	6	3	3	0	9	6	ns
prot1320	567	0	3	3.6	1.8	2	0	5.4	3.6	ns
prot1321	356	1	1	1.2	0	1	0	3.6	1.2	ns
prot1322	229	3	3	4	8	3	3	2	4	ns
prot1323	388	2	2	6	9	3	0	3	12	ns
prot1324	109	7	5	9	16.2	10	6	12.6	12.6	ns
prot1325	167	6	3	6	3.6	6	4	1.2	4.8	ns
prot1326	192	8	2	6	14	6	0	18	8	ns
prot1327	174	4	3	6	12	2	4	6	9	ns
prot1328	144	1	8	5.4	18	6	5	9	3.6	ns
prot1329	139	3	3	2.4	3.6	1	4	3.6	1.2	ns
prot1330	160	7	5	10	10	8	2	6	18	sig
prot1331	220	6	4	3	9	8	9	12	12	sig
prot1332	248	2	5	9	9	5	4	10.8	12.6	ns
prot1333	254	3	6	7.2	4.8	2	3	8.4	7.2	ns
prot1334	213	4	3	8	8	7	3	4	4	ns
prot1335	81	4	4	9	0	3	6	3	12	ns
prot1336	318	6	5	5.4	5.4	7	9	7.2	23.4	sig
prot1337	247	6	6	2.4	8.4	9	9	4.8	13.2	sig
prot1338	381	4	2	6	4	2	4	2	4	ns
prot1339	159	4	4	12	9	1	0	12	9	ns
prot1340	205	2	1	7.2	1.8	6	12	16.2	10.8	sig
prot1341	244	5	4	6	2.4	6	2	6	4.8	ns
prot1342	160	2	4	4	2	1	3	2	6	ns
prot1343	288	5	1	6	9	2	4	3	15	ns
prot1344	383	4	4	3.6	3.6	3	4	0	5.4	ns
prot1345	206	5	4	2.4	0	2	2	4.8	13.2	sig
prot1346	703	2	2	6	4	0	6	4	10	ns
prot1347	238	3	3	15	6	0	2	0	15	ns
prot1348	366	2	3	5.4	3.6	1	2	3.6	3.6	ns
prot1349	430	5	4	6	4.8	2	2	3.6	0	ns
prot1350	637	3	3	2	12	1	1	6	8	ns
prot1351	141	2	5	12	3	2	1	12	9	ns
prot1352	140	4	6	1.8	9	6	12	10.8	16.2	sig
prot1353	431	3	1	1.2	2.4	5	8	6	2.4	ns
prot1354	969	3	5	4	12	4	1	4	4	ns
prot1355	247	4	4	6	3	1	2	3	3	ns
prot1356	1101	1	4	10.8	1.8	2	3	9	1.8	ns
prot1357	178	1	3	4.8	0	2	4	2.4	2.4	sig
prot1358	178	5	3	8	8	12	2	8	4	sig
prot1359	297	0	1	12	0	1	2	6	9	ns
prot1360	238	2	2	5.4	3.6	1	3	3.6	1.8	ns
prot1361	226	4	3	2.4	4.8	3	1	3.6	2.4	ns
prot1362	486	3	3	2	4	2	2	4	4	ns
prot1363	758	2	0	3	6	2	1	6	3	ns
prot1364	305	3	3	0	3.6	3	4	3.6	0	ns
prot1365	526	2	2	3.6	3.6	2	1	2.4	1.2	ns
prot1366	375	1	2	2	4	0	0	0	2	ns
prot1367	651	1	3	3	0	2	2	3	3	ns
prot1368	5934	1	0	1.8	1.8	0	3	1.8	3.6	ns
prot1369	421	6	4	1.2	0	1	2	1.2	4.8	ns
prot1370	142	0	1	0	4	1	1	8	2	ns
prot1371	1145	1	1	0	6	0	2	9	0	ns
prot1372	238	1	1	3.6	3.6	2	0	0	1.8	ns
prot1373	391	0	1	1.2	0	0	1	2.4	0	ns
prot1374	618	0	2	4	2	1	1	8	2	ns
prot1375	93	3	8	12	24	8	7	18	12	ns
prot1376	130	9	5	16.2	12.6	1	8	14.4	9	ns
prot1377	83	9	7	7.2	6	4	2	10.8	7.2	ns
prot1378	361	5	4	2	8	5	5	8	6	ns
prot1379	193	3	5	12	9	8	6	36	36	sig
prot1380	393	7	5	9	12.6	3	2	5.4	3.6	ns
prot1381	232	5	2	3.6	6	7	5	4.8	1.2	ns
prot1382	201	5	1	8	14	2	7	8	12	ns
prot1383	105	5	3	6	0	21	18	27	45	sig
prot1384	173	3	3	7.2	9	13	2	19.8	28.8	sig
prot1385	182	2	3	4.8	4.8	2	5	4.8	2.4	ns
prot1386	199	3	2	14	6	5	5	12	10	ns
prot1387	191	5	7	0	9	3	3	21	15	ns
prot1388	274	6	3	3.6	3.6	1	2	5.4	7.2	ns
prot1389	135	4	4	2.4	4.8	0	7	1.2	0	ns
prot1390	169	1	1	2	4	2	3	6	0	ns
prot1391	688	1	0	9	6	3	0	3	9	ns
prot1392	152	4	4	5.4	3.6	2	0	1.8	9	ns
prot1393	528	1	3	3.6	3.6	2	1	3.6	1.2	ns
prot1394	157	3	7	18	6	4	3	6	2	ns
prot1395	126	1	3	12	3	2	11	6	27	sig
prot1396	80	2	2	1.8	3.6	3	3	1.8	10.8	ns
prot1397	122	3	3	2.4	0	1	3	0	2.4	ns
prot1398	232	3	2	8	4	1	3	4	2	ns
prot1399	171	4	3	15	9	4	4	9	3	ns
prot1400	70	0	3	7.2	1.8	1	2	1.8	3.6	ns
prot1401	130	2	5	1.2	2.4	4	3	1.2	1.2	ns
prot1402	103	0	4	8	4	2	4	2	4	ns
prot1403	547	2	3	6	9	2	2	6	6	ns
prot1404	250	0	0	3.6	1.8	0	2	3.6	5.4	ns
prot1405	497	4	0	2.4	3.6	2	2	3.6	0	ns
prot1406	312	0	1	0	6	1	1	4	6	ns
prot1407	152	2	3	3	6	1	3	6	6	ns
prot1408	535	2	1	3.6	1.8	0	1	7.2	1.8	ns
prot1409	87	3	4	3.6	2.4	1	3	2.4	1.2	ns
prot1410	232	4	1	2	4	2	2	10	2	ns
prot1411	232	4	2	6	0	1	1	6	6	ns
prot1412	843	2	2	10.8	1.8	0	2	1.8	1.8	ns
prot1413	555	2	2	1.2	0	1	0	1.2	1.2	ns
prot1414	173	0	1	2	6	3	9	6	6	sig
prot1415	194	1	1	9	12	2	2	9	6	ns
prot1416	180	1	0	5.4	0	1	2	1.8	1.8	ns
prot1417	199	0	1	0	2.4	1	3	1.2	2.4	ns
prot1418	287	1	5	0	4	2	2	2	4	ns
prot1419	999	1	3	9	3	4	1	9	9	ns
prot1420	220	0	2	1.8	0	9	6	5.4	10.8	sig
prot1421	648	1	1	1.2	1.2	2	5	6	8.4	sig
prot1422	164	2	4	4	2	1	3	6	4	ns
prot1423	181	3	3	3	6	3	2	3	3	ns
prot1424	285	6	9	10.8	12.6	27	21	21.6	16.2	sig
prot1425	172	2	4	2.4	4.8	4	6	4.8	7.2	ns
prot1426	103	4	3	12	8	3	1	16	12	ns
prot1427	430	3	6	9	15	3	2	9	6	ns
prot1428	130	3	8	12.6	5.4	6	1	9	10.8	ns
prot1429	123	3	4	1.2	2.4	3	7	2.4	2.4	ns
prot1430	304	5	2	2	8	6	3	10	10	ns
prot1431	164	6	5	9	9	3	6	18	12	ns
prot1432	75	4	5	7.2	1.8	3	1	16.2	3.6	ns
prot1433	173	1	3	2.4	3.6	3	5	8.4	2.4	ns
prot1434	176	3	3	4	14	5	0	8	6	ns
prot1435	191	2	4	9	3	0	3	6	9	ns
prot1436	138	3	4	9	3.6	3	3	9	5.4	ns
prot1437	148	1	2	1.2	1.2	1	3	2.4	2.4	ns
prot1438	101	5	4	6	12	12	9	6	18	sig
prot1439	157	2	1	9	6	6	9	18	6	sig
prot1440	488	2	3	0	3.6	1	3	5.4	5.4	ns
prot1441	133	2	4	1.2	4.8	3	5	1.2	8.4	ns
prot1442	229	4	5	4	2	2	2	8	6	ns
prot1443	89	1	3	6	12	4	6	24	3	sig
prot1444	317	1	3	5.4	7.2	1	1	0	7.2	ns
prot1445	88	0	3	2.4	1.2	3	3	10.8	10.8	sig
prot1446	180	4	1	2	6	3	1	0	8	ns
prot1447	207	1	2	6	9	7	2	6	21	sig
prot1448	235	2	1	7.2	0	0	1	0	1.8	ns
prot1449	86	1	1	1.2	7.2	2	4	2.4	1.2	ns
prot1450	115	4	3	6	2	2	3	6	2	ns
prot1451	127	3	7	12	6	3	3	9	6	ns
prot1452	229	2	1	3.6	7.2	0	2	3.6	3.6	ns
prot1453	247	5	1	1.2	4.8	4	2	2.4	1.2	ns
prot1454	573	0	2	2	2	1	3	2	4	ns
prot1455	176	0	4	9	12	1	0	12	12	ns
prot1456	169	2	2	1.8	1.8	3	3	1.8	3.6	ns
prot1457	81	0	5	2.4	1.2	3	2	3.6	6	ns
prot1458	89	1	4	2	0	2	1	2	10	ns
prot1459	178	2	1	0	0	3	2	6	3	ns
prot1460	151	1	0	0	0	0	3	3.6	3.6	ns
prot1461	146	2	3	2.4	4.8	3	1	1.2	2.4	ns
prot1462	217	3	3	6	4	0	3	6	4	ns
prot1463	159	1	1	12	12	1	0	6	0	ns
prot1464	237	1	1	5.4	3.6	2	0	3.6	0	ns
prot1465	587	2	0	1.2	0	3	1	1.2	2.4	ns
prot1466	128	5	1	4	6	1	0	2	0	ns
prot1467	425	1	3	0	6	1	1	0	3	ns
prot1468	256	1	0	3.6	3.6	2	2	3.6	14.4	sig
prot1469	136	1	0	0	3.6	0	3	2.4	3.6	ns
prot1470	76	2	2	4	0	0	2	4	6	ns
prot1471	175	0	2	0	12	3	0	12	3	ns
prot1472	231	2	2	7.2	0	3	5	1.8	7.2	ns
prot1473	337	1	0	1.2	3.6	3	2	7.2	3.6	sig
prot1474	239	2	3	2	2	0	2	0	4	ns
prot1475	456	2	1	9	9	4	2	6	12	sig
prot1476	126	1	1	3.6	0	1	1	0	7.2	ns
prot1477	488	0	0	4.8	0	2	2	2.4	2.4	sig
prot1478	127	0	0	2	4	0	2	4	2	ns
prot1479	191	3	2	12	0	4	6	12	6	ns
prot1480	114	5	6	7.2	5.4	4	3	3.6	3.6	ns
prot1481	62	1	2	3.6	3.6	4	3	3.6	3.6	ns
prot1482	350	5	7	12	8	6	5	10	8	ns
prot1483	108	3	7	12	12	3	6	6	6	ns
prot1484	321	2	0	12.6	7.2	5	2	3.6	5.4	ns
prot1485	308	3	2	2.4	2.4	0	2	3.6	4.8	ns
prot1486	59	3	4	4	10	4	1	10	6	ns
prot1487	218	3	3	9	9	4	1	3	15	ns
prot1488	106	3	3	3.6	7.2	1	3	3.6	7.2	ns
prot1489	154	4	3	2.4	7.2	3	3	2.4	1.2	ns
prot1490	166	5	2	2	2	0	1	6	0	ns
prot1491	515	0	2	6	6	3	0	6	15	ns
prot1492	183	5	2	1.8	5.4	2	5	3.6	1.8	ns
prot1493	162	1	0	2.4	4.8	4	1	2.4	3.6	ns
prot1494	140	4	1	4	4	2	1	6	4	ns
prot1495	169	2	0	18	6	0	4	6	12	ns
prot1496	242	2	2	0	3.6	0	2	3.6	3.6	ns
prot1497	292	2	3	1.2	4.8	1	3	7.2	3.6	ns
prot1498	197	2	4	10	4	0	1	4	4	ns
prot1499	856	2	0	3	3	1	2	6	9	ns
prot1500	127	1	2	5.4	5.4	3	3	5.4	10.8	sig
prot1501	72	0	1	0	2.4	1	3	4.8	3.6	ns
prot1502	148	2	0	4	2	2	3	8	2	ns
prot1503	53	1	2	9	12	1	1	3	0	ns
prot1504	98	1	0	3.6	3.6	6	3	5.4	5.4	sig
prot1505	405	1	2	1.2	1.2	1	1	1.2	2.4	ns
prot1506	104	0	5	4	4	4	2	8	4	sig
prot1507	176	3	0	3	9	3	2	3	6	ns
prot1508	125	1	2	0	1.8	3	1	1.8	1.8	ns
prot1509	160	2	1	4.8	2.4	2	1	0	2.4	ns
prot1510	316	1	0	6	4	4	8	4	4	sig
prot1511	978	0	0	9	0	1	0	0	6	ns
prot1512	234	1	0	0	3.6	1	1	7.2	0	ns
prot1513	431	2	0	0	2.4	1	0	0	0	ns
prot1514	2591	7	4	6	10	5	3	6	10	ns
prot1515	712	5	2	18	12	8	0	15	3	ns
prot1516	1852	2	2	10.8	1.8	2	6	5.4	7.2	sig
prot1517	2086	3	5	2.4	7.2	3	3	3.6	7.2	ns
prot1518	1064	4	2	12	14	4	3	6	10	ns
prot1519	609	4	8	30	21	7	7	42	15	ns
prot1520	645	0	0	5.4	0	3	1	3.6	7.2	ns
prot1521	969	2	1	3.6	1.2	1	0	1.2	6	ns
prot1522	857	1	3	2	6	1	2	4	2	ns
prot1523	488	3	1	6	3	4	1	6	12	ns
prot1524	2821	2	3	3.6	1.8	1	2	1.8	1.8	ns
prot1525	512	2	5	3.6	3.6	4	3	4.8	4.8	ns
prot1526	876	4	0	6	6	4	1	4	8	ns
prot1527	543	1	4	9	21	4	6	15	15	ns
prot1528	809	2	1	9	1.8	21	18	16.2	16.2	sig
prot1529	1674	1	2	1.2	2.4	4	5	2.4	6	sig
prot1530	1191	0	0	0	6	2	2	8	4	sig
prot1531	208	2	6	3	3	1	4	15	18	ns
prot1532	437	4	1	3.6	1.8	3	18	21.6	5.4	sig
prot1533	510	2	6	3.6	1.2	5	2	2.4	6	sig
prot1534	695	1	3	4	2	2	1	2	2	ns
prot1535	227	5	1	6	12	2	1	6	3	ns
prot1536	700	1	1	5.4	1.8	5	5	0	10.8	ns
prot1537	218	2	2	6	2.4	4	2	4.8	2.4	sig
prot1538	423	3	2	2	4	1	2	6	10	ns
prot1539	873	8	0	12	9	1	3	6	6	ns
prot1540	1426	3	5	3.6	1.8	4	1	0	3.6	ns
prot1541	520	0	0	4.8	0	1	1	3.6	1.2	ns
prot1542	290	12	17	12	20	18	14	16	24	ns
prot1543	296	7	5	18	12	2	2	9	12	ns
prot1544	309	6	3	5.4	7.2	0	2	7.2	3.6	ns
prot1545	502	2	2	4.8	2.4	3	1	3.6	6	ns
prot1546	204	2	3	2	2	2	4	2	2	ns
prot1547	437	4	4	24	9	4	1	3	12	ns
prot1548	314	4	3	5.4	1.8	1	0	3.6	1.8	ns
prot1549	402	2	4	0	2.4	1	1	2.4	0	ns
prot1550	188	4	2	6	6	2	2	0	4	ns
prot1551	434	4	1	0	12	3	3	9	27	sig
prot1552	325	1	1	0	3.6	1	0	0	3.6	ns
prot1553	607	2	1	3.6	2.4	1	2	2.4	1.2	ns
prot1554	739	5	2	4	8	1	4	6	6	ns
prot1555	235	3	1	3	6	1	2	0	3	ns
prot1556	982	1	3	1.8	0	1	1	7.2	0	ns
prot1557	392	2	4	0	0	1	0	4.8	2.4	ns
prot1558	543	2	2	0	0	3	0	0	4	ns
prot1559	462	1	1	3	0	5	2	6	6	sig
prot1560	348	3	2	5.4	1.8	4	3	1.8	3.6	ns
prot1561	463	4	1	3.6	0	1	0	2.4	3.6	ns
prot1562	173	2	3	6	6	7	4	6	8	ns
prot1563	274	4	4	6	6	2	1	3	6	ns
prot1564	251	3	4	5.4	12.6	2	2	5.4	3.6	ns
prot1565	231	6	2	4.8	2.4	4	3	7.2	0	ns
prot1566	394	3	1	4	8	2	2	12	6	ns
prot1567	240	2	0	3	15	1	5	3	6	ns
prot1568	441	3	3	5.4	3.6	2	1	7.2	9	ns
prot1569	200	0	5	1.2	3.6	1	1	0	7.2	ns
prot1570	371	2	4	0	6	1	2	0	4	ns
prot1571	313	2	3	3	15	2	4	30	6	sig
prot1572	730	2	0	9	9	2	3	3.6	7.2	ns
prot1573	329	0	3	1.2	8.4	1	2	2.4	2.4	ns
prot1574	627	3	0	2	0	1	1	0	2	ns
prot1575	250	4	0	3	9	2	3	6	6	ns
prot1576	144	2	3	1.8	1.8	4	0	1.8	1.8	ns
prot1577	472	3	1	6	3.6	6	4	3.6	2.4	sig
prot1578	421	0	3	2	2	0	2	2	4	ns
prot1579	250	0	0	9	9	3	1	9	3	ns
prot1580	266	1	0	3.6	3.6	4	4	3.6	7.2	sig
prot1581	861	2	2	6	4.8	4	2	3.6	3.6	ns
prot1582	1312	2	4	0	2	3	6	12	6	sig
prot1583	493	4	4	15	3	4	0	9	3	ns
prot1584	1082	0	0	1.8	1.8	1	1	1.8	0	ns
prot1585	648	2	3	0	0	0	3	0	0	ns
prot1586	276	1	0	0	0	2	4	4	6	sig
prot1587	518	0	0	6	3	4	2	3	9	ns
prot1588	640	0	2	3.6	0	4	3	5.4	3.6	sig
prot1589	722	5	3	2.4	2.4	4	3	4.8	3.6	ns
prot1590	147	4	6	0	10	3	0	4	4	ns
prot1591	193	9	1	9	6	12	9	9	12	sig
prot1592	194	3	0	5.4	10.8	3	6	5.4	10.8	sig
prot1593	365	3	2	4.8	1.2	3	3	1.2	2.4	ns
prot1594	290	2	1	6	2	2	3	14	4	ns
prot1595	636	2	3	15	6	3	6	9	9	sig
prot1596	1160	3	2	1.8	5.4	0	1	3.6	5.4	ns
prot1597	641	1	3	2.4	0	0	1	6	4.8	ns
prot1598	175	2	2	12	2	0	5	2	10	ns
prot1599	318	1	2	3	0	1	5	9	9	ns
prot1600	424	2	3	0	1.8	3	3	3.6	5.4	ns
prot1601	348	1	2	6	0	1	4	0	3.6	ns
prot1602	227	1	2	4	0	1	1	4	2	sig
prot1603	427	1	4	6	9	3	9	27	18	sig
prot1604	268	0	4	3.6	5.4	1	4	5.4	1.8	ns
prot1605	357	0	2	3.6	2.4	2	1	6	0	ns
prot1606	174	2	4	4	2	1	1	6	2	ns
prot1607	233	0	3	3	6	3	3	6	0	ns
prot1608	217	0	1	3.6	7.2	0	1	3.6	3.6	ns
prot1609	980	0	4	3.6	0	2	2	4.8	2.4	sig
prot1610	263	0	3	4	0	1	0	0	2	ns
prot1611	169	0	1	0	3	0	0	0	9	ns
prot1612	178	1	1	1.8	3.6	2	2	1.8	1.8	ns
prot1613	355	1	2	0	1.2	2	1	3.6	1.2	ns
prot1614	604	0	3	4	0	2	0	0	0	ns
prot1615	149	2	3	6	3	0	0	0	0	ns
prot1616	594	1	4	3.6	3.6	0	1	0	5.4	ns
prot1617	257	1	1	2.4	1.2	2	1	3.6	1.2	ns
prot1618	421	2	4	0	4	1	0	0	0	ns
prot1619	712	1	0	9	3	0	3	3	3	ns
prot1620	423	0	2	0	0	2	3	3.6	0	ns
prot1621	488	2	1	3.6	2.4	1	3	0	0	ns
prot1622	1872	0	0	0	0	2	2	0	0	ns
prot1623	153	5	4	18	21	4	3	6	21	ns
prot1624	275	3	5	21.6	3.6	3	1	3.6	7.2	ns
prot1625	463	1	0	4.8	0	6	5	6	3.6	ns
prot1626	103	3	4	4	6	4	0	2	6	ns
prot1627	287	1	5	6	6	0	1	15	6	ns
prot1628	282	1	1	5.4	3.6	5	4	9	1.8	ns
prot1629	200	2	2	4.8	3.6	4	5	2.4	6	sig
prot1630	149	4	3	8	6	2	2	8	10	ns
prot1631	149	1	3	3	6	2	3	18	9	ns
prot1632	132	3	2	3.6	1.8	1	5	1.8	3.6	sig
prot1633	118	1	1	4.8	6	3	1	2.4	4.8	ns
prot1634	191	0	1	10	4	4	1	0	2	ns
prot1635	189	2	4	3	15	3	4	0	0	ns
prot1636	273	0	1	9	0	3	2	0	5.4	ns
prot1637	327	1	2	0	1.2	1	1	3.6	0	ns
prot1638	148	0	4	6	4	4	0	4	0	ns
prot1639	206	0	1	3	9	1	3	18	0	ns
prot1640	108	3	0	5.4	9	0	0	1.8	1.8	ns
prot1641	267	2	1	3.6	2.4	2	2	2.4	3.6	ns
prot1642	204	1	2	2	0	4	5	10	10	sig
prot1643	223	2	3	0	0	3	0	9	3	ns
prot1644	298	0	2	1.8	1.8	2	1	1.8	3.6	ns
prot1645	194	4	2	3.6	1.2	2	1	6	4.8	ns
prot1646	77	1	1	6	0	2	1	2	4	ns
prot1647	166	3	2	6	0	1	4	3	0	ns
prot1648	418	0	2	5.4	5.4	5	0	3.6	0	ns
prot1649	418	0	0	2.4	3.6	2	1	0	2.4	ns
prot1650	127	2	1	2	0	2	2	4	20	sig
prot1651	279	0	3	6	0	1	1	6	6	ns
prot1652	181	0	1	5.4	9	2	1	3.6	3.6	ns
prot1653	129	3	1	4.8	1.2	2	0	1.2	3.6	ns
prot1654	161	1	1	4	4	2	3	2	6	ns
prot1655	126	0	2	6	3	1	4	3	9	ns
prot1656	326	5	5	1.8	7.2	0	2	1.8	3.6	ns
prot1657	207	1	2	1.2	0	1	0	1.2	1.2	ns
prot1658	191	1	1	6	2	2	5	4	8	sig
prot1659	238	1	2	3	15	2	1	6	6	ns
prot1660	210	1	2	1.8	3.6	4	1	1.8	5.4	ns
prot1661	331	0	1	2.4	4.8	8	1	2.4	6	ns
prot1662	574	3	0	4	2	4	1	2	4	ns
prot1663	455	1	5	0	3	1	1	3	0	ns
prot1664	553	1	1	1.8	0	2	1	3.6	1.8	ns
prot1665	522	0	1	1.2	4.8	6	4	2.4	9.6	sig
prot1666	325	0	2	4	4	9	6	12	6	sig
prot1667	208	1	3	3	6	5	0	0	3	ns
prot1668	232	3	1	0	5.4	2	2	0	3.6	ns
prot1669	219	1	3	0	2.4	2	2	2.4	0	ns
prot1670	409	0	1	4	4	3	2	2	0	ns
prot1671	233	1	3	9	0	2	1	12	9	ns
prot1672	772	2	3	1.8	1.8	0	0	1.8	3.6	ns
prot1673	360	3	1	0	1.2	1	1	2.4	1.2	ns
prot1674	439	2	2	4	0	2	2	2	6	ns
prot1675	442	1	1	3	0	0	0	6	0	ns
prot1676	138	1	0	0	3.6	0	0	0	0	ns
prot1677	106	2	3	2.4	3.6	2	2	1.2	2.4	ns
prot1678	370	1	2	8	8	12	3	6	6	sig
prot1679	629	0	2	3	0	2	0	0	0	ns
prot1680	187	1	1	1.8	1.8	2	0	0	0	ns
prot1681	596	0	3	1.2	1.2	1	0	0	1.2	ns
prot1682	255	0	2	0	4	0	0	2	2	ns
prot1683	92	3	5	21	18	4	8	18	24	ns
prot1684	171	1	7	3.6	5.4	6	0	9	9	ns
prot1685	165	4	7	6	1.2	6	6	6	9.6	ns
prot1686	148	3	3	10	16	3	4	8	14	ns
prot1687	229	2	5	6	6	6	3	3	18	ns
prot1688	123	6	3	1.8	7.2	5	5	9	3.6	sig
prot1689	77	5	2	4.8	2.4	2	4	2.4	1.2	ns
prot1690	465	0	2	4	4	1	5	10	6	ns
prot1691	279	2	1	6	0	2	0	0	3	ns
prot1692	278	2	4	1.8	3.6	2	3	3.6	1.8	ns
prot1693	119	2	2	4.8	2.4	0	3	4.8	4.8	ns
prot1694	148	2	3	10	8	3	1	2	8	ns
prot1695	72	0	3	6	6	1	1	0	3	ns
prot1696	353	4	1	5.4	5.4	4	1	1.8	5.4	ns
prot1697	196	0	4	2.4	0	0	2	1.2	0	ns
prot1698	174	1	3	2	8	5	4	14	4	sig
prot1699	126	3	0	6	3	2	2	6	6	sig
prot1700	235	0	1	1.8	5.4	2	2	0	7.2	ns
prot1701	235	0	1	2.4	1.2	1	3	0	0	ns
prot1702	110	1	1	4	6	2	1	8	2	ns
prot1703	188	1	4	9	6	4	6	6	6	sig
prot1704	225	2	0	1.8	0	6	3	5.4	5.4	sig
prot1705	138	0	1	6	1.2	1	0	0	1.2	ns
prot1706	174	1	3	8	4	6	12	12	12	sig
prot1707	672	1	0	3	0	1	3	0	3	ns
prot1708	84	1	1	0	3.6	2	2	1.8	1.8	ns
prot1709	107	2	1	1.2	0	0	0	1.2	3.6	ns
prot1710	146	0	1	6	2	2	2	2	2	ns
prot1711	183	2	2	6	6	1	1	6	3	ns
prot1712	555	0	0	0	1.8	2	2	0	3.6	ns
prot1713	467	2	5	0	3.6	2	1	0	0	ns
prot1714	265	5	3	2	0	1	1	2	2	ns
prot1715	598	1	1	0	3	3	0	18	6	ns
prot1716	317	0	1	3.6	7.2	0	0	0	3.6	ns
prot1717	196	1	2	2.4	2.4	1	1	1.2	1.2	ns
prot1718	267	2	0	0	4	3	0	2	0	ns
prot1719	612	1	2	6	6	1	1	9	6	ns
prot1720	62	2	2	1.8	0	2	2	1.8	0	ns
prot1721	77	6	1	4.8	2.4	3	3	7.2	3.6	sig
prot1722	68	1	2	4	4	3	9	12	6	sig
prot1723	632	2	1	0	6	1	1	0	3	ns
prot1724	230	0	1	0	3.6	0	0	0	1.8	ns
prot1725	133	1	0	1.2	2.4	2	0	3.6	0	ns
prot1726	334	2	0	0	4	1	2	0	0	ns
prot1727	311	1	1	3	6	2	4	18	6	sig
prot1728	563	1	2	0	3.6	4	2	7.2	3.6	sig
prot1729	327	1	2	2.4	4.8	1	1	2.4	4.8	ns
prot1730	144	0	2	4	2	4	2	4	2	ns
prot1731	668	3	2	6	0	5	2	15	3	ns
prot1732	85	2	2	0	1.8	2	2	7.2	1.8	sig
prot1733	102	0	1	2.4	1.2	1	1	1.2	2.4	sig
prot1734	508	0	2	0	4	1	0	2	2	ns
prot1735	226	2	1	3	3	0	2	0	0	ns
prot1736	676	1	0	1.8	0	2	2	7.2	3.6	sig
prot1737	539	0	2	6	0	1	0	1.2	0	ns
prot1738	295	1	1	2	0	1	0	2	0	ns
prot1739	224	0	2	3	9	4	2	6	6	sig
prot1740	2292	0	0	0	0	2	0	0	1.8	ns
prot1741	170	3	3	2.4	2.4	4	6	4.8	3.6	ns
prot1742	134	2	2	4	2	2	4	10	8	sig
prot1743	255	1	2	9	6	4	2	6	0	ns
prot1744	304	2	3	0	12.6	3	3	10.8	3.6	ns
prot1745	237	6	6	1.2	2.4	3	3	4.8	3.6	sig
prot1746	105	2	1	0	6	1	2	0	8	ns
prot1747	69	4	1	0	6	1	2	6	3	sig
prot1748	247	1	2	0	1.8	2	4	9	12.6	sig
prot1749	99	2	3	1.2	2.4	5	5	3.6	3.6	ns
prot1750	116	5	4	4	12	1	3	0	6	ns
prot1751	152	3	0	6	3	2	2	6	6	sig
prot1752	225	2	5	1.8	3.6	1	0	9	0	ns
prot1753	147	1	1	0	2.4	1	1	2.4	4.8	sig
prot1754	125	3	0	2	4	1	1	4	2	ns
prot1755	90	2	1	6	0	2	1	0	9	ns
prot1756	237	2	3	5.4	5.4	5	1	3.6	5.4	ns
prot1757	66	2	1	3.6	2.4	1	0	6	2.4	ns
prot1758	264	1	4	4	8	5	2	4	6	ns
prot1759	137	3	1	6	6	1	0	6	12	ns
prot1760	511	0	0	0	3.6	1	2	5.4	5.4	ns
prot1761	141	1	3	2.4	1.2	2	2	2.4	14.4	sig
prot1762	280	4	1	2	6	1	1	8	4	ns
prot1763	302	1	2	0	0	1	1	3	3	sig
prot1764	74	2	5	1.8	3.6	2	1	1.8	1.8	sig
prot1765	171	1	1	1.2	3.6	2	2	0	0	ns
prot1766	95	1	3	2	6	2	2	8	8	sig
prot1767	367	3	0	6	9	1	0	3	3	ns
prot1768	144	1	2	3.6	5.4	5	4	7.2	3.6	sig
prot1769	664	1	1	1.2	1.2	0	0	0	2.4	ns
prot1770	179	0	2	2	2	2	2	6	4	ns
prot1771	114	3	0	9	0	4	2	12	6	sig
prot1772	161	1	0	0	7.2	1	0	1.8	1.8	ns
prot1773	205	2	3	3.6	0	3	3	7.2	3.6	sig
prot1774	305	2	2	4	0	1	3	2	0	ns
prot1775	416	1	0	9	12	2	0	3	3	ns
prot1776	397	1	1	9	0	3	1	3.6	3.6	ns
prot1777	224	3	1	0	1.2	1	2	3.6	2.4	ns
prot1778	314	1	0	6	4	1	1	0	0	ns
prot1779	174	3	3	0	3	0	3	12	9	ns
prot1780	416	3	1	0	5.4	2	1	3.6	1.8	ns
prot1781	131	1	1	1.2	1.2	5	2	2.4	2.4	sig
prot1782	107	0	6	2	2	4	0	2	0	ns
prot1783	163	1	1	3	3	2	2	12	12	sig
prot1784	564	2	1	0	1.8	0	0	1.8	0	ns
prot1785	208	0	1	2.4	2.4	2	2	1.2	0	ns
prot1786	135	0	2	2	4	0	1	6	0	ns
prot1787	3394	3	2	3	6	3	7	9	6	ns
prot1788	1957	1	5	5.4	3.6	0	2	5.4	5.4	ns
prot1789	1088	0	1	1.2	2.4	3	1	2.4	2.4	ns
prot1790	424	1	3	4	2	4	3	0	6	ns
prot1791	1035	4	1	6	9	1	1	6	3	ns
prot1792	926	2	2	7.2	7.2	4	0	3.6	1.8	ns
prot1793	1669	1	1	1.2	1.2	0	0	1.2	1.2	ns
prot1794	201	1	0	14	6	1	4	4	4	ns
prot1795	539	2	1	3	6	1	1	9	0	ns
prot1796	638	0	1	3.6	0	1	0	1.8	3.6	ns
prot1797	225	5	5	7.2	4.8	6	6	9.6	8.4	sig
prot1798	319	4	2	10	10	3	0	4	14	ns
prot1799	520	1	4	9	3	2	4	12	6	ns
prot1800	785	6	2	5.4	0	4	4	3.6	9	ns
prot1801	629	6	4	1.2	3.6	0	3	1.2	4.8	ns
prot1802	341	2	3	4	4	2	2	10	4	sig
prot1803	412	1	0	0	3	1	1	3	0	ns
prot1804	308	1	0	3.6	0	2	2	3.6	3.6	sig
prot1805	743	1	2	2.4	1.2	0	1	1.2	0	ns
prot1806	470	2	1	4	2	0	0	4	2	ns
prot1807	1140	2	0	3	3	1	2	6	3	ns
prot1808	1466	2	0	5.4	0	0	2	1.8	1.8	ns
prot1809	254	1	1	1.2	2.4	6	9	3.6	18	sig
prot1810	257	4	1	2	2	5	3	8	6	ns
prot1811	375	1	4	3	6	1	1	0	0	ns
prot1812	1882	4	1	3.6	1.8	2	4	0	0	ns
prot1813	1300	2	1	0	0	1	1	2.4	0	ns
prot1814	444	6	0	0	0	1	2	4	2	ns
prot1815	832	1	0	3	6	1	1	6	9	ns
prot1816	582	2	1	7.2	0	2	3	0	1.8	ns
prot1817	280	1	2	1.2	2.4	1	0	0	1.2	ns
prot1818	1244	2	0	4	2	0	0	2	2	ns
prot1819	276	3	0	3	3	0	0	9	6	ns
prot1820	623	1	0	1.8	1.8	4	0	7.2	1.8	ns
prot1821	450	0	1	1.2	2.4	2	1	0	1.2	ns
prot1822	247	3	1	2	2	0	3	10	4	ns
prot1823	387	3	1	0	3	1	0	0	3	ns
prot1824	662	0	0	5.4	1.8	1	2	5.4	0	ns
prot1825	743	4	0	0	0	1	0	3.6	0	ns
prot1826	874	4	1	0	0	1	4	4	0	ns
prot1827	1301	1	1	0	12	1	2	9	0	ns
prot1828	274	1	2	1.8	3.6	4	4	10.8	7.2	sig
prot1829	551	0	2	2.4	4.8	3	2	4.8	1.2	ns
prot1830	447	2	1	2	10	0	0	0	2	ns
prot1831	154	0	3	0	3	4	3	3	9	ns
prot1832	210	2	0	1.8	1.8	0	1	1.8	1.8	ns
prot1833	290	1	5	1.2	1.2	1	3	0	2.4	ns
prot1834	220	3	2	12	4	4	0	8	8	ns
prot1835	184	1	3	12	18	3	0	3	3	ns
prot1836	168	2	2	0	1.8	3	3	5.4	5.4	ns
prot1837	102	1	2	6	1.2	3	0	7.2	1.2	ns
prot1838	327	0	3	2	10	4	3	0	2	ns
prot1839	962	1	1	6	3	0	4	6	3	ns
prot1840	556	2	2	3.6	1.8	1	3	3.6	3.6	ns
prot1841	374	0	3	1.2	3.6	4	1	0	4.8	ns
prot1842	728	1	2	4	4	3	0	6	2	ns
prot1843	243	2	0	3	6	4	1	0	6	ns
prot1844	127	2	0	0	1.8	1	0	1.8	0	ns
prot1845	519	0	1	4.8	4.8	1	2	1.2	2.4	ns
prot1846	492	0	1	8	8	0	1	2	6	ns
prot1847	233	0	0	0	9	3	1	6	0	ns
prot1848	287	0	0	5.4	5.4	3	1	3.6	1.8	ns
prot1849	337	1	3	0	2.4	2	6	2.4	9.6	sig
prot1850	404	0	0	0	2	0	2	0	4	ns
prot1851	3175	0	0	0	0	0	1	0	3	ns
prot1852	243	1	1	0	0	0	0	0	1.8	ns
prot1853	275	0	2	0	0	3	3	2.4	0	ns
prot1854	648	5	1	10	2	2	2	8	4	sig
prot1855	172	5	3	9	0	2	3	6	6	sig
prot1856	283	0	5	1.8	3.6	7	5	7.2	7.2	sig
prot1857	159	1	4	3.6	0	0	1	3.6	0	ns
prot1858	372	3	5	2	0	3	0	2	4	ns
prot1859	174	0	4	15	21	3	3	9	3	ns
prot1860	182	0	2	1.8	5.4	2	1	1.8	5.4	ns
prot1861	251	2	2	0	1.2	0	0	1.2	3.6	ns
prot1862	1009	0	3	6	8	1	4	2	6	ns
prot1863	233	0	1	0	0	2	7	6	6	sig
prot1864	158	4	4	9	7.2	2	8	14.4	14.4	sig
prot1865	200	1	6	0	1.2	3	3	1.2	0	ns
prot1866	292	1	1	2	8	4	2	4	4	sig
prot1867	399	4	2	0	0	1	1	3	3	sig
prot1868	229	1	2	5.4	1.8	4	2	3.6	3.6	sig
prot1869	228	1	1	2.4	3.6	1	2	2.4	1.2	sig
prot1870	445	3	3	4	8	1	0	6	4	ns
prot1871	334	1	1	0	9	1	1	6	9	ns
prot1872	848	7	5	3.6	3.6	1	3	3.6	5.4	ns
prot1873	151	2	2	0	1.2	0	2	2.4	1.2	ns
prot1874	1410	2	3	4	0	0	2	6	2	ns
prot1875	164	2	4	3	9	5	2	12	12	sig
prot1876	114	1	0	0	0	2	0	0	1.8	ns
prot1877	262	4	1	0	0	2	1	2.4	0	ns
prot1878	174	1	1	2	6	1	0	4	4	ns
prot1879	987	1	3	9	3	4	2	6	12	sig
prot1880	170	5	2	7.2	3.6	1	0	1.8	1.8	ns
prot1881	399	3	0	1.2	1.2	1	2	1.2	3.6	ns
prot1882	504	1	2	4	0	1	3	2	0	ns
prot1883	359	0	3	3	6	4	3	6	3	ns
prot1884	85	1	0	0	1.8	2	0	3.6	1.8	ns
prot1885	186	2	2	1.2	2.4	0	1	1.2	1.2	ns
prot1886	231	0	1	2	4	1	3	4	2	ns
prot1887	161	1	1	6	3	1	2	6	0	ns
prot1888	296	1	2	1.8	0	0	2	1.8	5.4	ns
prot1889	362	1	0	3.6	1.2	1	0	3.6	0	ns
prot1890	492	0	1	2	4	1	1	0	2	ns
prot1891	240	1	1	0	3	1	0	3	0	ns
prot1892	587	1	2	3.6	0	2	2	3.6	9	sig
prot1893	523	0	0	1.2	2.4	0	0	0	1.2	ns
prot1894	979	1	2	0	0	3	2	0	0	ns
prot1895	2381	0	1	0	3	1	3	3	0	ns
prot1896	246	0	1	3.6	0	2	3	3.6	5.4	ns
prot1897	309	0	0	2.4	1.2	1	1	0	0	ns
prot1898	214	2	1	0	0	1	4	2	2	ns
prot1899	659	1	1	9	9	2	0	6	0	ns
prot1900	185	1	5	1.8	3.6	0	0	0	3.6	ns
prot1901	201	1	1	0	1.2	1	3	1.2	0	ns
prot1902	464	1	1	0	6	0	0	2	2	ns
prot1903	298	0	0	3	3	4	1	6	3	ns
prot1904	502	2	0	1.8	0	1	0	0	1.8	ns
prot1905	295	0	2	2.4	4.8	2	0	2.4	2.4	ns
prot1906	1921	1	0	6	2	1	2	2	2	ns
prot1907	900	1	0	0	6	2	4	6	6	sig
prot1908	1567	1	0	1.8	1.8	0	1	0	3.6	ns
prot1909	659	1	3	2.4	0	0	0	4.8	0	ns
prot1910	909	3	3	4	6	1	4	2	0	ns
prot1911	193	1	0	0	6	1	4	0	3	ns
prot1912	431	2	1	1.8	3.6	0	1	1.8	1.8	ns
prot1913	118	0	1	2.4	1.2	1	0	1.2	0	ns
prot1914	229	1	6	6	8	3	2	2	4	ns
prot1915	232	2	3	3	12	3	12	18	9	sig
prot1916	267	1	3	3.6	1.8	4	1	1.8	7.2	sig
prot1917	266	2	0	2.4	4.8	1	2	0	2.4	ns
prot1918	183	2	0	4	6	1	1	6	2	ns
prot1919	909	0	5	3	6	2	3	6	6	ns
prot1920	219	3	5	5.4	3.6	1	2	3.6	1.8	ns
prot1921	141	1	0	1.2	0	3	3	2.4	2.4	ns
prot1922	154	3	0	2	4	1	0	6	8	ns
prot1923	243	1	0	12	3	2	6	6	24	sig
prot1924	135	2	1	1.8	1.8	1	2	1.8	5.4	ns
prot1925	315	1	0	4.8	0	3	3	3.6	3.6	sig
prot1926	517	1	2	2	0	1	2	4	6	ns
prot1927	127	0	1	3	6	6	3	9	27	sig
prot1928	439	4	0	1.8	3.6	3	0	0	9	ns
prot1929	398	3	1	1.2	0	0	2	0	2.4	ns
prot1930	462	1	1	2	4	3	3	6	6	sig
prot1931	202	2	2	0	6	0	2	12	3	ns
prot1932	114	0	0	1.8	3.6	9	3	10.8	16.2	sig
prot1933	137	0	4	3.6	1.2	0	3	4.8	1.2	ns
prot1934	124	1	1	2	0	1	1	2	0	ns
prot1935	641	2	0	3	0	6	2	12	12	sig
prot1936	415	3	2	1.8	9	4	2	7.2	5.4	sig
prot1937	448	1	1	1.2	6	2	4	2.4	4.8	sig
prot1938	572	2	2	2	4	1	2	2	4	sig
prot1939	819	0	1	0	3	0	1	0	6	ns
prot1940	365	2	1	1.8	5.4	1	0	1.8	0	ns
prot1941	600	1	0	1.2	4.8	2	4	2.4	2.4	sig
prot1942	692	2	4	2	6	3	1	6	2	ns
prot1943	244	2	2	3	3	1	0	0	6	ns
prot1944	203	0	2	3.6	0	4	1	3.6	0	ns
prot1945	383	3	2	1.2	1.2	2	3	3.6	2.4	sig
prot1946	208	0	1	2	0	2	4	8	4	sig
prot1947	292	0	2	0	3	0	4	3	3	ns
prot1948	288	3	2	1.8	0	2	0	5.4	1.8	ns
prot1949	111	1	2	1.2	1.2	1	2	2.4	1.2	ns
prot1950	309	1	1	2	2	0	1	2	4	ns
prot1951	555	3	1	0	6	1	0	12	0	ns
prot1952	719	0	1	0	0	1	1	1.8	1.8	sig
prot1953	548	0	1	1.2	1.2	3	0	0	1.2	ns
prot1954	209	0	2	0	0	0	0	2	4	ns
prot1955	561	1	3	3	0	2	1	6	0	ns
prot1956	575	0	2	0	0	1	0	0	1.8	ns
prot1957	193	2	0	1.2	2.4	2	0	4.8	1.2	ns
prot1958	476	0	1	4	4	1	2	2	4	ns
prot1959	426	1	2	0	0	2	2	3	6	ns
prot1960	210	0	1	0	5.4	1	5	0	3.6	ns
prot1961	167	3	2	2.4	1.2	2	0	2.4	0	ns
prot1962	255	0	2	0	4	2	6	4	4	sig
prot1963	259	0	1	3	9	0	0	0	0	ns
prot1964	828	1	1	0	0	3	3	16.2	5.4	sig
prot1965	491	0	0	0	2.4	0	0	2.4	1.2	ns
prot1966	116	1	1	0	0	2	2	2	0	ns
prot1967	392	0	1	9	6	2	2	6	6	sig
prot1968	278	2	2	1.8	0	3	1	1.8	3.6	ns
prot1969	275	0	1	2.4	2.4	0	2	1.2	1.2	ns
prot1970	542	0	0	0	0	0	2	2	0	ns
prot1971	303	0	0	0	0	1	1	0	0	ns
prot1972	206	0	1	0	1.8	1	1	1.8	1.8	ns
prot1973	575	1	2	1.2	0	1	2	1.2	4.8	ns
prot1974	882	2	0	4	2	1	2	2	2	sig
prot1975	503	0	1	0	3	2	1	3	3	ns
prot1976	350	0	1	0	3.6	1	2	0	0	ns
prot1977	277	1	1	0	2.4	1	1	0	3.6	ns
prot1978	251	0	1	2	0	0	2	2	2	ns
prot1979	223	3	1	0	3	0	1	3	0	ns
prot1980	109	2	4	3.6	1.8	1	1	7.2	9	ns
prot1981	1093	1	3	0	2.4	3	0	2.4	4.8	ns
prot1982	123	1	1	4	4	1	3	4	4	ns
prot1983	160	3	0	6	6	2	2	6	6	sig
prot1984	160	3	1	3.6	1.8	2	1	3.6	3.6	ns
prot1985	433	0	2	2.4	0	0	3	2.4	3.6	ns
prot1986	214	2	3	2	8	4	1	12	2	ns
prot1987	114	1	4	6	9	1	2	6	9	ns
prot1988	178	1	2	0	3.6	3	3	3.6	7.2	ns
prot1989	248	1	1	1.2	2.4	2	1	1.2	1.2	sig
prot1990	49	2	1	4	2	4	2	4	8	sig
prot1991	86	0	1	3	9	3	2	9	0	ns
prot1992	335	1	2	1.8	1.8	1	1	1.8	0	ns
prot1993	171	1	1	1.2	2.4	2	0	2.4	1.2	ns
prot1994	214	1	2	4	2	8	2	2	8	sig
prot1995	108	1	1	3	0	2	0	3	0	ns
prot1996	115	0	2	1.8	3.6	2	0	0	3.6	ns
prot1997	96	0	0	3.6	2.4	1	0	2.4	0	ns
prot1998	82	1	1	4	2	1	0	2	2	ns
prot1999	365	0	2	9	6	4	3	3	3	ns
[truncated: 1,549 more rows]
