# Supplementary material for: Protein complex-based analysis is resistant to the obfuscating consequences of batch effects --- a case study in clinical proteomics
Source: BMC Genomics. 2017 Mar 14;18(Suppl 2):142. doi: 10.1186/s12864-017-3490-3 (PMC5374662; doi:10.1186/s12864-017-3490-3)
Supplement: Supplementary file 2 — Simulated data D2.2H. (ZIP 3730 kb) [file 12864_2017_3490_MOESM2_ESM.zip › D2.2.323.txt]

protLen	X0	X0.1	X0.2	X0.3	X1	X1.1	X1.2	X1.3	sig
prot1	1338	878	846	1548	1573.2	866	883	1657.8	1594.8	ns
prot2	2199	32	37	52.5	51	26	27	52.5	49.5	ns
prot3	1538	44	27	51.6	25.2	34	34	42	50.4	ns
prot4	2319	28	25	48	56	16	24	50	46	ns
prot5	1392	43	47	72	75.6	44	47	88.2	77.4	ns
prot6	1985	26	28	51	58.5	34	34	43.5	42	ns
prot7	1262	43	61	70.8	68.4	46	62	58.8	51.6	ns
prot8	3862	16	19	30	52	19	22	38	44	ns
prot9	1295	51	39	66.6	91.8	45	50	86.4	72	ns
prot10	4287	16	12	22.5	10.5	9	15	24	19.5	ns
prot11	1277	43	43	57.6	60	49	62	45.6	48	ns
prot12	3587	9	11	22	16	6	8	14	24	ns
prot13	774	78	74	129.6	131.4	81	60	163.8	172.8	ns
prot14	1960	4	4	10.5	7.5	7	22	16.5	19.5	sig
prot15	858	73	62	70.8	75.6	102	76	117.6	105.6	sig
prot16	693	83	91	142	164	70	66	164	156	ns
prot17	748	81	62	99	120.6	62	57	142.2	106.2	ns
prot18	875	45	50	42	82.5	90	100	147	105	sig
prot19	1755	16	20	19.2	15.6	7	13	19.2	16.8	ns
prot20	839	33	35	68	50	49	47	60	54	ns
prot21	857	21	25	72	41.4	26	34	52.2	55.8	ns
prot22	1248	21	28	48	36	27	24	34.5	37.5	ns
prot23	1308	17	15	25.2	19.2	18	18	19.2	30	ns
prot24	1260	12	13	40	34	27	36	32	36	sig
prot25	1487	4	5	14.4	7.2	24	9	32.4	10.8	sig
prot26	477	84	86	130.5	115.5	80	78	109.5	114	ns
prot27	1324	12	24	34.8	33.6	14	24	28.8	26.4	ns
prot28	997	24	18	48	34	22	20	22	40	ns
prot29	623	105	135	194.4	235.8	113	116	239.4	199.8	ns
prot30	657	102	97	151.5	156	174	142	256.5	216	sig
prot31	1735	22	10	9.6	12	14	17	8.4	19.2	sig
prot32	904	10	7	24	32	18	22	52	52	sig
prot33	446	205	193	340.2	415.8	206	160	342	370.8	ns
prot34	262	157	173	279	303	175	187	280.5	312	ns
prot35	682	96	119	114	128.4	125	122	132	130.8	ns
prot36	742	44	55	100	90	49	54	102	112	ns
prot37	630	42	36	81	55.8	36	43	68.4	77.4	ns
prot38	672	21	34	49.5	55.5	42	48	66	81	sig
prot39	1056	28	19	42	33.6	36	30	34.8	27.6	ns
prot40	1098	24	17	50	52	44	56	100	92	sig
prot41	1192	14	9	27	16.2	13	12	18	14.4	ns
prot42	1888	19	12	12	15	14	18	27	27	sig
prot43	500	174	162	210	187.2	141	174	225.6	192	ns
prot44	610	42	50	92	102	60	46	104	106	sig
prot45	543	27	42	59.4	75.6	40	30	54	81	ns
prot46	685	21	34	43.5	52.5	78	93	117	144	sig
prot47	546	28	26	50.4	24	30	25	37.2	32.4	ns
prot48	1311	7	15	32	26	27	39	48	66	sig
prot49	1047	16	13	28.8	19.8	27	31	32.4	41.4	sig
prot50	491	154	156	214.5	205.5	396	348	598.5	486	sig
prot51	654	78	60	93.6	103.2	71	67	85.2	79.2	ns
prot52	639	53	65	142	100	100	120	252	236	sig
prot53	740	47	56	97.2	99	61	49	82.8	81	ns
prot54	1143	20	17	21	24	24	20	22.5	19.5	ns
prot55	966	17	12	32.4	16.8	14	19	20.4	22.8	ns
prot56	1042	13	13	20	18	16	12	34	24	ns
prot57	2166	16	7	21.6	10.8	9	12	14.4	12.6	ns
prot58	443	35	30	39	43.5	36	30	42	54	ns
prot59	589	18	21	27.6	25.2	52	36	60	45.6	sig
prot60	740	19	12	44	50	19	20	62	52	ns
prot61	532	16	16	30.6	34.2	25	16	34.2	34.2	ns
prot62	740	4	16	10.5	7.5	3	8	16.5	12	ns
prot63	727	19	13	12	13.2	11	7	8.4	13.2	ns
prot64	1585	11	10	14	16	20	8	36	48	sig
prot65	479	234	230	410.4	387	220	218	450	466.2	ns
prot66	364	151	168	216	238.5	158	155	252	196.5	ns
prot67	433	146	152	174	187.2	150	154	172.8	206.4	ns
prot68	346	160	152	298	296	136	142	322	288	ns
prot69	545	96	81	172.8	169.2	93	103	163.8	167.4	ns
prot70	472	71	64	127.5	120	57	63	127.5	99	ns
prot71	478	53	58	61.2	70.8	61	50	55.2	57.6	ns
prot72	413	47	42	84	106	79	106	144	152	sig
prot73	496	47	46	77.4	77.4	42	39	84.6	70.2	ns
prot74	630	43	42	34.5	37.5	36	33	54	55.5	ns
prot75	544	26	21	25.2	33.6	34	26	37.2	40.8	sig
prot76	880	10	14	28	18	16	13	36	26	ns
prot77	684	11	3	14.4	9	11	14	18	21.6	ns
prot78	988	9	7	30	15	16	13	24	15	ns
prot79	430	68	66	72	85.2	64	65	68.4	87.6	ns
prot80	707	28	22	56	52	25	30	44	48	ns
prot81	418	20	14	45	48.6	28	24	45	46.8	ns
prot82	820	13	13	22.5	25.5	21	15	18	31.5	ns
prot83	1450	9	6	7.2	14.4	9	8	10.8	16.8	ns
prot84	500	70	74	168	156	73	82	174	152	ns
prot85	451	66	54	84.6	95.4	174	186	324	297	sig
prot86	757	39	28	33	43.5	30	32	30	48	ns
prot87	539	19	21	39.6	32.4	18	30	20.4	25.2	ns
prot88	455	16	11	28	36	18	17	24	34	ns
prot89	646	9	12	23.4	39.6	14	28	32.4	25.2	ns
prot90	533	12	11	15	12	16	20	15	24	sig
prot91	1101	3	10	3.6	2.4	12	18	9.6	7.2	sig
prot92	375	178	179	332	396	189	166	354	348	ns
prot93	477	119	113	198	219.6	252	238	374.4	363.6	sig
prot94	440	73	58	106.5	91.5	81	72	118.5	103.5	ns
prot95	445	76	64	75.6	81.6	64	73	82.8	94.8	ns
prot96	373	55	53	100	82	53	57	94	100	ns
prot97	606	35	34	68.4	46.8	27	33	66.6	52.2	ns
prot98	343	24	24	37.5	39	20	15	39	36	ns
prot99	403	19	26	31.2	26.4	17	24	21.6	16.8	ns
prot100	591	13	18	48	26	23	16	34	40	ns
prot101	641	16	8	12.6	16.2	16	11	52.2	39.6	sig
prot102	583	12	10	9	15	14	13	16.5	19.5	ns
prot103	544	8	12	9.6	15.6	5	14	12	9.6	ns
prot104	2137	3	2	16	14	4	7	16	6	ns
prot105	375	47	36	95.4	72	42	39	82.8	63	ns
prot106	454	36	48	54	57	53	43	67.5	61.5	ns
prot107	472	34	29	45.6	42	38	41	43.2	40.8	ns
prot108	517	26	39	72	82	33	34	68	74	ns
prot109	464	25	22	48.6	34.2	23	23	36	48.6	ns
prot110	637	14	18	34.5	21	16	20	34.5	24	ns
prot111	423	15	19	28.8	28.8	23	40	48	62.4	sig
prot112	414	8	20	36	14	13	11	18	28	ns
prot113	898	15	16	32.4	37.8	36	29	32.4	36	sig
prot114	498	18	13	24	15	7	16	12	13.5	ns
prot115	580	14	13	18	14.4	17	16	21.6	15.6	ns
prot116	448	18	10	20	32	9	11	16	18	ns
prot117	569	9	7	10.8	19.8	9	5	14.4	14.4	ns
prot118	1032	4	8	13.5	12	9	5	7.5	3	ns
prot119	357	111	96	102	99.6	108	102	130.8	120	ns
prot120	231	63	59	138	108	68	54	122	96	ns
prot121	372	51	39	93.6	77.4	61	41	86.4	84.6	ns
prot122	375	53	57	70.5	64.5	83	97	118.5	97.5	sig
prot123	507	38	36	58.8	45.6	36	49	44.4	39.6	ns
prot124	411	27	31	62	64	43	32	60	62	ns
prot125	374	23	19	28.8	39.6	21	15	28.8	37.8	ns
prot126	827	14	20	21	13.5	13	17	25.5	21	ns
prot127	774	16	16	25.2	13.2	8	23	12	15.6	ns
prot128	576	8	7	10	4	3	5	16	18	ns
prot129	413	17	13	28.8	30.6	18	24	14.4	21.6	sig
prot130	569	10	11	13.5	4.5	9	7	15	15	ns
prot131	590	17	11	13.2	13.2	10	14	10.8	12	sig
prot132	774	9	12	22	18	9	17	8	20	ns
prot133	1023	8	11	16.2	16.2	36	21	91.8	37.8	sig
prot134	803	6	6	10.5	9	8	4	12	4.5	sig
prot135	242	45	67	74.4	78	63	61	76.8	64.8	ns
prot136	439	68	55	112	134	75	108	176	172	sig
prot137	318	51	70	104.4	109.8	59	55	104.4	86.4	ns
prot138	278	45	58	70.5	78	36	73	85.5	60	ns
prot139	309	37	58	61.2	64.8	59	50	64.8	52.8	sig
prot140	568	44	32	98	76	37	38	90	68	ns
prot141	316	43	31	63	64.8	66	64	162	126	sig
prot142	283	22	31	43.5	43.5	33	29	36	40.5	ns
prot143	608	25	24	24	38.4	29	28	36	19.2	ns
prot144	673	10	23	38	38	20	24	54	40	ns
prot145	414	24	20	32.4	43.2	12	21	30.6	30.6	ns
prot146	707	25	26	27	28.5	12	19	18	30	ns
prot147	406	16	24	16.8	20.4	15	12	14.4	21.6	ns
prot148	510	11	17	26	14	15	17	44	26	ns
prot149	500	9	9	16.2	19.8	17	19	16.2	21.6	ns
prot150	350	6	19	13.5	9	3	11	21	9	ns
prot151	683	13	23	14.4	13.2	16	18	15.6	15.6	ns
prot152	569	12	16	14	18	13	6	16	16	ns
prot153	450	9	16	19.8	10.8	36	33	75.6	64.8	sig
prot154	399	10	11	16.5	13.5	19	9	7.5	15	ns
prot155	713	6	9	14.4	12	13	11	16.8	13.2	sig
prot156	564	8	10	26	10	16	18	40	12	sig
prot157	1149	3	7	14.4	3.6	7	9	34.2	5.4	ns
prot158	721	6	9	6	9	8	7	15	1.5	sig
prot159	260	198	193	195.6	265.2	202	211	214.8	234	ns
prot160	372	123	157	296	274	128	140	344	252	ns
prot161	297	93	102	169.2	178.2	85	84	149.4	156.6	ns
prot162	276	49	51	87	73.5	35	44	79.5	81	ns
prot163	480	31	33	32.4	28.8	32	32	42	33.6	ns
prot164	299	32	27	74	52	20	29	70	72	ns
prot165	317	30	30	45	61.2	27	33	63	57.6	ns
prot166	437	19	15	40.5	43.5	28	38	42	60	sig
prot167	537	34	20	19.2	30	20	22	30	28.8	sig
prot168	228	14	22	30	40	16	20	58	50	ns
prot169	289	13	16	34.2	28.8	22	8	37.8	32.4	ns
prot170	341	19	15	42	30	11	15	28.5	27	ns
prot171	445	13	13	16.8	19.2	18	15	12	16.8	ns
prot172	458	12	15	22	24	23	13	32	30	ns
prot173	450	7	10	19.8	23.4	13	9	10.8	30.6	ns
prot174	588	12	20	24	24	12	19	22.5	21	ns
prot175	761	10	16	9.6	13.2	21	13	12	16.8	ns
prot176	519	13	14	18	16	11	10	14	16	ns
prot177	1216	11	10	19.8	14.4	11	8	19.8	23.4	ns
prot178	605	5	8	15	7.5	15	4	10.5	16.5	ns
prot179	748	10	6	8.4	13.2	5	14	10.8	8.4	sig
prot180	460	16	7	22	16	10	10	30	26	ns
prot181	645	7	10	12.6	12.6	8	5	14.4	14.4	ns
prot182	528	9	5	4.5	10.5	8	10	12	9	ns
prot183	958	5	3	3.6	15.6	4	6	7.2	2.4	ns
prot184	4213	2	0	4	4	6	2	6	6	ns
prot185	1921	7	1	5.4	5.4	12	27	5.4	10.8	sig
prot186	333	145	158	192	226.5	128	143	228	195	ns
prot187	229	97	105	138	100.8	318	300	374.4	360	sig
prot188	413	50	52	104	90	44	50	132	116	ns
prot189	437	45	33	61.2	70.2	48	47	84.6	79.2	sig
prot190	459	26	33	58.5	57	35	43	48	45	sig
prot191	170	31	30	33.6	33.6	67	49	67.2	69.6	sig
prot192	200	32	42	96	86	72	57	88	92	sig
prot193	396	27	36	57.6	73.8	38	29	73.8	46.8	ns
prot194	219	18	29	22.5	22.5	12	18	28.5	16.5	ns
prot195	509	18	28	20.4	24	28	26	24	19.2	ns
prot196	255	28	20	36	56	19	18	52	52	ns
prot197	343	15	20	25.2	16.2	19	13	23.4	34.2	ns
prot198	453	20	15	24	28.5	22	11	22.5	27	ns
prot199	418	11	20	13.2	19.2	22	10	33.6	21.6	sig
prot200	506	22	10	28	24	23	27	62	50	sig
prot201	545	8	13	19.8	25.2	12	15	16.2	30.6	ns
prot202	406	6	10	13.5	10.5	13	11	9	10.5	ns
prot203	586	14	14	16.8	19.2	13	12	13.2	14.4	ns
prot204	570	13	15	26	22	8	10	22	30	ns
prot205	868	9	13	23.4	18	7	11	14.4	16.2	ns
prot206	508	11	12	10.5	7.5	10	8	13.5	12	ns
prot207	715	13	5	10.8	4.8	13	6	15.6	12	ns
prot208	622	3	14	10	14	10	10	18	18	ns
prot209	463	5	8	1.8	14.4	11	6	12.6	19.8	ns
prot210	756	11	5	10.5	12	10	8	13.5	15	ns
prot211	520	2	6	8.4	3.6	7	5	12	7.2	ns
prot212	858	2	4	6	10	12	18	54	18	sig
prot213	463	2	4	7.2	9	3	5	18	1.8	ns
prot214	248	76	75	129	115.5	92	88	114	133.5	ns
prot215	386	57	62	74.4	55.2	53	56	66	61.2	ns
prot216	252	55	55	84	84	45	57	108	98	ns
prot217	271	37	42	82.8	86.4	110	90	162	198	sig
prot218	367	47	43	79.5	57	47	55	52.5	90	ns
prot219	335	32	47	51.6	54	135	156	136.8	172.8	sig
prot220	600	32	38	86	86	37	34	72	62	ns
prot221	232	43	36	84.6	50.4	35	29	73.8	55.8	ns
prot222	273	30	33	70.5	57	42	31	60	52.5	ns
prot223	243	35	36	51.6	39.6	25	38	38.4	31.2	ns
prot224	223	34	31	58	58	28	27	66	76	ns
prot225	250	23	23	52.2	48.6	25	18	52.2	46.8	ns
prot226	223	29	24	42	49.5	31	23	33	40.5	ns
prot227	289	23	18	34.8	33.6	21	28	21.6	34.8	ns
prot228	378	20	16	44	52	29	17	56	42	ns
prot229	410	28	28	43.2	34.2	19	21	30.6	36	ns
prot230	389	20	25	25.5	33	14	28	19.5	21	ns
prot231	610	17	11	27.6	19.2	19	15	31.2	19.2	ns
prot232	243	13	16	26	40	19	16	30	18	ns
prot233	397	23	15	28.8	30.6	8	10	19.8	21.6	ns
prot234	229	13	11	9	13.5	22	8	19.5	18	sig
prot235	321	9	12	9.6	8.4	9	9	19.2	20.4	ns
prot236	447	17	12	32	28	10	12	20	26	ns
prot237	272	9	18	28.8	23.4	15	12	16.2	14.4	ns
prot238	645	13	8	15	9	12	9	10.5	16.5	ns
prot239	709	6	6	7.2	4.8	4	10	8.4	7.2	ns
prot240	513	8	6	20	26	12	10	10	16	ns
prot241	314	4	5	14.4	23.4	9	6	10.8	9	ns
prot242	388	10	7	10.5	16.5	4	6	9	15	ns
prot243	956	1	5	3.6	8.4	1	2	2.4	4.8	ns
prot244	128	214	246	480	502	236	229	456	440	ns
prot245	197	72	59	131.4	140.4	69	63	104.4	127.8	ns
prot246	334	67	64	93	100.5	55	61	105	97.5	ns
prot247	175	39	39	43.2	55.2	144	150	172.8	205.2	sig
prot248	162	64	65	114	116	61	48	140	128	ns
prot249	305	36	33	88.2	59.4	32	34	68.4	66.6	ns
prot250	312	40	47	75	73.5	32	48	73.5	52.5	ns
prot251	300	29	30	52.8	45.6	33	30	46.8	38.4	ns
prot252	127	31	40	72	70	54	47	88	100	sig
prot253	191	41	36	63	50.4	40	38	82.8	79.2	sig
prot254	211	44	32	48	43.5	31	32	25.5	48	ns
prot255	199	31	32	55.2	50.4	35	24	48	42	ns
prot256	266	19	31	74	50	34	52	122	136	sig
prot257	322	31	30	50.4	55.8	24	26	48.6	48.6	ns
prot258	313	29	23	30	39	31	29	31.5	37.5	ns
prot259	286	15	18	19.2	26.4	36	54	26.4	48	sig
prot260	265	19	9	28	28	18	14	16	34	ns
prot261	466	17	15	28.8	37.8	22	22	37.8	34.2	ns
prot262	455	17	20	18	21	18	16	28.5	31.5	ns
prot263	185	19	20	21.6	10.8	22	19	27.6	18	ns
prot264	209	19	15	32	24	13	22	34	22	ns
prot265	433	10	16	28.8	30.6	7	16	32.4	16.2	ns
prot266	247	12	21	27	24	15	13	25.5	18	ns
prot267	331	21	17	21.6	14.4	11	12	15.6	20.4	ns
prot268	452	13	15	24	14	16	19	30	32	ns
prot269	348	12	10	34.2	19.8	12	12	28.8	19.8	ns
prot270	533	8	10	15	6	8	7	16.5	12	ns
prot271	342	12	13	9.6	15.6	9	14	13.2	10.8	ns
prot272	229	17	10	24	22	8	7	20	30	ns
prot273	581	19	6	14.4	28.8	15	10	18	14.4	ns
prot274	389	5	9	9	25.5	12	12	6	16.5	ns
prot275	368	8	10	9.6	7.2	6	13	8.4	12	ns
prot276	350	9	6	24	10	12	6	32	10	ns
prot277	502	8	10	12.6	12.6	8	6	12.6	19.8	ns
prot278	588	7	6	7.5	13.5	7	6	10.5	12	ns
prot279	404	11	13	12	9.6	9	8	15.6	12	ns
prot280	281	5	6	6	10	4	5	16	12	ns
prot281	475	5	6	16.2	3.6	9	13	25.2	25.2	sig
prot282	264	4	7	18	1.5	4	11	6	7.5	ns
prot283	428	5	5	10.8	3.6	6	6	7.2	7.2	ns
prot284	605	3	2	6	12	4	6	12	8	ns
prot285	546	10	12	14.4	10.8	7	7	14.4	14.4	ns
prot286	393	11	4	18	9	6	21	13.5	27	sig
prot287	651	7	5	2.4	4.8	5	5	10.8	6	ns
prot288	386	5	4	8	4	6	3	12	12	ns
prot289	127	185	189	381.6	338.4	333	302	599.4	671.4	sig
prot290	307	136	163	240	231	139	142	177	163.5	ns
prot291	151	58	76	98.4	78	158	146	158.4	160.8	sig
prot292	246	33	30	56	70	44	34	98	82	sig
prot293	201	36	39	70.2	63	32	27	52.2	77.4	ns
prot294	295	40	29	49.5	55.5	23	34	51	54	ns
prot295	377	27	37	33.6	37.2	45	38	42	26.4	ns
prot296	232	34	30	56	62	29	29	70	54	ns
prot297	333	28	20	39.6	48.6	25	28	39.6	43.2	ns
prot298	276	28	26	40.5	51	27	27	30	45	ns
prot299	225	23	24	36	36	20	20	31.2	18	ns
prot300	152	27	14	38	32	75	45	144	108	sig
prot301	268	21	32	41.4	34.2	29	24	39.6	61.2	ns
prot302	261	25	23	34.5	39	18	22	36	22.5	ns
prot303	234	23	20	30	21.6	23	16	31.2	30	ns
prot304	203	15	16	48	32	13	24	26	38	sig
prot305	277	19	16	27	25.2	16	21	45	32.4	ns
prot306	224	20	18	30	24	17	16	37.5	24	ns
prot307	260	19	18	15.6	16.8	11	18	10.8	9.6	ns
prot308	278	15	23	22	38	20	16	46	38	ns
prot309	420	11	18	23.4	21.6	42	48	54	81	sig
prot310	424	6	19	33	24	17	24	13.5	25.5	ns
prot311	219	16	16	12	9.6	12	9	19.2	25.2	ns
prot312	277	9	8	16	22	11	7	22	16	ns
prot313	279	9	6	9	14.4	8	9	10.8	12.6	ns
prot314	558	17	13	21	21	18	10	10.5	24	ns
prot315	822	9	10	16.8	7.2	6	8	8.4	6	ns
prot316	423	11	7	26	16	13	12	22	22	ns
prot317	301	8	9	9	16.2	8	7	16.2	14.4	ns
prot318	477	7	6	18	21	12	9	12	7.5	ns
prot319	354	12	10	4.8	7.2	8	7	19.2	9.6	ns
prot320	538	10	8	20	20	22	20	24	24	sig
prot321	330	7	9	14.4	18	10	10	10.8	25.2	ns
prot322	345	5	9	15	7.5	11	10	10.5	7.5	ns
prot323	290	5	8	6	9.6	2	7	9.6	8.4	ns
prot324	587	8	5	22	10	5	7	6	10	ns
prot325	416	9	7	14.4	10.8	10	6	14.4	25.2	sig
prot326	806	9	11	15	12	6	4	10.5	16.5	ns
prot327	243	9	10	12	4.8	6	10	10.8	8.4	ns
prot328	674	3	8	22	20	8	9	14	14	ns
prot329	297	10	9	27	12.6	6	8	10.8	7.2	ns
prot330	558	9	5	18	3	7	4	16.5	12	ns
prot331	340	5	4	4.8	4.8	5	3	8.4	4.8	ns
prot332	546	6	5	18	6	7	5	18	20	ns
prot333	193	10	6	7.2	5.4	5	6	14.4	7.2	ns
prot334	641	6	5	12	7.5	7	3	3	9	ns
prot335	452	3	4	3.6	9.6	4	9	13.2	6	ns
prot336	481	3	7	2	12	2	6	6	2	ns
prot337	355	8	1	5.4	9	8	7	12.6	10.8	ns
prot338	530	5	6	4.5	10.5	3	3	1.5	13.5	ns
prot339	374	2	1	6	4.8	3	4	8.4	0	ns
prot340	253	4	8	8	8	10	10	8	12	sig
prot341	442	3	3	1.8	3.6	2	6	10.8	9	ns
prot342	861	4	4	6	1.5	8	4	6	7.5	ns
prot343	413	11	4	3.6	6	2	9	4.8	3.6	ns
prot344	648	1	7	10	8	6	4	14	6	ns
prot345	719	4	3	7.2	7.2	5	5	7.2	7.2	ns
prot346	786	1	3	10.5	15	8	4	21	15	sig
prot347	596	3	3	7.2	8.4	4	4	4.8	4.8	ns
prot348	777	3	5	6	8	4	2	10	14	sig
prot349	798	6	1	7.2	3.6	6	1	5.4	5.4	ns
prot350	141	205	251	306	318	208	248	324	349.5	ns
prot351	221	129	153	160.8	194.4	152	133	199.2	147.6	ns
prot352	283	62	80	158	140	62	70	136	136	ns
prot353	246	60	55	115.2	113.4	62	60	117	113.4	ns
prot354	212	45	32	52.5	75	61	70	127.5	129	sig
prot355	219	40	36	50.4	39.6	26	34	43.2	48	ns
prot356	448	40	44	68	80	38	40	62	94	ns
prot357	351	41	42	52.2	72	30	36	66.6	64.8	ns
prot358	161	36	36	58.5	36	84	70	78	75	sig
prot359	178	28	23	38.4	33.6	35	28	57.6	37.2	sig
prot360	178	35	26	36	38	13	22	54	50	ns
prot361	250	23	22	25.2	45	12	27	46.8	41.4	ns
prot362	238	22	23	37.5	37.5	26	28	28.5	28.5	ns
prot363	261	25	16	31.2	22.8	24	36	37.2	45.6	sig
prot364	194	16	23	50	36	15	13	42	32	ns
prot365	234	24	16	27	25.2	22	12	39.6	32.4	ns
prot366	337	21	13	21	25.5	21	21	24	22.5	ns
prot367	296	15	15	18	24	63	51	75.6	46.8	sig
prot368	248	14	14	32	38	19	12	28	24	ns
prot369	311	16	14	23.4	28.8	13	18	23.4	27	ns
prot370	224	8	16	31.5	24	17	13	27	22.5	ns
prot371	279	9	13	25.2	7.2	12	26	22.8	14.4	ns
prot372	471	14	13	16	24	25	16	36	36	sig
prot373	218	8	8	10.8	7.2	20	20	54	43.2	sig
prot374	249	16	13	21	16.5	11	17	30	16.5	ns
prot375	312	12	15	20.4	14.4	25	16	22.8	18	ns
prot376	402	16	14	28	22	32	13	28	68	sig
prot377	196	15	12	19.8	14.4	8	8	41.4	19.8	ns
prot378	285	12	16	13.5	27	17	9	19.5	10.5	ns
prot379	292	11	14	15.6	15.6	13	11	20.4	19.2	ns
prot380	227	11	12	22	26	13	8	4	20	ns
prot381	322	14	8	19.8	10.8	9	8	14.4	21.6	ns
prot382	449	12	6	3	18	9	15	6	10.5	ns
prot383	373	8	11	13.2	14.4	17	11	7.2	13.2	ns
prot384	239	7	11	14	26	9	10	10	24	ns
prot385	235	11	4	10.8	5.4	12	21	18	32.4	sig
prot386	267	9	19	18	16.5	15	10	13.5	24	ns
prot387	262	5	12	8.4	8.4	18	22	15.6	19.2	sig
prot388	241	7	8	10	18	9	9	20	24	ns
prot389	315	4	9	7.2	7.2	10	8	16.2	12.6	ns
prot390	997	4	6	7.5	13.5	24	12	31.5	31.5	sig
prot391	392	3	5	10.8	8.4	10	3	13.2	3.6	ns
prot392	558	8	5	10	20	8	6	24	10	ns
prot393	468	6	8	5.4	7.2	6	6	7.2	16.2	ns
prot394	253	2	7	22.5	13.5	11	8	12	12	ns
prot395	248	9	11	4.8	6	7	7	7.2	12	sig
prot396	527	9	10	8	6	10	12	24	12	ns
prot397	432	6	7	10.8	14.4	3	3	9	9	ns
prot398	455	3	8	13.5	7.5	12	4	7.5	9	ns
prot399	529	5	5	9.6	0	2	8	1.2	4.8	ns
prot400	375	3	3	6	10	6	1	10	14	ns
prot401	287	4	7	5.4	5.4	7	4	7.2	9	ns
prot402	332	5	9	7.5	12	7	6	7.5	9	ns
prot403	541	5	4	7.2	1.2	5	5	7.2	2.4	ns
prot404	280	6	5	6	10	4	11	16	18	ns
prot405	458	8	4	9	5.4	3	4	16.2	9	ns
prot406	291	3	7	3	6	5	4	6	4.5	ns
prot407	548	4	6	8.4	7.2	1	7	7.2	7.2	ns
prot408	292	1	2	4	6	2	4	4	2	ns
prot409	559	4	4	3.6	5.4	7	14	16.2	3.6	sig
prot410	859	4	1	7.5	3	3	3	4.5	9	ns
prot411	484	3	5	4.8	1.2	6	10	14.4	4.8	sig
prot412	117	121	131	310	306	226	207	420	456	sig
prot413	182	114	126	270	250.2	130	145	210.6	203.4	ns
prot414	226	105	108	157.5	165	103	125	151.5	148.5	ns
prot415	179	71	98	86.4	69.6	162	138	187.2	237.6	sig
prot416	129	65	58	94	140	45	77	118	100	ns
prot417	222	40	47	72	90	56	56	82.8	99	ns
prot418	353	40	38	58.5	49.5	39	37	66	51	ns
prot419	157	43	37	58.8	37.2	79	65	88.8	81.6	sig
prot420	376	33	30	56	52	32	35	72	44	ns
prot421	429	27	28	57.6	59.4	34	47	66.6	32.4	sig
prot422	182	22	22	40.5	40.5	32	22	31.5	55.5	ns
prot423	187	26	23	27.6	26.4	45	40	36	48	sig
prot424	206	30	27	38	24	23	28	42	60	ns
prot425	319	23	20	36	37.8	22	24	55.8	28.8	ns
prot426	533	21	27	31.5	43.5	21	15	31.5	36	ns
prot427	182	19	29	18	25.2	19	21	22.8	19.2	ns
prot428	260	25	23	26	40	17	23	36	34	ns
prot429	181	14	20	39.6	27	42	30	54	61.2	sig
prot430	246	19	16	19.5	19.5	8	19	16.5	21	ns
prot431	156	20	13	20.4	24	21	14	16.8	15.6	ns
prot432	213	16	18	28	28	14	20	28	38	ns
prot433	295	5	12	19.8	19.8	6	4	12.6	21.6	ns
prot434	610	16	16	24	10.5	13	11	18	22.5	ns
prot435	152	12	11	13.2	14.4	13	14	15.6	15.6	ns
prot436	470	11	11	14	32	9	16	28	26	ns
prot437	278	13	9	34.2	16.2	14	14	27	14.4	ns
prot438	250	20	8	19.5	16.5	8	11	12	24	ns
prot439	265	13	12	16.8	15.6	17	18	15.6	20.4	ns
prot440	327	9	7	20	18	18	15	12	52	sig
prot441	577	10	8	21.6	18	8	17	12.6	21.6	ns
prot442	236	11	7	13.5	16.5	16	12	16.5	16.5	sig
prot443	347	12	11	8.4	10.8	5	9	14.4	20.4	ns
prot444	177	11	11	20	24	11	11	16	18	ns
prot445	261	8	5	21.6	18	11	14	25.2	32.4	sig
prot446	357	8	9	13.5	12	8	6	24	9	ns
prot447	379	13	13	9.6	10.8	10	20	28.8	12	sig
prot448	172	12	7	14	20	8	9	22	10	ns
prot449	161	11	7	19.8	27	13	11	19.8	25.2	ns
prot450	466	12	17	22.5	13.5	21	16	21	15	sig
prot451	165	7	7	6	8.4	7	6	10.8	12	ns
prot452	245	10	7	6	14	4	6	28	14	ns
prot453	222	9	11	14.4	12.6	11	6	23.4	7.2	ns
prot454	428	5	7	12	18	2	15	39	27	sig
prot455	227	7	3	6	7.2	3	10	3.6	9.6	ns
prot456	420	6	12	14	10	12	24	36	36	sig
prot457	171	8	8	10.8	12.6	9	13	18	7.2	ns
prot458	307	10	9	7.5	9	11	7	3	12	ns
prot459	230	7	13	4.8	7.2	8	5	8.4	8.4	ns
prot460	343	8	4	4	8	9	5	20	22	ns
prot461	441	10	7	3.6	12.6	7	6	9	9	ns
prot462	415	2	4	6	18	11	5	19.5	16.5	sig
prot463	270	8	3	7.2	4.8	7	0	8.4	1.2	ns
prot464	711	4	7	8	10	3	5	12	14	ns
prot465	321	9	4	14.4	9	5	5	5.4	12.6	ns
prot466	238	6	4	0	9	4	8	7.5	7.5	ns
prot467	320	7	6	10.8	6	6	7	13.2	9.6	ns
prot468	274	11	2	14	6	4	2	24	14	ns
prot469	364	7	4	5.4	9	7	7	10.8	18	ns
prot470	361	6	4	13.5	15	3	3	13.5	9	ns
prot471	262	5	8	3.6	6	3	8	4.8	6	ns
prot472	513	4	4	8	4	7	7	14	8	ns
prot473	569	6	1	10.8	9	6	1	10.8	7.2	ns
prot474	387	2	6	6	6	6	5	1.5	9	ns
prot475	447	8	6	1.2	4.8	3	6	1.2	3.6	ns
prot476	378	4	3	2	6	1	3	8	14	ns
prot477	251	3	6	10.8	5.4	10	9	3.6	10.8	sig
prot478	468	4	7	6	9	1	1	7.5	7.5	ns
prot479	544	5	3	1.2	4.8	0	5	2.4	2.4	ns
prot480	244	3	8	10	0	2	4	6	8	ns
prot481	327	1	3	5.4	5.4	6	3	1.8	7.2	ns
prot482	494	4	5	6	6	1	2	6	1.5	ns
prot483	192	153	146	169.2	223.2	171	159	217.2	200.4	ns
prot484	243	134	116	210	244	128	117	240	248	ns
prot485	149	43	48	79.2	104.4	53	39	81	99	ns
prot486	236	41	46	67.5	55.5	45	48	76.5	63	ns
prot487	134	36	44	34.8	38.4	40	37	36	49.2	ns
prot488	103	32	40	72	76	30	39	80	88	ns
prot489	103	37	45	64.8	77.4	42	34	70.2	64.8	ns
prot490	103	43	28	42	39	51	57	76.5	84	sig
prot491	271	35	25	42	38.4	29	32	38.4	37.2	ns
prot492	257	28	19	50	74	21	27	64	50	ns
prot493	174	15	25	28.8	25.2	14	11	32.4	32.4	ns
prot494	165	28	36	43.5	30	25	22	46.5	42	ns
prot495	251	18	26	21.6	21.6	11	22	24	26.4	ns
prot496	265	16	19	36	28	34	44	96	72	sig
prot497	193	23	19	41.4	28.8	23	23	39.6	39.6	ns
prot498	137	28	13	21	33	32	30	58.5	45	sig
prot499	149	23	22	33.6	32.4	24	25	39.6	39.6	ns
prot500	291	18	30	66	48	28	22	40	54	ns
prot501	227	15	20	34.2	32.4	17	15	45	28.8	ns
prot502	198	16	26	22.5	25.5	13	14	36	21	ns
prot503	194	13	19	27.6	20.4	13	24	15.6	21.6	ns
prot504	234	18	13	36	22	22	22	28	30	ns
prot505	247	14	15	34.2	27	15	14	30.6	27	ns
prot506	145	15	20	42	30	12	18	27	22.5	ns
prot507	141	18	21	26.4	26.4	21	17	25.2	15.6	ns
prot508	187	12	16	32	12	18	19	22	18	ns
prot509	165	15	15	18	36	18	13	25.2	25.2	ns
prot510	166	12	12	12	25.5	5	15	27	31.5	ns
prot511	225	10	24	19.2	20.4	22	15	20.4	19.2	ns
prot512	239	9	11	28	30	6	7	34	24	ns
prot513	275	11	17	19.8	27	7	13	46.8	19.8	sig
prot514	206	11	17	21	24	10	15	22.5	24	sig
prot515	322	16	14	15.6	12	6	14	18	15.6	ns
prot516	178	12	13	28	42	18	13	28	38	ns
prot517	227	16	13	32.4	36	19	13	21.6	37.8	ns
prot518	237	19	16	21	18	19	10	16.5	15	ns
prot519	254	15	6	10.8	9.6	8	15	24	7.2	ns
prot520	208	10	5	44	18	10	10	16	26	ns
prot521	153	12	11	32.4	16.2	11	9	18	25.2	ns
prot522	244	14	14	28.5	27	18	7	24	21	ns
prot523	287	5	3	12	10.8	16	12	21.6	28.8	sig
prot524	206	9	11	34	20	10	6	18	20	ns
prot525	244	12	7	14.4	19.8	6	6	21.6	14.4	ns
prot526	383	14	10	10.5	9	8	6	12	13.5	ns
prot527	184	14	11	3.6	12	7	6	15.6	7.2	ns
prot528	377	10	7	14	16	6	13	24	14	ns
prot529	355	7	9	16.2	10.8	12	5	16.2	14.4	ns
prot530	129	15	4	13.5	9	9	8	15	13.5	ns
prot531	162	11	10	6	9.6	11	5	12	10.8	ns
prot532	184	8	9	26	12	7	4	18	22	ns
prot533	347	9	7	12.6	9	5	6	10.8	14.4	ns
prot534	203	10	6	16.5	12	5	3	4.5	12	ns
prot535	1930	7	9	7.2	6	13	6	6	10.8	ns
prot536	316	5	14	0	12	12	14	18	30	sig
prot537	198	6	8	10.8	9	7	7	14.4	25.2	ns
prot538	250	3	7	12	10.5	10	9	9	15	sig
prot539	265	10	6	8.4	3.6	6	8	13.2	6	ns
prot540	469	7	13	6	16	9	11	12	10	ns
prot541	563	8	6	14.4	12.6	11	9	19.8	3.6	ns
prot542	290	5	6	16.5	10.5	6	9	3	6	ns
prot543	338	8	4	4.8	3.6	6	11	7.2	12	sig
prot544	449	5	4	14	10	10	3	8	14	ns
prot545	273	5	11	16.2	10.8	6	3	10.8	12.6	ns
prot546	412	7	1	10.5	10.5	6	5	10.5	4.5	ns
prot547	170	3	4	2.4	1.2	6	2	4.8	6	ns
prot548	478	5	3	10	12	7	8	12	8	ns
prot549	302	4	5	3.6	10.8	8	6	12.6	7.2	ns
prot550	167	5	5	6	7.5	5	3	10.5	10.5	ns
prot551	151	9	4	4.8	9.6	6	6	4.8	8.4	ns
prot552	816	10	3	8	4	3	6	14	14	ns
prot553	279	7	3	9	7.2	4	4	16.2	5.4	ns
prot554	320	5	7	1.5	4.5	10	8	15	30	sig
prot555	351	11	2	7.2	3.6	4	2	7.2	6	ns
prot556	242	6	4	4	10	2	4	4	8	ns
prot557	276	8	4	5.4	5.4	2	6	12.6	1.8	ns
prot558	565	8	6	7.5	4.5	5	7	9	7.5	ns
prot559	356	3	4	4.8	4.8	2	2	2.4	3.6	ns
prot560	162	4	6	6	12	4	8	18	18	sig
prot561	155	7	7	9	9	2	3	9	3.6	ns
prot562	484	3	2	4.5	1.5	6	10	3	12	sig
prot563	462	9	3	7.2	6	6	2	7.2	4.8	ns
prot564	989	3	5	10	16	3	6	6	2	ns
prot565	353	1	3	12.6	5.4	4	8	7.2	5.4	ns
prot566	382	6	8	7.5	9	10	12	15	6	sig
prot567	1092	4	4	2.4	3.6	4	4	3.6	4.8	ns
prot568	158	3	3	6	4	4	2	4	6	ns
prot569	829	5	6	1.8	3.6	4	4	9	9	ns
prot570	600	6	4	1.5	3	2	2	6	4.5	ns
prot571	743	3	6	3.6	2.4	2	3	6	4.8	ns
prot572	271	6	2	10	8	1	3	2	4	ns
prot573	774	4	3	1.8	9	0	3	5.4	5.4	ns
prot574	617	1	2	0	1.5	0	1	1.5	4.5	ns
prot575	120	183	164	198	204	178	165	183.6	206.4	ns
prot576	257	146	153	284	284	142	174	288	296	ns
prot577	138	153	148	230.4	255.6	239	227	430.2	446.4	sig
prot578	126	102	86	145.5	118.5	89	79	124.5	102	ns
prot579	126	88	61	93.6	87.6	89	73	112.8	110.4	ns
prot580	126	83	77	192	170	96	86	168	174	ns
prot581	126	79	74	163.8	156.6	85	96	154.8	138.6	ns
prot582	126	77	66	109.5	130.5	93	78	127.5	133.5	ns
prot583	126	93	85	109.2	126	78	78	111.6	93.6	ns
prot584	126	78	97	192	138	84	81	162	152	ns
prot585	433	97	86	169.2	153	87	92	154.8	167.4	ns
prot586	258	40	38	58.5	54	47	46	43.5	75	sig
prot587	219	35	35	32.4	38.4	24	34	39.6	30	ns
prot588	274	25	28	64	64	17	22	50	54	ns
prot589	211	22	19	30.6	37.8	48	34	79.2	82.8	sig
prot590	203	27	26	36	36	16	22	48	42	sig
prot591	210	26	25	42	39.6	34	24	32.4	32.4	ns
prot592	190	20	17	42	40	45	41	108	86	sig
prot593	164	18	23	39.6	39.6	54	84	124.2	124.2	sig
prot594	159	16	30	18	21	18	21	37.5	28.5	ns
prot595	171	17	16	22.8	33.6	32	22	28.8	40.8	sig
prot596	153	17	14	36	52	42	36	108	68	sig
prot597	176	25	25	14.4	36	20	26	32.4	16.2	ns
prot598	192	20	21	28.5	31.5	20	18	27	27	ns
prot599	352	20	10	20.4	22.8	15	15	14.4	13.2	ns
prot600	146	15	18	16	40	25	36	76	54	sig
prot601	323	12	15	34.2	34.2	11	10	30.6	23.4	ns
prot602	258	14	16	24	25.5	18	17	33	21	ns
prot603	152	18	10	15.6	19.2	15	22	20.4	24	ns
prot604	76	16	8	30	28	15	14	20	40	ns
prot605	128	14	21	34.2	14.4	13	12	28.8	21.6	ns
prot606	187	19	22	28.5	22.5	15	21	21	36	ns
prot607	160	7	18	15.6	22.8	18	16	15.6	18	ns
prot608	315	19	13	26	32	14	20	34	34	ns
prot609	129	13	12	21.6	7.2	18	14	28.8	32.4	sig
prot610	185	14	10	25.5	21	19	14	25.5	13.5	ns
prot611	146	11	9	19.2	14.4	10	9	15.6	15.6	ns
prot612	241	10	8	18	24	17	12	40	16	ns
prot613	222	13	20	25.2	28.8	18	13	28.8	21.6	ns
prot614	205	8	6	12	19.5	14	5	16.5	16.5	ns
prot615	240	11	14	16.8	20.4	16	27	25.2	31.2	sig
prot616	99	11	12	26	22	5	13	24	26	ns
prot617	643	7	8	9	23.4	6	4	23.4	25.2	ns
prot618	239	13	12	12	22.5	8	18	19.5	27	ns
prot619	383	11	11	8.4	18	17	16	14.4	10.8	ns
prot620	247	3	9	18	16	7	12	20	32	ns
prot621	189	10	12	18	18	11	10	19.8	12.6	ns
prot622	171	10	9	15	16.5	12	11	21	16.5	ns
prot623	326	7	3	8.4	16.8	11	11	12	21.6	sig
prot624	231	11	8	18	20	6	14	18	22	ns
prot625	153	9	14	14.4	21.6	10	11	16.2	12.6	ns
prot626	268	12	10	22.5	7.5	7	7	18	12	ns
prot627	204	11	8	7.2	4.8	10	7	8.4	13.2	sig
prot628	191	16	13	28	20	16	10	26	22	ns
prot629	114	11	6	16.2	18	9	8	18	19.8	ns
prot630	419	14	10	18	18	6	15	9	16.5	ns
prot631	141	11	4	15.6	7.2	13	6	12	13.2	ns
prot632	128	11	12	18	22	10	4	16	20	ns
prot633	164	6	7	7.2	10.8	5	5	14.4	10.8	ns
prot634	274	9	5	15	12	24	24	40.5	31.5	sig
prot635	188	8	11	10.8	12	10	12	12	18	ns
prot636	372	11	13	34	8	10	5	18	18	ns
prot637	365	6	9	7.2	19.8	11	12	19.8	19.8	ns
prot638	145	5	6	9	9	6	16	12	7.5	ns
prot639	159	8	6	4.8	12	7	6	7.2	10.8	ns
prot640	379	9	9	14	18	4	11	12	14	ns
prot641	190	8	9	10.8	7.2	15	21	32.4	32.4	sig
prot642	194	4	8	9	9	8	8	18	10.5	ns
prot643	178	6	4	6	10.8	6	10	8.4	6	sig
prot644	181	7	9	12	10	4	5	14	16	ns
prot645	321	6	11	25.2	19.8	7	6	16.2	14.4	ns
prot646	192	5	6	12	10.5	10	9	9	15	sig
prot647	352	5	9	7.2	10.8	11	10	10.8	8.4	ns
prot648	118	4	5	10	10	4	9	24	18	sig
prot649	410	5	7	18	16.2	10	9	9	12.6	ns
prot650	403	5	5	12	10.5	5	7	13.5	9	ns
prot651	199	8	4	12	6	5	1	6	4.8	ns
prot652	457	10	6	26	16	9	7	6	14	ns
prot653	221	9	10	16.2	10.8	11	12	3.6	16.2	ns
prot654	216	7	9	9	6	7	8	13.5	4.5	ns
prot655	217	6	6	9.6	3.6	14	7	9.6	7.2	ns
prot656	172	6	6	24	14	6	6	12	8	ns
prot657	268	11	5	14.4	10.8	7	4	5.4	9	ns
prot658	583	2	11	10.5	7.5	6	6	1.5	7.5	ns
prot659	229	13	11	10.8	12	12	12	15.6	13.2	ns
prot660	177	11	6	18	6	9	12	16	18	ns
prot661	142	6	14	14.4	10.8	9	6	16.2	10.8	ns
prot662	178	5	4	10.5	12	4	6	10.5	7.5	ns
prot663	111	3	1	8.4	6	8	7	3.6	8.4	ns
prot664	116	6	5	14	12	11	7	28	26	sig
prot665	325	8	5	9	12.6	7	7	10.8	16.2	ns
prot666	268	8	6	13.5	15	8	4	10.5	10.5	ns
prot667	599	11	6	8.4	7.2	5	3	4.8	8.4	ns
prot668	341	7	5	22	28	7	5	6	6	ns
prot669	172	4	8	12.6	10.8	6	5	12.6	10.8	ns
prot670	204	9	9	7.5	7.5	9	12	12	13.5	sig
prot671	171	8	4	9.6	13.2	3	5	6	3.6	ns
prot672	255	6	11	6	6	9	8	18	6	ns
prot673	180	4	4	9	5.4	4	2	7.2	5.4	ns
prot674	215	3	2	7.5	12	4	1	9	10.5	ns
prot675	211	7	7	4.8	7.2	21	27	21.6	14.4	sig
prot676	234	5	7	10	4	5	3	8	6	ns
prot677	214	9	5	9	7.2	5	4	5.4	12.6	ns
prot678	180	4	2	10.5	3	4	4	7.5	15	ns
prot679	292	3	5	6	6	15	21	7.2	25.2	sig
prot680	387	9	2	12	4	16	11	18	18	sig
prot681	283	10	5	10.8	7.2	5	3	16.2	14.4	ns
prot682	351	5	1	3	4.5	5	1	0	7.5	ns
prot683	502	3	3	4.8	0	3	4	3.6	4.8	ns
prot684	484	3	5	4	6	7	5	8	8	sig
prot685	345	5	2	7.2	5.4	9	18	43.2	10.8	sig
prot686	448	4	2	4.5	9	4	4	9	7.5	ns
prot687	277	5	2	9.6	3.6	3	4	6	6	ns
prot688	737	7	3	8	6	0	4	10	6	ns
prot689	159	4	7	14.4	5.4	2	9	9	14.4	ns
prot690	153	6	8	4.5	9	3	4	12	12	sig
prot691	321	4	4	3.6	4.8	4	3	4.8	8.4	ns
prot692	373	5	6	6	6	11	7	14	18	sig
prot693	124	5	2	5.4	1.8	4	4	7.2	7.2	ns
prot694	330	5	4	7.5	9	6	3	3	6	ns
prot695	319	2	4	2.4	3.6	3	3	0	8.4	ns
prot696	272	5	3	6	2	4	2	4	6	ns
prot697	296	6	4	7.2	5.4	5	1	3.6	12.6	ns
prot698	167	2	5	9	4.5	3	5	12	7.5	ns
prot699	832	5	4	6	7.2	10	5	6	2.4	sig
prot700	461	1	4	10	6	4	8	8	4	ns
prot701	152	5	4	1.8	5.4	5	6	10.8	3.6	ns
prot702	247	2	5	4.5	4.5	3	8	6	9	ns
prot703	311	4	3	2.4	4.8	5	0	7.2	4.8	ns
prot704	299	1	2	10	4	2	4	4	2	ns
prot705	383	0	1	5.4	5.4	2	8	7.2	3.6	sig
prot706	426	3	4	3	4.5	9	5	4.5	7.5	ns
prot707	155	5	1	4.8	7.2	8	4	4.8	4.8	sig
prot708	989	2	3	6	10	4	5	6	4	ns
prot709	187	5	2	5.4	5.4	0	5	7.2	1.8	ns
prot710	366	4	1	4.5	3	3	3	9	4.5	ns
prot711	715	3	4	3.6	0	4	4	7.2	2.4	ns
prot712	830	1	3	2	2	2	5	6	10	ns
prot713	177	2	2	7.2	5.4	4	3	7.2	3.6	ns
prot714	632	4	4	1.5	7.5	6	2	7.5	6	ns
prot715	444	1	6	4.8	2.4	2	2	2.4	3.6	ns
prot716	1241	3	2	2	12	2	3	6	6	ns
prot717	685	1	4	1.8	7.2	6	2	3.6	3.6	sig
prot718	387	0	2	3	1.5	3	9	13.5	9	sig
prot719	322	5	4	6	2.4	5	1	2.4	2.4	ns
prot720	735	1	1	2	2	1	2	2	4	sig
prot721	186	40	41	84.6	72	156	123	232.2	194.4	sig
prot722	156	36	37	70.5	40.5	37	37	48	57	ns
prot723	282	56	35	55.2	46.8	108	168	183.6	151.2	sig
prot724	140	27	33	44	62	26	26	68	32	ns
prot725	137	23	23	54	59.4	54	29	100.8	90	sig
prot726	124	18	29	43.5	49.5	23	34	33	45	ns
prot727	169	17	16	18	18	21	22	18	20.4	ns
prot728	142	27	19	54	42	24	17	40	46	ns
prot729	162	25	29	54	50.4	24	21	52.2	43.2	ns
prot730	200	18	22	19.5	30	22	24	46.5	36	sig
prot731	156	16	16	20.4	19.2	63	48	43.2	82.8	sig
prot732	306	17	18	40	54	13	11	40	40	ns
prot733	174	15	17	18	19.8	14	15	19.8	28.8	ns
prot734	194	13	18	24	21	32	32	27	40.5	sig
prot735	103	16	15	18	12	12	15	18	24	ns
prot736	172	14	9	18	12	22	8	22	64	sig
prot737	180	10	12	25.2	30.6	12	21	27	32.4	ns
prot738	184	13	13	15	15	7	13	16.5	19.5	ns
prot739	230	17	12	10.8	19.2	15	16	21.6	10.8	ns
prot740	187	12	12	18	22	12	12	34	30	ns
prot741	189	9	11	25.2	21.6	23	9	30.6	34.2	ns
prot742	180	9	20	27	36	24	20	45	39	sig
prot743	294	16	11	6	7.2	11	15	14.4	10.8	ns
prot744	186	17	9	22	18	17	14	34	38	ns
prot745	225	17	9	18	16.2	10	11	12.6	18	ns
prot746	174	8	9	10.5	21	9	10	15	15	ns
prot747	208	18	10	8.4	15.6	10	15	9.6	9.6	ns
prot748	217	7	15	14	10	10	10	28	24	sig
prot749	112	11	9	14.4	18	36	33	16.2	48.6	sig
prot750	206	17	8	21	19.5	10	9	7.5	13.5	ns
prot751	166	11	9	10.8	10.8	10	10	12	8.4	ns
prot752	113	9	8	24	14	7	5	24	20	ns
prot753	169	7	6	21.6	14.4	7	7	23.4	9	ns
prot754	313	7	8	16.5	10.5	22	16	24	30	sig
prot755	197	6	8	12	7.2	6	14	4.8	13.2	ns
prot756	124	12	6	20	8	2	6	10	12	ns
prot757	246	13	6	16.2	18	4	5	5.4	16.2	ns
prot758	258	3	13	15	12	9	7	15	22.5	ns
prot759	168	8	6	16.8	8.4	8	11	10.8	7.2	ns
prot760	260	10	10	18	20	10	6	18	18	ns
prot761	243	10	10	9	10.8	9	10	12.6	5.4	ns
prot762	124	10	7	22.5	10.5	16	13	30	30	sig
prot763	208	4	9	9.6	9.6	16	13	19.2	21.6	sig
prot764	217	9	7	6	14	5	7	20	16	ns
prot765	197	3	11	9	21.6	11	4	18	18	ns
prot766	177	7	1	6	4.5	4	3	4.5	4.5	ns
prot767	146	6	6	14.4	3.6	4	7	8.4	7.2	ns
prot768	157	2	8	4	16	7	0	2	4	ns
prot769	270	7	6	10.8	7.2	7	6	9	1.8	ns
prot770	264	6	9	9	12	6	7	13.5	6	ns
prot771	274	7	9	9.6	3.6	4	7	6	6	ns
prot772	156	6	8	14	12	4	14	6	24	ns
prot773	252	6	1	9	19.8	2	7	3.6	18	ns
prot774	356	7	1	12	4.5	1	3	10.5	9	ns
prot775	180	12	6	4.8	4.8	4	1	14.4	9.6	ns
prot776	251	5	6	12	8	2	3	10	8	ns
prot777	156	6	8	14.4	14.4	15	6	14.4	12.6	ns
prot778	227	8	6	6	16.5	18	10	18	12	sig
prot779	116	7	6	9.6	6	4	6	4.8	8.4	ns
prot780	154	4	9	10	14	4	7	20	18	ns
prot781	198	3	4	21.6	12.6	4	8	12.6	9	ns
prot782	236	9	9	7.5	9	13	11	13.5	21	sig
prot783	184	3	7	8.4	10.8	3	4	2.4	9.6	ns
prot784	122	9	11	6	10	14	8	32	20	sig
prot785	91	4	4	12.6	5.4	4	7	14.4	1.8	ns
prot786	274	4	7	10.5	7.5	3	9	7.5	10.5	ns
prot787	152	6	5	4.8	6	6	7	10.8	2.4	ns
prot788	162	8	8	6	6	8	5	4	6	ns
prot789	158	11	3	9	3.6	16	14	12.6	23.4	sig
prot790	463	4	8	9	1.5	6	5	6	15	ns
prot791	312	12	6	4.8	7.2	12	6	3.6	10.8	ns
prot792	261	1	2	4	10	8	5	4	8	ns
prot793	392	6	7	14.4	9	5	8	19.8	14.4	ns
prot794	182	6	6	16.5	3	2	3	0	13.5	ns
prot795	310	2	3	9.6	1.2	7	2	2.4	7.2	ns
prot796	382	6	2	18	10	5	11	6	4	ns
prot797	113	5	8	12.6	12.6	8	8	25.2	36	sig
prot798	111	3	3	3	7.5	4	4	6	6	ns
prot799	418	3	8	4.8	2.4	2	6	7.2	8.4	sig
prot800	185	2	6	8	8	4	10	28	20	sig
prot801	163	7	2	7.2	7.2	2	6	7.2	5.4	ns
prot802	238	6	7	1.5	6	3	3	10.5	10.5	ns
prot803	282	4	3	4.8	7.2	4	8	4.8	3.6	ns
prot804	305	4	7	12	8	5	7	4	8	ns
prot805	292	5	4	7.2	10.8	3	7	9	1.8	ns
prot806	427	3	4	12	1.5	6	3	12	7.5	ns
prot807	234	2	4	7.2	2.4	6	4	3.6	6	ns
prot808	233	5	4	12	8	5	4	12	18	ns
prot809	425	3	5	12.6	21.6	5	6	3.6	10.8	ns
prot810	95	3	10	4.5	10.5	2	5	7.5	18	ns
prot811	241	7	4	7.2	1.2	1	4	10.8	4.8	ns
prot812	201	7	2	2	8	7	4	6	10	ns
prot813	474	3	2	1.8	3.6	1	5	5.4	10.8	ns
prot814	437	2	1	7.5	6	3	2	4.5	4.5	ns
prot815	411	5	5	8.4	4.8	3	1	2.4	4.8	ns
prot816	333	1	4	4	6	1	4	6	8	ns
prot817	449	4	6	3.6	3.6	3	3	10.8	3.6	ns
prot818	256	2	3	3	6	3	3	4.5	6	ns
prot819	292	3	4	8.4	4.8	2	1	4.8	3.6	ns
prot820	669	1	5	6	8	4	6	6	6	ns
prot821	378	3	1	7.2	5.4	2	7	3.6	14.4	ns
prot822	373	4	5	6	3	1	3	7.5	4.5	ns
prot823	327	2	2	2.4	0	3	4	4.8	2.4	ns
prot824	180	4	1	4	2	3	4	8	6	ns
prot825	357	3	1	3.6	5.4	2	6	1.8	10.8	ns
prot826	791	3	4	7.5	3	2	2	3	1.5	ns
prot827	1037	2	3	3.6	6	8	4	9.6	4.8	sig
prot828	223	5	1	2	6	0	2	8	8	ns
prot829	417	3	3	3.6	9	5	2	12.6	9	sig
prot830	310	3	4	1.5	4.5	3	1	0	9	ns
prot831	796	2	3	2.4	0	3	3	3.6	4.8	ns
prot832	385	1	5	4	2	3	0	10	0	ns
prot833	399	2	3	5.4	3.6	2	2	5.4	1.8	ns
prot834	661	0	4	3	1.5	4	1	1.5	4.5	ns
prot835	648	2	7	0	3.6	3	4	1.2	2.4	ns
prot836	172	3	2	2	8	2	2	8	6	sig
prot837	459	2	1	5.4	0	1	2	1.8	9	ns
prot838	266	1	1	4.5	7.5	2	7	7.5	7.5	sig
prot839	85	59	53	57.6	58.8	51	54	72	56.4	ns
prot840	185	64	52	118	100	56	66	132	92	ns
prot841	130	55	47	106.2	99	48	46	102.6	106.2	ns
prot842	128	52	54	96	70.5	54	44	90	69	ns
prot843	130	63	57	62.4	80.4	40	49	76.8	57.6	ns
prot844	150	62	61	102	108	58	49	102	106	ns
prot845	94	50	37	77.4	84.6	42	41	73.8	79.2	ns
prot846	154	25	27	42	27	23	29	39	31.5	ns
prot847	76	29	21	39.6	26.4	31	25	24	27.6	ns
prot848	213	20	20	28	30	14	21	48	30	ns
prot849	51	21	20	30.6	37.8	18	19	32.4	16.2	ns
prot850	198	17	14	28.5	28.5	23	17	27	18	ns
prot851	150	10	15	18	20.4	23	21	15.6	18	ns
prot852	161	9	14	22	22	15	14	24	38	ns
prot853	227	16	11	19.8	16.2	18	14	18	23.4	sig
prot854	56	18	14	28.5	22.5	19	13	24	28.5	ns
prot855	107	12	18	20.4	22.8	16	16	19.2	15.6	ns
prot856	85	21	17	20	26	10	11	16	20	ns
prot857	191	5	16	18	12.6	7	12	7.2	18	ns
prot858	207	12	12	18	10.5	23	16	37.5	21	sig
prot859	313	13	12	13.2	16.8	7	9	13.2	16.8	ns
prot860	150	9	10	28	18	9	10	16	26	ns
prot861	446	11	8	9	14.4	10	11	27	18	ns
prot862	165	10	11	21	22.5	16	11	10.5	37.5	sig
prot863	164	12	9	4.8	15.6	8	15	9.6	6	ns
prot864	183	9	13	14	32	15	14	24	24	ns
prot865	112	16	9	27	16.2	12	12	14.4	23.4	ns
prot866	99	9	5	16.5	10.5	14	14	18	13.5	ns
prot867	162	13	11	19.2	13.2	15	6	14.4	10.8	ns
prot868	294	8	5	10	22	14	19	22	12	ns
prot869	219	6	9	19.8	18	10	5	16.2	28.8	ns
prot870	139	14	13	9	16.5	20	20	24	21	sig
prot871	1091	10	9	7.2	9.6	5	8	10.8	12	ns
prot872	153	11	12	28	14	7	12	20	22	ns
prot873	122	11	8	21.6	16.2	15	6	10.8	23.4	ns
prot874	308	11	9	15	9	9	10	13.5	10.5	ns
prot875	274	6	17	10.8	7.2	8	8	7.2	10.8	ns
prot876	168	10	3	18	24	12	12	18	20	ns
prot877	157	9	8	16.2	12.6	8	11	12.6	21.6	ns
prot878	171	12	13	18	10.5	9	8	12	16.5	ns
prot879	163	10	11	12	6	7	9	4.8	10.8	ns
prot880	78	8	5	20	16	5	12	12	18	ns
prot881	177	1	7	21.6	12.6	9	13	10.8	27	ns
prot882	198	11	3	15	18	7	7	10.5	18	ns
prot883	322	4	6	15.6	10.8	11	12	7.2	9.6	ns
prot884	145	12	4	16	30	8	11	14	16	ns
prot885	224	12	12	21.6	18	4	10	10.8	10.8	ns
prot886	155	7	11	13.5	16.5	3	9	6	16.5	ns
prot887	102	9	8	10.8	10.8	5	6	13.2	14.4	ns
prot888	207	8	6	12	10	4	13	22	8	ns
prot889	480	8	8	12.6	14.4	7	4	7.2	12.6	ns
prot890	104	6	7	7.5	15	5	7	7.5	10.5	ns
prot891	204	4	6	14.4	9.6	3	7	9.6	9.6	ns
prot892	248	8	2	18	6	3	9	8	14	ns
prot893	157	8	9	21.6	18	6	6	10.8	3.6	sig
prot894	132	6	7	4.5	7.5	3	4	12	3	ns
prot895	214	7	6	4.8	8.4	12	9	3.6	3.6	ns
prot896	219	4	10	6	8	1	5	14	8	ns
prot897	193	7	2	9	10.8	18	7	32.4	25.2	sig
prot898	155	14	4	4.5	12	6	12	9	9	ns
prot899	239	2	1	4.8	9.6	4	12	12	8.4	ns
prot900	116	5	3	10	14	6	5	24	20	ns
prot901	211	5	7	3.6	5.4	9	5	23.4	9	sig
prot902	156	10	9	13.5	6	7	9	10.5	13.5	ns
prot903	246	5	5	4.8	7.2	13	6	7.2	3.6	ns
prot904	218	7	4	20	14	3	4	20	12	ns
prot905	201	3	7	9	14.4	6	6	10.8	7.2	ns
prot906	111	4	2	6	3	3	6	4.5	9	ns
prot907	175	7	7	4.8	3.6	3	7	6	4.8	ns
prot908	195	9	4	4	12	2	10	8	22	ns
prot909	292	6	4	7.2	9	5	2	18	16.2	ns
prot910	173	6	5	6	3	4	4	7.5	6	ns
prot911	284	4	7	6	4.8	3	4	2.4	12	ns
prot912	151	8	4	12	2	5	3	6	6	ns
prot913	165	5	5	1.8	5.4	2	7	9	3.6	ns
prot914	132	5	4	4.5	6	9	11	19.5	7.5	sig
prot915	177	3	3	4.8	6	12	9	21.6	36	sig
prot916	137	2	5	14	18	8	9	16	14	ns
prot917	325	4	2	5.4	9	18	6	3.6	21.6	sig
prot918	192	3	5	6	3	2	3	13.5	9	ns
prot919	170	2	4	4.8	7.2	3	3	7.2	3.6	ns
prot920	157	4	7	12	6	3	2	20	4	ns
prot921	192	9	3	9	5.4	5	3	12.6	5.4	ns
prot922	474	4	7	9	7.5	4	7	6	6	ns
prot923	186	4	10	3.6	8.4	10	4	3.6	7.2	ns
prot924	428	6	4	10	12	8	8	6	6	ns
prot925	191	5	3	10.8	5.4	5	8	12.6	7.2	ns
prot926	169	4	4	16.5	10.5	2	5	1.5	7.5	ns
prot927	166	7	2	2.4	0	3	6	6	3.6	ns
prot928	290	2	2	2	4	2	3	12	16	ns
prot929	216	3	5	7.2	9	2	5	7.2	10.8	ns
prot930	103	3	4	3	4.5	6	6	7.5	4.5	ns
prot931	271	1	6	2.4	3.6	1	3	7.2	7.2	ns
prot932	147	1	5	10	6	5	3	10	14	ns
prot933	135	8	2	12.6	16.2	5	14	7.2	9	sig
prot934	135	1	4	10.5	3	6	2	9	9	ns
prot935	135	2	4	4.8	7.2	2	3	6	4.8	ns
prot936	135	0	2	4	10	3	5	6	6	ns
prot937	321	3	2	5.4	7.2	1	3	5.4	7.2	ns
prot938	164	5	2	1.5	3	3	2	3	3	ns
prot939	113	1	5	0	1.2	0	8	3.6	2.4	ns
prot940	271	1	4	6	10	1	5	8	4	ns
prot941	204	4	2	7.2	12.6	2	2	5.4	5.4	ns
prot942	276	5	2	4.5	9	7	5	9	10.5	sig
prot943	108	3	3	2.4	2.4	9	2	10.8	2.4	sig
prot944	91	2	4	6	6	3	3	16	6	sig
prot945	325	2	3	9	7.2	1	4	12.6	7.2	ns
prot946	114	1	5	4.5	3	2	1	6	4.5	ns
prot947	277	3	3	1.2	6	3	2	3.6	2.4	ns
prot948	118	3	1	10	10	3	0	2	4	ns
prot949	121	0	3	5.4	3.6	5	2	3.6	1.8	ns
prot950	198	2	5	6	3	3	1	0	4.5	ns
prot951	237	1	1	1.2	3.6	2	2	3.6	1.2	ns
prot952	220	1	1	4	4	5	8	4	2	ns
prot953	406	2	4	3.6	7.2	3	6	5.4	7.2	ns
prot954	391	2	1	3	4.5	0	2	3	4.5	ns
prot955	189	2	2	0	1.2	3	0	2.4	3.6	ns
prot956	232	2	2	4	6	1	2	4	6	ns
prot957	470	3	1	3.6	3.6	3	6	16.2	5.4	sig
prot958	527	1	2	0	9	1	2	1.5	6	sig
prot959	141	2	1	2.4	2.4	6	6	4.8	4.8	sig
prot960	602	2	1	6	2	5	2	4	2	sig
prot961	109	27	40	48.6	57.6	26	27	43.2	59.4	ns
prot962	258	26	26	30	46.5	20	28	43.5	31.5	ns
prot963	168	16	10	9.6	21.6	15	15	19.2	18	ns
prot964	177	16	13	40	32	22	38	46	90	sig
prot965	104	15	9	23.4	16.2	10	11	19.8	19.8	ns
prot966	187	14	17	19.5	22.5	6	11	13.5	10.5	ns
prot967	134	15	15	13.2	25.2	15	14	10.8	12	ns
prot968	153	17	10	36	20	24	14	64	20	sig
prot969	125	13	14	14.4	19.8	16	14	10.8	19.8	sig
prot970	242	11	12	16.5	22.5	9	8	22.5	16.5	ns
prot971	128	5	14	10.8	21.6	10	11	10.8	9.6	ns
prot972	160	12	12	14	22	5	9	14	22	ns
prot973	65	9	10	21.6	16.2	11	13	19.8	18	ns
prot974	143	15	16	27	19.5	20	10	18	27	sig
prot975	131	10	10	14.4	19.2	57	69	25.2	61.2	sig
prot976	128	4	7	18	30	9	6	24	16	ns
prot977	76	4	5	9	7.2	7	6	10.8	7.2	sig
prot978	95	9	6	18	18	8	16	10.5	21	ns
prot979	70	11	5	15.6	12	5	7	9.6	8.4	ns
prot980	136	11	7	26	14	2	14	16	20	ns
prot981	116	6	8	14.4	14.4	6	10	7.2	21.6	ns
prot982	108	11	17	15	9	13	12	22.5	16.5	ns
prot983	195	7	8	10.8	10.8	11	17	9.6	22.8	sig
prot984	145	12	7	24	12	11	7	12	12	ns
prot985	102	7	12	14.4	18	8	9	16.2	14.4	ns
prot986	173	9	6	15	7.5	12	16	15	22.5	sig
prot987	212	11	10	2.4	10.8	9	6	10.8	6	ns
prot988	116	5	8	6	22	3	8	6	14	ns
prot989	219	7	5	12.6	7.2	14	9	16.2	7.2	ns
prot990	312	5	3	12	10.5	6	6	10.5	10.5	ns
prot991	78	5	8	8.4	9.6	7	8	1.2	2.4	ns
prot992	193	10	10	18	10	9	6	22	18	ns
prot993	500	3	2	7.2	5.4	3	3	5.4	0	ns
prot994	195	9	2	6	10.5	9	2	6	10.5	ns
prot995	177	8	6	8.4	7.2	4	5	6	9.6	ns
prot996	224	5	4	12	10	4	7	10	8	ns
prot997	239	8	5	16.2	5.4	2	2	18	16.2	ns
prot998	223	4	4	7.5	9	5	3	6	13.5	ns
prot999	113	7	4	6	8.4	5	6	12	13.2	ns
prot1000	94	3	9	10	8	5	5	8	12	ns
prot1001	74	5	2	10.8	12.6	7	5	12.6	5.4	ns
prot1002	265	11	6	6	10.5	7	5	4.5	3	ns
prot1003	225	5	6	4.8	1.2	45	9	14.4	7.2	sig
prot1004	129	2	6	10	12	5	7	12	10	ns
prot1005	210	3	3	5.4	5.4	6	6	9	10.8	ns
prot1006	248	0	4	16.5	4.5	6	3	12	6	ns
prot1007	158	4	2	7.2	3.6	4	7	6	9.6	ns
prot1008	68	8	4	16	16	6	7	4	10	ns
prot1009	68	4	7	18	7.2	7	6	1.8	7.2	ns
prot1010	548	2	10	7.5	6	5	3	3	10.5	ns
prot1011	123	4	8	16.8	7.2	3	7	9.6	6	ns
prot1012	181	4	13	10	12	4	3	14	14	ns
prot1013	824	2	8	7.2	9	10	2	21.6	18	sig
prot1014	250	7	2	7.5	3	5	3	3	7.5	ns
prot1015	242	4	2	4.8	2.4	5	7	4.8	6	sig
prot1016	186	4	1	8	12	2	10	18	8	sig
prot1017	228	6	2	12.6	10.8	5	7	3.6	10.8	ns
prot1018	106	5	6	10.5	6	2	5	9	4.5	ns
prot1019	135	8	2	4.8	7.2	5	1	10.8	4.8	ns
prot1020	173	0	3	10	10	5	5	2	12	ns
prot1021	245	6	3	9	0	5	6	7.2	7.2	sig
prot1022	98	2	3	7.5	3	3	5	4.5	4.5	ns
prot1023	149	3	5	4.8	3.6	4	3	6	4.8	ns
prot1024	136	6	2	2	4	3	1	8	2	ns
prot1025	335	4	2	7.2	5.4	4	4	9	12.6	ns
prot1026	81	3	1	0	3	1	1	6	3	ns
prot1027	124	2	4	6	7.2	9	6	3.6	6	ns
prot1028	204	3	4	4	12	2	1	6	12	ns
prot1029	124	4	1	10.8	5.4	7	6	7.2	5.4	ns
prot1030	231	1	6	4.5	10.5	5	3	3	4.5	ns
prot1031	192	4	2	6	7.2	5	7	4.8	7.2	ns
prot1032	514	3	2	10	4	3	3	16	12	ns
prot1033	277	7	8	10.8	9	7	2	14.4	9	ns
prot1034	159	4	2	1.5	1.5	4	1	4.5	9	ns
prot1035	190	3	5	1.2	4.8	4	4	2.4	6	ns
prot1036	225	6	4	16	10	4	3	8	16	ns
prot1037	57	2	4	10.8	9	2	2	0	3.6	ns
prot1038	153	2	7	9	7.5	7	4	4.5	3	ns
prot1039	91	6	7	4.8	0	2	3	6	4.8	ns
prot1040	94	5	4	14	10	1	1	2	6	ns
prot1041	112	6	5	1.8	5.4	1	8	5.4	0	ns
prot1042	336	3	4	4.5	7.5	5	7	7.5	13.5	sig
prot1043	241	4	5	3.6	6	6	9	21.6	18	sig
prot1044	108	4	3	8	14	3	1	10	8	ns
prot1045	117	2	4	3.6	5.4	2	1	7.2	3.6	ns
prot1046	286	8	1	4.5	4.5	6	2	1.5	4.5	ns
prot1047	122	2	6	2.4	7.2	1	3	2.4	1.2	ns
prot1048	273	3	5	4	6	0	2	4	12	ns
prot1049	237	2	3	7.2	3.6	6	6	7.2	5.4	ns
prot1050	222	2	4	6	4.5	4	4	4.5	1.5	ns
prot1051	799	5	2	7.2	2.4	0	2	3.6	0	ns
prot1052	125	0	2	8	0	4	1	8	6	ns
prot1053	98	4	2	5.4	5.4	4	1	3.6	7.2	ns
prot1054	153	4	3	3	1.5	3	4	1.5	3	ns
prot1055	186	3	2	2.4	3.6	2	4	3.6	2.4	ns
prot1056	188	0	3	12	10	2	4	2	2	ns
prot1057	127	2	1	5.4	3.6	3	1	0	3.6	ns
prot1058	65	109	108	171	168	108	113	165	159	ns
prot1059	115	42	38	52.8	52.8	49	41	61.2	57.6	ns
prot1060	65	39	21	50	52	40	43	74	68	sig
prot1061	90	19	14	27	27	15	21	41.4	34.2	ns
prot1062	120	11	15	21	24	12	18	27	30	sig
prot1063	83	7	8	15.6	9.6	10	9	14.4	6	ns
prot1064	177	9	7	12	8	6	5	18	20	ns
prot1065	59	6	10	10.8	14.4	12	7	9	9	ns
prot1066	97	11	10	15	16.5	10	6	10.5	19.5	ns
prot1067	188	7	7	6	8.4	4	15	8.4	2.4	ns
prot1068	82	7	10	22	4	10	9	14	24	ns
prot1069	109	8	10	12.6	14.4	12	7	12.6	25.2	ns
prot1070	109	6	4	13.5	7.5	14	12	12	15	sig
prot1071	168	7	11	3.6	8.4	8	6	10.8	8.4	ns
prot1072	188	7	8	32	26	11	12	8	16	ns
prot1073	82	15	2	7.2	19.8	9	8	27	7.2	ns
prot1074	75	2	9	9	12	6	8	18	13.5	ns
prot1075	151	6	6	8.4	1.2	6	4	9.6	9.6	ns
prot1076	175	7	7	12	2	8	3	10	14	ns
prot1077	116	6	4	5.4	16.2	9	5	9	10.8	ns
prot1078	161	5	9	4.5	12	15	24	40.5	27	sig
prot1079	95	7	8	2.4	9.6	7	6	6	7.2	ns
prot1080	101	4	1	8	4	10	8	4	12	sig
prot1081	175	9	3	16.2	14.4	6	6	12.6	10.8	ns
prot1082	401	7	8	13.5	10.5	5	10	4.5	6	ns
prot1083	214	6	6	6	9.6	6	4	9.6	7.2	ns
prot1084	215	5	4	10	4	5	5	10	8	ns
prot1085	152	5	3	3.6	3.6	9	3	12.6	14.4	ns
prot1086	125	4	4	13.5	13.5	6	5	1.5	3	ns
prot1087	154	7	2	6	6	5	7	2.4	6	ns
prot1088	119	3	3	0	10	8	3	8	20	ns
prot1089	145	4	6	5.4	7.2	3	1	16.2	7.2	ns
prot1090	256	5	4	6	9	2	7	9	4.5	ns
prot1091	119	5	3	3.6	6	6	4	2.4	3.6	ns
prot1092	159	3	2	12	4	4	2	8	2	ns
prot1093	91	4	5	5.4	7.2	3	1	12.6	9	ns
prot1094	396	6	1	9	1.5	4	6	7.5	6	ns
prot1095	205	4	4	3.6	2.4	2	4	4.8	4.8	sig
prot1096	108	2	3	4	10	5	2	8	6	ns
prot1097	71	6	3	12.6	7.2	4	5	5.4	1.8	ns
prot1098	259	1	1	7.5	4.5	3	2	3	10.5	ns
prot1099	191	3	3	2.4	4.8	3	0	1.2	7.2	ns
prot1100	147	5	4	10	10	0	4	2	12	ns
prot1101	292	2	7	10.8	14.4	13	7	12.6	7.2	sig
prot1102	69	4	4	12	1.5	9	9	7.5	10.5	sig
prot1103	245	4	8	3.6	0	6	6	1.2	4.8	ns
prot1104	146	5	2	4	0	3	9	18	6	sig
prot1105	351	3	4	5.4	5.4	2	4	1.8	3.6	ns
prot1106	106	3	2	4.5	1.5	2	4	4.5	6	ns
prot1107	180	10	3	3.6	7.2	3	3	3.6	2.4	ns
prot1108	199	2	9	6	8	4	3	6	6	ns
prot1109	185	2	1	1.8	5.4	6	2	9	12.6	ns
prot1110	182	4	1	4.5	4.5	5	4	3	10.5	sig
prot1111	59	4	2	4.8	3.6	0	1	2.4	3.6	ns
prot1112	173	2	7	4	0	1	2	4	4	ns
prot1113	105	1	2	3.6	3.6	6	6	10.8	12.6	ns
prot1114	79	4	6	7.5	6	4	10	6	3	sig
prot1115	94	0	7	3.6	3.6	5	4	2.4	6	ns
prot1116	235	4	4	8	0	1	3	10	4	ns
prot1117	99	1	0	0	1.8	2	2	1.8	5.4	ns
prot1118	103	2	3	6	1.5	5	1	4.5	1.5	ns
prot1119	226	2	4	7.2	3.6	3	2	4.8	6	ns
prot1120	168	3	0	12	4	4	3	6	4	ns
prot1121	454	6	2	3.6	7.2	4	2	3.6	3.6	ns
prot1122	92	1	1	3	0	6	3	0	3	ns
prot1123	99	3	1	2.4	2.4	2	0	3.6	1.2	ns
prot1124	116	2	3	0	2	6	2	2	8	sig
prot1125	90	1	3	5.4	3.6	12	3	16.2	5.4	sig
prot1126	87	4	2	4.5	1.5	1	1	6	4.5	ns
prot1127	294	4	3	1.2	3.6	7	4	6	4.8	ns
prot1128	354	1	1	6	8	3	3	4	6	sig
prot1129	216	3	2	7.2	7.2	4	1	1.8	3.6	ns
prot1130	138	3	1	4.5	7.5	5	4	3	6	sig
prot1131	187	0	1	1.2	2.4	0	1	2.4	3.6	ns
prot1132	495	0	0	8	2	2	1	6	2	ns
prot1133	406	5	3	9	1.8	2	4	3.6	0	ns
prot1134	382	2	1	1.5	1.5	2	2	1.5	0	ns
prot1135	272	0	1	0	3.6	3	2	2.4	2.4	sig
prot1136	71	15	35	36	32	25	24	44	32	ns
prot1137	105	16	17	30.6	41.4	27	20	46.8	27	ns
prot1138	234	16	20	19.5	16.5	15	20	46.5	28.5	ns
prot1139	112	22	18	18	18	12	12	13.2	24	ns
prot1140	114	10	17	22	34	20	8	44	40	ns
prot1141	112	3	4	12.6	7.2	12	30	64.8	43.2	sig
prot1142	166	5	10	13.5	9	8	5	10.5	12	ns
prot1143	104	8	6	7.2	12	13	3	4.8	6	ns
prot1144	376	8	10	10	6	9	5	6	16	ns
prot1145	83	8	9	12.6	10.8	1	5	9	7.2	ns
prot1146	51	8	5	7.5	19.5	8	8	21	13.5	sig
prot1147	74	10	3	10.8	3.6	8	5	7.2	10.8	ns
prot1148	74	5	7	8	6	5	4	12	6	ns
prot1149	117	3	5	9	5.4	4	10	10.8	14.4	ns
prot1150	106	8	8	7.5	1.5	6	6	4.5	9	ns
prot1151	110	12	8	3.6	1.2	6	4	4.8	7.2	sig
prot1152	73	4	4	6	12	3	4	4	8	ns
prot1153	113	2	6	10.8	7.2	2	2	3.6	5.4	ns
prot1154	358	2	2	3	6	5	0	4.5	1.5	ns
prot1155	99	4	6	2.4	6	7	2	7.2	3.6	ns
prot1156	115	3	3	6	8	4	2	8	10	ns
prot1157	180	6	3	5.4	5.4	9	4	3.6	3.6	ns
prot1158	67	1	6	3	3	2	5	4.5	3	ns
prot1159	99	3	5	4.8	3.6	13	5	8.4	2.4	sig
prot1160	99	4	0	2	6	2	4	6	12	ns
prot1161	99	2	1	7.2	12.6	3	2	7.2	7.2	ns
prot1162	98	5	3	6	0	2	2	6	3	ns
prot1163	165	3	3	2.4	7.2	4	4	4.8	3.6	ns
prot1164	76	5	5	10	6	0	4	6	2	ns
prot1165	90	0	2	3.6	3.6	2	1	3.6	5.4	ns
prot1166	113	3	2	4.5	3	2	1	3	1.5	ns
prot1167	90	4	2	3.6	2.4	1	3	4.8	8.4	ns
prot1168	163	4	0	6	14	9	11	10	8	sig
prot1169	102	3	1	1.8	3.6	1	5	5.4	5.4	ns
prot1170	183	3	3	0	1.5	4	5	1.5	3	sig
prot1171	98	2	1	6	4.8	2	5	1.2	1.2	ns
prot1172	146	1	2	0	6	2	3	6	12	sig
prot1173	145	3	1	1.8	1.8	2	2	1.8	3.6	ns
prot1174	166	2	2	1.5	1.5	6	12	13.5	9	sig
prot1175	100	2	1	0	3.6	1	2	3.6	2.4	ns
prot1176	393	1	2	2	2	3	0	6	2	ns
prot1177	89	1	1	5.4	5.4	5	3	9	1.8	ns
prot1178	391	1	1	1.5	1.5	2	2	0	7.5	ns
prot1179	89	1	1	1.2	4.8	6	6	2.4	2.4	sig
prot1180	1106	10	7	16	12	7	5	22	14	ns
prot1181	3227	13	4	5.4	9	12	6	12.6	10.8	ns
prot1182	539	15	6	18	12	14	13	9	10.5	ns
prot1183	771	7	2	6	6	1	6	6	6	ns
prot1184	2680	4	5	10	6	4	3	8	8	ns
prot1185	917	5	3	3.6	0	2	7	7.2	9	sig
prot1186	4114	2	1	4.5	1.5	2	2	3	3	ns
prot1187	449	9	14	8.4	15.6	8	7	8.4	16.8	ns
prot1188	1304	4	5	6	8	3	6	0	0	ns
prot1189	393	3	5	7.2	9	7	4	12.6	9	ns
prot1190	1513	4	5	4.5	9	6	3	13.5	6	sig
prot1191	2580	4	3	2.4	3.6	4	7	6	8.4	sig
prot1192	959	4	9	12	8	4	4	20	14	ns
prot1193	510	5	5	5.4	12.6	7	7	16.2	3.6	ns
prot1194	427	6	5	15	21	5	7	12	6	ns
prot1195	413	3	2	2.4	4.8	3	3	3.6	4.8	ns
prot1196	819	5	2	14	10	5	3	8	6	ns
prot1197	1779	6	5	0	7.2	8	2	3.6	10.8	sig
prot1198	1379	5	7	4.5	6	4	1	9	1.5	ns
prot1199	652	6	6	4.8	4.8	3	5	6	7.2	ns
prot1200	704	4	5	8	4	12	9	6	12	sig
prot1201	1028	1	2	0	5.4	1	3	3.6	5.4	ns
prot1202	1181	6	1	3	3	2	3	7.5	6	ns
prot1203	383	6	7	4.8	14.4	7	13	7.2	8.4	ns
prot1204	1077	6	5	14	10	6	6	12	8	sig
prot1205	452	5	4	9	5.4	4	8	7.2	10.8	sig
prot1206	434	3	2	7.5	6	1	4	6	1.5	sig
prot1207	955	6	7	4.8	4.8	6	7	4.8	2.4	ns
prot1208	528	5	5	6	10	4	1	10	10	ns
prot1209	228	5	2	7.2	7.2	1	5	7.2	1.8	ns
prot1210	781	5	4	4.5	4.5	1	5	6	12	sig
prot1211	548	3	5	9.6	3.6	2	2	9.6	3.6	ns
prot1212	273	2	3	10	0	3	3	2	4	ns
prot1213	153	12	4	16.2	21.6	7	10	10.8	14.4	ns
prot1214	320	2	5	7.5	6	6	5	6	4.5	ns
prot1215	219	5	5	2.4	3.6	13	8	12	12	ns
prot1216	410	2	3	8	6	3	4	12	10	ns
prot1217	322	9	6	18	5.4	4	13	10.8	10.8	sig
prot1218	629	4	4	6	1.5	7	1	9	6	sig
prot1219	264	1	2	2.4	2.4	4	3	2.4	7.2	ns
prot1220	356	2	2	6	8	6	6	4	14	sig
prot1221	390	3	6	3.6	5.4	9	9	32.4	21.6	sig
prot1222	235	4	4	10.5	4.5	3	2	6	6	ns
prot1223	263	1	4	4.8	3.6	3	4	4.8	0	ns
prot1224	481	0	2	2	2	2	3	4	2	ns
prot1225	551	6	2	18	1.8	5	4	10.8	3.6	ns
prot1226	481	6	3	9	7.5	8	8	6	6	ns
prot1227	487	2	2	1.2	3.6	0	0	0	0	ns
prot1228	881	2	0	10	4	3	1	8	2	ns
prot1229	2284	2	3	5.4	3.6	3	0	3.6	3.6	ns
prot1230	852	2	2	4.5	6	2	3	1.5	6	ns
prot1231	341	4	3	8.4	3.6	2	5	2.4	6	ns
prot1232	182	2	4	6	12	5	7	10	4	sig
prot1233	327	5	5	12.6	14.4	5	2	12.6	9	ns
prot1234	219	4	5	9	4.5	2	4	0	6	ns
prot1235	406	3	4	4.8	0	8	8	14.4	2.4	sig
prot1236	332	0	2	2	6	4	2	0	4	ns
prot1237	365	5	7	9	1.8	1	4	5.4	18	ns
prot1238	308	3	1	1.5	9	2	0	3	3	ns
prot1239	232	0	1	3.6	1.2	5	2	3.6	1.2	ns
prot1240	2067	1	1	2	2	3	1	2	8	ns
prot1241	865	4	3	3.6	1.8	2	5	9	9	sig
prot1242	682	4	3	7.5	3	4	6	3	3	sig
prot1243	573	0	3	0	6	4	2	3.6	3.6	ns
prot1244	454	4	0	6	0	1	3	6	4	ns
prot1245	611	7	11	19.8	18	17	10	23.4	28.8	ns
prot1246	133	9	5	10.5	7.5	6	5	12	12	ns
prot1247	221	9	14	12	14.4	8	8	8.4	15.6	ns
prot1248	153	5	12	14	16	8	4	18	14	ns
prot1249	363	6	3	7.2	5.4	6	4	7.2	16.2	ns
prot1250	435	8	3	1.5	9	5	5	7.5	12	ns
prot1251	366	5	6	6	6	4	5	3.6	7.2	ns
prot1252	170	7	6	10	6	8	4	4	12	sig
prot1253	267	2	3	7.2	5.4	4	2	10.8	10.8	sig
prot1254	463	5	0	6	3	4	2	3	7.5	sig
prot1255	542	2	2	3.6	2.4	3	2	0	2.4	ns
prot1256	448	2	5	8	8	7	4	10	8	ns
prot1257	177	3	4	14.4	7.2	5	5	10.8	5.4	ns
prot1258	365	2	1	1.5	4.5	2	5	6	6	ns
prot1259	746	2	3	6	4.8	4	3	1.2	3.6	ns
prot1260	458	6	3	12	8	5	5	8	2	ns
prot1261	147	3	2	5.4	7.2	4	1	7.2	3.6	ns
prot1262	266	5	3	7.5	3	12	6	3	6	sig
prot1263	340	3	4	6	6	5	5	3.6	2.4	ns
prot1264	398	7	0	8	6	3	5	2	2	ns
prot1265	403	2	2	1.8	7.2	3	1	5.4	3.6	ns
prot1266	302	6	5	6	3	3	2	4.5	3	ns
prot1267	465	4	1	1.2	7.2	2	6	2.4	7.2	sig
prot1268	487	0	0	4	2	2	2	0	4	ns
prot1269	568	3	1	5.4	3.6	5	6	7.2	9	ns
prot1270	370	6	5	6	3	8	4	3	21	sig
prot1271	435	1	1	2.4	1.2	1	3	2.4	1.2	ns
prot1272	382	0	0	4	4	1	0	4	4	ns
prot1273	400	2	0	0	0	0	1	1.8	1.8	ns
prot1274	1317	0	0	0	0	2	2	0	0	ns
prot1275	1827	2	1	3.6	1.2	0	4	0	1.2	ns
prot1276	227	9	7	10	8	3	5	20	16	ns
prot1277	126	2	4	7.2	10.8	4	3	16.2	10.8	sig
prot1278	199	4	3	7.5	1.5	6	3	10.5	4.5	ns
prot1279	186	8	6	7.2	7.2	8	2	1.2	10.8	ns
prot1280	397	2	3	10	6	2	5	8	14	ns
prot1281	191	3	3	5.4	10.8	7	6	1.8	3.6	sig
prot1282	181	2	7	7.5	3	3	6	7.5	6	ns
prot1283	332	2	4	6	4.8	9	4	8.4	12	ns
prot1284	207	2	3	8	6	4	5	12	2	ns
prot1285	433	4	4	5.4	7.2	3	18	16.2	27	sig
prot1286	220	4	4	10.5	7.5	6	9	7.5	12	ns
prot1287	174	4	3	6	7.2	7	3	3.6	3.6	ns
prot1288	398	3	4	6	4	3	5	6	2	ns
prot1289	250	2	1	9	7.2	5	5	7.2	5.4	ns
prot1290	254	2	6	7.5	6	1	2	6	4.5	ns
prot1291	278	4	2	4.8	3.6	10	16	4.8	2.4	sig
prot1292	195	3	2	2	12	5	2	6	6	ns
prot1293	493	3	1	10.8	1.8	3	2	3.6	1.8	ns
prot1294	395	1	3	4.5	6	1	6	4.5	7.5	ns
prot1295	346	4	4	1.2	1.2	1	1	2.4	2.4	sig
prot1296	386	3	1	10	4	2	4	12	8	sig
prot1297	323	4	1	9	3.6	4	1	5.4	1.8	ns
prot1298	221	6	5	9	7.5	3	6	4.5	12	sig
prot1299	330	4	2	2.4	3.6	3	2	1.2	2.4	ns
prot1300	913	3	3	4	6	5	2	12	6	ns
prot1301	216	3	1	10.8	3.6	6	3	10.8	16.2	sig
prot1302	176	2	1	1.5	9	1	1	6	10.5	ns
prot1303	396	5	2	4.8	4.8	3	4	7.2	2.4	ns
prot1304	144	2	5	8	6	2	2	2	6	ns
prot1305	340	3	8	10.8	5.4	2	3	3.6	0	ns
prot1306	177	4	3	1.5	6	1	5	0	4.5	ns
prot1307	491	4	2	4.8	4.8	0	5	4.8	7.2	ns
prot1308	289	5	1	4	2	1	4	2	4	ns
prot1309	925	2	1	5.4	1.8	3	3	0	1.8	ns
prot1310	266	2	2	0	0	1	4	9	3	ns
prot1311	584	1	6	2.4	1.2	2	2	4.8	10.8	sig
prot1312	316	3	0	6	2	3	3	2	4	ns
prot1313	365	2	3	10.8	9	5	2	3.6	3.6	ns
prot1314	282	7	3	3	7.5	0	4	4.5	3	ns
prot1315	465	1	0	3.6	2.4	2	2	1.2	1.2	ns
prot1316	577	2	5	8	2	4	5	2	6	ns
prot1317	274	5	2	5.4	1.8	0	2	5.4	1.8	ns
prot1318	517	2	3	0	4.5	1	4	6	4.5	ns
prot1319	782	3	0	3.6	1.2	4	4	4.8	2.4	sig
prot1320	567	2	0	4	0	0	1	2	2	ns
prot1321	356	4	2	0	3.6	4	2	3.6	3.6	sig
prot1322	229	2	2	1.5	1.5	2	2	1.5	3	ns
prot1323	388	2	2	0	1.2	4	7	2.4	2.4	sig
prot1324	109	8	4	14	16	10	7	16	22	ns
prot1325	167	2	2	9	7.2	3	1	10.8	7.2	ns
prot1326	192	8	5	6	4.5	1	3	4.5	7.5	ns
prot1327	174	2	3	3.6	4.8	18	9	7.2	3.6	sig
prot1328	144	3	5	10	14	1	7	10	10	ns
prot1329	139	2	7	3.6	9	3	4	1.8	1.8	ns
prot1330	160	4	4	3	6	5	3	7.5	6	ns
prot1331	220	4	2	2.4	3.6	1	5	7.2	1.2	ns
prot1332	248	3	5	4	10	3	1	6	12	ns
prot1333	254	3	1	9	5.4	1	4	9	1.8	ns
prot1334	213	5	2	0	3	6	2	6	6	ns
prot1335	81	4	1	1.2	6	4	1	1.2	6	ns
prot1336	318	5	3	16	12	2	6	12	6	ns
prot1337	247	4	4	12.6	5.4	7	2	7.2	3.6	ns
prot1338	381	2	0	1.5	0	1	2	9	1.5	ns
prot1339	159	2	4	4.8	6	1	1	2.4	0	ns
prot1340	205	1	4	4	6	7	1	6	2	ns
prot1341	244	4	3	7.2	5.4	4	5	3.6	7.2	ns
prot1342	160	2	1	4.5	3	4	2	6	7.5	sig
prot1343	288	3	1	3.6	1.2	2	2	2.4	2.4	ns
prot1344	383	3	1	10	8	1	4	8	6	ns
prot1345	206	2	3	5.4	1.8	3	2	3.6	9	ns
prot1346	703	3	2	4.5	0	2	1	1.5	7.5	ns
prot1347	238	2	2	1.2	1.2	6	3	3.6	2.4	ns
prot1348	366	2	2	0	10	0	2	10	4	ns
prot1349	430	2	3	1.8	5.4	2	3	7.2	5.4	ns
prot1350	637	2	5	9	4.5	3	2	0	12	ns
prot1351	141	3	3	3.6	2.4	3	4	4.8	1.2	ns
prot1352	140	2	1	4	2	1	1	8	4	ns
prot1353	431	2	1	0	7.2	2	2	3.6	5.4	ns
prot1354	969	3	3	3	1.5	3	1	10.5	4.5	ns
prot1355	247	4	3	4.8	2.4	4	6	3.6	2.4	ns
prot1356	1101	8	2	0	4	1	4	4	2	ns
prot1357	178	2	0	5.4	5.4	2	2	1.8	1.8	ns
prot1358	178	3	4	3	0	3	4	6	4.5	ns
prot1359	297	2	2	7.2	2.4	2	2	1.2	2.4	ns
prot1360	238	3	1	6	2	2	4	4	2	ns
prot1361	226	2	5	0	5.4	0	1	0	1.8	ns
prot1362	486	2	0	6	4.5	2	2	4.5	0	ns
prot1363	758	2	4	1.2	3.6	0	1	2.4	1.2	ns
prot1364	305	0	1	2	2	3	2	0	0	ns
prot1365	526	3	4	1.8	7.2	3	6	3.6	5.4	sig
prot1366	375	3	0	0	6	0	2	1.5	3	ns
prot1367	651	3	0	2.4	0	2	2	6	3.6	ns
prot1368	5934	3	1	0	8	2	2	8	4	sig
prot1369	421	3	1	5.4	3.6	2	1	1.8	1.8	sig
prot1370	142	0	3	4.5	3	2	0	3	0	ns
prot1371	1145	2	2	1.2	0	3	4	2.4	2.4	sig
prot1372	238	0	2	2	0	1	2	2	2	sig
prot1373	391	3	2	1.8	7.2	1	2	0	1.8	ns
prot1374	618	0	2	4.5	1.5	1	0	1.5	4.5	ns
prot1375	93	8	7	12	13.2	8	9	4.8	8.4	ns
prot1376	130	6	8	20	16	4	6	10	16	ns
prot1377	83	7	0	14.4	9	7	5	16.2	12.6	ns
prot1378	361	3	7	3	1.5	3	0	6	7.5	ns
prot1379	193	2	4	4.8	7.2	4	3	3.6	1.2	ns
prot1380	393	3	3	16	4	4	5	12	20	ns
prot1381	232	2	2	9	10.8	1	2	7.2	18	ns
prot1382	201	3	2	3	4.5	4	12	6	10.5	sig
prot1383	105	5	2	3.6	0	0	5	7.2	2.4	ns
prot1384	173	3	7	4	12	2	1	10	14	ns
prot1385	182	1	4	3.6	7.2	3	5	16.2	1.8	ns
prot1386	199	2	3	6	4.5	3	0	6	4.5	ns
prot1387	191	2	0	2.4	6	4	6	1.2	3.6	ns
prot1388	274	3	1	6	10	2	2	4	8	sig
prot1389	135	2	1	5.4	9	3	1	5.4	3.6	ns
prot1390	169	3	3	3	10.5	1	0	4.5	0	ns
prot1391	688	2	7	6	8.4	2	0	8.4	2.4	ns
prot1392	152	4	2	2	6	1	4	8	8	ns
prot1393	528	1	3	3.6	1.8	5	3	9	1.8	ns
prot1394	157	2	2	9	6	4	3	1.5	4.5	ns
prot1395	126	3	1	2.4	4.8	2	4	2.4	3.6	ns
prot1396	80	2	2	10	12	4	2	2	12	ns
prot1397	122	0	1	3.6	1.8	0	3	1.8	3.6	ns
prot1398	232	1	2	4.5	3	3	9	13.5	18	sig
prot1399	171	1	3	2.4	2.4	0	1	4.8	4.8	ns
prot1400	70	1	3	6	4	4	2	8	4	sig
prot1401	130	5	2	1.8	5.4	2	1	7.2	1.8	ns
prot1402	103	4	2	4.5	1.5	2	2	9	1.5	ns
prot1403	547	6	1	1.2	3.6	3	4	2.4	7.2	sig
prot1404	250	1	2	2	8	3	3	8	0	ns
prot1405	497	4	0	0	1.8	1	2	5.4	1.8	ns
prot1406	312	0	3	1.5	4.5	3	4	3	4.5	ns
prot1407	152	3	1	0	2.4	2	0	2.4	0	ns
prot1408	535	0	3	0	8	4	1	0	0	ns
prot1409	87	3	2	5.4	0	3	2	0	9	ns
prot1410	232	2	1	0	3	1	2	4.5	9	ns
prot1411	232	3	1	2.4	2.4	5	1	0	3.6	ns
prot1412	843	2	2	4	0	4	2	16	12	sig
prot1413	555	0	3	1.8	1.8	1	1	1.8	3.6	sig
prot1414	173	0	3	1.5	3	1	1	0	1.5	ns
prot1415	194	4	1	2.4	1.2	1	2	1.2	2.4	ns
prot1416	180	1	2	6	0	3	3	6	0	ns
prot1417	199	0	1	3.6	0	5	0	1.8	1.8	ns
prot1418	287	1	1	1.5	0	0	0	3	1.5	ns
prot1419	999	1	2	2.4	3.6	1	2	3.6	2.4	ns
prot1420	220	5	4	8	2	0	1	2	0	ns
prot1421	648	0	3	3.6	0	0	3	5.4	1.8	ns
prot1422	164	1	4	1.5	1.5	1	2	0	7.5	ns
prot1423	181	1	2	0	2.4	7	2	2.4	2.4	sig
prot1424	285	1	5	14	2	5	5	12	16	ns
prot1425	172	4	5	7.2	3.6	8	2	1.8	5.4	ns
prot1426	103	3	5	4.5	4.5	5	1	3	6	ns
prot1427	430	5	3	4.8	6	3	4	2.4	3.6	ns
prot1428	130	2	9	12	12	5	6	14	16	ns
prot1429	123	6	4	5.4	3.6	5	3	10.8	7.2	ns
prot1430	304	3	0	3	4.5	3	5	4.5	4.5	ns
prot1431	164	0	5	1.2	2.4	5	4	3.6	2.4	ns
prot1432	75	2	1	14	10	4	13	4	10	sig
prot1433	173	2	2	5.4	5.4	6	8	10.8	16.2	sig
prot1434	176	4	1	3	1.5	2	3	10.5	3	ns
prot1435	191	3	0	2.4	2.4	3	1	4.8	4.8	ns
prot1436	138	4	4	8	2	8	4	4	2	ns
prot1437	148	3	2	5.4	10.8	6	2	10.8	10.8	sig
prot1438	101	6	2	7.5	4.5	10	6	9	3	sig
prot1439	157	3	3	4.8	7.2	7	2	1.2	6	ns
prot1440	488	3	4	0	2	3	3	4	28	sig
prot1441	133	4	1	7.2	0	8	2	18	3.6	sig
prot1442	229	1	6	3	6	2	5	1.5	7.5	ns
prot1443	89	4	6	1.2	2.4	4	1	3.6	1.2	ns
prot1444	317	2	1	6	4	2	2	6	0	ns
prot1445	88	3	0	3.6	5.4	3	1	0	5.4	ns
prot1446	180	2	3	1.5	6	3	4	3	4.5	sig
prot1447	207	4	2	3.6	2.4	4	10	9.6	9.6	sig
prot1448	235	4	4	6	2	1	4	4	4	ns
prot1449	86	1	3	1.8	1.8	2	2	3.6	3.6	ns
prot1450	115	4	3	4.5	1.5	4	5	7.5	0	ns
prot1451	127	1	5	0	6	0	1	1.2	0	ns
prot1452	229	0	5	2	2	6	6	6	6	sig
prot1453	247	2	0	3.6	10.8	4	3	3.6	3.6	ns
prot1454	573	2	1	4.5	3	2	3	1.5	4.5	ns
prot1455	176	2	1	1.2	3.6	1	3	3.6	4.8	ns
prot1456	169	3	3	0	0	1	1	0	2	ns
prot1457	81	0	0	3.6	5.4	6	6	5.4	5.4	sig
prot1458	89	2	0	0	0	6	2	3	3	sig
prot1459	178	2	2	3.6	3.6	3	4	1.2	2.4	ns
prot1460	151	2	3	2	4	2	0	2	8	ns
prot1461	146	5	2	3.6	1.8	4	3	3.6	3.6	ns
prot1462	217	4	0	0	4.5	6	0	1.5	3	ns
prot1463	159	2	1	2.4	2.4	2	0	2.4	3.6	ns
prot1464	237	0	4	2	6	1	1	4	6	ns
prot1465	587	0	2	0	0	1	1	0	1.8	ns
prot1466	128	1	2	4.5	3	2	6	3	6	sig
prot1467	425	1	1	2.4	2.4	1	3	4.8	0	ns
prot1468	256	0	1	4	0	0	3	2	2	ns
prot1469	136	4	4	1.8	3.6	1	1	7.2	0	ns
prot1470	76	1	1	1.5	1.5	1	1	1.5	1.5	sig
prot1471	175	2	1	0	1.2	0	3	1.2	2.4	ns
prot1472	231	3	1	6	10	2	0	2	6	ns
prot1473	337	2	2	1.8	1.8	2	2	1.8	5.4	ns
prot1474	239	0	1	3	4.5	4	2	4.5	0	ns
prot1475	456	2	2	1.2	1.2	0	2	3.6	1.2	ns
prot1476	126	2	0	2	2	0	1	2	2	ns
prot1477	488	2	0	3.6	3.6	4	1	1.8	1.8	sig
prot1478	127	1	2	3	3	0	1	1.5	6	ns
prot1479	191	10	4	1.2	4.8	5	1	7.2	2.4	ns
prot1480	114	4	0	8	10	9	6	6	16	sig
prot1481	62	1	3	1.8	1.8	2	0	1.8	9	ns
prot1482	350	2	6	4.5	6	5	5	6	6	ns
prot1483	108	4	3	3.6	1.2	12	9	18	10.8	sig
prot1484	321	4	3	6	8	1	2	2	6	ns
prot1485	308	3	2	0	5.4	1	3	1.8	0	ns
prot1486	59	2	0	1.5	4.5	3	4	6	6	sig
prot1487	218	0	3	3.6	4.8	4	2	4.8	3.6	ns
prot1488	106	3	2	4	8	4	2	2	6	ns
prot1489	154	7	3	16.2	5.4	1	4	3.6	1.8	ns
prot1490	166	3	2	3	3	3	2	3	0	ns
prot1491	515	3	2	6	1.2	6	3	2.4	4.8	sig
prot1492	183	3	3	4	6	2	2	8	6	sig
prot1493	162	2	3	1.8	1.8	7	3	1.8	5.4	ns
prot1494	140	3	1	3	4.5	2	2	4.5	4.5	ns
prot1495	169	3	1	1.2	2.4	1	1	2.4	3.6	ns
prot1496	242	2	2	0	4	5	3	6	6	ns
prot1497	292	3	2	3.6	9	2	0	7.2	1.8	ns
prot1498	197	3	1	7.5	3	4	2	3	6	sig
prot1499	856	0	1	1.2	0	2	2	2.4	1.2	ns
prot1500	127	2	5	10	10	3	0	4	2	ns
prot1501	72	1	3	5.4	1.8	2	2	1.8	0	ns
prot1502	148	1	5	3	6	2	0	3	9	ns
prot1503	53	4	3	0	1.2	2	1	2.4	4.8	ns
prot1504	98	3	1	2	2	0	2	4	4	ns
prot1505	405	1	1	1.8	3.6	1	1	3.6	3.6	ns
prot1506	104	4	0	3	0	2	2	7.5	3	sig
prot1507	176	4	0	3.6	3.6	2	1	2.4	1.2	ns
prot1508	125	1	2	4	6	1	1	2	6	ns
prot1509	160	3	1	7.2	0	2	2	1.8	3.6	ns
prot1510	316	2	0	1.5	1.5	0	1	0	1.5	ns
prot1511	978	1	2	4.8	1.2	1	2	0	2.4	ns
prot1512	234	1	2	0	2	0	3	4	2	ns
prot1513	431	0	3	0	0	4	2	3.6	3.6	sig
prot1514	2591	2	5	6	4.5	2	1	6	3	ns
prot1515	712	6	5	6	4.8	4	2	2.4	3.6	ns
prot1516	1852	4	1	4	10	3	3	8	4	ns
prot1517	2086	4	3	5.4	5.4	6	2	9	9	ns
prot1518	1064	5	2	3	3	4	4	3	3	ns
prot1519	609	10	5	10.8	6	10	6	7.2	6	ns
prot1520	645	3	4	4	0	1	2	4	4	ns
prot1521	969	3	3	5.4	3.6	0	2	1.8	7.2	ns
prot1522	857	2	1	1.5	0	2	2	1.5	0	ns
prot1523	488	0	2	1.2	3.6	4	7	2.4	6	sig
prot1524	2821	2	0	4	6	2	0	2	6	ns
prot1525	512	5	3	1.8	5.4	5	3	10.8	9	ns
prot1526	876	2	2	7.5	3	1	1	7.5	6	ns
prot1527	543	5	7	4.8	2.4	7	5	8.4	6	ns
prot1528	809	4	4	8	6	2	2	4	6	ns
prot1529	1674	4	1	3.6	1.8	1	0	3.6	1.8	ns
prot1530	1191	3	1	1.5	4.5	1	1	1.5	1.5	ns
prot1531	208	3	3	4.8	3.6	5	4	0	2.4	ns
prot1532	437	2	5	6	2	1	2	10	2	ns
prot1533	510	3	2	3.6	1.8	8	4	14.4	7.2	sig
prot1534	695	4	1	4.5	4.5	3	1	3	1.5	ns
prot1535	227	4	3	0	3.6	6	3	3.6	10.8	sig
prot1536	700	0	3	8	2	4	0	6	10	ns
prot1537	218	3	1	3.6	5.4	6	4	7.2	10.8	sig
prot1538	423	3	4	6	7.5	1	2	6	3	ns
prot1539	873	4	3	2.4	2.4	4	2	2.4	6	ns
prot1540	1426	0	1	4	0	2	5	4	2	ns
prot1541	520	2	1	1.8	1.8	2	1	0	7.2	ns
prot1542	290	3	12	21	12	7	6	13.5	10.5	ns
prot1543	296	10	6	10.8	6	4	3	3.6	8.4	ns
prot1544	309	4	7	14	4	3	6	14	4	ns
prot1545	502	4	4	10.8	3.6	2	1	9	1.8	sig
prot1546	204	0	2	1.5	1.5	1	1	3	4.5	ns
prot1547	437	4	4	6	2.4	2	4	7.2	2.4	sig
prot1548	314	2	4	8	0	8	6	8	12	sig
prot1549	402	3	1	3.6	9	8	8	10.8	10.8	sig
prot1550	188	4	4	6	0	1	2	4.5	3	ns
prot1551	434	1	6	1.2	1.2	2	2	3.6	2.4	sig
prot1552	325	1	2	6	2	0	1	2	2	ns
prot1553	607	2	0	1.8	0	3	2	3.6	3.6	sig
prot1554	739	5	5	1.5	7.5	3	2	3	6	sig
prot1555	235	2	2	0	0	2	2	0	2.4	ns
prot1556	982	2	4	0	8	0	2	2	6	ns
prot1557	392	2	5	3.6	0	0	3	1.8	1.8	ns
prot1558	543	1	1	0	3	4	2	3	3	sig
prot1559	462	0	0	1.2	2.4	2	1	1.2	0	ns
prot1560	348	1	0	2	6	3	3	6	6	sig
prot1561	463	1	1	0	0	1	1	0	1.8	ns
prot1562	173	2	3	6	1.5	6	9	27	9	sig
prot1563	274	2	2	3.6	6	3	1	2.4	1.2	ns
prot1564	251	5	6	8	18	5	4	20	6	ns
prot1565	231	4	3	5.4	10.8	2	3	10.8	3.6	ns
prot1566	394	1	4	6	4.5	2	1	4.5	6	ns
prot1567	240	1	3	0	2.4	6	3	3.6	2.4	ns
prot1568	441	2	2	2	0	2	2	4	14	ns
prot1569	200	2	0	5.4	3.6	6	5	1.8	9	sig
prot1570	371	1	3	1.5	1.5	2	3	3	4.5	ns
prot1571	313	1	1	4.8	2.4	5	2	7.2	1.2	ns
prot1572	730	4	6	2	6	3	5	8	6	ns
prot1573	329	2	3	0	3.6	2	5	12.6	7.2	sig
prot1574	627	4	3	6	6	1	3	1.5	6	ns
prot1575	250	2	2	1.2	3.6	1	4	2.4	3.6	ns
prot1576	144	3	1	12	4	4	1	6	8	ns
prot1577	472	3	1	1.8	1.8	4	1	0	3.6	ns
prot1578	421	1	2	0	1.5	2	5	3	3	ns
prot1579	250	1	0	1.2	3.6	2	3	2.4	3.6	sig
prot1580	266	2	3	8	8	0	1	0	2	ns
prot1581	861	2	1	0	0	2	4	1.8	1.8	ns
prot1582	1312	1	2	1.5	4.5	2	1	4.5	1.5	ns
prot1583	493	0	3	0	0	9	3	7.2	3.6	sig
prot1584	1082	1	1	0	6	4	1	2	2	ns
prot1585	648	2	1	1.8	1.8	1	1	3.6	1.8	sig
prot1586	276	3	1	0	0	1	1	6	4.5	ns
prot1587	518	0	3	4.8	4.8	2	2	0	1.2	ns
prot1588	640	2	1	2	6	1	0	6	2	ns
prot1589	722	1	6	0	0	6	5	3.6	3.6	ns
prot1590	147	3	5	1.5	1.5	5	5	7.5	6	ns
prot1591	193	2	3	9.6	2.4	1	4	2.4	3.6	ns
prot1592	194	4	4	2	4	3	1	6	0	ns
prot1593	365	7	1	5.4	3.6	5	0	7.2	5.4	ns
prot1594	290	4	1	1.5	6	0	0	3	0	ns
prot1595	636	4	3	7.2	1.2	3	3	7.2	18	sig
prot1596	1160	1	2	0	6	2	1	8	2	ns
prot1597	641	3	3	0	3.6	3	3	1.8	3.6	ns
prot1598	175	1	0	6	3	1	3	6	0	ns
prot1599	318	1	1	1.2	2.4	2	1	3.6	2.4	ns
prot1600	424	2	7	0	8	1	3	2	10	ns
prot1601	348	3	4	1.8	5.4	1	0	3.6	0	ns
prot1602	227	3	0	6	0	0	1	3	3	ns
prot1603	427	3	5	2.4	2.4	1	5	4.8	1.2	ns
prot1604	268	3	4	4	6	9	6	24	6	sig
prot1605	357	1	1	3.6	1.8	1	1	3.6	1.8	ns
prot1606	174	1	2	1.5	0	2	2	0	3	ns
prot1607	233	2	2	1.2	0	3	2	1.2	0	ns
prot1608	217	0	1	0	4	0	1	2	2	ns
prot1609	980	3	1	0	1.8	2	0	0	0	ns
prot1610	263	4	2	7.5	3	5	2	4.5	3	ns
prot1611	169	1	0	2.4	0	0	1	1.2	0	ns
prot1612	178	0	2	4	6	2	2	4	4	sig
prot1613	355	0	2	5.4	1.8	0	4	3.6	3.6	ns
prot1614	604	1	1	1.5	3	2	1	1.5	1.5	ns
prot1615	149	1	3	0	1.2	1	1	2.4	1.2	ns
prot1616	594	1	2	2	0	0	0	2	4	ns
prot1617	257	0	1	0	0	2	2	3.6	3.6	sig
prot1618	421	2	1	3	3	1	1	1.5	0	ns
prot1619	712	2	1	1.2	1.2	0	1	0	1.2	ns
prot1620	423	1	1	2	2	0	2	2	2	ns
prot1621	488	0	2	1.8	1.8	0	0	5.4	0	ns
prot1622	1872	2	0	1.5	0	3	1	0	0	ns
prot1623	153	4	4	3.6	4.8	8	4	3.6	4.8	ns
prot1624	275	2	5	6	4	4	5	4	8	ns
prot1625	463	2	6	5.4	7.2	7	2	10.8	9	ns
prot1626	103	3	2	1.5	3	3	2	1.5	4.5	ns
prot1627	287	2	4	7.2	3.6	1	1	3.6	1.2	ns
prot1628	282	4	4	6	6	3	1	6	6	ns
prot1629	200	2	7	3.6	7.2	9	12	10.8	16.2	sig
prot1630	149	3	0	4.5	7.5	4	3	6	6	ns
prot1631	149	1	1	4.8	1.2	6	2	3.6	2.4	ns
prot1632	132	2	3	0	2	1	1	2	2	sig
prot1633	118	2	0	5.4	9	2	4	3.6	0	ns
prot1634	191	0	4	3	1.5	6	3	3	6	ns
prot1635	189	4	3	1.2	4.8	4	3	3.6	4.8	ns
prot1636	273	1	0	4	8	2	2	6	4	ns
prot1637	327	1	3	9	3.6	2	2	12.6	3.6	ns
prot1638	148	3	1	4.5	1.5	3	6	4.5	4.5	sig
prot1639	206	0	3	1.2	2.4	2	1	1.2	1.2	ns
prot1640	108	3	2	6	6	3	3	2	6	ns
prot1641	267	3	1	3.6	3.6	4	0	3.6	7.2	ns
prot1642	204	2	1	1.5	4.5	4	1	4.5	3	ns
prot1643	223	1	1	2.4	2.4	1	1	1.2	1.2	ns
prot1644	298	6	2	4	2	2	0	2	8	ns
prot1645	194	3	4	3.6	0	2	2	3.6	1.8	ns
prot1646	77	2	4	4.5	4.5	2	3	0	4.5	ns
prot1647	166	4	2	6	1.2	3	1	2.4	2.4	ns
prot1648	418	3	2	2	10	4	3	4	6	ns
prot1649	418	1	2	1.8	5.4	2	3	5.4	3.6	sig
prot1650	127	1	4	1.5	3	1	2	3	0	ns
prot1651	279	4	1	1.2	0	1	3	2.4	1.2	ns
prot1652	181	1	0	2	4	3	2	2	0	ns
prot1653	129	1	3	1.8	1.8	6	2	10.8	7.2	sig
prot1654	161	2	1	0	1.5	1	1	3	3	ns
prot1655	126	2	4	4.8	1.2	2	7	2.4	4.8	sig
prot1656	326	2	1	6	6	0	1	4	4	ns
prot1657	207	1	0	7.2	0	2	4	1.8	1.8	ns
prot1658	191	2	3	7.5	3	2	8	18	3	sig
prot1659	238	1	2	0	0	3	0	4.8	0	ns
prot1660	210	3	1	4	0	0	2	0	0	ns
prot1661	331	1	2	1.8	1.8	1	1	5.4	3.6	ns
prot1662	574	1	3	1.5	3	0	0	7.5	3	ns
prot1663	455	3	2	4.8	2.4	3	4	0	3.6	ns
prot1664	553	1	0	4	0	0	1	2	4	ns
prot1665	522	2	3	0	0	4	6	3.6	10.8	sig
prot1666	325	1	1	1.5	3	5	2	1.5	1.5	sig
prot1667	208	1	1	1.2	1.2	2	1	2.4	2.4	ns
prot1668	232	1	3	4	4	3	2	6	4	sig
prot1669	219	1	2	5.4	1.8	5	0	5.4	3.6	ns
prot1670	409	3	3	0	3	2	0	0	0	ns
prot1671	233	4	0	1.2	1.2	2	1	2.4	2.4	ns
prot1672	772	2	2	2	4	2	2	2	2	ns
prot1673	360	1	3	1.8	0	2	0	1.8	0	ns
prot1674	439	2	3	1.5	1.5	3	1	1.5	0	ns
prot1675	442	0	1	1.2	0	0	0	2.4	2.4	ns
prot1676	138	2	2	2	10	3	1	0	2	ns
prot1677	106	1	1	0	0	2	1	0	1.8	ns
prot1678	370	1	1	1.5	1.5	3	0	3	1.5	ns
prot1679	629	1	1	0	0	1	1	2.4	0	ns
prot1680	187	2	4	0	2	1	0	4	0	ns
prot1681	596	0	1	0	1.8	2	0	1.8	1.8	ns
prot1682	255	0	0	1.5	0	0	2	1.5	0	ns
prot1683	92	3	3	3.6	7.2	16	8	21.6	7.2	sig
prot1684	171	2	3	8	10	5	3	10	10	ns
prot1685	165	3	7	10.8	5.4	5	5	12.6	16.2	sig
prot1686	148	0	4	6	1.5	12	8	6	9	sig
prot1687	229	2	1	6	1.2	3	8	6	9.6	ns
prot1688	123	3	2	4	8	4	2	0	0	ns
prot1689	77	0	0	3.6	1.8	0	1	3.6	10.8	ns
prot1690	465	1	3	7.5	1.5	4	2	6	3	ns
prot1691	279	1	1	0	1.2	6	2	2.4	7.2	sig
prot1692	278	1	3	6	0	3	1	0	0	ns
prot1693	119	3	1	1.8	5.4	1	1	0	3.6	ns
prot1694	148	0	0	3	3	5	3	3	4.5	ns
prot1695	72	0	3	1.2	3.6	2	2	6	2.4	ns
prot1696	353	4	1	2	2	4	8	12	4	sig
prot1697	196	2	0	1.8	1.8	1	2	5.4	0	ns
prot1698	174	1	2	1.5	1.5	2	2	3	4.5	ns
prot1699	126	4	2	2.4	1.2	5	2	0	1.2	ns
prot1700	235	2	1	4	4	8	2	8	6	sig
prot1701	235	3	0	7.2	3.6	2	2	5.4	1.8	ns
prot1702	110	1	1	3	1.5	2	0	1.5	4.5	ns
prot1703	188	1	1	2.4	1.2	3	3	3.6	2.4	ns
prot1704	225	1	2	0	0	0	1	2	2	ns
prot1705	138	0	0	1.8	3.6	1	4	5.4	0	ns
prot1706	174	3	1	1.5	4.5	5	4	3	6	sig
prot1707	672	2	1	1.2	0	4	2	1.2	0	ns
prot1708	84	1	1	4	2	0	0	8	4	ns
prot1709	107	0	2	1.8	9	1	1	1.8	0	ns
prot1710	146	1	1	1.5	0	2	2	4.5	9	sig
prot1711	183	1	3	1.2	0	1	0	2.4	3.6	ns
prot1712	555	3	2	6	4	0	0	2	2	ns
prot1713	467	2	4	3.6	7.2	2	2	3.6	3.6	sig
prot1714	265	0	2	1.5	1.5	3	3	9	4.5	sig
prot1715	598	3	1	0	1.2	2	1	1.2	1.2	ns
prot1716	317	1	7	6	0	4	2	10	10	sig
prot1717	196	2	4	3.6	0	3	2	1.8	1.8	ns
prot1718	267	0	2	1.5	1.5	3	4	3	3	sig
prot1719	612	2	2	0	3.6	1	3	0	3.6	ns
prot1720	62	2	1	2	2	4	2	6	4	sig
prot1721	77	1	2	3.6	0	1	3	0	1.8	ns
prot1722	68	1	0	1.5	7.5	1	0	1.5	1.5	ns
prot1723	632	1	1	3.6	2.4	0	3	2.4	1.2	ns
prot1724	230	1	0	2	2	0	2	2	0	ns
prot1725	133	0	2	0	0	1	1	1.8	3.6	ns
prot1726	334	1	0	1.5	0	1	4	3	0	ns
prot1727	311	2	3	2.4	0	2	2	0	0	ns
prot1728	563	0	3	2	4	2	0	4	4	ns
prot1729	327	0	2	0	1.8	0	0	5.4	1.8	ns
prot1730	144	1	2	1.5	9	1	2	1.5	6	ns
prot1731	668	2	1	4.8	2.4	2	3	1.2	1.2	ns
prot1732	85	2	0	2	2	1	1	0	6	ns
prot1733	102	1	1	0	0	0	1	0	0	ns
prot1734	508	0	1	4.5	1.5	1	3	0	0	ns
prot1735	226	0	2	4.8	4.8	1	2	2.4	0	ns
prot1736	676	3	1	2	0	1	1	0	2	ns
prot1737	539	2	0	0	0	3	1	1.8	3.6	ns
prot1738	295	0	4	4.5	1.5	2	1	0	1.5	ns
prot1739	224	0	0	0	0	1	2	1.2	1.2	sig
prot1740	2292	2	0	2	0	3	1	0	4	ns
prot1741	170	2	0	12.6	3.6	0	2	7.2	3.6	ns
prot1742	134	1	2	3	3	1	2	3	1.5	ns
prot1743	255	1	0	3.6	1.2	1	2	6	0	ns
prot1744	304	2	3	6	18	2	8	4	2	ns
prot1745	237	1	0	9	5.4	2	8	14.4	3.6	sig
prot1746	105	1	1	1.5	3	0	0	0	0	ns
prot1747	69	0	3	4.8	0	0	1	3.6	2.4	ns
prot1748	247	4	1	2	6	3	1	4	6	ns
prot1749	99	1	4	5.4	1.8	4	6	3.6	7.2	ns
prot1750	116	1	0	1.5	4.5	4	2	12	3	sig
prot1751	152	2	1	2.4	1.2	0	2	3.6	2.4	ns
prot1752	225	2	4	6	2	5	3	6	6	ns
prot1753	147	3	1	1.8	3.6	3	2	1.8	3.6	ns
prot1754	125	0	0	3	4.5	2	1	1.5	0	ns
prot1755	90	1	1	1.2	1.2	2	5	3.6	2.4	ns
prot1756	237	2	1	4	2	0	3	4	2	ns
prot1757	66	1	2	3.6	5.4	1	2	3.6	3.6	ns
prot1758	264	2	3	0	7.5	1	1	1.5	1.5	ns
prot1759	137	4	0	2.4	0	2	2	2.4	6	sig
prot1760	511	2	3	4	6	0	0	4	6	ns
prot1761	141	1	0	1.8	3.6	1	2	0	0	ns
prot1762	280	1	3	7.5	6	0	2	1.5	0	ns
prot1763	302	1	1	0	1.2	1	1	1.2	1.2	ns
prot1764	74	3	0	4	6	3	1	2	0	ns
prot1765	171	2	1	7.2	0	3	3	5.4	5.4	sig
prot1766	95	1	1	1.5	3	1	2	0	0	ns
prot1767	367	2	3	1.2	0	6	9	3.6	3.6	sig
prot1768	144	2	1	2	2	3	0	2	0	ns
prot1769	664	2	0	1.8	1.8	0	3	3.6	0	ns
prot1770	179	1	2	7.5	1.5	2	2	3	3	sig
prot1771	114	2	2	1.2	1.2	0	2	1.2	0	ns
prot1772	161	0	2	6	4	2	1	4	4	ns
prot1773	205	1	2	5.4	0	1	0	5.4	1.8	ns
prot1774	305	0	3	1.5	0	0	1	1.5	0	ns
prot1775	416	1	0	2.4	1.2	1	1	0	3.6	ns
prot1776	397	1	1	0	4	1	1	2	2	sig
prot1777	224	3	1	0	0	0	0	0	0	ns
prot1778	314	1	1	1.5	1.5	3	1	1.5	0	ns
prot1779	174	0	1	1.2	0	2	2	2.4	2.4	sig
prot1780	416	2	0	4	2	0	4	4	6	ns
prot1781	131	2	2	3.6	1.8	1	1	0	0	ns
prot1782	107	3	1	0	1.5	2	4	6	3	sig
prot1783	163	2	1	0	0	0	1	1.2	3.6	ns
prot1784	564	0	1	2	2	1	2	4	4	sig
prot1785	208	3	1	0	0	3	3	5.4	21.6	sig
prot1786	135	0	2	3	1.5	2	1	3	0	ns
prot1787	3394	0	0	3.6	6	2	2	2.4	3.6	ns
prot1788	1957	1	3	6	2	2	0	6	6	ns
prot1789	1088	3	3	3.6	0	2	0	1.8	7.2	ns
prot1790	424	1	1	3	7.5	1	3	3	4.5	ns
prot1791	1035	6	0	3.6	1.2	2	1	4.8	3.6	ns
prot1792	926	2	4	6	4	6	6	12	12	sig
prot1793	1669	0	3	1.8	1.8	1	1	0	0	ns
prot1794	201	5	5	3	4.5	4	4	7.5	3	sig
prot1795	539	1	1	2.4	1.2	2	0	0	3.6	ns
prot1796	638	1	2	2	0	2	0	0	0	ns
prot1797	225	5	2	10.8	5.4	8	3	7.2	1.8	ns
prot1798	319	5	4	7.5	7.5	3	2	4.5	3	ns
prot1799	520	3	2	3.6	3.6	2	4	7.2	9.6	sig
prot1800	785	2	1	6	2	6	1	4	2	ns
prot1801	629	2	1	5.4	0	2	2	1.8	1.8	ns
prot1802	341	2	1	7.5	3	2	2	3	3	sig
prot1803	412	0	1	0	3.6	3	3	0	0	ns
prot1804	308	2	1	4	2	1	1	8	2	sig
prot1805	743	0	0	1.8	3.6	1	1	9	3.6	sig
prot1806	470	0	1	3	3	1	0	1.5	3	ns
prot1807	1140	0	1	2.4	0	1	0	1.2	0	ns
prot1808	1466	1	1	0	4	3	1	2	2	ns
prot1809	254	3	2	0	3.6	1	1	1.8	5.4	ns
prot1810	257	2	3	4.5	3	1	2	10.5	6	ns
prot1811	375	0	1	2.4	1.2	1	0	0	1.2	ns
prot1812	1882	2	2	4	6	2	2	6	2	ns
prot1813	1300	0	2	0	0	1	0	0	3.6	ns
prot1814	444	2	3	3	3	2	2	0	6	ns
prot1815	832	5	1	4.8	1.2	2	4	2.4	4.8	sig
prot1816	582	1	2	0	2	0	2	2	0	ns
prot1817	280	0	2	1.8	1.8	1	0	0	0	ns
prot1818	1244	2	2	1.5	3	2	3	1.5	3	ns
prot1819	276	3	0	2.4	7.2	1	3	1.2	2.4	ns
prot1820	623	1	2	4	4	0	0	4	4	ns
prot1821	450	0	3	1.8	0	0	1	3.6	1.8	ns
prot1822	247	1	4	1.5	3	1	0	3	0	ns
prot1823	387	2	1	1.2	2.4	2	7	2.4	2.4	sig
prot1824	662	0	0	2	2	0	0	4	2	ns
prot1825	743	0	1	1.8	1.8	1	1	0	0	ns
prot1826	874	0	0	3	1.5	2	2	3	9	sig
prot1827	1301	1	2	1.2	3.6	2	0	1.2	1.2	ns
prot1828	274	2	1	0	8	4	0	2	2	ns
prot1829	551	2	5	1.8	7.2	2	5	3.6	3.6	sig
prot1830	447	2	0	1.5	6	2	2	1.5	1.5	ns
prot1831	154	6	0	3.6	3.6	4	6	14.4	2.4	sig
prot1832	210	2	3	4	6	6	3	4	4	sig
prot1833	290	3	5	1.8	5.4	5	2	5.4	3.6	ns
prot1834	220	3	0	3	3	4	2	1.5	3	ns
prot1835	184	1	1	1.2	2.4	0	0	3.6	3.6	ns
prot1836	168	2	1	0	2	1	2	6	2	ns
prot1837	102	0	3	3.6	1.8	3	2	1.8	3.6	ns
prot1838	327	0	0	1.5	1.5	1	3	4.5	3	ns
prot1839	962	2	3	0	1.2	2	7	4.8	2.4	sig
prot1840	556	4	1	2	0	0	0	0	2	ns
prot1841	374	1	3	5.4	3.6	5	4	9	7.2	sig
prot1842	728	0	2	1.5	1.5	2	0	1.5	3	ns
prot1843	243	2	4	0	1.2	3	1	1.2	2.4	ns
prot1844	127	3	2	4	2	0	1	2	0	ns
prot1845	519	1	1	5.4	1.8	2	2	3.6	3.6	sig
prot1846	492	0	3	0	1.5	1	0	1.5	0	ns
prot1847	233	2	4	1.2	0	4	2	0	3.6	ns
prot1848	287	0	0	2	2	2	2	4	8	sig
prot1849	337	2	5	0	0	0	1	0	0	ns
prot1850	404	0	1	0	4.5	0	0	0	1.5	ns
prot1851	3175	0	1	1.2	0	1	1	0	3.6	ns
prot1852	243	0	2	0	0	2	0	0	0	ns
prot1853	275	0	0	0	1.8	0	0	0	0	ns
prot1854	648	2	5	0	3	2	4	4.5	1.5	ns
prot1855	172	0	0	4.8	0	3	5	0	0	ns
prot1856	283	3	3	4	12	6	3	30	6	sig
prot1857	159	1	1	7.2	3.6	2	5	12.6	3.6	sig
prot1858	372	2	2	1.5	0	3	2	0	3	ns
prot1859	174	1	3	2.4	1.2	2	1	2.4	1.2	ns
prot1860	182	1	3	8	2	0	3	8	0	ns
prot1861	251	2	1	1.8	7.2	0	3	1.8	10.8	ns
prot1862	1009	3	1	1.5	3	3	2	3	4.5	ns
prot1863	233	0	1	0	0	2	1	2.4	1.2	ns
prot1864	158	2	3	0	2	2	2	4	6	ns
prot1865	200	2	0	5.4	3.6	2	1	0	7.2	ns
prot1866	292	1	0	0	1.5	1	1	7.5	0	ns
prot1867	399	2	0	3.6	1.2	1	1	0	3.6	ns
prot1868	229	3	2	6	10	1	2	4	2	ns
prot1869	228	1	0	1.8	7.2	0	0	1.8	5.4	ns
prot1870	445	2	2	1.5	4.5	1	2	1.5	1.5	ns
prot1871	334	2	3	2.4	0	3	3	3.6	7.2	sig
prot1872	848	1	4	2	12	0	0	2	2	ns
prot1873	151	1	1	0	1.8	0	2	1.8	5.4	ns
prot1874	1410	0	3	0	3	3	2	3	3	sig
prot1875	164	0	3	2.4	3.6	0	0	0	0	ns
prot1876	114	1	0	4	10	1	2	6	4	ns
prot1877	262	3	2	1.8	5.4	0	1	1.8	1.8	ns
prot1878	174	1	2	0	1.5	2	6	4.5	1.5	ns
prot1879	987	1	1	0	1.2	3	0	2.4	3.6	ns
prot1880	170	1	4	4	0	0	1	2	2	ns
prot1881	399	0	2	3.6	1.8	3	2	0	0	ns
prot1882	504	0	1	4.5	1.5	0	2	0	1.5	ns
prot1883	359	2	2	0	0	1	2	0	3.6	ns
prot1884	85	1	2	0	2	0	1	2	0	ns
prot1885	186	1	1	0	3.6	1	1	3.6	1.8	ns
prot1886	231	1	0	0	0	3	3	0	4.5	ns
prot1887	161	0	0	0	1.2	0	1	1.2	1.2	ns
prot1888	296	2	1	2	0	4	2	6	4	ns
prot1889	362	1	1	1.8	1.8	1	3	0	7.2	ns
prot1890	492	3	2	1.5	0	3	0	0	1.5	ns
prot1891	240	0	1	1.2	0	0	2	1.2	0	ns
prot1892	587	0	0	0	0	2	2	4	4	sig
prot1893	523	1	1	0	0	2	1	7.2	0	ns
prot1894	979	1	0	0	0	2	1	0	0	ns
prot1895	2381	0	3	1.2	2.4	3	3	3.6	3.6	sig
prot1896	246	1	2	0	0	0	1	4	2	ns
prot1897	309	0	1	3.6	3.6	1	0	0	1.8	ns
prot1898	214	1	1	3	0	2	0	0	3	ns
prot1899	659	1	0	2.4	1.2	1	0	3.6	2.4	ns
prot1900	185	2	1	2	2	3	3	12	6	sig
prot1901	201	0	2	1.8	3.6	0	1	1.8	0	ns
prot1902	464	1	0	0	1.5	1	1	1.5	3	ns
prot1903	298	1	1	2.4	1.2	2	0	0	1.2	ns
prot1904	502	2	0	2	0	1	0	0	4	ns
prot1905	295	3	0	3.6	1.8	0	1	0	1.8	ns
prot1906	1921	1	2	3	0	2	1	3	1.5	ns
prot1907	900	0	1	0	1.2	0	1	1.2	0	ns
prot1908	1567	0	0	2	0	0	0	2	2	ns
prot1909	659	3	0	1.8	3.6	0	0	1.8	3.6	ns
prot1910	909	1	1	1.5	0	2	2	3	6	sig
prot1911	193	0	0	2.4	2.4	2	0	0	0	ns
prot1912	431	0	1	0	0	3	1	2	4	ns
prot1913	118	2	1	3.6	0	0	3	0	3.6	ns
prot1914	229	3	4	3	7.5	3	9	9	9	sig
prot1915	232	4	3	2.4	3.6	3	0	3.6	1.2	ns
prot1916	267	1	0	2	0	2	4	4	8	sig
prot1917	266	3	0	5.4	5.4	2	1	5.4	0	ns
prot1918	183	2	0	0	0	1	0	0	0	ns
prot1919	909	1	1	1.2	0	4	5	3.6	1.2	ns
prot1920	219	2	1	2	6	2	2	4	10	sig
prot1921	141	2	1	3.6	5.4	2	3	1.8	12.6	ns
prot1922	154	3	4	1.5	4.5	2	1	1.5	1.5	ns
prot1923	243	0	2	1.2	2.4	0	0	1.2	3.6	ns
prot1924	135	0	0	2	0	1	2	0	6	ns
prot1925	315	0	0	5.4	7.2	1	0	0	0	ns
prot1926	517	1	0	0	3	1	2	1.5	1.5	sig
prot1927	127	1	2	0	0	0	3	0	1.2	ns
prot1928	439	2	3	6	2	0	4	0	0	ns
prot1929	398	0	2	3.6	7.2	1	1	3.6	5.4	ns
prot1930	462	1	0	3	0	0	1	1.5	1.5	ns
prot1931	202	2	1	0	4.8	1	2	1.2	1.2	ns
prot1932	114	0	0	2	2	5	0	4	2	ns
prot1933	137	2	1	3.6	3.6	0	4	1.8	0	ns
prot1934	124	3	1	3	0	3	3	0	1.5	ns
prot1935	641	0	1	2.4	1.2	0	0	1.2	0	ns
prot1936	415	2	5	4	6	2	1	6	0	ns
prot1937	448	1	2	1.8	3.6	0	1	3.6	5.4	ns
prot1938	572	0	1	6	0	1	1	6	1.5	sig
prot1939	819	2	1	1.2	1.2	9	3	10.8	7.2	sig
prot1940	365	0	1	0	0	2	2	4	8	sig
prot1941	600	1	0	0	3.6	4	2	3.6	10.8	sig
prot1942	692	1	3	0	3	1	1	0	0	ns
prot1943	244	1	0	2.4	1.2	2	2	2.4	2.4	sig
prot1944	203	0	1	2	2	0	0	0	2	ns
prot1945	383	0	1	1.8	1.8	2	2	3.6	3.6	sig
prot1946	208	2	0	0	3	1	0	0	0	ns
prot1947	292	0	0	0	0	3	0	2.4	1.2	ns
prot1948	288	1	1	2	2	3	3	6	6	sig
prot1949	111	1	0	5.4	0	1	1	1.8	1.8	ns
prot1950	309	0	0	1.5	0	0	1	1.5	1.5	ns
prot1951	555	2	0	0	6	1	0	0	0	ns
prot1952	719	1	2	2	6	0	2	2	2	ns
prot1953	548	0	0	3.6	1.8	3	3	5.4	5.4	sig
prot1954	209	1	3	4.5	0	2	2	6	3	ns
prot1955	561	1	0	2.4	2.4	1	1	2.4	1.2	ns
prot1956	575	1	1	0	2	3	3	4	4	ns
prot1957	193	3	0	3.6	0	1	1	0	1.8	ns
prot1958	476	0	2	0	0	2	2	3	3	sig
prot1959	426	1	0	0	0	1	0	0	1.2	ns
prot1960	210	0	1	2	0	0	0	0	2	ns
prot1961	167	1	3	0	5.4	1	1	3.6	1.8	ns
prot1962	255	0	1	1.5	0	2	1	3	1.5	sig
prot1963	259	0	0	1.2	3.6	0	1	1.2	0	ns
prot1964	828	1	1	2	2	0	1	0	6	ns
prot1965	491	0	2	0	3.6	2	2	3.6	10.8	sig
prot1966	116	1	2	0	1.5	1	0	0	4.5	ns
prot1967	392	1	2	0	0	1	0	0	3.6	ns
prot1968	278	2	1	2	0	1	1	2	4	sig
prot1969	275	0	2	0	3.6	2	4	3.6	3.6	sig
prot1970	542	0	0	3	0	3	3	4.5	4.5	sig
prot1971	303	0	0	1.2	1.2	0	1	0	1.2	ns
prot1972	206	0	0	2	2	0	0	4	0	ns
prot1973	575	0	4	1.8	1.8	0	0	0	3.6	ns
prot1974	882	2	0	0	1.5	0	1	0	0	ns
prot1975	503	3	2	0	0	1	2	1.2	4.8	ns
prot1976	350	0	1	2	0	0	0	2	0	ns
prot1977	277	1	0	0	0	1	2	0	0	ns
prot1978	251	0	0	1.5	1.5	1	0	1.5	3	ns
prot1979	223	1	0	0	0	0	1	1.2	2.4	ns
prot1980	109	3	3	12	0	1	4	2	6	ns
prot1981	1093	2	2	1.8	5.4	1	0	5.4	3.6	ns
prot1982	123	1	2	6	3	2	1	6	1.5	ns
prot1983	160	0	2	2.4	0	2	0	2.4	4.8	ns
prot1984	160	1	0	0	6	0	0	4	2	ns
prot1985	433	1	2	3.6	1.8	0	1	3.6	0	ns
prot1986	214	2	1	4.5	3	1	1	0	1.5	ns
prot1987	114	0	0	1.2	4.8	1	1	1.2	1.2	sig
prot1988	178	3	1	4	4	3	2	4	4	ns
prot1989	248	0	2	3.6	0	1	2	3.6	3.6	ns
prot1990	49	2	1	1.5	4.5	2	0	0	1.5	ns
prot1991	86	0	2	3.6	2.4	0	1	1.2	3.6	ns
prot1992	335	0	3	2	4	0	1	4	4	ns
prot1993	171	2	2	5.4	3.6	2	2	14.4	7.2	sig
prot1994	214	0	2	7.5	1.5	0	1	0	6	ns
prot1995	108	3	0	2.4	2.4	1	0	0	1.2	ns
prot1996	115	3	1	6	0	1	0	0	4	ns
prot1997	96	1	1	5.4	0	1	0	0	3.6	ns
prot1998	82	1	1	4.5	0	3	12	4.5	4.5	sig
prot1999	365	2	2	1.2	2.4	4	2	2.4	2.4	sig
[truncated: 1,549 more rows]
