# Supplementary material for: Protein complex-based analysis is resistant to the obfuscating consequences of batch effects --- a case study in clinical proteomics
Source: BMC Genomics. 2017 Mar 14;18(Suppl 2):142. doi: 10.1186/s12864-017-3490-3 (PMC5374662; doi:10.1186/s12864-017-3490-3)
Supplement: Supplementary file 2 — Simulated data D2.2H. (ZIP 3730 kb) [file 12864_2017_3490_MOESM2_ESM.zip › D2.2.324.txt]

protLen	X0	X0.1	X0.2	X0.3	X1	X1.1	X1.2	X1.3	sig
prot1	1338	865	915	986.4	1048.8	823	901	1069.2	1114.8	ns
prot2	2199	40	41	58.5	39	44	36	45	60	sig
prot3	1538	30	22	92	52	31	25	64	54	ns
prot4	2319	19	19	66	81	18	43	114	129	sig
prot5	1392	44	43	55.2	54	98	120	122.4	76.8	sig
prot6	1985	23	32	34.5	45	43	40	48	39	ns
prot7	1262	44	49	98	78	41	51	102	82	ns
prot8	3862	22	22	48	51	25	13	66	48	ns
prot9	1295	45	51	56.4	56.4	54	104	122.4	115.2	sig
prot10	4287	14	18	10.5	15	13	15	15	16.5	ns
prot11	1277	42	28	94	66	53	41	90	76	ns
prot12	3587	9	9	12	3	9	7	30	33	ns
prot13	774	80	88	84	70.8	62	74	81.6	91.2	ns
prot14	1960	4	7	10.5	15	7	6	7.5	12	ns
prot15	858	61	65	104	142	63	58	108	124	ns
prot16	693	79	68	228	264	80	86	252	252	ns
prot17	748	73	73	87.6	87.6	117	108	118.8	104.4	sig
prot18	875	38	46	70.5	60	42	43	54	51	ns
prot19	1755	13	18	30	34	10	13	38	18	ns
prot20	839	42	43	114	132	44	31	153	138	ns
prot21	857	28	38	27.6	27.6	29	24	25.2	32.4	ns
prot22	1248	18	33	48	43.5	36	80	84	27	sig
prot23	1308	20	17	22	32	15	27	50	42	ns
prot24	1260	19	18	45	48	21	17	51	45	ns
prot25	1487	10	10	9.6	8.4	4	8	12	12	ns
prot26	477	75	86	141	117	122	162	219	213	sig
prot27	1324	16	23	48	50	28	35	62	74	ns
prot28	997	19	19	93	36	20	15	72	51	ns
prot29	623	110	108	126	123.6	104	102	151.2	138	ns
prot30	657	105	100	120	141	91	94	145.5	189	ns
prot31	1735	13	16	20	36	13	14	24	32	ns
prot32	904	16	17	27	42	9	11	27	57	ns
prot33	446	186	204	242.4	240	362	372	468	470.4	sig
prot34	262	210	183	295.5	274.5	188	164	273	268.5	ns
prot35	682	102	95	238	224	118	103	250	208	ns
prot36	742	56	44	165	138	59	56	159	138	ns
prot37	630	34	49	45.6	37.2	35	42	37.2	40.8	ns
prot38	672	37	29	40.5	34.5	42	39	46.5	46.5	ns
prot39	1056	25	25	52	60	17	24	44	40	ns
prot40	1098	25	24	57	57	19	23	60	84	ns
prot41	1192	14	5	15.6	8.4	10	11	13.2	18	ns
prot42	1888	20	13	19.5	22.5	11	9	19.5	21	ns
prot43	500	170	170	328	316	146	173	340	340	ns
prot44	610	62	65	159	123	92	108	294	318	sig
prot45	543	35	32	38.4	48	39	43	38.4	38.4	ns
prot46	685	21	32	46.5	40.5	33	25	46.5	43.5	ns
prot47	546	33	25	38	56	44	52	140	124	sig
prot48	1311	16	15	27	30	8	6	33	51	ns
prot49	1047	16	12	14.4	8.4	15	11	18	16.8	ns
prot50	491	119	112	192	228	123	125	214.5	180	ns
prot51	654	56	73	136	148	63	67	170	156	ns
prot52	639	53	65	165	141	73	49	153	168	ns
prot53	740	57	42	55.2	67.2	51	55	69.6	56.4	ns
prot54	1143	18	14	25.5	21	40	42	60	57	sig
prot55	966	15	19	20	34	9	12	40	36	ns
prot56	1042	4	10	42	18	10	12	30	21	ns
prot57	2166	11	10	16.8	4.8	8	11	4.8	8.4	ns
prot58	443	27	33	43.5	37.5	34	33	48	45	ns
prot59	589	28	15	60	56	22	20	70	36	ns
prot60	740	23	16	72	81	27	21	87	78	ns
prot61	532	19	20	30	30	18	20	18	14.4	ns
prot62	740	11	13	9	16.5	3	8	19.5	12	ns
prot63	727	6	10	30	10	33	36	84	84	sig
prot64	1585	9	4	15	27	11	8	21	18	ns
prot65	479	197	260	271.2	307.2	224	234	265.2	267.6	ns
prot66	364	158	167	235.5	252	164	156	211.5	252	ns
prot67	433	155	149	266	290	144	162	298	292	ns
prot68	346	165	146	486	423	239	247	756	660	sig
prot69	545	91	93	115.2	138	94	101	121.2	108	ns
prot70	472	75	74	130.5	132	79	84	117	100.5	ns
prot71	478	50	44	88	82	95	77	198	190	sig
prot72	413	39	51	123	129	44	46	171	123	ns
prot73	496	41	46	48	42	41	36	45.6	37.2	ns
prot74	630	37	40	42	45	33	34	54	46.5	ns
prot75	544	17	23	54	44	45	56	104	116	sig
prot76	880	5	14	30	27	14	18	42	51	sig
prot77	684	9	11	7.2	12	6	16	8.4	15.6	ns
prot78	988	7	9	12	18	10	10	16.5	25.5	ns
prot79	430	71	58	140	124	84	73	154	190	sig
prot80	707	30	30	48	57	38	26	93	84	ns
prot81	418	26	23	27.6	37.2	16	27	33.6	25.2	ns
prot82	820	21	17	21	21	16	17	25.5	22.5	ns
prot83	1450	9	9	26	12	13	4	30	18	ns
prot84	500	61	79	240	216	75	89	216	249	ns
prot85	451	49	57	58.8	72	53	59	70.8	66	ns
prot86	757	30	26	49.5	39	31	25	39	43.5	ns
prot87	539	17	28	54	62	21	19	42	44	ns
prot88	455	15	15	51	51	23	16	48	60	ns
prot89	646	23	18	16.8	19.2	18	18	24	20.4	ns
prot90	533	11	9	18	4.5	16	24	39	27	sig
prot91	1101	2	13	10	12	4	4	10	14	ns
prot92	375	174	171	522	513	153	172	540	522	ns
prot93	477	109	107	121.2	154.8	114	135	142.8	121.2	ns
prot94	440	80	71	100.5	96	64	65	133.5	102	ns
prot95	445	62	62	168	128	65	63	150	138	ns
prot96	373	41	46	144	165	45	34	111	156	ns
prot97	606	18	27	42	36	29	35	40.8	34.8	ns
prot98	343	20	18	42	33	17	23	27	46.5	ns
prot99	403	22	14	28	36	63	57	126	150	sig
prot100	591	14	21	54	63	22	24	54	57	ns
prot101	641	11	9	22.8	18	14	10	9.6	18	ns
prot102	583	7	9	10.5	22.5	23	16	16.5	25.5	sig
prot103	544	9	12	18	18	14	14	58	40	sig
prot104	2137	4	6	27	24	7	3	9	18	ns
prot105	375	41	41	55.2	42	45	35	51.6	44.4	ns
prot106	454	23	47	60	60	35	36	58.5	49.5	ns
prot107	472	36	33	54	70	31	30	58	64	ns
prot108	517	28	44	72	120	30	36	111	81	ns
prot109	464	18	23	31.2	36	25	24	39.6	16.8	ns
prot110	637	24	25	34.5	31.5	20	18	22.5	40.5	ns
prot111	423	20	21	42	38	13	25	38	32	ns
prot112	414	19	18	48	48	13	13	45	36	ns
prot113	898	12	15	12	21.6	13	18	18	16.8	ns
prot114	498	8	10	12	16.5	8	17	15	12	ns
prot115	580	16	21	36	20	11	12	26	38	ns
prot116	448	11	12	39	18	17	13	48	36	ns
prot117	569	4	4	8.4	8.4	9	12	12	9.6	ns
prot118	1032	11	5	15	7.5	12	27	13.5	18	sig
prot119	357	100	104	232	192	75	100	208	198	ns
prot120	231	58	74	192	180	55	56	168	177	ns
prot121	372	42	40	66	63.6	56	62	54	56.4	ns
prot122	375	36	38	69	61.5	35	47	78	64.5	ns
prot123	507	43	50	80	86	31	33	76	84	ns
prot124	411	25	28	111	102	132	87	270	288	sig
prot125	374	18	16	25.2	31.2	21	25	16.8	22.8	ns
prot126	827	12	8	22.5	34.5	33	34	48	31.5	sig
prot127	774	11	21	20	18	8	8	28	22	ns
prot128	576	4	3	6	36	10	10	27	15	ns
prot129	413	9	16	10.8	9.6	14	9	16.8	14.4	ns
prot130	569	10	10	16.5	13.5	11	12	19.5	9	ns
prot131	590	17	10	14	20	15	27	72	54	sig
prot132	774	10	11	15	27	3	9	18	21	ns
prot133	1023	10	8	6	8.4	9	6	14.4	4.8	ns
prot134	803	5	4	3	7.5	5	9	6	3	ns
prot135	242	54	56	136	88	57	48	110	108	ns
prot136	439	62	60	186	174	59	47	171	192	ns
prot137	318	67	55	66	73.2	68	50	66	58.8	ns
prot138	278	49	49	85.5	69	47	57	66	90	ns
prot139	309	43	57	82	76	37	58	86	106	ns
prot140	568	30	35	99	96	33	37	147	126	ns
prot141	316	34	29	38.4	37.2	27	30	32.4	39.6	ns
prot142	283	30	30	42	45	81	75	148.5	130.5	sig
prot143	608	25	25	58	48	25	28	66	48	ns
prot144	673	19	18	57	57	16	15	75	63	ns
prot145	414	19	14	22.8	22.8	25	7	20.4	21.6	ns
prot146	707	23	15	31.5	25.5	21	16	34.5	30	ns
prot147	406	14	11	22	38	11	14	36	18	ns
prot148	510	12	14	51	42	12	18	36	39	ns
prot149	500	12	14	14.4	18	16	12	15.6	4.8	ns
prot150	350	12	11	15	13.5	11	6	10.5	13.5	ns
prot151	683	15	15	22	26	10	12	28	12	ns
prot152	569	8	12	36	27	7	11	30	27	ns
prot153	450	20	8	16.8	14.4	8	9	16.8	3.6	ns
prot154	399	15	9	7.5	19.5	14	5	15	13.5	ns
prot155	713	11	5	12	20	4	8	8	24	ns
prot156	564	9	6	45	15	4	10	27	27	ns
prot157	1149	9	11	9.6	4.8	6	10	4.8	3.6	ns
prot158	721	11	9	4.5	3	1	4	12	9	ns
prot159	260	171	200	402	374	186	178	364	368	ns
prot160	372	133	147	483	402	128	123	456	432	ns
prot161	297	88	100	106.8	123.6	102	94	102	121.2	ns
prot162	276	52	62	87	70.5	72	81	117	108	sig
prot163	480	26	31	64	64	35	32	56	80	ns
prot164	299	28	44	90	84	33	34	123	84	ns
prot165	317	29	37	31.2	31.2	36	28	43.2	25.2	ns
prot166	437	19	24	37.5	40.5	22	23	31.5	30	ns
prot167	537	11	17	24	30	32	38	64	108	sig
prot168	228	24	24	51	45	26	28	114	120	sig
prot169	289	14	21	16.8	25.2	16	20	25.2	22.8	ns
prot170	341	26	18	18	22.5	16	22	33	22.5	ns
prot171	445	23	14	18	34	11	23	52	30	ns
prot172	458	14	9	57	30	16	20	42	60	ns
prot173	450	16	10	16.8	14.4	6	8	12	13.2	ns
prot174	588	13	15	16.5	27	15	10	31.5	16.5	ns
prot175	761	9	15	24	18	12	8	22	30	ns
prot176	519	6	9	27	18	5	9	33	45	ns
prot177	1216	6	8	8.4	14.4	9	12	16.8	10.8	sig
prot178	605	6	9	13.5	15	9	10	19.5	16.5	ns
prot179	748	13	9	24	12	24	11	28	10	sig
prot180	460	14	9	33	12	8	11	24	27	ns
prot181	645	16	3	3.6	10.8	9	8	9.6	7.2	ns
prot182	528	8	4	15	7.5	6	8	12	12	ns
prot183	958	6	14	8	10	8	4	14	6	ns
prot184	4213	0	2	12	6	3	3	9	30	ns
prot185	1921	5	2	2.4	3.6	18	18	14.4	10.8	sig
prot186	333	130	144	186	199.5	131	131	174	210	ns
prot187	229	124	104	208	234	122	106	238	214	ns
prot188	413	50	57	141	135	49	52	126	147	ns
prot189	437	33	39	49.2	45.6	38	45	44.4	40.8	ns
prot190	459	35	33	31.5	52.5	31	49	81	73.5	sig
prot191	170	44	32	58	78	32	31	66	86	ns
prot192	200	40	56	99	126	46	31	126	105	ns
prot193	396	18	40	31.2	54	36	37	57.6	37.2	sig
prot194	219	15	25	33	28.5	18	21	36	28.5	ns
prot195	509	28	25	42	64	23	11	46	22	ns
prot196	255	26	26	57	51	38	26	135	78	sig
prot197	343	14	14	14.4	22.8	11	13	14.4	20.4	ns
prot198	453	14	21	27	27	24	38	40.5	39	sig
prot199	418	19	12	28	26	14	18	32	40	ns
prot200	506	13	10	39	30	13	17	33	33	ns
prot201	545	13	12	12	31.2	13	10	19.2	37.2	ns
prot202	406	6	8	22.5	10.5	6	11	16.5	15	ns
prot203	586	6	16	32	34	14	10	28	32	ns
prot204	570	8	8	24	45	11	13	33	15	ns
prot205	868	10	13	8.4	16.8	22	23	21.6	24	sig
prot206	508	6	12	12	15	9	12	10.5	21	ns
prot207	715	9	10	18	22	9	8	22	10	ns
prot208	622	11	9	15	27	6	11	30	24	ns
prot209	463	9	6	8.4	6	3	7	13.2	7.2	ns
prot210	756	10	3	12	9	10	16	12	18	sig
prot211	520	5	10	12	12	3	8	10	18	ns
prot212	858	3	6	18	15	5	5	27	21	sig
prot213	463	5	6	3.6	8.4	4	4	3.6	9.6	ns
prot214	248	86	93	138	130.5	160	189	267	226.5	sig
prot215	386	61	55	90	108	114	104	188	228	sig
prot216	252	43	36	120	108	53	50	129	153	ns
prot217	271	51	58	63.6	67.2	48	61	61.2	57.6	ns
prot218	367	43	42	75	69	40	51	64.5	58.5	ns
prot219	335	42	43	98	78	27	53	102	96	ns
prot220	600	41	33	108	87	24	40	117	120	ns
prot221	232	36	32	39.6	61.2	39	31	52.8	61.2	ns
prot222	273	34	36	51	51	37	30	52.5	51	ns
prot223	243	35	32	66	72	25	30	74	54	ns
prot224	223	25	31	72	81	24	25	108	69	ns
prot225	250	29	22	38.4	26.4	99	87	104.4	93.6	sig
prot226	223	19	20	39	30	47	52	46.5	64.5	sig
prot227	289	24	25	58	54	28	25	24	48	ns
prot228	378	19	21	84	63	24	23	66	54	ns
prot229	410	19	18	22.8	21.6	19	24	14.4	18	ns
prot230	389	23	21	40.5	24	36	31	73.5	64.5	sig
prot231	610	17	21	36	36	10	16	30	36	ns
prot232	243	17	12	30	51	17	14	39	51	ns
prot233	397	11	14	16.8	9.6	16	10	18	19.2	ns
prot234	229	8	10	19.5	9	9	5	19.5	13.5	ns
prot235	321	12	16	14	12	16	9	24	14	ns
prot236	447	7	11	27	36	9	7	30	27	ns
prot237	272	15	9	14.4	9.6	17	11	8.4	14.4	ns
prot238	645	14	15	19.5	13.5	18	24	30	30	sig
prot239	709	0	4	14	18	9	11	12	14	ns
prot240	513	8	8	24	33	9	13	12	51	ns
prot241	314	10	11	4.8	7.2	7	10	4.8	13.2	ns
prot242	388	3	9	12	4.5	11	7	7.5	6	ns
prot243	956	2	4	4	2	5	5	6	4	ns
prot244	128	232	237	657	696	247	255	636	705	ns
prot245	197	66	90	91.2	69.6	74	79	76.8	75.6	ns
prot246	334	66	63	97.5	96	110	133	178.5	199.5	sig
prot247	175	58	37	88	100	44	49	84	124	sig
prot248	162	52	56	189	165	46	67	159	174	ns
prot249	305	42	34	33.6	43.2	36	43	31.2	43.2	sig
prot250	312	30	45	64.5	67.5	40	47	64.5	64.5	ns
prot251	300	37	39	58	74	27	39	82	86	ns
prot252	127	41	35	132	105	29	45	108	123	ns
prot253	191	45	35	46.8	37.2	23	39	43.2	31.2	ns
prot254	211	30	32	66	40.5	37	44	57	51	ns
prot255	199	34	35	56	64	44	36	82	68	ns
prot256	266	37	35	90	78	36	40	78	96	ns
prot257	322	15	18	30	25.2	31	23	19.2	27.6	ns
prot258	313	27	25	57	46.5	32	24	37.5	33	ns
prot259	286	27	23	26	34	16	15	38	40	ns
prot260	265	7	15	39	36	22	7	45	24	ns
prot261	466	20	15	13.2	27.6	14	13	25.2	24	ns
prot262	455	15	16	36	28.5	24	33	39	18	sig
prot263	185	15	16	46	28	17	20	38	34	ns
prot264	209	14	20	63	45	15	13	48	36	ns
prot265	433	13	16	18	12	14	11	30	20.4	ns
prot266	247	15	13	21	21	8	18	19.5	24	ns
prot267	331	11	16	28	28	12	10	26	34	ns
prot268	452	12	9	33	51	19	21	24	42	ns
prot269	348	16	13	14.4	16.8	16	11	7.2	12	ns
prot270	533	8	4	9	12	11	11	9	15	ns
prot271	342	10	15	16	22	16	16	24	20	sig
prot272	229	10	6	36	21	16	10	42	33	sig
prot273	581	10	9	14.4	18	24	36	28.8	36	sig
prot274	389	8	12	13.5	7.5	8	5	10.5	7.5	ns
prot275	368	9	5	8	12	3	11	16	20	ns
prot276	350	8	9	21	15	13	8	21	45	ns
prot277	502	4	7	6	13.2	6	6	13.2	13.2	ns
prot278	588	6	8	13.5	6	18	13	19.5	33	sig
prot279	404	15	6	12	16	7	3	16	8	ns
prot280	281	2	3	30	3	4	4	18	15	ns
prot281	475	10	6	9.6	4.8	12	6	16.8	14.4	sig
prot282	264	2	8	7.5	7.5	10	10	7.5	7.5	ns
prot283	428	8	6	12	22	4	5	12	10	ns
prot284	605	3	5	18	18	8	8	15	6	ns
prot285	546	10	6	12	7.2	14	7	8.4	13.2	sig
prot286	393	4	7	1.5	7.5	4	22	16.5	16.5	sig
prot287	651	4	4	24	16	1	11	10	6	ns
prot288	386	7	4	15	18	3	2	15	15	ns
prot289	127	179	199	234	223.2	187	205	235.2	228	ns
prot290	307	139	146	193.5	193.5	152	141	211.5	241.5	ns
prot291	151	78	72	156	148	78	72	120	154	ns
prot292	246	25	29	108	126	28	36	105	84	ns
prot293	201	34	31	38.4	38.4	36	36	50.4	48	ns
prot294	295	20	29	54	43.5	42	38	75	94.5	sig
prot295	377	30	31	84	74	41	36	74	70	sig
prot296	232	24	28	72	96	28	38	102	78	ns
prot297	333	24	24	27.6	31.2	21	26	22.8	33.6	ns
prot298	276	27	29	33	40.5	17	20	34.5	43.5	ns
prot299	225	31	14	52	62	27	19	60	54	ns
prot300	152	28	23	48	78	18	15	90	81	ns
prot301	268	18	26	39.6	16.8	18	14	36	24	ns
prot302	261	21	28	31.5	33	18	17	30	27	ns
prot303	234	25	25	32	44	28	22	26	32	ns
prot304	203	17	19	51	48	16	16	45	66	ns
prot305	277	21	22	16.8	22.8	14	19	15.6	19.2	ns
prot306	224	14	25	33	28.5	16	21	25.5	42	ns
prot307	260	17	15	32	32	13	12	26	36	ns
prot308	278	26	23	39	48	16	26	33	36	ns
prot309	420	18	17	8.4	24	20	23	43.2	34.8	sig
prot310	424	12	12	25.5	28.5	22	12	36	27	sig
prot311	219	13	18	20	22	12	14	36	26	ns
prot312	277	14	11	30	36	10	18	45	24	ns
prot313	279	8	7	6	7.2	8	8	6	7.2	ns
prot314	558	14	10	21	25.5	19	18	21	19.5	ns
prot315	822	11	11	24	18	11	10	26	22	sig
prot316	423	11	11	30	27	7	12	30	30	ns
prot317	301	8	4	9.6	10.8	7	11	9.6	12	ns
prot318	477	12	4	15	7.5	9	9	22.5	22.5	sig
prot319	354	7	14	34	24	15	5	28	20	ns
prot320	538	5	7	24	18	12	12	18	36	ns
prot321	330	8	6	14.4	7.2	10	12	12	12	ns
prot322	345	6	1	13.5	16.5	12	6	4.5	15	ns
prot323	290	9	9	10	14	12	6	20	14	sig
prot324	587	13	7	15	30	5	9	12	12	ns
prot325	416	11	5	3.6	8.4	5	12	3.6	6	ns
prot326	806	8	8	9	12	6	3	18	7.5	ns
prot327	243	8	10	12	16	7	10	28	30	ns
prot328	674	8	5	12	27	4	7	36	24	ns
prot329	297	4	6	7.2	3.6	8	7	8.4	4.8	ns
prot330	558	5	8	9	18	7	7	10.5	3	sig
prot331	340	4	4	14	12	4	5	4	6	ns
prot332	546	13	7	15	12	6	6	9	27	ns
prot333	193	5	7	3.6	7.2	4	7	2.4	7.2	ns
prot334	641	4	6	6	6	7	6	4.5	16.5	ns
prot335	452	4	7	4	14	4	3	16	10	ns
prot336	481	3	4	9	18	5	4	27	42	sig
prot337	355	8	2	9.6	6	2	6	1.2	3.6	ns
prot338	530	8	7	6	6	6	6	6	12	ns
prot339	374	3	4	10	12	5	3	12	6	ns
prot340	253	5	5	15	12	10	15	18	30	sig
prot341	442	1	6	8.4	4.8	3	5	7.2	4.8	ns
prot342	861	8	4	1.5	9	3	5	4.5	10.5	ns
prot343	413	9	3	4	6	7	3	8	8	ns
prot344	648	2	4	3	21	4	1	6	3	ns
prot345	719	7	5	7.2	6	4	6	4.8	4.8	ns
prot346	786	2	1	7.5	4.5	2	7	10.5	16.5	sig
prot347	596	6	4	6	6	5	3	4	8	ns
prot348	777	4	4	18	6	4	2	27	6	ns
prot349	798	3	5	1.2	8.4	3	4	8.4	8.4	ns
prot350	141	214	246	330	303	220	208	322.5	334.5	ns
prot351	221	158	151	290	300	149	131	302	258	ns
prot352	283	84	65	240	231	66	79	222	216	ns
prot353	246	54	64	73.2	69.6	74	74	79.2	70.8	ns
prot354	212	45	54	70.5	78	72	80	87	94.5	sig
prot355	219	38	31	72	74	32	32	76	72	ns
prot356	448	19	44	114	108	46	40	93	120	ns
prot357	351	32	40	34.8	56.4	70	40	73.2	78	sig
prot358	161	42	27	42	33	35	34	48	46.5	ns
prot359	178	33	32	60	64	72	90	180	120	sig
prot360	178	24	12	60	81	25	22	54	63	ns
prot361	250	19	20	30	38.4	26	22	43.2	39.6	sig
prot362	238	21	22	36	31.5	25	26	52.5	39	sig
prot363	261	20	17	52	48	19	17	44	46	ns
prot364	194	20	16	42	54	23	24	42	57	ns
prot365	234	21	15	21.6	21.6	21	17	18	25.2	ns
prot366	337	13	18	27	24	13	6	25.5	39	sig
prot367	296	12	15	34	48	19	16	46	40	ns
prot368	248	11	10	42	39	9	12	36	48	ns
prot369	311	22	19	12	10.8	22	13	28.8	19.2	ns
prot370	224	23	14	15	19.5	13	10	19.5	28.5	ns
prot371	279	21	16	34	22	14	20	28	36	ns
prot372	471	24	16	60	54	17	23	51	42	ns
prot373	218	11	13	12	12	10	19	16.8	13.2	sig
prot374	249	19	10	34.5	18	17	12	31.5	24	ns
prot375	312	19	15	30	14	11	12	32	34	ns
prot376	402	12	14	24	45	14	15	39	27	ns
prot377	196	15	7	20.4	15.6	9	14	10.8	25.2	ns
prot378	285	10	9	12	19.5	9	16	28.5	19.5	ns
prot379	292	12	8	24	28	13	11	36	32	ns
prot380	227	8	6	45	30	8	10	39	27	ns
prot381	322	12	6	14.4	6	10	9	16.8	9.6	ns
prot382	449	6	10	15	31.5	42	24	54	58.5	sig
prot383	373	15	9	26	14	8	14	32	32	ns
prot384	239	9	6	30	18	8	14	27	15	ns
prot385	235	8	15	4.8	4.8	13	16	4.8	10.8	ns
prot386	267	10	9	7.5	10.5	15	15	21	12	ns
prot387	262	9	6	16	12	7	8	20	14	ns
prot388	241	7	6	21	24	10	4	36	18	ns
prot389	315	3	6	8.4	10.8	7	14	6	9.6	ns
prot390	997	7	13	16.5	7.5	12	4	13.5	13.5	sig
prot391	392	6	14	14	18	6	6	14	10	ns
prot392	558	4	4	24	27	12	9	21	18	ns
prot393	468	4	7	8.4	10.8	7	8	9.6	7.2	ns
prot394	253	4	6	9	7.5	33	24	27	36	sig
prot395	248	6	8	16	14	16	20	44	28	sig
prot396	527	4	12	18	36	7	6	21	15	ns
prot397	432	4	3	3.6	3.6	5	6	7.2	8.4	ns
prot398	455	4	7	3	7.5	2	5	7.5	4.5	ns
prot399	529	0	6	10	8	6	8	4	8	ns
prot400	375	10	3	6	9	8	4	24	15	ns
prot401	287	7	6	4.8	7.2	8	5	3.6	6	ns
prot402	332	5	3	3	9	8	7	9	6	ns
prot403	541	9	5	12	14	4	9	16	10	ns
prot404	280	8	3	21	0	11	5	18	9	ns
prot405	458	1	7	8.4	3.6	6	3	8.4	4.8	ns
prot406	291	4	5	10.5	6	7	4	6	3	sig
prot407	548	9	10	22	6	3	2	12	14	ns
prot408	292	6	9	3	6	5	2	12	6	ns
prot409	559	5	4	7.2	6	0	7	1.2	4.8	ns
prot410	859	4	1	1.5	0	2	3	1.5	3	ns
prot411	484	4	3	6	10	4	3	16	12	sig
prot412	117	165	145	480	372	128	136	396	411	ns
prot413	182	157	145	154.8	166.8	131	122	158.4	138	ns
prot414	226	103	109	157.5	153	118	107	159	148.5	ns
prot415	179	66	60	158	142	67	60	138	148	ns
prot416	129	45	64	210	180	72	54	177	198	ns
prot417	222	44	52	60	73.2	45	46	58.8	61.2	ns
prot418	353	40	41	58.5	52.5	57	64	60	93	sig
prot419	157	41	39	82	102	42	49	56	96	ns
prot420	376	23	31	90	84	23	21	48	81	ns
prot421	429	21	27	36	26.4	28	30	33.6	34.8	ns
prot422	182	23	19	39	39	22	26	34.5	45	ns
prot423	187	26	30	56	60	26	22	36	46	ns
prot424	206	22	24	87	93	28	25	60	84	sig
prot425	319	13	23	31.2	28.8	25	19	25.2	27.6	ns
prot426	533	15	24	27	31.5	38	40	60	36	sig
prot427	182	22	24	42	40	48	38	32	68	sig
prot428	260	15	15	42	48	22	22	84	36	ns
prot429	181	15	17	26.4	18	15	16	19.2	19.2	ns
prot430	246	16	15	25.5	24	17	20	33	30	sig
prot431	156	13	11	30	26	14	20	24	40	ns
prot432	213	12	19	45	48	25	13	24	39	ns
prot433	295	8	11	9.6	12	13	8	16.8	15.6	sig
prot434	610	18	12	30	22.5	11	12	19.5	19.5	ns
prot435	152	15	17	30	20	17	11	28	38	ns
prot436	470	15	14	24	24	14	18	42	36	ns
prot437	278	11	7	9.6	9.6	23	18	16.8	40.8	sig
prot438	250	9	12	12	18	11	14	7.5	22.5	ns
prot439	265	11	9	26	26	8	18	36	16	ns
prot440	327	11	11	27	21	9	10	18	21	ns
prot441	577	9	13	13.2	13.2	4	7	13.2	13.2	ns
prot442	236	10	4	13.5	21	8	8	9	10.5	ns
prot443	347	10	8	28	14	10	7	10	32	ns
prot444	177	11	10	45	36	22	7	42	33	sig
prot445	261	8	8	9.6	9.6	11	10	9.6	10.8	ns
prot446	357	6	5	16.5	12	4	6	10.5	6	ns
prot447	379	8	16	24	32	17	12	12	24	sig
prot448	172	6	7	18	36	13	17	21	18	ns
prot449	161	7	9	6	3.6	7	8	12	16.8	ns
prot450	466	11	7	9	10.5	9	12	18	16.5	ns
prot451	165	9	6	18	12	14	9	28	18	sig
prot452	245	8	8	6	21	5	7	12	36	ns
prot453	222	10	11	14.4	9.6	7	11	7.2	10.8	ns
prot454	428	5	5	15	10.5	7	8	9	16.5	ns
prot455	227	7	4	10	6	7	6	16	16	ns
prot456	420	6	5	21	15	8	12	24	21	ns
prot457	171	10	10	16.8	8.4	11	9	7.2	9.6	ns
prot458	307	7	10	12	13.5	9	12	9	15	ns
prot459	230	4	3	24	22	6	7	20	14	ns
prot460	343	7	7	36	27	7	7	9	18	ns
prot461	441	17	7	7.2	7.2	5	13	7.2	13.2	ns
prot462	415	7	7	4.5	6	7	9	7.5	9	ns
prot463	270	10	2	8	12	4	4	12	16	ns
prot464	711	4	5	15	21	10	5	33	6	ns
prot465	321	9	2	4.8	6	5	6	10.8	8.4	ns
prot466	238	5	6	6	10.5	6	2	10.5	9	ns
prot467	320	7	6	6	30	14	11	14	14	sig
prot468	274	11	4	12	12	5	4	15	18	sig
prot469	364	13	5	8.4	10.8	8	7	7.2	10.8	ns
prot470	361	6	5	6	12	3	5	13.5	6	ns
prot471	262	6	8	10	12	4	8	10	4	ns
prot472	513	13	4	21	33	4	6	24	39	ns
prot473	569	3	4	3.6	1.2	5	4	6	3.6	ns
prot474	387	5	5	4.5	6	10	3	3	4.5	sig
prot475	447	8	6	16	2	3	2	4	12	ns
prot476	378	5	2	9	3	2	8	24	18	sig
prot477	251	2	6	1.2	10.8	2	5	4.8	7.2	ns
prot478	468	4	6	1.5	6	3	6	7.5	3	ns
prot479	544	7	3	10	10	1	5	6	20	ns
prot480	244	5	6	6	18	6	3	6	12	ns
prot481	327	1	5	10.8	4.8	4	9	10.8	2.4	sig
prot482	494	4	1	0	3	2	4	0	7.5	ns
prot483	192	174	174	322	294	171	189	334	308	ns
prot484	243	116	129	384	438	129	127	387	372	ns
prot485	149	51	35	62.4	73.2	37	44	60	62.4	ns
prot486	236	42	37	58.5	45	32	39	51	64.5	ns
prot487	134	41	41	74	84	32	30	76	74	ns
prot488	103	28	41	174	126	34	33	90	90	ns
prot489	103	35	36	54	43.2	36	38	56.4	48	ns
prot490	103	31	30	51	51	29	47	45	55.5	ns
prot491	271	27	28	66	84	28	37	92	58	ns
prot492	257	26	24	63	72	25	22	93	105	ns
prot493	174	14	13	22.8	19.2	22	14	18	21.6	ns
prot494	165	28	22	30	49.5	28	29	39	39	ns
prot495	251	28	21	36	56	12	15	66	38	ns
prot496	265	15	22	63	54	30	14	57	42	ns
prot497	193	28	29	21.6	28.8	22	25	33.6	28.8	ns
prot498	137	20	25	45	28.5	20	21	27	31.5	ns
prot499	149	26	19	38	28	45	33	78	64	sig
prot500	291	24	16	51	69	26	18	57	60	ns
prot501	227	21	18	20.4	19.2	18	18	12	21.6	ns
prot502	198	16	13	34.5	18	27	57	81	81	sig
prot503	194	19	11	32	36	15	19	44	54	ns
prot504	234	13	17	48	39	13	15	36	27	ns
prot505	247	10	13	22.8	21.6	15	20	15.6	3.6	ns
prot506	145	14	15	33	18	21	22	36	22.5	ns
prot507	141	22	16	44	44	8	15	46	42	ns
prot508	187	14	9	39	42	13	8	36	27	ns
prot509	165	16	11	20.4	10.8	9	15	22.8	16.8	ns
prot510	166	13	9	22.5	15	9	20	18	27	ns
prot511	225	18	5	20	24	18	15	24	28	ns
prot512	239	19	16	42	33	19	14	15	30	ns
prot513	275	11	16	15.6	15.6	18	10	13.2	7.2	ns
prot514	206	9	11	13.5	19.5	20	12	31.5	24	sig
prot515	322	8	13	16	24	16	10	28	32	ns
prot516	178	22	14	33	36	14	13	33	42	ns
prot517	227	15	14	19.2	14.4	15	14	18	21.6	ns
prot518	237	12	19	18	19.5	8	19	15	22.5	ns
prot519	254	12	17	12	30	21	12	22	16	ns
prot520	208	21	17	24	51	11	13	42	33	ns
prot521	153	9	14	15.6	16.8	15	14	10.8	19.2	ns
prot522	244	17	15	25.5	22.5	14	9	19.5	22.5	ns
prot523	287	13	9	20	10	5	7	12	22	ns
prot524	206	10	7	48	18	11	10	33	45	ns
prot525	244	11	11	6	14.4	14	7	13.2	8.4	ns
prot526	383	5	8	9	12	10	10	13.5	6	ns
prot527	184	7	5	12	20	11	8	12	10	ns
prot528	377	6	7	42	21	11	8	30	36	ns
prot529	355	11	6	9.6	7.2	10	9	7.2	3.6	ns
prot530	129	13	8	21	10.5	9	7	18	12	ns
prot531	162	8	6	10	22	6	6	6	16	ns
prot532	184	15	11	33	9	4	9	24	42	ns
prot533	347	10	8	9.6	12	7	10	8.4	8.4	ns
prot534	203	4	2	6	15	14	10	9	24	sig
prot535	1930	9	6	24	16	11	5	22	14	ns
prot536	316	7	5	30	33	7	6	36	18	ns
prot537	198	12	8	6	14.4	8	3	7.2	6	ns
prot538	250	4	11	10.5	7.5	3	6	9	9	ns
prot539	265	8	9	10	12	6	5	20	18	ns
prot540	469	7	10	36	15	9	9	27	30	ns
prot541	563	7	10	7.2	10.8	15	18	28.8	18	sig
prot542	290	15	3	21	15	10	6	6	18	ns
prot543	338	8	7	6	12	11	10	14	18	ns
prot544	449	7	9	27	12	6	14	42	27	sig
prot545	273	4	6	8.4	10.8	5	9	9.6	3.6	ns
prot546	412	3	4	7.5	9	6	8	9	7.5	ns
prot547	170	3	5	10	2	5	8	10	8	ns
prot548	478	9	6	21	18	11	4	6	36	ns
prot549	302	11	4	4.8	3.6	5	8	9.6	7.2	sig
prot550	167	1	7	9	7.5	5	6	6	9	sig
prot551	151	8	3	12	8	6	8	12	8	ns
prot552	816	7	6	12	18	4	7	12	21	sig
prot553	279	3	4	4.8	6	4	2	3.6	4.8	ns
prot554	320	2	5	13.5	6	9	6	3	7.5	ns
prot555	351	6	2	4	8	3	10	4	12	ns
prot556	242	2	6	12	21	2	5	18	15	sig
prot557	276	7	5	3.6	7.2	2	5	12	4.8	sig
prot558	565	5	8	6	1.5	4	4	4.5	12	ns
prot559	356	3	4	6	6	1	2	2	10	ns
prot560	162	2	5	15	9	3	2	24	12	ns
prot561	155	5	6	2.4	2.4	4	6	7.2	2.4	ns
prot562	484	4	4	3	6	5	5	3	7.5	ns
prot563	462	5	3	6	12	3	21	24	12	sig
prot564	989	6	5	9	18	6	6	45	9	sig
prot565	353	4	5	1.2	4.8	9	2	13.2	4.8	sig
prot566	382	8	1	7.5	6	5	5	9	13.5	ns
prot567	1092	1	2	8	10	9	7	10	10	sig
prot568	158	1	3	30	6	4	5	12	12	ns
prot569	829	4	3	8.4	7.2	10	1	3.6	3.6	ns
prot570	600	5	2	9	3	6	3	13.5	4.5	sig
prot571	743	4	5	10	12	3	3	4	10	ns
prot572	271	3	5	15	0	1	2	3	9	ns
prot573	774	6	2	4.8	3.6	1	3	3.6	1.2	ns
prot574	617	2	2	0	1.5	3	2	4.5	4.5	ns
prot575	120	189	208	342	362	169	176	346	336	ns
prot576	257	136	142	444	429	167	144	456	408	ns
prot577	138	126	161	181.2	182.4	163	111	160.8	169.2	ns
prot578	126	71	84	132	129	90	75	126	123	ns
prot579	126	80	72	194	144	105	98	176	154	ns
prot580	126	76	96	261	258	121	157	453	426	sig
prot581	126	82	68	91.2	99.6	67	76	94.8	105.6	ns
prot582	126	88	70	135	138	77	88	120	109.5	ns
prot583	126	95	84	202	196	82	94	158	166	ns
prot584	126	89	97	213	297	83	80	306	261	ns
prot585	433	80	73	115.2	118.8	84	70	99.6	80.4	ns
prot586	258	31	33	52.5	66	36	33	55.5	48	ns
prot587	219	30	33	48	44	22	41	62	68	ns
prot588	274	30	31	105	87	24	19	96	60	ns
prot589	211	22	10	30	33.6	28	24	25.2	18	ns
prot590	203	21	25	24	40.5	24	21	42	43.5	ns
prot591	210	21	25	40	40	21	33	54	60	ns
prot592	190	8	18	72	51	23	17	57	66	ns
prot593	164	19	16	24	26.4	17	22	21.6	27.6	ns
prot594	159	17	24	31.5	31.5	21	18	33	33	ns
prot595	171	15	28	42	56	21	22	62	28	ns
prot596	153	13	20	45	42	24	15	78	63	ns
prot597	176	30	18	20.4	24	27	12	32.4	31.2	ns
prot598	192	21	13	31.5	30	18	24	28.5	24	ns
prot599	352	14	21	38	36	19	17	50	16	ns
prot600	146	16	18	48	57	10	16	39	42	ns
prot601	323	15	12	13.2	18	22	20	20.4	12	ns
prot602	258	14	16	24	37.5	21	25	31.5	33	ns
prot603	152	16	15	28	26	20	12	18	32	ns
prot604	76	16	19	45	48	13	10	33	36	ns
prot605	128	11	11	16.8	18	18	17	19.2	19.2	ns
prot606	187	24	20	22.5	36	32	36	57	36	sig
prot607	160	19	15	36	36	18	36	44	48	sig
prot608	315	11	15	45	78	13	20	39	45	ns
prot609	129	7	12	13.2	19.2	20	8	14.4	12	ns
prot610	185	18	13	24	10.5	10	14	25.5	22.5	ns
prot611	146	12	12	16	20	16	13	34	14	ns
prot612	241	14	8	33	51	10	10	48	24	ns
prot613	222	16	13	12	12	27	20	37.2	24	sig
prot614	205	10	13	18	13.5	10	14	16.5	12	ns
prot615	240	13	14	24	24	9	11	18	32	ns
prot616	99	8	12	27	30	9	11	24	39	ns
prot617	643	10	3	7.2	12	14	8	18	8.4	ns
prot618	239	11	6	15	24	10	13	12	15	ns
prot619	383	14	12	22	30	13	14	24	14	ns
prot620	247	16	4	30	39	13	9	24	36	ns
prot621	189	13	10	18	13.2	32	25	13.2	26.4	sig
prot622	171	8	10	24	9	14	7	12	22.5	ns
prot623	326	14	10	18	16	7	13	32	22	ns
prot624	231	15	14	30	18	9	32	81	66	sig
prot625	153	8	16	15.6	14.4	5	9	8.4	15.6	ns
prot626	268	7	5	13.5	12	7	18	21	7.5	ns
prot627	204	5	7	18	16	6	5	22	26	ns
prot628	191	13	15	45	12	10	14	33	42	ns
prot629	114	12	8	18	16.8	10	7	8.4	7.2	ns
prot630	419	11	11	13.5	19.5	9	7	15	18	ns
prot631	141	9	8	18	18	10	12	10	20	ns
prot632	128	9	8	24	18	12	8	27	21	ns
prot633	164	13	6	10.8	10.8	9	4	4.8	7.2	ns
prot634	274	11	10	7.5	16.5	8	6	15	13.5	ns
prot635	188	12	10	24	26	6	11	14	36	ns
prot636	372	12	8	21	24	4	7	21	24	ns
prot637	365	9	9	9.6	8.4	13	3	8.4	7.2	ns
prot638	145	5	4	1.5	15	6	3	16.5	15	ns
prot639	159	10	13	18	12	5	6	2	26	ns
prot640	379	3	16	39	33	11	14	75	54	sig
prot641	190	17	9	13.2	12	2	12	9.6	18	ns
prot642	194	9	13	13.5	7.5	5	5	10.5	12	ns
prot643	178	10	8	20	12	5	7	28	14	ns
prot644	181	5	9	21	42	11	6	24	18	ns
prot645	321	7	12	13.2	13.2	13	15	9.6	9.6	ns
prot646	192	3	7	7.5	10.5	9	7	13.5	10.5	ns
prot647	352	15	5	10	20	9	10	10	16	ns
prot648	118	12	8	30	36	8	10	21	24	ns
prot649	410	4	9	7.2	6	11	6	8.4	7.2	ns
prot650	403	5	2	9	9	14	2	30	13.5	sig
prot651	199	8	2	12	16	10	10	22	16	sig
prot652	457	13	4	24	12	8	7	33	27	ns
prot653	221	7	11	9.6	7.2	13	8	12	8.4	ns
prot654	216	3	7	4.5	9	5	6	15	10.5	ns
prot655	217	9	7	10	4	9	6	10	14	ns
prot656	172	5	5	30	33	16	4	21	6	sig
prot657	268	7	4	9.6	8.4	4	7	9.6	1.2	ns
prot658	583	9	10	10.5	7.5	5	6	15	7.5	ns
prot659	229	9	7	16	14	12	28	40	20	sig
prot660	177	11	10	27	15	7	4	24	21	ns
prot661	142	5	6	7.2	6	7	5	9.6	9.6	ns
prot662	178	5	7	3	13.5	7	16	10.5	12	sig
prot663	111	2	7	16	12	2	7	10	10	ns
prot664	116	6	5	21	18	3	6	21	24	ns
prot665	325	1	9	12	6	9	9	2.4	8.4	ns
prot666	268	6	5	4.5	12	9	4	12	6	ns
prot667	599	7	7	14	10	11	6	8	12	ns
prot668	341	5	12	18	18	10	6	27	27	ns
prot669	172	7	4	12	7.2	9	10	4.8	7.2	ns
prot670	204	4	12	7.5	9	8	9	10.5	3	ns
prot671	171	12	7	14	10	4	10	10	12	ns
prot672	255	3	6	12	27	4	11	18	30	sig
prot673	180	5	6	4.8	1.2	7	6	6	9.6	ns
prot674	215	6	6	7.5	10.5	4	1	4.5	9	ns
prot675	211	12	5	10	10	8	6	14	8	ns
prot676	234	6	5	12	12	2	8	24	30	sig
prot677	214	5	4	8.4	10.8	24	15	10.8	10.8	sig
prot678	180	6	7	9	9	4	5	6	10.5	ns
prot679	292	3	5	16	10	6	8	16	12	ns
prot680	387	5	7	18	24	3	5	6	12	ns
prot681	283	5	3	2.4	7.2	7	8	13.2	10.8	ns
prot682	351	5	2	3	0	9	9	3	7.5	sig
prot683	502	3	2	18	10	5	14	14	14	sig
prot684	484	3	8	12	42	4	4	21	24	ns
prot685	345	5	1	4.8	4.8	18	14	14.4	2.4	sig
prot686	448	3	11	4.5	0	1	4	6	4.5	ns
prot687	277	8	1	10	10	1	6	18	4	ns
prot688	737	9	5	21	24	4	1	9	15	ns
prot689	159	2	2	9.6	6	4	4	2.4	8.4	ns
prot690	153	5	6	3	1.5	4	5	6	10.5	ns
prot691	321	7	4	14	8	18	6	12	12	sig
prot692	373	4	5	12	15	10	6	12	30	sig
prot693	124	4	6	4.8	1.2	3	3	6	3.6	ns
prot694	330	2	1	3	3	1	3	4.5	7.5	ns
prot695	319	1	2	8	6	5	7	6	4	ns
prot696	272	2	1	12	9	2	1	15	9	ns
prot697	296	2	4	3.6	2.4	2	2	6	7.2	ns
prot698	167	1	6	3	6	15	3	27	4.5	sig
prot699	832	4	8	14	12	5	2	6	8	ns
prot700	461	3	2	9	6	3	4	27	27	sig
prot701	152	4	1	8.4	3.6	5	9	8.4	7.2	ns
prot702	247	4	8	13.5	6	3	9	12	10.5	ns
prot703	311	6	2	6	8	4	3	10	4	ns
prot704	299	4	1	3	9	3	5	6	3	ns
prot705	383	3	3	0	4.8	2	1	1.2	0	ns
prot706	426	4	4	6	10.5	0	3	3	1.5	ns
prot707	155	2	3	8	10	3	3	14	6	ns
prot708	989	4	4	15	12	4	4	3	3	ns
prot709	187	1	3	2.4	3.6	1	1	4.8	1.2	ns
prot710	366	0	2	3	1.5	3	1	1.5	6	ns
prot711	715	6	1	2	4	3	3	0	2	ns
prot712	830	0	2	3	6	2	2	9	3	ns
prot713	177	2	4	3.6	7.2	0	6	4.8	1.2	ns
prot714	632	7	0	4.5	3	2	4	4.5	1.5	ns
prot715	444	4	3	6	2	3	3	0	0	ns
prot716	1241	1	1	9	6	4	5	6	12	ns
prot717	685	5	5	3.6	0	9	6	3.6	14.4	sig
prot718	387	0	1	9	1.5	1	1	1.5	0	ns
prot719	322	0	1	6	6	18	3	30	6	sig
prot720	735	1	0	0	0	3	1	0	6	ns
prot721	186	38	43	48	50.4	39	42	58.8	52.8	ns
prot722	156	43	41	58.5	76.5	36	45	78	57	ns
prot723	282	42	40	76	98	54	37	94	98	ns
prot724	140	22	31	93	96	38	36	102	57	sig
prot725	137	30	33	27.6	27.6	63	102	79.2	100.8	sig
prot726	124	35	18	36	42	23	24	33	45	ns
prot727	169	18	18	40	48	25	24	46	52	ns
prot728	142	33	16	108	75	29	15	93	75	ns
prot729	162	25	22	30	24	36	22	42	43.2	sig
prot730	200	15	23	22.5	37.5	23	13	27	28.5	ns
prot731	156	13	11	26	34	13	17	34	40	ns
prot732	306	22	23	72	72	16	20	54	51	ns
prot733	174	17	14	19.2	16.8	16	21	19.2	10.8	ns
prot734	194	13	14	42	24	15	16	27	24	ns
prot735	103	18	11	32	22	39	39	66	120	sig
prot736	172	18	13	45	27	15	13	54	30	ns
prot737	180	20	13	21.6	22.8	15	22	28.8	26.4	sig
prot738	184	14	13	13.5	21	7	14	28.5	15	ns
prot739	230	12	8	20	20	13	14	18	18	ns
prot740	187	14	11	27	33	16	11	36	24	ns
prot741	189	14	14	22.8	25.2	10	23	18	12	ns
prot742	180	13	16	28.5	39	45	39	63	81	sig
prot743	294	15	11	22	10	9	13	36	26	ns
prot744	186	12	11	42	48	11	12	39	27	ns
prot745	225	13	14	14.4	13.2	17	11	8.4	18	ns
prot746	174	14	13	10.5	13.5	14	16	18	15	ns
prot747	208	16	16	22	28	20	34	60	48	sig
prot748	217	8	14	30	48	9	5	33	21	ns
prot749	112	11	5	13.2	10.8	13	14	10.8	10.8	ns
prot750	206	13	12	10.5	12	18	14	31.5	18	sig
prot751	166	6	7	16	20	6	7	20	8	ns
prot752	113	7	6	51	24	5	13	21	39	ns
prot753	169	7	6	13.2	10.8	5	10	7.2	9.6	ns
prot754	313	11	10	15	25.5	12	11	7.5	12	ns
prot755	197	14	11	34	34	8	10	28	16	ns
prot756	124	6	7	21	21	4	12	24	9	ns
prot757	246	4	9	6	7.2	1	5	7.2	9.6	ns
prot758	258	10	10	13.5	9	4	8	10.5	10.5	ns
prot759	168	11	6	12	22	8	7	20	10	ns
prot760	260	8	5	9	27	5	9	12	6	ns
prot761	243	7	8	9.6	6	4	10	9.6	19.2	sig
prot762	124	16	12	18	7.5	9	10	15	10.5	ns
prot763	208	6	9	12	22	6	14	24	10	ns
prot764	217	5	3	18	9	8	9	15	24	ns
prot765	197	8	11	8.4	12	11	10	9.6	6	ns
prot766	177	6	4	15	6	6	7	3	10.5	sig
prot767	146	4	10	14	6	13	14	28	26	sig
prot768	157	6	8	15	24	5	5	27	12	ns
prot769	270	4	5	2.4	8.4	4	4	6	8.4	ns
prot770	264	6	6	6	10.5	8	10	9	19.5	ns
prot771	274	5	9	12	22	4	4	14	12	ns
prot772	156	5	7	18	15	6	2	36	6	ns
prot773	252	6	7	7.2	7.2	4	4	9.6	10.8	ns
prot774	356	7	6	12	7.5	7	6	9	15	ns
prot775	180	8	7	22	14	7	7	14	14	ns
prot776	251	6	7	21	27	7	5	9	27	ns
prot777	156	9	7	6	7.2	7	4	8.4	10.8	ns
prot778	227	5	3	9	12	7	14	10.5	21	sig
prot779	116	3	4	6	18	5	5	6	6	ns
prot780	154	4	7	18	27	3	6	6	18	ns
prot781	198	6	7	13.2	10.8	8	4	13.2	9.6	ns
prot782	236	7	7	3	12	5	7	10.5	6	ns
prot783	184	6	8	8	10	8	5	12	12	ns
prot784	122	4	0	0	12	3	3	6	21	ns
prot785	91	6	5	7.2	8.4	6	6	8.4	13.2	ns
prot786	274	7	5	9	6	8	10	21	9	sig
prot787	152	9	6	10	8	5	6	12	4	ns
prot788	162	3	3	12	12	4	2	6	12	ns
prot789	158	7	5	3.6	4.8	5	7	10.8	8.4	ns
prot790	463	7	4	6	7.5	3	2	10.5	9	ns
prot791	312	3	5	10	6	5	2	10	12	ns
prot792	261	3	4	15	9	3	8	21	12	ns
prot793	392	7	9	8.4	9.6	1	2	10.8	8.4	ns
prot794	182	6	3	6	6	2	3	9	6	ns
prot795	310	1	3	22	10	3	3	8	4	ns
prot796	382	10	4	12	12	12	16	30	24	sig
prot797	113	4	5	12	7.2	10	10	8.4	4.8	ns
prot798	111	6	2	7.5	7.5	6	6	1.5	7.5	ns
prot799	418	1	3	22	14	5	6	10	12	sig
prot800	185	1	8	15	21	3	3	12	12	ns
prot801	163	5	8	3.6	6	2	10	3.6	0	ns
prot802	238	4	5	13.5	9	6	3	12	13.5	sig
prot803	282	5	8	10	8	2	5	4	2	ns
prot804	305	2	2	18	12	6	1	6	18	ns
prot805	292	8	7	6	1.2	18	9	14.4	10.8	sig
prot806	427	2	3	1.5	6	3	1	3	3	ns
prot807	234	5	7	12	14	2	4	10	14	ns
prot808	233	6	6	9	15	6	8	3	18	ns
prot809	425	3	2	2.4	3.6	8	2	9.6	9.6	sig
prot810	95	9	5	3	10.5	4	4	10.5	9	ns
prot811	241	4	7	4	8	5	7	6	8	ns
prot812	201	5	1	12	12	5	3	6	12	ns
prot813	474	6	4	1.2	3.6	10	1	2.4	6	sig
prot814	437	3	2	0	1.5	1	3	6	4.5	ns
prot815	411	1	3	6	8	3	2	2	8	ns
prot816	333	1	3	9	3	4	3	9	6	ns
prot817	449	0	6	4.8	4.8	3	4	0	4.8	ns
prot818	256	4	0	4.5	0	3	2	6	1.5	ns
prot819	292	3	0	10	6	3	5	8	8	ns
prot820	669	4	4	12	12	6	8	15	12	ns
prot821	378	7	8	4.8	1.2	10	8	7.2	12	sig
prot822	373	2	3	9	0	2	3	4.5	6	ns
prot823	327	1	2	2	8	3	4	10	8	ns
prot824	180	1	4	6	12	6	9	36	27	sig
prot825	357	2	3	7.2	2.4	3	4	2.4	7.2	ns
prot826	791	3	6	4.5	1.5	1	3	0	1.5	ns
prot827	1037	4	4	8	0	3	3	12	10	ns
prot828	223	2	2	6	15	2	6	12	3	ns
prot829	417	0	2	3.6	2.4	3	8	4.8	4.8	sig
prot830	310	2	3	3	1.5	2	2	4.5	3	ns
prot831	796	2	2	4	10	2	2	8	4	sig
prot832	385	1	3	9	3	1	1	3	6	ns
prot833	399	1	3	2.4	1.2	3	2	0	4.8	ns
prot834	661	1	1	0	1.5	1	2	4.5	0	ns
prot835	648	5	4	0	0	1	2	6	6	ns
prot836	172	4	4	0	3	1	0	6	15	ns
prot837	459	1	3	2.4	1.2	4	2	3.6	3.6	ns
prot838	266	1	3	3	3	4	1	3	7.5	sig
prot839	85	53	44	116	118	55	63	120	94	ns
prot840	185	51	59	177	189	180	171	558	648	sig
prot841	130	49	63	52.8	82.8	53	67	79.2	88.8	sig
prot842	128	57	61	75	64.5	61	65	96	76.5	ns
prot843	130	59	57	104	106	108	84	220	212	sig
prot844	150	47	53	147	168	47	51	147	180	ns
prot845	94	34	41	50.4	62.4	38	52	42	55.2	ns
prot846	154	17	24	48	42	22	28	37.5	22.5	ns
prot847	76	26	17	42	46	26	20	48	52	ns
prot848	213	10	15	51	57	23	25	78	78	sig
prot849	51	13	19	24	25.2	16	26	19.2	26.4	ns
prot850	198	21	23	27	22.5	23	18	34.5	42	sig
prot851	150	25	10	38	36	12	14	46	22	ns
prot852	161	13	11	39	51	13	16	21	33	ns
prot853	227	16	12	15.6	14.4	12	19	12	14.4	ns
prot854	56	13	13	24	19.5	17	15	28.5	16.5	ns
prot855	107	20	15	34	30	13	21	38	28	ns
prot856	85	11	15	33	51	12	12	39	21	ns
prot857	191	11	12	12	14.4	7	12	9.6	14.4	ns
prot858	207	13	11	19.5	24	7	14	15	19.5	ns
prot859	313	11	20	36	32	7	13	24	20	ns
prot860	150	8	10	42	39	9	9	30	27	ns
prot861	446	17	7	15.6	7.2	18	16	12	9.6	ns
prot862	165	18	13	19.5	12	8	9	9	22.5	ns
prot863	164	6	15	8	24	9	11	16	16	ns
prot864	183	15	8	42	54	7	9	24	30	ns
prot865	112	19	15	13.2	8.4	8	13	12	10.8	ns
prot866	99	13	8	9	22.5	8	10	12	12	ns
prot867	162	7	10	14	24	11	13	24	24	ns
prot868	294	12	7	27	21	7	13	39	12	ns
prot869	219	9	9	16.8	6	7	7	9.6	9.6	ns
prot870	139	8	14	12	22.5	18	15	16.5	22.5	ns
prot871	1091	9	12	18	20	7	7	22	16	ns
prot872	153	9	9	36	21	10	13	36	24	ns
prot873	122	12	3	10.8	10.8	10	9	8.4	6	ns
prot874	308	12	12	12	24	9	7	7.5	10.5	ns
prot875	274	5	11	6	8	11	8	10	20	ns
prot876	168	13	6	36	21	9	9	30	30	ns
prot877	157	7	7	14.4	12	8	9	13.2	3.6	ns
prot878	171	9	7	15	7.5	11	11	15	19.5	ns
prot879	163	5	11	8	18	4	6	4	8	ns
prot880	78	7	4	27	33	18	16	48	72	sig
prot881	177	5	7	6	12	8	6	12	8.4	ns
prot882	198	8	13	16.5	15	6	9	7.5	18	ns
prot883	322	5	4	10	8	10	8	36	28	sig
prot884	145	7	14	27	30	10	5	18	42	ns
prot885	224	7	7	4.8	7.2	7	7	10.8	4.8	ns
prot886	155	4	15	13.5	1.5	21	24	31.5	27	sig
prot887	102	11	4	20	8	7	10	26	20	ns
prot888	207	8	7	33	24	9	4	15	33	ns
prot889	480	4	6	4.8	6	13	5	15.6	13.2	sig
prot890	104	6	5	7.5	7.5	9	9	6	10.5	ns
prot891	204	5	3	8	12	13	22	14	28	sig
prot892	248	6	9	27	21	10	6	24	9	ns
prot893	157	15	5	8.4	8.4	8	8	15.6	6	ns
prot894	132	6	6	10.5	12	15	15	13.5	4.5	sig
prot895	214	7	5	18	14	7	5	16	12	ns
prot896	219	3	5	6	9	6	8	18	9	ns
prot897	193	4	5	6	12	4	7	13.2	9.6	ns
prot898	155	8	9	9	19.5	10	2	1.5	9	ns
prot899	239	2	9	12	10	13	7	22	28	sig
prot900	116	10	8	15	27	12	8	15	24	ns
prot901	211	2	1	10.8	8.4	10	4	4.8	10.8	sig
prot902	156	5	8	7.5	4.5	15	18	31.5	45	sig
prot903	246	5	10	20	12	24	15	24	42	sig
prot904	218	6	4	30	21	7	7	30	15	ns
prot905	201	7	10	7.2	4.8	8	10	12	9.6	sig
prot906	111	4	3	4.5	10.5	8	2	9	3	sig
prot907	175	5	10	10	8	4	5	6	10	ns
prot908	195	11	8	18	15	3	4	18	21	ns
prot909	292	8	3	9.6	3.6	5	7	3.6	4.8	ns
prot910	173	4	2	6	6	4	4	7.5	3	ns
prot911	284	6	4	4	10	8	6	18	22	ns
prot912	151	2	6	21	21	4	7	18	6	ns
prot913	165	4	5	2.4	2.4	7	3	7.2	1.2	ns
prot914	132	5	9	10.5	4.5	21	12	40.5	18	sig
prot915	177	6	8	12	14	12	12	30	42	sig
prot916	137	2	7	18	21	21	15	18	45	sig
prot917	325	5	3	3.6	9.6	16	18	2.4	2.4	sig
prot918	192	2	4	6	9	4	6	6	10.5	ns
prot919	170	3	2	8	6	10	3	4	4	ns
prot920	157	5	4	15	33	5	4	9	6	ns
prot921	192	9	9	3.6	8.4	1	7	7.2	12	sig
prot922	474	4	8	4.5	15	4	2	15	3	ns
prot923	186	5	6	6	8	6	7	4	10	ns
prot924	428	6	3	9	15	7	2	12	6	sig
prot925	191	5	2	6	3.6	4	6	3.6	0	ns
prot926	169	4	1	3	3	5	6	4.5	3	ns
prot927	166	4	6	16	8	5	2	2	4	sig
prot928	290	3	5	6	15	6	3	27	12	ns
prot929	216	5	3	3.6	10.8	4	5	8.4	7.2	ns
prot930	103	1	1	6	12	4	1	6	7.5	ns
prot931	271	5	5	0	8	0	4	10	6	ns
prot932	147	3	2	12	15	1	3	12	6	ns
prot933	135	3	4	4.8	4.8	8	6	7.2	9.6	sig
prot934	135	4	3	6	0	7	1	6	7.5	ns
prot935	135	6	3	6	8	1	1	14	12	sig
prot936	135	2	7	18	12	2	4	6	12	ns
prot937	321	2	1	4.8	6	3	4	3.6	4.8	ns
prot938	164	2	6	4.5	4.5	2	7	6	3	ns
prot939	113	5	2	0	6	1	1	4	6	ns
prot940	271	4	5	6	3	2	3	6	18	ns
prot941	204	3	2	1.2	2.4	2	6	3.6	6	ns
prot942	276	4	3	1.5	4.5	3	0	9	7.5	ns
prot943	108	0	1	8	4	3	4	16	18	ns
prot944	91	4	8	12	0	9	3	27	36	sig
prot945	325	5	3	2.4	2.4	4	2	4.8	6	ns
prot946	114	2	3	6	1.5	8	1	7.5	6	ns
prot947	277	4	1	2	6	4	6	8	8	sig
prot948	118	3	4	6	3	2	1	0	9	ns
prot949	121	0	4	1.2	7.2	1	1	4.8	3.6	ns
prot950	198	3	2	9	6	2	4	4.5	4.5	sig
prot951	237	1	2	6	10	2	4	6	2	ns
prot952	220	4	1	6	6	3	1	6	0	ns
prot953	406	3	2	1.2	2.4	3	2	3.6	3.6	ns
prot954	391	1	4	0	1.5	0	0	4.5	0	ns
prot955	189	1	1	0	6	2	4	0	12	ns
prot956	232	4	4	3	21	1	3	6	9	ns
prot957	470	1	3	2.4	2.4	3	2	2.4	2.4	ns
prot958	527	2	2	4.5	0	2	3	3	3	ns
prot959	141	1	1	0	2	2	1	8	10	ns
prot960	602	4	2	6	3	2	1	3	9	ns
prot961	109	18	24	24	28.8	20	29	28.8	32.4	ns
prot962	258	21	28	30	30	48	46	102	75	sig
prot963	168	12	13	22	20	18	21	52	40	sig
prot964	177	21	18	33	51	12	15	48	30	ns
prot965	104	16	14	21.6	13.2	16	14	16.8	15.6	ns
prot966	187	12	6	12	13.5	10	6	21	25.5	sig
prot967	134	14	15	32	28	45	42	96	90	sig
prot968	153	19	10	48	45	16	14	36	57	ns
prot969	125	12	10	12	6	16	12	12	9.6	ns
prot970	242	11	12	15	16.5	30	33	27	85.5	sig
prot971	128	3	7	22	22	12	16	28	24	sig
prot972	160	9	11	33	36	12	10	33	42	ns
prot973	65	13	7	10.8	12	13	9	15.6	13.2	ns
prot974	143	11	17	15	24	14	19	15	19.5	ns
prot975	131	18	9	22	20	5	15	14	24	ns
prot976	128	5	10	30	21	9	7	30	24	ns
prot977	76	6	10	8.4	10.8	18	18	14.4	25.2	sig
prot978	95	10	13	21	12	13	11	18	12	ns
prot979	70	5	8	26	26	11	7	18	38	ns
prot980	136	12	12	51	18	7	8	33	27	ns
prot981	116	12	4	9.6	13.2	8	3	10.8	6	ns
prot982	108	9	13	9	19.5	15	8	12	18	ns
prot983	195	12	8	12	22	14	11	10	26	ns
prot984	145	10	6	27	21	10	14	30	30	sig
prot985	102	7	13	9.6	8.4	11	11	12	12	ns
prot986	173	7	9	6	9	5	10	6	13.5	ns
prot987	212	7	5	8	14	3	4	8	16	ns
prot988	116	8	7	30	12	16	13	54	54	sig
prot989	219	8	10	9.6	2.4	12	7	2.4	14.4	sig
prot990	312	8	6	13.5	10.5	8	14	9	6	ns
prot991	78	3	3	20	10	5	5	10	12	ns
prot992	193	12	12	24	24	3	7	9	15	ns
prot993	500	4	4	6	4.8	6	2	8.4	4.8	ns
prot994	195	4	4	10.5	4.5	3	6	7.5	7.5	ns
prot995	177	6	5	16	12	8	7	8	14	ns
prot996	224	9	4	21	6	6	8	15	27	ns
prot997	239	5	3	8.4	6	8	16	9.6	9.6	sig
prot998	223	8	7	7.5	6	7	6	7.5	4.5	ns
prot999	113	3	11	14	24	4	8	14	4	ns
prot1000	94	4	6	21	12	11	7	15	9	ns
prot1001	74	6	4	4.8	9.6	4	8	9.6	6	ns
prot1002	265	7	11	13.5	10.5	2	8	15	4.5	ns
prot1003	225	5	4	6	22	7	5	12	16	ns
prot1004	129	3	7	21	9	8	1	21	21	ns
prot1005	210	6	6	4.8	4.8	7	10	14.4	4.8	sig
prot1006	248	6	3	9	6	3	3	7.5	3	ns
prot1007	158	5	6	12	16	6	2	8	4	ns
prot1008	68	7	2	9	6	5	2	27	9	ns
prot1009	68	5	6	7.2	3.6	2	1	6	7.2	ns
prot1010	548	9	10	10.5	4.5	4	2	4.5	6	ns
prot1011	123	6	3	8	14	4	6	10	4	ns
prot1012	181	9	6	18	21	6	6	15	3	ns
prot1013	824	5	2	8.4	9.6	4	2	6	4.8	sig
prot1014	250	3	4	3	0	5	2	3	10.5	sig
prot1015	242	6	3	6	4	6	14	8	16	sig
prot1016	186	4	7	9	6	3	5	24	9	ns
prot1017	228	3	3	3.6	8.4	10	5	4.8	7.2	ns
prot1018	106	5	5	7.5	10.5	3	4	10.5	1.5	ns
prot1019	135	6	8	2	8	2	1	8	12	ns
prot1020	173	2	3	6	3	7	1	15	9	ns
prot1021	245	3	3	7.2	7.2	6	4	2.4	12	sig
prot1022	98	6	5	3	7.5	7	4	7.5	3	sig
prot1023	149	4	2	6	4	4	2	12	10	ns
prot1024	136	2	2	9	3	1	3	3	3	ns
prot1025	335	2	4	3.6	0	3	5	3.6	4.8	ns
prot1026	81	4	2	1.5	4.5	3	3	4.5	1.5	ns
prot1027	124	3	5	12	8	8	3	12	8	ns
prot1028	204	3	3	12	6	2	5	9	12	ns
prot1029	124	6	2	2.4	2.4	9	6	21.6	14.4	sig
prot1030	231	4	5	7.5	7.5	12	6	13.5	36	sig
prot1031	192	6	6	8	8	3	2	10	12	ns
prot1032	514	9	2	12	18	4	1	6	12	ns
prot1033	277	5	4	8.4	3.6	8	4	3.6	8.4	ns
prot1034	159	3	0	0	1.5	6	6	22.5	27	sig
prot1035	190	3	5	6	6	5	3	10	8	ns
prot1036	225	6	9	18	15	6	4	12	12	ns
prot1037	57	4	3	6	1.2	2	1	4.8	9.6	ns
prot1038	153	4	3	3	3	5	4	4.5	1.5	ns
prot1039	91	4	4	8	4	5	4	4	12	sig
prot1040	94	1	2	3	9	2	4	9	27	sig
prot1041	112	6	4	7.2	3.6	2	3	4.8	1.2	ns
prot1042	336	4	3	10.5	3	3	3	7.5	7.5	ns
prot1043	241	5	6	2	4	7	5	4	10	ns
prot1044	108	5	2	3	12	3	0	15	15	ns
prot1045	117	0	4	6	7.2	2	2	2.4	7.2	ns
prot1046	286	1	6	7.5	7.5	1	1	4.5	0	ns
prot1047	122	3	6	12	8	3	2	4	2	ns
prot1048	273	1	2	9	12	5	3	3	12	ns
prot1049	237	5	2	4.8	1.2	3	3	1.2	4.8	ns
prot1050	222	4	2	3	0	8	8	6	6	sig
prot1051	799	1	3	2	6	2	1	4	4	ns
prot1052	125	2	3	6	15	3	4	9	9	ns
prot1053	98	2	2	3.6	4.8	5	0	7.2	1.2	ns
prot1054	153	1	0	0	3	1	1	4.5	0	ns
prot1055	186	4	3	4	8	4	0	4	2	ns
prot1056	188	3	3	3	6	1	4	3	15	ns
prot1057	127	0	2	2.4	1.2	2	2	4.8	0	ns
prot1058	65	122	110	141	171	369	330	445.5	517.5	sig
prot1059	115	47	50	92	76	42	42	74	94	ns
prot1060	65	34	27	78	105	21	20	108	72	ns
prot1061	90	24	20	22.8	34.8	18	23	15.6	14.4	ns
prot1062	120	16	10	22.5	18	10	13	16.5	19.5	ns
prot1063	83	4	5	16	12	39	36	84	42	sig
prot1064	177	7	6	21	12	6	15	12	18	sig
prot1065	59	12	8	16.8	10.8	11	8	7.2	10.8	ns
prot1066	97	10	7	18	4.5	10	10	15	10.5	ns
prot1067	188	9	8	8	16	10	9	10	14	ns
prot1068	82	9	9	24	21	15	36	54	36	sig
prot1069	109	14	3	12	9.6	10	10	6	6	ns
prot1070	109	9	11	13.5	6	7	11	10.5	15	ns
prot1071	168	10	5	14	20	11	10	14	16	ns
prot1072	188	8	12	15	27	8	6	21	18	ns
prot1073	82	5	6	7.2	4.8	7	10	4.8	10.8	ns
prot1074	75	3	7	13.5	9	4	6	15	4.5	ns
prot1075	151	11	0	8	12	6	4	14	12	sig
prot1076	175	8	9	18	21	4	9	15	12	ns
prot1077	116	5	6	6	3.6	4	5	6	4.8	ns
prot1078	161	8	0	7.5	7.5	12	6	18	15	sig
prot1079	95	8	12	12	16	2	9	16	18	ns
prot1080	101	5	5	12	9	7	3	21	15	ns
prot1081	175	7	7	9.6	4.8	2	5	4.8	7.2	ns
prot1082	401	8	4	4.5	7.5	5	6	12	7.5	ns
prot1083	214	6	5	8	6	8	5	12	10	ns
prot1084	215	7	5	12	15	7	5	12	9	ns
prot1085	152	4	13	9.6	9.6	6	8	6	1.2	ns
prot1086	125	0	1	15	6	5	5	13.5	4.5	ns
prot1087	154	4	10	8	8	16	13	22	8	sig
prot1088	119	4	6	15	9	4	8	33	9	ns
prot1089	145	9	6	3.6	4.8	3	3	3.6	2.4	ns
prot1090	256	4	7	12	9	1	7	7.5	1.5	ns
prot1091	119	4	4	8	2	3	2	10	12	ns
prot1092	159	2	6	18	24	4	2	3	9	ns
prot1093	91	2	3	6	4.8	5	4	4.8	8.4	ns
prot1094	396	3	6	12	13.5	6	3	6	6	ns
prot1095	205	6	6	6	10	5	7	2	16	ns
prot1096	108	2	3	9	15	5	3	15	9	ns
prot1097	71	1	2	4.8	6	7	9	10.8	6	sig
prot1098	259	6	5	7.5	3	8	6	7.5	6	ns
prot1099	191	5	4	12	10	0	2	2	4	ns
prot1100	147	5	5	6	9	0	8	21	12	ns
prot1101	292	3	5	3.6	6	2	8	9.6	14.4	sig
prot1102	69	0	0	3	6	6	12	3	9	sig
prot1103	245	2	3	4	12	5	3	6	4	ns
prot1104	146	3	1	18	6	1	0	12	0	ns
prot1105	351	6	2	1.2	3.6	5	1	3.6	6	ns
prot1106	106	3	3	9	3	2	5	9	0	ns
prot1107	180	5	2	8	2	3	3	6	18	sig
prot1108	199	5	2	12	12	1	6	9	6	ns
prot1109	185	1	4	7.2	4.8	15	12	3.6	7.2	sig
prot1110	182	0	6	4.5	9	4	1	10.5	1.5	ns
prot1111	59	1	1	4	8	7	9	14	4	sig
prot1112	173	5	2	3	3	5	2	15	6	ns
prot1113	105	6	7	1.2	2.4	6	3	21.6	18	sig
prot1114	79	3	5	1.5	3	3	6	3	0	ns
prot1115	94	3	3	4	0	1	3	0	4	ns
prot1116	235	3	5	3	3	3	3	6	3	ns
prot1117	99	2	1	3.6	2.4	1	2	1.2	1.2	ns
prot1118	103	5	3	3	1.5	1	6	1.5	1.5	ns
prot1119	226	1	6	6	2	2	4	0	10	ns
prot1120	168	2	3	6	12	4	4	9	9	ns
prot1121	454	2	1	3.6	4.8	1	3	1.2	2.4	ns
prot1122	92	3	0	1.5	4.5	2	3	3	1.5	ns
prot1123	99	4	0	12	14	2	3	4	4	ns
prot1124	116	2	5	9	6	4	1	3	12	ns
prot1125	90	1	3	6	1.2	0	2	3.6	2.4	ns
prot1126	87	0	0	0	1.5	1	5	7.5	9	sig
prot1127	294	5	1	4	6	2	11	8	10	sig
prot1128	354	2	2	3	9	2	1	3	3	ns
prot1129	216	2	1	2.4	3.6	7	2	2.4	1.2	ns
prot1130	138	2	1	6	1.5	2	0	3	1.5	ns
prot1131	187	0	4	6	2	2	3	4	4	ns
prot1132	495	3	1	3	12	2	2	9	0	ns
prot1133	406	2	1	1.2	1.2	1	2	1.2	3.6	ns
prot1134	382	2	0	3	0	2	2	3	3	ns
prot1135	272	1	2	4	2	0	0	2	2	ns
prot1136	71	19	14	72	69	16	14	60	33	ns
prot1137	105	21	24	16.8	25.2	14	19	27.6	20.4	ns
prot1138	234	25	18	24	25.5	19	18	33	39	ns
prot1139	112	13	13	42	26	18	19	32	30	ns
prot1140	114	18	24	45	36	19	12	42	45	ns
prot1141	112	10	9	12	6	15	8	9.6	10.8	ns
prot1142	166	8	9	9	7.5	9	5	13.5	4.5	ns
prot1143	104	7	7	18	4	9	9	12	6	ns
prot1144	376	12	9	21	3	8	4	21	6	ns
prot1145	83	4	2	9.6	10.8	11	7	7.2	10.8	ns
prot1146	51	3	7	4.5	3	2	5	10.5	7.5	ns
prot1147	74	5	3	8	8	6	5	10	2	ns
prot1148	74	5	5	18	18	4	2	6	27	ns
prot1149	117	5	7	8.4	7.2	6	3	3.6	18	sig
prot1150	106	8	4	9	10.5	5	4	7.5	10.5	ns
prot1151	110	5	2	12	8	5	3	6	10	ns
prot1152	73	8	3	15	9	5	2	21	12	sig
prot1153	113	1	3	2.4	7.2	5	2	3.6	3.6	ns
prot1154	358	5	5	7.5	9	3	5	3	3	ns
prot1155	99	5	2	8	4	4	4	10	4	ns
prot1156	115	3	5	12	6	4	1	9	9	ns
prot1157	180	4	2	2.4	3.6	5	4	3.6	1.2	ns
prot1158	67	2	3	4.5	15	4	4	6	12	sig
prot1159	99	4	2	12	4	2	5	8	2	ns
prot1160	99	9	5	6	6	2	1	0	9	ns
prot1161	99	3	2	3.6	7.2	6	5	3.6	2.4	ns
prot1162	98	2	2	12	4.5	3	3	3	9	ns
prot1163	165	1	4	2	4	2	7	10	10	ns
prot1164	76	4	3	6	6	2	8	12	18	sig
prot1165	90	0	1	3.6	1.2	5	0	4.8	2.4	ns
prot1166	113	3	3	4.5	4.5	1	2	1.5	1.5	ns
prot1167	90	2	1	4	8	3	5	8	20	ns
prot1168	163	3	0	12	18	1	4	6	9	ns
prot1169	102	5	2	3.6	4.8	6	3	4.8	6	ns
prot1170	183	5	3	4.5	1.5	6	2	12	3	sig
prot1171	98	3	2	8	4	4	1	2	2	ns
prot1172	146	3	0	6	6	4	3	3	21	ns
prot1173	145	3	0	3.6	0	4	2	1.2	2.4	ns
prot1174	166	1	7	3	3	1	1	4.5	3	ns
prot1175	100	1	2	4	6	1	2	2	0	ns
prot1176	393	0	2	6	6	2	7	15	15	sig
prot1177	89	0	1	4.8	1.2	3	1	6	0	ns
prot1178	391	3	0	3	1.5	4	4	6	3	sig
prot1179	89	2	0	0	2	3	1	6	2	ns
prot1180	1106	5	1	15	30	9	8	15	30	ns
prot1181	3227	3	4	4.8	8.4	3	7	4.8	7.2	ns
prot1182	539	4	7	6	12	8	10	18	15	ns
prot1183	771	3	5	12	24	5	3	10	6	ns
prot1184	2680	3	3	27	9	2	5	12	0	ns
prot1185	917	6	6	6	0	8	7	4.8	4.8	ns
prot1186	4114	4	3	0	1.5	3	2	3	10.5	ns
prot1187	449	10	11	20	22	7	12	10	26	ns
prot1188	1304	5	5	15	6	3	6	6	9	ns
prot1189	393	10	4	1.2	3.6	6	10	6	9.6	sig
prot1190	1513	0	0	3	1.5	1	4	3	7.5	ns
prot1191	2580	0	2	0	4	4	6	4	6	ns
prot1192	959	9	5	18	30	6	4	18	21	ns
prot1193	510	11	10	13.2	8.4	7	4	7.2	7.2	ns
prot1194	427	7	5	9	7.5	5	7	10.5	6	ns
prot1195	413	8	1	4	12	2	4	10	8	ns
prot1196	819	5	2	18	27	3	8	30	0	ns
prot1197	1779	5	2	3.6	1.2	6	3	10.8	4.8	ns
prot1198	1379	3	3	1.5	3	1	2	1.5	6	ns
prot1199	652	6	1	6	4	5	7	2	4	ns
prot1200	704	2	1	12	9	3	1	3	9	ns
prot1201	1028	1	4	7.2	2.4	4	8	14.4	12	sig
prot1202	1181	2	3	1.5	6	3	3	7.5	7.5	ns
prot1203	383	12	5	14	8	6	3	22	6	ns
prot1204	1077	11	5	21	21	7	1	30	18	ns
prot1205	452	3	11	7.2	7.2	2	7	8.4	3.6	ns
prot1206	434	5	7	6	7.5	5	5	10.5	6	ns
prot1207	955	6	5	10	8	3	7	12	4	ns
prot1208	528	2	1	21	3	2	7	9	6	ns
prot1209	228	1	6	3.6	6	8	14	9.6	7.2	sig
prot1210	781	3	3	7.5	1.5	2	5	3	6	ns
prot1211	548	2	0	4	10	6	4	6	6	ns
prot1212	273	3	2	12	12	5	3	9	3	ns
prot1213	153	6	11	13.2	9.6	9	4	3.6	9.6	sig
prot1214	320	0	7	3	4.5	3	6	3	6	ns
prot1215	219	6	5	24	20	8	7	14	8	ns
prot1216	410	3	4	21	12	12	30	81	45	sig
prot1217	322	3	7	6	3.6	9	21	14.4	18	sig
prot1218	629	5	3	10.5	4.5	12	15	27	4.5	sig
prot1219	264	7	4	4	4	4	2	12	10	ns
prot1220	356	1	5	18	3	1	2	12	12	ns
prot1221	390	5	2	7.2	4.8	4	3	3.6	3.6	ns
prot1222	235	4	4	6	9	3	2	12	6	sig
prot1223	263	7	2	12	8	7	3	2	4	ns
prot1224	481	1	3	15	15	3	3	0	3	ns
prot1225	551	4	2	4.8	4.8	2	2	6	0	ns
prot1226	481	4	4	6	6	5	3	13.5	3	ns
prot1227	487	1	0	4	4	1	2	2	2	ns
prot1228	881	2	1	12	9	0	2	3	3	ns
prot1229	2284	3	3	1.2	4.8	4	4	2.4	3.6	ns
prot1230	852	3	1	3	4.5	3	2	0	4.5	ns
prot1231	341	5	8	4	12	10	10	24	20	sig
prot1232	182	1	4	12	9	11	4	6	24	ns
prot1233	327	4	8	8.4	6	5	3	6	6	ns
prot1234	219	4	7	9	3	4	2	12	6	ns
prot1235	406	2	6	16	6	6	3	4	14	ns
prot1236	332	1	3	3	0	2	1	3	3	ns
prot1237	365	4	5	3.6	1.2	5	1	3.6	2.4	ns
prot1238	308	4	4	9	3	3	2	4.5	3	ns
prot1239	232	0	4	2	10	4	7	10	18	sig
prot1240	2067	7	2	3	15	3	4	0	15	ns
prot1241	865	3	1	1.2	3.6	1	2	13.2	2.4	sig
prot1242	682	3	2	1.5	4.5	1	2	3	4.5	ns
prot1243	573	0	2	2	2	2	2	16	4	sig
prot1244	454	2	3	6	6	1	3	3	9	ns
prot1245	611	14	15	13.2	9.6	14	12	18	18	ns
prot1246	133	6	8	6	3	6	7	18	15	ns
prot1247	221	9	2	20	18	2	7	16	10	ns
prot1248	153	6	4	21	24	12	10	15	33	sig
prot1249	363	6	7	7.2	6	5	7	9.6	4.8	ns
prot1250	435	3	6	12	7.5	6	10	9	12	ns
prot1251	366	8	6	10	10	1	5	6	8	ns
prot1252	170	6	6	9	12	10	6	27	21	ns
prot1253	267	3	1	4.8	3.6	5	3	1.2	2.4	ns
prot1254	463	0	7	3	6	4	6	6	3	ns
prot1255	542	4	5	10	4	6	4	4	4	ns
prot1256	448	4	2	15	9	6	3	6	21	ns
prot1257	177	8	9	4.8	3.6	2	4	3.6	8.4	ns
prot1258	365	4	3	10.5	3	3	2	9	12	sig
prot1259	746	0	5	6	6	3	3	12	6	ns
prot1260	458	2	4	12	18	5	4	18	12	ns
prot1261	147	4	4	3.6	6	3	5	3.6	4.8	ns
prot1262	266	3	4	9	0	2	8	1.5	3	ns
prot1263	340	4	3	0	8	6	4	8	12	ns
prot1264	398	8	4	3	9	3	0	12	12	ns
prot1265	403	1	4	4.8	2.4	5	4	2.4	3.6	ns
prot1266	302	2	3	3	4.5	0	3	9	1.5	ns
prot1267	465	2	3	4	4	4	3	6	16	ns
prot1268	487	1	3	3	0	6	2	12	6	sig
prot1269	568	3	3	2.4	3.6	2	2	1.2	2.4	ns
prot1270	370	2	1	3	4.5	4	5	6	3	sig
prot1271	435	2	1	2	0	3	1	2	2	ns
prot1272	382	2	2	0	0	2	2	6	3	ns
prot1273	400	1	1	2.4	2.4	0	0	2.4	2.4	ns
prot1274	1317	1	0	0	3	0	3	3	1.5	ns
prot1275	1827	0	1	10	6	2	1	8	8	sig
prot1276	227	6	10	21	21	10	10	21	12	sig
prot1277	126	8	11	4.8	4.8	9	6	3.6	8.4	ns
prot1278	199	3	3	6	6	3	5	6	6	ns
prot1279	186	10	5	10	10	7	2	16	12	ns
prot1280	397	2	7	15	12	4	8	6	24	sig
prot1281	191	5	1	3.6	9.6	0	4	2.4	3.6	ns
prot1282	181	3	8	9	7.5	4	5	7.5	4.5	ns
prot1283	332	4	5	8	8	10	6	4	20	sig
prot1284	207	1	1	9	6	4	11	12	6	sig
prot1285	433	1	4	6	3.6	1	4	0	3.6	ns
prot1286	220	4	5	3	6	1	4	9	6	ns
prot1287	174	5	3	8	4	3	9	6	12	ns
prot1288	398	7	2	3	6	10	2	12	6	sig
prot1289	250	1	3	6	7.2	1	7	1.2	8.4	ns
prot1290	254	3	2	4.5	1.5	2	4	6	1.5	sig
prot1291	278	4	4	4	6	3	4	4	10	ns
prot1292	195	3	4	9	9	1	3	9	6	ns
prot1293	493	3	2	3.6	7.2	3	5	2.4	7.2	ns
prot1294	395	4	2	3	1.5	15	6	13.5	22.5	sig
prot1295	346	2	3	6	4	1	1	4	4	sig
prot1296	386	3	2	12	9	5	6	0	9	ns
prot1297	323	2	0	2.4	3.6	4	2	1.2	4.8	ns
prot1298	221	4	3	0	3	21	9	9	13.5	sig
prot1299	330	2	6	0	4	6	3	6	18	sig
prot1300	913	1	5	21	15	3	3	6	12	ns
prot1301	216	3	3	2.4	6	2	3	1.2	4.8	ns
prot1302	176	2	1	1.5	1.5	3	2	1.5	3	ns
prot1303	396	2	5	10	10	0	3	10	8	ns
prot1304	144	2	1	9	6	2	1	6	18	ns
prot1305	340	1	3	1.2	2.4	7	1	2.4	3.6	ns
prot1306	177	1	3	0	4.5	4	2	1.5	3	ns
prot1307	491	3	5	8	4	6	5	12	8	ns
prot1308	289	7	4	9	15	4	3	18	18	sig
prot1309	925	2	3	2.4	1.2	2	2	2.4	3.6	ns
prot1310	266	1	3	1.5	7.5	2	0	6	1.5	ns
prot1311	584	1	1	2	4	1	1	0	6	ns
prot1312	316	1	0	9	15	2	1	9	3	ns
prot1313	365	0	2	2.4	6	3	4	2.4	4.8	sig
prot1314	282	4	2	4.5	1.5	2	3	4.5	4.5	ns
prot1315	465	4	1	4	6	3	4	0	4	ns
prot1316	577	4	4	9	6	3	0	3	9	ns
prot1317	274	1	2	1.2	2.4	1	5	2.4	6	ns
prot1318	517	3	8	1.5	3	2	2	0	3	ns
prot1319	782	1	0	4	2	1	0	2	8	ns
prot1320	567	3	2	6	3	0	1	6	3	ns
prot1321	356	1	0	0	1.2	1	1	1.2	1.2	sig
prot1322	229	3	1	0	1.5	2	2	0	4.5	ns
prot1323	388	1	1	4	6	3	0	2	2	ns
prot1324	109	8	10	24	12	8	6	15	27	ns
prot1325	167	2	3	3.6	3.6	2	2	4.8	7.2	ns
prot1326	192	6	5	3	4.5	7	5	1.5	10.5	sig
prot1327	174	9	3	4	2	6	9	30	6	sig
prot1328	144	3	4	9	21	7	4	27	6	ns
prot1329	139	4	3	3.6	1.2	4	2	1.2	9.6	sig
prot1330	160	2	4	3	4.5	6	6	7.5	1.5	ns
prot1331	220	3	1	10	14	2	10	16	16	sig
prot1332	248	7	5	6	15	4	3	15	9	ns
prot1333	254	3	2	1.2	3.6	5	3	4.8	3.6	ns
prot1334	213	3	4	6	3	4	4	7.5	1.5	ns
prot1335	81	2	5	6	12	3	0	6	4	ns
prot1336	318	2	4	12	0	2	10	48	24	sig
prot1337	247	2	4	6	3.6	6	2	9.6	3.6	ns
prot1338	381	1	2	4.5	4.5	10	6	6	3	sig
prot1339	159	1	2	4	8	6	6	8	8	sig
prot1340	205	1	4	12	3	3	2	3	3	ns
prot1341	244	3	5	0	6	4	3	8.4	4.8	ns
prot1342	160	2	0	3	3	0	2	1.5	3	ns
prot1343	288	2	3	2	4	2	2	4	2	ns
prot1344	383	1	5	9	3	2	1	0	0	ns
prot1345	206	5	1	4.8	3.6	5	3	7.2	3.6	ns
prot1346	703	5	1	7.5	1.5	1	1	0	3	ns
prot1347	238	1	3	2	2	15	15	36	12	sig
prot1348	366	1	1	6	3	1	4	3	0	ns
prot1349	430	2	2	1.2	4.8	3	2	0	0	ns
prot1350	637	0	2	4.5	3	6	6	9	9	sig
prot1351	141	2	4	2	2	9	6	24	6	sig
prot1352	140	3	3	15	6	8	0	18	12	ns
prot1353	431	3	5	1.2	4.8	2	0	4.8	2.4	ns
prot1354	969	3	6	0	6	1	2	4.5	1.5	ns
prot1355	247	1	1	12	4	1	2	10	2	ns
prot1356	1101	0	1	15	9	0	2	18	3	ns
prot1357	178	1	2	2.4	1.2	3	2	2.4	3.6	ns
prot1358	178	2	1	4.5	1.5	4	0	4.5	7.5	ns
prot1359	297	1	2	12	4	2	1	2	10	ns
prot1360	238	1	3	9	6	3	2	9	12	ns
prot1361	226	5	3	0	4.8	2	3	4.8	4.8	sig
prot1362	486	4	2	0	7.5	0	2	4.5	3	ns
prot1363	758	0	4	0	6	6	4	8	4	sig
prot1364	305	3	0	6	3	2	2	6	3	ns
prot1365	526	0	2	3.6	0	1	4	0	1.2	ns
prot1366	375	2	0	1.5	0	3	6	4.5	4.5	sig
prot1367	651	3	3	4	4	2	5	4	4	sig
prot1368	5934	3	0	3	3	3	0	3	3	ns
prot1369	421	1	2	2.4	1.2	5	3	0	3.6	ns
prot1370	142	2	0	4.5	1.5	1	0	0	3	ns
prot1371	1145	1	1	4	0	2	3	6	2	ns
prot1372	238	3	3	3	3	1	1	0	3	ns
prot1373	391	2	2	0	0	1	1	1.2	1.2	sig
prot1374	618	1	0	1.5	3	3	2	0	4.5	ns
prot1375	93	9	5	18	12	8	5	16	16	ns
prot1376	130	6	9	33	6	8	8	27	45	sig
prot1377	83	3	7	6	6	5	2	10.8	4.8	ns
prot1378	361	1	3	6	1.5	1	6	3	3	ns
prot1379	193	9	7	8	8	6	2	6	20	ns
prot1380	393	10	3	18	15	14	8	30	36	sig
prot1381	232	4	3	6	2.4	4	3	3.6	2.4	ns
prot1382	201	7	8	7.5	4.5	4	4	4.5	4.5	ns
prot1383	105	3	4	2	10	2	2	6	4	ns
prot1384	173	3	5	6	3	2	3	15	9	ns
prot1385	182	4	7	7.2	1.2	4	7	6	7.2	ns
prot1386	199	6	7	4.5	4.5	1	3	6	4.5	ns
prot1387	191	3	2	4	14	6	2	10	8	ns
prot1388	274	3	5	6	3	3	1	15	12	ns
prot1389	135	4	3	2.4	3.6	2	2	1.2	6	ns
prot1390	169	3	3	3	4.5	3	2	6	4.5	ns
prot1391	688	2	5	6	6	2	1	6	4	ns
prot1392	152	3	6	0	6	4	3	9	6	ns
prot1393	528	10	4	3.6	4.8	7	2	2.4	6	ns
prot1394	157	2	4	9	4.5	3	3	3	9	ns
prot1395	126	4	3	4	6	7	5	18	18	sig
prot1396	80	3	2	6	15	6	2	9	12	sig
prot1397	122	0	2	1.2	2.4	1	1	1.2	1.2	ns
prot1398	232	2	3	3	9	1	7	4.5	3	ns
prot1399	171	0	2	8	6	4	1	8	0	ns
prot1400	70	0	2	9	9	2	1	12	9	ns
prot1401	130	3	5	1.2	1.2	3	6	18	3.6	sig
prot1402	103	2	3	4.5	3	6	0	1.5	6	ns
prot1403	547	1	2	6	8	1	5	14	2	sig
prot1404	250	0	3	0	6	2	5	12	6	sig
prot1405	497	2	2	1.2	2.4	2	3	3.6	4.8	sig
prot1406	312	1	2	1.5	6	0	3	3	4.5	ns
prot1407	152	3	3	4	10	5	0	2	4	ns
prot1408	535	1	2	15	6	4	1	3	12	ns
prot1409	87	1	2	3.6	0	2	4	2.4	2.4	sig
prot1410	232	3	4	4.5	1.5	2	1	1.5	3	ns
prot1411	232	3	0	0	10	3	3	2	6	ns
prot1412	843	4	5	0	6	4	2	0	15	ns
prot1413	555	1	3	1.2	3.6	2	0	1.2	0	ns
prot1414	173	0	0	3	3	1	0	3	1.5	ns
prot1415	194	0	1	0	4	7	2	4	4	sig
prot1416	180	1	1	0	6	0	2	21	6	ns
prot1417	199	0	0	1.2	0	1	0	3.6	1.2	ns
prot1418	287	4	4	3	1.5	2	1	4.5	1.5	ns
prot1419	999	1	1	2	0	2	4	4	22	sig
prot1420	220	1	1	0	12	3	2	0	6	ns
prot1421	648	1	1	4.8	3.6	2	4	1.2	0	ns
prot1422	164	3	2	4.5	6	1	1	4.5	3	ns
prot1423	181	0	2	4	2	1	1	0	4	ns
prot1424	285	7	7	21	24	7	8	12	15	ns
prot1425	172	5	6	7.2	6	7	4	9.6	3.6	ns
prot1426	103	4	8	7.5	4.5	1	5	3	6	ns
prot1427	430	5	4	10	6	4	3	10	2	ns
prot1428	130	4	5	9	12	4	9	15	6	ns
prot1429	123	7	3	9.6	6	6	4	2.4	2.4	ns
prot1430	304	3	1	4.5	6	5	4	9	9	ns
prot1431	164	5	2	10	6	8	8	4	12	sig
prot1432	75	5	2	3	6	4	1	9	3	ns
prot1433	173	1	5	4.8	2.4	6	1	3.6	6	ns
prot1434	176	2	0	3	4.5	3	2	7.5	3	ns
prot1435	191	2	1	10	0	2	5	4	16	ns
prot1436	138	2	5	12	9	3	8	0	15	ns
prot1437	148	1	7	0	2.4	3	2	6	2.4	ns
prot1438	101	5	4	3	7.5	9	4	7.5	13.5	sig
prot1439	157	6	1	4	8	4	2	2	14	ns
prot1440	488	3	1	9	3	3	0	15	6	ns
prot1441	133	1	2	4.8	1.2	1	2	2.4	1.2	ns
prot1442	229	1	2	3	1.5	5	0	6	7.5	ns
prot1443	89	3	2	4	10	0	3	6	8	ns
prot1444	317	3	3	9	9	2	4	6	12	sig
prot1445	88	2	2	4.8	0	4	9	8.4	2.4	sig
prot1446	180	3	1	0	4.5	1	0	1.5	9	ns
prot1447	207	1	1	8	4	4	2	0	6	ns
prot1448	235	2	2	15	9	1	0	9	0	ns
prot1449	86	2	1	3.6	4.8	9	3	3.6	14.4	sig
prot1450	115	1	1	3	7.5	6	6	13.5	9	sig
prot1451	127	3	1	2	10	2	2	4	4	ns
prot1452	229	4	0	3	9	0	0	12	12	ns
prot1453	247	1	2	1.2	3.6	4	1	1.2	1.2	ns
prot1454	573	3	1	1.5	0	1	2	4.5	4.5	ns
prot1455	176	4	1	2	14	3	3	4	8	ns
prot1456	169	1	1	9	6	1	1	6	0	ns
prot1457	81	2	0	2.4	1.2	1	7	4.8	2.4	ns
prot1458	89	2	3	1.5	6	2	2	4.5	1.5	ns
prot1459	178	1	1	12	6	0	3	8	6	ns
prot1460	151	3	0	6	12	6	3	9	27	sig
prot1461	146	4	3	2.4	0	4	1	4.8	3.6	ns
prot1462	217	1	3	1.5	4.5	0	5	0	0	ns
prot1463	159	1	1	6	8	1	2	0	8	ns
prot1464	237	1	2	3	9	2	1	9	6	ns
prot1465	587	3	0	1.2	6	1	1	3.6	2.4	ns
prot1466	128	4	3	3	1.5	4	4	6	3	sig
prot1467	425	0	4	4	0	4	3	6	0	ns
prot1468	256	1	2	9	0	1	3	15	0	ns
prot1469	136	0	1	2.4	1.2	9	6	3.6	10.8	sig
prot1470	76	1	0	1.5	1.5	3	1	3	0	ns
prot1471	175	0	1	4	0	0	2	0	6	ns
prot1472	231	1	0	3	18	2	2	9	9	ns
prot1473	337	0	2	1.2	1.2	6	6	3.6	3.6	sig
prot1474	239	0	2	6	3	3	2	4.5	3	ns
prot1475	456	0	0	6	2	3	1	4	2	ns
prot1476	126	0	1	3	3	2	4	6	6	sig
prot1477	488	2	0	0	0	1	1	1.2	0	ns
prot1478	127	0	2	1.5	4.5	1	1	0	1.5	ns
prot1479	191	2	1	8	8	8	4	16	8	sig
prot1480	114	6	4	6	18	4	7	12	15	sig
prot1481	62	4	0	6	3.6	4	1	9.6	3.6	ns
prot1482	350	4	3	0	6	3	0	6	13.5	ns
prot1483	108	2	3	6	12	6	1	4	12	ns
prot1484	321	3	3	0	18	1	2	6	3	ns
prot1485	308	2	2	3.6	0	1	1	2.4	2.4	ns
prot1486	59	1	0	6	4.5	7	1	9	1.5	ns
prot1487	218	3	3	10	4	2	1	6	0	ns
prot1488	106	2	1	6	6	3	3	6	9	ns
prot1489	154	2	10	2.4	3.6	1	2	4.8	4.8	ns
prot1490	166	3	4	1.5	1.5	2	3	3	0	ns
prot1491	515	4	4	6	12	3	2	18	8	ns
prot1492	183	1	1	0	15	1	1	3	9	ns
prot1493	162	4	0	4.8	1.2	3	4	1.2	3.6	ns
prot1494	140	3	0	6	7.5	1	3	1.5	6	ns
prot1495	169	3	1	4	4	2	0	0	4	ns
prot1496	242	2	2	0	3	2	4	15	9	ns
prot1497	292	1	2	6	3.6	15	6	7.2	18	sig
prot1498	197	6	5	3	3	4	6	1.5	0	ns
prot1499	856	0	1	4	4	2	1	8	4	sig
prot1500	127	3	2	6	3	2	2	3	3	ns
prot1501	72	3	1	0	3.6	0	0	0	2.4	ns
prot1502	148	3	1	0	1.5	2	2	0	1.5	ns
prot1503	53	2	0	0	2	2	0	4	4	ns
prot1504	98	2	1	0	0	1	2	3	3	ns
prot1505	405	4	4	3.6	2.4	1	2	2.4	0	ns
prot1506	104	3	2	6	0	1	1	1.5	1.5	ns
prot1507	176	2	2	2	4	3	6	12	6	sig
prot1508	125	1	0	3	12	4	1	12	0	ns
prot1509	160	1	1	1.2	3.6	1	3	0	0	ns
prot1510	316	1	0	0	3	1	0	1.5	3	ns
prot1511	978	1	0	0	8	0	2	2	6	ns
prot1512	234	1	1	6	6	2	3	3	6	ns
prot1513	431	1	1	0	2.4	1	1	0	1.2	ns
prot1514	2591	2	2	3	3	3	2	1.5	4.5	ns
prot1515	712	3	3	4	8	4	5	12	6	ns
prot1516	1852	2	5	24	15	3	1	6	3	ns
prot1517	2086	3	7	2.4	2.4	4	0	2.4	8.4	ns
prot1518	1064	5	4	7.5	7.5	3	6	7.5	7.5	ns
prot1519	609	5	5	16	10	9	11	26	22	sig
prot1520	645	1	3	9	6	3	3	6	15	ns
prot1521	969	1	3	1.2	3.6	0	3	1.2	6	ns
prot1522	857	1	4	7.5	3	4	1	4.5	6	ns
prot1523	488	1	2	6	14	5	1	6	6	ns
prot1524	2821	2	2	3	6	5	1	9	9	ns
prot1525	512	5	4	3.6	2.4	6	5	8.4	2.4	sig
prot1526	876	3	3	4.5	6	2	4	3	4.5	ns
prot1527	543	2	2	4	8	1	1	10	12	ns
prot1528	809	2	7	9	12	0	5	15	3	ns
prot1529	1674	1	1	1.2	1.2	1	0	1.2	2.4	ns
prot1530	1191	1	1	3	4.5	3	1	0	4.5	ns
prot1531	208	3	3	4	10	4	6	0	6	ns
prot1532	437	5	2	12	6	6	3	9	9	ns
prot1533	510	2	4	2.4	1.2	3	3	4.8	3.6	ns
prot1534	695	4	2	4.5	3	5	2	10.5	3	ns
prot1535	227	1	2	6	2	1	2	2	4	ns
prot1536	700	1	0	9	9	7	5	6	21	sig
prot1537	218	1	3	1.2	4.8	1	3	3.6	2.4	ns
prot1538	423	2	4	9	0	3	0	3	1.5	ns
prot1539	873	3	2	2	6	1	2	4	18	ns
prot1540	1426	2	1	3	6	4	7	6	27	sig
prot1541	520	3	1	4.8	0	3	1	2.4	3.6	ns
prot1542	290	12	14	10.5	22.5	8	10	12	10.5	ns
prot1543	296	3	5	10	8	2	2	2	8	ns
prot1544	309	1	2	15	12	1	5	6	12	ns
prot1545	502	5	4	3.6	2.4	4	4	2.4	3.6	ns
prot1546	204	1	3	4.5	1.5	2	2	1.5	1.5	ns
prot1547	437	6	2	10	6	5	2	4	8	ns
prot1548	314	4	1	0	12	3	2	15	6	ns
prot1549	402	1	1	1.2	0	5	2	2.4	1.2	ns
prot1550	188	1	4	4.5	6	4	4	7.5	1.5	ns
prot1551	434	2	1	8	2	0	0	2	0	ns
prot1552	325	2	2	9	6	1	0	3	9	ns
prot1553	607	1	0	1.2	4.8	3	1	0	0	ns
prot1554	739	3	2	4.5	6	2	4	6	3	sig
prot1555	235	0	1	2	2	3	0	0	0	ns
prot1556	982	3	3	6	3	1	1	3	3	ns
prot1557	392	2	1	1.2	2.4	2	7	1.2	4.8	ns
prot1558	543	0	1	1.5	1.5	2	1	1.5	1.5	sig
prot1559	462	0	1	6	4	1	1	0	2	ns
prot1560	348	5	3	6	3	6	0	0	9	ns
prot1561	463	2	3	0	0	1	3	0	1.2	ns
prot1562	173	1	3	3	1.5	7	7	6	1.5	ns
prot1563	274	6	1	6	6	3	3	2	2	ns
prot1564	251	2	2	6	24	4	5	12	18	ns
prot1565	231	3	1	1.2	4.8	2	2	3.6	2.4	ns
prot1566	394	1	0	3	3	3	1	6	0	ns
prot1567	240	6	1	6	6	3	1	8	2	ns
prot1568	441	0	2	6	9	6	4	9	6	ns
prot1569	200	2	4	4.8	1.2	1	1	2.4	4.8	ns
prot1570	371	2	2	3	0	2	1	6	6	ns
prot1571	313	0	2	6	4	2	2	4	0	ns
prot1572	730	1	3	6	9	5	5	18	0	ns
prot1573	329	1	0	2.4	1.2	3	6	14.4	10.8	sig
prot1574	627	0	0	4.5	1.5	4	3	3	4.5	sig
prot1575	250	1	1	0	2	4	2	6	4	sig
prot1576	144	1	1	3	3	15	3	9	27	sig
prot1577	472	5	1	4.8	2.4	0	3	2.4	3.6	ns
prot1578	421	2	3	0	1.5	2	0	1.5	0	ns
prot1579	250	3	4	4	2	4	1	6	4	ns
prot1580	266	3	1	3	3	4	1	3	9	ns
prot1581	861	1	2	2.4	3.6	1	1	3.6	3.6	ns
prot1582	1312	1	1	4.5	3	2	1	3	1.5	ns
prot1583	493	5	2	4	6	1	1	2	2	ns
prot1584	1082	0	1	6	6	0	2	3	3	ns
prot1585	648	0	1	1.2	3.6	2	1	7.2	0	ns
prot1586	276	0	0	0	3	1	1	1.5	6	sig
prot1587	518	3	2	2	2	2	6	8	4	sig
prot1588	640	2	1	6	0	1	1	3	12	sig
prot1589	722	4	1	2.4	4.8	4	3	2.4	9.6	sig
prot1590	147	5	3	6	3	2	0	4.5	0	ns
prot1591	193	0	5	6	14	3	2	12	16	ns
prot1592	194	3	0	6	15	1	2	9	12	ns
prot1593	365	1	1	8.4	1.2	4	3	1.2	0	ns
prot1594	290	1	2	4.5	7.5	10	3	6	3	sig
prot1595	636	0	3	6	2	4	1	8	6	ns
prot1596	1160	1	2	3	9	2	1	3	6	ns
prot1597	641	1	3	6	1.2	3	0	2.4	3.6	ns
prot1598	175	0	1	7.5	3	1	6	3	3	ns
prot1599	318	1	3	2	2	1	2	0	10	ns
prot1600	424	3	4	9	6	2	4	12	6	sig
prot1601	348	4	0	0	2.4	0	0	1.2	2.4	ns
prot1602	227	1	0	1.5	4.5	2	1	6	0	ns
prot1603	427	1	3	2	8	3	5	2	2	ns
prot1604	268	1	3	9	0	4	4	6	3	ns
prot1605	357	3	3	1.2	4.8	3	9	3.6	7.2	sig
prot1606	174	4	0	1.5	0	3	0	4.5	3	ns
prot1607	233	1	4	0	2	0	2	4	0	ns
prot1608	217	1	1	3	3	1	2	0	0	ns
prot1609	980	3	1	1.2	2.4	0	0	0	1.2	ns
prot1610	263	1	1	0	0	6	4	3	3	sig
prot1611	169	1	1	4	2	3	0	2	2	ns
prot1612	178	1	0	3	0	1	2	6	0	ns
prot1613	355	1	1	0	2.4	2	1	3.6	3.6	ns
prot1614	604	2	2	1.5	0	1	1	0	1.5	ns
prot1615	149	3	3	2	4	0	1	4	0	ns
prot1616	594	0	1	6	0	0	1	0	0	ns
prot1617	257	1	1	1.2	1.2	0	1	1.2	1.2	ns
prot1618	421	3	0	0	1.5	1	0	1.5	1.5	ns
prot1619	712	0	0	2	2	1	1	4	4	sig
prot1620	423	3	0	3	3	2	2	9	3	ns
prot1621	488	0	2	3.6	2.4	0	3	0	2.4	ns
prot1622	1872	0	2	1.5	3	0	0	1.5	1.5	ns
prot1623	153	3	3	8	12	4	7	16	20	ns
prot1624	275	4	2	6	6	2	3	3	3	ns
prot1625	463	3	2	1.2	6	2	4	6	8.4	ns
prot1626	103	2	5	4.5	10.5	2	3	6	3	ns
prot1627	287	3	3	4	4	1	2	2	2	ns
prot1628	282	2	4	3	6	1	1	6	18	ns
prot1629	200	1	4	1.2	1.2	1	4	2.4	4.8	ns
prot1630	149	1	4	3	4.5	2	4	3	3	ns
prot1631	149	2	1	14	6	5	14	8	4	sig
prot1632	132	1	3	0	0	0	2	0	0	ns
prot1633	118	2	4	2.4	0	3	0	1.2	2.4	ns
prot1634	191	3	6	6	3	1	4	6	3	ns
prot1635	189	0	3	2	4	2	6	10	6	ns
prot1636	273	1	1	3	6	1	4	6	6	sig
prot1637	327	2	1	1.2	3.6	1	2	1.2	1.2	ns
prot1638	148	1	2	3	3	1	3	1.5	4.5	ns
prot1639	206	2	3	2	0	4	1	6	2	ns
prot1640	108	2	4	3	0	3	3	6	3	ns
prot1641	267	2	2	2.4	2.4	2	0	2.4	2.4	ns
prot1642	204	0	0	3	0	0	0	3	1.5	ns
prot1643	223	1	1	0	2	2	0	6	0	ns
prot1644	298	2	2	6	12	2	0	9	9	ns
prot1645	194	4	1	2.4	1.2	0	2	0	0	ns
prot1646	77	0	3	1.5	4.5	4	3	1.5	4.5	ns
prot1647	166	0	2	2	6	0	2	8	0	ns
prot1648	418	2	3	6	6	2	1	0	3	ns
prot1649	418	0	2	4.8	2.4	0	3	1.2	2.4	ns
prot1650	127	0	1	1.5	3	2	1	4.5	3	ns
prot1651	279	4	1	2	6	1	3	0	4	ns
prot1652	181	0	0	6	3	2	4	3	6	ns
prot1653	129	1	5	1.2	0	0	1	3.6	1.2	ns
prot1654	161	5	3	0	1.5	1	3	0	4.5	ns
prot1655	126	2	7	8	10	3	2	4	6	ns
prot1656	326	1	1	9	3	3	2	0	3	ns
prot1657	207	3	1	4.8	3.6	1	3	1.2	1.2	ns
prot1658	191	0	0	1.5	3	1	2	7.5	1.5	ns
prot1659	238	1	0	4	0	1	2	2	4	ns
prot1660	210	3	0	6	3	1	0	6	6	ns
prot1661	331	0	1	1.2	3.6	3	2	0	3.6	ns
prot1662	574	1	2	3	1.5	2	0	0	3	ns
prot1663	455	2	1	4	6	0	2	2	2	ns
prot1664	553	1	1	3	3	2	1	6	6	ns
prot1665	522	3	1	1.2	1.2	0	0	0	2.4	ns
prot1666	325	1	2	1.5	7.5	1	2	1.5	3	ns
prot1667	208	1	2	4	2	2	2	4	4	sig
prot1668	232	1	1	3	6	2	3	6	12	sig
prot1669	219	3	2	7.2	2.4	1	2	3.6	2.4	ns
prot1670	409	2	1	3	3	0	1	0	3	ns
prot1671	233	2	2	4	2	2	0	2	0	ns
prot1672	772	5	0	9	9	4	2	6	0	ns
prot1673	360	0	1	1.2	0	1	3	0	3.6	ns
prot1674	439	1	2	1.5	3	2	3	4.5	6	sig
prot1675	442	2	0	2	2	2	1	2	4	ns
prot1676	138	0	2	6	3	3	1	9	0	ns
prot1677	106	2	1	0	0	0	2	1.2	0	ns
prot1678	370	2	4	4.5	0	4	1	0	0	ns
prot1679	629	1	1	2	0	0	1	6	0	ns
prot1680	187	1	1	3	3	2	2	18	6	sig
prot1681	596	2	1	0	0	4	4	0	1.2	ns
prot1682	255	0	2	1.5	0	2	0	1.5	1.5	ns
prot1683	92	5	4	12	20	18	12	6	12	sig
prot1684	171	6	7	24	3	1	2	15	6	ns
prot1685	165	3	2	4.8	2.4	3	6	3.6	6	ns
prot1686	148	3	0	0	7.5	2	1	1.5	6	ns
prot1687	229	5	3	4	6	1	4	2	10	sig
prot1688	123	1	3	9	12	4	3	15	6	ns
prot1689	77	0	0	2.4	4.8	6	8	2.4	3.6	sig
prot1690	465	4	3	6	4.5	8	12	18	3	sig
prot1691	279	1	2	4	2	3	9	12	18	sig
prot1692	278	2	2	12	0	3	4	6	6	ns
prot1693	119	2	1	2.4	1.2	1	0	3.6	4.8	ns
prot1694	148	1	1	0	0	3	2	9	6	ns
prot1695	72	2	1	6	0	1	5	0	2	ns
prot1696	353	1	5	3	6	2	4	3	15	ns
prot1697	196	5	3	2.4	1.2	0	0	1.2	0	ns
prot1698	174	2	2	1.5	3	2	4	1.5	6	ns
prot1699	126	2	1	6	2	1	4	10	4	ns
prot1700	235	3	2	0	0	0	6	15	3	ns
prot1701	235	1	1	1.2	3.6	4	4	2.4	2.4	sig
prot1702	110	2	0	1.5	1.5	6	3	4.5	18	sig
prot1703	188	2	3	4	2	4	4	4	2	ns
prot1704	225	2	1	3	3	1	3	3	3	ns
prot1705	138	2	2	1.2	1.2	2	1	1.2	2.4	ns
prot1706	174	2	4	1.5	3	1	4	1.5	4.5	ns
prot1707	672	1	2	0	2	2	0	0	4	ns
prot1708	84	4	0	3	0	0	1	6	3	ns
prot1709	107	2	0	2.4	0	1	1	1.2	2.4	ns
prot1710	146	4	3	3	1.5	4	0	1.5	3	ns
prot1711	183	4	2	2	4	2	1	2	2	ns
prot1712	555	0	2	0	3	1	1	3	3	sig
prot1713	467	0	3	2.4	2.4	3	0	0	0	ns
prot1714	265	3	1	1.5	1.5	3	0	1.5	1.5	ns
prot1715	598	0	2	4	8	2	1	2	10	sig
prot1716	317	0	0	3	12	0	3	6	3	ns
prot1717	196	0	2	1.2	3.6	0	1	1.2	0	ns
prot1718	267	0	3	0	1.5	3	3	0	0	ns
prot1719	612	2	2	0	0	3	1	4	0	ns
prot1720	62	5	0	0	3	3	4	9	12	sig
prot1721	77	1	2	0	1.2	4	1	1.2	2.4	sig
prot1722	68	3	0	0	0	0	0	1.5	1.5	ns
prot1723	632	2	0	0	4	3	2	12	4	sig
prot1724	230	1	1	3	3	2	3	3	3	ns
prot1725	133	1	1	1.2	0	1	1	1.2	1.2	sig
prot1726	334	2	2	1.5	1.5	3	6	4.5	4.5	sig
prot1727	311	1	0	2	4	1	2	2	8	ns
prot1728	563	2	2	0	3	1	0	6	3	ns
prot1729	327	1	4	1.2	2.4	1	2	1.2	2.4	ns
prot1730	144	5	2	1.5	6	4	3	6	1.5	ns
prot1731	668	1	0	6	0	1	2	2	4	ns
prot1732	85	3	0	3	3	2	1	0	15	ns
prot1733	102	1	2	2.4	1.2	2	5	2.4	2.4	sig
prot1734	508	1	1	0	1.5	3	0	1.5	3	ns
prot1735	226	1	1	6	0	1	3	4	2	ns
prot1736	676	1	0	0	3	2	5	6	6	sig
prot1737	539	0	1	1.2	0	1	3	3.6	0	ns
prot1738	295	2	0	1.5	0	2	1	1.5	0	ns
prot1739	224	0	3	6	0	2	0	2	2	ns
prot1740	2292	3	0	0	9	1	2	0	0	ns
prot1741	170	4	3	3.6	1.2	4	3	3.6	0	ns
prot1742	134	2	2	0	3	5	2	1.5	10.5	ns
prot1743	255	0	3	2	2	0	1	6	0	ns
prot1744	304	5	2	6	3	1	7	9	15	ns
prot1745	237	5	2	3.6	2.4	3	6	3.6	10.8	sig
prot1746	105	2	1	1.5	6	2	3	1.5	1.5	ns
prot1747	69	0	3	8	2	3	2	0	2	ns
prot1748	247	2	1	3	9	1	1	3	6	ns
prot1749	99	3	4	4.8	1.2	5	2	3.6	4.8	ns
prot1750	116	1	1	0	3	2	3	0	3	ns
prot1751	152	1	2	6	4	1	1	2	2	sig
prot1752	225	2	0	6	18	1	2	15	6	ns
prot1753	147	3	2	2.4	3.6	3	3	10.8	10.8	sig
prot1754	125	3	2	4.5	4.5	0	2	1.5	3	ns
prot1755	90	0	0	4	4	2	2	0	0	ns
prot1756	237	3	1	6	9	2	3	9	18	ns
prot1757	66	5	5	2.4	2.4	1	1	2.4	2.4	ns
prot1758	264	1	3	3	0	4	2	9	6	sig
prot1759	137	3	3	4	0	3	0	4	2	ns
prot1760	511	0	2	6	3	2	6	6	6	sig
prot1761	141	0	2	1.2	2.4	3	1	2.4	1.2	ns
prot1762	280	2	1	1.5	4.5	0	1	4.5	4.5	ns
prot1763	302	6	1	0	0	3	2	12	4	ns
prot1764	74	1	0	3	3	0	0	3	12	ns
prot1765	171	1	1	2.4	1.2	0	0	3.6	0	ns
prot1766	95	1	2	1.5	1.5	6	3	4.5	9	sig
prot1767	367	2	0	4	2	1	1	4	4	ns
prot1768	144	2	4	9	3	0	0	0	9	ns
prot1769	664	2	1	1.2	0	2	0	1.2	2.4	ns
prot1770	179	2	2	0	3	1	0	1.5	0	ns
prot1771	114	1	1	0	2	1	1	2	0	ns
prot1772	161	0	1	0	0	3	3	9	18	sig
prot1773	205	1	1	1.2	0	0	3	0	3.6	ns
prot1774	305	1	5	4.5	1.5	1	2	3	1.5	ns
prot1775	416	1	1	2	4	1	0	6	2	ns
prot1776	397	1	0	6	12	2	0	0	0	ns
prot1777	224	1	4	1.2	1.2	2	2	0	3.6	ns
prot1778	314	0	1	1.5	1.5	0	1	0	0	ns
prot1779	174	1	0	4	4	1	1	0	6	ns
prot1780	416	3	4	0	6	2	1	3	6	ns
prot1781	131	0	2	1.2	3.6	2	0	0	1.2	ns
prot1782	107	2	0	1.5	1.5	3	3	3	4.5	sig
prot1783	163	0	0	2	2	2	0	4	4	ns
prot1784	564	1	0	3	3	2	2	6	6	sig
prot1785	208	1	2	0	0	1	2	0	2.4	ns
prot1786	135	3	2	1.5	1.5	3	1	1.5	0	ns
prot1787	3394	2	7	6	0	8	6	24	12	sig
prot1788	1957	2	1	3	6	4	2	6	15	ns
prot1789	1088	5	1	7.2	3.6	4	0	2.4	2.4	ns
prot1790	424	0	1	1.5	4.5	4	4	9	9	sig
prot1791	1035	1	2	2	2	1	6	0	6	ns
prot1792	926	0	3	0	0	0	4	0	6	ns
prot1793	1669	1	1	1.2	0	1	3	2.4	0	ns
prot1794	201	4	2	4.5	4.5	1	4	1.5	6	sig
prot1795	539	1	0	2	0	2	3	0	8	ns
prot1796	638	4	0	0	0	2	1	6	3	sig
prot1797	225	5	6	4.8	4.8	3	3	4.8	10.8	ns
prot1798	319	2	2	1.5	1.5	4	6	9	1.5	ns
prot1799	520	1	5	0	4	3	3	6	2	ns
prot1800	785	2	3	3	6	0	4	12	9	ns
prot1801	629	1	3	4.8	3.6	5	2	2.4	3.6	ns
prot1802	341	1	2	3	1.5	2	4	3	7.5	sig
prot1803	412	0	0	6	2	4	1	6	0	ns
prot1804	308	0	2	6	9	2	0	0	3	ns
prot1805	743	0	0	3.6	2.4	2	2	2.4	2.4	sig
prot1806	470	3	0	1.5	4.5	2	2	6	6	sig
prot1807	1140	1	0	0	0	3	1	0	0	ns
prot1808	1466	0	2	0	0	1	2	0	9	ns
prot1809	254	0	1	4.8	3.6	1	4	4.8	3.6	ns
prot1810	257	0	0	6	4.5	2	3	0	0	ns
prot1811	375	1	3	0	4	1	0	2	10	ns
prot1812	1882	0	6	9	15	2	4	6	6	ns
prot1813	1300	2	1	3.6	1.2	2	0	2.4	0	ns
prot1814	444	3	3	3	1.5	2	2	3	0	ns
prot1815	832	1	2	0	4	1	4	0	2	ns
prot1816	582	3	0	0	6	3	3	9	3	ns
prot1817	280	3	1	0	3.6	1	1	0	0	ns
prot1818	1244	3	2	1.5	1.5	1	1	0	0	ns
prot1819	276	3	4	2	2	3	1	4	8	ns
prot1820	623	0	0	0	12	2	4	6	6	sig
prot1821	450	0	2	0	2.4	1	2	2.4	0	ns
prot1822	247	3	0	0	1.5	6	3	13.5	4.5	sig
prot1823	387	0	2	0	4	1	1	2	2	ns
prot1824	662	0	2	3	3	4	2	3	3	ns
prot1825	743	1	2	0	0	2	0	0	1.2	ns
prot1826	874	2	0	1.5	1.5	0	0	1.5	1.5	ns
prot1827	1301	0	0	2	2	1	0	2	0	ns
prot1828	274	2	1	15	9	1	1	6	6	ns
prot1829	551	1	3	3.6	2.4	2	4	1.2	2.4	sig
prot1830	447	3	5	3	1.5	1	2	4.5	1.5	ns
prot1831	154	1	5	2	2	2	2	8	0	ns
prot1832	210	1	0	18	6	0	2	9	9	ns
prot1833	290	3	3	7.2	2.4	1	2	7.2	1.2	sig
prot1834	220	4	5	6	0	4	5	10.5	3	ns
prot1835	184	6	1	4	4	0	3	10	2	ns
prot1836	168	1	3	9	9	2	1	0	9	ns
prot1837	102	1	2	3.6	2.4	3	3	7.2	14.4	sig
prot1838	327	3	0	4.5	3	3	6	9	13.5	sig
prot1839	962	0	3	2	0	0	2	4	6	ns
prot1840	556	2	1	3	9	0	1	12	3	ns
prot1841	374	2	4	2.4	1.2	1	0	1.2	1.2	ns
prot1842	728	0	0	3	0	2	2	10.5	3	sig
prot1843	243	1	1	6	4	0	1	4	6	ns
prot1844	127	1	2	3	6	1	0	0	6	ns
prot1845	519	2	1	2.4	0	2	2	0	2.4	ns
prot1846	492	3	3	1.5	4.5	2	2	10.5	6	sig
prot1847	233	0	1	0	6	2	1	6	8	ns
prot1848	287	0	0	9	6	0	1	0	3	ns
prot1849	337	5	1	1.2	0	1	2	0	1.2	ns
prot1850	404	2	2	7.5	0	2	2	3	3	sig
prot1851	3175	1	1	2	4	1	0	4	4	ns
prot1852	243	1	0	0	0	2	2	6	6	sig
prot1853	275	1	1	0	2.4	4	2	2.4	2.4	sig
prot1854	648	3	2	3	3	3	4	6	12	sig
prot1855	172	0	0	2	0	2	1	4	10	ns
prot1856	283	1	1	9	12	1	4	12	9	ns
prot1857	159	1	3	1.2	4.8	7	7	2.4	6	sig
prot1858	372	2	2	4.5	1.5	2	2	1.5	1.5	ns
prot1859	174	2	5	4	4	3	1	6	2	ns
prot1860	182	2	2	9	3	2	1	9	3	ns
prot1861	251	1	1	1.2	2.4	5	4	2.4	15.6	sig
prot1862	1009	6	1	4.5	1.5	5	2	1.5	3	ns
prot1863	233	1	1	0	4	2	0	0	0	ns
prot1864	158	1	2	9	9	3	2	9	6	ns
prot1865	200	1	3	0	2.4	4	1	7.2	2.4	sig
prot1866	292	4	2	0	6	1	0	1.5	1.5	ns
prot1867	399	1	1	4	0	0	0	6	4	ns
prot1868	229	2	1	6	6	2	0	3	6	ns
prot1869	228	0	2	1.2	1.2	1	1	2.4	6	ns
prot1870	445	1	1	3	3	3	3	6	0	ns
prot1871	334	2	1	4	4	2	1	6	4	ns
prot1872	848	3	3	6	3	2	2	3	0	ns
prot1873	151	2	0	3.6	2.4	2	3	3.6	4.8	ns
prot1874	1410	0	1	3	1.5	3	1	3	4.5	ns
prot1875	164	0	1	2	6	2	1	2	2	ns
prot1876	114	3	2	3	0	3	1	3	6	ns
prot1877	262	0	1	0	2.4	1	0	2.4	3.6	ns
prot1878	174	0	0	1.5	0	2	0	6	0	ns
prot1879	987	1	1	4	2	1	1	4	0	ns
prot1880	170	0	1	9	0	0	1	6	6	ns
prot1881	399	3	2	2.4	2.4	1	2	2.4	6	ns
prot1882	504	0	3	3	1.5	3	2	3	3	sig
prot1883	359	1	1	2	4	2	2	4	2	ns
prot1884	85	1	2	3	3	1	0	6	3	ns
prot1885	186	1	2	2.4	0	0	4	1.2	2.4	ns
prot1886	231	1	0	1.5	3	5	0	0	0	ns
prot1887	161	1	1	0	4	2	2	6	16	sig
prot1888	296	1	1	3	6	3	3	9	18	sig
prot1889	362	3	2	1.2	1.2	0	0	1.2	1.2	ns
prot1890	492	1	0	3	0	3	3	4.5	4.5	sig
prot1891	240	1	2	0	2	2	1	8	2	ns
prot1892	587	2	0	12	6	4	3	0	0	ns
prot1893	523	1	1	1.2	1.2	0	1	1.2	2.4	ns
prot1894	979	0	0	3	3	0	1	1.5	1.5	ns
prot1895	2381	0	1	4	2	3	1	0	4	ns
prot1896	246	0	1	3	3	2	0	0	3	ns
prot1897	309	2	1	0	1.2	1	0	0	0	ns
prot1898	214	1	1	1.5	3	0	1	0	3	ns
prot1899	659	4	0	0	6	1	1	2	2	sig
prot1900	185	1	1	6	0	0	0	3	3	ns
prot1901	201	2	1	1.2	0	2	0	0	0	ns
prot1902	464	2	4	1.5	3	1	4	0	1.5	ns
prot1903	298	3	1	4	4	1	2	2	2	ns
prot1904	502	2	1	0	0	1	1	3	3	sig
prot1905	295	1	0	1.2	0	0	2	1.2	0	ns
prot1906	1921	0	2	3	1.5	1	1	1.5	4.5	ns
prot1907	900	2	1	4	0	0	0	0	0	ns
prot1908	1567	1	1	0	0	1	0	0	9	ns
prot1909	659	0	2	2.4	0	3	0	1.2	1.2	ns
prot1910	909	0	2	3	3	0	0	0	0	ns
prot1911	193	0	0	0	0	0	0	6	0	ns
prot1912	431	2	0	3	0	1	0	3	6	ns
prot1913	118	0	1	1.2	1.2	2	0	0	0	ns
prot1914	229	4	3	4.5	3	1	5	7.5	4.5	ns
prot1915	232	3	2	2	6	1	4	6	4	ns
prot1916	267	1	1	3	0	0	3	6	3	ns
prot1917	266	4	2	4.8	2.4	9	9	3.6	3.6	sig
prot1918	183	1	0	4.5	1.5	2	2	9	3	sig
prot1919	909	3	2	2	4	15	9	18	24	sig
prot1920	219	2	2	3	0	2	1	6	6	ns
prot1921	141	0	2	1.2	4.8	2	5	2.4	2.4	sig
prot1922	154	1	0	4.5	6	1	1	4.5	3	ns
prot1923	243	2	1	4	0	2	6	12	12	sig
prot1924	135	1	1	3	6	0	3	6	6	ns
prot1925	315	1	2	0	1.2	1	2	1.2	1.2	ns
prot1926	517	2	1	1.5	1.5	2	4	3	3	sig
prot1927	127	0	2	2	4	0	0	2	2	ns
prot1928	439	5	2	9	3	2	2	9	12	ns
prot1929	398	2	2	2.4	2.4	1	0	1.2	0	ns
prot1930	462	3	1	3	1.5	3	3	4.5	4.5	sig
prot1931	202	1	1	0	2	2	0	4	4	ns
prot1932	114	2	4	3	0	0	0	12	6	ns
prot1933	137	0	0	0	1.2	2	6	2.4	2.4	sig
prot1934	124	1	2	0	1.5	2	2	1.5	1.5	ns
prot1935	641	0	0	4	2	1	0	2	2	ns
prot1936	415	3	3	6	6	0	1	12	6	ns
prot1937	448	1	4	0	2.4	0	2	2.4	4.8	ns
prot1938	572	1	0	1.5	0	3	0	0	7.5	ns
prot1939	819	0	0	2	4	6	3	6	6	sig
prot1940	365	2	1	3	0	2	2	6	6	sig
prot1941	600	2	2	0	0	0	1	0	1.2	ns
prot1942	692	2	0	4.5	1.5	1	2	1.5	0	ns
prot1943	244	0	1	6	0	1	1	4	2	sig
prot1944	203	0	0	3	3	0	1	3	3	ns
prot1945	383	1	2	2.4	0	2	1	0	1.2	ns
prot1946	208	3	1	0	1.5	3	0	1.5	3	ns
prot1947	292	2	0	2	0	4	2	0	2	ns
prot1948	288	2	3	0	6	0	3	6	0	ns
prot1949	111	0	0	2.4	0	0	0	1.2	0	ns
prot1950	309	1	2	0	1.5	3	3	3	4.5	sig
prot1951	555	3	1	0	0	3	3	2	0	ns
prot1952	719	3	0	3	3	1	1	0	0	ns
prot1953	548	1	4	1.2	1.2	1	1	1.2	0	ns
prot1954	209	1	0	1.5	1.5	2	1	0	1.5	ns
prot1955	561	2	0	4	2	3	0	0	2	ns
prot1956	575	1	0	3	0	2	1	9	0	ns
prot1957	193	2	2	0	3.6	2	1	1.2	0	ns
prot1958	476	2	1	3	1.5	2	3	3	0	ns
prot1959	426	0	0	2	2	2	1	4	2	ns
prot1960	210	0	0	3	3	2	2	6	6	sig
prot1961	167	1	0	3.6	6	0	1	0	2.4	ns
prot1962	255	1	1	4.5	0	1	0	0	4.5	ns
prot1963	259	0	1	0	0	1	4	2	2	sig
prot1964	828	0	1	9	0	1	0	0	6	ns
prot1965	491	1	1	1.2	0	1	2	3.6	1.2	ns
prot1966	116	0	3	1.5	0	2	1	3	0	ns
prot1967	392	1	0	0	4	0	0	4	2	ns
prot1968	278	0	0	0	0	2	4	6	6	sig
prot1969	275	0	1	2.4	0	2	4	2.4	8.4	sig
prot1970	542	0	2	0	1.5	1	0	0	3	ns
prot1971	303	0	1	2	2	1	1	0	4	ns
prot1972	206	0	0	3	3	1	1	3	6	sig
prot1973	575	0	2	0	0	3	1	0	1.2	ns
prot1974	882	1	1	0	3	2	2	3	3	sig
prot1975	503	0	2	4	0	2	0	0	2	ns
prot1976	350	1	2	3	3	0	1	0	0	ns
prot1977	277	0	0	1.2	2.4	1	0	1.2	2.4	ns
prot1978	251	0	3	1.5	6	1	0	1.5	1.5	ns
prot1979	223	1	1	0	2	0	1	0	0	ns
prot1980	109	1	3	15	3	4	12	18	12	sig
prot1981	1093	5	0	3.6	4.8	4	1	1.2	1.2	ns
prot1982	123	1	0	9	6	3	1	1.5	3	ns
prot1983	160	0	1	0	4	1	1	2	0	ns
prot1984	160	0	2	0	6	2	1	0	0	ns
prot1985	433	0	0	1.2	1.2	3	2	7.2	4.8	sig
prot1986	214	0	1	0	1.5	1	5	0	3	ns
prot1987	114	1	0	4	6	1	3	2	4	ns
prot1988	178	1	0	6	6	2	1	9	9	ns
prot1989	248	2	0	3.6	2.4	0	2	1.2	0	ns
prot1990	49	0	4	7.5	3	3	0	0	1.5	ns
prot1991	86	0	1	4	2	2	4	2	4	ns
prot1992	335	4	3	6	3	2	2	9	6	sig
prot1993	171	2	2	2.4	1.2	0	3	0	1.2	ns
prot1994	214	1	0	6	0	0	3	0	1.5	ns
prot1995	108	0	1	0	8	0	1	0	0	ns
prot1996	115	0	1	6	6	3	3	9	9	sig
prot1997	96	2	0	1.2	1.2	1	1	0	0	ns
prot1998	82	1	3	1.5	1.5	2	1	0	3	ns
prot1999	365	0	3	0	2	5	1	4	2	ns
[truncated: 1,549 more rows]
