# Supplementary material for: Protein complex-based analysis is resistant to the obfuscating consequences of batch effects --- a case study in clinical proteomics
Source: BMC Genomics. 2017 Mar 14;18(Suppl 2):142. doi: 10.1186/s12864-017-3490-3 (PMC5374662; doi:10.1186/s12864-017-3490-3)
Supplement: Supplementary file 2 — Simulated data D2.2H. (ZIP 3730 kb) [file 12864_2017_3490_MOESM2_ESM.zip › D2.2.325.txt]

protLen	X0	X0.1	X0.2	X0.3	X1	X1.1	X1.2	X1.3	sig
prot1	1338	849	851	1028.4	1056	897	882	1063.2	1053.6	ns
prot2	2199	33	34	74	74	35	32	80	64	ns
prot3	1538	32	33	45	60	25	23	51	39	ns
prot4	2319	18	28	51	39	31	24	96	60	ns
prot5	1392	60	41	50.4	36	55	56	72	80.4	sig
prot6	1985	40	39	52	56	22	30	54	56	ns
prot7	1262	46	44	84	78	90	104	147	168	sig
prot8	3862	18	20	51	51	32	32	84	84	sig
prot9	1295	47	34	62.4	58.8	76	72	91.2	69.6	sig
prot10	4287	16	7	28	22	9	13	22	24	ns
prot11	1277	37	40	79.5	75	42	34	46.5	72	ns
prot12	3587	8	12	9	36	5	7	9	6	ns
prot13	774	73	80	94.8	103.2	80	81	99.6	97.2	ns
prot14	1960	12	3	14	16	7	4	8	10	ns
prot15	858	63	66	87	91.5	60	55	105	94.5	ns
prot16	693	80	72	207	210	70	77	252	213	ns
prot17	748	63	57	73.2	91.2	65	62	82.8	88.8	ns
prot18	875	55	40	94	80	33	56	96	88	ns
prot19	1755	11	14	22.5	15	7	8	22.5	10.5	ns
prot20	839	39	37	117	132	50	63	231	177	sig
prot21	857	22	29	36	30	29	27	40.8	36	ns
prot22	1248	21	27	52	48	25	23	54	32	ns
prot23	1308	23	16	28.5	19.5	20	16	18	25.5	ns
prot24	1260	18	9	30	48	24	40	96	114	sig
prot25	1487	10	6	8.4	8.4	7	10	14.4	14.4	sig
prot26	477	98	83	212	192	95	113	170	178	ns
prot27	1324	27	21	49.5	55.5	21	30	39	36	ns
prot28	997	16	11	48	42	25	14	51	42	ns
prot29	623	97	107	130.8	140.4	336	315	464.4	356.4	sig
prot30	657	77	93	192	176	79	97	196	178	ns
prot31	1735	16	9	18	21	16	8	12	9	ns
prot32	904	10	9	51	21	11	14	24	24	ns
prot33	446	210	191	262.8	223.2	597	645	637.2	781.2	sig
prot34	262	192	182	360	336	190	194	382	362	ns
prot35	682	111	115	145.5	174	103	102	165	187.5	ns
prot36	742	53	56	135	144	57	51	183	192	ns
prot37	630	36	35	44.4	48	52	36	50.4	51.6	ns
prot38	672	28	23	66	74	20	29	52	56	ns
prot39	1056	20	28	39	34.5	29	36	36	39	ns
prot40	1098	14	27	51	78	22	17	57	93	ns
prot41	1192	10	10	14.4	12	14	9	14.4	16.8	ns
prot42	1888	10	6	34	26	9	14	18	34	ns
prot43	500	142	165	258	238.5	157	145	250.5	264	ns
prot44	610	50	47	177	162	40	45	138	141	ns
prot45	543	27	30	51.6	51.6	59	54	73.2	60	sig
prot46	685	30	37	64	60	29	34	60	52	ns
prot47	546	24	18	43.5	28.5	29	19	34.5	48	ns
prot48	1311	7	9	30	36	28	38	90	66	sig
prot49	1047	17	12	16.8	22.8	15	11	13.2	14.4	ns
prot50	491	118	124	250	246	123	142	288	284	ns
prot51	654	81	74	124.5	112.5	79	75	138	102	ns
prot52	639	50	61	180	144	55	59	180	159	ns
prot53	740	57	38	51.6	63.6	60	39	51.6	67.2	ns
prot54	1143	17	20	38	68	12	23	50	46	ns
prot55	966	11	23	24	19.5	16	21	9	22.5	ns
prot56	1042	11	8	51	42	13	12	12	63	ns
prot57	2166	11	14	8.4	12	8	8	7.2	9.6	ns
prot58	443	25	26	82	70	24	37	62	48	ns
prot59	589	28	19	31.5	45	31	41	61.5	75	sig
prot60	740	25	27	42	81	24	22	93	90	ns
prot61	532	17	17	22.8	20.4	13	18	22.8	24	ns
prot62	740	11	8	20	10	13	5	20	22	ns
prot63	727	16	8	16.5	25.5	12	18	21	18	ns
prot64	1585	6	9	27	15	7	5	6	12	ns
prot65	479	255	208	266.4	271.2	286	281	321.6	333.6	sig
prot66	364	156	173	338	350	166	155	354	308	ns
prot67	433	154	167	226.5	219	282	310	459	528	sig
prot68	346	145	148	378	453	128	135	432	438	ns
prot69	545	107	101	106.8	103.2	108	85	121.2	116.4	ns
prot70	472	67	70	152	174	60	84	156	142	ns
prot71	478	55	45	82.5	76.5	33	49	72	61.5	ns
prot72	413	52	47	162	138	49	48	144	135	ns
prot73	496	51	31	55.2	46.8	92	82	105.6	81.6	sig
prot74	630	32	34	68	64	35	31	58	80	ns
prot75	544	30	22	31.5	51	21	23	61.5	30	ns
prot76	880	14	14	48	24	14	12	45	24	ns
prot77	684	12	3	7.2	10.8	11	3	10.8	10.8	ns
prot78	988	12	9	30	10	32	14	24	56	sig
prot79	430	70	56	123	109.5	71	71	120	117	ns
prot80	707	24	24	66	75	28	21	66	90	ns
prot81	418	30	24	22.8	34.8	18	27	25.2	22.8	ns
prot82	820	17	5	32	30	7	8	32	38	ns
prot83	1450	8	11	12	25.5	10	21	24	13.5	sig
prot84	500	73	80	219	165	85	57	204	258	ns
prot85	451	55	38	64.8	92.4	70	46	74.4	70.8	ns
prot86	757	33	20	72	58	28	72	120	132	sig
prot87	539	18	33	30	37.5	33	29	22.5	42	ns
prot88	455	16	18	57	42	18	12	66	51	ns
prot89	646	12	19	18	21.6	15	17	19.2	21.6	ns
prot90	533	3	8	28	16	11	7	12	28	ns
prot91	1101	3	5	10.5	10.5	3	4	4.5	4.5	ns
prot92	375	200	175	549	474	200	175	543	513	ns
prot93	477	112	115	129.6	126	112	110	154.8	136.8	ns
prot94	440	82	64	136	138	85	69	142	164	ns
prot95	445	52	76	102	87	62	72	108	111	sig
prot96	373	49	54	159	129	56	42	138	135	ns
prot97	606	16	27	36	34.8	26	43	37.2	49.2	sig
prot98	343	18	24	36	50	36	30	64	72	sig
prot99	403	18	15	30	25.5	19	22	22.5	39	ns
prot100	591	23	16	39	60	20	17	24	36	ns
prot101	641	10	8	13.2	13.2	9	6	22.8	16.8	ns
prot102	583	11	7	14	24	10	16	32	26	ns
prot103	544	6	15	19.5	19.5	15	30	45	58.5	sig
prot104	2137	8	6	15	12	6	5	18	12	ns
prot105	375	43	52	60	39.6	41	51	60	43.2	ns
prot106	454	39	30	64	68	35	46	84	68	ns
prot107	472	24	37	58.5	58.5	28	32	58.5	48	ns
prot108	517	40	30	75	84	60	56	180	216	sig
prot109	464	25	27	25.2	34.8	18	28	31.2	34.8	ns
prot110	637	33	12	38	28	29	13	30	44	ns
prot111	423	12	22	13.5	31.5	18	28	54	31.5	sig
prot112	414	8	16	48	27	14	20	48	36	ns
prot113	898	14	18	20.4	18	18	11	20.4	18	ns
prot114	498	9	16	20	28	15	13	34	24	ns
prot115	580	15	16	28.5	18	17	15	19.5	13.5	ns
prot116	448	12	16	27	21	22	24	60	66	sig
prot117	569	4	11	13.2	10.8	7	9	14.4	14.4	ns
prot118	1032	6	3	16	10	18	9	24	12	sig
prot119	357	101	76	135	153	94	98	171	109.5	ns
prot120	231	43	48	168	180	63	56	204	153	ns
prot121	372	53	46	62.4	49.2	54	41	54	70.8	ns
prot122	375	43	48	94	76	41	33	72	106	ns
prot123	507	37	34	66	49.5	40	48	60	55.5	ns
prot124	411	32	21	63	105	27	32	102	99	ns
prot125	374	22	25	22.8	19.2	22	19	14.4	30	ns
prot126	827	16	15	34	30	12	17	22	24	ns
prot127	774	13	15	21	16.5	10	16	21	13.5	ns
prot128	576	9	5	9	15	6	8	36	21	ns
prot129	413	18	16	10.8	10.8	16	27	37.2	19.2	sig
prot130	569	14	11	18	10	11	14	28	30	ns
prot131	590	15	9	21	15	7	16	24	13.5	sig
prot132	774	9	6	33	24	11	5	30	24	ns
prot133	1023	7	6	8.4	13.2	11	7	8.4	7.2	ns
prot134	803	6	10	8	6	4	12	0	6	ns
prot135	242	67	50	63	99	165	174	216	229.5	sig
prot136	439	73	52	165	204	54	60	195	132	ns
prot137	318	45	62	73.2	68.4	71	62	64.8	58.8	ns
prot138	278	57	51	122	112	42	64	128	98	ns
prot139	309	41	43	64.5	73.5	39	68	54	81	ns
prot140	568	31	40	69	126	80	82	222	156	sig
prot141	316	29	29	45.6	36	26	16	33.6	45.6	ns
prot142	283	33	16	64	66	26	26	52	72	ns
prot143	608	32	29	39	42	33	30	34.5	33	ns
prot144	673	22	21	42	60	48	50	96	102	sig
prot145	414	18	14	22.8	20.4	25	19	21.6	27.6	ns
prot146	707	18	21	36	26	15	13	32	30	ns
prot147	406	12	8	15	31.5	18	13	24	16.5	ns
prot148	510	9	16	36	66	11	24	48	42	ns
prot149	500	15	11	13.2	14.4	12	10	10.8	10.8	ns
prot150	350	14	11	22	16	10	9	12	10	ns
prot151	683	15	14	19.5	22.5	16	16	34.5	24	ns
prot152	569	13	8	45	42	11	9	21	30	ns
prot153	450	12	15	13.2	9.6	14	25	15.6	13.2	sig
prot154	399	6	9	20	26	8	7	18	10	ns
prot155	713	6	13	9	6	13	9	13.5	9	ns
prot156	564	10	11	27	48	12	9	24	45	ns
prot157	1149	12	7	12	8.4	7	8	4.8	7.2	ns
prot158	721	3	7	18	4	15	3	16	30	sig
prot159	260	214	203	319.5	312	218	190	325.5	313.5	ns
prot160	372	139	147	438	384	112	134	387	429	ns
prot161	297	96	94	105.6	85.2	75	86	109.2	99.6	ns
prot162	276	51	50	102	88	53	41	100	110	ns
prot163	480	36	32	49.5	55.5	34	34	52.5	43.5	ns
prot164	299	24	26	87	69	43	35	99	111	ns
prot165	317	34	32	34.8	34.8	29	33	39.6	36	ns
prot166	437	21	18	38	48	16	16	48	48	ns
prot167	537	19	32	31.5	33	40	34	54	67.5	sig
prot168	228	15	15	63	72	20	19	48	66	ns
prot169	289	18	15	19.2	32.4	28	16	25.2	14.4	ns
prot170	341	15	17	34	46	24	16	44	30	ns
prot171	445	19	17	28.5	28.5	20	26	27	18	ns
prot172	458	16	15	45	54	8	13	36	36	ns
prot173	450	9	9	9.6	15.6	9	8	25.2	10.8	ns
prot174	588	11	10	20	28	15	17	20	46	ns
prot175	761	18	12	21	31.5	18	17	18	24	ns
prot176	519	12	10	21	21	10	13	30	36	ns
prot177	1216	8	8	18	9.6	9	12	9.6	13.2	ns
prot178	605	8	7	20	26	7	7	12	22	ns
prot179	748	6	9	9	25.5	7	10	18	18	ns
prot180	460	11	11	30	39	10	14	36	54	sig
prot181	645	13	14	7.2	2.4	6	11	7.2	14.4	ns
prot182	528	5	7	6	12	4	8	10	6	ns
prot183	958	8	4	12	9	6	7	3	9	ns
prot184	4213	3	5	3	12	3	2	12	6	ns
prot185	1921	4	5	7.2	3.6	10	3	8.4	1.2	ns
prot186	333	160	139	282	292	236	288	560	636	sig
prot187	229	101	85	162	177	303	267	432	526.5	sig
prot188	413	51	39	180	159	44	44	138	144	ns
prot189	437	49	45	44.4	48	43	38	44.4	43.2	ns
prot190	459	25	26	66	62	24	25	62	66	ns
prot191	170	33	35	51	43.5	25	31	61.5	36	ns
prot192	200	37	36	108	129	68	59	183	174	sig
prot193	396	29	24	54	50.4	120	84	144	118.8	sig
prot194	219	18	16	44	26	12	18	38	44	ns
prot195	509	21	16	42	46.5	19	29	28.5	28.5	ns
prot196	255	13	19	60	60	26	17	51	60	ns
prot197	343	20	15	26.4	13.2	11	13	20.4	18	ns
prot198	453	19	18	36	60	54	66	60	126	sig
prot199	418	13	15	22.5	22.5	14	10	22.5	19.5	ns
prot200	506	12	11	42	30	11	8	42	54	ns
prot201	545	13	16	21.6	20.4	14	20	24	16.8	ns
prot202	406	7	11	20	36	8	12	26	22	ns
prot203	586	7	16	13.5	16.5	15	12	10.5	21	ns
prot204	570	11	15	30	24	9	11	27	15	ns
prot205	868	13	10	10.8	10.8	9	5	16.8	4.8	ns
prot206	508	10	4	14	14	6	7	22	8	ns
prot207	715	10	8	7.5	13.5	4	11	10.5	12	ns
prot208	622	9	11	27	27	10	9	30	27	ns
prot209	463	8	5	8.4	6	7	10	10.8	3.6	ns
prot210	756	9	9	22	20	3	7	12	16	ns
prot211	520	4	7	3	1.5	8	18	18	27	sig
prot212	858	6	5	3	21	4	7	21	27	ns
prot213	463	2	1	2.4	2.4	5	4	4.8	2.4	ns
prot214	248	83	71	202	220	99	80	196	164	ns
prot215	386	66	75	102	94.5	150	177	265.5	193.5	sig
prot216	252	50	46	105	108	54	51	147	132	ns
prot217	271	43	54	61.2	52.8	32	57	56.4	40.8	ns
prot218	367	27	42	80	78	52	35	108	98	ns
prot219	335	39	44	61.5	60	41	43	46.5	78	ns
prot220	600	34	33	96	108	59	76	255	162	sig
prot221	232	42	42	48	46.8	48	46	82.8	61.2	sig
prot222	273	40	35	68	72	30	41	76	68	ns
prot223	243	28	33	67.5	42	33	30	58.5	31.5	ns
prot224	223	26	27	93	93	42	56	120	171	sig
prot225	250	22	21	27.6	32.4	28	27	39.6	36	ns
prot226	223	22	26	28	46	23	26	60	60	ns
prot227	289	26	28	37.5	51	34	26	40.5	37.5	ns
prot228	378	21	15	75	87	36	14	108	93	ns
prot229	410	17	14	22.8	19.2	19	17	25.2	10.8	ns
prot230	389	25	18	28	42	18	25	52	32	ns
prot231	610	18	20	22.5	16.5	14	19	27	27	ns
prot232	243	16	18	36	51	13	15	30	48	ns
prot233	397	13	12	21.6	13.2	18	14	20.4	16.8	ns
prot234	229	7	12	22	16	15	7	18	26	ns
prot235	321	14	13	16.5	12	7	6	12	22.5	ns
prot236	447	14	11	33	24	36	33	99	63	sig
prot237	272	12	10	10.8	9.6	10	7	12	15.6	ns
prot238	645	7	6	18	28	11	13	24	14	ns
prot239	709	9	13	13.5	9	6	5	13.5	7.5	ns
prot240	513	9	6	27	18	20	14	60	42	sig
prot241	314	13	12	8.4	8.4	9	10	13.2	12	ns
prot242	388	7	5	22	14	6	6	10	14	ns
prot243	956	5	5	12	6	4	2	3	1.5	ns
prot244	128	260	228	714	756	215	234	732	705	ns
prot245	197	64	75	76.8	94.8	58	93	78	87.6	ns
prot246	334	79	65	130	158	108	157	242	226	sig
prot247	175	55	35	75	82.5	45	42	55.5	79.5	ns
prot248	162	55	47	162	198	46	70	153	207	ns
prot249	305	26	22	36	46.8	31	42	36	30	ns
prot250	312	46	42	68	96	44	41	104	80	ns
prot251	300	36	42	49.5	60	29	48	69	64.5	sig
prot252	127	34	46	141	132	43	37	87	105	ns
prot253	191	30	30	52.8	48	35	42	49.2	34.8	ns
prot254	211	33	36	58	72	33	34	58	72	ns
prot255	199	40	38	61.5	49.5	31	33	54	45	ns
prot256	266	33	33	84	117	38	28	105	105	ns
prot257	322	17	27	28.8	28.8	11	20	30	30	ns
prot258	313	25	28	62	52	54	52	98	94	sig
prot259	286	26	21	22.5	22.5	20	16	33	25.5	ns
prot260	265	17	19	39	48	22	15	39	48	ns
prot261	466	26	19	24	19.2	52	22	45.6	36	sig
prot262	455	14	21	32	36	16	15	32	52	ns
prot263	185	26	21	34.5	21	13	23	39	31.5	ns
prot264	209	22	23	51	45	16	12	39	69	ns
prot265	433	15	23	14.4	18	17	20	14.4	15.6	sig
prot266	247	15	12	28	28	15	17	38	26	ns
prot267	331	14	10	27	22.5	32	20	31.5	31.5	sig
prot268	452	12	15	54	39	19	16	57	36	ns
prot269	348	14	10	20.4	13.2	13	14	10.8	14.4	ns
prot270	533	2	8	20	14	11	5	24	16	ns
prot271	342	11	7	15	21	23	13	24	37.5	sig
prot272	229	11	7	36	21	8	8	27	30	ns
prot273	581	11	15	12	12	17	9	8.4	22.8	ns
prot274	389	11	11	16	22	10	7	6	26	ns
prot275	368	9	6	13.5	10.5	8	10	9	10.5	ns
prot276	350	15	4	36	21	4	6	36	21	ns
prot277	502	4	12	16.8	6	5	3	7.2	3.6	ns
prot278	588	7	5	12	12	2	16	14	18	ns
prot279	404	7	7	6	13.5	11	9	4.5	12	ns
prot280	281	3	5	24	12	3	5	12	12	ns
prot281	475	7	3	9.6	4.8	4	6	6	2.4	ns
prot282	264	8	6	12	6	10	5	16	16	sig
prot283	428	9	1	15	4.5	2	5	4.5	9	ns
prot284	605	4	3	18	15	9	7	15	15	ns
prot285	546	7	5	4.8	6	2	5	1.2	8.4	ns
prot286	393	1	2	6	10	6	12	18	14	ns
prot287	651	3	9	6	12	3	6	3	7.5	ns
prot288	386	4	5	15	24	14	4	42	54	sig
prot289	127	198	193	218.4	237.6	240	230	265.2	266.4	sig
prot290	307	164	124	344	246	162	155	326	268	ns
prot291	151	74	75	115.5	105	70	56	96	100.5	ns
prot292	246	40	40	141	120	44	24	105	102	ns
prot293	201	36	25	37.2	32.4	22	32	45.6	40.8	ns
prot294	295	34	26	60	50	34	27	52	54	ns
prot295	377	27	31	42	34.5	32	29	51	57	ns
prot296	232	26	27	102	84	24	20	84	84	ns
prot297	333	32	25	14.4	27.6	31	28	27.6	22.8	ns
prot298	276	22	33	46	44	22	21	50	60	ns
prot299	225	30	24	43.5	31.5	24	20	27	42	ns
prot300	152	16	17	54	51	23	24	54	54	ns
prot301	268	21	24	28.8	25.2	16	28	24	32.4	ns
prot302	261	17	17	40	44	22	21	54	30	ns
prot303	234	15	16	31.5	60	20	19	28.5	27	ns
prot304	203	17	14	42	69	20	21	60	72	ns
prot305	277	11	20	20.4	15.6	25	19	27.6	20.4	ns
prot306	224	13	13	30	50	14	23	36	58	ns
prot307	260	21	13	21	24	23	18	30	34.5	ns
prot308	278	28	14	45	57	18	24	60	51	ns
prot309	420	17	12	25.2	21.6	18	16	27.6	34.8	sig
prot310	424	11	8	28	34	56	34	32	56	sig
prot311	219	22	17	21	21	18	19	25.5	24	ns
prot312	277	12	12	45	39	19	15	27	51	ns
prot313	279	9	5	3.6	8.4	7	6	9.6	6	ns
prot314	558	9	12	26	22	12	14	28	20	ns
prot315	822	16	12	13.5	10.5	15	18	40.5	90	sig
prot316	423	10	11	27	33	13	9	24	42	ns
prot317	301	4	6	8.4	4.8	12	8	14.4	6	ns
prot318	477	5	11	26	22	10	6	16	38	ns
prot319	354	6	11	12	13.5	22	12	33	33	sig
prot320	538	10	12	24	36	7	11	21	24	ns
prot321	330	7	13	12	16.8	10	7	20.4	14.4	sig
prot322	345	3	5	8	14	4	6	16	16	ns
prot323	290	5	10	13.5	15	4	6	4.5	15	ns
prot324	587	7	9	27	24	8	7	12	24	ns
prot325	416	6	7	4.8	8.4	6	7	6	7.2	ns
prot326	806	7	10	12	22	5	7	14	12	ns
prot327	243	9	10	9	7.5	7	5	6	10.5	ns
prot328	674	5	3	24	12	5	9	21	36	ns
prot329	297	14	7	10.8	7.2	4	7	9.6	12	ns
prot330	558	6	9	8	10	7	9	18	12	ns
prot331	340	6	5	4.5	9	3	7	12	13.5	ns
prot332	546	9	4	9	24	9	6	33	30	ns
prot333	193	8	8	3.6	4.8	7	5	9.6	8.4	sig
prot334	641	2	12	10	12	4	5	18	10	ns
prot335	452	4	8	15	9	4	4	12	9	ns
prot336	481	5	3	21	24	4	4	9	30	ns
prot337	355	2	8	4.8	7.2	4	16	14.4	7.2	sig
prot338	530	6	6	22	6	3	3	10	10	ns
prot339	374	3	4	7.5	3	3	5	1.5	7.5	ns
prot340	253	4	6	12	15	7	6	9	18	ns
prot341	442	7	8	6	8.4	3	7	8.4	7.2	ns
prot342	861	4	4	2	10	5	6	18	2	ns
prot343	413	4	6	6	9	7	6	7.5	6	ns
prot344	648	4	0	18	15	1	3	15	15	ns
prot345	719	8	4	3.6	3.6	6	4	4.8	7.2	ns
prot346	786	9	4	14	6	3	3	12	4	ns
prot347	596	0	4	3	15	2	4	4.5	4.5	ns
prot348	777	6	2	9	0	4	5	15	3	ns
prot349	798	5	2	3.6	3.6	2	3	3.6	3.6	ns
prot350	141	201	202	448	464	226	217	432	442	ns
prot351	221	144	162	211.5	195	207	234	319.5	315	sig
prot352	283	81	73	186	207	72	72	189	165	ns
prot353	246	75	58	73.2	73.2	59	52	75.6	75.6	ns
prot354	212	47	44	72	80	55	37	86	86	ns
prot355	219	32	28	63	37.5	40	33	48	36	ns
prot356	448	39	40	132	132	32	31	102	120	ns
prot357	351	51	34	37.2	40.8	45	44	43.2	44.4	ns
prot358	161	27	27	58	52	24	22	56	60	ns
prot359	178	32	35	34.5	34.5	29	32	46.5	49.5	ns
prot360	178	17	17	84	75	22	24	54	57	ns
prot361	250	25	25	28.8	26.4	23	20	24	30	ns
prot362	238	29	24	42	42	17	22	36	54	ns
prot363	261	26	18	40.5	24	22	22	37.5	42	ns
prot364	194	22	16	66	66	16	16	66	57	ns
prot365	234	25	16	19.2	27.6	31	45	48	32.4	sig
prot366	337	14	24	30	40	20	17	26	48	ns
prot367	296	14	16	18	30	19	11	34.5	19.5	sig
prot368	248	8	14	39	54	51	33	126	99	sig
prot369	311	20	17	16.8	10.8	16	12	21.6	16.8	ns
prot370	224	10	12	46	32	20	14	24	24	ns
prot371	279	17	16	18	19.5	13	14	33	24	ns
prot372	471	12	23	48	57	15	9	66	78	ns
prot373	218	11	7	13.2	13.2	14	13	16.8	9.6	sig
prot374	249	13	16	20	26	15	6	28	14	ns
prot375	312	19	19	19.5	27	11	13	21	24	ns
prot376	402	9	14	39	24	12	13	51	27	ns
prot377	196	14	14	18	13.2	16	13	27.6	16.8	ns
prot378	285	15	12	30	42	14	11	44	20	ns
prot379	292	14	17	19.5	18	28	20	45	39	sig
prot380	227	11	9	27	45	13	16	45	33	ns
prot381	322	6	16	15.6	13.2	11	12	19.2	7.2	ns
prot382	449	15	10	20	20	8	9	26	16	ns
prot383	373	9	9	18	10.5	13	14	12	13.5	ns
prot384	239	9	7	18	51	6	8	9	24	ns
prot385	235	7	10	8.4	7.2	9	3	13.2	7.2	ns
prot386	267	8	7	22	18	14	7	44	40	sig
prot387	262	7	13	10.5	19.5	10	9	12	10.5	ns
prot388	241	9	8	27	27	9	11	21	36	ns
prot389	315	6	9	6	9.6	7	6	7.2	10.8	ns
prot390	997	8	6	20	8	4	10	16	20	ns
prot391	392	8	3	6	12	8	10	30	18	sig
prot392	558	5	7	15	24	7	5	27	18	ns
prot393	468	2	11	7.2	2.4	4	9	9.6	16.8	sig
prot394	253	7	10	10	12	8	6	18	20	ns
prot395	248	10	7	4.5	19.5	11	7	9	7.5	ns
prot396	527	12	16	18	45	11	10	33	21	sig
prot397	432	5	7	6	8.4	6	5	6	4.8	ns
prot398	455	3	9	4	10	3	8	14	10	ns
prot399	529	3	3	1.5	7.5	4	6	4.5	10.5	ns
prot400	375	6	4	18	21	14	14	30	36	sig
prot401	287	7	8	6	10.8	3	9	6	3.6	ns
prot402	332	5	4	8	8	6	6	10	18	ns
prot403	541	4	6	7.5	9	12	16	24	12	sig
prot404	280	3	7	15	9	6	5	33	18	ns
prot405	458	7	3	4.8	8.4	8	5	12	6	ns
prot406	291	7	5	2	6	4	6	24	12	sig
prot407	548	11	12	18	7.5	11	8	13.5	7.5	ns
prot408	292	4	4	18	6	1	6	15	18	ns
prot409	559	3	2	3.6	6	3	5	6	6	ns
prot410	859	4	5	6	10	4	5	14	8	sig
prot411	484	2	5	4.5	4.5	1	2	4.5	1.5	ns
prot412	117	159	138	435	492	146	123	417	372	ns
prot413	182	131	139	140.4	151.2	122	129	172.8	166.8	ns
prot414	226	106	114	224	200	330	321	696	750	sig
prot415	179	72	62	108	108	81	70	105	126	ns
prot416	129	66	56	201	201	49	57	204	174	ns
prot417	222	60	52	55.2	79.2	49	61	63.6	79.2	ns
prot418	353	40	47	68	68	46	35	60	80	ns
prot419	157	31	30	60	76.5	31	32	36	55.5	ns
prot420	376	29	33	72	72	29	31	87	63	ns
prot421	429	38	24	37.2	31.2	25	33	19.2	31.2	ns
prot422	182	23	27	36	68	17	26	50	52	ns
prot423	187	17	25	24	45	37	20	40.5	36	ns
prot424	206	37	16	69	57	28	15	69	69	ns
prot425	319	22	23	19.2	26.4	25	21	34.8	31.2	ns
prot426	533	19	26	44	44	13	24	32	36	ns
prot427	182	13	16	31.5	18	24	18	24	28.5	ns
prot428	260	20	23	60	51	10	21	66	63	ns
prot429	181	15	14	16.8	13.2	15	20	28.8	19.2	ns
prot430	246	12	17	42	26	14	16	28	22	ns
prot431	156	24	22	31.5	25.5	24	20	27	18	ns
prot432	213	12	18	39	54	20	15	45	60	ns
prot433	295	15	8	6	8.4	11	9	8.4	13.2	ns
prot434	610	12	9	12	28	16	9	26	20	ns
prot435	152	10	12	25.5	24	14	16	16.5	19.5	ns
prot436	470	12	17	30	36	18	14	42	54	ns
prot437	278	16	12	9.6	15.6	14	14	12	9.6	ns
prot438	250	6	9	34	24	6	11	24	24	ns
prot439	265	14	7	25.5	22.5	20	8	21	21	ns
prot440	327	15	7	12	27	45	42	90	45	sig
prot441	577	14	9	12	14.4	11	12	14.4	12	ns
prot442	236	14	9	12	10	25	5	36	18	sig
prot443	347	12	6	19.5	27	9	10	15	10.5	ns
prot444	177	10	13	33	30	6	11	33	27	ns
prot445	261	13	11	12	9.6	7	10	7.2	3.6	ns
prot446	357	13	9	12	18	7	6	30	12	ns
prot447	379	8	9	24	15	4	10	18	16.5	ns
prot448	172	6	8	30	15	9	8	21	33	ns
prot449	161	7	9	14.4	4.8	4	9	16.8	6	ns
prot450	466	16	9	20	24	9	10	26	20	ns
prot451	165	10	10	7.5	7.5	13	11	7.5	12	ns
prot452	245	9	6	15	12	7	5	18	9	ns
prot453	222	7	6	13.2	8.4	13	6	1.2	4.8	ns
prot454	428	7	8	12	22	9	5	4	8	ns
prot455	227	11	4	12	6	6	8	9	10.5	ns
prot456	420	7	5	18	15	6	4	15	30	ns
prot457	171	7	9	4.8	13.2	7	9	6	6	ns
prot458	307	10	9	16	12	4	10	10	14	ns
prot459	230	5	6	9	6	8	3	10.5	10.5	ns
prot460	343	5	12	18	45	10	5	33	15	ns
prot461	441	8	4	4.8	9.6	9	4	10.8	7.2	ns
prot462	415	7	4	12	6	4	6	24	14	ns
prot463	270	4	3	9	6	1	9	7.5	10.5	ns
prot464	711	5	11	12	6	12	18	30	42	sig
prot465	321	9	4	6	9.6	8	14	6	3.6	ns
prot466	238	3	1	16	12	6	4	10	10	ns
prot467	320	5	7	7.5	10.5	3	4	7.5	7.5	ns
prot468	274	6	7	27	15	12	15	12	42	sig
prot469	364	5	7	6	6	7	13	7.2	12	ns
prot470	361	6	5	10	18	8	2	6	10	ns
prot471	262	5	5	4.5	7.5	5	7	10.5	10.5	sig
prot472	513	4	4	30	15	8	5	33	24	sig
prot473	569	9	3	4.8	6	5	4	4.8	4.8	ns
prot474	387	2	10	8	14	12	6	42	54	sig
prot475	447	2	6	3	4.5	9	18	9	18	sig
prot476	378	2	4	6	6	6	3	9	3	ns
prot477	251	5	3	4.8	4.8	6	2	9.6	3.6	ns
prot478	468	4	3	18	6	6	5	2	2	sig
prot479	544	8	7	4.5	9	4	1	7.5	6	ns
prot480	244	6	3	27	12	6	4	12	6	ns
prot481	327	3	4	3.6	2.4	5	2	8.4	6	ns
prot482	494	0	5	10	4	3	1	4	16	ns
prot483	192	167	180	237	273	173	168	234	241.5	ns
prot484	243	119	125	351	399	129	120	378	366	ns
prot485	149	41	45	60	45.6	86	72	75.6	111.6	sig
prot486	236	51	40	72	98	74	74	140	154	sig
prot487	134	30	31	52.5	54	105	93	175.5	180	sig
prot488	103	42	33	105	90	43	46	87	111	ns
prot489	103	37	28	26.4	45.6	40	42	45.6	54	ns
prot490	103	42	40	80	58	37	34	62	82	ns
prot491	271	25	28	40.5	37.5	33	33	45	37.5	ns
prot492	257	25	40	138	72	32	28	87	78	ns
prot493	174	16	17	28.8	27.6	16	17	14.4	27.6	ns
prot494	165	27	33	66	36	23	35	48	66	ns
prot495	251	23	18	33	42	16	20	28.5	46.5	ns
prot496	265	15	24	63	78	28	22	120	84	sig
prot497	193	23	17	31.2	30	18	22	25.2	27.6	ns
prot498	137	15	29	40	28	25	24	62	42	ns
prot499	149	15	26	30	28.5	42	34	63	54	sig
prot500	291	18	16	66	60	28	33	84	45	ns
prot501	227	26	14	16.8	13.2	28	22	48	24	sig
prot502	198	24	17	54	32	15	24	34	26	ns
prot503	194	20	19	18	31.5	20	24	36	33	ns
prot504	234	17	22	45	72	15	15	45	33	ns
prot505	247	17	8	12	34.8	8	12	12	13.2	ns
prot506	145	19	20	20	38	14	13	34	36	ns
prot507	141	13	10	34.5	22.5	13	21	24	12	ns
prot508	187	12	15	69	51	7	11	33	30	ns
prot509	165	10	14	14.4	26.4	15	14	19.2	12	ns
prot510	166	16	16	28	36	21	18	26	32	ns
prot511	225	19	13	21	15	17	10	27	15	ns
prot512	239	12	3	45	45	16	15	30	27	ns
prot513	275	20	16	19.2	18	11	15	8.4	18	ns
prot514	206	8	12	32	18	26	30	60	40	sig
prot515	322	12	12	24	30	10	20	25.5	18	ns
prot516	178	14	10	42	48	13	13	54	33	ns
prot517	227	19	15	20.4	12	12	16	20.4	14.4	ns
prot518	237	19	12	36	22	14	16	28	28	ns
prot519	254	16	12	13.5	16.5	15	12	16.5	24	ns
prot520	208	16	16	27	39	6	15	33	36	ns
prot521	153	16	11	14.4	15.6	10	14	10.8	13.2	ns
prot522	244	12	15	26	26	14	14	26	14	ns
prot523	287	10	11	15	18	12	12	10.5	12	ns
prot524	206	8	5	42	36	12	18	48	24	ns
prot525	244	10	12	18	16.8	13	8	10.8	15.6	ns
prot526	383	6	10	10	16	16	20	14	14	sig
prot527	184	10	10	22.5	22.5	8	13	24	15	ns
prot528	377	6	12	18	24	14	9	9	27	ns
prot529	355	14	9	10.8	9.6	9	9	10.8	8.4	ns
prot530	129	5	7	22	14	8	9	18	10	ns
prot531	162	10	3	13.5	15	16	14	21	18	sig
prot532	184	6	6	21	18	21	33	81	90	sig
prot533	347	11	6	3.6	10.8	10	8	10.8	9.6	ns
prot534	203	9	7	12	26	9	4	4	22	ns
prot535	1930	8	9	15	12	5	10	13.5	19.5	ns
prot536	316	10	9	30	15	18	27	54	90	sig
prot537	198	8	8	8.4	9.6	1	7	9.6	6	ns
prot538	250	6	8	12	8	9	6	20	6	ns
prot539	265	11	5	9	7.5	9	6	3	6	ns
prot540	469	13	9	42	27	6	6	27	24	ns
prot541	563	5	4	14.4	10.8	8	5	8.4	6	ns
prot542	290	8	2	14	8	9	7	46	32	sig
prot543	338	11	4	16.5	9	4	4	13.5	10.5	ns
prot544	449	6	5	27	21	7	7	12	12	ns
prot545	273	5	5	6	8.4	5	8	7.2	10.8	ns
prot546	412	7	4	10	12	7	5	22	6	ns
prot547	170	4	5	6	10.5	4	6	9	30	sig
prot548	478	6	5	21	33	7	6	9	9	ns
prot549	302	6	6	6	10.8	3	9	7.2	6	ns
prot550	167	4	6	12	4	10	1	4	8	ns
prot551	151	5	6	6	3	8	3	16.5	15	ns
prot552	816	7	8	9	12	3	14	24	24	sig
prot553	279	7	2	7.2	7.2	2	4	10.8	6	ns
prot554	320	3	5	14	6	8	4	16	4	ns
prot555	351	3	4	3	4.5	6	8	7.5	15	sig
prot556	242	1	4	24	9	7	4	15	18	ns
prot557	276	2	6	8.4	8.4	2	3	2.4	6	ns
prot558	565	2	5	10	10	9	7	18	14	sig
prot559	356	3	4	4.5	9	8	6	3	4.5	ns
prot560	162	3	0	12	15	2	5	12	3	ns
prot561	155	4	6	4.8	9.6	4	6	7.2	3.6	ns
prot562	484	3	7	12	10	6	8	8	2	sig
prot563	462	4	5	3	1.5	7	13	7.5	10.5	sig
prot564	989	3	4	36	6	2	5	6	12	ns
prot565	353	3	4	4.8	8.4	4	4	7.2	2.4	ns
prot566	382	2	5	10	12	5	5	4	6	ns
prot567	1092	3	8	6	1.5	1	1	6	7.5	ns
prot568	158	6	8	21	9	2	4	12	0	ns
prot569	829	3	3	1.2	6	4	3	6	4.8	ns
prot570	600	3	7	6	6	4	9	18	10	sig
prot571	743	7	1	3	3	4	2	9	4.5	ns
prot572	271	1	0	24	15	2	2	12	12	sig
prot573	774	3	3	4.8	2.4	2	1	6	2.4	ns
prot574	617	1	3	6	2	2	1	0	4	ns
prot575	120	170	182	271.5	265.5	175	170	231	222	ns
prot576	257	165	157	450	444	140	163	444	447	ns
prot577	138	142	147	166.8	172.8	414	456	468	561.6	sig
prot578	126	75	89	186	136	91	81	154	172	ns
prot579	126	67	68	132	123	140	157	235.5	210	sig
prot580	126	89	89	279	243	105	90	207	273	ns
prot581	126	89	91	128.4	104.4	116	98	127.2	129.6	sig
prot582	126	76	76	172	132	92	88	184	158	ns
prot583	126	84	105	111	123	75	88	136.5	123	ns
prot584	126	85	87	276	249	84	74	237	267	ns
prot585	433	68	75	88.8	96	91	94	81.6	109.2	ns
prot586	258	39	41	82	74	62	58	124	100	sig
prot587	219	36	29	49.5	40.5	17	31	34.5	46.5	ns
prot588	274	34	36	75	75	31	26	114	54	ns
prot589	211	19	19	24	14.4	14	23	20.4	30	ns
prot590	203	19	17	48	32	20	31	52	44	ns
prot591	210	27	26	40.5	31.5	23	26	33	36	ns
prot592	190	20	16	72	63	22	19	78	69	ns
prot593	164	26	21	30	25.2	20	19	25.2	32.4	ns
prot594	159	21	12	34	52	41	38	58	62	sig
prot595	171	16	18	22.5	37.5	16	26	27	28.5	ns
prot596	153	33	16	84	57	24	20	54	78	ns
prot597	176	20	24	18	22.8	8	21	27.6	19.2	ns
prot598	192	25	20	50	54	15	14	30	36	ns
prot599	352	14	18	19.5	16.5	13	13	27	19.5	ns
prot600	146	16	16	60	36	14	17	48	42	ns
prot601	323	16	16	12	15.6	20	10	15.6	20.4	ns
prot602	258	16	12	38	30	21	13	42	22	ns
prot603	152	11	14	27	15	16	11	12	18	ns
prot604	76	14	21	60	33	11	10	54	27	ns
prot605	128	19	8	13.2	16.8	14	12	21.6	28.8	ns
prot606	187	18	16	36	22	23	27	30	42	ns
prot607	160	18	21	25.5	27	19	14	24	15	ns
prot608	315	9	11	33	60	24	15	54	75	ns
prot609	129	8	12	12	9.6	12	11	16.8	10.8	ns
prot610	185	13	7	20	28	13	15	18	32	ns
prot611	146	7	10	19.5	27	15	15	16.5	18	ns
prot612	241	13	15	21	45	10	10	45	54	ns
prot613	222	16	20	15.6	16.8	17	13	13.2	18	ns
prot614	205	7	9	20	30	9	9	14	16	ns
prot615	240	14	9	19.5	9	16	9	12	24	ns
prot616	99	10	8	30	33	11	8	24	39	ns
prot617	643	8	15	12	10.8	10	4	8.4	16.8	ns
prot618	239	10	16	24	20	12	11	14	32	ns
prot619	383	9	12	12	25.5	6	11	15	16.5	ns
prot620	247	11	15	42	24	48	36	90	99	sig
prot621	189	18	12	8.4	9.6	27	27	36	43.2	sig
prot622	171	6	17	34	22	15	13	22	22	ns
prot623	326	7	13	18	22.5	14	9	19.5	19.5	ns
prot624	231	8	17	27	27	12	11	30	48	ns
prot625	153	13	7	14.4	18	7	10	7.2	10.8	ns
prot626	268	9	5	22	10	12	8	22	14	ns
prot627	204	8	5	15	18	7	8	12	15	ns
prot628	191	13	12	39	27	11	11	24	30	ns
prot629	114	10	4	7.2	18	7	9	9.6	8.4	ns
prot630	419	11	12	22	28	16	28	32	32	sig
prot631	141	9	13	12	16.5	6	8	13.5	19.5	ns
prot632	128	11	8	33	15	10	14	30	21	ns
prot633	164	4	9	14.4	8.4	10	8	7.2	8.4	ns
prot634	274	6	11	32	18	10	9	16	24	ns
prot635	188	8	8	19.5	6	16	20	19.5	15	ns
prot636	372	12	11	18	36	8	10	27	15	ns
prot637	365	11	9	16.8	16.8	9	8	9.6	15.6	ns
prot638	145	10	13	16	16	10	4	22	16	ns
prot639	159	14	12	10.5	9	8	10	19.5	13.5	ns
prot640	379	10	10	27	24	8	15	6	33	ns
prot641	190	13	12	14.4	6	10	14	18	7.2	sig
prot642	194	8	6	18	18	13	8	18	36	ns
prot643	178	9	4	9	15	9	9	15	18	ns
prot644	181	4	4	33	21	11	4	27	18	ns
prot645	321	10	14	15.6	12	7	13	4.8	10.8	ns
prot646	192	3	8	18	8	18	21	54	60	sig
prot647	352	12	10	7.5	9	7	9	16.5	3	ns
prot648	118	9	7	27	24	4	8	18	21	ns
prot649	410	5	14	4.8	12	18	24	32.4	32.4	sig
prot650	403	5	5	16	14	4	9	4	14	ns
prot651	199	10	11	13.5	7.5	7	7	15	9	ns
prot652	457	5	11	27	18	9	8	27	36	ns
prot653	221	4	3	7.2	7.2	5	13	3.6	7.2	ns
prot654	216	4	6	4	16	5	8	12	8	ns
prot655	217	4	12	12	9	6	7	10.5	15	ns
prot656	172	5	5	18	24	8	14	24	15	sig
prot657	268	3	7	3.6	3.6	8	12	7.2	14.4	sig
prot658	583	5	9	20	8	8	4	12	10	ns
prot659	229	12	9	12	12	14	9	10.5	18	ns
prot660	177	4	7	21	15	10	7	33	24	ns
prot661	142	14	4	13.2	10.8	6	5	2.4	8.4	ns
prot662	178	5	9	18	12	6	7	4	24	ns
prot663	111	11	4	4.5	6	5	6	9	7.5	ns
prot664	116	5	4	21	9	7	5	24	18	ns
prot665	325	4	6	12	7.2	10	10	6	6	ns
prot666	268	7	3	6	10	8	4	14	6	ns
prot667	599	13	7	3	9	7	6	7.5	7.5	ns
prot668	341	9	6	15	15	5	11	15	36	ns
prot669	172	4	6	4.8	3.6	7	5	6	9.6	ns
prot670	204	4	5	8	12	5	7	14	12	sig
prot671	171	6	3	7.5	4.5	4	6	9	13.5	ns
prot672	255	5	7	15	15	5	6	9	6	ns
prot673	180	3	4	7.2	4.8	3	5	4.8	8.4	ns
prot674	215	3	3	14	14	18	14	36	20	sig
prot675	211	6	2	12	6	8	10	18	21	sig
prot676	234	7	3	12	12	5	2	6	27	ns
prot677	214	7	2	2.4	4.8	3	8	2.4	10.8	sig
prot678	180	5	5	8	14	7	4	0	2	ns
prot679	292	5	7	10.5	10.5	7	3	7.5	12	ns
prot680	387	3	4	9	18	9	4	9	27	ns
prot681	283	7	8	3.6	7.2	4	3	8.4	12	ns
prot682	351	8	4	8	8	3	2	2	8	ns
prot683	502	5	4	1.5	6	6	18	27	31.5	sig
prot684	484	1	3	6	12	3	5	18	9	ns
prot685	345	8	3	8.4	10.8	18	21	28.8	18	sig
prot686	448	6	6	8	12	6	5	2	10	ns
prot687	277	3	4	10.5	3	3	9	1.5	6	ns
prot688	737	4	3	18	6	5	2	6	15	ns
prot689	159	8	2	8.4	3.6	8	4	2.4	8.4	sig
prot690	153	7	5	16	18	15	24	18	42	sig
prot691	321	7	2	1.5	3	3	3	4.5	1.5	ns
prot692	373	4	3	12	21	0	12	15	15	ns
prot693	124	5	3	3.6	6	4	9	6	6	sig
prot694	330	4	6	8	4	2	5	4	4	sig
prot695	319	5	4	9	12	5	7	4.5	6	ns
prot696	272	3	6	15	15	4	12	24	12	sig
prot697	296	6	4	6	2.4	6	3	4.8	4.8	ns
prot698	167	6	3	4	6	2	5	14	10	sig
prot699	832	1	2	12	3	2	5	9	12	ns
prot700	461	2	4	9	12	3	3	3	9	ns
prot701	152	4	6	3.6	2.4	18	12	19.2	19.2	sig
prot702	247	4	3	12	8	6	2	6	16	ns
prot703	311	2	5	3	10.5	3	6	10.5	6	ns
prot704	299	4	2	15	12	12	8	30	18	sig
prot705	383	4	3	2.4	2.4	4	3	2.4	0	ns
prot706	426	6	6	8	2	9	15	36	30	sig
prot707	155	3	3	7.5	3	3	2	9	9	sig
prot708	989	6	5	6	0	6	3	9	9	ns
prot709	187	2	4	2.4	4.8	3	4	1.2	7.2	ns
prot710	366	3	5	6	2	5	3	10	4	ns
prot711	715	1	6	1.5	1.5	5	2	4.5	4.5	ns
prot712	830	0	1	6	9	3	5	9	0	ns
prot713	177	1	4	9.6	6	1	5	1.2	2.4	ns
prot714	632	3	5	8	4	3	3	4	10	ns
prot715	444	2	5	0	4.5	1	2	6	7.5	ns
prot716	1241	2	1	12	9	3	5	6	9	ns
prot717	685	1	1	4.8	3.6	1	3	4.8	4.8	ns
prot718	387	1	3	6	2	0	4	2	0	ns
prot719	322	1	4	3	1.5	3	4	1.5	4.5	ns
prot720	735	4	0	6	3	2	3	9	6	ns
prot721	186	43	38	73.2	46.8	44	40	33.6	57.6	ns
prot722	156	34	41	94	84	32	51	88	72	ns
prot723	282	35	37	78	40.5	33	38	57	78	ns
prot724	140	28	30	60	81	31	44	81	72	ns
prot725	137	31	24	36	27.6	20	28	24	27.6	ns
prot726	124	21	23	44	66	25	19	42	64	ns
prot727	169	23	23	30	24	22	22	22.5	25.5	ns
prot728	142	23	21	66	102	21	21	60	66	ns
prot729	162	23	26	30	25.2	21	24	39.6	25.2	ns
prot730	200	14	29	56	28	19	16	52	34	ns
prot731	156	26	16	19.5	18	20	34	34.5	51	sig
prot732	306	25	25	48	54	54	66	162	180	sig
prot733	174	11	14	19.2	19.2	8	13	30	18	ns
prot734	194	12	16	46	46	20	17	30	46	ns
prot735	103	17	9	19.5	18	13	15	27	25.5	ns
prot736	172	14	13	48	36	45	30	90	108	sig
prot737	180	14	17	14.4	15.6	13	13	19.2	20.4	ns
prot738	184	19	5	14	16	9	14	24	26	ns
prot739	230	10	12	21	27	42	21	54	72	sig
prot740	187	14	6	45	42	9	13	24	24	ns
prot741	189	15	10	16.8	13.2	23	16	16.8	20.4	ns
prot742	180	17	16	46	30	16	9	30	36	ns
prot743	294	9	12	15	13.5	7	11	16.5	22.5	ns
prot744	186	14	9	51	18	11	21	36	21	ns
prot745	225	16	11	15.6	9.6	14	16	30	8.4	sig
prot746	174	11	8	16	30	7	18	10	20	ns
prot747	208	10	10	22.5	15	27	36	31.5	63	sig
prot748	217	7	10	36	39	9	8	36	36	ns
prot749	112	13	14	13.2	16.8	16	10	7.2	15.6	ns
prot750	206	13	23	24	26	16	18	14	26	ns
prot751	166	8	9	19.5	16.5	5	10	13.5	10.5	ns
prot752	113	6	10	18	21	8	10	18	18	ns
prot753	169	5	10	8.4	7.2	9	13	15.6	4.8	ns
prot754	313	9	5	8	14	11	23	58	46	sig
prot755	197	12	14	18	15	11	13	24	7.5	sig
prot756	124	8	5	21	24	4	12	21	18	ns
prot757	246	6	11	9.6	9.6	18	12	12	18	sig
prot758	258	9	9	18	16	6	4	18	10	ns
prot759	168	7	6	10.5	1.5	6	8	6	13.5	ns
prot760	260	10	9	18	15	8	6	12	24	ns
prot761	243	8	10	9.6	4.8	9	3	9.6	7.2	ns
prot762	124	6	6	16	14	14	18	16	44	sig
prot763	208	12	11	4.5	15	10	7	12	16.5	ns
prot764	217	8	8	9	15	5	6	15	24	ns
prot765	197	6	7	6	4.8	8	5	15.6	19.2	sig
prot766	177	9	1	10	2	2	6	12	4	ns
prot767	146	4	6	7.5	9	6	4	6	6	ns
prot768	157	6	5	12	12	5	5	12	12	ns
prot769	270	5	6	7.2	1.2	12	6	3.6	7.2	ns
prot770	264	6	7	14	18	2	7	10	12	ns
prot771	274	5	6	4.5	10.5	5	6	4.5	12	ns
prot772	156	6	6	15	12	5	6	15	12	ns
prot773	252	6	6	6	12	6	8	7.2	4.8	ns
prot774	356	7	3	16	10	7	13	24	16	sig
prot775	180	8	7	7.5	13.5	16	7	27	27	sig
prot776	251	9	6	15	18	4	6	27	27	ns
prot777	156	9	6	14.4	6	7	4	6	9.6	ns
prot778	227	3	6	12	10	9	5	8	8	ns
prot779	116	3	5	13.5	3	12	3	6	15	sig
prot780	154	4	5	9	15	7	3	18	21	ns
prot781	198	6	1	9.6	9.6	4	9	9.6	10.8	ns
prot782	236	8	4	12	16	4	2	14	20	ns
prot783	184	8	5	9	4.5	5	6	9	6	ns
prot784	122	4	4	9	12	6	5	15	15	ns
prot785	91	5	3	7.2	12	5	3	8.4	1.2	ns
prot786	274	5	4	12	14	6	1	8	12	ns
prot787	152	3	4	6	3	10	5	10.5	15	sig
prot788	162	4	9	12	6	5	3	0	12	ns
prot789	158	3	6	8.4	3.6	7	7	15.6	4.8	ns
prot790	463	6	4	10	6	8	6	16	12	sig
prot791	312	8	6	13.5	4.5	5	9	9	9	ns
prot792	261	5	6	21	9	4	4	21	18	ns
prot793	392	3	8	4.8	8.4	14	9	6	15.6	sig
prot794	182	3	6	10	10	7	4	12	8	ns
prot795	310	3	5	4.5	4.5	3	1	6	1.5	ns
prot796	382	7	4	18	18	5	6	12	9	ns
prot797	113	5	2	6	2.4	12	21	7.2	9.6	sig
prot798	111	4	2	6	12	9	2	12	16	ns
prot799	418	4	3	9	6	6	1	7.5	13.5	ns
prot800	185	3	2	9	18	7	5	18	21	ns
prot801	163	3	1	3.6	3.6	2	6	0	3.6	ns
prot802	238	0	6	4	8	7	8	22	0	ns
prot803	282	8	6	10.5	9	4	5	6	6	ns
prot804	305	1	3	12	36	6	2	12	15	ns
prot805	292	1	2	4.8	7.2	3	3	6	3.6	ns
prot806	427	4	1	4	12	4	8	16	12	sig
prot807	234	5	3	6	9	4	2	9	6	ns
prot808	233	8	5	24	21	8	9	21	27	ns
prot809	425	8	4	7.2	6	12	2	9.6	7.2	sig
prot810	95	5	6	6	14	4	4	12	12	ns
prot811	241	7	2	10.5	13.5	2	5	1.5	10.5	ns
prot812	201	4	1	9	9	5	5	0	9	ns
prot813	474	6	0	7.2	2.4	4	4	2.4	7.2	ns
prot814	437	8	3	10	10	5	5	4	10	ns
prot815	411	3	2	0	3	7	3	12	7.5	ns
prot816	333	3	2	9	6	3	3	9	9	ns
prot817	449	3	5	4.8	0	4	1	7.2	4.8	ns
prot818	256	2	3	4	6	7	8	8	2	ns
prot819	292	4	1	3	9	6	3	9	9	sig
prot820	669	9	1	18	12	1	2	3	15	ns
prot821	378	2	10	6	9.6	3	1	2.4	7.2	ns
prot822	373	4	4	8	4	5	3	6	10	ns
prot823	327	4	2	4.5	3	4	2	4.5	1.5	ns
prot824	180	7	1	9	12	6	3	6	6	ns
prot825	357	5	0	2.4	3.6	2	2	2.4	2.4	ns
prot826	791	0	4	4	8	2	12	16	12	sig
prot827	1037	5	4	6	3	6	3	7.5	4.5	ns
prot828	223	5	5	12	3	6	4	6	6	sig
prot829	417	6	2	4.8	0	4	3	2.4	3.6	ns
prot830	310	3	2	10	4	2	0	4	8	ns
prot831	796	0	2	3	3	5	3	3	3	ns
prot832	385	1	2	12	6	4	5	15	0	ns
prot833	399	1	3	1.2	6	2	5	10.8	2.4	sig
prot834	661	3	2	2	2	4	3	4	8	ns
prot835	648	0	4	6	9	6	6	6	9	sig
prot836	172	2	1	3	3	3	0	3	3	ns
prot837	459	0	1	0	2.4	0	2	2.4	1.2	ns
prot838	266	2	2	8	4	3	15	6	6	sig
prot839	85	47	51	82.5	84	46	71	99	78	sig
prot840	185	66	54	207	159	62	51	189	201	ns
prot841	130	53	38	60	63.6	58	52	56.4	56.4	ns
prot842	128	54	52	102	94	65	51	102	112	ns
prot843	130	56	68	78	52.5	44	53	57	90	ns
prot844	150	57	51	138	126	58	50	174	132	ns
prot845	94	50	37	40.8	44.4	72	100	93.6	124.8	sig
prot846	154	37	18	36	42	44	52	68	80	sig
prot847	76	31	22	43.5	45	28	24	30	39	ns
prot848	213	18	26	48	57	32	40	108	87	sig
prot849	51	17	17	18	16.8	30	36	33.6	26.4	sig
prot850	198	11	25	24	48	25	17	36	36	ns
prot851	150	14	18	21	21	16	25	33	34.5	sig
prot852	161	17	15	27	33	69	48	99	99	sig
prot853	227	15	9	8.4	8.4	11	18	22.8	8.4	ns
prot854	56	12	11	18	24	12	11	16	42	ns
prot855	107	19	13	22.5	22.5	16	17	10.5	16.5	ns
prot856	85	11	17	21	36	20	22	93	66	sig
prot857	191	17	12	16.8	13.2	10	14	12	15.6	ns
prot858	207	17	5	22	20	18	14	16	18	ns
prot859	313	15	14	19.5	15	32	29	33	16.5	sig
prot860	150	15	12	48	27	24	18	102	72	sig
prot861	446	14	8	19.2	18	14	7	10.8	20.4	ns
prot862	165	15	10	20	22	14	10	24	30	ns
prot863	164	7	10	18	10.5	14	12	19.5	18	ns
prot864	183	14	12	51	42	14	30	27	30	sig
prot865	112	16	8	15.6	9.6	9	12	12	15.6	ns
prot866	99	12	13	14	24	10	10	22	16	ns
prot867	162	8	9	16.5	22.5	11	9	19.5	12	ns
prot868	294	14	8	21	21	13	14	30	30	ns
prot869	219	16	11	9.6	14.4	12	11	4.8	7.2	ns
prot870	139	14	8	12	12	16	8	16	16	ns
prot871	1091	6	7	19.5	6	14	3	10.5	6	ns
prot872	153	12	8	30	33	39	12	126	54	sig
prot873	122	7	18	7.2	9.6	9	10	10.8	14.4	ns
prot874	308	11	10	26	16	7	9	20	14	ns
prot875	274	7	8	15	18	12	5	9	10.5	ns
prot876	168	11	4	42	42	20	20	42	42	sig
prot877	157	5	11	9.6	4.8	9	10	8.4	8.4	ns
prot878	171	11	12	18	22	11	10	28	14	ns
prot879	163	4	8	13.5	18	18	16	15	39	sig
prot880	78	6	8	36	18	11	9	21	12	ns
prot881	177	6	7	10.8	15.6	4	8	9.6	6	ns
prot882	198	6	5	10	20	10	6	24	26	ns
prot883	322	7	9	6	21	9	5	21	10.5	sig
prot884	145	11	7	21	21	11	9	15	30	ns
prot885	224	5	2	12	13.2	5	4	14.4	10.8	ns
prot886	155	7	16	6	14	2	3	8	8	ns
prot887	102	1	4	15	6	9	8	12	7.5	ns
prot888	207	6	4	27	21	6	4	15	18	ns
prot889	480	3	6	4.8	7.2	5	8	4.8	8.4	ns
prot890	104	7	5	16	18	7	6	12	18	ns
prot891	204	3	7	9	13.5	3	4	10.5	7.5	ns
prot892	248	3	5	33	15	9	5	30	21	ns
prot893	157	5	12	8.4	2.4	6	7	10.8	9.6	ns
prot894	132	4	3	24	18	12	15	48	72	sig
prot895	214	7	7	10.5	12	6	7	6	6	ns
prot896	219	7	4	27	21	11	4	30	3	ns
prot897	193	7	8	3.6	7.2	8	5	4.8	8.4	ns
prot898	155	10	8	14	18	8	6	16	16	ns
prot899	239	4	6	6	4.5	11	8	16.5	10.5	ns
prot900	116	10	13	24	21	5	9	15	12	ns
prot901	211	5	7	10.8	8.4	3	7	3.6	6	ns
prot902	156	12	9	10	14	4	6	6	18	ns
prot903	246	4	3	10.5	6	5	3	10.5	4.5	ns
prot904	218	5	8	18	18	7	10	9	27	ns
prot905	201	4	5	8.4	7.2	11	4	12	8.4	ns
prot906	111	5	4	8	8	3	3	2	2	ns
prot907	175	4	8	9	4.5	4	8	10.5	9	ns
prot908	195	3	7	24	18	2	4	24	9	ns
prot909	292	8	3	4.8	8.4	6	4	8.4	1.2	ns
prot910	173	4	2	4	4	2	7	8	18	sig
prot911	284	4	9	15	10.5	2	3	12	6	ns
prot912	151	2	5	21	12	4	3	18	12	ns
prot913	165	3	5	2.4	4.8	2	7	2.4	9.6	ns
prot914	132	4	5	6	6	7	4	18	10	sig
prot915	177	2	4	9	4.5	4	7	7.5	6	ns
prot916	137	4	10	24	24	5	9	15	21	ns
prot917	325	6	2	7.2	10.8	8	14	9.6	4.8	sig
prot918	192	4	6	14	0	18	12	30	18	sig
prot919	170	2	6	4.5	6	21	3	27	22.5	sig
prot920	157	0	6	12	3	3	4	3	21	ns
prot921	192	4	6	7.2	10.8	5	7	7.2	6	ns
prot922	474	6	4	12	4	5	2	6	10	ns
prot923	186	9	3	4.5	6	6	9	9	7.5	ns
prot924	428	7	1	9	0	5	2	9	3	ns
prot925	191	4	6	8.4	6	4	7	4.8	9.6	ns
prot926	169	1	2	14	8	9	8	12	12	sig
prot927	166	4	4	7.5	6	7	4	3	10.5	sig
prot928	290	3	4	9	3	8	2	9	12	ns
prot929	216	1	5	8.4	1.2	4	14	2.4	4.8	sig
prot930	103	1	1	4	4	6	8	10	6	ns
prot931	271	0	3	6	7.5	6	8	15	21	sig
prot932	147	6	3	12	12	3	3	6	6	ns
prot933	135	4	3	3.6	8.4	7	3	6	6	ns
prot934	135	3	6	6	4	2	2	4	4	sig
prot935	135	4	4	6	6	5	1	10.5	7.5	sig
prot936	135	3	4	0	9	2	4	15	18	ns
prot937	321	1	5	3.6	4.8	3	3	2.4	0	ns
prot938	164	0	3	6	12	2	2	6	2	ns
prot939	113	3	4	4.5	7.5	4	2	7.5	4.5	ns
prot940	271	2	2	9	15	4	0	15	9	ns
prot941	204	2	2	0	2.4	9	3	14.4	10.8	sig
prot942	276	4	4	10	0	4	1	10	10	ns
prot943	108	1	3	9	4.5	8	7	10.5	4.5	ns
prot944	91	3	3	12	18	4	4	6	9	ns
prot945	325	3	8	1.2	2.4	0	2	3.6	4.8	ns
prot946	114	4	3	6	6	2	3	2	4	ns
prot947	277	2	3	0	1.5	1	1	7.5	3	ns
prot948	118	4	1	6	0	2	4	6	0	ns
prot949	121	3	4	2.4	3.6	8	14	4.8	7.2	sig
prot950	198	3	2	2	4	3	1	6	8	ns
prot951	237	3	3	1.5	4.5	0	1	3	4.5	ns
prot952	220	4	3	6	12	1	2	3	3	ns
prot953	406	2	3	2.4	2.4	2	2	2.4	6	ns
prot954	391	3	1	2	10	3	3	4	4	sig
prot955	189	2	1	3	1.5	2	2	3	3	sig
prot956	232	1	3	3	9	1	3	6	15	ns
prot957	470	1	2	3.6	3.6	3	2	1.2	2.4	ns
prot958	527	3	0	4	2	2	0	2	2	ns
prot959	141	6	4	4.5	1.5	4	3	3	4.5	ns
prot960	602	3	1	0	0	0	1	3	6	ns
prot961	109	31	25	27.6	28.8	44	34	45.6	39.6	sig
prot962	258	31	37	38	64	21	18	52	38	ns
prot963	168	10	17	27	15	20	15	34.5	16.5	ns
prot964	177	12	20	48	57	20	15	27	33	ns
prot965	104	14	14	20.4	19.2	16	14	14.4	20.4	ns
prot966	187	10	12	10	22	9	15	22	16	ns
prot967	134	12	11	18	13.5	11	14	15	22.5	ns
prot968	153	20	14	39	33	10	15	42	36	ns
prot969	125	8	7	10.8	9.6	13	8	19.2	12	ns
prot970	242	4	12	24	30	14	9	12	30	ns
prot971	128	8	7	13.5	19.5	9	11	22.5	18	ns
prot972	160	6	6	33	30	24	36	72	117	sig
prot973	65	13	8	14.4	8.4	8	4	10.8	10.8	ns
prot974	143	12	11	26	32	12	7	30	26	ns
prot975	131	19	8	16.5	24	11	14	33	16.5	ns
prot976	128	14	10	42	30	16	18	90	30	sig
prot977	76	3	5	4.8	10.8	2	5	9.6	10.8	ns
prot978	95	11	10	22	16	15	8	14	34	ns
prot979	70	9	6	12	10.5	21	24	58.5	58.5	sig
prot980	136	9	9	27	24	17	8	33	48	ns
prot981	116	12	8	12	13.2	7	9	10.8	7.2	ns
prot982	108	16	11	28	20	11	8	20	14	ns
prot983	195	5	15	13.5	12	15	13	10.5	13.5	ns
prot984	145	6	9	27	42	7	5	27	15	ns
prot985	102	10	14	8.4	10.8	5	7	4.8	10.8	ns
prot986	173	8	13	18	22	5	8	22	8	ns
prot987	212	12	8	10.5	10.5	10	9	15	15	ns
prot988	116	9	4	18	6	6	5	27	9	ns
prot989	219	9	5	6	8.4	5	5	15.6	10.8	ns
prot990	312	4	6	8	16	11	9	18	32	sig
prot991	78	8	8	15	16.5	7	2	9	1.5	ns
prot992	193	8	10	21	21	9	10	21	21	ns
prot993	500	5	2	8.4	6	9	4	7.2	2.4	ns
prot994	195	6	7	8	14	8	10	16	8	sig
prot995	177	6	4	15	4.5	5	0	10.5	7.5	ns
prot996	224	5	5	21	9	3	4	12	18	ns
prot997	239	11	6	9.6	6	6	5	6	8.4	ns
prot998	223	3	5	8	20	2	5	4	14	ns
prot999	113	5	6	6	16.5	3	4	13.5	3	ns
prot1000	94	4	2	18	18	5	8	12	30	sig
prot1001	74	7	6	6	8.4	4	3	4.8	7.2	ns
prot1002	265	9	9	16	12	4	7	10	12	ns
prot1003	225	4	6	13.5	7.5	5	6	10.5	6	ns
prot1004	129	4	6	9	24	1	6	18	9	ns
prot1005	210	4	6	8.4	4.8	12	10	7.2	7.2	sig
prot1006	248	5	4	12	20	7	2	8	4	ns
prot1007	158	8	7	3	7.5	4	4	4.5	9	ns
prot1008	68	4	2	9	9	7	5	12	27	ns
prot1009	68	4	3	3.6	3.6	10	1	9.6	6	ns
prot1010	548	6	3	6	22	6	10	12	10	ns
prot1011	123	3	2	10.5	15	9	8	13.5	12	ns
prot1012	181	5	6	9	9	7	3	6	18	ns
prot1013	824	5	2	6	2.4	5	2	7.2	2.4	ns
prot1014	250	6	4	4	8	1	2	8	4	ns
prot1015	242	5	4	3	6	1	5	4.5	6	ns
prot1016	186	5	1	9	9	4	8	15	15	ns
prot1017	228	7	0	10.8	4.8	4	5	12	12	ns
prot1018	106	5	7	8	4	5	7	14	6	ns
prot1019	135	2	3	3	7.5	4	9	6	10.5	ns
prot1020	173	3	1	9	6	3	3	0	6	ns
prot1021	245	7	4	7.2	0	5	3	4.8	3.6	ns
prot1022	98	3	4	6	4	12	3	12	12	sig
prot1023	149	3	5	6	12	1	4	1.5	3	ns
prot1024	136	2	1	15	12	4	7	3	18	sig
prot1025	335	4	0	8.4	7.2	2	9	4.8	3.6	ns
prot1026	81	2	1	8	4	1	1	4	2	sig
prot1027	124	5	2	7.5	3	5	1	18	7.5	sig
prot1028	204	4	3	9	9	4	6	0	9	ns
prot1029	124	5	4	3.6	7.2	3	3	4.8	9.6	ns
prot1030	231	3	4	4	14	4	5	6	10	ns
prot1031	192	5	4	1.5	3	2	7	10.5	6	ns
prot1032	514	4	5	12	3	2	8	30	12	sig
prot1033	277	3	5	8.4	4.8	21	9	14.4	10.8	sig
prot1034	159	1	2	2	4	2	5	6	2	ns
prot1035	190	2	7	3	9	1	3	9	4.5	ns
prot1036	225	4	4	9	15	3	2	12	21	ns
prot1037	57	6	2	2.4	8.4	15	15	3.6	14.4	sig
prot1038	153	4	3	12	8	5	3	12	2	ns
prot1039	91	3	2	6	6	4	5	4.5	13.5	ns
prot1040	94	6	4	21	6	5	2	15	15	ns
prot1041	112	5	1	6	2.4	3	2	7.2	2.4	ns
prot1042	336	3	2	6	2	2	3	14	2	ns
prot1043	241	5	4	9	3	8	3	6	7.5	ns
prot1044	108	3	1	12	24	3	3	18	9	ns
prot1045	117	5	2	3.6	3.6	2	9	4.8	2.4	ns
prot1046	286	3	2	6	0	3	2	10	2	ns
prot1047	122	3	3	6	3	2	4	4.5	6	ns
prot1048	273	2	4	3	9	3	2	12	12	ns
prot1049	237	0	3	6	3.6	4	5	10.8	10.8	sig
prot1050	222	0	1	2	6	0	2	12	4	ns
prot1051	799	4	3	4.5	6	4	2	12	6	sig
prot1052	125	6	3	0	0	2	2	3	6	ns
prot1053	98	3	6	4.8	7.2	4	1	3.6	1.2	ns
prot1054	153	2	3	8	6	5	1	6	6	ns
prot1055	186	1	3	4.5	3	4	3	1.5	1.5	ns
prot1056	188	4	2	0	3	2	3	6	18	ns
prot1057	127	1	4	0	0	2	2	6	6	sig
prot1058	65	152	109	250	222	113	106	270	254	ns
prot1059	115	41	48	69	72	41	56	81	76.5	ns
prot1060	65	30	32	81	93	24	26	90	75	ns
prot1061	90	13	25	26.4	26.4	16	20	25.2	27.6	ns
prot1062	120	10	7	22	22	11	12	46	24	ns
prot1063	83	7	7	19.5	13.5	6	5	7.5	15	ns
prot1064	177	12	3	21	27	4	13	15	18	ns
prot1065	59	6	9	12	4.8	6	8	7.2	14.4	ns
prot1066	97	13	7	10	26	30	24	48	72	sig
prot1067	188	4	8	9	10.5	9	11	9	12	ns
prot1068	82	9	11	15	24	9	27	27	90	sig
prot1069	109	8	5	14.4	7.2	15	9	3.6	12	ns
prot1070	109	8	4	16	18	5	11	8	6	ns
prot1071	168	7	8	18	9	9	10	9	22.5	ns
prot1072	188	7	9	12	18	8	4	21	27	ns
prot1073	82	11	6	6	8.4	10	6	9.6	12	ns
prot1074	75	7	12	10	12	12	12	28	32	sig
prot1075	151	5	7	10.5	7.5	4	8	6	6	ns
prot1076	175	6	3	15	18	4	11	18	21	sig
prot1077	116	4	4	3.6	7.2	4	2	9.6	6	ns
prot1078	161	5	6	12	14	7	6	18	14	ns
prot1079	95	4	6	12	13.5	4	11	3	13.5	ns
prot1080	101	3	7	9	18	4	6	12	3	ns
prot1081	175	2	5	7.2	3.6	6	4	6	3.6	ns
prot1082	401	3	3	8	8	1	3	8	12	ns
prot1083	214	7	4	3	9	12	6	16.5	10.5	sig
prot1084	215	8	6	9	15	9	12	6	24	sig
prot1085	152	10	1	1.2	7.2	4	10	2.4	12	sig
prot1086	125	7	5	2	14	4	9	14	8	sig
prot1087	154	5	6	4.5	6	10	8	3	12	sig
prot1088	119	3	5	12	9	2	8	42	36	sig
prot1089	145	8	5	8.4	2.4	6	2	2.4	12	sig
prot1090	256	8	9	8	16	2	5	10	10	sig
prot1091	119	5	1	3	6	1	5	4.5	4.5	ns
prot1092	159	1	4	21	18	7	3	6	3	ns
prot1093	91	3	0	4.8	7.2	4	4	7.2	3.6	ns
prot1094	396	5	6	4	12	14	10	4	24	sig
prot1095	205	5	2	6	15	5	3	7.5	4.5	ns
prot1096	108	5	5	0	12	4	3	12	3	ns
prot1097	71	5	4	4.8	2.4	4	4	3.6	8.4	ns
prot1098	259	5	2	10	4	3	1	0	8	ns
prot1099	191	2	6	4.5	7.5	1	3	4.5	1.5	ns
prot1100	147	4	7	12	6	5	5	6	12	ns
prot1101	292	6	8	3.6	2.4	4	2	4.8	7.2	ns
prot1102	69	0	3	6	2	3	1	8	6	ns
prot1103	245	1	5	10.5	12	4	4	3	12	ns
prot1104	146	2	2	3	3	1	1	3	0	ns
prot1105	351	4	5	8.4	3.6	5	6	4.8	3.6	ns
prot1106	106	6	2	4	4	1	5	6	2	ns
prot1107	180	4	7	7.5	4.5	3	4	1.5	6	ns
prot1108	199	5	6	24	15	3	1	9	3	ns
prot1109	185	6	3	7.2	1.2	3	2	3.6	0	ns
prot1110	182	4	4	8	2	2	3	10	12	ns
prot1111	59	4	1	1.5	7.5	3	1	0	1.5	ns
prot1112	173	4	2	6	3	12	9	27	27	sig
prot1113	105	4	3	2.4	6	10	12	7.2	14.4	sig
prot1114	79	5	2	4	6	4	1	8	0	ns
prot1115	94	1	2	3	6	3	4	10.5	1.5	ns
prot1116	235	4	4	12	6	2	14	30	12	sig
prot1117	99	2	2	1.2	3.6	3	1	1.2	4.8	ns
prot1118	103	3	3	0	2	3	5	4	2	ns
prot1119	226	4	3	7.5	0	5	5	10.5	1.5	ns
prot1120	168	3	5	15	18	3	4	6	18	ns
prot1121	454	0	1	1.2	4.8	2	9	6	8.4	sig
prot1122	92	5	4	4	8	1	2	8	8	ns
prot1123	99	3	1	3	1.5	3	5	1.5	1.5	ns
prot1124	116	4	8	15	24	6	1	6	9	ns
prot1125	90	1	0	4.8	1.2	9	6	3.6	10.8	sig
prot1126	87	3	3	4	4	1	3	10	4	ns
prot1127	294	7	3	1.5	3	3	3	3	0	ns
prot1128	354	1	0	6	3	1	3	3	3	ns
prot1129	216	3	2	4.8	4.8	1	2	3.6	2.4	ns
prot1130	138	3	2	4	4	1	2	0	0	ns
prot1131	187	2	1	1.5	1.5	1	2	3	0	ns
prot1132	495	2	1	6	3	3	3	9	12	ns
prot1133	406	2	3	3.6	3.6	1	4	1.2	3.6	ns
prot1134	382	2	0	0	2	0	3	2	4	ns
prot1135	272	1	1	0	0	1	1	0	1.5	ns
prot1136	71	28	24	60	60	19	21	57	72	ns
prot1137	105	15	23	21.6	30	28	19	19.2	31.2	ns
prot1138	234	19	30	58	46	54	60	138	84	sig
prot1139	112	11	16	27	21	10	20	21	19.5	ns
prot1140	114	12	15	45	45	9	18	48	63	ns
prot1141	112	4	8	4.8	7.2	6	11	6	6	ns
prot1142	166	9	6	12	26	14	28	40	24	sig
prot1143	104	9	6	13.5	12	22	14	12	18	sig
prot1144	376	6	3	27	30	4	9	18	30	ns
prot1145	83	2	5	4.8	9.6	6	5	9.6	9.6	sig
prot1146	51	7	10	12	18	6	10	6	14	ns
prot1147	74	5	2	15	4.5	3	2	6	7.5	ns
prot1148	74	9	3	21	15	9	7	12	6	ns
prot1149	117	3	5	2.4	9.6	4	2	7.2	7.2	ns
prot1150	106	6	5	10	8	4	5	8	6	ns
prot1151	110	7	2	6	3	5	5	1.5	4.5	ns
prot1152	73	5	7	9	15	1	3	9	12	ns
prot1153	113	7	5	7.2	1.2	7	3	4.8	3.6	ns
prot1154	358	2	3	4	10	6	5	12	6	ns
prot1155	99	4	4	7.5	9	4	9	13.5	0	ns
prot1156	115	0	0	3	12	5	5	12	6	ns
prot1157	180	1	1	7.2	4.8	2	2	3.6	3.6	ns
prot1158	67	6	3	10	10	3	2	8	8	ns
prot1159	99	5	1	4.5	1.5	2	2	3	3	ns
prot1160	99	4	2	9	12	3	4	6	0	ns
prot1161	99	6	3	2.4	6	3	1	4.8	2.4	ns
prot1162	98	4	2	2	6	1	3	0	8	ns
prot1163	165	3	1	0	7.5	4	4	6	4.5	ns
prot1164	76	2	0	12	6	5	1	6	12	ns
prot1165	90	2	1	2.4	4.8	1	1	1.2	2.4	ns
prot1166	113	0	3	4	4	4	1	8	10	sig
prot1167	90	1	5	1.5	3	3	1	3	0	ns
prot1168	163	1	0	9	9	5	2	12	6	ns
prot1169	102	1	6	1.2	2.4	5	2	3.6	4.8	ns
prot1170	183	1	1	8	2	0	1	10	2	ns
prot1171	98	1	0	6	6	3	1	3	0	ns
prot1172	146	5	4	9	0	3	3	0	9	ns
prot1173	145	2	4	3.6	2.4	0	1	4.8	1.2	ns
prot1174	166	2	3	4	10	1	2	2	4	ns
prot1175	100	0	1	1.5	3	4	4	12	3	sig
prot1176	393	0	2	12	9	2	2	3	6	ns
prot1177	89	2	2	2.4	1.2	5	3	1.2	2.4	ns
prot1178	391	2	0	4	0	3	3	0	8	ns
prot1179	89	2	3	4.5	1.5	4	1	1.5	1.5	sig
prot1180	1106	7	12	18	15	1	8	18	12	ns
prot1181	3227	8	5	6	4.8	10	4	3.6	12	ns
prot1182	539	10	12	10	24	6	6	20	12	ns
prot1183	771	7	5	4.5	4.5	2	7	4.5	4.5	ns
prot1184	2680	1	6	21	12	4	4	3	15	ns
prot1185	917	6	2	3.6	2.4	9	7	8.4	4.8	sig
prot1186	4114	1	4	8	4	2	1	4	10	ns
prot1187	449	4	10	12	13.5	4	6	10.5	10.5	ns
prot1188	1304	3	5	6	15	4	3	12	18	ns
prot1189	393	3	3	3.6	2.4	5	3	6	6	ns
prot1190	1513	3	3	6	2	3	5	6	4	ns
prot1191	2580	2	2	0	6	3	5	1.5	7.5	ns
prot1192	959	9	7	18	12	6	7	21	15	ns
prot1193	510	3	6	4.8	4.8	4	5	8.4	13.2	ns
prot1194	427	4	12	10	14	6	4	8	18	ns
prot1195	413	3	3	3	3	5	2	6	3	ns
prot1196	819	5	3	9	6	4	5	9	12	ns
prot1197	1779	1	3	3.6	6	1	4	3.6	7.2	ns
prot1198	1379	1	1	6	6	2	3	4	8	ns
prot1199	652	6	4	1.5	3	7	11	6	7.5	sig
prot1200	704	2	0	15	3	1	0	3	6	ns
prot1201	1028	3	3	2.4	6	2	5	2.4	3.6	ns
prot1202	1181	2	2	8	0	2	3	4	2	ns
prot1203	383	6	9	15	7.5	6	14	4.5	9	sig
prot1204	1077	7	10	24	15	5	6	18	18	ns
prot1205	452	5	3	3.6	7.2	2	5	3.6	3.6	ns
prot1206	434	4	4	10	10	4	4	10	2	ns
prot1207	955	2	5	0	6	7	3	6	6	ns
prot1208	528	4	2	24	21	2	4	27	24	ns
prot1209	228	5	4	6	0	3	5	1.2	6	ns
prot1210	781	1	0	14	12	2	3	10	4	ns
prot1211	548	2	3	4.5	3	2	7	7.5	7.5	ns
prot1212	273	3	3	6	18	2	1	9	3	ns
prot1213	153	3	10	9.6	12	8	18	9.6	19.2	sig
prot1214	320	3	4	8	8	21	21	18	30	sig
prot1215	219	6	4	12	9	6	7	3	9	ns
prot1216	410	8	5	18	12	6	4	24	6	ns
prot1217	322	3	5	3.6	7.2	12	1	8.4	7.2	sig
prot1218	629	2	2	8	10	4	2	12	8	ns
prot1219	264	9	3	3	12	4	5	3	10.5	ns
prot1220	356	1	3	9	6	3	3	21	6	ns
prot1221	390	5	6	8.4	1.2	4	3	3.6	3.6	ns
prot1222	235	8	5	2	6	5	6	2	8	ns
prot1223	263	6	3	3	1.5	1	1	4.5	3	ns
prot1224	481	2	2	3	12	1	3	3	9	ns
prot1225	551	7	1	3.6	4.8	1	3	6	6	ns
prot1226	481	3	2	2	6	2	3	8	12	ns
prot1227	487	2	1	3	4.5	0	4	3	4.5	ns
prot1228	881	4	0	6	15	2	2	6	9	ns
prot1229	2284	2	2	4.8	2.4	9	6	14.4	3.6	sig
prot1230	852	2	3	6	2	0	0	4	4	ns
prot1231	341	6	2	4.5	3	5	7	10.5	4.5	ns
prot1232	182	3	6	9	6	4	6	15	12	ns
prot1233	327	2	2	4.8	7.2	2	10	4.8	3.6	ns
prot1234	219	2	3	4	12	5	1	8	12	ns
prot1235	406	5	2	3	3	6	8	4.5	4.5	sig
prot1236	332	3	4	0	9	3	2	3	9	ns
prot1237	365	6	7	3.6	1.2	3	5	3.6	2.4	ns
prot1238	308	3	2	4	4	4	6	2	10	ns
prot1239	232	1	2	1.5	6	1	3	1.5	0	ns
prot1240	2067	1	2	9	6	1	3	6	9	ns
prot1241	865	2	4	3.6	4.8	2	2	6	4.8	sig
prot1242	682	1	1	6	4	0	2	2	0	ns
prot1243	573	3	4	1.5	6	2	2	6	0	ns
prot1244	454	6	1	0	0	3	1	9	6	ns
prot1245	611	14	12	15.6	13.2	8	12	13.2	16.8	ns
prot1246	133	7	3	8	2	9	2	24	14	ns
prot1247	221	8	4	6	7.5	3	15	9	15	ns
prot1248	153	6	9	27	27	16	9	18	24	ns
prot1249	363	4	5	4.8	8.4	7	9	7.2	7.2	ns
prot1250	435	5	5	8	12	23	13	18	18	sig
prot1251	366	4	3	6	9	5	6	4.5	9	ns
prot1252	170	7	10	21	12	4	6	12	30	ns
prot1253	267	4	0	2.4	3.6	5	1	4.8	6	sig
prot1254	463	2	6	8	12	6	5	4	10	ns
prot1255	542	2	3	6	3	6	2	7.5	4.5	ns
prot1256	448	5	3	6	18	11	2	12	27	sig
prot1257	177	10	5	4.8	3.6	7	1	14.4	6	sig
prot1258	365	2	2	8	2	3	7	6	4	ns
prot1259	746	1	2	9	3	9	3	4.5	12	sig
prot1260	458	7	0	9	12	6	2	6	15	ns
prot1261	147	5	4	2.4	2.4	2	1	1.2	3.6	ns
prot1262	266	2	1	6	4	3	4	10	2	ns
prot1263	340	5	4	7.5	10.5	3	4	6	4.5	ns
prot1264	398	5	0	0	9	4	0	12	3	ns
prot1265	403	4	4	1.2	2.4	2	3	2.4	4.8	ns
prot1266	302	4	4	10	6	4	3	6	10	ns
prot1267	465	4	2	6	6	3	1	7.5	10.5	ns
prot1268	487	1	2	9	9	3	3	0	6	ns
prot1269	568	5	1	0	1.2	2	4	1.2	1.2	ns
prot1270	370	5	1	6	4	1	1	4	6	ns
prot1271	435	1	0	3	1.5	2	1	1.5	3	ns
prot1272	382	0	3	6	0	4	0	9	9	ns
prot1273	400	2	3	1.2	0	3	3	7.2	14.4	sig
prot1274	1317	2	1	4	2	1	1	8	2	ns
prot1275	1827	0	1	3	1.5	2	2	3	6	sig
prot1276	227	7	8	15	21	14	20	12	39	sig
prot1277	126	3	7	10.8	3.6	7	6	6	4.8	ns
prot1278	199	3	2	6	4	4	2	18	22	sig
prot1279	186	4	6	10.5	9	9	15	36	18	sig
prot1280	397	5	5	27	6	2	2	12	9	ns
prot1281	191	4	3	4.8	3.6	5	3	6	6	ns
prot1282	181	8	4	6	12	3	5	12	4	ns
prot1283	332	2	5	6	4.5	4	3	9	3	ns
prot1284	207	1	2	12	12	2	2	12	9	ns
prot1285	433	4	2	2.4	3.6	4	5	3.6	9.6	ns
prot1286	220	4	4	6	12	10	9	20	24	sig
prot1287	174	7	3	7.5	7.5	2	3	1.5	3	ns
prot1288	398	4	3	3	6	8	1	6	9	ns
prot1289	250	2	2	6	4.8	2	4	4.8	4.8	ns
prot1290	254	4	0	6	4	1	2	4	0	ns
prot1291	278	5	6	3	3	6	2	6	6	sig
prot1292	195	5	1	3	6	5	6	6	18	ns
prot1293	493	4	3	8.4	2.4	3	4	3.6	3.6	ns
prot1294	395	5	2	4	2	3	5	8	12	ns
prot1295	346	0	2	3	4.5	2	2	0	1.5	ns
prot1296	386	4	2	6	6	0	3	9	6	ns
prot1297	323	6	2	7.2	1.2	2	1	3.6	1.2	ns
prot1298	221	1	3	0	2	3	2	12	4	ns
prot1299	330	5	3	4.5	6	2	2	7.5	0	ns
prot1300	913	1	4	9	9	5	5	12	12	sig
prot1301	216	5	2	8.4	0	3	1	3.6	2.4	ns
prot1302	176	5	3	6	2	5	2	6	2	ns
prot1303	396	2	3	9	7.5	3	1	7.5	0	ns
prot1304	144	3	3	15	12	8	3	12	9	sig
prot1305	340	2	4	1.2	3.6	1	2	4.8	2.4	ns
prot1306	177	1	2	4	6	5	1	10	4	sig
prot1307	491	5	3	1.5	4.5	2	6	12	18	sig
prot1308	289	3	2	6	3	2	3	6	3	ns
prot1309	925	3	4	3.6	0	4	2	6	4.8	sig
prot1310	266	1	1	6	2	1	2	2	2	ns
prot1311	584	4	4	3	6	2	3	6	3	ns
prot1312	316	1	0	6	12	3	3	0	0	ns
prot1313	365	1	1	4.8	4.8	4	2	1.2	4.8	ns
prot1314	282	1	4	4	6	1	4	4	4	ns
prot1315	465	2	6	9	3	1	3	1.5	3	ns
prot1316	577	4	1	9	3	1	3	3	6	ns
prot1317	274	2	0	4.8	3.6	1	2	1.2	6	ns
prot1318	517	3	1	2	4	4	0	12	2	ns
prot1319	782	5	6	1.5	3	2	4	1.5	4.5	ns
prot1320	567	1	4	3	0	0	0	0	21	ns
prot1321	356	2	0	1.2	1.2	1	3	1.2	0	ns
prot1322	229	3	0	4	6	1	1	0	0	ns
prot1323	388	2	3	1.5	1.5	0	2	4.5	1.5	ns
prot1324	109	6	6	24	24	18	24	24	30	sig
prot1325	167	6	2	2.4	4.8	8	6	4.8	1.2	ns
prot1326	192	5	4	12	10	6	3	2	10	ns
prot1327	174	4	2	4.5	9	3	0	1.5	0	ns
prot1328	144	6	4	15	15	5	1	9	12	ns
prot1329	139	5	1	4.8	6	12	2	12	14.4	sig
prot1330	160	3	7	4	8	8	12	12	16	sig
prot1331	220	7	6	7.5	10.5	2	3	12	6	ns
prot1332	248	6	2	21	15	2	7	15	12	sig
prot1333	254	3	7	8.4	2.4	4	5	6	4.8	ns
prot1334	213	5	9	4	12	2	3	8	12	ns
prot1335	81	3	3	1.5	4.5	0	3	1.5	6	ns
prot1336	318	3	1	21	6	5	4	15	15	sig
prot1337	247	4	4	3.6	2.4	4	1	3.6	8.4	ns
prot1338	381	2	2	2	12	3	4	6	6	ns
prot1339	159	4	2	3	4.5	4	5	0	4.5	ns
prot1340	205	1	2	0	3	4	3	24	6	sig
prot1341	244	2	1	3.6	3.6	4	5	6	3.6	ns
prot1342	160	0	1	4	0	5	3	2	4	ns
prot1343	288	3	4	1.5	3	4	2	6	3	ns
prot1344	383	3	3	3	9	2	4	6	9	ns
prot1345	206	2	2	7.2	4.8	5	3	7.2	6	ns
prot1346	703	2	2	2	0	1	0	6	10	ns
prot1347	238	3	2	3	4.5	3	0	6	6	ns
prot1348	366	3	2	6	3	1	1	6	9	ns
prot1349	430	3	2	2.4	1.2	4	2	3.6	0	ns
prot1350	637	5	3	10	2	7	4	4	6	ns
prot1351	141	5	3	7.5	1.5	4	1	10.5	1.5	ns
prot1352	140	3	3	9	6	3	3	27	36	sig
prot1353	431	1	2	4.8	3.6	1	4	4.8	4.8	ns
prot1354	969	5	1	8	4	1	2	10	8	ns
prot1355	247	1	0	3	6	2	2	1.5	1.5	ns
prot1356	1101	3	1	18	12	1	1	6	15	ns
prot1357	178	2	0	0	0	2	2	2.4	0	ns
prot1358	178	1	3	6	2	4	4	4	2	ns
prot1359	297	4	5	7.5	4.5	3	2	3	3	ns
prot1360	238	0	1	12	3	3	4	12	6	sig
prot1361	226	1	2	0	1.2	4	2	1.2	7.2	ns
prot1362	486	4	5	0	4	4	5	2	4	ns
prot1363	758	1	4	4.5	3	1	3	3	1.5	ns
prot1364	305	3	1	3	3	4	3	6	9	ns
prot1365	526	1	2	3.6	2.4	2	2	8.4	2.4	sig
prot1366	375	3	4	2	4	2	4	16	16	sig
prot1367	651	2	2	3	0	1	2	1.5	1.5	ns
prot1368	5934	0	1	0	3	1	1	3	3	ns
prot1369	421	2	3	1.2	1.2	2	0	1.2	1.2	ns
prot1370	142	0	1	0	0	1	2	4	0	ns
prot1371	1145	2	1	3	0	1	1	4.5	1.5	ns
prot1372	238	4	1	0	9	0	1	6	12	ns
prot1373	391	1	2	2.4	0	0	0	1.2	1.2	ns
prot1374	618	1	3	2	0	1	1	4	2	ns
prot1375	93	5	3	6	15	5	5	9	10.5	sig
prot1376	130	9	6	24	27	12	4	0	21	ns
prot1377	83	7	11	2.4	12	11	9	21.6	6	sig
prot1378	361	2	2	14	16	3	4	12	4	ns
prot1379	193	3	5	6	4.5	6	2	9	9	sig
prot1380	393	8	9	27	6	7	2	21	15	ns
prot1381	232	1	2	6	9.6	5	2	10.8	3.6	ns
prot1382	201	5	5	8	18	21	15	6	36	sig
prot1383	105	0	7	1.5	6	5	4	6	7.5	ns
prot1384	173	3	2	6	21	2	4	6	12	ns
prot1385	182	4	2	2.4	3.6	3	6	3.6	6	ns
prot1386	199	0	5	4	8	6	5	2	8	sig
prot1387	191	2	4	10.5	1.5	5	4	1.5	6	ns
prot1388	274	7	3	6	6	3	2	3	12	ns
prot1389	135	2	1	2.4	6	5	3	2.4	3.6	ns
prot1390	169	3	1	10	6	7	4	14	16	sig
prot1391	688	7	1	1.5	3	7	3	6	6	ns
prot1392	152	2	3	6	15	1	4	18	6	ns
prot1393	528	2	4	1.2	3.6	3	3	2.4	2.4	ns
prot1394	157	3	3	8	10	7	9	14	4	sig
prot1395	126	2	5	1.5	9	5	0	3	1.5	ns
prot1396	80	2	0	9	6	3	4	3	9	ns
prot1397	122	1	4	1.2	0	2	1	3.6	2.4	ns
prot1398	232	4	5	2	14	7	5	8	8	sig
prot1399	171	1	2	4.5	4.5	4	2	3	0	ns
prot1400	70	2	2	12	18	0	3	12	12	ns
prot1401	130	2	1	3.6	2.4	2	7	2.4	1.2	ns
prot1402	103	3	3	8	4	2	7	4	6	ns
prot1403	547	2	1	0	4.5	4	2	3	3	ns
prot1404	250	3	2	9	9	1	3	3	3	ns
prot1405	497	1	1	6	1.2	2	4	4.8	2.4	sig
prot1406	312	0	0	0	4	4	0	6	2	ns
prot1407	152	4	4	3	1.5	2	2	3	3	ns
prot1408	535	2	1	6	6	6	15	27	9	sig
prot1409	87	2	3	4.8	3.6	1	2	2.4	2.4	ns
prot1410	232	3	1	6	8	1	4	10	2	ns
prot1411	232	1	3	6	1.5	2	1	1.5	3	ns
prot1412	843	1	3	3	6	2	2	0	6	ns
prot1413	555	0	1	7.2	1.2	2	3	3.6	2.4	sig
prot1414	173	3	1	2	0	1	1	2	12	ns
prot1415	194	2	2	1.5	1.5	2	2	3	3	sig
prot1416	180	4	0	6	3	3	3	9	9	sig
prot1417	199	4	1	3.6	2.4	4	2	1.2	2.4	ns
prot1418	287	1	1	0	10	1	5	10	2	sig
prot1419	999	3	2	0	4.5	0	2	4.5	7.5	ns
prot1420	220	2	2	12	6	6	3	9	18	sig
prot1421	648	3	2	1.2	4.8	3	3	4.8	1.2	ns
prot1422	164	3	0	8	0	2	2	4	4	ns
prot1423	181	0	1	3	0	1	0	3	0	ns
prot1424	285	10	3	21	6	22	13	39	15	sig
prot1425	172	5	7	3.6	7.2	11	3	6	2.4	ns
prot1426	103	3	5	18	12	4	3	12	16	ns
prot1427	430	5	3	7.5	9	2	6	3	6	ns
prot1428	130	5	7	24	9	18	24	45	81	sig
prot1429	123	1	6	7.2	2.4	3	3	1.2	2.4	ns
prot1430	304	8	2	6	4	3	3	10	8	ns
prot1431	164	3	5	1.5	1.5	2	8	9	24	sig
prot1432	75	3	2	12	18	6	4	6	18	sig
prot1433	173	6	2	2.4	4.8	9	2	10.8	6	sig
prot1434	176	2	3	2	10	5	3	4	8	ns
prot1435	191	2	1	4.5	4.5	3	4	1.5	3	ns
prot1436	138	5	3	12	15	3	2	6	21	ns
prot1437	148	1	1	3.6	4.8	0	2	1.2	1.2	ns
prot1438	101	3	2	0	4	4	4	12	0	ns
prot1439	157	2	1	1.5	4.5	5	4	16.5	3	sig
prot1440	488	1	1	6	18	3	2	15	12	ns
prot1441	133	3	6	3.6	2.4	7	7	4.8	6	sig
prot1442	229	5	1	10	6	2	2	4	4	ns
prot1443	89	3	2	3	4.5	13	9	10.5	19.5	sig
prot1444	317	3	1	0	15	4	5	6	6	sig
prot1445	88	2	6	4.8	1.2	5	2	6	6	ns
prot1446	180	1	1	2	6	3	4	2	4	ns
prot1447	207	1	4	6	4.5	2	4	1.5	6	ns
prot1448	235	2	0	15	3	3	1	9	6	ns
prot1449	86	2	4	4.8	4.8	3	6	7.2	7.2	sig
prot1450	115	1	2	6	8	1	3	4	8	ns
prot1451	127	2	3	6	4.5	3	5	0	3	ns
prot1452	229	1	5	3	0	1	3	9	3	ns
prot1453	247	3	4	1.2	2.4	3	1	2.4	0	ns
prot1454	573	0	1	0	6	2	3	6	4	ns
prot1455	176	2	0	0	0	2	1	3	4.5	ns
prot1456	169	0	1	18	3	2	0	3	3	ns
prot1457	81	2	7	0	1.2	2	4	1.2	7.2	ns
prot1458	89	2	1	2	0	1	3	10	2	ns
prot1459	178	3	4	1.5	0	1	2	3	3	ns
prot1460	151	3	0	0	6	4	5	9	12	ns
prot1461	146	2	1	7.2	1.2	1	2	2.4	1.2	ns
prot1462	217	2	2	0	8	4	4	4	4	ns
prot1463	159	2	3	1.5	4.5	3	4	3	6	ns
prot1464	237	2	0	6	6	2	3	3	6	ns
prot1465	587	1	0	2.4	4.8	2	5	4.8	6	sig
prot1466	128	1	2	2	6	0	1	2	6	ns
prot1467	425	4	2	1.5	3	2	2	6	3	ns
prot1468	256	4	2	9	3	1	4	3	9	ns
prot1469	136	3	1	2.4	0	2	2	1.2	2.4	ns
prot1470	76	1	0	4	2	1	1	2	4	ns
prot1471	175	1	4	1.5	1.5	6	6	9	9	sig
prot1472	231	4	0	3	18	1	0	3	9	ns
prot1473	337	2	3	3.6	0	1	0	0	2.4	ns
prot1474	239	1	2	6	4	2	2	12	4	sig
prot1475	456	2	0	1.5	3	2	2	1.5	4.5	ns
prot1476	126	2	3	6	0	2	8	6	18	sig
prot1477	488	0	0	0	4.8	2	2	0	1.2	ns
prot1478	127	1	1	2	2	2	2	6	0	ns
prot1479	191	0	4	4.5	3	4	2	4.5	6	ns
prot1480	114	8	7	6	9	3	5	18	15	ns
prot1481	62	1	6	0	7.2	4	6	6	4.8	ns
prot1482	350	1	4	6	6	3	5	10	8	ns
prot1483	108	3	6	3	6	3	3	4.5	6	ns
prot1484	321	2	3	3	3	3	0	21	6	ns
prot1485	308	2	2	1.2	1.2	3	12	7.2	7.2	sig
prot1486	59	3	2	8	10	5	1	4	0	ns
prot1487	218	1	0	4.5	0	2	3	1.5	3	ns
prot1488	106	4	1	6	3	18	6	18	9	sig
prot1489	154	1	1	1.2	0	15	12	7.2	10.8	sig
prot1490	166	2	1	4	6	3	0	6	6	ns
prot1491	515	1	2	0	3	2	5	4.5	3	ns
prot1492	183	2	1	6	3	2	4	6	6	ns
prot1493	162	1	3	0	3.6	5	1	4.8	4.8	ns
prot1494	140	5	3	6	6	3	3	0	4	ns
prot1495	169	0	1	3	1.5	2	2	3	1.5	ns
prot1496	242	2	0	6	9	2	4	12	24	sig
prot1497	292	1	5	2.4	3.6	7	11	2.4	2.4	sig
prot1498	197	2	2	6	10	0	1	2	4	ns
prot1499	856	3	3	4.5	4.5	2	0	3	1.5	ns
prot1500	127	0	1	0	9	4	3	9	9	ns
prot1501	72	5	2	1.2	3.6	1	2	1.2	0	ns
prot1502	148	3	1	4	0	2	3	0	0	ns
prot1503	53	2	1	3	0	3	3	3	3	ns
prot1504	98	0	3	0	6	0	1	6	0	ns
prot1505	405	0	2	1.2	0	5	2	2.4	2.4	ns
prot1506	104	2	4	2	2	6	6	20	12	sig
prot1507	176	2	1	3	1.5	2	2	3	0	ns
prot1508	125	1	3	12	12	4	2	3	12	ns
prot1509	160	1	1	2.4	1.2	4	4	2.4	9.6	sig
prot1510	316	1	2	2	4	0	2	0	4	ns
prot1511	978	1	1	1.5	1.5	1	4	0	3	ns
prot1512	234	0	2	3	3	1	0	6	9	ns
prot1513	431	2	0	0	1.2	2	0	0	1.2	ns
prot1514	2591	5	3	0	6	9	3	4	8	sig
prot1515	712	1	7	6	9	2	8	3	4.5	ns
prot1516	1852	3	3	9	18	1	4	3	6	sig
prot1517	2086	3	6	4.8	2.4	4	2	6	7.2	ns
prot1518	1064	3	3	14	4	7	3	4	12	ns
prot1519	609	7	5	12	7.5	3	8	16.5	9	ns
prot1520	645	1	1	18	6	0	0	9	3	ns
prot1521	969	5	2	3.6	4.8	2	1	7.2	2.4	ns
prot1522	857	3	4	6	0	3	0	4	6	ns
prot1523	488	3	0	1.5	0	1	3	1.5	1.5	ns
prot1524	2821	2	2	3	0	1	1	3	9	ns
prot1525	512	4	1	2.4	4.8	7	1	1.2	1.2	ns
prot1526	876	4	5	4	6	2	5	2	8	ns
prot1527	543	4	6	6	1.5	3	1	7.5	4.5	ns
prot1528	809	2	3	9	15	3	3	9	6	ns
prot1529	1674	2	0	0	2.4	2	0	2.4	2.4	ns
prot1530	1191	2	1	8	0	1	2	2	0	ns
prot1531	208	6	4	4.5	1.5	2	7	1.5	4.5	ns
prot1532	437	2	3	18	6	2	3	6	0	ns
prot1533	510	3	3	3.6	2.4	5	0	1.2	1.2	ns
prot1534	695	2	1	6	6	3	0	2	6	ns
prot1535	227	1	3	1.5	1.5	2	3	6	0	ns
prot1536	700	1	1	9	6	4	6	0	6	ns
prot1537	218	7	3	1.2	1.2	3	4	6	2.4	ns
prot1538	423	3	3	6	4	4	4	8	4	ns
prot1539	873	1	1	4.5	3	4	3	0	0	ns
prot1540	1426	1	1	0	6	2	2	0	3	ns
prot1541	520	0	3	2.4	1.2	1	0	1.2	1.2	ns
prot1542	290	15	14	24	16	7	15	18	16	ns
prot1543	296	4	3	1.5	4.5	3	5	15	7.5	ns
prot1544	309	2	9	12	6	1	2	12	18	ns
prot1545	502	1	2	3.6	1.2	5	2	3.6	2.4	ns
prot1546	204	2	0	4	4	2	0	2	12	ns
prot1547	437	1	3	3	1.5	1	4	6	0	ns
prot1548	314	1	1	6	9	2	1	6	15	ns
prot1549	402	2	5	3.6	4.8	1	5	1.2	3.6	ns
prot1550	188	2	1	2	8	1	3	6	2	ns
prot1551	434	2	1	0	6	2	1	0	1.5	ns
prot1552	325	0	0	6	6	1	0	6	15	ns
prot1553	607	1	1	3.6	1.2	0	0	0	2.4	ns
prot1554	739	4	3	2	2	1	2	0	2	ns
prot1555	235	1	3	0	0	0	1	3	3	ns
prot1556	982	4	3	6	0	1	3	3	3	ns
prot1557	392	1	3	2.4	6	1	0	2.4	1.2	ns
prot1558	543	1	3	2	2	0	0	0	2	ns
prot1559	462	1	0	1.5	1.5	1	0	4.5	1.5	ns
prot1560	348	5	2	9	0	2	1	15	3	sig
prot1561	463	0	2	2.4	2.4	1	1	1.2	1.2	ns
prot1562	173	3	3	4	4	4	6	8	10	ns
prot1563	274	1	3	6	4.5	10	2	1.5	6	sig
prot1564	251	3	1	18	9	3	5	15	18	ns
prot1565	231	4	3	2.4	3.6	2	2	2.4	1.2	ns
prot1566	394	3	1	12	8	6	10	4	4	sig
prot1567	240	0	3	3	7.5	2	2	12	4.5	sig
prot1568	441	5	5	15	9	7	6	6	12	sig
prot1569	200	2	1	1.2	1.2	5	3	8.4	3.6	ns
prot1570	371	1	2	4	2	2	1	8	4	ns
prot1571	313	1	3	3	6	1	4	3	4.5	ns
prot1572	730	2	3	6	6	2	4	6	3	ns
prot1573	329	3	0	4.8	3.6	2	1	1.2	2.4	ns
prot1574	627	2	1	6	2	2	4	4	2	ns
prot1575	250	0	1	3	1.5	2	4	6	0	ns
prot1576	144	3	1	9	6	2	4	3	15	sig
prot1577	472	2	1	2.4	2.4	2	0	0	1.2	ns
prot1578	421	1	0	4	0	1	3	2	2	ns
prot1579	250	2	1	0	3	1	1	3	3	ns
prot1580	266	5	5	6	9	0	2	3	0	ns
prot1581	861	3	1	2.4	1.2	2	1	1.2	3.6	ns
prot1582	1312	2	0	0	4	3	0	6	4	ns
prot1583	493	3	0	1.5	0	2	1	1.5	3	ns
prot1584	1082	0	1	3	9	1	0	3	3	ns
prot1585	648	2	0	2.4	2.4	0	1	1.2	1.2	ns
prot1586	276	1	2	0	4	3	3	12	12	sig
prot1587	518	1	0	0	4.5	3	2	0	1.5	ns
prot1588	640	4	3	6	0	1	2	3	3	ns
prot1589	722	8	2	3.6	4.8	4	2	6	7.2	ns
prot1590	147	1	2	10	8	7	2	28	10	sig
prot1591	193	6	4	10.5	0	6	4	6	6	ns
prot1592	194	1	4	6	6	1	2	0	6	ns
prot1593	365	2	1	6	4.8	3	4	4.8	3.6	ns
prot1594	290	3	1	4	2	0	0	6	8	ns
prot1595	636	1	3	10.5	3	3	4	4.5	6	ns
prot1596	1160	0	2	3	6	3	1	6	9	ns
prot1597	641	0	3	7.2	6	2	5	3.6	1.2	ns
prot1598	175	0	2	4	4	3	5	4	4	ns
prot1599	318	2	1	3	1.5	1	2	1.5	3	ns
prot1600	424	1	3	3	3	1	0	9	6	ns
prot1601	348	2	3	3.6	4.8	2	2	2.4	1.2	ns
prot1602	227	2	5	0	4	0	2	0	6	ns
prot1603	427	1	3	1.5	4.5	3	1	4.5	1.5	ns
prot1604	268	3	2	15	15	3	2	3	6	ns
prot1605	357	2	2	3.6	6	1	4	2.4	1.2	ns
prot1606	174	0	1	2	2	3	1	4	0	ns
prot1607	233	1	2	1.5	3	3	2	1.5	1.5	ns
prot1608	217	2	0	0	6	0	1	6	3	ns
prot1609	980	1	1	2.4	1.2	3	3	3.6	7.2	sig
prot1610	263	2	2	0	0	1	1	2	2	sig
prot1611	169	0	0	1.5	3	2	3	4.5	6	sig
prot1612	178	3	1	3	3	1	1	3	3	ns
prot1613	355	0	2	2.4	3.6	1	1	1.2	1.2	ns
prot1614	604	0	0	0	2	5	1	0	4	ns
prot1615	149	2	2	0	1.5	0	3	1.5	4.5	ns
prot1616	594	0	0	3	6	0	3	0	6	ns
prot1617	257	1	0	1.2	1.2	0	2	1.2	0	ns
prot1618	421	1	1	0	2	1	2	0	6	ns
prot1619	712	1	1	1.5	3	1	2	0	3	ns
prot1620	423	1	0	3	3	2	0	3	15	ns
prot1621	488	2	1	1.2	0	2	1	1.2	1.2	sig
prot1622	1872	1	0	2	4	1	0	0	2	ns
prot1623	153	6	4	12	6	4	2	1.5	3	ns
prot1624	275	1	7	12	21	4	2	12	18	ns
prot1625	463	0	3	2.4	2.4	3	3	4.8	2.4	ns
prot1626	103	2	2	8	6	3	3	12	6	ns
prot1627	287	0	3	1.5	4.5	6	0	3	4.5	ns
prot1628	282	6	2	6	12	2	4	0	12	ns
prot1629	200	3	4	3.6	0	3	3	1.2	1.2	ns
prot1630	149	1	2	8	2	2	3	2	6	ns
prot1631	149	3	3	0	1.5	6	4	9	6	sig
prot1632	132	2	3	0	6	2	1	3	9	ns
prot1633	118	1	3	3.6	4.8	2	3	4.8	3.6	ns
prot1634	191	6	3	2	12	4	0	4	2	ns
prot1635	189	3	4	7.5	4.5	1	3	10.5	4.5	ns
prot1636	273	3	0	0	6	6	2	6	6	sig
prot1637	327	4	1	1.2	3.6	2	3	4.8	3.6	ns
prot1638	148	2	6	6	10	2	2	8	6	ns
prot1639	206	1	3	0	1.5	6	4	6	9	sig
prot1640	108	2	2	0	9	1	1	9	3	ns
prot1641	267	2	3	2.4	1.2	4	5	6	1.2	sig
prot1642	204	0	2	8	6	0	1	4	2	ns
prot1643	223	2	4	1.5	3	2	0	0	4.5	ns
prot1644	298	1	0	9	12	4	1	18	3	sig
prot1645	194	2	4	0	1.2	1	1	3.6	3.6	ns
prot1646	77	3	1	2	2	1	1	6	0	ns
prot1647	166	2	2	4.5	1.5	0	2	3	1.5	ns
prot1648	418	1	1	9	6	4	2	6	9	ns
prot1649	418	0	1	2.4	1.2	3	1	2.4	0	ns
prot1650	127	2	3	4	0	4	2	12	8	sig
prot1651	279	2	1	1.5	1.5	0	2	4.5	3	ns
prot1652	181	1	0	15	9	4	4	6	12	sig
prot1653	129	3	2	0	3.6	6	3	2.4	4.8	sig
prot1654	161	1	2	0	0	3	3	4	4	sig
prot1655	126	3	1	3	3	4	0	1.5	3	ns
prot1656	326	1	2	12	6	2	2	12	6	sig
prot1657	207	2	2	1.2	0	0	2	1.2	0	ns
prot1658	191	3	7	2	4	4	6	6	16	sig
prot1659	238	1	3	0	0	3	2	1.5	0	ns
prot1660	210	3	1	18	3	0	2	6	3	ns
prot1661	331	0	1	1.2	0	1	1	2.4	1.2	ns
prot1662	574	2	2	12	4	0	2	10	2	ns
prot1663	455	1	1	3	3	3	0	3	4.5	ns
prot1664	553	1	1	3	6	1	1	6	3	sig
prot1665	522	4	1	1.2	1.2	1	2	2.4	1.2	ns
prot1666	325	4	2	6	0	1	2	6	2	ns
prot1667	208	0	4	3	3	0	4	3	1.5	ns
prot1668	232	2	1	0	21	4	4	12	15	sig
prot1669	219	4	2	3.6	1.2	5	1	2.4	2.4	ns
prot1670	409	1	1	2	0	1	2	8	2	ns
prot1671	233	1	0	4.5	6	2	2	1.5	3	ns
prot1672	772	2	1	3	3	3	0	3	3	ns
prot1673	360	3	4	1.2	1.2	2	2	4.8	0	ns
prot1674	439	0	3	4	4	2	1	10	2	ns
prot1675	442	0	1	9	0	1	0	0	0	ns
prot1676	138	1	0	3	0	1	1	0	6	ns
prot1677	106	1	1	2.4	2.4	1	2	1.2	0	ns
prot1678	370	0	0	0	0	2	1	0	4	ns
prot1679	629	1	1	0	3	2	1	3	1.5	ns
prot1680	187	0	0	9	0	2	0	0	3	ns
prot1681	596	2	2	1.2	0	2	0	1.2	1.2	ns
prot1682	255	0	0	4	2	1	1	0	2	ns
prot1683	92	4	0	6	9	3	5	7.5	3	ns
prot1684	171	2	4	3	18	4	5	39	15	sig
prot1685	165	4	5	3.6	2.4	6	8	14.4	7.2	sig
prot1686	148	3	4	12	12	2	6	4	8	ns
prot1687	229	2	2	1.5	9	3	2	4.5	1.5	ns
prot1688	123	8	2	3	6	3	1	3	12	ns
prot1689	77	2	1	4.8	7.2	3	4	4.8	1.2	ns
prot1690	465	3	1	2	6	6	4	12	20	sig
prot1691	279	0	1	0	4.5	2	0	3	0	ns
prot1692	278	1	2	3	3	2	1	0	6	ns
prot1693	119	1	3	0	3.6	2	1	0	2.4	ns
prot1694	148	4	2	0	6	0	3	0	6	ns
prot1695	72	2	1	4.5	3	0	2	0	0	ns
prot1696	353	4	1	6	9	0	2	6	9	ns
prot1697	196	1	1	1.2	3.6	1	1	1.2	2.4	ns
prot1698	174	1	2	4	6	1	3	2	4	ns
prot1699	126	4	2	3	4.5	1	3	4.5	1.5	ns
prot1700	235	1	0	6	12	9	3	27	9	sig
prot1701	235	1	1	2.4	2.4	1	3	1.2	0	ns
prot1702	110	1	1	0	8	6	12	6	6	sig
prot1703	188	2	3	1.5	1.5	2	0	1.5	3	ns
prot1704	225	0	2	3	0	4	0	0	0	ns
prot1705	138	3	1	1.2	1.2	3	1	2.4	1.2	ns
prot1706	174	2	3	2	8	4	3	0	6	ns
prot1707	672	1	0	1.5	4.5	1	2	1.5	1.5	ns
prot1708	84	1	1	0	3	12	6	9	36	sig
prot1709	107	1	1	2.4	2.4	5	2	1.2	2.4	ns
prot1710	146	3	0	12	6	1	2	2	10	ns
prot1711	183	0	3	0	6	6	0	3	1.5	ns
prot1712	555	0	1	3	3	0	1	3	0	ns
prot1713	467	0	5	1.2	0	3	12	10.8	7.2	sig
prot1714	265	0	1	4	4	2	1	2	8	ns
prot1715	598	3	2	4.5	4.5	4	1	3	1.5	ns
prot1716	317	2	2	6	3	2	0	0	3	ns
prot1717	196	1	4	0	4.8	2	0	1.2	0	ns
prot1718	267	0	1	2	2	0	4	0	4	ns
prot1719	612	2	1	1.5	0	4	2	3	6	sig
prot1720	62	1	0	3	9	2	1	6	9	ns
prot1721	77	3	2	1.2	1.2	1	0	0	2.4	ns
prot1722	68	2	2	0	4	0	2	2	0	ns
prot1723	632	0	1	1.5	4.5	1	2	3	1.5	ns
prot1724	230	2	0	6	6	0	0	6	12	ns
prot1725	133	1	0	0	1.2	1	1	1.2	1.2	sig
prot1726	334	2	0	8	0	0	0	8	2	ns
prot1727	311	2	1	3	6	1	0	0	0	ns
prot1728	563	0	0	3	0	2	0	0	3	ns
prot1729	327	4	1	1.2	2.4	0	2	0	2.4	ns
prot1730	144	1	2	4	2	4	2	2	0	ns
prot1731	668	0	1	3	1.5	0	2	4.5	0	ns
prot1732	85	2	2	0	6	2	1	3	6	ns
prot1733	102	3	3	1.2	0	1	2	0	1.2	ns
prot1734	508	1	2	4	0	1	2	0	6	ns
prot1735	226	0	2	0	0	3	4	6	1.5	ns
prot1736	676	0	1	0	3	0	0	3	6	ns
prot1737	539	1	0	0	0	0	2	1.2	0	ns
prot1738	295	0	3	2	0	1	0	4	0	ns
prot1739	224	2	0	1.5	0	0	0	3	1.5	ns
prot1740	2292	2	1	3	0	2	0	0	0	ns
prot1741	170	3	2	8.4	2.4	6	4	6	4.8	ns
prot1742	134	2	3	4	0	2	1	2	2	ns
prot1743	255	0	1	3	7.5	0	2	1.5	4.5	ns
prot1744	304	3	0	12	3	3	9	54	9	sig
prot1745	237	1	7	2.4	4.8	2	6	2.4	9.6	sig
prot1746	105	3	1	4	2	3	2	2	4	ns
prot1747	69	3	3	7.5	1.5	0	1	0	3	ns
prot1748	247	2	1	0	18	1	7	0	3	ns
prot1749	99	2	5	3.6	2.4	4	3	4.8	3.6	sig
prot1750	116	1	1	14	4	2	3	4	6	ns
prot1751	152	0	1	3	1.5	1	1	0	1.5	ns
prot1752	225	0	1	6	3	6	3	3	6	ns
prot1753	147	1	2	0	0	1	1	0	2.4	ns
prot1754	125	2	2	10	0	5	0	8	2	ns
prot1755	90	2	2	1.5	1.5	1	2	0	3	ns
prot1756	237	2	3	6	3	1	5	12	3	sig
prot1757	66	6	3	1.2	1.2	1	4	3.6	0	ns
prot1758	264	0	0	4	8	0	0	2	4	ns
prot1759	137	2	1	0	0	0	5	6	3	ns
prot1760	511	2	4	3	3	0	2	3	3	ns
prot1761	141	1	2	1.2	1.2	0	1	0	3.6	ns
prot1762	280	2	3	2	4	2	1	4	6	ns
prot1763	302	2	5	0	1.5	4	1	1.5	1.5	ns
prot1764	74	2	1	6	9	2	4	6	12	sig
prot1765	171	1	2	0	3.6	3	0	1.2	3.6	ns
prot1766	95	2	1	2	2	3	1	4	6	ns
prot1767	367	2	0	4.5	1.5	1	2	1.5	1.5	ns
prot1768	144	2	1	6	9	1	0	3	3	ns
prot1769	664	0	1	1.2	1.2	4	4	1.2	1.2	ns
prot1770	179	2	0	2	2	0	0	2	4	ns
prot1771	114	1	1	1.5	0	0	2	3	1.5	ns
prot1772	161	0	1	3	9	1	0	0	6	ns
prot1773	205	1	2	4.8	2.4	3	2	0	0	ns
prot1774	305	1	2	0	2	1	1	2	2	ns
prot1775	416	0	1	4.5	1.5	0	0	4.5	1.5	ns
prot1776	397	5	1	0	9	2	3	18	18	sig
prot1777	224	0	3	1.2	1.2	2	0	0	0	ns
prot1778	314	0	3	2	0	0	1	0	8	ns
prot1779	174	4	0	1.5	1.5	1	0	0	0	ns
prot1780	416	1	3	6	6	2	2	6	6	sig
prot1781	131	2	0	2.4	0	1	1	0	1.2	ns
prot1782	107	0	3	0	6	6	3	12	6	sig
prot1783	163	0	1	6	3	2	0	3	1.5	ns
prot1784	564	2	0	0	6	0	2	3	9	ns
prot1785	208	0	3	0	2.4	1	1	0	2.4	ns
prot1786	135	1	0	2	2	1	0	2	2	ns
prot1787	3394	6	4	4.5	3	2	3	7.5	4.5	ns
prot1788	1957	3	0	0	12	3	5	6	0	ns
prot1789	1088	2	3	4.8	1.2	2	2	3.6	2.4	ns
prot1790	424	4	1	6	4	0	4	4	2	ns
prot1791	1035	1	1	0	1.5	2	0	0	4.5	ns
prot1792	926	1	1	6	6	2	1	6	6	ns
prot1793	1669	1	1	3.6	0	0	0	1.2	1.2	ns
prot1794	201	1	3	4	2	3	4	6	4	ns
prot1795	539	0	3	0	0	3	2	1.5	1.5	ns
prot1796	638	0	1	9	0	2	0	0	3	ns
prot1797	225	5	4	2.4	4.8	9	0	6	8.4	ns
prot1798	319	2	2	6	4	8	6	4	4	sig
prot1799	520	3	1	3	3	2	5	3	3	ns
prot1800	785	1	0	0	18	3	2	3	6	ns
prot1801	629	3	2	3.6	4.8	2	2	9.6	2.4	sig
prot1802	341	2	2	10	8	1	2	2	2	sig
prot1803	412	3	1	1.5	0	1	2	4.5	3	ns
prot1804	308	1	0	15	0	4	2	6	0	ns
prot1805	743	2	0	3.6	0	1	1	1.2	1.2	sig
prot1806	470	2	2	2	2	2	1	4	0	ns
prot1807	1140	0	1	1.5	1.5	2	1	1.5	0	ns
prot1808	1466	2	1	3	3	2	1	3	3	ns
prot1809	254	2	1	4.8	1.2	4	4	1.2	2.4	sig
prot1810	257	4	2	4	2	3	4	12	12	ns
prot1811	375	3	1	4.5	1.5	1	0	1.5	1.5	ns
prot1812	1882	0	3	3	6	6	3	27	9	sig
prot1813	1300	0	2	0	0	1	1	1.2	0	ns
prot1814	444	3	1	4	4	2	1	2	2	ns
prot1815	832	2	3	1.5	1.5	1	2	1.5	4.5	ns
prot1816	582	1	0	9	3	1	2	6	3	sig
prot1817	280	0	2	0	0	0	2	0	0	ns
prot1818	1244	2	1	0	0	2	2	8	6	ns
prot1819	276	2	0	1.5	4.5	2	2	6	3	sig
prot1820	623	2	1	0	6	3	3	3	15	ns
prot1821	450	1	1	2.4	3.6	2	4	2.4	6	sig
prot1822	247	0	0	0	2	1	2	2	4	ns
prot1823	387	1	2	0	0	1	1	0	0	ns
prot1824	662	0	2	3	3	2	2	3	6	ns
prot1825	743	2	1	0	0	1	0	2.4	1.2	ns
prot1826	874	2	0	4	0	4	2	4	4	sig
prot1827	1301	1	1	0	1.5	0	0	0	1.5	ns
prot1828	274	0	1	6	0	4	2	9	6	ns
prot1829	551	1	1	0	2.4	1	1	3.6	2.4	ns
prot1830	447	1	0	2	8	2	1	14	0	ns
prot1831	154	2	1	3	3	3	2	1.5	1.5	ns
prot1832	210	1	1	6	12	1	4	3	3	sig
prot1833	290	2	4	3.6	1.2	2	1	1.2	2.4	ns
prot1834	220	0	2	4	0	0	2	6	14	ns
prot1835	184	5	0	1.5	4.5	4	1	7.5	0	ns
prot1836	168	1	0	3	0	4	1	9	3	ns
prot1837	102	5	3	1.2	3.6	3	3	1.2	3.6	ns
prot1838	327	1	1	6	4	6	4	4	6	sig
prot1839	962	0	1	1.5	0	5	5	6	3	sig
prot1840	556	0	0	3	3	1	1	9	3	ns
prot1841	374	3	4	1.2	1.2	3	1	3.6	2.4	ns
prot1842	728	1	4	6	0	3	1	0	0	ns
prot1843	243	0	5	3	3	4	2	3	4.5	ns
prot1844	127	0	2	6	0	2	0	9	0	ns
prot1845	519	0	2	1.2	4.8	1	2	0	6	ns
prot1846	492	2	0	2	2	1	2	4	8	ns
prot1847	233	2	1	1.5	0	1	2	3	1.5	ns
prot1848	287	2	0	3	3	1	0	3	9	ns
prot1849	337	3	2	0	2.4	3	1	2.4	3.6	ns
prot1850	404	1	3	2	2	0	1	4	2	ns
prot1851	3175	0	0	0	0	0	4	0	0	ns
prot1852	243	1	0	3	0	0	0	0	3	ns
prot1853	275	1	0	1.2	1.2	0	1	1.2	1.2	ns
prot1854	648	6	3	6	2	4	7	4	10	sig
prot1855	172	2	1	0	1.5	2	1	3	1.5	ns
prot1856	283	3	2	12	18	4	3	3	9	ns
prot1857	159	3	3	3.6	0	0	2	1.2	6	ns
prot1858	372	0	2	6	2	3	2	8	0	ns
prot1859	174	4	4	0	1.5	3	1	0	3	ns
prot1860	182	5	2	18	3	1	1	6	0	ns
prot1861	251	2	0	1.2	2.4	0	3	2.4	0	ns
prot1862	1009	0	2	2	6	2	2	4	12	sig
prot1863	233	0	5	3	1.5	1	2	0	0	ns
prot1864	158	2	3	6	6	3	3	12	15	ns
prot1865	200	2	0	3.6	2.4	3	3	4.8	0	ns
prot1866	292	2	3	0	2	5	1	0	2	ns
prot1867	399	2	2	1.5	3	4	2	3	3	sig
prot1868	229	1	4	0	3	1	2	9	3	ns
prot1869	228	2	2	6	1.2	1	0	2.4	3.6	ns
prot1870	445	0	2	0	2	3	0	10	2	ns
prot1871	334	1	0	1.5	0	1	1	1.5	3	ns
prot1872	848	2	3	3	9	2	1	3	6	sig
prot1873	151	0	1	1.2	1.2	1	4	2.4	7.2	ns
prot1874	1410	1	3	4	2	2	3	6	2	ns
prot1875	164	1	3	0	1.5	3	4	3	3	ns
prot1876	114	0	1	6	6	4	1	6	9	ns
prot1877	262	0	0	0	0	1	2	1.2	3.6	ns
prot1878	174	0	2	2	4	3	1	0	0	ns
prot1879	987	2	1	0	3	0	2	3	3	ns
prot1880	170	3	3	3	3	1	0	6	3	ns
prot1881	399	1	2	4.8	3.6	2	0	2.4	1.2	ns
prot1882	504	0	3	2	2	1	2	6	0	ns
prot1883	359	2	4	1.5	3	2	2	3	3	ns
prot1884	85	0	0	3	3	0	4	0	3	ns
prot1885	186	1	1	0	0	2	1	1.2	0	ns
prot1886	231	0	4	4	4	1	5	2	8	sig
prot1887	161	0	1	1.5	3	2	1	1.5	1.5	sig
prot1888	296	1	0	0	3	0	3	3	6	ns
prot1889	362	2	0	1.2	2.4	2	2	2.4	2.4	sig
prot1890	492	5	1	2	2	1	3	0	4	ns
prot1891	240	2	0	1.5	3	3	2	3	3	sig
prot1892	587	1	2	9	0	1	1	9	6	ns
prot1893	523	1	2	2.4	1.2	3	3	3.6	10.8	sig
prot1894	979	0	2	4	0	0	1	0	0	ns
prot1895	2381	2	1	0	3	0	0	0	1.5	ns
prot1896	246	2	2	0	9	1	0	0	0	ns
prot1897	309	0	0	0	0	0	2	2.4	0	ns
prot1898	214	0	0	6	0	1	1	4	0	ns
prot1899	659	2	0	1.5	0	0	1	0	3	ns
prot1900	185	0	2	3	3	0	4	3	9	ns
prot1901	201	0	2	0	2.4	3	3	1.2	0	ns
prot1902	464	0	1	2	4	2	2	6	4	sig
prot1903	298	0	0	3	3	1	1	0	1.5	ns
prot1904	502	0	1	0	0	0	1	0	0	ns
prot1905	295	1	2	1.2	1.2	3	3	3.6	3.6	sig
prot1906	1921	1	0	0	0	0	1	2	0	ns
prot1907	900	0	3	3	0	3	3	3	4.5	sig
prot1908	1567	2	0	3	0	0	1	6	3	ns
prot1909	659	0	0	1.2	1.2	0	1	1.2	0	ns
prot1910	909	0	0	6	4	2	0	0	0	ns
prot1911	193	1	0	1.5	0	0	1	0	0	ns
prot1912	431	1	0	0	0	0	0	3	0	ns
prot1913	118	1	1	0	0	1	3	1.2	0	ns
prot1914	229	2	1	8	6	1	3	4	10	ns
prot1915	232	0	5	4.5	4.5	4	2	1.5	1.5	ns
prot1916	267	1	2	0	3	0	1	12	6	ns
prot1917	266	1	3	4.8	0	2	3	2.4	4.8	ns
prot1918	183	0	0	8	0	0	2	0	4	ns
prot1919	909	2	1	9	4.5	3	3	3	3	ns
prot1920	219	1	1	6	6	9	6	18	9	sig
prot1921	141	2	0	1.2	1.2	3	5	3.6	1.2	ns
prot1922	154	6	1	8	0	2	2	6	0	ns
prot1923	243	1	3	6	0	1	0	1.5	0	ns
prot1924	135	2	3	0	3	2	2	12	3	ns
prot1925	315	0	0	3.6	0	2	0	0	0	ns
prot1926	517	0	1	2	4	2	0	6	6	ns
prot1927	127	3	3	0	0	2	2	3	3	sig
prot1928	439	1	2	3	3	1	2	9	3	ns
prot1929	398	0	0	0	0	0	0	0	0	ns
prot1930	462	0	1	2	0	1	1	2	4	ns
prot1931	202	1	1	3	1.5	0	1	0	3	ns
prot1932	114	1	3	3	3	1	0	3	0	ns
prot1933	137	4	1	0	1.2	0	3	1.2	0	ns
prot1934	124	2	0	0	2	1	2	2	2	ns
prot1935	641	2	1	0	1.5	2	2	1.5	1.5	ns
prot1936	415	1	0	0	9	0	1	9	0	ns
prot1937	448	1	0	1.2	1.2	6	1	1.2	1.2	sig
prot1938	572	3	0	2	2	1	0	2	2	ns
prot1939	819	0	1	4.5	1.5	1	0	0	1.5	ns
prot1940	365	0	0	0	9	0	0	3	6	ns
prot1941	600	1	0	1.2	0	2	1	1.2	2.4	ns
prot1942	692	0	0	0	0	3	1	4	4	ns
prot1943	244	0	2	1.5	0	3	1	1.5	0	ns
prot1944	203	3	2	0	3	0	1	12	0	ns
prot1945	383	2	0	0	1.2	2	1	2.4	1.2	ns
prot1946	208	2	2	0	2	1	0	6	2	ns
prot1947	292	1	1	3	1.5	3	2	3	6	sig
prot1948	288	0	1	3	3	2	3	0	12	ns
prot1949	111	1	0	3.6	1.2	1	0	2.4	1.2	ns
prot1950	309	1	0	0	2	2	0	0	0	ns
prot1951	555	0	0	0	0	0	2	3	6	ns
prot1952	719	1	0	0	0	1	3	6	3	ns
prot1953	548	1	1	1.2	3.6	0	0	1.2	2.4	ns
prot1954	209	0	1	6	0	3	2	0	4	ns
prot1955	561	0	2	3	1.5	0	0	0	4.5	ns
prot1956	575	0	1	3	9	1	0	3	3	ns
prot1957	193	3	0	0	2.4	1	0	0	3.6	ns
prot1958	476	1	1	0	0	0	1	2	2	ns
prot1959	426	3	2	1.5	1.5	0	1	0	3	ns
prot1960	210	4	1	3	6	0	0	0	3	ns
prot1961	167	6	0	1.2	2.4	1	1	1.2	1.2	ns
prot1962	255	1	3	6	2	2	2	12	12	sig
prot1963	259	4	2	0	0	2	2	1.5	0	ns
prot1964	828	2	0	6	6	1	0	6	3	ns
prot1965	491	1	1	1.2	1.2	2	2	2.4	2.4	sig
prot1966	116	3	0	0	0	2	0	2	2	ns
prot1967	392	0	2	0	0	2	2	1.5	3	ns
prot1968	278	1	1	6	0	1	2	3	0	ns
prot1969	275	0	1	0	1.2	1	0	1.2	0	ns
prot1970	542	2	0	0	0	0	1	2	2	ns
prot1971	303	0	1	0	0	0	0	3	1.5	ns
prot1972	206	0	2	6	3	1	0	3	6	ns
prot1973	575	0	0	0	0	2	2	2.4	3.6	sig
prot1974	882	1	0	0	6	2	3	4	4	ns
prot1975	503	2	2	0	1.5	0	3	1.5	0	ns
prot1976	350	1	0	6	0	0	2	3	3	ns
prot1977	277	2	0	0	0	0	1	0	0	ns
prot1978	251	1	0	6	8	1	0	4	2	ns
prot1979	223	2	0	0	3	2	0	0	0	ns
prot1980	109	2	4	6	3	3	2	3	3	ns
prot1981	1093	3	1	2.4	3.6	6	2	2.4	2.4	ns
prot1982	123	1	0	8	22	0	0	6	6	ns
prot1983	160	1	1	0	3	3	12	4.5	9	sig
prot1984	160	1	2	3	3	3	1	3	3	ns
prot1985	433	1	3	2.4	2.4	1	4	3.6	7.2	ns
prot1986	214	2	2	2	2	3	2	2	8	ns
prot1987	114	0	2	0	1.5	2	2	0	3	ns
prot1988	178	1	5	3	3	1	2	9	3	ns
prot1989	248	0	1	1.2	1.2	2	0	1.2	2.4	ns
prot1990	49	2	2	2	6	1	1	2	0	ns
prot1991	86	2	1	6	6	2	3	1.5	1.5	ns
prot1992	335	1	1	3	9	0	1	0	3	ns
prot1993	171	3	1	1.2	0	21	6	3.6	3.6	sig
prot1994	214	1	2	0	0	0	0	0	6	ns
prot1995	108	0	1	3	0	0	4	0	0	ns
prot1996	115	0	0	3	3	0	1	0	3	ns
prot1997	96	2	0	2.4	2.4	2	2	4.8	2.4	sig
prot1998	82	2	2	0	2	2	2	8	4	sig
prot1999	365	1	0	1.5	4.5	1	1	1.5	7.5	sig
[truncated: 1,549 more rows]
