# Supplementary material for: Protein complex-based analysis is resistant to the obfuscating consequences of batch effects --- a case study in clinical proteomics
Source: BMC Genomics. 2017 Mar 14;18(Suppl 2):142. doi: 10.1186/s12864-017-3490-3 (PMC5374662; doi:10.1186/s12864-017-3490-3)
Supplement: Supplementary file 2 — Simulated data D2.2H. (ZIP 3730 kb) [file 12864_2017_3490_MOESM2_ESM.zip › D2.2.326.txt]

protLen	X0	X0.1	X0.2	X0.3	X1	X1.1	X1.2	X1.3	sig
prot1	1338	898	882	1652	1730	910	893	1792	1790	ns
prot2	2199	36	50	46.8	32.4	70	44	72	72	sig
prot3	1538	23	26	64.5	51	29	35	51	33	ns
prot4	2319	21	23	43.2	36	37	30	41.4	41.4	sig
prot5	1392	49	47	80	90	86	90	168	188	sig
prot6	1985	29	25	38.4	43.2	37	33	32.4	34.8	ns
prot7	1262	59	56	75	58.5	45	54	60	78	ns
prot8	3862	25	10	41.4	36	16	19	19.8	45	ns
prot9	1295	48	60	102	78	49	58	92	92	ns
prot10	4287	21	8	20.4	18	11	10	19.2	15.6	ns
prot11	1277	41	39	60	48	25	35	67.5	48	ns
prot12	3587	8	5	7.2	16.2	7	5	16.2	12.6	ns
prot13	774	76	65	132	114	65	66	152	140	ns
prot14	1960	4	7	9.6	7.2	8	9	3.6	4.8	ns
prot15	858	78	60	94.5	102	58	55	94.5	87	ns
prot16	693	84	90	144	135	76	74	129.6	158.4	ns
prot17	748	56	82	116	126	63	53	132	122	ns
prot18	875	45	47	70.8	60	49	40	56.4	49.2	ns
prot19	1755	10	15	15	16.5	13	14	19.5	22.5	ns
prot20	839	34	45	68.4	79.2	33	39	73.8	57.6	ns
prot21	857	24	31	40	64	29	35	44	62	ns
prot22	1248	28	21	27.6	19.2	30	40	43.2	30	sig
prot23	1308	23	22	24	15	21	24	34.5	36	ns
prot24	1260	14	11	34.2	27	13	11	25.2	27	ns
prot25	1487	14	11	10	14	6	9	12	10	ns
prot26	477	81	83	84	90	82	73	117.6	110.4	ns
prot27	1324	25	24	31.5	34.5	27	28	46.5	34.5	ns
prot28	997	11	17	27	23.4	13	16	32.4	32.4	ns
prot29	623	88	113	208	200	117	96	218	234	ns
prot30	657	96	93	128.4	87.6	93	85	135.6	124.8	ns
prot31	1735	10	8	22.5	25.5	13	19	16.5	27	ns
prot32	904	14	5	25.2	32.4	14	14	32.4	9	ns
prot33	446	219	208	362	388	176	221	398	364	ns
prot34	262	172	171	182.4	214.8	193	217	282	267.6	sig
prot35	682	106	95	153	153	175	178	262.5	304.5	sig
prot36	742	50	48	72	104.4	56	56	77.4	84.6	ns
prot37	630	47	36	66	68	72	100	144	160	sig
prot38	672	39	28	45.6	50.4	26	24	32.4	33.6	ns
prot39	1056	28	24	40.5	33	36	31	55.5	45	ns
prot40	1098	23	22	39.6	34.2	30	24	34.2	28.8	ns
prot41	1192	12	3	30	32	9	12	40	28	ns
prot42	1888	12	5	19.2	15.6	15	11	16.8	14.4	ns
prot43	500	151	158	262.5	243	158	163	235.5	231	ns
prot44	610	49	50	91.8	108	56	47	95.4	93.6	ns
prot45	543	30	33	74	46	34	28	60	78	ns
prot46	685	24	28	27.6	34.8	25	28	40.8	24	ns
prot47	546	28	31	24	51	23	21	36	48	ns
prot48	1311	15	12	14.4	30.6	11	11	23.4	27	ns
prot49	1047	10	14	18	26	9	6	18	16	ns
prot50	491	138	123	147.6	156	129	134	139.2	142.8	ns
prot51	654	55	74	115.5	88.5	86	83	124.5	109.5	ns
prot52	639	43	66	117	113.4	49	58	111.6	120.6	ns
prot53	740	59	44	120	82	52	49	104	106	ns
prot54	1143	18	18	14.4	18	16	17	15.6	24	ns
prot55	966	16	20	25.5	19.5	23	6	21	13.5	ns
prot56	1042	9	11	23.4	18	15	14	27	32.4	ns
prot57	2166	7	7	20	14	7	8	20	14	ns
prot58	443	35	34	26.4	33.6	27	23	34.8	33.6	ns
prot59	589	23	28	46.5	31.5	30	21	28.5	28.5	ns
prot60	740	19	21	36	30.6	26	19	30.6	36	ns
prot61	532	19	29	34	48	21	18	40	42	ns
prot62	740	8	13	13.2	13.2	9	11	10.8	16.8	ns
prot63	727	13	6	24	13.5	11	10	16.5	12	ns
prot64	1585	6	9	16.2	5.4	5	4	16.2	10.8	ns
prot65	479	219	229	492	502	231	263	474	436	ns
prot66	364	175	142	174	171.6	149	152	178.8	177.6	ns
prot67	433	154	162	213	247.5	141	125	232.5	229.5	ns
prot68	346	141	128	284.4	270	151	156	235.8	250.2	ns
prot69	545	98	102	222	170	92	73	210	172	ns
prot70	472	87	76	79.2	99.6	118	122	129.6	127.2	sig
prot71	478	46	61	85.5	81	46	49	81	82.5	ns
prot72	413	43	49	79.2	95.4	48	50	81	73.8	ns
prot73	496	32	44	92	70	33	33	76	64	ns
prot74	630	37	34	32.4	45.6	34	33	44.4	39.6	ns
prot75	544	17	21	33	40.5	26	20	37.5	30	ns
prot76	880	9	21	25.2	23.4	12	8	27	12.6	ns
prot77	684	18	4	22	30	15	5	20	34	ns
prot78	988	11	9	13.2	8.4	6	18	26.4	24	sig
prot79	430	62	66	112.5	117	74	91	99	118.5	ns
prot80	707	21	32	54	50.4	54	80	82.8	93.6	sig
prot81	418	23	21	52	54	27	21	56	52	ns
prot82	820	16	17	20.4	12	19	12	21.6	19.2	ns
prot83	1450	11	8	15	15	7	13	18	10.5	ns
prot84	500	66	79	151.2	136.8	69	87	144	154.8	ns
prot85	451	55	60	106	108	146	118	256	268	sig
prot86	757	26	21	31.2	36	27	27	44.4	42	ns
prot87	539	27	25	31.5	25.5	21	22	46.5	36	ns
prot88	455	19	19	27	37.8	21	20	23.4	18	ns
prot89	646	17	17	34	30	26	28	76	56	sig
prot90	533	16	8	14.4	7.2	14	2	9.6	9.6	ns
prot91	1101	6	3	9	9	5	2	10.5	4.5	ns
prot92	375	178	185	300.6	315	176	172	322.2	289.8	ns
prot93	477	101	134	200	242	116	127	246	222	ns
prot94	440	65	71	81.6	85.2	78	66	88.8	64.8	ns
prot95	445	65	76	91.5	97.5	68	74	84	117	ns
prot96	373	52	62	82.8	68.4	70	62	136.8	147.6	sig
prot97	606	36	34	48	82	31	25	36	74	ns
prot98	343	19	20	27.6	33.6	33	38	45.6	43.2	sig
prot99	403	17	20	27	21	25	17	19.5	21	ns
prot100	591	20	20	28.8	37.8	11	16	25.2	23.4	ns
prot101	641	10	13	24	16	10	9	34	24	ns
prot102	583	7	7	16.8	10.8	8	10	15.6	15.6	ns
prot103	544	11	8	22.5	19.5	8	13	21	10.5	ns
prot104	2137	3	4	18	19.8	7	9	16.2	16.2	ns
prot105	375	54	37	66	70	37	60	70	60	ns
prot106	454	45	41	54	58.8	45	43	50.4	48	ns
prot107	472	32	35	54	46.5	35	32	39	39	ns
prot108	517	31	31	55.8	81	41	38	72	64.8	ns
prot109	464	19	21	52	56	60	75	126	114	sig
prot110	637	18	15	21.6	18	17	19	26.4	20.4	ns
prot111	423	22	19	25.5	12	38	50	60	43.5	sig
prot112	414	10	13	23.4	19.8	27	26	39.6	39.6	sig
prot113	898	10	12	24	28	22	23	76	80	sig
prot114	498	12	13	8.4	8.4	13	11	14.4	18	ns
prot115	580	22	15	27	22.5	17	14	28.5	15	ns
prot116	448	7	7	21.6	25.2	12	12	9	19.8	ns
prot117	569	6	6	10	20	10	8	16	14	ns
prot118	1032	3	6	8.4	7.2	6	7	2.4	7.2	ns
prot119	357	96	109	132	168	91	98	163.5	138	ns
prot120	231	59	68	122.4	106.2	48	50	144	104.4	ns
prot121	372	46	50	110	72	47	49	108	116	ns
prot122	375	43	39	45.6	66	64	78	84	117.6	sig
prot123	507	46	49	58.5	51	36	46	75	66	ns
prot124	411	30	30	63	50.4	43	35	43.2	66.6	ns
prot125	374	23	20	40	40	24	16	44	34	ns
prot126	827	21	14	19.2	20.4	21	12	21.6	19.2	ns
prot127	774	22	18	25.5	22.5	27	20	27	46.5	sig
prot128	576	7	8	10.8	9	6	8	10.8	7.2	ns
prot129	413	10	9	34	18	14	12	26	22	ns
prot130	569	8	6	8.4	12	7	14	6	13.2	ns
prot131	590	7	5	19.5	10.5	15	9	15	13.5	ns
prot132	774	5	10	12.6	25.2	7	8	18	10.8	ns
prot133	1023	3	10	16	14	24	16	44	44	sig
prot134	803	4	3	3.6	2.4	1	4	2.4	3.6	ns
prot135	242	63	76	87	79.5	64	55	90	91.5	ns
prot136	439	49	69	126	113.4	58	61	102.6	95.4	ns
prot137	318	46	65	104	92	58	52	94	120	ns
prot138	278	44	67	96	56.4	54	44	74.4	62.4	ns
prot139	309	56	50	69	60	52	40	63	81	ns
prot140	568	47	32	63	63	27	33	81	54	ns
prot141	316	29	39	62	46	47	37	58	60	ns
prot142	283	29	35	27.6	45.6	29	29	38.4	25.2	ns
prot143	608	25	25	45	46.5	22	20	39	39	ns
prot144	673	16	17	34.2	37.8	18	20	30.6	68.4	ns
prot145	414	11	24	28	42	14	19	38	32	ns
prot146	707	22	21	19.2	20.4	17	19	16.8	25.2	ns
prot147	406	16	17	19.5	10.5	8	10	18	19.5	ns
prot148	510	8	11	14.4	27	24	11	27	16.2	ns
prot149	500	9	11	36	20	10	13	26	30	ns
prot150	350	16	6	10.8	13.2	12	12	18	9.6	ns
prot151	683	11	16	28.5	24	24	38	36	42	sig
prot152	569	13	15	14.4	12.6	10	14	19.8	12.6	ns
prot153	450	10	11	20	32	24	26	44	60	sig
prot154	399	8	7	10.8	12	8	8	15.6	9.6	ns
prot155	713	8	6	9	13.5	8	9	10.5	12	ns
prot156	564	8	13	21.6	14.4	12	9	18	18	ns
prot157	1149	5	11	14	6	12	4	22	18	ns
prot158	721	2	5	4.8	6	2	1	1.2	6	ns
prot159	260	172	193	292.5	286.5	174	208	307.5	337.5	ns
prot160	372	130	132	268.2	266.4	144	113	273.6	246.6	ns
prot161	297	81	99	180	166	84	95	216	178	ns
prot162	276	54	48	55.2	48	51	37	61.2	72	ns
prot163	480	34	34	49.5	42	31	29	42	58.5	ns
prot164	299	31	40	61.2	64.8	36	32	52.2	52.2	ns
prot165	317	28	30	54	52	32	24	62	72	ns
prot166	437	27	34	32.4	34.8	19	20	22.8	19.2	ns
prot167	537	23	26	27	43.5	19	25	34.5	33	ns
prot168	228	14	16	36	36	21	22	27	32.4	ns
prot169	289	14	26	38	52	22	14	40	28	ns
prot170	341	15	12	19.2	18	20	13	28.8	21.6	ns
prot171	445	17	20	31.5	27	23	14	22.5	25.5	ns
prot172	458	9	10	19.8	18	17	19	18	43.2	sig
prot173	450	10	17	36	20	14	8	30	28	ns
prot174	588	12	15	16.8	7.2	13	16	22.8	19.2	sig
prot175	761	13	12	21	16.5	13	8	28.5	16.5	ns
prot176	519	20	7	18	18	8	12	10.8	16.2	ns
prot177	1216	7	7	18	30	17	7	20	22	sig
prot178	605	9	5	18	8.4	30	30	46.8	57.6	sig
prot179	748	9	5	15	10.5	18	36	22.5	58.5	sig
prot180	460	10	8	12.6	16.2	29	16	25.2	12.6	sig
prot181	645	8	7	20	20	30	15	78	48	sig
prot182	528	11	3	3.6	16.8	4	7	6	16.8	ns
prot183	958	7	7	9	7.5	7	5	9	9	sig
prot184	4213	1	3	3.6	3.6	7	5	5.4	3.6	ns
prot185	1921	1	1	4	4	3	4	6	4	ns
prot186	333	125	155	165.6	174	143	148	205.2	148.8	ns
prot187	229	95	106	165	139.5	87	114	144	174	ns
prot188	413	42	42	91.8	77.4	41	47	93.6	95.4	ns
prot189	437	25	37	84	84	111	120	234	222	sig
prot190	459	22	29	38.4	28.8	38	21	31.2	30	ns
prot191	170	32	34	40.5	37.5	40	24	43.5	45	ns
prot192	200	39	51	61.2	70.2	45	41	86.4	66.6	ns
prot193	396	37	30	60	62	28	38	82	68	ns
prot194	219	13	21	34.8	22.8	15	16	31.2	14.4	ns
prot195	509	17	21	36	28.5	17	26	42	46.5	ns
prot196	255	19	19	27	54	33	18	43.2	34.2	ns
prot197	343	12	15	26	36	15	14	20	42	ns
prot198	453	16	20	21.6	18	24	12	18	24	ns
prot199	418	16	9	28.5	25.5	11	13	30	28.5	ns
prot200	506	17	18	21.6	23.4	15	10	25.2	21.6	ns
prot201	545	14	19	18	26	17	16	26	28	ns
prot202	406	11	12	19.2	9.6	8	7	13.2	16.8	ns
prot203	586	11	13	27	13.5	8	11	15	28.5	ns
prot204	570	9	15	12.6	23.4	17	8	14.4	19.8	ns
prot205	868	10	12	16	18	13	6	26	26	ns
prot206	508	6	14	6	12	8	8	10.8	13.2	ns
prot207	715	7	5	7.5	4.5	13	8	12	10.5	ns
prot208	622	11	7	21.6	19.8	25	10	21.6	10.8	sig
prot209	463	5	8	14	8	7	11	20	4	ns
prot210	756	5	3	14.4	12	8	5	13.2	8.4	ns
prot211	520	5	9	12	10.5	8	4	15	16.5	ns
prot212	858	2	3	10.8	10.8	4	2	7.2	1.8	ns
prot213	463	3	3	10	12	4	7	8	4	ns
prot214	248	100	92	116.4	88.8	86	90	102	99.6	ns
prot215	386	42	55	82.5	70.5	75	94	114	111	sig
prot216	252	48	52	86.4	54	39	47	66.6	99	ns
prot217	271	39	47	94	80	104	106	164	236	sig
prot218	367	57	55	49.2	56.4	156	156	176.4	151.2	sig
prot219	335	34	46	48	61.5	57	39	63	60	ns
prot220	600	38	43	63	75.6	42	31	43.2	57.6	ns
prot221	232	38	43	76	78	43	38	82	76	ns
prot222	273	35	30	55.2	48	28	40	55.2	38.4	ns
prot223	243	35	30	49.5	55.5	40	27	63	33	ns
prot224	223	34	32	54	64.8	30	31	43.2	59.4	ns
prot225	250	21	29	42	74	40	24	84	72	sig
prot226	223	22	25	32.4	24	30	20	25.2	28.8	ns
prot227	289	30	26	34.5	42	34	16	55.5	45	ns
prot228	378	26	25	37.8	45	22	28	43.2	28.8	ns
prot229	410	16	21	40	42	60	51	96	150	sig
prot230	389	17	27	14.4	22.8	14	28	24	13.2	ns
prot231	610	23	14	28.5	18	14	18	24	24	ns
prot232	243	14	13	9	25.2	14	14	36	25.2	ns
prot233	397	12	8	26	16	13	14	20	26	ns
prot234	229	8	7	9.6	16.8	10	5	12	9.6	ns
prot235	321	10	11	18	13.5	6	15	15	12	ns
prot236	447	7	8	10.8	21.6	14	18	28.8	36	sig
prot237	272	10	14	8	30	19	9	26	20	ns
prot238	645	9	5	19.2	22.8	5	6	13.2	9.6	ns
prot239	709	7	8	10.5	9	6	9	16.5	13.5	ns
prot240	513	17	8	25.2	21.6	14	16	21.6	18	sig
prot241	314	2	9	10	24	8	15	12	18	ns
prot242	388	5	4	6	8.4	4	3	4.8	4.8	ns
prot243	956	8	3	7.5	3	6	2	4.5	3	ns
prot244	128	232	238	426.6	430.2	244	231	415.8	430.2	ns
prot245	197	77	65	146	142	66	78	102	144	ns
prot246	334	58	57	86.4	86.4	98	99	129.6	111.6	sig
prot247	175	37	53	69	87	86	77	135	115.5	sig
prot248	162	58	60	111.6	115.2	53	63	118.8	97.2	ns
prot249	305	31	46	66	60	32	32	74	46	ns
prot250	312	32	43	52.8	46.8	41	46	48	48	ns
prot251	300	35	38	60	49.5	38	44	61.5	49.5	ns
prot252	127	25	36	68.4	66.6	42	40	61.2	81	ns
prot253	191	34	38	86	52	40	84	144	136	sig
prot254	211	31	42	48	45.6	26	31	30	38.4	ns
prot255	199	35	25	51	42	29	32	57	45	ns
prot256	266	31	26	77.4	54	29	35	57.6	50.4	ns
prot257	322	23	20	46	66	34	21	44	32	ns
prot258	313	39	35	32.4	33.6	23	27	32.4	32.4	ns
prot259	286	22	19	30	19.5	32	27	51	36	sig
prot260	265	15	12	23.4	12.6	16	11	30.6	36	sig
prot261	466	18	16	40	44	24	21	44	30	ns
prot262	455	19	12	27.6	18	13	18	22.8	28.8	ns
prot263	185	13	20	31.5	24	21	23	16.5	30	ns
prot264	209	13	18	23.4	16.2	16	21	36	37.8	sig
prot265	433	15	18	22	24	13	19	40	42	ns
prot266	247	12	18	20.4	21.6	18	15	20.4	13.2	ns
prot267	331	16	18	30	16.5	36	24	72	24	sig
prot268	452	13	14	34.2	25.2	18	22	41.4	28.8	sig
prot269	348	16	11	30	24	8	11	26	22	ns
prot270	533	9	14	10.8	9.6	2	12	14.4	7.2	ns
prot271	342	10	14	24	7.5	9	13	21	3	ns
prot272	229	13	12	23.4	16.2	8	6	28.8	14.4	ns
prot273	581	12	11	14	22	22	18	40	24	sig
prot274	389	6	10	8.4	14.4	11	14	18	16.8	ns
prot275	368	8	10	21	12	21	21	40.5	31.5	sig
prot276	350	10	9	16.2	16.2	8	14	23.4	12.6	ns
prot277	502	6	5	20	12	10	6	18	20	ns
prot278	588	6	4	7.2	9.6	5	9	8.4	3.6	ns
prot279	404	10	6	15	15	11	9	15	13.5	ns
prot280	281	10	5	7.2	12.6	7	7	12.6	9	ns
prot281	475	5	3	14	16	5	8	14	14	ns
prot282	264	5	2	7.2	7.2	15	18	18	14.4	sig
prot283	428	13	9	3	9	8	6	15	9	sig
prot284	605	5	0	7.2	10.8	6	8	14.4	10.8	ns
prot285	546	9	7	8	14	4	2	24	24	sig
prot286	393	2	3	7.2	7.2	14	24	16.8	12	sig
prot287	651	4	7	16.5	4.5	5	10	12	15	sig
prot288	386	6	4	5.4	9	6	4	12.6	14.4	sig
prot289	127	179	180	400	420	206	190	384	400	ns
prot290	307	141	133	136.8	160.8	384	474	565.2	561.6	sig
prot291	151	67	62	111	109.5	153	106	178.5	216	sig
prot292	246	34	31	66.6	73.8	41	33	79.2	79.2	ns
prot293	201	31	28	68	56	32	38	54	74	ns
prot294	295	34	37	37.2	52.8	28	29	36	32.4	ns
prot295	377	20	27	51	60	34	36	42	42	ns
prot296	232	31	34	43.2	50.4	29	21	52.2	57.6	ns
prot297	333	28	20	62	46	20	32	42	38	ns
prot298	276	22	29	28.8	25.2	27	23	31.2	31.2	ns
prot299	225	22	20	31.5	40.5	37	22	16.5	36	ns
prot300	152	16	18	54	30.6	20	14	34.2	54	ns
prot301	268	23	23	44	42	29	12	40	62	ns
prot302	261	22	26	22.8	30	23	23	27.6	21.6	ns
prot303	234	22	17	28.5	21	25	18	34.5	45	ns
prot304	203	14	20	28.8	25.2	23	19	27	30.6	ns
prot305	277	17	15	40	46	25	23	50	44	sig
prot306	224	19	24	13.2	15.6	30	34	45.6	38.4	sig
prot307	260	21	14	39	36	25	18	27	25.5	ns
prot308	278	18	30	43.2	19.8	12	14	34.2	34.2	ns
prot309	420	11	16	24	48	20	13	28	30	ns
prot310	424	19	18	21.6	21.6	15	14	12	21.6	ns
prot311	219	13	14	19.5	19.5	17	14	16.5	25.5	ns
prot312	277	11	15	23.4	18	15	17	16.2	19.8	ns
prot313	279	10	9	12	24	5	14	22	6	ns
prot314	558	19	19	13.2	14.4	16	18	13.2	15.6	ns
prot315	822	9	10	15	12	12	7	15	9	ns
prot316	423	10	10	14.4	10.8	13	13	12.6	10.8	ns
prot317	301	11	11	8	16	10	22	40	44	sig
prot318	477	20	12	8.4	14.4	3	5	6	13.2	ns
prot319	354	10	12	13.5	24	15	18	24	18	sig
prot320	538	3	12	21.6	12.6	9	12	12.6	16.2	ns
prot321	330	15	10	14	20	11	8	24	20	sig
prot322	345	4	10	7.2	12	6	11	15.6	9.6	sig
prot323	290	6	7	6	12	8	6	6	18	ns
prot324	587	11	5	7.2	3.6	6	4	16.2	12.6	ns
prot325	416	10	7	16	6	6	2	32	36	sig
prot326	806	8	3	8.4	8.4	10	7	12	8.4	ns
prot327	243	4	3	18	9	11	10	12	9	sig
prot328	674	5	8	16.2	10.8	6	6	10.8	21.6	ns
prot329	297	2	2	20	10	6	8	22	10	ns
prot330	558	8	10	10.8	9.6	11	6	2.4	8.4	ns
prot331	340	9	3	13.5	12	4	6	9	12	ns
prot332	546	5	1	16.2	7.2	7	10	18	10.8	ns
prot333	193	3	6	20	12	5	5	12	14	ns
prot334	641	3	8	2.4	10.8	8	9	4.8	8.4	ns
prot335	452	8	3	7.5	6	6	6	16.5	3	ns
prot336	481	6	2	10.8	7.2	4	6	14.4	14.4	sig
prot337	355	5	10	16	4	4	12	4	12	ns
prot338	530	7	4	3.6	9.6	4	6	6	6	ns
prot339	374	2	5	1.5	7.5	3	7	4.5	1.5	ns
prot340	253	8	2	9	5.4	2	6	12.6	5.4	ns
prot341	442	5	5	14	12	5	5	8	0	ns
prot342	861	8	4	4.8	6	3	5	9.6	2.4	ns
prot343	413	5	5	9	13.5	3	4	10.5	6	ns
prot344	648	4	0	3.6	3.6	2	3	7.2	5.4	ns
prot345	719	4	2	16	14	10	5	12	8	sig
prot346	786	2	6	2.4	4.8	3	1	8.4	8.4	ns
prot347	596	4	8	9	4.5	6	14	18	15	sig
prot348	777	2	4	3.6	5.4	3	5	7.2	5.4	ns
prot349	798	4	2	2	6	4	8	6	4	ns
prot350	141	203	214	267.6	267.6	225	225	286.8	300	ns
prot351	221	161	137	229.5	226.5	268	254	411	381	sig
prot352	283	57	62	99	117	69	64	97.2	140.4	ns
prot353	246	67	59	94	136	222	228	288	300	sig
prot354	212	41	50	51.6	48	46	32	54	68.4	ns
prot355	219	38	41	69	43.5	43	39	45	58.5	ns
prot356	448	37	36	79.2	61.2	40	27	48.6	55.8	ns
prot357	351	39	32	74	76	36	28	86	86	ns
prot358	161	34	28	32.4	32.4	34	27	21.6	34.8	ns
prot359	178	37	29	54	37.5	21	30	54	39	ns
prot360	178	19	20	36	41.4	22	20	48.6	50.4	ns
prot361	250	17	24	50	46	29	16	38	50	ns
prot362	238	18	21	30	28.8	24	26	28.8	30	ns
prot363	261	23	29	24	22.5	20	33	31.5	37.5	ns
prot364	194	22	15	46.8	32.4	23	9	30.6	32.4	ns
prot365	234	25	17	44	38	18	19	52	44	ns
prot366	337	20	25	14.4	25.2	19	20	16.8	16.8	ns
prot367	296	15	12	27	18	23	10	24	16.5	ns
prot368	248	16	17	32.4	18	19	14	34.2	18	ns
prot369	311	17	18	26	48	39	45	60	90	sig
prot370	224	13	11	24	19.2	16	22	33.6	14.4	sig
prot371	279	13	16	22.5	22.5	18	10	28.5	22.5	ns
prot372	471	17	15	46.8	21.6	12	21	27	30.6	ns
prot373	218	12	7	22	16	3	11	18	20	ns
prot374	249	13	13	10.8	12	15	9	14.4	16.8	ns
prot375	312	14	16	10.5	36	11	13	27	19.5	ns
prot376	402	21	9	23.4	21.6	34	23	36	39.6	sig
prot377	196	15	16	28	26	12	19	40	30	ns
prot378	285	11	15	18	20.4	9	12	19.2	12	ns
prot379	292	14	11	15	22.5	9	11	25.5	12	ns
prot380	227	5	8	12.6	28.8	9	11	19.8	12.6	ns
prot381	322	12	10	18	20	7	10	22	32	ns
prot382	449	7	9	8.4	14.4	14	13	7.2	6	ns
prot383	373	10	11	18	16.5	6	8	25.5	18	ns
prot384	239	6	8	12.6	18	13	10	21.6	19.8	ns
prot385	235	13	6	12	14	5	9	10	18	ns
prot386	267	7	8	16.8	6	11	10	13.2	14.4	ns
prot387	262	8	4	15	13.5	5	13	6	13.5	ns
prot388	241	6	6	10.8	10.8	8	9	18	14.4	ns
prot389	315	3	9	18	10	8	4	16	14	ns
prot390	997	10	10	6	7.2	8	8	12	8.4	ns
prot391	392	12	8	7.5	9	6	8	15	9	sig
prot392	558	5	2	10.8	3.6	5	10	14.4	14.4	ns
prot393	468	5	7	8	16	6	10	18	12	sig
prot394	253	7	6	8.4	6	9	9	3.6	4.8	ns
prot395	248	3	7	10.5	10.5	10	7	13.5	3	ns
prot396	527	5	5	12.6	12.6	20	14	21.6	18	sig
prot397	432	8	5	8	8	8	4	10	12	ns
prot398	455	2	7	6	8.4	9	7	6	3.6	ns
prot399	529	5	4	6	7.5	2	4	10.5	10.5	ns
prot400	375	5	11	16.2	9	6	9	5.4	5.4	ns
prot401	287	6	8	8	2	4	3	8	10	ns
prot402	332	6	5	8.4	3.6	10	14	12	9.6	sig
prot403	541	6	6	6	13.5	4	4	7.5	6	ns
prot404	280	4	5	14.4	14.4	9	3	16.2	5.4	ns
prot405	458	7	5	8	8	7	4	16	12	ns
prot406	291	3	3	3.6	7.2	4	3	4.8	4.8	ns
prot407	548	1	3	4.5	12	5	9	19.5	16.5	sig
prot408	292	1	3	7.2	3.6	1	0	9	5.4	ns
prot409	559	4	5	14	6	3	2	6	10	ns
prot410	859	7	5	0	7.2	1	4	4.8	3.6	ns
prot411	484	3	5	3	7.5	2	5	0	6	ns
prot412	117	139	137	264.6	270	132	149	284.4	252	ns
prot413	182	130	125	272	288	144	114	254	262	ns
prot414	226	127	119	117.6	128.4	193	175	285.6	232.8	sig
prot415	179	73	64	117	123	62	70	105	90	ns
prot416	129	75	62	111.6	111.6	52	64	122.4	124.2	ns
prot417	222	43	45	94	90	51	55	96	92	ns
prot418	353	36	29	42	43.2	84	70	91.2	69.6	sig
prot419	157	57	38	49.5	52.5	28	38	69	45	ns
prot420	376	24	18	41.4	46.8	20	25	48.6	41.4	ns
prot421	429	22	35	50	48	24	29	54	50	ns
prot422	182	26	31	26.4	30	32	19	28.8	31.2	ns
prot423	187	21	17	31.5	37.5	29	25	36	31.5	ns
prot424	206	21	25	41.4	39.6	24	21	30.6	46.8	ns
prot425	319	25	22	30	40	21	20	60	34	ns
prot426	533	28	20	24	26.4	22	17	20.4	24	ns
prot427	182	14	24	19.5	25.5	14	18	34.5	43.5	ns
prot428	260	19	19	32.4	34.2	22	24	25.2	34.2	ns
prot429	181	25	14	20	54	25	22	30	44	ns
prot430	246	14	17	18	18	32	38	40.8	55.2	sig
prot431	156	14	19	21	37.5	16	14	21	39	ns
prot432	213	8	19	18	32.4	19	16	32.4	25.2	ns
prot433	295	12	8	18	12	12	9	18	12	ns
prot434	610	13	11	19.2	18	11	9	9.6	15.6	ns
prot435	152	19	15	18	18	24	12	24	21	sig
prot436	470	15	16	34.2	23.4	14	12	19.8	19.8	ns
prot437	278	16	8	16	20	18	19	38	18	ns
prot438	250	10	16	15.6	13.2	12	10	13.2	13.2	ns
prot439	265	11	14	22.5	16.5	22	24	28.5	21	sig
prot440	327	4	10	14.4	21.6	13	9	19.8	25.2	ns
prot441	577	13	15	20	10	17	8	18	38	ns
prot442	236	9	13	4.8	15.6	9	9	9.6	13.2	ns
prot443	347	8	11	10.5	13.5	14	16	36	24	sig
prot444	177	10	12	21.6	14.4	10	14	10.8	18	ns
prot445	261	12	6	16	24	12	8	14	14	ns
prot446	357	5	10	8.4	6	8	3	7.2	12	ns
prot447	379	9	11	7.5	18	27	12	18	18	sig
prot448	172	5	5	14.4	14.4	8	4	10.8	12.6	ns
prot449	161	6	7	36	16	6	6	24	10	ns
prot450	466	10	8	10.8	10.8	10	16	15.6	9.6	ns
prot451	165	3	5	7.5	13.5	8	9	16.5	4.5	ns
prot452	245	4	5	9	7.2	24	36	48.6	37.8	sig
prot453	222	9	6	20	18	6	10	18	24	ns
prot454	428	8	6	9.6	13.2	11	10	9.6	8.4	ns
prot455	227	4	7	19.5	7.5	15	12	54	45	sig
prot456	420	6	6	9	14.4	14	5	12.6	14.4	ns
prot457	171	11	2	20	10	8	9	12	12	ns
prot458	307	9	7	8.4	7.2	8	5	9.6	12	ns
prot459	230	2	4	6	9	16	4	18	9	sig
prot460	343	3	7	9	3.6	8	7	14.4	3.6	ns
prot461	441	5	7	22	18	6	6	6	10	ns
prot462	415	6	10	9.6	6	4	3	4.8	3.6	ns
prot463	270	4	6	13.5	10.5	6	9	6	1.5	ns
prot464	711	6	9	21.6	3.6	10	12	32.4	18	sig
prot465	321	11	10	8	14	7	6	8	14	ns
prot466	238	4	4	2.4	9.6	4	4	9.6	2.4	ns
prot467	320	5	4	4.5	7.5	6	7	4.5	10.5	ns
prot468	274	5	6	7.2	12.6	7	9	9	5.4	ns
prot469	364	11	7	14	14	11	6	16	12	sig
prot470	361	6	4	8.4	12	11	4	6	6	ns
prot471	262	5	3	3	7.5	7	8	9	10.5	ns
prot472	513	4	2	14.4	10.8	7	6	10.8	10.8	ns
prot473	569	2	6	14	4	3	6	12	8	ns
prot474	387	2	4	3.6	3.6	6	5	9.6	2.4	sig
prot475	447	3	5	6	6	4	4	4.5	4.5	ns
prot476	378	5	4	9	9	5	4	7.2	7.2	sig
prot477	251	2	3	14	12	8	5	12	4	ns
prot478	468	4	6	6	6	3	9	7.2	18	sig
prot479	544	7	3	10.5	7.5	6	5	1.5	3	ns
prot480	244	6	10	3.6	3.6	4	5	5.4	1.8	ns
prot481	327	6	4	6	8	3	5	14	10	ns
prot482	494	3	3	2.4	7.2	2	7	2.4	6	sig
prot483	192	190	169	228	234	576	531	756	778.5	sig
prot484	243	124	127	226.8	216	128	130	234	235.8	ns
prot485	149	49	54	102	74	43	39	86	74	ns
prot486	236	50	46	52.8	58.8	108	129	115.2	100.8	sig
prot487	134	38	35	61.5	46.5	34	35	72	61.5	ns
prot488	103	37	31	66.6	52.2	31	32	66.6	54	ns
prot489	103	43	38	66	50	33	38	62	80	ns
prot490	103	28	35	45.6	42	29	42	46.8	34.8	ns
prot491	271	41	30	52.5	42	27	46	52.5	46.5	ns
prot492	257	27	21	46.8	46.8	23	35	45	68.4	ns
prot493	174	16	19	48	38	48	51	78	120	sig
prot494	165	35	30	31.2	26.4	27	24	33.6	28.8	ns
prot495	251	20	13	33	40.5	26	26	18	40.5	ns
prot496	265	16	24	36	27	33	33	61.2	61.2	sig
prot497	193	14	22	60	52	22	19	38	36	ns
prot498	137	25	15	31.2	34.8	19	28	30	30	ns
prot499	149	20	19	34.5	39	19	20	34.5	36	ns
prot500	291	21	20	45	36	17	22	39.6	48.6	ns
prot501	227	16	19	34	34	14	15	48	38	ns
prot502	198	21	18	13.2	21.6	13	25	24	21.6	ns
prot503	194	15	27	28.5	27	34	24	33	25.5	sig
prot504	234	13	14	36	30.6	57	51	102.6	81	sig
prot505	247	16	16	12	30	20	20	16	36	sig
prot506	145	22	23	26.4	24	48	57	50.4	64.8	sig
prot507	141	19	19	24	19.5	11	18	16.5	28.5	ns
prot508	187	12	14	23.4	28.8	24	32	54	50.4	sig
prot509	165	16	16	32	18	15	20	26	36	ns
prot510	166	14	20	19.2	18	10	13	19.2	22.8	sig
prot511	225	11	10	18	13.5	11	12	9	18	ns
prot512	239	14	11	36	14.4	9	13	30.6	27	ns
prot513	275	9	20	16	28	6	10	32	32	ns
prot514	206	17	8	22.8	15.6	14	14	12	13.2	ns
prot515	322	11	19	12	18	12	18	13.5	21	ns
prot516	178	14	21	27	14.4	11	16	25.2	39.6	ns
prot517	227	12	7	34	18	14	17	18	22	ns
prot518	237	10	11	22.8	18	10	10	15.6	19.2	ns
prot519	254	8	11	13.5	19.5	7	17	15	25.5	ns
prot520	208	10	11	21.6	25.2	10	13	21.6	10.8	ns
prot521	153	11	14	40	22	14	11	22	24	ns
prot522	244	15	13	15.6	19.2	14	9	9.6	12	ns
prot523	287	8	7	10.5	13.5	10	11	15	24	ns
prot524	206	14	17	12.6	27	15	5	14.4	18	ns
prot525	244	10	20	20	30	9	3	20	24	ns
prot526	383	10	12	3.6	10.8	6	7	13.2	13.2	ns
prot527	184	8	11	21	10.5	8	10	7.5	13.5	ns
prot528	377	9	11	16.2	19.8	10	7	9	21.6	ns
prot529	355	12	12	20	8	8	8	20	18	ns
prot530	129	10	9	14.4	12	7	9	6	10.8	ns
prot531	162	7	10	9	12	16	22	16.5	24	sig
prot532	184	9	9	19.8	16.2	9	6	19.8	18	ns
prot533	347	10	5	16	32	10	18	32	24	sig
prot534	203	4	7	7.2	9.6	1	6	4.8	7.2	ns
prot535	1930	9	7	12	7.5	11	9	13.5	12	ns
prot536	316	6	11	18	16.2	10	8	10.8	16.2	ns
prot537	198	13	11	12	10	5	4	18	16	ns
prot538	250	1	10	7.2	3.6	6	4	8.4	7.2	ns
prot539	265	6	5	10.5	21	7	4	4.5	18	ns
prot540	469	6	7	16.2	16.2	6	7	18	21.6	ns
prot541	563	13	7	22	18	12	5	20	8	ns
prot542	290	2	12	7.2	4.8	7	8	8.4	8.4	ns
prot543	338	6	6	4.5	9	9	3	6	7.5	ns
prot544	449	9	3	9	10.8	10	4	7.2	14.4	ns
prot545	273	9	6	14	8	7	3	12	8	ns
prot546	412	6	3	4.8	7.2	9	16	13.2	15.6	sig
prot547	170	5	3	13.5	1.5	5	9	6	9	ns
prot548	478	4	7	10.8	12.6	24	24	27	32.4	sig
prot549	302	7	7	12	14	9	3	20	16	ns
prot550	167	5	4	6	7.2	5	6	4.8	2.4	ns
prot551	151	5	2	7.5	9	6	10	10.5	12	ns
prot552	816	2	5	7.2	5.4	5	5	10.8	10.8	ns
prot553	279	1	3	8	8	3	1	6	12	ns
prot554	320	6	11	2.4	7.2	6	7	7.2	7.2	sig
prot555	351	9	2	4.5	4.5	4	6	4.5	7.5	ns
prot556	242	3	2	14.4	9	3	4	14.4	9	ns
prot557	276	2	6	10	8	5	2	4	6	ns
prot558	565	7	3	8.4	6	7	2	3.6	8.4	ns
prot559	356	0	3	4.5	7.5	5	3	6	1.5	ns
prot560	162	2	2	5.4	3.6	5	2	5.4	5.4	ns
prot561	155	5	5	4	6	2	3	8	8	ns
prot562	484	1	4	2.4	1.2	8	14	12	12	sig
prot563	462	3	2	6	4.5	5	2	4.5	1.5	ns
prot564	989	5	2	7.2	9	2	12	10.8	18	sig
prot565	353	2	3	10	8	4	5	10	6	ns
prot566	382	3	6	7.2	9.6	15	24	28.8	25.2	sig
prot567	1092	6	1	6	1.5	4	4	10.5	6	ns
prot568	158	3	2	0	3.6	5	4	5.4	7.2	ns
prot569	829	1	0	6	10	2	12	20	4	sig
prot570	600	9	0	0	3.6	1	4	2.4	2.4	ns
prot571	743	5	2	7.5	4.5	5	3	6	6	ns
prot572	271	3	2	5.4	1.8	5	4	0	3.6	ns
prot573	774	2	2	10	6	3	2	6	6	ns
prot574	617	1	1	2.4	3.6	0	1	0	2.4	ns
prot575	120	157	179	234	280.5	147	168	271.5	222	ns
prot576	257	130	131	315	252	450	498	788.4	853.2	sig
prot577	138	122	134	246	274	145	121	278	258	ns
prot578	126	72	93	94.8	104.4	135	160	170.4	188.4	sig
prot579	126	90	90	118.5	120	89	82	108	114	ns
prot580	126	95	87	140.4	172.8	89	82	145.8	190.8	ns
prot581	126	83	84	174	208	75	93	162	160	ns
prot582	126	78	77	90	93.6	82	87	90	88.8	ns
prot583	126	79	69	111	117	94	84	148.5	126	ns
prot584	126	87	91	147.6	108	99	72	160.2	145.8	ns
prot585	433	83	76	172	160	82	78	164	194	ns
prot586	258	52	30	50.4	45.6	36	37	46.8	48	ns
prot587	219	31	28	39	31.5	50	40	42	69	sig
prot588	274	24	27	61.2	64.8	90	108	178.2	162	sig
prot589	211	22	17	56	34	48	39	120	156	sig
prot590	203	16	22	27.6	25.2	26	25	21.6	34.8	ns
prot591	210	20	29	37.5	30	24	28	30	42	ns
prot592	190	20	30	48.6	41.4	30	24	37.8	41.4	ns
prot593	164	20	20	44	44	22	16	60	42	ns
prot594	159	20	21	13.2	15.6	24	18	19.2	28.8	ns
prot595	171	21	27	27	31.5	22	17	24	25.5	ns
prot596	153	15	32	32.4	25.2	78	63	156.6	129.6	sig
prot597	176	17	17	42	28	25	23	42	40	ns
prot598	192	20	15	10.8	19.2	21	14	27.6	19.2	ns
prot599	352	19	13	19.5	24	23	24	30	34.5	sig
prot600	146	17	12	39.6	27	13	20	27	32.4	ns
prot601	323	14	13	22	46	9	17	32	26	ns
prot602	258	19	17	26.4	18	10	20	26.4	21.6	ns
prot603	152	9	16	25.5	21	15	10	33	27	ns
prot604	76	16	13	10.8	23.4	18	7	23.4	30.6	ns
prot605	128	20	15	18	34	51	24	78	72	sig
prot606	187	24	17	16.8	18	19	19	21.6	19.2	ns
prot607	160	19	14	28.5	37.5	22	14	19.5	18	ns
prot608	315	22	22	28.8	28.8	16	23	23.4	25.2	ns
prot609	129	11	8	38	36	14	20	16	28	ns
prot610	185	8	11	16.8	15.6	20	23	30	16.8	sig
prot611	146	13	7	15	24	12	15	18	13.5	ns
prot612	241	14	18	16.2	28.8	8	13	14.4	19.8	ns
prot613	222	17	12	14	28	15	16	34	38	ns
prot614	205	11	13	14.4	10.8	12	12	12	10.8	ns
prot615	240	12	7	19.5	10.5	11	8	18	22.5	ns
prot616	99	5	6	19.8	19.8	8	8	10.8	23.4	ns
prot617	643	10	15	26	18	8	16	28	16	ns
prot618	239	12	14	14.4	12	9	9	12	12	ns
prot619	383	14	8	25.5	24	15	7	15	19.5	ns
prot620	247	7	9	23.4	19.8	27	24	54	16.2	sig
prot621	189	10	15	22	18	9	12	38	20	ns
prot622	171	13	14	9.6	6	9	10	14.4	12	ns
prot623	326	5	9	7.5	25.5	10	9	9	13.5	ns
prot624	231	10	12	19.8	19.8	10	10	30.6	23.4	ns
prot625	153	14	9	24	10	9	9	20	20	ns
prot626	268	18	11	12	15.6	8	8	6	16.8	ns
prot627	204	9	6	15	9	6	5	12	9	ns
prot628	191	12	13	21.6	12.6	11	10	21.6	21.6	ns
prot629	114	14	9	10	16	9	10	16	26	ns
prot630	419	8	11	6	13.2	10	2	13.2	12	ns
prot631	141	9	6	19.5	16.5	15	11	10.5	10.5	ns
prot632	128	6	6	19.8	16.2	7	9	25.2	10.8	ns
prot633	164	9	5	20	16	7	8	20	16	sig
prot634	274	7	5	7.2	8.4	5	10	13.2	15.6	ns
prot635	188	11	15	13.5	19.5	13	9	18	7.5	ns
prot636	372	7	10	18	21.6	18	13	36	25.2	sig
prot637	365	9	7	12	20	12	15	36	16	sig
prot638	145	7	5	12	2.4	13	16	15.6	19.2	sig
prot639	159	8	7	13.5	12	9	5	21	12	ns
prot640	379	7	12	19.8	12.6	14	24	25.2	61.2	sig
prot641	190	10	6	14	18	22	18	16	56	sig
prot642	194	9	5	6	8.4	8	4	9.6	9.6	ns
prot643	178	11	2	10.5	10.5	6	8	13.5	13.5	ns
prot644	181	7	10	18	5.4	6	6	10.8	12.6	ns
prot645	321	2	5	14	18	12	11	12	20	ns
prot646	192	8	11	1.2	9.6	5	8	7.2	10.8	ns
prot647	352	9	4	13.5	16.5	8	9	13.5	13.5	ns
prot648	118	8	13	12.6	7.2	14	14	43.2	25.2	sig
prot649	410	6	6	22	20	6	5	20	16	ns
prot650	403	6	6	6	6	5	9	7.2	6	ns
prot651	199	8	7	6	12	6	8	10.5	15	ns
prot652	457	5	7	14.4	14.4	6	6	18	7.2	ns
prot653	221	10	9	14	8	9	7	8	8	ns
prot654	216	3	6	3.6	8.4	6	6	3.6	7.2	ns
prot655	217	10	5	6	12	24	18	22.5	31.5	sig
prot656	172	5	7	10.8	7.2	7	8	14.4	10.8	ns
prot657	268	7	11	4	12	5	5	6	14	ns
prot658	583	8	8	2.4	6	3	8	7.2	4.8	ns
prot659	229	14	7	15	13.5	14	15	21	9	sig
prot660	177	5	6	9	14.4	5	4	16.2	12.6	ns
prot661	142	8	9	10	22	18	27	42	24	sig
prot662	178	7	7	7.2	6	5	10	2.4	9.6	ns
prot663	111	9	2	9	10.5	4	6	7.5	10.5	ns
prot664	116	6	10	9	14.4	7	7	10.8	7.2	ns
prot665	325	9	9	14	18	3	8	16	20	ns
prot666	268	5	4	12	6	5	7	9.6	9.6	ns
prot667	599	12	8	4.5	6	7	2	10.5	9	ns
prot668	341	8	7	14.4	9	7	11	9	10.8	ns
prot669	172	4	6	14	16	2	2	10	12	ns
prot670	204	5	4	9.6	3.6	5	5	4.8	6	ns
prot671	171	6	5	15	12	5	5	6	10.5	ns
prot672	255	8	10	10.8	9	12	3	7.2	7.2	ns
prot673	180	5	3	8	10	6	10	32	16	sig
prot674	215	5	3	9.6	4.8	3	6	7.2	2.4	ns
prot675	211	6	9	7.5	12	10	12	6	13.5	sig
prot676	234	6	6	7.2	12.6	3	3	7.2	7.2	ns
prot677	214	5	3	12	2	3	4	6	18	ns
prot678	180	10	10	2.4	6	10	4	10.8	6	ns
prot679	292	7	2	4.5	4.5	7	6	15	7.5	sig
prot680	387	6	6	5.4	3.6	3	7	3.6	9	ns
prot681	283	5	3	18	10	12	21	24	24	sig
prot682	351	3	2	2.4	4.8	2	3	1.2	6	ns
prot683	502	3	0	7.5	6	8	3	15	12	sig
prot684	484	4	3	1.8	1.8	9	4	9	10.8	ns
prot685	345	5	5	6	6	8	3	12	4	ns
prot686	448	6	3	6	6	6	3	4.8	4.8	ns
prot687	277	5	2	3	13.5	8	7	15	7.5	ns
prot688	737	2	5	5.4	7.2	5	3	3.6	5.4	ns
prot689	159	3	2	8	4	3	5	2	14	ns
prot690	153	3	3	8.4	8.4	2	1	4.8	1.2	ns
prot691	321	2	9	3	3	3	5	1.5	6	ns
prot692	373	6	5	5.4	3.6	5	3	3.6	16.2	ns
prot693	124	6	2	4	2	3	4	4	2	ns
prot694	330	2	1	4.8	6	3	1	3.6	2.4	ns
prot695	319	5	0	9	6	2	6	12	7.5	ns
prot696	272	3	3	3.6	3.6	2	2	21.6	10.8	sig
prot697	296	9	2	2	8	4	6	6	4	ns
prot698	167	3	2	3.6	1.2	8	10	4.8	4.8	sig
prot699	832	1	3	7.5	1.5	4	5	6	1.5	ns
prot700	461	5	0	5.4	5.4	8	4	7.2	7.2	ns
prot701	152	3	1	4	8	6	6	8	6	ns
prot702	247	9	3	4.8	8.4	5	6	6	2.4	ns
prot703	311	3	0	6	1.5	1	4	1.5	6	ns
prot704	299	4	2	3.6	10.8	1	3	1.8	9	ns
prot705	383	4	4	8	4	3	3	4	2	ns
prot706	426	7	5	0	7.2	2	4	7.2	7.2	ns
prot707	155	6	2	1.5	6	4	10	9	9	sig
prot708	989	2	4	5.4	3.6	3	3	5.4	3.6	ns
prot709	187	3	8	2	16	1	3	6	8	ns
prot710	366	1	6	3.6	6	2	1	7.2	3.6	ns
prot711	715	5	4	4.5	3	14	5	10.5	19.5	sig
prot712	830	3	4	0	7.2	8	2	18	3.6	sig
prot713	177	1	2	8	6	2	8	8	18	sig
prot714	632	0	3	3.6	3.6	0	3	6	6	ns
prot715	444	1	7	6	3	1	5	4.5	0	ns
prot716	1241	1	2	1.8	1.8	3	1	7.2	1.8	ns
prot717	685	3	5	2	6	4	2	8	6	ns
prot718	387	3	6	2.4	4.8	4	2	3.6	0	ns
prot719	322	2	1	1.5	1.5	5	3	4.5	3	ns
prot720	735	0	3	0	0	2	1	1.8	3.6	ns
prot721	186	50	39	88	64	43	48	90	78	ns
prot722	156	40	47	39.6	38.4	33	38	44.4	44.4	ns
prot723	282	61	51	73.5	66	42	40	54	66	ns
prot724	140	24	23	55.8	52.2	28	35	34.2	63	ns
prot725	137	40	25	40	50	27	23	50	38	ns
prot726	124	25	39	31.2	32.4	12	26	52.8	31.2	sig
prot727	169	18	29	36	19.5	18	18	16.5	24	ns
prot728	142	19	24	30.6	37.8	19	31	46.8	46.8	ns
prot729	162	26	17	44	58	23	27	42	32	ns
prot730	200	16	14	18	22.8	19	23	36	26.4	ns
prot731	156	19	13	25.5	27	13	18	19.5	22.5	ns
prot732	306	19	21	32.4	46.8	19	18	41.4	32.4	ns
prot733	174	13	17	20	34	15	20	24	20	ns
prot734	194	21	15	21.6	15.6	22	18	28.8	33.6	sig
prot735	103	13	23	18	18	14	14	25.5	16.5	ns
prot736	172	9	13	39.6	19.8	18	11	25.2	21.6	ns
prot737	180	16	14	24	30	7	13	26	26	ns
prot738	184	13	13	10.8	20.4	17	17	13.2	18	ns
prot739	230	15	16	21	19.5	15	16	21	25.5	ns
prot740	187	18	9	34.2	18	15	13	19.8	39.6	ns
prot741	189	9	14	22	24	21	32	36	48	sig
prot742	180	20	15	13.2	20.4	17	14	18	30	ns
prot743	294	9	11	24	13.5	12	17	18	15	ns
prot744	186	9	9	18	18	14	14	10.8	23.4	ns
prot745	225	9	3	22	14	28	20	28	72	sig
prot746	174	13	10	13.2	15.6	9	11	6	8.4	ns
prot747	208	8	18	13.5	28.5	7	19	15	19.5	ns
prot748	217	6	5	16.2	9	11	14	23.4	16.2	ns
prot749	112	9	11	22	20	3	11	20	20	ns
prot750	206	9	10	7.2	14.4	12	11	15.6	10.8	ns
prot751	166	11	7	6	18	5	11	16.5	9	ns
prot752	113	10	11	19.8	7.2	6	5	10.8	12.6	ns
prot753	169	10	7	16	16	9	6	22	16	ns
prot754	313	8	8	14.4	9.6	9	11	3.6	13.2	ns
prot755	197	13	9	12	12	10	12	30	21	sig
prot756	124	3	5	7.2	10.8	4	10	18	19.8	sig
prot757	246	9	6	20	12	13	5	16	22	ns
prot758	258	9	4	8.4	2.4	14	20	6	26.4	sig
prot759	168	14	5	15	12	6	5	12	6	ns
prot760	260	6	6	12.6	14.4	10	6	9	18	sig
prot761	243	5	4	14	8	2	9	30	12	ns
prot762	124	10	6	10.8	12	9	13	15.6	16.8	ns
prot763	208	5	10	13.5	12	5	4	6	16.5	ns
prot764	217	6	4	19.8	10.8	8	10	32.4	36	sig
prot765	197	5	11	10	14	10	3	20	6	ns
prot766	177	6	4	7.2	7.2	7	6	9.6	4.8	ns
prot767	146	3	5	10.5	12	4	10	13.5	7.5	ns
prot768	157	6	5	18	1.8	9	7	19.8	23.4	sig
prot769	270	6	7	12	6	2	8	14	24	ns
prot770	264	8	7	9.6	10.8	8	6	9.6	6	ns
prot771	274	7	4	9	4.5	7	6	4.5	10.5	ns
prot772	156	3	5	5.4	14.4	7	7	10.8	5.4	ns
prot773	252	11	9	12	6	8	8	8	12	sig
prot774	356	9	2	9.6	7.2	12	13	4.8	14.4	ns
prot775	180	3	3	9	13.5	6	8	1.5	10.5	ns
prot776	251	4	5	10.8	7.2	3	3	5.4	7.2	ns
prot777	156	4	7	2	14	8	10	28	8	sig
prot778	227	8	9	6	12	8	5	3.6	4.8	ns
prot779	116	4	6	1.5	6	9	4	13.5	9	ns
prot780	154	5	8	5.4	10.8	16	7	25.2	16.2	sig
prot781	198	6	4	16	22	2	8	12	14	ns
prot782	236	12	3	13.2	4.8	2	6	2.4	7.2	ns
prot783	184	4	10	9	16.5	2	7	9	9	ns
prot784	122	3	3	12.6	9	9	5	16.2	3.6	ns
prot785	91	5	9	24	10	3	5	10	14	ns
prot786	274	2	4	6	1.2	6	8	9.6	7.2	ns
prot787	152	8	4	6	10.5	15	12	31.5	18	sig
prot788	162	5	2	9	9	2	6	7.2	10.8	ns
prot789	158	5	4	12	14	9	18	28	22	sig
prot790	463	5	5	6	7.2	3	7	7.2	2.4	ns
prot791	312	10	5	12	9	7	6	10.5	4.5	ns
prot792	261	5	5	7.2	7.2	2	3	7.2	5.4	ns
prot793	392	6	5	12	10	10	3	10	6	ns
prot794	182	1	5	0	2.4	10	15	4.8	7.2	sig
prot795	310	4	4	1.5	7.5	6	5	3	6	sig
prot796	382	3	3	10.8	12.6	6	9	9	1.8	ns
prot797	113	6	15	14	12	6	8	10	10	ns
prot798	111	3	4	8.4	6	6	5	7.2	4.8	ns
prot799	418	2	3	9	4.5	5	6	7.5	9	ns
prot800	185	5	3	14.4	10.8	3	8	5.4	14.4	sig
prot801	163	2	1	14	10	1	5	12	4	ns
prot802	238	6	5	6	4.8	7	1	6	8.4	sig
prot803	282	8	1	9	6	8	5	4.5	6	ns
prot804	305	5	3	9	0	2	8	10.8	7.2	ns
prot805	292	4	3	12	4	11	5	18	4	sig
prot806	427	2	4	1.2	9.6	5	3	3.6	4.8	ns
prot807	234	0	3	1.5	10.5	9	6	22.5	22.5	sig
prot808	233	5	8	5.4	10.8	3	7	9	5.4	ns
prot809	425	9	4	6	2	7	4	12	10	ns
prot810	95	4	4	2.4	3.6	6	3	6	7.2	ns
prot811	241	3	3	6	1.5	3	4	7.5	9	ns
prot812	201	4	3	3.6	14.4	2	0	5.4	10.8	ns
prot813	474	3	5	2	4	4	5	10	8	ns
prot814	437	2	6	8.4	4.8	5	3	3.6	7.2	ns
prot815	411	3	5	7.5	4.5	3	5	3	6	ns
prot816	333	2	2	10.8	0	4	9	9	3.6	sig
prot817	449	4	3	10	0	2	5	12	2	sig
prot818	256	1	4	1.2	3.6	0	6	3.6	7.2	ns
prot819	292	5	4	1.5	6	4	4	4.5	4.5	ns
prot820	669	1	1	9	3.6	5	3	10.8	14.4	ns
prot821	378	2	1	4	4	5	6	4	6	ns
prot822	373	2	0	2.4	4.8	7	3	3.6	3.6	ns
prot823	327	6	5	1.5	7.5	3	0	4.5	3	ns
prot824	180	1	4	7.2	3.6	12	4	21.6	10.8	sig
prot825	357	4	1	4	6	1	1	10	4	sig
prot826	791	3	4	3.6	1.2	3	2	2.4	3.6	ns
prot827	1037	1	4	4.5	3	5	2	10.5	6	ns
prot828	223	2	2	5.4	9	5	9	12.6	3.6	sig
prot829	417	0	3	0	6	3	1	4	4	ns
prot830	310	2	2	3.6	3.6	1	2	1.2	3.6	ns
prot831	796	1	4	7.5	3	0	3	4.5	1.5	ns
prot832	385	3	1	1.8	9	1	0	1.8	0	ns
prot833	399	4	0	10	6	1	3	2	4	ns
prot834	661	2	3	2.4	4.8	3	3	0	7.2	ns
prot835	648	5	2	6	9	1	2	6	1.5	ns
prot836	172	1	2	7.2	1.8	1	0	3.6	3.6	ns
prot837	459	1	3	0	4	0	1	4	4	ns
prot838	266	5	2	0	2.4	4	1	1.2	2.4	ns
prot839	85	54	66	79.5	61.5	64	52	75	61.5	ns
prot840	185	63	66	108	104.4	67	57	84.6	102.6	ns
prot841	130	55	49	124	98	52	53	112	128	ns
prot842	128	50	41	79.2	60	72	66	110.4	118.8	sig
prot843	130	64	59	99	97.5	77	121	135	169.5	sig
prot844	150	51	35	88.2	97.2	58	65	100.8	91.8	ns
prot845	94	29	36	74	92	31	34	74	80	ns
prot846	154	30	28	34.8	32.4	26	17	30	43.2	ns
prot847	76	18	32	31.5	40.5	33	24	34.5	36	ns
prot848	213	14	19	23.4	39.6	52	40	75.6	64.8	sig
prot849	51	13	24	40	54	15	18	44	40	ns
prot850	198	30	15	24	18	11	13	26.4	22.8	ns
prot851	150	16	15	19.5	27	26	42	66	45	sig
prot852	161	18	8	27	19.8	14	21	18	21.6	ns
prot853	227	17	17	16	28	9	13	24	18	ns
prot854	56	16	15	18	10.8	32	26	31.2	40.8	sig
prot855	107	17	14	30	27	17	13	16.5	22.5	ns
prot856	85	10	13	16.2	19.8	13	5	18	18	ns
prot857	191	12	8	30	30	16	15	24	14	ns
prot858	207	10	17	13.2	10.8	5	10	14.4	9.6	ns
prot859	313	9	13	27	27	20	18	24	33	sig
prot860	150	15	10	18	21.6	17	7	18	23.4	ns
prot861	446	10	13	16	20	11	14	42	12	ns
prot862	165	14	19	9.6	12	15	10	13.2	10.8	ns
prot863	164	8	8	24	19.5	20	13	34.5	27	sig
prot864	183	22	15	14.4	19.8	14	14	16.2	28.8	sig
prot865	112	7	11	16	12	13	11	26	34	ns
prot866	99	9	6	13.2	13.2	14	32	28.8	24	sig
prot867	162	9	18	7.5	13.5	7	11	18	22.5	ns
prot868	294	3	9	16.2	21.6	18	23	39.6	36	sig
prot869	219	10	8	12	20	13	5	14	26	ns
prot870	139	9	8	16.8	16.8	12	11	14.4	14.4	ns
prot871	1091	8	1	13.5	12	7	9	10.5	13.5	ns
prot872	153	11	12	14.4	18	8	6	12.6	16.2	ns
prot873	122	9	14	16	20	12	15	40	20	sig
prot874	308	11	11	16.8	15.6	9	6	8.4	8.4	ns
prot875	274	4	5	9	6	7	8	7.5	10.5	ns
prot876	168	7	7	28.8	19.8	19	4	10.8	18	ns
prot877	157	6	6	20	16	12	6	18	12	ns
prot878	171	12	9	12	12	6	9	12	14.4	ns
prot879	163	9	5	10.5	12	8	8	9	21	ns
prot880	78	7	6	16.2	7.2	9	9	10.8	10.8	ns
prot881	177	3	7	16	22	12	7	14	18	ns
prot882	198	7	7	7.2	9.6	12	6	3.6	8.4	ns
prot883	322	12	5	13.5	13.5	11	11	9	6	ns
prot884	145	9	7	19.8	12.6	7	8	16.2	10.8	ns
prot885	224	4	9	14	12	15	24	42	48	sig
prot886	155	11	4	10.8	10.8	7	8	13.2	6	ns
prot887	102	2	1	10.5	7.5	6	10	12	21	sig
prot888	207	6	3	14.4	16.2	18	18	27	54	sig
prot889	480	2	7	18	10	11	8	10	16	ns
prot890	104	5	7	8.4	8.4	9	9	8.4	10.8	ns
prot891	204	2	6	9	9	7	11	0	9	ns
prot892	248	8	5	9	10.8	8	6	5.4	10.8	ns
prot893	157	8	12	8	20	14	11	26	28	sig
prot894	132	6	7	7.2	9.6	8	7	2.4	1.2	ns
prot895	214	2	7	3	9	4	7	4.5	7.5	ns
prot896	219	3	5	9	12.6	5	3	9	12.6	ns
prot897	193	7	6	12	10	4	10	8	16	ns
prot898	155	3	3	4.8	6	6	3	15.6	4.8	ns
prot899	239	8	10	7.5	9	18	8	21	24	sig
prot900	116	5	2	10.8	12.6	5	9	7.2	10.8	ns
prot901	211	8	8	12	18	7	4	14	16	ns
prot902	156	7	7	4.8	7.2	8	10	7.2	6	ns
prot903	246	8	8	10.5	10.5	2	7	3	10.5	ns
prot904	218	5	4	10.8	14.4	5	7	10.8	10.8	ns
prot905	201	4	8	14	10	6	3	6	8	ns
prot906	111	5	6	1.2	6	4	5	8.4	4.8	ns
prot907	175	0	1	6	6	12	4	9	9	sig
prot908	195	3	6	16.2	12.6	6	6	28.8	21.6	sig
prot909	292	7	10	20	2	7	7	8	12	ns
prot910	173	4	4	3.6	4.8	2	10	4.8	12	sig
prot911	284	12	5	4.5	10.5	5	6	7.5	4.5	ns
prot912	151	5	6	7.2	0	4	3	10.8	9	ns
prot913	165	4	3	0	14	2	2	8	6	ns
prot914	132	4	4	7.2	3.6	4	3	3.6	3.6	ns
prot915	177	4	5	9	13.5	7	5	7.5	10.5	ns
prot916	137	5	6	12.6	12.6	8	10	10.8	14.4	ns
prot917	325	5	4	2	8	8	5	16	14	ns
prot918	192	2	7	10.8	7.2	3	9	4.8	7.2	sig
prot919	170	3	4	12	7.5	6	2	12	7.5	ns
prot920	157	1	5	14.4	5.4	3	3	3.6	5.4	ns
prot921	192	5	8	6	16	5	5	10	10	sig
prot922	474	4	0	7.2	2.4	1	6	4.8	8.4	ns
prot923	186	2	4	3	6	6	4	10.5	4.5	ns
prot924	428	2	0	5.4	14.4	2	3	9	7.2	ns
prot925	191	7	6	12	10	9	22	8	20	sig
prot926	169	4	4	4.8	3.6	10	4	4.8	14.4	sig
prot927	166	3	3	4.5	21	2	3	3	6	ns
prot928	290	5	5	7.2	3.6	1	5	1.8	1.8	ns
prot929	216	5	3	8	2	5	6	10	14	ns
prot930	103	3	7	6	12	3	4	4.8	10.8	ns
prot931	271	3	1	6	10.5	6	6	21	18	sig
prot932	147	5	8	3.6	1.8	4	2	5.4	10.8	ns
prot933	135	4	1	12	4	3	7	10	4	ns
prot934	135	2	7	4.8	3.6	5	3	12	2.4	ns
prot935	135	3	3	7.5	3	4	2	3	4.5	ns
prot936	135	4	4	9	9	8	7	3.6	9	ns
prot937	321	2	2	0	4	7	5	8	6	ns
prot938	164	3	4	3.6	2.4	2	1	0	3.6	ns
prot939	113	0	2	10.5	1.5	1	1	3	6	ns
prot940	271	3	2	5.4	5.4	4	2	10.8	7.2	ns
prot941	204	2	1	4	2	5	4	14	8	ns
prot942	276	4	6	7.2	2.4	4	5	1.2	1.2	ns
prot943	108	3	6	6	3	3	6	4.5	6	ns
prot944	91	0	1	3.6	3.6	3	6	5.4	1.8	ns
prot945	325	1	5	10	8	15	9	18	24	sig
prot946	114	5	6	1.2	3.6	6	3	6	6	ns
prot947	277	6	5	3	7.5	15	6	4.5	13.5	sig
prot948	118	3	0	5.4	5.4	5	2	7.2	3.6	sig
prot949	121	3	1	2	2	8	6	8	8	sig
prot950	198	2	2	1.2	2.4	6	12	14.4	21.6	sig
prot951	237	5	1	7.5	6	4	2	6	6	sig
prot952	220	2	1	1.8	1.8	6	2	7.2	7.2	sig
prot953	406	5	6	2	0	3	2	2	6	ns
prot954	391	2	3	1.2	0	2	1	2.4	1.2	ns
prot955	189	2	1	3	1.5	3	3	1.5	4.5	ns
prot956	232	4	3	3.6	3.6	1	0	3.6	0	ns
prot957	470	2	2	6	6	3	1	6	4	ns
prot958	527	0	1	1.2	1.2	4	0	1.2	0	ns
prot959	141	1	0	1.5	6	3	3	1.5	1.5	ns
prot960	602	0	0	1.8	1.8	1	1	1.8	1.8	sig
prot961	109	22	27	40	56	16	32	58	50	ns
prot962	258	19	23	16.8	28.8	27	23	26.4	25.2	ns
prot963	168	17	15	13.5	21	19	14	21	19.5	ns
prot964	177	15	28	21.6	37.8	17	12	30.6	32.4	ns
prot965	104	10	21	28	24	9	10	18	32	ns
prot966	187	12	7	18	6	6	12	12	9.6	ns
prot967	134	16	18	33	18	22	15	15	27	ns
prot968	153	12	14	28.8	21.6	16	18	12.6	18	ns
prot969	125	11	12	16	22	8	10	30	28	ns
prot970	242	6	10	13.2	18	8	14	14.4	10.8	ns
prot971	128	13	10	12	7.5	16	29	37.5	40.5	sig
prot972	160	11	8	16.2	16.2	6	10	27	16.2	ns
prot973	65	10	11	26	32	13	12	26	22	ns
prot974	143	13	14	14.4	13.2	16	7	8.4	13.2	ns
prot975	131	8	8	21	16.5	13	8	19.5	18	ns
prot976	128	10	11	19.8	21.6	30	38	46.8	50.4	sig
prot977	76	7	9	14	20	10	8	14	6	ns
prot978	95	16	13	9.6	9.6	8	15	15.6	9.6	ns
prot979	70	13	12	15	12	6	10	12	21	ns
prot980	136	18	3	19.8	9	8	6	10.8	18	ns
prot981	116	9	7	18	14	11	13	20	22	ns
prot982	108	11	9	8.4	12	7	9	14.4	8.4	ns
prot983	195	9	7	13.5	7.5	21	10	30	27	sig
prot984	145	9	11	19.8	19.8	22	14	46.8	39.6	sig
prot985	102	13	5	28	10	9	10	20	16	ns
prot986	173	5	7	15.6	7.2	9	14	9.6	12	ns
prot987	212	11	7	10.5	10.5	2	5	9	10.5	ns
prot988	116	5	7	14.4	10.8	9	3	18	7.2	ns
prot989	219	5	10	22	8	10	8	24	20	sig
prot990	312	4	5	8.4	9.6	5	4	7.2	12	ns
prot991	78	8	6	16.5	7.5	7	8	4.5	1.5	ns
prot992	193	5	8	12.6	16.2	9	12	27	43.2	sig
prot993	500	6	3	6	4	5	6	8	6	ns
prot994	195	10	7	9.6	15.6	4	9	8.4	7.2	ns
prot995	177	6	8	9	9	11	5	4.5	9	ns
prot996	224	6	4	3.6	3.6	5	5	9	12.6	ns
prot997	239	5	6	8	10	3	4	8	6	ns
prot998	223	3	7	4.8	3.6	4	6	2.4	10.8	ns
prot999	113	3	3	13.5	12	5	5	9	9	ns
prot1000	94	6	2	5.4	5.4	8	16	7.2	21.6	sig
prot1001	74	7	4	14	8	4	3	8	12	ns
prot1002	265	5	10	12	4.8	8	4	9.6	6	ns
prot1003	225	9	5	6	12	5	10	12	6	ns
prot1004	129	6	5	10.8	3.6	4	3	16.2	7.2	ns
prot1005	210	4	1	6	16	12	4	28	8	sig
prot1006	248	3	3	6	4.8	2	0	6	4.8	ns
prot1007	158	3	1	7.5	9	6	7	9	10.5	ns
prot1008	68	6	6	5.4	12.6	9	4	10.8	18	sig
prot1009	68	5	5	12	8	4	2	14	6	ns
prot1010	548	7	8	10.8	7.2	9	7	8.4	4.8	ns
prot1011	123	4	8	7.5	7.5	5	6	6	7.5	ns
prot1012	181	4	2	7.2	7.2	7	6	10.8	10.8	ns
prot1013	824	8	1	10	12	16	8	8	16	sig
prot1014	250	1	2	6	8.4	1	4	7.2	7.2	ns
prot1015	242	6	3	9	6	3	5	1.5	4.5	ns
prot1016	186	3	3	9	5.4	2	1	5.4	12.6	ns
prot1017	228	4	5	16	10	7	1	14	14	ns
prot1018	106	6	3	3.6	7.2	4	4	6	1.2	ns
prot1019	135	9	4	9	10.5	6	7	7.5	7.5	ns
prot1020	173	2	4	3.6	5.4	3	2	1.8	10.8	ns
prot1021	245	9	5	6	4	4	4	8	18	ns
prot1022	98	5	7	3.6	2.4	5	3	3.6	4.8	ns
prot1023	149	3	2	4.5	10.5	8	6	13.5	6	ns
prot1024	136	4	5	10.8	3.6	6	8	10.8	3.6	sig
prot1025	335	4	5	6	18	3	6	16	6	ns
prot1026	81	4	0	3.6	2.4	5	2	4.8	3.6	ns
prot1027	124	9	4	7.5	12	6	0	12	10.5	ns
prot1028	204	6	2	5.4	9	1	7	5.4	5.4	ns
prot1029	124	6	2	12	4	1	6	6	16	ns
prot1030	231	5	4	2.4	6	7	5	3.6	6	ns
prot1031	192	6	4	7.5	12	5	6	10.5	4.5	ns
prot1032	514	3	6	5.4	3.6	2	2	5.4	1.8	ns
prot1033	277	8	4	6	8	3	5	4	12	ns
prot1034	159	1	1	6	0	2	6	2.4	6	ns
prot1035	190	4	2	1.5	6	4	2	4.5	3	ns
prot1036	225	8	8	5.4	9	6	4	5.4	5.4	ns
prot1037	57	3	8	8	12	5	4	8	4	ns
prot1038	153	2	3	2.4	1.2	3	1	7.2	2.4	ns
prot1039	91	3	4	6	6	2	6	1.5	7.5	sig
prot1040	94	4	2	9	7.2	3	1	9	7.2	ns
prot1041	112	4	2	4	4	4	8	8	4	sig
prot1042	336	5	2	6	2.4	1	2	4.8	3.6	ns
prot1043	241	9	0	1.5	3	3	4	1.5	7.5	ns
prot1044	108	2	3	1.8	7.2	6	6	18	21.6	sig
prot1045	117	4	4	6	8	3	4	6	6	ns
prot1046	286	6	3	3.6	4.8	0	2	3.6	6	ns
prot1047	122	4	4	6	9	5	6	6	6	sig
prot1048	273	2	2	5.4	3.6	3	6	3.6	5.4	ns
prot1049	237	4	3	8	4	3	6	10	10	ns
prot1050	222	2	4	3.6	3.6	2	1	3.6	4.8	ns
prot1051	799	5	5	1.5	3	5	1	4.5	6	ns
prot1052	125	1	0	5.4	3.6	2	2	0	1.8	ns
prot1053	98	2	0	6	8	4	4	10	6	ns
prot1054	153	3	1	3.6	3.6	1	6	2.4	6	ns
prot1055	186	1	6	1.5	1.5	2	1	1.5	7.5	ns
prot1056	188	2	1	3.6	3.6	0	4	1.8	3.6	ns
prot1057	127	2	0	10	2	2	2	4	4	sig
prot1058	65	95	124	140.4	154.8	115	114	153.6	141.6	ns
prot1059	115	43	38	81	76.5	50	45	73.5	61.5	ns
prot1060	65	24	29	45	52.2	74	42	104.4	118.8	sig
prot1061	90	22	17	30	34	18	24	30	22	ns
prot1062	120	9	10	16.8	16.8	12	16	7.2	15.6	ns
prot1063	83	10	7	13.5	19.5	12	8	15	10.5	ns
prot1064	177	5	8	16.2	16.2	4	8	16.2	19.8	ns
prot1065	59	7	7	22	26	6	6	12	18	ns
prot1066	97	8	7	8.4	18	10	15	12	20.4	ns
prot1067	188	5	8	7.5	16.5	5	7	9	15	ns
prot1068	82	8	4	16.2	14.4	36	9	54	43.2	sig
prot1069	109	6	2	20	14	5	11	14	12	ns
prot1070	109	9	12	7.2	8.4	3	8	10.8	12	ns
prot1071	168	6	9	18	13.5	6	7	16.5	16.5	ns
prot1072	188	5	7	12.6	12.6	4	7	19.8	14.4	ns
prot1073	82	8	9	14	12	4	5	12	8	ns
prot1074	75	6	7	7.2	10.8	5	11	10.8	9.6	ns
prot1075	151	3	5	7.5	9	12	8	6	21	sig
prot1076	175	7	7	9	10.8	2	4	25.2	10.8	ns
prot1077	116	6	8	8	8	8	4	4	8	ns
prot1078	161	5	8	16.8	3.6	4	8	8.4	7.2	ns
prot1079	95	8	4	6	13.5	8	6	10.5	16.5	ns
prot1080	101	11	4	5.4	3.6	7	7	9	9	ns
prot1081	175	7	3	16	4	11	11	8	12	sig
prot1082	401	2	7	8.4	4.8	7	8	8.4	3.6	ns
prot1083	214	5	7	7.5	12	4	4	6	7.5	ns
prot1084	215	3	4	12.6	10.8	2	3	18	5.4	ns
prot1085	152	5	5	14	12	4	2	6	8	ns
prot1086	125	7	3	2.4	4.8	7	5	2.4	8.4	ns
prot1087	154	6	5	4.5	7.5	5	4	7.5	6	ns
prot1088	119	4	8	14.4	7.2	2	5	5.4	7.2	ns
prot1089	145	2	1	14	10	2	14	24	16	sig
prot1090	256	4	2	7.2	3.6	1	4	7.2	13.2	sig
prot1091	119	1	4	3	7.5	4	5	6	3	ns
prot1092	159	4	2	7.2	3.6	6	6	5.4	5.4	ns
prot1093	91	4	2	16	12	3	5	10	8	ns
prot1094	396	4	7	3.6	7.2	10	6	4.8	4.8	ns
prot1095	205	3	5	4.5	7.5	5	7	4.5	4.5	ns
prot1096	108	3	2	7.2	7.2	5	5	3.6	9	ns
prot1097	71	5	9	14	4	4	6	6	2	ns
prot1098	259	5	5	4.8	8.4	8	14	7.2	14.4	sig
prot1099	191	1	3	3	9	2	2	7.5	3	ns
prot1100	147	4	2	1.8	3.6	3	1	0	3.6	ns
prot1101	292	5	4	10	8	10	0	8	10	ns
prot1102	69	4	2	2.4	7.2	0	2	4.8	7.2	ns
prot1103	245	5	4	6	12	1	4	3	4.5	ns
prot1104	146	3	4	9	1.8	2	2	3.6	3.6	ns
prot1105	351	4	4	2	12	4	2	6	6	ns
prot1106	106	0	3	4.8	12	5	2	4.8	4.8	ns
prot1107	180	3	2	4.5	6	3	5	9	1.5	ns
prot1108	199	5	4	3.6	3.6	4	1	3.6	3.6	ns
prot1109	185	2	4	6	2	3	2	10	4	ns
prot1110	182	4	3	4.8	7.2	2	3	2.4	2.4	ns
prot1111	59	2	4	6	4.5	4	3	4.5	9	ns
prot1112	173	6	5	10.8	7.2	3	1	10.8	5.4	ns
prot1113	105	2	5	6	14	5	5	4	10	sig
prot1114	79	0	4	0	2.4	8	6	6	2.4	ns
prot1115	94	5	2	3	7.5	0	1	1.5	4.5	ns
prot1116	235	2	0	0	5.4	4	3	3.6	7.2	ns
prot1117	99	2	3	2	2	2	4	10	10	sig
prot1118	103	2	3	6	0	6	0	3.6	2.4	ns
prot1119	226	3	2	4.5	4.5	2	3	4.5	1.5	ns
prot1120	168	3	2	7.2	0	6	1	7.2	1.8	sig
prot1121	454	3	2	4	2	2	3	4	4	ns
prot1122	92	4	1	4.8	4.8	4	3	3.6	3.6	ns
prot1123	99	0	0	3	4.5	2	4	10.5	3	sig
prot1124	116	4	3	9	5.4	4	1	9	3.6	ns
prot1125	90	2	4	6	4	2	1	0	4	ns
prot1126	87	2	5	2.4	4.8	4	3	1.2	6	ns
prot1127	294	5	1	3	4.5	2	1	4.5	1.5	ns
prot1128	354	4	1	3.6	3.6	4	4	10.8	3.6	sig
prot1129	216	1	2	6	4	3	1	4	4	ns
prot1130	138	2	4	1.2	4.8	4	8	2.4	4.8	sig
prot1131	187	1	2	3	6	2	8	3	9	sig
prot1132	495	1	1	1.8	1.8	3	3	3.6	0	ns
prot1133	406	1	0	2	0	0	2	0	4	ns
prot1134	382	1	5	1.2	3.6	2	2	3.6	1.2	ns
prot1135	272	3	4	3	0	1	0	3	4.5	ns
prot1136	71	20	27	32.4	37.8	15	18	37.8	27	ns
prot1137	105	18	23	36	48	32	30	96	48	sig
prot1138	234	19	10	16.8	21.6	20	22	12	25.2	ns
prot1139	112	16	13	25.5	19.5	14	16	22.5	36	ns
prot1140	114	14	13	25.2	21.6	12	18	32.4	30.6	ns
prot1141	112	9	5	18	16	12	3	6	8	ns
prot1142	166	11	3	9.6	13.2	7	9	2.4	13.2	ns
prot1143	104	4	5	12	6	18	13	3	7.5	sig
prot1144	376	6	6	9	21.6	7	7	10.8	12.6	ns
prot1145	83	6	2	12	12	4	6	10	10	ns
prot1146	51	10	2	3.6	3.6	2	5	10.8	4.8	ns
prot1147	74	5	8	7.5	10.5	15	12	40.5	36	sig
prot1148	74	9	2	10.8	7.2	12	12	10.8	43.2	sig
prot1149	117	8	7	16	8	4	1	8	4	ns
prot1150	106	2	7	4.8	7.2	1	6	4.8	7.2	ns
prot1151	110	2	3	4.5	6	2	7	6	6	ns
prot1152	73	3	5	0	5.4	2	5	3.6	14.4	ns
prot1153	113	4	2	6	6	3	5	8	2	ns
prot1154	358	5	2	4.8	9.6	3	6	9.6	2.4	ns
prot1155	99	2	8	12	4.5	5	2	7.5	3	ns
prot1156	115	9	2	10.8	9	6	2	1.8	3.6	ns
prot1157	180	4	1	6	2	5	1	10	6	ns
prot1158	67	7	3	1.2	4.8	2	5	6	3.6	ns
prot1159	99	2	2	4.5	4.5	2	0	9	1.5	ns
prot1160	99	6	2	3.6	5.4	6	3	5.4	3.6	sig
prot1161	99	0	1	4	8	2	3	8	8	ns
prot1162	98	5	3	2.4	4.8	5	1	4.8	4.8	sig
prot1163	165	2	3	4.5	6	2	2	1.5	3	ns
prot1164	76	2	3	12.6	3.6	2	2	3.6	9	ns
prot1165	90	4	1	0	6	3	2	2	2	ns
prot1166	113	6	4	1.2	7.2	4	4	4.8	4.8	ns
prot1167	90	3	1	10.5	3	2	2	4.5	3	ns
prot1168	163	2	3	3.6	7.2	4	7	3.6	9	ns
prot1169	102	2	6	4	4	2	6	12	4	sig
prot1170	183	0	2	4.8	4.8	4	3	4.8	0	ns
prot1171	98	3	1	3	4.5	8	6	3	6	sig
prot1172	146	3	4	7.2	3.6	4	4	16.2	7.2	sig
prot1173	145	3	1	2	0	4	1	12	6	ns
prot1174	166	1	1	2.4	1.2	2	12	4.8	4.8	sig
prot1175	100	2	1	4.5	3	6	3	4.5	9	sig
prot1176	393	2	5	5.4	9	4	4	3.6	3.6	ns
prot1177	89	1	1	2	4	0	3	4	10	ns
prot1178	391	2	3	3.6	3.6	3	2	0	3.6	ns
prot1179	89	1	5	3	3	1	1	0	0	ns
prot1180	1106	8	6	7.2	7.2	8	7	12.6	10.8	ns
prot1181	3227	6	7	10	14	2	5	10	18	ns
prot1182	539	10	5	9.6	10.8	8	5	9.6	9.6	ns
prot1183	771	4	3	6	4.5	5	9	3	10.5	ns
prot1184	2680	1	4	9	7.2	2	3	3.6	3.6	ns
prot1185	917	2	8	0	18	6	5	10	6	ns
prot1186	4114	3	2	1.2	3.6	2	7	2.4	4.8	sig
prot1187	449	8	8	13.5	16.5	6	11	13.5	7.5	ns
prot1188	1304	1	1	5.4	7.2	2	2	7.2	18	ns
prot1189	393	4	2	6	14	7	1	6	6	ns
prot1190	1513	5	5	4.8	1.2	1	1	3.6	3.6	ns
prot1191	2580	2	3	6	6	2	2	4.5	1.5	ns
prot1192	959	6	10	10.8	12.6	21	33	64.8	32.4	sig
prot1193	510	5	3	16	8	13	4	10	14	sig
prot1194	427	8	8	3.6	12	10	4	3.6	9.6	ns
prot1195	413	4	2	9	7.5	5	3	6	7.5	ns
prot1196	819	5	4	10.8	7.2	4	5	7.2	5.4	ns
prot1197	1779	4	3	20	8	3	5	4	8	ns
prot1198	1379	1	3	1.2	4.8	3	4	8.4	4.8	ns
prot1199	652	4	2	3	4.5	3	3	6	1.5	ns
prot1200	704	1	4	10.8	5.4	1	3	0	5.4	ns
prot1201	1028	4	3	6	8	3	1	4	6	ns
prot1202	1181	4	2	2.4	2.4	5	7	4.8	2.4	sig
prot1203	383	9	17	10.5	15	5	12	7.5	18	sig
prot1204	1077	2	5	12.6	12.6	1	3	1.8	10.8	ns
prot1205	452	5	3	6	10	7	2	2	10	ns
prot1206	434	4	7	8.4	7.2	6	8	2.4	1.2	ns
prot1207	955	2	4	6	4.5	1	3	6	9	ns
prot1208	528	3	2	9	5.4	9	2	25.2	12.6	sig
prot1209	228	1	2	10	4	4	2	16	6	ns
prot1210	781	2	2	2.4	2.4	3	5	4.8	3.6	ns
prot1211	548	2	4	6	6	4	2	9	6	sig
prot1212	273	8	5	5.4	7.2	3	7	5.4	14.4	ns
prot1213	153	5	8	16	12	12	10	8	4	ns
prot1214	320	4	2	6	3.6	10	9	8.4	8.4	ns
prot1215	219	6	6	9	9	7	5	12	12	ns
prot1216	410	4	5	16.2	9	8	3	9	5.4	ns
prot1217	322	6	6	12	20	3	3	14	8	ns
prot1218	629	2	6	8.4	6	5	6	12	1.2	ns
prot1219	264	4	4	9	7.5	9	5	7.5	10.5	sig
prot1220	356	4	3	5.4	10.8	4	6	1.8	10.8	sig
prot1221	390	0	2	18	6	4	4	10	8	ns
prot1222	235	0	3	8.4	2.4	2	0	4.8	6	ns
prot1223	263	5	5	6	9	2	1	4.5	9	ns
prot1224	481	2	2	9	0	7	2	1.8	3.6	ns
prot1225	551	4	4	8	6	4	3	2	8	ns
prot1226	481	3	4	3.6	8.4	3	3	0	4.8	ns
prot1227	487	1	4	6	4.5	2	0	0	0	ns
prot1228	881	3	3	5.4	3.6	4	1	5.4	7.2	ns
prot1229	2284	2	4	6	4	1	3	2	4	ns
prot1230	852	2	2	2.4	6	7	1	2.4	4.8	ns
prot1231	341	6	5	6	7.5	1	2	9	6	ns
prot1232	182	3	7	7.2	3.6	7	5	3.6	7.2	sig
prot1233	327	4	2	10	8	5	11	12	10	ns
prot1234	219	7	3	4.8	7.2	7	11	10.8	13.2	sig
prot1235	406	4	4	3	4.5	2	7	7.5	6	ns
prot1236	332	4	2	1.8	1.8	2	6	1.8	7.2	ns
prot1237	365	2	3	14	8	3	3	10	4	ns
prot1238	308	1	0	0	6	5	3	4.8	4.8	ns
prot1239	232	2	2	3	4.5	1	1	4.5	7.5	ns
prot1240	2067	4	1	7.2	7.2	1	1	14.4	7.2	ns
prot1241	865	4	2	4	4	1	5	8	8	ns
prot1242	682	0	4	1.2	1.2	2	0	1.2	2.4	ns
prot1243	573	2	2	3	3	5	3	1.5	3	ns
prot1244	454	1	3	0	3.6	1	3	3.6	3.6	ns
prot1245	611	11	10	16	32	24	30	42	90	sig
prot1246	133	10	7	4.8	7.2	5	6	9.6	7.2	ns
prot1247	221	9	6	12	12	6	7	12	4.5	ns
prot1248	153	7	5	21.6	16.2	15	9	14.4	21.6	sig
prot1249	363	3	6	24	12	8	3	8	10	ns
prot1250	435	7	3	6	8.4	9	9	7.2	7.2	ns
prot1251	366	6	6	7.5	10.5	4	3	9	7.5	ns
prot1252	170	6	5	7.2	10.8	1	9	5.4	3.6	ns
prot1253	267	1	4	4	16	0	4	2	6	ns
prot1254	463	1	1	1.2	6	5	3	3.6	7.2	ns
prot1255	542	1	2	9	1.5	1	4	4.5	4.5	ns
prot1256	448	3	3	9	14.4	1	5	5.4	3.6	ns
prot1257	177	4	4	2	2	4	7	8	10	ns
prot1258	365	3	2	7.2	3.6	5	4	8.4	4.8	sig
prot1259	746	3	1	6	4.5	6	2	3	12	sig
prot1260	458	3	4	9	7.2	1	4	3.6	9	ns
prot1261	147	2	1	6	12	5	4	6	4	ns
prot1262	266	5	4	4.8	7.2	4	5	13.2	4.8	sig
prot1263	340	7	2	7.5	6	5	2	4.5	4.5	ns
prot1264	398	4	0	5.4	7.2	2	1	1.8	9	sig
prot1265	403	3	1	2	4	7	0	6	0	ns
prot1266	302	6	5	1.2	2.4	4	5	4.8	4.8	ns
prot1267	465	3	3	4.5	6	7	4	6	7.5	sig
prot1268	487	0	2	7.2	5.4	1	4	0	0	ns
prot1269	568	1	3	10	2	2	2	4	12	sig
prot1270	370	1	4	3.6	3.6	2	3	1.2	6	ns
prot1271	435	2	2	0	3	1	1	4.5	1.5	ns
prot1272	382	0	2	3.6	1.8	0	0	7.2	1.8	ns
prot1273	400	1	4	0	0	1	1	0	0	ns
prot1274	1317	1	1	0	4.8	1	0	0	3.6	ns
prot1275	1827	1	2	0	3	1	0	1.5	1.5	ns
prot1276	227	5	4	7.2	16.2	18	21	27	27	sig
prot1277	126	8	4	10	14	6	3	12	6	ns
prot1278	199	2	7	2.4	4.8	3	6	4.8	2.4	ns
prot1279	186	7	4	3	10.5	2	5	6	9	ns
prot1280	397	7	8	9	5.4	3	4	3.6	5.4	ns
prot1281	191	3	1	8	4	5	5	8	4	ns
prot1282	181	6	1	4.8	2.4	3	7	12	3.6	ns
prot1283	332	3	6	12	10.5	4	8	9	7.5	ns
prot1284	207	2	5	14.4	3.6	4	0	7.2	10.8	ns
prot1285	433	3	2	6	12	1	3	6	6	ns
prot1286	220	3	2	4.8	12	5	8	6	8.4	ns
prot1287	174	10	4	4.5	9	5	2	6	9	ns
prot1288	398	4	2	1.8	1.8	4	3	9	0	ns
prot1289	250	1	4	6	6	4	3	8	12	ns
prot1290	254	4	5	1.2	3.6	2	7	6	3.6	ns
prot1291	278	1	2	6	7.5	6	4	6	0	ns
prot1292	195	0	5	7.2	3.6	4	1	10.8	7.2	ns
prot1293	493	5	3	6	0	4	2	4	2	ns
prot1294	395	5	1	6	1.2	3	2	4.8	8.4	ns
prot1295	346	2	4	1.5	1.5	3	3	3	4.5	ns
prot1296	386	3	1	7.2	10.8	7	0	5.4	3.6	ns
prot1297	323	2	10	6	6	10	3	18	4	sig
prot1298	221	2	5	7.2	4.8	4	8	1.2	7.2	ns
prot1299	330	4	3	3	1.5	6	4	4.5	4.5	ns
prot1300	913	6	3	7.2	7.2	6	4	3.6	5.4	ns
prot1301	216	10	3	18	6	1	5	4	12	sig
prot1302	176	1	1	2.4	2.4	2	2	8.4	1.2	ns
prot1303	396	3	2	9	3	3	4	0	3	ns
prot1304	144	1	5	1.8	3.6	2	5	9	3.6	ns
prot1305	340	3	0	10	2	3	1	8	8	ns
prot1306	177	4	7	2.4	2.4	3	0	3.6	1.2	ns
prot1307	491	3	1	4.5	7.5	0	4	6	9	ns
prot1308	289	1	1	9	5.4	4	4	5.4	10.8	sig
prot1309	925	1	2	4	6	1	1	6	10	ns
prot1310	266	2	3	1.2	2.4	4	1	1.2	2.4	ns
prot1311	584	3	3	4.5	4.5	2	4	4.5	4.5	ns
prot1312	316	0	3	5.4	5.4	0	1	3.6	7.2	ns
prot1313	365	2	3	10	6	1	2	0	0	ns
prot1314	282	1	2	3.6	2.4	1	3	4.8	6	ns
prot1315	465	2	2	3	4.5	2	3	4.5	4.5	ns
prot1316	577	2	0	5.4	0	3	1	7.2	5.4	ns
prot1317	274	2	3	0	4	0	2	4	10	ns
prot1318	517	3	0	3.6	2.4	0	2	1.2	0	ns
prot1319	782	2	1	3	1.5	1	1	7.5	1.5	sig
prot1320	567	2	2	3.6	0	3	1	7.2	1.8	ns
prot1321	356	0	2	4	4	3	0	0	6	ns
prot1322	229	1	1	2.4	1.2	3	5	0	3.6	ns
prot1323	388	0	2	1.5	0	4	0	4.5	3	ns
prot1324	109	9	6	5.4	9	10	6	16.2	12.6	ns
prot1325	167	3	3	6	6	2	5	2	4	ns
prot1326	192	4	3	8.4	8.4	30	24	14.4	14.4	sig
prot1327	174	3	7	9	6	6	5	6	4.5	ns
prot1328	144	2	6	5.4	3.6	5	3	3.6	7.2	ns
prot1329	139	1	4	2	4	4	2	16	16	sig
prot1330	160	4	8	3.6	2.4	4	5	10.8	4.8	sig
prot1331	220	7	5	13.5	3	3	5	0	1.5	ns
prot1332	248	5	5	9	12.6	0	5	14.4	5.4	ns
prot1333	254	1	5	2	10	8	5	16	10	sig
prot1334	213	0	5	1.2	2.4	4	3	2.4	6	ns
prot1335	81	4	5	4.5	1.5	5	4	9	4.5	ns
prot1336	318	3	4	7.2	10.8	7	9	9	5.4	ns
prot1337	247	3	5	6	2	4	2	16	8	ns
prot1338	381	2	5	3.6	0	4	1	6	4.8	ns
prot1339	159	3	3	9	4.5	4	1	4.5	6	ns
prot1340	205	4	0	3.6	0	2	6	5.4	3.6	ns
prot1341	244	2	3	4	12	2	6	14	12	ns
prot1342	160	4	2	3.6	1.2	1	4	2.4	2.4	ns
prot1343	288	4	4	3	7.5	2	5	1.5	4.5	ns
prot1344	383	3	1	1.8	7.2	7	2	16.2	9	sig
prot1345	206	2	3	10	12	12	6	12	12	sig
prot1346	703	2	4	4.8	1.2	1	0	2.4	1.2	ns
prot1347	238	2	2	3	3	4	2	6	3	sig
prot1348	366	4	1	5.4	0	8	3	5.4	1.8	ns
prot1349	430	5	0	10	8	2	2	4	4	sig
prot1350	637	3	2	1.2	3.6	6	5	2.4	3.6	ns
prot1351	141	4	3	6	12	2	6	9	3	sig
prot1352	140	1	4	10.8	3.6	6	4	3.6	18	sig
prot1353	431	3	2	6	10	4	2	8	4	sig
prot1354	969	3	3	4.8	1.2	4	2	1.2	3.6	ns
prot1355	247	1	3	0	1.5	4	4	7.5	3	sig
prot1356	1101	1	4	0	3.6	6	10	7.2	3.6	sig
prot1357	178	1	0	6	6	2	1	4	2	ns
prot1358	178	1	0	0	6	3	9	10.8	10.8	sig
prot1359	297	4	0	4.5	4.5	5	2	6	7.5	ns
prot1360	238	0	4	7.2	5.4	6	9	5.4	5.4	sig
prot1361	226	4	1	10	4	4	1	4	8	sig
prot1362	486	3	1	2.4	1.2	7	2	6	2.4	sig
prot1363	758	1	1	1.5	0	1	2	1.5	6	sig
prot1364	305	2	2	1.8	3.6	3	1	1.8	0	ns
prot1365	526	0	2	4	2	2	1	2	6	ns
prot1366	375	2	0	7.2	2.4	0	2	4.8	1.2	ns
prot1367	651	2	3	0	1.5	3	3	6	3	ns
prot1368	5934	1	1	1.8	1.8	2	2	1.8	1.8	ns
prot1369	421	0	2	2	0	2	0	0	8	ns
prot1370	142	3	0	2.4	1.2	0	0	1.2	1.2	ns
prot1371	1145	2	0	1.5	0	3	1	3	1.5	ns
prot1372	238	1	1	0	0	6	4	3.6	7.2	sig
prot1373	391	1	0	2	4	1	2	0	2	ns
prot1374	618	1	2	0	0	5	1	2.4	0	ns
prot1375	93	6	4	6	7.5	8	12	16.5	13.5	ns
prot1376	130	5	7	18	14.4	10	3	7.2	7.2	ns
prot1377	83	7	4	6	4	12	14	16	16	sig
prot1378	361	9	1	1.2	7.2	3	3	6	4.8	ns
prot1379	193	5	5	4.5	12	6	2	12	9	ns
prot1380	393	8	12	10.8	9	9	7	9	10.8	ns
prot1381	232	3	2	4	12	2	6	2	2	ns
prot1382	201	6	4	4.8	7.2	4	5	6	0	ns
prot1383	105	2	5	4.5	6	2	3	6	4.5	ns
prot1384	173	3	5	3.6	5.4	0	4	10.8	7.2	ns
prot1385	182	3	4	4	6	5	5	10	4	ns
prot1386	199	3	5	4.8	2.4	9	15	28.8	10.8	sig
prot1387	191	8	1	6	3	2	14	6	18	sig
prot1388	274	3	3	9	3.6	2	3	5.4	7.2	ns
prot1389	135	2	2	4	6	2	4	8	4	ns
prot1390	169	3	5	1.2	2.4	0	3	1.2	4.8	ns
prot1391	688	4	3	7.5	4.5	2	1	6	4.5	ns
prot1392	152	5	5	3.6	10.8	3	2	1.8	9	ns
prot1393	528	1	5	10	6	1	3	10	10	ns
prot1394	157	0	5	2.4	4.8	4	2	3.6	4.8	ns
prot1395	126	1	4	0	7.5	9	18	9	9	sig
prot1396	80	1	4	5.4	1.8	3	3	5.4	3.6	ns
prot1397	122	3	0	4	2	1	3	4	2	ns
prot1398	232	0	2	6	2.4	6	3	2.4	2.4	ns
prot1399	171	1	4	4.5	0	2	4	1.5	4.5	ns
prot1400	70	4	2	1.8	5.4	2	1	5.4	1.8	ns
prot1401	130	3	2	2	4	1	2	6	8	ns
prot1402	103	2	1	2.4	1.2	1	2	2.4	6	ns
prot1403	547	2	2	3	3	1	3	3	4.5	ns
prot1404	250	1	1	1.8	5.4	2	4	1.8	7.2	ns
prot1405	497	3	4	2	4	4	2	4	2	ns
prot1406	312	3	1	2.4	3.6	1	1	0	1.2	ns
prot1407	152	2	3	3	1.5	3	1	0	6	ns
prot1408	535	2	3	5.4	0	2	3	5.4	0	ns
prot1409	87	0	1	4	10	4	0	6	4	ns
prot1410	232	1	1	1.2	3.6	3	2	1.2	1.2	ns
prot1411	232	1	1	4.5	1.5	1	2	4.5	1.5	ns
prot1412	843	3	3	3.6	3.6	4	2	3.6	5.4	ns
prot1413	555	1	1	0	2	2	2	4	4	sig
prot1414	173	3	1	1.2	2.4	1	0	2.4	1.2	ns
prot1415	194	1	3	3	3	2	4	1.5	1.5	ns
prot1416	180	3	2	3.6	1.8	1	1	1.8	1.8	sig
prot1417	199	2	1	0	4	0	3	2	2	ns
prot1418	287	3	5	0	2.4	1	1	1.2	3.6	ns
prot1419	999	1	0	7.5	1.5	2	5	3	10.5	sig
prot1420	220	1	0	5.4	1.8	0	1	3.6	5.4	ns
prot1421	648	2	0	0	2	1	1	4	4	ns
prot1422	164	1	3	2.4	1.2	0	0	0	0	ns
prot1423	181	1	0	1.5	0	2	1	3	3	ns
prot1424	285	5	3	12.6	16.2	7	7	16.2	7.2	ns
prot1425	172	5	2	12	14	6	7	4	8	ns
prot1426	103	2	4	1.2	3.6	2	1	7.2	4.8	ns
prot1427	430	4	3	9	6	1	1	4.5	3	ns
prot1428	130	5	4	10.8	5.4	2	14	25.2	25.2	sig
prot1429	123	3	6	6	4	2	6	6	6	ns
prot1430	304	1	4	2.4	6	4	1	3.6	3.6	ns
prot1431	164	1	3	4.5	9	5	2	6	3	ns
prot1432	75	5	4	9	3.6	4	2	19.8	7.2	sig
prot1433	173	4	1	2	8	12	3	30	12	sig
prot1434	176	1	2	3.6	2.4	6	8	3.6	2.4	sig
prot1435	191	3	3	4.5	1.5	4	8	6	13.5	sig
prot1436	138	4	6	0	5.4	2	4	9	10.8	ns
prot1437	148	0	1	2	4	6	1	2	10	ns
prot1438	101	2	5	4.8	3.6	4	6	0	3.6	ns
prot1439	157	3	3	4.5	6	1	0	4.5	6	ns
prot1440	488	5	4	9	1.8	3	1	7.2	3.6	ns
prot1441	133	4	3	16	4	4	5	12	4	ns
prot1442	229	1	4	4.8	2.4	1	4	2.4	4.8	sig
prot1443	89	3	1	6	3	1	2	3	4.5	ns
prot1444	317	1	2	3.6	1.8	2	2	3.6	1.8	ns
prot1445	88	1	5	10	4	1	2	2	8	ns
prot1446	180	2	1	2.4	3.6	2	0	0	3.6	ns
prot1447	207	3	2	4.5	6	2	2	4.5	3	sig
prot1448	235	4	2	3.6	3.6	1	1	3.6	7.2	ns
prot1449	86	0	4	2	4	0	4	4	8	ns
prot1450	115	2	2	0	3.6	3	4	3.6	3.6	ns
prot1451	127	1	3	4.5	3	1	5	3	4.5	ns
prot1452	229	3	1	5.4	3.6	2	2	5.4	3.6	ns
prot1453	247	4	0	8	0	0	3	6	2	ns
prot1454	573	4	0	2.4	3.6	3	2	1.2	0	ns
prot1455	176	4	4	6	4.5	1	3	6	3	ns
prot1456	169	2	2	0	1.8	1	1	7.2	1.8	sig
prot1457	81	2	1	2	2	5	2	4	14	sig
prot1458	89	1	1	2.4	1.2	1	2	2.4	0	ns
prot1459	178	5	2	1.5	4.5	3	3	3	3	ns
prot1460	151	2	3	0	10.8	1	2	5.4	0	ns
prot1461	146	1	4	8	4	2	3	4	4	sig
prot1462	217	1	2	1.2	1.2	2	1	2.4	1.2	ns
prot1463	159	2	4	1.5	6	6	2	1.5	4.5	ns
prot1464	237	1	1	3.6	7.2	4	2	7.2	3.6	sig
prot1465	587	1	0	0	2	2	1	2	6	ns
prot1466	128	0	0	1.2	1.2	2	2	4.8	2.4	sig
prot1467	425	0	1	0	1.5	1	0	0	1.5	ns
prot1468	256	2	3	9	1.8	2	2	3.6	3.6	sig
prot1469	136	5	2	0	4	1	2	2	4	sig
prot1470	76	4	3	0	2.4	2	0	1.2	1.2	ns
prot1471	175	2	1	3	1.5	0	0	4.5	0	ns
prot1472	231	2	0	1.8	3.6	2	5	0	0	ns
prot1473	337	1	1	4	0	2	1	0	2	ns
prot1474	239	0	4	1.2	2.4	2	2	0	0	ns
prot1475	456	1	1	0	3	2	2	1.5	1.5	ns
prot1476	126	1	0	0	5.4	1	0	1.8	1.8	ns
prot1477	488	2	3	2	0	3	9	18	6	sig
prot1478	127	1	1	1.2	0	4	2	2.4	2.4	sig
prot1479	191	3	5	3	7.5	10	1	7.5	3	ns
prot1480	114	1	3	3.6	3.6	4	12	7.2	7.2	sig
prot1481	62	3	4	8	4	3	3	4	4	ns
prot1482	350	4	5	6	8.4	5	5	4.8	3.6	ns
prot1483	108	3	3	12	7.5	4	3	6	12	sig
prot1484	321	1	2	1.8	1.8	2	3	3.6	7.2	sig
prot1485	308	0	3	4	2	3	5	4	2	ns
prot1486	59	3	2	6	2.4	1	1	3.6	1.2	ns
prot1487	218	0	4	4.5	4.5	1	3	3	9	ns
prot1488	106	1	4	5.4	5.4	0	3	3.6	0	ns
prot1489	154	5	3	4	2	1	2	4	6	ns
prot1490	166	1	3	3.6	2.4	4	2	2.4	7.2	sig
prot1491	515	3	5	7.5	3	1	3	3	3	ns
prot1492	183	1	2	1.8	1.8	5	2	7.2	7.2	sig
prot1493	162	2	0	4	2	4	2	4	4	ns
prot1494	140	2	2	3.6	1.2	2	2	2.4	0	ns
prot1495	169	0	1	0	3	2	0	4.5	0	ns
prot1496	242	1	0	3.6	5.4	2	2	0	7.2	ns
prot1497	292	7	4	4	6	3	2	8	2	ns
prot1498	197	5	2	2.4	2.4	0	3	1.2	2.4	ns
prot1499	856	3	1	1.5	4.5	0	1	1.5	1.5	ns
prot1500	127	2	2	0	7.2	1	3	3.6	3.6	ns
prot1501	72	2	4	6	4	2	0	0	0	ns
prot1502	148	0	1	2.4	4.8	3	0	0	1.2	ns
prot1503	53	2	3	6	3	1	2	1.5	4.5	ns
prot1504	98	4	1	0	1.8	2	2	0	1.8	ns
prot1505	405	0	0	0	4	1	1	2	6	ns
prot1506	104	1	1	2.4	1.2	6	2	1.2	2.4	sig
prot1507	176	0	2	3	0	1	5	1.5	3	ns
prot1508	125	3	1	1.8	1.8	2	10	10.8	7.2	sig
prot1509	160	4	2	4	0	4	2	4	16	sig
prot1510	316	4	1	0	1.2	1	0	1.2	0	ns
prot1511	978	2	1	4.5	4.5	2	2	1.5	3	ns
prot1512	234	0	1	0	3.6	3	3	0	3.6	ns
prot1513	431	2	1	2	0	0	2	2	0	ns
prot1514	2591	1	4	0	4.8	12	12	14.4	7.2	sig
prot1515	712	4	5	1.5	7.5	8	8	6	4.5	sig
prot1516	1852	2	3	1.8	9	3	5	5.4	3.6	ns
prot1517	2086	6	5	2	16	4	3	6	4	ns
prot1518	1064	8	0	4.8	2.4	3	2	3.6	6	ns
prot1519	609	6	7	10.5	4.5	3	9	4.5	12	ns
prot1520	645	1	1	5.4	3.6	3	5	3.6	1.8	ns
prot1521	969	4	0	8	6	3	5	4	10	ns
prot1522	857	1	2	2.4	4.8	1	5	2.4	2.4	ns
prot1523	488	1	4	9	3	2	1	1.5	1.5	sig
prot1524	2821	5	0	5.4	3.6	2	0	5.4	0	ns
prot1525	512	9	5	8	6	4	2	4	4	ns
prot1526	876	2	2	2.4	1.2	2	1	4.8	3.6	ns
prot1527	543	3	4	12	1.5	6	1	10.5	7.5	ns
prot1528	809	3	5	5.4	7.2	0	5	10.8	10.8	ns
prot1529	1674	2	0	6	0	1	0	2	0	ns
prot1530	1191	0	3	0	2.4	6	6	7.2	10.8	sig
prot1531	208	6	3	3	3	11	4	10.5	6	sig
prot1532	437	1	2	7.2	9	3	1	3.6	1.8	ns
prot1533	510	1	0	2	12	5	4	4	2	ns
prot1534	695	4	2	4.8	3.6	4	7	6	3.6	ns
prot1535	227	0	1	0	0	1	5	3	1.5	ns
prot1536	700	2	2	5.4	5.4	5	1	5.4	3.6	ns
prot1537	218	4	3	16	2	2	0	10	4	ns
prot1538	423	1	6	4.8	4.8	2	2	1.2	4.8	ns
prot1539	873	5	3	6	6	8	6	3	3	sig
prot1540	1426	1	5	5.4	1.8	0	2	0	7.2	ns
prot1541	520	0	1	0	4	1	0	4	2	ns
prot1542	290	9	15	10.8	20.4	14	11	8.4	15.6	ns
prot1543	296	3	2	10.5	10.5	3	4	7.5	15	ns
prot1544	309	3	0	1.8	10.8	4	5	18	12.6	sig
prot1545	502	3	3	10	0	6	2	4	4	ns
prot1546	204	1	2	1.2	2.4	0	3	2.4	3.6	ns
prot1547	437	1	6	3	3	2	4	12	9	ns
prot1548	314	4	3	0	3.6	4	1	1.8	1.8	sig
prot1549	402	5	1	8	2	1	1	2	6	ns
prot1550	188	3	3	2.4	2.4	4	1	2.4	2.4	ns
prot1551	434	2	2	1.5	9	2	1	3	3	ns
prot1552	325	0	5	0	3.6	1	1	0	1.8	ns
prot1553	607	0	2	0	0	2	0	2	0	ns
prot1554	739	1	0	3.6	2.4	2	1	4.8	4.8	sig
prot1555	235	1	3	0	1.5	1	0	1.5	3	ns
prot1556	982	2	4	1.8	0	1	3	1.8	5.4	ns
prot1557	392	3	2	4	2	1	3	4	2	ns
prot1558	543	0	3	2.4	0	0	1	3.6	0	ns
prot1559	462	2	2	0	0	0	2	0	0	ns
prot1560	348	1	3	3.6	7.2	1	4	5.4	3.6	ns
prot1561	463	2	2	2	4	1	0	0	0	ns
prot1562	173	1	1	2.4	2.4	5	2	2.4	3.6	ns
prot1563	274	1	3	3	0	2	5	4.5	7.5	ns
prot1564	251	1	3	5.4	12.6	2	2	3.6	3.6	ns
prot1565	231	2	4	6	6	2	2	6	10	ns
prot1566	394	2	1	6	6	4	3	1.2	4.8	ns
prot1567	240	3	3	1.5	3	11	2	16.5	10.5	sig
prot1568	441	1	1	5.4	3.6	3	7	9	1.8	ns
prot1569	200	1	1	4	6	1	3	8	8	ns
prot1570	371	0	5	0	2.4	0	1	1.2	1.2	ns
prot1571	313	4	1	4.5	1.5	0	2	6	6	ns
prot1572	730	1	3	5.4	1.8	2	3	3.6	1.8	ns
prot1573	329	1	1	8	2	2	2	4	4	sig
prot1574	627	0	1	1.2	1.2	2	10	7.2	4.8	sig
prot1575	250	1	0	7.5	1.5	3	3	4.5	3	sig
prot1576	144	2	4	1.8	5.4	5	2	1.8	0	ns
prot1577	472	3	1	2	4	2	1	4	8	ns
prot1578	421	1	1	3.6	3.6	3	2	4.8	2.4	ns
prot1579	250	3	3	4.5	1.5	1	2	6	3	ns
prot1580	266	2	1	3.6	5.4	4	3	9	0	ns
prot1581	861	2	4	8	0	0	0	6	2	ns
prot1582	1312	3	1	1.2	2.4	0	5	2.4	0	ns
prot1583	493	1	4	4.5	3	2	2	0	3	ns
prot1584	1082	0	2	3.6	0	1	1	0	3.6	ns
prot1585	648	1	3	4	2	0	0	2	0	ns
prot1586	276	2	1	2.4	4.8	0	1	3.6	0	ns
prot1587	518	1	1	1.5	7.5	2	1	1.5	4.5	ns
prot1588	640	1	3	3.6	1.8	2	5	7.2	3.6	sig
prot1589	722	5	6	8	4	4	5	8	12	ns
prot1590	147	5	6	2.4	6	6	3	0	3.6	ns
prot1591	193	1	4	3	3	2	3	7.5	4.5	ns
prot1592	194	2	1	1.8	5.4	2	4	1.8	10.8	sig
prot1593	365	4	4	4	6	4	4	4	12	sig
prot1594	290	2	3	2.4	0	1	2	3.6	3.6	ns
prot1595	636	2	0	1.5	4.5	12	15	4.5	18	sig
prot1596	1160	0	1	1.8	5.4	1	2	1.8	7.2	ns
prot1597	641	2	2	8	8	3	0	8	2	ns
prot1598	175	1	3	1.2	3.6	1	4	1.2	3.6	ns
prot1599	318	5	2	1.5	7.5	2	1	4.5	3	ns
prot1600	424	5	2	1.8	0	3	2	3.6	5.4	ns
prot1601	348	5	2	0	4	0	2	6	2	ns
prot1602	227	1	3	2.4	0	1	0	2.4	1.2	ns
prot1603	427	2	1	1.5	3	4	6	1.5	1.5	sig
prot1604	268	1	3	3.6	1.8	2	2	5.4	0	ns
prot1605	357	0	0	8	0	5	5	4	4	ns
prot1606	174	1	2	1.2	1.2	3	6	3.6	10.8	sig
prot1607	233	2	1	1.5	0	2	0	1.5	4.5	ns
prot1608	217	0	0	0	5.4	3	1	3.6	3.6	ns
prot1609	980	1	1	0	6	2	2	4	6	sig
prot1610	263	0	1	0	2.4	2	2	2.4	1.2	ns
prot1611	169	2	0	0	1.5	2	0	1.5	3	ns
prot1612	178	0	0	3.6	3.6	0	4	3.6	0	ns
prot1613	355	0	0	6	2	0	3	2	4	ns
prot1614	604	1	1	1.2	1.2	2	5	3.6	2.4	ns
prot1615	149	3	1	3	1.5	2	4	3	3	sig
prot1616	594	0	0	1.8	0	2	0	3.6	3.6	ns
prot1617	257	0	2	0	2	1	1	2	4	ns
prot1618	421	1	1	0	1.2	1	1	0	4.8	ns
prot1619	712	0	0	4.5	0	1	1	3	1.5	sig
prot1620	423	2	1	0	0	0	0	5.4	0	ns
prot1621	488	2	1	0	6	1	1	0	2	ns
prot1622	1872	0	1	2.4	0	1	0	0	0	ns
prot1623	153	2	2	7.5	1.5	3	4	13.5	1.5	ns
prot1624	275	4	2	7.2	3.6	4	4	7.2	28.8	sig
prot1625	463	4	2	4	10	6	5	2	4	ns
prot1626	103	5	4	2.4	7.2	3	2	0	2.4	ns
prot1627	287	0	5	3	3	3	18	9	9	sig
prot1628	282	3	2	3.6	7.2	4	6	10.8	7.2	sig
prot1629	200	3	2	4	4	2	5	4	6	ns
prot1630	149	7	1	0	4.8	2	5	6	4.8	ns
prot1631	149	2	2	4.5	7.5	2	4	4.5	6	ns
prot1632	132	2	2	1.8	1.8	3	2	1.8	1.8	ns
prot1633	118	6	2	2	4	3	1	2	0	ns
prot1634	191	2	1	0	3.6	3	4	2.4	2.4	ns
prot1635	189	1	3	0	1.5	4	13	3	3	sig
prot1636	273	2	3	3.6	5.4	1	0	1.8	1.8	ns
prot1637	327	3	3	0	4	1	5	4	4	ns
prot1638	148	4	1	2.4	3.6	0	3	3.6	3.6	ns
prot1639	206	4	0	3	1.5	1	1	0	1.5	ns
prot1640	108	2	2	1.8	0	2	3	1.8	1.8	ns
prot1641	267	3	3	6	6	2	2	0	6	ns
prot1642	204	3	3	0	0	4	2	6	4.8	ns
prot1643	223	1	2	3	1.5	4	2	6	6	ns
prot1644	298	3	2	3.6	5.4	1	2	5.4	1.8	ns
prot1645	194	2	5	4	4	2	1	0	2	ns
prot1646	77	2	1	1.2	2.4	3	2	0	1.2	ns
prot1647	166	2	3	1.5	3	1	3	7.5	4.5	ns
prot1648	418	2	2	5.4	5.4	0	4	3.6	7.2	ns
prot1649	418	3	1	0	0	6	3	6	12	sig
prot1650	127	5	2	1.2	2.4	0	3	2.4	4.8	ns
prot1651	279	4	1	9	0	1	4	1.5	7.5	ns
prot1652	181	3	4	0	0	3	0	0	7.2	ns
prot1653	129	0	0	2	6	1	1	4	4	ns
prot1654	161	4	1	2.4	4.8	0	1	4.8	3.6	ns
prot1655	126	2	4	3	0	2	0	3	1.5	ns
prot1656	326	1	1	7.2	12.6	1	1	9	1.8	ns
prot1657	207	1	1	2	6	3	9	18	6	sig
prot1658	191	3	0	1.2	2.4	4	3	3.6	2.4	sig
prot1659	238	5	0	1.5	0	0	0	3	3	ns
prot1660	210	2	3	0	3.6	2	6	10.8	10.8	sig
prot1661	331	2	1	4	4	4	2	12	16	sig
prot1662	574	3	1	2.4	3.6	2	1	1.2	1.2	ns
prot1663	455	3	2	6	9	2	1	3	1.5	ns
prot1664	553	2	1	3.6	5.4	2	3	5.4	3.6	ns
prot1665	522	0	0	2	2	3	0	4	4	ns
prot1666	325	2	1	3.6	0	4	1	1.2	2.4	ns
prot1667	208	0	4	1.5	4.5	6	3	0	3	ns
prot1668	232	0	1	1.8	1.8	1	1	0	3.6	ns
prot1669	219	3	3	6	2	1	2	4	6	ns
prot1670	409	3	1	1.2	1.2	2	2	1.2	3.6	ns
prot1671	233	1	1	0	4.5	4	4	6	1.5	ns
prot1672	772	2	0	1.8	5.4	0	2	1.8	1.8	ns
prot1673	360	1	1	4	0	3	15	18	18	sig
prot1674	439	2	1	2.4	1.2	2	1	2.4	1.2	ns
prot1675	442	2	0	1.5	0	1	1	3	1.5	sig
prot1676	138	0	1	0	1.8	1	0	0	3.6	ns
prot1677	106	0	1	0	2	2	2	4	4	sig
prot1678	370	3	1	0	2.4	1	5	1.2	1.2	sig
prot1679	629	2	1	0	0	1	2	3	0	ns
prot1680	187	1	0	3.6	5.4	0	1	1.8	5.4	ns
prot1681	596	0	0	6	4	0	1	6	0	ns
prot1682	255	0	2	0	1.2	2	0	1.2	2.4	ns
prot1683	92	7	7	10.5	1.5	7	5	6	7.5	ns
prot1684	171	6	6	0	7.2	3	3	10.8	5.4	ns
prot1685	165	4	3	10	6	5	3	8	8	ns
prot1686	148	4	1	1.2	2.4	2	4	6	3.6	ns
prot1687	229	4	7	1.5	3	2	2	0	0	ns
prot1688	123	5	4	3.6	10.8	4	3	3.6	3.6	ns
prot1689	77	5	1	4	8	1	2	6	4	ns
prot1690	465	1	0	6	2.4	2	8	4.8	2.4	sig
prot1691	279	2	2	0	0	2	3	3	3	sig
prot1692	278	2	6	1.8	1.8	0	2	3.6	5.4	ns
prot1693	119	1	4	2	0	2	3	2	2	ns
prot1694	148	5	0	2.4	8.4	1	1	2.4	2.4	ns
prot1695	72	3	2	0	1.5	1	1	3	0	ns
prot1696	353	3	1	9	3.6	10	1	1.8	1.8	ns
prot1697	196	0	0	8	4	1	0	2	8	ns
prot1698	174	1	6	2.4	3.6	4	0	2.4	2.4	ns
prot1699	126	1	1	1.5	0	1	1	1.5	1.5	ns
prot1700	235	1	1	3.6	7.2	2	3	1.8	3.6	ns
prot1701	235	0	2	0	6	1	2	6	2	ns
prot1702	110	0	2	1.2	0	1	2	4.8	2.4	ns
prot1703	188	2	2	3	3	7	4	6	3	sig
prot1704	225	0	0	0	5.4	5	1	3.6	1.8	ns
prot1705	138	2	2	4	6	1	3	2	2	ns
prot1706	174	4	3	0	3.6	0	5	3.6	1.2	ns
prot1707	672	0	2	3	0	1	1	7.5	4.5	ns
prot1708	84	2	3	1.8	1.8	2	1	0	1.8	ns
prot1709	107	3	0	0	0	0	2	8	2	ns
prot1710	146	3	3	1.2	3.6	2	2	2.4	2.4	sig
prot1711	183	2	5	1.5	3	0	3	1.5	1.5	ns
prot1712	555	1	0	3.6	0	2	6	3.6	3.6	sig
prot1713	467	2	3	8	6	1	1	2	2	sig
prot1714	265	0	3	1.2	1.2	0	1	1.2	1.2	ns
prot1715	598	0	1	1.5	0	4	2	3	6	sig
prot1716	317	2	2	1.8	3.6	2	0	3.6	1.8	ns
prot1717	196	0	1	4	6	1	2	0	2	ns
prot1718	267	3	1	0	1.2	0	1	1.2	0	ns
prot1719	612	1	2	1.5	3	2	5	1.5	7.5	sig
prot1720	62	1	1	5.4	7.2	1	1	3.6	7.2	ns
prot1721	77	3	1	4	4	1	1	2	0	ns
prot1722	68	0	2	0	2.4	0	2	0	1.2	ns
prot1723	632	0	2	0	0	4	1	1.5	3	ns
prot1724	230	0	0	5.4	1.8	2	2	7.2	3.6	sig
prot1725	133	1	0	0	4	1	3	2	10	ns
prot1726	334	1	2	0	0	1	1	3.6	2.4	ns
prot1727	311	0	1	0	1.5	0	1	3	1.5	ns
prot1728	563	0	3	1.8	1.8	1	1	0	5.4	ns
prot1729	327	0	4	6	4	0	1	0	4	ns
prot1730	144	5	2	0	2.4	2	3	1.2	0	ns
prot1731	668	0	2	0	1.5	0	1	1.5	1.5	ns
prot1732	85	1	2	3.6	0	1	4	1.8	1.8	sig
prot1733	102	1	1	0	2	1	4	4	0	ns
prot1734	508	1	1	1.2	1.2	0	1	2.4	1.2	ns
prot1735	226	3	0	1.5	1.5	4	1	0	4.5	ns
prot1736	676	4	1	1.8	0	2	2	1.8	7.2	ns
prot1737	539	0	3	2	6	2	2	2	2	sig
prot1738	295	0	0	1.2	1.2	1	1	1.2	1.2	ns
prot1739	224	1	1	4.5	0	3	0	0	0	ns
prot1740	2292	3	0	1.8	0	2	3	0	0	ns
prot1741	170	8	4	8	4	4	6	10	6	ns
prot1742	134	1	2	2.4	6	1	3	3.6	3.6	ns
prot1743	255	1	3	1.5	1.5	2	0	3	1.5	ns
prot1744	304	3	3	9	3.6	1	3	7.2	10.8	ns
prot1745	237	3	1	6	10	2	7	4	6	ns
prot1746	105	0	1	0	2.4	0	0	1.2	2.4	ns
prot1747	69	2	0	6	1.5	5	7	7.5	3	sig
prot1748	247	2	1	1.8	3.6	4	2	3.6	3.6	sig
prot1749	99	4	2	2	6	2	0	4	12	ns
prot1750	116	5	1	2.4	2.4	1	2	3.6	1.2	ns
prot1751	152	1	2	1.5	0	3	3	18	4.5	sig
prot1752	225	2	0	7.2	3.6	3	3	1.8	3.6	ns
prot1753	147	3	1	0	6	1	6	0	8	ns
prot1754	125	0	2	0	1.2	1	1	1.2	2.4	ns
prot1755	90	1	3	0	0	4	3	6	6	ns
prot1756	237	3	2	5.4	5.4	2	3	3.6	0	ns
prot1757	66	2	6	10	6	4	7	2	0	ns
prot1758	264	2	1	0	6	9	6	10.8	7.2	sig
prot1759	137	2	4	4.5	4.5	1	5	1.5	4.5	ns
prot1760	511	2	1	0	3.6	6	2	1.8	9	sig
prot1761	141	1	0	2	4	2	2	0	4	ns
prot1762	280	2	1	4.8	4.8	3	3	4.8	4.8	sig
prot1763	302	0	1	1.5	1.5	0	0	0	6	ns
prot1764	74	3	1	0	1.8	1	0	1.8	3.6	ns
prot1765	171	2	0	8	8	2	0	2	6	ns
prot1766	95	3	2	0	3.6	2	3	2.4	0	ns
prot1767	367	2	0	3	3	2	2	1.5	1.5	sig
prot1768	144	0	0	3.6	7.2	3	2	1.8	3.6	ns
prot1769	664	4	1	0	4	2	0	0	6	ns
prot1770	179	1	2	1.2	0	0	4	0	2.4	ns
prot1771	114	1	1	0	1.5	2	1	1.5	6	ns
prot1772	161	0	1	0	0	0	2	0	5.4	ns
prot1773	205	0	2	2	4	2	1	4	6	ns
prot1774	305	3	0	1.2	0	0	1	1.2	0	ns
prot1775	416	0	1	0	3	0	1	1.5	0	ns
prot1776	397	0	1	3.6	5.4	0	0	3.6	0	ns
prot1777	224	1	1	6	8	8	2	8	16	sig
prot1778	314	3	0	0	2.4	0	0	0	1.2	ns
prot1779	174	3	2	1.5	0	0	1	1.5	3	ns
prot1780	416	1	3	5.4	1.8	2	1	1.8	7.2	sig
prot1781	131	0	2	4	0	2	0	4	4	ns
prot1782	107	2	1	2.4	1.2	3	0	2.4	1.2	ns
prot1783	163	0	0	4.5	1.5	1	0	1.5	1.5	ns
prot1784	564	0	1	1.8	5.4	0	0	1.8	1.8	ns
prot1785	208	0	3	4	0	2	1	0	0	ns
prot1786	135	1	1	1.2	2.4	1	2	2.4	1.2	ns
prot1787	3394	5	3	4.5	9	3	2	0	7.5	ns
prot1788	1957	1	2	3.6	0	1	1	1.8	0	ns
prot1789	1088	1	2	8	4	2	0	4	2	ns
prot1790	424	5	2	6	7.2	1	2	1.2	7.2	ns
prot1791	1035	1	5	1.5	4.5	3	1	3	1.5	ns
prot1792	926	2	3	5.4	5.4	1	0	3.6	0	ns
prot1793	1669	1	1	0	2	2	3	2	0	ns
prot1794	201	0	2	3.6	4.8	5	2	1.2	7.2	ns
prot1795	539	1	4	1.5	1.5	0	1	0	9	ns
prot1796	638	1	0	0	3.6	3	3	5.4	5.4	sig
prot1797	225	3	4	8	2	3	5	4	14	ns
prot1798	319	5	4	3.6	2.4	2	5	4.8	7.2	ns
prot1799	520	1	1	3	6	3	2	1.5	3	ns
prot1800	785	1	4	1.8	5.4	6	2	1.8	1.8	sig
prot1801	629	4	1	10	0	4	2	2	4	ns
prot1802	341	1	0	0	0	1	2	1.2	2.4	ns
prot1803	412	1	1	1.5	3	0	0	1.5	3	ns
prot1804	308	0	0	1.8	5.4	3	3	5.4	5.4	sig
prot1805	743	0	3	2	6	3	4	6	6	sig
prot1806	470	4	0	6	1.2	3	1	4.8	0	ns
prot1807	1140	3	0	0	0	0	2	1.5	4.5	ns
prot1808	1466	2	1	1.8	1.8	3	2	1.8	0	ns
prot1809	254	0	2	4	6	1	1	4	0	ns
prot1810	257	1	1	3.6	1.2	1	2	6	2.4	ns
prot1811	375	5	2	6	3	0	1	1.5	0	ns
prot1812	1882	2	3	3.6	3.6	2	1	1.8	3.6	sig
prot1813	1300	2	0	0	6	0	1	2	0	ns
prot1814	444	1	3	2.4	4.8	5	3	2.4	1.2	ns
prot1815	832	1	1	7.5	1.5	4	0	3	3	ns
prot1816	582	0	1	3.6	0	1	3	0	3.6	ns
prot1817	280	2	0	0	4	6	3	6	6	sig
prot1818	1244	1	3	0	1.2	2	1	1.2	0	ns
prot1819	276	0	0	4.5	1.5	1	0	1.5	0	ns
prot1820	623	2	4	0	0	1	0	0	0	ns
prot1821	450	1	1	0	0	2	1	0	2	ns
prot1822	247	3	0	2.4	0	4	2	2.4	2.4	sig
prot1823	387	2	1	1.5	0	2	7	3	3	sig
prot1824	662	1	1	0	1.8	2	0	0	0	ns
prot1825	743	2	2	0	0	2	2	4	4	sig
prot1826	874	1	2	1.2	2.4	0	1	2.4	2.4	ns
prot1827	1301	1	2	1.5	1.5	0	0	0	1.5	ns
prot1828	274	4	2	3.6	5.4	9	6	5.4	10.8	sig
prot1829	551	1	0	2	4	2	1	0	2	ns
prot1830	447	0	1	1.2	6	6	10	2.4	7.2	sig
prot1831	154	4	2	7.5	3	1	2	4.5	3	ns
prot1832	210	2	3	7.2	1.8	2	2	3.6	14.4	sig
prot1833	290	3	4	8	2	1	3	12	8	ns
prot1834	220	3	2	0	4.8	5	4	3.6	1.2	ns
prot1835	184	2	4	4.5	1.5	6	3	13.5	22.5	sig
prot1836	168	0	2	3.6	0	1	0	1.8	1.8	ns
prot1837	102	3	1	6	4	1	2	4	10	ns
prot1838	327	4	2	2.4	1.2	6	2	3.6	3.6	ns
prot1839	962	2	6	4.5	0	4	0	3	6	ns
prot1840	556	1	0	3.6	3.6	2	2	3.6	7.2	sig
prot1841	374	2	5	4	0	2	2	6	6	ns
prot1842	728	3	1	2.4	1.2	2	3	3.6	1.2	ns
prot1843	243	1	3	4.5	1.5	0	2	4.5	6	ns
prot1844	127	2	0	5.4	0	3	3	5.4	5.4	sig
prot1845	519	1	0	4	8	2	1	6	0	ns
prot1846	492	1	1	2.4	2.4	0	0	1.2	0	ns
prot1847	233	4	1	3	3	2	2	6	3	sig
prot1848	287	2	4	0	0	1	1	1.8	0	ns
prot1849	337	1	0	4	2	2	1	2	2	ns
prot1850	404	0	1	0	1.2	3	0	0	1.2	ns
prot1851	3175	0	1	0	1.5	1	2	0	0	ns
prot1852	243	0	1	1.8	0	1	1	0	0	ns
prot1853	275	1	3	0	2	1	0	6	2	ns
prot1854	648	0	2	2.4	2.4	1	1	1.2	1.2	ns
prot1855	172	1	1	3	0	2	2	3	0	ns
prot1856	283	3	0	0	1.8	4	4	5.4	5.4	ns
prot1857	159	2	3	2	2	2	1	4	2	ns
prot1858	372	3	0	3.6	2.4	0	1	1.2	0	ns
prot1859	174	2	0	6	4.5	3	2	3	4.5	ns
prot1860	182	2	0	7.2	3.6	2	1	5.4	1.8	ns
prot1861	251	1	3	4	0	1	3	4	6	ns
prot1862	1009	4	4	3.6	9.6	1	2	1.2	7.2	ns
prot1863	233	0	4	0	1.5	1	0	3	3	ns
prot1864	158	2	4	7.2	3.6	4	4	3.6	7.2	sig
prot1865	200	3	0	0	2	1	0	2	6	ns
prot1866	292	1	2	0	3.6	0	2	3.6	1.2	ns
prot1867	399	0	3	4.5	3	3	1	0	0	ns
prot1868	229	2	3	3.6	0	6	2	1.8	0	ns
prot1869	228	4	2	4	10	2	2	6	2	ns
prot1870	445	0	4	0	2.4	2	2	1.2	2.4	ns
prot1871	334	1	3	0	0	2	2	0	1.5	ns
prot1872	848	2	1	1.8	3.6	1	1	1.8	3.6	ns
prot1873	151	3	0	0	4	2	0	2	2	ns
prot1874	1410	3	3	0	1.2	0	1	0	0	ns
prot1875	164	2	1	3	4.5	1	0	0	1.5	ns
prot1876	114	2	3	1.8	7.2	1	0	5.4	0	ns
prot1877	262	4	1	2	2	2	3	8	8	sig
prot1878	174	1	2	1.2	3.6	0	2	1.2	0	ns
prot1879	987	1	1	0	3	2	2	3	4.5	sig
prot1880	170	0	1	0	1.8	2	2	5.4	1.8	ns
prot1881	399	1	1	0	2	0	2	2	0	ns
prot1882	504	1	3	2.4	3.6	4	2	2.4	2.4	sig
prot1883	359	2	0	1.5	1.5	2	2	3	3	sig
prot1884	85	0	0	1.8	0	3	9	10.8	5.4	sig
prot1885	186	2	1	4	0	1	0	4	6	ns
prot1886	231	3	0	4.8	0	0	1	1.2	2.4	ns
prot1887	161	2	0	0	1.5	0	1	1.5	0	ns
prot1888	296	1	1	1.8	0	1	1	3.6	0	ns
prot1889	362	0	3	0	2	2	2	8	4	sig
prot1890	492	1	2	1.2	0	2	1	4.8	0	ns
prot1891	240	0	0	1.5	3	4	2	3	6	sig
prot1892	587	0	2	0	10.8	0	2	0	1.8	ns
prot1893	523	0	1	6	0	2	2	4	4	sig
prot1894	979	0	1	0	0	1	0	1.2	1.2	ns
prot1895	2381	2	1	0	1.5	1	1	0	0	ns
prot1896	246	0	0	3.6	3.6	2	0	1.8	3.6	ns
prot1897	309	0	1	4	2	0	1	2	4	ns
prot1898	214	0	1	1.2	3.6	1	0	2.4	0	ns
prot1899	659	4	3	3	1.5	2	1	1.5	1.5	sig
prot1900	185	0	0	1.8	0	1	3	1.8	1.8	ns
prot1901	201	0	1	2	2	3	1	6	6	ns
prot1902	464	0	0	1.2	0	1	0	0	0	ns
prot1903	298	1	1	0	1.5	0	0	3	1.5	ns
prot1904	502	1	0	1.8	5.4	0	1	3.6	0	ns
prot1905	295	1	2	2	0	1	0	2	0	ns
prot1906	1921	1	0	0	0	0	0	2.4	2.4	ns
prot1907	900	0	3	1.5	0	9	3	4.5	4.5	sig
prot1908	1567	0	0	5.4	0	0	1	3.6	3.6	ns
prot1909	659	0	0	6	0	0	0	2	6	ns
prot1910	909	1	0	0	3.6	0	1	1.2	0	ns
prot1911	193	0	0	1.5	1.5	1	3	1.5	3	ns
prot1912	431	0	2	1.8	5.4	1	1	0	1.8	ns
prot1913	118	1	1	2	4	0	3	4	0	ns
prot1914	229	1	3	4.8	1.2	4	0	2.4	1.2	ns
prot1915	232	2	2	3	6	2	1	1.5	1.5	ns
prot1916	267	3	1	0	1.8	1	0	1.8	1.8	ns
prot1917	266	4	1	8	12	0	1	8	10	ns
prot1918	183	0	1	2.4	0	0	1	4.8	1.2	ns
prot1919	909	2	2	1.5	1.5	5	3	3	4.5	ns
prot1920	219	1	0	7.2	5.4	1	2	3.6	1.8	ns
prot1921	141	0	2	4	4	2	0	4	4	ns
prot1922	154	2	0	2.4	2.4	2	1	3.6	1.2	ns
prot1923	243	1	3	1.5	0	3	1	0	1.5	ns
prot1924	135	3	1	5.4	3.6	1	0	5.4	5.4	ns
prot1925	315	0	0	2	0	2	2	2	0	ns
prot1926	517	0	0	1.2	0	3	2	2.4	1.2	ns
prot1927	127	1	1	1.5	3	2	0	0	3	ns
prot1928	439	2	3	0	0	1	3	1.8	0	ns
prot1929	398	2	2	4	2	0	0	4	0	ns
prot1930	462	0	3	1.2	2.4	1	2	2.4	1.2	ns
prot1931	202	1	0	0	3	4	2	3	3	ns
prot1932	114	2	1	10.8	0	0	1	0	0	ns
prot1933	137	0	1	6	4	2	2	0	2	ns
prot1934	124	2	3	1.2	2.4	2	1	0	1.2	ns
prot1935	641	0	1	4.5	1.5	2	4	3	3	sig
prot1936	415	1	1	1.8	3.6	3	0	5.4	5.4	ns
prot1937	448	3	2	2	4	1	0	6	0	ns
prot1938	572	1	4	0	1.2	3	3	3.6	3.6	sig
prot1939	819	2	3	1.5	1.5	0	2	1.5	1.5	ns
prot1940	365	1	0	5.4	7.2	1	0	0	3.6	ns
prot1941	600	1	0	0	2	0	1	6	4	ns
prot1942	692	1	2	0	0	3	0	1.2	1.2	ns
prot1943	244	0	2	0	0	1	0	3	3	ns
prot1944	203	4	1	3.6	1.8	1	0	1.8	1.8	ns
prot1945	383	2	3	6	2	4	2	8	4	sig
prot1946	208	1	2	2.4	0	0	1	0	2.4	ns
prot1947	292	1	1	4.5	0	1	1	0	1.5	ns
prot1948	288	2	2	1.8	0	2	3	3.6	3.6	ns
prot1949	111	1	1	0	6	2	2	2	4	ns
prot1950	309	1	1	2.4	0	1	0	4.8	1.2	ns
prot1951	555	3	1	3	1.5	2	1	0	1.5	ns
prot1952	719	2	0	3.6	3.6	1	0	3.6	1.8	ns
prot1953	548	3	0	4	2	2	2	0	8	ns
prot1954	209	1	0	4.8	1.2	1	3	1.2	2.4	ns
prot1955	561	0	2	0	0	0	2	1.5	1.5	ns
prot1956	575	4	0	0	1.8	1	3	0	1.8	ns
prot1957	193	2	0	0	4	1	2	2	0	ns
prot1958	476	1	3	1.2	1.2	2	1	2.4	1.2	ns
prot1959	426	1	1	0	0	0	1	3	4.5	ns
prot1960	210	1	2	5.4	1.8	1	0	1.8	3.6	ns
prot1961	167	3	1	2	4	2	0	2	0	ns
prot1962	255	3	2	1.2	1.2	2	2	1.2	1.2	ns
prot1963	259	1	0	0	0	0	1	3	0	ns
prot1964	828	0	3	5.4	0	1	2	1.8	1.8	ns
prot1965	491	1	0	0	2	3	3	6	6	sig
prot1966	116	1	2	1.2	0	1	0	0	2.4	ns
prot1967	392	3	1	0	0	0	0	1.5	3	ns
prot1968	278	0	4	0	1.8	1	0	1.8	1.8	ns
prot1969	275	0	1	2	2	4	2	4	12	sig
prot1970	542	0	2	1.2	1.2	1	0	1.2	0	ns
prot1971	303	1	2	3	1.5	0	2	0	3	ns
prot1972	206	2	3	7.2	3.6	0	1	0	0	ns
prot1973	575	1	0	0	4	0	0	2	2	ns
prot1974	882	1	1	1.2	1.2	0	0	3.6	0	ns
prot1975	503	1	0	1.5	1.5	2	1	0	0	ns
prot1976	350	1	1	1.8	0	0	0	3.6	0	ns
prot1977	277	1	1	0	0	1	0	0	2	ns
prot1978	251	1	0	1.2	1.2	0	0	2.4	0	ns
prot1979	223	0	1	0	0	0	0	0	0	ns
prot1980	109	2	2	1.8	7.2	3	1	5.4	5.4	ns
prot1981	1093	2	2	4	2	5	4	4	8	ns
prot1982	123	0	1	4.8	3.6	4	3	1.2	1.2	ns
prot1983	160	1	0	3	3	1	3	0	3	ns
prot1984	160	4	2	1.8	0	3	2	1.8	0	ns
prot1985	433	0	1	2	4	2	3	10	10	ns
prot1986	214	2	1	2.4	1.2	3	1	1.2	1.2	ns
prot1987	114	3	2	1.5	1.5	2	2	3	1.5	ns
prot1988	178	3	1	0	1.8	0	1	3.6	7.2	ns
prot1989	248	1	1	2	2	0	0	2	4	ns
prot1990	49	1	0	3.6	0	1	2	2.4	1.2	ns
prot1991	86	1	3	3	1.5	3	4	0	3	ns
prot1992	335	2	0	3.6	1.8	1	2	1.8	1.8	ns
prot1993	171	0	3	6	4	1	3	2	4	ns
prot1994	214	2	2	4.8	2.4	0	2	1.2	1.2	ns
prot1995	108	2	0	1.5	1.5	1	1	1.5	1.5	ns
prot1996	115	1	1	1.8	1.8	2	0	0	1.8	ns
prot1997	96	0	2	2	2	1	5	0	2	ns
prot1998	82	1	1	2.4	2.4	0	2	1.2	1.2	ns
prot1999	365	2	0	0	1.5	2	0	3	6	ns
[truncated: 1,549 more rows]
