# Supplementary material for: Protein complex-based analysis is resistant to the obfuscating consequences of batch effects --- a case study in clinical proteomics
Source: BMC Genomics. 2017 Mar 14;18(Suppl 2):142. doi: 10.1186/s12864-017-3490-3 (PMC5374662; doi:10.1186/s12864-017-3490-3)
Supplement: Supplementary file 2 — Simulated data D2.2H. (ZIP 3730 kb) [file 12864_2017_3490_MOESM2_ESM.zip › D2.2.327.txt]

protLen	X0	X0.1	X0.2	X0.3	X1	X1.1	X1.2	X1.3	sig
prot1	1338	916	876	1066.8	1095.6	1056	1027	1356	1273.2	sig
prot2	2199	26	26	45	43.2	26	22	64.8	72	ns
prot3	1538	29	44	81	105	44	27	93	93	ns
prot4	2319	21	24	31.5	30	58	40	42	63	sig
prot5	1392	51	47	66	57.6	47	56	57.6	62.4	sig
prot6	1985	36	40	54	50.4	26	35	64.8	61.2	ns
prot7	1262	52	47	99	144	50	51	165	177	ns
prot8	3862	17	24	24	28.5	17	12	30	21	ns
prot9	1295	45	40	57.6	54	47	41	54	54	ns
prot10	4287	18	10	19.8	14.4	16	26	36	72	sig
prot11	1277	42	40	108	99	46	49	129	120	ns
prot12	3587	7	8	25.5	13.5	9	9	16.5	7.5	ns
prot13	774	71	74	93.6	74.4	225	192	259.2	277.2	sig
prot14	1960	6	7	14.4	16.2	13	14	12.6	19.8	sig
prot15	858	84	64	195	189	130	96	348	342	sig
prot16	693	70	80	106.5	108	56	91	114	115.5	ns
prot17	748	62	62	68.4	106.8	63	60	80.4	98.4	ns
prot18	875	44	50	84.6	81	47	33	84.6	93.6	ns
prot19	1755	7	19	48	39	15	13	39	27	ns
prot20	839	29	44	57	40.5	40	37	51	69	ns
prot21	857	25	38	37.2	24	18	28	34.8	36	ns
prot22	1248	16	27	39.6	48.6	22	26	43.2	48.6	ns
prot23	1308	19	27	60	75	24	15	66	60	ns
prot24	1260	17	16	15	18	23	20	27	19.5	sig
prot25	1487	7	6	14.4	8.4	11	8	7.2	8.4	ns
prot26	477	91	81	149.4	140.4	106	97	181.8	174.6	sig
prot27	1324	22	24	78	51	17	30	63	87	ns
prot28	997	27	15	31.5	30	24	24	25.5	30	sig
prot29	623	107	121	138	132	126	107	130.8	114	ns
prot30	657	107	111	165.6	192.6	122	118	178.2	160.2	ns
prot31	1735	16	10	30	24	15	13	48	24	ns
prot32	904	15	16	24	19.5	9	12	18	16.5	ns
prot33	446	195	198	207.6	210	212	199	224.4	253.2	ns
prot34	262	182	184	345.6	289.8	183	183	358.2	360	ns
prot35	682	94	90	372	342	294	327	891	999	sig
prot36	742	39	61	73.5	73.5	54	54	69	78	ns
prot37	630	42	36	44.4	40.8	46	50	44.4	45.6	ns
prot38	672	28	27	55.8	52.2	24	30	39.6	70.2	ns
prot39	1056	28	27	75	117	23	31	75	81	ns
prot40	1098	23	38	33	28.5	20	30	37.5	27	ns
prot41	1192	8	13	15.6	18	15	21	19.2	14.4	ns
prot42	1888	13	10	28.8	12.6	13	14	23.4	27	ns
prot43	500	170	170	495	501	153	150	459	573	ns
prot44	610	70	45	85.5	52.5	46	65	70.5	81	ns
prot45	543	33	41	33.6	44.4	40	36	33.6	42	ns
prot46	685	36	19	46.8	54	27	24	50.4	52.2	ns
prot47	546	33	25	63	96	22	26	90	69	ns
prot48	1311	6	5	19.5	18	13	9	21	13.5	ns
prot49	1047	8	7	16.8	16.8	11	5	15.6	16.8	ns
prot50	491	128	136	226.8	255.6	134	146	208.8	244.8	ns
prot51	654	73	69	246	231	86	98	303	231	sig
prot52	639	62	45	100.5	108	54	60	90	84	ns
prot53	740	49	47	55.2	61.2	58	49	46.8	57.6	ns
prot54	1143	13	16	25.2	27	19	11	25.2	25.2	ns
prot55	966	18	17	33	39	19	17	54	36	ns
prot56	1042	13	11	18	25.5	7	17	18	15	ns
prot57	2166	11	6	9.6	7.2	7	8	7.2	9.6	ns
prot58	443	27	28	66.6	48.6	32	36	63	55.8	ns
prot59	589	23	28	87	54	21	21	96	63	ns
prot60	740	30	27	37.5	37.5	20	19	45	27	ns
prot61	532	23	24	26.4	14.4	14	24	20.4	19.2	ns
prot62	740	13	12	18	25.2	8	10	30.6	25.2	ns
prot63	727	17	11	33	36	12	15	45	54	ns
prot64	1585	6	5	4.5	6	8	9	6	12	ns
prot65	479	218	244	261.6	260.4	255	238	274.8	277.2	ns
prot66	364	179	161	275.4	232.2	236	192	446.4	372.6	sig
prot67	433	146	162	453	453	155	135	450	531	ns
prot68	346	133	126	217.5	232.5	141	136	216	232.5	ns
prot69	545	92	91	133.2	114	258	267	291.6	334.8	sig
prot70	472	76	65	135	144	75	88	167.4	142.2	ns
prot71	478	47	40	150	135	64	41	117	132	ns
prot72	413	53	48	69	73.5	43	42	66	79.5	ns
prot73	496	38	28	48	48	42	45	46.8	55.2	ns
prot74	630	30	31	70.2	82.8	40	31	59.4	64.8	ns
prot75	544	20	22	78	81	38	25	66	78	ns
prot76	880	15	10	16.5	19.5	10	9	33	21	ns
prot77	684	10	10	16.8	21.6	33	36	28.8	25.2	sig
prot78	988	12	16	16.2	14.4	6	13	25.2	23.4	ns
prot79	430	62	75	180	216	102	95	273	234	sig
prot80	707	24	20	40.5	27	62	52	78	81	sig
prot81	418	23	21	27.6	20.4	18	30	31.2	34.8	ns
prot82	820	12	14	28.8	32.4	12	18	3.6	39.6	ns
prot83	1450	8	11	24	36	9	13	24	27	ns
prot84	500	81	82	133.5	117	75	64	132	111	ns
prot85	451	53	56	64.8	70.8	58	56	60	62.4	ns
prot86	757	22	32	57.6	48.6	38	28	66.6	48.6	ns
prot87	539	16	24	69	69	20	18	54	69	ns
prot88	455	22	17	19.5	22.5	15	19	30	16.5	ns
prot89	646	23	12	16.8	36	18	25	20.4	25.2	ns
prot90	533	8	11	19.8	16.2	12	8	10.8	12.6	ns
prot91	1101	5	4	27	12	2	2	15	12	ns
prot92	375	178	194	282	268.5	182	185	235.5	250.5	ns
prot93	477	113	114	130.8	134.4	103	135	134.4	138	ns
prot94	440	50	85	131.4	144	73	79	135	126	ns
prot95	445	58	61	168	174	63	65	192	186	ns
prot96	373	52	60	75	57	132	132	198	270	sig
prot97	606	32	37	34.8	26.4	36	33	39.6	26.4	ns
prot98	343	33	23	45	37.8	28	32	52.2	55.8	ns
prot99	403	20	18	42	75	12	23	72	42	ns
prot100	591	18	22	36	21	11	18	34.5	25.5	ns
prot101	641	9	16	13.2	16.8	10	9	13.2	19.2	ns
prot102	583	11	14	9	25.2	18	15	12.6	18	ns
prot103	544	7	9	39	39	18	36	117	90	sig
prot104	2137	5	7	10.5	7.5	9	8	15	6	ns
prot105	375	30	26	48	57.6	37	41	55.2	50.4	ns
prot106	454	35	41	59.4	106.2	31	40	66.6	88.2	ns
prot107	472	30	37	96	114	33	32	81	123	ns
prot108	517	31	30	57	61.5	22	39	46.5	40.5	ns
prot109	464	25	23	24	39.6	66	46	67.2	52.8	sig
prot110	637	24	15	25.2	32.4	14	20	43.2	46.8	ns
prot111	423	18	24	69	69	17	15	66	63	ns
prot112	414	9	14	16.5	16.5	20	16	22.5	24	ns
prot113	898	14	15	19.2	8.4	19	7	10.8	20.4	ns
prot114	498	11	9	27	25.2	6	11	28.8	21.6	ns
prot115	580	19	11	48	30	13	12	45	45	ns
prot116	448	15	9	12	15	14	17	21	13.5	ns
prot117	569	9	8	20.4	4.8	7	9	12	6	ns
prot118	1032	4	7	14.4	10.8	11	13	16.2	7.2	sig
prot119	357	109	91	252	288	87	98	348	279	ns
prot120	231	64	63	88.5	100.5	63	62	105	87	ns
prot121	372	50	43	69.6	62.4	83	76	99.6	88.8	sig
prot122	375	44	55	91.8	102.6	59	39	61.2	93.6	ns
prot123	507	34	41	153	114	43	39	162	105	ns
prot124	411	32	38	45	40.5	34	31	40.5	54	ns
prot125	374	20	20	27.6	27.6	16	24	18	16.8	ns
prot126	827	17	8	39.6	23.4	23	19	25.2	46.8	sig
prot127	774	10	9	36	30	15	15	45	30	ns
prot128	576	8	6	10.5	4.5	9	8	9	15	ns
prot129	413	14	14	14.4	12	10	7	24	16.8	ns
prot130	569	10	13	14.4	21.6	14	12	39.6	14.4	ns
prot131	590	15	15	27	27	5	7	45	45	ns
prot132	774	8	10	12	15	9	12	12	7.5	ns
prot133	1023	11	7	10.8	15.6	8	13	9.6	13.2	ns
prot134	803	4	3	10.8	3.6	24	12	27	10.8	sig
prot135	242	62	63	138	171	77	55	162	201	ns
prot136	439	59	53	90	87	58	45	90	91.5	ns
prot137	318	54	62	60	56.4	66	65	69.6	81.6	sig
prot138	278	55	57	108	109.8	46	63	99	100.8	ns
prot139	309	36	48	144	138	46	40	168	117	ns
prot140	568	41	38	43.5	43.5	29	40	46.5	63	ns
prot141	316	23	33	30	38.4	23	28	37.2	43.2	ns
prot142	283	30	29	41.4	50.4	25	34	70.2	59.4	ns
prot143	608	30	29	63	63	28	29	72	90	ns
prot144	673	25	24	27	37.5	20	26	31.5	27	ns
prot145	414	14	18	18	16.8	9	20	20.4	19.2	ns
prot146	707	22	26	30.6	32.4	14	15	45	23.4	ns
prot147	406	12	10	27	51	18	18	27	45	ns
prot148	510	12	9	24	15	11	8	27	16.5	ns
prot149	500	17	17	16.8	19.2	15	12	14.4	9.6	ns
prot150	350	12	14	19.8	25.2	17	10	23.4	19.8	ns
prot151	683	10	16	51	18	45	63	108	63	sig
prot152	569	11	5	4.5	15	11	6	9	13.5	ns
prot153	450	10	12	12	10.8	11	9	12	15.6	ns
prot154	399	9	9	16.2	12.6	3	7	10.8	16.2	ns
prot155	713	14	9	51	27	11	18	54	33	sig
prot156	564	11	8	12	13.5	10	7	13.5	7.5	ns
prot157	1149	11	5	3.6	1.2	12	8	6	10.8	ns
prot158	721	2	4	18	7.2	4	4	7.2	7.2	ns
prot159	260	180	181	564	588	207	193	600	558	ns
prot160	372	157	136	199.5	187.5	148	140	199.5	220.5	ns
prot161	297	84	88	108	121.2	94	101	116.4	122.4	ns
prot162	276	55	41	111.6	86.4	55	44	88.2	91.8	ns
prot163	480	29	31	102	69	28	29	93	102	ns
prot164	299	31	39	36	46.5	29	31	36	58.5	ns
prot165	317	24	34	33.6	40.8	20	32	34.8	42	ns
prot166	437	25	13	39.6	34.2	19	21	32.4	54	ns
prot167	537	17	24	45	57	33	23	39	84	ns
prot168	228	18	21	30	46.5	17	19	28.5	30	ns
prot169	289	18	19	14.4	22.8	19	22	20.4	19.2	ns
prot170	341	20	19	32.4	21.6	25	28	34.2	37.8	ns
prot171	445	15	22	57	30	13	20	51	63	ns
prot172	458	11	9	21	18	17	15	15	22.5	ns
prot173	450	12	10	12	15.6	10	8	7.2	25.2	ns
prot174	588	18	14	14.4	37.8	14	22	27	23.4	ns
prot175	761	14	12	57	27	24	20	54	60	sig
prot176	519	7	16	24	13.5	13	10	12	16.5	ns
prot177	1216	14	6	9.6	6	17	11	3.6	15.6	ns
prot178	605	11	9	32.4	18	10	10	16.2	19.8	ns
prot179	748	13	8	12	12	28	18	60	24	sig
prot180	460	7	5	7.5	12	12	9	6	15	ns
prot181	645	7	7	9.6	7.2	33	15	25.2	18	sig
prot182	528	6	9	12.6	14.4	5	8	18	12.6	ns
prot183	958	4	4	15	21	7	3	12	6	ns
prot184	4213	6	4	4.5	4.5	3	2	6	6	ns
prot185	1921	3	2	3.6	4.8	8	5	7.2	4.8	ns
prot186	333	155	154	261	241.2	181	158	324	291.6	sig
prot187	229	101	116	306	300	104	115	291	282	ns
prot188	413	57	53	66	78	45	47	72	69	ns
prot189	437	46	31	46.8	43.2	42	35	44.4	46.8	ns
prot190	459	24	35	52.2	59.4	38	28	63	45	ns
prot191	170	37	33	66	69	23	40	111	105	ns
prot192	200	36	35	54	48	45	48	57	57	ns
prot193	396	27	34	42	43.2	29	37	33.6	34.8	ns
prot194	219	13	17	34.2	30.6	31	18	30.6	32.4	ns
prot195	509	21	22	42	57	18	17	87	69	ns
prot196	255	22	25	25.5	24	35	24	48	33	sig
prot197	343	21	11	20.4	18	11	13	19.2	19.2	ns
prot198	453	23	19	21.6	32.4	21	12	37.8	43.2	ns
prot199	418	10	14	36	54	12	16	45	51	ns
prot200	506	18	17	30	19.5	18	13	12	10.5	ns
prot201	545	10	14	14.4	26.4	10	9	20.4	9.6	ns
prot202	406	13	12	18	21.6	16	15	21.6	27	ns
prot203	586	9	15	45	57	20	16	30	39	ns
prot204	570	6	14	18	13.5	7	9	18	18	ns
prot205	868	6	9	10.8	13.2	16	7	14.4	21.6	ns
prot206	508	4	4	18	12.6	8	4	27	7.2	ns
prot207	715	13	10	21	33	3	6	27	21	ns
prot208	622	13	11	7.5	7.5	8	6	12	15	ns
prot209	463	8	7	4.8	12	12	10	14.4	9.6	ns
prot210	756	11	4	19.8	19.8	8	8	12.6	10.8	ns
prot211	520	7	7	12	21	39	30	72	90	sig
prot212	858	4	4	6	7.5	3	2	4.5	13.5	ns
prot213	463	6	6	1.2	9.6	8	1	3.6	2.4	ns
prot214	248	91	81	117	115.2	170	138	302.4	298.8	sig
prot215	386	49	69	180	171	56	39	201	165	ns
prot216	252	52	46	73.5	48	54	34	69	76.5	ns
prot217	271	51	44	50.4	58.8	55	42	60	61.2	ns
prot218	367	46	38	77.4	64.8	39	49	81	72	ns
prot219	335	31	40	135	168	30	38	117	114	ns
prot220	600	29	33	48	46.5	39	31	51	63	ns
prot221	232	33	36	52.8	40.8	35	35	52.8	42	ns
prot222	273	36	43	55.8	70.2	41	33	73.8	75.6	ns
prot223	243	31	31	81	72	35	24	105	102	ns
prot224	223	27	28	67.5	51	33	23	31.5	43.5	ns
prot225	250	36	25	36	43.2	32	33	36	25.2	ns
prot226	223	26	29	50.4	50.4	27	26	43.2	64.8	ns
prot227	289	20	33	63	87	21	24	51	87	ns
prot228	378	20	25	25.5	31.5	18	16	31.5	34.5	ns
prot229	410	26	17	19.2	20.4	14	13	18	22.8	ns
prot230	389	20	17	27	30.6	23	16	28.8	32.4	ns
prot231	610	19	18	42	24	17	16	48	48	ns
prot232	243	20	14	16.5	19.5	20	15	16.5	21	ns
prot233	397	14	22	13.2	21.6	13	19	15.6	19.2	ns
prot234	229	13	6	10.8	23.4	11	11	14.4	18	ns
prot235	321	7	7	33	48	9	12	24	57	ns
prot236	447	7	13	18	19.5	13	22	24	21	sig
prot237	272	16	14	13.2	20.4	11	15	25.2	8.4	ns
prot238	645	11	8	27	16.2	11	15	14.4	19.8	ns
prot239	709	10	2	15	12	33	27	54	45	sig
prot240	513	7	12	12	24	14	15	12	13.5	ns
prot241	314	8	4	9.6	8.4	8	9	12	6	ns
prot242	388	8	6	5.4	7.2	12	14	32.4	25.2	sig
prot243	956	3	3	6	12	1	2	9	9	ns
prot244	128	260	251	388.5	319.5	374	394	561	610.5	sig
prot245	197	78	70	100.8	85.2	70	71	74.4	79.2	ns
prot246	334	84	74	86.4	118.8	128	122	226.8	201.6	sig
prot247	175	55	48	135	189	53	40	159	132	ns
prot248	162	67	46	112.5	87	60	63	91.5	99	ns
prot249	305	40	31	40.8	43.2	37	29	39.6	43.2	ns
prot250	312	40	39	77.4	68.4	33	37	73.8	84.6	ns
prot251	300	44	41	93	78	28	39	108	111	ns
prot252	127	32	35	60	60	34	41	61.5	57	ns
prot253	191	36	42	39.6	43.2	34	31	43.2	49.2	ns
prot254	211	45	37	59.4	72	43	34	75.6	57.6	ns
prot255	199	35	31	108	102	30	27	96	126	ns
prot256	266	32	28	57	51	36	30	48	55.5	ns
prot257	322	20	28	34.8	20.4	23	27	33.6	31.2	ns
prot258	313	23	22	63	68.4	58	36	136.8	86.4	sig
prot259	286	20	10	99	69	19	17	63	54	ns
prot260	265	11	18	18	21	13	10	19.5	25.5	ns
prot261	466	19	16	25.2	30	31	22	37.2	37.2	sig
prot262	455	14	17	50.4	27	14	13	37.8	25.2	ns
prot263	185	17	17	63	60	20	17	54	57	sig
prot264	209	14	14	28.5	28.5	15	17	19.5	19.5	ns
prot265	433	14	14	26.4	15.6	14	13	16.8	27.6	ns
prot266	247	16	19	32.4	27	23	20	19.8	34.2	ns
prot267	331	11	18	42	39	14	15	45	39	ns
prot268	452	13	6	22.5	18	10	21	18	15	ns
prot269	348	11	9	3.6	14.4	6	11	20.4	10.8	ns
prot270	533	8	9	7.2	32.4	10	14	21.6	19.8	ns
prot271	342	11	5	21	36	18	28	42	90	sig
prot272	229	10	8	12	19.5	6	9	9	21	ns
prot273	581	14	9	9.6	19.2	22	26	43.2	21.6	sig
prot274	389	12	9	10.8	12.6	5	10	14.4	16.2	ns
prot275	368	11	7	21	36	23	9	15	39	sig
prot276	350	13	7	10.5	15	8	9	21	31.5	sig
prot277	502	6	9	7.2	10.8	4	7	14.4	7.2	ns
prot278	588	7	6	14.4	14.4	4	9	32.4	14.4	sig
prot279	404	6	13	30	24	14	8	15	30	ns
prot280	281	8	5	3	6	10	14	15	18	sig
prot281	475	4	7	4.8	7.2	10	12	7.2	8.4	ns
prot282	264	5	3	1.8	10.8	6	4	7.2	9	ns
prot283	428	8	11	15	24	7	7	18	9	ns
prot284	605	6	2	4.5	6	4	3	9	12	ns
prot285	546	6	3	6	2.4	7	4	8.4	13.2	ns
prot286	393	9	4	5.4	12.6	10	10	28.8	21.6	sig
prot287	651	5	5	21	12	5	5	12	15	ns
prot288	386	7	4	4.5	12	7	4	9	7.5	ns
prot289	127	183	203	244.8	231.6	180	190	238.8	229.2	ns
prot290	307	139	135	237.6	253.8	159	145	250.2	228.6	ns
prot291	151	67	62	228	201	68	77	186	201	ns
prot292	246	33	31	46.5	37.5	64	84	96	105	sig
prot293	201	31	23	38.4	37.2	108	84	97.2	115.2	sig
prot294	295	25	34	54	66.6	35	35	57.6	82.8	sig
prot295	377	21	30	60	60	24	21	84	51	ns
prot296	232	26	23	45	46.5	25	28	49.5	54	ns
prot297	333	20	33	42	25.2	50	25	54	49.2	sig
prot298	276	32	22	37.8	46.8	41	43	55.8	88.2	sig
prot299	225	24	26	78	78	13	30	81	45	ns
prot300	152	24	20	33	31.5	15	25	33	31.5	ns
prot301	268	28	27	30	25.2	20	23	25.2	31.2	ns
prot302	261	32	20	41.4	41.4	25	20	39.6	37.8	ns
prot303	234	25	8	66	54	19	25	90	105	ns
prot304	203	24	20	15	28.5	17	26	31.5	24	ns
prot305	277	17	25	27.6	25.2	22	18	25.2	22.8	ns
prot306	224	30	15	34.2	30.6	14	14	27	36	ns
prot307	260	14	26	48	90	11	14	48	42	ns
prot308	278	22	11	39	30	60	72	90	108	sig
prot309	420	16	17	20.4	16.8	17	11	21.6	12	ns
prot310	424	10	15	28.8	21.6	14	10	21.6	32.4	ns
prot311	219	12	16	42	48	24	16	84	90	sig
prot312	277	16	15	21	24	11	18	13.5	21	ns
prot313	279	9	7	7.2	7.2	10	9	13.2	10.8	ns
prot314	558	20	14	32.4	32.4	45	39	102.6	54	sig
prot315	822	12	13	39	18	12	8	30	6	ns
prot316	423	10	8	10.5	13.5	11	7	15	7.5	ns
prot317	301	12	4	6	8.4	7	6	10.8	13.2	ns
prot318	477	11	7	19.8	14.4	3	7	21.6	25.2	ns
prot319	354	13	10	27	36	17	10	36	36	ns
prot320	538	16	7	7.5	16.5	8	13	10.5	12	ns
prot321	330	8	9	9.6	12	7	11	15.6	15.6	ns
prot322	345	2	10	23.4	16.2	7	6	10.8	16.2	ns
prot323	290	5	6	12	12	10	12	30	18	sig
prot324	587	9	4	13.5	13.5	4	8	13.5	12	ns
prot325	416	8	5	7.2	6	6	7	7.2	1.2	ns
prot326	806	7	10	9	10.8	8	7	10.8	3.6	ns
prot327	243	9	6	33	18	7	5	9	9	ns
prot328	674	8	3	9	10.5	9	6	16.5	10.5	ns
prot329	297	10	12	9.6	6	9	8	9.6	6	ns
prot330	558	6	5	10.8	10.8	6	1	5.4	19.8	ns
prot331	340	4	6	30	12	3	10	24	30	sig
prot332	546	7	7	3	12	9	11	7.5	12	ns
prot333	193	11	3	3.6	3.6	7	5	10.8	8.4	ns
prot334	641	6	5	12.6	9	4	4	1.8	12.6	ns
prot335	452	4	8	27	21	6	4	24	15	ns
prot336	481	4	4	10.5	3	4	4	10.5	6	ns
prot337	355	5	7	4.8	7.2	1	5	1.2	4.8	ns
prot338	530	4	6	3.6	14.4	2	6	1.8	14.4	ns
prot339	374	3	4	18	18	5	5	18	15	ns
prot340	253	8	4	6	10.5	10	8	27	21	sig
prot341	442	5	3	4.8	2.4	2	1	2.4	4.8	ns
prot342	861	7	6	7.2	12.6	4	3	3.6	12.6	ns
prot343	413	6	4	12	9	7	6	27	9	ns
prot344	648	5	3	6	0	3	3	6	9	ns
prot345	719	4	3	2.4	6	8	8	2.4	9.6	sig
prot346	786	2	4	9	9	3	4	12.6	10.8	ns
prot347	596	2	6	12	21	2	6	9	12	ns
prot348	777	3	3	7.5	3	4	2	4.5	3	ns
prot349	798	4	2	4.8	4.8	6	3	4.8	4.8	ns
prot350	141	211	215	394.2	412.2	221	226	360	358.2	ns
prot351	221	128	150	408	429	149	155	432	426	ns
prot352	283	72	62	97.5	111	82	71	100.5	100.5	ns
prot353	246	67	74	80.4	76.8	60	64	72	78	ns
prot354	212	55	46	64.8	77.4	58	69	147.6	102.6	sig
prot355	219	38	27	114	117	37	28	108	120	ns
prot356	448	36	43	46.5	63	38	42	55.5	60	ns
prot357	351	33	41	40.8	45.6	36	40	49.2	45.6	ns
prot358	161	27	37	45	50.4	28	26	55.8	46.8	ns
prot359	178	30	25	90	87	25	38	93	78	ns
prot360	178	27	22	37.5	45	17	27	31.5	28.5	ns
prot361	250	24	21	28.8	18	60	60	64.8	75.6	sig
prot362	238	25	24	27	19.8	31	21	36	27	ns
prot363	261	29	25	66	54	27	24	63	63	ns
prot364	194	14	13	24	33	23	18	39	33	ns
prot365	234	29	15	19.2	20.4	23	23	25.2	18	ns
prot366	337	21	21	23.4	37.8	18	16	39.6	43.2	sig
prot367	296	17	14	57	45	17	21	60	45	ns
prot368	248	10	10	13.5	33	8	10	28.5	33	ns
prot369	311	10	13	18	19.2	42	24	43.2	46.8	sig
prot370	224	9	10	18	25.2	10	6	34.2	28.8	ns
prot371	279	23	13	51	45	29	32	96	135	sig
prot372	471	25	18	24	19.5	14	16	31.5	24	ns
prot373	218	7	6	14.4	14.4	10	5	14.4	9.6	ns
prot374	249	13	13	23.4	21.6	16	17	25.2	32.4	ns
prot375	312	11	16	54	60	48	24	78	36	sig
prot376	402	15	12	13.5	7.5	18	17	24	24	ns
prot377	196	11	14	16.8	14.4	9	14	18	16.8	ns
prot378	285	14	8	21.6	27	18	20	45	45	sig
prot379	292	12	13	51	36	13	15	45	36	ns
prot380	227	6	14	6	15	12	5	9	12	ns
prot381	322	6	15	16.8	10.8	7	10	14.4	7.2	ns
prot382	449	13	13	14.4	23.4	10	12	30.6	19.8	sig
prot383	373	10	9	21	39	30	42	54	108	sig
prot384	239	9	11	9	16.5	9	10	9	24	ns
prot385	235	8	5	8.4	7.2	16	16	19.2	16.8	sig
prot386	267	7	11	10.8	16.2	8	16	18	25.2	ns
prot387	262	4	8	18	18	10	8	66	48	sig
prot388	241	6	10	9	13.5	12	8	12	25.5	ns
prot389	315	7	3	7.2	13.2	9	8	8.4	6	ns
prot390	997	4	4	10.8	12.6	4	8	10.8	14.4	ns
prot391	392	10	8	30	42	11	5	18	18	ns
prot392	558	7	3	13.5	16.5	8	5	19.5	12	ns
prot393	468	7	3	6	6	3	3	10.8	4.8	ns
prot394	253	6	6	12.6	10.8	8	4	5.4	12.6	ns
prot395	248	9	11	21	27	7	4	18	9	ns
prot396	527	9	8	15	9	2	10	12	16.5	ns
prot397	432	1	5	3.6	12	8	20	16.8	4.8	sig
prot398	455	8	3	18	5.4	8	7	3.6	14.4	ns
prot399	529	3	4	12	9	3	3	3	15	ns
prot400	375	9	8	13.5	6	7	6	4.5	12	ns
prot401	287	6	1	6	2.4	27	12	25.2	18	sig
prot402	332	6	5	5.4	3.6	4	3	12.6	9	ns
prot403	541	5	6	15	18	2	9	9	18	ns
prot404	280	12	3	6	12	7	5	12	3	ns
prot405	458	7	4	7.2	9.6	6	10	9.6	4.8	ns
prot406	291	2	1	3.6	3.6	5	7	18	12.6	ns
prot407	548	4	3	9	24	4	7	30	12	ns
prot408	292	4	5	4.5	3	4	2	4.5	4.5	ns
prot409	559	3	3	7.2	2.4	6	8	7.2	4.8	sig
prot410	859	4	1	5.4	5.4	5	8	1.8	7.2	ns
prot411	484	1	2	21	12	0	1	12	15	ns
prot412	117	142	132	199.5	213	139	131	208.5	222	ns
prot413	182	159	119	164.4	168	135	126	168	150	ns
prot414	226	105	91	169.2	196.2	101	107	205.2	178.2	ns
prot415	179	96	71	252	213	71	86	219	204	ns
prot416	129	64	49	88.5	96	55	71	87	103.5	ns
prot417	222	42	48	56.4	66	44	47	52.8	63.6	ns
prot418	353	36	34	66.6	50.4	46	25	64.8	86.4	ns
prot419	157	51	46	99	126	33	54	141	129	ns
prot420	376	28	16	60	34.5	19	23	43.5	51	ns
prot421	429	26	36	32.4	34.8	27	28	28.8	42	ns
prot422	182	29	18	37.8	25.2	24	20	41.4	41.4	ns
prot423	187	18	25	66	84	25	25	57	36	ns
prot424	206	29	26	49.5	22.5	34	22	30	33	ns
prot425	319	13	23	21.6	33.6	20	27	38.4	30	ns
prot426	533	15	19	48.6	37.8	52	46	93.6	86.4	sig
prot427	182	18	22	57	57	17	23	54	75	ns
prot428	260	18	26	30	27	17	21	33	27	ns
prot429	181	17	19	32.4	19.2	19	23	25.2	19.2	ns
prot430	246	20	23	32.4	27	20	11	18	30.6	ns
prot431	156	16	12	39	60	11	14	69	57	ns
prot432	213	13	15	33	28.5	20	21	21	13.5	ns
prot433	295	10	6	9.6	10.8	14	6	2.4	9.6	ns
prot434	610	16	8	23.4	27	11	11	27	28.8	ns
prot435	152	18	17	24	48	12	16	27	36	ns
prot436	470	18	15	22.5	18	11	17	18	22.5	ns
prot437	278	14	8	10.8	8.4	14	10	14.4	10.8	ns
prot438	250	15	12	10.8	23.4	13	14	27	10.8	ns
prot439	265	12	15	48	39	16	12	30	42	ns
prot440	327	9	7	21	12	12	9	10.5	10.5	ns
prot441	577	14	13	12	9.6	20	13	6	19.2	sig
prot442	236	7	4	21.6	27	12	19	14.4	10.8	ns
prot443	347	10	5	24	30	9	10	18	24	ns
prot444	177	6	11	15	22.5	11	6	12	21	ns
prot445	261	4	8	20.4	9.6	3	5	13.2	12	ns
prot446	357	4	3	10.8	5.4	9	6	10.8	10.8	ns
prot447	379	7	9	24	33	11	14	42	39	ns
prot448	172	7	8	10.5	7.5	9	13	10.5	19.5	ns
prot449	161	10	8	12	10.8	10	8	16.8	14.4	sig
prot450	466	11	10	16.2	16.2	7	8	1.8	7.2	ns
prot451	165	11	9	24	15	6	1	15	21	ns
prot452	245	8	6	10.5	6	7	8	6	10.5	ns
prot453	222	12	7	9.6	4.8	9	8	10.8	6	ns
prot454	428	14	10	14.4	9	10	12	19.8	10.8	ns
prot455	227	8	8	15	18	7	7	18	18	ns
prot456	420	6	7	6	10.5	5	10	9	12	ns
prot457	171	10	13	12	10.8	6	4	8.4	9.6	sig
prot458	307	4	5	14.4	16.2	14	14	21.6	25.2	sig
prot459	230	3	4	21	12	18	24	72	81	sig
prot460	343	6	5	9	4.5	16	9	13.5	7.5	sig
prot461	441	2	13	8.4	9.6	7	11	12	7.2	ns
prot462	415	5	6	14.4	9	6	8	12.6	14.4	ns
prot463	270	7	5	9	15	7	4	24	21	ns
prot464	711	5	1	12	10.5	4	14	21	24	sig
prot465	321	7	4	10.8	4.8	8	8	12	12	sig
prot466	238	3	2	10.8	9	9	8	10.8	14.4	sig
prot467	320	8	7	21	36	18	24	27	45	sig
prot468	274	4	4	15	7.5	5	5	10.5	6	ns
prot469	364	8	7	13.2	6	10	11	6	10.8	ns
prot470	361	1	5	12.6	10.8	8	7	12.6	9	sig
prot471	262	4	6	6	9	3	11	12	18	ns
prot472	513	9	6	10.5	13.5	5	6	18	10.5	sig
prot473	569	6	6	10.8	6	6	10	7.2	10.8	sig
prot474	387	5	4	9	5.4	3	3	9	7.2	ns
prot475	447	3	7	12	24	16	10	60	54	sig
prot476	378	5	7	7.5	6	4	6	18	12	sig
prot477	251	6	1	3.6	6	10	1	7.2	6	sig
prot478	468	4	5	5.4	3.6	1	5	1.8	5.4	ns
prot479	544	1	2	9	15	2	4	12	18	ns
prot480	244	3	5	3	10.5	2	7	3	4.5	ns
prot481	327	7	6	6	4.8	4	2	6	6	ns
prot482	494	2	1	10.8	7.2	4	0	12.6	3.6	ns
prot483	192	163	190	528	519	200	182	543	483	ns
prot484	243	126	131	198	198	351	351	580.5	576	sig
prot485	149	46	37	60	50.4	32	48	52.8	54	ns
prot486	236	54	43	63	82.8	50	43	90	97.2	sig
prot487	134	41	32	135	126	35	33	102	126	ns
prot488	103	50	36	46.5	42	35	31	37.5	48	ns
prot489	103	38	25	49.2	49.2	65	58	94.8	70.8	sig
prot490	103	20	28	59.4	68.4	32	36	70.2	55.8	ns
prot491	271	34	41	123	96	31	25	102	108	ns
prot492	257	22	23	33	34.5	46	62	51	84	sig
prot493	174	20	14	12	12	36	20	54	30	sig
prot494	165	25	41	46.8	36	25	29	50.4	52.2	ns
prot495	251	23	24	60	60	30	36	84	144	sig
prot496	265	18	19	19.5	21	19	26	25.5	40.5	ns
prot497	193	29	22	27.6	27.6	23	24	19.2	21.6	ns
prot498	137	22	29	25.2	45	20	27	36	45	ns
prot499	149	20	18	72	60	46	38	162	114	sig
prot500	291	33	25	36	22.5	20	28	34.5	31.5	ns
prot501	227	15	13	15.6	24	9	20	33.6	19.2	ns
prot502	198	22	20	30.6	27	57	60	70.2	75.6	sig
prot503	194	20	18	63	42	14	19	51	39	ns
prot504	234	22	20	37.5	30	15	12	25.5	28.5	ns
prot505	247	17	18	16.8	14.4	28	30	31.2	45.6	sig
prot506	145	19	10	23.4	28.8	20	31	36	23.4	ns
prot507	141	9	15	42	48	4	8	57	60	ns
prot508	187	19	19	16.5	25.5	13	15	22.5	15	ns
prot509	165	19	11	15.6	18	57	78	61.2	39.6	sig
prot510	166	13	19	28.8	30.6	16	13	27	25.2	ns
prot511	225	9	15	54	39	17	14	57	48	ns
prot512	239	17	12	27	24	18	18	18	13.5	ns
prot513	275	18	14	12	15.6	12	6	14.4	19.2	ns
prot514	206	15	13	14.4	21.6	10	15	23.4	28.8	ns
prot515	322	14	17	36	30	12	9	48	48	ns
prot516	178	16	24	37.5	25.5	20	20	36	27	sig
prot517	227	15	15	16.8	18	11	15	16.8	18	ns
prot518	237	7	12	25.2	25.2	12	16	23.4	12.6	ns
prot519	254	13	16	33	45	20	12	45	48	ns
prot520	208	10	12	18	25.5	20	11	13.5	7.5	ns
prot521	153	16	13	18	15.6	16	9	13.2	18	ns
prot522	244	11	10	27	30.6	22	36	45	28.8	sig
prot523	287	10	9	36	15	8	11	18	27	ns
prot524	206	8	14	13.5	9	30	27	49.5	22.5	sig
prot525	244	10	6	15.6	15.6	14	14	16.8	16.8	sig
prot526	383	9	8	14.4	7.2	11	7	12.6	19.8	ns
prot527	184	11	3	18	36	4	11	36	27	ns
prot528	377	11	6	12	9	5	5	21	10.5	ns
prot529	355	7	11	14.4	10.8	7	3	13.2	10.8	ns
prot530	129	9	7	23.4	12.6	8	12	12.6	18	ns
prot531	162	7	5	24	18	20	12	30	84	sig
prot532	184	7	10	12	10.5	7	9	16.5	7.5	ns
prot533	347	12	8	8.4	10.8	3	14	8.4	14.4	ns
prot534	203	4	7	18	1.8	3	5	16.2	16.2	ns
prot535	1930	6	16	21	33	8	6	24	24	ns
prot536	316	6	9	12	16.5	11	6	12	15	ns
prot537	198	2	11	9.6	10.8	1	8	6	3.6	ns
prot538	250	4	3	12.6	5.4	6	5	9	12.6	ns
prot539	265	8	12	27	12	12	4	30	12	sig
prot540	469	11	11	10.5	12	8	8	4.5	18	ns
prot541	563	9	4	8.4	6	6	11	4.8	4.8	ns
prot542	290	3	7	9	7.2	18	6	7.2	21.6	sig
prot543	338	9	4	24	12	9	9	33	27	sig
prot544	449	8	3	19.5	9	9	5	7.5	7.5	ns
prot545	273	3	3	3.6	0	8	7	8.4	8.4	ns
prot546	412	7	2	18	14.4	5	6	16.2	7.2	ns
prot547	170	5	7	15	15	12	9	36	36	sig
prot548	478	3	4	9	10.5	7	7	16.5	15	ns
prot549	302	5	2	7.2	8.4	7	5	6	7.2	ns
prot550	167	3	4	16.2	7.2	5	7	5.4	3.6	ns
prot551	151	4	10	12	9	2	5	15	15	ns
prot552	816	4	2	7.5	9	7	2	3	7.5	ns
prot553	279	5	3	7.2	4.8	2	4	3.6	10.8	ns
prot554	320	4	5	12.6	10.8	11	9	5.4	3.6	ns
prot555	351	5	4	9	9	3	7	18	12	ns
prot556	242	5	7	12	6	3	4	1.5	4.5	ns
prot557	276	8	8	3.6	6	4	7	6	7.2	sig
prot558	565	8	4	14.4	9	9	3	3.6	12.6	ns
prot559	356	4	3	9	0	5	7	21	15	sig
prot560	162	5	5	4.5	6	4	4	12	7.5	sig
prot561	155	3	6	3.6	7.2	2	2	9.6	9.6	sig
prot562	484	2	2	7.2	9	3	24	21.6	21.6	sig
prot563	462	4	4	15	9	9	12	27	36	sig
prot564	989	6	2	3	4.5	8	3	6	4.5	ns
prot565	353	2	5	3.6	4.8	5	1	2.4	2.4	ns
prot566	382	4	9	3.6	9	1	3	14.4	9	ns
prot567	1092	3	1	12	12	6	3	3	12	ns
prot568	158	2	5	3	6	6	2	27	6	sig
prot569	829	2	6	6	0	2	5	6	7.2	ns
prot570	600	2	3	7.2	1.8	4	6	25.2	14.4	sig
prot571	743	2	3	15	9	6	2	27	9	sig
prot572	271	0	0	3	4.5	2	2	3	3	ns
prot573	774	3	2	2.4	1.2	1	5	1.2	2.4	ns
prot574	617	1	0	1.8	0	0	0	0	5.4	ns
prot575	120	164	175	522	462	181	160	489	522	ns
prot576	257	152	139	202.5	247.5	147	131	238.5	226.5	ns
prot577	138	152	136	182.4	195.6	164	142	171.6	171.6	ns
prot578	126	104	60	145.8	160.2	87	86	135	151.2	ns
prot579	126	83	98	261	231	89	80	345	225	ns
prot580	126	79	77	120	103.5	101	87	117	120	ns
prot581	126	92	81	103.2	100.8	90	100	109.2	114	ns
prot582	126	86	97	174.6	149.4	82	98	176.4	181.8	ns
prot583	126	86	69	255	222	81	70	261	210	ns
prot584	126	85	84	118.5	132	90	103	120	136.5	ns
prot585	433	79	94	98.4	102	97	85	94.8	99.6	ns
prot586	258	44	38	55.8	75.6	40	29	72	82.8	ns
prot587	219	37	22	81	87	27	26	90	63	ns
prot588	274	29	42	48	39	22	42	45	55.5	ns
prot589	211	22	22	31.2	22.8	13	16	36	28.8	ns
prot590	203	19	21	32.4	34.2	30	30	50.4	54	ns
prot591	210	15	25	108	75	26	30	84	69	ns
prot592	190	27	25	49.5	31.5	26	11	31.5	40.5	ns
prot593	164	29	29	20.4	20.4	40	56	62.4	48	sig
prot594	159	13	16	28.8	37.8	75	69	108	108	sig
prot595	171	20	24	57	51	20	25	72	24	ns
prot596	153	15	24	27	13.5	18	25	28.5	40.5	ns
prot597	176	17	20	16.8	30	20	17	14.4	20.4	ns
prot598	192	26	16	32.4	25.2	22	28	54	79.2	sig
prot599	352	14	25	42	30	10	14	63	45	ns
prot600	146	19	9	16.5	27	10	17	28.5	21	ns
prot601	323	14	13	15.6	14.4	12	20	18	20.4	ns
prot602	258	7	13	23.4	37.8	25	20	32.4	41.4	ns
prot603	152	13	19	36	51	14	11	27	39	ns
prot604	76	14	26	30	25.5	27	24	40.5	51	sig
prot605	128	13	15	16.8	15.6	13	10	31.2	15.6	ns
prot606	187	13	24	39.6	25.2	17	12	27	18	ns
prot607	160	18	19	42	57	15	13	36	39	ns
prot608	315	14	21	15	27	15	23	24	24	ns
prot609	129	15	10	19.2	10.8	10	34	21.6	31.2	sig
prot610	185	15	17	19.8	28.8	17	17	32.4	34.2	ns
prot611	146	14	12	45	27	16	8	39	45	ns
prot612	241	19	13	16.5	19.5	11	12	15	28.5	ns
prot613	222	10	15	19.2	18	21	22	25.2	24	sig
prot614	205	5	5	16.2	16.2	16	14	43.2	46.8	sig
prot615	240	7	15	36	30	17	12	36	27	ns
prot616	99	7	10	21	13.5	14	8	19.5	9	ns
prot617	643	9	14	9.6	9.6	10	13	10.8	12	ns
prot618	239	9	19	19.8	16.2	9	11	23.4	23.4	ns
prot619	383	18	20	30	63	14	13	39	30	ns
prot620	247	15	8	12	15	8	9	10.5	13.5	ns
prot621	189	14	4	21.6	10.8	18	16	14.4	16.8	sig
prot622	171	9	10	14.4	9	10	15	18	36	sig
prot623	326	7	10	15	45	8	6	21	21	ns
prot624	231	9	13	13.5	16.5	18	8	18	19.5	ns
prot625	153	9	8	13.2	8.4	10	9	6	14.4	ns
prot626	268	9	10	21.6	19.8	12	17	9	12.6	ns
prot627	204	2	9	18	24	4	8	27	24	ns
prot628	191	7	20	18	19.5	9	6	18	27	ns
prot629	114	7	8	9.6	6	7	16	12	15.6	ns
prot630	419	11	15	10.8	18	11	11	18	28.8	ns
prot631	141	9	17	18	48	12	14	33	12	ns
prot632	128	6	10	6	13.5	8	6	16.5	7.5	ns
prot633	164	7	8	4.8	6	3	8	6	6	ns
prot634	274	10	10	18	21.6	7	9	10.8	10.8	ns
prot635	188	13	9	51	24	9	12	27	36	ns
prot636	372	11	9	12	12	9	26	31.5	18	sig
prot637	365	7	5	10.8	12	8	8	9.6	12	ns
prot638	145	6	8	12.6	18	9	12	16.2	10.8	ns
prot639	159	11	13	24	21	11	7	24	15	ns
prot640	379	9	11	12	16.5	10	7	13.5	6	ns
prot641	190	7	10	14.4	3.6	8	12	10.8	9.6	ns
prot642	194	10	10	12.6	9	26	14	28.8	21.6	sig
prot643	178	7	11	15	12	11	7	15	21	ns
prot644	181	9	11	15	12	8	6	15	9	ns
prot645	321	5	8	9.6	16.8	11	12	2.4	9.6	ns
prot646	192	8	15	14.4	9	7	8	16.2	14.4	ns
prot647	352	5	8	21	27	8	3	21	21	ns
prot648	118	6	9	10.5	15	7	7	10.5	16.5	sig
prot649	410	15	10	10.8	7.2	6	6	8.4	8.4	ns
prot650	403	4	4	16.2	16.2	10	18	28.8	14.4	sig
prot651	199	7	5	9	27	16	6	30	30	sig
prot652	457	10	5	15	15	5	7	9	9	sig
prot653	221	8	5	12	10.8	10	5	13.2	18	ns
prot654	216	7	8	10.8	16.2	4	5	10.8	9	ns
prot655	217	6	11	15	18	9	8	30	33	ns
prot656	172	6	8	9	16.5	3	8	7.5	16.5	ns
prot657	268	6	8	6	13.2	8	7	7.2	3.6	ns
prot658	583	5	2	21.6	14.4	12	8	32.4	25.2	sig
prot659	229	10	11	21	27	12	6	42	39	ns
prot660	177	13	6	12	12	4	9	13.5	6	ns
prot661	142	13	6	10.8	8.4	8	8	6	9.6	ns
prot662	178	8	7	7.2	18	5	4	25.2	14.4	ns
prot663	111	10	8	33	21	9	6	6	24	ns
prot664	116	3	6	10.5	12	5	10	21	9	ns
prot665	325	7	9	10.8	6	8	7	6	13.2	ns
prot666	268	8	5	23.4	9	4	12	9	5.4	ns
prot667	599	6	9	24	15	18	16	42	42	sig
prot668	341	6	4	9	16.5	14	8	15	12	sig
prot669	172	4	8	7.2	8.4	6	3	4.8	6	ns
prot670	204	7	5	9	14.4	9	7	12.6	5.4	ns
prot671	171	6	5	30	12	16	18	24	48	sig
prot672	255	6	6	10.5	10.5	6	7	6	12	ns
prot673	180	5	5	2.4	3.6	5	2	2.4	8.4	ns
prot674	215	2	6	14.4	7.2	5	6	3.6	10.8	ns
prot675	211	2	9	18	12	6	7	12	21	ns
prot676	234	2	3	7.5	9	4	1	9	6	ns
prot677	214	4	3	6	2.4	7	4	7.2	3.6	ns
prot678	180	5	8	5.4	7.2	10	5	10.8	7.2	ns
prot679	292	1	1	15	9	9	6	15	33	ns
prot680	387	7	4	6	16.5	2	5	6	13.5	ns
prot681	283	4	4	9.6	4.8	3	6	6	6	ns
prot682	351	3	3	5.4	1.8	4	4	7.2	5.4	ns
prot683	502	8	4	12	15	9	11	42	27	sig
prot684	484	3	5	4.5	1.5	1	6	3	6	ns
prot685	345	9	6	14.4	6	9	6	7.2	6	ns
prot686	448	4	4	9	3.6	6	4	7.2	5.4	ns
prot687	277	6	2	12	24	5	4	9	27	ns
prot688	737	4	4	9	6	6	3	6	3	ns
prot689	159	6	3	9.6	9.6	7	4	6	6	ns
prot690	153	5	5	9	14.4	5	7	9	5.4	ns
prot691	321	1	1	15	18	6	2	15	9	ns
prot692	373	6	6	4.5	13.5	5	3	10.5	9	ns
prot693	124	1	2	9.6	0	4	6	6	2.4	ns
prot694	330	3	3	7.2	5.4	3	1	0	5.4	ns
prot695	319	7	6	3	15	3	3	15	9	ns
prot696	272	3	5	6	7.5	7	2	1.5	4.5	ns
prot697	296	8	6	6	4.8	5	3	3.6	4.8	ns
prot698	167	2	1	5.4	9	2	6	9	7.2	ns
prot699	832	7	3	12	3	5	7	42	39	sig
prot700	461	7	4	4.5	9	4	4	6	6	ns
prot701	152	2	3	6	4.8	6	12	10.8	21.6	sig
prot702	247	5	1	3.6	3.6	14	4	10.8	10.8	sig
prot703	311	3	4	15	12	6	3	3	18	ns
prot704	299	3	4	6	7.5	8	10	12	15	sig
prot705	383	6	3	1.2	3.6	3	1	3.6	0	ns
prot706	426	3	6	5.4	10.8	4	6	3.6	7.2	ns
prot707	155	0	5	30	3	2	7	12	12	ns
prot708	989	2	6	6	6	2	5	0	4.5	ns
prot709	187	3	2	2.4	1.2	7	4	2.4	13.2	sig
prot710	366	4	1	10.8	7.2	0	0	1.8	0	ns
prot711	715	3	2	6	15	4	0	12	15	ns
prot712	830	0	8	3	4.5	3	5	1.5	7.5	ns
prot713	177	3	5	6	3.6	7	4	6	1.2	sig
prot714	632	4	1	3.6	10.8	4	3	10.8	5.4	ns
prot715	444	1	1	6	12	3	3	6	15	ns
prot716	1241	4	2	3	6	4	6	9	3	sig
prot717	685	6	2	2.4	2.4	4	4	1.2	6	sig
prot718	387	2	1	1.8	3.6	1	3	5.4	0	ns
prot719	322	3	3	6	15	2	4	3	6	ns
prot720	735	4	2	0	1.5	0	1	0	1.5	ns
prot721	186	43	45	58.8	44.4	29	29	62.4	50.4	ns
prot722	156	42	40	73.8	54	39	56	73.8	84.6	ns
prot723	282	48	41	174	156	62	72	204	198	sig
prot724	140	31	29	51	60	34	26	45	37.5	ns
prot725	137	20	23	30	34.8	27	21	25.2	36	ns
prot726	124	24	27	36	36	23	24	43.2	50.4	ns
prot727	169	23	13	57	51	16	21	30	33	ns
prot728	142	18	23	40.5	40.5	60	63	58.5	103.5	sig
prot729	162	22	24	18	31.2	29	56	34.8	60	sig
prot730	200	23	20	32.4	43.2	25	15	25.2	34.2	ns
prot731	156	14	23	48	54	17	13	72	45	ns
prot732	306	16	19	24	30	15	18	30	13.5	ns
prot733	174	11	16	16.8	22.8	12	15	10.8	21.6	ns
prot734	194	20	9	39.6	28.8	12	17	32.4	27	ns
prot735	103	8	20	42	36	45	81	135	90	sig
prot736	172	9	19	24	21	15	15	24	33	sig
prot737	180	16	18	10.8	14.4	18	18	13.2	18	ns
prot738	184	11	11	23.4	27	18	8	18	21.6	ns
prot739	230	14	12	33	33	12	19	48	42	ns
prot740	187	22	11	16.5	15	12	13	18	22.5	ns
prot741	189	10	13	10.8	20.4	6	9	7.2	15.6	ns
prot742	180	12	13	27	36	15	11	25.2	27	ns
prot743	294	10	12	48	48	20	16	54	48	sig
prot744	186	6	9	18	19.5	9	14	22.5	10.5	ns
prot745	225	8	11	9.6	21.6	17	13	27.6	13.2	sig
prot746	174	7	7	19.8	21.6	33	57	54	75.6	sig
prot747	208	11	12	24	30	14	12	42	24	sig
prot748	217	13	10	16.5	16.5	10	10	13.5	19.5	ns
prot749	112	9	7	10.8	16.8	11	10	6	10.8	ns
prot750	206	14	11	7.2	19.8	20	11	3.6	23.4	ns
prot751	166	13	10	42	12	10	10	24	30	ns
prot752	113	9	7	18	19.5	12	13	16.5	15	ns
prot753	169	4	6	13.2	10.8	22	18	28.8	24	sig
prot754	313	7	10	14.4	27	13	14	19.8	28.8	ns
prot755	197	9	11	27	36	7	8	30	24	ns
prot756	124	6	8	15	15	8	7	9	13.5	ns
prot757	246	5	6	3.6	9.6	7	4	12	12	ns
prot758	258	7	13	9	21.6	7	8	18	23.4	ns
prot759	168	7	8	33	30	6	9	21	36	ns
prot760	260	13	9	9	12	6	3	9	10.5	ns
prot761	243	8	6	12	8.4	4	11	4.8	10.8	ns
prot762	124	3	9	7.2	14.4	13	4	14.4	7.2	ns
prot763	208	8	11	30	21	3	7	24	27	ns
prot764	217	4	6	3	10.5	6	4	10.5	13.5	ns
prot765	197	7	8	6	12	33	24	32.4	32.4	sig
prot766	177	5	4	12.6	3.6	4	8	9	7.2	ns
prot767	146	5	5	21	30	20	12	36	30	sig
prot768	157	6	4	3	9	4	8	4.5	9	ns
prot769	270	11	5	2.4	3.6	4	2	12	2.4	ns
prot770	264	5	7	7.2	9	7	18	10.8	9	ns
prot771	274	5	7	30	21	8	10	9	18	ns
prot772	156	6	4	13.5	7.5	5	6	16.5	6	ns
prot773	252	5	9	4.8	12	9	5	4.8	2.4	ns
prot774	356	6	3	18	10.8	5	11	9	14.4	ns
prot775	180	12	8	15	21	10	6	21	30	sig
prot776	251	6	7	4.5	6	14	22	24	18	sig
prot777	156	13	5	7.2	7.2	3	10	4.8	8.4	ns
prot778	227	3	8	14.4	7.2	12	18	16.2	48.6	sig
prot779	116	6	6	12	6	3	3	12	21	ns
prot780	154	4	4	1.5	10.5	3	8	9	12	ns
prot781	198	8	5	9.6	8.4	4	8	8.4	8.4	ns
prot782	236	2	4	10.8	12.6	13	11	7.2	16.2	sig
prot783	184	3	7	15	15	8	6	9	15	ns
prot784	122	5	4	12	4.5	4	4	10.5	7.5	ns
prot785	91	4	10	9.6	7.2	9	6	7.2	4.8	ns
prot786	274	4	8	16.2	9	4	3	9	12.6	ns
prot787	152	5	5	15	33	5	1	12	15	ns
prot788	162	5	5	6	9	6	6	3	7.5	ns
prot789	158	6	6	9.6	2.4	6	4	9.6	3.6	ns
prot790	463	7	8	10.8	7.2	9	4	12.6	10.8	ns
prot791	312	4	5	12	24	6	6	21	12	ns
prot792	261	2	2	1.5	6	4	3	3	9	ns
prot793	392	3	11	8.4	2.4	6	10	9.6	14.4	sig
prot794	182	6	3	7.2	3.6	2	4	12.6	5.4	ns
prot795	310	2	5	18	12	2	1	18	21	ns
prot796	382	5	7	7.5	4.5	3	5	12	7.5	ns
prot797	113	8	6	4.8	6	6	4	7.2	6	sig
prot798	111	3	8	5.4	5.4	3	6	14.4	9	ns
prot799	418	4	5	9	15	6	9	54	36	sig
prot800	185	2	7	4.5	7.5	2	10	4.5	4.5	ns
prot801	163	1	4	1.2	4.8	3	6	1.2	7.2	ns
prot802	238	8	0	7.2	7.2	3	6	12.6	9	ns
prot803	282	2	4	0	15	1	7	18	9	ns
prot804	305	2	2	3	3	8	8	7.5	7.5	ns
prot805	292	0	3	6	8.4	4	2	4.8	6	ns
prot806	427	4	4	12.6	3.6	6	2	9	1.8	ns
prot807	234	6	6	9	3	1	8	6	18	ns
prot808	233	1	4	4.5	12	2	6	15	9	ns
prot809	425	2	7	4.8	6	10	9	14.4	3.6	sig
prot810	95	4	1	5.4	7.2	1	6	7.2	5.4	ns
prot811	241	5	2	6	6	4	2	18	18	ns
prot812	201	2	3	6	4.5	4	2	3	4.5	ns
prot813	474	8	5	3.6	4.8	7	1	2.4	6	sig
prot814	437	4	3	3.6	10.8	2	5	5.4	5.4	ns
prot815	411	4	3	24	12	3	6	9	0	ns
prot816	333	2	2	7.5	4.5	9	2	7.5	7.5	sig
prot817	449	2	3	7.2	6	5	2	3.6	1.2	ns
prot818	256	1	3	9	5.4	3	5	7.2	7.2	ns
prot819	292	2	2	3	9	5	2	9	9	ns
prot820	669	5	1	3	6	3	4	6	6	ns
prot821	378	3	2	3.6	2.4	4	3	4.8	3.6	ns
prot822	373	3	2	9	5.4	3	3	10.8	7.2	ns
prot823	327	3	1	9	9	2	5	3	3	ns
prot824	180	2	4	0	3	5	2	3	3	ns
prot825	357	1	2	3.6	1.2	2	1	2.4	0	ns
prot826	791	3	2	3.6	5.4	2	3	3.6	1.8	ns
prot827	1037	2	2	6	18	4	3	12	18	ns
prot828	223	0	1	3	4.5	3	4	6	0	ns
prot829	417	3	2	1.2	9.6	7	9	2.4	6	sig
prot830	310	3	4	5.4	1.8	4	8	7.2	3.6	sig
prot831	796	4	3	3	12	0	4	0	3	ns
prot832	385	5	1	1.5	1.5	3	6	4.5	27	sig
prot833	399	4	2	3.6	2.4	1	2	2.4	1.2	ns
prot834	661	0	5	1.8	1.8	5	5	7.2	3.6	sig
prot835	648	3	4	12	12	5	3	3	9	ns
prot836	172	2	2	1.5	1.5	1	4	1.5	3	ns
prot837	459	0	2	1.2	7.2	0	4	1.2	1.2	ns
prot838	266	2	1	5.4	1.8	1	3	3.6	1.8	ns
prot839	85	74	39	159	165	138	195	513	414	sig
prot840	185	67	63	90	79.5	94	98	130.5	148.5	sig
prot841	130	53	56	50.4	62.4	46	61	58.8	64.8	ns
prot842	128	59	49	82.8	73.8	100	120	198	241.2	sig
prot843	130	55	59	198	120	96	104	378	348	sig
prot844	150	66	47	79.5	70.5	53	49	88.5	70.5	ns
prot845	94	37	34	46.8	60	40	39	46.8	54	ns
prot846	154	15	23	48.6	34.2	27	28	52.2	61.2	ns
prot847	76	29	27	72	75	18	28	63	75	ns
prot848	213	16	18	24	27	23	23	19.5	22.5	ns
prot849	51	17	18	19.2	28.8	17	19	19.2	16.8	ns
prot850	198	15	23	28.8	36	17	24	32.4	27	ns
prot851	150	15	14	60	42	15	18	33	39	ns
prot852	161	10	14	18	27	11	16	22.5	21	ns
prot853	227	4	17	25.2	12	16	13	13.2	18	ns
prot854	56	14	18	25.2	14.4	12	11	27	32.4	ns
prot855	107	20	19	63	33	18	16	42	48	ns
prot856	85	12	10	24	33	13	14	22.5	22.5	ns
prot857	191	10	14	16.8	13.2	12	18	12	10.8	ns
prot858	207	11	14	23.4	25.2	5	14	9	18	ns
prot859	313	10	15	39	48	10	12	21	33	ns
prot860	150	16	9	19.5	19.5	10	9	25.5	16.5	ns
prot861	446	9	14	13.2	15.6	14	8	16.8	13.2	ns
prot862	165	13	11	25.2	23.4	12	6	32.4	16.2	ns
prot863	164	17	10	21	24	13	10	33	27	ns
prot864	183	10	17	10.5	30	14	17	24	10.5	ns
prot865	112	9	5	14.4	13.2	7	16	9.6	12	ns
prot866	99	12	8	18	23.4	30	20	25.2	36	sig
prot867	162	13	17	18	27	11	11	33	33	ns
prot868	294	9	10	16.5	16.5	11	11	10.5	22.5	ns
prot869	219	19	10	10.8	13.2	18	15	21.6	12	sig
prot870	139	10	9	28.8	16.2	7	15	25.2	28.8	ns
prot871	1091	11	10	21	39	12	8	18	45	ns
prot872	153	8	14	12	16.5	11	7	12	16.5	ns
prot873	122	12	13	13.2	8.4	10	12	9.6	10.8	ns
prot874	308	12	4	3.6	27	9	12	14.4	19.8	ns
prot875	274	7	8	27	24	9	12	24	21	ns
prot876	168	17	7	12	16.5	14	12	12	7.5	ns
prot877	157	5	7	4.8	14.4	7	12	16.8	14.4	sig
prot878	171	10	12	7.2	21.6	8	5	16.2	12.6	ns
prot879	163	7	7	18	15	6	9	6	30	ns
prot880	78	11	9	22.5	9	9	13	9	13.5	ns
prot881	177	5	12	6	10.8	30	33	25.2	25.2	sig
prot882	198	9	8	9	14.4	7	4	14.4	10.8	ns
prot883	322	7	5	30	42	12	7	24	24	ns
prot884	145	9	12	15	12	13	6	16.5	9	ns
prot885	224	8	8	12	13.2	6	18	14.4	16.8	sig
prot886	155	6	9	14.4	9	11	10	14.4	7.2	ns
prot887	102	6	3	21	12	8	7	33	36	ns
prot888	207	5	8	16.5	16.5	5	2	7.5	3	ns
prot889	480	9	8	6	7.2	9	14	8.4	8.4	sig
prot890	104	7	10	12.6	12.6	30	21	48.6	70.2	sig
prot891	204	5	5	15	21	18	15	36	45	sig
prot892	248	3	7	13.5	9	8	7	7.5	4.5	ns
prot893	157	6	7	19.2	7.2	7	9	12	3.6	ns
prot894	132	4	5	3.6	5.4	8	11	12.6	7.2	ns
prot895	214	5	6	12	18	8	10	33	15	sig
prot896	219	5	4	9	6	8	6	10.5	6	ns
prot897	193	4	5	7.2	8.4	5	5	8.4	6	ns
prot898	155	5	6	12.6	12.6	4	1	14.4	9	ns
prot899	239	7	1	30	9	8	12	27	18	sig
prot900	116	4	5	7.5	10.5	6	3	7.5	10.5	ns
prot901	211	5	3	6	13.2	8	4	6	4.8	ns
prot902	156	5	4	19.8	7.2	7	10	14.4	18	sig
prot903	246	4	4	27	18	4	4	21	15	ns
prot904	218	7	14	15	10.5	8	6	10.5	9	ns
prot905	201	3	4	4.8	6	15	24	25.2	10.8	sig
prot906	111	3	6	3.6	5.4	2	2	9	1.8	ns
prot907	175	3	4	30	12	8	2	9	9	ns
prot908	195	5	6	7.5	6	4	5	6	16.5	sig
prot909	292	7	4	8.4	2.4	3	5	3.6	9.6	ns
prot910	173	5	1	5.4	14.4	4	1	1.8	5.4	ns
prot911	284	8	5	12	18	4	4	24	9	ns
prot912	151	5	5	10.5	3	4	1	4.5	12	ns
prot913	165	9	5	2.4	1.2	5	6	14.4	3.6	ns
prot914	132	5	9	3.6	3.6	4	4	3.6	7.2	ns
prot915	177	7	10	9	18	6	15	27	36	sig
prot916	137	5	8	7.5	4.5	10	5	9	12	ns
prot917	325	3	5	6	4.8	5	8	7.2	7.2	sig
prot918	192	8	3	16.2	9	6	4	12.6	7.2	ns
prot919	170	6	5	15	18	4	5	12	9	ns
prot920	157	5	2	6	9	6	6	6	6	ns
prot921	192	7	4	8.4	6	4	3	4.8	2.4	ns
prot922	474	5	6	3.6	10.8	4	8	10.8	21.6	sig
prot923	186	4	4	21	18	1	5	12	30	sig
prot924	428	4	3	7.5	0	3	3	6	7.5	ns
prot925	191	6	12	7.2	7.2	2	2	8.4	4.8	ns
prot926	169	1	4	5.4	10.8	12	12	21.6	32.4	sig
prot927	166	1	3	27	9	3	3	12	12	ns
prot928	290	1	2	6	9	4	4	9	18	sig
prot929	216	2	4	7.2	4.8	5	7	6	8.4	ns
prot930	103	3	3	5.4	7.2	3	3	14.4	7.2	sig
prot931	271	4	3	15	9	2	3	12	12	ns
prot932	147	4	2	6	1.5	3	2	7.5	6	ns
prot933	135	4	4	4.8	3.6	1	4	7.2	2.4	ns
prot934	135	8	4	5.4	10.8	5	3	5.4	7.2	ns
prot935	135	5	4	18	15	4	1	3	3	ns
prot936	135	1	4	10.5	4.5	3	4	6	3	ns
prot937	321	4	4	1.2	2.4	2	2	7.2	6	ns
prot938	164	0	2	10.8	5.4	4	2	28.8	3.6	sig
prot939	113	5	2	12	12	3	1	9	12	ns
prot940	271	4	4	7.5	1.5	4	7	10.5	1.5	ns
prot941	204	2	5	1.2	1.2	1	1	1.2	0	ns
prot942	276	0	4	5.4	3.6	2	4	9	3.6	ns
prot943	108	3	7	12	15	15	9	27	9	sig
prot944	91	6	3	6	9	5	2	3	3	ns
prot945	325	2	2	7.2	0	1	6	2.4	7.2	ns
prot946	114	2	0	9	3.6	3	2	1.8	7.2	ns
prot947	277	1	2	0	9	2	7	12	15	sig
prot948	118	2	3	3	3	3	1	3	1.5	ns
prot949	121	2	3	3.6	6	2	2	2.4	3.6	ns
prot950	198	3	2	1.8	10.8	3	2	5.4	5.4	ns
prot951	237	1	3	3	9	2	1	6	6	ns
prot952	220	1	2	1.5	1.5	4	4	0	1.5	ns
prot953	406	2	1	0	2.4	5	1	3.6	3.6	ns
prot954	391	1	0	0	7.2	1	4	9	1.8	ns
prot955	189	4	1	6	0	1	1	9	0	ns
prot956	232	5	7	1.5	3	3	4	6	3	ns
prot957	470	0	0	1.2	3.6	3	2	2.4	4.8	ns
prot958	527	1	3	3.6	7.2	4	3	3.6	7.2	sig
prot959	141	3	1	3	9	2	5	9	0	ns
prot960	602	1	1	1.5	1.5	2	2	0	1.5	ns
prot961	109	19	24	30	25.2	27	24	34.8	25.2	ns
prot962	258	20	12	55.8	50.4	30	21	34.2	55.8	ns
prot963	168	13	7	57	63	9	15	30	27	ns
prot964	177	20	22	30	27	14	16	27	22.5	ns
prot965	104	17	14	20.4	19.2	22	27	25.2	28.8	sig
prot966	187	12	6	12.6	19.8	13	10	19.8	14.4	ns
prot967	134	12	11	24	48	36	18	108	108	sig
prot968	153	15	18	27	25.5	14	20	16.5	25.5	ns
prot969	125	9	8	14.4	19.2	9	14	12	16.8	ns
prot970	242	8	13	12.6	21.6	9	13	16.2	19.8	ns
prot971	128	9	13	57	24	8	6	45	36	ns
prot972	160	12	13	13.5	22.5	22	14	16.5	19.5	sig
prot973	65	6	12	10.8	19.2	28	24	16.8	16.8	sig
prot974	143	15	12	18	25.2	13	16	9	12.6	ns
prot975	131	15	10	27	36	6	12	9	54	ns
prot976	128	11	10	19.5	18	10	17	12	24	ns
prot977	76	9	4	10.8	10.8	7	5	6	8.4	ns
prot978	95	8	12	16.2	19.8	17	14	23.4	14.4	ns
prot979	70	11	8	42	27	13	8	27	33	ns
prot980	136	14	13	18	13.5	10	16	15	15	ns
prot981	116	7	6	6	18	14	14	15.6	9.6	ns
prot982	108	20	8	10.8	10.8	16	9	16.2	25.2	ns
prot983	195	7	3	33	45	6	5	15	30	ns
prot984	145	11	7	15	24	9	6	16.5	10.5	ns
prot985	102	7	13	13.2	6	7	9	8.4	9.6	ns
prot986	173	14	8	12.6	12.6	12	9	16.2	12.6	ns
prot987	212	5	6	9	15	4	7	9	36	ns
prot988	116	3	6	15	4.5	9	4	13.5	9	ns
prot989	219	10	6	6	12	11	12	9.6	7.2	ns
prot990	312	10	13	21.6	18	21	12	32.4	21.6	sig
prot991	78	11	2	27	21	3	7	27	39	ns
prot992	193	5	3	6	9	12	10	9	24	sig
prot993	500	4	3	6	6	3	2	4.8	7.2	ns
prot994	195	5	7	9	9	8	22	10.8	21.6	sig
prot995	177	8	6	9	9	5	7	33	6	sig
prot996	224	9	6	12	10.5	6	4	15	6	ns
prot997	239	7	5	2.4	9.6	9	6	9.6	10.8	sig
prot998	223	5	5	7.2	10.8	10	3	21.6	14.4	sig
prot999	113	4	6	21	18	4	13	9	9	ns
prot1000	94	7	3	3	9	3	3	13.5	12	ns
prot1001	74	4	5	6	10.8	5	6	3.6	8.4	ns
prot1002	265	7	3	12.6	9	9	13	12.6	7.2	sig
prot1003	225	5	6	9	33	7	7	21	15	ns
prot1004	129	3	9	9	7.5	11	11	13.5	13.5	sig
prot1005	210	6	7	2.4	6	6	8	9.6	14.4	sig
prot1006	248	7	5	1.8	9	12	15	27	5.4	sig
prot1007	158	10	6	15	15	9	1	18	24	ns
prot1008	68	4	4	7.5	10.5	6	4	1.5	6	ns
prot1009	68	1	8	4.8	6	4	3	7.2	8.4	ns
prot1010	548	4	3	12.6	9	10	10	32.4	25.2	sig
prot1011	123	8	7	24	15	7	4	15	21	ns
prot1012	181	4	4	9	7.5	11	9	13.5	7.5	sig
prot1013	824	6	3	4.8	7.2	4	3	6	4.8	ns
prot1014	250	3	6	3.6	3.6	2	4	5.4	5.4	ns
prot1015	242	5	4	15	9	1	4	12	9	ns
prot1016	186	3	2	1.5	4.5	3	6	10.5	4.5	ns
prot1017	228	2	5	4.8	7.2	6	2	8.4	6	ns
prot1018	106	7	9	12.6	5.4	9	4	7.2	7.2	ns
prot1019	135	3	4	9	3	2	6	12	12	ns
prot1020	173	4	1	3	9	4	4	6	3	ns
prot1021	245	5	6	4.8	7.2	1	2	8.4	6	ns
prot1022	98	5	3	3.6	10.8	2	8	10.8	14.4	sig
prot1023	149	3	1	9	9	1	6	18	24	ns
prot1024	136	1	7	3	15	5	2	9	1.5	ns
prot1025	335	2	3	0	3.6	2	6	4.8	2.4	ns
prot1026	81	4	3	5.4	1.8	5	5	1.8	7.2	ns
prot1027	124	5	5	9	9	8	4	30	21	ns
prot1028	204	4	1	6	4.5	4	2	6	3	ns
prot1029	124	4	2	7.2	7.2	5	3	3.6	3.6	ns
prot1030	231	7	4	9	16.2	4	4	5.4	5.4	ns
prot1031	192	11	7	18	15	6	7	12	18	ns
prot1032	514	6	5	3	7.5	15	3	9	18	sig
prot1033	277	3	6	8.4	8.4	15	18	10.8	14.4	sig
prot1034	159	2	2	5.4	5.4	2	4	3.6	7.2	ns
prot1035	190	3	5	15	18	5	7	27	12	ns
prot1036	225	4	3	7.5	6	5	3	4.5	4.5	ns
prot1037	57	2	3	7.2	3.6	1	3	4.8	3.6	ns
prot1038	153	4	1	1.8	3.6	3	3	5.4	5.4	ns
prot1039	91	2	1	24	15	4	6	6	3	ns
prot1040	94	1	4	4.5	7.5	2	3	10.5	0	ns
prot1041	112	5	2	1.2	1.2	2	3	6	2.4	ns
prot1042	336	4	4	5.4	1.8	2	3	3.6	5.4	ns
prot1043	241	7	4	21	6	7	5	3	15	ns
prot1044	108	4	3	6	4.5	4	5	3	13.5	ns
prot1045	117	2	3	1.2	3.6	3	4	2.4	3.6	sig
prot1046	286	3	2	7.2	1.8	0	3	3.6	0	ns
prot1047	122	2	2	9	27	6	1	18	3	ns
prot1048	273	4	5	6	1.5	2	2	7.5	4.5	ns
prot1049	237	2	3	2.4	2.4	2	1	2.4	2.4	ns
prot1050	222	3	4	5.4	9	1	3	0	5.4	ns
prot1051	799	2	3	6	3	2	3	15	6	ns
prot1052	125	3	1	3	6	3	2	1.5	4.5	ns
prot1053	98	2	3	2.4	2.4	1	1	1.2	7.2	ns
prot1054	153	4	0	3.6	5.4	2	0	0	3.6	ns
prot1055	186	1	2	0	6	2	4	3	3	ns
prot1056	188	2	2	0	3	2	1	6	1.5	ns
prot1057	127	4	5	1.2	2.4	2	1	4.8	2.4	ns
prot1058	65	118	108	212.4	208.8	126	121	212.4	234	ns
prot1059	115	44	46	144	123	62	43	162	120	ns
prot1060	65	26	21	43.5	46.5	23	31	49.5	42	ns
prot1061	90	20	21	26.4	22.8	34	28	36	33.6	sig
prot1062	120	11	16	19.8	16.2	11	14	21.6	14.4	ns
prot1063	83	6	6	18	39	6	9	24	15	ns
prot1064	177	3	9	10.5	7.5	6	9	12	7.5	ns
prot1065	59	17	7	8.4	10.8	8	4	14.4	4.8	ns
prot1066	97	10	9	18	16.2	23	9	16.2	23.4	sig
prot1067	188	11	6	21	21	5	9	24	9	ns
prot1068	82	8	8	10.5	21	10	10	16.5	10.5	ns
prot1069	109	7	9	10.8	9.6	9	7	7.2	8.4	ns
prot1070	109	6	6	19.8	16.2	8	8	14.4	5.4	ns
prot1071	168	8	11	30	12	13	4	18	24	ns
prot1072	188	11	8	15	22.5	9	20	22.5	4.5	sig
prot1073	82	7	8	7.2	7.2	3	8	7.2	3.6	ns
prot1074	75	5	6	9	5.4	10	12	12.6	14.4	sig
prot1075	151	8	3	30	21	9	8	12	15	ns
prot1076	175	3	2	6	4.5	6	4	10.5	6	ns
prot1077	116	4	7	4.8	6	7	5	4.8	0	ns
prot1078	161	10	5	7.2	7.2	4	8	12.6	7.2	sig
prot1079	95	3	7	30	15	5	4	21	9	ns
prot1080	101	4	5	6	6	9	7	6	3	ns
prot1081	175	9	10	2.4	9.6	4	6	4.8	7.2	ns
prot1082	401	3	3	16.2	12.6	7	8	7.2	12.6	ns
prot1083	214	8	7	18	21	2	5	12	15	ns
prot1084	215	7	6	7.5	3	10	2	3	1.5	ns
prot1085	152	3	1	3.6	4.8	9	2	8.4	4.8	ns
prot1086	125	4	3	9	5.4	2	3	5.4	16.2	ns
prot1087	154	7	5	12	21	7	5	12	12	ns
prot1088	119	5	7	9	6	6	4	9	9	ns
prot1089	145	3	5	6	1.2	7	6	6	3.6	ns
prot1090	256	5	6	7.2	1.8	5	8	9	16.2	ns
prot1091	119	4	3	6	6	4	2	9	24	ns
prot1092	159	1	7	1.5	7.5	8	10	13.5	6	sig
prot1093	91	6	4	2.4	6	3	3	4.8	9.6	ns
prot1094	396	3	6	5.4	7.2	16	14	21.6	14.4	sig
prot1095	205	2	2	18	15	6	5	12	12	ns
prot1096	108	3	6	4.5	13.5	3	3	4.5	9	sig
prot1097	71	5	4	2.4	4.8	15	12	7.2	18	sig
prot1098	259	2	4	5.4	3.6	5	3	3.6	18	ns
prot1099	191	1	9	3	12	6	6	42	30	sig
prot1100	147	5	2	3	4.5	4	8	6	9	sig
prot1101	292	3	6	7.2	7.2	5	2	6	3.6	ns
prot1102	69	7	1	5.4	1.8	8	2	5.4	14.4	sig
prot1103	245	5	4	9	6	6	8	3	18	ns
prot1104	146	1	1	1.5	1.5	6	5	1.5	0	ns
prot1105	351	4	1	6	3.6	2	1	4.8	8.4	ns
prot1106	106	1	6	12.6	9	4	1	1.8	7.2	ns
prot1107	180	4	4	12	6	1	3	0	6	ns
prot1108	199	4	0	12	7.5	2	8	9	7.5	ns
prot1109	185	0	3	0	3.6	6	12	28.8	10.8	sig
prot1110	182	3	4	0	5.4	2	3	5.4	5.4	ns
prot1111	59	3	1	3	6	4	3	15	6	ns
prot1112	173	4	2	4.5	6	4	2	3	3	ns
prot1113	105	1	3	4.8	6	7	4	2.4	3.6	ns
prot1114	79	2	2	12.6	1.8	7	2	10.8	1.8	ns
prot1115	94	2	5	9	12	2	2	9	0	ns
prot1116	235	5	3	3	1.5	3	2	3	1.5	ns
prot1117	99	3	2	0	7.2	7	1	2.4	6	ns
prot1118	103	2	3	3.6	0	3	4	1.8	7.2	ns
prot1119	226	4	1	3	6	1	2	18	3	ns
prot1120	168	0	4	0	0	4	4	6	4.5	ns
prot1121	454	5	1	3.6	4.8	3	3	4.8	1.2	ns
prot1122	92	4	1	3.6	5.4	4	1	1.8	1.8	ns
prot1123	99	4	2	6	3	2	1	12	9	ns
prot1124	116	3	4	4.5	9	2	1	6	9	ns
prot1125	90	3	1	6	2.4	1	0	1.2	2.4	ns
prot1126	87	2	3	3.6	10.8	3	2	3.6	5.4	ns
prot1127	294	1	1	12	12	4	4	12	12	ns
prot1128	354	2	7	3	4.5	3	1	3	6	ns
prot1129	216	2	2	2.4	2.4	1	3	2.4	4.8	ns
prot1130	138	3	4	5.4	7.2	3	2	5.4	1.8	ns
prot1131	187	3	0	0	3	4	2	12	6	sig
prot1132	495	2	0	1.5	6	1	3	6	1.5	ns
prot1133	406	5	1	1.2	3.6	0	4	3.6	1.2	ns
prot1134	382	3	2	7.2	3.6	0	0	1.8	5.4	ns
prot1135	272	1	1	3	6	2	3	3	3	ns
prot1136	71	15	25	22.5	34.5	22	21	24	28.5	ns
prot1137	105	26	17	24	32.4	16	14	18	26.4	ns
prot1138	234	20	20	34.2	27	18	20	34.2	30.6	ns
prot1139	112	17	18	30	51	15	8	30	42	ns
prot1140	114	18	23	18	33	24	34	51	36	sig
prot1141	112	10	11	4.8	10.8	5	5	16.8	10.8	ns
prot1142	166	11	7	9	16.2	9	3	16.2	21.6	ns
prot1143	104	6	11	15	12	2	8	21	6	ns
prot1144	376	4	7	13.5	15	6	7	13.5	13.5	ns
prot1145	83	8	7	6	14.4	6	5	8.4	9.6	ns
prot1146	51	4	7	16.2	7.2	4	3	3.6	3.6	ns
prot1147	74	5	9	9	9	14	8	12	24	sig
prot1148	74	3	6	15	10.5	9	2	6	7.5	ns
prot1149	117	4	6	8.4	6	8	2	3.6	10.8	ns
prot1150	106	5	3	5.4	3.6	4	9	19.8	12.6	sig
prot1151	110	2	5	18	3	4	0	9	18	ns
prot1152	73	7	2	4.5	3	2	1	1.5	3	sig
prot1153	113	4	6	10.8	2.4	1	6	6	4.8	ns
prot1154	358	6	2	1.8	3.6	1	3	7.2	7.2	ns
prot1155	99	3	3	12	0	4	3	6	3	ns
prot1156	115	3	3	3	6	4	10	10.5	6	sig
prot1157	180	6	7	6	6	2	11	4.8	2.4	sig
prot1158	67	3	2	3.6	1.8	8	4	1.8	9	ns
prot1159	99	2	3	3	9	4	3	6	9	ns
prot1160	99	6	1	10.5	4.5	8	3	7.5	3	ns
prot1161	99	6	5	6	3.6	2	4	7.2	1.2	ns
prot1162	98	3	1	12.6	7.2	1	1	7.2	1.8	ns
prot1163	165	3	3	6	15	6	3	6	15	ns
prot1164	76	4	3	3	0	4	3	4.5	6	ns
prot1165	90	0	5	1.2	4.8	1	0	0	2.4	ns
prot1166	113	2	2	7.2	3.6	1	5	5.4	5.4	ns
prot1167	90	1	0	9	15	5	4	9	6	ns
prot1168	163	1	5	1.5	3	1	5	4.5	4.5	ns
prot1169	102	4	6	2.4	1.2	3	3	4.8	3.6	ns
prot1170	183	2	4	3.6	1.8	3	1	3.6	0	ns
prot1171	98	4	5	6	0	1	0	12	6	ns
prot1172	146	3	2	0	1.5	2	0	3	3	ns
prot1173	145	1	3	4.8	0	3	3	1.2	1.2	ns
prot1174	166	1	1	3.6	5.4	3	9	10.8	5.4	sig
prot1175	100	2	3	0	3	2	0	6	6	ns
prot1176	393	1	2	6	1.5	4	2	3	3	sig
prot1177	89	5	2	4.8	6	2	5	4.8	6	sig
prot1178	391	2	2	3.6	1.8	6	1	1.8	5.4	ns
prot1179	89	0	2	6	6	2	4	6	3	ns
prot1180	1106	9	9	9	7.5	3	12	10.5	4.5	ns
prot1181	3227	6	4	8.4	4.8	3	3	8.4	7.2	ns
prot1182	539	9	12	10.8	12.6	6	7	16.2	25.2	ns
prot1183	771	3	7	21	3	4	2	12	18	ns
prot1184	2680	3	5	9	4.5	5	7	1.5	6	ns
prot1185	917	3	4	2.4	1.2	10	5	7.2	1.2	ns
prot1186	4114	2	2	1.8	1.8	3	4	7.2	3.6	ns
prot1187	449	11	9	18	24	10	7	24	12	ns
prot1188	1304	6	0	4.5	9	2	1	4.5	9	ns
prot1189	393	5	6	0	9.6	7	6	3.6	6	ns
prot1190	1513	2	0	7.2	5.4	4	8	7.2	3.6	ns
prot1191	2580	2	2	6	6	2	1	9	3	ns
prot1192	959	7	8	3	9	2	8	6	4.5	ns
prot1193	510	6	5	4.8	7.2	7	0	3.6	9.6	ns
prot1194	427	7	7	9	12.6	6	12	10.8	12.6	ns
prot1195	413	4	4	21	6	3	4	6	18	ns
prot1196	819	5	10	1.5	3	8	8	4.5	4.5	ns
prot1197	1779	6	3	2.4	4.8	0	2	8.4	1.2	ns
prot1198	1379	5	2	5.4	9	4	9	19.8	9	sig
prot1199	652	0	3	12	6	4	2	0	6	ns
prot1200	704	4	2	3	0	4	3	3	4.5	ns
prot1201	1028	2	0	7.2	4.8	3	1	0	1.2	ns
prot1202	1181	6	4	0	1.8	4	2	5.4	1.8	ns
prot1203	383	3	6	30	24	9	6	30	39	ns
prot1204	1077	2	9	10.5	6	3	4	15	9	ns
prot1205	452	5	5	7.2	6	3	7	7.2	4.8	ns
prot1206	434	2	4	5.4	7.2	7	4	5.4	5.4	ns
prot1207	955	5	7	15	12	5	3	12	6	ns
prot1208	528	5	5	4.5	4.5	4	1	0	4.5	ns
prot1209	228	3	3	2.4	3.6	3	6	4.8	0	ns
prot1210	781	5	2	7.2	9	5	2	1.8	0	ns
prot1211	548	1	2	12	12	3	5	18	9	ns
prot1212	273	2	3	7.5	4.5	2	1	1.5	6	ns
prot1213	153	6	5	7.2	6	11	7	6	2.4	ns
prot1214	320	1	5	9	7.2	12	21	32.4	27	sig
prot1215	219	3	7	18	24	11	5	36	36	sig
prot1216	410	6	6	9	4.5	13	11	7.5	10.5	sig
prot1217	322	1	8	4.8	8.4	5	4	2.4	2.4	ns
prot1218	629	4	2	10.8	7.2	6	5	3.6	14.4	ns
prot1219	264	5	1	12	12	1	6	6	12	ns
prot1220	356	2	1	3	13.5	8	8	4.5	12	sig
prot1221	390	2	5	7.2	6	3	2	2.4	4.8	ns
prot1222	235	3	6	3.6	7.2	2	4	3.6	7.2	ns
prot1223	263	1	1	6	9	3	8	9	12	ns
prot1224	481	4	3	1.5	3	3	4	4.5	3	ns
prot1225	551	1	2	7.2	9.6	3	1	0	7.2	ns
prot1226	481	2	1	0	7.2	4	5	9	9	ns
prot1227	487	2	2	0	3	2	2	6	6	sig
prot1228	881	6	2	0	0	3	3	3	1.5	ns
prot1229	2284	0	2	3.6	6	1	5	4.8	2.4	ns
prot1230	852	3	2	3.6	1.8	2	0	5.4	3.6	ns
prot1231	341	6	5	15	18	4	0	3	12	ns
prot1232	182	7	2	12	1.5	4	2	3	6	ns
prot1233	327	1	8	6	6	8	8	14.4	9.6	sig
prot1234	219	2	9	3.6	7.2	2	4	5.4	21.6	ns
prot1235	406	9	3	12	15	4	2	12	15	ns
prot1236	332	1	1	3	6	2	0	7.5	3	ns
prot1237	365	1	3	4.8	1.2	8	3	7.2	2.4	sig
prot1238	308	4	6	7.2	3.6	9	4	10.8	16.2	sig
prot1239	232	3	2	3	3	0	1	9	9	ns
prot1240	2067	2	4	4.5	3	2	2	6	0	ns
prot1241	865	2	1	2.4	6	1	1	6	2.4	ns
prot1242	682	3	3	5.4	9	3	2	0	1.8	ns
prot1243	573	3	3	3	3	2	3	3	0	ns
prot1244	454	1	0	1.5	3	4	4	3	0	ns
prot1245	611	11	12	9.6	18	19	11	9.6	16.8	sig
prot1246	133	2	4	9	5.4	10	9	14.4	7.2	ns
prot1247	221	4	10	21	21	9	9	27	27	ns
prot1248	153	10	16	13.5	12	5	10	10.5	9	sig
prot1249	363	7	3	10.8	4.8	5	6	4.8	3.6	ns
prot1250	435	8	4	9	9	9	3	16.2	14.4	sig
prot1251	366	7	3	15	9	3	3	6	6	ns
prot1252	170	8	3	15	6	4	5	6	7.5	ns
prot1253	267	5	6	4.8	6	3	4	3.6	4.8	ns
prot1254	463	4	2	5.4	3.6	3	0	14.4	3.6	ns
prot1255	542	2	7	6	6	3	2	3	21	ns
prot1256	448	9	5	6	6	3	4	1.5	6	ns
prot1257	177	4	4	9.6	3.6	4	6	1.2	8.4	ns
prot1258	365	3	2	7.2	3.6	7	4	5.4	0	ns
prot1259	746	1	1	12	0	3	3	6	12	ns
prot1260	458	4	8	4.5	4.5	5	1	3	3	ns
prot1261	147	0	5	8.4	4.8	8	2	3.6	3.6	ns
prot1262	266	5	2	3.6	1.8	5	2	9	10.8	ns
prot1263	340	0	4	12	3	5	3	12	9	ns
prot1264	398	2	3	4.5	3	9	6	22.5	9	sig
prot1265	403	5	2	2.4	1.2	3	2	2.4	3.6	ns
prot1266	302	1	2	7.2	7.2	5	4	1.8	3.6	ns
prot1267	465	3	2	12	3	4	3	6	24	ns
prot1268	487	0	1	3	3	3	1	4.5	4.5	ns
prot1269	568	1	2	4.8	0	0	3	3.6	3.6	ns
prot1270	370	1	3	0	3.6	1	0	3.6	1.8	ns
prot1271	435	4	0	0	3	1	2	12	18	ns
prot1272	382	0	2	3	0	2	0	1.5	3	ns
prot1273	400	1	2	2.4	1.2	2	4	2.4	1.2	ns
prot1274	1317	2	0	5.4	0	1	1	1.8	1.8	ns
prot1275	1827	0	2	0	6	1	0	6	0	ns
prot1276	227	2	6	6	13.5	3	8	16.5	7.5	ns
prot1277	126	7	4	6	3.6	10	6	4.8	8.4	sig
prot1278	199	8	1	5.4	10.8	3	3	5.4	12.6	ns
prot1279	186	5	5	12	21	6	3	15	15	ns
prot1280	397	6	6	12	4.5	11	7	6	10.5	sig
prot1281	191	2	1	7.2	7.2	5	8	2.4	6	ns
prot1282	181	4	7	5.4	1.8	5	5	1.8	10.8	ns
prot1283	332	2	3	9	15	6	5	6	18	sig
prot1284	207	3	4	4.5	12	3	4	7.5	6	ns
prot1285	433	4	7	2.4	2.4	4	7	6	2.4	ns
prot1286	220	4	6	10.8	7.2	2	3	16.2	7.2	ns
prot1287	174	5	5	24	12	2	4	18	18	ns
prot1288	398	2	2	9	6	6	1	4.5	6	ns
prot1289	250	4	4	2.4	6	1	5	3.6	2.4	ns
prot1290	254	8	3	1.8	1.8	0	3	7.2	3.6	ns
prot1291	278	2	6	12	0	2	3	3	9	ns
prot1292	195	0	3	6	7.5	9	9	9	18	sig
prot1293	493	5	2	4.8	6	6	4	14.4	9.6	sig
prot1294	395	1	2	1.8	5.4	1	3	3.6	9	ns
prot1295	346	4	4	0	9	3	1	0	3	ns
prot1296	386	8	1	4.5	4.5	2	7	7.5	7.5	sig
prot1297	323	3	3	4.8	2.4	1	2	1.2	1.2	ns
prot1298	221	4	3	5.4	10.8	1	4	5.4	7.2	ns
prot1299	330	2	5	15	21	3	5	3	21	ns
prot1300	913	2	2	9	3	4	4	13.5	12	ns
prot1301	216	3	2	2.4	4.8	2	2	2.4	7.2	ns
prot1302	176	3	2	5.4	1.8	2	1	3.6	3.6	ns
prot1303	396	6	7	3	12	3	0	12	15	ns
prot1304	144	1	2	3	3	3	2	4.5	10.5	ns
prot1305	340	2	3	6	3.6	1	1	6	1.2	ns
prot1306	177	0	3	3.6	7.2	1	3	7.2	0	ns
prot1307	491	3	2	15	12	4	1	3	3	ns
prot1308	289	4	0	4.5	7.5	0	4	15	1.5	ns
prot1309	925	4	4	3.6	1.2	4	2	4.8	4.8	ns
prot1310	266	1	2	0	0	2	0	5.4	7.2	ns
prot1311	584	8	3	12	18	3	0	6	9	ns
prot1312	316	2	3	1.5	4.5	9	3	13.5	4.5	sig
prot1313	365	5	3	3.6	3.6	1	7	7.2	2.4	ns
prot1314	282	1	0	1.8	0	4	6	0	0	ns
prot1315	465	2	6	18	12	2	2	6	12	ns
prot1316	577	3	4	6	6	2	1	3	7.5	ns
prot1317	274	5	2	2.4	1.2	2	4	0	1.2	ns
prot1318	517	1	3	0	3.6	1	0	3.6	3.6	ns
prot1319	782	2	0	6	0	3	3	3	6	ns
prot1320	567	2	0	0	0	9	3	9	4.5	sig
prot1321	356	0	3	0	4.8	5	4	4.8	2.4	sig
prot1322	229	1	1	0	3.6	0	0	3.6	0	ns
prot1323	388	1	1	0	6	2	1	3	0	ns
prot1324	109	7	9	10.5	12	5	7	15	7.5	ns
prot1325	167	5	6	3.6	7.2	7	2	2.4	4.8	ns
prot1326	192	6	6	1.8	5.4	8	6	10.8	5.4	ns
prot1327	174	3	1	3	9	1	3	9	21	ns
prot1328	144	5	7	3	10.5	21	18	18	27	sig
prot1329	139	2	4	2.4	3.6	3	9	10.8	10.8	sig
prot1330	160	3	3	7.2	7.2	2	4	3.6	14.4	ns
prot1331	220	5	4	9	12	7	6	6	3	ns
prot1332	248	7	3	10.5	6	5	2	7.5	7.5	ns
prot1333	254	3	6	2.4	8.4	4	3	2.4	6	ns
prot1334	213	2	2	9	16.2	2	4	5.4	1.8	ns
prot1335	81	2	1	15	3	2	3	6	3	ns
prot1336	318	5	4	4.5	6	3	9	9	31.5	sig
prot1337	247	4	4	7.2	8.4	7	3	7.2	4.8	ns
prot1338	381	2	2	1.8	9	3	1	5.4	1.8	ns
prot1339	159	4	3	6	15	1	5	12	3	ns
prot1340	205	2	1	1.5	6	7	2	7.5	1.5	sig
prot1341	244	1	1	7.2	9.6	3	4	1.2	3.6	ns
prot1342	160	3	4	1.8	5.4	1	0	7.2	3.6	ns
prot1343	288	1	3	3	6	4	3	3	9	ns
prot1344	383	3	2	4.5	3	10	3	3	3	ns
prot1345	206	3	4	2.4	8.4	9	2	2.4	1.2	ns
prot1346	703	2	1	1.8	3.6	3	3	1.8	3.6	ns
prot1347	238	1	2	6	6	6	15	27	9	sig
prot1348	366	4	3	6	4.5	5	4	7.5	6	sig
prot1349	430	5	2	7.2	6	3	2	2.4	2.4	ns
prot1350	637	1	5	5.4	3.6	9	9	10.8	10.8	sig
prot1351	141	2	1	6	9	1	3	9	18	ns
prot1352	140	5	0	4.5	12	2	0	4.5	4.5	ns
prot1353	431	3	3	2.4	3.6	4	4	3.6	4.8	ns
prot1354	969	3	2	5.4	1.8	2	4	7.2	0	ns
prot1355	247	4	5	6	3	1	2	9	3	ns
prot1356	1101	4	2	6	4.5	5	7	16.5	3	sig
prot1357	178	1	2	1.2	2.4	0	3	0	2.4	ns
prot1358	178	2	3	3.6	7.2	2	1	5.4	1.8	ns
prot1359	297	2	4	9	3	2	1	3	6	ns
prot1360	238	2	0	0	1.5	1	2	3	4.5	ns
prot1361	226	3	2	1.2	0	1	3	2.4	2.4	ns
prot1362	486	4	2	0	1.8	7	5	3.6	0	ns
prot1363	758	1	2	0	6	3	3	0	6	ns
prot1364	305	4	2	1.5	3	1	2	1.5	4.5	ns
prot1365	526	0	0	1.2	1.2	3	3	3.6	3.6	ns
prot1366	375	2	0	5.4	12.6	3	1	3.6	3.6	ns
prot1367	651	2	1	9	6	1	1	12	6	ns
prot1368	5934	3	1	1.5	0	2	2	3	3	sig
prot1369	421	1	2	1.2	2.4	3	1	0	1.2	ns
prot1370	142	2	1	3.6	5.4	4	6	3.6	3.6	sig
prot1371	1145	1	0	3	0	2	3	0	3	ns
prot1372	238	4	3	1.5	1.5	1	2	3	6	ns
prot1373	391	1	3	0	0	4	8	2.4	2.4	sig
prot1374	618	2	1	7.2	3.6	0	2	1.8	1.8	ns
prot1375	93	9	9	18	9	6	6	12	18	ns
prot1376	130	6	4	10.5	9	6	3	9	7.5	ns
prot1377	83	7	4	0	9.6	5	3	6	4.8	ns
prot1378	361	5	4	1.8	5.4	2	12	25.2	14.4	sig
prot1379	193	5	5	27	12	4	2	24	15	ns
prot1380	393	2	8	4.5	15	0	3	9	6	ns
prot1381	232	3	4	6	6	2	5	6	7.2	sig
prot1382	201	1	5	7.2	7.2	4	4	3.6	14.4	ns
prot1383	105	2	4	9	18	2	4	21	12	sig
prot1384	173	2	4	3	6	4	3	7.5	6	ns
prot1385	182	1	3	9.6	8.4	8	10	7.2	2.4	sig
prot1386	199	4	3	5.4	9	3	8	7.2	9	ns
prot1387	191	4	6	9	12	4	7	12	33	sig
prot1388	274	2	5	9	6	3	3	7.5	6	ns
prot1389	135	0	3	2.4	6	5	2	1.2	3.6	ns
prot1390	169	4	4	5.4	5.4	1	4	12.6	1.8	ns
prot1391	688	4	2	9	3	5	4	12	12	ns
prot1392	152	4	5	1.5	4.5	3	5	7.5	3	ns
prot1393	528	5	4	3.6	3.6	2	6	2.4	3.6	ns
prot1394	157	1	2	7.2	10.8	3	2	7.2	7.2	ns
prot1395	126	2	4	15	9	9	6	9	27	sig
prot1396	80	5	5	6	7.5	1	1	4.5	6	ns
prot1397	122	1	2	1.2	3.6	3	4	3.6	1.2	ns
prot1398	232	1	2	3.6	0	6	6	7.2	9	ns
prot1399	171	2	5	0	12	8	2	6	9	sig
prot1400	70	3	1	3	3	0	0	6	4.5	ns
prot1401	130	0	2	0	6	0	5	0	3.6	ns
prot1402	103	3	1	5.4	9	4	5	7.2	7.2	sig
prot1403	547	2	3	0	6	2	1	18	6	sig
prot1404	250	0	1	0	0	2	0	1.5	3	ns
prot1405	497	2	1	3.6	2.4	2	3	0	2.4	ns
prot1406	312	3	2	5.4	1.8	0	4	5.4	3.6	ns
prot1407	152	1	2	6	9	2	1	9	15	ns
prot1408	535	3	1	7.5	7.5	3	3	4.5	1.5	ns
prot1409	87	2	0	4.8	1.2	3	0	4.8	1.2	ns
prot1410	232	1	1	1.8	3.6	3	1	5.4	1.8	ns
prot1411	232	3	1	12	0	0	0	9	6	ns
prot1412	843	1	2	4.5	4.5	3	0	1.5	1.5	ns
prot1413	555	1	2	0	2.4	0	2	0	0	ns
prot1414	173	1	2	5.4	0	1	1	1.8	3.6	ns
prot1415	194	1	5	3	3	1	0	3	0	ns
prot1416	180	1	4	6	3	2	3	3	0	ns
prot1417	199	4	2	2.4	2.4	2	1	1.2	1.2	ns
prot1418	287	2	1	5.4	0	5	1	3.6	1.8	sig
prot1419	999	1	1	9	3	1	0	3	15	ns
prot1420	220	4	2	1.5	1.5	1	4	3	1.5	ns
prot1421	648	0	1	0	0	1	2	4.8	4.8	ns
prot1422	164	2	2	3.6	1.8	2	2	3.6	10.8	sig
prot1423	181	2	0	6	6	1	2	0	0	ns
prot1424	285	6	3	16.5	10.5	7	14	12	6	ns
prot1425	172	3	7	8.4	4.8	6	4	9.6	6	ns
prot1426	103	4	6	1.8	10.8	5	7	5.4	7.2	ns
prot1427	430	6	3	12	6	8	3	3	24	ns
prot1428	130	6	6	7.5	7.5	12	12	15	12	sig
prot1429	123	4	4	3.6	6	6	6	7.2	7.2	sig
prot1430	304	3	1	7.2	9	2	1	9	7.2	ns
prot1431	164	3	4	15	3	0	6	9	12	ns
prot1432	75	1	1	7.5	4.5	4	2	6	3	ns
prot1433	173	2	2	4.8	2.4	6	3	4.8	0	ns
prot1434	176	5	4	9	5.4	2	5	12.6	3.6	ns
prot1435	191	3	4	6	9	8	2	18	15	ns
prot1436	138	6	4	3	0	1	1	7.5	4.5	ns
prot1437	148	2	1	3.6	1.2	1	1	1.2	1.2	ns
prot1438	101	5	4	3.6	3.6	2	4	7.2	7.2	sig
prot1439	157	1	3	0	9	1	2	15	6	ns
prot1440	488	5	3	3	6	2	2	0	9	ns
prot1441	133	6	6	6	3.6	2	2	2.4	4.8	ns
prot1442	229	1	3	7.2	5.4	8	5	7.2	7.2	ns
prot1443	89	3	4	12	9	1	1	21	12	ns
prot1444	317	4	2	9	4.5	0	3	3	4.5	ns
prot1445	88	4	3	6	7.2	7	9	2.4	4.8	sig
prot1446	180	0	2	3.6	5.4	3	3	5.4	3.6	ns
prot1447	207	2	5	9	12	3	9	6	9	sig
prot1448	235	3	3	7.5	1.5	1	2	3	9	ns
prot1449	86	2	1	2.4	4.8	2	3	1.2	3.6	ns
prot1450	115	3	2	7.2	12.6	3	3	1.8	7.2	ns
prot1451	127	2	6	9	6	4	4	24	48	sig
prot1452	229	4	1	4.5	1.5	3	2	3	3	ns
prot1453	247	1	0	0	4.8	6	9	10.8	14.4	sig
prot1454	573	3	0	1.8	1.8	2	4	3.6	3.6	sig
prot1455	176	2	3	3	12	2	4	12	6	sig
prot1456	169	0	2	4.5	0	4	4	9	3	sig
prot1457	81	3	1	1.2	4.8	1	1	1.2	3.6	ns
prot1458	89	4	2	5.4	5.4	1	1	3.6	3.6	ns
prot1459	178	1	2	6	9	3	0	3	6	ns
prot1460	151	1	5	3	1.5	1	4	3	3	ns
prot1461	146	3	2	1.2	1.2	3	0	2.4	1.2	ns
prot1462	217	1	0	3.6	0	4	5	1.8	1.8	sig
prot1463	159	2	5	6	6	1	7	9	12	ns
prot1464	237	1	0	1.5	1.5	3	0	3	3	ns
prot1465	587	0	2	0	3.6	2	4	3.6	2.4	sig
prot1466	128	5	1	3.6	1.8	2	2	1.8	1.8	ns
prot1467	425	1	0	9	6	1	2	3	6	ns
prot1468	256	2	1	3	3	1	2	4.5	4.5	ns
prot1469	136	2	3	1.2	3.6	4	2	2.4	2.4	sig
prot1470	76	3	2	3.6	3.6	1	1	7.2	7.2	ns
prot1471	175	1	2	0	3	1	3	3	0	ns
prot1472	231	5	1	1.5	3	4	3	6	3	ns
prot1473	337	1	4	1.2	6	4	2	0	2.4	ns
prot1474	239	1	0	0	7.2	1	2	1.8	7.2	sig
prot1475	456	1	3	3	3	0	2	9	3	ns
prot1476	126	0	0	1.5	1.5	2	3	1.5	1.5	ns
prot1477	488	1	0	1.2	1.2	2	1	1.2	3.6	ns
prot1478	127	0	2	1.8	0	1	0	1.8	3.6	ns
prot1479	191	3	4	9	12	6	2	15	15	ns
prot1480	114	7	2	4.5	7.5	7	5	12	12	ns
prot1481	62	5	2	2.4	6	0	0	6	4.8	ns
prot1482	350	3	1	5.4	1.8	5	3	7.2	7.2	ns
prot1483	108	2	4	6	12	3	4	6	6	ns
prot1484	321	0	3	0	1.5	2	2	6	3	sig
prot1485	308	1	2	1.2	4.8	2	4	2.4	2.4	ns
prot1486	59	0	2	0	7.2	6	1	9	7.2	ns
prot1487	218	0	2	9	3	3	1	21	9	ns
prot1488	106	3	1	4.5	0	1	3	1.5	3	ns
prot1489	154	2	2	2.4	1.2	4	3	3.6	0	ns
prot1490	166	2	3	1.8	5.4	1	0	5.4	3.6	ns
prot1491	515	1	3	3	3	3	3	12	15	ns
prot1492	183	2	2	0	3	6	12	4.5	4.5	sig
prot1493	162	3	0	4.8	8.4	2	0	4.8	1.2	ns
prot1494	140	1	2	1.8	10.8	3	4	5.4	7.2	ns
prot1495	169	2	0	6	9	2	6	6	6	sig
prot1496	242	3	2	3	6	5	0	0	6	ns
prot1497	292	5	4	1.2	4.8	0	2	2.4	3.6	ns
prot1498	197	1	4	3.6	5.4	4	4	1.8	5.4	ns
prot1499	856	3	6	3	3	1	0	6	3	ns
prot1500	127	3	1	4.5	3	3	3	4.5	4.5	sig
prot1501	72	5	0	3.6	2.4	3	3	2.4	2.4	ns
prot1502	148	1	2	1.8	1.8	3	1	1.8	9	ns
prot1503	53	4	1	6	3	2	5	12	0	ns
prot1504	98	0	3	0	4.5	0	1	3	0	ns
prot1505	405	2	1	1.2	2.4	3	2	3.6	1.2	ns
prot1506	104	4	2	0	1.8	2	3	0	5.4	ns
prot1507	176	2	4	0	3	2	6	12	18	sig
prot1508	125	1	4	1.5	0	3	1	4.5	0	ns
prot1509	160	0	1	0	1.2	0	3	3.6	1.2	ns
prot1510	316	1	0	1.8	1.8	3	1	0	3.6	ns
prot1511	978	2	2	0	6	1	6	3	3	sig
prot1512	234	0	1	0	1.5	2	4	1.5	3	ns
prot1513	431	3	0	0	4.8	0	2	0	1.2	ns
prot1514	2591	2	1	1.8	9	7	5	10.8	7.2	sig
prot1515	712	3	5	3	9	5	8	9	12	ns
prot1516	1852	3	3	4.5	3	3	3	3	3	ns
prot1517	2086	5	5	3.6	6	12	9	3.6	14.4	sig
prot1518	1064	1	1	5.4	9	3	6	5.4	3.6	ns
prot1519	609	9	6	30	18	6	7	15	42	ns
prot1520	645	2	1	1.5	4.5	3	1	1.5	3	ns
prot1521	969	3	4	4.8	0	2	1	1.2	3.6	ns
prot1522	857	3	1	7.2	0	0	2	5.4	3.6	ns
prot1523	488	0	0	9	6	0	2	3	3	ns
prot1524	2821	2	4	4.5	0	3	3	9	4.5	sig
prot1525	512	5	2	2.4	3.6	3	4	2.4	2.4	ns
prot1526	876	2	2	12.6	1.8	2	2	10.8	7.2	sig
prot1527	543	4	0	15	21	7	3	6	6	ns
prot1528	809	1	3	1.5	3	4	1	4.5	6	ns
prot1529	1674	3	2	1.2	1.2	0	1	1.2	1.2	ns
prot1530	1191	1	1	1.8	5.4	0	0	3.6	1.8	ns
prot1531	208	2	3	9	3	0	7	0	9	ns
prot1532	437	0	0	0	4.5	6	2	4.5	1.5	ns
prot1533	510	6	2	1.2	3.6	2	4	2.4	4.8	sig
prot1534	695	0	2	9	7.2	1	2	3.6	10.8	sig
prot1535	227	4	4	6	12	1	4	6	6	ns
prot1536	700	2	1	3	0	4	2	6	3	ns
prot1537	218	1	3	0	2.4	1	1	2.4	2.4	ns
prot1538	423	3	3	9	1.8	4	5	1.8	1.8	ns
prot1539	873	1	6	3	3	2	2	6	6	sig
prot1540	1426	3	3	1.5	0	3	3	0	1.5	ns
prot1541	520	1	0	2.4	1.2	3	2	1.2	0	ns
prot1542	290	11	11	14.4	12.6	8	11	9	19.8	ns
prot1543	296	6	4	24	12	5	4	12	12	ns
prot1544	309	4	6	3	6	6	6	9	4.5	sig
prot1545	502	3	2	4.8	2.4	7	4	1.2	4.8	ns
prot1546	204	1	2	1.8	0	2	0	3.6	0	ns
prot1547	437	7	4	6	12	3	1	9	15	ns
prot1548	314	0	0	3	3	2	2	4.5	1.5	ns
prot1549	402	2	0	3.6	3.6	2	6	3.6	4.8	ns
prot1550	188	4	2	1.8	5.4	0	2	3.6	9	ns
prot1551	434	4	2	9	9	1	0	3	6	ns
prot1552	325	2	1	3	4.5	3	1	1.5	0	ns
prot1553	607	0	0	0	0	9	4	4.8	4.8	sig
prot1554	739	0	2	7.2	5.4	1	3	3.6	3.6	ns
prot1555	235	1	2	6	6	2	2	9	3	ns
prot1556	982	2	1	1.5	6	0	3	6	3	ns
prot1557	392	3	2	4.8	6	0	2	3.6	1.2	ns
prot1558	543	0	1	0	0	1	0	3.6	0	ns
prot1559	462	0	1	3	15	3	2	0	3	ns
prot1560	348	2	2	0	3	5	4	4.5	0	ns
prot1561	463	1	1	3.6	1.2	1	5	3.6	3.6	ns
prot1562	173	6	2	5.4	9	8	6	9	5.4	ns
prot1563	274	2	2	12	9	6	15	18	9	sig
prot1564	251	8	4	4.5	9	3	1	7.5	4.5	ns
prot1565	231	3	3	6	3.6	3	3	0	4.8	ns
prot1566	394	3	4	5.4	12.6	3	2	3.6	1.8	ns
prot1567	240	3	0	12	9	3	3	15	3	ns
prot1568	441	2	3	6	7.5	9	6	22.5	18	sig
prot1569	200	2	5	4.8	4.8	3	1	2.4	2.4	ns
prot1570	371	3	3	5.4	3.6	2	2	5.4	10.8	ns
prot1571	313	0	2	6	3	3	4	6	6	sig
prot1572	730	3	1	4.5	10.5	6	4	1.5	9	ns
prot1573	329	2	1	4.8	3.6	3	5	0	1.2	ns
prot1574	627	2	3	3.6	1.8	4	1	1.8	1.8	ns
prot1575	250	2	2	6	12	2	2	6	6	ns
prot1576	144	4	0	3	1.5	3	6	4.5	13.5	sig
prot1577	472	4	2	4.8	1.2	6	9	3.6	3.6	sig
prot1578	421	3	0	3.6	0	1	1	1.8	0	ns
prot1579	250	1	1	3	6	3	6	9	9	sig
prot1580	266	2	0	0	0	0	1	1.5	4.5	ns
prot1581	861	3	2	1.2	4.8	0	3	3.6	0	ns
prot1582	1312	1	3	5.4	1.8	2	2	14.4	3.6	sig
prot1583	493	2	3	9	6	1	1	0	6	ns
prot1584	1082	5	1	3	6	1	0	1.5	0	ns
prot1585	648	1	0	1.2	0	0	3	3.6	1.2	ns
prot1586	276	3	1	3.6	3.6	0	1	1.8	3.6	ns
prot1587	518	3	4	6	6	3	4	12	9	sig
prot1588	640	0	1	1.5	1.5	1	0	0	1.5	ns
prot1589	722	4	3	6	0	4	1	6	6	ns
prot1590	147	4	8	18	9	3	1	9	7.2	ns
prot1591	193	0	3	3	6	6	12	36	54	sig
prot1592	194	3	5	3	3	4	2	0	0	ns
prot1593	365	2	3	2.4	1.2	1	4	4.8	3.6	ns
prot1594	290	1	2	1.8	7.2	4	1	5.4	5.4	ns
prot1595	636	5	2	3	3	12	15	36	27	sig
prot1596	1160	2	2	1.5	1.5	1	3	3	4.5	ns
prot1597	641	1	3	3.6	7.2	5	1	6	9.6	ns
prot1598	175	3	3	1.8	3.6	0	1	3.6	1.8	ns
prot1599	318	7	0	6	6	1	2	3	3	ns
prot1600	424	2	2	0	6	0	3	1.5	1.5	ns
prot1601	348	0	0	2.4	2.4	2	3	2.4	4.8	sig
prot1602	227	3	2	5.4	3.6	1	1	1.8	0	ns
prot1603	427	1	4	9	6	2	3	3	6	ns
prot1604	268	2	3	7.5	1.5	2	4	4.5	4.5	ns
prot1605	357	2	1	2.4	2.4	2	6	3.6	3.6	ns
prot1606	174	1	2	0	1.8	2	0	3.6	7.2	ns
prot1607	233	4	3	3	0	3	1	0	3	ns
prot1608	217	3	0	1.5	1.5	1	2	0	1.5	ns
prot1609	980	2	0	0	0	4	2	0	0	ns
prot1610	263	4	0	3.6	0	0	2	0	3.6	ns
prot1611	169	1	2	9	3	1	2	3	3	ns
prot1612	178	1	2	0	7.5	0	1	1.5	1.5	ns
prot1613	355	2	0	2.4	0	0	1	0	0	ns
prot1614	604	1	1	3.6	0	2	4	3.6	3.6	sig
prot1615	149	1	0	0	6	4	0	3	3	ns
prot1616	594	2	1	0	1.5	2	4	6	3	sig
prot1617	257	0	1	2.4	2.4	1	1	0	2.4	ns
prot1618	421	0	0	3.6	5.4	0	1	3.6	1.8	ns
prot1619	712	1	0	0	0	3	3	9	9	sig
prot1620	423	2	1	1.5	0	0	2	0	3	ns
prot1621	488	2	0	1.2	1.2	1	3	1.2	1.2	ns
prot1622	1872	4	1	1.8	0	1	4	3.6	1.8	sig
prot1623	153	4	5	9	18	7	14	39	39	sig
prot1624	275	3	1	6	6	3	4	9	4.5	sig
prot1625	463	3	0	3.6	3.6	3	4	3.6	3.6	ns
prot1626	103	4	4	5.4	7.2	5	2	1.8	9	sig
prot1627	287	4	2	9	15	2	2	24	18	sig
prot1628	282	3	2	3	4.5	2	4	6	9	sig
prot1629	200	6	1	4.8	2.4	2	4	3.6	1.2	ns
prot1630	149	3	3	7.2	5.4	6	4	5.4	5.4	ns
prot1631	149	3	8	3	6	6	4	24	18	sig
prot1632	132	0	1	3	7.5	2	3	3	1.5	ns
prot1633	118	4	3	6	1.2	2	4	3.6	3.6	ns
prot1634	191	4	3	3.6	7.2	3	1	1.8	3.6	ns
prot1635	189	0	5	9	6	3	4	6	6	ns
prot1636	273	1	3	1.5	1.5	1	2	1.5	3	ns
prot1637	327	4	4	3.6	1.2	5	4	2.4	0	ns
prot1638	148	1	3	0	5.4	2	4	1.8	3.6	sig
prot1639	206	2	4	15	3	2	1	6	9	ns
prot1640	108	3	3	4.5	6	2	0	6	1.5	ns
prot1641	267	2	5	2.4	6	1	3	6	2.4	ns
prot1642	204	4	1	0	5.4	5	4	1.8	5.4	ns
prot1643	223	1	1	9	3	0	0	3	9	ns
prot1644	298	4	1	6	4.5	2	1	0	0	ns
prot1645	194	7	0	0	1.2	3	1	3.6	2.4	ns
prot1646	77	2	3	10.8	0	0	1	5.4	10.8	ns
prot1647	166	2	2	3	0	5	2	3	0	ns
prot1648	418	4	2	4.5	3	4	5	0	6	ns
prot1649	418	1	0	0	1.2	0	1	2.4	0	ns
prot1650	127	1	1	5.4	5.4	4	2	5.4	3.6	ns
prot1651	279	4	1	6	6	3	3	36	27	sig
prot1652	181	1	3	4.5	1.5	4	1	1.5	3	ns
prot1653	129	3	3	1.2	3.6	2	1	2.4	0	ns
prot1654	161	2	2	3.6	1.8	2	1	1.8	3.6	sig
prot1655	126	1	2	3	3	2	1	0	6	ns
prot1656	326	1	3	1.5	1.5	4	2	6	6	sig
prot1657	207	3	1	3.6	1.2	3	4	3.6	1.2	ns
prot1658	191	1	7	5.4	7.2	6	6	7.2	3.6	sig
prot1659	238	5	0	0	0	2	2	6	6	sig
prot1660	210	1	2	3	3	1	1	0	0	ns
prot1661	331	1	3	2.4	2.4	0	1	1.2	0	ns
prot1662	574	1	1	0	3.6	2	2	14.4	3.6	sig
prot1663	455	2	1	3	0	0	1	9	9	ns
prot1664	553	2	1	1.5	0	1	3	0	4.5	ns
prot1665	522	1	1	1.2	4.8	1	2	0	0	ns
prot1666	325	1	1	1.8	5.4	3	2	3.6	5.4	sig
prot1667	208	1	2	3	0	5	5	12	12	sig
prot1668	232	0	2	3	1.5	1	0	0	3	ns
prot1669	219	1	2	3.6	3.6	0	3	1.2	1.2	ns
prot1670	409	1	1	3.6	3.6	0	1	1.8	5.4	ns
prot1671	233	2	2	6	3	2	0	15	9	ns
prot1672	772	1	3	1.5	3	3	2	1.5	0	ns
prot1673	360	1	2	1.2	1.2	2	2	1.2	0	ns
prot1674	439	0	0	0	3.6	3	1	1.8	5.4	ns
prot1675	442	0	1	0	3	1	2	12	0	ns
prot1676	138	1	1	1.5	1.5	1	2	3	0	ns
prot1677	106	2	1	0	2.4	2	1	1.2	1.2	sig
prot1678	370	2	1	3.6	5.4	2	4	1.8	1.8	ns
prot1679	629	0	1	0	0	2	1	0	0	ns
prot1680	187	3	2	4.5	1.5	0	1	0	1.5	ns
prot1681	596	4	0	1.2	1.2	1	4	2.4	1.2	sig
prot1682	255	1	0	0	3.6	0	2	1.8	1.8	ns
prot1683	92	5	5	15	6	10	20	30	24	sig
prot1684	171	4	3	7.5	4.5	5	1	10.5	7.5	ns
prot1685	165	6	1	6	7.2	5	8	2.4	3.6	ns
prot1686	148	1	1	9	12.6	5	4	5.4	7.2	ns
prot1687	229	2	3	3	0	0	2	15	3	ns
prot1688	123	6	3	6	3	3	3	4.5	6	sig
prot1689	77	2	2	2.4	2.4	5	4	3.6	0	ns
prot1690	465	5	1	5.4	9	4	2	5.4	1.8	ns
prot1691	279	3	1	3	9	0	0	3	3	ns
prot1692	278	1	1	1.5	3	3	3	4.5	6	ns
prot1693	119	1	1	4.8	3.6	2	1	2.4	3.6	ns
prot1694	148	0	2	5.4	12.6	3	2	5.4	5.4	ns
prot1695	72	0	2	6	12	0	3	6	9	ns
prot1696	353	0	1	0	3	2	2	6	7.5	ns
prot1697	196	0	0	1.2	1.2	3	0	0	1.2	ns
prot1698	174	1	5	9	3.6	1	3	1.8	1.8	ns
prot1699	126	1	2	12	0	1	2	0	0	ns
prot1700	235	1	0	3	1.5	1	2	1.5	1.5	ns
prot1701	235	1	2	2.4	1.2	0	0	0	1.2	ns
prot1702	110	1	3	1.8	7.2	8	4	10.8	3.6	sig
prot1703	188	1	1	3	6	1	2	6	3	ns
prot1704	225	1	0	1.5	1.5	1	0	3	0	ns
prot1705	138	0	2	1.2	2.4	6	3	7.2	7.2	sig
prot1706	174	0	1	3.6	3.6	1	1	5.4	9	ns
prot1707	672	1	3	6	9	0	1	6	6	ns
prot1708	84	1	0	3	1.5	3	2	3	1.5	ns
prot1709	107	4	4	3.6	1.2	6	2	2.4	2.4	sig
prot1710	146	5	2	7.2	3.6	1	2	0	5.4	ns
prot1711	183	1	2	3	9	0	3	6	9	ns
prot1712	555	1	0	0	1.5	1	0	0	1.5	ns
prot1713	467	0	3	0	1.2	4	4	2.4	1.2	sig
prot1714	265	2	0	0	1.8	0	1	1.8	3.6	ns
prot1715	598	1	3	3	6	4	2	12	6	sig
prot1716	317	4	0	4.5	3	2	2	3	0	ns
prot1717	196	0	1	1.2	1.2	4	0	4.8	3.6	ns
prot1718	267	2	0	3.6	3.6	2	3	3.6	3.6	ns
prot1719	612	2	1	3	3	0	4	15	6	ns
prot1720	62	0	0	0	3	3	0	1.5	7.5	ns
prot1721	77	1	0	0	6	0	1	1.2	3.6	ns
prot1722	68	2	5	3.6	3.6	0	1	1.8	1.8	ns
prot1723	632	1	2	3	9	2	2	12	6	sig
prot1724	230	0	1	0	1.5	1	2	1.5	1.5	ns
prot1725	133	0	0	1.2	2.4	0	2	0	1.2	ns
prot1726	334	0	0	1.8	1.8	1	1	1.8	1.8	ns
prot1727	311	0	2	9	0	4	2	3	6	sig
prot1728	563	1	0	3	1.5	1	2	1.5	1.5	ns
prot1729	327	0	0	0	2.4	1	3	1.2	3.6	ns
prot1730	144	1	1	3.6	7.2	1	1	7.2	1.8	sig
prot1731	668	2	3	3	3	2	1	0	6	ns
prot1732	85	1	0	1.5	7.5	1	3	3	3	ns
prot1733	102	4	0	1.2	1.2	1	1	1.2	2.4	ns
prot1734	508	0	1	5.4	3.6	3	0	0	3.6	ns
prot1735	226	2	0	9	3	3	1	9	3	ns
prot1736	676	0	1	0	0	2	2	3	3	sig
prot1737	539	1	1	2.4	1.2	2	4	2.4	3.6	sig
prot1738	295	1	0	3.6	3.6	1	2	3.6	0	ns
prot1739	224	0	1	3	0	2	0	0	0	ns
prot1740	2292	0	1	1.5	3	1	2	0	0	ns
prot1741	170	7	3	4.8	2.4	12	9	25.2	10.8	sig
prot1742	134	2	4	0	9	3	0	3.6	1.8	ns
prot1743	255	2	0	0	6	3	0	0	6	ns
prot1744	304	4	2	3	9	5	2	4.5	0	ns
prot1745	237	2	3	4.8	3.6	1	2	2.4	6	sig
prot1746	105	3	2	1.8	3.6	2	2	7.2	3.6	sig
prot1747	69	2	2	3	6	2	0	6	6	ns
prot1748	247	3	0	1.5	4.5	4	7	10.5	3	sig
prot1749	99	5	2	2.4	7.2	3	5	2.4	1.2	ns
prot1750	116	4	3	7.2	3.6	3	1	1.8	7.2	ns
prot1751	152	0	2	6	6	4	0	3	9	ns
prot1752	225	1	4	1.5	0	1	0	0	4.5	ns
prot1753	147	1	0	1.2	1.2	0	2	6	1.2	ns
prot1754	125	0	0	3.6	5.4	3	1	5.4	0	ns
prot1755	90	4	6	6	3	0	1	6	0	ns
prot1756	237	3	2	1.5	3	2	2	1.5	1.5	ns
prot1757	66	1	2	2.4	2.4	1	1	2.4	4.8	sig
prot1758	264	2	0	1.8	5.4	5	2	1.8	1.8	ns
prot1759	137	3	0	15	6	1	1	3	12	sig
prot1760	511	1	1	0	1.5	6	4	9	3	sig
prot1761	141	1	0	1.2	0	0	1	0	0	ns
prot1762	280	1	4	1.8	3.6	4	1	5.4	0	ns
prot1763	302	2	0	6	3	2	1	3	3	ns
prot1764	74	1	1	0	3	1	2	4.5	1.5	ns
prot1765	171	0	0	1.2	1.2	4	10	4.8	7.2	sig
prot1766	95	4	4	3.6	1.8	0	1	9	1.8	ns
prot1767	367	0	3	6	9	0	1	0	3	ns
prot1768	144	2	3	3	0	3	9	4.5	4.5	sig
prot1769	664	1	4	0	1.2	2	4	2.4	2.4	ns
prot1770	179	0	1	1.8	1.8	1	4	1.8	1.8	sig
prot1771	114	0	2	6	0	0	0	9	3	ns
prot1772	161	0	2	0	1.5	2	0	0	0	ns
prot1773	205	1	2	4.8	0	2	3	1.2	1.2	ns
prot1774	305	2	1	3.6	1.8	1	1	1.8	3.6	ns
prot1775	416	1	3	6	3	1	1	9	3	ns
prot1776	397	2	0	3	1.5	1	1	0	3	ns
prot1777	224	0	1	3.6	3.6	0	2	0	2.4	ns
prot1778	314	1	1	3.6	0	3	1	1.8	7.2	ns
prot1779	174	3	0	6	0	2	2	6	15	sig
prot1780	416	0	1	1.5	4.5	0	0	3	1.5	ns
prot1781	131	3	1	4.8	1.2	0	1	2.4	1.2	ns
prot1782	107	1	0	0	0	2	1	3.6	0	ns
prot1783	163	0	2	0	3	2	1	6	6	ns
prot1784	564	0	0	7.5	0	1	0	0	3	ns
prot1785	208	2	0	0	1.2	3	3	7.2	3.6	sig
prot1786	135	1	4	1.8	3.6	0	1	1.8	3.6	ns
prot1787	3394	2	2	3	9	5	3	15	12	ns
prot1788	1957	3	2	1.5	3	2	2	1.5	1.5	ns
prot1789	1088	2	1	3.6	3.6	1	1	1.2	2.4	sig
prot1790	424	2	3	3.6	9	2	3	1.8	7.2	ns
prot1791	1035	1	2	3	6	2	0	3	12	ns
prot1792	926	1	0	0	1.5	0	3	6	4.5	ns
prot1793	1669	0	4	1.2	3.6	2	3	3.6	0	ns
prot1794	201	7	3	3.6	1.8	2	2	5.4	3.6	ns
prot1795	539	3	1	3	6	1	1	6	12	ns
prot1796	638	2	1	4.5	1.5	0	1	0	1.5	ns
prot1797	225	5	1	6	9.6	5	3	6	2.4	ns
prot1798	319	5	4	9	7.2	2	5	3.6	1.8	ns
prot1799	520	2	2	3	12	1	2	9	3	ns
prot1800	785	2	4	4.5	3	1	4	0	4.5	ns
prot1801	629	0	1	4.8	0	1	3	2.4	6	ns
prot1802	341	3	2	1.8	3.6	1	1	7.2	3.6	ns
prot1803	412	3	1	6	0	2	1	0	3	ns
prot1804	308	0	1	3	0	0	0	3	0	ns
prot1805	743	2	4	1.2	2.4	2	1	4.8	0	ns
prot1806	470	1	0	3.6	3.6	0	1	0	3.6	ns
prot1807	1140	0	0	3	0	1	0	0	3	ns
prot1808	1466	1	1	3	0	1	3	0	0	ns
prot1809	254	2	2	3.6	0	0	2	2.4	4.8	ns
prot1810	257	1	3	3.6	1.8	3	4	5.4	1.8	ns
prot1811	375	0	1	9	6	3	2	9	9	sig
prot1812	1882	5	2	1.5	4.5	0	0	6	0	ns
prot1813	1300	3	1	0	0	1	0	0	1.2	ns
prot1814	444	0	1	3.6	0	1	1	0	7.2	ns
prot1815	832	0	2	0	0	1	4	3	0	ns
prot1816	582	1	0	1.5	1.5	4	2	3	1.5	ns
prot1817	280	0	1	0	0	2	6	2.4	2.4	sig
prot1818	1244	1	1	1.8	3.6	2	0	0	7.2	ns
prot1819	276	0	2	0	6	3	3	18	9	sig
prot1820	623	2	0	4.5	1.5	1	0	4.5	0	ns
prot1821	450	1	2	0	1.2	1	3	0	2.4	ns
prot1822	247	2	1	1.8	1.8	0	1	1.8	7.2	ns
prot1823	387	0	1	6	0	4	0	6	6	ns
prot1824	662	1	0	0	0	2	1	1.5	1.5	ns
prot1825	743	1	0	2.4	0	1	0	0	0	ns
prot1826	874	0	0	1.8	3.6	1	0	0	0	ns
prot1827	1301	1	0	9	3	0	0	3	0	ns
prot1828	274	3	5	3	4.5	2	2	3	3	ns
prot1829	551	1	2	4.8	1.2	5	1	2.4	4.8	ns
prot1830	447	1	0	5.4	10.8	3	1	1.8	1.8	ns
prot1831	154	2	0	6	15	1	1	9	0	ns
prot1832	210	1	1	6	1.5	1	1	0	1.5	ns
prot1833	290	2	2	4.8	3.6	6	2	2.4	12	sig
prot1834	220	0	4	1.8	1.8	12	2	7.2	7.2	sig
prot1835	184	1	3	3	3	2	1	15	6	ns
prot1836	168	1	1	3	4.5	0	1	1.5	0	ns
prot1837	102	1	4	2.4	2.4	2	2	6	6	sig
prot1838	327	3	0	0	5.4	4	5	7.2	3.6	sig
prot1839	962	0	2	9	0	0	1	9	0	ns
prot1840	556	1	1	1.5	4.5	0	2	1.5	1.5	ns
prot1841	374	2	0	0	3.6	2	2	1.2	2.4	ns
prot1842	728	5	0	5.4	1.8	0	2	1.8	7.2	ns
prot1843	243	2	3	12	6	2	0	3	9	ns
prot1844	127	0	0	0	0	4	5	3	7.5	sig
prot1845	519	1	2	0	0	1	1	7.2	1.2	sig
prot1846	492	1	5	3.6	0	1	1	1.8	3.6	ns
prot1847	233	3	3	3	9	2	0	6	0	ns
prot1848	287	0	2	1.5	1.5	1	1	1.5	4.5	ns
prot1849	337	3	1	2.4	3.6	3	1	0	0	ns
prot1850	404	1	2	1.8	1.8	0	1	1.8	1.8	ns
prot1851	3175	1	0	9	3	0	2	6	3	ns
prot1852	243	1	2	1.5	0	7	4	3	7.5	sig
prot1853	275	1	0	0	0	3	3	7.2	3.6	sig
prot1854	648	0	8	5.4	1.8	1	1	7.2	5.4	ns
prot1855	172	1	2	0	3	1	5	6	3	sig
prot1856	283	2	1	7.5	3	3	1	1.5	6	ns
prot1857	159	4	2	0	4.8	5	4	2.4	0	ns
prot1858	372	1	4	0	3.6	1	1	3.6	5.4	ns
prot1859	174	1	2	9	9	2	3	3	9	ns
prot1860	182	0	1	1.5	1.5	4	4	9	3	ns
prot1861	251	1	4	2.4	2.4	4	1	1.2	3.6	ns
prot1862	1009	3	1	12.6	5.4	2	2	3.6	10.8	sig
prot1863	233	0	0	3	3	1	1	3	6	sig
prot1864	158	2	5	9	3	3	1	6	1.5	ns
prot1865	200	1	1	0	3.6	9	4	8.4	2.4	sig
prot1866	292	1	2	0	5.4	3	6	5.4	16.2	sig
prot1867	399	3	0	3	6	2	1	0	6	ns
prot1868	229	1	1	4.5	4.5	2	1	3	4.5	ns
prot1869	228	1	0	0	1.2	8	2	3.6	1.2	ns
prot1870	445	1	4	7.2	0	3	0	1.8	0	ns
prot1871	334	1	3	6	0	2	0	0	0	ns
prot1872	848	2	4	3	3	2	2	1.5	4.5	ns
prot1873	151	4	2	6	2.4	2	2	4.8	7.2	sig
prot1874	1410	0	0	3.6	1.8	4	2	7.2	5.4	sig
prot1875	164	4	2	12	3	0	0	3	3	ns
prot1876	114	1	1	1.5	1.5	0	1	3	4.5	ns
prot1877	262	3	2	1.2	0	1	2	0	2.4	ns
prot1878	174	3	0	1.8	3.6	2	1	1.8	7.2	sig
prot1879	987	2	1	0	0	1	1	0	3	ns
prot1880	170	1	1	0	1.5	1	1	3	6	ns
prot1881	399	1	4	1.2	1.2	0	1	1.2	2.4	ns
prot1882	504	1	1	1.8	3.6	1	2	5.4	3.6	ns
prot1883	359	1	2	6	6	1	2	6	12	ns
prot1884	85	2	1	0	3	3	0	1.5	3	ns
prot1885	186	3	3	0	0	4	5	2.4	2.4	sig
prot1886	231	2	2	1.8	3.6	2	2	10.8	5.4	sig
prot1887	161	2	2	6	6	4	0	3	9	ns
prot1888	296	0	0	3	1.5	0	1	0	3	ns
prot1889	362	4	2	0	1.2	2	2	2.4	4.8	sig
prot1890	492	0	2	1.8	0	0	0	0	0	ns
prot1891	240	1	1	3	3	1	1	3	6	ns
prot1892	587	1	0	0	4.5	3	3	4.5	4.5	sig
prot1893	523	0	1	0	1.2	1	2	0	0	ns
prot1894	979	1	1	0	1.8	3	6	5.4	5.4	sig
prot1895	2381	1	1	0	0	0	0	3	3	ns
prot1896	246	2	3	3	0	6	4	3	3	sig
prot1897	309	1	2	3.6	1.2	0	2	1.2	1.2	ns
prot1898	214	1	0	0	1.8	1	2	5.4	5.4	ns
prot1899	659	2	1	6	9	1	1	0	3	ns
prot1900	185	0	1	1.5	3	1	1	0	0	ns
prot1901	201	2	2	1.2	3.6	1	1	0	1.2	ns
prot1902	464	1	1	5.4	5.4	2	3	3.6	3.6	ns
prot1903	298	0	1	3	3	1	2	0	3	ns
prot1904	502	0	0	0	0	2	0	1.5	1.5	ns
prot1905	295	1	0	0	1.2	2	0	0	0	ns
prot1906	1921	0	1	0	0	1	2	1.8	0	ns
prot1907	900	2	2	3	0	1	1	3	3	sig
prot1908	1567	1	1	1.5	1.5	0	1	1.5	3	ns
prot1909	659	0	1	0	0	1	0	2.4	1.2	ns
prot1910	909	2	0	0	1.8	1	1	0	1.8	ns
prot1911	193	1	1	3	0	0	2	6	6	ns
prot1912	431	1	1	0	0	0	2	3	1.5	ns
prot1913	118	1	0	0	0	1	0	1.2	1.2	ns
prot1914	229	4	4	5.4	3.6	3	1	7.2	9	ns
prot1915	232	2	3	9	3	3	4	3	6	ns
prot1916	267	2	1	7.5	0	1	1	6	7.5	ns
prot1917	266	1	2	1.2	2.4	4	1	3.6	3.6	ns
prot1918	183	3	2	1.8	1.8	3	0	0	1.8	ns
prot1919	909	4	1	15	3	1	1	6	12	ns
prot1920	219	2	1	1.5	1.5	1	1	3	3	sig
prot1921	141	5	0	3.6	2.4	1	2	2.4	1.2	ns
prot1922	154	4	0	7.2	3.6	3	1	5.4	3.6	ns
prot1923	243	2	0	0	6	2	3	6	3	ns
prot1924	135	1	1	0	1.5	1	2	1.5	3	ns
prot1925	315	2	1	3.6	2.4	1	1	1.2	1.2	ns
prot1926	517	1	1	3.6	0	4	2	1.8	1.8	ns
prot1927	127	1	0	9	12	2	1	9	0	ns
prot1928	439	2	0	3	3	1	3	1.5	1.5	ns
prot1929	398	0	1	0	1.2	1	0	0	3.6	ns
prot1930	462	1	0	0	0	1	0	1.8	1.8	ns
prot1931	202	0	2	3	3	0	1	6	0	ns
prot1932	114	0	1	3	3	1	0	0	0	ns
prot1933	137	1	1	3.6	1.2	3	1	3.6	0	ns
prot1934	124	2	2	0	3.6	4	1	1.8	3.6	ns
prot1935	641	2	2	9	9	1	4	0	6	ns
prot1936	415	2	0	0	3	1	1	1.5	6	sig
prot1937	448	0	0	1.2	1.2	1	1	1.2	0	ns
prot1938	572	2	0	1.8	7.2	0	0	0	1.8	ns
prot1939	819	0	3	6	9	0	2	3	9	ns
prot1940	365	0	0	6	0	0	1	0	0	ns
prot1941	600	0	1	0	0	2	2	7.2	2.4	sig
prot1942	692	1	0	0	1.8	1	3	3.6	5.4	ns
prot1943	244	2	0	0	6	1	0	0	3	ns
prot1944	203	0	1	3	1.5	1	1	1.5	0	ns
prot1945	383	3	1	1.2	8.4	1	2	2.4	4.8	ns
prot1946	208	3	1	5.4	1.8	1	2	1.8	1.8	sig
prot1947	292	1	2	9	0	2	3	6	27	sig
prot1948	288	0	1	3	3	2	0	0	3	ns
prot1949	111	1	2	0	1.2	5	3	4.8	3.6	ns
prot1950	309	0	1	1.8	0	3	1	1.8	1.8	ns
prot1951	555	0	2	3	0	1	2	3	3	ns
prot1952	719	1	0	4.5	1.5	0	2	1.5	0	ns
prot1953	548	3	2	0	1.2	4	2	2.4	2.4	sig
prot1954	209	0	2	0	0	0	1	3.6	0	ns
prot1955	561	1	2	0	3	1	3	3	0	ns
prot1956	575	1	2	3	0	2	6	3	3	sig
prot1957	193	4	3	1.2	2.4	0	3	0	3.6	ns
prot1958	476	1	1	0	5.4	0	1	0	0	ns
prot1959	426	2	1	0	0	0	1	0	3	ns
prot1960	210	3	1	1.5	1.5	0	3	3	0	ns
prot1961	167	0	1	2.4	0	2	1	2.4	2.4	sig
prot1962	255	1	2	1.8	0	7	1	5.4	0	ns
prot1963	259	2	0	0	3	0	1	0	0	ns
prot1964	828	2	0	3	0	2	1	1.5	3	ns
prot1965	491	0	0	1.2	0	0	0	2.4	0	ns
prot1966	116	2	1	1.8	5.4	1	0	3.6	1.8	ns
prot1967	392	1	3	6	3	1	0	3	0	ns
prot1968	278	0	0	0	1.5	0	0	1.5	0	ns
prot1969	275	1	1	0	1.2	0	1	0	2.4	ns
prot1970	542	1	0	1.8	0	0	1	1.8	0	ns
prot1971	303	2	1	3	3	1	0	0	6	ns
prot1972	206	0	2	1.5	1.5	0	2	6	0	ns
prot1973	575	2	0	1.2	2.4	3	3	3.6	3.6	sig
prot1974	882	2	1	1.8	1.8	2	0	3.6	0	ns
prot1975	503	0	0	3	0	1	0	0	0	ns
prot1976	350	0	1	0	1.5	1	0	4.5	4.5	ns
prot1977	277	1	2	1.2	2.4	3	2	2.4	2.4	sig
prot1978	251	1	1	0	0	1	3	3.6	0	ns
prot1979	223	1	0	3	3	2	2	6	6	sig
prot1980	109	3	2	7.5	6	2	3	4.5	7.5	ns
prot1981	1093	4	2	1.2	6	2	0	1.2	0	ns
prot1982	123	1	1	3.6	3.6	5	5	12.6	3.6	sig
prot1983	160	1	0	6	0	0	0	6	3	ns
prot1984	160	3	3	1.5	1.5	2	1	1.5	1.5	sig
prot1985	433	0	0	1.2	2.4	3	3	7.2	7.2	sig
prot1986	214	1	3	1.8	3.6	2	0	1.8	1.8	ns
prot1987	114	1	2	0	3	2	2	6	6	ns
prot1988	178	1	2	1.5	3	2	5	3	3	sig
prot1989	248	3	2	0	3.6	2	1	3.6	1.2	ns
prot1990	49	2	2	1.8	1.8	0	1	3.6	1.8	ns
prot1991	86	3	1	6	9	1	1	6	6	ns
prot1992	335	1	2	0	1.5	2	2	3	3	sig
prot1993	171	2	3	3.6	1.2	2	0	2.4	1.2	ns
prot1994	214	1	2	0	1.8	4	0	3.6	0	ns
prot1995	108	0	0	3	6	1	0	0	6	ns
prot1996	115	2	1	4.5	3	0	1	1.5	1.5	ns
prot1997	96	4	4	0	1.2	1	0	0	1.2	ns
prot1998	82	2	1	1.8	0	9	3	5.4	16.2	sig
prot1999	365	1	2	0	3	0	1	3	15	ns
[truncated: 1,549 more rows]
