# Supplementary material for: Protein complex-based analysis is resistant to the obfuscating consequences of batch effects --- a case study in clinical proteomics
Source: BMC Genomics. 2017 Mar 14;18(Suppl 2):142. doi: 10.1186/s12864-017-3490-3 (PMC5374662; doi:10.1186/s12864-017-3490-3)
Supplement: Supplementary file 2 — Simulated data D2.2H. (ZIP 3730 kb) [file 12864_2017_3490_MOESM2_ESM.zip › D2.2.328.txt]

protLen	X0	X0.1	X0.2	X0.3	X1	X1.1	X1.2	X1.3	sig
prot1	1338	872	889	1702	1704	1030	1069	2050	1996	sig
prot2	2199	40	33	51	34.5	33	34	49.5	58.5	ns
prot3	1538	35	38	68.4	61.2	39	25	46.8	57.6	ns
prot4	2319	27	23	22.8	33.6	21	19	22.8	32.4	ns
prot5	1392	53	44	92	76	68	64	164	132	sig
prot6	1985	31	21	51	34.5	35	22	64.5	57	ns
prot7	1262	41	46	75.6	75.6	153	138	297	270	sig
prot8	3862	20	15	31.2	13.2	42	63	68.4	57.6	sig
prot9	1295	45	49	88	94	70	58	162	144	sig
prot10	4287	6	9	19.5	19.5	9	14	16.5	18	ns
prot11	1277	39	46	79.2	82.8	41	44	75.6	66.6	ns
prot12	3587	4	7	12	8.4	6	9	6	10.8	ns
prot13	774	75	92	166	142	158	144	284	292	sig
prot14	1960	6	4	10.5	9	9	6	6	7.5	ns
prot15	858	60	56	156.6	127.8	138	106	288	216	sig
prot16	693	88	94	109.2	80.4	80	71	88.8	80.4	ns
prot17	748	64	67	136	170	68	58	132	126	ns
prot18	875	37	44	79.5	66	42	42	60	58.5	ns
prot19	1755	13	9	23.4	28.8	24	30	21.6	61.2	sig
prot20	839	35	40	43.2	50.4	25	38	49.2	43.2	ns
prot21	857	26	36	66	44	32	31	60	64	ns
prot22	1248	26	19	42	19.5	32	61	61.5	88.5	sig
prot23	1308	19	31	27	28.8	17	13	23.4	37.8	ns
prot24	1260	15	15	19.2	19.2	11	15	13.2	13.2	ns
prot25	1487	4	11	8	20	8	3	12	10	ns
prot26	477	91	94	136.5	127.5	108	106	168	159	sig
prot27	1324	19	32	52.2	54	66	75	118.8	129.6	sig
prot28	997	15	14	22.8	32.4	19	22	22.8	14.4	ns
prot29	623	115	101	236	232	113	94	200	206	ns
prot30	657	87	103	159	180	105	104	156	138	ns
prot31	1735	12	16	27	23.4	10	15	34.2	28.8	ns
prot32	904	9	9	14.4	10.8	18	33	46.8	54	sig
prot33	446	195	169	370	390	199	180	422	356	ns
prot34	262	179	187	309	325.5	288	268	418.5	435	sig
prot35	682	123	104	180	185.4	97	97	198	171	ns
prot36	742	45	57	52.8	64.8	61	53	61.2	64.8	ns
prot37	630	30	35	70	80	42	31	80	86	ns
prot38	672	34	32	40.5	49.5	26	30	45	54	ns
prot39	1056	20	25	32.4	45	32	21	45	54	ns
prot40	1098	31	25	30	34.8	15	14	31.2	37.2	ns
prot41	1192	16	20	22	22	14	11	24	24	ns
prot42	1888	12	7	12	13.5	17	17	10.5	25.5	sig
prot43	500	158	168	288	291.6	238	268	435.6	374.4	sig
prot44	610	47	51	63.6	55.2	42	58	56.4	70.8	ns
prot45	543	26	31	68	94	38	35	86	74	ns
prot46	685	22	22	45	48	23	35	36	45	ns
prot47	546	25	24	46.8	50.4	41	38	52.2	57.6	ns
prot48	1311	17	10	14.4	10.8	26	12	31.2	21.6	sig
prot49	1047	15	11	22	18	15	12	28	22	ns
prot50	491	145	116	190.5	187.5	408	405	657	612	sig
prot51	654	65	86	133.2	127.8	133	131	246.6	230.4	sig
prot52	639	76	67	79.2	67.2	92	119	116.4	138	sig
prot53	740	55	59	100	102	55	61	102	110	ns
prot54	1143	18	22	28.5	19.5	13	16	40.5	30	ns
prot55	966	16	17	28.8	39.6	17	17	30.6	39.6	ns
prot56	1042	13	15	15.6	8.4	22	18	33.6	33.6	sig
prot57	2166	8	9	12	20	12	10	28	16	sig
prot58	443	38	34	45	42	28	72	75	85.5	sig
prot59	589	19	16	45	43.2	24	24	39.6	36	ns
prot60	740	26	31	36	24	21	28	21.6	36	ns
prot61	532	27	18	26	28	23	19	22	36	ns
prot62	740	6	9	16.5	12	19	13	6	19.5	ns
prot63	727	13	7	16.2	34.2	8	11	16.2	21.6	ns
prot64	1585	8	6	7.2	4.8	5	5	12	9.6	ns
prot65	479	246	213	476	518	336	332	720	656	sig
prot66	364	161	158	226.5	241.5	138	171	241.5	235.5	ns
prot67	433	156	137	289.8	246.6	156	134	259.2	266.4	ns
prot68	346	131	121	169.2	178.8	171	144	174	195.6	ns
prot69	545	97	77	152	196	90	100	208	178	ns
prot70	472	62	95	102	106.5	80	69	106.5	109.5	ns
prot71	478	43	54	66.6	93.6	35	59	102.6	68.4	ns
prot72	413	39	54	55.2	61.2	47	39	63.6	62.4	ns
prot73	496	37	48	84	70	33	45	86	88	ns
prot74	630	37	35	63	48	53	40	60	58.5	ns
prot75	544	26	14	48.6	52.2	26	32	48.6	46.8	ns
prot76	880	17	20	20.4	18	12	8	22.8	14.4	ns
prot77	684	12	11	18	20	5	11	26	12	ns
prot78	988	8	9	19.5	21	18	18	24	30	sig
prot79	430	68	75	145.8	111.6	186	210	361.8	356.4	sig
prot80	707	22	21	20.4	27.6	33	28	26.4	28.8	ns
prot81	418	26	23	54	40	29	20	44	44	ns
prot82	820	21	17	25.5	22.5	29	25	46.5	51	sig
prot83	1450	17	11	18	21.6	11	12	14.4	9	ns
prot84	500	70	64	85.2	88.8	74	76	90	100.8	ns
prot85	451	48	61	92	92	99	90	260	158	sig
prot86	757	31	23	49.5	42	31	34	46.5	40.5	ns
prot87	539	15	20	39.6	43.2	24	28	30.6	36	ns
prot88	455	13	31	28.8	16.8	19	16	21.6	13.2	ns
prot89	646	20	17	48	38	33	54	90	60	sig
prot90	533	10	13	25.5	15	5	8	16.5	19.5	ns
prot91	1101	5	3	9	7.2	5	7	5.4	9	ns
prot92	375	160	183	218.4	190.8	170	172	219.6	217.2	ns
prot93	477	106	126	228	244	125	100	218	202	ns
prot94	440	79	84	106.5	109.5	69	83	123	115.5	ns
prot95	445	62	83	135	99	67	64	109.8	117	ns
prot96	373	44	50	55.2	48	48	54	48	54	ns
prot97	606	37	34	68	50	33	29	68	62	ns
prot98	343	14	23	31.5	36	15	25	39	33	ns
prot99	403	24	22	32.4	25.2	16	22	28.8	34.2	ns
prot100	591	21	27	24	27.6	40	20	37.2	32.4	sig
prot101	641	13	11	26	30	20	16	44	54	sig
prot102	583	12	19	10.5	12	36	51	36	49.5	sig
prot103	544	8	12	14.4	9	8	10	21.6	14.4	ns
prot104	2137	5	13	7.2	16.8	11	1	4.8	2.4	ns
prot105	375	34	47	72	102	51	39	82	72	ns
prot106	454	46	39	63	57	43	46	75	48	ns
prot107	472	37	36	73.8	61.2	50	37	57.6	64.8	sig
prot108	517	32	36	37.2	50.4	45	40	37.2	43.2	ns
prot109	464	22	28	46	54	25	30	54	36	ns
prot110	637	10	19	34.5	27	38	22	48	70.5	sig
prot111	423	26	22	45	41.4	30	13	36	34.2	ns
prot112	414	8	14	20.4	16.8	15	10	19.2	10.8	ns
prot113	898	17	11	22	26	16	30	60	28	sig
prot114	498	11	10	15	25.5	30	51	94.5	49.5	sig
prot115	580	9	14	23.4	16.2	16	15	21.6	1.8	ns
prot116	448	7	19	14.4	15.6	13	14	13.2	8.4	ns
prot117	569	9	8	4	18	4	9	14	12	ns
prot118	1032	5	4	9	6	6	7	13.5	15	ns
prot119	357	97	93	194.4	176.4	90	93	198	171	ns
prot120	231	49	61	74.4	74.4	64	52	74.4	75.6	ns
prot121	372	50	31	106	96	43	67	88	78	ns
prot122	375	46	40	61.5	75	76	96	153	165	sig
prot123	507	35	44	72	73.8	47	46	63	104.4	ns
prot124	411	26	28	22.8	37.2	44	29	43.2	34.8	ns
prot125	374	23	20	36	36	42	48	96	96	sig
prot126	827	15	12	24	30	20	20	39	45	sig
prot127	774	20	13	25.2	28.8	15	15	30.6	21.6	ns
prot128	576	6	10	4.8	4.8	6	9	7.2	10.8	ns
prot129	413	9	7	44	18	11	18	26	14	ns
prot130	569	14	10	15	9	10	13	16.5	15	ns
prot131	590	10	9	14.4	14.4	9	7	12.6	16.2	ns
prot132	774	12	5	12	12	12	8	13.2	15.6	ns
prot133	1023	11	9	14	20	6	14	10	12	sig
prot134	803	3	4	10.5	15	2	8	3	4.5	ns
prot135	242	51	72	90	97.2	69	69	88.2	113.4	ns
prot136	439	55	63	72	64.8	58	71	73.2	49.2	ns
prot137	318	44	43	118	78	71	68	108	122	sig
prot138	278	52	68	93	90	45	56	70.5	91.5	ns
prot139	309	42	49	73.8	100.8	41	49	91.8	97.2	ns
prot140	568	40	37	50.4	42	35	34	46.8	43.2	ns
prot141	316	41	33	78	74	24	37	76	70	ns
prot142	283	27	44	37.5	43.5	38	22	57	46.5	ns
prot143	608	25	23	37.8	37.8	21	40	57.6	63	ns
prot144	673	19	13	16.8	30	29	20	16.8	26.4	ns
prot145	414	13	17	20	48	19	17	32	32	ns
prot146	707	20	16	24	27	17	20	31.5	36	ns
prot147	406	18	19	25.2	18	11	17	19.8	21.6	ns
prot148	510	15	14	8.4	16.8	13	12	16.8	12	ns
prot149	500	11	12	20	38	12	13	32	32	ns
prot150	350	12	11	10.5	13.5	10	10	28.5	19.5	sig
prot151	683	9	14	19.8	19.8	8	8	18	34.2	ns
prot152	569	10	11	20.4	15.6	12	15	8.4	12	ns
prot153	450	9	11	28	34	11	14	30	16	ns
prot154	399	7	15	13.5	12	27	27	40.5	67.5	sig
prot155	713	5	9	19.8	14.4	14	9	25.2	12.6	sig
prot156	564	13	8	13.2	8.4	18	12	19.2	19.2	sig
prot157	1149	6	7	4	12	8	7	22	8	ns
prot158	721	6	8	12	13.5	6	8	1.5	15	ns
prot159	260	193	197	325.8	367.2	180	195	333	315	ns
prot160	372	128	131	177.6	188.4	423	339	507.6	558	sig
prot161	297	97	107	192	176	76	87	226	166	ns
prot162	276	45	49	73.5	79.5	49	46	73.5	70.5	ns
prot163	480	33	27	54	50.4	34	24	73.8	55.8	ns
prot164	299	31	38	55.2	43.2	48	29	43.2	50.4	ns
prot165	317	31	25	40	48	28	38	78	108	sig
prot166	437	24	23	25.5	28.5	72	63	103.5	126	sig
prot167	537	20	19	46.8	28.8	19	16	30.6	32.4	ns
prot168	228	16	17	20.4	16.8	21	23	22.8	30	ns
prot169	289	16	20	26	34	17	25	38	40	ns
prot170	341	23	17	33	36	24	19	31.5	13.5	ns
prot171	445	14	18	25.2	30.6	40	32	45	52.2	sig
prot172	458	12	17	18	20.4	27	14	30	26.4	sig
prot173	450	16	11	22	26	8	12	14	24	ns
prot174	588	10	12	21	21	16	18	22.5	45	sig
prot175	761	11	14	25.2	23.4	9	14	21.6	36	ns
prot176	519	10	8	16.8	15.6	7	10	8.4	18	ns
prot177	1216	14	7	8	16	18	16	40	10	sig
prot178	605	4	11	15	18	6	10	9	13.5	ns
prot179	748	9	11	10.8	14.4	7	4	21.6	18	ns
prot180	460	8	10	8.4	10.8	8	9	13.2	16.8	ns
prot181	645	7	6	8	12	7	9	24	14	ns
prot182	528	10	8	6	18	9	10	15	4.5	ns
prot183	958	9	8	7.2	7.2	7	7	10.8	9	ns
prot184	4213	2	3	3.6	2.4	4	2	3.6	1.2	ns
prot185	1921	3	4	2	8	1	1	0	10	ns
prot186	333	139	145	247.5	178.5	141	150	244.5	232.5	ns
prot187	229	90	101	223.2	169.2	103	96	181.8	190.8	ns
prot188	413	38	44	58.8	58.8	60	37	62.4	51.6	ns
prot189	437	47	44	76	84	50	46	84	88	ns
prot190	459	29	21	51	36	30	22	39	36	ns
prot191	170	36	34	66.6	64.8	34	29	52.2	55.8	ns
prot192	200	43	32	52.8	55.2	37	37	49.2	45.6	ns
prot193	396	35	34	58	68	38	30	60	64	ns
prot194	219	20	19	28.5	30	13	21	37.5	28.5	ns
prot195	509	22	21	46.8	39.6	72	60	108	162	sig
prot196	255	27	25	28.8	18	38	16	38.4	55.2	sig
prot197	343	20	21	26	38	19	20	34	28	sig
prot198	453	29	22	16.5	39	24	26	27	33	sig
prot199	418	12	21	12.6	19.8	17	12	27	27	ns
prot200	506	12	7	20.4	12	11	9	13.2	16.8	ns
prot201	545	15	22	24	36	16	13	32	30	ns
prot202	406	11	8	25.5	7.5	10	20	15	27	sig
prot203	586	12	14	32.4	19.8	20	8	16.2	21.6	ns
prot204	570	12	9	8.4	12	10	9	7.2	7.2	ns
prot205	868	7	10	16	18	17	20	24	20	sig
prot206	508	7	11	13.5	9	7	10	16.5	9	ns
prot207	715	9	10	28.8	7.2	11	9	32.4	23.4	sig
prot208	622	5	6	10.8	3.6	12	9	7.2	10.8	sig
prot209	463	10	7	16	10	22	14	32	36	sig
prot210	756	10	4	18	7.5	13	6	16.5	18	sig
prot211	520	3	7	12.6	10.8	7	11	16.2	12.6	ns
prot212	858	3	7	2.4	2.4	8	9	8.4	1.2	ns
prot213	463	1	3	6	14	2	9	4	8	ns
prot214	248	62	100	117	112.5	91	91	127.5	103.5	ns
prot215	386	49	52	77.4	106.2	66	62	93.6	88.2	ns
prot216	252	37	50	52.8	50.4	50	48	40.8	61.2	ns
prot217	271	50	49	126	72	53	45	94	128	ns
prot218	367	43	37	61.5	69	31	45	84	76.5	ns
prot219	335	43	39	75.6	81	49	42	59.4	81	ns
prot220	600	33	38	39.6	44.4	33	34	33.6	43.2	ns
prot221	232	34	38	80	62	67	54	148	148	sig
prot222	273	33	34	39	39	31	30	57	58.5	ns
prot223	243	32	38	45	63	27	29	50.4	54	ns
prot224	223	30	27	28.8	38.4	31	29	30	31.2	ns
prot225	250	22	26	70	38	21	32	74	44	ns
prot226	223	31	26	51	46.5	34	31	46.5	31.5	ns
prot227	289	32	27	46.8	28.8	25	25	54	45	ns
prot228	378	25	30	34.8	26.4	21	26	26.4	19.2	ns
prot229	410	15	21	32	42	16	21	36	54	ns
prot230	389	13	19	24	27	19	19	22.5	27	ns
prot231	610	18	15	45	27	20	18	23.4	27	ns
prot232	243	11	12	12	12	17	15	16.8	12	ns
prot233	397	12	20	24	20	9	15	30	30	ns
prot234	229	12	10	18	16.5	11	9	10.5	21	ns
prot235	321	14	13	28.8	18	12	12	14.4	27	ns
prot236	447	10	12	14.4	18	9	9	14.4	8.4	ns
prot237	272	13	7	12	32	14	17	18	14	ns
prot238	645	12	12	13.5	12	10	12	22.5	22.5	ns
prot239	709	2	6	16.2	3.6	8	6	14.4	9	sig
prot240	513	11	11	10.8	13.2	13	7	13.2	7.2	ns
prot241	314	11	11	12	8	4	6	26	38	ns
prot242	388	7	5	6	9	7	9	1.5	15	ns
prot243	956	6	4	1.8	7.2	2	1	1.8	1.8	ns
prot244	128	244	214	279.6	294	220	213	288	270	ns
prot245	197	66	72	140	144	73	66	152	144	ns
prot246	334	69	66	85.5	96	60	70	87	114	ns
prot247	175	48	56	77.4	73.8	85	88	165.6	171	sig
prot248	162	66	66	70.8	63.6	63	48	56.4	61.2	ns
prot249	305	32	35	72	72	30	35	70	38	ns
prot250	312	43	42	60	57	37	49	87	78	sig
prot251	300	34	35	59.4	72	28	32	79.2	90	ns
prot252	127	37	33	52.8	56.4	46	34	54	49.2	ns
prot253	191	38	39	78	90	32	38	70	70	ns
prot254	211	33	35	66	57	47	31	64.5	30	ns
prot255	199	35	31	46.8	73.8	29	38	55.8	50.4	ns
prot256	266	32	20	50.4	44.4	46	54	48	40.8	sig
prot257	322	28	23	36	56	23	28	50	56	ns
prot258	313	22	26	43.5	24	31	34	34.5	48	ns
prot259	286	20	29	41.4	28.8	13	20	23.4	46.8	ns
prot260	265	15	18	16.8	21.6	18	14	21.6	14.4	ns
prot261	466	17	23	28	32	24	24	34	36	ns
prot262	455	15	13	27	18	23	20	60	61.5	sig
prot263	185	19	19	27	34.2	13	22	37.8	41.4	ns
prot264	209	16	17	20.4	15.6	11	13	12	24	ns
prot265	433	17	15	32	34	18	10	22	38	ns
prot266	247	17	11	27	22.5	13	15	27	28.5	ns
prot267	331	13	19	36	21.6	22	12	43.2	28.8	sig
prot268	452	13	16	18	15.6	12	12	14.4	25.2	ns
prot269	348	14	16	22	28	16	13	20	32	ns
prot270	533	13	10	16.5	6	7	11	24	15	ns
prot271	342	9	15	7.2	18	11	10	28.8	14.4	ns
prot272	229	14	11	8.4	9.6	10	10	8.4	10.8	ns
prot273	581	9	10	26	28	12	11	16	20	ns
prot274	389	3	13	16.5	9	14	10	12	19.5	ns
prot275	368	7	6	9	10.8	5	9	12.6	10.8	ns
prot276	350	4	9	10.8	20.4	12	10	8.4	10.8	ns
prot277	502	12	6	22	30	8	15	12	14	ns
prot278	588	3	6	16.5	19.5	6	5	7.5	9	ns
prot279	404	10	8	21.6	10.8	7	15	7.2	21.6	ns
prot280	281	7	6	9.6	6	6	3	3.6	6	ns
prot281	475	9	8	8	4	5	6	14	2	ns
prot282	264	5	6	7.5	3	5	5	6	9	ns
prot283	428	7	8	18	14.4	2	5	9	12.6	ns
prot284	605	5	5	15.6	8.4	4	5	3.6	7.2	ns
prot285	546	4	5	16	6	5	3	16	10	ns
prot286	393	5	7	6	6	5	7	7.5	7.5	ns
prot287	651	5	4	5.4	3.6	12	3	9	18	ns
prot288	386	7	5	1.2	1.2	2	2	8.4	2.4	ns
prot289	127	177	205	430	374	191	195	362	414	ns
prot290	307	148	159	234	222	210	236	321	333	sig
prot291	151	60	69	126	124.2	75	64	129.6	118.8	ns
prot292	246	32	43	56.4	56.4	31	36	50.4	44.4	ns
prot293	201	35	29	84	92	44	28	56	72	ns
prot294	295	33	28	52.5	45	34	34	55.5	40.5	ns
prot295	377	29	20	63	50.4	24	25	48.6	61.2	ns
prot296	232	33	29	38.4	21.6	30	45	46.8	45.6	sig
prot297	333	21	23	52	54	32	22	56	48	ns
prot298	276	26	17	28.5	46.5	23	25	37.5	36	ns
prot299	225	25	25	27	46.8	25	16	45	46.8	ns
prot300	152	26	15	33.6	21.6	13	16	18	28.8	ns
prot301	268	26	25	46	42	20	23	44	58	ns
prot302	261	22	27	36	31.5	38	62	51	81	sig
prot303	234	21	26	37.8	48.6	27	21	37.8	36	ns
prot304	203	16	15	19.2	16.8	16	16	26.4	26.4	ns
prot305	277	11	20	32	8	22	14	38	26	ns
prot306	224	29	16	22.5	30	20	11	27	27	ns
prot307	260	17	15	50.4	21.6	11	17	28.8	41.4	ns
prot308	278	24	14	21.6	28.8	8	21	19.2	20.4	ns
prot309	420	15	12	28	30	16	12	22	32	ns
prot310	424	13	13	31.5	13.5	11	12	24	21	ns
prot311	219	13	15	34.2	25.2	15	12	25.2	27	ns
prot312	277	14	14	7.2	7.2	11	15	12	9.6	ns
prot313	279	12	13	24	16	8	6	16	16	ns
prot314	558	24	20	21	21	12	20	21	19.5	sig
prot315	822	6	8	12.6	7.2	11	10	18	16.2	ns
prot316	423	14	9	12	8.4	14	16	16.8	26.4	sig
prot317	301	9	1	14	20	10	6	12	14	ns
prot318	477	14	10	19.5	12	13	10	19.5	13.5	ns
prot319	354	7	13	19.8	25.2	5	10	7.2	16.2	ns
prot320	538	11	10	12	8.4	5	5	9.6	14.4	ns
prot321	330	10	4	22	18	9	10	10	12	ns
prot322	345	10	8	3	15	10	8	12	12	ns
prot323	290	10	7	19.8	9	8	4	12.6	12.6	ns
prot324	587	9	8	12	8.4	7	7	4.8	6	ns
prot325	416	6	12	12	8	9	7	26	10	ns
prot326	806	11	4	15	15	9	8	7.5	12	ns
prot327	243	7	6	16.2	14.4	11	10	12.6	9	ns
prot328	674	6	5	8.4	8.4	10	4	7.2	6	ns
prot329	297	8	14	16	18	12	45	84	72	sig
prot330	558	8	9	4.5	9	7	7	9	15	ns
prot331	340	4	8	10.8	3.6	5	11	1.8	10.8	ns
prot332	546	5	5	7.2	7.2	6	6	6	3.6	ns
prot333	193	4	5	10	18	4	10	14	14	ns
prot334	641	7	3	9	4.5	4	4	4.5	18	ns
prot335	452	3	2	1.8	9	5	7	12.6	1.8	ns
prot336	481	5	8	4.8	3.6	6	6	2.4	4.8	ns
prot337	355	3	3	4	6	24	15	54	42	sig
prot338	530	4	5	12	4.5	4	3	9	6	ns
prot339	374	3	5	7.2	10.8	3	12	1.8	7.2	ns
prot340	253	1	2	7.2	4.8	2	5	3.6	8.4	ns
prot341	442	5	4	8	12	5	5	4	16	sig
prot342	861	3	7	6	6	4	3	13.5	7.5	ns
prot343	413	3	2	12.6	5.4	4	9	25.2	14.4	sig
prot344	648	4	4	0	2.4	3	3	2.4	12	ns
prot345	719	7	4	8	16	1	6	16	8	ns
prot346	786	6	5	4.5	4.5	3	3	15	1.5	ns
prot347	596	3	6	3.6	7.2	3	2	10.8	3.6	ns
prot348	777	3	0	1.2	2.4	3	3	3.6	4.8	ns
prot349	798	1	5	14	0	6	6	6	18	sig
prot350	141	226	233	318	339	221	202	345	324	ns
prot351	221	137	136	253.8	266.4	268	277	477	525.6	sig
prot352	283	72	56	66	66	70	61	82.8	73.2	ns
prot353	246	59	80	126	120	62	76	128	114	ns
prot354	212	44	36	79.5	52.5	55	41	85.5	76.5	ns
prot355	219	35	35	66.6	77.4	42	31	66.6	84.6	ns
prot356	448	37	37	49.2	56.4	40	30	43.2	51.6	ns
prot357	351	30	37	88	80	36	31	74	68	ns
prot358	161	37	32	45	31.5	26	33	36	48	ns
prot359	178	25	30	61.2	41.4	36	48	79.2	81	sig
prot360	178	27	20	40.8	25.2	25	20	18	36	ns
prot361	250	19	25	42	34	17	18	44	46	ns
prot362	238	22	28	43.5	27	19	19	31.5	22.5	ns
prot363	261	22	23	34.2	21.6	22	19	55.8	37.8	ns
prot364	194	21	20	20.4	32.4	19	27	20.4	24	ns
prot365	234	17	15	38	36	38	38	96	92	sig
prot366	337	18	18	24	30	20	12	19.5	27	ns
prot367	296	19	20	19.8	28.8	17	16	36	32.4	ns
prot368	248	10	21	12	22.8	13	22	22.8	19.2	ns
prot369	311	13	22	38	34	15	17	24	48	ns
prot370	224	19	16	21	16.5	22	9	27	27	ns
prot371	279	18	19	23.4	21.6	19	15	30.6	21.6	ns
prot372	471	13	18	19.2	19.2	16	19	15.6	25.2	ns
prot373	218	7	8	24	18	9	11	12	4	ns
prot374	249	16	12	31.5	16.5	17	11	19.5	12	ns
prot375	312	7	18	30.6	27	23	8	27	18	ns
prot376	402	21	12	18	12	15	20	15.6	12	ns
prot377	196	13	17	20	26	12	16	32	28	ns
prot378	285	11	14	21	16.5	19	17	21	21	ns
prot379	292	13	11	30.6	10.8	19	8	12.6	16.2	ns
prot380	227	11	11	14.4	12	13	8	8.4	10.8	ns
prot381	322	10	10	24	20	11	6	18	18	ns
prot382	449	11	10	24	15	11	8	16.5	12	ns
prot383	373	17	14	10.8	16.2	14	8	19.8	16.2	ns
prot384	239	15	9	12	9.6	8	9	8.4	9.6	ns
prot385	235	10	12	24	20	5	5	18	12	ns
prot386	267	9	5	13.5	12	9	8	15	10.5	ns
prot387	262	6	8	14.4	23.4	8	6	28.8	19.8	sig
prot388	241	7	7	12	8.4	6	8	18	10.8	ns
prot389	315	10	3	14	10	4	4	12	10	ns
prot390	997	9	5	7.5	7.5	5	4	6	10.5	ns
prot391	392	12	7	9	10.8	9	10	12.6	9	ns
prot392	558	13	5	8.4	7.2	6	21	43.2	25.2	sig
prot393	468	4	7	6	8	13	11	18	28	sig
prot394	253	4	7	3	16.5	7	7	7.5	16.5	ns
prot395	248	3	9	14.4	12.6	14	7	19.8	19.8	ns
prot396	527	11	6	8.4	8.4	10	7	15.6	10.8	ns
prot397	432	4	3	14	14	6	8	8	8	ns
prot398	455	5	5	4.5	12	8	10	30	9	sig
prot399	529	8	5	3.6	9	5	5	12.6	18	ns
prot400	375	3	4	9.6	8.4	8	4	14.4	6	ns
prot401	287	4	5	8	6	5	3	6	4	ns
prot402	332	5	4	13.5	1.5	3	2	3	10.5	ns
prot403	541	11	5	16.2	3.6	6	5	3.6	12.6	ns
prot404	280	5	7	6	4.8	10	13	4.8	12	ns
prot405	458	8	7	8	12	7	9	4	36	sig
prot406	291	3	2	3	3	4	4	4.5	10.5	ns
prot407	548	4	6	7.2	9	2	7	5.4	7.2	ns
prot408	292	2	1	3.6	2.4	4	2	3.6	6	ns
prot409	559	1	9	4	2	2	8	14	6	ns
prot410	859	4	3	4.5	7.5	1	4	1.5	7.5	ns
prot411	484	4	5	7.2	7.2	6	4	7.2	3.6	ns
prot412	117	138	122	169.2	165.6	136	121	156	145.2	ns
prot413	182	121	108	264	226	142	120	258	248	ns
prot414	226	104	115	178.5	139.5	91	116	147	172.5	ns
prot415	179	66	63	153	104.4	58	91	129.6	129.6	ns
prot416	129	63	61	68.4	79.2	108	122	129.6	177.6	sig
prot417	222	52	57	112	102	44	31	118	104	ns
prot418	353	33	36	57	69	114	132	171	193.5	sig
prot419	157	32	45	54	77.4	46	38	82.8	66.6	ns
prot420	376	18	23	31.2	26.4	26	35	31.2	33.6	ns
prot421	429	25	30	56	36	48	54	96	80	sig
prot422	182	25	22	39	34.5	24	21	55.5	36	ns
prot423	187	19	21	28.8	48.6	12	22	48.6	46.8	ns
prot424	206	25	22	31.2	22.8	52	47	43.2	69.6	sig
prot425	319	18	24	48	46	23	25	30	46	ns
prot426	533	25	22	25.5	25.5	36	23	28.5	43.5	ns
prot427	182	22	21	23.4	28.8	26	25	41.4	32.4	ns
prot428	260	26	17	15.6	14.4	19	21	20.4	15.6	ns
prot429	181	25	18	32	38	22	23	46	38	ns
prot430	246	8	10	22.5	15	27	36	72	67.5	sig
prot431	156	22	15	34.2	25.2	17	16	21.6	30.6	ns
prot432	213	7	13	14.4	16.8	13	16	9.6	13.2	ns
prot433	295	12	13	14	26	14	18	26	64	sig
prot434	610	15	12	19.5	18	9	7	22.5	30	ns
prot435	152	23	9	21.6	23.4	11	15	16.2	46.8	ns
prot436	470	10	10	13.2	16.8	17	15	13.2	15.6	ns
prot437	278	15	8	28	22	19	12	22	30	ns
prot438	250	11	14	15	16.5	21	20	30	21	sig
prot439	265	12	14	23.4	37.8	14	14	27	19.8	ns
prot440	327	4	8	15.6	10.8	12	15	13.2	8.4	ns
prot441	577	8	15	26	28	14	6	22	28	ns
prot442	236	12	8	3	21	6	6	10.5	12	ns
prot443	347	8	8	19.8	19.8	5	5	23.4	14.4	ns
prot444	177	13	10	6	12	9	13	18	10.8	ns
prot445	261	11	7	14	14	10	7	16	20	ns
prot446	357	6	8	13.5	9	7	9	12	12	ns
prot447	379	15	7	14.4	30.6	19	12	18	18	sig
prot448	172	9	7	9.6	9.6	8	4	9.6	13.2	ns
prot449	161	13	9	18	24	9	3	26	18	ns
prot450	466	13	12	18	9	8	11	19.5	12	ns
prot451	165	1	4	7.2	19.8	6	7	16.2	18	ns
prot452	245	3	12	8.4	8.4	4	3	10.8	9.6	ns
prot453	222	10	6	16	26	18	11	36	8	sig
prot454	428	5	7	12	7.5	10	15	15	21	sig
prot455	227	8	5	10.8	14.4	20	16	28.8	21.6	sig
prot456	420	8	6	9.6	8.4	9	24	18	18	sig
prot457	171	5	5	6	20	6	9	12	18	ns
prot458	307	4	9	0	13.5	12	20	6	15	sig
prot459	230	4	3	5.4	18	6	4	7.2	19.8	ns
prot460	343	6	4	7.2	6	5	4	8.4	6	ns
prot461	441	15	2	18	16	6	6	16	18	ns
prot462	415	8	4	12	9	7	5	10.5	9	ns
prot463	270	4	4	10.8	5.4	14	10	10.8	18	sig
prot464	711	8	8	6	7.2	4	6	8.4	6	ns
prot465	321	4	5	18	12	5	7	12	12	ns
prot466	238	2	3	10.5	12	6	6	22.5	4.5	sig
prot467	320	7	5	16.2	18	5	4	12.6	7.2	ns
prot468	274	7	4	8.4	10.8	9	5	19.2	10.8	sig
prot469	364	9	5	8	12	18	10	40	20	sig
prot470	361	6	6	7.5	12	9	6	7.5	9	ns
prot471	262	7	4	9	10.8	6	9	9	12.6	ns
prot472	513	5	4	10.8	8.4	6	8	3.6	7.2	ns
prot473	569	0	5	10	6	6	2	4	4	ns
prot474	387	5	1	4.5	7.5	9	12	4.5	13.5	sig
prot475	447	3	3	7.2	5.4	8	1	3.6	7.2	ns
prot476	378	6	7	6	2.4	4	6	8.4	7.2	ns
prot477	251	1	5	6	8	7	3	12	8	ns
prot478	468	5	2	7.5	4.5	3	0	4.5	4.5	ns
prot479	544	3	4	14.4	9	8	4	3.6	3.6	ns
prot480	244	7	4	4.8	7.2	5	3	6	3.6	ns
prot481	327	3	3	6	16	5	5	10	2	ns
prot482	494	3	0	4.5	7.5	4	1	3	3	ns
prot483	192	170	187	291.6	288	179	185	300.6	277.2	ns
prot484	243	129	128	158.4	157.2	128	150	134.4	148.8	ns
prot485	149	41	36	78	90	63	77	184	172	sig
prot486	236	45	49	63	52.5	48	37	76.5	51	ns
prot487	134	44	45	72	57.6	38	41	61.2	70.2	ns
prot488	103	45	27	27.6	38.4	33	32	56.4	43.2	ns
prot489	103	36	57	92	70	37	37	62	70	ns
prot490	103	34	40	49.5	48	47	33	51	51	ns
prot491	271	30	26	72	70.2	31	39	70.2	52.2	ns
prot492	257	28	25	32.4	27.6	24	34	34.8	32.4	ns
prot493	174	16	16	44	42	28	40	84	68	sig
prot494	165	22	28	34.5	33	41	25	39	45	ns
prot495	251	14	21	18	45	22	14	43.2	37.8	ns
prot496	265	27	24	30	12	24	28	24	26.4	ns
prot497	193	19	21	40	48	19	20	58	36	ns
prot498	137	20	17	33	34.5	31	21	34.5	34.5	ns
prot499	149	25	29	36	46.8	21	21	54	30.6	ns
prot500	291	15	23	31.2	28.8	20	21	32.4	27.6	ns
prot501	227	20	24	44	34	28	18	38	24	ns
prot502	198	22	23	16.5	33	10	21	15	25.5	ns
prot503	194	16	10	41.4	43.2	28	24	61.2	68.4	sig
prot504	234	22	19	24	16.8	34	15	16.8	19.2	ns
prot505	247	15	7	36	34	7	14	30	26	ns
prot506	145	24	18	30	34.5	26	23	33	42	sig
prot507	141	11	19	39.6	32.4	15	23	16.2	39.6	ns
prot508	187	10	16	20.4	12	30	30	36	16.8	sig
prot509	165	11	8	28	36	16	18	18	40	ns
prot510	166	13	15	33	30	19	21	25.5	28.5	ns
prot511	225	13	10	18	30.6	32	30	61.2	32.4	sig
prot512	239	18	15	12	13.2	16	15	13.2	13.2	ns
prot513	275	13	8	36	44	16	21	44	38	ns
prot514	206	17	12	12	15	15	19	12	16.5	ns
prot515	322	22	19	23.4	32.4	13	9	25.2	25.2	ns
prot516	178	19	18	15.6	15.6	12	13	18	24	ns
prot517	227	11	15	26	26	9	20	34	26	ns
prot518	237	12	8	21	16.5	8	14	19.5	7.5	ns
prot519	254	14	14	25.2	36	10	10	14.4	18	ns
prot520	208	9	8	9.6	7.2	17	10	18	15.6	ns
prot521	153	11	16	20	22	13	15	18	40	ns
prot522	244	11	21	15	22.5	13	14	25.5	22.5	ns
prot523	287	11	11	12.6	27	14	9	7.2	16.2	ns
prot524	206	9	15	13.2	14.4	9	7	14.4	14.4	ns
prot525	244	10	9	20	22	15	12	18	18	ns
prot526	383	14	11	9	9	9	10	9	9	ns
prot527	184	5	11	12.6	19.8	11	11	25.2	32.4	sig
prot528	377	10	11	8.4	10.8	11	9	13.2	13.2	ns
prot529	355	12	9	20	12	12	3	12	12	ns
prot530	129	5	10	15	12	6	12	7.5	19.5	ns
prot531	162	7	12	16.2	18	13	6	14.4	16.2	ns
prot532	184	7	11	18	6	6	9	14.4	8.4	ns
prot533	347	10	3	14	8	14	3	8	18	ns
prot534	203	7	4	7.5	6	8	6	4.5	12	ns
prot535	1930	7	3	16.2	10.8	10	7	10.8	7.2	ns
prot536	316	10	6	12	12	18	14	26.4	12	sig
prot537	198	4	4	12	10	3	6	16	14	ns
prot538	250	2	10	4.5	6	4	6	15	4.5	ns
prot539	265	9	14	9	7.2	14	26	39.6	28.8	sig
prot540	469	6	15	14.4	10.8	22	5	16.8	8.4	sig
prot541	563	5	6	16	16	7	8	14	24	ns
prot542	290	4	6	4.5	10.5	16	12	18	21	sig
prot543	338	8	4	10.8	14.4	6	6	16.2	5.4	ns
prot544	449	7	7	9.6	4.8	4	4	9.6	4.8	ns
prot545	273	6	3	12	22	5	9	14	16	ns
prot546	412	9	6	12	9	10	7	16.5	7.5	ns
prot547	170	10	5	5.4	10.8	2	11	23.4	9	sig
prot548	478	3	5	8.4	8.4	21	21	18	18	sig
prot549	302	3	4	12	16	5	9	16	16	ns
prot550	167	3	8	15	4.5	6	3	3	3	ns
prot551	151	2	6	9	10.8	5	6	5.4	9	ns
prot552	816	7	7	6	4.8	3	8	8.4	4.8	ns
prot553	279	3	7	6	20	5	2	12	8	ns
prot554	320	6	5	7.5	15	4	12	6	6	ns
prot555	351	2	7	9	7.2	3	7	14.4	9	ns
prot556	242	3	6	7.2	3.6	6	4	4.8	4.8	ns
prot557	276	4	5	12	2	3	5	14	2	ns
prot558	565	5	4	3	3	6	5	7.5	6	ns
prot559	356	3	1	10.8	9	3	5	3.6	5.4	ns
prot560	162	0	2	3.6	3.6	3	3	3.6	4.8	ns
prot561	155	5	2	14	10	10	4	12	12	sig
prot562	484	5	2	7.5	4.5	6	7	10.5	3	ns
prot563	462	1	5	14.4	7.2	1	4	1.8	9	ns
prot564	989	2	1	0	9.6	1	4	4.8	7.2	ns
prot565	353	0	4	6	6	6	12	6	18	sig
prot566	382	2	1	1.5	7.5	5	4	6	6	ns
prot567	1092	4	3	5.4	0	3	18	10.8	5.4	sig
prot568	158	5	2	3.6	3.6	9	5	10.8	13.2	sig
prot569	829	2	4	2	4	4	5	6	6	ns
prot570	600	2	5	3	4.5	4	8	12	9	sig
prot571	743	5	1	5.4	5.4	5	1	5.4	3.6	ns
prot572	271	0	5	7.2	3.6	7	9	4.8	2.4	sig
prot573	774	1	5	2	16	0	5	6	4	ns
prot574	617	1	2	1.5	6	15	3	4.5	4.5	sig
prot575	120	164	170	289.8	268.2	160	161	275.4	309.6	ns
prot576	257	160	134	208.8	163.2	154	166	195.6	183.6	ns
prot577	138	151	142	288	274	175	182	312	360	sig
prot578	126	89	82	117	156	108	85	135	127.5	ns
prot579	126	84	74	163.8	127.8	72	75	140.4	138.6	ns
prot580	126	96	82	106.8	106.8	169	171	196.8	153.6	sig
prot581	126	72	93	168	178	83	83	152	192	ns
prot582	126	81	69	129	115.5	167	176	208.5	202.5	sig
prot583	126	93	82	167.4	156.6	84	81	138.6	154.8	ns
prot584	126	77	87	116.4	108	94	78	98.4	117.6	ns
prot585	433	91	77	156	184	69	71	184	172	ns
prot586	258	42	35	58.5	72	38	38	45	42	ns
prot587	219	23	32	45	37.8	34	29	50.4	59.4	ns
prot588	274	15	21	32.4	42	30	22	31.2	28.8	ns
prot589	211	21	13	40	36	17	24	52	52	ns
prot590	203	16	24	33	31.5	23	34	39	19.5	ns
prot591	210	33	18	52.2	46.8	20	30	48.6	50.4	ns
prot592	190	23	19	30	39.6	25	22	25.2	34.8	ns
prot593	164	25	27	48	54	15	28	32	30	ns
prot594	159	17	8	19.5	39	32	20	33	30	ns
prot595	171	13	22	28.8	45	15	14	30.6	25.2	ns
prot596	153	18	26	25.2	25.2	16	38	32.4	39.6	sig
prot597	176	23	18	36	48	11	18	34	24	ns
prot598	192	18	24	18	28.5	12	24	22.5	33	ns
prot599	352	17	18	32.4	30.6	21	15	28.8	21.6	ns
prot600	146	13	20	24	20.4	16	14	19.2	16.8	ns
prot601	323	10	14	26	38	15	9	24	28	ns
prot602	258	12	17	34.5	31.5	11	14	31.5	19.5	ns
prot603	152	13	13	14.4	28.8	51	54	54	54	sig
prot604	76	17	15	19.2	20.4	18	11	19.2	18	ns
prot605	128	17	12	32	34	14	12	34	34	ns
prot606	187	20	26	25.5	16.5	19	12	21	37.5	ns
prot607	160	21	14	37.8	32.4	29	23	48.6	41.4	sig
prot608	315	11	22	22.8	10.8	10	14	24	25.2	ns
prot609	129	17	8	28	22	5	5	30	30	ns
prot610	185	10	9	21	15	10	8	21	19.5	ns
prot611	146	16	11	21.6	23.4	13	11	21.6	19.8	ns
prot612	241	16	12	7.2	10.8	9	14	13.2	18	ns
prot613	222	14	16	26	20	42	39	42	78	sig
prot614	205	8	8	13.5	9	8	13	16.5	10.5	ns
prot615	240	19	7	32.4	23.4	11	18	19.8	32.4	ns
prot616	99	12	8	8.4	6	11	7	15.6	13.2	ns
prot617	643	12	6	16	18	8	5	26	24	ns
prot618	239	13	13	19.5	21	6	15	16.5	16.5	ns
prot619	383	10	13	28.8	18	15	20	19.8	28.8	ns
prot620	247	9	3	16.8	13.2	7	7	19.2	12	ns
prot621	189	16	5	26	26	9	13	18	22	ns
prot622	171	16	11	19.5	16.5	18	10	10.5	21	ns
prot623	326	11	12	10.8	14.4	14	7	16.2	12.6	ns
prot624	231	12	16	12	3.6	10	11	9.6	7.2	ns
prot625	153	12	5	22	20	12	10	18	18	ns
prot626	268	8	15	13.5	13.5	4	11	12	7.5	ns
prot627	204	4	3	21.6	18	8	9	14.4	5.4	ns
prot628	191	14	11	18	8.4	12	10	12	10.8	ns
prot629	114	15	9	26	14	9	10	18	18	ns
prot630	419	13	8	21	24	6	16	15	13.5	ns
prot631	141	5	12	12.6	25.2	26	18	28.8	21.6	sig
prot632	128	10	9	16.8	15.6	20	11	21.6	21.6	sig
prot633	164	3	9	34	10	4	6	16	18	ns
prot634	274	12	7	13.5	9	8	10	15	12	ns
prot635	188	11	14	16.2	18	8	15	18	23.4	ns
prot636	372	7	10	6	9.6	13	11	9.6	24	sig
prot637	365	12	5	18	14	8	4	26	14	ns
prot638	145	12	10	10.5	7.5	9	6	13.5	10.5	ns
prot639	159	5	11	28.8	16.2	9	5	23.4	19.8	ns
prot640	379	8	9	10.8	4.8	5	8	8.4	7.2	ns
prot641	190	13	13	14	10	33	39	72	48	sig
prot642	194	11	5	6	7.5	7	11	15	15	ns
prot643	178	11	10	12.6	27	6	8	12.6	10.8	ns
prot644	181	8	8	12	4.8	8	15	4.8	6	ns
prot645	321	16	17	20	34	5	8	10	22	ns
prot646	192	3	9	15	12	9	7	10.5	19.5	ns
prot647	352	7	5	16.2	7.2	7	5	14.4	27	ns
prot648	118	11	8	4.8	4.8	6	13	4.8	10.8	ns
prot649	410	6	8	16	20	4	10	14	14	ns
prot650	403	2	6	13.5	12	3	3	9	13.5	sig
prot651	199	5	11	25.2	9	5	7	12.6	14.4	ns
prot652	457	10	11	12	7.2	4	7	7.2	8.4	ns
prot653	221	7	9	16	12	2	10	4	14	ns
prot654	216	6	2	6	7.5	3	15	9	13.5	sig
prot655	217	5	6	5.4	5.4	11	3	14.4	14.4	ns
prot656	172	12	5	8.4	6	7	7	10.8	3.6	ns
prot657	268	5	4	14	0	2	11	10	12	sig
prot658	583	8	8	6	4.5	18	30	31.5	40.5	sig
prot659	229	8	7	21.6	16.2	12	8	14.4	16.2	ns
prot660	177	11	10	10.8	6	10	5	8.4	12	ns
prot661	142	8	8	18	18	6	3	8	16	ns
prot662	178	6	3	6	10.5	10	6	12	12	ns
prot663	111	5	9	14.4	9	7	5	9	18	ns
prot664	116	7	7	8.4	2.4	9	10	9.6	7.2	ns
prot665	325	10	16	8	6	15	21	48	36	sig
prot666	268	7	8	4.5	12	24	21	54	45	sig
prot667	599	12	8	9	5.4	4	6	12.6	9	ns
prot668	341	10	4	9.6	9.6	4	8	1.2	9.6	ns
prot669	172	8	5	10	10	4	3	14	10	ns
prot670	204	4	7	7.5	4.5	6	5	4.5	7.5	ns
prot671	171	3	4	16.2	7.2	6	4	10.8	14.4	ns
prot672	255	7	5	4.8	7.2	3	9	6	9.6	ns
prot673	180	2	6	8	4	8	2	12	8	ns
prot674	215	7	6	12	4.5	4	3	4.5	10.5	ns
prot675	211	4	5	9	19.8	6	2	10.8	9	ns
prot676	234	8	2	12	2.4	4	3	4.8	10.8	ns
prot677	214	3	3	14	12	7	2	2	10	ns
prot678	180	6	6	9	6	5	7	15	18	sig
prot679	292	5	8	7.2	12.6	6	4	16.2	16.2	sig
prot680	387	6	5	3.6	3.6	3	8	4.8	8.4	ns
prot681	283	9	6	4	2	9	21	48	12	sig
prot682	351	7	2	1.5	7.5	2	1	4.5	7.5	ns
prot683	502	4	4	3.6	1.8	6	4	1.8	12.6	ns
prot684	484	3	5	6	3.6	6	3	2.4	4.8	ns
prot685	345	2	4	10	18	8	4	12	4	sig
prot686	448	2	2	10.5	7.5	8	5	3	6	ns
prot687	277	4	7	9	5.4	1	1	7.2	14.4	ns
prot688	737	3	3	6	2.4	9	9	6	9.6	ns
prot689	159	8	9	10	14	3	1	10	6	ns
prot690	153	4	2	7.5	4.5	2	2	3	10.5	ns
prot691	321	6	6	5.4	1.8	4	9	3.6	3.6	sig
prot692	373	2	3	4.8	4.8	10	4	12	16.8	sig
prot693	124	2	1	2	10	2	8	4	2	ns
prot694	330	2	5	3	3	2	3	9	9	ns
prot695	319	3	5	5.4	1.8	7	6	5.4	0	ns
prot696	272	4	5	4.8	4.8	4	3	9.6	2.4	ns
prot697	296	3	4	4	14	6	3	10	8	ns
prot698	167	4	5	3	4.5	4	6	6	6	sig
prot699	832	3	5	10.8	12.6	5	4	25.2	7.2	sig
prot700	461	2	4	2.4	6	4	6	3.6	6	ns
prot701	152	3	2	12	8	8	2	28	6	ns
prot702	247	4	4	4.5	3	5	3	7.5	4.5	ns
prot703	311	3	8	14.4	7.2	4	1	3.6	1.8	ns
prot704	299	3	5	7.2	2.4	3	1	4.8	3.6	ns
prot705	383	4	1	4	4	1	2	4	6	ns
prot706	426	5	5	1.5	3	10	6	9	18	sig
prot707	155	3	1	5.4	9	7	4	7.2	3.6	ns
prot708	989	0	2	3.6	3.6	5	4	3.6	7.2	ns
prot709	187	2	4	2	2	0	5	6	4	ns
prot710	366	1	3	1.5	3	3	2	3	6	ns
prot711	715	1	3	5.4	7.2	1	6	3.6	3.6	ns
prot712	830	5	5	2.4	3.6	3	3	4.8	4.8	ns
prot713	177	4	7	8	4	5	2	8	12	sig
prot714	632	2	1	4.5	12	2	6	12	9	sig
prot715	444	2	1	5.4	3.6	3	3	7.2	7.2	ns
prot716	1241	4	3	0	2.4	3	2	7.2	3.6	ns
prot717	685	0	5	0	4	2	1	8	4	ns
prot718	387	1	2	0	3	1	1	1.5	0	ns
prot719	322	2	2	3.6	3.6	4	1	3.6	1.8	sig
prot720	735	1	4	0	1.2	2	2	6	4.8	sig
prot721	186	45	34	72	70	49	47	76	80	ns
prot722	156	24	36	78	73.5	32	31	52.5	54	ns
prot723	282	45	26	63	82.8	51	49	61.2	68.4	ns
prot724	140	27	37	43.2	39.6	27	32	37.2	33.6	ns
prot725	137	29	24	52	48	28	33	38	36	ns
prot726	124	21	34	22.5	39	31	26	30	54	ns
prot727	169	23	17	32.4	19.8	15	21	36	27	ns
prot728	142	22	34	21.6	31.2	29	20	31.2	27.6	ns
prot729	162	24	15	48	36	23	21	46	66	ns
prot730	200	17	27	21	34.5	24	17	40.5	36	ns
prot731	156	13	18	45	25.2	24	14	52.2	36	sig
prot732	306	16	29	27.6	15.6	28	20	26.4	21.6	ns
prot733	174	16	12	38	40	13	16	22	30	ns
prot734	194	19	16	30	16.5	20	19	18	22.5	ns
prot735	103	16	23	30.6	27	14	13	21.6	37.8	ns
prot736	172	10	7	19.2	18	13	14	13.2	18	ns
prot737	180	18	16	28	22	13	12	22	30	ns
prot738	184	20	12	22.5	15	8	6	25.5	22.5	ns
prot739	230	16	10	18	37.8	11	17	21.6	34.2	ns
prot740	187	14	19	8.4	14.4	12	12	21.6	15.6	ns
prot741	189	14	14	22	32	14	25	32	50	sig
prot742	180	9	21	21	16.5	13	16	25.5	15	ns
prot743	294	22	20	25.2	30.6	20	27	52.2	41.4	sig
prot744	186	12	11	16.8	12	16	17	18	16.8	ns
prot745	225	5	7	22	36	18	17	28	28	ns
prot746	174	11	14	24	24	18	17	15	10.5	ns
prot747	208	8	18	23.4	21.6	12	15	19.8	27	ns
prot748	217	6	8	14.4	9.6	10	7	14.4	16.8	ns
prot749	112	12	14	20	18	8	8	32	10	ns
prot750	206	7	11	18	16.5	15	10	19.5	16.5	ns
prot751	166	9	8	16.2	18	10	12	14.4	12.6	ns
prot752	113	5	9	12	14.4	14	6	16.8	12	sig
prot753	169	8	11	18	18	3	5	26	18	ns
prot754	313	9	15	10.5	18	5	11	12	24	ns
prot755	197	7	11	21.6	19.8	4	6	12.6	10.8	ns
prot756	124	7	5	12	6	8	4	7.2	7.2	ns
prot757	246	4	7	16	20	12	10	16	30	sig
prot758	258	8	9	10.5	12	2	4	9	10.5	ns
prot759	168	6	11	16.2	19.8	6	5	21.6	10.8	ns
prot760	260	5	2	4.8	7.2	6	7	9.6	10.8	ns
prot761	243	11	4	10	12	10	8	14	10	ns
prot762	124	7	8	13.5	3	6	7	4.5	18	ns
prot763	208	9	10	18	9	8	2	16.2	14.4	ns
prot764	217	2	9	6	7.2	10	7	10.8	9.6	ns
prot765	197	5	14	12	8	11	7	28	22	ns
prot766	177	9	3	12	4.5	6	7	6	16.5	ns
prot767	146	9	8	10.8	10.8	8	3	12.6	16.2	ns
prot768	157	4	8	8.4	7.2	4	7	4.8	4.8	ns
prot769	270	5	2	12	14	10	2	14	10	ns
prot770	264	6	10	12	15	4	5	9	6	ns
prot771	274	7	11	7.2	9	6	5	9	23.4	ns
prot772	156	7	5	2.4	6	5	4	10.8	8.4	ns
prot773	252	3	7	26	10	6	4	10	26	ns
prot774	356	8	6	15	3	18	14	27	18	sig
prot775	180	5	10	9	12.6	16	9	25.2	41.4	sig
prot776	251	4	5	4.8	4.8	5	6	4.8	2.4	ns
prot777	156	9	5	4	12	9	8	20	18	ns
prot778	227	8	4	9	10.5	7	5	12	19.5	ns
prot779	116	3	4	3.6	5.4	6	5	9	12.6	ns
prot780	154	6	7	9.6	4.8	6	5	7.2	6	ns
prot781	198	7	10	6	12	13	9	12	8	ns
prot782	236	9	6	16.5	19.5	4	6	7.5	10.5	ns
prot783	184	14	8	12.6	10.8	5	2	3.6	5.4	ns
prot784	122	3	5	6	7.2	9	2	4.8	6	ns
prot785	91	6	5	8	12	7	5	4	10	ns
prot786	274	5	9	12	10.5	6	4	9	6	ns
prot787	152	5	6	3.6	12.6	4	6	9	12.6	ns
prot788	162	6	2	6	2.4	10	9	4.8	14.4	sig
prot789	158	6	5	10	22	6	8	18	8	ns
prot790	463	4	6	6	13.5	3	5	9	10.5	ns
prot791	312	6	9	3.6	7.2	5	10	10.8	10.8	ns
prot792	261	5	6	3.6	4.8	6	4	3.6	6	ns
prot793	392	4	5	4	12	10	6	8	8	sig
prot794	182	4	10	6	4.5	2	6	10.5	7.5	ns
prot795	310	2	5	5.4	9	5	2	5.4	9	ns
prot796	382	10	7	4.8	1.2	5	8	8.4	3.6	ns
prot797	113	6	4	6	20	2	7	8	16	ns
prot798	111	2	6	9	9	10	9	4.5	6	ns
prot799	418	4	6	10.8	9	7	4	7.2	12.6	ns
prot800	185	3	6	7.2	8.4	8	2	4.8	3.6	ns
prot801	163	6	3	8	10	6	3	2	2	ns
prot802	238	3	5	3	12	12	8	21	18	sig
prot803	282	4	3	16.2	3.6	5	2	3.6	7.2	ns
prot804	305	7	5	8.4	6	7	7	4.8	2.4	sig
prot805	292	3	4	8	4	1	3	14	0	ns
prot806	427	4	3	3	4.5	4	3	9	7.5	ns
prot807	234	3	6	3.6	14.4	4	3	10.8	9	ns
prot808	233	7	5	4.8	4.8	6	8	6	4.8	ns
prot809	425	6	3	6	8	3	7	6	12	ns
prot810	95	3	0	3	6	6	4	3	12	ns
prot811	241	7	6	9	1.8	2	4	9	10.8	ns
prot812	201	6	2	6	6	3	5	9.6	6	ns
prot813	474	2	3	4	2	3	3	16	8	ns
prot814	437	0	3	6	7.5	1	5	1.5	4.5	ns
prot815	411	7	4	3.6	3.6	5	3	5.4	7.2	ns
prot816	333	1	3	2.4	2.4	3	3	4.8	2.4	ns
prot817	449	3	6	6	4	4	3	6	12	ns
prot818	256	4	2	6	1.5	4	1	1.5	3	ns
prot819	292	6	2	3.6	5.4	4	4	7.2	5.4	ns
prot820	669	5	8	6	2.4	9	4	2.4	13.2	sig
prot821	378	5	3	10	4	2	5	8	4	sig
prot822	373	5	4	3	9	2	3	4.5	7.5	ns
prot823	327	4	5	1.8	7.2	1	1	16.2	3.6	ns
prot824	180	4	2	6	3.6	4	5	3.6	3.6	ns
prot825	357	4	2	8	4	0	2	6	8	ns
prot826	791	6	2	6	3	2	3	3	4.5	ns
prot827	1037	6	3	7.2	1.8	5	5	1.8	1.8	sig
prot828	223	2	0	4.8	2.4	6	2	4.8	0	ns
prot829	417	1	7	6	4	4	0	10	8	ns
prot830	310	1	1	3	1.5	3	3	4.5	4.5	sig
prot831	796	3	2	9	1.8	4	1	0	3.6	ns
prot832	385	1	2	1.2	6	1	1	3.6	1.2	ns
prot833	399	4	1	12	6	7	2	8	10	sig
prot834	661	2	0	7.5	3	3	0	1.5	3	ns
prot835	648	3	2	10.8	3.6	1	2	1.8	10.8	ns
prot836	172	1	0	4.8	2.4	2	1	2.4	4.8	sig
prot837	459	4	3	2	2	1	0	4	4	ns
prot838	266	3	2	1.5	4.5	1	5	1.5	3	ns
prot839	85	53	69	108	81	50	56	99	93.6	ns
prot840	185	60	54	58.8	78	138	122	124.8	132	sig
prot841	130	55	46	106	112	59	57	92	114	ns
prot842	128	52	52	72	61.5	42	53	81	79.5	ns
prot843	130	45	51	118.8	82.8	50	48	99	108	ns
prot844	150	51	56	62.4	52.8	68	52	58.8	72	ns
prot845	94	42	53	72	90	38	40	110	100	ns
prot846	154	23	16	51	28.5	28	22	27	39	ns
prot847	76	28	19	45	27	19	29	37.8	36	ns
prot848	213	20	14	25.2	24	19	23	12	18	ns
prot849	51	18	16	44	44	14	18	40	36	ns
prot850	198	25	19	34.5	39	40	42	51	72	sig
prot851	150	16	12	41.4	37.8	12	13	27	21.6	ns
prot852	161	11	15	19.2	13.2	15	15	20.4	12	ns
prot853	227	15	21	20	40	14	8	30	16	ns
prot854	56	8	13	21	18	45	39	63	54	sig
prot855	107	8	16	30.6	32.4	15	20	32.4	27	ns
prot856	85	9	13	14.4	13.2	12	14	16.8	10.8	ns
prot857	191	11	20	30	30	9	12	16	22	ns
prot858	207	19	13	24	25.5	20	36	24	21	sig
prot859	313	13	10	27	9	6	9	21.6	27	ns
prot860	150	14	9	10.8	9.6	39	42	39.6	50.4	sig
prot861	446	10	11	24	24	18	14	16	42	sig
prot862	165	17	15	22.5	12	14	13	10.5	9	ns
prot863	164	11	15	12.6	23.4	7	9	27	21.6	ns
prot864	183	17	18	31.2	15.6	17	14	7.2	16.8	ns
prot865	112	7	10	18	10	13	11	16	16	ns
prot866	99	9	6	12	16.5	13	25	24	30	sig
prot867	162	12	9	25.2	14.4	12	5	9	30.6	ns
prot868	294	11	11	10.8	15.6	27	36	43.2	36	sig
prot869	219	11	13	16	10	6	11	28	24	ns
prot870	139	12	9	12	12	14	7	15	19.5	ns
prot871	1091	7	10	16.2	16.2	19	8	21.6	9	sig
prot872	153	6	8	18	14.4	5	13	12	6	ns
prot873	122	6	8	24	16	7	9	18	20	ns
prot874	308	8	5	16.5	9	8	4	10.5	12	ns
prot875	274	7	7	12.6	10.8	2	10	14.4	18	sig
prot876	168	13	7	15.6	10.8	12	4	14.4	4.8	ns
prot877	157	12	6	18	26	6	4	14	24	ns
prot878	171	9	11	19.5	10.5	17	10	16.5	18	sig
prot879	163	8	11	9	7.2	11	12	14.4	16.2	ns
prot880	78	11	12	16.8	7.2	7	6	14.4	10.8	ns
prot881	177	5	13	24	12	6	11	14	24	ns
prot882	198	10	16	15	7.5	4	11	12	9	ns
prot883	322	7	11	21.6	10.8	11	6	12.6	12.6	ns
prot884	145	7	13	6	6	6	7	13.2	12	ns
prot885	224	5	4	10	16	5	4	10	24	ns
prot886	155	5	5	7.5	9	7	2	9	16.5	sig
prot887	102	5	6	7.2	18	10	7	14.4	14.4	sig
prot888	207	4	1	6	8.4	8	3	2.4	9.6	ns
prot889	480	9	7	20	14	5	12	14	12	ns
prot890	104	16	6	12	3	5	11	21	9	ns
prot891	204	7	6	10.8	9	4	2	5.4	7.2	ns
prot892	248	7	5	4.8	3.6	6	7	9.6	8.4	ns
prot893	157	5	8	16	20	8	3	14	8	ns
prot894	132	5	8	6	4.5	10	5	6	9	ns
prot895	214	10	4	14.4	9	11	3	10.8	7.2	ns
prot896	219	5	4	9.6	1.2	4	3	3.6	8.4	ns
prot897	193	5	4	16	8	9	4	12	12	ns
prot898	155	8	3	13.5	9	14	4	10.5	10.5	sig
prot899	239	3	6	10.8	12.6	10	14	21.6	18	sig
prot900	116	4	2	7.2	3.6	11	9	16.8	4.8	sig
prot901	211	10	3	4	6	4	7	8	14	ns
prot902	156	9	4	7.5	9	5	8	6	10.5	ns
prot903	246	6	5	14.4	3.6	0	8	12.6	5.4	ns
prot904	218	6	10	14.4	12	8	8	9.6	9.6	ns
prot905	201	5	5	6	8	8	10	10	20	ns
prot906	111	2	5	4.5	1.5	8	2	6	10.5	ns
prot907	175	1	3	0	5.4	6	1	7.2	9	sig
prot908	195	7	3	3.6	4.8	7	4	6	6	ns
prot909	292	5	8	8	6	6	6	4	8	sig
prot910	173	4	4	1.5	3	5	5	1.5	6	ns
prot911	284	4	10	7.2	5.4	8	5	5.4	14.4	ns
prot912	151	2	7	7.2	7.2	6	4	2.4	6	sig
prot913	165	4	7	10	12	9	3	12	14	ns
prot914	132	4	5	6	12	9	4	0	3	ns
prot915	177	7	5	12.6	10.8	10	4	9	10.8	ns
prot916	137	9	6	8.4	3.6	15	16	18	3.6	sig
prot917	325	5	4	14	12	4	7	16	4	ns
prot918	192	4	7	0	4.5	9	16	7.5	6	sig
prot919	170	2	5	9	5.4	6	3	5.4	3.6	ns
prot920	157	2	5	4.8	4.8	1	3	3.6	4.8	ns
prot921	192	4	7	12	6	8	5	8	8	ns
prot922	474	5	4	7.5	7.5	6	5	9	7.5	ns
prot923	186	3	3	9	12.6	5	4	14.4	9	ns
prot924	428	4	3	3.6	4.8	4	1	4.8	7.2	sig
prot925	191	4	3	6	6	5	5	4	12	ns
prot926	169	6	1	3	12	6	6	0	9	ns
prot927	166	3	4	3.6	5.4	7	5	3.6	7.2	sig
prot928	290	5	5	3.6	3.6	6	2	2.4	4.8	ns
prot929	216	2	6	4	14	5	3	12	6	ns
prot930	103	6	7	3	1.5	2	5	12	3	ns
prot931	271	5	7	5.4	5.4	6	3	3.6	16.2	ns
prot932	147	2	2	4.8	3.6	5	4	2.4	7.2	ns
prot933	135	3	5	6	8	5	3	10	6	ns
prot934	135	3	3	1.5	1.5	2	4	16.5	6	sig
prot935	135	3	5	14.4	5.4	2	1	10.8	9	ns
prot936	135	4	1	7.2	3.6	2	5	2.4	2.4	ns
prot937	321	2	1	0	12	6	5	8	6	ns
prot938	164	0	2	7.5	3	4	3	3	3	sig
prot939	113	5	2	1.8	3.6	4	0	3.6	5.4	ns
prot940	271	1	2	3.6	2.4	5	2	1.2	6	ns
prot941	204	3	4	4	6	4	4	16	20	sig
prot942	276	4	4	3	6	3	2	7.5	6	ns
prot943	108	2	4	7.2	5.4	5	2	7.2	1.8	ns
prot944	91	2	1	3.6	3.6	2	7	6	4.8	sig
prot945	325	4	3	2	8	4	2	4	8	ns
prot946	114	1	4	9	7.5	4	4	1.5	4.5	ns
prot947	277	2	2	7.2	3.6	3	1	5.4	10.8	ns
prot948	118	4	1	1.2	1.2	2	4	2.4	2.4	sig
prot949	121	1	1	12	4	5	3	4	0	ns
prot950	198	4	2	1.5	1.5	3	1	4.5	1.5	ns
prot951	237	2	3	3.6	3.6	2	2	3.6	7.2	ns
prot952	220	2	3	2.4	2.4	2	3	4.8	2.4	sig
prot953	406	2	3	0	4	1	5	6	6	ns
prot954	391	2	3	3	1.5	4	4	3	6	sig
prot955	189	5	1	5.4	0	2	3	0	5.4	ns
prot956	232	2	1	1.2	2.4	2	3	6	1.2	ns
prot957	470	1	0	2	4	3	4	10	4	ns
prot958	527	1	1	0	3	3	1	0	6	ns
prot959	141	1	3	0	3.6	2	2	3.6	3.6	ns
prot960	602	2	3	1.2	0	3	2	2.4	3.6	sig
prot961	109	25	27	54	50	19	25	62	44	ns
prot962	258	32	25	27	45	22	22	28.5	40.5	ns
prot963	168	15	16	30.6	36	26	15	46.8	27	sig
prot964	177	11	15	19.2	10.8	14	17	24	28.8	ns
prot965	104	13	14	36	42	16	15	22	24	ns
prot966	187	9	18	18	22.5	14	11	16.5	16.5	ns
prot967	134	7	10	25.2	16.2	18	10	30.6	41.4	ns
prot968	153	13	9	18	13.2	9	12	10.8	16.8	ns
prot969	125	11	11	16	18	11	11	28	22	ns
prot970	242	12	8	16.5	19.5	10	12	12	19.5	ns
prot971	128	12	12	25.2	16.2	13	11	16.2	21.6	ns
prot972	160	11	3	8.4	12	5	14	7.2	8.4	ns
prot973	65	7	7	24	20	9	6	34	28	ns
prot974	143	8	12	21	13.5	14	21	18	42	sig
prot975	131	10	9	32.4	9	9	10	21.6	9	ns
prot976	128	7	9	8.4	7.2	11	8	9.6	10.8	ns
prot977	76	5	3	12	16	7	9	14	18	ns
prot978	95	12	8	15	13.5	11	12	12	24	ns
prot979	70	7	9	18	10.8	9	8	23.4	10.8	ns
prot980	136	10	9	9.6	13.2	14	8	19.2	10.8	ns
prot981	116	7	7	18	14	8	10	26	22	ns
prot982	108	11	9	15	16.5	11	7	16.5	22.5	ns
prot983	195	11	10	16.2	21.6	4	9	14.4	18	ns
prot984	145	7	3	13.2	8.4	13	10	12	8.4	ns
prot985	102	5	9	22	20	7	8	20	18	ns
prot986	173	1	11	3	15	11	7	13.5	9	ns
prot987	212	6	4	10.8	10.8	4	3	19.8	7.2	ns
prot988	116	8	8	6	4.8	3	4	9.6	4.8	ns
prot989	219	6	5	12	12	3	3	12	16	ns
prot990	312	6	7	21	9	14	5	18	9	ns
prot991	78	6	3	12.6	19.8	7	5	5.4	21.6	ns
prot992	193	5	4	6	7.2	6	9	8.4	6	ns
prot993	500	3	6	6	8	3	6	8	8	ns
prot994	195	5	5	12	15	10	14	9	18	sig
prot995	177	5	2	9	5.4	5	8	7.2	14.4	ns
prot996	224	6	8	8.4	7.2	11	6	12	6	sig
prot997	239	7	4	10	10	4	6	10	16	ns
prot998	223	2	7	10.5	4.5	11	4	3	7.5	ns
prot999	113	9	5	9	5.4	9	4	3.6	12.6	ns
prot1000	94	5	4	4.8	4.8	5	5	7.2	4.8	ns
prot1001	74	7	4	16	12	4	4	10	12	ns
prot1002	265	8	8	9	6	5	6	4.5	9	ns
prot1003	225	3	5	10.8	5.4	7	4	10.8	9	ns
prot1004	129	4	3	8.4	9.6	6	7	10.8	4.8	ns
prot1005	210	3	2	8	4	3	1	12	6	ns
prot1006	248	1	4	6	9	8	5	16.5	6	sig
prot1007	158	0	9	14.4	1.8	5	4	10.8	14.4	ns
prot1008	68	1	4	6	9.6	2	5	10.8	6	sig
prot1009	68	6	2	10	18	3	5	4	8	ns
prot1010	548	3	4	3	15	4	6	7.5	12	ns
prot1011	123	2	3	14.4	1.8	2	4	7.2	7.2	sig
prot1012	181	7	7	6	6	15	8	18	3.6	sig
prot1013	824	7	3	10	10	1	8	2	6	ns
prot1014	250	6	4	6	6	4	6	4.5	9	ns
prot1015	242	4	5	16.2	3.6	2	5	3.6	1.8	ns
prot1016	186	4	2	6	1.2	3	2	1.2	6	ns
prot1017	228	2	4	10	10	6	3	10	20	ns
prot1018	106	2	5	4.5	10.5	8	6	0	9	ns
prot1019	135	3	6	7.2	12.6	2	5	12.6	19.8	sig
prot1020	173	4	2	4.8	1.2	6	8	2.4	7.2	sig
prot1021	245	4	1	6	4	4	5	10	6	ns
prot1022	98	8	6	9	3	4	4	1.5	3	ns
prot1023	149	3	5	7.2	10.8	6	3	21.6	10.8	sig
prot1024	136	5	5	7.2	8.4	0	2	2.4	1.2	ns
prot1025	335	8	7	12	8	2	6	12	8	ns
prot1026	81	4	5	3	4.5	1	7	3	6	ns
prot1027	124	8	9	5.4	16.2	15	9	37.8	27	sig
prot1028	204	4	1	3.6	1.2	6	1	13.2	2.4	sig
prot1029	124	3	2	12	6	2	6	8	8	ns
prot1030	231	3	1	3	12	3	4	1.5	4.5	ns
prot1031	192	2	4	14.4	14.4	2	3	3.6	12.6	ns
prot1032	514	0	3	1.2	2.4	3	2	3.6	7.2	ns
prot1033	277	1	4	4	4	6	7	22	6	ns
prot1034	159	5	0	4.5	1.5	2	2	6	0	ns
prot1035	190	4	3	16.2	7.2	2	1	9	9	ns
prot1036	225	5	4	4.8	7.2	6	14	12	9.6	sig
prot1037	57	3	1	8	18	6	4	6	4	sig
prot1038	153	3	7	7.5	3	5	4	16.5	10.5	sig
prot1039	91	5	4	14.4	1.8	3	2	10.8	0	ns
prot1040	94	3	5	3.6	6	12	4	2.4	9.6	sig
prot1041	112	5	1	12	6	2	2	8	10	ns
prot1042	336	2	1	6	1.5	2	3	4.5	7.5	ns
prot1043	241	2	6	3.6	7.2	6	6	3.6	7.2	ns
prot1044	108	4	7	3.6	7.2	3	2	3.6	7.2	ns
prot1045	117	1	1	4	22	2	2	4	6	ns
prot1046	286	1	5	1.5	4.5	1	3	9	6	ns
prot1047	122	4	2	1.8	1.8	3	6	10.8	5.4	ns
prot1048	273	2	5	1.2	1.2	5	0	7.2	4.8	ns
prot1049	237	5	4	16	2	12	4	12	16	sig
prot1050	222	3	2	6	4.5	10	4	3	6	sig
prot1051	799	4	4	5.4	3.6	1	3	5.4	7.2	ns
prot1052	125	1	5	3.6	1.2	1	4	2.4	1.2	ns
prot1053	98	1	3	6	2	5	4	4	10	ns
prot1054	153	5	1	7.5	0	3	6	22.5	22.5	sig
prot1055	186	4	2	5.4	0	0	2	3.6	1.8	ns
prot1056	188	0	0	3.6	8.4	1	3	0	2.4	ns
prot1057	127	2	1	6	4	2	2	2	4	ns
prot1058	65	125	110	153	198	324	348	544.5	432	sig
prot1059	115	37	39	84.6	63	48	43	104.4	95.4	ns
prot1060	65	32	35	28.8	39.6	22	39	44.4	40.8	ns
prot1061	90	19	18	56	28	36	27	64	56	sig
prot1062	120	11	16	15	21	13	8	28.5	33	sig
prot1063	83	7	3	16.2	23.4	5	5	10.8	14.4	ns
prot1064	177	12	6	6	9.6	5	10	9.6	4.8	ns
prot1065	59	7	7	12	18	9	7	16	20	ns
prot1066	97	11	11	10.5	15	10	15	16.5	10.5	ns
prot1067	188	8	12	5.4	16.2	7	8	3.6	16.2	ns
prot1068	82	8	10	4.8	7.2	6	5	14.4	10.8	ns
prot1069	109	8	8	14	22	5	4	6	12	ns
prot1070	109	10	10	9	10.5	5	7	10.5	9	ns
prot1071	168	11	7	14.4	14.4	18	7	12.6	32.4	sig
prot1072	188	5	5	12	7.2	16	18	10.8	26.4	sig
prot1073	82	8	3	6	4	5	12	16	16	ns
prot1074	75	11	9	9	9	6	5	7.5	6	ns
prot1075	151	5	3	10.8	9	12	10	18	10.8	sig
prot1076	175	4	4	7.2	8.4	10	6	3.6	7.2	ns
prot1077	116	7	4	10	16	3	8	10	8	ns
prot1078	161	11	8	6	10.5	10	12	24	24	sig
prot1079	95	5	7	10.8	18	10	8	14.4	9	ns
prot1080	101	0	3	3.6	10.8	6	7	9.6	4.8	ns
prot1081	175	6	3	10	18	8	8	20	20	sig
prot1082	401	3	3	10.5	15	4	6	7.5	6	ns
prot1083	214	3	2	10.8	10.8	18	5	9	23.4	sig
prot1084	215	3	6	9.6	7.2	5	1	7.2	9.6	ns
prot1085	152	3	4	12	12	3	4	8	8	ns
prot1086	125	2	2	0	7.5	7	7	1.5	6	ns
prot1087	154	6	5	7.2	3.6	10	5	10.8	10.8	ns
prot1088	119	6	5	3.6	4.8	4	5	8.4	12	ns
prot1089	145	4	5	8	10	7	0	4	10	ns
prot1090	256	3	3	9	6	4	0	10.5	3	ns
prot1091	119	4	3	0	3.6	3	5	5.4	3.6	ns
prot1092	159	3	5	8.4	2.4	3	5	9.6	6	ns
prot1093	91	7	5	8	10	7	3	10	4	ns
prot1094	396	4	2	9	7.5	5	6	7.5	4.5	ns
prot1095	205	5	4	12.6	7.2	5	4	1.8	10.8	sig
prot1096	108	5	8	1.2	6	27	12	25.2	10.8	sig
prot1097	71	4	1	16	2	3	3	8	6	ns
prot1098	259	3	3	4.5	7.5	1	3	7.5	1.5	ns
prot1099	191	2	5	3.6	7.2	1	5	5.4	1.8	ns
prot1100	147	3	2	6	1.2	4	2	6	8.4	ns
prot1101	292	4	4	8	4	6	2	16	6	ns
prot1102	69	2	4	0	9	8	10	3	18	sig
prot1103	245	2	2	10.8	12.6	2	5	3.6	5.4	ns
prot1104	146	2	1	2.4	1.2	1	2	0	0	ns
prot1105	351	5	6	4	6	5	2	6	10	ns
prot1106	106	4	1	13.5	6	3	3	7.5	6	ns
prot1107	180	2	3	5.4	12.6	3	4	9	10.8	ns
prot1108	199	7	3	4.8	3.6	4	3	4.8	6	ns
prot1109	185	6	2	10	10	5	6	2	10	ns
prot1110	182	2	3	4.5	3	2	4	4.5	4.5	ns
prot1111	59	3	2	3.6	0	3	2	12.6	3.6	ns
prot1112	173	2	5	4.8	2.4	5	4	2.4	6	ns
prot1113	105	5	3	12	8	7	2	4	12	ns
prot1114	79	3	2	9	1.5	3	3	9	3	sig
prot1115	94	2	2	5.4	3.6	1	0	5.4	1.8	ns
prot1116	235	2	1	1.2	6	2	4	3.6	2.4	ns
prot1117	99	4	3	10	4	1	3	4	2	ns
prot1118	103	3	2	3	3	1	2	6	1.5	ns
prot1119	226	8	6	3.6	5.4	1	2	10.8	7.2	ns
prot1120	168	2	1	6	0	3	3	3.6	2.4	ns
prot1121	454	1	2	0	2	5	1	12	6	ns
prot1122	92	0	2	6	4.5	4	1	4.5	1.5	ns
prot1123	99	3	5	5.4	5.4	12	4	7.2	3.6	sig
prot1124	116	3	2	3.6	2.4	2	2	4.8	4.8	ns
prot1125	90	3	0	6	2	12	21	12	12	sig
prot1126	87	4	2	0	4.5	3	3	1.5	4.5	ns
prot1127	294	3	2	3.6	3.6	1	3	1.8	3.6	ns
prot1128	354	2	0	3.6	3.6	2	2	1.2	0	ns
prot1129	216	2	3	6	14	6	2	8	4	sig
prot1130	138	2	4	0	0	3	0	3	7.5	ns
prot1131	187	1	2	0	3.6	2	2	7.2	3.6	sig
prot1132	495	1	1	3.6	2.4	1	0	0	3.6	ns
prot1133	406	4	5	4	2	0	2	6	4	ns
prot1134	382	2	2	3	4.5	1	1	1.5	4.5	ns
prot1135	272	5	2	0	3.6	2	0	1.8	5.4	ns
prot1136	71	20	26	20.4	22.8	11	21	33.6	25.2	ns
prot1137	105	31	19	30	34	27	15	40	68	ns
prot1138	234	21	22	37.5	28.5	26	16	34.5	34.5	ns
prot1139	112	19	9	34.2	21.6	19	15	25.2	27	ns
prot1140	114	11	19	22.8	19.2	20	13	18	22.8	ns
prot1141	112	3	5	12	10	5	8	16	4	ns
prot1142	166	8	7	4.5	9	9	9	4.5	7.5	ns
prot1143	104	5	7	16.2	14.4	11	5	14.4	7.2	ns
prot1144	376	8	4	13.2	1.2	30	21	46.8	14.4	sig
prot1145	83	5	10	14	10	5	7	10	22	sig
prot1146	51	5	6	7.5	6	6	5	10.5	6	ns
prot1147	74	5	8	16.2	5.4	4	6	14.4	9	ns
prot1148	74	2	1	4.8	9.6	3	2	7.2	4.8	ns
prot1149	117	6	4	16	6	6	3	10	8	ns
prot1150	106	4	3	3	9	12	10	16.5	16.5	sig
prot1151	110	5	3	5.4	9	14	12	14.4	18	sig
prot1152	73	6	4	2.4	3.6	2	1	3.6	3.6	ns
prot1153	113	4	3	8	6	6	5	4	14	ns
prot1154	358	4	2	9	7.5	2	3	6	7.5	ns
prot1155	99	3	4	12.6	3.6	1	3	9	5.4	ns
prot1156	115	2	3	4.8	3.6	7	2	0	4.8	ns
prot1157	180	5	2	8	8	3	3	6	12	ns
prot1158	67	5	2	3	4.5	3	1	6	3	ns
prot1159	99	3	3	10.8	3.6	3	6	7.2	5.4	ns
prot1160	99	7	1	3.6	7.2	9	2	2.4	4.8	sig
prot1161	99	1	3	6	6	4	1	0	4	ns
prot1162	98	5	2	4.5	3	3	8	6	12	ns
prot1163	165	4	3	3.6	3.6	3	5	1.8	3.6	ns
prot1164	76	4	2	1.2	2.4	3	3	6	14.4	ns
prot1165	90	1	2	6	4	3	6	12	6	sig
prot1166	113	3	2	4.5	3	3	0	4.5	6	ns
prot1167	90	1	1	1.8	0	5	4	3.6	5.4	ns
prot1168	163	3	4	2.4	3.6	2	2	3.6	2.4	ns
prot1169	102	2	5	8	0	2	2	10	4	ns
prot1170	183	3	0	4.5	3	6	5	6	4.5	ns
prot1171	98	4	2	5.4	3.6	0	2	3.6	1.8	ns
prot1172	146	7	2	1.2	2.4	2	2	2.4	3.6	ns
prot1173	145	2	4	2	0	3	0	2	0	ns
prot1174	166	1	3	1.5	4.5	1	0	1.5	4.5	ns
prot1175	100	0	1	0	5.4	2	3	3.6	0	ns
prot1176	393	0	1	3.6	4.8	2	2	4.8	1.2	ns
prot1177	89	2	1	2	0	2	2	0	6	ns
prot1178	391	0	1	4.5	3	5	2	3	3	sig
prot1179	89	3	2	1.8	0	4	2	0	7.2	ns
prot1180	1106	9	5	6	10.8	7	7	6	4.8	ns
prot1181	3227	5	10	20	20	5	7	8	14	ns
prot1182	539	8	9	10.5	10.5	6	13	10.5	15	ns
prot1183	771	4	3	9	5.4	6	7	9	10.8	ns
prot1184	2680	3	4	4.8	2.4	6	2	8.4	7.2	ns
prot1185	917	4	4	8	10	7	5	8	10	sig
prot1186	4114	4	2	1.5	1.5	1	3	1.5	1.5	ns
prot1187	449	9	13	7.2	21.6	20	10	32.4	28.8	sig
prot1188	1304	4	2	3.6	4.8	4	6	2.4	8.4	ns
prot1189	393	3	5	6	10	8	5	10	4	sig
prot1190	1513	3	5	6	3	4	2	12	3	ns
prot1191	2580	3	1	7.2	5.4	4	4	5.4	7.2	ns
prot1192	959	5	6	6	6	5	4	6	6	ns
prot1193	510	9	8	18	10	6	5	4	4	sig
prot1194	427	5	8	10.5	7.5	5	9	6	9	ns
prot1195	413	10	3	7.2	16.2	8	8	3.6	10.8	ns
prot1196	819	4	3	4.8	3.6	2	7	2.4	4.8	ns
prot1197	1779	4	0	2	12	3	3	6	12	ns
prot1198	1379	3	2	3	9	5	6	3	3	ns
prot1199	652	3	2	1.8	1.8	4	8	9	7.2	ns
prot1200	704	3	1	3.6	3.6	6	3	2.4	3.6	ns
prot1201	1028	3	3	2	2	2	2	4	6	ns
prot1202	1181	4	5	1.5	3	2	2	4.5	6	ns
prot1203	383	8	4	9	9	5	7	9	9	ns
prot1204	1077	7	2	8.4	6	4	2	0	3.6	ns
prot1205	452	2	5	10	8	5	4	10	10	ns
prot1206	434	2	7	3	6	3	4	1.5	9	ns
prot1207	955	4	6	5.4	5.4	7	2	12.6	7.2	ns
prot1208	528	6	3	2.4	3.6	6	4	8.4	4.8	ns
prot1209	228	2	5	6	14	3	3	10	4	ns
prot1210	781	4	3	3	3	4	5	6	10.5	sig
prot1211	548	2	4	5.4	1.8	2	10	7.2	7.2	sig
prot1212	273	1	1	4.8	2.4	9	4	3.6	2.4	sig
prot1213	153	3	9	12	16	6	6	18	20	ns
prot1214	320	5	7	12	9	4	5	6	6	ns
prot1215	219	9	4	21.6	16.2	8	7	9	14.4	ns
prot1216	410	5	4	6	10.8	8	12	4.8	12	sig
prot1217	322	8	5	6	8	4	3	6	28	ns
prot1218	629	6	4	6	12	4	3	1.5	4.5	ns
prot1219	264	5	2	9	1.8	4	1	10.8	3.6	ns
prot1220	356	3	3	1.2	4.8	5	5	3.6	2.4	ns
prot1221	390	5	5	12	4	15	18	18	54	sig
prot1222	235	5	3	0	9	6	4	3	1.5	ns
prot1223	263	1	8	5.4	5.4	2	5	5.4	3.6	ns
prot1224	481	1	1	4.8	1.2	0	4	3.6	2.4	ns
prot1225	551	4	3	2	14	1	3	12	8	ns
prot1226	481	5	4	7.5	10.5	5	3	4.5	10.5	ns
prot1227	487	1	0	3.6	0	3	2	1.8	1.8	ns
prot1228	881	2	4	4.8	4.8	4	1	4.8	2.4	ns
prot1229	2284	2	3	0	0	2	2	4	6	ns
prot1230	852	0	1	0	3	2	3	3	1.5	ns
prot1231	341	4	5	0	7.2	9	3	7.2	10.8	ns
prot1232	182	6	4	2.4	3.6	1	2	9.6	3.6	ns
prot1233	327	5	5	8	10	3	7	10	6	ns
prot1234	219	5	1	10.5	4.5	14	5	3	10.5	sig
prot1235	406	3	6	7.2	5.4	3	2	9	5.4	ns
prot1236	332	2	1	2.4	3.6	2	1	1.2	1.2	ns
prot1237	365	1	4	10	4	0	4	6	6	ns
prot1238	308	5	2	3	7.5	6	3	7.5	3	ns
prot1239	232	4	3	5.4	1.8	5	2	5.4	5.4	ns
prot1240	2067	2	6	6	3.6	6	1	3.6	4.8	ns
prot1241	865	1	2	2	4	1	5	6	4	ns
prot1242	682	2	3	4.5	1.5	1	2	1.5	1.5	ns
prot1243	573	2	2	0	5.4	1	0	5.4	5.4	ns
prot1244	454	4	2	0	1.2	3	1	1.2	2.4	ns
prot1245	611	6	9	26	20	14	9	34	32	ns
prot1246	133	5	10	12	21	12	4	10.5	1.5	ns
prot1247	221	9	4	23.4	12.6	10	6	12.6	21.6	ns
prot1248	153	7	6	15.6	12	10	4	9.6	21.6	sig
prot1249	363	9	4	10	10	7	6	14	16	ns
prot1250	435	6	8	7.5	6	5	8	6	4.5	ns
prot1251	366	2	3	10.8	14.4	4	6	1.8	9	ns
prot1252	170	2	11	1.2	14.4	8	3	6	6	ns
prot1253	267	3	2	4	12	2	4	8	4	ns
prot1254	463	4	4	3	4.5	4	8	3	9	sig
prot1255	542	1	3	3.6	3.6	6	4	7.2	3.6	sig
prot1256	448	6	7	4.8	2.4	4	4	4.8	3.6	ns
prot1257	177	4	2	8	10	7	5	14	8	ns
prot1258	365	1	3	4.5	7.5	6	0	3	6	ns
prot1259	746	5	2	7.2	3.6	2	8	39.6	3.6	sig
prot1260	458	4	7	1.2	3.6	0	3	3.6	3.6	ns
prot1261	147	7	3	4	2	6	2	20	16	sig
prot1262	266	8	1	3	1.5	4	3	0	7.5	ns
prot1263	340	4	9	5.4	3.6	2	0	10.8	5.4	ns
prot1264	398	3	1	2.4	4.8	4	1	4.8	7.2	sig
prot1265	403	0	1	6	6	2	3	6	2	ns
prot1266	302	5	1	4.5	3	3	3	3	9	ns
prot1267	465	3	1	3.6	5.4	6	1	3.6	1.8	ns
prot1268	487	1	1	0	2.4	3	0	0	1.2	ns
prot1269	568	2	2	2	6	3	6	12	6	sig
prot1270	370	6	2	1.5	4.5	2	1	3	4.5	ns
prot1271	435	3	2	0	1.8	1	4	0	1.8	ns
prot1272	382	3	2	3.6	1.2	2	2	7.2	2.4	sig
prot1273	400	2	1	6	2	3	1	4	4	ns
prot1274	1317	0	1	0	4.5	0	0	1.5	3	ns
prot1275	1827	3	2	0	1.8	2	1	0	5.4	ns
prot1276	227	13	5	12	6	5	8	7.2	1.2	ns
prot1277	126	4	6	8	12	1	4	4	12	ns
prot1278	199	9	8	6	12	5	9	24	13.5	sig
prot1279	186	5	8	12.6	7.2	4	3	10.8	9	ns
prot1280	397	9	1	3.6	6	15	21	7.2	14.4	sig
prot1281	191	5	3	12	2	21	21	18	18	sig
prot1282	181	5	3	6	12	4	4	6	9	ns
prot1283	332	2	3	3.6	1.8	4	6	10.8	7.2	ns
prot1284	207	3	8	6	2.4	3	5	7.2	3.6	ns
prot1285	433	5	2	14	6	6	2	16	2	ns
prot1286	220	2	4	4.5	7.5	3	7	3	7.5	ns
prot1287	174	1	6	9	12.6	5	4	9	9	ns
prot1288	398	1	4	6	3.6	1	3	4.8	3.6	ns
prot1289	250	4	3	6	4	7	3	14	14	ns
prot1290	254	3	4	4.5	1.5	2	4	12	6	sig
prot1291	278	4	1	3.6	10.8	4	6	21.6	14.4	sig
prot1292	195	4	1	2.4	2.4	8	6	12	4.8	sig
prot1293	493	3	0	2	12	2	3	6	8	ns
prot1294	395	3	1	4.5	0	4	4	4.5	3	ns
prot1295	346	0	3	5.4	3.6	3	2	10.8	10.8	sig
prot1296	386	1	3	6	1.2	4	2	2.4	3.6	ns
prot1297	323	5	7	6	0	2	1	4	2	ns
prot1298	221	5	3	4.5	4.5	2	6	7.5	4.5	ns
prot1299	330	8	3	3.6	3.6	5	7	5.4	9	ns
prot1300	913	6	0	2.4	8.4	1	5	2.4	3.6	ns
prot1301	216	3	4	4	6	1	4	0	8	ns
prot1302	176	2	0	3	1.5	6	6	3	4.5	sig
prot1303	396	4	1	9	3.6	4	2	1.8	1.8	ns
prot1304	144	4	3	2.4	2.4	5	2	3.6	3.6	ns
prot1305	340	1	5	6	10	2	6	4	2	ns
prot1306	177	3	3	1.5	4.5	1	0	4.5	1.5	ns
prot1307	491	2	2	5.4	3.6	3	6	5.4	5.4	sig
prot1308	289	8	4	3.6	2.4	9	18	3.6	14.4	sig
prot1309	925	1	6	4	6	4	7	6	2	ns
prot1310	266	4	2	1.5	1.5	2	3	0	6	ns
prot1311	584	3	3	1.8	5.4	5	0	5.4	0	ns
prot1312	316	3	1	6	1.2	2	5	4.8	3.6	ns
prot1313	365	2	4	12	2	4	6	6	4	sig
prot1314	282	0	1	3	0	1	4	1.5	1.5	ns
prot1315	465	2	4	3.6	7.2	3	2	5.4	5.4	ns
prot1316	577	4	1	1.2	0	3	2	1.2	1.2	ns
prot1317	274	1	1	6	8	2	3	4	6	ns
prot1318	517	3	3	6	3	1	1	0	3	ns
prot1319	782	1	1	3.6	0	1	1	3.6	3.6	ns
prot1320	567	1	2	1.2	1.2	3	2	2.4	1.2	ns
prot1321	356	3	1	2	0	1	0	0	0	ns
prot1322	229	1	3	1.5	1.5	1	1	3	3	ns
prot1323	388	1	1	5.4	3.6	1	0	3.6	1.8	ns
prot1324	109	5	4	14.4	10.8	1	4	8.4	9.6	ns
prot1325	167	4	2	6	4	3	1	4	8	ns
prot1326	192	3	4	12	7.5	4	3	15	4.5	ns
prot1327	174	1	3	1.8	1.8	2	2	0	10.8	ns
prot1328	144	3	2	7.2	2.4	0	4	1.2	2.4	ns
prot1329	139	6	3	10	6	3	3	10	4	ns
prot1330	160	3	3	6	7.5	0	5	9	4.5	ns
prot1331	220	1	2	7.2	7.2	5	7	19.8	9	sig
prot1332	248	5	8	8.4	2.4	4	5	4.8	8.4	sig
prot1333	254	4	5	6	10	2	4	6	12	ns
prot1334	213	6	1	3	1.5	5	2	3	3	ns
prot1335	81	1	4	10.8	7.2	9	9	5.4	5.4	sig
prot1336	318	1	3	4.8	3.6	6	24	14.4	18	sig
prot1337	247	3	2	10	8	4	7	18	18	ns
prot1338	381	2	4	6	3	4	4	3	12	sig
prot1339	159	1	4	1.8	9	2	5	1.8	3.6	ns
prot1340	205	2	3	2.4	6	4	3	4.8	2.4	sig
prot1341	244	3	3	2	24	4	7	14	22	sig
prot1342	160	0	5	6	3	4	2	1.5	4.5	ns
prot1343	288	2	5	0	1.8	1	1	1.8	5.4	ns
prot1344	383	4	3	4.8	1.2	1	2	3.6	1.2	ns
prot1345	206	7	4	4	6	7	4	4	10	sig
prot1346	703	3	0	1.5	4.5	0	3	4.5	3	ns
prot1347	238	2	6	3.6	1.8	2	2	10.8	3.6	sig
prot1348	366	4	0	1.2	3.6	4	2	1.2	3.6	ns
prot1349	430	4	4	10	4	3	3	12	4	ns
prot1350	637	5	0	4.5	3	1	4	4.5	7.5	ns
prot1351	141	2	2	14.4	9	5	3	5.4	10.8	ns
prot1352	140	1	3	4.8	4.8	2	2	1.2	4.8	ns
prot1353	431	2	4	6	8	4	1	6	6	ns
prot1354	969	2	1	1.5	1.5	1	4	3	1.5	ns
prot1355	247	1	3	7.2	7.2	2	0	3.6	7.2	ns
prot1356	1101	2	0	3.6	1.2	5	6	7.2	2.4	sig
prot1357	178	2	1	2	4	0	2	4	4	ns
prot1358	178	2	4	4.5	1.5	2	2	1.5	1.5	ns
prot1359	297	1	3	7.2	10.8	4	0	1.8	1.8	ns
prot1360	238	3	1	2.4	3.6	5	0	1.2	1.2	ns
prot1361	226	2	2	4	4	2	2	4	6	ns
prot1362	486	0	1	3	1.5	4	2	12	6	sig
prot1363	758	1	2	5.4	3.6	1	2	1.8	1.8	ns
prot1364	305	1	0	1.2	2.4	1	2	2.4	4.8	ns
prot1365	526	2	5	6	2	3	1	6	2	ns
prot1366	375	2	0	3	3	3	0	0	4.5	ns
prot1367	651	2	0	3.6	1.8	2	1	1.8	3.6	ns
prot1368	5934	3	2	4.8	0	3	2	0	2.4	ns
prot1369	421	1	2	6	4	1	2	4	0	ns
prot1370	142	1	1	0	1.5	1	1	4.5	0	ns
prot1371	1145	0	0	5.4	7.2	2	0	1.8	0	ns
prot1372	238	1	2	2.4	1.2	2	0	1.2	0	ns
prot1373	391	2	1	4	2	1	1	0	0	ns
prot1374	618	0	0	1.5	1.5	1	1	1.5	4.5	ns
prot1375	93	8	9	12.6	10.8	5	10	12.6	7.2	ns
prot1376	130	5	2	6	7.2	5	8	4.8	8.4	ns
prot1377	83	5	3	8	12	4	2	16	22	ns
prot1378	361	4	1	1.5	6	1	0	10.5	4.5	ns
prot1379	193	6	4	14.4	9	6	3	5.4	9	ns
prot1380	393	6	8	1.2	2.4	10	8	7.2	12	ns
prot1381	232	4	0	8	0	2	5	8	8	sig
prot1382	201	5	7	4.5	4.5	3	3	9	4.5	ns
prot1383	105	3	4	7.2	5.4	3	2	3.6	3.6	ns
prot1384	173	2	3	6	2.4	4	5	3.6	7.2	ns
prot1385	182	4	3	10	14	3	2	2	4	ns
prot1386	199	8	5	4.5	3	7	4	4.5	9	ns
prot1387	191	5	9	3.6	0	3	4	1.8	3.6	ns
prot1388	274	3	2	6	4.8	5	2	7.2	0	ns
prot1389	135	5	2	8	4	2	4	10	6	ns
prot1390	169	5	6	3	7.5	3	8	3	9	sig
prot1391	688	6	3	9	0	4	2	9	9	ns
prot1392	152	5	2	1.2	4.8	2	1	6	1.2	sig
prot1393	528	4	3	12	6	1	3	2	14	ns
prot1394	157	1	7	1.5	1.5	4	4	3	7.5	ns
prot1395	126	1	1	7.2	5.4	1	0	1.8	7.2	ns
prot1396	80	3	4	1.2	6	5	5	2.4	6	ns
prot1397	122	4	5	4	2	0	3	8	2	ns
prot1398	232	3	5	1.5	6	1	3	7.5	3	ns
prot1399	171	2	1	9	5.4	2	4	5.4	0	ns
prot1400	70	2	3	4.8	2.4	1	6	2.4	2.4	sig
prot1401	130	2	0	0	0	1	2	6	2	ns
prot1402	103	4	1	3	4.5	9	9	18	13.5	sig
prot1403	547	4	2	3.6	5.4	1	0	1.8	0	ns
prot1404	250	1	2	0	4.8	1	1	2.4	2.4	ns
prot1405	497	1	3	0	2	2	1	2	4	ns
prot1406	312	0	0	0	3	2	2	0	4.5	ns
prot1407	152	0	3	1.8	3.6	2	0	1.8	1.8	ns
prot1408	535	0	2	2.4	3.6	3	2	2.4	2.4	ns
prot1409	87	3	1	2	2	4	2	4	4	sig
prot1410	232	1	2	4.5	4.5	2	6	18	6	sig
prot1411	232	0	6	5.4	3.6	3	1	5.4	9	ns
prot1412	843	3	2	6	8.4	1	1	7.2	3.6	ns
prot1413	555	1	4	4	0	1	1	0	4	ns
prot1414	173	3	0	0	6	2	2	0	1.5	ns
prot1415	194	2	1	3.6	3.6	3	1	0	3.6	ns
prot1416	180	1	4	1.2	3.6	3	5	1.2	4.8	ns
prot1417	199	0	1	0	4	0	2	4	0	ns
prot1418	287	0	2	6	4.5	4	3	3	0	ns
prot1419	999	0	3	3.6	1.8	0	0	1.8	0	ns
prot1420	220	1	1	6	2.4	1	1	2.4	1.2	sig
prot1421	648	1	3	2	4	4	2	4	4	sig
prot1422	164	4	0	3	1.5	1	2	1.5	1.5	ns
prot1423	181	1	2	0	7.2	3	2	0	3.6	ns
prot1424	285	6	4	4.8	8.4	13	11	13.2	8.4	sig
prot1425	172	2	3	8	12	5	4	8	10	ns
prot1426	103	7	9	1.5	9	14	4	6	15	sig
prot1427	430	2	3	3.6	9	3	1	3.6	3.6	ns
prot1428	130	7	7	6	4.8	5	5	3.6	13.2	ns
prot1429	123	3	4	14	6	2	5	4	12	ns
prot1430	304	4	1	4.5	6	4	1	4.5	6	ns
prot1431	164	5	7	1.8	10.8	3	3	5.4	1.8	ns
prot1432	75	7	4	3.6	0	4	8	2.4	4.8	sig
prot1433	173	3	4	6	10	3	3	8	6	ns
prot1434	176	0	5	1.5	6	2	5	4.5	1.5	ns
prot1435	191	3	3	1.8	5.4	9	6	10.8	14.4	sig
prot1436	138	5	2	2.4	6	4	1	3.6	4.8	ns
prot1437	148	1	0	2	4	3	2	6	4	ns
prot1438	101	8	2	1.5	6	2	1	3	7.5	ns
prot1439	157	1	1	3.6	5.4	2	2	3.6	7.2	ns
prot1440	488	3	5	4.8	3.6	9	5	6	4.8	sig
prot1441	133	3	4	8	8	3	5	6	8	ns
prot1442	229	1	4	3	7.5	5	1	1.5	6	sig
prot1443	89	5	4	1.8	5.4	7	4	3.6	3.6	ns
prot1444	317	6	3	1.2	1.2	1	2	6	3.6	ns
prot1445	88	2	1	2	6	5	3	6	4	ns
prot1446	180	1	3	7.5	1.5	12	6	4.5	4.5	sig
prot1447	207	3	4	1.8	10.8	0	1	7.2	1.8	ns
prot1448	235	2	3	4.8	1.2	2	0	0	0	ns
prot1449	86	0	4	0	4	1	0	0	6	ns
prot1450	115	3	1	0	7.5	2	2	4.5	3	ns
prot1451	127	0	1	7.2	5.4	2	3	3.6	3.6	ns
prot1452	229	1	2	0	1.2	5	1	2.4	6	sig
prot1453	247	4	4	4	10	3	0	8	4	ns
prot1454	573	1	2	3	4.5	0	3	0	1.5	ns
prot1455	176	1	6	3.6	3.6	1	2	1.8	9	ns
prot1456	169	0	3	2.4	0	2	1	0	1.2	ns
prot1457	81	2	2	4	6	4	4	12	4	sig
prot1458	89	0	0	7.5	6	1	1	0	4.5	ns
prot1459	178	2	4	5.4	0	4	2	9	5.4	ns
prot1460	151	1	1	1.2	1.2	2	0	2.4	4.8	ns
prot1461	146	0	4	2	10	4	1	2	4	ns
prot1462	217	1	3	0	3	4	3	4.5	4.5	ns
prot1463	159	7	2	5.4	9	3	3	0	5.4	ns
prot1464	237	1	1	3.6	4.8	2	2	7.2	4.8	sig
prot1465	587	2	3	4	4	3	2	6	6	ns
prot1466	128	4	1	3	3	2	0	1.5	3	ns
prot1467	425	4	2	3.6	7.2	1	1	3.6	1.8	ns
prot1468	256	1	1	2.4	2.4	4	1	4.8	1.2	ns
prot1469	136	3	3	2	2	1	3	6	4	ns
prot1470	76	0	3	1.5	0	3	3	1.5	3	ns
prot1471	175	0	3	3.6	1.8	4	1	1.8	3.6	ns
prot1472	231	0	1	2.4	3.6	1	2	3.6	0	ns
prot1473	337	0	1	4	2	1	0	2	2	ns
prot1474	239	1	1	4.5	6	1	5	1.5	3	ns
prot1475	456	1	3	0	1.8	1	2	1.8	3.6	ns
prot1476	126	0	3	0	0	0	0	0	0	ns
prot1477	488	0	1	2	0	2	3	4	4	ns
prot1478	127	4	3	1.5	0	2	3	1.5	4.5	ns
prot1479	191	1	2	7.2	9	5	7	12.6	9	sig
prot1480	114	5	5	3.6	7.2	6	2	6	2.4	ns
prot1481	62	0	6	4	6	4	2	10	2	ns
prot1482	350	4	2	6	0	5	1	6	10.5	ns
prot1483	108	4	3	3.6	10.8	4	2	5.4	3.6	ns
prot1484	321	3	2	2.4	3.6	3	4	1.2	2.4	ns
prot1485	308	3	2	0	2	6	9	18	24	sig
prot1486	59	1	4	6	6	1	2	3	3	ns
prot1487	218	1	3	10.8	3.6	1	4	1.8	5.4	ns
prot1488	106	4	2	3.6	6	4	4	4.8	2.4	sig
prot1489	154	3	2	4	8	1	2	2	2	ns
prot1490	166	0	3	1.5	3	1	1	4.5	1.5	ns
prot1491	515	6	2	9	9	3	4	5.4	5.4	ns
prot1492	183	3	2	4.8	3.6	2	6	7.2	7.2	sig
prot1493	162	3	0	0	4	2	4	4	4	sig
prot1494	140	0	0	3	3	1	0	1.5	3	ns
prot1495	169	2	0	0	0	2	1	1.8	3.6	ns
prot1496	242	2	0	2.4	6	4	5	2.4	1.2	ns
prot1497	292	4	1	6	0	6	4	16	12	sig
prot1498	197	2	4	3	1.5	12	3	13.5	9	sig
prot1499	856	2	1	1.8	3.6	5	2	7.2	7.2	sig
prot1500	127	3	1	3.6	0	5	4	2.4	2.4	sig
prot1501	72	2	1	4	0	2	4	10	4	sig
prot1502	148	1	2	1.5	3	2	1	3	4.5	ns
prot1503	53	2	0	1.8	3.6	2	1	5.4	1.8	ns
prot1504	98	1	1	1.2	1.2	0	1	1.2	1.2	ns
prot1505	405	5	0	10	8	0	2	4	6	ns
prot1506	104	2	2	1.5	4.5	2	1	0	4.5	ns
prot1507	176	0	4	5.4	0	2	4	0	5.4	ns
prot1508	125	2	1	7.2	1.2	3	1	1.2	1.2	ns
prot1509	160	3	0	2	2	2	0	2	6	ns
prot1510	316	1	2	3	0	0	1	1.5	1.5	ns
prot1511	978	3	1	3.6	5.4	1	0	5.4	1.8	ns
prot1512	234	0	2	3.6	1.2	0	1	2.4	1.2	ns
prot1513	431	1	1	0	0	3	1	0	2	ns
prot1514	2591	3	2	4.5	9	8	2	6	9	sig
prot1515	712	2	4	12.6	5.4	3	6	5.4	5.4	ns
prot1516	1852	6	4	9.6	3.6	0	2	2.4	7.2	ns
prot1517	2086	3	4	8	2	5	4	8	2	ns
prot1518	1064	6	5	4.5	1.5	6	7	3	10.5	ns
prot1519	609	10	7	10.8	7.2	6	8	19.8	14.4	ns
prot1520	645	2	0	1.2	2.4	2	6	2.4	1.2	ns
prot1521	969	4	1	4	6	0	1	12	4	ns
prot1522	857	0	0	1.5	1.5	1	1	1.5	3	ns
prot1523	488	3	3	1.8	1.8	1	1	1.8	5.4	ns
prot1524	2821	1	3	0	1.2	1	0	1.2	2.4	ns
prot1525	512	3	6	2	4	10	6	12	12	sig
prot1526	876	1	5	4.5	6	6	6	6	9	sig
prot1527	543	5	2	12.6	10.8	3	4	1.8	3.6	ns
prot1528	809	4	4	6	3.6	3	4	6	6	ns
prot1529	1674	2	2	10	4	4	1	8	2	sig
prot1530	1191	1	2	1.5	4.5	2	4	4.5	6	sig
prot1531	208	3	2	0	3.6	4	3	5.4	1.8	ns
prot1532	437	1	1	6	2.4	0	1	0	2.4	ns
prot1533	510	3	1	6	0	11	9	8	4	sig
prot1534	695	2	1	4.5	4.5	2	2	4.5	4.5	ns
prot1535	227	0	6	1.8	0	3	2	3.6	1.8	ns
prot1536	700	1	2	4.8	2.4	1	6	3.6	6	ns
prot1537	218	2	7	4	6	1	2	4	2	ns
prot1538	423	1	2	6	3	2	6	6	3	sig
prot1539	873	2	4	7.2	7.2	3	2	5.4	3.6	sig
prot1540	1426	1	2	2.4	1.2	0	3	3.6	7.2	ns
prot1541	520	1	2	6	4	0	2	4	2	ns
prot1542	290	10	8	15	21	7	9	16.5	15	ns
prot1543	296	7	4	14.4	9	2	5	18	10.8	ns
prot1544	309	5	1	7.2	3.6	5	3	3.6	8.4	ns
prot1545	502	4	4	4	4	4	6	12	16	sig
prot1546	204	1	4	3	1.5	1	1	1.5	0	ns
prot1547	437	3	5	1.8	7.2	5	2	5.4	9	ns
prot1548	314	2	3	2.4	0	4	8	2.4	4.8	sig
prot1549	402	1	2	4	2	3	15	6	18	sig
prot1550	188	0	3	3	0	2	2	0	4.5	ns
prot1551	434	1	5	1.8	0	2	3	5.4	1.8	ns
prot1552	325	3	2	0	2.4	1	0	1.2	1.2	ns
prot1553	607	1	0	8	0	2	4	4	4	sig
prot1554	739	1	1	3	1.5	3	1	1.5	4.5	ns
prot1555	235	1	0	3.6	3.6	1	0	1.8	1.8	ns
prot1556	982	2	3	3.6	3.6	2	2	2.4	4.8	sig
prot1557	392	2	4	8	4	1	0	4	2	ns
prot1558	543	0	1	4.5	0	2	2	3	3	sig
prot1559	462	1	2	0	1.8	2	1	1.8	0	ns
prot1560	348	2	1	1.2	2.4	1	2	2.4	1.2	sig
prot1561	463	1	1	4	0	2	2	8	6	sig
prot1562	173	5	7	4.5	3	1	8	4.5	9	ns
prot1563	274	6	3	1.8	5.4	4	5	5.4	1.8	ns
prot1564	251	5	3	4.8	1.2	3	7	0	2.4	ns
prot1565	231	4	2	2	6	3	1	4	12	ns
prot1566	394	5	4	3	3	6	4	6	4.5	ns
prot1567	240	4	1	5.4	7.2	2	6	14.4	25.2	sig
prot1568	441	4	2	2.4	2.4	6	3	3.6	1.2	ns
prot1569	200	2	2	10	8	0	2	12	6	ns
prot1570	371	0	4	3	1.5	2	2	6	3	ns
prot1571	313	2	2	1.8	0	0	3	1.8	3.6	ns
prot1572	730	2	3	2.4	4.8	2	4	1.2	1.2	ns
prot1573	329	3	3	10	6	4	3	0	2	ns
prot1574	627	1	1	3	0	3	2	0	6	ns
prot1575	250	4	2	5.4	1.8	4	2	12.6	1.8	ns
prot1576	144	1	5	0	3.6	5	6	1.2	1.2	ns
prot1577	472	4	1	2	0	2	3	6	6	ns
prot1578	421	2	0	1.5	3	2	5	4.5	6	ns
prot1579	250	4	1	5.4	0	1	1	3.6	3.6	ns
prot1580	266	2	2	3.6	2.4	0	6	1.2	2.4	ns
prot1581	861	0	1	6	4	2	1	2	6	ns
prot1582	1312	3	0	1.5	1.5	7	1	3	1.5	ns
prot1583	493	3	3	1.8	1.8	5	0	1.8	1.8	ns
prot1584	1082	2	0	1.2	0	0	0	1.2	0	ns
prot1585	648	0	1	4	6	2	1	4	6	ns
prot1586	276	1	4	7.5	4.5	5	1	0	4.5	ns
prot1587	518	2	1	1.8	1.8	2	5	3.6	7.2	sig
prot1588	640	0	3	1.2	0	0	1	0	3.6	ns
prot1589	722	3	5	0	6	1	2	4	2	ns
prot1590	147	6	1	4.5	6	4	2	7.5	6	ns
prot1591	193	6	1	1.8	12.6	5	2	7.2	5.4	ns
prot1592	194	4	1	1.2	1.2	2	3	9.6	3.6	sig
prot1593	365	3	2	2	4	2	2	2	6	ns
prot1594	290	4	3	0	1.5	1	4	7.5	6	sig
prot1595	636	4	6	3.6	10.8	4	2	3.6	7.2	sig
prot1596	1160	0	5	6	1.2	0	1	1.2	1.2	ns
prot1597	641	2	2	8	4	4	0	8	6	ns
prot1598	175	2	5	0	0	4	4	6	3	sig
prot1599	318	3	2	10.8	1.8	2	3	0	3.6	ns
prot1600	424	1	6	1.2	2.4	0	3	0	2.4	ns
prot1601	348	2	3	2	6	2	1	6	6	ns
prot1602	227	1	4	3	3	0	0	1.5	3	ns
prot1603	427	1	4	3.6	9	4	4	0	1.8	ns
prot1604	268	0	0	1.2	1.2	4	3	3.6	6	ns
prot1605	357	1	2	0	8	2	2	2	6	ns
prot1606	174	2	0	3	0	2	3	4.5	3	sig
prot1607	233	2	0	1.8	5.4	4	2	5.4	7.2	sig
prot1608	217	1	4	0	0	4	4	4.8	2.4	sig
prot1609	980	0	2	2	2	2	3	4	2	ns
prot1610	263	1	0	1.5	1.5	0	1	3	0	ns
prot1611	169	1	2	0	1.8	2	2	3.6	3.6	sig
prot1612	178	2	1	1.2	3.6	5	2	1.2	0	ns
prot1613	355	0	0	4	4	2	1	4	10	ns
prot1614	604	0	3	0	1.5	1	3	0	0	ns
prot1615	149	1	3	1.8	1.8	1	2	1.8	1.8	sig
prot1616	594	2	1	2.4	0	1	1	2.4	1.2	ns
prot1617	257	1	0	0	0	2	3	8	4	sig
prot1618	421	1	1	1.5	1.5	0	0	0	0	ns
prot1619	712	2	1	1.8	0	2	1	0	0	ns
prot1620	423	0	2	1.2	0	2	6	2.4	2.4	sig
prot1621	488	1	1	0	2	2	2	4	8	sig
prot1622	1872	0	0	4.5	0	2	1	1.5	3	ns
prot1623	153	10	8	9	7.2	6	6	10.8	9	ns
prot1624	275	4	3	4.8	8.4	6	8	2.4	6	ns
prot1625	463	7	1	4	4	3	6	8	2	ns
prot1626	103	7	6	4.5	3	2	0	3	3	ns
prot1627	287	3	4	5.4	5.4	6	4	0	3.6	ns
prot1628	282	5	2	6	0	3	2	1.2	2.4	ns
prot1629	200	3	3	8	6	3	1	6	2	ns
prot1630	149	2	2	1.5	6	3	2	1.5	4.5	ns
prot1631	149	5	2	1.8	9	2	3	5.4	3.6	ns
prot1632	132	2	1	3.6	0	1	1	1.2	0	ns
prot1633	118	3	1	6	8	4	1	2	14	sig
prot1634	191	5	2	0	4.5	2	1	1.5	3	ns
prot1635	189	0	5	3.6	7.2	3	1	7.2	1.8	ns
prot1636	273	0	4	1.2	1.2	5	1	6	3.6	ns
prot1637	327	1	1	2	4	2	5	6	6	ns
prot1638	148	0	3	3	1.5	1	0	1.5	4.5	ns
prot1639	206	1	3	3.6	5.4	2	3	5.4	1.8	ns
prot1640	108	2	1	3.6	1.2	0	2	0	0	ns
prot1641	267	2	3	10	2	4	1	4	2	ns
prot1642	204	0	5	4.5	1.5	1	3	1.5	0	ns
prot1643	223	0	5	3.6	0	9	3	5.4	5.4	sig
prot1644	298	1	2	1.2	2.4	3	1	1.2	0	ns
prot1645	194	1	1	6	2	4	0	8	2	ns
prot1646	77	1	1	1.5	4.5	3	0	6	4.5	ns
prot1647	166	0	1	1.8	3.6	3	3	3.6	7.2	ns
prot1648	418	3	5	3.6	1.2	4	2	4.8	3.6	ns
prot1649	418	2	0	6	0	3	1	2	8	ns
prot1650	127	2	3	3	6	7	4	1.5	3	ns
prot1651	279	2	1	5.4	3.6	2	1	0	7.2	ns
prot1652	181	4	2	2.4	2.4	4	0	2.4	0	ns
prot1653	129	1	0	0	0	3	0	6	2	ns
prot1654	161	2	1	4.5	3	3	2	3	6	sig
prot1655	126	2	5	3.6	7.2	1	1	5.4	5.4	ns
prot1656	326	5	3	3.6	1.2	1	3	1.2	0	ns
prot1657	207	2	0	4	4	0	1	8	6	ns
prot1658	191	2	0	0	6	3	5	0	6	ns
prot1659	238	3	3	3.6	7.2	2	1	9	1.8	sig
prot1660	210	4	2	1.2	0	1	0	0	1.2	ns
prot1661	331	5	1	2	6	0	1	2	2	ns
prot1662	574	3	3	6	3	3	0	3	3	ns
prot1663	455	3	2	3.6	3.6	3	1	5.4	0	ns
prot1664	553	3	2	0	1.2	2	2	2.4	0	ns
prot1665	522	1	0	2	0	1	1	4	2	ns
prot1666	325	2	3	4.5	4.5	1	1	7.5	4.5	ns
prot1667	208	2	4	3.6	1.8	0	1	7.2	5.4	ns
prot1668	232	0	0	3.6	1.2	0	2	3.6	1.2	ns
prot1669	219	2	0	4	4	1	1	0	4	ns
prot1670	409	0	0	3	0	1	1	3	0	ns
prot1671	233	2	4	3.6	1.8	2	1	1.8	0	ns
prot1672	772	1	2	2.4	3.6	3	3	2.4	1.2	ns
prot1673	360	0	1	10	2	1	3	0	4	ns
prot1674	439	1	3	1.5	1.5	3	3	3	1.5	ns
prot1675	442	0	2	1.8	3.6	0	0	3.6	1.8	ns
prot1676	138	0	0	1.2	0	2	0	0	0	ns
prot1677	106	1	1	4	6	2	0	2	2	ns
prot1678	370	0	0	3	3	3	2	3	4.5	sig
prot1679	629	2	0	0	1.8	0	1	0	3.6	ns
prot1680	187	1	1	0	1.2	3	2	1.2	1.2	ns
prot1681	596	1	1	2	2	2	2	4	4	sig
prot1682	255	1	0	0	1.5	0	1	0	1.5	ns
prot1683	92	4	9	12.6	12.6	4	7	10.8	12.6	ns
prot1684	171	6	6	2.4	6	4	4	3.6	4.8	ns
prot1685	165	3	8	6	14	5	6	4	12	ns
prot1686	148	4	4	4.5	3	3	7	9	4.5	ns
prot1687	229	3	2	0	7.2	2	4	7.2	9	ns
prot1688	123	2	3	2.4	1.2	3	4	6	3.6	ns
prot1689	77	3	2	4	8	3	2	8	4	ns
prot1690	465	2	0	1.5	1.5	1	5	4.5	0	ns
prot1691	279	1	1	3.6	7.2	0	1	1.8	0	ns
prot1692	278	3	1	0	2.4	2	1	4.8	4.8	ns
prot1693	119	3	2	2	6	1	3	2	4	ns
prot1694	148	4	3	0	1.5	4	2	0	3	ns
prot1695	72	1	1	1.8	5.4	2	2	3.6	7.2	sig
prot1696	353	2	2	3.6	0	1	3	0	2.4	ns
prot1697	196	1	0	0	2	0	0	4	0	ns
prot1698	174	2	3	1.5	0	1	3	3	1.5	ns
prot1699	126	0	0	5.4	1.8	1	2	1.8	3.6	sig
prot1700	235	3	4	1.2	2.4	3	2	0	0	ns
prot1701	235	1	0	6	4	0	2	4	2	ns
prot1702	110	4	3	6	1.5	1	1	0	3	ns
prot1703	188	2	0	3.6	5.4	2	8	3.6	10.8	sig
prot1704	225	0	1	1.2	0	2	1	0	0	ns
prot1705	138	3	2	4	0	2	2	4	12	sig
prot1706	174	3	3	1.5	9	1	3	9	3	ns
prot1707	672	1	2	3.6	1.8	0	1	0	0	ns
prot1708	84	2	2	0	2.4	1	1	0	1.2	ns
prot1709	107	3	2	0	4	3	9	12	6	sig
prot1710	146	3	0	3	7.5	3	1	1.5	4.5	ns
prot1711	183	1	2	3.6	5.4	4	8	10.8	5.4	sig
prot1712	555	0	2	4.8	0	1	0	0	1.2	ns
prot1713	467	0	2	6	6	2	1	4	2	ns
prot1714	265	0	2	1.5	1.5	3	2	1.5	1.5	ns
prot1715	598	3	3	3.6	7.2	2	0	0	7.2	ns
prot1716	317	2	3	2.4	3.6	3	1	4.8	2.4	ns
prot1717	196	2	1	6	2	0	3	2	0	ns
prot1718	267	5	0	0	3	2	2	3	3	sig
prot1719	612	3	2	0	1.8	1	1	0	1.8	ns
prot1720	62	1	2	2.4	1.2	3	6	3.6	3.6	sig
prot1721	77	2	1	4	0	1	2	6	0	ns
prot1722	68	0	1	0	0	3	2	0	1.5	ns
prot1723	632	3	1	3.6	1.8	3	6	5.4	16.2	sig
prot1724	230	2	0	0	2.4	0	1	4.8	1.2	ns
prot1725	133	0	3	6	0	1	1	2	4	ns
prot1726	334	0	1	0	3	2	2	6	6	sig
prot1727	311	2	3	7.2	3.6	2	0	0	3.6	ns
prot1728	563	0	1	1.2	1.2	2	1	2.4	2.4	ns
prot1729	327	0	1	6	0	1	1	2	8	sig
prot1730	144	1	1	0	0	3	3	1.5	1.5	ns
prot1731	668	4	2	0	0	2	2	7.2	3.6	ns
prot1732	85	2	0	0	2.4	0	0	1.2	6	ns
prot1733	102	4	3	4	0	2	0	4	4	ns
prot1734	508	0	1	1.5	0	0	0	0	0	ns
prot1735	226	0	1	3.6	0	1	1	1.8	7.2	ns
prot1736	676	0	4	1.2	0	2	7	2.4	2.4	sig
prot1737	539	0	0	0	4	0	0	2	2	ns
prot1738	295	2	1	1.5	0	2	1	3	0	ns
prot1739	224	1	1	1.8	0	2	0	3.6	5.4	ns
prot1740	2292	1	1	1.2	2.4	1	1	0	2.4	ns
prot1741	170	2	3	10	6	5	3	6	8	ns
prot1742	134	2	1	6	1.5	3	1	1.5	1.5	ns
prot1743	255	1	1	1.8	1.8	0	3	3.6	1.8	ns
prot1744	304	5	3	2.4	6	5	1	9.6	4.8	sig
prot1745	237	0	7	2	2	1	2	8	8	ns
prot1746	105	2	1	3	4.5	2	0	3	4.5	ns
prot1747	69	1	1	5.4	1.8	0	4	1.8	3.6	ns
prot1748	247	0	2	2.4	1.2	0	2	2.4	4.8	ns
prot1749	99	3	2	4	12	2	0	10	10	ns
prot1750	116	1	1	6	4.5	3	4	7.5	4.5	ns
prot1751	152	0	0	7.2	1.8	0	1	9	0	ns
prot1752	225	1	2	2.4	0	1	2	0	3.6	ns
prot1753	147	2	4	6	6	3	2	10	4	ns
prot1754	125	1	2	3	3	1	1	1.5	3	ns
prot1755	90	4	2	0	1.8	9	3	5.4	5.4	sig
prot1756	237	1	1	2.4	1.2	3	2	3.6	4.8	ns
prot1757	66	4	0	4	2	1	2	4	0	ns
prot1758	264	1	2	3	7.5	2	0	0	3	ns
prot1759	137	3	3	1.8	7.2	3	3	0	1.8	ns
prot1760	511	1	3	1.2	1.2	0	1	0	3.6	ns
prot1761	141	2	0	0	2	6	9	30	18	sig
prot1762	280	1	1	3	3	2	3	3	4.5	sig
prot1763	302	2	1	1.8	0	1	0	5.4	1.8	ns
prot1764	74	0	1	0	2.4	0	1	1.2	0	ns
prot1765	171	1	1	4	4	2	4	6	6	ns
prot1766	95	2	0	1.5	1.5	3	12	9	4.5	sig
prot1767	367	0	1	1.8	1.8	2	2	0	5.4	ns
prot1768	144	4	1	3.6	2.4	1	2	1.2	0	ns
prot1769	664	1	2	2	0	0	1	6	2	ns
prot1770	179	3	1	4.5	0	2	1	1.5	1.5	ns
prot1771	114	0	0	0	1.8	1	1	7.2	1.8	ns
prot1772	161	1	0	0	0	6	3	3.6	3.6	sig
prot1773	205	1	0	0	4	1	2	2	2	ns
prot1774	305	1	2	3	0	1	2	3	1.5	ns
prot1775	416	1	1	1.8	1.8	2	0	0	1.8	ns
prot1776	397	1	2	1.2	2.4	0	2	1.2	0	ns
prot1777	224	2	2	2	4	5	1	4	2	ns
prot1778	314	0	1	0	1.5	1	5	1.5	1.5	sig
prot1779	174	1	1	1.8	1.8	4	1	0	1.8	ns
prot1780	416	1	4	3.6	1.2	2	0	1.2	2.4	ns
prot1781	131	0	1	4	0	1	0	8	0	ns
prot1782	107	1	0	1.5	3	1	1	1.5	1.5	ns
prot1783	163	2	1	1.8	3.6	1	1	0	3.6	ns
prot1784	564	3	0	0	0	2	2	1.2	2.4	ns
prot1785	208	1	1	2	4	4	2	4	2	sig
prot1786	135	1	1	1.5	3	4	3	1.5	6	ns
prot1787	3394	4	3	3.6	5.4	2	4	1.8	7.2	ns
prot1788	1957	4	2	2.4	2.4	2	2	3.6	1.2	ns
prot1789	1088	3	6	4	6	0	4	2	2	ns
prot1790	424	1	0	4.5	4.5	2	3	3	1.5	ns
prot1791	1035	1	2	0	3.6	1	2	1.8	1.8	ns
prot1792	926	1	1	0	2.4	1	2	1.2	1.2	ns
prot1793	1669	2	2	4	2	0	1	2	2	ns
prot1794	201	6	2	10.5	6	3	2	4.5	4.5	ns
prot1795	539	2	1	0	3.6	1	4	0	7.2	ns
prot1796	638	1	0	1.2	1.2	0	1	0	0	ns
prot1797	225	10	6	2	4	2	6	12	14	ns
prot1798	319	2	4	7.5	3	3	1	6	9	ns
prot1799	520	2	0	1.8	5.4	1	2	7.2	0	ns
prot1800	785	2	3	3.6	2.4	2	2	1.2	1.2	ns
prot1801	629	2	2	2	2	4	4	2	4	ns
prot1802	341	2	2	4.5	4.5	1	3	1.5	3	ns
prot1803	412	0	3	3.6	1.8	3	1	1.8	0	ns
prot1804	308	1	2	1.2	1.2	2	2	2.4	2.4	sig
prot1805	743	0	2	0	2	4	1	0	8	ns
prot1806	470	0	2	0	6	1	0	3	3	ns
prot1807	1140	2	0	1.8	1.8	0	0	3.6	1.8	ns
prot1808	1466	1	1	0	0	2	4	3.6	2.4	sig
prot1809	254	2	3	8	4	2	2	2	4	ns
prot1810	257	2	4	0	4.5	1	1	9	3	ns
prot1811	375	1	1	0	0	2	1	0	0	ns
prot1812	1882	0	1	0	4.8	2	0	2.4	1.2	ns
prot1813	1300	3	1	2	0	1	1	0	4	ns
prot1814	444	1	4	1.5	1.5	3	2	3	3	sig
prot1815	832	1	1	3.6	5.4	3	3	10.8	5.4	sig
prot1816	582	1	1	2.4	1.2	2	0	1.2	1.2	ns
prot1817	280	0	1	4	4	1	2	2	2	ns
prot1818	1244	0	3	7.5	0	0	3	1.5	3	ns
prot1819	276	1	1	3.6	1.8	3	3	5.4	10.8	sig
prot1820	623	2	2	0	3.6	2	0	1.2	6	ns
prot1821	450	0	2	2	2	2	0	2	0	ns
prot1822	247	1	2	1.5	1.5	4	1	1.5	6	sig
prot1823	387	0	6	0	3.6	6	6	10.8	5.4	sig
prot1824	662	2	3	1.2	1.2	1	1	1.2	1.2	sig
prot1825	743	0	0	0	0	0	0	0	4	ns
prot1826	874	0	2	1.5	0	1	2	0	0	ns
prot1827	1301	0	0	0	0	0	1	3.6	0	ns
prot1828	274	1	3	1.2	2.4	3	2	2.4	3.6	sig
prot1829	551	4	2	8	2	1	3	2	8	ns
prot1830	447	3	2	1.5	3	4	1	4.5	4.5	ns
prot1831	154	1	2	0	1.8	1	1	3.6	5.4	ns
prot1832	210	5	1	0	2.4	4	0	3.6	6	ns
prot1833	290	2	3	4	8	3	3	4	4	ns
prot1834	220	1	1	3	3	1	2	0	0	ns
prot1835	184	1	0	9	3.6	0	1	1.8	0	ns
prot1836	168	0	2	2.4	4.8	5	2	0	0	ns
prot1837	102	2	3	0	4	2	2	8	2	ns
prot1838	327	0	3	3	1.5	2	4	3	3	ns
prot1839	962	1	2	3.6	7.2	3	4	0	1.8	ns
prot1840	556	1	1	1.2	1.2	1	1	1.2	1.2	ns
prot1841	374	1	3	2	0	6	9	30	6	sig
prot1842	728	0	4	9	0	1	5	3	1.5	ns
prot1843	243	2	0	9	0	2	0	3.6	1.8	ns
prot1844	127	1	1	0	2.4	2	0	0	0	ns
prot1845	519	2	1	4	4	0	2	4	2	ns
prot1846	492	2	1	6	3	2	0	3	3	ns
prot1847	233	1	1	1.8	3.6	1	4	3.6	0	ns
prot1848	287	2	0	0	2.4	1	3	1.2	2.4	ns
prot1849	337	1	1	2	0	1	2	0	2	ns
prot1850	404	1	0	0	3	1	1	1.5	4.5	ns
prot1851	3175	3	0	1.8	0	2	2	3.6	3.6	sig
prot1852	243	0	0	0	1.2	0	0	1.2	0	ns
prot1853	275	0	2	2	4	1	1	2	4	ns
prot1854	648	1	4	1.5	6	2	2	4.5	4.5	ns
prot1855	172	1	1	9	3.6	0	1	5.4	5.4	ns
prot1856	283	3	1	1.2	1.2	0	4	1.2	3.6	ns
prot1857	159	3	3	6	4	2	1	6	10	ns
prot1858	372	4	3	0	6	0	2	1.5	0	ns
prot1859	174	5	3	5.4	3.6	3	3	5.4	9	ns
prot1860	182	2	3	1.2	0	1	4	2.4	1.2	ns
prot1861	251	0	2	0	6	1	2	2	2	ns
prot1862	1009	3	2	1.5	4.5	1	1	3	6	ns
prot1863	233	2	1	1.8	1.8	1	0	3.6	0	ns
prot1864	158	1	4	2.4	2.4	0	0	2.4	3.6	ns
prot1865	200	1	3	0	8	5	8	2	6	ns
prot1866	292	1	1	4.5	4.5	1	1	0	1.5	ns
prot1867	399	1	1	1.8	0	2	1	1.8	1.8	ns
prot1868	229	2	3	0	0	1	1	3.6	2.4	ns
prot1869	228	7	2	4	6	0	1	4	0	ns
prot1870	445	0	0	0	3	0	1	0	0	ns
prot1871	334	0	2	1.8	0	3	9	10.8	16.2	sig
prot1872	848	3	1	1.2	3.6	4	2	2.4	2.4	ns
prot1873	151	2	2	2	2	1	3	0	2	ns
prot1874	1410	2	3	1.5	1.5	1	1	3	3	ns
prot1875	164	2	1	3.6	1.8	0	0	5.4	7.2	ns
prot1876	114	4	2	1.2	1.2	4	2	3.6	2.4	sig
prot1877	262	0	1	4	10	1	1	0	2	ns
prot1878	174	2	2	3	1.5	0	2	4.5	6	ns
prot1879	987	2	1	1.8	3.6	0	1	3.6	1.8	ns
prot1880	170	1	1	2.4	2.4	2	1	1.2	0	ns
prot1881	399	0	1	0	2	1	4	4	4	ns
prot1882	504	1	1	0	0	4	2	13.5	3	sig
prot1883	359	5	1	7.2	5.4	1	3	1.8	1.8	ns
prot1884	85	0	1	2.4	0	0	2	0	0	ns
prot1885	186	2	1	2	4	1	2	2	0	ns
prot1886	231	1	2	1.5	3	4	2	3	3	sig
prot1887	161	0	0	5.4	3.6	0	2	3.6	1.8	ns
prot1888	296	1	1	1.2	0	0	1	3.6	1.2	ns
prot1889	362	0	2	2	2	1	1	6	4	ns
prot1890	492	3	3	6	1.5	4	4	4.5	3	sig
prot1891	240	1	0	3.6	0	0	2	0	3.6	ns
prot1892	587	1	1	1.2	0	5	0	1.2	1.2	ns
prot1893	523	1	0	0	2	2	2	4	8	sig
prot1894	979	1	1	1.5	1.5	1	1	1.5	0	ns
prot1895	2381	1	0	1.8	3.6	1	2	7.2	0	ns
prot1896	246	0	1	0	1.2	0	0	2.4	1.2	ns
prot1897	309	4	0	6	2	1	0	2	2	ns
prot1898	214	1	3	1.5	1.5	2	2	3	6	sig
prot1899	659	2	0	1.8	3.6	1	1	0	0	ns
prot1900	185	0	2	1.2	0	0	4	0	0	ns
prot1901	201	1	1	0	0	0	1	0	2	ns
prot1902	464	1	0	1.5	1.5	1	1	0	1.5	ns
prot1903	298	0	1	1.8	0	0	0	1.8	7.2	ns
prot1904	502	0	0	0	0	1	0	2.4	0	ns
prot1905	295	1	1	4	2	0	1	2	2	ns
prot1906	1921	0	0	1.5	0	0	0	0	1.5	ns
prot1907	900	0	1	0	1.8	1	0	1.8	0	ns
prot1908	1567	0	2	0	1.2	1	0	0	0	ns
prot1909	659	1	1	0	4	2	0	4	0	ns
prot1910	909	0	1	0	0	1	0	0	1.5	ns
prot1911	193	0	0	1.8	1.8	1	1	1.8	1.8	sig
prot1912	431	0	1	0	2.4	0	2	0	0	ns
prot1913	118	1	1	2	0	1	0	0	4	ns
prot1914	229	5	2	4.5	10.5	3	3	6	15	ns
prot1915	232	1	2	5.4	5.4	1	2	1.8	0	ns
prot1916	267	3	3	3.6	0	4	5	6	2.4	sig
prot1917	266	0	2	0	0	2	4	2	0	ns
prot1918	183	2	1	4.5	1.5	3	2	1.5	1.5	ns
prot1919	909	4	3	0	3.6	1	4	7.2	7.2	ns
prot1920	219	1	3	2.4	2.4	2	1	1.2	4.8	ns
prot1921	141	2	4	0	8	1	4	2	2	ns
prot1922	154	1	1	6	0	0	0	4.5	10.5	ns
prot1923	243	0	1	1.8	1.8	2	1	1.8	1.8	ns
prot1924	135	3	0	2.4	2.4	4	1	3.6	1.2	ns
prot1925	315	2	1	0	4	0	0	0	2	ns
prot1926	517	0	3	4.5	0	3	5	3	3	ns
prot1927	127	0	1	1.8	0	1	1	3.6	1.8	ns
prot1928	439	2	2	2.4	4.8	0	2	0	0	ns
prot1929	398	3	2	6	2	1	1	2	8	ns
prot1930	462	1	2	1.5	0	0	0	1.5	0	ns
prot1931	202	1	1	1.8	1.8	2	2	1.8	1.8	ns
prot1932	114	0	3	0	2.4	1	1	1.2	0	ns
prot1933	137	1	1	4	2	2	2	4	4	sig
prot1934	124	1	2	4.5	1.5	2	2	3	6	sig
prot1935	641	1	0	3.6	0	1	2	0	1.8	ns
prot1936	415	1	2	1.2	6	1	2	1.2	1.2	ns
prot1937	448	1	1	4	4	0	3	6	4	ns
prot1938	572	1	1	3	1.5	1	3	3	1.5	ns
prot1939	819	0	2	1.8	3.6	2	0	1.8	5.4	ns
prot1940	365	0	0	0	1.2	1	1	0	1.2	ns
prot1941	600	0	1	2	0	2	2	12	4	sig
prot1942	692	0	1	1.5	0	0	1	3	1.5	ns
prot1943	244	0	0	0	5.4	2	1	1.8	1.8	ns
prot1944	203	1	3	1.2	1.2	1	1	1.2	1.2	ns
prot1945	383	0	0	2	4	2	1	0	4	ns
prot1946	208	0	0	1.5	1.5	2	2	3	4.5	sig
prot1947	292	1	0	0	0	1	1	1.8	0	ns
prot1948	288	2	0	2.4	2.4	2	2	1.2	2.4	ns
prot1949	111	0	2	6	10	2	1	0	0	ns
prot1950	309	0	0	0	0	1	1	3	1.5	sig
prot1951	555	2	5	0	3.6	1	2	1.8	0	ns
prot1952	719	0	0	0	0	2	2	2.4	2.4	sig
prot1953	548	1	0	2	2	1	1	2	4	ns
prot1954	209	1	2	1.5	1.5	2	1	0	1.5	ns
prot1955	561	1	3	5.4	5.4	1	1	9	3.6	ns
prot1956	575	3	1	3.6	1.2	2	2	2.4	3.6	sig
prot1957	193	1	4	0	0	1	4	2	8	ns
prot1958	476	1	0	4.5	4.5	1	1	4.5	0	ns
prot1959	426	0	0	0	1.8	0	2	7.2	0	ns
prot1960	210	0	1	0	0	1	1	0	0	ns
prot1961	167	2	4	2	0	2	1	0	2	ns
prot1962	255	0	0	0	1.5	0	0	3	1.5	ns
prot1963	259	1	0	0	0	1	0	0	0	ns
prot1964	828	0	0	2.4	2.4	1	2	1.2	2.4	ns
prot1965	491	1	0	2	0	0	0	0	2	ns
prot1966	116	0	0	0	0	0	0	0	1.5	ns
prot1967	392	0	0	0	3.6	0	3	3.6	0	ns
prot1968	278	1	1	1.2	2.4	0	0	0	0	ns
prot1969	275	0	0	2	0	1	2	0	2	ns
prot1970	542	2	1	0	0	1	2	0	1.5	ns
prot1971	303	2	0	5.4	0	2	2	3.6	3.6	sig
prot1972	206	1	2	3.6	0	2	2	2.4	2.4	sig
prot1973	575	1	2	0	0	3	2	4	4	sig
prot1974	882	2	0	1.5	0	0	1	0	1.5	ns
prot1975	503	0	0	1.8	1.8	1	2	0	1.8	ns
prot1976	350	2	1	0	0	2	2	2.4	2.4	sig
prot1977	277	0	0	2	0	1	0	0	0	ns
prot1978	251	0	0	3	0	3	3	4.5	4.5	sig
prot1979	223	0	0	0	3.6	2	2	3.6	7.2	sig
prot1980	109	1	3	1.2	3.6	4	3	3.6	3.6	sig
prot1981	1093	0	4	6	4	1	4	4	2	ns
prot1982	123	4	1	3	6	8	4	3	12	sig
prot1983	160	2	3	1.8	0	3	2	1.8	3.6	ns
prot1984	160	1	1	6	2.4	1	1	1.2	2.4	ns
prot1985	433	0	2	2	0	1	2	4	0	ns
prot1986	214	3	1	1.5	3	1	0	0	3	ns
prot1987	114	2	1	1.8	1.8	5	4	7.2	7.2	sig
prot1988	178	1	1	4.8	3.6	0	1	4.8	2.4	ns
prot1989	248	1	1	0	0	2	0	2	2	ns
prot1990	49	2	0	1.5	4.5	2	4	1.5	1.5	ns
prot1991	86	3	3	5.4	12.6	1	1	3.6	9	ns
prot1992	335	5	0	1.2	1.2	0	2	2.4	1.2	ns
prot1993	171	1	0	0	4	1	3	4	4	ns
prot1994	214	0	2	3	1.5	2	4	6	3	sig
prot1995	108	0	2	1.8	3.6	1	1	1.8	0	ns
prot1996	115	1	3	1.2	1.2	0	2	0	2.4	ns
prot1997	96	1	0	6	2	3	2	0	2	ns
prot1998	82	1	2	1.5	0	5	0	3	3	ns
prot1999	365	0	0	0	0	2	1	1.8	0	ns
[truncated: 1,549 more rows]
