# Supplementary material for: Protein complex-based analysis is resistant to the obfuscating consequences of batch effects --- a case study in clinical proteomics
Source: BMC Genomics. 2017 Mar 14;18(Suppl 2):142. doi: 10.1186/s12864-017-3490-3 (PMC5374662; doi:10.1186/s12864-017-3490-3)
Supplement: Supplementary file 2 — Simulated data D2.2H. (ZIP 3730 kb) [file 12864_2017_3490_MOESM2_ESM.zip › D2.2.329.txt]

protLen	X0	X0.1	X0.2	X0.3	X1	X1.1	X1.2	X1.3	sig
prot1	1338	892	890	2586	2619	926	875	2574	2745	ns
prot2	2199	32	38	37.5	58.5	46	34	76.5	94.5	sig
prot3	1538	30	34	70	90	34	37	50	64	ns
prot4	2319	16	21	30	24	21	42	25.2	19.2	ns
prot5	1392	48	40	141	144	50	43	135	153	ns
prot6	1985	39	41	37.5	45	33	31	31.5	57	ns
prot7	1262	51	59	92	88	40	51	92	96	ns
prot8	3862	18	21	22.8	22.8	18	21	26.4	20.4	ns
prot9	1295	48	46	117	126	69	72	198	234	sig
prot10	4287	8	11	6	18	13	11	13.5	12	ns
prot11	1277	38	40	80	82	40	53	84	64	ns
prot12	3587	8	11	10.8	7.2	4	7	2.4	12	ns
prot13	774	81	69	192	216	58	69	234	249	ns
prot14	1960	4	4	7.5	9	10	5	10.5	6	ns
prot15	858	64	51	128	132	68	57	130	146	ns
prot16	693	59	89	80.4	91.2	73	72	85.2	117.6	ns
prot17	748	72	59	165	171	65	72	201	189	ns
prot18	875	40	47	82.5	63	48	55	69	63	ns
prot19	1755	10	16	28	34	7	15	20	32	ns
prot20	839	42	28	37.2	52.8	62	58	88.8	96	sig
prot21	857	28	29	78	87	28	17	87	87	ns
prot22	1248	21	28	31.5	54	30	30	48	46.5	ns
prot23	1308	21	18	24	34	31	32	62	46	sig
prot24	1260	21	15	20.4	26.4	14	16	20.4	14.4	ns
prot25	1487	2	12	27	27	10	11	15	36	ns
prot26	477	78	81	154.5	135	103	82	121.5	99	ns
prot27	1324	20	24	50	52	21	26	44	46	ns
prot28	997	15	14	14.4	26.4	19	20	14.4	18	ns
prot29	623	105	109	315	312	111	112	345	282	ns
prot30	657	96	110	156	136.5	98	96	163.5	141	ns
prot31	1735	18	12	32	32	11	12	16	30	ns
prot32	904	10	7	13.2	13.2	16	5	14.4	15.6	ns
prot33	446	162	193	615	612	185	205	630	537	ns
prot34	262	194	191	300	271.5	181	181	295.5	241.5	ns
prot35	682	129	114	208	210	103	101	228	190	ns
prot36	742	47	50	78	70.8	53	42	64.8	73.2	ns
prot37	630	44	42	138	123	40	47	93	123	ns
prot38	672	34	34	40.5	54	35	24	51	42	ns
prot39	1056	21	41	74	46	16	28	44	44	ns
prot40	1098	23	10	18	30	35	31	30	32.4	ns
prot41	1192	8	11	27	27	7	14	21	51	ns
prot42	1888	10	17	18	16.5	23	43	10.5	40.5	sig
prot43	500	200	183	374	352	189	172	370	312	ns
prot44	610	46	61	52.8	57.6	45	48	61.2	62.4	ns
prot45	543	35	29	111	114	33	29	141	102	ns
prot46	685	29	34	36	43.5	27	27	34.5	34.5	ns
prot47	546	22	24	68	66	24	32	58	54	ns
prot48	1311	8	7	16.8	12	26	15	16.8	25.2	sig
prot49	1047	11	14	30	42	9	10	27	30	ns
prot50	491	148	135	199.5	198	117	139	181.5	199.5	ns
prot51	654	70	74	136	154	95	83	152	138	ns
prot52	639	57	54	70.8	66	77	55	66	87.6	ns
prot53	740	53	47	129	165	46	43	129	123	ns
prot54	1143	14	23	40.5	25.5	19	21	28.5	25.5	ns
prot55	966	19	15	34	36	9	20	18	24	ns
prot56	1042	18	11	9.6	14.4	16	20	27.6	18	ns
prot57	2166	7	12	12	30	8	5	21	39	ns
prot58	443	27	36	45	43.5	23	28	55.5	57	ns
prot59	589	26	24	56	42	21	28	42	44	ns
prot60	740	30	15	18	25.2	23	23	28.8	30	ns
prot61	532	26	32	66	66	45	54	189	153	sig
prot62	740	8	17	16.5	10.5	51	21	58.5	67.5	sig
prot63	727	13	12	16	28	18	13	14	28	ns
prot64	1585	6	7	10.8	8.4	18	2	10.8	16.8	sig
prot65	479	235	218	558	651	214	252	747	639	ns
prot66	364	152	158	240	222	159	172	255	211.5	ns
prot67	433	129	165	316	312	146	145	298	262	ns
prot68	346	152	137	156	172.8	313	241	302.4	289.2	sig
prot69	545	83	88	282	288	146	142	408	480	sig
prot70	472	80	77	144	126	116	104	153	175.5	sig
prot71	478	50	46	96	128	55	42	72	82	ns
prot72	413	50	43	60	51.6	34	47	56.4	60	ns
prot73	496	36	32	129	114	95	54	129	201	sig
prot74	630	40	45	52.5	46.5	38	33	64.5	33	ns
prot75	544	22	28	44	54	18	27	66	36	ns
prot76	880	12	9	19.2	12	8	19	21.6	13.2	ns
prot77	684	12	10	24	42	10	21	27	54	sig
prot78	988	13	9	10.5	10.5	13	22	25.5	15	sig
prot79	430	72	80	120	118	88	70	134	136	ns
prot80	707	25	26	34.8	31.2	33	23	25.2	32.4	ns
prot81	418	28	18	39	78	26	18	66	105	ns
prot82	820	18	13	34.5	30	17	13	19.5	24	ns
prot83	1450	9	10	16	20	13	5	20	18	ns
prot84	500	68	89	84	80.4	81	71	103.2	100.8	ns
prot85	451	57	56	177	165	51	54	171	222	ns
prot86	757	30	27	49.5	34.5	23	25	42	46.5	ns
prot87	539	34	19	60	52	29	23	42	42	ns
prot88	455	25	10	24	20.4	17	16	27.6	33.6	sig
prot89	646	16	17	48	57	20	20	57	39	ns
prot90	533	7	10	9	9	12	10	13.5	22.5	ns
prot91	1101	7	3	10	14	6	7	14	8	ns
prot92	375	190	190	210	211.2	174	158	151.2	182.4	ns
prot93	477	109	120	312	309	127	111	330	330	ns
prot94	440	76	72	103.5	82.5	78	64	112.5	100.5	ns
prot95	445	64	66	148	128	71	69	116	128	ns
prot96	373	39	39	66	42	156	156	187.2	208.8	sig
prot97	606	27	39	102	72	34	31	87	84	ns
prot98	343	28	19	27	31.5	31	23	31.5	27	ns
prot99	403	14	24	46	24	11	14	48	36	ns
prot100	591	15	18	19.2	31.2	19	19	19.2	16.8	ns
prot101	641	9	15	27	36	13	15	30	27	ns
prot102	583	14	15	19.5	12	10	20	45	18	sig
prot103	544	14	11	24	22	10	8	26	22	ns
prot104	2137	8	10	4.8	3.6	7	5	13.2	1.2	ns
prot105	375	46	32	120	81	46	53	150	129	sig
prot106	454	44	37	63	69	41	39	58.5	63	ns
prot107	472	30	32	50	70	27	37	60	60	ns
prot108	517	29	37	32.4	40.8	24	34	30	24	ns
prot109	464	20	28	69	54	29	33	63	111	ns
prot110	637	27	16	13.5	31.5	20	18	31.5	34.5	ns
prot111	423	20	20	46	22	21	19	52	28	ns
prot112	414	16	17	33.6	19.2	12	21	13.2	21.6	ns
prot113	898	11	19	57	51	15	16	63	30	ns
prot114	498	18	13	19.5	15	8	7	18	13.5	ns
prot115	580	10	17	24	32	11	12	30	42	ns
prot116	448	10	10	16.8	15.6	8	14	13.2	13.2	ns
prot117	569	4	9	18	12	9	11	21	24	ns
prot118	1032	7	8	7.5	3	3	5	6	9	ns
prot119	357	94	83	160	202	91	84	218	170	ns
prot120	231	68	59	76.8	73.2	66	43	84	75.6	ns
prot121	372	45	53	156	120	46	65	147	129	ns
prot122	375	39	38	63	76.5	48	40	61.5	51	ns
prot123	507	40	40	68	72	53	30	88	60	ns
prot124	411	34	32	39.6	39.6	33	34	34.8	50.4	ns
prot125	374	17	25	54	75	14	27	60	48	ns
prot126	827	17	15	15	21	16	17	22.5	16.5	ns
prot127	774	8	9	32	32	9	8	36	38	ns
prot128	576	3	5	7.2	6	7	8	8.4	4.8	ns
prot129	413	16	10	51	39	10	7	27	51	ns
prot130	569	6	5	12	7.5	12	18	19.5	19.5	ns
prot131	590	11	12	30	14	11	7	14	16	ns
prot132	774	8	8	4.8	9.6	9	9	13.2	10.8	ns
prot133	1023	11	12	15	18	4	13	36	30	ns
prot134	803	5	1	4.5	9	9	6	27	13.5	sig
prot135	242	35	58	94	130	49	60	124	120	ns
prot136	439	51	49	67.2	58.8	50	56	85.2	68.4	ns
prot137	318	47	50	174	168	90	86	222	312	sig
prot138	278	54	61	96	85.5	64	49	91.5	82.5	ns
prot139	309	51	49	102	98	78	75	172	112	sig
prot140	568	30	31	45.6	49.2	29	41	57.6	39.6	ns
prot141	316	29	38	120	84	41	26	111	81	ns
prot142	283	30	28	45	27	48	42	99	105	sig
prot143	608	35	21	50	52	52	59	118	58	sig
prot144	673	21	29	26.4	14.4	15	17	22.8	18	ns
prot145	414	15	20	45	45	17	25	54	69	ns
prot146	707	16	16	33	27	15	26	31.5	25.5	ns
prot147	406	15	20	38	22	10	12	38	30	ns
prot148	510	16	16	13.2	14.4	15	18	20.4	13.2	ns
prot149	500	14	17	39	33	9	12	27	27	ns
prot150	350	10	12	15	9	10	17	13.5	18	ns
prot151	683	18	14	26	36	13	19	18	30	ns
prot152	569	13	5	10.8	10.8	20	11	13.2	15.6	sig
prot153	450	15	17	15	30	22	28	66	84	sig
prot154	399	10	9	22.5	12	7	14	12	9	ns
prot155	713	3	9	8	12	6	10	18	26	ns
prot156	564	6	11	14.4	9.6	10	10	18	9.6	ns
prot157	1149	5	5	9	18	18	4	54	33	sig
prot158	721	3	5	4.5	10.5	5	7	10.5	7.5	ns
prot159	260	192	178	394	308	185	198	362	358	ns
prot160	372	139	127	171.6	150	151	154	148.8	165.6	ns
prot161	297	103	87	300	258	92	102	252	273	ns
prot162	276	49	50	63	55.5	43	41	67.5	76.5	ns
prot163	480	32	32	66	70	31	22	50	56	ns
prot164	299	39	30	38.4	28.8	25	47	37.2	43.2	ns
prot165	317	32	32	84	90	38	29	102	120	sig
prot166	437	19	21	31.5	39	23	19	27	27	ns
prot167	537	21	22	34	42	18	20	50	48	ns
prot168	228	21	23	22.8	24	16	18	32.4	25.2	ns
prot169	289	20	19	69	42	20	22	69	48	ns
prot170	341	15	22	21	18	16	24	33	24	ns
prot171	445	20	16	44	36	20	18	30	16	ns
prot172	458	12	16	12	12	15	8	15.6	13.2	ns
prot173	450	9	8	45	24	13	10	36	30	ns
prot174	588	5	12	19.5	12	15	16	12	24	ns
prot175	761	17	17	24	26	17	10	38	20	ns
prot176	519	12	9	9.6	15.6	7	10	7.2	14.4	ns
prot177	1216	9	14	18	33	24	36	90	117	sig
prot178	605	17	6	10.5	22.5	6	9	12	15	ns
prot179	748	11	8	20	10	11	9	22	16	ns
prot180	460	13	12	21.6	6	12	9	12	6	ns
prot181	645	6	6	18	15	7	3	27	36	ns
prot182	528	6	3	15	15	2	10	13.5	10.5	ns
prot183	958	7	4	18	8	5	7	16	6	ns
prot184	4213	4	3	8.4	3.6	6	3	3.6	6	ns
prot185	1921	1	9	6	15	3	3	15	3	ns
prot186	333	151	136	195	214.5	135	138	223.5	217.5	ns
prot187	229	104	120	204	244	88	118	218	214	ns
prot188	413	45	52	52.8	56.4	43	58	63.6	56.4	ns
prot189	437	36	37	141	123	40	34	114	117	ns
prot190	459	33	32	51	55.5	28	23	45	31.5	ns
prot191	170	23	21	60	56	58	51	126	96	sig
prot192	200	35	53	52.8	37.2	38	32	32.4	51.6	ns
prot193	396	28	24	84	114	32	32	90	111	ns
prot194	219	17	23	31.5	33	24	12	34.5	31.5	ns
prot195	509	27	15	38	58	19	20	46	42	ns
prot196	255	23	21	38.4	25.2	29	23	30	31.2	sig
prot197	343	12	13	36	33	11	16	60	48	ns
prot198	453	15	17	39	30	10	16	22.5	30	ns
prot199	418	9	23	44	24	17	20	36	34	ns
prot200	506	11	16	13.2	18	16	7	10.8	19.2	ns
prot201	545	21	15	54	36	48	42	117	126	sig
prot202	406	9	16	21	28.5	11	12	15	24	ns
prot203	586	11	14	16	22	14	11	22	18	ns
prot204	570	8	13	12	14.4	20	12	9.6	14.4	sig
prot205	868	7	12	36	42	20	18	84	54	sig
prot206	508	5	3	9	7.5	9	8	13.5	10.5	ns
prot207	715	5	8	16	14	5	13	16	12	ns
prot208	622	4	9	9.6	13.2	12	4	9.6	10.8	ns
prot209	463	14	11	24	18	5	2	21	12	ns
prot210	756	10	8	7.5	18	11	11	16.5	27	sig
prot211	520	3	3	16	26	6	7	8	6	ns
prot212	858	5	4	8.4	3.6	4	5	3.6	6	ns
prot213	463	7	2	9	12	3	4	12	6	ns
prot214	248	84	84	106.5	106.5	126	123	189	204	sig
prot215	386	38	62	108	134	45	44	112	114	ns
prot216	252	54	42	58.8	60	43	40	45.6	43.2	ns
prot217	271	51	41	144	171	54	47	138	117	ns
prot218	367	45	45	67.5	76.5	52	38	54	67.5	ns
prot219	335	41	56	78	72	43	47	90	80	ns
prot220	600	38	49	36	48	27	30	48	51.6	ns
prot221	232	51	43	99	102	94	52	228	222	sig
prot222	273	40	41	64.5	63	114	111	144	171	sig
prot223	243	42	33	72	76	38	28	68	52	ns
prot224	223	26	26	30	38.4	23	38	34.8	28.8	ns
prot225	250	27	26	99	84	17	22	96	102	ns
prot226	223	26	32	63	30	28	20	36	45	ns
prot227	289	29	17	54	66	36	38	72	84	sig
prot228	378	23	21	31.2	27.6	24	26	18	27.6	ns
prot229	410	23	21	75	54	14	16	33	33	ns
prot230	389	30	27	34.5	16.5	20	20	27	24	ns
prot231	610	16	14	52	28	26	14	40	34	ns
prot232	243	12	13	20.4	19.2	20	12	20.4	19.2	ns
prot233	397	17	13	36	54	20	18	51	30	ns
prot234	229	7	6	19.5	19.5	12	10	18	16.5	ns
prot235	321	7	13	24	24	2	9	16	26	ns
prot236	447	8	14	13.2	6	24	36	46.8	21.6	sig
prot237	272	11	9	60	30	10	14	12	39	ns
prot238	645	8	10	18	15	10	10	15	13.5	ns
prot239	709	12	8	14	16	6	8	10	20	ns
prot240	513	14	8	16.8	16.8	14	15	16.8	16.8	ns
prot241	314	3	9	15	24	14	8	24	21	ns
prot242	388	4	9	10.5	13.5	4	4	21	12	ns
prot243	956	2	2	4	10	2	2	10	8	ns
prot244	128	235	228	226.8	296.4	230	235	298.8	289.2	ns
prot245	197	83	66	213	231	62	52	210	189	ns
prot246	334	75	57	88.5	105	73	67	100.5	120	ns
prot247	175	56	48	94	78	51	50	114	100	ns
prot248	162	66	64	50.4	50.4	62	51	68.4	69.6	ns
prot249	305	35	37	105	102	41	36	108	96	ns
prot250	312	36	42	69	58.5	38	46	78	58.5	ns
prot251	300	42	42	68	88	42	56	108	114	sig
prot252	127	34	45	45.6	37.2	49	48	40.8	51.6	ns
prot253	191	36	30	120	105	41	28	102	111	ns
prot254	211	35	36	39	49.5	30	29	42	69	ns
prot255	199	31	36	92	82	34	33	68	80	ns
prot256	266	19	26	44.4	39.6	28	29	26.4	30	ns
prot257	322	22	24	36	72	20	26	69	93	ns
prot258	313	32	22	42	48	28	28	43.5	36	ns
prot259	286	14	16	52	34	27	16	40	34	ns
prot260	265	17	15	22.8	21.6	9	15	26.4	15.6	ns
prot261	466	14	22	48	69	22	18	54	60	ns
prot262	455	16	17	16.5	36	21	17	18	24	ns
prot263	185	11	24	30	44	40	23	72	64	sig
prot264	209	17	24	24	27.6	20	13	28.8	19.2	ns
prot265	433	11	14	45	42	13	15	57	54	ns
prot266	247	24	10	21	18	19	12	24	31.5	ns
prot267	331	7	16	40	28	27	9	28	36	sig
prot268	452	6	12	15.6	14.4	42	45	46.8	32.4	sig
prot269	348	12	12	27	36	20	15	45	30	ns
prot270	533	7	9	13.5	15	12	10	16.5	10.5	ns
prot271	342	10	5	36	28	20	29	62	32	sig
prot272	229	8	8	14.4	12	9	15	10.8	13.2	ns
prot273	581	16	9	15	18	14	27	42	93	sig
prot274	389	9	10	6	12	11	5	18	9	ns
prot275	368	6	11	12	12	24	33	30	78	sig
prot276	350	3	6	10.8	9.6	6	15	8.4	10.8	ns
prot277	502	9	11	15	6	10	10	12	27	ns
prot278	588	6	8	9	9	4	5	13.5	13.5	ns
prot279	404	12	11	18	16	13	11	28	24	sig
prot280	281	4	7	8.4	6	4	5	2.4	4.8	ns
prot281	475	11	6	12	21	7	5	9	27	ns
prot282	264	7	9	10.5	7.5	10	7	7.5	12	ns
prot283	428	7	6	6	12	6	6	12	6	ns
prot284	605	8	5	2.4	12	6	5	1.2	13.2	sig
prot285	546	8	9	15	15	9	14	24	12	ns
prot286	393	0	8	9	6	20	12	18	9	sig
prot287	651	4	3	4	6	4	7	14	14	ns
prot288	386	4	3	7.2	8.4	9	2	15.6	4.8	sig
prot289	127	181	201	591	540	189	207	576	591	ns
prot290	307	149	138	181.5	202.5	172	175	268.5	267	sig
prot291	151	67	72	134	114	69	66	134	144	ns
prot292	246	42	37	44.4	55.2	39	43	42	39.6	ns
prot293	201	34	38	111	150	48	62	108	168	sig
prot294	295	32	32	51	46.5	65	67	108	94.5	sig
prot295	377	38	24	76	64	96	96	204	174	sig
prot296	232	28	24	43.2	33.6	29	28	40.8	30	ns
prot297	333	15	28	63	78	21	35	78	81	ns
prot298	276	29	18	42	49.5	22	23	54	43.5	sig
prot299	225	18	21	46	44	29	16	42	38	ns
prot300	152	21	20	18	28.8	13	21	19.2	14.4	ns
prot301	268	26	22	78	63	26	23	72	60	ns
prot302	261	20	20	37.5	30	27	17	34.5	21	ns
prot303	234	25	19	34	36	19	20	52	54	ns
prot304	203	19	24	19.2	21.6	19	15	24	21.6	ns
prot305	277	18	16	57	69	25	22	60	72	ns
prot306	224	21	16	31.5	31.5	31	38	43.5	30	sig
prot307	260	20	17	32	50	21	18	52	34	ns
prot308	278	13	17	13.2	20.4	13	21	25.2	14.4	ns
prot309	420	21	17	48	36	14	16	84	45	ns
prot310	424	17	9	12	18	13	10	19.5	15	ns
prot311	219	16	16	18	28	21	10	30	14	ns
prot312	277	13	15	18	9.6	17	9	12	22.8	ns
prot313	279	6	8	27	33	27	36	72	81	sig
prot314	558	6	11	12	24	18	26	39	27	sig
prot315	822	7	8	24	16	9	4	12	16	ns
prot316	423	10	5	7.2	8.4	8	6	20.4	18	ns
prot317	301	8	3	33	24	5	12	18	24	ns
prot318	477	12	8	12	18	14	9	27	18	ns
prot319	354	15	10	24	22	10	36	44	52	sig
prot320	538	9	12	6	8.4	12	11	6	6	ns
prot321	330	7	9	27	24	15	12	51	36	ns
prot322	345	11	11	7.5	16.5	8	5	13.5	10.5	ns
prot323	290	6	9	10	20	4	12	16	14	ns
prot324	587	2	3	6	15.6	10	5	9.6	8.4	ns
prot325	416	6	7	15	21	15	9	54	63	sig
prot326	806	10	9	9	7.5	11	10	12	19.5	sig
prot327	243	9	11	14	18	8	7	20	28	ns
prot328	674	4	8	7.2	1.2	11	7	4.8	10.8	ns
prot329	297	8	7	30	12	7	5	39	18	ns
prot330	558	5	4	6	9	4	9	9	13.5	ns
prot331	340	2	6	14	4	8	5	8	20	ns
prot332	546	7	4	9.6	6	8	5	2.4	7.2	ns
prot333	193	1	5	27	12	7	5	24	18	ns
prot334	641	9	6	3	7.5	4	6	4.5	13.5	ns
prot335	452	1	7	6	16	6	7	12	12	ns
prot336	481	4	3	7.2	6	4	2	6	6	ns
prot337	355	5	6	12	15	18	6	42	24	sig
prot338	530	3	3	6	1.5	4	7	7.5	7.5	sig
prot339	374	4	6	6	16	4	4	6	2	ns
prot340	253	6	3	3.6	7.2	6	3	4.8	7.2	ns
prot341	442	6	5	12	18	2	4	42	54	sig
prot342	861	2	4	4.5	6	4	7	10.5	6	sig
prot343	413	5	5	12	6	14	10	16	12	sig
prot344	648	3	3	4.8	3.6	6	9	10.8	25.2	sig
prot345	719	3	6	15	15	4	9	15	33	sig
prot346	786	1	7	6	6	2	6	4.5	7.5	ns
prot347	596	5	5	6	12	1	6	8	2	ns
prot348	777	1	4	6	6	6	4	3.6	6	ns
prot349	798	5	2	12	21	3	12	27	18	sig
prot350	141	228	218	328.5	327	233	202	327	295.5	ns
prot351	221	149	139	300	260	126	167	274	268	ns
prot352	283	82	60	87.6	63.6	65	66	66	94.8	ns
prot353	246	72	69	177	216	186	180	342	468	sig
prot354	212	46	49	61.5	57	51	42	67.5	66	ns
prot355	219	40	28	48	46	39	35	106	86	ns
prot356	448	35	40	33.6	49.2	35	31	44.4	37.2	ns
prot357	351	39	48	120	129	28	42	138	120	ns
prot358	161	28	25	31.5	43.5	33	32	48	27	ns
prot359	178	26	32	58	78	32	22	48	46	ns
prot360	178	16	27	22.8	18	60	69	64.8	72	sig
prot361	250	27	26	99	87	20	19	69	51	ns
prot362	238	23	19	45	45	28	38	33	24	ns
prot363	261	17	29	30	30	16	21	42	40	ns
prot364	194	16	13	27.6	24	69	72	82.8	50.4	sig
prot365	234	13	24	42	48	20	12	51	90	ns
prot366	337	17	17	25.5	31.5	25	15	22.5	30	ns
prot367	296	16	19	28	30	12	16	30	56	ns
prot368	248	19	16	19.2	10.8	13	10	22.8	20.4	ns
prot369	311	16	16	78	30	16	13	42	42	ns
prot370	224	16	21	18	15	17	14	22.5	27	ns
prot371	279	23	16	40	42	18	21	36	24	ns
prot372	471	31	18	22.8	26.4	14	15	14.4	26.4	ns
prot373	218	10	6	24	21	7	12	30	24	ns
prot374	249	10	11	13.5	16.5	20	18	27	21	ns
prot375	312	14	13	28	28	16	11	26	44	ns
prot376	402	12	19	13.2	19.2	12	12	20.4	9.6	ns
prot377	196	14	11	36	24	12	9	27	57	ns
prot378	285	14	13	33	15	10	14	13.5	21	ns
prot379	292	19	9	24	34	6	15	22	32	ns
prot380	227	10	14	12	14.4	21	18	54	39.6	sig
prot381	322	10	11	21	27	6	6	27	27	ns
prot382	449	8	7	16.5	12	10	10	13.5	13.5	ns
prot383	373	9	9	18	12	12	13	22	18	ns
prot384	239	11	12	4.8	18	5	4	7.2	18	ns
prot385	235	12	11	30	12	10	7	21	18	ns
prot386	267	8	9	12	15	39	21	45	31.5	sig
prot387	262	8	3	10	28	8	3	24	22	ns
prot388	241	10	4	12	9.6	10	10	13.2	12	sig
prot389	315	5	6	15	27	7	4	15	27	ns
prot390	997	10	6	10.5	10.5	7	6	12	10.5	ns
prot391	392	3	12	8	12	6	6	8	10	ns
prot392	558	6	6	13.2	13.2	6	7	8.4	12	ns
prot393	468	7	3	15	12	7	6	21	18	ns
prot394	253	2	11	10.5	6	7	9	6	9	ns
prot395	248	7	6	14	8	21	27	24	60	sig
prot396	527	11	4	8.4	18	12	11	8.4	6	sig
prot397	432	9	9	18	12	7	6	12	24	ns
prot398	455	6	6	6	4.5	10	9	6	18	ns
prot399	529	6	3	12	10	6	4	8	14	ns
prot400	375	9	4	9.6	8.4	5	5	4.8	7.2	ns
prot401	287	7	4	6	12	5	5	9	21	ns
prot402	332	7	3	6	4.5	14	12	12	18	sig
prot403	541	4	7	8	10	4	8	24	20	sig
prot404	280	8	9	6	9.6	5	4	4.8	4.8	ns
prot405	458	6	8	24	15	9	21	81	54	sig
prot406	291	4	4	6	9	18	18	4.5	18	sig
prot407	548	3	3	8	8	4	9	14	26	sig
prot408	292	3	2	4.8	6	4	5	2.4	2.4	ns
prot409	559	5	2	21	6	5	5	21	15	sig
prot410	859	3	3	6	3	4	2	4.5	1.5	ns
prot411	484	3	1	8	2	3	6	4	12	ns
prot412	117	155	137	182.4	175.2	429	369	482.4	536.4	sig
prot413	182	141	137	435	387	378	351	1251	1107	sig
prot414	226	97	118	129	180	236	184	339	312	sig
prot415	179	76	52	148	142	72	77	134	112	ns
prot416	129	44	53	72	66	68	48	60	75.6	ns
prot417	222	44	51	147	204	56	48	138	183	ns
prot418	353	30	41	66	60	43	38	57	57	ns
prot419	157	50	37	84	66	39	44	88	58	ns
prot420	376	30	28	37.2	19.2	28	22	33.6	45.6	ns
prot421	429	25	35	69	78	27	26	117	75	ns
prot422	182	19	23	36	28.5	20	28	24	42	ns
prot423	187	30	29	30	42	28	24	50	40	ns
prot424	206	23	17	26.4	31.2	20	50	43.2	74.4	sig
prot425	319	19	30	81	78	23	31	51	60	ns
prot426	533	22	23	42	46.5	19	20	21	34.5	ns
prot427	182	21	16	30	34	22	27	26	30	ns
prot428	260	17	19	24	20.4	23	22	30	32.4	ns
prot429	181	15	19	48	45	20	18	45	51	ns
prot430	246	5	15	15	22.5	31	12	28.5	34.5	sig
prot431	156	19	20	26	52	16	9	32	36	ns
prot432	213	12	20	21.6	18	16	24	21.6	13.2	ns
prot433	295	17	10	24	36	15	15	45	48	sig
prot434	610	12	12	21	22.5	14	10	13.5	22.5	ns
prot435	152	15	14	26	42	16	20	28	16	ns
prot436	470	19	15	16.8	20.4	8	6	21.6	16.8	ns
prot437	278	20	11	18	33	10	9	36	30	ns
prot438	250	14	11	19.5	13.5	26	18	21	24	sig
prot439	265	19	15	44	40	14	19	44	20	sig
prot440	327	13	7	14.4	12	6	11	15.6	12	ns
prot441	577	10	11	24	39	10	5	30	21	ns
prot442	236	9	12	10.5	12	6	13	9	9	ns
prot443	347	7	14	14	26	8	10	24	10	ns
prot444	177	12	10	10.8	8.4	11	14	4.8	7.2	ns
prot445	261	9	15	18	45	15	13	18	18	ns
prot446	357	5	4	13.5	12	9	7	10.5	13.5	ns
prot447	379	8	11	20	16	12	11	8	24	ns
prot448	172	13	11	9.6	9.6	2	29	21.6	27.6	sig
prot449	161	7	7	15	30	5	6	27	27	ns
prot450	466	9	11	7.5	10.5	7	11	10.5	9	ns
prot451	165	9	12	18	10	11	5	14	18	ns
prot452	245	7	4	10.8	10.8	7	5	6	12	ns
prot453	222	8	6	27	27	12	8	12	24	ns
prot454	428	13	6	13.5	10.5	15	7	15	7.5	ns
prot455	227	11	6	14	16	3	8	10	6	ns
prot456	420	8	10	6	4.8	9	11	19.2	21.6	sig
prot457	171	4	1	15	39	6	8	27	27	ns
prot458	307	8	7	9	12	8	8	10.5	16.5	ns
prot459	230	8	8	14	4	7	3	14	26	ns
prot460	343	10	5	6	2.4	8	7	10.8	4.8	ns
prot461	441	6	6	21	12	7	8	15	21	ns
prot462	415	5	8	7.5	6	4	2	10.5	3	ns
prot463	270	4	5	14	12	5	9	10	16	ns
prot464	711	4	13	12	3.6	2	1	3.6	7.2	ns
prot465	321	3	4	15	6	8	11	6	15	ns
prot466	238	2	3	9	0	9	5	9	12	ns
prot467	320	7	5	14	8	9	6	8	6	ns
prot468	274	11	4	7.2	6	6	8	9.6	14.4	ns
prot469	364	6	6	21	6	8	6	33	33	ns
prot470	361	2	5	4.5	7.5	6	1	10.5	12	ns
prot471	262	9	5	10	4	5	6	8	10	ns
prot472	513	8	8	4.8	7.2	8	7	8.4	7.2	ns
prot473	569	4	4	27	3	7	2	3	27	ns
prot474	387	8	7	9	7.5	2	16	12	6	sig
prot475	447	3	7	4	8	2	7	14	28	sig
prot476	378	3	4	8.4	0	3	9	3.6	2.4	ns
prot477	251	6	7	9	18	12	12	72	54	sig
prot478	468	5	2	10.5	4.5	2	3	3	3	ns
prot479	544	0	2	2	6	2	2	8	6	ns
prot480	244	3	5	7.2	4.8	15	12	7.2	14.4	sig
prot481	327	4	4	0	6	3	4	9	3	ns
prot482	494	3	2	0	1.5	2	4	4.5	3	ns
prot483	192	156	186	334	302	146	148	344	362	ns
prot484	243	115	117	139.2	139.2	222	256	244.8	295.2	sig
prot485	149	46	32	96	159	36	35	135	144	ns
prot486	236	41	36	85.5	76.5	38	41	60	67.5	ns
prot487	134	34	33	66	88	34	31	66	80	ns
prot488	103	47	36	31.2	46.8	78	129	108	126	sig
prot489	103	35	39	138	99	33	43	102	135	ns
prot490	103	32	37	54	60	42	34	55.5	48	ns
prot491	271	29	27	52	54	50	50	104	112	sig
prot492	257	26	24	22.8	34.8	30	35	32.4	26.4	ns
prot493	174	16	17	51	78	18	39	171	99	sig
prot494	165	29	25	49.5	36	25	31	55.5	46.5	ns
prot495	251	23	25	54	40	13	17	42	26	ns
prot496	265	16	25	32.4	27.6	21	23	31.2	30	ns
prot497	193	17	22	96	90	28	24	72	69	ns
prot498	137	24	32	27	24	23	24	28.5	34.5	ns
prot499	149	24	25	74	54	22	28	74	52	sig
prot500	291	20	32	36	20.4	14	17	19.2	30	ns
prot501	227	21	22	48	87	23	17	39	48	ns
prot502	198	11	17	25.5	22.5	23	18	37.5	51	sig
prot503	194	17	15	40	44	15	23	48	26	ns
prot504	234	16	15	13.2	22.8	38	23	24	37.2	sig
prot505	247	18	22	36	30	12	23	51	33	ns
prot506	145	21	11	27	28.5	27	27	27	33	sig
prot507	141	17	9	36	28	42	42	78	114	sig
prot508	187	13	16	7.2	12	11	16	13.2	13.2	ns
prot509	165	22	17	51	42	17	18	72	39	ns
prot510	166	15	14	24	13.5	24	23	21	30	sig
prot511	225	12	13	30	32	19	16	34	20	ns
prot512	239	9	12	16.8	10.8	14	12	12	19.2	ns
prot513	275	13	17	36	42	14	13	42	39	ns
prot514	206	12	9	19.5	13.5	11	6	19.5	16.5	ns
prot515	322	12	15	34	18	11	13	36	24	ns
prot516	178	15	19	13.2	15.6	14	17	14.4	16.8	ns
prot517	227	17	17	54	27	30	42	108	153	sig
prot518	237	14	6	19.5	22.5	15	11	19.5	18	ns
prot519	254	13	12	22	22	12	12	42	40	ns
prot520	208	9	11	15.6	13.2	21	42	43.2	21.6	sig
prot521	153	12	11	48	30	16	10	33	39	ns
prot522	244	10	8	21	18	15	13	18	12	ns
prot523	287	4	7	14	14	11	8	12	12	ns
prot524	206	9	8	12	13.2	30	24	25.2	32.4	sig
prot525	244	18	6	27	24	12	10	39	45	ns
prot526	383	7	10	18	15	8	11	19.5	13.5	ns
prot527	184	6	8	14	24	8	9	14	26	ns
prot528	377	13	10	7.2	14.4	9	6	10.8	14.4	ns
prot529	355	12	9	33	18	9	11	30	12	ns
prot530	129	8	8	18	12	20	5	33	33	sig
prot531	162	4	9	14	24	7	8	40	8	ns
prot532	184	8	6	2.4	9.6	9	4	12	7.2	ns
prot533	347	7	11	21	21	7	9	18	12	ns
prot534	203	8	6	4.5	12	5	7	10.5	9	ns
prot535	1930	11	12	26	8	16	16	22	18	sig
prot536	316	10	7	9.6	10.8	5	3	15.6	7.2	ns
prot537	198	12	6	33	15	11	5	33	30	ns
prot538	250	8	8	7.5	10.5	3	5	3	18	ns
prot539	265	10	6	18	14	8	6	22	16	ns
prot540	469	6	6	13.2	8.4	20	13	24	16.8	sig
prot541	563	7	5	18	15	18	30	72	63	sig
prot542	290	6	5	6	10.5	9	8	6	15	ns
prot543	338	6	8	16	10	9	11	22	26	sig
prot544	449	6	4	8.4	6	6	11	4.8	7.2	ns
prot545	273	2	6	15	9	5	9	18	21	ns
prot546	412	6	7	9	10.5	12	21	31.5	18	sig
prot547	170	5	7	8	4	2	6	16	6	ns
prot548	478	4	3	9.6	4.8	11	9	19.2	8.4	sig
prot549	302	12	5	27	18	2	7	21	9	ns
prot550	167	6	5	9	6	3	8	12	10.5	ns
prot551	151	8	8	16	8	3	2	14	12	ns
prot552	816	5	12	4.8	3.6	5	5	4.8	2.4	ns
prot553	279	4	5	12	21	6	5	18	12	ns
prot554	320	5	7	12	7.5	1	6	9	4.5	ns
prot555	351	3	4	10	6	9	5	12	4	ns
prot556	242	6	5	4.8	2.4	1	4	3.6	7.2	ns
prot557	276	10	4	18	21	7	3	15	9	ns
prot558	565	6	1	4.5	9	21	15	36	4.5	sig
prot559	356	4	1	6	2	5	2	8	12	ns
prot560	162	3	6	6	2.4	1	2	3.6	2.4	ns
prot561	155	6	6	9	12	5	4	15	21	ns
prot562	484	6	4	7.5	7.5	3	2	4.5	10.5	ns
prot563	462	2	5	14	10	1	7	4	2	ns
prot564	989	1	7	1.2	3.6	4	4	4.8	1.2	ns
prot565	353	4	9	6	9	3	6	9	18	ns
prot566	382	3	1	6	12	8	4	7.5	6	ns
prot567	1092	2	3	10	10	6	1	6	6	ns
prot568	158	2	8	3.6	2.4	4	4	3.6	4.8	ns
prot569	829	3	2	18	18	6	4	30	9	sig
prot570	600	3	4	3	6	4	4	15	4.5	ns
prot571	743	5	2	6	12	4	3	0	14	ns
prot572	271	2	1	1.2	2.4	1	0	3.6	0	ns
prot573	774	1	1	15	9	3	3	0	18	ns
prot574	617	3	1	1.5	3	2	0	1.5	0	ns
prot575	120	161	179	330	326	176	216	334	320	ns
prot576	257	134	127	202.8	186	141	156	207.6	196.8	ns
prot577	138	135	149	378	378	219	190	624	720	sig
prot578	126	75	96	123	117	79	82	90	111	ns
prot579	126	93	89	182	178	85	95	192	140	ns
prot580	126	71	71	96	79.2	78	94	112.8	93.6	ns
prot581	126	92	89	255	201	79	85	258	234	ns
prot582	126	100	89	120	117	77	82	115.5	127.5	ns
prot583	126	73	58	144	142	83	100	166	196	ns
prot584	126	78	77	97.2	94.8	69	91	79.2	102	ns
prot585	433	92	84	276	234	85	81	255	243	ns
prot586	258	29	26	58.5	46.5	61	61	78	100.5	sig
prot587	219	29	22	78	60	27	30	90	84	sig
prot588	274	26	25	33.6	40.8	31	29	36	32.4	ns
prot589	211	19	20	72	45	28	27	63	69	ns
prot590	203	23	19	30	28.5	23	28	31.5	28.5	ns
prot591	210	30	26	62	52	23	30	48	72	ns
prot592	190	22	20	15.6	27.6	27	15	30	36	ns
prot593	164	26	12	51	60	17	22	45	63	ns
prot594	159	12	18	40.5	37.5	20	22	39	24	ns
prot595	171	28	20	28	46	38	27	52	56	sig
prot596	153	19	19	27.6	33.6	52	23	60	43.2	sig
prot597	176	28	13	72	63	22	21	57	42	ns
prot598	192	28	27	31.5	24	31	54	43.5	34.5	sig
prot599	352	17	17	20	24	14	20	68	68	sig
prot600	146	21	17	12	21.6	34	24	24	28.8	sig
prot601	323	20	16	21	54	10	8	66	60	ns
prot602	258	24	21	25.5	27	18	20	18	28.5	ns
prot603	152	8	11	34	24	16	15	22	16	ns
prot604	76	22	19	19.2	12	12	15	15.6	19.2	ns
prot605	128	14	7	36	48	57	36	99	207	sig
prot606	187	22	17	30	25.5	23	14	30	36	ns
prot607	160	15	14	16	38	17	12	36	44	ns
prot608	315	15	16	22.8	24	24	24	19.2	14.4	sig
prot609	129	7	6	33	45	7	6	21	39	ns
prot610	185	12	18	12	19.5	8	14	25.5	12	ns
prot611	146	13	12	24	24	13	4	26	26	ns
prot612	241	12	13	20.4	18	17	15	19.2	16.8	ns
prot613	222	15	12	33	48	16	18	60	57	ns
prot614	205	14	9	15	13.5	8	10	15	22.5	ns
prot615	240	14	7	24	22	8	9	26	18	ns
prot616	99	15	12	19.2	13.2	10	11	7.2	10.8	ns
prot617	643	5	9	36	30	10	5	39	30	ns
prot618	239	13	10	24	9	14	18	9	24	ns
prot619	383	11	11	32	22	8	11	34	26	ns
prot620	247	18	10	15.6	15.6	13	8	14.4	18	ns
prot621	189	12	12	30	18	10	13	36	39	ns
prot622	171	4	13	19.5	18	13	8	10.5	9	ns
prot623	326	13	9	18	14	5	9	28	30	ns
prot624	231	12	12	10.8	16.8	10	9	9.6	18	ns
prot625	153	12	9	18	21	5	6	51	39	ns
prot626	268	11	4	21	13.5	6	15	12	15	ns
prot627	204	9	2	10	14	16	26	36	16	sig
prot628	191	5	22	18	21.6	11	9	6	14.4	ns
prot629	114	10	12	18	24	9	11	24	45	ns
prot630	419	9	11	12	22.5	10	3	10.5	12	ns
prot631	141	6	16	22	30	10	16	30	28	ns
prot632	128	7	13	14.4	9.6	9	12	12	13.2	ns
prot633	164	8	5	27	27	4	7	18	27	ns
prot634	274	11	2	10.5	13.5	9	4	15	15	ns
prot635	188	10	8	20	22	11	11	18	10	ns
prot636	372	9	8	12	12	4	9	4.8	6	ns
prot637	365	10	6	21	18	7	8	21	18	ns
prot638	145	7	3	18	15	17	12	10.5	13.5	ns
prot639	159	8	6	16	18	7	6	6	10	ns
prot640	379	15	9	8.4	9.6	9	14	9.6	9.6	ns
prot641	190	10	10	54	18	11	10	24	33	ns
prot642	194	6	10	12	6	10	11	13.5	13.5	ns
prot643	178	7	6	26	20	5	6	22	34	ns
prot644	181	9	8	12	7.2	4	3	7.2	13.2	ns
prot645	321	8	8	24	48	16	6	48	24	sig
prot646	192	3	8	6	9	0	9	13.5	12	ns
prot647	352	9	5	8	20	9	8	8	14	ns
prot648	118	9	7	8.4	4.8	9	7	10.8	10.8	ns
prot649	410	3	13	48	27	6	3	21	6	ns
prot650	403	7	5	10.5	12	6	6	10.5	18	ns
prot651	199	8	2	26	10	3	9	16	18	ns
prot652	457	11	4	9.6	9.6	6	7	13.2	7.2	ns
prot653	221	8	6	27	27	8	14	33	42	ns
prot654	216	3	7	9	10.5	4	13	7.5	7.5	ns
prot655	217	9	11	16	16	21	15	30	24	sig
prot656	172	9	4	9.6	4.8	8	6	4.8	4.8	ns
prot657	268	4	4	12	33	4	7	30	18	ns
prot658	583	9	10	9	15	7	7	12	12	ns
prot659	229	8	8	16	6	4	12	24	18	ns
prot660	177	16	6	8.4	4.8	8	12	12	12	ns
prot661	142	8	3	15	9	9	16	33	39	ns
prot662	178	12	12	3	9	12	4	4.5	6	ns
prot663	111	6	4	16	16	6	11	10	20	sig
prot664	116	4	8	8.4	7.2	8	9	8.4	7.2	ns
prot665	325	9	4	6	27	7	4	21	33	sig
prot666	268	6	10	16.5	13.5	24	8	24	15	sig
prot667	599	5	2	14	6	9	5	10	18	ns
prot668	341	10	5	7.2	6	13	11	7.2	7.2	sig
prot669	172	5	7	6	12	6	3	18	15	ns
prot670	204	7	6	3	4.5	5	8	7.5	13.5	ns
prot671	171	3	6	12	12	4	8	16	16	sig
prot672	255	5	6	7.2	10.8	7	8	9.6	12	ns
prot673	180	7	3	12	30	7	4	18	15	ns
prot674	215	7	7	6	9	2	7	10.5	7.5	ns
prot675	211	9	10	20	18	12	5	16	12	ns
prot676	234	10	6	8.4	4.8	3	7	4.8	7.2	ns
prot677	214	1	4	24	27	8	6	15	30	ns
prot678	180	6	6	10.5	9	8	7	3	4.5	ns
prot679	292	4	4	10	8	6	10	6	2	ns
prot680	387	3	5	6	4.8	9	7	8.4	8.4	sig
prot681	283	7	3	9	15	6	5	15	12	ns
prot682	351	2	1	6	7.5	1	5	1.5	4.5	ns
prot683	502	4	5	12	12	4	3	6	10	ns
prot684	484	3	4	4.8	6	5	5	2.4	2.4	ns
prot685	345	4	5	18	12	7	2	15	12	ns
prot686	448	3	4	6	3	1	4	3	6	ns
prot687	277	4	8	8	14	10	3	10	6	ns
prot688	737	4	9	8.4	4.8	11	2	8.4	2.4	sig
prot689	159	3	4	15	18	7	3	12	18	ns
prot690	153	1	5	1.5	15	4	3	9	4.5	ns
prot691	321	3	5	16	22	7	8	6	6	ns
prot692	373	8	4	7.2	3.6	6	9	4.8	18	sig
prot693	124	1	5	15	15	3	4	9	21	ns
prot694	330	6	6	3	4.5	7	5	6	4.5	ns
prot695	319	4	4	8	10	1	5	2	10	ns
prot696	272	1	5	4.8	7.2	9	5	4.8	10.8	sig
prot697	296	2	2	18	15	2	13	21	21	sig
prot698	167	2	5	6	1.5	8	2	6	4.5	sig
prot699	832	0	4	8	8	3	3	8	6	ns
prot700	461	6	3	6	2.4	4	3	7.2	7.2	ns
prot701	152	4	8	12	12	5	3	15	9	ns
prot702	247	3	3	6	7.5	7	7	10.5	16.5	sig
prot703	311	5	2	2	12	9	3	16	8	sig
prot704	299	2	3	2.4	7.2	4	3	6	6	ns
prot705	383	3	1	15	6	4	2	9	3	ns
prot706	426	1	4	4.5	7.5	5	4	1.5	7.5	ns
prot707	155	6	5	6	2	9	18	18	24	sig
prot708	989	4	0	3.6	0	2	0	2.4	1.2	ns
prot709	187	0	5	18	15	1	1	6	3	ns
prot710	366	1	4	7.5	6	4	4	12	3	ns
prot711	715	1	3	4	2	1	3	10	10	ns
prot712	830	1	2	2.4	3.6	1	5	2.4	1.2	ns
prot713	177	4	1	15	3	8	4	3	9	ns
prot714	632	3	1	10.5	6	2	11	10.5	7.5	sig
prot715	444	1	3	8	6	2	6	12	4	sig
prot716	1241	1	2	1.2	2.4	5	3	2.4	2.4	ns
prot717	685	0	3	6	9	0	1	9	6	ns
prot718	387	1	5	1.5	0	0	4	3	7.5	ns
prot719	322	2	4	2	4	2	2	4	4	sig
prot720	735	0	1	0	2.4	2	1	1.2	0	ns
prot721	186	40	38	108	120	39	50	141	99	ns
prot722	156	48	37	49.5	49.5	105	93	139.5	171	sig
prot723	282	41	38	88	84	45	40	90	78	ns
prot724	140	31	21	27.6	27.6	22	22	31.2	32.4	ns
prot725	137	21	25	99	54	48	38	132	102	sig
prot726	124	23	26	40.5	30	21	12	40.5	52.5	ns
prot727	169	22	25	36	34	15	34	54	44	sig
prot728	142	19	29	30	25.2	30	23	28.8	32.4	ns
prot729	162	31	19	96	57	23	19	75	45	ns
prot730	200	25	22	16.5	28.5	28	19	28.5	30	ns
prot731	156	15	13	36	26	14	24	34	50	ns
prot732	306	14	23	26.4	19.2	20	22	26.4	21.6	ns
prot733	174	11	18	51	39	12	15	42	42	ns
prot734	194	20	17	25.5	31.5	15	21	13.5	19.5	ns
prot735	103	17	16	30	26	15	11	34	34	ns
prot736	172	12	14	10.8	25.2	17	19	13.2	18	ns
prot737	180	15	15	48	42	15	12	45	57	ns
prot738	184	14	14	28.5	19.5	16	22	27	21	sig
prot739	230	17	17	34	20	11	6	18	20	ns
prot740	187	11	12	12	6	15	17	13.2	10.8	ns
prot741	189	7	14	39	30	8	18	57	39	ns
prot742	180	17	13	25.5	12	14	8	21	21	ns
prot743	294	12	14	14	26	11	12	20	30	ns
prot744	186	9	14	13.2	14.4	14	5	3.6	14.4	ns
prot745	225	6	14	42	30	13	9	18	30	ns
prot746	174	16	17	21	10.5	15	7	19.5	21	ns
prot747	208	13	12	14	26	30	51	108	78	sig
prot748	217	10	10	9.6	8.4	11	16	15.6	10.8	ns
prot749	112	18	11	18	48	11	6	27	39	ns
prot750	206	15	12	21	19.5	26	28	30	18	sig
prot751	166	7	15	28	32	6	10	20	10	ns
prot752	113	4	8	7.2	3.6	14	14	2.4	12	sig
prot753	169	12	5	33	9	24	18	54	81	sig
prot754	313	14	9	7.5	19.5	7	4	10.5	12	ns
prot755	197	6	6	18	22	11	10	18	20	ns
prot756	124	3	3	12	8.4	9	5	8.4	10.8	ns
prot757	246	9	6	12	21	8	10	21	18	ns
prot758	258	10	11	9	12	9	7	18	13.5	ns
prot759	168	9	10	36	10	6	5	8	18	ns
prot760	260	8	12	6	15.6	8	12	3.6	15.6	ns
prot761	243	8	7	36	27	8	18	60	30	sig
prot762	124	8	12	12	13.5	4	11	18	7.5	ns
prot763	208	9	12	16	20	7	8	16	14	ns
prot764	217	7	8	4.8	4.8	11	5	7.2	6	ns
prot765	197	5	10	15	18	8	7	21	21	ns
prot766	177	6	5	7.5	7.5	12	12	9	3	sig
prot767	146	3	8	16	18	4	3	14	12	ns
prot768	157	4	7	4.8	1.2	7	5	8.4	6	sig
prot769	270	8	5	21	9	6	9	6	6	ns
prot770	264	3	4	10.5	12	8	12	18	24	sig
prot771	274	2	8	4	14	12	7	10	8	ns
prot772	156	11	11	6	2.4	5	6	6	9.6	ns
prot773	252	10	2	9	24	4	8	24	12	ns
prot774	356	6	6	13.5	7.5	9	6	13.5	16.5	ns
prot775	180	7	3	10	6	10	8	16	16	ns
prot776	251	8	4	6	2.4	8	6	6	8.4	ns
prot777	156	8	5	18	15	5	7	6	9	ns
prot778	227	5	4	10.5	7.5	5	10	4.5	12	ns
prot779	116	6	7	10	4	3	9	42	42	sig
prot780	154	7	6	3.6	7.2	10	5	7.2	8.4	ns
prot781	198	5	2	21	21	7	5	15	15	ns
prot782	236	6	3	7.5	18	8	7	7.5	7.5	ns
prot783	184	6	5	8	4	8	9	16	4	ns
prot784	122	3	4	4.8	3.6	5	6	7.2	8.4	ns
prot785	91	3	5	15	18	14	7	12	15	ns
prot786	274	8	11	9	19.5	9	10	13.5	12	ns
prot787	152	4	6	12	4	2	10	10	12	sig
prot788	162	5	1	7.2	8.4	7	3	1.2	4.8	ns
prot789	158	3	4	24	24	8	3	12	18	ns
prot790	463	8	3	7.5	4.5	9	8	6	7.5	ns
prot791	312	4	6	12	8	18	21	48	18	sig
prot792	261	3	3	12	2.4	5	3	7.2	6	ns
prot793	392	8	5	18	9	10	8	48	30	sig
prot794	182	4	5	10.5	9	4	6	13.5	9	ns
prot795	310	7	2	6	0	3	4	14	2	ns
prot796	382	4	3	4.8	3.6	4	6	10.8	7.2	ns
prot797	113	4	5	12	18	6	2	12	6	ns
prot798	111	3	0	4.5	9	3	2	12	6	ns
prot799	418	3	4	10	14	5	5	4	6	ns
prot800	185	3	3	3.6	10.8	1	6	7.2	6	ns
prot801	163	6	3	9	0	4	2	6	6	sig
prot802	238	8	2	4.5	6	3	2	9	4.5	ns
prot803	282	6	7	14	4	8	3	6	4	ns
prot804	305	3	5	8.4	2.4	6	7	2.4	3.6	ns
prot805	292	4	7	3	9	5	3	6	9	ns
prot806	427	2	1	3	6	3	2	7.5	6	ns
prot807	234	3	5	10	6	6	3	10	10	ns
prot808	233	5	7	6	8.4	5	7	10.8	4.8	ns
prot809	425	4	3	15	6	5	6	24	15	ns
prot810	95	2	3	1.5	6	4	6	7.5	1.5	ns
prot811	241	4	3	10	8	4	2	10	12	ns
prot812	201	3	6	4.8	3.6	4	2	9.6	4.8	ns
prot813	474	3	4	12	24	4	0	18	18	ns
prot814	437	3	3	3	1.5	4	2	3	10.5	sig
prot815	411	3	7	16	10	8	1	12	4	ns
prot816	333	4	4	0	3.6	4	3	1.2	1.2	ns
prot817	449	1	4	9	0	1	3	15	9	ns
prot818	256	7	8	9	3	4	5	3	9	ns
prot819	292	2	3	12	10	3	2	6	8	ns
prot820	669	7	2	4.8	4.8	9	6	21.6	10.8	sig
prot821	378	6	4	6	12	1	4	18	9	ns
prot822	373	3	3	3	7.5	3	1	6	3	ns
prot823	327	1	4	6	4	5	5	6	8	ns
prot824	180	0	3	3.6	2.4	3	9	4.8	4.8	sig
prot825	357	3	0	0	3	6	4	12	12	ns
prot826	791	2	3	4.5	1.5	2	7	3	1.5	sig
prot827	1037	1	5	8	10	2	2	2	12	ns
prot828	223	4	5	1.2	1.2	2	3	1.2	3.6	ns
prot829	417	3	4	12	12	1	6	9	9	ns
prot830	310	1	2	3	6	2	0	1.5	1.5	ns
prot831	796	0	1	6	6	0	0	2	4	ns
prot832	385	4	2	1.2	2.4	2	0	2.4	3.6	ns
prot833	399	2	2	3	6	1	1	3	3	ns
prot834	661	1	1	3	3	0	2	4.5	6	ns
prot835	648	3	1	6	12	5	3	2	6	ns
prot836	172	5	2	0	4.8	6	10	4.8	2.4	sig
prot837	459	2	1	0	3	3	3	3	12	ns
prot838	266	2	2	4.5	3	0	5	1.5	3	ns
prot839	85	57	78	110	82	48	48	112	138	ns
prot840	185	61	61	62.4	79.2	66	60	67.2	85.2	ns
prot841	130	43	55	177	162	46	42	174	213	ns
prot842	128	65	51	81	100.5	54	53	79.5	85.5	ns
prot843	130	59	48	104	92	87	74	172	128	sig
prot844	150	61	51	61.2	72	44	59	72	57.6	ns
prot845	94	46	43	108	120	52	39	105	129	ns
prot846	154	22	15	40.5	40.5	25	25	40.5	33	ns
prot847	76	31	21	50	38	22	25	36	54	ns
prot848	213	25	14	27.6	21.6	23	16	25.2	34.8	ns
prot849	51	22	18	54	69	24	16	54	81	ns
prot850	198	16	16	19.5	36	18	22	33	22.5	ns
prot851	150	11	10	30	34	20	10	18	30	ns
prot852	161	11	17	19.2	21.6	15	11	14.4	13.2	ns
prot853	227	13	13	57	45	10	11	57	66	sig
prot854	56	18	11	30	22.5	14	14	24	25.5	ns
prot855	107	15	18	34	34	29	36	32	100	sig
prot856	85	14	12	8.4	13.2	24	20	31.2	21.6	sig
prot857	191	9	12	45	36	24	30	24	66	sig
prot858	207	17	14	13.5	24	5	14	30	21	ns
prot859	313	22	13	16	24	15	12	18	12	ns
prot860	150	14	12	19.2	10.8	10	16	14.4	9.6	ns
prot861	446	15	10	39	45	10	11	33	45	ns
prot862	165	8	12	19.5	19.5	8	8	15	19.5	ns
prot863	164	12	15	24	20	21	10	24	30	sig
prot864	183	13	19	16.8	15.6	17	12	12	16.8	ns
prot865	112	13	12	33	39	5	9	21	36	ns
prot866	99	11	9	18	12	11	12	19.5	16.5	ns
prot867	162	13	13	18	24	16	23	54	36	sig
prot868	294	7	7	18	20.4	8	16	21.6	14.4	sig
prot869	219	10	8	33	36	6	9	39	18	ns
prot870	139	11	10	15	27	10	12	16.5	21	ns
prot871	1091	7	6	18	20	5	7	18	20	ns
prot872	153	5	11	8.4	9.6	7	3	9.6	4.8	ns
prot873	122	8	10	15	30	9	6	21	24	ns
prot874	308	7	10	9	9	9	3	16.5	21	ns
prot875	274	6	8	12	14	10	7	20	14	ns
prot876	168	9	10	9.6	9.6	16	11	19.2	26.4	sig
prot877	157	13	7	9	30	9	3	24	15	ns
prot878	171	10	11	15	12	10	12	6	16.5	ns
prot879	163	3	8	14	8	7	10	12	28	ns
prot880	78	9	6	10.8	3.6	5	5	10.8	8.4	ns
prot881	177	4	10	21	36	12	11	39	18	ns
prot882	198	10	8	13.5	12	9	8	16.5	19.5	ns
prot883	322	6	8	12	20	12	5	14	10	ns
prot884	145	4	7	9.6	3.6	5	3	9.6	8.4	ns
prot885	224	4	6	12	18	3	3	18	24	ns
prot886	155	6	6	18	13.5	7	9	12	13.5	ns
prot887	102	8	5	16	12	9	6	10	10	ns
prot888	207	10	5	12	6	8	4	8.4	6	ns
prot889	480	1	7	30	6	8	2	24	15	ns
prot890	104	8	7	13.5	12	4	6	16.5	9	ns
prot891	204	3	5	14	18	11	12	14	12	ns
prot892	248	9	6	6	1.2	5	14	7.2	7.2	sig
prot893	157	7	7	27	27	7	10	27	24	ns
prot894	132	4	10	12	10.5	7	11	6	7.5	ns
prot895	214	6	7	6	8	11	7	16	12	ns
prot896	219	4	7	8.4	8.4	11	6	6	4.8	ns
prot897	193	6	7	12	21	5	2	12	9	ns
prot898	155	5	9	6	12	8	6	6	7.5	ns
prot899	239	6	4	8	8	36	15	42	12	sig
prot900	116	6	7	7.2	12	6	6	9.6	4.8	ns
prot901	211	4	6	9	30	9	14	21	21	sig
prot902	156	4	6	7.5	9	11	5	13.5	6	ns
prot903	246	10	8	16	10	9	4	10	6	ns
prot904	218	7	11	12	19.2	6	8	3.6	9.6	ns
prot905	201	2	3	18	15	4	5	21	21	ns
prot906	111	3	3	3	6	3	8	6	9	ns
prot907	175	6	7	8	6	7	3	4	16	ns
prot908	195	8	7	6	8.4	3	2	6	8.4	ns
prot909	292	1	9	9	15	6	8	15	24	ns
prot910	173	4	6	10.5	9	5	5	3	3	ns
prot911	284	3	11	10	14	16	16	16	18	sig
prot912	151	5	2	6	7.2	4	5	6	9.6	ns
prot913	165	6	0	15	24	3	5	9	15	ns
prot914	132	2	6	4.5	6	3	7	9	10.5	ns
prot915	177	1	7	12	16	5	6	8	4	ns
prot916	137	7	9	8.4	4.8	5	6	4.8	4.8	ns
prot917	325	8	7	18	18	3	2	6	18	ns
prot918	192	4	6	6	7.5	2	7	7.5	6	ns
prot919	170	6	5	2	4	7	1	8	4	ns
prot920	157	7	2	3.6	3.6	11	9	8.4	8.4	sig
prot921	192	3	8	3	18	6	6	18	6	ns
prot922	474	6	8	7.5	4.5	4	5	7.5	3	ns
prot923	186	7	3	6	8	7	6	4	16	ns
prot924	428	7	2	4.8	2.4	5	2	3.6	8.4	ns
prot925	191	4	4	3	21	5	7	27	30	ns
prot926	169	6	1	7.5	4.5	6	1	10.5	1.5	ns
prot927	166	6	7	8	4	8	4	8	16	sig
prot928	290	5	3	6	3.6	1	3	8.4	2.4	ns
prot929	216	7	4	18	12	5	4	9	15	ns
prot930	103	4	4	4.5	7.5	3	2	6	0	ns
prot931	271	6	6	10	2	4	4	12	2	ns
prot932	147	1	4	8.4	2.4	3	6	1.2	6	ns
prot933	135	2	3	12	9	5	1	12	12	ns
prot934	135	4	3	1.5	7.5	3	2	1.5	1.5	ns
prot935	135	6	3	2	10	1	2	18	10	ns
prot936	135	4	3	4.8	6	5	3	2.4	2.4	ns
prot937	321	4	3	3	18	3	0	3	12	ns
prot938	164	3	4	7.5	10.5	3	4	6	3	ns
prot939	113	4	3	2	16	0	6	4	4	ns
prot940	271	3	6	2.4	2.4	2	3	2.4	3.6	ns
prot941	204	3	0	9	3	5	2	3	18	ns
prot942	276	1	2	7.5	4.5	4	2	1.5	3	ns
prot943	108	6	4	10	6	1	4	14	10	ns
prot944	91	8	4	2.4	2.4	2	1	0	6	ns
prot945	325	4	5	6	6	4	3	9	18	ns
prot946	114	2	2	7.5	12	3	3	27	18	sig
prot947	277	4	1	10	12	4	1	8	2	ns
prot948	118	0	2	3.6	4.8	18	6	18	10.8	sig
prot949	121	2	4	9	3	3	0	9	9	ns
prot950	198	3	5	4.5	3	2	2	4.5	12	sig
prot951	237	4	1	6	2	3	0	4	8	ns
prot952	220	5	3	4.8	7.2	7	7	4.8	6	sig
prot953	406	4	3	15	0	1	3	12	3	ns
prot954	391	3	2	1.5	0	1	2	3	0	ns
prot955	189	0	2	2	4	3	1	6	8	ns
prot956	232	1	4	6	3.6	2	5	7.2	2.4	ns
prot957	470	1	2	15	3	3	3	27	18	sig
prot958	527	3	4	4.5	3	1	0	3	0	ns
prot959	141	4	2	6	6	10	6	8	12	sig
prot960	602	0	3	1.2	4.8	1	2	2.4	1.2	ns
prot961	109	28	24	72	78	24	23	93	51	ns
prot962	258	38	29	31.5	37.5	96	96	117	99	sig
prot963	168	23	18	18	28	6	18	36	28	ns
prot964	177	14	22	19.2	16.8	19	13	26.4	16.8	ns
prot965	104	9	17	51	45	17	7	45	33	ns
prot966	187	6	6	21	19.5	11	21	10.5	28.5	ns
prot967	134	6	15	24	24	7	11	24	28	ns
prot968	153	16	13	16.8	21.6	16	12	14.4	16.8	ns
prot969	125	10	10	42	33	14	12	24	39	ns
prot970	242	16	17	19.5	12	10	11	31.5	22.5	ns
prot971	128	9	10	18	22	11	6	12	20	ns
prot972	160	4	12	6	7.2	14	9	3.6	12	ns
prot973	65	10	12	24	36	13	9	48	27	ns
prot974	143	11	8	12	16.5	7	12	22.5	18	ns
prot975	131	13	14	18	46	26	20	48	60	sig
prot976	128	14	19	13.2	12	9	9	7.2	13.2	ns
prot977	76	3	6	12	27	9	4	9	30	ns
prot978	95	14	11	16.5	7.5	18	10	21	21	ns
prot979	70	13	12	20	14	8	6	24	16	ns
prot980	136	7	12	12	14.4	26	24	40.8	24	sig
prot981	116	6	11	42	33	4	8	27	30	ns
prot982	108	8	13	12	16.5	6	11	19.5	19.5	ns
prot983	195	9	8	26	24	22	22	32	22	sig
prot984	145	12	9	12	12	16	7	15.6	24	sig
prot985	102	9	8	27	18	4	8	27	21	ns
prot986	173	5	10	10.5	10.5	9	3	10.5	9	ns
prot987	212	7	6	14	18	4	8	20	28	sig
prot988	116	6	4	9.6	10.8	4	5	9.6	7.2	ns
prot989	219	5	9	18	6	18	9	72	54	sig
prot990	312	8	8	10.5	9	4	5	10.5	13.5	ns
prot991	78	9	10	12	6	4	5	16	12	ns
prot992	193	13	1	6	12	7	5	6	12	ns
prot993	500	4	3	12	6	2	7	6	9	ns
prot994	195	5	8	10.5	4.5	6	7	7.5	9	ns
prot995	177	7	7	8	14	6	16	28	20	sig
prot996	224	7	6	6	7.2	4	7	10.8	7.2	ns
prot997	239	3	4	21	24	8	9	18	27	ns
prot998	223	9	3	7.5	7.5	6	5	13.5	10.5	ns
prot999	113	2	2	8	12	12	8	12	6	ns
prot1000	94	4	5	8.4	6	10	4	3.6	10.8	sig
prot1001	74	12	3	30	18	11	6	6	12	ns
prot1002	265	8	8	6	9	7	4	4.5	10.5	ns
prot1003	225	5	7	10	8	10	3	12	10	ns
prot1004	129	7	2	6	7.2	7	9	6	6	ns
prot1005	210	7	5	24	27	2	4	18	12	ns
prot1006	248	1	1	3	9	6	6	1.5	1.5	ns
prot1007	158	8	5	18	10	12	3	8	8	ns
prot1008	68	9	4	6	4.8	4	6	7.2	2.4	ns
prot1009	68	2	6	3	21	4	5	15	15	ns
prot1010	548	5	9	7.5	4.5	5	6	6	13.5	ns
prot1011	123	6	3	12	8	2	5	10	14	ns
prot1012	181	4	8	8.4	8.4	3	4	13.2	3.6	ns
prot1013	824	3	4	24	15	7	4	18	12	ns
prot1014	250	1	3	6	4.5	4	1	1.5	10.5	ns
prot1015	242	1	4	10	10	2	2	6	10	ns
prot1016	186	4	3	4.8	2.4	3	2	4.8	2.4	ns
prot1017	228	7	5	15	9	10	4	42	6	sig
prot1018	106	4	4	9	12	12	4	9	18	sig
prot1019	135	4	2	4	18	3	6	10	12	ns
prot1020	173	4	3	2.4	4.8	15	15	18	21.6	sig
prot1021	245	6	3	21	21	6	4	24	42	sig
prot1022	98	3	2	1.5	7.5	6	3	4.5	4.5	ns
prot1023	149	4	4	10	8	2	4	12	4	ns
prot1024	136	8	2	3.6	3.6	2	2	8.4	7.2	ns
prot1025	335	2	4	6	3	6	10	30	24	sig
prot1026	81	6	4	6	4.5	2	1	6	6	ns
prot1027	124	4	6	10	2	16	8	4	16	sig
prot1028	204	4	3	4.8	4.8	1	8	3.6	3.6	ns
prot1029	124	2	5	15	9	3	2	15	24	ns
prot1030	231	4	5	3	6	2	4	7.5	3	ns
prot1031	192	3	3	10	14	4	6	12	8	ns
prot1032	514	1	5	7.2	4.8	2	3	4.8	2.4	sig
prot1033	277	3	5	18	12	9	4	15	12	ns
prot1034	159	4	1	3	6	1	3	1.5	4.5	ns
prot1035	190	2	2	6	12	1	3	4	16	ns
prot1036	225	6	2	1.2	4.8	7	8	3.6	4.8	ns
prot1037	57	4	7	12	9	4	2	36	36	sig
prot1038	153	5	0	9	9	5	6	3	1.5	ns
prot1039	91	2	7	8	8	2	4	4	4	ns
prot1040	94	5	2	1.2	3.6	9	2	8.4	8.4	sig
prot1041	112	2	3	12	0	21	6	36	18	sig
prot1042	336	8	1	10.5	4.5	3	1	3	6	ns
prot1043	241	4	3	8	10	6	3	10	4	ns
prot1044	108	8	7	4.8	1.2	3	3	2.4	3.6	ns
prot1045	117	4	1	18	18	0	3	9	18	ns
prot1046	286	1	5	4.5	6	4	4	4.5	1.5	ns
prot1047	122	5	5	2	4	6	1	8	6	ns
prot1048	273	5	1	7.2	3.6	0	4	3.6	7.2	ns
prot1049	237	2	5	12	15	8	10	18	12	sig
prot1050	222	2	2	6	6	1	2	6	1.5	ns
prot1051	799	2	6	4	2	3	15	30	18	sig
prot1052	125	1	5	4.8	7.2	3	2	0	4.8	ns
prot1053	98	4	3	6	0	3	5	9	6	ns
prot1054	153	4	2	4.5	6	2	2	10.5	6	sig
prot1055	186	4	1	2	10	3	6	24	6	sig
prot1056	188	1	2	3.6	3.6	1	4	4.8	2.4	sig
prot1057	127	0	5	0	9	2	4	6	9	sig
prot1058	65	130	120	187.5	193.5	372	264	495	508.5	sig
prot1059	115	52	42	104	78	40	49	56	78	ns
prot1060	65	25	29	39.6	39.6	30	16	39.6	34.8	ns
prot1061	90	19	21	60	78	22	14	78	42	ns
prot1062	120	15	10	16.5	22.5	22	11	18	16.5	ns
prot1063	83	7	11	18	30	6	8	20	18	ns
prot1064	177	7	5	8.4	7.2	18	33	32.4	25.2	sig
prot1065	59	8	7	18	30	5	6	27	21	ns
prot1066	97	7	5	19.5	7.5	12	20	9	24	sig
prot1067	188	8	12	10	10	7	6	12	14	ns
prot1068	82	11	8	8.4	8.4	8	6	10.8	3.6	ns
prot1069	109	9	5	15	15	9	3	24	21	ns
prot1070	109	7	3	6	15	8	11	16.5	10.5	ns
prot1071	168	5	8	4	18	14	7	22	24	ns
prot1072	188	8	2	10.8	3.6	5	9	7.2	7.2	ns
prot1073	82	8	4	18	36	4	8	12	12	ns
prot1074	75	5	8	10.5	10.5	8	6	9	16.5	ns
prot1075	151	6	5	10	24	15	12	18	30	sig
prot1076	175	10	6	9.6	8.4	7	10	10.8	7.2	ns
prot1077	116	6	5	9	21	5	5	9	18	ns
prot1078	161	4	6	9	7.5	5	7	6	9	ns
prot1079	95	2	8	10	20	4	7	14	12	ns
prot1080	101	4	4	3.6	3.6	5	1	1.2	7.2	ns
prot1081	175	3	3	27	18	5	3	12	27	ns
prot1082	401	8	3	4.5	7.5	6	3	6	4.5	ns
prot1083	214	2	8	22	8	5	6	10	0	ns
prot1084	215	0	3	4.8	3.6	10	1	4.8	7.2	ns
prot1085	152	8	4	9	15	4	5	18	15	ns
prot1086	125	2	1	7.5	0	7	3	6	7.5	ns
prot1087	154	4	8	2	6	3	6	4	6	ns
prot1088	119	5	1	4.8	2.4	6	5	9.6	3.6	ns
prot1089	145	3	5	6	21	4	2	12	3	ns
prot1090	256	7	3	12	6	5	3	7.5	12	ns
prot1091	119	5	3	8	8	2	8	12	18	sig
prot1092	159	2	4	1.2	4.8	4	5	3.6	6	ns
prot1093	91	5	7	27	15	3	5	9	18	ns
prot1094	396	3	8	9	13.5	14	5	7.5	6	sig
prot1095	205	5	1	2	8	4	8	10	8	ns
prot1096	108	4	3	3.6	2.4	7	3	6	6	ns
prot1097	71	3	4	9	6	7	4	27	12	ns
prot1098	259	2	6	3	6	3	4	3	3	ns
prot1099	191	1	4	8	4	2	7	10	10	ns
prot1100	147	3	8	6	2.4	2	4	7.2	4.8	ns
prot1101	292	9	7	18	9	4	3	21	12	ns
prot1102	69	6	4	7.5	1.5	3	1	1.5	4.5	ns
prot1103	245	3	8	10	8	4	5	8	6	ns
prot1104	146	2	0	1.2	3.6	2	3	2.4	1.2	ns
prot1105	351	0	1	6	3	2	0	6	6	ns
prot1106	106	3	3	4.5	6	8	3	6	7.5	ns
prot1107	180	3	2	10	8	3	5	6	10	ns
prot1108	199	2	4	4.8	10.8	4	2	2.4	4.8	ns
prot1109	185	4	4	12	9	3	3	0	24	ns
prot1110	182	2	2	6	13.5	6	1	3	7.5	ns
prot1111	59	4	4	6	4	5	3	10	4	ns
prot1112	173	6	3	6	4.8	1	1	3.6	2.4	ns
prot1113	105	5	0	6	9	4	3	9	15	ns
prot1114	79	2	5	6	3	5	2	3	10.5	sig
prot1115	94	5	2	4	6	2	0	2	2	ns
prot1116	235	0	4	4.8	2.4	3	2	7.2	1.2	ns
prot1117	99	3	0	6	9	2	4	9	12	ns
prot1118	103	3	3	3	4.5	0	3	3	1.5	ns
prot1119	226	3	3	6	8	3	1	4	4	ns
prot1120	168	5	6	1.2	1.2	6	6	7.2	10.8	sig
prot1121	454	2	6	0	9	2	2	6	6	ns
prot1122	92	4	2	1.5	3	2	3	6	3	ns
prot1123	99	3	3	8	4	1	2	2	4	ns
prot1124	116	4	3	8.4	1.2	14	4	4.8	2.4	sig
prot1125	90	2	2	3	9	1	3	6	0	ns
prot1126	87	2	5	4.5	6	2	5	6	6	sig
prot1127	294	2	0	4	4	6	6	18	24	sig
prot1128	354	2	1	2.4	3.6	0	1	3.6	1.2	ns
prot1129	216	1	3	15	12	6	3	27	36	sig
prot1130	138	3	2	3	6	2	2	1.5	6	ns
prot1131	187	1	0	6	4	4	3	4	0	ns
prot1132	495	1	0	3.6	4.8	1	1	2.4	2.4	ns
prot1133	406	0	3	9	6	1	3	9	0	ns
prot1134	382	3	1	4.5	4.5	0	2	4.5	1.5	ns
prot1135	272	0	1	0	4	1	1	4	8	sig
prot1136	71	27	18	28.8	25.2	27	22	20.4	26.4	ns
prot1137	105	24	17	33	60	22	27	60	78	ns
prot1138	234	28	22	27	27	19	19	31.5	30	ns
prot1139	112	11	16	26	32	18	9	30	36	ns
prot1140	114	15	20	10.8	20.4	19	10	15.6	21.6	ns
prot1141	112	4	8	12	18	11	20	21	33	sig
prot1142	166	4	7	4.5	12	6	4	12	21	ns
prot1143	104	9	6	20	10	4	9	12	8	ns
prot1144	376	4	2	13.2	13.2	5	10	8.4	6	ns
prot1145	83	4	5	18	42	7	5	6	18	ns
prot1146	51	8	6	10.5	12	3	4	9	15	sig
prot1147	74	2	10	10	6	9	6	18	12	ns
prot1148	74	6	2	8.4	9.6	9	10	4.8	4.8	ns
prot1149	117	4	3	15	9	2	2	30	18	ns
prot1150	106	5	8	3	4.5	6	9	15	7.5	ns
prot1151	110	0	4	14	6	6	4	14	2	ns
prot1152	73	2	2	2.4	7.2	5	3	3.6	1.2	ns
prot1153	113	4	4	18	15	5	1	9	12	ns
prot1154	358	1	5	6	6	7	0	6	3	ns
prot1155	99	2	3	6	6	6	3	8	10	ns
prot1156	115	2	3	4.8	3.6	4	3	3.6	1.2	ns
prot1157	180	4	3	9	9	3	1	15	6	ns
prot1158	67	1	0	6	4.5	3	0	9	3	ns
prot1159	99	2	4	6	2	3	10	12	8	sig
prot1160	99	3	7	7.2	1.2	8	2	18	4.8	sig
prot1161	99	5	2	30	12	3	2	6	6	ns
prot1162	98	3	5	7.5	3	5	6	3	3	ns
prot1163	165	5	5	6	8	3	3	0	12	ns
prot1164	76	3	2	3.6	3.6	5	2	6	2.4	sig
prot1165	90	3	1	9	12	2	2	0	6	ns
prot1166	113	5	2	3	3	11	9	3	10.5	sig
prot1167	90	0	2	4	2	2	7	8	8	ns
prot1168	163	2	3	3.6	3.6	2	4	7.2	7.2	sig
prot1169	102	2	1	6	12	2	3	18	18	sig
prot1170	183	2	2	4.5	3	6	2	7.5	4.5	ns
prot1171	98	1	2	4	2	3	2	2	2	ns
prot1172	146	3	3	1.2	3.6	6	1	7.2	1.2	ns
prot1173	145	3	1	3	9	1	2	0	0	ns
prot1174	166	0	3	3	3	2	4	1.5	0	ns
prot1175	100	1	0	0	6	4	1	2	2	ns
prot1176	393	1	2	3.6	1.2	3	1	2.4	3.6	ns
prot1177	89	2	3	3	6	1	1	6	12	ns
prot1178	391	2	1	0	4.5	1	3	1.5	1.5	ns
prot1179	89	2	2	4	0	1	2	2	10	ns
prot1180	1106	9	8	10.8	7.2	4	4	13.2	7.2	ns
prot1181	3227	5	11	15	18	9	6	27	15	ns
prot1182	539	7	7	10.5	7.5	8	9	15	15	ns
prot1183	771	6	3	8	14	3	6	6	4	ns
prot1184	2680	7	2	1.2	1.2	4	6	2.4	4.8	ns
prot1185	917	4	3	15	12	3	6	30	36	sig
prot1186	4114	5	1	9	6	1	0	4.5	0	ns
prot1187	449	11	8	8	16	10	4	20	16	ns
prot1188	1304	4	4	6	4.8	2	2	6	2.4	ns
prot1189	393	4	4	3	12	8	5	12	24	ns
prot1190	1513	4	4	4.5	6	7	3	1.5	3	ns
prot1191	2580	1	1	6	4	1	1	4	2	ns
prot1192	959	4	8	6	3.6	9	6	4.8	6	ns
prot1193	510	7	2	15	24	7	5	21	12	ns
prot1194	427	6	7	9	12	9	7	7.5	6	ns
prot1195	413	2	1	10	8	4	4	8	12	ns
prot1196	819	9	3	1.2	7.2	8	12	2.4	9.6	sig
prot1197	1779	6	2	15	9	4	8	9	18	ns
prot1198	1379	3	2	1.5	4.5	2	3	3	4.5	ns
prot1199	652	2	2	2	6	2	4	4	4	ns
prot1200	704	2	4	3.6	2.4	1	3	0	2.4	ns
prot1201	1028	5	1	6	9	5	2	9	15	ns
prot1202	1181	3	0	0	3	1	4	3	3	ns
prot1203	383	11	8	8	10	9	12	8	32	sig
prot1204	1077	3	3	4.8	8.4	6	6	6	3.6	ns
prot1205	452	2	6	3	9	4	11	33	15	sig
prot1206	434	4	3	7.5	4.5	4	4	4.5	3	ns
prot1207	955	3	4	8	4	3	9	12	2	ns
prot1208	528	4	5	6	2.4	4	1	6	4.8	ns
prot1209	228	6	2	12	12	4	1	15	6	ns
prot1210	781	2	3	15	3	3	3	3	7.5	ns
prot1211	548	3	7	6	4	5	2	4	4	ns
prot1212	273	2	3	1.2	2.4	4	9	8.4	2.4	sig
prot1213	153	4	12	24	27	7	3	12	15	ns
prot1214	320	4	5	12	6	5	5	6	3	ns
prot1215	219	7	4	16	22	8	7	18	8	ns
prot1216	410	7	9	8.4	4.8	9	6	4.8	6	ns
prot1217	322	1	5	12	3	8	8	30	18	sig
prot1218	629	4	3	13.5	4.5	2	2	6	12	ns
prot1219	264	4	5	8	2	18	10	16	24	sig
prot1220	356	1	6	7.2	6	2	1	4.8	9.6	ns
prot1221	390	4	7	24	6	5	0	12	18	ns
prot1222	235	3	3	3	1.5	2	4	4.5	1.5	ns
prot1223	263	5	3	6	4	4	4	10	10	ns
prot1224	481	4	3	4.8	0	3	5	3.6	1.2	ns
prot1225	551	2	5	3	9	4	1	9	6	ns
prot1226	481	6	4	7.5	6	10	8	12	4.5	sig
prot1227	487	0	5	8	4	9	6	6	18	sig
prot1228	881	2	4	3.6	4.8	2	2	1.2	2.4	ns
prot1229	2284	2	5	9	3	5	3	3	3	ns
prot1230	852	4	2	4.5	6	3	3	0	1.5	ns
prot1231	341	4	2	12	4	3	4	6	16	ns
prot1232	182	1	1	3.6	6	7	4	4.8	6	ns
prot1233	327	4	2	12	12	5	1	15	12	ns
prot1234	219	2	7	9	7.5	3	7	9	1.5	ns
prot1235	406	5	0	4	16	11	4	4	2	sig
prot1236	332	2	3	2.4	3.6	2	1	3.6	0	ns
prot1237	365	5	3	3	18	6	5	18	12	ns
prot1238	308	4	3	9	4.5	4	4	6	1.5	ns
prot1239	232	1	4	4	2	1	0	6	8	ns
prot1240	2067	1	4	0	2.4	1	2	3.6	3.6	ns
prot1241	865	3	1	6	9	1	4	6	12	ns
prot1242	682	1	2	4.5	1.5	4	1	0	1.5	ns
prot1243	573	1	4	6	2	1	3	8	8	ns
prot1244	454	1	1	1.2	1.2	3	1	1.2	3.6	ns
prot1245	611	12	12	24	33	14	8	45	42	ns
prot1246	133	9	9	13.5	9	4	8	21	6	sig
prot1247	221	5	7	18	20	8	8	6	16	ns
prot1248	153	10	5	13.2	7.2	5	9	3.6	6	ns
prot1249	363	5	2	6	18	1	2	6	12	ns
prot1250	435	4	4	4.5	10.5	5	7	9	9	ns
prot1251	366	2	4	14	6	5	8	12	14	ns
prot1252	170	7	6	4.8	1.2	8	2	2.4	7.2	ns
prot1253	267	5	3	6	6	0	1	12	6	ns
prot1254	463	4	5	12	6	4	1	4.5	6	ns
prot1255	542	4	5	8	10	2	2	2	4	ns
prot1256	448	4	4	8.4	6	4	4	2.4	3.6	ns
prot1257	177	6	4	12	9	7	6	9	15	ns
prot1258	365	3	0	7.5	4.5	2	4	6	3	sig
prot1259	746	4	4	4	2	3	2	4	2	ns
prot1260	458	5	6	2.4	6	3	5	0	4.8	ns
prot1261	147	5	2	15	6	4	1	12	12	ns
prot1262	266	4	4	4.5	7.5	4	2	9	7.5	ns
prot1263	340	3	2	8	8	1	2	10	8	ns
prot1264	398	4	2	1.2	4.8	0	2	9.6	4.8	ns
prot1265	403	0	2	9	6	4	0	3	9	ns
prot1266	302	3	3	4.5	4.5	4	5	1.5	0	ns
prot1267	465	2	3	6	4	3	6	2	6	ns
prot1268	487	2	3	0	2.4	8	6	4.8	7.2	sig
prot1269	568	3	5	0	9	2	2	9	6	ns
prot1270	370	0	2	1.5	4.5	2	1	4.5	6	ns
prot1271	435	0	1	2	0	3	4	4	8	ns
prot1272	382	1	1	0	2.4	2	3	1.2	1.2	ns
prot1273	400	1	3	9	3	1	0	18	9	ns
prot1274	1317	2	0	0	4.5	3	1	1.5	0	ns
prot1275	1827	2	2	2	2	0	1	6	2	ns
prot1276	227	10	10	4.8	6	3	9	10.8	4.8	ns
prot1277	126	3	4	15	6	5	5	12	6	ns
prot1278	199	5	3	1.5	4.5	0	4	6	9	ns
prot1279	186	4	10	4	18	5	8	10	10	ns
prot1280	397	0	3	7.2	9.6	5	4	4.8	0	ns
prot1281	191	7	4	18	12	7	3	12	18	ns
prot1282	181	8	5	6	7.5	2	7	15	10.5	sig
prot1283	332	3	5	10	10	8	6	20	20	sig
prot1284	207	4	3	2.4	7.2	4	6	9.6	2.4	sig
prot1285	433	2	6	15	9	2	3	24	9	ns
prot1286	220	5	5	10.5	3	5	7	7.5	3	ns
prot1287	174	3	5	8	4	4	5	6	16	ns
prot1288	398	4	6	1.2	7.2	3	5	3.6	1.2	ns
prot1289	250	3	4	12	12	3	7	12	18	ns
prot1290	254	3	3	0	6	4	5	1.5	6	ns
prot1291	278	2	3	6	12	3	2	8	2	ns
prot1292	195	6	4	3.6	3.6	6	4	3.6	2.4	ns
prot1293	493	2	2	6	9	2	6	9	9	ns
prot1294	395	5	4	6	3	3	1	0	0	ns
prot1295	346	5	2	4	4	4	1	4	8	ns
prot1296	386	4	2	2.4	4.8	5	1	3.6	3.6	ns
prot1297	323	3	2	12	9	4	2	15	6	ns
prot1298	221	2	3	6	4.5	2	3	1.5	3	ns
prot1299	330	0	2	12	6	4	6	8	8	ns
prot1300	913	2	2	2.4	3.6	3	8	2.4	6	ns
prot1301	216	2	6	3	12	5	4	6	33	sig
prot1302	176	3	2	3	4.5	3	4	3	3	ns
prot1303	396	1	5	8	8	3	5	10	6	ns
prot1304	144	3	1	4.8	4.8	5	4	7.2	4.8	ns
prot1305	340	3	0	0	9	2	1	6	6	ns
prot1306	177	2	3	7.5	3	3	2	3	4.5	ns
prot1307	491	1	1	8	12	5	2	4	12	ns
prot1308	289	2	4	0	4.8	2	3	2.4	0	ns
prot1309	925	3	4	0	3	2	2	6	33	sig
prot1310	266	1	2	3	4.5	1	0	4.5	6	ns
prot1311	584	2	3	6	2	1	0	6	4	ns
prot1312	316	0	2	3.6	6	0	8	3.6	7.2	ns
prot1313	365	4	5	6	0	4	2	6	12	ns
prot1314	282	2	0	0	7.5	4	2	4.5	3	sig
prot1315	465	3	4	2	10	2	6	6	8	ns
prot1316	577	1	3	2.4	3.6	2	3	1.2	1.2	ns
prot1317	274	4	0	3	3	2	1	9	6	ns
prot1318	517	2	0	4.5	3	2	4	6	3	sig
prot1319	782	1	4	6	2	1	2	8	6	ns
prot1320	567	1	1	2.4	0	4	1	1.2	1.2	ns
prot1321	356	1	0	6	6	4	3	6	6	sig
prot1322	229	0	1	3	0	3	0	1.5	3	ns
prot1323	388	2	3	6	6	3	3	4	6	ns
prot1324	109	8	10	7.2	8.4	13	16	16.8	32.4	sig
prot1325	167	2	3	6	6	5	6	6	6	ns
prot1326	192	5	6	7.5	10.5	6	4	4.5	9	ns
prot1327	174	1	6	6	2	2	3	6	4	ns
prot1328	144	1	5	2.4	2.4	3	2	3.6	7.2	ns
prot1329	139	6	6	9	0	12	6	36	45	sig
prot1330	160	6	6	4.5	12	4	3	3	6	ns
prot1331	220	3	3	8	10	2	7	16	8	ns
prot1332	248	1	4	10.8	7.2	3	5	4.8	4.8	ns
prot1333	254	3	6	9	9	3	4	9	33	ns
prot1334	213	3	3	12	4.5	4	6	3	12	sig
prot1335	81	4	4	2	10	4	2	2	4	ns
prot1336	318	5	3	4.8	1.2	6	3	2.4	6	ns
prot1337	247	4	11	3	15	3	6	12	30	sig
prot1338	381	1	0	0	10.5	3	1	4.5	4.5	ns
prot1339	159	1	4	4	4	2	0	4	8	ns
prot1340	205	3	0	7.2	1.2	1	2	7.2	4.8	ns
prot1341	244	4	2	0	15	5	8	0	6	ns
prot1342	160	2	5	0	3	4	3	1.5	3	ns
prot1343	288	5	0	4	0	3	4	10	6	ns
prot1344	383	2	4	3.6	4.8	1	0	0	6	ns
prot1345	206	3	0	21	9	7	5	12	15	sig
prot1346	703	2	3	3	0	2	1	4.5	3	ns
prot1347	238	2	4	10	2	4	4	6	6	ns
prot1348	366	3	1	1.2	1.2	2	7	1.2	2.4	ns
prot1349	430	1	4	3	6	2	3	3	3	ns
prot1350	637	4	2	10.5	12	7	2	6	0	ns
prot1351	141	4	2	8	14	4	7	8	6	ns
prot1352	140	1	3	6	6	6	4	2.4	4.8	sig
prot1353	431	0	5	15	12	2	6	3	3	sig
prot1354	969	3	2	1.5	3	2	3	1.5	1.5	ns
prot1355	247	2	2	4	4	4	2	6	0	ns
prot1356	1101	2	4	6	2.4	4	4	6	1.2	ns
prot1357	178	3	0	12	0	5	4	9	6	ns
prot1358	178	3	2	3	1.5	2	4	18	6	sig
prot1359	297	3	0	4	2	3	4	4	8	ns
prot1360	238	2	4	7.2	2.4	3	4	3.6	2.4	ns
prot1361	226	3	2	3	9	2	4	6	18	sig
prot1362	486	0	4	0	1.5	2	2	1.5	4.5	ns
prot1363	758	5	1	2	4	0	1	12	2	ns
prot1364	305	1	0	2.4	4.8	2	0	2.4	2.4	ns
prot1365	526	3	0	9	3	0	1	6	6	ns
prot1366	375	3	0	1.5	1.5	3	3	13.5	4.5	sig
prot1367	651	2	0	4	2	0	1	10	2	ns
prot1368	5934	5	2	1.2	1.2	2	3	1.2	2.4	ns
prot1369	421	3	2	0	3	3	2	6	6	ns
prot1370	142	2	0	1.5	3	1	1	0	0	ns
prot1371	1145	2	1	2	0	2	3	2	4	ns
prot1372	238	2	0	1.2	1.2	2	3	3.6	2.4	ns
prot1373	391	4	1	9	3	1	2	6	0	ns
prot1374	618	1	0	1.5	1.5	2	2	3	4.5	sig
prot1375	93	7	5	6	10	8	8	12	16	ns
prot1376	130	7	8	8.4	9.6	6	11	4.8	10.8	ns
prot1377	83	12	7	21	33	6	4	15	9	ns
prot1378	361	4	5	3	3	1	3	12	3	ns
prot1379	193	5	2	10	4	2	2	18	6	ns
prot1380	393	4	4	2.4	3.6	10	5	4.8	10.8	ns
prot1381	232	6	10	6	12	2	3	6	6	ns
prot1382	201	8	4	3	7.5	3	3	7.5	4.5	ns
prot1383	105	5	3	14	6	5	2	4	10	ns
prot1384	173	2	6	4.8	3.6	3	6	3.6	2.4	sig
prot1385	182	4	2	6	18	2	3	12	9	ns
prot1386	199	2	8	4.5	4.5	3	0	7.5	6	ns
prot1387	191	2	4	6	8	3	3	8	4	ns
prot1388	274	3	3	7.2	1.2	3	3	6	2.4	ns
prot1389	135	2	2	3	0	4	5	12	6	sig
prot1390	169	3	3	1.5	3	2	5	3	3	ns
prot1391	688	4	1	8	8	0	3	6	8	ns
prot1392	152	2	2	3.6	2.4	3	1	3.6	1.2	ns
prot1393	528	2	4	18	6	6	6	6	6	ns
prot1394	157	1	3	4.5	4.5	2	4	4.5	4.5	ns
prot1395	126	2	6	8	0	1	3	4	2	ns
prot1396	80	4	3	1.2	3.6	2	6	4.8	3.6	ns
prot1397	122	4	1	0	9	1	0	12	3	ns
prot1398	232	2	1	1.5	4.5	3	2	3	3	ns
prot1399	171	2	3	4	6	0	2	6	2	ns
prot1400	70	5	2	0	7.2	2	2	2.4	2.4	ns
prot1401	130	1	5	12	15	2	1	6	0	ns
prot1402	103	2	0	6	0	2	2	4.5	1.5	ns
prot1403	547	2	1	6	2	1	3	2	12	ns
prot1404	250	3	2	7.2	1.2	1	3	1.2	1.2	ns
prot1405	497	1	2	3	9	0	5	15	3	ns
prot1406	312	6	1	0	4.5	2	0	1.5	0	ns
prot1407	152	2	1	4	2	1	1	2	4	ns
prot1408	535	0	1	0	4.8	5	3	6	1.2	ns
prot1409	87	2	2	12	3	2	1	9	9	ns
prot1410	232	2	3	3	3	2	3	1.5	1.5	ns
prot1411	232	1	1	6	6	9	9	6	36	sig
prot1412	843	1	5	1.2	3.6	3	7	2.4	1.2	ns
prot1413	555	3	1	6	0	6	12	9	36	sig
prot1414	173	0	2	1.5	1.5	3	3	0	3	ns
prot1415	194	1	3	8	4	0	1	4	4	ns
prot1416	180	4	0	3.6	1.2	3	0	1.2	0	ns
prot1417	199	2	1	3	6	0	1	9	3	ns
prot1418	287	2	4	1.5	1.5	1	0	0	1.5	ns
prot1419	999	1	3	4	2	0	5	2	2	ns
prot1420	220	0	0	0	2.4	1	1	4.8	3.6	ns
prot1421	648	0	0	9	6	3	5	9	12	ns
prot1422	164	0	1	0	1.5	1	2	0	1.5	ns
prot1423	181	1	1	0	2	3	4	8	10	ns
prot1424	285	6	4	6	4.8	5	6	3.6	13.2	ns
prot1425	172	8	12	12	0	10	4	30	12	ns
prot1426	103	3	4	6	4.5	3	5	13.5	7.5	ns
prot1427	430	4	5	16	8	3	4	10	0	ns
prot1428	130	5	4	9.6	7.2	3	5	0	8.4	ns
prot1429	123	5	1	6	6	6	7	12	9	ns
prot1430	304	5	1	4.5	4.5	1	1	9	7.5	sig
prot1431	164	5	5	14	8	2	3	6	2	ns
prot1432	75	4	6	3.6	2.4	4	4	4.8	4.8	ns
prot1433	173	3	2	3	21	2	2	0	12	ns
prot1434	176	4	0	3	4.5	3	7	3	0	ns
prot1435	191	2	5	10	12	1	2	4	4	ns
prot1436	138	7	2	1.2	2.4	5	5	1.2	1.2	sig
prot1437	148	1	5	15	12	4	2	6	0	ns
prot1438	101	5	8	3	1.5	2	9	3	16.5	sig
prot1439	157	3	4	8	2	1	7	4	4	ns
prot1440	488	3	6	4.8	4.8	3	2	4.8	0	ns
prot1441	133	3	1	3	18	4	2	12	15	ns
prot1442	229	5	2	4.5	6	2	4	4.5	7.5	ns
prot1443	89	3	2	0	4	3	6	6	4	sig
prot1444	317	3	3	1.2	2.4	2	1	0	2.4	ns
prot1445	88	4	1	9	3	0	2	15	6	ns
prot1446	180	0	1	3	4.5	2	2	1.5	6	ns
prot1447	207	4	1	2	4	6	4	4	12	sig
prot1448	235	3	4	4.8	1.2	1	1	2.4	2.4	ns
prot1449	86	2	2	6	6	2	2	3	0	ns
prot1450	115	1	2	1.5	3	1	1	7.5	0	ns
prot1451	127	3	3	4	8	1	1	2	6	ns
prot1452	229	1	3	3.6	1.2	1	6	4.8	3.6	ns
prot1453	247	2	6	6	12	1	1	3	12	ns
prot1454	573	4	4	0	4.5	0	1	7.5	0	ns
prot1455	176	3	0	4	2	4	5	4	14	sig
prot1456	169	0	1	0	3.6	2	4	2.4	3.6	ns
prot1457	81	2	2	9	9	4	4	30	6	sig
prot1458	89	3	2	1.5	1.5	2	1	6	1.5	ns
prot1459	178	3	5	6	2	1	5	2	2	sig
prot1460	151	1	4	3.6	4.8	1	4	1.2	0	ns
prot1461	146	3	6	6	3	1	2	6	3	ns
prot1462	217	4	4	1.5	4.5	1	2	6	3	ns
prot1463	159	3	2	4	4	5	3	4	0	ns
prot1464	237	3	1	1.2	7.2	2	2	2.4	0	ns
prot1465	587	3	1	6	3	3	1	0	9	ns
prot1466	128	0	0	6	3	3	3	0	1.5	ns
prot1467	425	1	0	0	6	0	1	2	6	ns
prot1468	256	2	0	2.4	0	3	2	2.4	0	ns
prot1469	136	0	0	3	15	1	2	3	0	ns
prot1470	76	1	2	1.5	6	2	1	6	1.5	ns
prot1471	175	0	3	2	2	0	0	4	8	ns
prot1472	231	1	3	1.2	2.4	0	2	1.2	1.2	ns
prot1473	337	1	1	6	15	1	0	3	12	ns
prot1474	239	1	2	3	0	5	4	1.5	0	ns
prot1475	456	1	2	2	2	0	2	4	2	ns
prot1476	126	1	0	2.4	2.4	4	2	2.4	4.8	sig
prot1477	488	2	3	3	12	0	0	3	3	ns
prot1478	127	1	5	3	3	0	1	0	4.5	ns
prot1479	191	0	4	12	6	1	3	4	2	ns
prot1480	114	0	3	6	2.4	4	3	3.6	7.2	sig
prot1481	62	5	2	3	6	1	3	9	3	ns
prot1482	350	10	3	9	7.5	6	9	13.5	27	sig
prot1483	108	4	3	18	4	5	5	6	8	ns
prot1484	321	0	3	1.2	2.4	6	2	2.4	0	ns
prot1485	308	3	1	9	3	2	2	24	3	ns
prot1486	59	3	4	6	7.5	4	2	3	4.5	ns
prot1487	218	2	3	2	10	2	3	8	8	ns
prot1488	106	4	2	2.4	1.2	0	1	0	1.2	ns
prot1489	154	1	0	9	6	2	3	9	6	ns
prot1490	166	2	2	3	3	2	0	3	0	ns
prot1491	515	4	1	6	2	4	2	6	0	ns
prot1492	183	5	1	2.4	2.4	3	6	10.8	3.6	sig
prot1493	162	1	2	6	6	3	5	18	6	ns
prot1494	140	1	1	1.5	3	3	5	1.5	4.5	ns
prot1495	169	1	3	0	10	4	2	6	4	ns
prot1496	242	1	1	1.2	0	0	1	0	3.6	ns
prot1497	292	1	3	0	3	2	5	12	0	ns
prot1498	197	3	4	4.5	3	1	2	4.5	0	ns
prot1499	856	6	2	0	10	2	4	18	8	sig
prot1500	127	1	2	6	1.2	2	2	4.8	1.2	ns
prot1501	72	2	1	3	0	4	4	18	6	sig
prot1502	148	3	1	1.5	3	0	2	6	3	ns
prot1503	53	0	0	4	4	1	1	4	4	ns
prot1504	98	1	1	2.4	1.2	2	0	2.4	2.4	ns
prot1505	405	2	3	3	12	1	1	0	3	ns
prot1506	104	2	0	3	1.5	4	3	4.5	3	sig
prot1507	176	1	2	0	4	2	3	2	0	ns
prot1508	125	4	1	1.2	1.2	0	1	3.6	3.6	ns
prot1509	160	0	1	0	3	2	2	3	0	ns
prot1510	316	2	1	3	3	0	0	0	4.5	ns
prot1511	978	1	5	0	0	1	4	4	8	sig
prot1512	234	1	1	2.4	1.2	2	3	1.2	1.2	ns
prot1513	431	3	2	3	9	1	2	3	3	ns
prot1514	2591	3	2	4.5	3	3	5	3	4.5	ns
prot1515	712	3	7	12	10	5	3	6	8	ns
prot1516	1852	2	4	7.2	6	4	3	4.8	3.6	ns
prot1517	2086	2	5	24	9	4	7	21	0	ns
prot1518	1064	4	7	6	1.5	2	3	6	4.5	ns
prot1519	609	7	6	14	4	9	8	10	8	ns
prot1520	645	5	2	3.6	0	5	2	1.2	6	ns
prot1521	969	3	0	0	9	5	0	9	3	ns
prot1522	857	1	1	3	1.5	1	1	6	0	ns
prot1523	488	0	2	4	4	1	6	8	6	ns
prot1524	2821	0	0	1.2	2.4	2	1	3.6	0	ns
prot1525	512	2	3	9	12	2	3	21	6	ns
prot1526	876	0	2	1.5	7.5	1	4	4.5	7.5	ns
prot1527	543	7	3	10	4	2	3	4	14	ns
prot1528	809	1	1	4.8	1.2	3	7	1.2	7.2	ns
prot1529	1674	2	3	6	3	1	1	3	3	sig
prot1530	1191	1	2	1.5	4.5	3	2	4.5	3	sig
prot1531	208	6	5	6	4	8	10	12	16	sig
prot1532	437	5	2	3.6	1.2	2	1	3.6	2.4	ns
prot1533	510	1	3	0	12	3	2	6	6	ns
prot1534	695	1	2	3	4.5	1	0	4.5	4.5	ns
prot1535	227	1	2	2	0	3	1	2	8	ns
prot1536	700	3	3	2.4	0	3	6	10.8	7.2	sig
prot1537	218	3	2	3	6	2	3	0	0	ns
prot1538	423	3	5	1.5	6	4	1	4.5	0	ns
prot1539	873	3	3	6	6	4	2	4	2	ns
prot1540	1426	3	2	1.2	0	5	4	1.2	3.6	ns
prot1541	520	2	2	3	0	0	1	3	9	ns
prot1542	290	9	11	4.5	10.5	12	12	15	16.5	ns
prot1543	296	2	4	6	4	2	3	4	8	ns
prot1544	309	2	1	7.2	3.6	7	9	3.6	4.8	ns
prot1545	502	6	3	6	6	3	2	12	12	ns
prot1546	204	2	2	4.5	3	2	3	3	4.5	ns
prot1547	437	5	3	8	6	3	8	12	2	ns
prot1548	314	3	4	6	4.8	2	3	2.4	1.2	ns
prot1549	402	3	1	9	3	2	3	6	9	sig
prot1550	188	0	3	6	1.5	3	2	10.5	3	ns
prot1551	434	1	2	4	6	1	1	2	8	sig
prot1552	325	0	1	2.4	0	1	2	2.4	1.2	ns
prot1553	607	1	0	6	6	5	2	15	6	sig
prot1554	739	6	4	4.5	1.5	3	0	4.5	3	ns
prot1555	235	1	3	2	6	2	1	4	0	ns
prot1556	982	1	0	2.4	8.4	1	2	1.2	6	ns
prot1557	392	4	2	6	9	1	4	3	3	ns
prot1558	543	1	0	3	3	1	1	0	0	ns
prot1559	462	4	2	2	4	2	2	14	4	sig
prot1560	348	2	4	1.2	2.4	9	9	7.2	3.6	sig
prot1561	463	1	0	0	3	1	0	6	6	ns
prot1562	173	2	5	1.5	3	5	4	6	12	ns
prot1563	274	0	2	10	10	2	2	6	6	ns
prot1564	251	3	5	6	2.4	4	4	3.6	4.8	ns
prot1565	231	4	3	9	24	3	3	9	9	ns
prot1566	394	2	3	4.5	6	2	5	3	1.5	ns
prot1567	240	0	5	4	8	6	3	4	6	ns
prot1568	441	5	3	3.6	4.8	2	7	2.4	4.8	sig
prot1569	200	4	1	3	6	1	3	3	9	ns
prot1570	371	4	2	3	4.5	1	1	1.5	7.5	ns
prot1571	313	0	1	2	4	3	3	8	4	ns
prot1572	730	3	4	1.2	2.4	2	0	1.2	1.2	ns
prot1573	329	0	3	6	9	0	4	15	15	ns
prot1574	627	4	3	4.5	6	0	4	6	4.5	ns
prot1575	250	5	3	4	2	2	1	2	2	sig
prot1576	144	0	0	2.4	0	2	3	4.8	1.2	ns
prot1577	472	0	1	6	3	1	1	6	6	ns
prot1578	421	1	3	3	3	1	2	3	3	ns
prot1579	250	3	0	0	8	4	1	2	6	ns
prot1580	266	1	1	1.2	3.6	0	2	0	1.2	ns
prot1581	861	5	1	3	0	2	5	6	6	sig
prot1582	1312	3	1	0	0	8	2	3	3	sig
prot1583	493	3	5	6	6	3	1	4	4	ns
prot1584	1082	1	0	1.2	1.2	1	2	4.8	1.2	ns
prot1585	648	5	2	3	12	1	1	6	3	ns
prot1586	276	3	3	0	6	2	0	4.5	1.5	ns
prot1587	518	2	5	0	2	0	2	2	4	ns
prot1588	640	0	1	3.6	3.6	3	2	3.6	1.2	ns
prot1589	722	7	1	6	15	2	1	18	3	ns
prot1590	147	4	3	4.5	7.5	1	7	3	9	ns
prot1591	193	0	3	14	6	5	4	12	12	ns
prot1592	194	4	2	2.4	1.2	3	1	8.4	1.2	ns
prot1593	365	3	0	15	6	6	3	18	9	sig
prot1594	290	1	2	1.5	0	1	2	1.5	10.5	ns
prot1595	636	1	1	4	10	4	2	10	8	sig
prot1596	1160	1	2	3.6	1.2	2	2	0	4.8	ns
prot1597	641	1	2	9	0	2	4	9	15	ns
prot1598	175	2	3	0	1.5	3	2	0	3	ns
prot1599	318	1	5	8	2	3	1	2	4	ns
prot1600	424	2	1	4.8	1.2	3	3	0	1.2	ns
prot1601	348	2	0	3	6	3	5	3	3	ns
prot1602	227	0	0	3	3	1	6	4.5	3	ns
prot1603	427	1	1	8	0	2	4	6	6	ns
prot1604	268	2	1	3.6	2.4	2	7	2.4	2.4	sig
prot1605	357	5	0	3	6	3	2	3	9	ns
prot1606	174	2	0	3	3	0	0	1.5	1.5	ns
prot1607	233	1	0	6	6	4	3	2	4	ns
prot1608	217	0	1	0	0	0	1	0	2.4	ns
prot1609	980	0	2	3	0	1	2	3	3	ns
prot1610	263	0	2	0	1.5	1	1	1.5	1.5	ns
prot1611	169	1	1	2	6	2	2	2	0	ns
prot1612	178	1	4	0	2.4	0	2	1.2	2.4	ns
prot1613	355	1	0	0	6	0	2	0	0	ns
prot1614	604	2	2	3	1.5	1	0	7.5	4.5	ns
prot1615	149	1	1	0	2	1	3	4	4	ns
prot1616	594	0	2	0	1.2	0	1	1.2	0	ns
prot1617	257	1	0	9	3	1	1	9	6	ns
prot1618	421	3	1	0	0	6	3	4.5	4.5	sig
prot1619	712	1	1	4	2	0	1	0	2	ns
prot1620	423	0	0	0	0	2	2	2.4	2.4	ns
prot1621	488	1	1	6	3	1	3	6	0	ns
prot1622	1872	1	2	1.5	1.5	1	2	0	1.5	ns
prot1623	153	4	5	10	12	6	3	18	6	ns
prot1624	275	5	2	3.6	3.6	4	6	4.8	4.8	ns
prot1625	463	7	4	18	12	6	6	36	36	sig
prot1626	103	2	2	7.5	7.5	1	3	3	1.5	ns
prot1627	287	2	0	6	10	2	3	4	4	ns
prot1628	282	5	4	1.2	2.4	1	2	4.8	1.2	sig
prot1629	200	4	3	6	12	4	4	6	12	sig
prot1630	149	3	5	0	1.5	2	2	6	7.5	sig
prot1631	149	4	3	8	2	3	2	6	8	ns
prot1632	132	1	2	2.4	2.4	5	1	1.2	1.2	sig
prot1633	118	0	2	6	9	1	1	3	21	sig
prot1634	191	1	3	4.5	1.5	2	1	3	3	ns
prot1635	189	3	4	4	4	3	4	10	0	ns
prot1636	273	4	4	2.4	2.4	4	2	6	2.4	sig
prot1637	327	2	1	6	0	1	1	6	6	ns
prot1638	148	4	2	0	0	3	4	3	1.5	ns
prot1639	206	0	0	6	2	1	4	20	2	sig
prot1640	108	2	1	1.2	1.2	1	5	0	0	ns
prot1641	267	4	6	3	21	2	4	12	9	ns
prot1642	204	2	3	4.5	1.5	12	6	4.5	9	sig
prot1643	223	1	0	0	6	4	3	4	4	ns
prot1644	298	2	3	3.6	1.2	5	3	3.6	0	ns
prot1645	194	2	5	6	9	8	2	6	0	ns
prot1646	77	3	3	6	1.5	3	1	1.5	7.5	ns
prot1647	166	1	2	4	8	6	3	6	18	sig
prot1648	418	0	2	4.8	3.6	6	2	2.4	9.6	sig
prot1649	418	2	0	3	3	2	3	0	3	ns
prot1650	127	5	0	1.5	3	4	2	3	4.5	ns
prot1651	279	0	2	2	6	3	4	0	2	ns
prot1652	181	3	3	0	2.4	0	4	4.8	2.4	ns
prot1653	129	0	0	15	3	0	4	6	12	ns
prot1654	161	1	1	6	0	1	0	1.5	4.5	ns
prot1655	126	2	1	8	6	5	3	4	2	ns
prot1656	326	1	1	3.6	1.2	3	1	1.2	2.4	ns
prot1657	207	2	2	6	0	2	4	12	6	sig
prot1658	191	1	2	4.5	3	2	3	1.5	3	ns
prot1659	238	1	4	2	2	4	3	6	4	sig
prot1660	210	4	2	3.6	3.6	0	3	0	3.6	ns
prot1661	331	1	2	3	0	6	3	27	9	sig
prot1662	574	2	1	0	6	3	1	1.5	6	ns
prot1663	455	4	2	4	2	3	4	4	6	sig
prot1664	553	3	4	1.2	2.4	1	1	1.2	1.2	sig
prot1665	522	2	2	12	6	0	2	9	6	ns
prot1666	325	3	2	0	1.5	1	3	4.5	1.5	ns
prot1667	208	3	0	4	10	0	4	2	2	ns
prot1668	232	5	0	0	1.2	0	1	1.2	1.2	ns
prot1669	219	1	0	0	6	2	4	6	6	ns
prot1670	409	2	0	1.5	1.5	2	2	3	3	sig
prot1671	233	3	2	4	4	1	2	2	2	ns
prot1672	772	2	3	0	1.2	1	0	2.4	3.6	ns
prot1673	360	2	1	0	9	1	0	0	6	ns
prot1674	439	1	3	0	1.5	2	1	1.5	0	ns
prot1675	442	1	2	2	2	2	3	4	6	ns
prot1676	138	2	0	0	3.6	0	0	2.4	1.2	ns
prot1677	106	1	2	3	3	6	3	9	9	sig
prot1678	370	1	1	0	0	0	1	1.5	3	ns
prot1679	629	1	0	0	4	2	2	2	4	ns
prot1680	187	2	1	3.6	1.2	1	0	1.2	0	ns
prot1681	596	0	3	3	0	2	4	6	6	sig
prot1682	255	0	0	0	3	3	6	9	4.5	sig
prot1683	92	0	1	10	10	2	4	2	8	ns
prot1684	171	5	3	2.4	14.4	6	1	6	2.4	ns
prot1685	165	0	4	6	0	3	4	9	18	ns
prot1686	148	0	3	6	4.5	3	0	6	4.5	ns
prot1687	229	2	2	6	4	2	3	8	4	ns
prot1688	123	2	3	1.2	2.4	0	0	1.2	1.2	ns
prot1689	77	1	1	3	0	3	3	12	6	ns
prot1690	465	1	1	3	4.5	2	2	4.5	9	ns
prot1691	279	1	0	0	4	1	0	0	0	ns
prot1692	278	1	2	0	3.6	2	3	2.4	1.2	ns
prot1693	119	2	1	3	6	3	2	3	0	ns
prot1694	148	0	1	3	3	3	2	3	1.5	ns
prot1695	72	2	2	8	2	1	1	0	2	ns
prot1696	353	1	2	1.2	3.6	1	1	1.2	1.2	ns
prot1697	196	1	2	9	3	2	0	6	3	ns
prot1698	174	1	2	1.5	1.5	3	3	1.5	4.5	ns
prot1699	126	0	2	4	2	0	0	2	2	ns
prot1700	235	3	2	1.2	0	9	2	3.6	3.6	sig
prot1701	235	3	1	0	6	2	2	3	3	ns
prot1702	110	2	2	1.5	4.5	3	2	4.5	3	ns
prot1703	188	0	1	6	4	3	2	4	4	ns
prot1704	225	1	2	0	0	2	2	2.4	4.8	sig
prot1705	138	1	3	9	6	0	2	0	0	ns
prot1706	174	3	1	7.5	3	0	1	0	4.5	ns
prot1707	672	3	1	2	2	2	0	4	2	ns
prot1708	84	1	2	2.4	1.2	1	3	0	0	ns
prot1709	107	0	1	12	3	2	1	3	0	ns
prot1710	146	3	4	6	4.5	1	3	1.5	3	ns
prot1711	183	2	2	6	0	1	1	0	4	ns
prot1712	555	1	0	2.4	0	1	1	2.4	1.2	ns
prot1713	467	2	1	3	0	0	0	3	6	ns
prot1714	265	0	1	4.5	1.5	0	0	0	0	ns
prot1715	598	3	4	2	4	9	2	4	8	sig
prot1716	317	2	3	1.2	3.6	2	0	3.6	6	ns
prot1717	196	0	2	12	6	2	2	0	0	ns
prot1718	267	0	0	1.5	1.5	0	5	3	4.5	ns
prot1719	612	2	2	2	0	2	0	8	2	ns
prot1720	62	2	1	2.4	1.2	0	3	0	4.8	ns
prot1721	77	0	2	6	0	2	5	6	6	sig
prot1722	68	2	1	4.5	0	2	2	3	3	sig
prot1723	632	1	1	4	6	2	3	0	0	ns
prot1724	230	2	0	3.6	2.4	2	1	1.2	1.2	ns
prot1725	133	3	2	3	3	2	0	0	3	ns
prot1726	334	0	3	0	1.5	2	6	6	3	sig
prot1727	311	1	0	0	0	1	1	0	2	ns
prot1728	563	1	0	1.2	0	2	2	2.4	3.6	ns
prot1729	327	1	0	0	3	1	2	3	0	ns
prot1730	144	4	1	3	4.5	4	1	4.5	1.5	ns
prot1731	668	1	1	0	2	2	1	2	0	ns
prot1732	85	1	1	0	0	2	2	1.2	2.4	ns
prot1733	102	2	1	0	3	2	1	6	0	ns
prot1734	508	4	1	1.5	0	2	0	1.5	3	ns
prot1735	226	1	1	4	2	2	1	4	2	ns
prot1736	676	3	1	1.2	2.4	2	2	2.4	2.4	sig
prot1737	539	1	1	6	3	0	1	3	3	ns
prot1738	295	2	0	0	1.5	1	0	0	1.5	ns
prot1739	224	0	1	4	4	0	0	2	0	ns
prot1740	2292	0	0	2.4	1.2	0	1	1.2	0	ns
prot1741	170	6	3	6	15	1	4	9	3	ns
prot1742	134	3	3	1.5	3	4	2	4.5	4.5	ns
prot1743	255	0	5	2	6	0	2	4	0	ns
prot1744	304	3	6	6	4.8	2	3	8.4	6	ns
prot1745	237	1	3	3	3	1	2	15	3	ns
prot1746	105	1	2	1.5	3	3	3	13.5	9	sig
prot1747	69	1	2	2	2	1	1	4	2	ns
prot1748	247	2	1	2.4	1.2	3	2	1.2	1.2	ns
prot1749	99	4	0	9	6	1	3	12	9	ns
prot1750	116	2	1	4.5	3	2	1	0	1.5	ns
prot1751	152	1	3	0	4	0	0	2	0	ns
prot1752	225	2	2	2.4	2.4	2	2	2.4	1.2	ns
prot1753	147	1	2	6	3	1	2	0	6	ns
prot1754	125	3	3	6	3	4	2	10.5	6	sig
prot1755	90	1	1	6	2	12	3	12	12	sig
prot1756	237	5	1	1.2	3.6	6	6	7.2	3.6	sig
prot1757	66	3	4	6	6	5	5	6	6	sig
prot1758	264	3	0	6	9	3	1	1.5	4.5	ns
prot1759	137	0	2	4	10	2	1	4	2	ns
prot1760	511	1	2	0	2.4	2	4	4.8	4.8	sig
prot1761	141	3	0	3	0	0	2	0	6	ns
prot1762	280	3	3	4.5	6	4	2	1.5	0	ns
prot1763	302	2	1	6	0	3	0	6	4	ns
prot1764	74	1	2	1.2	6	0	1	0	2.4	ns
prot1765	171	0	0	0	3	2	4	6	6	sig
prot1766	95	2	0	3	3	2	4	7.5	3	sig
prot1767	367	0	3	2	0	0	2	2	4	ns
prot1768	144	1	0	2.4	1.2	2	8	2.4	9.6	sig
prot1769	664	2	1	6	3	4	5	12	12	sig
prot1770	179	2	2	3	4.5	2	1	6	3	ns
prot1771	114	1	0	8	2	1	1	4	2	ns
prot1772	161	2	2	1.2	2.4	1	0	0	0	ns
prot1773	205	2	2	3	9	4	2	3	3	sig
prot1774	305	2	1	0	1.5	1	2	1.5	1.5	ns
prot1775	416	1	1	0	2	2	3	4	4	sig
prot1776	397	0	0	1.2	1.2	3	0	0	2.4	ns
prot1777	224	2	1	6	3	0	1	0	0	ns
prot1778	314	0	1	0	4.5	2	2	3	0	ns
prot1779	174	0	0	2	0	1	0	0	4	ns
prot1780	416	0	1	2.4	1.2	0	0	0	3.6	ns
prot1781	131	4	0	0	6	2	2	6	6	sig
prot1782	107	1	2	3	4.5	3	2	3	1.5	ns
prot1783	163	1	1	4	0	1	0	2	2	ns
prot1784	564	0	1	2.4	3.6	0	1	1.2	2.4	ns
prot1785	208	0	4	3	6	3	2	3	3	ns
prot1786	135	0	2	3	1.5	4	5	3	6	sig
prot1787	3394	6	3	10	2	3	1	2	10	ns
prot1788	1957	0	0	2.4	2.4	1	5	2.4	1.2	sig
prot1789	1088	2	2	3	3	3	3	0	6	ns
prot1790	424	2	6	0	4.5	3	3	1.5	3	ns
prot1791	1035	2	2	4	8	2	4	10	4	sig
prot1792	926	2	1	1.2	1.2	0	2	2.4	1.2	ns
prot1793	1669	1	0	6	3	0	2	0	3	ns
prot1794	201	1	3	3	1.5	3	2	4.5	3	ns
prot1795	539	1	0	6	4	2	2	4	2	ns
prot1796	638	0	4	1.2	0	0	2	2.4	1.2	ns
prot1797	225	3	6	21	9	8	2	3	0	ns
prot1798	319	8	2	9	7.5	2	1	3	6	ns
prot1799	520	3	1	10	10	2	2	8	8	ns
prot1800	785	5	2	3.6	4.8	3	3	4.8	1.2	ns
prot1801	629	0	1	6	6	4	4	9	3	ns
prot1802	341	1	2	4.5	0	2	4	9	4.5	sig
prot1803	412	2	3	4	6	2	1	0	2	ns
prot1804	308	1	0	1.2	1.2	2	0	0	0	ns
prot1805	743	1	0	6	0	1	1	3	3	ns
prot1806	470	3	0	0	4.5	0	1	1.5	0	ns
prot1807	1140	1	3	4	2	2	0	0	2	ns
prot1808	1466	0	2	2.4	2.4	0	1	1.2	0	ns
prot1809	254	5	2	6	9	4	1	12	6	ns
prot1810	257	1	3	1.5	7.5	3	5	4.5	1.5	ns
prot1811	375	1	1	4	6	1	4	0	0	ns
prot1812	1882	0	5	2.4	2.4	1	4	1.2	1.2	ns
prot1813	1300	1	2	0	12	1	1	6	0	ns
prot1814	444	2	5	3	3	5	1	9	0	ns
prot1815	832	0	1	4	2	2	2	8	4	sig
prot1816	582	1	2	1.2	3.6	0	2	0	1.2	ns
prot1817	280	0	1	9	3	0	0	0	3	ns
prot1818	1244	2	0	3	0	2	2	3	12	sig
prot1819	276	0	0	0	2	2	0	2	6	ns
prot1820	623	5	5	0	2.4	1	0	0	2.4	ns
prot1821	450	0	0	3	3	1	1	3	0	ns
prot1822	247	0	0	1.5	1.5	0	2	3	0	ns
prot1823	387	0	2	6	6	0	1	0	4	ns
prot1824	662	0	0	2.4	2.4	1	0	1.2	3.6	ns
prot1825	743	1	2	0	3	2	0	3	3	ns
prot1826	874	0	1	1.5	3	0	2	4.5	3	ns
prot1827	1301	0	2	0	4	0	1	2	4	ns
prot1828	274	2	3	2.4	1.2	2	1	0	4.8	ns
prot1829	551	3	5	3	12	1	3	0	0	ns
prot1830	447	2	3	6	7.5	2	1	4.5	0	ns
prot1831	154	3	4	2	0	2	2	0	2	ns
prot1832	210	2	0	1.2	1.2	4	2	2.4	1.2	ns
prot1833	290	1	4	15	3	3	6	27	18	sig
prot1834	220	4	2	0	1.5	2	1	1.5	6	ns
prot1835	184	1	4	2	6	2	3	0	4	ns
prot1836	168	4	2	1.2	2.4	1	5	2.4	1.2	ns
prot1837	102	0	0	9	3	1	2	6	3	ns
prot1838	327	3	3	1.5	0	1	0	3	1.5	ns
prot1839	962	3	4	2	2	1	0	2	2	ns
prot1840	556	0	1	1.2	1.2	2	0	1.2	0	ns
prot1841	374	1	0	3	3	6	4	6	9	ns
prot1842	728	1	1	1.5	3	4	2	4.5	3	sig
prot1843	243	2	1	4	0	1	3	2	6	ns
prot1844	127	0	0	1.2	2.4	4	2	2.4	7.2	sig
prot1845	519	2	2	6	6	0	0	6	0	ns
prot1846	492	0	0	0	3	3	2	0	6	ns
prot1847	233	1	2	4	4	2	0	6	0	ns
prot1848	287	2	1	2.4	2.4	0	3	2.4	1.2	ns
prot1849	337	2	0	9	6	0	0	6	6	ns
prot1850	404	1	1	3	3	2	1	0	3	ns
prot1851	3175	1	1	0	2	0	0	8	2	ns
prot1852	243	0	1	0	0	0	0	0	0	ns
prot1853	275	1	1	0	3	0	0	3	6	ns
prot1854	648	2	2	1.5	3	4	5	3	6	sig
prot1855	172	1	2	6	0	2	1	2	2	ns
prot1856	283	1	1	1.2	3.6	2	6	4.8	2.4	sig
prot1857	159	2	2	6	9	2	2	15	9	ns
prot1858	372	0	0	0	1.5	1	6	1.5	6	ns
prot1859	174	2	4	6	4	4	2	0	4	ns
prot1860	182	4	1	3.6	2.4	2	4	2.4	13.2	sig
prot1861	251	2	3	12	9	4	6	9	6	sig
prot1862	1009	3	1	4.5	0	3	3	3	3	ns
prot1863	233	0	1	2	0	0	0	0	6	ns
prot1864	158	4	1	1.2	1.2	6	2	2.4	1.2	ns
prot1865	200	2	2	9	9	0	4	0	6	ns
prot1866	292	1	1	3	3	5	4	4.5	0	ns
prot1867	399	1	1	0	6	1	2	4	2	ns
prot1868	229	2	2	0	0	3	2	3.6	1.2	ns
prot1869	228	1	3	3	3	3	3	9	6	ns
prot1870	445	0	1	1.5	0	1	4	3	4.5	ns
prot1871	334	0	0	8	2	0	1	0	2	ns
prot1872	848	4	0	2.4	2.4	2	4	1.2	1.2	ns
prot1873	151	2	0	6	3	0	0	9	6	ns
prot1874	1410	1	1	3	0	1	0	0	3	ns
prot1875	164	0	1	2	0	0	1	2	2	ns
prot1876	114	0	1	2.4	1.2	0	0	1.2	1.2	ns
prot1877	262	1	0	6	6	2	1	9	9	ns
prot1878	174	1	2	1.5	1.5	1	4	3	3	ns
prot1879	987	1	1	2	2	1	2	2	2	ns
prot1880	170	1	1	1.2	2.4	6	2	2.4	2.4	sig
prot1881	399	0	3	0	12	2	4	12	6	sig
prot1882	504	1	4	0	0	8	2	3	3	sig
prot1883	359	1	0	6	6	2	2	2	2	ns
prot1884	85	0	3	0	0	1	1	6	1.2	ns
prot1885	186	2	2	6	9	0	0	9	3	ns
prot1886	231	0	2	3	1.5	4	1	0	9	ns
prot1887	161	2	1	0	0	4	0	0	0	ns
prot1888	296	1	3	0	0	0	1	4.8	2.4	ns
prot1889	362	1	1	9	3	1	0	0	6	ns
prot1890	492	2	1	0	0	0	2	0	0	ns
prot1891	240	0	1	0	2	2	0	4	4	ns
prot1892	587	2	1	1.2	1.2	2	0	1.2	3.6	ns
prot1893	523	1	1	3	0	1	0	0	3	ns
prot1894	979	1	0	1.5	0	3	4	0	1.5	ns
prot1895	2381	1	0	0	0	2	4	4	4	sig
prot1896	246	1	0	2.4	1.2	2	2	2.4	1.2	ns
prot1897	309	0	1	0	0	2	0	0	3	ns
prot1898	214	1	1	1.5	0	1	0	1.5	0	ns
prot1899	659	1	2	2	8	0	2	2	2	ns
prot1900	185	1	2	3.6	1.2	1	1	3.6	0	ns
prot1901	201	2	3	3	3	3	2	3	0	ns
prot1902	464	0	2	1.5	3	2	1	1.5	0	ns
prot1903	298	1	1	8	6	0	1	0	4	ns
prot1904	502	0	2	1.2	2.4	0	0	1.2	0	ns
prot1905	295	1	2	3	0	2	0	12	9	ns
prot1906	1921	0	0	0	3	2	1	0	0	ns
prot1907	900	0	4	2	0	3	2	4	4	sig
prot1908	1567	0	1	1.2	0	0	0	1.2	1.2	ns
prot1909	659	2	1	0	3	2	0	6	6	ns
prot1910	909	3	0	0	0	0	1	3	1.5	ns
prot1911	193	0	0	0	2	1	2	2	2	sig
prot1912	431	0	3	0	1.2	3	0	0	1.2	ns
prot1913	118	1	1	0	0	1	0	0	3	ns
prot1914	229	0	5	6	7.5	5	1	9	3	ns
prot1915	232	0	0	2	4	2	2	2	0	ns
prot1916	267	2	2	1.2	1.2	1	2	1.2	3.6	ns
prot1917	266	1	1	9	0	1	1	9	3	ns
prot1918	183	0	3	3	4.5	0	4	1.5	3	ns
prot1919	909	2	4	4	12	5	3	2	2	ns
prot1920	219	2	2	1.2	1.2	6	0	2.4	1.2	ns
prot1921	141	1	1	3	0	0	0	9	3	ns
prot1922	154	5	4	3	0	2	4	1.5	1.5	ns
prot1923	243	0	2	2	2	2	2	4	4	sig
prot1924	135	3	1	1.2	2.4	2	1	2.4	2.4	sig
prot1925	315	0	1	9	0	1	1	3	3	ns
prot1926	517	2	1	3	1.5	1	3	1.5	0	ns
prot1927	127	2	0	2	2	1	1	2	4	ns
prot1928	439	0	1	2.4	0	2	1	2.4	2.4	ns
prot1929	398	2	1	3	0	0	1	6	3	ns
prot1930	462	2	1	0	1.5	1	0	1.5	0	ns
prot1931	202	2	1	0	0	1	1	6	2	ns
prot1932	114	2	1	0	3.6	4	2	0	3.6	ns
prot1933	137	2	0	0	9	2	1	0	6	ns
prot1934	124	2	1	1.5	3	2	0	3	3	ns
prot1935	641	1	1	2	2	3	3	6	6	sig
prot1936	415	2	1	1.2	2.4	1	2	1.2	0	ns
prot1937	448	1	1	3	3	0	0	0	3	ns
prot1938	572	5	1	1.5	3	2	2	4.5	1.5	ns
prot1939	819	3	0	2	4	3	3	6	18	sig
prot1940	365	1	1	1.2	1.2	1	1	0	0	ns
prot1941	600	1	0	6	3	0	1	3	3	ns
prot1942	692	0	2	0	1.5	1	4	4.5	0	ns
prot1943	244	5	1	4	0	3	6	6	6	sig
prot1944	203	0	0	0	2.4	1	2	8.4	1.2	ns
prot1945	383	1	2	3	3	0	0	3	12	ns
prot1946	208	0	0	0	3	1	0	0	1.5	ns
prot1947	292	1	0	4	4	2	4	12	4	sig
prot1948	288	1	1	1.2	2.4	2	1	3.6	0	ns
prot1949	111	1	1	9	0	1	3	0	9	ns
prot1950	309	1	2	4.5	0	0	0	3	0	ns
prot1951	555	1	2	0	2	1	3	2	2	ns
prot1952	719	1	2	2.4	1.2	1	1	6	1.2	sig
prot1953	548	1	0	3	6	1	1	3	3	ns
prot1954	209	2	0	1.5	0	1	1	1.5	1.5	sig
prot1955	561	0	1	2	2	2	2	0	0	ns
prot1956	575	0	2	1.2	0	4	0	2.4	2.4	ns
prot1957	193	1	0	0	6	3	1	9	6	ns
prot1958	476	1	1	0	0	3	0	1.5	0	ns
prot1959	426	0	0	4	2	0	0	2	0	ns
prot1960	210	1	2	1.2	0	2	2	1.2	1.2	ns
prot1961	167	2	0	6	3	2	4	6	6	sig
prot1962	255	0	0	3	1.5	2	2	9	3	sig
prot1963	259	0	0	0	0	1	1	0	0	ns
prot1964	828	1	1	1.2	0	0	0	1.2	3.6	ns
prot1965	491	1	0	15	0	2	0	6	3	ns
prot1966	116	1	3	3	6	2	2	1.5	1.5	ns
prot1967	392	1	2	0	2	2	0	0	2	ns
prot1968	278	1	2	0	0	0	1	0	1.2	ns
prot1969	275	0	2	0	9	0	1	0	6	ns
prot1970	542	0	1	0	3	4	1	3	1.5	sig
prot1971	303	1	1	2	6	0	0	4	4	ns
prot1972	206	1	1	1.2	1.2	2	2	2.4	9.6	sig
prot1973	575	2	0	0	0	0	1	9	3	ns
prot1974	882	0	2	0	0	1	1	1.5	0	ns
prot1975	503	0	1	0	4	1	0	4	6	ns
prot1976	350	1	0	0	1.2	1	1	0	0	ns
prot1977	277	0	0	0	6	0	1	3	0	ns
prot1978	251	1	1	0	1.5	0	2	0	1.5	ns
prot1979	223	0	0	4	0	0	0	2	4	ns
prot1980	109	3	3	3.6	3.6	12	6	2.4	2.4	sig
prot1981	1093	2	0	6	9	3	9	9	36	sig
prot1982	123	1	3	0	1.5	2	5	7.5	13.5	sig
prot1983	160	1	1	4	0	0	1	8	4	ns
prot1984	160	2	1	0	2.4	0	0	2.4	2.4	ns
prot1985	433	3	3	3	6	2	3	3	9	ns
prot1986	214	2	1	3	1.5	2	3	0	3	ns
prot1987	114	2	2	2	2	2	2	8	4	sig
prot1988	178	4	5	2.4	3.6	2	0	2.4	1.2	ns
prot1989	248	0	1	3	3	2	2	6	12	sig
prot1990	49	4	2	0	0	3	3	4.5	13.5	sig
prot1991	86	2	0	4	2	5	1	8	4	ns
prot1992	335	1	2	2.4	1.2	2	0	1.2	0	ns
prot1993	171	1	3	3	3	3	1	3	0	ns
prot1994	214	2	3	0	1.5	0	1	3	0	ns
prot1995	108	0	0	2	2	2	2	12	8	sig
prot1996	115	1	1	1.2	1.2	1	1	2.4	1.2	sig
prot1997	96	1	1	12	3	2	1	9	0	ns
prot1998	82	2	2	1.5	0	1	2	0	1.5	ns
prot1999	365	0	2	2	2	1	5	0	2	ns
[truncated: 1,549 more rows]
