# Supplementary material for: Protein complex-based analysis is resistant to the obfuscating consequences of batch effects --- a case study in clinical proteomics
Source: BMC Genomics. 2017 Mar 14;18(Suppl 2):142. doi: 10.1186/s12864-017-3490-3 (PMC5374662; doi:10.1186/s12864-017-3490-3)
Supplement: Supplementary file 2 — Simulated data D2.2H. (ZIP 3730 kb) [file 12864_2017_3490_MOESM2_ESM.zip › D2.2.330.txt]

protLen	X0	X0.1	X0.2	X0.3	X1	X1.1	X1.2	X1.3	sig
prot1	1338	904	889	1774	1660	868	907	1756	1818	ns
prot2	2199	33	26	38.4	44.4	23	31	50.4	40.8	ns
prot3	1538	36	34	111	96	37	28	90	102	ns
prot4	2319	21	26	52.2	36	28	24	32.4	39.6	ns
prot5	1392	50	48	110	100	44	66	106	98	sig
prot6	1985	34	29	37.2	39.6	33	21	31.2	38.4	ns
prot7	1262	41	56	180	126	40	42	165	126	ns
prot8	3862	19	17	25.2	28.8	18	24	37.8	23.4	ns
prot9	1295	47	46	98	94	51	40	70	84	ns
prot10	4287	7	8	18	12	17	12	19.2	15.6	sig
prot11	1277	34	38	117	111	35	34	141	120	ns
prot12	3587	6	6	14.4	16.2	10	8	23.4	14.4	ns
prot13	774	65	73	164	154	123	104	232	244	sig
prot14	1960	7	5	2.4	10.8	2	3	8.4	4.8	ns
prot15	858	84	72	177	195	65	65	228	165	ns
prot16	693	65	77	142.2	131.4	78	73	160.2	117	ns
prot17	748	71	63	152	140	67	63	88	146	ns
prot18	875	49	34	56.4	64.8	45	54	43.2	63.6	ns
prot19	1755	14	13	30	51	18	13	33	27	ns
prot20	839	37	28	73.8	68.4	24	36	70.2	54	ns
prot21	857	23	22	70	50	33	24	48	52	ns
prot22	1248	25	24	32.4	18	26	16	40.8	24	ns
prot23	1308	14	21	84	48	33	34	54	60	sig
prot24	1260	19	13	28.8	19.8	19	9	25.2	12.6	ns
prot25	1487	7	3	14	12	5	6	18	14	ns
prot26	477	84	81	105.6	91.2	101	90	109.2	97.2	ns
prot27	1324	24	19	102	102	20	33	75	63	ns
prot28	997	19	20	32.4	30.6	51	60	64.8	97.2	sig
prot29	623	114	99	188	202	107	96	228	220	ns
prot30	657	99	93	105.6	128.4	255	273	381.6	363.6	sig
prot31	1735	16	11	51	24	16	11	42	39	ns
prot32	904	13	10	14.4	21.6	18	28	72	25.2	sig
prot33	446	203	180	392	396	203	185	384	380	ns
prot34	262	174	200	237.6	192	188	173	220.8	225.6	ns
prot35	682	98	106	306	327	132	87	324	318	ns
prot36	742	37	55	90	106.2	56	54	88.2	104.4	ns
prot37	630	32	36	72	78	47	37	76	82	ns
prot38	672	35	27	37.2	40.8	36	33	40.8	39.6	ns
prot39	1056	31	29	69	96	26	29	99	87	ns
prot40	1098	19	20	28.8	30.6	16	27	43.2	36	ns
prot41	1192	16	14	24	22	15	6	28	14	ns
prot42	1888	15	7	14.4	13.2	13	8	13.2	4.8	ns
prot43	500	154	163	516	468	156	189	480	447	ns
prot44	610	51	52	63	113.4	46	57	84.6	86.4	ns
prot45	543	31	27	54	60	32	26	66	76	ns
prot46	685	18	24	38.4	34.8	39	31	42	31.2	ns
prot47	546	26	33	60	57	28	29	69	93	ns
prot48	1311	13	12	25.2	14.4	13	11	23.4	28.8	ns
prot49	1047	7	13	22	14	5	20	26	24	ns
prot50	491	141	142	178.8	165.6	128	154	132	159.6	ns
prot51	654	69	93	225	288	75	67	222	180	ns
prot52	639	51	71	117	120.6	46	44	97.2	95.4	ns
prot53	740	46	53	110	102	51	45	102	96	ns
prot54	1143	13	14	31.2	21.6	28	21	20.4	26.4	ns
prot55	966	16	16	81	63	14	18	42	54	ns
prot56	1042	9	9	16.2	12.6	20	18	36	43.2	sig
prot57	2166	7	10	10	8	11	6	16	22	ns
prot58	443	41	30	48	31.2	51	38	48	48	sig
prot59	589	21	24	84	78	44	58	150	144	sig
prot60	740	26	20	63	27	17	23	43.2	21.6	ns
prot61	532	27	19	36	32	17	23	50	36	ns
prot62	740	3	8	9.6	14.4	16	14	14.4	19.2	sig
prot63	727	7	5	30	27	7	9	30	36	ns
prot64	1585	10	5	16.2	5.4	5	6	3.6	10.8	ns
prot65	479	240	193	476	454	439	405	856	814	sig
prot66	364	156	133	184.8	175.2	149	163	164.4	186	ns
prot67	433	160	158	513	465	444	465	1233	1440	sig
prot68	346	155	154	271.8	248.4	133	117	248.4	271.8	ns
prot69	545	99	106	164	220	99	105	202	192	ns
prot70	472	57	82	81.6	70.8	91	66	94.8	86.4	ns
prot71	478	55	49	120	138	207	126	423	549	sig
prot72	413	49	43	95.4	93.6	54	43	108	100.8	ns
prot73	496	36	48	90	92	44	40	58	84	ns
prot74	630	25	36	40.8	55.2	40	34	40.8	49.2	ns
prot75	544	27	18	66	72	28	18	78	81	ns
prot76	880	10	15	34.2	21.6	18	13	21.6	27	ns
prot77	684	10	10	34	8	10	8	14	20	ns
prot78	988	8	5	6	10.8	7	12	15.6	14.4	ns
prot79	430	58	64	207	189	80	54	168	204	ns
prot80	707	29	28	37.8	48.6	50	54	68.4	104.4	sig
prot81	418	26	21	52	56	18	19	62	42	ns
prot82	820	22	12	18	12	36	42	68.4	43.2	sig
prot83	1450	6	9	21	30	5	10	21	33	ns
prot84	500	75	87	162	124.2	77	79	124.2	133.2	ns
prot85	451	58	68	116	118	147	171	426	348	sig
prot86	757	31	17	31.2	34.8	29	25	27.6	34.8	ns
prot87	539	14	29	54	99	25	27	96	81	ns
prot88	455	15	19	34.2	28.8	12	24	37.8	45	ns
prot89	646	22	19	30	24	15	15	24	38	ns
prot90	533	9	14	6	8.4	11	8	7.2	8.4	ns
prot91	1101	6	9	15	0	5	6	15	18	ns
prot92	375	162	182	291.6	289.8	183	174	340.2	334.8	ns
prot93	477	122	112	270	242	109	132	216	198	ns
prot94	440	79	79	91.2	81.6	62	70	114	87.6	ns
prot95	445	57	60	168	162	53	77	195	225	ns
prot96	373	50	52	77.4	99	66	41	91.8	100.8	ns
prot97	606	31	24	44	64	31	28	72	78	ns
prot98	343	17	22	31.2	18	34	19	31.2	34.8	sig
prot99	403	17	16	51	69	20	22	45	39	ns
prot100	591	18	26	28.8	21.6	19	22	46.8	27	ns
prot101	641	9	13	28	40	24	16	36	28	sig
prot102	583	7	7	9.6	13.2	9	10	9.6	15.6	ns
prot103	544	11	7	33	24	8	13	39	33	ns
prot104	2137	3	3	12.6	5.4	9	8	18	12.6	ns
prot105	375	43	42	88	92	78	72	220	192	sig
prot106	454	45	57	50.4	54	68	70	88.8	81.6	sig
prot107	472	28	42	108	105	28	32	117	78	ns
prot108	517	43	29	72	63	31	29	82.8	50.4	ns
prot109	464	42	29	30	44	22	28	48	44	ns
prot110	637	17	22	14.4	20.4	16	23	25.2	25.2	ns
prot111	423	17	15	63	69	57	66	261	153	sig
prot112	414	13	13	34.2	28.8	13	13	21.6	21.6	ns
prot113	898	11	11	14	44	13	10	30	24	ns
prot114	498	11	14	13.2	10.8	5	14	15.6	20.4	ns
prot115	580	13	13	66	57	18	31	69	102	sig
prot116	448	14	10	7.2	12.6	6	14	30.6	14.4	ns
prot117	569	11	4	10	12	12	10	6	12	ns
prot118	1032	9	6	4.8	4.8	3	9	3.6	12	ns
prot119	357	103	79	324	348	97	88	315	279	ns
prot120	231	57	55	72	106.2	58	66	84.6	118.8	ns
prot121	372	46	42	102	106	165	129	348	252	sig
prot122	375	54	38	57.6	57.6	52	60	57.6	51.6	ns
prot123	507	35	49	144	117	51	42	105	126	ns
prot124	411	36	31	43.2	57.6	39	36	55.8	59.4	ns
prot125	374	21	14	44	36	18	17	40	24	ns
prot126	827	23	17	26.4	21.6	17	14	7.2	19.2	ns
prot127	774	16	12	66	42	16	13	45	39	ns
prot128	576	9	4	14.4	18	6	10	10.8	10.8	ns
prot129	413	17	12	22	22	13	11	26	28	ns
prot130	569	9	13	19.2	8.4	7	5	14.4	9.6	ns
prot131	590	6	7	21	24	11	10	21	39	ns
prot132	774	12	8	18	10.8	10	9	14.4	10.8	ns
prot133	1023	11	12	20	28	13	9	34	12	ns
prot134	803	3	2	7.2	7.2	5	6	6	6	ns
prot135	242	55	69	159	195	152	138	384	426	sig
prot136	439	50	53	111.6	113.4	81	75	154.8	147.6	sig
prot137	318	39	43	108	94	80	57	92	126	ns
prot138	278	58	51	81.6	72	51	58	60	78	ns
prot139	309	41	57	141	150	50	52	156	99	ns
prot140	568	43	32	77.4	72	29	28	50.4	64.8	ns
prot141	316	33	31	52	60	67	59	104	112	sig
prot142	283	29	28	20.4	36	22	19	37.2	21.6	ns
prot143	608	17	29	66	54	34	52	102	138	sig
prot144	673	23	28	19.8	37.8	26	23	27	39.6	ns
prot145	414	17	11	38	22	16	20	54	34	ns
prot146	707	22	15	22.8	20.4	19	18	22.8	18	ns
prot147	406	11	10	24	51	13	23	39	42	ns
prot148	510	18	19	25.2	21.6	12	18	25.2	12.6	ns
prot149	500	15	10	28	24	12	10	28	26	ns
prot150	350	8	8	8.4	12	8	12	19.2	4.8	ns
prot151	683	10	19	54	45	19	10	36	45	ns
prot152	569	8	7	12.6	14.4	10	6	25.2	19.8	ns
prot153	450	15	12	20	34	14	9	22	34	ns
prot154	399	8	12	8.4	13.2	42	39	32.4	21.6	sig
prot155	713	4	8	48	6	10	8	18	24	ns
prot156	564	9	12	21.6	27	24	18	59.4	64.8	sig
prot157	1149	8	6	16	14	8	5	16	8	ns
prot158	721	6	5	4.8	6	7	8	3.6	8.4	ns
prot159	260	187	204	534	510	194	196	600	576	ns
prot160	372	155	132	253.8	194.4	140	132	248.4	246.6	ns
prot161	297	95	75	216	180	94	91	192	182	ns
prot162	276	47	46	54	66	44	56	60	48	ns
prot163	480	36	34	96	96	43	25	90	81	ns
prot164	299	40	40	52.2	50.4	37	37	43.2	43.2	ns
prot165	317	28	27	54	54	32	30	62	76	ns
prot166	437	21	20	25.2	22.8	22	29	36	28.8	ns
prot167	537	24	13	78	78	27	27	69	69	ns
prot168	228	19	18	41.4	32.4	52	42	75.6	68.4	sig
prot169	289	12	16	56	38	14	17	48	24	ns
prot170	341	20	17	20.4	26.4	15	11	19.2	21.6	ns
prot171	445	15	13	51	39	19	23	66	57	sig
prot172	458	17	8	18	19.8	11	13	27	28.8	ns
prot173	450	11	13	20	14	15	13	24	24	ns
prot174	588	16	16	19.2	14.4	10	19	19.2	14.4	ns
prot175	761	10	13	36	30	12	12	36	39	ns
prot176	519	11	6	21.6	18	12	14	14.4	27	ns
prot177	1216	5	14	14	20	23	14	18	18	sig
prot178	605	11	9	13.2	14.4	4	9	10.8	7.2	ns
prot179	748	10	10	27	21	9	8	30	42	ns
prot180	460	8	14	23.4	16.2	12	7	10.8	19.8	ns
prot181	645	9	11	22	14	8	6	10	18	ns
prot182	528	8	3	10.8	10.8	8	10	10.8	9.6	ns
prot183	958	5	7	21	21	6	5	21	18	ns
prot184	4213	0	2	5.4	10.8	5	6	10.8	10.8	ns
prot185	1921	3	8	10	8	4	5	4	10	ns
prot186	333	131	142	190.8	165.6	147	146	154.8	169.2	ns
prot187	229	102	109	303	300	107	100	273	273	ns
prot188	413	38	49	99	86.4	88	100	165.6	172.8	sig
prot189	437	33	51	102	72	37	39	78	88	ns
prot190	459	34	27	51.6	28.8	29	25	34.8	30	ns
prot191	170	23	22	102	126	26	39	114	99	ns
prot192	200	45	35	73.8	73.8	41	46	84.6	75.6	ns
prot193	396	34	25	54	70	24	38	84	76	ns
prot194	219	24	21	24	24	21	14	15.6	21.6	ns
prot195	509	29	20	54	66	16	15	66	66	ns
prot196	255	29	29	45	21.6	16	23	39.6	37.8	ns
prot197	343	16	13	46	34	31	40	46	40	sig
prot198	453	16	20	30	25.2	19	17	24	30	ns
prot199	418	13	16	42	39	17	13	45	39	ns
prot200	506	8	12	18	23.4	7	11	25.2	39.6	ns
prot201	545	14	16	26	20	15	15	44	32	ns
prot202	406	7	3	8.4	13.2	14	18	24	15.6	sig
prot203	586	8	16	42	30	14	12	36	48	ns
prot204	570	8	5	16.2	14.4	22	22	14.4	54	sig
prot205	868	8	14	14	30	8	6	26	22	ns
prot206	508	8	9	13.2	9.6	13	3	13.2	3.6	ns
prot207	715	9	6	21	27	6	7	30	18	ns
prot208	622	8	7	14.4	10.8	8	7	18	12.6	ns
prot209	463	3	10	18	8	6	6	6	12	ns
prot210	756	9	9	9.6	2.4	7	9	4.8	7.2	ns
prot211	520	4	10	33	21	5	5	15	12	ns
prot212	858	4	5	9	7.2	4	3	7.2	3.6	ns
prot213	463	5	2	2	6	6	6	8	8	ns
prot214	248	83	102	97.2	92.4	79	84	99.6	103.2	ns
prot215	386	56	63	150	171	44	53	138	177	ns
prot216	252	43	55	66.6	63	46	36	120.6	75.6	ns
prot217	271	59	59	116	80	98	78	176	128	sig
prot218	367	46	37	57.6	49.2	38	49	72	73.2	sig
prot219	335	62	39	138	135	47	36	123	144	ns
prot220	600	30	38	55.8	48.6	34	22	100.8	59.4	ns
prot221	232	36	33	94	62	45	36	86	52	ns
prot222	273	40	34	36	37.2	35	45	33.6	38.4	ns
prot223	243	30	32	111	108	35	39	90	84	ns
prot224	223	31	27	37.8	41.4	30	26	61.2	52.2	ns
prot225	250	31	31	38	56	28	30	78	50	ns
prot226	223	22	35	36	20.4	33	29	32.4	28.8	ns
prot227	289	26	32	69	72	29	19	108	72	ns
prot228	378	25	27	45	39.6	19	21	43.2	28.8	ns
prot229	410	23	13	24	28	21	17	44	28	ns
prot230	389	23	13	44.4	28.8	20	16	31.2	25.2	ns
prot231	610	21	16	63	60	16	19	48	63	ns
prot232	243	23	15	18	32.4	13	13	25.2	32.4	ns
prot233	397	12	9	26	24	13	17	24	30	ns
prot234	229	4	9	12	4.8	11	9	14.4	8.4	ns
prot235	321	12	5	24	27	9	10	27	30	ns
prot236	447	8	12	19.8	7.2	26	12	28.8	68.4	sig
prot237	272	7	15	18	26	12	13	24	16	ns
prot238	645	11	6	7.2	7.2	10	6	20.4	15.6	ns
prot239	709	7	11	15	24	15	9	54	45	sig
prot240	513	15	10	16.2	21.6	7	13	36	25.2	ns
prot241	314	9	8	18	18	8	7	14	14	ns
prot242	388	10	6	13.2	4.8	4	5	10.8	4.8	ns
prot243	956	6	1	15	15	2	2	9	6	ns
prot244	128	231	251	401.4	457.2	238	259	417.6	401.4	ns
prot245	197	67	67	158	128	77	84	150	156	ns
prot246	334	59	66	74.4	78	126	131	156	142.8	sig
prot247	175	44	42	159	177	66	58	144	117	ns
prot248	162	60	46	118.8	117	51	53	111.6	104.4	ns
prot249	305	34	28	72	62	32	41	78	54	ns
prot250	312	39	28	40.8	49.2	45	38	50.4	54	ns
prot251	300	36	31	141	75	46	40	90	150	ns
prot252	127	28	35	66.6	52.2	46	35	82.8	64.8	ns
prot253	191	34	38	78	68	48	35	78	72	ns
prot254	211	33	26	36	43.2	63	56	69.6	67.2	sig
prot255	199	25	25	126	99	35	37	120	81	ns
prot256	266	33	35	28.8	64.8	27	37	73.8	66.6	ns
prot257	322	29	16	52	62	30	38	48	68	sig
prot258	313	24	27	32.4	34.8	35	24	30	24	ns
prot259	286	15	26	90	66	20	20	57	69	ns
prot260	265	12	9	25.2	25.2	26	26	39.6	50.4	sig
prot261	466	19	23	54	44	17	19	30	36	ns
prot262	455	16	19	19.2	16.8	24	36	38.4	31.2	sig
prot263	185	17	22	72	60	15	15	54	72	ns
prot264	209	10	16	19.8	25.2	18	14	32.4	18	ns
prot265	433	17	23	28	32	16	13	24	22	ns
prot266	247	25	12	18	28.8	12	11	15.6	13.2	ns
prot267	331	9	15	39	48	19	18	39	36	ns
prot268	452	15	15	25.2	37.8	19	6	23.4	14.4	ns
prot269	348	14	10	48	20	16	9	24	10	ns
prot270	533	1	7	4.8	10.8	10	4	8.4	9.6	ns
prot271	342	11	11	48	36	29	22	54	75	sig
prot272	229	12	12	39.6	21.6	9	16	5.4	16.2	ns
prot273	581	15	9	32	16	10	16	16	18	ns
prot274	389	4	5	10.8	4.8	26	8	16.8	26.4	sig
prot275	368	5	8	21	33	8	7	27	24	ns
prot276	350	8	6	27	12.6	10	10	19.8	14.4	sig
prot277	502	12	7	16	10	13	8	10	14	ns
prot278	588	5	5	2.4	8.4	4	9	6	8.4	ns
prot279	404	5	5	15	9	6	3	33	12	ns
prot280	281	6	1	9	5.4	7	7	9	12.6	ns
prot281	475	8	7	12	12	7	5	18	8	ns
prot282	264	4	4	9.6	1.2	5	8	4.8	3.6	ns
prot283	428	6	6	21	18	6	6	6	12	ns
prot284	605	6	3	16.2	9	16	6	14.4	10.8	sig
prot285	546	4	4	12	18	4	6	8	6	ns
prot286	393	5	3	6	4.8	4	6	1.2	9.6	ns
prot287	651	5	4	12	0	5	7	18	12	ns
prot288	386	6	4	7.2	7.2	18	18	16.2	32.4	sig
prot289	127	204	210	394	412	308	304	534	648	sig
prot290	307	146	136	160.8	165.6	296	304	357.6	391.2	sig
prot291	151	74	68	201	150	66	84	204	213	ns
prot292	246	27	45	70.2	75.6	25	46	61.2	61.2	ns
prot293	201	18	34	74	58	34	34	76	50	ns
prot294	295	27	28	34.8	36	31	35	31.2	45.6	ns
prot295	377	24	23	90	60	25	31	75	81	ns
prot296	232	26	28	48.6	50.4	22	31	54	59.4	ns
prot297	333	28	31	58	56	47	36	104	80	sig
prot298	276	27	24	33.6	25.2	33	32	34.8	25.2	ns
prot299	225	25	28	48	78	21	23	45	51	ns
prot300	152	12	24	39.6	32.4	22	26	27	39.6	ns
prot301	268	18	20	42	54	41	40	86	76	sig
prot302	261	22	22	27.6	36	18	12	27.6	25.2	ns
prot303	234	18	24	51	60	26	18	66	78	ns
prot304	203	12	18	39.6	30.6	11	14	36	46.8	ns
prot305	277	21	14	36	42	17	19	42	40	ns
prot306	224	22	20	25.2	24	18	21	26.4	18	ns
prot307	260	14	17	60	69	40	36	114	126	sig
prot308	278	16	15	25.2	43.2	23	27	72	55.8	sig
prot309	420	14	18	22	32	8	11	18	32	ns
prot310	424	13	10	9.6	12	18	18	14.4	14.4	ns
prot311	219	21	14	30	45	17	11	33	36	ns
prot312	277	6	12	34.2	27	22	29	28.8	32.4	sig
prot313	279	6	9	16	18	10	5	8	14	ns
prot314	558	14	12	32.4	14.4	11	13	18	7.2	ns
prot315	822	2	7	21	24	10	9	36	27	ns
prot316	423	14	13	21.6	23.4	16	24	25.2	32.4	sig
prot317	301	10	8	14	10	9	14	8	6	ns
prot318	477	12	7	15.6	10.8	7	6	14.4	10.8	ns
prot319	354	4	7	24	36	30	33	90	45	sig
prot320	538	6	10	19.8	16.2	12	8	12.6	7.2	ns
prot321	330	10	6	30	28	24	16	52	20	sig
prot322	345	8	6	13.2	8.4	4	5	9.6	10.8	ns
prot323	290	3	12	30	27	14	11	48	33	sig
prot324	587	4	10	12.6	16.2	21	18	27	27	sig
prot325	416	7	10	14	10	7	6	12	16	ns
prot326	806	12	5	6	7.2	48	15	39.6	25.2	sig
prot327	243	12	6	42	27	10	9	21	36	ns
prot328	674	6	8	9	14.4	6	6	16.2	18	ns
prot329	297	12	7	14	8	8	6	10	8	ns
prot330	558	14	6	10.8	9.6	6	5	6	8.4	ns
prot331	340	3	4	6	6	6	3	24	9	ns
prot332	546	4	7	3.6	7.2	4	3	12.6	12.6	ns
prot333	193	5	7	14	6	6	7	14	6	ns
prot334	641	5	5	4.8	6	4	6	10.8	12	ns
prot335	452	6	4	18	18	10	6	18	12	ns
prot336	481	7	0	7.2	7.2	7	4	3.6	10.8	ns
prot337	355	3	6	2	14	5	2	8	8	ns
prot338	530	4	11	4.8	4.8	11	7	10.8	13.2	sig
prot339	374	4	6	18	33	5	5	9	6	ns
prot340	253	5	4	3.6	16.2	6	5	10.8	18	sig
prot341	442	2	2	10	10	7	4	6	10	ns
prot342	861	4	0	4.8	7.2	5	4	6	4.8	ns
prot343	413	4	6	3	18	4	4	39	21	sig
prot344	648	0	1	5.4	14.4	21	12	27	27	sig
prot345	719	7	8	6	8	1	5	16	6	ns
prot346	786	6	4	6	4.8	6	5	3.6	3.6	ns
prot347	596	5	6	9	24	6	3	15	6	ns
prot348	777	5	1	7.2	1.8	5	3	7.2	0	ns
prot349	798	3	2	8	14	2	5	10	2	ns
prot350	141	210	232	306	292.8	245	245	266.4	267.6	ns
prot351	221	151	145	432	366	153	166	414	429	ns
prot352	283	64	73	104.4	115.2	66	62	117	122.4	ns
prot353	246	62	68	128	144	61	52	128	98	ns
prot354	212	50	46	51.6	52.8	33	48	43.2	55.2	ns
prot355	219	40	32	75	108	31	43	132	72	ns
prot356	448	35	57	55.8	82.8	43	33	77.4	54	ns
prot357	351	36	31	76	62	44	41	84	72	ns
prot358	161	30	24	28.8	36	23	29	34.8	42	ns
prot359	178	28	33	69	81	26	38	105	123	sig
prot360	178	24	20	34.2	34.2	23	16	28.8	43.2	ns
prot361	250	18	20	28	32	46	40	76	100	sig
prot362	238	25	28	27.6	28.8	18	30	34.8	33.6	ns
prot363	261	23	28	69	78	16	15	51	60	ns
prot364	194	14	24	36	32.4	16	19	50.4	55.8	sig
prot365	234	20	19	40	44	17	18	42	40	ns
prot366	337	21	22	14.4	16.8	25	20	20.4	18	ns
prot367	296	18	17	42	48	20	15	48	54	ns
prot368	248	10	15	28.8	32.4	16	20	36	68.4	sig
prot369	311	11	16	36	48	26	27	48	54	sig
prot370	224	10	15	18	18	31	29	30	19.2	sig
prot371	279	29	16	42	51	42	51	153	135	sig
prot372	471	20	15	28.8	23.4	14	18	30.6	30.6	ns
prot373	218	3	5	14	16	10	4	18	14	ns
prot374	249	18	23	22.8	20.4	36	22	21.6	32.4	sig
prot375	312	16	14	30	30	15	11	39	45	ns
prot376	402	13	21	19.8	30.6	6	17	21.6	30.6	ns
prot377	196	15	15	30	28	9	9	36	18	ns
prot378	285	13	17	9.6	16.8	8	11	15.6	19.2	ns
prot379	292	14	12	36	51	12	12	45	48	ns
prot380	227	11	13	16.2	34.2	13	7	23.4	25.2	ns
prot381	322	10	13	12	22	7	10	24	10	ns
prot382	449	18	11	18	14.4	14	5	13.2	13.2	ns
prot383	373	10	13	36	27	10	11	33	48	sig
prot384	239	10	11	12.6	7.2	9	7	16.2	19.8	ns
prot385	235	5	9	26	12	6	13	12	14	ns
prot386	267	10	14	12	8.4	8	11	4.8	7.2	ns
prot387	262	6	6	24	27	23	2	15	33	sig
prot388	241	5	8	5.4	18	5	6	23.4	12.6	ns
prot389	315	8	12	12	10	4	11	22	14	ns
prot390	997	6	7	9.6	4.8	14	18	10.8	24	sig
prot391	392	3	5	12	27	20	16	60	18	sig
prot392	558	4	6	7.2	9	4	11	9	10.8	ns
prot393	468	6	6	12	22	24	27	66	6	sig
prot394	253	11	9	7.2	7.2	3	5	7.2	6	ns
prot395	248	5	8	33	39	6	7	18	18	ns
prot396	527	6	14	10.8	27	5	6	12.6	9	ns
prot397	432	5	5	14	12	2	5	12	6	ns
prot398	455	4	2	3.6	3.6	8	7	3.6	3.6	ns
prot399	529	5	10	12	6	10	9	30	18	sig
prot400	375	7	2	18	9	4	5	5.4	10.8	ns
prot401	287	6	3	10	12	6	9	6	14	ns
prot402	332	3	6	6	7.2	8	5	4.8	9.6	ns
prot403	541	5	9	12	18	5	7	24	27	ns
prot404	280	6	8	9	12.6	9	5	5.4	3.6	ns
prot405	458	3	3	16	18	5	7	10	16	ns
prot406	291	6	5	3.6	4.8	6	2	7.2	4.8	ns
prot407	548	5	5	12	21	2	8	15	15	ns
prot408	292	4	4	5.4	5.4	4	3	5.4	3.6	ns
prot409	559	5	6	12	12	6	8	12	6	sig
prot410	859	5	1	3.6	4.8	12	9	18	3.6	sig
prot411	484	5	4	9	15	9	3	54	18	sig
prot412	117	138	155	273.6	246.6	141	146	255.6	270	ns
prot413	182	131	115	258	238	135	142	268	222	ns
prot414	226	99	102	146.4	148.8	198	198	290.4	256.8	sig
prot415	179	87	75	222	213	81	81	225	162	ns
prot416	129	63	60	91.8	120.6	50	58	97.2	129.6	ns
prot417	222	42	52	108	106	51	35	112	92	ns
prot418	353	31	32	51.6	46.8	43	27	45.6	55.2	ns
prot419	157	30	36	120	126	48	56	177	177	sig
prot420	376	10	28	50.4	66.6	24	22	30.6	41.4	ns
prot421	429	30	20	46	58	64	50	152	144	sig
prot422	182	27	17	25.2	26.4	14	17	30	37.2	ns
prot423	187	19	28	51	72	21	19	78	87	ns
prot424	206	19	15	27	46.8	22	27	46.8	50.4	ns
prot425	319	21	27	64	40	15	16	52	44	ns
prot426	533	17	20	13.2	25.2	15	16	32.4	28.8	ns
prot427	182	27	28	54	57	17	27	54	87	ns
prot428	260	16	16	36	36	26	23	28.8	21.6	ns
prot429	181	22	13	36	44	15	11	40	34	ns
prot430	246	14	19	20.4	13.2	21	16	21.6	21.6	ns
prot431	156	13	15	27	33	16	18	42	42	ns
prot432	213	13	11	27	18	13	13	18	37.8	ns
prot433	295	8	9	24	20	8	5	24	10	ns
prot434	610	6	19	9.6	10.8	14	9	15.6	10.8	ns
prot435	152	16	14	45	24	18	11	36	42	ns
prot436	470	14	20	45	12.6	12	13	28.8	12.6	ns
prot437	278	11	17	34	24	10	12	20	14	ns
prot438	250	15	9	15.6	8.4	14	14	14.4	40.8	sig
prot439	265	11	16	42	45	11	14	54	84	ns
prot440	327	11	11	18	12.6	16	8	19.8	23.4	ns
prot441	577	14	12	28	22	8	16	16	22	ns
prot442	236	10	12	13.2	8.4	10	5	7.2	8.4	ns
prot443	347	7	9	33	33	13	11	27	42	ns
prot444	177	11	5	23.4	12.6	12	6	23.4	14.4	ns
prot445	261	10	16	18	10	12	11	22	24	ns
prot446	357	8	12	12	13.2	11	8	7.2	10.8	ns
prot447	379	9	15	21	27	11	10	42	42	ns
prot448	172	4	8	18	12.6	11	9	12.6	16.2	ns
prot449	161	11	7	22	14	5	13	14	10	ns
prot450	466	12	9	7.2	14.4	9	8	13.2	12	ns
prot451	165	12	7	18	42	6	10	24	15	ns
prot452	245	5	12	7.2	16.2	3	11	9	14.4	ns
prot453	222	9	12	20	14	12	9	40	12	sig
prot454	428	10	12	10.8	6	8	6	6	13.2	ns
prot455	227	5	8	6	27	24	30	45	63	sig
prot456	420	7	8	7.2	16.2	8	10	25.2	18	sig
prot457	171	6	6	18	12	10	15	28	16	sig
prot458	307	6	4	8.4	12	4	10	12	3.6	ns
prot459	230	1	5	27	15	7	4	24	15	ns
prot460	343	4	5	16.2	14.4	6	11	12.6	30.6	sig
prot461	441	7	7	10	16	5	10	4	14	ns
prot462	415	7	4	9.6	9.6	39	36	21.6	18	sig
prot463	270	4	2	15	12	7	5	12	24	ns
prot464	711	4	6	9	1.8	4	5	9	16.2	ns
prot465	321	6	4	6	16	3	5	10	16	ns
prot466	238	3	3	8.4	10.8	3	8	8.4	9.6	ns
prot467	320	6	6	24	15	9	6	27	30	sig
prot468	274	6	7	18	12.6	5	4	9	3.6	ns
prot469	364	5	7	18	10	6	7	14	18	ns
prot470	361	6	5	7.2	15.6	7	4	8.4	6	ns
prot471	262	5	6	12	15	8	16	12	54	sig
prot472	513	6	10	3.6	3.6	5	8	10.8	21.6	ns
prot473	569	4	4	4	6	4	4	4	6	ns
prot474	387	2	6	8.4	9.6	6	2	8.4	8.4	ns
prot475	447	8	3	12	21	2	5	6	12	ns
prot476	378	5	4	1.8	10.8	12	3	27	32.4	sig
prot477	251	3	8	20	2	8	2	12	24	sig
prot478	468	4	2	1.2	8.4	6	2	1.2	4.8	ns
prot479	544	4	1	6	15	3	3	15	18	ns
prot480	244	11	3	18	12.6	8	5	5.4	9	ns
prot481	327	4	6	8	12	9	3	6	6	sig
prot482	494	1	4	1.2	1.2	6	12	10.8	7.2	sig
prot483	192	178	164	480	510	183	160	510	492	ns
prot484	243	132	151	239.4	234	132	126	205.2	228.6	ns
prot485	149	36	60	78	88	41	39	72	62	ns
prot486	236	33	42	36	51.6	40	39	51.6	48	ns
prot487	134	32	37	132	87	43	44	141	144	sig
prot488	103	36	42	46.8	66.6	38	36	50.4	66.6	ns
prot489	103	27	36	62	84	48	34	76	80	ns
prot490	103	43	42	39.6	37.2	22	39	37.2	36	ns
prot491	271	29	40	108	102	30	33	78	75	ns
prot492	257	21	27	37.8	45	31	22	52.2	43.2	ns
prot493	174	16	20	16	24	22	16	42	34	ns
prot494	165	27	32	43.2	32.4	31	30	33.6	34.8	ns
prot495	251	19	20	54	60	20	19	72	78	ns
prot496	265	19	21	37.8	50.4	26	18	43.2	48.6	ns
prot497	193	18	21	44	48	23	29	50	56	ns
prot498	137	29	22	13.2	22.8	24	17	27.6	20.4	ns
prot499	149	16	14	81	72	42	38	132	96	sig
prot500	291	28	10	48.6	30.6	26	16	36	32.4	ns
prot501	227	21	12	36	46	13	26	14	48	ns
prot502	198	18	22	20.4	16.8	15	21	16.8	22.8	ns
prot503	194	24	20	54	81	21	17	45	45	ns
prot504	234	11	21	34.2	28.8	66	54	75.6	140.4	sig
prot505	247	15	11	28	32	9	11	22	34	ns
prot506	145	17	18	30	19.2	14	20	27.6	16.8	ns
prot507	141	16	17	39	54	27	31	87	87	sig
prot508	187	12	20	27	23.4	12	17	59.4	19.8	ns
prot509	165	13	8	20	28	18	21	40	28	ns
prot510	166	14	12	18	15.6	39	45	28.8	36	sig
prot511	225	15	20	39	39	14	9	51	27	ns
prot512	239	14	15	19.8	27	9	5	30.6	32.4	ns
prot513	275	16	12	26	40	15	11	12	38	ns
prot514	206	16	15	15.6	13.2	13	18	10.8	15.6	ns
prot515	322	12	11	51	24	16	9	36	30	ns
prot516	178	13	12	23.4	19.8	18	24	19.8	19.8	ns
prot517	227	11	12	20	24	12	13	28	24	ns
prot518	237	21	16	14.4	15.6	16	7	12	18	ns
prot519	254	11	14	36	24	8	11	36	30	ns
prot520	208	13	16	9	21.6	16	9	12.6	23.4	ns
prot521	153	15	11	32	36	11	10	24	20	sig
prot522	244	12	11	19.2	14.4	8	8	13.2	14.4	ns
prot523	287	14	12	21	27	8	14	72	63	sig
prot524	206	8	10	14.4	19.8	29	13	41.4	19.8	sig
prot525	244	8	6	22	28	20	15	44	36	sig
prot526	383	6	8	8.4	3.6	11	4	8.4	8.4	ns
prot527	184	15	8	33	18	16	20	48	42	sig
prot528	377	7	5	16.2	12.6	9	3	16.2	12.6	ns
prot529	355	7	5	24	14	9	9	14	28	ns
prot530	129	8	8	9.6	10.8	6	8	12	6	ns
prot531	162	10	10	9	33	12	4	21	27	ns
prot532	184	5	6	16.2	5.4	7	7	7.2	16.2	ns
prot533	347	5	3	16	26	7	6	18	16	ns
prot534	203	5	6	7.2	6	9	5	3.6	8.4	ns
prot535	1930	6	9	12	18	6	9	33	30	ns
prot536	316	3	14	9	21.6	11	22	12.6	16.2	sig
prot537	198	8	5	18	22	6	10	14	14	ns
prot538	250	6	3	8.4	6	6	8	4.8	3.6	ns
prot539	265	5	3	21	21	6	7	21	21	ns
prot540	469	9	5	14.4	18	36	24	32.4	48.6	sig
prot541	563	9	8	10	6	2	6	30	16	ns
prot542	290	5	8	6	7.2	10	13	4.8	4.8	ns
prot543	338	5	7	6	18	6	10	21	24	ns
prot544	449	3	6	3.6	10.8	7	3	7.2	12.6	ns
prot545	273	6	6	10	10	12	9	10	14	ns
prot546	412	8	6	6	8.4	15	24	25.2	21.6	sig
prot547	170	6	3	21	18	7	7	6	12	ns
prot548	478	5	4	7.2	25.2	16	10	43.2	21.6	sig
prot549	302	8	9	8	16	8	3	8	0	ns
prot550	167	4	6	4.8	6	5	5	1.2	4.8	ns
prot551	151	3	5	24	15	12	8	30	42	sig
prot552	816	5	2	10.8	5.4	8	3	9	9	ns
prot553	279	2	5	6	8	5	7	4	12	ns
prot554	320	5	5	6	1.2	6	7	4.8	7.2	ns
prot555	351	4	4	9	18	2	7	9	3	ns
prot556	242	5	6	9	7.2	15	6	27	37.8	sig
prot557	276	5	4	18	8	5	1	8	8	sig
prot558	565	3	2	3.6	3.6	2	4	9.6	1.2	sig
prot559	356	2	5	18	15	9	3	9	24	ns
prot560	162	2	5	1.8	7.2	12	10	28.8	10.8	sig
prot561	155	5	6	4	4	1	4	8	8	ns
prot562	484	4	2	2.4	1.2	3	5	6	4.8	ns
prot563	462	6	1	9	9	6	2	18	24	sig
prot564	989	4	5	9	5.4	1	3	3.6	10.8	ns
prot565	353	6	3	8	4	4	6	6	4	ns
prot566	382	7	5	3.6	6	5	4	6	3.6	ns
prot567	1092	3	5	9	18	4	7	6	15	ns
prot568	158	2	4	10.8	7.2	3	4	1.8	5.4	ns
prot569	829	4	3	12	4	3	2	8	8	ns
prot570	600	2	3	3.6	14.4	4	4	2.4	19.2	sig
prot571	743	5	1	9	6	1	3	15	9	ns
prot572	271	2	3	1.8	5.4	1	2	9	7.2	sig
prot573	774	2	4	10	6	1	1	8	4	ns
prot574	617	0	0	1.2	2.4	2	1	3.6	2.4	ns
prot575	120	153	151	489	510	177	155	519	531	ns
prot576	257	137	154	208.8	234	162	135	289.8	228.6	ns
prot577	138	137	148	296	288	138	133	294	294	ns
prot578	126	79	96	94.8	85.2	65	93	90	93.6	ns
prot579	126	83	83	270	303	91	70	258	252	ns
prot580	126	98	71	178.2	133.2	89	96	129.6	135	ns
prot581	126	93	87	164	156	89	81	152	176	ns
prot582	126	84	90	96	103.2	71	76	92.4	94.8	ns
prot583	126	80	83	204	270	246	270	837	756	sig
prot584	126	83	93	131.4	149.4	71	88	133.2	192.6	ns
prot585	433	94	85	170	144	87	79	152	176	ns
prot586	258	36	40	37.2	43.2	34	45	49.2	37.2	ns
prot587	219	35	22	78	90	30	18	75	84	ns
prot588	274	15	27	59.4	55.8	27	33	59.4	64.8	ns
prot589	211	23	23	42	44	20	28	60	34	sig
prot590	203	23	15	25.2	25.2	23	17	24	32.4	ns
prot591	210	18	29	48	63	19	36	81	66	ns
prot592	190	27	28	37.8	37.8	27	23	55.8	46.8	ns
prot593	164	24	29	30	56	18	23	30	36	ns
prot594	159	18	24	32.4	22.8	45	66	68.4	54	sig
prot595	171	23	20	66	54	25	26	66	63	ns
prot596	153	18	22	41.4	39.6	21	23	48.6	41.4	ns
prot597	176	18	19	34	22	18	22	34	46	ns
prot598	192	18	20	30	21.6	24	18	21.6	16.8	ns
prot599	352	16	19	60	33	14	22	39	45	ns
prot600	146	12	15	25.2	27	15	13	36	36	ns
prot601	323	18	16	42	28	38	24	52	64	sig
prot602	258	16	21	16.8	14.4	19	24	22.8	31.2	sig
prot603	152	16	14	39	27	26	26	54	108	sig
prot604	76	16	9	30.6	32.4	14	17	30.6	30.6	ns
prot605	128	17	10	50	34	18	14	30	32	ns
prot606	187	12	15	27.6	32.4	18	22	31.2	12	ns
prot607	160	12	13	48	45	22	41	69	108	sig
prot608	315	19	23	28.8	43.2	19	17	32.4	23.4	ns
prot609	129	10	8	34	28	15	7	30	26	ns
prot610	185	13	22	18	12	18	6	14.4	19.2	ns
prot611	146	8	11	54	27	10	7	48	24	ns
prot612	241	16	15	18	30.6	15	13	16.2	21.6	ns
prot613	222	15	13	24	28	12	18	22	32	ns
prot614	205	10	14	4.8	7.2	8	7	15.6	13.2	ns
prot615	240	13	9	51	33	29	34	60	69	sig
prot616	99	8	9	19.8	32.4	10	10	27	25.2	ns
prot617	643	12	10	16	22	10	8	16	10	ns
prot618	239	9	15	10.8	13.2	26	22	26.4	16.8	sig
prot619	383	19	11	45	30	17	15	39	30	ns
prot620	247	12	15	18	16.2	14	11	16.2	21.6	ns
prot621	189	10	13	14	32	8	9	14	20	ns
prot622	171	8	12	12	13.2	24	14	21.6	26.4	sig
prot623	326	5	9	21	21	17	11	24	33	ns
prot624	231	14	13	25.2	10.8	13	9	19.8	19.8	ns
prot625	153	10	11	6	30	8	11	22	28	ns
prot626	268	10	11	8.4	8.4	8	16	31.2	7.2	sig
prot627	204	7	6	21	12	4	7	15	33	ns
prot628	191	10	12	23.4	16.2	11	10	16.2	18	ns
prot629	114	8	13	20	14	16	5	18	26	ns
prot630	419	7	10	13.2	18	14	10	9.6	13.2	ns
prot631	141	11	14	24	39	9	16	27	24	ns
prot632	128	5	9	14.4	10.8	8	8	14.4	23.4	ns
prot633	164	6	4	12	16	2	1	18	12	ns
prot634	274	4	10	8.4	7.2	20	18	16.8	21.6	sig
prot635	188	9	14	51	24	11	15	54	24	ns
prot636	372	8	6	14.4	25.2	4	16	36	10.8	sig
prot637	365	5	8	20	28	9	9	22	18	ns
prot638	145	9	13	9.6	6	8	5	10.8	8.4	ns
prot639	159	5	8	21	21	21	30	36	90	sig
prot640	379	5	8	7.2	7.2	13	9	32.4	36	sig
prot641	190	1	8	6	22	8	12	16	18	ns
prot642	194	4	8	6	14.4	7	5	15.6	9.6	ns
prot643	178	4	10	21	24	14	11	33	15	sig
prot644	181	8	5	16.2	16.2	9	7	9	23.4	ns
prot645	321	9	9	28	24	27	36	84	36	sig
prot646	192	7	6	1.2	7.2	7	10	8.4	9.6	ns
prot647	352	8	7	24	24	8	13	21	27	ns
prot648	118	6	7	12.6	12.6	6	7	12.6	14.4	ns
prot649	410	8	6	14	12	5	5	18	14	ns
prot650	403	8	5	8.4	6	13	4	7.2	6	ns
prot651	199	12	11	24	18	8	8	18	18	ns
prot652	457	7	6	18	19.8	11	9	10.8	7.2	ns
prot653	221	7	6	8	14	7	8	18	8	ns
prot654	216	3	3	9.6	7.2	7	9	13.2	24	sig
prot655	217	6	6	24	12	9	8	21	3	ns
prot656	172	6	4	16.2	7.2	14	7	18	12.6	sig
prot657	268	3	9	16	4	5	8	14	12	ns
prot658	583	5	7	10.8	9.6	6	9	10.8	10.8	ns
prot659	229	8	9	24	27	30	45	45	54	sig
prot660	177	6	7	10.8	14.4	6	9	18	14.4	ns
prot661	142	5	10	12	20	10	16	24	12	sig
prot662	178	6	9	4.8	8.4	3	6	4.8	3.6	ns
prot663	111	6	8	24	21	7	5	18	15	ns
prot664	116	1	12	7.2	7.2	21	21	37.8	54	sig
prot665	325	6	11	14	18	6	10	12	16	ns
prot666	268	11	5	8.4	9.6	8	9	7.2	8.4	ns
prot667	599	10	4	24	21	24	18	36	81	sig
prot668	341	7	6	10.8	12.6	12	7	5.4	12.6	ns
prot669	172	3	5	24	10	8	4	16	14	ns
prot670	204	7	2	6	9.6	8	6	16.8	3.6	ns
prot671	171	5	3	21	21	9	6	21	12	ns
prot672	255	4	4	7.2	9	2	0	10.8	10.8	ns
prot673	180	4	3	6	12	4	1	10	4	ns
prot674	215	6	4	7.2	6	8	6	8.4	13.2	ns
prot675	211	7	5	12	18	24	15	45	63	sig
prot676	234	2	4	7.2	12.6	6	5	5.4	5.4	ns
prot677	214	6	6	6	16	5	2	8	8	ns
prot678	180	6	5	4.8	7.2	5	7	7.2	12	ns
prot679	292	4	5	9	15	8	4	15	18	ns
prot680	387	6	7	12.6	14.4	6	3	9	3.6	ns
prot681	283	7	6	6	14	12	7	14	4	sig
prot682	351	2	5	8.4	3.6	2	7	1.2	7.2	ns
prot683	502	3	6	18	18	4	7	12	6	ns
prot684	484	6	1	1.8	5.4	1	5	7.2	10.8	ns
prot685	345	4	2	10	8	4	4	18	8	ns
prot686	448	1	3	6	1.2	8	6	7.2	4.8	sig
prot687	277	5	3	15	6	5	4	12	21	ns
prot688	737	4	5	7.2	3.6	7	4	12.6	9	sig
prot689	159	2	3	6	12	9	4	6	8	ns
prot690	153	4	4	7.2	6	8	7	3.6	4.8	ns
prot691	321	5	6	6	24	6	4	15	3	sig
prot692	373	3	4	5.4	3.6	12	5	12.6	7.2	ns
prot693	124	4	6	6	2	5	2	14	6	ns
prot694	330	0	4	7.2	1.2	1	3	3.6	0	ns
prot695	319	4	4	3	18	2	0	24	9	ns
prot696	272	5	3	3.6	7.2	5	3	9	9	ns
prot697	296	2	4	8	14	4	3	8	12	ns
prot698	167	5	5	7.2	2.4	4	2	2.4	6	ns
prot699	832	2	2	18	9	4	6	9	3	ns
prot700	461	7	1	1.8	9	2	4	10.8	7.2	ns
prot701	152	5	1	10	6	3	7	10	8	ns
prot702	247	8	4	8.4	4.8	1	5	6	2.4	ns
prot703	311	1	4	9	6	3	4	6	12	ns
prot704	299	3	2	5.4	5.4	3	3	7.2	5.4	ns
prot705	383	1	3	0	4	4	4	8	6	ns
prot706	426	2	6	4.8	7.2	0	2	2.4	2.4	ns
prot707	155	3	9	9	3	2	2	6	9	ns
prot708	989	4	2	7.2	1.8	7	2	3.6	23.4	sig
prot709	187	2	2	8	8	2	4	4	10	ns
prot710	366	2	2	6	1.2	3	7	6	1.2	ns
prot711	715	8	2	21	3	6	1	3	9	ns
prot712	830	2	3	7.2	7.2	5	1	5.4	5.4	ns
prot713	177	3	3	2	6	0	1	4	0	ns
prot714	632	1	5	4.8	2.4	5	3	3.6	1.2	ns
prot715	444	1	5	3	3	4	0	6	9	ns
prot716	1241	2	1	1.8	3.6	4	7	9	7.2	sig
prot717	685	3	7	6	8	2	1	2	2	ns
prot718	387	4	3	6	8.4	4	2	2.4	2.4	sig
prot719	322	3	0	3	6	1	5	6	9	ns
prot720	735	0	1	3.6	5.4	1	0	1.8	1.8	ns
prot721	186	35	40	60	70	45	44	100	62	ns
prot722	156	32	30	49.2	72	37	45	34.8	37.2	ns
prot723	282	42	42	114	135	43	49	132	153	ns
prot724	140	32	22	64.8	59.4	64	46	79.2	61.2	sig
prot725	137	17	30	50	62	29	25	62	56	ns
prot726	124	26	21	26.4	30	32	34	54	26.4	sig
prot727	169	17	17	69	57	20	24	54	48	ns
prot728	142	21	22	43.2	36	22	21	37.8	41.4	ns
prot729	162	24	26	38	58	28	20	48	60	ns
prot730	200	14	11	27.6	32.4	22	8	16.8	28.8	ns
prot731	156	15	15	57	51	13	21	33	45	ns
prot732	306	21	25	43.2	39.6	20	19	36	32.4	ns
prot733	174	14	11	20	32	17	16	32	20	ns
prot734	194	24	18	31.2	22.8	18	18	12	31.2	ns
prot735	103	14	9	30	39	22	19	87	42	sig
prot736	172	13	15	19.8	23.4	20	15	27	21.6	ns
prot737	180	21	12	30	26	15	20	26	36	ns
prot738	184	20	15	12	14.4	11	13	9.6	13.2	ns
prot739	230	7	19	36	63	16	10	39	36	ns
prot740	187	14	13	32.4	21.6	13	11	19.8	23.4	ns
prot741	189	14	14	24	28	14	14	34	20	ns
prot742	180	19	14	24	21.6	13	11	12	18	ns
prot743	294	11	10	57	24	39	39	108	126	sig
prot744	186	14	14	25.2	27	12	24	27	25.2	sig
prot745	225	14	12	20	20	12	15	36	20	ns
prot746	174	11	10	19.2	13.2	15	16	18	19.2	ns
prot747	208	8	12	57	30	17	6	42	30	ns
prot748	217	10	11	14.4	14.4	10	10	10.8	19.8	ns
prot749	112	15	4	16	12	9	14	32	18	ns
prot750	206	10	7	12	20.4	11	16	15.6	9.6	ns
prot751	166	11	7	27	30	12	7	21	27	ns
prot752	113	7	16	21.6	21.6	14	13	19.8	25.2	sig
prot753	169	9	10	10	14	10	5	12	16	ns
prot754	313	3	7	6	8.4	4	8	14.4	16.8	ns
prot755	197	15	13	21	18	5	9	21	18	ns
prot756	124	6	6	10.8	18	5	6	14.4	14.4	ns
prot757	246	4	2	16	20	5	10	20	12	sig
prot758	258	9	3	14.4	6	18	8	14.4	14.4	sig
prot759	168	5	4	21	24	10	6	33	9	ns
prot760	260	7	6	12.6	7.2	5	6	12.6	9	ns
prot761	243	9	11	14	18	12	9	18	18	sig
prot762	124	9	10	8.4	10.8	8	9	4.8	10.8	ns
prot763	208	9	5	15	21	12	7	36	42	ns
prot764	217	6	8	19.8	10.8	10	3	14.4	10.8	ns
prot765	197	5	9	12	16	6	11	12	16	ns
prot766	177	8	10	6	3.6	4	7	4.8	3.6	ns
prot767	146	4	5	21	24	13	11	42	21	sig
prot768	157	4	4	5.4	5.4	4	5	5.4	5.4	ns
prot769	270	8	7	20	10	5	5	10	16	ns
prot770	264	8	4	4.8	6	7	5	6	8.4	ns
prot771	274	9	6	30	18	28	18	42	30	sig
prot772	156	6	3	14.4	7.2	4	5	12.6	5.4	ns
prot773	252	4	4	14	8	7	10	10	16	ns
prot774	356	6	11	4.8	8.4	24	18	25.2	28.8	sig
prot775	180	8	6	15	18	6	10	27	24	ns
prot776	251	3	7	3.6	7.2	9	4	18	7.2	sig
prot777	156	3	10	22	20	8	3	8	16	ns
prot778	227	6	6	10.8	4.8	8	4	3.6	8.4	ns
prot779	116	6	3	15	15	10	4	12	12	ns
prot780	154	7	3	18	10.8	9	6	18	21.6	sig
prot781	198	9	8	12	10	8	6	22	12	sig
prot782	236	9	6	7.2	9.6	9	10	7.2	6	ns
prot783	184	8	3	15	18	5	9	18	15	ns
prot784	122	4	6	5.4	5.4	3	12	10.8	32.4	sig
prot785	91	2	5	4	10	8	8	40	40	sig
prot786	274	9	8	7.2	7.2	5	6	6	8.4	ns
prot787	152	8	1	3	6	5	5	12	12	ns
prot788	162	4	4	9	1.8	6	5	16.2	14.4	ns
prot789	158	6	5	18	22	1	6	12	12	ns
prot790	463	7	10	1.2	7.2	4	7	2.4	6	ns
prot791	312	6	8	21	15	4	3	15	18	ns
prot792	261	2	1	3.6	5.4	5	3	5.4	3.6	ns
prot793	392	4	6	10	10	21	21	42	30	sig
prot794	182	5	3	3.6	4.8	12	4	12	7.2	sig
prot795	310	5	2	24	15	4	6	9	21	ns
prot796	382	5	7	10.8	9	9	9	19.8	7.2	sig
prot797	113	9	5	18	14	6	7	12	10	ns
prot798	111	6	7	4.8	7.2	4	2	8.4	8.4	sig
prot799	418	3	4	12	9	7	5	18	18	ns
prot800	185	1	3	10.8	3.6	15	15	5.4	21.6	sig
prot801	163	3	3	0	4	4	1	2	6	ns
prot802	238	3	3	1.2	4.8	3	4	9.6	7.2	ns
prot803	282	3	2	15	6	10	6	24	24	sig
prot804	305	6	5	3.6	10.8	15	9	27	16.2	sig
prot805	292	1	4	2	2	6	4	8	16	sig
prot806	427	2	2	4.8	4.8	3	8	3.6	2.4	sig
prot807	234	3	4	9	21	2	3	21	6	ns
prot808	233	5	6	16.2	5.4	6	4	3.6	12.6	ns
prot809	425	5	1	4	8	3	4	10	10	ns
prot810	95	1	6	3.6	2.4	1	5	4.8	13.2	ns
prot811	241	4	4	9	9	5	11	21	27	sig
prot812	201	3	8	12.6	1.8	1	2	18	12.6	ns
prot813	474	3	3	2	6	5	2	10	4	ns
prot814	437	2	3	3.6	6	2	2	6	2.4	sig
prot815	411	6	5	15	12	5	2	15	0	ns
prot816	333	1	2	9	3.6	4	12	7.2	7.2	sig
prot817	449	2	3	12	6	4	6	8	8	ns
prot818	256	3	2	0	6	1	5	4.8	6	ns
prot819	292	5	2	6	3	4	4	6	3	ns
prot820	669	6	3	7.2	3.6	0	4	1.8	5.4	ns
prot821	378	3	4	4	4	5	4	16	4	ns
prot822	373	2	5	3.6	3.6	2	2	3.6	4.8	ns
prot823	327	3	1	3	6	1	3	6	3	ns
prot824	180	1	2	1.8	7.2	8	2	10.8	10.8	sig
prot825	357	1	5	8	4	2	2	4	8	ns
prot826	791	1	2	2.4	3.6	3	2	2.4	10.8	sig
prot827	1037	3	1	6	3	3	2	12	3	ns
prot828	223	4	2	3.6	9	12	3	21.6	5.4	sig
prot829	417	1	2	10	6	0	3	8	8	ns
prot830	310	4	4	2.4	2.4	3	4	4.8	1.2	ns
prot831	796	5	2	0	9	3	4	6	9	sig
prot832	385	1	3	1.8	5.4	0	2	0	0	ns
prot833	399	3	3	10	2	2	5	2	4	ns
prot834	661	4	1	2.4	2.4	2	2	1.2	1.2	ns
prot835	648	2	3	3	3	5	1	12	3	ns
prot836	172	1	4	0	1.8	2	0	1.8	5.4	ns
prot837	459	2	4	4	6	1	1	10	4	ns
prot838	266	4	0	3.6	0	0	1	3.6	2.4	ns
prot839	85	46	51	198	177	65	52	189	183	ns
prot840	185	43	60	149.4	122.4	72	63	117	88.2	ns
prot841	130	59	49	128	114	55	59	110	96	ns
prot842	128	60	67	68.4	61.2	55	53	78	73.2	ns
prot843	130	62	60	174	165	134	110	318	306	sig
prot844	150	63	53	73.8	108	53	61	90	88.2	ns
prot845	94	36	41	66	70	40	42	92	64	ns
prot846	154	26	26	15.6	21.6	36	24	38.4	33.6	sig
prot847	76	30	31	75	54	30	21	87	63	ns
prot848	213	27	13	32.4	46.8	22	21	34.2	34.2	ns
prot849	51	23	15	30	48	22	14	52	28	ns
prot850	198	20	29	28.8	21.6	15	22	27.6	39.6	ns
prot851	150	16	18	39	51	26	16	60	45	ns
prot852	161	17	12	14.4	14.4	11	16	27	23.4	ns
prot853	227	13	7	32	28	12	16	16	28	ns
prot854	56	15	11	20.4	16.8	12	11	22.8	22.8	ns
prot855	107	16	13	51	36	18	15	30	36	ns
prot856	85	11	14	28.8	27	13	19	21.6	28.8	ns
prot857	191	13	6	26	32	13	11	40	12	ns
prot858	207	9	14	9.6	10.8	7	15	10.8	15.6	ns
prot859	313	18	8	48	33	22	16	69	102	sig
prot860	150	18	13	14.4	25.2	24	33	54	54	sig
prot861	446	12	9	24	20	8	12	16	18	ns
prot862	165	14	10	13.2	16.8	11	9	10.8	13.2	ns
prot863	164	8	12	36	36	11	10	39	33	ns
prot864	183	13	11	25.2	28.8	13	6	28.8	32.4	ns
prot865	112	16	6	28	10	12	12	18	14	ns
prot866	99	9	8	20.4	10.8	15	10	9.6	12	ns
prot867	162	10	14	30	45	9	8	33	30	ns
prot868	294	14	5	18	16.2	12	9	12.6	9	ns
prot869	219	15	10	24	26	21	30	90	36	sig
prot870	139	13	11	8.4	13.2	14	16	10.8	12	ns
prot871	1091	2	9	36	36	7	8	21	15	ns
prot872	153	7	7	12.6	25.2	13	5	16.2	21.6	ns
prot873	122	8	7	12	10	8	10	20	22	ns
prot874	308	11	12	12	6	5	5	12	12	ns
prot875	274	5	10	36	24	4	4	18	18	ns
prot876	168	11	10	21.6	12.6	9	7	14.4	10.8	ns
prot877	157	9	8	14	16	14	6	18	12	ns
prot878	171	9	10	8.4	10.8	3	10	13.2	8.4	ns
prot879	163	2	9	27	15	10	5	21	18	ns
prot880	78	8	4	10.8	18	15	5	9	18	ns
prot881	177	8	9	20	18	5	9	18	18	ns
prot882	198	11	8	8.4	9.6	3	6	6	6	ns
prot883	322	13	8	27	24	10	3	24	30	ns
prot884	145	11	9	19.8	18	9	6	21.6	16.2	ns
prot885	224	3	7	16	10	5	4	18	8	ns
prot886	155	7	7	6	8.4	10	6	7.2	7.2	sig
prot887	102	7	11	24	21	4	14	54	33	sig
prot888	207	5	5	14.4	14.4	8	4	18	9	ns
prot889	480	10	6	20	12	6	9	6	10	ns
prot890	104	7	7	10.8	4.8	5	9	10.8	3.6	ns
prot891	204	8	8	21	15	2	6	12	24	ns
prot892	248	8	6	21.6	7.2	12	5	10.8	10.8	ns
prot893	157	8	6	14	6	6	8	18	18	ns
prot894	132	7	8	7.2	12	18	8	14.4	26.4	sig
prot895	214	7	1	18	15	4	7	36	15	ns
prot896	219	5	6	5.4	3.6	8	8	18	21.6	sig
prot897	193	8	12	14	12	8	4	14	8	ns
prot898	155	4	8	6	3.6	8	9	12	14.4	sig
prot899	239	7	12	12	21	7	4	12	24	ns
prot900	116	6	14	16.2	9	6	6	14.4	9	ns
prot901	211	12	6	12	8	14	6	4	14	ns
prot902	156	3	4	6	6	14	4	10.8	7.2	ns
prot903	246	3	7	9	15	4	2	18	6	ns
prot904	218	13	4	14.4	9	16	9	16.2	32.4	sig
prot905	201	3	5	6	6	2	6	10	12	ns
prot906	111	3	1	2.4	6	7	4	7.2	3.6	ns
prot907	175	4	4	15	9	1	5	12	9	ns
prot908	195	10	5	21.6	12.6	4	6	12.6	7.2	ns
prot909	292	7	4	18	10	9	3	18	2	ns
prot910	173	4	2	2.4	3.6	5	2	2.4	1.2	ns
prot911	284	9	10	42	24	15	4	30	12	sig
prot912	151	10	4	9	7.2	10	6	10.8	14.4	ns
prot913	165	4	10	8	10	4	3	8	8	ns
prot914	132	3	3	7.2	6	4	7	6	1.2	ns
prot915	177	8	7	18	27	8	12	45	27	sig
prot916	137	8	10	10.8	18	10	4	19.8	7.2	ns
prot917	325	4	4	18	2	4	6	12	16	ns
prot918	192	3	2	3.6	2.4	0	5	3.6	2.4	ns
prot919	170	8	1	0	15	5	3	21	12	ns
prot920	157	4	0	5.4	7.2	0	3	10.8	5.4	ns
prot921	192	3	5	14	6	4	4	10	2	ns
prot922	474	2	3	3.6	4.8	5	3	3.6	8.4	ns
prot923	186	4	4	18	21	2	6	6	15	ns
prot924	428	4	4	5.4	1.8	3	4	5.4	3.6	ns
prot925	191	7	4	16	12	4	7	8	18	ns
prot926	169	3	7	4.8	9.6	6	6	6	4.8	ns
prot927	166	3	2	12	9	1	5	9	21	ns
prot928	290	2	5	7.2	7.2	4	3	7.2	3.6	sig
prot929	216	7	5	2	16	4	3	10	10	ns
prot930	103	5	2	3.6	1.2	2	5	3.6	6	ns
prot931	271	3	6	15	21	3	2	12	3	ns
prot932	147	5	5	10.8	3.6	8	9	7.2	3.6	ns
prot933	135	1	5	8	0	3	2	12	6	ns
prot934	135	1	3	1.2	4.8	4	4	3.6	1.2	ns
prot935	135	4	5	6	15	2	5	9	21	ns
prot936	135	4	5	7.2	10.8	5	2	10.8	7.2	ns
prot937	321	2	3	4	12	1	3	10	2	ns
prot938	164	4	3	1.2	6	1	3	3.6	1.2	ns
prot939	113	4	1	15	15	3	4	15	6	ns
prot940	271	2	2	1.8	1.8	0	2	0	5.4	ns
prot941	204	2	2	6	12	0	4	4	10	ns
prot942	276	5	3	4.8	4.8	3	1	9.6	4.8	ns
prot943	108	2	2	3	12	6	1	9	6	ns
prot944	91	3	3	0	3.6	4	4	14.4	5.4	ns
prot945	325	1	2	14	2	5	2	6	4	ns
prot946	114	4	5	4.8	3.6	2	1	4.8	4.8	ns
prot947	277	3	5	6	3	0	1	18	6	ns
prot948	118	2	6	3.6	3.6	4	2	3.6	3.6	ns
prot949	121	2	1	2	4	6	3	10	6	ns
prot950	198	1	1	2.4	3.6	4	3	1.2	3.6	ns
prot951	237	3	4	6	3	5	1	6	3	ns
prot952	220	6	2	3.6	3.6	9	15	5.4	27	sig
prot953	406	4	1	2	4	3	2	4	4	ns
prot954	391	3	3	0	2.4	2	1	2.4	0	ns
prot955	189	1	0	0	6	2	1	3	6	ns
prot956	232	2	0	1.8	1.8	2	2	3.6	3.6	ns
prot957	470	2	1	4	6	4	4	8	6	ns
prot958	527	0	1	3.6	4.8	1	2	2.4	2.4	ns
prot959	141	3	2	0	9	2	2	9	3	ns
prot960	602	3	2	5.4	5.4	3	9	5.4	10.8	sig
prot961	109	14	16	38	56	27	31	60	52	ns
prot962	258	26	21	36	21.6	19	26	28.8	30	ns
prot963	168	14	15	39	54	12	13	57	45	ns
prot964	177	7	14	27	23.4	18	18	32.4	32.4	ns
prot965	104	9	23	22	22	16	19	28	32	ns
prot966	187	9	8	12	15.6	8	14	9.6	12	ns
prot967	134	16	10	30	39	12	10	33	45	ns
prot968	153	14	16	25.2	27	13	10	23.4	28.8	ns
prot969	125	12	12	20	14	14	10	24	28	ns
prot970	242	7	16	15.6	8.4	3	12	10.8	14.4	ns
prot971	128	10	6	42	30	12	13	27	33	ns
prot972	160	6	9	7.2	19.8	3	11	7.2	10.8	ns
prot973	65	8	11	20	20	8	16	24	28	sig
prot974	143	13	11	15.6	16.8	7	6	12	6	ns
prot975	131	14	14	21	45	20	6	72	63	sig
prot976	128	5	13	16.2	14.4	21	20	43.2	27	sig
prot977	76	8	5	18	18	8	8	12	16	ns
prot978	95	8	5	6	6	11	9	4.8	12	ns
prot979	70	6	8	15	30	9	13	18	21	ns
prot980	136	10	15	19.8	19.8	12	12	16.2	18	ns
prot981	116	5	13	20	34	13	11	14	20	ns
prot982	108	16	4	8.4	12	6	13	14.4	16.8	sig
prot983	195	15	5	27	24	10	10	18	24	ns
prot984	145	11	10	28.8	18	9	7	10.8	12.6	ns
prot985	102	9	4	16	18	10	6	14	14	ns
prot986	173	5	11	12	4.8	8	4	8.4	4.8	ns
prot987	212	7	6	30	6	9	3	27	15	ns
prot988	116	9	7	10.8	9	9	6	12.6	7.2	ns
prot989	219	7	5	12	12	2	9	8	14	ns
prot990	312	3	5	15.6	12	9	9	4.8	9.6	ns
prot991	78	7	6	36	33	5	5	18	24	ns
prot992	193	8	8	16.2	16.2	12	7	12.6	3.6	sig
prot993	500	3	5	8	14	6	2	2	12	sig
prot994	195	5	7	2.4	10.8	10	7	9.6	7.2	ns
prot995	177	4	5	21	15	4	7	9	12	ns
prot996	224	10	7	9	9	5	7	5.4	9	ns
prot997	239	5	6	16	8	8	6	14	10	ns
prot998	223	12	2	3.6	4.8	6	4	2.4	3.6	ns
prot999	113	8	7	12	27	8	2	27	27	ns
prot1000	94	7	5	7.2	12.6	8	8	14.4	18	sig
prot1001	74	8	5	10	8	21	15	30	36	sig
prot1002	265	4	10	7.2	6	13	5	21.6	10.8	sig
prot1003	225	4	7	6	21	9	3	6	21	ns
prot1004	129	4	10	0	12.6	4	8	5.4	3.6	ns
prot1005	210	2	3	6	8	12	12	42	30	sig
prot1006	248	8	3	6	3.6	7	4	7.2	6	sig
prot1007	158	7	7	27	6	6	6	6	18	ns
prot1008	68	7	4	10.8	1.8	4	4	9	1.8	ns
prot1009	68	5	6	4	16	4	3	8	0	ns
prot1010	548	8	6	6	4.8	8	10	14.4	10.8	sig
prot1011	123	1	3	15	12	9	7	12	12	ns
prot1012	181	2	6	7.2	10.8	3	4	3.6	7.2	ns
prot1013	824	6	5	6	6	7	2	4	10	ns
prot1014	250	1	6	2.4	2.4	3	4	2.4	4.8	ns
prot1015	242	6	1	6	12	3	3	15	18	ns
prot1016	186	5	3	9	5.4	3	3	5.4	5.4	ns
prot1017	228	1	6	6	14	6	5	8	14	ns
prot1018	106	3	6	7.2	6	2	6	3.6	3.6	ns
prot1019	135	2	5	15	15	3	3	12	21	ns
prot1020	173	6	2	3.6	7.2	5	3	1.8	9	ns
prot1021	245	4	3	10	4	4	7	12	6	ns
prot1022	98	3	9	1.2	4.8	2	4	1.2	2.4	ns
prot1023	149	1	7	24	6	5	4	12	3	ns
prot1024	136	2	2	12.6	1.8	1	3	10.8	3.6	ns
prot1025	335	6	6	6	8	6	4	10	16	ns
prot1026	81	5	8	3.6	4.8	8	6	9.6	7.2	sig
prot1027	124	6	7	6	15	11	4	18	12	ns
prot1028	204	4	6	1.8	9	3	5	7.2	1.8	ns
prot1029	124	4	5	12	6	5	2	8	6	ns
prot1030	231	3	1	6	4.8	9	9	3.6	12	sig
prot1031	192	4	3	15	12	4	6	15	27	ns
prot1032	514	0	2	5.4	9	3	4	3.6	18	ns
prot1033	277	5	7	6	16	6	6	12	12	sig
prot1034	159	3	2	4.8	6	4	3	2.4	3.6	ns
prot1035	190	3	4	12	3	4	5	33	6	sig
prot1036	225	1	3	10.8	9	4	2	7.2	1.8	ns
prot1037	57	1	5	2	6	2	2	10	18	sig
prot1038	153	7	0	2.4	7.2	1	3	3.6	3.6	ns
prot1039	91	8	4	12	21	3	0	12	9	ns
prot1040	94	4	2	5.4	3.6	1	5	9	9	ns
prot1041	112	2	4	8	4	3	6	6	4	ns
prot1042	336	1	4	6	0	3	7	1.2	3.6	ns
prot1043	241	2	1	18	12	3	2	21	15	ns
prot1044	108	5	5	5.4	5.4	3	10	18	5.4	sig
prot1045	117	1	2	10	20	3	4	4	10	ns
prot1046	286	1	0	3.6	4.8	8	2	4.8	2.4	sig
prot1047	122	2	4	9	9	1	7	12	12	ns
prot1048	273	3	3	7.2	7.2	6	3	1.8	0	ns
prot1049	237	5	2	2	6	1	5	6	6	ns
prot1050	222	3	2	4.8	1.2	4	6	6	4.8	sig
prot1051	799	4	1	9	6	2	5	9	3	ns
prot1052	125	3	1	9	9	2	1	3.6	1.8	ns
prot1053	98	2	2	0	4	4	6	8	12	sig
prot1054	153	4	3	1.2	4.8	1	1	3.6	4.8	ns
prot1055	186	1	1	6	9	0	0	3	9	ns
prot1056	188	3	4	5.4	1.8	3	1	3.6	9	ns
prot1057	127	3	2	4	4	0	1	6	0	ns
prot1058	65	112	129	133.2	162	149	120	172.8	150	sig
prot1059	115	41	39	114	123	45	32	198	183	ns
prot1060	65	36	34	57.6	45	36	36	120.6	109.8	sig
prot1061	90	22	19	44	48	63	69	84	108	sig
prot1062	120	10	17	12	16.8	3	9	12	16.8	ns
prot1063	83	9	9	21	12	8	8	21	24	ns
prot1064	177	6	3	7.2	5.4	4	7	9	12.6	ns
prot1065	59	10	7	14	20	7	7	10	14	ns
prot1066	97	13	12	10.8	9.6	6	12	14.4	19.2	ns
prot1067	188	11	5	24	33	8	16	27	24	ns
prot1068	82	8	4	18	12.6	10	8	12.6	18	sig
prot1069	109	4	7	14	10	8	5	22	10	ns
prot1070	109	6	16	15.6	7.2	10	8	4.8	7.2	ns
prot1071	168	8	10	21	9	10	8	6	42	sig
prot1072	188	3	9	14.4	18	18	27	27	27	sig
prot1073	82	10	5	20	18	10	6	6	10	ns
prot1074	75	14	11	7.2	8.4	7	10	7.2	10.8	ns
prot1075	151	3	4	24	21	7	7	12	36	ns
prot1076	175	6	4	14.4	5.4	7	6	5.4	14.4	ns
prot1077	116	4	8	16	4	2	4	10	18	ns
prot1078	161	5	7	3.6	8.4	2	11	13.2	7.2	ns
prot1079	95	4	9	27	27	6	2	15	15	ns
prot1080	101	2	7	14.4	9	7	1	7.2	9	ns
prot1081	175	3	2	14	10	8	4	10	10	ns
prot1082	401	7	8	8.4	8.4	3	6	9.6	7.2	ns
prot1083	214	8	7	15	15	9	8	21	21	ns
prot1084	215	2	3	1.8	9	2	6	7.2	0	ns
prot1085	152	7	6	12	10	6	0	10	8	ns
prot1086	125	2	10	1.2	4.8	1	6	6	3.6	ns
prot1087	154	4	7	15	18	9	3	6	15	ns
prot1088	119	4	6	7.2	9	45	18	21.6	27	sig
prot1089	145	2	4	10	8	14	8	16	20	sig
prot1090	256	4	7	3.6	9.6	4	2	4.8	3.6	ns
prot1091	119	1	1	15	9	4	5	15	12	ns
prot1092	159	5	1	1.8	5.4	4	5	9	14.4	ns
prot1093	91	2	4	6	2	3	3	4	6	ns
prot1094	396	5	7	9.6	3.6	3	7	6	2.4	ns
prot1095	205	7	3	6	3	1	3	6	12	ns
prot1096	108	3	2	7.2	7.2	2	1	7.2	3.6	ns
prot1097	71	2	3	4	8	3	1	6	8	ns
prot1098	259	4	7	3.6	0	5	8	3.6	4.8	ns
prot1099	191	6	3	12	18	3	4	18	12	ns
prot1100	147	1	3	7.2	10.8	3	2	5.4	10.8	ns
prot1101	292	2	6	8	6	4	3	6	10	ns
prot1102	69	2	4	8.4	7.2	1	4	2.4	4.8	ns
prot1103	245	5	2	12	6	6	2	48	18	sig
prot1104	146	3	3	3.6	5.4	2	1	1.8	3.6	ns
prot1105	351	4	4	8	8	4	4	4	10	ns
prot1106	106	2	6	2.4	0	3	3	4.8	3.6	ns
prot1107	180	5	2	9	9	6	9	18	9	sig
prot1108	199	4	6	5.4	7.2	3	2	5.4	5.4	ns
prot1109	185	5	2	6	8	5	5	14	6	ns
prot1110	182	3	7	2.4	3.6	6	3	3.6	9.6	sig
prot1111	59	0	3	3	3	3	3	3	12	ns
prot1112	173	2	6	1.8	9	5	1	3.6	1.8	ns
prot1113	105	3	2	4	8	4	3	4	8	ns
prot1114	79	4	3	4.8	6	3	3	4.8	3.6	ns
prot1115	94	4	3	6	6	4	2	3	12	ns
prot1116	235	0	2	5.4	7.2	8	3	3.6	0	ns
prot1117	99	2	7	10	0	5	7	4	10	sig
prot1118	103	6	4	3.6	0	2	1	2.4	3.6	ns
prot1119	226	3	2	9	3	4	3	6	12	ns
prot1120	168	1	5	3.6	1.8	3	2	1.8	5.4	ns
prot1121	454	4	3	8	2	0	1	4	4	ns
prot1122	92	1	2	3.6	1.2	2	2	4.8	2.4	sig
prot1123	99	2	1	9	6	5	4	3	3	ns
prot1124	116	1	5	3.6	7.2	2	4	3.6	1.8	ns
prot1125	90	6	2	4	12	6	18	12	12	sig
prot1126	87	5	4	1.2	2.4	1	2	3.6	0	ns
prot1127	294	3	4	3	6	2	4	12	0	ns
prot1128	354	4	1	0	0	1	2	0	5.4	ns
prot1129	216	1	2	6	6	3	2	8	12	ns
prot1130	138	1	1	3.6	0	3	3	4.8	4.8	ns
prot1131	187	4	0	0	12	3	4	3	12	ns
prot1132	495	0	2	5.4	1.8	1	1	0	7.2	ns
prot1133	406	1	0	2	4	3	2	2	0	ns
prot1134	382	2	2	0	1.2	1	1	1.2	4.8	ns
prot1135	272	2	2	3	0	5	3	0	6	ns
prot1136	71	17	20	25.2	48.6	27	22	36	30.6	ns
prot1137	105	21	20	44	60	23	28	48	40	sig
prot1138	234	19	27	19.2	24	34	22	32.4	25.2	ns
prot1139	112	18	16	60	48	25	20	39	39	sig
prot1140	114	16	19	37.8	30.6	10	12	37.8	34.2	ns
prot1141	112	5	8	22	6	7	4	12	14	ns
prot1142	166	7	6	3.6	6	10	7	16.8	10.8	ns
prot1143	104	5	11	15	21	8	2	12	18	ns
prot1144	376	10	6	18	12.6	5	8	7.2	18	ns
prot1145	83	5	9	12	12	9	10	24	28	sig
prot1146	51	5	8	8.4	4.8	7	7	7.2	4.8	ns
prot1147	74	4	5	18	12	2	10	21	15	ns
prot1148	74	7	3	12.6	9	8	6	19.8	1.8	ns
prot1149	117	4	6	12	12	5	2	10	10	ns
prot1150	106	5	9	7.2	8.4	4	5	6	1.2	sig
prot1151	110	1	1	21	21	4	5	21	15	ns
prot1152	73	3	4	3.6	9	8	2	7.2	3.6	sig
prot1153	113	7	3	2	8	2	2	6	4	ns
prot1154	358	2	7	2.4	3.6	6	5	7.2	2.4	ns
prot1155	99	2	5	18	3	2	3	9	15	ns
prot1156	115	5	6	1.8	3.6	1	4	5.4	5.4	ns
prot1157	180	5	2	2	4	4	4	4	16	ns
prot1158	67	9	3	6	3.6	4	4	6	4.8	ns
prot1159	99	5	1	3	12	4	2	3	9	ns
prot1160	99	3	4	7.2	5.4	2	5	3.6	7.2	ns
prot1161	99	5	3	4	8	3	4	6	2	ns
prot1162	98	1	4	2.4	6	3	2	2.4	4.8	ns
prot1163	165	3	3	9	18	0	1	9	3	ns
prot1164	76	2	3	1.8	3.6	5	3	1.8	5.4	ns
prot1165	90	2	4	4	10	0	3	4	4	ns
prot1166	113	5	3	7.2	2.4	3	2	0	6	ns
prot1167	90	2	1	12	3	5	3	15	9	ns
prot1168	163	1	1	12.6	3.6	6	1	10.8	1.8	ns
prot1169	102	6	3	0	8	4	4	0	0	ns
prot1170	183	1	5	4.8	7.2	3	2	3.6	6	ns
prot1171	98	3	4	6	6	1	3	6	12	ns
prot1172	146	1	3	5.4	1.8	4	2	3.6	12.6	ns
prot1173	145	4	1	0	2	0	6	6	2	ns
prot1174	166	1	1	3.6	2.4	6	1	3.6	1.2	ns
prot1175	100	2	3	3	0	2	3	6	6	sig
prot1176	393	3	2	3.6	5.4	0	1	1.8	3.6	ns
prot1177	89	3	1	4	8	2	1	4	0	ns
prot1178	391	2	4	3.6	2.4	0	0	0	4.8	ns
prot1179	89	1	3	3	3	1	2	9	0	ns
prot1180	1106	5	7	21.6	12.6	15	15	16.2	54	sig
prot1181	3227	3	5	14	12	6	10	16	20	sig
prot1182	539	7	11	13.2	13.2	8	10	12	8.4	ns
prot1183	771	6	8	9	27	7	4	21	21	sig
prot1184	2680	6	5	1.8	9	1	4	10.8	1.8	ns
prot1185	917	2	3	16	4	4	6	6	2	ns
prot1186	4114	3	3	2.4	3.6	3	5	2.4	3.6	ns
prot1187	449	4	8	33	30	9	14	48	81	sig
prot1188	1304	2	6	5.4	7.2	2	5	5.4	1.8	ns
prot1189	393	1	2	10	10	4	3	12	14	ns
prot1190	1513	5	0	3.6	2.4	6	1	4.8	3.6	ns
prot1191	2580	4	2	9	6	3	2	18	9	ns
prot1192	959	4	8	12.6	10.8	3	11	19.8	7.2	ns
prot1193	510	8	4	10	18	12	6	48	18	sig
prot1194	427	3	8	3.6	2.4	4	10	3.6	3.6	ns
prot1195	413	8	6	21	18	4	6	9	15	ns
prot1196	819	5	8	7.2	10.8	2	4	3.6	3.6	ns
prot1197	1779	5	1	6	6	3	4	4	4	ns
prot1198	1379	1	2	2.4	4.8	4	4	7.2	6	ns
prot1199	652	4	4	9	15	18	3	45	27	sig
prot1200	704	3	4	3.6	5.4	6	12	21.6	10.8	sig
prot1201	1028	5	6	6	12	2	2	4	6	ns
prot1202	1181	6	0	1.2	1.2	2	2	9.6	1.2	ns
prot1203	383	2	6	24	15	3	7	6	12	ns
prot1204	1077	6	3	10.8	9	3	5	1.8	12.6	ns
prot1205	452	2	3	10	12	6	8	12	24	sig
prot1206	434	4	2	1.2	4.8	2	4	7.2	7.2	ns
prot1207	955	4	2	9	6	3	5	6	6	ns
prot1208	528	1	3	3.6	10.8	4	5	5.4	7.2	ns
prot1209	228	2	3	6	8	3	2	6	8	ns
prot1210	781	4	3	0	2.4	5	5	4.8	6	ns
prot1211	548	4	4	6	6	5	1	15	9	ns
prot1212	273	3	3	0	0	5	7	3.6	3.6	sig
prot1213	153	11	6	6	12	5	5	14	14	ns
prot1214	320	2	2	3.6	3.6	3	3	2.4	7.2	ns
prot1215	219	6	9	15	12	4	6	21	24	ns
prot1216	410	6	4	3.6	5.4	8	6	3.6	7.2	ns
prot1217	322	4	8	6	16	2	3	10	16	ns
prot1218	629	6	5	6	6	1	2	4.8	2.4	ns
prot1219	264	6	1	9	15	6	8	9	18	ns
prot1220	356	2	2	3.6	0	3	1	1.8	3.6	ns
prot1221	390	5	2	6	12	3	3	14	6	ns
prot1222	235	4	5	3.6	3.6	8	2	7.2	7.2	sig
prot1223	263	3	4	18	9	2	4	9	9	ns
prot1224	481	2	2	3.6	0	2	1	5.4	9	ns
prot1225	551	4	3	6	10	4	1	6	8	ns
prot1226	481	7	4	4.8	3.6	5	5	10.8	1.2	ns
prot1227	487	1	1	0	3	12	4	6	12	sig
prot1228	881	2	2	3.6	7.2	4	2	3.6	14.4	sig
prot1229	2284	2	0	4	6	4	1	8	10	ns
prot1230	852	3	2	0	0	2	2	3.6	1.2	ns
prot1231	341	4	1	9	6	4	10	12	18	sig
prot1232	182	6	4	5.4	7.2	1	5	7.2	14.4	sig
prot1233	327	3	4	10	12	10	6	28	16	sig
prot1234	219	2	3	9.6	6	5	7	10.8	4.8	sig
prot1235	406	2	8	12	12	5	4	9	18	ns
prot1236	332	5	1	1.8	5.4	2	3	1.8	7.2	ns
prot1237	365	2	4	2	14	5	5	6	16	ns
prot1238	308	5	5	3.6	6	2	3	6	6	ns
prot1239	232	2	2	3	3	2	0	18	6	ns
prot1240	2067	3	3	12.6	1.8	5	1	7.2	7.2	sig
prot1241	865	5	2	4	6	3	7	10	4	ns
prot1242	682	0	3	1.2	4.8	1	3	0	2.4	ns
prot1243	573	3	2	6	3	2	2	9	6	sig
prot1244	454	3	1	0	1.8	4	1	9	7.2	sig
prot1245	611	9	10	28	34	11	12	24	16	ns
prot1246	133	6	4	9.6	6	21	9	50.4	18	sig
prot1247	221	4	7	30	30	4	5	27	15	ns
prot1248	153	9	7	10.8	18	5	6	7.2	7.2	ns
prot1249	363	7	5	12	6	9	5	14	14	ns
prot1250	435	8	7	8.4	4.8	8	9	8.4	9.6	ns
prot1251	366	5	2	6	15	9	5	12	12	ns
prot1252	170	4	3	7.2	12.6	4	4	16.2	18	sig
prot1253	267	3	7	4	8	4	1	10	4	ns
prot1254	463	3	4	2.4	3.6	6	5	3.6	1.2	ns
prot1255	542	7	3	3	9	3	1	6	9	ns
prot1256	448	3	4	7.2	3.6	4	9	9	12.6	ns
prot1257	177	2	4	16	8	3	6	8	8	ns
prot1258	365	2	3	2.4	0	3	7	2.4	2.4	ns
prot1259	746	3	1	12	18	1	4	24	9	ns
prot1260	458	4	6	7.2	12.6	8	2	3.6	3.6	ns
prot1261	147	6	4	10	0	2	3	12	16	ns
prot1262	266	1	4	1.2	7.2	1	3	8.4	4.8	ns
prot1263	340	3	1	15	9	0	0	9	9	ns
prot1264	398	3	5	1.8	7.2	4	3	3.6	5.4	ns
prot1265	403	3	0	4	0	0	3	6	2	ns
prot1266	302	4	0	6	3.6	5	2	4.8	9.6	sig
prot1267	465	4	5	3	9	0	2	6	6	ns
prot1268	487	3	0	0	3.6	0	5	1.8	5.4	ns
prot1269	568	5	1	14	2	2	3	4	4	ns
prot1270	370	0	2	0	2.4	3	3	2.4	1.2	ns
prot1271	435	1	1	12	6	3	1	6	6	ns
prot1272	382	2	4	3.6	3.6	2	0	1.8	3.6	ns
prot1273	400	1	3	2	4	2	3	2	0	ns
prot1274	1317	2	0	2.4	1.2	2	0	0	0	ns
prot1275	1827	0	1	3	3	2	4	12	6	sig
prot1276	227	6	10	12.6	5.4	7	9	9	19.8	ns
prot1277	126	5	10	10	10	11	4	8	10	ns
prot1278	199	8	5	2.4	4.8	1	4	6	4.8	ns
prot1279	186	5	4	12	15	6	2	9	24	ns
prot1280	397	4	4	12.6	10.8	2	7	12.6	7.2	ns
prot1281	191	3	5	4	4	4	8	12	28	sig
prot1282	181	5	5	3.6	6	6	5	3.6	9.6	ns
prot1283	332	10	1	9	6	1	5	15	6	ns
prot1284	207	2	6	7.2	9	7	2	5.4	7.2	ns
prot1285	433	2	5	6	10	7	4	10	12	ns
prot1286	220	7	8	4.8	1.2	8	6	3.6	3.6	ns
prot1287	174	2	3	24	6	2	2	18	27	ns
prot1288	398	4	1	9	7.2	2	3	3.6	7.2	ns
prot1289	250	4	1	10	8	3	4	2	12	ns
prot1290	254	4	5	4.8	1.2	1	3	3.6	2.4	ns
prot1291	278	1	2	12	6	4	5	6	12	ns
prot1292	195	1	3	7.2	7.2	4	3	7.2	5.4	ns
prot1293	493	3	7	10	6	4	2	4	4	sig
prot1294	395	5	3	10.8	1.2	1	4	2.4	2.4	ns
prot1295	346	3	6	9	0	0	1	6	3	ns
prot1296	386	1	2	10.8	5.4	1	5	5.4	5.4	ns
prot1297	323	6	2	2	6	3	1	4	8	ns
prot1298	221	5	3	6	0	5	3	2.4	2.4	ns
prot1299	330	2	3	3	9	3	4	18	0	ns
prot1300	913	3	3	5.4	7.2	2	4	1.8	3.6	ns
prot1301	216	3	3	8	2	2	4	2	2	ns
prot1302	176	3	2	1.2	4.8	0	5	3.6	3.6	ns
prot1303	396	3	0	9	12	1	5	12	9	ns
prot1304	144	4	4	7.2	5.4	3	3	5.4	5.4	ns
prot1305	340	4	1	2	0	5	2	4	14	ns
prot1306	177	2	4	0	2.4	3	1	1.2	3.6	ns
prot1307	491	2	2	12	3	11	4	15	12	sig
prot1308	289	3	3	3.6	0	3	2	1.8	5.4	ns
prot1309	925	3	2	4	6	4	2	6	4	ns
prot1310	266	5	1	1.2	1.2	0	1	0	2.4	ns
prot1311	584	6	6	6	9	3	0	9	0	ns
prot1312	316	2	2	3.6	1.8	4	2	9	3.6	ns
prot1313	365	4	2	4	8	2	0	4	10	ns
prot1314	282	2	1	3.6	1.2	0	1	1.2	2.4	ns
prot1315	465	2	4	12	9	4	4	3	9	ns
prot1316	577	2	1	3.6	0	1	2	3.6	5.4	ns
prot1317	274	2	2	8	4	2	3	0	0	ns
prot1318	517	1	0	0	3.6	2	2	4.8	3.6	ns
prot1319	782	4	3	0	6	1	2	6	6	ns
prot1320	567	4	1	0	0	1	1	1.8	1.8	sig
prot1321	356	1	4	2	4	2	3	8	4	ns
prot1322	229	1	0	0	2.4	0	2	2.4	3.6	ns
prot1323	388	4	2	0	0	1	2	12	3	ns
prot1324	109	10	11	18	10.8	14	12	28.8	16.2	sig
prot1325	167	0	3	6	12	4	2	8	8	ns
prot1326	192	4	1	6	8.4	2	3	8.4	8.4	ns
prot1327	174	2	2	24	12	4	6	6	3	ns
prot1328	144	6	1	5.4	3.6	4	2	5.4	5.4	ns
prot1329	139	4	3	8	4	3	1	8	0	ns
prot1330	160	4	3	6	6	3	1	2.4	9.6	ns
prot1331	220	5	3	3	15	9	2	18	9	sig
prot1332	248	4	3	1.8	7.2	2	5	3.6	16.2	ns
prot1333	254	5	8	10	6	2	4	12	8	ns
prot1334	213	2	5	2.4	3.6	2	5	2.4	6	ns
prot1335	81	3	1	9	6	5	3	15	0	ns
prot1336	318	3	1	12.6	7.2	9	3	5.4	5.4	ns
prot1337	247	3	3	8	10	3	7	6	8	ns
prot1338	381	2	0	3.6	3.6	0	2	0	1.2	ns
prot1339	159	7	3	12	15	2	1	9	9	ns
prot1340	205	3	4	3.6	5.4	6	8	14.4	7.2	sig
prot1341	244	4	5	8	14	5	4	8	2	ns
prot1342	160	3	1	1.2	0	10	8	4.8	2.4	sig
prot1343	288	2	3	6	9	1	0	6	15	ns
prot1344	383	2	1	9	1.8	2	1	5.4	3.6	ns
prot1345	206	2	2	8	2	3	5	6	2	ns
prot1346	703	3	1	6	2.4	0	1	3.6	1.2	ns
prot1347	238	2	1	3	12	3	3	9	27	sig
prot1348	366	0	2	3.6	3.6	4	1	7.2	5.4	ns
prot1349	430	3	2	2	2	5	2	10	2	ns
prot1350	637	5	4	1.2	4.8	4	0	1.2	3.6	ns
prot1351	141	5	3	3	9	3	2	12	6	ns
prot1352	140	5	3	3.6	7.2	3	2	5.4	5.4	ns
prot1353	431	2	4	6	8	4	3	8	6	ns
prot1354	969	3	4	0	2.4	2	2	2.4	10.8	sig
prot1355	247	1	2	9	12	1	2	6	15	ns
prot1356	1101	3	3	0	1.8	3	3	5.4	10.8	ns
prot1357	178	2	2	2	4	2	1	8	0	ns
prot1358	178	2	1	1.2	6	4	1	4.8	1.2	ns
prot1359	297	1	6	6	15	2	2	12	3	ns
prot1360	238	2	1	3.6	3.6	1	1	1.8	3.6	ns
prot1361	226	0	1	0	6	3	2	2	2	ns
prot1362	486	3	1	2.4	7.2	6	9	10.8	7.2	sig
prot1363	758	1	2	3	9	2	2	0	9	ns
prot1364	305	3	3	3.6	1.8	3	0	5.4	1.8	ns
prot1365	526	1	0	8	4	1	2	2	4	ns
prot1366	375	1	1	2.4	1.2	1	5	3.6	1.2	ns
prot1367	651	1	3	3	0	2	1	3	6	ns
prot1368	5934	0	1	3.6	1.8	1	0	1.8	1.8	ns
prot1369	421	3	1	4	6	2	1	8	4	ns
prot1370	142	4	0	1.2	0	3	3	3.6	10.8	sig
prot1371	1145	2	0	0	9	1	6	6	12	sig
prot1372	238	2	3	1.8	1.8	0	1	0	5.4	ns
prot1373	391	0	0	6	2	1	0	2	2	ns
prot1374	618	0	2	1.2	2.4	6	2	2.4	2.4	sig
prot1375	93	5	14	30	18	7	9	12	27	ns
prot1376	130	3	5	7.2	16.2	9	4	10.8	10.8	ns
prot1377	83	3	4	10	6	4	12	10	16	ns
prot1378	361	4	7	4.8	6	3	2	2.4	1.2	ns
prot1379	193	5	4	3	12	5	6	27	15	ns
prot1380	393	2	5	10.8	9	6	4	9	16.2	ns
prot1381	232	3	4	4	6	6	6	0	12	ns
prot1382	201	5	2	8.4	4.8	6	9	8.4	3.6	ns
prot1383	105	9	3	9	0	5	1	15	18	ns
prot1384	173	4	2	3.6	7.2	3	4	16.2	7.2	sig
prot1385	182	10	5	6	14	13	9	8	18	sig
prot1386	199	3	0	6	4.8	5	1	2.4	2.4	ns
prot1387	191	4	3	9	0	3	3	9	6	ns
prot1388	274	2	2	5.4	0	3	3	5.4	5.4	ns
prot1389	135	3	1	0	6	2	5	6	6	ns
prot1390	169	4	2	0	2.4	1	3	6	8.4	ns
prot1391	688	1	2	9	6	7	2	3	6	ns
prot1392	152	2	1	3.6	10.8	1	2	0	10.8	ns
prot1393	528	1	3	6	12	2	2	22	4	sig
prot1394	157	4	0	0	3.6	4	11	6	4.8	sig
prot1395	126	4	1	9	0	4	1	9	6	ns
prot1396	80	3	4	5.4	0	4	0	5.4	5.4	ns
prot1397	122	3	1	6	2	4	1	2	4	ns
prot1398	232	1	4	2.4	6	2	1	6	3.6	ns
prot1399	171	1	5	0	6	3	3	6	9	ns
prot1400	70	4	2	7.2	3.6	3	1	1.8	10.8	ns
prot1401	130	1	3	6	10	1	5	4	8	ns
prot1402	103	4	3	6	4.8	3	2	0	2.4	ns
prot1403	547	0	3	3	3	4	1	12	3	ns
prot1404	250	2	1	1.8	1.8	3	1	3.6	7.2	ns
prot1405	497	2	0	4	2	5	7	2	4	sig
prot1406	312	1	0	0	2.4	4	0	1.2	0	ns
prot1407	152	1	2	3	0	8	4	18	18	sig
prot1408	535	2	1	1.8	3.6	0	6	7.2	1.8	ns
prot1409	87	2	1	4	4	3	6	12	12	sig
prot1410	232	1	3	1.2	2.4	1	2	1.2	0	ns
prot1411	232	5	3	9	3	2	5	6	3	ns
prot1412	843	4	5	5.4	3.6	1	2	3.6	3.6	ns
prot1413	555	1	2	0	10	4	2	12	4	sig
prot1414	173	1	1	2.4	3.6	0	2	1.2	4.8	ns
prot1415	194	2	1	6	0	2	6	6	6	sig
prot1416	180	1	0	5.4	5.4	4	2	9	1.8	ns
prot1417	199	0	4	2	2	4	2	4	8	sig
prot1418	287	0	3	1.2	1.2	1	3	4.8	2.4	ns
prot1419	999	0	1	9	3	1	1	3	9	ns
prot1420	220	2	2	1.8	5.4	2	2	9	1.8	ns
prot1421	648	2	0	10	2	1	1	4	2	ns
prot1422	164	2	2	0	3.6	0	2	3.6	2.4	ns
prot1423	181	1	5	3	9	1	0	9	6	ns
prot1424	285	8	4	9	12.6	3	5	10.8	7.2	ns
prot1425	172	14	5	18	10	10	5	10	8	ns
prot1426	103	4	2	3.6	3.6	4	5	4.8	9.6	ns
prot1427	430	3	3	15	9	5	3	6	6	ns
prot1428	130	7	4	14.4	18	7	4	10.8	9	ns
prot1429	123	2	6	4	10	2	2	4	4	ns
prot1430	304	0	4	4.8	3.6	4	0	6	3.6	ns
prot1431	164	4	5	9	9	2	2	15	12	ns
prot1432	75	7	4	3.6	5.4	2	3	7.2	10.8	ns
prot1433	173	4	2	2	10	3	0	6	6	ns
prot1434	176	4	2	4.8	0	4	3	3.6	6	ns
prot1435	191	3	5	15	12	3	3	6	6	ns
prot1436	138	5	4	3.6	7.2	6	2	7.2	5.4	ns
prot1437	148	2	2	4	2	5	3	4	6	ns
prot1438	101	3	4	2.4	4.8	2	4	2.4	7.2	ns
prot1439	157	0	4	9	3	14	4	12	18	sig
prot1440	488	1	3	5.4	7.2	1	1	5.4	5.4	ns
prot1441	133	3	0	10	4	5	5	4	4	sig
prot1442	229	3	6	4.8	7.2	2	6	3.6	3.6	ns
prot1443	89	2	5	15	6	3	2	12	9	ns
prot1444	317	4	3	1.8	3.6	5	3	0	1.8	ns
prot1445	88	1	6	6	8	3	6	6	2	ns
prot1446	180	1	2	3.6	2.4	4	1	2.4	2.4	ns
prot1447	207	1	1	12	24	3	5	3	3	ns
prot1448	235	1	1	0	9	3	4	7.2	5.4	ns
prot1449	86	1	4	4	6	4	5	4	2	ns
prot1450	115	6	3	2.4	2.4	5	2	0	3.6	ns
prot1451	127	1	0	12	15	3	1	6	6	ns
prot1452	229	3	4	0	1.8	4	3	3.6	1.8	ns
prot1453	247	1	2	2	6	1	1	2	8	ns
prot1454	573	3	0	1.2	3.6	4	0	2.4	2.4	ns
prot1455	176	1	1	6	9	1	7	6	6	ns
prot1456	169	1	3	0	3.6	2	2	3.6	3.6	sig
prot1457	81	3	3	6	0	18	6	12	6	sig
prot1458	89	3	1	4.8	2.4	0	1	0	1.2	ns
prot1459	178	2	1	6	6	1	1	0	9	ns
prot1460	151	1	2	0	1.8	0	1	0	1.8	ns
prot1461	146	5	4	0	4	2	1	2	8	ns
prot1462	217	4	3	0	2.4	4	3	4.8	3.6	ns
prot1463	159	2	2	0	12	2	2	6	9	ns
prot1464	237	3	6	3.6	9	3	0	7.2	1.8	ns
prot1465	587	2	1	4	4	3	0	2	4	ns
prot1466	128	1	0	3.6	2.4	1	2	1.2	4.8	ns
prot1467	425	1	3	0	3	0	4	12	3	ns
prot1468	256	2	2	3.6	7.2	1	1	1.8	5.4	ns
prot1469	136	1	1	8	6	2	1	4	4	ns
prot1470	76	6	2	1.2	4.8	2	2	1.2	2.4	ns
prot1471	175	1	0	9	9	2	4	6	9	sig
prot1472	231	1	0	5.4	1.8	2	3	1.8	1.8	ns
prot1473	337	2	2	4	2	0	0	4	2	ns
prot1474	239	3	3	4.8	1.2	1	0	3.6	1.2	ns
prot1475	456	0	2	0	3	3	0	3	3	ns
prot1476	126	3	0	1.8	3.6	1	3	1.8	3.6	ns
prot1477	488	2	1	2	2	2	2	6	2	ns
prot1478	127	1	2	2.4	3.6	1	0	4.8	2.4	ns
prot1479	191	3	3	18	15	4	2	15	15	ns
prot1480	114	7	5	3.6	3.6	5	8	9	10.8	ns
prot1481	62	7	4	2	2	4	5	6	8	ns
prot1482	350	1	2	7.2	1.2	6	4	2.4	3.6	ns
prot1483	108	1	5	12	12	2	2	12	9	ns
prot1484	321	3	2	3.6	0	2	4	7.2	7.2	ns
prot1485	308	0	4	4	6	4	2	0	4	ns
prot1486	59	0	3	2.4	6	3	3	0	2.4	ns
prot1487	218	6	4	15	3	4	2	6	9	ns
prot1488	106	2	1	0	7.2	0	2	5.4	9	ns
prot1489	154	3	2	4	10	1	3	0	12	ns
prot1490	166	0	1	1.2	2.4	2	1	3.6	1.2	ns
prot1491	515	2	3	15	18	4	1	6	3	sig
prot1492	183	2	5	5.4	3.6	2	1	1.8	1.8	ns
prot1493	162	4	5	2	8	0	6	2	10	ns
prot1494	140	2	0	0	3.6	5	0	3.6	0	ns
prot1495	169	1	2	6	0	0	3	3	3	ns
prot1496	242	1	5	1.8	5.4	2	2	1.8	3.6	ns
prot1497	292	3	3	0	0	1	1	8	2	ns
prot1498	197	3	4	3.6	3.6	4	10	9.6	12	sig
prot1499	856	0	1	6	12	3	2	0	12	ns
prot1500	127	5	8	0	3.6	2	6	10.8	25.2	sig
prot1501	72	2	2	6	8	1	4	6	0	ns
prot1502	148	2	2	1.2	2.4	2	1	2.4	2.4	ns
prot1503	53	3	2	3	3	0	3	15	6	ns
prot1504	98	2	1	1.8	1.8	0	0	0	1.8	ns
prot1505	405	2	1	2	2	0	1	2	6	ns
prot1506	104	4	6	0	2.4	1	1	2.4	1.2	ns
prot1507	176	0	0	3	3	4	1	12	9	ns
prot1508	125	1	0	0	1.8	3	2	0	3.6	ns
prot1509	160	1	4	6	2	3	1	2	2	ns
prot1510	316	1	0	0	1.2	3	3	2.4	1.2	ns
prot1511	978	1	3	0	9	1	1	6	3	ns
prot1512	234	5	1	0	1.8	3	4	3.6	3.6	sig
prot1513	431	2	3	4	4	4	2	8	4	sig
prot1514	2591	2	5	4.8	4.8	3	3	4.8	2.4	ns
prot1515	712	3	7	6	6	8	12	18	15	ns
prot1516	1852	3	6	3.6	9	2	6	7.2	3.6	sig
prot1517	2086	4	7	4	8	10	10	12	6	sig
prot1518	1064	5	3	2.4	4.8	1	6	6	2.4	ns
prot1519	609	4	8	24	33	10	12	30	18	sig
prot1520	645	3	3	5.4	3.6	3	2	10.8	5.4	ns
prot1521	969	4	3	2	2	3	12	6	6	sig
prot1522	857	0	2	1.2	2.4	1	0	4.8	6	ns
prot1523	488	1	3	15	12	8	2	6	12	sig
prot1524	2821	2	1	0	3.6	0	3	5.4	3.6	ns
prot1525	512	5	3	4	4	0	4	8	10	ns
prot1526	876	6	4	6	1.2	2	2	3.6	4.8	ns
prot1527	543	6	3	9	18	9	9	12	6	sig
prot1528	809	2	3	5.4	0	3	5	5.4	5.4	ns
prot1529	1674	1	4	4	0	2	2	4	6	ns
prot1530	1191	0	3	0	2.4	1	0	1.2	0	ns
prot1531	208	4	4	9	21	1	2	24	9	ns
prot1532	437	2	3	5.4	0	2	1	3.6	3.6	ns
prot1533	510	3	3	4	4	1	2	10	4	sig
prot1534	695	3	5	0	2.4	0	3	6	4.8	ns
prot1535	227	2	3	3	9	3	3	0	12	ns
prot1536	700	0	1	1.8	3.6	2	2	5.4	5.4	ns
prot1537	218	2	1	2	4	1	3	10	4	ns
prot1538	423	4	4	3.6	3.6	3	4	1.2	2.4	ns
prot1539	873	4	2	3	15	1	1	3	6	ns
prot1540	1426	0	7	7.2	3.6	0	1	3.6	3.6	ns
prot1541	520	1	1	0	4	3	3	12	6	sig
prot1542	290	12	9	10.8	15.6	10	10	7.2	13.2	ns
prot1543	296	9	4	9	9	5	5	6	12	ns
prot1544	309	3	5	1.8	5.4	3	2	9	9	ns
prot1545	502	3	1	4	8	1	2	2	10	ns
prot1546	204	3	5	0	1.2	18	6	3.6	3.6	sig
prot1547	437	4	3	9	12	2	6	9	9	ns
prot1548	314	6	2	5.4	7.2	3	4	0	3.6	ns
prot1549	402	2	1	6	4	4	1	2	4	ns
prot1550	188	0	3	3.6	1.2	1	6	1.2	1.2	sig
prot1551	434	4	3	0	3	2	4	6	6	ns
prot1552	325	1	3	0	5.4	3	2	5.4	1.8	ns
prot1553	607	0	1	0	2	4	1	2	4	ns
prot1554	739	3	4	2.4	1.2	2	2	1.2	3.6	ns
prot1555	235	0	1	0	6	0	2	6	6	ns
prot1556	982	1	0	3.6	3.6	3	5	1.8	1.8	ns
prot1557	392	2	1	2	2	3	4	8	6	ns
prot1558	543	2	1	4.8	1.2	2	1	3.6	0	ns
prot1559	462	1	0	9	0	0	1	0	3	ns
prot1560	348	2	0	5.4	3.6	3	1	1.8	9	ns
prot1561	463	0	2	2	4	0	2	2	2	ns
prot1562	173	3	2	3.6	1.2	0	4	2.4	2.4	ns
prot1563	274	2	5	3	9	5	2	15	21	sig
prot1564	251	6	5	7.2	9	4	11	12.6	9	sig
prot1565	231	1	5	2	4	2	0	8	4	ns
prot1566	394	4	3	4.8	3.6	1	1	1.2	4.8	ns
prot1567	240	4	2	15	12	6	3	36	27	sig
prot1568	441	1	5	1.8	3.6	8	2	7.2	3.6	sig
prot1569	200	4	2	2	4	2	3	2	0	ns
prot1570	371	1	1	2.4	2.4	9	6	14.4	14.4	sig
prot1571	313	5	3	3	3	1	1	6	9	ns
prot1572	730	2	5	1.8	3.6	2	1	7.2	3.6	ns
prot1573	329	4	1	2	4	3	6	6	0	ns
prot1574	627	1	1	2.4	2.4	4	7	2.4	2.4	sig
prot1575	250	0	1	9	0	9	6	18	9	sig
prot1576	144	4	3	1.8	3.6	6	3	5.4	3.6	sig
prot1577	472	2	2	6	4	0	1	0	4	ns
prot1578	421	5	3	2.4	0	2	0	1.2	6	ns
prot1579	250	2	4	3	6	2	2	12	0	ns
prot1580	266	0	0	5.4	3.6	0	3	3.6	3.6	ns
prot1581	861	0	2	6	2	3	1	2	0	ns
prot1582	1312	1	1	2.4	1.2	1	0	2.4	1.2	ns
prot1583	493	0	0	3	6	1	4	15	6	ns
prot1584	1082	1	1	1.8	3.6	0	2	0	0	ns
prot1585	648	1	1	2	0	0	3	6	4	ns
prot1586	276	0	1	1.2	1.2	2	3	3.6	1.2	ns
prot1587	518	2	2	0	3	2	2	6	3	ns
prot1588	640	1	1	5.4	5.4	3	0	0	1.8	ns
prot1589	722	6	4	8	6	2	3	6	0	ns
prot1590	147	2	2	2.4	2.4	4	7	13.2	6	sig
prot1591	193	2	2	12	3	2	7	15	9	ns
prot1592	194	5	0	3.6	0	8	4	3.6	3.6	sig
prot1593	365	5	3	6	0	4	7	6	2	ns
prot1594	290	3	1	3.6	3.6	2	3	3.6	3.6	ns
prot1595	636	1	3	0	3	4	4	6	15	ns
prot1596	1160	6	3	9	3.6	2	1	9	12.6	ns
prot1597	641	6	2	6	2	0	4	6	2	ns
prot1598	175	0	3	1.2	3.6	1	1	6	1.2	ns
prot1599	318	2	2	3	6	1	2	6	6	ns
prot1600	424	1	7	0	1.8	2	2	7.2	3.6	sig
prot1601	348	3	4	4	2	0	1	6	0	ns
prot1602	227	1	1	0	1.2	2	1	2.4	1.2	ns
prot1603	427	1	0	6	3	2	4	6	6	ns
prot1604	268	2	2	0	3.6	4	3	3.6	0	ns
prot1605	357	2	1	16	4	4	1	8	2	sig
prot1606	174	1	3	2.4	6	1	4	1.2	2.4	ns
prot1607	233	3	1	0	0	0	2	3	0	ns
prot1608	217	0	1	5.4	3.6	2	1	1.8	0	ns
prot1609	980	1	1	2	6	6	3	6	6	sig
prot1610	263	0	0	1.2	1.2	1	1	0	1.2	ns
prot1611	169	0	3	3	3	1	0	3	3	ns
prot1612	178	0	0	0	3.6	1	0	1.8	1.8	ns
prot1613	355	4	0	6	4	3	0	4	4	ns
prot1614	604	2	2	2.4	1.2	0	1	0	1.2	ns
prot1615	149	1	5	6	6	3	3	9	9	sig
prot1616	594	1	1	1.8	1.8	2	0	0	0	ns
prot1617	257	0	2	4	2	3	4	6	8	sig
prot1618	421	2	0	1.2	0	0	1	0	2.4	ns
prot1619	712	1	1	6	12	2	1	3	3	sig
prot1620	423	1	1	1.8	1.8	0	1	0	0	ns
prot1621	488	2	0	2	2	1	0	2	0	ns
prot1622	1872	0	0	1.2	1.2	2	1	0	2.4	ns
prot1623	153	5	2	18	12	3	1	6	21	ns
prot1624	275	4	1	14.4	5.4	5	6	3.6	7.2	ns
prot1625	463	5	8	6	6	6	4	4	12	ns
prot1626	103	5	3	2.4	1.2	1	3	2.4	2.4	ns
prot1627	287	4	5	9	6	1	3	3	12	ns
prot1628	282	3	4	5.4	3.6	3	3	1.8	3.6	ns
prot1629	200	3	2	2	8	3	5	2	4	ns
prot1630	149	3	3	0	2.4	4	5	2.4	2.4	ns
prot1631	149	1	4	15	6	1	2	0	15	ns
prot1632	132	1	3	1.8	0	0	4	3.6	7.2	ns
prot1633	118	2	5	6	0	1	3	4	4	ns
prot1634	191	1	6	0	2.4	3	3	7.2	7.2	sig
prot1635	189	2	4	12	6	0	3	6	12	ns
prot1636	273	0	0	0	0	3	2	5.4	3.6	ns
prot1637	327	3	3	4	4	4	1	10	4	ns
prot1638	148	1	5	3.6	2.4	4	1	2.4	0	ns
prot1639	206	0	1	6	6	2	2	0	6	ns
prot1640	108	2	2	5.4	3.6	1	1	5.4	3.6	ns
prot1641	267	2	4	4	6	3	3	0	8	ns
prot1642	204	3	3	1.2	1.2	1	5	3.6	3.6	ns
prot1643	223	1	0	0	6	1	2	9	15	ns
prot1644	298	1	3	3.6	5.4	3	1	1.8	0	ns
prot1645	194	2	4	4	8	1	2	8	6	ns
prot1646	77	1	2	2.4	2.4	4	1	1.2	1.2	ns
prot1647	166	0	0	3	3	4	1	0	9	ns
prot1648	418	2	1	3.6	5.4	2	3	3.6	0	ns
prot1649	418	2	2	4	2	1	1	0	0	ns
prot1650	127	2	0	3.6	2.4	4	2	2.4	1.2	ns
prot1651	279	1	2	15	3	2	1	6	3	ns
prot1652	181	3	6	0	5.4	3	3	1.8	3.6	ns
prot1653	129	2	1	6	2	1	5	8	4	ns
prot1654	161	1	0	3.6	1.2	2	3	3.6	0	ns
prot1655	126	1	2	18	3	4	3	0	12	ns
prot1656	326	1	4	3.6	5.4	1	1	3.6	0	ns
prot1657	207	1	2	0	4	3	1	2	2	ns
prot1658	191	3	1	0	3.6	2	7	1.2	6	sig
prot1659	238	2	1	3	3	1	0	3	3	ns
prot1660	210	2	1	1.8	3.6	3	2	3.6	5.4	ns
prot1661	331	0	4	0	10	2	9	4	4	sig
prot1662	574	0	2	0	3.6	1	0	0	2.4	ns
prot1663	455	1	1	9	3	7	2	6	15	ns
prot1664	553	0	2	0	7.2	2	0	3.6	0	ns
prot1665	522	2	3	2	0	0	0	2	2	ns
prot1666	325	3	2	3.6	0	2	8	3.6	2.4	sig
prot1667	208	2	2	15	0	2	0	0	9	ns
prot1668	232	0	5	3.6	3.6	3	4	1.8	5.4	ns
prot1669	219	0	0	0	4	5	2	2	2	sig
prot1670	409	0	4	3.6	1.2	1	1	3.6	1.2	ns
prot1671	233	0	5	6	6	2	8	12	6	sig
prot1672	772	1	2	1.8	1.8	3	2	0	0	ns
prot1673	360	0	2	6	0	1	1	2	2	ns
prot1674	439	1	1	1.2	0	2	0	3.6	1.2	ns
prot1675	442	1	3	3	9	6	2	18	6	sig
prot1676	138	1	0	3.6	3.6	0	3	1.8	5.4	ns
prot1677	106	0	0	2	4	1	1	2	2	ns
prot1678	370	1	2	1.2	1.2	4	1	3.6	2.4	ns
prot1679	629	1	0	3	6	0	0	0	3	ns
prot1680	187	1	3	0	0	3	3	10.8	5.4	sig
prot1681	596	3	1	0	6	1	1	0	0	ns
prot1682	255	0	0	0	1.2	2	1	2.4	0	ns
prot1683	92	6	10	12	15	3	4	27	18	ns
prot1684	171	7	4	5.4	7.2	2	2	7.2	12.6	sig
prot1685	165	2	4	6	12	2	3	2	10	ns
prot1686	148	1	6	9.6	3.6	6	2	7.2	2.4	sig
prot1687	229	3	1	6	18	3	0	9	18	ns
prot1688	123	1	6	7.2	5.4	4	0	3.6	1.8	ns
prot1689	77	2	1	2	6	6	3	6	6	sig
prot1690	465	1	0	4.8	7.2	2	2	7.2	4.8	sig
prot1691	279	2	2	0	0	2	2	6	6	sig
prot1692	278	0	2	3.6	5.4	2	1	0	7.2	ns
prot1693	119	3	3	2	0	4	0	2	4	ns
prot1694	148	1	2	1.2	1.2	1	0	1.2	1.2	ns
prot1695	72	1	2	0	3	0	1	3	3	ns
prot1696	353	1	0	5.4	1.8	1	0	3.6	1.8	ns
prot1697	196	1	3	2	4	1	1	4	0	ns
prot1698	174	1	4	3.6	2.4	1	3	0	2.4	ns
prot1699	126	2	3	0	0	1	1	3	3	sig
prot1700	235	1	2	9	0	3	2	1.8	0	ns
prot1701	235	2	0	2	2	2	3	8	4	ns
prot1702	110	2	2	0	2.4	2	0	1.2	1.2	ns
prot1703	188	1	3	6	9	0	1	0	6	ns
prot1704	225	2	2	1.8	0	1	0	0	0	ns
prot1705	138	1	1	6	4	2	1	10	2	sig
prot1706	174	2	1	1.2	3.6	6	3	7.2	9.6	sig
prot1707	672	0	2	3	6	2	2	3	3	ns
prot1708	84	0	2	1.8	0	1	1	1.8	7.2	ns
prot1709	107	1	1	4	0	0	6	4	2	ns
prot1710	146	2	2	2.4	3.6	3	1	0	4.8	ns
prot1711	183	4	1	12	9	0	6	0	0	ns
prot1712	555	3	2	1.8	1.8	4	4	10.8	3.6	sig
prot1713	467	2	1	4	4	3	0	2	2	ns
prot1714	265	3	3	2.4	3.6	3	1	2.4	2.4	ns
prot1715	598	0	0	6	3	3	6	6	3	ns
prot1716	317	1	2	1.8	3.6	2	1	0	5.4	ns
prot1717	196	2	1	2	0	3	0	8	0	ns
prot1718	267	2	5	1.2	3.6	0	2	0	0	ns
prot1719	612	3	0	3	6	0	0	0	6	ns
prot1720	62	2	3	5.4	7.2	1	0	1.8	0	ns
prot1721	77	2	5	0	2	2	5	10	4	sig
prot1722	68	0	1	1.2	1.2	2	1	1.2	2.4	ns
prot1723	632	4	1	3	6	3	2	15	6	ns
prot1724	230	1	1	1.8	0	1	1	1.8	1.8	ns
prot1725	133	2	0	0	2	0	2	0	0	ns
prot1726	334	1	0	1.2	0	1	2	0	1.2	ns
prot1727	311	0	0	3	3	1	3	0	0	ns
prot1728	563	1	0	0	1.8	0	2	1.8	12.6	ns
prot1729	327	1	1	0	8	0	1	0	4	ns
prot1730	144	2	3	0	1.2	2	2	1.2	1.2	ns
prot1731	668	0	2	6	0	6	3	0	6	ns
prot1732	85	1	3	1.8	0	0	0	1.8	3.6	ns
prot1733	102	0	0	0	4	1	1	4	0	ns
prot1734	508	0	1	1.2	0	0	3	0	0	ns
prot1735	226	1	2	6	0	2	0	3	6	ns
prot1736	676	0	0	1.8	1.8	1	1	1.8	3.6	sig
prot1737	539	3	0	4	4	2	2	4	4	sig
prot1738	295	0	0	2.4	1.2	3	0	0	1.2	ns
prot1739	224	0	0	3	0	0	1	0	3	ns
prot1740	2292	1	0	0	1.8	0	1	3.6	1.8	ns
prot1741	170	4	5	2	4	4	4	6	6	ns
prot1742	134	0	2	4.8	3.6	3	4	2.4	1.2	ns
prot1743	255	2	1	3	6	2	10	12	30	sig
prot1744	304	9	3	5.4	5.4	0	2	9	1.8	ns
prot1745	237	2	2	2	12	0	1	8	0	ns
prot1746	105	0	3	1.2	3.6	1	2	1.2	3.6	ns
prot1747	69	6	2	15	0	0	4	3	6	ns
prot1748	247	2	3	1.8	1.8	0	2	3.6	7.2	ns
prot1749	99	6	1	4	10	5	2	4	0	ns
prot1750	116	3	0	1.2	0	0	2	2.4	1.2	ns
prot1751	152	1	1	3	3	2	2	0	9	ns
prot1752	225	2	1	7.2	0	1	1	1.8	9	ns
prot1753	147	0	1	2	6	0	2	12	2	ns
prot1754	125	0	1	0	2.4	2	6	2.4	4.8	sig
prot1755	90	1	6	6	3	4	4	0	0	ns
prot1756	237	0	3	1.8	1.8	1	2	0	1.8	ns
prot1757	66	0	1	2	6	1	2	4	0	ns
prot1758	264	2	0	4.8	0	3	3	14.4	3.6	sig
prot1759	137	1	2	6	9	1	1	9	3	ns
prot1760	511	0	3	0	1.8	0	4	3.6	3.6	ns
prot1761	141	2	0	6	0	2	6	4	6	sig
prot1762	280	2	2	3.6	0	4	1	6	2.4	ns
prot1763	302	0	0	6	3	2	6	12	6	sig
prot1764	74	1	0	0	3.6	1	1	5.4	0	ns
prot1765	171	2	1	6	6	3	1	6	2	ns
prot1766	95	0	1	0	2.4	3	0	1.2	1.2	ns
prot1767	367	2	3	0	9	1	1	0	15	ns
prot1768	144	2	1	1.8	5.4	1	1	0	3.6	ns
prot1769	664	1	2	2	2	2	1	6	2	ns
prot1770	179	1	3	1.2	1.2	2	0	3.6	2.4	ns
prot1771	114	0	2	3	6	2	2	6	18	sig
prot1772	161	1	2	0	0	1	1	1.8	1.8	sig
prot1773	205	0	0	6	2	2	2	8	4	sig
prot1774	305	1	0	2.4	2.4	1	2	1.2	0	ns
prot1775	416	1	1	0	3	1	1	3	0	ns
prot1776	397	2	1	1.8	3.6	0	1	1.8	1.8	ns
prot1777	224	1	0	4	0	3	1	0	2	ns
prot1778	314	0	1	0	4.8	2	0	2.4	2.4	ns
prot1779	174	0	1	9	3	0	5	3	0	ns
prot1780	416	1	0	1.8	1.8	0	0	3.6	1.8	ns
prot1781	131	1	1	2	0	0	1	4	4	ns
prot1782	107	3	0	3.6	0	1	2	2.4	3.6	ns
prot1783	163	0	0	0	0	2	0	6	3	ns
prot1784	564	0	3	1.8	1.8	1	3	1.8	0	ns
prot1785	208	0	2	0	2	3	6	12	6	sig
prot1786	135	0	2	0	1.2	3	0	0	2.4	ns
prot1787	3394	2	2	0	0	4	6	6	12	sig
prot1788	1957	1	7	1.8	1.8	2	4	7.2	10.8	sig
prot1789	1088	1	1	6	0	1	1	12	4	ns
prot1790	424	4	7	1.2	1.2	7	4	4.8	2.4	sig
prot1791	1035	3	3	0	9	1	0	9	6	ns
prot1792	926	1	2	1.8	0	1	1	0	1.8	ns
prot1793	1669	2	3	2	2	1	1	4	4	ns
prot1794	201	2	2	0	1.2	2	6	4.8	0	ns
prot1795	539	2	0	3	3	2	2	9	0	ns
prot1796	638	3	0	0	0	1	1	0	1.8	ns
prot1797	225	6	5	18	12	5	7	6	4	ns
prot1798	319	3	5	4.8	6	4	3	2.4	2.4	ns
prot1799	520	1	0	0	3	3	2	6	6	ns
prot1800	785	3	5	3.6	0	4	2	7.2	10.8	ns
prot1801	629	6	3	4	2	1	3	12	2	ns
prot1802	341	1	3	1.2	3.6	3	3	2.4	2.4	sig
prot1803	412	2	2	6	3	1	3	6	6	ns
prot1804	308	0	1	0	0	4	2	14.4	3.6	sig
prot1805	743	2	0	0	0	1	1	10	2	sig
prot1806	470	0	3	2.4	2.4	0	0	0	1.2	ns
prot1807	1140	1	1	3	0	1	1	3	3	ns
prot1808	1466	0	0	3.6	5.4	2	3	3.6	5.4	sig
prot1809	254	4	4	6	6	3	1	0	4	ns
prot1810	257	3	0	6	3.6	2	3	3.6	0	ns
prot1811	375	1	0	0	3	2	0	3	3	ns
prot1812	1882	2	3	1.8	1.8	2	1	0	3.6	ns
prot1813	1300	0	1	0	0	2	1	0	0	ns
prot1814	444	1	2	1.2	1.2	1	4	2.4	1.2	ns
prot1815	832	1	0	0	0	1	0	9	0	ns
prot1816	582	1	0	0	7.2	2	2	3.6	3.6	ns
prot1817	280	0	1	0	0	0	0	0	4	ns
prot1818	1244	1	3	2.4	1.2	2	3	1.2	2.4	ns
prot1819	276	1	1	3	0	2	2	3	3	ns
prot1820	623	0	1	1.8	0	1	2	0	1.8	ns
prot1821	450	0	3	6	2	3	2	4	0	ns
prot1822	247	0	1	1.2	2.4	0	1	6	0	ns
prot1823	387	1	2	3	0	1	1	15	6	ns
prot1824	662	1	0	0	5.4	1	1	1.8	3.6	ns
prot1825	743	1	1	0	0	0	0	2	0	ns
prot1826	874	2	0	0	0	1	2	2.4	3.6	ns
prot1827	1301	0	1	3	3	0	0	3	0	ns
prot1828	274	4	4	7.2	3.6	1	3	10.8	1.8	ns
prot1829	551	2	1	8	2	2	6	4	2	ns
prot1830	447	4	5	4.8	0	1	1	2.4	2.4	ns
prot1831	154	1	3	3	3	2	3	6	3	ns
prot1832	210	3	2	5.4	3.6	0	5	5.4	3.6	ns
prot1833	290	3	5	2	6	2	4	2	6	ns
prot1834	220	1	4	4.8	3.6	2	3	0	2.4	ns
prot1835	184	1	2	9	9	2	1	3	3	sig
prot1836	168	1	2	5.4	1.8	2	3	7.2	0	ns
prot1837	102	1	3	4	2	3	1	0	8	ns
prot1838	327	0	2	1.2	2.4	0	1	1.2	3.6	ns
prot1839	962	1	1	12	9	2	3	9	6	ns
prot1840	556	6	2	5.4	0	2	3	3.6	5.4	ns
prot1841	374	3	1	0	2	6	2	8	4	sig
prot1842	728	1	2	0	3.6	1	1	2.4	2.4	ns
prot1843	243	1	3	9	0	2	2	3	0	ns
prot1844	127	4	1	5.4	3.6	1	1	5.4	3.6	ns
prot1845	519	1	3	4	2	4	0	0	2	ns
prot1846	492	5	0	0	1.2	1	1	2.4	2.4	ns
prot1847	233	2	3	6	9	1	2	3	9	ns
prot1848	287	3	0	1.8	3.6	4	2	0	3.6	ns
prot1849	337	3	1	2	6	2	5	4	2	ns
prot1850	404	1	2	3.6	1.2	0	1	0	4.8	ns
prot1851	3175	0	0	0	0	0	1	0	0	ns
prot1852	243	1	0	0	0	0	0	1.8	1.8	ns
prot1853	275	0	1	0	4	3	1	2	0	ns
prot1854	648	2	1	3.6	1.2	8	2	4.8	2.4	sig
prot1855	172	2	2	9	3	4	5	6	12	sig
prot1856	283	1	3	3.6	10.8	2	4	7.2	16.2	sig
prot1857	159	1	4	0	6	1	2	8	6	ns
prot1858	372	2	1	0	0	4	8	7.2	2.4	sig
prot1859	174	3	5	9	15	1	4	3	3	sig
prot1860	182	2	3	3.6	0	2	3	0	3.6	ns
prot1861	251	1	1	4	0	1	0	6	2	ns
prot1862	1009	1	4	1.2	3.6	5	4	3.6	1.2	ns
prot1863	233	3	0	3	3	3	1	0	3	ns
prot1864	158	1	0	0	3.6	4	5	5.4	9	ns
prot1865	200	4	2	2	0	5	2	2	2	ns
prot1866	292	2	3	2.4	2.4	3	0	0	2.4	ns
prot1867	399	2	1	0	3	1	1	3	6	ns
prot1868	229	0	0	7.2	3.6	1	3	3.6	3.6	ns
prot1869	228	2	1	2	4	2	2	4	4	ns
prot1870	445	1	0	2.4	2.4	2	0	0	2.4	ns
prot1871	334	2	2	6	0	3	3	9	27	sig
prot1872	848	2	4	0	1.8	2	1	0	7.2	ns
prot1873	151	1	2	4	2	3	2	0	4	ns
prot1874	1410	1	1	3.6	3.6	0	3	2.4	0	ns
prot1875	164	0	1	9	3	2	1	0	9	ns
prot1876	114	3	2	1.8	5.4	2	2	5.4	1.8	ns
prot1877	262	2	1	0	6	5	0	12	0	ns
prot1878	174	0	3	3.6	2.4	3	0	3.6	4.8	ns
prot1879	987	0	3	0	6	0	1	9	9	ns
prot1880	170	0	0	1.8	0	3	0	3.6	5.4	ns
prot1881	399	0	1	2	2	1	0	4	4	ns
prot1882	504	5	0	2.4	4.8	4	2	4.8	2.4	sig
prot1883	359	0	0	9	0	0	3	3	9	ns
prot1884	85	1	1	0	1.8	1	0	0	3.6	ns
prot1885	186	1	3	2	4	2	7	8	8	sig
prot1886	231	1	1	2.4	2.4	2	4	2.4	4.8	sig
prot1887	161	1	3	3	0	2	2	3	0	ns
prot1888	296	0	0	3.6	0	0	2	0	1.8	ns
prot1889	362	0	2	6	4	1	1	2	0	ns
prot1890	492	2	0	0	3.6	0	3	0	1.2	ns
prot1891	240	2	0	3	6	0	1	0	0	ns
prot1892	587	0	0	1.8	0	5	2	3.6	3.6	ns
prot1893	523	1	1	2	0	1	1	6	0	ns
prot1894	979	0	2	1.2	0	1	4	1.2	2.4	sig
prot1895	2381	1	0	3	3	1	1	3	0	ns
prot1896	246	1	0	0	0	0	1	1.8	1.8	ns
prot1897	309	0	3	0	4	2	2	0	0	ns
prot1898	214	1	0	2.4	1.2	1	1	0	1.2	ns
prot1899	659	1	3	3	12	1	1	0	0	ns
prot1900	185	2	0	1.8	0	2	0	1.8	0	ns
prot1901	201	2	1	0	0	0	1	6	2	ns
prot1902	464	0	1	1.2	1.2	0	0	0	0	ns
prot1903	298	0	5	6	0	2	1	0	0	ns
prot1904	502	0	1	0	3.6	1	1	0	1.8	ns
prot1905	295	1	0	2	2	6	3	6	6	sig
prot1906	1921	0	1	1.2	2.4	3	9	7.2	3.6	sig
prot1907	900	0	1	6	3	3	6	9	18	sig
prot1908	1567	2	0	0	3.6	2	1	3.6	0	ns
prot1909	659	0	0	2	2	1	2	0	2	ns
prot1910	909	1	1	1.2	1.2	2	2	2.4	2.4	sig
prot1911	193	0	1	3	0	2	4	6	6	sig
prot1912	431	2	0	3.6	3.6	0	0	1.8	0	ns
prot1913	118	2	0	2	2	0	1	2	4	ns
prot1914	229	2	3	8.4	1.2	3	1	4.8	1.2	ns
prot1915	232	0	1	9	3	5	13	6	6	sig
prot1916	267	3	4	0	3.6	0	3	1.8	3.6	ns
prot1917	266	2	1	6	2	0	2	4	2	ns
prot1918	183	0	1	6	2.4	0	0	2.4	1.2	ns
prot1919	909	2	3	9	12	3	3	9	6	ns
prot1920	219	1	2	5.4	1.8	2	2	3.6	3.6	sig
prot1921	141	2	1	6	4	4	3	2	4	ns
prot1922	154	0	3	0	1.2	4	2	2.4	2.4	sig
prot1923	243	4	0	6	0	0	0	12	6	ns
prot1924	135	2	2	3.6	1.8	0	0	0	0	ns
prot1925	315	0	0	4	2	1	3	0	0	ns
prot1926	517	0	1	1.2	1.2	2	2	2.4	2.4	sig
prot1927	127	0	2	3	3	2	1	3	6	ns
prot1928	439	1	1	0	1.8	2	1	3.6	3.6	ns
prot1929	398	3	0	2	0	4	4	8	8	sig
prot1930	462	2	0	1.2	1.2	6	3	3.6	3.6	sig
prot1931	202	0	1	3	0	1	2	3	0	ns
prot1932	114	0	0	0	3.6	2	2	5.4	1.8	ns
prot1933	137	1	0	2	0	3	3	6	6	sig
prot1934	124	2	1	2.4	3.6	1	0	2.4	2.4	ns
prot1935	641	0	0	0	3	1	0	0	3	ns
prot1936	415	2	3	3.6	1.8	2	0	3.6	3.6	ns
prot1937	448	4	1	6	0	1	3	4	0	ns
prot1938	572	2	3	1.2	2.4	1	1	2.4	1.2	ns
prot1939	819	0	2	3	12	2	2	12	12	sig
prot1940	365	0	2	1.8	0	0	0	0	0	ns
prot1941	600	1	0	0	0	0	0	2	2	ns
prot1942	692	1	0	1.2	2.4	2	2	2.4	2.4	sig
prot1943	244	2	1	6	3	2	2	6	12	sig
prot1944	203	0	2	0	1.8	2	2	3.6	3.6	sig
prot1945	383	2	2	2	2	4	2	0	4	ns
prot1946	208	1	3	0	2.4	2	2	2.4	2.4	sig
prot1947	292	0	1	3	3	1	1	6	0	ns
prot1948	288	0	3	1.8	1.8	1	0	1.8	1.8	ns
prot1949	111	1	1	2	4	0	1	4	0	ns
prot1950	309	2	1	1.2	0	0	2	1.2	0	ns
prot1951	555	2	1	6	6	6	3	9	9	sig
prot1952	719	3	1	0	0	0	1	1.8	0	ns
prot1953	548	0	0	0	2	0	1	4	0	ns
prot1954	209	1	2	0	1.2	1	0	1.2	0	ns
prot1955	561	1	1	9	9	4	2	6	6	sig
prot1956	575	4	1	1.8	0	2	2	1.8	3.6	ns
prot1957	193	4	0	2	0	2	2	4	4	sig
prot1958	476	2	2	1.2	1.2	1	1	0	1.2	ns
prot1959	426	2	2	3	0	1	1	0	12	ns
prot1960	210	0	1	1.8	3.6	2	1	7.2	9	ns
prot1961	167	1	1	4	4	0	1	6	4	ns
prot1962	255	5	0	0	1.2	1	2	1.2	2.4	ns
prot1963	259	1	0	0	3	0	2	3	9	ns
prot1964	828	3	3	0	1.8	0	3	1.8	0	ns
prot1965	491	2	1	0	0	1	0	2	0	ns
prot1966	116	0	0	0	3.6	1	2	1.2	1.2	ns
prot1967	392	1	3	3	0	1	0	3	0	ns
prot1968	278	0	1	5.4	1.8	0	2	0	0	ns
prot1969	275	1	1	2	8	2	1	0	0	ns
prot1970	542	1	1	0	2.4	0	1	0	2.4	ns
prot1971	303	0	3	6	0	1	0	3	0	ns
prot1972	206	0	2	1.8	0	0	1	1.8	1.8	ns
prot1973	575	3	3	0	0	1	1	4	4	ns
prot1974	882	1	1	0	3.6	0	0	0	2.4	ns
prot1975	503	3	1	0	9	1	1	3	0	ns
prot1976	350	3	0	1.8	0	2	1	1.8	0	ns
prot1977	277	1	0	2	2	2	2	4	4	sig
prot1978	251	1	1	0	3.6	0	1	1.2	3.6	ns
prot1979	223	0	2	9	3	2	2	6	6	sig
prot1980	109	3	2	5.4	5.4	1	2	1.8	3.6	ns
prot1981	1093	1	3	0	8	3	1	4	0	ns
prot1982	123	3	4	2.4	2.4	3	3	1.2	0	ns
prot1983	160	2	0	3	9	3	2	12	6	ns
prot1984	160	1	3	3.6	0	2	2	5.4	1.8	ns
prot1985	433	2	3	0	2	1	3	2	0	ns
prot1986	214	2	2	4.8	4.8	2	1	1.2	3.6	ns
prot1987	114	2	0	3	3	1	0	0	3	ns
prot1988	178	1	0	1.8	1.8	0	2	1.8	3.6	ns
prot1989	248	2	5	2	4	1	0	6	2	ns
prot1990	49	2	3	3.6	0	1	0	1.2	1.2	ns
prot1991	86	0	2	0	15	1	6	6	12	ns
prot1992	335	3	3	1.8	3.6	3	0	3.6	3.6	ns
prot1993	171	1	1	2	4	3	4	4	2	ns
prot1994	214	3	1	1.2	3.6	0	5	0	1.2	ns
prot1995	108	1	0	6	3	3	0	3	0	ns
prot1996	115	3	1	3.6	1.8	1	1	1.8	0	ns
prot1997	96	3	2	6	4	2	2	4	8	sig
prot1998	82	1	0	2.4	1.2	3	1	0	1.2	ns
prot1999	365	1	2	6	3	4	5	12	12	sig
[truncated: 1,549 more rows]
