# Supplementary material for: Protein complex-based analysis is resistant to the obfuscating consequences of batch effects --- a case study in clinical proteomics
Source: BMC Genomics. 2017 Mar 14;18(Suppl 2):142. doi: 10.1186/s12864-017-3490-3 (PMC5374662; doi:10.1186/s12864-017-3490-3)
Supplement: Supplementary file 2 — Simulated data D2.2H. (ZIP 3730 kb) [file 12864_2017_3490_MOESM2_ESM.zip › D2.2.331.txt]

protLen	X0	X0.1	X0.2	X0.3	X1	X1.1	X1.2	X1.3	sig
prot1	1338	926	923	1627.2	1611	884	854	1567.8	1591.2	ns
prot2	2199	28	30	44	54	28	33	100	76	ns
prot3	1538	28	30	30	42	32	43	42	38.4	ns
prot4	2319	18	25	37.5	39	43	58	67.5	64.5	sig
prot5	1392	47	43	81	104.4	53	50	72	73.8	ns
prot6	1985	21	26	42	62	38	39	44	60	ns
prot7	1262	49	42	62.4	50.4	36	39	51.6	67.2	ns
prot8	3862	14	16	31.5	37.5	21	16	21	25.5	ns
prot9	1295	38	43	50.4	106.2	132	105	178.2	210.6	sig
prot10	4287	12	8	28	16	12	10	20	30	ns
prot11	1277	53	45	57.6	52.8	45	57	64.8	62.4	ns
prot12	3587	9	8	13.5	12	14	10	21	30	sig
prot13	774	74	84	131.4	135	70	75	136.8	142.2	ns
prot14	1960	4	6	14	4	6	5	12	4	ns
prot15	858	75	67	78	61.2	61	60	68.4	90	ns
prot16	693	61	77	139.5	97.5	62	81	114	156	ns
prot17	748	69	71	131.4	129.6	64	51	126	140.4	ns
prot18	875	40	42	96	80	42	56	86	98	ns
prot19	1755	14	11	10.8	16.8	17	10	22.8	12	ns
prot20	839	40	38	58.5	51	99	135	162	175.5	sig
prot21	857	31	25	64.8	36	29	21	57.6	46.8	ns
prot22	1248	30	28	64	52	32	25	60	54	ns
prot23	1308	18	20	18	20.4	14	14	21.6	15.6	ns
prot24	1260	14	14	21	27	18	13	10.5	36	ns
prot25	1487	4	4	10.8	7.2	10	6	7.2	16.2	ns
prot26	477	100	107	196	164	69	107	186	194	ns
prot27	1324	28	24	15.6	32.4	27	27	30	33.6	ns
prot28	997	16	19	25.5	27	18	18	25.5	21	ns
prot29	623	126	93	196.2	214.2	107	103	246.6	205.2	ns
prot30	657	101	96	198	156	93	113	222	210	ns
prot31	1735	12	21	14.4	19.2	12	9	12	16.8	ns
prot32	904	15	11	13.5	9	13	9	15	27	ns
prot33	446	173	175	331.2	347.4	582	567	1085.4	1063.8	sig
prot34	262	160	177	360	416	185	181	374	368	ns
prot35	682	106	96	151.2	126	98	86	117.6	104.4	ns
prot36	742	44	60	66	82.5	68	82	117	138	sig
prot37	630	39	29	77.4	70.2	39	30	82.8	52.2	ns
prot38	672	38	29	52	30	33	52	100	100	sig
prot39	1056	23	30	44.4	26.4	36	24	27.6	32.4	ns
prot40	1098	25	22	25.5	28.5	21	22	42	28.5	ns
prot41	1192	9	7	23.4	36	15	8	12.6	21.6	ns
prot42	1888	12	18	12	24	8	14	18	20	ns
prot43	500	168	145	183.6	186	163	156	190.8	214.8	ns
prot44	610	53	54	70.5	69	45	37	88.5	64.5	ns
prot45	543	32	29	52.2	57.6	22	30	64.8	61.2	ns
prot46	685	33	28	42	56	96	144	168	150	sig
prot47	546	22	23	28.8	27.6	31	31	38.4	39.6	ns
prot48	1311	12	12	22.5	21	10	12	10.5	21	ns
prot49	1047	15	12	10.8	16.2	10	12	28.8	14.4	ns
prot50	491	111	104	254	280	381	393	876	816	sig
prot51	654	68	69	94.8	88.8	69	75	69.6	92.4	ns
prot52	639	41	71	66	88.5	58	66	85.5	91.5	ns
prot53	740	55	52	88.2	102.6	106	121	214.2	169.2	sig
prot54	1143	20	19	36	34	25	10	40	42	ns
prot55	966	11	16	20.4	16.8	12	11	19.2	14.4	ns
prot56	1042	11	8	15	22.5	11	13	16.5	16.5	ns
prot57	2166	6	14	9	16.2	6	8	12.6	9	ns
prot58	443	28	33	52	66	26	35	68	54	ns
prot59	589	27	26	16.8	27.6	21	26	26.4	27.6	ns
prot60	740	27	23	19.5	21	30	15	36	28.5	ns
prot61	532	22	24	41.4	37.8	20	25	30.6	32.4	ns
prot62	740	8	9	26	22	7	12	20	14	ns
prot63	727	10	14	16.8	19.2	11	15	13.2	15.6	ns
prot64	1585	5	9	18	10.5	8	13	12	12	ns
prot65	479	242	245	450	424.8	229	246	405	441	ns
prot66	364	150	151	342	322	167	148	286	306	ns
prot67	433	139	169	170.4	168	263	306	318	354	sig
prot68	346	170	151	222	256.5	157	142	241.5	217.5	ns
prot69	545	92	108	176.4	167.4	87	80	160.2	181.8	ns
prot70	472	83	73	106	150	78	70	128	182	ns
prot71	478	62	57	62.4	72	79	81	73.2	118.8	sig
prot72	413	51	52	75	70.5	43	46	79.5	78	ns
prot73	496	36	48	95.4	72	44	28	63	75.6	ns
prot74	630	41	32	72	70	47	32	80	60	sig
prot75	544	20	24	21.6	38.4	24	21	27.6	31.2	ns
prot76	880	13	15	19.5	10.5	10	15	27	22.5	sig
prot77	684	14	13	16.2	18	5	15	10.8	21.6	ns
prot78	988	8	10	36	14	8	15	16	28	ns
prot79	430	85	71	81.6	69.6	66	52	82.8	74.4	ns
prot80	707	28	24	31.5	37.5	25	25	42	39	ns
prot81	418	30	26	64.8	57.6	24	25	28.8	43.2	ns
prot82	820	11	12	22	22	6	23	30	34	ns
prot83	1450	15	16	12	13.2	14	9	21.6	25.2	sig
prot84	500	91	77	121.5	100.5	80	82	106.5	109.5	ns
prot85	451	54	54	100.8	115.2	174	156	253.8	270	sig
prot86	757	26	24	50	54	29	27	46	46	ns
prot87	539	21	19	18	22.8	31	28	37.2	20.4	ns
prot88	455	11	15	18	37.5	20	17	43.5	30	sig
prot89	646	22	18	21.6	23.4	23	28	30.6	63	sig
prot90	533	10	8	2	26	8	9	18	14	ns
prot91	1101	1	5	6	9.6	5	5	2.4	10.8	ns
prot92	375	190	187	286.5	280.5	432	495	859.5	841.5	sig
prot93	477	109	117	199.8	196.2	250	212	399.6	424.8	sig
prot94	440	75	69	156	116	75	85	128	142	ns
prot95	445	64	67	67.2	74.4	57	61	72	94.8	ns
prot96	373	55	56	66	73.5	62	62	75	66	ns
prot97	606	34	36	59.4	52.2	32	26	48.6	50.4	ns
prot98	343	21	22	42	60	19	29	54	36	ns
prot99	403	22	19	24	30	29	19	26.4	27.6	ns
prot100	591	9	18	24	36	7	16	33	36	ns
prot101	641	13	12	14.4	21.6	12	13	25.2	30.6	ns
prot102	583	15	14	16	34	16	6	26	16	ns
prot103	544	10	7	9.6	14.4	8	5	19.2	10.8	ns
prot104	2137	11	6	18	10.5	5	6	6	13.5	ns
prot105	375	49	50	75.6	73.8	42	43	72	90	ns
prot106	454	44	36	88	98	34	32	94	86	ns
prot107	472	30	25	30	37.2	29	35	37.2	54	ns
prot108	517	32	36	37.5	42	39	42	40.5	45	ns
prot109	464	23	32	37.8	36	28	29	50.4	39.6	ns
prot110	637	17	10	44	38	18	18	34	42	ns
prot111	423	20	16	38.4	20.4	24	19	20.4	34.8	ns
prot112	414	7	9	22.5	25.5	9	10	21	13.5	ns
prot113	898	18	18	27	23.4	22	15	50.4	43.2	sig
prot114	498	7	7	18	18	18	22	16	36	sig
prot115	580	17	8	18	18	20	13	7.2	12	ns
prot116	448	10	14	15	13.5	9	8	15	21	ns
prot117	569	8	9	16.2	12.6	6	8	9	14.4	ns
prot118	1032	2	9	12	6	9	6	12	10	ns
prot119	357	106	97	121.2	118.8	109	110	116.4	112.8	ns
prot120	231	55	60	102	85.5	72	82	138	144	sig
prot121	372	53	44	84.6	61.2	40	51	81	99	ns
prot122	375	42	57	94	114	39	25	78	94	ns
prot123	507	34	48	40.8	46.8	31	33	58.8	48	ns
prot124	411	32	38	57	27	26	38	57	48	ns
prot125	374	23	17	52.2	39.6	32	23	48.6	81	sig
prot126	827	12	16	34	38	10	11	36	36	ns
prot127	774	15	9	14.4	14.4	11	20	12	13.2	ns
prot128	576	5	2	9	12	4	5	13.5	10.5	ns
prot129	413	7	11	19.8	16.2	13	10	12.6	28.8	ns
prot130	569	6	10	12	28	10	8	26	18	ns
prot131	590	12	4	7.2	15.6	5	3	10.8	8.4	ns
prot132	774	8	11	25.5	18	10	7	13.5	18	ns
prot133	1023	7	8	25.2	21.6	6	9	12.6	14.4	ns
prot134	803	5	2	10	14	9	3	4	10	ns
prot135	242	57	51	81.6	76.8	56	54	73.2	68.4	ns
prot136	439	67	50	87	93	46	72	72	118.5	ns
prot137	318	53	62	102.6	102.6	61	56	109.8	111.6	ns
prot138	278	70	61	108	114	54	51	104	128	ns
prot139	309	48	53	69.6	73.2	38	49	52.8	72	ns
prot140	568	31	41	57	54	36	30	42	51	ns
prot141	316	36	34	63	41.4	35	34	61.2	88.2	sig
prot142	283	27	23	58	48	21	25	72	72	ns
prot143	608	22	22	30	33.6	50	39	43.2	45.6	sig
prot144	673	20	15	37.5	24	14	23	24	30	ns
prot145	414	20	17	30.6	43.2	26	22	32.4	27	ns
prot146	707	13	14	28	26	21	17	34	34	ns
prot147	406	22	18	18	18	17	13	14.4	18	ns
prot148	510	13	13	21	24	11	13	12	15	ns
prot149	500	13	12	21.6	34.2	8	13	14.4	16.2	ns
prot150	350	6	12	24	22	12	9	20	18	ns
prot151	683	15	14	20.4	12	12	8	13.2	18	ns
prot152	569	11	5	7.5	13.5	7	7	22.5	18	ns
prot153	450	8	12	23.4	27	14	15	16.2	21.6	ns
prot154	399	13	9	8	18	10	13	18	12	ns
prot155	713	10	11	9.6	14.4	18	18	28.8	26.4	sig
prot156	564	12	11	12	12	10	6	15	16.5	ns
prot157	1149	7	6	14.4	12.6	12	7	19.8	9	ns
prot158	721	5	4	12	18	3	6	6	6	ns
prot159	260	207	192	208.8	210	197	218	235.2	242.4	ns
prot160	372	137	113	229.5	199.5	122	138	198	205.5	ns
prot161	297	115	100	158.4	126	84	102	158.4	151.2	ns
prot162	276	51	49	124	106	54	38	104	96	ns
prot163	480	33	25	40.8	33.6	30	31	44.4	40.8	ns
prot164	299	30	34	57	40.5	67	52	102	88.5	sig
prot165	317	27	26	61.2	45	29	31	64.8	59.4	ns
prot166	437	20	17	58	34	28	18	38	44	ns
prot167	537	19	16	26.4	21.6	22	23	16.8	26.4	ns
prot168	228	18	22	30	27	28	20	36	40.5	sig
prot169	289	18	12	25.2	43.2	17	19	34.2	30.6	ns
prot170	341	9	14	42	40	20	17	40	24	ns
prot171	445	17	12	14.4	19.2	17	21	26.4	16.8	ns
prot172	458	8	10	21	21	10	13	16.5	21	ns
prot173	450	11	10	19.8	19.8	19	16	21.6	16.2	ns
prot174	588	15	13	34	20	40	30	60	60	sig
prot175	761	12	17	12	15.6	16	14	12	20.4	ns
prot176	519	8	6	10.5	13.5	9	13	15	21	ns
prot177	1216	12	11	16.2	21.6	7	5	5.4	14.4	ns
prot178	605	9	11	14	10	12	9	18	26	ns
prot179	748	7	9	4.8	10.8	5	7	9.6	12	ns
prot180	460	10	6	7.5	15	6	9	12	15	ns
prot181	645	5	6	10.8	10.8	11	6	21.6	12.6	ns
prot182	528	8	9	20	16	8	10	10	4	ns
prot183	958	6	8	12	10.8	9	12	12	7.2	sig
prot184	4213	2	4	6	3	7	1	6	3	ns
prot185	1921	4	3	3.6	5.4	5	4	1.8	5.4	ns
prot186	333	131	132	262	288	417	357	846	768	sig
prot187	229	112	110	154.8	135.6	94	111	118.8	130.8	ns
prot188	413	51	49	79.5	75	49	48	82.5	72	ns
prot189	437	37	42	81	59.4	29	49	93.6	64.8	ns
prot190	459	22	36	62	48	37	36	72	64	sig
prot191	170	38	39	38.4	39.6	31	49	36	25.2	ns
prot192	200	39	52	58.5	48	41	47	48	54	ns
prot193	396	30	45	70.2	68.4	25	31	66.6	63	ns
prot194	219	18	18	36	44	29	14	36	28	ns
prot195	509	28	26	26.4	20.4	17	26	31.2	21.6	ns
prot196	255	19	23	27	34.5	25	25	27	22.5	ns
prot197	343	13	15	21.6	27	17	14	27	30.6	ns
prot198	453	15	21	52	46	19	19	38	40	ns
prot199	418	20	16	21.6	21.6	15	11	15.6	13.2	ns
prot200	506	14	7	30	31.5	8	14	15	31.5	ns
prot201	545	23	17	34.2	30.6	14	11	28.8	19.8	ns
prot202	406	12	18	22	24	14	21	24	28	ns
prot203	586	13	8	12	9.6	27	18	30	10.8	sig
prot204	570	6	12	13.5	16.5	8	14	13.5	9	ns
prot205	868	10	14	25.2	19.8	7	15	23.4	21.6	ns
prot206	508	6	13	12	18	10	6	14	12	ns
prot207	715	11	7	4.8	10.8	10	10	12	6	ns
prot208	622	9	10	13.5	13.5	9	12	16.5	9	ns
prot209	463	4	4	7.2	16.2	7	7	5.4	7.2	ns
prot210	756	8	5	18	18	14	5	22	14	ns
prot211	520	4	7	10.8	14.4	8	5	9.6	8.4	ns
prot212	858	5	5	9	10.5	8	6	4.5	7.5	ns
prot213	463	7	2	5.4	12.6	1	1	3.6	9	ns
prot214	248	81	83	176	160	75	81	178	204	ns
prot215	386	52	36	69.6	64.8	48	55	61.2	70.8	ns
prot216	252	55	45	57	51	49	36	81	75	ns
prot217	271	49	46	88.2	93.6	40	37	68.4	93.6	ns
prot218	367	47	55	90	76	39	42	76	68	ns
prot219	335	47	35	45.6	55.2	39	40	39.6	51.6	ns
prot220	600	31	36	63	48	76	80	69	129	sig
prot221	232	38	38	46.8	41.4	47	49	88.2	90	sig
prot222	273	35	41	80	86	39	42	62	112	ns
prot223	243	31	40	48	22.8	24	37	39.6	34.8	ns
prot224	223	25	38	43.5	49.5	30	22	37.5	40.5	ns
prot225	250	27	25	55.8	48.6	28	30	48.6	48.6	ns
prot226	223	32	24	58	54	87	54	168	138	sig
prot227	289	24	26	28.8	37.2	21	17	33.6	30	ns
prot228	378	13	26	22.5	33	20	11	28.5	40.5	ns
prot229	410	12	20	36	28.8	15	21	39.6	27	ns
prot230	389	22	25	40	24	29	13	38	48	ns
prot231	610	21	22	16.8	10.8	38	32	24	37.2	sig
prot232	243	10	15	16.5	16.5	16	14	22.5	12	ns
prot233	397	17	12	23.4	32.4	12	12	30.6	23.4	ns
prot234	229	6	12	12	10	13	11	24	24	ns
prot235	321	8	15	8.4	19.2	33	36	50.4	25.2	sig
prot236	447	11	12	15	22.5	24	18	21	15	sig
prot237	272	7	14	23.4	16.2	11	7	30.6	16.2	ns
prot238	645	12	18	20	12	10	12	20	20	ns
prot239	709	9	4	10.8	0	5	10	3.6	8.4	ns
prot240	513	12	7	22.5	18	9	14	15	24	sig
prot241	314	5	17	12.6	16.2	11	3	10.8	9	ns
prot242	388	6	11	12	8	24	15	18	18	sig
prot243	956	2	6	6	4.8	5	6	3.6	4.8	ns
prot244	128	242	241	357	346.5	234	243	346.5	364.5	ns
prot245	197	72	67	109.8	120.6	68	68	127.8	111.6	ns
prot246	334	56	52	134	122	60	64	144	138	ns
prot247	175	48	42	60	56.4	33	44	63.6	61.2	ns
prot248	162	74	63	88.5	88.5	60	57	73.5	109.5	ns
prot249	305	33	33	64.8	79.2	38	37	43.2	70.2	ns
prot250	312	28	54	74	70	49	34	80	76	ns
prot251	300	42	40	48	44.4	72	74	124.8	98.4	sig
prot252	127	36	42	67.5	58.5	49	48	67.5	67.5	ns
prot253	191	41	30	63	75.6	39	36	82.8	64.8	ns
prot254	211	34	47	66	50	42	34	82	90	ns
prot255	199	31	32	31.2	42	111	75	104.4	122.4	sig
prot256	266	44	35	45	49.5	63	48	111	72	sig
prot257	322	28	18	36	61.2	23	34	45	68.4	sig
prot258	313	20	22	44	64	36	22	48	42	ns
prot259	286	21	26	27.6	15.6	22	14	28.8	28.8	ns
prot260	265	23	12	19.5	18	16	15	24	27	sig
prot261	466	17	16	37.8	37.8	30	24	43.2	28.8	sig
prot262	455	13	18	26	32	16	15	42	28	ns
prot263	185	18	21	28.8	18	26	15	25.2	26.4	ns
prot264	209	17	24	30	22.5	15	20	18	21	ns
prot265	433	12	14	23.4	19.8	18	19	32.4	32.4	ns
prot266	247	11	19	40	12	15	18	24	42	ns
prot267	331	20	13	8.4	14.4	14	12	10.8	18	ns
prot268	452	10	15	16.5	27	12	10	16.5	15	ns
prot269	348	14	14	16.2	34.2	12	12	16.2	23.4	ns
prot270	533	6	13	14	14	10	12	22	12	ns
prot271	342	11	2	9.6	21.6	8	19	14.4	14.4	ns
prot272	229	16	9	15	12	10	10	24	12	ns
prot273	581	15	9	25.2	21.6	15	16	21.6	21.6	ns
prot274	389	11	4	2	26	12	11	18	6	ns
prot275	368	8	4	6	14.4	9	7	15.6	26.4	sig
prot276	350	11	6	10.5	19.5	11	10	12	10.5	ns
prot277	502	7	11	21.6	14.4	7	9	14.4	14.4	ns
prot278	588	6	8	12	12	4	8	6	14	ns
prot279	404	7	3	13.2	12	10	4	13.2	7.2	ns
prot280	281	5	7	10.5	9	4	6	12	10.5	ns
prot281	475	3	5	10.8	7.2	4	9	10.8	9	ns
prot282	264	9	4	14	14	10	6	32	8	sig
prot283	428	8	6	4.8	9.6	3	7	7.2	8.4	ns
prot284	605	3	5	9	7.5	6	3	9	6	ns
prot285	546	3	5	9	9	8	8	10.8	5.4	ns
prot286	393	5	11	6	12	3	3	18	6	ns
prot287	651	4	6	3.6	3.6	4	13	7.2	3.6	ns
prot288	386	3	7	7.5	12	12	6	27	27	sig
prot289	127	168	192	324	322.2	210	218	349.2	356.4	ns
prot290	307	147	151	256	286	129	134	308	282	ns
prot291	151	74	73	91.2	81.6	72	59	86.4	85.2	ns
prot292	246	29	32	51	66	41	35	51	43.5	ns
prot293	201	35	28	66.6	68.4	54	79	100.8	93.6	sig
prot294	295	24	45	58	66	28	36	72	64	ns
prot295	377	33	25	39.6	32.4	32	31	25.2	43.2	ns
prot296	232	22	27	40.5	43.5	52	51	42	60	sig
prot297	333	24	23	52.2	37.8	29	34	41.4	50.4	sig
prot298	276	31	27	50	58	28	27	40	54	ns
prot299	225	26	18	33.6	22.8	19	20	18	27.6	ns
prot300	152	18	19	30	40.5	14	15	37.5	42	ns
prot301	268	23	23	45	34.2	23	22	39.6	30.6	ns
prot302	261	18	16	54	22	20	24	48	46	ns
prot303	234	21	21	20.4	16.8	26	22	21.6	30	ns
prot304	203	15	23	22.5	34.5	18	20	16.5	39	ns
prot305	277	22	17	37.8	43.2	23	21	34.2	37.8	ns
prot306	224	20	24	36	30	36	26	84	64	sig
prot307	260	10	16	14.4	18	18	15	19.2	27.6	ns
prot308	278	19	20	33	24	18	14	28.5	30	ns
prot309	420	12	14	19.8	21.6	22	22	39.6	25.2	sig
prot310	424	18	20	20	36	16	17	30	26	ns
prot311	219	7	17	24	20.4	24	32	31.2	43.2	sig
prot312	277	16	5	12	15	36	12	54	33	sig
prot313	279	12	10	14.4	19.8	11	10	10.8	14.4	ns
prot314	558	10	12	28	28	13	13	34	26	ns
prot315	822	11	5	9.6	8.4	11	6	7.2	4.8	ns
prot316	423	15	10	18	21	5	10	15	10.5	ns
prot317	301	8	6	12.6	12.6	10	7	18	9	ns
prot318	477	9	10	14	14	8	10	28	18	ns
prot319	354	14	9	16.8	13.2	10	13	7.2	14.4	ns
prot320	538	8	9	21	4.5	10	8	1.5	12	ns
prot321	330	8	6	10.8	14.4	6	11	18	30.6	sig
prot322	345	9	11	14	22	14	18	14	22	sig
prot323	290	9	10	8.4	13.2	9	5	2.4	10.8	ns
prot324	587	11	4	13.5	10.5	6	6	13.5	10.5	ns
prot325	416	6	8	14.4	9	5	11	9	5.4	ns
prot326	806	2	5	6	16	4	13	26	16	ns
prot327	243	10	12	10.8	6	8	10	9.6	2.4	ns
prot328	674	7	6	15	9	6	9	18	13.5	ns
prot329	297	5	6	5.4	14.4	16	7	28.8	23.4	sig
prot330	558	6	8	4	16	15	24	36	36	sig
prot331	340	6	6	7.2	4.8	6	15	10.8	21.6	sig
prot332	546	5	7	15	12	9	0	6	12	ns
prot333	193	7	5	9	7.2	2	2	9	14.4	ns
prot334	641	5	6	10	14	7	4	12	16	ns
prot335	452	7	5	6	4.8	5	7	6	6	ns
prot336	481	2	3	3	4.5	5	3	3	7.5	ns
prot337	355	2	7	12.6	10.8	9	4	3.6	5.4	ns
prot338	530	6	4	14	8	1	4	14	12	sig
prot339	374	6	2	4.8	7.2	6	4	3.6	2.4	ns
prot340	253	5	3	9	7.5	7	11	13.5	19.5	sig
prot341	442	3	6	5.4	7.2	3	5	7.2	3.6	ns
prot342	861	4	6	2	4	2	4	6	10	ns
prot343	413	6	6	2.4	1.2	3	8	7.2	4.8	sig
prot344	648	4	7	3	1.5	22	7	13.5	7.5	sig
prot345	719	1	1	1.8	3.6	5	4	9	5.4	ns
prot346	786	5	8	12	6	6	6	8	10	ns
prot347	596	6	4	3.6	3.6	5	5	3.6	7.2	ns
prot348	777	4	2	1.5	4.5	1	2	6	7.5	ns
prot349	798	2	4	3.6	14.4	2	2	3.6	9	ns
prot350	141	242	221	462	412	216	215	472	474	ns
prot351	221	147	137	162	162	153	156	177.6	175.2	ns
prot352	283	72	69	109.5	123	65	67	93	97.5	ns
prot353	246	76	57	124.2	100.8	54	69	149.4	113.4	ns
prot354	212	33	44	100	82	57	55	100	84	ns
prot355	219	38	39	51.6	34.8	45	64	50.4	50.4	sig
prot356	448	32	31	55.5	60	61	47	114	105	sig
prot357	351	35	41	52.2	64.8	31	50	73.8	72	ns
prot358	161	26	39	42	78	38	30	42	48	ns
prot359	178	26	30	34.8	34.8	20	16	40.8	25.2	ns
prot360	178	16	28	21	36	22	26	36	36	ns
prot361	250	24	18	23.4	37.8	17	22	36	52.2	ns
prot362	238	33	30	32	44	36	40	64	116	sig
prot363	261	21	19	28.8	22.8	26	20	16.8	24	ns
prot364	194	17	18	36	31.5	18	19	34.5	30	ns
prot365	234	16	26	28.8	45	23	18	23.4	54	ns
prot366	337	18	18	28	36	18	21	36	20	ns
prot367	296	25	14	14.4	16.8	19	22	24	26.4	sig
prot368	248	15	22	27	25.5	8	12	19.5	16.5	ns
prot369	311	20	14	18	16.2	26	18	32.4	43.2	sig
prot370	224	16	6	20	20	11	14	28	28	ns
prot371	279	17	21	16.8	27.6	48	57	39.6	82.8	sig
prot372	471	18	13	25.5	13.5	13	19	31.5	24	ns
prot373	218	10	13	23.4	10.8	8	9	18	23.4	ns
prot374	249	15	15	22	22	16	18	24	24	ns
prot375	312	18	10	21.6	16.8	12	7	18	19.2	ns
prot376	402	11	6	15	16.5	10	17	15	19.5	ns
prot377	196	13	16	21.6	30.6	16	12	14.4	23.4	ns
prot378	285	13	8	34	30	14	13	32	24	ns
prot379	292	10	13	15.6	15.6	21	24	39.6	46.8	sig
prot380	227	10	12	15	18	16	13	37.5	34.5	sig
prot381	322	16	9	16.2	28.8	5	11	10.8	12.6	ns
prot382	449	14	14	22	22	13	16	46	44	sig
prot383	373	8	9	14.4	13.2	11	9	13.2	7.2	ns
prot384	239	12	8	15	16.5	18	22	15	30	sig
prot385	235	10	14	23.4	23.4	13	9	14.4	12.6	ns
prot386	267	2	7	22	14	10	4	22	18	ns
prot387	262	8	14	9.6	14.4	9	9	6	6	ns
prot388	241	9	9	10.5	12	4	8	15	7.5	ns
prot389	315	7	4	9	10.8	7	14	12.6	28.8	sig
prot390	997	10	10	14	22	4	14	22	18	sig
prot391	392	6	5	8.4	6	10	18	9.6	9.6	sig
prot392	558	9	8	9	10.5	10	8	9	10.5	ns
prot393	468	6	9	12.6	9	6	4	10.8	5.4	ns
prot394	253	5	9	6	18	5	5	10	16	ns
prot395	248	10	4	13.2	6	7	7	1.2	8.4	ns
prot396	527	13	7	18	13.5	13	7	13.5	10.5	ns
prot397	432	4	7	12.6	7.2	10	10	12.6	10.8	ns
prot398	455	1	5	16	10	5	5	12	6	ns
prot399	529	4	8	3.6	6	12	12	25.2	14.4	sig
prot400	375	6	2	10.5	6	2	7	12	7.5	ns
prot401	287	3	2	9	14.4	6	5	10.8	10.8	ns
prot402	332	8	5	10	14	4	2	12	8	ns
prot403	541	2	8	4.8	9.6	5	6	8.4	8.4	ns
prot404	280	8	5	9	10.5	7	6	7.5	9	ns
prot405	458	7	7	5.4	5.4	6	2	18	12.6	ns
prot406	291	2	4	12	6	3	4	2	10	ns
prot407	548	4	1	3.6	10.8	2	7	7.2	7.2	ns
prot408	292	7	3	1.5	7.5	2	4	9	3	ns
prot409	559	3	7	3.6	5.4	3	5	9	1.8	ns
prot410	859	6	4	10	8	5	5	8	8	ns
prot411	484	2	2	4.8	7.2	3	6	3.6	6	ns
prot412	117	142	107	222	198	133	129	228	220.5	ns
prot413	182	137	123	235.8	257.4	138	135	266.4	255.6	ns
prot414	226	87	104	188	232	101	117	232	208	ns
prot415	179	84	69	92.4	66	57	65	104.4	102	ns
prot416	129	45	61	99	93	66	55	84	91.5	ns
prot417	222	53	41	77.4	81	43	49	99	90	ns
prot418	353	52	47	86	64	41	33	64	90	ns
prot419	157	35	45	48	68.4	44	38	46.8	39.6	ns
prot420	376	22	31	42	51	29	23	39	37.5	ns
prot421	429	31	31	39.6	66.6	24	27	36	61.2	ns
prot422	182	19	23	60	46	27	27	64	50	ns
prot423	187	21	26	28.8	36	23	20	21.6	37.2	ns
prot424	206	15	20	46.5	33	19	18	48	27	ns
prot425	319	23	20	46.8	52.2	31	38	81	97.2	sig
prot426	533	19	18	30	38	63	51	114	138	sig
prot427	182	16	17	36	25.2	31	47	27.6	49.2	sig
prot428	260	17	17	25.5	37.5	15	22	33	21	ns
prot429	181	9	26	25.2	41.4	20	18	41.4	41.4	ns
prot430	246	16	11	34	26	21	19	16	18	ns
prot431	156	12	11	10.8	19.2	34	22	43.2	37.2	sig
prot432	213	13	16	16.5	18	19	15	28.5	19.5	ns
prot433	295	7	8	16.2	12.6	8	5	10.8	23.4	ns
prot434	610	15	17	28	30	24	14	16	32	ns
prot435	152	7	19	13.2	14.4	18	10	20.4	21.6	ns
prot436	470	8	13	16.5	25.5	9	16	18	19.5	ns
prot437	278	13	11	25.2	25.2	17	7	23.4	28.8	sig
prot438	250	10	7	24	32	9	15	38	20	ns
prot439	265	7	7	25.2	19.2	10	13	19.2	25.2	ns
prot440	327	8	4	10.5	19.5	10	7	15	16.5	ns
prot441	577	10	8	28.8	14.4	13	2	12.6	18	ns
prot442	236	9	14	18	26	6	9	18	36	ns
prot443	347	18	7	16.8	13.2	39	36	39.6	32.4	sig
prot444	177	12	10	10.5	10.5	6	12	21	21	ns
prot445	261	8	10	18	12.6	13	8	7.2	16.2	ns
prot446	357	7	5	24	12	10	6	14	16	ns
prot447	379	7	9	16.8	9.6	10	12	14.4	18	ns
prot448	172	6	4	10.5	16.5	9	7	16.5	10.5	ns
prot449	161	14	9	18	19.8	17	12	16.2	10.8	ns
prot450	466	6	8	18	20	8	14	14	20	ns
prot451	165	12	10	12	7.2	4	6	9.6	7.2	ns
prot452	245	4	6	7.5	7.5	4	7	1.5	4.5	ns
prot453	222	11	7	3.6	19.8	10	20	21.6	18	sig
prot454	428	10	7	10	24	14	26	32	44	sig
prot455	227	5	6	4.8	3.6	11	11	6	7.2	ns
prot456	420	4	6	10.5	16.5	9	6	12	10.5	ns
prot457	171	7	7	9	18	10	10	28.8	18	sig
prot458	307	3	7	16	12	3	6	14	10	ns
prot459	230	6	6	10.8	4.8	7	6	9.6	9.6	ns
prot460	343	7	11	10.5	1.5	7	4	12	10.5	ns
prot461	441	9	9	7.2	12.6	4	8	19.8	9	ns
prot462	415	9	4	6	12	6	9	6	8	sig
prot463	270	4	5	2.4	4.8	7	8	4.8	8.4	ns
prot464	711	8	12	12	12	5	6	7.5	7.5	ns
prot465	321	5	8	5.4	12.6	8	5	7.2	14.4	ns
prot466	238	5	6	4	10	7	9	18	14	ns
prot467	320	4	7	7.2	8.4	7	5	12	3.6	ns
prot468	274	5	4	7.5	10.5	5	10	6	3	sig
prot469	364	10	9	9	19.8	4	4	16.2	18	ns
prot470	361	8	3	12	12	9	8	6	8	ns
prot471	262	4	5	3.6	1.2	4	9	4.8	2.4	ns
prot472	513	3	7	9	4.5	5	3	12	3	ns
prot473	569	3	5	3.6	10.8	4	4	9	5.4	ns
prot474	387	3	1	12	8	5	2	4	12	ns
prot475	447	2	2	7.2	3.6	6	5	10.8	2.4	ns
prot476	378	2	1	0	9	4	4	4.5	7.5	ns
prot477	251	8	3	10.8	12.6	1	4	10.8	7.2	ns
prot478	468	3	5	4	10	3	4	4	4	ns
prot479	544	1	4	1.2	3.6	3	2	4.8	3.6	ns
prot480	244	6	5	6	6	3	3	7.5	6	ns
prot481	327	3	3	5.4	14.4	1	5	5.4	3.6	ns
prot482	494	5	2	0	0	2	3	4	0	ns
prot483	192	176	173	184.8	195.6	209	154	219.6	222	ns
prot484	243	131	133	204	201	122	144	199.5	171	ns
prot485	149	44	48	73.8	72	42	44	95.4	70.2	ns
prot486	236	43	41	86	78	42	39	86	72	ns
prot487	134	31	39	39.6	50.4	129	105	158.4	129.6	sig
prot488	103	38	38	42	54	22	40	48	40.5	ns
prot489	103	32	35	48.6	55.8	51	51	75.6	82.8	sig
prot490	103	36	33	88	82	40	42	74	74	ns
prot491	271	25	33	39.6	32.4	34	33	25.2	48	ns
prot492	257	32	30	21	43.5	35	35	40.5	37.5	ns
prot493	174	17	20	32.4	30.6	38	27	52.2	39.6	sig
prot494	165	30	27	52	60	80	46	96	96	sig
prot495	251	23	23	27.6	25.2	36	26	39.6	40.8	sig
prot496	265	22	28	25.5	34.5	22	21	34.5	30	ns
prot497	193	21	22	45	41.4	25	23	46.8	46.8	ns
prot498	137	18	26	36	38	22	22	38	40	ns
prot499	149	24	20	24	28.8	21	17	24	32.4	ns
prot500	291	35	15	30	33	78	84	90	130.5	sig
prot501	227	16	16	39.6	36	16	16	28.8	39.6	ns
prot502	198	24	14	28	26	17	15	32	22	ns
prot503	194	12	19	21.6	20.4	19	20	19.2	25.2	ns
prot504	234	21	18	22.5	30	13	15	22.5	10.5	ns
prot505	247	14	17	34.2	19.8	15	22	30.6	14.4	ns
prot506	145	7	26	30	34	14	12	32	24	ns
prot507	141	16	16	12	18	14	15	21.6	16.8	ns
prot508	187	15	14	27	18	13	15	18	21	ns
prot509	165	14	21	28.8	25.2	18	10	30.6	36	ns
prot510	166	15	8	30	20	20	11	28	42	ns
prot511	225	19	8	22.8	14.4	11	7	15.6	20.4	ns
prot512	239	15	11	28.5	7.5	22	11	22.5	10.5	ns
prot513	275	10	7	25.2	25.2	16	13	30.6	23.4	ns
prot514	206	7	9	32	22	13	10	14	28	ns
prot515	322	17	17	13.2	20.4	16	13	12	12	ns
prot516	178	14	14	25.5	21	15	12	27	18	ns
prot517	227	14	21	30.6	16.2	15	13	18	14.4	ns
prot518	237	18	16	24	24	14	15	32	32	ns
prot519	254	7	26	14.4	13.2	6	13	18	7.2	ns
prot520	208	6	8	25.5	22.5	7	20	24	24	ns
prot521	153	14	14	23.4	19.8	11	10	32.4	21.6	ns
prot522	244	13	8	20	36	21	16	28	18	sig
prot523	287	9	12	12	8.4	9	7	14.4	16.8	ns
prot524	206	12	6	10.5	9	28	18	21	33	sig
prot525	244	12	13	19.8	19.8	10	14	18	10.8	ns
prot526	383	10	5	6	18	6	12	16	14	ns
prot527	184	11	12	18	15.6	6	5	7.2	10.8	ns
prot528	377	9	6	7.5	12	6	9	10.5	12	ns
prot529	355	7	3	9	18	14	8	10.8	18	ns
prot530	129	4	14	26	20	7	10	22	12	ns
prot531	162	10	14	10.8	14.4	9	7	8.4	18	ns
prot532	184	8	5	12	9	6	9	4.5	9	ns
prot533	347	11	6	12.6	10.8	12	6	19.8	14.4	ns
prot534	203	6	4	8	12	5	9	6	16	ns
prot535	1930	8	8	10.8	2.4	14	9	10.8	8.4	ns
prot536	316	13	8	7.5	10.5	8	5	10.5	12	ns
prot537	198	9	6	16.2	16.2	7	3	14.4	9	ns
prot538	250	3	10	10	12	6	3	8	24	sig
prot539	265	6	7	3.6	6	10	11	9.6	7.2	ns
prot540	469	9	4	6	10.5	7	9	9	6	ns
prot541	563	5	5	19.8	12.6	8	5	19.8	18	ns
prot542	290	8	10	8	14	12	8	28	24	sig
prot543	338	6	5	3.6	8.4	15	12	21.6	32.4	sig
prot544	449	7	3	12	13.5	9	9	12	21	sig
prot545	273	3	2	10.8	12.6	11	9	7.2	9	ns
prot546	412	6	4	16	12	7	6	14	8	ns
prot547	170	6	6	7.2	8.4	3	5	6	4.8	ns
prot548	478	8	6	6	13.5	6	9	15	9	ns
prot549	302	6	2	3.6	16.2	3	11	5.4	9	ns
prot550	167	6	7	6	16	7	7	18	14	sig
prot551	151	5	1	2.4	4.8	5	5	4.8	10.8	ns
prot552	816	11	5	3	9	10	6	4.5	12	sig
prot553	279	4	3	5.4	3.6	3	8	16.2	12.6	ns
prot554	320	5	6	8	16	10	5	10	8	ns
prot555	351	4	6	4.8	4.8	3	4	6	4.8	ns
prot556	242	5	3	6	10.5	4	7	7.5	7.5	ns
prot557	276	4	7	9	3.6	6	6	14.4	10.8	sig
prot558	565	2	3	12	8	10	6	6	8	ns
prot559	356	4	8	1.2	3.6	4	8	1.2	3.6	ns
prot560	162	1	2	1.5	3	5	9	1.5	3	ns
prot561	155	6	5	7.2	5.4	4	4	9	9	ns
prot562	484	3	5	8	8	3	2	14	8	ns
prot563	462	2	2	7.2	7.2	3	15	10.8	3.6	sig
prot564	989	4	5	3	3	2	7	4.5	3	ns
prot565	353	5	1	10.8	5.4	8	4	14.4	10.8	sig
prot566	382	4	3	8	8	3	2	12	8	ns
prot567	1092	4	3	6	9.6	2	7	4.8	6	sig
prot568	158	6	3	3	12	4	6	3	3	sig
prot569	829	5	5	3.6	9	4	2	3.6	7.2	ns
prot570	600	4	7	12	4	3	3	14	8	ns
prot571	743	2	1	4.8	0	4	0	2.4	1.2	ns
prot572	271	0	4	6	1.5	6	3	3	3	ns
prot573	774	1	5	5.4	1.8	2	2	7.2	1.8	ns
prot574	617	1	2	2	2	0	1	0	4	ns
prot575	120	171	154	222	200.4	169	172	194.4	223.2	ns
prot576	257	130	148	214.5	234	154	128	214.5	207	ns
prot577	138	132	124	268.2	266.4	147	164	266.4	225	ns
prot578	126	88	83	188	158	75	71	138	190	ns
prot579	126	72	88	102	112.8	85	84	98.4	105.6	ns
prot580	126	80	79	129	112.5	202	172	240	225	sig
prot581	126	70	71	147.6	174.6	82	90	160.2	135	ns
prot582	126	75	94	156	176	82	85	148	162	ns
prot583	126	88	82	97.2	100.8	84	88	104.4	88.8	ns
prot584	126	84	92	147	126	67	71	120	127.5	ns
prot585	433	73	92	131.4	163.8	103	98	223.2	198	sig
prot586	258	36	25	62	56	36	29	74	74	ns
prot587	219	32	29	33.6	26.4	29	30	26.4	42	ns
prot588	274	26	23	55.5	37.5	24	28	37.5	43.5	ns
prot589	211	23	25	57.6	30.6	29	21	32.4	32.4	ns
prot590	203	20	18	52	44	24	16	56	42	ns
prot591	210	33	39	31.2	31.2	24	28	38.4	36	ns
prot592	190	23	19	51	33	90	78	112.5	103.5	sig
prot593	164	21	11	28.8	54	14	20	52.2	37.8	ns
prot594	159	19	14	50	38	14	27	44	38	ns
prot595	171	25	21	24	26.4	13	24	16.8	32.4	ns
prot596	153	20	25	36	34.5	20	33	30	21	ns
prot597	176	20	22	36	34.2	40	26	72	36	sig
prot598	192	12	17	24	30	20	16	30	28	ns
prot599	352	12	10	30	24	12	13	18	21.6	ns
prot600	146	9	22	18	28.5	22	32	51	49.5	sig
prot601	323	12	8	19.8	25.2	9	16	27	27	ns
prot602	258	23	19	36	26	21	23	36	32	ns
prot603	152	8	12	12	24	22	26	25.2	24	sig
prot604	76	13	12	28.5	30	29	27	48	46.5	sig
prot605	128	11	7	19.8	32.4	24	11	19.8	34.2	ns
prot606	187	19	19	22	22	18	21	36	28	ns
prot607	160	20	17	15.6	19.2	11	13	18	15.6	ns
prot608	315	16	18	27	27	16	15	25.5	30	ns
prot609	129	12	15	34.2	32.4	11	16	28.8	19.8	ns
prot610	185	14	15	18	28	9	8	20	34	ns
prot611	146	9	14	14.4	15.6	16	10	14.4	12	ns
prot612	241	16	14	24	22.5	12	16	25.5	25.5	ns
prot613	222	12	12	19.8	37.8	8	22	32.4	28.8	ns
prot614	205	7	12	12	16	10	6	12	10	ns
prot615	240	21	10	13.2	10.8	12	10	15.6	13.2	ns
prot616	99	15	12	12	13.5	9	17	13.5	16.5	ns
prot617	643	12	15	23.4	18	11	17	18	12.6	ns
prot618	239	9	18	24	14	39	21	72	66	sig
prot619	383	22	24	14.4	14.4	18	11	12	15.6	ns
prot620	247	20	9	22.5	21	4	12	10.5	9	ns
prot621	189	12	15	10.8	18	16	17	19.8	19.8	ns
prot622	171	12	13	24	38	7	10	16	32	ns
prot623	326	14	16	12	4.8	10	8	14.4	18	ns
prot624	231	11	15	9	1.5	15	18	22.5	39	sig
prot625	153	12	12	16.2	25.2	10	9	10.8	18	ns
prot626	268	14	16	18	26	6	12	20	22	ns
prot627	204	14	6	10.8	13.2	13	6	9.6	6	ns
prot628	191	6	11	16.5	25.5	45	33	72	36	sig
prot629	114	13	4	25.2	18	10	11	25.2	9	ns
prot630	419	12	12	16	22	9	10	22	28	ns
prot631	141	12	10	12	14.4	11	9	12	12	ns
prot632	128	11	10	9	15	14	7	10.5	15	ns
prot633	164	4	9	16.2	18	9	6	18	21.6	sig
prot634	274	14	10	22	16	18	12	18	14	ns
prot635	188	12	8	22.8	13.2	5	7	9.6	10.8	ns
prot636	372	7	8	12	18	6	7	10.5	19.5	ns
prot637	365	5	8	19.8	10.8	4	8	9	16.2	ns
prot638	145	9	5	12	18	5	5	18	40	sig
prot639	159	7	9	7.2	10.8	7	7	9.6	16.8	sig
prot640	379	9	3	16.5	12	7	9	6	12	ns
prot641	190	10	10	27	18	10	8	14.4	16.2	ns
prot642	194	11	8	10	14	13	16	44	32	sig
prot643	178	12	9	4.8	7.2	9	6	4.8	10.8	ns
prot644	181	10	7	13.5	19.5	7	3	6	13.5	ns
prot645	321	3	9	25.2	10.8	5	14	9	14.4	ns
prot646	192	4	9	20	18	5	12	26	14	ns
prot647	352	11	9	8.4	8.4	9	24	18	21.6	sig
prot648	118	9	7	15	16.5	7	5	10.5	15	ns
prot649	410	8	5	10.8	14.4	7	9	10.8	10.8	ns
prot650	403	6	7	26	12	6	2	8	8	ns
prot651	199	9	7	9.6	19.2	10	6	10.8	13.2	ns
prot652	457	3	5	10.5	7.5	11	9	7.5	7.5	ns
prot653	221	5	9	9	9	12	6	23.4	21.6	ns
prot654	216	9	5	10	6	6	10	14	16	ns
prot655	217	8	6	7.2	6	6	8	8.4	6	ns
prot656	172	5	3	7.5	16.5	6	8	9	9	ns
prot657	268	6	5	10.8	10.8	6	6	12.6	3.6	sig
prot658	583	10	12	8	16	8	11	16	2	ns
prot659	229	4	10	16.8	12	9	9	14.4	9.6	ns
prot660	177	3	10	6	18	4	6	10.5	12	ns
prot661	142	7	7	10.8	12.6	20	20	36	36	sig
prot662	178	7	13	12	12	3	3	14	14	ns
prot663	111	6	1	3.6	6	2	3	8.4	6	ns
prot664	116	4	3	6	13.5	9	9	19.5	30	sig
prot665	325	7	7	18	12.6	6	2	18	5.4	ns
prot666	268	4	6	16	14	4	4	20	12	ns
prot667	599	4	6	12	8.4	3	9	4.8	15.6	ns
prot668	341	5	10	6	7.5	12	4	13.5	10.5	ns
prot669	172	5	7	12.6	9	4	3	16.2	9	ns
prot670	204	6	4	20	18	9	9	6	8	sig
prot671	171	10	9	8.4	3.6	6	7	6	7.2	ns
prot672	255	12	3	12	10.5	1	7	9	9	ns
prot673	180	3	1	18	5.4	4	1	9	3.6	sig
prot674	215	2	5	16	18	12	8	16	20	sig
prot675	211	8	6	8.4	10.8	16	18	9.6	14.4	sig
prot676	234	2	6	7.5	3	8	9	4.5	1.5	ns
prot677	214	4	4	5.4	7.2	3	5	5.4	9	ns
prot678	180	6	1	4	8	5	5	16	8	ns
prot679	292	3	4	1.2	3.6	4	1	6	2.4	ns
prot680	387	9	4	9	16.5	4	3	4.5	3	ns
prot681	283	3	7	12.6	3.6	6	5	10.8	7.2	ns
prot682	351	5	2	6	12	1	3	10	4	ns
prot683	502	6	3	3.6	3.6	2	13	10.8	10.8	sig
prot684	484	2	2	3	4.5	8	10	3	9	sig
prot685	345	3	2	7.2	10.8	4	5	10.8	10.8	ns
prot686	448	5	0	8	14	6	6	16	4	sig
prot687	277	6	5	7.2	2.4	7	4	3.6	2.4	ns
prot688	737	2	2	4.5	12	6	2	0	6	ns
prot689	159	4	6	1.8	1.8	4	6	9	9	ns
prot690	153	7	8	6	6	6	3	8	16	ns
prot691	321	2	3	2.4	0	4	3	7.2	4.8	ns
prot692	373	0	5	7.5	6	15	12	4.5	18	sig
prot693	124	4	3	7.2	16.2	5	3	16.2	7.2	ns
prot694	330	2	2	8	4	1	4	2	12	ns
prot695	319	7	3	3.6	4.8	5	9	4.8	9.6	ns
prot696	272	2	1	3	4.5	10	7	3	6	ns
prot697	296	2	3	1.8	12.6	5	8	9	5.4	ns
prot698	167	2	1	10	12	2	4	8	4	ns
prot699	832	4	4	4.8	4.8	6	4	3.6	7.2	ns
prot700	461	4	4	6	1.5	2	2	4.5	3	ns
prot701	152	6	6	1.8	7.2	7	4	7.2	10.8	ns
prot702	247	5	5	4	8	5	5	4	6	ns
prot703	311	1	7	1.2	3.6	2	1	4.8	6	ns
prot704	299	3	6	10.5	7.5	2	2	9	10.5	ns
prot705	383	3	1	5.4	7.2	1	0	3.6	0	ns
prot706	426	5	3	8	8	10	6	16	28	sig
prot707	155	10	1	6	8.4	4	7	6	6	sig
prot708	989	4	1	4.5	9	3	4	4.5	3	ns
prot709	187	4	2	9	9	3	1	3.6	5.4	ns
prot710	366	1	3	2	4	0	3	4	4	ns
prot711	715	1	1	6	1.2	2	4	2.4	4.8	ns
prot712	830	3	3	1.5	1.5	4	5	4.5	4.5	ns
prot713	177	7	3	9	3.6	3	5	3.6	7.2	ns
prot714	632	2	8	6	8	2	3	8	4	ns
prot715	444	4	2	3.6	4.8	7	6	4.8	1.2	ns
prot716	1241	0	2	4.5	4.5	2	2	6	3	sig
prot717	685	1	1	7.2	1.8	2	5	1.8	7.2	ns
prot718	387	2	2	4	10	5	4	2	8	sig
prot719	322	2	1	6	0	2	5	1.2	2.4	ns
prot720	735	1	2	4.5	3	1	3	0	1.5	ns
prot721	186	40	54	63	77.4	23	40	81	73.8	ns
prot722	156	42	35	76	60	27	35	92	92	ns
prot723	282	53	47	44.4	52.8	52	53	43.2	45.6	ns
prot724	140	37	30	43.5	49.5	22	32	43.5	52.5	ns
prot725	137	26	20	55.8	46.8	46	78	115.2	115.2	sig
prot726	124	23	22	56	50	29	29	36	58	ns
prot727	169	22	13	31.2	26.4	12	22	20.4	30	ns
prot728	142	22	16	37.5	27	22	26	25.5	39	ns
prot729	162	18	22	46.8	28.8	64	44	118.8	93.6	sig
prot730	200	12	24	24	38	15	8	40	52	ns
prot731	156	18	12	18	18	18	18	21.6	14.4	ns
prot732	306	20	24	31.5	19.5	17	24	37.5	22.5	ns
prot733	174	14	18	18	37.8	16	14	30.6	12.6	ns
prot734	194	11	19	40	28	19	18	34	26	ns
prot735	103	18	11	16.8	15.6	22	23	37.2	32.4	sig
prot736	172	20	15	19.5	10.5	11	19	18	25.5	ns
prot737	180	9	10	30.6	36	10	15	27	32.4	ns
prot738	184	15	19	18	18	3	11	26	28	ns
prot739	230	11	13	14.4	14.4	12	15	15.6	21.6	ns
prot740	187	14	10	16.5	9	30	33	63	40.5	sig
prot741	189	11	13	19.8	27	15	6	16.2	25.2	ns
prot742	180	14	13	16	30	9	10	40	36	ns
prot743	294	11	12	16.8	18	11	11	15.6	9.6	ns
prot744	186	13	13	18	19.5	12	18	24	19.5	ns
prot745	225	12	8	19.8	25.2	10	15	30.6	12.6	ns
prot746	174	14	15	28	30	7	13	30	24	ns
prot747	208	19	20	19.2	19.2	16	16	9.6	9.6	ns
prot748	217	8	6	18	21	18	16	36	42	sig
prot749	112	7	10	18	16.2	3	8	16.2	28.8	ns
prot750	206	15	15	16	30	36	33	66	54	sig
prot751	166	5	10	3.6	9.6	13	4	8.4	7.2	ns
prot752	113	8	6	13.5	9	27	18	54	45	sig
prot753	169	7	13	14.4	12.6	13	20	41.4	23.4	sig
prot754	313	9	10	18	18	22	16	58	28	sig
prot755	197	9	12	10.8	15.6	11	9	9.6	8.4	ns
prot756	124	7	9	15	3	4	5	10.5	13.5	ns
prot757	246	9	9	21.6	5.4	12	9	19.8	12.6	ns
prot758	258	8	10	6	18	20	11	32	28	sig
prot759	168	6	5	7.2	6	6	5	7.2	7.2	ns
prot760	260	7	4	15	9	10	10	6	10.5	ns
prot761	243	11	8	10.8	12.6	9	8	18	16.2	ns
prot762	124	6	13	14	12	12	5	22	12	ns
prot763	208	5	5	10.8	9.6	10	9	14.4	24	sig
prot764	217	6	6	6	10.5	4	6	7.5	10.5	ns
prot765	197	9	4	7.2	25.2	4	5	18	14.4	ns
prot766	177	8	9	8	8	1	5	8	14	ns
prot767	146	4	9	4.8	8.4	9	3	10.8	12	sig
prot768	157	7	4	4.5	10.5	2	5	6	12	ns
prot769	270	9	9	14.4	10.8	5	11	25.2	14.4	sig
prot770	264	10	6	14	6	14	14	32	12	sig
prot771	274	7	3	2.4	10.8	4	9	4.8	10.8	ns
prot772	156	5	5	4.5	10.5	7	6	4.5	9	ns
prot773	252	9	4	7.2	5.4	7	5	12.6	10.8	ns
prot774	356	5	5	22	8	9	9	14	20	ns
prot775	180	9	4	7.2	4.8	7	8	6	6	ns
prot776	251	8	9	9	9	18	10	24	15	sig
prot777	156	11	7	23.4	23.4	2	10	14.4	9	ns
prot778	227	2	4	8	8	24	24	30	36	sig
prot779	116	7	8	4.8	3.6	10	7	6	6	sig
prot780	154	8	6	7.5	6	3	3	9	7.5	ns
prot781	198	6	8	9	12.6	5	5	14.4	12.6	ns
prot782	236	6	7	8	8	5	6	4	16	ns
prot783	184	4	6	6	4.8	6	6	9.6	21.6	sig
prot784	122	4	8	6	16.5	4	7	7.5	3	ns
prot785	91	6	7	14.4	18	3	4	14.4	18	sig
prot786	274	1	2	8	8	4	5	8	8	ns
prot787	152	5	4	4.8	10.8	2	4	8.4	4.8	ns
prot788	162	3	5	6	6	8	3	4.5	7.5	ns
prot789	158	5	9	12.6	5.4	7	2	12.6	3.6	ns
prot790	463	5	4	20	8	10	7	10	12	ns
prot791	312	7	5	3.6	8.4	16	16	10.8	3.6	sig
prot792	261	2	2	3	6	7	5	4.5	7.5	ns
prot793	392	7	6	9	3.6	5	5	10.8	5.4	ns
prot794	182	4	5	6	6	12	12	42	36	sig
prot795	310	4	0	8.4	2.4	8	8	12	7.2	sig
prot796	382	2	7	16.5	13.5	7	5	4.5	13.5	ns
prot797	113	2	7	16.2	3.6	14	6	36	14.4	sig
prot798	111	8	5	4	10	4	4	10	0	ns
prot799	418	3	7	4.8	6	3	6	2.4	4.8	ns
prot800	185	4	6	4.5	13.5	1	3	3	7.5	ns
prot801	163	3	8	5.4	9	5	3	7.2	5.4	ns
prot802	238	7	6	4	12	4	9	6	10	ns
prot803	282	9	6	4.8	6	6	3	6	0	ns
prot804	305	4	5	6	9	10	8	9	3	sig
prot805	292	6	1	7.2	5.4	0	6	0	9	ns
prot806	427	3	3	4	14	15	6	18	6	sig
prot807	234	1	2	4.8	7.2	4	4	8.4	9.6	sig
prot808	233	7	6	6	6	7	5	10.5	6	ns
prot809	425	6	4	5.4	7.2	12	6	3.6	9	ns
prot810	95	6	0	6	10	5	0	6	4	ns
prot811	241	2	6	4.8	6	5	5	4.8	6	sig
prot812	201	6	7	7.5	3	2	2	6	3	ns
prot813	474	0	1	7.2	3.6	3	5	9	3.6	ns
prot814	437	6	2	6	6	6	5	4	2	ns
prot815	411	2	3	7.2	4.8	4	4	6	6	ns
prot816	333	1	2	9	4.5	2	4	7.5	4.5	ns
prot817	449	4	1	3.6	9	6	2	9	7.2	sig
prot818	256	0	3	6	0	9	9	4	10	sig
prot819	292	2	3	6	0	1	5	2.4	4.8	ns
prot820	669	2	3	4.5	1.5	3	2	9	3	ns
prot821	378	4	2	10.8	9	12	4	10.8	10.8	sig
prot822	373	6	5	6	18	4	2	2	4	ns
prot823	327	2	2	1.2	6	7	2	3.6	6	ns
prot824	180	4	5	6	3	4	3	3	3	ns
prot825	357	4	1	3.6	5.4	2	3	7.2	9	ns
prot826	791	3	2	6	2	1	0	6	4	ns
prot827	1037	4	6	2.4	8.4	4	5	2.4	2.4	ns
prot828	223	2	2	0	3	2	3	6	4.5	ns
prot829	417	2	2	1.8	7.2	2	4	3.6	5.4	ns
prot830	310	3	1	10	4	3	0	2	4	ns
prot831	796	2	3	2.4	3.6	2	1	6	6	ns
prot832	385	3	0	3	6	1	2	0	4.5	ns
prot833	399	4	0	3.6	0	2	2	1.8	0	ns
prot834	661	1	2	4	4	4	2	4	10	sig
prot835	648	0	5	3.6	3.6	2	6	2.4	9.6	sig
prot836	172	3	3	3	1.5	2	1	0	3	ns
prot837	459	0	1	3.6	1.8	2	7	3.6	7.2	sig
prot838	266	1	3	10	4	6	2	4	16	sig
prot839	85	53	57	43.2	69.6	122	98	112.8	127.2	sig
prot840	185	57	55	97.5	91.5	65	41	79.5	69	ns
prot841	130	46	40	77.4	102.6	49	62	93.6	124.2	ns
prot842	128	40	47	118	120	38	43	116	110	ns
prot843	130	62	61	60	62.4	54	52	68.4	60	ns
prot844	150	47	47	94.5	82.5	66	48	63	79.5	ns
prot845	94	41	40	79.2	77.4	31	37	48.6	70.2	ns
prot846	154	33	19	54	56	21	25	76	70	ns
prot847	76	35	20	31.2	24	30	21	25.2	26.4	ns
prot848	213	17	20	36	25.5	23	17	16.5	34.5	ns
prot849	51	17	24	23.4	50.4	54	48	86.4	86.4	sig
prot850	198	17	17	48	36	17	12	38	40	ns
prot851	150	13	7	16.8	25.2	21	9	21.6	7.2	ns
prot852	161	15	12	19.5	27	20	16	15	22.5	ns
prot853	227	16	15	27	30.6	11	16	16.2	23.4	ns
prot854	56	12	15	20	34	9	8	34	30	ns
prot855	107	12	21	19.2	16.8	25	17	14.4	20.4	ns
prot856	85	14	14	22.5	21	15	18	16.5	18	ns
prot857	191	10	16	25.2	16.2	14	11	23.4	18	ns
prot858	207	12	12	24	28	10	4	28	18	ns
prot859	313	16	10	13.2	18	11	14	12	10.8	ns
prot860	150	11	11	22.5	22.5	8	9	22.5	9	ns
prot861	446	13	13	21.6	21.6	13	12	21.6	18	ns
prot862	165	12	15	22	8	16	10	26	26	ns
prot863	164	13	6	16.8	10.8	8	15	15.6	13.2	ns
prot864	183	13	8	18	12	33	30	49.5	45	sig
prot865	112	8	10	23.4	25.2	15	8	16.2	21.6	ns
prot866	99	17	15	18	18	10	11	26	22	ns
prot867	162	17	7	16.8	13.2	15	12	16.8	15.6	ns
prot868	294	8	8	27	24	11	12	24	22.5	ns
prot869	219	7	13	14.4	9	11	8	14.4	25.2	ns
prot870	139	10	16	24	20	10	9	10	26	ns
prot871	1091	6	12	13.2	15.6	13	14	8.4	8.4	ns
prot872	153	8	11	6	13.5	13	12	16.5	25.5	sig
prot873	122	7	7	12.6	12.6	11	8	9	10.8	ns
prot874	308	5	9	18	26	12	9	16	20	ns
prot875	274	8	11	4.8	10.8	12	1	8.4	6	ns
prot876	168	10	7	15	9	11	13	13.5	16.5	ns
prot877	157	6	16	1.8	14.4	7	10	5.4	18	ns
prot878	171	10	14	24	14	5	12	16	24	ns
prot879	163	11	12	9.6	12	12	9	10.8	9.6	ns
prot880	78	11	10	10.5	9	7	4	12	10.5	ns
prot881	177	8	10	10.8	9	7	11	12.6	14.4	ns
prot882	198	8	8	12	12	5	5	14	12	ns
prot883	322	3	13	4.8	7.2	8	9	10.8	10.8	ns
prot884	145	7	5	9	7.5	4	7	12	9	ns
prot885	224	4	5	7.2	5.4	11	8	12.6	5.4	ns
prot886	155	6	3	12	10	9	4	10	14	sig
prot887	102	7	12	10.8	2.4	5	4	12	7.2	sig
prot888	207	6	9	12	12	4	8	12	13.5	ns
prot889	480	8	3	16.2	12.6	7	5	21.6	10.8	ns
prot890	104	1	6	8	10	14	14	10	8	ns
prot891	204	6	3	6	10.8	8	4	6	6	ns
prot892	248	2	2	15	13.5	4	6	12	9	ns
prot893	157	7	8	12.6	10.8	4	4	16.2	10.8	ns
prot894	132	6	4	8	14	11	3	18	12	ns
prot895	214	2	7	7.2	6	8	10	6	13.2	ns
prot896	219	1	3	12	13.5	16	8	6	15	sig
prot897	193	10	3	1.8	9	7	9	10.8	14.4	ns
prot898	155	6	6	4	12	9	4	10	10	ns
prot899	239	4	7	3.6	7.2	4	13	6	4.8	ns
prot900	116	8	7	9	9	6	9	12	15	ns
prot901	211	8	7	12.6	10.8	3	7	3.6	12.6	ns
prot902	156	3	5	6	12	6	10	10	8	ns
prot903	246	4	4	9.6	6	4	6	9.6	6	ns
prot904	218	8	6	16.5	7.5	5	6	6	6	ns
prot905	201	5	5	3.6	5.4	4	8	12.6	7.2	ns
prot906	111	3	3	8	8	3	7	6	0	ns
prot907	175	1	5	6	9.6	3	4	2.4	9.6	ns
prot908	195	6	8	6	15	5	3	9	12	ns
prot909	292	3	8	7.2	10.8	6	3	10.8	3.6	ns
prot910	173	4	5	6	10	5	8	8	16	ns
prot911	284	5	3	3.6	9.6	21	12	28.8	21.6	sig
prot912	151	5	5	12	12	8	4	7.5	6	ns
prot913	165	3	7	7.2	7.2	15	12	10.8	37.8	sig
prot914	132	8	5	12	12	4	4	14	4	ns
prot915	177	7	8	4.8	8.4	6	5	8.4	7.2	sig
prot916	137	5	6	15	3	6	7	13.5	4.5	ns
prot917	325	1	3	10.8	18	2	7	9	9	sig
prot918	192	2	4	6	6	4	16	4	26	sig
prot919	170	2	6	4.8	3.6	4	3	4.8	2.4	sig
prot920	157	5	4	10.5	7.5	5	3	7.5	9	ns
prot921	192	6	6	9	7.2	8	4	14.4	3.6	ns
prot922	474	4	5	4	12	4	1	12	6	ns
prot923	186	3	6	4.8	6	7	5	9.6	3.6	ns
prot924	428	5	2	9	0	2	4	6	3	ns
prot925	191	9	4	7.2	7.2	3	3	9	5.4	ns
prot926	169	7	3	2	6	7	7	2	12	ns
prot927	166	9	5	2.4	6	3	6	6	1.2	ns
prot928	290	3	2	4.5	4.5	2	6	10.5	6	ns
prot929	216	3	6	9	9	8	4	3.6	10.8	ns
prot930	103	2	7	2	8	3	3	0	14	ns
prot931	271	1	3	7.2	0	9	1	2.4	6	ns
prot932	147	4	5	7.5	1.5	2	5	6	1.5	ns
prot933	135	3	3	1.8	1.8	3	4	10.8	7.2	ns
prot934	135	2	1	4	8	2	5	18	8	ns
prot935	135	8	3	1.2	7.2	2	5	6	7.2	ns
prot936	135	2	4	10.5	6	6	6	4.5	7.5	ns
prot937	321	3	0	7.2	3.6	5	2	5.4	1.8	ns
prot938	164	4	5	8	6	5	3	14	8	ns
prot939	113	3	2	1.2	4.8	2	3	3.6	4.8	ns
prot940	271	0	2	1.5	7.5	2	7	6	3	ns
prot941	204	3	4	3.6	5.4	6	12	27	16.2	sig
prot942	276	5	4	8	6	1	6	2	8	ns
prot943	108	3	1	6	1.2	2	3	3.6	6	ns
prot944	91	2	2	13.5	10.5	3	3	0	4.5	ns
prot945	325	3	5	1.8	9	4	5	1.8	3.6	ns
prot946	114	3	3	6	8	3	3	4	0	ns
prot947	277	4	6	2.4	4.8	2	2	4.8	3.6	ns
prot948	118	2	2	0	1.5	2	2	4.5	3	ns
prot949	121	3	2	7.2	1.8	4	1	3.6	3.6	ns
prot950	198	3	1	2	8	1	4	4	6	ns
prot951	237	3	1	2.4	3.6	2	4	1.2	7.2	ns
prot952	220	3	4	3	3	3	0	4.5	4.5	ns
prot953	406	4	1	7.2	3.6	7	3	1.8	1.8	ns
prot954	391	2	1	4	4	2	4	8	10	sig
prot955	189	2	2	1.2	6	0	2	1.2	0	ns
prot956	232	0	4	0	6	3	4	6	4.5	ns
prot957	470	2	3	5.4	7.2	2	3	0	7.2	ns
prot958	527	2	2	4	6	2	0	4	4	ns
prot959	141	1	0	2.4	1.2	1	5	4.8	0	ns
prot960	602	1	1	3	1.5	3	3	3	0	ns
prot961	109	19	29	41.4	39.6	27	34	39.6	39.6	ns
prot962	258	22	29	44	52	23	17	30	34	ns
prot963	168	13	19	20.4	13.2	20	21	26.4	31.2	sig
prot964	177	15	21	22.5	34.5	18	14	28.5	25.5	ns
prot965	104	7	9	27	21.6	20	11	61.2	45	sig
prot966	187	3	5	18	32	7	9	16	10	ns
prot967	134	11	17	8.4	15.6	14	11	9.6	14.4	ns
prot968	153	10	15	30	24	8	14	21	18	ns
prot969	125	8	11	19.8	14.4	11	6	39.6	30.6	sig
prot970	242	13	12	24	10	12	12	30	18	ns
prot971	128	8	8	14.4	24	6	10	15.6	10.8	ns
prot972	160	8	14	15	18	21	9	40.5	27	sig
prot973	65	9	6	21.6	9	18	9	21.6	12.6	ns
prot974	143	11	15	16	20	10	9	26	28	ns
prot975	131	8	10	8.4	13.2	9	16	13.2	21.6	ns
prot976	128	8	7	19.5	10.5	13	17	21	16.5	ns
prot977	76	12	6	12.6	14.4	8	8	18	9	ns
prot978	95	9	5	22	30	11	11	24	28	ns
prot979	70	7	9	8.4	15.6	5	8	8.4	18	ns
prot980	136	11	12	9	12	18	20	39	27	sig
prot981	116	8	8	10.8	19.8	12	13	16.2	14.4	ns
prot982	108	12	13	6	14	6	8	26	16	ns
prot983	195	11	8	10.8	12	9	11	9.6	13.2	ns
prot984	145	7	7	10.5	9	22	20	18	12	sig
prot985	102	13	5	19.8	19.8	8	9	16.2	10.8	ns
prot986	173	8	4	12	8	9	11	8	20	ns
prot987	212	6	10	7.2	7.2	4	4	8.4	6	ns
prot988	116	7	6	7.5	12	7	6	9	13.5	ns
prot989	219	5	8	16.2	3.6	6	9	10.8	10.8	ns
prot990	312	9	12	14	10	30	21	48	48	sig
prot991	78	3	8	13.2	7.2	5	6	4.8	7.2	ns
prot992	193	8	6	18	12	9	2	10.5	9	ns
prot993	500	3	2	5.4	9	4	6	7.2	3.6	sig
prot994	195	4	2	6	12	4	8	18	16	sig
prot995	177	5	8	7.2	13.2	4	4	3.6	6	ns
prot996	224	6	13	15	4.5	2	4	12	9	ns
prot997	239	6	2	9	12.6	2	7	7.2	14.4	ns
prot998	223	1	5	4	8	6	6	6	18	ns
prot999	113	4	6	9.6	2.4	8	7	9.6	6	ns
prot1000	94	3	2	9	12	4	4	4.5	4.5	ns
prot1001	74	11	5	10.8	10.8	7	7	12.6	10.8	sig
prot1002	265	7	4	6	10	3	3	16	6	ns
prot1003	225	7	2	4.8	9.6	6	8	8.4	7.2	ns
prot1004	129	8	4	7.5	3	4	3	9	7.5	ns
prot1005	210	7	9	7.2	16.2	4	2	10.8	10.8	sig
prot1006	248	4	4	6	4	8	2	10	12	ns
prot1007	158	10	5	9.6	9.6	4	4	2.4	6	ns
prot1008	68	7	6	6	9	6	9	7.5	1.5	ns
prot1009	68	5	4	9	10.8	5	5	7.2	7.2	ns
prot1010	548	4	6	24	8	10	12	12	16	sig
prot1011	123	7	4	2.4	3.6	5	4	6	2.4	ns
prot1012	181	2	5	3	3	1	3	4.5	10.5	ns
prot1013	824	5	4	1.8	10.8	4	3	3.6	3.6	ns
prot1014	250	2	3	6	4	3	8	6	8	ns
prot1015	242	7	4	3.6	2.4	3	6	7.2	9.6	sig
prot1016	186	6	2	9	4.5	12	9	22.5	9	sig
prot1017	228	6	3	9	12.6	12	12	32.4	32.4	sig
prot1018	106	6	6	4	8	6	2	6	8	ns
prot1019	135	5	3	3.6	6	6	2	16.8	7.2	ns
prot1020	173	2	4	10.5	9	8	5	10.5	1.5	ns
prot1021	245	2	1	7.2	9	7	13	9	3.6	sig
prot1022	98	4	4	4	4	1	2	12	2	ns
prot1023	149	6	2	6	4.8	3	2	6	8.4	ns
prot1024	136	2	3	4.5	10.5	5	6	4.5	6	ns
prot1025	335	6	2	7.2	10.8	2	3	5.4	7.2	ns
prot1026	81	1	2	16	12	6	15	12	18	sig
prot1027	124	5	5	4.8	7.2	8	10	2.4	1.2	ns
prot1028	204	1	1	9	6	2	7	0	9	ns
prot1029	124	2	3	9	7.2	3	3	7.2	3.6	ns
prot1030	231	3	4	10	12	6	4	6	6	ns
prot1031	192	8	6	4.8	6	4	5	9.6	3.6	ns
prot1032	514	4	4	3	3	7	5	13.5	7.5	sig
prot1033	277	8	6	14.4	9	3	1	12.6	12.6	ns
prot1034	159	1	3	4	6	2	4	8	14	sig
prot1035	190	6	9	3.6	3.6	1	2	3.6	2.4	ns
prot1036	225	2	3	13.5	6	5	4	3	10.5	ns
prot1037	57	3	4	5.4	5.4	5	3	3.6	5.4	ns
prot1038	153	5	6	8	10	4	4	12	6	ns
prot1039	91	1	4	2.4	3.6	2	5	4.8	8.4	sig
prot1040	94	4	3	6	1.5	4	2	0	4.5	ns
prot1041	112	1	2	7.2	1.8	1	2	7.2	7.2	sig
prot1042	336	1	3	12	8	1	3	6	10	ns
prot1043	241	2	3	4.8	3.6	2	6	8.4	3.6	ns
prot1044	108	5	2	4.5	6	2	6	3	4.5	ns
prot1045	117	3	4	7.2	5.4	4	4	1.8	3.6	ns
prot1046	286	0	5	8	8	3	5	2	6	ns
prot1047	122	5	4	2.4	3.6	3	3	3.6	4.8	ns
prot1048	273	2	4	3	4.5	3	4	7.5	1.5	ns
prot1049	237	4	3	3.6	10.8	5	2	10.8	0	ns
prot1050	222	3	3	8	6	9	3	18	30	sig
prot1051	799	3	2	2.4	2.4	0	1	3.6	1.2	ns
prot1052	125	3	1	7.5	4.5	5	5	3	1.5	sig
prot1053	98	1	2	1.8	9	2	7	9	5.4	ns
prot1054	153	3	0	4	2	3	4	6	10	ns
prot1055	186	0	2	1.2	2.4	3	3	2.4	2.4	ns
prot1056	188	3	3	6	4.5	3	5	1.5	6	ns
prot1057	127	2	2	5.4	0	0	1	0	1.8	ns
prot1058	65	104	113	208	254	100	120	244	248	ns
prot1059	115	40	43	51.6	54	40	54	57.6	62.4	ns
prot1060	65	29	26	40.5	42	41	24	43.5	42	ns
prot1061	90	19	17	41.4	43.2	20	28	25.2	30.6	ns
prot1062	120	9	6	16	20	12	48	56	64	sig
prot1063	83	6	9	8.4	8.4	11	7	13.2	14.4	ns
prot1064	177	4	9	10.5	12	7	5	4.5	15	ns
prot1065	59	6	6	25.2	10.8	8	8	9	14.4	ns
prot1066	97	8	7	26	14	13	14	36	20	ns
prot1067	188	7	8	8.4	9.6	8	5	10.8	7.2	ns
prot1068	82	7	6	7.5	7.5	7	10	10.5	10.5	ns
prot1069	109	3	5	7.2	12.6	6	11	18	10.8	ns
prot1070	109	10	6	14	18	8	8	16	20	ns
prot1071	168	10	7	8.4	4.8	7	10	12	16.8	sig
prot1072	188	7	8	4.5	10.5	7	5	3	19.5	ns
prot1073	82	15	4	14.4	10.8	17	3	3.6	7.2	ns
prot1074	75	2	7	22	14	7	6	16	12	ns
prot1075	151	5	5	7.2	4.8	3	6	7.2	3.6	ns
prot1076	175	3	3	9	12	11	8	3	3	sig
prot1077	116	6	2	10.8	9	6	2	14.4	14.4	ns
prot1078	161	2	11	10	8	3	10	10	20	ns
prot1079	95	9	7	7.2	9.6	8	7	7.2	8.4	ns
prot1080	101	1	4	6	6	6	7	6	16.5	ns
prot1081	175	3	5	10.8	5.4	6	3	9	5.4	ns
prot1082	401	5	3	6	14	3	5	4	8	ns
prot1083	214	8	10	7.2	6	4	6	9.6	12	ns
prot1084	215	6	6	7.5	7.5	5	9	9	6	ns
prot1085	152	7	3	7.2	3.6	8	8	18	7.2	sig
prot1086	125	5	2	6	8	11	9	8	8	sig
prot1087	154	5	8	2.4	4.8	6	3	7.2	2.4	ns
prot1088	119	4	7	9	10.5	5	4	9	9	ns
prot1089	145	10	3	5.4	1.8	6	4	3.6	7.2	ns
prot1090	256	4	8	8	18	2	8	16	24	sig
prot1091	119	6	4	4.8	6	11	5	4.8	15.6	sig
prot1092	159	1	5	6	1.5	3	4	7.5	6	ns
prot1093	91	5	7	10.8	9	4	1	7.2	9	ns
prot1094	396	8	5	16	18	10	1	12	16	ns
prot1095	205	4	6	2.4	7.2	6	8	4.8	7.2	ns
prot1096	108	2	8	7.5	7.5	4	7	4.5	3	ns
prot1097	71	2	3	5.4	7.2	3	3	3.6	5.4	ns
prot1098	259	5	4	10	12	3	2	6	8	ns
prot1099	191	2	2	4.8	1.2	2	0	4.8	2.4	ns
prot1100	147	2	4	6	1.5	4	5	4.5	6	ns
prot1101	292	4	6	1.8	5.4	4	3	9	3.6	ns
prot1102	69	3	3	6	4	1	1	4	8	ns
prot1103	245	4	4	4.8	4.8	2	3	2.4	1.2	ns
prot1104	146	0	4	3	3	3	1	4.5	6	ns
prot1105	351	4	3	12.6	5.4	2	6	9	12.6	ns
prot1106	106	2	2	8	10	7	2	4	16	ns
prot1107	180	4	5	6	2.4	9	9	8.4	10.8	sig
prot1108	199	5	5	7.5	1.5	2	3	6	3	ns
prot1109	185	3	3	1.8	10.8	4	3	9	10.8	ns
prot1110	182	4	6	10	8	5	3	6	6	ns
prot1111	59	6	2	0	3.6	2	1	2.4	4.8	ns
prot1112	173	6	0	4.5	9	4	0	7.5	1.5	ns
prot1113	105	2	5	5.4	3.6	9	5	9	3.6	sig
prot1114	79	3	4	6	10	3	4	12	6	ns
prot1115	94	3	6	1.2	0	4	6	1.2	6	ns
prot1116	235	3	3	6	3	5	3	6	1.5	ns
prot1117	99	4	1	1.8	5.4	3	2	1.8	1.8	ns
prot1118	103	4	5	4	2	5	5	4	8	sig
prot1119	226	2	4	3.6	4.8	3	0	3.6	4.8	ns
prot1120	168	3	5	1.5	3	3	3	4.5	3	ns
prot1121	454	0	5	5.4	3.6	0	3	0	7.2	ns
prot1122	92	0	0	6	14	5	1	2	4	ns
prot1123	99	0	4	3.6	1.2	1	2	3.6	1.2	ns
prot1124	116	4	1	0	4.5	1	1	9	3	ns
prot1125	90	1	1	5.4	5.4	4	1	3.6	1.8	ns
prot1126	87	2	3	4	6	4	0	6	4	ns
prot1127	294	5	0	2.4	8.4	1	3	7.2	3.6	ns
prot1128	354	2	1	3	4.5	0	2	4.5	3	ns
prot1129	216	3	7	1.8	5.4	3	3	10.8	3.6	ns
prot1130	138	0	1	6	4	3	2	0	4	ns
prot1131	187	4	3	1.2	2.4	4	1	3.6	0	ns
prot1132	495	2	4	1.5	0	2	5	3	7.5	sig
prot1133	406	4	3	7.2	1.8	0	0	3.6	1.8	ns
prot1134	382	0	0	4	6	0	2	2	2	ns
prot1135	272	1	2	2.4	2.4	1	3	1.2	1.2	ns
prot1136	71	28	15	31.5	27	21	13	34.5	22.5	ns
prot1137	105	22	14	46.8	37.8	41	36	73.8	84.6	sig
prot1138	234	19	23	32	40	21	16	36	26	ns
prot1139	112	18	21	21.6	18	18	14	20.4	14.4	ns
prot1140	114	19	13	21	21	17	16	21	34.5	ns
prot1141	112	4	8	10.8	9	30	15	21.6	27	sig
prot1142	166	5	4	14	14	8	8	6	12	ns
prot1143	104	7	2	6	6	6	5	4.8	4.8	ns
prot1144	376	5	6	16.5	12	18	27	36	54	sig
prot1145	83	3	10	14.4	3.6	4	7	10.8	14.4	ns
prot1146	51	4	5	14	14	5	4	14	8	ns
prot1147	74	1	2	6	8.4	4	4	8.4	7.2	sig
prot1148	74	5	9	7.5	6	14	4	10.5	19.5	sig
prot1149	117	9	5	3.6	5.4	3	8	12.6	9	ns
prot1150	106	4	2	16	8	8	5	14	14	ns
prot1151	110	5	6	2.4	3.6	4	4	6	3.6	ns
prot1152	73	2	1	7.5	3	2	4	7.5	4.5	ns
prot1153	113	2	2	3.6	5.4	4	4	1.8	7.2	ns
prot1154	358	1	4	2	18	5	1	14	8	ns
prot1155	99	2	4	4.8	2.4	7	2	6	2.4	ns
prot1156	115	1	2	4.5	4.5	5	6	7.5	6	ns
prot1157	180	2	3	12.6	1.8	2	3	5.4	5.4	ns
prot1158	67	5	3	10	6	3	3	4	10	ns
prot1159	99	0	1	1.2	4.8	4	4	3.6	1.2	ns
prot1160	99	3	3	3	10.5	4	4	3	7.5	ns
prot1161	99	4	3	7.2	0	1	3	5.4	10.8	ns
prot1162	98	3	0	6	6	3	3	6	2	ns
prot1163	165	4	2	4.8	2.4	6	6	2.4	2.4	sig
prot1164	76	1	3	7.5	1.5	3	1	1.5	1.5	ns
prot1165	90	3	1	5.4	3.6	1	3	3.6	12.6	ns
prot1166	113	2	1	6	4	1	0	4	2	ns
prot1167	90	1	4	2.4	3.6	2	1	3.6	7.2	ns
prot1168	163	3	2	6	4.5	2	2	6	4.5	ns
prot1169	102	4	1	9	7.2	1	2	7.2	9	ns
prot1170	183	5	3	4	2	3	2	10	6	ns
prot1171	98	4	4	4.8	1.2	3	6	7.2	18	sig
prot1172	146	2	2	6	7.5	6	1	1.5	1.5	ns
prot1173	145	4	1	7.2	3.6	1	1	7.2	3.6	ns
prot1174	166	3	4	6	4	5	3	4	6	ns
prot1175	100	5	4	1.2	3.6	2	1	1.2	2.4	ns
prot1176	393	3	3	1.5	1.5	2	2	1.5	1.5	ns
prot1177	89	2	5	9	9	1	3	1.8	1.8	ns
prot1178	391	1	2	4	8	2	2	4	4	ns
prot1179	89	2	3	2.4	2.4	1	7	1.2	1.2	sig
prot1180	1106	8	4	9	6	9	5	16.5	10.5	ns
prot1181	3227	3	7	14.4	10.8	3	7	5.4	18	ns
prot1182	539	11	10	14	18	7	7	14	20	ns
prot1183	771	4	3	7.2	6	2	2	4.8	7.2	ns
prot1184	2680	2	3	6	4.5	3	4	6	4.5	ns
prot1185	917	4	7	10.8	9	2	4	9	3.6	ns
prot1186	4114	0	3	4	12	0	3	4	0	ns
prot1187	449	11	15	9.6	10.8	8	8	13.2	9.6	ns
prot1188	1304	2	3	3	3	5	1	4.5	3	ns
prot1189	393	3	4	9	10.8	5	7	3.6	12.6	ns
prot1190	1513	2	2	6	4	9	2	4	4	ns
prot1191	2580	3	1	1.2	4.8	1	1	1.2	4.8	ns
prot1192	959	7	3	12	13.5	2	7	12	12	sig
prot1193	510	5	4	9	5.4	11	5	16.2	3.6	ns
prot1194	427	4	5	18	14	5	4	6	14	ns
prot1195	413	4	4	3.6	2.4	3	3	3.6	2.4	ns
prot1196	819	0	3	6	6	4	2	7.5	6	ns
prot1197	1779	1	2	5.4	5.4	5	5	3.6	3.6	ns
prot1198	1379	5	4	4	2	8	4	8	10	ns
prot1199	652	0	3	3.6	6	7	4	4.8	3.6	ns
prot1200	704	1	4	6	9	2	3	0	3	ns
prot1201	1028	4	0	0	1.8	5	1	1.8	5.4	ns
prot1202	1181	3	2	2	6	3	1	4	2	ns
prot1203	383	7	3	6	10.8	14	20	15.6	8.4	sig
prot1204	1077	8	3	3	10.5	9	4	24	7.5	sig
prot1205	452	7	4	5.4	1.8	8	4	25.2	21.6	sig
prot1206	434	4	3	12	14	3	5	6	4	ns
prot1207	955	2	5	3.6	2.4	4	6	8.4	3.6	ns
prot1208	528	0	2	3	6	5	3	7.5	7.5	ns
prot1209	228	1	6	3.6	3.6	4	5	7.2	5.4	ns
prot1210	781	5	3	10	8	2	1	12	10	ns
prot1211	548	3	6	6	6	3	2	6	3.6	ns
prot1212	273	2	3	3	3	1	1	0	4.5	ns
prot1213	153	12	6	9	10.8	7	10	9	5.4	ns
prot1214	320	4	10	6	12	8	4	10	2	ns
prot1215	219	5	6	4.8	12	12	8	14.4	6	ns
prot1216	410	6	6	7.5	7.5	5	4	9	13.5	ns
prot1217	322	3	11	5.4	7.2	5	4	5.4	10.8	ns
prot1218	629	4	4	10	6	3	6	10	10	ns
prot1219	264	6	4	6	9.6	4	5	8.4	6	ns
prot1220	356	4	4	7.5	4.5	4	4	6	3	ns
prot1221	390	8	3	5.4	7.2	7	3	5.4	10.8	ns
prot1222	235	2	3	2	6	6	3	4	12	ns
prot1223	263	3	5	6	6	3	0	2.4	2.4	ns
prot1224	481	0	2	3	4.5	2	4	6	4.5	ns
prot1225	551	4	3	10.8	5.4	7	2	7.2	12.6	sig
prot1226	481	3	5	6	6	4	4	8	4	ns
prot1227	487	4	0	1.2	1.2	4	2	2.4	4.8	sig
prot1228	881	0	2	4.5	7.5	1	0	3	3	ns
prot1229	2284	2	4	3.6	10.8	0	6	1.8	5.4	ns
prot1230	852	2	3	4	2	1	4	8	8	ns
prot1231	341	7	9	4.8	3.6	5	1	4.8	0	ns
prot1232	182	6	8	6	3	3	2	6	4.5	ns
prot1233	327	5	4	1.8	7.2	3	5	7.2	5.4	ns
prot1234	219	5	3	10	6	3	4	10	14	ns
prot1235	406	3	6	9.6	4.8	5	10	4.8	7.2	sig
prot1236	332	2	4	6	0	1	3	0	1.5	ns
prot1237	365	5	2	0	9	4	5	0	0	ns
prot1238	308	4	4	4	10	3	6	10	10	ns
prot1239	232	4	5	8.4	6	2	2	3.6	0	ns
prot1240	2067	2	4	4.5	6	1	3	6	0	ns
prot1241	865	2	3	5.4	3.6	5	1	1.8	3.6	ns
prot1242	682	3	0	6	6	8	0	2	4	ns
prot1243	573	1	0	3.6	0	0	0	0	2.4	ns
prot1244	454	2	2	3	1.5	2	4	6	3	sig
prot1245	611	10	16	19.8	23.4	8	5	30.6	27	ns
prot1246	133	2	7	18	12	5	9	16	18	ns
prot1247	221	10	7	15.6	3.6	10	14	26.4	31.2	sig
prot1248	153	3	7	10.5	10.5	7	7	13.5	7.5	ns
prot1249	363	4	10	9	14.4	4	6	10.8	3.6	ns
prot1250	435	5	9	16	10	4	2	4	14	ns
prot1251	366	4	1	4.8	4.8	4	2	4.8	6	ns
prot1252	170	8	5	7.5	9	1	3	7.5	6	ns
prot1253	267	2	2	7.2	7.2	2	5	7.2	5.4	ns
prot1254	463	5	1	12	2	0	4	6	12	ns
prot1255	542	4	5	1.2	7.2	3	3	4.8	3.6	ns
prot1256	448	1	0	13.5	6	5	3	4.5	6	ns
prot1257	177	4	4	10.8	5.4	6	11	14.4	3.6	sig
prot1258	365	5	5	6	8	1	3	4	10	ns
prot1259	746	5	1	1.2	2.4	4	4	6	4.8	ns
prot1260	458	3	6	1.5	4.5	5	6	9	3	ns
prot1261	147	3	3	7.2	9	9	6	3.6	9	ns
prot1262	266	3	2	4	10	6	4	4	2	ns
prot1263	340	3	4	1.2	4.8	1	4	4.8	3.6	ns
prot1264	398	0	2	4.5	4.5	3	4	3	3	ns
prot1265	403	3	3	3.6	1.8	3	2	9	0	ns
prot1266	302	4	6	10	2	2	3	8	6	ns
prot1267	465	5	3	2.4	8.4	6	1	1.2	4.8	ns
prot1268	487	2	1	6	3	1	1	0	1.5	ns
prot1269	568	2	2	7.2	5.4	5	3	1.8	5.4	ns
prot1270	370	1	6	4	8	2	3	0	6	ns
prot1271	435	2	1	6	1.2	3	2	2.4	4.8	sig
prot1272	382	3	2	0	1.5	2	0	0	3	ns
prot1273	400	3	1	3.6	1.8	2	6	3.6	10.8	sig
prot1274	1317	0	0	0	2	0	2	6	2	ns
prot1275	1827	0	1	0	1.2	1	2	1.2	1.2	ns
prot1276	227	7	7	9	13.5	9	6	10.5	16.5	ns
prot1277	126	5	5	1.8	5.4	2	0	7.2	9	ns
prot1278	199	3	5	4	4	3	5	2	4	ns
prot1279	186	8	5	7.2	6	7	3	10.8	6	ns
prot1280	397	3	6	13.5	9	9	3	6	7.5	ns
prot1281	191	1	4	10.8	9	1	5	5.4	10.8	ns
prot1282	181	4	4	12	10	5	7	2	8	ns
prot1283	332	6	6	6	4.8	3	3	4.8	4.8	ns
prot1284	207	0	1	4.5	6	5	7	7.5	4.5	ns
prot1285	433	6	6	3.6	5.4	0	7	7.2	7.2	ns
prot1286	220	5	8	8	14	3	4	6	6	ns
prot1287	174	4	2	7.2	8.4	1	5	9.6	0	ns
prot1288	398	2	4	3	6	3	2	3	9	ns
prot1289	250	6	5	5.4	9	2	2	3.6	5.4	ns
prot1290	254	1	6	8	14	3	3	4	4	ns
prot1291	278	5	2	6	4.8	1	4	1.2	2.4	ns
prot1292	195	4	2	1.5	7.5	3	3	4.5	1.5	ns
prot1293	493	2	1	1.8	1.8	2	10	18	7.2	sig
prot1294	395	5	4	2	6	4	1	10	2	sig
prot1295	346	0	7	1.2	4.8	0	1	4.8	2.4	ns
prot1296	386	6	3	3	9	6	7	7.5	4.5	ns
prot1297	323	1	1	0	5.4	3	9	16.2	5.4	sig
prot1298	221	3	3	8	2	2	3	6	2	ns
prot1299	330	5	1	7.2	6	1	4	2.4	1.2	ns
prot1300	913	3	4	3	4.5	2	4	9	6	ns
prot1301	216	4	3	16.2	7.2	2	4	5.4	1.8	ns
prot1302	176	3	2	4	6	3	1	6	2	ns
prot1303	396	0	1	1.2	3.6	0	2	4.8	3.6	ns
prot1304	144	3	1	7.5	4.5	2	2	7.5	4.5	ns
prot1305	340	3	1	5.4	5.4	3	2	9	7.2	ns
prot1306	177	3	5	6	8	2	1	4	8	ns
prot1307	491	8	3	3.6	2.4	3	2	4.8	3.6	ns
prot1308	289	3	2	0	7.5	4	1	3	7.5	ns
prot1309	925	2	1	5.4	3.6	8	4	14.4	7.2	sig
prot1310	266	3	5	0	0	2	7	10	8	sig
prot1311	584	1	4	1.2	2.4	2	4	1.2	4.8	ns
prot1312	316	0	4	4.5	3	0	1	0	1.5	ns
prot1313	365	3	2	3.6	5.4	1	3	5.4	7.2	ns
prot1314	282	3	2	6	2	2	0	4	2	ns
prot1315	465	5	2	0	3.6	18	12	7.2	14.4	sig
prot1316	577	2	2	4.5	4.5	3	3	1.5	0	ns
prot1317	274	1	2	1.8	3.6	0	2	5.4	1.8	ns
prot1318	517	0	2	4	4	1	2	4	2	ns
prot1319	782	2	2	3.6	3.6	0	2	1.2	1.2	ns
prot1320	567	3	1	1.5	0	1	1	0	1.5	ns
prot1321	356	2	0	1.8	9	3	3	5.4	10.8	sig
prot1322	229	1	2	0	6	2	2	0	4	ns
prot1323	388	0	5	1.2	2.4	2	1	1.2	3.6	ns
prot1324	109	7	7	10.5	6	7	14	9	6	ns
prot1325	167	1	4	14.4	3.6	3	3	3.6	1.8	ns
prot1326	192	6	3	8	4	4	5	4	12	ns
prot1327	174	7	5	1.2	0	2	2	3.6	3.6	ns
prot1328	144	2	5	9	12	4	5	4.5	6	ns
prot1329	139	2	1	5.4	3.6	3	2	10.8	10.8	ns
prot1330	160	4	2	20	8	9	12	42	18	sig
prot1331	220	1	5	2.4	3.6	4	2	6	3.6	ns
prot1332	248	3	6	10.5	7.5	4	5	6	6	ns
prot1333	254	8	1	9	7.2	2	2	10.8	9	ns
prot1334	213	3	3	4	10	3	2	2	8	ns
prot1335	81	3	3	3.6	2.4	5	4	4.8	2.4	sig
prot1336	318	3	3	3	1.5	3	0	9	0	ns
prot1337	247	3	9	1.8	10.8	7	1	12.6	12.6	ns
prot1338	381	5	4	6	4	9	6	36	12	sig
prot1339	159	3	0	3.6	1.2	3	2	3.6	1.2	ns
prot1340	205	2	4	1.5	1.5	2	1	1.5	0	ns
prot1341	244	4	5	5.4	3.6	4	2	5.4	9	ns
prot1342	160	2	2	2	2	1	2	6	6	ns
prot1343	288	2	1	2.4	1.2	0	2	2.4	3.6	ns
prot1344	383	3	2	6	7.5	2	6	7.5	1.5	ns
prot1345	206	3	3	3.6	5.4	6	2	3.6	1.8	ns
prot1346	703	1	0	4	2	2	3	2	0	ns
prot1347	238	0	3	2.4	4.8	1	2	3.6	6	ns
prot1348	366	2	4	3	0	2	3	4.5	6	ns
prot1349	430	4	4	3.6	3.6	2	1	1.8	3.6	ns
prot1350	637	2	3	6	6	4	2	16	12	sig
prot1351	141	3	4	6	3.6	1	1	2.4	2.4	ns
prot1352	140	3	2	6	3	5	4	0	4.5	ns
prot1353	431	0	3	3.6	0	3	1	9	1.8	ns
prot1354	969	2	0	6	0	1	1	8	8	ns
prot1355	247	4	3	1.2	1.2	6	9	3.6	3.6	sig
prot1356	1101	2	4	1.5	3	2	4	3	3	ns
prot1357	178	1	2	3.6	3.6	2	1	1.8	9	ns
prot1358	178	3	1	0	4	1	3	0	2	ns
prot1359	297	3	6	4.8	1.2	2	1	4.8	0	ns
prot1360	238	2	1	4.5	1.5	2	1	1.5	1.5	ns
prot1361	226	2	5	10.8	5.4	1	1	1.8	1.8	ns
prot1362	486	0	4	2	4	5	0	6	2	ns
prot1363	758	0	0	2.4	1.2	1	2	2.4	1.2	ns
prot1364	305	0	1	1.5	1.5	0	1	3	1.5	ns
prot1365	526	2	0	9	1.8	1	3	3.6	1.8	ns
prot1366	375	5	1	0	6	1	2	6	4	ns
prot1367	651	2	1	0	3.6	4	0	1.2	0	ns
prot1368	5934	0	2	1.5	0	2	3	4.5	1.5	ns
prot1369	421	1	2	1.8	1.8	2	1	3.6	5.4	ns
prot1370	142	3	1	4	2	2	6	4	4	sig
prot1371	1145	1	1	2.4	2.4	1	3	1.2	2.4	ns
prot1372	238	1	1	4.5	1.5	1	0	1.5	6	ns
prot1373	391	2	0	3.6	1.8	2	6	1.8	0	ns
prot1374	618	4	1	4	2	3	2	2	2	ns
prot1375	93	8	8	10.8	8.4	10	3	6	6	ns
prot1376	130	6	4	15	12	4	11	10.5	7.5	ns
prot1377	83	5	8	3.6	12.6	9	8	16.2	5.4	ns
prot1378	361	3	7	10	2	3	3	12	10	ns
prot1379	193	5	7	7.2	7.2	5	5	4.8	6	ns
prot1380	393	3	3	12	9	15	15	18	9	sig
prot1381	232	5	4	16.2	9	6	12	10.8	21.6	sig
prot1382	201	2	2	14	4	3	1	10	4	ns
prot1383	105	7	4	6	4.8	5	3	2.4	1.2	ns
prot1384	173	2	4	6	7.5	2	1	6	0	ns
prot1385	182	3	2	9	3.6	1	6	7.2	1.8	ns
prot1386	199	2	1	10	8	3	2	10	12	ns
prot1387	191	4	7	3.6	3.6	4	8	2.4	10.8	sig
prot1388	274	2	1	6	10.5	4	2	3	3	ns
prot1389	135	2	2	0	5.4	1	4	10.8	3.6	sig
prot1390	169	4	3	10	4	6	2	12	4	sig
prot1391	688	4	2	6	2.4	4	2	1.2	2.4	ns
prot1392	152	4	1	9	7.5	1	4	1.5	6	ns
prot1393	528	3	4	7.2	9	7	2	9	7.2	ns
prot1394	157	9	5	4	8	8	8	4	4	sig
prot1395	126	3	1	4.8	3.6	3	2	4.8	2.4	ns
prot1396	80	4	0	0	1.5	4	2	6	15	sig
prot1397	122	1	2	3.6	7.2	3	0	1.8	3.6	ns
prot1398	232	2	1	4	4	3	1	6	8	ns
prot1399	171	3	3	4.8	0	1	1	3.6	1.2	ns
prot1400	70	4	3	3	3	2	7	1.5	0	ns
prot1401	130	4	2	3.6	3.6	2	0	3.6	1.8	ns
prot1402	103	2	4	4	10	3	6	4	6	ns
prot1403	547	3	2	4.8	0	4	1	1.2	0	ns
prot1404	250	3	3	3	1.5	2	2	3	7.5	ns
prot1405	497	1	1	3.6	1.8	2	1	0	0	ns
prot1406	312	0	2	2	2	1	1	2	2	ns
prot1407	152	3	1	0	1.2	1	1	1.2	0	ns
prot1408	535	4	2	6	1.5	2	3	4.5	1.5	ns
prot1409	87	0	1	1.8	3.6	1	1	3.6	1.8	ns
prot1410	232	1	0	6	2	9	6	6	6	sig
prot1411	232	1	3	2.4	0	4	2	2.4	1.2	ns
prot1412	843	5	7	3	3	1	0	0	3	ns
prot1413	555	2	0	1.8	1.8	2	4	5.4	7.2	ns
prot1414	173	2	2	4	0	1	2	0	6	ns
prot1415	194	1	0	3.6	3.6	2	3	0	1.2	ns
prot1416	180	2	2	1.5	0	1	0	1.5	3	ns
prot1417	199	3	1	3.6	3.6	2	1	1.8	3.6	ns
prot1418	287	2	1	2	2	2	3	4	2	ns
prot1419	999	1	3	1.2	2.4	1	2	1.2	2.4	ns
prot1420	220	1	2	1.5	6	1	1	4.5	1.5	ns
prot1421	648	1	0	1.8	5.4	1	1	3.6	0	ns
prot1422	164	1	5	0	0	3	2	4	4	ns
prot1423	181	3	0	1.2	0	0	1	1.2	1.2	ns
prot1424	285	3	7	4.5	9	6	7	7.5	6	ns
prot1425	172	3	3	7.2	7.2	2	2	14.4	7.2	sig
prot1426	103	3	1	2	12	4	4	8	2	ns
prot1427	430	4	7	6	7.2	2	4	2.4	4.8	ns
prot1428	130	4	10	7.5	7.5	4	5	7.5	9	ns
prot1429	123	4	4	1.8	5.4	2	5	9	7.2	ns
prot1430	304	5	3	6	4	5	3	0	8	ns
prot1431	164	5	3	8.4	4.8	4	3	1.2	2.4	ns
prot1432	75	1	2	6	6	4	3	3	1.5	ns
prot1433	173	0	0	3.6	3.6	2	1	7.2	3.6	ns
prot1434	176	4	2	8	4	5	3	4	0	ns
prot1435	191	4	5	6	1.2	2	3	3.6	8.4	ns
prot1436	138	5	2	1.5	1.5	4	1	6	9	ns
prot1437	148	2	4	0	1.8	0	3	5.4	0	ns
prot1438	101	7	1	8	0	6	3	4	10	ns
prot1439	157	1	1	3.6	6	1	2	2.4	1.2	ns
prot1440	488	2	2	7.5	1.5	2	3	4.5	3	ns
prot1441	133	2	2	3.6	12.6	4	1	9	1.8	ns
prot1442	229	0	4	8	4	1	2	6	4	ns
prot1443	89	1	3	3.6	2.4	1	4	6	6	ns
prot1444	317	2	2	6	3	6	2	4.5	9	sig
prot1445	88	3	2	5.4	5.4	13	5	9	23.4	sig
prot1446	180	0	0	6	4	2	1	2	6	ns
prot1447	207	3	2	1.2	1.2	4	2	3.6	1.2	ns
prot1448	235	2	5	6	4.5	2	3	4.5	3	ns
prot1449	86	1	5	7.2	5.4	4	5	16.2	9	sig
prot1450	115	5	4	8	4	1	1	8	2	ns
prot1451	127	4	1	3.6	3.6	6	1	1.2	4.8	ns
prot1452	229	3	3	3	4.5	3	0	6	6	ns
prot1453	247	4	6	3.6	5.4	1	1	7.2	10.8	sig
prot1454	573	2	1	0	8	3	1	2	6	ns
prot1455	176	2	3	2.4	1.2	1	7	1.2	1.2	sig
prot1456	169	2	1	4.5	6	1	1	1.5	1.5	ns
prot1457	81	1	2	3.6	3.6	4	5	7.2	7.2	ns
prot1458	89	0	2	2	0	3	2	2	8	ns
prot1459	178	1	2	1.2	1.2	1	1	1.2	4.8	ns
prot1460	151	3	0	3	0	1	3	0	1.5	ns
prot1461	146	4	2	1.8	3.6	3	3	5.4	1.8	ns
prot1462	217	1	4	2	10	2	2	6	8	ns
prot1463	159	6	2	3.6	2.4	3	0	2.4	1.2	ns
prot1464	237	2	2	1.5	6	2	2	6	3	sig
prot1465	587	1	1	5.4	7.2	0	4	0	3.6	ns
prot1466	128	1	3	2	2	3	2	0	0	ns
prot1467	425	2	1	2.4	2.4	2	0	6	1.2	ns
prot1468	256	3	3	4.5	3	0	3	0	3	ns
prot1469	136	1	2	3.6	0	2	2	1.8	5.4	ns
prot1470	76	4	1	4	4	9	6	12	6	sig
prot1471	175	1	0	0	2.4	2	0	2.4	1.2	ns
prot1472	231	0	0	4.5	3	2	2	0	4.5	ns
prot1473	337	1	1	1.8	3.6	1	3	1.8	5.4	ns
prot1474	239	2	3	6	0	2	1	2	4	sig
prot1475	456	2	1	0	2.4	1	3	0	1.2	ns
prot1476	126	2	0	0	3	1	1	3	3	ns
prot1477	488	3	1	3.6	1.8	0	0	1.8	5.4	ns
prot1478	127	1	1	0	2	0	3	2	2	ns
prot1479	191	4	1	8.4	4.8	2	9	4.8	3.6	ns
prot1480	114	5	1	13.5	6	8	6	9	12	sig
prot1481	62	2	2	9	0	2	6	10.8	14.4	sig
prot1482	350	5	1	8	14	4	5	12	6	ns
prot1483	108	3	2	3.6	1.2	27	9	25.2	10.8	sig
prot1484	321	1	5	6	4.5	6	6	18	9	sig
prot1485	308	1	2	5.4	1.8	2	1	3.6	1.8	ns
prot1486	59	0	5	10	6	3	6	8	2	ns
prot1487	218	3	3	2.4	2.4	4	2	3.6	4.8	ns
prot1488	106	3	2	4.5	3	1	4	7.5	4.5	ns
prot1489	154	1	1	5.4	7.2	6	2	1.8	1.8	ns
prot1490	166	0	2	6	4	8	3	8	12	sig
prot1491	515	5	4	3.6	2.4	3	4	4.8	2.4	ns
prot1492	183	2	6	3	6	2	5	7.5	1.5	ns
prot1493	162	4	3	12.6	5.4	2	1	7.2	9	ns
prot1494	140	1	3	4	4	2	4	4	2	ns
prot1495	169	3	1	0	1.2	1	4	2.4	4.8	ns
prot1496	242	4	1	7.5	1.5	3	4	1.5	0	ns
prot1497	292	4	5	0	1.8	6	4	14.4	10.8	sig
prot1498	197	1	4	4	10	3	9	24	24	sig
prot1499	856	1	0	3.6	2.4	1	1	0	2.4	ns
prot1500	127	0	2	4.5	0	1	0	4.5	1.5	ns
prot1501	72	4	3	0	3.6	3	2	3.6	0	ns
prot1502	148	1	0	4	2	2	2	0	2	ns
prot1503	53	3	3	3.6	2.4	1	0	1.2	1.2	ns
prot1504	98	1	2	0	0	2	2	3	6	sig
prot1505	405	2	2	3.6	3.6	2	1	3.6	5.4	ns
prot1506	104	0	1	2	2	3	4	4	6	sig
prot1507	176	0	3	3.6	2.4	2	3	3.6	2.4	ns
prot1508	125	0	1	3	6	2	2	3	6	ns
prot1509	160	2	1	10.8	1.8	1	1	7.2	3.6	ns
prot1510	316	2	0	0	2	1	1	2	0	ns
prot1511	978	2	2	0	2.4	2	2	8.4	2.4	sig
prot1512	234	0	1	4.5	3	1	3	3	1.5	ns
prot1513	431	1	0	0	1.8	2	0	3.6	1.8	ns
prot1514	2591	2	3	8	6	5	2	2	0	ns
prot1515	712	8	1	4.8	8.4	1	3	7.2	7.2	ns
prot1516	1852	0	4	4.5	3	0	2	3	4.5	ns
prot1517	2086	6	4	3.6	7.2	3	6	12.6	10.8	ns
prot1518	1064	3	1	6	10	4	3	8	8	ns
prot1519	609	8	5	4.8	4.8	3	7	6	8.4	ns
prot1520	645	1	1	4.5	4.5	2	1	3	1.5	ns
prot1521	969	2	0	3.6	3.6	2	2	1.8	0	ns
prot1522	857	3	1	6	4	1	1	2	4	ns
prot1523	488	1	2	3.6	3.6	1	2	1.2	2.4	ns
prot1524	2821	2	3	0	4.5	2	1	1.5	1.5	ns
prot1525	512	5	0	7.2	3.6	4	4	3.6	9	ns
prot1526	876	2	2	8	6	4	0	6	6	ns
prot1527	543	6	4	4.8	7.2	12	6	7.2	7.2	sig
prot1528	809	2	1	9	3	3	3	4.5	0	ns
prot1529	1674	2	2	3.6	3.6	0	2	1.8	1.8	ns
prot1530	1191	2	2	0	0	0	2	0	2	ns
prot1531	208	3	3	2.4	1.2	1	5	3.6	9.6	ns
prot1532	437	5	3	9	3	2	3	3	3	ns
prot1533	510	1	2	7.2	1.8	2	2	0	3.6	ns
prot1534	695	1	4	2	6	2	4	4	16	sig
prot1535	227	1	0	2.4	2.4	1	4	3.6	1.2	ns
prot1536	700	1	0	1.5	4.5	1	3	3	1.5	ns
prot1537	218	4	0	7.2	0	1	2	3.6	5.4	ns
prot1538	423	5	4	8	6	4	0	4	4	ns
prot1539	873	1	2	3.6	2.4	3	2	0	0	ns
prot1540	1426	3	5	3	0	2	0	3	1.5	ns
prot1541	520	0	1	1.8	3.6	0	0	0	1.8	ns
prot1542	290	15	12	20	18	11	13	20	14	ns
prot1543	296	5	4	4.8	4.8	2	1	7.2	4.8	ns
prot1544	309	3	5	4.5	3	3	5	6	7.5	ns
prot1545	502	2	6	1.8	0	3	3	1.8	7.2	ns
prot1546	204	1	3	0	2	3	4	2	8	ns
prot1547	437	6	6	3.6	1.2	4	6	2.4	3.6	ns
prot1548	314	1	2	6	1.5	4	3	4.5	4.5	ns
prot1549	402	2	2	5.4	9	2	7	5.4	3.6	ns
prot1550	188	4	2	4	4	8	2	16	4	sig
prot1551	434	2	1	3.6	1.2	1	1	2.4	2.4	ns
prot1552	325	3	3	0	1.5	2	4	4.5	3	ns
prot1553	607	3	1	0	0	0	1	3.6	3.6	ns
prot1554	739	3	2	0	4	0	4	6	6	ns
prot1555	235	2	1	3.6	1.2	1	1	2.4	1.2	ns
prot1556	982	3	5	0	1.5	2	4	3	6	sig
prot1557	392	1	0	1.8	1.8	1	5	5.4	5.4	ns
prot1558	543	3	1	2	4	0	1	4	6	ns
prot1559	462	2	3	0	1.2	1	0	1.2	0	ns
prot1560	348	4	1	1.5	7.5	3	5	4.5	1.5	ns
prot1561	463	4	2	1.8	1.8	1	2	1.8	1.8	ns
prot1562	173	5	6	2	4	3	6	8	8	ns
prot1563	274	6	1	0	1.2	6	2	3.6	2.4	ns
prot1564	251	7	1	1.5	4.5	4	12	18	4.5	sig
prot1565	231	4	3	1.8	12.6	4	4	7.2	5.4	ns
prot1566	394	1	6	6	0	5	4	18	8	ns
prot1567	240	4	7	3.6	6	7	2	8.4	1.2	ns
prot1568	441	2	0	3	1.5	6	2	9	18	sig
prot1569	200	0	0	5.4	1.8	3	1	3.6	9	ns
prot1570	371	1	1	6	4	2	2	8	8	sig
prot1571	313	2	0	1.2	0	1	2	3.6	2.4	ns
prot1572	730	5	1	6	6	4	4	7.5	3	sig
prot1573	329	1	3	1.8	3.6	4	1	3.6	3.6	ns
prot1574	627	0	1	6	8	2	2	4	2	ns
prot1575	250	4	7	1.2	3.6	3	2	0	3.6	ns
prot1576	144	1	2	7.5	3	4	4	6	7.5	ns
prot1577	472	3	0	1.8	3.6	1	0	0	7.2	ns
prot1578	421	3	0	4	4	2	7	4	8	sig
prot1579	250	0	3	0	2.4	4	2	2.4	2.4	sig
prot1580	266	1	2	3	1.5	1	2	1.5	1.5	sig
prot1581	861	2	2	3.6	5.4	5	2	9	12.6	sig
prot1582	1312	1	0	6	2	0	2	2	6	ns
prot1583	493	1	4	1.2	2.4	3	4	1.2	2.4	ns
prot1584	1082	1	2	1.5	1.5	1	1	0	1.5	ns
prot1585	648	1	1	1.8	3.6	2	1	0	1.8	ns
prot1586	276	3	0	10	4	3	2	0	2	ns
prot1587	518	3	2	1.2	1.2	0	2	1.2	2.4	ns
prot1588	640	4	5	0	3	3	1	6	1.5	ns
prot1589	722	8	6	5.4	9	0	6	5.4	3.6	ns
prot1590	147	7	4	4	6	5	6	2	8	ns
prot1591	193	4	3	3.6	4.8	1	2	4.8	2.4	sig
prot1592	194	5	2	1.5	3	2	0	3	1.5	ns
prot1593	365	0	1	1.8	1.8	4	0	1.8	0	ns
prot1594	290	4	2	8	6	1	1	6	4	ns
prot1595	636	3	2	3.6	2.4	2	3	3.6	4.8	ns
prot1596	1160	0	2	3	6	1	4	4.5	1.5	ns
prot1597	641	3	2	0	5.4	1	3	5.4	3.6	ns
prot1598	175	0	3	8	4	2	1	6	2	ns
prot1599	318	5	4	1.2	0	2	0	3.6	2.4	ns
prot1600	424	1	2	3	1.5	0	2	3	4.5	ns
prot1601	348	5	2	1.8	3.6	12	16	7.2	7.2	sig
prot1602	227	2	2	6	0	2	5	4	4	sig
prot1603	427	2	3	4.8	2.4	3	1	1.2	4.8	ns
prot1604	268	3	2	6	1.5	2	4	3	3	ns
prot1605	357	1	2	1.8	1.8	3	4	5.4	3.6	sig
prot1606	174	0	2	2	2	0	4	0	14	ns
prot1607	233	3	2	1.2	3.6	0	0	1.2	0	ns
prot1608	217	1	0	0	1.5	0	0	3	3	ns
prot1609	980	1	2	1.8	0	1	2	1.8	1.8	ns
prot1610	263	1	1	0	2	0	1	2	8	ns
prot1611	169	0	4	4.8	0	0	1	2.4	0	ns
prot1612	178	2	0	3	1.5	1	1	0	1.5	ns
prot1613	355	2	1	3.6	3.6	0	2	1.8	5.4	ns
prot1614	604	1	0	0	0	1	0	0	4	ns
prot1615	149	1	1	3.6	0	3	3	7.2	3.6	sig
prot1616	594	0	1	0	1.5	1	0	0	1.5	ns
prot1617	257	0	1	1.8	5.4	0	1	0	5.4	ns
prot1618	421	1	1	0	0	0	3	0	2	ns
prot1619	712	0	0	2.4	1.2	1	1	2.4	1.2	ns
prot1620	423	0	4	3	1.5	2	1	4.5	1.5	ns
prot1621	488	0	0	1.8	3.6	2	1	1.8	3.6	sig
prot1622	1872	0	5	0	2	0	2	2	0	ns
prot1623	153	7	4	4.8	4.8	6	6	3.6	12	ns
prot1624	275	4	5	7.5	6	3	3	0	9	ns
prot1625	463	6	2	3.6	12.6	0	4	9	9	ns
prot1626	103	4	2	8	14	5	4	4	8	sig
prot1627	287	2	2	3.6	3.6	24	6	10.8	3.6	sig
prot1628	282	3	4	1.5	4.5	2	3	7.5	3	ns
prot1629	200	3	3	0	7.2	5	6	7.2	9	sig
prot1630	149	4	3	4	0	5	0	2	10	ns
prot1631	149	1	1	1.2	2.4	2	3	8.4	3.6	ns
prot1632	132	1	3	4.5	3	1	2	3	1.5	ns
prot1633	118	2	2	0	3.6	4	0	5.4	5.4	ns
prot1634	191	2	2	4	6	4	1	4	4	ns
prot1635	189	3	4	2.4	3.6	3	6	4.8	2.4	ns
prot1636	273	2	3	3	3	4	5	3	13.5	sig
prot1637	327	0	3	3.6	7.2	1	0	5.4	3.6	ns
prot1638	148	0	3	6	0	3	0	8	2	ns
prot1639	206	0	0	1.2	0	0	4	0	2.4	ns
prot1640	108	0	4	4.5	4.5	4	4	1.5	1.5	ns
prot1641	267	2	2	7.2	5.4	3	2	25.2	3.6	sig
prot1642	204	2	4	8	10	3	4	4	4	ns
prot1643	223	3	0	6	2.4	3	3	4.8	0	ns
prot1644	298	1	1	4.5	3	1	1	3	3	ns
prot1645	194	2	0	3.6	1.8	2	3	7.2	0	ns
prot1646	77	0	1	0	6	2	8	8	16	sig
prot1647	166	0	1	3.6	0	2	1	4.8	8.4	ns
prot1648	418	3	3	1.5	1.5	1	3	7.5	1.5	ns
prot1649	418	1	0	5.4	5.4	1	1	1.8	5.4	ns
prot1650	127	2	2	10	2	0	1	4	6	ns
prot1651	279	1	2	7.2	1.2	1	1	1.2	2.4	sig
prot1652	181	3	1	1.5	4.5	2	4	0	4.5	ns
prot1653	129	2	3	1.8	1.8	2	1	7.2	3.6	ns
prot1654	161	2	2	4	2	1	0	4	2	ns
prot1655	126	1	3	3.6	1.2	1	3	4.8	6	ns
prot1656	326	3	0	0	3	1	4	4.5	6	ns
prot1657	207	1	0	5.4	3.6	2	1	3.6	1.8	ns
prot1658	191	1	2	2	10	4	2	2	4	ns
prot1659	238	0	0	1.2	1.2	3	1	4.8	2.4	ns
prot1660	210	2	1	4.5	4.5	2	2	1.5	3	ns
prot1661	331	1	4	1.8	1.8	3	6	16.2	5.4	sig
prot1662	574	1	0	2	4	0	9	8	0	ns
prot1663	455	2	0	6	1.2	1	6	1.2	1.2	sig
prot1664	553	1	0	3	1.5	0	4	1.5	0	ns
prot1665	522	3	3	7.2	1.8	1	3	1.8	0	ns
prot1666	325	4	0	2	2	2	1	2	4	ns
prot1667	208	1	0	1.2	0	2	1	2.4	2.4	ns
prot1668	232	0	0	0	4.5	1	2	3	1.5	sig
prot1669	219	0	2	1.8	1.8	0	1	3.6	3.6	ns
prot1670	409	3	2	2	4	0	3	0	4	ns
prot1671	233	4	2	2.4	4.8	1	0	4.8	1.2	ns
prot1672	772	1	2	3	1.5	2	1	1.5	3	ns
prot1673	360	2	0	5.4	5.4	4	1	3.6	1.8	ns
prot1674	439	1	3	2	2	2	0	4	4	ns
prot1675	442	1	1	2.4	3.6	2	2	2.4	2.4	sig
prot1676	138	0	1	3	1.5	1	2	1.5	1.5	ns
prot1677	106	0	1	1.8	3.6	0	3	0	1.8	ns
prot1678	370	2	2	2	4	2	2	4	8	sig
prot1679	629	0	1	3.6	1.2	1	0	0	2.4	ns
prot1680	187	3	0	0	0	1	2	1.5	6	sig
prot1681	596	3	2	0	0	1	1	1.8	3.6	ns
prot1682	255	2	1	2	2	0	1	6	0	ns
prot1683	92	4	8	6	4.8	1	11	6	7.2	ns
prot1684	171	6	3	13.5	3	9	1	7.5	7.5	ns
prot1685	165	6	4	7.2	7.2	6	4	1.8	9	ns
prot1686	148	4	5	6	6	3	6	48	18	sig
prot1687	229	3	2	3.6	0	5	2	0	3.6	ns
prot1688	123	3	6	9	3	3	0	3	0	ns
prot1689	77	3	2	1.8	5.4	4	3	3.6	18	sig
prot1690	465	1	1	6	6	4	3	10	0	ns
prot1691	279	3	2	1.2	0	0	1	0	1.2	ns
prot1692	278	7	1	0	3	2	2	6	6	sig
prot1693	119	2	2	3.6	1.8	3	0	3.6	3.6	ns
prot1694	148	3	0	10	2	2	3	6	6	ns
prot1695	72	3	3	0	2.4	1	1	0	1.2	ns
prot1696	353	0	2	3	1.5	0	2	4.5	7.5	ns
prot1697	196	1	1	3.6	5.4	1	0	1.8	0	ns
prot1698	174	6	2	6	4	4	2	4	10	ns
prot1699	126	1	0	2.4	1.2	3	4	4.8	4.8	ns
prot1700	235	5	1	1.5	6	3	2	3	1.5	ns
prot1701	235	6	1	1.8	5.4	2	1	3.6	3.6	ns
prot1702	110	0	1	8	2	9	3	8	4	ns
prot1703	188	1	2	2.4	0	1	4	1.2	4.8	ns
prot1704	225	0	0	3	0	3	0	6	3	ns
prot1705	138	2	1	1.8	1.8	1	2	1.8	3.6	ns
prot1706	174	4	3	8	2	5	5	12	2	ns
prot1707	672	2	0	4.8	2.4	1	0	4.8	4.8	ns
prot1708	84	0	4	0	3	1	1	3	0	ns
prot1709	107	2	0	7.2	1.8	1	0	0	3.6	ns
prot1710	146	2	4	10	0	4	0	8	2	ns
prot1711	183	1	2	3.6	1.2	3	1	3.6	2.4	ns
prot1712	555	1	1	1.5	1.5	0	0	0	3	ns
prot1713	467	2	1	0	3.6	0	3	0	1.8	ns
prot1714	265	0	3	8	4	0	1	0	0	ns
prot1715	598	0	1	2.4	0	0	2	2.4	2.4	ns
prot1716	317	3	1	1.5	0	4	1	6	1.5	sig
prot1717	196	2	2	1.8	1.8	2	3	0	3.6	ns
prot1718	267	1	2	2	8	0	0	0	0	ns
prot1719	612	3	1	2.4	1.2	2	1	1.2	3.6	ns
prot1720	62	1	2	0	1.5	2	1	3	3	ns
prot1721	77	1	1	7.2	5.4	2	2	3.6	1.8	ns
prot1722	68	0	0	4	0	5	3	4	4	ns
prot1723	632	2	2	2.4	2.4	2	4	3.6	3.6	ns
prot1724	230	0	0	1.5	0	3	2	1.5	1.5	ns
prot1725	133	0	0	1.8	3.6	2	1	9	0	ns
prot1726	334	2	0	8	2	0	0	2	2	ns
prot1727	311	1	2	2.4	1.2	2	2	7.2	7.2	sig
prot1728	563	0	1	1.5	6	2	4	3	6	sig
prot1729	327	2	3	0	0	1	0	0	1.8	ns
prot1730	144	3	3	6	6	1	3	4	0	ns
prot1731	668	1	0	0	1.2	1	1	2.4	2.4	ns
prot1732	85	0	2	1.5	4.5	1	0	4.5	4.5	ns
prot1733	102	2	3	3.6	7.2	1	0	0	5.4	ns
prot1734	508	2	2	2	0	2	1	2	0	ns
prot1735	226	5	1	1.2	4.8	2	1	1.2	4.8	sig
prot1736	676	1	1	4.5	3	1	0	0	1.5	ns
prot1737	539	3	2	1.8	1.8	2	0	1.8	0	ns
prot1738	295	3	3	2	2	0	1	2	0	ns
prot1739	224	1	1	4.8	0	1	0	0	0	ns
prot1740	2292	3	2	1.5	0	1	1	3	0	ns
prot1741	170	1	1	5.4	5.4	6	1	9	7.2	ns
prot1742	134	2	0	4	8	1	3	4	4	ns
prot1743	255	1	0	1.2	0	2	3	0	0	ns
prot1744	304	4	9	6	4.5	1	4	7.5	6	ns
prot1745	237	1	5	7.2	5.4	9	3	16.2	10.8	sig
prot1746	105	1	3	4	14	0	2	0	6	ns
prot1747	69	5	4	1.2	3.6	2	4	4.8	4.8	sig
prot1748	247	2	2	1.5	1.5	2	3	0	3	ns
prot1749	99	6	4	5.4	9	7	1	9	9	ns
prot1750	116	2	4	2	6	0	2	4	8	ns
prot1751	152	1	1	1.2	4.8	3	0	1.2	1.2	ns
prot1752	225	3	0	0	0	0	1	6	4.5	ns
prot1753	147	2	4	5.4	5.4	0	4	1.8	1.8	ns
prot1754	125	7	1	6	0	4	1	2	2	ns
prot1755	90	1	0	0	1.2	1	2	3.6	0	ns
prot1756	237	2	2	4.5	3	4	2	1.5	4.5	ns
prot1757	66	2	1	5.4	0	0	3	3.6	5.4	ns
prot1758	264	0	4	6	0	0	1	4	4	ns
prot1759	137	1	1	1.2	3.6	3	3	1.2	2.4	ns
prot1760	511	0	2	4.5	4.5	3	3	13.5	4.5	sig
prot1761	141	1	1	0	1.8	3	3	7.2	9	ns
prot1762	280	5	0	6	4	0	2	4	6	ns
prot1763	302	0	2	1.2	2.4	2	1	0	3.6	ns
prot1764	74	0	1	3	3	3	0	1.5	3	ns
prot1765	171	4	0	3.6	5.4	3	2	5.4	1.8	ns
prot1766	95	3	1	2	0	3	3	0	6	ns
prot1767	367	2	3	1.2	1.2	0	0	2.4	3.6	ns
prot1768	144	2	1	7.5	1.5	1	0	4.5	1.5	ns
prot1769	664	0	2	1.8	0	0	2	3.6	0	ns
prot1770	179	1	5	2	4	3	3	6	6	sig
prot1771	114	0	1	1.2	1.2	4	1	0	0	ns
prot1772	161	0	1	0	4.5	0	0	0	0	ns
prot1773	205	1	0	1.8	5.4	1	3	0	3.6	ns
prot1774	305	1	2	0	4	2	2	4	4	sig
prot1775	416	1	2	1.2	0	3	3	1.2	0	ns
prot1776	397	2	1	1.5	3	4	1	1.5	0	ns
prot1777	224	1	1	0	1.8	1	0	0	1.8	ns
prot1778	314	0	1	2	4	1	3	2	0	ns
prot1779	174	2	0	3.6	2.4	4	0	0	2.4	ns
prot1780	416	1	2	1.5	3	1	2	0	3	ns
prot1781	131	2	1	3.6	3.6	1	1	0	1.8	ns
prot1782	107	1	1	6	10	4	1	2	10	sig
prot1783	163	0	1	1.2	0	3	0	1.2	3.6	ns
prot1784	564	1	1	0	1.5	1	2	1.5	1.5	ns
prot1785	208	1	0	3.6	1.8	0	1	0	5.4	ns
prot1786	135	0	0	4	2	2	2	0	2	ns
prot1787	3394	2	3	2.4	4.8	0	3	3.6	6	ns
prot1788	1957	2	1	3	0	3	9	9	4.5	sig
prot1789	1088	2	2	5.4	9	0	0	5.4	5.4	ns
prot1790	424	3	1	2	4	0	2	8	0	ns
prot1791	1035	1	1	2.4	0	2	2	1.2	1.2	ns
prot1792	926	0	1	4.5	1.5	2	2	3	3	sig
prot1793	1669	0	0	0	3.6	1	1	0	1.8	ns
prot1794	201	4	0	0	2	3	4	4	6	ns
prot1795	539	3	1	2.4	0	0	2	2.4	0	ns
prot1796	638	1	1	1.5	0	1	0	1.5	0	ns
prot1797	225	7	9	9	5.4	6	5	7.2	3.6	ns
prot1798	319	4	1	6	12	2	5	14	8	ns
prot1799	520	5	1	0	1.2	0	4	2.4	0	ns
prot1800	785	2	1	4.5	3	3	2	7.5	1.5	ns
prot1801	629	5	3	5.4	3.6	2	5	5.4	7.2	ns
prot1802	341	1	1	4	2	2	2	10	4	sig
prot1803	412	0	1	0	1.2	0	0	0	3.6	ns
prot1804	308	1	2	3	1.5	2	2	6	3	sig
prot1805	743	1	0	0	7.2	1	3	0	1.8	ns
prot1806	470	1	2	0	2	1	4	0	4	ns
prot1807	1140	1	0	0	0	2	1	2.4	2.4	ns
prot1808	1466	3	1	1.5	0	2	0	1.5	3	ns
prot1809	254	2	2	7.2	1.8	2	1	21.6	1.8	sig
prot1810	257	3	2	6	8	6	4	6	4	ns
prot1811	375	3	1	1.2	2.4	1	0	3.6	2.4	ns
prot1812	1882	0	3	3	1.5	8	2	9	3	sig
prot1813	1300	0	0	1.8	7.2	1	2	1.8	1.8	ns
prot1814	444	1	1	6	2	3	3	24	6	sig
prot1815	832	2	3	1.2	3.6	4	1	0	1.2	ns
prot1816	582	1	0	3	0	2	3	4.5	3	sig
prot1817	280	1	0	1.8	3.6	1	2	1.8	1.8	ns
prot1818	1244	1	2	2	2	1	0	6	2	ns
prot1819	276	1	1	6	1.2	2	2	7.2	4.8	sig
prot1820	623	1	2	0	7.5	6	3	4.5	4.5	sig
prot1821	450	0	1	1.8	1.8	0	1	1.8	3.6	ns
prot1822	247	2	1	0	0	1	2	6	2	ns
prot1823	387	3	0	1.2	1.2	1	0	0	1.2	ns
prot1824	662	0	1	1.5	6	0	0	1.5	1.5	ns
prot1825	743	1	3	1.8	0	0	1	1.8	0	ns
prot1826	874	0	1	0	2	1	1	2	4	ns
prot1827	1301	1	1	0	0	4	1	3.6	0	ns
prot1828	274	3	2	3	3	4	3	4.5	4.5	ns
prot1829	551	4	4	7.2	3.6	1	1	12.6	3.6	ns
prot1830	447	1	4	6	2	3	3	2	6	ns
prot1831	154	2	4	3.6	1.2	3	3	2.4	3.6	ns
prot1832	210	3	2	1.5	4.5	1	2	3	1.5	sig
prot1833	290	2	2	1.8	1.8	2	5	5.4	1.8	ns
prot1834	220	4	4	0	2	3	0	2	4	ns
prot1835	184	3	5	2.4	3.6	8	10	4.8	7.2	sig
prot1836	168	3	2	3	1.5	0	2	4.5	0	ns
prot1837	102	5	3	5.4	3.6	2	0	3.6	1.8	ns
prot1838	327	3	1	0	2	4	3	2	2	ns
prot1839	962	2	1	0	0	0	3	3.6	2.4	ns
prot1840	556	2	2	0	9	1	1	1.5	1.5	ns
prot1841	374	1	2	0	3.6	2	1	1.8	0	ns
prot1842	728	0	3	0	4	2	0	4	0	ns
prot1843	243	1	1	1.2	3.6	2	1	0	6	ns
prot1844	127	1	0	1.5	1.5	0	1	1.5	3	ns
prot1845	519	3	1	5.4	1.8	0	1	1.8	3.6	ns
prot1846	492	5	2	4	0	2	2	6	6	sig
prot1847	233	5	0	1.2	2.4	1	0	1.2	1.2	ns
prot1848	287	1	0	0	3	2	2	3	9	sig
prot1849	337	3	3	0	1.8	1	3	1.8	7.2	ns
prot1850	404	1	0	2	0	3	2	4	4	ns
prot1851	3175	0	1	0	1.2	0	1	2.4	0	ns
prot1852	243	1	2	1.5	1.5	2	2	3	3	sig
prot1853	275	2	3	1.8	3.6	1	0	1.8	0	ns
prot1854	648	0	3	2	2	5	1	6	10	ns
prot1855	172	0	1	4.8	1.2	0	0	1.2	0	ns
prot1856	283	1	0	1.5	3	1	7	3	4.5	ns
prot1857	159	2	3	1.8	3.6	3	3	0	5.4	ns
prot1858	372	2	3	2	0	6	1	4	4	ns
prot1859	174	2	1	3.6	4.8	1	1	1.2	1.2	ns
prot1860	182	3	5	1.5	7.5	3	3	3	4.5	ns
prot1861	251	1	2	0	9	4	3	5.4	5.4	ns
prot1862	1009	1	2	4	10	2	3	8	2	ns
prot1863	233	1	0	0	2.4	1	2	1.2	1.2	sig
prot1864	158	4	1	3	1.5	1	2	3	9	sig
prot1865	200	4	0	1.8	1.8	3	1	1.8	1.8	ns
prot1866	292	2	2	2	4	0	2	0	6	ns
prot1867	399	0	0	3.6	3.6	0	0	0	1.2	ns
prot1868	229	4	2	3	1.5	1	2	3	0	ns
prot1869	228	3	3	3.6	3.6	1	2	7.2	3.6	ns
prot1870	445	1	1	4	0	1	4	4	4	ns
prot1871	334	0	1	0	2.4	0	0	0	2.4	ns
prot1872	848	1	2	3	4.5	2	0	3	3	ns
prot1873	151	4	2	3.6	5.4	3	1	3.6	1.8	ns
prot1874	1410	2	2	6	4	1	2	4	4	ns
prot1875	164	0	1	2.4	0	0	1	0	4.8	ns
prot1876	114	2	0	3	1.5	2	1	4.5	0	ns
prot1877	262	0	2	5.4	1.8	1	1	1.8	1.8	sig
prot1878	174	1	1	2	2	4	1	0	0	ns
prot1879	987	5	4	1.2	0	1	0	1.2	0	ns
prot1880	170	1	3	3	0	1	1	0	1.5	ns
prot1881	399	2	1	9	1.8	6	3	5.4	16.2	sig
prot1882	504	2	2	6	6	1	0	0	6	ns
prot1883	359	1	2	1.2	1.2	1	1	1.2	3.6	ns
prot1884	85	2	1	0	1.5	7	4	3	3	sig
prot1885	186	0	1	1.8	3.6	2	2	1.8	5.4	ns
prot1886	231	3	1	4	2	2	0	2	2	ns
prot1887	161	0	2	1.2	0	0	3	1.2	1.2	ns
prot1888	296	0	2	0	3	1	2	0	6	ns
prot1889	362	1	2	1.8	1.8	0	0	1.8	3.6	ns
prot1890	492	0	3	6	0	0	1	4	2	ns
prot1891	240	1	5	2.4	0	0	0	3.6	2.4	ns
prot1892	587	2	1	1.5	6	0	3	6	3	ns
prot1893	523	0	3	3.6	1.8	2	1	1.8	0	ns
prot1894	979	0	1	0	4	3	0	6	2	ns
prot1895	2381	1	1	1.2	1.2	2	1	1.2	1.2	ns
prot1896	246	0	0	0	0	0	0	4.5	0	ns
prot1897	309	0	1	3.6	0	0	2	0	1.8	ns
prot1898	214	0	0	0	2	1	0	0	0	ns
prot1899	659	0	1	1.2	1.2	3	1	0	1.2	ns
prot1900	185	0	0	1.5	1.5	2	2	6	3	sig
prot1901	201	3	1	1.8	0	0	1	0	5.4	ns
prot1902	464	1	0	4	6	1	4	2	2	sig
prot1903	298	4	0	1.2	1.2	0	0	0	0	ns
prot1904	502	0	2	1.5	0	0	0	1.5	0	ns
prot1905	295	2	2	1.8	0	1	0	5.4	1.8	ns
prot1906	1921	1	2	4	0	0	0	0	0	ns
prot1907	900	0	1	0	2.4	3	1	2.4	0	ns
prot1908	1567	2	0	0	1.5	1	1	0	3	ns
prot1909	659	1	2	0	0	0	1	5.4	1.8	ns
prot1910	909	1	2	0	2	0	0	2	2	ns
prot1911	193	1	1	2.4	2.4	1	0	1.2	0	ns
prot1912	431	0	1	0	3	2	0	1.5	0	ns
prot1913	118	4	0	1.8	0	0	2	1.8	0	ns
prot1914	229	6	1	8	2	2	2	2	6	ns
prot1915	232	1	2	4.8	3.6	4	4	1.2	1.2	sig
prot1916	267	2	2	3	1.5	0	4	1.5	0	ns
prot1917	266	2	0	3.6	1.8	0	5	3.6	3.6	ns
prot1918	183	2	1	4	2	0	0	2	6	ns
prot1919	909	0	2	2.4	3.6	3	0	4.8	2.4	ns
prot1920	219	1	2	4.5	1.5	3	1	0	6	ns
prot1921	141	1	0	0	0	3	3	5.4	5.4	ns
prot1922	154	1	2	6	6	2	3	0	10	ns
prot1923	243	1	3	2.4	2.4	3	2	2.4	3.6	sig
prot1924	135	3	0	7.5	0	4	1	1.5	1.5	sig
prot1925	315	3	1	1.8	1.8	2	0	1.8	1.8	ns
prot1926	517	0	1	2	2	1	0	0	4	ns
prot1927	127	0	0	0	0	1	0	2.4	1.2	ns
prot1928	439	2	3	3	1.5	0	2	4.5	0	ns
prot1929	398	0	0	0	0	0	1	1.8	3.6	ns
prot1930	462	0	1	0	2	1	1	0	4	ns
prot1931	202	2	2	4.8	1.2	2	0	2.4	1.2	ns
prot1932	114	0	0	1.5	1.5	1	0	1.5	0	ns
prot1933	137	1	1	3.6	1.8	1	1	0	1.8	ns
prot1934	124	0	0	6	0	4	2	4	4	sig
prot1935	641	0	0	1.2	2.4	1	1	2.4	0	ns
prot1936	415	0	1	0	0	2	1	1.5	3	sig
prot1937	448	3	1	7.2	1.8	0	0	5.4	3.6	ns
prot1938	572	0	0	2	6	2	2	4	8	sig
prot1939	819	1	1	1.2	3.6	4	1	2.4	3.6	ns
prot1940	365	0	1	0	0	0	1	1.5	3	ns
prot1941	600	1	1	5.4	1.8	0	0	3.6	1.8	ns
prot1942	692	1	0	0	6	3	2	12	2	ns
prot1943	244	1	0	2.4	2.4	2	0	2.4	1.2	ns
prot1944	203	1	4	1.5	6	1	1	4.5	4.5	ns
prot1945	383	1	4	0	1.8	1	3	1.8	0	ns
prot1946	208	2	4	2	6	0	1	4	4	ns
prot1947	292	0	0	1.2	1.2	3	3	3.6	3.6	sig
prot1948	288	3	2	0	1.5	0	0	0	3	ns
prot1949	111	2	0	0	1.8	1	2	1.8	0	ns
prot1950	309	1	0	2	0	0	3	6	0	ns
prot1951	555	0	1	0	1.2	2	1	0	1.2	ns
prot1952	719	0	1	1.5	4.5	2	1	3	1.5	sig
prot1953	548	0	1	3.6	1.8	0	1	3.6	0	ns
prot1954	209	2	2	0	6	0	1	0	2	ns
prot1955	561	0	0	1.2	1.2	0	1	3.6	1.2	ns
prot1956	575	0	1	3	1.5	1	2	0	1.5	ns
prot1957	193	0	0	1.8	3.6	1	1	3.6	7.2	sig
prot1958	476	2	3	6	0	3	6	6	12	sig
prot1959	426	2	0	1.2	1.2	2	0	0	1.2	ns
prot1960	210	1	1	3	3	0	0	3	0	ns
prot1961	167	1	1	3.6	0	1	1	1.8	3.6	ns
prot1962	255	0	1	2	4	1	1	2	4	sig
prot1963	259	1	0	1.2	0	2	2	3.6	2.4	sig
prot1964	828	0	1	0	0	6	2	4.5	3	sig
prot1965	491	2	1	5.4	0	2	4	9	3.6	sig
prot1966	116	0	0	6	6	2	1	2	2	ns
prot1967	392	1	1	1.2	0	2	2	2.4	2.4	sig
prot1968	278	2	0	3	0	0	1	0	0	ns
prot1969	275	2	2	0	0	0	0	1.8	3.6	ns
prot1970	542	2	0	4	0	1	1	2	2	sig
prot1971	303	2	0	1.2	1.2	2	3	3.6	2.4	sig
prot1972	206	0	0	1.5	1.5	1	1	0	1.5	ns
prot1973	575	1	0	1.8	0	4	4	3.6	3.6	sig
prot1974	882	1	1	2	0	1	1	4	2	sig
prot1975	503	1	2	0	1.2	2	0	0	1.2	ns
prot1976	350	3	0	0	0	0	0	1.5	1.5	ns
prot1977	277	0	0	1.8	0	4	2	7.2	3.6	sig
prot1978	251	2	1	0	2	0	0	0	0	ns
prot1979	223	1	0	1.2	0	0	0	0	1.2	ns
prot1980	109	2	2	3	0	4	4	6	6	sig
prot1981	1093	1	1	1.8	1.8	3	1	3.6	5.4	ns
prot1982	123	0	2	2	2	4	3	10	4	ns
prot1983	160	4	2	1.2	2.4	0	3	2.4	2.4	ns
prot1984	160	1	0	3	1.5	1	3	0	1.5	ns
prot1985	433	2	2	5.4	5.4	1	1	1.8	9	ns
prot1986	214	3	1	4	8	2	3	0	0	ns
prot1987	114	0	2	1.2	0	1	2	2.4	1.2	ns
prot1988	178	0	1	3	1.5	2	4	0	4.5	ns
prot1989	248	2	3	1.8	5.4	2	3	5.4	3.6	sig
prot1990	49	2	2	12	0	1	1	4	2	ns
prot1991	86	4	3	1.2	0	1	1	4.8	3.6	ns
prot1992	335	2	2	0	0	3	3	3	3	sig
prot1993	171	0	3	1.8	5.4	2	2	3.6	7.2	sig
prot1994	214	1	0	2	2	1	2	2	12	sig
prot1995	108	1	3	1.2	0	0	0	2.4	0	ns
prot1996	115	3	3	0	3	1	0	1.5	0	ns
prot1997	96	0	0	1.8	9	2	3	0	5.4	ns
prot1998	82	4	4	2	0	2	0	0	6	ns
prot1999	365	2	2	0	1.2	1	1	2.4	1.2	ns
[truncated: 1,549 more rows]
