# Supplementary material for: Protein complex-based analysis is resistant to the obfuscating consequences of batch effects --- a case study in clinical proteomics
Source: BMC Genomics. 2017 Mar 14;18(Suppl 2):142. doi: 10.1186/s12864-017-3490-3 (PMC5374662; doi:10.1186/s12864-017-3490-3)
Supplement: Supplementary file 2 — Simulated data D2.2H. (ZIP 3730 kb) [file 12864_2017_3490_MOESM2_ESM.zip › D2.2.332.txt]

protLen	X0	X0.1	X0.2	X0.3	X1	X1.1	X1.2	X1.3	sig
prot1	1338	915	903	2562	2607	899	891	2649	2553	ns
prot2	2199	35	30	72	56	36	26	60	64	ns
prot3	1538	28	32	55.8	41.4	52	64	90	82.8	sig
prot4	2319	22	27	34.5	45	24	35	45	45	sig
prot5	1392	48	37	117	135	39	46	129	120	ns
prot6	1985	25	31	54	64	38	36	62	70	ns
prot7	1262	45	59	90	91.8	44	47	93.6	95.4	ns
prot8	3862	14	18	25.5	15	28	30	30	45	sig
prot9	1295	54	53	150	129	40	45	147	135	ns
prot10	4287	11	6	18	40	12	10	16	22	ns
prot11	1277	44	51	61.2	72	50	54	90	84.6	sig
prot12	3587	5	7	6	9	26	12	24	39	sig
prot13	774	83	68	222	177	69	65	210	222	ns
prot14	1960	5	4	12	0	5	5	24	16	ns
prot15	858	63	65	109.8	108	60	62	126	129.6	ns
prot16	693	74	88	115.5	108	80	78	126	123	ns
prot17	748	76	60	189	171	81	96	318	315	sig
prot18	875	44	37	88	102	53	30	100	100	ns
prot19	1755	12	11	19.8	27	10	11	36	18	ns
prot20	839	40	37	66	60	36	36	63	61.5	ns
prot21	857	35	28	72	60	24	28	87	90	ns
prot22	1248	27	32	36	54	27	19	70	60	ns
prot23	1308	19	15	32.4	39.6	18	16	46.8	37.8	ns
prot24	1260	19	18	27	24	12	14	21	19.5	ns
prot25	1487	10	7	6	9	6	8	18	27	ns
prot26	477	79	83	160	164	138	144	480	368	sig
prot27	1324	28	25	52.2	48.6	32	18	46.8	66.6	ns
prot28	997	13	17	28.5	24	22	19	30	46.5	sig
prot29	623	108	109	333	351	112	101	351	348	ns
prot30	657	90	105	200	226	118	116	212	222	ns
prot31	1735	7	13	19.8	25.2	12	9	21.6	16.2	ns
prot32	904	13	13	19.5	22.5	10	12	16.5	24	ns
prot33	446	195	202	561	570	355	337	1053	1080	sig
prot34	262	189	207	350	332	191	185	356	352	ns
prot35	682	117	99	185.4	192.6	108	118	196.2	192.6	ns
prot36	742	51	51	76.5	69	52	49	88.5	82.5	ns
prot37	630	36	45	105	105	84	90	222	222	sig
prot38	672	31	30	58	64	74	48	108	108	sig
prot39	1056	23	23	50.4	52.2	30	18	54	52.2	ns
prot40	1098	21	17	30	42	26	19	46.5	33	ns
prot41	1192	19	18	42	42	13	7	36	48	ns
prot42	1888	15	14	36	24	11	14	30	22	ns
prot43	500	171	146	277.2	342	154	163	255.6	311.4	ns
prot44	610	58	59	64.5	78	54	62	75	108	sig
prot45	543	28	33	99	69	30	28	126	81	ns
prot46	685	24	25	50	62	32	29	48	54	ns
prot47	546	23	23	66.6	43.2	31	26	45	39.6	ns
prot48	1311	12	12	18	34.5	18	5	19.5	18	ns
prot49	1047	12	19	60	30	8	23	51	24	ns
prot50	491	118	119	274	240	135	140	268	254	ns
prot51	654	57	70	138.6	120.6	79	88	160.2	153	sig
prot52	639	52	57	72	88.5	114	122	135	198	sig
prot53	740	41	53	177	138	59	41	174	180	ns
prot54	1143	18	17	48	42	22	26	56	44	sig
prot55	966	16	20	25.2	21.6	63	30	97.2	86.4	sig
prot56	1042	12	15	15	21	14	6	16.5	18	ns
prot57	2166	13	10	33	15	9	7	24	12	ns
prot58	443	31	31	56	66	30	19	62	56	ns
prot59	589	31	34	37.8	36	15	26	34.2	45	ns
prot60	740	22	26	39	42	22	16	34.5	31.5	ns
prot61	532	14	24	60	87	17	21	57	84	ns
prot62	740	8	11	16	16	5	8	28	24	ns
prot63	727	11	11	19.8	19.8	8	12	21.6	23.4	ns
prot64	1585	9	7	10.5	12	8	7	6	10.5	ns
prot65	479	219	219	645	705	223	238	621	612	ns
prot66	364	166	158	320	312	159	179	292	286	ns
prot67	433	151	162	262.8	306	145	163	237.6	311.4	ns
prot68	346	149	146	253.5	235.5	154	149	196.5	241.5	ns
prot69	545	88	113	309	288	106	112	315	291	ns
prot70	472	79	72	138	146	95	88	176	160	sig
prot71	478	45	52	91.8	84.6	60	44	82.8	86.4	ns
prot72	413	41	45	72	70.5	67	72	111	129	sig
prot73	496	40	37	114	150	40	47	84	126	ns
prot74	630	34	33	78	72	64	58	128	112	sig
prot75	544	24	30	46.8	50.4	30	20	63	34.2	ns
prot76	880	15	15	15	10.5	21	7	10.5	10.5	ns
prot77	684	5	16	45	27	7	8	27	39	ns
prot78	988	13	12	22	32	6	13	24	18	ns
prot79	430	75	63	145.8	133.2	57	81	124.2	131.4	ns
prot80	707	22	17	45	24	25	29	43.5	46.5	ns
prot81	418	26	27	84	111	37	30	114	96	sig
prot82	820	18	14	26	26	18	14	28	26	ns
prot83	1450	13	5	16.2	14.4	7	8	16.2	9	ns
prot84	500	77	57	102	102	75	82	144	105	ns
prot85	451	48	44	177	138	56	52	201	186	ns
prot86	757	37	30	74	56	39	42	54	92	sig
prot87	539	19	16	37.8	45	63	84	124.2	124.2	sig
prot88	455	12	25	21	40.5	17	10	22.5	33	ns
prot89	646	11	19	39	42	15	15	75	60	ns
prot90	533	7	8	14	30	14	10	20	20	ns
prot91	1101	8	4	9	12.6	5	7	3.6	7.2	ns
prot92	375	163	174	286.5	267	178	174	291	270	ns
prot93	477	97	121	291	297	95	122	336	330	ns
prot94	440	75	80	142	140	90	81	154	128	ns
prot95	445	65	75	113.4	100.8	124	124	203.4	230.4	sig
prot96	373	43	58	79.5	79.5	51	47	75	60	ns
prot97	606	30	20	66	99	87	72	333	387	sig
prot98	343	25	23	42	44	37	37	52	68	sig
prot99	403	25	16	45	36	33	17	37.8	28.8	ns
prot100	591	21	22	30	25.5	28	24	36	39	sig
prot101	641	7	8	42	45	14	12	60	69	sig
prot102	583	14	15	22	38	13	12	18	32	ns
prot103	544	14	16	18	14.4	14	9	25.2	18	ns
prot104	2137	7	12	9	13.5	10	7	7.5	7.5	ns
prot105	375	37	40	135	129	42	49	156	129	ns
prot106	454	38	38	80	102	41	50	94	76	ns
prot107	472	26	35	66.6	48.6	34	31	43.2	68.4	ns
prot108	517	28	30	49.5	54	37	34	57	55.5	ns
prot109	464	22	23	87	72	27	18	78	63	ns
prot110	637	20	25	26	36	17	16	44	30	ns
prot111	423	15	23	41.4	45	13	15	23.4	43.2	ns
prot112	414	15	16	24	25.5	11	13	19.5	18	ns
prot113	898	18	23	33	33	14	18	30	45	ns
prot114	498	9	8	36	32	16	14	24	26	ns
prot115	580	17	14	23.4	27	14	17	30.6	25.2	ns
prot116	448	13	7	12	16.5	9	11	13.5	16.5	ns
prot117	569	8	12	30	27	6	14	30	30	ns
prot118	1032	4	4	8	14	16	12	12	12	sig
prot119	357	100	93	190.8	207	109	80	210.6	192.6	ns
prot120	231	56	62	91.5	78	60	48	108	96	ns
prot121	372	60	55	141	111	54	46	123	183	ns
prot122	375	45	41	70	80	49	50	102	80	ns
prot123	507	44	43	64.8	75.6	34	36	82.8	64.8	ns
prot124	411	28	24	39	49.5	33	30	36	49.5	ns
prot125	374	18	17	54	84	46	38	120	144	sig
prot126	827	11	8	40	24	8	12	26	18	ns
prot127	774	12	13	19.8	30.6	13	10	27	16.2	ns
prot128	576	6	9	16.5	9	11	5	6	10.5	ns
prot129	413	14	12	42	36	8	11	45	45	ns
prot130	569	9	7	6	22	11	9	22	36	ns
prot131	590	12	11	25.2	25.2	8	9	14.4	19.8	ns
prot132	774	11	8	10.5	13.5	11	19	16.5	9	ns
prot133	1023	9	12	30	42	7	9	21	27	ns
prot134	803	2	1	8	2	5	3	8	6	ns
prot135	242	67	64	115.2	122.4	62	55	129.6	108	ns
prot136	439	50	55	94.5	88.5	59	40	82.5	75	ns
prot137	318	49	63	180	153	216	165	549	540	sig
prot138	278	50	45	110	124	40	58	90	104	ns
prot139	309	49	51	70.2	90	38	51	86.4	100.8	ns
prot140	568	33	42	40.5	58.5	102	105	184.5	144	sig
prot141	316	29	32	120	93	42	28	78	96	ns
prot142	283	22	37	70	82	22	30	66	64	ns
prot143	608	28	32	68.4	45	21	26	50.4	43.2	ns
prot144	673	12	24	30	30	23	26	27	42	ns
prot145	414	22	25	63	69	18	22	39	60	ns
prot146	707	15	22	38	34	27	38	64	64	sig
prot147	406	12	14	39.6	30.6	18	14	25.2	19.8	ns
prot148	510	7	11	27	24	9	16	16.5	24	ns
prot149	500	11	7	27	45	14	16	45	36	ns
prot150	350	15	7	12	6	11	7	14	14	ns
prot151	683	19	20	34.2	21.6	14	13	25.2	21.6	ns
prot152	569	20	5	15	16.5	10	8	10.5	24	ns
prot153	450	9	6	33	15	15	8	39	24	ns
prot154	399	11	5	24	22	7	8	10	16	ns
prot155	713	11	9	28.8	27	8	12	19.8	14.4	ns
prot156	564	9	5	18	15	13	5	19.5	22.5	ns
prot157	1149	8	3	27	30	27	21	108	72	sig
prot158	721	6	3	12	4	9	4	14	10	ns
prot159	260	215	175	360	361.8	274	300	545.4	550.8	sig
prot160	372	139	140	205.5	232.5	147	154	195	219	ns
prot161	297	79	72	309	264	113	93	276	246	ns
prot162	276	41	40	92	94	56	62	84	118	sig
prot163	480	33	26	72	43.2	35	28	57.6	75.6	ns
prot164	299	36	26	51	60	44	36	61.5	45	ns
prot165	317	28	29	90	123	27	28	57	78	ns
prot166	437	11	10	38	48	14	22	60	40	ns
prot167	537	21	24	39.6	30.6	22	25	39.6	30.6	ns
prot168	228	24	22	25.5	34.5	14	18	21	30	ns
prot169	289	20	16	60	69	21	19	51	54	ns
prot170	341	20	16	36	54	29	17	22	44	ns
prot171	445	25	15	23.4	48.6	19	19	21.6	25.2	ns
prot172	458	11	20	16.5	25.5	25	22	37.5	40.5	sig
prot173	450	15	10	18	27	12	14	45	39	ns
prot174	588	18	12	36	30	20	13	30	26	ns
prot175	761	11	19	16.2	41.4	9	10	21.6	27	ns
prot176	519	6	8	12	19.5	9	9	12	9	ns
prot177	1216	10	12	33	33	9	8	27	24	ns
prot178	605	9	6	20	22	14	10	12	24	ns
prot179	748	7	7	18	14.4	16	12	43.2	36	sig
prot180	460	7	8	18	16.5	7	11	22.5	15	ns
prot181	645	5	9	36	15	11	7	21	15	ns
prot182	528	4	5	10	12	5	8	14	8	ns
prot183	958	7	10	9	5.4	3	8	7.2	10.8	ns
prot184	4213	3	3	7.5	3	6	6	4.5	4.5	ns
prot185	1921	4	6	15	9	6	5	9	9	ns
prot186	333	140	130	284	268	131	145	296	272	ns
prot187	229	107	97	178.2	183.6	264	339	594	577.8	sig
prot188	413	53	49	70.5	63	37	44	69	75	ns
prot189	437	45	44	108	135	40	40	108	147	ns
prot190	459	19	27	56	62	31	32	62	66	ns
prot191	170	29	25	55.8	50.4	34	32	52.2	57.6	ns
prot192	200	39	50	66	48	42	36	66	54	ns
prot193	396	27	29	111	87	25	35	114	114	ns
prot194	219	18	19	42	40	23	17	36	52	ns
prot195	509	22	23	48.6	36	18	16	34.2	37.8	ns
prot196	255	16	16	19.5	33	23	18	36	34.5	ns
prot197	343	6	14	48	36	10	20	48	33	ns
prot198	453	25	29	52	38	36	28	64	80	sig
prot199	418	20	10	34.2	12.6	36	23	73.8	68.4	sig
prot200	506	15	17	21	28.5	13	12	21	21	ns
prot201	545	16	10	33	24	51	51	162	90	sig
prot202	406	10	12	28	18	18	16	20	36	sig
prot203	586	9	10	27	21.6	42	16	54	57.6	sig
prot204	570	6	10	15	10.5	20	23	33	19.5	sig
prot205	868	8	9	48	33	36	33	81	126	sig
prot206	508	7	16	12	22	10	12	16	28	sig
prot207	715	15	6	10.8	10.8	9	20	18	21.6	sig
prot208	622	6	8	15	10.5	6	6	19.5	18	ns
prot209	463	7	5	18	18	4	11	15	30	ns
prot210	756	11	8	12	14	11	8	16	20	ns
prot211	520	10	2	9	16.2	6	8	10.8	16.2	ns
prot212	858	5	4	12	7.5	11	17	6	10.5	sig
prot213	463	8	6	18	18	3	2	0	12	ns
prot214	248	93	86	174	136	88	83	194	180	ns
prot215	386	55	54	113.4	106.2	60	55	100.8	104.4	ns
prot216	252	46	54	66	52.5	52	58	84	91.5	sig
prot217	271	47	33	147	159	45	59	141	126	ns
prot218	367	49	47	94	82	55	45	82	96	ns
prot219	335	39	46	61.2	66.6	50	52	75.6	77.4	ns
prot220	600	42	35	55.5	60	33	39	43.5	45	ns
prot221	232	44	34	108	105	39	39	96	120	ns
prot222	273	38	43	70	74	31	39	80	76	ns
prot223	243	34	40	61.2	64.8	36	38	72	55.8	ns
prot224	223	23	25	45	42	28	23	45	39	ns
prot225	250	24	33	84	111	42	32	120	126	sig
prot226	223	25	34	72	64	23	29	64	54	ns
prot227	289	21	20	45	45	26	50	75.6	59.4	sig
prot228	378	28	23	18	36	32	23	40.5	34.5	ns
prot229	410	18	24	90	45	41	27	87	129	sig
prot230	389	23	22	34	48	18	21	46	28	ns
prot231	610	14	15	23.4	30.6	17	22	27	32.4	ns
prot232	243	17	19	16.5	22.5	20	10	24	27	ns
prot233	397	7	17	36	33	15	16	30	57	ns
prot234	229	10	13	20	22	6	8	14	14	ns
prot235	321	16	11	14.4	19.8	8	9	23.4	27	ns
prot236	447	13	10	9	13.5	12	14	15	15	ns
prot237	272	8	14	51	30	15	10	27	39	ns
prot238	645	11	23	22	28	10	13	8	24	ns
prot239	709	5	1	9	16.2	7	6	9	12.6	ns
prot240	513	6	7	13.5	21	12	14	19.5	13.5	ns
prot241	314	6	11	15	30	9	9	27	24	ns
prot242	388	7	10	8	14	12	9	24	28	sig
prot243	956	3	5	9	3.6	6	6	9	5.4	ns
prot244	128	208	211	363	315	221	238	364.5	382.5	ns
prot245	197	69	58	201	186	84	57	207	195	ns
prot246	334	46	70	156	112	89	88	124	166	sig
prot247	175	47	40	57.6	75.6	70	62	126	102.6	sig
prot248	162	61	54	106.5	100.5	64	57	96	100.5	ns
prot249	305	30	33	105	117	29	31	72	105	ns
prot250	312	42	41	90	110	36	38	82	92	ns
prot251	300	43	30	70.2	63	96	120	199.8	151.2	sig
prot252	127	35	45	55.5	63	99	138	148.5	126	sig
prot253	191	37	34	114	99	35	35	129	120	ns
prot254	211	36	36	68	80	39	44	68	86	ns
prot255	199	27	22	68.4	46.8	40	26	79.2	72	ns
prot256	266	41	46	61.5	43.5	40	27	66	43.5	ns
prot257	322	23	24	90	66	25	17	81	72	ns
prot258	313	25	25	48	46	24	25	68	38	ns
prot259	286	16	18	41.4	41.4	20	20	48.6	50.4	ns
prot260	265	10	10	25.5	28.5	8	11	31.5	25.5	ns
prot261	466	21	17	75	63	23	22	45	60	ns
prot262	455	15	17	32	26	24	17	34	30	ns
prot263	185	21	21	28.8	23.4	11	26	39.6	34.2	ns
prot264	209	20	16	21	22.5	24	20	40.5	42	sig
prot265	433	16	12	57	33	17	17	57	36	ns
prot266	247	11	18	36	46	15	14	40	24	ns
prot267	331	22	16	25.2	25.2	19	18	25.2	23.4	ns
prot268	452	8	13	27	24	15	12	22.5	19.5	ns
prot269	348	13	6	51	33	14	14	48	33	ns
prot270	533	8	4	14	20	9	10	14	18	ns
prot271	342	17	16	19.8	19.8	11	13	21.6	18	ns
prot272	229	14	19	13.5	12	10	10	21	15	ns
prot273	581	5	8	48	42	20	18	12	60	sig
prot274	389	12	2	26	6	12	11	20	12	ns
prot275	368	9	8	12.6	14.4	9	12	9	18	ns
prot276	350	7	9	9	9	7	17	13.5	10.5	ns
prot277	502	10	7	27	30	12	10	30	27	ns
prot278	588	5	5	10	16	5	4	18	20	ns
prot279	404	8	13	14.4	14.4	8	5	16.2	16.2	ns
prot280	281	8	1	9	9	4	5	10.5	9	ns
prot281	475	6	5	6	15	1	4	9	9	ns
prot282	264	4	4	10	18	6	5	8	8	ns
prot283	428	7	4	9	21.6	9	11	21.6	14.4	ns
prot284	605	7	3	4.5	4.5	7	1	13.5	9	ns
prot285	546	12	7	15	9	10	8	36	42	sig
prot286	393	3	9	2	12	6	5	10	4	ns
prot287	651	8	5	10.8	7.2	8	6	5.4	25.2	ns
prot288	386	3	4	3	9	4	1	4.5	12	ns
prot289	127	177	186	552	570	194	184	672	612	ns
prot290	307	141	126	336	284	136	137	282	266	ns
prot291	151	75	64	106.2	138.6	64	94	124.2	149.4	ns
prot292	246	39	27	60	40.5	30	30	40.5	46.5	ns
prot293	201	35	24	108	114	50	59	150	189	sig
prot294	295	39	37	70	72	30	41	96	66	ns
prot295	377	36	33	50.4	55.8	25	46	57.6	45	ns
prot296	232	32	29	42	48	27	15	28.5	37.5	ns
prot297	333	21	21	60	93	27	49	123	102	sig
prot298	276	25	25	46	62	30	21	58	36	ns
prot299	225	27	20	19.8	28.8	48	81	129.6	140.4	sig
prot300	152	17	22	30	25.5	23	21	21	28.5	ns
prot301	268	26	28	75	54	21	22	93	66	ns
prot302	261	22	20	42	52	26	19	46	38	ns
prot303	234	21	25	27	39.6	22	21	28.8	39.6	ns
prot304	203	16	15	39	25.5	36	27	40.5	36	sig
prot305	277	17	17	60	54	15	18	48	60	ns
prot306	224	19	23	32	34	14	12	42	46	ns
prot307	260	21	14	32.4	34.2	14	19	36	25.2	ns
prot308	278	15	19	34.5	28.5	14	13	34.5	31.5	ns
prot309	420	21	11	60	33	14	16	42	54	ns
prot310	424	20	16	32	40	12	14	22	36	ns
prot311	219	13	15	39.6	23.4	36	51	81	48.6	sig
prot312	277	17	10	19.5	15	13	5	22.5	30	ns
prot313	279	6	9	18	24	8	12	42	21	ns
prot314	558	14	8	12	36	20	14	64	24	sig
prot315	822	12	9	25.2	21.6	7	6	12.6	19.8	ns
prot316	423	15	10	19.5	16.5	10	10	27	21	sig
prot317	301	11	13	18	21	8	10	36	18	sig
prot318	477	9	8	16	16	11	10	36	20	sig
prot319	354	10	11	28.8	14.4	17	8	14.4	23.4	ns
prot320	538	7	13	12	13.5	12	10	18	10.5	ns
prot321	330	7	11	51	30	7	14	21	12	ns
prot322	345	9	8	14	18	2	12	16	18	ns
prot323	290	8	11	9	14.4	12	5	10.8	21.6	sig
prot324	587	8	6	18	4.5	10	5	9	13.5	ns
prot325	416	8	9	12	12	5	4	15	21	ns
prot326	806	8	8	16	16	5	4	18	14	ns
prot327	243	10	13	7.2	7.2	12	6	18	18	ns
prot328	674	10	5	1.5	10.5	6	6	9	13.5	ns
prot329	297	9	6	30	27	9	7	51	24	ns
prot330	558	7	7	20	12	9	24	90	36	sig
prot331	340	4	6	7.2	7.2	4	6	10.8	5.4	ns
prot332	546	9	8	4.5	13.5	5	8	12	6	ns
prot333	193	8	3	21	33	4	6	15	9	ns
prot334	641	5	4	8	10	7	11	12	12	ns
prot335	452	1	5	7.2	10.8	2	3	14.4	5.4	ns
prot336	481	3	4	7.5	10.5	4	5	4.5	9	ns
prot337	355	7	3	3	18	8	1	15	18	sig
prot338	530	6	2	12	4	0	4	6	14	ns
prot339	374	5	4	19.8	7.2	3	4	9	3.6	ns
prot340	253	6	6	6	10.5	4	4	6	7.5	ns
prot341	442	5	4	15	6	2	1	12	21	ns
prot342	861	7	3	14	14	6	10	8	4	ns
prot343	413	6	1	12.6	5.4	2	2	10.8	5.4	ns
prot344	648	4	2	10.5	0	3	3	3	4.5	ns
prot345	719	6	8	6	18	1	4	18	24	ns
prot346	786	4	4	10	6	16	8	28	8	sig
prot347	596	3	4	3.6	10.8	1	9	3.6	3.6	ns
prot348	777	3	4	6	3	1	2	3	4.5	ns
prot349	798	4	5	3	0	5	1	9	6	ns
prot350	141	248	217	434	466	242	217	450	442	ns
prot351	221	156	158	288	277.2	142	125	264.6	246.6	ns
prot352	283	75	73	103.5	103.5	73	78	132	115.5	sig
prot353	246	67	49	207	162	53	59	195	189	ns
prot354	212	42	40	82	72	47	43	80	66	ns
prot355	219	39	33	72	43.2	34	28	79.2	52.2	ns
prot356	448	28	45	69	46.5	32	36	52.5	64.5	ns
prot357	351	24	37	84	144	79	70	174	174	sig
prot358	161	29	31	50	60	62	72	92	128	sig
prot359	178	32	32	39.6	55.8	28	24	48.6	54	ns
prot360	178	22	25	24	40.5	24	21	31.5	25.5	ns
prot361	250	22	26	75	48	35	22	69	93	ns
prot362	238	17	29	40	30	19	28	56	52	ns
prot363	261	24	20	45	16.2	16	21	30.6	36	ns
prot364	194	17	23	28.5	28.5	31	47	64.5	40.5	sig
prot365	234	25	23	48	90	19	25	51	63	ns
prot366	337	18	19	50	44	54	48	102	126	sig
prot367	296	14	15	16.2	23.4	12	18	30.6	25.2	ns
prot368	248	17	14	19.5	13.5	16	14	13.5	21	ns
prot369	311	16	18	54	63	8	13	30	60	ns
prot370	224	15	11	36	34	18	14	24	32	ns
prot371	279	12	12	28.8	16.2	24	22	46.8	27	sig
prot372	471	13	14	25.5	27	23	23	31.5	27	ns
prot373	218	10	10	27	30	13	9	21	9	ns
prot374	249	11	14	38	36	13	16	20	14	ns
prot375	312	14	14	19.8	27	6	18	30.6	34.2	ns
prot376	402	19	11	16.5	13.5	20	34	27	40.5	sig
prot377	196	12	12	42	27	17	14	51	33	ns
prot378	285	19	8	18	18	18	8	34	24	sig
prot379	292	16	14	12.6	19.8	23	20	32.4	55.8	sig
prot380	227	9	15	22.5	15	30	15	58.5	45	sig
prot381	322	10	10	27	42	10	6	24	42	ns
prot382	449	6	4	22	34	14	32	18	46	sig
prot383	373	13	14	23.4	25.2	16	16	18	27	ns
prot384	239	10	8	7.5	9	18	8	12	13.5	ns
prot385	235	4	7	27	15	17	14	36	36	sig
prot386	267	9	7	14	16	9	13	18	20	ns
prot387	262	7	10	19.8	14.4	4	8	19.8	18	ns
prot388	241	4	8	16.5	12	10	3	10.5	15	ns
prot389	315	8	3	18	15	10	9	15	30	ns
prot390	997	6	4	12	12	6	8	12	22	ns
prot391	392	5	8	5.4	18	8	14	12.6	7.2	ns
prot392	558	9	12	7.5	6	11	16	7.5	15	ns
prot393	468	3	15	21	18	6	8	24	21	ns
prot394	253	6	4	16	26	8	9	18	8	ns
prot395	248	6	7	10.8	9	5	3	14.4	9	ns
prot396	527	7	6	13.5	13.5	6	4	10.5	13.5	ns
prot397	432	4	4	12	12	8	5	9	24	ns
prot398	455	4	6	4	14	10	4	16	18	sig
prot399	529	4	9	5.4	7.2	8	3	14.4	9	ns
prot400	375	12	5	12	12	10	10	9	9	sig
prot401	287	4	5	12	24	6	3	24	21	ns
prot402	332	7	7	16	10	7	3	4	12	ns
prot403	541	8	2	12.6	5.4	2	6	9	9	ns
prot404	280	3	5	12	9	6	5	12	13.5	ns
prot405	458	4	6	21	15	6	7	21	33	ns
prot406	291	5	3	10	6	6	4	14	8	sig
prot407	548	3	2	12.6	18	21	18	21.6	27	sig
prot408	292	4	2	13.5	4.5	3	2	10.5	7.5	ns
prot409	559	3	6	6	9	2	6	18	15	ns
prot410	859	4	6	2	6	5	3	2	10	ns
prot411	484	2	2	5.4	16.2	2	1	3.6	1.8	ns
prot412	117	153	123	190.5	198	129	134	196.5	208.5	ns
prot413	182	135	131	417	315	272	236	840	678	sig
prot414	226	105	108	228	172	128	95	226	206	ns
prot415	179	72	59	131.4	149.4	109	88	162	176.4	sig
prot416	129	56	63	105	82.5	58	58	81	93	ns
prot417	222	43	55	141	195	50	48	150	120	ns
prot418	353	36	32	78	58	37	35	82	76	ns
prot419	157	43	33	63	55.8	46	61	93.6	86.4	sig
prot420	376	32	29	28.5	43.5	26	36	51	55.5	ns
prot421	429	27	26	81	75	32	20	81	69	ns
prot422	182	21	22	52	54	22	23	34	46	ns
prot423	187	25	24	50.4	30.6	22	22	30.6	45	ns
prot424	206	34	28	28.5	34.5	27	25	37.5	31.5	ns
prot425	319	25	14	75	87	27	24	66	60	ns
prot426	533	22	26	32	36	28	23	34	42	ns
prot427	182	19	20	21.6	25.2	22	20	37.8	55.8	ns
prot428	260	24	15	24	37.5	27	21	37.5	16.5	ns
prot429	181	15	18	72	60	17	20	51	81	ns
prot430	246	21	19	34	38	19	13	48	24	ns
prot431	156	22	6	28.8	30.6	17	18	32.4	28.8	ns
prot432	213	21	12	19.5	28.5	21	14	30	19.5	ns
prot433	295	8	7	36	42	8	9	18	33	ns
prot434	610	17	14	28	36	7	16	20	16	ns
prot435	152	9	15	16.2	30.6	12	13	34.2	34.2	sig
prot436	470	10	12	16.5	12	11	18	21	19.5	ns
prot437	278	9	12	51	24	11	14	33	42	ns
prot438	250	6	18	18	16	11	11	18	18	ns
prot439	265	5	15	23.4	28.8	9	16	18	27	ns
prot440	327	12	5	13.5	13.5	11	8	18	12	ns
prot441	577	11	15	9	24	12	13	9	39	ns
prot442	236	8	12	10	14	11	6	12	28	ns
prot443	347	13	6	16.2	12.6	9	9	10.8	23.4	ns
prot444	177	21	9	18	15	10	12	13.5	10.5	ns
prot445	261	6	9	21	30	7	4	18	24	ns
prot446	357	10	16	8	20	7	5	16	16	ns
prot447	379	14	9	30.6	18	15	15	21.6	32.4	sig
prot448	172	6	9	6	13.5	7	11	13.5	9	ns
prot449	161	12	11	30	15	8	6	36	30	ns
prot450	466	5	4	12	20	11	12	22	20	sig
prot451	165	3	6	5.4	12.6	12	10	12.6	9	ns
prot452	245	6	7	4.5	9	9	8	9	10.5	ns
prot453	222	10	7	24	21	10	8	27	33	ns
prot454	428	10	12	14	18	7	7	14	12	ns
prot455	227	5	4	10.8	14.4	4	4	10.8	10.8	ns
prot456	420	9	13	9	10.5	33	24	58.5	40.5	sig
prot457	171	7	7	27	21	8	5	30	45	ns
prot458	307	9	11	4	14	8	6	18	18	ns
prot459	230	6	6	14.4	3.6	5	12	21.6	12.6	sig
prot460	343	8	8	12	10.5	2	6	7.5	7.5	ns
prot461	441	7	8	30	36	2	10	15	21	ns
prot462	415	1	9	10	12	14	5	10	18	sig
prot463	270	4	3	10.8	7.2	7	4	7.2	5.4	ns
prot464	711	3	3	9	12	42	18	27	18	sig
prot465	321	6	5	9	12	15	30	99	54	sig
prot466	238	4	1	12	8	2	11	18	14	sig
prot467	320	4	7	10.8	5.4	5	9	3.6	14.4	ns
prot468	274	6	11	12	9	8	2	3	9	ns
prot469	364	11	5	24	3	7	3	15	15	ns
prot470	361	5	5	14	18	6	4	24	18	ns
prot471	262	3	4	19.8	5.4	9	4	10.8	0	ns
prot472	513	5	5	12	10.5	9	5	6	4.5	ns
prot473	569	1	3	9	18	6	2	9	24	ns
prot474	387	6	4	14	4	3	8	14	14	ns
prot475	447	10	4	3.6	12.6	3	4	5.4	3.6	ns
prot476	378	0	5	7.5	6	4	1	7.5	3	ns
prot477	251	1	1	9	9	4	1	21	9	ns
prot478	468	2	4	4	8	6	4	12	14	ns
prot479	544	5	4	7.2	7.2	11	2	1.8	9	ns
prot480	244	6	6	9	6	2	0	12	4.5	ns
prot481	327	2	5	9	3	5	3	3	9	ns
prot482	494	4	0	2	8	6	6	24	12	sig
prot483	192	171	164	298.8	324	177	170	315	369	ns
prot484	243	146	121	180	178.5	112	145	156	180	ns
prot485	149	44	39	165	144	37	36	132	126	ns
prot486	236	44	28	82	78	97	76	172	116	sig
prot487	134	35	29	64.8	68.4	77	59	104.4	145.8	sig
prot488	103	35	38	52.5	42	67	77	102	78	sig
prot489	103	34	44	90	135	66	78	174	222	sig
prot490	103	28	37	50	68	49	41	80	82	sig
prot491	271	28	27	63	55.8	23	39	54	43.2	ns
prot492	257	29	26	33	48	30	26	52.5	30	ns
prot493	174	16	12	51	69	23	13	48	33	ns
prot494	165	31	21	48	66	24	22	82	54	ns
prot495	251	19	18	10.8	39.6	12	27	50.4	54	sig
prot496	265	25	21	31.5	28.5	17	20	33	28.5	ns
prot497	193	21	17	60	45	19	17	90	63	ns
prot498	137	23	21	54	54	17	18	40	66	ns
prot499	149	19	20	36	43.2	14	24	36	55.8	ns
prot500	291	27	26	33	27	21	26	22.5	42	ns
prot501	227	17	18	60	42	14	22	51	45	ns
prot502	198	18	18	42	20	13	19	38	26	ns
prot503	194	17	22	28.8	37.8	36	28	82.8	75.6	sig
prot504	234	17	15	24	25.5	14	17	28.5	21	ns
prot505	247	19	21	45	51	19	16	30	33	ns
prot506	145	15	14	34	40	34	26	60	56	sig
prot507	141	17	21	36	28.8	15	14	28.8	34.2	ns
prot508	187	15	15	28.5	28.5	18	12	22.5	18	ns
prot509	165	10	18	33	33	18	12	51	51	ns
prot510	166	14	23	34	30	15	20	48	36	ns
prot511	225	10	9	25.2	32.4	13	11	19.8	18	ns
prot512	239	15	13	13.5	21	10	17	16.5	19.5	ns
prot513	275	11	9	24	66	19	12	33	39	ns
prot514	206	5	9	14	34	10	17	16	26	ns
prot515	322	13	9	19.8	27	6	15	18	25.2	ns
prot516	178	15	13	16.5	16.5	11	16	31.5	24	ns
prot517	227	12	20	33	42	24	36	66	72	sig
prot518	237	11	14	28	14	16	15	38	22	ns
prot519	254	15	12	27	12.6	13	13	27	19.8	ns
prot520	208	15	10	13.5	12	10	17	16.5	21	ns
prot521	153	12	11	18	36	9	17	42	42	ns
prot522	244	19	21	22	42	13	12	14	22	ns
prot523	287	15	4	12.6	12.6	9	9	14.4	19.8	ns
prot524	206	11	7	10.5	21	12	7	13.5	19.5	ns
prot525	244	9	16	39	27	15	7	36	15	ns
prot526	383	9	12	6	14	11	14	14	18	ns
prot527	184	8	13	23.4	14.4	13	11	5.4	23.4	ns
prot528	377	12	2	9	9	8	5	15	13.5	ns
prot529	355	7	7	30	33	8	10	30	45	sig
prot530	129	6	10	18	12	8	16	16	22	ns
prot531	162	6	7	12.6	14.4	14	9	21.6	18	ns
prot532	184	6	11	12	9	6	9	12	10.5	ns
prot533	347	7	6	12	21	4	6	21	12	ns
prot534	203	4	5	16	14	2	7	14	14	ns
prot535	1930	10	6	23.4	19.8	8	8	18	19.8	sig
prot536	316	7	11	9	9	4	8	18	10.5	ns
prot537	198	10	8	12	9	4	5	18	18	ns
prot538	250	6	6	6	16	5	6	14	6	ns
prot539	265	5	4	5.4	12.6	8	12	43.2	28.8	sig
prot540	469	11	7	10.5	6	5	10	10.5	9	ns
prot541	563	6	4	21	27	5	7	24	6	ns
prot542	290	6	6	18	8	7	5	8	14	ns
prot543	338	3	3	14.4	12.6	24	14	39.6	14.4	sig
prot544	449	9	10	7.5	6	11	11	24	13.5	sig
prot545	273	11	5	6	18	7	5	21	15	ns
prot546	412	7	7	22	4	8	4	4	22	ns
prot547	170	5	2	3.6	7.2	2	2	9	7.2	ns
prot548	478	6	3	12	6	5	5	6	6	ns
prot549	302	3	5	18	24	10	5	21	24	ns
prot550	167	6	7	8	10	10	4	16	10	ns
prot551	151	7	3	14.4	16.2	10	3	9	5.4	ns
prot552	816	4	1	4.5	4.5	9	4	9	10.5	ns
prot553	279	8	3	24	12	5	5	15	12	ns
prot554	320	4	4	12	22	5	7	10	14	ns
prot555	351	1	0	7.2	3.6	9	4	21.6	10.8	sig
prot556	242	5	5	0	4.5	8	7	10.5	10.5	ns
prot557	276	3	6	36	18	9	4	24	9	ns
prot558	565	2	3	6	12	3	6	12	12	ns
prot559	356	6	2	7.2	12.6	5	7	18	3.6	ns
prot560	162	5	4	9	6	3	5	3	4.5	ns
prot561	155	5	4	24	18	6	5	3	21	ns
prot562	484	6	4	8	8	4	3	12	8	ns
prot563	462	6	0	0	5.4	16	8	10.8	10.8	sig
prot564	989	5	8	7.5	3	6	0	0	7.5	ns
prot565	353	2	1	6	27	3	9	9	12	sig
prot566	382	1	5	4	6	6	6	10	10	ns
prot567	1092	2	6	9	3.6	3	3	5.4	10.8	ns
prot568	158	1	3	10.5	9	3	5	6	4.5	ns
prot569	829	2	2	15	12	1	6	27	18	ns
prot570	600	4	3	8	8	1	3	2	4	ns
prot571	743	6	3	5.4	3.6	3	1	5.4	5.4	ns
prot572	271	3	2	3	1.5	3	0	1.5	1.5	ns
prot573	774	0	2	3	12	2	6	24	6	sig
prot574	617	1	2	0	4	2	0	0	6	ns
prot575	120	176	158	338.4	282.6	178	174	304.2	315	ns
prot576	257	152	147	222	250.5	176	122	207	211.5	ns
prot577	138	137	137	429	378	150	118	414	360	ns
prot578	126	72	92	180	168	80	87	180	168	ns
prot579	126	78	89	127.8	154.8	135	131	324	239.4	sig
prot580	126	78	95	130.5	141	79	93	156	133.5	ns
prot581	126	83	77	282	204	95	81	279	231	ns
prot582	126	82	76	152	170	131	140	332	284	sig
prot583	126	84	95	136.8	167.4	80	89	165.6	156.6	ns
prot584	126	97	84	120	142.5	78	93	133.5	106.5	ns
prot585	433	73	78	246	222	75	85	306	273	ns
prot586	258	31	41	94	72	120	135	252	198	sig
prot587	219	18	25	57.6	37.8	24	30	41.4	61.2	ns
prot588	274	20	22	36	36	27	34	39	40.5	ns
prot589	211	22	25	66	72	18	28	72	48	ns
prot590	203	12	27	48	72	23	23	38	44	ns
prot591	210	19	23	46.8	39.6	18	20	41.4	36	ns
prot592	190	27	26	55.5	34.5	23	29	46.5	27	ns
prot593	164	18	22	54	54	20	23	66	75	ns
prot594	159	14	26	34	34	25	14	38	38	ns
prot595	171	15	29	34.2	37.8	24	14	27	39.6	ns
prot596	153	24	18	27	31.5	69	51	99	103.5	sig
prot597	176	26	17	87	60	19	21	33	45	ns
prot598	192	17	21	40	44	9	18	38	32	ns
prot599	352	19	13	25.2	30.6	16	11	34.2	10.8	ns
prot600	146	20	16	33	33	20	14	27	40.5	ns
prot601	323	20	13	39	33	15	15	54	60	ns
prot602	258	12	17	44	34	24	25	20	38	ns
prot603	152	13	15	14.4	30.6	38	14	48.6	55.8	sig
prot604	76	11	15	18	25.5	17	24	24	25.5	ns
prot605	128	22	16	51	48	16	18	48	54	ns
prot606	187	15	21	28	30	16	20	32	34	ns
prot607	160	9	9	25.2	25.2	45	72	91.8	81	sig
prot608	315	21	18	25.5	28.5	20	19	15	25.5	ns
prot609	129	8	11	30	39	12	9	39	27	ns
prot610	185	12	6	42	28	14	12	18	14	ns
prot611	146	20	15	21.6	25.2	16	12	23.4	21.6	ns
prot612	241	10	17	21	13.5	14	13	13.5	22.5	ns
prot613	222	18	18	42	36	16	17	42	57	sig
prot614	205	8	7	16	14	8	4	24	22	ns
prot615	240	18	8	18	32.4	15	9	23.4	23.4	ns
prot616	99	17	17	22.5	25.5	9	12	13.5	13.5	ns
prot617	643	11	10	24	51	27	14	33	39	sig
prot618	239	8	20	12	34	13	14	22	32	ns
prot619	383	9	14	18	21.6	9	11	18	27	ns
prot620	247	8	13	18	16.5	20	20	36	27	sig
prot621	189	8	15	18	30	7	15	33	36	ns
prot622	171	12	9	26	16	18	6	28	16	sig
prot623	326	6	9	18	19.8	11	6	18	19.8	ns
prot624	231	10	6	18	9	10	14	12	21	ns
prot625	153	12	11	39	18	13	9	39	60	sig
prot626	268	16	16	12	18	9	7	16	18	ns
prot627	204	10	12	7.2	18	9	9	14.4	25.2	ns
prot628	191	13	15	4.5	19.5	11	9	19.5	30	ns
prot629	114	7	13	33	33	9	7	30	30	ns
prot630	419	7	15	30	36	13	13	22	24	ns
prot631	141	16	17	21.6	27	12	10	14.4	28.8	ns
prot632	128	9	9	9	12	21	15	45	36	sig
prot633	164	6	7	18	30	10	7	18	27	ns
prot634	274	8	11	10	26	9	11	20	12	ns
prot635	188	8	9	12.6	27	39	39	43.2	54	sig
prot636	372	11	10	10.5	13.5	6	5	13.5	18	ns
prot637	365	10	7	45	18	6	12	30	21	ns
prot638	145	8	7	20	24	9	14	26	22	ns
prot639	159	5	5	14.4	10.8	8	7	16.2	12.6	ns
prot640	379	8	13	22.5	19.5	10	13	16.5	9	ns
prot641	190	6	4	33	27	12	21	90	54	sig
prot642	194	5	8	20	14	18	6	32	20	ns
prot643	178	6	10	5.4	16.2	11	6	14.4	7.2	ns
prot644	181	7	13	16.5	7.5	11	8	10.5	10.5	ns
prot645	321	8	8	18	33	9	8	33	36	ns
prot646	192	5	6	10	10	12	6	10	18	ns
prot647	352	9	6	21.6	7.2	8	10	18	9	ns
prot648	118	6	10	6	9	7	7	12	7.5	ns
prot649	410	13	7	15	33	6	10	36	42	sig
prot650	403	7	6	10	10	6	6	8	8	ns
prot651	199	3	12	7.2	16.2	4	9	21.6	18	sig
prot652	457	4	10	13.5	7.5	7	3	12	10.5	ns
prot653	221	5	6	24	18	10	12	15	24	sig
prot654	216	7	3	14	16	5	8	20	8	ns
prot655	217	9	3	12.6	18	7	8	5.4	12.6	ns
prot656	172	8	1	15	6	7	4	6	12	ns
prot657	268	5	4	12	30	6	3	27	27	ns
prot658	583	7	10	16	10	9	9	24	6	ns
prot659	229	6	9	23.4	16.2	7	3	23.4	16.2	ns
prot660	177	3	5	15	7.5	12	6	9	18	ns
prot661	142	6	9	18	9	18	21	54	108	sig
prot662	178	5	7	8	24	8	4	10	22	ns
prot663	111	4	5	5.4	12.6	12	15	32.4	59.4	sig
prot664	116	8	4	15	7.5	7	6	12	7.5	ns
prot665	325	12	6	15	24	7	7	18	15	ns
prot666	268	6	6	16	14	10	5	10	18	ns
prot667	599	8	5	10.8	16.2	6	8	1.8	12.6	ns
prot668	341	6	11	12	21	9	4	10.5	15	ns
prot669	172	8	5	12	21	9	5	15	27	ns
prot670	204	6	7	2	16	18	24	36	48	sig
prot671	171	4	3	10.8	1.8	5	7	10.8	10.8	ns
prot672	255	9	10	16.5	12	6	6	4.5	6	ns
prot673	180	11	6	24	24	4	3	3	9	ns
prot674	215	3	5	8	10	3	5	10	16	ns
prot675	211	7	6	14.4	5.4	2	4	7.2	5.4	ns
prot676	234	6	2	1.5	9	4	4	4.5	6	ns
prot677	214	13	7	12	6	10	3	12	27	ns
prot678	180	5	4	16	10	11	5	16	10	ns
prot679	292	4	4	5.4	1.8	3	7	9	3.6	ns
prot680	387	3	2	13.5	4.5	7	3	7.5	7.5	ns
prot681	283	3	10	9	24	6	6	15	6	ns
prot682	351	1	3	10	10	2	3	6	6	ns
prot683	502	3	3	7.2	5.4	7	12	7.2	7.2	sig
prot684	484	4	1	7.5	7.5	4	7	6	6	ns
prot685	345	7	5	9	12	3	7	24	18	ns
prot686	448	6	4	6	14	4	4	4	14	ns
prot687	277	8	5	5.4	9	3	6	32.4	21.6	sig
prot688	737	3	4	7.5	1.5	3	4	4.5	7.5	ns
prot689	159	2	7	12	9	1	7	15	15	ns
prot690	153	8	3	8	8	4	4	4	4	ns
prot691	321	3	5	9	14.4	3	0	12.6	3.6	ns
prot692	373	5	1	9	9	3	5	6	4.5	ns
prot693	124	4	4	15	12	5	2	9	6	ns
prot694	330	3	6	10	10	7	2	12	4	ns
prot695	319	5	5	21.6	7.2	9	4	10.8	7.2	ns
prot696	272	4	4	6	9	5	1	7.5	7.5	ns
prot697	296	2	5	15	9	2	4	9	3	ns
prot698	167	2	4	6	6	4	2	6	4	ns
prot699	832	9	7	9	5.4	6	4	5.4	9	ns
prot700	461	6	3	4.5	3	2	1	3	3	ns
prot701	152	3	6	24	18	11	4	6	15	sig
prot702	247	1	8	12	8	7	4	8	12	ns
prot703	311	2	2	9	0	6	2	9	7.2	ns
prot704	299	5	3	3	1.5	4	4	4.5	6	ns
prot705	383	1	4	12	0	5	2	33	6	sig
prot706	426	3	5	8	8	2	6	24	6	sig
prot707	155	3	4	0	5.4	21	9	16.2	10.8	sig
prot708	989	4	1	3	9	0	4	4.5	0	ns
prot709	187	2	5	3	6	2	2	9	9	ns
prot710	366	3	4	12	16	7	2	2	6	ns
prot711	715	5	4	5.4	7.2	5	4	5.4	1.8	ns
prot712	830	0	5	13.5	3	0	3	3	4.5	ns
prot713	177	2	3	3	3	2	1	12	18	sig
prot714	632	2	5	14	6	4	10	20	6	sig
prot715	444	6	2	1.8	7.2	2	2	7.2	5.4	ns
prot716	1241	2	1	1.5	3	0	4	4.5	6	ns
prot717	685	4	2	15	3	2	8	24	30	sig
prot718	387	2	2	0	2	2	7	2	2	ns
prot719	322	2	0	5.4	7.2	6	8	7.2	10.8	sig
prot720	735	0	1	0	1.5	1	0	3	1.5	ns
prot721	186	38	42	135	96	32	37	114	123	ns
prot722	156	37	36	74	82	36	41	92	96	ns
prot723	282	46	35	70.2	75.6	43	39	68.4	66.6	ns
prot724	140	32	29	40.5	34.5	69	84	135	135	sig
prot725	137	17	24	81	90	20	22	54	84	ns
prot726	124	17	31	28	52	63	49	62	118	sig
prot727	169	19	22	36	34.2	14	21	21.6	30.6	ns
prot728	142	18	17	30	34.5	54	40	70.5	67.5	sig
prot729	162	24	22	78	78	28	21	81	81	ns
prot730	200	18	18	38	38	20	21	32	54	ns
prot731	156	16	15	37.8	34.2	19	12	16.2	27	ns
prot732	306	21	15	19.5	25.5	17	13	33	24	ns
prot733	174	13	11	27	42	22	28	45	102	sig
prot734	194	17	15	34	32	12	25	40	48	ns
prot735	103	9	19	23.4	28.8	10	13	12.6	23.4	ns
prot736	172	10	16	28.5	12	30	30	45	40.5	sig
prot737	180	15	20	51	42	21	9	54	72	sig
prot738	184	14	8	26	26	9	8	32	22	ns
prot739	230	13	10	28.8	14.4	14	8	9	36	ns
prot740	187	19	16	15	15	27	14	13.5	40.5	sig
prot741	189	5	11	45	66	20	20	42	81	sig
prot742	180	13	12	24	30	34	38	76	60	sig
prot743	294	10	13	27	39.6	9	9	21.6	23.4	ns
prot744	186	13	15	18	21	10	11	24	21	ns
prot745	225	11	11	24	36	21	16	42	42	sig
prot746	174	8	13	20	28	42	36	72	60	sig
prot747	208	5	8	16.2	23.4	26	30	54	32.4	sig
prot748	217	9	12	12	10.5	11	13	15	13.5	ns
prot749	112	11	10	27	33	4	6	21	36	ns
prot750	206	6	13	24	22	14	14	16	32	ns
prot751	166	9	9	7.2	16.2	13	7	14.4	16.2	ns
prot752	113	10	6	1.5	7.5	10	3	12	4.5	ns
prot753	169	6	13	24	33	10	8	30	48	ns
prot754	313	8	7	24	12	5	12	16	8	ns
prot755	197	8	10	25.2	23.4	18	4	7.2	14.4	ns
prot756	124	8	8	15	9	10	12	18	27	sig
prot757	246	5	8	18	27	6	6	24	12	ns
prot758	258	11	8	4	24	9	7	14	8	ns
prot759	168	4	13	12.6	9	8	8	16.2	12.6	ns
prot760	260	6	10	15	10.5	3	5	7.5	6	ns
prot761	243	3	6	15	21	16	8	42	42	sig
prot762	124	13	5	4	14	8	6	10	20	ns
prot763	208	6	5	9	12.6	13	6	14.4	16.2	ns
prot764	217	1	3	13.5	13.5	13	7	4.5	6	ns
prot765	197	10	11	24	36	6	7	27	18	ns
prot766	177	5	8	8	12	4	6	10	18	ns
prot767	146	2	6	5.4	16.2	4	2	9	9	ns
prot768	157	3	2	7.5	9	3	5	4.5	7.5	ns
prot769	270	6	9	15	9	3	4	24	6	ns
prot770	264	7	7	12	10	6	12	6	14	ns
prot771	274	9	11	9	12.6	5	6	12.6	12.6	ns
prot772	156	4	6	15	10.5	8	8	6	9	ns
prot773	252	5	6	21	3	4	8	15	18	ns
prot774	356	5	7	14	18	3	6	16	24	ns
prot775	180	7	4	5.4	12.6	6	12	5.4	10.8	ns
prot776	251	5	5	6	10.5	4	8	10.5	10.5	ns
prot777	156	7	7	12	27	4	5	18	33	ns
prot778	227	6	5	6	2	7	11	16	8	ns
prot779	116	8	8	12.6	9	6	6	9	3.6	ns
prot780	154	7	10	9	4.5	6	4	1.5	15	sig
prot781	198	9	11	24	27	4	1	21	21	ns
prot782	236	7	9	14	12	8	6	28	20	sig
prot783	184	2	6	10.8	14.4	6	15	21.6	21.6	sig
prot784	122	10	5	12	9	3	4	4.5	12	ns
prot785	91	5	7	21	24	9	8	12	9	ns
prot786	274	10	4	8	12	6	10	16	20	sig
prot787	152	5	7	5.4	7.2	0	2	1.8	1.8	ns
prot788	162	1	5	4.5	6	7	4	10.5	21	sig
prot789	158	4	3	18	21	6	7	12	12	ns
prot790	463	5	8	8	4	4	4	6	8	ns
prot791	312	8	1	14.4	5.4	6	9	28.8	25.2	sig
prot792	261	6	6	6	9	2	3	10.5	6	ns
prot793	392	3	4	15	21	7	6	24	15	ns
prot794	182	2	2	6	18	4	5	12	4	ns
prot795	310	2	6	5.4	3.6	3	6	1.8	16.2	ns
prot796	382	8	5	12	10.5	5	4	6	12	ns
prot797	113	7	2	15	9	3	7	21	24	ns
prot798	111	8	4	8	8	5	5	8	4	ns
prot799	418	3	5	9	7.2	6	8	0	7.2	ns
prot800	185	7	7	9	15	4	9	3	6	ns
prot801	163	3	1	9	6	4	6	6	9	ns
prot802	238	4	9	10	20	9	5	8	18	ns
prot803	282	5	7	5.4	9	1	3	7.2	10.8	ns
prot804	305	5	6	6	4.5	4	6	4.5	0	ns
prot805	292	4	3	6	9	2	3	9	18	ns
prot806	427	5	6	6	10	4	0	12	8	ns
prot807	234	5	6	5.4	9	5	5	10.8	5.4	ns
prot808	233	9	6	10.5	10.5	10	5	13.5	15	ns
prot809	425	6	4	18	15	6	12	24	24	sig
prot810	95	5	2	8	6	6	5	2	10	ns
prot811	241	6	6	10.8	10.8	4	2	9	19.8	sig
prot812	201	3	6	6	9	1	4	1.5	1.5	ns
prot813	474	4	3	9	15	3	1	3	21	ns
prot814	437	2	3	4	4	6	4	12	8	ns
prot815	411	5	3	5.4	18	4	6	5.4	14.4	sig
prot816	333	5	2	1.5	4.5	2	3	7.5	1.5	ns
prot817	449	1	5	6	9	6	6	6	18	sig
prot818	256	3	2	0	2	1	2	8	10	ns
prot819	292	1	7	9	1.8	3	4	1.8	0	ns
prot820	669	4	4	4.5	1.5	6	4	6	3	ns
prot821	378	5	2	3	9	7	5	12	33	sig
prot822	373	4	6	4	6	7	7	12	12	sig
prot823	327	2	1	7.2	5.4	3	2	5.4	5.4	ns
prot824	180	2	3	4.5	1.5	2	6	4.5	0	ns
prot825	357	4	1	3	9	4	8	6	9	ns
prot826	791	2	2	0	4	2	6	16	12	sig
prot827	1037	6	3	10.8	3.6	3	2	12.6	7.2	ns
prot828	223	2	1	7.5	7.5	2	2	1.5	6	ns
prot829	417	8	2	6	12	0	8	3	6	ns
prot830	310	1	1	2	2	3	0	6	8	ns
prot831	796	1	0	10.8	5.4	6	1	0	3.6	ns
prot832	385	3	3	3	6	9	6	13.5	9	sig
prot833	399	3	4	9	15	2	1	6	9	ns
prot834	661	2	2	8	6	0	3	0	8	ns
prot835	648	2	5	0	5.4	3	2	5.4	5.4	ns
prot836	172	2	2	0	1.5	1	0	3	1.5	ns
prot837	459	0	3	6	3	2	1	9	0	ns
prot838	266	2	5	6	0	1	3	8	2	ns
prot839	85	46	48	91.8	90	49	54	113.4	82.8	ns
prot840	185	58	65	75	85.5	88	74	141	166.5	sig
prot841	130	66	58	150	120	67	66	144	135	ns
prot842	128	59	63	112	102	39	65	118	126	ns
prot843	130	43	57	127.8	100.8	52	60	115.2	97.2	ns
prot844	150	54	49	67.5	67.5	62	57	66	81	ns
prot845	94	41	43	96	111	37	33	111	102	ns
prot846	154	27	31	58	44	66	108	186	90	sig
prot847	76	28	29	32.4	54	25	23	45	45	ns
prot848	213	14	14	25.5	30	21	20	36	31.5	ns
prot849	51	12	11	42	54	20	17	57	54	ns
prot850	198	18	20	36	34	21	16	28	34	ns
prot851	150	17	15	34.2	36	20	19	27	27	ns
prot852	161	15	14	21	13.5	16	10	27	25.5	ns
prot853	227	14	14	39	42	36	24	60	114	sig
prot854	56	14	17	26	38	17	12	24	28	ns
prot855	107	13	16	14.4	12.6	15	19	28.8	27	ns
prot856	85	25	17	10.5	15	8	16	21	19.5	ns
prot857	191	13	13	30	36	13	10	36	27	ns
prot858	207	11	12	24	18	12	6	32	14	sig
prot859	313	14	8	19.8	12.6	9	11	27	19.8	ns
prot860	150	17	18	7.5	7.5	10	21	19.5	22.5	ns
prot861	446	5	6	30	27	8	8	45	45	ns
prot862	165	13	16	24	18	9	13	16	16	ns
prot863	164	7	10	21.6	14.4	8	8	25.2	16.2	ns
prot864	183	10	15	19.5	21	15	7	18	22.5	ns
prot865	112	13	15	24	39	18	10	30	18	ns
prot866	99	8	10	30	24	36	42	90	42	sig
prot867	162	28	9	19.8	25.2	14	4	21.6	16.2	ns
prot868	294	13	12	15	25.5	27	45	49.5	36	sig
prot869	219	9	13	36	18	13	12	45	21	ns
prot870	139	9	13	10	20	10	19	20	14	ns
prot871	1091	4	7	18	16.2	8	8	9	10.8	ns
prot872	153	11	11	19.5	18	12	7	19.5	13.5	ns
prot873	122	8	2	36	18	9	7	12	27	ns
prot874	308	8	16	10	14	5	15	10	14	ns
prot875	274	9	11	9	7.2	11	7	10.8	18	ns
prot876	168	13	9	18	9	9	8	18	15	ns
prot877	157	9	9	18	15	8	6	6	24	ns
prot878	171	6	8	26	22	6	11	26	24	ns
prot879	163	10	6	21.6	10.8	11	9	18	9	ns
prot880	78	4	10	13.5	7.5	10	10	10.5	13.5	ns
prot881	177	7	4	24	42	7	5	21	18	ns
prot882	198	10	9	10	14	10	8	12	12	ns
prot883	322	8	6	9	19.8	6	5	18	16.2	ns
prot884	145	7	12	9	15	11	9	6	3	ns
prot885	224	13	7	21	30	7	8	18	33	ns
prot886	155	5	11	18	16	4	1	8	30	ns
prot887	102	8	9	21.6	3.6	10	9	5.4	16.2	ns
prot888	207	11	5	7.5	7.5	8	4	12	6	ns
prot889	480	8	5	15	21	5	2	39	15	ns
prot890	104	6	9	16	20	11	4	8	8	ns
prot891	204	14	6	14.4	9	7	13	23.4	12.6	sig
prot892	248	5	7	9	7.5	5	5	7.5	6	ns
prot893	157	5	5	24	24	5	1	27	33	ns
prot894	132	7	4	16	16	7	5	14	14	ns
prot895	214	5	7	9	7.2	3	9	14.4	9	ns
prot896	219	5	2	9	9	12	5	9	16.5	ns
prot897	193	7	6	42	21	5	8	9	21	ns
prot898	155	7	9	14	2	3	3	20	12	ns
prot899	239	7	7	12.6	10.8	2	7	5.4	10.8	ns
prot900	116	10	7	12	7.5	5	7	12	13.5	ns
prot901	211	3	4	18	9	4	2	24	15	ns
prot902	156	7	5	12	10	8	8	6	12	ns
prot903	246	3	7	7.2	10.8	2	4	12.6	16.2	ns
prot904	218	6	5	13.5	7.5	3	1	7.5	15	ns
prot905	201	5	7	9	12	7	7	9	18	ns
prot906	111	4	2	10	6	2	6	6	12	ns
prot907	175	9	4	3.6	9	8	12	18	18	sig
prot908	195	3	9	7.5	7.5	6	3	6	9	ns
prot909	292	6	5	15	12	5	5	21	21	ns
prot910	173	5	6	10	4	5	5	22	4	ns
prot911	284	3	5	18	12.6	6	4	7.2	5.4	ns
prot912	151	1	5	7.5	6	7	7	10.5	1.5	ns
prot913	165	6	1	12	6	3	5	6	6	ns
prot914	132	5	2	12	14	3	4	12	6	ns
prot915	177	6	5	5.4	7.2	6	4	7.2	7.2	ns
prot916	137	8	4	12	6	9	8	6	7.5	ns
prot917	325	3	7	6	15	7	8	9	18	ns
prot918	192	7	7	16	4	4	4	6	8	ns
prot919	170	6	4	7.2	5.4	0	4	7.2	3.6	ns
prot920	157	3	4	6	7.5	5	5	10.5	3	ns
prot921	192	5	8	15	15	4	4	6	9	ns
prot922	474	5	2	10	12	5	1	8	10	ns
prot923	186	3	6	7.2	10.8	5	8	5.4	9	ns
prot924	428	3	1	3	3	7	6	1.5	0	ns
prot925	191	3	4	15	18	4	12	24	30	sig
prot926	169	6	4	14	12	6	12	12	16	sig
prot927	166	2	5	5.4	16.2	1	5	9	9	ns
prot928	290	3	4	7.5	9	6	15	12	6	sig
prot929	216	2	9	9	12	4	5	6	12	ns
prot930	103	3	8	6	12	3	3	14	8	ns
prot931	271	1	1	5.4	1.8	10	16	3.6	10.8	sig
prot932	147	5	2	7.5	7.5	5	5	3	4.5	ns
prot933	135	0	3	9	15	2	10	12	18	sig
prot934	135	2	1	6	2	4	2	8	10	ns
prot935	135	2	3	0	1.8	4	5	5.4	5.4	ns
prot936	135	4	8	4.5	6	4	2	6	15	ns
prot937	321	4	6	9	9	3	7	15	9	ns
prot938	164	1	3	8	4	5	2	4	2	ns
prot939	113	4	4	3.6	9	7	2	3.6	16.2	sig
prot940	271	2	0	7.5	6	3	3	3	0	ns
prot941	204	7	3	3	18	2	8	24	24	sig
prot942	276	2	5	4	8	3	0	4	12	ns
prot943	108	4	3	7.2	5.4	3	3	5.4	7.2	ns
prot944	91	4	6	4.5	7.5	2	1	9	4.5	ns
prot945	325	2	2	12	6	3	2	21	18	ns
prot946	114	5	3	10	2	6	4	8	8	sig
prot947	277	0	3	7.2	1.8	1	3	7.2	1.8	ns
prot948	118	6	3	1.5	7.5	3	4	4.5	1.5	ns
prot949	121	3	1	6	6	3	5	3	3	ns
prot950	198	0	3	0	4	4	1	0	4	ns
prot951	237	3	3	3.6	5.4	2	2	3.6	1.8	ns
prot952	220	5	1	7.5	7.5	2	3	3	4.5	ns
prot953	406	4	2	6	12	6	3	27	9	sig
prot954	391	3	3	6	0	3	1	4	2	ns
prot955	189	1	1	1.8	3.6	2	3	3.6	5.4	ns
prot956	232	2	3	6	1.5	1	2	6	6	sig
prot957	470	3	5	9	9	1	1	3	6	sig
prot958	527	7	0	0	0	1	0	4	8	ns
prot959	141	3	4	5.4	3.6	4	2	1.8	1.8	ns
prot960	602	2	1	4.5	1.5	2	1	1.5	9	ns
prot961	109	19	16	42	84	31	21	66	66	ns
prot962	258	32	22	38	62	30	24	34	38	ns
prot963	168	13	12	21.6	28.8	13	12	28.8	21.6	ns
prot964	177	19	15	28.5	28.5	14	15	27	37.5	ns
prot965	104	17	17	57	42	14	14	39	39	ns
prot966	187	7	5	30	24	30	36	108	96	sig
prot967	134	24	14	18	34.2	9	15	19.8	16.2	ns
prot968	153	11	20	16.5	22.5	11	17	18	16.5	ns
prot969	125	11	6	33	63	10	10	18	27	ns
prot970	242	10	14	22	16	10	12	22	34	sig
prot971	128	12	11	28.8	18	15	12	27	16.2	ns
prot972	160	8	9	16.5	9	7	7	10.5	16.5	ns
prot973	65	12	9	24	18	12	7	27	27	ns
prot974	143	14	21	26	24	11	9	22	32	ns
prot975	131	11	16	19.8	21.6	13	20	36	45	sig
prot976	128	11	11	24	21	9	6	16.5	18	ns
prot977	76	8	6	24	18	5	7	39	12	ns
prot978	95	13	11	18	14	10	6	20	26	ns
prot979	70	6	12	18	12.6	11	11	18	19.8	ns
prot980	136	14	9	16.5	18	8	6	12	9	ns
prot981	116	14	14	36	45	15	8	24	33	ns
prot982	108	12	5	16	12	9	10	14	20	ns
prot983	195	12	9	9	3.6	10	9	16.2	10.8	ns
prot984	145	14	12	16.5	13.5	4	7	19.5	13.5	ns
prot985	102	8	4	21	15	11	9	21	36	ns
prot986	173	11	9	30	10	6	3	6	12	ns
prot987	212	10	11	10.8	10.8	6	7	10.8	3.6	ns
prot988	116	4	6	13.5	10.5	9	7	10.5	3	sig
prot989	219	5	8	21	12	11	11	36	21	sig
prot990	312	8	10	14	4	5	9	14	12	ns
prot991	78	7	6	10.8	9	4	6	10.8	7.2	ns
prot992	193	9	2	1.5	13.5	15	15	22.5	22.5	sig
prot993	500	6	4	9	15	1	4	15	21	ns
prot994	195	9	8	12	6	9	4	6	14	ns
prot995	177	5	9	12.6	10.8	4	4	3.6	18	ns
prot996	224	3	10	12	4.5	6	3	4.5	4.5	ns
prot997	239	1	3	21	27	18	9	27	54	sig
prot998	223	5	5	4	12	9	5	10	22	ns
prot999	113	4	6	16.2	14.4	5	2	14.4	3.6	ns
prot1000	94	2	2	3	3	16	12	21	12	sig
prot1001	74	3	3	12	24	5	10	9	12	ns
prot1002	265	4	6	16	2	4	7	4	14	ns
prot1003	225	1	5	16.2	10.8	3	8	3.6	12.6	ns
prot1004	129	7	1	9	9	6	2	9	12	sig
prot1005	210	3	5	18	15	3	5	21	12	ns
prot1006	248	3	6	8	12	4	10	12	12	sig
prot1007	158	7	6	12.6	12.6	18	9	16.2	19.8	sig
prot1008	68	3	5	4.5	3	6	4	12	7.5	ns
prot1009	68	1	2	21	9	3	5	21	12	ns
prot1010	548	10	5	10	12	10	4	16	12	ns
prot1011	123	5	2	5.4	7.2	5	7	9	23.4	sig
prot1012	181	2	6	7.5	3	10	5	3	6	ns
prot1013	824	2	3	9	18	3	4	15	12	ns
prot1014	250	2	3	4	4	3	2	6	4	ns
prot1015	242	6	4	7.2	5.4	3	1	10.8	3.6	ns
prot1016	186	3	3	0	4.5	6	4	6	1.5	ns
prot1017	228	6	7	21	9	5	10	9	30	ns
prot1018	106	4	7	12	12	7	5	10	14	sig
prot1019	135	5	2	7.2	7.2	9	2	5.4	3.6	ns
prot1020	173	5	3	7.5	6	3	5	6	10.5	ns
prot1021	245	3	7	18	9	6	4	15	15	ns
prot1022	98	6	1	8	6	2	6	2	6	ns
prot1023	149	4	4	7.2	9	3	6	14.4	5.4	ns
prot1024	136	0	5	0	4.5	4	6	15	9	sig
prot1025	335	5	5	15	12	6	3	24	9	sig
prot1026	81	6	4	6	4	6	6	16	18	sig
prot1027	124	7	9	9	7.2	6	7	12.6	5.4	ns
prot1028	204	4	4	6	4.5	2	4	4.5	9	ns
prot1029	124	5	7	15	12	6	5	9	6	ns
prot1030	231	2	6	2	14	4	3	8	8	ns
prot1031	192	7	3	5.4	5.4	4	8	7.2	9	ns
prot1032	514	0	4	3	3	5	6	7.5	7.5	ns
prot1033	277	6	6	6	12	6	3	18	6	ns
prot1034	159	3	1	6	2	2	0	4	6	ns
prot1035	190	3	2	9	0	4	5	3.6	9	ns
prot1036	225	3	4	3	9	4	2	7.5	1.5	ns
prot1037	57	1	5	12	12	4	1	6	21	ns
prot1038	153	0	3	8	4	8	9	18	18	sig
prot1039	91	1	5	5.4	14.4	4	2	3.6	5.4	ns
prot1040	94	8	3	10.5	6	3	2	6	3	ns
prot1041	112	1	4	21	6	3	2	18	9	ns
prot1042	336	4	6	8	2	5	1	10	8	ns
prot1043	241	7	8	3.6	5.4	4	4	9	10.8	sig
prot1044	108	2	6	3	4.5	5	3	6	10.5	ns
prot1045	117	2	5	15	3	3	0	6	9	ns
prot1046	286	7	1	4	4	5	2	10	4	ns
prot1047	122	4	2	0	3.6	6	2	3.6	3.6	ns
prot1048	273	4	6	7.5	3	3	5	4.5	6	ns
prot1049	237	5	2	18	21	12	12	63	18	sig
prot1050	222	2	5	6	6	3	4	16	18	sig
prot1051	799	4	1	5.4	3.6	5	0	10.8	1.8	ns
prot1052	125	4	4	6	4.5	2	1	1.5	6	sig
prot1053	98	1	3	3	9	2	2	15	15	sig
prot1054	153	2	5	16	0	6	0	10	0	ns
prot1055	186	2	2	3.6	7.2	5	2	12.6	9	sig
prot1056	188	1	1	4.5	3	5	2	4.5	1.5	ns
prot1057	127	2	1	6	3	10	8	6	24	sig
prot1058	65	118	126	228	236	157	142	286	308	sig
prot1059	115	38	45	70.2	90	43	34	88.2	72	ns
prot1060	65	30	23	33	43.5	78	72	85.5	153	sig
prot1061	90	17	22	99	45	20	28	63	57	ns
prot1062	120	11	12	28	30	12	7	34	12	ns
prot1063	83	8	15	23.4	14.4	8	12	18	10.8	ns
prot1064	177	4	10	10.5	13.5	2	7	9	7.5	ns
prot1065	59	9	7	9	36	6	7	15	15	ns
prot1066	97	9	16	16	18	18	20	36	24	sig
prot1067	188	5	8	12.6	16.2	5	6	12.6	21.6	ns
prot1068	82	7	5	12	7.5	15	6	12	10.5	ns
prot1069	109	5	6	30	27	11	11	18	27	ns
prot1070	109	8	11	20	12	9	11	12	16	ns
prot1071	168	9	7	12.6	12.6	9	7	23.4	14.4	ns
prot1072	188	7	4	13.5	16.5	12	8	22.5	7.5	ns
prot1073	82	3	5	15	21	9	9	33	81	sig
prot1074	75	14	8	10	12	12	14	28	20	sig
prot1075	151	6	4	21.6	10.8	3	8	9	9	ns
prot1076	175	8	6	6	13.5	9	14	21	21	sig
prot1077	116	3	4	18	27	5	6	24	0	ns
prot1078	161	2	5	20	8	6	6	18	16	ns
prot1079	95	5	9	7.2	12.6	6	5	10.8	14.4	ns
prot1080	101	4	6	3	6	6	4	9	6	ns
prot1081	175	4	4	21	15	4	2	21	27	ns
prot1082	401	5	3	18	4	6	3	8	12	ns
prot1083	214	11	4	7.2	3.6	10	4	14.4	10.8	ns
prot1084	215	3	1	7.5	7.5	5	10	1.5	6	ns
prot1085	152	6	7	24	12	16	6	12	12	sig
prot1086	125	4	5	12	16	5	1	8	6	ns
prot1087	154	5	5	3.6	1.8	3	7	7.2	1.8	ns
prot1088	119	4	5	9	6	3	7	9	3	ns
prot1089	145	6	4	3	9	7	7	12	21	sig
prot1090	256	2	4	16	10	2	1	10	8	ns
prot1091	119	3	3	14.4	9	7	6	10.8	10.8	ns
prot1092	159	4	3	6	7.5	6	6	12	7.5	ns
prot1093	91	2	6	18	12	21	24	45	27	sig
prot1094	396	5	5	12	8	1	2	6	6	ns
prot1095	205	5	2	7.2	3.6	4	4	14.4	3.6	ns
prot1096	108	3	3	1.5	3	4	2	4.5	3	ns
prot1097	71	3	6	15	15	5	3	15	6	ns
prot1098	259	3	2	4	8	2	12	16	8	sig
prot1099	191	1	4	3.6	3.6	2	8	3.6	5.4	ns
prot1100	147	4	3	4.5	10.5	2	5	9	0	ns
prot1101	292	1	3	12	18	3	3	15	9	ns
prot1102	69	6	2	4	4	10	6	16	4	sig
prot1103	245	6	2	1.8	5.4	1	4	10.8	10.8	ns
prot1104	146	2	1	4.5	1.5	2	2	4.5	1.5	ns
prot1105	351	5	3	12	12	6	3	30	24	sig
prot1106	106	4	3	6	12	4	8	20	20	sig
prot1107	180	3	3	3.6	1.8	2	1	9	7.2	ns
prot1108	199	6	6	6	3	3	6	3	7.5	ns
prot1109	185	2	5	6	15	5	4	0	12	ns
prot1110	182	4	3	8	6	2	4	6	8	ns
prot1111	59	4	8	3.6	3.6	2	4	3.6	3.6	sig
prot1112	173	0	4	12	4.5	3	3	9	1.5	ns
prot1113	105	1	0	15	12	7	3	3	3	ns
prot1114	79	2	3	4	12	8	6	4	12	sig
prot1115	94	5	5	7.2	14.4	3	2	3.6	1.8	ns
prot1116	235	1	4	4.5	3	2	3	3	4.5	ns
prot1117	99	3	3	0	15	3	2	9	21	ns
prot1118	103	4	2	8	8	18	3	18	6	sig
prot1119	226	2	1	7.2	5.4	5	2	3.6	16.2	ns
prot1120	168	3	6	3	3	4	3	1.5	4.5	ns
prot1121	454	1	4	3	3	2	5	6	6	ns
prot1122	92	2	2	10	6	3	2	12	8	ns
prot1123	99	3	2	7.2	9	1	4	0	1.8	ns
prot1124	116	2	0	0	4.5	3	3	7.5	7.5	ns
prot1125	90	1	2	3	9	0	6	9	9	ns
prot1126	87	1	2	10	4	4	4	2	2	ns
prot1127	294	2	3	3.6	3.6	3	5	10.8	3.6	ns
prot1128	354	0	1	1.5	7.5	1	3	3	1.5	ns
prot1129	216	1	4	15	3	3	3	12	6	ns
prot1130	138	0	2	2	4	4	1	2	0	ns
prot1131	187	0	0	3.6	0	2	1	1.8	5.4	ns
prot1132	495	1	2	1.5	0	10	2	12	12	sig
prot1133	406	4	1	0	3	1	2	0	0	ns
prot1134	382	4	0	4	0	1	1	4	4	ns
prot1135	272	1	1	5.4	3.6	2	2	0	0	ns
prot1136	71	21	15	19.5	25.5	19	22	42	28.5	ns
prot1137	105	15	18	57	78	24	28	87	69	ns
prot1138	234	14	22	50	42	22	16	52	38	ns
prot1139	112	13	25	23.4	36	20	19	41.4	25.2	sig
prot1140	114	25	10	28.5	28.5	21	13	24	21	ns
prot1141	112	4	8	27	15	3	4	21	18	ns
prot1142	166	7	8	22	12	7	8	16	10	ns
prot1143	104	6	4	16.2	3.6	9	14	14.4	18	sig
prot1144	376	3	9	7.5	6	10	5	13.5	7.5	ns
prot1145	83	9	6	30	12	6	4	12	27	ns
prot1146	51	6	6	10	8	3	6	10	4	ns
prot1147	74	3	2	16.2	5.4	5	5	10.8	7.2	ns
prot1148	74	4	3	7.5	7.5	7	5	10.5	6	ns
prot1149	117	6	5	27	3	3	5	21	15	ns
prot1150	106	3	6	12	8	6	5	2	12	ns
prot1151	110	3	3	9	12.6	10	1	10.8	3.6	sig
prot1152	73	7	3	4.5	3	5	8	3	9	sig
prot1153	113	4	3	12	3	4	3	12	18	ns
prot1154	358	5	3	2	10	2	2	10	2	ns
prot1155	99	1	4	3.6	3.6	7	4	7.2	19.8	sig
prot1156	115	5	3	3	7.5	3	8	6	3	ns
prot1157	180	1	3	12	0	5	1	12	9	ns
prot1158	67	4	6	12	4	4	5	14	8	ns
prot1159	99	4	0	9	3.6	9	6	7.2	7.2	sig
prot1160	99	3	2	4.5	1.5	2	7	7.5	3	ns
prot1161	99	2	3	9	9	4	1	0	6	ns
prot1162	98	2	1	8	10	5	4	0	6	ns
prot1163	165	6	4	7.2	7.2	3	5	5.4	7.2	ns
prot1164	76	1	3	4.5	4.5	6	12	22.5	22.5	sig
prot1165	90	2	2	9	12	0	2	12	6	ns
prot1166	113	5	1	4	2	4	4	4	4	sig
prot1167	90	5	1	3.6	3.6	6	1	5.4	1.8	ns
prot1168	163	1	2	4.5	1.5	3	2	1.5	3	ns
prot1169	102	0	2	9	3	2	2	6	9	ns
prot1170	183	3	3	6	6	3	6	2	6	ns
prot1171	98	0	3	1.8	3.6	1	0	5.4	14.4	ns
prot1172	146	1	4	3	0	1	3	4.5	1.5	ns
prot1173	145	2	4	9	6	5	5	12	15	sig
prot1174	166	1	2	6	4	1	1	0	4	ns
prot1175	100	1	1	5.4	5.4	2	0	7.2	1.8	ns
prot1176	393	1	5	1.5	3	3	2	1.5	1.5	ns
prot1177	89	1	1	3	6	2	2	12	6	ns
prot1178	391	3	3	6	4	4	2	6	2	ns
prot1179	89	3	1	3.6	3.6	0	2	3.6	3.6	ns
prot1180	1106	4	4	7.5	6	18	18	10.5	10.5	sig
prot1181	3227	10	6	9	6	6	3	21	9	ns
prot1182	539	8	7	18	16	27	27	48	84	sig
prot1183	771	4	5	1.8	12.6	5	1	25.2	18	sig
prot1184	2680	2	7	4.5	4.5	3	1	6	13.5	ns
prot1185	917	3	5	15	9	5	3	24	3	ns
prot1186	4114	0	4	0	2	12	18	18	18	sig
prot1187	449	6	10	19.8	10.8	6	9	9	16.2	ns
prot1188	1304	2	4	3	7.5	4	3	3	6	ns
prot1189	393	7	6	24	24	2	5	21	21	ns
prot1190	1513	1	6	4	8	3	1	8	0	ns
prot1191	2580	4	1	0	3.6	1	2	7.2	1.8	ns
prot1192	959	12	7	12	10.5	10	2	10.5	12	ns
prot1193	510	4	4	12	18	3	7	33	27	ns
prot1194	427	5	5	14	8	7	10	10	16	ns
prot1195	413	4	5	10.8	3.6	8	12	16.2	5.4	sig
prot1196	819	6	3	16.5	7.5	7	4	1.5	6	ns
prot1197	1779	5	9	3	0	1	2	0	9	ns
prot1198	1379	2	2	6	4	3	4	8	6	ns
prot1199	652	3	3	3.6	12.6	8	8	5.4	7.2	sig
prot1200	704	1	1	0	3	4	1	1.5	1.5	ns
prot1201	1028	3	3	15	12	2	4	6	15	ns
prot1202	1181	4	1	4	4	4	2	4	4	ns
prot1203	383	3	8	10.8	12.6	5	6	5.4	25.2	ns
prot1204	1077	4	0	7.5	10.5	6	5	7.5	4.5	ns
prot1205	452	3	5	9	18	6	3	21	15	ns
prot1206	434	3	8	14	0	2	1	8	8	ns
prot1207	955	4	1	9	7.2	5	4	5.4	1.8	ns
prot1208	528	3	6	7.5	10.5	4	3	7.5	4.5	ns
prot1209	228	2	3	6	15	4	0	3	18	ns
prot1210	781	3	3	14	10	5	3	14	4	ns
prot1211	548	3	4	14.4	1.8	4	3	5.4	7.2	ns
prot1212	273	3	4	4.5	1.5	4	2	3	6	ns
prot1213	153	11	6	9	30	6	5	15	27	ns
prot1214	320	8	5	6	10	10	10	28	24	sig
prot1215	219	9	6	9	5.4	3	33	43.2	37.8	sig
prot1216	410	5	5	6	12	5	2	10.5	6	ns
prot1217	322	5	9	9	12	9	16	27	33	sig
prot1218	629	3	5	6	2	3	3	6	12	ns
prot1219	264	4	4	9	9	9	3	21.6	16.2	sig
prot1220	356	3	3	7.5	1.5	7	2	7.5	1.5	ns
prot1221	390	9	4	12	9	4	4	6	6	ns
prot1222	235	3	1	6	6	4	3	4	8	ns
prot1223	263	1	3	7.2	7.2	7	1	7.2	9	ns
prot1224	481	1	2	6	3	2	1	4.5	3	ns
prot1225	551	8	5	3	18	5	5	21	12	ns
prot1226	481	3	9	2	10	1	3	6	2	ns
prot1227	487	0	4	5.4	9	0	1	3.6	5.4	ns
prot1228	881	5	2	4.5	4.5	4	3	4.5	7.5	ns
prot1229	2284	3	5	3	3	2	10	6	6	sig
prot1230	852	2	2	4	2	2	7	18	4	sig
prot1231	341	4	5	3.6	12.6	4	4	3.6	5.4	ns
prot1232	182	10	6	9	4.5	4	2	6	0	ns
prot1233	327	5	2	21	12	5	5	15	30	ns
prot1234	219	4	5	12	12	4	2	8	12	ns
prot1235	406	4	0	3.6	5.4	4	2	10.8	3.6	ns
prot1236	332	1	3	4.5	3	0	0	0	3	ns
prot1237	365	1	3	9	12	4	4	12	15	ns
prot1238	308	2	2	8	8	1	3	10	6	ns
prot1239	232	5	1	5.4	3.6	1	8	1.8	1.8	sig
prot1240	2067	3	0	3	1.5	3	4	1.5	7.5	ns
prot1241	865	2	2	18	3	0	5	12	6	ns
prot1242	682	0	2	2	2	4	0	4	6	ns
prot1243	573	2	1	1.8	5.4	2	2	0	7.2	ns
prot1244	454	3	4	1.5	7.5	0	0	4.5	0	ns
prot1245	611	13	12	27	30	8	4	51	36	ns
prot1246	133	11	9	10	8	6	13	10	24	ns
prot1247	221	10	6	12.6	25.2	28	28	28.8	28.8	sig
prot1248	153	9	9	13.5	13.5	6	10	9	7.5	ns
prot1249	363	4	5	18	12	7	4	21	15	ns
prot1250	435	5	4	8	20	3	7	8	8	ns
prot1251	366	3	3	10.8	5.4	7	5	10.8	10.8	ns
prot1252	170	8	5	4.5	12	4	2	4.5	7.5	ns
prot1253	267	2	5	12	9	2	5	9	18	ns
prot1254	463	3	4	4	4	9	2	8	4	ns
prot1255	542	4	2	3.6	5.4	2	1	9	7.2	sig
prot1256	448	5	3	9	10.5	6	9	18	27	sig
prot1257	177	2	5	12	6	4	4	12	0	ns
prot1258	365	4	4	4	2	9	3	4	4	ns
prot1259	746	3	1	14.4	7.2	2	6	7.2	3.6	sig
prot1260	458	3	5	4.5	9	4	4	10.5	3	ns
prot1261	147	4	5	3	18	2	3	6	12	ns
prot1262	266	3	4	14	6	2	1	2	4	ns
prot1263	340	2	2	10.8	0	1	4	5.4	5.4	ns
prot1264	398	7	1	9	3	4	6	6	4.5	ns
prot1265	403	2	3	6	9	5	2	6	6	sig
prot1266	302	4	7	8	2	2	3	10	2	ns
prot1267	465	2	1	9	5.4	5	6	3.6	3.6	sig
prot1268	487	3	2	3	7.5	2	1	7.5	1.5	ns
prot1269	568	2	2	15	6	1	3	6	9	ns
prot1270	370	1	3	6	4	2	3	4	6	ns
prot1271	435	2	0	3.6	0	0	2	3.6	7.2	ns
prot1272	382	2	2	0	1.5	0	0	3	4.5	ns
prot1273	400	1	3	9	6	0	1	6	3	ns
prot1274	1317	0	1	2	0	1	0	2	2	ns
prot1275	1827	1	2	0	3.6	2	0	0	3.6	ns
prot1276	227	7	7	13.5	18	3	11	9	9	ns
prot1277	126	5	5	21	27	9	4	24	30	sig
prot1278	199	6	4	14	4	3	7	6	4	ns
prot1279	186	3	4	9	9	4	5	5.4	9	ns
prot1280	397	8	1	9	9	2	3	4.5	4.5	ns
prot1281	191	7	5	15	18	14	10	30	24	sig
prot1282	181	7	7	6	6	3	4	2	6	ns
prot1283	332	7	5	3.6	9	9	18	16.2	16.2	sig
prot1284	207	3	4	7.5	4.5	5	2	7.5	4.5	ns
prot1285	433	4	4	21	12	6	3	15	9	ns
prot1286	220	7	6	16	8	4	6	4	10	ns
prot1287	174	5	8	12.6	5.4	11	14	9	7.2	sig
prot1288	398	0	1	7.5	4.5	3	1	6	9	ns
prot1289	250	4	7	15	12	8	4	0	21	ns
prot1290	254	2	1	0	6	2	1	0	2	ns
prot1291	278	1	6	5.4	3.6	9	4	16.2	12.6	sig
prot1292	195	4	4	3	4.5	4	4	6	6	ns
prot1293	493	3	2	3	15	7	4	15	21	sig
prot1294	395	3	6	4	6	4	3	4	10	ns
prot1295	346	2	3	7.2	5.4	3	2	0	1.8	ns
prot1296	386	2	4	6	4.5	4	3	4.5	0	ns
prot1297	323	4	1	6	9	3	1	12	6	ns
prot1298	221	3	0	8	12	6	2	2	4	sig
prot1299	330	4	6	3.6	1.8	1	2	3.6	5.4	ns
prot1300	913	2	2	0	3	3	2	7.5	6	ns
prot1301	216	5	3	12	6	3	1	0	12	ns
prot1302	176	7	2	8	4	2	0	4	0	ns
prot1303	396	1	0	3.6	1.8	4	2	7.2	7.2	sig
prot1304	144	6	3	0	6	3	5	4.5	4.5	ns
prot1305	340	2	1	9	18	2	2	9	12	ns
prot1306	177	1	5	4	4	3	1	4	6	ns
prot1307	491	3	4	1.8	5.4	8	4	1.8	12.6	sig
prot1308	289	4	5	4.5	9	2	4	9	12	sig
prot1309	925	1	0	3	9	1	4	18	3	sig
prot1310	266	0	0	0	4	6	3	6	6	sig
prot1311	584	1	4	5.4	3.6	3	1	3.6	0	ns
prot1312	316	5	0	3	0	6	4	6	1.5	sig
prot1313	365	2	3	6	9	3	2	9	3	ns
prot1314	282	1	2	6	8	18	9	6	24	sig
prot1315	465	2	1	1.8	5.4	3	1	0	5.4	ns
prot1316	577	5	2	1.5	1.5	2	3	4.5	1.5	ns
prot1317	274	3	2	0	6	2	2	9	6	ns
prot1318	517	2	0	0	6	2	0	10	2	ns
prot1319	782	2	3	0	1.8	5	4	9	3.6	sig
prot1320	567	2	0	0	3	1	1	1.5	0	ns
prot1321	356	1	0	3	0	3	3	9	9	sig
prot1322	229	1	1	2	0	2	2	10	8	sig
prot1323	388	1	2	5.4	3.6	0	2	5.4	5.4	ns
prot1324	109	10	8	3	4.5	6	3	13.5	9	ns
prot1325	167	3	2	9	3	15	6	45	72	sig
prot1326	192	6	3	10	10	4	2	12	4	ns
prot1327	174	5	1	1.8	0	0	2	7.2	7.2	ns
prot1328	144	2	4	9	6	3	5	9	9	ns
prot1329	139	2	4	12	15	3	7	6	0	ns
prot1330	160	5	7	8	10	5	2	14	14	sig
prot1331	220	4	4	12.6	3.6	3	3	7.2	3.6	ns
prot1332	248	6	8	6	13.5	5	3	1.5	7.5	ns
prot1333	254	6	0	6	12	10	2	36	18	sig
prot1334	213	6	8	6	10	2	5	4	6	ns
prot1335	81	3	2	1.8	3.6	10	6	3.6	3.6	sig
prot1336	318	6	1	7.5	3	5	2	1.5	6	ns
prot1337	247	5	8	6	9	7	0	9	15	ns
prot1338	381	0	3	8	6	2	5	2	2	ns
prot1339	159	3	2	9	10.8	1	2	1.8	3.6	ns
prot1340	205	1	4	9	1.5	2	3	3	3	ns
prot1341	244	3	2	12	9	4	2	24	24	sig
prot1342	160	3	1	2	2	1	1	4	2	ns
prot1343	288	1	0	7.2	5.4	4	2	7.2	5.4	ns
prot1344	383	2	3	4.5	0	3	2	1.5	3	ns
prot1345	206	7	2	6	12	7	0	6	3	ns
prot1346	703	0	4	2	2	5	1	4	2	sig
prot1347	238	4	1	1.8	3.6	2	3	3.6	1.8	ns
prot1348	366	2	2	3	1.5	3	4	3	0	ns
prot1349	430	3	1	6	15	3	1	6	6	ns
prot1350	637	5	4	6	4	9	3	12	12	sig
prot1351	141	2	1	12.6	5.4	2	7	16.2	7.2	sig
prot1352	140	2	5	3	6	1	2	1.5	6	ns
prot1353	431	4	2	0	0	1	3	9	24	ns
prot1354	969	2	2	14	6	7	2	8	0	ns
prot1355	247	1	4	1.8	3.6	2	1	1.8	7.2	ns
prot1356	1101	1	4	4.5	7.5	5	3	6	6	ns
prot1357	178	1	0	3	3	4	4	3	3	ns
prot1358	178	1	5	2	6	5	3	0	10	ns
prot1359	297	3	2	9	7.2	2	0	7.2	1.8	ns
prot1360	238	2	2	0	4.5	4	1	6	6	ns
prot1361	226	1	1	6	0	0	2	9	9	ns
prot1362	486	4	2	2	4	2	0	12	4	ns
prot1363	758	1	3	3.6	5.4	0	1	0	1.8	ns
prot1364	305	0	0	4.5	3	1	4	1.5	3	ns
prot1365	526	2	5	9	3	2	1	3	3	ns
prot1366	375	1	2	8	6	2	2	2	6	ns
prot1367	651	3	2	0	0	2	2	1.8	1.8	ns
prot1368	5934	0	1	1.5	3	1	1	3	1.5	sig
prot1369	421	2	3	9	0	9	4	12	15	sig
prot1370	142	0	1	6	2	3	6	4	4	sig
prot1371	1145	0	0	1.8	3.6	8	2	5.4	5.4	sig
prot1372	238	4	0	0	3	2	2	1.5	1.5	ns
prot1373	391	4	2	3	3	2	2	0	3	ns
prot1374	618	2	2	6	4	3	3	6	6	sig
prot1375	93	9	15	10.8	3.6	10	2	9	18	ns
prot1376	130	9	6	15	13.5	6	8	9	10.5	ns
prot1377	83	5	2	12	12	5	6	12	15	ns
prot1378	361	0	7	4	0	1	2	6	8	ns
prot1379	193	6	3	10.8	9	10	6	7.2	27	sig
prot1380	393	3	2	7.5	12	4	9	6	9	ns
prot1381	232	3	2	9	18	2	2	9	6	ns
prot1382	201	5	6	18	8	5	4	18	26	sig
prot1383	105	3	3	10.8	7.2	4	2	18	5.4	ns
prot1384	173	3	2	10.5	1.5	5	3	3	3	ns
prot1385	182	1	3	3	9	2	3	15	9	ns
prot1386	199	3	1	8	2	4	3	6	4	ns
prot1387	191	5	7	12.6	5.4	4	6	21.6	10.8	sig
prot1388	274	3	3	6	7.5	12	3	13.5	4.5	sig
prot1389	135	0	4	3	15	9	9	9	36	sig
prot1390	169	3	5	4	6	8	1	4	8	ns
prot1391	688	3	10	1.8	3.6	4	5	3.6	9	ns
prot1392	152	3	4	1.5	1.5	2	8	3	9	sig
prot1393	528	2	5	12	9	2	5	15	3	ns
prot1394	157	4	3	16	6	2	8	2	4	ns
prot1395	126	2	4	5.4	7.2	1	5	1.8	3.6	sig
prot1396	80	4	4	1.5	0	3	5	0	6	ns
prot1397	122	1	1	0	12	1	6	3	15	sig
prot1398	232	3	2	6	8	2	4	6	6	ns
prot1399	171	1	7	9	3.6	1	4	10.8	3.6	sig
prot1400	70	3	4	1.5	1.5	1	3	6	1.5	ns
prot1401	130	3	0	0	3	0	2	6	9	ns
prot1402	103	3	2	4	6	4	3	2	4	ns
prot1403	547	1	2	1.8	5.4	1	2	3.6	0	ns
prot1404	250	1	0	3	1.5	1	3	1.5	0	ns
prot1405	497	1	2	3	3	1	1	3	0	ns
prot1406	312	1	6	0	4	4	2	4	16	sig
prot1407	152	1	0	3.6	3.6	2	1	5.4	1.8	ns
prot1408	535	3	5	6	1.5	0	3	1.5	4.5	ns
prot1409	87	3	2	9	6	2	2	12	6	sig
prot1410	232	1	4	0	0	0	0	8	2	ns
prot1411	232	3	1	0	9	3	2	5.4	7.2	ns
prot1412	843	1	3	4.5	4.5	3	3	1.5	3	ns
prot1413	555	3	1	0	3	0	2	6	3	ns
prot1414	173	1	4	2	4	1	2	0	4	ns
prot1415	194	4	0	1.8	5.4	3	9	5.4	21.6	sig
prot1416	180	2	1	0	0	3	2	3	4.5	sig
prot1417	199	4	0	3	6	1	2	9	0	ns
prot1418	287	3	3	2	4	6	6	12	6	sig
prot1419	999	2	0	1.8	5.4	1	4	9	1.8	ns
prot1420	220	1	1	9	0	1	2	3	3	ns
prot1421	648	1	1	0	3	0	0	12	12	ns
prot1422	164	3	2	4	2	1	2	4	6	ns
prot1423	181	3	0	0	0	1	0	0	0	ns
prot1424	285	7	11	13.5	10.5	8	5	7.5	4.5	ns
prot1425	172	3	2	12	9	3	4	21	15	ns
prot1426	103	5	4	4	6	10	3	18	16	sig
prot1427	430	5	3	7.2	10.8	2	2	9	3.6	ns
prot1428	130	8	3	10.5	3	11	5	9	13.5	ns
prot1429	123	4	4	6	15	2	5	6	15	ns
prot1430	304	2	7	2	12	3	5	2	8	ns
prot1431	164	5	7	5.4	10.8	5	20	23.4	32.4	sig
prot1432	75	3	2	4.5	4.5	1	0	3	6	ns
prot1433	173	3	2	15	9	3	2	15	12	ns
prot1434	176	4	5	6	4	4	2	8	12	ns
prot1435	191	3	1	5.4	7.2	1	3	7.2	1.8	ns
prot1436	138	3	3	4.5	1.5	5	5	3	3	ns
prot1437	148	3	5	12	9	2	6	15	15	sig
prot1438	101	3	4	6	2	2	3	8	2	ns
prot1439	157	1	2	0	7.2	6	0	9	5.4	ns
prot1440	488	5	4	6	4.5	6	5	1.5	0	ns
prot1441	133	1	3	12	9	4	0	6	0	ns
prot1442	229	1	6	0	14	6	6	12	6	sig
prot1443	89	4	3	7.2	9	4	4	5.4	3.6	ns
prot1444	317	0	7	1.5	1.5	1	1	1.5	7.5	ns
prot1445	88	4	1	3	0	4	4	15	6	ns
prot1446	180	2	0	6	2	1	0	4	4	ns
prot1447	207	0	1	3.6	1.8	3	1	1.8	3.6	ns
prot1448	235	1	2	1.5	1.5	4	3	1.5	1.5	ns
prot1449	86	2	1	6	9	0	1	3	6	ns
prot1450	115	1	3	4	4	2	6	4	0	ns
prot1451	127	3	0	9	7.2	4	4	3.6	10.8	sig
prot1452	229	1	4	1.5	4.5	2	1	3	1.5	ns
prot1453	247	2	4	9	3	2	1	9	9	ns
prot1454	573	6	6	2	4	3	1	2	0	ns
prot1455	176	1	1	5.4	7.2	3	1	7.2	3.6	ns
prot1456	169	3	0	4.5	6	2	1	3	0	ns
prot1457	81	1	0	3	3	12	21	45	9	sig
prot1458	89	0	2	4	0	0	1	0	2	ns
prot1459	178	0	3	3.6	1.8	1	2	1.8	3.6	ns
prot1460	151	2	1	1.5	3	0	1	1.5	1.5	ns
prot1461	146	1	2	3	3	1	3	3	9	ns
prot1462	217	5	3	6	6	6	2	8	0	ns
prot1463	159	2	4	1.8	1.8	1	2	0	3.6	ns
prot1464	237	0	1	0	7.5	2	1	3	3	ns
prot1465	587	2	1	3	3	5	1	9	3	ns
prot1466	128	3	0	0	4	0	2	6	4	ns
prot1467	425	1	2	1.8	1.8	1	0	0	0	ns
prot1468	256	1	2	4.5	1.5	6	2	3	3	sig
prot1469	136	1	3	0	12	2	2	6	6	ns
prot1470	76	2	1	2	0	3	2	8	12	sig
prot1471	175	3	1	0	0	1	2	1.8	1.8	ns
prot1472	231	2	0	1.5	1.5	1	4	3	3	sig
prot1473	337	3	2	0	3	4	0	0	0	ns
prot1474	239	2	3	8	0	4	0	0	0	ns
prot1475	456	1	1	1.8	5.4	1	1	1.8	5.4	ns
prot1476	126	0	2	1.5	1.5	2	1	4.5	0	ns
prot1477	488	0	0	3	3	1	0	9	9	ns
prot1478	127	3	1	4	2	2	0	0	4	ns
prot1479	191	2	4	3.6	5.4	2	2	16.2	7.2	ns
prot1480	114	3	4	4.5	10.5	9	1	9	6	ns
prot1481	62	4	1	6	0	5	2	12	6	sig
prot1482	350	5	2	10	6	2	2	8	12	ns
prot1483	108	1	2	5.4	3.6	2	6	7.2	3.6	ns
prot1484	321	1	1	7.5	0	1	3	4.5	1.5	ns
prot1485	308	2	1	3	6	2	2	6	3	ns
prot1486	59	5	4	6	4	2	4	4	6	ns
prot1487	218	2	2	7.2	0	7	2	16.2	9	sig
prot1488	106	2	0	3	1.5	1	1	9	1.5	ns
prot1489	154	3	1	3	9	4	0	3	3	ns
prot1490	166	3	1	10	2	3	3	6	24	sig
prot1491	515	2	2	7.2	5.4	1	2	3.6	0	ns
prot1492	183	5	3	6	0	3	0	3	1.5	ns
prot1493	162	3	4	12	9	5	1	3	6	ns
prot1494	140	2	0	8	0	3	3	6	6	ns
prot1495	169	1	2	0	3.6	1	1	0	3.6	ns
prot1496	242	3	5	4.5	0	2	5	4.5	1.5	ns
prot1497	292	8	2	0	9	5	3	6	3	ns
prot1498	197	0	3	6	6	0	1	2	4	ns
prot1499	856	3	2	7.2	3.6	3	0	1.8	1.8	ns
prot1500	127	3	1	1.5	4.5	2	4	6	6	sig
prot1501	72	0	1	9	3	4	1	3	0	ns
prot1502	148	3	1	4	2	1	2	4	12	sig
prot1503	53	4	2	1.8	7.2	0	1	0	0	ns
prot1504	98	0	1	6	0	2	2	3	0	ns
prot1505	405	2	2	3	12	2	2	6	0	ns
prot1506	104	2	3	0	4	1	1	2	4	ns
prot1507	176	1	2	5.4	3.6	4	5	3.6	3.6	sig
prot1508	125	3	4	0	1.5	3	1	1.5	1.5	ns
prot1509	160	0	2	6	3	2	3	6	24	sig
prot1510	316	0	0	2	6	1	2	0	2	ns
prot1511	978	0	0	1.8	0	2	0	3.6	5.4	ns
prot1512	234	3	2	3	4.5	0	2	0	1.5	ns
prot1513	431	1	2	6	3	0	1	6	6	ns
prot1514	2591	5	4	8	4	18	12	12	18	sig
prot1515	712	7	4	7.2	9	5	3	7.2	9	ns
prot1516	1852	4	3	7.5	4.5	2	5	3	3	ns
prot1517	2086	6	5	3	15	6	3	9	15	ns
prot1518	1064	2	1	6	6	5	7	4	22	sig
prot1519	609	5	11	12.6	12.6	10	7	18	12.6	ns
prot1520	645	6	1	4.5	1.5	1	3	7.5	0	ns
prot1521	969	5	1	0	24	2	3	18	6	ns
prot1522	857	5	1	2	2	4	6	2	0	ns
prot1523	488	1	2	12.6	3.6	0	1	7.2	3.6	ns
prot1524	2821	4	3	1.5	0	0	2	1.5	4.5	ns
prot1525	512	6	6	9	33	8	6	18	12	ns
prot1526	876	3	2	4	6	2	4	8	6	ns
prot1527	543	7	4	9	5.4	2	3	5.4	9	ns
prot1528	809	9	2	3	6	4	0	1.5	6	ns
prot1529	1674	1	2	12	3	1	0	6	12	ns
prot1530	1191	0	2	8	2	0	1	2	6	ns
prot1531	208	2	4	3.6	3.6	6	3	7.2	5.4	ns
prot1532	437	3	3	3	0	1	3	3	3	ns
prot1533	510	1	1	15	6	5	4	0	15	ns
prot1534	695	3	2	4	8	4	2	2	8	ns
prot1535	227	3	1	3.6	3.6	3	2	3.6	3.6	ns
prot1536	700	1	5	3	4.5	4	2	4.5	0	ns
prot1537	218	1	2	9	3	0	2	3	9	ns
prot1538	423	2	4	4	6	3	3	10	4	ns
prot1539	873	7	2	1.8	5.4	4	5	3.6	3.6	ns
prot1540	1426	3	2	6	0	1	2	3	1.5	ns
prot1541	520	1	2	0	0	2	2	3	3	ns
prot1542	290	13	14	22	30	11	10	18	16	ns
prot1543	296	3	8	3.6	9	0	0	9	7.2	ns
prot1544	309	6	5	7.5	4.5	5	2	3	9	sig
prot1545	502	1	5	6	18	2	2	6	9	ns
prot1546	204	2	0	2	0	2	1	4	4	ns
prot1547	437	4	4	0	5.4	5	3	9	3.6	ns
prot1548	314	6	1	1.5	4.5	3	1	1.5	0	ns
prot1549	402	3	3	15	6	0	3	3	0	ns
prot1550	188	1	6	10	0	3	3	2	4	ns
prot1551	434	1	2	1.8	1.8	1	4	1.8	1.8	ns
prot1552	325	0	0	3	0	2	2	4.5	4.5	ns
prot1553	607	0	0	0	3	1	0	6	3	ns
prot1554	739	4	2	4	2	2	1	4	2	ns
prot1555	235	3	1	3.6	1.8	0	1	3.6	0	ns
prot1556	982	1	1	1.5	1.5	1	1	4.5	1.5	ns
prot1557	392	0	4	12	6	12	15	27	9	sig
prot1558	543	1	3	0	0	3	1	2	2	ns
prot1559	462	2	3	3.6	1.8	1	4	3.6	1.8	ns
prot1560	348	0	3	3	6	2	5	3	3	sig
prot1561	463	2	1	6	6	0	1	3	0	ns
prot1562	173	5	3	8	4	6	4	24	12	sig
prot1563	274	6	4	7.2	5.4	1	5	10.8	3.6	ns
prot1564	251	6	8	13.5	4.5	3	5	7.5	6	ns
prot1565	231	4	1	15	15	3	6	9	54	sig
prot1566	394	5	2	8	10	1	1	8	4	ns
prot1567	240	1	3	14.4	3.6	2	2	5.4	10.8	ns
prot1568	441	3	3	6	4.5	4	2	9	4.5	ns
prot1569	200	5	0	9	6	1	1	6	21	ns
prot1570	371	5	3	14	0	1	2	2	4	ns
prot1571	313	1	3	1.8	5.4	7	1	0	7.2	ns
prot1572	730	4	1	1.5	3	2	2	3	6	ns
prot1573	329	2	3	6	9	1	2	0	9	ns
prot1574	627	1	1	2	4	4	2	4	18	sig
prot1575	250	3	3	3.6	1.8	1	5	5.4	1.8	ns
prot1576	144	3	2	4.5	6	6	4	9	12	sig
prot1577	472	0	0	6	9	1	2	3	6	ns
prot1578	421	1	4	2	6	1	3	6	2	ns
prot1579	250	0	3	0	1.8	4	3	3.6	1.8	ns
prot1580	266	1	1	3	4.5	0	1	4.5	0	ns
prot1581	861	0	2	0	6	3	3	9	45	sig
prot1582	1312	1	2	4	4	3	3	6	6	sig
prot1583	493	2	3	1.8	1.8	2	2	3.6	7.2	ns
prot1584	1082	3	3	1.5	0	4	2	3	3	sig
prot1585	648	0	2	9	0	0	0	6	9	ns
prot1586	276	1	0	2	6	0	1	2	2	ns
prot1587	518	1	2	1.8	7.2	2	4	3.6	3.6	sig
prot1588	640	1	2	0	4.5	1	1	3	0	ns
prot1589	722	1	4	9	6	3	6	15	6	ns
prot1590	147	2	4	10	16	3	4	0	10	ns
prot1591	193	2	5	7.2	7.2	7	1	7.2	7.2	ns
prot1592	194	2	2	7.5	4.5	0	1	9	1.5	ns
prot1593	365	0	2	0	6	3	6	9	18	sig
prot1594	290	1	2	8	6	3	2	4	0	ns
prot1595	636	0	2	12.6	9	2	1	5.4	7.2	ns
prot1596	1160	3	0	0	1.5	1	2	1.5	3	ns
prot1597	641	3	0	6	9	4	6	12	6	sig
prot1598	175	2	2	8	6	1	0	6	12	ns
prot1599	318	1	3	0	0	1	2	1.8	1.8	ns
prot1600	424	1	1	1.5	6	1	8	7.5	0	ns
prot1601	348	1	2	0	3	8	3	9	6	sig
prot1602	227	3	2	0	4	1	1	2	8	sig
prot1603	427	2	3	5.4	5.4	3	5	0	5.4	ns
prot1604	268	1	2	4.5	4.5	3	1	6	1.5	ns
prot1605	357	5	3	15	6	3	1	9	0	ns
prot1606	174	3	1	2	4	2	2	2	4	ns
prot1607	233	3	1	0	1.8	0	4	1.8	3.6	ns
prot1608	217	3	3	1.5	0	3	1	4.5	3	ns
prot1609	980	1	0	0	3	2	2	6	6	sig
prot1610	263	0	4	2	8	1	2	2	4	ns
prot1611	169	1	2	1.8	0	3	2	3.6	5.4	sig
prot1612	178	3	1	4.5	1.5	3	2	0	0	ns
prot1613	355	0	1	3	3	1	0	6	6	ns
prot1614	604	1	0	2	0	1	1	0	0	ns
prot1615	149	1	3	0	1.8	2	2	7.2	3.6	sig
prot1616	594	0	1	1.5	0	2	1	1.5	0	ns
prot1617	257	2	0	0	3	2	3	0	15	ns
prot1618	421	2	0	2	2	6	3	6	6	sig
prot1619	712	0	1	0	1.8	0	0	0	0	ns
prot1620	423	1	2	3	1.5	0	0	3	1.5	ns
prot1621	488	1	2	6	3	2	3	6	6	sig
prot1622	1872	1	1	4	2	0	0	4	4	ns
prot1623	153	6	2	9	5.4	12	9	32.4	10.8	sig
prot1624	275	2	1	6	7.5	1	4	4.5	4.5	ns
prot1625	463	2	2	12	15	4	3	15	0	ns
prot1626	103	2	2	6	4	3	4	4	8	sig
prot1627	287	3	3	1.8	3.6	1	2	5.4	7.2	ns
prot1628	282	4	2	1.5	4.5	3	3	10.5	6	ns
prot1629	200	4	1	9	12	5	4	3	15	sig
prot1630	149	0	2	4	8	4	2	4	6	ns
prot1631	149	4	4	3.6	1.8	2	1	3.6	7.2	sig
prot1632	132	1	1	4.5	0	2	2	7.5	1.5	ns
prot1633	118	4	2	0	15	3	5	9	0	ns
prot1634	191	4	3	4	4	7	3	8	4	ns
prot1635	189	3	1	5.4	7.2	4	4	5.4	3.6	ns
prot1636	273	0	2	3	0	3	9	4.5	18	sig
prot1637	327	1	1	3	0	2	1	3	3	ns
prot1638	148	1	2	8	0	3	1	4	8	ns
prot1639	206	0	2	1.8	1.8	1	2	5.4	1.8	ns
prot1640	108	3	2	7.5	1.5	0	2	4.5	0	ns
prot1641	267	3	0	3	0	3	3	9	9	ns
prot1642	204	1	0	6	8	1	2	2	4	ns
prot1643	223	1	0	3.6	0	2	0	1.8	0	ns
prot1644	298	3	2	1.5	9	2	1	3	3	ns
prot1645	194	1	2	6	12	2	4	6	33	sig
prot1646	77	0	3	2	4	0	0	2	6	ns
prot1647	166	3	0	5.4	7.2	1	1	0	3.6	ns
prot1648	418	1	3	7.5	7.5	5	3	3	3	ns
prot1649	418	1	3	3	6	1	1	3	0	ns
prot1650	127	2	3	4	4	5	2	2	8	ns
prot1651	279	3	1	7.2	5.4	2	3	3.6	1.8	ns
prot1652	181	2	4	4.5	1.5	2	2	3	6	sig
prot1653	129	1	2	6	0	8	6	9	6	sig
prot1654	161	1	2	4	4	0	0	2	2	ns
prot1655	126	2	0	3.6	7.2	3	3	3.6	1.8	ns
prot1656	326	1	3	6	0	7	0	4.5	3	ns
prot1657	207	2	3	6	3	0	0	6	3	ns
prot1658	191	1	0	2	2	3	9	6	12	sig
prot1659	238	0	1	1.8	1.8	1	0	3.6	3.6	ns
prot1660	210	2	1	6	4.5	4	6	3	3	sig
prot1661	331	2	1	3	3	2	2	3	3	ns
prot1662	574	1	3	4	4	2	8	8	8	sig
prot1663	455	1	2	3.6	1.8	3	2	3.6	1.8	ns
prot1664	553	0	1	1.5	3	1	3	3	0	ns
prot1665	522	1	2	9	3	0	1	9	9	ns
prot1666	325	0	3	0	0	1	3	2	4	ns
prot1667	208	2	1	5.4	5.4	1	2	1.8	1.8	sig
prot1668	232	2	4	0	4.5	2	2	3	3	sig
prot1669	219	2	0	0	3	0	1	6	6	ns
prot1670	409	1	1	0	0	2	8	4	20	sig
prot1671	233	2	1	3.6	5.4	6	3	10.8	10.8	sig
prot1672	772	2	0	3	3	0	1	0	1.5	ns
prot1673	360	3	2	0	0	2	1	3	6	ns
prot1674	439	1	2	0	8	2	4	8	8	sig
prot1675	442	0	0	1.8	1.8	1	2	7.2	7.2	sig
prot1676	138	1	1	0	1.5	0	0	0	4.5	ns
prot1677	106	1	1	3	6	3	0	0	3	ns
prot1678	370	0	3	4	2	1	2	2	8	ns
prot1679	629	0	2	1.8	1.8	3	2	0	1.8	ns
prot1680	187	1	2	3	1.5	1	2	1.5	1.5	ns
prot1681	596	3	0	6	3	0	2	0	0	ns
prot1682	255	2	1	8	2	1	2	2	0	ns
prot1683	92	5	6	9	9	12	9	14.4	14.4	sig
prot1684	171	6	2	3	6	2	1	7.5	6	ns
prot1685	165	1	4	15	0	10	8	24	24	sig
prot1686	148	2	5	10	10	4	7	0	16	ns
prot1687	229	2	4	1.8	3.6	4	2	0	0	ns
prot1688	123	0	4	4.5	3	4	2	3	6	ns
prot1689	77	1	1	3	3	4	6	3	12	ns
prot1690	465	2	3	2	2	3	2	16	6	ns
prot1691	279	1	2	3.6	3.6	0	1	0	0	ns
prot1692	278	1	2	6	4.5	1	1	4.5	0	ns
prot1693	119	3	1	9	3	0	0	6	0	ns
prot1694	148	3	3	4	2	1	1	8	14	ns
prot1695	72	3	2	5.4	5.4	0	2	1.8	1.8	ns
prot1696	353	0	1	1.5	3	6	0	3	1.5	ns
prot1697	196	0	0	12	3	2	2	3	6	ns
prot1698	174	3	0	2	8	5	1	8	2	ns
prot1699	126	2	4	3.6	3.6	1	2	5.4	5.4	ns
prot1700	235	1	4	0	6	1	1	3	3	ns
prot1701	235	1	1	15	0	3	2	3	9	ns
prot1702	110	2	0	0	6	0	0	2	4	ns
prot1703	188	0	2	9	1.8	5	2	16.2	3.6	sig
prot1704	225	2	3	1.5	1.5	2	1	1.5	3	ns
prot1705	138	1	2	3	3	3	1	3	6	ns
prot1706	174	4	1	2	10	1	3	4	6	ns
prot1707	672	3	0	0	1.8	0	0	1.8	1.8	ns
prot1708	84	4	1	0	1.5	1	0	1.5	0	ns
prot1709	107	2	2	3	12	1	0	9	9	ns
prot1710	146	5	0	2	4	2	2	12	8	ns
prot1711	183	5	3	1.8	3.6	2	1	1.8	1.8	ns
prot1712	555	0	1	0	0	3	1	0	0	ns
prot1713	467	4	1	0	3	0	3	9	3	ns
prot1714	265	2	2	10	2	3	2	0	4	ns
prot1715	598	3	1	3.6	3.6	1	0	0	7.2	ns
prot1716	317	2	2	3	4.5	0	2	4.5	4.5	ns
prot1717	196	2	1	3	3	2	2	6	12	sig
prot1718	267	0	1	2	2	2	2	2	2	ns
prot1719	612	0	3	1.8	3.6	0	2	3.6	7.2	ns
prot1720	62	1	2	6	6	6	2	6	3	sig
prot1721	77	2	3	3	3	3	3	0	3	ns
prot1722	68	1	0	2	4	0	2	6	2	ns
prot1723	632	1	0	7.2	3.6	1	0	0	1.8	ns
prot1724	230	3	0	1.5	0	1	0	1.5	0	ns
prot1725	133	1	3	6	9	2	2	0	3	ns
prot1726	334	0	1	0	2	1	6	2	6	ns
prot1727	311	2	0	0	3.6	0	0	3.6	1.8	ns
prot1728	563	2	3	1.5	3	4	3	1.5	1.5	ns
prot1729	327	1	1	9	0	2	4	9	6	sig
prot1730	144	2	1	0	2	1	7	4	8	ns
prot1731	668	0	0	7.2	1.8	1	1	0	1.8	ns
prot1732	85	1	2	3	1.5	1	1	0	0	ns
prot1733	102	0	2	6	3	0	1	3	3	ns
prot1734	508	2	1	2	2	1	4	0	0	ns
prot1735	226	1	5	1.8	3.6	1	0	5.4	7.2	ns
prot1736	676	1	2	1.5	0	2	1	1.5	3	ns
prot1737	539	1	0	0	6	2	1	6	3	ns
prot1738	295	3	0	2	0	0	0	0	2	ns
prot1739	224	1	0	0	1.8	1	0	1.8	0	ns
prot1740	2292	1	2	0	0	3	3	4.5	4.5	sig
prot1741	170	1	6	15	6	5	3	9	3	ns
prot1742	134	1	3	0	2	9	2	10	10	sig
prot1743	255	3	0	3.6	0	5	1	3.6	1.8	ns
prot1744	304	2	7	6	4.5	3	1	7.5	3	ns
prot1745	237	3	2	18	6	2	3	6	6	ns
prot1746	105	1	2	0	8	4	2	4	2	ns
prot1747	69	2	3	1.8	3.6	3	3	3.6	0	ns
prot1748	247	2	2	6	1.5	2	3	1.5	3	ns
prot1749	99	3	2	12	3	1	2	6	6	ns
prot1750	116	0	3	4	2	4	2	4	4	ns
prot1751	152	0	2	1.8	1.8	0	3	1.8	0	ns
prot1752	225	2	3	3	0	2	7	7.5	6	sig
prot1753	147	2	1	9	3	2	4	21	12	sig
prot1754	125	4	2	4	8	3	0	4	4	ns
prot1755	90	2	0	1.8	1.8	3	5	0	5.4	ns
prot1756	237	0	1	0	0	4	5	4.5	6	ns
prot1757	66	1	3	3	9	1	1	9	9	ns
prot1758	264	1	0	4	6	3	2	6	4	ns
prot1759	137	1	2	7.2	3.6	2	0	7.2	1.8	ns
prot1760	511	1	2	1.5	1.5	1	1	1.5	4.5	ns
prot1761	141	1	3	0	0	6	3	18	18	sig
prot1762	280	3	0	2	4	4	1	0	2	ns
prot1763	302	2	2	0	3.6	3	18	16.2	16.2	sig
prot1764	74	2	1	3	3	2	4	3	3	sig
prot1765	171	5	0	0	0	0	2	3	3	ns
prot1766	95	2	2	4	4	4	4	4	4	ns
prot1767	367	3	3	3.6	1.8	1	2	3.6	0	ns
prot1768	144	2	0	0	3	12	3	4.5	18	sig
prot1769	664	3	2	0	0	6	2	6	6	sig
prot1770	179	2	0	6	2	2	0	2	2	ns
prot1771	114	0	0	0	0	1	2	3.6	1.8	ns
prot1772	161	1	1	0	1.5	2	0	1.5	0	ns
prot1773	205	3	4	0	6	2	3	3	3	ns
prot1774	305	1	1	2	2	1	1	0	4	ns
prot1775	416	1	1	0	1.8	1	2	0	5.4	ns
prot1776	397	0	0	3	1.5	0	3	1.5	1.5	ns
prot1777	224	1	0	0	0	4	1	6	6	ns
prot1778	314	0	2	4	4	3	0	4	2	ns
prot1779	174	2	1	3.6	3.6	0	1	0	0	ns
prot1780	416	1	2	7.5	7.5	0	2	1.5	6	ns
prot1781	131	0	0	0	6	2	2	6	3	ns
prot1782	107	3	3	4	6	3	0	4	4	ns
prot1783	163	4	1	1.8	0	1	1	0	1.8	ns
prot1784	564	1	1	0	3	5	0	1.5	1.5	ns
prot1785	208	2	1	0	9	2	1	3	6	ns
prot1786	135	1	1	2	2	1	0	4	2	ns
prot1787	3394	3	3	9	5.4	6	3	0	7.2	ns
prot1788	1957	3	2	4.5	3	0	3	3	1.5	ns
prot1789	1088	1	1	9	3	4	4	12	6	sig
prot1790	424	0	3	0	4	3	4	6	0	ns
prot1791	1035	0	1	3.6	3.6	2	2	3.6	3.6	sig
prot1792	926	2	2	0	0	4	2	3	3	sig
prot1793	1669	0	2	3	0	0	5	0	3	ns
prot1794	201	2	3	6	6	3	3	8	8	sig
prot1795	539	1	4	7.2	5.4	1	3	3.6	3.6	ns
prot1796	638	0	2	0	3	2	4	3	3	sig
prot1797	225	4	4	12	9	5	3	18	18	ns
prot1798	319	1	2	2	4	7	5	2	6	ns
prot1799	520	1	3	3.6	7.2	2	2	3.6	9	ns
prot1800	785	2	2	4.5	4.5	2	3	3	1.5	ns
prot1801	629	4	3	21	6	2	7	15	6	sig
prot1802	341	1	1	0	6	2	0	2	6	ns
prot1803	412	1	0	1.8	5.4	2	2	7.2	3.6	sig
prot1804	308	0	3	6	0	0	2	1.5	0	ns
prot1805	743	1	1	0	0	2	1	0	6	ns
prot1806	470	2	3	4	0	5	1	2	4	ns
prot1807	1140	1	1	1.8	3.6	0	3	0	1.8	ns
prot1808	1466	1	1	6	0	0	3	0	0	ns
prot1809	254	2	3	9	9	1	3	12	3	ns
prot1810	257	0	3	6	6	4	3	6	6	ns
prot1811	375	1	1	5.4	0	0	2	0	1.8	ns
prot1812	1882	2	1	3	4.5	1	4	6	3	ns
prot1813	1300	1	0	3	3	6	3	27	9	sig
prot1814	444	2	1	2	2	3	1	8	4	ns
prot1815	832	1	3	7.2	1.8	1	2	0	0	ns
prot1816	582	0	1	0	1.5	2	1	3	3	ns
prot1817	280	0	1	6	0	1	1	3	0	ns
prot1818	1244	3	1	2	0	0	3	8	0	ns
prot1819	276	0	0	3.6	1.8	1	3	5.4	3.6	ns
prot1820	623	0	1	0	1.5	2	4	3	3	sig
prot1821	450	1	3	0	0	0	1	3	0	ns
prot1822	247	2	3	2	2	2	2	0	4	ns
prot1823	387	1	2	0	0	2	2	3.6	3.6	ns
prot1824	662	2	0	1.5	0	1	1	1.5	1.5	ns
prot1825	743	2	0	0	0	2	2	6	6	sig
prot1826	874	3	0	2	4	1	1	0	2	ns
prot1827	1301	1	3	0	0	2	0	1.8	5.4	ns
prot1828	274	3	1	6	1.5	0	2	6	3	ns
prot1829	551	1	3	3	18	12	6	9	18	sig
prot1830	447	1	1	2	6	2	2	6	2	ns
prot1831	154	2	3	5.4	7.2	1	3	1.8	0	ns
prot1832	210	5	2	3	3	2	2	1.5	3	ns
prot1833	290	1	4	15	6	0	3	6	0	ns
prot1834	220	0	3	6	8	5	2	2	4	ns
prot1835	184	1	1	5.4	1.8	0	2	3.6	5.4	ns
prot1836	168	2	1	4.5	3	3	0	3	1.5	ns
prot1837	102	1	3	6	9	0	0	3	12	ns
prot1838	327	1	1	2	6	3	2	2	4	ns
prot1839	962	1	2	1.8	10.8	0	2	3.6	3.6	ns
prot1840	556	1	1	4.5	1.5	4	2	3	1.5	ns
prot1841	374	4	2	3	6	2	0	6	0	ns
prot1842	728	2	4	4	2	3	3	2	0	ns
prot1843	243	3	1	3.6	0	13	2	7.2	3.6	sig
prot1844	127	2	1	3	0	3	1	3	0	ns
prot1845	519	0	1	12	3	2	3	3	9	ns
prot1846	492	3	5	2	0	4	4	4	0	ns
prot1847	233	1	1	5.4	1.8	3	1	1.8	5.4	ns
prot1848	287	0	1	1.5	0	0	0	3	0	ns
prot1849	337	1	2	3	3	1	2	3	12	ns
prot1850	404	0	0	6	4	1	3	4	4	ns
prot1851	3175	0	2	5.4	1.8	1	0	3.6	1.8	ns
prot1852	243	2	1	1.5	0	2	1	0	1.5	ns
prot1853	275	0	1	0	9	1	0	6	6	ns
prot1854	648	6	2	4	4	3	1	2	4	ns
prot1855	172	3	1	1.8	9	0	3	0	7.2	ns
prot1856	283	2	1	4.5	4.5	5	3	3	1.5	ns
prot1857	159	1	2	3	6	6	1	3	9	ns
prot1858	372	2	1	4	6	2	2	4	2	ns
prot1859	174	2	5	5.4	1.8	4	2	5.4	5.4	ns
prot1860	182	2	2	1.5	3	0	3	6	3	ns
prot1861	251	3	1	15	3	1	4	6	6	ns
prot1862	1009	4	2	2	4	2	1	4	8	ns
prot1863	233	1	2	0	3.6	2	1	5.4	3.6	ns
prot1864	158	6	6	7.5	3	5	4	0	3	ns
prot1865	200	2	3	6	9	0	3	3	6	ns
prot1866	292	1	0	0	4	1	4	0	2	ns
prot1867	399	0	1	1.8	3.6	4	2	0	1.8	ns
prot1868	229	1	1	4.5	1.5	2	2	3	9	ns
prot1869	228	5	0	6	9	4	1	9	12	ns
prot1870	445	0	0	2	2	3	1	6	8	ns
prot1871	334	2	0	3.6	1.8	0	2	3.6	1.8	ns
prot1872	848	0	3	1.5	1.5	15	6	9	9	sig
prot1873	151	0	3	3	9	1	0	6	0	ns
prot1874	1410	1	4	0	2	1	0	2	2	ns
prot1875	164	2	2	1.8	3.6	2	1	5.4	5.4	ns
prot1876	114	1	0	1.5	4.5	4	2	3	3	sig
prot1877	262	2	0	3	6	4	3	6	6	sig
prot1878	174	3	3	4	4	3	4	2	8	ns
prot1879	987	3	0	1.8	0	1	2	10.8	1.8	ns
prot1880	170	0	4	0	1.5	0	1	0	4.5	ns
prot1881	399	0	2	3	0	0	1	6	0	ns
prot1882	504	1	2	4	4	3	1	6	4	ns
prot1883	359	0	0	1.8	0	2	2	1.8	5.4	ns
prot1884	85	0	2	0	6	1	2	0	0	ns
prot1885	186	2	2	12	0	3	2	0	3	ns
prot1886	231	2	0	0	4	3	9	6	6	sig
prot1887	161	1	2	5.4	1.8	1	4	1.8	0	ns
prot1888	296	3	1	1.5	0	1	1	1.5	1.5	sig
prot1889	362	0	1	3	6	2	5	6	3	ns
prot1890	492	1	2	2	2	2	1	2	2	ns
prot1891	240	1	3	1.8	0	1	1	3.6	3.6	ns
prot1892	587	1	1	3	3	0	1	4.5	4.5	ns
prot1893	523	2	0	0	0	1	0	0	0	ns
prot1894	979	1	2	0	2	6	6	6	6	sig
prot1895	2381	1	2	1.8	1.8	3	3	5.4	5.4	sig
prot1896	246	0	2	4.5	3	1	0	1.5	1.5	ns
prot1897	309	1	1	0	3	0	0	0	0	ns
prot1898	214	0	0	2	0	0	1	6	0	ns
prot1899	659	1	1	1.8	0	0	2	0	0	ns
prot1900	185	1	2	3	3	3	12	4.5	4.5	sig
prot1901	201	0	0	9	0	0	0	3	3	ns
prot1902	464	1	1	2	4	2	2	8	4	sig
prot1903	298	2	0	0	1.8	2	1	1.8	1.8	ns
prot1904	502	0	1	0	0	0	1	0	0	ns
prot1905	295	0	1	3	3	0	0	0	0	ns
prot1906	1921	1	0	2	4	1	0	2	2	ns
prot1907	900	1	1	3.6	0	2	1	0	0	ns
prot1908	1567	1	0	1.5	0	3	1	6	1.5	ns
prot1909	659	1	2	6	3	0	1	3	6	ns
prot1910	909	0	1	0	2	2	2	2	4	ns
prot1911	193	3	0	1.8	1.8	3	3	10.8	5.4	sig
prot1912	431	0	1	1.5	0	3	3	4.5	4.5	sig
prot1913	118	1	0	0	0	2	2	3	0	ns
prot1914	229	4	3	4	6	5	2	6	6	ns
prot1915	232	2	1	3.6	0	3	5	3.6	3.6	ns
prot1916	267	3	1	1.5	1.5	2	1	3	9	ns
prot1917	266	6	2	3	3	2	4	9	3	ns
prot1918	183	1	2	0	0	0	1	2	2	ns
prot1919	909	1	1	0	3.6	2	2	3.6	1.8	ns
prot1920	219	2	1	1.5	1.5	2	8	4.5	3	sig
prot1921	141	3	1	0	12	1	1	9	3	ns
prot1922	154	3	1	10	0	0	2	10	4	ns
prot1923	243	0	4	1.8	3.6	1	0	0	0	ns
prot1924	135	4	2	3	3	2	2	3	3	sig
prot1925	315	0	1	3	0	0	0	9	3	ns
prot1926	517	0	1	2	0	4	0	2	2	ns
prot1927	127	1	0	0	1.8	2	0	1.8	3.6	ns
prot1928	439	2	1	1.5	0	1	4	0	3	ns
prot1929	398	1	3	0	3	3	3	9	36	sig
prot1930	462	0	1	4	0	1	0	0	0	ns
prot1931	202	2	1	5.4	3.6	1	0	0	1.8	ns
prot1932	114	1	2	0	1.5	0	3	1.5	1.5	ns
prot1933	137	0	0	6	3	1	0	6	0	ns
prot1934	124	0	0	0	0	1	2	0	4	ns
prot1935	641	1	1	0	0	1	1	5.4	0	ns
prot1936	415	2	1	1.5	6	1	3	1.5	1.5	ns
prot1937	448	0	0	0	6	2	1	9	0	ns
prot1938	572	0	0	2	2	1	1	2	6	ns
prot1939	819	0	0	3.6	7.2	1	1	1.8	1.8	ns
prot1940	365	1	1	0	0	9	3	4.5	4.5	sig
prot1941	600	1	1	0	0	3	1	3	6	ns
prot1942	692	1	1	0	0	1	1	2	0	ns
prot1943	244	1	2	0	1.8	1	0	3.6	3.6	ns
prot1944	203	0	2	1.5	0	2	2	3	3	sig
prot1945	383	0	1	3	0	0	1	3	0	ns
prot1946	208	0	2	0	4	2	2	4	4	sig
prot1947	292	0	4	3.6	1.8	2	0	1.8	0	ns
prot1948	288	2	0	0	0	2	4	3	3	sig
prot1949	111	1	0	0	9	0	1	3	9	ns
prot1950	309	1	1	2	4	2	2	8	4	sig
prot1951	555	2	2	1.8	0	1	3	3.6	0	ns
prot1952	719	0	2	7.5	1.5	0	2	0	1.5	ns
prot1953	548	0	1	3	3	1	1	0	6	ns
prot1954	209	0	2	0	4	0	1	0	8	ns
prot1955	561	1	0	1.8	1.8	0	0	0	3.6	ns
prot1956	575	2	1	1.5	0	3	2	1.5	1.5	ns
prot1957	193	0	1	0	0	0	0	12	0	ns
prot1958	476	1	1	0	0	0	0	2	2	ns
prot1959	426	0	0	0	3.6	0	0	3.6	1.8	ns
prot1960	210	1	3	0	0	3	3	4.5	4.5	sig
prot1961	167	3	1	0	9	3	3	18	18	sig
prot1962	255	2	0	0	2	0	1	0	6	ns
prot1963	259	1	1	1.8	1.8	0	1	1.8	1.8	ns
prot1964	828	2	0	3	0	2	2	4.5	3	sig
prot1965	491	0	1	3	6	1	0	6	0	ns
prot1966	116	0	1	2	6	1	1	4	2	ns
prot1967	392	2	0	1.8	1.8	0	1	0	3.6	ns
prot1968	278	1	2	1.5	0	0	1	0	1.5	ns
prot1969	275	1	3	3	3	0	0	3	3	ns
prot1970	542	0	0	0	0	4	4	4	4	sig
prot1971	303	0	2	1.8	1.8	0	0	3.6	1.8	ns
prot1972	206	0	0	1.5	0	1	1	0	4.5	ns
prot1973	575	1	1	0	0	1	0	3	3	ns
prot1974	882	0	2	0	0	0	2	2	2	ns
prot1975	503	0	0	0	0	0	1	5.4	3.6	ns
prot1976	350	1	0	3	1.5	0	0	0	0	ns
prot1977	277	2	1	0	0	2	2	6	0	ns
prot1978	251	0	0	2	0	3	1	0	2	ns
prot1979	223	2	0	1.8	0	1	0	1.8	1.8	ns
prot1980	109	2	1	3	1.5	9	3	4.5	9	sig
prot1981	1093	0	2	3	6	1	4	9	12	ns
prot1982	123	3	0	4	0	1	4	2	0	ns
prot1983	160	0	0	1.8	7.2	1	0	1.8	0	ns
prot1984	160	2	2	4.5	1.5	2	2	0	0	ns
prot1985	433	2	3	6	9	10	2	9	6	sig
prot1986	214	0	4	0	0	3	5	2	2	ns
prot1987	114	0	0	7.2	1.8	3	0	0	7.2	ns
prot1988	178	1	0	0	7.5	0	3	4.5	0	ns
prot1989	248	3	2	9	3	2	1	3	6	ns
prot1990	49	0	0	4	4	4	3	0	8	ns
prot1991	86	0	1	1.8	0	2	1	5.4	1.8	ns
prot1992	335	0	0	1.5	1.5	2	1	1.5	0	ns
prot1993	171	3	3	6	6	1	3	15	3	ns
prot1994	214	1	2	2	4	2	1	2	6	ns
prot1995	108	3	0	3.6	7.2	0	0	0	1.8	ns
prot1996	115	2	5	4.5	4.5	0	1	0	1.5	ns
prot1997	96	0	0	3	9	2	1	3	3	sig
prot1998	82	2	0	0	0	0	2	2	0	ns
prot1999	365	0	1	0	5.4	0	1	3.6	3.6	ns
[truncated: 1,549 more rows]
