# Supplementary material for: Protein complex-based analysis is resistant to the obfuscating consequences of batch effects --- a case study in clinical proteomics
Source: BMC Genomics. 2017 Mar 14;18(Suppl 2):142. doi: 10.1186/s12864-017-3490-3 (PMC5374662; doi:10.1186/s12864-017-3490-3)
Supplement: Supplementary file 2 — Simulated data D2.2H. (ZIP 3730 kb) [file 12864_2017_3490_MOESM2_ESM.zip › D2.2.333.txt]

protLen	X0	X0.1	X0.2	X0.3	X1	X1.1	X1.2	X1.3	sig
prot1	1338	875	910	1706	1722	896	885	1770	1804	ns
prot2	2199	30	31	57.6	52.2	30	32	57.6	45	ns
prot3	1538	37	34	51	48	21	31	45	51	ns
prot4	2319	24	19	90	69	19	23	57	66	ns
prot5	1392	47	32	96	90	33	42	126	78	ns
prot6	1985	27	34	61.2	61.2	25	20	59.4	57.6	ns
prot7	1262	43	69	66	70.5	156	198	238.5	234	sig
prot8	3862	21	21	57	27	26	19	39	54	ns
prot9	1295	60	42	106	108	49	46	82	94	ns
prot10	4287	10	10	14.4	18	16	14	25.2	21.6	ns
prot11	1277	39	48	85.5	64.5	48	42	55.5	78	ns
prot12	3587	7	10	15	24	5	5	42	21	ns
prot13	774	69	85	130	160	76	71	134	160	ns
prot14	1960	3	7	14.4	5.4	5	3	10.8	5.4	ns
prot15	858	66	57	85.5	102	65	66	106.5	78	ns
prot16	693	72	66	198	201	96	86	210	240	ns
prot17	748	59	54	144	118	59	57	108	112	ns
prot18	875	43	54	72	77.4	43	49	72	82.8	ns
prot19	1755	15	13	22.5	31.5	26	21	22.5	13.5	sig
prot20	839	49	31	135	120	30	39	141	90	ns
prot21	857	19	14	74	72	33	11	78	40	ns
prot22	1248	30	27	50.4	45	28	19	50.4	66.6	ns
prot23	1308	24	22	31.5	48	32	12	30	25.5	ns
prot24	1260	16	12	48	36	26	22	81	63	sig
prot25	1487	9	4	12	10	5	7	16	12	ns
prot26	477	98	87	180	149.4	150	114	255.6	216	sig
prot27	1324	24	25	39	34.5	24	21	33	49.5	ns
prot28	997	20	12	48	57	23	20	48	45	ns
prot29	623	94	114	234	182	100	123	246	274	ns
prot30	657	89	111	187.2	181.8	97	95	174.6	181.8	ns
prot31	1735	21	11	22.5	12	27	25	40.5	21	sig
prot32	904	15	12	27	27	14	12	30	51	ns
prot33	446	210	172	384	392	196	218	364	352	ns
prot34	262	214	197	367.2	300.6	178	196	347.4	354.6	ns
prot35	682	121	90	157.5	147	109	91	136.5	178.5	ns
prot36	742	53	57	144	165	94	76	264	216	sig
prot37	630	32	37	76	82	36	47	96	76	ns
prot38	672	25	28	59.4	54	33	31	54	48.6	ns
prot39	1056	25	27	42	37.5	35	34	33	43.5	ns
prot40	1098	22	26	84	90	19	16	84	84	ns
prot41	1192	15	11	28	20	15	10	16	22	ns
prot42	1888	9	19	10.8	21.6	11	13	18	21.6	ns
prot43	500	166	170	249	238.5	166	155	274.5	234	ns
prot44	610	45	46	144	159	72	61	186	204	sig
prot45	543	24	28	52	72	30	31	58	70	ns
prot46	685	29	25	64.8	63	36	30	41.4	43.2	ns
prot47	546	30	27	34.5	45	36	23	52.5	40.5	ns
prot48	1311	8	12	36	36	12	14	36	54	sig
prot49	1047	16	14	20	16	11	10	24	34	ns
prot50	491	128	125	241.2	244.8	143	142	199.8	259.2	ns
prot51	654	67	73	130.5	100.5	74	85	105	99	ns
prot52	639	68	60	186	189	56	54	162	180	ns
prot53	740	46	44	102	112	41	47	112	98	ns
prot54	1143	14	16	27	37.8	23	18	28.8	21.6	ns
prot55	966	15	21	19.5	28.5	18	15	19.5	37.5	ns
prot56	1042	14	6	33	48	8	14	33	21	ns
prot57	2166	5	6	14	14	12	14	36	20	sig
prot58	443	35	33	46.8	41.4	30	33	50.4	63	ns
prot59	589	28	32	39	45	64	64	63	60	sig
prot60	740	16	27	66	72	29	21	87	75	ns
prot61	532	27	22	30	26	20	27	48	48	ns
prot62	740	12	13	18	18	15	14	27	25.2	sig
prot63	727	13	12	24	18	27	30	45	58.5	sig
prot64	1585	3	7	27	21	6	8	9	18	ns
prot65	479	228	244	472	460	233	228	466	452	ns
prot66	364	144	151	257.4	300.6	152	131	270	313.2	ns
prot67	433	157	149	229.5	217.5	173	150	226.5	246	ns
prot68	346	138	143	477	387	284	304	810	756	sig
prot69	545	106	97	168	218	90	78	166	186	ns
prot70	472	79	81	127.8	167.4	73	62	138.6	109.8	ns
prot71	478	50	56	81	64.5	90	82	112.5	99	sig
prot72	413	47	44	126	141	53	45	126	174	ns
prot73	496	49	55	78	94	53	40	76	78	ns
prot74	630	35	30	70.2	68.4	31	23	50.4	59.4	ns
prot75	544	32	22	28.5	40.5	27	16	42	40.5	ns
prot76	880	18	19	33	33	15	10	18	42	ns
prot77	684	11	13	12	16	13	7	20	30	ns
prot78	988	10	9	21.6	19.8	12	9	18	25.2	ns
prot79	430	68	77	111	111	55	61	99	114	ns
prot80	707	30	23	84	96	39	42	102	96	sig
prot81	418	22	24	64	54	22	27	48	68	ns
prot82	820	11	17	30.6	30.6	10	13	39.6	41.4	ns
prot83	1450	9	11	13.5	25.5	36	16	15	30	sig
prot84	500	101	81	258	282	62	86	189	222	ns
prot85	451	66	59	98	108	49	53	118	102	ns
prot86	757	40	25	57.6	52.2	29	22	90	34.2	ns
prot87	539	20	25	30	31.5	22	22	43.5	27	ns
prot88	455	21	16	75	72	21	13	69	36	ns
prot89	646	12	17	32	40	17	19	42	42	ns
prot90	533	6	9	16.2	12.6	6	9	19.8	9	ns
prot91	1101	7	10	7.5	4.5	4	2	9	12	ns
prot92	375	167	157	537	513	270	256	804	684	sig
prot93	477	113	126	212	246	120	91	212	196	ns
prot94	440	58	85	149.4	115.2	142	153	279	230.4	sig
prot95	445	70	81	112.5	94.5	74	65	102	103.5	ns
prot96	373	48	41	147	150	51	48	153	141	ns
prot97	606	29	36	50	56	30	40	80	92	sig
prot98	343	22	21	32.4	27	90	54	172.8	113.4	sig
prot99	403	27	19	19.5	27	36	34	90	51	sig
prot100	591	20	14	75	60	22	17	63	72	ns
prot101	641	17	13	24	36	15	11	26	18	ns
prot102	583	10	9	18	16.2	16	16	10.8	14.4	ns
prot103	544	15	9	16.5	12	12	8	15	18	ns
prot104	2137	3	4	18	21	12	7	18	12	ns
prot105	375	40	30	80	80	36	46	74	58	ns
prot106	454	26	44	66.6	66.6	55	38	57.6	75.6	ns
prot107	472	33	46	46.5	49.5	34	35	72	54	ns
prot108	517	29	29	90	144	65	68	177	114	sig
prot109	464	26	23	44	56	34	25	46	52	ns
prot110	637	24	17	30.6	27	15	24	27	34.2	ns
prot111	423	21	12	34.5	37.5	16	21	37.5	45	ns
prot112	414	17	13	51	66	15	13	33	48	ns
prot113	898	19	18	32	14	27	29	46	40	sig
prot114	498	12	3	19.8	23.4	11	18	36	45	sig
prot115	580	23	13	19.5	24	10	17	28.5	16.5	ns
prot116	448	2	10	36	18	13	8	48	21	ns
prot117	569	6	4	14	14	16	11	26	46	sig
prot118	1032	11	5	10.8	9	9	12	14.4	12.6	ns
prot119	357	93	97	147	144	312	261	423	445.5	sig
prot120	231	53	57	159	183	73	83	192	213	sig
prot121	372	44	48	80	104	52	49	98	88	ns
prot122	375	47	41	82.8	99	40	48	81	86.4	ns
prot123	507	35	40	70.5	54	43	46	79.5	72	sig
prot124	411	27	37	108	126	34	38	87	135	ns
prot125	374	34	19	44	38	16	20	44	38	ns
prot126	827	12	16	32.4	28.8	15	6	36	23.4	ns
prot127	774	11	9	25.5	24	51	30	49.5	67.5	sig
prot128	576	7	7	18	24	10	5	18	9	ns
prot129	413	10	10	28	26	15	18	20	18	ns
prot130	569	10	10	12.6	16.2	10	9	14.4	5.4	ns
prot131	590	18	10	7.5	13.5	14	11	12	16.5	ns
prot132	774	8	14	24	24	11	9	21	27	ns
prot133	1023	13	5	26	30	12	16	40	24	sig
prot134	803	5	3	7.2	12.6	5	4	5.4	5.4	ns
prot135	242	59	62	79.5	94.5	128	112	175.5	141	sig
prot136	439	46	44	156	159	56	52	165	156	ns
prot137	318	50	45	112	122	45	70	108	110	ns
prot138	278	40	57	109.8	99	55	45	99	122.4	ns
prot139	309	44	50	67.5	76.5	44	40	57	73.5	ns
prot140	568	40	35	99	138	36	63	108	153	sig
prot141	316	32	31	58	64	27	36	62	86	ns
prot142	283	38	29	45	43.2	31	21	72	39.6	ns
prot143	608	23	20	37.5	39	34	42	90	90	sig
prot144	673	14	18	63	84	51	69	180	162	sig
prot145	414	24	19	30	36	19	14	48	30	ns
prot146	707	23	18	28.8	32.4	20	22	30.6	36	ns
prot147	406	13	15	16.5	25.5	14	11	27	12	ns
prot148	510	7	14	54	30	12	16	48	57	ns
prot149	500	11	6	18	26	32	34	52	48	sig
prot150	350	7	15	14.4	18	13	13	18	14.4	ns
prot151	683	6	12	24	19.5	9	16	21	18	ns
prot152	569	10	9	36	21	14	14	30	30	ns
prot153	450	8	11	24	26	16	20	56	56	sig
prot154	399	7	12	25.2	18	7	9	16.2	18	ns
prot155	713	6	8	9	7.5	5	8	13.5	13.5	ns
prot156	564	7	11	18	27	5	11	39	27	ns
prot157	1149	10	1	22	20	20	14	32	12	sig
prot158	721	10	9	5.4	9	7	6	10.8	5.4	ns
prot159	260	181	178	300	265.5	310	349	493.5	547.5	sig
prot160	372	129	116	423	426	241	241	609	789	sig
prot161	297	78	78	192	188	186	164	340	380	sig
prot162	276	49	60	93.6	77.4	50	51	79.2	75.6	ns
prot163	480	29	31	63	40.5	43	26	54	52.5	sig
prot164	299	33	27	105	90	39	41	87	102	ns
prot165	317	38	40	54	52	62	48	152	116	sig
prot166	437	24	26	28.8	21.6	23	23	36	54	ns
prot167	537	23	25	30	24	31	21	18	30	ns
prot168	228	19	14	60	57	10	14	60	75	ns
prot169	289	18	16	20	38	16	17	32	42	ns
prot170	341	21	21	23.4	39.6	10	13	37.8	23.4	ns
prot171	445	13	22	24	27	20	11	25.5	31.5	ns
prot172	458	11	24	33	36	9	12	42	36	ns
prot173	450	12	7	40	28	6	13	16	26	ns
prot174	588	14	14	30.6	30.6	54	45	75.6	108	sig
prot175	761	14	9	22.5	28.5	23	14	18	10.5	ns
prot176	519	11	7	36	30	9	8	33	18	ns
prot177	1216	13	12	10	10	19	12	24	12	ns
prot178	605	8	9	7.2	16.2	9	10	18	21.6	ns
prot179	748	15	10	12	15	6	7	10.5	16.5	ns
prot180	460	12	21	42	21	8	14	27	27	ns
prot181	645	10	15	20	22	10	5	24	10	ns
prot182	528	5	7	18	18	11	11	21.6	9	sig
prot183	958	9	8	18	13.5	3	6	6	7.5	ns
prot184	4213	2	3	15	15	3	6	3	6	ns
prot185	1921	5	5	6	22	7	6	12	10	sig
prot186	333	146	151	279	248.4	151	116	273.6	259.2	ns
prot187	229	97	109	172.5	148.5	119	103	208.5	192	sig
prot188	413	45	48	156	132	42	43	108	168	ns
prot189	437	41	41	82	78	108	144	282	210	sig
prot190	459	40	34	61.2	64.8	40	28	70.2	37.8	ns
prot191	170	31	31	37.5	43.5	30	28	46.5	39	ns
prot192	200	40	37	120	90	46	28	123	81	ns
prot193	396	27	33	64	68	37	30	76	72	ns
prot194	219	18	18	41.4	28.8	24	13	41.4	45	ns
prot195	509	30	25	33	40.5	32	22	27	39	ns
prot196	255	21	20	84	60	24	16	51	54	ns
prot197	343	17	12	24	34	11	13	48	24	ns
prot198	453	19	20	45	41.4	22	36	50.4	75.6	sig
prot199	418	16	21	24	21	9	10	31.5	24	ns
prot200	506	14	23	51	30	5	12	57	45	ns
prot201	545	16	15	26	24	13	16	30	36	ns
prot202	406	14	13	30.6	18	8	14	21.6	25.2	ns
prot203	586	6	8	27	16.5	13	19	22.5	12	ns
prot204	570	5	9	45	39	14	7	21	21	ns
prot205	868	8	11	18	28	10	6	14	18	ns
prot206	508	8	6	16.2	12.6	11	11	5.4	10.8	ns
prot207	715	9	8	13.5	15	6	6	13.5	21	ns
prot208	622	9	8	18	12	10	14	24	21	ns
prot209	463	6	5	14	22	9	10	24	16	sig
prot210	756	14	5	7.2	10.8	8	6	9	12.6	ns
prot211	520	10	5	13.5	12	3	9	3	18	ns
prot212	858	6	3	0	18	6	4	42	30	sig
prot213	463	3	6	6	12	8	8	12	16	sig
prot214	248	81	82	163.8	129.6	76	95	160.2	160.2	ns
prot215	386	65	50	93	85.5	52	64	91.5	81	ns
prot216	252	55	43	156	144	44	55	174	123	ns
prot217	271	54	45	84	122	39	38	98	104	ns
prot218	367	32	39	75.6	66.6	42	44	73.8	64.8	ns
prot219	335	43	35	78	84	31	48	76.5	49.5	ns
prot220	600	34	34	99	96	30	35	117	135	ns
prot221	232	34	45	78	86	38	33	78	82	ns
prot222	273	46	33	61.2	64.8	30	35	52.2	68.4	ns
prot223	243	27	27	49.5	37.5	29	42	43.5	54	ns
prot224	223	34	30	108	69	23	39	66	84	ns
prot225	250	28	26	54	62	30	21	62	44	ns
prot226	223	27	28	54	55.8	24	31	39.6	28.8	ns
prot227	289	29	21	34.5	39	22	23	36	36	ns
prot228	378	20	23	57	81	27	19	72	42	ns
prot229	410	21	15	28	48	18	15	32	22	ns
prot230	389	15	15	27	34.2	20	23	28.8	39.6	ns
prot231	610	19	19	22.5	27	11	25	25.5	18	ns
prot232	243	21	20	48	51	19	19	48	54	ns
prot233	397	19	14	28	28	23	12	44	14	ns
prot234	229	8	10	14.4	12.6	11	12	10.8	18	ns
prot235	321	19	10	18	6	20	5	15	9	ns
prot236	447	11	16	51	36	19	17	15	45	ns
prot237	272	7	14	14	30	9	16	14	22	ns
prot238	645	13	6	27	19.8	15	9	27	30.6	ns
prot239	709	6	2	13.5	10.5	16	8	13.5	18	sig
prot240	513	9	15	27	45	24	27	117	72	sig
prot241	314	9	11	20	20	7	9	16	22	ns
prot242	388	6	7	16.2	18	6	8	9	10.8	ns
prot243	956	5	4	10.5	7.5	5	2	7.5	4.5	ns
prot244	128	241	228	663	720	222	228	756	771	ns
prot245	197	73	62	158	114	139	124	202	256	sig
prot246	334	89	70	118.8	117	55	69	109.8	127.8	ns
prot247	175	46	50	85.5	69	54	74	82.5	88.5	sig
prot248	162	64	66	195	204	81	104	252	204	sig
prot249	305	40	25	56	76	26	27	54	76	ns
prot250	312	35	29	66.6	70.2	50	38	77.4	73.8	ns
prot251	300	39	31	54	33	36	45	60	49.5	ns
prot252	127	31	40	135	105	33	44	102	144	ns
prot253	191	32	47	78	54	39	34	64	62	ns
prot254	211	41	35	50.4	57.6	44	33	59.4	97.2	ns
prot255	199	29	31	63	58.5	29	32	51	70.5	ns
prot256	266	33	24	78	102	33	38	75	123	ns
prot257	322	19	23	40	70	18	24	50	48	ns
prot258	313	22	24	50.4	52.2	32	22	66.6	46.8	ns
prot259	286	17	19	25.5	33	58	48	57	51	sig
prot260	265	21	16	30	54	20	18	75	81	sig
prot261	466	18	28	20	34	30	63	96	162	sig
prot262	455	28	12	36	25.2	16	10	25.2	37.8	ns
prot263	185	14	21	27	24	21	17	31.5	21	ns
prot264	209	18	18	36	54	18	17	30	39	ns
prot265	433	22	15	38	18	12	6	34	30	ns
prot266	247	21	12	36	32.4	14	12	27	25.2	ns
prot267	331	10	23	15	19.5	12	11	12	27	ns
prot268	452	11	9	42	57	10	11	39	39	ns
prot269	348	11	21	26	26	12	19	18	26	ns
prot270	533	8	8	16.2	10.8	12	8	16.2	19.8	ns
prot271	342	10	6	19.5	13.5	13	15	12	6	ns
prot272	229	14	7	21	36	10	17	36	30	ns
prot273	581	16	12	16	20	6	10	12	18	ns
prot274	389	6	11	16.2	12.6	12	8	18	21.6	ns
prot275	368	3	12	9	9	8	14	18	15	ns
prot276	350	3	8	18	21	14	16	54	48	sig
prot277	502	9	5	8	18	4	4	12	10	ns
prot278	588	6	5	12.6	7.2	8	5	19.8	7.2	sig
prot279	404	5	4	12	22.5	10	17	27	12	sig
prot280	281	4	6	18	15	6	3	6	18	ns
prot281	475	11	9	16	18	7	9	6	12	ns
prot282	264	8	1	12.6	9	9	4	10.8	7.2	ns
prot283	428	5	6	6	6	6	7	6	3	ns
prot284	605	7	6	18	6	5	4	18	12	ns
prot285	546	8	5	16	18	7	3	10	12	ns
prot286	393	7	5	14.4	3.6	3	2	14.4	10.8	ns
prot287	651	3	3	4.5	6	7	4	6	7.5	ns
prot288	386	7	5	27	12	4	3	9	21	ns
prot289	127	181	204	420	376	197	177	424	362	ns
prot290	307	156	155	259.2	262.8	147	130	230.4	246.6	ns
prot291	151	77	62	124.5	94.5	75	69	103.5	112.5	ns
prot292	246	34	34	57	81	47	35	120	81	ns
prot293	201	26	44	62	72	30	37	62	72	ns
prot294	295	35	34	63	63	34	31	77.4	57.6	ns
prot295	377	24	36	54	57	30	37	60	57	sig
prot296	232	27	35	78	93	23	19	108	78	ns
prot297	333	14	27	50	46	26	25	58	48	ns
prot298	276	25	23	36	34.2	24	23	36	34.2	ns
prot299	225	24	33	31.5	42	30	20	31.5	40.5	ns
prot300	152	11	24	69	84	44	27	90	63	sig
prot301	268	18	21	44	36	20	24	52	52	ns
prot302	261	22	18	41.4	50.4	42	54	32.4	72	sig
prot303	234	17	14	30	31.5	38	25	51	64.5	sig
prot304	203	20	17	48	24	20	26	66	84	sig
prot305	277	22	21	40	34	19	12	42	34	ns
prot306	224	12	14	28.8	34.2	24	34	79.2	46.8	sig
prot307	260	19	19	25.5	25.5	13	17	15	25.5	ns
prot308	278	28	16	54	57	18	21	75	72	ns
prot309	420	8	12	28	24	12	13	48	32	ns
prot310	424	14	22	28.8	36	8	11	39.6	30.6	ns
prot311	219	10	18	10.5	25.5	20	18	39	27	sig
prot312	277	13	14	42	48	7	12	18	33	ns
prot313	279	9	14	22	20	7	14	16	16	sig
prot314	558	17	12	12.6	23.4	27	29	57.6	52.2	sig
prot315	822	17	10	7.5	6	13	9	21	18	ns
prot316	423	10	5	45	33	16	10	48	27	ns
prot317	301	5	4	20	14	10	21	18	36	sig
prot318	477	10	10	16.2	25.2	13	9	30.6	14.4	ns
prot319	354	13	20	10.5	13.5	24	16	21	27	sig
prot320	538	9	10	27	48	4	8	30	27	ns
prot321	330	8	8	8	18	6	7	18	16	ns
prot322	345	13	5	10.8	14.4	6	6	14.4	10.8	ns
prot323	290	5	2	3	9	4	12	10.5	13.5	ns
prot324	587	7	11	18	15	13	5	21	18	ns
prot325	416	5	6	10	12	8	8	18	16	ns
prot326	806	3	7	12.6	14.4	16	6	16.2	10.8	ns
prot327	243	6	7	10.5	16.5	18	21	27	27	sig
prot328	674	5	7	18	12	8	7	45	21	ns
prot329	297	6	3	18	18	11	9	10	16	ns
prot330	558	10	8	16.2	5.4	8	5	12.6	12.6	ns
prot331	340	6	8	3	6	5	6	12	7.5	ns
prot332	546	3	7	24	21	5	7	21	21	ns
prot333	193	10	4	8	4	7	6	12	16	ns
prot334	641	3	1	7.2	5.4	6	3	3.6	12.6	ns
prot335	452	4	6	1.5	4.5	5	4	6	12	ns
prot336	481	6	6	9	21	10	4	36	6	sig
prot337	355	5	4	10	8	3	5	6	4	ns
prot338	530	2	3	10.8	7.2	3	1	21.6	5.4	ns
prot339	374	6	4	10.5	7.5	2	4	3	4.5	ns
prot340	253	7	7	21	12	9	24	27	90	sig
prot341	442	4	1	2	4	4	2	14	6	ns
prot342	861	5	8	9	14.4	6	3	1.8	5.4	ns
prot343	413	4	5	6	9	4	3	3	13.5	ns
prot344	648	3	6	15	9	3	4	6	12	ns
prot345	719	2	4	8	10	6	5	10	8	ns
prot346	786	3	6	19.8	9	5	11	12.6	12.6	sig
prot347	596	3	4	6	12	2	4	6	1.5	ns
prot348	777	1	6	9	15	5	1	15	12	ns
prot349	798	2	6	6	8	4	4	12	12	ns
prot350	141	230	205	311.4	354.6	235	233	421.2	432	ns
prot351	221	141	145	247.5	216	151	174	217.5	195	ns
prot352	283	63	60	165	216	63	69	204	255	ns
prot353	246	61	59	102	116	66	44	112	94	ns
prot354	212	45	51	68.4	64.8	30	41	84.6	84.6	ns
prot355	219	27	32	60	57	32	43	52.5	70.5	ns
prot356	448	36	39	117	108	44	37	114	108	ns
prot357	351	40	34	70	64	35	36	80	74	ns
prot358	161	33	41	72	68.4	37	25	73.8	50.4	ns
prot359	178	27	31	40.5	36	23	24	42	51	ns
prot360	178	27	24	63	78	12	19	60	57	ns
prot361	250	23	16	50	52	23	28	32	46	ns
prot362	238	18	19	25.2	41.4	20	30	41.4	46.8	ns
prot363	261	16	29	30	27	21	18	34.5	40.5	ns
prot364	194	21	14	69	42	25	25	39	63	ns
prot365	234	31	22	52	44	13	16	34	24	ns
prot366	337	16	13	28.8	30.6	26	34	72	50.4	sig
prot367	296	19	14	22.5	19.5	20	16	19.5	30	ns
prot368	248	12	11	60	63	5	14	33	45	ns
prot369	311	14	17	34	34	21	18	38	40	ns
prot370	224	12	11	27	16.2	12	12	32.4	23.4	ns
prot371	279	13	17	22.5	18	16	11	18	25.5	ns
prot372	471	17	8	45	48	15	13	54	33	ns
prot373	218	7	2	20	18	10	4	18	32	ns
prot374	249	7	14	12.6	25.2	11	17	32.4	23.4	ns
prot375	312	14	20	22.5	18	21	26	33	30	sig
prot376	402	12	12	39	48	14	13	33	39	ns
prot377	196	12	17	30	30	15	14	18	10	ns
prot378	285	9	15	19.8	25.2	33	24	81	70.2	sig
prot379	292	13	21	9	21	15	9	16.5	24	ns
prot380	227	10	13	36	36	12	3	21	21	ns
prot381	322	9	8	16	20	6	5	20	12	ns
prot382	449	5	9	21.6	25.2	15	10	14.4	21.6	ns
prot383	373	6	10	15	28.5	10	12	16.5	12	ns
prot384	239	8	10	30	27	9	8	36	30	ns
prot385	235	9	4	28	16	10	7	18	4	ns
prot386	267	10	3	9	23.4	14	8	28.8	57.6	sig
prot387	262	9	11	4.5	7.5	6	10	12	16.5	ns
prot388	241	13	6	15	39	8	10	36	12	ns
prot389	315	9	6	20	10	6	10	12	14	ns
prot390	997	7	10	14.4	5.4	10	15	28.8	28.8	sig
prot391	392	7	8	9	7.5	4	6	4.5	12	ns
prot392	558	6	9	24	15	12	9	27	12	ns
prot393	468	8	10	12	8	5	6	8	26	ns
prot394	253	5	7	7.2	7.2	8	4	5.4	12.6	ns
prot395	248	9	6	9	9	4	6	10.5	7.5	ns
prot396	527	6	7	24	15	9	15	48	36	ns
prot397	432	5	3	4	12	5	7	6	6	ns
prot398	455	10	3	12.6	9	4	4	7.2	9	ns
prot399	529	14	3	4.5	3	7	10	9	3	ns
prot400	375	5	7	6	12	4	10	24	24	ns
prot401	287	4	6	16	22	1	5	12	8	ns
prot402	332	3	5	10.8	19.8	10	16	14.4	28.8	sig
prot403	541	5	7	3	6	4	8	6	7.5	ns
prot404	280	3	4	15	9	6	5	9	9	ns
prot405	458	6	5	12	12	4	6	6	2	ns
prot406	291	5	7	7.2	7.2	3	5	7.2	14.4	ns
prot407	548	9	7	10.5	3	5	8	3	1.5	ns
prot408	292	3	1	9	6	1	4	9	15	ns
prot409	559	0	3	10	6	5	2	2	4	ns
prot410	859	6	7	10.8	3.6	4	4	5.4	7.2	ns
prot411	484	4	3	10.5	4.5	6	9	7.5	1.5	ns
prot412	117	139	137	396	432	441	402	1350	1305	sig
prot413	182	135	148	238	250	131	132	286	224	ns
prot414	226	98	113	226.8	194.4	97	109	207	178.2	ns
prot415	179	68	67	120	132	76	73	115.5	129	ns
prot416	129	58	51	186	102	57	62	168	198	ns
prot417	222	45	48	100	116	64	50	92	96	ns
prot418	353	22	37	54	77.4	32	36	68.4	70.2	ns
prot419	157	53	43	69	66	46	36	60	55.5	ns
prot420	376	32	32	69	69	26	28	66	90	ns
prot421	429	36	26	58	44	24	22	54	44	ns
prot422	182	19	28	41.4	37.8	24	33	19.8	45	ns
prot423	187	28	34	39	31.5	17	16	34.5	31.5	ns
prot424	206	29	22	75	87	23	33	72	60	ns
prot425	319	22	23	42	40	19	16	28	40	ns
prot426	533	20	21	32.4	27	34	29	52.2	52.2	sig
prot427	182	16	18	22.5	18	18	20	30	21	ns
prot428	260	18	28	45	57	42	63	225	225	sig
prot429	181	13	12	26	48	12	21	30	36	ns
prot430	246	16	22	32.4	25.2	12	17	19.8	19.8	ns
prot431	156	19	17	19.5	25.5	66	51	58.5	81	sig
prot432	213	16	14	33	27	13	11	54	36	ns
prot433	295	7	4	28	16	16	11	12	16	ns
prot434	610	8	14	14.4	27	17	12	28.8	23.4	ns
prot435	152	12	4	15	22.5	15	8	30	18	ns
prot436	470	17	15	27	30	24	26	78	45	sig
prot437	278	7	9	22	28	13	16	28	22	ns
prot438	250	10	12	19.8	21.6	17	8	10.8	23.4	ns
prot439	265	10	9	19.5	15	20	18	33	42	sig
prot440	327	11	12	24	21	10	14	24	27	ns
prot441	577	5	5	12	18	7	12	22	12	ns
prot442	236	10	6	25.2	9	12	9	10.8	25.2	ns
prot443	347	11	9	15	10.5	16	12	24	30	sig
prot444	177	9	9	15	39	10	10	24	36	ns
prot445	261	4	17	24	24	9	13	10	18	ns
prot446	357	5	5	7.2	16.2	6	9	9	9	ns
prot447	379	8	9	18	15	9	9	16.5	18	ns
prot448	172	8	5	36	36	8	12	12	15	ns
prot449	161	11	4	20	28	3	8	24	14	ns
prot450	466	9	4	14.4	14.4	14	28	32.4	21.6	sig
prot451	165	7	7	13.5	16.5	8	1	18	4.5	ns
prot452	245	5	7	12	24	4	9	15	21	ns
prot453	222	7	7	26	8	7	15	16	18	ns
prot454	428	8	7	18	7.2	8	9	14.4	18	ns
prot455	227	4	6	6	7.5	4	6	16.5	9	ns
prot456	420	8	7	21	30	7	6	21	21	ns
prot457	171	6	10	14	18	11	13	10	26	sig
prot458	307	7	6	7.2	18	5	10	19.8	14.4	ns
prot459	230	3	9	9	1.5	16	14	27	21	sig
prot460	343	13	8	18	33	7	4	30	30	ns
prot461	441	6	6	12	8	7	7	14	16	ns
prot462	415	5	6	10.8	1.8	3	3	9	9	ns
prot463	270	2	4	6	9	6	12	9	9	sig
prot464	711	5	4	18	15	4	9	24	24	ns
prot465	321	5	8	18	10	2	6	8	8	ns
prot466	238	3	7	10.8	7.2	30	18	27	16.2	sig
prot467	320	2	9	9	4.5	4	6	15	19.5	ns
prot468	274	6	3	9	18	12	8	42	54	sig
prot469	364	7	6	18	4	6	4	18	28	ns
prot470	361	4	11	10.8	5.4	7	10	16.2	12.6	ns
prot471	262	4	7	9	4.5	4	3	7.5	6	ns
prot472	513	9	7	12	15	7	7	24	36	ns
prot473	569	6	8	8	4	4	5	12	8	ns
prot474	387	5	3	12.6	9	5	5	10.8	7.2	sig
prot475	447	4	5	13.5	6	5	5	9	9	ns
prot476	378	2	1	24	9	8	4	18	9	ns
prot477	251	2	4	8	6	5	5	2	12	ns
prot478	468	4	3	10.8	5.4	2	6	3.6	7.2	ns
prot479	544	3	4	4.5	7.5	4	6	12	1.5	ns
prot480	244	6	6	30	12	5	2	21	12	ns
prot481	327	6	6	6	8	4	3	8	10	ns
prot482	494	4	6	1.8	5.4	5	3	7.2	5.4	ns
prot483	192	188	161	268.5	282	153	169	258	246	ns
prot484	243	127	134	348	408	123	117	420	411	ns
prot485	149	60	35	104	84	36	45	102	98	ns
prot486	236	52	49	72	75.6	32	32	95.4	75.6	ns
prot487	134	40	32	64.5	58.5	49	26	51	72	ns
prot488	103	32	40	96	123	36	32	99	63	ns
prot489	103	39	39	70	80	34	40	74	62	ns
prot490	103	51	34	57.6	68.4	37	38	86.4	54	ns
prot491	271	27	34	69	57	37	35	54	40.5	ns
prot492	257	34	20	78	102	28	29	72	99	ns
prot493	174	12	16	20	28	19	19	26	32	ns
prot494	165	29	29	48.6	46.8	33	42	68.4	64.8	sig
prot495	251	22	20	28.5	27	21	24	40.5	19.5	ns
prot496	265	26	18	60	63	35	29	57	90	sig
prot497	193	23	27	32	44	29	24	48	30	ns
prot498	137	29	24	39.6	43.2	25	26	34.2	48.6	ns
prot499	149	21	22	42	31.5	32	27	51	42	sig
prot500	291	29	35	72	45	41	50	141	129	sig
prot501	227	18	21	30	32	20	16	30	38	ns
prot502	198	18	19	32.4	30.6	12	14	36	30.6	ns
prot503	194	23	17	24	34.5	17	12	25.5	27	ns
prot504	234	12	19	39	45	13	12	33	57	ns
prot505	247	21	12	24	36	9	12	20	30	ns
prot506	145	23	17	32.4	41.4	11	20	34.2	34.2	ns
prot507	141	20	14	30	37.5	16	10	19.5	18	ns
prot508	187	15	15	21	39	16	13	51	48	ns
prot509	165	19	13	22	26	8	15	22	26	ns
prot510	166	18	17	16.2	36	10	17	27	27	ns
prot511	225	18	12	16.5	21	13	17	39	30	ns
prot512	239	10	13	60	42	13	11	27	39	ns
prot513	275	17	17	28	34	14	16	46	30	ns
prot514	206	15	14	37.8	25.2	8	13	32.4	16.2	ns
prot515	322	9	10	21	24	10	18	21	6	ns
prot516	178	10	18	60	42	13	11	39	39	ns
prot517	227	12	8	34	24	26	20	40	24	sig
prot518	237	10	13	28.8	21.6	12	10	12.6	30.6	ns
prot519	254	17	12	16.5	12	39	66	63	58.5	sig
prot520	208	13	13	42	24	11	9	48	51	ns
prot521	153	9	11	24	26	54	36	72	78	sig
prot522	244	13	16	21.6	23.4	19	15	28.8	39.6	ns
prot523	287	9	10	15	12	13	12	15	4.5	ns
prot524	206	9	9	30	36	10	12	12	18	ns
prot525	244	17	11	20	14	18	22	30	36	sig
prot526	383	10	8	16.2	14.4	11	6	9	18	ns
prot527	184	10	9	13.5	18	7	6	15	9	ns
prot528	377	7	5	57	36	27	24	63	81	sig
prot529	355	19	8	14	24	8	9	32	20	ns
prot530	129	8	7	19.8	9	16	7	10.8	16.2	ns
prot531	162	8	8	12	6	6	14	18	18	sig
prot532	184	6	6	12	33	6	5	12	18	sig
prot533	347	8	13	10	20	7	5	8	12	ns
prot534	203	6	9	12.6	12.6	8	6	12.6	3.6	ns
prot535	1930	6	12	21	6	14	6	6	19.5	ns
prot536	316	11	8	15	24	5	6	30	18	ns
prot537	198	9	8	14	18	5	9	16	28	ns
prot538	250	6	3	12.6	1.8	8	8	19.8	7.2	ns
prot539	265	6	9	10.5	10.5	2	6	6	6	ns
prot540	469	9	7	24	33	24	30	99	90	sig
prot541	563	7	1	12	12	4	8	16	12	ns
prot542	290	4	10	16.2	9	9	7	19.8	7.2	ns
prot543	338	8	11	9	7.5	5	4	12	9	ns
prot544	449	2	7	27	27	5	11	15	6	ns
prot545	273	15	9	24	22	12	30	66	54	sig
prot546	412	6	10	14.4	14.4	9	6	7.2	21.6	ns
prot547	170	4	3	7.5	9	4	5	7.5	19.5	sig
prot548	478	9	4	9	15	9	8	12	18	ns
prot549	302	6	4	8	2	6	5	8	14	ns
prot550	167	7	6	14.4	14.4	3	7	3.6	9	ns
prot551	151	3	1	6	7.5	8	5	12	7.5	ns
prot552	816	4	2	3	15	9	6	21	21	ns
prot553	279	8	5	12	14	7	2	6	8	ns
prot554	320	4	5	9	9	11	10	14.4	10.8	sig
prot555	351	5	8	6	3	8	2	6	6	ns
prot556	242	6	2	9	6	4	16	15	12	sig
prot557	276	4	4	8	6	5	5	6	6	ns
prot558	565	4	6	12.6	5.4	3	5	5.4	10.8	ns
prot559	356	2	3	7.5	7.5	4	10	6	1.5	ns
prot560	162	0	3	6	9	2	4	9	15	ns
prot561	155	8	8	8	10	2	3	10	16	ns
prot562	484	3	4	9	7.2	3	7	10.8	3.6	ns
prot563	462	5	4	0	6	5	2	6	7.5	ns
prot564	989	5	2	9	6	4	2	21	30	sig
prot565	353	6	4	12	12	6	3	12	8	sig
prot566	382	6	2	7.2	10.8	4	4	7.2	9	ns
prot567	1092	6	4	4.5	9	4	4	4.5	1.5	ns
prot568	158	5	4	18	6	3	7	12	12	ns
prot569	829	4	4	8	8	3	5	8	8	ns
prot570	600	4	0	5.4	5.4	2	3	5.4	7.2	ns
prot571	743	1	2	10.5	4.5	2	7	4.5	1.5	ns
prot572	271	2	3	3	6	5	3	6	9	ns
prot573	774	3	3	4	4	6	3	2	6	ns
prot574	617	3	0	3.6	0	0	1	3.6	0	ns
prot575	120	164	169	232.5	258	181	163	280.5	253.5	ns
prot576	257	126	153	426	456	166	138	477	453	ns
prot577	138	159	136	260	294	146	153	278	272	ns
prot578	126	75	77	180	149.4	87	98	144	133.2	ns
prot579	126	93	102	130.5	136.5	84	78	147	124.5	ns
prot580	126	97	70	291	267	102	75	264	282	ns
prot581	126	76	89	158	156	74	74	166	146	ns
prot582	126	86	77	136.8	154.8	79	84	183.6	138.6	ns
prot583	126	105	87	132	106.5	81	78	100.5	144	ns
prot584	126	92	94	261	243	107	86	282	285	ns
prot585	433	89	88	196	188	118	136	260	276	sig
prot586	258	25	29	73.8	43.2	54	57	97.2	115.2	sig
prot587	219	35	29	33	24	37	33	39	28.5	ns
prot588	274	30	34	69	72	33	26	84	72	ns
prot589	211	26	20	34	38	28	20	60	36	ns
prot590	203	18	23	45	27	22	23	41.4	39.6	ns
prot591	210	31	23	49.5	49.5	16	25	30	39	ns
prot592	190	26	26	72	66	21	18	87	72	ns
prot593	164	24	21	46	58	24	18	38	60	ns
prot594	159	23	23	43.2	37.8	16	24	39.6	25.2	ns
prot595	171	16	14	30	33	42	30	75	60	sig
prot596	153	15	23	63	60	17	19	51	81	ns
prot597	176	15	12	40	28	19	13	36	32	ns
prot598	192	24	12	52.2	27	18	17	23.4	30.6	ns
prot599	352	15	11	18	27	15	12	24	22.5	ns
prot600	146	12	22	36	57	12	10	51	42	ns
prot601	323	11	19	16	48	24	32	56	60	sig
prot602	258	18	14	37.8	25.2	20	13	39.6	23.4	ns
prot603	152	9	14	22.5	15	12	9	21	18	ns
prot604	76	13	14	27	57	15	20	33	54	ns
prot605	128	10	12	32	24	22	22	44	30	sig
prot606	187	17	21	45	30.6	14	18	34.2	23.4	ns
prot607	160	15	14	19.5	19.5	20	11	30	24	ns
prot608	315	16	14	69	75	18	24	51	39	ns
prot609	129	8	16	20	36	10	13	20	22	ns
prot610	185	15	10	30.6	23.4	9	11	23.4	25.2	ns
prot611	146	9	15	16.5	16.5	8	11	21	13.5	ns
prot612	241	13	19	42	36	14	15	33	36	ns
prot613	222	15	15	32	22	20	13	34	22	ns
prot614	205	7	8	25.2	10.8	6	5	16.2	23.4	ns
prot615	240	8	9	18	25.5	27	30	36	54	sig
prot616	99	7	12	30	15	15	10	33	30	ns
prot617	643	13	9	22	16	30	39	54	54	sig
prot618	239	18	10	10.8	25.2	12	16	21.6	10.8	sig
prot619	383	11	15	15	21	18	9	16.5	15	ns
prot620	247	16	11	36	33	9	8	27	42	sig
prot621	189	14	7	8	34	18	12	16	16	ns
prot622	171	12	15	14.4	14.4	5	4	27	16.2	ns
prot623	326	12	5	21	10.5	7	8	7.5	19.5	ns
prot624	231	10	7	33	45	5	12	30	36	ns
prot625	153	6	9	24	24	9	8	16	16	ns
prot626	268	14	12	14.4	27	12	8	18	21.6	ns
prot627	204	6	10	9	9	7	8	9	16.5	ns
prot628	191	12	18	27	36	15	8	27	33	ns
prot629	114	13	8	26	20	8	10	20	16	ns
prot630	419	8	8	12.6	14.4	7	8	18	16.2	ns
prot631	141	9	10	13.5	10.5	14	11	12	10.5	ns
prot632	128	5	9	24	27	27	30	90	63	sig
prot633	164	4	7	22	14	10	7	8	16	ns
prot634	274	11	9	9	16.2	9	5	16.2	28.8	ns
prot635	188	9	11	19.5	16.5	13	15	13.5	10.5	ns
prot636	372	8	8	21	39	6	11	27	12	ns
prot637	365	11	12	16	32	12	8	20	16	ns
prot638	145	6	8	5.4	32.4	8	10	7.2	10.8	ns
prot639	159	10	8	13.5	12	10	14	18	15	sig
prot640	379	6	8	12	24	14	8	30	15	ns
prot641	190	10	8	26	16	6	13	16	16	ns
prot642	194	7	12	10.8	14.4	9	8	10.8	5.4	ns
prot643	178	10	7	18	7.5	12	5	9	7.5	ns
prot644	181	6	9	24	33	11	7	39	15	ns
prot645	321	10	6	18	16	7	7	26	22	ns
prot646	192	10	11	16.2	9	6	7	7.2	9	ns
prot647	352	6	7	12	12	9	5	16.5	9	ns
prot648	118	5	7	24	18	8	9	12	21	ns
prot649	410	8	9	20	12	10	5	18	18	ns
prot650	403	5	4	12.6	5.4	2	8	7.2	18	sig
prot651	199	6	11	12	10.5	12	6	9	12	sig
prot652	457	9	9	15	21	11	10	12	24	ns
prot653	221	10	8	12	14	3	7	12	4	ns
prot654	216	8	8	16.2	16.2	3	12	14.4	14.4	ns
prot655	217	7	6	9	10.5	9	7	15	9	ns
prot656	172	4	3	6	27	11	4	15	30	ns
prot657	268	2	4	10	4	10	6	8	8	ns
prot658	583	4	6	12.6	5.4	6	6	12.6	10.8	ns
prot659	229	13	7	10.5	12	9	9	13.5	15	ns
prot660	177	6	5	15	18	6	2	12	15	ns
prot661	142	10	9	16	10	14	10	12	12	ns
prot662	178	6	3	3.6	10.8	5	5	9	18	sig
prot663	111	4	6	7.5	12	10	8	7.5	3	ns
prot664	116	2	3	30	21	8	10	18	12	ns
prot665	325	9	8	10	18	4	6	20	8	ns
prot666	268	5	11	3.6	10.8	7	8	10.8	10.8	ns
prot667	599	4	8	4.5	6	7	6	6	13.5	ns
prot668	341	5	9	33	18	4	3	12	18	ns
prot669	172	3	6	12	10	3	6	6	8	ns
prot670	204	8	7	5.4	9	9	5	7.2	10.8	ns
prot671	171	8	5	15	1.5	5	5	9	4.5	ns
prot672	255	4	6	18	30	5	6	12	15	ns
prot673	180	5	4	14	8	3	3	8	6	ns
prot674	215	3	2	5.4	9	14	9	7.2	16.2	sig
prot675	211	5	9	4.5	7.5	5	7	7.5	6	ns
prot676	234	6	4	9	9	2	5	15	12	ns
prot677	214	3	3	20	20	3	3	10	12	ns
prot678	180	7	5	9	5.4	5	1	12.6	1.8	ns
prot679	292	5	6	7.5	4.5	11	4	1.5	12	ns
prot680	387	7	3	15	9	5	3	9	18	ns
prot681	283	12	3	16	2	3	6	10	12	ns
prot682	351	0	1	5.4	3.6	8	8	3.6	25.2	sig
prot683	502	3	4	7.5	13.5	4	1	7.5	6	ns
prot684	484	2	4	9	36	4	2	9	6	ns
prot685	345	5	7	16	12	9	5	16	12	ns
prot686	448	4	6	3.6	14.4	5	4	7.2	7.2	ns
prot687	277	4	6	13.5	3	2	9	9	7.5	ns
prot688	737	4	6	12	21	4	3	12	18	ns
prot689	159	2	7	8	4	12	5	10	8	ns
prot690	153	5	4	9	7.2	4	6	9	5.4	ns
prot691	321	2	5	12	3	2	1	9	7.5	ns
prot692	373	2	2	21	6	4	4	27	12	ns
prot693	124	1	2	6	16	2	3	8	10	ns
prot694	330	7	4	3.6	7.2	4	3	7.2	9	ns
prot695	319	5	3	3	4.5	12	3	13.5	27	sig
prot696	272	1	3	18	18	2	6	24	18	sig
prot697	296	2	3	10	14	21	9	42	24	sig
prot698	167	4	4	5.4	5.4	12	3	32.4	16.2	sig
prot699	832	5	3	9	10.5	6	9	4.5	1.5	ns
prot700	461	2	1	12	15	1	8	15	12	ns
prot701	152	3	3	8	10	5	3	8	6	ns
prot702	247	6	5	3.6	12.6	6	3	7.2	5.4	ns
prot703	311	5	2	4.5	3	2	1	7.5	1.5	sig
prot704	299	7	3	15	15	5	5	9	15	ns
prot705	383	6	3	6	4	6	3	4	6	ns
prot706	426	0	2	10.8	3.6	10	9	7.2	18	sig
prot707	155	4	2	10.5	6	4	4	1.5	7.5	ns
prot708	989	3	7	24	6	3	3	9	9	ns
prot709	187	2	2	2	4	5	2	6	8	ns
prot710	366	0	3	3.6	3.6	7	2	3.6	7.2	ns
prot711	715	6	1	6	4.5	3	15	18	18	sig
prot712	830	3	4	9	12	8	0	9	12	ns
prot713	177	3	1	6	6	2	4	8	10	ns
prot714	632	4	4	7.2	5.4	6	3	5.4	12.6	ns
prot715	444	4	2	3	3	5	2	3	4.5	ns
prot716	1241	2	1	3	12	6	9	18	18	sig
prot717	685	1	3	2	6	4	5	4	0	ns
prot718	387	4	0	3.6	5.4	1	6	7.2	7.2	sig
prot719	322	1	0	3	3	1	1	0	1.5	ns
prot720	735	2	4	3	9	1	2	3	3	ns
prot721	186	44	40	84	92	34	50	98	76	ns
prot722	156	34	34	55.8	52.2	42	53	73.8	64.8	ns
prot723	282	57	58	52.5	64.5	35	40	67.5	73.5	ns
prot724	140	31	36	69	87	30	37	120	90	ns
prot725	137	27	16	48	46	26	18	46	38	ns
prot726	124	24	31	41.4	59.4	14	28	43.2	39.6	ns
prot727	169	17	11	24	39	34	22	25.5	42	sig
prot728	142	25	21	51	48	52	26	138	126	sig
prot729	162	30	30	46	46	50	34	134	54	sig
prot730	200	20	17	34.2	43.2	17	20	32.4	48.6	ns
prot731	156	19	17	27	25.5	23	19	19.5	33	ns
prot732	306	20	23	69	45	19	28	30	69	ns
prot733	174	12	11	30	24	11	11	24	28	ns
prot734	194	15	15	39.6	21.6	21	12	30.6	48.6	ns
prot735	103	22	14	16.5	25.5	28	24	36	51	sig
prot736	172	15	13	27	36	30	26	72	54	sig
prot737	180	13	11	38	20	20	12	18	24	ns
prot738	184	9	16	18	23.4	10	17	19.8	30.6	ns
prot739	230	13	13	28.5	19.5	7	12	24	21	sig
prot740	187	20	14	51	57	10	9	27	48	ns
prot741	189	17	14	26	24	36	42	48	54	sig
prot742	180	18	13	28.8	32.4	13	9	19.8	23.4	ns
prot743	294	12	14	21	9	8	14	36	21	sig
prot744	186	13	12	18	54	19	21	45	39	ns
prot745	225	9	10	16	24	15	14	24	20	sig
prot746	174	7	6	21.6	23.4	16	11	27	23.4	ns
prot747	208	14	12	13.5	19.5	42	21	58.5	76.5	sig
prot748	217	17	7	18	21	6	16	27	33	ns
prot749	112	10	13	14	30	9	10	16	30	ns
prot750	206	17	7	23.4	14.4	11	15	32.4	21.6	ns
prot751	166	9	7	6	10.5	4	11	25.5	10.5	ns
prot752	113	11	9	21	36	8	6	30	30	ns
prot753	169	9	11	14	28	9	11	20	10	ns
prot754	313	9	7	16.2	16.2	10	5	16.2	19.8	ns
prot755	197	9	9	9	16.5	8	6	18	16.5	ns
prot756	124	7	3	21	21	14	16	15	54	sig
prot757	246	8	7	28	16	7	9	16	14	ns
prot758	258	15	7	9	19.8	6	11	9	9	ns
prot759	168	8	5	12	7.5	4	13	16.5	10.5	ns
prot760	260	7	6	18	21	6	7	18	15	ns
prot761	243	6	4	14	10	6	9	12	6	ns
prot762	124	3	11	16.2	21.6	27	18	59.4	10.8	sig
prot763	208	9	4	10.5	9	9	14	10.5	12	ns
prot764	217	5	9	27	18	8	9	15	12	ns
prot765	197	5	1	16	24	7	5	20	14	sig
prot766	177	4	6	9	14.4	1	6	7.2	10.8	ns
prot767	146	8	9	6	4.5	5	10	9	13.5	ns
prot768	157	6	5	9	15	7	10	21	30	sig
prot769	270	8	8	16	14	8	5	20	8	ns
prot770	264	8	3	1.8	5.4	7	11	9	18	ns
prot771	274	8	4	3	7.5	6	4	12	12	ns
prot772	156	5	6	15	6	10	5	12	9	ns
prot773	252	9	13	8	12	3	6	18	14	ns
prot774	356	6	6	14.4	9	7	9	9	10.8	ns
prot775	180	8	6	15	13.5	1	5	9	10.5	ns
prot776	251	4	3	15	12	1	12	6	6	ns
prot777	156	9	8	16	16	9	6	18	4	ns
prot778	227	4	7	5.4	9	5	8	7.2	14.4	ns
prot779	116	2	11	7.5	6	13	14	10.5	16.5	sig
prot780	154	3	2	9	24	9	7	21	21	ns
prot781	198	8	6	14	12	3	8	14	6	ns
prot782	236	3	9	9	7.2	5	11	18	10.8	ns
prot783	184	3	6	4.5	9	4	8	1.5	4.5	ns
prot784	122	5	6	15	12	7	5	15	27	sig
prot785	91	4	8	6	12	4	3	12	16	ns
prot786	274	3	5	10.8	9	8	2	9	7.2	ns
prot787	152	5	7	0	10.5	2	4	10.5	7.5	ns
prot788	162	8	5	12	9	6	5	24	15	ns
prot789	158	7	8	16	16	4	5	8	12	ns
prot790	463	5	10	7.2	10.8	6	5	21.6	16.2	ns
prot791	312	3	4	7.5	7.5	3	3	10.5	6	ns
prot792	261	4	4	15	6	3	11	18	15	ns
prot793	392	7	3	12	12	7	4	16	8	ns
prot794	182	5	4	7.2	9	9	6	5.4	10.8	ns
prot795	310	4	2	3	4.5	6	15	13.5	9	sig
prot796	382	5	4	18	21	3	5	15	9	ns
prot797	113	5	12	14	14	7	4	10	14	ns
prot798	111	6	8	7.2	14.4	5	4	9	5.4	ns
prot799	418	4	2	9	6	4	8	7.5	13.5	ns
prot800	185	6	3	12	6	1	1	15	15	ns
prot801	163	2	3	6	2	5	0	4	6	ns
prot802	238	8	5	14.4	7.2	12	18	28.8	21.6	sig
prot803	282	5	7	7.5	7.5	4	4	6	13.5	ns
prot804	305	4	5	9	18	6	10	24	6	sig
prot805	292	8	4	0	16	6	2	20	12	ns
prot806	427	5	2	10.8	3.6	2	2	5.4	3.6	ns
prot807	234	5	3	7.5	3	4	3	7.5	6	ns
prot808	233	4	5	15	9	7	6	15	15	ns
prot809	425	3	8	10	8	12	4	16	16	sig
prot810	95	4	6	7.2	1.8	3	4	7.2	10.8	ns
prot811	241	5	5	4.5	7.5	4	9	3	9	ns
prot812	201	7	2	9	15	3	1	9	15	ns
prot813	474	2	0	10	6	3	2	4	4	ns
prot814	437	1	3	1.8	7.2	4	3	7.2	7.2	ns
prot815	411	2	5	4.5	7.5	6	6	12	6	ns
prot816	333	5	4	3	15	4	2	6	15	ns
prot817	449	2	2	6	8	8	8	16	20	sig
prot818	256	5	2	5.4	1.8	1	7	7.2	5.4	ns
prot819	292	5	4	6	6	2	4	6	3	ns
prot820	669	5	2	6	9	3	4	12	12	ns
prot821	378	5	2	6	4	1	4	6	6	ns
prot822	373	3	0	7.2	5.4	6	8	7.2	12.6	sig
prot823	327	1	3	1.5	0	2	2	3	1.5	ns
prot824	180	3	1	12	12	4	5	9	9	ns
prot825	357	2	4	4	2	6	6	24	6	sig
prot826	791	2	1	10.8	1.8	4	2	3.6	3.6	sig
prot827	1037	4	3	1.5	4.5	5	1	9	3	ns
prot828	223	4	3	12	3	1	3	9	9	ns
prot829	417	4	0	4	6	6	6	2	6	ns
prot830	310	2	2	3.6	5.4	2	5	3.6	9	ns
prot831	796	2	0	3	0	1	1	3	0	ns
prot832	385	2	3	0	3	2	0	3	6	ns
prot833	399	2	2	14	2	4	2	2	4	ns
prot834	661	2	2	5.4	0	1	5	0	9	ns
prot835	648	0	7	3	6	2	2	3	3	ns
prot836	172	3	3	3	9	2	1	6	3	ns
prot837	459	1	1	2	10	0	0	2	2	ns
prot838	266	2	1	3.6	1.8	4	2	3.6	3.6	sig
prot839	85	60	56	94.5	78	56	64	112.5	73.5	ns
prot840	185	72	68	159	138	59	72	186	171	ns
prot841	130	49	48	98	120	51	43	88	94	ns
prot842	128	48	61	77.4	124.2	83	88	158.4	178.2	sig
prot843	130	49	60	114	72	94	92	141	145.5	sig
prot844	150	57	43	171	147	38	54	204	192	ns
prot845	94	28	42	70	90	42	37	74	76	ns
prot846	154	14	28	46.8	41.4	60	58	79.2	97.2	sig
prot847	76	28	22	42	46.5	27	25	40.5	37.5	ns
prot848	213	18	19	60	57	24	24	39	72	sig
prot849	51	20	28	28	44	21	11	38	38	ns
prot850	198	19	22	34.2	16.2	4	14	39.6	39.6	ns
prot851	150	23	11	22.5	24	19	16	30	24	ns
prot852	161	9	10	42	45	6	22	48	33	ns
prot853	227	15	21	30	36	9	14	30	30	ns
prot854	56	15	23	28.8	16.2	10	15	36	12.6	ns
prot855	107	22	20	22.5	19.5	13	13	24	16.5	ns
prot856	85	12	15	39	36	18	18	51	33	ns
prot857	191	13	13	34	16	6	11	28	34	ns
prot858	207	8	11	18	21.6	14	14	23.4	12.6	ns
prot859	313	12	9	15	21	12	13	15	18	ns
prot860	150	11	14	45	21	16	9	39	57	ns
prot861	446	12	6	28	12	18	22	28	20	sig
prot862	165	10	11	19.8	19.8	4	17	21.6	10.8	ns
prot863	164	11	12	24	6	12	14	18	7.5	ns
prot864	183	12	11	42	12	17	8	36	42	ns
prot865	112	9	10	12	18	14	9	24	18	ns
prot866	99	11	10	12.6	21.6	12	14	18	14.4	ns
prot867	162	12	17	36	16.5	15	8	13.5	15	ns
prot868	294	14	6	30	30	12	10	21	33	ns
prot869	219	5	9	24	34	8	7	12	24	ns
prot870	139	9	12	12.6	18	12	8	28.8	19.8	ns
prot871	1091	8	15	15	12	6	12	25.5	21	sig
prot872	153	8	14	24	39	7	10	21	27	ns
prot873	122	8	9	14	20	11	11	20	18	ns
prot874	308	7	4	19.8	18	8	8	16.2	25.2	ns
prot875	274	6	7	9	18	7	5	6	15	ns
prot876	168	7	9	36	36	5	18	96	39	sig
prot877	157	9	7	12	4	10	7	24	22	ns
prot878	171	5	11	23.4	18	9	7	18	25.2	ns
prot879	163	12	9	15	7.5	8	9	9	6	ns
prot880	78	9	3	15	24	18	24	45	36	sig
prot881	177	6	9	16	26	6	7	18	18	ns
prot882	198	9	11	18	10.8	4	8	16.2	12.6	ns
prot883	322	6	10	6	22.5	24	21	36	45	sig
prot884	145	9	14	24	12	13	13	60	48	sig
prot885	224	5	5	16	12	6	6	22	4	ns
prot886	155	3	6	21.6	9	4	10	9	19.8	ns
prot887	102	9	12	12	7.5	9	12	33	6	sig
prot888	207	9	8	27	30	4	6	12	18	ns
prot889	480	2	1	8	12	20	11	14	28	sig
prot890	104	8	8	9	10.8	15	18	27	59.4	sig
prot891	204	7	3	3	1.5	7	3	7.5	9	ns
prot892	248	7	7	21	21	5	8	36	21	ns
prot893	157	5	6	14	24	11	12	26	14	ns
prot894	132	3	6	9	7.2	15	9	7.2	10.8	sig
prot895	214	5	10	12	12	3	8	15	7.5	ns
prot896	219	3	7	30	27	6	10	27	27	sig
prot897	193	2	9	20	16	11	4	10	6	ns
prot898	155	3	7	14.4	12.6	7	6	7.2	10.8	ns
prot899	239	6	6	12	6	5	4	4.5	13.5	ns
prot900	116	10	8	6	15	5	4	21	21	ns
prot901	211	6	5	16	16	3	5	8	18	ns
prot902	156	9	3	12.6	7.2	9	4	9	16.2	ns
prot903	246	7	5	9	12	7	8	12	1.5	ns
prot904	218	7	4	24	3	6	6	27	24	sig
prot905	201	6	4	8	12	3	8	6	6	ns
prot906	111	5	3	7.2	3.6	3	4	7.2	9	ns
prot907	175	5	5	6	4.5	5	2	9	4.5	ns
prot908	195	2	5	3	18	12	10	36	24	sig
prot909	292	3	7	10	12	4	6	8	16	ns
prot910	173	2	2	5.4	18	4	4	3.6	10.8	ns
prot911	284	9	2	7.5	7.5	8	4	7.5	13.5	ns
prot912	151	2	9	18	12	4	4	12	9	ns
prot913	165	6	4	0	10	1	5	10	4	ns
prot914	132	5	1	12.6	5.4	6	6	14.4	3.6	ns
prot915	177	7	3	9	7.5	5	8	7.5	9	ns
prot916	137	4	6	15	33	3	14	36	45	sig
prot917	325	2	4	10	4	7	7	10	2	ns
prot918	192	1	6	14.4	7.2	5	5	7.2	5.4	ns
prot919	170	3	4	9	4.5	5	3	4.5	4.5	ns
prot920	157	7	6	18	9	3	6	9	9	ns
prot921	192	3	3	8	14	5	1	10	14	sig
prot922	474	7	5	5.4	12.6	9	7	9	19.8	sig
prot923	186	4	6	9	10.5	2	4	6	18	ns
prot924	428	1	6	15	6	6	4	12	6	ns
prot925	191	3	6	8	10	9	21	6	30	sig
prot926	169	0	4	7.2	9	2	4	3.6	5.4	ns
prot927	166	4	3	7.5	6	4	2	3	6	ns
prot928	290	2	5	21	9	1	4	3	6	ns
prot929	216	7	7	10	8	2	4	18	6	ns
prot930	103	6	4	5.4	1.8	4	8	9	7.2	ns
prot931	271	2	10	7.5	4.5	3	4	3	1.5	ns
prot932	147	4	4	15	30	5	1	12	24	ns
prot933	135	4	3	8	6	1	6	0	8	ns
prot934	135	3	7	5.4	3.6	6	2	1.8	9	ns
prot935	135	3	4	0	7.5	1	7	3	7.5	sig
prot936	135	4	1	0	15	6	2	12	12	ns
prot937	321	1	1	2	8	2	4	4	6	ns
prot938	164	0	2	5.4	0	1	3	1.8	10.8	ns
prot939	113	1	1	4.5	3	2	3	4.5	3	ns
prot940	271	8	2	9	9	4	4	18	6	ns
prot941	204	3	4	2	12	6	4	12	4	sig
prot942	276	6	1	9	5.4	3	6	10.8	14.4	sig
prot943	108	3	4	3	4.5	20	4	12	9	sig
prot944	91	1	6	21	9	6	7	12	18	ns
prot945	325	2	2	2	8	3	5	18	10	ns
prot946	114	4	5	7.2	9	3	2	5.4	3.6	ns
prot947	277	3	2	1.5	3	4	3	3	3	ns
prot948	118	2	5	3	12	3	2	12	9	ns
prot949	121	1	2	8	4	4	2	4	2	ns
prot950	198	2	2	5.4	0	2	0	5.4	3.6	ns
prot951	237	2	5	1.5	4.5	10	2	6	9	sig
prot952	220	5	1	12	6	1	3	0	9	ns
prot953	406	2	1	8	6	2	2	4	6	sig
prot954	391	5	1	7.2	1.8	2	3	0	9	ns
prot955	189	1	1	0	10.5	0	6	7.5	1.5	ns
prot956	232	4	2	12	9	3	1	0	12	ns
prot957	470	5	1	2	0	0	2	2	2	ns
prot958	527	2	1	3.6	1.8	6	12	10.8	5.4	sig
prot959	141	3	5	1.5	3	1	6	6	3	ns
prot960	602	0	1	9	3	3	4	12	0	ns
prot961	109	17	21	50	48	21	32	62	46	ns
prot962	258	27	36	50.4	36	52	52	108	93.6	sig
prot963	168	15	18	19.5	19.5	13	19	18	27	ns
prot964	177	15	13	72	48	24	9	42	42	ns
prot965	104	13	9	24	16	10	16	28	42	ns
prot966	187	13	13	19.8	10.8	8	10	23.4	12.6	ns
prot967	134	11	15	21	19.5	14	16	13.5	13.5	ns
prot968	153	13	22	45	27	14	20	48	39	ns
prot969	125	8	12	30	28	11	15	26	30	ns
prot970	242	11	16	18	30.6	16	10	14.4	23.4	ns
prot971	128	15	3	27	25.5	12	6	13.5	10.5	ns
prot972	160	7	6	15	36	9	4	39	33	ns
prot973	65	9	14	14	18	5	10	20	22	ns
prot974	143	14	13	18	19.8	9	11	16.2	23.4	ns
prot975	131	9	6	24	12	10	8	18	22.5	ns
prot976	128	9	8	33	39	9	10	27	54	ns
prot977	76	9	8	8	16	7	7	22	16	ns
prot978	95	12	13	19.8	14.4	23	18	19.8	36	sig
prot979	70	14	3	9	13.5	4	4	12	15	ns
prot980	136	13	7	39	18	10	9	45	18	ns
prot981	116	10	11	8	14	10	13	26	24	ns
prot982	108	6	10	16.2	18	16	30	54	28.8	sig
prot983	195	8	8	12	18	7	14	7.5	7.5	ns
prot984	145	10	10	30	30	9	8	27	21	ns
prot985	102	9	8	10	12	14	12	32	40	sig
prot986	173	6	6	14.4	10.8	12	7	21.6	16.2	ns
prot987	212	9	9	6	4.5	10	10	18	21	sig
prot988	116	11	9	12	27	4	9	21	15	ns
prot989	219	3	8	30	20	5	6	16	14	ns
prot990	312	4	9	16.2	23.4	4	3	18	28.8	sig
prot991	78	6	12	9	9	6	5	10.5	10.5	ns
prot992	193	4	9	21	24	13	11	21	33	sig
prot993	500	6	4	6	2	4	3	12	16	sig
prot994	195	4	5	16.2	12.6	8	6	12.6	7.2	ns
prot995	177	4	5	6	6	4	7	9	6	ns
prot996	224	5	5	24	15	6	6	9	21	ns
prot997	239	7	10	10	10	3	2	8	8	ns
prot998	223	5	5	12.6	3.6	6	4	9	10.8	ns
prot999	113	6	3	10.5	10.5	8	8	12	9	ns
prot1000	94	5	8	21	12	1	4	24	21	ns
prot1001	74	8	3	8	14	5	7	6	6	ns
prot1002	265	8	3	5.4	5.4	6	6	10.8	9	ns
prot1003	225	5	7	12	3	9	6	6	3	ns
prot1004	129	9	4	6	9	6	9	63	72	sig
prot1005	210	6	1	6	10	6	4	12	8	ns
prot1006	248	3	1	1.8	5.4	2	5	10.8	3.6	ns
prot1007	158	3	3	6	6	6	6	9	9	ns
prot1008	68	4	1	21	12	8	3	27	3	ns
prot1009	68	3	4	10	12	4	11	8	22	sig
prot1010	548	5	5	16.2	18	6	3	7.2	19.8	ns
prot1011	123	5	8	10.5	3	4	2	6	4.5	ns
prot1012	181	4	1	9	9	2	4	15	15	ns
prot1013	824	2	4	6	10	3	5	10	2	ns
prot1014	250	4	4	3.6	5.4	5	2	3.6	0	ns
prot1015	242	4	3	19.5	16.5	3	3	9	6	ns
prot1016	186	5	7	15	6	2	4	9	9	ns
prot1017	228	6	6	4	6	6	5	4	10	ns
prot1018	106	6	6	9	9	7	10	12.6	3.6	sig
prot1019	135	5	4	3	9	3	6	3	6	ns
prot1020	173	8	5	6	12	2	4	18	9	ns
prot1021	245	6	5	4	10	4	10	24	4	sig
prot1022	98	2	2	14.4	5.4	5	2	7.2	1.8	sig
prot1023	149	4	3	6	9	5	6	4.5	7.5	ns
prot1024	136	4	5	9	9	9	1	12	12	ns
prot1025	335	9	5	8	12	5	3	8	14	ns
prot1026	81	4	4	5.4	10.8	11	4	3.6	9	sig
prot1027	124	5	5	3	4.5	9	7	9	4.5	ns
prot1028	204	4	7	18	18	0	1	15	15	ns
prot1029	124	5	6	16	6	7	1	8	0	ns
prot1030	231	4	4	1.8	5.4	3	5	5.4	3.6	ns
prot1031	192	3	9	6	10.5	3	4	4.5	3	ns
prot1032	514	3	3	12	15	6	7	6	18	ns
prot1033	277	6	3	18	14	4	6	4	4	ns
prot1034	159	1	4	5.4	3.6	5	4	3.6	1.8	ns
prot1035	190	3	6	6	9	2	8	3	7.5	ns
prot1036	225	6	4	12	9	2	3	9	21	ns
prot1037	57	2	3	6	10	4	2	6	12	ns
prot1038	153	4	2	12.6	10.8	4	7	9	5.4	ns
prot1039	91	6	10	6	6	3	2	9	3	ns
prot1040	94	0	6	12	18	2	4	12	3	sig
prot1041	112	3	3	12	12	3	4	14	4	ns
prot1042	336	2	5	5.4	1.8	2	1	14.4	1.8	ns
prot1043	241	3	1	1.5	1.5	6	5	6	1.5	ns
prot1044	108	2	3	9	6	1	4	15	9	ns
prot1045	117	6	0	6	2	3	5	12	4	ns
prot1046	286	2	3	0	0	6	3	9	9	ns
prot1047	122	3	5	1.5	9	5	2	4.5	3	ns
prot1048	273	2	3	9	3	2	5	15	21	ns
prot1049	237	6	3	4	4	3	1	8	4	ns
prot1050	222	6	4	3.6	7.2	2	1	3.6	1.8	ns
prot1051	799	3	5	6	3	3	0	4.5	3	ns
prot1052	125	3	2	6	3	2	2	9	12	ns
prot1053	98	0	3	8	4	3	2	6	6	ns
prot1054	153	0	6	3.6	1.8	3	3	5.4	5.4	ns
prot1055	186	4	3	1.5	1.5	1	4	0	1.5	ns
prot1056	188	2	2	9	3	2	2	3	0	ns
prot1057	127	1	2	6	0	2	1	6	2	ns
prot1058	65	108	108	205.2	196.2	119	107	189	192.6	ns
prot1059	115	43	52	81	73.5	46	49	63	73.5	ns
prot1060	65	47	23	81	84	36	25	75	69	ns
prot1061	90	13	16	32	42	16	28	28	34	ns
prot1062	120	7	10	27	16.2	11	12	23.4	28.8	ns
prot1063	83	12	9	9	24	12	4	10.5	19.5	ns
prot1064	177	4	4	24	18	7	7	6	12	ns
prot1065	59	8	5	6	6	3	6	6	12	ns
prot1066	97	11	7	19.8	14.4	6	9	23.4	23.4	ns
prot1067	188	8	9	9	18	6	11	9	12	ns
prot1068	82	8	7	18	33	27	30	99	54	sig
prot1069	109	3	10	12	18	12	1	14	30	ns
prot1070	109	6	8	23.4	12.6	6	6	10.8	5.4	ns
prot1071	168	10	10	10.5	16.5	9	4	6	13.5	ns
prot1072	188	8	5	18	15	8	9	36	18	ns
prot1073	82	4	6	18	18	10	6	24	24	sig
prot1074	75	9	6	14.4	19.8	7	5	27	14.4	ns
prot1075	151	3	5	7.5	10.5	9	5	9	4.5	ns
prot1076	175	6	9	9	12	4	5	15	21	ns
prot1077	116	5	8	16	8	12	18	30	24	sig
prot1078	161	9	7	9	7.2	1	8	7.2	12.6	ns
prot1079	95	5	8	3	6	4	12	12	10.5	ns
prot1080	101	5	4	24	6	8	5	3	9	ns
prot1081	175	5	4	10	10	13	5	16	12	sig
prot1082	401	4	6	7.2	9	4	3	5.4	18	ns
prot1083	214	4	4	9	10.5	4	8	4.5	15	ns
prot1084	215	3	4	21	24	2	5	12	21	ns
prot1085	152	5	6	14	6	3	2	10	2	ns
prot1086	125	1	4	9	7.2	4	5	5.4	3.6	ns
prot1087	154	5	3	6	9	6	9	10.5	7.5	ns
prot1088	119	2	1	36	18	5	5	15	27	ns
prot1089	145	4	3	14	8	4	3	8	6	ns
prot1090	256	4	4	9	7.2	6	4	1.8	7.2	ns
prot1091	119	6	5	7.5	9	1	3	1.5	12	ns
prot1092	159	2	6	21	12	3	4	15	9	ns
prot1093	91	4	5	6	12	4	5	6	4	ns
prot1094	396	2	7	5.4	3.6	5	6	12.6	5.4	ns
prot1095	205	5	6	6	12	3	15	9	9	sig
prot1096	108	7	5	12	9	4	3	6	9	ns
prot1097	71	4	4	12	6	2	4	10	10	ns
prot1098	259	1	4	5.4	7.2	3	4	3.6	10.8	ns
prot1099	191	3	2	10.5	4.5	2	5	9	1.5	ns
prot1100	147	2	7	15	3	6	2	3	9	ns
prot1101	292	5	6	2	8	5	3	6	6	ns
prot1102	69	2	3	7.2	3.6	5	3	7.2	0	ns
prot1103	245	6	5	7.5	12	4	5	3	3	ns
prot1104	146	1	2	9	6	0	4	12	12	ns
prot1105	351	2	5	6	4	4	0	8	4	ns
prot1106	106	3	0	7.2	9	3	1	5.4	12.6	ns
prot1107	180	4	3	9	9	1	3	7.5	1.5	ns
prot1108	199	5	3	18	12	1	7	9	15	ns
prot1109	185	2	7	2	10	0	3	8	4	ns
prot1110	182	6	2	5.4	1.8	3	2	3.6	5.4	ns
prot1111	59	2	1	4.5	1.5	3	0	6	6	ns
prot1112	173	6	1	6	18	1	3	12	9	ns
prot1113	105	4	4	2	0	4	4	8	8	ns
prot1114	79	3	4	3.6	5.4	6	3	7.2	5.4	ns
prot1115	94	2	1	6	1.5	5	2	4.5	4.5	ns
prot1116	235	7	3	12	21	6	14	6	12	sig
prot1117	99	4	0	14	8	5	0	2	10	ns
prot1118	103	2	3	3.6	1.8	2	1	0	3.6	ns
prot1119	226	2	4	7.5	4.5	1	7	6	1.5	ns
prot1120	168	0	3	6	3	5	1	15	3	ns
prot1121	454	1	2	6	2	0	1	4	2	ns
prot1122	92	6	3	5.4	0	1	0	3.6	3.6	ns
prot1123	99	2	1	4.5	6	2	5	1.5	6	ns
prot1124	116	1	1	3	6	2	1	9	9	ns
prot1125	90	1	0	4	4	4	1	2	6	ns
prot1126	87	7	2	5.4	7.2	6	12	16.2	10.8	sig
prot1127	294	1	5	6	3	4	1	3	9	ns
prot1128	354	9	1	9	0	9	3	18	18	sig
prot1129	216	1	6	4	8	0	4	6	6	ns
prot1130	138	2	2	3.6	5.4	2	5	9	16.2	sig
prot1131	187	1	1	6	3	1	0	1.5	1.5	ns
prot1132	495	1	1	9	9	0	1	0	3	ns
prot1133	406	2	0	4	0	1	0	6	4	ns
prot1134	382	2	0	3.6	3.6	1	2	5.4	1.8	ns
prot1135	272	0	0	0	4.5	0	0	3	3	ns
prot1136	71	18	25	72	60	21	22	69	60	ns
prot1137	105	16	23	48	28	20	20	48	40	ns
prot1138	234	20	22	34.2	43.2	20	17	34.2	30.6	ns
prot1139	112	16	19	16.5	25.5	25	18	37.5	37.5	sig
prot1140	114	16	11	45	42	18	12	24	48	ns
prot1141	112	5	1	18	22	5	10	16	10	ns
prot1142	166	9	5	10.8	18	5	9	7.2	5.4	ns
prot1143	104	3	5	9	6	7	5	18	10.5	ns
prot1144	376	8	4	21	21	6	7	21	15	ns
prot1145	83	2	5	12	10	5	5	18	8	ns
prot1146	51	6	6	12.6	9	4	3	14.4	5.4	ns
prot1147	74	1	4	10.5	3	3	15	9	13.5	sig
prot1148	74	4	7	12	15	6	5	6	15	ns
prot1149	117	5	7	14	12	12	3	10	20	ns
prot1150	106	3	6	12.6	7.2	6	4	9	3.6	ns
prot1151	110	2	8	6	4.5	4	4	3	7.5	ns
prot1152	73	9	2	3	12	3	3	12	6	ns
prot1153	113	1	7	8	6	2	6	12	14	sig
prot1154	358	3	3	3.6	9	2	3	12.6	5.4	ns
prot1155	99	2	6	3	4.5	8	10	12	12	sig
prot1156	115	3	2	18	6	5	2	9	6	ns
prot1157	180	6	2	10	16	4	6	8	6	ns
prot1158	67	3	5	7.2	1.8	6	6	7.2	5.4	sig
prot1159	99	4	1	7.5	3	6	3	1.5	1.5	ns
prot1160	99	1	5	9	6	2	5	18	3	ns
prot1161	99	4	3	8	0	4	5	6	14	ns
prot1162	98	2	5	10.8	7.2	3	4	5.4	5.4	ns
prot1163	165	4	3	4.5	1.5	0	4	0	6	ns
prot1164	76	2	2	15	9	4	2	6	3	ns
prot1165	90	1	4	2	10	0	5	8	2	ns
prot1166	113	2	4	1.8	5.4	2	2	3.6	5.4	ns
prot1167	90	1	1	1.5	9	6	10	12	6	sig
prot1168	163	6	2	9	3	4	2	9	6	ns
prot1169	102	2	3	10	4	5	1	2	2	ns
prot1170	183	5	3	10.8	7.2	2	0	3.6	3.6	ns
prot1171	98	2	2	3	0	2	4	3	4.5	ns
prot1172	146	1	1	6	9	4	3	6	3	ns
prot1173	145	1	2	4	4	3	4	6	4	sig
prot1174	166	6	3	3.6	0	3	0	5.4	1.8	ns
prot1175	100	3	2	3	6	1	2	4.5	3	ns
prot1176	393	1	1	15	6	6	6	9	18	sig
prot1177	89	4	1	2	4	1	3	6	0	ns
prot1178	391	4	0	3.6	1.8	3	1	5.4	1.8	ns
prot1179	89	2	2	4.5	4.5	2	1	4.5	0	ns
prot1180	1106	11	5	21	18	2	12	15	15	ns
prot1181	3227	10	3	10	8	7	5	26	6	ns
prot1182	539	7	7	19.8	12.6	8	14	10.8	10.8	ns
prot1183	771	4	4	6	9	3	5	6	6	ns
prot1184	2680	3	3	6	21	1	2	9	3	ns
prot1185	917	2	5	12	4	8	7	2	8	ns
prot1186	4114	1	2	1.8	7.2	2	2	9	0	ns
prot1187	449	8	9	18	12	8	6	9	18	ns
prot1188	1304	4	5	15	12	2	1	9	21	ns
prot1189	393	1	2	4	10	6	6	8	12	ns
prot1190	1513	4	2	3.6	9	1	5	5.4	12.6	ns
prot1191	2580	1	2	4.5	1.5	5	4	0	7.5	ns
prot1192	959	8	11	12	15	10	6	12	9	ns
prot1193	510	4	6	24	8	3	6	10	12	ns
prot1194	427	5	6	7.2	18	9	9	32.4	27	sig
prot1195	413	3	1	4.5	4.5	18	12	13.5	13.5	sig
prot1196	819	5	5	9	6	3	0	12	9	ns
prot1197	1779	4	3	8	0	3	6	2	10	ns
prot1198	1379	4	4	5.4	3.6	3	6	5.4	3.6	sig
prot1199	652	1	3	3	3	2	2	7.5	1.5	ns
prot1200	704	4	1	9	21	5	6	12	3	ns
prot1201	1028	5	0	6	0	3	2	2	10	ns
prot1202	1181	1	2	5.4	0	5	9	7.2	3.6	sig
prot1203	383	4	2	12	6	7	4	18	10.5	ns
prot1204	1077	4	7	12	12	4	7	30	21	sig
prot1205	452	5	2	4	14	4	5	8	4	ns
prot1206	434	3	5	7.2	9	6	3	3.6	9	ns
prot1207	955	6	4	6	7.5	6	3	3	6	ns
prot1208	528	7	5	6	6	6	3	6	9	ns
prot1209	228	2	4	2	12	1	5	2	2	sig
prot1210	781	5	5	7.2	5.4	4	7	7.2	7.2	sig
prot1211	548	2	6	0	6	6	10	9	27	sig
prot1212	273	2	3	12	3	2	4	12	3	ns
prot1213	153	7	4	12	6	4	11	16	16	ns
prot1214	320	4	4	9	10.8	12	6	10.8	21.6	sig
prot1215	219	5	7	15	4.5	6	5	9	9	ns
prot1216	410	0	3	6	6	4	4	6	15	ns
prot1217	322	8	5	12	12	5	2	6	6	ns
prot1218	629	3	2	12.6	7.2	9	6	7.2	3.6	ns
prot1219	264	3	3	7.5	7.5	4	2	4.5	6	ns
prot1220	356	6	3	0	18	2	2	9	12	ns
prot1221	390	4	5	4	12	6	6	10	14	ns
prot1222	235	3	2	5.4	9	6	4	7.2	0	ns
prot1223	263	4	3	4.5	3	4	4	0	3	ns
prot1224	481	4	3	15	6	0	2	15	3	ns
prot1225	551	9	2	8	10	3	5	8	6	ns
prot1226	481	5	1	5.4	5.4	2	3	9	5.4	ns
prot1227	487	2	2	0	3	1	0	3	3	ns
prot1228	881	3	3	9	12	2	2	6	0	ns
prot1229	2284	6	4	2	4	3	4	4	0	ns
prot1230	852	0	2	9	3.6	6	2	10.8	10.8	sig
prot1231	341	0	2	6	10.5	5	2	12	9	ns
prot1232	182	5	2	6	6	1	9	3	18	ns
prot1233	327	4	5	2	4	4	1	14	2	ns
prot1234	219	3	3	12.6	3.6	3	2	1.8	18	ns
prot1235	406	4	3	1.5	7.5	6	1	7.5	4.5	ns
prot1236	332	1	3	15	3	1	5	3	3	sig
prot1237	365	1	3	6	6	6	1	6	6	ns
prot1238	308	3	2	5.4	0	5	2	9	5.4	ns
prot1239	232	4	4	3	4.5	1	3	7.5	3	ns
prot1240	2067	3	1	24	3	4	1	3	21	sig
prot1241	865	1	3	6	8	5	3	2	4	ns
prot1242	682	2	4	0	5.4	2	3	1.8	5.4	ns
prot1243	573	5	4	3	3	5	2	1.5	3	ns
prot1244	454	2	2	3	6	3	2	0	18	ns
prot1245	611	12	15	24	12	24	28	64	48	sig
prot1246	133	7	8	10.8	16.2	4	5	10.8	10.8	ns
prot1247	221	11	14	12	13.5	12	7	10.5	12	ns
prot1248	153	8	12	30	18	6	8	18	18	ns
prot1249	363	5	5	10	20	9	18	60	36	sig
prot1250	435	4	7	5.4	7.2	14	8	32.4	7.2	sig
prot1251	366	8	5	1.5	4.5	4	5	6	9	ns
prot1252	170	4	3	12	24	6	12	30	36	sig
prot1253	267	2	1	8	8	4	1	8	2	ns
prot1254	463	4	4	5.4	5.4	1	2	3.6	3.6	ns
prot1255	542	3	2	3	3	3	15	13.5	4.5	sig
prot1256	448	5	8	9	9	2	3	24	6	ns
prot1257	177	4	5	16	12	6	10	12	12	sig
prot1258	365	2	3	7.2	5.4	3	4	12.6	3.6	ns
prot1259	746	2	1	4.5	3	4	5	1.5	12	ns
prot1260	458	4	5	12	21	5	1	9	21	ns
prot1261	147	3	2	6	8	4	1	8	4	ns
prot1262	266	3	5	5.4	10.8	0	4	9	0	ns
prot1263	340	7	4	7.5	6	5	1	0	4.5	ns
prot1264	398	4	2	15	12	3	7	6	9	ns
prot1265	403	1	2	10	2	5	5	10	2	ns
prot1266	302	3	4	3.6	7.2	3	3	7.2	5.4	ns
prot1267	465	0	3	4.5	6	1	2	0	4.5	ns
prot1268	487	4	1	6	3	1	3	9	6	ns
prot1269	568	3	0	8	2	1	3	6	4	ns
prot1270	370	2	4	1.8	3.6	2	0	9	5.4	ns
prot1271	435	0	0	1.5	1.5	1	0	3	0	ns
prot1272	382	2	2	12	6	2	1	6	0	ns
prot1273	400	3	1	2	0	4	2	4	4	sig
prot1274	1317	3	1	0	3.6	2	2	3.6	7.2	sig
prot1275	1827	1	1	0	3	2	0	0	4.5	ns
prot1276	227	7	7	21	21	7	6	18	21	ns
prot1277	126	1	9	6	12	3	1	6	10	ns
prot1278	199	8	4	9	3.6	3	4	9	7.2	ns
prot1279	186	8	6	7.5	3	3	8	13.5	12	ns
prot1280	397	3	2	6	27	7	5	21	24	ns
prot1281	191	11	4	12	14	4	9	26	22	sig
prot1282	181	2	4	7.2	9	6	9	10.8	3.6	ns
prot1283	332	4	3	7.5	4.5	5	4	6	4.5	ns
prot1284	207	3	2	9	6	6	2	12	12	ns
prot1285	433	3	2	6	8	7	7	6	6	ns
prot1286	220	6	5	10.8	12.6	6	2	3.6	3.6	ns
prot1287	174	7	4	6	1.5	3	4	3	1.5	ns
prot1288	398	2	2	0	9	2	0	12	6	ns
prot1289	250	6	2	4	4	4	10	2	4	ns
prot1290	254	3	3	3.6	9	5	3	3.6	7.2	ns
prot1291	278	3	2	7.5	4.5	3	3	1.5	4.5	ns
prot1292	195	2	3	12	3	4	5	9	6	ns
prot1293	493	1	2	6	12	3	2	12	6	ns
prot1294	395	2	1	1.8	5.4	2	4	5.4	0	ns
prot1295	346	2	3	1.5	1.5	10	2	15	9	sig
prot1296	386	3	3	3	9	6	2	6	6	ns
prot1297	323	1	5	6	2	5	1	6	2	ns
prot1298	221	8	3	9	3.6	5	4	3.6	5.4	ns
prot1299	330	3	2	4.5	7.5	5	6	1.5	6	ns
prot1300	913	4	4	21	12	5	4	9	24	ns
prot1301	216	1	2	2	4	5	5	2	8	ns
prot1302	176	2	3	5.4	5.4	1	3	1.8	10.8	ns
prot1303	396	3	1	3	3	2	2	7.5	1.5	ns
prot1304	144	5	2	6	6	5	1	6	3	sig
prot1305	340	2	4	12	8	1	4	8	2	ns
prot1306	177	2	5	7.2	9	4	2	3.6	5.4	ns
prot1307	491	3	6	3	1.5	3	4	6	3	ns
prot1308	289	1	0	6	0	4	0	9	9	ns
prot1309	925	1	1	2	4	3	9	12	12	sig
prot1310	266	2	2	3.6	0	1	0	0	0	ns
prot1311	584	4	0	3	4.5	2	4	4.5	7.5	ns
prot1312	316	3	2	3	0	2	0	6	3	ns
prot1313	365	1	3	2	2	4	3	10	6	ns
prot1314	282	3	2	9	5.4	1	1	10.8	3.6	sig
prot1315	465	1	2	4.5	6	3	4	3	1.5	ns
prot1316	577	2	1	6	3	6	9	9	27	sig
prot1317	274	2	0	8	2	0	5	8	6	ns
prot1318	517	1	1	0	5.4	1	2	5.4	3.6	ns
prot1319	782	1	2	6	3	3	0	3	3	ns
prot1320	567	1	2	3	3	0	2	6	3	ns
prot1321	356	0	1	2	2	2	3	0	0	ns
prot1322	229	0	1	0	5.4	5	1	9	1.8	sig
prot1323	388	4	0	1.5	1.5	0	1	4.5	4.5	ns
prot1324	109	5	6	21	27	8	5	18	21	ns
prot1325	167	4	4	0	10	2	5	0	2	ns
prot1326	192	3	5	9	10.8	39	9	27	27	sig
prot1327	174	3	4	4.5	7.5	7	5	6	4.5	ns
prot1328	144	0	3	21	0	4	2	18	18	ns
prot1329	139	1	1	10	4	5	2	8	18	sig
prot1330	160	8	6	5.4	5.4	8	5	10.8	1.8	ns
prot1331	220	7	6	9	0	4	4	4.5	1.5	ns
prot1332	248	3	5	21	18	7	1	9	18	ns
prot1333	254	5	1	10	12	6	4	12	4	sig
prot1334	213	5	3	7.2	3.6	3	9	27	16.2	sig
prot1335	81	2	3	6	4.5	0	4	6	3	ns
prot1336	318	3	2	12	12	2	5	15	24	ns
prot1337	247	2	3	10	12	2	3	10	14	ns
prot1338	381	2	2	1.8	9	3	2	3.6	7.2	ns
prot1339	159	3	4	0	7.5	6	2	7.5	4.5	ns
prot1340	205	3	0	0	21	3	2	6	0	ns
prot1341	244	4	6	12	2	5	3	6	6	ns
prot1342	160	1	2	3.6	7.2	3	0	3.6	1.8	ns
prot1343	288	4	0	3	1.5	2	2	3	9	sig
prot1344	383	6	2	6	9	5	3	3	9	ns
prot1345	206	2	3	4	8	3	3	6	20	ns
prot1346	703	1	2	1.8	0	2	4	1.8	3.6	ns
prot1347	238	1	1	3	3	10	2	9	12	sig
prot1348	366	3	3	9	9	1	2	6	0	ns
prot1349	430	3	1	6	0	2	3	2	6	ns
prot1350	637	5	4	7.2	3.6	6	9	5.4	21.6	sig
prot1351	141	1	4	1.5	7.5	1	2	4.5	10.5	ns
prot1352	140	1	1	3	15	2	6	18	24	sig
prot1353	431	2	2	12	2	1	2	6	2	ns
prot1354	969	3	2	0	5.4	0	1	5.4	3.6	ns
prot1355	247	4	4	1.5	3	0	4	3	0	ns
prot1356	1101	2	4	9	3	3	3	3	3	ns
prot1357	178	0	0	6	2	3	7	4	0	ns
prot1358	178	3	0	0	7.2	2	1	0	3.6	ns
prot1359	297	1	5	4.5	7.5	2	5	0	6	ns
prot1360	238	2	3	9	3	0	4	9	0	ns
prot1361	226	2	1	4	2	1	4	4	6	ns
prot1362	486	1	3	0	5.4	2	3	10.8	1.8	ns
prot1363	758	2	3	1.5	4.5	2	1	1.5	1.5	ns
prot1364	305	1	1	3	0	1	3	6	3	ns
prot1365	526	1	3	4	2	2	2	4	8	ns
prot1366	375	1	1	3.6	1.8	0	2	3.6	9	ns
prot1367	651	0	2	3	1.5	1	2	6	4.5	ns
prot1368	5934	0	0	3	3	2	1	6	3	sig
prot1369	421	1	2	2	8	3	1	2	2	ns
prot1370	142	1	0	0	3.6	1	1	5.4	0	ns
prot1371	1145	0	2	1.5	6	1	0	1.5	0	ns
prot1372	238	1	2	9	0	1	1	3	6	sig
prot1373	391	1	0	0	2	2	4	4	4	sig
prot1374	618	0	0	3.6	3.6	2	0	3.6	1.8	ns
prot1375	93	6	3	7.5	10.5	20	14	36	30	sig
prot1376	130	3	7	18	18	10	4	30	24	ns
prot1377	83	6	6	8	14	5	4	6	4	ns
prot1378	361	1	4	10.8	1.8	3	5	9	0	ns
prot1379	193	4	5	3	7.5	5	6	6	4.5	ns
prot1380	393	2	5	27	9	4	11	12	18	ns
prot1381	232	6	3	8	10	1	0	8	6	ns
prot1382	201	4	5	10.8	5.4	6	4	9	5.4	ns
prot1383	105	3	7	9	6	4	7	16.5	10.5	sig
prot1384	173	5	7	15	6	3	6	9	6	ns
prot1385	182	3	3	18	4	3	2	6	6	ns
prot1386	199	6	3	9	10.8	9	18	10.8	10.8	sig
prot1387	191	6	3	6	4.5	0	6	4.5	9	ns
prot1388	274	3	5	9	9	1	7	12	6	ns
prot1389	135	5	4	2	4	1	3	2	6	ns
prot1390	169	5	0	10.8	0	1	2	3.6	3.6	ns
prot1391	688	0	5	3	7.5	1	5	6	6	ns
prot1392	152	4	3	15	12	4	2	6	12	ns
prot1393	528	2	7	2	8	3	2	4	4	ns
prot1394	157	5	4	0	7.2	0	1	5.4	9	ns
prot1395	126	1	4	4.5	6	2	5	4.5	6	ns
prot1396	80	2	1	12	12	1	1	0	3	ns
prot1397	122	1	3	4	6	2	3	4	8	ns
prot1398	232	1	4	7.2	3.6	5	1	1.8	1.8	sig
prot1399	171	1	2	1.5	6	4	2	6	1.5	ns
prot1400	70	4	0	3	9	3	2	3	6	ns
prot1401	130	2	2	12	0	3	2	4	8	ns
prot1402	103	3	2	0	0	4	6	7.2	5.4	sig
prot1403	547	3	2	4.5	7.5	2	3	6	6	ns
prot1404	250	1	3	3	12	2	5	9	9	ns
prot1405	497	2	2	4	4	2	2	10	4	sig
prot1406	312	2	2	0	1.8	2	3	1.8	1.8	ns
prot1407	152	1	0	3	4.5	6	3	6	0	ns
prot1408	535	3	5	15	9	8	8	6	6	sig
prot1409	87	0	1	2	2	2	2	6	8	ns
prot1410	232	3	1	9	0	5	3	3.6	7.2	ns
prot1411	232	0	2	4.5	1.5	0	1	3	3	ns
prot1412	843	1	1	6	0	9	12	27	18	sig
prot1413	555	3	0	6	0	3	2	2	2	ns
prot1414	173	0	2	1.8	0	4	0	3.6	0	ns
prot1415	194	2	4	3	6	5	1	0	1.5	ns
prot1416	180	1	1	12	3	4	2	9	6	sig
prot1417	199	1	2	6	2	2	0	4	4	ns
prot1418	287	2	1	5.4	5.4	2	3	3.6	5.4	ns
prot1419	999	2	1	6	3	0	1	0	3	ns
prot1420	220	5	1	18	9	1	0	3	9	ns
prot1421	648	3	4	0	6	1	1	2	0	ns
prot1422	164	4	2	7.2	3.6	2	0	5.4	0	ns
prot1423	181	1	0	3	6	1	2	3	4.5	ns
prot1424	285	12	3	24	27	10	11	12	18	ns
prot1425	172	3	2	14	6	4	6	4	8	ns
prot1426	103	2	7	3.6	7.2	5	3	7.2	3.6	ns
prot1427	430	4	2	1.5	4.5	10	4	3	6	sig
prot1428	130	5	9	6	6	6	4	18	9	ns
prot1429	123	4	8	12	4	4	4	6	16	ns
prot1430	304	2	2	7.2	5.4	3	2	7.2	10.8	ns
prot1431	164	4	3	10.5	6	4	9	1.5	1.5	ns
prot1432	75	6	2	6	3	9	3	18	36	sig
prot1433	173	8	4	6	6	2	4	4	6	ns
prot1434	176	4	1	1.8	1.8	2	5	1.8	3.6	ns
prot1435	191	7	3	7.5	7.5	0	7	4.5	4.5	ns
prot1436	138	3	1	6	12	4	4	15	18	ns
prot1437	148	3	2	8	8	3	2	6	12	ns
prot1438	101	3	3	1.8	5.4	4	1	5.4	5.4	ns
prot1439	157	4	1	3	0	0	0	4.5	4.5	ns
prot1440	488	2	4	3	3	7	4	6	12	sig
prot1441	133	2	4	10	6	5	7	4	10	ns
prot1442	229	0	2	1.8	1.8	0	0	3.6	5.4	ns
prot1443	89	1	2	4.5	0	11	4	7.5	7.5	sig
prot1444	317	2	1	6	12	3	6	9	9	sig
prot1445	88	2	3	4	4	2	2	2	6	ns
prot1446	180	1	4	10.8	3.6	3	1	7.2	1.8	ns
prot1447	207	4	1	1.5	1.5	2	2	1.5	3	sig
prot1448	235	0	4	0	6	2	2	12	18	sig
prot1449	86	3	3	6	6	1	0	6	6	ns
prot1450	115	2	7	1.8	7.2	1	1	9	3.6	ns
prot1451	127	5	7	9	0	2	2	3	4.5	ns
prot1452	229	1	2	9	9	2	2	6	18	sig
prot1453	247	3	0	4	6	7	5	4	10	sig
prot1454	573	2	3	5.4	1.8	1	0	3.6	0	ns
prot1455	176	4	2	4.5	3	1	0	0	1.5	ns
prot1456	169	0	2	9	6	3	5	6	3	ns
prot1457	81	4	3	2	6	2	1	6	6	ns
prot1458	89	2	3	1.8	0	1	2	1.8	3.6	ns
prot1459	178	2	2	1.5	3	0	3	4.5	4.5	ns
prot1460	151	3	1	9	0	1	1	6	6	sig
prot1461	146	3	5	8	0	3	3	2	8	ns
prot1462	217	4	1	5.4	3.6	1	2	0	1.8	ns
prot1463	159	0	3	1.5	7.5	4	1	4.5	6	ns
prot1464	237	0	1	6	9	9	9	27	18	sig
prot1465	587	2	0	8	4	0	1	2	0	ns
prot1466	128	5	2	7.2	3.6	1	2	9	0	ns
prot1467	425	0	1	0	0	1	0	1.5	0	ns
prot1468	256	0	1	0	3	6	1	3	3	ns
prot1469	136	1	4	6	2	1	2	6	2	ns
prot1470	76	2	1	0	1.8	1	2	1.8	3.6	ns
prot1471	175	1	1	3	3	3	2	1.5	3	ns
prot1472	231	1	6	3	9	1	2	3	3	ns
prot1473	337	1	0	2	0	3	0	2	2	ns
prot1474	239	2	2	1.8	0	2	2	5.4	7.2	ns
prot1475	456	1	1	0	4.5	1	0	3	0	ns
prot1476	126	1	2	0	0	1	1	3	0	ns
prot1477	488	4	0	2	4	3	0	6	6	ns
prot1478	127	1	1	0	1.8	2	3	0	9	ns
prot1479	191	4	1	0	7.5	3	1	6	7.5	ns
prot1480	114	6	5	15	9	5	2	15	3	ns
prot1481	62	5	3	10	6	4	4	10	12	sig
prot1482	350	1	2	0	7.2	3	5	1.8	7.2	ns
prot1483	108	3	7	7.5	1.5	4	2	15	9	sig
prot1484	321	1	3	12	6	3	1	9	12	ns
prot1485	308	0	3	4	4	2	3	0	6	ns
prot1486	59	3	0	0	1.8	1	5	1.8	3.6	ns
prot1487	218	1	5	0	1.5	4	1	1.5	1.5	ns
prot1488	106	2	2	3	9	0	5	9	6	ns
prot1489	154	0	3	2	4	4	2	0	6	ns
prot1490	166	2	1	5.4	3.6	2	3	1.8	1.8	ns
prot1491	515	5	5	4.5	6	1	3	3	4.5	ns
prot1492	183	0	3	12	6	6	3	9	9	sig
prot1493	162	3	2	10	6	6	0	6	4	ns
prot1494	140	3	1	0	3.6	1	3	1.8	1.8	ns
prot1495	169	1	0	4.5	0	1	2	3	4.5	ns
prot1496	242	4	0	3	3	4	3	6	9	ns
prot1497	292	2	2	8	4	4	1	8	2	ns
prot1498	197	2	4	1.8	3.6	1	1	5.4	1.8	ns
prot1499	856	2	3	1.5	1.5	2	0	3	4.5	ns
prot1500	127	1	4	6	3	3	0	3	6	ns
prot1501	72	1	2	4	6	2	8	20	16	sig
prot1502	148	2	0	3.6	3.6	2	3	1.8	0	ns
prot1503	53	0	3	3	0	1	1	3	1.5	ns
prot1504	98	4	0	3	3	2	3	3	0	ns
prot1505	405	2	0	0	4	2	4	12	4	sig
prot1506	104	5	0	0	0	1	0	0	0	ns
prot1507	176	2	0	7.5	1.5	4	0	6	3	ns
prot1508	125	2	0	0	3	0	2	9	3	ns
prot1509	160	1	2	2	4	5	2	4	0	ns
prot1510	316	0	0	7.2	0	2	3	1.8	0	ns
prot1511	978	3	0	1.5	7.5	0	1	1.5	0	ns
prot1512	234	4	1	9	6	2	4	12	12	sig
prot1513	431	0	1	0	2	0	2	10	4	ns
prot1514	2591	4	2	5.4	5.4	2	4	1.8	3.6	ns
prot1515	712	5	5	4.5	9	6	3	9	4.5	ns
prot1516	1852	2	7	12	15	3	4	9	12	ns
prot1517	2086	0	5	14	4	6	4	20	12	sig
prot1518	1064	5	5	7.2	1.8	4	5	7.2	3.6	ns
prot1519	609	10	3	7.5	15	11	6	10.5	10.5	ns
prot1520	645	1	3	3	3	5	1	9	0	ns
prot1521	969	1	0	2	10	1	5	4	0	ns
prot1522	857	2	0	1.8	1.8	2	2	0	1.8	ns
prot1523	488	1	2	1.5	3	4	1	1.5	0	ns
prot1524	2821	2	2	0	6	0	3	6	3	ns
prot1525	512	4	3	8	8	15	6	24	24	sig
prot1526	876	2	2	5.4	3.6	2	3	5.4	12.6	ns
prot1527	543	6	1	3	7.5	7	4	3	13.5	sig
prot1528	809	3	5	6	9	6	1	3	9	ns
prot1529	1674	1	2	2	2	2	1	2	2	ns
prot1530	1191	3	1	1.8	3.6	2	2	5.4	14.4	sig
prot1531	208	4	2	6	6	2	4	0	3	ns
prot1532	437	0	1	12	9	2	1	15	6	ns
prot1533	510	2	1	6	6	3	0	8	2	ns
prot1534	695	4	2	5.4	3.6	3	1	7.2	1.8	ns
prot1535	227	2	2	4.5	6	5	1	0	12	ns
prot1536	700	4	1	3	6	4	1	3	3	ns
prot1537	218	2	0	2	8	2	1	2	2	ns
prot1538	423	2	3	5.4	7.2	4	2	12.6	3.6	sig
prot1539	873	0	1	0	3	2	3	7.5	3	ns
prot1540	1426	1	4	9	6	3	5	9	12	ns
prot1541	520	0	4	4	0	0	1	2	0	ns
prot1542	290	15	13	27	16.2	8	9	14.4	16.2	ns
prot1543	296	5	3	7.5	6	2	9	16.5	7.5	sig
prot1544	309	7	3	21	9	2	6	18	12	sig
prot1545	502	3	0	8	6	4	1	12	4	ns
prot1546	204	2	3	3.6	1.8	1	2	3.6	0	ns
prot1547	437	4	0	10.5	4.5	2	5	9	7.5	ns
prot1548	314	0	4	0	6	4	2	18	6	sig
prot1549	402	1	2	6	8	7	3	6	4	ns
prot1550	188	1	1	3.6	9	1	3	0	0	ns
prot1551	434	3	1	1.5	0	0	1	3	3	ns
prot1552	325	3	1	3	6	2	1	0	3	ns
prot1553	607	2	3	4	4	0	0	2	0	ns
prot1554	739	2	2	7.2	5.4	2	1	3.6	1.8	ns
prot1555	235	1	1	3	1.5	1	2	1.5	3	ns
prot1556	982	1	2	6	3	1	2	6	6	ns
prot1557	392	5	2	4	2	1	1	2	4	ns
prot1558	543	0	1	0	1.8	4	0	3.6	1.8	ns
prot1559	462	2	0	0	0	2	2	3	3	sig
prot1560	348	2	2	3	6	2	2	6	6	sig
prot1561	463	2	3	4	0	4	2	6	2	ns
prot1562	173	2	6	9	5.4	2	12	14.4	7.2	sig
prot1563	274	4	6	3	3	4	8	18	6	sig
prot1564	251	6	5	15	9	7	4	12	9	ns
prot1565	231	4	6	8	8	2	3	6	4	ns
prot1566	394	7	3	3.6	7.2	6	1	1.8	5.4	ns
prot1567	240	1	2	3	9	2	3	3	4.5	ns
prot1568	441	2	1	9	15	3	15	9	18	sig
prot1569	200	3	4	4	4	4	7	8	4	sig
prot1570	371	1	1	1.8	3.6	5	1	1.8	1.8	ns
prot1571	313	1	2	1.5	1.5	0	2	1.5	6	ns
prot1572	730	4	1	12	6	3	2	3	3	ns
prot1573	329	3	2	4	4	3	5	0	14	ns
prot1574	627	1	3	5.4	3.6	2	4	7.2	3.6	sig
prot1575	250	1	2	1.5	1.5	4	2	7.5	1.5	sig
prot1576	144	1	1	9	12	2	3	3	9	ns
prot1577	472	3	3	8	0	1	1	2	0	ns
prot1578	421	1	3	3.6	3.6	1	1	1.8	3.6	ns
prot1579	250	1	2	6	0	1	5	3	3	ns
prot1580	266	0	1	3	9	2	1	6	6	ns
prot1581	861	0	0	6	4	1	2	4	2	ns
prot1582	1312	2	0	3.6	3.6	4	0	5.4	5.4	ns
prot1583	493	2	3	0	3	2	3	4.5	3	ns
prot1584	1082	0	0	3	3	1	0	9	6	ns
prot1585	648	2	1	0	2	2	1	2	4	ns
prot1586	276	3	2	1.8	5.4	1	2	7.2	1.8	sig
prot1587	518	1	2	3	3	1	3	1.5	1.5	ns
prot1588	640	0	5	0	3	6	3	27	9	sig
prot1589	722	1	2	8	2	4	3	8	4	ns
prot1590	147	1	4	10.8	7.2	4	6	21.6	7.2	sig
prot1591	193	5	3	4.5	6	3	7	6	7.5	ns
prot1592	194	2	2	12	6	4	2	9	18	ns
prot1593	365	3	0	8	10	4	8	16	4	sig
prot1594	290	2	4	0	0	4	3	3.6	1.8	ns
prot1595	636	5	5	3	3	1	3	7.5	4.5	ns
prot1596	1160	4	3	9	6	0	0	0	0	ns
prot1597	641	4	0	6	10	3	5	0	2	ns
prot1598	175	1	5	1.8	1.8	5	0	3.6	1.8	ns
prot1599	318	2	6	3	3	3	0	6	0	ns
prot1600	424	2	3	9	9	0	4	0	0	ns
prot1601	348	1	1	0	8	10	4	12	4	sig
prot1602	227	0	2	3.6	3.6	2	3	1.8	5.4	ns
prot1603	427	2	3	3	6	2	2	0	3	ns
prot1604	268	0	2	6	0	2	0	6	6	ns
prot1605	357	2	2	2	4	3	5	0	6	ns
prot1606	174	2	2	0	1.8	2	3	1.8	0	ns
prot1607	233	2	2	4.5	4.5	2	2	3	3	sig
prot1608	217	1	1	3	15	0	0	3	0	ns
prot1609	980	0	2	0	8	1	1	2	2	ns
prot1610	263	0	3	0	5.4	1	1	5.4	0	ns
prot1611	169	1	1	1.5	0	0	1	3	1.5	ns
prot1612	178	2	0	9	3	2	3	3	0	ns
prot1613	355	4	1	4	6	1	1	0	0	ns
prot1614	604	1	1	0	7.2	1	1	3.6	5.4	ns
prot1615	149	2	1	1.5	1.5	3	2	3	3	sig
prot1616	594	1	0	0	3	2	0	3	0	ns
prot1617	257	1	1	4	0	1	1	2	2	ns
prot1618	421	4	0	3.6	1.8	9	3	5.4	10.8	sig
prot1619	712	0	1	0	1.5	1	0	1.5	0	ns
prot1620	423	0	2	3	0	1	3	3	0	ns
prot1621	488	1	0	0	4	0	1	6	2	ns
prot1622	1872	0	1	1.8	1.8	1	0	1.8	0	ns
prot1623	153	6	8	6	9	7	7	7.5	12	ns
prot1624	275	1	5	6	24	2	10	15	9	ns
prot1625	463	2	2	4	6	2	3	2	0	ns
prot1626	103	5	4	7.2	5.4	2	4	7.2	7.2	ns
prot1627	287	1	2	9	6	0	7	0	6	ns
prot1628	282	3	4	15	6	2	5	9	0	ns
prot1629	200	0	0	4	0	1	2	6	12	ns
prot1630	149	6	3	1.8	9	2	5	7.2	5.4	ns
prot1631	149	1	4	6	0	0	1	3	1.5	ns
prot1632	132	1	1	3	6	2	2	9	9	sig
prot1633	118	2	1	2	6	4	2	8	6	ns
prot1634	191	2	3	3.6	7.2	4	2	7.2	10.8	sig
prot1635	189	2	3	0	4.5	1	1	3	3	ns
prot1636	273	1	2	9	9	1	3	6	6	ns
prot1637	327	1	2	2	2	4	5	6	4	ns
prot1638	148	2	2	3.6	3.6	3	1	3.6	7.2	ns
prot1639	206	2	4	1.5	1.5	3	1	1.5	1.5	ns
prot1640	108	0	2	9	6	5	4	3	9	ns
prot1641	267	3	0	10	6	1	3	8	2	ns
prot1642	204	0	3	3.6	3.6	1	4	5.4	1.8	ns
prot1643	223	0	3	3	1.5	2	1	4.5	0	ns
prot1644	298	0	1	3	12	4	2	6	21	ns
prot1645	194	2	0	6	2	1	1	6	0	ns
prot1646	77	1	5	1.8	0	3	2	0	1.8	ns
prot1647	166	1	1	7.5	1.5	1	0	1.5	3	ns
prot1648	418	2	3	9	0	3	3	9	6	ns
prot1649	418	2	2	0	0	0	1	2	0	ns
prot1650	127	0	1	1.8	1.8	2	2	7.2	3.6	sig
prot1651	279	0	0	0	1.5	1	2	4.5	0	ns
prot1652	181	1	2	3	6	2	6	12	12	sig
prot1653	129	1	2	0	4	3	3	2	4	ns
prot1654	161	2	0	1.8	0	4	2	3.6	5.4	sig
prot1655	126	2	1	3	6	2	1	1.5	0	ns
prot1656	326	2	3	0	6	3	2	6	0	ns
prot1657	207	3	1	4	6	4	2	12	4	sig
prot1658	191	3	3	9	7.2	0	0	0	9	ns
prot1659	238	0	0	3	3	0	1	0	1.5	ns
prot1660	210	1	3	3	12	1	3	15	3	ns
prot1661	331	1	2	4	4	1	3	2	2	ns
prot1662	574	1	1	0	5.4	3	0	1.8	5.4	ns
prot1663	455	1	2	3	0	3	2	3	4.5	ns
prot1664	553	2	0	0	3	0	1	3	6	ns
prot1665	522	0	3	2	0	2	2	4	4	sig
prot1666	325	2	0	0	0	2	2	3.6	1.8	ns
prot1667	208	1	0	0	3	1	0	3	0	ns
prot1668	232	3	1	15	6	1	0	0	3	ns
prot1669	219	4	0	0	2	0	1	4	6	ns
prot1670	409	0	1	1.8	1.8	0	1	1.8	3.6	ns
prot1671	233	0	5	6	3	2	4	3	4.5	ns
prot1672	772	1	0	6	6	4	0	3	0	ns
prot1673	360	0	0	2	4	1	1	8	8	ns
prot1674	439	0	0	0	0	1	1	0	0	ns
prot1675	442	1	1	0	0	2	2	6	10.5	ns
prot1676	138	1	4	3	3	3	1	3	0	ns
prot1677	106	2	2	0	0	2	4	4	0	ns
prot1678	370	1	1	3.6	0	2	1	1.8	1.8	ns
prot1679	629	1	0	1.5	1.5	1	2	1.5	1.5	sig
prot1680	187	2	1	0	0	1	2	6	3	ns
prot1681	596	1	2	0	4	1	0	2	2	ns
prot1682	255	1	2	1.8	3.6	1	2	3.6	0	ns
prot1683	92	6	5	6	9	11	7	13.5	7.5	sig
prot1684	171	2	0	12	15	0	2	12	15	ns
prot1685	165	2	2	4	2	4	5	14	6	ns
prot1686	148	8	6	10.8	7.2	6	6	10.8	5.4	sig
prot1687	229	1	2	6	3	3	4	3	1.5	ns
prot1688	123	0	4	15	3	4	3	12	12	ns
prot1689	77	1	1	8	6	3	2	8	4	ns
prot1690	465	2	1	5.4	3.6	1	1	3.6	5.4	ns
prot1691	279	1	1	1.5	6	3	2	3	3	sig
prot1692	278	4	3	3	9	2	1	12	3	ns
prot1693	119	2	1	2	4	0	1	2	2	ns
prot1694	148	2	3	1.8	1.8	2	4	0	5.4	ns
prot1695	72	1	1	3	0	3	0	3	1.5	ns
prot1696	353	2	0	6	6	2	2	9	18	sig
prot1697	196	1	2	4	4	4	2	4	4	sig
prot1698	174	5	2	5.4	10.8	4	8	7.2	7.2	sig
prot1699	126	3	2	0	3	3	2	4.5	0	ns
prot1700	235	0	1	6	6	4	2	6	12	sig
prot1701	235	3	3	4	10	2	3	8	0	ns
prot1702	110	2	3	5.4	1.8	0	1	1.8	0	ns
prot1703	188	1	0	1.5	3	0	1	0	1.5	ns
prot1704	225	1	1	6	3	4	2	6	12	sig
prot1705	138	2	0	0	2	1	4	8	2	ns
prot1706	174	2	4	1.8	3.6	0	1	1.8	1.8	ns
prot1707	672	1	2	0	3	3	0	1.5	3	ns
prot1708	84	1	0	0	3	0	1	3	6	ns
prot1709	107	2	2	4	2	3	1	4	4	ns
prot1710	146	1	3	3.6	1.8	1	1	7.2	3.6	ns
prot1711	183	2	2	3	3	6	4	1.5	3	sig
prot1712	555	1	2	6	3	2	0	3	3	ns
prot1713	467	1	1	2	0	2	2	8	10	sig
prot1714	265	4	0	0	1.8	1	4	5.4	3.6	ns
prot1715	598	0	0	1.5	0	2	4	4.5	1.5	ns
prot1716	317	1	1	0	0	2	2	18	6	sig
prot1717	196	1	1	0	2	0	0	2	0	ns
prot1718	267	0	1	5.4	1.8	1	2	5.4	3.6	ns
prot1719	612	1	0	4.5	4.5	1	2	1.5	1.5	sig
prot1720	62	0	3	0	6	1	2	9	6	ns
prot1721	77	1	1	2	6	2	5	4	8	sig
prot1722	68	1	3	0	0	1	0	3.6	3.6	ns
prot1723	632	1	2	0	1.5	2	4	3	3	sig
prot1724	230	0	1	6	0	1	0	0	3	ns
prot1725	133	3	2	0	0	2	2	2	2	ns
prot1726	334	3	0	1.8	1.8	3	4	3.6	3.6	sig
prot1727	311	3	2	0	3	2	2	1.5	4.5	ns
prot1728	563	1	1	0	0	0	2	9	3	ns
prot1729	327	0	5	0	0	1	3	4	2	ns
prot1730	144	3	0	3.6	1.8	0	3	0	1.8	ns
prot1731	668	2	0	1.5	3	1	0	3	3	ns
prot1732	85	1	1	0	3	2	1	9	0	ns
prot1733	102	3	2	2	2	1	0	4	4	ns
prot1734	508	1	3	1.8	3.6	0	1	3.6	0	ns
prot1735	226	1	2	1.5	0	2	2	1.5	0	ns
prot1736	676	1	0	12	3	2	0	9	3	ns
prot1737	539	3	1	2	0	2	2	0	4	ns
prot1738	295	1	2	1.8	1.8	0	2	0	1.8	ns
prot1739	224	1	1	0	1.5	1	0	3	0	ns
prot1740	2292	0	2	6	0	2	1	3	3	ns
prot1741	170	2	2	6	10	5	9	18	22	sig
prot1742	134	5	3	0	1.8	2	3	5.4	1.8	ns
prot1743	255	1	0	3	0	1	3	0	1.5	ns
prot1744	304	9	2	12	12	2	3	15	9	ns
prot1745	237	2	1	2	2	3	3	4	8	ns
prot1746	105	1	3	1.8	1.8	0	1	1.8	3.6	ns
prot1747	69	2	2	7.5	3	2	3	1.5	6	ns
prot1748	247	4	3	9	9	2	2	3	21	ns
prot1749	99	2	5	8	8	1	2	4	0	ns
prot1750	116	0	4	3.6	3.6	4	4	3.6	9	sig
prot1751	152	0	1	1.5	1.5	3	0	1.5	3	ns
prot1752	225	3	3	9	12	0	3	3	12	ns
prot1753	147	2	0	4	2	1	1	0	4	ns
prot1754	125	5	1	3.6	1.8	0	3	7.2	0	ns
prot1755	90	2	3	4.5	6	12	15	4.5	9	sig
prot1756	237	4	1	9	6	3	2	9	6	ns
prot1757	66	3	5	6	4	9	9	6	6	sig
prot1758	264	3	4	3.6	5.4	1	3	9	3.6	ns
prot1759	137	1	1	1.5	4.5	2	2	3	3	ns
prot1760	511	1	2	6	9	5	3	0	3	ns
prot1761	141	2	0	0	4	2	3	4	0	ns
prot1762	280	0	1	3.6	1.8	1	2	9	1.8	ns
prot1763	302	3	1	1.5	3	2	1	6	6	sig
prot1764	74	2	3	0	6	2	1	3	0	ns
prot1765	171	1	3	0	4	1	4	4	6	ns
prot1766	95	1	1	1.8	1.8	2	3	1.8	1.8	ns
prot1767	367	3	1	3	4.5	4	8	3	3	sig
prot1768	144	2	1	3	6	2	2	3	0	ns
prot1769	664	0	0	0	4	1	2	4	6	ns
prot1770	179	0	3	0	0	2	0	1.8	7.2	ns
prot1771	114	1	0	0	1.5	3	3	4.5	9	sig
prot1772	161	0	3	6	6	2	0	3	0	ns
prot1773	205	2	0	4	0	2	1	0	0	ns
prot1774	305	1	2	1.8	5.4	1	0	7.2	1.8	ns
prot1775	416	3	0	0	3	15	6	4.5	9	sig
prot1776	397	0	6	3	0	0	3	9	0	ns
prot1777	224	0	5	2	8	3	1	2	0	ns
prot1778	314	0	1	5.4	3.6	1	1	1.8	1.8	sig
prot1779	174	0	1	1.5	0	2	0	3	3	ns
prot1780	416	0	1	9	3	3	6	27	9	sig
prot1781	131	1	0	2	0	1	1	0	2	ns
prot1782	107	0	1	0	1.8	3	3	10.8	5.4	sig
prot1783	163	0	2	6	0	0	0	1.5	6	ns
prot1784	564	2	0	0	6	2	3	0	6	ns
prot1785	208	2	1	4	0	0	0	0	2	ns
prot1786	135	0	1	5.4	0	3	3	3.6	5.4	ns
prot1787	3394	3	4	1.5	3	2	2	6	7.5	sig
prot1788	1957	2	2	9	9	3	3	6	3	ns
prot1789	1088	0	1	4	6	3	1	0	0	ns
prot1790	424	7	1	1.8	1.8	12	6	32.4	21.6	sig
prot1791	1035	1	3	1.5	1.5	1	0	0	0	ns
prot1792	926	2	0	3	3	1	3	6	3	ns
prot1793	1669	1	1	2	4	3	3	12	12	sig
prot1794	201	2	0	5.4	3.6	0	2	7.2	9	ns
prot1795	539	0	1	1.5	0	5	0	1.5	3	ns
prot1796	638	0	2	12	6	0	2	9	0	ns
prot1797	225	6	2	8	6	2	3	4	6	ns
prot1798	319	1	3	9	9	4	2	7.2	3.6	ns
prot1799	520	1	1	1.5	9	1	1	3	3	sig
prot1800	785	4	4	3	3	4	3	6	6	ns
prot1801	629	0	4	2	6	4	2	8	6	ns
prot1802	341	1	1	3.6	3.6	2	3	1.8	9	ns
prot1803	412	2	2	1.5	3	0	3	4.5	0	ns
prot1804	308	1	2	0	0	0	1	0	3	ns
prot1805	743	4	0	4	6	2	2	4	8	sig
prot1806	470	3	1	1.8	1.8	1	3	1.8	1.8	ns
prot1807	1140	1	1	1.5	3	1	0	0	1.5	ns
prot1808	1466	1	1	6	0	2	2	3	3	ns
prot1809	254	1	2	0	4	1	7	6	0	ns
prot1810	257	2	0	1.8	3.6	3	0	5.4	1.8	ns
prot1811	375	0	2	3	0	2	2	0	0	ns
prot1812	1882	0	2	3	15	4	2	6	27	sig
prot1813	1300	0	0	0	4	3	0	2	10	ns
prot1814	444	1	3	1.8	1.8	3	2	3.6	1.8	ns
prot1815	832	1	2	3	1.5	4	2	3	6	sig
prot1816	582	2	2	0	6	2	1	6	3	ns
prot1817	280	1	2	4	0	1	2	0	2	ns
prot1818	1244	1	0	3.6	0	1	3	0	1.8	ns
prot1819	276	2	0	1.5	1.5	2	0	1.5	3	ns
prot1820	623	2	0	0	3	0	0	3	0	ns
prot1821	450	1	0	2	2	0	3	2	2	ns
prot1822	247	0	1	0	0	2	1	0	1.8	ns
prot1823	387	0	0	3	0	3	3	0	3	ns
prot1824	662	2	3	6	9	1	0	6	0	ns
prot1825	743	1	1	0	0	0	1	2	0	ns
prot1826	874	1	0	3.6	1.8	1	0	3.6	1.8	ns
prot1827	1301	0	0	0	0	1	0	1.5	4.5	ns
prot1828	274	3	4	6	6	0	2	9	18	ns
prot1829	551	1	1	6	4	0	5	0	4	ns
prot1830	447	1	4	1.8	1.8	4	3	5.4	5.4	sig
prot1831	154	2	5	7.5	7.5	2	2	7.5	6	ns
prot1832	210	3	1	3	3	3	2	9	9	ns
prot1833	290	2	1	6	6	2	0	6	2	ns
prot1834	220	0	2	1.8	5.4	0	2	0	0	ns
prot1835	184	0	0	9	1.5	1	1	6	4.5	ns
prot1836	168	1	1	9	6	1	4	6	0	ns
prot1837	102	4	1	4	10	2	2	8	4	sig
prot1838	327	2	1	5.4	3.6	2	3	5.4	7.2	ns
prot1839	962	4	0	4.5	0	0	2	3	1.5	ns
prot1840	556	3	2	3	3	1	0	3	3	ns
prot1841	374	4	1	4	0	4	2	12	8	sig
prot1842	728	2	1	3.6	3.6	2	1	3.6	3.6	ns
prot1843	243	2	3	0	6	3	2	1.5	0	ns
prot1844	127	2	1	3	3	2	0	0	0	ns
prot1845	519	1	1	2	4	2	1	4	10	sig
prot1846	492	1	1	0	9	3	5	5.4	5.4	ns
prot1847	233	3	3	6	4.5	2	3	3	1.5	ns
prot1848	287	1	1	0	3	1	2	3	6	ns
prot1849	337	0	5	0	4	2	2	6	0	ns
prot1850	404	2	0	7.2	1.8	1	0	3.6	0	ns
prot1851	3175	1	0	0	3	0	0	1.5	1.5	ns
prot1852	243	0	1	0	0	2	1	3	0	ns
prot1853	275	0	2	2	2	1	1	8	2	sig
prot1854	648	2	2	3.6	5.4	5	1	3.6	1.8	ns
prot1855	172	2	3	1.5	1.5	2	2	3	1.5	ns
prot1856	283	0	2	9	3	2	3	0	12	ns
prot1857	159	2	3	6	6	2	4	2	0	ns
prot1858	372	1	3	1.8	1.8	1	1	3.6	1.8	ns
prot1859	174	2	5	1.5	3	4	7	3	7.5	ns
prot1860	182	2	1	6	0	4	1	9	3	ns
prot1861	251	1	1	4	6	1	2	4	2	ns
prot1862	1009	3	3	5.4	0	4	0	1.8	7.2	ns
prot1863	233	2	1	4.5	0	0	0	1.5	3	ns
prot1864	158	4	1	3	9	2	2	6	6	ns
prot1865	200	5	1	2	8	3	1	2	8	ns
prot1866	292	3	2	3.6	5.4	2	2	1.8	3.6	ns
prot1867	399	1	2	6	3	2	1	3	1.5	sig
prot1868	229	5	0	3	6	2	5	6	15	sig
prot1869	228	1	2	0	2	4	1	4	6	ns
prot1870	445	4	2	1.8	3.6	0	0	3.6	1.8	ns
prot1871	334	1	7	1.5	3	6	1	1.5	0	ns
prot1872	848	1	0	6	6	3	1	6	6	ns
prot1873	151	2	1	4	2	3	1	2	4	ns
prot1874	1410	0	0	7.2	7.2	1	1	0	0	ns
prot1875	164	1	1	3	3	1	2	3	1.5	ns
prot1876	114	2	0	3	3	1	1	0	12	ns
prot1877	262	1	2	4	2	3	1	10	6	ns
prot1878	174	4	4	0	3.6	0	0	3.6	1.8	ns
prot1879	987	0	1	0	0	2	3	0	1.5	ns
prot1880	170	1	1	9	3	2	1	3	12	ns
prot1881	399	1	0	2	0	0	0	2	6	ns
prot1882	504	1	1	0	3.6	2	1	1.8	7.2	ns
prot1883	359	1	1	3	0	1	4	1.5	4.5	ns
prot1884	85	1	1	3	0	2	4	6	6	sig
prot1885	186	2	2	8	2	2	3	2	0	ns
prot1886	231	0	0	7.2	0	0	0	5.4	1.8	ns
prot1887	161	0	1	0	0	0	0	3	1.5	ns
prot1888	296	1	0	3	0	4	2	15	15	sig
prot1889	362	2	2	2	2	0	0	0	2	ns
prot1890	492	1	0	0	7.2	0	2	1.8	1.8	ns
prot1891	240	2	3	0	3	2	0	0	1.5	ns
prot1892	587	1	1	6	6	4	1	0	3	ns
prot1893	523	0	1	0	0	2	2	4	4	sig
prot1894	979	0	1	0	0	2	2	7.2	3.6	sig
prot1895	2381	3	4	3	4.5	1	2	0	3	ns
prot1896	246	0	0	3	0	2	2	6	6	sig
prot1897	309	1	1	0	0	1	1	4	0	ns
prot1898	214	1	0	1.8	0	1	0	0	3.6	ns
prot1899	659	4	0	3	0	0	2	1.5	0	ns
prot1900	185	2	1	0	0	0	0	3	0	ns
prot1901	201	2	3	0	0	1	0	0	2	ns
prot1902	464	2	1	1.8	1.8	3	0	3.6	3.6	ns
prot1903	298	3	1	3	6	1	0	0	1.5	ns
prot1904	502	0	0	3	6	0	1	0	6	ns
prot1905	295	0	1	0	4	0	0	2	0	ns
prot1906	1921	0	2	0	1.8	1	1	0	0	ns
prot1907	900	0	0	1.5	1.5	1	1	1.5	1.5	sig
prot1908	1567	0	0	0	0	0	0	0	6	ns
prot1909	659	0	1	0	2	1	0	2	2	ns
prot1910	909	2	1	0	3.6	1	1	0	1.8	ns
prot1911	193	3	0	3	1.5	1	0	3	0	ns
prot1912	431	0	0	9	3	1	1	3	3	sig
prot1913	118	0	0	2	0	1	0	0	2	ns
prot1914	229	3	7	10.8	7.2	4	2	3.6	7.2	ns
prot1915	232	4	2	3	7.5	2	2	9	3	ns
prot1916	267	1	0	9	9	3	0	0	6	ns
prot1917	266	1	3	4	2	2	1	4	0	ns
prot1918	183	1	0	3.6	1.8	0	4	3.6	1.8	ns
prot1919	909	3	4	4.5	3	2	0	1.5	3	ns
prot1920	219	1	1	0	15	3	2	9	9	ns
prot1921	141	2	1	0	2	3	3	4	6	ns
prot1922	154	1	1	5.4	5.4	2	6	5.4	3.6	sig
prot1923	243	0	0	0	1.5	0	0	1.5	1.5	ns
prot1924	135	1	2	3	6	1	1	6	9	ns
prot1925	315	0	0	4	6	1	0	0	6	ns
prot1926	517	0	0	5.4	1.8	1	0	3.6	7.2	ns
prot1927	127	2	1	0	1.5	0	1	0	0	ns
prot1928	439	0	1	9	3	3	0	0	3	ns
prot1929	398	0	2	6	0	0	2	2	2	ns
prot1930	462	0	1	0	7.2	2	0	3.6	0	ns
prot1931	202	1	0	0	3	1	2	1.5	0	ns
prot1932	114	1	2	0	0	0	1	9	12	ns
prot1933	137	3	2	0	0	1	0	4	2	ns
prot1934	124	0	1	0	1.8	1	1	1.8	3.6	ns
prot1935	641	1	1	0	1.5	0	1	0	0	ns
prot1936	415	4	3	9	6	3	0	3	6	ns
prot1937	448	0	1	2	0	3	3	12	12	sig
prot1938	572	4	3	1.8	0	1	0	1.8	3.6	ns
prot1939	819	1	1	3	1.5	1	2	6	0	ns
prot1940	365	3	0	6	0	3	2	3	12	ns
prot1941	600	0	0	4	6	1	3	2	2	ns
prot1942	692	1	1	1.8	1.8	1	0	0	1.8	ns
prot1943	244	2	1	1.5	0	1	2	4.5	1.5	ns
prot1944	203	4	0	6	0	1	1	3	3	sig
prot1945	383	1	4	4	2	3	3	6	12	sig
prot1946	208	1	0	1.8	5.4	1	0	3.6	0	ns
prot1947	292	2	2	0	1.5	0	1	1.5	0	ns
prot1948	288	3	1	3	9	1	2	0	0	ns
prot1949	111	1	1	2	4	0	0	0	0	ns
prot1950	309	2	0	5.4	0	1	3	3.6	3.6	ns
prot1951	555	1	0	1.5	0	0	0	4.5	0	ns
prot1952	719	0	1	3	0	1	1	3	0	ns
prot1953	548	0	2	2	8	3	1	0	0	ns
prot1954	209	3	0	3.6	0	0	0	0	1.8	ns
prot1955	561	1	1	3	1.5	2	2	0	4.5	ns
prot1956	575	2	0	0	6	0	1	3	6	ns
prot1957	193	2	1	6	4	1	0	2	6	ns
prot1958	476	0	0	5.4	5.4	1	0	1.8	3.6	ns
prot1959	426	0	2	4.5	0	1	2	1.5	1.5	ns
prot1960	210	0	2	0	0	2	3	0	6	ns
prot1961	167	2	3	2	0	2	11	10	4	sig
prot1962	255	1	1	1.8	1.8	1	3	3.6	5.4	ns
prot1963	259	1	0	1.5	1.5	1	0	1.5	3	ns
prot1964	828	1	0	6	3	1	0	6	3	ns
prot1965	491	1	1	0	2	1	3	2	0	ns
prot1966	116	1	1	1.8	1.8	2	2	3.6	3.6	sig
prot1967	392	0	1	3	0	2	2	3	3	sig
prot1968	278	0	1	3	3	0	1	6	3	ns
prot1969	275	2	0	0	4	2	0	0	2	ns
prot1970	542	1	1	0	1.8	3	3	5.4	5.4	sig
prot1971	303	0	1	1.5	1.5	2	1	0	0	ns
prot1972	206	0	1	0	6	2	0	3	0	ns
prot1973	575	0	3	6	0	2	2	14	4	sig
prot1974	882	1	0	0	1.8	0	0	1.8	1.8	ns
prot1975	503	1	2	1.5	1.5	1	3	0	1.5	ns
prot1976	350	0	2	9	0	0	1	0	0	ns
prot1977	277	0	0	0	2	0	1	2	6	ns
prot1978	251	1	0	1.8	5.4	1	0	1.8	0	ns
prot1979	223	1	2	0	0	0	1	0	1.5	ns
prot1980	109	1	1	12	3	3	4	3	15	ns
prot1981	1093	2	2	4	4	1	1	12	0	ns
prot1982	123	3	5	1.8	1.8	4	3	5.4	0	ns
prot1983	160	0	2	0	3	2	4	1.5	0	ns
prot1984	160	0	4	15	0	2	2	3	3	sig
prot1985	433	2	2	4	4	1	1	2	0	ns
prot1986	214	3	2	0	1.8	2	3	3.6	0	ns
prot1987	114	2	1	6	4.5	1	2	1.5	3	ns
prot1988	178	1	1	9	3	2	3	9	6	sig
prot1989	248	0	2	6	4	1	2	0	6	ns
prot1990	49	0	1	5.4	0	3	6	5.4	27	sig
prot1991	86	3	3	1.5	1.5	4	2	3	1.5	ns
prot1992	335	2	1	6	6	2	2	0	0	ns
prot1993	171	2	3	2	10	2	1	8	6	ns
prot1994	214	2	4	5.4	3.6	6	0	3.6	3.6	ns
prot1995	108	3	2	1.5	0	2	2	3	3	sig
prot1996	115	0	1	6	3	1	1	3	12	ns
prot1997	96	0	1	8	2	1	1	2	2	ns
prot1998	82	1	1	5.4	1.8	0	1	1.8	1.8	ns
prot1999	365	1	0	3	3	3	1	0	3	ns
[truncated: 1,549 more rows]
