# Supplementary material for: Protein complex-based analysis is resistant to the obfuscating consequences of batch effects --- a case study in clinical proteomics
Source: BMC Genomics. 2017 Mar 14;18(Suppl 2):142. doi: 10.1186/s12864-017-3490-3 (PMC5374662; doi:10.1186/s12864-017-3490-3)
Supplement: Supplementary file 2 — Simulated data D2.2H. (ZIP 3730 kb) [file 12864_2017_3490_MOESM2_ESM.zip › D2.2.334.txt]

protLen	X0	X0.1	X0.2	X0.3	X1	X1.1	X1.2	X1.3	sig
prot1	1338	910	883	1083.6	1028.4	918	895	1030.8	1048.8	ns
prot2	2199	27	31	96	87	20	26	102	84	ns
prot3	1538	36	30	42	69	21	33	54	33	ns
prot4	2319	13	12	36	43.2	28	28	52.2	46.8	ns
prot5	1392	51	55	68.4	57.6	50	43	51.6	67.2	ns
prot6	1985	30	29	96	96	105	108	270	225	sig
prot7	1262	53	44	70.5	82.5	47	52	82.5	69	ns
prot8	3862	24	12	48.6	18	20	29	39.6	55.8	sig
prot9	1295	64	56	40.8	51.6	51	35	67.2	63.6	ns
prot10	4287	9	12	36	51	7	9	51	48	ns
prot11	1277	41	36	63	55.5	61	49	82.5	66	ns
prot12	3587	6	11	14.4	12.6	14	16	32.4	3.6	sig
prot13	774	89	64	97.2	91.2	66	67	78	92.4	ns
prot14	1960	5	7	15	6	9	7	6	33	sig
prot15	858	74	63	82.5	99	73	64	91.5	99	ns
prot16	693	67	65	140.4	127.8	87	98	153	127.8	ns
prot17	748	76	67	76.8	86.4	67	61	73.2	52.8	ns
prot18	875	43	45	126	147	47	45	132	123	ns
prot19	1755	17	10	24	18	8	11	19.5	12	ns
prot20	839	47	40	68.4	77.4	42	33	79.2	75.6	ns
prot21	857	26	27	33.6	20.4	44	34	48	55.2	sig
prot22	1248	28	20	93	75	18	25	102	81	ns
prot23	1308	9	20	21	25.5	26	23	40.5	21	ns
prot24	1260	18	17	18	30.6	26	15	36	39.6	ns
prot25	1487	8	7	3.6	9.6	7	10	7.2	13.2	ns
prot26	477	93	75	300	300	126	142	423	330	sig
prot27	1324	29	27	36	33	50	26	81	66	sig
prot28	997	15	22	41.4	41.4	14	19	41.4	37.8	ns
prot29	623	106	122	136.8	110.4	98	111	118.8	123.6	ns
prot30	657	107	95	270	249	101	104	240	282	ns
prot31	1735	17	15	18	22.5	10	14	22.5	18	ns
prot32	904	9	11	18	34.2	12	9	18	16.2	ns
prot33	446	192	197	250.8	212.4	173	196	201.6	235.2	ns
prot34	262	180	194	561	573	198	189	501	618	ns
prot35	682	98	110	154.5	135	93	102	141	190.5	ns
prot36	742	64	51	99	86.4	49	51	106.2	88.2	ns
prot37	630	43	39	36	60	65	65	84	69.6	sig
prot38	672	25	39	108	90	68	74	162	168	sig
prot39	1056	27	23	57	45	20	24	39	39	ns
prot40	1098	21	24	25.2	46.8	21	16	25.2	43.2	ns
prot41	1192	10	11	8.4	9.6	11	17	21.6	19.2	ns
prot42	1888	11	9	18	45	15	13	51	12	ns
prot43	500	173	171	280.5	262.5	163	180	226.5	258	ns
prot44	610	46	58	99	88.2	54	52	100.8	102.6	ns
prot45	543	30	29	43.2	37.2	36	30	42	50.4	sig
prot46	685	29	32	114	90	24	32	78	105	ns
prot47	546	22	26	43.5	36	26	26	43.5	55.5	ns
prot48	1311	11	8	14.4	21.6	12	17	21.6	12.6	ns
prot49	1047	14	12	16.8	13.2	17	12	20.4	15.6	ns
prot50	491	148	149	384	450	138	135	393	450	ns
prot51	654	85	73	123	120	73	79	96	108	ns
prot52	639	53	66	102.6	131.4	62	65	120.6	133.2	sig
prot53	740	49	38	48	50.4	114	100	108	141.6	sig
prot54	1143	21	19	48	33	52	34	120	108	sig
prot55	966	18	14	16.5	33	14	15	27	19.5	ns
prot56	1042	10	20	30.6	32.4	7	17	23.4	21.6	ns
prot57	2166	3	8	7.2	9.6	9	2	8.4	7.2	ns
prot58	443	31	31	93	63	20	31	114	93	ns
prot59	589	26	22	31.5	42	28	29	45	37.5	sig
prot60	740	16	27	41.4	28.8	21	17	32.4	41.4	ns
prot61	532	20	20	15.6	26.4	16	22	24	24	ns
prot62	740	9	18	42	45	16	10	69	54	sig
prot63	727	14	11	21	15	15	11	22.5	19.5	ns
prot64	1585	4	8	12.6	7.2	3	6	10.8	9	ns
prot65	479	252	217	240	294	219	222	258	294	ns
prot66	364	155	141	396	471	128	150	510	501	ns
prot67	433	158	164	234	231	142	154	228	234	ns
prot68	346	145	154	266.4	280.8	396	456	734.4	826.2	sig
prot69	545	78	100	88.8	122.4	101	91	104.4	122.4	ns
prot70	472	80	75	201	168	85	95	222	180	ns
prot71	478	53	36	85.5	66	58	42	79.5	78	ns
prot72	413	56	40	70.2	91.8	32	56	95.4	90	ns
prot73	496	51	41	51.6	62.4	55	37	38.4	48	ns
prot74	630	37	31	96	114	27	34	84	99	ns
prot75	544	26	24	40.5	31.5	18	33	55.5	33	ns
prot76	880	13	9	25.2	23.4	16	20	64.8	50.4	sig
prot77	684	15	9	7.2	2.4	10	7	14.4	10.8	ns
prot78	988	11	8	48	27	15	6	24	48	ns
prot79	430	65	68	124.5	109.5	73	74	139.5	108	ns
prot80	707	32	32	54	36	50	50	84.6	73.8	sig
prot81	418	34	21	26.4	21.6	21	32	36	32.4	ns
prot82	820	17	9	60	36	15	10	54	63	ns
prot83	1450	14	16	18	15	8	10	10.5	9	ns
prot84	500	82	72	111.6	142.2	70	71	156.6	151.2	ns
prot85	451	52	49	69.6	76.8	50	70	64.8	56.4	ns
prot86	757	20	32	63	87	56	65	183	141	sig
prot87	539	21	17	31.5	48	29	15	42	36	ns
prot88	455	16	19	25.2	30.6	11	19	32.4	34.2	ns
prot89	646	17	17	15.6	26.4	22	25	24	34.8	sig
prot90	533	4	5	27	36	7	20	33	60	sig
prot91	1101	6	5	9	9	10	6	7.5	7.5	ns
prot92	375	146	170	259.2	315	180	171	318.6	291.6	ns
prot93	477	103	102	138	130.8	125	111	153.6	140.4	ns
prot94	440	80	84	219	255	65	86	198	204	ns
prot95	445	74	66	93	112.5	62	77	96	88.5	ns
prot96	373	57	49	90	77.4	48	55	102.6	90	ns
prot97	606	36	29	40.8	50.4	32	25	37.2	34.8	ns
prot98	343	20	25	60	63	26	17	57	63	ns
prot99	403	16	25	22.5	27	19	24	21	34.5	ns
prot100	591	18	15	30.6	32.4	21	16	23.4	41.4	ns
prot101	641	10	13	12	7.2	18	22	7.2	10.8	ns
prot102	583	9	9	36	33	9	15	21	42	ns
prot103	544	11	11	16.5	13.5	9	9	28.5	19.5	ns
prot104	2137	3	8	12.6	0	8	12	36	21.6	sig
prot105	375	42	31	68.4	34.8	40	38	49.2	50.4	ns
prot106	454	43	34	135	156	33	33	129	99	ns
prot107	472	31	37	63	60	30	30	54	46.5	ns
prot108	517	40	28	66.6	50.4	24	32	54	72	ns
prot109	464	24	27	40.8	25.2	24	26	43.2	24	ns
prot110	637	17	16	48	72	24	15	60	54	ns
prot111	423	16	16	22.5	19.5	18	10	30	36	ns
prot112	414	11	17	32.4	28.8	14	13	23.4	21.6	ns
prot113	898	15	11	20.4	13.2	17	12	24	18	ns
prot114	498	12	13	42	27	11	11	36	27	ns
prot115	580	14	17	15	33	14	7	16.5	21	ns
prot116	448	7	13	23.4	10.8	14	16	14.4	64.8	sig
prot117	569	4	9	8.4	13.2	5	16	12	14.4	ns
prot118	1032	6	10	18	15	5	10	12	21	ns
prot119	357	98	94	151.5	138	112	86	153	130.5	ns
prot120	231	47	63	91.8	93.6	61	59	82.8	109.8	ns
prot121	372	47	60	58.8	60	104	104	134.4	98.4	sig
prot122	375	46	38	132	123	88	86	276	216	sig
prot123	507	48	40	70.5	61.5	43	41	58.5	69	ns
prot124	411	39	36	55.8	64.8	36	32	77.4	55.8	ns
prot125	374	28	14	33.6	19.2	19	20	19.2	33.6	ns
prot126	827	13	9	36	33	13	16	75	78	sig
prot127	774	15	15	19.5	25.5	16	14	25.5	16.5	ns
prot128	576	10	3	7.2	16.2	8	7	12.6	23.4	ns
prot129	413	12	7	19.2	14.4	13	18	21.6	16.8	sig
prot130	569	9	7	27	27	9	6	30	18	ns
prot131	590	8	6	15	19.5	7	11	12	13.5	ns
prot132	774	13	9	10.8	12.6	12	14	9	19.8	ns
prot133	1023	9	5	13.2	4.8	8	7	12	15.6	sig
prot134	803	2	3	18	9	7	7	15	15	sig
prot135	242	62	68	81	93	67	56	72	82.5	ns
prot136	439	63	52	100.8	95.4	116	136	252	162	sig
prot137	318	60	43	67.2	60	40	63	55.2	57.6	ns
prot138	278	49	46	162	192	52	59	171	120	ns
prot139	309	40	58	81	60	52	50	58.5	63	ns
prot140	568	33	27	48.6	72	57	36	59.4	133.2	sig
prot141	316	22	32	37.2	44.4	24	37	34.8	33.6	ns
prot142	283	24	29	129	102	26	21	96	69	ns
prot143	608	34	20	42	45	33	21	30	43.5	ns
prot144	673	13	18	37.8	21.6	48	44	75.6	68.4	sig
prot145	414	9	24	20.4	13.2	24	19	30	25.2	ns
prot146	707	18	23	57	57	20	23	45	39	ns
prot147	406	12	14	18	16.5	15	14	19.5	30	ns
prot148	510	16	10	21.6	36	14	12	32.4	21.6	ns
prot149	500	16	17	10.8	13.2	19	8	18	7.2	ns
prot150	350	14	4	33	24	30	27	135	81	sig
prot151	683	14	16	21	15	36	28	42	33	sig
prot152	569	15	7	30.6	23.4	10	10	19.8	14.4	ns
prot153	450	7	12	9.6	9.6	11	11	10.8	10.8	ns
prot154	399	10	9	39	27	27	27	108	90	sig
prot155	713	12	12	10.5	13.5	16	22	21	24	sig
prot156	564	12	4	9	14.4	9	9	12.6	25.2	ns
prot157	1149	8	4	4.8	8.4	9	7	4.8	6	ns
prot158	721	5	7	21	12	23	13	33	33	sig
prot159	260	176	203	250.5	273	170	196	324	282	ns
prot160	372	159	121	271.8	230.4	161	143	277.2	268.2	ns
prot161	297	94	83	81.6	136.8	94	107	114	96	ns
prot162	276	40	52	117	174	46	46	117	198	ns
prot163	480	27	30	42	57	50	54	102	102	sig
prot164	299	37	30	46.8	72	29	36	73.8	57.6	ns
prot165	317	29	30	38.4	39.6	29	20	31.2	22.8	ns
prot166	437	24	26	69	69	19	18	63	54	ns
prot167	537	19	19	25.5	40.5	14	21	25.5	25.5	ns
prot168	228	21	23	32.4	37.8	15	15	34.2	34.2	ns
prot169	289	19	11	24	27.6	27	13	18	34.8	ns
prot170	341	9	13	45	48	28	24	81	66	sig
prot171	445	19	18	30	43.5	22	15	30	36	ns
prot172	458	10	9	34.2	23.4	15	10	16.2	23.4	ns
prot173	450	12	14	14.4	15.6	7	18	16.8	13.2	ns
prot174	588	6	12	27	57	23	13	33	48	ns
prot175	761	16	10	16.5	10.5	20	22	30	21	sig
prot176	519	13	9	9	21.6	11	14	12.6	9	ns
prot177	1216	9	11	15.6	12	10	12	12	9.6	ns
prot178	605	8	13	36	21	7	8	18	33	ns
prot179	748	12	11	9	12	15	15	4.5	16.5	ns
prot180	460	9	12	21.6	23.4	9	13	9	18	ns
prot181	645	6	8	9.6	7.2	8	10	14.4	9.6	ns
prot182	528	7	4	12	30	3	7	12	24	ns
prot183	958	8	10	7.5	6	7	10	6	10.5	ns
prot184	4213	4	2	3.6	7.2	8	5	9	5.4	ns
prot185	1921	3	3	2.4	2.4	3	3	4.8	7.2	ns
prot186	333	151	142	423	462	148	147	387	390	ns
prot187	229	88	112	154.5	162	104	115	169.5	166.5	ns
prot188	413	36	48	109.8	77.4	96	106	136.8	108	sig
prot189	437	43	46	46.8	39.6	34	52	56.4	45.6	ns
prot190	459	39	32	75	96	20	23	87	60	ns
prot191	170	32	27	42	61.5	42	39	48	54	ns
prot192	200	50	53	79.2	75.6	37	41	32.4	84.6	ns
prot193	396	35	31	44.4	34.8	30	41	38.4	43.2	ns
prot194	219	22	19	48	45	29	14	63	60	ns
prot195	509	19	20	18	28.5	16	25	22.5	25.5	ns
prot196	255	22	24	45	27	24	24	50.4	32.4	ns
prot197	343	12	8	16.8	16.8	14	20	18	15.6	ns
prot198	453	24	15	45	60	21	14	78	84	sig
prot199	418	16	14	24	21	11	11	30	33	ns
prot200	506	9	14	27	27	18	16	23.4	34.2	sig
prot201	545	14	22	22.8	12	20	14	16.8	15.6	ns
prot202	406	9	14	24	33	7	10	36	39	ns
prot203	586	11	14	19.5	15	12	17	19.5	16.5	ns
prot204	570	7	14	25.2	16.2	10	7	7.2	9	ns
prot205	868	9	15	7.2	6	11	15	4.8	9.6	ns
prot206	508	3	9	24	30	4	4	36	27	ns
prot207	715	9	6	19.5	7.5	4	3	16.5	9	ns
prot208	622	7	10	14.4	21.6	10	12	12.6	18	ns
prot209	463	9	8	10.8	9.6	6	4	4.8	4.8	ns
prot210	756	12	10	27	27	2	16	15	15	ns
prot211	520	9	3	9	9	8	8	12	7.5	sig
prot212	858	3	3	10.8	16.2	10	5	12.6	10.8	ns
prot213	463	5	4	6	2.4	3	3	9.6	8.4	ns
prot214	248	96	70	276	243	71	79	210	222	ns
prot215	386	50	41	78	82.5	57	55	79.5	88.5	ns
prot216	252	46	47	91.8	81	44	44	81	91.8	ns
prot217	271	43	46	75.6	42	54	36	49.2	54	ns
prot218	367	39	39	123	96	58	54	150	144	sig
prot219	335	38	54	66	64.5	35	39	46.5	78	ns
prot220	600	31	47	63	41.4	24	39	54	57.6	ns
prot221	232	28	30	31.2	36	40	49	66	70.8	sig
prot222	273	38	39	117	132	51	45	171	126	sig
prot223	243	36	21	43.5	57	32	31	57	40.5	ns
prot224	223	25	29	41.4	68.4	24	28	43.2	46.8	ns
prot225	250	27	21	30	39.6	24	25	39.6	20.4	ns
prot226	223	19	29	78	81	33	18	84	72	ns
prot227	289	30	31	30	49.5	28	28	37.5	31.5	ns
prot228	378	18	26	43.2	34.2	27	21	61.2	55.8	ns
prot229	410	23	21	20.4	7.2	23	16	24	20.4	ns
prot230	389	20	16	75	69	78	87	162	135	sig
prot231	610	15	23	22.5	25.5	15	16	15	48	sig
prot232	243	28	20	36	23.4	29	32	52.2	32.4	sig
prot233	397	16	14	12	16.8	17	16	18	19.2	ns
prot234	229	11	10	45	36	12	14	45	42	ns
prot235	321	17	9	18	21	25	5	21	27	sig
prot236	447	11	6	23.4	36	10	12	16.2	16.2	ns
prot237	272	12	7	18	4.8	13	9	20.4	10.8	ns
prot238	645	9	8	54	18	6	7	45	21	ns
prot239	709	6	2	7.5	10.5	36	21	9	27	sig
prot240	513	9	18	19.8	21.6	6	5	14.4	12.6	ns
prot241	314	3	14	19.2	7.2	13	9	9.6	8.4	ns
prot242	388	10	4	6	18	5	5	15	9	ns
prot243	956	3	5	10.5	1.5	3	6	7.5	13.5	ns
prot244	128	214	225	390.6	424.8	254	218	426.6	396	ns
prot245	197	81	77	84	81.6	76	71	86.4	85.2	ns
prot246	334	72	77	180	126	67	69	195	213	ns
prot247	175	37	46	78	57	40	55	69	58.5	ns
prot248	162	49	58	95.4	104.4	52	54	113.4	99	ns
prot249	305	26	27	28.8	38.4	40	28	52.8	44.4	sig
prot250	312	44	43	147	75	60	72	216	204	sig
prot251	300	39	30	55.5	67.5	33	38	63	63	ns
prot252	127	40	50	91.8	81	31	42	72	57.6	ns
prot253	191	35	40	52.8	33.6	29	33	42	34.8	ns
prot254	211	38	28	93	120	36	33	81	123	ns
prot255	199	34	23	49.5	58.5	42	34	51	49.5	ns
prot256	266	43	28	63	64.8	32	30	45	45	ns
prot257	322	20	16	22.8	28.8	24	28	38.4	19.2	sig
prot258	313	22	25	105	90	60	48	120	204	sig
prot259	286	28	19	22.5	34.5	19	18	34.5	25.5	ns
prot260	265	15	16	48.6	30.6	12	16	36	21.6	ns
prot261	466	12	17	20.4	14.4	20	23	25.2	25.2	ns
prot262	455	18	16	39	54	14	20	54	45	ns
prot263	185	17	19	30	36	16	13	33	24	ns
prot264	209	16	13	39.6	28.8	13	16	23.4	23.4	ns
prot265	433	23	16	20.4	20.4	11	21	21.6	22.8	ns
prot266	247	10	10	33	42	18	15	54	36	ns
prot267	331	16	12	16.5	27	11	15	24	22.5	ns
prot268	452	12	16	30.6	14.4	13	23	21.6	16.2	ns
prot269	348	5	17	15.6	14.4	16	15	21.6	14.4	ns
prot270	533	9	10	36	27	14	15	27	45	sig
prot271	342	10	15	13.5	15	11	9	10.5	10.5	ns
prot272	229	9	11	19.8	14.4	18	12	21.6	23.4	ns
prot273	581	11	7	14.4	13.2	13	15	12	14.4	ns
prot274	389	11	12	45	30	5	9	21	18	ns
prot275	368	13	9	10.5	21	6	8	10.5	13.5	ns
prot276	350	10	11	14.4	12.6	7	14	14.4	21.6	sig
prot277	502	7	10	13.2	15.6	11	4	15.6	12	ns
prot278	588	7	10	15	30	15	4	36	18	sig
prot279	404	9	7	16.5	16.5	8	8	15	9	ns
prot280	281	5	2	10.8	9	2	7	10.8	14.4	ns
prot281	475	5	3	13.2	9.6	8	6	6	8.4	ns
prot282	264	4	4	18	21	1	5	9	12	ns
prot283	428	11	6	12	12	5	6	9	9	ns
prot284	605	3	4	10.8	14.4	4	5	5.4	9	ns
prot285	546	10	2	8.4	8.4	7	9	4.8	6	ns
prot286	393	2	4	9	12	3	9	21	21	ns
prot287	651	4	1	3	7.5	5	2	6	7.5	ns
prot288	386	2	2	7.2	5.4	3	4	12.6	5.4	ns
prot289	127	194	195	267.6	232.8	333	340	423.6	427.2	sig
prot290	307	146	155	426	423	145	147	390	438	ns
prot291	151	73	59	102	91.5	63	61	94.5	109.5	ns
prot292	246	38	24	61.2	64.8	46	41	72	48.6	ns
prot293	201	37	40	39.6	40.8	31	33	42	39.6	ns
prot294	295	28	27	102	108	37	26	78	108	ns
prot295	377	30	27	42	37.5	20	22	54	43.5	ns
prot296	232	29	32	54	39.6	23	28	45	50.4	ns
prot297	333	18	21	30	27.6	28	25	26.4	39.6	ns
prot298	276	29	35	72	69	28	27	54	60	ns
prot299	225	32	22	31.5	30	20	27	33	27	ns
prot300	152	25	21	25.2	25.2	32	27	57.6	72	sig
prot301	268	27	29	27.6	25.2	41	47	56.4	43.2	sig
prot302	261	25	20	39	69	43	32	87	102	sig
prot303	234	15	26	33	25.5	23	20	40.5	30	ns
prot304	203	14	17	23.4	41.4	19	11	41.4	18	ns
prot305	277	18	23	16.8	27.6	21	19	19.2	28.8	ns
prot306	224	9	31	66	48	19	27	39	36	ns
prot307	260	17	19	19.5	22.5	16	19	22.5	33	ns
prot308	278	19	24	34.2	28.8	22	10	46.8	28.8	ns
prot309	420	14	18	15.6	21.6	10	8	13.2	24	ns
prot310	424	20	10	51	36	17	16	39	51	ns
prot311	219	11	18	30	28.5	21	14	30	16.5	ns
prot312	277	8	8	27	32.4	15	11	9	21.6	ns
prot313	279	10	5	12	10.8	12	7	15.6	6	ns
prot314	558	7	16	48	42	10	15	51	42	ns
prot315	822	10	8	19.5	18	11	9	9	15	ns
prot316	423	14	11	19.8	18	13	10	18	12.6	ns
prot317	301	6	6	8.4	9.6	6	4	4.8	14.4	ns
prot318	477	7	5	33	12	10	13	33	21	sig
prot319	354	4	6	13.5	13.5	13	8	15	13.5	ns
prot320	538	5	7	16.2	10.8	8	4	12.6	12.6	ns
prot321	330	7	10	9.6	9.6	27	36	39.6	46.8	sig
prot322	345	5	9	30	18	27	12	36	27	sig
prot323	290	7	6	6	7.5	7	9	9	10.5	ns
prot324	587	9	7	18	14.4	7	2	3.6	14.4	ns
prot325	416	4	5	6	6	6	8	9.6	16.8	ns
prot326	806	10	3	21	39	6	4	21	21	ns
prot327	243	12	5	10.5	7.5	6	7	6	12	ns
prot328	674	8	8	7.2	16.2	3	3	10.8	9	ns
prot329	297	9	10	7.2	6	7	7	6	7.2	ns
prot330	558	7	7	27	27	7	7	21	9	ns
prot331	340	4	7	10.5	4.5	5	5	7.5	21	ns
prot332	546	9	3	9	9	7	6	10.8	18	ns
prot333	193	6	2	2.4	10.8	7	8	14.4	6	sig
prot334	641	4	9	24	9	5	2	21	15	ns
prot335	452	6	6	4.5	9	7	9	4.5	7.5	ns
prot336	481	3	4	14.4	1.8	8	4	10.8	3.6	sig
prot337	355	4	2	0	6	2	2	4.8	7.2	ns
prot338	530	3	5	15	24	3	4	18	9	ns
prot339	374	5	4	3	19.5	4	4	10.5	9	sig
prot340	253	2	5	14.4	12.6	6	2	7.2	9	ns
prot341	442	5	4	2.4	3.6	6	5	3.6	7.2	ns
prot342	861	4	5	15	18	10	4	9	6	ns
prot343	413	3	5	10.5	7.5	8	4	3	9	sig
prot344	648	3	6	9	5.4	7	3	0	10.8	ns
prot345	719	2	5	6	1.2	4	13	6	4.8	ns
prot346	786	6	3	12	0	3	4	15	9	ns
prot347	596	2	3	9	4.5	5	5	3	10.5	ns
prot348	777	5	2	5.4	7.2	13	9	9	25.2	sig
prot349	798	5	3	3.6	6	2	2	6	3.6	ns
prot350	141	228	218	636	603	227	242	555	645	ns
prot351	221	160	134	207	207	170	149	247.5	210	ns
prot352	283	69	58	126	136.8	63	56	102.6	142.2	ns
prot353	246	54	63	74.4	70.8	66	66	60	63.6	ns
prot354	212	47	39	132	108	49	45	168	147	ns
prot355	219	28	29	49.5	52.5	74	58	93	87	sig
prot356	448	23	50	52.2	57.6	39	42	66.6	52.2	ns
prot357	351	38	39	40.8	36	40	34	42	44.4	ns
prot358	161	22	25	102	66	25	26	72	90	ns
prot359	178	35	29	43.5	52.5	32	22	58.5	39	ns
prot360	178	20	17	41.4	36	20	16	52.2	57.6	ns
prot361	250	20	18	27.6	16.8	20	19	30	30	ns
prot362	238	24	21	57	60	48	39	99	96	sig
prot363	261	35	20	21	31.5	18	30	45	40.5	sig
prot364	194	21	23	28.8	32.4	16	17	32.4	32.4	ns
prot365	234	16	15	24	27.6	21	22	16.8	19.2	ns
prot366	337	28	20	51	57	16	17	72	81	ns
prot367	296	25	17	27	16.5	18	13	25.5	30	ns
prot368	248	16	11	23.4	21.6	10	15	28.8	39.6	ns
prot369	311	17	16	16.8	22.8	22	19	12	15.6	ns
prot370	224	10	17	57	30	20	16	54	60	sig
prot371	279	10	17	21	19.5	22	18	19.5	25.5	sig
prot372	471	11	20	30.6	39.6	12	16	32.4	34.2	ns
prot373	218	11	8	20.4	12	6	7	6	7.2	ns
prot374	249	19	12	39	33	12	7	36	33	ns
prot375	312	15	13	19.5	27	8	10	22.5	16.5	ns
prot376	402	11	13	21.6	21.6	13	18	30.6	30.6	sig
prot377	196	10	8	14.4	16.8	16	10	22.8	10.8	ns
prot378	285	7	7	48	39	19	22	30	36	ns
prot379	292	8	14	19.5	24	18	9	22.5	24	sig
prot380	227	10	11	21.6	19.8	20	18	52.2	28.8	sig
prot381	322	9	10	7.2	12	21	15	24	25.2	sig
prot382	449	9	9	27	21	13	6	18	24	ns
prot383	373	13	9	21	19.5	10	17	9	10.5	ns
prot384	239	8	6	14.4	18	8	34	43.2	28.8	sig
prot385	235	4	18	6	13.2	12	16	16.8	12	sig
prot386	267	5	13	39	42	8	13	42	42	ns
prot387	262	13	7	9	13.5	10	9	6	7.5	ns
prot388	241	11	2	16.2	21.6	10	12	28.8	10.8	sig
prot389	315	4	4	6	4.8	10	5	8.4	6	ns
prot390	997	6	8	21	24	4	3	21	18	ns
prot391	392	10	5	12	6	8	13	10.5	7.5	ns
prot392	558	9	16	12.6	16.2	7	9	5.4	10.8	ns
prot393	468	6	4	3.6	8.4	5	3	4.8	10.8	ns
prot394	253	8	7	15	30	8	11	24	9	ns
prot395	248	6	7	15	7.5	6	11	7.5	15	ns
prot396	527	6	10	10.8	16.2	10	9	12.6	18	ns
prot397	432	12	3	4.8	7.2	6	7	3.6	3.6	ns
prot398	455	6	4	30	15	3	10	15	24	ns
prot399	529	4	9	10.5	9	0	0	3	4.5	ns
prot400	375	7	5	10.8	16.2	3	6	12.6	9	ns
prot401	287	4	5	2.4	10.8	4	4	8.4	7.2	ns
prot402	332	9	6	18	24	5	3	24	21	ns
prot403	541	5	10	7.5	3	2	3	0	9	ns
prot404	280	1	5	9	7.2	16	20	18	28.8	sig
prot405	458	5	9	7.2	8.4	5	8	9.6	4.8	ns
prot406	291	5	3	15	15	8	10	24	18	sig
prot407	548	6	4	1.5	4.5	4	4	7.5	9	ns
prot408	292	2	6	3.6	16.2	2	5	7.2	9	ns
prot409	559	4	4	6	4.8	3	4	8.4	3.6	ns
prot410	859	5	2	3	6	3	4	6	21	ns
prot411	484	3	1	6	4.5	7	1	4.5	10.5	ns
prot412	117	142	142	226.8	221.4	130	140	219.6	244.8	ns
prot413	182	122	123	166.8	164.4	118	136	162	142.8	ns
prot414	226	103	101	327	276	100	94	234	267	ns
prot415	179	77	88	120	108	65	80	115.5	99	ns
prot416	129	70	52	93.6	106.2	60	64	129.6	111.6	ns
prot417	222	44	43	54	52.8	52	54	55.2	62.4	ns
prot418	353	46	35	120	135	42	46	96	147	sig
prot419	157	42	52	75	61.5	59	41	69	63	ns
prot420	376	28	29	57.6	61.2	52	47	117	73.8	sig
prot421	429	25	24	33.6	32.4	21	39	26.4	36	sig
prot422	182	26	17	81	60	62	46	138	126	sig
prot423	187	14	24	33	36	18	29	28.5	25.5	ns
prot424	206	27	25	39.6	61.2	21	22	48.6	41.4	ns
prot425	319	22	24	25.2	27.6	40	48	45.6	62.4	sig
prot426	533	21	27	45	57	33	34	78	90	sig
prot427	182	18	22	30	36	19	21	15	24	ns
prot428	260	15	22	30.6	48.6	19	20	43.2	27	ns
prot429	181	30	24	28.8	24	19	20	16.8	19.2	ns
prot430	246	14	16	45	39	24	36	84	156	sig
prot431	156	20	15	25.5	28.5	19	15	13.5	21	ns
prot432	213	15	16	32.4	16.2	18	17	36	41.4	ns
prot433	295	11	7	14.4	12	10	12	14.4	12	sig
prot434	610	17	19	63	39	18	18	24	45	ns
prot435	152	18	10	28.5	31.5	14	6	19.5	22.5	ns
prot436	470	13	15	25.2	23.4	10	9	12.6	14.4	ns
prot437	278	12	13	15.6	15.6	20	9	16.8	16.8	ns
prot438	250	10	16	36	24	10	16	36	60	ns
prot439	265	9	15	25.5	15	15	12	21	22.5	ns
prot440	327	13	10	21.6	19.8	10	5	19.8	16.2	ns
prot441	577	6	10	15.6	6	5	5	19.2	7.2	ns
prot442	236	5	11	33	33	8	7	30	33	ns
prot443	347	8	8	21	21	33	30	40.5	54	sig
prot444	177	9	10	12.6	16.2	20	12	16.2	14.4	ns
prot445	261	6	10	10.8	8.4	9	5	10.8	7.2	ns
prot446	357	8	7	18	15	15	3	117	90	sig
prot447	379	14	11	13.5	16.5	13	8	15	21	ns
prot448	172	11	7	18	9	9	3	25.2	16.2	sig
prot449	161	8	6	6	9.6	9	12	13.2	15.6	ns
prot450	466	11	8	18	33	30	27	99	108	sig
prot451	165	5	7	19.5	4.5	12	19	7.5	9	sig
prot452	245	3	6	19.8	14.4	5	4	9	16.2	ns
prot453	222	8	11	8.4	16.8	9	4	7.2	16.8	ns
prot454	428	9	7	39	18	10	8	21	24	ns
prot455	227	8	5	15	9	3	10	10.5	12	ns
prot456	420	5	10	21.6	21.6	6	14	21.6	21.6	sig
prot457	171	7	16	6	9.6	11	6	8.4	8.4	ns
prot458	307	0	9	24	15	7	7	42	24	ns
prot459	230	9	5	7.5	3	3	18	18	18	sig
prot460	343	8	8	9	3.6	2	4	10.8	10.8	ns
prot461	441	11	7	7.2	4.8	4	5	14.4	7.2	ns
prot462	415	11	8	6	15	6	7	12	15	sig
prot463	270	5	9	15	6	10	14	12	9	sig
prot464	711	6	8	10.8	10.8	9	5	14.4	21.6	ns
prot465	321	4	1	4.8	9.6	3	2	9.6	8.4	ns
prot466	238	4	6	30	21	9	5	15	12	ns
prot467	320	6	4	18	12	3	7	9	4.5	ns
prot468	274	8	7	9	14.4	2	0	10.8	12.6	ns
prot469	364	4	9	12	6	9	15	21.6	19.2	sig
prot470	361	6	6	12	45	7	6	12	12	ns
prot471	262	3	3	12	7.5	2	5	3	10.5	ns
prot472	513	6	5	10.8	12.6	5	4	12.6	12.6	ns
prot473	569	2	5	8.4	3.6	6	6	7.2	6	ns
prot474	387	7	3	21	15	7	4	9	9	ns
prot475	447	6	1	12	4.5	6	2	4.5	7.5	ns
prot476	378	7	4	9	7.2	4	6	7.2	5.4	ns
prot477	251	2	4	1.2	4.8	2	5	2.4	6	ns
prot478	468	2	2	6	6	5	5	15	6	ns
prot479	544	2	1	3	1.5	0	3	7.5	1.5	ns
prot480	244	3	3	5.4	5.4	9	12	16.2	16.2	sig
prot481	327	5	2	4.8	3.6	3	3	8.4	7.2	ns
prot482	494	2	3	3	9	4	3	9	3	ns
prot483	192	169	154	256.5	246	173	179	256.5	256.5	ns
prot484	243	131	134	232.2	248.4	113	134	226.8	208.8	ns
prot485	149	47	29	57.6	39.6	52	59	61.2	44.4	ns
prot486	236	32	34	147	126	76	80	228	252	sig
prot487	134	28	33	46.5	67.5	45	43	57	75	ns
prot488	103	40	27	57.6	54	37	32	79.2	63	ns
prot489	103	33	26	38.4	44.4	48	35	40.8	36	ns
prot490	103	35	36	99	102	37	23	84	120	ns
prot491	271	35	40	51	49.5	52	50	88.5	88.5	sig
prot492	257	34	28	54	55.8	18	26	54	57.6	ns
prot493	174	14	16	21.6	20.4	18	27	22.8	15.6	ns
prot494	165	39	25	78	45	38	28	75	72	ns
prot495	251	31	17	28.5	42	15	26	36	39	ns
prot496	265	24	16	50.4	25.2	25	27	28.8	37.8	ns
prot497	193	21	17	21.6	31.2	36	45	32.4	49.2	sig
prot498	137	25	21	69	87	18	19	75	78	ns
prot499	149	25	18	28.5	33	23	20	27	28.5	ns
prot500	291	30	31	30.6	34.2	21	18	55.8	28.8	ns
prot501	227	22	19	16.8	33.6	26	28	40.8	33.6	sig
prot502	198	19	20	36	36	21	22	42	48	ns
prot503	194	20	17	21	28.5	24	22	18	25.5	ns
prot504	234	19	9	32.4	30.6	16	16	28.8	14.4	ns
prot505	247	17	15	15.6	13.2	11	21	16.8	12	ns
prot506	145	14	14	48	45	21	26	45	72	ns
prot507	141	15	17	22.5	22.5	15	20	25.5	19.5	ns
prot508	187	17	15	25.2	25.2	8	11	9	16.2	ns
prot509	165	14	10	14.4	19.2	26	17	27.6	18	ns
prot510	166	8	14	57	45	14	10	48	33	ns
prot511	225	16	19	19.5	15	17	15	24	19.5	ns
prot512	239	12	20	23.4	12.6	17	19	28.8	27	ns
prot513	275	11	10	14.4	16.8	27	22	26.4	26.4	sig
prot514	206	12	10	45	36	11	9	30	30	ns
prot515	322	14	14	15	24	19	9	7.5	13.5	ns
prot516	178	16	15	36	23.4	16	11	27	27	ns
prot517	227	7	18	16.8	19.2	13	22	18	14.4	ns
prot518	237	14	15	42	33	16	19	54	33	sig
prot519	254	10	9	27	22.5	19	6	21	25.5	sig
prot520	208	15	13	12.6	14.4	13	10	12.6	10.8	ns
prot521	153	9	16	16.8	10.8	15	16	14.4	13.2	ns
prot522	244	15	16	48	45	13	8	30	33	ns
prot523	287	9	12	16.5	16.5	11	2	16.5	21	ns
prot524	206	11	14	16.2	28.8	11	12	19.8	30.6	ns
prot525	244	5	10	10.8	22.8	11	8	16.8	9.6	ns
prot526	383	6	10	15	12	15	5	42	36	ns
prot527	184	12	8	10.5	12	14	6	16.5	18	ns
prot528	377	9	9	10.8	14.4	16	14	32.4	32.4	sig
prot529	355	12	9	10.8	7.2	8	8	16.8	16.8	ns
prot530	129	12	8	33	15	4	11	48	42	sig
prot531	162	13	4	12	16.5	20	20	18	27	sig
prot532	184	9	13	12.6	14.4	24	27	59.4	43.2	sig
prot533	347	9	7	3.6	9.6	7	9	4.8	10.8	ns
prot534	203	6	11	18	15	4	5	18	6	ns
prot535	1930	8	13	16.5	10.5	9	18	18	22.5	sig
prot536	316	6	5	19.8	18	10	10	21.6	5.4	ns
prot537	198	5	8	13.2	10.8	7	9	9.6	8.4	ns
prot538	250	11	4	18	18	7	8	18	6	ns
prot539	265	2	6	6	10.5	8	7	9	19.5	sig
prot540	469	7	8	12.6	14.4	12	9	18	18	sig
prot541	563	11	6	9.6	12	8	6	6	9.6	sig
prot542	290	6	7	33	27	13	5	24	27	ns
prot543	338	2	6	12	4.5	5	6	3	6	ns
prot544	449	9	10	10.8	14.4	10	4	21.6	9	ns
prot545	273	6	7	2.4	8.4	5	2	10.8	8.4	ns
prot546	412	8	2	18	15	8	11	21	33	ns
prot547	170	8	2	6	12	10	16	18	9	sig
prot548	478	8	6	12.6	12.6	15	21	37.8	32.4	sig
prot549	302	6	6	14.4	8.4	4	5	13.2	9.6	sig
prot550	167	1	2	3	9	2	4	3	0	ns
prot551	151	4	7	12	6	4	9	6	12	ns
prot552	816	5	8	12.6	12.6	3	6	1.8	16.2	ns
prot553	279	6	7	6	4.8	5	6	8.4	2.4	ns
prot554	320	8	13	18	12	5	10	21	18	sig
prot555	351	7	2	7.5	12	3	5	7.5	4.5	ns
prot556	242	5	8	9	7.2	6	1	9	9	ns
prot557	276	5	5	4.8	4.8	3	4	6	2.4	ns
prot558	565	6	8	24	9	4	3	18	15	ns
prot559	356	2	6	4.5	4.5	3	7	7.5	6	ns
prot560	162	3	3	3.6	3.6	2	1	5.4	3.6	ns
prot561	155	7	3	2.4	6	6	1	3.6	4.8	ns
prot562	484	2	3	3	18	5	5	12	6	ns
prot563	462	10	4	9	7.5	1	1	7.5	10.5	ns
prot564	989	6	1	1.8	3.6	4	3	1.8	16.2	ns
prot565	353	10	5	4.8	4.8	2	10	6	7.2	ns
prot566	382	4	6	21	15	24	30	63	63	sig
prot567	1092	3	4	7.5	4.5	3	2	6	3	ns
prot568	158	3	8	1.8	9	2	4	3.6	7.2	ns
prot569	829	9	3	4.8	3.6	3	1	4.8	8.4	ns
prot570	600	2	3	0	9	6	12	9	45	sig
prot571	743	7	2	1.5	7.5	1	4	4.5	3	ns
prot572	271	2	4	1.8	1.8	2	5	10.8	3.6	ns
prot573	774	1	1	2.4	1.2	2	3	3.6	4.8	ns
prot574	617	4	0	9	6	0	0	6	3	ns
prot575	120	161	176	247.5	231	179	175	211.5	252	ns
prot576	257	149	155	266.4	273.6	130	122	257.4	307.8	ns
prot577	138	136	147	182.4	164.4	122	135	144	180	ns
prot578	126	66	77	246	276	129	110	441	318	sig
prot579	126	86	93	126	111	171	139	210	223.5	sig
prot580	126	88	98	117	149.4	76	79	126	162	ns
prot581	126	86	70	111.6	121.2	84	85	100.8	112.8	ns
prot582	126	80	96	282	258	75	86	315	303	ns
prot583	126	108	96	114	126	91	76	114	127.5	ns
prot584	126	85	95	149.4	176.4	89	81	153	140.4	ns
prot585	433	81	82	87.6	92.4	98	88	106.8	105.6	ns
prot586	258	37	35	96	129	37	35	108	111	ns
prot587	219	28	23	28.5	46.5	39	19	45	48	ns
prot588	274	28	22	46.8	41.4	35	28	77.4	73.8	sig
prot589	211	21	24	33.6	18	24	22	31.2	24	ns
prot590	203	24	25	72	87	26	27	84	84	ns
prot591	210	22	27	42	27	22	31	34.5	51	ns
prot592	190	38	26	36	52.2	20	18	46.8	37.8	ns
prot593	164	21	15	30	24	26	23	22.8	20.4	ns
prot594	159	24	22	63	63	19	22	63	60	ns
prot595	171	19	18	28.5	30	18	27	27	30	ns
prot596	153	20	11	30.6	34.2	29	16	30.6	50.4	ns
prot597	176	21	23	27.6	31.2	16	20	16.8	39.6	ns
prot598	192	15	15	57	72	34	24	102	114	sig
prot599	352	20	19	21	18	13	20	22.5	18	ns
prot600	146	18	18	41.4	19.8	18	14	18	46.8	ns
prot601	323	18	19	20.4	16.8	17	15	13.2	14.4	ns
prot602	258	12	21	54	51	18	19	54	60	ns
prot603	152	13	18	18	19.5	17	13	10.5	15	ns
prot604	76	13	13	28.8	18	20	17	34.2	23.4	ns
prot605	128	18	18	10.8	18	14	17	19.2	18	ns
prot606	187	18	25	51	48	23	16	51	54	ns
prot607	160	17	15	18	18	14	18	27	28.5	ns
prot608	315	14	18	21.6	45	18	12	30.6	32.4	ns
prot609	129	16	9	14.4	14.4	7	17	14.4	21.6	sig
prot610	185	15	12	33	54	17	16	27	42	ns
prot611	146	12	17	15	16.5	13	12	16.5	13.5	ns
prot612	241	7	9	25.2	19.8	17	12	19.8	34.2	ns
prot613	222	11	19	16.8	18	15	15	12	25.2	ns
prot614	205	21	8	27	27	6	17	33	27	ns
prot615	240	11	13	13.5	16.5	9	3	13.5	22.5	ns
prot616	99	13	7	18	14.4	20	20	23.4	23.4	sig
prot617	643	7	11	6	9.6	6	25	13.2	12	ns
prot618	239	13	13	30	36	6	15	39	45	ns
prot619	383	13	9	18	15	7	11	30	19.5	ns
prot620	247	10	4	16.2	10.8	6	9	12.6	16.2	ns
prot621	189	10	11	15.6	18	26	14	28.8	24	sig
prot622	171	12	14	33	30	10	15	33	42	ns
prot623	326	9	8	16.5	13.5	6	14	19.5	21	ns
prot624	231	11	13	12.6	10.8	14	11	21.6	19.8	ns
prot625	153	10	10	6	6	15	7	6	9.6	ns
prot626	268	9	11	27	27	13	11	36	36	ns
prot627	204	9	12	15	9	8	7	15	6	ns
prot628	191	16	13	28.8	23.4	13	10	30.6	16.2	ns
prot629	114	10	11	13.2	9.6	10	9	8.4	10.8	ns
prot630	419	12	9	24	27	13	10	24	33	ns
prot631	141	12	8	16.5	21	11	7	18	12	ns
prot632	128	8	8	14.4	10.8	10	13	10.8	10.8	ns
prot633	164	8	6	9.6	6	11	6	6	13.2	ns
prot634	274	6	9	36	30	10	11	15	27	ns
prot635	188	10	9	15	15	8	7	21	10.5	ns
prot636	372	12	9	16.2	10.8	9	12	9	19.8	ns
prot637	365	8	13	8.4	13.2	8	8	12	22.8	ns
prot638	145	8	5	30	18	10	10	27	33	ns
prot639	159	6	7	19.5	13.5	18	18	21	33	sig
prot640	379	11	9	23.4	25.2	24	27	32.4	37.8	sig
prot641	190	14	11	16.8	9.6	17	9	13.2	8.4	ns
prot642	194	13	7	39	15	8	14	12	18	ns
prot643	178	11	7	15	15	12	6	9	12	ns
prot644	181	11	4	19.8	9	11	6	14.4	9	ns
prot645	321	6	11	6	12	8	8	19.2	7.2	ns
prot646	192	3	9	6	9	9	4	18	12	ns
prot647	352	8	11	13.5	7.5	8	10	7.5	9	ns
prot648	118	7	12	16.2	10.8	14	10	21.6	27	sig
prot649	410	2	6	6	8.4	9	5	7.2	7.2	ns
prot650	403	7	6	15	12	2	5	24	21	ns
prot651	199	2	7	18	9	3	5	10.5	12	ns
prot652	457	7	7	12.6	10.8	10	3	19.8	27	ns
prot653	221	8	8	3.6	7.2	8	8	8.4	10.8	ns
prot654	216	4	5	15	9	7	8	21	12	ns
prot655	217	11	6	9	12	5	5	7.5	10.5	ns
prot656	172	9	6	14.4	12.6	10	6	9	3.6	ns
prot657	268	4	9	10.8	7.2	12	15	25.2	10.8	sig
prot658	583	7	9	12	15	7	12	18	12	ns
prot659	229	9	11	16.5	10.5	6	4	22.5	13.5	ns
prot660	177	8	8	12.6	12.6	6	7	10.8	16.2	ns
prot661	142	7	7	9.6	7.2	4	12	3.6	8.4	ns
prot662	178	7	4	18	12	9	5	18	12	ns
prot663	111	7	6	7.5	4.5	7	8	12	3	ns
prot664	116	7	5	19.8	19.8	10	6	12.6	9	ns
prot665	325	6	7	9.6	8.4	2	4	10.8	10.8	ns
prot666	268	5	3	12	24	6	7	24	30	sig
prot667	599	7	5	12	25.5	10	4	15	16.5	sig
prot668	341	4	6	18	16.2	8	4	9	14.4	ns
prot669	172	4	3	4.8	6	7	4	6	12	sig
prot670	204	3	6	15	18	7	3	24	12	ns
prot671	171	12	5	9	12	7	9	6	10.5	ns
prot672	255	8	5	3.6	10.8	9	1	10.8	16.2	ns
prot673	180	4	4	6	2.4	5	4	4.8	0	ns
prot674	215	10	6	15	18	6	6	6	30	sig
prot675	211	5	6	3	10.5	3	9	7.5	7.5	ns
prot676	234	9	10	7.2	7.2	9	8	1.8	10.8	ns
prot677	214	7	4	10.8	4.8	7	7	8.4	7.2	ns
prot678	180	7	7	15	6	8	7	12	12	ns
prot679	292	3	8	6	3	5	5	6	4.5	ns
prot680	387	6	6	9	9	1	3	5.4	3.6	ns
prot681	283	10	4	7.2	8.4	7	4	10.8	3.6	ns
prot682	351	2	1	12	15	4	1	9	3	ns
prot683	502	7	6	3	6	5	6	4.5	3	ns
prot684	484	3	2	10.8	5.4	2	12	1.8	10.8	sig
prot685	345	6	3	7.2	12	5	9	3.6	7.2	ns
prot686	448	6	7	3	33	9	12	18	18	sig
prot687	277	8	6	10.5	4.5	4	4	10.5	6	ns
prot688	737	2	5	18	10.8	4	4	10.8	3.6	ns
prot689	159	5	4	2.4	3.6	8	5	10.8	7.2	ns
prot690	153	10	4	9	12	7	1	3	15	ns
prot691	321	6	2	7.5	4.5	9	6	22.5	13.5	sig
prot692	373	7	4	9	10.8	6	6	18	16.2	sig
prot693	124	4	2	2.4	3.6	4	7	7.2	3.6	ns
prot694	330	2	0	12	18	2	2	3	0	ns
prot695	319	4	5	7.5	7.5	6	5	6	3	ns
prot696	272	5	2	9	1.8	3	4	3.6	10.8	ns
prot697	296	3	4	6	4.8	4	3	2.4	8.4	ns
prot698	167	4	4	6	24	3	3	15	18	ns
prot699	832	2	3	6	6	10	2	12	9	sig
prot700	461	2	2	3.6	5.4	2	4	0	3.6	ns
prot701	152	4	1	6	9.6	3	5	8.4	3.6	ns
prot702	247	1	2	12	9	4	0	12	18	ns
prot703	311	6	5	4.5	4.5	8	10	6	33	sig
prot704	299	3	3	7.2	10.8	4	2	3.6	12.6	ns
prot705	383	1	2	3.6	0	4	4	3.6	7.2	sig
prot706	426	5	2	12	18	5	2	18	6	ns
prot707	155	7	3	7.5	4.5	2	3	3	4.5	ns
prot708	989	1	4	9	5.4	3	4	5.4	9	ns
prot709	187	3	1	2.4	2.4	2	3	4.8	4.8	ns
prot710	366	3	2	12	3	2	1	6	12	sig
prot711	715	3	2	6	4.5	4	5	1.5	1.5	sig
prot712	830	4	2	3.6	7.2	4	2	5.4	5.4	ns
prot713	177	2	4	2.4	4.8	5	5	0	0	ns
prot714	632	6	3	9	18	6	4	15	21	ns
prot715	444	1	4	9	3	4	2	6	6	sig
prot716	1241	3	0	1.8	3.6	2	1	1.8	10.8	ns
prot717	685	4	6	6	2.4	6	4	2.4	2.4	ns
prot718	387	2	0	6	15	2	0	9	9	ns
prot719	322	1	1	1.5	9	4	1	4.5	3	ns
prot720	735	1	1	3.6	1.8	0	3	0	1.8	ns
prot721	186	38	38	39.6	50.4	27	45	49.2	38.4	ns
prot722	156	43	31	126	129	42	38	123	111	ns
prot723	282	55	46	73.5	75	38	49	66	58.5	ns
prot724	140	31	27	41.4	54	15	20	55.8	54	ns
prot725	137	18	15	22.8	26.4	47	56	49.2	56.4	sig
prot726	124	26	29	84	84	21	23	84	81	ns
prot727	169	12	20	36	24	51	39	99	76.5	sig
prot728	142	23	24	41.4	30.6	20	24	55.8	41.4	ns
prot729	162	26	26	36	26.4	15	30	20.4	42	ns
prot730	200	13	22	72	54	22	20	48	48	ns
prot731	156	9	14	27	30	23	22	28.5	30	sig
prot732	306	20	24	28.8	34.2	21	19	36	37.8	ns
prot733	174	15	26	12	25.2	18	16	16.8	14.4	ns
prot734	194	18	12	60	48	21	18	45	60	ns
prot735	103	19	20	16.5	19.5	17	13	30	42	sig
prot736	172	8	11	14.4	18	12	11	19.8	23.4	ns
prot737	180	16	10	9.6	13.2	11	15	14.4	16.8	ns
prot738	184	19	10	24	45	12	10	33	42	ns
prot739	230	10	18	16.5	19.5	6	15	22.5	19.5	ns
prot740	187	14	10	27	16.2	12	11	28.8	19.8	ns
prot741	189	14	18	13.2	7.2	9	16	20.4	20.4	ns
prot742	180	13	12	54	36	21	14	45	78	sig
prot743	294	11	12	18	21	17	15	18	22.5	ns
prot744	186	14	19	25.2	18	13	16	12.6	28.8	ns
prot745	225	11	8	12	13.2	10	14	14.4	14.4	ns
prot746	174	9	10	21	30	28	15	27	72	sig
prot747	208	15	10	18	10.5	15	15	22.5	18	ns
prot748	217	9	11	21.6	21.6	6	7	19.8	19.8	ns
prot749	112	9	11	7.2	9.6	13	6	15.6	12	ns
prot750	206	13	17	39	21	12	11	27	33	ns
prot751	166	11	5	18	9	14	16	13.5	34.5	sig
prot752	113	11	8	10.8	21.6	6	4	14.4	18	ns
prot753	169	10	8	7.2	10.8	5	13	12	13.2	ns
prot754	313	13	10	18	39	11	7	21	33	ns
prot755	197	15	9	12	21	12	11	21	12	ns
prot756	124	3	8	9	12.6	7	7	14.4	23.4	ns
prot757	246	8	8	4.8	9.6	10	13	9.6	14.4	ns
prot758	258	7	8	36	9	8	7	36	21	ns
prot759	168	9	6	4.5	19.5	6	10	15	10.5	ns
prot760	260	7	12	19.8	18	12	6	16.2	18	sig
prot761	243	4	10	3.6	14.4	9	5	12	10.8	ns
prot762	124	7	8	15	12	14	9	45	42	sig
prot763	208	4	9	7.5	10.5	7	7	9	16.5	sig
prot764	217	4	7	3.6	7.2	4	6	12.6	12.6	ns
prot765	197	7	9	6	3.6	8	9	13.2	7.2	ns
prot766	177	4	2	15	12	7	5	9	24	ns
prot767	146	4	9	9	15	1	8	10.5	12	ns
prot768	157	4	5	16.2	5.4	3	3	18	7.2	ns
prot769	270	9	5	6	6	5	8	3.6	12	ns
prot770	264	7	2	24	12	24	9	63	27	sig
prot771	274	5	5	18	6	10	7	13.5	7.5	ns
prot772	156	9	5	5.4	14.4	27	9	21.6	32.4	sig
prot773	252	8	2	12	13.2	20	6	12	7.2	sig
prot774	356	8	6	12	18	4	10	30	12	ns
prot775	180	8	4	10.5	3	6	6	7.5	7.5	ns
prot776	251	1	2	9	12.6	5	13	7.2	19.8	sig
prot777	156	4	8	8.4	4.8	12	7	6	8.4	ns
prot778	227	9	6	15	15	3	5	24	21	ns
prot779	116	5	10	9	3	10	6	7.5	12	ns
prot780	154	6	3	10.8	14.4	3	5	16.2	10.8	ns
prot781	198	6	3	7.2	1.2	7	8	8.4	6	ns
prot782	236	8	6	15	24	4	10	18	33	ns
prot783	184	4	4	7.5	7.5	8	2	16.5	10.5	ns
prot784	122	4	8	14.4	21.6	4	2	7.2	7.2	ns
prot785	91	5	5	7.2	7.2	1	4	6	6	ns
prot786	274	7	7	21	9	3	5	9	21	ns
prot787	152	5	6	12	4.5	8	8	4.5	12	sig
prot788	162	7	5	9	5.4	2	5	3.6	3.6	ns
prot789	158	6	6	13.2	7.2	3	4	9.6	6	ns
prot790	463	8	4	15	15	5	3	18	9	ns
prot791	312	3	2	12	3	2	5	4.5	7.5	ns
prot792	261	6	6	7.2	5.4	9	3	7.2	14.4	ns
prot793	392	5	9	2.4	9.6	4	11	4.8	10.8	sig
prot794	182	5	5	6	0	5	7	9	21	ns
prot795	310	3	6	13.5	0	3	7	4.5	4.5	ns
prot796	382	5	4	14.4	16.2	5	2	10.8	16.2	ns
prot797	113	1	7	10.8	2.4	5	6	10.8	7.2	ns
prot798	111	2	8	30	24	5	11	15	6	ns
prot799	418	2	4	7.5	3	14	11	13.5	21	sig
prot800	185	7	3	7.2	5.4	1	2	12.6	9	ns
prot801	163	3	3	1.2	4.8	8	2	3.6	2.4	ns
prot802	238	5	6	6	18	10	16	54	54	sig
prot803	282	3	5	4.5	4.5	4	5	4.5	4.5	ns
prot804	305	3	4	14.4	3.6	6	2	7.2	5.4	ns
prot805	292	4	1	4.8	4.8	2	7	8.4	3.6	ns
prot806	427	1	3	9	15	3	6	6	9	ns
prot807	234	3	5	10.5	1.5	2	4	3	4.5	ns
prot808	233	8	4	12.6	14.4	6	9	7.2	10.8	ns
prot809	425	4	1	1.2	6	2	3	3.6	7.2	ns
prot810	95	3	6	6	27	9	24	54	18	sig
prot811	241	2	6	7.5	3	5	0	6	4.5	ns
prot812	201	2	2	9	9	3	4	1.8	10.8	ns
prot813	474	6	3	2.4	2.4	2	1	2.4	2.4	ns
prot814	437	3	1	15	3	3	3	9	9	ns
prot815	411	2	6	3	7.5	5	3	4.5	6	ns
prot816	333	6	2	5.4	5.4	3	3	9	1.8	ns
prot817	449	4	5	3.6	3.6	3	2	2.4	6	ns
prot818	256	1	4	6	3	1	4	12	12	ns
prot819	292	3	2	0	3	5	4	3	1.5	ns
prot820	669	2	3	5.4	9	3	6	7.2	5.4	sig
prot821	378	3	5	7.2	4.8	1	1	1.2	1.2	ns
prot822	373	2	2	18	9	5	1	9	3	ns
prot823	327	3	1	4.5	3	4	2	9	6	sig
prot824	180	4	1	5.4	9	2	5	5.4	7.2	ns
prot825	357	0	2	3.6	3.6	6	5	1.2	7.2	sig
prot826	791	3	2	0	3	2	5	3	6	ns
prot827	1037	7	5	4.5	3	12	9	4.5	31.5	sig
prot828	223	3	3	10.8	3.6	5	2	7.2	3.6	ns
prot829	417	3	5	3.6	0	3	2	3.6	3.6	ns
prot830	310	1	1	0	9	2	4	3	3	sig
prot831	796	2	1	4.5	3	2	0	3	3	ns
prot832	385	2	1	3.6	7.2	5	1	5.4	0	ns
prot833	399	2	0	1.2	3.6	3	1	2.4	0	ns
prot834	661	2	3	6	6	5	7	6	12	sig
prot835	648	6	1	6	1.5	8	1	1.5	4.5	ns
prot836	172	1	3	3.6	1.8	2	1	5.4	3.6	ns
prot837	459	1	0	1.2	1.2	7	4	4.8	2.4	sig
prot838	266	2	2	3	3	3	1	0	0	ns
prot839	85	40	58	96	93	46	49	81	90	ns
prot840	185	66	59	120.6	133.2	85	122	165.6	178.2	sig
prot841	130	46	58	74.4	55.2	45	56	67.2	63.6	ns
prot842	128	46	72	138	135	49	47	150	180	ns
prot843	130	56	46	82.5	78	52	73	85.5	79.5	ns
prot844	150	41	64	93.6	75.6	54	51	102.6	75.6	ns
prot845	94	41	34	43.2	50.4	38	47	50.4	42	ns
prot846	154	26	24	69	54	23	18	48	105	ns
prot847	76	29	36	36	33	34	63	78	51	sig
prot848	213	24	20	25.2	34.2	51	66	91.8	135	sig
prot849	51	21	15	26.4	21.6	16	19	19.2	26.4	ns
prot850	198	21	15	39	48	18	12	54	87	ns
prot851	150	13	18	28.5	27	11	25	12	24	ns
prot852	161	10	12	23.4	45	17	16	28.8	25.2	ns
prot853	227	9	16	19.2	14.4	14	11	19.2	24	ns
prot854	56	9	21	45	24	20	16	51	24	ns
prot855	107	23	12	34.5	25.5	20	18	21	25.5	ns
prot856	85	12	21	18	21.6	10	10	16.2	32.4	ns
prot857	191	18	6	9.6	12	14	14	8.4	24	ns
prot858	207	12	9	36	33	5	15	27	48	ns
prot859	313	16	14	15	15	11	7	19.5	21	ns
prot860	150	7	7	23.4	19.8	14	17	19.8	36	ns
prot861	446	9	7	15.6	20.4	5	14	15.6	18	ns
prot862	165	12	12	33	18	11	12	33	42	ns
prot863	164	18	11	19.5	12	30	42	54	58.5	sig
prot864	183	13	13	25.2	14.4	7	14	23.4	19.8	ns
prot865	112	11	9	18	16.8	15	8	10.8	12	ns
prot866	99	9	7	33	15	28	26	54	36	sig
prot867	162	9	11	9	12	10	12	21	18	ns
prot868	294	5	7	25.2	14.4	13	11	25.2	16.2	ns
prot869	219	10	7	13.2	7.2	9	9	14.4	7.2	ns
prot870	139	11	5	15	30	8	10	24	42	ns
prot871	1091	10	6	12	10.5	7	6	10.5	18	ns
prot872	153	4	7	25.2	14.4	15	6	16.2	21.6	ns
prot873	122	9	5	8.4	12	30	24	32.4	32.4	sig
prot874	308	11	13	27	3	11	6	15	18	ns
prot875	274	6	5	7.5	9	30	12	40.5	27	sig
prot876	168	16	9	27	19.8	8	7	16.2	14.4	ns
prot877	157	9	4	10.8	7.2	2	10	6	8.4	ns
prot878	171	7	10	36	33	15	12	30	27	ns
prot879	163	15	13	15	6	12	8	7.5	13.5	ns
prot880	78	3	5	21.6	16.2	7	14	7.2	7.2	ns
prot881	177	13	5	8.4	10.8	6	4	13.2	10.8	ns
prot882	198	6	6	24	27	3	5	21	21	ns
prot883	322	7	7	7.5	6	12	13	7.5	18	ns
prot884	145	7	8	19.8	12.6	12	10	19.8	10.8	ns
prot885	224	12	8	10.8	3.6	7	1	10.8	4.8	ns
prot886	155	6	6	18	18	8	7	30	30	ns
prot887	102	8	11	9	12	5	7	9	15	ns
prot888	207	7	7	14.4	14.4	15	30	48.6	43.2	sig
prot889	480	7	4	7.2	6	5	8	8.4	14.4	ns
prot890	104	5	3	18	27	11	4	9	21	ns
prot891	204	1	6	4.5	10.5	9	2	7.5	6	ns
prot892	248	8	7	5.4	14.4	8	6	5.4	10.8	ns
prot893	157	6	7	9.6	6	14	9	4.8	18	sig
prot894	132	5	5	33	30	6	4	12	21	ns
prot895	214	2	6	7.5	10.5	5	5	4.5	7.5	ns
prot896	219	8	12	14.4	12.6	7	8	5.4	7.2	ns
prot897	193	6	4	8.4	4.8	10	9	6	12	ns
prot898	155	1	5	24	21	7	5	15	15	ns
prot899	239	5	7	6	4.5	10	9	12	9	sig
prot900	116	3	5	14.4	10.8	5	10	7.2	14.4	ns
prot901	211	3	4	8.4	9.6	5	6	6	9.6	ns
prot902	156	5	5	24	21	11	11	18	18	sig
prot903	246	5	7	6	10.5	6	8	13.5	13.5	sig
prot904	218	2	3	7.2	14.4	12	14	14.4	21.6	sig
prot905	201	4	3	7.2	7.2	0	8	7.2	1.2	ns
prot906	111	1	7	9	9	6	6	12	15	ns
prot907	175	1	3	3	7.5	18	21	22.5	22.5	sig
prot908	195	6	6	14.4	10.8	12	3	12.6	10.8	ns
prot909	292	4	4	10.8	4.8	6	6	9.6	2.4	ns
prot910	173	5	4	3	6	4	5	9	15	ns
prot911	284	9	6	9	4.5	4	4	7.5	9	ns
prot912	151	5	4	12.6	3.6	6	6	12.6	7.2	sig
prot913	165	4	2	4.8	1.2	7	9	13.2	13.2	sig
prot914	132	5	4	12	18	7	7	18	9	ns
prot915	177	3	5	7.5	9	8	7	12	6	ns
prot916	137	9	3	10.8	16.2	10	8	10.8	18	sig
prot917	325	5	7	6	3.6	3	6	3.6	3.6	ns
prot918	192	5	5	15	9	6	6	12	12	ns
prot919	170	4	8	6	7.5	3	2	6	7.5	ns
prot920	157	3	2	7.2	7.2	3	5	9	10.8	ns
prot921	192	6	3	6	6	3	8	2.4	4.8	ns
prot922	474	6	3	15	6	10	6	42	24	sig
prot923	186	3	4	10.5	6	12	10	9	6	sig
prot924	428	2	6	9	7.2	3	2	3.6	3.6	ns
prot925	191	3	7	2.4	6	4	5	6	7.2	sig
prot926	169	6	1	18	12	3	1	6	21	ns
prot927	166	2	3	6	9	2	1	4.5	4.5	ns
prot928	290	2	2	9	9	4	4	3.6	14.4	ns
prot929	216	6	4	2.4	4.8	3	0	6	4.8	ns
prot930	103	6	5	15	15	0	3	12	12	ns
prot931	271	4	3	4.5	10.5	3	2	0	7.5	ns
prot932	147	3	5	10.8	7.2	3	1	10.8	5.4	ns
prot933	135	4	4	7.2	4.8	2	3	4.8	2.4	ns
prot934	135	6	1	12	3	4	7	15	21	sig
prot935	135	8	3	3	3	4	7	4.5	9	ns
prot936	135	2	2	5.4	1.8	2	5	7.2	12.6	ns
prot937	321	4	3	2.4	2.4	6	12	21.6	10.8	sig
prot938	164	5	4	9	3	2	2	3	0	ns
prot939	113	1	2	4.5	10.5	3	0	1.5	7.5	ns
prot940	271	3	3	1.8	3.6	4	5	3.6	7.2	sig
prot941	204	4	2	0	1.2	0	3	1.2	1.2	ns
prot942	276	1	4	6	9	3	4	21	18	ns
prot943	108	1	5	3	12	4	6	1.5	4.5	ns
prot944	91	4	6	5.4	9	7	6	7.2	7.2	ns
prot945	325	3	1	2.4	6	3	3	3.6	2.4	ns
prot946	114	1	0	9	9	5	6	6	9	ns
prot947	277	1	3	1.5	0	3	3	3	3	ns
prot948	118	2	0	7.2	1.8	6	12	5.4	10.8	sig
prot949	121	2	1	2.4	1.2	3	4	1.2	2.4	ns
prot950	198	0	2	0	0	0	3	12	3	ns
prot951	237	4	6	1.5	3	1	2	1.5	4.5	ns
prot952	220	3	2	5.4	0	3	3	10.8	7.2	ns
prot953	406	1	4	1.2	0	5	2	10.8	6	sig
prot954	391	1	4	6	9	2	2	6	12	ns
prot955	189	2	2	6	3	2	2	1.5	7.5	ns
prot956	232	1	6	3.6	1.8	1	4	7.2	3.6	sig
prot957	470	2	1	3.6	2.4	1	3	3.6	2.4	ns
prot958	527	3	3	6	6	2	4	12	6	sig
prot959	141	1	4	7.5	3	0	2	0	9	ns
prot960	602	2	1	3.6	10.8	2	1	1.8	0	ns
prot961	109	30	30	33.6	25.2	22	23	30	37.2	ns
prot962	258	25	21	69	87	28	25	99	81	ns
prot963	168	13	15	25.5	27	8	13	18	19.5	ns
prot964	177	15	5	21.6	18	19	18	25.2	28.8	ns
prot965	104	18	16	18	18	8	16	15.6	10.8	ns
prot966	187	11	11	24	24	14	14	30	30	ns
prot967	134	9	21	27	24	10	14	19.5	18	sig
prot968	153	13	8	23.4	18	17	18	16.2	18	ns
prot969	125	12	13	14.4	10.8	16	18	10.8	18	ns
prot970	242	12	17	54	33	12	13	60	39	ns
prot971	128	8	10	21	10.5	6	13	19.5	18	ns
prot972	160	7	8	14.4	27	10	3	19.8	7.2	ns
prot973	65	11	13	13.2	7.2	8	16	20.4	16.8	ns
prot974	143	12	9	21	30	21	15	45	48	sig
prot975	131	17	23	15	19.5	14	6	22.5	7.5	ns
prot976	128	7	15	14.4	16.2	9	5	9	23.4	ns
prot977	76	9	5	13.2	7.2	6	9	12	7.2	ns
prot978	95	10	8	9	21	9	6	27	30	ns
prot979	70	7	12	15	10.5	33	30	58.5	27	sig
prot980	136	6	12	19.8	14.4	11	13	16.2	14.4	ns
prot981	116	11	6	7.2	15.6	9	5	8.4	14.4	ns
prot982	108	9	7	21	27	6	9	18	18	ns
prot983	195	8	5	12	12	7	18	13.5	6	ns
prot984	145	11	10	23.4	19.8	14	8	12.6	18	ns
prot985	102	6	10	13.2	8.4	6	12	24	14.4	sig
prot986	173	9	8	18	27	9	9	24	21	ns
prot987	212	6	3	7.5	6	10	9	12	21	sig
prot988	116	8	4	7.2	5.4	14	16	28.8	25.2	sig
prot989	219	5	9	7.2	1.2	11	10	4.8	2.4	ns
prot990	312	5	10	24	21	9	11	9	9	ns
prot991	78	7	2	10.5	9	11	6	3	18	ns
prot992	193	7	10	9	12.6	4	6	12.6	10.8	ns
prot993	500	4	5	2.4	1.2	12	21	18	14.4	sig
prot994	195	4	9	6	27	6	6	21	18	ns
prot995	177	8	10	7.5	3	11	9	10.5	6	ns
prot996	224	5	11	9	5.4	7	9	14.4	12.6	ns
prot997	239	8	7	7.2	7.2	4	5	3.6	6	ns
prot998	223	6	3	3	9	5	3	15	15	ns
prot999	113	5	9	1.5	10.5	4	7	9	7.5	ns
prot1000	94	3	5	1.8	16.2	3	6	7.2	9	ns
prot1001	74	3	5	7.2	6	4	9	12	7.2	ns
prot1002	265	7	2	15	21	9	3	9	18	ns
prot1003	225	7	6	7.5	4.5	3	5	15	9	ns
prot1004	129	2	5	7.2	5.4	6	7	12.6	9	ns
prot1005	210	5	6	3.6	6	7	11	6	16.8	sig
prot1006	248	2	2	36	15	2	4	21	9	ns
prot1007	158	2	4	18	3	6	4	6	12	ns
prot1008	68	7	2	12.6	7.2	4	6	7.2	10.8	ns
prot1009	68	10	2	3.6	7.2	2	4	8.4	9.6	ns
prot1010	548	8	7	15	24	6	7	24	21	ns
prot1011	123	7	3	6	10.5	15	15	31.5	18	sig
prot1012	181	4	2	9	7.2	3	4	0	3.6	ns
prot1013	824	3	6	2.4	2.4	6	9	1.2	4.8	ns
prot1014	250	5	2	21	21	2	4	15	3	ns
prot1015	242	6	2	9	7.5	4	5	3	12	ns
prot1016	186	1	4	9	12.6	5	3	9	5.4	ns
prot1017	228	8	5	2.4	14.4	8	8	4.8	7.2	ns
prot1018	106	9	9	21	12	3	0	9	6	ns
prot1019	135	7	7	3	6	4	2	3	3	ns
prot1020	173	2	4	3.6	5.4	4	5	3.6	5.4	ns
prot1021	245	5	8	2.4	6	11	5	6	8.4	sig
prot1022	98	5	3	9	15	3	1	6	3	ns
prot1023	149	5	4	4.5	13.5	3	5	9	6	ns
prot1024	136	2	3	9	5.4	3	8	0	14.4	ns
prot1025	335	1	3	7.2	4.8	2	6	6	1.2	ns
prot1026	81	3	7	3	18	3	5	15	3	ns
prot1027	124	6	2	15	6	6	6	4.5	10.5	ns
prot1028	204	3	1	5.4	3.6	5	8	7.2	7.2	ns
prot1029	124	2	3	3.6	1.2	3	3	1.2	9.6	ns
prot1030	231	4	3	15	9	3	5	6	18	ns
prot1031	192	6	3	7.5	7.5	6	7	3	6	ns
prot1032	514	5	7	5.4	5.4	6	3	3.6	5.4	ns
prot1033	277	6	5	2.4	3.6	4	2	4.8	1.2	ns
prot1034	159	4	1	12	0	10	4	18	18	sig
prot1035	190	4	4	10.5	3	2	4	4.5	3	ns
prot1036	225	4	5	9	10.8	3	6	7.2	12.6	ns
prot1037	57	5	4	3.6	2.4	3	3	7.2	4.8	ns
prot1038	153	7	2	3	18	3	6	15	18	ns
prot1039	91	7	5	3	4.5	4	3	9	4.5	ns
prot1040	94	5	4	10.8	7.2	14	4	16.2	16.2	sig
prot1041	112	4	3	3.6	2.4	6	1	1.2	6	ns
prot1042	336	4	2	9	9	5	6	6	12	sig
prot1043	241	5	4	7.5	0	8	6	6	12	ns
prot1044	108	1	0	3.6	3.6	2	2	1.8	5.4	ns
prot1045	117	3	2	4.8	9.6	3	6	4.8	3.6	sig
prot1046	286	4	2	12	12	3	2	6	6	ns
prot1047	122	2	3	6	6	2	2	3	7.5	ns
prot1048	273	7	4	7.2	9	0	1	3.6	9	ns
prot1049	237	2	2	1.2	2.4	3	3	3.6	1.2	ns
prot1050	222	6	3	6	3	3	1	6	12	ns
prot1051	799	1	4	1.5	4.5	1	3	1.5	4.5	ns
prot1052	125	4	5	5.4	1.8	1	4	0	5.4	ns
prot1053	98	0	1	3.6	2.4	11	7	4.8	10.8	sig
prot1054	153	3	3	18	6	2	2	9	6	ns
prot1055	186	2	4	6	3	3	3	3	1.5	ns
prot1056	188	3	0	14.4	5.4	1	1	12.6	5.4	ns
prot1057	127	1	2	2.4	1.2	2	2	4.8	7.2	sig
prot1058	65	125	110	366	339	116	100	378	312	ns
prot1059	115	36	51	55.5	70.5	48	48	69	49.5	ns
prot1060	65	36	25	55.8	45	54	54	97.2	93.6	sig
prot1061	90	18	17	24	25.2	16	11	30	18	ns
prot1062	120	14	9	42	48	8	16	42	48	ns
prot1063	83	9	7	7.5	19.5	16	8	7.5	18	ns
prot1064	177	4	2	14.4	10.8	13	11	10.8	12.6	ns
prot1065	59	4	11	14.4	13.2	11	6	4.8	9.6	ns
prot1066	97	9	9	30	30	15	26	48	60	sig
prot1067	188	6	9	13.5	15	7	9	9	4.5	ns
prot1068	82	6	6	12.6	23.4	6	4	12.6	21.6	ns
prot1069	109	9	3	10.8	15.6	12	10	10.8	13.2	ns
prot1070	109	4	4	21	15	5	2	6	18	ns
prot1071	168	5	8	15	7.5	7	18	19.5	9	ns
prot1072	188	9	10	12.6	7.2	6	6	12.6	9	ns
prot1073	82	11	6	12	6	8	7	9.6	10.8	ns
prot1074	75	4	8	27	39	7	11	30	24	ns
prot1075	151	10	5	13.5	4.5	2	3	13.5	9	ns
prot1076	175	7	6	14.4	14.4	14	11	12.6	19.8	sig
prot1077	116	6	7	8.4	7.2	3	5	1.2	6	ns
prot1078	161	8	3	30	15	6	5	18	24	ns
prot1079	95	5	7	9	10.5	7	3	4.5	7.5	ns
prot1080	101	11	2	9	12.6	5	7	9	10.8	ns
prot1081	175	3	3	10.8	3.6	15	18	18	18	sig
prot1082	401	9	6	15	15	0	2	24	18	ns
prot1083	214	13	2	0	7.5	5	12	7.5	10.5	ns
prot1084	215	3	4	5.4	5.4	2	5	18	12.6	sig
prot1085	152	3	2	8.4	6	2	4	8.4	3.6	ns
prot1086	125	3	5	24	9	5	7	15	12	sig
prot1087	154	6	1	6	6	6	8	7.5	10.5	ns
prot1088	119	4	6	7.2	5.4	3	4	5.4	16.2	ns
prot1089	145	4	4	2.4	7.2	8	10	4.8	10.8	ns
prot1090	256	2	1	21	30	3	5	24	6	ns
prot1091	119	0	6	6	6	2	5	6	1.5	ns
prot1092	159	5	3	9	12.6	3	5	9	5.4	ns
prot1093	91	6	8	6	7.2	3	4	1.2	7.2	ns
prot1094	396	3	6	18	21	6	11	12	9	ns
prot1095	205	3	1	6	4.5	3	7	6	6	ns
prot1096	108	4	6	10.8	3.6	2	3	3.6	10.8	ns
prot1097	71	3	3	3.6	2.4	3	5	4.8	6	ns
prot1098	259	9	1	15	3	4	5	18	15	ns
prot1099	191	1	4	3	3	3	4	4.5	9	ns
prot1100	147	2	4	5.4	9	1	6	7.2	7.2	sig
prot1101	292	5	3	8.4	2.4	4	4	7.2	4.8	ns
prot1102	69	3	1	6	9	2	4	3	9	ns
prot1103	245	2	5	1.5	9	4	5	6	1.5	ns
prot1104	146	2	0	7.2	1.8	3	4	1.8	0	ns
prot1105	351	2	4	2.4	6	4	6	7.2	4.8	ns
prot1106	106	3	4	6	15	4	4	9	15	ns
prot1107	180	2	4	12	1.5	5	2	0	6	ns
prot1108	199	3	1	5.4	10.8	7	2	3.6	3.6	ns
prot1109	185	3	1	4.8	1.2	3	1	3.6	0	ns
prot1110	182	5	4	3	6	4	2	3	9	ns
prot1111	59	1	3	4.5	1.5	5	4	7.5	6	sig
prot1112	173	6	5	9	5.4	5	2	9	7.2	sig
prot1113	105	0	5	1.2	4.8	5	4	4.8	4.8	ns
prot1114	79	2	4	12	12	4	3	12	6	ns
prot1115	94	3	5	0	1.5	5	2	9	6	ns
prot1116	235	6	2	3.6	5.4	3	3	5.4	1.8	ns
prot1117	99	3	1	0	0	1	3	2.4	2.4	ns
prot1118	103	1	5	3	9	4	1	3	9	ns
prot1119	226	5	3	3	3	6	2	9	3	sig
prot1120	168	4	5	5.4	1.8	4	2	7.2	5.4	ns
prot1121	454	3	3	3.6	6	1	2	1.2	3.6	ns
prot1122	92	1	0	12	9	5	2	21	12	ns
prot1123	99	3	2	6	1.5	3	2	6	4.5	ns
prot1124	116	1	1	7.2	5.4	2	2	1.8	5.4	ns
prot1125	90	4	0	3.6	4.8	2	2	1.2	1.2	ns
prot1126	87	1	2	9	3	1	1	12	9	ns
prot1127	294	3	4	6	1.5	4	6	3	4.5	ns
prot1128	354	1	3	3.6	3.6	4	3	3.6	3.6	ns
prot1129	216	2	3	2.4	3.6	2	4	4.8	2.4	sig
prot1130	138	2	4	3	6	1	1	6	12	ns
prot1131	187	4	0	4.5	1.5	3	3	0	3	ns
prot1132	495	1	2	5.4	10.8	5	0	7.2	3.6	ns
prot1133	406	1	2	3.6	3.6	4	5	4.8	4.8	sig
prot1134	382	1	2	9	0	2	0	6	0	ns
prot1135	272	1	1	0	3	2	2	0	0	ns
prot1136	71	23	25	46.8	41.4	18	20	34.2	25.2	ns
prot1137	105	24	21	18	25.2	21	17	24	15.6	ns
prot1138	234	21	26	39	87	34	29	135	120	sig
prot1139	112	12	7	25.5	16.5	14	8	30	18	ns
prot1140	114	12	12	32.4	16.2	19	17	30.6	34.2	ns
prot1141	112	6	5	4.8	9.6	5	11	6	8.4	sig
prot1142	166	8	9	15	9	14	20	6	42	sig
prot1143	104	3	7	4.5	9	4	9	12	6	ns
prot1144	376	7	5	16.2	14.4	4	11	9	12.6	ns
prot1145	83	7	7	1.2	2.4	9	5	4.8	8.4	ns
prot1146	51	2	4	18	27	18	10	12	18	sig
prot1147	74	4	6	6	15	6	2	12	4.5	ns
prot1148	74	3	7	9	9	2	5	12.6	5.4	ns
prot1149	117	5	5	3.6	6	3	6	13.2	6	ns
prot1150	106	4	6	12	6	14	16	42	39	sig
prot1151	110	4	5	10.5	9	5	2	6	3	ns
prot1152	73	4	2	3.6	5.4	4	2	5.4	9	ns
prot1153	113	5	3	2.4	2.4	4	5	3.6	8.4	ns
prot1154	358	2	3	21	6	4	6	9	12	ns
prot1155	99	2	2	1.5	4.5	2	1	9	3	ns
prot1156	115	5	3	7.2	10.8	6	3	5.4	9	ns
prot1157	180	2	7	6	4.8	4	3	4.8	2.4	ns
prot1158	67	6	1	27	12	4	3	18	9	ns
prot1159	99	1	7	3	3	4	3	6	1.5	ns
prot1160	99	3	3	7.2	5.4	1	3	5.4	7.2	ns
prot1161	99	3	3	2.4	4.8	2	5	1.2	1.2	sig
prot1162	98	3	4	15	9	9	4	15	21	sig
prot1163	165	4	3	13.5	3	7	5	3	7.5	ns
prot1164	76	2	1	7.2	10.8	2	2	1.8	3.6	ns
prot1165	90	1	4	4.8	0	4	1	2.4	4.8	ns
prot1166	113	1	1	3	9	5	4	12	3	ns
prot1167	90	2	5	7.5	4.5	2	3	4.5	1.5	ns
prot1168	163	5	1	7.2	10.8	1	5	3.6	9	ns
prot1169	102	2	1	2.4	1.2	2	4	3.6	9.6	sig
prot1170	183	2	4	3	15	6	4	6	6	sig
prot1171	98	3	3	3	1.5	1	4	0	3	ns
prot1172	146	3	2	7.2	7.2	1	2	3.6	3.6	sig
prot1173	145	1	3	1.2	4.8	2	2	4.8	8.4	sig
prot1174	166	3	2	0	9	5	2	6	12	sig
prot1175	100	1	1	3	7.5	3	3	4.5	1.5	ns
prot1176	393	1	3	5.4	1.8	1	1	0	7.2	ns
prot1177	89	3	3	1.2	0	2	4	4.8	4.8	sig
prot1178	391	2	5	6	3	2	2	3	6	ns
prot1179	89	1	1	4.5	3	3	3	1.5	0	ns
prot1180	1106	7	14	12.6	9	7	8	16.2	14.4	ns
prot1181	3227	5	9	1.2	7.2	5	5	9.6	6	ns
prot1182	539	6	11	33	30	8	13	39	24	ns
prot1183	771	2	4	1.5	6	8	10	9	9	ns
prot1184	2680	7	4	5.4	5.4	7	0	3.6	3.6	ns
prot1185	917	3	8	4.8	10.8	0	7	4.8	2.4	ns
prot1186	4114	2	0	3	0	2	1	3	21	ns
prot1187	449	11	8	13.5	12	13	14	16.5	13.5	ns
prot1188	1304	3	10	7.2	5.4	6	3	9	3.6	ns
prot1189	393	4	4	7.2	6	5	3	2.4	8.4	ns
prot1190	1513	2	3	9	15	2	2	3	12	ns
prot1191	2580	2	3	1.5	4.5	3	1	1.5	7.5	ns
prot1192	959	5	11	14.4	10.8	7	3	10.8	10.8	ns
prot1193	510	9	4	4.8	3.6	6	3	2.4	4.8	ns
prot1194	427	6	7	12	21	5	11	21	33	sig
prot1195	413	4	2	6	3	2	3	13.5	6	ns
prot1196	819	2	2	5.4	7.2	4	5	3.6	5.4	ns
prot1197	1779	2	4	2.4	7.2	3	4	3.6	1.2	ns
prot1198	1379	6	4	15	3	3	6	18	6	ns
prot1199	652	2	4	7.5	7.5	0	2	1.5	6	ns
prot1200	704	1	2	3.6	3.6	3	3	9	5.4	ns
prot1201	1028	1	1	6	1.2	2	5	6	4.8	sig
prot1202	1181	2	1	3	0	5	3	6	3	ns
prot1203	383	5	5	9	9	9	5	12	10.5	ns
prot1204	1077	9	4	7.2	1.8	8	10	7.2	18	ns
prot1205	452	7	5	3.6	7.2	5	5	2.4	12	ns
prot1206	434	5	3	21	18	3	6	6	9	ns
prot1207	955	3	7	6	6	3	1	3	6	ns
prot1208	528	4	4	1.8	1.8	3	7	14.4	3.6	ns
prot1209	228	1	2	2.4	1.2	2	3	7.2	2.4	ns
prot1210	781	4	4	12	18	7	9	12	15	sig
prot1211	548	5	5	7.5	3	3	1	6	9	ns
prot1212	273	2	1	3.6	3.6	0	4	5.4	3.6	ns
prot1213	153	8	8	7.2	3.6	7	6	8.4	8.4	ns
prot1214	320	5	11	6	12	3	8	6	6	ns
prot1215	219	4	10	12	16.5	12	3	13.5	4.5	sig
prot1216	410	3	3	14.4	3.6	4	5	7.2	10.8	ns
prot1217	322	3	2	4.8	4.8	8	4	9.6	6	ns
prot1218	629	2	2	18	24	4	5	12	12	ns
prot1219	264	6	3	3	6	4	5	4.5	4.5	ns
prot1220	356	3	3	1.8	5.4	5	2	3.6	12.6	ns
prot1221	390	3	3	8.4	2.4	6	6	4.8	6	ns
prot1222	235	5	6	12	6	2	3	6	18	ns
prot1223	263	3	5	3	1.5	3	2	9	4.5	sig
prot1224	481	2	1	3.6	5.4	2	5	5.4	0	ns
prot1225	551	4	0	4.8	4.8	4	5	2.4	2.4	ns
prot1226	481	1	7	15	3	3	2	12	12	ns
prot1227	487	0	0	3	1.5	2	2	3	1.5	ns
prot1228	881	2	4	5.4	5.4	1	2	1.8	3.6	ns
prot1229	2284	3	3	6	1.2	1	1	6	1.2	sig
prot1230	852	4	1	6	12	6	2	6	6	ns
prot1231	341	4	5	4.5	4.5	1	6	4.5	7.5	ns
prot1232	182	4	2	3.6	7.2	4	2	21.6	18	sig
prot1233	327	4	5	6	4.8	24	18	14.4	18	sig
prot1234	219	3	3	12	9	18	10	24	24	sig
prot1235	406	5	4	3	7.5	6	3	4.5	9	ns
prot1236	332	2	2	5.4	1.8	2	2	12.6	19.8	sig
prot1237	365	8	0	4.8	1.2	2	4	7.2	6	sig
prot1238	308	3	5	6	3	3	3	12	6	ns
prot1239	232	4	3	3	3	2	2	6	4.5	ns
prot1240	2067	2	2	5.4	5.4	3	3	7.2	9	ns
prot1241	865	2	0	4.8	2.4	3	3	3.6	6	ns
prot1242	682	0	0	0	3	2	1	9	6	ns
prot1243	573	0	0	3	3	4	3	1.5	3	ns
prot1244	454	0	2	0	0	3	2	7.2	5.4	ns
prot1245	611	9	13	15.6	15.6	9	14	20.4	14.4	ns
prot1246	133	8	9	6	9	12	12	54	72	sig
prot1247	221	10	11	13.5	7.5	11	7	16.5	12	ns
prot1248	153	3	2	23.4	16.2	8	6	16.2	14.4	ns
prot1249	363	11	3	7.2	9.6	6	3	6	4.8	ns
prot1250	435	4	4	9	9	7	5	9	9	ns
prot1251	366	6	7	6	4.5	4	5	6	3	ns
prot1252	170	4	7	14.4	3.6	1	5	3.6	14.4	ns
prot1253	267	3	5	3.6	6	4	5	1.2	2.4	ns
prot1254	463	1	3	27	12	4	1	12	6	ns
prot1255	542	3	4	3	3	5	2	7.5	10.5	sig
prot1256	448	4	7	3.6	5.4	4	4	5.4	9	ns
prot1257	177	2	4	6	8.4	4	5	2.4	4.8	ns
prot1258	365	3	2	15	9	4	3	21	6	ns
prot1259	746	5	3	10.5	3	5	2	3	6	ns
prot1260	458	5	3	9	5.4	2	5	3.6	7.2	ns
prot1261	147	8	6	2.4	3.6	4	2	0	6	ns
prot1262	266	4	2	6	9	3	5	12	3	ns
prot1263	340	3	2	13.5	1.5	1	4	7.5	4.5	ns
prot1264	398	2	5	7.2	9	8	1	3.6	7.2	ns
prot1265	403	2	2	4.8	3.6	3	2	4.8	1.2	ns
prot1266	302	2	2	6	12	9	9	18	45	sig
prot1267	465	5	5	7.5	4.5	2	5	6	13.5	sig
prot1268	487	0	3	3.6	3.6	2	3	7.2	3.6	sig
prot1269	568	3	2	4.8	6	2	1	7.2	1.2	ns
prot1270	370	2	2	3	6	3	0	15	12	ns
prot1271	435	1	0	6	1.5	4	4	0	3	ns
prot1272	382	4	1	3.6	7.2	1	0	1.8	5.4	ns
prot1273	400	1	3	7.2	0	2	5	3.6	0	ns
prot1274	1317	2	1	0	3	0	1	0	3	ns
prot1275	1827	0	2	4.5	0	2	2	12	3	sig
prot1276	227	6	5	16.2	3.6	5	7	18	7.2	ns
prot1277	126	3	1	2.4	7.2	7	2	1.2	6	ns
prot1278	199	6	4	6	9	4	2	9	12	ns
prot1279	186	5	8	7.5	12	7	11	19.5	7.5	sig
prot1280	397	3	2	10.8	19.8	10	6	10.8	21.6	sig
prot1281	191	2	10	2.4	4.8	6	4	4.8	4.8	ns
prot1282	181	0	8	18	9	4	7	12	24	ns
prot1283	332	4	6	3	4.5	3	7	3	6	ns
prot1284	207	4	4	7.2	7.2	7	5	5.4	5.4	ns
prot1285	433	4	5	3.6	2.4	6	6	7.2	21.6	sig
prot1286	220	8	5	15	36	5	9	6	9	ns
prot1287	174	4	8	12	0	12	2	9	4.5	sig
prot1288	398	6	5	9	5.4	3	3	3.6	5.4	ns
prot1289	250	5	5	8.4	7.2	8	2	3.6	4.8	ns
prot1290	254	2	1	12	3	3	3	6	0	ns
prot1291	278	3	3	6	9	3	2	1.5	6	ns
prot1292	195	5	3	5.4	1.8	6	1	7.2	5.4	ns
prot1293	493	2	4	1.2	2.4	0	1	4.8	4.8	ns
prot1294	395	2	5	6	6	6	4	12	6	sig
prot1295	346	1	2	3	1.5	1	1	3	4.5	ns
prot1296	386	1	2	9	5.4	4	2	12.6	1.8	ns
prot1297	323	3	3	1.2	0	1	0	0	9.6	ns
prot1298	221	5	1	15	6	0	3	12	9	ns
prot1299	330	5	2	1.5	9	4	5	19.5	10.5	sig
prot1300	913	4	1	1.8	5.4	3	2	5.4	7.2	ns
prot1301	216	4	4	1.2	1.2	1	6	6	3.6	ns
prot1302	176	3	2	9	6	2	1	12	9	ns
prot1303	396	4	0	0	1.5	4	3	6	1.5	ns
prot1304	144	2	0	3.6	7.2	2	2	5.4	5.4	sig
prot1305	340	2	4	7.2	4.8	9	4	4.8	6	sig
prot1306	177	1	3	6	15	4	2	30	6	sig
prot1307	491	9	4	1.5	9	7	3	4.5	3	ns
prot1308	289	6	7	3.6	1.8	2	3	10.8	7.2	ns
prot1309	925	1	3	6	1.2	4	2	0	1.2	ns
prot1310	266	3	2	3	9	1	4	6	3	ns
prot1311	584	1	0	3	1.5	3	2	3	1.5	ns
prot1312	316	4	2	3.6	0	3	12	5.4	10.8	sig
prot1313	365	4	0	6	3.6	4	1	3.6	1.2	ns
prot1314	282	4	1	0	9	5	7	6	27	sig
prot1315	465	4	6	6	4.5	4	2	1.5	3	ns
prot1316	577	6	2	1.8	5.4	1	0	1.8	1.8	ns
prot1317	274	1	0	4.8	3.6	5	0	3.6	2.4	ns
prot1318	517	2	2	3	12	1	1	6	6	ns
prot1319	782	2	1	4.5	9	2	1	3	3	ns
prot1320	567	1	2	1.8	3.6	3	1	0	1.8	ns
prot1321	356	2	0	1.2	3.6	0	2	1.2	0	ns
prot1322	229	1	1	0	3	1	2	9	18	ns
prot1323	388	3	1	0	0	2	3	1.5	0	ns
prot1324	109	6	11	10.8	21.6	7	5	10.8	14.4	ns
prot1325	167	0	5	1.2	3.6	3	5	1.2	9.6	ns
prot1326	192	10	4	9	15	11	3	12	12	ns
prot1327	174	2	3	3	3	2	3	3	6	ns
prot1328	144	2	5	9	7.2	7	6	9	12.6	ns
prot1329	139	3	2	6	6	6	1	2.4	1.2	ns
prot1330	160	4	6	12	15	6	1	6	6	ns
prot1331	220	3	6	3	6	5	4	9	7.5	sig
prot1332	248	4	6	9	9	10	4	10.8	18	sig
prot1333	254	4	4	4.8	3.6	2	3	2.4	6	ns
prot1334	213	0	0	6	12	6	5	6	3	ns
prot1335	81	2	4	0	6	5	4	4.5	4.5	ns
prot1336	318	5	6	3.6	3.6	5	5	5.4	3.6	ns
prot1337	247	2	5	6	4.8	11	11	2.4	6	sig
prot1338	381	2	4	9	6	4	1	12	9	ns
prot1339	159	3	5	1.5	3	2	4	1.5	3	ns
prot1340	205	1	2	5.4	9	14	4	12.6	3.6	sig
prot1341	244	5	6	7.2	8.4	6	7	6	3.6	ns
prot1342	160	2	2	6	3	0	0	3	3	ns
prot1343	288	1	1	7.5	3	1	0	6	0	ns
prot1344	383	5	0	5.4	0	3	2	5.4	1.8	ns
prot1345	206	1	1	3.6	3.6	0	2	3.6	7.2	ns
prot1346	703	1	2	15	3	2	5	0	3	ns
prot1347	238	5	2	6	7.5	1	2	0	3	ns
prot1348	366	2	1	3.6	3.6	2	2	3.6	3.6	ns
prot1349	430	2	2	2.4	2.4	3	4	3.6	9.6	sig
prot1350	637	6	6	12	12	2	3	9	6	ns
prot1351	141	2	3	3	4.5	3	1	7.5	6	ns
prot1352	140	5	4	1.8	5.4	5	4	3.6	3.6	ns
prot1353	431	4	5	2.4	4.8	3	2	8.4	2.4	ns
prot1354	969	2	5	3	9	1	1	6	12	ns
prot1355	247	2	1	3	3	2	3	12	15	sig
prot1356	1101	1	2	5.4	7.2	2	3	1.8	5.4	ns
prot1357	178	2	1	3.6	3.6	1	3	2.4	1.2	ns
prot1358	178	3	1	9	3	2	3	6	12	ns
prot1359	297	4	3	1.5	6	1	1	0	4.5	ns
prot1360	238	2	1	0	12.6	2	1	3.6	5.4	ns
prot1361	226	1	2	3.6	6	2	2	1.2	0	ns
prot1362	486	2	2	3	6	1	2	6	0	ns
prot1363	758	4	2	4.5	0	2	1	6	0	ns
prot1364	305	0	0	3.6	1.8	1	1	5.4	1.8	ns
prot1365	526	1	5	1.2	3.6	2	0	2.4	6	ns
prot1366	375	2	5	12	9	1	0	9	3	ns
prot1367	651	2	0	1.5	1.5	2	0	0	6	ns
prot1368	5934	2	0	5.4	0	0	1	1.8	1.8	ns
prot1369	421	4	1	4.8	4.8	1	0	0	0	ns
prot1370	142	2	3	3	3	3	3	9	9	sig
prot1371	1145	0	2	3	3	4	2	3	6	sig
prot1372	238	2	3	9	1.8	2	0	0	1.8	ns
prot1373	391	0	1	2.4	0	1	3	2.4	1.2	ns
prot1374	618	1	2	6	9	1	1	3	3	ns
prot1375	93	9	7	15	15	12	5	9	13.5	ns
prot1376	130	5	7	12.6	3.6	8	6	9	12.6	ns
prot1377	83	4	7	6	7.2	6	6	8.4	8.4	ns
prot1378	361	3	1	3	15	4	4	18	6	sig
prot1379	193	4	6	3	6	6	4	1.5	4.5	ns
prot1380	393	8	5	7.2	14.4	8	8	21.6	7.2	sig
prot1381	232	3	2	3.6	3.6	2	3	1.2	8.4	ns
prot1382	201	3	5	6	15	0	5	12	21	ns
prot1383	105	2	3	10.5	7.5	5	5	7.5	6	ns
prot1384	173	2	1	5.4	9	3	2	9	3.6	ns
prot1385	182	1	2	7.2	4.8	8	8	19.2	7.2	sig
prot1386	199	2	3	15	12	4	1	6	3	sig
prot1387	191	5	2	7.5	6	9	3	4.5	9	sig
prot1388	274	2	1	10.8	3.6	3	0	1.8	7.2	ns
prot1389	135	2	3	3.6	2.4	3	5	6	2.4	ns
prot1390	169	1	4	12	6	4	2	6	18	sig
prot1391	688	3	2	0	4.5	2	6	1.5	10.5	ns
prot1392	152	1	6	3.6	10.8	2	1	1.8	3.6	ns
prot1393	528	3	4	3.6	2.4	2	1	6	3.6	ns
prot1394	157	3	2	12	9	2	4	15	12	sig
prot1395	126	4	1	4.5	6	4	3	4.5	6	ns
prot1396	80	0	5	1.8	3.6	4	7	0	1.8	ns
prot1397	122	4	3	0	3.6	5	3	1.2	2.4	ns
prot1398	232	4	4	6	6	2	4	9	9	ns
prot1399	171	1	0	4.5	6	1	3	1.5	3	ns
prot1400	70	2	5	14.4	7.2	4	2	0	1.8	ns
prot1401	130	3	3	1.2	3.6	0	1	2.4	2.4	ns
prot1402	103	2	4	6	3	6	5	6	6	ns
prot1403	547	0	4	1.5	1.5	4	0	1.5	1.5	ns
prot1404	250	0	2	1.8	3.6	2	4	9	1.8	ns
prot1405	497	2	2	1.2	1.2	1	1	2.4	2.4	ns
prot1406	312	1	4	6	6	1	3	3	3	ns
prot1407	152	3	3	1.5	1.5	4	4	7.5	7.5	sig
prot1408	535	0	3	1.8	9	0	2	3.6	1.8	ns
prot1409	87	2	0	8.4	3.6	1	4	1.2	2.4	ns
prot1410	232	2	1	12	9	1	0	0	15	ns
prot1411	232	0	1	1.5	0	2	1	3	3	ns
prot1412	843	0	5	7.2	1.8	2	1	0	3.6	ns
prot1413	555	4	5	3.6	0	5	1	6	1.2	ns
prot1414	173	0	1	6	0	1	1	6	3	ns
prot1415	194	1	1	1.5	3	2	2	4.5	3	sig
prot1416	180	1	5	3.6	5.4	2	2	3.6	3.6	sig
prot1417	199	0	2	1.2	2.4	0	3	2.4	2.4	ns
prot1418	287	0	2	3	3	3	1	3	3	ns
prot1419	999	4	5	0	3	2	2	6	3	sig
prot1420	220	1	1	0	3.6	1	2	3.6	3.6	ns
prot1421	648	3	2	2.4	2.4	3	2	3.6	3.6	ns
prot1422	164	2	1	6	6	1	1	6	9	ns
prot1423	181	0	0	1.5	3	2	1	0	3	ns
prot1424	285	6	8	9	10.8	3	4	10.8	9	ns
prot1425	172	2	7	7.2	2.4	2	5	13.2	6	ns
prot1426	103	4	1	12	6	6	4	12	6	ns
prot1427	430	3	4	1.5	6	15	6	9	27	sig
prot1428	130	10	6	14.4	7.2	4	4	3.6	3.6	ns
prot1429	123	2	3	4.8	2.4	0	1	1.2	0	ns
prot1430	304	3	5	12	24	1	4	9	0	ns
prot1431	164	7	1	6	4.5	6	2	1.5	9	ns
prot1432	75	2	3	0	3.6	1	1	7.2	7.2	ns
prot1433	173	3	3	4.8	3.6	2	3	2.4	2.4	ns
prot1434	176	3	5	3	6	4	2	6	18	sig
prot1435	191	2	3	6	4.5	3	1	3	3	ns
prot1436	138	1	1	3.6	5.4	3	2	5.4	9	ns
prot1437	148	0	5	3.6	3.6	5	4	2.4	1.2	ns
prot1438	101	4	2	0	6	2	4	18	0	ns
prot1439	157	0	2	3	3	3	2	3	4.5	ns
prot1440	488	2	3	1.8	3.6	5	2	9	1.8	ns
prot1441	133	2	2	1.2	10.8	3	5	4.8	1.2	ns
prot1442	229	7	3	15	18	4	3	12	15	ns
prot1443	89	3	6	4.5	1.5	4	5	3	4.5	ns
prot1444	317	1	0	1.8	10.8	0	1	1.8	1.8	ns
prot1445	88	3	5	2.4	6	3	2	2.4	4.8	ns
prot1446	180	3	1	9	3	8	2	6	24	sig
prot1447	207	4	5	3	1.5	2	1	1.5	3	ns
prot1448	235	0	2	3.6	1.8	2	0	9	0	ns
prot1449	86	3	1	1.2	2.4	0	3	3.6	1.2	ns
prot1450	115	2	1	12	12	3	2	12	12	ns
prot1451	127	4	4	1.5	0	3	2	3	3	ns
prot1452	229	2	4	7.2	3.6	1	5	5.4	3.6	ns
prot1453	247	2	4	3.6	4.8	1	1	2.4	3.6	ns
prot1454	573	2	3	3	6	6	2	6	9	ns
prot1455	176	0	2	9	4.5	2	2	6	7.5	ns
prot1456	169	0	2	3.6	0	1	1	1.8	3.6	ns
prot1457	81	1	3	1.2	1.2	0	4	6	6	ns
prot1458	89	1	1	3	9	2	1	0	3	ns
prot1459	178	2	1	4.5	1.5	2	2	1.5	3	ns
prot1460	151	1	3	3.6	1.8	3	2	5.4	1.8	ns
prot1461	146	5	5	1.2	2.4	2	0	2.4	2.4	ns
prot1462	217	1	1	3	12	0	2	3	0	ns
prot1463	159	4	2	1.5	4.5	3	3	4.5	1.5	ns
prot1464	237	0	4	5.4	3.6	2	2	3.6	7.2	sig
prot1465	587	1	2	1.2	3.6	0	5	2.4	1.2	ns
prot1466	128	1	0	6	9	0	3	9	9	ns
prot1467	425	2	1	0	1.5	2	0	1.5	1.5	ns
prot1468	256	0	2	7.2	3.6	2	3	5.4	1.8	ns
prot1469	136	1	1	1.2	6	2	1	0	2.4	ns
prot1470	76	3	1	3	0	1	2	3	3	ns
prot1471	175	2	0	1.5	0	0	1	3	1.5	ns
prot1472	231	3	2	1.8	1.8	3	1	7.2	3.6	ns
prot1473	337	0	1	0	0	0	2	1.2	1.2	ns
prot1474	239	3	0	0	0	1	1	0	0	ns
prot1475	456	2	1	0	3	2	6	1.5	1.5	ns
prot1476	126	1	1	0	3.6	3	2	0	0	ns
prot1477	488	0	0	1.2	3.6	0	2	0	2.4	ns
prot1478	127	0	1	9	3	0	2	3	3	ns
prot1479	191	3	5	3	9	3	0	7.5	10.5	ns
prot1480	114	7	8	12.6	10.8	11	13	23.4	9	sig
prot1481	62	4	2	7.2	3.6	15	6	14.4	21.6	sig
prot1482	350	5	4	3	15	5	2	12	21	ns
prot1483	108	3	4	4.5	6	6	9	7.5	4.5	ns
prot1484	321	3	2	5.4	5.4	2	6	3.6	10.8	ns
prot1485	308	4	2	2.4	2.4	4	2	3.6	4.8	ns
prot1486	59	4	0	12	6	3	2	15	9	ns
prot1487	218	4	0	6	0	5	5	3	3	ns
prot1488	106	2	1	5.4	5.4	2	1	3.6	5.4	ns
prot1489	154	5	4	4.8	2.4	5	2	2.4	8.4	sig
prot1490	166	1	1	0	12	2	3	0	3	ns
prot1491	515	3	4	9	1.5	5	2	1.5	3	ns
prot1492	183	5	4	5.4	1.8	1	1	0	7.2	ns
prot1493	162	4	3	4.8	1.2	4	1	4.8	2.4	ns
prot1494	140	1	4	0	9	2	3	9	6	ns
prot1495	169	3	1	3	1.5	2	2	9	1.5	sig
prot1496	242	3	0	0	3.6	6	15	10.8	5.4	sig
prot1497	292	2	2	7.2	2.4	4	7	1.2	6	ns
prot1498	197	5	1	9	6	4	9	12	12	sig
prot1499	856	0	5	1.5	3	4	2	10.5	10.5	sig
prot1500	127	4	1	7.2	1.8	1	3	5.4	1.8	ns
prot1501	72	2	3	2.4	1.2	3	1	0	3.6	ns
prot1502	148	2	3	6	0	3	2	9	6	ns
prot1503	53	0	2	3	3	1	1	1.5	1.5	sig
prot1504	98	2	2	1.8	5.4	1	0	0	3.6	ns
prot1505	405	2	0	3.6	0	2	3	0	1.2	ns
prot1506	104	4	1	6	3	11	4	21	12	sig
prot1507	176	2	2	1.5	3	0	2	3	4.5	ns
prot1508	125	3	2	3.6	1.8	4	2	5.4	1.8	ns
prot1509	160	1	2	1.2	2.4	1	5	0	1.2	ns
prot1510	316	1	0	6	6	2	0	6	6	ns
prot1511	978	2	0	1.5	4.5	4	3	1.5	3	ns
prot1512	234	2	1	3.6	0	1	3	3.6	0	ns
prot1513	431	0	0	2.4	1.2	0	0	1.2	1.2	ns
prot1514	2591	7	1	3	15	0	2	6	15	ns
prot1515	712	9	4	10.5	4.5	3	8	18	9	sig
prot1516	1852	4	2	9	5.4	6	5	9	1.8	sig
prot1517	2086	7	6	2.4	1.2	5	8	8.4	6	ns
prot1518	1064	3	2	3	12	7	7	27	15	sig
prot1519	609	5	5	18	3	6	8	7.5	9	ns
prot1520	645	1	2	1.8	1.8	2	5	3.6	1.8	ns
prot1521	969	3	2	4.8	2.4	2	3	6	2.4	ns
prot1522	857	2	3	3	6	1	5	0	0	ns
prot1523	488	1	3	1.5	3	6	1	7.5	1.5	sig
prot1524	2821	0	0	1.8	3.6	2	0	1.8	0	ns
prot1525	512	6	1	2.4	6	6	4	3.6	6	ns
prot1526	876	3	2	15	24	5	3	15	9	ns
prot1527	543	3	6	4.5	4.5	6	7	6	10.5	ns
prot1528	809	2	3	1.8	3.6	2	2	12.6	7.2	sig
prot1529	1674	0	1	2.4	1.2	1	3	1.2	1.2	ns
prot1530	1191	0	1	0	6	4	2	12	6	sig
prot1531	208	2	4	4.5	3	1	3	3	3	ns
prot1532	437	4	2	7.2	1.8	4	3	7.2	3.6	ns
prot1533	510	0	2	1.2	0	2	3	1.2	3.6	ns
prot1534	695	3	1	0	6	2	2	3	12	ns
prot1535	227	3	1	1.5	3	3	1	0	1.5	ns
prot1536	700	2	1	7.2	5.4	3	3	3.6	0	ns
prot1537	218	4	0	4.8	0	2	5	0	2.4	ns
prot1538	423	4	2	9	3	2	4	6	15	ns
prot1539	873	3	3	1.5	4.5	5	1	3	7.5	sig
prot1540	1426	0	0	0	3.6	1	2	7.2	0	ns
prot1541	520	0	5	2.4	3.6	3	3	10.8	3.6	sig
prot1542	290	14	7	30	21	13	9	33	42	ns
prot1543	296	5	3	7.5	7.5	3	2	4.5	3	ns
prot1544	309	2	2	7.2	5.4	2	4	7.2	3.6	ns
prot1545	502	3	5	2.4	1.2	4	4	2.4	4.8	ns
prot1546	204	5	1	0	3	1	2	0	3	ns
prot1547	437	2	7	0	4.5	6	5	3	6	sig
prot1548	314	5	0	1.8	0	1	1	7.2	5.4	ns
prot1549	402	0	2	2.4	0	7	3	3.6	2.4	ns
prot1550	188	2	2	3	3	6	6	54	27	sig
prot1551	434	4	1	1.5	1.5	2	2	1.5	6	ns
prot1552	325	1	2	0	0	2	4	7.2	1.8	ns
prot1553	607	2	3	1.2	0	2	1	3.6	2.4	ns
prot1554	739	2	2	3	6	0	1	3	6	ns
prot1555	235	1	2	1.5	4.5	3	2	4.5	3	sig
prot1556	982	2	0	5.4	1.8	2	0	3.6	1.8	ns
prot1557	392	1	2	4.8	1.2	4	6	2.4	1.2	ns
prot1558	543	0	0	3	6	2	3	3	3	ns
prot1559	462	0	0	1.5	1.5	1	5	1.5	3	ns
prot1560	348	2	3	0	7.2	3	1	7.2	5.4	ns
prot1561	463	1	1	2.4	2.4	2	1	1.2	1.2	ns
prot1562	173	3	4	3	12	5	6	3	12	ns
prot1563	274	2	4	7.5	6	0	3	9	6	ns
prot1564	251	5	6	7.2	9	2	8	3.6	19.8	sig
prot1565	231	4	3	8.4	4.8	12	12	7.2	16.8	sig
prot1566	394	3	7	9	6	6	3	9	6	ns
prot1567	240	4	5	4.5	6	3	3	3	0	ns
prot1568	441	1	4	10.8	10.8	3	6	5.4	1.8	ns
prot1569	200	1	2	3.6	3.6	0	2	6	6	ns
prot1570	371	2	4	6	15	1	2	6	6	ns
prot1571	313	1	1	4.5	0	1	3	1.5	1.5	ns
prot1572	730	4	2	5.4	0	4	4	3.6	7.2	ns
prot1573	329	4	2	4.8	2.4	6	2	9.6	2.4	sig
prot1574	627	0	2	0	9	0	0	0	9	ns
prot1575	250	5	1	7.5	3	3	0	0	7.5	ns
prot1576	144	2	5	14.4	7.2	5	2	9	5.4	ns
prot1577	472	1	5	1.2	0	1	1	3.6	0	ns
prot1578	421	2	4	3	6	3	2	9	3	ns
prot1579	250	1	3	4.5	0	0	1	3	4.5	ns
prot1580	266	2	1	7.2	0	2	3	3.6	1.8	ns
prot1581	861	1	4	0	2.4	1	1	1.2	1.2	ns
prot1582	1312	1	0	3	3	3	1	3	0	ns
prot1583	493	3	3	6	1.5	2	3	3	3	sig
prot1584	1082	1	0	0	0	0	0	0	3.6	ns
prot1585	648	3	1	1.2	0	2	0	1.2	3.6	ns
prot1586	276	0	3	6	9	1	0	3	12	ns
prot1587	518	0	0	4.5	0	2	2	0	6	ns
prot1588	640	1	2	1.8	3.6	0	1	5.4	0	ns
prot1589	722	8	2	0	9.6	1	6	4.8	2.4	ns
prot1590	147	0	7	15	9	4	2	21	6	ns
prot1591	193	4	1	9	9	22	2	12	15	sig
prot1592	194	0	6	7.2	5.4	0	2	1.8	0	ns
prot1593	365	3	5	6	1.2	2	4	4.8	7.2	ns
prot1594	290	1	5	9	0	4	2	12	15	sig
prot1595	636	1	2	7.5	4.5	12	9	9	13.5	sig
prot1596	1160	3	3	1.8	3.6	1	2	1.8	5.4	ns
prot1597	641	5	2	4.8	1.2	5	1	1.2	2.4	ns
prot1598	175	1	1	3	9	2	4	24	6	sig
prot1599	318	2	0	9	1.5	1	2	4.5	4.5	ns
prot1600	424	1	3	1.8	3.6	0	2	5.4	1.8	ns
prot1601	348	1	2	0	3.6	3	4	0	3.6	ns
prot1602	227	3	2	3	6	2	1	12	0	ns
prot1603	427	5	1	4.5	0	2	4	3	9	sig
prot1604	268	4	1	1.8	7.2	1	2	1.8	3.6	ns
prot1605	357	5	2	3.6	3.6	6	3	4.8	3.6	sig
prot1606	174	1	0	6	3	1	3	3	15	ns
prot1607	233	3	3	0	1.5	4	7	3	6	sig
prot1608	217	2	0	1.8	5.4	1	2	10.8	3.6	ns
prot1609	980	0	0	1.2	0	3	3	1.2	2.4	ns
prot1610	263	1	3	3	0	1	7	3	3	sig
prot1611	169	1	3	0	0	0	4	1.5	0	ns
prot1612	178	1	1	0	1.8	1	1	1.8	1.8	ns
prot1613	355	1	1	2.4	0	1	1	1.2	1.2	ns
prot1614	604	5	1	9	3	2	4	6	18	sig
prot1615	149	2	1	3	1.5	2	4	3	3	sig
prot1616	594	2	1	0	3.6	1	0	1.8	1.8	ns
prot1617	257	1	1	1.2	1.2	3	3	1.2	1.2	ns
prot1618	421	1	4	3	6	0	0	6	6	ns
prot1619	712	0	2	1.5	0	2	0	3	1.5	ns
prot1620	423	1	1	0	1.8	10	2	3.6	7.2	sig
prot1621	488	5	1	1.2	1.2	1	1	0	3.6	ns
prot1622	1872	0	2	9	6	1	1	6	6	ns
prot1623	153	4	5	1.5	7.5	6	7	10.5	7.5	ns
prot1624	275	5	1	3.6	12.6	2	7	7.2	9	ns
prot1625	463	3	2	2.4	2.4	6	8	2.4	2.4	sig
prot1626	103	5	5	6	6	2	1	6	6	ns
prot1627	287	2	0	4.5	3	5	2	3	0	ns
prot1628	282	0	3	5.4	9	3	8	14.4	14.4	sig
prot1629	200	1	4	2.4	3.6	2	3	6	1.2	ns
prot1630	149	1	2	9	3	9	5	33	6	sig
prot1631	149	2	0	9	0	0	3	3	3	ns
prot1632	132	2	2	5.4	7.2	3	9	16.2	5.4	sig
prot1633	118	2	5	2.4	0	7	5	4.8	2.4	sig
prot1634	191	6	1	9	6	4	2	9	12	ns
prot1635	189	1	1	4.5	4.5	4	0	1.5	1.5	ns
prot1636	273	2	3	3.6	7.2	1	2	7.2	3.6	ns
prot1637	327	0	2	0	3.6	6	4	1.2	0	ns
prot1638	148	2	1	3	9	1	4	0	3	ns
prot1639	206	2	0	0	3	1	2	4.5	4.5	ns
prot1640	108	3	1	3.6	3.6	0	0	3.6	5.4	ns
prot1641	267	3	2	3.6	4.8	4	5	4.8	4.8	sig
prot1642	204	2	2	6	6	2	6	6	36	sig
prot1643	223	3	3	0	0	3	2	1.5	1.5	ns
prot1644	298	0	2	5.4	3.6	4	4	5.4	1.8	ns
prot1645	194	1	4	4.8	4.8	2	3	1.2	1.2	ns
prot1646	77	1	3	0	3	1	4	6	3	ns
prot1647	166	4	0	3	3	2	3	0	1.5	ns
prot1648	418	1	1	0	5.4	3	1	3.6	5.4	ns
prot1649	418	0	0	3.6	2.4	2	3	0	0	ns
prot1650	127	1	2	9	6	1	1	6	6	ns
prot1651	279	4	3	3	6	0	2	3	4.5	ns
prot1652	181	1	2	1.8	3.6	4	5	3.6	3.6	sig
prot1653	129	3	2	0	3.6	1	2	0	4.8	ns
prot1654	161	2	2	0	15	2	1	6	3	ns
prot1655	126	0	0	1.5	4.5	1	0	1.5	3	ns
prot1656	326	3	4	7.2	3.6	4	6	7.2	3.6	sig
prot1657	207	2	2	2.4	1.2	0	0	1.2	3.6	ns
prot1658	191	1	0	0	3	5	2	0	0	ns
prot1659	238	0	0	0	1.5	3	1	1.5	3	ns
prot1660	210	0	2	1.8	7.2	2	1	5.4	5.4	ns
prot1661	331	1	0	6	1.2	1	1	1.2	2.4	ns
prot1662	574	1	0	3	3	1	1	3	6	ns
prot1663	455	3	1	6	3	2	0	6	0	ns
prot1664	553	3	2	7.2	0	2	3	0	1.8	ns
prot1665	522	3	1	0	1.2	1	3	2.4	1.2	ns
prot1666	325	1	1	6	0	9	3	27	27	sig
prot1667	208	0	2	1.5	0	2	2	3	0	ns
prot1668	232	0	0	1.8	1.8	1	3	0	0	ns
prot1669	219	3	1	1.2	1.2	2	1	1.2	6	sig
prot1670	409	0	1	9	3	1	0	6	6	ns
prot1671	233	1	3	3	0	3	1	0	3	ns
prot1672	772	0	0	3.6	7.2	0	0	5.4	1.8	ns
prot1673	360	2	1	1.2	3.6	2	2	3.6	3.6	ns
prot1674	439	2	2	3	0	0	5	9	0	ns
prot1675	442	1	1	0	1.5	1	1	1.5	6	sig
prot1676	138	1	0	0	0	3	2	1.8	1.8	ns
prot1677	106	2	1	1.2	2.4	2	0	4.8	2.4	ns
prot1678	370	2	2	9	6	7	2	6	6	sig
prot1679	629	0	2	1.5	0	2	8	3	4.5	sig
prot1680	187	3	0	5.4	3.6	1	2	1.8	5.4	ns
prot1681	596	1	1	1.2	1.2	1	6	1.2	2.4	sig
prot1682	255	2	1	3	3	1	1	3	3	ns
prot1683	92	9	8	6	6	4	5	10.5	13.5	ns
prot1684	171	3	2	1.8	12.6	3	3	7.2	10.8	ns
prot1685	165	6	3	4.8	2.4	4	2	1.2	4.8	ns
prot1686	148	5	3	6	12	10	7	9	21	ns
prot1687	229	6	4	4.5	3	5	5	9	3	sig
prot1688	123	2	3	5.4	5.4	5	2	5.4	9	ns
prot1689	77	3	1	1.2	1.2	4	1	2.4	4.8	ns
prot1690	465	0	2	6	9	3	1	3	9	ns
prot1691	279	0	1	3	3	2	2	6	3	ns
prot1692	278	1	4	3.6	5.4	1	4	1.8	1.8	ns
prot1693	119	3	2	2.4	1.2	4	2	4.8	4.8	sig
prot1694	148	3	1	6	6	3	1	6	6	ns
prot1695	72	0	0	3	1.5	1	4	1.5	0	ns
prot1696	353	6	2	7.2	1.8	1	1	1.8	1.8	ns
prot1697	196	1	1	1.2	2.4	2	5	2.4	4.8	sig
prot1698	174	1	1	3	6	3	9	9	18	sig
prot1699	126	0	3	6	1.5	5	2	3	1.5	sig
prot1700	235	3	2	5.4	3.6	3	1	7.2	1.8	ns
prot1701	235	3	1	1.2	3.6	1	5	2.4	2.4	ns
prot1702	110	1	2	15	6	2	1	3	3	sig
prot1703	188	5	2	3	4.5	4	3	4.5	0	ns
prot1704	225	2	1	1.8	3.6	2	2	3.6	7.2	sig
prot1705	138	2	3	0	2.4	1	1	4.8	1.2	ns
prot1706	174	0	2	3	6	0	2	6	6	ns
prot1707	672	5	1	1.5	3	2	2	3	3	sig
prot1708	84	2	0	1.8	3.6	0	2	7.2	3.6	ns
prot1709	107	3	0	6	2.4	0	2	1.2	3.6	ns
prot1710	146	5	3	6	12	4	7	15	6	sig
prot1711	183	4	2	3	4.5	0	0	1.5	1.5	ns
prot1712	555	0	1	0	5.4	0	1	0	5.4	ns
prot1713	467	1	2	2.4	2.4	4	4	3.6	2.4	ns
prot1714	265	0	2	3	6	2	2	6	12	ns
prot1715	598	1	3	4.5	1.5	4	1	6	3	ns
prot1716	317	2	1	3.6	5.4	0	1	1.8	0	ns
prot1717	196	1	2	1.2	2.4	1	0	2.4	2.4	ns
prot1718	267	2	2	3	3	3	0	3	9	ns
prot1719	612	1	2	0	4.5	3	1	3	4.5	ns
prot1720	62	0	1	5.4	1.8	3	5	1.8	3.6	ns
prot1721	77	3	1	0	0	2	0	2.4	0	ns
prot1722	68	1	1	0	3	2	2	6	12	sig
prot1723	632	0	1	1.5	6	3	2	1.5	1.5	ns
prot1724	230	2	0	3.6	3.6	2	1	3.6	0	ns
prot1725	133	0	1	2.4	3.6	1	1	2.4	2.4	ns
prot1726	334	2	1	3	0	2	4	12	12	sig
prot1727	311	4	1	1.5	0	1	1	3	1.5	ns
prot1728	563	0	1	0	1.8	1	1	1.8	1.8	ns
prot1729	327	0	1	1.2	0	1	1	4.8	2.4	sig
prot1730	144	1	1	0	12	1	2	9	3	ns
prot1731	668	1	2	4.5	1.5	0	1	3	1.5	ns
prot1732	85	4	1	1.8	5.4	1	4	1.8	7.2	sig
prot1733	102	1	2	1.2	2.4	1	1	1.2	0	ns
prot1734	508	1	0	6	9	3	0	9	3	ns
prot1735	226	0	2	1.5	1.5	0	0	3	4.5	ns
prot1736	676	1	1	1.8	7.2	0	1	1.8	1.8	ns
prot1737	539	0	2	2.4	2.4	9	6	3.6	3.6	sig
prot1738	295	1	1	3	3	0	0	0	0	ns
prot1739	224	1	2	1.5	1.5	1	0	0	0	ns
prot1740	2292	0	0	1.8	1.8	0	1	7.2	0	ns
prot1741	170	1	5	8.4	1.2	9	3	9.6	2.4	sig
prot1742	134	1	4	6	3	6	1	3	6	ns
prot1743	255	1	0	1.5	3	1	2	3	0	ns
prot1744	304	4	3	7.2	7.2	4	3	18	14.4	sig
prot1745	237	1	0	2.4	7.2	6	2	4.8	2.4	ns
prot1746	105	0	4	6	3	0	3	9	3	ns
prot1747	69	1	1	1.5	3	3	1	4.5	7.5	ns
prot1748	247	4	1	3.6	3.6	6	12	5.4	5.4	sig
prot1749	99	4	0	4.8	1.2	3	15	7.2	10.8	sig
prot1750	116	1	1	3	9	2	1	0	6	ns
prot1751	152	1	5	1.5	4.5	3	1	0	1.5	ns
prot1752	225	4	0	1.8	3.6	0	3	0	7.2	ns
prot1753	147	2	1	0	1.2	1	2	0	0	ns
prot1754	125	4	0	9	3	4	2	6	15	sig
prot1755	90	0	2	3	3	1	1	3	1.5	ns
prot1756	237	1	0	1.8	1.8	3	3	3.6	3.6	ns
prot1757	66	2	2	1.2	0	3	0	1.2	3.6	ns
prot1758	264	1	2	12	0	1	2	9	9	ns
prot1759	137	3	2	3	3	3	0	4.5	4.5	ns
prot1760	511	1	0	7.2	1.8	1	0	0	3.6	ns
prot1761	141	0	0	1.2	4.8	3	2	4.8	1.2	ns
prot1762	280	1	2	3	3	2	1	0	3	ns
prot1763	302	2	2	0	3	2	3	0	3	ns
prot1764	74	3	4	1.8	0	1	0	1.8	0	ns
prot1765	171	3	0	0	2.4	3	3	1.2	2.4	ns
prot1766	95	1	1	9	3	4	2	12	6	sig
prot1767	367	3	1	4.5	1.5	0	0	0	0	ns
prot1768	144	0	1	7.2	7.2	1	1	1.8	3.6	ns
prot1769	664	1	2	2.4	7.2	0	2	1.2	1.2	ns
prot1770	179	1	3	0	6	1	1	6	0	ns
prot1771	114	0	0	3	3	0	1	4.5	1.5	ns
prot1772	161	1	0	0	3.6	4	2	14.4	3.6	sig
prot1773	205	1	2	1.2	3.6	3	3	3.6	3.6	sig
prot1774	305	3	0	0	0	2	3	3	3	ns
prot1775	416	1	1	3	3	2	1	3	1.5	ns
prot1776	397	3	1	0	1.8	2	0	0	3.6	ns
prot1777	224	3	2	0	2.4	1	1	2.4	2.4	ns
prot1778	314	1	1	12	0	1	2	3	3	ns
prot1779	174	1	1	0	1.5	1	2	0	3	ns
prot1780	416	2	4	5.4	0	3	1	0	9	ns
prot1781	131	1	3	3.6	0	1	1	2.4	2.4	ns
prot1782	107	1	2	0	6	3	1	3	0	ns
prot1783	163	0	1	3	3	1	1	1.5	0	ns
prot1784	564	0	1	3.6	0	0	3	1.8	5.4	ns
prot1785	208	1	3	1.2	2.4	3	1	3.6	0	ns
prot1786	135	2	2	6	3	0	0	9	0	ns
prot1787	3394	3	1	1.5	6	2	6	9	7.5	ns
prot1788	1957	2	4	7.2	3.6	1	2	3.6	3.6	ns
prot1789	1088	3	3	3.6	0	1	1	1.2	1.2	ns
prot1790	424	2	0	15	9	9	6	45	18	sig
prot1791	1035	3	2	0	1.5	2	2	4.5	1.5	ns
prot1792	926	3	0	1.8	0	2	2	1.8	3.6	ns
prot1793	1669	1	1	2.4	0	1	1	0	2.4	ns
prot1794	201	4	1	6	0	0	3	9	15	ns
prot1795	539	3	0	6	3	3	1	1.5	1.5	ns
prot1796	638	0	1	1.8	3.6	1	0	0	0	ns
prot1797	225	4	4	10.8	7.2	5	5	9.6	7.2	ns
prot1798	319	3	4	9	15	6	3	9	18	ns
prot1799	520	1	3	4.5	4.5	3	5	6	3	ns
prot1800	785	4	3	9	5.4	5	1	1.8	3.6	ns
prot1801	629	2	3	1.2	1.2	0	2	1.2	4.8	ns
prot1802	341	2	1	3	9	3	1	3	6	ns
prot1803	412	1	3	1.5	1.5	1	4	1.5	0	ns
prot1804	308	0	2	0	3.6	1	1	1.8	7.2	ns
prot1805	743	1	1	0	1.2	2	2	2.4	2.4	sig
prot1806	470	2	2	0	0	1	0	0	3	ns
prot1807	1140	1	0	0	0	2	1	1.5	1.5	ns
prot1808	1466	1	1	0	0	0	1	1.8	1.8	ns
prot1809	254	1	1	0	4.8	3	5	6	1.2	ns
prot1810	257	5	1	0	3	3	5	6	12	ns
prot1811	375	2	2	0	3	2	2	0	0	ns
prot1812	1882	4	2	0	1.8	1	4	3.6	3.6	sig
prot1813	1300	0	5	2.4	2.4	2	2	6	1.2	sig
prot1814	444	2	2	3	6	1	1	12	9	ns
prot1815	832	1	3	3	1.5	0	0	4.5	1.5	ns
prot1816	582	0	5	3.6	1.8	2	0	1.8	3.6	ns
prot1817	280	1	0	0	1.2	1	1	0	2.4	ns
prot1818	1244	0	1	6	6	2	3	12	12	ns
prot1819	276	1	1	6	0	3	2	3	3	ns
prot1820	623	1	1	3.6	1.8	1	1	5.4	3.6	ns
prot1821	450	1	0	1.2	0	1	1	2.4	1.2	ns
prot1822	247	2	3	3	6	0	2	6	0	ns
prot1823	387	2	1	3	1.5	1	3	1.5	4.5	ns
prot1824	662	1	2	1.8	0	4	0	0	1.8	ns
prot1825	743	1	1	0	0	1	1	3.6	1.2	ns
prot1826	874	3	3	0	3	1	1	3	9	ns
prot1827	1301	2	0	1.5	3	1	2	0	0	ns
prot1828	274	1	2	9	5.4	3	4	3.6	3.6	ns
prot1829	551	1	1	1.2	1.2	1	3	1.2	7.2	ns
prot1830	447	1	2	0	0	2	2	3	9	ns
prot1831	154	3	5	4.5	3	1	2	1.5	4.5	ns
prot1832	210	2	0	7.2	1.8	2	1	3.6	3.6	ns
prot1833	290	1	1	3.6	3.6	0	2	2.4	1.2	ns
prot1834	220	1	2	9	9	1	2	9	9	ns
prot1835	184	4	3	3	6	1	2	0	3	ns
prot1836	168	1	3	3.6	3.6	0	0	3.6	0	ns
prot1837	102	2	4	3.6	3.6	1	4	0	1.2	ns
prot1838	327	2	1	6	3	1	1	3	9	ns
prot1839	962	2	2	0	1.5	3	1	0	1.5	ns
prot1840	556	1	3	5.4	0	0	3	1.8	1.8	ns
prot1841	374	3	1	2.4	1.2	2	0	3.6	3.6	ns
prot1842	728	1	0	3	9	1	2	0	12	ns
prot1843	243	0	1	0	3	2	6	3	6	sig
prot1844	127	1	0	1.8	0	2	2	3.6	0	ns
prot1845	519	0	1	0	1.2	1	1	1.2	4.8	ns
prot1846	492	4	2	6	0	1	2	3	3	ns
prot1847	233	3	2	4.5	3	4	4	4.5	6	sig
prot1848	287	0	1	0	1.8	1	0	1.8	1.8	ns
prot1849	337	2	0	0	4.8	3	1	3.6	1.2	ns
prot1850	404	1	1	3	3	2	2	6	6	sig
prot1851	3175	2	0	0	1.5	2	2	3	3	sig
prot1852	243	1	0	0	1.8	0	1	0	1.8	ns
prot1853	275	1	1	3.6	0	0	2	1.2	1.2	ns
prot1854	648	4	2	6	6	2	2	9	12	ns
prot1855	172	1	4	1.5	0	2	1	3	4.5	ns
prot1856	283	5	3	9	7.2	4	1	3.6	1.8	ns
prot1857	159	0	0	2.4	1.2	15	12	7.2	14.4	sig
prot1858	372	4	1	6	3	1	1	6	3	ns
prot1859	174	1	2	1.5	6	7	4	7.5	6	sig
prot1860	182	1	2	3.6	1.8	1	2	7.2	3.6	ns
prot1861	251	1	1	1.2	2.4	3	1	2.4	3.6	ns
prot1862	1009	1	1	3	3	2	8	12	24	sig
prot1863	233	1	0	1.5	0	0	2	0	0	ns
prot1864	158	1	1	3.6	0	5	5	7.2	7.2	sig
prot1865	200	0	2	1.2	3.6	0	4	1.2	4.8	ns
prot1866	292	0	0	0	9	1	2	3	0	ns
prot1867	399	2	3	1.5	0	2	0	0	0	ns
prot1868	229	2	2	1.8	1.8	0	2	9	3.6	ns
prot1869	228	2	0	2.4	1.2	3	4	2.4	2.4	ns
prot1870	445	3	2	0	3	4	4	6	12	sig
prot1871	334	2	1	0	4.5	3	2	0	0	ns
prot1872	848	1	1	1.8	0	2	2	3.6	14.4	sig
prot1873	151	1	1	2.4	2.4	2	0	1.2	2.4	ns
prot1874	1410	1	0	0	3	1	0	0	6	ns
prot1875	164	4	0	7.5	1.5	0	2	6	3	ns
prot1876	114	1	0	1.8	1.8	1	1	3.6	3.6	ns
prot1877	262	3	0	2.4	0	2	1	1.2	3.6	ns
prot1878	174	0	3	6	6	3	3	0	3	ns
prot1879	987	1	2	1.5	0	4	4	3	4.5	sig
prot1880	170	2	2	1.8	0	1	1	1.8	7.2	ns
prot1881	399	3	2	3.6	0	2	1	2.4	2.4	ns
prot1882	504	3	2	6	0	1	3	3	9	ns
prot1883	359	4	1	3	3	1	1	3	3	sig
prot1884	85	1	0	1.8	3.6	2	2	3.6	7.2	sig
prot1885	186	0	0	3.6	4.8	0	2	2.4	1.2	ns
prot1886	231	0	5	3	0	2	4	6	12	sig
prot1887	161	0	1	0	3	9	3	4.5	4.5	sig
prot1888	296	2	0	5.4	0	2	0	0	1.8	ns
prot1889	362	1	3	1.2	2.4	2	2	2.4	4.8	ns
prot1890	492	5	1	3	0	5	5	6	6	sig
prot1891	240	0	1	3	0	3	6	4.5	4.5	sig
prot1892	587	0	1	0	1.8	5	2	9	7.2	sig
prot1893	523	2	0	2.4	2.4	2	0	0	0	ns
prot1894	979	0	1	3	3	1	0	3	0	ns
prot1895	2381	0	0	0	1.5	3	1	1.5	6	ns
prot1896	246	2	0	5.4	1.8	2	4	3.6	3.6	sig
prot1897	309	0	3	0	1.2	1	0	2.4	1.2	ns
prot1898	214	0	0	0	3	1	0	3	3	ns
prot1899	659	3	1	0	0	2	1	1.5	1.5	ns
prot1900	185	0	1	0	0	0	0	0	0	ns
prot1901	201	3	0	4.8	2.4	0	2	0	2.4	ns
prot1902	464	2	1	0	3	0	0	3	3	ns
prot1903	298	0	0	0	6	0	1	1.5	1.5	ns
prot1904	502	0	1	0	1.8	1	2	0	3.6	ns
prot1905	295	0	3	0	0	1	0	0	0	ns
prot1906	1921	1	1	0	0	1	1	9	0	ns
prot1907	900	2	1	1.5	0	0	2	1.5	0	ns
prot1908	1567	2	0	1.8	5.4	0	1	0	0	ns
prot1909	659	0	2	0	1.2	1	2	1.2	1.2	ns
prot1910	909	2	2	3	9	1	1	6	0	ns
prot1911	193	0	0	0	3	0	1	0	1.5	ns
prot1912	431	2	1	1.8	1.8	0	0	1.8	0	ns
prot1913	118	1	0	0	1.2	0	0	1.2	1.2	ns
prot1914	229	3	2	6	3	3	2	12	18	ns
prot1915	232	2	3	1.5	3	2	2	3	1.5	ns
prot1916	267	2	2	5.4	0	0	0	3.6	3.6	ns
prot1917	266	2	1	1.2	2.4	1	2	3.6	1.2	ns
prot1918	183	0	1	6	3	2	2	6	3	ns
prot1919	909	4	1	3	1.5	0	2	3	1.5	ns
prot1920	219	2	2	0	3.6	6	3	0	0	ns
prot1921	141	1	2	3.6	1.2	1	1	3.6	0	ns
prot1922	154	1	0	6	9	4	3	6	6	ns
prot1923	243	1	1	1.5	1.5	2	1	3	4.5	ns
prot1924	135	2	3	1.8	7.2	1	1	3.6	1.8	ns
prot1925	315	0	2	1.2	3.6	0	0	0	1.2	ns
prot1926	517	2	1	6	3	0	0	6	6	ns
prot1927	127	1	0	1.5	0	2	4	3	6	sig
prot1928	439	0	1	3.6	5.4	1	1	1.8	0	ns
prot1929	398	1	1	2.4	2.4	2	2	2.4	2.4	sig
prot1930	462	0	0	0	6	2	2	3	0	ns
prot1931	202	0	4	3	1.5	2	2	3	4.5	sig
prot1932	114	1	1	1.8	0	1	0	0	0	ns
prot1933	137	1	0	1.2	2.4	1	0	1.2	1.2	ns
prot1934	124	0	0	0	6	0	0	3	3	ns
prot1935	641	2	2	0	1.5	1	1	1.5	3	ns
prot1936	415	1	2	1.8	0	0	0	1.8	7.2	ns
prot1937	448	2	2	1.2	0	0	1	2.4	7.2	ns
prot1938	572	2	3	6	3	2	2	6	6	sig
prot1939	819	3	2	4.5	3	0	0	4.5	4.5	ns
prot1940	365	0	2	3.6	0	2	1	1.8	3.6	sig
prot1941	600	0	1	0	0	1	0	1.2	0	ns
prot1942	692	1	2	3	0	1	0	3	0	ns
prot1943	244	0	1	1.5	0	2	1	0	0	ns
prot1944	203	0	0	1.8	1.8	3	3	5.4	1.8	ns
prot1945	383	1	1	0	2.4	4	8	7.2	12	sig
prot1946	208	2	0	0	3	0	1	0	0	ns
prot1947	292	0	1	3	0	1	1	0	3	ns
prot1948	288	1	1	1.8	0	0	1	0	0	ns
prot1949	111	1	0	1.2	3.6	1	2	2.4	2.4	ns
prot1950	309	1	0	3	0	2	1	0	0	ns
prot1951	555	1	0	1.5	4.5	0	2	0	3	ns
prot1952	719	0	0	1.8	1.8	0	0	0	0	ns
prot1953	548	1	0	3.6	2.4	0	3	1.2	1.2	ns
prot1954	209	2	1	3	6	0	2	6	3	ns
prot1955	561	1	0	3	0	1	2	1.5	1.5	sig
prot1956	575	0	0	0	0	1	1	1.8	3.6	ns
prot1957	193	2	1	4.8	0	2	3	3.6	0	ns
prot1958	476	0	3	3	0	1	1	3	6	ns
prot1959	426	0	0	0	1.5	1	1	0	0	ns
prot1960	210	1	1	1.8	9	2	0	3.6	1.8	ns
prot1961	167	2	1	4.8	3.6	2	3	3.6	3.6	ns
prot1962	255	0	1	3	3	0	2	0	6	ns
prot1963	259	0	0	6	1.5	0	0	0	1.5	ns
prot1964	828	1	1	0	3.6	1	0	3.6	3.6	ns
prot1965	491	0	2	2.4	0	0	0	1.2	1.2	ns
prot1966	116	0	0	6	3	0	3	3	9	ns
prot1967	392	1	1	7.5	0	1	1	3	3	ns
prot1968	278	2	2	0	0	1	0	1.8	0	ns
prot1969	275	2	0	3.6	0	0	0	0	2.4	ns
prot1970	542	0	0	3	3	2	2	21	6	sig
prot1971	303	0	2	1.5	1.5	1	0	0	0	ns
prot1972	206	1	1	3.6	5.4	2	0	5.4	1.8	ns
prot1973	575	0	0	0	0	3	1	2.4	1.2	ns
prot1974	882	0	0	6	0	2	0	3	0	ns
prot1975	503	0	1	1.5	1.5	2	3	6	3	sig
prot1976	350	0	0	0	0	1	1	1.8	1.8	sig
prot1977	277	1	1	0	1.2	0	1	1.2	0	ns
prot1978	251	0	2	12	0	1	1	9	0	ns
prot1979	223	1	2	3	1.5	2	0	0	1.5	ns
prot1980	109	2	2	1.8	10.8	4	1	3.6	5.4	ns
prot1981	1093	5	1	2.4	3.6	2	2	2.4	4.8	ns
prot1982	123	2	1	0	9	2	2	12	6	ns
prot1983	160	0	1	3	1.5	2	5	10.5	6	sig
prot1984	160	1	0	1.8	1.8	6	12	5.4	16.2	sig
prot1985	433	1	0	2.4	3.6	0	1	0	0	ns
prot1986	214	2	2	6	12	2	0	9	0	ns
prot1987	114	1	2	4.5	1.5	1	3	1.5	1.5	ns
prot1988	178	3	1	0	3.6	2	2	5.4	7.2	ns
prot1989	248	0	1	1.2	1.2	5	5	6	2.4	sig
prot1990	49	0	1	6	3	4	2	3	6	ns
prot1991	86	2	0	7.5	1.5	1	1	6	3	sig
prot1992	335	1	1	0	1.8	1	0	0	1.8	ns
prot1993	171	2	4	1.2	1.2	2	3	1.2	1.2	ns
prot1994	214	2	2	0	0	2	1	21	6	ns
prot1995	108	0	2	1.5	0	2	2	3	3	sig
prot1996	115	1	3	0	5.4	2	1	1.8	3.6	ns
prot1997	96	3	1	2.4	2.4	2	1	2.4	0	ns
prot1998	82	3	2	0	0	1	0	6	9	ns
prot1999	365	2	2	1.5	0	4	4	3	3	sig
[truncated: 1,549 more rows]
