# Supplementary material for: Protein complex-based analysis is resistant to the obfuscating consequences of batch effects --- a case study in clinical proteomics
Source: BMC Genomics. 2017 Mar 14;18(Suppl 2):142. doi: 10.1186/s12864-017-3490-3 (PMC5374662; doi:10.1186/s12864-017-3490-3)
Supplement: Supplementary file 2 — Simulated data D2.2H. (ZIP 3730 kb) [file 12864_2017_3490_MOESM2_ESM.zip › D2.2.335.txt]

protLen	X0	X0.1	X0.2	X0.3	X1	X1.1	X1.2	X1.3	sig
prot1	1338	877	979	1305	1420.5	869	891	1368	1338	ns
prot2	2199	34	31	55.8	63	39	28	64.8	48.6	ns
prot3	1538	37	35	78	111	35	36	90	126	ns
prot4	2319	14	25	26.4	36	22	23	33.6	39.6	ns
prot5	1392	49	44	75	57	42	49	73.5	64.5	ns
prot6	1985	38	26	55.8	52.2	28	35	59.4	70.2	ns
prot7	1262	47	46	144	138	94	100	282	186	sig
prot8	3862	16	15	21.6	24	21	26	20.4	26.4	ns
prot9	1295	44	40	70.5	66	56	46	51	64.5	ns
prot10	4287	8	12	21.6	16.2	10	10	18	14.4	ns
prot11	1277	48	29	105	93	38	45	132	120	ns
prot12	3587	6	9	3.6	7.2	12	24	32.4	32.4	sig
prot13	774	77	69	102	120	74	69	112.5	97.5	ns
prot14	1960	2	3	5.4	9	8	4	14.4	14.4	sig
prot15	858	61	67	228	186	52	74	201	234	ns
prot16	693	75	70	110.4	94.8	237	258	248.4	273.6	sig
prot17	748	63	62	106.5	90	59	76	106.5	97.5	ns
prot18	875	45	51	63	72	46	46	84.6	81	ns
prot19	1755	12	11	36	36	9	11	30	57	ns
prot20	839	42	29	42	54	126	108	133.2	133.2	sig
prot21	857	22	21	39	42	99	69	121.5	130.5	sig
prot22	1248	29	28	46.8	54	29	25	68.4	39.6	ns
prot23	1308	19	11	63	42	21	20	63	48	ns
prot24	1260	18	13	20.4	20.4	16	12	10.8	26.4	ns
prot25	1487	7	3	7.5	4.5	6	8	10.5	12	ns
prot26	477	79	80	151.2	142.2	75	84	153	178.2	ns
prot27	1324	33	25	69	69	47	36	93	147	sig
prot28	997	18	23	19.2	14.4	14	13	16.8	27.6	ns
prot29	623	103	126	166.5	169.5	120	121	130.5	174	ns
prot30	657	98	94	162	201.6	79	104	214.2	190.8	ns
prot31	1735	14	13	33	36	6	19	42	36	ns
prot32	904	11	13	16.8	16.8	9	12	10.8	20.4	ns
prot33	446	190	190	285	274.5	203	208	288	313.5	ns
prot34	262	203	177	345.6	333	197	183	340.2	331.2	ns
prot35	682	115	94	285	252	86	112	297	324	ns
prot36	742	55	45	56.4	81.6	86	106	121.2	112.8	sig
prot37	630	48	38	66	39	43	28	72	49.5	ns
prot38	672	26	31	37.8	68.4	29	33	57.6	63	ns
prot39	1056	26	32	54	90	66	52	162	168	sig
prot40	1098	21	21	21.6	18	14	21	24	19.2	ns
prot41	1192	15	15	19.5	19.5	11	20	10.5	13.5	ns
prot42	1888	13	14	27	23.4	15	13	28.8	25.2	ns
prot43	500	168	148	519	474	163	174	522	483	ns
prot44	610	42	50	51.6	75.6	57	62	62.4	55.2	ns
prot45	543	41	38	63	70.5	36	27	46.5	37.5	ns
prot46	685	30	30	61.2	54	23	27	50.4	55.8	ns
prot47	546	22	25	90	75	30	30	87	60	ns
prot48	1311	7	12	18	16.8	18	10	18	20.4	ns
prot49	1047	10	16	18	18	42	45	49.5	58.5	sig
prot50	491	149	146	250.2	255.6	137	128	241.2	248.4	ns
prot51	654	69	65	240	207	58	70	183	210	ns
prot52	639	63	55	60	74.4	77	58	74.4	68.4	ns
prot53	740	59	46	64.5	73.5	49	47	78	97.5	ns
prot54	1143	18	25	41.4	37.8	19	15	28.8	21.6	ns
prot55	966	10	13	78	63	17	12	48	30	ns
prot56	1042	19	6	15.6	20.4	8	16	21.6	9.6	ns
prot57	2166	4	7	13.5	27	7	10	19.5	18	ns
prot58	443	35	21	32.4	50.4	37	29	52.2	52.2	ns
prot59	589	21	21	66	90	31	16	60	78	ns
prot60	740	17	17	22.8	28.8	31	26	31.2	25.2	ns
prot61	532	22	18	27	30	40	22	45	42	sig
prot62	740	10	9	12.6	16.2	9	11	21.6	18	ns
prot63	727	16	11	54	18	7	14	45	48	ns
prot64	1585	4	7	9.6	7.2	11	6	6	13.2	sig
prot65	479	224	217	337.5	349.5	236	212	367.5	375	ns
prot66	364	160	142	286.2	246.6	146	172	262.8	261	ns
prot67	433	138	149	510	531	146	152	432	456	ns
prot68	346	145	153	169.2	176.4	117	192	180	174	ns
prot69	545	95	79	126	129	184	202	300	288	sig
prot70	472	84	83	136.8	124.2	83	69	113.4	138.6	ns
prot71	478	65	50	156	156	47	41	117	129	ns
prot72	413	43	46	72	74.4	48	41	58.8	69.6	ns
prot73	496	26	45	66	46.5	40	38	66	70.5	ns
prot74	630	39	25	39.6	39.6	37	35	57.6	59.4	ns
prot75	544	25	21	87	72	18	27	60	90	ns
prot76	880	11	12	19.2	16.8	54	39	39.6	46.8	sig
prot77	684	7	7	16.5	13.5	22	13	19.5	16.5	sig
prot78	988	9	7	16.2	9	19	15	14.4	32.4	ns
prot79	430	79	73	240	177	79	59	231	237	ns
prot80	707	34	30	34.8	27.6	27	27	25.2	33.6	ns
prot81	418	31	20	33	27	42	34	40.5	30	ns
prot82	820	18	10	23.4	32.4	12	12	37.8	21.6	ns
prot83	1450	10	7	30	18	12	8	42	18	ns
prot84	500	75	75	82.8	78	80	78	98.4	94.8	ns
prot85	451	65	49	96	75	44	61	90	73.5	ns
prot86	757	31	37	55.8	55.8	29	25	41.4	52.2	ns
prot87	539	17	22	72	48	35	27	90	90	ns
prot88	455	17	19	12	18	24	18	25.2	21.6	ns
prot89	646	18	12	19.5	28.5	24	16	31.5	22.5	ns
prot90	533	10	10	10.8	16.2	13	13	7.2	23.4	ns
prot91	1101	2	7	21	12	3	3	9	21	ns
prot92	375	194	176	198	188.4	145	196	211.2	201.6	ns
prot93	477	104	103	181.5	169.5	101	107	193.5	162	ns
prot94	440	73	66	147.6	118.8	88	80	144	138.6	ns
prot95	445	63	66	189	189	68	49	213	186	ns
prot96	373	40	44	51.6	60	42	44	57.6	60	ns
prot97	606	38	26	37.5	37.5	24	39	46.5	39	ns
prot98	343	25	23	41.4	39.6	27	25	39.6	41.4	ns
prot99	403	20	14	48	93	23	27	60	69	ns
prot100	591	18	19	16.8	18	32	33	38.4	45.6	sig
prot101	641	15	18	19.5	16.5	18	15	13.5	16.5	ns
prot102	583	14	7	21.6	14.4	6	13	16.2	10.8	ns
prot103	544	16	10	39	24	11	13	39	24	ns
prot104	2137	9	3	7.2	12	3	4	3.6	7.2	ns
prot105	375	35	44	64.5	52.5	41	43	51	60	ns
prot106	454	53	37	82.8	72	68	85	138.6	100.8	sig
prot107	472	37	40	102	96	32	35	99	81	ns
prot108	517	30	32	42	33.6	40	25	32.4	25.2	ns
prot109	464	21	30	40.5	45	39	17	42	40.5	ns
prot110	637	23	17	37.8	37.8	19	25	45	37.8	ns
prot111	423	25	18	63	54	32	42	96	114	sig
prot112	414	9	14	19.2	18	14	15	15.6	21.6	ns
prot113	898	11	19	25.5	24	16	19	15	21	ns
prot114	498	14	10	34.2	18	9	15	18	5.4	ns
prot115	580	9	14	27	45	25	11	27	57	ns
prot116	448	12	10	18	4.8	15	7	15.6	9.6	ns
prot117	569	11	12	15	13.5	10	8	13.5	15	sig
prot118	1032	11	2	10.8	10.8	7	6	14.4	14.4	ns
prot119	357	91	86	309	273	89	91	285	267	ns
prot120	231	72	55	64.8	68.4	57	59	67.2	54	ns
prot121	372	45	53	52.5	82.5	37	42	60	75	ns
prot122	375	42	40	84.6	93.6	56	63	118.8	91.8	sig
prot123	507	39	35	117	120	59	59	270	216	sig
prot124	411	39	40	39.6	31.2	32	36	38.4	48	ns
prot125	374	21	17	48	24	25	22	46.5	33	ns
prot126	827	19	12	19.8	18	48	42	43.2	97.2	sig
prot127	774	10	11	42	51	12	14	45	48	ns
prot128	576	10	7	10.8	4.8	5	11	3.6	8.4	ns
prot129	413	11	19	18	10.5	16	10	16.5	15	ns
prot130	569	13	7	21.6	9	8	12	21.6	10.8	ns
prot131	590	12	9	30	39	16	14	24	45	sig
prot132	774	7	9	9.6	4.8	7	9	13.2	7.2	ns
prot133	1023	7	7	18	10.5	12	15	31.5	22.5	sig
prot134	803	5	8	9	7.2	1	3	9	5.4	ns
prot135	242	66	69	201	162	69	48	201	174	ns
prot136	439	67	61	72	57.6	55	43	66	73.2	ns
prot137	318	50	62	69	69	53	51	72	97.5	ns
prot138	278	60	54	104.4	100.8	57	63	109.8	100.8	ns
prot139	309	51	59	135	99	48	48	123	96	ns
prot140	568	45	30	43.2	44.4	76	54	88.8	91.2	sig
prot141	316	31	36	52.5	49.5	24	29	46.5	25.5	ns
prot142	283	37	27	54	77.4	40	22	46.8	41.4	ns
prot143	608	30	32	66	60	29	27	81	114	ns
prot144	673	20	15	22.8	21.6	19	15	18	25.2	ns
prot145	414	17	18	24	30	25	40	40.5	46.5	sig
prot146	707	24	19	27	25.2	19	16	41.4	34.2	ns
prot147	406	21	11	36	45	17	13	57	21	ns
prot148	510	14	18	15.6	13.2	17	23	12	18	ns
prot149	500	15	21	21	13.5	10	14	25.5	18	ns
prot150	350	9	8	32.4	21.6	4	13	12.6	23.4	ns
prot151	683	14	15	60	51	12	20	48	36	sig
prot152	569	7	8	4.8	24	13	11	13.2	10.8	ns
prot153	450	7	13	13.5	9	12	9	12	13.5	ns
prot154	399	17	9	28.8	25.2	14	20	32.4	32.4	sig
prot155	713	9	7	27	27	6	4	21	30	ns
prot156	564	12	9	12	7.2	7	9	7.2	14.4	ns
prot157	1149	6	3	19.5	10.5	9	4	13.5	9	ns
prot158	721	5	8	10.8	9	5	4	10.8	12.6	ns
prot159	260	173	162	609	591	191	189	582	594	ns
prot160	372	148	129	176.4	160.8	137	129	170.4	169.2	ns
prot161	297	79	100	123	139.5	101	126	168	142.5	sig
prot162	276	57	43	86.4	91.8	44	55	82.8	100.8	ns
prot163	480	32	34	99	87	33	25	96	90	ns
prot164	299	29	41	30	48	40	33	28.8	45.6	ns
prot165	317	25	26	40.5	49.5	39	20	34.5	42	ns
prot166	437	19	20	34.2	45	35	23	45	45	ns
prot167	537	18	22	90	84	23	17	60	51	ns
prot168	228	16	21	21.6	14.4	24	18	16.8	13.2	ns
prot169	289	26	21	22.5	28.5	16	24	24	21	ns
prot170	341	21	24	19.8	30.6	16	23	32.4	32.4	sig
prot171	445	21	15	36	48	17	15	36	48	ns
prot172	458	8	18	9.6	15.6	27	20	40.8	27.6	sig
prot173	450	6	7	18	18	14	12	16.5	16.5	ns
prot174	588	11	18	37.8	19.8	13	19	30.6	32.4	ns
prot175	761	6	17	36	33	17	15	36	42	ns
prot176	519	6	12	13.2	10.8	30	30	18	28.8	sig
prot177	1216	7	10	19.5	12	14	18	45	24	sig
prot178	605	11	11	25.2	14.4	13	6	28.8	21.6	ns
prot179	748	10	6	39	18	6	17	33	12	ns
prot180	460	11	10	12	19.2	6	10	7.2	9.6	ns
prot181	645	10	6	15	12	15	8	9	15	sig
prot182	528	7	5	12.6	9	9	8	14.4	18	ns
prot183	958	8	5	33	18	3	9	12	15	ns
prot184	4213	5	6	1.2	6	2	4	4.8	4.8	ns
prot185	1921	5	5	7.5	7.5	5	4	4.5	12	ns
prot186	333	173	126	219.6	217.8	447	429	761.4	658.8	sig
prot187	229	116	113	309	327	100	101	300	327	ns
prot188	413	55	60	48	61.2	43	41	73.2	56.4	ns
prot189	437	47	42	69	58.5	33	37	54	55.5	ns
prot190	459	27	31	54	52.2	22	25	37.8	27	ns
prot191	170	34	35	117	129	28	37	93	126	ns
prot192	200	42	42	40.8	57.6	34	75	67.2	86.4	sig
prot193	396	43	27	54	51	30	34	42	30	ns
prot194	219	23	18	32.4	32.4	24	19	34.2	23.4	ns
prot195	509	26	19	60	69	27	17	42	30	ns
prot196	255	25	15	30	24	26	32	25.2	24	ns
prot197	343	11	17	21	27	8	11	13.5	21	ns
prot198	453	14	9	34.2	39.6	15	12	36	34.2	ns
prot199	418	16	15	42	36	17	21	45	54	ns
prot200	506	13	15	18	16.8	21	28	33.6	24	sig
prot201	545	11	23	18	22.5	9	15	30	15	ns
prot202	406	12	13	19.8	18	12	11	25.2	23.4	ns
prot203	586	10	10	30	39	9	8	45	54	ns
prot204	570	8	10	10.8	10.8	14	34	24	15.6	sig
prot205	868	5	9	18	19.5	4	7	19.5	12	ns
prot206	508	17	10	19.8	19.8	10	10	18	14.4	ns
prot207	715	7	6	27	18	7	8	21	27	ns
prot208	622	12	5	8.4	8.4	12	9	9.6	8.4	ns
prot209	463	6	9	9	6	7	3	10.5	13.5	ns
prot210	756	8	8	19.8	14.4	6	24	27	37.8	sig
prot211	520	11	8	9	9	5	7	18	15	ns
prot212	858	6	4	6	6	6	18	12	12	sig
prot213	463	4	5	4.5	10.5	4	4	6	6	ns
prot214	248	101	89	124.2	135	126	96	208.8	171	sig
prot215	386	41	75	192	135	59	38	141	177	ns
prot216	252	47	49	60	38.4	83	76	86.4	123.6	sig
prot217	271	47	60	70.5	76.5	51	37	70.5	63	ns
prot218	367	34	36	81	73.8	54	38	68.4	106.2	ns
prot219	335	43	37	102	150	53	50	180	129	sig
prot220	600	40	32	56.4	39.6	33	30	43.2	48	ns
prot221	232	36	46	61.5	39	49	41	72	73.5	sig
prot222	273	49	37	66.6	57.6	120	96	216	189	sig
prot223	243	27	27	102	108	52	56	216	192	sig
prot224	223	24	39	28.8	33.6	30	31	38.4	56.4	sig
prot225	250	35	27	25.5	37.5	28	24	57	48	ns
prot226	223	30	18	52.2	54	60	75	162	108	sig
prot227	289	28	26	84	60	33	21	63	51	ns
prot228	378	30	24	26.4	25.2	17	22	31.2	22.8	ns
prot229	410	21	16	37.5	22.5	18	26	37.5	34.5	sig
prot230	389	21	20	39.6	52.2	17	16	41.4	45	ns
prot231	610	21	20	48	75	17	16	30	63	ns
prot232	243	12	18	18	18	16	12	20.4	18	ns
prot233	397	13	15	15	34.5	23	7	24	21	ns
prot234	229	8	11	21.6	18	8	9	16.2	30.6	ns
prot235	321	14	7	48	36	13	13	54	33	sig
prot236	447	13	9	25.2	6	8	7	13.2	14.4	ns
prot237	272	9	11	18	19.5	10	14	22.5	10.5	ns
prot238	645	15	11	19.8	30.6	8	12	16.2	14.4	ns
prot239	709	11	11	30	36	27	12	63	81	sig
prot240	513	5	14	7.2	13.2	18	14	36	12	sig
prot241	314	9	9	10.5	10.5	6	10	16.5	18	ns
prot242	388	10	5	14.4	16.2	7	5	9	10.8	ns
prot243	956	3	3	24	12	4	1	3	12	ns
prot244	128	212	216	285.6	296.4	238	220	316.8	284.4	ns
prot245	197	60	69	114	97.5	57	64	90	97.5	ns
prot246	334	62	65	115.2	147.6	180	255	313.2	453.6	sig
prot247	175	44	46	138	147	59	50	132	138	ns
prot248	162	56	52	70.8	56.4	49	63	79.2	58.8	ns
prot249	305	27	40	60	33	22	33	43.5	52.5	ns
prot250	312	46	44	55.8	72	120	141	226.8	178.2	sig
prot251	300	41	41	141	75	48	36	165	105	sig
prot252	127	30	42	40.8	51.6	39	41	60	31.2	ns
prot253	191	41	47	40.5	45	62	58	84	111	sig
prot254	211	37	28	63	43.2	26	36	63	68.4	ns
prot255	199	27	45	129	120	35	35	78	99	ns
prot256	266	36	33	36	54	37	32	27.6	30	ns
prot257	322	13	20	36	37.5	22	28	36	36	ns
prot258	313	34	28	52.2	45	24	29	43.2	50.4	ns
prot259	286	28	20	69	63	15	22	60	69	ns
prot260	265	10	26	9.6	16.8	18	22	24	15.6	sig
prot261	466	17	21	22.5	31.5	15	18	27	33	ns
prot262	455	15	16	34.2	36	23	24	19.8	34.2	ns
prot263	185	18	23	60	63	21	17	45	75	ns
prot264	209	13	18	25.2	21.6	29	15	27.6	18	ns
prot265	433	15	8	28.5	28.5	20	12	16.5	16.5	ns
prot266	247	18	14	27	34.2	13	12	16.2	25.2	ns
prot267	331	11	14	42	33	11	11	39	33	ns
prot268	452	21	19	19.2	22.8	15	10	16.8	16.8	ns
prot269	348	16	17	15	24	14	13	24	16.5	ns
prot270	533	9	7	19.8	10.8	9	14	14.4	12.6	ns
prot271	342	13	4	45	24	20	14	75	54	sig
prot272	229	16	10	10.8	10.8	12	9	12	10.8	ns
prot273	581	14	8	15	24	11	13	16.5	15	ns
prot274	389	12	8	21.6	21.6	5	7	14.4	10.8	ns
prot275	368	8	6	12	27	6	7	30	24	ns
prot276	350	10	12	16.8	16.8	9	6	13.2	13.2	ns
prot277	502	8	8	10.5	13.5	5	9	7.5	16.5	ns
prot278	588	3	6	7.2	14.4	4	7	10.8	19.8	ns
prot279	404	2	6	24	27	8	15	12	30	ns
prot280	281	4	5	13.2	7.2	6	5	4.8	8.4	ns
prot281	475	7	4	6	10.5	6	16	15	12	sig
prot282	264	8	6	21.6	9	3	4	9	9	ns
prot283	428	3	7	15	9	8	6	12	21	ns
prot284	605	5	3	3.6	8.4	9	11	8.4	6	ns
prot285	546	7	7	12	6	21	3	27	31.5	sig
prot286	393	6	5	12.6	10.8	4	4	12.6	10.8	ns
prot287	651	8	7	15	12	9	11	48	12	sig
prot288	386	4	4	6	3.6	5	5	7.2	6	ns
prot289	127	178	207	289.5	309	197	172	274.5	304.5	ns
prot290	307	129	142	289.8	253.8	152	149	298.8	268.2	ns
prot291	151	82	68	171	192	68	72	204	159	ns
prot292	246	32	48	46.8	40.8	29	33	38.4	49.2	ns
prot293	201	30	34	54	43.5	37	28	54	45	ns
prot294	295	35	34	41.4	68.4	38	40	46.8	45	ns
prot295	377	34	20	93	111	93	96	288	288	sig
prot296	232	36	26	40.8	27.6	40	52	54	45.6	sig
prot297	333	27	27	46.5	30	23	17	33	34.5	ns
prot298	276	21	17	37.8	41.4	35	25	39.6	43.2	ns
prot299	225	25	15	66	90	19	22	72	75	ns
prot300	152	18	17	25.2	25.2	15	18	24	22.8	ns
prot301	268	19	18	40.5	31.5	24	18	58.5	28.5	ns
prot302	261	19	24	28.8	27	34	15	41.4	57.6	ns
prot303	234	23	28	51	75	21	23	60	30	ns
prot304	203	21	17	27.6	20.4	14	18	27.6	20.4	ns
prot305	277	18	21	24	34.5	15	16	21	31.5	ns
prot306	224	18	20	37.8	48.6	18	22	28.8	36	ns
prot307	260	17	23	36	45	34	26	90	60	sig
prot308	278	14	22	16.8	20.4	23	21	19.2	22.8	ns
prot309	420	12	11	21	22.5	36	51	72	63	sig
prot310	424	13	11	32.4	45	26	13	28.8	27	ns
prot311	219	12	14	54	36	7	12	30	36	ns
prot312	277	14	14	21.6	18	10	10	13.2	15.6	ns
prot313	279	9	7	7.5	10.5	15	6	18	18	sig
prot314	558	17	13	23.4	30.6	9	17	23.4	27	ns
prot315	822	7	11	33	27	15	5	36	30	ns
prot316	423	10	5	18	9.6	14	13	10.8	21.6	ns
prot317	301	8	8	9	10.5	9	14	6	12	ns
prot318	477	10	12	19.8	16.2	20	14	32.4	32.4	sig
prot319	354	11	6	39	36	10	13	33	48	ns
prot320	538	13	7	9.6	4.8	8	3	3.6	7.2	ns
prot321	330	6	9	12	15	7	11	19.5	10.5	ns
prot322	345	8	6	16.2	12.6	6	6	19.8	16.2	ns
prot323	290	6	5	21	30	5	5	18	9	ns
prot324	587	10	0	10.8	3.6	5	12	4.8	19.2	sig
prot325	416	5	7	10.5	3	10	5	12	7.5	ns
prot326	806	8	5	12.6	10.8	6	11	5.4	19.8	ns
prot327	243	6	8	36	27	7	10	21	21	ns
prot328	674	6	7	9.6	2.4	4	12	8.4	9.6	ns
prot329	297	6	7	18	10.5	3	7	13.5	18	ns
prot330	558	14	6	16.2	12.6	8	11	21.6	10.8	ns
prot331	340	1	2	21	6	7	5	15	18	ns
prot332	546	6	8	15.6	12	5	4	8.4	14.4	ns
prot333	193	6	14	9	4.5	4	6	6	13.5	ns
prot334	641	6	3	3.6	7.2	2	9	16.2	10.8	ns
prot335	452	5	6	15	12	16	14	12	18	sig
prot336	481	8	3	7.2	4.8	2	8	4.8	7.2	ns
prot337	355	3	2	7.5	4.5	2	3	13.5	4.5	ns
prot338	530	6	8	5.4	5.4	4	7	10.8	10.8	ns
prot339	374	3	4	9	18	6	8	30	18	sig
prot340	253	2	7	6	6	7	9	3.6	6	ns
prot341	442	5	8	4.5	4.5	5	6	10.5	4.5	ns
prot342	861	2	6	5.4	14.4	2	5	12.6	7.2	ns
prot343	413	5	3	9	9	8	2	18	12	ns
prot344	648	2	6	2.4	3.6	1	5	6	7.2	ns
prot345	719	2	8	6	9	2	4	4.5	7.5	ns
prot346	786	1	1	10.8	7.2	2	11	12.6	19.8	sig
prot347	596	3	4	18	15	5	2	15	3	ns
prot348	777	2	6	4.8	4.8	6	2	2.4	1.2	ns
prot349	798	4	6	3	7.5	2	2	6	4.5	ns
prot350	141	216	227	394.2	358.2	184	189	397.8	347.4	ns
prot351	221	157	145	444	417	166	159	432	423	ns
prot352	283	72	66	80.4	81.6	82	64	99.6	66	ns
prot353	246	59	65	93	82.5	47	72	97.5	97.5	ns
prot354	212	47	40	90	88.2	62	58	104.4	111.6	sig
prot355	219	39	33	90	114	36	52	84	72	ns
prot356	448	31	32	36	37.2	29	43	44.4	46.8	ns
prot357	351	45	36	55.5	52.5	37	34	54	52.5	ns
prot358	161	29	34	61.2	46.8	31	26	41.4	39.6	ns
prot359	178	28	16	87	84	31	28	78	90	ns
prot360	178	29	19	22.8	36	27	20	27.6	22.8	ns
prot361	250	25	16	18	31.5	28	19	33	28.5	ns
prot362	238	22	15	46.8	48.6	12	18	32.4	45	ns
prot363	261	23	15	66	39	46	44	90	162	sig
prot364	194	25	24	28.8	20.4	13	12	21.6	22.8	ns
prot365	234	21	23	28.5	25.5	20	24	33	34.5	ns
prot366	337	18	14	54	28.8	40	41	68.4	73.8	sig
prot367	296	13	16	54	42	14	16	36	57	ns
prot368	248	10	11	15.6	24	13	9	30	14.4	ns
prot369	311	22	13	12	31.5	14	14	27	16.5	ns
prot370	224	15	16	23.4	14.4	15	10	37.8	36	ns
prot371	279	19	15	33	57	36	46	36	108	sig
prot372	471	14	16	27.6	16.8	17	13	22.8	15.6	ns
prot373	218	9	4	13.5	13.5	22	25	33	33	sig
prot374	249	13	19	21.6	30.6	13	15	23.4	12.6	ns
prot375	312	10	14	39	30	16	11	54	54	ns
prot376	402	12	8	15.6	27.6	11	17	18	14.4	ns
prot377	196	13	8	27	16.5	24	26	42	27	sig
prot378	285	8	19	21.6	27	12	14	16.2	27	ns
prot379	292	12	14	30	9	13	9	51	36	ns
prot380	227	15	15	15.6	8.4	19	18	20.4	9.6	sig
prot381	322	16	9	7.5	10.5	7	8	16.5	12	ns
prot382	449	10	16	18	19.8	8	6	18	14.4	ns
prot383	373	14	13	45	30	11	7	54	24	sig
prot384	239	7	5	14.4	8.4	9	11	8.4	15.6	sig
prot385	235	7	6	24	6	24	30	18	36	sig
prot386	267	14	13	25.2	14.4	13	7	18	19.8	ns
prot387	262	6	7	24	36	7	7	36	45	ns
prot388	241	11	9	12	9.6	3	8	19.2	8.4	ns
prot389	315	6	5	12	9	12	11	10.5	3	ns
prot390	997	7	6	16.2	1.8	10	4	14.4	10.8	ns
prot391	392	8	14	3	15	15	10	24	18	sig
prot392	558	3	7	12	12	6	6	12	7.2	ns
prot393	468	4	4	6	4.5	3	5	9	10.5	ns
prot394	253	5	2	16.2	14.4	10	4	25.2	10.8	sig
prot395	248	6	5	24	15	7	11	9	30	ns
prot396	527	7	7	12	15.6	8	21	21.6	26.4	sig
prot397	432	5	3	12	18	4	9	13.5	9	ns
prot398	455	9	5	16.2	5.4	6	2	9	14.4	ns
prot399	529	2	5	15	18	4	6	12	15	ns
prot400	375	12	8	8.4	9.6	7	3	12	14.4	ns
prot401	287	4	8	9	9	7	5	13.5	6	ns
prot402	332	4	5	10.8	5.4	12	9	16.2	25.2	sig
prot403	541	4	2	9	12	6	4	12	18	ns
prot404	280	7	4	12	7.2	2	6	4.8	9.6	ns
prot405	458	7	11	13.5	7.5	12	12	13.5	10.5	ns
prot406	291	7	3	1.8	14.4	6	9	18	14.4	sig
prot407	548	3	8	27	3	5	6	18	12	ns
prot408	292	7	5	4.8	4.8	3	4	4.8	6	ns
prot409	559	3	6	4.5	6	5	3	6	7.5	ns
prot410	859	3	1	1.8	9	3	2	9	0	ns
prot411	484	2	4	15	21	3	2	9	18	ns
prot412	117	135	146	163.2	195.6	146	133	176.4	187.2	ns
prot413	182	129	148	165	198	120	132	172.5	219	ns
prot414	226	116	86	205.2	205.2	107	102	190.8	158.4	ns
prot415	179	67	75	243	219	63	68	216	201	ns
prot416	129	61	69	74.4	68.4	64	63	57.6	66	ns
prot417	222	46	49	63	61.5	44	69	61.5	67.5	ns
prot418	353	47	30	68.4	108	44	33	79.2	68.4	ns
prot419	157	32	32	120	123	63	65	195	228	sig
prot420	376	31	40	33.6	36	51	102	90	104.4	sig
prot421	429	24	32	36	34.5	27	28	49.5	45	ns
prot422	182	36	18	30.6	37.8	20	31	39.6	48.6	ns
prot423	187	20	25	51	63	28	30	75	93	sig
prot424	206	37	23	36	32.4	25	19	19.2	43.2	ns
prot425	319	21	16	30	34.5	24	13	30	45	ns
prot426	533	18	20	39.6	50.4	14	21	36	45	ns
prot427	182	24	13	45	33	24	19	78	72	ns
prot428	260	20	16	21.6	24	15	24	22.8	30	ns
prot429	181	16	14	28.5	34.5	19	10	34.5	30	ns
prot430	246	22	17	19.8	19.8	7	21	19.8	30.6	ns
prot431	156	14	18	42	63	21	13	33	48	ns
prot432	213	19	22	15.6	21.6	12	16	16.8	20.4	ns
prot433	295	13	8	9	9	13	22	16.5	21	sig
prot434	610	16	14	25.2	14.4	17	15	16.2	19.8	ns
prot435	152	12	18	81	45	12	12	39	60	ns
prot436	470	6	15	15.6	14.4	9	19	10.8	16.8	ns
prot437	278	13	12	15	16.5	7	9	24	10.5	ns
prot438	250	10	14	25.2	28.8	13	13	21.6	23.4	ns
prot439	265	11	13	48	21	8	9	39	42	ns
prot440	327	9	5	13.2	16.8	5	8	21.6	4.8	ns
prot441	577	11	9	19.5	13.5	9	9	19.5	19.5	ns
prot442	236	13	9	18	25.2	5	13	16.2	12.6	ns
prot443	347	16	10	33	18	11	9	39	30	ns
prot444	177	15	8	13.2	10.8	8	15	4.8	9.6	ns
prot445	261	6	15	3	13.5	8	5	18	18	sig
prot446	357	4	7	12.6	19.8	4	4	10.8	12.6	ns
prot447	379	10	10	33	21	9	9	57	36	ns
prot448	172	6	7	9.6	8.4	6	8	9.6	10.8	ns
prot449	161	14	3	12	18	9	10	10.5	15	ns
prot450	466	9	16	18	18	13	11	16.2	21.6	ns
prot451	165	11	3	12	12	11	8	12	33	ns
prot452	245	4	7	6	7.2	9	9	3.6	7.2	ns
prot453	222	13	8	12	6	9	8	15	10.5	ns
prot454	428	6	8	12.6	18	4	11	12.6	10.8	ns
prot455	227	9	4	21	18	12	20	42	24	sig
prot456	420	13	5	9.6	6	14	14	10.8	21.6	sig
prot457	171	3	5	6	16.5	7	5	12	9	ns
prot458	307	9	8	14.4	14.4	10	4	9	19.8	ns
prot459	230	9	12	15	21	11	12	21	12	ns
prot460	343	7	9	4.8	10.8	8	3	6	8.4	ns
prot461	441	9	14	12	4.5	6	10	9	22.5	ns
prot462	415	2	1	10.8	21.6	7	13	19.8	7.2	sig
prot463	270	4	5	12	21	2	9	27	21	sig
prot464	711	8	4	2.4	9.6	4	7	4.8	6	ns
prot465	321	9	3	15	6	7	6	6	9	ns
prot466	238	6	5	19.8	7.2	4	1	3.6	21.6	ns
prot467	320	3	9	9	21	8	10	6	15	ns
prot468	274	7	4	8.4	4.8	7	6	8.4	8.4	ns
prot469	364	6	12	15	10.5	11	8	13.5	4.5	ns
prot470	361	10	10	5.4	19.8	5	4	5.4	16.2	ns
prot471	262	6	7	6	15	4	4	18	18	ns
prot472	513	5	4	7.2	4.8	7	5	6	4.8	ns
prot473	569	3	3	13.5	3	5	13	7.5	7.5	sig
prot474	387	3	2	9	7.2	6	10	5.4	12.6	ns
prot475	447	4	9	15	12	2	1	15	15	ns
prot476	378	1	2	7.2	4.8	11	2	2.4	9.6	sig
prot477	251	5	4	4.5	6	5	3	9	7.5	ns
prot478	468	5	3	1.8	5.4	8	6	14.4	10.8	sig
prot479	544	3	5	6	12	3	7	15	12	ns
prot480	244	8	1	2.4	1.2	3	1	2.4	8.4	ns
prot481	327	1	3	6	6	6	6	6	1.5	ns
prot482	494	3	2	3.6	1.8	5	3	5.4	7.2	ns
prot483	192	155	160	510	525	168	170	492	657	ns
prot484	243	122	135	160.8	154.8	109	124	132	159.6	ns
prot485	149	36	37	73.5	63	54	54	73.5	81	ns
prot486	236	40	35	90	84.6	63	46	133.2	118.8	sig
prot487	134	29	40	84	96	38	46	129	108	ns
prot488	103	33	32	32.4	38.4	30	38	45.6	37.2	ns
prot489	103	32	41	55.5	55.5	39	30	52.5	45	ns
prot490	103	36	27	57.6	66.6	34	36	59.4	79.2	ns
prot491	271	26	37	129	84	34	48	81	102	ns
prot492	257	35	20	32.4	30	27	21	27.6	21.6	ns
prot493	174	24	13	24	27	21	14	28.5	22.5	ns
prot494	165	21	31	55.8	37.8	25	24	55.8	43.2	ns
prot495	251	17	19	69	27	21	20	69	51	ns
prot496	265	24	14	33.6	21.6	17	24	30	24	ns
prot497	193	25	19	36	33	54	84	103.5	90	sig
prot498	137	17	19	32.4	37.8	21	26	50.4	39.6	ns
prot499	149	19	23	48	51	22	25	69	57	ns
prot500	291	29	16	26.4	25.2	18	25	37.2	31.2	ns
prot501	227	10	17	21	28.5	14	14	22.5	27	ns
prot502	198	18	26	27	12.6	16	9	32.4	43.2	ns
prot503	194	17	22	33	78	22	16	48	42	sig
prot504	234	23	18	16.8	20.4	20	11	26.4	22.8	ns
prot505	247	17	14	24	19.5	12	11	25.5	15	ns
prot506	145	17	11	25.2	45	31	40	109.8	64.8	sig
prot507	141	21	20	48	51	49	25	93	66	sig
prot508	187	11	12	13.2	16.8	13	14	22.8	21.6	ns
prot509	165	18	16	22.5	13.5	20	15	15	37.5	ns
prot510	166	14	17	34.2	27	12	13	37.8	23.4	ns
prot511	225	14	16	48	51	16	20	27	51	ns
prot512	239	12	10	18	9.6	12	16	14.4	24	ns
prot513	275	20	14	19.5	21	20	8	22.5	15	ns
prot514	206	14	12	21.6	27	14	13	34.2	10.8	ns
prot515	322	16	16	48	33	15	14	33	33	ns
prot516	178	12	11	18	7.2	16	31	32.4	19.2	sig
prot517	227	14	14	21	21	12	13	39	19.5	sig
prot518	237	5	13	27	21.6	13	14	21.6	30.6	ns
prot519	254	8	10	24	33	30	36	117	135	sig
prot520	208	15	16	16.8	16.8	16	14	19.2	19.2	ns
prot521	153	12	10	33	21	10	8	22.5	18	ns
prot522	244	10	14	28.8	25.2	29	17	18	34.2	ns
prot523	287	11	6	36	15	10	9	36	15	ns
prot524	206	8	8	14.4	16.8	11	3	15.6	21.6	ns
prot525	244	16	12	15	13.5	8	10	24	25.5	ns
prot526	383	10	13	12.6	18	5	11	10.8	23.4	ns
prot527	184	8	9	9	27	12	14	33	36	sig
prot528	377	6	7	14.4	9.6	11	8	8.4	7.2	ns
prot529	355	11	9	7.5	13.5	13	10	12	21	ns
prot530	129	7	6	10.8	14.4	8	9	12.6	9	ns
prot531	162	10	2	18	9	8	8	24	24	ns
prot532	184	7	3	9.6	4.8	9	6	12	4.8	ns
prot533	347	9	7	21	16.5	5	5	19.5	7.5	ns
prot534	203	15	8	12.6	16.2	3	5	3.6	3.6	ns
prot535	1930	11	8	18	18	12	8	42	27	sig
prot536	316	4	4	18	12	7	6	12	6	ns
prot537	198	9	7	9	9	14	16	34.5	19.5	sig
prot538	250	10	4	5.4	10.8	7	7	19.8	9	ns
prot539	265	8	7	27	18	3	7	9	33	ns
prot540	469	7	3	9.6	10.8	11	8	3.6	8.4	ns
prot541	563	5	10	10.5	7.5	2	5	9	3	ns
prot542	290	6	10	14.4	10.8	3	6	19.8	10.8	ns
prot543	338	5	7	36	15	6	10	18	18	sig
prot544	449	6	8	7.2	8.4	4	7	7.2	9.6	ns
prot545	273	8	7	9	4.5	5	10	13.5	9	ns
prot546	412	11	6	5.4	16.2	8	6	1.8	7.2	ns
prot547	170	2	4	12	6	2	3	27	24	ns
prot548	478	3	4	9.6	12	24	8	12	16.8	sig
prot549	302	2	3	6	18	3	3	1.5	13.5	ns
prot550	167	6	4	9	7.2	9	3	7.2	9	ns
prot551	151	3	3	6	15	3	9	30	15	ns
prot552	816	4	7	6	4.8	7	4	7.2	4.8	sig
prot553	279	4	7	6	4.5	3	4	7.5	9	ns
prot554	320	4	5	14.4	5.4	3	5	10.8	7.2	ns
prot555	351	3	8	15	21	4	4	12	27	ns
prot556	242	7	3	7.2	12	3	3	7.2	2.4	ns
prot557	276	4	7	1.5	4.5	4	5	7.5	13.5	sig
prot558	565	3	5	12.6	9	1	5	10.8	10.8	ns
prot559	356	2	6	18	6	6	0	9	3	ns
prot560	162	3	5	4.8	2.4	3	0	1.2	6	ns
prot561	155	0	0	9	4.5	6	8	3	4.5	ns
prot562	484	2	2	1.8	9	2	3	5.4	3.6	ns
prot563	462	4	4	6	15	9	4	3	15	ns
prot564	989	1	5	8.4	4.8	3	2	6	3.6	ns
prot565	353	5	8	12	1.5	6	15	13.5	4.5	sig
prot566	382	1	3	9	10.8	4	5	10.8	5.4	ns
prot567	1092	5	4	6	18	1	4	9	15	ns
prot568	158	6	2	0	1.2	1	4	1.2	3.6	ns
prot569	829	6	3	6	4.5	3	4	4.5	9	ns
prot570	600	5	3	7.2	9	4	1	1.8	3.6	sig
prot571	743	3	2	3	9	4	1	15	6	ns
prot572	271	3	6	3.6	2.4	2	2	2.4	4.8	ns
prot573	774	3	5	1.5	3	7	7	7.5	10.5	sig
prot574	617	1	4	3.6	7.2	2	2	1.8	1.8	sig
prot575	120	164	176	522	528	176	163	471	459	ns
prot576	257	162	145	178.8	169.2	158	127	186	186	ns
prot577	138	133	127	208.5	238.5	151	130	234	217.5	ns
prot578	126	93	80	153	140.4	109	107	156.6	147.6	ns
prot579	126	71	80	243	219	82	64	276	234	ns
prot580	126	81	82	90	97.2	79	87	122.4	98.4	ns
prot581	126	91	82	136.5	114	89	85	135	124.5	ns
prot582	126	87	92	144	138.6	92	72	153	163.8	ns
prot583	126	69	86	348	258	90	80	231	261	ns
prot584	126	82	84	99.6	92.4	82	92	121.2	121.2	ns
prot585	433	74	90	133.5	150	112	136	174	159	sig
prot586	258	31	40	81	73.8	47	65	129.6	120.6	sig
prot587	219	39	31	87	69	39	38	96	135	sig
prot588	274	25	29	33.6	33.6	18	25	28.8	31.2	ns
prot589	211	23	21	25.5	34.5	23	21	31.5	39	ns
prot590	203	21	22	37.8	39.6	22	18	27	34.2	ns
prot591	210	26	29	78	84	20	28	90	90	ns
prot592	190	20	20	27.6	25.2	23	25	27.6	33.6	ns
prot593	164	19	10	34.5	34.5	20	20	31.5	36	ns
prot594	159	16	23	34.2	37.8	19	25	36	27	ns
prot595	171	21	28	54	42	13	22	57	63	ns
prot596	153	21	15	14.4	27.6	17	16	25.2	20.4	ns
prot597	176	20	22	30	31.5	24	14	27	25.5	ns
prot598	192	24	11	43.2	28.8	13	27	36	48.6	ns
prot599	352	18	23	42	54	15	13	45	42	ns
prot600	146	14	13	8.4	15.6	13	14	22.8	10.8	ns
prot601	323	19	11	31.5	25.5	33	15	67.5	49.5	sig
prot602	258	15	21	48.6	37.8	14	15	39.6	32.4	ns
prot603	152	19	9	27	27	19	15	39	42	ns
prot604	76	17	12	18	18	16	15	19.2	16.8	ns
prot605	128	14	12	24	24	16	14	28.5	25.5	ns
prot606	187	16	21	41.4	19.8	18	19	30.6	28.8	ns
prot607	160	22	11	63	60	20	18	51	27	ns
prot608	315	14	13	28.8	21.6	18	14	16.8	21.6	ns
prot609	129	11	9	15	25.5	12	11	22.5	18	ns
prot610	185	19	13	23.4	19.8	14	16	25.2	27	ns
prot611	146	4	21	63	60	13	13	42	36	ns
prot612	241	13	14	19.2	22.8	16	13	19.2	14.4	ns
prot613	222	10	20	12	21	16	12	22.5	19.5	ns
prot614	205	5	7	14.4	14.4	12	5	14.4	19.8	ns
prot615	240	10	7	18	36	11	10	33	27	ns
prot616	99	6	11	9.6	8.4	36	42	32.4	72	sig
prot617	643	6	8	18	13.5	10	14	10.5	24	ns
prot618	239	10	8	34.2	14.4	12	12	3.6	19.8	ns
prot619	383	8	10	24	42	12	4	48	24	ns
prot620	247	6	9	14.4	15.6	9	4	7.2	13.2	ns
prot621	189	12	10	15	16.5	13	14	13.5	15	ns
prot622	171	11	10	21.6	19.8	9	16	14.4	9	ns
prot623	326	7	15	24	24	12	12	42	15	ns
prot624	231	12	15	9.6	14.4	20	10	19.2	32.4	sig
prot625	153	11	17	13.5	25.5	6	9	22.5	10.5	ns
prot626	268	15	11	23.4	25.2	19	10	16.2	10.8	ns
prot627	204	7	4	33	21	7	8	27	18	ns
prot628	191	14	8	18	12	16	9	14.4	12	ns
prot629	114	11	14	27	19.5	12	7	12	19.5	ns
prot630	419	10	11	10.8	19.8	8	14	16.2	18	ns
prot631	141	9	12	33	21	15	15	45	21	ns
prot632	128	15	10	7.2	16.8	7	4	4.8	8.4	ns
prot633	164	6	7	7.5	15	6	7	7.5	6	ns
prot634	274	9	10	9	18	7	10	28.8	16.2	ns
prot635	188	7	11	39	24	8	14	24	39	ns
prot636	372	12	8	6	10.8	7	14	8.4	8.4	ns
prot637	365	12	5	12	10.5	11	6	15	10.5	sig
prot638	145	10	8	23.4	9	8	4	18	18	ns
prot639	159	5	7	21	27	12	11	36	15	ns
prot640	379	8	8	13.2	7.2	13	7	9.6	13.2	ns
prot641	190	11	9	13.5	16.5	8	10	13.5	25.5	ns
prot642	194	6	15	16.2	7.2	8	12	9	12.6	ns
prot643	178	9	6	24	18	13	7	24	27	ns
prot644	181	5	10	9.6	12	6	6	10.8	4.8	ns
prot645	321	9	10	24	16.5	9	12	16.5	4.5	ns
prot646	192	10	6	12.6	14.4	9	14	18	16.2	ns
prot647	352	6	8	27	33	12	16	27	42	ns
prot648	118	6	6	13.2	12	8	8	10.8	13.2	ns
prot649	410	6	4	6	10.5	7	11	13.5	10.5	ns
prot650	403	5	2	21.6	21.6	15	27	21.6	27	sig
prot651	199	2	10	18	27	7	10	21	18	ns
prot652	457	11	3	9.6	7.2	39	21	25.2	18	sig
prot653	221	7	9	6	15	8	5	12	13.5	ns
prot654	216	3	12	7.2	7.2	14	14	18	25.2	sig
prot655	217	5	13	24	21	10	14	30	30	sig
prot656	172	7	9	6	15.6	6	8	8.4	10.8	ns
prot657	268	8	3	7.5	12	7	8	12	6	ns
prot658	583	3	9	5.4	10.8	5	5	7.2	5.4	ns
prot659	229	6	10	27	15	4	8	24	15	ns
prot660	177	5	13	7.2	10.8	22	18	14.4	7.2	sig
prot661	142	10	3	10.5	10.5	10	8	6	6	ns
prot662	178	4	13	7.2	9	8	6	25.2	21.6	sig
prot663	111	8	6	24	33	8	10	27	21	ns
prot664	116	6	5	8.4	13.2	15	18	43.2	28.8	sig
prot665	325	6	9	9	1.5	5	14	6	12	ns
prot666	268	5	2	16.2	10.8	5	7	10.8	14.4	ns
prot667	599	11	7	9	12	4	11	21	27	ns
prot668	341	5	7	7.2	8.4	27	15	36	28.8	sig
prot669	172	2	4	7.5	9	3	4	7.5	4.5	ns
prot670	204	3	4	1.8	5.4	4	8	10.8	7.2	ns
prot671	171	12	6	18	15	8	7	24	21	ns
prot672	255	5	3	4.8	9.6	24	12	18	21.6	sig
prot673	180	5	4	1.5	7.5	4	11	6	4.5	ns
prot674	215	6	3	12.6	7.2	2	5	5.4	7.2	ns
prot675	211	5	12	15	24	4	11	30	6	ns
prot676	234	3	1	9.6	6	3	3	1.2	8.4	ns
prot677	214	8	2	6	3	5	8	7.5	0	ns
prot678	180	5	6	16.2	7.2	6	9	10.8	7.2	sig
prot679	292	3	3	24	15	3	5	12	15	ns
prot680	387	5	5	4.8	4.8	5	5	1.2	0	ns
prot681	283	7	6	7.5	6	5	13	6	21	sig
prot682	351	3	1	9	9	2	1	1.8	10.8	ns
prot683	502	6	4	15	12	2	6	12	15	ns
prot684	484	4	2	2.4	1.2	5	4	2.4	3.6	ns
prot685	345	8	3	9	4.5	4	2	3	3	ns
prot686	448	5	4	7.2	16.2	6	8	9	5.4	ns
prot687	277	2	3	21	18	13	13	27	12	sig
prot688	737	0	4	4.8	2.4	5	5	6	13.2	sig
prot689	159	5	4	6	6	5	4	7.5	1.5	ns
prot690	153	7	2	10.8	9	0	6	9	9	ns
prot691	321	4	4	9	12	1	2	12	0	ns
prot692	373	3	4	8.4	9.6	4	6	2.4	3.6	ns
prot693	124	0	3	4.5	9	2	2	1.5	6	ns
prot694	330	8	2	5.4	1.8	9	7	12.6	16.2	sig
prot695	319	7	1	6	18	2	3	3	3	ns
prot696	272	5	5	4.8	3.6	1	2	1.2	6	ns
prot697	296	4	5	10.5	1.5	14	6	3	12	sig
prot698	167	3	5	3.6	7.2	6	4	9	12.6	ns
prot699	832	4	7	9	18	3	3	12	6	ns
prot700	461	4	6	3.6	3.6	1	1	3.6	4.8	ns
prot701	152	5	5	4.5	1.5	5	7	9	7.5	ns
prot702	247	12	4	5.4	7.2	2	4	3.6	10.8	ns
prot703	311	3	4	12	12	5	3	9	9	ns
prot704	299	2	5	6	6	4	2	2.4	3.6	ns
prot705	383	2	3	1.5	3	1	2	1.5	6	ns
prot706	426	4	2	9	1.8	3	0	9	5.4	ns
prot707	155	3	2	12	9	3	4	9	9	ns
prot708	989	1	5	4.8	2.4	4	2	1.2	1.2	ns
prot709	187	7	2	3	10.5	3	2	1.5	1.5	ns
prot710	366	3	3	5.4	0	5	3	3.6	9	ns
prot711	715	2	1	15	12	3	4	9	15	ns
prot712	830	1	1	4.8	1.2	3	4	0	2.4	ns
prot713	177	7	0	0	1.5	3	2	4.5	7.5	ns
prot714	632	1	3	7.2	7.2	3	2	0	3.6	ns
prot715	444	2	3	6	0	4	1	3	12	ns
prot716	1241	3	3	4.8	6	3	1	0	4.8	ns
prot717	685	0	3	3	4.5	1	2	0	3	ns
prot718	387	3	2	3.6	7.2	4	2	16.2	12.6	sig
prot719	322	1	1	9	3	2	2	12	6	ns
prot720	735	2	2	2.4	3.6	1	1	4.8	1.2	sig
prot721	186	43	30	52.5	70.5	56	54	99	111	sig
prot722	156	51	38	70.2	77.4	40	24	66.6	95.4	ns
prot723	282	49	41	126	132	84	88	318	180	sig
prot724	140	29	29	42	28.8	54	61	78	69.6	sig
prot725	137	21	17	34.5	40.5	44	34	81	111	sig
prot726	124	28	22	32.4	46.8	26	27	34.2	45	ns
prot727	169	23	16	48	51	18	21	36	63	ns
prot728	142	13	21	26.4	27.6	28	24	14.4	28.8	ns
prot729	162	23	20	36	31.5	27	29	40.5	33	ns
prot730	200	10	22	43.2	32.4	28	24	39.6	41.4	ns
prot731	156	21	19	69	33	40	32	102	102	sig
prot732	306	12	25	14.4	18	18	23	20.4	24	ns
prot733	174	14	12	18	21	11	18	27	21	ns
prot734	194	9	18	48.6	30.6	12	16	36	37.8	ns
prot735	103	22	9	33	54	17	10	30	42	ns
prot736	172	8	10	13.2	18	11	11	20.4	13.2	ns
prot737	180	26	18	18	27	12	19	30	24	ns
prot738	184	13	8	16.2	30.6	8	4	19.8	27	ns
prot739	230	17	12	36	48	14	15	45	18	ns
prot740	187	10	13	16.8	20.4	10	19	15.6	12	ns
prot741	189	16	18	27	15	54	33	67.5	49.5	sig
prot742	180	11	7	32.4	23.4	17	11	37.8	23.4	ns
prot743	294	15	15	45	48	10	20	21	36	ns
prot744	186	15	12	14.4	14.4	28	24	31.2	28.8	sig
prot745	225	15	13	15	13.5	13	8	15	10.5	ns
prot746	174	16	10	21.6	23.4	12	10	16.2	12.6	ns
prot747	208	9	14	36	30	15	11	54	27	ns
prot748	217	18	8	8.4	8.4	11	7	12	4.8	ns
prot749	112	11	9	19.5	15	9	6	10.5	15	ns
prot750	206	8	17	14.4	18	9	13	9	28.8	ns
prot751	166	13	4	21	33	7	11	15	30	ns
prot752	113	13	12	10.8	15.6	2	7	14.4	6	ns
prot753	169	4	4	15	9	16	16	22.5	13.5	sig
prot754	313	7	9	10.8	9	13	22	39.6	32.4	sig
prot755	197	6	12	24	24	13	10	18	33	ns
prot756	124	10	9	8.4	3.6	4	3	10.8	8.4	ns
prot757	246	9	9	10.5	16.5	3	10	12	10.5	ns
prot758	258	9	9	16.2	12.6	9	8	16.2	10.8	ns
prot759	168	7	10	24	15	10	9	18	15	ns
prot760	260	3	9	10.8	8.4	4	3	7.2	3.6	ns
prot761	243	6	9	9	10.5	7	10	15	10.5	ns
prot762	124	8	6	14.4	12.6	7	18	14.4	25.2	sig
prot763	208	4	4	18	18	6	14	36	18	ns
prot764	217	10	10	2.4	10.8	7	6	12	7.2	ns
prot765	197	8	6	12	10.5	8	11	10.5	15	sig
prot766	177	6	3	5.4	9	12	6	37.8	32.4	sig
prot767	146	9	9	15	27	6	3	24	39	ns
prot768	157	3	3	3.6	6	8	3	8.4	6	ns
prot769	270	8	8	7.5	6	6	5	6	16.5	ns
prot770	264	6	4	9	12.6	10	7	12.6	14.4	ns
prot771	274	6	5	21	24	9	6	15	6	ns
prot772	156	5	6	6	13.2	10	6	9.6	16.8	sig
prot773	252	9	4	3	4.5	7	9	9	7.5	ns
prot774	356	5	8	23.4	10.8	18	13	39.6	23.4	sig
prot775	180	9	2	27	36	5	10	18	21	ns
prot776	251	4	5	8.4	6	4	4	2.4	4.8	sig
prot777	156	7	5	9	9	6	10	12	16.5	ns
prot778	227	6	1	10.8	10.8	4	7	12.6	16.2	ns
prot779	116	5	11	33	21	2	5	27	12	ns
prot780	154	5	7	4.8	7.2	6	9	4.8	4.8	ns
prot781	198	4	7	7.5	9	13	6	9	12	ns
prot782	236	8	2	12.6	21.6	5	4	30.6	12.6	sig
prot783	184	8	5	21	33	7	7	21	12	ns
prot784	122	5	3	8.4	7.2	10	7	1.2	2.4	ns
prot785	91	4	5	7.5	6	7	6	9	3	sig
prot786	274	6	3	12.6	9	8	9	14.4	27	sig
prot787	152	8	6	6	15	8	6	24	24	ns
prot788	162	3	4	1.2	4.8	6	6	1.2	2.4	ns
prot789	158	7	7	4.5	9	8	7	6	3	ns
prot790	463	9	5	1.8	7.2	1	1	9	9	ns
prot791	312	3	4	15	9	4	6	21	36	ns
prot792	261	2	7	2.4	1.2	5	1	1.2	4.8	ns
prot793	392	5	9	10.5	7.5	7	9	25.5	12	ns
prot794	182	7	2	12.6	10.8	4	5	1.8	10.8	ns
prot795	310	2	5	12	12	3	6	9	12	ns
prot796	382	7	9	9.6	12	1	6	6	8.4	ns
prot797	113	4	6	9	12	4	5	15	7.5	ns
prot798	111	5	5	7.2	12.6	8	10	7.2	7.2	sig
prot799	418	4	7	21	18	6	8	21	3	ns
prot800	185	2	2	6	3.6	4	12	4.8	1.2	ns
prot801	163	6	8	7.5	6	7	5	6	10.5	ns
prot802	238	10	2	7.2	7.2	6	6	12.6	10.8	ns
prot803	282	4	2	6	0	4	6	6	24	ns
prot804	305	3	7	7.2	1.2	5	4	6	9.6	ns
prot805	292	5	1	6	1.5	6	2	9	7.5	ns
prot806	427	2	4	0	5.4	4	2	3.6	5.4	sig
prot807	234	8	6	9	12	1	2	3	15	ns
prot808	233	5	7	7.2	4.8	4	3	6	6	ns
prot809	425	3	9	6	4.5	2	6	6	4.5	ns
prot810	95	4	3	0	10.8	5	1	3.6	18	sig
prot811	241	5	5	24	21	6	6	12	36	sig
prot812	201	0	5	4.8	3.6	2	3	7.2	2.4	ns
prot813	474	1	3	7.5	3	2	6	6	3	ns
prot814	437	1	2	7.2	3.6	1	5	7.2	5.4	ns
prot815	411	6	5	6	6	1	3	18	12	ns
prot816	333	8	1	2.4	4.8	8	2	3.6	0	ns
prot817	449	0	3	1.5	6	1	3	3	6	ns
prot818	256	4	3	3.6	9	4	4	3.6	5.4	ns
prot819	292	5	3	3	9	2	1	0	15	ns
prot820	669	2	5	1.2	7.2	11	7	6	4.8	sig
prot821	378	4	4	3	3	4	8	12	6	sig
prot822	373	2	1	5.4	9	3	12	21.6	16.2	sig
prot823	327	2	3	12	12	4	3	21	6	ns
prot824	180	1	4	3.6	3.6	4	4	4.8	3.6	ns
prot825	357	4	4	3	9	2	1	9	4.5	ns
prot826	791	3	3	7.2	3.6	3	2	9	1.8	ns
prot827	1037	2	3	6	9	4	0	9	18	ns
prot828	223	2	2	4.8	2.4	6	2	2.4	6	ns
prot829	417	3	5	4.5	1.5	5	0	3	1.5	ns
prot830	310	2	4	7.2	7.2	0	1	0	3.6	ns
prot831	796	1	1	3	3	2	2	9	18	ns
prot832	385	1	4	2.4	2.4	2	1	0	1.2	ns
prot833	399	2	1	3	1.5	1	1	7.5	1.5	ns
prot834	661	0	4	7.2	1.8	0	0	5.4	3.6	ns
prot835	648	4	4	6	15	1	3	15	3	ns
prot836	172	3	0	1.2	4.8	6	3	7.2	10.8	sig
prot837	459	1	0	0	1.5	1	3	0	3	ns
prot838	266	1	3	1.8	0	6	2	3.6	14.4	sig
prot839	85	52	46	156	159	104	108	354	366	sig
prot840	185	63	61	54	57.6	72	64	64.8	68.4	ns
prot841	130	56	54	97.5	57	63	39	70.5	81	ns
prot842	128	49	59	109.8	90	70	75	135	158.4	sig
prot843	130	44	56	168	165	63	49	174	165	ns
prot844	150	55	55	70.8	70.8	48	48	62.4	69.6	ns
prot845	94	48	33	64.5	45	46	43	48	73.5	ns
prot846	154	24	27	45	45	22	34	39.6	46.8	ns
prot847	76	31	21	66	87	26	21	90	99	ns
prot848	213	14	10	22.8	20.4	16	16	21.6	19.2	ns
prot849	51	12	19	30	36	14	20	36	22.5	ns
prot850	198	16	18	50.4	37.8	47	36	64.8	36	sig
prot851	150	18	21	30	60	18	18	51	57	ns
prot852	161	14	15	4.8	21.6	13	21	21.6	10.8	ns
prot853	227	15	9	19.5	18	12	8	27	21	ns
prot854	56	14	15	21.6	27	11	19	27	19.8	ns
prot855	107	13	19	21	36	16	16	42	45	ns
prot856	85	7	11	8.4	18	24	30	31.2	33.6	sig
prot857	191	9	12	13.5	19.5	22	18	51	30	sig
prot858	207	13	13	25.2	25.2	45	36	64.8	64.8	sig
prot859	313	7	13	24	30	17	9	30	21	ns
prot860	150	12	13	10.8	13.2	12	20	13.2	19.2	ns
prot861	446	8	10	18	18	13	8	13.5	18	ns
prot862	165	12	18	18	16.2	8	7	16.2	21.6	ns
prot863	164	9	15	24	33	6	14	48	30	sig
prot864	183	7	14	13.2	16.8	12	16	20.4	21.6	ns
prot865	112	14	3	13.5	12	10	10	10.5	16.5	ns
prot866	99	13	15	18	18	8	6	27	21.6	ns
prot867	162	10	10	36	36	13	13	42	15	ns
prot868	294	7	8	6	13.2	9	9	19.2	13.2	ns
prot869	219	10	12	15	7.5	6	7	18	7.5	ns
prot870	139	15	11	10.8	14.4	12	13	18	25.2	ns
prot871	1091	6	19	48	24	4	1	21	30	ns
prot872	153	19	10	14.4	4.8	10	15	9.6	7.2	ns
prot873	122	11	6	13.5	16.5	6	5	16.5	7.5	ns
prot874	308	6	11	19.8	14.4	7	5	23.4	25.2	ns
prot875	274	11	5	18	27	7	15	24	6	ns
prot876	168	4	7	12	8.4	9	4	19.2	6	ns
prot877	157	4	7	21	12	8	9	12	6	ns
prot878	171	13	6	10.8	19.8	8	12	9	9	ns
prot879	163	11	5	18	21	6	10	21	30	ns
prot880	78	3	5	2.4	7.2	4	6	2.4	6	ns
prot881	177	11	5	12	13.5	6	13	12	16.5	ns
prot882	198	11	10	3.6	5.4	6	7	16.2	23.4	ns
prot883	322	8	12	33	24	14	9	33	30	ns
prot884	145	6	7	9.6	7.2	12	9	4.8	21.6	sig
prot885	224	8	7	15	13.5	27	9	13.5	22.5	sig
prot886	155	8	3	21.6	14.4	2	12	12.6	18	ns
prot887	102	3	8	27	30	8	5	45	18	ns
prot888	207	5	3	7.2	9.6	4	7	7.2	7.2	sig
prot889	480	9	10	13.5	9	6	2	10.5	9	ns
prot890	104	9	8	14.4	12.6	26	16	25.2	21.6	sig
prot891	204	7	9	18	24	10	12	27	9	sig
prot892	248	9	5	7.2	7.2	11	5	16.8	3.6	ns
prot893	157	10	4	4.5	13.5	10	10	15	4.5	ns
prot894	132	3	7	5.4	10.8	5	5	10.8	12.6	ns
prot895	214	8	8	18	18	7	4	15	12	ns
prot896	219	9	4	13.2	7.2	11	5	8.4	8.4	ns
prot897	193	4	7	12	9	10	14	7.5	3	sig
prot898	155	6	11	9	9	7	13	12.6	21.6	sig
prot899	239	10	9	18	15	3	7	15	12	ns
prot900	116	9	8	4.8	4.8	7	3	10.8	7.2	ns
prot901	211	4	4	4.5	7.5	2	13	10.5	9	ns
prot902	156	7	8	9	9	7	5	12.6	16.2	ns
prot903	246	2	8	9	12	9	5	12	18	ns
prot904	218	3	11	2.4	8.4	13	13	10.8	13.2	sig
prot905	201	6	3	10.5	1.5	12	8	12	21	sig
prot906	111	4	10	9	3.6	1	4	14.4	7.2	ns
prot907	175	5	8	15	6	7	6	21	12	ns
prot908	195	5	6	0	8.4	2	5	3.6	7.2	ns
prot909	292	3	3	16.5	7.5	3	6	7.5	1.5	ns
prot910	173	1	5	5.4	3.6	5	13	16.2	19.8	sig
prot911	284	5	7	18	15	22	22	21	27	sig
prot912	151	2	7	6	4.8	10	4	2.4	7.2	ns
prot913	165	7	5	9	6	5	3	4.5	1.5	ns
prot914	132	9	6	1.8	3.6	5	4	9	12.6	ns
prot915	177	1	4	21	21	2	3	15	15	ns
prot916	137	2	4	8.4	8.4	8	7	12	7.2	sig
prot917	325	3	7	7.5	4.5	3	5	9	1.5	ns
prot918	192	11	4	5.4	1.8	6	2	14.4	10.8	sig
prot919	170	3	4	12	6	2	4	15	9	ns
prot920	157	2	7	4.8	6	4	6	6	4.8	ns
prot921	192	3	6	9	7.5	6	6	9	4.5	ns
prot922	474	4	3	3.6	14.4	3	6	3.6	12.6	ns
prot923	186	4	4	21	9	9	4	21	33	sig
prot924	428	2	3	2.4	9.6	4	2	3.6	3.6	ns
prot925	191	5	5	9	4.5	5	4	6	4.5	ns
prot926	169	6	6	3.6	16.2	4	11	19.8	23.4	sig
prot927	166	2	3	3	6	3	6	6	6	ns
prot928	290	4	5	7.2	2.4	5	4	7.2	0	ns
prot929	216	1	3	3	4.5	8	6	9	13.5	sig
prot930	103	5	3	5.4	1.8	4	3	7.2	7.2	ns
prot931	271	5	4	24	15	2	5	21	6	ns
prot932	147	4	4	3.6	4.8	5	3	3.6	7.2	ns
prot933	135	3	0	3	0	2	1	6	4.5	ns
prot934	135	1	3	5.4	3.6	5	5	9	9	ns
prot935	135	5	2	12	24	4	3	12	12	ns
prot936	135	4	5	3.6	3.6	9	15	10.8	3.6	sig
prot937	321	2	4	6	4.5	3	8	6	4.5	ns
prot938	164	3	3	10.8	5.4	3	24	10.8	5.4	sig
prot939	113	6	2	12	6	1	4	12	21	ns
prot940	271	2	3	3.6	1.2	2	3	2.4	2.4	ns
prot941	204	0	2	6	7.5	2	2	4.5	3	ns
prot942	276	0	5	9	3.6	3	6	5.4	3.6	ns
prot943	108	6	3	24	9	3	5	0	12	ns
prot944	91	5	1	6	3.6	3	0	2.4	2.4	ns
prot945	325	2	2	1.5	4.5	3	4	4.5	4.5	ns
prot946	114	1	4	14.4	5.4	6	5	7.2	5.4	ns
prot947	277	8	2	3	12	1	3	3	3	ns
prot948	118	1	0	4.8	4.8	3	2	0	3.6	ns
prot949	121	2	5	7.5	1.5	4	3	3	0	ns
prot950	198	1	2	1.8	1.8	3	2	5.4	7.2	ns
prot951	237	2	4	9	3	3	1	9	0	ns
prot952	220	3	4	0	2.4	4	6	1.2	6	ns
prot953	406	6	2	0	3	4	4	6	9	sig
prot954	391	1	1	5.4	7.2	1	0	3.6	1.8	ns
prot955	189	2	2	6	12	3	1	6	9	ns
prot956	232	3	0	4.8	1.2	4	5	7.2	4.8	ns
prot957	470	1	0	4.5	4.5	2	1	0	3	ns
prot958	527	1	1	1.8	1.8	2	5	3.6	7.2	sig
prot959	141	0	1	12	3	2	3	3	3	ns
prot960	602	4	6	2.4	3.6	0	2	1.2	2.4	ns
prot961	109	25	32	51	34.5	84	84	117	121.5	sig
prot962	258	34	31	43.2	36	24	22	39.6	43.2	ns
prot963	168	14	20	36	45	14	18	39	54	ns
prot964	177	15	21	18	18	13	12	30	21.6	ns
prot965	104	12	9	24	25.5	10	17	16.5	28.5	ns
prot966	187	11	7	12.6	5.4	5	11	18	23.4	ns
prot967	134	13	10	36	39	27	23	129	81	sig
prot968	153	12	20	30	10.8	14	24	9.6	19.2	sig
prot969	125	15	8	13.5	16.5	15	5	15	25.5	ns
prot970	242	9	9	16.2	28.8	12	7	21.6	21.6	ns
prot971	128	10	7	27	36	8	15	27	21	ns
prot972	160	7	6	8.4	10.8	11	3	12	18	ns
prot973	65	11	21	13.5	25.5	16	14	15	15	ns
prot974	143	13	8	12.6	21.6	12	18	25.2	23.4	ns
prot975	131	16	9	27	36	14	7	39	30	ns
prot976	128	7	6	22.8	10.8	9	11	10.8	15.6	ns
prot977	76	6	11	10.5	13.5	8	18	24	24	sig
prot978	95	14	9	16.2	9	9	8	25.2	14.4	ns
prot979	70	12	8	51	18	8	9	27	27	ns
prot980	136	15	13	10.8	15.6	11	9	20.4	12	ns
prot981	116	11	8	9	7.5	14	8	16.5	13.5	ns
prot982	108	6	9	14.4	18	14	11	16.2	18	ns
prot983	195	11	8	21	21	9	8	39	39	ns
prot984	145	10	5	12	8.4	6	11	9.6	9.6	ns
prot985	102	5	11	9	10.5	9	7	12	18	ns
prot986	173	9	3	12.6	10.8	10	8	21.6	16.2	ns
prot987	212	1	8	30	18	3	8	9	21	ns
prot988	116	9	10	4.8	0	6	3	2.4	15.6	ns
prot989	219	7	9	4.5	10.5	5	14	6	6	ns
prot990	312	3	8	14.4	23.4	7	3	10.8	7.2	ns
prot991	78	9	5	24	15	5	4	33	27	ns
prot992	193	5	3	7.2	3.6	10	4	6	12	ns
prot993	500	3	2	4.5	3	3	2	3	9	ns
prot994	195	3	5	7.2	5.4	5	4	9	12.6	ns
prot995	177	11	9	21	21	5	9	15	18	ns
prot996	224	7	6	3.6	7.2	7	6	4.8	4.8	ns
prot997	239	4	6	4.5	9	4	7	4.5	10.5	ns
prot998	223	5	3	10.8	10.8	12	4	9	18	ns
prot999	113	5	2	3	15	5	4	15	9	ns
prot1000	94	4	4	7.2	6	2	6	8.4	7.2	ns
prot1001	74	9	1	6	7.5	7	7	4.5	3	ns
prot1002	265	7	7	10.8	12.6	4	8	7.2	21.6	sig
prot1003	225	6	5	21	33	8	10	42	45	sig
prot1004	129	5	3	2.4	6	8	9	4.8	9.6	sig
prot1005	210	9	3	6	9	5	2	6	7.5	ns
prot1006	248	1	7	12.6	9	5	2	5.4	16.2	ns
prot1007	158	5	3	6	15	5	4	9	27	ns
prot1008	68	6	7	7.2	8.4	5	8	4.8	9.6	ns
prot1009	68	3	4	6	6	5	3	12	4.5	ns
prot1010	548	5	4	12.6	9	2	7	12.6	5.4	ns
prot1011	123	6	4	21	6	6	6	15	18	ns
prot1012	181	6	1	7.2	1.2	8	8	8.4	4.8	ns
prot1013	824	1	6	10.5	4.5	5	4	9	9	ns
prot1014	250	1	6	3.6	7.2	2	2	3.6	16.2	ns
prot1015	242	2	3	15	18	3	2	21	6	ns
prot1016	186	4	6	1.2	6	2	2	1.2	1.2	ns
prot1017	228	8	3	4.5	4.5	8	2	12	7.5	ns
prot1018	106	3	3	9	10.8	2	5	12.6	23.4	sig
prot1019	135	2	2	12	15	0	1	15	6	ns
prot1020	173	2	0	6	8.4	6	8	7.2	9.6	sig
prot1021	245	3	3	1.5	7.5	3	6	6	7.5	ns
prot1022	98	2	5	3.6	14.4	2	4	9	7.2	ns
prot1023	149	5	6	9	9	9	18	72	27	sig
prot1024	136	2	5	6	2.4	1	2	1.2	6	ns
prot1025	335	3	6	3	3	5	4	4.5	6	ns
prot1026	81	3	1	1.8	7.2	2	7	1.8	5.4	ns
prot1027	124	7	8	9	18	0	4	0	15	ns
prot1028	204	2	6	3.6	3.6	6	30	18	14.4	sig
prot1029	124	4	0	7.5	7.5	7	1	6	4.5	ns
prot1030	231	4	7	5.4	9	5	2	10.8	18	sig
prot1031	192	5	10	15	9	5	4	12	15	ns
prot1032	514	4	1	6	2.4	4	9	4.8	7.2	ns
prot1033	277	6	3	4.5	4.5	3	8	4.5	4.5	ns
prot1034	159	4	2	5.4	14.4	5	6	7.2	1.8	ns
prot1035	190	8	2	3	12	7	7	21	12	sig
prot1036	225	6	8	2.4	4.8	5	4	7.2	6	ns
prot1037	57	5	1	6	4.5	6	8	3	9	ns
prot1038	153	5	2	9	7.2	3	1	10.8	9	ns
prot1039	91	2	5	15	18	5	3	9	9	ns
prot1040	94	3	5	2.4	3.6	5	1	3.6	4.8	ns
prot1041	112	4	1	7.5	4.5	4	8	1.5	9	ns
prot1042	336	2	4	16.2	9	2	3	9	7.2	ns
prot1043	241	4	3	9	6	5	3	6	9	ns
prot1044	108	4	5	3.6	8.4	7	4	2.4	1.2	ns
prot1045	117	2	3	3	9	6	1	6	7.5	ns
prot1046	286	3	1	5.4	9	2	6	1.8	3.6	ns
prot1047	122	5	3	0	12	6	4	15	6	sig
prot1048	273	3	2	1.2	3.6	2	2	6	2.4	sig
prot1049	237	1	3	3	9	7	3	1.5	7.5	ns
prot1050	222	1	2	3.6	7.2	2	3	5.4	3.6	ns
prot1051	799	3	4	3	30	1	2	6	15	ns
prot1052	125	1	4	2.4	3.6	0	1	4.8	7.2	ns
prot1053	98	5	3	1.5	1.5	3	0	0	3	ns
prot1054	153	2	3	1.8	1.8	1	3	5.4	1.8	ns
prot1055	186	5	1	6	6	7	2	21	15	sig
prot1056	188	0	2	4.8	1.2	3	0	3.6	3.6	ns
prot1057	127	2	2	1.5	1.5	2	0	1.5	3	ns
prot1058	65	126	121	225	198	111	127	174.6	221.4	ns
prot1059	115	58	36	132	153	44	36	111	111	ns
prot1060	65	29	23	30	30	38	37	48	38.4	sig
prot1061	90	21	22	28.5	25.5	25	13	36	31.5	ns
prot1062	120	12	17	18	25.2	10	11	18	28.8	ns
prot1063	83	8	15	36	27	11	9	18	21	ns
prot1064	177	7	10	9.6	13.2	14	6	9.6	10.8	sig
prot1065	59	5	12	7.5	6	10	9	13.5	18	ns
prot1066	97	8	10	10.8	19.8	9	8	21.6	14.4	ns
prot1067	188	6	3	24	18	7	6	33	27	ns
prot1068	82	12	7	6	7.2	16	12	21.6	19.2	sig
prot1069	109	6	8	10.5	13.5	9	8	10.5	12	ns
prot1070	109	4	8	19.8	9	21	24	32.4	37.8	sig
prot1071	168	11	5	15	21	5	8	6	33	ns
prot1072	188	9	9	8.4	4.8	8	5	9.6	8.4	ns
prot1073	82	11	6	6	6	15	15	45	13.5	sig
prot1074	75	4	6	12.6	9	15	21	97.2	64.8	sig
prot1075	151	5	8	15	15	4	4	27	12	ns
prot1076	175	10	2	2.4	7.2	5	7	3.6	4.8	ns
prot1077	116	3	7	7.5	6	8	6	9	13.5	ns
prot1078	161	7	6	12.6	7.2	5	4	21.6	7.2	ns
prot1079	95	8	6	21	18	4	9	27	39	sig
prot1080	101	3	4	4.8	3.6	0	4	10.8	7.2	ns
prot1081	175	5	2	9	6	10	6	7.5	3	ns
prot1082	401	1	6	7.2	3.6	4	5	16.2	7.2	ns
prot1083	214	6	6	12	12	3	10	12	15	ns
prot1084	215	3	7	4.8	7.2	4	3	3.6	7.2	ns
prot1085	152	1	9	4.5	13.5	5	5	3	4.5	ns
prot1086	125	1	8	1.8	10.8	2	5	7.2	10.8	ns
prot1087	154	4	4	24	12	6	5	15	12	ns
prot1088	119	4	5	3.6	7.2	5	3	2.4	2.4	ns
prot1089	145	5	6	10.5	13.5	4	2	7.5	9	ns
prot1090	256	3	1	7.2	9	21	12	27	21.6	sig
prot1091	119	3	4	15	9	4	4	15	6	ns
prot1092	159	5	4	2.4	2.4	3	9	7.2	10.8	sig
prot1093	91	3	4	12	7.5	5	2	6	6	ns
prot1094	396	5	4	14.4	3.6	4	5	9	5.4	ns
prot1095	205	4	7	15	18	2	2	15	21	ns
prot1096	108	7	3	3.6	4.8	4	3	1.2	6	ns
prot1097	71	2	5	4.5	1.5	4	2	7.5	3	ns
prot1098	259	3	1	7.2	5.4	3	7	16.2	0	ns
prot1099	191	2	3	3	18	4	5	9	0	ns
prot1100	147	3	5	3.6	4.8	2	4	2.4	2.4	ns
prot1101	292	6	2	4.5	1.5	4	3	10.5	4.5	ns
prot1102	69	1	1	0	3.6	10	10	7.2	10.8	sig
prot1103	245	7	2	0	6	1	3	6	9	ns
prot1104	146	2	3	2.4	1.2	12	6	18	3.6	sig
prot1105	351	3	7	3	6	7	5	3	3	ns
prot1106	106	0	1	9	1.8	5	1	7.2	7.2	ns
prot1107	180	0	7	9	3	8	2	15	6	ns
prot1108	199	3	4	6	6	7	3	8.4	7.2	ns
prot1109	185	9	4	7.5	10.5	3	5	10.5	6	ns
prot1110	182	4	5	9	3.6	2	2	5.4	5.4	ns
prot1111	59	2	2	3	6	4	6	15	12	sig
prot1112	173	2	4	6	7.2	6	1	6	3.6	ns
prot1113	105	4	4	7.5	7.5	2	2	6	4.5	ns
prot1114	79	3	5	10.8	0	3	2	5.4	12.6	ns
prot1115	94	1	4	3	6	3	2	3	6	ns
prot1116	235	2	0	0	1.2	3	1	2.4	7.2	ns
prot1117	99	1	5	1.5	1.5	2	1	6	4.5	ns
prot1118	103	2	2	3.6	5.4	0	4	9	1.8	ns
prot1119	226	4	2	3	9	2	4	9	9	ns
prot1120	168	3	2	4.8	6	4	1	4.8	2.4	ns
prot1121	454	4	3	3	0	3	3	9	1.5	ns
prot1122	92	2	0	3.6	7.2	1	1	5.4	3.6	ns
prot1123	99	2	2	15	9	1	4	12	12	ns
prot1124	116	7	4	4.8	1.2	4	4	1.2	4.8	ns
prot1125	90	2	1	1.5	7.5	3	12	13.5	13.5	sig
prot1126	87	6	3	1.8	5.4	2	3	7.2	1.8	ns
prot1127	294	4	2	9	0	4	4	6	3	ns
prot1128	354	3	1	2.4	1.2	0	2	3.6	3.6	ns
prot1129	216	4	2	1.5	4.5	1	0	4.5	7.5	ns
prot1130	138	2	5	3.6	1.8	3	2	5.4	7.2	ns
prot1131	187	0	1	0	12	3	3	6	9	ns
prot1132	495	1	3	2.4	2.4	2	6	2.4	2.4	sig
prot1133	406	2	2	0	4.5	2	5	3	1.5	sig
prot1134	382	3	0	0	0	0	1	3.6	0	ns
prot1135	272	1	1	0	0	2	1	15	3	sig
prot1136	71	17	16	20.4	25.2	13	19	28.8	20.4	ns
prot1137	105	12	27	24	34.5	27	23	33	31.5	ns
prot1138	234	26	18	36	45	28	20	36	45	ns
prot1139	112	15	17	39	48	13	15	63	24	ns
prot1140	114	15	11	19.2	32.4	19	16	18	15.6	ns
prot1141	112	7	5	9	6	9	5	7.5	13.5	ns
prot1142	166	9	6	10.8	5.4	8	12	10.8	10.8	sig
prot1143	104	5	3	27	18	8	6	15	27	ns
prot1144	376	12	7	12	12	11	5	8.4	4.8	ns
prot1145	83	6	7	6	7.5	4	8	9	9	ns
prot1146	51	4	7	7.2	10.8	7	3	7.2	7.2	ns
prot1147	74	5	7	6	9	5	3	9	3	ns
prot1148	74	6	3	4.8	9.6	13	2	2.4	6	ns
prot1149	117	7	6	7.5	10.5	2	6	4.5	9	ns
prot1150	106	8	6	3.6	14.4	10	6	10.8	7.2	ns
prot1151	110	1	3	15	18	9	4	6	42	sig
prot1152	73	5	1	6	4.8	6	4	3.6	3.6	ns
prot1153	113	4	1	6	6	9	3	6	6	sig
prot1154	358	4	1	9	14.4	7	1	5.4	7.2	ns
prot1155	99	2	3	6	9	5	1	18	9	ns
prot1156	115	1	5	6	2.4	1	5	7.2	4.8	ns
prot1157	180	4	4	7.5	7.5	4	4	1.5	6	ns
prot1158	67	3	0	1.8	14.4	1	3	1.8	10.8	ns
prot1159	99	2	3	0	15	0	2	3	12	ns
prot1160	99	2	3	6	4.8	3	2	1.2	3.6	ns
prot1161	99	2	4	4.5	7.5	1	5	3	6	ns
prot1162	98	4	3	9	10.8	7	5	7.2	16.2	sig
prot1163	165	4	4	12	18	4	6	12	12	sig
prot1164	76	6	5	2.4	7.2	2	8	4.8	2.4	ns
prot1165	90	1	3	3	6	1	5	7.5	7.5	sig
prot1166	113	3	3	3.6	3.6	2	5	7.2	3.6	ns
prot1167	90	1	1	12	18	5	1	0	3	ns
prot1168	163	1	1	4.8	2.4	4	3	6	1.2	ns
prot1169	102	3	2	9	7.5	3	4	4.5	1.5	ns
prot1170	183	0	5	1.8	5.4	2	8	5.4	5.4	sig
prot1171	98	1	4	3	3	5	3	9	9	ns
prot1172	146	1	1	3.6	3.6	3	3	0	4.8	ns
prot1173	145	3	3	3	4.5	1	5	6	4.5	ns
prot1174	166	2	2	1.8	3.6	1	1	1.8	3.6	ns
prot1175	100	1	2	3	3	1	3	9	3	ns
prot1176	393	2	1	3.6	1.2	1	2	0	3.6	ns
prot1177	89	3	0	1.5	3	3	5	1.5	4.5	ns
prot1178	391	4	1	1.8	3.6	3	2	1.8	0	ns
prot1179	89	3	2	9	3	2	2	6	6	sig
prot1180	1106	7	7	12	4.8	23	11	21.6	24	sig
prot1181	3227	3	7	6	6	10	7	3	10.5	ns
prot1182	539	4	7	10.8	16.2	7	8	14.4	21.6	ns
prot1183	771	3	7	6	18	7	5	6	18	ns
prot1184	2680	5	2	2.4	2.4	3	5	3.6	2.4	ns
prot1185	917	5	2	4.5	4.5	3	6	4.5	4.5	ns
prot1186	4114	1	1	5.4	9	3	1	1.8	3.6	ns
prot1187	449	9	12	30	24	5	6	24	36	ns
prot1188	1304	3	2	6	4.8	2	3	4.8	3.6	ns
prot1189	393	6	5	10.5	12	8	6	9	9	ns
prot1190	1513	3	2	10.8	3.6	6	4	5.4	3.6	ns
prot1191	2580	1	2	9	12	1	3	0	12	ns
prot1192	959	5	3	4.8	10.8	7	8	7.2	3.6	ns
prot1193	510	4	3	6	6	5	3	12	9	ns
prot1194	427	2	7	12.6	23.4	3	4	10.8	7.2	ns
prot1195	413	5	5	18	9	2	4	6	18	ns
prot1196	819	2	5	8.4	3.6	2	3	0	3.6	ns
prot1197	1779	4	3	1.5	3	3	0	3	6	ns
prot1198	1379	5	6	9	7.2	3	1	10.8	5.4	ns
prot1199	652	2	3	12	12	5	4	3	6	ns
prot1200	704	0	5	3.6	6	2	2	7.2	1.2	ns
prot1201	1028	2	2	0	7.5	4	5	7.5	10.5	ns
prot1202	1181	8	2	3.6	1.8	0	3	1.8	3.6	ns
prot1203	383	6	11	12	15	8	3	9	33	ns
prot1204	1077	6	6	8.4	12	14	8	10.8	2.4	sig
prot1205	452	3	5	1.5	3	9	9	27	13.5	sig
prot1206	434	2	3	12.6	5.4	7	6	7.2	9	ns
prot1207	955	4	1	3	9	3	6	9	6	ns
prot1208	528	6	5	1.2	3.6	0	2	6	1.2	ns
prot1209	228	1	1	6	4.5	2	4	7.5	4.5	ns
prot1210	781	3	4	9	0	2	6	12.6	7.2	ns
prot1211	548	5	3	6	12	7	4	3	3	ns
prot1212	273	1	4	3.6	6	5	6	2.4	4.8	ns
prot1213	153	5	2	3	15	8	4	6	3	ns
prot1214	320	5	3	9	7.2	18	18	27	54	sig
prot1215	219	4	4	21	27	7	10	9	18	ns
prot1216	410	4	3	6	6	6	7	2.4	6	ns
prot1217	322	4	5	13.5	7.5	3	2	7.5	13.5	ns
prot1218	629	2	7	1.8	5.4	1	4	12.6	5.4	ns
prot1219	264	6	4	3	21	8	2	12	36	sig
prot1220	356	10	4	1.2	6	6	9	3.6	0	ns
prot1221	390	4	5	4.5	9	4	2	3	6	ns
prot1222	235	5	5	1.8	3.6	6	1	3.6	10.8	ns
prot1223	263	1	3	6	9	5	5	18	9	ns
prot1224	481	1	3	3.6	1.2	1	0	1.2	3.6	ns
prot1225	551	5	4	7.5	4.5	12	12	18	13.5	sig
prot1226	481	4	5	3.6	7.2	3	5	7.2	7.2	ns
prot1227	487	1	4	6	3	1	1	6	6	ns
prot1228	881	3	2	4.8	3.6	4	6	4.8	3.6	ns
prot1229	2284	3	1	6	6	4	4	1.5	3	ns
prot1230	852	3	1	1.8	5.4	2	2	9	1.8	sig
prot1231	341	3	2	3	18	7	4	15	33	sig
prot1232	182	1	4	4.8	3.6	5	6	10.8	6	ns
prot1233	327	7	4	9	6	5	1	6	6	ns
prot1234	219	3	2	12.6	9	5	2	10.8	12.6	ns
prot1235	406	3	6	6	9	2	3	6	6	ns
prot1236	332	1	0	2.4	1.2	7	2	2.4	2.4	ns
prot1237	365	7	2	9	9	2	2	4.5	0	ns
prot1238	308	3	5	3.6	1.8	4	7	7.2	1.8	sig
prot1239	232	2	2	9	12	2	3	12	3	ns
prot1240	2067	1	2	1.2	4.8	4	1	8.4	4.8	ns
prot1241	865	1	3	4.5	4.5	7	5	1.5	1.5	ns
prot1242	682	1	0	3.6	3.6	2	1	3.6	1.8	ns
prot1243	573	0	5	6	3	3	3	27	18	sig
prot1244	454	2	5	2.4	3.6	1	2	1.2	2.4	ns
prot1245	611	8	7	21	30	13	10	18	16.5	ns
prot1246	133	8	8	10.8	16.2	7	5	21.6	7.2	sig
prot1247	221	10	6	15	15	4	7	12	18	ns
prot1248	153	7	11	9.6	6	10	2	9.6	13.2	ns
prot1249	363	5	8	7.5	7.5	4	3	6	4.5	ns
prot1250	435	9	7	10.8	21.6	7	5	7.2	3.6	ns
prot1251	366	3	7	9	12	4	6	18	12	ns
prot1252	170	4	6	4.8	6	10	3	4.8	4.8	sig
prot1253	267	5	1	6	6	4	2	3	3	ns
prot1254	463	3	3	9	7.2	5	4	1.8	1.8	ns
prot1255	542	3	1	6	12	3	3	15	6	ns
prot1256	448	3	3	2.4	9.6	3	4	4.8	1.2	ns
prot1257	177	0	3	9	6	4	6	7.5	9	sig
prot1258	365	5	7	5.4	5.4	2	2	10.8	3.6	ns
prot1259	746	2	4	3	12	2	2	21	15	sig
prot1260	458	6	2	6	4.8	5	7	0	4.8	ns
prot1261	147	3	4	4.5	4.5	4	3	1.5	4.5	ns
prot1262	266	5	3	5.4	3.6	0	1	9	0	ns
prot1263	340	4	4	21	12	6	3	24	9	ns
prot1264	398	2	1	0	0	0	3	7.2	3.6	ns
prot1265	403	5	2	1.5	6	2	3	3	6	ns
prot1266	302	4	3	3.6	12.6	7	2	9	7.2	ns
prot1267	465	1	3	3	9	5	2	21	6	ns
prot1268	487	1	2	1.2	1.2	5	2	1.2	0	ns
prot1269	568	3	1	6	3	3	3	1.5	4.5	ns
prot1270	370	3	1	3.6	9	2	3	16.2	5.4	ns
prot1271	435	1	0	3	3	1	1	3	3	ns
prot1272	382	1	2	0	3.6	6	2	4.8	7.2	sig
prot1273	400	2	3	0	0	0	1	0	3	ns
prot1274	1317	1	0	0	1.8	0	1	0	0	ns
prot1275	1827	1	1	3	9	1	2	6	0	ns
prot1276	227	4	3	3.6	10.8	12	12	12	14.4	sig
prot1277	126	6	2	3	13.5	4	6	4.5	7.5	ns
prot1278	199	3	7	5.4	7.2	12	33	10.8	27	sig
prot1279	186	10	4	9	21	7	4	3	15	ns
prot1280	397	4	9	3.6	6	5	4	3.6	6	ns
prot1281	191	6	4	9	9	4	5	9	7.5	ns
prot1282	181	1	5	10.8	9	4	6	10.8	3.6	ns
prot1283	332	1	4	9	15	3	1	12	15	ns
prot1284	207	6	4	3.6	7.2	1	5	7.2	7.2	ns
prot1285	433	2	0	7.5	4.5	6	2	13.5	6	ns
prot1286	220	5	6	16.2	14.4	6	4	10.8	7.2	sig
prot1287	174	4	7	9	6	8	4	12	18	sig
prot1288	398	2	2	3.6	2.4	10	14	9.6	2.4	sig
prot1289	250	4	4	13.5	9	5	3	3	12	ns
prot1290	254	3	1	3.6	5.4	2	1	1.8	3.6	ns
prot1291	278	2	2	3	9	4	1	12	12	ns
prot1292	195	5	1	6	4.8	2	4	4.8	0	ns
prot1293	493	4	4	9	1.5	2	2	1.5	6	ns
prot1294	395	5	4	3.6	7.2	3	0	5.4	12.6	ns
prot1295	346	1	2	6	0	0	2	6	6	ns
prot1296	386	3	4	3.6	3.6	1	7	4.8	2.4	sig
prot1297	323	2	3	3	4.5	2	4	4.5	1.5	ns
prot1298	221	2	5	7.2	5.4	1	1	7.2	1.8	ns
prot1299	330	1	5	12	12	5	2	12	15	sig
prot1300	913	8	5	4.8	8.4	8	2	7.2	7.2	sig
prot1301	216	3	1	3	7.5	3	3	0	3	ns
prot1302	176	5	4	3.6	3.6	8	8	7.2	7.2	sig
prot1303	396	3	1	6	18	3	1	3	3	ns
prot1304	144	3	4	1.2	2.4	4	5	3.6	7.2	ns
prot1305	340	1	6	3	3	1	4	1.5	1.5	ns
prot1306	177	1	4	9	5.4	6	2	7.2	3.6	sig
prot1307	491	4	4	3	9	3	5	0	18	ns
prot1308	289	3	4	4.8	1.2	8	9	2.4	4.8	sig
prot1309	925	4	2	1.5	6	1	0	7.5	4.5	ns
prot1310	266	2	2	1.8	5.4	5	1	5.4	3.6	ns
prot1311	584	1	1	6	6	5	1	3	12	ns
prot1312	316	6	3	4.8	2.4	1	0	1.2	6	ns
prot1313	365	2	3	3	0	5	2	4.5	1.5	ns
prot1314	282	2	1	5.4	5.4	0	1	5.4	5.4	ns
prot1315	465	3	2	3	9	4	2	0	12	ns
prot1316	577	0	5	1.2	7.2	2	4	4.8	4.8	ns
prot1317	274	3	1	3	1.5	0	3	3	3	ns
prot1318	517	3	4	3.6	3.6	2	1	1.8	1.8	ns
prot1319	782	3	2	3	12	1	2	12	6	ns
prot1320	567	1	1	1.2	2.4	1	0	3.6	1.2	ns
prot1321	356	2	2	4.5	3	6	1	1.5	1.5	ns
prot1322	229	0	0	3.6	3.6	2	3	7.2	1.8	ns
prot1323	388	3	2	0	3	0	1	9	0	ns
prot1324	109	8	8	13.2	10.8	18	13	15.6	14.4	sig
prot1325	167	3	6	3	1.5	8	2	6	15	sig
prot1326	192	2	2	7.2	9	12	9	21.6	10.8	sig
prot1327	174	1	2	9	9	3	5	21	12	ns
prot1328	144	4	5	3.6	4.8	3	4	2.4	6	ns
prot1329	139	3	2	6	0	3	3	1.5	9	ns
prot1330	160	7	2	5.4	5.4	2	8	5.4	12.6	ns
prot1331	220	7	6	9	15	3	4	18	3	ns
prot1332	248	4	4	3.6	3.6	5	3	3.6	6	ns
prot1333	254	3	3	3	7.5	3	8	9	4.5	ns
prot1334	213	0	3	5.4	3.6	4	5	5.4	9	ns
prot1335	81	6	1	3	3	2	3	9	3	ns
prot1336	318	3	5	3.6	3.6	6	1	2.4	4.8	ns
prot1337	247	2	5	7.5	10.5	3	7	6	6	ns
prot1338	381	4	1	1.8	10.8	2	0	7.2	5.4	ns
prot1339	159	4	2	3	12	2	6	6	12	ns
prot1340	205	5	1	3.6	2.4	6	3	10.8	7.2	sig
prot1341	244	4	3	13.5	4.5	3	5	3	9	ns
prot1342	160	3	1	7.2	1.8	4	2	7.2	3.6	sig
prot1343	288	3	2	9	0	3	6	6	9	ns
prot1344	383	1	4	4.8	2.4	0	5	2.4	4.8	ns
prot1345	206	2	3	3	1.5	3	1	1.5	4.5	ns
prot1346	703	2	1	1.8	3.6	1	2	1.8	3.6	ns
prot1347	238	2	5	0	9	5	4	6	9	ns
prot1348	366	2	4	4.8	4.8	1	3	2.4	1.2	ns
prot1349	430	4	6	6	1.5	5	1	1.5	7.5	sig
prot1350	637	6	0	7.2	3.6	3	6	14.4	3.6	ns
prot1351	141	4	0	9	9	3	6	15	15	ns
prot1352	140	6	6	6	3.6	0	6	2.4	4.8	ns
prot1353	431	5	1	7.5	3	5	4	3	4.5	ns
prot1354	969	4	2	1.8	0	4	9	7.2	12.6	sig
prot1355	247	5	1	6	0	2	0	6	0	ns
prot1356	1101	2	3	3.6	1.2	2	6	2.4	4.8	ns
prot1357	178	1	3	0	1.5	2	4	3	6	sig
prot1358	178	2	0	7.2	3.6	0	1	0	5.4	ns
prot1359	297	2	2	3	12	1	2	6	6	ns
prot1360	238	1	0	3.6	0	1	2	2.4	0	ns
prot1361	226	1	2	4.5	1.5	2	2	1.5	1.5	ns
prot1362	486	1	1	7.2	1.8	2	1	9	0	ns
prot1363	758	1	0	9	3	1	1	3	9	ns
prot1364	305	1	1	0	1.2	2	9	2.4	3.6	sig
prot1365	526	3	3	0	6	3	3	3	7.5	ns
prot1366	375	0	1	1.8	5.4	2	2	1.8	3.6	ns
prot1367	651	1	3	6	3	0	1	3	0	ns
prot1368	5934	1	0	3.6	1.2	1	2	1.2	0	ns
prot1369	421	1	2	1.5	1.5	0	2	1.5	3	ns
prot1370	142	0	2	7.2	5.4	2	4	7.2	3.6	sig
prot1371	1145	2	3	3	3	0	4	0	0	ns
prot1372	238	1	0	2.4	0	2	1	4.8	2.4	ns
prot1373	391	0	1	1.5	1.5	2	2	6	3	sig
prot1374	618	1	0	1.8	0	1	0	3.6	3.6	ns
prot1375	93	7	7	27	15	4	5	12	30	ns
prot1376	130	8	10	7.2	15.6	1	3	4.8	9.6	ns
prot1377	83	3	8	9	15	1	10	4.5	9	ns
prot1378	361	7	3	14.4	10.8	12	3	10.8	27	sig
prot1379	193	5	3	15	18	3	3	18	12	ns
prot1380	393	5	4	6	7.2	6	2	6	2.4	ns
prot1381	232	6	1	1.5	9	9	4	1.5	13.5	ns
prot1382	201	1	3	7.2	9	7	6	7.2	14.4	ns
prot1383	105	7	6	9	15	6	8	6	24	sig
prot1384	173	5	2	3.6	2.4	6	2	1.2	7.2	ns
prot1385	182	3	0	4.5	10.5	3	2	1.5	6	ns
prot1386	199	3	3	3.6	7.2	1	4	3.6	5.4	ns
prot1387	191	7	2	9	3	7	2	6	9	ns
prot1388	274	0	4	3.6	6	2	2	1.2	3.6	ns
prot1389	135	1	4	6	4.5	12	9	22.5	13.5	sig
prot1390	169	3	6	7.2	3.6	2	5	7.2	5.4	ns
prot1391	688	3	4	9	18	7	4	12	18	ns
prot1392	152	2	2	2.4	3.6	2	6	1.2	3.6	ns
prot1393	528	5	1	3	6	3	6	6	6	ns
prot1394	157	2	2	3.6	5.4	4	2	9	7.2	ns
prot1395	126	2	2	3	12	3	6	36	36	sig
prot1396	80	7	4	6	0	5	4	1.2	4.8	ns
prot1397	122	0	1	6	3	2	2	3	3	ns
prot1398	232	1	0	1.8	1.8	3	4	3.6	10.8	ns
prot1399	171	5	1	6	12	3	1	6	15	ns
prot1400	70	2	1	2.4	2.4	0	3	7.2	6	ns
prot1401	130	4	2	1.5	7.5	2	4	1.5	0	ns
prot1402	103	0	3	1.8	3.6	2	9	3.6	3.6	sig
prot1403	547	2	4	6	6	2	4	3	6	ns
prot1404	250	0	3	0	4.8	5	1	2.4	1.2	ns
prot1405	497	1	1	0	1.5	3	1	4.5	3	ns
prot1406	312	2	0	1.8	3.6	1	1	1.8	5.4	ns
prot1407	152	1	3	3	9	1	3	12	6	ns
prot1408	535	2	2	4.8	7.2	0	0	0	2.4	ns
prot1409	87	0	2	4.5	1.5	3	2	4.5	0	ns
prot1410	232	4	2	10.8	10.8	2	2	7.2	3.6	sig
prot1411	232	0	3	15	3	2	2	3	6	sig
prot1412	843	2	3	2.4	1.2	2	0	0	1.2	ns
prot1413	555	1	2	1.5	4.5	9	6	4.5	9	sig
prot1414	173	0	2	3.6	3.6	2	5	3.6	9	sig
prot1415	194	3	0	0	3	4	2	6	6	sig
prot1416	180	0	1	4.8	0	4	4	2.4	4.8	sig
prot1417	199	1	0	3	1.5	2	2	3	3	ns
prot1418	287	2	1	5.4	3.6	1	3	5.4	3.6	ns
prot1419	999	2	0	15	6	3	9	9	9	sig
prot1420	220	0	1	2.4	1.2	4	6	4.8	2.4	sig
prot1421	648	1	2	3	3	2	2	4.5	0	ns
prot1422	164	1	2	1.8	5.4	9	6	5.4	5.4	sig
prot1423	181	1	2	6	3	1	0	6	9	ns
prot1424	285	7	6	7.2	7.2	5	4	4.8	7.2	sig
prot1425	172	3	4	1.5	4.5	5	2	4.5	10.5	ns
prot1426	103	7	4	9	7.2	4	6	7.2	10.8	ns
prot1427	430	6	7	3	3	11	4	12	12	sig
prot1428	130	1	1	9.6	15.6	4	4	6	3.6	ns
prot1429	123	5	5	10.5	6	3	5	6	3	ns
prot1430	304	9	3	7.2	9	8	5	3.6	1.8	ns
prot1431	164	3	7	15	18	4	1	12	12	sig
prot1432	75	3	2	2.4	1.2	2	2	0	2.4	ns
prot1433	173	2	1	7.5	3	1	2	7.5	3	ns
prot1434	176	1	2	1.8	1.8	5	1	3.6	5.4	ns
prot1435	191	3	2	6	9	4	5	6	3	ns
prot1436	138	1	3	2.4	2.4	4	3	1.2	2.4	ns
prot1437	148	0	6	7.5	3	5	1	6	3	ns
prot1438	101	2	2	1.8	10.8	3	4	1.8	5.4	ns
prot1439	157	2	5	6	6	2	1	6	0	ns
prot1440	488	1	3	6	4.8	2	5	3.6	2.4	ns
prot1441	133	1	2	4.5	6	3	3	3	3	ns
prot1442	229	4	1	5.4	3.6	5	2	1.8	7.2	ns
prot1443	89	3	6	12	6	5	5	12	12	ns
prot1444	317	2	2	1.2	1.2	2	2	4.8	2.4	ns
prot1445	88	2	3	4.5	6	2	1	4.5	6	ns
prot1446	180	4	4	5.4	0	4	3	7.2	0	ns
prot1447	207	3	1	6	9	3	2	21	9	ns
prot1448	235	2	2	3.6	2.4	1	2	0	1.2	ns
prot1449	86	2	1	0	3	4	2	1.5	1.5	ns
prot1450	115	4	2	7.2	1.8	1	2	7.2	3.6	sig
prot1451	127	0	1	3	12	2	6	9	3	ns
prot1452	229	6	0	2.4	4.8	2	2	1.2	1.2	ns
prot1453	247	2	1	4.5	6	1	4	1.5	0	ns
prot1454	573	1	2	10.8	7.2	1	4	1.8	1.8	ns
prot1455	176	4	1	15	6	6	8	18	24	sig
prot1456	169	1	1	0	1.2	3	1	0	1.2	ns
prot1457	81	0	1	0	6	5	3	4.5	10.5	ns
prot1458	89	2	4	0	1.8	3	1	3.6	3.6	ns
prot1459	178	3	3	3	3	1	0	3	6	ns
prot1460	151	2	1	0	2.4	6	2	3.6	4.8	sig
prot1461	146	3	3	3	4.5	1	3	6	1.5	ns
prot1462	217	1	3	3.6	1.8	3	6	5.4	16.2	sig
prot1463	159	3	1	0	6	3	4	24	9	sig
prot1464	237	1	2	3.6	2.4	0	3	2.4	4.8	ns
prot1465	587	2	1	3	0	5	4	1.5	3	sig
prot1466	128	1	1	3.6	5.4	4	1	5.4	0	ns
prot1467	425	0	1	6	3	4	0	6	9	ns
prot1468	256	3	1	1.2	0	2	0	1.2	1.2	ns
prot1469	136	3	0	4.5	3	1	3	1.5	0	ns
prot1470	76	3	1	5.4	0	1	1	5.4	3.6	ns
prot1471	175	2	3	0	3	2	7	12	6	sig
prot1472	231	1	3	2.4	1.2	8	3	4.8	4.8	sig
prot1473	337	1	1	1.5	6	3	0	1.5	4.5	ns
prot1474	239	0	1	1.8	1.8	3	1	3.6	5.4	ns
prot1475	456	0	1	3	0	1	2	6	9	ns
prot1476	126	0	1	0	1.2	0	0	0	1.2	ns
prot1477	488	1	0	0	0	2	3	3	3	ns
prot1478	127	1	2	3.6	3.6	4	1	1.8	1.8	ns
prot1479	191	8	4	9	6	2	2	3	24	ns
prot1480	114	2	9	6	8.4	3	5	6	8.4	ns
prot1481	62	6	4	4.5	6	0	2	3	4.5	ns
prot1482	350	5	3	7.2	7.2	0	3	7.2	5.4	ns
prot1483	108	2	3	15	21	7	4	9	18	ns
prot1484	321	2	1	4.8	2.4	5	1	6	1.2	sig
prot1485	308	4	3	1.5	1.5	1	2	6	3	ns
prot1486	59	2	1	5.4	5.4	1	2	10.8	3.6	ns
prot1487	218	3	2	9	6	2	8	6	30	sig
prot1488	106	2	0	3.6	1.2	4	2	2.4	0	ns
prot1489	154	1	2	9	0	3	1	1.5	3	ns
prot1490	166	1	6	3.6	3.6	1	3	3.6	1.8	ns
prot1491	515	3	2	3	9	3	1	12	15	ns
prot1492	183	4	3	1.2	4.8	5	0	3.6	2.4	ns
prot1493	162	6	1	1.5	0	5	3	1.5	1.5	ns
prot1494	140	3	2	1.8	3.6	3	1	3.6	1.8	ns
prot1495	169	1	1	3	3	2	0	0	0	ns
prot1496	242	5	4	1.2	0	3	5	1.2	3.6	ns
prot1497	292	3	4	1.5	7.5	3	2	1.5	0	ns
prot1498	197	3	3	10.8	3.6	1	5	9	9	sig
prot1499	856	1	1	3	9	2	1	6	6	ns
prot1500	127	1	1	2.4	2.4	2	2	1.2	2.4	ns
prot1501	72	3	1	0	4.5	0	3	0	1.5	ns
prot1502	148	1	0	1.8	0	2	8	3.6	3.6	sig
prot1503	53	2	1	6	6	2	1	6	9	ns
prot1504	98	1	2	3.6	4.8	1	0	0	0	ns
prot1505	405	0	2	4.5	3	1	2	9	3	ns
prot1506	104	4	0	3.6	1.8	4	2	3.6	3.6	sig
prot1507	176	1	3	3	3	2	6	3	3	ns
prot1508	125	2	1	1.2	0	3	1	2.4	7.2	ns
prot1509	160	4	1	3	3	3	2	1.5	3	ns
prot1510	316	0	1	0	1.8	2	3	0	1.8	ns
prot1511	978	1	2	3	15	3	6	27	9	sig
prot1512	234	2	1	1.2	2.4	2	2	1.2	2.4	ns
prot1513	431	0	0	3	1.5	0	0	1.5	1.5	ns
prot1514	2591	3	3	1.8	9	3	4	5.4	10.8	ns
prot1515	712	8	5	15	18	4	5	15	9	ns
prot1516	1852	5	2	6	3.6	8	6	4.8	7.2	sig
prot1517	2086	4	4	4.5	7.5	6	4	4.5	4.5	sig
prot1518	1064	1	3	7.2	3.6	2	8	5.4	3.6	ns
prot1519	609	5	10	39	24	5	11	18	18	ns
prot1520	645	2	0	6	7.2	0	0	3.6	6	ns
prot1521	969	3	0	3	1.5	3	2	1.5	4.5	ns
prot1522	857	0	3	3.6	1.8	0	1	3.6	7.2	ns
prot1523	488	3	0	9	6	1	2	9	12	ns
prot1524	2821	3	1	2.4	0	2	4	7.2	2.4	sig
prot1525	512	1	2	4.5	9	3	4	1.5	6	ns
prot1526	876	5	3	5.4	9	2	4	1.8	5.4	ns
prot1527	543	5	1	9	12	5	4	27	3	ns
prot1528	809	1	1	2.4	6	4	9	6	4.8	sig
prot1529	1674	1	1	3	1.5	1	2	4.5	0	ns
prot1530	1191	0	2	5.4	1.8	0	1	1.8	1.8	ns
prot1531	208	2	3	18	12	1	2	6	3	sig
prot1532	437	3	5	2.4	2.4	2	4	6	4.8	sig
prot1533	510	6	4	3	4.5	1	6	3	4.5	ns
prot1534	695	4	5	1.8	0	4	4	1.8	10.8	sig
prot1535	227	1	3	6	15	4	3	3	15	ns
prot1536	700	2	2	2.4	3.6	3	1	6	0	ns
prot1537	218	1	4	0	1.5	0	1	4.5	1.5	ns
prot1538	423	4	3	9	9	1	1	5.4	12.6	ns
prot1539	873	2	1	0	12	3	0	6	18	ns
prot1540	1426	2	4	1.2	3.6	2	2	6	0	ns
prot1541	520	1	0	0	0	2	2	1.5	1.5	ns
prot1542	290	9	11	25.2	21.6	16	16	32.4	36	sig
prot1543	296	7	2	21	9	7	1	12	3	sig
prot1544	309	0	5	4.8	4.8	3	8	3.6	7.2	ns
prot1545	502	6	2	1.5	4.5	2	1	9	3	ns
prot1546	204	1	0	0	1.8	2	3	1.8	1.8	ns
prot1547	437	2	2	30	15	0	4	6	12	ns
prot1548	314	3	1	3.6	4.8	1	2	4.8	1.2	ns
prot1549	402	1	2	1.5	3	2	1	1.5	3	ns
prot1550	188	4	3	7.2	3.6	1	1	5.4	3.6	ns
prot1551	434	0	2	9	9	2	2	12	9	sig
prot1552	325	2	0	2.4	2.4	0	3	0	0	ns
prot1553	607	1	1	7.5	1.5	1	1	1.5	3	ns
prot1554	739	2	1	5.4	7.2	1	1	9	5.4	ns
prot1555	235	1	3	6	3	2	2	3	6	ns
prot1556	982	0	2	0	2.4	1	0	1.2	0	ns
prot1557	392	5	4	1.5	3	2	4	3	9	sig
prot1558	543	1	2	0	1.8	1	0	0	1.8	ns
prot1559	462	2	2	0	0	0	1	6	0	ns
prot1560	348	2	2	7.2	1.2	1	0	0	2.4	ns
prot1561	463	1	1	3	0	1	1	0	1.5	ns
prot1562	173	1	1	9	3.6	4	6	3.6	3.6	ns
prot1563	274	1	5	9	3	2	3	3	9	ns
prot1564	251	4	6	2.4	2.4	7	7	3.6	4.8	ns
prot1565	231	4	5	3	6	5	3	4.5	1.5	ns
prot1566	394	3	3	3.6	0	1	2	3.6	7.2	ns
prot1567	240	6	4	9	3	1	1	9	12	ns
prot1568	441	7	3	4.8	6	3	4	8.4	3.6	ns
prot1569	200	0	1	1.5	0	1	2	4.5	4.5	ns
prot1570	371	1	2	5.4	5.4	0	1	9	1.8	ns
prot1571	313	3	5	0	3	3	6	3	6	ns
prot1572	730	2	1	2.4	3.6	4	2	3.6	9.6	sig
prot1573	329	2	3	1.5	6	2	2	3	3	ns
prot1574	627	0	1	1.8	0	2	1	3.6	5.4	ns
prot1575	250	0	4	12	3	3	2	6	3	ns
prot1576	144	1	3	2.4	7.2	4	1	1.2	3.6	ns
prot1577	472	3	4	3	6	1	3	0	0	ns
prot1578	421	2	1	5.4	0	1	0	0	3.6	ns
prot1579	250	2	1	9	3	2	4	9	6	sig
prot1580	266	2	1	1.2	2.4	3	1	2.4	1.2	ns
prot1581	861	0	6	4.5	0	5	2	6	3	sig
prot1582	1312	1	1	3.6	0	0	3	1.8	3.6	ns
prot1583	493	2	1	3	3	1	4	0	3	ns
prot1584	1082	0	1	0	0	0	0	0	2.4	ns
prot1585	648	2	1	1.5	0	1	1	4.5	3	ns
prot1586	276	0	2	5.4	7.2	2	0	3.6	5.4	ns
prot1587	518	0	1	9	15	3	3	3	3	ns
prot1588	640	2	3	0	1.2	5	2	0	1.2	ns
prot1589	722	7	4	4.5	1.5	3	1	3	3	ns
prot1590	147	6	4	5.4	3.6	6	7	5.4	12.6	ns
prot1591	193	4	3	9	12	6	3	3	6	ns
prot1592	194	2	4	4.8	1.2	5	2	3.6	3.6	ns
prot1593	365	2	4	7.5	6	3	5	6	4.5	ns
prot1594	290	0	2	1.8	3.6	8	6	3.6	5.4	sig
prot1595	636	5	3	12	12	3	2	0	3	ns
prot1596	1160	2	2	0	2.4	0	2	2.4	2.4	ns
prot1597	641	4	3	3	3	3	0	4.5	4.5	ns
prot1598	175	3	1	5.4	0	1	4	1.8	9	ns
prot1599	318	6	0	6	12	8	4	6	6	sig
prot1600	424	4	3	2.4	1.2	6	9	7.2	14.4	sig
prot1601	348	1	2	6	7.5	1	3	1.5	3	ns
prot1602	227	4	0	3.6	1.8	2	3	7.2	1.8	ns
prot1603	427	1	4	6	0	1	3	6	3	ns
prot1604	268	1	0	3.6	6	4	7	3.6	2.4	ns
prot1605	357	0	2	1.5	1.5	2	4	3	3	ns
prot1606	174	0	3	0	3.6	2	2	9	3.6	ns
prot1607	233	3	1	0	3	1	2	12	3	ns
prot1608	217	1	0	1.2	0	3	2	2.4	2.4	sig
prot1609	980	0	0	1.5	0	0	2	4.5	1.5	ns
prot1610	263	0	0	1.8	3.6	1	2	1.8	1.8	ns
prot1611	169	2	2	6	0	0	5	9	6	ns
prot1612	178	1	2	0	0	4	2	1.2	2.4	ns
prot1613	355	1	2	0	1.5	0	1	0	1.5	ns
prot1614	604	1	1	7.2	3.6	1	1	0	1.8	ns
prot1615	149	2	1	9	0	3	0	6	0	ns
prot1616	594	0	0	0	0	0	2	0	0	ns
prot1617	257	0	0	4.5	4.5	1	1	1.5	1.5	sig
prot1618	421	0	1	0	0	3	9	5.4	10.8	sig
prot1619	712	4	1	3	3	2	1	0	3	ns
prot1620	423	0	1	1.2	1.2	1	2	1.2	1.2	sig
prot1621	488	1	0	0	0	3	3	4.5	9	sig
prot1622	1872	3	0	1.8	3.6	1	1	0	0	ns
prot1623	153	5	5	18	21	4	3	12	12	ns
prot1624	275	4	3	2.4	7.2	4	3	3.6	1.2	ns
prot1625	463	4	6	7.5	7.5	18	2	9	15	sig
prot1626	103	1	3	12.6	5.4	5	2	7.2	3.6	ns
prot1627	287	4	4	9	9	6	4	6	21	ns
prot1628	282	2	2	2.4	4.8	4	2	1.2	2.4	ns
prot1629	200	4	2	1.5	9	4	3	3	0	ns
prot1630	149	2	1	7.2	3.6	0	6	3.6	5.4	ns
prot1631	149	1	2	18	12	2	2	6	12	ns
prot1632	132	2	4	3.6	1.2	0	2	1.2	2.4	ns
prot1633	118	1	2	6	3	5	2	7.5	1.5	ns
prot1634	191	3	0	0	3.6	3	4	3.6	3.6	ns
prot1635	189	2	4	12	6	6	2	6	12	ns
prot1636	273	2	1	0	3.6	2	1	3.6	2.4	ns
prot1637	327	3	0	6	3	2	3	3	1.5	ns
prot1638	148	0	2	5.4	3.6	0	2	7.2	1.8	ns
prot1639	206	2	1	3	9	2	2	0	9	ns
prot1640	108	0	3	0	1.2	4	3	3.6	1.2	ns
prot1641	267	5	4	0	6	3	21	9	22.5	sig
prot1642	204	1	3	3.6	0	2	4	18	3.6	sig
prot1643	223	4	4	0	3	6	4	6	18	sig
prot1644	298	1	3	4.8	0	1	2	0	3.6	ns
prot1645	194	2	2	6	1.5	8	2	6	4.5	sig
prot1646	77	2	1	7.2	0	2	2	1.8	7.2	ns
prot1647	166	3	1	6	0	2	0	3	6	ns
prot1648	418	3	4	2.4	3.6	3	6	9.6	3.6	sig
prot1649	418	1	0	3	0	1	2	1.5	1.5	ns
prot1650	127	4	3	0	9	12	6	5.4	5.4	sig
prot1651	279	3	2	0	0	1	0	12	24	ns
prot1652	181	3	1	1.2	3.6	2	2	0	3.6	ns
prot1653	129	1	1	1.5	1.5	6	2	3	3	sig
prot1654	161	0	1	5.4	1.8	1	2	1.8	0	ns
prot1655	126	3	1	9	0	2	0	3	3	ns
prot1656	326	0	2	1.2	1.2	5	4	4.8	10.8	sig
prot1657	207	1	2	4.5	1.5	1	2	1.5	3	sig
prot1658	191	0	1	3.6	9	3	1	9	5.4	ns
prot1659	238	1	3	6	0	3	9	18	9	sig
prot1660	210	2	2	2.4	0	2	0	1.2	2.4	ns
prot1661	331	2	1	3	1.5	2	2	0	3	ns
prot1662	574	2	2	5.4	10.8	2	2	1.8	3.6	ns
prot1663	455	4	3	3	9	2	1	6	12	ns
prot1664	553	2	1	3.6	3.6	0	2	3.6	1.2	ns
prot1665	522	1	2	3	1.5	2	5	6	7.5	sig
prot1666	325	3	1	0	5.4	4	2	0	3.6	ns
prot1667	208	4	2	3	3	2	1	0	6	ns
prot1668	232	2	2	0	3.6	1	1	2.4	1.2	ns
prot1669	219	3	1	1.5	1.5	0	3	3	1.5	ns
prot1670	409	3	2	7.2	3.6	1	1	1.8	1.8	ns
prot1671	233	3	2	3	6	3	3	9	9	sig
prot1672	772	2	2	3.6	0	2	0	3.6	1.2	ns
prot1673	360	1	2	3	4.5	0	0	6	3	ns
prot1674	439	5	3	0	1.8	1	3	1.8	3.6	ns
prot1675	442	0	3	3	6	0	2	3	6	ns
prot1676	138	2	0	0	1.2	0	1	0	1.2	ns
prot1677	106	0	1	0	3	0	2	3	1.5	ns
prot1678	370	0	2	3.6	3.6	2	2	0	5.4	ns
prot1679	629	0	4	9	9	1	0	3	0	ns
prot1680	187	0	1	1.2	2.4	0	1	2.4	1.2	ns
prot1681	596	1	2	3	3	0	3	4.5	0	ns
prot1682	255	2	1	0	0	4	4	7.2	3.6	sig
prot1683	92	8	1	12	27	9	18	54	99	sig
prot1684	171	5	6	7.2	1.2	5	5	8.4	4.8	ns
prot1685	165	2	8	1.5	4.5	18	18	13.5	9	sig
prot1686	148	4	3	7.2	10.8	5	4	9	1.8	ns
prot1687	229	5	5	12	3	1	4	3	3	ns
prot1688	123	3	1	3.6	4.8	0	2	1.2	3.6	ns
prot1689	77	3	2	7.5	6	0	3	1.5	3	ns
prot1690	465	4	3	0	1.8	3	3	9	5.4	ns
prot1691	279	0	3	0	6	0	5	3	0	ns
prot1692	278	1	2	2.4	2.4	2	1	2.4	4.8	ns
prot1693	119	0	1	3	4.5	8	3	6	3	sig
prot1694	148	3	3	3.6	3.6	0	2	1.8	1.8	ns
prot1695	72	2	1	3	6	3	2	6	6	sig
prot1696	353	3	1	1.2	0	0	2	3.6	4.8	ns
prot1697	196	1	2	0	1.5	2	2	3	3	sig
prot1698	174	4	4	5.4	5.4	3	1	3.6	3.6	ns
prot1699	126	1	1	12	0	1	3	9	3	ns
prot1700	235	0	2	3.6	1.2	2	0	1.2	0	ns
prot1701	235	4	2	4.5	0	2	2	3	1.5	ns
prot1702	110	0	2	3.6	5.4	2	1	7.2	0	ns
prot1703	188	1	3	15	0	6	3	18	36	sig
prot1704	225	1	0	4.8	0	0	0	0	0	ns
prot1705	138	1	2	3	3	3	1	0	1.5	ns
prot1706	174	6	1	12.6	3.6	1	4	1.8	3.6	ns
prot1707	672	4	0	9	6	1	0	3	0	ns
prot1708	84	0	0	2.4	0	1	2	3.6	0	ns
prot1709	107	1	2	0	1.5	0	2	1.5	0	ns
prot1710	146	2	0	5.4	1.8	0	2	1.8	5.4	ns
prot1711	183	0	0	9	9	3	2	3	6	ns
prot1712	555	0	0	1.2	1.2	1	1	1.2	0	ns
prot1713	467	2	2	1.5	1.5	0	3	4.5	1.5	ns
prot1714	265	0	1	0	1.8	3	3	1.8	0	ns
prot1715	598	1	1	6	3	1	0	6	3	ns
prot1716	317	1	2	1.2	2.4	1	0	4.8	4.8	ns
prot1717	196	0	0	1.5	1.5	1	2	1.5	3	ns
prot1718	267	0	0	10.8	5.4	3	2	5.4	3.6	sig
prot1719	612	3	1	6	9	4	6	6	30	sig
prot1720	62	3	2	0	0	3	6	3.6	3.6	sig
prot1721	77	0	1	1.5	1.5	4	1	4.5	0	ns
prot1722	68	0	1	1.8	3.6	4	4	3.6	3.6	sig
prot1723	632	1	1	0	3	0	0	3	3	ns
prot1724	230	0	3	1.2	2.4	1	0	1.2	2.4	ns
prot1725	133	1	0	0	3	2	2	0	0	ns
prot1726	334	1	2	1.8	0	1	1	1.8	0	ns
prot1727	311	3	1	6	0	1	1	6	0	ns
prot1728	563	1	3	0	0	1	0	1.2	1.2	ns
prot1729	327	2	1	1.5	4.5	3	2	3	3	sig
prot1730	144	3	4	5.4	1.8	4	2	3.6	3.6	sig
prot1731	668	1	0	3	9	1	0	6	0	ns
prot1732	85	0	1	3.6	4.8	1	0	0	1.2	ns
prot1733	102	1	0	3	0	0	2	3	1.5	ns
prot1734	508	1	0	3.6	0	2	1	3.6	0	ns
prot1735	226	2	1	3	3	4	2	3	0	ns
prot1736	676	0	0	1.2	1.2	1	2	0	1.2	ns
prot1737	539	3	0	1.5	0	3	3	4.5	4.5	sig
prot1738	295	1	0	1.8	1.8	0	0	0	0	ns
prot1739	224	1	0	3	6	1	2	6	6	ns
prot1740	2292	2	0	0	2.4	1	1	2.4	1.2	ns
prot1741	170	8	4	4.5	7.5	4	6	1.5	3	sig
prot1742	134	2	2	1.8	3.6	5	7	9	9	sig
prot1743	255	0	0	3	6	2	2	27	6	sig
prot1744	304	5	4	7.2	7.2	2	2	3.6	1.2	ns
prot1745	237	7	2	10.5	3	1	4	1.5	3	ns
prot1746	105	2	0	3.6	5.4	1	3	0	0	ns
prot1747	69	0	1	3	6	1	3	6	9	ns
prot1748	247	1	3	3.6	1.2	2	4	1.2	1.2	ns
prot1749	99	3	1	9	0	4	4	4.5	4.5	ns
prot1750	116	4	5	3.6	0	3	2	5.4	3.6	ns
prot1751	152	0	4	0	3	1	0	0	3	ns
prot1752	225	0	1	0	0	4	1	3.6	1.2	ns
prot1753	147	3	0	6	3	2	2	3	3	sig
prot1754	125	1	0	0	0	1	2	7.2	1.8	ns
prot1755	90	4	4	0	0	0	3	6	3	ns
prot1756	237	1	2	0	2.4	2	2	2.4	4.8	ns
prot1757	66	3	3	3	1.5	3	3	3	4.5	ns
prot1758	264	1	1	1.8	0	2	1	1.8	1.8	ns
prot1759	137	0	2	9	15	2	7	3	15	ns
prot1760	511	1	1	2.4	3.6	2	2	4.8	2.4	ns
prot1761	141	0	2	1.5	3	2	1	6	4.5	ns
prot1762	280	3	1	5.4	0	0	4	1.8	3.6	ns
prot1763	302	2	1	6	6	2	6	18	18	sig
prot1764	74	3	0	1.2	1.2	2	0	2.4	0	ns
prot1765	171	0	0	4.5	1.5	1	2	1.5	3	ns
prot1766	95	1	0	3.6	0	1	3	1.8	1.8	ns
prot1767	367	1	0	3	6	2	2	3	3	ns
prot1768	144	4	1	1.2	1.2	3	3	3.6	10.8	sig
prot1769	664	0	1	1.5	1.5	0	1	0	3	ns
prot1770	179	1	3	7.2	3.6	2	2	1.8	0	ns
prot1771	114	1	1	3	0	1	1	12	9	ns
prot1772	161	1	0	2.4	0	0	1	1.2	2.4	ns
prot1773	205	3	1	1.5	3	2	1	3	1.5	ns
prot1774	305	1	2	1.8	1.8	3	3	16.2	5.4	sig
prot1775	416	2	2	3	3	1	0	6	0	ns
prot1776	397	2	1	4.8	1.2	2	0	0	1.2	ns
prot1777	224	1	1	3	1.5	0	2	3	1.5	ns
prot1778	314	3	2	0	5.4	1	1	1.8	3.6	ns
prot1779	174	1	1	9	12	0	0	3	6	ns
prot1780	416	1	0	2.4	1.2	0	3	0	1.2	ns
prot1781	131	1	2	0	1.5	2	2	1.5	3	ns
prot1782	107	0	1	3.6	5.4	2	2	1.8	0	ns
prot1783	163	3	0	9	9	2	2	6	0	ns
prot1784	564	3	0	1.2	0	2	1	2.4	0	ns
prot1785	208	1	1	1.5	1.5	2	2	9	6	sig
prot1786	135	0	0	3.6	3.6	1	3	1.8	5.4	ns
prot1787	3394	3	4	6	6	5	1	3	9	ns
prot1788	1957	2	1	2.4	3.6	6	3	14.4	18	sig
prot1789	1088	0	0	3	4.5	1	4	3	3	ns
prot1790	424	5	3	3.6	3.6	1	4	5.4	1.8	ns
prot1791	1035	0	1	6	9	2	0	6	0	ns
prot1792	926	0	2	0	2.4	2	1	1.2	1.2	ns
prot1793	1669	4	1	1.5	4.5	0	2	0	1.5	ns
prot1794	201	2	1	1.8	1.8	6	5	3.6	1.8	sig
prot1795	539	3	0	3	6	2	1	3	3	ns
prot1796	638	0	0	1.2	2.4	0	2	1.2	2.4	ns
prot1797	225	4	7	12	6	2	10	3	6	sig
prot1798	319	1	6	10.8	12.6	2	4	10.8	5.4	ns
prot1799	520	4	3	9	3	1	6	15	12	ns
prot1800	785	3	6	3.6	3.6	1	2	2.4	0	ns
prot1801	629	4	1	4.5	6	6	12	4.5	9	sig
prot1802	341	1	1	7.2	5.4	2	1	0	1.8	ns
prot1803	412	1	1	6	0	1	1	0	0	ns
prot1804	308	0	1	2.4	1.2	1	1	0	0	ns
prot1805	743	1	0	1.5	0	2	2	0	1.5	ns
prot1806	470	0	2	0	1.8	2	2	0	3.6	ns
prot1807	1140	2	2	6	6	1	2	0	0	ns
prot1808	1466	0	0	0	1.2	0	2	3.6	0	ns
prot1809	254	2	2	1.5	7.5	2	3	0	4.5	ns
prot1810	257	2	4	1.8	7.2	3	1	3.6	5.4	ns
prot1811	375	6	1	6	3	3	3	18	9	sig
prot1812	1882	2	3	4.8	0	2	1	3.6	1.2	ns
prot1813	1300	0	1	1.5	3	0	1	0	0	ns
prot1814	444	3	1	1.8	3.6	4	2	5.4	3.6	sig
prot1815	832	0	1	0	0	3	2	9	3	ns
prot1816	582	1	0	0	0	2	1	0	1.2	ns
prot1817	280	2	1	0	3	0	1	1.5	3	ns
prot1818	1244	1	0	0	5.4	3	6	10.8	10.8	sig
prot1819	276	0	2	3	12	1	2	3	6	sig
prot1820	623	2	1	2.4	1.2	2	1	1.2	1.2	sig
prot1821	450	0	0	3	1.5	1	1	0	0	ns
prot1822	247	2	1	9	3.6	1	3	0	3.6	ns
prot1823	387	1	0	0	3	1	1	6	9	ns
prot1824	662	0	2	2.4	1.2	1	2	0	1.2	ns
prot1825	743	0	0	3	1.5	1	1	1.5	3	sig
prot1826	874	2	2	0	1.8	1	2	3.6	1.8	ns
prot1827	1301	2	3	6	3	3	2	6	6	sig
prot1828	274	2	3	0	2.4	4	0	4.8	1.2	ns
prot1829	551	1	1	4.5	0	3	2	1.5	3	ns
prot1830	447	1	5	0	5.4	0	5	0	1.8	ns
prot1831	154	1	2	3	3	6	6	27	18	sig
prot1832	210	3	0	0	1.2	6	6	3.6	18	sig
prot1833	290	1	0	3	0	3	0	3	3	ns
prot1834	220	5	5	3.6	9	12	15	21.6	10.8	sig
prot1835	184	0	2	6	6	0	1	6	9	ns
prot1836	168	1	1	1.2	3.6	1	1	2.4	2.4	ns
prot1837	102	2	1	3	1.5	4	3	1.5	1.5	ns
prot1838	327	3	2	5.4	1.8	6	3	21.6	5.4	sig
prot1839	962	0	2	6	0	2	4	3	3	ns
prot1840	556	0	4	1.2	1.2	1	0	0	1.2	ns
prot1841	374	1	2	3	0	9	3	18	9	sig
prot1842	728	3	1	7.2	7.2	3	1	1.8	1.8	ns
prot1843	243	0	0	3	0	12	2	6	6	sig
prot1844	127	1	0	1.2	0	2	0	0	3.6	ns
prot1845	519	2	2	3	4.5	1	1	1.5	1.5	ns
prot1846	492	4	2	1.8	1.8	1	2	3.6	3.6	ns
prot1847	233	0	2	0	3	2	2	9	6	ns
prot1848	287	3	0	3.6	0	2	1	1.2	2.4	ns
prot1849	337	2	3	4.5	1.5	1	1	1.5	0	ns
prot1850	404	0	2	5.4	1.8	1	2	0	3.6	ns
prot1851	3175	0	4	6	0	0	0	3	3	ns
prot1852	243	0	0	1.2	0	1	1	1.2	0	ns
prot1853	275	1	0	1.5	3	0	0	3	3	ns
prot1854	648	3	4	5.4	3.6	5	4	1.8	5.4	ns
prot1855	172	0	0	6	0	6	4	6	24	sig
prot1856	283	2	3	4.8	1.2	1	2	3.6	3.6	ns
prot1857	159	2	4	3	3	2	1	3	0	ns
prot1858	372	1	2	1.8	5.4	0	1	5.4	5.4	ns
prot1859	174	3	1	3	12	6	4	3	12	sig
prot1860	182	0	3	4.8	1.2	1	0	3.6	2.4	ns
prot1861	251	2	5	0	0	1	5	3	3	ns
prot1862	1009	2	3	7.2	0	1	2	5.4	3.6	ns
prot1863	233	0	0	3	0	0	1	0	0	ns
prot1864	158	1	2	2.4	4.8	3	4	4.8	4.8	ns
prot1865	200	3	3	4.5	1.5	2	2	12	9	sig
prot1866	292	5	2	0	3.6	2	2	0	5.4	ns
prot1867	399	2	0	0	0	0	0	6	3	ns
prot1868	229	1	1	1.2	0	6	2	2.4	4.8	sig
prot1869	228	3	2	3	0	3	7	0	6	ns
prot1870	445	2	1	0	3.6	3	2	1.8	3.6	ns
prot1871	334	2	0	6	6	5	1	9	3	ns
prot1872	848	3	2	1.2	0	2	3	7.2	4.8	sig
prot1873	151	3	1	6	3	2	2	7.5	6	sig
prot1874	1410	1	0	5.4	0	0	1	7.2	1.8	ns
prot1875	164	2	3	3	6	0	1	3	0	ns
prot1876	114	0	2	1.2	6	6	6	10.8	7.2	sig
prot1877	262	1	1	3	1.5	2	2	0	3	ns
prot1878	174	0	0	0	1.8	0	1	5.4	1.8	ns
prot1879	987	1	1	6	3	1	0	0	9	ns
prot1880	170	1	2	0	1.2	2	2	2.4	7.2	sig
prot1881	399	1	1	3	3	1	2	1.5	0	ns
prot1882	504	0	3	0	3.6	1	0	0	0	ns
prot1883	359	0	2	3	6	1	2	3	3	ns
prot1884	85	0	1	0	3.6	2	4	2.4	4.8	sig
prot1885	186	1	0	3	1.5	3	3	4.5	4.5	sig
prot1886	231	0	2	5.4	1.8	2	1	5.4	0	ns
prot1887	161	1	1	3	0	2	1	3	0	ns
prot1888	296	1	1	1.2	3.6	1	3	0	0	ns
prot1889	362	1	0	1.5	6	5	0	0	3	ns
prot1890	492	0	3	0	5.4	1	1	0	1.8	ns
prot1891	240	1	1	3	0	2	0	0	9	ns
prot1892	587	3	3	1.2	1.2	2	2	2.4	2.4	sig
prot1893	523	0	0	3	1.5	1	1	0	1.5	ns
prot1894	979	4	0	1.8	0	0	0	0	1.8	ns
prot1895	2381	1	3	0	9	0	2	0	0	ns
prot1896	246	0	3	2.4	1.2	2	0	1.2	1.2	ns
prot1897	309	0	1	3	0	0	1	0	0	ns
prot1898	214	0	1	0	1.8	1	1	0	1.8	ns
prot1899	659	3	1	3	6	1	0	0	0	ns
prot1900	185	0	0	0	0	1	4	1.2	1.2	sig
prot1901	201	1	0	1.5	0	3	6	4.5	4.5	sig
prot1902	464	0	2	1.8	0	1	1	0	0	ns
prot1903	298	1	0	0	0	3	0	0	0	ns
prot1904	502	1	1	0	0	2	1	1.2	0	ns
prot1905	295	1	2	1.5	1.5	2	1	0	3	ns
prot1906	1921	0	3	0	1.8	0	0	0	0	ns
prot1907	900	0	1	0	0	1	1	3	3	sig
prot1908	1567	2	2	1.2	1.2	2	3	0	0	ns
prot1909	659	0	2	1.5	0	1	0	1.5	0	ns
prot1910	909	1	1	1.8	1.8	2	1	0	0	ns
prot1911	193	2	0	0	0	1	0	3	0	ns
prot1912	431	2	1	0	1.2	2	2	1.2	1.2	ns
prot1913	118	0	3	3	0	0	2	1.5	0	ns
prot1914	229	3	6	5.4	3.6	4	4	5.4	7.2	ns
prot1915	232	2	3	9	3	4	2	3	3	ns
prot1916	267	1	0	0	7.2	3	3	7.2	3.6	sig
prot1917	266	2	2	1.5	6	12	12	13.5	9	sig
prot1918	183	2	1	0	1.8	2	4	3.6	10.8	sig
prot1919	909	4	2	6	6	3	2	9	0	ns
prot1920	219	1	0	2.4	2.4	5	1	1.2	0	ns
prot1921	141	2	1	3	3	4	6	3	1.5	ns
prot1922	154	0	4	3.6	0	1	2	1.8	1.8	ns
prot1923	243	2	1	6	6	2	4	3	6	sig
prot1924	135	1	2	1.2	1.2	1	1	3.6	0	ns
prot1925	315	0	3	3	1.5	1	1	0	1.5	ns
prot1926	517	1	1	3.6	7.2	1	1	3.6	3.6	ns
prot1927	127	1	2	0	0	2	3	3	3	ns
prot1928	439	1	0	1.2	0	1	1	1.2	6	ns
prot1929	398	0	0	3	0	1	3	0	3	ns
prot1930	462	0	0	1.8	0	0	1	3.6	0	ns
prot1931	202	0	1	3	6	0	0	0	3	ns
prot1932	114	1	0	2.4	1.2	1	0	2.4	1.2	ns
prot1933	137	3	4	1.5	1.5	2	0	1.5	4.5	ns
prot1934	124	0	1	1.8	3.6	2	1	7.2	0	ns
prot1935	641	0	1	6	6	0	0	6	3	ns
prot1936	415	0	2	3.6	1.2	3	1	3.6	2.4	ns
prot1937	448	2	3	1.5	1.5	3	1	1.5	0	ns
prot1938	572	2	2	1.8	0	2	1	1.8	3.6	sig
prot1939	819	4	0	0	3	2	4	6	6	sig
prot1940	365	1	2	1.2	2.4	1	0	2.4	1.2	ns
prot1941	600	1	0	0	3	1	0	1.5	1.5	ns
prot1942	692	0	2	1.8	0	0	1	1.8	0	ns
prot1943	244	1	0	0	3	1	1	3	3	sig
prot1944	203	1	2	2.4	4.8	1	1	3.6	1.2	ns
prot1945	383	0	2	1.5	0	0	1	1.5	4.5	ns
prot1946	208	0	0	0	3.6	1	2	1.8	1.8	ns
prot1947	292	0	1	0	3	2	2	6	9	ns
prot1948	288	0	4	1.2	1.2	1	2	0	1.2	ns
prot1949	111	4	3	0	0	2	1	3	3	ns
prot1950	309	1	2	1.8	1.8	1	1	1.8	0	ns
prot1951	555	1	2	6	3	0	3	3	3	ns
prot1952	719	0	1	0	4.8	2	2	0	0	ns
prot1953	548	1	1	3	0	2	2	1.5	1.5	sig
prot1954	209	0	0	0	5.4	1	4	1.8	1.8	sig
prot1955	561	0	1	0	6	3	2	0	3	ns
prot1956	575	2	1	0	0	2	0	1.2	1.2	ns
prot1957	193	0	0	1.5	0	2	2	1.5	1.5	ns
prot1958	476	0	2	0	1.8	2	0	3.6	3.6	ns
prot1959	426	2	2	3	6	0	1	3	3	ns
prot1960	210	2	2	0	1.2	2	2	2.4	1.2	ns
prot1961	167	1	1	0	3	2	1	1.5	3	ns
prot1962	255	1	1	0	1.8	2	2	10.8	7.2	sig
prot1963	259	2	4	6	3	1	2	6	0	ns
prot1964	828	0	1	1.2	0	2	1	0	0	ns
prot1965	491	1	0	0	1.5	0	0	1.5	1.5	ns
prot1966	116	0	0	1.8	0	2	1	3.6	0	ns
prot1967	392	1	0	9	0	2	3	6	6	sig
prot1968	278	0	2	1.2	0	0	0	0	1.2	ns
prot1969	275	0	2	1.5	3	2	3	4.5	9	sig
prot1970	542	1	0	0	3.6	0	0	1.8	0	ns
prot1971	303	0	0	0	3	0	2	3	3	ns
prot1972	206	2	0	3.6	1.2	0	1	0	0	ns
prot1973	575	2	0	3	0	0	1	0	3	ns
prot1974	882	0	1	1.8	1.8	2	0	1.8	0	ns
prot1975	503	3	2	3	0	0	1	6	3	ns
prot1976	350	1	0	0	0	1	0	3.6	0	ns
prot1977	277	1	0	0	0	0	0	1.5	0	ns
prot1978	251	0	1	1.8	3.6	1	0	0	1.8	ns
prot1979	223	1	2	3	3	0	0	0	0	ns
prot1980	109	2	2	7.2	3.6	3	1	2.4	2.4	ns
prot1981	1093	0	0	3	4.5	2	4	1.5	1.5	ns
prot1982	123	6	1	1.8	1.8	2	2	3.6	9	ns
prot1983	160	1	1	3	0	4	5	15	12	sig
prot1984	160	0	1	3.6	2.4	2	2	1.2	1.2	ns
prot1985	433	0	3	1.5	0	1	2	4.5	3	ns
prot1986	214	1	1	3.6	5.4	1	1	1.8	1.8	ns
prot1987	114	1	2	0	6	3	4	12	6	sig
prot1988	178	0	2	3.6	1.2	1	0	2.4	3.6	ns
prot1989	248	1	1	1.5	1.5	2	0	6	3	ns
prot1990	49	2	0	1.8	1.8	1	2	5.4	3.6	ns
prot1991	86	0	3	9	6	6	5	0	0	ns
prot1992	335	0	1	1.2	4.8	0	1	2.4	1.2	ns
prot1993	171	3	2	1.5	4.5	1	2	1.5	3	ns
prot1994	214	2	4	12.6	3.6	0	1	9	5.4	ns
prot1995	108	0	1	0	0	3	2	3	3	ns
prot1996	115	0	0	1.2	0	1	3	2.4	2.4	ns
prot1997	96	0	1	1.5	0	0	0	1.5	1.5	ns
prot1998	82	0	1	1.8	1.8	2	2	3.6	1.8	ns
prot1999	365	0	3	3	3	2	2	18	6	sig
[truncated: 1,549 more rows]
