# Supplementary material for: Protein complex-based analysis is resistant to the obfuscating consequences of batch effects --- a case study in clinical proteomics
Source: BMC Genomics. 2017 Mar 14;18(Suppl 2):142. doi: 10.1186/s12864-017-3490-3 (PMC5374662; doi:10.1186/s12864-017-3490-3)
Supplement: Supplementary file 2 — Simulated data D2.2H. (ZIP 3730 kb) [file 12864_2017_3490_MOESM2_ESM.zip › D2.2.336.txt]

protLen	X0	X0.1	X0.2	X0.3	X1	X1.1	X1.2	X1.3	sig
prot1	1338	889	912	1392	1353	1341	1346	1914	2028	sig
prot2	2199	33	26	108	114	34	25	87	75	ns
prot3	1538	29	30	51.6	37.2	27	34	34.8	36	ns
prot4	2319	26	15	54	54	16	22	44	44	ns
prot5	1392	53	47	61.5	51	39	35	63	82.5	ns
prot6	1985	22	29	111	78	27	30	87	75	ns
prot7	1262	60	48	43.2	51.6	58	42	51.6	56.4	ns
prot8	3862	16	23	54	32	16	12	42	32	ns
prot9	1295	33	41	57	63	42	38	75	63	ns
prot10	4287	14	13	21	33	9	10	39	42	ns
prot11	1277	37	43	43.2	69.6	42	39	45.6	39.6	ns
prot12	3587	8	5	10	18	3	8	16	12	ns
prot13	774	84	93	96	106.5	104	130	208.5	183	sig
prot14	1960	7	9	9	3	3	5	24	18	ns
prot15	858	61	66	63.6	79.2	70	62	80.4	91.2	ns
prot16	693	59	77	168	168	103	92	202	192	sig
prot17	748	59	61	105	91.5	53	52	76.5	79.5	ns
prot18	875	62	50	108	102	42	46	171	126	ns
prot19	1755	15	9	14.4	12	14	9	8.4	7.2	ns
prot20	839	33	45	58	74	135	114	288	192	sig
prot21	857	24	28	34.5	40.5	42	64	67.5	67.5	sig
prot22	1248	32	27	93	105	52	45	183	129	sig
prot23	1308	19	23	25.2	21.6	23	17	12	25.2	ns
prot24	1260	20	19	36	34	17	21	20	34	ns
prot25	1487	5	5	16.5	10.5	11	7	9	9	ns
prot26	477	87	91	237	264	267	279	783	666	sig
prot27	1324	32	17	30	21.6	26	27	21.6	32.4	ns
prot28	997	20	15	30	20	17	21	36	32	ns
prot29	623	107	108	172.5	184.5	100	112	141	142.5	ns
prot30	657	98	102	312	276	141	148	420	450	sig
prot31	1735	17	13	20.4	14.4	11	12	18	9.6	ns
prot32	904	15	9	18	16	36	24	84	42	sig
prot33	446	204	183	291	271.5	195	191	298.5	301.5	ns
prot34	262	153	187	528	552	176	181	567	549	ns
prot35	682	90	109	135.6	135.6	94	114	123.6	148.8	ns
prot36	742	60	40	130	114	59	59	102	86	ns
prot37	630	37	31	40.5	40.5	33	28	51	52.5	ns
prot38	672	37	37	102	123	26	27	120	114	ns
prot39	1056	31	28	27.6	51.6	23	14	31.2	28.8	ns
prot40	1098	25	19	40	42	19	18	50	24	ns
prot41	1192	18	20	12	18	15	14	27	25.5	ns
prot42	1888	8	12	42	39	10	10	24	42	ns
prot43	500	178	177	184.8	184.8	166	154	187.2	226.8	ns
prot44	610	58	48	98	134	168	156	300	318	sig
prot45	543	31	35	43.5	48	30	30	58.5	36	ns
prot46	685	26	35	72	120	28	21	54	102	ns
prot47	546	31	23	22.8	27.6	24	27	31.2	32.4	ns
prot48	1311	14	10	30	18	9	11	18	4	ns
prot49	1047	10	13	19.5	15	11	9	4.5	9	ns
prot50	491	153	144	432	378	134	147	372	387	ns
prot51	654	71	64	96	87.6	69	91	88.8	86.4	ns
prot52	639	53	62	172	132	64	53	134	114	ns
prot53	740	53	40	87	91.5	43	62	85.5	91.5	ns
prot54	1143	23	11	60	60	16	15	66	51	ns
prot55	966	9	16	14.4	24	12	23	20.4	18	ns
prot56	1042	8	9	28	26	16	12	22	18	ns
prot57	2166	11	7	7.5	3	9	6	12	9	ns
prot58	443	23	30	78	87	23	39	81	111	ns
prot59	589	29	34	31.2	34.8	48	81	100.8	79.2	sig
prot60	740	22	18	36	54	16	18	48	44	ns
prot61	532	19	20	30	33	16	19	43.5	21	ns
prot62	740	8	12	42	48	7	12	33	33	ns
prot63	727	14	6	10.8	15.6	20	22	24	14.4	sig
prot64	1585	7	5	10	10	4	2	10	10	ns
prot65	479	230	208	379.5	357	230	248	342	325.5	ns
prot66	364	165	162	459	453	142	145	474	426	ns
prot67	433	133	148	207.6	182.4	230	231	273.6	284.4	sig
prot68	346	140	140	268	278	207	204	456	420	sig
prot69	545	99	92	132	153	85	77	142.5	136.5	ns
prot70	472	68	68	219	243	130	180	357	378	sig
prot71	478	53	58	56.4	85.2	65	61	87.6	80.4	sig
prot72	413	37	47	112	82	52	41	76	100	ns
prot73	496	48	39	58.5	52.5	29	39	58.5	36	ns
prot74	630	31	33	105	114	45	40	141	114	ns
prot75	544	23	31	25.2	25.2	25	26	28.8	32.4	ns
prot76	880	7	19	46	24	19	20	20	34	sig
prot77	684	12	17	7.5	13.5	10	13	6	13.5	ns
prot78	988	9	22	33	33	13	11	18	21	ns
prot79	430	63	68	96	75.6	132	152	132	180	sig
prot80	707	22	23	58	52	30	27	34	62	ns
prot81	418	30	20	49.5	46.5	58	44	60	69	sig
prot82	820	9	9	39	39	9	20	36	36	ns
prot83	1450	11	9	8.4	13.2	7	10	7.2	8.4	ns
prot84	500	92	67	126	160	81	81	148	154	ns
prot85	451	51	52	97.5	79.5	49	69	90	75	ns
prot86	757	35	31	63	69	29	26	87	129	ns
prot87	539	20	28	28.8	37.2	29	33	19.2	21.6	ns
prot88	455	17	10	44	44	15	18	32	30	ns
prot89	646	18	14	22.5	16.5	13	26	27	21	ns
prot90	533	11	5	36	18	6	3	24	30	ns
prot91	1101	4	7	7.2	7.2	6	3	4.8	14.4	sig
prot92	375	165	153	350	384	159	171	296	358	ns
prot93	477	124	97	183	198	121	114	178.5	135	ns
prot94	440	57	77	243	225	77	78	246	213	ns
prot95	445	55	71	87.6	76.8	61	59	76.8	78	ns
prot96	373	59	59	108	88	46	55	78	130	ns
prot97	606	33	41	48	49.5	32	25	39	45	ns
prot98	343	19	26	63	72	22	20	66	66	ns
prot99	403	21	22	15.6	15.6	19	20	28.8	30	ns
prot100	591	16	12	46	42	19	13	30	38	ns
prot101	641	12	12	16.5	25.5	20	18	21	21	sig
prot102	583	9	9	24	24	14	10	33	48	ns
prot103	544	7	9	8.4	13.2	7	9	9.6	8.4	ns
prot104	2137	12	5	12	18	2	11	18	8	ns
prot105	375	45	38	49.5	51	35	23	57	55.5	ns
prot106	454	39	45	81	111	43	36	120	150	ns
prot107	472	28	21	44.4	33.6	37	37	52.8	32.4	ns
prot108	517	31	38	50	64	29	32	54	50	ns
prot109	464	22	24	57	37.5	28	33	31.5	54	ns
prot110	637	24	28	57	69	23	21	69	72	ns
prot111	423	24	24	15.6	21.6	18	13	21.6	19.2	ns
prot112	414	11	19	24	30	15	16	26	32	ns
prot113	898	17	14	16.5	28.5	13	16	24	28.5	ns
prot114	498	15	13	48	36	39	39	108	144	sig
prot115	580	10	21	19.2	19.2	11	13	14.4	14.4	ns
prot116	448	6	13	20	20	10	15	8	20	ns
prot117	569	7	11	15	6	6	7	10.5	13.5	ns
prot118	1032	3	4	12	21	5	4	15	12	ns
prot119	357	92	81	108	130.8	112	102	114	116.4	ns
prot120	231	42	61	140	114	56	64	144	126	ns
prot121	372	70	44	79.5	67.5	40	46	69	63	ns
prot122	375	51	38	198	114	42	55	123	162	ns
prot123	507	32	27	44.4	51.6	44	38	42	48	ns
prot124	411	34	37	52	68	19	25	44	66	ns
prot125	374	15	26	27	19.5	25	22	48	51	sig
prot126	827	19	23	54	27	12	11	36	27	ns
prot127	774	8	10	16.8	19.2	10	12	16.8	25.2	ns
prot128	576	8	4	14	12	7	3	2	18	ns
prot129	413	9	16	16.5	19.5	15	14	18	15	ns
prot130	569	9	14	27	12	15	9	18	54	ns
prot131	590	6	11	13.2	10.8	8	7	8.4	12	ns
prot132	774	8	9	14	16	11	8	18	10	ns
prot133	1023	7	8	7.5	12	8	8	7.5	12	ns
prot134	803	6	8	24	6	4	4	9	12	ns
prot135	242	57	59	96	63.6	88	69	115.2	110.4	sig
prot136	439	63	62	126	124	45	43	98	112	ns
prot137	318	62	49	78	97.5	74	86	159	118.5	sig
prot138	278	45	50	135	171	50	50	186	150	ns
prot139	309	39	46	69.6	57.6	60	47	76.8	67.2	sig
prot140	568	30	29	64	52	38	37	48	48	ns
prot141	316	32	25	46.5	69	34	38	51	45	ns
prot142	283	35	29	78	84	26	49	78	108	sig
prot143	608	24	22	30	28.8	32	32	36	25.2	ns
prot144	673	18	30	60	40	20	20	34	44	ns
prot145	414	15	24	25.5	33	24	17	34.5	30	ns
prot146	707	19	15	42	57	12	20	72	72	ns
prot147	406	19	19	20.4	24	16	12	22.8	13.2	ns
prot148	510	9	16	22	22	19	12	12	34	ns
prot149	500	13	14	24	19.5	22	16	22.5	22.5	sig
prot150	350	8	15	24	21	13	8	24	27	ns
prot151	683	12	20	18	26.4	13	14	8.4	21.6	ns
prot152	569	7	9	16	36	12	8	16	14	ns
prot153	450	9	7	22.5	15	13	7	16.5	24	ns
prot154	399	8	16	42	21	9	10	27	36	ns
prot155	713	6	9	8.4	10.8	5	8	7.2	6	ns
prot156	564	9	10	28	14	9	7	18	24	ns
prot157	1149	7	8	6	9	6	7	6	9	ns
prot158	721	5	7	24	12	5	5	21	15	ns
prot159	260	193	195	193.2	200.4	194	186	237.6	204	ns
prot160	372	134	124	258	256	150	144	292	244	ns
prot161	297	88	98	154.5	153	85	75	159	120	ns
prot162	276	51	42	126	141	43	46	153	165	ns
prot163	480	21	27	39.6	36	42	42	74.4	79.2	sig
prot164	299	30	35	66	40	31	28	74	48	ns
prot165	317	27	27	37.5	43.5	28	21	31.5	43.5	ns
prot166	437	26	27	45	81	22	26	42	81	ns
prot167	537	19	24	25.2	28.8	21	19	19.2	24	ns
prot168	228	21	26	36	40	18	22	42	60	sig
prot169	289	29	20	25.5	36	15	11	28.5	21	ns
prot170	341	23	12	45	54	15	16	66	54	ns
prot171	445	9	16	16.8	8.4	60	66	43.2	50.4	sig
prot172	458	16	9	16	34	45	40	76	40	sig
prot173	450	10	16	13.5	16.5	10	11	19.5	22.5	ns
prot174	588	17	12	39	42	10	13	39	54	ns
prot175	761	14	19	12	27.6	7	12	12	19.2	ns
prot176	519	8	5	26	30	10	11	30	18	ns
prot177	1216	13	16	19.5	12	13	13	15	18	ns
prot178	605	10	7	39	21	11	13	12	18	ns
prot179	748	14	10	8.4	10.8	8	7	13.2	8.4	ns
prot180	460	9	5	10	24	8	14	14	18	ns
prot181	645	8	10	10.5	12	7	8	6	7.5	ns
prot182	528	8	9	27	15	6	6	24	18	ns
prot183	958	5	5	6	8.4	6	15	28.8	21.6	sig
prot184	4213	2	2	6	12	2	5	2	4	ns
prot185	1921	4	8	7.5	4.5	3	4	4.5	13.5	ns
prot186	333	167	155	435	342	134	118	468	408	ns
prot187	229	90	103	122.4	126	94	122	120	127.2	ns
prot188	413	38	51	90	64	46	44	106	86	ns
prot189	437	47	32	43.5	54	64	57	78	99	sig
prot190	459	33	21	72	111	33	31	69	90	ns
prot191	170	33	44	34.8	43.2	34	31	45.6	38.4	ns
prot192	200	36	41	68	66	72	90	126	154	sig
prot193	396	30	28	34.5	48	74	58	84	81	sig
prot194	219	17	17	48	57	24	25	39	60	ns
prot195	509	22	19	27.6	21.6	22	18	25.2	26.4	ns
prot196	255	29	17	28	50	29	22	42	26	ns
prot197	343	16	17	13.5	15	13	13	25.5	15	ns
prot198	453	24	19	39	42	28	38	120	102	sig
prot199	418	16	10	12	21.6	7	14	20.4	22.8	ns
prot200	506	19	12	30	24	36	45	114	72	sig
prot201	545	9	10	25.5	18	19	14	27	30	sig
prot202	406	16	5	33	18	11	6	30	30	ns
prot203	586	14	13	6	15.6	9	15	18	20.4	ns
prot204	570	8	4	16	18	20	21	32	40	sig
prot205	868	6	9	10.5	13.5	9	7	18	10.5	ns
prot206	508	11	6	33	27	12	24	6	18	sig
prot207	715	8	10	7.2	8.4	6	17	10.8	7.2	ns
prot208	622	7	10	24	18	6	15	12	20	ns
prot209	463	7	5	9	18	9	10	10.5	4.5	ns
prot210	756	5	9	12	18	8	7	33	27	ns
prot211	520	8	5	7.2	3.6	11	5	7.2	7.2	ns
prot212	858	3	1	8	12	6	3	2	12	ns
prot213	463	9	4	3	9	3	7	4.5	7.5	ns
prot214	248	91	103	279	264	92	84	258	216	ns
prot215	386	52	58	57.6	73.2	49	49	78	70.8	ns
prot216	252	51	54	92	100	77	49	104	110	sig
prot217	271	52	67	78	58.5	96	88	120	129	sig
prot218	367	41	37	111	117	39	41	111	117	ns
prot219	335	53	37	37.2	68.4	49	43	49.2	54	ns
prot220	600	36	35	74	78	37	30	76	58	ns
prot221	232	43	40	51	60	54	37	60	61.5	ns
prot222	273	42	37	99	108	38	46	111	120	ns
prot223	243	37	27	28.8	38.4	29	28	28.8	40.8	ns
prot224	223	22	32	48	74	56	54	122	90	sig
prot225	250	20	30	37.5	48	28	31	61.5	78	sig
prot226	223	19	23	75	81	33	20	75	69	ns
prot227	289	19	23	32.4	38.4	56	54	55.2	62.4	sig
prot228	378	16	32	44	54	21	27	36	52	ns
prot229	410	20	10	30	30	12	18	22.5	24	ns
prot230	389	20	20	69	51	23	28	69	75	sig
prot231	610	24	18	15.6	20.4	36	18	38.4	24	sig
prot232	243	14	16	20	30	13	15	24	36	ns
prot233	397	14	13	10.5	30	63	33	67.5	81	sig
prot234	229	11	8	24	30	7	8	12	60	ns
prot235	321	11	7	16.8	13.2	9	5	10.8	13.2	ns
prot236	447	13	7	10	24	9	18	20	24	ns
prot237	272	11	9	18	15	10	7	13.5	13.5	ns
prot238	645	11	9	24	30	27	39	99	90	sig
prot239	709	5	8	12	7.2	10	9	10.8	10.8	sig
prot240	513	11	11	14	10	12	18	36	36	sig
prot241	314	9	8	10.5	15	6	6	12	9	ns
prot242	388	9	8	18	24	9	5	9	36	ns
prot243	956	1	1	7.2	3.6	4	8	4.8	3.6	sig
prot244	128	230	222	494	464	257	248	464	448	ns
prot245	197	69	76	123	109.5	103	115	183	229.5	sig
prot246	334	61	77	201	216	50	69	219	198	ns
prot247	175	36	54	58.8	70.8	58	49	67.2	58.8	ns
prot248	162	71	44	118	146	59	64	128	104	ns
prot249	305	29	34	54	60	30	30	28.5	42	ns
prot250	312	51	30	129	108	37	46	126	108	ns
prot251	300	27	44	37.2	50.4	33	39	57.6	36	ns
prot252	127	30	28	56	82	35	46	90	92	ns
prot253	191	39	26	52.5	42	35	36	67.5	49.5	ns
prot254	211	32	34	144	135	39	36	123	84	ns
prot255	199	22	32	45.6	40.8	87	102	154.8	118.8	sig
prot256	266	33	24	74	48	36	35	80	78	ns
prot257	322	25	22	46.5	39	20	18	39	31.5	ns
prot258	313	36	27	102	72	26	21	84	81	ns
prot259	286	16	11	26.4	18	16	19	31.2	26.4	ns
prot260	265	15	12	18	26	19	19	10	26	ns
prot261	466	16	16	33	28.5	60	63	67.5	63	sig
prot262	455	15	22	84	39	20	19	30	54	ns
prot263	185	18	20	27.6	25.2	18	28	22.8	27.6	ns
prot264	209	16	20	24	30	14	17	16	30	ns
prot265	433	14	13	21	24	20	16	21	13.5	ns
prot266	247	21	23	39	39	18	18	57	33	ns
prot267	331	14	15	22.8	22.8	12	16	20.4	19.2	ns
prot268	452	20	15	28	40	20	21	36	20	ns
prot269	348	6	13	16.5	16.5	11	16	12	25.5	ns
prot270	533	11	11	18	21	7	4	15	33	ns
prot271	342	6	8	13.2	13.2	7	8	10.8	12	ns
prot272	229	11	7	16	22	11	10	18	16	ns
prot273	581	6	11	22.5	15	11	8	22.5	18	ns
prot274	389	10	7	33	21	10	7	27	18	ns
prot275	368	4	7	9.6	13.2	8	6	9.6	7.2	ns
prot276	350	10	8	14	20	7	17	8	22	ns
prot277	502	8	12	9	13.5	9	8	6	18	ns
prot278	588	8	7	15	18	10	4	27	15	ns
prot279	404	7	9	9.6	3.6	8	12	10.8	9.6	ns
prot280	281	3	5	10	10	7	4	8	10	ns
prot281	475	9	5	12	3	3	4	7.5	6	ns
prot282	264	2	3	15	18	10	4	24	27	sig
prot283	428	2	2	10.8	9.6	4	11	9.6	8.4	ns
prot284	605	4	5	16	8	6	8	10	10	ns
prot285	546	3	6	4.5	9	6	12	12	7.5	ns
prot286	393	4	3	18	21	8	6	27	45	sig
prot287	651	2	9	6	2.4	11	10	9.6	7.2	ns
prot288	386	2	1	20	10	4	3	6	10	ns
prot289	127	188	211	324	322.5	208	199	255	309	ns
prot290	307	129	138	438	438	138	135	414	441	ns
prot291	151	70	79	78	86.4	61	73	92.4	98.4	ns
prot292	246	38	40	58	72	36	35	76	56	ns
prot293	201	30	33	58.5	42	27	33	43.5	34.5	ns
prot294	295	29	19	84	81	42	22	129	72	ns
prot295	377	33	31	28.8	42	38	50	56.4	73.2	sig
prot296	232	30	39	60	40	31	14	38	68	ns
prot297	333	18	28	19.5	22.5	24	21	24	34.5	ns
prot298	276	28	36	57	75	78	60	198	180	sig
prot299	225	18	22	31.2	30	24	12	36	18	ns
prot300	152	21	27	50	38	26	29	48	34	ns
prot301	268	27	19	30	40.5	52	38	66	36	sig
prot302	261	23	23	63	57	25	22	48	57	ns
prot303	234	13	26	25.2	30	19	28	26.4	19.2	ns
prot304	203	10	29	24	34	19	21	38	50	ns
prot305	277	18	16	15	18	22	17	31.5	46.5	ns
prot306	224	17	22	63	57	18	28	51	75	ns
prot307	260	16	17	25.2	20.4	24	16	24	21.6	sig
prot308	278	18	18	38	42	14	15	24	34	ns
prot309	420	12	19	33	27	21	17	27	31.5	ns
prot310	424	11	20	54	39	17	16	39	57	ns
prot311	219	14	15	22.8	21.6	19	13	12	12	ns
prot312	277	8	18	24	22	10	14	14	28	ns
prot313	279	6	9	16.5	7.5	10	20	22.5	15	sig
prot314	558	13	9	48	54	10	6	57	72	ns
prot315	822	13	12	10.8	13.2	6	10	8.4	7.2	ns
prot316	423	11	8	18	22	17	8	8	14	ns
prot317	301	7	3	13.5	9	22	14	27	19.5	sig
prot318	477	15	12	27	24	13	15	24	42	ns
prot319	354	4	9	10.8	8.4	6	9	12	20.4	ns
prot320	538	13	10	16	18	8	7	10	8	sig
prot321	330	11	8	7.5	9	14	10	21	30	sig
prot322	345	7	12	24	18	4	12	21	30	ns
prot323	290	3	5	4.8	8.4	7	5	14.4	9.6	ns
prot324	587	7	9	14	14	15	18	8	12	sig
prot325	416	3	10	10.5	13.5	8	6	15	7.5	ns
prot326	806	11	3	30	21	9	11	33	27	ns
prot327	243	9	4	10.8	10.8	11	10	9.6	6	ns
prot328	674	5	2	18	12	5	5	6	12	ns
prot329	297	5	5	13.5	6	9	9	1.5	15	ns
prot330	558	8	6	30	30	9	5	15	21	ns
prot331	340	4	4	6	6	6	3	1.2	8.4	ns
prot332	546	9	6	8	12	4	3	16	20	sig
prot333	193	8	7	10.5	12	3	3	12	9	ns
prot334	641	1	5	21	24	30	30	81	9	sig
prot335	452	9	5	8.4	6	14	14	2.4	9.6	sig
prot336	481	3	2	4	6	7	3	2	6	ns
prot337	355	3	5	7.5	3	5	5	6	6	ns
prot338	530	4	7	12	9	6	4	12	9	ns
prot339	374	3	6	2.4	8.4	5	8	3.6	12	ns
prot340	253	6	5	12	16	4	9	16	16	ns
prot341	442	1	6	1.5	6	4	7	6	6	ns
prot342	861	5	3	9	6	4	5	36	15	ns
prot343	413	6	6	7.2	4.8	9	9	6	4.8	sig
prot344	648	4	3	2	4	4	1	8	6	ns
prot345	719	1	3	3	4.5	5	4	7.5	6	ns
prot346	786	3	2	21	18	15	12	18	54	sig
prot347	596	5	8	4.8	7.2	5	6	6	3.6	ns
prot348	777	3	4	6	4	5	5	10	10	ns
prot349	798	3	1	6	4.5	2	2	4.5	3	ns
prot350	141	225	214	585	669	282	238	768	732	sig
prot351	221	160	138	166.8	194.4	152	136	180	171.6	ns
prot352	283	76	71	130	122	76	78	158	178	sig
prot353	246	66	56	115.5	111	60	66	99	91.5	ns
prot354	212	39	37	129	108	50	33	123	141	ns
prot355	219	31	35	33.6	57.6	40	58	64.8	60	sig
prot356	448	41	34	56	84	117	99	144	180	sig
prot357	351	40	38	45	54	44	49	55.5	64.5	ns
prot358	161	21	42	75	72	31	18	72	75	ns
prot359	178	23	28	32.4	31.2	25	18	40.8	24	ns
prot360	178	20	26	32	48	19	23	38	44	ns
prot361	250	21	21	30	25.5	19	29	27	42	ns
prot362	238	23	25	54	63	22	18	57	69	ns
prot363	261	21	23	34.8	19.2	24	21	28.8	33.6	ns
prot364	194	20	20	34	50	20	22	30	46	ns
prot365	234	24	17	45	30	24	21	18	33	ns
prot366	337	16	25	42	66	23	30	57	36	sig
prot367	296	21	21	18	19.2	28	22	27.6	10.8	ns
prot368	248	15	10	26	36	17	17	50	30	ns
prot369	311	12	11	12	22.5	14	16	24	24	ns
prot370	224	9	10	54	48	11	10	48	39	ns
prot371	279	25	14	10.8	20.4	23	11	18	18	ns
prot372	471	14	16	30	28	15	24	46	28	ns
prot373	218	13	10	7.5	16.5	14	8	15	21	sig
prot374	249	13	13	27	48	19	13	45	30	ns
prot375	312	14	16	15.6	9.6	13	17	19.2	21.6	ns
prot376	402	13	11	24	22	15	13	32	30	ns
prot377	196	13	13	19.5	16.5	17	12	19.5	12	ns
prot378	285	22	8	42	42	6	15	39	21	ns
prot379	292	10	14	16.8	15.6	15	7	12	15.6	ns
prot380	227	6	11	18	22	10	8	18	30	ns
prot381	322	12	5	7.5	13.5	6	9	12	12	ns
prot382	449	5	10	27	39	28	18	60	78	sig
prot383	373	12	5	9.6	20.4	15	9	19.2	10.8	ns
prot384	239	8	7	18	20	10	7	12	16	ns
prot385	235	7	5	10.5	16.5	15	8	22.5	13.5	sig
prot386	267	13	11	36	33	13	7	60	18	ns
prot387	262	12	10	10.8	9.6	11	9	10.8	13.2	ns
prot388	241	5	8	28	4	14	11	12	12	ns
prot389	315	10	8	4.5	21	12	6	7.5	13.5	ns
prot390	997	8	5	21	33	6	3	27	15	ns
prot391	392	6	8	10.8	6	3	6	9.6	9.6	ns
prot392	558	8	9	14	8	5	5	8	12	ns
prot393	468	8	5	13.5	10.5	8	12	18	30	sig
prot394	253	6	5	21	24	4	4	9	18	ns
prot395	248	6	12	6	8.4	9	8	13.2	7.2	ns
prot396	527	8	10	18	18	10	5	22	16	ns
prot397	432	4	7	6	4.5	3	3	9	7.5	ns
prot398	455	2	4	15	21	4	4	24	18	ns
prot399	529	8	3	2.4	7.2	6	6	7.2	4.8	ns
prot400	375	11	3	14	12	5	8	12	6	ns
prot401	287	2	8	3	3	4	5	10.5	9	ns
prot402	332	4	7	18	21	9	18	27	42	sig
prot403	541	5	6	7.2	7.2	5	12	6	4.8	ns
prot404	280	2	5	12	24	7	4	10	6	ns
prot405	458	6	4	6	6	6	9	12	10.5	ns
prot406	291	4	8	18	6	14	7	3	3	sig
prot407	548	4	3	4.8	8.4	9	14	8.4	16.8	sig
prot408	292	3	4	8	10	1	4	8	6	ns
prot409	559	2	4	4.5	3	5	2	9	1.5	ns
prot410	859	4	3	3	6	2	7	12	15	sig
prot411	484	6	4	3.6	6	6	3	2.4	4.8	ns
prot412	117	138	120	258	258	152	161	256	294	ns
prot413	182	116	128	171	178.5	119	126	208.5	157.5	ns
prot414	226	105	84	354	309	111	103	336	303	ns
prot415	179	68	97	86.4	84	94	99	136.8	153.6	sig
prot416	129	71	67	144	108	64	67	122	132	ns
prot417	222	42	37	70.5	67.5	80	68	120	129	sig
prot418	353	47	28	93	108	41	37	129	108	ns
prot419	157	48	50	42	44.4	33	40	46.8	52.8	ns
prot420	376	14	23	52	42	35	27	48	54	ns
prot421	429	37	32	31.5	46.5	36	37	46.5	51	sig
prot422	182	23	18	72	51	22	17	66	72	ns
prot423	187	29	25	24	22.8	17	18	25.2	32.4	ns
prot424	206	19	18	50	46	21	30	52	42	ns
prot425	319	31	23	43.5	36	18	17	27	33	ns
prot426	533	18	25	48	54	10	17	69	42	ns
prot427	182	15	21	26.4	20.4	57	45	93.6	111.6	sig
prot428	260	18	12	46	42	19	14	32	46	ns
prot429	181	19	23	37.5	27	36	40	54	57	sig
prot430	246	14	18	48	42	18	14	78	54	ns
prot431	156	22	21	24	20.4	14	26	21.6	26.4	sig
prot432	213	18	13	40	50	17	14	34	16	ns
prot433	295	10	13	24	12	8	2	9	12	ns
prot434	610	11	12	30	33	10	12	33	48	ns
prot435	152	15	11	12	15.6	12	11	12	20.4	ns
prot436	470	14	13	24	14	10	8	24	26	ns
prot437	278	10	12	27	18	14	13	15	21	ns
prot438	250	9	8	51	24	20	13	96	48	sig
prot439	265	10	16	16.8	15.6	11	11	18	18	ns
prot440	327	9	17	12	14	12	6	24	22	ns
prot441	577	11	13	21	9	10	9	6	13.5	ns
prot442	236	7	7	18	18	8	10	33	15	ns
prot443	347	11	13	14.4	15.6	25	22	13.2	21.6	sig
prot444	177	9	7	10	20	9	11	20	28	ns
prot445	261	4	5	19.5	9	11	7	19.5	12	ns
prot446	357	12	7	30	21	15	33	45	45	sig
prot447	379	8	14	14.4	12	18	38	21.6	31.2	sig
prot448	172	13	9	16	14	3	6	28	22	ns
prot449	161	11	13	10.5	15	6	11	12	12	ns
prot450	466	3	8	39	15	9	11	15	36	ns
prot451	165	9	8	0	9.6	5	8	10.8	2.4	ns
prot452	245	7	6	2	16	8	7	16	8	ns
prot453	222	8	8	16.5	12	20	16	13.5	19.5	sig
prot454	428	8	7	15	12	8	10	33	30	ns
prot455	227	5	8	10.8	8.4	8	8	9.6	4.8	ns
prot456	420	9	7	20	8	8	10	18	10	ns
prot457	171	14	9	12	4.5	9	16	15	15	sig
prot458	307	3	6	18	15	3	9	36	12	ns
prot459	230	6	8	6	3.6	4	11	4.8	10.8	ns
prot460	343	5	6	12	20	4	1	8	12	ns
prot461	441	7	8	15	13.5	10	12	13.5	9	ns
prot462	415	5	2	15	0	4	5	18	15	ns
prot463	270	5	7	3.6	3.6	4	7	13.2	6	ns
prot464	711	6	6	12	12	4	6	10	8	ns
prot465	321	4	5	7.5	15	3	4	10.5	4.5	ns
prot466	238	4	5	21	27	6	12	42	18	sig
prot467	320	5	4	7.2	8.4	6	5	7.2	8.4	ns
prot468	274	2	8	10	18	7	8	12	8	ns
prot469	364	9	5	12	9	8	15	15	9	sig
prot470	361	6	11	15	9	7	12	21	18	ns
prot471	262	3	4	3.6	4.8	4	6	6	12	ns
prot472	513	4	5	12	18	7	5	8	14	ns
prot473	569	2	0	7.5	6	4	6	4.5	9	ns
prot474	387	4	7	12	12	5	13	21	33	sig
prot475	447	3	4	4.8	8.4	2	7	2.4	4.8	ns
prot476	378	5	5	6	10	1	9	14	8	ns
prot477	251	5	2	12	3	4	6	6	4.5	sig
prot478	468	7	3	15	3	5	4	9	3	ns
prot479	544	4	3	9.6	7.2	2	4	7.2	3.6	ns
prot480	244	6	5	8	10	8	4	8	8	ns
prot481	327	1	2	9	4.5	3	5	3	3	ns
prot482	494	1	2	15	18	3	3	9	9	ns
prot483	192	184	180	216	184.8	176	186	220.8	217.2	ns
prot484	243	135	118	252	262	113	98	282	240	ns
prot485	149	50	45	79.5	51	43	37	63	52.5	ns
prot486	236	38	39	135	102	35	34	111	126	ns
prot487	134	35	28	42	39.6	82	82	84	100.8	sig
prot488	103	34	30	68	90	23	36	64	54	ns
prot489	103	37	36	63	54	35	38	36	49.5	ns
prot490	103	36	35	120	87	36	39	81	111	ns
prot491	271	33	36	36	30	38	28	43.2	40.8	ns
prot492	257	30	29	56	62	32	31	44	56	ns
prot493	174	15	23	16.5	33	9	11	27	30	ns
prot494	165	27	26	84	72	22	30	87	84	ns
prot495	251	18	28	25.2	30	24	15	14.4	24	ns
prot496	265	28	19	62	42	16	26	50	50	ns
prot497	193	15	23	30	45	17	27	43.5	42	ns
prot498	137	17	27	75	81	22	26	75	66	ns
prot499	149	22	17	28.8	26.4	19	22	31.2	14.4	ns
prot500	291	26	17	38	38	15	20	18	46	ns
prot501	227	14	23	22.5	28.5	44	54	45	36	sig
prot502	198	22	13	48	60	16	12	48	57	ns
prot503	194	19	21	22.8	21.6	32	26	24	21.6	sig
prot504	234	16	14	30	26	66	36	96	90	sig
prot505	247	15	16	28.5	16.5	32	38	37.5	37.5	sig
prot506	145	17	19	42	57	16	15	39	24	ns
prot507	141	14	25	15.6	18	29	16	25.2	24	ns
prot508	187	12	11	10	32	16	11	22	38	ns
prot509	165	14	16	27	22.5	13	16	30	22.5	ns
prot510	166	17	14	75	51	19	13	69	57	ns
prot511	225	21	17	20.4	14.4	22	36	31.2	28.8	sig
prot512	239	12	15	22	14	16	12	30	26	ns
prot513	275	14	15	16.5	18	13	7	25.5	21	ns
prot514	206	8	14	33	27	11	18	27	33	ns
prot515	322	14	12	20.4	12	12	14	15.6	10.8	ns
prot516	178	16	21	30	28	23	17	24	30	ns
prot517	227	16	9	25.5	24	8	36	30	60	sig
prot518	237	10	20	39	45	17	13	36	18	ns
prot519	254	10	6	4.8	8.4	13	12	15.6	16.8	ns
prot520	208	7	13	18	22	18	30	16	28	sig
prot521	153	12	7	25.5	9	13	12	16.5	21	ns
prot522	244	8	16	30	54	9	10	48	57	ns
prot523	287	7	6	10.8	8.4	7	5	13.2	4.8	ns
prot524	206	16	9	34	22	13	12	28	32	ns
prot525	244	10	14	18	18	28	14	15	51	sig
prot526	383	8	12	21	27	18	22	75	42	sig
prot527	184	6	12	13.2	10.8	33	27	25.2	32.4	sig
prot528	377	6	10	16	16	10	9	22	18	ns
prot529	355	13	9	15	19.5	4	8	7.5	16.5	sig
prot530	129	14	6	21	39	15	11	21	24	ns
prot531	162	8	7	13.2	14.4	4	7	13.2	9.6	ns
prot532	184	8	7	14	16	18	10	20	16	sig
prot533	347	4	9	16.5	16.5	7	7	9	10.5	ns
prot534	203	5	3	15	12	5	8	15	15	ns
prot535	1930	4	4	12	10.8	7	13	13.2	2.4	ns
prot536	316	7	7	16	20	9	13	12	20	ns
prot537	198	8	15	19.5	4.5	11	7	13.5	10.5	ns
prot538	250	4	7	15	6	4	7	30	33	ns
prot539	265	4	9	7.2	3.6	6	7	6	9.6	ns
prot540	469	12	11	22	16	6	6	16	6	ns
prot541	563	7	6	4.5	7.5	6	7	7.5	13.5	ns
prot542	290	6	3	24	27	5	5	9	15	ns
prot543	338	6	8	3.6	6	8	5	8.4	2.4	ns
prot544	449	6	12	14	16	9	9	6	8	ns
prot545	273	8	7	9	3	6	11	15	1.5	ns
prot546	412	5	4	21	30	7	5	9	21	ns
prot547	170	10	8	4.8	3.6	5	4	7.2	2.4	ns
prot548	478	6	8	4	10	10	6	20	12	sig
prot549	302	6	2	6	6	4	4	18	9	sig
prot550	167	4	1	6	9	5	1	24	3	sig
prot551	151	7	5	10.8	4.8	8	6	7.2	4.8	ns
prot552	816	5	6	6	12	3	6	6	8	ns
prot553	279	7	5	0	10.5	12	5	7.5	6	ns
prot554	320	7	7	9	12	5	7	12	27	sig
prot555	351	3	4	3.6	8.4	4	5	2.4	7.2	ns
prot556	242	8	3	6	14	21	9	54	30	sig
prot557	276	3	6	9	9	8	7	3	4.5	ns
prot558	565	0	5	12	9	3	3	18	12	ns
prot559	356	2	4	4.8	6	2	6	3.6	3.6	sig
prot560	162	7	3	4	6	1	0	8	6	ns
prot561	155	3	6	9	7.5	4	5	10.5	6	ns
prot562	484	8	8	12	15	12	15	63	27	sig
prot563	462	4	2	3.6	1.2	6	10	7.2	12	sig
prot564	989	4	0	8	10	5	2	8	10	ns
prot565	353	4	4	3	6	1	7	12	4.5	ns
prot566	382	9	2	21	6	5	14	27	42	sig
prot567	1092	3	4	7.2	2.4	2	2	6	6	sig
prot568	158	6	5	4	0	5	4	8	6	ns
prot569	829	2	3	4.5	7.5	7	2	6	9	ns
prot570	600	1	4	6	9	4	4	12	12	sig
prot571	743	1	0	4.8	0	3	8	4.8	9.6	sig
prot572	271	2	2	10	6	2	3	4	8	ns
prot573	774	5	3	6	7.5	4	3	3	4.5	ns
prot574	617	1	2	6	3	2	4	6	3	ns
prot575	120	186	162	223.2	196.8	141	152	218.4	177.6	ns
prot576	257	137	150	284	254	149	131	322	296	ns
prot577	138	144	136	231	226.5	241	252	381	367.5	sig
prot578	126	70	83	297	246	82	94	312	219	ns
prot579	126	72	85	96	82.8	75	81	103.2	86.4	ns
prot580	126	100	70	200	172	73	88	210	186	ns
prot581	126	86	86	111	114	67	96	94.5	139.5	ns
prot582	126	72	91	240	237	95	66	255	294	ns
prot583	126	82	104	103.2	108	180	149	175.2	220.8	sig
prot584	126	86	75	164	156	157	144	252	314	sig
prot585	433	76	81	141	114	87	85	133.5	124.5	ns
prot586	258	36	41	144	120	28	34	126	108	ns
prot587	219	30	34	34.8	42	25	23	32.4	27.6	ns
prot588	274	29	37	54	48	26	26	80	58	ns
prot589	211	26	25	34.5	40.5	29	14	31.5	34.5	ns
prot590	203	15	21	60	75	25	16	63	54	ns
prot591	210	25	25	20.4	32.4	52	52	60	51.6	sig
prot592	190	27	18	40	64	12	18	46	40	ns
prot593	164	22	28	31.5	43.5	19	34	37.5	33	ns
prot594	159	26	18	69	54	19	24	78	66	ns
prot595	171	16	27	24	31.2	34	40	38.4	43.2	sig
prot596	153	16	21	36	40	25	19	42	42	ns
prot597	176	24	13	40.5	27	52	36	81	54	sig
prot598	192	15	19	39	60	25	15	48	48	ns
prot599	352	17	15	16.8	21.6	24	16	21.6	20.4	ns
prot600	146	21	11	34	36	10	14	36	38	ns
prot601	323	16	15	18	22.5	11	12	25.5	12	ns
prot602	258	15	21	51	51	17	17	42	69	ns
prot603	152	19	12	24	26.4	9	8	18	19.2	ns
prot604	76	10	11	52	32	10	10	40	30	ns
prot605	128	12	13	24	21	10	17	21	13.5	ns
prot606	187	12	11	36	48	15	18	30	84	ns
prot607	160	15	16	18	21.6	17	25	24	14.4	ns
prot608	315	21	11	48	28	17	18	30	32	ns
prot609	129	7	7	13.5	18	42	33	45	58.5	sig
prot610	185	10	6	42	27	13	13	45	45	ns
prot611	146	12	8	18	18	13	7	14.4	6	ns
prot612	241	13	13	18	14	10	12	24	22	ns
prot613	222	3	19	16.5	22.5	16	9	30	10.5	ns
prot614	205	9	11	27	24	12	9	33	24	ns
prot615	240	11	8	10.8	14.4	11	12	7.2	13.2	ns
prot616	99	13	7	16	20	11	5	10	20	ns
prot617	643	7	12	13.5	22.5	11	8	9	15	ns
prot618	239	13	11	42	27	11	21	18	30	ns
prot619	383	13	19	8.4	16.8	8	22	14.4	9.6	ns
prot620	247	6	11	22	40	11	10	10	24	ns
prot621	189	13	15	10.5	9	11	12	6	22.5	ns
prot622	171	15	8	30	27	9	14	48	33	ns
prot623	326	6	8	14.4	16.8	36	30	28.8	28.8	sig
prot624	231	12	11	20	10	12	11	20	28	ns
prot625	153	11	6	9	13.5	8	8	16.5	24	ns
prot626	268	9	9	60	27	4	2	33	33	ns
prot627	204	5	10	9.6	6	6	10	10.8	8.4	ns
prot628	191	9	15	22	30	22	13	14	26	ns
prot629	114	15	12	12	18	13	29	37.5	21	sig
prot630	419	16	10	39	24	5	14	27	24	ns
prot631	141	7	5	14.4	14.4	8	11	14.4	9.6	ns
prot632	128	10	13	12	16	11	10	12	8	ns
prot633	164	6	11	7.5	7.5	8	9	9	10.5	ns
prot634	274	7	12	21	33	33	3	126	63	sig
prot635	188	8	7	9.6	10.8	3	17	8.4	12	ns
prot636	372	10	13	10	26	8	9	18	16	ns
prot637	365	12	7	6	13.5	11	8	18	10.5	ns
prot638	145	11	6	9	27	8	10	21	21	ns
prot639	159	7	10	2.4	9.6	16	4	7.2	13.2	ns
prot640	379	8	8	16	16	9	13	20	20	ns
prot641	190	10	11	15	9	8	19	15	27	sig
prot642	194	11	9	21	15	15	14	48	30	sig
prot643	178	11	13	7.2	10.8	5	8	8.4	8.4	ns
prot644	181	14	7	10	24	7	9	20	10	ns
prot645	321	12	10	12	21	7	16	9	10.5	ns
prot646	192	5	8	18	24	10	11	33	33	ns
prot647	352	4	16	13.2	14.4	14	28	14.4	19.2	sig
prot648	118	3	6	14	12	11	10	16	18	ns
prot649	410	6	11	4.5	6	7	6	7.5	12	ns
prot650	403	5	2	21	12	6	5	24	12	ns
prot651	199	7	8	15.6	10.8	3	8	9.6	7.2	ns
prot652	457	3	4	18	14	8	5	8	14	ns
prot653	221	16	4	12	15	11	6	6	16.5	ns
prot654	216	4	5	21	24	3	18	42	36	sig
prot655	217	7	11	12	10.8	3	8	12	8.4	ns
prot656	172	5	3	16	14	8	9	14	26	ns
prot657	268	8	3	10.5	12	6	5	16.5	7.5	ns
prot658	583	8	6	24	15	7	10	12	18	ns
prot659	229	11	3	9.6	9.6	8	12	9.6	12	ns
prot660	177	7	12	14	22	8	5	14	8	ns
prot661	142	8	0	9	13.5	8	9	12	21	ns
prot662	178	6	11	27	12	5	8	12	15	ns
prot663	111	11	0	3.6	4.8	11	4	9.6	10.8	ns
prot664	116	12	9	10	12	16	18	20	12	sig
prot665	325	11	6	10.5	15	8	11	13.5	13.5	ns
prot666	268	12	5	18	21	8	9	21	33	ns
prot667	599	5	3	10.8	8.4	8	8	13.2	7.2	ns
prot668	341	6	7	4	12	6	4	16	22	ns
prot669	172	4	3	4.5	12	8	4	15	10.5	ns
prot670	204	4	7	21	15	4	22	54	24	sig
prot671	171	3	5	12	3.6	7	2	9.6	3.6	ns
prot672	255	5	11	12	28	5	7	12	16	ns
prot673	180	1	8	3	1.5	2	2	9	10.5	ns
prot674	215	10	4	15	21	2	6	18	12	ns
prot675	211	5	7	7.2	7.2	6	10	8.4	13.2	ns
prot676	234	3	1	10	10	3	4	8	12	ns
prot677	214	5	5	10.5	10.5	5	5	21	19.5	sig
prot678	180	9	9	18	21	3	5	15	21	ns
prot679	292	5	10	4.8	2.4	5	7	13.2	7.2	ns
prot680	387	3	1	14	12	5	1	22	8	ns
prot681	283	5	1	3	10.5	4	3	9	10.5	ns
prot682	351	3	1	12	18	11	4	21	12	sig
prot683	502	5	5	3.6	7.2	4	9	7.2	4.8	ns
prot684	484	7	3	10	6	3	3	6	8	ns
prot685	345	5	6	7.5	12	3	7	4.5	7.5	ns
prot686	448	3	3	12	9	4	4	18	9	ns
prot687	277	5	2	7.2	2.4	3	4	6	9.6	ns
prot688	737	9	4	14	10	3	3	10	8	ns
prot689	159	4	3	12	12	2	3	4.5	7.5	ns
prot690	153	8	7	30	6	4	5	27	15	sig
prot691	321	5	7	3.6	2.4	4	7	2.4	7.2	ns
prot692	373	3	6	6	14	4	6	10	2	ns
prot693	124	5	6	3	6	2	7	1.5	6	ns
prot694	330	1	3	9	9	5	7	12	0	ns
prot695	319	5	0	3.6	3.6	4	2	6	4.8	ns
prot696	272	5	8	8	10	5	6	10	12	ns
prot697	296	3	8	6	10.5	10	4	3	12	sig
prot698	167	4	2	18	15	1	5	9	12	ns
prot699	832	0	7	2.4	3.6	1	11	3.6	3.6	ns
prot700	461	3	7	4	6	2	3	18	6	ns
prot701	152	3	2	7.5	3	1	8	9	6	ns
prot702	247	3	4	6	9	4	4	24	6	ns
prot703	311	2	4	6	12	3	4	2.4	1.2	ns
prot704	299	0	4	12	14	1	6	6	4	ns
prot705	383	4	2	4.5	1.5	3	3	3	4.5	ns
prot706	426	0	4	12	9	5	4	6	12	ns
prot707	155	4	5	0	6	3	2	3.6	3.6	ns
prot708	989	6	0	4	0	1	7	4	8	ns
prot709	187	3	3	4.5	6	4	3	1.5	6	ns
prot710	366	6	3	3	9	4	2	6	9	ns
prot711	715	1	5	4.8	7.2	1	5	2.4	4.8	ns
prot712	830	5	4	4	8	2	3	6	4	ns
prot713	177	3	4	4.5	6	15	9	4.5	18	sig
prot714	632	2	2	9	3	8	4	9	24	sig
prot715	444	5	3	1.2	3.6	2	1	4.8	3.6	ns
prot716	1241	4	2	2	4	2	5	6	2	ns
prot717	685	3	2	3	6	2	4	1.5	1.5	ns
prot718	387	0	2	0	3	3	0	6	12	ns
prot719	322	2	3	2.4	3.6	1	2	2.4	1.2	ns
prot720	735	1	0	2	2	1	2	6	2	ns
prot721	186	42	42	48	67.5	40	40	57	84	ns
prot722	156	35	45	132	117	49	54	174	192	sig
prot723	282	46	37	46.8	49.2	43	39	50.4	52.8	ns
prot724	140	24	29	66	56	24	21	60	70	ns
prot725	137	36	19	52.5	40.5	27	20	37.5	42	ns
prot726	124	17	24	72	96	32	28	57	78	ns
prot727	169	23	18	20.4	24	66	75	72	50.4	sig
prot728	142	17	16	40	32	22	20	66	40	ns
prot729	162	13	22	31.5	40.5	22	24	27	45	ns
prot730	200	12	17	57	33	20	20	63	51	ns
prot731	156	17	18	16.8	15.6	19	16	27.6	13.2	ns
prot732	306	16	16	26	32	19	15	28	30	ns
prot733	174	9	13	21	28.5	17	14	16.5	25.5	ns
prot734	194	21	13	42	72	20	16	30	72	ns
prot735	103	10	12	20.4	15.6	10	16	14.4	22.8	ns
prot736	172	10	11	34	12	16	24	36	30	sig
prot737	180	22	14	31.5	27	13	16	15	22.5	ns
prot738	184	21	9	24	63	14	13	72	60	sig
prot739	230	11	9	18	27.6	16	13	15.6	16.8	ns
prot740	187	11	21	22	32	11	16	26	42	ns
prot741	189	11	22	15	27	11	11	22.5	18	ns
prot742	180	20	14	63	24	10	10	30	60	ns
prot743	294	11	15	14.4	12	12	13	13.2	18	ns
prot744	186	12	12	34	20	8	14	32	18	ns
prot745	225	6	7	21	13.5	9	9	13.5	6	ns
prot746	174	11	9	48	27	12	13	45	27	ns
prot747	208	14	14	12	12	8	12	9.6	15.6	sig
prot748	217	11	10	30	14	9	9	24	22	ns
prot749	112	10	10	21	22.5	36	21	36	31.5	sig
prot750	206	13	13	48	33	14	16	90	60	sig
prot751	166	6	12	14.4	6	8	9	7.2	8.4	ns
prot752	113	13	5	12	12	7	5	14	18	ns
prot753	169	10	11	18	9	4	13	13.5	9	ns
prot754	313	9	4	12	21	8	6	24	24	ns
prot755	197	9	6	14.4	8.4	9	7	8.4	6	ns
prot756	124	5	5	8	16	5	8	14	24	ns
prot757	246	9	4	9	13.5	9	5	12	4.5	ns
prot758	258	8	8	24	24	5	8	18	27	ns
prot759	168	5	9	14.4	6	2	7	10.8	10.8	ns
prot760	260	8	6	6	10	8	10	14	14	ns
prot761	243	6	2	9	7.5	7	10	12	13.5	ns
prot762	124	13	12	36	15	7	8	21	30	ns
prot763	208	5	9	12	15.6	8	7	12	13.2	ns
prot764	217	7	5	10	14	5	3	8	16	ns
prot765	197	11	6	12	12	5	5	6	6	ns
prot766	177	7	7	18	12	4	6	6	21	ns
prot767	146	3	10	7.2	4.8	7	8	10.8	7.2	ns
prot768	157	4	5	12	16	5	7	4	6	ns
prot769	270	4	8	15	4.5	7	6	7.5	9	ns
prot770	264	5	4	6	15	5	5	12	18	ns
prot771	274	5	7	8.4	8.4	6	7	9.6	6	ns
prot772	156	8	7	6	8	8	6	16	14	ns
prot773	252	8	9	4.5	12	7	3	7.5	13.5	ns
prot774	356	3	5	30	24	3	5	24	18	ns
prot775	180	8	8	6	10.8	11	5	4.8	8.4	ns
prot776	251	8	4	10	18	9	7	12	4	ns
prot777	156	10	5	7.5	9	11	8	15	9	ns
prot778	227	5	10	39	12	9	4	12	15	ns
prot779	116	6	4	6	8.4	5	5	7.2	9.6	ns
prot780	154	6	5	14	14	12	8	12	6	sig
prot781	198	6	8	12	10.5	4	7	1.5	6	ns
prot782	236	8	6	21	12	8	5	12	9	ns
prot783	184	6	5	4.8	3.6	7	6	12	8.4	ns
prot784	122	9	7	8	12	7	1	8	8	ns
prot785	91	4	7	10.5	15	3	8	12	7.5	ns
prot786	274	6	7	12	18	7	8	9	15	ns
prot787	152	3	5	6	7.2	18	10	4.8	16.8	sig
prot788	162	4	10	8	2	3	2	14	10	ns
prot789	158	5	6	9	9	4	2	16.5	10.5	ns
prot790	463	2	6	27	12	6	6	9	18	ns
prot791	312	4	9	12	9.6	7	6	4.8	10.8	ns
prot792	261	3	1	12	4	8	6	10	12	ns
prot793	392	2	7	7.5	10.5	5	4	10.5	3	ns
prot794	182	9	3	18	9	7	4	6	9	ns
prot795	310	5	8	2.4	2.4	7	4	4.8	7.2	ns
prot796	382	7	4	14	8	3	10	16	12	ns
prot797	113	7	4	3	15	11	11	6	13.5	sig
prot798	111	4	7	18	18	5	3	18	12	ns
prot799	418	3	2	2.4	6	5	5	4.8	2.4	sig
prot800	185	5	6	6	8	12	6	20	16	sig
prot801	163	7	3	3	3	2	3	3	7.5	ns
prot802	238	7	5	12	9	4	4	15	12	ns
prot803	282	3	1	4.8	2.4	7	5	8.4	2.4	ns
prot804	305	8	6	8	4	4	8	12	10	ns
prot805	292	4	4	6	1.5	6	6	6	6	ns
prot806	427	4	4	12	12	5	5	3	18	ns
prot807	234	3	6	6	7.2	4	7	3.6	6	ns
prot808	233	4	6	16	8	7	9	10	16	ns
prot809	425	4	4	4.5	7.5	15	12	9	36	sig
prot810	95	1	2	6	3	4	4	18	27	ns
prot811	241	2	5	1.2	8.4	5	6	7.2	6	ns
prot812	201	2	5	2	12	6	4	12	8	sig
prot813	474	4	4	7.5	10.5	1	2	3	4.5	ns
prot814	437	2	1	9	9	3	4	24	12	ns
prot815	411	8	2	4.8	2.4	2	4	4.8	4.8	ns
prot816	333	3	3	4	8	4	5	6	2	ns
prot817	449	2	5	6	4.5	5	5	3	9	sig
prot818	256	5	6	15	3	0	3	15	6	ns
prot819	292	5	3	1.2	3.6	6	1	1.2	7.2	ns
prot820	669	3	4	16	8	7	1	10	10	ns
prot821	378	1	2	13.5	4.5	3	6	9	9	ns
prot822	373	2	8	9	6	4	13	33	6	sig
prot823	327	5	2	2.4	2.4	2	3	4.8	2.4	sig
prot824	180	5	3	6	6	2	1	6	4	ns
prot825	357	4	0	4.5	6	4	4	4.5	1.5	ns
prot826	791	5	2	6	12	1	0	12	6	ns
prot827	1037	2	3	12	0	6	2	3.6	9.6	sig
prot828	223	2	1	14	2	2	2	12	0	ns
prot829	417	5	3	7.5	6	3	1	0	3	ns
prot830	310	0	2	0	6	3	4	6	3	ns
prot831	796	3	1	3.6	2.4	2	0	4.8	1.2	ns
prot832	385	2	2	6	2	3	3	4	6	ns
prot833	399	2	3	4.5	7.5	2	2	6	3	ns
prot834	661	3	1	6	9	4	5	15	12	sig
prot835	648	2	2	1.2	1.2	2	3	1.2	1.2	ns
prot836	172	1	2	0	2	2	6	4	6	sig
prot837	459	4	3	1.5	3	6	1	1.5	1.5	sig
prot838	266	3	3	0	9	0	1	0	12	ns
prot839	85	66	56	57.6	56.4	116	102	153.6	120	sig
prot840	185	56	57	106	112	73	55	140	90	ns
prot841	130	60	60	72	87	54	43	66	91.5	ns
prot842	128	57	50	201	177	62	58	159	177	ns
prot843	130	71	46	66	60	52	60	56.4	50.4	ns
prot844	150	57	47	108	118	57	93	160	164	sig
prot845	94	42	29	61.5	60	60	70	108	102	sig
prot846	154	20	28	78	63	22	21	81	75	ns
prot847	76	29	30	36	32.4	90	93	115.2	90	sig
prot848	213	23	19	26	46	23	18	32	36	ns
prot849	51	27	11	18	33	20	20	25.5	16.5	ns
prot850	198	22	25	39	39	22	24	45	51	ns
prot851	150	20	15	15.6	13.2	7	13	15.6	28.8	ns
prot852	161	12	9	24	32	20	19	24	16	ns
prot853	227	9	16	18	15	15	11	16.5	13.5	ns
prot854	56	12	15	51	54	15	13	48	33	ns
prot855	107	26	16	10.8	19.2	13	18	8.4	15.6	ns
prot856	85	7	10	26	12	15	9	12	26	ns
prot857	191	11	8	15	12	12	16	15	22.5	ns
prot858	207	21	6	54	33	11	14	36	36	ns
prot859	313	10	16	12	19.2	12	12	21.6	10.8	ns
prot860	150	9	12	26	24	9	15	16	28	ns
prot861	446	8	15	10.5	13.5	10	20	21	27	sig
prot862	165	17	10	48	39	7	12	30	48	ns
prot863	164	11	10	8.4	19.2	11	9	18	15.6	ns
prot864	183	12	10	24	26	10	11	28	32	sig
prot865	112	15	9	10.5	18	11	14	21	21	ns
prot866	99	16	8	27	39	5	10	36	54	ns
prot867	162	11	12	19.2	9.6	15	11	15.6	15.6	ns
prot868	294	7	4	28	18	23	7	20	16	ns
prot869	219	5	6	15	10.5	17	14	21	15	ns
prot870	139	13	9	12	30	8	9	33	36	ns
prot871	1091	9	9	9.6	12	20	29	10.8	21.6	sig
prot872	153	5	13	22	28	6	11	8	12	ns
prot873	122	4	8	13.5	9	7	2	21	15	ns
prot874	308	14	8	18	36	14	14	36	27	sig
prot875	274	5	5	12	10.8	9	6	4.8	8.4	ns
prot876	168	7	13	18	12	11	13	10	10	ns
prot877	157	7	8	16.5	13.5	14	8	16.5	9	ns
prot878	171	8	8	27	27	10	7	33	33	ns
prot879	163	5	8	9.6	3.6	9	7	9.6	13.2	ns
prot880	78	7	6	16	10	10	8	6	6	ns
prot881	177	8	8	7.5	4.5	5	12	12	7.5	ns
prot882	198	7	8	12	12	2	7	15	21	ns
prot883	322	8	7	4.8	9.6	4	8	12	14.4	ns
prot884	145	11	16	10	16	7	10	22	26	ns
prot885	224	4	5	15	12	4	5	19.5	15	ns
prot886	155	11	12	24	27	7	7	15	21	sig
prot887	102	9	8	12	3.6	6	5	6	8.4	ns
prot888	207	6	9	12	18	7	4	10	18	ns
prot889	480	5	3	7.5	10.5	2	9	9	4.5	ns
prot890	104	8	2	27	18	5	10	24	33	ns
prot891	204	8	6	3.6	10.8	9	9	2.4	8.4	ns
prot892	248	11	5	18	14	6	5	16	16	ns
prot893	157	7	6	6	9	6	7	12	9	sig
prot894	132	4	6	18	15	5	9	24	30	ns
prot895	214	10	4	4.8	4.8	10	5	7.2	3.6	ns
prot896	219	5	4	14	10	10	3	12	10	ns
prot897	193	8	10	12	4.5	4	10	7.5	12	ns
prot898	155	3	6	15	6	9	3	24	27	ns
prot899	239	7	9	8.4	13.2	4	4	6	9.6	ns
prot900	116	8	5	8	4	14	11	18	40	sig
prot901	211	7	6	7.5	9	6	4	12	9	ns
prot902	156	3	3	21	24	9	4	18	12	ns
prot903	246	13	2	9.6	10.8	9	8	3.6	8.4	ns
prot904	218	6	7	10	8	6	8	10	14	ns
prot905	201	9	8	1.5	6	3	4	3	6	ns
prot906	111	5	1	3	3	3	6	12	3	ns
prot907	175	3	3	6	3.6	6	3	7.2	7.2	sig
prot908	195	9	6	22	12	9	3	12	14	ns
prot909	292	7	8	13.5	3	9	6	10.5	12	ns
prot910	173	6	5	9	3	3	2	18	12	ns
prot911	284	6	8	14.4	7.2	9	8	7.2	26.4	sig
prot912	151	7	3	0	14	5	9	10	4	ns
prot913	165	3	4	6	3	3	10	6	10.5	ns
prot914	132	2	4	18	21	11	2	15	27	ns
prot915	177	5	3	7.2	2.4	8	5	6	6	ns
prot916	137	9	13	0	8	5	5	18	22	ns
prot917	325	7	6	9	9	15	12	9	27	sig
prot918	192	9	4	21	12	1	5	18	12	ns
prot919	170	4	5	8.4	9.6	6	6	2.4	16.8	sig
prot920	157	6	4	2	4	2	3	6	6	ns
prot921	192	5	4	4.5	12	12	16	12	18	sig
prot922	474	6	2	9	15	7	9	21	27	sig
prot923	186	3	3	12	6	24	15	36	14.4	sig
prot924	428	3	0	8	8	6	10	8	10	sig
prot925	191	4	2	4.5	12	3	2	7.5	9	ns
prot926	169	5	5	6	0	3	7	24	3	ns
prot927	166	3	7	2.4	3.6	13	2	2.4	13.2	sig
prot928	290	2	6	4	2	5	6	12	8	ns
prot929	216	8	5	13.5	7.5	3	7	0	6	ns
prot930	103	6	2	15	15	2	8	12	18	ns
prot931	271	3	2	4.8	0	3	4	3.6	1.2	ns
prot932	147	3	1	12	10	2	3	8	8	ns
prot933	135	3	2	3	7.5	0	3	6	1.5	ns
prot934	135	4	2	12	6	4	5	12	15	ns
prot935	135	3	6	6	2.4	2	5	8.4	2.4	ns
prot936	135	6	3	8	6	5	4	0	6	ns
prot937	321	0	3	7.5	1.5	1	2	4.5	3	ns
prot938	164	0	2	9	18	2	2	9	3	ns
prot939	113	0	3	3.6	4.8	3	4	2.4	3.6	sig
prot940	271	2	2	4	4	4	7	6	14	ns
prot941	204	3	2	0	7.5	3	2	7.5	6	ns
prot942	276	1	6	6	15	3	6	36	36	sig
prot943	108	2	2	1.2	4.8	4	6	4.8	2.4	ns
prot944	91	1	2	6	10	3	5	14	2	ns
prot945	325	0	4	4.5	0	9	6	13.5	9	sig
prot946	114	3	4	12	12	3	2	3	12	ns
prot947	277	3	2	2.4	0	4	2	3.6	1.2	ns
prot948	118	3	3	4	2	7	2	10	8	sig
prot949	121	2	2	3	4.5	4	1	3	1.5	ns
prot950	198	2	5	9	6	2	5	6	3	ns
prot951	237	1	0	4.8	1.2	2	0	3.6	2.4	ns
prot952	220	2	3	6	4	3	3	6	0	ns
prot953	406	2	3	1.5	1.5	4	4	3	3	ns
prot954	391	2	3	6	3	3	1	3	6	ns
prot955	189	2	3	4.8	1.2	2	2	1.2	1.2	ns
prot956	232	5	4	4	6	2	2	2	4	ns
prot957	470	1	4	3	3	3	2	3	9	ns
prot958	527	1	0	9	3	0	0	3	9	ns
prot959	141	8	4	1.2	3.6	2	3	2.4	4.8	sig
prot960	602	3	0	0	4	2	0	6	4	ns
prot961	109	25	27	51	36	26	28	42	46.5	ns
prot962	258	22	22	66	87	21	27	81	57	ns
prot963	168	10	18	15.6	15.6	42	69	61.2	68.4	sig
prot964	177	10	21	28	32	27	28	40	40	sig
prot965	104	16	13	21	18	13	7	18	24	ns
prot966	187	14	10	24	24	22	13	27	69	sig
prot967	134	12	8	12	7.2	16	22	28.8	24	sig
prot968	153	13	12	34	30	12	11	24	14	ns
prot969	125	12	12	19.5	24	16	7	18	10.5	ns
prot970	242	14	10	33	24	22	30	30	36	sig
prot971	128	13	12	12	20.4	16	9	8.4	10.8	ns
prot972	160	11	11	12	18	7	13	26	18	ns
prot973	65	18	10	16.5	15	10	7	13.5	16.5	ns
prot974	143	14	14	27	36	17	11	18	39	ns
prot975	131	13	12	14.4	18	14	7	9.6	14.4	ns
prot976	128	13	8	14	16	20	26	32	32	sig
prot977	76	9	9	10.5	10.5	9	9	18	9	ns
prot978	95	7	8	18	36	13	16	30	39	ns
prot979	70	5	8	14.4	7.2	8	14	8.4	18	ns
prot980	136	7	11	30	20	7	15	16	24	ns
prot981	116	12	11	25.5	19.5	12	7	19.5	6	ns
prot982	108	6	9	42	48	10	10	51	21	sig
prot983	195	10	12	8.4	12	6	5	9.6	14.4	ns
prot984	145	8	7	18	14	7	10	18	12	ns
prot985	102	9	9	13.5	16.5	4	6	19.5	9	ns
prot986	173	2	9	39	27	3	9	24	18	ns
prot987	212	5	4	2.4	9.6	7	6	9.6	6	ns
prot988	116	8	5	18	16	10	12	22	8	ns
prot989	219	9	8	9	12	5	4	4.5	18	ns
prot990	312	5	3	27	45	10	8	39	24	sig
prot991	78	9	7	10.8	4.8	2	8	6	6	ns
prot992	193	4	9	12	10	8	6	20	8	ns
prot993	500	4	5	3	1.5	18	2	12	9	sig
prot994	195	5	4	27	27	12	5	9	12	ns
prot995	177	7	5	8.4	4.8	2	6	10.8	6	ns
prot996	224	5	3	8	6	6	7	14	8	ns
prot997	239	4	12	7.5	6	11	5	13.5	10.5	ns
prot998	223	4	8	18	21	2	5	12	15	ns
prot999	113	5	2	4.8	10.8	4	5	6	6	ns
prot1000	94	7	4	6	10	5	8	6	4	ns
prot1001	74	7	4	4.5	3	1	5	6	7.5	ns
prot1002	265	6	6	30	15	7	8	12	15	sig
prot1003	225	5	8	4.8	4.8	5	8	6	9.6	ns
prot1004	129	7	5	16	6	6	4	14	14	ns
prot1005	210	2	1	7.5	15	10	4	10.5	9	ns
prot1006	248	8	2	15	3	13	13	12	15	sig
prot1007	158	7	4	3.6	3.6	7	6	8.4	3.6	ns
prot1008	68	5	6	4	8	4	16	10	18	sig
prot1009	68	3	5	4.5	10.5	6	5	10.5	3	ns
prot1010	548	3	5	24	18	5	8	9	18	ns
prot1011	123	3	5	6	3.6	2	5	6	2.4	ns
prot1012	181	5	2	4	12	3	4	8	18	sig
prot1013	824	5	3	4.5	3	4	4	13.5	1.5	ns
prot1014	250	3	3	6	9	4	4	18	0	ns
prot1015	242	5	5	9.6	3.6	3	4	8.4	3.6	ns
prot1016	186	3	4	4	0	1	5	10	10	ns
prot1017	228	4	7	6	7.5	2	5	6	6	ns
prot1018	106	8	4	12	12	2	7	21	6	ns
prot1019	135	5	3	3.6	2.4	7	5	6	4.8	ns
prot1020	173	3	5	8	4	3	2	2	6	ns
prot1021	245	7	4	3	3	2	3	3	3	ns
prot1022	98	5	8	12	6	4	2	18	12	sig
prot1023	149	6	3	6	6	2	4	6	6	ns
prot1024	136	4	6	4	0	4	1	6	4	ns
prot1025	335	3	4	4.5	4.5	4	3	7.5	6	ns
prot1026	81	1	4	0	3	4	4	6	6	ns
prot1027	124	4	2	10.8	7.2	7	6	4.8	2.4	ns
prot1028	204	5	1	6	4	2	3	4	8	sig
prot1029	124	5	2	7.5	6	3	4	6	4.5	ns
prot1030	231	2	5	15	6	2	5	15	21	sig
prot1031	192	2	9	4.8	2.4	4	5	6	4.8	ns
prot1032	514	4	4	6	4	1	0	2	10	ns
prot1033	277	4	4	7.5	7.5	2	2	3	7.5	sig
prot1034	159	1	3	6	21	2	3	6	15	ns
prot1035	190	8	3	3.6	3.6	8	4	7.2	4.8	ns
prot1036	225	7	4	10	6	7	1	10	18	ns
prot1037	57	3	6	6	9	1	2	4.5	3	ns
prot1038	153	7	5	3	12	2	10	12	24	sig
prot1039	91	8	3	3.6	3.6	3	3	1.2	2.4	ns
prot1040	94	4	1	8	10	3	3	12	18	sig
prot1041	112	4	0	4.5	3	4	0	3	7.5	ns
prot1042	336	4	3	3	3	9	4	36	12	sig
prot1043	241	5	6	4.8	4.8	7	4	6	6	ns
prot1044	108	2	1	6	8	8	5	6	8	ns
prot1045	117	2	3	7.5	7.5	1	1	6	7.5	ns
prot1046	286	0	2	6	12	3	1	9	6	ns
prot1047	122	3	2	2.4	4.8	7	5	6	2.4	ns
prot1048	273	5	2	8	4	3	9	4	12	ns
prot1049	237	2	5	3	3	5	4	6	7.5	ns
prot1050	222	0	4	9	6	2	3	6	6	ns
prot1051	799	3	4	4.8	2.4	2	2	3.6	4.8	ns
prot1052	125	3	6	6	8	6	2	10	4	ns
prot1053	98	1	3	0	4.5	4	2	1.5	3	ns
prot1054	153	4	3	3	6	2	4	6	9	ns
prot1055	186	5	1	4.8	3.6	3	2	4.8	3.6	ns
prot1056	188	2	3	8	4	2	4	4	2	ns
prot1057	127	3	4	0	0	2	0	4.5	1.5	ns
prot1058	65	95	136	366	321	369	360	1053	864	sig
prot1059	115	45	34	49.2	46.8	39	39	66	56.4	ns
prot1060	65	32	26	62	62	34	25	70	66	ns
prot1061	90	24	25	39	30	13	13	25.5	30	ns
prot1062	120	9	13	48	33	11	13	63	33	ns
prot1063	83	9	6	10.8	10.8	8	15	6	12	ns
prot1064	177	10	6	6	14	8	7	8	14	ns
prot1065	59	5	6	12	9	6	9	15	15	ns
prot1066	97	9	9	54	18	9	11	27	27	ns
prot1067	188	6	10	7.2	4.8	10	12	9.6	21.6	sig
prot1068	82	5	7	16	12	11	10	10	26	ns
prot1069	109	8	9	7.5	12	9	7	9	12	ns
prot1070	109	7	6	30	15	8	4	21	18	ns
prot1071	168	6	6	15.6	6	8	8	14.4	19.2	ns
prot1072	188	7	7	8	6	5	9	16	10	ns
prot1073	82	7	5	21	9	6	10	15	6	sig
prot1074	75	6	2	21	27	21	10	27	36	sig
prot1075	151	7	5	9.6	9.6	8	4	13.2	14.4	ns
prot1076	175	2	2	16	14	8	7	6	14	ns
prot1077	116	8	7	12	7.5	4	6	6	4.5	ns
prot1078	161	5	5	12	12	12	8	36	42	sig
prot1079	95	5	5	2.4	7.2	5	10	6	7.2	ns
prot1080	101	5	3	16	12	3	7	16	14	ns
prot1081	175	9	4	7.5	7.5	7	3	4.5	9	ns
prot1082	401	5	2	15	9	4	3	3	9	ns
prot1083	214	5	5	4.8	3.6	6	24	28.8	21.6	sig
prot1084	215	3	4	8	6	5	3	6	14	ns
prot1085	152	4	2	7.5	6	4	3	7.5	6	ns
prot1086	125	3	2	3	12	6	2	12	6	ns
prot1087	154	2	8	9.6	2.4	4	7	7.2	3.6	ns
prot1088	119	8	4	6	10	6	5	18	12	ns
prot1089	145	6	4	7.5	9	5	5	9	10.5	ns
prot1090	256	3	4	15	15	5	7	12	18	ns
prot1091	119	4	1	0	3.6	6	2	9.6	4.8	ns
prot1092	159	5	3	2	8	6	6	16	6	ns
prot1093	91	0	7	6	1.5	5	6	7.5	15	sig
prot1094	396	14	3	24	24	14	10	30	24	sig
prot1095	205	3	2	2.4	4.8	6	4	3.6	3.6	ns
prot1096	108	2	8	16	6	7	7	6	8	ns
prot1097	71	3	4	7.5	4.5	4	4	4.5	6	ns
prot1098	259	2	5	9	0	10	4	18	15	ns
prot1099	191	4	4	3.6	7.2	15	6	7.2	14.4	sig
prot1100	147	8	1	10	6	3	8	8	16	sig
prot1101	292	6	3	9	9	5	1	4.5	9	ns
prot1102	69	5	2	12	9	0	1	6	6	ns
prot1103	245	1	5	6	1.2	5	4	4.8	1.2	ns
prot1104	146	2	1	6	2	8	2	4	4	sig
prot1105	351	2	2	1.5	4.5	2	3	3	12	ns
prot1106	106	2	2	15	12	4	2	3	12	ns
prot1107	180	5	4	3.6	2.4	4	2	3.6	1.2	ns
prot1108	199	4	3	2	8	1	4	8	14	ns
prot1109	185	2	5	4.5	4.5	2	1	4.5	4.5	ns
prot1110	182	0	0	12	3	2	3	18	6	ns
prot1111	59	2	5	2.4	3.6	1	3	6	2.4	ns
prot1112	173	0	2	2	6	1	6	10	2	ns
prot1113	105	2	5	6	4.5	3	4	4.5	6	ns
prot1114	79	4	3	12	12	1	4	9	9	ns
prot1115	94	4	2	4.8	2.4	3	3	2.4	1.2	ns
prot1116	235	2	3	6	2	3	6	4	12	sig
prot1117	99	3	1	6	3	1	1	3	4.5	ns
prot1118	103	0	3	9	0	2	2	6	6	ns
prot1119	226	3	0	2.4	8.4	5	3	3.6	6	ns
prot1120	168	3	1	2	2	3	2	6	10	ns
prot1121	454	1	4	3	0	3	1	1.5	3	ns
prot1122	92	1	5	6	12	3	4	21	9	ns
prot1123	99	2	2	3.6	2.4	2	2	3.6	2.4	ns
prot1124	116	3	1	0	2	9	8	6	8	sig
prot1125	90	2	0	3	0	2	3	4.5	6	ns
prot1126	87	1	3	3	9	2	3	15	12	ns
prot1127	294	3	4	2.4	4.8	0	2	0	1.2	ns
prot1128	354	2	3	4	0	2	4	2	2	ns
prot1129	216	3	4	1.5	4.5	1	2	7.5	3	ns
prot1130	138	1	3	6	0	1	3	0	3	ns
prot1131	187	3	4	3.6	6	2	1	2.4	4.8	ns
prot1132	495	2	0	10	2	1	1	0	10	ns
prot1133	406	1	2	6	1.5	1	2	4.5	4.5	ns
prot1134	382	1	1	0	6	1	2	6	3	ns
prot1135	272	0	0	0	0	1	2	1.2	1.2	ns
prot1136	71	27	18	44	46	19	25	32	40	ns
prot1137	105	26	22	31.5	27	24	13	40.5	31.5	ns
prot1138	234	20	20	48	81	27	32	57	57	ns
prot1139	112	14	20	19.2	16.8	14	11	21.6	19.2	ns
prot1140	114	18	15	36	18	22	32	60	84	sig
prot1141	112	5	16	12	4.5	6	5	13.5	1.5	ns
prot1142	166	10	10	36	6	11	8	12	21	ns
prot1143	104	9	6	10.8	3.6	5	8	9.6	6	ns
prot1144	376	6	6	16	12	10	7	18	6	ns
prot1145	83	4	3	12	7.5	10	4	10.5	10.5	ns
prot1146	51	2	9	15	18	5	3	18	12	ns
prot1147	74	7	4	4.8	8.4	6	4	7.2	16.8	sig
prot1148	74	4	8	6	12	6	4	10	12	ns
prot1149	117	6	3	7.5	15	6	4	4.5	1.5	ns
prot1150	106	7	3	18	18	6	6	6	3	ns
prot1151	110	0	3	4.8	10.8	4	1	7.2	10.8	ns
prot1152	73	1	5	14	8	1	3	0	4	ns
prot1153	113	3	2	4.5	12	2	7	4.5	9	ns
prot1154	358	7	3	9	12	6	3	18	12	ns
prot1155	99	2	3	1.2	2.4	6	4	3.6	0	ns
prot1156	115	2	0	12	8	2	3	6	2	ns
prot1157	180	4	3	4.5	6	0	0	7.5	10.5	ns
prot1158	67	2	5	3	15	3	4	9	21	ns
prot1159	99	4	4	6	1.2	2	4	1.2	2.4	ns
prot1160	99	2	7	10	8	2	2	8	4	sig
prot1161	99	2	3	0	1.5	1	2	4.5	7.5	ns
prot1162	98	3	4	9	9	1	2	3	9	ns
prot1163	165	1	5	3.6	4.8	6	12	3.6	14.4	sig
prot1164	76	1	5	6	2	6	0	4	6	ns
prot1165	90	0	3	3	7.5	2	4	6	12	sig
prot1166	113	1	1	3	9	5	4	9	3	ns
prot1167	90	2	3	1.2	4.8	4	3	4.8	3.6	ns
prot1168	163	2	3	6	6	7	3	4	8	ns
prot1169	102	2	4	3	4.5	5	0	3	3	ns
prot1170	183	1	1	6	3	7	5	15	21	sig
prot1171	98	4	2	2.4	2.4	4	0	3.6	10.8	ns
prot1172	146	4	1	8	4	1	2	4	8	ns
prot1173	145	2	1	4.5	0	0	1	1.5	0	ns
prot1174	166	1	1	0	6	4	6	12	12	sig
prot1175	100	2	3	3.6	1.2	2	2	1.2	1.2	ns
prot1176	393	3	2	4	0	0	4	2	8	ns
prot1177	89	3	0	3	7.5	0	2	4.5	4.5	ns
prot1178	391	3	1	3	3	0	1	3	6	ns
prot1179	89	3	0	2.4	1.2	1	3	2.4	1.2	ns
prot1180	1106	8	9	18	16	12	7	12	16	ns
prot1181	3227	5	7	7.5	7.5	5	10	9	7.5	ns
prot1182	539	8	8	15	21	5	9	24	24	ns
prot1183	771	3	8	3.6	4.8	5	5	2.4	2.4	ns
prot1184	2680	3	5	12	14	5	6	8	6	ns
prot1185	917	3	6	4.5	4.5	4	1	6	7.5	ns
prot1186	4114	3	1	3	3	2	0	9	9	ns
prot1187	449	9	13	12	18	9	10	18	21.6	sig
prot1188	1304	3	4	8	8	2	3	2	12	ns
prot1189	393	6	3	7.5	9	0	3	3	6	ns
prot1190	1513	4	3	9	9	1	3	9	9	ns
prot1191	2580	2	3	1.2	3.6	0	4	0	0	ns
prot1192	959	6	5	8	20	6	4	10	10	ns
prot1193	510	6	3	3	10.5	4	11	12	9	ns
prot1194	427	5	6	21	27	7	5	21	42	sig
prot1195	413	3	6	8.4	6	3	2	1.2	14.4	ns
prot1196	819	4	2	16	6	4	8	16	8	ns
prot1197	1779	4	5	4.5	4.5	4	4	7.5	7.5	ns
prot1198	1379	4	3	15	21	6	2	12	30	sig
prot1199	652	7	3	6	3.6	3	6	9.6	7.2	sig
prot1200	704	3	1	4	4	4	2	8	0	ns
prot1201	1028	6	4	7.5	3	4	5	3	1.5	sig
prot1202	1181	1	2	3	9	4	7	21	27	sig
prot1203	383	7	10	14.4	7.2	10	12	4.8	14.4	sig
prot1204	1077	5	4	12	6	12	15	30	18	sig
prot1205	452	4	4	7.5	3	1	4	3	13.5	ns
prot1206	434	3	1	6	6	2	7	9	15	ns
prot1207	955	2	6	6	8.4	7	2	12	3.6	ns
prot1208	528	1	6	6	6	2	6	6	12	ns
prot1209	228	6	3	3	3	1	2	6	3	ns
prot1210	781	5	7	21	12	1	2	18	15	ns
prot1211	548	4	0	2.4	3.6	4	2	7.2	2.4	ns
prot1212	273	2	3	10	2	4	4	10	8	sig
prot1213	153	10	4	4.5	7.5	4	6	10.5	6	ns
prot1214	320	2	6	9	21	3	4	12	6	ns
prot1215	219	3	3	12	12	9	5	13.2	4.8	ns
prot1216	410	8	5	6	22	5	2	6	20	ns
prot1217	322	7	7	13.5	3	14	7	10.5	10.5	sig
prot1218	629	3	4	9	6	4	7	18	21	ns
prot1219	264	0	6	6	1.2	3	5	6	8.4	ns
prot1220	356	6	2	16	12	10	4	2	8	ns
prot1221	390	4	4	9	6	4	6	6	6	ns
prot1222	235	3	5	9	12	4	2	18	21	sig
prot1223	263	5	0	4.8	6	2	4	0	6	ns
prot1224	481	1	3	6	4	6	2	8	10	ns
prot1225	551	2	2	4.5	6	3	3	7.5	9	ns
prot1226	481	5	1	12	9	1	3	12	12	ns
prot1227	487	1	0	0	0	0	2	2.4	3.6	ns
prot1228	881	1	4	8	8	1	1	8	6	ns
prot1229	2284	3	1	1.5	3	5	3	6	1.5	ns
prot1230	852	3	2	3	3	2	1	12	15	ns
prot1231	341	3	8	2.4	1.2	4	3	4.8	4.8	ns
prot1232	182	6	7	8	6	2	2	6	8	ns
prot1233	327	4	4	7.5	4.5	15	6	22.5	36	sig
prot1234	219	2	5	3	18	9	10	6	12	sig
prot1235	406	8	5	7.2	7.2	3	3	8.4	13.2	ns
prot1236	332	2	1	4	0	2	2	6	2	ns
prot1237	365	6	1	4.5	9	3	3	1.5	6	ns
prot1238	308	4	2	6	9	3	7	6	6	ns
prot1239	232	3	5	0	3.6	4	4	2.4	3.6	ns
prot1240	2067	2	1	10	2	4	2	0	8	ns
prot1241	865	3	3	3	3	4	2	3	4.5	ns
prot1242	682	2	2	3	6	2	3	12	3	ns
prot1243	573	3	2	7.2	4.8	4	3	3.6	2.4	ns
prot1244	454	3	0	2	4	2	1	0	6	ns
prot1245	611	12	13	9	9	26	26	33	24	sig
prot1246	133	10	8	21	9	12	8	27	30	ns
prot1247	221	10	6	6	6	8	5	10.8	10.8	ns
prot1248	153	9	12	16	20	8	9	4	12	ns
prot1249	363	4	4	9	6	6	7	9	7.5	ns
prot1250	435	5	8	24	36	1	7	18	24	ns
prot1251	366	6	2	3.6	3.6	5	3	2.4	6	ns
prot1252	170	4	5	12	12	6	4	10	6	ns
prot1253	267	7	0	4.5	3	3	3	6	7.5	ns
prot1254	463	3	0	15	12	1	6	12	3	ns
prot1255	542	1	4	0	6	0	2	8.4	2.4	ns
prot1256	448	5	2	18	6	3	2	2	6	ns
prot1257	177	3	11	6	9	4	4	1.5	10.5	ns
prot1258	365	3	1	15	6	5	4	6	21	sig
prot1259	746	3	3	3.6	2.4	4	3	3.6	2.4	ns
prot1260	458	4	4	6	8	5	5	6	0	ns
prot1261	147	1	4	4.5	6	6	4	3	3	ns
prot1262	266	1	4	15	9	6	2	6	3	ns
prot1263	340	8	2	2.4	4.8	4	4	6	3.6	ns
prot1264	398	3	3	0	14	3	2	4	6	ns
prot1265	403	2	0	0	0	1	0	3	4.5	ns
prot1266	302	3	2	6	6	2	4	9	15	ns
prot1267	465	4	4	1.2	6	3	1	4.8	2.4	ns
prot1268	487	4	2	2	4	4	1	6	8	ns
prot1269	568	2	1	4.5	3	5	2	10.5	3	sig
prot1270	370	5	2	15	9	3	3	9	6	ns
prot1271	435	3	1	1.2	6	2	1	1.2	1.2	ns
prot1272	382	0	2	2	0	2	2	6	6	ns
prot1273	400	0	0	1.5	1.5	1	1	6	1.5	ns
prot1274	1317	1	1	0	3	0	0	0	9	ns
prot1275	1827	3	2	1.2	0	3	1	2.4	0	ns
prot1276	227	4	8	14	12	3	6	16	10	ns
prot1277	126	6	1	6	12	3	5	1.5	9	ns
prot1278	199	1	2	9	15	5	6	12	18	ns
prot1279	186	9	6	3.6	3.6	7	6	4.8	8.4	ns
prot1280	397	1	1	10	14	5	5	10	6	ns
prot1281	191	8	5	9	6	5	2	12	3	ns
prot1282	181	5	5	18	18	3	6	12	24	ns
prot1283	332	4	6	6	3.6	4	2	9.6	2.4	ns
prot1284	207	4	6	8	6	6	9	6	6	ns
prot1285	433	8	5	3	9	6	5	3	4.5	ns
prot1286	220	2	8	18	9	9	8	15	6	ns
prot1287	174	6	4	7.2	9.6	5	5	1.2	6	ns
prot1288	398	3	3	4	8	4	5	4	2	ns
prot1289	250	1	4	9	6	1	1	7.5	10.5	ns
prot1290	254	4	1	6	6	5	2	9	3	ns
prot1291	278	2	3	2.4	4.8	3	2	2.4	6	ns
prot1292	195	2	3	12	4	2	4	2	6	ns
prot1293	493	5	1	4.5	6	3	2	6	7.5	ns
prot1294	395	3	2	6	6	2	2	9	6	ns
prot1295	346	6	4	2.4	1.2	2	6	1.2	3.6	ns
prot1296	386	6	3	2	4	8	3	18	8	sig
prot1297	323	0	3	1.5	1.5	2	2	3	3	ns
prot1298	221	4	4	6	15	4	4	9	6	ns
prot1299	330	2	4	6	1.2	3	3	7.2	9.6	ns
prot1300	913	4	6	6	2	1	3	12	2	ns
prot1301	216	4	5	7.5	4.5	4	3	9	6	ns
prot1302	176	4	2	18	6	3	1	6	15	ns
prot1303	396	2	1	0	3.6	6	21	3.6	3.6	sig
prot1304	144	0	2	8	10	2	2	4	14	ns
prot1305	340	1	7	4.5	4.5	2	2	6	10.5	sig
prot1306	177	0	0	9	15	2	5	6	3	ns
prot1307	491	2	4	4.8	7.2	3	5	4.8	6	ns
prot1308	289	1	2	4	4	12	4	20	8	sig
prot1309	925	4	1	3	3	2	2	12	15	sig
prot1310	266	1	1	0	3	2	2	6	6	sig
prot1311	584	3	2	1.2	2.4	1	2	2.4	3.6	ns
prot1312	316	2	1	8	4	1	2	4	4	ns
prot1313	365	1	2	4.5	4.5	5	0	4.5	1.5	ns
prot1314	282	6	3	9	12	3	2	0	6	ns
prot1315	465	3	5	2.4	2.4	3	2	4.8	2.4	ns
prot1316	577	2	1	8	4	1	3	2	4	ns
prot1317	274	3	3	6	6	3	3	4.5	12	sig
prot1318	517	3	1	3	9	3	1	6	6	ns
prot1319	782	1	4	2.4	2.4	1	3	1.2	3.6	ns
prot1320	567	1	0	4	4	3	3	6	6	sig
prot1321	356	1	2	1.5	3	3	6	4.5	4.5	sig
prot1322	229	1	3	3	0	2	2	15	6	sig
prot1323	388	1	1	0	2.4	1	4	2.4	1.2	ns
prot1324	109	7	5	12	20	11	10	14	18	ns
prot1325	167	0	2	0	9	2	3	6	3	ns
prot1326	192	2	3	12	9	3	2	15	36	ns
prot1327	174	2	2	3.6	3.6	3	2	4.8	3.6	ns
prot1328	144	6	2	10	8	3	6	6	4	ns
prot1329	139	1	1	3	3	3	4	7.5	3	ns
prot1330	160	5	3	12	12	7	7	12	12	sig
prot1331	220	4	2	4.8	9.6	2	4	1.2	14.4	sig
prot1332	248	2	2	6	6	5	4	10	8	ns
prot1333	254	2	2	10.5	7.5	4	5	7.5	3	ns
prot1334	213	3	2	15	6	7	4	15	6	sig
prot1335	81	3	2	4.8	2.4	3	3	4.8	4.8	ns
prot1336	318	4	1	8	8	5	2	8	10	ns
prot1337	247	4	6	7.5	7.5	3	4	4.5	1.5	ns
prot1338	381	3	2	9	3	2	3	9	6	ns
prot1339	159	4	4	4.8	1.2	4	4	8.4	6	sig
prot1340	205	3	0	8	8	4	5	6	10	ns
prot1341	244	3	4	6	3	6	4	4.5	3	ns
prot1342	160	0	2	12	0	2	4	3	18	sig
prot1343	288	2	0	3.6	2.4	8	2	2.4	4.8	sig
prot1344	383	3	2	10	4	5	1	2	2	sig
prot1345	206	2	1	3	6	2	2	1.5	1.5	ns
prot1346	703	1	1	6	21	0	1	12	12	ns
prot1347	238	4	2	7.2	1.2	4	4	2.4	4.8	ns
prot1348	366	0	1	8	2	5	1	0	4	ns
prot1349	430	3	1	1.5	3	5	0	6	0	ns
prot1350	637	5	4	3	9	4	2	9	9	ns
prot1351	141	2	3	0	4.8	3	3	4.8	8.4	ns
prot1352	140	1	0	6	14	0	3	4	4	ns
prot1353	431	3	2	3	6	3	4	6	4.5	sig
prot1354	969	5	2	15	6	5	2	3	6	ns
prot1355	247	0	0	2.4	2.4	1	3	0	0	ns
prot1356	1101	1	2	2	6	1	2	4	4	ns
prot1357	178	3	2	3	6	2	0	3	3	ns
prot1358	178	3	3	9	12	1	4	9	9	ns
prot1359	297	3	2	4.8	3.6	2	4	2.4	9.6	sig
prot1360	238	1	2	2	2	4	6	8	4	sig
prot1361	226	2	1	1.5	1.5	1	5	6	4.5	ns
prot1362	486	2	2	0	9	3	0	0	6	ns
prot1363	758	3	1	2.4	1.2	0	3	1.2	0	ns
prot1364	305	1	2	6	4	5	2	0	0	ns
prot1365	526	2	2	1.5	6	1	2	0	1.5	ns
prot1366	375	2	3	9	3	3	6	9	18	sig
prot1367	651	3	1	7.2	2.4	2	2	3.6	0	ns
prot1368	5934	1	1	4	2	2	1	8	0	ns
prot1369	421	2	2	3	3	3	1	1.5	0	ns
prot1370	142	1	1	3	9	0	0	0	9	ns
prot1371	1145	2	0	2.4	1.2	2	6	2.4	2.4	sig
prot1372	238	1	0	2	0	1	1	8	2	sig
prot1373	391	1	1	3	0	3	2	0	4.5	ns
prot1374	618	1	1	3	3	0	0	0	12	ns
prot1375	93	6	3	9.6	4.8	9	6	8.4	13.2	ns
prot1376	130	8	3	14	6	6	11	14	16	ns
prot1377	83	7	6	6	13.5	6	9	18	9	sig
prot1378	361	1	1	9	24	2	3	12	15	ns
prot1379	193	2	8	2.4	4.8	13	5	8.4	15.6	sig
prot1380	393	5	5	14	20	4	3	8	12	ns
prot1381	232	4	5	7.5	12	3	3	3	12	ns
prot1382	201	3	5	9	6	3	4	6	12	ns
prot1383	105	3	2	4.8	2.4	4	4	8.4	2.4	ns
prot1384	173	5	6	10	8	2	4	4	2	ns
prot1385	182	4	4	6	7.5	4	5	7.5	9	sig
prot1386	199	5	4	6	12	3	4	12	15	ns
prot1387	191	2	5	7.2	8.4	4	7	7.2	1.2	sig
prot1388	274	3	0	6	4	1	3	8	8	ns
prot1389	135	1	3	7.5	3	0	3	6	4.5	ns
prot1390	169	5	5	12	12	5	4	12	12	ns
prot1391	688	5	1	4.8	4.8	7	4	7.2	4.8	ns
prot1392	152	3	6	2	2	4	3	0	4	ns
prot1393	528	5	1	6	7.5	4	6	3	4.5	ns
prot1394	157	3	1	9	3	1	4	9	3	ns
prot1395	126	2	3	3.6	1.2	2	2	9.6	9.6	sig
prot1396	80	4	3	10	2	4	4	0	6	ns
prot1397	122	1	4	3	4.5	1	2	3	3	ns
prot1398	232	3	4	6	12	2	3	3	21	ns
prot1399	171	2	1	2.4	4.8	2	3	2.4	3.6	ns
prot1400	70	1	3	0	4	0	1	4	2	ns
prot1401	130	3	4	3	0	2	4	6	15	sig
prot1402	103	5	3	9	6	4	2	3	24	ns
prot1403	547	4	1	1.2	6	0	3	4.8	1.2	ns
prot1404	250	2	5	2	6	2	2	2	6	ns
prot1405	497	3	1	1.5	1.5	2	1	0	1.5	ns
prot1406	312	3	1	9	6	2	1	3	3	sig
prot1407	152	4	2	3.6	2.4	2	0	0	1.2	ns
prot1408	535	9	3	6	0	5	1	2	4	ns
prot1409	87	0	1	0	4.5	2	2	3	4.5	ns
prot1410	232	1	1	15	18	2	3	12	6	ns
prot1411	232	1	5	2.4	4.8	3	1	1.2	3.6	ns
prot1412	843	1	0	8	4	1	1	4	4	ns
prot1413	555	2	1	1.5	3	1	2	0	1.5	ns
prot1414	173	0	1	0	6	3	0	6	0	ns
prot1415	194	1	0	8.4	3.6	1	0	3.6	2.4	ns
prot1416	180	4	3	4	4	0	0	8	4	ns
prot1417	199	1	2	3	3	2	2	4.5	4.5	ns
prot1418	287	1	1	3	12	4	2	6	9	sig
prot1419	999	4	3	4.8	1.2	3	0	3.6	3.6	ns
prot1420	220	3	1	6	2	1	0	0	0	ns
prot1421	648	1	1	1.5	1.5	2	1	0	3	ns
prot1422	164	1	1	3	9	2	1	3	0	ns
prot1423	181	1	1	1.2	1.2	2	0	1.2	3.6	ns
prot1424	285	3	8	14	18	5	4	12	12	ns
prot1425	172	7	4	12	7.5	3	3	10.5	7.5	ns
prot1426	103	3	3	12	9	3	2	6	12	ns
prot1427	430	4	1	4.8	7.2	4	8	3.6	4.8	sig
prot1428	130	8	4	12	12	4	7	4	10	ns
prot1429	123	2	6	4.5	1.5	7	5	9	9	sig
prot1430	304	4	2	0	9	3	5	12	3	ns
prot1431	164	3	3	3.6	2.4	4	4	0	3.6	ns
prot1432	75	2	3	10	12	3	1	2	12	ns
prot1433	173	0	2	9	3	4	7	3	3	ns
prot1434	176	2	2	9	9	4	5	21	27	sig
prot1435	191	3	5	3.6	6	5	4	4.8	1.2	ns
prot1436	138	5	2	6	8	10	3	6	2	ns
prot1437	148	2	3	7.5	3	9	12	9	22.5	sig
prot1438	101	6	3	12	3	3	3	3	15	ns
prot1439	157	3	2	8.4	1.2	1	2	3.6	1.2	ns
prot1440	488	3	6	8	6	6	2	8	14	ns
prot1441	133	6	2	7.5	4.5	1	1	1.5	0	ns
prot1442	229	5	3	15	3	3	6	6	18	sig
prot1443	89	3	0	3.6	3.6	0	4	1.2	4.8	ns
prot1444	317	6	2	8	4	2	1	4	4	ns
prot1445	88	3	2	0	3	1	3	6	1.5	ns
prot1446	180	1	7	9	9	4	3	0	6	ns
prot1447	207	3	5	3.6	2.4	5	4	4.8	2.4	sig
prot1448	235	0	3	8	2	2	3	0	8	ns
prot1449	86	1	2	4.5	1.5	8	4	4.5	3	sig
prot1450	115	0	2	6	3	2	4	12	6	ns
prot1451	127	1	0	0	3.6	2	1	4.8	1.2	ns
prot1452	229	0	1	6	8	2	4	4	8	ns
prot1453	247	3	0	3	1.5	2	8	15	18	sig
prot1454	573	1	3	3	6	2	2	27	9	sig
prot1455	176	3	2	2.4	1.2	0	2	1.2	6	ns
prot1456	169	2	0	2	0	1	3	8	6	ns
prot1457	81	3	1	1.5	6	4	5	0	7.5	ns
prot1458	89	1	0	0	6	1	0	6	6	ns
prot1459	178	1	0	4.8	4.8	0	2	0	1.2	ns
prot1460	151	4	0	0	0	2	0	0	4	ns
prot1461	146	2	0	1.5	3	7	2	6	7.5	sig
prot1462	217	1	0	15	6	1	3	9	0	ns
prot1463	159	4	2	2.4	3.6	4	5	3.6	3.6	ns
prot1464	237	0	4	4	4	1	3	8	2	ns
prot1465	587	0	0	0	3	12	9	4.5	9	sig
prot1466	128	1	2	15	6	1	1	3	0	ns
prot1467	425	1	2	4.8	1.2	4	2	2.4	8.4	sig
prot1468	256	1	2	2	2	3	2	8	4	sig
prot1469	136	2	2	6	7.5	2	2	1.5	1.5	ns
prot1470	76	2	2	0	3	2	2	6	18	sig
prot1471	175	1	3	0	2.4	2	4	1.2	1.2	ns
prot1472	231	4	0	8	2	3	3	6	6	ns
prot1473	337	2	4	3	6	1	3	3	4.5	ns
prot1474	239	2	0	3	0	3	2	3	6	ns
prot1475	456	2	2	0	1.2	0	0	0	3.6	ns
prot1476	126	0	1	0	2	1	2	4	6	ns
prot1477	488	0	2	0	4.5	0	1	0	0	ns
prot1478	127	1	2	6	0	4	0	0	3	ns
prot1479	191	1	5	3.6	2.4	2	4	1.2	3.6	ns
prot1480	114	5	0	8	10	4	9	8	12	sig
prot1481	62	0	1	4.5	10.5	5	2	7.5	3	sig
prot1482	350	2	6	27	15	5	2	15	18	sig
prot1483	108	3	7	2.4	2.4	3	1	4.8	4.8	ns
prot1484	321	0	3	4	8	2	0	10	10	ns
prot1485	308	2	1	0	6	2	3	4.5	3	ns
prot1486	59	2	2	6	12	3	1	12	0	ns
prot1487	218	2	4	6	2.4	2	0	1.2	3.6	ns
prot1488	106	5	4	4	4	2	1	6	2	ns
prot1489	154	5	1	4.5	4.5	1	2	1.5	3	ns
prot1490	166	0	2	9	3	1	3	12	6	ns
prot1491	515	0	6	3.6	3.6	5	3	3.6	4.8	ns
prot1492	183	2	1	8	6	1	2	4	4	sig
prot1493	162	4	3	4.5	3	0	3	0	3	ns
prot1494	140	1	2	12	0	12	6	9	18	sig
prot1495	169	1	2	1.2	3.6	2	1	0	1.2	ns
prot1496	242	1	1	8	4	2	2	0	10	ns
prot1497	292	2	0	4.5	1.5	5	2	9	4.5	ns
prot1498	197	2	5	21	9	2	3	12	12	ns
prot1499	856	1	1	1.2	0	0	2	1.2	0	ns
prot1500	127	1	4	8	2	2	1	4	6	ns
prot1501	72	3	1	3	3	1	2	1.5	7.5	sig
prot1502	148	0	3	9	6	1	4	15	9	ns
prot1503	53	1	1	2.4	0	3	1	0	1.2	ns
prot1504	98	2	2	8	2	1	3	4	2	ns
prot1505	405	1	1	1.5	1.5	5	1	4.5	3	ns
prot1506	104	5	0	0	3	2	3	3	6	ns
prot1507	176	1	1	3.6	2.4	1	3	3.6	0	ns
prot1508	125	2	0	6	6	4	5	8	8	sig
prot1509	160	3	1	3	3	1	0	1.5	1.5	ns
prot1510	316	1	0	3	6	2	4	3	0	ns
prot1511	978	2	2	2.4	3.6	2	1	1.2	1.2	ns
prot1512	234	2	1	8	2	3	2	8	2	ns
prot1513	431	1	0	4.5	0	3	6	4.5	13.5	sig
prot1514	2591	4	6	6	6	10	8	36	24	sig
prot1515	712	3	2	4.8	4.8	5	3	2.4	1.2	ns
prot1516	1852	1	6	6	10	6	9	24	12	sig
prot1517	2086	2	2	1.5	16.5	4	4	10.5	7.5	ns
prot1518	1064	6	5	12	18	1	3	24	15	ns
prot1519	609	9	7	7.2	12	9	10	8.4	6	ns
prot1520	645	1	2	2	6	4	5	2	4	ns
prot1521	969	1	1	1.5	6	1	1	7.5	1.5	ns
prot1522	857	1	3	12	0	4	4	6	12	sig
prot1523	488	2	3	2.4	0	3	4	3.6	0	ns
prot1524	2821	2	2	4	4	2	4	2	0	ns
prot1525	512	6	4	4.5	6	3	5	7.5	3	ns
prot1526	876	2	2	3	12	3	3	18	3	ns
prot1527	543	4	5	2.4	2.4	3	3	7.2	1.2	ns
prot1528	809	5	2	8	8	6	4	12	4	sig
prot1529	1674	0	1	6	1.5	0	2	3	1.5	ns
prot1530	1191	0	0	3	3	2	1	3	3	ns
prot1531	208	3	2	1.2	4.8	4	2	3.6	7.2	ns
prot1532	437	3	4	2	14	4	2	10	4	ns
prot1533	510	4	4	1.5	1.5	3	1	1.5	4.5	ns
prot1534	695	2	6	12	18	2	8	12	9	sig
prot1535	227	3	3	3.6	1.2	0	3	0	6	ns
prot1536	700	1	0	4	8	1	4	4	10	ns
prot1537	218	1	1	0	1.5	3	2	1.5	3	ns
prot1538	423	3	1	9	12	16	6	6	30	sig
prot1539	873	2	5	3.6	1.2	3	6	3.6	3.6	sig
prot1540	1426	1	2	4	6	3	0	4	8	ns
prot1541	520	1	1	4.5	1.5	2	1	1.5	0	ns
prot1542	290	12	7	30	24	7	12	24	45	ns
prot1543	296	2	2	6	8.4	8	3	4.8	7.2	ns
prot1544	309	1	3	6	4	3	5	10	4	ns
prot1545	502	0	6	3	1.5	7	4	6	7.5	ns
prot1546	204	4	1	3	3	0	1	3	0	ns
prot1547	437	1	0	4.8	4.8	0	5	2.4	0	ns
prot1548	314	2	1	8	10	4	0	10	0	ns
prot1549	402	6	2	4.5	9	2	2	12	3	sig
prot1550	188	4	3	9	9	3	4	3	9	ns
prot1551	434	0	4	4.8	2.4	1	3	1.2	2.4	ns
prot1552	325	0	0	0	4	1	0	0	0	ns
prot1553	607	3	1	3	4.5	1	2	1.5	3	ns
prot1554	739	3	1	3	6	3	3	0	3	ns
prot1555	235	0	0	0	2.4	0	2	3.6	0	ns
prot1556	982	2	3	4	0	1	2	4	2	ns
prot1557	392	5	5	6	1.5	1	2	4.5	3	ns
prot1558	543	1	1	3	3	1	1	6	6	sig
prot1559	462	1	0	2.4	6	5	1	0	3.6	ns
prot1560	348	0	1	2	10	2	1	0	4	ns
prot1561	463	1	1	0	1.5	0	3	1.5	0	ns
prot1562	173	4	5	12	18	4	3	18	9	ns
prot1563	274	2	3	8.4	3.6	2	6	2.4	4.8	ns
prot1564	251	5	2	6	6	4	2	6	6	ns
prot1565	231	5	1	6	1.5	3	2	4.5	1.5	ns
prot1566	394	3	4	9	12	3	4	18	24	sig
prot1567	240	2	2	2.4	2.4	4	3	4.8	2.4	ns
prot1568	441	1	2	6	2	3	2	4	14	ns
prot1569	200	2	1	0	7.5	5	3	6	6	ns
prot1570	371	1	1	6	6	0	3	3	6	ns
prot1571	313	2	3	2.4	1.2	6	3	14.4	3.6	sig
prot1572	730	0	0	4	8	5	1	2	6	ns
prot1573	329	1	0	4.5	9	0	4	3	6	ns
prot1574	627	0	2	6	6	0	0	3	12	ns
prot1575	250	1	2	4.8	2.4	0	1	3.6	0	ns
prot1576	144	1	0	4	2	1	3	10	0	ns
prot1577	472	1	0	4.5	4.5	2	2	0	1.5	ns
prot1578	421	2	0	3	0	0	4	12	6	ns
prot1579	250	3	4	3.6	1.2	2	4	3.6	2.4	ns
prot1580	266	0	2	10	10	3	2	4	2	ns
prot1581	861	1	4	1.5	4.5	1	3	0	3	ns
prot1582	1312	1	2	0	0	1	1	0	0	ns
prot1583	493	2	1	0	2.4	3	3	2.4	2.4	sig
prot1584	1082	2	1	4	2	1	1	0	4	ns
prot1585	648	2	2	4.5	1.5	3	1	3	1.5	ns
prot1586	276	1	0	3	6	1	3	0	6	ns
prot1587	518	4	2	3.6	0	1	0	4.8	0	ns
prot1588	640	1	4	0	4	6	3	6	6	sig
prot1589	722	3	4	4.5	9	1	3	3	3	ns
prot1590	147	5	4	6	15	2	4	9	18	sig
prot1591	193	2	7	4.8	3.6	1	2	2.4	2.4	ns
prot1592	194	1	0	4	4	12	6	36	30	sig
prot1593	365	3	2	1.5	9	4	6	3	3	ns
prot1594	290	6	3	6	12	2	2	6	6	ns
prot1595	636	3	5	2.4	2.4	0	2	1.2	3.6	ns
prot1596	1160	3	1	12	2	3	1	6	0	ns
prot1597	641	3	0	7.5	1.5	2	2	15	12	sig
prot1598	175	0	1	9	6	3	4	0	6	ns
prot1599	318	2	1	1.2	2.4	2	3	3.6	2.4	ns
prot1600	424	1	1	0	8	4	0	0	4	ns
prot1601	348	3	2	3	7.5	3	1	6	3	ns
prot1602	227	0	0	3	3	1	1	6	9	ns
prot1603	427	4	2	3.6	2.4	2	2	2.4	2.4	ns
prot1604	268	2	0	4	2	4	1	4	6	ns
prot1605	357	4	2	1.5	7.5	1	5	3	9	sig
prot1606	174	3	1	0	0	0	2	6	3	ns
prot1607	233	0	4	3.6	0	2	1	3.6	1.2	ns
prot1608	217	2	2	2	0	1	1	6	2	ns
prot1609	980	2	0	0	1.5	1	3	1.5	6	ns
prot1610	263	1	1	6	0	2	1	12	6	sig
prot1611	169	1	2	1.2	1.2	0	0	1.2	1.2	ns
prot1612	178	2	2	4	0	0	0	0	0	ns
prot1613	355	2	3	0	3	2	0	0	1.5	ns
prot1614	604	0	0	6	6	1	1	3	3	sig
prot1615	149	1	1	3.6	3.6	3	0	0	0	ns
prot1616	594	1	0	0	2	1	3	2	0	ns
prot1617	257	1	0	0	1.5	1	0	1.5	1.5	ns
prot1618	421	0	1	6	0	0	1	9	0	ns
prot1619	712	1	0	1.2	0	2	2	2.4	2.4	sig
prot1620	423	3	0	2	2	0	0	0	6	ns
prot1621	488	1	0	0	3	0	0	1.5	0	ns
prot1622	1872	1	1	0	6	0	1	6	0	ns
prot1623	153	2	2	7.2	6	2	1	6	10.8	ns
prot1624	275	3	2	2	8	6	1	2	12	sig
prot1625	463	3	5	10.5	4.5	4	1	7.5	6	ns
prot1626	103	3	2	9	12	3	2	12	6	ns
prot1627	287	4	2	4.8	3.6	2	3	7.2	3.6	sig
prot1628	282	1	2	6	4	2	1	10	2	ns
prot1629	200	5	3	4.5	3	2	3	3	3	ns
prot1630	149	1	1	9	9	3	0	6	6	ns
prot1631	149	5	3	1.2	9.6	2	0	1.2	4.8	ns
prot1632	132	1	0	0	8	1	4	2	4	ns
prot1633	118	2	1	1.5	3	3	2	1.5	4.5	ns
prot1634	191	1	3	6	3	1	1	6	3	sig
prot1635	189	1	0	3.6	3.6	5	1	1.2	8.4	sig
prot1636	273	1	4	4	8	4	2	6	0	ns
prot1637	327	4	3	0	3	8	2	6	3	sig
prot1638	148	5	1	6	6	5	4	3	3	sig
prot1639	206	3	2	0	2.4	0	2	0	2.4	ns
prot1640	108	5	1	4	2	4	1	2	4	ns
prot1641	267	3	4	1.5	3	1	4	1.5	4.5	ns
prot1642	204	0	2	9	3	0	3	15	6	ns
prot1643	223	1	2	3.6	1.2	1	0	3.6	3.6	ns
prot1644	298	0	0	0	0	1	5	2	4	sig
prot1645	194	3	2	1.5	3	2	1	4.5	0	ns
prot1646	77	1	0	6	6	4	2	6	36	sig
prot1647	166	1	0	1.2	1.2	3	2	1.2	0	ns
prot1648	418	1	3	4	8	3	3	4	2	ns
prot1649	418	1	0	1.5	1.5	1	0	1.5	0	ns
prot1650	127	1	3	6	12	3	2	9	6	ns
prot1651	279	0	3	2.4	1.2	1	2	2.4	1.2	ns
prot1652	181	1	0	4	2	0	3	6	0	ns
prot1653	129	0	1	0	0	1	4	0	10.5	ns
prot1654	161	1	4	3	3	1	3	6	0	ns
prot1655	126	2	2	0	2.4	2	2	2.4	1.2	ns
prot1656	326	3	3	2	6	2	4	2	0	ns
prot1657	207	1	0	3	3	3	3	4.5	4.5	sig
prot1658	191	4	1	9	18	0	2	9	6	ns
prot1659	238	2	3	2.4	1.2	12	9	7.2	3.6	sig
prot1660	210	2	3	10	0	2	1	8	2	ns
prot1661	331	3	1	3	1.5	1	2	1.5	0	ns
prot1662	574	2	0	3	6	1	0	12	9	ns
prot1663	455	0	4	0	2.4	4	3	1.2	4.8	ns
prot1664	553	1	1	8	2	1	2	8	4	ns
prot1665	522	1	1	0	0	1	0	3	6	ns
prot1666	325	0	1	9	6	1	4	0	9	ns
prot1667	208	0	4	0	2.4	0	3	1.2	0	ns
prot1668	232	4	7	2	2	0	0	2	2	ns
prot1669	219	0	1	0	3	2	2	1.5	3	ns
prot1670	409	2	2	9	3	2	4	0	3	ns
prot1671	233	0	4	0	1.2	3	1	3.6	1.2	ns
prot1672	772	2	2	0	2	2	1	2	2	ns
prot1673	360	1	0	3	7.5	1	3	0	3	ns
prot1674	439	2	1	3	6	1	1	6	6	ns
prot1675	442	2	1	0	2.4	0	2	1.2	2.4	ns
prot1676	138	1	1	6	2	1	3	6	4	ns
prot1677	106	0	0	0	1.5	1	0	4.5	1.5	ns
prot1678	370	0	0	3	6	2	4	6	6	sig
prot1679	629	1	0	3.6	1.2	2	0	1.2	3.6	ns
prot1680	187	3	1	2	2	1	1	0	6	ns
prot1681	596	0	0	0	3	0	2	1.5	1.5	ns
prot1682	255	1	1	15	6	2	0	0	0	ns
prot1683	92	3	4	3.6	10.8	3	7	7.2	4.8	ns
prot1684	171	5	8	2	4	8	4	16	12	sig
prot1685	165	3	2	7.5	1.5	6	4	3	9	ns
prot1686	148	3	3	3	18	4	1	9	12	ns
prot1687	229	2	3	0	3.6	3	0	3.6	4.8	ns
prot1688	123	2	7	6	8	6	1	6	6	ns
prot1689	77	0	4	1.5	0	2	4	9	3	sig
prot1690	465	3	1	9	6	3	0	12	6	ns
prot1691	279	0	2	0	0	1	2	3.6	1.2	ns
prot1692	278	0	2	2	4	1	4	4	10	ns
prot1693	119	1	3	1.5	3	3	5	3	4.5	ns
prot1694	148	1	1	3	6	1	4	3	6	ns
prot1695	72	1	0	2.4	2.4	2	2	1.2	6	ns
prot1696	353	3	6	2	2	2	5	6	0	ns
prot1697	196	1	0	3	3	1	0	4.5	1.5	ns
prot1698	174	4	4	12	6	2	0	9	9	ns
prot1699	126	2	0	3.6	2.4	2	4	1.2	2.4	ns
prot1700	235	2	2	12	6	5	0	2	6	ns
prot1701	235	1	0	3	0	1	0	1.5	1.5	ns
prot1702	110	2	1	3	6	3	1	3	3	ns
prot1703	188	2	6	4.8	2.4	0	1	1.2	4.8	ns
prot1704	225	1	3	2	0	1	2	2	0	ns
prot1705	138	1	2	1.5	6	2	0	1.5	1.5	ns
prot1706	174	2	2	6	3	4	2	9	9	sig
prot1707	672	2	0	0	0	0	4	6	2.4	ns
prot1708	84	1	1	2	0	1	2	0	6	ns
prot1709	107	2	1	3	1.5	0	1	1.5	4.5	ns
prot1710	146	2	2	18	3	1	4	3	6	ns
prot1711	183	1	2	1.2	0	1	4	3.6	2.4	ns
prot1712	555	0	2	2	2	2	2	4	4	sig
prot1713	467	2	3	1.5	3	0	0	1.5	3	ns
prot1714	265	0	4	0	0	2	1	9	6	ns
prot1715	598	2	2	1.2	2.4	4	2	6	2.4	sig
prot1716	317	0	2	0	4	0	3	2	0	ns
prot1717	196	1	2	0	0	3	0	1.5	0	ns
prot1718	267	1	1	6	3	1	0	6	3	ns
prot1719	612	1	0	1.2	4.8	2	0	3.6	1.2	ns
prot1720	62	0	6	2	6	7	2	0	6	ns
prot1721	77	4	1	3	3	3	3	1.5	4.5	ns
prot1722	68	2	1	3	0	2	2	6	15	sig
prot1723	632	0	3	0	1.2	2	0	1.2	4.8	ns
prot1724	230	1	0	2	2	1	1	4	2	ns
prot1725	133	3	1	0	4.5	6	9	4.5	9	sig
prot1726	334	2	0	6	9	3	0	6	0	ns
prot1727	311	1	3	0	1.2	2	0	7.2	2.4	ns
prot1728	563	0	1	2	2	2	2	12	8	sig
prot1729	327	1	4	1.5	6	1	6	0	0	ns
prot1730	144	2	2	3	3	0	1	9	3	ns
prot1731	668	2	2	0	2.4	4	1	1.2	1.2	sig
prot1732	85	1	0	2	2	1	3	10	0	ns
prot1733	102	2	0	0	0	1	1	1.5	3	ns
prot1734	508	3	1	3	0	1	1	0	6	ns
prot1735	226	4	3	2.4	3.6	0	0	1.2	2.4	ns
prot1736	676	0	0	0	0	4	4	4	4	sig
prot1737	539	0	2	1.5	0	1	1	1.5	6	ns
prot1738	295	0	0	3	0	1	0	6	3	ns
prot1739	224	2	1	1.2	1.2	2	0	0	1.2	ns
prot1740	2292	2	0	0	0	1	0	0	0	ns
prot1741	170	2	5	3	4.5	1	2	0	6	ns
prot1742	134	3	3	9	3	2	0	12	6	ns
prot1743	255	3	2	2.4	3.6	0	1	0	0	ns
prot1744	304	2	2	6	12	5	2	2	4	ns
prot1745	237	3	2	6	6	3	4	6	3	ns
prot1746	105	4	0	9	6	1	1	6	0	ns
prot1747	69	3	1	1.2	3.6	2	2	1.2	2.4	ns
prot1748	247	3	4	6	2	1	1	8	2	sig
prot1749	99	3	1	3	9	3	2	4.5	4.5	ns
prot1750	116	2	1	3	6	0	1	9	6	ns
prot1751	152	1	1	0	1.2	1	1	1.2	1.2	sig
prot1752	225	2	1	2	6	1	1	4	2	ns
prot1753	147	2	2	4.5	1.5	5	1	0	0	ns
prot1754	125	1	1	9	6	4	6	12	6	sig
prot1755	90	4	1	1.2	2.4	2	0	1.2	1.2	ns
prot1756	237	1	1	2	0	0	4	2	8	ns
prot1757	66	1	1	1.5	3	0	0	1.5	1.5	ns
prot1758	264	4	4	3	12	1	2	9	9	ns
prot1759	137	2	3	1.2	4.8	2	1	1.2	2.4	ns
prot1760	511	2	1	6	2	0	1	2	0	ns
prot1761	141	3	2	0	0	1	3	1.5	4.5	ns
prot1762	280	3	0	6	3	1	1	9	0	ns
prot1763	302	1	0	2.4	1.2	6	3	10.8	7.2	sig
prot1764	74	3	1	0	0	1	0	2	2	ns
prot1765	171	1	2	1.5	3	0	2	3	4.5	ns
prot1766	95	1	3	6	3	1	1	6	6	ns
prot1767	367	3	0	4.8	0	2	0	2.4	1.2	ns
prot1768	144	1	0	2	6	0	2	2	0	ns
prot1769	664	1	2	0	1.5	2	0	1.5	1.5	ns
prot1770	179	2	1	3	6	2	0	3	12	ns
prot1771	114	1	1	2.4	1.2	1	1	1.2	0	ns
prot1772	161	4	1	2	0	0	4	2	2	ns
prot1773	205	2	2	1.5	4.5	0	2	4.5	3	ns
prot1774	305	3	1	3	6	1	1	3	3	sig
prot1775	416	0	1	0	2.4	1	1	1.2	1.2	ns
prot1776	397	0	2	2	4	2	1	2	2	sig
prot1777	224	3	0	0	0	1	1	1.5	1.5	ns
prot1778	314	1	4	9	6	0	1	6	6	ns
prot1779	174	1	1	0	2.4	2	0	2.4	1.2	ns
prot1780	416	0	3	6	4	3	3	6	6	sig
prot1781	131	1	5	1.5	3	1	1	1.5	1.5	sig
prot1782	107	0	2	3	3	3	6	9	9	sig
prot1783	163	0	3	0	0	0	1	0	1.2	ns
prot1784	564	2	0	2	0	1	1	2	2	ns
prot1785	208	0	1	4.5	0	1	3	1.5	0	ns
prot1786	135	0	1	0	3	0	1	9	0	ns
prot1787	3394	4	0	2.4	1.2	4	2	2.4	1.2	ns
prot1788	1957	0	3	2	6	0	4	6	6	ns
prot1789	1088	1	0	1.5	9	1	1	3	3	ns
prot1790	424	4	1	6	9	2	2	15	6	sig
prot1791	1035	0	0	1.2	3.6	2	2	2.4	1.2	ns
prot1792	926	3	4	8	2	2	3	4	4	ns
prot1793	1669	2	2	1.5	1.5	4	1	1.5	3	ns
prot1794	201	1	2	15	3	6	1	9	0	ns
prot1795	539	0	3	6	2.4	0	0	1.2	3.6	ns
prot1796	638	0	0	2	0	2	4	4	4	sig
prot1797	225	8	5	7.5	1.5	7	3	4.5	10.5	ns
prot1798	319	3	0	9	6	3	2	18	3	ns
prot1799	520	5	2	0	4.8	4	5	4.8	2.4	sig
prot1800	785	1	1	8	8	2	1	4	10	ns
prot1801	629	4	4	1.5	6	2	1	6	6	ns
prot1802	341	0	2	9	3	4	2	6	12	sig
prot1803	412	1	2	3.6	0	1	1	1.2	2.4	ns
prot1804	308	0	0	0	4	0	3	0	2	ns
prot1805	743	0	1	0	1.5	2	2	3	3	sig
prot1806	470	2	1	12	3	2	2	6	6	sig
prot1807	1140	0	1	0	2.4	1	2	1.2	1.2	ns
prot1808	1466	2	1	0	2	0	0	2	2	ns
prot1809	254	1	2	6	1.5	4	7	3	6	sig
prot1810	257	1	1	3	15	2	1	6	6	ns
prot1811	375	1	1	3.6	0	2	0	2.4	7.2	ns
prot1812	1882	4	1	6	8	3	0	4	4	ns
prot1813	1300	2	0	1.5	3	2	0	0	4.5	ns
prot1814	444	1	1	3	15	2	3	6	9	ns
prot1815	832	0	3	1.2	1.2	1	0	2.4	0	ns
prot1816	582	1	3	6	8	1	1	2	2	sig
prot1817	280	1	1	1.5	1.5	3	3	4.5	4.5	sig
prot1818	1244	1	3	3	6	1	2	3	6	ns
prot1819	276	1	1	0	1.2	7	2	2.4	6	sig
prot1820	623	1	1	0	0	2	2	0	8	ns
prot1821	450	2	0	0	3	1	0	0	1.5	ns
prot1822	247	1	0	9	0	1	1	0	6	ns
prot1823	387	0	0	0	1.2	0	2	0	4.8	ns
prot1824	662	1	0	6	0	2	2	2	2	ns
prot1825	743	1	3	0	0	5	0	1.5	1.5	ns
prot1826	874	1	0	3	0	0	2	3	0	ns
prot1827	1301	0	1	0	1.2	1	1	1.2	0	ns
prot1828	274	0	2	2	0	1	4	6	8	ns
prot1829	551	3	1	1.5	4.5	2	4	0	3	ns
prot1830	447	0	2	15	3	2	1	6	6	ns
prot1831	154	3	2	1.2	2.4	3	3	2.4	0	ns
prot1832	210	3	1	8	0	2	4	6	2	ns
prot1833	290	1	0	1.5	4.5	3	1	3	3	ns
prot1834	220	3	1	9	3	0	2	3	3	ns
prot1835	184	1	2	0	1.2	2	0	0	2.4	ns
prot1836	168	3	2	4	6	9	12	6	6	sig
prot1837	102	4	1	1.5	1.5	1	4	1.5	1.5	sig
prot1838	327	1	0	3	3	0	1	6	0	ns
prot1839	962	6	0	0	1.2	2	4	0	1.2	ns
prot1840	556	3	0	2	6	4	2	2	8	ns
prot1841	374	0	1	3	0	2	2	3	6	sig
prot1842	728	2	1	3	6	1	0	9	3	ns
prot1843	243	0	0	1.2	1.2	2	0	2.4	1.2	ns
prot1844	127	0	2	2	0	0	0	4	6	ns
prot1845	519	0	2	1.5	0	0	0	1.5	1.5	ns
prot1846	492	2	0	6	6	2	2	3	6	sig
prot1847	233	1	0	0	1.2	4	3	2.4	0	ns
prot1848	287	2	2	2	4	3	2	4	2	ns
prot1849	337	1	3	1.5	3	4	6	6	3	sig
prot1850	404	0	1	3	3	0	1	6	3	ns
prot1851	3175	0	0	0	2.4	2	2	2.4	2.4	sig
prot1852	243	0	0	2	4	1	0	0	0	ns
prot1853	275	2	0	1.5	1.5	2	4	3	7.5	sig
prot1854	648	2	1	9	12	3	5	6	9	ns
prot1855	172	2	1	0	1.2	1	1	1.2	1.2	ns
prot1856	283	1	5	12	4	5	4	8	6	ns
prot1857	159	1	2	3	0	9	6	4.5	13.5	sig
prot1858	372	2	2	9	12	2	1	3	3	ns
prot1859	174	4	1	1.2	2.4	3	4	4.8	2.4	sig
prot1860	182	4	2	4	0	3	3	6	4	ns
prot1861	251	1	1	3	4.5	2	2	6	6	ns
prot1862	1009	1	3	18	6	2	4	6	15	ns
prot1863	233	0	0	1.2	1.2	2	3	2.4	4.8	sig
prot1864	158	1	2	6	8	2	3	6	2	ns
prot1865	200	1	3	7.5	6	1	2	1.5	1.5	ns
prot1866	292	1	1	0	6	1	1	6	3	ns
prot1867	399	4	0	1.2	2.4	1	3	3.6	1.2	ns
prot1868	229	2	3	4	0	1	3	4	4	ns
prot1869	228	4	1	3	9	4	5	6	7.5	sig
prot1870	445	1	0	3	3	2	2	6	3	ns
prot1871	334	1	2	1.2	2.4	3	1	1.2	0	ns
prot1872	848	2	0	4	4	1	2	4	0	ns
prot1873	151	1	2	0	3	2	2	4.5	4.5	ns
prot1874	1410	1	3	6	6	0	2	6	0	ns
prot1875	164	2	1	0	0	0	0	3.6	0	ns
prot1876	114	0	2	12	2	2	2	2	2	sig
prot1877	262	1	0	1.5	7.5	1	0	3	4.5	ns
prot1878	174	1	1	3	0	2	1	0	3	ns
prot1879	987	1	1	0	2.4	0	0	7.2	2.4	ns
prot1880	170	3	1	8	2	2	0	4	2	ns
prot1881	399	2	0	1.5	9	0	0	1.5	1.5	ns
prot1882	504	0	0	3	3	0	2	3	9	ns
prot1883	359	2	1	2.4	1.2	0	1	0	1.2	ns
prot1884	85	2	0	4	2	0	0	0	0	ns
prot1885	186	0	1	4.5	1.5	4	3	1.5	1.5	ns
prot1886	231	5	1	3	3	0	0	3	3	ns
prot1887	161	0	0	1.2	0	2	2	2.4	1.2	ns
prot1888	296	2	1	0	0	1	3	10	0	ns
prot1889	362	5	0	1.5	4.5	1	3	1.5	1.5	ns
prot1890	492	0	0	0	0	0	0	0	3	ns
prot1891	240	0	2	3.6	1.2	3	3	7.2	10.8	sig
prot1892	587	2	1	4	4	2	1	2	0	ns
prot1893	523	1	2	1.5	1.5	2	2	3	3	sig
prot1894	979	2	1	3	0	1	1	3	6	ns
prot1895	2381	0	1	1.2	0	1	1	1.2	6	sig
prot1896	246	1	0	0	2	1	1	2	4	ns
prot1897	309	0	1	3	4.5	6	3	13.5	4.5	sig
prot1898	214	1	1	0	3	2	1	3	3	ns
prot1899	659	0	2	1.2	1.2	2	2	2.4	2.4	sig
prot1900	185	1	1	0	2	1	1	6	2	ns
prot1901	201	1	1	1.5	4.5	1	1	3	0	ns
prot1902	464	0	0	6	0	2	0	3	12	ns
prot1903	298	0	0	0	2.4	2	1	1.2	0	ns
prot1904	502	2	0	0	2	0	2	0	4	ns
prot1905	295	0	0	4.5	1.5	3	0	1.5	1.5	ns
prot1906	1921	0	1	0	0	1	1	3	3	ns
prot1907	900	0	1	0	1.2	1	0	1.2	1.2	ns
prot1908	1567	0	0	4	0	0	1	2	6	ns
prot1909	659	1	4	0	3	2	2	1.5	0	ns
prot1910	909	1	1	0	6	0	0	3	3	ns
prot1911	193	2	0	1.2	0	1	1	2.4	1.2	sig
prot1912	431	1	2	2	2	0	0	0	4	ns
prot1913	118	0	0	3	0	1	1	3	0	ns
prot1914	229	4	4	12	9	4	3	9	9	ns
prot1915	232	1	3	0	3.6	4	4	1.2	1.2	ns
prot1916	267	3	0	0	8	3	2	2	2	ns
prot1917	266	4	3	6	0	1	2	3	4.5	ns
prot1918	183	1	1	0	6	0	4	3	0	ns
prot1919	909	0	4	2.4	0	1	3	3.6	1.2	ns
prot1920	219	1	2	0	2	2	1	2	2	ns
prot1921	141	2	2	0	3	2	2	4.5	3	ns
prot1922	154	0	2	3	3	1	1	9	6	ns
prot1923	243	1	4	6	1.2	2	1	2.4	0	ns
prot1924	135	3	1	6	6	1	0	2	2	ns
prot1925	315	3	1	1.5	0	2	1	0	0	ns
prot1926	517	0	1	0	3	4	2	0	12	ns
prot1927	127	0	1	0	1.2	1	0	0	1.2	ns
prot1928	439	1	0	8	10	6	9	18	18	sig
prot1929	398	1	2	0	3	3	1	4.5	0	ns
prot1930	462	2	1	3	0	2	1	0	0	ns
prot1931	202	0	2	0	2.4	1	2	1.2	0	ns
prot1932	114	1	3	4	0	0	0	2	2	ns
prot1933	137	1	3	1.5	3	1	0	0	1.5	ns
prot1934	124	2	2	6	3	0	4	3	9	ns
prot1935	641	0	2	0	2.4	1	0	0	1.2	ns
prot1936	415	1	2	2	6	0	1	6	8	ns
prot1937	448	2	3	0	3	2	0	1.5	1.5	ns
prot1938	572	1	1	6	3	5	1	3	6	ns
prot1939	819	1	0	1.2	4.8	0	0	1.2	2.4	ns
prot1940	365	0	2	0	0	1	0	0	2	ns
prot1941	600	0	0	3	1.5	0	0	1.5	0	ns
prot1942	692	2	0	6	3	0	1	0	3	ns
prot1943	244	2	0	1.2	0	1	2	2.4	0	ns
prot1944	203	1	1	0	0	1	2	2	2	sig
prot1945	383	2	2	1.5	7.5	0	3	1.5	6	ns
prot1946	208	2	1	0	0	1	0	3	3	ns
prot1947	292	2	0	0	1.2	1	1	0	3.6	ns
prot1948	288	0	2	4	2	2	1	2	4	ns
prot1949	111	5	1	0	1.5	1	0	3	3	ns
prot1950	309	2	0	3	3	0	2	6	3	ns
prot1951	555	1	2	1.2	0	2	0	0	1.2	ns
prot1952	719	0	0	0	2	0	0	2	0	ns
prot1953	548	3	1	4.5	3	0	2	0	1.5	ns
prot1954	209	1	3	3	3	3	2	6	0	ns
prot1955	561	0	2	1.2	1.2	0	1	0	2.4	ns
prot1956	575	0	3	0	0	2	0	0	4	ns
prot1957	193	1	2	3	3	3	1	4.5	3	ns
prot1958	476	0	2	6	6	0	0	3	0	ns
prot1959	426	0	1	0	1.2	1	1	1.2	2.4	ns
prot1960	210	4	1	0	2	0	3	2	2	ns
prot1961	167	2	1	3	3	2	1	3	3	ns
prot1962	255	2	2	9	0	3	2	6	6	sig
prot1963	259	0	0	0	0	2	0	0	2.4	ns
prot1964	828	1	2	2	4	0	1	6	4	ns
prot1965	491	2	2	1.5	1.5	2	2	3	3	sig
prot1966	116	2	0	6	0	3	3	9	9	sig
prot1967	392	0	1	1.2	0	3	0	0	1.2	ns
prot1968	278	1	1	4	2	0	1	4	0	ns
prot1969	275	0	2	1.5	0	0	0	1.5	1.5	ns
prot1970	542	1	0	3	3	3	0	0	0	ns
prot1971	303	1	1	0	1.2	2	0	2.4	0	ns
prot1972	206	0	0	2	0	3	0	2	0	ns
prot1973	575	0	0	3	1.5	0	0	1.5	0	ns
prot1974	882	2	0	6	3	1	1	0	0	ns
prot1975	503	0	0	2.4	3.6	1	0	0	0	ns
prot1976	350	1	0	4	0	0	0	4	0	ns
prot1977	277	0	1	1.5	0	2	2	3	3	sig
prot1978	251	3	0	6	3	0	0	3	3	ns
prot1979	223	1	1	0	0	2	0	0	1.2	ns
prot1980	109	1	3	2	2	0	2	2	2	ns
prot1981	1093	3	6	1.5	4.5	0	2	1.5	3	ns
prot1982	123	1	4	12	18	4	4	9	9	ns
prot1983	160	4	1	4.8	1.2	1	1	2.4	4.8	sig
prot1984	160	2	0	2	4	4	4	4	12	sig
prot1985	433	1	1	4.5	3	0	2	3	1.5	ns
prot1986	214	2	3	3	6	2	4	12	12	sig
prot1987	114	1	2	3.6	4.8	2	3	0	2.4	ns
prot1988	178	0	0	0	2	1	0	4	2	ns
prot1989	248	2	1	3	4.5	1	2	6	0	ns
prot1990	49	0	0	3	6	3	3	18	9	sig
prot1991	86	2	2	1.2	1.2	1	0	3.6	2.4	ns
prot1992	335	2	1	2	0	2	3	2	2	ns
prot1993	171	2	4	3	4.5	2	4	1.5	6	sig
prot1994	214	2	0	6	3	1	1	6	6	ns
prot1995	108	1	1	0	1.2	0	2	0	1.2	ns
prot1996	115	3	4	4	2	3	3	2	6	ns
prot1997	96	2	2	3	3	0	5	1.5	0	ns
prot1998	82	1	2	3	3	1	3	3	3	ns
prot1999	365	1	0	1.2	1.2	0	2	0	1.2	ns
[truncated: 1,549 more rows]
