# Supplementary material for: Protein complex-based analysis is resistant to the obfuscating consequences of batch effects --- a case study in clinical proteomics
Source: BMC Genomics. 2017 Mar 14;18(Suppl 2):142. doi: 10.1186/s12864-017-3490-3 (PMC5374662; doi:10.1186/s12864-017-3490-3)
Supplement: Supplementary file 2 — Simulated data D2.2H. (ZIP 3730 kb) [file 12864_2017_3490_MOESM2_ESM.zip › D2.2.337.txt]

protLen	X0	X0.1	X0.2	X0.3	X1	X1.1	X1.2	X1.3	sig
prot1	1338	871	836	1650.6	1481.4	2670	2670	4849.2	4600.8	sig
prot2	2199	30	20	32.4	37.2	42	54	72	67.2	sig
prot3	1538	42	30	60	60	38	51	102	114	sig
prot4	2319	25	9	84	48	20	13	63	84	ns
prot5	1392	41	55	68.4	95.4	47	48	109.8	100.8	ns
prot6	1985	26	30	31.2	37.2	22	28	40.8	39.6	ns
prot7	1262	47	55	122	86	38	48	96	132	ns
prot8	3862	18	16	72	51	22	22	69	66	ns
prot9	1295	38	41	73.8	109.8	47	47	86.4	88.2	ns
prot10	4287	12	10	20.4	18	11	11	15.6	12	ns
prot11	1277	47	43	74	78	36	39	84	96	ns
prot12	3587	5	12	27	15	2	7	18	15	ns
prot13	774	71	76	122.4	111.6	74	67	136.8	108	ns
prot14	1960	6	6	6	6	6	9	8.4	6	ns
prot15	858	63	62	116	120	77	57	128	118	ns
prot16	693	86	85	228	207	61	77	237	291	ns
prot17	748	59	55	151.2	127.8	81	98	187.2	176.4	sig
prot18	875	49	46	51.6	39.6	45	55	46.8	51.6	ns
prot19	1755	11	18	18	12	16	7	28	14	ns
prot20	839	29	44	111	99	37	40	123	96	ns
prot21	857	24	24	30.6	28.8	30	27	50.4	45	ns
prot22	1248	20	23	25.2	37.2	54	39	60	40.8	sig
prot23	1308	22	19	64	46	22	19	40	32	ns
prot24	1260	19	10	48	45	48	60	153	162	sig
prot25	1487	5	8	18	12.6	7	4	19.8	10.8	ns
prot26	477	99	93	97.2	118.8	104	78	111.6	108	ns
prot27	1324	26	29	34	58	18	28	58	42	ns
prot28	997	14	18	54	57	63	54	144	153	sig
prot29	623	84	109	207	196.2	115	114	181.8	219.6	ns
prot30	657	102	86	108	117.6	85	101	116.4	103.2	ns
prot31	1735	13	17	30	18	24	42	108	84	sig
prot32	904	10	16	21	42	12	18	66	30	sig
prot33	446	185	185	354.6	352.8	319	324	657	612	sig
prot34	262	179	186	206.4	219.6	183	180	231.6	207.6	ns
prot35	682	109	93	224	230	147	146	318	340	sig
prot36	742	45	66	135	150	49	42	183	195	ns
prot37	630	35	47	66.6	64.8	40	34	66.6	72	ns
prot38	672	34	39	48	39.6	30	33	36	43.2	ns
prot39	1056	29	23	34	64	28	30	48	46	ns
prot40	1098	16	18	45	66	20	27	69	42	ns
prot41	1192	15	14	16.2	19.8	15	9	18	27	ns
prot42	1888	11	12	10.8	15.6	18	14	16.8	12	sig
prot43	500	163	141	360	356	155	180	280	344	ns
prot44	610	57	55	120	198	66	55	132	144	ns
prot45	543	29	31	36	64.8	35	34	59.4	54	ns
prot46	685	28	38	37.2	28.8	87	93	82.8	118.8	sig
prot47	546	30	28	54	48	21	49	60	62	ns
prot48	1311	11	9	39	42	11	16	45	57	ns
prot49	1047	12	12	25.2	16.2	6	13	21.6	23.4	ns
prot50	491	148	129	148.8	147.6	213	206	241.2	213.6	sig
prot51	654	56	90	142	136	69	78	142	154	ns
prot52	639	45	53	153	219	53	56	171	180	ns
prot53	740	56	57	75.6	68.4	45	50	111.6	79.2	ns
prot54	1143	23	13	32.4	22.8	18	15	16.8	22.8	ns
prot55	966	21	17	34	32	16	18	46	34	ns
prot56	1042	8	16	39	54	15	12	48	30	ns
prot57	2166	10	6	19.8	7.2	6	7	19.8	7.2	ns
prot58	443	24	27	34.8	42	32	25	38.4	30	ns
prot59	589	30	32	62	50	18	28	42	44	ns
prot60	740	22	23	90	60	27	16	54	60	ns
prot61	532	13	23	43.2	21.6	15	16	36	43.2	ns
prot62	740	11	13	13.2	14.4	18	18	21.6	28.8	sig
prot63	727	13	7	20	10	7	9	12	26	ns
prot64	1585	6	5	21	27	3	3	21	24	ns
prot65	479	218	231	396	451.8	708	675	1263.6	1090.8	sig
prot66	364	158	152	153.6	194.4	438	483	554.4	522	sig
prot67	433	129	145	294	284	172	164	374	290	ns
prot68	346	150	139	471	459	121	149	420	369	ns
prot69	545	111	103	165.6	163.8	87	97	180	180	ns
prot70	472	74	82	84	86.4	73	82	85.2	90	ns
prot71	478	52	66	126	96	52	76	76	96	ns
prot72	413	52	56	132	135	51	49	123	123	ns
prot73	496	45	48	81	64.8	34	39	68.4	54	ns
prot74	630	44	50	31.2	31.2	36	29	40.8	26.4	ns
prot75	544	20	17	58	56	72	72	204	216	sig
prot76	880	17	14	33	48	9	10	39	42	ns
prot77	684	12	16	14.4	19.8	8	11	16.2	21.6	ns
prot78	988	16	16	12	12	11	9	15.6	15.6	ns
prot79	430	65	74	154	102	75	55	110	112	ns
prot80	707	24	27	69	87	33	28	54	87	ns
prot81	418	26	29	36	55.8	22	23	34.2	48.6	ns
prot82	820	16	19	21.6	15.6	13	16	22.8	21.6	sig
prot83	1450	12	7	10	16	10	8	20	24	sig
prot84	500	80	91	204	288	88	75	240	213	ns
prot85	451	56	60	77.4	108	63	51	99	95.4	ns
prot86	757	28	34	32.4	37.2	32	25	33.6	31.2	ns
prot87	539	25	23	64	44	22	29	56	46	ns
prot88	455	18	17	39	63	15	14	45	45	ns
prot89	646	16	11	41.4	43.2	20	13	23.4	25.2	ns
prot90	533	8	10	14.4	7.2	5	7	13.2	9.6	ns
prot91	1101	3	6	4	6	3	7	2	10	ns
prot92	375	173	177	537	510	177	148	516	480	ns
prot93	477	120	116	192.6	189	109	113	190.8	210.6	ns
prot94	440	85	77	100.8	81.6	88	92	98.4	106.8	sig
prot95	445	75	65	136	146	62	58	116	112	ns
prot96	373	47	54	129	144	34	45	129	150	ns
prot97	606	26	33	72	73.8	30	39	50.4	54	ns
prot98	343	16	22	33.6	32.4	20	24	27.6	27.6	ns
prot99	403	18	25	48	56	22	17	48	38	ns
prot100	591	18	17	60	36	7	18	42	45	ns
prot101	641	15	11	30.6	18	16	15	16.2	16.2	ns
prot102	583	13	11	21.6	10.8	11	15	13.2	16.8	ns
prot103	544	9	12	24	16	16	12	40	40	sig
prot104	2137	6	4	27	12	9	8	21	12	ns
prot105	375	50	26	64.8	75.6	59	50	63	63	ns
prot106	454	39	41	48	34.8	36	32	55.2	72	ns
prot107	472	34	40	70	72	120	84	228	198	sig
prot108	517	30	38	117	93	24	37	123	81	ns
prot109	464	26	26	39.6	52.2	27	33	52.2	28.8	ns
prot110	637	26	26	30	30	16	16	20.4	25.2	ns
prot111	423	16	17	40	38	23	16	38	30	ns
prot112	414	10	10	39	42	20	11	48	39	ns
prot113	898	13	21	23.4	27	28	22	14.4	36	sig
prot114	498	26	14	18	8.4	14	19	12	7.2	ns
prot115	580	15	8	30	20	10	11	22	28	ns
prot116	448	3	11	54	27	8	8	33	51	ns
prot117	569	4	4	10.8	12.6	7	8	21.6	9	ns
prot118	1032	5	3	3.6	7.2	12	12	4.8	16.8	sig
prot119	357	104	105	188	196	80	82	182	208	ns
prot120	231	50	55	201	192	58	57	150	162	ns
prot121	372	53	42	91.8	104.4	50	43	72	73.8	ns
prot122	375	48	31	40.8	63.6	58	45	64.8	55.2	ns
prot123	507	39	38	94	104	44	42	74	74	ns
prot124	411	33	34	84	123	35	53	144	144	sig
prot125	374	22	22	37.8	39.6	20	17	41.4	36	ns
prot126	827	18	13	20.4	12	30	22	21.6	24	sig
prot127	774	17	14	40	32	15	13	44	38	ns
prot128	576	6	5	12	21	6	5	27	15	ns
prot129	413	7	10	21.6	10.8	11	10	19.8	21.6	ns
prot130	569	9	10	8.4	19.2	5	12	14.4	9.6	ns
prot131	590	14	9	28	24	13	5	18	14	ns
prot132	774	10	9	27	48	9	18	45	66	sig
prot133	1023	9	9	19.8	12.6	6	8	32.4	18	sig
prot134	803	6	7	13.2	13.2	1	5	6	4.8	ns
prot135	242	54	67	142	120	54	54	112	154	ns
prot136	439	47	40	177	210	99	58	288	234	sig
prot137	318	44	55	93.6	99	123	159	302.4	329.4	sig
prot138	278	53	41	70.8	48	72	42	54	69.6	ns
prot139	309	45	42	94	102	62	49	82	130	sig
prot140	568	33	31	117	129	46	33	123	87	ns
prot141	316	38	36	41.4	61.2	26	38	57.6	63	ns
prot142	283	36	35	39.6	42	38	31	26.4	30	ns
prot143	608	30	16	44	40	33	20	72	52	ns
prot144	673	15	25	45	81	21	21	54	69	ns
prot145	414	16	22	25.2	34.2	22	16	21.6	25.2	ns
prot146	707	36	21	32.4	21.6	27	20	31.2	26.4	sig
prot147	406	16	18	26	20	16	14	22	36	ns
prot148	510	16	13	45	39	26	32	96	48	sig
prot149	500	14	9	30.6	16.2	15	8	9	27	ns
prot150	350	11	13	16.8	9.6	12	10	14.4	12	sig
prot151	683	16	14	36	28	15	18	22	32	ns
prot152	569	16	12	15	57	8	12	45	30	ns
prot153	450	15	8	14.4	25.2	8	10	12.6	30.6	sig
prot154	399	6	8	12	6	11	11	6	10.8	ns
prot155	713	7	6	12	14	10	12	30	20	ns
prot156	564	11	9	42	30	5	11	30	33	ns
prot157	1149	6	6	12.6	1.8	9	4	16.2	10.8	ns
prot158	721	4	2	12	8.4	6	4	7.2	9.6	ns
prot159	260	186	199	362	388	180	212	360	412	ns
prot160	372	136	138	426	405	145	117	396	366	ns
prot161	297	104	109	160.2	180	95	104	163.8	149.4	ns
prot162	276	58	52	57.6	56.4	54	38	52.8	63.6	ns
prot163	480	29	31	58	84	30	51	58	62	ns
prot164	299	23	22	87	60	42	31	78	105	ns
prot165	317	36	29	41.4	46.8	25	30	50.4	70.2	ns
prot166	437	22	26	34.8	32.4	28	31	26.4	27.6	ns
prot167	537	21	14	30	38	24	30	40	34	ns
prot168	228	15	16	84	66	60	69	198	126	sig
prot169	289	21	26	37.8	23.4	20	12	28.8	36	ns
prot170	341	12	18	19.2	21.6	14	18	22.8	18	ns
prot171	445	19	12	38	38	14	23	40	32	ns
prot172	458	14	18	48	51	12	10	33	27	ns
prot173	450	11	14	21.6	14.4	24	20	46.8	28.8	sig
prot174	588	27	17	14.4	9.6	15	12	25.2	13.2	ns
prot175	761	13	11	18	20	14	13	58	58	sig
prot176	519	8	17	21	15	11	7	30	24	ns
prot177	1216	15	10	16.2	21.6	11	7	19.8	21.6	ns
prot178	605	13	9	9.6	12	12	5	9.6	9.6	ns
prot179	748	12	5	18	24	11	13	14	12	ns
prot180	460	12	7	18	21	13	11	27	33	ns
prot181	645	7	5	16.2	14.4	2	7	12.6	14.4	ns
prot182	528	11	3	14.4	6	8	6	7.2	9.6	ns
prot183	958	7	3	6	8	7	7	12	16	ns
prot184	4213	0	4	15	12	2	5	9	9	ns
prot185	1921	2	4	12.6	9	5	5	5.4	3.6	ns
prot186	333	132	128	180	176.4	161	151	177.6	156	ns
prot187	229	101	93	194	212	108	97	248	178	ns
prot188	413	42	29	105	150	38	56	159	117	ns
prot189	437	31	26	70.2	61.2	35	43	59.4	75.6	ns
prot190	459	32	19	33.6	21.6	34	28	39.6	36	ns
prot191	170	38	34	72	76	102	108	186	234	sig
prot192	200	40	39	111	126	30	35	117	108	ns
prot193	396	31	21	50.4	73.8	26	35	39.6	57.6	ns
prot194	219	19	27	27.6	20.4	19	19	24	19.2	ns
prot195	509	24	19	44	34	18	22	48	24	ns
prot196	255	19	25	75	66	23	17	39	72	ns
prot197	343	13	20	18	21.6	23	29	55.8	32.4	sig
prot198	453	15	15	26.4	32.4	20	25	27.6	22.8	ns
prot199	418	12	12	10	38	19	17	24	32	ns
prot200	506	18	13	30	27	16	8	30	39	ns
prot201	545	6	6	28.8	25.2	36	18	39.6	36	sig
prot202	406	10	12	13.2	15.6	7	9	13.2	15.6	ns
prot203	586	11	6	32	26	11	11	26	14	ns
prot204	570	4	8	36	30	12	13	42	24	ns
prot205	868	4	7	12.6	19.8	8	16	16.2	25.2	ns
prot206	508	9	6	6	10.8	10	10	13.2	9.6	ns
prot207	715	4	9	14	12	5	4	22	20	ns
prot208	622	4	12	33	18	10	13	24	33	ns
prot209	463	9	7	12.6	10.8	7	8	5.4	10.8	ns
prot210	756	1	10	16.8	10.8	9	10	8.4	8.4	ns
prot211	520	6	5	12	12	14	9	10	22	sig
prot212	858	7	2	21	3	5	10	3	21	sig
prot213	463	7	5	9	16.2	12	6	9	12.6	sig
prot214	248	72	77	111.6	132	128	126	148.8	151.2	sig
prot215	386	55	49	88	120	66	54	104	90	ns
prot216	252	38	33	141	144	43	41	156	129	ns
prot217	271	53	59	95.4	102.6	37	54	115.2	104.4	ns
prot218	367	51	37	70.8	52.8	37	42	50.4	64.8	ns
prot219	335	32	46	98	90	35	48	84	84	ns
prot220	600	38	35	123	81	82	60	264	228	sig
prot221	232	57	36	77.4	72	47	28	52.2	66.6	ns
prot222	273	29	30	54	52.8	77	67	81.6	94.8	sig
prot223	243	46	21	66	66	47	33	60	76	ns
prot224	223	25	38	78	69	30	27	78	87	ns
prot225	250	31	33	46.8	28.8	84	81	151.2	124.2	sig
prot226	223	21	30	22.8	36	23	38	32.4	21.6	ns
prot227	289	19	25	44	58	27	25	58	46	ns
prot228	378	19	23	66	99	21	19	63	66	ns
prot229	410	17	17	32.4	32.4	93	27	108	59.4	sig
prot230	389	27	23	22.8	27.6	22	15	22.8	26.4	ns
prot231	610	25	12	34	30	19	20	44	50	ns
prot232	243	15	10	36	36	15	13	51	51	ns
prot233	397	16	19	30.6	19.8	8	18	23.4	28.8	ns
prot234	229	6	13	13.2	7.2	14	10	13.2	14.4	ns
prot235	321	12	9	30	20	11	22	26	22	ns
prot236	447	14	11	30	9	18	23	60	60	sig
prot237	272	7	12	16.2	23.4	5	8	23.4	16.2	ns
prot238	645	9	18	13.2	18	12	12	14.4	7.2	ns
prot239	709	5	14	6	20	3	6	8	14	ns
prot240	513	8	10	15	42	8	5	30	39	ns
prot241	314	9	9	5.4	23.4	7	12	14.4	19.8	ns
prot242	388	4	11	4.8	7.2	7	10	13.2	8.4	sig
prot243	956	1	3	6	6	15	12	12	18	sig
prot244	128	231	245	723	690	232	240	828	621	ns
prot245	197	65	74	133.2	113.4	61	64	126	124.2	ns
prot246	334	68	63	82.8	66	77	77	80.4	85.2	ns
prot247	175	43	44	104	104	45	43	86	100	ns
prot248	162	68	59	189	171	76	71	198	246	sig
prot249	305	33	38	55.8	63	34	32	57.6	75.6	ns
prot250	312	38	39	46.8	45.6	85	83	105.6	108	sig
prot251	300	46	42	74	80	41	38	88	74	ns
prot252	127	45	53	96	108	39	45	123	96	ns
prot253	191	39	35	59.4	72	27	29	54	72	ns
prot254	211	33	40	32.4	40.8	30	27	61.2	36	ns
prot255	199	31	22	72	62	47	67	130	98	sig
prot256	266	30	33	63	78	33	29	90	75	ns
prot257	322	34	22	32.4	55.8	15	33	59.4	37.8	ns
prot258	313	32	29	30	26.4	25	29	48	38.4	ns
prot259	286	24	25	52	32	32	20	38	44	ns
prot260	265	17	11	33	36	9	9	33	39	ns
prot261	466	18	23	34.2	45	14	14	30.6	16.2	ns
prot262	455	20	18	24	18	27	23	26.4	48	sig
prot263	185	13	16	54	38	21	21	48	50	ns
prot264	209	16	12	36	69	18	21	45	63	ns
prot265	433	17	18	25.2	25.2	19	11	30.6	25.2	ns
prot266	247	15	20	28.8	15.6	17	8	10.8	16.8	ns
prot267	331	17	8	34	44	9	11	40	28	ns
prot268	452	11	13	30	42	9	15	51	39	ns
prot269	348	8	21	18	36	18	34	57.6	50.4	sig
prot270	533	8	9	12	4.8	8	6	14.4	8.4	ns
prot271	342	9	8	12	24	16	13	20	24	ns
prot272	229	4	11	15	33	9	11	48	27	ns
prot273	581	12	6	14.4	21.6	13	13	10.8	16.2	ns
prot274	389	5	9	7.2	13.2	26	18	38.4	12	sig
prot275	368	9	8	6	8	10	8	12	8	ns
prot276	350	10	7	27	33	9	10	24	18	ns
prot277	502	6	3	16.2	14.4	4	8	5.4	12.6	ns
prot278	588	7	11	7.2	6	4	8	10.8	4.8	ns
prot279	404	7	4	16	14	10	6	14	18	ns
prot280	281	7	7	18	24	8	8	15	9	ns
prot281	475	7	4	19.8	7.2	4	9	14.4	16.2	sig
prot282	264	6	5	6	12	8	2	4.8	2.4	ns
prot283	428	1	7	20	18	5	8	16	20	ns
prot284	605	4	4	27	30	12	1	15	15	ns
prot285	546	3	3	12.6	0	4	3	1.8	14.4	ns
prot286	393	7	6	7.2	7.2	5	7	9.6	9.6	ns
prot287	651	3	5	20	10	3	6	4	6	ns
prot288	386	8	7	12	6	4	7	15	18	ns
prot289	127	223	197	325.8	333	212	183	365.4	352.8	ns
prot290	307	147	147	178.8	178.8	165	160	176.4	194.4	ns
prot291	151	74	78	118	134	87	70	130	124	ns
prot292	246	39	28	129	105	40	29	120	102	ns
prot293	201	42	38	70.2	63	40	25	43.2	77.4	ns
prot294	295	32	44	33.6	38.4	31	32	32.4	37.2	ns
prot295	377	29	25	66	54	32	16	64	62	ns
prot296	232	28	26	72	78	31	26	72	93	ns
prot297	333	29	15	37.8	59.4	28	28	46.8	34.2	ns
prot298	276	25	23	37.2	25.2	20	20	26.4	33.6	ns
prot299	225	22	17	46	42	25	25	52	38	ns
prot300	152	19	25	48	63	17	21	78	63	ns
prot301	268	16	20	46.8	41.4	31	28	66.6	27	ns
prot302	261	23	25	21.6	28.8	27	24	26.4	34.8	ns
prot303	234	22	25	42	32	22	16	54	46	ns
prot304	203	16	14	72	72	15	26	69	66	ns
prot305	277	17	27	30.6	48.6	58	26	50.4	61.2	sig
prot306	224	17	26	18	20.4	19	16	22.8	21.6	ns
prot307	260	14	14	34	44	24	20	28	30	ns
prot308	278	13	14	93	63	36	23	54	39	ns
prot309	420	17	14	18	27	15	16	25.2	25.2	ns
prot310	424	7	18	25.2	8.4	13	13	16.8	20.4	ns
prot311	219	17	14	30	40	10	18	20	34	ns
prot312	277	10	9	30	27	17	9	39	39	ns
prot313	279	12	10	18	18	14	8	19.8	21.6	sig
prot314	558	13	10	26.4	19.2	13	19	19.2	24	ns
prot315	822	8	7	24	12	8	3	22	14	ns
prot316	423	12	12	27	42	11	17	36	42	ns
prot317	301	12	4	9	12.6	15	12	70.2	37.8	sig
prot318	477	5	12	9.6	13.2	24	24	36	25.2	sig
prot319	354	8	16	32	20	7	7	30	26	ns
prot320	538	5	1	30	21	12	28	60	48	sig
prot321	330	9	5	18	14.4	21	12	18	25.2	ns
prot322	345	5	9	8.4	9.6	7	9	12	3.6	ns
prot323	290	9	2	10	8	8	10	16	8	ns
prot324	587	10	7	21	33	5	4	33	27	ns
prot325	416	9	11	12.6	9	9	8	7.2	16.2	ns
prot326	806	4	8	6	6	9	13	10.8	8.4	ns
prot327	243	7	5	12	14	5	12	24	20	sig
prot328	674	11	5	18	24	6	3	21	30	ns
prot329	297	5	6	14.4	7.2	5	7	10.8	18	ns
prot330	558	6	7	8.4	8.4	8	5	7.2	8.4	ns
prot331	340	4	6	8	4	6	6	4	6	ns
prot332	546	9	5	27	21	14	13	42	27	sig
prot333	193	7	9	9	14.4	5	7	5.4	0	ns
prot334	641	9	6	10.8	10.8	6	7	7.2	6	ns
prot335	452	5	5	10	4	7	2	12	18	ns
prot336	481	7	8	12	18	9	8	6	18	ns
prot337	355	7	3	3.6	7.2	4	6	12.6	7.2	ns
prot338	530	9	3	6	8.4	5	9	15.6	13.2	sig
prot339	374	3	3	2	14	2	3	10	12	ns
prot340	253	11	5	15	12	7	8	15	6	ns
prot341	442	5	6	9	5.4	5	4	9	1.8	ns
prot342	861	5	3	6	4.8	6	4	4.8	4.8	ns
prot343	413	2	4	8	4	7	7	14	8	sig
prot344	648	6	5	18	18	2	3	12	6	ns
prot345	719	0	7	7.2	5.4	27	15	16.2	10.8	sig
prot346	786	7	3	9.6	3.6	1	6	4.8	8.4	ns
prot347	596	5	4	10	2	2	7	22	14	sig
prot348	777	0	7	9	9	2	5	12	9	ns
prot349	798	2	3	0	3.6	6	2	9	7.2	ns
prot350	141	205	195	240	271.2	498	480	518.4	516	sig
prot351	221	162	140	288	250	263	281	494	572	sig
prot352	283	59	70	168	201	60	65	225	195	ns
prot353	246	63	53	126	115.2	70	58	109.8	111.6	ns
prot354	212	40	48	38.4	56.4	50	56	51.6	49.2	ns
prot355	219	44	40	92	102	39	45	52	66	ns
prot356	448	26	38	93	123	39	41	111	117	ns
prot357	351	32	34	50.4	68.4	39	35	70.2	68.4	ns
prot358	161	23	22	33.6	38.4	59	59	73.2	58.8	sig
prot359	178	25	33	50	52	47	45	86	126	sig
prot360	178	26	22	81	54	15	42	99	90	sig
prot361	250	23	34	45	28.8	20	21	28.8	28.8	ns
prot362	238	25	19	21.6	19.2	30	39	45.6	28.8	sig
prot363	261	23	20	46	44	38	47	58	90	sig
prot364	194	24	15	63	48	17	20	42	69	ns
prot365	234	22	24	25.2	36	11	27	37.8	28.8	ns
prot366	337	26	24	10.8	27.6	15	18	22.8	21.6	ns
prot367	296	10	18	20	34	15	12	50	40	ns
prot368	248	9	19	33	39	11	12	33	33	ns
prot369	311	19	21	14.4	41.4	24	39	118.8	70.2	sig
prot370	224	14	8	16.8	14.4	11	14	21.6	9.6	ns
prot371	279	19	14	24	20	10	18	24	32	ns
prot372	471	15	26	51	54	16	19	27	63	ns
prot373	218	9	8	10.8	10.8	7	14	18	10.8	ns
prot374	249	11	8	20.4	10.8	24	27	31.2	21.6	sig
prot375	312	23	16	28	36	15	6	24	46	ns
prot376	402	8	11	48	33	12	10	30	27	ns
prot377	196	14	17	16.2	19.8	13	10	18	23.4	ns
prot378	285	4	14	15.6	12	12	13	21.6	22.8	sig
prot379	292	11	14	24	28	14	16	32	16	ns
prot380	227	19	11	21	21	12	10	18	18	ns
prot381	322	14	18	16.2	16.2	20	22	46.8	43.2	sig
prot382	449	11	9	10.8	7.2	17	15	12	9.6	ns
prot383	373	9	15	10	16	14	16	24	22	ns
prot384	239	4	10	39	33	17	15	18	27	ns
prot385	235	9	16	12.6	16.2	8	9	30.6	27	ns
prot386	267	11	8	14.4	16.8	7	9	16.8	10.8	ns
prot387	262	6	7	14	28	7	9	22	14	ns
prot388	241	9	12	30	27	11	10	36	30	ns
prot389	315	14	8	7.2	12.6	7	10	14.4	5.4	ns
prot390	997	9	7	4.8	12	7	12	13.2	7.2	ns
prot391	392	6	6	18	14	15	4	12	48	sig
prot392	558	11	8	12	30	13	10	12	18	ns
prot393	468	7	7	10.8	7.2	12	3	32.4	43.2	sig
prot394	253	4	7	8.4	4.8	7	4	7.2	6	ns
prot395	248	12	6	18	10	10	2	10	10	ns
prot396	527	5	7	24	18	8	8	27	18	ns
prot397	432	5	3	5.4	3.6	9	3	5.4	5.4	ns
prot398	455	6	6	8.4	3.6	7	6	7.2	7.2	ns
prot399	529	2	4	10	16	7	1	12	2	ns
prot400	375	6	4	39	9	11	7	12	15	ns
prot401	287	8	4	5.4	9	6	9	7.2	7.2	ns
prot402	332	5	1	9.6	6	5	0	3.6	4.8	ns
prot403	541	3	4	10	6	5	9	6	10	ns
prot404	280	4	3	15	24	3	6	24	18	ns
prot405	458	4	5	14.4	1.8	4	10	16.2	5.4	sig
prot406	291	4	7	6	10.8	9	3	8.4	2.4	ns
prot407	548	4	6	10	24	6	8	12	10	ns
prot408	292	4	2	6	15	4	4	9	39	ns
prot409	559	1	2	7.2	3.6	1	4	10.8	16.2	ns
prot410	859	3	1	4.8	3.6	4	5	3.6	2.4	ns
prot411	484	3	0	10	6	5	2	0	6	ns
prot412	117	158	139	444	447	152	140	444	378	ns
prot413	182	140	137	225	257.4	241	259	444.6	405	sig
prot414	226	107	97	152.4	134.4	111	102	122.4	138	ns
prot415	179	76	59	130	128	71	73	172	130	ns
prot416	129	58	64	177	213	132	108	324	318	sig
prot417	222	39	47	97.2	79.2	138	174	259.2	243	sig
prot418	353	36	44	56.4	37.2	29	37	46.8	37.2	ns
prot419	157	37	40	86	84	38	57	72	104	ns
prot420	376	21	27	72	78	28	28	105	96	ns
prot421	429	24	37	54	48.6	19	34	64.8	50.4	sig
prot422	182	27	23	24	27.6	28	33	33.6	39.6	sig
prot423	187	31	23	48	52	36	28	72	48	sig
prot424	206	31	14	72	78	33	33	60	48	ns
prot425	319	20	23	39.6	23.4	27	26	43.2	45	ns
prot426	533	30	17	19.2	10.8	44	32	45.6	57.6	sig
prot427	182	18	21	46	34	25	27	28	44	ns
prot428	260	25	14	45	78	42	18	102	60	sig
prot429	181	19	21	30.6	30.6	26	14	27	30.6	ns
prot430	246	15	16	16.8	12	8	11	26.4	15.6	ns
prot431	156	25	20	38	32	11	21	28	34	ns
prot432	213	13	19	39	39	18	23	45	39	ns
prot433	295	18	5	28.8	10.8	13	10	12.6	9	ns
prot434	610	7	10	21.6	21.6	16	18	15.6	13.2	sig
prot435	152	16	13	22	26	17	13	24	34	ns
prot436	470	13	12	24	42	18	20	36	48	ns
prot437	278	14	17	12.6	36	13	8	27	19.8	ns
prot438	250	16	10	7.2	12	14	4	26.4	16.8	ns
prot439	265	17	17	32	36	18	14	28	6	ns
prot440	327	7	10	12	30	12	11	39	12	ns
prot441	577	18	5	21.6	28.8	12	6	12.6	19.8	ns
prot442	236	7	13	12	4.8	12	24	36	36	sig
prot443	347	14	12	14	24	14	6	20	14	ns
prot444	177	8	5	36	15	10	13	27	33	ns
prot445	261	14	13	10.8	19.8	5	15	14.4	9	ns
prot446	357	6	13	13.2	7.2	3	6	12	6	ns
prot447	379	12	8	36	24	10	14	16	16	ns
prot448	172	6	7	24	39	18	14	27	42	sig
prot449	161	5	7	10.8	14.4	9	5	9	14.4	ns
prot450	466	8	7	19.2	12	10	13	9.6	15.6	ns
prot451	165	1	10	20	30	9	6	10	16	ns
prot452	245	8	6	18	12	6	4	18	24	ns
prot453	222	7	9	12.6	14.4	8	11	10.8	10.8	ns
prot454	428	10	3	21.6	6	5	7	7.2	15.6	sig
prot455	227	12	3	18	12	5	6	6	8	ns
prot456	420	3	11	33	15	24	21	72	63	sig
prot457	171	9	9	12.6	12.6	6	9	10.8	16.2	ns
prot458	307	6	8	8.4	8.4	5	7	4.8	6	ns
prot459	230	8	7	12	10	7	12	10	12	ns
prot460	343	9	9	27	12	8	6	18	9	ns
prot461	441	7	9	16.2	16.2	11	5	10.8	14.4	ns
prot462	415	10	6	7.2	7.2	4	10	4.8	2.4	ns
prot463	270	5	6	12	0	7	12	8	14	ns
prot464	711	5	5	21	12	5	5	30	12	ns
prot465	321	3	2	9	10.8	9	11	7.2	7.2	ns
prot466	238	2	3	6	7.2	1	8	8.4	6	ns
prot467	320	3	2	6	2	11	7	10	6	ns
prot468	274	6	4	21	18	7	11	6	9	ns
prot469	364	12	8	10.8	12.6	6	4	9	14.4	ns
prot470	361	6	7	9.6	9.6	6	3	3.6	9.6	ns
prot471	262	4	8	8	18	3	3	12	10	ns
prot472	513	6	6	15	0	8	7	21	6	ns
prot473	569	7	5	3.6	7.2	18	12	7.2	18	sig
prot474	387	8	4	9.6	7.2	4	2	14.4	14.4	sig
prot475	447	4	8	6	10	5	3	6	8	ns
prot476	378	3	3	6	15	4	4	12	12	ns
prot477	251	3	4	5.4	7.2	12	8	7.2	5.4	ns
prot478	468	5	5	3.6	6	2	3	3.6	4.8	sig
prot479	544	2	2	16	14	6	3	12	36	sig
prot480	244	7	6	9	12	9	33	27	54	sig
prot481	327	6	7	3.6	3.6	2	5	9	3.6	ns
prot482	494	1	5	4.8	3.6	3	3	2.4	4.8	ns
prot483	192	161	198	378	344	196	184	344	342	ns
prot484	243	136	107	348	291	167	149	450	516	sig
prot485	149	47	41	88.2	77.4	147	141	189	297	sig
prot486	236	37	44	56.4	55.2	34	47	31.2	58.8	ns
prot487	134	46	26	96	90	32	35	64	84	ns
prot488	103	33	37	114	114	35	34	87	132	ns
prot489	103	34	37	68.4	50.4	44	52	100.8	91.8	sig
prot490	103	31	32	43.2	36	38	31	56.4	42	ns
prot491	271	36	37	64	64	31	41	82	72	ns
prot492	257	23	22	84	84	19	33	69	102	ns
prot493	174	23	21	23.4	23.4	26	18	28.8	54	sig
prot494	165	30	26	38.4	31.2	11	26	31.2	31.2	ns
prot495	251	19	18	44	42	22	15	36	28	ns
prot496	265	19	24	102	45	19	17	60	75	ns
prot497	193	19	24	57.6	25.2	40	64	79.2	68.4	sig
prot498	137	26	20	15.6	19.2	25	16	30	30	ns
prot499	149	16	23	52	48	49	36	82	90	sig
prot500	291	15	17	84	63	16	24	54	66	ns
prot501	227	26	21	30.6	34.2	23	12	28.8	41.4	ns
prot502	198	14	14	28.8	13.2	14	19	21.6	14.4	ns
prot503	194	18	12	36	54	14	15	44	42	ns
prot504	234	23	22	51	15	45	78	189	162	sig
prot505	247	12	17	27	21.6	10	23	18	25.2	ns
prot506	145	10	13	24	26.4	20	28	25.2	26.4	ns
prot507	141	11	22	38	26	17	16	28	28	ns
prot508	187	14	11	48	48	11	8	48	45	ns
prot509	165	15	12	32.4	25.2	22	25	45	30.6	sig
prot510	166	14	21	15.6	18	16	15	21.6	14.4	ns
prot511	225	10	8	16	38	21	18	42	26	ns
prot512	239	11	18	24	36	10	17	66	51	sig
prot513	275	19	15	10.8	30.6	14	11	28.8	21.6	ns
prot514	206	12	7	13.2	14.4	13	21	15.6	16.8	ns
prot515	322	15	13	24	32	51	27	78	66	sig
prot516	178	12	13	48	24	20	16	45	60	ns
prot517	227	14	9	25.2	18	14	12	19.8	19.8	ns
prot518	237	17	10	13.2	21.6	12	11	12	20.4	ns
prot519	254	8	15	24	22	13	13	28	22	ns
prot520	208	10	8	27	54	9	18	42	30	ns
prot521	153	9	9	18	12.6	19	15	27	23.4	ns
prot522	244	12	10	15.6	15.6	22	9	14.4	13.2	ns
prot523	287	8	6	20	12	10	14	26	14	ns
prot524	206	10	12	18	45	9	17	21	36	ns
prot525	244	12	16	23.4	34.2	9	9	18	21.6	ns
prot526	383	11	9	20.4	8.4	4	10	8.4	9.6	ns
prot527	184	8	7	10	16	9	13	34	16	ns
prot528	377	11	5	21	18	6	11	21	24	ns
prot529	355	8	12	19.8	10.8	8	8	14.4	18	ns
prot530	129	9	9	15.6	9.6	17	7	12	13.2	ns
prot531	162	11	12	24	12	5	4	20	16	ns
prot532	184	9	7	27	21	7	11	33	18	ns
prot533	347	9	10	16.2	18	9	8	12.6	16.2	ns
prot534	203	4	7	9.6	10.8	8	5	2.4	6	ns
prot535	1930	8	8	12	28	10	2	16	26	ns
prot536	316	13	10	18	33	20	12	24	48	sig
prot537	198	9	6	12.6	12.6	11	6	10.8	18	ns
prot538	250	4	3	6	8.4	10	3	6	6	ns
prot539	265	9	7	12	12	14	12	16	12	sig
prot540	469	7	8	12	21	8	12	21	24	ns
prot541	563	9	11	16.2	7.2	7	2	9	10.8	ns
prot542	290	10	4	10.8	10.8	8	9	4.8	14.4	ns
prot543	338	8	3	2	20	7	1	8	10	ns
prot544	449	3	5	24	6	6	6	12	18	ns
prot545	273	6	4	12.6	9	11	6	14.4	10.8	sig
prot546	412	5	6	19.2	9.6	5	6	3.6	7.2	ns
prot547	170	5	4	12	12	9	21	30	42	sig
prot548	478	13	6	12	12	18	18	6	36	sig
prot549	302	6	11	16.2	10.8	3	6	16.2	9	ns
prot550	167	6	10	4.8	7.2	0	6	6	2.4	ns
prot551	151	5	4	18	8	9	7	14	6	ns
prot552	816	8	7	18	12	4	7	15	18	ns
prot553	279	10	1	12.6	7.2	4	6	7.2	5.4	ns
prot554	320	4	6	6	4.8	8	5	6	9.6	ns
prot555	351	6	7	6	16	10	4	8	12	sig
prot556	242	5	6	18	12	6	3	15	9	ns
prot557	276	8	4	5.4	9	4	3	12.6	12.6	ns
prot558	565	7	4	4.8	8.4	9	5	15.6	4.8	ns
prot559	356	4	4	12	8	4	4	2	10	sig
prot560	162	4	3	6	18	6	3	18	15	ns
prot561	155	4	2	1.8	5.4	4	8	7.2	7.2	ns
prot562	484	3	8	4.8	3.6	4	2	7.2	2.4	sig
prot563	462	8	9	6	10	7	5	8	4	sig
prot564	989	4	2	24	12	3	5	3	18	ns
prot565	353	1	2	7.2	7.2	9	15	16.2	21.6	sig
prot566	382	8	2	6	7.2	6	5	4.8	9.6	ns
prot567	1092	7	9	16	4	5	4	6	8	ns
prot568	158	1	3	6	9	2	2	39	12	sig
prot569	829	2	7	9	9	5	5	1.8	9	ns
prot570	600	2	2	2.4	3.6	2	5	2.4	4.8	sig
prot571	743	2	3	2	8	1	4	6	10	ns
prot572	271	3	1	12	9	0	4	3	9	ns
prot573	774	3	1	5.4	7.2	3	3	9	5.4	ns
prot574	617	0	0	1.2	0	2	2	2.4	2.4	sig
prot575	120	153	176	386	326	522	546	978	942	sig
prot576	257	130	141	399	411	200	222	612	504	sig
prot577	138	163	152	203.4	225	151	137	243	331.2	ns
prot578	126	83	92	109.2	108	85	72	94.8	100.8	ns
prot579	126	88	77	156	186	88	83	156	188	ns
prot580	126	80	96	285	213	86	87	213	240	ns
prot581	126	85	90	136.8	144	86	71	129.6	171	ns
prot582	126	77	104	99.6	111.6	92	93	110.4	91.2	ns
prot583	126	97	90	164	214	94	92	160	154	ns
prot584	126	82	84	294	240	74	81	291	219	ns
prot585	433	80	85	135	162	98	74	185.4	183.6	ns
prot586	258	36	37	50.4	58.8	38	39	32.4	44.4	ns
prot587	219	25	30	52	58	33	24	44	32	ns
prot588	274	31	25	108	78	60	48	180	150	sig
prot589	211	29	24	41.4	41.4	11	19	45	45	ns
prot590	203	14	24	19.2	26.4	22	20	25.2	30	ns
prot591	210	21	27	64	56	33	38	50	58	ns
prot592	190	32	15	69	90	23	23	72	87	ns
prot593	164	24	16	32.4	52.2	21	27	50.4	48.6	ns
prot594	159	22	22	21.6	26.4	29	26	28.8	19.2	ns
prot595	171	20	18	52	32	22	21	54	56	ns
prot596	153	19	22	87	33	14	26	39	69	ns
prot597	176	22	28	30.6	32.4	22	20	34.2	30.6	ns
prot598	192	20	27	21.6	14.4	30	15	25.2	28.8	sig
prot599	352	14	11	30	26	17	14	24	36	ns
prot600	146	18	12	42	51	16	9	33	30	ns
prot601	323	15	15	28.8	25.2	16	10	41.4	23.4	ns
prot602	258	20	16	13.2	18	19	17	20.4	10.8	ns
prot603	152	14	15	26	34	8	14	22	28	ns
prot604	76	20	13	24	27	12	17	45	48	ns
prot605	128	20	15	30.6	27	11	12	43.2	28.8	ns
prot606	187	23	17	22.8	22.8	18	23	27.6	21.6	ns
prot607	160	15	17	46	30	19	13	44	44	ns
prot608	315	14	15	48	42	21	17	60	84	ns
prot609	129	15	11	25.2	18	9	25	19.8	28.8	ns
prot610	185	19	15	13.2	19.2	10	13	12	26.4	ns
prot611	146	9	10	30	32	60	54	120	42	sig
prot612	241	8	13	45	51	9	14	27	21	ns
prot613	222	12	15	25.2	25.2	18	10	23.4	25.2	ns
prot614	205	10	6	12	8.4	20	18	24	13.2	sig
prot615	240	11	8	30	30	28	26	30	18	sig
prot616	99	8	13	54	30	18	26	30	27	sig
prot617	643	10	8	18	16.2	13	9	18	14.4	ns
prot618	239	17	11	14.4	13.2	13	16	21.6	9.6	ns
prot619	383	14	13	24	30	11	11	26	28	ns
prot620	247	10	14	33	24	9	12	33	24	ns
prot621	189	16	9	27	16.2	15	18	10.8	28.8	sig
prot622	171	12	14	14.4	8.4	12	15	10.8	8.4	ns
prot623	326	9	6	28	12	11	7	30	22	ns
prot624	231	7	11	27	15	9	11	51	27	ns
prot625	153	7	11	23.4	18	11	10	19.8	14.4	ns
prot626	268	11	12	9.6	16.8	11	17	13.2	10.8	ns
prot627	204	5	12	16	4	16	14	16	24	sig
prot628	191	4	22	36	27	9	5	27	24	ns
prot629	114	10	12	19.8	10.8	13	9	12.6	19.8	ns
prot630	419	12	11	13.2	14.4	5	15	10.8	10.8	ns
prot631	141	9	16	24	32	10	15	12	20	ns
prot632	128	10	13	42	9	6	7	24	18	ns
prot633	164	5	1	10.8	9	4	3	12.6	14.4	ns
prot634	274	10	7	13.2	16.8	16	5	18	9.6	ns
prot635	188	12	15	30	24	11	17	28	10	ns
prot636	372	7	11	21	27	5	11	18	36	ns
prot637	365	8	7	18	14.4	8	6	14.4	10.8	ns
prot638	145	6	8	13.2	7.2	8	10	4.8	4.8	ns
prot639	159	6	8	24	20	8	10	16	14	ns
prot640	379	9	3	27	24	9	9	15	30	ns
prot641	190	10	5	16.2	9	15	9	21.6	27	ns
prot642	194	8	10	7.2	10.8	4	7	7.2	9.6	ns
prot643	178	8	10	20	18	8	7	16	12	ns
prot644	181	5	10	24	33	6	4	30	27	ns
prot645	321	8	7	30.6	16.2	7	14	7.2	9	ns
prot646	192	7	4	12	7.2	5	4	14.4	9.6	ns
prot647	352	6	11	12	22	8	9	24	12	ns
prot648	118	9	7	30	15	9	8	15	27	ns
prot649	410	8	7	14.4	10.8	7	9	9	12.6	ns
prot650	403	10	6	10.8	3.6	6	4	6	8.4	ns
prot651	199	7	7	18	18	7	11	22	14	ns
prot652	457	6	7	12	24	4	7	12	27	ns
prot653	221	11	8	9	16.2	11	6	9	12.6	ns
prot654	216	7	9	9.6	4.8	5	10	1.2	13.2	ns
prot655	217	10	9	8	8	9	6	10	16	ns
prot656	172	4	6	18	21	7	6	18	6	ns
prot657	268	5	6	12.6	9	2	6	25.2	14.4	sig
prot658	583	6	7	6	10.8	8	6	8.4	10.8	ns
prot659	229	5	4	10	10	12	6	14	20	ns
prot660	177	10	6	36	15	6	7	21	30	ns
prot661	142	11	10	16.2	12.6	11	6	9	7.2	ns
prot662	178	7	5	9.6	9.6	6	5	8.4	7.2	sig
prot663	111	5	4	18	8	10	8	10	18	ns
prot664	116	9	9	24	12	6	7	12	15	ns
prot665	325	5	7	14.4	16.2	10	2	18	10.8	ns
prot666	268	6	6	4.8	8.4	2	7	4.8	10.8	ns
prot667	599	7	6	18	10	6	4	20	12	ns
prot668	341	4	9	18	27	8	4	18	12	ns
prot669	172	7	5	14.4	7.2	6	7	5.4	10.8	ns
prot670	204	9	9	7.2	2.4	4	3	14.4	3.6	sig
prot671	171	6	2	8	6	6	2	16	6	ns
prot672	255	6	5	18	12	5	5	12	27	ns
prot673	180	8	1	3.6	14.4	2	2	7.2	5.4	ns
prot674	215	1	4	4.8	3.6	7	1	7.2	4.8	ns
prot675	211	9	4	12	12	2	11	12	16	ns
prot676	234	6	4	6	6	5	5	9	9	ns
prot677	214	5	6	12.6	10.8	6	3	7.2	12.6	ns
prot678	180	3	7	1.2	1.2	8	2	8.4	3.6	ns
prot679	292	7	4	6	12	5	4	10	14	ns
prot680	387	5	8	27	6	3	3	21	12	ns
prot681	283	4	4	9	7.2	6	7	9	7.2	ns
prot682	351	1	4	0	2.4	5	5	8.4	2.4	ns
prot683	502	6	5	10	10	10	4	10	10	ns
prot684	484	6	4	15	3	4	1	6	6	ns
prot685	345	8	7	9	12.6	4	7	19.8	14.4	sig
prot686	448	0	5	9.6	3.6	4	6	6	6	ns
prot687	277	2	6	4	12	3	6	28	6	sig
prot688	737	9	3	9	9	3	6	9	15	ns
prot689	159	4	0	5.4	3.6	8	6	10.8	3.6	sig
prot690	153	4	6	3.6	7.2	7	6	7.2	4.8	ns
prot691	321	2	4	14	8	9	18	30	36	sig
prot692	373	5	3	9	18	2	4	18	12	ns
prot693	124	4	5	1.8	5.4	2	3	7.2	5.4	ns
prot694	330	0	6	3.6	4.8	3	1	7.2	1.2	ns
prot695	319	2	7	4	4	15	21	18	12	sig
prot696	272	1	5	24	15	4	4	3	21	ns
prot697	296	5	4	3.6	5.4	7	0	10.8	7.2	ns
prot698	167	3	4	2.4	4.8	6	3	3.6	4.8	ns
prot699	832	1	3	6	10	2	5	10	6	ns
prot700	461	3	5	12	15	3	3	6	9	ns
prot701	152	4	4	7.2	9	12	4	5.4	9	ns
prot702	247	4	2	2.4	4.8	2	5	9.6	13.2	ns
prot703	311	2	4	2	6	6	2	12	6	ns
prot704	299	4	4	21	3	4	4	15	12	ns
prot705	383	3	4	0	3.6	5	3	1.8	0	ns
prot706	426	3	2	4.8	6	7	4	10.8	13.2	sig
prot707	155	3	8	6	0	3	2	8	10	ns
prot708	989	3	3	15	6	1	3	6	3	ns
prot709	187	5	4	1.8	1.8	3	3	7.2	3.6	ns
prot710	366	0	3	4.8	0	2	1	7.2	9.6	ns
prot711	715	5	6	6	8	4	2	6	2	ns
prot712	830	3	4	3	9	1	4	3	9	ns
prot713	177	4	5	9	5.4	0	4	7.2	3.6	ns
prot714	632	3	2	6	4.8	3	4	1.2	3.6	ns
prot715	444	3	1	8	2	1	3	8	4	ns
prot716	1241	2	4	9	0	0	4	9	6	ns
prot717	685	3	1	1.8	9	6	3	5.4	21.6	sig
prot718	387	1	1	3.6	1.2	1	1	6	2.4	sig
prot719	322	4	2	0	4	3	1	0	2	ns
prot720	735	0	1	15	6	1	2	6	0	ns
prot721	186	39	41	50.4	55.8	53	39	84.6	79.2	ns
prot722	156	37	46	42	52.8	34	33	60	55.2	ns
prot723	282	37	33	86	56	54	103	140	206	sig
prot724	140	36	33	69	84	37	30	84	114	sig
prot725	137	23	23	55.8	46.8	28	22	48.6	45	ns
prot726	124	18	15	38.4	16.8	35	22	24	44.4	ns
prot727	169	18	18	42	32	14	14	36	26	ns
prot728	142	23	26	75	72	16	25	57	63	ns
prot729	162	26	22	23.4	37.8	36	27	39.6	28.8	ns
prot730	200	20	23	25.2	24	13	18	26.4	16.8	ns
prot731	156	13	18	22	40	7	19	42	38	ns
prot732	306	12	17	84	48	24	23	42	45	ns
prot733	174	19	11	19.8	30.6	10	17	19.8	23.4	ns
prot734	194	15	19	22.8	22.8	14	13	24	19.2	ns
prot735	103	16	14	30	36	21	15	30	24	ns
prot736	172	12	16	42	27	15	12	42	36	ns
prot737	180	17	15	23.4	21.6	15	15	27	30.6	ns
prot738	184	13	8	16.8	10.8	13	5	8.4	25.2	ns
prot739	230	15	14	34	26	15	8	12	20	ns
prot740	187	19	9	21	45	11	11	48	51	ns
prot741	189	11	18	21.6	19.8	12	16	30.6	21.6	sig
prot742	180	9	15	22.8	15.6	16	19	12	19.2	sig
prot743	294	8	16	30	32	18	24	42	40	sig
prot744	186	17	15	57	45	15	10	21	30	ns
prot745	225	9	10	14.4	16.2	19	8	21.6	19.8	ns
prot746	174	14	7	10.8	19.2	16	11	26.4	24	sig
prot747	208	11	13	12	28	39	30	60	72	sig
prot748	217	8	9	33	30	14	30	24	30	sig
prot749	112	14	10	27	19.8	33	27	70.2	59.4	sig
prot750	206	10	9	15.6	8.4	14	12	15.6	10.8	ns
prot751	166	2	13	24	22	10	6	18	10	ns
prot752	113	9	7	21	30	7	6	27	9	ns
prot753	169	8	7	10.8	14.4	8	15	16.2	7.2	ns
prot754	313	5	12	13.2	8.4	10	5	13.2	9.6	ns
prot755	197	10	3	16	12	10	10	24	14	ns
prot756	124	4	7	24	6	27	24	63	72	sig
prot757	246	13	11	16.2	12.6	5	12	10.8	14.4	ns
prot758	258	15	6	7.2	7.2	30	24	32.4	21.6	sig
prot759	168	2	9	14	16	8	7	20	10	ns
prot760	260	10	3	15	30	12	14	30	42	sig
prot761	243	5	4	16.2	5.4	8	12	5.4	10.8	ns
prot762	124	8	4	12	13.2	4	10	8.4	12	ns
prot763	208	9	6	14	4	10	26	24	36	sig
prot764	217	4	1	27	6	8	7	21	27	ns
prot765	197	8	6	12.6	14.4	5	7	12.6	12.6	ns
prot766	177	1	3	3.6	2.4	5	7	4.8	8.4	ns
prot767	146	3	8	12	10	5	7	18	20	ns
prot768	157	5	10	6	3	9	9	6	12	sig
prot769	270	4	3	14.4	16.2	4	8	10.8	5.4	ns
prot770	264	4	3	6	7.2	5	8	6	8.4	ns
prot771	274	11	11	12	2	3	10	22	12	ns
prot772	156	5	6	6	18	9	4	30	12	ns
prot773	252	10	3	12.6	9	5	5	18	12.6	ns
prot774	356	5	5	8.4	6	8	4	12	10.8	ns
prot775	180	4	10	16	8	6	4	16	14	ns
prot776	251	7	5	15	6	3	2	24	15	ns
prot777	156	9	4	5.4	10.8	6	9	19.8	10.8	ns
prot778	227	12	4	7.2	14.4	3	7	7.2	4.8	ns
prot779	116	5	8	8	6	9	6	10	6	ns
prot780	154	5	5	21	12	4	13	9	18	ns
prot781	198	3	7	5.4	12.6	14	6	10.8	9	sig
prot782	236	8	14	8.4	9.6	5	10	6	3.6	ns
prot783	184	5	11	16	10	4	5	16	8	ns
prot784	122	4	7	18	12	7	3	15	15	ns
prot785	91	6	3	12.6	10.8	5	5	7.2	14.4	ns
prot786	274	6	5	4.8	7.2	6	6	18	21.6	sig
prot787	152	5	5	4	12	3	5	6	6	ns
prot788	162	2	3	21	6	7	4	12	15	ns
prot789	158	7	4	16.2	10.8	6	4	12.6	9	ns
prot790	463	12	0	1.2	6	7	6	7.2	10.8	ns
prot791	312	5	4	10	6	3	8	10	16	ns
prot792	261	5	6	6	3	2	9	21	15	ns
prot793	392	7	6	9	3.6	7	6	12.6	14.4	ns
prot794	182	5	3	7.2	10.8	4	8	7.2	7.2	ns
prot795	310	3	11	6	8	4	0	10	2	ns
prot796	382	9	6	3	9	5	3	18	18	ns
prot797	113	1	9	7.2	9	12	7	9	9	ns
prot798	111	4	4	8.4	7.2	7	5	3.6	2.4	ns
prot799	418	1	3	14	10	4	6	4	10	ns
prot800	185	5	2	12	27	5	7	21	33	sig
prot801	163	5	2	1.8	7.2	4	6	9	5.4	ns
prot802	238	3	3	10.8	9.6	3	5	6	3.6	ns
prot803	282	4	7	8	22	1	5	6	2	ns
prot804	305	7	6	0	6	1	5	15	27	ns
prot805	292	4	4	5.4	12.6	5	4	5.4	5.4	ns
prot806	427	4	3	6	3.6	4	4	3.6	6	ns
prot807	234	6	4	18	8	10	7	22	4	sig
prot808	233	9	5	9	6	9	5	12	15	ns
prot809	425	3	9	12.6	12.6	4	2	1.8	12.6	ns
prot810	95	2	6	4.8	3.6	3	8	8.4	4.8	ns
prot811	241	3	3	10	8	5	6	4	4	ns
prot812	201	7	2	12	15	4	5	12	21	ns
prot813	474	2	6	3.6	1.8	4	5	9	3.6	ns
prot814	437	4	4	0	6	3	1	4.8	2.4	ns
prot815	411	8	3	8	10	0	8	10	2	ns
prot816	333	2	2	6	3	5	1	6	15	ns
prot817	449	5	2	1.8	5.4	2	0	3.6	3.6	ns
prot818	256	4	2	1.2	6	2	5	6	6	ns
prot819	292	4	0	6	0	3	3	2	6	ns
prot820	669	3	1	21	12	2	5	9	9	ns
prot821	378	2	5	9	9	6	3	43.2	10.8	sig
prot822	373	2	2	3.6	2.4	6	9	14.4	3.6	sig
prot823	327	4	0	6	6	3	0	6	10	ns
prot824	180	5	3	9	6	4	2	18	9	sig
prot825	357	4	2	3.6	1.8	2	3	0	5.4	ns
prot826	791	6	1	0	4.8	4	2	4.8	21.6	sig
prot827	1037	1	7	6	6	10	4	4	8	sig
prot828	223	2	0	12	6	2	1	6	3	ns
prot829	417	0	0	5.4	3.6	7	4	5.4	7.2	ns
prot830	310	1	3	2.4	3.6	2	4	3.6	1.2	ns
prot831	796	2	2	6	2	4	5	0	0	ns
prot832	385	2	2	9	0	2	3	18	0	ns
prot833	399	1	3	7.2	9	6	3	7.2	5.4	ns
prot834	661	3	2	2.4	0	2	1	1.2	3.6	ns
prot835	648	2	0	6	2	3	4	2	4	ns
prot836	172	0	2	9	15	0	2	6	6	ns
prot837	459	1	0	7.2	3.6	2	4	5.4	5.4	ns
prot838	266	2	3	1.2	4.8	4	2	4.8	1.2	ns
prot839	85	44	39	108	92	57	69	116	98	ns
prot840	185	58	38	138	153	69	62	168	162	ns
prot841	130	55	53	86.4	109.8	106	70	169.2	181.8	sig
prot842	128	54	50	67.2	67.2	47	66	56.4	66	ns
prot843	130	47	56	84	112	70	82	150	198	sig
prot844	150	60	62	108	129	48	56	171	159	ns
prot845	94	30	36	72	63	35	48	61.2	68.4	ns
prot846	154	19	25	34.8	30	26	16	20.4	31.2	ns
prot847	76	15	29	50	50	29	29	46	44	ns
prot848	213	13	24	75	78	25	22	30	72	ns
prot849	51	22	13	39.6	32.4	18	24	27	39.6	ns
prot850	198	23	13	25.2	16.8	15	18	24	24	ns
prot851	150	7	16	16	38	15	15	46	22	ns
prot852	161	11	22	39	42	13	19	54	39	ns
prot853	227	5	15	28.8	25.2	15	16	25.2	21.6	ns
prot854	56	16	18	20.4	12	5	9	25.2	25.2	ns
prot855	107	18	13	28	26	26	24	48	36	sig
prot856	85	13	17	27	57	14	5	60	57	ns
prot857	191	15	20	10.8	14.4	7	10	19.8	19.8	ns
prot858	207	8	8	14.4	16.8	12	16	18	14.4	ns
prot859	313	10	9	16	32	8	12	32	24	ns
prot860	150	4	12	42	30	11	11	48	48	ns
prot861	446	13	21	23.4	19.8	8	9	32.4	19.8	ns
prot862	165	11	15	14.4	12	9	9	13.2	9.6	ns
prot863	164	15	14	16	28	22	13	28	46	sig
prot864	183	9	10	27	27	19	12	57	45	ns
prot865	112	5	4	30.6	21.6	8	9	16.2	7.2	ns
prot866	99	12	12	15.6	16.8	14	20	16.8	32.4	sig
prot867	162	11	13	20	12	20	18	52	44	sig
prot868	294	10	10	18	42	11	11	27	27	ns
prot869	219	16	7	23.4	28.8	14	11	14.4	7.2	ns
prot870	139	12	12	13.2	14.4	16	30	28.8	45.6	sig
prot871	1091	11	7	8	16	7	11	6	22	ns
prot872	153	15	8	27	15	13	11	30	39	ns
prot873	122	5	7	19.8	16.2	5	10	19.8	19.8	ns
prot874	308	6	13	14.4	12	16	24	14.4	31.2	sig
prot875	274	8	5	16	6	5	9	14	14	ns
prot876	168	9	12	45	27	10	11	27	24	ns
prot877	157	4	4	12.6	10.8	5	6	25.2	10.8	ns
prot878	171	5	11	10.8	9.6	14	11	14.4	13.2	ns
prot879	163	9	9	16	16	8	15	10	18	ns
prot880	78	3	3	12	27	7	4	9	24	ns
prot881	177	11	5	25.2	10.8	15	18	21.6	36	sig
prot882	198	7	8	12	9.6	6	7	7.2	12	ns
prot883	322	10	10	12	10	11	12	12	18	ns
prot884	145	5	5	21	21	9	9	30	21	ns
prot885	224	5	5	14.4	5.4	5	5	10.8	21.6	ns
prot886	155	9	9	9.6	3.6	4	4	14.4	9.6	ns
prot887	102	6	8	18	18	4	9	20	6	ns
prot888	207	7	12	18	24	10	5	21	15	ns
prot889	480	10	7	12.6	14.4	11	14	25.2	23.4	sig
prot890	104	11	8	7.2	3.6	7	4	7.2	9.6	ns
prot891	204	10	6	16	10	7	12	14	12	ns
prot892	248	9	5	30	30	22	8	48	18	sig
prot893	157	5	7	21.6	7.2	10	18	28.8	27	sig
prot894	132	1	8	7.2	7.2	7	8	9.6	4.8	ns
prot895	214	4	9	14	12	3	8	12	2	ns
prot896	219	9	7	15	18	13	11	12	33	sig
prot897	193	10	8	10.8	10.8	12	10	19.8	9	ns
prot898	155	7	4	7.2	8.4	7	7	10.8	6	ns
prot899	239	4	9	14	8	4	6	10	22	ns
prot900	116	10	2	18	15	3	5	24	24	ns
prot901	211	4	4	7.2	7.2	10	4	43.2	36	sig
prot902	156	9	9	8.4	2.4	6	4	4.8	7.2	ns
prot903	246	4	4	14	8	8	9	8	4	ns
prot904	218	9	8	24	24	6	12	9	18	ns
prot905	201	4	5	9	14.4	5	9	14.4	1.8	ns
prot906	111	2	2	3.6	2.4	6	6	4.8	8.4	ns
prot907	175	4	7	10	8	1	4	16	10	ns
prot908	195	4	5	6	12	7	9	42	15	ns
prot909	292	6	3	23.4	5.4	4	5	10.8	12.6	ns
prot910	173	4	4	0	8.4	3	1	6	6	ns
prot911	284	2	6	10	10	5	4	4	6	ns
prot912	151	4	2	6	15	8	5	18	12	ns
prot913	165	5	5	9	5.4	5	3	14.4	12.6	ns
prot914	132	6	7	3.6	7.2	7	5	8.4	8.4	ns
prot915	177	1	7	10	8	7	4	18	14	ns
prot916	137	5	8	9	18	9	6	18	27	ns
prot917	325	8	11	9	5.4	7	3	10.8	1.8	ns
prot918	192	7	7	6	2.4	9	6	2.4	4.8	ns
prot919	170	2	4	8	6	2	8	6	8	ns
prot920	157	6	3	30	9	3	8	12	18	ns
prot921	192	5	5	3.6	9	15	3	16.2	16.2	sig
prot922	474	1	3	4.8	14.4	5	5	2.4	4.8	ns
prot923	186	6	5	6	10	8	8	8	8	ns
prot924	428	5	3	15	15	6	5	12	12	sig
prot925	191	8	5	7.2	7.2	1	6	18	1.8	ns
prot926	169	4	6	1.2	6	3	4	3.6	2.4	ns
prot927	166	3	5	4	6	12	6	14	14	sig
prot928	290	1	4	24	15	4	5	6	15	ns
prot929	216	4	3	0	0	2	6	3.6	21.6	sig
prot930	103	5	5	2.4	3.6	3	4	3.6	4.8	ns
prot931	271	2	4	8	10	10	2	16	8	sig
prot932	147	3	5	3	3	2	10	6	12	ns
prot933	135	1	3	1.8	9	2	6	7.2	5.4	ns
prot934	135	0	5	3.6	3.6	5	6	4.8	2.4	ns
prot935	135	3	5	10	12	5	2	6	12	ns
prot936	135	1	0	12	9	15	9	18	63	sig
prot937	321	2	0	3.6	0	6	3	5.4	5.4	ns
prot938	164	0	4	2.4	4.8	2	0	2.4	3.6	ns
prot939	113	4	2	0	0	4	2	2	8	ns
prot940	271	5	5	0	12	1	6	3	6	ns
prot941	204	3	0	3.6	12.6	3	4	0	0	ns
prot942	276	5	5	3.6	4.8	5	2	7.2	1.2	ns
prot943	108	4	9	6	14	3	1	2	4	ns
prot944	91	4	3	9	9	5	2	6	21	sig
prot945	325	3	5	7.2	5.4	2	3	7.2	5.4	ns
prot946	114	5	1	3.6	1.2	5	0	2.4	3.6	ns
prot947	277	1	1	8	4	6	1	8	8	ns
prot948	118	4	2	21	0	2	2	6	18	sig
prot949	121	4	6	7.2	5.4	2	2	7.2	5.4	ns
prot950	198	1	1	3.6	6	2	1	2.4	6	ns
prot951	237	0	2	6	4	3	1	6	4	ns
prot952	220	0	2	15	6	2	2	3	3	ns
prot953	406	4	1	3.6	3.6	2	0	1.8	3.6	ns
prot954	391	0	1	6	1.2	2	4	4.8	1.2	ns
prot955	189	4	3	2	6	8	3	6	4	sig
prot956	232	2	2	9	6	3	0	18	3	ns
prot957	470	3	0	1.8	3.6	2	0	3.6	1.8	ns
prot958	527	1	0	2.4	1.2	0	3	1.2	0	ns
prot959	141	2	2	0	6	8	2	4	16	sig
prot960	602	2	2	0	0	1	0	12	3	ns
prot961	109	19	20	46.8	45	51	36	68.4	43.2	sig
prot962	258	30	28	39.6	30	21	30	22.8	30	ns
prot963	168	9	15	16	22	17	14	22	22	ns
prot964	177	21	25	21	51	13	20	36	57	ns
prot965	104	17	17	25.2	25.2	14	11	25.2	16.2	ns
prot966	187	7	14	7.2	10.8	16	16	26.4	24	sig
prot967	134	16	10	30	28	11	16	32	16	ns
prot968	153	14	11	24	51	11	16	30	36	ns
prot969	125	11	10	21.6	27	14	10	21.6	16.2	ns
prot970	242	12	15	7.2	12	12	15	14.4	12	ns
prot971	128	12	12	22	20	24	39	90	102	sig
prot972	160	10	11	21	33	4	6	30	36	ns
prot973	65	7	10	19.8	18	16	16	25.2	25.2	sig
prot974	143	11	15	6	15.6	9	8	9.6	22.8	ns
prot975	131	11	5	28	22	14	12	28	28	sig
prot976	128	8	7	27	21	20	30	30	54	sig
prot977	76	8	9	5.4	1.8	7	5	25.2	19.8	sig
prot978	95	9	9	21.6	10.8	7	12	14.4	13.2	ns
prot979	70	9	11	20	14	11	9	8	22	ns
prot980	136	9	13	42	45	9	10	30	33	ns
prot981	116	9	10	21.6	16.2	7	4	18	19.8	ns
prot982	108	9	15	8.4	13.2	13	11	6	16.8	ns
prot983	195	5	9	16	16	10	7	32	28	sig
prot984	145	8	7	18	30	5	9	36	18	ns
prot985	102	10	8	18	16.2	7	3	12.6	27	ns
prot986	173	4	7	9.6	7.2	7	7	6	3.6	ns
prot987	212	9	5	18	14	6	7	12	12	ns
prot988	116	9	8	15	12	6	10	24	30	ns
prot989	219	11	7	18	10.8	3	4	14.4	14.4	ns
prot990	312	7	8	7.2	4.8	8	4	7.2	9.6	ns
prot991	78	8	4	8	8	6	6	4	8	ns
prot992	193	10	12	15	18	5	16	24	21	ns
prot993	500	2	0	1.8	9	3	4	5.4	7.2	ns
prot994	195	4	7	6	4.8	6	6	8.4	8.4	ns
prot995	177	3	6	14	16	2	7	2	6	ns
prot996	224	5	5	27	18	6	2	15	6	ns
prot997	239	3	9	14.4	3.6	3	7	19.8	19.8	ns
prot998	223	5	3	4.8	10.8	5	4	4.8	7.2	ns
prot999	113	6	5	10	10	11	5	18	6	ns
prot1000	94	3	3	15	15	6	5	9	21	ns
prot1001	74	3	5	3.6	5.4	3	18	21.6	27	sig
prot1002	265	1	6	2.4	4.8	3	10	10.8	4.8	ns
prot1003	225	5	10	14	6	5	13	8	20	ns
prot1004	129	5	8	18	18	7	5	24	18	ns
prot1005	210	0	4	7.2	7.2	4	8	12.6	14.4	sig
prot1006	248	5	6	6	6	5	4	10.8	6	ns
prot1007	158	8	0	6	8	6	5	14	16	sig
prot1008	68	2	3	9	12	3	3	24	12	ns
prot1009	68	4	5	9	10.8	1	7	9	3.6	ns
prot1010	548	8	4	7.2	7.2	9	8	10.8	6	ns
prot1011	123	5	5	10	4	3	5	12	8	ns
prot1012	181	5	3	6	12	3	7	12	6	ns
prot1013	824	3	3	9	9	4	12	7.2	28.8	sig
prot1014	250	1	5	10.8	7.2	3	3	6	6	ns
prot1015	242	5	3	6	6	3	2	18	12	ns
prot1016	186	2	5	12	9	2	7	6	6	ns
prot1017	228	2	11	7.2	7.2	6	5	10.8	7.2	ns
prot1018	106	1	7	2.4	9.6	7	3	6	8.4	ns
prot1019	135	6	4	6	8	4	4	10	10	ns
prot1020	173	3	2	9	9	2	6	18	6	ns
prot1021	245	4	7	7.2	12.6	8	3	3.6	9	ns
prot1022	98	3	3	3.6	2.4	2	7	0	6	ns
prot1023	149	1	4	4	10	18	6	30	24	sig
prot1024	136	4	0	21	15	1	3	12	12	ns
prot1025	335	3	2	12.6	1.8	12	5	5.4	5.4	ns
prot1026	81	2	6	3.6	2.4	2	6	7.2	4.8	ns
prot1027	124	4	5	14	8	8	3	12	4	ns
prot1028	204	3	5	18	18	3	2	3	9	ns
prot1029	124	2	1	10.8	12.6	4	3	3.6	9	ns
prot1030	231	3	5	4.8	6	6	0	2.4	2.4	ns
prot1031	192	3	7	6	18	4	5	6	12	ns
prot1032	514	2	4	6	12	5	5	6	15	ns
prot1033	277	7	3	12.6	10.8	4	4	7.2	9	ns
prot1034	159	4	5	1.2	4.8	2	3	0	2.4	ns
prot1035	190	5	4	2	8	8	8	16	16	sig
prot1036	225	3	2	3	15	1	5	21	15	ns
prot1037	57	1	1	5.4	1.8	4	5	3.6	7.2	ns
prot1038	153	5	3	7.2	1.2	3	1	4.8	7.2	ns
prot1039	91	5	5	2	8	6	0	6	8	ns
prot1040	94	5	2	6	15	3	9	12	15	ns
prot1041	112	3	4	7.2	12.6	8	6	10.8	12.6	sig
prot1042	336	2	4	2.4	4.8	3	3	3.6	6	ns
prot1043	241	5	8	4	10	4	8	2	12	ns
prot1044	108	3	5	6	3	4	6	15	18	ns
prot1045	117	2	3	7.2	10.8	3	4	18	7.2	sig
prot1046	286	5	5	1.2	4.8	4	2	3.6	7.2	ns
prot1047	122	3	2	8	4	18	4	20	20	sig
prot1048	273	4	2	9	3	2	1	9	6	ns
prot1049	237	6	3	12.6	3.6	2	2	7.2	3.6	ns
prot1050	222	4	2	6	3.6	2	2	1.2	3.6	ns
prot1051	799	4	4	4	0	6	12	6	18	sig
prot1052	125	1	2	12	9	5	3	3	6	ns
prot1053	98	3	3	3.6	0	6	2	5.4	1.8	ns
prot1054	153	0	3	0	7.2	2	1	3.6	4.8	ns
prot1055	186	1	1	6	4	1	1	4	12	ns
prot1056	188	2	4	0	6	3	4	0	9	ns
prot1057	127	2	1	3.6	5.4	6	2	3.6	3.6	sig
prot1058	65	108	120	151.2	124.8	103	111	154.8	108	ns
prot1059	115	45	51	86	100	47	48	104	80	ns
prot1060	65	31	29	87	78	31	35	51	78	ns
prot1061	90	23	21	27	34.2	26	19	37.8	39.6	ns
prot1062	120	13	14	13.2	13.2	16	18	22.8	9.6	ns
prot1063	83	8	3	18	8	7	11	20	30	ns
prot1064	177	7	10	24	15	15	33	45	72	sig
prot1065	59	5	10	7.2	7.2	15	15	59.4	27	sig
prot1066	97	7	7	9.6	13.2	8	13	7.2	9.6	ns
prot1067	188	12	12	8	12	2	4	16	24	ns
prot1068	82	2	4	24	27	10	5	18	12	ns
prot1069	109	7	11	10.8	10.8	11	10	12.6	12.6	ns
prot1070	109	6	8	7.2	9.6	10	8	7.2	9.6	ns
prot1071	168	4	7	14	14	24	15	48	66	sig
prot1072	188	4	6	27	30	3	11	21	21	ns
prot1073	82	8	8	10.8	9	10	1	9	3.6	ns
prot1074	75	3	13	10.8	9.6	15	10	8.4	13.2	ns
prot1075	151	4	8	16	8	4	10	6	12	ns
prot1076	175	5	4	30	15	3	5	12	21	ns
prot1077	116	8	5	18	5.4	7	3	14.4	16.2	ns
prot1078	161	5	9	7.2	7.2	13	8	7.2	9.6	sig
prot1079	95	4	4	16	12	8	4	10	14	ns
prot1080	101	2	6	15	21	5	7	3	18	ns
prot1081	175	4	8	3.6	7.2	4	5	9	1.8	ns
prot1082	401	12	7	1.2	7.2	3	6	12	3.6	ns
prot1083	214	9	8	20	14	4	5	20	16	ns
prot1084	215	6	1	18	3	5	5	15	12	ns
prot1085	152	2	2	7.2	5.4	4	2	10.8	5.4	ns
prot1086	125	3	3	8.4	4.8	3	4	4.8	8.4	ns
prot1087	154	2	4	4	12	2	4	14	6	ns
prot1088	119	8	5	24	3	4	3	12	27	ns
prot1089	145	7	9	10.8	12.6	12	10	21.6	14.4	sig
prot1090	256	5	8	6	4.8	8	2	16.8	12	ns
prot1091	119	1	3	4	6	6	4	14	10	ns
prot1092	159	2	3	9	18	6	4	15	18	ns
prot1093	91	4	7	10.8	5.4	8	7	10.8	9	sig
prot1094	396	4	6	2.4	6	3	3	3.6	6	ns
prot1095	205	4	4	6	2	3	2	12	6	ns
prot1096	108	3	5	21	15	4	6	6	24	sig
prot1097	71	10	6	3.6	7.2	4	2	1.8	9	ns
prot1098	259	3	3	2.4	3.6	1	3	3.6	4.8	ns
prot1099	191	0	3	14	8	3	4	6	16	ns
prot1100	147	4	4	0	3	2	3	18	15	ns
prot1101	292	2	4	10.8	3.6	9	13	9	19.8	sig
prot1102	69	5	2	3.6	6	4	3	3.6	4.8	ns
prot1103	245	2	3	10	12	3	2	2	6	ns
prot1104	146	3	0	6	0	2	4	0	6	ns
prot1105	351	6	3	1.8	5.4	2	3	12.6	9	ns
prot1106	106	4	2	8.4	6	6	3	2.4	2.4	ns
prot1107	180	5	1	0	10	5	6	10	8	ns
prot1108	199	6	3	12	12	2	6	15	24	ns
prot1109	185	8	2	3.6	16.2	5	5	5.4	7.2	ns
prot1110	182	1	6	3.6	3.6	4	2	8.4	13.2	sig
prot1111	59	1	2	2	2	3	2	4	6	ns
prot1112	173	3	3	6	15	4	5	15	6	ns
prot1113	105	2	4	1.8	5.4	1	0	7.2	3.6	ns
prot1114	79	5	2	2.4	4.8	4	3	4.8	6	ns
prot1115	94	5	4	2	8	4	2	4	6	ns
prot1116	235	3	1	9	6	1	1	12	0	ns
prot1117	99	0	3	3.6	3.6	3	2	9	3.6	ns
prot1118	103	1	5	2.4	3.6	2	2	2.4	4.8	ns
prot1119	226	3	5	4	4	8	2	6	8	sig
prot1120	168	3	0	9	21	4	2	12	21	ns
prot1121	454	1	3	3.6	5.4	2	0	3.6	7.2	ns
prot1122	92	1	4	3.6	2.4	3	2	4.8	3.6	ns
prot1123	99	2	2	6	4	4	1	6	2	ns
prot1124	116	1	2	6	0	5	3	9	6	ns
prot1125	90	3	3	3.6	1.8	5	5	1.8	10.8	sig
prot1126	87	4	2	1.2	2.4	1	1	8.4	4.8	ns
prot1127	294	0	1	8	8	4	0	6	4	ns
prot1128	354	4	1	0	3	2	1	6	9	ns
prot1129	216	3	2	10.8	7.2	2	5	3.6	5.4	ns
prot1130	138	2	2	0	2.4	1	1	1.2	2.4	ns
prot1131	187	1	0	2	2	1	1	2	4	ns
prot1132	495	2	0	3	9	2	0	3	3	ns
prot1133	406	5	2	5.4	1.8	2	2	9	1.8	sig
prot1134	382	0	3	4.8	4.8	0	1	2.4	0	ns
prot1135	272	0	1	10	0	2	3	0	2	ns
prot1136	71	28	13	102	42	20	17	57	60	ns
prot1137	105	20	22	37.8	30.6	31	27	61.2	48.6	sig
prot1138	234	19	19	32.4	26.4	19	23	30	20.4	ns
prot1139	112	13	12	38	26	13	12	50	34	ns
prot1140	114	15	13	54	39	16	20	24	51	ns
prot1141	112	4	5	18	9	10	6	16.2	19.8	ns
prot1142	166	6	4	7.2	12	5	6	7.2	14.4	ns
prot1143	104	6	4	2	14	4	0	10	10	ns
prot1144	376	8	4	18	27	9	10	12	12	ns
prot1145	83	4	6	12.6	14.4	6	5	12.6	14.4	ns
prot1146	51	7	7	4.8	8.4	10	12	19.2	12	sig
prot1147	74	3	1	6	18	8	6	4	12	ns
prot1148	74	4	6	18	18	7	4	21	15	ns
prot1149	117	2	1	10.8	5.4	1	6	3.6	3.6	sig
prot1150	106	3	4	7.2	6	2	6	3.6	4.8	ns
prot1151	110	2	4	16	22	6	2	12	16	sig
prot1152	73	4	1	9	3	6	3	6	12	ns
prot1153	113	5	2	19.8	1.8	11	4	7.2	7.2	ns
prot1154	358	4	3	4.8	6	5	5	4.8	3.6	ns
prot1155	99	2	5	10	4	3	5	16	4	ns
prot1156	115	2	6	12	6	2	2	6	6	ns
prot1157	180	7	2	7.2	7.2	12	15	16.2	16.2	sig
prot1158	67	1	4	3.6	8.4	6	2	2.4	3.6	ns
prot1159	99	4	4	8	8	1	3	6	10	ns
prot1160	99	5	2	12	15	7	5	21	21	sig
prot1161	99	0	3	1.8	1.8	3	6	7.2	7.2	ns
prot1162	98	1	5	6	6	2	3	3.6	3.6	ns
prot1163	165	1	3	6	6	3	5	14	4	ns
prot1164	76	1	4	6	12	6	3	3	3	ns
prot1165	90	3	1	1.8	5.4	2	2	1.8	7.2	ns
prot1166	113	1	1	4.8	4.8	4	3	6	3.6	ns
prot1167	90	2	6	10	4	2	2	2	2	ns
prot1168	163	2	6	21	9	7	1	6	6	ns
prot1169	102	5	3	7.2	7.2	5	2	1.8	16.2	ns
prot1170	183	4	4	2.4	4.8	5	5	3.6	4.8	ns
prot1171	98	1	1	6	0	0	3	2	4	ns
prot1172	146	7	2	12	3	2	6	12	9	ns
prot1173	145	3	1	3.6	3.6	3	0	0	5.4	ns
prot1174	166	4	1	1.2	3.6	1	1	2.4	7.2	ns
prot1175	100	0	1	4	4	1	1	4	0	ns
prot1176	393	0	2	12	3	1	1	9	9	ns
prot1177	89	6	2	0	3.6	2	2	7.2	3.6	sig
prot1178	391	2	0	2.4	0	9	9	3.6	3.6	sig
prot1179	89	0	2	4	4	2	2	4	2	ns
prot1180	1106	7	8	24	27	8	9	27	18	ns
prot1181	3227	9	8	12.6	16.2	14	6	10.8	18	sig
prot1182	539	7	9	12	7.2	14	5	13.2	6	ns
prot1183	771	5	6	6	8	7	6	12	8	ns
prot1184	2680	4	4	18	9	3	2	3	12	ns
prot1185	917	2	4	1.8	5.4	5	4	9	1.8	sig
prot1186	4114	0	2	2.4	4.8	7	1	2.4	2.4	ns
prot1187	449	10	9	16	14	12	6	18	16	ns
prot1188	1304	5	7	12	15	3	6	21	9	ns
prot1189	393	5	8	9	1.8	6	3	9	5.4	ns
prot1190	1513	2	2	4.8	7.2	8	1	1.2	3.6	ns
prot1191	2580	0	3	6	4	4	1	2	14	ns
prot1192	959	5	7	18	9	4	10	27	42	sig
prot1193	510	6	6	9	9	7	5	9	7.2	ns
prot1194	427	11	9	9.6	8.4	2	7	15.6	9.6	sig
prot1195	413	5	8	6	14	2	2	10	10	sig
prot1196	819	2	5	0	6	15	9	18	90	sig
prot1197	1779	5	6	7.2	7.2	5	2	1.8	9	ns
prot1198	1379	5	5	2.4	2.4	2	5	1.2	3.6	ns
prot1199	652	3	5	2	10	4	4	10	2	ns
prot1200	704	2	3	0	9	5	3	18	12	ns
prot1201	1028	2	3	1.8	1.8	18	6	5.4	27	sig
prot1202	1181	3	2	1.2	2.4	3	2	3.6	4.8	ns
prot1203	383	11	8	16	18	9	3	12	12	ns
prot1204	1077	4	5	18	12	6	5	27	21	ns
prot1205	452	3	4	7.2	12.6	3	2	7.2	3.6	ns
prot1206	434	5	4	1.2	3.6	10	2	4.8	3.6	ns
prot1207	955	2	0	12	4	3	6	10	8	ns
prot1208	528	4	3	30	12	5	10	30	12	ns
prot1209	228	3	3	5.4	0	1	4	1.8	1.8	ns
prot1210	781	4	5	2.4	1.2	2	5	2.4	1.2	ns
prot1211	548	4	3	4	12	6	3	12	36	sig
prot1212	273	3	2	18	3	1	6	18	6	ns
prot1213	153	3	5	12.6	10.8	3	7	10.8	10.8	ns
prot1214	320	8	1	3.6	13.2	1	6	1.2	3.6	ns
prot1215	219	5	8	26	14	8	7	12	12	ns
prot1216	410	11	5	15	15	4	4	33	3	ns
prot1217	322	5	2	5.4	5.4	2	18	16.2	3.6	sig
prot1218	629	3	4	6	9.6	3	6	4.8	3.6	ns
prot1219	264	4	8	0	14	6	9	10	8	ns
prot1220	356	2	4	9	9	2	2	12	6	ns
prot1221	390	3	5	3.6	3.6	15	18	5.4	5.4	sig
prot1222	235	2	0	2.4	3.6	3	3	4.8	2.4	ns
prot1223	263	5	2	6	6	7	2	8	10	sig
prot1224	481	2	0	0	9	3	4	3	6	ns
prot1225	551	2	3	1.8	1.8	3	4	3.6	9	ns
prot1226	481	2	0	2.4	4.8	2	3	2.4	3.6	ns
prot1227	487	1	1	6	4	0	2	2	0	ns
prot1228	881	4	1	6	15	1	4	15	0	ns
prot1229	2284	0	4	5.4	3.6	1	4	3.6	7.2	ns
prot1230	852	1	2	3.6	0	1	2	3.6	3.6	ns
prot1231	341	3	1	10	6	2	5	10	4	ns
prot1232	182	6	6	21	6	4	7	6	9	ns
prot1233	327	5	5	9	10.8	11	11	3.6	12.6	sig
prot1234	219	3	3	4.8	3.6	2	4	4.8	4.8	ns
prot1235	406	5	2	10	2	6	2	6	10	ns
prot1236	332	1	2	0	3	4	6	6	18	sig
prot1237	365	2	6	10.8	9	3	4	0	3.6	ns
prot1238	308	3	4	7.2	3.6	10	3	4.8	2.4	sig
prot1239	232	4	4	4	6	2	3	4	6	ns
prot1240	2067	2	3	12	3	2	6	9	15	ns
prot1241	865	5	2	1.8	7.2	1	3	7.2	5.4	ns
prot1242	682	1	1	1.2	3.6	3	1	3.6	0	ns
prot1243	573	5	1	6	6	3	2	6	6	ns
prot1244	454	0	0	9	0	3	3	9	27	sig
prot1245	611	13	16	18	23.4	10	12	21.6	23.4	ns
prot1246	133	5	5	14.4	6	5	8	9.6	7.2	ns
prot1247	221	9	5	16	18	7	9	14	12	ns
prot1248	153	7	7	18	21	8	6	18	48	sig
prot1249	363	8	4	12.6	3.6	10	5	10.8	3.6	ns
prot1250	435	4	4	7.2	4.8	9	11	16.8	15.6	sig
prot1251	366	7	7	12	8	4	4	14	8	ns
prot1252	170	3	7	6	21	2	16	18	18	sig
prot1253	267	3	1	5.4	1.8	2	10	14.4	18	sig
prot1254	463	0	2	4.8	7.2	6	7	6	3.6	ns
prot1255	542	4	2	6	8	3	3	0	8	ns
prot1256	448	5	4	3	12	4	5	9	9	ns
prot1257	177	4	2	1.8	12.6	8	12	3.6	14.4	sig
prot1258	365	2	3	6	3.6	4	2	6	7.2	ns
prot1259	746	3	3	0	6	2	7	2	6	ns
prot1260	458	4	4	15	9	4	3	12	9	ns
prot1261	147	1	4	3.6	1.8	3	0	9	5.4	ns
prot1262	266	5	5	7.2	7.2	5	2	6	6	ns
prot1263	340	5	4	2	6	4	7	4	2	ns
prot1264	398	4	2	3	6	2	5	12	12	ns
prot1265	403	1	4	7.2	1.8	8	5	1.8	1.8	ns
prot1266	302	2	2	1.2	3.6	2	2	1.2	1.2	sig
prot1267	465	3	2	6	4	4	1	6	8	ns
prot1268	487	3	2	6	9	0	2	6	3	ns
prot1269	568	3	0	1.8	1.8	7	2	23.4	12.6	sig
prot1270	370	3	2	8.4	4.8	3	4	3.6	3.6	ns
prot1271	435	2	2	0	8	2	1	2	6	ns
prot1272	382	2	3	3	6	2	0	3	9	ns
prot1273	400	2	3	1.8	1.8	3	0	1.8	5.4	ns
prot1274	1317	1	3	2.4	1.2	0	1	1.2	0	ns
prot1275	1827	2	4	0	2	1	1	4	0	ns
prot1276	227	11	5	36	21	12	12	27	27	sig
prot1277	126	5	8	7.2	3.6	5	6	7.2	7.2	ns
prot1278	199	5	3	3.6	4.8	3	6	10.8	7.2	sig
prot1279	186	5	7	8	4	4	4	6	14	ns
prot1280	397	3	3	12	9	3	6	12	18	ns
prot1281	191	8	3	9	7.2	1	5	12.6	3.6	ns
prot1282	181	7	3	6	8.4	7	6	9.6	4.8	ns
prot1283	332	5	5	12	10	10	10	28	20	sig
prot1284	207	9	1	15	9	2	4	9	18	ns
prot1285	433	4	5	5.4	9	2	4	7.2	1.8	ns
prot1286	220	4	7	2.4	10.8	3	6	6	6	ns
prot1287	174	3	4	4	16	4	6	28	32	sig
prot1288	398	4	2	6	12	1	5	6	6	ns
prot1289	250	6	8	5.4	14.4	8	2	3.6	9	ns
prot1290	254	2	5	2.4	2.4	6	2	3.6	4.8	sig
prot1291	278	1	1	14	4	2	0	2	8	ns
prot1292	195	3	0	15	9	2	4	6	9	ns
prot1293	493	2	3	7.2	1.8	2	1	9	7.2	ns
prot1294	395	7	5	6	6	5	6	2.4	4.8	sig
prot1295	346	1	2	2	4	0	5	6	8	ns
prot1296	386	2	2	9	18	4	2	9	12	sig
prot1297	323	1	2	3.6	0	4	2	1.8	5.4	ns
prot1298	221	7	2	6	7.2	6	1	7.2	3.6	ns
prot1299	330	1	1	8	8	4	4	12	16	sig
prot1300	913	2	2	9	9	12	12	36	36	sig
prot1301	216	3	1	3.6	7.2	6	6	10.8	21.6	sig
prot1302	176	2	2	0	4.8	1	2	3.6	2.4	ns
prot1303	396	1	7	8	2	1	2	10	4	ns
prot1304	144	3	0	12	6	2	2	6	6	ns
prot1305	340	2	4	9	9	2	6	3.6	3.6	ns
prot1306	177	1	3	1.2	1.2	0	3	1.2	3.6	ns
prot1307	491	0	2	6	2	2	2	4	14	ns
prot1308	289	5	3	15	12	3	1	6	9	ns
prot1309	925	2	3	9	3.6	3	6	3.6	9	ns
prot1310	266	1	3	0	2.4	1	2	2.4	3.6	ns
prot1311	584	3	4	4	2	0	1	4	8	ns
prot1312	316	0	3	12	9	2	2	6	3	ns
prot1313	365	1	2	7.2	1.8	2	4	10.8	3.6	sig
prot1314	282	3	1	2.4	2.4	3	2	2.4	1.2	ns
prot1315	465	6	2	4	2	1	2	8	2	ns
prot1316	577	1	3	0	12	1	2	6	6	ns
prot1317	274	3	0	1.8	3.6	1	1	3.6	5.4	ns
prot1318	517	3	1	1.2	3.6	1	1	3.6	0	ns
prot1319	782	0	2	4	8	2	2	2	0	ns
prot1320	567	0	0	3	0	3	2	0	3	ns
prot1321	356	2	0	1.8	1.8	3	3	5.4	16.2	sig
prot1322	229	0	0	0	1.2	1	2	1.2	0	ns
prot1323	388	1	3	6	6	0	1	4	8	ns
prot1324	109	9	12	21	27	8	4	27	15	ns
prot1325	167	3	3	9	7.2	2	5	0	3.6	ns
prot1326	192	5	3	2.4	3.6	4	4	7.2	6	ns
prot1327	174	4	2	2	6	4	4	24	16	sig
prot1328	144	3	3	9	15	4	6	9	15	ns
prot1329	139	4	3	1.8	1.8	4	6	3.6	5.4	ns
prot1330	160	7	2	7.2	7.2	12	12	10.8	18	sig
prot1331	220	3	4	8	6	2	4	10	4	ns
prot1332	248	5	5	9	15	8	8	12	15	ns
prot1333	254	2	2	0	1.8	0	7	3.6	10.8	ns
prot1334	213	4	3	4.8	7.2	7	4	7.2	2.4	ns
prot1335	81	4	4	2	6	2	0	4	10	ns
prot1336	318	2	5	24	18	6	1	12	12	ns
prot1337	247	4	7	5.4	16.2	9	10	5.4	7.2	sig
prot1338	381	1	3	0	3.6	4	3	3.6	3.6	ns
prot1339	159	3	0	4	4	2	0	0	6	ns
prot1340	205	0	3	9	15	3	4	3	3	ns
prot1341	244	3	2	5.4	3.6	8	3	5.4	5.4	ns
prot1342	160	2	3	1.2	0	3	1	1.2	1.2	ns
prot1343	288	0	1	8	2	12	3	12	12	sig
prot1344	383	2	6	3	6	2	1	9	0	ns
prot1345	206	3	2	3.6	3.6	0	4	10.8	1.8	ns
prot1346	703	2	2	3.6	0	1	3	2.4	2.4	ns
prot1347	238	1	0	4	6	0	2	6	4	ns
prot1348	366	1	1	3	9	4	4	15	6	sig
prot1349	430	3	3	1.8	3.6	3	3	5.4	1.8	ns
prot1350	637	1	4	2.4	4.8	2	3	3.6	2.4	ns
prot1351	141	2	5	4	10	2	3	8	4	ns
prot1352	140	4	5	12	12	2	2	9	12	ns
prot1353	431	3	2	3.6	3.6	3	3	3.6	3.6	ns
prot1354	969	3	2	4.8	6	10	2	2.4	4.8	sig
prot1355	247	4	2	8	8	2	1	2	2	ns
prot1356	1101	2	3	6	12	1	2	9	15	ns
prot1357	178	1	0	3.6	0	2	2	3.6	3.6	sig
prot1358	178	2	0	4.8	2.4	1	5	7.2	2.4	ns
prot1359	297	1	2	8	8	4	3	10	8	ns
prot1360	238	1	1	6	3	5	3	9	3	ns
prot1361	226	6	1	0	3.6	4	4	3.6	10.8	sig
prot1362	486	2	3	2.4	2.4	1	2	1.2	1.2	ns
prot1363	758	5	4	2	2	4	4	10	4	sig
prot1364	305	0	2	0	6	0	0	3	3	ns
prot1365	526	3	1	1.8	1.8	2	0	1.8	1.8	ns
prot1366	375	0	7	6	1.2	1	2	2.4	2.4	ns
prot1367	651	2	2	2	0	2	0	0	8	ns
prot1368	5934	1	2	6	12	0	2	9	3	ns
prot1369	421	3	2	3.6	1.8	1	2	1.8	3.6	ns
prot1370	142	1	1	2.4	0	1	2	0	1.2	ns
prot1371	1145	3	1	0	2	3	3	6	12	sig
prot1372	238	2	1	6	12	1	2	9	0	ns
prot1373	391	0	4	5.4	1.8	0	1	1.8	0	ns
prot1374	618	1	1	2.4	1.2	1	2	0	0	ns
prot1375	93	9	4	10	16	8	10	16	16	sig
prot1376	130	3	9	18	30	6	6	15	15	ns
prot1377	83	1	5	21.6	16.2	11	10	12.6	14.4	ns
prot1378	361	3	3	3.6	2.4	6	10	7.2	7.2	sig
prot1379	193	4	2	6	6	4	6	8	14	ns
prot1380	393	5	5	6	18	9	5	9	12	ns
prot1381	232	4	1	3.6	9	5	2	14.4	5.4	ns
prot1382	201	4	8	4.8	3.6	9	12	14.4	10.8	sig
prot1383	105	7	2	18	8	7	4	4	10	ns
prot1384	173	3	3	15	3	4	5	18	6	ns
prot1385	182	5	8	9	9	6	2	1.8	5.4	ns
prot1386	199	3	2	6	1.2	2	3	4.8	4.8	ns
prot1387	191	4	3	14	0	4	1	4	6	ns
prot1388	274	2	5	3	6	12	12	9	9	sig
prot1389	135	3	6	0	3.6	4	3	5.4	3.6	ns
prot1390	169	1	3	4.8	4.8	6	1	3.6	2.4	ns
prot1391	688	1	0	6	6	3	2	10	2	ns
prot1392	152	2	0	6	6	3	0	0	6	ns
prot1393	528	6	6	3.6	10.8	4	2	3.6	3.6	ns
prot1394	157	3	5	4.8	4.8	4	1	2.4	4.8	ns
prot1395	126	2	4	4	2	3	3	6	14	ns
prot1396	80	2	3	9	6	0	4	9	9	ns
prot1397	122	3	1	7.2	3.6	3	3	5.4	10.8	sig
prot1398	232	0	1	3.6	4.8	3	3	2.4	1.2	ns
prot1399	171	4	3	14	2	2	6	8	0	ns
prot1400	70	3	4	0	3	4	2	9	3	ns
prot1401	130	2	3	0	1.8	0	3	3.6	1.8	ns
prot1402	103	0	6	2.4	2.4	3	4	0	6	ns
prot1403	547	4	1	2	2	0	2	2	2	ns
prot1404	250	3	1	9	6	3	6	54	18	sig
prot1405	497	5	0	3.6	5.4	2	3	0	3.6	ns
prot1406	312	0	1	1.2	1.2	2	0	1.2	1.2	ns
prot1407	152	3	1	8	8	2	4	8	2	sig
prot1408	535	1	3	33	6	0	4	6	3	ns
prot1409	87	3	1	7.2	1.8	2	0	0	1.8	ns
prot1410	232	1	2	6	2.4	2	1	2.4	6	ns
prot1411	232	5	4	6	0	2	4	4	4	sig
prot1412	843	1	2	9	3	0	4	12	6	ns
prot1413	555	2	3	1.8	1.8	0	3	1.8	3.6	ns
prot1414	173	1	0	0	2.4	3	0	2.4	1.2	ns
prot1415	194	2	4	4	4	6	1	10	6	ns
prot1416	180	2	2	6	3	3	1	0	3	ns
prot1417	199	1	1	7.2	0	1	3	3.6	1.8	ns
prot1418	287	3	4	2.4	3.6	3	3	10.8	7.2	sig
prot1419	999	3	3	2	6	1	2	10	6	ns
prot1420	220	1	1	3	0	2	3	0	9	ns
prot1421	648	3	2	1.8	1.8	2	1	1.8	5.4	ns
prot1422	164	1	0	6	2.4	4	0	0	2.4	ns
prot1423	181	1	1	6	0	1	3	4	0	ns
prot1424	285	7	6	27	15	3	3	15	12	ns
prot1425	172	4	3	3.6	3.6	3	4	9	16.2	ns
prot1426	103	3	4	3.6	2.4	6	5	2.4	6	ns
prot1427	430	4	7	10	8	0	3	10	12	ns
prot1428	130	6	2	12	6	5	8	21	15	ns
prot1429	123	2	3	1.8	3.6	9	3	1.8	10.8	ns
prot1430	304	1	3	1.2	2.4	5	4	2.4	7.2	ns
prot1431	164	3	2	2	8	8	3	18	12	sig
prot1432	75	4	0	15	12	7	6	18	15	ns
prot1433	173	3	3	9	5.4	6	4	12.6	1.8	ns
prot1434	176	2	3	2.4	1.2	2	3	4.8	1.2	ns
prot1435	191	2	3	8	8	5	4	10	8	ns
prot1436	138	0	4	3	27	2	3	0	9	ns
prot1437	148	5	4	5.4	3.6	9	12	16.2	10.8	sig
prot1438	101	2	6	3.6	3.6	5	3	3.6	7.2	ns
prot1439	157	8	1	0	10	0	2	6	8	ns
prot1440	488	6	3	9	3	3	3	3	0	ns
prot1441	133	2	6	5.4	7.2	3	4	5.4	3.6	ns
prot1442	229	6	3	2.4	4.8	2	2	0	3.6	ns
prot1443	89	5	1	10	4	4	6	4	12	sig
prot1444	317	2	5	6	6	2	3	6	0	ns
prot1445	88	5	2	9	3.6	0	2	5.4	1.8	ns
prot1446	180	0	0	1.2	3.6	5	3	1.2	1.2	ns
prot1447	207	1	2	10	6	3	3	2	8	ns
prot1448	235	2	2	21	9	3	2	3	9	ns
prot1449	86	0	2	3.6	7.2	4	5	0	3.6	ns
prot1450	115	6	5	3.6	1.2	4	4	4.8	1.2	ns
prot1451	127	1	3	10	0	0	2	4	10	ns
prot1452	229	2	1	9	9	3	2	0	9	ns
prot1453	247	0	1	3.6	7.2	8	1	0	7.2	ns
prot1454	573	1	3	2.4	2.4	4	3	2.4	3.6	ns
prot1455	176	3	5	8	4	1	4	2	8	sig
prot1456	169	0	1	9	3	3	1	3	0	ns
prot1457	81	2	1	5.4	1.8	1	3	1.8	9	ns
prot1458	89	2	1	6	1.2	1	2	0	3.6	ns
prot1459	178	0	0	10	0	2	0	8	2	ns
prot1460	151	0	1	3	0	2	4	6	9	ns
prot1461	146	2	2	1.8	5.4	1	2	5.4	0	ns
prot1462	217	1	2	1.2	6	1	1	2.4	1.2	ns
prot1463	159	3	1	2	4	6	4	16	16	sig
prot1464	237	1	1	0	3	2	2	12	9	sig
prot1465	587	2	2	3.6	1.8	3	1	0	1.8	ns
prot1466	128	2	3	2.4	1.2	2	2	2.4	0	ns
prot1467	425	0	3	2	8	2	2	4	2	ns
prot1468	256	3	3	3	3	2	3	6	6	sig
prot1469	136	0	4	1.8	1.8	2	0	7.2	1.8	ns
prot1470	76	1	0	3.6	3.6	1	0	2.4	0	ns
prot1471	175	1	1	10	2	2	1	0	0	ns
prot1472	231	2	4	9	9	2	2	3	6	ns
prot1473	337	4	3	9	3.6	0	3	3.6	1.8	ns
prot1474	239	2	2	2.4	3.6	1	1	1.2	3.6	ns
prot1475	456	1	0	2	0	0	1	4	4	ns
prot1476	126	0	1	3	6	2	2	6	6	sig
prot1477	488	2	2	0	3.6	1	1	1.8	1.8	sig
prot1478	127	2	0	1.2	0	1	2	0	1.2	ns
prot1479	191	6	4	4	8	3	5	6	4	ns
prot1480	114	6	4	15	24	6	4	21	27	ns
prot1481	62	2	0	5.4	0	2	12	7.2	3.6	sig
prot1482	350	7	2	6	2.4	4	0	3.6	3.6	ns
prot1483	108	5	5	10	14	3	7	10	8	ns
prot1484	321	3	0	9	0	6	18	18	9	sig
prot1485	308	2	0	3.6	1.8	3	6	3.6	3.6	ns
prot1486	59	4	3	1.2	1.2	7	5	6	6	sig
prot1487	218	1	2	4	6	0	1	4	8	ns
prot1488	106	3	4	6	6	2	1	18	3	ns
prot1489	154	5	4	0	3.6	2	2	1.8	5.4	ns
prot1490	166	1	2	3.6	4.8	0	2	1.2	3.6	ns
prot1491	515	7	3	6	6	2	3	6	4	ns
prot1492	183	0	0	3	0	1	4	9	9	ns
prot1493	162	0	3	3.6	5.4	2	2	3.6	7.2	sig
prot1494	140	1	2	1.2	3.6	10	2	2.4	2.4	sig
prot1495	169	0	0	0	2	3	1	0	2	ns
prot1496	242	2	3	6	0	4	2	9	6	ns
prot1497	292	3	2	1.8	5.4	4	1	1.8	3.6	ns
prot1498	197	2	1	1.2	2.4	1	5	0	2.4	ns
prot1499	856	2	1	0	2	2	2	0	4	ns
prot1500	127	5	0	3	9	2	4	6	12	sig
prot1501	72	1	2	7.2	1.8	4	0	1.8	1.8	ns
prot1502	148	2	1	2.4	0	2	1	6	0	ns
prot1503	53	2	4	0	2	0	0	2	4	ns
prot1504	98	1	3	6	3	3	0	3	9	ns
prot1505	405	0	1	1.8	3.6	20	4	10.8	3.6	sig
prot1506	104	0	1	3.6	2.4	1	0	1.2	1.2	ns
prot1507	176	0	1	2	4	2	2	2	6	ns
prot1508	125	2	2	9	3	7	2	21	15	sig
prot1509	160	1	2	3.6	0	2	0	3.6	5.4	ns
prot1510	316	1	1	2.4	1.2	2	1	0	2.4	ns
prot1511	978	3	4	6	0	4	3	6	4	sig
prot1512	234	3	3	6	6	1	0	3	3	ns
prot1513	431	0	0	1.8	1.8	5	0	1.8	1.8	ns
prot1514	2591	3	1	3.6	7.2	6	8	12	7.2	sig
prot1515	712	4	5	6	10	3	3	16	24	ns
prot1516	1852	4	4	9	12	3	6	36	12	sig
prot1517	2086	6	5	7.2	12.6	3	5	7.2	1.8	ns
prot1518	1064	3	1	2.4	4.8	2	2	4.8	4.8	ns
prot1519	609	14	3	16	24	11	16	12	32	sig
prot1520	645	1	4	9	3	3	1	24	0	ns
prot1521	969	1	2	5.4	0	1	1	5.4	9	ns
prot1522	857	5	2	1.2	2.4	2	2	0	1.2	ns
prot1523	488	5	0	4	2	1	3	6	2	ns
prot1524	2821	8	3	0	9	4	5	15	12	sig
prot1525	512	4	2	10.8	5.4	2	5	0	7.2	ns
prot1526	876	2	2	2.4	2.4	5	5	3.6	4.8	ns
prot1527	543	5	3	4	4	1	5	10	8	ns
prot1528	809	4	4	6	9	2	3	15	12	ns
prot1529	1674	1	5	0	3.6	7	2	19.8	9	sig
prot1530	1191	3	2	0	1.2	0	3	2.4	1.2	ns
prot1531	208	4	1	10	6	3	7	4	10	ns
prot1532	437	4	1	18	3	3	2	15	3	ns
prot1533	510	2	1	3.6	1.8	4	4	9	3.6	sig
prot1534	695	2	2	2.4	4.8	2	6	3.6	0	ns
prot1535	227	0	1	8	4	1	2	0	6	ns
prot1536	700	1	3	6	3	10	6	24	12	sig
prot1537	218	1	2	0	3.6	5	2	3.6	3.6	ns
prot1538	423	3	1	2.4	1.2	2	11	4.8	6	sig
prot1539	873	2	1	2	6	4	3	2	4	ns
prot1540	1426	3	3	0	3	5	2	9	12	ns
prot1541	520	0	1	1.8	0	2	0	10.8	1.8	ns
prot1542	290	6	10	12	12	8	5	16.8	8.4	ns
prot1543	296	4	6	6	6	3	3	8	10	ns
prot1544	309	5	5	9	12	6	6	36	6	sig
prot1545	502	4	1	9	10.8	1	3	7.2	5.4	ns
prot1546	204	5	2	1.2	1.2	2	3	3.6	0	ns
prot1547	437	2	2	6	6	4	6	12	16	sig
prot1548	314	2	3	12	0	3	3	6	6	ns
prot1549	402	3	3	1.8	7.2	2	3	5.4	5.4	ns
prot1550	188	2	4	2.4	1.2	0	3	0	2.4	ns
prot1551	434	1	3	4	6	0	1	4	0	ns
prot1552	325	2	2	15	12	2	2	0	9	ns
prot1553	607	0	1	0	3.6	3	1	3.6	0	ns
prot1554	739	1	1	2.4	3.6	4	4	4.8	6	sig
prot1555	235	1	0	4	2	2	3	4	4	sig
prot1556	982	0	3	9	6	1	2	3	3	ns
prot1557	392	4	4	7.2	0	0	3	0	3.6	ns
prot1558	543	4	3	2.4	0	2	2	2.4	2.4	sig
prot1559	462	0	0	4	0	0	1	2	6	ns
prot1560	348	3	2	18	6	2	8	24	24	sig
prot1561	463	0	0	1.8	1.8	5	3	3.6	3.6	ns
prot1562	173	3	3	4.8	8.4	5	4	6	7.2	ns
prot1563	274	5	4	10	6	3	1	6	4	ns
prot1564	251	5	4	12	24	11	7	15	33	sig
prot1565	231	4	5	3.6	3.6	14	4	7.2	18	sig
prot1566	394	3	0	1.2	2.4	2	3	3.6	3.6	ns
prot1567	240	2	3	4	8	3	3	6	8	ns
prot1568	441	3	3	15	15	1	3	3	6	ns
prot1569	200	0	0	3.6	7.2	1	3	0	1.8	ns
prot1570	371	2	3	2.4	1.2	4	3	4.8	3.6	sig
prot1571	313	3	3	2	6	6	3	30	18	sig
prot1572	730	7	2	3	9	2	5	24	0	ns
prot1573	329	0	1	5.4	0	1	0	5.4	5.4	ns
prot1574	627	3	0	1.2	2.4	1	2	2.4	1.2	ns
prot1575	250	1	3	2	6	4	1	4	0	ns
prot1576	144	3	3	6	6	2	5	3	15	ns
prot1577	472	0	2	5.4	7.2	4	4	5.4	3.6	ns
prot1578	421	2	0	0	3.6	2	2	4.8	1.2	ns
prot1579	250	1	1	0	8	2	4	4	4	sig
prot1580	266	2	2	0	6	0	2	6	0	ns
prot1581	861	1	2	5.4	10.8	2	5	1.8	1.8	sig
prot1582	1312	2	1	3.6	2.4	0	1	3.6	2.4	ns
prot1583	493	2	2	4	6	1	2	6	8	ns
prot1584	1082	2	2	6	3	1	1	0	3	ns
prot1585	648	1	1	0	3.6	1	1	0	0	ns
prot1586	276	2	1	0	2.4	1	3	3.6	1.2	ns
prot1587	518	1	3	2	2	2	0	2	0	ns
prot1588	640	1	1	0	0	2	1	3	3	ns
prot1589	722	5	5	5.4	3.6	2	2	12.6	3.6	sig
prot1590	147	4	1	2.4	6	2	3	3.6	6	ns
prot1591	193	4	4	4	12	3	2	8	10	ns
prot1592	194	1	1	3	9	6	14	6	24	sig
prot1593	365	2	4	7.2	10.8	3	1	5.4	1.8	ns
prot1594	290	1	2	3.6	1.2	0	1	0	4.8	ns
prot1595	636	1	1	4	4	0	3	4	0	ns
prot1596	1160	0	6	3	0	1	0	3	6	ns
prot1597	641	5	1	5.4	3.6	1	2	7.2	7.2	ns
prot1598	175	0	1	2.4	3.6	4	0	1.2	0	ns
prot1599	318	2	1	4	4	9	9	18	6	sig
prot1600	424	2	0	12	3	3	3	6	6	ns
prot1601	348	2	2	5.4	1.8	3	1	7.2	5.4	ns
prot1602	227	3	0	1.2	0	1	0	2.4	1.2	ns
prot1603	427	0	2	0	4	5	3	4	4	ns
prot1604	268	3	2	0	9	3	1	3	0	ns
prot1605	357	3	6	5.4	7.2	2	6	1.8	1.8	ns
prot1606	174	3	0	1.2	1.2	15	3	3.6	3.6	sig
prot1607	233	2	1	4	2	2	1	2	0	ns
prot1608	217	2	2	6	0	1	4	3	3	ns
prot1609	980	0	0	0	0	4	2	7.2	3.6	sig
prot1610	263	1	1	0	2.4	2	0	3.6	0	ns
prot1611	169	1	1	0	2	0	2	0	2	ns
prot1612	178	3	2	9	9	0	1	0	6	ns
prot1613	355	3	2	1.8	1.8	4	2	3.6	3.6	sig
prot1614	604	2	3	0	2.4	2	4	7.2	2.4	sig
prot1615	149	0	2	0	4	1	3	2	4	ns
prot1616	594	1	3	0	18	1	2	0	0	ns
prot1617	257	2	3	0	1.8	1	3	1.8	0	ns
prot1618	421	1	0	2.4	0	4	2	2.4	2.4	sig
prot1619	712	1	1	2	0	0	0	2	0	ns
prot1620	423	1	0	3	3	0	1	3	3	ns
prot1621	488	2	0	0	0	0	1	0	1.8	ns
prot1622	1872	1	3	0	1.2	4	2	1.2	0	ns
prot1623	153	5	4	8	8	5	9	4	18	ns
prot1624	275	5	3	12	3	4	1	3	18	ns
prot1625	463	3	3	7.2	10.8	9	21	10.8	16.2	sig
prot1626	103	5	4	3.6	0	3	2	3.6	1.2	ns
prot1627	287	1	6	14	6	4	2	12	4	ns
prot1628	282	1	3	15	6	5	1	6	9	ns
prot1629	200	4	2	1.8	5.4	4	2	1.8	1.8	ns
prot1630	149	1	4	1.2	1.2	2	2	3.6	1.2	ns
prot1631	149	3	1	4	4	3	1	6	6	ns
prot1632	132	2	0	3	3	2	10	18	6	sig
prot1633	118	3	7	1.8	1.8	1	2	3.6	3.6	ns
prot1634	191	2	2	6	3.6	2	5	4.8	6	sig
prot1635	189	2	2	10	8	5	2	6	10	ns
prot1636	273	2	0	0	12	3	4	3	3	ns
prot1637	327	1	1	7.2	1.8	3	6	5.4	16.2	sig
prot1638	148	3	4	2.4	0	0	2	2.4	1.2	ns
prot1639	206	2	3	4	6	2	5	8	4	ns
prot1640	108	0	3	6	6	2	3	6	9	ns
prot1641	267	5	0	1.8	3.6	0	4	7.2	0	ns
prot1642	204	2	2	1.2	3.6	1	0	0	3.6	ns
prot1643	223	0	3	2	4	2	4	4	4	sig
prot1644	298	2	3	6	3	4	1	3	12	ns
prot1645	194	7	0	5.4	3.6	4	3	0	5.4	ns
prot1646	77	0	0	1.2	0	4	4	2.4	9.6	sig
prot1647	166	2	0	4	6	1	0	8	0	ns
prot1648	418	1	3	6	3	2	1	6	0	ns
prot1649	418	2	1	1.8	3.6	0	4	1.8	5.4	ns
prot1650	127	2	1	4.8	4.8	5	0	2.4	1.2	ns
prot1651	279	2	1	0	4	3	0	2	4	ns
prot1652	181	1	1	9	6	1	1	3	9	ns
prot1653	129	0	4	3.6	0	0	1	0	0	ns
prot1654	161	2	0	1.2	0	3	2	2.4	0	ns
prot1655	126	2	1	8	2	3	0	0	6	ns
prot1656	326	0	2	9	12	2	1	3	9	ns
prot1657	207	1	1	3.6	0	0	1	3.6	0	ns
prot1658	191	2	3	0	1.2	5	5	4.8	1.2	sig
prot1659	238	2	3	4	0	2	3	2	4	ns
prot1660	210	2	1	9	0	2	0	3	3	ns
prot1661	331	1	2	1.8	0	1	2	0	3.6	ns
prot1662	574	2	3	6	1.2	1	6	2.4	2.4	ns
prot1663	455	1	1	6	4	3	2	2	4	ns
prot1664	553	1	1	6	0	4	0	6	0	ns
prot1665	522	3	2	0	0	3	2	0	3.6	ns
prot1666	325	1	2	0	0	0	4	2.4	0	ns
prot1667	208	5	1	4	6	6	2	12	8	sig
prot1668	232	1	3	6	6	1	2	9	9	ns
prot1669	219	1	1	1.8	5.4	1	1	1.8	3.6	ns
prot1670	409	1	1	0	1.2	1	0	1.2	6	ns
prot1671	233	4	1	2	2	1	2	2	8	ns
prot1672	772	1	0	3	0	2	0	3	3	ns
prot1673	360	2	1	1.8	1.8	1	0	0	1.8	ns
prot1674	439	1	3	1.2	2.4	3	3	3.6	3.6	sig
prot1675	442	2	0	0	4	2	1	2	2	ns
prot1676	138	2	0	0	0	1	3	6	3	ns
prot1677	106	4	3	0	1.8	0	0	1.8	0	ns
prot1678	370	4	2	1.2	1.2	2	2	2.4	2.4	sig
prot1679	629	0	0	4	2	0	1	2	0	ns
prot1680	187	2	0	3	0	0	0	0	6	ns
prot1681	596	2	1	0	5.4	1	0	1.8	0	ns
prot1682	255	0	0	1.2	1.2	0	1	3.6	1.2	ns
prot1683	92	7	4	14	2	2	2	22	12	sig
prot1684	171	3	5	6	18	4	3	0	21	ns
prot1685	165	4	6	5.4	5.4	2	9	19.8	9	sig
prot1686	148	2	3	8.4	3.6	4	1	1.2	6	ns
prot1687	229	3	5	2	6	4	0	4	6	ns
prot1688	123	5	2	9	6	3	4	9	3	ns
prot1689	77	4	2	3.6	1.8	3	3	10.8	5.4	sig
prot1690	465	1	2	4.8	4.8	1	6	2.4	0	ns
prot1691	279	2	1	2	2	1	0	4	0	ns
prot1692	278	3	3	6	6	3	3	18	36	sig
prot1693	119	3	4	1.8	7.2	0	4	1.8	5.4	ns
prot1694	148	1	2	1.2	1.2	2	3	6	2.4	ns
prot1695	72	0	2	4	6	2	2	8	4	sig
prot1696	353	0	2	9	6	1	1	9	9	ns
prot1697	196	3	3	1.8	1.8	4	2	0	0	ns
prot1698	174	1	1	0	1.2	3	1	3.6	1.2	ns
prot1699	126	1	2	0	6	2	3	4	4	ns
prot1700	235	0	4	9	6	1	1	15	6	ns
prot1701	235	0	4	3.6	5.4	6	2	3.6	10.8	sig
prot1702	110	0	2	1.2	0	2	1	3.6	1.2	ns
prot1703	188	6	0	4	2	2	1	0	2	ns
prot1704	225	2	0	0	0	3	0	6	3	ns
prot1705	138	2	3	0	3.6	1	2	5.4	5.4	ns
prot1706	174	1	2	3.6	2.4	4	5	3.6	1.2	ns
prot1707	672	0	1	2	6	1	1	2	0	ns
prot1708	84	2	1	3	6	0	3	9	6	ns
prot1709	107	0	0	0	1.8	2	1	1.8	3.6	ns
prot1710	146	0	2	1.2	1.2	2	3	4.8	2.4	ns
prot1711	183	1	1	4	6	0	3	0	2	ns
prot1712	555	0	1	0	3	6	3	9	27	sig
prot1713	467	3	2	1.8	0	2	3	3.6	5.4	sig
prot1714	265	2	1	1.2	1.2	4	4	12	2.4	sig
prot1715	598	3	2	0	2	2	4	0	6	ns
prot1716	317	1	3	18	6	2	0	3	3	ns
prot1717	196	1	1	1.8	5.4	1	3	3.6	1.8	ns
prot1718	267	1	1	1.2	0	0	1	1.2	1.2	ns
prot1719	612	1	2	2	4	0	2	4	2	ns
prot1720	62	1	2	0	3	0	2	6	6	ns
prot1721	77	5	2	1.8	0	1	0	1.8	1.8	ns
prot1722	68	2	1	0	0	1	0	0	3.6	ns
prot1723	632	1	2	0	2	1	2	4	2	ns
prot1724	230	1	0	3	0	2	2	6	9	sig
prot1725	133	2	1	1.8	3.6	1	0	1.8	1.8	ns
prot1726	334	1	1	2.4	1.2	1	1	1.2	3.6	ns
prot1727	311	2	1	0	4	2	0	2	0	ns
prot1728	563	0	1	0	3	1	1	6	0	ns
prot1729	327	1	4	1.8	1.8	0	0	3.6	5.4	ns
prot1730	144	0	2	0	1.2	1	1	3.6	2.4	ns
prot1731	668	2	0	2	2	3	1	2	2	ns
prot1732	85	2	3	0	6	1	4	0	6	ns
prot1733	102	0	2	0	9	2	4	3.6	3.6	sig
prot1734	508	1	0	1.2	3.6	2	1	2.4	1.2	ns
prot1735	226	3	0	4	0	7	2	4	4	sig
prot1736	676	1	0	3	6	2	0	0	3	ns
prot1737	539	0	1	0	0	1	1	0	3.6	ns
prot1738	295	0	1	2.4	0	3	6	3.6	3.6	sig
prot1739	224	3	0	2	4	2	3	4	4	sig
prot1740	2292	0	2	3	6	1	1	6	3	ns
prot1741	170	1	4	10.8	7.2	16	8	18	25.2	sig
prot1742	134	5	2	0	2.4	1	2	3.6	3.6	ns
prot1743	255	1	1	4	6	0	3	8	6	ns
prot1744	304	5	2	21	3	1	2	9	6	ns
prot1745	237	2	2	1.8	7.2	1	2	1.8	1.8	ns
prot1746	105	0	3	2.4	0	4	2	2.4	4.8	sig
prot1747	69	2	0	0	2	1	2	8	4	sig
prot1748	247	0	0	9	9	2	3	6	6	ns
prot1749	99	6	4	1.8	5.4	3	1	1.8	1.8	ns
prot1750	116	1	1	0	0	1	3	1.2	0	ns
prot1751	152	2	1	2	2	4	0	0	10	ns
prot1752	225	2	2	9	3	1	1	6	0	ns
prot1753	147	1	2	3.6	0	9	2	1.8	1.8	ns
prot1754	125	2	2	4.8	2.4	2	3	2.4	2.4	sig
prot1755	90	3	1	2	6	0	1	0	6	ns
prot1756	237	3	2	3	3	4	2	3	9	ns
prot1757	66	2	1	3.6	3.6	3	0	1.8	0	ns
prot1758	264	2	2	2.4	1.2	6	2	7.2	7.2	sig
prot1759	137	3	0	2	4	4	2	4	4	sig
prot1760	511	3	1	3	3	2	1	3	9	ns
prot1761	141	1	1	1.8	1.8	2	2	1.8	0	ns
prot1762	280	2	0	4.8	2.4	2	2	2.4	2.4	ns
prot1763	302	2	3	4	4	3	1	0	2	ns
prot1764	74	0	1	0	6	2	1	0	3	ns
prot1765	171	1	1	0	3.6	2	3	3.6	5.4	ns
prot1766	95	0	0	2.4	0	1	3	0	1.2	ns
prot1767	367	1	2	0	0	2	3	2	4	ns
prot1768	144	0	1	6	0	1	2	12	18	sig
prot1769	664	0	2	1.8	0	1	0	1.8	3.6	ns
prot1770	179	0	1	1.2	1.2	1	2	3.6	2.4	ns
prot1771	114	1	0	0	4	0	3	0	2	ns
prot1772	161	3	1	0	0	3	1	6	0	ns
prot1773	205	1	0	3.6	5.4	1	0	3.6	1.8	ns
prot1774	305	1	3	0	0	0	1	1.2	0	ns
prot1775	416	1	0	2	0	1	0	0	0	ns
prot1776	397	1	0	6	0	2	2	18	30	sig
prot1777	224	1	1	3.6	1.8	2	2	3.6	3.6	sig
prot1778	314	3	1	0	0	0	1	6	0	ns
prot1779	174	1	1	4	2	2	2	0	2	ns
prot1780	416	1	0	6	3	3	1	6	0	ns
prot1781	131	1	0	1.8	5.4	8	2	3.6	3.6	sig
prot1782	107	0	1	3.6	1.2	2	0	2.4	1.2	ns
prot1783	163	0	0	0	4	3	2	4	4	sig
prot1784	564	2	2	6	3	3	3	9	9	sig
prot1785	208	0	0	0	1.8	0	1	1.8	0	ns
prot1786	135	1	1	4.8	0	0	1	1.2	0	ns
prot1787	3394	1	4	8	12	2	3	2	6	ns
prot1788	1957	1	1	0	3	3	12	36	9	sig
prot1789	1088	1	1	7.2	3.6	1	3	7.2	1.8	ns
prot1790	424	1	1	3.6	3.6	1	3	1.2	2.4	ns
prot1791	1035	2	1	6	4	2	2	4	12	sig
prot1792	926	4	0	6	6	2	2	6	12	sig
prot1793	1669	0	1	1.8	3.6	2	1	3.6	1.8	ns
prot1794	201	3	4	1.2	1.2	6	6	18	7.2	sig
prot1795	539	1	2	2	2	2	4	14	4	sig
prot1796	638	1	0	0	0	2	0	9	3	ns
prot1797	225	4	6	5.4	5.4	2	3	7.2	7.2	ns
prot1798	319	4	2	2.4	3.6	1	1	12	2.4	ns
prot1799	520	1	4	6	4	2	5	6	6	ns
prot1800	785	3	1	15	6	3	2	9	12	ns
prot1801	629	0	3	5.4	9	1	4	3.6	1.8	ns
prot1802	341	3	1	3.6	1.2	1	1	3.6	2.4	ns
prot1803	412	3	1	2	0	2	1	2	2	ns
prot1804	308	0	0	6	0	4	1	3	3	ns
prot1805	743	0	1	7.2	0	1	2	0	3.6	ns
prot1806	470	1	0	0	1.2	0	1	2.4	1.2	ns
prot1807	1140	1	1	4	4	2	1	0	4	ns
prot1808	1466	2	1	0	3	1	0	0	6	ns
prot1809	254	2	3	0	1.8	1	3	3.6	7.2	ns
prot1810	257	0	3	6	2.4	5	7	2.4	6	sig
prot1811	375	0	3	2	6	0	1	2	2	ns
prot1812	1882	4	2	3	6	2	5	12	6	sig
prot1813	1300	1	1	0	3.6	3	2	5.4	3.6	ns
prot1814	444	5	0	6	2.4	2	3	1.2	4.8	ns
prot1815	832	4	2	2	2	1	1	4	4	ns
prot1816	582	1	2	3	9	3	1	3	3	ns
prot1817	280	1	1	1.8	3.6	9	3	5.4	5.4	sig
prot1818	1244	1	0	2.4	2.4	2	1	1.2	1.2	ns
prot1819	276	4	2	0	2	4	2	4	4	sig
prot1820	623	1	1	3	9	2	2	6	3	ns
prot1821	450	1	3	5.4	0	3	2	5.4	5.4	sig
prot1822	247	0	0	2.4	0	0	1	3.6	2.4	ns
prot1823	387	0	2	2	2	1	1	2	2	ns
prot1824	662	0	0	0	3	0	1	12	0	ns
prot1825	743	2	0	5.4	7.2	0	0	0	1.8	ns
prot1826	874	0	0	2.4	0	1	0	3.6	2.4	ns
prot1827	1301	0	1	2	2	1	1	0	0	ns
prot1828	274	1	2	3	0	1	4	12	12	sig
prot1829	551	1	0	3.6	7.2	2	2	1.8	0	ns
prot1830	447	3	1	0	4.8	2	0	3.6	1.2	ns
prot1831	154	5	2	6	4	2	2	4	4	ns
prot1832	210	1	2	0	3	2	1	9	6	ns
prot1833	290	1	2	1.8	3.6	2	0	10.8	5.4	ns
prot1834	220	3	3	1.2	3.6	4	2	1.2	3.6	ns
prot1835	184	1	0	2	0	1	1	4	6	ns
prot1836	168	2	3	12	6	6	4	6	6	sig
prot1837	102	2	3	3.6	1.8	0	4	1.8	0	ns
prot1838	327	0	0	2.4	2.4	0	3	3.6	1.2	ns
prot1839	962	1	1	2	4	2	3	2	2	ns
prot1840	556	2	2	3	0	0	0	9	3	ns
prot1841	374	3	1	0	1.8	2	2	1.8	0	ns
prot1842	728	1	2	2.4	1.2	4	1	3.6	0	ns
prot1843	243	1	1	4	0	1	2	0	6	ns
prot1844	127	1	1	3	0	3	9	9	27	sig
prot1845	519	1	0	3.6	3.6	3	1	3.6	1.8	ns
prot1846	492	2	1	0	0	1	2	2.4	3.6	ns
prot1847	233	2	4	2	2	2	1	6	6	ns
prot1848	287	1	2	9	3	2	1	3	6	ns
prot1849	337	1	2	1.8	0	1	0	3.6	3.6	ns
prot1850	404	1	1	1.2	1.2	0	6	1.2	1.2	ns
prot1851	3175	0	1	2	2	4	0	2	0	ns
prot1852	243	1	1	3	6	0	0	0	0	ns
prot1853	275	0	1	3.6	5.4	4	3	0	0	ns
prot1854	648	2	1	1.2	0	3	0	6	2.4	ns
prot1855	172	1	1	4	8	4	1	2	2	ns
prot1856	283	3	3	3	3	0	2	15	9	ns
prot1857	159	1	0	3.6	7.2	0	3	1.8	5.4	ns
prot1858	372	1	2	2.4	4.8	3	2	2.4	0	ns
prot1859	174	1	2	8	6	0	4	2	8	ns
prot1860	182	0	1	9	6	4	0	6	6	ns
prot1861	251	0	1	1.8	0	4	2	7.2	7.2	sig
prot1862	1009	2	2	2.4	3.6	6	2	2.4	2.4	ns
prot1863	233	0	0	6	6	0	3	0	2	ns
prot1864	158	2	4	3	0	2	2	3	3	ns
prot1865	200	2	1	3.6	1.8	0	2	3.6	3.6	ns
prot1866	292	2	0	2.4	6	2	0	3.6	2.4	ns
prot1867	399	1	0	2	2	1	1	0	0	ns
prot1868	229	3	0	3	6	2	1	9	9	ns
prot1869	228	1	5	1.8	1.8	1	2	1.8	5.4	ns
prot1870	445	2	2	2.4	0	2	3	1.2	1.2	ns
prot1871	334	1	3	6	0	0	1	8	6	ns
prot1872	848	1	3	6	15	1	1	3	9	ns
prot1873	151	0	1	5.4	1.8	1	1	3.6	3.6	ns
prot1874	1410	1	3	1.2	3.6	1	1	3.6	3.6	ns
prot1875	164	1	2	2	2	2	2	0	2	ns
prot1876	114	2	2	6	0	3	9	9	27	sig
prot1877	262	1	0	1.8	7.2	12	2	3.6	10.8	sig
prot1878	174	1	1	2.4	1.2	3	1	4.8	2.4	ns
prot1879	987	0	1	4	0	1	2	2	4	ns
prot1880	170	1	0	9	3	3	2	3	3	ns
prot1881	399	4	1	5.4	5.4	0	0	3.6	0	ns
prot1882	504	3	2	3.6	0	2	1	0	2.4	ns
prot1883	359	3	1	8	4	1	2	4	4	ns
prot1884	85	3	3	0	0	1	0	6	3	ns
prot1885	186	4	3	3.6	3.6	2	1	0	3.6	ns
prot1886	231	0	0	0	1.2	0	0	3.6	0	ns
prot1887	161	0	0	0	2	0	0	8	0	ns
prot1888	296	0	0	3	3	1	1	0	0	ns
prot1889	362	0	2	1.8	5.4	1	1	5.4	3.6	ns
prot1890	492	0	1	1.2	0	0	2	0	1.2	ns
prot1891	240	2	0	4	2	12	3	6	6	sig
prot1892	587	1	2	3	0	1	5	12	6	ns
prot1893	523	1	1	0	0	4	2	5.4	3.6	sig
prot1894	979	0	3	1.2	1.2	0	1	2.4	0	ns
prot1895	2381	1	0	0	2	1	0	0	4	ns
prot1896	246	0	0	0	6	0	0	0	6	ns
prot1897	309	1	0	3.6	0	1	1	1.8	1.8	ns
prot1898	214	3	1	1.2	0	4	1	0	1.2	ns
prot1899	659	2	1	4	6	4	2	12	4	sig
prot1900	185	3	1	6	6	2	1	0	3	ns
prot1901	201	3	3	1.8	3.6	1	0	1.8	0	ns
prot1902	464	1	1	0	0	2	0	0	3.6	ns
prot1903	298	0	1	2	4	0	3	4	0	ns
prot1904	502	0	0	3	3	0	1	3	3	ns
prot1905	295	0	0	1.8	1.8	4	2	3.6	3.6	sig
prot1906	1921	1	1	0	0	4	1	0	0	ns
prot1907	900	1	1	2	0	0	1	0	0	ns
prot1908	1567	1	0	6	0	0	0	0	0	ns
prot1909	659	1	2	1.8	3.6	0	0	0	3.6	ns
prot1910	909	2	1	2.4	1.2	1	0	1.2	0	ns
prot1911	193	0	1	4	0	0	1	0	2	ns
prot1912	431	2	0	0	3	2	1	6	3	ns
prot1913	118	1	0	0	0	0	0	1.8	0	ns
prot1914	229	0	1	6	3.6	3	3	2.4	3.6	ns
prot1915	232	6	2	6	8	8	1	0	4	ns
prot1916	267	1	1	0	6	0	0	9	6	ns
prot1917	266	1	2	3.6	5.4	1	3	3.6	5.4	ns
prot1918	183	1	1	2.4	3.6	3	2	1.2	1.2	ns
prot1919	909	0	2	6	2	2	2	2	0	ns
prot1920	219	0	1	6	15	1	1	6	6	ns
prot1921	141	3	3	0	5.4	1	1	1.8	1.8	ns
prot1922	154	2	3	2.4	3.6	2	1	2.4	3.6	ns
prot1923	243	1	1	2	4	3	3	6	6	sig
prot1924	135	1	1	6	0	3	0	6	3	ns
prot1925	315	1	1	1.8	1.8	1	1	3.6	0	ns
prot1926	517	2	1	2.4	0	0	1	1.2	1.2	ns
prot1927	127	2	0	0	0	2	1	2	2	ns
prot1928	439	1	2	3	6	2	1	6	6	ns
prot1929	398	1	1	1.8	1.8	0	3	1.8	0	ns
prot1930	462	1	0	1.2	1.2	1	0	1.2	1.2	ns
prot1931	202	1	0	0	2	1	1	4	4	ns
prot1932	114	1	1	3	0	1	0	0	3	ns
prot1933	137	0	2	1.8	5.4	2	6	3.6	7.2	sig
prot1934	124	2	4	0	2.4	2	6	0	1.2	ns
prot1935	641	0	0	2	2	0	0	0	2	ns
prot1936	415	1	2	6	3	2	2	0	6	ns
prot1937	448	1	1	1.8	1.8	2	0	5.4	0	ns
prot1938	572	0	0	0	2.4	0	0	0	2.4	ns
prot1939	819	2	1	2	2	1	1	8	2	sig
prot1940	365	3	0	0	3	0	0	0	3	ns
prot1941	600	2	1	0	1.8	0	1	3.6	1.8	ns
prot1942	692	1	0	3.6	0	0	0	0	2.4	ns
prot1943	244	0	2	2	0	3	1	4	2	ns
prot1944	203	1	1	6	3	1	2	6	3	ns
prot1945	383	2	0	10.8	1.8	0	3	9	3.6	ns
prot1946	208	1	3	1.2	1.2	1	0	1.2	2.4	ns
prot1947	292	2	0	0	2	2	0	2	2	ns
prot1948	288	2	0	0	6	2	0	3	6	ns
prot1949	111	1	2	0	1.8	3	1	0	1.8	ns
prot1950	309	0	0	0	1.2	0	2	0	0	ns
prot1951	555	1	2	4	0	4	4	4	4	sig
prot1952	719	2	1	3	0	2	3	3	3	ns
prot1953	548	0	0	5.4	1.8	3	6	5.4	5.4	sig
prot1954	209	0	1	2.4	1.2	1	1	0	0	ns
prot1955	561	2	5	0	2	2	1	2	2	ns
prot1956	575	1	1	0	3	0	1	0	3	ns
prot1957	193	0	1	0	0	0	1	1.8	3.6	ns
prot1958	476	0	1	2.4	0	3	2	2.4	2.4	ns
prot1959	426	1	2	0	0	0	1	2	2	ns
prot1960	210	3	0	0	12	0	2	0	9	ns
prot1961	167	1	2	1.8	0	1	1	1.8	3.6	ns
prot1962	255	1	2	2.4	1.2	2	3	0	0	ns
prot1963	259	0	0	2	0	0	1	0	0	ns
prot1964	828	0	1	9	3	0	0	0	6	ns
prot1965	491	3	1	1.8	1.8	0	3	0	1.8	ns
prot1966	116	2	0	1.2	1.2	1	3	1.2	2.4	ns
prot1967	392	1	2	0	2	0	1	4	2	ns
prot1968	278	0	0	3	0	1	1	6	0	ns
prot1969	275	3	2	5.4	1.8	2	2	3.6	3.6	sig
prot1970	542	0	1	1.2	6	2	1	0	1.2	ns
prot1971	303	2	0	0	2	0	1	2	2	ns
prot1972	206	1	1	0	0	3	4	0	6	ns
prot1973	575	0	1	0	0	2	4	7.2	3.6	sig
prot1974	882	0	1	0	1.2	0	0	1.2	0	ns
prot1975	503	1	1	0	0	5	2	4	4	sig
prot1976	350	3	1	9	3	1	1	3	0	ns
prot1977	277	0	0	0	1.8	4	2	3.6	7.2	sig
prot1978	251	0	0	0	0	2	0	0	2.4	ns
prot1979	223	0	0	0	0	3	3	12	6	sig
prot1980	109	1	1	0	9	1	2	6	3	ns
prot1981	1093	2	2	3.6	1.8	2	2	5.4	1.8	ns
prot1982	123	2	3	2.4	3.6	3	3	3.6	0	ns
prot1983	160	0	4	0	0	4	2	2	2	ns
prot1984	160	0	2	3	3	3	1	12	6	ns
prot1985	433	0	0	7.2	0	3	3	10.8	5.4	sig
prot1986	214	1	3	0	1.2	3	0	4.8	0	ns
prot1987	114	2	1	0	2	6	3	6	6	sig
prot1988	178	1	1	6	0	2	0	3	6	ns
prot1989	248	1	1	3.6	0	2	1	1.8	1.8	ns
prot1990	49	1	1	0	0	1	2	2.4	1.2	ns
prot1991	86	1	3	8	8	4	1	6	6	ns
prot1992	335	0	0	6	3	2	2	6	24	sig
prot1993	171	1	4	5.4	0	5	4	3.6	12.6	sig
prot1994	214	2	3	1.2	7.2	2	1	0	1.2	ns
prot1995	108	1	0	2	0	0	1	0	0	ns
prot1996	115	0	3	9	6	0	2	6	6	ns
prot1997	96	1	0	0	7.2	1	1	1.8	3.6	ns
prot1998	82	1	1	0	1.2	0	1	1.2	2.4	ns
prot1999	365	2	4	4	4	1	1	2	4	sig
[truncated: 1,549 more rows]
