# Supplementary material for: Protein complex-based analysis is resistant to the obfuscating consequences of batch effects --- a case study in clinical proteomics
Source: BMC Genomics. 2017 Mar 14;18(Suppl 2):142. doi: 10.1186/s12864-017-3490-3 (PMC5374662; doi:10.1186/s12864-017-3490-3)
Supplement: Supplementary file 2 — Simulated data D2.2H. (ZIP 3730 kb) [file 12864_2017_3490_MOESM2_ESM.zip › D2.2.338.txt]

protLen	X0	X0.1	X0.2	X0.3	X1	X1.1	X1.2	X1.3	sig
prot1	1338	869	864	1868	1850	912	876	1792	1748	ns
prot2	2199	35	37	39	48	32	31	52.5	67.5	ns
prot3	1538	36	39	36	49.2	22	27	36	34.8	ns
prot4	2319	26	13	37.8	41.4	27	15	41.4	41.4	ns
prot5	1392	50	60	84	78	47	50	62	108	ns
prot6	1985	29	35	42	48	30	25	46.5	39	ns
prot7	1262	47	44	61.2	62.4	52	47	52.8	52.8	ns
prot8	3862	17	15	48.6	25.2	17	21	21.6	18	ns
prot9	1295	55	47	84	94	54	42	74	86	ns
prot10	4287	10	17	15	18	4	11	18	10.5	ns
prot11	1277	45	40	54	56.4	37	39	44.4	38.4	ns
prot12	3587	6	8	12.6	16.2	6	6	7.2	21.6	ns
prot13	774	67	70	142	116	130	121	284	278	sig
prot14	1960	5	6	7.5	7.5	6	5	10.5	3	ns
prot15	858	65	62	55.2	91.2	64	68	73.2	84	ns
prot16	693	63	80	122.4	138.6	69	74	127.8	120.6	ns
prot17	748	73	57	118	128	67	56	112	134	ns
prot18	875	45	38	63	54	40	45	52.5	70.5	ns
prot19	1755	11	8	13.2	13.2	13	10	15.6	20.4	ns
prot20	839	38	23	81	43.2	40	35	61.2	63	ns
prot21	857	32	32	58	76	29	32	68	50	ns
prot22	1248	22	27	42	40.5	20	35	30	40.5	ns
prot23	1308	26	16	26.4	30	15	22	30	22.8	ns
prot24	1260	19	17	27	18	7	15	25.2	21.6	ns
prot25	1487	6	11	18	16	4	5	8	16	ns
prot26	477	87	90	153	136.5	82	83	118.5	135	ns
prot27	1324	16	27	32.4	33.6	29	30	33.6	21.6	ns
prot28	997	20	17	32.4	23.4	13	14	27	36	ns
prot29	623	114	116	210	190	122	115	220	226	ns
prot30	657	93	106	159	109.5	105	107	121.5	148.5	ns
prot31	1735	8	12	20.4	15.6	14	11	12	14.4	ns
prot32	904	14	15	19.8	25.2	10	8	28.8	18	ns
prot33	446	198	185	414	364	182	185	422	420	ns
prot34	262	197	181	271.5	285	203	149	267	270	ns
prot35	682	99	93	130.8	132	108	98	141.6	150	ns
prot36	742	49	39	113.4	95.4	48	63	93.6	86.4	ns
prot37	630	46	39	54	64	39	35	96	80	ns
prot38	672	30	33	46.5	36	40	34	45	33	ns
prot39	1056	25	26	42	44.4	35	19	32.4	30	ns
prot40	1098	20	25	41.4	45	24	26	45	32.4	ns
prot41	1192	16	10	22	22	13	14	22	28	ns
prot42	1888	9	4	28.5	21	15	20	18	21	ns
prot43	500	156	173	178.8	187.2	164	139	206.4	186	ns
prot44	610	56	55	102.6	117	144	150	297	291.6	sig
prot45	543	31	34	94	84	28	32	70	48	ns
prot46	685	28	22	42	51	21	27	51	34.5	ns
prot47	546	19	33	26.4	36	24	24	42	36	ns
prot48	1311	15	13	32.4	19.8	36	51	54	81	sig
prot49	1047	8	12	32	34	16	14	12	32	ns
prot50	491	128	145	181.5	199.5	129	145	196.5	187.5	ns
prot51	654	88	89	94.8	98.4	76	77	74.4	87.6	ns
prot52	639	65	51	122.4	102.6	63	49	113.4	99	ns
prot53	740	55	50	98	70	47	45	120	114	ns
prot54	1143	21	15	31.5	31.5	17	25	31.5	31.5	ns
prot55	966	15	18	20.4	15.6	24	24	22.8	19.2	ns
prot56	1042	18	7	18	21.6	10	10	12.6	28.8	ns
prot57	2166	11	10	16	12	11	8	6	20	ns
prot58	443	24	39	46.5	52.5	44	20	52.5	46.5	ns
prot59	589	37	24	40.8	30	75	81	82.8	90	sig
prot60	740	31	21	36	36	21	18	48.6	43.2	ns
prot61	532	19	22	32	38	22	26	48	34	ns
prot62	740	11	11	9	7.5	26	24	24	30	sig
prot63	727	10	10	12	13.2	15	16	20.4	21.6	ns
prot64	1585	1	11	18	12.6	6	8	5.4	16.2	ns
prot65	479	234	226	474	496	235	222	438	450	ns
prot66	364	137	145	250.5	216	139	155	225	196.5	ns
prot67	433	157	157	178.8	168	141	147	182.4	182.4	ns
prot68	346	158	154	298.8	286.2	145	160	266.4	271.8	ns
prot69	545	94	110	182	212	94	115	230	160	ns
prot70	472	80	69	112.5	118.5	124	126	226.5	219	sig
prot71	478	51	59	56.4	54	59	59	64.8	61.2	ns
prot72	413	34	45	97.2	100.8	110	96	190.8	151.2	sig
prot73	496	35	34	72	82	41	43	68	40	ns
prot74	630	43	27	36	55.5	38	34	55.5	36	ns
prot75	544	25	28	34.8	36	45	44	40.8	38.4	sig
prot76	880	9	12	14.4	23.4	29	27	52.2	41.4	sig
prot77	684	6	11	12	44	6	13	16	32	ns
prot78	988	5	7	24	12	10	7	21	25.5	sig
prot79	430	70	74	69.6	73.2	76	62	72	80.4	ns
prot80	707	30	28	54	41.4	30	27	75.6	61.2	sig
prot81	418	25	14	76	40	20	22	42	46	ns
prot82	820	14	12	19.5	27	20	19	22.5	33	ns
prot83	1450	8	12	14.4	13.2	18	11	16.8	10.8	ns
prot84	500	98	87	136.8	133.2	213	237	399.6	383.4	sig
prot85	451	66	45	138	114	64	54	126	128	ns
prot86	757	24	33	42	43.5	29	32	46.5	48	ns
prot87	539	28	23	28.8	24	26	22	30	20.4	ns
prot88	455	14	21	23.4	45	20	17	23.4	28.8	ns
prot89	646	25	21	34	46	20	18	26	40	ns
prot90	533	5	13	15	12	11	6	13.5	13.5	ns
prot91	1101	4	2	6	7.2	5	4	4.8	2.4	ns
prot92	375	179	186	311.4	316.8	164	176	320.4	273.6	ns
prot93	477	96	106	236	242	189	216	334	332	sig
prot94	440	86	85	130.5	105	138	128	237	204	sig
prot95	445	65	61	88.8	81.6	64	68	88.8	86.4	ns
prot96	373	39	58	104.4	99	34	40	91.8	93.6	ns
prot97	606	28	28	70	64	29	26	88	42	ns
prot98	343	26	16	30	31.5	23	16	28.5	21	ns
prot99	403	17	24	19.2	21.6	48	87	64.8	50.4	sig
prot100	591	21	20	30.6	18	15	22	41.4	45	ns
prot101	641	11	14	34	30	18	22	32	24	sig
prot102	583	7	10	19.5	13.5	25	23	24	24	sig
prot103	544	15	12	16.8	10.8	11	14	13.2	6	sig
prot104	2137	4	9	5.4	18	7	9	16.2	1.8	ns
prot105	375	38	36	88	96	42	38	90	80	ns
prot106	454	37	44	43.5	45	39	33	57	61.5	ns
prot107	472	33	46	34.8	55.2	32	36	40.8	28.8	ns
prot108	517	29	32	59.4	66.6	47	83	104.4	106.2	sig
prot109	464	24	33	48	44	23	25	46	56	ns
prot110	637	20	15	13.5	30	40	62	63	27	sig
prot111	423	35	17	25.2	22.8	34	17	33.6	24	sig
prot112	414	25	11	21.6	14.4	15	11	27	28.8	ns
prot113	898	16	18	30	36	22	34	52	24	sig
prot114	498	9	14	13.5	25.5	18	19	25.5	15	sig
prot115	580	12	16	10.8	16.8	13	5	20.4	18	ns
prot116	448	7	12	16.2	36	5	12	21.6	28.8	ns
prot117	569	12	11	20	14	8	10	10	22	ns
prot118	1032	5	3	3	12	8	4	7.5	6	ns
prot119	357	84	110	122.4	124.8	93	104	132	126	ns
prot120	231	49	53	108	109.8	62	63	115.2	104.4	ns
prot121	372	53	45	114	88	51	52	92	102	ns
prot122	375	33	47	69	78	53	48	54	60	ns
prot123	507	38	37	56.4	64.8	46	56	76.8	54	sig
prot124	411	30	31	52.2	52.2	34	34	81	50.4	ns
prot125	374	21	12	42	42	25	27	36	46	ns
prot126	827	11	19	16.5	18	15	20	19.5	9	ns
prot127	774	12	11	10.8	26.4	12	18	21.6	18	ns
prot128	576	8	7	21.6	10.8	7	7	10.8	12.6	ns
prot129	413	17	6	20	34	10	10	40	24	ns
prot130	569	4	10	22.5	22.5	9	5	13.5	15	ns
prot131	590	7	8	7.2	13.2	8	4	13.2	7.2	ns
prot132	774	7	7	18	14.4	6	11	18	12.6	ns
prot133	1023	8	11	22	22	14	7	16	16	ns
prot134	803	3	8	4.5	3	3	5	4.5	1.5	ns
prot135	242	65	54	73.2	67.2	64	59	64.8	66	ns
prot136	439	56	68	124.2	93.6	60	63	84.6	106.2	ns
prot137	318	61	50	98	116	56	47	130	124	ns
prot138	278	55	51	73.5	78	57	66	84	96	ns
prot139	309	46	46	51.6	63.6	36	44	57.6	45.6	ns
prot140	568	31	45	59.4	75.6	32	49	72	54	ns
prot141	316	25	26	58	82	37	29	60	40	ns
prot142	283	33	31	42	43.5	69	84	144	148.5	sig
prot143	608	27	21	30	28.8	34	26	33.6	30	ns
prot144	673	27	18	30.6	45	30	17	27	32.4	ns
prot145	414	17	23	30	28	17	17	48	32	ns
prot146	707	21	12	18	27	17	25	30	39	sig
prot147	406	11	9	22.8	19.2	15	13	19.2	16.8	ns
prot148	510	12	15	12.6	18	30	42	81	91.8	sig
prot149	500	17	8	24	22	45	30	96	72	sig
prot150	350	5	11	10.5	22.5	15	8	18	18	ns
prot151	683	13	8	19.2	12	8	14	24	13.2	ns
prot152	569	4	11	14.4	18	8	10	16.2	12.6	ns
prot153	450	10	11	18	30	8	15	18	14	ns
prot154	399	8	4	12	9	4	15	9	15	ns
prot155	713	10	8	12	10.8	12	12	14.4	18	sig
prot156	564	7	12	16.2	16.2	9	8	7.2	16.2	ns
prot157	1149	12	7	14	10	7	6	12	20	ns
prot158	721	5	11	1.5	4.5	7	4	12	3	ns
prot159	260	213	177	231.6	254.4	176	195	216	230.4	ns
prot160	372	135	132	248.4	226.8	113	161	230.4	223.2	ns
prot161	297	93	111	206	192	87	89	194	146	ns
prot162	276	45	42	66	72	47	38	90	75	ns
prot163	480	29	30	38.4	38.4	40	27	40.8	32.4	ns
prot164	299	40	41	66.6	73.8	32	32	54	72	ns
prot165	317	30	25	36	46	26	27	62	44	ns
prot166	437	26	16	39	37.5	28	25	34.5	27	ns
prot167	537	28	15	21.6	28.8	14	22	31.2	24	ns
prot168	228	15	13	25.2	36	16	21	30.6	28.8	ns
prot169	289	20	19	46	38	19	11	40	40	ns
prot170	341	23	17	16.5	30	17	24	31.5	27	ns
prot171	445	12	22	24	12	13	11	25.2	16.8	ns
prot172	458	14	16	21.6	23.4	11	10	19.8	25.2	ns
prot173	450	10	8	18	24	19	8	20	26	ns
prot174	588	12	12	16.5	27	13	20	27	19.5	ns
prot175	761	13	16	15.6	16.8	14	18	25.2	13.2	ns
prot176	519	10	7	19.8	18	10	8	12.6	10.8	ns
prot177	1216	9	14	16	12	22	9	18	42	sig
prot178	605	10	7	10.5	12	14	11	13.5	24	ns
prot179	748	12	11	15.6	13.2	9	9	13.2	6	ns
prot180	460	11	10	19.8	14.4	6	4	16.2	27	ns
prot181	645	6	5	16	26	11	14	32	22	sig
prot182	528	7	4	10.5	7.5	8	7	12	4.5	ns
prot183	958	8	6	7.2	3.6	2	7	2.4	4.8	ns
prot184	4213	3	3	9	12.6	10	4	9	5.4	ns
prot185	1921	1	5	14	6	1	2	2	4	ns
prot186	333	122	141	220.5	193.5	153	137	226.5	222	ns
prot187	229	102	99	108	122.4	93	108	139.2	135.6	ns
prot188	413	52	54	91.8	88.2	53	47	109.8	79.2	ns
prot189	437	38	41	70	76	45	41	88	90	ns
prot190	459	30	35	54	36	39	33	40.5	40.5	ns
prot191	170	34	38	45.6	37.2	72	65	67.2	75.6	sig
prot192	200	42	37	57.6	66.6	46	36	79.2	66.6	ns
prot193	396	29	34	52	74	49	34	70	74	sig
prot194	219	23	17	24	25.5	25	26	28.5	25.5	ns
prot195	509	26	23	33.6	22.8	25	21	24	16.8	ns
prot196	255	22	15	45	46.8	15	22	46.8	30.6	ns
prot197	343	11	9	32	40	18	22	32	34	ns
prot198	453	21	17	30	24	14	17	28.5	15	ns
prot199	418	20	12	15.6	18	14	12	16.8	19.2	ns
prot200	506	12	11	27	30.6	14	17	19.8	25.2	ns
prot201	545	10	15	30	36	10	19	20	42	ns
prot202	406	16	15	21	10.5	8	7	13.5	27	ns
prot203	586	15	10	12	25.2	18	33	19.2	21.6	sig
prot204	570	7	13	18	9	9	17	16.2	12.6	ns
prot205	868	8	8	26	22	10	12	26	18	ns
prot206	508	4	4	4.5	13.5	10	2	16.5	16.5	ns
prot207	715	15	7	7.2	10.8	5	20	6	8.4	ns
prot208	622	6	7	5.4	18	6	11	12.6	10.8	ns
prot209	463	7	5	0	8	6	7	20	10	ns
prot210	756	7	9	12	10.5	11	5	10.5	9	ns
prot211	520	10	1	9.6	7.2	11	5	15.6	12	ns
prot212	858	8	5	9	14.4	6	4	10.8	12.6	ns
prot213	463	5	4	10	16	6	3	16	4	ns
prot214	248	81	83	148.5	147	76	98	127.5	130.5	ns
prot215	386	58	53	64.8	69.6	55	55	56.4	54	ns
prot216	252	52	33	88.2	82.8	156	111	243	243	sig
prot217	271	65	38	92	88	35	46	88	96	ns
prot218	367	44	56	75	58.5	49	43	60	49.5	ns
prot219	335	56	42	48	40.8	147	156	172.8	190.8	sig
prot220	600	32	41	57.6	63	24	33	55.8	75.6	ns
prot221	232	45	35	72	74	35	34	72	70	ns
prot222	273	36	39	57	55.5	58	70	129	105	sig
prot223	243	21	32	27.6	43.2	34	30	31.2	40.8	ns
prot224	223	25	26	54	37.8	28	12	52.2	70.2	ns
prot225	250	23	22	54	58	23	28	62	76	ns
prot226	223	21	26	57	49.5	31	25	45	43.5	ns
prot227	289	27	23	30	26.4	87	81	100.8	75.6	sig
prot228	378	20	21	32.4	41.4	33	27	50.4	34.2	ns
prot229	410	17	22	30	32	10	39	52	68	sig
prot230	389	22	21	31.5	28.5	26	32	33	45	sig
prot231	610	19	15	16.8	13.2	25	15	10.8	21.6	ns
prot232	243	12	13	21.6	32.4	8	11	21.6	18	ns
prot233	397	16	20	34	42	13	15	32	28	ns
prot234	229	9	5	12	6	10	12	12	19.5	ns
prot235	321	16	12	9.6	10.8	6	12	12	9.6	ns
prot236	447	13	8	12.6	16.2	8	14	21.6	28.8	sig
prot237	272	9	17	24	22	24	36	78	96	sig
prot238	645	11	7	21	28.5	26	10	7.5	13.5	ns
prot239	709	10	6	6	4.8	8	7	9.6	2.4	ns
prot240	513	11	9	7.2	18	13	15	16.2	12.6	ns
prot241	314	7	5	16	20	8	9	16	26	ns
prot242	388	3	5	9	9	5	3	7.5	10.5	ns
prot243	956	4	1	4.8	6	2	2	2.4	9.6	sig
prot244	128	225	259	450	426.6	401	457	676.8	761.4	sig
prot245	197	73	76	140	132	174	195	384	336	sig
prot246	334	69	66	99	108	45	54	117	102	ns
prot247	175	46	39	73.2	49.2	76	68	112.8	91.2	sig
prot248	162	55	65	133.2	109.8	47	49	111.6	93.6	ns
prot249	305	31	48	80	84	32	41	66	82	ns
prot250	312	42	38	78	57	88	76	153	120	sig
prot251	300	33	31	40.8	40.8	31	36	38.4	38.4	ns
prot252	127	45	40	54	70.2	37	36	63	75.6	ns
prot253	191	34	25	58	78	33	35	72	78	ns
prot254	211	38	24	49.5	66	46	31	49.5	49.5	ns
prot255	199	31	36	38.4	37.2	47	56	54	67.2	sig
prot256	266	35	28	63	57.6	38	35	48.6	57.6	ns
prot257	322	25	32	44	34	52	32	84	68	sig
prot258	313	29	31	34.5	42	35	24	42	52.5	sig
prot259	286	24	23	28.8	20.4	22	22	24	25.2	ns
prot260	265	17	9	25.2	39.6	19	9	21.6	23.4	ns
prot261	466	10	15	30	30	21	27	44	34	ns
prot262	455	12	14	13.5	25.5	18	16	27	24	ns
prot263	185	23	18	18	19.2	20	26	32.4	39.6	sig
prot264	209	15	14	32.4	30.6	24	36	108	118.8	sig
prot265	433	17	17	26	24	11	12	38	30	ns
prot266	247	14	20	16.5	37.5	24	20	21	18	ns
prot267	331	14	10	20.4	13.2	14	18	12	20.4	ns
prot268	452	15	24	14.4	21.6	9	18	28.8	46.8	ns
prot269	348	13	13	24	18	14	17	30	44	ns
prot270	533	10	9	13.5	7.5	10	7	7.5	7.5	ns
prot271	342	12	9	12	9.6	10	11	13.2	14.4	ns
prot272	229	11	9	12.6	23.4	10	9	14.4	14.4	ns
prot273	581	6	13	24	18	9	17	16	26	ns
prot274	389	9	11	9	16.5	8	6	18	12	ns
prot275	368	5	10	7.2	13.2	6	12	12	16.8	ns
prot276	350	9	7	7.2	30.6	11	6	18	14.4	ns
prot277	502	6	9	16	6	7	6	18	6	ns
prot278	588	7	9	10.5	15	7	9	15	15	ns
prot279	404	9	8	9.6	7.2	14	7	7.2	10.8	ns
prot280	281	6	5	7.2	9	5	6	10.8	7.2	ns
prot281	475	4	5	4	4	4	6	10	20	ns
prot282	264	6	6	4.5	4.5	3	7	7.5	7.5	ns
prot283	428	4	6	6	2.4	4	3	6	10.8	ns
prot284	605	10	4	9	9	1	6	9	9	ns
prot285	546	4	7	16	8	3	7	12	12	ns
prot286	393	7	6	10.5	7.5	5	6	19.5	13.5	ns
prot287	651	7	2	3.6	0	12	12	16.8	9.6	sig
prot288	386	8	6	7.2	10.8	6	2	0	14.4	ns
prot289	127	185	210	436	408	200	188	364	360	ns
prot290	307	146	156	256.5	223.5	146	143	193.5	237	ns
prot291	151	66	65	84	86.4	56	71	70.8	75.6	ns
prot292	246	42	30	68.4	70.2	32	40	46.8	55.8	ns
prot293	201	35	34	68	54	33	39	92	44	ns
prot294	295	29	32	51	48	48	44	54	60	sig
prot295	377	30	21	40.8	37.2	35	22	48	40.8	sig
prot296	232	28	33	61.2	61.2	23	26	48.6	52.2	ns
prot297	333	30	20	52	40	23	17	72	58	ns
prot298	276	26	19	42	34.5	25	28	33	58.5	ns
prot299	225	21	22	26.4	20.4	18	24	25.2	51.6	ns
prot300	152	27	21	28.8	37.8	18	20	41.4	30.6	ns
prot301	268	16	25	54	50	26	26	40	48	ns
prot302	261	31	22	34.5	37.5	14	29	31.5	37.5	ns
prot303	234	14	26	16.8	30	40	47	40.8	49.2	sig
prot304	203	17	10	46.8	39.6	10	14	27	36	ns
prot305	277	17	19	34	36	17	17	34	32	ns
prot306	224	18	17	25.5	18	20	10	21	34.5	ns
prot307	260	17	9	13.2	20.4	18	12	14.4	22.8	ns
prot308	278	20	19	36	28.8	40	44	86.4	82.8	sig
prot309	420	18	17	24	26	16	23	28	32	ns
prot310	424	15	11	21	22.5	24	27	45	24	sig
prot311	219	11	11	25.2	18	14	17	20.4	18	ns
prot312	277	11	8	21.6	21.6	19	13	16.2	18	ns
prot313	279	15	4	18	14	7	15	18	24	ns
prot314	558	12	18	15	16.5	12	20	27	12	ns
prot315	822	8	7	9.6	13.2	15	12	13.2	4.8	ns
prot316	423	10	14	19.8	12.6	10	5	27	21.6	ns
prot317	301	13	8	12	12	7	7	8	16	ns
prot318	477	13	12	13.5	12	6	5	16.5	15	ns
prot319	354	11	13	9.6	14.4	5	17	14.4	21.6	ns
prot320	538	9	8	9	9	22	12	32.4	57.6	sig
prot321	330	7	11	14	22	10	7	14	20	ns
prot322	345	7	7	12	16.5	14	26	30	33	sig
prot323	290	3	4	4.8	8.4	8	4	3.6	3.6	ns
prot324	587	7	7	10.8	16.2	8	8	10.8	12.6	ns
prot325	416	6	6	8	4	7	6	12	14	ns
prot326	806	11	4	19.5	9	11	12	13.5	6	ns
prot327	243	10	9	12	20.4	3	7	15.6	9.6	ns
prot328	674	5	6	5.4	27	4	2	19.8	12.6	ns
prot329	297	11	10	16	18	5	3	14	24	ns
prot330	558	8	6	13.5	4.5	5	10	6	15	ns
prot331	340	8	4	7.2	2.4	3	7	7.2	4.8	ns
prot332	546	6	5	7.2	9	8	2	3.6	10.8	ns
prot333	193	10	5	2	8	6	5	8	10	ns
prot334	641	4	5	7.5	12	8	3	1.5	4.5	ns
prot335	452	2	4	4.8	1.2	5	7	7.2	8.4	ns
prot336	481	1	4	1.8	12.6	4	2	5.4	10.8	ns
prot337	355	7	1	14	10	8	1	12	2	ns
prot338	530	3	7	3	9	4	4	1.5	12	ns
prot339	374	2	4	9.6	10.8	6	2	9.6	1.2	sig
prot340	253	5	4	5.4	16.2	5	9	5.4	5.4	ns
prot341	442	6	4	14	4	3	3	10	4	ns
prot342	861	8	3	9	6	3	7	4.5	3	ns
prot343	413	3	4	8.4	6	8	5	4.8	7.2	sig
prot344	648	4	1	7.2	5.4	0	2	3.6	10.8	ns
prot345	719	3	3	4	6	9	2	8	14	ns
prot346	786	9	2	6	7.5	2	3	9	9	ns
prot347	596	8	9	7.2	1.2	2	7	4.8	6	ns
prot348	777	8	2	7.2	5.4	4	3	1.8	5.4	ns
prot349	798	1	4	4	8	5	5	10	0	ns
prot350	141	227	212	360	312	226	206	352.5	297	ns
prot351	221	136	171	171.6	172.8	173	165	178.8	159.6	ns
prot352	283	73	66	124.2	133.2	70	69	99	108	ns
prot353	246	73	57	132	114	66	60	134	124	ns
prot354	212	41	39	57	49.5	72	40	63	64.5	ns
prot355	219	40	32	48	46.8	33	30	31.2	36	ns
prot356	448	31	29	66.6	64.8	27	38	55.8	54	ns
prot357	351	41	34	52	84	35	40	50	54	ns
prot358	161	27	17	46.5	46.5	22	34	40.5	43.5	ns
prot359	178	24	30	37.2	37.2	32	31	26.4	36	ns
prot360	178	24	27	34.2	46.8	19	23	46.8	39.6	ns
prot361	250	20	21	50	46	19	21	52	28	ns
prot362	238	13	30	33	30	29	23	31.5	36	ns
prot363	261	24	16	28.8	24	27	19	27.6	21.6	ns
prot364	194	23	22	54	34.2	15	15	41.4	34.2	ns
prot365	234	22	26	46	34	75	69	150	120	sig
prot366	337	12	21	36	24	27	36	40.5	39	sig
prot367	296	14	19	14.4	15.6	23	22	14.4	31.2	sig
prot368	248	17	16	21.6	30.6	14	22	23.4	32.4	ns
prot369	311	13	11	36	16	18	16	42	24	ns
prot370	224	11	14	21	22.5	14	18	28.5	24	ns
prot371	279	16	17	25.2	13.2	13	17	16.8	24	ns
prot372	471	20	14	27	30.6	29	16	32.4	39.6	sig
prot373	218	5	5	20	20	10	12	12	18	ns
prot374	249	22	6	19.5	22.5	15	16	27	15	ns
prot375	312	12	16	16.8	16.8	14	5	19.2	18	ns
prot376	402	14	10	14.4	9	16	8	32.4	25.2	ns
prot377	196	14	19	32	26	13	15	28	30	ns
prot378	285	11	12	30	18	7	13	18	25.5	ns
prot379	292	13	15	7.2	15.6	9	15	18	14.4	ns
prot380	227	9	8	34.2	14.4	10	7	18	18	ns
prot381	322	4	17	24	12	11	12	30	22	ns
prot382	449	6	16	10.5	19.5	9	8	10.5	19.5	ns
prot383	373	7	13	13.2	9.6	16	7	18	10.8	ns
prot384	239	12	6	16.2	12.6	8	5	16.2	14.4	ns
prot385	235	9	11	8	8	13	8	26	18	ns
prot386	267	10	11	21	18	9	7	9	15	ns
prot387	262	9	4	9.6	15.6	15	6	9.6	3.6	ns
prot388	241	3	5	21.6	16.2	6	8	16.2	12.6	ns
prot389	315	7	10	32	8	12	5	24	12	ns
prot390	997	3	7	9	12	6	8	13.5	10.5	ns
prot391	392	7	5	8.4	2.4	7	7	8.4	8.4	ns
prot392	558	9	6	9	10.8	6	4	7.2	18	ns
prot393	468	5	4	14	6	7	3	20	22	ns
prot394	253	7	6	4.5	7.5	12	18	18	18	sig
prot395	248	9	4	10.8	8.4	18	10	9.6	16.8	sig
prot396	527	6	7	10.8	14.4	20	24	14.4	50.4	sig
prot397	432	11	3	16	10	7	5	8	14	sig
prot398	455	7	2	4.5	12	2	9	6	9	ns
prot399	529	5	4	2.4	3.6	1	7	6	3.6	ns
prot400	375	9	12	9	7.2	6	5	16.2	10.8	ns
prot401	287	5	3	8	14	9	2	12	16	ns
prot402	332	13	5	4.5	4.5	7	6	9	6	sig
prot403	541	3	5	6	6	6	5	7.2	10.8	ns
prot404	280	8	10	16.2	19.8	7	3	0	7.2	ns
prot405	458	10	8	14	8	6	9	12	16	ns
prot406	291	4	8	4.5	4.5	4	3	7.5	7.5	ns
prot407	548	12	5	3.6	9.6	2	4	9.6	10.8	ns
prot408	292	2	3	7.2	7.2	4	2	14.4	32.4	sig
prot409	559	4	5	8	8	3	5	6	10	ns
prot410	859	3	2	6	9	4	6	1.5	4.5	ns
prot411	484	6	3	3.6	2.4	5	2	2.4	8.4	ns
prot412	117	126	137	253.8	266.4	185	174	320.4	325.8	sig
prot413	182	139	139	254	232	151	128	234	188	ns
prot414	226	111	96	178.5	156	118	115	175.5	147	ns
prot415	179	84	79	80.4	86.4	68	93	91.2	102	ns
prot416	129	70	52	118.8	124.2	53	59	118.8	118.8	ns
prot417	222	51	42	74	96	46	51	118	104	ns
prot418	353	38	43	70.5	45	38	36	57	34.5	ns
prot419	157	46	37	46.8	42	47	39	58.8	36	ns
prot420	376	21	28	59.4	45	42	27	39.6	54	ns
prot421	429	33	25	60	60	32	22	48	54	ns
prot422	182	22	24	43.5	46.5	30	22	39	49.5	ns
prot423	187	20	31	36	34.8	15	12	31.2	33.6	ns
prot424	206	23	28	41.4	41.4	28	24	43.2	30.6	ns
prot425	319	24	15	44	42	16	20	44	48	ns
prot426	533	18	23	24	31.5	28	21	36	34.5	ns
prot427	182	19	15	18	25.2	18	15	28.8	22.8	ns
prot428	260	19	19	23.4	28.8	12	19	43.2	41.4	ns
prot429	181	10	21	34	36	23	15	36	30	ns
prot430	246	10	19	27	22.5	18	15	21	22.5	ns
prot431	156	11	23	14.4	16.8	22	12	19.2	10.8	ns
prot432	213	14	15	30.6	23.4	36	34	28.8	68.4	sig
prot433	295	8	10	6	16	9	8	24	34	ns
prot434	610	7	21	16.5	18	4	11	13.5	12	ns
prot435	152	15	15	13.2	14.4	12	11	12	21.6	ns
prot436	470	13	12	18	28.8	9	17	41.4	19.8	ns
prot437	278	11	8	20	38	13	15	22	38	ns
prot438	250	15	10	27	30	9	5	21	19.5	ns
prot439	265	21	12	10.8	12	11	12	16.8	21.6	ns
prot440	327	5	5	16.2	9	7	14	18	19.8	ns
prot441	577	13	17	16	18	13	12	28	22	ns
prot442	236	6	18	19.5	4.5	15	6	12	12	ns
prot443	347	13	9	12	8.4	13	7	8.4	13.2	ns
prot444	177	7	3	25.2	14.4	10	14	14.4	16.2	ns
prot445	261	9	7	14	10	8	6	20	12	ns
prot446	357	2	2	9	13.5	3	10	10.5	13.5	ns
prot447	379	14	7	13.2	12	13	9	12	13.2	ns
prot448	172	6	9	16.2	16.2	9	8	18	14.4	ns
prot449	161	9	8	16	8	11	14	14	14	ns
prot450	466	11	10	13.5	13.5	8	5	13.5	18	ns
prot451	165	6	12	6	7.2	12	6	6	8.4	ns
prot452	245	7	7	14.4	10.8	9	2	12.6	14.4	ns
prot453	222	7	9	18	22	14	14	52	64	sig
prot454	428	10	8	21	12	4	11	12	18	sig
prot455	227	6	7	9.6	12	8	12	3.6	6	ns
prot456	420	13	11	12.6	12.6	8	8	12.6	16.2	ns
prot457	171	6	8	28	10	7	18	14	22	sig
prot458	307	7	6	7.5	12	5	4	7.5	16.5	ns
prot459	230	8	8	4.8	10.8	4	8	7.2	4.8	ns
prot460	343	6	6	7.2	14.4	8	8	14.4	5.4	ns
prot461	441	4	6	18	6	27	24	18	72	sig
prot462	415	2	7	6	10.5	6	6	9	40.5	sig
prot463	270	4	5	3.6	6	4	5	3.6	7.2	ns
prot464	711	7	2	7.2	18	3	8	16.2	16.2	ns
prot465	321	5	4	14	14	8	3	6	18	ns
prot466	238	5	9	10.5	12	10	4	3	12	sig
prot467	320	5	6	8.4	1.2	9	7	6	2.4	ns
prot468	274	8	8	12.6	10.8	7	9	7.2	18	ns
prot469	364	3	5	6	12	4	10	24	32	sig
prot470	361	13	8	15	10.5	3	6	12	9	ns
prot471	262	7	3	8.4	3.6	6	4	8.4	6	ns
prot472	513	8	5	9	19.8	3	7	9	9	ns
prot473	569	4	4	12	8	6	5	8	6	ns
prot474	387	4	3	12	12	5	6	7.5	6	ns
prot475	447	9	4	6	7.2	5	4	2.4	2.4	ns
prot476	378	3	3	10.8	3.6	4	2	10.8	3.6	ns
prot477	251	5	1	4	14	5	2	6	8	ns
prot478	468	3	2	4.5	10.5	1	2	4.5	3	ns
prot479	544	3	5	3.6	3.6	4	2	2.4	6	ns
prot480	244	6	5	0	3.6	2	4	5.4	3.6	ns
prot481	327	1	4	4	2	5	3	6	4	ns
prot482	494	5	2	4.5	4.5	3	3	6	7.5	ns
prot483	192	140	175	186	208.8	173	151	196.8	183.6	ns
prot484	243	121	130	241.2	241.2	109	135	243	264.6	ns
prot485	149	53	44	74	98	43	53	78	84	ns
prot486	236	33	37	48	64.5	44	45	61.5	45	ns
prot487	134	44	34	42	42	40	50	40.8	42	ns
prot488	103	40	37	63	55.8	36	32	68.4	59.4	ns
prot489	103	30	45	64	68	37	32	68	68	ns
prot490	103	38	33	63	34.5	35	27	48	60	ns
prot491	271	28	29	38.4	54	33	32	39.6	37.2	ns
prot492	257	19	25	59.4	52.2	22	29	54	43.2	ns
prot493	174	20	18	34	44	12	16	60	28	ns
prot494	165	25	32	45	48	29	29	52.5	43.5	ns
prot495	251	26	24	26.4	28.8	19	21	26.4	31.2	ns
prot496	265	31	35	39.6	50.4	23	21	25.2	36	ns
prot497	193	26	19	52	32	23	23	28	34	ns
prot498	137	20	27	36	34.5	29	43	75	61.5	sig
prot499	149	24	28	32.4	19.2	38	28	43.2	43.2	sig
prot500	291	21	26	30.6	46.8	72	60	75.6	70.2	sig
prot501	227	16	15	36	24	22	17	36	26	ns
prot502	198	13	14	21	22.5	15	15	22.5	24	ns
prot503	194	18	12	16.8	26.4	41	32	37.2	27.6	sig
prot504	234	22	17	32.4	23.4	15	22	34.2	30.6	ns
prot505	247	22	15	34	22	7	20	28	36	ns
prot506	145	18	14	24	36	15	32	22.5	25.5	ns
prot507	141	13	17	18	18	9	10	21.6	10.8	ns
prot508	187	15	12	27	30.6	14	12	18	18	ns
prot509	165	16	10	24	36	13	11	30	26	ns
prot510	166	14	12	21	15	17	19	25.5	13.5	ns
prot511	225	7	10	19.2	13.2	8	13	15.6	21.6	ns
prot512	239	16	12	19.8	19.8	15	15	21.6	23.4	ns
prot513	275	12	8	28	44	11	12	28	38	ns
prot514	206	15	7	10.5	12	13	11	19.5	16.5	ns
prot515	322	17	16	9.6	15.6	14	18	15.6	18	ns
prot516	178	13	14	28.8	21.6	18	10	25.2	32.4	ns
prot517	227	14	14	18	20	10	14	24	14	ns
prot518	237	11	17	22.5	18	24	26	48	18	sig
prot519	254	11	11	12	9.6	19	16	12	12	ns
prot520	208	13	15	14.4	16.2	14	13	30.6	16.2	ns
prot521	153	15	6	28	26	12	12	22	26	ns
prot522	244	11	17	25.5	6	9	11	27	22.5	ns
prot523	287	16	6	18	4.8	11	16	13.2	12	ns
prot524	206	9	7	19.8	23.4	10	6	18	10.8	ns
prot525	244	8	14	16	24	13	16	14	10	ns
prot526	383	8	5	15	6	16	18	30	21	sig
prot527	184	10	12	6	15.6	8	12	8.4	7.2	ns
prot528	377	5	10	25.2	14.4	8	13	28.8	19.8	ns
prot529	355	12	5	18	12	8	14	16	20	ns
prot530	129	7	9	10.5	16.5	12	3	12	10.5	ns
prot531	162	8	5	9.6	6	14	8	6	8.4	ns
prot532	184	11	10	21.6	19.8	7	6	14.4	19.8	ns
prot533	347	5	8	14	14	8	10	12	22	ns
prot534	203	6	2	3	13.5	7	10	9	16.5	sig
prot535	1930	6	7	4.8	6	13	9	6	10.8	ns
prot536	316	5	7	14.4	12.6	8	4	10.8	16.2	ns
prot537	198	9	6	14	12	6	11	24	22	ns
prot538	250	7	7	9	9	3	4	6	10.5	ns
prot539	265	5	7	3.6	4.8	4	2	8.4	9.6	ns
prot540	469	8	6	16.2	9	5	9	14.4	9	ns
prot541	563	5	6	8	24	21	21	66	60	sig
prot542	290	10	7	10.5	15	6	6	10.5	12	ns
prot543	338	6	9	3.6	3.6	7	2	7.2	9.6	ns
prot544	449	6	8	5.4	5.4	2	7	7.2	12.6	ns
prot545	273	6	5	8	16	8	2	8	8	ns
prot546	412	13	10	7.5	4.5	7	5	12	13.5	ns
prot547	170	7	10	3.6	6	7	4	7.2	9.6	ns
prot548	478	5	8	12.6	5.4	6	8	16.2	7.2	ns
prot549	302	1	9	6	4	4	5	6	20	ns
prot550	167	5	4	10.5	4.5	27	24	13.5	31.5	sig
prot551	151	5	8	8.4	2.4	4	6	1.2	12	ns
prot552	816	8	7	3.6	7.2	4	5	23.4	12.6	sig
prot553	279	6	4	20	10	4	6	20	18	ns
prot554	320	10	7	12	1.5	21	15	4.5	22.5	sig
prot555	351	5	6	2.4	6	3	7	4.8	4.8	ns
prot556	242	2	5	9	12.6	8	1	10.8	9	ns
prot557	276	3	6	2	10	3	4	12	4	ns
prot558	565	7	4	4.5	13.5	6	4	15	9	sig
prot559	356	2	3	3.6	2.4	0	2	4.8	3.6	ns
prot560	162	1	2	7.2	7.2	3	1	1.8	7.2	ns
prot561	155	0	6	8	12	3	4	10	8	ns
prot562	484	3	3	7.5	3	3	7	6	3	ns
prot563	462	6	5	10.8	4.8	8	7	2.4	6	ns
prot564	989	5	3	1.8	7.2	6	6	9	7.2	ns
prot565	353	4	2	0	4	5	2	10	10	sig
prot566	382	6	4	7.5	9	2	5	6	4.5	ns
prot567	1092	3	2	2.4	3.6	3	1	2.4	2.4	ns
prot568	158	5	6	3.6	1.8	1	3	1.8	10.8	ns
prot569	829	2	1	6	10	1	2	8	14	ns
prot570	600	4	3	12	10.5	4	0	1.5	7.5	ns
prot571	743	2	5	2.4	0	3	4	6	0	ns
prot572	271	3	1	5.4	10.8	2	2	3.6	3.6	ns
prot573	774	4	4	4	10	3	0	6	10	ns
prot574	617	4	0	1.5	0	6	4	6	3	sig
prot575	120	164	172	205.2	195.6	189	150	164.4	226.8	ns
prot576	257	143	157	264.6	266.4	142	143	270	288	ns
prot577	138	133	144	268	276	123	142	280	248	ns
prot578	126	80	83	139.5	138	95	101	145.5	189	sig
prot579	126	96	91	93.6	87.6	87	79	103.2	110.4	ns
prot580	126	101	77	153	144	83	67	162	171	ns
prot581	126	99	71	140	172	98	101	216	196	sig
prot582	126	90	91	129	138	91	89	121.5	118.5	ns
prot583	126	76	83	102	102	231	258	342	306	sig
prot584	126	79	80	169.2	127.8	83	86	189	153	ns
prot585	433	84	91	240	168	78	100	170	184	ns
prot586	258	47	37	46.5	52.5	30	19	69	61.5	ns
prot587	219	21	27	34.8	25.2	78	102	115.2	93.6	sig
prot588	274	24	27	50.4	48.6	24	27	61.2	50.4	ns
prot589	211	27	19	28	38	25	30	32	32	ns
prot590	203	22	29	37.5	33	38	52	51	61.5	sig
prot591	210	26	24	34.8	24	24	30	26.4	34.8	ns
prot592	190	12	23	52.2	48.6	18	24	43.2	46.8	ns
prot593	164	17	18	32	42	25	34	44	68	sig
prot594	159	18	18	30	33	25	26	33	30	ns
prot595	171	22	23	30	27.6	23	20	20.4	22.8	ns
prot596	153	28	12	45	36	21	15	37.8	45	ns
prot597	176	19	19	50	40	11	16	46	30	ns
prot598	192	17	13	18	21	18	13	34.5	27	ns
prot599	352	15	11	16.8	21.6	19	19	20.4	18	ns
prot600	146	20	16	43.2	21.6	15	12	34.2	32.4	ns
prot601	323	17	15	24	42	14	24	42	36	sig
prot602	258	15	18	27	37.5	25	31	51	57	sig
prot603	152	11	15	14.4	25.2	19	11	15.6	18	ns
prot604	76	23	21	27	21.6	20	10	28.8	41.4	ns
prot605	128	14	13	26	20	15	13	26	30	ns
prot606	187	18	22	36	19.5	9	18	30	27	ns
prot607	160	18	13	21.6	22.8	15	15	19.2	19.2	ns
prot608	315	25	18	48.6	34.2	30	24	36	43.2	sig
prot609	129	16	9	22	16	9	17	22	26	ns
prot610	185	14	12	13.5	13.5	14	9	27	16.5	ns
prot611	146	9	17	12	9.6	15	11	21.6	7.2	ns
prot612	241	13	9	10.8	18	24	33	75.6	86.4	sig
prot613	222	28	18	26	24	6	13	26	26	ns
prot614	205	12	12	18	15	6	8	9	13.5	ns
prot615	240	13	13	10.8	9.6	12	20	15.6	9.6	ns
prot616	99	11	9	16.2	25.2	14	11	14.4	25.2	ns
prot617	643	7	10	14	16	4	13	24	20	ns
prot618	239	10	10	21	28.5	12	7	21	15	ns
prot619	383	10	18	16.8	13.2	10	8	8.4	15.6	ns
prot620	247	10	7	16.2	9	13	11	12.6	10.8	ns
prot621	189	11	14	22	20	9	9	26	24	ns
prot622	171	8	10	19.5	21	16	13	22.5	19.5	ns
prot623	326	11	7	9.6	8.4	11	10	14.4	2.4	ns
prot624	231	10	11	27	34.2	9	13	16.2	25.2	ns
prot625	153	13	13	30	22	12	22	44	48	sig
prot626	268	9	11	7.5	16.5	15	12	7.5	9	ns
prot627	204	7	7	8.4	7.2	16	18	2.4	31.2	sig
prot628	191	16	10	18	21.6	19	10	12.6	16.2	ns
prot629	114	4	11	12	14	11	6	20	30	ns
prot630	419	13	10	15	10.5	14	9	9	16.5	ns
prot631	141	9	10	18	12	13	10	19.2	16.8	ns
prot632	128	2	13	14.4	21.6	5	9	14.4	10.8	ns
prot633	164	5	4	14	16	11	3	12	12	ns
prot634	274	9	9	12	10.5	8	8	22.5	15	ns
prot635	188	12	6	14.4	16.8	5	13	14.4	12	ns
prot636	372	11	17	5.4	19.8	7	9	5.4	14.4	ns
prot637	365	10	11	10	14	15	11	24	18	ns
prot638	145	14	7	10.5	7.5	12	18	27	24	sig
prot639	159	7	6	6	7.2	10	10	12	10.8	ns
prot640	379	5	8	23.4	14.4	6	4	18	10.8	ns
prot641	190	8	10	20	18	5	8	14	14	ns
prot642	194	10	6	12	12	5	2	19.5	13.5	ns
prot643	178	12	7	8.4	14.4	5	7	13.2	12	ns
prot644	181	11	5	14.4	14.4	6	8	14.4	12.6	ns
prot645	321	6	10	10	26	6	6	24	18	ns
prot646	192	9	6	10.5	10.5	5	6	12	15	ns
prot647	352	7	14	10.8	12	6	10	8.4	12	ns
prot648	118	7	8	7.2	14.4	3	11	12.6	21.6	ns
prot649	410	7	5	20	18	10	8	20	20	sig
prot650	403	8	5	6	12	2	3	7.5	10.5	ns
prot651	199	4	7	7.2	7.2	18	9	24	13.2	sig
prot652	457	8	9	14.4	12.6	8	7	18	16.2	ns
prot653	221	10	10	14	16	16	16	28	32	sig
prot654	216	5	3	13.5	9	11	6	7.5	15	sig
prot655	217	10	6	6	7.2	9	7	2.4	9.6	ns
prot656	172	4	5	7.2	10.8	8	8	12.6	16.2	ns
prot657	268	7	3	16	8	6	8	20	28	sig
prot658	583	5	10	4.5	6	11	8	12	9	ns
prot659	229	6	12	9.6	12	8	9	4.8	7.2	ns
prot660	177	8	10	16.2	19.8	7	5	12.6	12.6	sig
prot661	142	13	4	14	16	14	6	28	12	sig
prot662	178	4	6	21	7.5	11	9	9	10.5	ns
prot663	111	5	7	3.6	10.8	5	6	9.6	6	ns
prot664	116	7	6	10.8	21.6	5	5	9	9	ns
prot665	325	5	5	26	12	12	7	12	10	ns
prot666	268	8	7	3	13.5	5	2	16.5	15	sig
prot667	599	12	4	3.6	15.6	6	4	10.8	6	ns
prot668	341	5	7	10.8	14.4	11	7	10.8	10.8	ns
prot669	172	7	3	12	6	10	10	8	10	sig
prot670	204	8	9	3	9	7	7	7.5	21	sig
prot671	171	4	4	14.4	18	9	3	3.6	10.8	ns
prot672	255	10	4	7.2	14.4	3	8	14.4	16.2	ns
prot673	180	5	1	10	10	7	4	6	14	ns
prot674	215	5	1	4.5	7.5	7	7	10.5	6	ns
prot675	211	6	5	3.6	6	9	11	6	6	sig
prot676	234	2	6	9	14.4	6	1	10.8	9	ns
prot677	214	4	5	16	8	8	4	10	8	ns
prot678	180	7	9	6	6	5	7	10.5	7.5	ns
prot679	292	4	4	6	4.8	12	18	10.8	14.4	sig
prot680	387	6	1	9	18	3	4	9	7.2	ns
prot681	283	0	3	14	14	4	8	32	20	sig
prot682	351	2	2	3	3	3	1	10.5	6	ns
prot683	502	3	3	1.2	6	5	7	7.2	4.8	ns
prot684	484	4	1	5.4	7.2	2	4	3.6	3.6	ns
prot685	345	3	5	12	10	8	7	8	4	ns
prot686	448	8	8	4.5	0	5	1	7.5	3	sig
prot687	277	1	6	4.8	2.4	6	3	12	2.4	ns
prot688	737	4	5	3.6	3.6	4	10	21.6	7.2	sig
prot689	159	6	7	8	14	8	4	6	10	ns
prot690	153	2	6	7.5	10.5	7	8	6	7.5	ns
prot691	321	7	1	4.8	3.6	4	5	1.2	6	ns
prot692	373	3	7	10.8	10.8	5	4	10.8	9	ns
prot693	124	2	4	8	6	3	2	10	2	ns
prot694	330	5	1	3	1.5	7	2	3	4.5	ns
prot695	319	4	2	10.8	6	1	5	3.6	1.2	ns
prot696	272	5	4	10.8	0	5	3	9	5.4	ns
prot697	296	4	3	10	6	2	10	8	4	ns
prot698	167	3	3	0	7.5	6	5	3	6	ns
prot699	832	3	3	7.2	4.8	5	4	8.4	1.2	ns
prot700	461	3	5	5.4	9	3	6	10.8	7.2	sig
prot701	152	5	7	12	16	6	9	6	8	sig
prot702	247	3	3	3	10.5	3	9	1.5	3	ns
prot703	311	2	4	3.6	3.6	5	4	7.2	4.8	ns
prot704	299	3	4	3.6	9	2	9	7.2	5.4	sig
prot705	383	1	2	2	6	0	0	8	0	ns
prot706	426	1	2	6	6	4	4	4.5	6	ns
prot707	155	0	2	1.2	3.6	5	0	3.6	6	ns
prot708	989	1	2	3.6	0	1	6	1.8	9	ns
prot709	187	0	0	8	8	5	1	8	8	ns
prot710	366	1	2	1.5	3	4	4	3	3	ns
prot711	715	3	3	1.2	4.8	5	2	4.8	2.4	ns
prot712	830	6	2	7.2	3.6	5	3	5.4	3.6	ns
prot713	177	3	3	2	2	7	1	6	0	ns
prot714	632	8	4	0	3	2	5	6	6	ns
prot715	444	7	1	3.6	3.6	5	1	2.4	1.2	ns
prot716	1241	4	4	9	3.6	3	1	3.6	5.4	ns
prot717	685	2	4	6	6	1	2	8	12	ns
prot718	387	3	4	1.5	1.5	1	1	3	4.5	ns
prot719	322	1	0	2.4	9.6	3	4	3.6	3.6	ns
prot720	735	0	2	3.6	10.8	2	2	7.2	7.2	sig
prot721	186	40	37	60	82	33	33	78	82	ns
prot722	156	33	39	64.5	82.5	45	28	45	60	ns
prot723	282	45	52	66	73.2	50	38	54	51.6	ns
prot724	140	29	24	57.6	54	40	23	55.8	34.2	ns
prot725	137	23	25	50	48	25	29	62	62	ns
prot726	124	29	30	37.5	36	35	37	33	21	ns
prot727	169	18	21	14.4	25.2	14	20	19.2	21.6	ns
prot728	142	16	13	52.2	54	21	29	52.2	32.4	ns
prot729	162	20	19	50	50	26	32	68	46	ns
prot730	200	19	26	30	25.5	15	22	27	25.5	ns
prot731	156	15	19	10.8	10.8	25	36	27.6	37.2	sig
prot732	306	21	23	32.4	21.6	12	17	55.8	27	ns
prot733	174	13	18	26	22	17	15	34	40	ns
prot734	194	11	22	21	21	28	32	30	33	sig
prot735	103	10	20	22.8	14.4	24	32	26.4	31.2	sig
prot736	172	13	12	23.4	23.4	11	13	28.8	19.8	ns
prot737	180	15	17	38	36	26	16	52	66	sig
prot738	184	12	16	16.5	25.5	13	19	13.5	24	ns
prot739	230	11	14	20.4	20.4	20	10	24	24	sig
prot740	187	13	14	27	12.6	17	17	27	19.8	ns
prot741	189	9	10	26	30	9	16	34	38	ns
prot742	180	20	13	31.5	19.5	12	11	18	16.5	ns
prot743	294	12	13	18	16.8	17	14	22.8	13.2	ns
prot744	186	10	9	10.8	19.8	4	19	18	27	ns
prot745	225	13	11	20	16	9	11	6	28	ns
prot746	174	13	10	24	13.5	15	13	15	9	ns
prot747	208	11	12	9.6	8.4	16	13	20.4	13.2	sig
prot748	217	7	12	23.4	21.6	16	5	14.4	19.8	ns
prot749	112	8	9	22	14	13	13	16	20	ns
prot750	206	9	5	12	27	7	15	19.5	10.5	ns
prot751	166	11	10	9.6	12	18	12	12	28.8	sig
prot752	113	8	8	21.6	16.2	14	6	19.8	9	ns
prot753	169	12	5	16	14	12	14	24	20	sig
prot754	313	10	12	15	12	23	10	16.5	16.5	ns
prot755	197	8	5	9.6	9.6	7	8	7.2	7.2	ns
prot756	124	8	5	12.6	10.8	8	3	10.8	9	ns
prot757	246	6	9	12	16	10	3	14	14	ns
prot758	258	9	9	9	15	14	9	9	13.5	ns
prot759	168	9	5	9.6	3.6	22	7	10.8	21.6	sig
prot760	260	10	2	12.6	10.8	10	10	14.4	18	sig
prot761	243	10	4	14	6	6	10	32	16	sig
prot762	124	7	12	9	13.5	10	3	13.5	7.5	ns
prot763	208	7	6	4.8	2.4	9	7	16.8	10.8	ns
prot764	217	2	6	19.8	18	21	21	64.8	21.6	sig
prot765	197	10	7	10	6	5	11	22	20	ns
prot766	177	4	8	7.5	16.5	11	11	16.5	16.5	sig
prot767	146	7	5	4.8	4.8	8	7	10.8	9.6	ns
prot768	157	8	4	9	7.2	18	4	21.6	39.6	sig
prot769	270	4	8	8	12	4	8	10	4	ns
prot770	264	11	4	18	6	7	7	10.5	7.5	sig
prot771	274	5	5	4.8	8.4	5	8	19.2	10.8	ns
prot772	156	8	3	14.4	9	7	3	9	14.4	ns
prot773	252	7	6	8	14	7	2	12	6	ns
prot774	356	6	7	10.5	7.5	6	5	13.5	9	ns
prot775	180	6	7	7.2	7.2	2	6	14.4	7.2	ns
prot776	251	4	5	9	10.8	7	6	7.2	10.8	ns
prot777	156	8	8	12	18	10	6	14	10	ns
prot778	227	11	5	9	9	4	4	7.5	4.5	ns
prot779	116	5	4	2.4	8.4	8	5	3.6	8.4	ns
prot780	154	9	6	5.4	18	2	5	18	10.8	sig
prot781	198	7	7	16	16	9	10	12	6	ns
prot782	236	2	5	9	9	8	6	7.5	9	ns
prot783	184	10	5	12	9.6	14	6	8.4	10.8	ns
prot784	122	5	6	7.2	10.8	18	21	48.6	48.6	sig
prot785	91	7	10	6	12	5	3	16	8	ns
prot786	274	6	1	6	6	11	5	12	13.5	ns
prot787	152	7	3	4.8	12	7	8	7.2	3.6	ns
prot788	162	10	7	3.6	10.8	2	5	14.4	5.4	ns
prot789	158	4	7	16	12	2	6	14	6	ns
prot790	463	8	6	10.5	9	4	4	4.5	16.5	ns
prot791	312	6	5	7.2	7.2	5	5	12	6	ns
prot792	261	1	5	12.6	9	6	4	1.8	3.6	ns
prot793	392	6	6	18	18	3	4	14	8	ns
prot794	182	8	4	4.5	6	3	3	6	10.5	ns
prot795	310	3	5	1.2	4.8	2	2	8.4	3.6	ns
prot796	382	2	5	12.6	12.6	4	5	12.6	7.2	ns
prot797	113	2	3	6	12	6	5	14	6	ns
prot798	111	6	4	6	6	2	4	9	6	ns
prot799	418	7	2	7.2	7.2	4	3	7.2	2.4	ns
prot800	185	3	2	9	7.2	6	4	10.8	5.4	ns
prot801	163	1	2	2	6	8	4	6	4	ns
prot802	238	5	5	7.5	3	6	3	12	9	ns
prot803	282	3	9	6	7.2	2	4	1.2	2.4	ns
prot804	305	3	2	3.6	9	7	3	14.4	3.6	ns
prot805	292	6	5	8	8	4	7	10	6	ns
prot806	427	5	6	3	9	4	2	3	3	ns
prot807	234	7	2	4.8	8.4	0	5	3.6	6	ns
prot808	233	3	4	10.8	7.2	7	9	9	12.6	ns
prot809	425	6	5	6	12	5	8	10	4	ns
prot810	95	4	7	3	7.5	2	4	4.5	6	sig
prot811	241	5	3	4.8	1.2	11	7	6	10.8	sig
prot812	201	3	7	10.8	7.2	3	5	10.8	1.8	ns
prot813	474	10	6	4	2	2	1	4	6	ns
prot814	437	4	2	1.5	0	4	4	1.5	4.5	ns
prot815	411	7	4	2.4	1.2	5	11	2.4	10.8	sig
prot816	333	2	3	5.4	5.4	4	1	1.8	5.4	ns
prot817	449	5	1	6	4	1	4	4	2	ns
prot818	256	2	5	7.5	6	3	2	9	4.5	sig
prot819	292	5	4	2.4	3.6	5	5	3.6	4.8	ns
prot820	669	3	2	7.2	5.4	5	3	7.2	7.2	ns
prot821	378	2	5	2	12	4	4	10	10	ns
prot822	373	2	6	6	3	4	3	6	1.5	ns
prot823	327	2	2	2.4	3.6	5	0	3.6	4.8	ns
prot824	180	3	6	5.4	9	2	4	1.8	12.6	ns
prot825	357	3	5	6	4	5	1	0	6	ns
prot826	791	4	4	4.5	1.5	1	5	1.5	4.5	ns
prot827	1037	7	2	1.2	1.2	0	0	1.2	4.8	ns
prot828	223	1	0	1.8	1.8	5	3	1.8	1.8	ns
prot829	417	5	2	4	8	4	3	8	10	ns
prot830	310	2	3	0	1.5	4	1	6	3	ns
prot831	796	4	3	7.2	1.2	1	2	3.6	3.6	ns
prot832	385	2	4	3.6	3.6	1	3	7.2	3.6	ns
prot833	399	1	2	10	0	1	2	6	12	ns
prot834	661	2	1	6	0	2	3	10.5	3	ns
prot835	648	6	4	1.2	2.4	4	3	3.6	2.4	ns
prot836	172	3	3	7.2	3.6	2	2	3.6	3.6	sig
prot837	459	4	2	8	6	3	3	12	6	sig
prot838	266	2	2	7.5	0	4	2	1.5	4.5	ns
prot839	85	55	63	54	54	113	110	99.6	108	sig
prot840	185	58	55	77.4	90	61	52	108	115.2	ns
prot841	130	67	38	92	116	43	72	136	88	ns
prot842	128	46	59	99	75	60	52	79.5	73.5	ns
prot843	130	53	56	54	76.8	63	48	70.8	78	ns
prot844	150	55	53	81	84.6	192	177	378	307.8	sig
prot845	94	33	37	64	98	25	43	74	68	ns
prot846	154	25	18	37.5	27	31	25	37.5	33	ns
prot847	76	21	23	39.6	27.6	18	15	34.8	31.2	ns
prot848	213	20	21	34.2	43.2	19	26	39.6	50.4	sig
prot849	51	20	17	36	28	20	15	40	36	ns
prot850	198	16	13	37.5	43.5	17	21	33	21	ns
prot851	150	17	14	9.6	27.6	10	13	20.4	21.6	ns
prot852	161	9	14	27	27	11	13	14.4	34.2	ns
prot853	227	9	12	26	34	36	32	32	68	sig
prot854	56	14	19	28.5	18	10	24	25.5	13.5	ns
prot855	107	18	17	18	21.6	12	17	16.8	16.8	ns
prot856	85	18	13	28.8	25.2	12	12	19.8	23.4	ns
prot857	191	12	8	34	28	11	10	38	14	ns
prot858	207	7	8	12	18	13	8	21	19.5	ns
prot859	313	10	20	15.6	8.4	16	7	15.6	7.2	ns
prot860	150	15	20	19.8	23.4	9	18	16.2	25.2	ns
prot861	446	14	16	32	30	8	6	16	32	sig
prot862	165	9	14	22.5	13.5	16	11	18	13.5	ns
prot863	164	13	5	15.6	8.4	7	10	14.4	14.4	ns
prot864	183	8	11	16.2	14.4	16	21	19.8	12.6	ns
prot865	112	14	11	24	18	16	12	30	28	sig
prot866	99	11	10	28.5	19.5	12	13	12	22.5	ns
prot867	162	11	6	8.4	15.6	42	15	25.2	43.2	sig
prot868	294	5	12	19.8	16.2	14	10	21.6	25.2	ns
prot869	219	8	11	22	22	12	9	18	12	ns
prot870	139	11	13	15	9	14	14	21	40.5	sig
prot871	1091	5	9	9.6	10.8	4	7	7.2	14.4	ns
prot872	153	7	8	19.8	14.4	6	11	16.2	18	ns
prot873	122	6	5	12	22	11	9	22	28	ns
prot874	308	14	5	21	16.5	8	9	9	7.5	ns
prot875	274	6	9	9.6	8.4	12	4	6	3.6	ns
prot876	168	10	11	27	14.4	16	14	34.2	21.6	ns
prot877	157	8	8	16	12	9	10	26	6	ns
prot878	171	11	9	21	21	10	4	9	9	ns
prot879	163	6	5	10.8	10.8	9	13	13.2	10.8	ns
prot880	78	7	4	12.6	12.6	10	1	9	9	ns
prot881	177	7	11	16	20	7	9	28	18	ns
prot882	198	3	2	12	10.5	5	4	12	4.5	ns
prot883	322	6	8	6	9.6	9	4	12	7.2	ns
prot884	145	8	17	12.6	12.6	7	8	16.2	21.6	ns
prot885	224	8	8	8	14	3	6	8	18	ns
prot886	155	6	6	9	7.5	4	8	15	15	ns
prot887	102	5	8	10.8	8.4	2	5	9.6	9.6	ns
prot888	207	5	9	9	16.2	5	4	12.6	9	ns
prot889	480	7	4	16	10	5	5	6	4	ns
prot890	104	8	5	13.5	15	6	5	6	18	ns
prot891	204	1	12	9.6	6	5	8	8.4	9.6	ns
prot892	248	8	5	9	7.2	4	6	12.6	14.4	ns
prot893	157	8	5	12	14	6	4	12	4	ns
prot894	132	5	5	15	13.5	4	2	6	9	ns
prot895	214	4	7	8.4	4.8	2	5	9.6	6	ns
prot896	219	5	3	10.8	10.8	6	7	3.6	9	ns
prot897	193	5	4	8	18	4	8	26	2	ns
prot898	155	5	5	9	10.5	7	4	10.5	10.5	sig
prot899	239	6	4	14.4	6	7	5	7.2	1.2	ns
prot900	116	7	9	9	12.6	8	5	9	7.2	ns
prot901	211	4	9	18	22	2	8	18	22	ns
prot902	156	5	10	7.5	6	9	11	7.5	6	sig
prot903	246	4	10	3.6	7.2	7	7	2.4	3.6	ns
prot904	218	5	8	7.2	9	9	13	16.2	16.2	sig
prot905	201	5	9	2	14	3	9	12	6	ns
prot906	111	5	2	10.5	6	2	4	4.5	4.5	ns
prot907	175	8	4	3.6	3.6	10	6	4.8	7.2	sig
prot908	195	5	5	12.6	9	3	4	12.6	12.6	ns
prot909	292	6	4	14	8	2	8	12	10	ns
prot910	173	1	4	6	7.5	3	3	4.5	4.5	ns
prot911	284	4	4	9.6	3.6	13	6	10.8	7.2	ns
prot912	151	6	6	1.8	7.2	3	7	10.8	7.2	ns
prot913	165	3	3	8	12	6	5	2	6	ns
prot914	132	2	3	12	10.5	4	9	3	4.5	ns
prot915	177	2	4	8.4	13.2	7	6	7.2	7.2	ns
prot916	137	3	9	10.8	12.6	4	4	10.8	9	ns
prot917	325	3	2	6	8	3	5	12	8	ns
prot918	192	4	3	4.5	6	3	1	3	15	ns
prot919	170	4	5	6	1.2	3	7	6	6	ns
prot920	157	3	10	19.8	10.8	3	18	32.4	32.4	sig
prot921	192	4	4	12	2	7	4	8	10	ns
prot922	474	6	3	12	1.5	15	18	18	22.5	sig
prot923	186	8	2	12	7.2	2	6	7.2	12	sig
prot924	428	0	2	3.6	5.4	4	3	1.8	3.6	ns
prot925	191	7	6	4	8	10	8	24	4	sig
prot926	169	4	8	6	4.5	6	7	7.5	4.5	ns
prot927	166	2	3	2.4	4.8	3	9	7.2	4.8	ns
prot928	290	2	4	7.2	10.8	4	6	9	9	ns
prot929	216	3	4	4	10	5	1	4	10	sig
prot930	103	4	5	1.5	4.5	13	4	7.5	7.5	sig
prot931	271	5	5	1.2	7.2	4	4	3.6	4.8	ns
prot932	147	3	5	10.8	3.6	4	9	14.4	7.2	sig
prot933	135	2	1	6	4	4	4	4	6	ns
prot934	135	3	4	3	6	7	3	3	6	ns
prot935	135	4	2	1.2	7.2	4	3	3.6	6	ns
prot936	135	4	2	5.4	5.4	4	3	10.8	3.6	ns
prot937	321	6	2	12	2	2	6	24	12	sig
prot938	164	4	0	4.5	3	6	1	6	3	sig
prot939	113	2	0	4.8	3.6	3	2	2.4	3.6	ns
prot940	271	4	2	9	1.8	1	4	3.6	3.6	sig
prot941	204	4	0	4	6	7	3	2	0	ns
prot942	276	3	1	1.5	6	10	2	3	3	ns
prot943	108	1	5	2.4	3.6	2	3	2.4	1.2	ns
prot944	91	1	4	10.8	3.6	1	6	7.2	3.6	ns
prot945	325	1	4	4	2	7	2	4	2	ns
prot946	114	1	7	1.5	4.5	3	4	6	3	ns
prot947	277	4	2	7.2	3.6	7	2	10.8	2.4	sig
prot948	118	2	4	1.8	3.6	16	5	9	3.6	sig
prot949	121	0	2	10	6	1	4	2	4	ns
prot950	198	1	2	4.5	4.5	3	4	6	4.5	ns
prot951	237	1	6	0	0	4	8	7.2	4.8	sig
prot952	220	7	3	3.6	9	7	4	9	9	sig
prot953	406	2	0	0	2	2	3	6	0	ns
prot954	391	4	0	3	0	4	1	3	1.5	ns
prot955	189	1	1	4.8	0	1	4	1.2	1.2	sig
prot956	232	1	1	1.8	3.6	2	5	1.8	1.8	ns
prot957	470	4	2	0	6	6	2	4	8	ns
prot958	527	1	3	3	6	2	9	3	6	sig
prot959	141	3	2	4.8	6	1	2	1.2	3.6	ns
prot960	602	1	1	1.8	1.8	2	1	0	9	ns
prot961	109	22	25	62	48	48	38	80	100	sig
prot962	258	27	29	34.5	31.5	27	26	42	39	ns
prot963	168	16	15	18	10.8	22	12	15.6	15.6	ns
prot964	177	16	17	34.2	25.2	24	38	28.8	57.6	sig
prot965	104	11	17	34	22	12	9	34	26	ns
prot966	187	7	13	22.5	10.5	10	8	21	15	ns
prot967	134	13	7	15.6	19.2	13	11	14.4	20.4	ns
prot968	153	17	15	27	30.6	12	16	16.2	30.6	ns
prot969	125	8	11	26	4	7	6	26	22	ns
prot970	242	13	10	19.5	7.5	11	6	27	15	ns
prot971	128	16	12	10.8	10.8	15	9	12	13.2	ns
prot972	160	11	9	18	12.6	9	8	12.6	18	ns
prot973	65	7	7	24	24	11	15	22	26	ns
prot974	143	13	13	15	16.5	18	13	13.5	9	ns
prot975	131	12	14	15.6	16.8	16	7	9.6	16.8	ns
prot976	128	16	12	14.4	25.2	8	16	14.4	28.8	ns
prot977	76	5	5	16	18	3	8	8	14	ns
prot978	95	5	14	21	18	11	7	13.5	21	ns
prot979	70	10	11	14.4	19.2	7	10	19.2	8.4	ns
prot980	136	12	12	21.6	27	10	10	23.4	27	ns
prot981	116	9	14	30	20	6	19	28	24	ns
prot982	108	16	15	12	19.5	8	10	12	15	sig
prot983	195	15	8	9.6	4.8	12	9	16.8	14.4	ns
prot984	145	5	10	7.2	7.2	5	14	9	10.8	ns
prot985	102	6	3	14	14	9	8	8	14	ns
prot986	173	6	7	9	9	9	3	12	13.5	ns
prot987	212	10	11	4.8	7.2	10	6	8.4	6	ns
prot988	116	5	9	14.4	5.4	3	7	5.4	12.6	ns
prot989	219	5	8	16	10	12	30	42	54	sig
prot990	312	9	10	16.5	9	8	10	12	15	ns
prot991	78	8	6	3.6	4.8	7	4	8.4	4.8	ns
prot992	193	6	8	12.6	16.2	15	11	9	12.6	ns
prot993	500	4	4	14	4	3	2	8	12	ns
prot994	195	6	13	9	15	4	7	4.5	10.5	ns
prot995	177	6	3	6	3.6	6	3	2.4	6	ns
prot996	224	5	5	7.2	7.2	3	7	14.4	1.8	ns
prot997	239	7	8	10	8	2	4	6	8	ns
prot998	223	11	7	7.5	0	6	8	7.5	6	ns
prot999	113	6	10	8.4	3.6	4	5	8.4	6	ns
prot1000	94	5	3	3.6	12.6	4	3	7.2	10.8	ns
prot1001	74	7	5	4	10	8	6	4	6	ns
prot1002	265	7	3	4.5	9	5	8	7.5	12	ns
prot1003	225	1	3	8.4	8.4	9	0	9.6	3.6	ns
prot1004	129	8	7	23.4	9	5	11	7.2	12.6	sig
prot1005	210	6	5	12	14	8	8	6	12	ns
prot1006	248	3	4	9	9	4	2	6	1.5	ns
prot1007	158	8	11	3.6	6	14	2	3.6	4.8	ns
prot1008	68	7	5	10.8	0	3	6	10.8	5.4	ns
prot1009	68	8	6	8	14	8	4	6	14	ns
prot1010	548	5	6	9	3	9	8	13.5	12	sig
prot1011	123	4	5	4.8	7.2	7	3	9.6	1.2	ns
prot1012	181	7	4	9	7.2	6	5	10.8	3.6	ns
prot1013	824	7	6	14	8	1	7	8	0	ns
prot1014	250	4	5	3	4.5	2	4	4.5	3	ns
prot1015	242	3	2	3.6	2.4	3	2	8.4	9.6	ns
prot1016	186	5	8	5.4	3.6	4	5	5.4	5.4	ns
prot1017	228	7	4	10	6	9	5	14	22	ns
prot1018	106	3	5	6	4.5	5	6	6	10.5	ns
prot1019	135	1	3	6	7.2	4	5	3.6	6	ns
prot1020	173	3	7	5.4	0	4	2	7.2	7.2	ns
prot1021	245	4	3	8	2	5	3	4	2	ns
prot1022	98	2	8	7.5	7.5	10	6	9	6	sig
prot1023	149	7	5	8.4	7.2	10	12	3.6	10.8	sig
prot1024	136	6	3	9	7.2	4	8	9	9	ns
prot1025	335	4	2	6	14	6	0	18	8	ns
prot1026	81	0	2	4.5	6	4	4	6	4.5	ns
prot1027	124	6	3	8.4	3.6	3	4	4.8	1.2	ns
prot1028	204	8	1	9	10.8	3	3	1.8	7.2	ns
prot1029	124	5	5	2	12	3	0	12	2	ns
prot1030	231	3	1	3	0	2	6	4.5	7.5	ns
prot1031	192	2	6	3.6	3.6	7	1	6	2.4	ns
prot1032	514	5	4	7.2	9	1	5	3.6	10.8	ns
prot1033	277	4	4	14	4	1	10	22	8	ns
prot1034	159	2	3	1.5	9	5	3	3	1.5	ns
prot1035	190	5	2	6	2.4	7	7	7.2	7.2	ns
prot1036	225	5	5	1.8	9	10	5	14.4	14.4	sig
prot1037	57	3	4	4	8	5	4	4	6	ns
prot1038	153	2	1	3	4.5	1	2	3	7.5	ns
prot1039	91	2	6	1.2	4.8	5	3	4.8	2.4	ns
prot1040	94	2	9	1.8	10.8	3	5	5.4	0	ns
prot1041	112	1	3	8	8	3	3	10	8	ns
prot1042	336	3	4	3	6	5	3	1.5	4.5	ns
prot1043	241	1	4	2.4	4.8	2	5	6	0	ns
prot1044	108	2	5	5.4	7.2	4	5	1.8	3.6	ns
prot1045	117	9	6	4	12	5	5	6	8	ns
prot1046	286	4	1	10.5	6	5	2	7.5	6	sig
prot1047	122	5	1	4.8	2.4	10	6	19.2	4.8	sig
prot1048	273	3	5	3.6	5.4	4	5	12.6	3.6	sig
prot1049	237	3	4	8	8	4	5	12	8	ns
prot1050	222	7	2	4.5	4.5	6	0	6	9	ns
prot1051	799	4	2	1.2	2.4	0	1	2.4	4.8	ns
prot1052	125	3	1	3.6	1.8	2	4	10.8	7.2	ns
prot1053	98	2	2	2	8	1	2	4	8	ns
prot1054	153	2	1	9	6	3	0	3	0	ns
prot1055	186	0	1	3.6	2.4	8	1	0	3.6	ns
prot1056	188	0	3	0	3.6	5	3	1.8	0	ns
prot1057	127	2	1	6	6	2	1	0	0	ns
prot1058	65	109	115	171	184.5	119	110	178.5	192	ns
prot1059	115	42	48	51.6	55.2	47	42	46.8	44.4	ns
prot1060	65	27	17	39.6	50.4	29	35	59.4	61.2	ns
prot1061	90	19	24	40	58	21	14	44	36	ns
prot1062	120	7	18	19.5	15	16	10	18	15	ns
prot1063	83	9	9	6	12	10	7	13.2	9.6	ns
prot1064	177	12	7	12.6	14.4	11	8	7.2	14.4	ns
prot1065	59	3	9	10	16	5	7	12	12	ns
prot1066	97	8	12	13.5	15	5	8	16.5	15	ns
prot1067	188	9	8	6	7.2	9	5	10.8	10.8	ns
prot1068	82	6	10	12.6	19.8	5	11	5.4	10.8	ns
prot1069	109	7	11	18	16	7	2	6	2	ns
prot1070	109	6	6	16.5	9	9	8	6	15	ns
prot1071	168	2	3	7.2	12	6	12	9.6	9.6	ns
prot1072	188	8	5	14.4	18	22	16	21.6	21.6	sig
prot1073	82	10	13	12	16	5	8	6	18	ns
prot1074	75	11	5	24	12	10	8	10.5	6	ns
prot1075	151	4	6	8.4	13.2	1	5	6	7.2	ns
prot1076	175	7	7	5.4	12.6	11	7	18	18	ns
prot1077	116	8	5	12	14	4	9	10	14	sig
prot1078	161	6	7	10.5	10.5	6	5	4.5	6	ns
prot1079	95	6	6	4.8	10.8	5	5	6	14.4	ns
prot1080	101	8	8	3.6	7.2	2	2	5.4	7.2	ns
prot1081	175	1	5	14	6	2	8	8	6	ns
prot1082	401	6	5	9	12	8	3	4.5	4.5	ns
prot1083	214	11	8	2.4	3.6	2	8	9.6	3.6	ns
prot1084	215	4	2	7.2	10.8	8	5	7.2	3.6	ns
prot1085	152	4	4	8	12	4	5	6	8	ns
prot1086	125	4	2	10.5	12	6	2	9	4.5	ns
prot1087	154	4	9	4.8	9.6	3	6	2.4	4.8	ns
prot1088	119	3	4	3.6	1.8	15	15	16.2	32.4	sig
prot1089	145	9	3	0	8	5	4	8	16	ns
prot1090	256	5	7	4.5	9	6	2	1.5	3	ns
prot1091	119	3	7	0	8.4	4	8	2.4	9.6	ns
prot1092	159	1	5	10.8	5.4	4	4	9	9	ns
prot1093	91	3	2	6	14	10	8	10	10	ns
prot1094	396	2	10	7.5	10.5	11	8	6	10.5	ns
prot1095	205	6	1	4.8	4.8	1	2	6	6	ns
prot1096	108	2	2	7.2	7.2	8	1	3.6	5.4	ns
prot1097	71	5	4	10	10	5	5	10	10	sig
prot1098	259	3	1	3	3	3	4	4.5	3	ns
prot1099	191	6	6	1.2	1.2	7	3	4.8	6	ns
prot1100	147	7	5	9	7.2	11	11	7.2	12.6	sig
prot1101	292	4	5	8	8	1	3	6	14	ns
prot1102	69	6	6	4.5	3	7	4	4.5	4.5	ns
prot1103	245	2	4	7.2	7.2	2	7	2.4	6	ns
prot1104	146	0	0	0	3.6	3	0	1.8	3.6	ns
prot1105	351	4	5	6	14	2	5	4	4	ns
prot1106	106	4	3	1.5	6	9	24	18	22.5	sig
prot1107	180	0	4	6	2.4	1	5	2.4	6	ns
prot1108	199	5	4	5.4	3.6	2	2	1.8	1.8	ns
prot1109	185	3	7	6	2	6	5	10	8	ns
prot1110	182	4	2	3	4.5	3	8	13.5	4.5	sig
prot1111	59	6	3	3.6	7.2	2	3	3.6	2.4	sig
prot1112	173	2	3	0	5.4	3	2	7.2	0	ns
prot1113	105	4	1	4	4	2	4	2	2	ns
prot1114	79	2	6	6	4.5	1	6	6	7.5	sig
prot1115	94	0	2	6	3.6	2	1	3.6	3.6	ns
prot1116	235	2	4	9	1.8	0	2	0	3.6	ns
prot1117	99	1	5	0	6	8	6	8	8	sig
prot1118	103	1	1	3	1.5	4	1	3	1.5	ns
prot1119	226	7	3	4.8	1.2	3	2	2.4	1.2	ns
prot1120	168	0	6	1.8	5.4	2	3	3.6	0	ns
prot1121	454	1	3	10	4	1	5	4	2	ns
prot1122	92	1	2	3	7.5	2	4	3	4.5	ns
prot1123	99	0	2	4.8	2.4	4	0	1.2	2.4	ns
prot1124	116	6	3	3.6	3.6	6	4	7.2	7.2	sig
prot1125	90	2	2	2	10	5	3	6	0	ns
prot1126	87	2	2	4.5	1.5	1	6	3	0	ns
prot1127	294	3	0	3.6	4.8	4	3	6	2.4	ns
prot1128	354	3	1	5.4	9	5	4	3.6	10.8	sig
prot1129	216	4	2	12	2	1	2	10	4	ns
prot1130	138	4	1	3	4.5	3	2	4.5	3	ns
prot1131	187	3	3	2.4	1.2	1	3	2.4	0	ns
prot1132	495	1	4	0	1.8	2	2	3.6	3.6	sig
prot1133	406	4	2	8	4	1	3	2	2	ns
prot1134	382	2	2	4.5	3	1	4	1.5	0	ns
prot1135	272	3	2	1.2	2.4	4	1	0	3.6	ns
prot1136	71	15	22	32.4	52.2	25	31	39.6	36	ns
prot1137	105	14	19	46	34	27	31	32	34	ns
prot1138	234	19	25	30	34.5	15	15	27	22.5	ns
prot1139	112	14	12	15.6	19.2	17	13	21.6	18	ns
prot1140	114	6	8	32.4	32.4	13	19	14.4	23.4	ns
prot1141	112	4	6	16	18	9	6	14	18	ns
prot1142	166	8	7	16.5	12	8	5	13.5	13.5	ns
prot1143	104	8	3	7.2	9.6	3	4	3.6	7.2	ns
prot1144	376	6	8	18	16.2	9	4	14.4	10.8	ns
prot1145	83	5	9	14	10	12	16	16	20	sig
prot1146	51	6	6	4.5	12	4	3	6	6	ns
prot1147	74	2	5	2.4	4.8	5	8	6	6	ns
prot1148	74	7	3	7.2	5.4	4	7	7.2	10.8	ns
prot1149	117	3	6	20	18	3	6	8	8	ns
prot1150	106	1	2	13.5	3	4	9	10.5	13.5	sig
prot1151	110	7	6	2.4	4.8	5	9	6	3.6	ns
prot1152	73	5	1	5.4	1.8	3	4	1.8	0	ns
prot1153	113	3	6	2	8	4	2	4	6	ns
prot1154	358	6	2	7.5	1.5	3	4	3	1.5	ns
prot1155	99	5	5	6	4.8	0	7	3.6	2.4	ns
prot1156	115	3	3	5.4	7.2	4	4	10.8	0	ns
prot1157	180	5	1	6	16	2	2	10	12	ns
prot1158	67	2	2	3	3	4	1	1.5	9	ns
prot1159	99	3	8	6	6	0	2	3.6	1.2	ns
prot1160	99	3	2	3.6	5.4	5	1	9	7.2	ns
prot1161	99	3	2	4	8	0	4	4	6	ns
prot1162	98	2	5	3	4.5	3	0	6	1.5	ns
prot1163	165	4	2	3.6	4.8	6	4	3.6	7.2	sig
prot1164	76	0	5	1.8	5.4	4	4	19.8	7.2	sig
prot1165	90	2	3	0	2	2	3	8	4	ns
prot1166	113	4	5	7.5	4.5	4	4	4.5	12	ns
prot1167	90	2	2	2.4	1.2	2	8	3.6	7.2	sig
prot1168	163	3	4	5.4	12.6	2	4	7.2	7.2	ns
prot1169	102	5	3	0	0	1	3	2	8	ns
prot1170	183	5	3	4.5	4.5	1	1	3	0	ns
prot1171	98	4	2	2.4	7.2	1	4	2.4	2.4	ns
prot1172	146	6	3	3.6	5.4	6	4	5.4	14.4	sig
prot1173	145	3	1	4	2	2	3	4	10	ns
prot1174	166	1	2	7.5	3	0	3	3	1.5	ns
prot1175	100	0	2	1.2	1.2	0	3	0	3.6	ns
prot1176	393	2	5	5.4	5.4	0	2	1.8	1.8	ns
prot1177	89	3	1	6	4	2	2	2	0	ns
prot1178	391	1	2	4.5	6	2	2	6	6	sig
prot1179	89	0	2	2.4	3.6	1	1	3.6	1.2	ns
prot1180	1106	8	5	7.2	10.8	7	5	16.2	5.4	ns
prot1181	3227	6	7	6	16	18	11	18	28	sig
prot1182	539	9	9	16.5	9	7	9	9	16.5	ns
prot1183	771	2	4	8.4	9.6	4	2	6	7.2	ns
prot1184	2680	1	0	3.6	12.6	6	2	12.6	1.8	ns
prot1185	917	4	5	10	10	5	3	20	12	ns
prot1186	4114	3	1	3	1.5	2	1	3	1.5	ns
prot1187	449	12	11	10.8	4.8	21	21	25.2	25.2	sig
prot1188	1304	1	5	3.6	10.8	4	4	21.6	10.8	sig
prot1189	393	4	10	12	4	10	8	12	12	sig
prot1190	1513	4	2	6	3	1	5	6	1.5	ns
prot1191	2580	0	3	2.4	1.2	3	2	3.6	1.2	ns
prot1192	959	4	7	7.2	7.2	7	6	5.4	14.4	ns
prot1193	510	3	5	14	10	8	3	6	14	ns
prot1194	427	10	3	7.5	15	6	2	12	9	ns
prot1195	413	5	5	4.8	2.4	4	2	12	3.6	ns
prot1196	819	9	7	9	3.6	5	4	7.2	12.6	ns
prot1197	1779	4	5	10	8	4	1	2	0	ns
prot1198	1379	4	3	4.5	9	2	3	1.5	6	ns
prot1199	652	2	2	2.4	8.4	6	1	7.2	8.4	ns
prot1200	704	3	0	7.2	0	3	6	7.2	7.2	ns
prot1201	1028	3	3	8	6	12	12	12	20	sig
prot1202	1181	1	0	4.5	6	0	4	1.5	4.5	ns
prot1203	383	5	8	12	4.8	9	7	6	14.4	ns
prot1204	1077	3	2	7.2	10.8	10	4	1.8	7.2	ns
prot1205	452	3	5	10	12	4	6	4	8	ns
prot1206	434	9	5	10.5	4.5	1	6	6	3	ns
prot1207	955	3	3	7.2	1.2	6	2	7.2	2.4	ns
prot1208	528	7	5	9	18	6	7	10.8	9	ns
prot1209	228	7	5	14	10	5	5	6	10	ns
prot1210	781	3	3	12	4.5	6	3	4.5	4.5	ns
prot1211	548	2	4	7.2	4.8	5	3	6	3.6	ns
prot1212	273	6	1	3.6	5.4	1	1	10.8	10.8	sig
prot1213	153	7	4	16	16	9	6	22	10	ns
prot1214	320	3	4	7.5	12	6	6	12	6	sig
prot1215	219	4	7	7.2	10.8	7	14	21.6	16.8	sig
prot1216	410	4	8	3.6	5.4	11	3	7.2	12.6	ns
prot1217	322	9	7	12	14	5	6	8	12	ns
prot1218	629	2	4	9	7.5	4	2	1.5	1.5	ns
prot1219	264	3	4	2.4	4.8	3	4	3.6	4.8	ns
prot1220	356	2	5	3.6	5.4	3	3	3.6	3.6	ns
prot1221	390	3	6	10	8	3	6	12	14	ns
prot1222	235	3	3	4.5	1.5	3	3	0	6	ns
prot1223	263	5	4	2.4	3.6	2	1	3.6	2.4	ns
prot1224	481	4	2	5.4	9	5	1	1.8	7.2	ns
prot1225	551	7	4	10	4	2	0	8	6	ns
prot1226	481	3	6	4.5	1.5	4	3	4.5	3	ns
prot1227	487	1	0	1.2	1.2	2	4	4.8	1.2	ns
prot1228	881	0	1	3.6	1.8	1	1	1.8	3.6	ns
prot1229	2284	5	0	4	4	14	6	16	8	sig
prot1230	852	2	2	3	3	4	0	0	3	ns
prot1231	341	4	4	4.8	2.4	3	1	4.8	8.4	ns
prot1232	182	3	4	10.8	9	2	3	9	0	ns
prot1233	327	10	1	8	8	9	5	8	8	ns
prot1234	219	1	2	6	7.5	2	6	4.5	6	sig
prot1235	406	3	3	6	3.6	4	5	3.6	4.8	ns
prot1236	332	2	1	1.8	0	4	1	1.8	3.6	sig
prot1237	365	4	2	16	4	2	3	10	6	ns
prot1238	308	4	4	4.5	3	0	3	4.5	6	ns
prot1239	232	2	3	4.8	3.6	3	4	0	2.4	ns
prot1240	2067	6	4	1.8	0	6	2	10.8	10.8	sig
prot1241	865	4	1	6	2	3	4	4	2	ns
prot1242	682	1	0	4.5	4.5	0	4	1.5	7.5	ns
prot1243	573	0	4	1.2	2.4	0	2	3.6	0	ns
prot1244	454	0	1	5.4	3.6	3	0	5.4	5.4	ns
prot1245	611	18	10	36	12	11	9	10	26	ns
prot1246	133	6	3	10.5	3	9	7	10.5	7.5	ns
prot1247	221	5	5	9.6	9.6	4	11	14.4	9.6	sig
prot1248	153	8	8	19.8	14.4	14	5	16.2	9	ns
prot1249	363	6	5	6	12	6	5	14	12	ns
prot1250	435	6	7	10.5	6	3	7	10.5	7.5	ns
prot1251	366	4	7	6	1.2	9	7	15.6	6	sig
prot1252	170	3	7	16.2	12.6	2	7	7.2	0	ns
prot1253	267	4	7	4	4	3	2	2	6	ns
prot1254	463	5	1	7.5	4.5	6	4	9	7.5	ns
prot1255	542	5	6	1.2	2.4	4	4	3.6	0	ns
prot1256	448	2	2	10.8	7.2	5	3	1.8	9	ns
prot1257	177	4	2	6	8	4	2	14	10	ns
prot1258	365	2	7	10.5	3	0	5	6	6	ns
prot1259	746	2	5	4.8	1.2	4	0	6	2.4	ns
prot1260	458	6	1	5.4	3.6	9	6	21.6	27	sig
prot1261	147	1	3	6	2	7	5	4	6	ns
prot1262	266	2	5	4.5	4.5	4	6	4.5	10.5	ns
prot1263	340	2	3	4.8	4.8	0	5	8.4	7.2	ns
prot1264	398	5	4	5.4	5.4	0	7	5.4	14.4	ns
prot1265	403	5	2	10	8	1	2	8	4	ns
prot1266	302	3	5	6	4.5	2	4	1.5	3	ns
prot1267	465	3	2	3.6	4.8	5	5	7.2	7.2	ns
prot1268	487	1	3	1.8	0	1	2	3.6	7.2	ns
prot1269	568	3	3	6	10	3	0	0	10	ns
prot1270	370	2	1	6	3	6	4	3	9	sig
prot1271	435	0	3	3.6	1.2	1	3	0	0	ns
prot1272	382	2	1	0	0	8	2	3.6	10.8	sig
prot1273	400	1	4	14	0	0	0	0	0	ns
prot1274	1317	1	0	1.5	3	1	4	1.5	1.5	sig
prot1275	1827	1	0	2.4	1.2	1	0	2.4	1.2	ns
prot1276	227	2	3	12.6	14.4	6	6	14.4	14.4	ns
prot1277	126	8	5	12	6	2	5	4	8	ns
prot1278	199	3	4	4.5	9	2	7	3	6	sig
prot1279	186	7	5	12	4.8	7	4	4.8	8.4	sig
prot1280	397	4	2	9	5.4	1	6	7.2	9	ns
prot1281	191	6	7	10	12	3	3	10	14	ns
prot1282	181	6	4	10.5	15	12	12	3	15	sig
prot1283	332	7	2	8.4	8.4	7	2	6	4.8	ns
prot1284	207	3	6	5.4	5.4	1	7	7.2	1.8	ns
prot1285	433	3	1	8	2	5	4	8	6	ns
prot1286	220	6	5	7.5	10.5	3	3	27	36	sig
prot1287	174	5	6	2.4	7.2	1	3	6	7.2	ns
prot1288	398	1	4	3.6	3.6	1	4	3.6	3.6	ns
prot1289	250	1	5	8	6	8	3	2	12	ns
prot1290	254	1	0	4.5	1.5	5	5	3	3	sig
prot1291	278	2	3	6	9.6	4	1	2.4	6	ns
prot1292	195	3	3	10.8	5.4	15	3	32.4	10.8	sig
prot1293	493	5	3	2	8	4	2	2	4	ns
prot1294	395	4	6	6	4.5	4	3	3	6	ns
prot1295	346	0	3	2.4	2.4	3	4	0	3.6	ns
prot1296	386	2	2	0	1.8	0	1	3.6	5.4	ns
prot1297	323	1	3	0	0	5	4	2	6	ns
prot1298	221	4	2	6	9	3	3	1.5	10.5	ns
prot1299	330	4	3	4.8	3.6	7	2	4.8	4.8	sig
prot1300	913	3	5	5.4	3.6	6	5	5.4	5.4	ns
prot1301	216	6	3	2	6	0	2	6	2	ns
prot1302	176	0	2	4.5	3	3	3	4.5	3	ns
prot1303	396	4	1	2.4	1.2	2	1	3.6	1.2	ns
prot1304	144	3	3	5.4	12.6	6	3	5.4	9	ns
prot1305	340	5	2	4	0	4	3	8	8	ns
prot1306	177	1	4	1.5	7.5	1	4	9	6	sig
prot1307	491	3	1	4.8	2.4	4	5	2.4	7.2	ns
prot1308	289	7	2	5.4	5.4	3	0	1.8	1.8	ns
prot1309	925	5	4	6	12	1	2	6	4	ns
prot1310	266	0	2	7.5	1.5	2	4	3	4.5	ns
prot1311	584	4	5	2.4	2.4	5	0	1.2	2.4	ns
prot1312	316	2	3	1.8	3.6	4	1	0	1.8	ns
prot1313	365	4	1	0	8	2	4	4	4	ns
prot1314	282	2	0	0	1.5	3	2	7.5	1.5	ns
prot1315	465	3	0	3.6	2.4	3	2	4.8	7.2	sig
prot1316	577	0	3	3.6	0	1	0	3.6	3.6	ns
prot1317	274	4	0	2	8	3	2	8	2	ns
prot1318	517	0	0	1.5	1.5	2	6	3	3	sig
prot1319	782	0	1	1.2	3.6	3	3	2.4	4.8	sig
prot1320	567	1	2	1.8	3.6	3	1	0	5.4	ns
prot1321	356	1	1	2	2	1	1	0	2	ns
prot1322	229	3	0	1.5	1.5	8	6	6	3	sig
prot1323	388	2	1	1.2	0	3	9	3.6	7.2	sig
prot1324	109	7	7	18	12.6	10	4	23.4	10.8	ns
prot1325	167	2	6	10	10	6	3	6	14	ns
prot1326	192	4	8	3	9	2	6	7.5	4.5	ns
prot1327	174	2	1	1.2	4.8	2	1	3.6	0	ns
prot1328	144	3	4	5.4	7.2	0	2	3.6	3.6	ns
prot1329	139	2	3	8	6	1	6	8	8	ns
prot1330	160	4	7	12	6	2	2	6	3	ns
prot1331	220	4	3	3.6	6	1	4	1.2	8.4	ns
prot1332	248	1	2	10.8	7.2	3	8	5.4	3.6	sig
prot1333	254	1	5	4	10	3	7	12	6	ns
prot1334	213	1	2	1.5	1.5	13	4	6	13.5	sig
prot1335	81	2	3	4.8	4.8	3	2	3.6	2.4	ns
prot1336	318	6	5	5.4	5.4	5	4	7.2	7.2	ns
prot1337	247	4	2	14	6	2	4	6	6	ns
prot1338	381	2	3	3	4.5	0	4	3	0	ns
prot1339	159	2	4	3.6	4.8	1	1	7.2	2.4	ns
prot1340	205	5	1	1.8	3.6	2	4	10.8	7.2	sig
prot1341	244	3	5	10	10	7	3	0	4	ns
prot1342	160	2	1	1.5	1.5	1	2	3	10.5	sig
prot1343	288	1	3	3.6	2.4	4	2	1.2	1.2	ns
prot1344	383	4	2	7.2	5.4	5	1	3.6	1.8	ns
prot1345	206	3	2	10	6	9	3	4	6	ns
prot1346	703	3	2	4.5	1.5	4	0	6	1.5	ns
prot1347	238	3	0	2.4	2.4	2	3	4.8	2.4	ns
prot1348	366	3	2	5.4	0	3	0	3.6	1.8	ns
prot1349	430	3	5	0	4	3	2	6	4	sig
prot1350	637	2	5	1.5	0	3	3	3	6	ns
prot1351	141	3	2	4.8	1.2	4	2	7.2	2.4	ns
prot1352	140	5	4	9	3.6	2	4	9	5.4	ns
prot1353	431	3	1	6	6	2	4	2	12	ns
prot1354	969	1	3	3	1.5	1	3	3	3	ns
prot1355	247	0	3	2.4	2.4	6	4	2.4	2.4	sig
prot1356	1101	1	4	1.8	3.6	4	2	10.8	7.2	ns
prot1357	178	3	0	0	4	4	2	8	12	sig
prot1358	178	1	3	6	10.5	1	2	1.5	1.5	ns
prot1359	297	1	0	1.2	1.2	3	3	1.2	0	ns
prot1360	238	2	2	3.6	5.4	2	1	1.8	5.4	ns
prot1361	226	2	1	6	0	1	3	8	2	ns
prot1362	486	1	1	7.5	3	7	2	6	6	ns
prot1363	758	4	0	1.2	2.4	4	10	2.4	4.8	sig
prot1364	305	1	0	3.6	3.6	2	4	1.8	0	ns
prot1365	526	2	2	2	0	2	1	8	2	ns
prot1366	375	2	4	3	4.5	2	1	4.5	3	ns
prot1367	651	1	1	1.2	3.6	6	3	7.2	14.4	sig
prot1368	5934	0	2	5.4	9	6	3	5.4	5.4	sig
prot1369	421	2	3	0	4	1	1	8	0	ns
prot1370	142	2	0	1.5	0	0	2	1.5	0	ns
prot1371	1145	1	2	1.2	1.2	3	2	2.4	3.6	sig
prot1372	238	1	0	1.8	1.8	2	4	3.6	3.6	ns
prot1373	391	0	2	2	0	4	1	4	6	ns
prot1374	618	4	1	1.5	4.5	1	0	1.5	1.5	ns
prot1375	93	3	8	8.4	13.2	6	3	2.4	7.2	ns
prot1376	130	12	9	9	9	9	5	9	14.4	ns
prot1377	83	6	5	14	8	5	3	10	20	ns
prot1378	361	5	6	6	9	6	2	4.5	4.5	ns
prot1379	193	3	3	6	3.6	6	2	1.2	3.6	ns
prot1380	393	8	5	12.6	9	3	9	3.6	5.4	ns
prot1381	232	5	6	2	4	6	2	18	8	ns
prot1382	201	6	6	7.5	3	6	5	1.5	9	ns
prot1383	105	6	7	4.8	2.4	6	1	8.4	6	sig
prot1384	173	7	4	5.4	3.6	5	3	7.2	5.4	ns
prot1385	182	3	6	4	4	4	2	2	6	ns
prot1386	199	1	1	3	7.5	4	11	7.5	10.5	sig
prot1387	191	5	3	9.6	4.8	4	2	6	2.4	ns
prot1388	274	7	2	5.4	10.8	3	3	0	5.4	ns
prot1389	135	1	3	6	8	2	1	4	2	ns
prot1390	169	3	6	6	9	5	2	6	3	sig
prot1391	688	5	5	4.8	6	1	1	4.8	1.2	sig
prot1392	152	7	2	3.6	9	4	4	5.4	7.2	ns
prot1393	528	5	5	6	6	5	4	6	0	ns
prot1394	157	2	6	7.5	1.5	4	1	4.5	3	ns
prot1395	126	4	3	1.2	2.4	2	3	3.6	3.6	ns
prot1396	80	3	5	5.4	1.8	2	2	5.4	7.2	ns
prot1397	122	1	3	4	4	1	6	2	4	sig
prot1398	232	3	0	3	0	0	3	1.5	1.5	ns
prot1399	171	2	1	6	2.4	3	1	2.4	2.4	ns
prot1400	70	2	3	0	7.2	2	3	5.4	5.4	ns
prot1401	130	3	1	8	0	3	2	2	4	ns
prot1402	103	4	3	3	0	2	7	6	6	sig
prot1403	547	2	2	2.4	2.4	1	2	2.4	1.2	ns
prot1404	250	3	1	1.8	1.8	4	1	7.2	1.8	ns
prot1405	497	4	3	0	0	3	0	2	4	ns
prot1406	312	0	1	0	1.5	2	0	6	4.5	ns
prot1407	152	4	1	1.2	1.2	1	2	3.6	2.4	ns
prot1408	535	2	0	1.8	7.2	1	2	3.6	3.6	ns
prot1409	87	7	0	2	4	1	2	6	6	ns
prot1410	232	1	2	1.5	3	1	7	7.5	1.5	ns
prot1411	232	2	3	1.2	0	3	3	10.8	3.6	sig
prot1412	843	4	3	7.2	0	4	5	7.2	3.6	sig
prot1413	555	3	4	8	2	0	2	6	4	ns
prot1414	173	0	2	1.5	0	1	0	3	1.5	ns
prot1415	194	3	5	1.2	2.4	1	0	1.2	0	ns
prot1416	180	0	2	5.4	5.4	6	3	5.4	5.4	sig
prot1417	199	0	1	4	2	3	2	6	6	sig
prot1418	287	2	2	4.5	3	1	2	3	4.5	ns
prot1419	999	2	3	1.2	3.6	4	0	2.4	1.2	ns
prot1420	220	3	1	1.8	1.8	1	3	1.8	0	ns
prot1421	648	2	0	6	4	0	0	2	2	ns
prot1422	164	2	3	1.5	3	1	2	1.5	0	ns
prot1423	181	2	1	2.4	1.2	1	1	1.2	1.2	ns
prot1424	285	5	9	7.2	19.8	5	6	12.6	12.6	ns
prot1425	172	4	2	6	8	6	8	12	6	sig
prot1426	103	2	4	7.5	10.5	9	3	9	4.5	ns
prot1427	430	6	5	1.2	2.4	27	36	21.6	7.2	sig
prot1428	130	6	4	10.8	12.6	7	8	10.8	12.6	sig
prot1429	123	4	3	8	4	2	5	14	10	sig
prot1430	304	4	3	3	4.5	6	6	4.5	6	ns
prot1431	164	3	5	7.2	1.2	1	1	6	8.4	sig
prot1432	75	3	3	3.6	3.6	3	7	3.6	1.8	ns
prot1433	173	3	3	4	8	6	1	6	8	ns
prot1434	176	2	4	4.5	6	4	0	13.5	1.5	ns
prot1435	191	3	3	4.8	7.2	3	3	2.4	1.2	ns
prot1436	138	6	0	1.8	3.6	11	4	19.8	9	sig
prot1437	148	2	3	6	6	12	2	4	6	sig
prot1438	101	2	5	1.5	6	5	3	6	4.5	ns
prot1439	157	5	2	3.6	4.8	3	0	1.2	3.6	ns
prot1440	488	5	3	7.2	3.6	4	2	9	9	ns
prot1441	133	6	1	4	6	4	2	8	2	ns
prot1442	229	3	1	7.5	3	3	12	4.5	4.5	sig
prot1443	89	4	1	3.6	1.2	6	2	7.2	4.8	sig
prot1444	317	4	2	1.8	1.8	4	2	1.8	5.4	ns
prot1445	88	1	3	4	0	2	2	4	8	ns
prot1446	180	0	2	4.5	1.5	6	4	9	9	sig
prot1447	207	3	2	2.4	4.8	3	1	4.8	1.2	ns
prot1448	235	0	1	5.4	3.6	3	4	7.2	1.8	ns
prot1449	86	5	4	2	2	4	1	8	12	ns
prot1450	115	3	5	3	3	4	7	6	4.5	ns
prot1451	127	1	3	3.6	3.6	2	3	2.4	1.2	ns
prot1452	229	3	0	3.6	1.8	2	3	7.2	0	ns
prot1453	247	1	2	4	6	6	2	4	16	sig
prot1454	573	1	0	3	4.5	2	4	0	0	ns
prot1455	176	2	3	6	0	2	3	3.6	3.6	sig
prot1456	169	2	0	3.6	0	1	3	1.8	3.6	ns
prot1457	81	1	4	0	4	4	8	8	4	sig
prot1458	89	0	0	1.5	1.5	1	5	4.5	4.5	ns
prot1459	178	2	1	6	2.4	1	0	0	0	ns
prot1460	151	1	1	1.8	1.8	4	1	1.8	5.4	ns
prot1461	146	1	1	2	2	4	3	4	2	ns
prot1462	217	3	5	0	6	1	1	3	4.5	ns
prot1463	159	3	2	3.6	4.8	2	2	2.4	0	ns
prot1464	237	2	1	0	1.8	0	1	0	5.4	ns
prot1465	587	1	2	0	4	2	4	10	4	sig
prot1466	128	2	4	4.5	1.5	2	1	3	0	ns
prot1467	425	1	3	3.6	2.4	2	2	0	1.2	ns
prot1468	256	2	3	5.4	1.8	1	1	5.4	1.8	ns
prot1469	136	3	3	6	6	9	21	24	6	sig
prot1470	76	1	0	0	0	0	3	9	3	ns
prot1471	175	0	4	1.2	1.2	3	4	0	1.2	ns
prot1472	231	2	0	0	1.8	0	1	9	3.6	ns
prot1473	337	0	4	2	2	1	2	2	4	sig
prot1474	239	3	1	3	4.5	3	0	4.5	1.5	ns
prot1475	456	3	1	0	1.2	1	2	1.2	1.2	ns
prot1476	126	0	1	1.8	1.8	3	1	1.8	1.8	ns
prot1477	488	3	0	0	4	1	2	2	2	sig
prot1478	127	1	1	3	3	3	3	4.5	4.5	sig
prot1479	191	4	1	7.2	4.8	2	3	2.4	4.8	ns
prot1480	114	7	5	9	5.4	0	4	3.6	7.2	ns
prot1481	62	6	4	10	8	3	0	12	10	ns
prot1482	350	5	2	4.5	1.5	1	3	9	6	ns
prot1483	108	3	4	4.8	4.8	5	2	2.4	3.6	ns
prot1484	321	3	1	3.6	3.6	2	1	1.8	3.6	ns
prot1485	308	2	3	4	4	1	4	2	4	ns
prot1486	59	0	1	4.5	6	5	4	1.5	3	ns
prot1487	218	3	3	1.2	2.4	6	3	3.6	1.2	ns
prot1488	106	4	7	1.8	12.6	9	18	5.4	5.4	sig
prot1489	154	2	1	2	2	2	4	2	2	ns
prot1490	166	1	2	0	0	3	3	9	22.5	sig
prot1491	515	2	2	3.6	2.4	5	3	0	3.6	ns
prot1492	183	3	2	3.6	1.8	3	3	3.6	1.8	ns
prot1493	162	1	1	6	10	2	2	6	10	ns
prot1494	140	4	3	1.5	4.5	4	0	7.5	1.5	ns
prot1495	169	1	3	2.4	1.2	2	2	1.2	4.8	sig
prot1496	242	3	0	3.6	5.4	2	2	10.8	1.8	ns
prot1497	292	3	1	6	4	3	3	4	6	ns
prot1498	197	5	4	4.5	4.5	2	1	1.5	6	ns
prot1499	856	2	1	2.4	4.8	3	6	4.8	3.6	sig
prot1500	127	1	2	0	0	5	2	1.8	7.2	ns
prot1501	72	4	1	4	6	6	6	6	12	sig
prot1502	148	2	0	0	4.5	0	2	3	3	ns
prot1503	53	0	0	2.4	0	0	4	6	2.4	ns
prot1504	98	1	0	0	3.6	0	2	3.6	1.8	ns
prot1505	405	0	2	6	6	2	1	2	6	ns
prot1506	104	2	3	4.5	0	1	1	3	4.5	ns
prot1507	176	2	3	1.2	2.4	3	1	0	3.6	ns
prot1508	125	3	2	3.6	1.8	6	3	16.2	21.6	sig
prot1509	160	2	3	14	4	2	2	8	4	ns
prot1510	316	2	1	1.5	0	2	0	0	1.5	ns
prot1511	978	1	0	2.4	2.4	4	2	4.8	2.4	sig
prot1512	234	1	0	3.6	3.6	1	0	0	1.8	ns
prot1513	431	3	0	4	0	0	2	0	2	ns
prot1514	2591	4	2	7.5	7.5	4	4	1.5	6	sig
prot1515	712	4	5	6	7.2	9	9	15.6	8.4	sig
prot1516	1852	5	5	7.2	5.4	5	1	5.4	7.2	ns
prot1517	2086	2	4	6	6	3	3	10	12	ns
prot1518	1064	2	6	4.5	6	6	2	4.5	7.5	ns
prot1519	609	8	5	9.6	14.4	8	10	8.4	14.4	ns
prot1520	645	0	3	1.8	3.6	2	2	9	9	sig
prot1521	969	3	1	6	2	3	1	4	2	ns
prot1522	857	2	1	3	4.5	0	1	3	7.5	ns
prot1523	488	2	0	2.4	0	1	4	3.6	3.6	ns
prot1524	2821	1	1	3.6	3.6	0	0	3.6	1.8	ns
prot1525	512	2	4	4	8	2	9	4	4	sig
prot1526	876	4	4	9	6	3	4	6	3	ns
prot1527	543	2	1	4.8	3.6	2	4	7.2	2.4	ns
prot1528	809	3	2	7.2	3.6	0	4	10.8	3.6	ns
prot1529	1674	1	1	0	12	4	2	6	0	ns
prot1530	1191	1	1	0	3	2	1	1.5	0	ns
prot1531	208	4	6	6	2.4	12	15	10.8	7.2	sig
prot1532	437	2	2	9	9	4	3	5.4	5.4	ns
prot1533	510	1	2	4	4	5	2	2	6	ns
prot1534	695	3	2	3	6	4	0	3	3	ns
prot1535	227	4	3	2.4	3.6	2	0	0	4.8	ns
prot1536	700	0	3	9	7.2	4	1	5.4	7.2	ns
prot1537	218	1	3	4	2	1	2	4	4	ns
prot1538	423	2	2	4.5	7.5	3	0	4.5	3	ns
prot1539	873	3	3	4.8	1.2	4	2	2.4	10.8	sig
prot1540	1426	3	2	9	3.6	1	2	3.6	7.2	sig
prot1541	520	1	1	6	2	1	0	2	0	ns
prot1542	290	15	9	13.5	16.5	18	22	18	30	sig
prot1543	296	8	3	2.4	2.4	2	8	7.2	7.2	ns
prot1544	309	2	2	3.6	5.4	3	6	12.6	18	ns
prot1545	502	5	3	6	2	4	1	10	8	ns
prot1546	204	1	0	1.5	6	1	1	1.5	0	ns
prot1547	437	1	2	3.6	1.2	5	2	7.2	4.8	ns
prot1548	314	2	1	5.4	7.2	2	1	9	1.8	ns
prot1549	402	5	0	14	8	3	1	4	4	ns
prot1550	188	1	3	6	9	1	2	6	4.5	ns
prot1551	434	1	4	0	0	1	0	2.4	6	ns
prot1552	325	0	3	5.4	1.8	1	2	0	5.4	ns
prot1553	607	1	0	4	4	0	2	6	0	ns
prot1554	739	2	1	6	4.5	0	0	3	1.5	ns
prot1555	235	0	4	0	2.4	0	1	2.4	1.2	ns
prot1556	982	1	3	3.6	5.4	1	0	5.4	0	ns
prot1557	392	2	1	2	4	0	3	8	0	ns
prot1558	543	0	2	1.5	1.5	3	3	3	1.5	ns
prot1559	462	1	0	0	3.6	0	0	3.6	0	ns
prot1560	348	5	4	1.8	3.6	2	2	5.4	3.6	ns
prot1561	463	0	0	0	0	4	0	2	2	ns
prot1562	173	3	4	7.5	6	11	5	6	7.5	sig
prot1563	274	2	3	2.4	6	3	2	1.2	4.8	ns
prot1564	251	8	5	5.4	3.6	7	3	7.2	9	ns
prot1565	231	3	4	10	8	0	3	4	8	ns
prot1566	394	3	4	4.5	4.5	3	2	4.5	0	ns
prot1567	240	2	2	2.4	4.8	0	2	1.2	4.8	ns
prot1568	441	1	6	3.6	10.8	4	2	7.2	1.8	ns
prot1569	200	2	0	4	4	4	6	8	2	ns
prot1570	371	2	2	1.5	4.5	0	2	3	6	ns
prot1571	313	3	2	3.6	1.2	0	2	4.8	1.2	ns
prot1572	730	1	7	1.8	5.4	1	1	1.8	1.8	ns
prot1573	329	1	3	2	8	2	1	6	4	ns
prot1574	627	3	1	1.5	3	1	2	3	1.5	ns
prot1575	250	2	4	1.2	6	2	4	4.8	4.8	sig
prot1576	144	2	2	3.6	0	0	0	7.2	3.6	ns
prot1577	472	1	3	4	2	2	0	2	4	ns
prot1578	421	2	3	1.5	1.5	3	15	9	4.5	sig
prot1579	250	3	4	4.8	0	0	2	1.2	2.4	ns
prot1580	266	1	1	1.8	0	1	1	7.2	3.6	ns
prot1581	861	2	1	8	4	3	6	4	4	ns
prot1582	1312	3	5	0	1.5	5	4	3	3	sig
prot1583	493	2	3	2.4	2.4	2	1	2.4	1.2	ns
prot1584	1082	1	0	0	1.8	0	2	3.6	3.6	ns
prot1585	648	3	0	4	4	2	1	2	0	ns
prot1586	276	2	1	3	0	1	4	1.5	1.5	ns
prot1587	518	2	1	0	0	2	1	1.2	3.6	ns
prot1588	640	0	2	3.6	3.6	2	1	0	1.8	ns
prot1589	722	2	3	10	2	3	4	12	8	ns
prot1590	147	5	2	3	6	3	4	7.5	9	ns
prot1591	193	4	10	3.6	2.4	4	8	4.8	6	sig
prot1592	194	4	4	1.8	3.6	3	4	1.8	5.4	ns
prot1593	365	4	2	4	4	2	4	8	8	sig
prot1594	290	1	1	4.5	3	6	6	4.5	9	sig
prot1595	636	1	2	2.4	2.4	3	3	7.2	0	ns
prot1596	1160	2	3	3.6	7.2	0	2	0	3.6	ns
prot1597	641	3	2	2	12	3	2	6	6	ns
prot1598	175	1	2	3	3	2	1	4.5	4.5	ns
prot1599	318	2	3	2.4	1.2	1	5	1.2	1.2	ns
prot1600	424	1	0	1.8	3.6	3	0	5.4	1.8	ns
prot1601	348	2	1	8	2	4	1	4	8	sig
prot1602	227	2	2	4.5	0	3	1	3	4.5	ns
prot1603	427	2	1	1.2	0	1	4	6	4.8	sig
prot1604	268	2	1	0	3.6	4	2	7.2	10.8	sig
prot1605	357	3	1	8	0	1	4	4	4	ns
prot1606	174	1	3	7.5	3	0	2	1.5	0	ns
prot1607	233	2	0	1.2	3.6	4	3	3.6	0	ns
prot1608	217	0	3	0	0	4	1	3.6	3.6	ns
prot1609	980	2	0	0	0	1	0	6	2	ns
prot1610	263	2	0	0	4.5	0	2	0	3	ns
prot1611	169	0	0	0	0	1	1	2.4	1.2	ns
prot1612	178	2	1	0	1.8	3	0	0	0	ns
prot1613	355	3	1	6	2	1	1	2	2	ns
prot1614	604	2	0	1.5	0	0	4	4.5	1.5	ns
prot1615	149	4	1	0	2.4	2	0	1.2	2.4	ns
prot1616	594	1	5	1.8	5.4	4	1	0	5.4	ns
prot1617	257	2	2	4	2	0	2	2	0	ns
prot1618	421	1	1	1.5	0	0	3	1.5	1.5	ns
prot1619	712	0	2	0	2.4	1	0	0	1.2	ns
prot1620	423	1	3	3.6	3.6	5	2	7.2	7.2	sig
prot1621	488	1	1	2	0	0	1	4	0	ns
prot1622	1872	1	0	4.5	3	2	1	0	1.5	ns
prot1623	153	7	3	6	6	8	5	8.4	6	ns
prot1624	275	2	1	7.2	0	3	4	7.2	3.6	sig
prot1625	463	6	3	2	10	2	2	6	12	ns
prot1626	103	4	4	6	4.5	3	5	3	12	ns
prot1627	287	1	3	8.4	6	2	3	4.8	3.6	ns
prot1628	282	3	2	1.8	5.4	3	3	7.2	1.8	ns
prot1629	200	2	0	2	6	3	3	10	4	ns
prot1630	149	2	3	6	1.5	2	4	3	7.5	sig
prot1631	149	2	3	6	1.2	2	1	2.4	7.2	ns
prot1632	132	0	2	1.8	5.4	3	1	0	3.6	ns
prot1633	118	1	6	2	2	3	4	4	2	ns
prot1634	191	2	2	4.5	4.5	1	2	6	1.5	sig
prot1635	189	0	2	1.2	0	3	8	3.6	9.6	sig
prot1636	273	4	2	1.8	1.8	3	0	0	3.6	ns
prot1637	327	1	1	2	2	2	2	8	10	sig
prot1638	148	2	1	1.5	4.5	3	1	3	1.5	ns
prot1639	206	1	2	0	1.2	2	3	1.2	1.2	ns
prot1640	108	1	2	1.8	1.8	5	0	1.8	3.6	ns
prot1641	267	2	3	6	2	3	7	4	8	ns
prot1642	204	2	5	1.5	6	1	1	1.5	1.5	sig
prot1643	223	2	2	1.2	0	0	2	1.2	0	ns
prot1644	298	4	0	5.4	1.8	2	3	5.4	3.6	ns
prot1645	194	0	1	4	2	8	2	4	4	sig
prot1646	77	2	1	6	1.5	3	2	1.5	1.5	ns
prot1647	166	5	1	2.4	2.4	2	0	1.2	3.6	ns
prot1648	418	1	3	5.4	1.8	3	2	9	9	ns
prot1649	418	3	1	2	2	3	3	6	18	sig
prot1650	127	4	1	4.5	1.5	1	1	3	4.5	ns
prot1651	279	2	1	2.4	1.2	4	1	1.2	4.8	ns
prot1652	181	0	0	1.8	3.6	2	3	3.6	3.6	ns
prot1653	129	1	1	2	2	1	2	4	10	ns
prot1654	161	3	2	4.5	1.5	6	1	1.5	3	ns
prot1655	126	3	0	2.4	1.2	2	1	0	1.2	ns
prot1656	326	2	2	5.4	0	2	4	5.4	5.4	ns
prot1657	207	2	2	6	8	1	2	2	4	ns
prot1658	191	2	1	3	3	2	0	4.5	0	ns
prot1659	238	1	0	0	3.6	1	0	0	1.2	ns
prot1660	210	0	2	5.4	1.8	0	0	3.6	5.4	ns
prot1661	331	4	3	0	0	0	2	2	4	ns
prot1662	574	3	1	1.5	1.5	2	2	4.5	3	ns
prot1663	455	2	3	3.6	1.2	1	4	0	7.2	ns
prot1664	553	0	1	3.6	1.8	4	2	0	1.8	ns
prot1665	522	1	1	4	0	1	2	4	4	ns
prot1666	325	2	4	1.5	1.5	8	4	3	6	sig
prot1667	208	1	2	1.2	3.6	2	3	0	2.4	ns
prot1668	232	1	1	5.4	1.8	0	5	1.8	3.6	ns
prot1669	219	1	2	2	8	4	3	8	2	ns
prot1670	409	3	0	0	1.5	1	1	0	0	ns
prot1671	233	1	3	1.2	1.2	4	0	1.2	0	ns
prot1672	772	2	0	1.8	0	0	0	5.4	1.8	ns
prot1673	360	1	0	2	2	8	4	4	8	sig
prot1674	439	1	1	6	0	1	1	1.5	1.5	ns
prot1675	442	1	3	3.6	1.2	0	1	0	2.4	ns
prot1676	138	0	3	5.4	0	0	1	1.8	3.6	ns
prot1677	106	0	0	2	6	1	0	2	0	ns
prot1678	370	1	1	3	3	2	4	3	3	sig
prot1679	629	0	0	1.2	1.2	0	0	0	0	ns
prot1680	187	0	0	1.8	0	0	1	0	1.8	ns
prot1681	596	1	0	2	2	2	1	0	2	ns
prot1682	255	2	0	3	0	0	0	3	3	ns
prot1683	92	8	7	4.8	7.2	9	6	9.6	4.8	ns
prot1684	171	3	2	9	12.6	2	3	5.4	1.8	ns
prot1685	165	6	8	10	10	4	3	10	10	ns
prot1686	148	2	6	1.5	3	2	2	9	4.5	ns
prot1687	229	3	4	4.8	2.4	3	3	1.2	3.6	ns
prot1688	123	3	1	12.6	1.8	2	2	1.8	5.4	ns
prot1689	77	1	1	2	2	3	0	8	16	ns
prot1690	465	5	6	7.5	4.5	2	9	1.5	3	ns
prot1691	279	4	3	0	0	4	1	1.2	1.2	ns
prot1692	278	1	1	0	5.4	6	6	16.2	27	sig
prot1693	119	3	3	4	2	2	0	8	0	ns
prot1694	148	1	1	1.5	0	2	2	1.5	1.5	ns
prot1695	72	3	2	2.4	1.2	4	0	0	2.4	ns
prot1696	353	2	2	1.8	1.8	0	0	3.6	3.6	ns
prot1697	196	5	0	2	4	3	1	6	0	ns
prot1698	174	2	2	7.5	4.5	1	3	3	0	ns
prot1699	126	1	1	2.4	1.2	4	0	0	2.4	ns
prot1700	235	3	0	3.6	1.8	1	1	0	5.4	ns
prot1701	235	1	1	4	2	2	1	8	2	ns
prot1702	110	2	2	1.5	3	2	1	3	3	ns
prot1703	188	1	1	0	7.2	12	6	3.6	10.8	sig
prot1704	225	0	3	1.8	0	1	1	1.8	3.6	ns
prot1705	138	2	1	10	0	3	3	2	2	ns
prot1706	174	3	0	4.5	1.5	3	3	4.5	4.5	sig
prot1707	672	0	1	0	0	6	6	2.4	2.4	sig
prot1708	84	1	0	3.6	5.4	4	1	3.6	0	ns
prot1709	107	2	0	2	2	0	0	6	6	ns
prot1710	146	3	1	4.5	1.5	2	5	6	6	sig
prot1711	183	1	3	8.4	1.2	2	0	3.6	1.2	ns
prot1712	555	0	0	0	1.8	1	1	1.8	7.2	sig
prot1713	467	3	2	2	0	1	4	4	0	ns
prot1714	265	3	3	3	1.5	4	0	3	3	ns
prot1715	598	1	0	2.4	3.6	2	1	1.2	1.2	sig
prot1716	317	4	0	0	1.8	2	0	0	5.4	ns
prot1717	196	2	1	0	0	4	1	2	8	ns
prot1718	267	2	1	1.5	3	1	0	0	1.5	ns
prot1719	612	0	3	1.2	4.8	5	2	8.4	2.4	sig
prot1720	62	0	3	3.6	3.6	1	0	1.8	1.8	ns
prot1721	77	2	0	6	2	2	2	4	0	ns
prot1722	68	3	2	1.5	4.5	4	2	3	3	sig
prot1723	632	1	2	0	3.6	0	4	1.2	2.4	ns
prot1724	230	1	0	0	1.8	1	0	3.6	0	ns
prot1725	133	0	1	4	0	3	2	4	4	sig
prot1726	334	2	0	1.5	3	2	1	7.5	1.5	ns
prot1727	311	1	0	1.2	2.4	0	1	1.2	2.4	ns
prot1728	563	2	0	1.8	1.8	0	2	3.6	3.6	ns
prot1729	327	3	0	0	6	1	1	4	2	sig
prot1730	144	1	2	4.5	0	1	1	1.5	3	ns
prot1731	668	3	2	2.4	1.2	1	3	1.2	0	ns
prot1732	85	2	1	3.6	1.8	2	0	3.6	7.2	ns
prot1733	102	2	0	6	2	1	4	2	0	ns
prot1734	508	1	1	1.5	1.5	1	0	1.5	3	ns
prot1735	226	2	2	2.4	0	2	2	1.2	4.8	ns
prot1736	676	3	1	0	0	2	2	1.8	3.6	ns
prot1737	539	2	2	0	4	3	1	6	2	ns
prot1738	295	3	1	4.5	0	1	0	1.5	1.5	ns
prot1739	224	0	0	1.2	3.6	0	0	1.2	1.2	ns
prot1740	2292	2	2	0	1.8	1	3	1.8	1.8	ns
prot1741	170	0	5	4	12	6	12	12	8	sig
prot1742	134	2	2	1.5	4.5	4	1	3	1.5	ns
prot1743	255	0	3	4.8	3.6	1	1	1.2	2.4	sig
prot1744	304	3	5	7.2	3.6	4	2	9	5.4	ns
prot1745	237	2	5	2	6	1	1	8	2	ns
prot1746	105	2	0	0	3	2	4	3	6	sig
prot1747	69	3	5	1.2	3.6	2	2	2.4	3.6	ns
prot1748	247	2	0	7.2	1.8	0	1	1.8	0	ns
prot1749	99	2	3	2	2	7	13	4	10	sig
prot1750	116	3	1	6	6	4	2	3	3	sig
prot1751	152	1	1	1.2	2.4	1	1	1.2	1.2	ns
prot1752	225	2	1	1.8	1.8	2	0	3.6	1.8	ns
prot1753	147	3	4	4	2	1	0	2	2	ns
prot1754	125	0	1	3	0	2	3	4.5	7.5	ns
prot1755	90	1	5	4.8	3.6	2	1	8.4	1.2	sig
prot1756	237	3	3	7.2	5.4	1	2	3.6	5.4	ns
prot1757	66	2	0	6	4	3	2	4	4	sig
prot1758	264	3	3	4.5	10.5	2	7	3	3	sig
prot1759	137	3	2	4.8	0	3	3	7.2	3.6	sig
prot1760	511	2	1	3.6	5.4	3	3	3.6	7.2	sig
prot1761	141	1	1	6	4	2	2	4	4	ns
prot1762	280	1	1	6	3	1	1	0	3	ns
prot1763	302	1	2	3.6	1.2	3	0	2.4	1.2	ns
prot1764	74	0	2	1.8	1.8	3	3	3.6	1.8	ns
prot1765	171	1	1	0	6	1	2	2	4	ns
prot1766	95	1	2	0	1.5	3	2	1.5	4.5	ns
prot1767	367	0	1	0	0	0	0	1.2	0	ns
prot1768	144	1	2	3.6	0	1	2	3.6	3.6	ns
prot1769	664	1	0	2	2	2	0	2	4	ns
prot1770	179	2	1	4.5	1.5	0	3	7.5	0	ns
prot1771	114	0	3	1.2	2.4	1	1	0	1.2	ns
prot1772	161	0	2	3.6	3.6	2	0	5.4	3.6	ns
prot1773	205	4	1	0	0	2	1	0	8	ns
prot1774	305	2	1	1.5	0	1	1	1.5	3	ns
prot1775	416	5	0	2.4	1.2	0	1	1.2	0	ns
prot1776	397	2	0	1.8	1.8	0	2	1.8	1.8	ns
prot1777	224	0	0	2	6	1	1	0	6	ns
prot1778	314	4	2	3	0	2	4	1.5	0	ns
prot1779	174	1	0	3.6	1.2	2	2	6	2.4	sig
prot1780	416	1	3	0	1.8	1	1	1.8	1.8	ns
prot1781	131	0	2	0	0	0	0	4	6	ns
prot1782	107	0	1	3	3	2	0	1.5	3	ns
prot1783	163	1	0	0	3.6	0	1	2.4	1.2	ns
prot1784	564	0	1	0	5.4	2	2	3.6	3.6	sig
prot1785	208	1	0	4	6	1	2	2	0	ns
prot1786	135	2	0	1.5	0	2	2	3	3	sig
prot1787	3394	5	4	3.6	4.8	0	2	2.4	2.4	ns
prot1788	1957	3	1	5.4	3.6	2	0	1.8	1.8	ns
prot1789	1088	2	2	4	4	2	1	2	0	ns
prot1790	424	3	1	3	4.5	3	6	4.5	4.5	sig
prot1791	1035	4	1	0	3.6	3	9	3.6	3.6	sig
prot1792	926	3	2	1.8	5.4	1	0	5.4	0	ns
prot1793	1669	1	2	0	2	2	0	0	4	ns
prot1794	201	1	0	3	4.5	3	2	1.5	4.5	ns
prot1795	539	0	2	2.4	0	3	2	2.4	2.4	sig
prot1796	638	0	2	1.8	3.6	1	1	1.8	1.8	sig
prot1797	225	3	4	6	12	2	4	6	10	ns
prot1798	319	0	0	10.5	3	5	4	3	6	ns
prot1799	520	2	0	4.8	3.6	2	6	4.8	2.4	ns
prot1800	785	1	3	3.6	1.8	1	1	7.2	1.8	sig
prot1801	629	5	1	2	6	3	4	2	4	ns
prot1802	341	0	5	6	1.5	4	4	3	9	sig
prot1803	412	0	1	1.2	2.4	0	1	1.2	2.4	ns
prot1804	308	2	1	0	1.8	0	1	3.6	1.8	ns
prot1805	743	1	0	2	0	2	2	4	12	sig
prot1806	470	1	1	1.5	1.5	2	4	1.5	1.5	ns
prot1807	1140	1	2	1.2	1.2	1	1	1.2	0	ns
prot1808	1466	1	0	3.6	3.6	0	2	0	1.8	ns
prot1809	254	1	4	4	2	0	3	6	4	ns
prot1810	257	0	1	3	0	2	0	6	0	ns
prot1811	375	1	2	0	2.4	1	2	4.8	2.4	ns
prot1812	1882	3	4	1.8	3.6	1	3	0	1.8	ns
prot1813	1300	2	4	0	2	6	3	6	12	sig
prot1814	444	3	2	1.5	0	0	2	0	0	ns
prot1815	832	2	2	3.6	1.2	0	1	2.4	3.6	ns
prot1816	582	2	1	5.4	3.6	2	2	1.8	5.4	ns
prot1817	280	2	0	2	0	1	0	2	2	ns
prot1818	1244	2	0	3	3	2	1	3	3	ns
prot1819	276	2	0	2.4	2.4	2	2	2.4	4.8	sig
prot1820	623	0	0	0	1.8	0	1	1.8	1.8	ns
prot1821	450	1	1	8	4	1	2	4	2	ns
prot1822	247	1	2	1.5	1.5	3	1	3	1.5	ns
prot1823	387	2	1	3.6	1.2	2	2	2.4	2.4	sig
prot1824	662	1	0	1.8	7.2	1	1	0	1.8	ns
prot1825	743	1	1	0	0	3	3	6	6	sig
prot1826	874	2	0	1.5	0	3	2	3	0	ns
prot1827	1301	0	1	1.2	1.2	0	1	0	2.4	ns
prot1828	274	0	3	3.6	3.6	2	5	1.8	1.8	ns
prot1829	551	3	2	2	4	2	3	4	2	ns
prot1830	447	0	0	0	1.5	1	2	3	3	ns
prot1831	154	2	0	2.4	7.2	4	3	2.4	1.2	ns
prot1832	210	1	2	3.6	3.6	3	2	5.4	0	ns
prot1833	290	4	6	8	2	2	3	2	0	ns
prot1834	220	3	3	6	0	8	4	3	12	sig
prot1835	184	3	5	1.2	0	4	0	8.4	3.6	ns
prot1836	168	0	2	5.4	1.8	0	2	5.4	3.6	ns
prot1837	102	3	1	6	8	6	6	4	6	ns
prot1838	327	1	3	0	7.5	3	1	3	1.5	ns
prot1839	962	1	2	2.4	1.2	1	0	0	0	ns
prot1840	556	1	2	10.8	1.8	1	0	0	0	ns
prot1841	374	2	1	2	4	3	4	4	4	sig
prot1842	728	2	1	1.5	1.5	3	2	3	3	ns
prot1843	243	2	2	2.4	1.2	1	1	2.4	3.6	ns
prot1844	127	2	0	0	0	1	0	3.6	3.6	ns
prot1845	519	0	3	2	2	0	1	0	6	ns
prot1846	492	3	1	0	4.5	1	2	4.5	1.5	ns
prot1847	233	1	1	1.2	4.8	5	1	2.4	3.6	ns
prot1848	287	0	0	0	1.8	1	1	0	1.8	ns
prot1849	337	1	0	4	2	2	3	0	2	ns
prot1850	404	1	1	3	0	2	3	3	4.5	sig
prot1851	3175	1	2	2.4	0	2	2	2.4	2.4	sig
prot1852	243	1	0	1.8	0	0	0	1.8	1.8	ns
prot1853	275	2	1	6	2	3	2	0	0	ns
prot1854	648	2	3	0	0	2	1	3	3	ns
prot1855	172	1	2	2.4	3.6	3	6	3.6	3.6	sig
prot1856	283	2	3	7.2	3.6	2	0	1.8	9	ns
prot1857	159	2	7	0	4	3	3	12	30	sig
prot1858	372	2	0	0	1.5	3	1	0	3	ns
prot1859	174	5	3	6	2.4	3	2	3.6	3.6	ns
prot1860	182	3	2	1.8	0	3	0	0	5.4	ns
prot1861	251	3	3	2	8	1	1	4	4	ns
prot1862	1009	0	3	4.5	1.5	3	3	1.5	7.5	ns
prot1863	233	0	3	3.6	2.4	1	2	1.2	2.4	ns
prot1864	158	3	3	1.8	3.6	12	6	16.2	5.4	sig
prot1865	200	2	4	12	2	2	3	2	0	ns
prot1866	292	2	2	3	4.5	0	3	0	3	ns
prot1867	399	1	0	1.2	0	0	3	0	3.6	ns
prot1868	229	1	2	1.8	1.8	2	3	5.4	7.2	ns
prot1869	228	5	3	6	4	4	2	6	2	ns
prot1870	445	0	1	3	1.5	2	0	1.5	1.5	ns
prot1871	334	1	1	2.4	1.2	1	3	1.2	1.2	ns
prot1872	848	2	2	0	1.8	3	2	5.4	3.6	ns
prot1873	151	2	4	6	4	0	2	0	10	ns
prot1874	1410	0	2	1.5	0	2	2	3	4.5	sig
prot1875	164	1	1	1.2	2.4	2	1	1.2	0	ns
prot1876	114	0	1	0	5.4	0	3	1.8	3.6	ns
prot1877	262	3	1	2	2	3	0	6	2	ns
prot1878	174	1	2	0	0	2	3	0	1.5	ns
prot1879	987	2	1	3.6	3.6	1	1	2.4	4.8	ns
prot1880	170	2	1	1.8	0	0	2	1.8	1.8	ns
prot1881	399	1	2	4	6	2	6	8	4	sig
prot1882	504	1	1	0	6	0	2	0	1.5	ns
prot1883	359	1	2	1.2	3.6	0	1	2.4	2.4	ns
prot1884	85	0	0	1.8	0	1	3	0	0	ns
prot1885	186	4	0	4	2	2	6	4	8	sig
prot1886	231	0	1	4.5	1.5	2	1	4.5	1.5	ns
prot1887	161	0	0	4.8	1.2	0	1	0	1.2	ns
prot1888	296	2	1	1.8	1.8	2	1	1.8	0	ns
prot1889	362	2	0	4	2	1	0	4	0	ns
prot1890	492	2	1	1.5	1.5	1	0	3	1.5	ns
prot1891	240	0	3	2.4	2.4	3	0	3.6	0	ns
prot1892	587	0	0	0	1.8	1	0	1.8	1.8	ns
prot1893	523	2	0	0	2	1	0	4	2	ns
prot1894	979	2	1	3	0	0	1	3	1.5	ns
prot1895	2381	0	2	2.4	0	0	1	1.2	2.4	ns
prot1896	246	1	1	3.6	0	2	1	3.6	1.8	ns
prot1897	309	1	0	4	4	4	4	4	8	sig
prot1898	214	0	1	1.5	0	4	2	3	3	sig
prot1899	659	2	1	2.4	4.8	1	0	0	2.4	ns
prot1900	185	0	2	1.8	1.8	3	3	10.8	5.4	sig
prot1901	201	1	0	6	0	1	1	2	2	ns
prot1902	464	0	1	1.5	0	0	2	1.5	3	ns
prot1903	298	1	2	2.4	0	2	3	1.2	0	ns
prot1904	502	1	2	0	0	0	1	0	1.8	ns
prot1905	295	0	1	6	4	3	3	2	2	ns
prot1906	1921	1	0	0	3	1	0	3	1.5	ns
prot1907	900	0	0	1.2	1.2	2	0	3.6	1.2	ns
prot1908	1567	0	2	1.8	0	1	0	0	0	ns
prot1909	659	1	1	6	2	2	0	2	0	ns
prot1910	909	1	0	1.5	3	2	2	0	0	ns
prot1911	193	2	2	0	2.4	1	2	0	2.4	ns
prot1912	431	1	1	0	1.8	2	3	3.6	0	ns
prot1913	118	2	1	6	0	2	1	2	2	sig
prot1914	229	4	6	4.5	7.5	3	3	3	6	ns
prot1915	232	3	3	4.8	0	5	2	2.4	4.8	sig
prot1916	267	0	1	5.4	1.8	2	0	1.8	3.6	ns
prot1917	266	2	1	0	4	2	2	2	2	ns
prot1918	183	0	1	1.5	6	3	6	4.5	4.5	sig
prot1919	909	4	4	0	3.6	2	3	2.4	4.8	ns
prot1920	219	1	4	0	1.8	1	2	1.8	3.6	sig
prot1921	141	4	2	4	0	1	2	10	2	ns
prot1922	154	2	3	6	3	3	4	1.5	3	ns
prot1923	243	1	1	1.2	0	0	3	0	2.4	ns
prot1924	135	0	1	1.8	0	2	0	5.4	0	ns
prot1925	315	1	2	0	0	2	0	0	0	ns
prot1926	517	0	0	3	6	1	0	0	0	ns
prot1927	127	2	1	1.2	1.2	1	1	0	1.2	ns
prot1928	439	0	4	3.6	1.8	2	1	0	0	ns
prot1929	398	0	0	0	0	2	2	0	0	ns
prot1930	462	0	1	0	0	1	1	1.5	1.5	ns
prot1931	202	1	2	3.6	2.4	2	0	4.8	0	ns
prot1932	114	0	0	0	1.8	6	3	5.4	5.4	sig
prot1933	137	2	2	0	2	0	2	4	2	ns
prot1934	124	0	0	1.5	0	2	1	3	1.5	ns
prot1935	641	1	1	0	1.2	0	4	1.2	0	ns
prot1936	415	1	2	5.4	3.6	1	1	3.6	3.6	ns
prot1937	448	2	4	2	6	1	3	0	0	ns
prot1938	572	2	2	0	1.5	1	1	4.5	1.5	ns
prot1939	819	0	0	0	1.2	2	2	0	2.4	ns
prot1940	365	2	0	3.6	3.6	3	0	5.4	0	ns
prot1941	600	2	1	4	0	0	2	0	0	ns
prot1942	692	1	0	0	0	0	4	3	0	ns
prot1943	244	1	0	1.2	0	0	0	2.4	0	ns
prot1944	203	2	0	3.6	0	3	0	1.8	0	ns
prot1945	383	2	1	4	2	0	1	0	6	ns
prot1946	208	0	0	4.5	0	5	1	1.5	6	sig
prot1947	292	4	2	2.4	2.4	3	1	2.4	1.2	ns
prot1948	288	0	1	0	7.2	1	2	1.8	0	ns
prot1949	111	1	3	2	0	0	0	2	0	ns
prot1950	309	0	4	0	1.5	1	0	0	3	ns
prot1951	555	0	0	1.2	0	1	0	0	1.2	ns
prot1952	719	0	0	1.8	0	1	1	0	0	ns
prot1953	548	0	3	4	0	1	2	0	4	ns
prot1954	209	2	0	1.5	0	3	2	1.5	0	ns
prot1955	561	1	2	1.2	0	2	3	0	1.2	ns
prot1956	575	0	1	1.8	5.4	0	0	7.2	1.8	ns
prot1957	193	0	1	4	0	1	0	2	4	ns
prot1958	476	1	0	1.5	1.5	0	2	3	1.5	ns
prot1959	426	1	3	0	0	2	2	1.2	2.4	ns
prot1960	210	1	1	0	0	2	2	1.8	1.8	ns
prot1961	167	1	2	0	2	0	0	0	0	ns
prot1962	255	2	0	4.5	1.5	4	1	1.5	1.5	ns
prot1963	259	2	3	0	2.4	0	0	0	0	ns
prot1964	828	1	0	1.8	1.8	1	3	1.8	1.8	ns
prot1965	491	0	0	2	4	1	0	2	0	ns
prot1966	116	1	1	3	4.5	1	1	4.5	4.5	ns
prot1967	392	3	1	2.4	0	2	0	2.4	4.8	ns
prot1968	278	1	2	1.8	0	1	1	3.6	5.4	ns
prot1969	275	0	0	0	0	1	1	2	2	sig
prot1970	542	1	0	3	1.5	0	1	0	1.5	ns
prot1971	303	1	0	2.4	0	1	1	0	1.2	ns
prot1972	206	3	1	1.8	3.6	1	1	1.8	3.6	ns
prot1973	575	1	2	0	0	0	0	4	4	ns
prot1974	882	2	0	0	0	7	1	0	0	ns
prot1975	503	0	0	1.2	0	1	1	3.6	0	ns
prot1976	350	0	2	3.6	0	3	3	5.4	5.4	sig
prot1977	277	1	0	0	2	1	1	2	0	ns
prot1978	251	0	1	0	0	1	0	1.5	1.5	ns
prot1979	223	0	0	1.2	0	0	1	4.8	0	ns
prot1980	109	1	2	7.2	1.8	3	1	1.8	5.4	ns
prot1981	1093	1	3	2	2	2	2	8	6	ns
prot1982	123	3	4	3	4.5	5	4	6	10.5	sig
prot1983	160	2	1	2.4	1.2	3	3	7.2	7.2	sig
prot1984	160	2	3	1.8	3.6	2	2	0	3.6	ns
prot1985	433	1	2	6	2	2	2	4	6	ns
prot1986	214	3	3	1.5	3	2	3	4.5	3	ns
prot1987	114	0	2	1.2	2.4	2	3	1.2	2.4	ns
prot1988	178	3	0	1.8	3.6	2	5	7.2	3.6	sig
prot1989	248	3	1	2	8	3	6	6	6	sig
prot1990	49	1	0	4.5	0	1	1	0	6	ns
prot1991	86	1	2	2.4	2.4	3	2	2.4	3.6	sig
prot1992	335	0	1	1.8	0	1	1	1.8	0	ns
prot1993	171	2	2	0	0	5	0	2	6	ns
prot1994	214	1	3	3	3	4	4	3	4.5	sig
prot1995	108	0	0	0	0	9	6	7.2	3.6	sig
prot1996	115	0	0	3.6	0	0	3	1.8	5.4	ns
prot1997	96	4	1	2	0	2	1	4	0	ns
prot1998	82	1	0	1.5	0	1	1	1.5	1.5	ns
prot1999	365	2	0	0	1.2	4	1	0	2.4	ns
[truncated: 1,549 more rows]
