# Supplementary material for: Protein complex-based analysis is resistant to the obfuscating consequences of batch effects --- a case study in clinical proteomics
Source: BMC Genomics. 2017 Mar 14;18(Suppl 2):142. doi: 10.1186/s12864-017-3490-3 (PMC5374662; doi:10.1186/s12864-017-3490-3)
Supplement: Supplementary file 2 — Simulated data D2.2H. (ZIP 3730 kb) [file 12864_2017_3490_MOESM2_ESM.zip › D2.2.339.txt]

protLen	X0	X0.1	X0.2	X0.3	X1	X1.1	X1.2	X1.3	sig
prot1	1338	941	907	1053.6	1106.4	833	889	1063.2	1095.6	ns
prot2	2199	28	32	48.6	55.8	35	30	46.8	48.6	ns
prot3	1538	32	32	54	37.5	39	44	45	43.5	ns
prot4	2319	22	23	69	72	38	50	90	132	sig
prot5	1392	30	50	34.8	57.6	44	42	61.2	46.8	ns
prot6	1985	26	42	57.6	32.4	43	33	36	52.2	ns
prot7	1262	49	55	78	76.5	44	53	88.5	85.5	ns
prot8	3862	15	13	39	72	20	13	63	60	ns
prot9	1295	60	47	57.6	57.6	52	42	60	58.8	ns
prot10	4287	7	16	25.2	32.4	27	24	54	75.6	sig
prot11	1277	31	30	63	69	46	36	60	72	ns
prot12	3587	5	8	27	27	6	12	21	18	ns
prot13	774	65	76	80.4	69.6	81	67	109.2	81.6	ns
prot14	1960	4	5	14.4	14.4	14	10	18	10.8	sig
prot15	858	80	44	90	81	111	70	159	121.5	sig
prot16	693	77	84	207	264	72	71	231	246	ns
prot17	748	63	63	93.6	63.6	61	66	73.2	85.2	ns
prot18	875	40	47	91.8	95.4	59	62	93.6	99	sig
prot19	1755	14	13	27	22.5	6	12	18	21	ns
prot20	839	35	40	141	111	38	40	87	102	ns
prot21	857	27	22	26.4	39.6	23	38	40.8	30	ns
prot22	1248	31	31	52.2	63	26	24	57.6	41.4	ns
prot23	1308	24	8	28.5	30	14	22	40.5	73.5	sig
prot24	1260	15	13	81	57	16	12	42	51	ns
prot25	1487	4	10	3.6	13.2	7	11	3.6	6	ns
prot26	477	59	90	156.6	158.4	104	98	149.4	169.2	ns
prot27	1324	20	32	33	51	25	31	27	31.5	ns
prot28	997	16	16	57	36	47	25	135	102	sig
prot29	623	107	107	139.2	134.4	131	101	122.4	133.2	ns
prot30	657	101	89	185.4	154.8	105	95	162	187.2	ns
prot31	1735	18	10	30	18	20	5	31.5	19.5	ns
prot32	904	11	13	30	27	7	11	63	39	ns
prot33	446	205	162	234	195.6	182	191	226.8	244.8	ns
prot34	262	212	167	356.4	365.4	190	173	316.8	360	ns
prot35	682	119	105	150	147	86	109	162	192	ns
prot36	742	51	44	141	171	47	51	126	165	ns
prot37	630	38	34	40.8	42	37	40	40.8	45.6	ns
prot38	672	42	40	68.4	66.6	31	29	34.2	59.4	ns
prot39	1056	25	33	27	45	102	72	121.5	126	sig
prot40	1098	22	18	81	75	75	69	189	171	sig
prot41	1192	12	9	16.8	22.8	10	10	18	14.4	ns
prot42	1888	11	9	18	9	39	18	75.6	75.6	sig
prot43	500	171	141	253.5	246	221	205	303	246	sig
prot44	610	41	53	168	168	116	98	276	288	sig
prot45	543	55	25	39.6	44.4	39	40	31.2	32.4	ns
prot46	685	25	30	45	41.4	25	28	55.8	55.8	ns
prot47	546	13	17	43.5	37.5	24	36	36	28.5	ns
prot48	1311	14	7	39	24	20	25	54	60	sig
prot49	1047	14	11	18	8.4	26	24	24	19.2	sig
prot50	491	131	151	235.8	252	145	142	239.4	219.6	ns
prot51	654	78	89	118.5	112.5	67	82	121.5	102	ns
prot52	639	55	62	204	192	56	60	159	189	ns
prot53	740	42	45	70.8	63.6	40	44	56.4	61.2	ns
prot54	1143	14	14	27	28.8	16	17	46.8	21.6	ns
prot55	966	14	23	6	25.5	15	20	25.5	24	ns
prot56	1042	10	9	54	30	15	10	24	33	ns
prot57	2166	7	10	9.6	6	7	5	14.4	2.4	sig
prot58	443	33	40	48.6	50.4	27	28	70.2	63	ns
prot59	589	25	19	28.5	25.5	22	24	46.5	39	ns
prot60	740	26	29	54	69	19	15	54	84	ns
prot61	532	13	22	22.8	19.2	8	19	19.2	26.4	ns
prot62	740	7	8	16.2	14.4	10	6	14.4	23.4	ns
prot63	727	8	9	9	12	8	11	21	15	ns
prot64	1585	13	8	21	9	3	9	24	12	ns
prot65	479	248	230	298.8	274.8	468	456	549.6	537.6	sig
prot66	364	157	144	282.6	273.6	143	166	279	286.2	ns
prot67	433	161	142	246	222	144	151	225	244.5	ns
prot68	346	128	161	366	405	126	144	411	465	ns
prot69	545	95	98	111.6	114	105	98	130.8	116.4	ns
prot70	472	66	101	138.6	136.8	144	176	250.2	217.8	sig
prot71	478	57	47	78	111	59	41	96	81	ns
prot72	413	51	44	144	180	70	56	246	207	sig
prot73	496	44	35	45.6	46.8	35	43	50.4	80.4	ns
prot74	630	41	38	75.6	54	29	30	46.8	43.2	ns
prot75	544	19	17	39	34.5	25	27	45	34.5	ns
prot76	880	12	12	45	39	14	6	39	48	ns
prot77	684	7	15	19.2	8.4	5	10	9.6	9.6	ns
prot78	988	7	11	14.4	10.8	9	16	14.4	27	sig
prot79	430	51	67	115.5	87	60	67	102	103.5	ns
prot80	707	26	22	87	105	12	28	78	75	ns
prot81	418	24	26	22.8	20.4	33	22	30	24	ns
prot82	820	11	22	34.2	32.4	17	12	21.6	18	ns
prot83	1450	17	8	19.5	12	11	7	7.5	10.5	ns
prot84	500	89	75	228	243	75	80	222	258	ns
prot85	451	58	53	68.4	57.6	62	51	62.4	74.4	ns
prot86	757	26	27	48.6	54	32	28	55.8	28.8	ns
prot87	539	24	25	30	40.5	20	21	42	28.5	ns
prot88	455	17	23	60	39	18	16	57	60	ns
prot89	646	6	9	20.4	31.2	19	22	16.8	18	ns
prot90	533	12	13	14.4	25.2	7	3	23.4	12.6	ns
prot91	1101	5	5	6	4.5	4	5	12	10.5	sig
prot92	375	154	152	513	582	172	161	567	507	ns
prot93	477	131	115	129.6	156	117	112	150	151.2	ns
prot94	440	79	78	142.2	145.8	63	87	122.4	149.4	ns
prot95	445	76	57	117	88.5	63	62	115.5	114	ns
prot96	373	45	44	156	144	46	45	153	171	ns
prot97	606	39	22	33.6	26.4	32	37	39.6	49.2	ns
prot98	343	24	29	54	48.6	22	30	30.6	34.2	ns
prot99	403	16	21	34.5	25.5	26	21	46.5	30	ns
prot100	591	21	22	51	27	25	13	69	66	ns
prot101	641	6	11	8.4	7.2	10	12	15.6	9.6	ns
prot102	583	5	9	21.6	21.6	8	16	19.8	25.2	ns
prot103	544	12	13	15	15	6	12	15	13.5	ns
prot104	2137	5	8	24	18	4	4	18	21	ns
prot105	375	45	44	57.6	67.2	38	40	49.2	56.4	ns
prot106	454	39	46	55.8	63	77	70	120.6	126	sig
prot107	472	40	28	55.5	28.5	34	36	51	49.5	ns
prot108	517	29	35	72	105	24	30	108	90	ns
prot109	464	33	21	26.4	30	26	23	28.8	38.4	ns
prot110	637	24	15	41.4	46.8	32	20	72	61.2	sig
prot111	423	19	25	27	25.5	21	25	33	33	ns
prot112	414	8	17	51	45	22	20	81	96	sig
prot113	898	13	15	14.4	19.2	10	14	16.8	24	ns
prot114	498	16	18	19.8	19.8	12	16	16.2	23.4	ns
prot115	580	17	18	25.5	10.5	22	20	42	36	sig
prot116	448	7	17	42	18	13	12	33	60	sig
prot117	569	5	10	9.6	12	8	8	6	10.8	ns
prot118	1032	5	5	3.6	0	4	5	14.4	7.2	ns
prot119	357	81	101	180	129	80	88	144	133.5	ns
prot120	231	57	75	228	150	68	59	210	183	ns
prot121	372	49	47	50.4	52.8	50	47	52.8	52.8	ns
prot122	375	37	47	77.4	68.4	38	43	75.6	95.4	ns
prot123	507	43	30	63	58.5	56	31	66	54	ns
prot124	411	40	35	81	69	31	26	90	108	ns
prot125	374	13	29	20.4	24	24	22	20.4	19.2	ns
prot126	827	20	12	16.2	27	15	16	39.6	21.6	ns
prot127	774	16	11	15	24	32	20	30	42	sig
prot128	576	4	5	27	21	16	10	54	42	sig
prot129	413	14	10	19.2	19.2	13	11	15.6	9.6	ns
prot130	569	6	16	19.8	14.4	8	6	21.6	21.6	ns
prot131	590	8	11	18	18	15	8	12	12	ns
prot132	774	8	10	27	33	11	11	27	27	ns
prot133	1023	8	5	9.6	8.4	9	3	6	10.8	ns
prot134	803	2	2	9	5.4	6	1	5.4	16.2	ns
prot135	242	68	61	93	85.5	64	59	96	73.5	ns
prot136	439	55	49	156	195	45	57	135	189	ns
prot137	318	42	50	56.4	66	58	55	68.4	56.4	ns
prot138	278	50	59	106.2	82.8	45	49	102.6	91.8	ns
prot139	309	45	47	52.5	76.5	46	50	72	88.5	ns
prot140	568	29	35	114	90	37	34	123	123	ns
prot141	316	29	33	36	60	35	39	36	28.8	ns
prot142	283	26	28	72	30.6	30	50	61.2	70.2	sig
prot143	608	21	25	30	51	22	21	43.5	45	ns
prot144	673	14	17	63	48	23	21	66	57	ns
prot145	414	15	16	24	32.4	14	19	13.2	32.4	ns
prot146	707	21	18	25.2	39.6	25	25	57.6	34.2	sig
prot147	406	12	15	28.5	27	20	27	46.5	30	sig
prot148	510	8	16	30	57	11	10	42	39	sig
prot149	500	10	15	19.2	19.2	18	23	40.8	32.4	sig
prot150	350	10	10	16.2	14.4	5	9	16.2	23.4	ns
prot151	683	14	16	19.5	18	18	14	24	10.5	ns
prot152	569	10	7	60	36	10	13	33	30	ns
prot153	450	13	12	14.4	14.4	8	9	13.2	14.4	ns
prot154	399	7	6	12.6	18	8	9	21.6	14.4	ns
prot155	713	13	8	13.5	15	8	4	7.5	13.5	ns
prot156	564	11	13	45	33	12	8	24	18	ns
prot157	1149	3	10	8.4	8.4	9	4	7.2	9.6	ns
prot158	721	4	6	7.2	9	18	6	14.4	21.6	sig
prot159	260	224	210	262.5	279	302	306	378	456	sig
prot160	372	137	122	432	426	142	143	417	396	ns
prot161	297	91	88	111.6	90	185	158	168	207.6	sig
prot162	276	48	41	97.2	106.2	40	59	95.4	124.2	ns
prot163	480	25	28	51	36	31	30	46.5	58.5	ns
prot164	299	34	22	102	99	29	35	84	105	ns
prot165	317	31	22	36	25.2	27	43	31.2	22.8	ns
prot166	437	24	26	34.2	55.8	25	21	48.6	45	ns
prot167	537	20	15	25.5	25.5	24	20	31.5	42	ns
prot168	228	23	15	63	48	12	15	42	63	ns
prot169	289	17	12	28.8	27.6	22	27	16.8	21.6	ns
prot170	341	21	13	23.4	32.4	27	22	68.4	104.4	sig
prot171	445	15	21	25.5	28.5	12	13	36	13.5	ns
prot172	458	11	11	42	42	12	11	51	33	ns
prot173	450	8	11	14.4	13.2	12	8	14.4	15.6	ns
prot174	588	11	13	16.2	19.8	12	8	18	25.2	ns
prot175	761	13	18	24	15	15	17	18	24	ns
prot176	519	12	10	27	39	11	13	36	36	ns
prot177	1216	6	13	6	14.4	16	12	14.4	7.2	ns
prot178	605	16	9	12.6	23.4	9	9	19.8	28.8	ns
prot179	748	9	5	24	9	9	10	13.5	21	ns
prot180	460	10	11	24	33	10	8	30	21	ns
prot181	645	4	7	3.6	8.4	8	10	18	9.6	ns
prot182	528	9	5	21.6	14.4	5	4	9	12.6	ns
prot183	958	2	8	3	12	9	6	12	4.5	ns
prot184	4213	6	4	15	12	6	4	6	18	sig
prot185	1921	4	4	7.2	3.6	7	3	6	7.2	ns
prot186	333	143	144	241.2	266.4	174	168	334.8	291.6	sig
prot187	229	104	90	136.5	141	93	109	148.5	171	ns
prot188	413	47	37	150	129	49	58	171	138	ns
prot189	437	42	53	38.4	45.6	38	50	43.2	60	ns
prot190	459	29	34	64.8	48.6	34	29	70.2	30.6	ns
prot191	170	40	42	43.5	55.5	54	50	73.5	105	sig
prot192	200	41	43	129	102	40	61	93	117	ns
prot193	396	28	37	42	40.8	35	34	42	36	ns
prot194	219	25	18	28.8	37.8	23	21	34.2	30.6	ns
prot195	509	26	23	33	24	20	19	33	27	ns
prot196	255	23	23	72	51	20	24	78	42	ns
prot197	343	7	18	15.6	15.6	15	13	18	18	ns
prot198	453	19	20	36	34.2	14	19	28.8	32.4	ns
prot199	418	15	11	34.5	21	9	14	13.5	24	ns
prot200	506	10	11	24	66	18	16	21	54	ns
prot201	545	20	16	21.6	16.8	21	14	21.6	24	ns
prot202	406	13	10	18	14.4	3	6	19.8	23.4	ns
prot203	586	12	20	24	10.5	9	13	19.5	18	ns
prot204	570	6	11	33	42	6	13	21	9	ns
prot205	868	7	15	9.6	10.8	19	12	15.6	8.4	sig
prot206	508	8	6	7.2	25.2	7	9	10.8	16.2	ns
prot207	715	10	9	9	18	18	18	12	36	sig
prot208	622	9	8	33	24	8	6	18	33	ns
prot209	463	8	3	3.6	2.4	24	24	21.6	21.6	sig
prot210	756	8	2	19.8	7.2	8	5	9	16.2	ns
prot211	520	15	8	10.5	10.5	7	4	9	6	ns
prot212	858	7	8	18	21	4	1	18	12	ns
prot213	463	4	3	12	3.6	4	4	6	4.8	ns
prot214	248	79	91	174.6	126	72	87	163.8	138.6	ns
prot215	386	60	46	72	64.5	61	61	76.5	108	ns
prot216	252	48	45	132	162	47	30	111	135	ns
prot217	271	49	44	48	67.2	55	50	49.2	57.6	ns
prot218	367	42	49	72	104.4	27	52	75.6	88.2	ns
prot219	335	34	34	87	60	117	96	247.5	198	sig
prot220	600	32	42	108	78	67	72	195	141	sig
prot221	232	23	34	54	46.8	33	42	55.2	45.6	ns
prot222	273	38	41	59.4	99	80	82	169.2	176.4	sig
prot223	243	33	37	49.5	66	25	34	61.5	49.5	ns
prot224	223	33	33	90	93	19	29	99	96	ns
prot225	250	27	32	31.2	34.8	27	26	27.6	34.8	ns
prot226	223	18	21	43.2	46.8	39	48	86.4	72	sig
prot227	289	19	23	34.5	37.5	20	23	37.5	31.5	ns
prot228	378	28	21	78	51	21	29	57	42	ns
prot229	410	19	16	18	20.4	18	15	19.2	24	ns
prot230	389	16	23	27	36	15	25	30.6	43.2	ns
prot231	610	11	19	22.5	16.5	13	17	31.5	18	ns
prot232	243	17	17	51	30	20	15	36	57	ns
prot233	397	22	16	18	13.2	8	16	15.6	16.8	ns
prot234	229	8	8	21.6	25.2	10	4	18	18	ns
prot235	321	11	16	22.5	15	21	9	13.5	10.5	ns
prot236	447	9	15	33	36	13	12	36	24	ns
prot237	272	18	8	12	18	8	14	14.4	9.6	ns
prot238	645	15	5	18	28.8	13	13	18	14.4	ns
prot239	709	3	9	9	10.5	8	7	7.5	7.5	sig
prot240	513	9	10	45	27	13	11	21	30	ns
prot241	314	9	12	16.8	13.2	7	5	12	13.2	ns
prot242	388	5	11	14.4	7.2	9	2	7.2	16.2	ns
prot243	956	4	2	4.5	3	6	14	6	9	sig
prot244	128	224	208	756	654	302	236	879	921	sig
prot245	197	69	67	75.6	79.2	73	78	90	99.6	ns
prot246	334	74	75	138.6	106.2	68	69	118.8	108	ns
prot247	175	47	53	70.5	91.5	45	53	84	66	ns
prot248	162	58	62	186	198	64	62	177	171	ns
prot249	305	41	48	34.8	48	25	37	46.8	38.4	ns
prot250	312	36	36	66.6	91.8	40	44	63	91.8	ns
prot251	300	41	39	42	54	44	36	72	66	ns
prot252	127	33	32	96	105	41	40	108	138	ns
prot253	191	43	41	36	36	23	35	36	31.2	ns
prot254	211	37	41	52.2	64.8	67	58	97.2	109.8	sig
prot255	199	30	34	57	52.5	38	36	45	55.5	ns
prot256	266	27	30	99	90	35	18	96	129	ns
prot257	322	21	19	22.8	22.8	30	29	27.6	31.2	ns
prot258	313	26	20	57.6	52.2	28	26	32.4	32.4	ns
prot259	286	14	17	22.5	25.5	17	15	36	27	ns
prot260	265	12	16	45	42	15	14	36	39	ns
prot261	466	22	17	22.8	19.2	16	12	19.2	18	ns
prot262	455	20	15	25.2	23.4	38	32	43.2	79.2	sig
prot263	185	23	11	31.5	19.5	20	30	34.5	36	sig
prot264	209	20	21	51	45	45	57	108	126	sig
prot265	433	24	9	21.6	21.6	36	54	16.8	31.2	sig
prot266	247	19	19	28.8	27	9	16	25.2	25.2	ns
prot267	331	17	12	30	16.5	31	27	40.5	48	sig
prot268	452	14	16	24	48	14	19	42	39	ns
prot269	348	10	12	9.6	21.6	19	17	13.2	14.4	ns
prot270	533	13	9	19.8	14.4	3	8	18	14.4	ns
prot271	342	9	8	18	21	12	13	12	15	ns
prot272	229	10	12	30	18	10	24	36	66	sig
prot273	581	12	11	7.2	16.8	33	24	32.4	50.4	sig
prot274	389	11	6	14.4	12.6	9	6	5.4	14.4	ns
prot275	368	6	7	12	16.5	7	4	7.5	6	ns
prot276	350	5	11	33	36	7	6	21	30	ns
prot277	502	9	6	10.8	8.4	5	4	6	10.8	ns
prot278	588	4	8	14.4	14.4	6	8	1.8	7.2	ns
prot279	404	7	8	12	9	18	18	24	18	sig
prot280	281	10	4	18	21	2	6	18	24	ns
prot281	475	9	7	12	6	10	5	10.8	10.8	ns
prot282	264	6	4	7.2	5.4	1	12	3.6	7.2	sig
prot283	428	3	5	9	9	7	5	3	10.5	ns
prot284	605	3	6	18	12	10	4	15	21	ns
prot285	546	4	8	4.8	6	2	5	4.8	4.8	ns
prot286	393	4	1	0	10.8	5	3	12.6	1.8	ns
prot287	651	1	4	1.5	12	6	8	7.5	4.5	ns
prot288	386	2	4	21	3	2	10	27	15	ns
prot289	127	204	189	237.6	246	645	549	774	752.4	sig
prot290	307	155	140	230.4	313.2	146	132	261	275.4	ns
prot291	151	59	94	106.5	94.5	75	69	120	100.5	ns
prot292	246	30	35	90	105	38	36	87	105	ns
prot293	201	38	34	37.2	38.4	42	33	37.2	39.6	ns
prot294	295	36	27	61.2	57.6	23	25	55.8	59.4	ns
prot295	377	33	23	48	42	44	50	58.5	57	sig
prot296	232	38	39	78	105	28	23	81	57	ns
prot297	333	28	31	34.8	26.4	34	23	42	36	ns
prot298	276	20	17	50.4	43.2	22	19	57.6	46.8	ns
prot299	225	17	17	39	36	20	26	34.5	27	ns
prot300	152	22	15	84	72	27	20	72	72	ns
prot301	268	18	20	26.4	18	15	26	21.6	27.6	ns
prot302	261	18	22	46.8	27	78	57	140.4	140.4	sig
prot303	234	27	24	22.5	22.5	22	24	40.5	33	ns
prot304	203	17	18	39	51	14	14	45	51	ns
prot305	277	11	20	18	21.6	19	18	20.4	27.6	ns
prot306	224	11	15	30.6	37.8	14	19	34.2	36	sig
prot307	260	20	19	28.5	21	14	16	25.5	21	ns
prot308	278	21	17	69	54	20	22	36	54	ns
prot309	420	16	18	21.6	19.2	13	18	15.6	14.4	ns
prot310	424	18	13	21.6	21.6	26	26	64.8	43.2	sig
prot311	219	16	12	18	28.5	27	25	48	34.5	sig
prot312	277	10	7	27	39	9	17	48	39	ns
prot313	279	3	10	10.8	13.2	11	9	12	6	ns
prot314	558	21	9	37.8	27	16	16	28.8	36	ns
prot315	822	9	6	12	9	9	6	12	24	ns
prot316	423	10	12	36	33	19	22	24	51	sig
prot317	301	7	7	16.8	6	8	7	7.2	10.8	ns
prot318	477	14	10	19.8	12.6	6	10	23.4	23.4	ns
prot319	354	15	7	15	16.5	16	14	18	30	sig
prot320	538	8	9	33	30	10	7	42	27	ns
prot321	330	7	6	16.8	12	6	10	13.2	12	sig
prot322	345	10	3	9	14.4	15	6	12.6	3.6	ns
prot323	290	6	5	1.5	3	7	10	7.5	19.5	ns
prot324	587	2	5	24	33	8	10	63	30	sig
prot325	416	7	9	6	7.2	11	11	4.8	4.8	ns
prot326	806	12	8	19.8	9	7	6	23.4	12.6	ns
prot327	243	8	7	15	10.5	5	12	12	9	ns
prot328	674	5	7	18	24	5	7	24	24	ns
prot329	297	6	10	13.2	8.4	24	9	25.2	25.2	sig
prot330	558	8	4	9	16.2	4	10	10.8	18	ns
prot331	340	5	9	9	10.5	7	3	13.5	10.5	ns
prot332	546	9	4	21	27	8	3	30	45	sig
prot333	193	3	2	12	9.6	7	6	10.8	3.6	ns
prot334	641	6	3	19.8	10.8	4	8	9	3.6	ns
prot335	452	9	4	13.5	6	27	18	36	22.5	sig
prot336	481	3	1	12	21	9	18	54	54	sig
prot337	355	4	4	2.4	3.6	4	3	4.8	4.8	ns
prot338	530	10	7	9	5.4	3	7	12.6	5.4	ns
prot339	374	5	6	6	6	4	3	6	4.5	ns
prot340	253	7	9	18	21	8	6	24	18	ns
prot341	442	3	7	12	2.4	5	3	9.6	1.2	ns
prot342	861	5	5	12.6	7.2	9	5	3.6	12.6	ns
prot343	413	1	2	4.5	7.5	6	2	10.5	4.5	ns
prot344	648	4	5	15	15	4	3	9	9	ns
prot345	719	6	2	6	4.8	10	10	9.6	12	sig
prot346	786	6	5	3.6	14.4	5	4	3.6	12.6	ns
prot347	596	4	3	13.5	6	5	8	6	9	ns
prot348	777	2	3	18	12	4	3	12	6	ns
prot349	798	0	2	3.6	2.4	9	6	7.2	7.2	ns
prot350	141	224	204	390.6	399.6	198	213	396	433.8	ns
prot351	221	167	158	223.5	244.5	156	132	219	243	ns
prot352	283	90	71	138	195	72	71	234	198	ns
prot353	246	72	78	60	88.8	118	116	160.8	117.6	sig
prot354	212	36	55	97.2	72	46	41	75.6	64.8	sig
prot355	219	44	30	42	39	32	31	64.5	46.5	ns
prot356	448	41	42	108	111	30	30	108	132	ns
prot357	351	41	37	37.2	52.8	70	72	91.2	54	sig
prot358	161	30	32	54	57.6	26	32	45	43.2	ns
prot359	178	40	25	46.5	48	41	35	33	36	ns
prot360	178	26	14	57	75	22	29	84	57	ns
prot361	250	25	16	26.4	28.8	32	38	45.6	50.4	sig
prot362	238	25	24	52.2	48.6	38	40	57.6	72	sig
prot363	261	25	17	33	34.5	41	32	67.5	73.5	sig
prot364	194	16	13	72	54	22	18	63	72	ns
prot365	234	22	17	28.8	31.2	19	30	20.4	19.2	ns
prot366	337	22	24	19.8	28.8	17	25	34.2	34.2	ns
prot367	296	15	18	28.5	30	14	25	27	33	sig
prot368	248	8	14	48	45	11	16	36	45	ns
prot369	311	13	19	16.8	13.2	16	13	16.8	14.4	ns
prot370	224	12	16	37.8	32.4	21	20	23.4	16.2	ns
prot371	279	15	15	24	24	15	15	27	27	ns
prot372	471	12	14	51	60	17	15	42	66	ns
prot373	218	4	15	9.6	8.4	11	13	7.2	15.6	sig
prot374	249	11	17	27	34.2	13	15	16.2	19.8	ns
prot375	312	20	19	19.5	34.5	14	17	34.5	25.5	sig
prot376	402	15	17	36	48	27	23	60	54	sig
prot377	196	6	12	14.4	18	13	9	18	8.4	ns
prot378	285	8	8	21.6	28.8	9	12	21.6	21.6	ns
prot379	292	15	11	13.5	19.5	13	6	27	22.5	ns
prot380	227	20	20	39	36	12	11	48	39	sig
prot381	322	9	8	9.6	6	13	6	15.6	8.4	sig
prot382	449	14	7	16.2	18	8	16	16.2	18	ns
prot383	373	10	15	13.5	21	12	10	24	22.5	ns
prot384	239	8	10	24	27	14	8	36	12	ns
prot385	235	4	5	19.2	9.6	10	9	14.4	13.2	ns
prot386	267	10	10	19.8	10.8	10	11	25.2	14.4	ns
prot387	262	8	5	13.5	15	9	2	9	25.5	ns
prot388	241	14	8	36	24	6	7	24	24	ns
prot389	315	3	4	3.6	7.2	5	9	0	4.8	ns
prot390	997	4	6	18	27	3	6	19.8	10.8	ns
prot391	392	5	4	9	12	4	6	12	7.5	ns
prot392	558	8	15	12	6	3	6	18	12	ns
prot393	468	5	4	8.4	4.8	9	9	32.4	21.6	sig
prot394	253	5	7	18	18	6	8	12.6	18	ns
prot395	248	10	8	12	6	12	24	30	12	sig
prot396	527	7	8	21	12	10	10	24	36	ns
prot397	432	3	7	4.8	8.4	4	4	8.4	9.6	ns
prot398	455	3	3	7.2	12.6	6	2	14.4	14.4	sig
prot399	529	2	5	10.5	10.5	6	5	12	0	ns
prot400	375	3	7	24	24	9	2	33	27	ns
prot401	287	6	5	3.6	13.2	3	1	7.2	3.6	ns
prot402	332	5	3	16.2	9	6	4	3.6	12.6	ns
prot403	541	4	6	9	10.5	3	7	4.5	3	ns
prot404	280	1	3	27	12	9	11	33	12	sig
prot405	458	4	9	13.2	15.6	6	7	6	9.6	ns
prot406	291	3	2	10.8	1.8	7	2	9	9	ns
prot407	548	4	11	3	9	5	6	9	9	sig
prot408	292	5	2	24	12	2	3	21	18	ns
prot409	559	1	3	1.2	7.2	1	4	2.4	3.6	ns
prot410	859	4	4	5.4	5.4	6	9	21.6	21.6	sig
prot411	484	2	3	3	3	3	6	6	6	ns
prot412	117	133	130	447	498	118	133	459	402	ns
prot413	182	130	131	165.6	146.4	121	126	140.4	154.8	ns
prot414	226	102	101	178.2	187.2	232	196	417.6	396	sig
prot415	179	74	80	111	96	72	74	121.5	132	ns
prot416	129	50	73	195	162	86	61	177	234	sig
prot417	222	56	38	55.2	49.2	49	48	50.4	49.2	ns
prot418	353	35	36	77.4	73.8	51	38	79.2	54	ns
prot419	157	41	44	58.5	76.5	51	47	61.5	55.5	ns
prot420	376	26	25	99	78	19	27	42	96	ns
prot421	429	23	29	36	24	24	33	26.4	44.4	ns
prot422	182	30	26	43.2	61.2	21	29	50.4	21.6	ns
prot423	187	25	22	28.5	42	19	31	33	30	ns
prot424	206	17	20	99	69	17	22	72	72	ns
prot425	319	22	25	25.2	26.4	81	69	57.6	86.4	sig
prot426	533	22	28	32.4	36	60	42	113.4	140.4	sig
prot427	182	19	22	30	25.5	16	24	33	34.5	ns
prot428	260	13	16	66	72	17	22	81	45	ns
prot429	181	18	14	19.2	31.2	12	17	19.2	20.4	ns
prot430	246	18	10	32.4	37.8	15	11	19.8	18	ns
prot431	156	21	21	24	19.5	17	8	34.5	22.5	ns
prot432	213	23	14	30	42	15	13	24	66	ns
prot433	295	11	13	12	9.6	10	10	6	10.8	ns
prot434	610	17	14	28.8	34.2	18	18	23.4	32.4	sig
prot435	152	9	9	16.5	7.5	9	18	25.5	24	ns
prot436	470	14	12	42	27	11	11	54	54	ns
prot437	278	12	13	18	12	12	13	24	18	ns
prot438	250	16	12	21.6	30.6	14	8	21.6	28.8	ns
prot439	265	23	6	13.5	18	13	9	33	18	ns
prot440	327	10	8	21	30	9	8	24	39	ns
prot441	577	7	9	7.2	15.6	10	14	3.6	14.4	ns
prot442	236	9	8	28.8	30.6	6	8	21.6	14.4	ns
prot443	347	13	8	24	22.5	12	9	9	21	ns
prot444	177	10	7	36	30	9	11	21	15	ns
prot445	261	12	7	7.2	8.4	10	7	7.2	9.6	ns
prot446	357	6	11	7.2	9	8	2	9	21.6	ns
prot447	379	11	8	22.5	16.5	14	18	15	19.5	ns
prot448	172	3	15	24	24	12	11	39	9	ns
prot449	161	6	9	15.6	9.6	6	10	16.8	8.4	ns
prot450	466	8	11	16.2	23.4	5	9	14.4	18	ns
prot451	165	5	5	7.5	10.5	6	9	6	13.5	ns
prot452	245	13	6	18	24	12	12	126	72	sig
prot453	222	15	14	8.4	10.8	10	19	9.6	10.8	ns
prot454	428	8	7	25.2	18	4	7	19.8	14.4	ns
prot455	227	10	6	16.5	6	8	3	4.5	9	ns
prot456	420	7	10	9	24	3	11	24	9	ns
prot457	171	7	10	9.6	7.2	6	5	10.8	12	ns
prot458	307	8	2	10.8	14.4	11	9	3.6	9	ns
prot459	230	2	5	13.5	12	6	5	10.5	4.5	ns
prot460	343	6	5	18	9	7	8	9	15	ns
prot461	441	3	5	12	9.6	10	9	12	7.2	ns
prot462	415	3	6	5.4	10.8	1	2	9	16.2	ns
prot463	270	2	3	7.5	6	9	6	6	12	ns
prot464	711	11	5	12	18	6	8	39	9	ns
prot465	321	4	7	6	4.8	8	9	4.8	12	ns
prot466	238	5	4	7.2	5.4	5	3	5.4	7.2	ns
prot467	320	3	7	9	7.5	2	7	9	7.5	ns
prot468	274	8	6	24	27	8	4	21	39	sig
prot469	364	1	9	10.8	7.2	16	4	19.2	14.4	sig
prot470	361	5	5	10.8	7.2	4	5	10.8	9	ns
prot471	262	4	5	12	6	9	5	6	6	ns
prot472	513	4	12	12	18	7	7	15	12	ns
prot473	569	3	4	3.6	7.2	5	6	10.8	9.6	ns
prot474	387	6	4	9	12.6	5	3	9	10.8	ns
prot475	447	11	2	7.5	1.5	4	10	15	21	sig
prot476	378	6	4	18	18	5	3	15	9	ns
prot477	251	2	9	9.6	2.4	18	9	14.4	25.2	sig
prot478	468	3	4	10.8	5.4	5	3	5.4	9	ns
prot479	544	3	0	6	6	9	2	13.5	3	sig
prot480	244	6	2	15	6	2	1	24	18	ns
prot481	327	5	5	3.6	7.2	4	7	4.8	2.4	ns
prot482	494	4	1	1.8	0	4	2	16.2	7.2	sig
prot483	192	163	184	271.5	249	334	326	528	540	sig
prot484	243	109	127	384	420	146	146	417	492	sig
prot485	149	31	48	57.6	76.8	35	45	54	63.6	ns
prot486	236	35	44	73.8	55.8	45	44	77.4	61.2	ns
prot487	134	41	38	57	45	58	58	102	114	sig
prot488	103	50	39	129	141	31	35	120	111	ns
prot489	103	23	28	34.8	52.8	46	39	52.8	36	ns
prot490	103	38	39	75.6	57.6	35	40	50.4	59.4	ns
prot491	271	25	21	52.5	51	39	29	57	54	ns
prot492	257	20	28	90	81	38	42	90	120	sig
prot493	174	18	21	28.8	24	19	17	13.2	14.4	ns
prot494	165	34	21	43.2	45	24	29	39.6	63	ns
prot495	251	19	22	30	37.5	28	34	40.5	45	sig
prot496	265	18	19	69	66	20	18	48	57	ns
prot497	193	29	19	39.6	28.8	24	27	34.8	16.8	ns
prot498	137	19	21	34.2	41.4	16	23	30.6	50.4	ns
prot499	149	21	18	39	28.5	25	27	31.5	28.5	ns
prot500	291	27	29	54	66	12	18	63	36	ns
prot501	227	6	15	27.6	24	25	23	27.6	22.8	ns
prot502	198	19	15	27	34.2	15	17	19.8	41.4	ns
prot503	194	20	24	27	27	18	22	25.5	24	ns
prot504	234	18	10	33	54	16	17	24	45	ns
prot505	247	16	15	12	16.8	12	15	13.2	14.4	ns
prot506	145	12	21	34.2	28.8	18	20	27	32.4	ns
prot507	141	13	15	19.5	30	12	19	13.5	34.5	ns
prot508	187	11	11	39	39	17	14	30	51	ns
prot509	165	21	17	14.4	12	13	18	16.8	13.2	ns
prot510	166	10	11	14.4	19.8	11	11	28.8	23.4	ns
prot511	225	12	24	28.5	16.5	18	24	28.5	39	sig
prot512	239	17	19	42	39	10	15	51	42	ns
prot513	275	19	9	16.8	15.6	16	6	26.4	26.4	ns
prot514	206	8	12	30.6	16.2	11	23	30.6	34.2	sig
prot515	322	9	11	19.5	27	13	14	15	22.5	ns
prot516	178	12	19	45	42	10	27	45	45	ns
prot517	227	12	17	22.8	16.8	10	14	16.8	14.4	ns
prot518	237	14	9	18	21.6	22	5	21.6	34.2	ns
prot519	254	9	10	13.5	34.5	15	8	15	24	ns
prot520	208	16	18	51	30	16	27	48	39	sig
prot521	153	18	14	21.6	21.6	11	13	8.4	9.6	ns
prot522	244	11	19	12.6	27	7	14	34.2	30.6	sig
prot523	287	19	7	12	12	8	10	15	10.5	ns
prot524	206	6	10	42	33	8	11	18	39	ns
prot525	244	7	7	9.6	7.2	16	9	12	13.2	ns
prot526	383	5	10	18	23.4	8	4	14.4	14.4	ns
prot527	184	8	11	24	12	11	12	15	10.5	ns
prot528	377	8	12	30	27	5	11	24	12	ns
prot529	355	8	12	12	9.6	11	13	14.4	7.2	ns
prot530	129	7	13	19.8	16.2	13	7	19.8	16.2	ns
prot531	162	10	9	12	6	7	5	19.5	18	ns
prot532	184	7	9	18	24	6	5	21	18	ns
prot533	347	7	11	8.4	8.4	12	11	10.8	6	ns
prot534	203	3	5	19.8	7.2	9	7	10.8	10.8	ns
prot535	1930	12	5	7.5	7.5	18	24	45	31.5	sig
prot536	316	5	7	27	15	8	3	33	27	ns
prot537	198	4	12	3.6	14.4	7	9	8.4	13.2	ns
prot538	250	6	5	14.4	12.6	5	9	16.2	14.4	ns
prot539	265	7	5	13.5	3	24	36	13.5	27	sig
prot540	469	9	9	39	15	16	22	48	36	sig
prot541	563	8	5	4.8	7.2	2	6	2.4	7.2	ns
prot542	290	4	4	12.6	12.6	4	7	7.2	14.4	ns
prot543	338	7	9	9	7.5	21	15	36	13.5	sig
prot544	449	5	7	24	27	5	5	18	15	ns
prot545	273	6	4	2.4	2.4	8	5	4.8	6	ns
prot546	412	6	6	10.8	5.4	13	13	16.2	36	sig
prot547	170	6	4	9	4.5	13	5	13.5	7.5	sig
prot548	478	7	6	18	24	4	11	18	15	ns
prot549	302	6	10	2.4	9.6	10	4	7.2	2.4	ns
prot550	167	4	2	3.6	5.4	4	3	14.4	1.8	ns
prot551	151	2	5	12	10.5	5	8	3	6	ns
prot552	816	6	7	12	3	13	4	24	24	ns
prot553	279	6	3	6	3.6	12	24	14.4	21.6	sig
prot554	320	7	3	12.6	10.8	3	4	10.8	9	ns
prot555	351	5	2	6	7.5	9	12	27	18	sig
prot556	242	3	6	15	15	1	5	12	18	sig
prot557	276	5	6	7.2	3.6	8	12	12	14.4	sig
prot558	565	3	3	5.4	10.8	2	7	0	3.6	ns
prot559	356	2	3	6	7.5	5	4	6	7.5	ns
prot560	162	3	4	6	15	2	7	3	9	ns
prot561	155	3	4	2.4	2.4	2	6	2.4	16.8	ns
prot562	484	5	8	5.4	3.6	5	4	9	7.2	sig
prot563	462	3	4	7.5	10.5	4	4	3	9	ns
prot564	989	5	7	9	15	4	8	12	12	sig
prot565	353	2	2	2.4	4.8	0	2	3.6	2.4	ns
prot566	382	8	4	7.2	12.6	8	3	7.2	14.4	sig
prot567	1092	4	7	7.5	12	4	2	7.5	4.5	ns
prot568	158	2	1	15	15	6	18	9	27	sig
prot569	829	1	4	3.6	7.2	2	3	3.6	8.4	ns
prot570	600	1	5	3.6	1.8	4	3	9	10.8	ns
prot571	743	4	4	4.5	4.5	6	3	1.5	7.5	ns
prot572	271	2	2	0	6	3	1	9	12	ns
prot573	774	3	4	1.2	1.2	6	6	7.2	7.2	sig
prot574	617	2	1	0	3.6	0	0	3.6	0	ns
prot575	120	169	174	231	255	177	164	270	252	ns
prot576	257	128	143	447	426	144	115	477	378	ns
prot577	138	150	149	188.4	189.6	159	144	170.4	176.4	ns
prot578	126	78	74	138.6	147.6	98	74	183.6	165.6	sig
prot579	126	86	79	115.5	126	99	82	109.5	123	ns
prot580	126	81	89	228	285	79	71	225	270	ns
prot581	126	92	69	88.8	121.2	90	71	104.4	99.6	ns
prot582	126	80	94	151.2	165.6	84	92	180	147.6	ns
prot583	126	79	80	124.5	129	82	86	118.5	139.5	ns
prot584	126	95	91	201	291	73	80	273	237	ns
prot585	433	79	78	98.4	99.6	89	88	110.4	91.2	ns
prot586	258	40	41	64.8	64.8	28	41	64.8	70.2	ns
prot587	219	23	28	40.5	45	30	34	28.5	42	ns
prot588	274	25	27	84	90	24	21	102	84	ns
prot589	211	15	22	25.2	14.4	23	19	30	22.8	ns
prot590	203	22	22	30.6	52.2	23	32	45	30.6	ns
prot591	210	31	24	34.5	40.5	36	24	28.5	42	ns
prot592	190	25	26	87	72	43	41	123	177	sig
prot593	164	26	24	22.8	20.4	26	22	36	24	ns
prot594	159	18	14	27	48.6	27	17	36	30.6	ns
prot595	171	18	18	24	37.5	17	22	18	31.5	ns
prot596	153	26	21	57	69	21	29	78	51	ns
prot597	176	21	16	19.2	22.8	20	25	21.6	14.4	ns
prot598	192	27	23	30.6	34.2	21	15	25.2	27	ns
prot599	352	17	9	25.5	21	15	17	15	22.5	ns
prot600	146	10	14	51	75	18	20	60	51	ns
prot601	323	14	17	13.2	24	23	29	40.8	34.8	sig
prot602	258	13	21	34.2	36	16	20	39.6	28.8	ns
prot603	152	14	6	30	13.5	14	23	22.5	10.5	ns
prot604	76	25	18	54	54	16	19	39	42	ns
prot605	128	14	14	21.6	26.4	18	12	15.6	18	ns
prot606	187	16	24	34.2	36	18	17	46.8	64.8	sig
prot607	160	15	17	18	21	14	20	30	30	sig
prot608	315	9	13	48	57	31	31	48	96	sig
prot609	129	7	14	14.4	13.2	15	12	12	24	ns
prot610	185	13	14	32.4	25.2	13	12	21.6	25.2	ns
prot611	146	16	11	13.5	16.5	17	11	16.5	19.5	ns
prot612	241	13	14	33	18	16	17	39	36	ns
prot613	222	15	20	15.6	12	13	11	20.4	20.4	ns
prot614	205	11	8	19.8	19.8	13	7	25.2	23.4	ns
prot615	240	15	13	15	15	42	57	27	54	sig
prot616	99	15	9	21	30	8	7	21	24	ns
prot617	643	12	11	7.2	19.2	8	12	8.4	12	ns
prot618	239	7	9	21.6	16.2	10	13	25.2	30.6	ns
prot619	383	12	8	19.5	16.5	16	11	19.5	16.5	ns
prot620	247	5	13	42	24	7	15	30	33	ns
prot621	189	11	8	15.6	12	12	6	9.6	19.2	ns
prot622	171	5	10	14.4	16.2	7	27	36	45	sig
prot623	326	5	11	18	10.5	7	9	13.5	10.5	ns
prot624	231	13	14	33	30	16	13	39	48	sig
prot625	153	7	8	13.2	15.6	13	16	9.6	8.4	ns
prot626	268	9	11	21.6	19.8	4	4	10.8	19.8	ns
prot627	204	8	8	13.5	16.5	4	16	6	15	ns
prot628	191	9	12	45	54	8	5	24	12	ns
prot629	114	8	10	14.4	13.2	13	7	13.2	15.6	ns
prot630	419	13	15	9	9	21	24	54	75.6	sig
prot631	141	9	17	10.5	13.5	11	11	13.5	16.5	ns
prot632	128	13	11	27	39	11	12	36	33	ns
prot633	164	8	10	8.4	10.8	14	14	7.2	16.8	sig
prot634	274	8	8	19.8	12.6	10	8	19.8	10.8	ns
prot635	188	10	11	18	15	11	9	19.5	4.5	ns
prot636	372	6	11	21	15	12	6	24	30	ns
prot637	365	8	4	7.2	6	6	12	6	12	ns
prot638	145	3	6	16.2	23.4	10	4	21.6	10.8	ns
prot639	159	12	9	15	19.5	12	9	13.5	13.5	ns
prot640	379	13	6	21	21	6	6	21	27	ns
prot641	190	10	13	14.4	14.4	16	14	19.2	19.2	sig
prot642	194	6	10	18	7.2	6	6	27	18	ns
prot643	178	7	7	18	7.5	16	13	6	6	ns
prot644	181	8	11	36	24	8	7	15	18	ns
prot645	321	6	7	15.6	15.6	11	8	15.6	7.2	ns
prot646	192	8	3	21.6	9	8	4	12.6	5.4	ns
prot647	352	5	3	13.5	4.5	9	6	12	16.5	ns
prot648	118	5	4	30	36	8	6	27	27	sig
prot649	410	4	5	4.8	8.4	9	7	7.2	9.6	ns
prot650	403	8	7	10.8	16.2	27	3	21.6	21.6	sig
prot651	199	5	10	6	19.5	5	5	12	4.5	ns
prot652	457	5	6	15	18	5	13	33	21	ns
prot653	221	11	5	16.8	9.6	14	9	7.2	9.6	ns
prot654	216	6	4	12.6	3.6	6	6	19.8	14.4	ns
prot655	217	8	4	10.5	7.5	5	5	12	3	ns
prot656	172	5	6	6	6	14	15	54	27	sig
prot657	268	4	0	9.6	9.6	5	4	3.6	6	ns
prot658	583	6	12	12.6	7.2	12	1	18	25.2	sig
prot659	229	9	12	15	13.5	7	7	12	18	ns
prot660	177	8	12	12	21	24	12	48	60	sig
prot661	142	8	6	7.2	6	9	8	7.2	6	ns
prot662	178	11	3	19.8	5.4	5	12	9	12.6	ns
prot663	111	3	7	6	12	2	3	7.5	6	ns
prot664	116	3	9	30	15	12	8	18	21	ns
prot665	325	7	10	9.6	2.4	8	5	7.2	7.2	sig
prot666	268	9	7	19.8	12.6	6	5	9	12.6	ns
prot667	599	8	5	7.5	10.5	6	8	13.5	10.5	ns
prot668	341	7	4	30	21	6	6	15	21	ns
prot669	172	6	2	4.8	4.8	8	2	12	6	ns
prot670	204	4	4	18	10.8	2	1	1.8	12.6	ns
prot671	171	4	10	9	10.5	6	3	9	4.5	ns
prot672	255	11	6	21	12	8	4	18	21	ns
prot673	180	6	6	1.2	4.8	4	6	8.4	6	ns
prot674	215	4	6	1.8	10.8	0	6	10.8	12.6	ns
prot675	211	10	3	7.5	7.5	9	6	10.5	6	ns
prot676	234	3	2	6	9	3	6	6	30	ns
prot677	214	4	7	0	1.2	7	6	9.6	9.6	ns
prot678	180	6	6	0	7.2	9	8	9	5.4	ns
prot679	292	6	4	10.5	6	8	6	4.5	9	ns
prot680	387	3	5	18	24	8	4	15	9	ns
prot681	283	6	5	7.2	8.4	4	6	4.8	1.2	ns
prot682	351	3	7	10.8	1.8	3	4	7.2	0	ns
prot683	502	4	10	3	7.5	7	9	13.5	6	sig
prot684	484	3	3	9	15	7	5	12	12	ns
prot685	345	1	4	3.6	3.6	2	5	2.4	6	ns
prot686	448	6	1	10.8	9	3	6	9	7.2	ns
prot687	277	4	3	10.5	9	12	12	18	36	sig
prot688	737	6	2	15	3	7	9	15	15	sig
prot689	159	3	2	3.6	3.6	2	6	3.6	4.8	ns
prot690	153	3	7	5.4	10.8	6	3	10.8	3.6	ns
prot691	321	5	6	6	4.5	2	4	4.5	1.5	ns
prot692	373	4	8	9	21	3	4	18	15	ns
prot693	124	2	3	1.2	2.4	9	12	10.8	7.2	sig
prot694	330	1	3	7.2	9	6	3	1.8	9	ns
prot695	319	3	0	6	1.5	1	1	12	4.5	ns
prot696	272	2	3	12	6	6	4	21	15	ns
prot697	296	3	1	6	3.6	8	6	2.4	2.4	sig
prot698	167	4	4	7.2	5.4	6	5	9	10.8	ns
prot699	832	3	8	7.5	9	6	5	7.5	9	ns
prot700	461	4	2	6	3	5	2	12	9	ns
prot701	152	5	4	4.8	3.6	4	6	3.6	6	ns
prot702	247	4	0	7.2	9	5	5	10.8	10.8	ns
prot703	311	2	7	4.5	12	1	4	6	7.5	ns
prot704	299	2	4	12	18	2	4	9	21	ns
prot705	383	0	3	2.4	3.6	3	4	1.2	2.4	ns
prot706	426	7	4	9	10.8	2	8	3.6	12.6	ns
prot707	155	4	3	6	0	0	2	9	4.5	ns
prot708	989	4	2	3	0	2	2	9	6	ns
prot709	187	4	3	6	6	3	1	2.4	6	ns
prot710	366	0	2	7.2	3.6	1	3	5.4	9	ns
prot711	715	7	4	1.5	6	1	2	6	1.5	ns
prot712	830	2	1	3	3	4	3	12	15	ns
prot713	177	3	3	3.6	2.4	5	5	3.6	4.8	ns
prot714	632	2	3	5.4	12.6	10	5	1.8	3.6	ns
prot715	444	5	8	1.5	4.5	5	4	7.5	6	ns
prot716	1241	2	6	6	6	3	2	3	6	ns
prot717	685	4	0	4.8	2.4	3	2	7.2	2.4	ns
prot718	387	2	1	0	3.6	0	5	1.8	3.6	ns
prot719	322	0	3	7.5	3	3	3	1.5	6	ns
prot720	735	2	2	3	6	0	1	0	0	ns
prot721	186	39	40	36	44.4	44	58	52.8	57.6	sig
prot722	156	40	39	95.4	55.8	76	80	176.4	144	sig
prot723	282	49	42	55.5	60	42	37	75	58.5	ns
prot724	140	40	32	90	111	32	32	78	63	ns
prot725	137	26	21	36	43.2	75	63	86.4	108	sig
prot726	124	27	20	41.4	43.2	29	23	59.4	30.6	ns
prot727	169	16	12	19.5	27	20	24	54	30	sig
prot728	142	25	20	69	78	25	20	63	75	ns
prot729	162	19	29	34.8	43.2	26	17	21.6	34.8	ns
prot730	200	11	19	46.8	52.2	18	19	50.4	36	ns
prot731	156	21	20	25.5	21	38	20	39	45	sig
prot732	306	17	15	63	54	17	12	48	42	ns
prot733	174	24	8	13.2	10.8	16	12	9.6	20.4	ns
prot734	194	17	14	32.4	27	16	32	34.2	43.2	ns
prot735	103	13	19	21	19.5	12	12	22.5	25.5	ns
prot736	172	12	10	66	57	15	11	54	24	ns
prot737	180	24	15	15.6	13.2	16	10	9.6	14.4	ns
prot738	184	4	16	19.8	19.8	18	14	9	19.8	ns
prot739	230	13	14	22.5	22.5	17	12	21	16.5	ns
prot740	187	15	12	33	42	48	30	99	162	sig
prot741	189	19	16	19.2	14.4	14	13	13.2	18	ns
prot742	180	11	21	27	27	13	17	32.4	16.2	ns
prot743	294	11	11	19.5	15	10	11	30	21	ns
prot744	186	11	14	27	45	12	11	21	45	ns
prot745	225	10	6	12	15.6	7	11	10.8	8.4	ns
prot746	174	8	12	19.8	25.2	11	7	27	21.6	ns
prot747	208	10	6	30	12	8	5	22.5	16.5	ns
prot748	217	7	10	21	12	10	10	30	27	ns
prot749	112	12	6	13.2	9.6	4	14	10.8	7.2	ns
prot750	206	14	13	19.8	18	13	16	23.4	23.4	ns
prot751	166	10	9	16.5	19.5	9	10	15	15	ns
prot752	113	7	4	27	21	5	6	30	15	ns
prot753	169	7	11	13.2	7.2	10	9	16.8	9.6	sig
prot754	313	14	3	19.8	10.8	7	9	9	14.4	ns
prot755	197	10	9	24	16.5	8	9	12	15	ns
prot756	124	8	5	39	24	7	9	33	21	ns
prot757	246	9	6	4.8	10.8	7	7	12	7.2	ns
prot758	258	7	6	14.4	18	13	13	14.4	14.4	ns
prot759	168	8	9	10.5	12	2	10	16.5	16.5	ns
prot760	260	3	7	12	27	7	6	21	21	ns
prot761	243	17	9	6	7.2	7	5	6	7.2	ns
prot762	124	6	11	19.8	21.6	12	6	27	36	sig
prot763	208	9	5	13.5	9	9	7	12	19.5	ns
prot764	217	6	3	12	12	24	6	81	90	sig
prot765	197	11	7	8.4	18	12	5	8.4	6	ns
prot766	177	2	7	10.8	10.8	8	4	3.6	10.8	ns
prot767	146	4	4	7.5	10.5	6	8	10.5	3	ns
prot768	157	4	5	12	6	6	10	12	12	ns
prot769	270	5	3	6	9.6	4	6	7.2	9.6	ns
prot770	264	9	8	9	3.6	5	5	10.8	10.8	ns
prot771	274	5	10	7.5	7.5	10	5	10.5	9	sig
prot772	156	3	6	24	18	5	6	24	21	ns
prot773	252	5	7	8.4	7.2	3	11	8.4	6	ns
prot774	356	9	8	14.4	19.8	6	9	43.2	43.2	sig
prot775	180	4	8	7.5	22.5	15	12	9	22.5	sig
prot776	251	5	3	15	12	8	3	15	21	ns
prot777	156	4	7	4.8	8.4	8	3	8.4	4.8	ns
prot778	227	9	5	16.2	16.2	24	9	37.8	37.8	sig
prot779	116	4	6	7.5	6	4	6	15	6	sig
prot780	154	5	5	36	9	4	3	33	3	ns
prot781	198	8	1	8.4	9.6	8	5	14.4	2.4	ns
prot782	236	9	10	5.4	10.8	6	8	21.6	12.6	ns
prot783	184	7	3	7.5	6	11	9	12	12	ns
prot784	122	6	7	12	18	7	7	18	6	ns
prot785	91	7	6	7.2	2.4	4	4	4.8	8.4	ns
prot786	274	2	2	3.6	5.4	4	7	7.2	1.8	ns
prot787	152	7	4	10.5	10.5	4	10	15	6	ns
prot788	162	3	8	15	18	3	4	6	15	ns
prot789	158	10	5	7.2	12	6	8	3.6	9.6	ns
prot790	463	4	5	10.8	14.4	4	3	14.4	10.8	ns
prot791	312	6	7	7.5	15	6	5	0	13.5	ns
prot792	261	3	3	3	9	1	4	12	18	sig
prot793	392	2	2	3.6	2.4	5	10	7.2	1.2	ns
prot794	182	5	6	3.6	12.6	6	3	3.6	16.2	ns
prot795	310	2	4	13.5	4.5	2	6	6	6	ns
prot796	382	3	5	15	12	4	6	15	21	ns
prot797	113	5	5	6	4.8	11	5	8.4	6	sig
prot798	111	7	4	5.4	10.8	3	4	1.8	9	ns
prot799	418	1	4	4.5	4.5	7	5	7.5	4.5	ns
prot800	185	4	2	6	12	11	4	21	12	sig
prot801	163	2	5	3.6	3.6	3	5	4.8	4.8	ns
prot802	238	9	3	5.4	5.4	3	4	10.8	10.8	ns
prot803	282	5	4	9	6	2	3	4.5	7.5	ns
prot804	305	4	4	9	15	4	7	21	3	ns
prot805	292	5	6	3.6	4.8	3	2	3.6	7.2	ns
prot806	427	5	1	7.2	5.4	3	2	7.2	5.4	ns
prot807	234	6	10	6	0	5	6	7.5	1.5	ns
prot808	233	9	5	12	9	1	4	30	12	ns
prot809	425	2	5	1.2	7.2	9	7	7.2	4.8	ns
prot810	95	2	5	7.2	9	1	2	3.6	3.6	ns
prot811	241	4	3	15	4.5	6	4	4.5	4.5	ns
prot812	201	1	3	18	9	1	5	9	6	ns
prot813	474	4	4	6	6	5	0	3.6	4.8	ns
prot814	437	4	3	12.6	7.2	3	5	7.2	3.6	ns
prot815	411	5	3	4.5	3	3	6	6	7.5	ns
prot816	333	4	0	9	6	5	6	6	12	ns
prot817	449	0	2	2.4	8.4	3	2	7.2	1.2	ns
prot818	256	9	5	12.6	1.8	1	6	5.4	5.4	ns
prot819	292	3	4	3	0	4	2	4.5	4.5	ns
prot820	669	4	6	6	12	2	2	6	18	ns
prot821	378	7	8	7.2	3.6	6	6	6	3.6	ns
prot822	373	1	5	5.4	5.4	4	3	7.2	9	ns
prot823	327	1	5	1.5	4.5	4	4	0	3	ns
prot824	180	5	1	0	9	4	2	21	21	sig
prot825	357	0	4	2.4	2.4	0	3	1.2	0	ns
prot826	791	3	5	7.2	9	3	3	9	5.4	ns
prot827	1037	4	5	4.5	7.5	0	5	4.5	4.5	ns
prot828	223	0	0	15	6	2	1	9	12	ns
prot829	417	4	5	10.8	2.4	2	2	6	2.4	ns
prot830	310	1	1	5.4	3.6	3	1	7.2	9	ns
prot831	796	1	0	1.5	4.5	1	1	3	1.5	ns
prot832	385	2	1	6	12	4	1	3	9	ns
prot833	399	3	1	4.8	4.8	4	2	2.4	2.4	ns
prot834	661	3	3	3.6	5.4	3	3	9	1.8	ns
prot835	648	6	3	3	6	2	2	7.5	0	ns
prot836	172	2	2	15	0	0	3	9	3	ns
prot837	459	2	1	1.2	3.6	5	4	1.2	2.4	ns
prot838	266	1	0	3.6	3.6	3	3	7.2	3.6	ns
prot839	85	47	44	73.5	93	58	49	97.5	61.5	ns
prot840	185	58	53	231	171	92	88	276	276	sig
prot841	130	49	48	75.6	67.2	55	42	63.6	67.2	ns
prot842	128	63	49	95.4	93.6	47	47	84.6	73.8	ns
prot843	130	43	35	64.5	64.5	56	56	70.5	66	ns
prot844	150	58	50	192	141	65	55	144	150	ns
prot845	94	39	52	46.8	37.2	27	45	48	50.4	ns
prot846	154	24	24	46.8	52.2	17	28	55.8	45	ns
prot847	76	23	35	36	31.5	29	28	43.5	43.5	ns
prot848	213	22	17	57	60	23	25	51	57	ns
prot849	51	23	21	19.2	28.8	23	14	27.6	15.6	ns
prot850	198	18	17	34.2	23.4	23	18	34.2	32.4	ns
prot851	150	23	15	19.5	27	15	22	25.5	25.5	ns
prot852	161	21	18	48	21	13	17	30	48	ns
prot853	227	12	12	18	13.2	21	24	25.2	25.2	sig
prot854	56	18	19	32.4	19.8	13	18	39.6	30.6	sig
prot855	107	18	12	30	16.5	17	13	39	19.5	ns
prot856	85	13	18	36	33	10	11	21	36	ns
prot857	191	19	14	12	12	15	15	26.4	12	sig
prot858	207	14	12	14.4	23.4	14	10	30.6	18	ns
prot859	313	9	17	16.5	13.5	9	9	21	13.5	ns
prot860	150	7	6	12	45	10	9	30	51	ns
prot861	446	15	14	8.4	14.4	15	17	12	14.4	ns
prot862	165	12	13	23.4	30.6	9	12	30.6	19.8	ns
prot863	164	15	10	18	15	15	16	12	27	ns
prot864	183	13	11	51	33	12	13	42	51	ns
prot865	112	13	6	12	14.4	16	12	10.8	20.4	ns
prot866	99	14	11	27	16.2	8	6	23.4	12.6	ns
prot867	162	14	13	12	18	12	8	7.5	19.5	ns
prot868	294	16	4	36	48	11	12	42	42	ns
prot869	219	12	9	14.4	7.2	8	7	10.8	10.8	ns
prot870	139	15	15	18	16.2	9	12	10.8	9	ns
prot871	1091	8	11	7.5	16.5	12	11	7.5	15	sig
prot872	153	8	8	24	21	12	9	15	30	ns
prot873	122	8	9	13.2	9.6	12	6	12	14.4	sig
prot874	308	13	6	25.2	16.2	7	10	9	25.2	ns
prot875	274	4	10	9	6	5	9	9	3	ns
prot876	168	9	7	27	30	10	9	30	18	ns
prot877	157	9	14	19.2	6	6	9	8.4	6	ns
prot878	171	8	5	18	14.4	7	14	25.2	14.4	ns
prot879	163	12	5	4.5	12	9	8	9	3	ns
prot880	78	5	10	24	21	7	12	27	21	ns
prot881	177	9	6	7.2	15.6	5	5	13.2	9.6	ns
prot882	198	9	8	25.2	18	8	11	16.2	25.2	ns
prot883	322	8	4	4.5	22.5	7	8	10.5	16.5	sig
prot884	145	5	10	36	24	10	7	12	27	ns
prot885	224	4	2	10.8	13.2	11	13	9.6	4.8	sig
prot886	155	7	8	21.6	14.4	1	5	14.4	7.2	ns
prot887	102	8	8	13.5	16.5	7	9	13.5	16.5	ns
prot888	207	9	9	6	12	15	12	63	117	sig
prot889	480	6	5	6	6	10	12	16.8	14.4	sig
prot890	104	7	7	14.4	21.6	4	7	18	12.6	ns
prot891	204	5	8	9	7.5	9	9	9	4.5	ns
prot892	248	4	8	9	18	5	10	18	21	ns
prot893	157	8	9	8.4	3.6	8	6	4.8	6	ns
prot894	132	7	2	12.6	10.8	9	27	21.6	27	sig
prot895	214	5	10	3	12	7	8	6	15	ns
prot896	219	4	6	21	18	3	3	12	18	ns
prot897	193	2	7	3.6	4.8	5	4	7.2	6	ns
prot898	155	4	4	16.2	10.8	6	12	19.8	10.8	ns
prot899	239	7	6	16.5	19.5	8	8	4.5	12	sig
prot900	116	9	11	24	18	12	5	21	18	ns
prot901	211	7	6	7.2	8.4	2	5	12	7.2	ns
prot902	156	7	8	7.2	7.2	3	4	18	7.2	ns
prot903	246	4	7	4.5	15	5	4	3	9	ns
prot904	218	6	9	18	18	9	6	24	24	ns
prot905	201	3	1	7.2	2.4	7	7	9.6	6	ns
prot906	111	1	1	7.2	0	2	5	7.2	5.4	ns
prot907	175	5	2	4.5	0	12	15	13.5	18	sig
prot908	195	6	7	12	12	6	6	15	24	ns
prot909	292	5	5	7.2	9.6	9	2	6	3.6	ns
prot910	173	4	3	5.4	1.8	8	2	7.2	16.2	ns
prot911	284	8	4	3	10.5	4	8	9	9	ns
prot912	151	4	4	21	15	4	5	21	9	ns
prot913	165	6	6	6	2.4	7	5	10.8	4.8	ns
prot914	132	4	5	7.2	7.2	3	5	7.2	7.2	ns
prot915	177	4	5	3	7.5	3	2	10.5	9	ns
prot916	137	5	7	15	18	4	6	9	12	ns
prot917	325	7	4	3.6	6	4	3	4.8	7.2	ns
prot918	192	3	2	7.2	14.4	9	6	18	7.2	sig
prot919	170	2	4	4.5	6	12	4	9	6	sig
prot920	157	5	4	15	6	9	3	6	27	ns
prot921	192	2	8	6	9.6	4	5	6	6	ns
prot922	474	6	7	10.8	7.2	2	4	10.8	7.2	ns
prot923	186	2	4	10.5	10.5	9	7	3	3	ns
prot924	428	6	6	9	9	2	2	6	9	ns
prot925	191	3	2	6	3.6	10	7	8.4	7.2	ns
prot926	169	1	1	9	5.4	3	5	5.4	7.2	ns
prot927	166	3	5	7.5	1.5	3	5	1.5	4.5	ns
prot928	290	3	1	6	15	9	7	39	12	sig
prot929	216	8	1	7.2	4.8	5	7	2.4	2.4	ns
prot930	103	8	3	3.6	12.6	5	3	9	9	ns
prot931	271	9	3	6	10.5	5	4	6	10.5	ns
prot932	147	2	7	6	18	5	4	0	15	ns
prot933	135	4	8	2.4	4.8	7	13	4.8	8.4	sig
prot934	135	5	0	7.2	3.6	1	7	18	14.4	sig
prot935	135	6	4	7.5	4.5	4	3	3	9	ns
prot936	135	6	4	9	9	4	3	24	12	ns
prot937	321	2	2	3.6	2.4	3	4	6	1.2	ns
prot938	164	3	9	3.6	0	2	6	9	5.4	ns
prot939	113	3	2	1.5	0	2	3	1.5	1.5	ns
prot940	271	2	2	12	3	6	2	18	6	ns
prot941	204	3	3	2.4	2.4	3	3	3.6	2.4	ns
prot942	276	2	2	1.8	14.4	3	0	3.6	7.2	ns
prot943	108	4	7	7.5	4.5	2	4	3	3	ns
prot944	91	4	5	15	3	5	5	18	6	ns
prot945	325	0	1	3.6	7.2	3	3	3.6	4.8	ns
prot946	114	4	0	9	16.2	3	4	1.8	7.2	ns
prot947	277	3	1	6	4.5	1	1	4.5	3	ns
prot948	118	2	2	6	9	8	4	6	12	sig
prot949	121	7	0	2.4	2.4	2	6	1.2	0	ns
prot950	198	7	3	1.8	3.6	4	3	9	1.8	ns
prot951	237	5	1	0	7.5	2	4	6	4.5	ns
prot952	220	4	3	6	15	2	1	0	6	ns
prot953	406	7	3	1.2	2.4	4	6	3.6	3.6	sig
prot954	391	2	1	1.8	1.8	1	1	7.2	10.8	ns
prot955	189	3	5	4.5	1.5	2	2	3	3	ns
prot956	232	4	2	9	9	1	2	3	18	ns
prot957	470	1	1	3.6	2.4	2	3	1.2	3.6	ns
prot958	527	0	0	5.4	3.6	4	2	0	1.8	ns
prot959	141	4	2	1.5	3	3	4	3	6	ns
prot960	602	2	1	3	0	1	1	9	9	ns
prot961	109	33	27	34.8	16.8	26	36	24	25.2	ns
prot962	258	20	27	48.6	34.2	23	23	50.4	41.4	ns
prot963	168	18	10	25.5	27	13	24	24	18	ns
prot964	177	12	17	51	45	16	8	45	51	ns
prot965	104	11	15	13.2	6	16	8	18	18	ns
prot966	187	8	13	18	19.8	11	10	25.2	21.6	ns
prot967	134	8	15	15	9	45	42	54	31.5	sig
prot968	153	11	16	45	27	12	6	57	36	ns
prot969	125	9	8	20.4	8.4	12	16	7.2	10.8	ns
prot970	242	5	11	16.2	23.4	12	14	14.4	19.8	ns
prot971	128	12	7	13.5	24	12	8	9	18	ns
prot972	160	11	6	24	27	5	6	18	27	ns
prot973	65	12	10	18	22.8	9	12	10.8	14.4	ns
prot974	143	8	14	27	27	9	12	25.2	23.4	ns
prot975	131	8	7	24	12	11	13	19.5	15	ns
prot976	128	17	6	42	42	6	8	36	30	ns
prot977	76	5	9	8.4	9.6	4	10	3.6	3.6	ns
prot978	95	13	6	21.6	16.2	14	6	18	19.8	ns
prot979	70	8	4	15	15	16	8	27	33	sig
prot980	136	9	6	33	30	13	18	42	24	sig
prot981	116	9	14	13.2	8.4	8	16	6	15.6	ns
prot982	108	10	17	16.2	21.6	5	10	16.2	16.2	ns
prot983	195	10	8	24	6	6	2	6	7.5	ns
prot984	145	15	12	15	12	9	9	15	6	ns
prot985	102	8	7	12	13.2	21	18	39.6	21.6	sig
prot986	173	3	4	9	5.4	9	6	14.4	12.6	ns
prot987	212	7	9	7.5	7.5	6	7	9	7.5	ns
prot988	116	9	4	27	15	5	5	21	27	ns
prot989	219	9	8	10.8	7.2	8	6	6	2.4	ns
prot990	312	10	12	7.2	10.8	18	21	32.4	48.6	sig
prot991	78	6	6	13.5	12	4	4	12	10.5	ns
prot992	193	8	7	15	15	7	6	30	12	ns
prot993	500	7	3	9.6	3.6	6	6	6	8.4	ns
prot994	195	5	7	19.8	9	12	12	14.4	25.2	sig
prot995	177	1	8	10.5	9	3	6	9	9	ns
prot996	224	5	5	18	6	5	6	12	15	ns
prot997	239	7	2	6	10.8	7	6	10.8	8.4	ns
prot998	223	9	2	7.2	12.6	6	1	3.6	14.4	ns
prot999	113	5	7	3	15	2	7	9	7.5	ns
prot1000	94	3	2	9	18	2	5	6	27	ns
prot1001	74	2	11	4.8	4.8	10	14	9.6	7.2	sig
prot1002	265	7	3	1.8	7.2	5	9	7.2	5.4	ns
prot1003	225	6	8	10.5	15	5	2	3	4.5	ns
prot1004	129	5	3	0	12	2	7	12	18	ns
prot1005	210	3	6	3.6	4.8	4	4	9.6	6	ns
prot1006	248	4	4	3.6	5.4	9	11	3.6	28.8	sig
prot1007	158	13	4	12	7.5	8	5	7.5	9	ns
prot1008	68	7	4	24	15	12	9	45	63	sig
prot1009	68	4	5	6	12	7	5	6	6	ns
prot1010	548	4	6	1.8	9	7	7	5.4	7.2	ns
prot1011	123	5	7	7.5	4.5	7	3	6	4.5	ns
prot1012	181	3	4	6	21	3	5	6	9	ns
prot1013	824	1	2	2.4	3.6	3	7	1.2	2.4	ns
prot1014	250	3	5	7.2	9	10	6	14.4	10.8	sig
prot1015	242	6	3	3	9	2	3	13.5	9	ns
prot1016	186	2	1	21	24	8	2	15	6	sig
prot1017	228	4	6	6	6	3	3	8.4	3.6	ns
prot1018	106	5	1	5.4	9	8	8	12.6	25.2	sig
prot1019	135	4	1	12	4.5	4	5	3	4.5	ns
prot1020	173	5	4	6	6	6	2	9	12	ns
prot1021	245	2	5	7.2	6	14	10	2.4	14.4	sig
prot1022	98	5	4	9	3.6	5	3	0	9	ns
prot1023	149	4	3	1.5	7.5	6	2	0	4.5	ns
prot1024	136	5	3	18	12	7	4	6	3	ns
prot1025	335	2	6	9.6	4.8	5	2	7.2	3.6	ns
prot1026	81	2	4	3.6	7.2	3	1	3.6	3.6	ns
prot1027	124	2	2	7.5	7.5	7	2	3	6	ns
prot1028	204	2	6	9	0	4	12	6	24	sig
prot1029	124	3	7	2.4	6	5	5	2.4	2.4	ns
prot1030	231	3	8	5.4	5.4	4	5	5.4	9	ns
prot1031	192	4	5	4.5	9	7	5	1.5	10.5	ns
prot1032	514	5	2	3	6	1	6	3	18	ns
prot1033	277	7	4	8.4	4.8	7	8	9.6	4.8	ns
prot1034	159	1	4	3.6	3.6	3	3	3.6	14.4	ns
prot1035	190	4	5	3	4.5	5	4	0	6	ns
prot1036	225	4	3	21	12	5	6	9	6	ns
prot1037	57	4	3	9.6	4.8	4	2	2.4	3.6	ns
prot1038	153	3	3	3.6	10.8	5	1	12.6	1.8	ns
prot1039	91	5	1	3	3	5	2	9	6	ns
prot1040	94	5	2	9	27	5	1	3	6	ns
prot1041	112	4	5	3.6	2.4	3	1	6	1.2	ns
prot1042	336	4	1	1.8	5.4	4	2	3.6	7.2	sig
prot1043	241	6	3	4.5	7.5	15	21	22.5	22.5	sig
prot1044	108	0	2	6	9	4	4	15	27	sig
prot1045	117	3	3	1.2	4.8	1	5	2.4	1.2	ns
prot1046	286	1	3	3.6	10.8	2	1	10.8	1.8	ns
prot1047	122	5	2	7.5	6	2	2	3	4.5	ns
prot1048	273	3	5	12	15	3	0	6	18	ns
prot1049	237	1	7	7.2	6	3	8	6	3.6	ns
prot1050	222	2	1	10.8	10.8	3	4	3.6	0	ns
prot1051	799	1	0	3	1.5	3	1	6	6	ns
prot1052	125	4	2	3	18	5	3	12	9	ns
prot1053	98	2	4	3.6	2.4	4	4	7.2	2.4	sig
prot1054	153	2	1	12.6	9	3	1	1.8	9	ns
prot1055	186	1	0	1.5	1.5	1	6	9	4.5	ns
prot1056	188	1	2	9	3	5	3	9	3	ns
prot1057	127	4	4	2.4	1.2	0	3	2.4	2.4	ns
prot1058	65	120	126	210.6	189	101	111	190.8	232.2	ns
prot1059	115	39	53	69	60	44	52	70.5	67.5	ns
prot1060	65	27	23	84	84	27	36	78	81	ns
prot1061	90	17	23	27.6	22.8	22	23	25.2	21.6	ns
prot1062	120	7	11	18	16.2	9	14	12.6	25.2	ns
prot1063	83	12	16	12	10.5	8	8	13.5	12	ns
prot1064	177	9	7	27	18	7	4	36	30	ns
prot1065	59	6	3	12	10.8	4	8	7.2	4.8	ns
prot1066	97	9	11	16.2	30.6	9	5	21.6	12.6	ns
prot1067	188	6	7	16.5	9	6	33	36	27	sig
prot1068	82	7	5	24	30	10	8	27	21	ns
prot1069	109	10	12	10.8	7.2	11	3	4.8	10.8	ns
prot1070	109	3	4	14.4	14.4	6	9	18	14.4	ns
prot1071	168	6	8	13.5	9	11	6	10.5	16.5	ns
prot1072	188	6	4	30	3	7	6	15	18	ns
prot1073	82	3	8	13.2	15.6	2	6	12	7.2	ns
prot1074	75	8	8	12.6	18	11	4	9	19.8	ns
prot1075	151	5	5	7.5	9	11	6	10.5	9	sig
prot1076	175	6	7	18	18	10	4	24	30	sig
prot1077	116	6	4	6	4.8	5	4	10.8	3.6	ns
prot1078	161	6	4	12.6	1.8	15	6	48.6	37.8	sig
prot1079	95	8	6	6	10.5	7	6	4.5	4.5	ns
prot1080	101	7	4	9	12	4	2	15	6	ns
prot1081	175	7	8	9.6	7.2	4	5	6	6	ns
prot1082	401	7	7	7.2	7.2	4	5	10.8	9	sig
prot1083	214	2	5	1.5	4.5	4	3	15	7.5	ns
prot1084	215	8	9	12	21	4	3	12	3	ns
prot1085	152	1	4	4.8	6	5	7	7.2	6	ns
prot1086	125	5	9	9	10.8	6	7	14.4	10.8	ns
prot1087	154	3	9	4.5	3	6	7	6	6	ns
prot1088	119	4	4	12	6	6	8	12	42	sig
prot1089	145	6	4	3.6	4.8	9	2	3.6	3.6	ns
prot1090	256	3	7	7.2	5.4	2	7	0	10.8	ns
prot1091	119	1	5	12	1.5	6	10	12	6	sig
prot1092	159	1	7	18	18	5	3	6	12	ns
prot1093	91	2	5	8.4	6	5	6	2.4	1.2	ns
prot1094	396	6	5	18	9	5	6	7.2	9	sig
prot1095	205	3	7	10.5	3	7	2	6	1.5	sig
prot1096	108	3	7	27	9	2	5	18	9	ns
prot1097	71	4	3	2.4	2.4	5	6	2.4	4.8	ns
prot1098	259	1	4	14.4	9	4	9	3.6	3.6	ns
prot1099	191	2	6	7.5	7.5	6	14	15	18	sig
prot1100	147	5	1	12	9	2	4	15	6	ns
prot1101	292	2	8	6	7.2	8	2	7.2	2.4	sig
prot1102	69	1	4	9	9	2	10	3.6	18	sig
prot1103	245	1	2	6	7.5	1	2	4.5	7.5	ns
prot1104	146	5	0	3	9	3	1	6	0	ns
prot1105	351	4	4	6	3.6	4	2	3.6	3.6	ns
prot1106	106	5	6	5.4	7.2	6	9	10.8	7.2	sig
prot1107	180	3	5	3	1.5	10	5	10.5	3	sig
prot1108	199	6	1	9	12	4	2	6	24	ns
prot1109	185	4	5	8.4	9.6	3	1	2.4	1.2	ns
prot1110	182	6	2	3.6	7.2	4	5	1.8	5.4	ns
prot1111	59	4	4	1.5	4.5	3	3	3	4.5	ns
prot1112	173	1	3	3	3	3	5	3	12	ns
prot1113	105	5	2	3.6	1.2	9	6	14.4	7.2	sig
prot1114	79	1	6	9	7.2	4	5	1.8	5.4	ns
prot1115	94	3	1	1.5	1.5	0	2	13.5	1.5	ns
prot1116	235	4	1	6	0	0	2	9	9	ns
prot1117	99	2	2	7.2	2.4	3	3	4.8	4.8	ns
prot1118	103	1	0	9	3.6	2	3	10.8	0	ns
prot1119	226	2	1	3	3	1	3	4.5	4.5	ns
prot1120	168	6	4	15	12	5	2	9	12	ns
prot1121	454	0	3	4.8	4.8	3	2	2.4	4.8	sig
prot1122	92	2	1	5.4	0	5	5	18	3.6	sig
prot1123	99	0	3	6	3	2	6	6	3	sig
prot1124	116	3	5	6	15	1	1	12	3	ns
prot1125	90	0	2	4.8	1.2	4	3	2.4	1.2	ns
prot1126	87	3	3	7.2	3.6	3	3	16.2	21.6	sig
prot1127	294	6	2	4.5	4.5	8	4	6	6	sig
prot1128	354	1	1	15	6	3	2	0	9	ns
prot1129	216	1	2	4.8	3.6	1	1	3.6	3.6	ns
prot1130	138	0	2	9	1.8	4	4	3.6	7.2	sig
prot1131	187	2	3	4.5	1.5	2	1	0	1.5	ns
prot1132	495	0	5	3	3	1	1	0	6	ns
prot1133	406	1	0	1.2	1.2	2	2	1.2	1.2	ns
prot1134	382	1	3	3.6	1.8	3	1	0	1.8	ns
prot1135	272	0	0	3	7.5	0	2	3	3	ns
prot1136	71	26	21	42	81	16	26	54	51	ns
prot1137	105	21	22	28.8	26.4	63	48	64.8	75.6	sig
prot1138	234	17	20	32.4	32.4	24	23	32.4	34.2	ns
prot1139	112	19	15	22.5	30	15	14	21	21	ns
prot1140	114	20	19	24	27	13	20	54	39	ns
prot1141	112	10	5	10.8	3.6	7	6	9.6	7.2	ns
prot1142	166	5	10	10.8	10.8	4	6	12.6	12.6	ns
prot1143	104	7	6	12	9	3	8	10.5	10.5	ns
prot1144	376	6	8	12	21	3	6	21	27	ns
prot1145	83	6	8	4.8	4.8	6	4	12	7.2	ns
prot1146	51	7	4	9	3.6	6	4	5.4	12.6	ns
prot1147	74	4	5	9	4.5	9	8	9	10.5	ns
prot1148	74	4	1	9	27	7	5	15	15	ns
prot1149	117	7	2	6	8.4	4	5	2.4	13.2	sig
prot1150	106	6	2	9	9	13	7	10.8	25.2	ns
prot1151	110	7	5	6	3	5	13	7.5	3	sig
prot1152	73	2	1	9	6	4	3	15	9	ns
prot1153	113	5	6	7.2	4.8	7	6	2.4	1.2	ns
prot1154	358	5	3	3.6	3.6	4	12	3.6	14.4	sig
prot1155	99	3	3	3	6	3	5	6	9	ns
prot1156	115	6	2	9	21	1	4	6	3	ns
prot1157	180	4	5	1.2	4.8	3	2	6	1.2	ns
prot1158	67	2	2	1.8	1.8	2	2	7.2	3.6	ns
prot1159	99	2	1	3	1.5	2	3	7.5	9	ns
prot1160	99	3	1	21	15	5	2	6	18	ns
prot1161	99	3	2	7.2	2.4	3	4	4.8	4.8	ns
prot1162	98	2	8	0	7.2	3	4	5.4	9	ns
prot1163	165	2	1	3	1.5	4	1	4.5	1.5	ns
prot1164	76	4	9	9	6	2	2	12	9	ns
prot1165	90	2	2	3.6	3.6	0	2	4.8	0	ns
prot1166	113	2	1	3.6	7.2	0	1	3.6	0	ns
prot1167	90	5	4	4.5	0	6	1	0	6	ns
prot1168	163	3	3	12	6	2	6	9	9	ns
prot1169	102	3	3	2.4	2.4	1	2	2.4	4.8	ns
prot1170	183	1	0	3.6	9	4	3	9	9	ns
prot1171	98	1	0	4.5	3	8	3	6	4.5	sig
prot1172	146	5	0	15	12	6	10	6	12	sig
prot1173	145	2	0	1.2	2.4	2	4	4.8	1.2	ns
prot1174	166	3	0	7.2	5.4	6	1	3.6	9	sig
prot1175	100	3	3	3	1.5	0	2	3	3	ns
prot1176	393	5	3	0	12	4	3	12	6	ns
prot1177	89	6	3	2.4	3.6	4	3	2.4	3.6	ns
prot1178	391	0	2	1.8	7.2	2	4	9	1.8	sig
prot1179	89	2	0	6	1.5	2	1	9	3	ns
prot1180	1106	8	9	9	15	13	12	30	12	sig
prot1181	3227	8	10	7.2	10.8	5	11	3.6	9.6	ns
prot1182	539	13	5	16.2	5.4	6	8	14.4	7.2	ns
prot1183	771	1	2	3	3	10	12	24	15	sig
prot1184	2680	3	2	18	9	4	5	9	9	ns
prot1185	917	5	0	4.8	6	5	7	6	2.4	ns
prot1186	4114	1	1	0	0	4	1	10.8	5.4	ns
prot1187	449	8	12	6	19.5	6	9	13.5	10.5	ns
prot1188	1304	5	1	12	12	9	4	6	6	ns
prot1189	393	4	10	6	8.4	4	4	8.4	3.6	ns
prot1190	1513	2	5	7.2	5.4	3	0	3.6	7.2	ns
prot1191	2580	0	4	1.5	4.5	8	10	3	6	sig
prot1192	959	7	8	9	12	5	9	18	27	ns
prot1193	510	11	3	7.2	3.6	5	8	10.8	12	ns
prot1194	427	7	5	5.4	5.4	9	9	5.4	10.8	ns
prot1195	413	1	4	3	1.5	2	3	4.5	7.5	ns
prot1196	819	4	5	15	6	6	6	30	18	sig
prot1197	1779	3	5	7.2	2.4	2	2	6	3.6	ns
prot1198	1379	4	3	10.8	3.6	3	1	5.4	7.2	ns
prot1199	652	1	4	9	3	5	1	7.5	4.5	ns
prot1200	704	4	4	9	15	3	2	3	6	ns
prot1201	1028	3	2	0	3.6	4	1	1.2	3.6	ns
prot1202	1181	5	4	3.6	0	2	4	9	0	ns
prot1203	383	6	4	9	10.5	5	4	15	10.5	ns
prot1204	1077	4	4	6	6	4	4	18	24	sig
prot1205	452	8	0	7.2	6	4	5	7.2	8.4	ns
prot1206	434	3	10	10.8	1.8	4	4	12.6	1.8	ns
prot1207	955	5	2	4.5	3	8	3	9	3	ns
prot1208	528	6	4	9	15	2	4	6	15	ns
prot1209	228	3	4	3.6	0	2	2	2.4	6	ns
prot1210	781	2	4	7.2	5.4	5	3	7.2	9	ns
prot1211	548	4	1	1.5	6	4	3	3	6	ns
prot1212	273	3	0	9	9	5	5	12	15	sig
prot1213	153	12	8	10.8	2.4	10	8	4.8	6	ns
prot1214	320	5	5	9	10.8	8	5	10.8	1.8	ns
prot1215	219	5	11	10.5	4.5	9	14	21	10.5	sig
prot1216	410	6	7	15	6	10	5	12	18	ns
prot1217	322	4	1	2.4	10.8	5	3	8.4	3.6	ns
prot1218	629	4	4	1.8	5.4	5	7	7.2	16.2	ns
prot1219	264	7	7	6	9	6	7	3	6	ns
prot1220	356	5	3	15	12	5	7	9	15	ns
prot1221	390	8	5	7.2	2.4	3	7	4.8	7.2	ns
prot1222	235	2	0	12.6	5.4	3	6	9	5.4	ns
prot1223	263	2	3	6	3	5	8	12	3	ns
prot1224	481	3	0	15	9	2	3	9	9	ns
prot1225	551	4	3	2.4	4.8	1	5	3.6	3.6	ns
prot1226	481	6	3	5.4	9	1	7	7.2	16.2	ns
prot1227	487	2	4	0	4.5	1	2	4.5	4.5	ns
prot1228	881	1	2	3	9	2	8	9	12	sig
prot1229	2284	3	1	3.6	2.4	1	3	1.2	4.8	ns
prot1230	852	4	2	3.6	7.2	1	4	5.4	14.4	ns
prot1231	341	8	2	6	4.5	1	4	1.5	7.5	ns
prot1232	182	5	4	15	21	3	3	3	6	ns
prot1233	327	3	6	6	10.8	3	2	2.4	4.8	ns
prot1234	219	2	4	7.2	10.8	4	9	7.2	7.2	sig
prot1235	406	10	4	9	7.5	5	4	7.5	4.5	ns
prot1236	332	4	3	3	6	1	0	6	15	ns
prot1237	365	7	4	9.6	6	6	2	6	3.6	ns
prot1238	308	3	3	3.6	14.4	3	3	0	9	ns
prot1239	232	1	3	0	4.5	2	2	1.5	1.5	ns
prot1240	2067	2	1	6	6	3	0	9	9	ns
prot1241	865	2	2	1.2	3.6	0	4	3.6	3.6	ns
prot1242	682	1	6	5.4	1.8	2	4	7.2	3.6	sig
prot1243	573	2	4	4.5	3	1	3	0	3	ns
prot1244	454	0	3	9	9	1	4	12	6	sig
prot1245	611	13	8	21.6	8.4	15	8	18	12	ns
prot1246	133	9	7	10.8	10.8	7	5	18	12.6	ns
prot1247	221	9	11	19.5	9	6	8	10.5	9	ns
prot1248	153	7	5	18	15	23	20	42	54	sig
prot1249	363	10	10	2.4	10.8	11	23	8.4	13.2	sig
prot1250	435	4	8	3.6	9	3	8	14.4	9	ns
prot1251	366	6	6	15	3	1	4	6	7.5	ns
prot1252	170	3	4	12	9	4	3	18	12	ns
prot1253	267	3	3	2.4	0	4	3	2.4	4.8	ns
prot1254	463	6	3	1.8	3.6	5	5	9	9	ns
prot1255	542	3	5	6	9	3	6	18	4.5	sig
prot1256	448	10	5	12	9	12	12	36	54	sig
prot1257	177	3	5	7.2	6	4	7	8.4	8.4	ns
prot1258	365	2	4	5.4	10.8	4	4	5.4	7.2	ns
prot1259	746	2	2	3	1.5	6	5	9	9	ns
prot1260	458	3	4	9	9	2	4	12	3	ns
prot1261	147	4	3	1.2	3.6	2	3	3.6	0	ns
prot1262	266	4	1	3.6	3.6	2	5	1.8	1.8	ns
prot1263	340	4	4	4.5	3	2	5	6	7.5	ns
prot1264	398	1	0	3	9	7	9	15	15	sig
prot1265	403	3	3	1.2	3.6	6	6	4.8	4.8	sig
prot1266	302	7	4	0	1.8	4	3	5.4	5.4	ns
prot1267	465	0	5	3	7.5	7	1	1.5	4.5	ns
prot1268	487	2	1	12	0	2	1	9	3	ns
prot1269	568	3	5	0	3.6	4	5	1.2	2.4	ns
prot1270	370	1	2	5.4	3.6	1	2	10.8	9	ns
prot1271	435	3	3	4.5	4.5	0	1	3	1.5	ns
prot1272	382	4	2	12	9	2	0	6	3	ns
prot1273	400	6	1	2.4	4.8	1	0	2.4	2.4	ns
prot1274	1317	0	1	1.8	1.8	2	0	0	1.8	ns
prot1275	1827	0	0	0	6	0	1	0	0	ns
prot1276	227	5	8	18	9	6	8	9	3	ns
prot1277	126	4	6	7.2	2.4	5	2	6	4.8	ns
prot1278	199	3	9	3.6	12.6	3	4	1.8	3.6	ns
prot1279	186	8	3	7.5	4.5	3	3	9	4.5	ns
prot1280	397	3	5	3	24	3	3	6	12	ns
prot1281	191	3	7	4.8	3.6	3	8	6	6	ns
prot1282	181	7	2	7.2	7.2	5	4	12.6	1.8	ns
prot1283	332	1	7	1.5	19.5	3	3	3	6	ns
prot1284	207	3	2	15	12	2	4	21	21	ns
prot1285	433	5	3	3.6	2.4	16	9	6	2.4	sig
prot1286	220	3	4	1.8	5.4	3	3	7.2	10.8	ns
prot1287	174	5	7	1.5	10.5	3	8	4.5	10.5	ns
prot1288	398	5	6	9	12	3	2	9	9	ns
prot1289	250	4	1	2.4	3.6	2	4	1.2	7.2	ns
prot1290	254	3	8	3.6	0	3	4	3.6	9	ns
prot1291	278	2	0	10.5	1.5	1	4	6	1.5	ns
prot1292	195	5	2	3	12	5	3	6	30	ns
prot1293	493	6	3	3.6	4.8	8	3	0	6	ns
prot1294	395	1	3	0	9	0	2	5.4	10.8	ns
prot1295	346	3	3	1.5	3	3	4	3	3	sig
prot1296	386	7	4	12	12	3	1	3	9	ns
prot1297	323	4	2	3.6	1.2	4	5	2.4	7.2	ns
prot1298	221	3	4	1.8	3.6	2	7	5.4	3.6	ns
prot1299	330	2	2	7.5	3	5	0	4.5	6	ns
prot1300	913	3	5	6	18	1	2	15	9	ns
prot1301	216	1	3	1.2	2.4	6	9	3.6	10.8	sig
prot1302	176	1	3	5.4	3.6	4	1	3.6	3.6	ns
prot1303	396	0	1	1.5	1.5	1	1	6	1.5	ns
prot1304	144	2	4	18	0	4	4	6	12	ns
prot1305	340	1	2	2.4	1.2	3	2	3.6	4.8	ns
prot1306	177	3	1	1.8	7.2	1	3	7.2	5.4	ns
prot1307	491	4	2	4.5	6	3	3	7.5	1.5	ns
prot1308	289	0	2	3	3	4	3	6	9	ns
prot1309	925	1	0	3.6	0	6	4	2.4	14.4	sig
prot1310	266	2	5	1.8	3.6	1	3	3.6	0	ns
prot1311	584	0	1	3	3	4	2	6	3	sig
prot1312	316	0	1	12	9	0	0	3	9	ns
prot1313	365	1	1	3.6	3.6	0	0	2.4	3.6	ns
prot1314	282	1	0	0	5.4	2	5	5.4	3.6	ns
prot1315	465	3	2	6	6	1	2	9	7.5	ns
prot1316	577	4	1	9	9	2	1	6	9	ns
prot1317	274	2	5	2.4	1.2	3	3	3.6	3.6	sig
prot1318	517	1	0	1.8	1.8	1	3	1.8	1.8	ns
prot1319	782	2	3	1.5	4.5	2	2	4.5	0	ns
prot1320	567	2	0	3	0	0	3	12	9	ns
prot1321	356	2	2	3.6	4.8	1	1	1.2	1.2	ns
prot1322	229	1	0	3.6	1.8	1	0	3.6	3.6	ns
prot1323	388	2	1	3	7.5	1	1	0	0	ns
prot1324	109	7	7	27	36	10	18	48	60	sig
prot1325	167	3	3	6	3.6	4	4	4.8	4.8	sig
prot1326	192	7	5	10.8	9	8	10	10.8	27	sig
prot1327	174	5	2	0	3	4	5	3	3	ns
prot1328	144	2	4	24	3	4	4	15	6	ns
prot1329	139	2	3	1.2	3.6	3	0	3.6	6	ns
prot1330	160	3	3	18	5.4	5	5	9	14.4	ns
prot1331	220	1	4	3	0	2	7	3	1.5	ns
prot1332	248	1	3	6	15	7	9	21	21	sig
prot1333	254	5	1	4.8	4.8	3	1	0	6	ns
prot1334	213	1	1	3.6	7.2	4	3	5.4	7.2	ns
prot1335	81	5	5	3	7.5	0	3	10.5	1.5	ns
prot1336	318	3	3	9	6	1	5	6	9	ns
prot1337	247	6	5	3.6	7.2	6	6	7.2	7.2	ns
prot1338	381	2	4	1.8	5.4	3	2	0	3.6	ns
prot1339	159	2	3	1.5	1.5	3	1	4.5	4.5	ns
prot1340	205	2	1	9	6	2	6	15	12	sig
prot1341	244	4	4	4.8	3.6	9	12	21.6	14.4	sig
prot1342	160	3	1	1.8	3.6	2	1	5.4	5.4	ns
prot1343	288	1	0	9	0	3	2	4.5	1.5	ns
prot1344	383	3	3	3	9	9	9	18	18	sig
prot1345	206	3	3	1.2	4.8	1	2	1.2	4.8	ns
prot1346	703	3	0	3.6	5.4	3	3	16.2	10.8	sig
prot1347	238	2	3	1.5	4.5	1	5	1.5	3	sig
prot1348	366	3	4	3	9	1	2	6	12	ns
prot1349	430	6	2	0	6	2	1	3.6	1.2	ns
prot1350	637	4	4	5.4	5.4	4	1	1.8	9	sig
prot1351	141	2	2	7.5	1.5	5	5	1.5	1.5	ns
prot1352	140	8	1	6	6	3	3	12	9	ns
prot1353	431	4	4	1.2	3.6	1	2	4.8	3.6	ns
prot1354	969	3	1	9	0	3	2	1.8	5.4	ns
prot1355	247	3	2	1.5	0	1	4	3	1.5	ns
prot1356	1101	3	4	12	12	2	6	9	18	ns
prot1357	178	2	6	3.6	3.6	1	1	1.2	2.4	sig
prot1358	178	3	2	1.8	5.4	9	9	21.6	10.8	sig
prot1359	297	4	6	1.5	3	1	1	1.5	3	ns
prot1360	238	2	0	3	3	4	3	3	6	ns
prot1361	226	2	2	4.8	4.8	1	1	1.2	2.4	sig
prot1362	486	1	5	5.4	1.8	2	1	5.4	1.8	ns
prot1363	758	2	1	3	3	2	3	3	4.5	ns
prot1364	305	2	1	3	6	1	0	6	6	ns
prot1365	526	5	1	2.4	3.6	1	1	1.2	2.4	ns
prot1366	375	3	4	9	3.6	2	1	0	1.8	ns
prot1367	651	2	2	3	0	1	0	10.5	1.5	ns
prot1368	5934	0	4	3	9	1	2	0	3	ns
prot1369	421	1	1	1.2	2.4	2	1	1.2	0	ns
prot1370	142	2	0	5.4	1.8	1	3	1.8	1.8	ns
prot1371	1145	1	1	1.5	6	0	0	0	3	ns
prot1372	238	0	2	6	3	1	2	3	3	ns
prot1373	391	2	1	2.4	3.6	2	4	2.4	4.8	sig
prot1374	618	0	1	3.6	3.6	2	0	0	0	ns
prot1375	93	7	4	13.5	21	9	8	10.5	10.5	ns
prot1376	130	6	3	15	18	8	5	18	24	ns
prot1377	83	5	5	6	10.8	3	5	8.4	7.2	ns
prot1378	361	5	5	5.4	7.2	1	2	9	5.4	ns
prot1379	193	7	4	12	6	5	1	6	1.5	ns
prot1380	393	5	6	24	18	7	6	21	15	sig
prot1381	232	3	3	1.2	4.8	0	4	4.8	4.8	ns
prot1382	201	5	5	5.4	9	4	4	3.6	10.8	ns
prot1383	105	4	4	6	7.5	1	4	3	10.5	sig
prot1384	173	7	4	21	9	5	4	6	0	ns
prot1385	182	3	5	2.4	3.6	8	3	3.6	4.8	sig
prot1386	199	4	4	5.4	5.4	2	1	3.6	0	ns
prot1387	191	1	4	4.5	9	5	2	7.5	6	ns
prot1388	274	4	3	6	15	1	3	6	12	ns
prot1389	135	3	2	3.6	2.4	3	2	4.8	4.8	ns
prot1390	169	3	0	3.6	1.8	4	5	9	7.2	ns
prot1391	688	4	6	6	3	2	5	6	0	ns
prot1392	152	2	1	3	0	0	4	9	12	ns
prot1393	528	3	3	10.8	4.8	4	1	4.8	9.6	ns
prot1394	157	3	4	1.8	5.4	5	4	0	5.4	ns
prot1395	126	2	3	6	3	1	3	4.5	7.5	ns
prot1396	80	1	0	12	6	1	4	12	6	ns
prot1397	122	1	0	3.6	3.6	4	2	3.6	1.2	ns
prot1398	232	5	3	1.8	0	2	2	9	9	sig
prot1399	171	2	6	6	6	3	3	6	3	ns
prot1400	70	2	7	12	9	1	2	18	15	ns
prot1401	130	0	2	2.4	4.8	2	1	1.2	3.6	ns
prot1402	103	3	2	5.4	3.6	1	1	1.8	3.6	ns
prot1403	547	3	2	1.5	3	3	2	3	3	ns
prot1404	250	3	4	3	3	1	0	3	3	ns
prot1405	497	3	1	1.2	1.2	3	2	1.2	0	ns
prot1406	312	3	2	0	5.4	1	2	3.6	0	ns
prot1407	152	1	0	7.5	1.5	0	2	1.5	1.5	ns
prot1408	535	0	2	6	6	0	0	15	9	ns
prot1409	87	3	1	3.6	2.4	3	0	2.4	1.2	ns
prot1410	232	2	1	1.8	5.4	1	2	9	1.8	ns
prot1411	232	2	5	6	4.5	2	2	3	1.5	ns
prot1412	843	3	2	6	6	6	2	12	6	ns
prot1413	555	1	1	2.4	1.2	3	12	10.8	3.6	sig
prot1414	173	1	1	0	3.6	2	0	1.8	1.8	ns
prot1415	194	1	2	3	0	0	0	0	1.5	ns
prot1416	180	0	0	9	3	4	4	12	6	sig
prot1417	199	0	2	3.6	2.4	0	1	6	1.2	ns
prot1418	287	1	1	3.6	12.6	4	2	7.2	10.8	sig
prot1419	999	1	3	1.5	1.5	1	1	3	7.5	ns
prot1420	220	1	3	9	0	4	1	3	9	ns
prot1421	648	3	0	3.6	2.4	0	2	0	3.6	ns
prot1422	164	1	1	3.6	1.8	0	0	1.8	0	ns
prot1423	181	0	0	1.5	3	3	1	3	4.5	ns
prot1424	285	9	8	12	21	27	15	45	54	sig
prot1425	172	6	3	1.2	9.6	3	1	1.2	8.4	ns
prot1426	103	4	3	12.6	3.6	5	3	9	12.6	ns
prot1427	430	3	4	6	3	6	7	4.5	3	ns
prot1428	130	3	7	21	27	4	11	15	12	ns
prot1429	123	9	5	2.4	8.4	10	4	3.6	3.6	ns
prot1430	304	3	3	7.2	1.8	4	4	7.2	5.4	ns
prot1431	164	3	6	3	9	7	4	7.5	10.5	sig
prot1432	75	2	2	18	9	5	2	15	18	ns
prot1433	173	3	1	2.4	3.6	5	7	6	8.4	sig
prot1434	176	1	9	3.6	5.4	2	3	7.2	12.6	ns
prot1435	191	2	1	9	6	9	2	9	3	sig
prot1436	138	4	2	9	15	3	4	3	12	ns
prot1437	148	5	3	1.2	7.2	2	6	4.8	9.6	sig
prot1438	101	4	4	5.4	10.8	4	3	1.8	7.2	ns
prot1439	157	1	1	7.5	6	5	2	6	3	sig
prot1440	488	3	5	12	15	5	4	15	6	ns
prot1441	133	1	2	3.6	1.2	4	4	6	4.8	ns
prot1442	229	3	2	7.2	5.4	3	1	3.6	5.4	ns
prot1443	89	0	4	4.5	3	5	0	1.5	3	ns
prot1444	317	4	2	3	3	2	5	3	6	ns
prot1445	88	5	2	3.6	3.6	6	4	4.8	7.2	sig
prot1446	180	1	1	3.6	3.6	2	1	1.8	5.4	ns
prot1447	207	5	2	3	1.5	4	3	9	0	ns
prot1448	235	2	4	6	9	0	2	9	6	ns
prot1449	86	2	1	2.4	1.2	4	2	2.4	1.2	ns
prot1450	115	2	2	5.4	3.6	9	5	3.6	7.2	sig
prot1451	127	0	1	4.5	4.5	4	4	6	0	ns
prot1452	229	2	1	0	9	1	1	0	0	ns
prot1453	247	3	5	3.6	2.4	1	1	4.8	6	ns
prot1454	573	2	2	3.6	1.8	4	1	7.2	5.4	ns
prot1455	176	7	1	3	3	4	1	1.5	4.5	ns
prot1456	169	1	2	0	3	3	2	6	3	ns
prot1457	81	1	4	3.6	1.2	4	2	4.8	2.4	sig
prot1458	89	5	4	3.6	0	1	3	1.8	0	ns
prot1459	178	1	2	1.5	3	2	2	0	4.5	ns
prot1460	151	3	4	0	6	1	1	12	3	ns
prot1461	146	3	3	4.8	2.4	5	2	8.4	0	ns
prot1462	217	0	2	3.6	1.8	3	4	3.6	0	ns
prot1463	159	3	6	1.5	3	1	1	7.5	7.5	sig
prot1464	237	1	0	3	6	1	1	0	15	ns
prot1465	587	1	0	2.4	2.4	3	3	3.6	7.2	sig
prot1466	128	3	1	1.8	0	1	2	3.6	1.8	ns
prot1467	425	0	1	4.5	3	4	1	3	3	ns
prot1468	256	1	4	6	3	4	4	21	3	sig
prot1469	136	1	1	3.6	1.2	2	3	2.4	0	ns
prot1470	76	2	2	3.6	7.2	0	3	1.8	1.8	ns
prot1471	175	0	0	0	4.5	3	1	1.5	1.5	ns
prot1472	231	2	4	0	3	5	5	12	6	ns
prot1473	337	0	1	1.2	2.4	2	2	2.4	9.6	sig
prot1474	239	3	0	7.2	1.8	3	1	1.8	1.8	ns
prot1475	456	1	3	1.5	1.5	2	3	4.5	3	sig
prot1476	126	3	1	3	3	6	4	6	6	sig
prot1477	488	0	1	0	0	0	2	1.2	3.6	ns
prot1478	127	1	3	1.8	0	2	1	3.6	1.8	ns
prot1479	191	7	3	6	1.5	3	1	3	3	ns
prot1480	114	5	3	18	21	4	1	9	9	ns
prot1481	62	6	3	7.2	1.2	3	2	1.2	2.4	ns
prot1482	350	5	3	3.6	5.4	1	1	1.8	3.6	ns
prot1483	108	0	4	3	1.5	2	2	6	1.5	ns
prot1484	321	1	3	6	6	4	2	12	6	ns
prot1485	308	0	2	2.4	2.4	2	1	1.2	3.6	ns
prot1486	59	3	3	7.2	3.6	2	3	1.8	3.6	ns
prot1487	218	3	0	3	3	2	3	3	3	ns
prot1488	106	1	4	6	18	3	3	9	0	ns
prot1489	154	2	2	0	1.2	1	2	2.4	3.6	ns
prot1490	166	0	0	0	3.6	6	6	10.8	10.8	sig
prot1491	515	5	2	1.5	6	1	2	1.5	3	ns
prot1492	183	3	4	9	3	1	1	15	12	ns
prot1493	162	2	4	1.2	2.4	3	2	3.6	3.6	ns
prot1494	140	0	1	5.4	5.4	8	10	18	10.8	sig
prot1495	169	0	3	4.5	1.5	2	2	3	6	ns
prot1496	242	2	5	6	0	0	4	9	6	ns
prot1497	292	8	3	1.2	1.2	2	6	3.6	7.2	ns
prot1498	197	7	0	3.6	7.2	5	7	9	3.6	sig
prot1499	856	1	2	1.5	1.5	1	2	1.5	0	ns
prot1500	127	1	1	9	0	3	1	6	6	ns
prot1501	72	2	0	2.4	6	2	0	2.4	3.6	ns
prot1502	148	2	4	5.4	1.8	1	0	1.8	1.8	ns
prot1503	53	2	0	1.5	4.5	1	1	3	1.5	ns
prot1504	98	2	1	3	9	4	2	18	18	sig
prot1505	405	3	1	2.4	3.6	1	0	0	2.4	ns
prot1506	104	4	2	1.8	0	0	3	3.6	7.2	ns
prot1507	176	6	2	0	0	2	3	3	6	ns
prot1508	125	1	5	0	3	2	2	0	15	ns
prot1509	160	0	1	2.4	2.4	4	0	3.6	1.2	ns
prot1510	316	2	1	1.8	3.6	2	2	1.8	5.4	ns
prot1511	978	2	0	0	3	2	2	4.5	4.5	sig
prot1512	234	2	1	9	3	0	0	0	6	ns
prot1513	431	0	1	2.4	1.2	0	0	0	0	ns
prot1514	2591	0	6	7.2	5.4	6	2	9	3.6	ns
prot1515	712	3	10	12	6	3	3	9	9	ns
prot1516	1852	3	1	6	6	9	9	36	45	sig
prot1517	2086	6	3	7.2	3.6	4	7	6	1.2	ns
prot1518	1064	2	2	1.8	5.4	15	15	21.6	27	sig
prot1519	609	8	6	10.5	9	5	6	10.5	12	ns
prot1520	645	10	2	3	9	7	1	3	0	ns
prot1521	969	2	5	4.8	6	1	0	1.2	1.2	ns
prot1522	857	2	2	5.4	5.4	3	9	16.2	5.4	sig
prot1523	488	2	3	0	3	8	4	3	9	sig
prot1524	2821	5	1	3	3	0	4	6	6	ns
prot1525	512	5	2	3.6	3.6	3	2	1.2	0	ns
prot1526	876	3	6	7.2	9	9	7	16.2	3.6	sig
prot1527	543	5	1	9	7.5	4	4	10.5	4.5	ns
prot1528	809	6	5	9	9	4	1	9	9	ns
prot1529	1674	2	1	2.4	6	0	0	1.2	3.6	ns
prot1530	1191	1	2	1.8	1.8	3	1	1.8	0	ns
prot1531	208	3	4	1.5	3	10	10	6	9	sig
prot1532	437	2	2	15	9	2	1	6	18	ns
prot1533	510	4	0	1.2	4.8	2	1	1.2	2.4	ns
prot1534	695	1	5	3.6	3.6	6	3	7.2	5.4	sig
prot1535	227	2	3	9	0	6	6	4.5	3	sig
prot1536	700	2	4	12	3	2	5	12	12	sig
prot1537	218	1	1	3.6	2.4	5	1	2.4	2.4	ns
prot1538	423	3	2	3.6	9	6	9	5.4	10.8	sig
prot1539	873	4	1	3	4.5	5	4	4.5	1.5	ns
prot1540	1426	3	1	6	3	5	3	3	12	ns
prot1541	520	2	1	3.6	2.4	3	2	2.4	0	ns
prot1542	290	14	10	27	18	9	9	25.2	12.6	ns
prot1543	296	1	5	6	1.5	2	4	1.5	6	ns
prot1544	309	9	2	9	15	3	6	6	6	ns
prot1545	502	1	1	3.6	2.4	3	5	3.6	4.8	ns
prot1546	204	0	1	1.8	0	2	2	0	10.8	ns
prot1547	437	2	3	6	9	3	2	7.5	3	ns
prot1548	314	1	0	9	9	0	1	3	0	ns
prot1549	402	4	3	3.6	4.8	3	1	4.8	1.2	ns
prot1550	188	1	3	1.8	0	3	0	7.2	5.4	ns
prot1551	434	3	4	1.5	0	1	4	1.5	3	sig
prot1552	325	1	2	0	9	1	0	3	0	ns
prot1553	607	0	2	0	0	2	1	2.4	2.4	ns
prot1554	739	1	2	5.4	0	3	0	1.8	0	ns
prot1555	235	1	0	0	4.5	3	1	1.5	1.5	ns
prot1556	982	2	1	3	0	2	4	9	9	ns
prot1557	392	3	2	4.8	3.6	0	3	1.2	1.2	ns
prot1558	543	1	0	1.8	1.8	1	3	3.6	7.2	ns
prot1559	462	2	0	4.5	1.5	1	2	1.5	1.5	sig
prot1560	348	3	5	3	3	3	1	0	6	ns
prot1561	463	0	0	0	0	1	0	1.2	2.4	ns
prot1562	173	5	4	7.2	7.2	16	14	21.6	7.2	sig
prot1563	274	3	5	3	3	2	2	6	7.5	ns
prot1564	251	3	6	6	18	7	2	27	9	ns
prot1565	231	6	3	1.2	9.6	2	4	2.4	4.8	ns
prot1566	394	3	2	5.4	3.6	2	3	5.4	5.4	ns
prot1567	240	2	2	6	0	3	2	4.5	3	ns
prot1568	441	2	4	0	0	7	3	15	9	ns
prot1569	200	5	4	2.4	4.8	1	2	0	3.6	ns
prot1570	371	3	2	5.4	9	4	1	0	3.6	ns
prot1571	313	5	4	4.5	3	3	0	3	6	ns
prot1572	730	1	3	15	0	4	4	15	15	sig
prot1573	329	2	1	0	3.6	0	4	2.4	1.2	ns
prot1574	627	0	1	5.4	5.4	2	1	5.4	1.8	ns
prot1575	250	2	4	4.5	7.5	1	2	4.5	1.5	ns
prot1576	144	2	3	12	9	2	5	9	12	ns
prot1577	472	3	3	1.2	4.8	1	2	4.8	2.4	ns
prot1578	421	3	3	0	5.4	1	1	0	1.8	ns
prot1579	250	1	1	3	0	2	4	1.5	7.5	sig
prot1580	266	1	1	3	3	2	1	6	3	sig
prot1581	861	4	4	1.2	6	8	2	2.4	2.4	sig
prot1582	1312	1	2	1.8	5.4	1	5	0	3.6	ns
prot1583	493	2	3	0	1.5	1	0	1.5	1.5	ns
prot1584	1082	0	1	6	3	1	0	9	3	ns
prot1585	648	2	0	2.4	0	1	3	0	3.6	ns
prot1586	276	1	1	1.8	3.6	1	1	3.6	1.8	ns
prot1587	518	1	3	3	1.5	0	2	1.5	4.5	ns
prot1588	640	2	2	3	3	1	1	3	9	ns
prot1589	722	0	4	7.2	4.8	3	5	1.2	8.4	ns
prot1590	147	2	3	7.2	0	3	2	1.8	7.2	ns
prot1591	193	5	7	4.5	7.5	6	3	4.5	9	ns
prot1592	194	1	3	0	9	3	2	9	9	ns
prot1593	365	2	3	3.6	4.8	3	0	4.8	1.2	ns
prot1594	290	1	1	3.6	10.8	5	1	0	9	ns
prot1595	636	6	3	1.5	3	2	3	1.5	3	ns
prot1596	1160	2	1	0	6	1	3	0	0	ns
prot1597	641	0	1	2.4	4.8	2	5	1.2	6	sig
prot1598	175	2	2	3.6	5.4	0	0	5.4	5.4	ns
prot1599	318	1	3	4.5	3	1	0	3	1.5	ns
prot1600	424	2	3	0	6	3	2	9	6	ns
prot1601	348	2	4	3.6	4.8	1	3	2.4	3.6	ns
prot1602	227	1	0	1.8	5.4	4	4	7.2	3.6	sig
prot1603	427	1	3	1.5	3	2	1	6	3	ns
prot1604	268	2	3	0	6	4	0	3	9	ns
prot1605	357	5	0	3.6	2.4	3	6	7.2	14.4	sig
prot1606	174	5	1	1.8	0	1	3	1.8	1.8	ns
prot1607	233	1	0	1.5	1.5	1	2	4.5	3	ns
prot1608	217	1	1	0	6	0	1	6	3	ns
prot1609	980	2	2	0	0	3	3	3.6	0	ns
prot1610	263	1	1	3.6	1.8	0	2	0	0	ns
prot1611	169	0	0	6	1.5	2	0	1.5	0	ns
prot1612	178	1	2	9	0	2	3	6	0	ns
prot1613	355	2	0	1.2	1.2	2	2	1.2	2.4	ns
prot1614	604	2	1	0	0	2	4	3.6	3.6	sig
prot1615	149	3	1	3	4.5	1	0	1.5	0	ns
prot1616	594	0	1	0	0	0	1	3	6	ns
prot1617	257	1	2	2.4	0	3	2	0	0	ns
prot1618	421	1	1	1.8	0	1	1	1.8	3.6	ns
prot1619	712	1	0	0	7.5	2	1	0	0	ns
prot1620	423	0	1	9	0	0	1	3	3	ns
prot1621	488	1	1	4.8	1.2	1	0	0	0	ns
prot1622	1872	3	1	5.4	0	0	0	1.8	0	ns
prot1623	153	7	4	16.5	9	7	5	9	6	ns
prot1624	275	4	6	6	12	7	8	6	9	ns
prot1625	463	3	2	7.2	6	8	4	2.4	3.6	ns
prot1626	103	3	1	3.6	3.6	5	8	5.4	7.2	ns
prot1627	287	3	1	4.5	4.5	2	1	9	3	ns
prot1628	282	5	3	15	9	0	2	6	3	ns
prot1629	200	1	3	6	6	4	1	1.2	4.8	sig
prot1630	149	3	4	1.8	3.6	4	2	5.4	3.6	ns
prot1631	149	2	4	3	6	2	1	1.5	1.5	ns
prot1632	132	3	0	3	9	1	2	6	3	ns
prot1633	118	3	3	4.8	0	3	2	1.2	2.4	ns
prot1634	191	3	5	5.4	0	6	1	5.4	1.8	ns
prot1635	189	1	3	4.5	6	4	2	3	6	sig
prot1636	273	0	2	3	3	1	4	3	6	ns
prot1637	327	1	0	2.4	0	1	2	2.4	3.6	ns
prot1638	148	1	1	5.4	3.6	1	2	9	5.4	ns
prot1639	206	4	4	1.5	0	1	1	0	1.5	ns
prot1640	108	5	2	9	15	0	2	0	9	ns
prot1641	267	1	4	2.4	2.4	7	6	4.8	4.8	ns
prot1642	204	3	3	7.2	1.8	1	1	3.6	3.6	ns
prot1643	223	4	0	3	1.5	3	3	3	3	ns
prot1644	298	2	0	12	9	2	1	6	15	ns
prot1645	194	4	0	2.4	2.4	2	1	2.4	1.2	ns
prot1646	77	1	2	3.6	3.6	2	2	1.8	3.6	ns
prot1647	166	1	0	1.5	1.5	3	3	4.5	9	sig
prot1648	418	0	0	6	9	2	1	18	12	ns
prot1649	418	3	2	1.2	1.2	3	0	0	0	ns
prot1650	127	2	0	7.2	1.8	2	1	5.4	5.4	ns
prot1651	279	2	2	3	0	4	2	0	6	ns
prot1652	181	2	5	6	6	2	2	6	6	sig
prot1653	129	2	3	2.4	1.2	4	6	12	2.4	sig
prot1654	161	1	1	0	3.6	5	4	3.6	3.6	sig
prot1655	126	2	0	1.5	1.5	2	2	7.5	3	sig
prot1656	326	1	0	0	6	4	3	3	6	ns
prot1657	207	1	1	2.4	3.6	2	1	4.8	0	ns
prot1658	191	1	1	3.6	0	3	3	0	7.2	ns
prot1659	238	0	2	3	3	1	1	1.5	1.5	sig
prot1660	210	2	0	3	0	6	1	6	12	ns
prot1661	331	3	0	2.4	2.4	2	1	4.8	1.2	sig
prot1662	574	1	2	1.8	3.6	2	5	1.8	1.8	ns
prot1663	455	3	2	1.5	6	1	3	3	1.5	ns
prot1664	553	2	3	0	0	2	0	9	0	ns
prot1665	522	1	2	2.4	1.2	2	1	0	0	ns
prot1666	325	0	2	1.8	1.8	3	2	5.4	0	ns
prot1667	208	1	1	1.5	1.5	2	0	4.5	1.5	ns
prot1668	232	1	2	3	3	5	1	3	3	ns
prot1669	219	0	3	2.4	1.2	3	1	0	6	ns
prot1670	409	2	2	0	0	3	2	0	0	ns
prot1671	233	3	0	1.5	4.5	2	4	6	4.5	sig
prot1672	772	0	0	0	0	2	2	6	6	sig
prot1673	360	0	0	1.2	0	2	0	2.4	1.2	ns
prot1674	439	3	2	1.8	0	2	0	3.6	5.4	ns
prot1675	442	1	2	0	3	0	1	3	4.5	ns
prot1676	138	2	1	6	0	2	2	0	9	ns
prot1677	106	2	0	1.2	0	2	2	2.4	2.4	sig
prot1678	370	2	1	1.8	1.8	1	3	5.4	1.8	ns
prot1679	629	0	1	6	3	1	0	0	0	ns
prot1680	187	0	1	3	6	2	0	0	0	ns
prot1681	596	2	3	2.4	1.2	2	1	0	1.2	ns
prot1682	255	2	1	0	1.8	1	3	0	3.6	ns
prot1683	92	5	8	4.5	12	6	2	4.5	6	ns
prot1684	171	5	1	12	9	3	3	12	15	ns
prot1685	165	2	7	1.2	7.2	5	6	1.2	4.8	ns
prot1686	148	0	3	1.8	1.8	2	1	10.8	12.6	ns
prot1687	229	6	1	4.5	1.5	4	2	6	3	sig
prot1688	123	5	4	3	21	4	8	18	24	sig
prot1689	77	2	0	2.4	3.6	2	4	7.2	2.4	sig
prot1690	465	1	2	5.4	7.2	2	3	0	3.6	ns
prot1691	279	2	2	3	0	0	1	3	3	ns
prot1692	278	1	5	3	12	2	3	6	6	ns
prot1693	119	1	1	4.8	3.6	2	1	2.4	1.2	ns
prot1694	148	1	3	1.8	5.4	0	3	1.8	1.8	ns
prot1695	72	2	0	1.5	0	1	1	3	0	ns
prot1696	353	3	2	9	6	2	2	6	6	ns
prot1697	196	0	1	1.2	1.2	0	0	2.4	0	ns
prot1698	174	3	1	5.4	0	2	0	3.6	5.4	ns
prot1699	126	0	1	3	3	2	1	6	3	ns
prot1700	235	1	0	3	3	3	3	6	3	ns
prot1701	235	1	1	1.2	1.2	2	2	1.2	1.2	ns
prot1702	110	4	4	0	3.6	0	6	5.4	1.8	ns
prot1703	188	1	2	1.5	0	2	0	3	7.5	ns
prot1704	225	1	0	6	0	1	0	0	6	ns
prot1705	138	4	3	3.6	2.4	2	4	0	1.2	ns
prot1706	174	3	5	1.8	5.4	2	0	5.4	7.2	ns
prot1707	672	1	4	1.5	3	0	2	1.5	3	ns
prot1708	84	2	1	9	3	0	2	0	6	ns
prot1709	107	0	2	0	0	4	2	3.6	2.4	sig
prot1710	146	0	4	5.4	7.2	1	1	3.6	1.8	ns
prot1711	183	0	5	4.5	3	0	3	7.5	6	ns
prot1712	555	2	1	9	0	2	1	9	0	ns
prot1713	467	1	0	0	3.6	0	1	3.6	0	ns
prot1714	265	2	1	1.8	3.6	3	1	1.8	1.8	ns
prot1715	598	1	3	1.5	4.5	2	2	4.5	6	sig
prot1716	317	1	0	6	0	1	2	9	3	ns
prot1717	196	0	2	0	2.4	2	2	1.2	1.2	ns
prot1718	267	3	0	3.6	0	0	1	5.4	3.6	ns
prot1719	612	1	2	0	0	0	0	1.5	4.5	ns
prot1720	62	0	0	6	0	1	1	3	3	ns
prot1721	77	2	2	1.2	1.2	3	2	3.6	2.4	sig
prot1722	68	1	0	0	3.6	0	0	1.8	3.6	ns
prot1723	632	2	1	0	6	2	8	3	3	sig
prot1724	230	1	1	0	6	1	1	3	0	ns
prot1725	133	1	1	2.4	2.4	2	0	1.2	0	ns
prot1726	334	2	2	1.8	0	0	1	3.6	3.6	ns
prot1727	311	1	1	1.5	3	1	1	4.5	0	ns
prot1728	563	0	1	9	3	1	1	0	3	ns
prot1729	327	3	1	1.2	1.2	2	2	4.8	2.4	sig
prot1730	144	1	2	1.8	0	3	3	3.6	1.8	ns
prot1731	668	3	1	1.5	0	1	1	1.5	1.5	ns
prot1732	85	2	4	0	3	1	1	3	0	ns
prot1733	102	0	0	4.8	1.2	3	1	2.4	6	ns
prot1734	508	1	1	3.6	3.6	0	2	1.8	5.4	ns
prot1735	226	3	0	1.5	1.5	2	1	1.5	1.5	ns
prot1736	676	3	0	0	3	1	2	6	0	ns
prot1737	539	0	1	3.6	1.2	1	1	2.4	0	ns
prot1738	295	1	1	0	0	2	2	3.6	3.6	sig
prot1739	224	1	1	0	0	0	0	0	1.5	ns
prot1740	2292	0	1	0	3	1	0	6	6	ns
prot1741	170	4	3	3.6	2.4	8	2	14.4	7.2	sig
prot1742	134	2	2	3.6	1.8	3	3	3.6	5.4	ns
prot1743	255	4	1	1.5	1.5	3	3	4.5	4.5	sig
prot1744	304	3	7	9	12	5	2	12	18	ns
prot1745	237	1	5	2.4	4.8	6	2	1.2	6	ns
prot1746	105	2	3	7.2	0	3	1	1.8	0	ns
prot1747	69	4	1	4.5	1.5	1	2	4.5	0	ns
prot1748	247	2	2	6	6	4	2	12	12	sig
prot1749	99	2	2	2.4	2.4	3	4	4.8	1.2	ns
prot1750	116	2	1	1.8	3.6	2	2	5.4	5.4	ns
prot1751	152	1	2	6	1.5	4	0	3	0	ns
prot1752	225	4	4	0	12	6	2	18	18	sig
prot1753	147	3	2	2.4	1.2	2	2	2.4	2.4	sig
prot1754	125	1	0	1.8	5.4	1	3	0	0	ns
prot1755	90	2	1	4.5	0	4	1	1.5	1.5	ns
prot1756	237	1	2	0	9	1	2	9	9	ns
prot1757	66	2	2	2.4	2.4	0	1	2.4	0	ns
prot1758	264	1	2	9	5.4	6	6	10.8	5.4	sig
prot1759	137	5	2	3	4.5	1	2	3	3	ns
prot1760	511	1	0	15	9	1	2	15	12	sig
prot1761	141	1	1	2.4	1.2	1	2	1.2	2.4	ns
prot1762	280	1	2	1.8	0	3	1	1.8	7.2	ns
prot1763	302	0	2	0	3	1	0	0	3	ns
prot1764	74	0	2	0	6	0	1	6	6	ns
prot1765	171	1	0	0	0	3	3	3.6	3.6	sig
prot1766	95	3	2	9	3.6	1	3	1.8	3.6	ns
prot1767	367	0	3	3	0	1	0	3	4.5	ns
prot1768	144	2	2	6	0	0	3	12	3	ns
prot1769	664	2	1	1.2	2.4	0	0	2.4	4.8	ns
prot1770	179	0	0	0	3.6	3	1	3.6	3.6	ns
prot1771	114	2	1	0	0	0	1	0	1.5	ns
prot1772	161	2	1	3	12	4	2	3	0	ns
prot1773	205	0	2	0	4.8	3	2	6	4.8	ns
prot1774	305	2	0	1.8	1.8	2	0	5.4	0	ns
prot1775	416	0	1	1.5	3	2	4	3	3	sig
prot1776	397	1	1	3	0	0	0	9	0	ns
prot1777	224	2	1	1.2	0	0	1	0	1.2	ns
prot1778	314	1	0	1.8	1.8	0	1	1.8	1.8	ns
prot1779	174	2	1	0	0	2	2	3	3	sig
prot1780	416	1	1	3	3	2	4	12	3	ns
prot1781	131	0	1	1.2	1.2	0	2	0	1.2	ns
prot1782	107	2	1	1.8	1.8	0	1	0	0	ns
prot1783	163	0	0	0	1.5	1	0	1.5	4.5	ns
prot1784	564	0	1	3	0	1	2	0	3	ns
prot1785	208	1	2	1.2	2.4	1	0	0	1.2	ns
prot1786	135	2	1	0	9	2	2	1.8	3.6	ns
prot1787	3394	0	2	1.5	4.5	5	1	3	4.5	ns
prot1788	1957	2	1	0	9	2	2	12	9	ns
prot1789	1088	3	4	2.4	0	1	3	1.2	6	ns
prot1790	424	2	1	0	5.4	4	1	0	3.6	ns
prot1791	1035	2	2	0	1.5	1	2	6	0	ns
prot1792	926	3	3	3	0	2	0	9	3	ns
prot1793	1669	3	0	2.4	3.6	0	3	2.4	4.8	ns
prot1794	201	3	4	1.8	5.4	5	3	1.8	9	ns
prot1795	539	1	2	3	4.5	2	0	1.5	3	ns
prot1796	638	1	2	3	0	0	0	0	6	ns
prot1797	225	3	1	8.4	4.8	12	12	14.4	7.2	sig
prot1798	319	3	3	1.8	5.4	5	3	7.2	5.4	ns
prot1799	520	0	2	3	3	3	3	1.5	4.5	ns
prot1800	785	0	4	15	6	1	2	3	12	ns
prot1801	629	1	2	4.8	1.2	4	1	3.6	3.6	ns
prot1802	341	0	1	3.6	1.8	1	1	7.2	1.8	ns
prot1803	412	3	1	1.5	3	2	1	0	1.5	ns
prot1804	308	0	0	3	0	2	2	3	3	ns
prot1805	743	1	4	2.4	1.2	2	1	2.4	0	ns
prot1806	470	1	0	0	0	1	2	3.6	1.8	ns
prot1807	1140	1	1	1.5	0	0	4	1.5	1.5	ns
prot1808	1466	2	2	0	3	0	2	0	3	ns
prot1809	254	2	1	4.8	0	3	2	2.4	3.6	ns
prot1810	257	3	5	3.6	0	2	5	1.8	7.2	ns
prot1811	375	1	3	3	0	1	0	4.5	4.5	ns
prot1812	1882	1	0	3	9	1	1	9	3	ns
prot1813	1300	0	1	1.2	2.4	0	1	1.2	1.2	ns
prot1814	444	1	2	0	3.6	0	3	0	1.8	ns
prot1815	832	3	1	3	0	2	2	3	4.5	ns
prot1816	582	2	1	12	12	1	1	12	12	ns
prot1817	280	2	0	3.6	0	2	1	0	0	ns
prot1818	1244	3	0	3.6	3.6	3	2	3.6	0	ns
prot1819	276	0	0	1.5	4.5	0	1	3	3	ns
prot1820	623	0	2	6	6	2	3	9	18	ns
prot1821	450	3	0	0	0	2	2	7.2	2.4	sig
prot1822	247	0	0	1.8	1.8	1	3	7.2	1.8	ns
prot1823	387	2	0	0	1.5	0	4	1.5	0	ns
prot1824	662	0	0	3	0	0	3	9	0	ns
prot1825	743	0	0	2.4	1.2	6	3	3.6	3.6	sig
prot1826	874	0	1	0	0	0	2	1.8	1.8	ns
prot1827	1301	1	1	1.5	4.5	1	1	3	1.5	ns
prot1828	274	0	2	6	12	3	3	27	27	sig
prot1829	551	2	0	2.4	1.2	0	2	2.4	4.8	ns
prot1830	447	1	1	3.6	1.8	1	1	1.8	5.4	ns
prot1831	154	0	3	3	1.5	5	3	1.5	3	ns
prot1832	210	1	3	0	6	0	1	9	6	ns
prot1833	290	1	1	6	1.2	3	2	0	1.2	ns
prot1834	220	3	1	3.6	1.8	18	9	27	10.8	sig
prot1835	184	4	1	4.5	4.5	2	1	3	6	ns
prot1836	168	3	4	3	6	1	2	6	3	ns
prot1837	102	1	3	3.6	1.2	0	2	0	2.4	ns
prot1838	327	4	1	5.4	7.2	1	3	3.6	1.8	ns
prot1839	962	2	2	7.5	0	2	0	7.5	3	ns
prot1840	556	1	4	9	9	1	0	6	6	ns
prot1841	374	3	1	3.6	1.2	4	1	2.4	1.2	ns
prot1842	728	2	0	1.8	1.8	2	0	1.8	1.8	ns
prot1843	243	3	1	3	0	4	2	1.5	4.5	ns
prot1844	127	0	1	9	3	2	6	6	6	sig
prot1845	519	1	5	1.2	2.4	2	1	3.6	2.4	ns
prot1846	492	1	1	0	0	1	1	9	3.6	ns
prot1847	233	2	1	0	3	2	0	3	1.5	ns
prot1848	287	0	1	6	3	2	2	6	3	ns
prot1849	337	3	2	3.6	1.2	4	2	1.2	2.4	ns
prot1850	404	1	1	0	0	2	0	3.6	0	ns
prot1851	3175	2	0	0	0	1	0	0	1.5	ns
prot1852	243	2	0	6	0	0	2	0	0	ns
prot1853	275	1	2	0	2.4	2	1	1.2	4.8	ns
prot1854	648	3	5	3.6	5.4	1	0	1.8	1.8	ns
prot1855	172	2	4	1.5	1.5	1	2	4.5	0	ns
prot1856	283	0	0	6	6	4	6	24	6	sig
prot1857	159	4	3	7.2	2.4	3	1	0	2.4	ns
prot1858	372	4	2	0	5.4	3	21	10.8	5.4	sig
prot1859	174	0	3	6	1.5	3	4	4.5	1.5	ns
prot1860	182	2	3	12	0	2	3	12	9	ns
prot1861	251	2	1	1.2	3.6	1	2	1.2	1.2	ns
prot1862	1009	0	3	5.4	9	1	3	1.8	0	ns
prot1863	233	2	2	4.5	1.5	1	1	3	1.5	ns
prot1864	158	2	2	9	0	1	2	6	6	ns
prot1865	200	3	3	1.2	2.4	2	1	3.6	0	ns
prot1866	292	1	1	5.4	1.8	1	2	1.8	0	ns
prot1867	399	1	2	0	3	2	3	0	6	ns
prot1868	229	1	0	6	0	4	0	12	6	ns
prot1869	228	2	4	0	1.2	2	2	1.2	2.4	ns
prot1870	445	1	3	1.8	5.4	3	4	5.4	7.2	sig
prot1871	334	5	2	0	3	3	2	1.5	4.5	ns
prot1872	848	2	4	12	3	3	0	6	3	ns
prot1873	151	2	1	3.6	3.6	0	3	0	1.2	ns
prot1874	1410	0	0	3.6	3.6	0	1	3.6	1.8	ns
prot1875	164	1	0	3	3	1	1	1.5	0	ns
prot1876	114	2	1	3	3	1	3	3	6	ns
prot1877	262	0	0	1.2	3.6	0	0	2.4	0	ns
prot1878	174	0	1	1.8	0	3	3	7.2	0	ns
prot1879	987	3	1	3	0	2	2	4.5	1.5	ns
prot1880	170	5	0	3	9	6	1	6	12	sig
prot1881	399	2	3	0	0	2	1	1.2	1.2	sig
prot1882	504	1	4	1.8	0	1	3	1.8	3.6	ns
prot1883	359	0	2	3	0	2	4	6	3	sig
prot1884	85	1	0	3	0	0	1	3	3	ns
prot1885	186	2	0	0	2.4	1	1	3.6	2.4	ns
prot1886	231	1	0	3.6	0	2	1	0	1.8	ns
prot1887	161	0	1	3	3	0	0	1.5	1.5	ns
prot1888	296	1	1	12	0	1	0	0	3	ns
prot1889	362	3	1	7.2	2.4	2	5	0	1.2	ns
prot1890	492	0	0	9	1.8	3	1	0	1.8	ns
prot1891	240	4	2	0	6	0	0	4.5	1.5	ns
prot1892	587	3	0	3	3	3	3	0	3	ns
prot1893	523	1	1	3.6	3.6	1	1	1.2	0	ns
prot1894	979	1	1	0	1.8	0	4	7.2	1.8	ns
prot1895	2381	0	1	0	3	2	2	6	1.5	ns
prot1896	246	1	3	0	3	0	2	6	0	ns
prot1897	309	2	1	2.4	2.4	2	4	2.4	2.4	sig
prot1898	214	0	1	0	0	4	2	3.6	3.6	sig
prot1899	659	2	3	1.5	3	2	2	6	6	sig
prot1900	185	0	0	0	3	1	1	0	3	ns
prot1901	201	0	0	0	0	0	4	0	2.4	ns
prot1902	464	1	0	0	3.6	1	1	0	3.6	ns
prot1903	298	1	0	1.5	1.5	3	1	3	0	ns
prot1904	502	0	1	0	0	2	2	12	6	sig
prot1905	295	1	1	1.2	0	2	2	7.2	4.8	sig
prot1906	1921	0	1	5.4	5.4	0	2	5.4	0	ns
prot1907	900	1	1	0	1.5	2	1	0	1.5	ns
prot1908	1567	0	0	3	3	2	2	0	0	ns
prot1909	659	1	1	4.8	2.4	2	2	2.4	2.4	sig
prot1910	909	2	0	0	0	1	1	3.6	3.6	ns
prot1911	193	1	0	1.5	0	0	1	3	1.5	ns
prot1912	431	1	2	3	0	0	0	3	0	ns
prot1913	118	0	0	2.4	1.2	0	0	2.4	0	ns
prot1914	229	2	3	5.4	7.2	2	4	5.4	3.6	ns
prot1915	232	2	3	1.5	3	3	2	1.5	1.5	ns
prot1916	267	0	0	9	9	3	3	0	6	ns
prot1917	266	1	4	2.4	1.2	4	0	3.6	2.4	ns
prot1918	183	3	1	1.8	3.6	0	2	0	3.6	ns
prot1919	909	3	1	3	1.5	2	2	1.5	1.5	ns
prot1920	219	1	2	3	6	3	1	9	3	ns
prot1921	141	0	2	2.4	2.4	3	2	3.6	1.2	ns
prot1922	154	3	2	3.6	1.8	1	2	1.8	0	ns
prot1923	243	1	2	3	4.5	1	2	3	1.5	ns
prot1924	135	2	1	0	6	0	2	6	3	ns
prot1925	315	0	0	1.2	1.2	4	4	2.4	2.4	sig
prot1926	517	0	2	0	1.8	4	1	0	1.8	ns
prot1927	127	2	0	0	4.5	1	2	1.5	0	ns
prot1928	439	4	0	9	6	2	2	9	0	ns
prot1929	398	1	0	3.6	3.6	0	1	1.2	0	ns
prot1930	462	0	0	0	0	0	1	1.8	0	ns
prot1931	202	4	0	3	3	2	2	0	3	ns
prot1932	114	2	1	0	3	1	1	0	0	ns
prot1933	137	2	1	1.2	2.4	1	0	0	2.4	ns
prot1934	124	1	1	5.4	3.6	2	0	1.8	0	ns
prot1935	641	1	1	1.5	0	1	1	0	3	ns
prot1936	415	2	0	0	6	1	2	6	6	ns
prot1937	448	2	2	0	0	2	2	2.4	4.8	sig
prot1938	572	0	0	0	0	0	3	3.6	0	ns
prot1939	819	1	1	1.5	1.5	0	0	1.5	1.5	ns
prot1940	365	0	0	9	6	3	3	27	36	sig
prot1941	600	2	0	0	2.4	0	0	2.4	1.2	ns
prot1942	692	3	1	3.6	1.8	4	2	3.6	3.6	sig
prot1943	244	5	0	1.5	1.5	4	2	3	6	sig
prot1944	203	3	1	3	3	1	2	0	0	ns
prot1945	383	0	1	0	0	1	0	1.2	2.4	ns
prot1946	208	1	1	0	3.6	2	2	5.4	1.8	ns
prot1947	292	0	0	4.5	0	2	2	12	6	sig
prot1948	288	4	0	6	0	0	0	6	0	ns
prot1949	111	1	0	2.4	0	1	1	1.2	1.2	ns
prot1950	309	0	1	1.8	0	2	1	0	0	ns
prot1951	555	0	2	0	4.5	1	1	0	0	ns
prot1952	719	1	1	3	3	1	1	0	0	ns
prot1953	548	0	3	1.2	0	1	1	0	0	ns
prot1954	209	2	2	1.8	1.8	4	0	0	1.8	ns
prot1955	561	1	3	1.5	1.5	0	1	1.5	1.5	ns
prot1956	575	1	0	0	6	1	0	3	6	ns
prot1957	193	1	1	2.4	0	2	1	2.4	2.4	ns
prot1958	476	1	0	0	1.8	2	1	0	0	ns
prot1959	426	0	2	0	3	2	2	3	3	sig
prot1960	210	0	0	6	0	2	4	6	12	sig
prot1961	167	1	1	1.2	0	1	0	1.2	0	ns
prot1962	255	2	1	0	5.4	2	1	3.6	1.8	ns
prot1963	259	0	1	1.5	0	0	0	0	0	ns
prot1964	828	0	0	0	9	3	1	3	0	ns
prot1965	491	0	0	2.4	0	0	0	1.2	0	ns
prot1966	116	1	1	1.8	1.8	1	3	3.6	0	ns
prot1967	392	0	0	0	3	1	0	3	0	ns
prot1968	278	1	2	0	3	0	0	0	3	ns
prot1969	275	1	1	0	0	0	0	1.2	1.2	ns
prot1970	542	0	0	0	1.8	1	0	0	1.8	ns
prot1971	303	2	0	3	0	1	1	1.5	1.5	sig
prot1972	206	1	1	3	9	1	0	6	0	ns
prot1973	575	1	0	1.2	0	1	1	1.2	1.2	sig
prot1974	882	0	1	1.8	0	4	1	1.8	3.6	sig
prot1975	503	3	0	3	1.5	0	2	3	0	ns
prot1976	350	2	1	3	3	0	1	0	0	ns
prot1977	277	0	1	0	1.2	3	0	1.2	1.2	ns
prot1978	251	0	0	0	0	2	0	0	0	ns
prot1979	223	1	1	0	1.5	1	1	0	0	ns
prot1980	109	1	4	3	9	1	2	6	9	ns
prot1981	1093	2	2	4.8	1.2	4	6	4.8	2.4	sig
prot1982	123	4	3	0	1.8	3	3	5.4	21.6	sig
prot1983	160	3	1	3	0	1	4	1.5	3	ns
prot1984	160	0	1	3	12	2	2	15	3	sig
prot1985	433	1	4	2.4	2.4	1	2	2.4	1.2	ns
prot1986	214	3	1	1.8	3.6	1	2	1.8	0	ns
prot1987	114	1	2	1.5	3	3	2	3	6	sig
prot1988	178	1	3	6	6	3	3	6	6	sig
prot1989	248	2	0	2.4	1.2	3	1	0	2.4	ns
prot1990	49	2	1	0	5.4	0	0	1.8	0	ns
prot1991	86	1	1	4.5	4.5	2	3	1.5	3	ns
prot1992	335	0	2	12	6	2	2	12	21	sig
prot1993	171	1	2	2.4	2.4	0	1	0	3.6	ns
prot1994	214	3	2	5.4	3.6	1	0	5.4	9	ns
prot1995	108	1	1	1.5	3	1	1	1.5	0	ns
prot1996	115	2	1	0	6	0	2	0	0	ns
prot1997	96	2	1	0	1.2	0	1	1.2	1.2	ns
prot1998	82	2	1	3.6	1.8	1	0	1.8	1.8	ns
prot1999	365	1	2	0	1.5	0	2	0	1.5	ns
[truncated: 1,549 more rows]
