# Supplementary material for: Protein complex-based analysis is resistant to the obfuscating consequences of batch effects --- a case study in clinical proteomics
Source: BMC Genomics. 2017 Mar 14;18(Suppl 2):142. doi: 10.1186/s12864-017-3490-3 (PMC5374662; doi:10.1186/s12864-017-3490-3)
Supplement: Supplementary file 2 — Simulated data D2.2H. (ZIP 3730 kb) [file 12864_2017_3490_MOESM2_ESM.zip › D2.2.340.txt]

protLen	X0	X0.1	X0.2	X0.3	X1	X1.1	X1.2	X1.3	sig
prot1	1338	934	814	1710	1576.8	921	897	1560.6	1668.6	ns
prot2	2199	31	26	48	58.5	82	46	105	99	sig
prot3	1538	29	32	93	93	39	35	90	72	ns
prot4	2319	29	30	25.2	14.4	25	21	30	24	ns
prot5	1392	37	47	75.6	90	58	56	82.8	68.4	ns
prot6	1985	37	22	51	36	20	31	57	40.5	ns
prot7	1262	39	55	225	153	47	43	213	159	ns
prot8	3862	19	28	14.4	30	44	32	40.8	38.4	sig
prot9	1295	45	46	77.4	77.4	38	40	43.2	88.2	ns
prot10	4287	10	12	18	16.5	18	10	13.5	13.5	ns
prot11	1277	41	38	129	129	43	40	141	96	ns
prot12	3587	9	5	4.8	10.8	5	11	7.2	7.2	ns
prot13	774	79	61	129.6	151.2	55	74	124.2	127.8	ns
prot14	1960	5	7	13.5	15	16	6	9	12	sig
prot15	858	54	76	201	183	69	68	198	177	ns
prot16	693	85	76	85.2	96	83	60	94.8	102	ns
prot17	748	51	72	90	113.4	66	68	126	136.8	ns
prot18	875	54	52	61.5	79.5	46	47	55.5	67.5	ns
prot19	1755	15	10	30	48	54	45	117	135	sig
prot20	839	32	43	40.8	49.2	42	36	57.6	37.2	ns
prot21	857	24	36	27	45	25	21	50.4	46.8	ns
prot22	1248	26	16	39	48	22	30	39	43.5	ns
prot23	1308	13	25	51	54	23	19	39	72	sig
prot24	1260	13	9	22.8	25.2	14	18	18	15.6	ns
prot25	1487	8	8	7.2	16.2	4	7	1.8	10.8	ns
prot26	477	80	74	120	123	69	95	120	123	ns
prot27	1324	19	29	69	72	19	18	78	42	ns
prot28	997	25	12	15.6	22.8	22	19	40.8	25.2	ns
prot29	623	109	109	190.8	199.8	115	109	176.4	198	ns
prot30	657	104	111	157.5	144	115	131	177	165	sig
prot31	1735	11	10	51	30	13	12	48	42	ns
prot32	904	15	13	16.8	7.2	12	9	18	14.4	ns
prot33	446	203	190	324	340.2	185	182	365.4	334.8	ns
prot34	262	198	187	255	244.5	291	267	393	463.5	sig
prot35	682	98	109	309	336	97	109	351	306	ns
prot36	742	46	47	60	72	70	67	76.8	80.4	sig
prot37	630	41	36	45	72	39	43	73.8	82.8	ns
prot38	672	33	27	54	57	25	37	54	49.5	ns
prot39	1056	20	26	72	84	23	28	63	72	ns
prot40	1098	18	15	21.6	27.6	27	28	28.8	21.6	ns
prot41	1192	6	15	37.8	14.4	4	21	19.8	23.4	ns
prot42	1888	11	7	15	19.5	10	10	16.5	13.5	ns
prot43	500	162	170	456	435	161	162	528	576	ns
prot44	610	58	62	48	61.2	72	69	82.8	104.4	sig
prot45	543	22	32	63	66.6	37	38	57.6	43.2	ns
prot46	685	26	29	42	39	23	33	45	45	ns
prot47	546	27	26	108	75	17	14	81	81	ns
prot48	1311	6	15	9.6	8.4	26	14	10.8	19.2	ns
prot49	1047	11	14	16.2	18	12	8	25.2	16.2	ns
prot50	491	133	127	186	177	234	243	354	340.5	sig
prot51	654	64	88	237	225	81	83	270	228	ns
prot52	639	45	62	75.6	72	171	177	230.4	183.6	sig
prot53	740	45	53	102.6	97.2	87	81	124.2	111.6	sig
prot54	1143	25	20	24	24	9	24	22.5	19.5	ns
prot55	966	17	19	72	69	18	17	45	48	ns
prot56	1042	12	12	12	12	11	20	10.8	13.2	ns
prot57	2166	17	5	10.8	3.6	9	7	12.6	19.8	ns
prot58	443	39	27	45	40.5	24	32	60	48	ns
prot59	589	32	23	90	60	28	38	78	84	sig
prot60	740	23	17	33.6	30	42	48	33.6	64.8	sig
prot61	532	20	16	27	46.8	19	23	43.2	30.6	ns
prot62	740	7	10	19.5	21	60	27	72	49.5	sig
prot63	727	10	9	36	33	9	12	21	24	ns
prot64	1585	3	8	6	3.6	7	3	3.6	4.8	ns
prot65	479	255	231	356.4	439.2	348	328	651.6	601.2	sig
prot66	364	152	136	253.5	231	147	158	196.5	276	ns
prot67	433	166	158	513	471	193	176	501	612	sig
prot68	346	149	143	169.2	201.6	126	153	175.2	164.4	ns
prot69	545	93	96	154.8	133.2	98	94	181.8	190.8	ns
prot70	472	75	79	127.5	111	75	95	118.5	115.5	ns
prot71	478	49	57	141	144	50	54	135	129	ns
prot72	413	38	44	48	55.2	35	46	55.2	66	ns
prot73	496	30	37	61.2	75.6	37	48	61.2	72	ns
prot74	630	34	23	64.5	51	30	36	57	49.5	ns
prot75	544	18	33	90	63	24	23	78	90	ns
prot76	880	14	19	16.8	16.8	45	24	54	28.8	sig
prot77	684	9	8	25.2	23.4	10	11	18	21.6	ns
prot78	988	9	15	16.5	31.5	11	5	7.5	15	ns
prot79	430	76	55	192	198	79	65	291	252	sig
prot80	707	27	31	36	34.8	28	30	45.6	45.6	ns
prot81	418	18	25	50.4	36	40	34	68.4	97.2	sig
prot82	820	18	16	19.5	18	19	19	28.5	9	ns
prot83	1450	17	15	30	36	7	13	30	24	ns
prot84	500	77	72	93.6	106.8	87	65	117.6	96	ns
prot85	451	60	49	82.8	90	54	52	106.2	99	ns
prot86	757	20	29	46.5	43.5	17	35	37.5	49.5	ns
prot87	539	30	23	57	51	27	31	102	66	ns
prot88	455	10	14	24	19.2	22	18	27.6	22.8	sig
prot89	646	17	22	36	39.6	14	14	37.8	37.8	ns
prot90	533	13	18	12	16.5	11	11	10.5	18	ns
prot91	1101	5	5	12	15	4	6	9	24	ns
prot92	375	172	189	180	214.8	166	171	198	200.4	ns
prot93	477	97	110	221.4	212.4	180	209	381.6	405	sig
prot94	440	70	73	117	94.5	180	201	319.5	342	sig
prot95	445	68	63	255	192	48	69	270	213	ns
prot96	373	52	48	60	63.6	56	59	80.4	72	sig
prot97	606	44	23	59.4	50.4	23	22	57.6	57.6	ns
prot98	343	21	33	27	33	27	24	34.5	28.5	ns
prot99	403	25	22	69	57	19	19	51	39	ns
prot100	591	16	22	31.2	28.8	11	14	27.6	18	ns
prot101	641	12	12	18	21.6	12	10	41.4	18	ns
prot102	583	9	10	12	18	12	17	15	15	ns
prot103	544	11	8	33	21	9	12	36	33	ns
prot104	2137	3	6	7.2	7.2	12	3	10.8	12	ns
prot105	375	46	42	50.4	64.8	34	39	64.8	61.2	ns
prot106	454	31	47	49.5	60	35	43	67.5	72	ns
prot107	472	25	26	51	111	32	44	111	144	ns
prot108	517	27	38	34.8	36	30	29	50.4	44.4	ns
prot109	464	22	27	37.8	34.2	27	28	48.6	46.8	ns
prot110	637	16	21	34.5	30	22	19	22.5	27	ns
prot111	423	20	21	63	72	24	17	42	51	ns
prot112	414	16	16	16.8	25.2	14	16	14.4	16.8	ns
prot113	898	6	18	21.6	30.6	23	12	18	21.6	ns
prot114	498	17	8	22.5	15	10	16	16.5	10.5	ns
prot115	580	11	12	48	39	9	15	48	39	ns
prot116	448	10	15	10.8	13.2	12	5	12	16.8	ns
prot117	569	7	6	9	14.4	8	5	21.6	16.2	ns
prot118	1032	8	12	10.5	6	9	4	7.5	12	ns
prot119	357	120	92	324	222	104	107	291	303	ns
prot120	231	49	72	85.2	76.8	52	55	79.2	93.6	ns
prot121	372	35	42	97.2	81	41	41	95.4	97.2	ns
prot122	375	44	52	69	73.5	46	46	78	66	ns
prot123	507	41	45	132	93	45	34	96	111	ns
prot124	411	27	26	43.2	36	54	58	72	76.8	sig
prot125	374	29	22	27	39.6	22	17	30.6	43.2	sig
prot126	827	11	12	19.5	24	11	18	21	15	ns
prot127	774	14	7	30	30	19	15	36	30	ns
prot128	576	11	9	8.4	15.6	14	15	14.4	10.8	sig
prot129	413	17	13	14.4	16.2	12	9	25.2	21.6	ns
prot130	569	10	15	13.5	19.5	16	21	18	13.5	ns
prot131	590	8	5	39	24	13	16	18	48	sig
prot132	774	2	11	8.4	10.8	11	10	7.2	15.6	sig
prot133	1023	10	13	18	12.6	9	7	10.8	12.6	ns
prot134	803	7	6	9	6	6	6	12	4.5	ns
prot135	242	63	62	186	153	80	86	270	300	sig
prot136	439	52	76	58.8	68.4	135	117	99.6	124.8	sig
prot137	318	50	54	111.6	84.6	43	72	120.6	102.6	ns
prot138	278	53	51	85.5	96	53	52	99	85.5	ns
prot139	309	59	38	123	102	80	66	228	198	sig
prot140	568	32	36	40.8	64.8	38	30	43.2	38.4	ns
prot141	316	26	28	57.6	46.8	34	32	48.6	77.4	ns
prot142	283	28	30	55.5	21	46	33	75	75	sig
prot143	608	27	24	96	69	21	23	69	72	ns
prot144	673	22	18	24	25.2	13	10	16.8	15.6	ns
prot145	414	15	23	34.2	43.2	14	17	37.8	39.6	ns
prot146	707	14	29	28.5	28.5	22	18	21	49.5	ns
prot147	406	16	14	54	51	13	14	48	36	sig
prot148	510	11	22	15.6	19.2	17	14	10.8	12	ns
prot149	500	16	17	18	28.8	18	30	43.2	43.2	sig
prot150	350	11	8	15	13.5	10	14	16.5	13.5	ns
prot151	683	15	13	39	30	15	19	51	30	ns
prot152	569	14	12	16.8	13.2	13	11	13.2	10.8	ns
prot153	450	5	8	25.2	19.8	9	7	19.8	25.2	ns
prot154	399	12	8	13.5	10.5	13	11	10.5	12	ns
prot155	713	8	9	12	21	13	7	24	18	ns
prot156	564	5	13	13.2	16.8	11	6	13.2	4.8	ns
prot157	1149	5	7	7.2	12.6	8	6	9	12.6	ns
prot158	721	5	1	6	3	10	10	9	6	sig
prot159	260	207	203	564	558	214	200	561	543	ns
prot160	372	170	150	164.4	156	138	152	153.6	168	ns
prot161	297	99	77	183.6	199.8	102	96	178.2	176.4	ns
prot162	276	49	56	73.5	88.5	45	38	79.5	72	ns
prot163	480	34	30	123	66	67	58	204	177	sig
prot164	299	44	30	34.8	33.6	31	29	36	34.8	ns
prot165	317	29	32	45	61.2	23	32	55.8	50.4	ns
prot166	437	18	23	34.5	34.5	26	21	28.5	25.5	ns
prot167	537	18	20	63	81	46	34	150	150	sig
prot168	228	18	12	31.2	27.6	10	18	26.4	20.4	ns
prot169	289	11	20	39.6	37.8	13	19	36	30.6	ns
prot170	341	13	23	27	28.5	54	21	67.5	58.5	sig
prot171	445	17	19	60	30	14	20	60	42	ns
prot172	458	14	12	14.4	25.2	25	22	32.4	19.2	sig
prot173	450	9	12	14.4	19.8	12	14	18	19.8	ns
prot174	588	12	13	25.5	16.5	13	4	13.5	22.5	ns
prot175	761	13	12	30	57	21	9	48	30	ns
prot176	519	10	9	10.8	9.6	11	9	10.8	19.2	ns
prot177	1216	9	7	21.6	12.6	15	26	25.2	16.2	sig
prot178	605	9	9	10.5	18	10	5	16.5	21	ns
prot179	748	8	7	27	18	6	10	12	21	ns
prot180	460	14	4	10.8	18	7	8	7.2	13.2	ns
prot181	645	7	5	12.6	9	21	21	54	43.2	sig
prot182	528	7	11	10.5	15	5	9	19.5	10.5	sig
prot183	958	7	7	18	9	9	2	18	15	ns
prot184	4213	2	3	0	7.2	6	1	3.6	3.6	ns
prot185	1921	4	4	5.4	5.4	2	1	7.2	9	ns
prot186	333	153	144	186	190.5	284	254	432	471	sig
prot187	229	95	106	312	225	91	114	324	321	ns
prot188	413	51	40	43.2	55.2	44	40	49.2	66	ns
prot189	437	33	34	68.4	55.8	40	36	66.6	68.4	ns
prot190	459	26	30	40.5	48	26	29	34.5	28.5	ns
prot191	170	26	34	132	90	26	26	72	99	ns
prot192	200	37	38	45.6	48	44	33	61.2	37.2	ns
prot193	396	39	32	57.6	64.8	35	25	46.8	48.6	ns
prot194	219	25	19	34.5	27	21	16	28.5	31.5	ns
prot195	509	15	23	69	60	20	24	78	51	ns
prot196	255	23	19	19.2	32.4	22	21	24	38.4	ns
prot197	343	12	10	14.4	30.6	19	26	23.4	41.4	ns
prot198	453	17	20	34.5	18	20	16	27	27	ns
prot199	418	11	15	42	24	10	21	63	81	ns
prot200	506	12	19	15.6	22.8	16	16	13.2	15.6	ns
prot201	545	14	8	30.6	34.2	15	6	14.4	21.6	ns
prot202	406	19	8	15	18	12	18	21	27	sig
prot203	586	9	12	42	27	26	20	42	84	sig
prot204	570	12	12	13.2	14.4	9	11	13.2	9.6	ns
prot205	868	8	4	14.4	16.2	8	11	18	23.4	ns
prot206	508	8	6	6	15	9	8	10.5	16.5	ns
prot207	715	7	9	33	15	12	13	27	18	ns
prot208	622	10	9	19.2	10.8	5	6	14.4	12	ns
prot209	463	4	4	9	10.8	9	8	7.2	16.2	ns
prot210	756	13	11	7.5	16.5	8	10	10.5	9	ns
prot211	520	8	4	30	33	5	8	12	30	ns
prot212	858	7	9	9.6	7.2	11	11	2.4	8.4	sig
prot213	463	1	1	3.6	10.8	4	9	12.6	23.4	sig
prot214	248	97	93	117	120	102	75	133.5	127.5	ns
prot215	386	52	63	174	177	159	174	486	504	sig
prot216	252	45	39	34.8	58.8	97	83	103.2	99.6	sig
prot217	271	53	47	91.8	75.6	42	44	99	70.2	ns
prot218	367	40	50	97.5	78	47	53	61.5	75	ns
prot219	335	47	38	135	117	46	47	138	123	ns
prot220	600	26	39	48	36	38	34	45.6	49.2	ns
prot221	232	42	45	75.6	66.6	82	94	133.2	111.6	sig
prot222	273	37	25	48	45	34	43	45	57	ns
prot223	243	19	37	108	105	35	39	96	87	ns
prot224	223	29	26	33.6	37.2	84	78	97.2	97.2	sig
prot225	250	23	23	39.6	46.8	22	19	61.2	57.6	ns
prot226	223	31	24	33	46.5	26	30	30	36	ns
prot227	289	30	22	69	96	25	26	84	48	ns
prot228	378	18	23	28.8	21.6	40	21	24	28.8	ns
prot229	410	24	19	25.2	32.4	23	20	36	30.6	ns
prot230	389	16	23	13.5	27	31	35	42	37.5	sig
prot231	610	23	18	42	51	20	18	21	42	ns
prot232	243	14	11	20.4	19.2	13	12	20.4	13.2	ns
prot233	397	15	9	18	32.4	17	16	36	25.2	ns
prot234	229	8	10	19.5	13.5	9	13	12	15	ns
prot235	321	15	11	45	45	11	13	21	54	ns
prot236	447	12	11	14.4	18	12	11	15.6	13.2	ns
prot237	272	11	15	18	28.8	13	16	21.6	12.6	ns
prot238	645	11	11	21	18	15	10	6	22.5	ns
prot239	709	3	2	30	24	14	5	21	3	ns
prot240	513	5	9	14.4	13.2	21	33	32.4	32.4	sig
prot241	314	8	7	12.6	12.6	15	9	14.4	18	sig
prot242	388	5	8	7.5	6	7	3	7.5	7.5	ns
prot243	956	3	2	12	12	3	0	9	6	ns
prot244	128	235	218	271.2	315.6	470	486	645.6	612	sig
prot245	197	66	70	126	145.8	75	67	153	113.4	ns
prot246	334	68	63	106.5	112.5	105	96	148.5	165	sig
prot247	175	53	38	171	111	63	41	126	150	ns
prot248	162	72	58	64.8	66	106	84	108	115.2	sig
prot249	305	31	32	50.4	61.2	40	55	66.6	73.8	sig
prot250	312	39	45	43.5	61.5	68	74	135	114	sig
prot251	300	46	35	114	123	43	28	114	111	ns
prot252	127	28	41	43.2	45.6	42	40	31.2	43.2	ns
prot253	191	33	24	59.4	52.2	27	38	63	59.4	ns
prot254	211	34	33	63	39	36	30	49.5	58.5	ns
prot255	199	37	44	93	111	32	26	120	123	ns
prot256	266	26	36	42	34.8	27	40	42	34.8	ns
prot257	322	28	29	57.6	30.6	21	27	39.6	43.2	ns
prot258	313	26	35	31.5	33	21	27	40.5	46.5	ns
prot259	286	19	12	54	48	20	15	90	63	ns
prot260	265	14	11	9.6	9.6	48	33	46.8	64.8	sig
prot261	466	17	14	34.2	27	15	17	12.6	36	ns
prot262	455	9	17	27	30	21	17	25.5	16.5	ns
prot263	185	17	9	33	54	14	18	36	60	ns
prot264	209	15	19	22.8	20.4	12	20	30	18	ns
prot265	433	15	18	30.6	23.4	16	39	46.8	36	sig
prot266	247	15	16	25.5	30	32	22	64.5	64.5	sig
prot267	331	21	13	30	24	15	10	51	57	ns
prot268	452	16	12	14.4	9.6	11	14	12	22.8	ns
prot269	348	14	15	14.4	19.8	18	8	25.2	21.6	ns
prot270	533	7	8	18	7.5	4	3	18	9	ns
prot271	342	11	12	39	21	16	10	36	36	sig
prot272	229	9	7	12	12	6	14	6	13.2	ns
prot273	581	15	14	28.8	10.8	19	7	18	19.8	ns
prot274	389	6	14	18	18	13	7	16.5	13.5	ns
prot275	368	6	8	18	21	8	6	24	33	ns
prot276	350	11	6	6	6	7	5	12	13.2	ns
prot277	502	7	7	14.4	12.6	14	18	21.6	27	sig
prot278	588	8	6	15	12	11	6	3	6	ns
prot279	404	8	9	30	9	6	2	9	33	ns
prot280	281	2	9	6	3.6	9	5	7.2	10.8	ns
prot281	475	8	4	14.4	10.8	10	9	9	14.4	ns
prot282	264	2	5	6	7.5	7	7	12	7.5	ns
prot283	428	8	8	30	24	4	4	21	21	ns
prot284	605	3	3	3.6	7.2	4	4	3.6	10.8	ns
prot285	546	7	3	12.6	3.6	6	8	9	10.8	ns
prot286	393	6	7	7.5	9	5	3	6	4.5	ns
prot287	651	4	3	6	9	9	4	12	24	ns
prot288	386	7	4	4.8	7.2	3	5	4.8	6	ns
prot289	127	207	186	414	352.8	204	177	315	358.2	ns
prot290	307	141	143	244.5	217.5	157	143	219	222	ns
prot291	151	66	60	189	207	58	59	237	174	ns
prot292	246	30	31	48	50.4	77	79	92.4	45.6	sig
prot293	201	34	26	63	75.6	29	33	75.6	73.8	ns
prot294	295	32	38	52.5	45	114	66	121.5	130.5	sig
prot295	377	25	23	90	75	30	33	96	69	ns
prot296	232	32	23	33.6	33.6	56	36	64.8	57.6	sig
prot297	333	20	20	48.6	61.2	78	54	145.8	70.2	sig
prot298	276	25	27	24	37.5	57	66	90	76.5	sig
prot299	225	32	25	81	63	34	45	108	96	sig
prot300	152	11	18	22.8	14.4	21	25	16.8	27.6	ns
prot301	268	26	22	28.8	54	22	34	52.2	45	sig
prot302	261	21	21	24	34.5	22	20	27	30	ns
prot303	234	29	18	78	60	40	48	114	156	sig
prot304	203	26	19	26.4	18	13	11	25.2	27.6	ns
prot305	277	17	16	36	32.4	14	12	27	32.4	ns
prot306	224	20	14	42	22.5	22	12	28.5	30	ns
prot307	260	18	14	51	54	23	19	42	42	ns
prot308	278	27	12	15.6	25.2	24	23	22.8	30	sig
prot309	420	11	14	23.4	28.8	15	11	23.4	32.4	ns
prot310	424	13	8	21	30	36	48	72	90	sig
prot311	219	12	18	45	60	11	15	39	33	ns
prot312	277	7	11	10.8	8.4	8	16	13.2	13.2	ns
prot313	279	5	7	12.6	14.4	9	16	10.8	12.6	ns
prot314	558	28	15	16.5	27	54	36	49.5	58.5	sig
prot315	822	12	19	18	30	13	18	18	21	ns
prot316	423	11	10	12	13.2	19	18	20.4	22.8	sig
prot317	301	6	6	9	18	8	8	9	19.8	ns
prot318	477	8	10	6	18	13	10	10.5	18	sig
prot319	354	10	13	18	6	13	13	57	15	ns
prot320	538	12	8	7.2	9.6	8	6	6	13.2	ns
prot321	330	13	12	14.4	18	8	7	23.4	10.8	ns
prot322	345	13	5	12	13.5	6	14	12	15	ns
prot323	290	6	5	21	39	4	8	36	18	ns
prot324	587	6	10	6	7.2	6	6	6	9.6	ns
prot325	416	6	12	7.2	12.6	11	7	12.6	12.6	ns
prot326	806	8	3	9	9	9	5	12	13.5	ns
prot327	243	8	6	33	39	8	8	33	21	ns
prot328	674	9	10	4.8	6	6	9	10.8	3.6	sig
prot329	297	7	4	19.8	7.2	16	7	23.4	19.8	sig
prot330	558	10	10	6	9	10	8	6	15	ns
prot331	340	4	4	27	15	4	8	30	24	sig
prot332	546	4	8	7.2	8.4	6	8	4.8	7.2	ns
prot333	193	5	5	10.8	16.2	7	3	12.6	9	ns
prot334	641	6	1	4.5	6	7	5	9	10.5	ns
prot335	452	8	1	18	21	5	7	15	21	ns
prot336	481	6	6	6	4.8	6	18	14.4	21.6	sig
prot337	355	5	4	7.2	10.8	4	3	3.6	9	ns
prot338	530	4	4	3	6	5	3	6	3	ns
prot339	374	4	4	21	15	3	4	15	12	ns
prot340	253	11	7	4.8	9.6	5	9	10.8	6	sig
prot341	442	5	4	10.8	14.4	8	6	9	7.2	ns
prot342	861	9	1	9	6	7	7	13.5	6	sig
prot343	413	6	5	15	24	4	2	15	24	sig
prot344	648	5	1	2.4	2.4	5	6	4.8	4.8	ns
prot345	719	5	5	10.8	5.4	5	11	10.8	5.4	ns
prot346	786	7	3	6	9	8	2	7.5	10.5	ns
prot347	596	5	9	18	15	7	5	6	21	ns
prot348	777	5	6	3.6	2.4	4	2	4.8	2.4	ns
prot349	798	6	2	7.2	7.2	2	6	7.2	3.6	ns
prot350	141	198	219	333	331.5	221	246	312	325.5	ns
prot351	221	142	144	477	459	163	157	477	417	ns
prot352	283	63	65	73.2	85.2	69	71	73.2	86.4	ns
prot353	246	64	62	93.6	109.8	55	60	108	118.8	ns
prot354	212	52	27	66	70.5	162	153	238.5	207	sig
prot355	219	29	28	105	120	32	39	141	117	ns
prot356	448	31	41	49.2	52.8	48	46	56.4	51.6	sig
prot357	351	29	47	54	68.4	37	43	77.4	63	ns
prot358	161	40	32	34.5	34.5	34	30	45	39	ns
prot359	178	24	21	69	66	29	29	63	117	ns
prot360	178	17	18	22.8	30	25	13	18	24	ns
prot361	250	16	19	39.6	64.8	20	22	23.4	48.6	ns
prot362	238	23	16	34.5	28.5	20	21	36	30	ns
prot363	261	14	22	39	51	20	23	42	63	ns
prot364	194	20	20	32.4	19.2	17	19	13.2	30	ns
prot365	234	15	24	27	28.8	16	28	50.4	36	ns
prot366	337	15	22	28.5	48	26	24	33	39	sig
prot367	296	26	13	72	54	21	16	54	33	ns
prot368	248	6	15	19.2	20.4	23	16	18	10.8	ns
prot369	311	12	25	30.6	25.2	14	20	30.6	25.2	ns
prot370	224	15	18	24	15	8	20	19.5	28.5	ns
prot371	279	19	17	78	36	15	16	42	54	ns
prot372	471	19	8	21.6	15.6	18	12	12	13.2	ns
prot373	218	9	8	21.6	18	6	13	21.6	21.6	ns
prot374	249	9	16	24	21	12	22	42	33	sig
prot375	312	9	12	45	36	13	13	36	42	ns
prot376	402	13	13	7.2	22.8	25	22	26.4	21.6	sig
prot377	196	16	11	25.2	27	45	21	81	64.8	sig
prot378	285	13	17	16.5	16.5	14	12	10.5	18	ns
prot379	292	15	7	30	48	18	23	15	36	ns
prot380	227	13	9	10.8	13.2	11	10	9.6	6	ns
prot381	322	9	10	10.8	19.8	7	5	23.4	12.6	ns
prot382	449	5	9	18	21	15	9	10.5	13.5	ns
prot383	373	10	10	36	63	7	9	36	18	ns
prot384	239	9	5	12	8.4	8	7	8.4	12	ns
prot385	235	6	16	14.4	10.8	11	7	18	18	ns
prot386	267	14	12	10.5	13.5	8	13	13.5	16.5	ns
prot387	262	7	9	15	12	9	9	12	33	ns
prot388	241	12	5	8.4	9.6	9	9	10.8	14.4	ns
prot389	315	6	11	10.8	10.8	3	4	12.6	7.2	ns
prot390	997	8	3	13.5	13.5	5	7	7.5	12	ns
prot391	392	10	5	15	15	8	5	24	27	ns
prot392	558	6	10	10.8	14.4	5	3	10.8	6	ns
prot393	468	3	4	9	10.8	10	14	36	7.2	sig
prot394	253	13	2	10.5	13.5	8	7	13.5	10.5	ns
prot395	248	7	7	18	24	14	10	33	15	ns
prot396	527	6	9	13.2	10.8	20	11	8.4	16.8	sig
prot397	432	4	6	1.8	14.4	15	24	32.4	32.4	sig
prot398	455	4	5	7.5	6	2	2	7.5	12	ns
prot399	529	9	4	12	9	4	6	12	15	ns
prot400	375	5	8	2.4	7.2	5	7	12	7.2	ns
prot401	287	4	3	21.6	10.8	12	18	16.2	16.2	sig
prot402	332	7	4	6	3	4	5	7.5	6	ns
prot403	541	9	6	9	27	6	5	24	15	ns
prot404	280	7	3	6	2.4	7	12	7.2	4.8	ns
prot405	458	2	5	21.6	7.2	5	7	16.2	12.6	ns
prot406	291	6	4	7.5	13.5	5	5	4.5	10.5	ns
prot407	548	7	9	18	24	10	10	48	72	sig
prot408	292	5	6	2.4	3.6	2	5	2.4	4.8	ns
prot409	559	5	2	7.2	5.4	1	4	3.6	9	ns
prot410	859	2	3	3	7.5	2	3	9	3	ns
prot411	484	5	2	12	6	2	3	15	18	ns
prot412	117	150	142	160.8	177.6	146	131	148.8	169.2	ns
prot413	182	116	123	214.2	264.6	124	113	210.6	271.8	ns
prot414	226	122	84	150	157.5	90	110	129	148.5	ns
prot415	179	71	69	183	219	87	71	237	216	ns
prot416	129	64	60	73.2	61.2	55	70	76.8	75.6	ns
prot417	222	40	50	93.6	91.8	55	54	84.6	82.8	ns
prot418	353	41	47	55.5	49.5	40	40	52.5	61.5	ns
prot419	157	37	40	120	126	32	36	99	135	ns
prot420	376	21	32	30	32.4	27	28	45.6	30	ns
prot421	429	25	31	39.6	46.8	35	30	72	82.8	sig
prot422	182	25	22	48	18	21	34	42	34.5	ns
prot423	187	26	30	78	63	26	25	75	48	ns
prot424	206	30	21	21.6	32.4	26	18	15.6	22.8	ns
prot425	319	22	19	43.2	36	17	22	43.2	63	ns
prot426	533	19	21	30	27	19	20	25.5	33	ns
prot427	182	23	26	36	81	24	16	54	72	ns
prot428	260	19	20	24	26.4	15	14	24	14.4	ns
prot429	181	19	17	32.4	36	20	18	34.2	21.6	ns
prot430	246	20	15	16.5	27	9	21	27	24	ns
prot431	156	15	11	54	54	24	10	45	51	ns
prot432	213	13	10	8.4	16.8	12	12	18	20.4	ns
prot433	295	9	10	10.8	19.8	10	15	16.2	12.6	ns
prot434	610	12	20	21	18	7	21	21	25.5	ns
prot435	152	9	17	39	36	10	8	33	36	ns
prot436	470	14	13	22.8	20.4	48	42	57.6	50.4	sig
prot437	278	11	13	21.6	21.6	12	14	10.8	27	ns
prot438	250	11	14	13.5	18	10	12	22.5	18	ns
prot439	265	13	14	63	27	9	8	30	39	ns
prot440	327	14	9	19.2	9.6	9	13	15.6	10.8	ns
prot441	577	7	11	27	27	7	5	23.4	18	ns
prot442	236	10	12	16.5	16.5	10	10	27	24	sig
prot443	347	10	12	30	33	10	5	24	24	ns
prot444	177	12	8	14.4	12	9	6	16.8	12	ns
prot445	261	14	10	16.2	21.6	10	15	9	10.8	ns
prot446	357	7	8	7.5	4.5	7	3	10.5	1.5	ns
prot447	379	4	7	30	30	20	24	78	42	sig
prot448	172	5	17	1.2	7.2	9	9	7.2	9.6	ns
prot449	161	8	12	14.4	12.6	10	8	21.6	9	ns
prot450	466	10	9	21	15	12	16	21	30	sig
prot451	165	12	5	21	27	9	11	15	21	ns
prot452	245	4	7	10.8	12	11	8	6	9.6	ns
prot453	222	10	5	14.4	14.4	5	10	14.4	14.4	ns
prot454	428	9	7	10.5	13.5	22	9	7.5	21	sig
prot455	227	7	10	9	15	3	5	27	18	ns
prot456	420	6	2	9.6	8.4	4	8	8.4	2.4	ns
prot457	171	11	6	16.2	9	6	7	12.6	10.8	ns
prot458	307	6	7	9	4.5	6	3	9	13.5	ns
prot459	230	2	10	21	24	6	18	48	36	sig
prot460	343	6	6	9.6	13.2	7	5	2.4	6	ns
prot461	441	7	10	14.4	14.4	14	6	16.2	14.4	ns
prot462	415	12	9	10.5	7.5	4	4	6	3	ns
prot463	270	4	8	24	30	10	14	9	24	sig
prot464	711	9	8	8.4	6	9	8	9.6	9.6	sig
prot465	321	7	8	10.8	9	13	1	3.6	18	sig
prot466	238	5	5	9	9	2	4	6	12	sig
prot467	320	8	4	27	30	6	6	21	6	ns
prot468	274	8	10	7.2	15.6	9	6	7.2	14.4	sig
prot469	364	6	5	9	16.2	6	10	9	14.4	ns
prot470	361	8	8	3	3	14	18	24	27	sig
prot471	262	7	4	9	12	11	11	21	12	sig
prot472	513	5	4	7.2	10.8	11	23	15.6	10.8	sig
prot473	569	9	7	10.8	10.8	6	5	3.6	10.8	ns
prot474	387	3	6	10.5	6	5	7	3	6	ns
prot475	447	4	0	21	15	4	6	15	9	ns
prot476	378	3	5	4.8	4.8	12	12	7.2	14.4	sig
prot477	251	5	7	5.4	5.4	5	3	3.6	5.4	ns
prot478	468	7	2	7.5	1.5	8	3	7.5	9	ns
prot479	544	2	3	15	0	6	5	12	18	sig
prot480	244	5	6	3.6	7.2	3	6	3.6	6	ns
prot481	327	4	1	10.8	5.4	1	5	5.4	10.8	ns
prot482	494	2	3	3	3	1	3	1.5	6	ns
prot483	192	167	179	513	471	171	170	552	552	ns
prot484	243	144	129	156	160.8	124	118	138	171.6	ns
prot485	149	48	40	90	59.4	55	43	72	79.2	ns
prot486	236	45	42	58.5	66	39	44	64.5	60	ns
prot487	134	38	40	114	129	33	30	99	78	ns
prot488	103	33	29	22.8	44.4	36	44	36	39.6	ns
prot489	103	43	32	61.2	61.2	32	34	45	66.6	ns
prot490	103	33	40	37.5	61.5	35	28	58.5	45	ns
prot491	271	33	30	120	78	32	38	144	87	sig
prot492	257	20	31	31.2	27.6	30	23	30	36	ns
prot493	174	17	17	28.8	25.2	21	10	32.4	28.8	ns
prot494	165	28	32	60	45	23	26	58.5	45	ns
prot495	251	16	24	63	72	24	19	63	39	ns
prot496	265	22	25	31.2	22.8	87	48	90	68.4	sig
prot497	193	26	26	41.4	57.6	38	28	54	54	sig
prot498	137	26	18	30	33	23	24	24	28.5	ns
prot499	149	28	20	75	72	21	20	60	63	ns
prot500	291	25	19	25.2	39.6	27	24	33.6	20.4	ns
prot501	227	14	20	41.4	30.6	20	21	41.4	28.8	ns
prot502	198	15	17	33	25.5	14	16	19.5	16.5	ns
prot503	194	28	18	66	60	22	17	36	36	ns
prot504	234	18	16	19.2	12	6	11	19.2	22.8	ns
prot505	247	13	8	27	30.6	39	63	108	75.6	sig
prot506	145	10	15	27	25.5	19	17	36	27	ns
prot507	141	13	17	51	42	27	25	96	81	sig
prot508	187	12	12	13.2	16.8	11	10	8.4	20.4	ns
prot509	165	13	9	25.2	23.4	13	13	30.6	28.8	ns
prot510	166	11	8	21	16.5	16	15	27	27	sig
prot511	225	23	14	54	45	13	15	36	24	ns
prot512	239	14	10	16.8	15.6	19	20	22.8	15.6	ns
prot513	275	13	9	27	37.8	12	11	28.8	21.6	ns
prot514	206	10	16	24	19.5	13	7	10.5	15	ns
prot515	322	17	11	27	33	16	10	24	45	ns
prot516	178	23	18	13.2	16.8	13	18	18	15.6	ns
prot517	227	20	11	14.4	23.4	13	13	19.8	34.2	ns
prot518	237	15	12	16.5	15	20	20	42	27	sig
prot519	254	12	11	30	33	18	11	24	48	ns
prot520	208	10	18	14.4	12	17	12	13.2	10.8	ns
prot521	153	11	11	30.6	12.6	9	12	19.8	18	ns
prot522	244	6	14	13.5	22.5	12	15	21	24	ns
prot523	287	5	11	27	30	10	11	42	48	sig
prot524	206	8	7	12	13.2	9	7	14.4	15.6	ns
prot525	244	8	11	19.8	18	22	29	28.8	32.4	sig
prot526	383	11	9	15	16.5	14	8	13.5	10.5	ns
prot527	184	12	11	36	30	12	11	36	24	ns
prot528	377	5	5	9.6	8.4	9	4	7.2	12	ns
prot529	355	10	14	10.8	12.6	7	11	14.4	10.8	ns
prot530	129	7	8	24	7.5	8	8	15	12	ns
prot531	162	13	12	24	12	2	10	30	39	sig
prot532	184	7	10	9.6	7.2	9	6	6	2.4	ns
prot533	347	10	9	7.2	18	5	7	10.8	18	ns
prot534	203	1	7	3	9	6	2	12	6	ns
prot535	1930	8	2	30	15	8	8	18	33	ns
prot536	316	16	8	9.6	14.4	5	9	13.2	12	ns
prot537	198	9	7	19.8	10.8	3	10	14.4	9	ns
prot538	250	7	8	7.5	7.5	7	7	9	7.5	ns
prot539	265	11	13	21	21	3	3	27	27	ns
prot540	469	8	7	8.4	12	7	10	12	6	ns
prot541	563	3	6	16.2	12.6	9	10	18	21.6	sig
prot542	290	12	6	12	10.5	20	18	18	12	sig
prot543	338	5	5	15	18	3	5	30	15	ns
prot544	449	3	10	7.2	7.2	4	2	4.8	9.6	ns
prot545	273	3	4	7.2	9	7	3	3.6	9	ns
prot546	412	6	5	9	4.5	5	10	13.5	12	ns
prot547	170	0	7	9	18	4	9	24	30	sig
prot548	478	11	5	7.2	9.6	5	8	6	9.6	ns
prot549	302	1	9	10.8	14.4	7	5	12.6	9	ns
prot550	167	7	8	12	3	7	6	6	16.5	sig
prot551	151	8	5	27	18	9	12	72	27	sig
prot552	816	4	6	4.8	3.6	2	6	7.2	9.6	sig
prot553	279	1	4	3.6	12.6	3	5	9	0	ns
prot554	320	8	2	4.5	10.5	5	4	7.5	10.5	ns
prot555	351	3	4	21	24	0	3	12	9	ns
prot556	242	5	3	3.6	4.8	4	8	2.4	10.8	ns
prot557	276	2	3	14.4	9	7	2	12.6	3.6	ns
prot558	565	4	6	6	6	8	5	3	4.5	ns
prot559	356	3	6	24	12	6	3	6	18	ns
prot560	162	5	2	2.4	9.6	4	5	6	4.8	ns
prot561	155	2	5	18	10.8	4	2	7.2	10.8	ns
prot562	484	12	5	3	6	3	4	9	4.5	ns
prot563	462	4	9	6	12	1	2	3	15	ns
prot564	989	3	2	0	3.6	3	3	18	25.2	sig
prot565	353	4	2	7.2	7.2	6	5	1.8	3.6	ns
prot566	382	4	6	3	12	6	4	12	6	ns
prot567	1092	4	9	12	21	4	9	15	9	ns
prot568	158	8	5	4.8	2.4	1	3	3.6	4.8	ns
prot569	829	2	5	3.6	5.4	4	6	1.8	7.2	ns
prot570	600	4	2	4.5	4.5	2	1	9	1.5	ns
prot571	743	3	3	3	9	2	4	3	15	ns
prot572	271	3	3	0	1.2	2	2	3.6	2.4	ns
prot573	774	6	1	1.8	9	3	3	0	5.4	ns
prot574	617	2	1	1.5	3	2	0	3	1.5	ns
prot575	120	167	176	543	468	186	174	483	492	ns
prot576	257	137	151	159.6	176.4	411	396	532.8	478.8	sig
prot577	138	144	136	253.8	259.2	165	148	266.4	246.6	ns
prot578	126	67	88	114	135	175	180	183	213	sig
prot579	126	77	87	276	285	176	170	450	516	sig
prot580	126	86	70	105.6	99.6	82	79	105.6	111.6	ns
prot581	126	64	76	145.8	136.8	107	103	192.6	172.8	sig
prot582	126	78	82	118.5	139.5	114	105	177	174	sig
prot583	126	76	95	249	252	146	172	612	540	sig
prot584	126	97	79	117.6	109.2	77	73	108	130.8	ns
prot585	433	83	72	162	129.6	84	91	136.8	153	ns
prot586	258	40	33	58.5	46.5	40	32	66	57	ns
prot587	219	29	26	102	108	35	28	78	72	ns
prot588	274	24	28	39.6	31.2	31	31	33.6	28.8	ns
prot589	211	18	15	73.8	37.8	27	26	43.2	45	ns
prot590	203	26	19	30	33	25	31	33	70.5	sig
prot591	210	31	31	87	99	33	22	84	78	ns
prot592	190	25	24	28.8	36	63	72	75.6	72	sig
prot593	164	19	21	34.2	46.8	16	23	32.4	32.4	ns
prot594	159	24	23	25.5	22.5	27	19	24	37.5	ns
prot595	171	22	19	57	69	51	42	144	171	sig
prot596	153	25	26	25.2	33.6	21	16	26.4	18	ns
prot597	176	25	13	23.4	37.8	16	20	23.4	41.4	ns
prot598	192	18	17	31.5	42	19	26	48	33	ns
prot599	352	15	17	42	60	18	19	66	45	ns
prot600	146	17	18	13.2	26.4	16	25	21.6	14.4	ns
prot601	323	9	9	16.2	21.6	17	15	25.2	28.8	ns
prot602	258	21	13	18	27	14	20	18	30	ns
prot603	152	17	16	30	36	8	12	27	48	ns
prot604	76	20	18	24	26.4	14	15	15.6	18	ns
prot605	128	10	11	30.6	30.6	31	31	32.4	28.8	sig
prot606	187	16	15	31.5	31.5	17	21	25.5	30	ns
prot607	160	18	19	54	42	15	10	69	45	ns
prot608	315	14	20	22.8	10.8	15	17	16.8	15.6	ns
prot609	129	17	10	12.6	27	11	10	14.4	10.8	sig
prot610	185	17	15	12	28.5	15	17	22.5	15	ns
prot611	146	10	13	45	33	13	11	36	21	ns
prot612	241	17	8	15.6	15.6	14	11	15.6	15.6	ns
prot613	222	10	14	14.4	21.6	13	14	19.8	18	ns
prot614	205	8	13	13.5	15	24	33	27	49.5	sig
prot615	240	10	16	33	42	11	9	30	21	ns
prot616	99	7	12	14.4	6	6	16	7.2	13.2	ns
prot617	643	17	8	25.2	23.4	10	8	19.8	19.8	ns
prot618	239	11	10	16.5	16.5	8	12	13.5	25.5	ns
prot619	383	13	8	48	42	14	4	27	51	ns
prot620	247	6	16	13.2	8.4	10	13	8.4	7.2	ns
prot621	189	2	15	16.2	30.6	9	12	16.2	18	ns
prot622	171	8	12	16.5	9	12	17	27	7.5	sig
prot623	326	10	13	33	36	3	12	30	27	ns
prot624	231	13	12	10.8	16.8	10	13	15.6	12	sig
prot625	153	8	10	21.6	12.6	10	11	19.8	23.4	ns
prot626	268	9	11	10.5	24	5	6	16.5	10.5	ns
prot627	204	9	9	15	18	20	8	42	27	sig
prot628	191	13	7	14.4	8.4	13	14	15.6	10.8	ns
prot629	114	11	6	18	18	12	2	14.4	14.4	ns
prot630	419	6	6	16.5	4.5	10	16	15	21	ns
prot631	141	9	13	60	45	14	15	30	36	ns
prot632	128	10	6	12	12	24	30	43.2	14.4	sig
prot633	164	5	6	12.6	16.2	7	16	12.6	25.2	sig
prot634	274	12	15	13.5	19.5	10	14	16.5	18	ns
prot635	188	13	18	33	30	15	11	39	33	ns
prot636	372	11	8	18	9.6	18	13	40.8	19.2	sig
prot637	365	10	7	21.6	19.8	4	6	14.4	23.4	ns
prot638	145	8	14	15	6	13	10	13.5	12	ns
prot639	159	6	5	30	21	10	10	24	18	sig
prot640	379	6	9	12	8.4	27	15	50.4	50.4	sig
prot641	190	12	10	14.4	12.6	3	10	12.6	21.6	ns
prot642	194	8	14	7.5	15	9	11	13.5	18	ns
prot643	178	8	4	30	21	8	8	21	18	ns
prot644	181	9	13	7.2	10.8	6	9	8.4	3.6	ns
prot645	321	6	8	23.4	23.4	8	12	18	9	ns
prot646	192	7	5	12	7.5	7	8	15	9	ns
prot647	352	12	5	24	30	16	14	36	72	sig
prot648	118	9	4	13.2	4.8	7	8	9.6	4.8	ns
prot649	410	8	3	5.4	14.4	8	5	12.6	19.8	ns
prot650	403	4	7	4.5	12	7	3	12	10.5	ns
prot651	199	6	7	9	15	7	7	18	24	sig
prot652	457	6	11	3.6	6	13	10	13.2	10.8	ns
prot653	221	8	11	19.8	10.8	18	24	43.2	75.6	sig
prot654	216	4	3	4.5	9	5	3	13.5	6	ns
prot655	217	5	9	18	18	8	7	9	27	ns
prot656	172	5	10	2.4	7.2	6	10	7.2	9.6	ns
prot657	268	5	3	12.6	3.6	7	4	19.8	16.2	sig
prot658	583	5	5	6	7.5	8	4	12	3	ns
prot659	229	11	6	24	21	8	5	12	12	ns
prot660	177	5	6	8.4	10.8	10	24	24	12	sig
prot661	142	7	8	21.6	14.4	8	9	14.4	12.6	ns
prot662	178	7	3	10.5	10.5	8	10	9	9	ns
prot663	111	5	4	12	39	11	16	42	48	sig
prot664	116	11	10	10.8	4.8	13	10	3.6	6	ns
prot665	325	11	9	10.8	9	7	11	7.2	23.4	ns
prot666	268	4	5	10.5	6	5	11	4.5	12	ns
prot667	599	10	5	21	21	7	5	15	12	ns
prot668	341	8	4	8.4	4.8	8	9	8.4	8.4	ns
prot669	172	2	4	5.4	7.2	3	9	9	10.8	ns
prot670	204	1	5	12	7.5	6	7	4.5	12	ns
prot671	171	4	9	36	24	12	18	24	60	sig
prot672	255	7	8	6	2.4	7	4	6	8.4	ns
prot673	180	4	5	10.8	14.4	4	5	9	9	ns
prot674	215	4	9	1.5	0	5	2	10.5	6	ns
prot675	211	2	7	21	15	11	6	33	12	ns
prot676	234	2	7	4.8	1.2	6	6	2.4	4.8	sig
prot677	214	5	3	10.8	3.6	16	10	14.4	10.8	sig
prot678	180	9	5	10.5	3	4	3	10.5	4.5	ns
prot679	292	5	7	18	30	2	4	24	0	ns
prot680	387	3	3	6	8.4	5	2	4.8	8.4	ns
prot681	283	3	7	18	12.6	4	6	9	10.8	ns
prot682	351	5	5	4.5	7.5	3	7	3	4.5	ns
prot683	502	5	3	18	3	3	4	15	24	ns
prot684	484	6	4	6	6	6	2	3.6	6	ns
prot685	345	6	8	7.2	5.4	6	4	10.8	7.2	ns
prot686	448	5	8	9	7.5	6	6	12	6	sig
prot687	277	3	5	9	15	10	8	54	54	sig
prot688	737	2	6	2.4	8.4	1	4	6	3.6	ns
prot689	159	6	2	16.2	10.8	4	3	7.2	3.6	ns
prot690	153	6	7	4.5	3	5	6	4.5	7.5	ns
prot691	321	6	2	15	9	7	2	9	12	ns
prot692	373	7	4	7.2	7.2	4	7	9.6	7.2	ns
prot693	124	2	3	5.4	9	6	10	14.4	7.2	sig
prot694	330	4	3	4.5	1.5	1	4	7.5	7.5	ns
prot695	319	6	3	12	3	6	4	15	12	sig
prot696	272	4	4	9.6	4.8	7	6	2.4	8.4	ns
prot697	296	3	5	9	9	7	5	1.8	9	ns
prot698	167	3	2	3	3	3	4	10.5	6	ns
prot699	832	5	4	21	3	5	2	12	21	ns
prot700	461	7	5	8.4	2.4	6	4	7.2	1.2	ns
prot701	152	4	4	10.8	9	4	1	0	7.2	ns
prot702	247	3	5	13.5	10.5	8	4	3	7.5	ns
prot703	311	1	3	12	12	5	5	12	18	ns
prot704	299	3	3	3.6	3.6	3	3	4.8	4.8	sig
prot705	383	0	2	1.8	3.6	1	1	5.4	5.4	ns
prot706	426	4	6	10.5	7.5	3	2	6	4.5	ns
prot707	155	4	5	0	21	3	3	18	9	ns
prot708	989	4	2	3.6	6	2	6	4.8	1.2	ns
prot709	187	5	4	0	3.6	3	2	1.8	1.8	ns
prot710	366	2	4	7.5	6	5	1	4.5	4.5	ns
prot711	715	2	6	15	9	4	8	9	6	ns
prot712	830	0	1	8.4	6	6	12	3.6	3.6	sig
prot713	177	3	2	10.8	5.4	1	4	1.8	3.6	ns
prot714	632	3	2	6	9	6	2	6	3	ns
prot715	444	4	2	6	12	3	3	6	18	ns
prot716	1241	1	0	2.4	3.6	6	6	10.8	10.8	sig
prot717	685	0	4	7.2	5.4	3	1	5.4	5.4	ns
prot718	387	2	3	6	3	1	2	3	1.5	sig
prot719	322	4	6	9	9	3	0	3	0	ns
prot720	735	2	1	2.4	1.2	1	3	0	1.2	ns
prot721	186	50	42	61.2	81	37	43	48.6	99	ns
prot722	156	39	42	49.5	57	40	41	51	51	ns
prot723	282	53	41	126	90	48	52	117	132	ns
prot724	140	19	35	32.4	44.4	34	36	49.2	44.4	sig
prot725	137	33	17	41.4	37.8	25	25	66.6	50.4	ns
prot726	124	23	41	42	45	25	33	36	39	ns
prot727	169	16	22	21	54	23	20	60	39	ns
prot728	142	22	20	22.8	38.4	17	27	28.8	40.8	ns
prot729	162	19	23	41.4	50.4	15	28	27	41.4	ns
prot730	200	27	25	43.5	28.5	13	23	28.5	28.5	ns
prot731	156	19	13	36	54	16	17	48	33	ns
prot732	306	20	21	30	15.6	22	20	22.8	26.4	ns
prot733	174	12	14	34.2	30.6	26	16	27	25.2	sig
prot734	194	12	18	16.5	19.5	15	16	40.5	18	ns
prot735	103	14	18	39	48	15	10	51	33	ns
prot736	172	11	7	16.8	20.4	13	16	22.8	12	ns
prot737	180	10	11	25.2	18	10	10	27	12.6	ns
prot738	184	14	14	18	18	9	12	12	13.5	ns
prot739	230	12	13	24	69	19	11	39	30	ns
prot740	187	11	13	15.6	4.8	36	32	28.8	21.6	sig
prot741	189	17	17	16.2	25.2	17	10	16.2	32.4	ns
prot742	180	13	13	25.5	18	19	13	16.5	7.5	ns
prot743	294	13	16	45	33	10	12	48	18	ns
prot744	186	12	14	18	12	13	10	16.8	15.6	ns
prot745	225	11	17	16.2	18	13	12	32.4	12.6	ns
prot746	174	13	13	10.5	16.5	17	18	22.5	21	ns
prot747	208	13	12	30	36	10	9	33	33	ns
prot748	217	11	10	15.6	12	8	12	8.4	14.4	ns
prot749	112	10	7	27	10.8	10	11	21.6	21.6	ns
prot750	206	13	16	21	18	5	13	18	9	ns
prot751	166	7	10	27	21	6	9	21	39	ns
prot752	113	6	9	10.8	10.8	11	11	9.6	9.6	ns
prot753	169	6	7	12.6	14.4	6	7	9	23.4	ns
prot754	313	15	4	12	19.5	8	15	19.5	15	ns
prot755	197	9	10	21	42	5	16	30	36	ns
prot756	124	8	7	7.2	12	3	11	9.6	4.8	ns
prot757	246	17	11	12.6	12.6	5	12	16.2	12.6	ns
prot758	258	6	6	15	10.5	4	10	9	9	ns
prot759	168	7	2	24	12	14	8	18	18	ns
prot760	260	4	3	6	8.4	5	10	10.8	4.8	ns
prot761	243	8	6	14.4	21.6	11	7	14.4	14.4	ns
prot762	124	10	6	10.5	7.5	11	8	16.5	13.5	ns
prot763	208	8	5	12	15	10	5	27	27	ns
prot764	217	7	9	6	7.2	10	6	4.8	8.4	ns
prot765	197	10	5	18	19.8	6	6	9	7.2	ns
prot766	177	5	4	3	13.5	4	6	3	10.5	ns
prot767	146	6	8	18	9	4	3	21	21	ns
prot768	157	1	4	1.2	6	2	4	15.6	8.4	sig
prot769	270	8	4	16.2	9	7	8	10.8	18	ns
prot770	264	6	9	12	7.5	2	8	7.5	6	ns
prot771	274	4	5	27	30	7	6	12	15	ns
prot772	156	6	1	6	6	3	5	9.6	1.2	ns
prot773	252	6	8	18	12.6	2	8	18	1.8	ns
prot774	356	6	7	3	15	10	7	6	9	ns
prot775	180	6	6	36	12	11	8	15	12	ns
prot776	251	7	6	6	6	3	4	10.8	9.6	ns
prot777	156	7	5	9	14.4	4	6	19.8	9	ns
prot778	227	3	8	12	6	5	4	13.5	6	ns
prot779	116	3	5	12	21	6	7	30	18	ns
prot780	154	3	5	6	6	8	7	4.8	4.8	ns
prot781	198	6	7	16.2	9	21	21	16.2	37.8	sig
prot782	236	4	5	6	6	5	4	6	12	ns
prot783	184	4	6	30	30	10	4	15	9	ns
prot784	122	5	3	6	3.6	8	1	9.6	6	ns
prot785	91	3	6	7.2	12.6	5	6	12.6	3.6	ns
prot786	274	6	2	12	4.5	8	7	4.5	13.5	ns
prot787	152	4	10	21	12	3	14	30	9	sig
prot788	162	2	7	3.6	6	7	3	7.2	4.8	ns
prot789	158	10	8	7.2	9	4	9	7.2	12.6	ns
prot790	463	1	5	7.5	6	4	2	9	13.5	ns
prot791	312	2	3	3	15	5	7	15	39	ns
prot792	261	7	4	2.4	7.2	7	3	4.8	4.8	ns
prot793	392	6	10	10.8	18	4	4	5.4	5.4	ns
prot794	182	7	10	7.5	7.5	5	5	7.5	7.5	ns
prot795	310	7	5	6	18	2	6	6	18	ns
prot796	382	5	3	7.2	6	3	3	7.2	8.4	ns
prot797	113	6	10	9	14.4	12	5	10.8	10.8	ns
prot798	111	1	4	7.5	9	6	5	6	7.5	ns
prot799	418	6	7	3	12	5	6	27	12	ns
prot800	185	4	3	7.2	2.4	3	7	6	4.8	ns
prot801	163	4	3	5.4	3.6	7	6	5.4	3.6	ns
prot802	238	6	5	7.5	12	4	3	6	6	ns
prot803	282	4	3	21	12	3	6	12	9	ns
prot804	305	10	5	4.8	3.6	4	5	4.8	6	ns
prot805	292	4	5	5.4	5.4	7	2	10.8	7.2	ns
prot806	427	3	2	4.5	6	3	2	6	12	sig
prot807	234	5	3	12	12	6	2	15	6	ns
prot808	233	7	2	4.8	7.2	6	5	4.8	3.6	ns
prot809	425	3	1	9	14.4	1	5	10.8	5.4	ns
prot810	95	5	1	6	4.5	4	5	6	10.5	ns
prot811	241	4	7	12	9	9	2	21	21	ns
prot812	201	2	3	1.2	4.8	3	7	3.6	6	ns
prot813	474	7	3	0	9	4	2	18	10.8	sig
prot814	437	9	5	7.5	10.5	5	5	4.5	1.5	ns
prot815	411	2	8	18	12	5	1	12	9	ns
prot816	333	3	3	4.8	3.6	12	18	21.6	10.8	sig
prot817	449	4	4	1.8	3.6	4	10	18	3.6	sig
prot818	256	1	5	6	4.5	4	2	3	0	ns
prot819	292	3	7	12	3	6	2	6	12	ns
prot820	669	10	7	6	2.4	1	1	3.6	1.2	ns
prot821	378	3	3	9	12.6	4	5	3.6	12.6	ns
prot822	373	1	5	3	4.5	5	2	3	4.5	ns
prot823	327	1	4	0	0	2	3	6	21	ns
prot824	180	3	5	2.4	4.8	2	5	7.2	10.8	ns
prot825	357	3	2	1.8	7.2	3	2	0	9	ns
prot826	791	2	2	4.5	6	2	1	4.5	6	ns
prot827	1037	3	1	3	12	11	4	27	15	sig
prot828	223	3	3	3.6	2.4	2	1	2.4	3.6	ns
prot829	417	5	2	9	5.4	2	2	3.6	3.6	ns
prot830	310	0	2	1.5	7.5	0	1	1.5	1.5	ns
prot831	796	2	1	6	3	0	3	6	0	ns
prot832	385	0	4	3.6	2.4	3	0	2.4	3.6	ns
prot833	399	2	4	0	10.8	2	6	10.8	3.6	sig
prot834	661	2	2	3	3	4	2	10.5	7.5	sig
prot835	648	2	3	18	12	3	6	9	12	ns
prot836	172	2	2	4.8	3.6	1	3	6	0	ns
prot837	459	0	1	0	1.8	3	2	1.8	1.8	ns
prot838	266	3	3	7.5	1.5	6	9	18	18	sig
prot839	85	61	65	162	138	48	62	132	165	ns
prot840	185	63	72	68.4	64.8	47	56	66	64.8	ns
prot841	130	48	44	124.2	82.8	55	60	108	108	ns
prot842	128	51	58	72	87	59	47	82.5	87	ns
prot843	130	58	55	162	180	59	63	177	201	ns
prot844	150	45	59	74.4	70.8	47	43	69.6	81.6	ns
prot845	94	31	48	70.2	59.4	44	39	66.6	61.2	ns
prot846	154	17	30	37.5	31.5	30	30	21	31.5	ns
prot847	76	17	25	54	81	23	29	69	72	ns
prot848	213	25	12	25.2	26.4	19	23	19.2	27.6	ns
prot849	51	15	14	32.4	36	17	18	39.6	23.4	ns
prot850	198	22	15	30	31.5	32	32	45	63	sig
prot851	150	9	15	45	57	12	14	36	69	ns
prot852	161	9	23	19.2	18	15	12	8.4	8.4	ns
prot853	227	14	10	18	32.4	16	10	30.6	19.8	sig
prot854	56	14	14	24	15	15	22	18	45	sig
prot855	107	17	13	54	48	22	16	63	75	ns
prot856	85	10	15	12	9.6	15	11	16.8	18	ns
prot857	191	13	14	14.4	27	12	11	16.2	27	ns
prot858	207	19	13	15	16.5	13	12	12	18	ns
prot859	313	9	10	45	42	28	30	78	90	sig
prot860	150	12	13	8.4	19.2	8	17	14.4	10.8	ns
prot861	446	9	11	23.4	21.6	9	7	12.6	18	ns
prot862	165	12	10	15	19.5	14	12	18	18	ns
prot863	164	13	11	24	39	11	13	24	30	ns
prot864	183	23	8	13.2	18	9	10	14.4	16.8	ns
prot865	112	11	6	21.6	14.4	6	6	12.6	14.4	ns
prot866	99	9	9	27	13.5	6	9	15	27	ns
prot867	162	12	12	27	36	9	11	24	18	ns
prot868	294	10	9	10.8	9.6	20	20	32.4	19.2	sig
prot869	219	7	13	16.2	23.4	17	8	14.4	18	ns
prot870	139	10	6	15	13.5	16	12	16.5	18	ns
prot871	1091	6	10	42	27	12	7	21	30	ns
prot872	153	10	11	10.8	12	12	8	20.4	13.2	ns
prot873	122	6	8	10.8	14.4	10	7	10.8	14.4	ns
prot874	308	7	11	13.5	19.5	9	7	16.5	18	ns
prot875	274	8	14	15	15	8	6	30	24	ns
prot876	168	17	5	14.4	13.2	9	8	9.6	13.2	ns
prot877	157	6	10	12.6	12.6	18	16	18	32.4	sig
prot878	171	7	4	15	16.5	24	30	45	31.5	sig
prot879	163	8	6	18	21	13	9	24	15	ns
prot880	78	4	9	4.8	9.6	11	9	12	14.4	ns
prot881	177	7	8	9	16.2	11	8	16.2	9	ns
prot882	198	9	11	16.5	10.5	6	6	7.5	10.5	ns
prot883	322	7	8	39	24	11	6	27	12	ns
prot884	145	16	5	16.8	7.2	5	10	9.6	3.6	ns
prot885	224	6	5	16.2	12.6	6	9	7.2	12.6	ns
prot886	155	9	8	10.5	9	8	4	18	6	ns
prot887	102	10	6	24	15	10	12	15	33	ns
prot888	207	8	2	6	8.4	10	3	3.6	8.4	ns
prot889	480	7	5	14.4	7.2	6	4	16.2	10.8	ns
prot890	104	8	3	7.5	9	12	7	9	7.5	ns
prot891	204	6	10	18	24	6	5	9	15	ns
prot892	248	10	4	8.4	12	8	9	9.6	8.4	ns
prot893	157	7	3	7.2	19.8	4	8	16.2	16.2	ns
prot894	132	10	7	10.5	10.5	5	3	10.5	3	ns
prot895	214	4	3	15	6	4	12	36	36	sig
prot896	219	5	3	9.6	3.6	6	7	12	7.2	ns
prot897	193	7	4	12.6	5.4	9	9	9	19.8	ns
prot898	155	4	14	13.5	3	2	7	1.5	6	ns
prot899	239	5	5	12	36	8	7	24	15	ns
prot900	116	10	7	14.4	8.4	5	7	8.4	7.2	ns
prot901	211	6	4	12.6	3.6	7	5	7.2	10.8	ns
prot902	156	5	7	4.5	12	5	5	7.5	7.5	ns
prot903	246	5	3	21	33	3	4	9	9	ns
prot904	218	4	4	7.2	8.4	4	2	8.4	8.4	ns
prot905	201	7	7	19.8	3.6	6	12	12.6	5.4	ns
prot906	111	4	3	1.5	3	7	11	13.5	24	sig
prot907	175	3	5	15	18	5	2	3	9	ns
prot908	195	6	4	6	6	3	9	9.6	9.6	ns
prot909	292	7	8	16.2	7.2	2	10	7.2	10.8	ns
prot910	173	1	5	6	9	2	3	4.5	1.5	ns
prot911	284	5	9	24	18	7	9	18	9	ns
prot912	151	3	5	7.2	6	4	2	4.8	8.4	ns
prot913	165	6	7	5.4	5.4	3	5	19.8	9	ns
prot914	132	6	2	7.5	6	4	1	6	7.5	ns
prot915	177	1	7	12	24	2	3	18	9	ns
prot916	137	4	9	8.4	1.2	9	9	2.4	4.8	ns
prot917	325	3	5	10.8	12.6	7	3	5.4	18	ns
prot918	192	5	3	6	3	3	3	4.5	6	ns
prot919	170	4	3	6	6	3	7	12	15	ns
prot920	157	4	6	4.8	8.4	9	18	25.2	21.6	sig
prot921	192	3	7	10.8	16.2	4	4	3.6	5.4	ns
prot922	474	2	5	1.5	7.5	4	6	9	4.5	ns
prot923	186	5	7	12	9	4	3	9	15	ns
prot924	428	3	3	4.8	2.4	1	2	2.4	1.2	ns
prot925	191	5	5	5.4	9	7	6	5.4	5.4	ns
prot926	169	7	3	7.5	7.5	2	5	1.5	12	ns
prot927	166	4	3	9	3	4	4	9	15	ns
prot928	290	4	7	8.4	4.8	5	11	7.2	2.4	sig
prot929	216	3	4	1.8	9	5	3	5.4	5.4	ns
prot930	103	2	3	3	1.5	9	2	7.5	3	sig
prot931	271	2	3	24	9	2	5	6	12	ns
prot932	147	2	0	4.8	2.4	5	2	8.4	2.4	ns
prot933	135	9	5	7.2	7.2	1	1	9	7.2	ns
prot934	135	3	3	7.5	1.5	2	2	6	6	ns
prot935	135	1	4	6	9	4	5	21	12	ns
prot936	135	3	5	7.2	3.6	6	2	3.6	8.4	ns
prot937	321	5	5	7.2	3.6	4	5	3.6	7.2	ns
prot938	164	3	3	3	1.5	9	15	18	22.5	sig
prot939	113	6	0	9	12	3	3	9	6	ns
prot940	271	2	0	4.8	4.8	15	9	14.4	7.2	sig
prot941	204	1	3	3.6	3.6	3	1	1.8	3.6	ns
prot942	276	5	3	7.5	6	5	2	7.5	1.5	ns
prot943	108	5	7	15	12	2	3	6	9	ns
prot944	91	4	4	1.2	4.8	4	4	14.4	4.8	sig
prot945	325	4	3	16.2	5.4	3	2	7.2	7.2	ns
prot946	114	1	1	3	7.5	2	2	3	1.5	ns
prot947	277	3	2	18	9	1	3	3	18	ns
prot948	118	0	1	4.8	7.2	1	4	3.6	7.2	ns
prot949	121	6	5	1.8	3.6	2	4	5.4	1.8	ns
prot950	198	2	3	4.5	7.5	0	1	1.5	7.5	ns
prot951	237	0	1	6	6	2	1	0	15	ns
prot952	220	2	2	0	0	4	4	3.6	1.2	ns
prot953	406	4	2	5.4	5.4	3	2	7.2	3.6	ns
prot954	391	1	3	1.5	0	2	1	1.5	6	ns
prot955	189	4	0	6	6	3	3	0	0	ns
prot956	232	5	1	1.2	2.4	0	0	4.8	1.2	ns
prot957	470	2	3	0	3.6	4	2	3.6	12.6	ns
prot958	527	3	3	1.5	1.5	3	1	4.5	4.5	ns
prot959	141	1	5	3	6	1	3	9	6	ns
prot960	602	1	0	1.2	2.4	4	1	0	0	ns
prot961	109	23	28	41.4	43.2	32	14	59.4	55.8	ns
prot962	258	24	22	42	39	26	20	24	39	ns
prot963	168	23	23	51	60	54	39	162	126	sig
prot964	177	15	15	28.8	20.4	9	12	18	21.6	ns
prot965	104	14	14	18	23.4	18	24	36	43.2	sig
prot966	187	3	6	12	12	9	12	16.5	19.5	ns
prot967	134	14	15	42	48	20	14	24	54	ns
prot968	153	11	12	15.6	16.8	22	32	26.4	28.8	sig
prot969	125	14	13	19.8	21.6	22	10	36	32.4	sig
prot970	242	14	10	10.5	22.5	19	13	24	19.5	sig
prot971	128	16	10	24	42	10	9	27	15	ns
prot972	160	5	9	4.8	12	9	13	13.2	8.4	ns
prot973	65	11	9	14.4	27	10	7	14.4	23.4	ns
prot974	143	11	9	25.5	22.5	14	13	10.5	21	ns
prot975	131	9	3	24	36	12	9	30	12	ns
prot976	128	5	10	10.8	13.2	14	10	21.6	12	ns
prot977	76	8	8	5.4	10.8	7	3	21.6	7.2	ns
prot978	95	9	7	27	19.5	14	7	12	16.5	ns
prot979	70	8	8	36	21	6	10	9	27	ns
prot980	136	9	7	9.6	10.8	13	6	15.6	12	ns
prot981	116	11	8	14.4	19.8	3	10	21.6	21.6	ns
prot982	108	11	11	22.5	15	12	12	19.5	21	sig
prot983	195	5	7	12	21	13	8	27	39	ns
prot984	145	7	8	7.2	10.8	11	5	9.6	7.2	ns
prot985	102	6	9	16.2	16.2	11	5	14.4	18	ns
prot986	173	5	7	9	12	18	9	36	31.5	sig
prot987	212	6	5	6	12	9	12	18	18	ns
prot988	116	4	7	9.6	8.4	6	5	3.6	7.2	ns
prot989	219	2	3	14.4	12.6	3	7	12.6	12.6	ns
prot990	312	12	6	18	10.5	8	6	10.5	33	sig
prot991	78	4	6	27	33	7	9	18	12	ns
prot992	193	5	7	8.4	7.2	7	11	4.8	9.6	ns
prot993	500	2	5	5.4	3.6	3	1	9	7.2	ns
prot994	195	5	6	6	9	3	2	3	10.5	ns
prot995	177	8	4	24	15	5	5	39	9	ns
prot996	224	3	5	7.2	14.4	6	4	8.4	4.8	ns
prot997	239	3	3	5.4	12.6	6	1	10.8	10.8	sig
prot998	223	4	5	7.5	10.5	4	4	4.5	15	sig
prot999	113	8	8	18	18	3	5	15	6	ns
prot1000	94	7	6	6	12	4	3	6	2.4	ns
prot1001	74	2	14	7.2	7.2	5	4	10.8	3.6	ns
prot1002	265	7	7	10.5	4.5	12	15	36	27	sig
prot1003	225	6	4	24	15	8	4	12	15	ns
prot1004	129	2	7	7.2	1.2	8	6	7.2	3.6	ns
prot1005	210	4	4	10.8	10.8	2	4	12.6	9	ns
prot1006	248	8	6	9	0	5	7	4.5	7.5	ns
prot1007	158	5	6	15	12	10	5	15	21	ns
prot1008	68	6	7	8.4	6	1	4	2.4	2.4	ns
prot1009	68	8	8	12.6	3.6	6	4	9	7.2	ns
prot1010	548	3	5	7.5	9	2	4	15	7.5	sig
prot1011	123	6	5	15	18	5	4	21	18	ns
prot1012	181	5	3	4.8	7.2	3	5	0	7.2	ns
prot1013	824	7	3	7.2	5.4	6	3	10.8	3.6	ns
prot1014	250	5	3	6	7.5	8	6	9	4.5	ns
prot1015	242	0	6	24	9	3	5	15	15	ns
prot1016	186	3	5	3.6	4.8	2	6	7.2	4.8	ns
prot1017	228	4	6	5.4	7.2	8	7	12.6	10.8	ns
prot1018	106	4	6	4.5	4.5	2	1	6	3	ns
prot1019	135	3	6	9	27	4	2	18	18	ns
prot1020	173	4	3	1.2	7.2	3	3	4.8	6	ns
prot1021	245	2	3	5.4	5.4	7	3	3.6	0	ns
prot1022	98	2	8	7.5	3	4	10	15	3	sig
prot1023	149	4	1	15	6	2	9	27	21	sig
prot1024	136	3	3	6	6	4	4	4.8	2.4	ns
prot1025	335	3	5	7.2	1.8	8	4	10.8	14.4	sig
prot1026	81	2	0	9	6	0	4	4.5	7.5	ns
prot1027	124	7	3	12	3	10	9	18	18	sig
prot1028	204	5	5	3.6	0	6	0	6	6	ns
prot1029	124	4	4	5.4	10.8	4	3	3.6	0	ns
prot1030	231	4	0	4.5	6	2	0	4.5	4.5	ns
prot1031	192	3	5	15	3	8	4	3	3	ns
prot1032	514	2	7	4.8	1.2	4	4	8.4	2.4	ns
prot1033	277	6	6	14.4	9	4	3	5.4	18	ns
prot1034	159	4	2	4.5	4.5	4	3	1.5	10.5	ns
prot1035	190	4	3	15	15	2	2	21	3	ns
prot1036	225	2	5	2.4	8.4	5	2	1.2	3.6	ns
prot1037	57	5	4	0	0	2	5	9	7.2	ns
prot1038	153	4	3	3	7.5	1	5	7.5	6	ns
prot1039	91	1	2	9	6	3	4	18	6	ns
prot1040	94	3	5	1.2	3.6	6	2	3.6	3.6	ns
prot1041	112	6	3	5.4	7.2	2	4	9	7.2	ns
prot1042	336	6	4	6	3	1	2	10.5	7.5	sig
prot1043	241	1	4	18	21	5	11	27	9	ns
prot1044	108	2	5	3.6	2.4	7	1	1.2	1.2	ns
prot1045	117	2	1	12.6	3.6	5	5	5.4	10.8	ns
prot1046	286	4	7	7.5	6	4	3	4.5	7.5	ns
prot1047	122	2	3	3	12	2	6	6	9	ns
prot1048	273	2	4	4.8	4.8	6	12	14.4	7.2	sig
prot1049	237	4	1	5.4	10.8	4	4	1.8	5.4	ns
prot1050	222	4	2	4.5	4.5	8	8	12	9	sig
prot1051	799	1	2	0	9	0	2	12	6	ns
prot1052	125	3	3	2.4	1.2	10	4	16.8	4.8	sig
prot1053	98	3	4	9	9	5	3	0	1.8	ns
prot1054	153	2	2	3	3	3	4	1.5	3	ns
prot1055	186	2	1	9	6	1	2	3	6	sig
prot1056	188	1	0	8.4	1.2	3	2	2.4	0	ns
prot1057	127	0	2	5.4	1.8	0	3	0	0	ns
prot1058	65	103	110	178.5	163.5	105	101	154.5	160.5	ns
prot1059	115	49	52	123	192	43	48	165	147	ns
prot1060	65	32	31	33.6	34.8	60	66	79.2	81.6	sig
prot1061	90	20	17	46.8	37.8	18	14	36	45	ns
prot1062	120	12	12	7.5	19.5	11	15	16.5	22.5	ns
prot1063	83	8	12	36	21	10	11	30	39	ns
prot1064	177	4	5	15.6	7.2	5	5	4.8	7.2	ns
prot1065	59	5	6	10.8	12.6	5	3	9	16.2	ns
prot1066	97	9	12	13.5	9	10	16	15	18	ns
prot1067	188	5	7	27	36	16	13	66	69	sig
prot1068	82	7	7	3.6	7.2	12	8	7.2	9.6	sig
prot1069	109	5	10	12.6	10.8	9	9	12.6	28.8	ns
prot1070	109	9	8	12	7.5	8	8	13.5	22.5	ns
prot1071	168	10	18	36	24	7	11	24	24	ns
prot1072	188	11	7	10.8	9.6	9	11	18	15.6	ns
prot1073	82	7	3	7.2	14.4	25	22	28.8	7.2	sig
prot1074	75	2	8	6	7.5	6	8	13.5	9	ns
prot1075	151	11	6	30	21	5	5	33	0	ns
prot1076	175	8	4	8.4	3.6	7	7	6	13.2	ns
prot1077	116	1	2	5.4	25.2	4	6	7.2	9	ns
prot1078	161	5	6	9	16.5	10	6	7.5	7.5	ns
prot1079	95	11	4	21	21	12	8	6	42	sig
prot1080	101	4	9	6	2.4	10	6	4.8	26.4	sig
prot1081	175	5	8	3.6	3.6	13	7	7.2	3.6	ns
prot1082	401	3	6	6	9	5	11	16.5	13.5	sig
prot1083	214	6	2	15	30	10	6	21	15	ns
prot1084	215	2	3	3.6	3.6	3	7	4.8	6	ns
prot1085	152	6	5	7.2	9	8	14	21.6	18	sig
prot1086	125	2	7	6	4.5	5	2	9	4.5	ns
prot1087	154	1	2	18	6	3	2	15	6	ns
prot1088	119	4	5	7.2	10.8	3	6	6	9.6	ns
prot1089	145	4	7	7.2	7.2	5	3	9	7.2	ns
prot1090	256	4	7	10.5	6	6	6	10.5	6	ns
prot1091	119	3	11	6	12	3	4	15	9	ns
prot1092	159	4	5	4.8	8.4	6	4	8.4	4.8	sig
prot1093	91	3	5	7.2	9	6	8	3.6	12.6	ns
prot1094	396	7	3	7.5	6	4	6	6	7.5	ns
prot1095	205	6	5	18	12	3	6	6	3	ns
prot1096	108	5	6	3.6	3.6	5	1	3.6	4.8	ns
prot1097	71	3	5	7.2	12.6	3	5	10.8	9	ns
prot1098	259	4	3	6	7.5	1	3	4.5	4.5	ns
prot1099	191	4	4	3	3	1	2	9	15	ns
prot1100	147	6	4	8.4	4.8	1	0	3.6	3.6	ns
prot1101	292	4	7	7.2	7.2	13	5	7.2	12.6	sig
prot1102	69	3	3	3	4.5	5	1	1.5	1.5	ns
prot1103	245	5	1	3	6	5	4	15	6	ns
prot1104	146	1	1	2.4	3.6	3	3	4.8	1.2	ns
prot1105	351	1	1	7.2	5.4	3	1	7.2	7.2	ns
prot1106	106	4	3	7.5	7.5	2	3	6	10.5	ns
prot1107	180	4	1	3	15	2	5	12	21	ns
prot1108	199	2	4	8.4	6	6	5	7.2	4.8	ns
prot1109	185	3	6	1.8	9	5	5	7.2	10.8	ns
prot1110	182	6	2	4.5	3	3	7	3	4.5	ns
prot1111	59	2	5	3	9	4	2	6	9	ns
prot1112	173	0	5	6	2.4	4	4	4.8	8.4	ns
prot1113	105	2	3	12.6	5.4	3	4	10.8	3.6	ns
prot1114	79	2	2	3	3	2	4	6	4.5	ns
prot1115	94	1	1	9	6	3	2	12	9	ns
prot1116	235	3	3	1.2	1.2	3	2	6	2.4	ns
prot1117	99	2	1	7.2	10.8	2	1	7.2	3.6	ns
prot1118	103	4	3	6	3	2	4	1.5	3	ns
prot1119	226	4	2	6	3	1	3	9	0	ns
prot1120	168	2	2	3.6	8.4	2	0	7.2	1.2	ns
prot1121	454	4	4	0	1.8	0	1	5.4	5.4	ns
prot1122	92	0	3	3	0	3	3	4.5	1.5	ns
prot1123	99	1	4	15	12	0	2	3	18	ns
prot1124	116	4	1	4.8	6	1	3	2.4	3.6	ns
prot1125	90	3	1	5.4	5.4	5	2	3.6	5.4	ns
prot1126	87	6	2	4.5	3	2	4	4.5	3	ns
prot1127	294	3	3	6	3	2	2	15	21	sig
prot1128	354	0	6	1.2	1.2	1	1	3.6	0	ns
prot1129	216	1	2	3.6	3.6	2	4	3.6	10.8	sig
prot1130	138	2	2	1.5	7.5	1	3	3	1.5	ns
prot1131	187	0	3	12	3	3	1	6	12	ns
prot1132	495	3	2	1.2	0	1	2	1.2	2.4	ns
prot1133	406	3	1	3.6	1.8	1	2	3.6	3.6	ns
prot1134	382	0	2	3	3	0	2	4.5	1.5	ns
prot1135	272	1	2	9	6	2	6	0	0	ns
prot1136	71	17	17	28.8	18	20	20	25.2	39.6	ns
prot1137	105	20	18	34.2	37.8	17	21	30.6	36	ns
prot1138	234	11	18	33	21	20	17	27	27	ns
prot1139	112	16	12	30	39	25	15	42	54	ns
prot1140	114	19	10	16.8	16.8	12	17	12	19.2	ns
prot1141	112	6	3	3.6	21.6	9	6	12.6	5.4	ns
prot1142	166	10	9	13.5	13.5	9	7	13.5	18	ns
prot1143	104	9	5	12	12	2	7	18	9	ns
prot1144	376	5	7	7.2	12	9	7	6	2.4	ns
prot1145	83	3	4	9	10.8	5	4	5.4	10.8	ns
prot1146	51	3	1	9	7.5	11	7	16.5	3	ns
prot1147	74	8	4	27	18	7	8	18	27	ns
prot1148	74	7	7	4.8	4.8	7	2	2.4	7.2	ns
prot1149	117	8	4	3.6	12.6	3	6	1.8	10.8	ns
prot1150	106	3	6	7.5	12	3	7	4.5	6	ns
prot1151	110	4	4	9	12	2	7	18	3	ns
prot1152	73	2	5	3.6	0	4	6	14.4	7.2	sig
prot1153	113	5	4	9	5.4	4	5	5.4	5.4	ns
prot1154	358	5	1	3	6	4	5	4.5	6	ns
prot1155	99	2	4	15	6	4	10	12	12	sig
prot1156	115	8	4	7.2	1.2	4	0	4.8	3.6	ns
prot1157	180	2	3	5.4	1.8	7	6	1.8	3.6	ns
prot1158	67	3	2	6	4.5	4	3	3	3	ns
prot1159	99	5	3	6	6	2	3	6	6	ns
prot1160	99	3	0	4.8	3.6	4	6	2.4	10.8	sig
prot1161	99	4	1	9	3.6	3	4	9	1.8	ns
prot1162	98	6	2	1.5	4.5	3	4	3	9	ns
prot1163	165	2	2	12	6	1	6	0	15	ns
prot1164	76	2	4	2.4	1.2	3	3	0	2.4	ns
prot1165	90	6	6	1.8	0	4	1	1.8	3.6	ns
prot1166	113	3	2	4.5	3	7	1	1.5	1.5	ns
prot1167	90	3	1	15	12	3	2	9	6	ns
prot1168	163	5	0	4.8	3.6	1	3	2.4	3.6	ns
prot1169	102	2	3	1.8	0	4	3	3.6	3.6	ns
prot1170	183	3	0	4.5	0	8	8	6	6	sig
prot1171	98	7	1	3	3	3	1	9	9	ns
prot1172	146	3	4	2.4	0	1	3	3.6	3.6	ns
prot1173	145	1	1	5.4	1.8	1	1	3.6	3.6	ns
prot1174	166	3	1	4.5	7.5	1	7	3	4.5	ns
prot1175	100	2	1	9	6	2	0	0	6	ns
prot1176	393	0	3	2.4	0	1	5	1.2	2.4	ns
prot1177	89	5	1	5.4	3.6	2	2	3.6	3.6	ns
prot1178	391	1	2	1.5	4.5	1	2	1.5	6	ns
prot1179	89	1	1	12	0	2	0	6	3	ns
prot1180	1106	10	11	9.6	8.4	11	12	9.6	7.2	ns
prot1181	3227	7	5	12.6	12.6	13	9	19.8	16.2	sig
prot1182	539	14	8	13.5	16.5	13	11	10.5	10.5	ns
prot1183	771	3	4	12	21	2	3	18	27	ns
prot1184	2680	5	6	2.4	4.8	5	1	6	6	ns
prot1185	917	4	5	9	7.2	5	3	9	9	ns
prot1186	4114	1	2	9	0	9	3	9	9	sig
prot1187	449	12	11	24	27	24	18	45	99	sig
prot1188	1304	4	2	8.4	4.8	2	3	4.8	2.4	ns
prot1189	393	7	7	10.8	14.4	3	3	12.6	12.6	ns
prot1190	1513	2	2	4.5	3	2	1	1.5	16.5	ns
prot1191	2580	2	2	9	9	6	5	12	12	ns
prot1192	959	11	11	9.6	12	5	13	3.6	10.8	ns
prot1193	510	8	4	12.6	10.8	7	7	25.2	16.2	sig
prot1194	427	6	10	12	16.5	11	10	4.5	6	ns
prot1195	413	4	8	6	18	2	2	21	9	ns
prot1196	819	1	7	2.4	8.4	6	6	2.4	7.2	ns
prot1197	1779	6	1	1.8	1.8	5	4	1.8	1.8	sig
prot1198	1379	4	0	6	1.5	5	4	6	7.5	sig
prot1199	652	1	3	9	21	4	4	15	21	sig
prot1200	704	6	2	1.2	3.6	1	6	6	3.6	ns
prot1201	1028	2	5	5.4	1.8	1	5	10.8	7.2	sig
prot1202	1181	2	3	3	3	3	5	0	6	ns
prot1203	383	3	3	12	15	8	8	39	24	sig
prot1204	1077	6	6	4.8	13.2	8	10	12	10.8	sig
prot1205	452	3	2	5.4	3.6	3	3	10.8	7.2	ns
prot1206	434	3	5	7.5	7.5	4	3	3	12	ns
prot1207	955	1	2	15	0	2	6	15	12	ns
prot1208	528	8	4	6	7.2	12	14	12	16.8	sig
prot1209	228	5	2	12.6	10.8	2	2	0	7.2	ns
prot1210	781	3	7	7.5	3	5	3	6	3	ns
prot1211	548	2	5	6	12	3	3	6	12	ns
prot1212	273	1	1	4.8	1.2	3	0	3.6	2.4	ns
prot1213	153	10	7	16.2	16.2	8	10	21.6	18	sig
prot1214	320	2	6	1.5	12	9	7	13.5	12	ns
prot1215	219	6	4	18	12	6	7	15	12	ns
prot1216	410	8	3	2.4	9.6	6	7	1.2	4.8	ns
prot1217	322	7	7	12.6	16.2	6	3	14.4	18	ns
prot1218	629	7	2	3	6	5	4	6	7.5	ns
prot1219	264	7	5	15	12	9	1	12	9	ns
prot1220	356	3	5	3.6	3.6	5	5	0	2.4	ns
prot1221	390	3	4	10.8	12.6	4	4	21.6	3.6	ns
prot1222	235	1	3	9	4.5	3	4	3	1.5	ns
prot1223	263	7	5	9	6	5	1	3	15	ns
prot1224	481	0	1	0	6	3	2	2.4	3.6	ns
prot1225	551	2	6	14.4	10.8	4	6	9	5.4	ns
prot1226	481	1	7	7.5	1.5	6	4	12	6	sig
prot1227	487	0	5	3	6	2	2	0	3	ns
prot1228	881	1	1	3.6	4.8	4	1	1.2	1.2	sig
prot1229	2284	3	0	7.2	1.8	1	3	1.8	5.4	ns
prot1230	852	4	2	3	0	4	2	6	7.5	ns
prot1231	341	4	3	6	0	2	2	6	12	ns
prot1232	182	1	3	4.8	2.4	2	5	6	1.2	sig
prot1233	327	7	8	18	10.8	1	3	9	5.4	ns
prot1234	219	7	1	6	3	3	6	1.5	4.5	ns
prot1235	406	5	3	15	15	15	30	63	54	sig
prot1236	332	3	1	1.2	3.6	5	1	0	2.4	ns
prot1237	365	2	2	9	7.2	1	3	3.6	10.8	ns
prot1238	308	9	6	10.5	9	1	2	3	3	ns
prot1239	232	3	5	6	6	5	0	15	6	ns
prot1240	2067	3	5	4.8	2.4	6	3	4.8	2.4	ns
prot1241	865	1	2	1.8	3.6	2	2	7.2	7.2	sig
prot1242	682	2	3	3	0	1	4	6	3	ns
prot1243	573	3	1	12	9	4	3	3	6	ns
prot1244	454	3	5	3.6	2.4	0	2	0	1.2	ns
prot1245	611	11	10	19.8	30.6	14	13	18	23.4	ns
prot1246	133	5	6	6	12	3	7	7.5	12	ns
prot1247	221	7	5	6	9	7	9	24	9	ns
prot1248	153	10	7	9.6	4.8	8	6	16.8	9.6	sig
prot1249	363	4	5	9	21.6	3	3	12.6	10.8	ns
prot1250	435	5	1	13.5	7.5	7	6	10.5	12	ns
prot1251	366	3	7	15	12	2	3	9	18	ns
prot1252	170	4	2	2.4	9.6	2	12	12	7.2	sig
prot1253	267	2	3	7.2	1.8	4	4	1.8	1.8	ns
prot1254	463	6	2	4.5	10.5	1	6	4.5	9	ns
prot1255	542	4	0	12	6	4	4	6	15	sig
prot1256	448	9	2	2.4	2.4	4	0	3.6	6	ns
prot1257	177	3	4	5.4	3.6	2	7	9	7.2	ns
prot1258	365	2	4	7.5	6	4	2	1.5	7.5	ns
prot1259	746	4	1	15	9	1	1	9	12	ns
prot1260	458	4	5	1.2	4.8	10	2	6	3.6	ns
prot1261	147	2	2	3.6	7.2	9	7	12.6	16.2	sig
prot1262	266	6	2	6	7.5	3	3	7.5	4.5	ns
prot1263	340	3	2	0	6	2	3	12	3	ns
prot1264	398	3	5	3.6	2.4	2	4	4.8	6	ns
prot1265	403	1	0	3.6	1.8	2	3	0	0	ns
prot1266	302	1	3	3	1.5	1	6	7.5	4.5	ns
prot1267	465	2	4	6	6	4	1	0	12	ns
prot1268	487	0	2	1.2	1.2	3	3	0	2.4	ns
prot1269	568	2	3	3.6	5.4	3	1	5.4	9	ns
prot1270	370	4	2	1.5	4.5	3	4	6	4.5	ns
prot1271	435	4	1	6	3	1	0	6	6	ns
prot1272	382	3	3	1.2	1.2	3	0	1.2	1.2	ns
prot1273	400	0	0	0	0	2	2	3.6	9	sig
prot1274	1317	2	1	1.5	0	3	2	4.5	3	sig
prot1275	1827	0	1	3	9	1	1	0	0	ns
prot1276	227	9	4	7.2	4.8	6	6	9.6	6	ns
prot1277	126	0	8	14.4	9	10	2	5.4	10.8	ns
prot1278	199	5	2	6	6	9	2	6	10.5	ns
prot1279	186	8	5	15	6	4	6	9	12	ns
prot1280	397	5	2	6	3.6	6	2	3.6	7.2	ns
prot1281	191	3	5	16.2	7.2	1	5	9	3.6	ns
prot1282	181	3	5	4.5	9	9	3	0	4.5	ns
prot1283	332	4	5	6	24	4	3	12	18	ns
prot1284	207	2	4	2.4	3.6	2	3	4.8	7.2	ns
prot1285	433	6	4	7.2	1.8	5	6	5.4	9	ns
prot1286	220	5	3	4.5	4.5	4	4	9	3	ns
prot1287	174	4	2	18	18	5	2	9	9	ns
prot1288	398	1	5	1.2	7.2	18	15	14.4	3.6	sig
prot1289	250	6	6	5.4	9	1	6	5.4	9	ns
prot1290	254	0	2	4.5	3	2	6	3	3	sig
prot1291	278	3	1	3	9	5	3	3	6	ns
prot1292	195	7	1	4.8	3.6	4	4	1.2	1.2	sig
prot1293	493	3	1	1.8	1.8	4	4	7.2	9	ns
prot1294	395	2	3	7.5	6	2	3	4.5	3	ns
prot1295	346	1	1	15	0	1	2	9	3	ns
prot1296	386	4	2	8.4	3.6	6	3	1.2	2.4	ns
prot1297	323	4	2	0	7.2	6	1	1.8	10.8	ns
prot1298	221	2	7	6	6	14	5	24	7.5	sig
prot1299	330	2	3	3	15	4	1	3	12	sig
prot1300	913	4	2	4.8	3.6	6	3	2.4	2.4	ns
prot1301	216	0	3	7.2	0	3	7	3.6	9	ns
prot1302	176	3	1	6	3	2	3	4.5	1.5	ns
prot1303	396	2	2	9	12	15	3	9	36	sig
prot1304	144	3	1	3.6	6	4	8	2.4	1.2	sig
prot1305	340	3	3	9	5.4	5	4	5.4	5.4	ns
prot1306	177	2	2	4.5	0	1	0	1.5	3	ns
prot1307	491	5	1	3	21	4	2	3	9	ns
prot1308	289	3	1	3.6	1.2	9	2	13.2	6	sig
prot1309	925	5	4	3.6	10.8	2	3	1.8	9	ns
prot1310	266	2	2	3	4.5	8	6	9	3	sig
prot1311	584	1	2	3	3	7	7	12	21	sig
prot1312	316	1	0	2.4	2.4	2	5	0	2.4	ns
prot1313	365	3	6	3.6	1.8	0	3	5.4	0	ns
prot1314	282	2	3	6	1.5	1	1	7.5	4.5	ns
prot1315	465	4	1	12	15	5	1	6	6	ns
prot1316	577	3	3	2.4	2.4	0	2	1.2	0	ns
prot1317	274	2	3	5.4	7.2	2	3	1.8	5.4	ns
prot1318	517	2	0	4.5	1.5	5	0	1.5	3	ns
prot1319	782	0	0	3	12	0	3	9	3	ns
prot1320	567	0	2	1.2	3.6	2	2	1.2	2.4	ns
prot1321	356	0	2	5.4	3.6	4	1	0	1.8	ns
prot1322	229	2	2	6	3	2	2	7.5	7.5	sig
prot1323	388	0	2	9	6	0	1	12	0	ns
prot1324	109	8	5	10.8	9.6	5	11	15.6	9.6	ns
prot1325	167	3	2	9	1.8	1	3	5.4	5.4	ns
prot1326	192	6	5	6	12	3	4	4.5	4.5	ns
prot1327	174	3	1	3	3	7	1	6	12	ns
prot1328	144	3	4	6	4.8	2	6	6	2.4	ns
prot1329	139	3	7	7.2	5.4	4	2	9	7.2	ns
prot1330	160	5	7	3	12	6	1	9	9	ns
prot1331	220	3	6	18	9	5	4	24	24	ns
prot1332	248	10	1	3.6	3.6	7	2	6	3.6	ns
prot1333	254	3	2	3.6	5.4	4	6	5.4	12.6	ns
prot1334	213	8	3	4.5	6	6	12	18	13.5	sig
prot1335	81	3	0	9	9	4	3	9	6	ns
prot1336	318	5	4	3.6	6	2	4	3.6	3.6	ns
prot1337	247	4	10	3.6	9	5	3	9	3.6	ns
prot1338	381	2	1	3	3	9	9	9	22.5	sig
prot1339	159	5	3	6	9	1	1	9	9	ns
prot1340	205	3	8	6	7.2	4	6	2.4	4.8	sig
prot1341	244	4	3	3.6	5.4	4	4	14.4	16.2	ns
prot1342	160	3	1	1.5	3	2	3	3	7.5	ns
prot1343	288	3	1	6	15	4	4	6	6	sig
prot1344	383	6	1	2.4	3.6	1	3	4.8	1.2	ns
prot1345	206	2	1	7.2	3.6	1	2	10.8	7.2	sig
prot1346	703	0	3	3	0	1	4	1.5	3	ns
prot1347	238	1	3	3	6	7	5	6	6	ns
prot1348	366	2	1	1.2	1.2	8	4	12	9.6	sig
prot1349	430	2	3	7.2	1.8	3	4	5.4	9	ns
prot1350	637	1	2	3	3	2	3	3	3	ns
prot1351	141	1	5	6	6	4	6	18	12	sig
prot1352	140	2	0	2.4	2.4	2	2	4.8	1.2	ns
prot1353	431	3	1	5.4	1.8	1	0	3.6	9	ns
prot1354	969	5	2	4.5	3	0	2	3	1.5	ns
prot1355	247	3	3	9	6	3	1	9	9	ns
prot1356	1101	3	4	1.2	3.6	4	5	1.2	4.8	ns
prot1357	178	1	2	1.8	3.6	0	0	3.6	3.6	ns
prot1358	178	1	6	4.5	0	2	4	1.5	6	ns
prot1359	297	2	1	3	12	2	3	6	3	ns
prot1360	238	4	4	2.4	1.2	2	4	2.4	4.8	sig
prot1361	226	0	4	1.8	3.6	3	1	5.4	5.4	ns
prot1362	486	5	2	3	3	2	4	6	6	sig
prot1363	758	3	1	9	9	1	0	3	0	ns
prot1364	305	4	1	1.2	1.2	3	3	4.8	1.2	ns
prot1365	526	2	2	1.8	3.6	2	1	1.8	1.8	ns
prot1366	375	0	5	6	1.5	4	4	3	4.5	sig
prot1367	651	2	1	6	6	0	1	3	3	ns
prot1368	5934	0	1	0	0	0	0	1.2	4.8	ns
prot1369	421	0	2	1.8	0	7	4	12.6	7.2	sig
prot1370	142	3	2	0	6	2	0	1.5	3	ns
prot1371	1145	0	3	6	3	0	0	6	3	ns
prot1372	238	0	1	2.4	3.6	2	2	2.4	2.4	ns
prot1373	391	1	1	1.8	3.6	2	0	0	3.6	ns
prot1374	618	2	1	0	0	1	1	0	1.5	ns
prot1375	93	5	6	21	9	9	12	36	18	ns
prot1376	130	8	2	6	14.4	11	7	10.8	19.2	sig
prot1377	83	9	5	12.6	5.4	5	3	5.4	12.6	ns
prot1378	361	3	2	1.5	3	3	21	4.5	18	sig
prot1379	193	4	4	15	12	10	10	6	6	sig
prot1380	393	8	3	7.2	6	9	6	6	6	ns
prot1381	232	3	5	5.4	9	3	5	5.4	7.2	ns
prot1382	201	3	6	6	7.5	5	5	4.5	6	ns
prot1383	105	4	5	6	3	6	2	6	9	sig
prot1384	173	1	5	7.2	3.6	2	7	6	7.2	ns
prot1385	182	3	5	1.8	5.4	5	0	1.8	7.2	ns
prot1386	199	1	3	3	9	2	5	4.5	4.5	ns
prot1387	191	3	4	6	9	2	2	9	15	ns
prot1388	274	1	3	2.4	3.6	1	3	4.8	3.6	ns
prot1389	135	1	3	5.4	10.8	1	2	7.2	5.4	ns
prot1390	169	3	3	1.5	0	2	3	3	6	ns
prot1391	688	3	3	12	6	2	6	3	12	ns
prot1392	152	2	1	2.4	3.6	2	6	3.6	6	ns
prot1393	528	2	4	9	10.8	2	4	5.4	10.8	ns
prot1394	157	1	4	6	4.5	8	3	6	12	sig
prot1395	126	3	6	6	0	8	2	12	18	ns
prot1396	80	4	6	3.6	7.2	3	1	3.6	7.2	ns
prot1397	122	2	4	3.6	1.8	3	2	3.6	0	ns
prot1398	232	3	3	6	7.5	5	2	10.5	19.5	sig
prot1399	171	2	9	9	9	3	3	3	12	ns
prot1400	70	2	0	4.8	3.6	5	7	10.8	6	sig
prot1401	130	3	1	1.8	0	12	3	16.2	16.2	sig
prot1402	103	0	3	3	1.5	2	2	7.5	4.5	ns
prot1403	547	2	1	9	12	2	2	3	6	ns
prot1404	250	0	3	3.6	0	3	1	2.4	1.2	ns
prot1405	497	2	5	1.8	5.4	3	4	3.6	3.6	ns
prot1406	312	0	3	3	0	4	1	1.5	0	ns
prot1407	152	4	1	0	0	2	3	6	6	ns
prot1408	535	3	1	2.4	1.2	5	2	4.8	4.8	ns
prot1409	87	1	2	0	3.6	1	1	1.8	7.2	ns
prot1410	232	0	2	0	4.5	0	1	9	3	ns
prot1411	232	3	2	6	3	2	3	6	12	ns
prot1412	843	0	1	2.4	2.4	4	1	3.6	3.6	ns
prot1413	555	0	5	3.6	5.4	4	0	5.4	3.6	ns
prot1414	173	1	1	1.5	1.5	2	2	1.5	4.5	ns
prot1415	194	3	2	3	6	3	2	9	3	ns
prot1416	180	1	4	2.4	1.2	3	1	0	0	ns
prot1417	199	3	0	7.2	0	2	1	1.8	3.6	ns
prot1418	287	4	3	7.5	1.5	3	3	7.5	3	ns
prot1419	999	2	4	9	6	3	2	6	9	ns
prot1420	220	4	6	4.8	2.4	1	0	1.2	1.2	ns
prot1421	648	2	3	7.2	3.6	4	1	0	3.6	ns
prot1422	164	3	1	1.5	4.5	3	2	1.5	4.5	ns
prot1423	181	0	3	3	0	6	1	6	3	sig
prot1424	285	10	8	9.6	2.4	12	6	4.8	3.6	ns
prot1425	172	3	4	7.2	7.2	3	9	3.6	9	ns
prot1426	103	3	2	9	0	9	4	6	10.5	sig
prot1427	430	2	5	6	3	4	3	12	15	ns
prot1428	130	9	4	9.6	4.8	3	10	6	6	ns
prot1429	123	7	4	7.2	5.4	2	6	5.4	9	ns
prot1430	304	4	3	6	9	3	2	6	1.5	ns
prot1431	164	8	4	9	9	2	2	3	9	ns
prot1432	75	4	3	2.4	1.2	3	3	1.2	0	ns
prot1433	173	3	3	3.6	1.8	2	2	3.6	3.6	ns
prot1434	176	4	5	4.5	6	2	7	10.5	10.5	sig
prot1435	191	6	3	6	3	2	2	9	3	ns
prot1436	138	2	2	6	3.6	2	5	2.4	4.8	ns
prot1437	148	2	3	3.6	7.2	1	4	7.2	7.2	ns
prot1438	101	3	6	1.5	4.5	5	2	9	6	sig
prot1439	157	4	4	6	3	9	6	18	9	sig
prot1440	488	5	3	3.6	3.6	5	0	3.6	8.4	ns
prot1441	133	1	1	9	1.8	2	2	5.4	7.2	ns
prot1442	229	5	1	0	1.5	2	3	4.5	6	ns
prot1443	89	2	6	9	9	2	4	9	27	sig
prot1444	317	1	3	4.8	4.8	4	1	6	4.8	sig
prot1445	88	3	3	9	3.6	2	0	5.4	1.8	ns
prot1446	180	3	2	1.5	3	2	1	1.5	4.5	ns
prot1447	207	0	2	9	12	3	5	6	12	ns
prot1448	235	1	1	3.6	2.4	2	1	1.2	2.4	ns
prot1449	86	4	0	1.8	9	1	5	3.6	3.6	ns
prot1450	115	1	3	7.5	6	6	1	6	6	ns
prot1451	127	2	1	3	3	3	1	15	6	ns
prot1452	229	1	1	2.4	0	4	6	2.4	14.4	sig
prot1453	247	1	2	0	1.8	2	2	1.8	3.6	ns
prot1454	573	1	0	1.5	6	8	6	6	6	sig
prot1455	176	0	2	6	0	3	3	6	6	sig
prot1456	169	0	2	3.6	3.6	2	4	4.8	6	sig
prot1457	81	1	3	0	3.6	3	2	1.8	3.6	ns
prot1458	89	1	4	4.5	0	0	0	0	3	ns
prot1459	178	1	2	3	6	2	3	9	18	sig
prot1460	151	3	1	1.2	3.6	1	1	0	2.4	ns
prot1461	146	2	0	10.8	3.6	2	2	0	5.4	ns
prot1462	217	2	0	3	4.5	0	3	7.5	3	ns
prot1463	159	2	1	9	3	2	3	12	12	ns
prot1464	237	1	3	2.4	0	2	0	0	3.6	ns
prot1465	587	2	1	5.4	10.8	1	3	3.6	1.8	ns
prot1466	128	2	1	3	4.5	2	7	3	3	ns
prot1467	425	0	0	9	12	3	1	9	6	ns
prot1468	256	0	2	1.2	1.2	2	2	4.8	2.4	sig
prot1469	136	3	0	1.8	3.6	0	1	9	5.4	ns
prot1470	76	0	3	3	0	2	2	0	1.5	ns
prot1471	175	2	2	9	9	0	3	12	9	ns
prot1472	231	2	0	2.4	3.6	4	6	2.4	4.8	sig
prot1473	337	0	3	1.8	1.8	2	2	3.6	3.6	ns
prot1474	239	2	0	3	3	2	4	3	3	sig
prot1475	456	0	2	3	0	1	2	9	9	ns
prot1476	126	0	3	2.4	0	1	1	0	0	ns
prot1477	488	2	1	0	1.8	4	0	0	1.8	ns
prot1478	127	2	1	1.5	3	0	0	0	1.5	ns
prot1479	191	3	2	6	9	2	4	6	9	ns
prot1480	114	2	6	4.8	7.2	4	3	6	6	ns
prot1481	62	4	1	5.4	1.8	6	6	3.6	10.8	sig
prot1482	350	7	6	1.5	3	7	3	4.5	9	ns
prot1483	108	2	3	12	6	3	1	15	18	ns
prot1484	321	0	2	1.2	3.6	1	3	3.6	2.4	ns
prot1485	308	3	2	1.8	5.4	4	3	1.8	7.2	ns
prot1486	59	1	6	3	0	5	1	6	1.5	sig
prot1487	218	1	3	9	0	2	5	12	18	ns
prot1488	106	3	2	0	3.6	2	2	0	2.4	ns
prot1489	154	1	3	9	5.4	2	1	5.4	7.2	ns
prot1490	166	2	2	7.5	3	1	5	3	3	ns
prot1491	515	1	3	12	9	5	1	6	9	ns
prot1492	183	3	2	4.8	1.2	2	2	3.6	4.8	ns
prot1493	162	3	1	5.4	0	4	4	5.4	3.6	ns
prot1494	140	2	2	4.5	1.5	5	0	1.5	4.5	ns
prot1495	169	0	2	12	0	1	3	3	3	ns
prot1496	242	1	4	0	3.6	1	1	0	3.6	ns
prot1497	292	1	2	5.4	3.6	2	3	3.6	7.2	ns
prot1498	197	4	2	9	10.5	3	1	6	9	ns
prot1499	856	2	3	0	3	1	0	6	6	ns
prot1500	127	4	3	2.4	0	1	3	1.2	2.4	ns
prot1501	72	2	4	0	5.4	3	3	10.8	5.4	sig
prot1502	148	3	0	3	0	7	2	3	3	sig
prot1503	53	1	2	12	3	1	0	3	9	ns
prot1504	98	1	0	2.4	2.4	1	1	2.4	1.2	ns
prot1505	405	0	0	9	5.4	1	1	3.6	1.8	ns
prot1506	104	1	1	0	1.5	2	5	3	3	sig
prot1507	176	3	2	0	0	0	1	3	9	ns
prot1508	125	3	1	3.6	3.6	2	2	3.6	2.4	ns
prot1509	160	1	3	5.4	1.8	3	0	3.6	3.6	ns
prot1510	316	0	2	0	3	4	2	3	3	sig
prot1511	978	1	1	0	6	1	2	3	3	ns
prot1512	234	1	1	1.2	3.6	0	0	0	1.2	ns
prot1513	431	2	3	1.8	1.8	0	2	3.6	1.8	ns
prot1514	2591	3	0	1.5	4.5	4	1	3	9	ns
prot1515	712	8	7	6	9	7	7	27	33	sig
prot1516	1852	1	9	2.4	4.8	8	12	7.2	4.8	sig
prot1517	2086	4	4	5.4	10.8	2	4	9	10.8	ns
prot1518	1064	4	5	3	7.5	2	9	6	13.5	sig
prot1519	609	11	11	24	30	5	6	24	24	ns
prot1520	645	1	5	7.2	2.4	3	2	0	1.2	ns
prot1521	969	3	2	7.2	7.2	5	1	9	5.4	ns
prot1522	857	0	0	3	3	2	1	1.5	0	ns
prot1523	488	2	1	12	6	2	1	3	12	ns
prot1524	2821	1	5	1.2	3.6	3	3	0	3.6	ns
prot1525	512	3	5	3.6	3.6	10	4	10.8	7.2	sig
prot1526	876	1	3	4.5	1.5	5	6	3	7.5	ns
prot1527	543	4	3	9	15	2	3	9	12	ns
prot1528	809	2	3	2.4	7.2	2	2	6	1.2	ns
prot1529	1674	1	0	1.8	3.6	3	0	3.6	0	ns
prot1530	1191	0	2	1.5	1.5	3	2	4.5	4.5	ns
prot1531	208	6	1	9	0	9	18	18	9	sig
prot1532	437	4	4	1.2	1.2	3	2	1.2	0	ns
prot1533	510	1	4	1.8	7.2	1	3	7.2	3.6	ns
prot1534	695	2	4	4.5	7.5	2	4	1.5	0	ns
prot1535	227	0	2	9	3	3	2	9	6	ns
prot1536	700	1	3	6	2.4	2	2	2.4	2.4	ns
prot1537	218	1	2	3.6	3.6	0	1	7.2	7.2	ns
prot1538	423	2	3	7.5	3	2	1	1.5	6	ns
prot1539	873	3	2	9	12	2	4	30	18	sig
prot1540	1426	1	2	2.4	3.6	2	1	2.4	1.2	ns
prot1541	520	2	2	3.6	1.8	1	0	3.6	0	ns
prot1542	290	12	11	22.5	16.5	8	7	18	19.5	ns
prot1543	296	2	2	21	15	3	4	18	9	ns
prot1544	309	1	3	3.6	3.6	14	4	9.6	14.4	sig
prot1545	502	4	3	5.4	12.6	1	4	9	5.4	ns
prot1546	204	0	2	1.5	1.5	0	1	1.5	1.5	ns
prot1547	437	3	5	15	18	6	3	6	0	ns
prot1548	314	4	1	4.8	4.8	2	3	2.4	2.4	ns
prot1549	402	5	1	3.6	3.6	5	1	3.6	5.4	ns
prot1550	188	6	4	4.5	3	2	2	1.5	10.5	ns
prot1551	434	1	1	9	9	2	0	3	12	ns
prot1552	325	0	3	2.4	1.2	2	2	2.4	3.6	ns
prot1553	607	1	0	0	1.8	4	2	3.6	7.2	sig
prot1554	739	1	3	3	3	2	1	4.5	1.5	ns
prot1555	235	0	1	0	6	1	2	12	3	ns
prot1556	982	1	1	3.6	2.4	2	1	3.6	2.4	ns
prot1557	392	5	2	1.8	7.2	4	1	3.6	5.4	ns
prot1558	543	0	1	1.5	1.5	1	2	0	1.5	ns
prot1559	462	1	0	9	0	1	1	6	6	ns
prot1560	348	3	5	2.4	1.2	2	2	2.4	4.8	sig
prot1561	463	2	1	10.8	1.8	2	2	3.6	3.6	sig
prot1562	173	1	2	6	7.5	6	2	6	7.5	ns
prot1563	274	3	1	6	6	4	4	6	9	ns
prot1564	251	8	3	2.4	6	4	5	6	2.4	ns
prot1565	231	0	1	12.6	7.2	8	8	3.6	21.6	sig
prot1566	394	5	3	4.5	4.5	2	4	6	10.5	ns
prot1567	240	2	1	12	6	4	3	3	3	ns
prot1568	441	5	2	2.4	0	0	3	1.2	2.4	ns
prot1569	200	4	2	1.8	5.4	11	2	7.2	7.2	sig
prot1570	371	2	2	0	4.5	1	3	3	7.5	ns
prot1571	313	2	1	3	0	5	2	9	9	ns
prot1572	730	6	1	3.6	0	4	3	2.4	3.6	ns
prot1573	329	2	0	3.6	1.8	2	0	1.8	3.6	ns
prot1574	627	4	1	0	4.5	8	6	6	3	sig
prot1575	250	1	2	6	3	6	3	3	0	ns
prot1576	144	2	1	2.4	2.4	3	0	2.4	7.2	ns
prot1577	472	2	4	3.6	0	9	4	7.2	3.6	sig
prot1578	421	2	3	1.5	1.5	1	4	3	3	ns
prot1579	250	6	0	6	0	0	3	9	3	ns
prot1580	266	1	2	1.2	4.8	2	2	1.2	2.4	ns
prot1581	861	0	2	10.8	5.4	1	5	7.2	9	ns
prot1582	1312	0	2	0	1.5	1	0	6	0	ns
prot1583	493	1	1	3	3	0	1	9	0	ns
prot1584	1082	0	1	3.6	1.2	2	1	0	2.4	ns
prot1585	648	0	2	3.6	3.6	4	2	7.2	1.8	ns
prot1586	276	2	3	3	3	1	0	4.5	1.5	ns
prot1587	518	2	2	6	6	1	2	6	6	ns
prot1588	640	3	2	0	4.8	1	4	4.8	1.2	ns
prot1589	722	2	3	7.2	10.8	6	3	3.6	1.8	ns
prot1590	147	2	1	9	7.5	3	1	9	9	ns
prot1591	193	3	2	21	15	4	3	9	18	sig
prot1592	194	4	5	1.2	4.8	2	1	1.2	1.2	ns
prot1593	365	3	3	1.8	3.6	3	6	0	3.6	ns
prot1594	290	2	2	3	6	4	1	7.5	4.5	ns
prot1595	636	2	3	9	6	1	2	3	6	ns
prot1596	1160	2	1	1.2	2.4	2	4	12	14.4	sig
prot1597	641	1	3	3.6	1.8	5	3	5.4	7.2	ns
prot1598	175	5	1	1.5	3	3	2	0	3	ns
prot1599	318	0	1	6	12	1	2	6	12	ns
prot1600	424	2	3	2.4	7.2	1	3	1.2	1.2	ns
prot1601	348	1	2	7.2	5.4	1	2	1.8	9	ns
prot1602	227	1	1	1.5	4.5	1	1	4.5	1.5	ns
prot1603	427	4	3	6	6	2	1	6	3	ns
prot1604	268	1	2	1.2	2.4	2	3	1.2	2.4	ns
prot1605	357	1	1	7.2	5.4	3	3	27	5.4	sig
prot1606	174	5	1	1.5	1.5	1	1	0	0	ns
prot1607	233	2	3	9	12	5	3	6	9	ns
prot1608	217	2	1	2.4	0	1	1	3.6	0	ns
prot1609	980	1	1	1.8	1.8	0	1	5.4	1.8	ns
prot1610	263	3	1	3	1.5	0	2	6	1.5	ns
prot1611	169	2	0	3	6	1	0	0	0	ns
prot1612	178	2	1	2.4	0	0	2	2.4	1.2	ns
prot1613	355	2	1	1.8	0	2	5	3.6	3.6	sig
prot1614	604	1	1	4.5	0	0	0	1.5	0	ns
prot1615	149	0	2	6	9	2	1	9	3	ns
prot1616	594	1	1	1.2	0	1	2	1.2	0	ns
prot1617	257	1	0	7.2	0	4	1	0	1.8	ns
prot1618	421	1	3	1.5	1.5	3	3	4.5	9	sig
prot1619	712	0	1	3	0	0	0	3	3	ns
prot1620	423	0	2	0	1.2	0	1	0	2.4	ns
prot1621	488	0	1	7.2	1.8	1	2	0	7.2	ns
prot1622	1872	1	0	0	0	2	3	0	3	ns
prot1623	153	6	9	12	12	6	6	9	6	ns
prot1624	275	4	3	6	4.8	6	4	4.8	2.4	sig
prot1625	463	2	4	5.4	9	2	9	7.2	10.8	ns
prot1626	103	2	1	1.5	7.5	5	4	0	1.5	ns
prot1627	287	1	3	6	9	6	3	9	3	ns
prot1628	282	1	2	2.4	2.4	2	2	3.6	3.6	ns
prot1629	200	7	3	7.2	0	0	3	1.8	7.2	ns
prot1630	149	1	2	0	6	3	0	4.5	3	ns
prot1631	149	3	1	9	12	5	3	0	6	ns
prot1632	132	2	3	3.6	2.4	1	2	2.4	0	ns
prot1633	118	4	3	5.4	3.6	2	4	7.2	3.6	sig
prot1634	191	2	0	1.5	4.5	2	1	6	9	ns
prot1635	189	2	2	6	6	4	6	6	18	sig
prot1636	273	0	0	1.2	1.2	3	2	2.4	0	ns
prot1637	327	1	2	0	5.4	4	2	3.6	0	ns
prot1638	148	1	3	1.5	1.5	2	2	3	3	sig
prot1639	206	2	0	0	6	2	1	6	6	ns
prot1640	108	4	2	3.6	4.8	2	4	4.8	2.4	ns
prot1641	267	2	2	1.8	5.4	3	5	3.6	1.8	ns
prot1642	204	1	3	7.5	3	5	2	1.5	6	ns
prot1643	223	1	2	18	6	2	3	12	12	ns
prot1644	298	1	2	1.2	2.4	1	5	0	0	ns
prot1645	194	3	1	1.8	3.6	3	3	5.4	1.8	ns
prot1646	77	2	2	4.5	4.5	8	2	3	6	sig
prot1647	166	2	3	12	3	1	1	6	9	ns
prot1648	418	2	0	1.2	2.4	4	0	1.2	0	ns
prot1649	418	2	3	1.8	3.6	1	1	1.8	3.6	ns
prot1650	127	4	0	4.5	0	1	2	7.5	3	ns
prot1651	279	1	0	3	3	2	4	6	12	ns
prot1652	181	1	3	0	2.4	2	1	2.4	1.2	ns
prot1653	129	1	1	5.4	0	3	3	7.2	3.6	sig
prot1654	161	1	3	0	3	1	0	4.5	0	ns
prot1655	126	2	0	0	3	4	4	0	12	ns
prot1656	326	2	2	3.6	2.4	2	2	0	3.6	ns
prot1657	207	2	1	1.8	0	2	1	3.6	0	ns
prot1658	191	1	1	0	6	2	3	4.5	0	ns
prot1659	238	1	1	3	3	2	0	9	0	ns
prot1660	210	3	0	7.2	1.2	4	2	2.4	0	ns
prot1661	331	1	0	3.6	1.8	3	2	3.6	3.6	ns
prot1662	574	4	1	3	4.5	3	3	4.5	31.5	sig
prot1663	455	1	3	15	3	2	4	12	12	sig
prot1664	553	3	1	1.2	2.4	3	9	18	14.4	sig
prot1665	522	0	1	0	1.8	0	1	3.6	1.8	ns
prot1666	325	3	3	1.5	3	1	1	3	1.5	ns
prot1667	208	0	3	12	6	2	4	9	6	sig
prot1668	232	1	1	4.8	0	1	1	1.2	1.2	sig
prot1669	219	2	3	3.6	5.4	2	2	5.4	3.6	ns
prot1670	409	1	3	1.5	3	4	0	4.5	0	ns
prot1671	233	1	1	3	15	3	0	9	6	ns
prot1672	772	0	2	1.2	1.2	1	1	1.2	1.2	ns
prot1673	360	2	0	3.6	7.2	1	2	3.6	5.4	ns
prot1674	439	1	5	4.5	0	4	2	3	1.5	ns
prot1675	442	1	1	0	18	0	2	6	9	ns
prot1676	138	0	1	1.2	1.2	2	4	2.4	2.4	sig
prot1677	106	0	2	3.6	0	2	2	3.6	3.6	sig
prot1678	370	1	2	3	3	2	2	0	3	ns
prot1679	629	0	0	3	0	1	2	3	0	ns
prot1680	187	3	0	2.4	2.4	3	3	3.6	10.8	sig
prot1681	596	0	1	1.8	5.4	0	0	3.6	1.8	ns
prot1682	255	0	0	4.5	0	0	3	1.5	1.5	ns
prot1683	92	4	4	33	18	5	2	9	12	ns
prot1684	171	4	4	3.6	3.6	4	3	8.4	4.8	ns
prot1685	165	3	1	10.8	9	6	6	12.6	5.4	ns
prot1686	148	2	3	3	9	5	5	4.5	12	ns
prot1687	229	3	1	15	3	3	2	6	9	ns
prot1688	123	4	7	2.4	0	3	3	18	10.8	sig
prot1689	77	3	1	1.8	3.6	1	4	3.6	5.4	ns
prot1690	465	1	4	4.5	3	3	1	1.5	0	ns
prot1691	279	0	3	0	6	3	1	6	3	ns
prot1692	278	2	2	2.4	3.6	2	2	1.2	2.4	ns
prot1693	119	0	3	3.6	1.8	1	4	1.8	0	ns
prot1694	148	3	3	7.5	4.5	2	2	1.5	7.5	ns
prot1695	72	2	3	6	3	0	1	6	3	ns
prot1696	353	1	2	1.2	3.6	3	4	7.2	3.6	sig
prot1697	196	3	6	5.4	3.6	3	1	0	5.4	ns
prot1698	174	2	4	1.5	0	2	4	3	3	ns
prot1699	126	1	3	9	9	3	1	6	3	ns
prot1700	235	1	3	2.4	2.4	3	3	6	3.6	ns
prot1701	235	1	3	1.8	1.8	3	18	10.8	10.8	sig
prot1702	110	1	0	0	3	0	5	0	4.5	ns
prot1703	188	0	4	0	3	3	2	9	0	ns
prot1704	225	4	0	1.2	0	2	2	4.8	2.4	sig
prot1705	138	1	3	3.6	7.2	0	0	7.2	3.6	ns
prot1706	174	2	3	0	1.5	3	1	1.5	3	ns
prot1707	672	2	2	3	3	0	2	0	9	ns
prot1708	84	2	0	0	1.2	3	6	3.6	3.6	sig
prot1709	107	0	1	1.8	1.8	1	4	1.8	1.8	sig
prot1710	146	4	2	4.5	3	2	1	0	4.5	ns
prot1711	183	2	3	3	3	2	2	9	6	ns
prot1712	555	0	0	0	1.2	0	1	2.4	0	ns
prot1713	467	1	3	1.8	1.8	2	6	1.8	0	ns
prot1714	265	2	1	0	1.5	1	1	1.5	1.5	sig
prot1715	598	3	2	0	0	3	1	0	0	ns
prot1716	317	3	2	1.2	1.2	2	2	2.4	7.2	sig
prot1717	196	1	2	1.8	7.2	3	2	5.4	0	ns
prot1718	267	0	2	1.5	1.5	3	2	0	0	ns
prot1719	612	0	3	3	9	0	1	6	3	ns
prot1720	62	2	0	0	0	1	1	0	0	ns
prot1721	77	1	0	0	5.4	1	3	5.4	9	ns
prot1722	68	0	2	1.5	0	2	2	6	7.5	sig
prot1723	632	2	2	0	3	0	1	3	9	ns
prot1724	230	0	0	0	1.2	1	1	1.2	2.4	ns
prot1725	133	1	0	1.8	3.6	5	2	9	7.2	sig
prot1726	334	6	0	1.5	0	0	2	1.5	3	ns
prot1727	311	1	0	3	0	0	3	0	3	ns
prot1728	563	3	0	0	1.2	0	1	1.2	1.2	ns
prot1729	327	1	1	0	3.6	0	2	1.8	0	ns
prot1730	144	4	1	1.5	1.5	1	1	6	1.5	ns
prot1731	668	1	2	6	9	2	0	3	6	ns
prot1732	85	3	2	1.2	1.2	1	2	1.2	1.2	ns
prot1733	102	1	2	1.8	3.6	0	0	0	5.4	ns
prot1734	508	1	0	0	3	1	1	4.5	0	ns
prot1735	226	3	0	9	0	1	1	3	6	ns
prot1736	676	0	2	1.2	2.4	0	1	1.2	0	ns
prot1737	539	1	3	1.8	0	0	0	0	1.8	ns
prot1738	295	0	1	1.5	1.5	2	2	6	3	sig
prot1739	224	1	1	3	0	2	1	0	0	ns
prot1740	2292	1	1	1.2	0	0	0	2.4	0	ns
prot1741	170	8	3	7.2	0	4	2	5.4	3.6	ns
prot1742	134	2	1	6	4.5	2	2	4.5	3	ns
prot1743	255	1	0	3	0	2	7	3	0	ns
prot1744	304	2	6	8.4	6	3	4	3.6	4.8	ns
prot1745	237	3	0	3.6	7.2	5	0	7.2	3.6	ns
prot1746	105	1	1	0	3	2	2	3	3	sig
prot1747	69	0	0	6	3	2	3	3	3	ns
prot1748	247	3	5	2.4	0	2	2	1.2	0	ns
prot1749	99	0	2	0	1.8	18	9	5.4	5.4	sig
prot1750	116	0	1	3	6	3	3	13.5	13.5	sig
prot1751	152	0	1	3	0	2	1	0	9	ns
prot1752	225	0	0	1.2	2.4	6	4	2.4	3.6	sig
prot1753	147	2	2	1.8	3.6	0	0	3.6	5.4	ns
prot1754	125	1	0	6	6	0	4	1.5	0	ns
prot1755	90	1	2	6	3	1	3	15	6	ns
prot1756	237	2	2	2.4	6	3	2	2.4	0	ns
prot1757	66	0	1	9	7.2	4	2	7.2	3.6	sig
prot1758	264	2	3	4.5	3	1	1	1.5	1.5	sig
prot1759	137	0	0	6	3	4	1	9	12	ns
prot1760	511	2	3	3.6	2.4	0	2	2.4	0	ns
prot1761	141	2	1	1.8	0	1	2	1.8	3.6	ns
prot1762	280	1	3	0	0	3	2	3	1.5	ns
prot1763	302	0	2	0	0	0	2	0	15	ns
prot1764	74	2	0	8.4	0	1	1	0	1.2	ns
prot1765	171	1	2	3.6	1.8	1	1	0	1.8	ns
prot1766	95	2	2	3	6	1	2	0	1.5	ns
prot1767	367	2	0	0	3	1	2	9	18	ns
prot1768	144	2	3	0	3.6	3	5	2.4	0	ns
prot1769	664	0	0	0	3.6	2	2	10.8	3.6	sig
prot1770	179	1	2	3	4.5	3	2	3	1.5	ns
prot1771	114	2	1	6	3	0	2	0	3	ns
prot1772	161	0	0	1.2	1.2	0	2	0	1.2	ns
prot1773	205	0	3	10.8	9	2	1	1.8	1.8	sig
prot1774	305	1	1	1.5	1.5	1	3	1.5	0	ns
prot1775	416	0	2	3	3	4	2	12	6	sig
prot1776	397	2	2	0	2.4	1	0	4.8	0	ns
prot1777	224	0	0	3.6	1.8	1	1	0	1.8	ns
prot1778	314	1	0	3	3	3	2	3	4.5	sig
prot1779	174	0	0	0	9	1	0	0	3	ns
prot1780	416	0	0	0	2.4	0	2	1.2	1.2	ns
prot1781	131	1	2	1.8	1.8	1	1	0	5.4	ns
prot1782	107	0	1	1.5	0	0	1	0	0	ns
prot1783	163	1	1	3	0	1	0	9	3	ns
prot1784	564	1	1	1.2	1.2	3	4	0	2.4	ns
prot1785	208	4	0	0	1.8	2	1	3.6	5.4	ns
prot1786	135	0	2	0	0	1	0	0	1.5	ns
prot1787	3394	5	2	0	6	6	3	6	9	ns
prot1788	1957	2	0	1.2	2.4	1	6	2.4	2.4	ns
prot1789	1088	3	2	1.8	1.8	3	0	3.6	0	ns
prot1790	424	4	2	7.5	6	2	2	1.5	4.5	ns
prot1791	1035	5	2	6	3	2	5	0	3	ns
prot1792	926	0	3	0	2.4	1	1	1.2	1.2	ns
prot1793	1669	1	1	0	1.8	0	1	1.8	1.8	ns
prot1794	201	0	3	6	1.5	2	3	1.5	6	ns
prot1795	539	4	1	9	6	5	2	12	6	sig
prot1796	638	1	3	2.4	1.2	0	0	2.4	0	ns
prot1797	225	5	4	0	16.2	2	2	16.2	7.2	ns
prot1798	319	6	6	1.5	1.5	6	2	1.5	6	ns
prot1799	520	3	6	0	6	9	3	27	18	sig
prot1800	785	3	3	3.6	3.6	2	3	1.2	3.6	ns
prot1801	629	5	0	5.4	9	2	2	7.2	7.2	sig
prot1802	341	1	3	0	1.5	2	0	7.5	0	ns
prot1803	412	3	3	3	3	2	1	3	0	ns
prot1804	308	2	0	1.2	1.2	2	0	0	3.6	ns
prot1805	743	1	0	0	0	0	2	3.6	1.8	ns
prot1806	470	2	3	0	1.5	2	2	4.5	4.5	sig
prot1807	1140	0	2	3	0	2	4	6	12	sig
prot1808	1466	1	0	0	1.2	2	2	8.4	2.4	sig
prot1809	254	3	2	5.4	5.4	2	0	3.6	3.6	ns
prot1810	257	6	3	1.5	1.5	0	4	1.5	3	ns
prot1811	375	0	1	3	9	1	0	6	9	ns
prot1812	1882	4	2	1.2	1.2	3	1	2.4	1.2	ns
prot1813	1300	1	1	1.8	0	0	0	1.8	1.8	ns
prot1814	444	3	2	6	3	0	1	0	0	ns
prot1815	832	2	1	3	9	0	3	3	3	ns
prot1816	582	0	0	3.6	1.2	2	2	3.6	3.6	sig
prot1817	280	1	0	0	0	2	5	3.6	3.6	sig
prot1818	1244	2	0	1.5	1.5	2	1	4.5	3	ns
prot1819	276	2	1	0	6	0	0	6	0	ns
prot1820	623	3	2	0	1.2	1	0	3.6	1.2	ns
prot1821	450	1	0	3.6	1.8	1	1	1.8	3.6	ns
prot1822	247	0	0	1.5	0	3	0	0	1.5	ns
prot1823	387	0	1	3	0	0	0	0	0	ns
prot1824	662	1	1	1.2	2.4	4	2	2.4	4.8	sig
prot1825	743	0	3	3.6	1.8	2	0	0	0	ns
prot1826	874	0	1	1.5	3	1	0	0	4.5	ns
prot1827	1301	0	1	0	3	0	1	0	0	ns
prot1828	274	1	3	2.4	1.2	4	4	1.2	4.8	sig
prot1829	551	1	3	3.6	1.8	2	0	3.6	3.6	ns
prot1830	447	1	0	1.5	3	1	1	3	1.5	sig
prot1831	154	4	0	9	9	6	4	6	18	sig
prot1832	210	2	3	1.2	2.4	0	0	1.2	3.6	ns
prot1833	290	1	3	3.6	0	2	1	7.2	1.8	ns
prot1834	220	0	2	4.5	0	3	0	1.5	0	ns
prot1835	184	1	2	9	9	1	2	9	9	ns
prot1836	168	1	2	0	2.4	2	2	4.8	2.4	sig
prot1837	102	1	2	1.8	7.2	6	6	7.2	14.4	sig
prot1838	327	1	6	1.5	6	0	3	4.5	0	ns
prot1839	962	1	1	0	6	2	1	3	6	ns
prot1840	556	1	2	0	1.2	2	3	2.4	2.4	sig
prot1841	374	1	2	3.6	0	3	4	5.4	1.8	ns
prot1842	728	0	1	1.5	1.5	2	2	1.5	3	ns
prot1843	243	0	0	12	9	0	1	3	3	ns
prot1844	127	0	1	1.2	3.6	1	4	1.2	1.2	sig
prot1845	519	0	2	3.6	3.6	3	2	1.8	1.8	ns
prot1846	492	2	2	1.5	3	2	1	3	1.5	ns
prot1847	233	2	4	0	6	2	2	6	6	ns
prot1848	287	0	2	3.6	1.2	2	0	1.2	2.4	ns
prot1849	337	3	1	1.8	0	3	1	5.4	3.6	ns
prot1850	404	1	2	0	1.5	1	1	0	1.5	ns
prot1851	3175	1	0	3	3	0	2	0	9	ns
prot1852	243	0	0	1.2	2.4	1	0	2.4	0	ns
prot1853	275	1	0	0	1.8	0	0	1.8	1.8	ns
prot1854	648	0	0	4.5	3	2	3	1.5	4.5	ns
prot1855	172	1	0	3	0	3	3	18	18	sig
prot1856	283	3	0	2.4	2.4	1	1	2.4	3.6	ns
prot1857	159	2	3	1.8	1.8	6	8	14.4	7.2	sig
prot1858	372	3	2	4.5	6	4	2	6	4.5	sig
prot1859	174	0	3	3	9	2	2	9	12	ns
prot1860	182	2	3	4.8	1.2	3	0	1.2	1.2	ns
prot1861	251	3	2	1.8	3.6	3	1	7.2	1.8	ns
prot1862	1009	4	3	3	0	2	1	1.5	1.5	ns
prot1863	233	0	1	0	0	2	2	6	12	sig
prot1864	158	1	2	2.4	3.6	1	4	7.2	1.2	ns
prot1865	200	1	2	1.8	9	1	6	0	5.4	ns
prot1866	292	0	2	3	4.5	0	1	0	6	ns
prot1867	399	1	2	3	3	2	2	6	6	sig
prot1868	229	3	3	1.2	1.2	0	3	2.4	1.2	ns
prot1869	228	0	2	1.8	5.4	3	3	7.2	5.4	ns
prot1870	445	3	4	6	0	2	2	4.5	3	ns
prot1871	334	1	3	3	6	1	1	3	9	ns
prot1872	848	2	2	2.4	2.4	1	1	4.8	4.8	ns
prot1873	151	1	2	1.8	0	2	1	1.8	1.8	sig
prot1874	1410	1	0	1.5	1.5	2	2	3	3	sig
prot1875	164	2	1	3	9	2	3	6	0	ns
prot1876	114	1	2	0	2.4	2	2	1.2	1.2	ns
prot1877	262	2	1	5.4	1.8	4	2	3.6	3.6	sig
prot1878	174	3	3	0	1.5	5	1	0	1.5	ns
prot1879	987	1	1	6	0	0	0	3	0	ns
prot1880	170	1	1	1.2	0	2	3	0	1.2	ns
prot1881	399	0	1	1.8	0	4	4	3.6	7.2	sig
prot1882	504	2	0	0	6	1	1	1.5	0	ns
prot1883	359	2	0	3	6	5	2	3	3	sig
prot1884	85	2	0	3.6	1.2	0	3	0	2.4	ns
prot1885	186	0	4	5.4	5.4	0	2	1.8	0	ns
prot1886	231	3	0	0	3	0	1	1.5	0	ns
prot1887	161	1	1	3	3	1	1	3	3	ns
prot1888	296	0	0	1.2	2.4	1	1	1.2	1.2	ns
prot1889	362	2	1	0	3.6	5	0	5.4	1.8	ns
prot1890	492	2	2	4.5	3	1	1	0	1.5	ns
prot1891	240	0	2	6	9	0	1	6	9	ns
prot1892	587	0	2	2.4	3.6	2	4	2.4	1.2	ns
prot1893	523	2	3	1.8	0	1	1	0	0	ns
prot1894	979	2	0	0	0	2	0	3	3	ns
prot1895	2381	0	0	6	0	1	1	3	3	ns
prot1896	246	1	0	1.2	0	0	1	2.4	0	ns
prot1897	309	1	1	1.8	3.6	0	2	3.6	0	ns
prot1898	214	1	3	1.5	3	1	2	0	1.5	ns
prot1899	659	1	1	15	6	1	2	12	3	ns
prot1900	185	1	0	0	0	1	1	1.2	3.6	ns
prot1901	201	0	1	0	1.8	0	0	5.4	1.8	ns
prot1902	464	2	0	0	1.5	2	0	3	1.5	ns
prot1903	298	2	1	6	0	4	2	6	6	sig
prot1904	502	0	1	2.4	0	2	0	2.4	2.4	ns
prot1905	295	1	4	1.8	3.6	1	0	1.8	0	ns
prot1906	1921	0	0	0	4.5	2	2	3	3	sig
prot1907	900	1	1	6	3	0	1	3	6	ns
prot1908	1567	0	1	1.2	1.2	2	0	1.2	1.2	ns
prot1909	659	1	1	0	3.6	1	2	1.8	0	ns
prot1910	909	1	1	1.5	3	4	2	6	3	sig
prot1911	193	2	0	3	3	2	0	6	3	ns
prot1912	431	1	0	1.2	0	1	0	1.2	0	ns
prot1913	118	0	1	1.8	0	0	1	0	0	ns
prot1914	229	4	4	4.5	4.5	4	2	1.5	4.5	ns
prot1915	232	0	1	0	6	3	4	3	3	ns
prot1916	267	5	1	0	0	2	1	2.4	1.2	ns
prot1917	266	3	3	3.6	5.4	2	3	0	0	ns
prot1918	183	0	1	1.5	6	2	2	1.5	4.5	ns
prot1919	909	3	3	6	9	1	2	18	12	ns
prot1920	219	1	1	1.2	1.2	1	1	3.6	1.2	ns
prot1921	141	4	3	1.8	3.6	2	0	1.8	1.8	ns
prot1922	154	3	3	1.5	1.5	4	1	3	3	ns
prot1923	243	1	0	3	3	0	2	6	3	ns
prot1924	135	1	1	2.4	1.2	2	1	2.4	0	ns
prot1925	315	0	0	0	1.8	2	0	0	0	ns
prot1926	517	2	0	1.5	4.5	1	1	1.5	1.5	ns
prot1927	127	1	2	3	9	4	1	9	3	ns
prot1928	439	3	2	0	1.2	4	0	1.2	3.6	ns
prot1929	398	4	2	5.4	0	2	1	1.8	3.6	ns
prot1930	462	0	2	1.5	3	1	0	0	1.5	ns
prot1931	202	2	0	3	0	2	1	3	9	ns
prot1932	114	2	0	1.2	1.2	0	0	2.4	1.2	ns
prot1933	137	1	1	1.8	3.6	1	2	3.6	1.8	ns
prot1934	124	1	1	4.5	0	1	1	1.5	3	sig
prot1935	641	1	3	3	0	2	1	0	0	ns
prot1936	415	2	2	1.2	2.4	4	2	2.4	2.4	sig
prot1937	448	2	4	1.8	1.8	6	1	1.8	0	ns
prot1938	572	1	3	1.5	0	2	1	1.5	0	ns
prot1939	819	1	1	6	6	1	0	12	0	ns
prot1940	365	1	4	1.2	2.4	1	2	0	1.2	ns
prot1941	600	0	2	3.6	0	18	9	5.4	10.8	sig
prot1942	692	2	0	1.5	0	2	2	0	4.5	ns
prot1943	244	0	4	3	0	3	0	0	0	ns
prot1944	203	1	1	1.2	0	2	0	2.4	1.2	ns
prot1945	383	0	2	0	5.4	2	1	0	3.6	ns
prot1946	208	1	0	0	0	1	2	3	4.5	ns
prot1947	292	0	0	3	0	2	3	3	0	ns
prot1948	288	0	2	1.2	2.4	2	0	0	1.2	ns
prot1949	111	0	2	1.8	1.8	3	3	16.2	5.4	sig
prot1950	309	1	0	1.5	1.5	2	2	3	6	sig
prot1951	555	0	2	6	9	3	1	9	0	ns
prot1952	719	1	1	0	3.6	2	3	2.4	2.4	sig
prot1953	548	0	0	1.8	1.8	1	1	1.8	1.8	ns
prot1954	209	1	0	1.5	0	2	4	3	3	sig
prot1955	561	2	0	3	9	1	1	3	6	ns
prot1956	575	2	1	1.2	0	1	0	1.2	0	ns
prot1957	193	0	5	0	1.8	2	2	3.6	10.8	sig
prot1958	476	3	0	1.5	1.5	2	1	1.5	3	sig
prot1959	426	0	1	0	9	4	1	0	3	ns
prot1960	210	1	0	0	0	0	1	1.2	2.4	ns
prot1961	167	0	2	3.6	0	3	1	1.8	0	ns
prot1962	255	0	2	0	3	3	12	4.5	4.5	sig
prot1963	259	0	2	12	0	0	0	3	0	ns
prot1964	828	1	0	1.2	1.2	0	1	0	1.2	ns
prot1965	491	0	0	3.6	1.8	6	3	5.4	10.8	sig
prot1966	116	2	1	0	1.5	0	1	1.5	0	ns
prot1967	392	1	0	6	9	0	1	0	0	ns
prot1968	278	0	2	0	1.2	0	2	0	1.2	ns
prot1969	275	3	1	1.8	1.8	2	4	3.6	10.8	sig
prot1970	542	0	1	0	0	0	0	1.5	1.5	ns
prot1971	303	0	1	3	0	2	1	0	0	ns
prot1972	206	0	1	1.2	2.4	2	1	0	0	ns
prot1973	575	0	1	1.8	0	0	0	0	1.8	ns
prot1974	882	1	1	0	0	0	2	0	0	ns
prot1975	503	0	1	0	3	1	2	6	6	ns
prot1976	350	1	0	0	0	2	0	1.2	0	ns
prot1977	277	0	1	3.6	1.8	3	2	5.4	1.8	ns
prot1978	251	0	2	3	0	1	1	1.5	1.5	ns
prot1979	223	3	0	0	0	0	1	6	0	ns
prot1980	109	0	3	3.6	2.4	2	0	2.4	2.4	ns
prot1981	1093	1	2	0	0	15	12	16.2	10.8	sig
prot1982	123	0	3	1.5	1.5	1	2	1.5	1.5	ns
prot1983	160	2	4	0	6	2	2	6	3	ns
prot1984	160	0	0	1.2	1.2	1	2	2.4	2.4	ns
prot1985	433	1	4	5.4	1.8	3	2	7.2	0	ns
prot1986	214	0	2	3	0	2	2	0	4.5	ns
prot1987	114	2	0	12	0	0	2	3	3	ns
prot1988	178	2	1	3.6	0	3	3	0	2.4	ns
prot1989	248	1	2	0	1.8	9	3	5.4	5.4	sig
prot1990	49	0	2	0	7.5	1	0	3	1.5	ns
prot1991	86	1	5	3	3	2	0	0	6	ns
prot1992	335	4	3	0	2.4	1	1	2.4	0	ns
prot1993	171	4	3	3.6	0	2	3	7.2	1.8	ns
prot1994	214	3	1	3	0	1	1	3	0	ns
prot1995	108	1	1	3	3	0	0	0	0	ns
prot1996	115	1	1	1.2	0	0	3	2.4	0	ns
prot1997	96	0	1	5.4	0	2	1	0	5.4	ns
prot1998	82	2	0	0	1.5	1	0	3	3	ns
prot1999	365	0	1	0	6	1	0	6	12	ns
[truncated: 1,549 more rows]
