# Supplementary material for: Protein complex-based analysis is resistant to the obfuscating consequences of batch effects --- a case study in clinical proteomics
Source: BMC Genomics. 2017 Mar 14;18(Suppl 2):142. doi: 10.1186/s12864-017-3490-3 (PMC5374662; doi:10.1186/s12864-017-3490-3)
Supplement: Supplementary file 2 — Simulated data D2.2H. (ZIP 3730 kb) [file 12864_2017_3490_MOESM2_ESM.zip › D2.2.341.txt]

protLen	X0	X0.1	X0.2	X0.3	X1	X1.1	X1.2	X1.3	sig
prot1	1338	889	887	1499.4	1485	861	864	1639.8	1611	ns
prot2	2199	37	23	52	62	30	33	62	54	ns
prot3	1538	29	30	39	46.5	84	111	153	166.5	sig
prot4	2319	25	25	78	63	29	14	63	87	ns
prot5	1392	44	46	68.4	82.8	56	54	95.4	72	ns
prot6	1985	39	39	66	78	30	29	56	60	ns
prot7	1262	44	59	69	63	47	56	76.5	73.5	ns
prot8	3862	17	20	42	60	13	12	36	63	ns
prot9	1295	58	52	77.4	91.8	40	40	81	93.6	ns
prot10	4287	14	14	24	18	10	16	26	14	ns
prot11	1277	39	47	70.5	45	42	59	40.5	67.5	ns
prot12	3587	8	5	9	24	6	9	21	18	ns
prot13	774	77	82	126	133.2	83	52	118.8	129.6	ns
prot14	1960	4	12	6	12	4	2	12	16	sig
prot15	858	59	57	69	96	88	86	157.5	156	sig
prot16	693	73	75	207	288	92	76	261	240	ns
prot17	748	83	71	102.6	104.4	65	58	99	118.8	ns
prot18	875	55	37	100	78	35	50	98	86	ns
prot19	1755	12	10	31.5	21	11	13	19.5	27	ns
prot20	839	39	45	120	87	33	35	126	102	ns
prot21	857	21	30	37.8	59.4	40	36	72	70.2	sig
prot22	1248	20	22	48	64	29	20	68	66	ns
prot23	1308	19	18	30	27	45	39	63	99	sig
prot24	1260	12	13	39	36	19	10	42	51	ns
prot25	1487	9	10	12.6	9	9	11	14.4	10.8	ns
prot26	477	78	81	176	198	144	136	252	276	sig
prot27	1324	26	26	36	42	63	93	94.5	103.5	sig
prot28	997	18	9	39	63	14	18	72	39	ns
prot29	623	120	133	171	169.2	171	156	324	270	sig
prot30	657	86	103	182	196	100	88	198	160	ns
prot31	1735	16	15	12	22.5	13	14	13.5	24	ns
prot32	904	15	14	42	42	30	32	60	90	sig
prot33	446	219	193	309.6	338.4	302	300	523.8	507.6	sig
prot34	262	186	183	366	346	191	177	374	372	ns
prot35	682	114	113	147	154.5	113	114	145.5	154.5	ns
prot36	742	63	53	174	120	48	50	156	126	ns
prot37	630	38	37	72	72	76	59	133.2	129.6	sig
prot38	672	38	37	74	74	46	44	76	58	sig
prot39	1056	24	28	34.5	39	24	30	27	55.5	ns
prot40	1098	25	20	60	45	29	19	57	63	ns
prot41	1192	12	9	12.6	12.6	12	14	16.2	32.4	ns
prot42	1888	10	16	22	20	15	18	26	14	ns
prot43	500	160	152	219	253.5	348	372	408	528	sig
prot44	610	41	58	114	147	135	204	405	549	sig
prot45	543	38	30	68.4	59.4	28	41	54	66.6	ns
prot46	685	30	21	64	60	33	52	90	116	sig
prot47	546	32	36	45	46.5	27	28	45	39	ns
prot48	1311	9	11	51	42	8	10	42	42	ns
prot49	1047	17	10	18	25.2	7	9	27	23.4	ns
prot50	491	154	118	286	284	306	278	552	488	sig
prot51	654	89	86	103.5	118.5	72	71	108	108	ns
prot52	639	58	65	171	189	124	119	324	351	sig
prot53	740	37	64	82.8	64.8	48	39	93.6	79.2	ns
prot54	1143	16	10	38	26	45	60	156	78	sig
prot55	966	14	26	21	18	22	15	37.5	28.5	ns
prot56	1042	14	13	36	39	14	9	27	42	ns
prot57	2166	7	11	12.6	19.8	27	24	27	48.6	sig
prot58	443	34	36	54	46	23	37	50	52	ns
prot59	589	21	24	39	40.5	28	32	22.5	27	ns
prot60	740	19	12	87	69	31	19	66	99	ns
prot61	532	25	24	25.2	30.6	27	40	61.2	64.8	sig
prot62	740	10	13	20	22	14	6	44	48	sig
prot63	727	9	11	18	15	10	6	13.5	21	ns
prot64	1585	8	7	33	18	5	7	36	39	ns
prot65	479	237	221	444.6	405	476	424	835.2	813.6	sig
prot66	364	157	164	340	300	151	159	302	356	ns
prot67	433	138	130	238.5	232.5	248	216	346.5	315	sig
prot68	346	143	153	402	444	129	155	504	405	ns
prot69	545	84	101	183.6	194.4	112	112	239.4	198	sig
prot70	472	77	80	138	154	80	76	180	152	ns
prot71	478	48	42	61.5	96	61	35	84	67.5	ns
prot72	413	58	54	138	141	42	45	129	129	ns
prot73	496	46	36	84.6	75.6	30	44	75.6	77.4	ns
prot74	630	23	47	82	70	28	29	84	72	ns
prot75	544	26	37	39	36	49	40	61.5	81	sig
prot76	880	14	8	54	51	11	9	33	33	ns
prot77	684	7	6	21.6	16.2	14	10	16.2	27	ns
prot78	988	12	10	30	32	10	15	38	22	ns
prot79	430	66	72	97.5	100.5	97	122	154.5	178.5	sig
prot80	707	22	26	87	81	59	52	123	147	sig
prot81	418	30	23	48.6	37.8	48	58	79.2	104.4	sig
prot82	820	17	15	22	30	12	7	20	22	ns
prot83	1450	4	7	21	15	12	6	27	10.5	ns
prot84	500	72	87	306	234	90	76	228	273	ns
prot85	451	51	52	106.2	118.8	55	43	111.6	75.6	ns
prot86	757	25	24	58	32	27	36	74	52	ns
prot87	539	22	28	33	39	29	22	36	31.5	ns
prot88	455	13	21	69	51	17	18	60	33	ns
prot89	646	13	13	23.4	30.6	46	36	43.2	36	sig
prot90	533	6	8	26	12	8	11	16	14	ns
prot91	1101	7	4	13.5	4.5	7	6	4.5	9	ns
prot92	375	159	165	504	432	338	293	1011	1038	sig
prot93	477	111	112	196.2	203.4	116	121	212.4	226.8	ns
prot94	440	74	81	142	156	66	55	160	130	ns
prot95	445	47	76	111	78	134	112	156	150	sig
prot96	373	55	51	171	162	46	47	162	147	ns
prot97	606	45	24	54	84.6	21	29	77.4	54	ns
prot98	343	20	30	38	32	35	23	44	66	ns
prot99	403	28	13	30	30	29	19	34.5	31.5	ns
prot100	591	20	24	27	63	17	13	57	78	ns
prot101	641	13	12	25.2	12.6	17	13	28.8	10.8	sig
prot102	583	16	9	18	16	15	9	24	12	ns
prot103	544	10	9	13.5	15	24	33	76.5	40.5	sig
prot104	2137	5	8	18	6	21	15	63	54	sig
prot105	375	55	50	84.6	61.2	35	28	66.6	75.6	ns
prot106	454	27	40	90	100	40	37	92	104	ns
prot107	472	33	34	57	46.5	33	32	37.5	49.5	ns
prot108	517	34	37	105	108	30	34	72	123	ns
prot109	464	31	19	45	32.4	27	29	55.8	48.6	ns
prot110	637	14	21	38	42	19	25	44	24	ns
prot111	423	21	23	42	24	22	18	25.5	22.5	ns
prot112	414	15	15	42	48	12	28	48	78	sig
prot113	898	16	20	39.6	23.4	23	13	21.6	36	ns
prot114	498	9	18	22	28	18	12	30	36	sig
prot115	580	7	17	19.5	10.5	8	17	28.5	22.5	ns
prot116	448	10	8	33	39	11	7	33	9	ns
prot117	569	14	9	18	25.2	8	13	19.8	23.4	ns
prot118	1032	2	5	22	12	10	9	8	10	ns
prot119	357	96	98	162	157.5	81	106	129	135	ns
prot120	231	60	63	189	174	61	68	168	195	ns
prot121	372	52	49	97.2	91.8	50	54	86.4	86.4	ns
prot122	375	44	51	84	92	43	37	70	92	ns
prot123	507	48	43	55.5	60	62	54	90	94.5	sig
prot124	411	35	32	96	96	43	38	132	123	sig
prot125	374	22	22	41.4	41.4	40	38	64.8	61.2	sig
prot126	827	18	15	26	42	9	15	32	26	ns
prot127	774	11	10	24	22.5	14	10	22.5	22.5	ns
prot128	576	6	6	33	24	7	4	42	24	ns
prot129	413	10	8	19.8	19.8	17	14	21.6	19.8	ns
prot130	569	9	5	28	28	9	9	14	18	ns
prot131	590	12	10	16.5	15	11	7	7.5	19.5	ns
prot132	774	9	9	27	27	10	6	21	39	ns
prot133	1023	10	7	18	18	8	5	28.8	19.8	ns
prot134	803	9	6	14	10	5	2	10	10	ns
prot135	242	59	43	103.5	81	51	81	72	103.5	ns
prot136	439	56	56	132	135	45	51	198	168	ns
prot137	318	50	54	86.4	73.8	61	59	100.8	97.2	ns
prot138	278	56	48	104	96	62	61	96	90	ns
prot139	309	59	49	69	67.5	57	51	64.5	57	ns
prot140	568	32	42	78	138	24	38	108	105	ns
prot141	316	43	37	64.8	50.4	34	27	46.8	61.2	ns
prot142	283	19	26	46	50	23	27	52	50	ns
prot143	608	22	25	19.5	49.5	22	31	43.5	28.5	ns
prot144	673	27	20	90	60	23	21	36	108	ns
prot145	414	23	19	45	21.6	24	21	37.8	30.6	ns
prot146	707	21	18	44	22	13	20	38	30	ns
prot147	406	17	17	25.5	18	15	9	13.5	22.5	ns
prot148	510	14	10	33	42	14	13	18	36	ns
prot149	500	7	21	14.4	25.2	26	10	36	48.6	sig
prot150	350	8	7	26	28	24	20	44	44	sig
prot151	683	12	21	18	21	13	11	18	19.5	ns
prot152	569	9	10	27	48	8	10	27	33	ns
prot153	450	11	17	16.2	19.8	13	31	23.4	41.4	sig
prot154	399	12	11	32	16	9	9	26	14	ns
prot155	713	8	11	6	13.5	30	24	27	22.5	sig
prot156	564	8	11	33	36	10	7	24	36	ns
prot157	1149	8	7	23.4	14.4	7	6	7.2	12.6	ns
prot158	721	6	6	10	16	10	5	16	6	ns
prot159	260	193	191	297	253.5	183	239	337.5	274.5	ns
prot160	372	138	125	351	432	128	148	435	387	ns
prot161	297	102	96	151.2	176.4	90	76	169.2	180	ns
prot162	276	43	49	92	78	40	47	128	110	ns
prot163	480	28	19	48	45	31	34	48	49.5	ns
prot164	299	29	31	114	93	114	78	315	324	sig
prot165	317	32	40	43.2	52.2	32	31	50.4	46.8	ns
prot166	437	26	25	62	56	30	19	28	30	ns
prot167	537	28	16	19.5	21	33	18	18	22.5	ns
prot168	228	19	22	57	45	16	15	36	48	ns
prot169	289	8	22	45	27	16	20	34.2	36	ns
prot170	341	9	25	40	32	17	24	22	34	ns
prot171	445	17	18	16.5	28.5	20	22	27	22.5	ns
prot172	458	15	12	36	36	14	10	63	30	ns
prot173	450	12	13	25.2	25.2	18	17	18	19.8	ns
prot174	588	16	17	44	36	30	20	56	44	sig
prot175	761	14	9	31.5	18	24	34	75	45	sig
prot176	519	13	15	21	27	10	18	39	30	ns
prot177	1216	8	6	12.6	16.2	10	11	14.4	18	ns
prot178	605	12	8	26	10	7	9	22	20	ns
prot179	748	9	8	13.5	12	5	10	12	12	ns
prot180	460	8	12	30	33	9	10	24	18	ns
prot181	645	5	6	14.4	16.2	8	4	7.2	18	ns
prot182	528	3	6	12	10	6	11	12	16	ns
prot183	958	7	7	4.5	12	6	9	10.5	4.5	ns
prot184	4213	5	3	18	15	2	4	12	12	ns
prot185	1921	4	5	7.2	7.2	9	9	16.2	10.8	sig
prot186	333	146	123	284	282	234	237	348	396	sig
prot187	229	96	88	135	172.5	101	104	115.5	138	ns
prot188	413	49	46	171	162	141	156	504	495	sig
prot189	437	43	33	84.6	57.6	37	41	63	68.4	ns
prot190	459	37	31	70	58	34	51	96	90	sig
prot191	170	34	34	45	58.5	33	20	51	37.5	ns
prot192	200	36	48	117	153	35	39	108	129	ns
prot193	396	38	43	63	50.4	29	30	68.4	55.8	ns
prot194	219	24	19	42	44	10	31	42	40	ns
prot195	509	16	34	30	25.5	27	28	28.5	31.5	ns
prot196	255	27	20	57	72	28	28	54	54	ns
prot197	343	14	13	45	21.6	10	15	34.2	18	ns
prot198	453	15	23	36	36	19	13	26	22	ns
prot199	418	15	13	15	19.5	15	13	19.5	16.5	ns
prot200	506	10	11	42	36	7	18	33	30	ns
prot201	545	20	21	34.2	25.2	13	18	19.8	14.4	ns
prot202	406	13	8	18	24	7	6	8	16	ns
prot203	586	13	16	19.5	12	10	13	13.5	16.5	ns
prot204	570	10	8	24	24	17	17	15	39	ns
prot205	868	9	12	14.4	19.8	13	10	18	18	ns
prot206	508	10	5	14	12	16	14	26	40	sig
prot207	715	5	9	7.5	18	9	11	13.5	15	ns
prot208	622	5	12	15	24	5	23	30	27	ns
prot209	463	9	13	18	12.6	9	6	5.4	16.2	ns
prot210	756	4	10	18	12	8	5	14	18	ns
prot211	520	4	11	12	7.5	5	7	15	9	ns
prot212	858	3	2	18	3	4	3	9	15	ns
prot213	463	4	2	19.8	7.2	6	3	3.6	9	ns
prot214	248	83	86	154	144	75	89	152	170	ns
prot215	386	51	55	84	91.5	49	70	73.5	85.5	ns
prot216	252	55	51	138	111	50	52	153	138	ns
prot217	271	54	56	66.6	102.6	76	62	99	97.2	sig
prot218	367	53	49	82	86	65	83	118	166	sig
prot219	335	52	58	73.5	76.5	35	47	72	69	ns
prot220	600	47	37	99	66	35	28	114	108	ns
prot221	232	29	40	57.6	57.6	40	37	41.4	55.8	ns
prot222	273	41	27	72	66	41	33	58	64	ns
prot223	243	37	30	45	46.5	29	41	42	48	ns
prot224	223	26	33	123	93	34	28	102	81	ns
prot225	250	26	22	39.6	48.6	34	22	70.2	64.8	ns
prot226	223	34	33	64	58	39	28	58	44	ns
prot227	289	26	22	49.5	25.5	24	25	33	40.5	ns
prot228	378	22	17	87	63	20	21	66	78	ns
prot229	410	25	26	37.8	39.6	16	18	27	46.8	ns
prot230	389	25	10	28	46	30	33	42	66	sig
prot231	610	21	11	22.5	30	16	20	21	22.5	ns
prot232	243	16	14	48	21	10	13	36	45	ns
prot233	397	18	17	21.6	23.4	18	19	23.4	28.8	ns
prot234	229	11	9	14	24	8	13	24	18	ns
prot235	321	10	14	9	13.5	17	10	18	24	sig
prot236	447	12	16	33	21	6	9	33	27	ns
prot237	272	17	7	19.8	19.8	13	7	21.6	30.6	ns
prot238	645	13	13	28	22	11	8	20	18	ns
prot239	709	6	4	4.5	7.5	18	12	13.5	31.5	sig
prot240	513	12	8	24	15	7	5	30	42	ns
prot241	314	8	10	21.6	16.2	8	15	10.8	18	ns
prot242	388	9	6	8	14	7	4	16	14	ns
prot243	956	0	3	4.5	1.5	2	3	3	3	ns
prot244	128	228	235	708	711	678	636	2070	2223	sig
prot245	197	57	73	126	135	128	113	198	198	sig
prot246	334	65	60	130	126	72	62	106	116	ns
prot247	175	52	34	60	85.5	53	50	61.5	73.5	ns
prot248	162	51	56	177	150	61	60	111	144	ns
prot249	305	27	35	68.4	68.4	32	40	75.6	59.4	ns
prot250	312	37	42	100	76	36	30	88	90	ns
prot251	300	41	40	54	70.5	39	42	52.5	57	ns
prot252	127	41	40	138	111	45	40	123	63	ns
prot253	191	37	29	82.8	63	44	42	61.2	88.2	ns
prot254	211	46	30	88	56	25	38	60	92	ns
prot255	199	22	30	46.5	46.5	48	27	45	31.5	ns
prot256	266	30	35	93	72	32	41	123	96	sig
prot257	322	20	18	21.6	43.2	51	60	151.2	102.6	sig
prot258	313	30	21	54	54	78	81	180	192	sig
prot259	286	24	17	27	34.5	28	20	54	54	sig
prot260	265	17	12	48	33	12	16	48	81	ns
prot261	466	24	20	36	19.8	16	22	30.6	32.4	ns
prot262	455	13	20	44	36	16	12	42	14	ns
prot263	185	17	23	10.5	34.5	19	19	31.5	24	ns
prot264	209	20	9	48	42	15	14	51	54	ns
prot265	433	7	12	27	27	17	21	25.2	28.8	ns
prot266	247	14	15	26	40	12	10	28	32	ns
prot267	331	14	19	21	19.5	9	19	22.5	21	ns
prot268	452	15	9	36	54	15	8	42	45	ns
prot269	348	16	14	25.2	16.2	12	12	21.6	21.6	ns
prot270	533	6	5	22	18	5	10	14	14	ns
prot271	342	13	12	21	13.5	17	6	16.5	21	ns
prot272	229	12	12	27	24	10	6	9	27	ns
prot273	581	11	12	23.4	23.4	30	15	64.8	97.2	sig
prot274	389	11	16	16	16	7	2	18	16	ns
prot275	368	6	12	9	7.5	13	10	12	12	ns
prot276	350	10	11	18	24	9	13	18	18	ns
prot277	502	5	11	14.4	14.4	9	7	18	7.2	ns
prot278	588	4	1	10	12	8	5	14	22	ns
prot279	404	12	4	7.5	16.5	11	23	46.5	30	sig
prot280	281	7	4	12	27	9	24	45	54	sig
prot281	475	12	11	16.2	7.2	8	7	10.8	12.6	ns
prot282	264	5	5	8	8	7	8	22	16	ns
prot283	428	9	9	12	6	14	11	19.5	16.5	sig
prot284	605	7	7	24	15	10	3	12	18	ns
prot285	546	5	5	5.4	18	5	6	19.8	5.4	ns
prot286	393	5	6	6	8	4	5	6	22	ns
prot287	651	3	9	13.5	4.5	4	5	7.5	7.5	ns
prot288	386	5	6	9	21	4	6	15	21	ns
prot289	127	208	198	360	356.4	170	206	315	343.8	ns
prot290	307	127	130	258	230	141	144	308	288	ns
prot291	151	85	68	151.5	102	64	77	88.5	87	ns
prot292	246	30	35	105	114	38	32	108	102	ns
prot293	201	27	25	70.2	39.6	31	36	70.2	52.2	ns
prot294	295	23	29	56	80	38	30	68	64	ns
prot295	377	27	26	48	46.5	33	27	58.5	43.5	ns
prot296	232	21	27	87	72	56	49	162	150	sig
prot297	333	28	24	27	45	30	26	45	52.2	ns
prot298	276	27	28	58	44	19	26	34	42	ns
prot299	225	28	18	48	28.5	20	31	36	36	ns
prot300	152	16	18	45	66	19	19	66	69	ns
prot301	268	31	27	36	46.8	44	50	82.8	82.8	sig
prot302	261	23	20	28	52	18	22	54	56	ns
prot303	234	25	12	25.5	24	22	20	30	39	ns
prot304	203	15	16	60	42	23	24	54	39	ns
prot305	277	21	21	39.6	34.2	22	23	34.2	30.6	ns
prot306	224	22	14	40	38	28	16	48	36	ns
prot307	260	21	23	31.5	24	46	42	60	45	sig
prot308	278	25	17	60	51	28	36	102	120	sig
prot309	420	16	18	25.2	30.6	32	32	39.6	46.8	sig
prot310	424	13	18	30	32	15	8	30	22	ns
prot311	219	14	13	15	22.5	11	15	16.5	24	ns
prot312	277	4	9	24	12	23	20	54	48	sig
prot313	279	7	8	14.4	12.6	3	5	27	16.2	ns
prot314	558	18	13	32	32	9	27	20	42	sig
prot315	822	6	13	16.5	12	7	6	13.5	13.5	ns
prot316	423	13	12	21	30	21	16	42	63	sig
prot317	301	6	12	16.2	12.6	13	16	19.8	19.8	sig
prot318	477	9	8	18	22	20	4	20	26	ns
prot319	354	10	10	16.5	13.5	14	12	12	18	ns
prot320	538	4	14	21	36	13	4	12	15	ns
prot321	330	14	6	21.6	14.4	12	10	9	14.4	ns
prot322	345	6	5	24	24	10	14	20	28	sig
prot323	290	6	3	12	12	5	9	9	4.5	ns
prot324	587	6	7	15	30	5	10	18	21	ns
prot325	416	4	3	5.4	9	9	9	18	21.6	sig
prot326	806	6	3	16	12	3	8	10	10	ns
prot327	243	8	7	4.5	7.5	9	4	9	3	ns
prot328	674	4	5	18	15	9	7	21	39	ns
prot329	297	8	8	16.2	16.2	11	5	12.6	12.6	ns
prot330	558	14	5	12	22	22	9	40	26	sig
prot331	340	8	5	7.5	7.5	9	6	10.5	16.5	ns
prot332	546	5	7	9	9	6	8	9	24	ns
prot333	193	5	5	1.8	12.6	21	9	21.6	32.4	sig
prot334	641	4	2	14	10	6	2	10	14	ns
prot335	452	11	2	9	10.5	4	4	9	7.5	ns
prot336	481	7	10	12	18	8	5	9	9	ns
prot337	355	5	9	9	9	3	4	9	9	ns
prot338	530	4	6	12	12	4	0	14	10	ns
prot339	374	7	3	4.5	3	3	7	6	3	ns
prot340	253	4	8	12	12	1	5	24	21	sig
prot341	442	2	9	14.4	5.4	9	5	19.8	28.8	sig
prot342	861	4	5	14	6	4	0	8	6	ns
prot343	413	2	2	4.5	9	7	4	7.5	10.5	ns
prot344	648	2	2	12	21	2	3	15	6	ns
prot345	719	6	6	3.6	7.2	4	3	9	9	ns
prot346	786	4	7	4	10	2	4	6	12	ns
prot347	596	1	8	12	12	4	5	3	12	ns
prot348	777	3	0	21	9	12	15	9	9	sig
prot349	798	4	2	7.2	3.6	2	4	1.8	0	ns
prot350	141	208	224	440	486	183	190	450	440	ns
prot351	221	141	144	216	237	134	167	235.5	229.5	ns
prot352	283	73	67	222	207	61	80	234	195	ns
prot353	246	72	64	115.2	113.4	42	54	104.4	126	ns
prot354	212	43	49	66	82	50	46	86	72	ns
prot355	219	49	38	57	63	38	37	69	49.5	ns
prot356	448	40	39	117	114	40	37	123	114	ns
prot357	351	35	38	77.4	73.8	34	40	66.6	54	ns
prot358	161	23	23	68	68	93	93	162	138	sig
prot359	178	35	22	57	51	24	29	45	69	sig
prot360	178	26	19	60	81	63	75	198	234	sig
prot361	250	20	14	41.4	50.4	33	15	57.6	64.8	sig
prot362	238	20	24	60	34	39	63	174	138	sig
prot363	261	17	21	36	24	23	40	75	51	sig
prot364	194	14	15	66	54	16	27	78	60	ns
prot365	234	19	24	36	43.2	19	23	32.4	34.2	ns
prot366	337	18	19	48	34	21	26	30	66	sig
prot367	296	15	20	31.5	22.5	13	14	33	21	ns
prot368	248	11	14	27	57	14	7	45	33	ns
prot369	311	15	16	23.4	30.6	15	12	18	27	ns
prot370	224	19	16	38	30	13	20	20	28	ns
prot371	279	18	15	28.5	21	13	26	21	24	ns
prot372	471	8	14	36	69	17	17	69	51	ns
prot373	218	11	11	12.6	18	9	13	12.6	18	ns
prot374	249	19	9	20	30	7	12	28	30	ns
prot375	312	16	21	28.5	18	16	14	19.5	27	ns
prot376	402	11	20	48	33	16	14	30	21	ns
prot377	196	18	14	30.6	28.8	21	13	30.6	23.4	ns
prot378	285	12	16	38	40	9	9	14	36	ns
prot379	292	13	22	10.5	22.5	8	11	19.5	13.5	ns
prot380	227	18	16	39	24	14	13	75	57	sig
prot381	322	19	5	21.6	16.2	8	10	14.4	10.8	ns
prot382	449	5	9	20	16	9	8	22	14	ns
prot383	373	15	13	16.5	16.5	9	21	36	18	sig
prot384	239	13	7	33	21	13	12	39	33	ns
prot385	235	7	8	23.4	27	18	14	41.4	25.2	sig
prot386	267	11	9	18	20	6	11	18	22	ns
prot387	262	7	4	15	12	7	13	12	12	ns
prot388	241	12	11	21	30	10	9	42	39	ns
prot389	315	7	7	10.8	19.8	8	6	25.2	12.6	ns
prot390	997	11	7	10	14	5	4	4	18	ns
prot391	392	10	3	12	15	6	2	12	4.5	ns
prot392	558	4	5	12	12	7	6	24	18	ns
prot393	468	4	4	14.4	9	8	7	14.4	9	ns
prot394	253	6	9	24	8	24	18	20	24	sig
prot395	248	6	10	6	12	27	15	31.5	13.5	sig
prot396	527	11	6	24	33	7	8	30	27	ns
prot397	432	3	5	12.6	9	4	6	10.8	5.4	ns
prot398	455	6	6	12	8	4	10	10	16	ns
prot399	529	7	4	3	6	8	3	10.5	3	ns
prot400	375	8	2	12	12	7	3	15	21	ns
prot401	287	4	2	10.8	12.6	8	4	7.2	3.6	ns
prot402	332	1	5	6	14	12	4	14	2	sig
prot403	541	4	2	12	7.5	4	3	18	6	ns
prot404	280	4	1	9	9	5	5	15	15	ns
prot405	458	5	6	14.4	5.4	5	5	12.6	16.2	ns
prot406	291	3	4	12	6	6	2	10	16	ns
prot407	548	5	8	12	0	10	3	18	12	ns
prot408	292	5	4	24	18	6	4	15	12	ns
prot409	559	3	2	7.2	1.8	4	5	7.2	14.4	ns
prot410	859	1	10	6	2	3	4	8	18	ns
prot411	484	6	3	4.5	7.5	4	3	6	7.5	ns
prot412	117	130	136	504	495	252	230	783	741	sig
prot413	182	116	122	214.2	214.2	124	128	212.4	241.2	ns
prot414	226	125	103	202	184	119	111	170	250	ns
prot415	179	79	78	94.5	132	72	64	117	108	ns
prot416	129	58	57	138	228	60	65	165	159	ns
prot417	222	58	49	93.6	91.8	49	41	90	93.6	ns
prot418	353	37	35	76	72	50	33	96	80	ns
prot419	157	34	39	67.5	60	43	45	46.5	67.5	ns
prot420	376	16	25	66	66	29	33	78	78	ns
prot421	429	27	41	45	46.8	26	29	50.4	54	ns
prot422	182	23	21	38	46	49	43	90	126	sig
prot423	187	29	30	40.5	27	24	21	25.5	42	ns
prot424	206	24	26	66	69	56	36	126	120	sig
prot425	319	26	25	52.2	43.2	32	45	45	88.2	sig
prot426	533	21	21	32	46	22	18	34	40	ns
prot427	182	24	23	37.5	18	20	17	27	25.5	ns
prot428	260	17	27	45	51	20	23	75	51	ns
prot429	181	22	20	30.6	36	19	17	27	36	ns
prot430	246	12	13	38	38	14	16	48	38	ns
prot431	156	19	15	24	22.5	27	14	33	21	ns
prot432	213	11	11	39	45	15	14	21	42	ns
prot433	295	7	8	19.8	19.8	18	18	23.4	28.8	sig
prot434	610	13	12	22	32	20	16	42	40	sig
prot435	152	17	15	15	13.5	31	16	30	34.5	sig
prot436	470	10	15	57	33	17	17	36	30	ns
prot437	278	16	9	10.8	14.4	11	11	27	23.4	ns
prot438	250	14	12	24	24	15	16	28	48	sig
prot439	265	10	10	33	30	13	25	28.5	10.5	ns
prot440	327	8	8	30	18	8	11	21	24	ns
prot441	577	7	8	14.4	19.8	14	12	19.8	18	ns
prot442	236	8	4	12	24	27	18	48	18	sig
prot443	347	9	6	21	15	12	14	16.5	13.5	ns
prot444	177	11	9	27	15	16	18	78	66	sig
prot445	261	11	13	7.2	12.6	15	18	43.2	54	sig
prot446	357	4	6	10	16	8	9	4	18	ns
prot447	379	9	13	12	6	13	16	15	16.5	ns
prot448	172	11	9	21	24	5	13	21	42	sig
prot449	161	11	8	23.4	19.8	3	8	14.4	14.4	ns
prot450	466	7	10	18	20	10	12	18	24	ns
prot451	165	11	5	15	16.5	15	27	22.5	45	sig
prot452	245	8	6	12	27	5	4	24	12	ns
prot453	222	7	12	18	9	5	11	12.6	12.6	ns
prot454	428	9	6	18	20	12	9	24	20	ns
prot455	227	11	5	12	15	7	2	4.5	6	ns
prot456	420	5	7	12	33	5	7	21	21	ns
prot457	171	6	11	10.8	12.6	8	11	10.8	10.8	ns
prot458	307	5	10	16	16	8	7	10	16	ns
prot459	230	6	10	13.5	15	7	8	12	12	sig
prot460	343	5	7	6	21	6	9	42	24	ns
prot461	441	3	12	10.8	14.4	18	15	32.4	54	sig
prot462	415	6	5	10	10	8	6	8	14	ns
prot463	270	4	1	6	4.5	8	6	9	4.5	sig
prot464	711	6	4	12	12	5	5	21	9	ns
prot465	321	4	9	7.2	10.8	4	2	12.6	12.6	ns
prot466	238	3	9	12	14	12	14	30	18	sig
prot467	320	2	1	13.5	7.5	10	7	10.5	9	ns
prot468	274	4	6	21	15	7	1	36	15	ns
prot469	364	5	7	9	12.6	8	11	9	10.8	ns
prot470	361	8	4	10	6	5	1	14	6	ns
prot471	262	7	5	4.5	12	4	5	7.5	7.5	ns
prot472	513	10	3	27	15	4	8	9	21	ns
prot473	569	4	4	3.6	9	3	3	10.8	1.8	ns
prot474	387	7	1	8	6	5	4	6	12	ns
prot475	447	1	3	7.5	6	3	6	7.5	4.5	ns
prot476	378	5	5	30	9	6	5	18	27	ns
prot477	251	2	3	5.4	12.6	5	4	7.2	1.8	ns
prot478	468	3	2	6	6	3	5	4	2	ns
prot479	544	3	3	1.5	4.5	6	4	1.5	6	ns
prot480	244	8	2	6	9	3	4	12	9	ns
prot481	327	3	7	9	3.6	4	3	5.4	3.6	ns
prot482	494	10	1	8	2	0	0	0	8	ns
prot483	192	153	161	264	297	182	162	267	273	ns
prot484	243	130	144	327	321	148	131	480	501	sig
prot485	149	39	48	73.8	75.6	46	41	75.6	70.2	ns
prot486	236	42	52	84	74	38	36	116	104	ns
prot487	134	38	36	67.5	58.5	35	33	36	37.5	ns
prot488	103	30	28	93	90	35	33	138	120	ns
prot489	103	40	30	75.6	52.2	33	43	79.2	68.4	ns
prot490	103	31	36	98	56	111	96	264	228	sig
prot491	271	39	41	49.5	36	29	31	46.5	51	ns
prot492	257	29	20	108	123	60	58	162	150	sig
prot493	174	21	20	19.8	23.4	19	14	41.4	23.4	ns
prot494	165	25	29	42	70	33	36	60	64	ns
prot495	251	19	23	33	28.5	20	26	34.5	37.5	ns
prot496	265	19	26	81	63	31	21	48	69	ns
prot497	193	23	27	34.2	36	38	20	52.2	68.4	sig
prot498	137	22	23	44	52	26	28	34	44	ns
prot499	149	29	30	40.5	21	24	19	30	27	ns
prot500	291	24	24	84	72	24	16	54	54	ns
prot501	227	15	13	37.8	43.2	60	51	70.2	75.6	sig
prot502	198	12	26	30	28	14	19	34	38	ns
prot503	194	23	22	19.5	13.5	17	22	16.5	34.5	ns
prot504	234	18	11	33	45	19	12	48	48	ns
prot505	247	14	9	23.4	39.6	17	11	30.6	30.6	ns
prot506	145	12	20	48	24	17	12	32	40	ns
prot507	141	17	13	18	18	26	30	60	45	sig
prot508	187	10	6	48	36	10	14	24	51	ns
prot509	165	12	19	19.8	23.4	15	10	21.6	27	ns
prot510	166	12	12	26	46	16	13	34	50	ns
prot511	225	11	10	22.5	21	20	22	54	30	sig
prot512	239	15	14	48	48	14	10	39	42	ns
prot513	275	12	15	23.4	27	27	36	57.6	28.8	sig
prot514	206	11	8	28	28	12	18	40	36	sig
prot515	322	15	9	16.5	21	12	9	19.5	16.5	ns
prot516	178	10	17	51	60	38	28	72	102	sig
prot517	227	15	18	19.8	30.6	32	36	39.6	41.4	sig
prot518	237	15	15	32	18	8	18	26	24	ns
prot519	254	4	11	13.5	21	24	24	54	54	sig
prot520	208	15	8	27	72	12	14	27	36	ns
prot521	153	12	9	23.4	30.6	33	51	59.4	59.4	sig
prot522	244	13	9	24	40	9	14	20	18	ns
prot523	287	11	11	21	19.5	12	24	67.5	72	sig
prot524	206	5	10	15	39	7	12	39	54	ns
prot525	244	6	7	12.6	21.6	8	22	57.6	39.6	sig
prot526	383	7	14	14	26	5	4	20	14	ns
prot527	184	12	9	18	6	5	5	9	15	ns
prot528	377	7	7	30	18	10	6	33	36	sig
prot529	355	7	7	14.4	9	11	7	19.8	21.6	ns
prot530	129	8	5	28	16	12	4	10	16	ns
prot531	162	8	11	13.5	9	7	8	15	18	ns
prot532	184	4	6	24	51	8	10	12	36	ns
prot533	347	5	9	10.8	5.4	8	7	9	12.6	ns
prot534	203	6	3	10	6	3	7	10	12	ns
prot535	1930	5	3	7.5	12	5	7	4.5	9	ns
prot536	316	5	7	18	24	10	7	33	24	ns
prot537	198	11	8	10.8	12.6	14	8	9	9	ns
prot538	250	8	7	4	18	6	9	14	6	ns
prot539	265	6	7	10.5	6	8	4	9	10.5	ns
prot540	469	9	5	48	21	2	3	21	18	ns
prot541	563	6	6	14.4	10.8	2	7	21.6	16.2	ns
prot542	290	10	6	8	10	4	7	12	16	ns
prot543	338	3	6	9	10.5	7	7	9	1.5	ns
prot544	449	8	9	24	24	6	4	15	12	ns
prot545	273	8	5	9	12.6	9	6	9	9	ns
prot546	412	9	8	12	18	21	9	24	66	sig
prot547	170	7	2	3	10.5	5	4	12	6	ns
prot548	478	6	4	12	18	8	8	18	30	ns
prot549	302	11	5	10.8	10.8	6	6	12.6	7.2	ns
prot550	167	5	6	8	12	2	3	14	10	ns
prot551	151	8	6	12	22.5	9	21	27	18	sig
prot552	816	4	4	21	12	5	7	12	12	ns
prot553	279	4	3	7.2	9	5	7	7.2	0	ns
prot554	320	2	5	8	14	10	5	16	20	sig
prot555	351	1	3	7.5	1.5	7	2	10.5	10.5	sig
prot556	242	4	4	24	18	7	6	12	3	ns
prot557	276	5	5	1.8	7.2	5	7	9	12.6	ns
prot558	565	5	9	8	4	8	4	14	10	ns
prot559	356	4	4	4.5	9	6	1	4.5	3	ns
prot560	162	4	3	3	12	1	3	9	6	ns
prot561	155	4	4	1.8	5.4	7	6	5.4	3.6	ns
prot562	484	4	1	2	16	0	7	10	10	ns
prot563	462	7	2	9	4.5	4	2	13.5	9	sig
prot564	989	6	3	12	3	4	2	3	15	ns
prot565	353	2	5	5.4	1.8	5	8	7.2	10.8	ns
prot566	382	9	11	4	8	10	10	4	20	sig
prot567	1092	6	4	6	7.5	0	4	1.5	0	ns
prot568	158	2	6	12	9	4	2	21	12	ns
prot569	829	4	2	3.6	12.6	0	2	3.6	7.2	ns
prot570	600	4	2	4	6	2	5	12	6	ns
prot571	743	2	1	4.5	6	5	2	9	6	ns
prot572	271	1	3	9	12	4	2	3	9	ns
prot573	774	1	4	5.4	3.6	1	1	1.8	10.8	ns
prot574	617	2	1	2	0	2	1	10	4	ns
prot575	120	179	162	247.5	270	164	172	247.5	247.5	ns
prot576	257	141	148	444	483	150	153	459	459	ns
prot577	138	142	156	243	280.8	140	154	289.8	271.8	ns
prot578	126	77	85	156	150	71	91	192	170	ns
prot579	126	75	76	136.5	118.5	65	84	127.5	127.5	ns
prot580	126	92	102	219	276	105	87	252	249	ns
prot581	126	79	87	106.2	122.4	74	95	147.6	154.8	ns
prot582	126	87	82	180	160	96	89	176	158	ns
prot583	126	87	67	124.5	138	81	85	126	147	ns
prot584	126	79	87	270	276	82	92	240	270	ns
prot585	433	86	73	185.4	160.2	186	178	352.8	338.4	sig
prot586	258	25	42	64	78	43	34	64	76	ns
prot587	219	32	31	39	45	29	35	37.5	34.5	ns
prot588	274	27	32	105	102	31	24	87	63	ns
prot589	211	22	28	30.6	36	26	24	54	61.2	ns
prot590	203	27	12	48	46	34	22	34	36	sig
prot591	210	26	25	58.5	48	21	30	39	30	ns
prot592	190	28	25	54	60	26	20	75	69	ns
prot593	164	19	21	39.6	28.8	27	21	41.4	41.4	ns
prot594	159	21	21	40	52	26	25	54	66	ns
prot595	171	18	14	28.5	24	29	20	31.5	33	ns
prot596	153	17	23	84	57	51	102	198	234	sig
prot597	176	19	21	37.8	32.4	20	17	34.2	28.8	ns
prot598	192	19	20	22	40	20	18	30	46	ns
prot599	352	25	22	28.5	30	11	13	18	19.5	ns
prot600	146	18	18	21	42	14	17	51	51	ns
prot601	323	7	15	16.2	27	16	21	21.6	23.4	ns
prot602	258	26	18	36	36	16	11	38	34	ns
prot603	152	9	16	25.5	28.5	17	16	9	27	ns
prot604	76	18	12	45	33	14	16	48	42	ns
prot605	128	18	13	28.8	30.6	16	11	23.4	37.8	ns
prot606	187	17	24	32	42	19	26	34	34	ns
prot607	160	18	19	24	25.5	22	38	36	30	sig
prot608	315	22	16	39	54	12	16	57	69	ns
prot609	129	14	18	23.4	16.2	13	12	23.4	14.4	ns
prot610	185	16	23	18	28	23	23	32	22	sig
prot611	146	12	15	27	22.5	11	18	15	13.5	ns
prot612	241	9	19	39	39	15	7	36	54	ns
prot613	222	12	16	25.2	36	20	12	25.2	32.4	ns
prot614	205	10	12	20	14	5	12	26	22	ns
prot615	240	7	12	18	9	6	14	21	13.5	ns
prot616	99	7	11	24	33	9	8	18	15	ns
prot617	643	14	8	21.6	12.6	6	9	27	27	ns
prot618	239	10	12	28	16	12	9	26	28	ns
prot619	383	15	15	12	22.5	15	15	16.5	22.5	ns
prot620	247	13	7	36	36	26	14	60	42	sig
prot621	189	13	6	14.4	25.2	10	12	23.4	27	ns
prot622	171	11	19	10	26	20	12	20	24	ns
prot623	326	7	14	15	9	13	7	15	7.5	ns
prot624	231	9	14	27	33	10	10	15	48	ns
prot625	153	16	8	7.2	21.6	11	10	19.8	14.4	ns
prot626	268	13	3	16	12	22	14	54	28	sig
prot627	204	6	7	10.5	13.5	5	9	7.5	18	ns
prot628	191	13	12	36	30	23	22	81	42	sig
prot629	114	16	17	3.6	18	8	9	16.2	16.2	ns
prot630	419	9	17	22	22	6	5	24	18	ns
prot631	141	10	13	10.5	18	14	16	18	31.5	sig
prot632	128	9	11	36	15	10	14	27	36	ns
prot633	164	5	8	14.4	5.4	10	1	5.4	3.6	ns
prot634	274	9	3	20	36	8	11	26	14	ns
prot635	188	14	14	12	21	39	33	49.5	36	sig
prot636	372	10	8	24	42	4	8	15	24	ns
prot637	365	11	13	21.6	18	6	10	21.6	16.2	ns
prot638	145	5	6	22	20	6	6	22	16	ns
prot639	159	8	6	10.5	18	7	10	16.5	18	ns
prot640	379	3	15	21	24	7	10	24	33	ns
prot641	190	5	13	10.8	14.4	7	11	25.2	19.8	ns
prot642	194	11	7	10	10	6	6	26	12	ns
prot643	178	6	6	16.5	10.5	21	36	45	18	sig
prot644	181	7	9	24	24	14	22	27	36	sig
prot645	321	7	12	18	14.4	8	14	18	23.4	sig
prot646	192	10	10	6	24	14	15	18	16	sig
prot647	352	4	9	9	10.5	7	7	15	4.5	ns
prot648	118	3	8	18	18	4	4	42	24	ns
prot649	410	9	7	16.2	7.2	9	6	18	7.2	ns
prot650	403	7	11	16	12	10	4	8	4	ns
prot651	199	7	3	15	9	18	33	27	27	sig
prot652	457	12	5	30	33	8	12	30	27	sig
prot653	221	10	7	18	19.8	7	7	14.4	5.4	ns
prot654	216	8	11	10	6	14	11	14	22	sig
prot655	217	4	10	3	9	9	7	9	10.5	ns
prot656	172	7	6	12	36	8	5	21	24	ns
prot657	268	5	8	7.2	5.4	6	4	12.6	16.2	ns
prot658	583	3	13	22	16	3	5	16	4	ns
prot659	229	9	8	12	18	7	7	6	7.5	ns
prot660	177	7	8	9	30	9	14	21	33	ns
prot661	142	8	13	10.8	10.8	4	7	10.8	19.8	ns
prot662	178	6	6	16	8	5	10	22	14	ns
prot663	111	4	3	10.5	7.5	14	4	13.5	21	sig
prot664	116	8	5	15	12	6	8	18	3	ns
prot665	325	10	7	18	7.2	21	21	43.2	43.2	sig
prot666	268	6	4	20	16	9	27	30	36	sig
prot667	599	9	9	13.5	10.5	12	12	21	18	sig
prot668	341	7	9	12	18	16	12	42	48	sig
prot669	172	1	7	1.8	16.2	5	7	18	14.4	sig
prot670	204	7	4	14	20	8	3	12	12	ns
prot671	171	3	4	7.5	13.5	7	9	6	6	ns
prot672	255	5	3	9	18	6	16	24	48	sig
prot673	180	3	2	3.6	5.4	4	9	16.2	14.4	ns
prot674	215	5	8	8	8	6	5	8	12	ns
prot675	211	11	4	9	9	9	9	7.5	4.5	ns
prot676	234	3	5	33	12	6	7	18	3	ns
prot677	214	3	10	16.2	7.2	2	4	9	5.4	ns
prot678	180	7	4	16	14	5	7	14	10	ns
prot679	292	4	3	6	6	3	5	12	3	ns
prot680	387	5	4	6	18	4	4	15	21	ns
prot681	283	6	4	9	3.6	2	6	5.4	10.8	ns
prot682	351	3	2	4	2	3	2	4	6	ns
prot683	502	3	4	7.5	3	6	6	6	3	ns
prot684	484	2	4	6	18	2	6	9	27	ns
prot685	345	3	5	7.2	5.4	7	6	10.8	7.2	ns
prot686	448	4	3	12	10	4	5	10	8	ns
prot687	277	6	5	1.5	6	9	2	6	9	ns
prot688	737	3	2	15	24	4	2	24	12	ns
prot689	159	3	9	16.2	9	7	20	12.6	12.6	sig
prot690	153	2	4	14	14	5	4	2	4	ns
prot691	321	7	5	6	6	4	6	6	4.5	ns
prot692	373	3	5	15	6	3	6	6	3	ns
prot693	124	4	2	5.4	5.4	2	2	7.2	9	ns
prot694	330	2	3	8	4	1	1	10	6	ns
prot695	319	4	6	3	7.5	2	0	7.5	1.5	ns
prot696	272	2	8	12	18	5	7	12	12	ns
prot697	296	6	4	7.2	5.4	3	9	5.4	7.2	sig
prot698	167	4	2	6	12	1	5	2	6	ns
prot699	832	5	4	6	1.5	2	4	7.5	7.5	ns
prot700	461	3	3	3	3	3	2	15	6	ns
prot701	152	5	6	5.4	10.8	7	8	9	7.2	ns
prot702	247	3	5	10	8	8	5	4	10	ns
prot703	311	2	3	1.5	4.5	5	6	3	3	ns
prot704	299	7	2	6	12	6	7	24	6	ns
prot705	383	1	3	7.2	5.4	2	7	1.8	12.6	ns
prot706	426	7	1	6	16	6	1	20	12	sig
prot707	155	4	2	4.5	9	4	5	7.5	9	ns
prot708	989	4	3	6	9	2	2	9	3	ns
prot709	187	2	2	1.8	3.6	4	0	3.6	10.8	ns
prot710	366	4	1	8	4	2	4	6	6	ns
prot711	715	6	5	7.5	10.5	6	1	3	16.5	ns
prot712	830	4	1	12	3	7	4	12	12	sig
prot713	177	3	2	3.6	7.2	1	6	9	7.2	ns
prot714	632	4	3	4	8	4	3	8	8	ns
prot715	444	2	1	3	6	7	7	7.5	7.5	sig
prot716	1241	3	3	6	9	1	2	18	9	ns
prot717	685	3	5	10.8	3.6	0	0	3.6	7.2	ns
prot718	387	3	3	2	2	0	5	4	4	ns
prot719	322	3	3	3	1.5	4	1	1.5	3	ns
prot720	735	2	2	0	3	2	0	3	0	ns
prot721	186	42	45	79.2	81	41	41	64.8	70.2	ns
prot722	156	47	41	68	64	32	39	62	106	ns
prot723	282	51	49	82.5	85.5	123	111	220.5	153	sig
prot724	140	37	31	63	81	28	25	75	69	ns
prot725	137	18	25	57.6	57.6	30	36	48.6	23.4	ns
prot726	124	30	17	50	44	29	30	74	50	ns
prot727	169	13	19	19.5	30	29	36	67.5	60	sig
prot728	142	25	28	72	75	34	34	156	129	sig
prot729	162	29	19	63	41.4	25	21	43.2	37.8	ns
prot730	200	21	20	20	26	18	27	36	50	ns
prot731	156	21	17	25.5	24	13	19	30	33	ns
prot732	306	13	26	60	63	19	18	54	66	ns
prot733	174	17	16	21.6	27	16	15	21.6	25.2	ns
prot734	194	16	14	30	38	24	32	68	56	sig
prot735	103	13	10	31.5	9	16	20	15	19.5	ns
prot736	172	13	8	45	63	14	16	36	60	ns
prot737	180	14	16	25.2	25.2	17	11	19.8	25.2	ns
prot738	184	10	16	22	22	14	13	46	24	ns
prot739	230	16	14	25.5	19.5	12	9	19.5	22.5	ns
prot740	187	15	11	24	36	5	6	36	60	ns
prot741	189	13	10	14.4	27	36	54	91.8	43.2	sig
prot742	180	13	16	22	30	39	51	78	84	sig
prot743	294	13	14	27	21	27	38	34.5	27	sig
prot744	186	13	13	54	30	39	48	126	126	sig
prot745	225	8	8	30.6	23.4	12	13	12.6	21.6	sig
prot746	174	9	15	40	30	9	11	24	36	ns
prot747	208	10	11	18	21	14	13	21	21	sig
prot748	217	7	11	39	42	10	6	33	33	ns
prot749	112	14	7	19.8	16.2	12	28	43.2	27	sig
prot750	206	9	11	32	28	11	10	24	30	ns
prot751	166	4	13	4.5	9	10	1	18	18	ns
prot752	113	12	7	36	24	8	6	24	21	ns
prot753	169	14	7	16.2	14.4	11	7	19.8	27	ns
prot754	313	7	7	24	20	11	8	20	16	ns
prot755	197	10	5	10.5	18	5	14	10.5	15	ns
prot756	124	13	11	21	18	4	1	15	27	ns
prot757	246	8	8	16.2	12.6	6	6	9	12.6	ns
prot758	258	4	11	16	16	3	8	14	22	ns
prot759	168	6	9	10.5	18	7	8	15	6	ns
prot760	260	5	5	6	9	10	6	18	18	ns
prot761	243	7	4	10.8	18	14	7	10.8	16.2	ns
prot762	124	8	10	20	14	7	8	10	12	ns
prot763	208	5	7	9	15	8	7	7.5	10.5	ns
prot764	217	6	5	12	18	5	10	30	12	ns
prot765	197	5	9	9	10.8	12	10	27	12.6	ns
prot766	177	1	4	8	12	9	8	12	12	ns
prot767	146	4	6	9	13.5	6	7	10.5	6	ns
prot768	157	2	1	15	6	5	5	6	15	ns
prot769	270	7	6	12.6	14.4	7	4	14.4	10.8	ns
prot770	264	7	9	10	12	2	3	20	4	ns
prot771	274	6	8	9	16.5	5	7	10.5	6	ns
prot772	156	9	4	24	24	6	6	24	12	ns
prot773	252	7	8	12.6	7.2	5	7	14.4	12.6	ns
prot774	356	3	8	12	6	5	3	14	4	ns
prot775	180	9	9	6	12	6	7	10.5	10.5	ns
prot776	251	9	7	39	27	4	7	6	9	ns
prot777	156	8	9	16.2	18	6	8	12.6	7.2	ns
prot778	227	8	4	14	2	3	12	8	18	ns
prot779	116	7	7	10.5	9	9	3	12	10.5	ns
prot780	154	5	6	9	15	6	4	9	15	ns
prot781	198	9	7	5.4	9	12	4	3.6	19.8	ns
prot782	236	5	7	10	14	6	8	12	14	sig
prot783	184	8	9	7.5	6	4	6	10.5	10.5	ns
prot784	122	9	2	15	9	4	4	6	15	ns
prot785	91	6	10	14.4	18	3	7	14.4	12.6	ns
prot786	274	4	5	10	12	8	4	8	14	ns
prot787	152	5	3	10.5	6	8	3	1.5	7.5	ns
prot788	162	4	5	15	12	7	3	9	6	ns
prot789	158	6	6	16.2	5.4	5	8	18	7.2	ns
prot790	463	6	9	8	8	9	8	18	6	sig
prot791	312	2	10	4.5	4.5	4	9	16.5	13.5	sig
prot792	261	2	2	12	3	2	2	9	21	ns
prot793	392	5	12	12.6	14.4	4	1	10.8	7.2	ns
prot794	182	8	5	14	8	4	4	20	16	ns
prot795	310	2	3	4.5	6	2	5	3	7.5	ns
prot796	382	7	3	6	6	3	5	21	12	ns
prot797	113	6	1	5.4	10.8	2	6	12.6	12.6	ns
prot798	111	8	4	4	6	6	9	4	10	ns
prot799	418	2	4	7.5	4.5	11	7	10.5	13.5	sig
prot800	185	3	6	9	12	6	5	18	24	ns
prot801	163	5	4	7.2	9	2	5	5.4	9	ns
prot802	238	9	5	14	8	4	7	8	10	ns
prot803	282	4	6	7.5	6	10	5	9	7.5	sig
prot804	305	6	6	6	21	8	3	21	24	ns
prot805	292	2	3	7.2	9	6	12	7.2	10.8	sig
prot806	427	4	3	10	6	5	3	8	10	ns
prot807	234	2	3	4.5	3	6	2	9	7.5	ns
prot808	233	10	4	15	18	4	5	12	18	sig
prot809	425	6	5	3.6	5.4	2	4	9	5.4	ns
prot810	95	2	3	16	6	5	2	4	8	ns
prot811	241	4	3	0	9	3	9	3	6	ns
prot812	201	4	7	21	6	2	4	15	6	ns
prot813	474	6	1	5.4	3.6	4	4	10.8	5.4	ns
prot814	437	2	1	6	20	0	4	8	4	ns
prot815	411	2	2	12	7.5	12	12	13.5	36	sig
prot816	333	2	3	3	12	2	2	21	3	ns
prot817	449	1	2	3.6	12.6	3	6	7.2	21.6	sig
prot818	256	2	6	8	2	3	3	14	6	ns
prot819	292	3	4	1.5	10.5	3	3	1.5	3	ns
prot820	669	2	3	30	15	3	3	9	12	ns
prot821	378	4	7	5.4	1.8	2	4	3.6	3.6	ns
prot822	373	2	0	0	2	2	3	6	8	ns
prot823	327	1	2	3	6	0	4	4.5	1.5	ns
prot824	180	4	2	15	0	0	2	9	6	ns
prot825	357	2	0	9	1.8	3	3	5.4	1.8	ns
prot826	791	2	2	4	8	2	4	10	2	ns
prot827	1037	3	3	6	3	8	8	12	9	sig
prot828	223	3	4	12	12	1	2	9	9	ns
prot829	417	4	2	7.2	16.2	4	1	3.6	3.6	ns
prot830	310	2	3	4	4	5	3	6	2	ns
prot831	796	1	1	3	3	2	4	4.5	3	ns
prot832	385	2	1	9	3	3	4	6	0	ns
prot833	399	5	1	7.2	3.6	1	2	5.4	1.8	ns
prot834	661	6	4	14	2	3	3	4	4	ns
prot835	648	3	3	3	3	4	6	0	6	ns
prot836	172	2	0	3	3	2	3	0	12	ns
prot837	459	4	2	1.8	5.4	1	1	3.6	1.8	ns
prot838	266	0	1	2	4	3	2	6	2	ns
prot839	85	56	42	76.5	94.5	58	56	84	67.5	ns
prot840	185	57	59	195	180	150	231	468	531	sig
prot841	130	55	52	90	82.8	55	60	100.8	88.2	ns
prot842	128	52	39	86	116	50	62	108	98	ns
prot843	130	46	59	82.5	72	42	53	73.5	94.5	ns
prot844	150	50	52	144	213	33	46	147	147	ns
prot845	94	41	32	93.6	79.2	44	33	84.6	57.6	ns
prot846	154	17	11	46	44	57	57	90	150	sig
prot847	76	27	28	36	30	84	99	135	81	sig
prot848	213	18	21	48	36	48	28	126	90	sig
prot849	51	22	26	16.2	27	19	25	34.2	27	ns
prot850	198	21	23	42	32	22	23	28	42	ns
prot851	150	13	17	25.5	27	16	26	18	37.5	ns
prot852	161	16	12	36	30	10	10	54	45	ns
prot853	227	9	19	14.4	32.4	14	11	30.6	30.6	ns
prot854	56	12	16	18	36	12	12	14	36	ns
prot855	107	11	16	22.5	25.5	15	14	27	24	ns
prot856	85	9	22	33	42	13	7	36	33	ns
prot857	191	12	14	14.4	23.4	7	10	16.2	19.8	ns
prot858	207	12	15	32	34	12	15	26	28	ns
prot859	313	12	8	22.5	16.5	16	9	16.5	15	ns
prot860	150	12	13	27	15	7	7	54	24	ns
prot861	446	12	16	21.6	7.2	27	33	27	48.6	sig
prot862	165	12	16	28	22	13	7	22	28	ns
prot863	164	15	8	13.5	15	10	15	9	24	ns
prot864	183	13	13	30	57	14	10	33	48	ns
prot865	112	12	8	14.4	25.2	11	8	27	25.2	ns
prot866	99	11	7	32	34	14	22	14	32	ns
prot867	162	11	10	13.5	9	6	8	13.5	15	ns
prot868	294	11	4	27	30	7	11	24	27	ns
prot869	219	20	7	19.8	23.4	10	11	18	10.8	ns
prot870	139	9	12	20	32	21	12	26	24	ns
prot871	1091	7	7	18	21	8	11	6	7.5	ns
prot872	153	8	6	21	15	12	8	21	12	ns
prot873	122	10	13	9	14.4	11	7	14.4	10.8	sig
prot874	308	10	12	16	16	7	10	10	20	ns
prot875	274	10	10	12	4.5	10	10	15	16.5	sig
prot876	168	9	10	24	33	17	10	42	36	sig
prot877	157	8	9	7.2	18	12	20	36	18	sig
prot878	171	9	12	14	24	13	7	24	16	sig
prot879	163	10	11	10.5	15	10	6	7.5	9	ns
prot880	78	9	9	24	9	8	8	21	30	ns
prot881	177	3	9	12.6	19.8	2	11	9	25.2	ns
prot882	198	7	6	12	12	8	8	18	14	ns
prot883	322	13	7	4.5	1.5	18	21	18	22.5	sig
prot884	145	5	8	33	24	6	10	18	27	ns
prot885	224	6	6	3.6	18	18	18	32.4	64.8	sig
prot886	155	4	6	10	18	16	11	18	10	sig
prot887	102	8	8	6	4.5	8	9	9	10.5	ns
prot888	207	1	7	18	15	14	9	3	15	ns
prot889	480	6	5	25.2	14.4	5	9	7.2	3.6	ns
prot890	104	10	11	18	16	6	6	12	16	ns
prot891	204	8	2	9	6	7	14	9	12	ns
prot892	248	9	6	27	18	6	10	24	30	ns
prot893	157	3	8	14.4	12.6	6	7	3.6	1.8	ns
prot894	132	7	4	12	12	18	27	30	24	sig
prot895	214	7	8	6	4.5	4	7	9	9	ns
prot896	219	4	4	21	24	9	3	12	15	ns
prot897	193	6	7	9	9	8	4	14.4	5.4	ns
prot898	155	4	4	14	10	4	4	18	20	ns
prot899	239	5	7	9	9	5	6	3	6	ns
prot900	116	7	7	24	12	7	4	24	12	ns
prot901	211	5	1	10.8	21.6	8	6	14.4	18	ns
prot902	156	9	5	14	22	6	5	8	18	ns
prot903	246	4	7	9	7.5	15	30	27	18	sig
prot904	218	2	3	24	12	6	12	12	12	sig
prot905	201	5	5	5.4	12.6	5	3	9	14.4	ns
prot906	111	3	5	12	6	7	3	2	6	ns
prot907	175	9	8	7.5	9	5	4	9	9	ns
prot908	195	5	5	9	30	8	6	24	33	ns
prot909	292	4	5	10.8	12.6	6	2	5.4	5.4	ns
prot910	173	4	2	8	8	6	3	4	4	ns
prot911	284	1	6	3	15	3	9	18	10.5	ns
prot912	151	4	2	18	6	8	6	15	6	sig
prot913	165	8	11	5.4	12.6	1	3	9	10.8	ns
prot914	132	5	3	6	8	8	5	10	4	ns
prot915	177	5	1	9	6	9	6	10.5	10.5	ns
prot916	137	5	11	15	30	13	13	42	39	sig
prot917	325	4	7	9	5.4	2	5	7.2	7.2	ns
prot918	192	2	3	8	14	5	2	2	4	ns
prot919	170	2	4	7.5	7.5	5	4	3	4.5	ns
prot920	157	1	4	24	9	5	13	21	39	sig
prot921	192	3	7	14.4	10.8	21	27	16.2	21.6	sig
prot922	474	4	2	8	16	3	1	4	6	ns
prot923	186	4	4	6	7.5	5	4	7.5	12	ns
prot924	428	1	2	21	9	6	5	9	15	ns
prot925	191	8	6	7.2	9	2	7	16.2	9	ns
prot926	169	5	6	16	10	4	4	8	12	ns
prot927	166	1	10	6	4.5	8	4	3	9	sig
prot928	290	2	4	12	9	4	3	6	18	ns
prot929	216	5	7	7.2	3.6	10	4	1.8	10.8	ns
prot930	103	3	2	10	8	4	6	2	6	ns
prot931	271	6	4	3	3	4	5	1.5	4.5	ns
prot932	147	3	4	3	15	5	1	12	9	ns
prot933	135	6	3	5.4	10.8	6	3	5.4	5.4	ns
prot934	135	3	3	4	10	3	1	6	6	ns
prot935	135	6	3	3	7.5	4	5	3	4.5	ns
prot936	135	2	7	12	12	3	7	12	12	ns
prot937	321	1	3	7.2	5.4	2	2	7.2	3.6	ns
prot938	164	3	3	6	14	0	2	0	10	ns
prot939	113	2	1	1.5	4.5	3	0	3	4.5	ns
prot940	271	1	2	6	9	2	5	3	3	sig
prot941	204	1	3	3.6	3.6	6	1	7.2	3.6	ns
prot942	276	4	5	6	10	2	3	12	2	ns
prot943	108	5	1	3	3	2	7	4.5	10.5	ns
prot944	91	5	6	6	12	5	6	12	9	ns
prot945	325	3	3	10.8	7.2	1	2	3.6	5.4	ns
prot946	114	2	4	2	12	4	7	14	10	sig
prot947	277	5	2	6	4.5	3	2	12	6	ns
prot948	118	3	2	0	6	2	5	9	12	ns
prot949	121	1	6	3.6	7.2	8	5	5.4	0	ns
prot950	198	4	5	4	8	4	7	6	6	ns
prot951	237	2	2	1.5	0	2	2	3	9	sig
prot952	220	2	5	3	21	6	1	12	12	ns
prot953	406	3	1	5.4	5.4	4	1	9	7.2	ns
prot954	391	2	1	0	2	3	2	6	4	ns
prot955	189	3	2	4.5	3	2	4	6	3	sig
prot956	232	4	6	6	3	6	4	30	12	sig
prot957	470	0	2	3.6	9	1	2	5.4	1.8	ns
prot958	527	2	4	2	6	2	3	4	8	ns
prot959	141	1	1	1.5	3	2	3	3	4.5	ns
prot960	602	1	1	3	12	2	1	6	9	ns
prot961	109	30	26	54	68.4	93	75	86.4	124.2	sig
prot962	258	16	22	46	42	22	21	50	46	ns
prot963	168	19	22	31.5	18	24	18	28.5	28.5	sig
prot964	177	17	12	60	51	14	15	33	51	ns
prot965	104	13	13	12.6	14.4	14	19	14.4	39.6	ns
prot966	187	11	8	16	14	12	24	52	48	sig
prot967	134	10	15	16.5	15	13	14	28.5	27	ns
prot968	153	10	16	45	48	27	31	66	75	sig
prot969	125	8	11	19.8	23.4	11	8	34.2	14.4	ns
prot970	242	12	4	12	20	18	22	48	52	sig
prot971	128	15	15	10.5	19.5	12	7	18	21	ns
prot972	160	9	11	24	18	11	11	18	30	ns
prot973	65	9	13	12.6	12.6	10	18	9	16.2	ns
prot974	143	11	12	28	30	9	13	46	18	ns
prot975	131	11	16	16.5	9	18	10	18	18	ns
prot976	128	8	7	30	24	12	26	54	72	sig
prot977	76	7	5	1.8	9	27	18	64.8	16.2	sig
prot978	95	5	8	18	30	8	12	10	28	ns
prot979	70	4	14	13.5	18	8	9	12	13.5	ns
prot980	136	11	11	57	39	13	7	33	15	ns
prot981	116	11	18	28.8	12.6	6	12	19.8	10.8	ns
prot982	108	3	6	14	28	9	8	18	26	ns
prot983	195	8	6	13.5	13.5	8	6	15	10.5	ns
prot984	145	5	15	24	6	14	8	15	21	ns
prot985	102	11	6	12.6	14.4	9	14	10.8	23.4	ns
prot986	173	5	4	14	14	12	16	40	32	sig
prot987	212	10	3	12	6	4	4	7.5	7.5	ns
prot988	116	11	14	12	18	5	5	24	6	ns
prot989	219	5	8	21.6	9	3	6	19.8	16.2	ns
prot990	312	11	12	14	18	8	9	12	20	ns
prot991	78	5	5	12	12	5	10	10.5	7.5	ns
prot992	193	12	6	30	21	21	6	81	72	sig
prot993	500	6	5	7.2	14.4	5	5	5.4	7.2	ns
prot994	195	4	8	4	6	5	9	18	20	ns
prot995	177	1	4	9	7.5	4	3	10.5	3	ns
prot996	224	5	5	12	15	13	7	12	48	sig
prot997	239	5	10	7.2	12.6	3	5	12.6	14.4	ns
prot998	223	5	4	10	6	3	4	12	12	ns
prot999	113	5	4	13.5	7.5	9	5	9	9	ns
prot1000	94	6	7	9	15	4	2	6	9	ns
prot1001	74	7	6	10.8	1.8	4	7	10.8	7.2	ns
prot1002	265	5	5	12	10	5	4	12	24	ns
prot1003	225	3	6	9	4.5	10	7	4.5	9	ns
prot1004	129	6	6	30	21	4	15	24	12	sig
prot1005	210	2	4	7.2	7.2	2	7	7.2	5.4	ns
prot1006	248	3	6	14	6	3	6	10	8	ns
prot1007	158	12	2	10.5	7.5	4	6	10.5	4.5	ns
prot1008	68	4	1	36	24	5	6	12	21	ns
prot1009	68	6	4	1.8	1.8	5	1	7.2	10.8	ns
prot1010	548	8	5	4	12	7	4	14	4	ns
prot1011	123	3	11	3	1.5	6	6	10.5	6	ns
prot1012	181	2	4	6	24	3	1	12	12	ns
prot1013	824	5	7	5.4	7.2	5	5	5.4	7.2	ns
prot1014	250	4	3	2	16	0	3	8	4	ns
prot1015	242	2	2	6	6	2	5	4.5	10.5	ns
prot1016	186	3	7	15	9	4	2	27	15	sig
prot1017	228	1	7	3.6	7.2	5	7	3.6	5.4	ns
prot1018	106	7	7	16	8	3	4	8	12	ns
prot1019	135	3	5	4.5	4.5	6	6	9	15	sig
prot1020	173	4	4	9	39	4	6	6	9	sig
prot1021	245	0	7	9	0	2	3	7.2	3.6	ns
prot1022	98	7	4	4	10	3	2	8	2	ns
prot1023	149	6	4	4.5	7.5	3	1	3	6	ns
prot1024	136	5	4	12	3	4	4	3	12	ns
prot1025	335	4	1	1.8	7.2	0	3	0	9	ns
prot1026	81	2	4	6	6	2	4	2	4	ns
prot1027	124	6	2	7.5	9	5	3	12	3	ns
prot1028	204	3	6	9	18	3	3	12	6	ns
prot1029	124	5	4	9	3.6	6	6	3.6	1.8	ns
prot1030	231	4	3	8	4	5	2	10	12	ns
prot1031	192	9	5	4.5	13.5	7	2	6	4.5	ns
prot1032	514	1	4	18	3	2	6	9	21	ns
prot1033	277	6	6	7.2	10.8	10	9	10.8	18	sig
prot1034	159	3	3	10	2	1	4	8	2	ns
prot1035	190	2	2	4.5	4.5	1	6	7.5	6	ns
prot1036	225	3	6	9	6	6	2	12	6	ns
prot1037	57	4	7	1.8	5.4	3	2	5.4	9	ns
prot1038	153	4	3	4	10	4	4	2	2	ns
prot1039	91	1	5	4.5	16.5	5	3	1.5	7.5	ns
prot1040	94	5	4	3	3	4	2	18	6	ns
prot1041	112	2	4	10.8	14.4	3	4	0	10.8	ns
prot1042	336	3	2	6	4	5	0	0	4	ns
prot1043	241	3	5	6	6	8	6	9	6	ns
prot1044	108	4	4	12	12	5	10	15	9	ns
prot1045	117	5	4	5.4	0	4	2	7.2	1.8	ns
prot1046	286	7	2	2	8	2	1	12	8	ns
prot1047	122	3	1	7.5	0	12	3	9	22.5	sig
prot1048	273	6	6	3	12	2	3	3	18	ns
prot1049	237	1	2	5.4	5.4	3	1	10.8	5.4	ns
prot1050	222	2	2	4	12	2	1	10	4	ns
prot1051	799	3	5	3	9	5	4	3	3	ns
prot1052	125	0	3	0	6	4	2	0	0	ns
prot1053	98	4	2	3.6	0	10	4	3.6	7.2	sig
prot1054	153	1	1	4	4	2	2	2	4	ns
prot1055	186	3	2	6	1.5	2	0	1.5	0	ns
prot1056	188	1	2	15	12	1	1	6	9	ns
prot1057	127	3	3	1.8	3.6	1	1	0	7.2	ns
prot1058	65	100	101	188	190	107	130	200	288	ns
prot1059	115	41	47	61.5	73.5	69	45	87	117	sig
prot1060	65	33	30	90	78	26	32	75	69	ns
prot1061	90	18	23	30.6	45	17	26	39.6	39.6	ns
prot1062	120	12	12	16	34	11	10	30	32	ns
prot1063	83	13	11	12	7.5	10	11	15	12	sig
prot1064	177	9	5	30	21	10	5	30	24	ns
prot1065	59	7	8	12.6	9	10	4	12.6	12.6	ns
prot1066	97	7	7	20	22	7	12	12	14	ns
prot1067	188	4	14	7.5	7.5	3	1	6	9	ns
prot1068	82	8	3	12	9	9	24	54	18	sig
prot1069	109	14	7	18	16.2	8	7	14.4	21.6	ns
prot1070	109	10	6	18	14	8	7	12	16	ns
prot1071	168	6	5	7.5	9	8	5	22.5	13.5	ns
prot1072	188	4	8	33	12	6	12	12	30	ns
prot1073	82	6	7	3.6	12.6	5	10	18	19.8	ns
prot1074	75	7	4	14	10	9	18	32	26	sig
prot1075	151	3	10	4.5	6	6	8	4.5	7.5	ns
prot1076	175	8	5	12	30	8	5	21	6	ns
prot1077	116	7	9	5.4	18	2	9	16.2	9	sig
prot1078	161	6	8	14	6	5	3	6	10	ns
prot1079	95	4	3	13.5	9	12	15	45	9	sig
prot1080	101	8	5	15	30	5	2	9	21	ns
prot1081	175	4	6	10.8	14.4	6	8	16.2	16.2	sig
prot1082	401	8	5	14	4	6	3	12	8	ns
prot1083	214	7	6	15	7.5	5	5	6	4.5	ns
prot1084	215	2	4	12	12	1	3	6	9	ns
prot1085	152	3	4	18	12.6	3	4	5.4	7.2	ns
prot1086	125	2	4	8	6	3	4	8	8	ns
prot1087	154	7	9	7.5	7.5	8	5	3	4.5	ns
prot1088	119	3	8	12	9	5	7	21	9	ns
prot1089	145	6	6	9	5.4	4	6	10.8	3.6	ns
prot1090	256	0	2	10	6	10	10	6	4	sig
prot1091	119	7	1	7.5	1.5	5	2	7.5	9	sig
prot1092	159	2	6	15	18	3	5	12	27	ns
prot1093	91	6	6	9	9	27	21	32.4	21.6	sig
prot1094	396	9	5	14	10	3	7	12	12	ns
prot1095	205	5	4	9	6	4	6	7.5	18	ns
prot1096	108	8	3	15	9	4	3	9	9	ns
prot1097	71	4	2	7.2	3.6	6	5	5.4	3.6	ns
prot1098	259	4	2	18	2	2	2	6	4	ns
prot1099	191	5	1	1.5	0	2	3	4.5	4.5	ns
prot1100	147	4	4	6	12	8	4	9	3	ns
prot1101	292	7	4	9	7.2	1	5	10.8	9	ns
prot1102	69	4	2	6	10	4	2	12	6	ns
prot1103	245	3	5	7.5	4.5	5	7	6	4.5	ns
prot1104	146	5	3	3	3	4	5	12	9	ns
prot1105	351	2	2	3.6	5.4	2	5	3.6	7.2	ns
prot1106	106	4	4	10	4	5	5	10	14	ns
prot1107	180	1	3	1.5	3	4	3	3	10.5	ns
prot1108	199	1	2	9	27	2	8	6	15	ns
prot1109	185	1	8	12.6	3.6	5	3	5.4	7.2	ns
prot1110	182	2	0	6	8	4	0	12	10	ns
prot1111	59	0	1	4.5	3	5	5	4.5	3	ns
prot1112	173	2	2	9	12	3	3	6	9	ns
prot1113	105	3	7	5.4	1.8	1	3	10.8	5.4	ns
prot1114	79	3	2	0	6	1	2	0	4	ns
prot1115	94	3	3	6	3	4	5	3	6	ns
prot1116	235	1	3	15	0	1	2	6	6	ns
prot1117	99	4	2	5.4	5.4	1	1	3.6	1.8	ns
prot1118	103	2	2	8	4	3	3	8	4	ns
prot1119	226	3	2	9	4.5	3	4	3	3	ns
prot1120	168	2	2	6	3	2	5	0	6	ns
prot1121	454	0	1	3.6	1.8	3	2	7.2	7.2	ns
prot1122	92	3	4	8	10	4	6	12	6	sig
prot1123	99	6	1	3	1.5	0	3	3	6	ns
prot1124	116	1	2	12	9	1	3	12	12	ns
prot1125	90	1	1	7.2	5.4	1	3	1.8	7.2	ns
prot1126	87	8	2	4	8	7	7	10	14	sig
prot1127	294	5	3	3	12	1	3	6	4.5	ns
prot1128	354	3	3	6	3	2	3	6	12	ns
prot1129	216	3	1	5.4	5.4	9	5	12.6	12.6	sig
prot1130	138	2	4	6	2	4	0	4	2	ns
prot1131	187	0	0	3	6	1	2	3	1.5	ns
prot1132	495	0	4	3	3	2	0	6	9	ns
prot1133	406	1	1	0	0	2	2	5.4	14.4	sig
prot1134	382	2	3	0	6	2	2	6	6	ns
prot1135	272	1	0	3	3	6	3	9	4.5	sig
prot1136	71	18	17	60	54	23	24	72	54	ns
prot1137	105	20	30	32.4	32.4	23	23	39.6	27	ns
prot1138	234	21	20	42	30	45	41	54	80	sig
prot1139	112	19	12	36	34.5	18	15	12	19.5	ns
prot1140	114	20	10	36	45	26	32	90	117	sig
prot1141	112	6	5	5.4	10.8	7	5	12.6	9	ns
prot1142	166	9	11	16	18	6	8	10	12	ns
prot1143	104	5	4	4.5	10.5	6	3	7.5	13.5	ns
prot1144	376	4	4	21	33	11	10	27	18	ns
prot1145	83	7	4	16.2	10.8	4	5	10.8	9	ns
prot1146	51	2	3	16	4	7	7	6	12	ns
prot1147	74	8	10	6	7.5	2	4	9	6	ns
prot1148	74	1	3	21	15	8	4	3	27	ns
prot1149	117	4	8	3.6	9	9	4	7.2	16.2	sig
prot1150	106	7	2	16	22	8	10	18	16	sig
prot1151	110	5	7	4.5	7.5	2	4	7.5	10.5	ns
prot1152	73	2	3	21	12	5	1	15	6	ns
prot1153	113	1	2	5.4	9	4	3	7.2	7.2	ns
prot1154	358	8	4	10	12	4	4	12	10	ns
prot1155	99	5	7	9	4.5	5	5	4.5	3	ns
prot1156	115	0	2	6	21	5	1	15	18	sig
prot1157	180	4	0	3.6	5.4	5	4	10.8	7.2	ns
prot1158	67	1	2	8	8	5	11	22	14	sig
prot1159	99	1	2	1.5	0	4	6	1.5	3	ns
prot1160	99	4	5	15	9	3	7	0	6	ns
prot1161	99	1	2	10.8	5.4	2	1	5.4	7.2	ns
prot1162	98	6	3	8	4	3	9	6	8	ns
prot1163	165	3	0	10.5	3	8	8	12	3	sig
prot1164	76	3	4	9	9	3	4	3	6	ns
prot1165	90	2	1	1.8	1.8	0	0	1.8	5.4	ns
prot1166	113	3	1	2	8	2	1	6	2	ns
prot1167	90	2	3	3	3	5	2	1.5	6	ns
prot1168	163	5	0	3	21	6	4	6	18	sig
prot1169	102	2	5	1.8	12.6	4	1	7.2	3.6	ns
prot1170	183	1	4	2	6	2	1	6	2	ns
prot1171	98	3	3	3	0	4	3	3	6	sig
prot1172	146	5	1	9	9	0	2	12	9	ns
prot1173	145	4	4	0	3.6	1	2	1.8	1.8	ns
prot1174	166	2	2	6	4	4	2	2	4	ns
prot1175	100	0	1	3	4.5	0	1	1.5	1.5	ns
prot1176	393	1	1	3	12	3	0	12	3	ns
prot1177	89	1	3	3.6	3.6	6	2	1.8	3.6	sig
prot1178	391	2	0	2	2	1	4	8	8	sig
prot1179	89	2	2	1.5	0	0	2	1.5	1.5	ns
prot1180	1106	9	6	18	15	7	2	6	21	ns
prot1181	3227	7	6	5.4	7.2	4	12	25.2	12.6	ns
prot1182	539	14	7	8	14	9	8	6	14	ns
prot1183	771	5	2	13.5	7.5	2	4	13.5	7.5	ns
prot1184	2680	1	5	18	15	10	2	21	15	sig
prot1185	917	6	4	9	9	6	8	7.2	0	ns
prot1186	4114	2	1	2	2	2	2	6	4	ns
prot1187	449	12	9	10.5	12	10	11	9	13.5	ns
prot1188	1304	4	9	6	3	3	8	15	0	ns
prot1189	393	7	6	10.8	3.6	2	5	1.8	9	ns
prot1190	1513	6	2	4	8	2	4	14	4	sig
prot1191	2580	1	2	10.5	4.5	4	6	3	0	ns
prot1192	959	10	4	30	15	9	6	18	15	ns
prot1193	510	5	6	14.4	7.2	1	8	0	10.8	ns
prot1194	427	8	10	14	16	9	10	4	14	ns
prot1195	413	2	7	9	9	5	3	10.5	6	ns
prot1196	819	2	1	12	9	2	6	21	21	sig
prot1197	1779	2	2	7.2	5.4	1	5	10.8	7.2	ns
prot1198	1379	3	3	8	4	3	3	2	14	ns
prot1199	652	3	7	4.5	1.5	2	2	4.5	4.5	ns
prot1200	704	2	1	0	3	5	1	9	15	ns
prot1201	1028	0	2	1.8	1.8	3	3	10.8	5.4	sig
prot1202	1181	3	2	6	2	1	1	2	10	ns
prot1203	383	1	4	13.5	9	9	4	3	6	ns
prot1204	1077	3	4	6	15	2	2	9	18	ns
prot1205	452	5	7	7.2	10.8	7	7	9	5.4	ns
prot1206	434	7	7	10	6	4	9	2	2	ns
prot1207	955	2	1	1.5	4.5	3	0	1.5	9	ns
prot1208	528	5	6	15	21	3	0	3	21	ns
prot1209	228	4	4	5.4	7.2	4	1	7.2	3.6	ns
prot1210	781	5	10	10	12	5	0	12	6	ns
prot1211	548	6	3	4.5	4.5	2	4	10.5	6	sig
prot1212	273	6	2	9	12	3	4	6	6	ns
prot1213	153	10	4	9	7.2	10	5	18	9	ns
prot1214	320	3	5	14	16	6	7	12	14	ns
prot1215	219	8	8	12	12	5	5	6	9	ns
prot1216	410	7	10	6	12	4	6	9	12	ns
prot1217	322	5	4	5.4	0	6	6	12.6	3.6	ns
prot1218	629	8	4	8	2	6	5	8	10	ns
prot1219	264	4	6	4.5	12	3	7	6	7.5	ns
prot1220	356	1	2	6	9	4	4	18	9	ns
prot1221	390	3	4	5.4	1.8	5	6	12.6	7.2	ns
prot1222	235	4	6	8	4	2	1	8	10	ns
prot1223	263	3	1	3	7.5	6	5	7.5	6	ns
prot1224	481	0	3	6	9	2	4	21	6	sig
prot1225	551	4	2	7.2	7.2	3	3	3.6	7.2	ns
prot1226	481	3	5	14	12	16	5	18	18	sig
prot1227	487	4	4	1.5	6	2	2	1.5	4.5	ns
prot1228	881	0	4	12	3	1	2	12	12	ns
prot1229	2284	3	6	1.8	9	2	0	1.8	7.2	ns
prot1230	852	4	4	4	4	5	1	2	0	ns
prot1231	341	4	1	6	1.5	4	4	3	6	ns
prot1232	182	5	3	15	6	4	5	12	6	ns
prot1233	327	2	2	10.8	7.2	9	1	3.6	9	ns
prot1234	219	6	6	14	8	5	1	8	16	ns
prot1235	406	5	4	6	3	3	3	1.5	7.5	ns
prot1236	332	2	2	9	12	4	4	6	9	sig
prot1237	365	4	3	3.6	12.6	6	2	1.8	7.2	ns
prot1238	308	0	6	10	12	3	2	4	2	ns
prot1239	232	3	1	1.5	3	4	1	3	1.5	ns
prot1240	2067	3	3	33	18	2	3	18	9	ns
prot1241	865	7	1	9	5.4	2	1	3.6	3.6	ns
prot1242	682	0	1	4	2	2	2	2	4	ns
prot1243	573	1	3	4.5	1.5	2	1	1.5	0	ns
prot1244	454	1	0	3	6	0	2	6	6	ns
prot1245	611	12	11	16.2	12.6	24	20	36	54	sig
prot1246	133	10	7	14	16	5	7	12	4	ns
prot1247	221	13	11	4.5	13.5	9	18	19.5	16.5	sig
prot1248	153	3	8	24	30	2	5	15	24	ns
prot1249	363	5	6	14.4	10.8	3	8	5.4	14.4	ns
prot1250	435	2	6	6	14	5	7	8	16	sig
prot1251	366	5	7	12	4.5	4	3	4.5	4.5	ns
prot1252	170	6	4	12	9	6	6	24	60	sig
prot1253	267	2	2	10.8	1.8	0	1	1.8	5.4	ns
prot1254	463	1	1	4	4	6	6	6	2	ns
prot1255	542	3	2	0	6	2	4	1.5	3	ns
prot1256	448	5	8	9	0	2	4	21	15	sig
prot1257	177	1	2	5.4	12.6	3	4	9	3.6	ns
prot1258	365	5	4	2	8	2	3	10	6	ns
prot1259	746	2	1	3	0	2	1	4.5	4.5	ns
prot1260	458	3	6	18	9	9	15	27	36	sig
prot1261	147	3	0	5.4	5.4	3	3	7.2	9	ns
prot1262	266	5	5	6	6	2	2	4	6	ns
prot1263	340	3	2	6	4.5	4	4	7.5	6	ns
prot1264	398	1	1	9	12	2	3	3	0	ns
prot1265	403	0	3	3.6	5.4	2	7	7.2	1.8	ns
prot1266	302	1	3	6	8	6	6	18	4	sig
prot1267	465	7	1	4.5	3	4	5	7.5	3	ns
prot1268	487	3	1	3	0	5	1	6	3	ns
prot1269	568	3	2	3.6	3.6	3	6	5.4	21.6	sig
prot1270	370	0	1	4	4	2	5	10	22	sig
prot1271	435	2	3	3	4.5	2	0	6	4.5	ns
prot1272	382	3	2	9	6	2	3	3	0	ns
prot1273	400	4	2	1.8	10.8	2	2	5.4	5.4	sig
prot1274	1317	0	0	6	2	2	0	4	8	ns
prot1275	1827	1	2	0	6	1	1	3	4.5	ns
prot1276	227	14	8	30	21	9	5	6	15	ns
prot1277	126	3	4	10.8	9	4	4	3.6	28.8	sig
prot1278	199	4	5	8	20	9	4	6	14	ns
prot1279	186	3	8	6	10.5	5	2	12	6	ns
prot1280	397	5	0	6	21	3	8	0	21	ns
prot1281	191	3	2	1.8	5.4	6	4	5.4	5.4	ns
prot1282	181	10	4	14	8	5	4	2	10	ns
prot1283	332	3	3	4.5	10.5	5	3	4.5	3	ns
prot1284	207	3	7	9	9	3	3	9	9	ns
prot1285	433	5	4	5.4	9	3	3	5.4	9	ns
prot1286	220	5	4	10	20	3	4	6	12	ns
prot1287	174	4	5	18	4.5	4	7	3	6	sig
prot1288	398	4	3	12	6	0	2	3	9	ns
prot1289	250	7	5	1.8	9	2	3	10.8	3.6	ns
prot1290	254	6	2	4	6	0	3	12	2	ns
prot1291	278	1	4	6	3	2	3	7.5	7.5	ns
prot1292	195	5	0	27	3	4	4	9	3	ns
prot1293	493	4	2	3.6	5.4	3	5	5.4	1.8	ns
prot1294	395	4	4	0	6	4	6	0	2	ns
prot1295	346	2	2	0	0	1	1	6	3	sig
prot1296	386	3	5	3	12	2	2	6	3	ns
prot1297	323	1	3	0	9	3	1	5.4	1.8	ns
prot1298	221	1	4	6	6	3	2	8	12	ns
prot1299	330	3	5	9	6	5	7	13.5	7.5	sig
prot1300	913	5	2	12	3	2	4	15	9	ns
prot1301	216	3	3	5.4	5.4	3	6	1.8	9	ns
prot1302	176	0	4	8	4	1	2	4	0	ns
prot1303	396	1	0	1.5	7.5	3	3	3	4.5	ns
prot1304	144	2	1	12	30	2	2	15	9	ns
prot1305	340	1	4	0	3.6	0	2	1.8	1.8	ns
prot1306	177	3	2	6	4	3	15	18	12	sig
prot1307	491	1	3	0	3	4	4	1.5	6	ns
prot1308	289	2	4	9	0	6	6	18	27	sig
prot1309	925	3	4	3.6	0	3	5	7.2	3.6	ns
prot1310	266	1	1	4	4	5	1	4	0	ns
prot1311	584	3	2	6	4.5	3	4	1.5	7.5	ns
prot1312	316	0	1	6	6	1	2	6	3	ns
prot1313	365	0	1	3.6	3.6	1	2	1.8	3.6	ns
prot1314	282	2	0	10	10	3	2	4	4	sig
prot1315	465	2	2	6	4.5	2	4	4.5	4.5	ns
prot1316	577	3	1	3	6	2	2	0	6	ns
prot1317	274	1	3	9	3.6	3	0	1.8	1.8	ns
prot1318	517	0	0	2	4	1	3	0	4	ns
prot1319	782	0	1	3	1.5	1	5	1.5	1.5	ns
prot1320	567	2	1	3	6	1	4	3	6	ns
prot1321	356	1	2	3.6	0	1	0	5.4	1.8	ns
prot1322	229	0	0	2	6	0	2	6	4	ns
prot1323	388	5	2	0	3	4	2	3	3	sig
prot1324	109	5	9	24	30	10	6	18	24	ns
prot1325	167	1	6	5.4	1.8	2	6	12.6	5.4	ns
prot1326	192	2	5	10	6	1	4	16	10	ns
prot1327	174	2	4	4.5	4.5	1	5	7.5	1.5	ns
prot1328	144	5	1	15	18	5	3	9	6	ns
prot1329	139	4	1	1.8	0	7	2	7.2	0	ns
prot1330	160	4	3	6	6	6	5	10	6	ns
prot1331	220	8	3	7.5	6	3	3	4.5	9	ns
prot1332	248	7	3	9	9	3	4	12	6	ns
prot1333	254	5	8	5.4	1.8	3	2	12.6	3.6	ns
prot1334	213	3	4	0	10	2	1	20	8	ns
prot1335	81	5	3	1.5	4.5	0	1	6	3	ns
prot1336	318	4	4	12	6	7	7	9	15	ns
prot1337	247	1	7	7.2	9	3	3	3.6	9	ns
prot1338	381	4	1	6	4	2	4	10	12	sig
prot1339	159	2	1	6	3	4	3	0	0	ns
prot1340	205	5	1	6	18	2	2	3	3	ns
prot1341	244	6	5	5.4	10.8	8	4	5.4	10.8	ns
prot1342	160	5	1	4	4	1	1	4	2	ns
prot1343	288	4	1	4.5	4.5	2	3	6	0	ns
prot1344	383	5	3	9	18	1	2	9	15	ns
prot1345	206	8	3	1.8	5.4	4	5	1.8	7.2	ns
prot1346	703	2	2	2	0	0	0	4	4	ns
prot1347	238	5	0	3	4.5	2	2	3	6	ns
prot1348	366	3	2	3	6	1	4	6	6	ns
prot1349	430	3	2	3.6	1.8	0	6	9	7.2	ns
prot1350	637	1	2	4	14	6	2	4	2	ns
prot1351	141	3	3	1.5	6	3	1	4.5	1.5	ns
prot1352	140	4	3	6	6	5	4	6	18	ns
prot1353	431	3	1	5.4	1.8	2	4	9	1.8	ns
prot1354	969	1	3	6	12	2	4	2	2	ns
prot1355	247	3	1	3	3	3	2	4.5	7.5	ns
prot1356	1101	6	3	3	12	6	9	18	18	sig
prot1357	178	0	1	1.8	1.8	3	1	0	10.8	ns
prot1358	178	4	4	0	10	6	4	2	2	ns
prot1359	297	2	6	4.5	6	5	1	3	3	ns
prot1360	238	2	2	6	3	1	0	6	3	ns
prot1361	226	2	1	9	9	2	1	5.4	5.4	ns
prot1362	486	4	0	4	2	1	1	4	6	ns
prot1363	758	2	1	6	0	3	1	0	1.5	ns
prot1364	305	2	4	3	6	2	3	3	0	ns
prot1365	526	4	2	3.6	3.6	6	2	5.4	3.6	sig
prot1366	375	2	3	4	6	0	0	6	4	ns
prot1367	651	1	0	3	1.5	4	2	6	9	sig
prot1368	5934	0	1	3	0	1	1	3	3	sig
prot1369	421	2	2	0	7.2	2	5	1.8	3.6	ns
prot1370	142	1	1	0	6	0	1	2	2	ns
prot1371	1145	1	1	6	1.5	0	6	1.5	3	ns
prot1372	238	5	0	9	9	5	3	6	9	ns
prot1373	391	1	0	0	1.8	1	0	3.6	5.4	ns
prot1374	618	1	3	0	0	3	0	0	2	ns
prot1375	93	6	5	18	6	4	5	9	19.5	ns
prot1376	130	10	5	21	42	5	7	21	21	ns
prot1377	83	6	6	9	5.4	5	5	7.2	7.2	sig
prot1378	361	2	7	8	12	3	5	4	10	ns
prot1379	193	5	1	6	7.5	4	4	3	9	ns
prot1380	393	5	5	12	15	9	6	15	18	ns
prot1381	232	10	4	5.4	5.4	5	4	7.2	7.2	ns
prot1382	201	1	3	14	12	3	4	4	6	ns
prot1383	105	2	7	4.5	6	2	3	3	10.5	ns
prot1384	173	4	5	9	27	6	3	15	6	ns
prot1385	182	5	2	1.8	1.8	2	3	0	7.2	ns
prot1386	199	7	3	8	6	8	10	4	6	sig
prot1387	191	6	5	10.5	4.5	4	1	6	4.5	ns
prot1388	274	3	3	3	18	2	5	6	21	ns
prot1389	135	3	7	1.8	1.8	4	4	7.2	7.2	ns
prot1390	169	0	3	2	6	6	8	4	4	sig
prot1391	688	3	1	4.5	6	3	3	6	7.5	ns
prot1392	152	5	3	3	18	6	2	6	18	sig
prot1393	528	3	4	0	7.2	1	4	5.4	1.8	ns
prot1394	157	3	4	10	12	2	3	6	4	ns
prot1395	126	4	4	1.5	4.5	1	3	3	6	ns
prot1396	80	3	3	12	6	4	3	9	3	ns
prot1397	122	1	5	3.6	1.8	2	1	5.4	3.6	ns
prot1398	232	4	2	4	6	1	5	6	2	ns
prot1399	171	1	4	4.5	6	2	0	3	4.5	ns
prot1400	70	2	2	12	12	5	3	12	6	ns
prot1401	130	2	3	1.8	1.8	2	1	3.6	7.2	ns
prot1402	103	1	4	16	6	2	0	8	2	ns
prot1403	547	2	4	0	1.5	2	2	3	9	sig
prot1404	250	1	0	3	12	2	0	9	3	ns
prot1405	497	2	0	0	0	1	1	5.4	5.4	ns
prot1406	312	1	3	2	4	2	1	2	2	ns
prot1407	152	1	1	3	1.5	5	3	3	1.5	ns
prot1408	535	1	2	3	9	4	2	12	15	ns
prot1409	87	2	4	1.8	0	2	2	1.8	1.8	ns
prot1410	232	3	1	4	4	2	4	2	2	ns
prot1411	232	1	3	1.5	9	4	2	4.5	4.5	ns
prot1412	843	2	1	3	9	2	2	3	9	ns
prot1413	555	1	0	7.2	1.8	3	3	5.4	3.6	ns
prot1414	173	2	2	2	2	4	2	12	0	ns
prot1415	194	2	1	1.5	1.5	3	4	3	0	ns
prot1416	180	2	1	3	6	1	2	6	6	ns
prot1417	199	1	2	0	1.8	6	3	3.6	3.6	sig
prot1418	287	1	0	0	2	6	4	8	16	sig
prot1419	999	2	5	6	3	4	0	1.5	0	ns
prot1420	220	0	1	0	9	0	2	3	3	ns
prot1421	648	2	2	1.8	1.8	2	4	3.6	3.6	sig
prot1422	164	1	1	8	6	3	0	6	4	ns
prot1423	181	0	2	3	0	1	0	1.5	0	ns
prot1424	285	9	5	21	18	5	5	24	15	ns
prot1425	172	2	4	1.8	9	15	24	10.8	32.4	sig
prot1426	103	5	4	18	6	3	2	10	6	ns
prot1427	430	6	3	7.5	3	5	5	3	6	ns
prot1428	130	5	3	21	24	7	10	15	6	sig
prot1429	123	5	6	10.8	5.4	4	5	1.8	5.4	ns
prot1430	304	4	1	10	6	4	1	2	4	ns
prot1431	164	2	5	10.5	6	6	3	7.5	6	ns
prot1432	75	4	4	12	3	5	7	9	0	ns
prot1433	173	7	0	5.4	0	4	4	5.4	1.8	ns
prot1434	176	3	4	4	2	3	2	12	8	sig
prot1435	191	0	7	3	6	4	6	7.5	7.5	sig
prot1436	138	2	2	9	12	4	4	12	21	sig
prot1437	148	3	2	1.8	0	4	1	9	5.4	ns
prot1438	101	4	1	4	6	5	4	6	10	ns
prot1439	157	3	2	1.5	0	1	2	0	7.5	ns
prot1440	488	2	3	9	9	2	0	3	6	ns
prot1441	133	1	3	1.8	7.2	4	2	3.6	3.6	ns
prot1442	229	0	2	2	6	7	5	8	8	sig
prot1443	89	4	3	12	1.5	4	7	7.5	21	sig
prot1444	317	6	2	9	3	3	5	6	3	ns
prot1445	88	2	2	1.8	5.4	0	2	10.8	5.4	ns
prot1446	180	0	1	6	4	4	5	8	18	sig
prot1447	207	1	0	6	6	0	2	6	3	ns
prot1448	235	4	1	3	9	2	0	15	9	ns
prot1449	86	0	0	3.6	5.4	3	0	5.4	5.4	ns
prot1450	115	1	2	0	4	5	3	4	4	ns
prot1451	127	3	1	0	1.5	2	4	4.5	1.5	ns
prot1452	229	1	3	3	6	2	5	6	15	sig
prot1453	247	3	1	7.2	5.4	5	2	5.4	3.6	ns
prot1454	573	2	2	8	4	2	2	8	8	ns
prot1455	176	3	2	0	1.5	2	4	0	6	ns
prot1456	169	1	3	15	0	3	1	3	3	ns
prot1457	81	3	1	1.8	1.8	0	8	0	1.8	ns
prot1458	89	4	2	2	4	1	2	0	4	ns
prot1459	178	1	1	0	0	1	1	3	1.5	ns
prot1460	151	2	1	3	3	5	2	6	0	ns
prot1461	146	1	2	3.6	3.6	3	1	7.2	7.2	ns
prot1462	217	6	2	4	6	0	2	6	0	ns
prot1463	159	4	1	3	0	1	1	4.5	1.5	ns
prot1464	237	1	2	6	3	1	3	3	6	ns
prot1465	587	1	2	1.8	1.8	2	0	1.8	3.6	ns
prot1466	128	1	4	4	2	0	1	4	6	ns
prot1467	425	2	1	0	0	1	1	1.5	1.5	sig
prot1468	256	2	1	3	9	2	4	0	9	ns
prot1469	136	0	1	3.6	1.8	9	4	3.6	3.6	sig
prot1470	76	4	4	6	0	2	0	6	4	ns
prot1471	175	1	1	0	1.5	2	3	0	1.5	ns
prot1472	231	2	2	9	6	3	2	6	0	ns
prot1473	337	0	0	3.6	1.8	1	3	3.6	9	ns
prot1474	239	2	1	2	6	0	3	4	4	ns
prot1475	456	0	0	3	1.5	2	2	1.5	0	ns
prot1476	126	2	2	3	0	0	1	15	0	ns
prot1477	488	1	1	1.8	0	2	1	5.4	0	ns
prot1478	127	2	2	0	2	1	2	4	4	sig
prot1479	191	4	3	1.5	1.5	8	10	9	18	sig
prot1480	114	3	3	15	21	5	4	9	15	ns
prot1481	62	3	2	3.6	5.4	2	1	3.6	7.2	ns
prot1482	350	6	6	8	8	9	11	18	4	sig
prot1483	108	2	3	3	7.5	4	1	3	3	ns
prot1484	321	3	6	3	0	4	12	12	18	sig
prot1485	308	4	1	5.4	3.6	1	1	1.8	1.8	ns
prot1486	59	4	1	4	6	4	6	4	2	ns
prot1487	218	5	2	4.5	4.5	3	1	3	4.5	ns
prot1488	106	3	2	3	12	3	1	12	3	ns
prot1489	154	3	0	0	9	2	4	3.6	3.6	ns
prot1490	166	2	1	4	4	0	0	12	0	ns
prot1491	515	4	1	9	1.5	3	5	1.5	7.5	ns
prot1492	183	1	4	0	15	2	3	9	0	ns
prot1493	162	1	3	7.2	9	1	5	7.2	3.6	ns
prot1494	140	2	3	4	0	7	2	2	6	ns
prot1495	169	2	0	3	0	9	6	4.5	9	sig
prot1496	242	2	0	0	9	2	2	15	6	sig
prot1497	292	2	3	3.6	3.6	3	3	1.8	7.2	ns
prot1498	197	6	1	2	2	4	3	0	2	ns
prot1499	856	2	3	1.5	3	1	1	1.5	1.5	ns
prot1500	127	3	3	3	3	2	3	6	12	ns
prot1501	72	1	2	5.4	5.4	3	8	0	5.4	ns
prot1502	148	1	1	6	2	3	4	4	2	ns
prot1503	53	0	4	0	3	2	2	6	3	sig
prot1504	98	2	3	3	0	2	2	6	15	sig
prot1505	405	0	3	1.8	1.8	4	4	7.2	10.8	sig
prot1506	104	1	1	4	6	2	2	2	8	ns
prot1507	176	2	2	3	1.5	1	1	3	3	ns
prot1508	125	2	1	3	9	3	2	0	9	ns
prot1509	160	4	1	1.8	3.6	7	1	1.8	10.8	sig
prot1510	316	0	3	8	4	2	3	2	2	ns
prot1511	978	1	1	3	0	0	0	3	3	ns
prot1512	234	4	3	6	6	6	0	0	0	ns
prot1513	431	1	1	0	1.8	3	2	1.8	3.6	ns
prot1514	2591	3	4	6	2	7	1	8	14	ns
prot1515	712	3	7	9	12	6	6	9	12	ns
prot1516	1852	2	4	6	0	4	2	9	12	ns
prot1517	2086	6	3	5.4	12.6	3	3	7.2	3.6	ns
prot1518	1064	3	1	10	4	7	2	4	6	ns
prot1519	609	6	6	13.5	12	8	2	16.5	9	ns
prot1520	645	5	5	3	9	5	2	18	12	ns
prot1521	969	4	6	3.6	9	1	5	0	3.6	ns
prot1522	857	3	1	6	2	1	2	0	4	ns
prot1523	488	2	1	6	1.5	3	3	3	7.5	ns
prot1524	2821	0	0	12	6	2	5	0	6	ns
prot1525	512	2	7	5.4	9	5	3	5.4	7.2	ns
prot1526	876	1	4	10	6	1	1	12	10	ns
prot1527	543	4	4	7.5	10.5	4	4	7.5	1.5	ns
prot1528	809	3	3	6	6	4	7	6	12	ns
prot1529	1674	0	1	1.8	1.8	2	0	5.4	5.4	ns
prot1530	1191	1	2	2	2	4	3	0	4	ns
prot1531	208	0	1	1.5	9	5	7	7.5	13.5	sig
prot1532	437	6	2	9	9	3	3	15	0	ns
prot1533	510	2	3	1.8	9	4	1	3.6	1.8	ns
prot1534	695	4	3	4	4	1	4	16	8	ns
prot1535	227	4	3	1.5	0	0	1	0	1.5	ns
prot1536	700	1	1	6	15	2	4	6	6	ns
prot1537	218	2	4	3.6	5.4	2	2	5.4	1.8	ns
prot1538	423	3	2	8	4	1	4	4	2	ns
prot1539	873	0	6	4.5	4.5	3	0	3	3	ns
prot1540	1426	3	1	9	0	6	15	36	36	sig
prot1541	520	1	0	1.8	1.8	1	2	7.2	3.6	ns
prot1542	290	5	8	24	22	9	12	22	14	ns
prot1543	296	4	9	9	1.5	5	0	3	4.5	ns
prot1544	309	4	4	6	3	3	10	9	6	ns
prot1545	502	5	3	5.4	7.2	3	2	5.4	7.2	ns
prot1546	204	2	2	0	4	2	0	4	0	ns
prot1547	437	3	6	4.5	3	2	5	1.5	9	ns
prot1548	314	2	4	6	0	3	6	9	3	ns
prot1549	402	4	4	3.6	0	1	3	7.2	5.4	ns
prot1550	188	2	2	8	2	4	2	0	4	ns
prot1551	434	0	1	1.5	6	1	3	1.5	1.5	ns
prot1552	325	0	1	0	0	0	1	3	6	ns
prot1553	607	1	1	1.8	1.8	3	2	3.6	1.8	ns
prot1554	739	4	2	2	4	2	3	2	6	ns
prot1555	235	0	0	0	1.5	0	3	4.5	1.5	ns
prot1556	982	4	1	3	3	2	1	3	0	ns
prot1557	392	2	2	9	3.6	15	15	10.8	5.4	sig
prot1558	543	3	0	0	2	4	2	4	4	sig
prot1559	462	2	2	0	1.5	1	1	1.5	1.5	ns
prot1560	348	1	1	0	3	4	8	6	6	sig
prot1561	463	1	3	1.8	1.8	0	2	0	1.8	ns
prot1562	173	3	4	4	8	1	3	2	6	ns
prot1563	274	1	3	9	3	2	2	3	0	ns
prot1564	251	6	3	6	15	10	3	3	9	ns
prot1565	231	3	5	3.6	1.8	3	3	1.8	5.4	ns
prot1566	394	4	1	14	8	3	5	6	12	ns
prot1567	240	1	2	1.5	3	4	3	6	6	ns
prot1568	441	2	2	3	18	10	6	18	12	sig
prot1569	200	2	2	1.8	7.2	2	1	3.6	1.8	ns
prot1570	371	3	2	2	2	1	3	0	2	ns
prot1571	313	2	4	3	1.5	4	1	0	9	ns
prot1572	730	3	5	3	3	6	1	12	9	ns
prot1573	329	0	0	3.6	1.8	2	3	0	1.8	ns
prot1574	627	0	0	0	4	0	0	4	4	ns
prot1575	250	1	0	0	3	4	3	4.5	6	ns
prot1576	144	5	1	0	6	2	3	0	6	ns
prot1577	472	3	1	7.2	1.8	2	2	3.6	5.4	ns
prot1578	421	1	0	2	4	2	1	10	10	sig
prot1579	250	1	3	3	3	2	0	1.5	0	ns
prot1580	266	1	2	9	9	0	2	3	9	ns
prot1581	861	1	1	1.8	1.8	2	1	1.8	5.4	ns
prot1582	1312	0	0	4	4	2	3	2	0	ns
prot1583	493	1	4	4.5	1.5	6	2	6	4.5	sig
prot1584	1082	1	0	3	12	1	0	9	0	ns
prot1585	648	3	1	1.8	1.8	1	1	3.6	1.8	sig
prot1586	276	2	1	4	4	1	2	8	2	ns
prot1587	518	1	0	1.5	7.5	2	3	0	1.5	ns
prot1588	640	2	1	0	3	0	1	3	3	ns
prot1589	722	1	6	7.2	1.8	2	4	3.6	9	ns
prot1590	147	1	4	12	4	7	4	8	12	sig
prot1591	193	5	4	1.5	1.5	2	9	12	3	sig
prot1592	194	2	2	9	6	2	1	6	9	ns
prot1593	365	0	3	0	5.4	7	1	1.8	10.8	sig
prot1594	290	1	1	4	4	1	4	2	4	ns
prot1595	636	1	2	1.5	4.5	2	2	7.5	3	ns
prot1596	1160	5	6	3	9	2	2	15	6	ns
prot1597	641	4	3	3.6	3.6	1	3	1.8	5.4	ns
prot1598	175	0	3	0	2	4	4	4	8	sig
prot1599	318	2	3	3	1.5	1	2	1.5	1.5	sig
prot1600	424	4	2	6	0	4	1	3	12	ns
prot1601	348	2	2	1.8	5.4	3	2	0	1.8	ns
prot1602	227	2	2	2	0	4	2	6	2	ns
prot1603	427	1	1	4.5	7.5	1	1	0	4.5	ns
prot1604	268	1	2	12	3	2	1	12	18	ns
prot1605	357	2	2	1.8	1.8	1	2	1.8	5.4	ns
prot1606	174	0	0	0	2	3	0	4	6	ns
prot1607	233	2	2	1.5	1.5	0	0	1.5	3	ns
prot1608	217	1	0	3	0	1	1	3	3	sig
prot1609	980	2	3	0	5.4	1	0	1.8	5.4	ns
prot1610	263	1	3	2	4	4	0	0	2	ns
prot1611	169	1	0	1.5	0	0	1	1.5	1.5	ns
prot1612	178	4	0	0	0	1	0	3	12	ns
prot1613	355	0	0	1.8	1.8	2	2	1.8	7.2	ns
prot1614	604	1	2	0	4	2	1	2	2	ns
prot1615	149	0	2	0	0	0	1	3	1.5	ns
prot1616	594	1	0	0	3	1	1	6	6	ns
prot1617	257	2	1	3.6	1.8	1	4	0	1.8	ns
prot1618	421	1	1	8	2	0	2	0	4	ns
prot1619	712	1	0	1.5	1.5	1	2	3	1.5	ns
prot1620	423	2	2	9	6	0	1	3	12	ns
prot1621	488	2	3	3.6	1.8	2	1	3.6	0	ns
prot1622	1872	1	1	2	0	1	0	0	4	ns
prot1623	153	10	3	6	12	12	10	12	6	sig
prot1624	275	5	5	3	0	12	3	63	36	sig
prot1625	463	4	4	0	5.4	3	3	3.6	5.4	ns
prot1626	103	7	4	6	6	2	3	6	6	ns
prot1627	287	3	0	1.5	3	3	4	1.5	4.5	ns
prot1628	282	3	2	3	9	15	6	24	18	sig
prot1629	200	1	3	5.4	9	0	5	3.6	5.4	ns
prot1630	149	2	4	0	8	4	4	8	12	sig
prot1631	149	4	1	1.5	0	12	6	18	13.5	sig
prot1632	132	3	1	6	3	1	2	3	0	ns
prot1633	118	4	6	3.6	3.6	2	7	3.6	7.2	ns
prot1634	191	2	1	8	8	2	6	6	2	ns
prot1635	189	4	1	4.5	1.5	1	1	3	1.5	ns
prot1636	273	2	2	3	3	3	3	6	6	ns
prot1637	327	2	4	1.8	5.4	2	1	1.8	1.8	ns
prot1638	148	1	2	4	2	3	3	6	12	sig
prot1639	206	2	0	0	1.5	2	0	3	4.5	ns
prot1640	108	0	1	3	12	2	1	9	9	ns
prot1641	267	1	3	0	1.8	9	3	10.8	10.8	sig
prot1642	204	3	2	6	10	2	6	4	4	sig
prot1643	223	0	1	4.5	7.5	1	1	3	3	ns
prot1644	298	6	7	0	3	2	4	6	15	sig
prot1645	194	3	3	1.8	3.6	1	1	7.2	5.4	ns
prot1646	77	1	2	4	6	2	5	0	4	ns
prot1647	166	1	0	1.5	4.5	2	1	1.5	9	sig
prot1648	418	0	3	9	3	2	4	0	6	ns
prot1649	418	1	2	1.8	3.6	2	2	9	3.6	sig
prot1650	127	0	2	10	6	4	6	6	4	ns
prot1651	279	1	2	1.5	3	1	1	0	3	ns
prot1652	181	2	0	3	0	2	3	3	6	ns
prot1653	129	3	5	0	1.8	3	0	3.6	1.8	ns
prot1654	161	1	4	0	2	2	2	4	4	sig
prot1655	126	2	2	0	0	2	3	4.5	7.5	ns
prot1656	326	3	3	3	3	4	0	9	9	ns
prot1657	207	1	4	1.8	0	1	0	7.2	1.8	ns
prot1658	191	0	4	4	6	1	0	4	0	ns
prot1659	238	3	2	6	1.5	3	0	0	1.5	ns
prot1660	210	3	1	9	9	4	3	9	3	ns
prot1661	331	4	1	3.6	1.8	2	3	5.4	7.2	sig
prot1662	574	1	3	4	6	3	0	4	4	ns
prot1663	455	3	2	4.5	0	1	1	3	4.5	ns
prot1664	553	3	1	6	9	3	1	6	0	ns
prot1665	522	1	0	1.8	1.8	3	3	16.2	5.4	sig
prot1666	325	2	0	2	0	2	3	6	4	sig
prot1667	208	1	0	3	1.5	2	2	0	1.5	ns
prot1668	232	4	0	15	3	3	0	3	3	ns
prot1669	219	0	1	0	1.8	2	3	3.6	7.2	ns
prot1670	409	1	2	0	6	1	3	6	6	ns
prot1671	233	4	0	6	9	1	2	1.5	4.5	ns
prot1672	772	2	2	6	9	1	1	15	6	ns
prot1673	360	1	3	5.4	1.8	3	0	3.6	5.4	ns
prot1674	439	1	1	8	6	0	1	4	2	ns
prot1675	442	2	1	1.5	0	2	2	3	9	sig
prot1676	138	1	2	0	3	0	1	0	3	ns
prot1677	106	1	1	0	1.8	2	2	3.6	3.6	sig
prot1678	370	1	3	4	4	2	1	6	4	ns
prot1679	629	0	0	1.5	4.5	2	1	0	6	ns
prot1680	187	1	0	6	9	0	1	3	9	ns
prot1681	596	0	0	1.8	3.6	3	3	5.4	10.8	sig
prot1682	255	1	1	2	0	0	1	2	6	ns
prot1683	92	3	6	9	6	7	5	6	6	ns
prot1684	171	7	2	12	6	6	1	15	21	ns
prot1685	165	6	3	5.4	10.8	9	9	5.4	18	sig
prot1686	148	4	3	2	6	4	6	14	12	ns
prot1687	229	5	4	1.5	3	2	5	3	3	ns
prot1688	123	5	2	12	6	1	5	15	12	ns
prot1689	77	3	2	3.6	12.6	1	0	3.6	1.8	ns
prot1690	465	2	2	2	6	3	2	4	2	ns
prot1691	279	1	1	0	1.5	2	1	4.5	1.5	ns
prot1692	278	0	3	6	9	4	6	9	0	ns
prot1693	119	1	0	5.4	3.6	2	4	10.8	3.6	sig
prot1694	148	4	1	4	6	1	2	4	6	ns
prot1695	72	3	2	0	7.5	0	2	0	0	ns
prot1696	353	1	0	3	9	2	4	36	6	sig
prot1697	196	1	2	3.6	3.6	3	1	3.6	3.6	ns
prot1698	174	1	0	2	0	2	2	0	2	ns
prot1699	126	3	2	3	4.5	2	3	1.5	3	ns
prot1700	235	1	1	9	0	3	2	6	3	ns
prot1701	235	2	3	3.6	1.8	1	2	3.6	10.8	ns
prot1702	110	2	2	2	4	1	4	2	4	ns
prot1703	188	2	2	0	1.5	0	2	3	3	ns
prot1704	225	2	1	9	6	0	1	6	3	ns
prot1705	138	2	2	3.6	3.6	1	3	5.4	1.8	ns
prot1706	174	1	1	6	6	2	3	2	8	ns
prot1707	672	1	1	1.5	3	1	1	1.5	1.5	ns
prot1708	84	1	1	3	6	0	2	12	6	ns
prot1709	107	2	0	3.6	3.6	0	1	9	3.6	ns
prot1710	146	2	2	0	4	1	2	8	4	ns
prot1711	183	2	5	3	3	3	1	1.5	6	ns
prot1712	555	2	1	9	3	6	6	9	9	sig
prot1713	467	2	0	1.8	0	2	2	3.6	3.6	sig
prot1714	265	1	3	2	2	3	3	6	12	sig
prot1715	598	2	0	1.5	1.5	0	0	6	6	ns
prot1716	317	1	1	3	9	3	6	3	6	ns
prot1717	196	1	0	1.8	1.8	4	1	1.8	3.6	sig
prot1718	267	2	2	4	2	0	1	6	2	ns
prot1719	612	2	1	4.5	1.5	1	4	1.5	1.5	ns
prot1720	62	0	1	6	3	4	2	6	6	ns
prot1721	77	0	0	1.8	0	3	1	0	7.2	ns
prot1722	68	1	1	0	4	2	0	2	0	ns
prot1723	632	0	3	7.5	4.5	1	1	1.5	1.5	ns
prot1724	230	1	0	3	3	0	1	3	3	ns
prot1725	133	0	0	1.8	1.8	3	2	5.4	1.8	ns
prot1726	334	1	1	0	0	0	1	2	4	ns
prot1727	311	0	0	6	1.5	1	1	0	1.5	ns
prot1728	563	2	2	3	3	1	1	3	6	sig
prot1729	327	2	1	5.4	3.6	1	1	3.6	0	ns
prot1730	144	1	0	0	10	3	2	2	0	ns
prot1731	668	2	0	0	3	1	0	1.5	1.5	ns
prot1732	85	1	3	3	0	5	3	3	3	ns
prot1733	102	1	1	3.6	1.8	0	2	3.6	1.8	ns
prot1734	508	2	2	2	2	2	2	4	4	sig
prot1735	226	0	0	6	0	2	1	1.5	4.5	ns
prot1736	676	1	0	3	9	3	2	3	0	ns
prot1737	539	0	0	1.8	1.8	1	0	1.8	3.6	ns
prot1738	295	1	0	2	2	1	0	0	0	ns
prot1739	224	1	2	0	3	1	1	0	0	ns
prot1740	2292	1	0	3	0	2	1	6	0	ns
prot1741	170	4	6	3.6	0	12	9	10.8	10.8	sig
prot1742	134	1	0	6	6	2	2	12	2	ns
prot1743	255	3	1	3	3	0	0	4.5	4.5	ns
prot1744	304	5	5	12	6	5	4	6	9	ns
prot1745	237	4	5	1.8	1.8	4	4	1.8	1.8	ns
prot1746	105	2	0	4	0	1	2	0	2	ns
prot1747	69	3	0	1.5	3	3	1	1.5	3	ns
prot1748	247	2	1	12	9	0	2	6	15	ns
prot1749	99	3	6	7.2	5.4	3	1	9	3.6	ns
prot1750	116	2	4	4	2	1	2	4	2	ns
prot1751	152	0	2	1.5	3	2	2	3	6	sig
prot1752	225	2	0	0	9	2	5	15	3	ns
prot1753	147	3	1	0	5.4	1	4	5.4	3.6	ns
prot1754	125	4	2	4	4	2	1	6	6	ns
prot1755	90	4	4	3	1.5	3	3	4.5	9	sig
prot1756	237	1	5	12	9	5	2	3	6	ns
prot1757	66	2	1	7.2	1.8	1	2	5.4	1.8	ns
prot1758	264	1	1	8	6	2	1	8	6	ns
prot1759	137	3	0	1.5	3	4	6	12	3	sig
prot1760	511	1	3	15	0	0	3	3	12	ns
prot1761	141	4	2	1.8	3.6	2	2	9	1.8	ns
prot1762	280	1	1	4	4	1	2	2	2	ns
prot1763	302	3	1	4.5	6	0	1	0	0	ns
prot1764	74	0	3	0	9	0	1	3	6	ns
prot1765	171	1	2	0	3.6	1	3	3.6	5.4	ns
prot1766	95	2	2	4	8	2	3	2	4	ns
prot1767	367	1	1	1.5	4.5	3	1	1.5	1.5	ns
prot1768	144	0	1	3	3	0	0	0	0	ns
prot1769	664	0	0	0	3.6	2	1	3.6	1.8	ns
prot1770	179	3	5	0	4	1	1	0	0	ns
prot1771	114	0	0	4.5	1.5	3	1	1.5	0	ns
prot1772	161	1	0	3	3	3	0	0	0	ns
prot1773	205	1	1	0	0	0	1	1.8	3.6	ns
prot1774	305	1	2	6	6	1	0	2	8	ns
prot1775	416	1	1	3	0	0	0	4.5	0	ns
prot1776	397	1	3	0	0	0	2	0	0	ns
prot1777	224	2	0	3.6	0	3	1	1.8	1.8	ns
prot1778	314	1	0	0	4	2	1	2	2	ns
prot1779	174	0	0	4.5	0	4	2	1.5	0	ns
prot1780	416	2	3	0	3	1	1	12	3	ns
prot1781	131	2	0	9	1.8	2	2	7.2	3.6	sig
prot1782	107	0	1	4	6	2	0	2	0	ns
prot1783	163	1	0	4.5	0	2	1	0	3	ns
prot1784	564	2	2	0	6	1	5	0	3	ns
prot1785	208	0	2	3.6	1.8	1	1	3.6	0	ns
prot1786	135	0	2	2	6	1	1	6	0	ns
prot1787	3394	1	7	4.5	3	1	3	3	12	ns
prot1788	1957	4	2	15	3	6	6	36	18	sig
prot1789	1088	4	3	1.8	1.8	2	2	1.8	0	ns
prot1790	424	2	1	0	2	2	2	4	0	ns
prot1791	1035	0	0	0	1.5	1	2	1.5	4.5	ns
prot1792	926	1	1	9	6	1	2	0	9	ns
prot1793	1669	1	0	0	1.8	0	2	0	7.2	ns
prot1794	201	2	2	2	4	3	2	4	8	ns
prot1795	539	0	1	1.5	1.5	0	2	7.5	1.5	ns
prot1796	638	0	2	0	0	0	2	6	3	ns
prot1797	225	1	2	10.8	9	5	7	1.8	7.2	sig
prot1798	319	4	3	6	8	4	2	2	12	ns
prot1799	520	4	2	3	3	1	3	3	3	ns
prot1800	785	3	5	0	6	5	1	18	6	ns
prot1801	629	4	1	7.2	3.6	4	4	3.6	5.4	ns
prot1802	341	2	0	4	0	3	2	4	4	ns
prot1803	412	0	0	3	1.5	4	6	3	3	sig
prot1804	308	1	1	0	6	2	2	6	12	sig
prot1805	743	0	2	0	0	0	5	3.6	1.8	ns
prot1806	470	1	1	0	0	1	2	2	8	ns
prot1807	1140	0	2	0	3	2	2	7.5	6	sig
prot1808	1466	0	0	0	0	0	2	0	6	ns
prot1809	254	3	6	5.4	1.8	2	0	3.6	1.8	ns
prot1810	257	4	2	2	2	0	3	4	2	ns
prot1811	375	3	0	3	3	4	4	1.5	1.5	sig
prot1812	1882	1	3	0	0	5	1	6	0	ns
prot1813	1300	0	2	3.6	1.8	1	2	1.8	0	ns
prot1814	444	2	0	0	4	2	2	6	2	ns
prot1815	832	0	1	0	3	3	1	0	0	ns
prot1816	582	3	2	9	0	1	2	3	3	ns
prot1817	280	2	1	3.6	1.8	0	0	0	1.8	ns
prot1818	1244	1	2	0	2	0	1	8	4	ns
prot1819	276	0	2	1.5	3	3	3	7.5	1.5	ns
prot1820	623	2	0	0	0	1	2	3	6	ns
prot1821	450	0	1	5.4	7.2	4	0	3.6	0	ns
prot1822	247	2	1	2	0	0	0	4	0	ns
prot1823	387	0	0	0	0	4	1	1.5	1.5	sig
prot1824	662	1	1	0	6	0	0	6	9	ns
prot1825	743	1	1	1.8	0	4	2	1.8	1.8	ns
prot1826	874	0	1	0	0	0	1	0	4	ns
prot1827	1301	0	1	3	3	1	1	1.5	1.5	ns
prot1828	274	5	3	12	9	2	1	6	3	ns
prot1829	551	2	3	5.4	5.4	6	4	3.6	3.6	sig
prot1830	447	2	2	0	4	2	1	2	4	ns
prot1831	154	1	0	6	3	7	2	3	3	ns
prot1832	210	1	1	6	6	1	2	6	6	ns
prot1833	290	2	5	7.2	1.8	1	2	1.8	7.2	sig
prot1834	220	2	5	4	4	1	4	4	6	ns
prot1835	184	2	2	9	0	2	3	1.5	3	ns
prot1836	168	0	3	0	0	2	2	9	6	ns
prot1837	102	1	2	3.6	5.4	0	3	5.4	3.6	ns
prot1838	327	1	2	2	4	1	0	6	2	ns
prot1839	962	0	1	1.5	6	1	2	6	4.5	ns
prot1840	556	3	2	3	3	0	0	6	9	ns
prot1841	374	0	4	0	7.2	0	0	3.6	5.4	ns
prot1842	728	2	3	2	2	0	1	4	2	ns
prot1843	243	1	1	0	3	2	2	6	3	sig
prot1844	127	0	0	3	3	2	4	6	6	sig
prot1845	519	1	1	0	1.8	4	9	5.4	3.6	sig
prot1846	492	1	2	2	4	7	2	4	4	sig
prot1847	233	1	0	1.5	3	2	2	1.5	0	ns
prot1848	287	3	1	3	0	2	0	9	9	ns
prot1849	337	2	4	0	3.6	4	2	3.6	3.6	sig
prot1850	404	1	1	2	2	2	2	8	4	sig
prot1851	3175	0	2	1.5	0	1	0	1.5	1.5	ns
prot1852	243	1	1	0	3	1	0	0	0	ns
prot1853	275	0	0	0	1.8	2	1	1.8	1.8	ns
prot1854	648	2	1	12	2	1	4	12	2	ns
prot1855	172	0	1	3	1.5	1	2	6	1.5	ns
prot1856	283	2	3	9	0	1	3	0	3	ns
prot1857	159	3	4	1.8	7.2	2	0	0	5.4	ns
prot1858	372	1	0	6	4	2	3	2	2	ns
prot1859	174	2	3	4.5	3	4	2	6	4.5	ns
prot1860	182	0	1	6	6	2	1	6	3	ns
prot1861	251	3	2	0	5.4	7	5	3.6	3.6	sig
prot1862	1009	1	2	4	4	9	7	4	14	sig
prot1863	233	2	1	1.5	0	1	0	1.5	3	ns
prot1864	158	4	5	15	9	5	9	6	15	sig
prot1865	200	3	1	3.6	1.8	1	2	0	1.8	ns
prot1866	292	1	3	0	2	0	2	0	2	ns
prot1867	399	1	1	4.5	4.5	3	1	1.5	7.5	ns
prot1868	229	2	1	12	0	4	0	3	6	ns
prot1869	228	0	2	5.4	3.6	2	1	3.6	3.6	ns
prot1870	445	1	0	2	4	1	3	0	4	ns
prot1871	334	2	1	1.5	4.5	1	0	4.5	0	ns
prot1872	848	1	5	9	9	1	0	6	6	ns
prot1873	151	4	3	10.8	1.8	2	2	0	5.4	ns
prot1874	1410	1	3	6	4	3	0	2	4	ns
prot1875	164	1	1	3	3	1	1	1.5	3	ns
prot1876	114	0	4	9	3	2	2	0	9	ns
prot1877	262	0	0	1.8	1.8	1	1	1.8	1.8	sig
prot1878	174	2	0	6	6	2	1	2	2	ns
prot1879	987	0	2	3	0	2	2	1.5	1.5	ns
prot1880	170	1	0	0	6	1	2	3	3	ns
prot1881	399	1	0	1.8	0	2	1	3.6	7.2	ns
prot1882	504	1	1	6	6	4	5	4	4	sig
prot1883	359	2	2	3	3	2	2	1.5	3	sig
prot1884	85	0	5	3	9	1	1	3	6	sig
prot1885	186	0	1	5.4	1.8	3	3	5.4	10.8	sig
prot1886	231	2	1	2	4	2	0	0	6	ns
prot1887	161	1	2	0	0	0	0	0	1.5	ns
prot1888	296	3	0	0	6	2	1	12	3	ns
prot1889	362	2	0	3.6	3.6	0	1	5.4	0	ns
prot1890	492	3	0	4	0	0	1	6	2	ns
prot1891	240	3	1	0	0	4	4	3	3	sig
prot1892	587	4	2	6	6	0	0	6	3	ns
prot1893	523	2	1	1.8	1.8	4	2	3.6	3.6	sig
prot1894	979	2	0	0	6	1	1	2	2	ns
prot1895	2381	1	0	0	4.5	0	0	3	0	ns
prot1896	246	0	0	0	3	1	1	9	3	ns
prot1897	309	0	1	1.8	1.8	2	0	3.6	0	ns
prot1898	214	2	1	0	8	2	2	2	2	ns
prot1899	659	0	0	1.5	6	4	4	3	6	sig
prot1900	185	1	0	0	3	0	3	0	3	ns
prot1901	201	2	1	3.6	0	2	0	0	1.8	ns
prot1902	464	2	1	0	0	4	2	4	4	sig
prot1903	298	1	2	1.5	1.5	1	1	0	1.5	ns
prot1904	502	0	0	3	3	1	1	0	0	ns
prot1905	295	0	2	1.8	0	0	0	0	0	ns
prot1906	1921	1	1	0	0	0	0	0	4	ns
prot1907	900	0	0	0	1.5	1	1	1.5	1.5	ns
prot1908	1567	1	2	3	0	2	0	3	6	ns
prot1909	659	1	2	0	5.4	0	0	1.8	1.8	ns
prot1910	909	0	1	0	0	3	3	12	6	sig
prot1911	193	1	0	0	0	0	1	0	0	ns
prot1912	431	2	0	0	3	2	0	0	9	ns
prot1913	118	0	0	1.8	0	1	1	0	0	ns
prot1914	229	3	5	6	2	2	3	8	4	ns
prot1915	232	3	1	1.5	4.5	3	3	6	1.5	ns
prot1916	267	2	5	0	15	2	1	12	9	ns
prot1917	266	2	0	1.8	1.8	4	2	1.8	1.8	ns
prot1918	183	1	0	2	6	5	3	4	0	ns
prot1919	909	3	3	3	1.5	2	4	1.5	10.5	sig
prot1920	219	1	1	0	9	0	2	9	3	ns
prot1921	141	1	4	1.8	3.6	1	1	0	3.6	ns
prot1922	154	3	1	0	4	2	6	6	0	ns
prot1923	243	0	2	1.5	1.5	2	1	1.5	1.5	ns
prot1924	135	2	0	3	0	0	2	12	6	ns
prot1925	315	1	2	1.8	1.8	2	2	5.4	3.6	sig
prot1926	517	0	2	2	0	4	2	4	2	ns
prot1927	127	2	0	3	0	2	2	3	3	sig
prot1928	439	3	3	3	9	3	15	18	18	sig
prot1929	398	0	1	0	0	2	0	1.8	0	ns
prot1930	462	0	0	0	6	0	0	2	2	ns
prot1931	202	3	1	1.5	0	0	2	4.5	4.5	ns
prot1932	114	2	1	3	3	1	2	3	0	ns
prot1933	137	0	2	1.8	1.8	1	1	0	1.8	ns
prot1934	124	1	2	0	0	2	2	2	2	ns
prot1935	641	0	1	1.5	0	2	2	3	3	sig
prot1936	415	0	2	12	0	2	5	6	6	sig
prot1937	448	3	1	0	0	2	1	5.4	5.4	ns
prot1938	572	3	2	2	0	4	4	2	2	ns
prot1939	819	3	0	4.5	0	1	2	1.5	0	ns
prot1940	365	1	1	6	0	1	2	3	3	ns
prot1941	600	0	1	1.8	0	1	0	1.8	0	ns
prot1942	692	0	0	4	0	1	3	2	0	ns
prot1943	244	0	2	1.5	0	1	1	0	0	ns
prot1944	203	0	1	6	9	2	1	6	15	ns
prot1945	383	1	3	1.8	5.4	0	1	1.8	3.6	ns
prot1946	208	2	1	0	2	1	0	0	4	ns
prot1947	292	5	3	0	1.5	1	1	1.5	1.5	sig
prot1948	288	0	0	0	0	2	2	0	3	ns
prot1949	111	3	2	1.8	3.6	0	2	0	3.6	ns
prot1950	309	2	2	2	4	2	2	4	4	sig
prot1951	555	3	2	1.5	3	0	0	3	1.5	ns
prot1952	719	2	1	6	0	0	1	0	3	ns
prot1953	548	2	1	3.6	1.8	0	2	0	0	ns
prot1954	209	0	2	0	2	2	0	4	0	ns
prot1955	561	0	3	3	3	1	1	4.5	1.5	ns
prot1956	575	2	2	3	0	1	0	0	0	ns
prot1957	193	2	1	0	1.8	2	0	0	5.4	ns
prot1958	476	1	1	0	8	1	3	2	0	ns
prot1959	426	0	0	0	0	0	3	0	3	ns
prot1960	210	2	0	9	0	0	1	6	6	ns
prot1961	167	2	0	1.8	3.6	1	1	0	3.6	ns
prot1962	255	2	0	0	4	1	2	0	2	ns
prot1963	259	0	2	1.5	3	0	0	0	0	ns
prot1964	828	1	1	3	0	1	0	3	3	ns
prot1965	491	0	3	1.8	0	2	0	1.8	0	ns
prot1966	116	2	1	0	2	0	1	0	6	ns
prot1967	392	2	2	3	0	2	2	3	0	ns
prot1968	278	0	1	6	6	4	3	3	3	ns
prot1969	275	2	1	0	3.6	0	0	0	1.8	ns
prot1970	542	0	3	6	0	0	0	0	0	ns
prot1971	303	0	0	1.5	1.5	5	2	3	3	sig
prot1972	206	0	2	3	0	0	2	3	0	ns
prot1973	575	2	0	3.6	0	0	0	5.4	0	ns
prot1974	882	2	1	0	2	0	0	0	2	ns
prot1975	503	0	0	1.5	0	2	10	6	6	sig
prot1976	350	0	1	3	0	0	2	3	0	ns
prot1977	277	0	0	0	0	0	2	0	0	ns
prot1978	251	1	1	2	2	0	0	4	0	ns
prot1979	223	2	2	0	0	1	1	1.5	0	ns
prot1980	109	3	0	9	6	1	0	3	3	ns
prot1981	1093	2	4	9	9	4	3	5.4	5.4	ns
prot1982	123	4	0	6	4	1	0	4	4	ns
prot1983	160	4	2	3	3	5	2	3	3	ns
prot1984	160	1	2	6	0	4	3	0	3	ns
prot1985	433	2	1	7.2	5.4	1	3	3.6	3.6	ns
prot1986	214	2	3	4	0	0	3	4	2	ns
prot1987	114	2	3	3	4.5	0	2	1.5	6	ns
prot1988	178	4	1	9	9	1	1	3	6	ns
prot1989	248	1	1	5.4	0	0	1	5.4	1.8	ns
prot1990	49	0	2	6	2	2	2	4	2	ns
prot1991	86	3	3	3	1.5	0	1	4.5	4.5	ns
prot1992	335	2	1	0	0	2	2	6	12	sig
prot1993	171	3	1	3.6	1.8	4	1	0	1.8	ns
prot1994	214	3	1	4	2	1	2	4	4	ns
prot1995	108	0	1	0	3	3	1	0	0	ns
prot1996	115	0	1	6	3	0	0	6	3	ns
prot1997	96	2	1	1.8	1.8	3	2	3.6	9	ns
prot1998	82	0	1	2	0	2	2	4	2	ns
prot1999	365	3	0	1.5	1.5	2	1	4.5	0	ns
[truncated: 1,549 more rows]
