# Supplementary material for: Protein complex-based analysis is resistant to the obfuscating consequences of batch effects --- a case study in clinical proteomics
Source: BMC Genomics. 2017 Mar 14;18(Suppl 2):142. doi: 10.1186/s12864-017-3490-3 (PMC5374662; doi:10.1186/s12864-017-3490-3)
Supplement: Supplementary file 2 — Simulated data D2.2H. (ZIP 3730 kb) [file 12864_2017_3490_MOESM2_ESM.zip › D2.2.342.txt]

protLen	X0	X0.1	X0.2	X0.3	X1	X1.1	X1.2	X1.3	sig
prot1	1338	880	900	1344	1387.5	2535	2619	4126.5	4050	sig
prot2	2199	31	32	93	72	38	29	69	81	ns
prot3	1538	33	36	62	66	29	25	78	82	ns
prot4	2319	23	20	48.6	39.6	24	18	39.6	48.6	ns
prot5	1392	35	55	61.5	64.5	30	45	67.5	70.5	ns
prot6	1985	21	28	93	96	35	24	75	102	ns
prot7	1262	39	47	98	80	41	37	88	90	ns
prot8	3862	16	12	25.2	21.6	16	22	28.8	32.4	ns
prot9	1295	41	53	55.5	76.5	47	49	63	54	ns
prot10	4287	14	9	18	24	10	16	42	39	ns
prot11	1277	37	39	80	74	45	64	156	104	sig
prot12	3587	8	6	14.4	9	8	11	14.4	12.6	ns
prot13	774	81	77	102	124.5	69	58	103.5	109.5	ns
prot14	1960	7	5	15	12	6	4	12	9	ns
prot15	858	72	63	122	122	55	59	126	146	ns
prot16	693	69	80	154.8	136.8	80	83	127.8	160.2	ns
prot17	748	62	68	106.5	88.5	64	68	97.5	112.5	ns
prot18	875	44	45	123	123	36	49	153	141	ns
prot19	1755	17	8	24	34	16	16	28	32	ns
prot20	839	34	30	75.6	79.2	30	40	64.8	59.4	ns
prot21	857	31	24	49.5	30	27	24	34.5	33	ns
prot22	1248	19	31	87	75	29	34	72	69	ns
prot23	1308	9	22	30	38	22	24	36	46	ns
prot24	1260	13	12	28.8	25.2	15	15	32.4	30.6	ns
prot25	1487	3	11	7.5	7.5	7	6	19.5	15	ns
prot26	477	91	83	303	261	109	80	243	255	ns
prot27	1324	20	22	24	58	21	22	24	38	ns
prot28	997	11	19	36	34.2	19	25	45	41.4	sig
prot29	623	113	113	144	139.5	127	98	178.5	163.5	ns
prot30	657	92	96	249	267	95	92	318	267	ns
prot31	1735	7	20	22	22	22	22	52	36	sig
prot32	904	9	13	30.6	25.2	12	12	28.8	21.6	ns
prot33	446	194	209	285	304.5	187	186	300	283.5	ns
prot34	262	197	186	519	588	210	177	567	558	ns
prot35	682	107	96	212	202	114	104	238	218	ns
prot36	742	56	53	97.2	73.8	60	78	129.6	88.2	ns
prot37	630	35	29	58.5	49.5	48	34	61.5	61.5	ns
prot38	672	39	35	84	105	39	44	138	153	sig
prot39	1056	27	26	60	62	29	29	48	40	ns
prot40	1098	24	22	30.6	50.4	25	23	46.8	45	sig
prot41	1192	12	13	18	15	8	15	15	22.5	ns
prot42	1888	17	13	42	54	9	22	24	42	sig
prot43	500	152	155	382	292	366	358	612	652	sig
prot44	610	58	58	90	90	50	48	81	97.2	ns
prot45	543	41	40	49.5	39	35	30	51	55.5	ns
prot46	685	23	20	105	93	29	33	84	75	ns
prot47	546	42	25	50	40	21	23	62	54	ns
prot48	1311	12	11	19.8	19.8	14	12	28.8	27	ns
prot49	1047	17	12	19.5	21	9	15	13.5	15	ns
prot50	491	135	133	444	426	247	245	675	768	sig
prot51	654	90	74	162	180	68	77	186	168	ns
prot52	639	60	64	99	93.6	66	55	95.4	104.4	ns
prot53	740	54	51	87	90	64	69	108	123	sig
prot54	1143	15	17	63	27	21	12	48	42	ns
prot55	966	12	24	24	32	34	40	68	52	sig
prot56	1042	13	8	30.6	19.8	18	14	21.6	30.6	ns
prot57	2166	5	6	9	9	12	11	9	10.5	ns
prot58	443	27	28	108	99	37	24	66	87	ns
prot59	589	22	29	56	54	23	14	46	44	ns
prot60	740	17	18	43.2	50.4	23	30	50.4	25.2	ns
prot61	532	29	16	37.5	36	22	21	27	18	ns
prot62	740	9	14	15	30	20	18	102	66	sig
prot63	727	15	11	16	24	11	10	16	12	ns
prot64	1585	1	5	7.2	10.8	6	9	18	9	ns
prot65	479	260	230	375	334.5	226	223	333	376.5	ns
prot66	364	160	152	480	480	143	128	519	471	ns
prot67	433	173	166	302	322	163	156	342	326	ns
prot68	346	134	125	212.4	246.6	148	151	275.4	257.4	ns
prot69	545	83	96	151.5	150	103	99	153	115.5	ns
prot70	472	79	73	291	207	78	72	231	207	ns
prot71	478	62	48	94	112	48	62	136	132	ns
prot72	413	46	58	72	75.6	42	49	84.6	97.2	ns
prot73	496	44	41	49.5	69	96	86	132	141	sig
prot74	630	36	38	108	123	108	57	333	216	sig
prot75	544	21	22	58	40	24	28	50	34	ns
prot76	880	11	15	25.2	25.2	11	11	21.6	19.8	ns
prot77	684	4	9	24	9	12	6	16.5	13.5	ns
prot78	988	7	10	48	30	11	15	39	45	ns
prot79	430	84	67	120	158	70	65	126	142	ns
prot80	707	30	34	52.2	52.2	25	21	50.4	50.4	ns
prot81	418	19	22	37.5	52.5	21	18	43.5	48	ns
prot82	820	15	8	45	48	27	27	69	114	sig
prot83	1450	12	11	12	30	14	12	20	6	ns
prot84	500	80	84	126	126	92	73	169.2	160.2	ns
prot85	451	77	71	75	99	55	51	73.5	88.5	ns
prot86	757	25	22	120	105	21	26	108	96	ns
prot87	539	17	17	52	58	31	24	36	36	ns
prot88	455	17	17	25.2	25.2	22	29	84.6	45	sig
prot89	646	14	15	21	22.5	12	23	22.5	28.5	ns
prot90	533	5	7	30	24	16	10	24	21	sig
prot91	1101	9	3	4	6	3	9	6	6	ns
prot92	375	142	178	291.6	284.4	170	175	345.6	315	ns
prot93	477	115	122	169.5	139.5	145	133	187.5	223.5	sig
prot94	440	76	88	204	195	73	67	201	189	ns
prot95	445	79	60	136	118	63	67	118	170	ns
prot96	373	54	49	108	82.8	68	78	90	115.2	sig
prot97	606	35	16	57	30	84	81	117	157.5	sig
prot98	343	16	21	93	84	18	23	57	78	ns
prot99	403	25	17	34	54	20	17	46	30	ns
prot100	591	16	10	30.6	30.6	20	18	36	48.6	ns
prot101	641	17	18	9	10.5	8	12	15	19.5	ns
prot102	583	7	9	24	36	26	16	36	72	sig
prot103	544	5	11	24	14	8	16	24	28	ns
prot104	2137	8	8	16.2	14.4	7	6	12.6	5.4	ns
prot105	375	38	40	51	43.5	56	58	111	102	sig
prot106	454	41	53	111	108	39	43	129	141	ns
prot107	472	34	34	70	42	30	31	80	52	ns
prot108	517	42	32	70.2	41.4	29	31	55.8	77.4	ns
prot109	464	19	31	40.5	31.5	25	27	31.5	34.5	ns
prot110	637	23	31	75	66	21	18	42	51	ns
prot111	423	24	18	28	32	19	20	26	30	ns
prot112	414	14	17	25.2	32.4	13	9	25.2	23.4	ns
prot113	898	13	15	21	28.5	32	28	36	39	sig
prot114	498	10	12	15	30	8	10	39	33	ns
prot115	580	14	12	20	28	12	19	20	34	ns
prot116	448	5	9	16.2	16.2	11	10	25.2	9	ns
prot117	569	5	12	9	10.5	8	7	12	7.5	ns
prot118	1032	8	5	6	15	8	8	33	24	ns
prot119	357	113	84	184	194	102	85	190	220	ns
prot120	231	66	65	129.6	115.2	50	43	111.6	106.2	ns
prot121	372	56	47	63	78	42	52	75	72	ns
prot122	375	41	35	123	156	47	51	132	153	ns
prot123	507	46	33	74	82	46	69	112	128	sig
prot124	411	25	27	68.4	61.2	59	59	104.4	90	sig
prot125	374	17	19	28.5	21	45	34	54	48	sig
prot126	827	14	20	45	54	26	26	138	96	sig
prot127	774	10	15	14	22	11	13	18	32	ns
prot128	576	8	6	3.6	19.8	4	13	12.6	16.2	ns
prot129	413	10	11	15	24	11	13	31.5	19.5	ns
prot130	569	9	9	48	21	10	7	39	27	ns
prot131	590	12	10	20	16	9	17	14	10	ns
prot132	774	8	9	14.4	10.8	9	10	16.2	12.6	ns
prot133	1023	8	12	15	10.5	5	8	15	12	ns
prot134	803	8	5	12	6	6	2	9	18	ns
prot135	242	52	62	126	136	61	59	124	98	ns
prot136	439	48	53	97.2	100.8	51	62	90	135	ns
prot137	318	50	72	72	94.5	90	108	186	129	sig
prot138	278	44	55	141	159	61	64	132	162	ns
prot139	309	40	40	86	90	39	53	98	82	ns
prot140	568	22	44	52.2	55.8	31	47	57.6	68.4	ns
prot141	316	40	24	46.5	45	40	43	60	54	sig
prot142	283	21	28	63	96	24	31	69	75	ns
prot143	608	19	23	56	54	22	24	36	48	ns
prot144	673	29	19	41.4	28.8	24	14	21.6	39.6	ns
prot145	414	20	14	31.5	28.5	9	15	33	27	ns
prot146	707	14	22	48	60	15	18	63	51	ns
prot147	406	18	17	38	28	13	12	28	42	ns
prot148	510	10	15	23.4	12.6	41	29	32.4	61.2	sig
prot149	500	10	9	13.5	16.5	28	9	25.5	27	ns
prot150	350	4	8	21	33	13	12	21	27	ns
prot151	683	16	14	20	14	36	33	90	72	sig
prot152	569	14	13	21.6	18	7	6	12.6	19.8	ns
prot153	450	14	9	18	12	11	15	13.5	12	ns
prot154	399	16	15	33	36	13	14	36	18	ns
prot155	713	5	11	28	10	9	14	26	10	ns
prot156	564	8	13	18	14.4	7	11	16.2	16.2	ns
prot157	1149	7	10	6	16.5	4	12	13.5	12	ns
prot158	721	8	1	15	33	6	7	18	6	ns
prot159	260	199	200	366	388	188	186	396	400	ns
prot160	372	149	148	270	239.4	155	158	268.2	216	ns
prot161	297	90	98	160.5	120	107	108	171	192	sig
prot162	276	46	44	171	138	63	60	105	135	ns
prot163	480	41	34	66	66	26	35	84	72	ns
prot164	299	31	31	48.6	66.6	28	22	55.8	66.6	ns
prot165	317	32	38	39	34.5	66	93	148.5	135	sig
prot166	437	20	28	81	87	25	26	54	66	ns
prot167	537	28	22	58	30	48	48	60	84	sig
prot168	228	12	20	37.8	28.8	46	42	75.6	43.2	sig
prot169	289	21	12	24	24	16	20	34.5	16.5	ns
prot170	341	13	20	51	39	17	17	42	15	ns
prot171	445	15	19	34	30	23	20	36	28	ns
prot172	458	15	15	36	16.2	18	16	12.6	23.4	ns
prot173	450	9	15	15	16.5	14	12	15	19.5	ns
prot174	588	13	14	39	30	13	14	57	45	ns
prot175	761	16	12	16	26	14	17	22	22	ns
prot176	519	10	7	27	12.6	5	10	18	18	ns
prot177	1216	5	8	18	7.5	18	14	39	12	sig
prot178	605	12	9	9	30	5	9	30	24	ns
prot179	748	10	6	24	6	22	12	32	48	sig
prot180	460	8	14	21.6	9	14	9	25.2	16.2	ns
prot181	645	3	7	12	16.5	7	5	19.5	9	sig
prot182	528	8	4	18	15	7	9	21	15	ns
prot183	958	7	4	10	8	6	5	8	14	ns
prot184	4213	2	4	3.6	9	3	4	7.2	1.8	ns
prot185	1921	3	7	10.5	4.5	4	7	1.5	6	ns
prot186	333	113	157	519	483	126	160	417	342	ns
prot187	229	104	105	210	186	174	154	312	308	sig
prot188	413	47	53	63	84.6	44	47	113.4	79.2	ns
prot189	437	41	43	61.5	66	44	38	39	52.5	ns
prot190	459	29	25	78	105	32	40	54	111	ns
prot191	170	36	36	72	62	27	25	66	62	ns
prot192	200	40	46	59.4	70.2	48	40	68.4	73.8	ns
prot193	396	41	35	42	52.5	33	41	42	45	ns
prot194	219	12	20	69	81	69	45	198	171	sig
prot195	509	23	19	54	46	22	10	62	48	ns
prot196	255	18	20	30.6	50.4	19	22	39.6	27	ns
prot197	343	12	13	30	18	34	25	46.5	33	sig
prot198	453	14	18	51	57	46	30	138	66	sig
prot199	418	15	15	36	24	10	9	14	32	ns
prot200	506	12	18	18	19.8	12	15	10.8	21.6	ns
prot201	545	17	9	24	24	54	45	81	45	sig
prot202	406	16	13	33	24	11	9	24	63	ns
prot203	586	17	11	26	26	10	10	26	32	ns
prot204	570	8	9	21.6	18	15	11	21.6	14.4	ns
prot205	868	11	11	12	22.5	18	10	15	18	sig
prot206	508	8	4	21	9	13	11	30	30	ns
prot207	715	10	9	18	16	10	6	16	26	ns
prot208	622	13	8	19.8	18	7	8	10.8	21.6	ns
prot209	463	13	8	6	9	5	9	4.5	4.5	ns
prot210	756	4	5	24	24	9	4	15	33	ns
prot211	520	5	6	22	12	13	6	6	20	ns
prot212	858	6	3	18	7.2	3	6	9	7.2	ns
prot213	463	7	6	6	4.5	4	0	3	10.5	ns
prot214	248	86	81	243	255	75	86	249	237	ns
prot215	386	52	60	104	102	44	60	98	136	ns
prot216	252	43	50	97.2	84.6	47	50	91.8	61.2	ns
prot217	271	45	54	85.5	79.5	35	47	97.5	76.5	ns
prot218	367	44	33	108	117	50	42	135	159	ns
prot219	335	48	49	66	86	117	126	150	252	sig
prot220	600	32	43	50.4	79.2	36	34	59.4	61.2	ns
prot221	232	39	34	49.5	46.5	41	33	45	49.5	ns
prot222	273	36	36	114	108	32	44	132	99	ns
prot223	243	20	29	60	70	40	34	76	66	ns
prot224	223	23	22	46.8	50.4	29	29	52.2	43.2	ns
prot225	250	21	19	34.5	34.5	26	20	27	37.5	ns
prot226	223	24	34	90	60	27	29	84	63	ns
prot227	289	37	23	30	60	24	22	56	54	ns
prot228	378	29	20	25.2	27	38	38	55.8	68.4	sig
prot229	410	18	20	22.5	33	19	26	21	30	ns
prot230	389	17	15	54	51	20	27	69	54	ns
prot231	610	23	17	42	30	20	17	32	22	ns
prot232	243	19	13	36	25.2	19	14	19.8	14.4	ns
prot233	397	9	9	18	21	16	17	13.5	28.5	ns
prot234	229	14	11	30	36	11	15	27	36	ns
prot235	321	11	12	24	12	17	10	32	32	ns
prot236	447	8	10	32.4	30.6	11	11	19.8	10.8	ns
prot237	272	13	9	12	18	14	13	18	15	ns
prot238	645	12	11	39	36	8	10	45	24	ns
prot239	709	8	7	14	18	5	5	4	10	ns
prot240	513	14	10	19.8	16.2	11	7	30.6	19.8	sig
prot241	314	5	8	25.5	12	10	8	15	12	ns
prot242	388	7	6	21	18	6	7	15	9	ns
prot243	956	4	3	10	4	6	6	8	28	sig
prot244	128	271	238	401.4	451.8	204	242	414	394.2	ns
prot245	197	82	75	97.5	118.5	122	117	138	192	sig
prot246	334	54	76	195	204	62	84	180	162	ns
prot247	175	51	38	84	98	44	54	74	104	ns
prot248	162	65	52	118.8	113.4	70	61	99	129.6	ns
prot249	305	29	32	40.5	54	30	48	55.5	55.5	ns
prot250	312	35	52	111	114	29	42	105	120	ns
prot251	300	31	34	76	76	28	34	88	98	ns
prot252	127	45	49	70.2	84.6	38	39	64.8	84.6	ns
prot253	191	34	36	54	45	27	33	54	67.5	ns
prot254	211	47	42	63	96	41	30	90	99	ns
prot255	199	43	30	74	44	22	29	68	84	ns
prot256	266	37	31	48.6	64.8	34	42	70.2	61.2	ns
prot257	322	18	16	34.5	33	18	31	36	37.5	ns
prot258	313	29	22	114	111	21	20	90	87	ns
prot259	286	20	22	34	32	10	19	48	50	ns
prot260	265	9	12	14.4	14.4	12	10	14.4	10.8	ns
prot261	466	15	17	27	36	19	23	28.5	22.5	ns
prot262	455	13	24	48	54	22	15	36	54	ns
prot263	185	22	17	26	40	23	23	38	52	ns
prot264	209	15	24	43.2	37.8	23	14	43.2	28.8	ns
prot265	433	12	15	16.5	31.5	13	17	19.5	15	ns
prot266	247	28	13	63	36	16	25	51	57	ns
prot267	331	11	18	22	24	13	17	24	32	ns
prot268	452	18	21	21.6	16.2	9	13	25.2	28.8	ns
prot269	348	17	7	18	25.5	19	14	15	9	ns
prot270	533	9	10	21	27	8	8	42	39	sig
prot271	342	4	6	22	22	15	11	18	32	ns
prot272	229	8	13	21.6	19.8	8	9	14.4	18	ns
prot273	581	9	11	16.5	19.5	20	12	22.5	24	sig
prot274	389	13	13	15	27	14	5	30	9	ns
prot275	368	10	8	20	14	10	8	14	14	ns
prot276	350	10	9	16.2	14.4	7	11	19.8	19.8	ns
prot277	502	16	13	4.5	12	12	2	27	15	sig
prot278	588	10	4	24	30	10	10	36	36	sig
prot279	404	4	13	24	14	7	7	22	20	ns
prot280	281	6	13	12.6	9	5	10	10.8	19.8	sig
prot281	475	4	5	6	12	10	7	7.5	15	ns
prot282	264	8	4	27	33	4	4	12	12	ns
prot283	428	2	6	10	4	5	11	10	20	ns
prot284	605	10	5	7.2	7.2	3	3	9	0	ns
prot285	546	4	14	15	15	10	8	9	3	ns
prot286	393	1	5	9	12	6	5	21	18	ns
prot287	651	4	5	10	4	5	5	26	10	ns
prot288	386	3	7	7.2	5.4	2	5	12.6	7.2	ns
prot289	127	189	184	307.5	261	195	209	330	304.5	ns
prot290	307	146	141	420	426	405	420	1314	1242	sig
prot291	151	68	64	154	132	69	50	170	154	ns
prot292	246	33	35	72	64.8	54	48	90	122.4	sig
prot293	201	40	33	39	52.5	29	39	54	63	ns
prot294	295	31	38	99	108	28	27	84	117	ns
prot295	377	26	32	54	44	33	34	60	52	ns
prot296	232	27	32	41.4	57.6	24	27	43.2	48.6	ns
prot297	333	23	26	33	36	17	26	42	28.5	ns
prot298	276	22	23	84	39	19	25	39	72	ns
prot299	225	23	26	38	44	22	26	38	52	ns
prot300	152	21	26	36	37.8	22	25	57.6	25.2	ns
prot301	268	18	42	48	37.5	30	38	49.5	42	sig
prot302	261	27	18	78	39	15	15	60	69	ns
prot303	234	16	26	48	52	19	27	62	38	ns
prot304	203	18	19	37.8	45	34	29	61.2	73.8	sig
prot305	277	13	21	40.5	25.5	23	16	39	42	ns
prot306	224	18	22	57	42	17	22	66	60	ns
prot307	260	13	18	30	30	14	26	28	34	ns
prot308	278	13	13	45	36	15	20	30.6	45	ns
prot309	420	15	12	25.5	21	11	15	34.5	28.5	ns
prot310	424	22	15	45	21	21	10	51	42	ns
prot311	219	15	12	34	22	17	16	46	32	sig
prot312	277	9	16	25.2	16.2	13	6	23.4	21.6	ns
prot313	279	8	9	12	22.5	8	5	9	15	ns
prot314	558	19	12	18	39	10	8	21	39	ns
prot315	822	12	10	20	22	13	11	22	14	ns
prot316	423	11	19	25.2	19.8	22	9	16.2	37.8	sig
prot317	301	10	6	16.5	12	5	6	13.5	10.5	ns
prot318	477	4	10	30	39	10	15	33	15	ns
prot319	354	7	13	26	14	15	27	52	32	sig
prot320	538	4	11	12.6	10.8	11	9	16.2	7.2	ns
prot321	330	6	10	13.5	7.5	12	10	15	10.5	ns
prot322	345	7	14	30	18	10	4	24	42	sig
prot323	290	9	5	12	12	7	9	18	6	ns
prot324	587	2	9	3.6	7.2	5	11	7.2	28.8	ns
prot325	416	4	7	10.5	4.5	12	18	13.5	31.5	sig
prot326	806	5	11	27	33	8	7	24	24	ns
prot327	243	14	8	24	22	27	27	36	60	sig
prot328	674	9	6	7.2	19.8	10	7	12.6	18	ns
prot329	297	9	7	10.5	10.5	4	8	13.5	7.5	ns
prot330	558	6	8	21	12	5	5	27	18	ns
prot331	340	5	7	14	12	9	5	6	4	ns
prot332	546	7	2	7.2	10.8	7	2	10.8	10.8	ns
prot333	193	5	10	6	9	5	5	1.5	3	ns
prot334	641	2	4	12	15	3	3	9	12	ns
prot335	452	2	8	10	18	3	6	0	16	ns
prot336	481	6	10	5.4	10.8	4	3	10.8	9	ns
prot337	355	7	4	4.5	9	2	4	7.5	7.5	ns
prot338	530	4	4	9	24	6	3	12	24	ns
prot339	374	3	4	8	14	2	5	8	12	ns
prot340	253	10	8	7.2	0	8	4	12.6	10.8	ns
prot341	442	4	4	6	7.5	4	5	4.5	1.5	ns
prot342	861	7	5	12	6	4	3	9	15	ns
prot343	413	4	8	8	4	9	15	24	36	sig
prot344	648	1	2	5.4	9	5	1	3.6	7.2	ns
prot345	719	2	2	7.5	9	6	5	3	7.5	ns
prot346	786	4	3	15	12	3	7	12	9	ns
prot347	596	6	7	6	4	4	6	10	10	ns
prot348	777	2	3	1.8	10.8	2	2	3.6	5.4	ns
prot349	798	4	3	3	6	2	3	7.5	7.5	ns
prot350	141	233	202	663	615	326	345	1032	1014	sig
prot351	221	145	140	290	246	145	137	334	310	ns
prot352	283	84	57	117	115.2	80	60	144	145.8	ns
prot353	246	55	65	103.5	88.5	76	66	82.5	73.5	ns
prot354	212	54	37	132	147	52	43	153	144	ns
prot355	219	36	30	68	54	40	32	72	80	ns
prot356	448	42	42	57.6	50.4	51	52	104.4	102.6	sig
prot357	351	34	42	63	46.5	36	40	51	49.5	ns
prot358	161	25	38	126	90	33	34	99	117	ns
prot359	178	32	32	50	56	19	29	40	46	ns
prot360	178	20	17	45	30.6	26	16	32.4	43.2	ns
prot361	250	20	21	39	48	30	31	34.5	45	sig
prot362	238	20	27	60	93	15	19	75	57	ns
prot363	261	27	21	46	40	25	20	44	44	ns
prot364	194	20	25	37.8	36	18	26	41.4	28.8	ns
prot365	234	23	34	22.5	39	17	19	30	24	sig
prot366	337	25	15	60	63	9	13	33	45	ns
prot367	296	14	13	16	40	14	21	46	28	ns
prot368	248	21	26	27	32.4	27	23	57.6	55.8	sig
prot369	311	15	11	21	22.5	17	12	19.5	25.5	ns
prot370	224	13	14	33	27	17	12	42	39	ns
prot371	279	19	15	30	40	15	19	34	30	ns
prot372	471	12	15	36	41.4	20	13	18	34.2	ns
prot373	218	4	10	3	19.5	9	7	19.5	13.5	ns
prot374	249	14	14	39	24	14	12	42	12	ns
prot375	312	16	10	30	40	17	12	14	32	ns
prot376	402	18	12	25.2	10.8	15	20	21.6	25.2	ns
prot377	196	16	15	28.5	19.5	14	16	18	15	ns
prot378	285	22	15	39	30	15	18	36	24	ns
prot379	292	12	14	16	34	14	10	22	24	ns
prot380	227	7	15	16.2	21.6	6	8	16.2	19.8	ns
prot381	322	13	5	18	15	9	8	13.5	21	ns
prot382	449	10	11	30	30	6	8	36	21	ns
prot383	373	11	15	34	22	13	11	26	14	ns
prot384	239	6	8	23.4	19.8	9	9	25.2	9	ns
prot385	235	9	13	16.5	6	14	14	21	22.5	sig
prot386	267	8	9	15	30	11	14	30	18	ns
prot387	262	10	4	20	28	7	8	18	14	ns
prot388	241	11	12	23.4	19.8	13	12	14.4	16.2	ns
prot389	315	10	4	12	6	0	7	15	9	ns
prot390	997	9	11	18	21	12	8	21	12	ns
prot391	392	2	6	12	12	6	5	14	14	ns
prot392	558	6	8	9	7.2	6	5	10.8	10.8	ns
prot393	468	8	5	4.5	10.5	7	9	10.5	10.5	sig
prot394	253	7	5	15	15	10	6	21	12	ns
prot395	248	3	2	10	22	2	11	14	4	ns
prot396	527	9	5	7.2	14.4	12	4	10.8	10.8	ns
prot397	432	8	6	7.5	4.5	3	3	10.5	4.5	ns
prot398	455	8	5	12	21	3	6	9	12	ns
prot399	529	6	4	8	2	5	8	8	6	ns
prot400	375	4	6	12.6	14.4	8	3	12.6	16.2	ns
prot401	287	7	4	12	9	10	4	18	12	sig
prot402	332	7	9	15	18	6	18	63	36	sig
prot403	541	4	4	2	6	2	5	12	10	sig
prot404	280	5	6	7.2	5.4	14	8	32.4	32.4	sig
prot405	458	7	4	4.5	10.5	10	4	10.5	4.5	ns
prot406	291	6	1	9	27	5	7	18	6	ns
prot407	548	8	5	14	10	3	8	18	4	ns
prot408	292	1	4	7.2	7.2	2	3	7.2	3.6	ns
prot409	559	0	6	4.5	9	3	6	6	4.5	ns
prot410	859	5	5	9	6	5	7	3	9	ns
prot411	484	3	4	2	16	8	3	2	6	ns
prot412	117	155	132	225	223.2	169	144	252	261	ns
prot413	182	111	145	198	211.5	133	146	192	160.5	ns
prot414	226	111	84	333	297	99	102	342	312	ns
prot415	179	63	84	158	148	77	70	170	150	ns
prot416	129	58	53	95.4	104.4	59	65	86.4	99	ns
prot417	222	44	42	87	70.5	31	49	78	93	ns
prot418	353	39	40	102	129	36	46	123	90	ns
prot419	157	42	43	84	80	64	92	176	120	sig
prot420	376	25	26	45	39.6	28	25	43.2	45	ns
prot421	429	37	35	42	46.5	21	32	36	42	ns
prot422	182	21	21	66	57	27	33	78	81	sig
prot423	187	20	30	44	64	27	14	50	56	ns
prot424	206	18	23	66.6	36	29	29	41.4	45	ns
prot425	319	22	19	27	40.5	19	25	33	40.5	ns
prot426	533	25	29	33	66	43	40	69	87	sig
prot427	182	20	10	36	48	15	21	42	46	ns
prot428	260	20	27	37.8	34.2	31	19	28.8	28.8	ns
prot429	181	28	23	19.5	30	25	17	25.5	31.5	ns
prot430	246	12	20	39	51	17	16	63	72	ns
prot431	156	12	13	22	40	10	21	44	36	ns
prot432	213	12	13	30.6	23.4	25	25	68.4	45	sig
prot433	295	10	4	6	18	7	10	15	13.5	ns
prot434	610	17	7	60	33	13	10	48	33	ns
prot435	152	12	12	32	42	12	16	24	42	ns
prot436	470	12	10	23.4	12.6	15	16	27	18	ns
prot437	278	16	14	24	16.5	8	14	9	16.5	ns
prot438	250	17	12	30	33	7	16	36	33	ns
prot439	265	13	21	22	22	16	13	36	24	ns
prot440	327	10	12	19.8	21.6	14	5	19.8	16.2	ns
prot441	577	7	7	13.5	21	10	11	16.5	15	sig
prot442	236	8	3	27	30	14	7	18	18	ns
prot443	347	7	11	16	20	12	9	16	8	ns
prot444	177	7	15	14.4	14.4	5	17	21.6	23.4	ns
prot445	261	6	4	10.5	6	10	7	12	10.5	ns
prot446	357	12	11	12	9	3	6	15	18	ns
prot447	379	8	12	26	20	7	11	22	22	ns
prot448	172	8	6	5.4	16.2	11	8	16.2	16.2	ns
prot449	161	4	6	12	12	7	11	6	7.5	ns
prot450	466	8	7	24	39	7	8	27	27	ns
prot451	165	5	5	10	8	2	9	8	12	ns
prot452	245	7	6	5.4	5.4	3	10	12.6	10.8	ns
prot453	222	17	5	12	15	10	16	12	9	ns
prot454	428	5	8	36	15	12	13	15	21	ns
prot455	227	10	12	18	12	5	7	8	16	ns
prot456	420	7	7	9	23.4	5	6	10.8	9	ns
prot457	171	6	3	16.5	10.5	3	6	7.5	18	ns
prot458	307	8	5	18	36	3	6	39	21	ns
prot459	230	4	5	18	18	6	8	48	12	sig
prot460	343	9	2	7.2	21.6	6	5	21.6	10.8	ns
prot461	441	5	9	16.5	10.5	7	7	7.5	6	ns
prot462	415	6	9	9	12	5	6	21	18	ns
prot463	270	2	6	10	4	5	6	12	8	ns
prot464	711	3	2	18	10.8	7	3	16.2	5.4	ns
prot465	321	8	6	4.5	12	6	6	4.5	6	ns
prot466	238	3	7	24	24	5	6	12	15	ns
prot467	320	4	5	12	6	11	6	20	6	ns
prot468	274	5	4	10.8	3.6	5	5	14.4	12.6	ns
prot469	364	8	8	12	7.5	4	3	10.5	13.5	ns
prot470	361	10	8	18	21	6	5	30	18	ns
prot471	262	5	5	8	6	2	4	10	8	ns
prot472	513	7	8	9	7.2	8	4	14.4	7.2	ns
prot473	569	0	2	6	1.5	15	3	18	22.5	sig
prot474	387	2	4	15	18	15	10	24	24	sig
prot475	447	4	2	4	20	9	2	16	20	sig
prot476	378	0	2	3.6	14.4	4	7	12.6	7.2	ns
prot477	251	6	4	13.5	7.5	6	4	3	9	ns
prot478	468	4	1	3	6	6	5	24	3	sig
prot479	544	4	6	2	4	5	1	8	4	ns
prot480	244	5	6	7.2	5.4	6	12	7.2	7.2	sig
prot481	327	8	3	1.5	1.5	6	3	3	4.5	ns
prot482	494	2	2	9	9	1	3	0	6	ns
prot483	192	181	162	396	340	295	320	580	666	sig
prot484	243	109	136	237.6	243	138	116	237.6	216	ns
prot485	149	21	46	76.5	61.5	36	38	66	88.5	ns
prot486	236	43	39	84	126	37	52	84	132	ns
prot487	134	37	37	66	66	21	27	86	90	ns
prot488	103	35	35	77.4	59.4	27	26	52.2	57.6	ns
prot489	103	44	35	54	57	38	33	43.5	58.5	ns
prot490	103	31	35	102	102	58	66	210	258	sig
prot491	271	24	33	56	58	44	54	168	132	sig
prot492	257	27	25	39.6	61.2	31	20	52.2	63	ns
prot493	174	18	12	28.5	31.5	22	19	24	25.5	ns
prot494	165	23	27	78	75	27	31	93	99	ns
prot495	251	19	29	26	32	17	16	56	38	ns
prot496	265	15	25	28.8	46.8	20	23	41.4	36	ns
prot497	193	16	20	36	42	24	22	28.5	51	ns
prot498	137	22	23	45	84	24	24	60	102	ns
prot499	149	24	32	50	38	20	17	48	44	ns
prot500	291	23	24	37.8	39.6	18	46	59.4	61.2	sig
prot501	227	14	19	33	22.5	17	15	16.5	16.5	ns
prot502	198	13	23	51	48	57	78	153	99	sig
prot503	194	16	23	46	36	22	21	42	52	ns
prot504	234	19	17	28.8	32.4	9	14	39.6	25.2	ns
prot505	247	20	13	28.5	22.5	15	9	22.5	12	ns
prot506	145	17	9	36	63	16	15	54	75	ns
prot507	141	15	19	34	34	9	16	26	42	ns
prot508	187	18	8	32.4	12.6	12	7	30.6	30.6	ns
prot509	165	20	11	24	16.5	13	19	22.5	22.5	ns
prot510	166	13	11	36	36	18	6	36	39	ns
prot511	225	16	9	22	24	15	15	20	24	ns
prot512	239	16	15	19.8	23.4	11	16	7.2	19.8	ns
prot513	275	17	15	21	19.5	16	10	25.5	15	ns
prot514	206	15	10	27	39	8	13	33	45	ns
prot515	322	9	18	16	24	26	14	44	48	sig
prot516	178	18	17	30.6	27	36	36	86.4	81	sig
prot517	227	11	12	21	19.5	11	15	16.5	24	ns
prot518	237	18	14	39	24	17	16	36	36	ns
prot519	254	14	15	38	22	16	13	14	22	ns
prot520	208	5	16	21.6	10.8	13	10	23.4	34.2	ns
prot521	153	10	10	24	9	8	14	25.5	15	ns
prot522	244	11	11	48	33	11	16	24	30	ns
prot523	287	16	6	22	18	11	11	22	18	ns
prot524	206	12	6	16.2	25.2	24	30	43.2	48.6	sig
prot525	244	9	9	15	18	7	13	16.5	12	sig
prot526	383	10	9	21	30	10	9	30	30	ns
prot527	184	7	10	16	18	5	4	14	26	ns
prot528	377	7	6	32.4	19.8	12	9	16.2	18	ns
prot529	355	7	17	18	16.5	15	18	27	36	sig
prot530	129	9	16	30	15	9	14	42	15	ns
prot531	162	8	8	10	34	11	16	40	32	sig
prot532	184	9	7	18	10.8	20	10	18	14.4	sig
prot533	347	12	9	9	10.5	8	8	9	18	ns
prot534	203	4	3	18	18	4	4	18	21	ns
prot535	1930	9	4	24	8	10	7	18	6	ns
prot536	316	5	8	14.4	18	12	14	36	18	sig
prot537	198	13	10	10.5	15	14	16	18	21	sig
prot538	250	4	6	27	36	18	21	36	54	sig
prot539	265	8	9	18	22	9	18	32	36	sig
prot540	469	7	7	16.2	16.2	4	10	14.4	21.6	ns
prot541	563	5	5	7.5	13.5	8	11	16.5	9	ns
prot542	290	11	10	15	24	8	7	9	15	ns
prot543	338	7	8	16	6	9	7	14	14	ns
prot544	449	4	9	10.8	9	7	9	12.6	10.8	ns
prot545	273	8	4	12	9	9	14	13.5	21	sig
prot546	412	3	6	21	15	6	8	36	21	ns
prot547	170	5	15	10	6	12	15	42	48	sig
prot548	478	6	11	1.8	14.4	15	5	14.4	12.6	ns
prot549	302	5	4	13.5	4.5	6	18	6	6	sig
prot550	167	7	5	30	15	4	7	6	12	ns
prot551	151	3	1	10	6	5	6	12	10	sig
prot552	816	5	4	7.2	9	4	3	3.6	3.6	ns
prot553	279	5	4	0	9	5	0	15	6	ns
prot554	320	5	3	21	6	24	9	36	63	sig
prot555	351	5	7	16	10	3	1	6	4	ns
prot556	242	6	4	12.6	5.4	2	5	5.4	12.6	ns
prot557	276	4	5	0	9	5	3	3	6	ns
prot558	565	5	6	15	15	3	8	21	12	ns
prot559	356	8	4	8	12	2	3	10	2	ns
prot560	162	3	3	3.6	1.8	3	4	3.6	12.6	ns
prot561	155	4	1	12	9	4	3	4.5	7.5	ns
prot562	484	4	3	12	12	3	6	18	6	ns
prot563	462	4	6	8	6	6	9	6	4	sig
prot564	989	7	4	7.2	7.2	3	6	10.8	7.2	ns
prot565	353	1	6	1.5	4.5	4	4	1.5	4.5	ns
prot566	382	3	6	12	15	5	13	18	12	sig
prot567	1092	4	2	6	14	9	4	4	2	ns
prot568	158	1	4	7.2	9	3	3	1.8	1.8	ns
prot569	829	7	7	7.5	4.5	2	1	10.5	6	ns
prot570	600	5	7	12	6	13	7	6	6	sig
prot571	743	0	4	6	2	4	3	6	0	ns
prot572	271	0	3	3.6	9	2	3	0	0	ns
prot573	774	2	2	6	3	4	4	6	6	ns
prot574	617	3	1	3	0	1	1	6	0	ns
prot575	120	170	196	310	304	150	155	320	286	ns
prot576	257	144	145	268.2	248.4	263	261	514.8	462.6	sig
prot577	138	142	147	192	195	134	156	210	237	ns
prot578	126	88	88	297	204	89	88	228	297	ns
prot579	126	80	95	164	176	124	140	260	220	sig
prot580	126	94	89	151.2	187.2	92	94	185.4	176.4	sig
prot581	126	87	93	115.5	121.5	90	92	111	126	ns
prot582	126	77	83	309	261	83	71	279	225	ns
prot583	126	73	107	166	190	83	72	132	134	ns
prot584	126	72	80	138.6	147.6	87	88	154.8	172.8	ns
prot585	433	86	76	127.5	121.5	70	86	141	115.5	ns
prot586	258	39	32	123	81	40	40	138	102	ns
prot587	219	26	28	62	86	40	68	120	72	sig
prot588	274	26	29	64.8	55.8	30	29	52.2	52.2	ns
prot589	211	19	17	19.5	31.5	17	24	30	31.5	ns
prot590	203	21	15	81	78	14	23	81	57	ns
prot591	210	17	35	54	50	37	20	50	54	ns
prot592	190	26	29	54	37.8	50	47	81	100.8	sig
prot593	164	19	18	37.5	36	23	27	39	31.5	ns
prot594	159	31	22	78	75	17	20	75	81	ns
prot595	171	21	22	28	44	14	17	50	38	ns
prot596	153	25	15	32.4	25.2	22	17	48.6	39.6	ns
prot597	176	20	19	28.5	30	20	24	28.5	36	ns
prot598	192	24	12	75	51	16	24	48	30	ns
prot599	352	15	15	26	40	24	8	34	26	ns
prot600	146	26	19	19.8	28.8	16	23	28.8	30.6	ns
prot601	323	12	15	25.5	15	10	19	34.5	22.5	ns
prot602	258	12	11	57	57	40	36	129	66	sig
prot603	152	12	10	26	28	18	14	46	32	sig
prot604	76	9	16	25.2	39.6	19	17	25.2	19.8	ns
prot605	128	9	20	10.5	19.5	26	36	48	63	sig
prot606	187	12	18	93	57	22	18	48	63	ns
prot607	160	18	19	38	28	54	39	60	114	sig
prot608	315	16	19	30.6	27	22	12	27	36	ns
prot609	129	15	15	12	19.5	12	10	6	16.5	ns
prot610	185	16	11	48	39	14	18	36	27	ns
prot611	146	18	15	26	28	8	7	22	32	ns
prot612	241	8	12	23.4	27	13	14	36	39.6	sig
prot613	222	15	17	21	34.5	14	19	25.5	16.5	ns
prot614	205	8	11	27	30	20	18	54	75	sig
prot615	240	9	14	34	28	12	15	40	20	sig
prot616	99	8	15	23.4	32.4	9	9	12.6	25.2	ns
prot617	643	9	7	13.5	15	8	12	18	10.5	ns
prot618	239	8	10	36	36	13	10	15	36	ns
prot619	383	14	17	16	16	8	16	20	28	ns
prot620	247	6	17	19.8	32.4	15	8	21.6	12.6	ns
prot621	189	17	12	13.5	9	9	6	12	24	ns
prot622	171	20	9	48	27	13	15	48	18	ns
prot623	326	4	8	16	16	15	7	20	26	ns
prot624	231	10	13	18	9	12	8	21.6	10.8	ns
prot625	153	15	12	19.5	15	14	14	21	19.5	sig
prot626	268	11	10	27	27	7	16	27	51	ns
prot627	204	6	9	18	26	5	5	18	10	ns
prot628	191	16	8	14.4	16.2	9	10	21.6	21.6	ns
prot629	114	11	9	21	6	12	18	7.5	10.5	ns
prot630	419	10	9	45	45	11	13	36	45	ns
prot631	141	10	8	12	28	18	14	28	20	ns
prot632	128	15	11	18	18	8	4	12.6	10.8	ns
prot633	164	4	10	18	7.5	6	3	9	10.5	ns
prot634	274	6	6	30	33	7	15	42	15	ns
prot635	188	8	13	26	24	14	10	20	8	ns
prot636	372	12	13	19.8	14.4	9	10	9	19.8	ns
prot637	365	9	9	10.5	13.5	24	39	27	63	sig
prot638	145	5	7	27	21	7	8	18	27	ns
prot639	159	4	7	20	12	8	8	14	16	ns
prot640	379	11	8	18	12.6	9	10	9	18	ns
prot641	190	6	10	12	15	24	30	45	31.5	sig
prot642	194	11	9	21	18	6	6	21	24	ns
prot643	178	14	7	28	20	8	22	32	16	sig
prot644	181	6	5	21.6	14.4	8	12	16.2	12.6	ns
prot645	321	4	10	10.5	16.5	10	8	12	9	ns
prot646	192	6	15	21	15	7	6	30	18	ns
prot647	352	8	4	18	16	7	10	10	16	ns
prot648	118	15	6	3.6	14.4	8	9	10.8	9	ns
prot649	410	5	10	4.5	21	18	18	27	18	sig
prot650	403	6	7	24	21	8	4	24	21	ns
prot651	199	7	12	24	14	9	8	18	16	sig
prot652	457	7	9	12.6	9	7	9	16.2	7.2	ns
prot653	221	11	5	12	18	9	12	54	36	sig
prot654	216	5	4	27	12	7	7	21	21	ns
prot655	217	9	12	16	14	2	6	16	6	ns
prot656	172	6	4	12.6	14.4	6	5	12.6	10.8	ns
prot657	268	6	5	12	12	3	6	9	10.5	ns
prot658	583	9	9	30	15	8	4	21	27	ns
prot659	229	10	5	16	16	10	6	20	16	ns
prot660	177	7	8	18	18	5	8	10.8	14.4	ns
prot661	142	8	4	7.5	7.5	9	9	9	25.5	ns
prot662	178	3	6	27	27	5	2	18	27	ns
prot663	111	4	6	6	6	11	14	10	36	sig
prot664	116	9	7	18	10.8	3	13	14.4	12.6	ns
prot665	325	7	6	16.5	9	27	21	58.5	36	sig
prot666	268	6	7	21	15	5	4	21	24	ns
prot667	599	11	10	16	16	10	10	24	24	sig
prot668	341	4	6	10.8	19.8	12	7	14.4	16.2	ns
prot669	172	7	9	12	6	4	3	12	6	ns
prot670	204	6	13	30	12	4	2	15	12	ns
prot671	171	4	9	14	4	3	3	2	12	ns
prot672	255	9	7	19.8	12.6	7	12	12.6	9	ns
prot673	180	5	5	4.5	10.5	3	4	9	1.5	ns
prot674	215	6	2	12	30	11	7	15	33	sig
prot675	211	7	5	10	16	15	3	36	42	sig
prot676	234	1	4	9	1.8	5	6	7.2	5.4	ns
prot677	214	4	6	3	10.5	9	5	9	12	ns
prot678	180	3	8	27	9	4	4	33	3	ns
prot679	292	6	6	12	2	8	6	12	28	sig
prot680	387	5	6	3.6	9	4	8	10.8	0	ns
prot681	283	3	7	1.5	4.5	9	15	27	18	sig
prot682	351	3	2	12	9	1	2	9	3	ns
prot683	502	4	10	8	10	4	7	4	6	ns
prot684	484	3	2	9	3.6	3	5	7.2	3.6	ns
prot685	345	3	8	9	6	4	4	6	9	ns
prot686	448	6	6	36	9	5	6	6	12	ns
prot687	277	6	10	12	12	6	2	12	4	ns
prot688	737	4	5	3.6	5.4	3	3	12.6	5.4	ns
prot689	159	5	4	1.5	6	4	5	4.5	1.5	ns
prot690	153	7	3	9	24	13	2	12	33	sig
prot691	321	7	4	4	8	12	4	8	8	sig
prot692	373	1	8	12.6	5.4	5	9	9	9	ns
prot693	124	4	3	9	10.5	4	2	1.5	9	ns
prot694	330	3	2	3	18	1	5	6	6	ns
prot695	319	6	2	6	8	4	3	10	4	ns
prot696	272	0	3	3.6	3.6	0	1	1.8	5.4	ns
prot697	296	7	5	1.5	4.5	5	3	0	10.5	ns
prot698	167	3	4	9	12	12	10	30	18	sig
prot699	832	6	7	4	4	8	4	8	10	ns
prot700	461	2	5	5.4	0	5	5	3.6	1.8	ns
prot701	152	7	1	9	3	5	7	3	7.5	ns
prot702	247	7	3	6	9	3	4	6	9	ns
prot703	311	3	7	10	6	5	4	8	0	ns
prot704	299	3	9	5.4	3.6	2	6	3.6	18	sig
prot705	383	2	3	4.5	4.5	6	5	3	6	ns
prot706	426	5	7	12	6	5	5	15	27	ns
prot707	155	4	4	6	8	4	1	10	6	ns
prot708	989	2	1	9	12.6	1	3	10.8	3.6	ns
prot709	187	4	3	1.5	3	3	2	3	1.5	ns
prot710	366	2	3	3	3	4	2	12	0	ns
prot711	715	6	5	6	4	2	5	8	4	ns
prot712	830	2	0	1.8	5.4	3	2	3.6	3.6	ns
prot713	177	0	3	4.5	6	8	2	1.5	7.5	ns
prot714	632	3	2	6	6	4	3	12	12	ns
prot715	444	4	1	8	6	5	1	8	12	ns
prot716	1241	3	3	3.6	10.8	3	1	3.6	3.6	ns
prot717	685	2	2	1.5	7.5	3	2	3	7.5	ns
prot718	387	2	0	6	3	1	2	6	9	ns
prot719	322	4	1	4	8	3	3	12	12	sig
prot720	735	0	2	5.4	7.2	5	2	0	1.8	ns
prot721	186	50	41	43.5	55.5	32	35	66	52.5	ns
prot722	156	42	41	153	75	24	47	111	126	ns
prot723	282	34	45	88	80	36	44	82	80	ns
prot724	140	20	31	57.6	37.8	28	38	37.8	41.4	ns
prot725	137	26	21	28.5	42	24	22	52.5	40.5	ns
prot726	124	26	24	87	72	29	31	63	99	ns
prot727	169	26	15	40	36	28	16	38	52	ns
prot728	142	18	21	61.2	52.2	24	23	46.8	48.6	ns
prot729	162	22	22	30	24	22	23	25.5	40.5	ns
prot730	200	21	14	54	60	23	20	54	48	ns
prot731	156	15	17	38	36	12	20	24	30	ns
prot732	306	18	17	23.4	25.2	17	15	34.2	32.4	ns
prot733	174	15	12	16.5	30	16	14	19.5	31.5	ns
prot734	194	14	17	45	36	19	13	45	66	ns
prot735	103	11	19	28	18	13	15	22	20	ns
prot736	172	10	13	18	12.6	13	16	25.2	16.2	ns
prot737	180	15	17	15	9	19	15	18	24	ns
prot738	184	12	16	30	27	20	11	33	39	ns
prot739	230	14	12	20	16	18	7	24	32	sig
prot740	187	13	15	34.2	28.8	12	15	27	23.4	ns
prot741	189	14	14	19.5	21	15	16	18	12	ns
prot742	180	13	11	45	72	10	16	54	45	ns
prot743	294	12	7	34	30	17	19	28	22	ns
prot744	186	10	16	18	32.4	16	12	21.6	19.8	ns
prot745	225	12	8	21	22.5	7	10	30	13.5	ns
prot746	174	12	12	27	27	8	12	48	48	sig
prot747	208	8	16	24	16	11	14	24	26	ns
prot748	217	12	9	21.6	16.2	18	23	28.8	28.8	sig
prot749	112	5	13	21	15	36	18	49.5	31.5	sig
prot750	206	15	9	57	66	54	33	135	117	sig
prot751	166	7	9	6	22	10	7	16	8	ns
prot752	113	8	8	25.2	10.8	5	10	19.8	5.4	ns
prot753	169	10	8	18	6	6	2	21	13.5	ns
prot754	313	9	13	30	24	10	10	24	42	ns
prot755	197	14	3	8	8	10	7	24	20	ns
prot756	124	8	6	16.2	12.6	6	9	10.8	9	ns
prot757	246	4	10	16.5	10.5	7	7	12	15	sig
prot758	258	9	5	24	18	11	7	18	42	ns
prot759	168	9	10	22	20	7	13	18	18	sig
prot760	260	7	9	3.6	18	6	5	9	1.8	ns
prot761	243	10	11	16.5	12	13	8	4.5	6	ns
prot762	124	12	9	15	24	10	7	21	24	ns
prot763	208	6	5	16	16	12	5	20	36	sig
prot764	217	7	7	10.8	12.6	4	4	12.6	7.2	ns
prot765	197	15	9	13.5	13.5	9	12	21	22.5	sig
prot766	177	6	8	18	24	6	6	12	24	ns
prot767	146	7	10	12	16	5	6	24	14	ns
prot768	157	4	7	14.4	9	4	10	10.8	7.2	sig
prot769	270	4	3	6	4.5	7	6	9	13.5	ns
prot770	264	5	7	18	21	7	5	6	24	ns
prot771	274	7	9	6	10	2	9	10	14	ns
prot772	156	2	6	1.8	7.2	8	4	9	5.4	ns
prot773	252	7	8	6	7.5	8	2	9	6	ns
prot774	356	8	4	12	27	6	14	9	27	ns
prot775	180	6	5	8	22	7	8	12	8	ns
prot776	251	5	7	7.2	12.6	2	7	19.8	12.6	sig
prot777	156	9	5	4.5	9	9	9	7.5	9	ns
prot778	227	6	9	9	21	6	8	27	12	ns
prot779	116	8	8	28	14	6	8	12	12	ns
prot780	154	5	2	12.6	5.4	7	8	14.4	12.6	ns
prot781	198	5	11	9	6	15	21	13.5	18	sig
prot782	236	1	5	9	12	10	8	21	24	ns
prot783	184	6	2	28	6	2	5	6	12	ns
prot784	122	7	5	5.4	1.8	3	7	10.8	10.8	ns
prot785	91	11	7	10.5	3	14	4	24	19.5	sig
prot786	274	2	3	30	12	4	8	9	18	ns
prot787	152	7	2	6	12	5	5	16	2	ns
prot788	162	3	6	1.8	9	6	2	12.6	7.2	ns
prot789	158	3	10	6	13.5	7	10	9	12	ns
prot790	463	6	5	12	9	4	2	27	18	ns
prot791	312	3	10	16	20	11	4	6	20	ns
prot792	261	4	7	9	9	4	6	7.2	9	ns
prot793	392	6	6	6	7.5	7	8	6	10.5	ns
prot794	182	5	4	9	15	3	7	12	12	ns
prot795	310	3	4	6	4	21	24	30	30	sig
prot796	382	4	4	12.6	10.8	4	3	10.8	10.8	ns
prot797	113	4	9	16.5	3	4	5	12	10.5	ns
prot798	111	4	3	15	21	6	1	12	15	ns
prot799	418	2	3	6	12	2	6	16	4	ns
prot800	185	7	9	12.6	7.2	6	7	1.8	3.6	ns
prot801	163	5	3	3	6	2	1	9	9	sig
prot802	238	2	3	36	6	2	9	12	33	ns
prot803	282	6	3	4	6	3	3	12	16	sig
prot804	305	3	7	3.6	5.4	2	4	7.2	7.2	ns
prot805	292	0	2	4.5	6	4	6	10.5	10.5	ns
prot806	427	1	2	12	3	3	3	12	9	ns
prot807	234	1	1	8	14	4	3	8	12	ns
prot808	233	5	6	3.6	10.8	8	5	7.2	14.4	ns
prot809	425	4	2	4.5	3	4	8	7.5	7.5	ns
prot810	95	5	6	6	6	3	5	6	21	ns
prot811	241	5	9	6	16	5	5	8	12	ns
prot812	201	6	1	5.4	5.4	5	3	9	0	ns
prot813	474	6	3	4.5	3	3	3	3	1.5	ns
prot814	437	4	4	6	15	2	10	18	6	sig
prot815	411	3	2	8	4	2	3	8	4	ns
prot816	333	3	1	3.6	7.2	4	2	7.2	5.4	ns
prot817	449	1	2	6	4.5	3	2	7.5	6	ns
prot818	256	2	2	12	6	4	4	18	18	sig
prot819	292	2	2	4	0	3	2	10	4	ns
prot820	669	1	3	5.4	5.4	0	3	5.4	18	ns
prot821	378	4	2	4.5	12	0	7	1.5	3	ns
prot822	373	1	5	9	3	4	3	12	18	ns
prot823	327	4	4	10	4	1	1	6	2	ns
prot824	180	3	3	9	7.2	4	3	10.8	5.4	sig
prot825	357	1	2	3	0	1	7	3	4.5	ns
prot826	791	4	4	12	9	1	3	6	0	ns
prot827	1037	4	2	4	10	2	3	2	8	ns
prot828	223	7	0	0	3.6	5	7	7.2	9	sig
prot829	417	3	3	1.5	1.5	2	2	3	0	ns
prot830	310	1	2	6	3	0	2	18	6	ns
prot831	796	1	5	6	2	1	3	2	2	ns
prot832	385	1	0	0	10.8	1	6	1.8	0	ns
prot833	399	5	1	1.5	3	5	7	4.5	1.5	ns
prot834	661	1	4	9	6	1	1	6	6	ns
prot835	648	1	3	6	0	3	2	2	0	ns
prot836	172	0	1	5.4	3.6	3	1	0	0	ns
prot837	459	2	2	1.5	1.5	3	3	4.5	9	sig
prot838	266	1	1	0	9	3	2	3	3	ns
prot839	85	50	47	98	114	62	45	126	116	ns
prot840	185	47	74	86.4	131.4	58	65	163.8	120.6	sig
prot841	130	53	61	100.5	79.5	49	47	84	69	ns
prot842	128	42	42	135	171	50	59	153	174	ns
prot843	130	55	49	100	98	47	57	110	144	ns
prot844	150	59	46	88.2	90	80	75	167.4	136.8	sig
prot845	94	32	31	81	55.5	32	31	76.5	54	ns
prot846	154	20	27	60	48	25	20	78	81	ns
prot847	76	24	31	62	62	27	27	46	48	ns
prot848	213	14	26	27	37.8	23	19	36	34.2	sig
prot849	51	23	22	25.5	15	15	24	39	31.5	ns
prot850	198	17	21	42	60	23	19	69	48	ns
prot851	150	16	19	40	38	15	17	46	32	ns
prot852	161	11	7	18	41.4	16	14	18	27	ns
prot853	227	15	9	10.5	18	6	23	18	27	ns
prot854	56	21	13	33	51	20	11	36	36	ns
prot855	107	10	10	32	22	20	24	44	32	ns
prot856	85	14	18	16.2	27	12	13	23.4	21.6	ns
prot857	191	15	11	15	15	12	7	10.5	12	ns
prot858	207	5	16	27	30	7	8	42	33	ns
prot859	313	11	7	28	20	14	10	22	30	ns
prot860	150	14	8	36	30.6	11	10	25.2	16.2	ns
prot861	446	10	12	15	18	11	10	16.5	19.5	ns
prot862	165	12	10	27	30	11	13	36	36	ns
prot863	164	6	8	20	26	14	10	16	16	ns
prot864	183	12	16	21.6	14.4	10	20	23.4	12.6	ns
prot865	112	9	10	12	15	8	20	10.5	16.5	ns
prot866	99	14	5	30	24	34	28	42	84	sig
prot867	162	11	11	20	26	7	10	28	14	ns
prot868	294	16	15	32.4	21.6	11	11	18	30.6	ns
prot869	219	12	12	10.5	15	26	8	30	42	sig
prot870	139	10	10	18	30	8	7	27	27	ns
prot871	1091	5	13	10	16	4	14	6	10	ns
prot872	153	8	5	28.8	18	3	12	16.2	10.8	ns
prot873	122	8	9	18	16.5	11	7	16.5	9	ns
prot874	308	9	9	18	21	12	9	36	36	ns
prot875	274	9	2	14	4	4	4	12	4	ns
prot876	168	14	13	12.6	19.8	9	11	14.4	19.8	ns
prot877	157	9	6	15	19.5	15	6	31.5	13.5	sig
prot878	171	8	11	9	27	7	5	39	42	ns
prot879	163	5	5	20	12	9	7	24	28	ns
prot880	78	6	4	9	19.8	7	2	12.6	5.4	ns
prot881	177	3	8	19.5	19.5	18	12	36	39	sig
prot882	198	4	4	15	24	6	11	30	3	ns
prot883	322	7	3	24	20	22	14	30	30	sig
prot884	145	10	2	14.4	25.2	5	9	9	10.8	ns
prot885	224	8	4	18	9	4	7	7.5	12	ns
prot886	155	10	6	18	15	6	8	21	21	ns
prot887	102	8	7	10	20	27	42	42	48	sig
prot888	207	8	6	16.2	7.2	4	6	9	7.2	ns
prot889	480	7	4	13.5	12	10	4	10.5	4.5	ns
prot890	104	4	5	21	30	11	4	6	9	ns
prot891	204	11	7	4	8	7	6	4	8	ns
prot892	248	5	7	12.6	14.4	3	9	5.4	12.6	ns
prot893	157	8	6	9	10.5	6	9	16.5	4.5	ns
prot894	132	4	12	30	15	5	7	12	21	ns
prot895	214	6	8	16	8	18	21	42	12	sig
prot896	219	6	5	7.2	18	3	6	14.4	14.4	ns
prot897	193	5	8	13.5	7.5	2	2	10.5	9	ns
prot898	155	4	1	18	30	13	5	27	15	sig
prot899	239	7	7	12	20	22	12	16	8	sig
prot900	116	11	4	12.6	14.4	3	14	9	14.4	ns
prot901	211	6	4	10.5	12	9	7	10.5	7.5	ns
prot902	156	5	6	15	27	10	9	24	30	sig
prot903	246	5	3	10	10	2	9	12	4	ns
prot904	218	4	3	5.4	19.8	13	8	12.6	10.8	sig
prot905	201	4	4	7.5	7.5	4	2	7.5	3	ns
prot906	111	6	2	12	12	5	3	6	18	ns
prot907	175	5	5	14	4	6	7	6	8	ns
prot908	195	6	10	10.8	16.2	3	5	3.6	7.2	ns
prot909	292	6	7	6	3	13	7	13.5	7.5	sig
prot910	173	7	2	9	6	3	5	15	9	ns
prot911	284	3	6	8	16	9	7	12	10	ns
prot912	151	6	3	5.4	10.8	5	4	1.8	1.8	ns
prot913	165	4	8	10.5	7.5	5	2	6	4.5	ns
prot914	132	5	5	18	12	6	4	6	12	ns
prot915	177	6	3	4	12	8	3	20	24	sig
prot916	137	6	4	10.8	5.4	7	5	7.2	16.2	ns
prot917	325	8	5	6	7.5	6	6	1.5	10.5	ns
prot918	192	3	7	15	9	3	5	18	15	ns
prot919	170	3	2	2	4	4	2	2	8	ns
prot920	157	5	3	1.8	3.6	0	3	12.6	10.8	ns
prot921	192	8	3	6	9	4	6	7.5	6	ns
prot922	474	6	9	9	24	3	4	15	6	ns
prot923	186	2	5	12	8	4	9	2	8	ns
prot924	428	5	2	3.6	5.4	3	3	3.6	7.2	ns
prot925	191	6	6	9	3	9	4	21	7.5	sig
prot926	169	5	1	6	12	5	2	18	9	ns
prot927	166	1	2	16	8	5	3	8	12	ns
prot928	290	6	3	9	7.2	6	6	14.4	3.6	sig
prot929	216	8	2	6	4.5	4	5	10.5	7.5	ns
prot930	103	2	4	6	12	2	10	12	27	sig
prot931	271	5	4	4	4	4	1	10	8	ns
prot932	147	4	6	3.6	9	2	5	3.6	10.8	ns
prot933	135	3	6	6	3	7	4	10.5	4.5	ns
prot934	135	7	2	6	6	7	1	6	9	ns
prot935	135	6	6	12	8	5	2	2	4	ns
prot936	135	1	5	1.8	10.8	5	9	16.2	12.6	sig
prot937	321	2	2	10.5	4.5	2	3	4.5	3	ns
prot938	164	1	2	18	9	0	4	6	12	ns
prot939	113	4	4	4	4	7	1	6	2	ns
prot940	271	2	1	3.6	12.6	6	8	3.6	7.2	sig
prot941	204	3	2	3	4.5	5	1	3	6	ns
prot942	276	2	5	3	6	2	3	15	18	ns
prot943	108	4	3	10	14	5	6	8	6	ns
prot944	91	2	5	3.6	5.4	2	2	5.4	5.4	ns
prot945	325	3	1	6	4.5	2	2	12	6	sig
prot946	114	2	4	12	15	3	6	6	9	sig
prot947	277	2	2	4	4	1	2	6	10	ns
prot948	118	0	4	1.8	1.8	4	5	3.6	3.6	ns
prot949	121	8	0	0	0	3	6	1.5	6	ns
prot950	198	3	3	3	9	3	1	3	18	ns
prot951	237	1	0	2	4	3	5	0	4	ns
prot952	220	2	3	9	3.6	1	4	12.6	3.6	ns
prot953	406	2	2	1.5	1.5	4	2	6	3	ns
prot954	391	2	1	6	3	2	2	18	3	ns
prot955	189	4	1	2	0	2	2	8	2	sig
prot956	232	0	0	1.8	5.4	2	1	7.2	1.8	ns
prot957	470	0	2	4.5	4.5	7	2	3	0	ns
prot958	527	1	1	0	6	2	2	24	6	sig
prot959	141	2	2	2	2	6	2	6	12	sig
prot960	602	2	1	7.2	1.8	4	2	1.8	14.4	sig
prot961	109	29	33	46.5	18	25	19	30	34.5	ns
prot962	258	23	14	69	87	28	25	96	36	sig
prot963	168	18	12	52	26	7	15	30	18	ns
prot964	177	14	13	27	25.2	14	10	16.2	28.8	ns
prot965	104	9	14	16.5	27	15	16	25.5	12	ns
prot966	187	6	10	15	42	12	9	33	21	ns
prot967	134	19	16	34	20	13	19	34	20	sig
prot968	153	14	11	41.4	30.6	12	9	18	19.8	ns
prot969	125	11	12	15	24	14	17	12	13.5	ns
prot970	242	10	7	12	45	19	15	42	48	ns
prot971	128	7	17	18	24	12	6	20	14	ns
prot972	160	6	14	12.6	12.6	14	20	46.8	43.2	sig
prot973	65	13	11	13.5	27	5	4	6	25.5	ns
prot974	143	14	13	33	42	15	14	42	42	ns
prot975	131	16	14	28	24	15	20	12	24	ns
prot976	128	12	6	14.4	25.2	13	7	21.6	19.8	ns
prot977	76	7	5	10.5	18	6	7	12	12	ns
prot978	95	17	12	42	30	11	10	18	9	ns
prot979	70	11	11	16	24	6	13	16	30	ns
prot980	136	5	7	21.6	16.2	12	18	21.6	23.4	ns
prot981	116	8	4	18	16.5	24	28	36	15	sig
prot982	108	9	5	30	27	6	9	30	24	ns
prot983	195	10	11	18	16	12	10	12	20	ns
prot984	145	8	10	23.4	14.4	4	6	12.6	9	ns
prot985	102	13	8	18	21	5	10	10.5	12	ns
prot986	173	8	8	15	18	15	12	81	36	sig
prot987	212	5	9	10	12	26	8	12	44	sig
prot988	116	3	9	16.2	14.4	10	6	1.8	12.6	ns
prot989	219	4	6	10.5	12	9	10	13.5	9	ns
prot990	312	10	10	21	27	9	18	54	72	sig
prot991	78	8	8	4	24	7	3	6	10	ns
prot992	193	8	4	12.6	10.8	6	9	10.8	14.4	ns
prot993	500	3	5	7.5	9	3	5	9	3	ns
prot994	195	8	5	15	12	6	9	36	42	sig
prot995	177	9	7	14	6	3	7	16	10	ns
prot996	224	7	4	9	1.8	3	6	12.6	3.6	ns
prot997	239	5	3	9	9	8	7	7.5	9	ns
prot998	223	3	3	12	12	5	10	12	15	ns
prot999	113	5	7	14	12	5	7	6	4	ns
prot1000	94	3	8	12.6	7.2	5	7	18	12.6	ns
prot1001	74	3	7	7.5	9	5	12	7.5	16.5	ns
prot1002	265	2	3	6	24	5	6	18	9	ns
prot1003	225	4	5	8	12	6	5	20	4	ns
prot1004	129	5	7	1.8	5.4	3	4	5.4	12.6	ns
prot1005	210	6	3	7.5	9	5	3	6	3	ns
prot1006	248	7	5	15	12	7	6	21	15	ns
prot1007	158	6	7	16	18	1	6	20	18	ns
prot1008	68	5	3	12.6	10.8	8	3	3.6	5.4	ns
prot1009	68	7	5	12	6	6	7	1.5	12	ns
prot1010	548	4	7	21	30	2	5	6	27	ns
prot1011	123	6	5	6	2	4	4	8	6	ns
prot1012	181	4	3	1.8	0	6	6	1.8	1.8	ns
prot1013	824	3	6	1.5	4.5	5	3	7.5	10.5	ns
prot1014	250	3	5	12	15	5	5	12	9	ns
prot1015	242	3	3	6	10	5	5	6	14	ns
prot1016	186	2	5	7.2	7.2	5	3	9	5.4	ns
prot1017	228	3	7	4.5	12	5	8	4.5	4.5	ns
prot1018	106	6	5	27	12	1	3	9	6	ns
prot1019	135	4	4	6	8	6	4	10	6	ns
prot1020	173	5	4	14.4	10.8	3	0	1.8	3.6	ns
prot1021	245	4	5	3	6	3	4	4.5	12	ns
prot1022	98	5	2	15	6	6	2	15	18	ns
prot1023	149	3	4	8	4	9	9	24	18	sig
prot1024	136	3	2	3.6	3.6	3	1	0	7.2	ns
prot1025	335	6	5	1.5	12	3	5	4.5	1.5	ns
prot1026	81	4	5	15	9	6	5	15	15	ns
prot1027	124	6	4	6	2	3	7	8	18	ns
prot1028	204	5	2	9	5.4	2	5	10.8	7.2	ns
prot1029	124	5	3	9	6	1	6	4.5	10.5	ns
prot1030	231	1	1	9	12	1	9	15	9	ns
prot1031	192	4	7	14	12	8	7	6	8	ns
prot1032	514	5	3	5.4	9	3	2	5.4	10.8	ns
prot1033	277	3	7	1.5	7.5	5	4	6	6	ns
prot1034	159	7	3	15	15	1	3	9	6	ns
prot1035	190	5	5	8	4	9	5	8	4	ns
prot1036	225	4	1	5.4	3.6	11	4	7.2	7.2	ns
prot1037	57	4	5	4.5	6	4	2	1.5	4.5	ns
prot1038	153	3	5	3	15	0	5	9	12	ns
prot1039	91	2	1	0	6	15	21	12	6	sig
prot1040	94	4	4	0	5.4	2	2	9	3.6	ns
prot1041	112	2	3	6	4.5	4	6	6	4.5	ns
prot1042	336	2	4	12	6	3	3	12	12	ns
prot1043	241	3	1	26	4	4	5	10	4	ns
prot1044	108	4	2	7.2	1.8	2	6	3.6	9	ns
prot1045	117	3	1	1.5	9	3	2	4.5	6	ns
prot1046	286	6	1	6	6	2	3	18	6	sig
prot1047	122	4	8	8	10	3	2	6	0	ns
prot1048	273	1	3	5.4	7.2	3	1	0	7.2	ns
prot1049	237	2	2	1.5	7.5	2	5	6	9	ns
prot1050	222	3	7	9	0	4	3	21	6	ns
prot1051	799	2	4	8	6	6	6	6	24	sig
prot1052	125	2	3	5.4	1.8	2	3	9	3.6	ns
prot1053	98	4	5	7.5	3	3	2	0	6	ns
prot1054	153	3	0	3	9	0	2	12	9	ns
prot1055	186	1	3	4	8	3	2	8	10	ns
prot1056	188	3	0	0	3.6	2	4	1.8	3.6	ns
prot1057	127	3	3	3	0	3	0	4.5	3	ns
prot1058	65	117	109	306	357	110	122	312	366	ns
prot1059	115	48	37	96	94	47	45	74	100	ns
prot1060	65	21	32	46.8	52.2	35	25	52.2	57.6	ns
prot1061	90	14	26	25.5	30	18	22	40.5	31.5	ns
prot1062	120	7	12	21	39	10	14	33	42	ns
prot1063	83	10	8	26	32	10	9	10	14	ns
prot1064	177	9	7	12.6	18	7	3	14.4	10.8	ns
prot1065	59	8	6	13.5	6	5	13	16.5	6	ns
prot1066	97	13	11	18	15	14	8	30	24	ns
prot1067	188	8	5	6	16	16	13	28	18	sig
prot1068	82	11	14	10.8	21.6	11	10	16.2	18	ns
prot1069	109	2	7	19.5	10.5	2	9	22.5	9	ns
prot1070	109	9	9	27	30	14	14	48	54	sig
prot1071	168	11	8	8	22	11	10	18	10	ns
prot1072	188	8	3	14.4	10.8	10	9	18	18	ns
prot1073	82	7	8	7.5	13.5	8	5	16.5	12	ns
prot1074	75	12	6	27	27	5	6	24	12	ns
prot1075	151	5	8	10	12	8	7	4	16	ns
prot1076	175	5	6	3.6	12.6	4	10	12.6	10.8	ns
prot1077	116	6	8	9	1.5	5	5	10.5	3	ns
prot1078	161	3	0	12	21	8	2	9	18	ns
prot1079	95	4	4	10	8	16	10	8	16	sig
prot1080	101	4	6	5.4	5.4	5	6	12.6	5.4	ns
prot1081	175	8	6	1.5	6	5	6	10.5	3	ns
prot1082	401	7	6	27	18	6	3	24	12	ns
prot1083	214	4	4	10	8	3	5	16	12	ns
prot1084	215	1	4	9	3.6	3	5	3.6	9	ns
prot1085	152	3	1	9	1.5	1	7	15	9	ns
prot1086	125	4	5	18	15	7	5	6	18	ns
prot1087	154	3	9	4	20	6	12	36	24	sig
prot1088	119	8	1	9	9	10	14	14.4	21.6	sig
prot1089	145	7	7	3	1.5	2	2	1.5	9	ns
prot1090	256	5	6	6	21	5	3	21	21	ns
prot1091	119	3	5	4	6	2	4	8	8	ns
prot1092	159	5	4	3.6	9	6	15	43.2	16.2	sig
prot1093	91	4	4	4.5	4.5	3	4	7.5	9	ns
prot1094	396	5	9	6	15	5	5	9	18	ns
prot1095	205	3	4	10	8	3	7	6	6	ns
prot1096	108	3	3	5.4	9	5	7	10.8	10.8	ns
prot1097	71	4	1	12	6	4	6	3	1.5	ns
prot1098	259	3	3	12	9	5	2	9	9	ns
prot1099	191	7	3	2	6	0	3	4	6	ns
prot1100	147	3	2	1.8	9	2	3	10.8	7.2	sig
prot1101	292	3	3	6	0	4	4	7.5	9	ns
prot1102	69	3	7	12	9	1	2	12	12	ns
prot1103	245	1	7	8	10	6	5	10	6	ns
prot1104	146	4	2	9	1.8	2	1	1.8	1.8	ns
prot1105	351	2	2	6	0	1	1	3	6	sig
prot1106	106	0	1	12	9	10	4	12	12	sig
prot1107	180	2	4	2	6	2	3	14	6	ns
prot1108	199	1	4	9	5.4	3	3	14.4	7.2	ns
prot1109	185	1	0	1.5	4.5	2	2	4.5	3	ns
prot1110	182	0	3	18	6	2	14	18	12	sig
prot1111	59	2	3	4	8	2	2	2	2	ns
prot1112	173	2	2	1.8	7.2	4	3	5.4	7.2	ns
prot1113	105	2	4	4.5	7.5	1	3	4.5	12	ns
prot1114	79	5	5	15	6	1	2	3	9	ns
prot1115	94	2	3	2	4	4	1	2	4	ns
prot1116	235	1	4	3.6	3.6	1	4	5.4	5.4	ns
prot1117	99	2	2	0	6	1	0	6	4.5	ns
prot1118	103	3	0	6	3	1	3	0	3	ns
prot1119	226	2	2	12	8	4	8	4	24	sig
prot1120	168	3	1	1.8	7.2	4	2	12.6	9	sig
prot1121	454	1	3	4.5	6	2	2	6	15	sig
prot1122	92	1	5	15	12	4	0	6	6	ns
prot1123	99	2	4	8	0	1	1	6	4	ns
prot1124	116	3	1	10.8	7.2	3	1	3.6	3.6	ns
prot1125	90	4	1	1.5	1.5	0	2	0	3	ns
prot1126	87	0	1	9	6	1	2	12	9	ns
prot1127	294	2	4	4	4	2	3	0	2	ns
prot1128	354	5	1	1.8	3.6	2	6	3.6	3.6	ns
prot1129	216	5	5	3	6	1	3	4.5	0	ns
prot1130	138	5	2	6	0	4	1	0	3	ns
prot1131	187	0	5	2	8	3	3	6	8	ns
prot1132	495	6	1	0	1.8	2	1	3.6	5.4	ns
prot1133	406	2	3	4.5	1.5	5	2	3	3	sig
prot1134	382	2	4	6	0	2	2	6	9	ns
prot1135	272	0	0	2	0	1	3	0	2	ns
prot1136	71	17	19	46.8	41.4	21	21	25.2	37.8	ns
prot1137	105	16	10	25.5	31.5	22	32	36	43.5	ns
prot1138	234	32	17	60	66	20	23	51	57	ns
prot1139	112	8	23	28	34	16	15	32	44	ns
prot1140	114	21	21	55.8	27	13	16	36	34.2	ns
prot1141	112	6	2	9	7.5	7	6	12	15	ns
prot1142	166	4	5	21	15	8	8	21	9	ns
prot1143	104	5	4	6	10	6	8	12	10	sig
prot1144	376	3	9	3.6	10.8	5	13	10.8	14.4	sig
prot1145	83	6	3	7.5	6	5	5	15	7.5	ns
prot1146	51	12	11	9	12	5	4	9	12	ns
prot1147	74	4	2	12	8	6	3	4	12	ns
prot1148	74	2	4	12.6	1.8	5	11	7.2	10.8	sig
prot1149	117	5	4	1.5	6	3	4	7.5	9	ns
prot1150	106	4	6	15	21	6	12	18	42	sig
prot1151	110	7	2	8	6	5	7	4	14	ns
prot1152	73	4	3	5.4	3.6	6	2	9	9	ns
prot1153	113	3	2	6	4.5	2	2	1.5	3	ns
prot1154	358	8	9	0	6	5	7	6	21	ns
prot1155	99	5	2	4	2	7	5	6	4	ns
prot1156	115	3	3	9	5.4	4	3	3.6	3.6	ns
prot1157	180	2	2	6	3	4	4	4.5	3	ns
prot1158	67	4	1	9	12	6	0	6	6	ns
prot1159	99	6	2	6	0	0	3	6	4	ns
prot1160	99	1	1	7.2	9	4	0	3.6	9	ns
prot1161	99	3	7	4.5	6	0	4	10.5	7.5	ns
prot1162	98	3	4	9	6	4	2	12	12	ns
prot1163	165	1	3	8	8	4	3	16	12	sig
prot1164	76	4	3	7.2	9	4	3	3.6	3.6	ns
prot1165	90	0	1	4.5	0	1	5	1.5	4.5	ns
prot1166	113	3	0	6	6	3	5	6	6	ns
prot1167	90	1	4	2	12	0	6	8	6	ns
prot1168	163	1	2	1.8	3.6	6	2	3.6	5.4	ns
prot1169	102	4	3	4.5	1.5	3	2	0	3	ns
prot1170	183	1	0	12	12	3	3	3	6	ns
prot1171	98	3	6	6	8	2	11	4	4	sig
prot1172	146	3	3	1.8	9	0	0	0	1.8	ns
prot1173	145	3	2	3	0	2	0	1.5	0	ns
prot1174	166	3	1	9	6	2	0	9	6	ns
prot1175	100	0	3	4	0	4	1	6	4	ns
prot1176	393	2	0	12.6	7.2	2	6	9	5.4	ns
prot1177	89	1	3	7.5	1.5	3	0	6	4.5	ns
prot1178	391	0	3	3	0	2	0	6	0	ns
prot1179	89	0	4	0	2	1	2	2	6	ns
prot1180	1106	11	8	12.6	10.8	8	12	10.8	9	ns
prot1181	3227	5	6	9	6	4	6	15	3	ns
prot1182	539	8	11	15	45	9	14	27	27	ns
prot1183	771	4	7	8	20	6	3	8	8	ns
prot1184	2680	6	3	9	14.4	5	5	10.8	3.6	sig
prot1185	917	3	3	3	15	10	5	1.5	6	ns
prot1186	4114	2	3	9	3	1	1	9	3	ns
prot1187	449	8	7	16	20	4	10	14	14	ns
prot1188	1304	4	2	9	7.2	5	3	7.2	5.4	ns
prot1189	393	1	1	4.5	7.5	24	9	9	13.5	sig
prot1190	1513	2	0	15	9	3	6	18	15	ns
prot1191	2580	4	0	8	8	0	3	4	4	ns
prot1192	959	4	10	7.2	18	5	5	14.4	16.2	ns
prot1193	510	9	2	16.5	13.5	5	5	7.5	9	ns
prot1194	427	4	6	15	9	14	10	42	54	sig
prot1195	413	3	1	10	8	7	3	6	4	ns
prot1196	819	2	5	7.2	10.8	2	10	7.2	3.6	ns
prot1197	1779	1	8	4.5	4.5	1	2	4.5	7.5	ns
prot1198	1379	2	4	9	9	0	2	9	9	ns
prot1199	652	3	3	8	8	7	3	4	8	ns
prot1200	704	2	1	3.6	5.4	3	5	12.6	1.8	ns
prot1201	1028	2	2	7.5	3	6	3	12	4.5	sig
prot1202	1181	2	3	3	15	2	1	6	9	ns
prot1203	383	7	5	6	12	5	5	16	14	ns
prot1204	1077	7	7	9	9	7	3	7.2	14.4	ns
prot1205	452	6	3	7.5	7.5	6	8	6	9	sig
prot1206	434	2	5	6	15	9	5	9	6	ns
prot1207	955	6	4	10	6	5	4	12	10	ns
prot1208	528	2	7	5.4	7.2	11	6	7.2	7.2	ns
prot1209	228	2	5	4.5	7.5	3	3	4.5	1.5	ns
prot1210	781	0	4	12	18	6	4	18	6	ns
prot1211	548	3	3	2	4	6	4	4	4	ns
prot1212	273	2	5	5.4	7.2	6	2	1.8	9	ns
prot1213	153	4	7	10.5	9	7	11	12	9	ns
prot1214	320	10	8	15	12	6	6	6	15	ns
prot1215	219	9	10	8	14	12	14	12	12	sig
prot1216	410	7	5	9	1.8	6	10	3.6	10.8	sig
prot1217	322	6	8	7.5	6	0	4	4.5	4.5	ns
prot1218	629	7	4	21	12	12	10	12	12	sig
prot1219	264	0	2	10	8	4	2	6	16	sig
prot1220	356	3	2	14.4	9	3	12	16.2	16.2	sig
prot1221	390	7	3	12	6	8	9	12	6	sig
prot1222	235	4	2	6	9	2	0	18	6	ns
prot1223	263	3	1	2	8	1	1	4	4	ns
prot1224	481	2	2	3.6	5.4	1	6	1.8	1.8	sig
prot1225	551	5	4	4.5	1.5	2	5	6	4.5	ns
prot1226	481	2	3	15	15	5	0	15	12	ns
prot1227	487	1	3	0	0	2	4	2	6	ns
prot1228	881	6	4	1.8	3.6	9	15	5.4	5.4	sig
prot1229	2284	1	2	4.5	4.5	1	4	1.5	3	ns
prot1230	852	4	4	9	12	1	2	3	0	ns
prot1231	341	4	1	4	12	1	1	10	12	sig
prot1232	182	3	6	7.2	18	4	2	10.8	0	ns
prot1233	327	5	7	4.5	7.5	8	6	15	9	sig
prot1234	219	8	2	15	12	11	11	15	33	sig
prot1235	406	3	5	2	8	3	2	8	14	ns
prot1236	332	4	1	5.4	3.6	3	6	21.6	16.2	sig
prot1237	365	2	5	6	9	5	1	7.5	6	sig
prot1238	308	2	2	6	15	3	6	9	12	ns
prot1239	232	4	3	10	2	6	4	2	4	sig
prot1240	2067	2	0	5.4	10.8	6	4	0	1.8	ns
prot1241	865	1	1	7.5	1.5	1	2	3	3	ns
prot1242	682	2	4	3	3	9	6	27	9	sig
prot1243	573	4	4	6	4	1	3	6	8	ns
prot1244	454	4	2	1.8	0	3	1	3.6	0	ns
prot1245	611	9	11	13.5	19.5	13	8	27	18	ns
prot1246	133	9	5	39	24	12	9	15	30	ns
prot1247	221	8	6	10	16	8	7	16	26	ns
prot1248	153	10	9	7.2	14.4	8	7	14.4	19.8	ns
prot1249	363	2	5	9	6	2	7	12	9	ns
prot1250	435	2	4	12	15	9	6	15	12	ns
prot1251	366	5	6	6	14	10	4	16	4	ns
prot1252	170	5	4	9	12.6	7	8	5.4	5.4	ns
prot1253	267	2	2	9	6	3	4	12	9	sig
prot1254	463	3	5	18	12	2	3	12	12	ns
prot1255	542	4	4	6	18	5	5	8	12	ns
prot1256	448	3	2	7.2	5.4	6	1	1.8	7.2	ns
prot1257	177	5	8	6	1.5	3	10	13.5	9	sig
prot1258	365	4	2	6	6	6	1	9	21	ns
prot1259	746	3	8	6	10	4	3	10	10	ns
prot1260	458	3	4	5.4	14.4	5	4	9	5.4	ns
prot1261	147	6	4	3	9	4	7	7.5	6	ns
prot1262	266	3	2	12	15	8	4	6	21	ns
prot1263	340	4	4	6	16	4	4	8	2	ns
prot1264	398	1	4	5.4	7.2	4	4	5.4	7.2	ns
prot1265	403	1	2	4.5	4.5	5	3	0	4.5	ns
prot1266	302	2	3	6	12	6	5	3	3	sig
prot1267	465	2	4	6	2	2	3	4	6	ns
prot1268	487	1	1	0	7.2	0	0	3.6	1.8	ns
prot1269	568	4	2	1.5	6	4	1	4.5	3	ns
prot1270	370	3	0	18	12	3	2	12	18	ns
prot1271	435	3	1	8	2	0	1	2	4	ns
prot1272	382	0	1	7.2	1.8	1	4	1.8	0	ns
prot1273	400	4	0	1.5	3	4	2	3	3	ns
prot1274	1317	0	3	0	6	2	1	0	6	ns
prot1275	1827	1	0	0	0	0	0	6	4	ns
prot1276	227	9	10	7.2	9	10	6	7.2	9	ns
prot1277	126	4	10	6	10.5	3	8	7.5	4.5	ns
prot1278	199	4	5	12	15	4	5	21	15	ns
prot1279	186	3	3	10	8	4	2	10	14	ns
prot1280	397	4	9	5.4	5.4	5	4	1.8	16.2	ns
prot1281	191	5	2	0	10.5	3	2	7.5	12	ns
prot1282	181	3	3	15	9	0	4	6	12	ns
prot1283	332	6	7	4	2	6	8	8	4	sig
prot1284	207	6	3	3.6	7.2	3	5	5.4	5.4	ns
prot1285	433	6	6	6	6	21	9	31.5	22.5	sig
prot1286	220	8	7	21	12	4	1	18	18	ns
prot1287	174	1	4	12	14	2	3	12	0	ns
prot1288	398	3	4	3.6	7.2	1	5	3.6	3.6	ns
prot1289	250	3	4	4.5	4.5	2	4	0	7.5	ns
prot1290	254	3	3	6	3	4	4	12	6	ns
prot1291	278	2	4	4	8	2	7	6	6	ns
prot1292	195	5	1	3.6	10.8	3	2	7.2	1.8	ns
prot1293	493	3	1	4.5	3	3	6	4.5	1.5	ns
prot1294	395	3	2	12	3	1	4	6	27	ns
prot1295	346	0	2	4	2	1	1	4	8	ns
prot1296	386	4	5	3.6	3.6	2	4	3.6	1.8	ns
prot1297	323	2	5	1.5	4.5	2	3	1.5	4.5	ns
prot1298	221	3	4	3	15	8	2	9	12	ns
prot1299	330	5	6	8	6	5	4	6	4	ns
prot1300	913	5	3	1.8	5.4	6	2	7.2	7.2	ns
prot1301	216	4	1	4.5	4.5	3	3	13.5	4.5	sig
prot1302	176	0	1	3	9	1	2	0	18	ns
prot1303	396	3	1	4	4	4	2	4	6	ns
prot1304	144	3	6	5.4	0	1	3	0	3.6	ns
prot1305	340	0	3	9	3	4	1	3	3	ns
prot1306	177	1	3	3	12	2	5	3	3	ns
prot1307	491	5	3	6	0	6	6	16	12	sig
prot1308	289	5	2	9	1.8	2	3	5.4	1.8	ns
prot1309	925	2	0	1.5	3	14	4	3	3	sig
prot1310	266	4	2	0	6	3	4	3	9	ns
prot1311	584	3	3	0	2	3	7	4	4	ns
prot1312	316	4	2	1.8	5.4	1	3	0	3.6	ns
prot1313	365	1	2	3	1.5	2	4	1.5	3	ns
prot1314	282	4	2	15	9	2	2	9	6	ns
prot1315	465	6	2	6	4	4	2	0	2	ns
prot1316	577	0	1	1.8	10.8	5	2	0	5.4	ns
prot1317	274	1	3	1.5	6	3	2	4.5	0	ns
prot1318	517	4	3	0	3	6	6	9	27	sig
prot1319	782	2	2	2	4	1	0	4	4	ns
prot1320	567	0	2	1.8	1.8	0	0	3.6	1.8	ns
prot1321	356	1	0	4.5	4.5	3	4	0	3	ns
prot1322	229	0	4	9	0	2	2	3	0	ns
prot1323	388	2	5	4	2	4	2	4	16	sig
prot1324	109	10	11	7.2	14.4	9	4	19.8	14.4	ns
prot1325	167	2	3	6	1.5	5	4	4.5	3	ns
prot1326	192	4	4	6	12	3	3	18	9	ns
prot1327	174	3	3	6	2	4	3	8	0	ns
prot1328	144	3	4	9	9	8	16	7.2	10.8	sig
prot1329	139	0	6	9	4.5	2	2	6	4.5	ns
prot1330	160	1	6	21	12	5	6	12	18	ns
prot1331	220	2	5	10	16	2	4	6	4	ns
prot1332	248	6	4	7.2	16.2	5	5	1.8	3.6	ns
prot1333	254	5	3	7.5	12	1	2	6	4.5	ns
prot1334	213	1	5	18	12	3	4	12	18	ns
prot1335	81	2	1	6	4	4	2	6	8	sig
prot1336	318	3	5	9	12.6	1	3	5.4	9	ns
prot1337	247	4	6	0	7.5	5	3	3	6	ns
prot1338	381	2	1	9	9	4	4	3	15	sig
prot1339	159	1	2	4	6	2	0	2	14	ns
prot1340	205	6	1	3.6	3.6	3	3	9	5.4	ns
prot1341	244	5	0	7.5	3	5	1	6	3	ns
prot1342	160	1	1	6	0	4	0	6	3	ns
prot1343	288	6	0	4	8	1	3	4	4	ns
prot1344	383	1	1	5.4	1.8	2	1	5.4	3.6	ns
prot1345	206	3	6	3	1.5	3	9	4.5	7.5	ns
prot1346	703	1	0	18	6	2	1	9	6	ns
prot1347	238	2	3	8	6	1	1	2	6	ns
prot1348	366	3	5	3.6	5.4	0	1	3.6	5.4	ns
prot1349	430	2	7	0	6	12	3	4.5	4.5	sig
prot1350	637	5	3	21	15	4	6	6	6	ns
prot1351	141	2	2	4	2	5	7	8	4	sig
prot1352	140	5	1	9	3.6	3	10	3.6	16.2	sig
prot1353	431	2	4	6	3	2	1	7.5	1.5	ns
prot1354	969	3	2	12	3	3	1	6	6	ns
prot1355	247	0	4	2	2	3	3	4	4	ns
prot1356	1101	4	2	5.4	7.2	5	1	9	3.6	ns
prot1357	178	2	3	1.5	3	3	3	4.5	4.5	sig
prot1358	178	3	1	0	3	1	2	3	9	ns
prot1359	297	1	2	4	2	21	15	6	6	sig
prot1360	238	6	2	3.6	3.6	1	3	3.6	5.4	ns
prot1361	226	5	6	4.5	7.5	1	5	6	4.5	ns
prot1362	486	2	0	6	12	1	4	15	6	ns
prot1363	758	2	2	2	0	3	2	0	4	ns
prot1364	305	1	3	3.6	5.4	6	3	5.4	27	sig
prot1365	526	1	0	1.5	1.5	4	2	6	4.5	sig
prot1366	375	2	1	0	6	1	1	15	6	sig
prot1367	651	4	2	6	4	2	4	8	4	sig
prot1368	5934	3	0	3.6	1.8	3	0	0	5.4	ns
prot1369	421	1	3	1.5	0	7	2	6	3	sig
prot1370	142	1	0	6	3	2	1	3	0	ns
prot1371	1145	1	1	0	8	2	2	8	8	sig
prot1372	238	1	1	0	3.6	3	4	1.8	5.4	ns
prot1373	391	2	1	0	0	4	1	1.5	3	ns
prot1374	618	2	2	9	3	2	3	6	24	sig
prot1375	93	7	6	16	18	6	8	24	24	ns
prot1376	130	10	10	3.6	16.2	8	10	18	19.8	ns
prot1377	83	6	5	4.5	6	6	6	7.5	10.5	ns
prot1378	361	5	0	9	9	4	4	9	12	ns
prot1379	193	3	6	14	12	10	5	12	2	sig
prot1380	393	7	7	9	9	4	5	7.2	5.4	ns
prot1381	232	3	2	9	10.5	7	2	4.5	3	ns
prot1382	201	7	3	15	12	5	4	18	18	ns
prot1383	105	4	4	4	2	3	3	10	8	ns
prot1384	173	3	3	9	9	3	3	9	9	ns
prot1385	182	3	3	6	4.5	5	4	3	4.5	ns
prot1386	199	2	2	15	6	2	6	6	6	ns
prot1387	191	6	4	4	2	4	5	14	8	ns
prot1388	274	1	2	0	3.6	6	4	9	1.8	ns
prot1389	135	2	3	3	7.5	2	3	4.5	6	sig
prot1390	169	0	6	9	0	4	3	9	18	ns
prot1391	688	3	2	2	6	2	4	8	2	ns
prot1392	152	2	2	3.6	7.2	6	3	7.2	7.2	ns
prot1393	528	4	4	4.5	3	2	2	15	1.5	sig
prot1394	157	1	7	3	0	3	1	15	9	ns
prot1395	126	5	4	4	10	3	3	2	8	ns
prot1396	80	3	6	1.8	3.6	3	4	3.6	3.6	ns
prot1397	122	1	0	3	3	1	1	1.5	3	ns
prot1398	232	1	4	24	9	3	4	6	9	ns
prot1399	171	5	4	4	4	4	3	2	6	ns
prot1400	70	3	2	7.2	1.8	2	3	3.6	5.4	ns
prot1401	130	1	1	3	4.5	1	1	3	6	ns
prot1402	103	3	3	9	9	2	2	12	9	ns
prot1403	547	1	3	6	6	4	3	8	0	ns
prot1404	250	4	2	5.4	5.4	6	2	3.6	3.6	sig
prot1405	497	1	6	1.5	3	4	3	3	4.5	ns
prot1406	312	2	3	9	3	0	2	6	3	ns
prot1407	152	2	1	2	4	3	1	4	10	ns
prot1408	535	3	0	1.8	3.6	0	2	16.2	9	ns
prot1409	87	1	0	1.5	0	1	1	0	1.5	ns
prot1410	232	4	4	12	0	4	2	18	6	sig
prot1411	232	5	0	4	0	2	1	0	2	ns
prot1412	843	1	4	3.6	3.6	1	1	3.6	3.6	ns
prot1413	555	3	3	6	3	3	1	1.5	1.5	ns
prot1414	173	2	1	3	6	0	2	0	3	ns
prot1415	194	2	1	4	6	1	3	0	2	ns
prot1416	180	1	1	0	1.8	2	1	1.8	0	ns
prot1417	199	1	1	4.5	6	3	0	4.5	1.5	ns
prot1418	287	0	1	0	0	1	1	6	3	ns
prot1419	999	4	0	6	2	0	0	0	0	ns
prot1420	220	2	1	5.4	3.6	2	1	0	0	ns
prot1421	648	1	2	1.5	3	1	0	3	1.5	ns
prot1422	164	2	1	0	9	4	5	9	6	ns
prot1423	181	5	2	2	2	3	3	6	6	sig
prot1424	285	2	2	14.4	12.6	5	4	7.2	9	ns
prot1425	172	3	7	9	3	6	6	6	12	sig
prot1426	103	1	4	18	15	4	6	9	21	ns
prot1427	430	4	3	6	6	3	2	8	6	ns
prot1428	130	6	4	14.4	7.2	3	6	14.4	10.8	ns
prot1429	123	3	3	6	4.5	7	2	1.5	6	sig
prot1430	304	2	2	9	3	5	8	21	15	ns
prot1431	164	1	1	2	2	5	7	6	4	ns
prot1432	75	5	1	7.2	7.2	2	2	5.4	3.6	ns
prot1433	173	3	4	10.5	4.5	1	4	9	0	ns
prot1434	176	3	2	3	3	1	4	6	6	ns
prot1435	191	3	4	8	0	2	3	2	6	ns
prot1436	138	4	2	3.6	7.2	3	3	5.4	7.2	ns
prot1437	148	3	5	1.5	6	1	0	1.5	3	ns
prot1438	101	5	2	9	12	2	7	12	12	sig
prot1439	157	2	1	6	6	0	3	2	6	ns
prot1440	488	4	6	7.2	5.4	2	6	3.6	1.8	ns
prot1441	133	2	3	1.5	7.5	3	4	6	4.5	ns
prot1442	229	1	3	12	6	4	2	6	12	ns
prot1443	89	5	2	10	2	2	6	2	4	ns
prot1444	317	1	1	0	5.4	2	2	7.2	7.2	sig
prot1445	88	7	7	0	3	5	5	3	3	sig
prot1446	180	3	1	3	3	1	0	3	6	ns
prot1447	207	6	3	6	6	3	4	4	0	ns
prot1448	235	2	1	5.4	1.8	12	6	7.2	7.2	sig
prot1449	86	3	0	3	4.5	2	4	7.5	10.5	sig
prot1450	115	5	3	9	12	2	2	12	3	sig
prot1451	127	5	5	6	18	5	6	2	10	sig
prot1452	229	0	4	3.6	1.8	2	3	3.6	0	ns
prot1453	247	1	2	3	1.5	4	3	1.5	1.5	ns
prot1454	573	2	0	9	0	1	1	3	12	ns
prot1455	176	2	3	2	6	2	2	0	6	ns
prot1456	169	3	2	0	5.4	3	3	16.2	5.4	sig
prot1457	81	1	2	0	0	3	0	1.5	6	ns
prot1458	89	0	1	3	6	1	1	3	3	ns
prot1459	178	2	1	0	4	5	2	6	2	ns
prot1460	151	3	1	3.6	0	3	4	1.8	5.4	ns
prot1461	146	1	2	1.5	0	2	3	1.5	1.5	ns
prot1462	217	2	1	3	3	1	2	3	6	ns
prot1463	159	4	0	0	2	4	0	8	6	ns
prot1464	237	2	2	3.6	3.6	7	1	5.4	1.8	ns
prot1465	587	3	0	1.5	0	0	2	0	1.5	ns
prot1466	128	3	4	0	6	9	21	36	9	sig
prot1467	425	2	1	10	8	1	5	0	6	ns
prot1468	256	2	2	7.2	1.8	4	1	1.8	0	ns
prot1469	136	4	3	1.5	7.5	1	4	9	9	sig
prot1470	76	1	0	6	6	0	1	0	3	ns
prot1471	175	1	3	2	0	1	1	0	2	ns
prot1472	231	2	2	1.8	9	3	1	1.8	1.8	ns
prot1473	337	1	4	0	3	2	2	9	6	sig
prot1474	239	3	1	6	3	2	3	0	6	ns
prot1475	456	1	0	0	10	2	1	2	6	ns
prot1476	126	5	1	3.6	1.8	0	1	0	3.6	ns
prot1477	488	0	0	0	0	4	0	0	1.5	ns
prot1478	127	1	0	6	6	0	2	6	6	ns
prot1479	191	4	3	10	8	6	6	8	10	ns
prot1480	114	8	3	7.2	7.2	2	2	25.2	18	sig
prot1481	62	3	0	9	6	5	6	4.5	1.5	ns
prot1482	350	5	9	9	6	6	2	3	27	ns
prot1483	108	2	1	6	8	2	6	6	12	ns
prot1484	321	2	2	0	7.2	2	5	10.8	7.2	ns
prot1485	308	1	3	1.5	3	2	4	3	4.5	ns
prot1486	59	3	3	0	9	1	2	9	15	ns
prot1487	218	3	2	6	6	1	4	2	0	ns
prot1488	106	1	0	10.8	7.2	0	3	7.2	7.2	ns
prot1489	154	2	4	0	3	0	3	6	3	ns
prot1490	166	4	2	6	6	2	1	3	6	sig
prot1491	515	2	6	8	2	2	3	4	8	ns
prot1492	183	2	2	5.4	3.6	6	6	5.4	16.2	sig
prot1493	162	2	1	4.5	6	1	3	3	4.5	ns
prot1494	140	2	4	9	12	2	1	6	6	ns
prot1495	169	1	0	0	2	1	2	0	0	ns
prot1496	242	4	4	3.6	1.8	4	2	3.6	1.8	ns
prot1497	292	4	3	7.5	9	1	1	9	6	ns
prot1498	197	4	4	18	0	1	2	6	12	ns
prot1499	856	2	1	4	0	3	2	4	4	ns
prot1500	127	2	3	3.6	5.4	2	1	1.8	5.4	ns
prot1501	72	3	2	1.5	3	2	2	1.5	0	ns
prot1502	148	0	5	6	6	3	1	3	0	ns
prot1503	53	1	1	4	8	2	2	4	0	ns
prot1504	98	2	3	1.8	0	2	4	7.2	3.6	sig
prot1505	405	0	2	7.5	6	1	2	3	6	ns
prot1506	104	2	1	3	3	4	1	9	3	ns
prot1507	176	2	2	2	4	1	2	0	0	ns
prot1508	125	0	3	3.6	1.8	5	2	3.6	1.8	ns
prot1509	160	1	0	4.5	1.5	5	1	4.5	3	ns
prot1510	316	1	1	6	3	1	3	6	6	ns
prot1511	978	1	1	4	4	1	1	12	8	sig
prot1512	234	1	0	1.8	3.6	3	0	0	5.4	ns
prot1513	431	1	2	0	1.5	3	1	3	0	ns
prot1514	2591	0	0	6	18	4	1	18	6	sig
prot1515	712	4	5	12	4	2	3	6	4	ns
prot1516	1852	3	6	9	3.6	0	6	1.8	3.6	ns
prot1517	2086	6	3	1.5	10.5	3	4	4.5	3	ns
prot1518	1064	3	2	3	9	2	3	12	15	ns
prot1519	609	7	6	12	12	4	10	20	6	ns
prot1520	645	3	2	0	3.6	1	3	1.8	5.4	ns
prot1521	969	3	3	3	0	3	3	3	0	ns
prot1522	857	1	2	6	12	3	5	6	3	ns
prot1523	488	2	3	4	8	2	1	4	2	ns
prot1524	2821	4	3	1.8	1.8	2	1	5.4	0	ns
prot1525	512	6	1	1.5	0	7	4	4.5	4.5	ns
prot1526	876	3	5	12	6	3	1	9	12	ns
prot1527	543	5	5	4	10	0	4	4	10	ns
prot1528	809	3	4	3.6	3.6	4	1	5.4	5.4	ns
prot1529	1674	1	2	3	3	2	4	3	3	sig
prot1530	1191	0	1	6	6	0	0	0	0	ns
prot1531	208	2	3	8	0	4	7	8	10	ns
prot1532	437	5	4	3.6	5.4	3	3	21.6	32.4	sig
prot1533	510	4	2	4.5	3	0	0	6	4.5	ns
prot1534	695	2	3	9	12	2	3	3	9	ns
prot1535	227	2	2	6	6	4	7	12	8	ns
prot1536	700	2	3	3.6	5.4	2	4	3.6	1.8	ns
prot1537	218	0	0	3	6	3	3	1.5	6	ns
prot1538	423	2	5	6	12	9	21	9	9	sig
prot1539	873	4	6	10	8	6	3	16	18	sig
prot1540	1426	0	0	7.2	0	2	2	3.6	1.8	ns
prot1541	520	0	0	0	3	0	0	0	1.5	ns
prot1542	290	4	13	33	24	13	6	24	45	ns
prot1543	296	5	3	8	8	8	6	2	4	ns
prot1544	309	0	2	5.4	9	2	7	12.6	10.8	ns
prot1545	502	3	2	3	7.5	1	4	3	6	ns
prot1546	204	1	4	3	6	1	0	0	12	ns
prot1547	437	4	3	14	12	2	5	2	10	sig
prot1548	314	3	0	3.6	9	3	0	7.2	3.6	ns
prot1549	402	2	2	3	3	2	3	1.5	1.5	ns
prot1550	188	1	1	3	3	6	4	6	24	sig
prot1551	434	1	0	0	6	1	2	2	2	ns
prot1552	325	2	2	3.6	0	0	3	1.8	3.6	ns
prot1553	607	0	2	1.5	0	0	0	3	1.5	ns
prot1554	739	1	5	3	6	2	1	9	3	ns
prot1555	235	2	0	0	2	2	3	0	6	ns
prot1556	982	2	3	1.8	7.2	4	3	1.8	3.6	ns
prot1557	392	2	1	1.5	1.5	2	2	9	15	sig
prot1558	543	1	1	6	0	1	4	6	3	sig
prot1559	462	0	1	0	0	0	0	4	2	ns
prot1560	348	3	2	3.6	5.4	5	1	5.4	7.2	ns
prot1561	463	1	1	1.5	1.5	2	2	1.5	4.5	ns
prot1562	173	4	2	12	15	2	4	15	18	ns
prot1563	274	0	2	8	4	4	7	6	0	ns
prot1564	251	4	5	5.4	3.6	1	1	0	10.8	ns
prot1565	231	4	1	3	6	2	2	3	12	ns
prot1566	394	9	3	3	9	12	9	27	36	sig
prot1567	240	1	2	6	10	4	4	2	2	ns
prot1568	441	3	0	9	1.8	3	2	3.6	9	ns
prot1569	200	2	2	4.5	7.5	2	2	9	3	sig
prot1570	371	1	0	15	3	4	0	6	0	ns
prot1571	313	0	0	4	2	7	3	0	2	ns
prot1572	730	1	0	9	5.4	3	4	3.6	1.8	ns
prot1573	329	1	1	3	1.5	0	2	1.5	3	ns
prot1574	627	1	0	12	3	4	3	3	3	ns
prot1575	250	2	0	6	4	2	2	8	8	sig
prot1576	144	1	5	9	3.6	4	6	7.2	3.6	ns
prot1577	472	0	1	0	1.5	1	1	4.5	3	ns
prot1578	421	1	2	3	3	1	0	3	3	ns
prot1579	250	4	2	0	4	2	1	0	2	ns
prot1580	266	1	2	0	3.6	0	4	0	5.4	ns
prot1581	861	2	4	1.5	1.5	2	1	3	1.5	ns
prot1582	1312	4	2	3	9	0	0	12	3	ns
prot1583	493	2	2	2	4	2	2	4	2	sig
prot1584	1082	0	2	0	3.6	1	0	0	0	ns
prot1585	648	1	1	3	0	1	0	1.5	1.5	ns
prot1586	276	2	1	6	3	3	2	9	6	ns
prot1587	518	1	1	4	0	1	1	6	0	ns
prot1588	640	1	1	0	1.8	0	1	0	0	ns
prot1589	722	5	3	6	1.5	9	4	6	9	sig
prot1590	147	2	3	24	9	5	1	3	6	ns
prot1591	193	2	1	14	8	7	4	18	12	ns
prot1592	194	6	2	5.4	7.2	1	4	3.6	5.4	ns
prot1593	365	3	2	3	3	5	7	10.5	10.5	sig
prot1594	290	1	5	6	15	4	2	6	12	sig
prot1595	636	0	2	4	6	0	5	10	2	ns
prot1596	1160	3	1	0	1.8	2	1	5.4	10.8	ns
prot1597	641	3	3	3	4.5	2	6	10.5	4.5	ns
prot1598	175	0	1	12	3	1	2	6	12	ns
prot1599	318	0	4	2	6	2	3	2	4	ns
prot1600	424	2	2	1.8	3.6	1	4	5.4	1.8	ns
prot1601	348	2	2	1.5	3	6	4	9	3	sig
prot1602	227	2	0	9	6	0	2	15	9	ns
prot1603	427	0	7	6	2	3	1	0	4	ns
prot1604	268	2	1	1.8	0	1	2	1.8	7.2	ns
prot1605	357	2	1	0	3	1	3	6	1.5	ns
prot1606	174	1	0	3	3	2	0	12	3	ns
prot1607	233	1	1	4	4	0	2	8	2	ns
prot1608	217	0	1	3.6	3.6	1	1	0	1.8	ns
prot1609	980	1	1	1.5	3	2	4	4.5	3	sig
prot1610	263	1	0	9	0	0	2	0	0	ns
prot1611	169	2	2	4	4	0	0	0	0	ns
prot1612	178	1	4	0	0	9	6	10.8	5.4	sig
prot1613	355	2	1	0	3	1	0	1.5	3	ns
prot1614	604	1	2	6	3	0	0	0	6	ns
prot1615	149	0	1	0	4	4	2	4	6	sig
prot1616	594	2	2	0	0	2	4	3.6	3.6	sig
prot1617	257	1	2	1.5	0	2	1	1.5	1.5	ns
prot1618	421	1	2	3	0	0	2	6	0	ns
prot1619	712	2	0	0	2	1	1	2	2	sig
prot1620	423	0	1	1.8	7.2	2	2	1.8	0	ns
prot1621	488	0	0	3	0	4	2	3	6	sig
prot1622	1872	0	2	0	3	1	2	0	0	ns
prot1623	153	3	1	10	6	12	12	30	18	sig
prot1624	275	4	1	1.8	5.4	5	6	5.4	1.8	ns
prot1625	463	2	7	3	9	2	4	4.5	3	ns
prot1626	103	5	5	15	9	4	2	30	24	sig
prot1627	287	1	2	6	6	7	4	6	6	ns
prot1628	282	2	2	7.2	1.8	3	2	7.2	3.6	ns
prot1629	200	1	3	1.5	4.5	2	1	0	3	ns
prot1630	149	4	1	15	12	4	1	3	12	ns
prot1631	149	1	2	10	0	2	5	2	6	ns
prot1632	132	1	0	1.8	1.8	1	3	1.8	5.4	ns
prot1633	118	4	0	6	1.5	3	5	1.5	6	ns
prot1634	191	2	5	9	9	5	1	6	0	ns
prot1635	189	1	3	4	10	2	1	4	6	ns
prot1636	273	3	1	1.8	5.4	3	4	0	1.8	ns
prot1637	327	2	5	9	0	1	3	3	4.5	ns
prot1638	148	2	0	6	9	2	2	3	3	ns
prot1639	206	3	4	2	4	0	1	10	4	ns
prot1640	108	3	0	5.4	3.6	1	2	1.8	1.8	ns
prot1641	267	2	3	3	3	0	2	9	7.5	ns
prot1642	204	4	2	9	0	2	3	12	9	ns
prot1643	223	6	2	4	2	2	1	6	4	ns
prot1644	298	2	4	1.8	1.8	3	4	1.8	5.4	ns
prot1645	194	4	0	4.5	4.5	3	5	0	1.5	ns
prot1646	77	4	3	0	3	0	4	6	9	ns
prot1647	166	2	2	8	6	1	2	6	2	ns
prot1648	418	0	0	3.6	3.6	3	2	7.2	5.4	ns
prot1649	418	0	1	1.5	1.5	0	1	1.5	1.5	ns
prot1650	127	3	2	6	3	4	2	6	3	ns
prot1651	279	5	1	4	4	2	2	4	6	sig
prot1652	181	2	1	1.8	1.8	1	0	9	0	ns
prot1653	129	0	1	1.5	4.5	0	3	1.5	4.5	ns
prot1654	161	0	1	0	9	3	9	18	18	sig
prot1655	126	3	3	2	4	3	3	6	4	ns
prot1656	326	3	5	1.8	3.6	2	2	7.2	5.4	ns
prot1657	207	1	2	1.5	1.5	1	1	3	3	ns
prot1658	191	5	1	9	6	3	1	15	15	ns
prot1659	238	2	0	2	2	1	1	0	4	ns
prot1660	210	1	6	9	0	4	2	5.4	5.4	sig
prot1661	331	0	2	1.5	0	2	4	0	3	ns
prot1662	574	5	1	6	0	3	1	6	3	ns
prot1663	455	1	0	4	4	2	2	4	16	sig
prot1664	553	2	1	1.8	0	2	2	5.4	1.8	ns
prot1665	522	0	3	1.5	1.5	0	3	6	0	ns
prot1666	325	2	1	3	0	0	3	9	3	ns
prot1667	208	2	3	4	4	2	1	4	4	ns
prot1668	232	1	5	0	0	5	2	5.4	5.4	ns
prot1669	219	1	0	7.5	0	2	2	3	3	sig
prot1670	409	2	2	3	3	0	4	3	6	ns
prot1671	233	1	2	4	6	1	2	4	2	ns
prot1672	772	2	3	1.8	3.6	3	3	3.6	3.6	sig
prot1673	360	3	1	4.5	3	1	2	0	3	ns
prot1674	439	2	1	12	0	2	0	0	12	ns
prot1675	442	1	2	14	4	1	0	6	0	ns
prot1676	138	1	1	0	0	2	4	3.6	7.2	sig
prot1677	106	2	0	1.5	0	2	0	1.5	1.5	ns
prot1678	370	0	2	12	0	0	2	0	6	ns
prot1679	629	3	1	0	0	2	0	6	2	ns
prot1680	187	4	0	1.8	5.4	4	2	12.6	3.6	sig
prot1681	596	1	1	0	3	2	2	3	6	sig
prot1682	255	0	1	0	9	0	0	9	3	ns
prot1683	92	9	8	14	6	2	5	16	16	ns
prot1684	171	3	2	7.2	5.4	15	15	21.6	5.4	sig
prot1685	165	6	5	0	9	1	1	1.5	9	ns
prot1686	148	2	4	24	9	2	3	18	6	ns
prot1687	229	3	2	2	2	3	1	0	2	ns
prot1688	123	2	3	1.8	3.6	2	3	7.2	1.8	ns
prot1689	77	3	1	6	1.5	2	3	9	4.5	ns
prot1690	465	1	3	3	6	2	2	6	12	sig
prot1691	279	3	0	4	0	4	2	6	0	ns
prot1692	278	1	3	5.4	1.8	3	2	3.6	9	ns
prot1693	119	2	1	1.5	1.5	2	0	0	1.5	ns
prot1694	148	3	2	3	3	0	2	3	6	ns
prot1695	72	0	0	4	0	0	1	0	2	ns
prot1696	353	1	3	3.6	1.8	4	2	3.6	5.4	ns
prot1697	196	3	2	1.5	0	3	2	3	3	sig
prot1698	174	1	2	6	6	0	3	6	3	ns
prot1699	126	3	1	4	6	1	1	4	4	ns
prot1700	235	1	1	5.4	0	12	3	27	21.6	sig
prot1701	235	2	0	3	4.5	1	1	6	7.5	sig
prot1702	110	2	0	0	6	1	3	3	3	ns
prot1703	188	0	3	6	4	1	0	6	4	ns
prot1704	225	0	1	1.8	5.4	1	1	1.8	3.6	ns
prot1705	138	2	2	1.5	1.5	2	0	9	3	ns
prot1706	174	2	1	3	6	1	4	6	3	ns
prot1707	672	1	0	4	8	0	2	0	6	ns
prot1708	84	0	1	5.4	0	0	0	5.4	0	ns
prot1709	107	3	2	1.5	1.5	1	2	3	3	ns
prot1710	146	0	1	18	3	3	3	3	0	ns
prot1711	183	2	1	4	6	5	1	4	8	ns
prot1712	555	0	0	1.8	0	1	1	5.4	0	ns
prot1713	467	3	0	3	3	1	1	4.5	0	ns
prot1714	265	1	0	6	0	2	0	3	3	ns
prot1715	598	4	0	4	2	2	0	2	6	ns
prot1716	317	1	2	3.6	5.4	3	2	0	3.6	ns
prot1717	196	5	2	1.5	1.5	1	1	7.5	1.5	sig
prot1718	267	0	0	6	0	2	3	6	6	sig
prot1719	612	0	3	0	6	2	1	2	2	ns
prot1720	62	0	2	3.6	0	2	2	0	3.6	ns
prot1721	77	2	1	7.5	1.5	3	2	4.5	0	ns
prot1722	68	0	0	9	0	1	0	0	3	ns
prot1723	632	0	1	2	2	0	2	2	6	ns
prot1724	230	4	1	3.6	1.8	0	1	1.8	1.8	ns
prot1725	133	1	1	0	1.5	1	1	0	3	ns
prot1726	334	4	1	0	0	0	3	6	0	ns
prot1727	311	3	1	2	2	2	2	4	4	sig
prot1728	563	1	2	1.8	0	0	2	3.6	3.6	ns
prot1729	327	2	2	0	0	0	2	1.5	1.5	ns
prot1730	144	1	2	0	3	0	1	3	6	ns
prot1731	668	1	1	6	0	1	2	6	0	ns
prot1732	85	1	0	5.4	3.6	1	0	1.8	1.8	ns
prot1733	102	2	0	3	0	5	2	6	3	sig
prot1734	508	2	2	3	6	1	1	0	0	ns
prot1735	226	2	3	4	2	2	3	6	6	ns
prot1736	676	0	2	3.6	0	0	2	0	1.8	ns
prot1737	539	0	1	0	3	4	2	1.5	1.5	ns
prot1738	295	1	3	6	0	0	0	0	3	ns
prot1739	224	1	1	0	4	2	0	2	0	ns
prot1740	2292	1	0	0	1.8	2	2	7.2	3.6	sig
prot1741	170	5	4	7.5	7.5	14	2	13.5	7.5	sig
prot1742	134	2	1	6	9	2	0	3	6	ns
prot1743	255	0	1	4	4	3	0	8	2	ns
prot1744	304	0	1	9	7.2	3	2	3.6	1.8	ns
prot1745	237	2	2	1.5	4.5	2	6	3	3	sig
prot1746	105	2	2	0	6	1	0	0	9	ns
prot1747	69	3	3	4	4	4	2	12	6	ns
prot1748	247	1	0	1.8	1.8	3	2	3.6	5.4	ns
prot1749	99	4	3	12	1.5	6	5	3	3	ns
prot1750	116	2	1	3	3	0	2	6	6	ns
prot1751	152	1	1	0	4	2	3	4	12	sig
prot1752	225	2	4	1.8	7.2	2	2	0	3.6	ns
prot1753	147	3	2	1.5	6	2	1	1.5	6	ns
prot1754	125	2	1	6	3	1	2	3	6	ns
prot1755	90	3	2	6	4	0	2	4	4	ns
prot1756	237	2	3	1.8	7.2	1	1	0	3.6	ns
prot1757	66	1	1	9	4.5	1	2	1.5	6	ns
prot1758	264	2	2	6	3	6	3	3	3	ns
prot1759	137	3	3	2	4	0	2	4	0	ns
prot1760	511	1	2	1.8	3.6	4	2	7.2	7.2	sig
prot1761	141	2	1	1.5	1.5	2	1	1.5	0	ns
prot1762	280	3	1	9	9	1	0	9	0	ns
prot1763	302	3	0	6	0	2	1	0	2	ns
prot1764	74	2	2	1.8	0	4	2	3.6	3.6	sig
prot1765	171	2	0	4.5	3	2	5	3	3	sig
prot1766	95	1	6	6	0	3	1	6	3	ns
prot1767	367	2	1	4	4	4	3	0	6	ns
prot1768	144	3	2	1.8	0	2	1	0	0	ns
prot1769	664	2	1	4.5	1.5	1	0	1.5	0	ns
prot1770	179	0	0	3	3	4	2	6	3	ns
prot1771	114	3	0	0	2	0	0	4	0	ns
prot1772	161	2	0	0	0	1	1	0	3.6	ns
prot1773	205	3	1	1.5	0	1	1	1.5	0	ns
prot1774	305	0	0	3	3	1	2	3	6	ns
prot1775	416	0	1	0	0	1	1	2	2	ns
prot1776	397	1	2	3.6	3.6	1	2	0	3.6	ns
prot1777	224	0	0	4.5	1.5	3	1	6	1.5	ns
prot1778	314	0	1	3	6	4	2	3	0	ns
prot1779	174	0	1	2	2	2	1	0	4	ns
prot1780	416	2	1	0	5.4	0	2	7.2	0	ns
prot1781	131	3	1	1.5	4.5	2	0	1.5	1.5	ns
prot1782	107	2	3	3	3	0	2	0	3	ns
prot1783	163	0	0	0	0	1	1	0	4	ns
prot1784	564	3	0	0	0	1	2	0	0	ns
prot1785	208	0	2	0	1.5	1	1	7.5	1.5	sig
prot1786	135	3	3	0	6	2	1	0	3	ns
prot1787	3394	2	5	6	10	6	6	24	8	sig
prot1788	1957	0	4	1.8	1.8	3	2	1.8	1.8	ns
prot1789	1088	1	3	0	1.5	1	2	1.5	7.5	ns
prot1790	424	2	3	9	9	2	2	9	6	ns
prot1791	1035	1	0	2	4	2	2	2	4	ns
prot1792	926	1	2	3.6	0	1	0	1.8	0	ns
prot1793	1669	0	0	1.5	0	4	2	0	0	ns
prot1794	201	7	2	21	6	3	1	3	6	ns
prot1795	539	0	1	2	2	4	1	2	0	ns
prot1796	638	0	2	0	1.8	0	3	0	1.8	ns
prot1797	225	4	3	3	6	6	4	4.5	10.5	ns
prot1798	319	6	2	6	6	7	2	6	9	ns
prot1799	520	1	2	2	6	2	1	2	8	ns
prot1800	785	1	2	1.8	1.8	4	5	16.2	9	sig
prot1801	629	5	4	4.5	4.5	1	2	9	3	ns
prot1802	341	3	2	15	12	9	4	12	6	sig
prot1803	412	0	0	4	2	4	2	4	2	ns
prot1804	308	3	3	5.4	0	0	1	0	1.8	ns
prot1805	743	3	0	1.5	1.5	2	2	3	6	sig
prot1806	470	2	0	3	3	1	2	3	3	sig
prot1807	1140	3	1	0	0	1	1	2	2	sig
prot1808	1466	0	1	5.4	1.8	2	0	1.8	3.6	ns
prot1809	254	2	0	3	7.5	1	1	3	4.5	ns
prot1810	257	2	0	15	6	1	0	6	3	ns
prot1811	375	0	4	2	2	1	1	2	4	ns
prot1812	1882	3	2	3.6	3.6	3	4	0	9	ns
prot1813	1300	1	3	1.5	1.5	0	1	3	0	ns
prot1814	444	1	4	3	3	2	3	3	3	ns
prot1815	832	2	0	4	4	2	0	2	4	ns
prot1816	582	1	2	1.8	3.6	4	2	10.8	10.8	sig
prot1817	280	3	1	1.5	0	1	0	0	1.5	ns
prot1818	1244	1	3	3	6	2	0	9	9	ns
prot1819	276	0	1	4	2	1	0	0	4	ns
prot1820	623	1	1	1.8	5.4	0	1	1.8	1.8	ns
prot1821	450	0	0	1.5	1.5	1	0	3	4.5	ns
prot1822	247	2	0	3	0	2	2	9	6	sig
prot1823	387	1	0	2	4	3	0	4	2	ns
prot1824	662	0	5	1.8	0	3	1	0	3.6	ns
prot1825	743	1	1	0	1.5	0	0	0	0	ns
prot1826	874	1	0	12	9	2	1	0	6	ns
prot1827	1301	0	2	4	8	0	0	2	0	ns
prot1828	274	0	0	3.6	5.4	6	2	3.6	10.8	sig
prot1829	551	1	3	1.5	3	4	4	10.5	3	sig
prot1830	447	0	5	9	3	1	1	6	3	ns
prot1831	154	4	4	0	4	1	0	6	6	ns
prot1832	210	1	5	1.8	5.4	2	3	3.6	1.8	ns
prot1833	290	4	3	3	4.5	2	2	4.5	3	ns
prot1834	220	2	2	15	15	1	3	6	12	ns
prot1835	184	3	2	2	4	3	1	0	2	ns
prot1836	168	1	3	1.8	5.4	6	3	3.6	7.2	ns
prot1837	102	0	5	1.5	3	2	4	7.5	7.5	sig
prot1838	327	2	4	12	3	5	1	6	6	ns
prot1839	962	1	0	6	2	0	2	2	2	ns
prot1840	556	1	2	5.4	5.4	3	3	3.6	1.8	ns
prot1841	374	0	3	4.5	3	0	4	4.5	0	ns
prot1842	728	2	0	3	6	1	1	6	6	ns
prot1843	243	0	3	4	0	8	6	4	12	sig
prot1844	127	3	0	1.8	0	2	1	0	1.8	ns
prot1845	519	5	1	3	3	2	0	1.5	1.5	ns
prot1846	492	3	2	6	0	1	1	0	6	ns
prot1847	233	3	3	2	4	4	2	10	8	ns
prot1848	287	0	0	5.4	1.8	1	1	3.6	3.6	ns
prot1849	337	1	2	0	1.5	2	4	3	1.5	ns
prot1850	404	1	0	0	0	0	1	0	6	ns
prot1851	3175	0	2	4	2	2	2	12	4	sig
prot1852	243	0	0	1.8	0	0	1	0	0	ns
prot1853	275	2	1	0	3	0	3	1.5	0	ns
prot1854	648	2	2	6	12	1	3	3	3	ns
prot1855	172	2	0	2	6	1	6	6	2	ns
prot1856	283	1	3	1.8	3.6	0	2	7.2	5.4	ns
prot1857	159	4	3	3	3	4	2	1.5	0	ns
prot1858	372	3	0	0	3	0	0	0	6	ns
prot1859	174	1	2	6	2	4	0	6	4	ns
prot1860	182	3	1	3.6	3.6	0	1	5.4	5.4	ns
prot1861	251	4	4	1.5	3	4	2	3	6	sig
prot1862	1009	1	0	9	3	8	1	6	15	ns
prot1863	233	2	1	2	4	1	3	0	4	ns
prot1864	158	3	3	3.6	3.6	3	3	1.8	5.4	ns
prot1865	200	1	2	1.5	4.5	2	0	3	0	ns
prot1866	292	2	0	6	0	2	2	9	6	sig
prot1867	399	1	3	2	0	1	0	2	4	ns
prot1868	229	2	3	3.6	1.8	2	3	1.8	3.6	ns
prot1869	228	1	2	3	1.5	0	2	0	6	ns
prot1870	445	2	1	6	6	1	3	6	3	ns
prot1871	334	1	1	2	2	3	2	0	2	ns
prot1872	848	3	2	3.6	3.6	2	3	5.4	3.6	ns
prot1873	151	1	1	6	0	5	2	1.5	0	ns
prot1874	1410	2	0	9	3	4	0	3	0	ns
prot1875	164	1	1	6	0	0	5	6	6	ns
prot1876	114	2	4	9	1.8	2	2	3.6	0	ns
prot1877	262	2	2	0	3	3	1	0	1.5	ns
prot1878	174	1	0	0	9	0	1	6	3	ns
prot1879	987	2	4	2	0	2	3	6	2	ns
prot1880	170	3	0	3.6	1.8	1	1	1.8	1.8	ns
prot1881	399	2	1	9	4.5	0	0	0	1.5	ns
prot1882	504	0	0	6	3	2	2	0	3	ns
prot1883	359	2	5	6	6	0	2	2	4	ns
prot1884	85	0	0	0	0	4	2	3.6	3.6	sig
prot1885	186	1	0	4.5	1.5	4	1	1.5	1.5	ns
prot1886	231	0	1	3	6	2	4	6	6	sig
prot1887	161	2	1	0	4	0	0	2	2	ns
prot1888	296	0	4	1.8	1.8	1	2	1.8	3.6	ns
prot1889	362	1	2	4.5	3	3	1	1.5	1.5	ns
prot1890	492	0	2	3	6	1	0	3	3	ns
prot1891	240	4	0	0	0	0	2	4	6	ns
prot1892	587	3	0	0	1.8	6	6	5.4	5.4	sig
prot1893	523	0	2	0	4.5	2	0	3	0	ns
prot1894	979	3	0	0	6	1	1	0	3	ns
prot1895	2381	0	0	4	4	2	9	4	8	sig
prot1896	246	1	1	1.8	0	2	2	3.6	1.8	ns
prot1897	309	0	0	3	0	1	3	0	1.5	ns
prot1898	214	0	1	6	9	1	0	0	3	ns
prot1899	659	3	1	2	4	2	0	2	0	ns
prot1900	185	0	1	3.6	3.6	1	1	0	0	ns
prot1901	201	3	0	0	0	1	2	1.5	3	sig
prot1902	464	1	3	3	6	2	2	6	6	sig
prot1903	298	0	1	2	0	1	0	8	0	ns
prot1904	502	1	0	3.6	1.8	1	0	3.6	0	ns
prot1905	295	1	1	0	3	2	2	3	3	sig
prot1906	1921	0	1	3	6	1	2	3	3	sig
prot1907	900	0	0	2	0	1	1	4	4	ns
prot1908	1567	1	1	0	3.6	0	0	1.8	0	ns
prot1909	659	2	2	1.5	0	4	1	4.5	0	ns
prot1910	909	2	0	0	6	2	2	9	3	ns
prot1911	193	0	1	4	2	0	0	0	4	ns
prot1912	431	0	2	1.8	0	2	2	3.6	5.4	ns
prot1913	118	3	0	1.5	0	2	2	1.5	3	ns
prot1914	229	1	4	3	15	1	0	12	12	ns
prot1915	232	4	4	6	6	1	3	0	4	ns
prot1916	267	2	0	1.8	3.6	0	0	0	5.4	ns
prot1917	266	1	1	6	3	2	6	3	6	sig
prot1918	183	4	3	18	6	3	1	0	12	ns
prot1919	909	3	4	2	8	2	6	4	8	sig
prot1920	219	2	1	1.8	1.8	2	6	5.4	7.2	sig
prot1921	141	3	3	4.5	3	3	0	6	1.5	ns
prot1922	154	1	1	6	3	1	2	12	3	ns
prot1923	243	0	0	4	6	1	1	8	0	ns
prot1924	135	3	0	0	3.6	2	4	3.6	7.2	sig
prot1925	315	2	0	0	1.5	0	1	1.5	1.5	ns
prot1926	517	2	0	6	6	0	1	6	12	ns
prot1927	127	0	0	2	2	6	0	2	4	ns
prot1928	439	2	2	5.4	1.8	2	2	3.6	7.2	sig
prot1929	398	1	2	4.5	3	1	0	6	0	ns
prot1930	462	1	0	0	3	0	1	6	3	ns
prot1931	202	0	0	0	4	3	3	0	4	ns
prot1932	114	2	0	3.6	0	3	3	5.4	5.4	sig
prot1933	137	1	1	1.5	3	2	0	1.5	3	ns
prot1934	124	1	1	6	6	0	1	9	0	ns
prot1935	641	1	0	0	2	4	2	4	4	sig
prot1936	415	3	0	1.8	7.2	3	1	1.8	7.2	ns
prot1937	448	2	2	0	1.5	1	1	1.5	0	ns
prot1938	572	0	1	9	0	1	1	6	3	sig
prot1939	819	0	0	0	0	0	1	2	2	ns
prot1940	365	0	2	1.8	0	4	1	3.6	3.6	ns
prot1941	600	1	0	1.5	1.5	1	2	1.5	1.5	ns
prot1942	692	2	1	6	0	2	0	6	0	ns
prot1943	244	3	1	0	4	0	2	0	0	ns
prot1944	203	1	0	3.6	5.4	2	2	3.6	3.6	sig
prot1945	383	2	0	3	3	2	1	0	1.5	ns
prot1946	208	1	2	0	3	1	0	9	6	ns
prot1947	292	0	1	2	6	2	0	8	0	ns
prot1948	288	1	0	1.8	5.4	3	3	5.4	10.8	sig
prot1949	111	2	2	3	1.5	2	5	6	3	sig
prot1950	309	1	0	3	3	1	0	12	12	ns
prot1951	555	0	2	0	8	2	1	2	2	sig
prot1952	719	1	3	0	0	1	2	0	3.6	ns
prot1953	548	0	1	1.5	1.5	4	2	6	6	sig
prot1954	209	0	2	3	3	0	1	3	3	ns
prot1955	561	3	1	2	0	2	0	2	2	ns
prot1956	575	0	1	5.4	0	2	2	3.6	3.6	sig
prot1957	193	1	1	1.5	3	2	2	4.5	3	sig
prot1958	476	0	0	0	0	2	2	12	6	sig
prot1959	426	2	2	0	10	0	0	0	4	ns
prot1960	210	3	3	0	7.2	2	1	7.2	5.4	ns
prot1961	167	1	0	3	1.5	6	3	4.5	9	sig
prot1962	255	0	2	6	3	1	3	3	3	ns
prot1963	259	1	0	4	0	1	0	0	4	ns
prot1964	828	0	0	9	0	1	1	0	3.6	ns
prot1965	491	2	0	0	0	0	1	3	3	ns
prot1966	116	0	3	0	0	0	1	6	6	ns
prot1967	392	0	2	2	2	3	2	2	2	ns
prot1968	278	0	0	0	3.6	0	0	1.8	0	ns
prot1969	275	1	0	1.5	1.5	3	3	9	4.5	sig
prot1970	542	1	0	3	0	2	0	0	0	ns
prot1971	303	2	1	4	2	2	2	4	4	sig
prot1972	206	4	1	0	3.6	0	0	0	3.6	ns
prot1973	575	0	0	1.5	1.5	1	1	0	0	ns
prot1974	882	0	3	6	0	1	0	3	9	ns
prot1975	503	0	1	0	2	2	2	6	4	sig
prot1976	350	1	1	3.6	3.6	1	0	0	0	ns
prot1977	277	1	1	3	0	1	0	0	1.5	ns
prot1978	251	1	1	3	0	2	2	6	6	sig
prot1979	223	0	0	2	2	0	1	0	2	ns
prot1980	109	3	1	9	1.8	2	3	0	7.2	ns
prot1981	1093	2	3	3	0	6	6	6	3	ns
prot1982	123	2	5	3	9	5	1	0	6	ns
prot1983	160	2	1	0	6	3	0	2	6	ns
prot1984	160	0	1	3.6	1.8	2	2	1.8	3.6	ns
prot1985	433	0	2	0	1.5	1	4	4.5	4.5	ns
prot1986	214	3	2	6	0	1	1	3	12	ns
prot1987	114	0	0	8	0	1	0	4	0	ns
prot1988	178	0	1	1.8	3.6	6	6	0	1.8	ns
prot1989	248	0	3	4.5	7.5	0	0	0	1.5	ns
prot1990	49	1	2	12	6	1	3	3	6	ns
prot1991	86	4	2	0	0	2	3	0	0	ns
prot1992	335	0	0	0	1.8	0	2	9	3.6	ns
prot1993	171	1	1	3	3	3	6	4.5	13.5	sig
prot1994	214	4	1	0	0	2	4	6	0	ns
prot1995	108	1	1	0	0	1	2	2	0	ns
prot1996	115	1	0	7.2	0	1	0	0	1.8	ns
prot1997	96	1	1	4.5	0	3	0	0	1.5	ns
prot1998	82	3	1	0	3	3	2	0	0	ns
prot1999	365	1	0	2	0	4	1	2	2	ns
[truncated: 1,549 more rows]
