# Supplementary material for: Protein complex-based analysis is resistant to the obfuscating consequences of batch effects --- a case study in clinical proteomics
Source: BMC Genomics. 2017 Mar 14;18(Suppl 2):142. doi: 10.1186/s12864-017-3490-3 (PMC5374662; doi:10.1186/s12864-017-3490-3)
Supplement: Supplementary file 2 — Simulated data D2.2H. (ZIP 3730 kb) [file 12864_2017_3490_MOESM2_ESM.zip › D2.2.343.txt]

protLen	X0	X0.1	X0.2	X0.3	X1	X1.1	X1.2	X1.3	sig
prot1	1338	886	916	1086	1059.6	896	912	1113.6	1052.4	ns
prot2	2199	33	22	84	93	59	63	147	174	sig
prot3	1538	22	40	49.5	54	27	37	63	43.5	ns
prot4	2319	23	22	40	48	25	31	44	80	sig
prot5	1392	31	43	58.8	56.4	46	65	60	48	ns
prot6	1985	21	28	84	78	27	39	90	126	ns
prot7	1262	45	61	67.5	69	75	78	90	96	sig
prot8	3862	16	12	40	36	23	13	44	28	ns
prot9	1295	41	46	64.8	66	67	59	57.6	52.8	sig
prot10	4287	11	13	33	45	16	22	72	78	sig
prot11	1277	41	44	61.5	60	45	49	52.5	55.5	ns
prot12	3587	9	10	6	14	5	2	22	12	ns
prot13	774	73	74	86.4	92.4	68	67	92.4	78	ns
prot14	1960	5	2	18	12	11	4	12	24	ns
prot15	858	62	60	72	112.5	62	71	82.5	100.5	ns
prot16	693	92	68	162	180	71	83	132	140	ns
prot17	748	58	63	78	75.6	67	72	70.8	82.8	ns
prot18	875	34	48	135	126	56	48	186	138	ns
prot19	1755	13	17	22.5	25.5	5	8	24	10.5	ns
prot20	839	38	24	90	58	96	108	228	204	sig
prot21	857	20	43	24	37.2	36	32	42	38.4	ns
prot22	1248	22	26	87	93	21	23	72	99	ns
prot23	1308	15	17	21	28.5	20	23	42	22.5	ns
prot24	1260	10	10	22	36	10	13	30	50	ns
prot25	1487	6	10	8.4	10.8	10	10	13.2	7.2	sig
prot26	477	94	78	228	270	83	87	234	228	ns
prot27	1324	19	27	21	27	22	22	46.5	42	ns
prot28	997	14	20	36	30	19	24	38	54	ns
prot29	623	85	103	127.2	121.2	84	114	147.6	130.8	ns
prot30	657	104	91	264	288	93	92	300	282	ns
prot31	1735	7	16	13.5	18	14	10	19.5	16.5	ns
prot32	904	8	13	18	20	13	20	46	44	sig
prot33	446	191	219	231.6	212.4	355	387	416.4	440.4	sig
prot34	262	183	171	546	540	347	281	933	993	sig
prot35	682	106	98	144	156	102	98	157.5	132	ns
prot36	742	37	52	122	98	48	46	106	108	ns
prot37	630	34	35	37.2	46.8	40	36	31.2	52.8	ns
prot38	672	26	34	93	102	54	62	216	162	sig
prot39	1056	22	31	34.5	43.5	21	26	39	45	ns
prot40	1098	25	17	36	22	19	27	50	42	ns
prot41	1192	9	15	13.2	14.4	66	27	57.6	43.2	sig
prot42	1888	8	9	42	30	8	12	36	27	ns
prot43	500	142	158	229.5	253.5	248	275	439.5	412.5	sig
prot44	610	60	43	120	108	45	73	146	126	ns
prot45	543	40	26	46.8	38.4	39	32	45.6	48	ns
prot46	685	38	15	54	72	28	27	63	84	ns
prot47	546	15	30	27	37.5	24	27	37.5	45	ns
prot48	1311	11	10	30	34	10	12	30	26	ns
prot49	1047	9	17	15.6	15.6	23	34	19.2	26.4	sig
prot50	491	132	145	399	405	157	126	423	468	ns
prot51	654	74	80	100.5	93	73	71	124.5	132	ns
prot52	639	57	65	102	126	57	66	122	154	ns
prot53	740	56	51	63.6	67.2	55	57	52.8	51.6	ns
prot54	1143	26	16	42	60	34	32	132	84	sig
prot55	966	15	11	19.5	16.5	17	16	25.5	21	ns
prot56	1042	18	8	24	24	9	9	36	26	ns
prot57	2166	8	8	9.6	8.4	13	10	14.4	7.2	ns
prot58	443	27	19	93	84	34	31	87	132	ns
prot59	589	31	26	49.5	30	19	19	30	48	ns
prot60	740	22	14	54	36	25	14	38	68	ns
prot61	532	30	17	32.4	19.2	17	20	16.8	13.2	ns
prot62	740	15	6	36	33	14	14	48	27	ns
prot63	727	9	9	21	16.5	20	18	37.5	46.5	sig
prot64	1585	7	9	16	14	6	5	8	12	ns
prot65	479	244	225	292.8	291.6	231	234	261.6	282	ns
prot66	364	147	158	459	462	312	360	1128	930	sig
prot67	433	151	152	255	244.5	140	158	211.5	208.5	ns
prot68	346	153	140	306	284	261	293	580	536	sig
prot69	545	123	95	123.6	110.4	193	176	213.6	199.2	sig
prot70	472	86	57	213	198	63	64	222	192	ns
prot71	478	32	46	69	81	96	104	177	156	sig
prot72	413	43	49	102	88	41	48	88	86	ns
prot73	496	41	39	54	48	31	35	54	44.4	ns
prot74	630	27	36	105	117	45	28	93	114	ns
prot75	544	27	31	36	48	19	12	37.5	33	ns
prot76	880	13	11	34	16	16	10	30	30	ns
prot77	684	6	11	13.2	16.8	11	11	8.4	10.8	ns
prot78	988	9	10	33	42	7	9	21	36	ns
prot79	430	61	73	115.5	102	76	62	88.5	81	ns
prot80	707	33	29	48	78	22	38	68	48	ns
prot81	418	31	26	33.6	32.4	28	16	31.2	30	ns
prot82	820	22	9	48	42	16	20	48	63	ns
prot83	1450	6	13	10.5	15	8	7	9	12	ns
prot84	500	69	83	158	132	96	101	182	190	sig
prot85	451	60	48	74.4	63.6	55	56	63.6	70.8	ns
prot86	757	32	28	75	102	40	13	108	111	sig
prot87	539	21	25	24	22.5	29	30	33	27	ns
prot88	455	18	19	32	34	17	16	36	30	ns
prot89	646	18	22	18	20.4	18	24	26.4	36	sig
prot90	533	15	9	21	24	10	4	18	24	ns
prot91	1101	5	3	7.5	9	4	6	12	13.5	ns
prot92	375	155	154	330	308	179	171	300	330	ns
prot93	477	111	113	133.2	122.4	105	116	132	114	ns
prot94	440	76	69	231	216	166	152	552	402	sig
prot95	445	59	71	108	108	65	72	93	102	ns
prot96	373	55	45	116	126	48	38	92	120	ns
prot97	606	29	37	40.8	34.8	45	32	38.4	37.2	ns
prot98	343	19	27	78	60	43	41	216	177	sig
prot99	403	20	7	24	27	17	24	28.5	30	ns
prot100	591	16	13	30	36	14	26	42	34	ns
prot101	641	12	12	18	12	14	11	14.4	21.6	ns
prot102	583	13	16	30	21	11	10	42	30	ns
prot103	544	7	9	6	19.5	10	9	18	16.5	ns
prot104	2137	9	9	10	12	4	5	12	14	ns
prot105	375	42	42	49.2	38.4	38	52	52.8	42	ns
prot106	454	30	42	96	111	55	37	138	114	ns
prot107	472	34	26	57	46.5	41	36	40.5	61.5	ns
prot108	517	43	29	60	86	32	29	84	54	ns
prot109	464	24	30	39.6	31.2	28	21	28.8	22.8	ns
prot110	637	17	21	78	48	48	48	162	171	sig
prot111	423	20	21	16.5	27	21	28	22.5	15	ns
prot112	414	10	16	34	24	21	16	30	20	ns
prot113	898	15	18	21.6	10.8	23	14	21.6	14.4	ns
prot114	498	16	15	48	36	11	9	33	42	ns
prot115	580	13	13	18	19.5	16	16	25.5	27	ns
prot116	448	12	13	26	14	11	10	22	18	ns
prot117	569	10	6	9.6	3.6	6	6	7.2	13.2	ns
prot118	1032	8	4	18	15	8	9	18	6	ns
prot119	357	88	92	169.5	141	342	333	513	418.5	sig
prot120	231	64	67	130	128	70	58	90	104	ns
prot121	372	49	40	63.6	54	43	41	75.6	45.6	ns
prot122	375	42	41	165	153	38	50	141	138	ns
prot123	507	32	36	49.5	52.5	37	41	52.5	60	ns
prot124	411	37	37	62	54	32	30	86	56	ns
prot125	374	25	23	13.2	27.6	13	20	22.8	21.6	ns
prot126	827	15	11	39	48	10	18	30	66	ns
prot127	774	14	8	22.5	22.5	13	15	24	28.5	ns
prot128	576	11	6	20	10	6	8	12	14	ns
prot129	413	13	8	21.6	10.8	10	21	18	28.8	sig
prot130	569	6	6	33	42	12	18	48	48	sig
prot131	590	4	15	13.5	16.5	31	31	21	33	sig
prot132	774	8	16	18	26	10	9	18	22	ns
prot133	1023	12	7	6	9.6	8	10	7.2	9.6	ns
prot134	803	4	6	15	12	4	4	18	12	sig
prot135	242	58	68	91.5	111	61	75	88.5	87	ns
prot136	439	54	69	102	104	56	56	124	102	ns
prot137	318	58	47	66	66	51	51	56.4	55.2	ns
prot138	278	60	46	165	135	53	45	156	156	ns
prot139	309	49	35	55.5	75	49	51	84	73.5	ns
prot140	568	50	37	34	70	27	38	48	82	ns
prot141	316	32	29	38.4	42	30	27	43.2	36	ns
prot142	283	34	27	117	87	32	31	81	123	ns
prot143	608	15	29	45	39	27	20	36	33	ns
prot144	673	16	23	50	40	14	34	84	54	sig
prot145	414	16	23	21.6	24	19	13	10.8	24	ns
prot146	707	16	19	75	81	18	17	39	42	ns
prot147	406	18	15	21	21	14	16	28.5	25.5	ns
prot148	510	13	11	24	32	10	10	28	20	ns
prot149	500	12	12	8.4	18	24	20	19.2	36	sig
prot150	350	12	13	30	33	9	5	36	60	ns
prot151	683	7	16	30	24	6	12	25.5	21	ns
prot152	569	12	10	22	32	12	12	24	10	ns
prot153	450	12	12	20.4	13.2	36	42	43.2	32.4	sig
prot154	399	10	5	27	33	7	11	27	51	ns
prot155	713	8	6	15	16.5	11	11	10.5	18	sig
prot156	564	7	8	16	20	12	14	12	38	ns
prot157	1149	8	4	7.2	3.6	9	10	14.4	10.8	ns
prot158	721	8	6	12	21	3	10	21	30	ns
prot159	260	194	181	280.5	327	210	192	271.5	283.5	ns
prot160	372	145	115	272	290	268	274	504	600	sig
prot161	297	86	88	115.2	102	87	83	97.2	110.4	ns
prot162	276	59	48	171	141	62	54	123	144	ns
prot163	480	40	42	31.5	39	27	32	36	49.5	ns
prot164	299	25	30	54	78	54	30	88	80	sig
prot165	317	32	33	38.4	28.8	26	28	38.4	26.4	ns
prot166	437	25	21	51	69	16	24	54	75	ns
prot167	537	24	20	31.5	40.5	27	23	27	43.5	ns
prot168	228	15	19	32	46	20	23	42	30	ns
prot169	289	27	15	26.4	15.6	36	24	36	38.4	sig
prot170	341	13	23	60	48	17	15	36	42	ns
prot171	445	18	26	18	25.5	14	13	16.5	25.5	ns
prot172	458	19	24	20	36	6	15	36	36	ns
prot173	450	10	12	19.2	18	9	8	9.6	14.4	ns
prot174	588	15	20	63	42	15	13	54	57	ns
prot175	761	11	10	16.5	19.5	13	11	18	19.5	ns
prot176	519	5	10	12	22	7	6	10	26	ns
prot177	1216	13	11	7.2	8.4	8	12	7.2	14.4	ns
prot178	605	9	9	30	24	10	10	18	42	ns
prot179	748	4	10	13.5	15	9	10	7.5	16.5	ns
prot180	460	3	8	16	20	16	14	28	14	ns
prot181	645	9	12	8.4	8.4	8	8	12	12	ns
prot182	528	13	6	9	30	10	6	33	27	ns
prot183	958	2	3	7.5	7.5	3	8	6	4.5	ns
prot184	4213	6	4	6	8	2	3	4	6	ns
prot185	1921	2	7	6	4.8	6	3	4.8	1.2	ns
prot186	333	147	155	417	369	143	138	399	381	ns
prot187	229	100	114	141	130.5	99	97	136.5	192	ns
prot188	413	50	39	104	106	57	84	128	174	sig
prot189	437	38	37	49.2	45.6	34	37	46.8	39.6	ns
prot190	459	25	37	96	78	20	31	120	87	ns
prot191	170	34	36	40.5	52.5	29	42	55.5	69	sig
prot192	200	41	30	66	78	30	36	78	92	ns
prot193	396	26	33	46.8	49.2	33	39	30	33.6	ns
prot194	219	17	21	39	66	26	28	60	42	ns
prot195	509	32	16	25.5	30	21	18	34.5	37.5	ns
prot196	255	22	13	38	56	21	23	36	26	ns
prot197	343	13	15	12	9.6	16	19	19.2	19.2	sig
prot198	453	21	19	36	54	16	19	60	45	ns
prot199	418	11	19	16.5	9	9	18	21	22.5	ns
prot200	506	12	15	30	36	22	31	44	28	sig
prot201	545	20	6	12	20.4	14	25	16.8	12	ns
prot202	406	11	12	36	30	11	16	54	54	ns
prot203	586	13	11	22.5	27	32	36	33	45	sig
prot204	570	9	15	10	18	13	5	18	22	ns
prot205	868	13	14	9.6	10.8	7	9	10.8	16.8	ns
prot206	508	10	11	21	21	8	8	18	18	ns
prot207	715	6	13	10.5	13.5	11	6	13.5	13.5	ns
prot208	622	7	16	8	20	13	3	16	10	ns
prot209	463	8	3	9.6	7.2	9	12	7.2	6	ns
prot210	756	3	5	21	27	4	8	24	18	ns
prot211	520	2	6	15	9	8	5	13.5	13.5	ns
prot212	858	2	5	2	10	9	4	10	8	ns
prot213	463	5	6	10.8	4.8	2	7	3.6	7.2	ns
prot214	248	84	75	225	285	70	79	225	219	ns
prot215	386	50	62	78	78	49	61	100.5	81	ns
prot216	252	59	46	76	94	41	54	112	86	ns
prot217	271	45	62	70.8	58.8	44	48	58.8	54	ns
prot218	367	42	42	123	123	49	40	150	105	ns
prot219	335	39	37	82.5	54	49	43	67.5	87	ns
prot220	600	30	40	74	76	50	58	104	90	sig
prot221	232	34	47	40.8	44.4	26	39	39.6	43.2	ns
prot222	273	29	39	117	108	37	40	141	114	ns
prot223	243	39	37	70.5	39	66	68	96	99	sig
prot224	223	26	40	74	52	34	31	62	46	ns
prot225	250	25	24	33.6	40.8	20	26	31.2	48	ns
prot226	223	20	25	78	87	32	24	81	90	ns
prot227	289	26	39	31.5	45	19	23	24	42	ns
prot228	378	16	21	42	46	24	12	62	52	ns
prot229	410	19	18	19.2	28.8	14	17	27.6	20.4	ns
prot230	389	20	17	39	99	18	25	87	36	ns
prot231	610	22	12	21	22.5	30	38	75	54	sig
prot232	243	19	16	24	34	24	15	28	24	ns
prot233	397	9	19	14.4	13.2	12	20	25.2	19.2	ns
prot234	229	8	11	30	48	17	10	18	24	ns
prot235	321	14	17	12	22.5	10	8	15	10.5	ns
prot236	447	12	11	30	16	10	12	24	22	ns
prot237	272	7	11	19.2	24	14	15	9.6	26.4	ns
prot238	645	7	13	24	30	11	5	39	30	ns
prot239	709	6	6	9	7.5	6	6	7.5	9	ns
prot240	513	12	9	12	14	10	8	18	16	ns
prot241	314	15	7	12	4.8	14	14	6	20.4	ns
prot242	388	6	8	6	18	7	7	36	33	sig
prot243	956	3	1	7.5	3	7	4	4.5	4.5	ns
prot244	128	212	238	484	496	264	253	458	484	ns
prot245	197	73	64	70.8	81.6	87	55	73.2	73.2	ns
prot246	334	77	78	213	195	60	60	180	207	ns
prot247	175	42	48	60	78	64	90	144	177	sig
prot248	162	51	57	128	112	58	57	96	122	ns
prot249	305	39	29	43.2	37.2	20	35	39.6	42	ns
prot250	312	64	52	144	141	43	60	174	138	sig
prot251	300	23	26	63	61.5	41	48	46.5	54	ns
prot252	127	35	22	80	82	35	27	62	84	ns
prot253	191	38	32	51.6	40.8	31	36	39.6	44.4	ns
prot254	211	42	24	120	114	31	33	96	78	ns
prot255	199	45	41	51	61.5	34	38	51	58.5	ns
prot256	266	40	24	66	90	34	40	72	96	ns
prot257	322	22	22	28.8	26.4	23	28	24	19.2	ns
prot258	313	29	22	81	81	36	31	105	84	ns
prot259	286	16	15	25.5	33	18	22	31.5	39	ns
prot260	265	19	12	34	30	20	16	52	96	sig
prot261	466	15	16	21.6	19.2	22	15	14.4	21.6	ns
prot262	455	17	21	54	75	20	19	57	39	ns
prot263	185	21	25	28.5	27	16	13	22.5	33	ns
prot264	209	21	13	36	26	13	18	40	22	ns
prot265	433	18	13	16.8	16.8	72	48	54	36	sig
prot266	247	12	16	54	54	17	18	78	39	ns
prot267	331	14	18	21	18	15	11	22.5	21	ns
prot268	452	16	16	26	18	12	18	24	24	ns
prot269	348	10	11	12	13.2	13	15	19.2	13.2	ns
prot270	533	8	12	21	42	8	11	9	15	ns
prot271	342	10	12	6	21	16	6	12	16.5	sig
prot272	229	10	9	26	28	12	9	26	12	ns
prot273	581	8	13	8.4	10.8	10	14	20.4	12	ns
prot274	389	6	6	24	24	7	4	21	24	ns
prot275	368	8	12	7.5	10.5	8	11	10.5	12	ns
prot276	350	11	9	24	28	8	11	36	18	ns
prot277	502	13	4	10.8	7.2	10	8	13.2	9.6	ns
prot278	588	10	6	12	15	6	7	15	24	ns
prot279	404	8	6	16.5	7.5	12	9	9	9	ns
prot280	281	3	4	6	10	4	4	18	16	sig
prot281	475	4	5	7.2	9.6	7	10	9.6	4.8	ns
prot282	264	4	4	12	24	8	3	33	18	ns
prot283	428	10	4	7.5	9	1	5	4.5	15	ns
prot284	605	2	5	8	16	3	4	10	14	ns
prot285	546	7	4	4.8	8.4	2	5	10.8	7.2	ns
prot286	393	8	5	18	18	10	4	18	9	ns
prot287	651	4	3	12	3	16	12	21	9	sig
prot288	386	5	8	6	10	5	5	16	12	ns
prot289	127	212	175	244.8	256.8	181	215	235.2	231.6	ns
prot290	307	120	129	450	447	140	131	384	417	ns
prot291	151	72	63	100.5	118.5	63	81	105	93	ns
prot292	246	28	33	76	74	36	43	60	70	ns
prot293	201	50	35	42	57.6	29	33	46.8	25.2	ns
prot294	295	30	33	99	84	30	36	81	84	ns
prot295	377	28	26	40.5	34.5	23	32	51	34.5	ns
prot296	232	23	24	68	40	31	25	62	66	ns
prot297	333	30	30	38.4	27.6	23	20	21.6	32.4	ns
prot298	276	12	25	51	63	30	21	84	69	ns
prot299	225	28	12	27	36	22	25	40.5	30	ns
prot300	152	19	19	38	42	27	22	38	30	ns
prot301	268	19	23	31.2	30	20	25	27.6	26.4	ns
prot302	261	25	24	48	87	36	62	114	114	sig
prot303	234	22	14	39	28.5	30	24	22.5	25.5	ns
prot304	203	20	21	44	42	14	21	42	32	ns
prot305	277	21	14	16.8	14.4	12	21	20.4	18	ns
prot306	224	16	23	24	51	57	63	198	180	sig
prot307	260	15	16	33	19.5	14	18	28.5	22.5	ns
prot308	278	20	14	28	22	23	17	40	46	ns
prot309	420	17	18	15.6	18	11	15	13.2	21.6	ns
prot310	424	20	11	39	42	18	15	33	36	ns
prot311	219	12	7	16.5	31.5	9	18	21	22.5	ns
prot312	277	15	16	30	26	13	8	22	16	ns
prot313	279	7	6	3.6	16.8	8	9	9.6	13.2	ns
prot314	558	12	11	48	39	7	12	72	60	sig
prot315	822	6	9	6	16.5	8	10	15	9	ns
prot316	423	9	15	20	24	22	20	72	20	sig
prot317	301	2	5	16.8	14.4	8	6	14.4	3.6	ns
prot318	477	7	12	33	42	10	6	27	30	ns
prot319	354	6	7	7.5	15	7	6	16.5	12	ns
prot320	538	8	14	14	12	18	15	66	42	sig
prot321	330	9	11	10.8	12	6	10	14.4	15.6	ns
prot322	345	4	6	15	24	5	9	27	18	ns
prot323	290	9	5	18	13.5	7	8	15	4.5	ns
prot324	587	7	13	18	18	7	7	14	14	ns
prot325	416	3	5	8.4	6	5	4	8.4	6	ns
prot326	806	8	1	30	21	8	16	54	54	sig
prot327	243	8	8	12	12	27	24	18	31.5	sig
prot328	674	9	10	14	16	9	11	12	8	ns
prot329	297	4	6	12	10.8	10	4	10.8	10.8	ns
prot330	558	3	7	15	21	6	6	18	15	ns
prot331	340	4	2	0	13.5	4	6	12	9	ns
prot332	546	6	7	16	16	12	10	18	18	sig
prot333	193	3	7	13.2	4.8	2	8	7.2	10.8	ns
prot334	641	4	5	6	24	8	8	21	15	ns
prot335	452	7	7	0	7.5	3	8	6	12	ns
prot336	481	6	5	12	2	5	7	4	6	ns
prot337	355	6	5	7.2	0	4	6	6	8.4	ns
prot338	530	6	3	15	18	9	1	18	6	ns
prot339	374	6	3	1.5	9	5	6	16.5	10.5	sig
prot340	253	4	8	10	10	9	4	14	16	ns
prot341	442	7	3	4.8	2.4	4	7	3.6	4.8	ns
prot342	861	4	3	6	9	4	6	18	12	ns
prot343	413	7	5	3	9	4	4	4.5	9	ns
prot344	648	4	1	8	10	3	3	4	12	ns
prot345	719	5	8	8.4	6	6	7	3.6	4.8	ns
prot346	786	4	6	9	12	4	6	39	21	ns
prot347	596	7	7	4.5	1.5	4	5	13.5	10.5	sig
prot348	777	2	4	6	6	3	6	20	4	sig
prot349	798	8	4	6	3.6	4	4	1.2	2.4	ns
prot350	141	203	221	708	696	222	243	741	627	ns
prot351	221	139	146	210	202.5	138	139	204	208.5	ns
prot352	283	72	55	118	138	54	75	140	126	ns
prot353	246	59	56	76.8	73.2	51	57	63.6	90	ns
prot354	212	48	37	177	138	48	60	141	144	ns
prot355	219	37	39	43.5	61.5	27	37	54	60	ns
prot356	448	35	37	74	78	36	34	108	74	ns
prot357	351	43	33	27.6	57.6	36	45	54	43.2	ns
prot358	161	34	27	69	93	22	34	105	117	ns
prot359	178	21	32	48	28.5	56	76	75	60	sig
prot360	178	21	20	56	50	17	24	38	28	ns
prot361	250	26	21	16.8	22.8	22	19	16.8	27.6	ns
prot362	238	21	25	93	87	38	34	114	156	sig
prot363	261	17	14	36	24	25	26	25.5	25.5	ns
prot364	194	15	22	54	36	27	30	60	76	sig
prot365	234	21	22	31.2	24	16	22	33.6	22.8	ns
prot366	337	24	11	66	48	16	28	54	69	ns
prot367	296	17	18	22.5	28.5	16	21	36	31.5	sig
prot368	248	11	12	26	18	21	16	32	30	ns
prot369	311	20	17	14.4	27.6	45	51	68.4	46.8	sig
prot370	224	14	6	27	30	14	13	48	54	sig
prot371	279	13	10	15	18	11	15	27	25.5	ns
prot372	471	17	15	38	28	29	27	80	62	sig
prot373	218	8	14	13.2	15.6	13	9	9.6	14.4	ns
prot374	249	15	11	24	42	16	30	60	45	sig
prot375	312	13	13	27	19.5	36	27	45	81	sig
prot376	402	17	11	32	20	12	12	10	26	ns
prot377	196	11	11	20.4	15.6	15	12	24	16.8	ns
prot378	285	11	12	21	57	21	11	54	51	ns
prot379	292	13	15	13.5	10.5	6	13	16.5	19.5	ns
prot380	227	8	13	16	34	8	12	16	26	ns
prot381	322	9	10	13.2	7.2	9	10	13.2	9.6	ns
prot382	449	6	10	27	24	14	8	33	30	ns
prot383	373	18	13	16.5	19.5	13	9	18	12	ns
prot384	239	12	10	28	22	5	12	26	28	ns
prot385	235	13	5	13.2	10.8	7	8	15.6	3.6	ns
prot386	267	15	8	30	27	12	11	21	18	sig
prot387	262	8	8	9	22.5	9	7	10.5	15	ns
prot388	241	6	8	12	20	11	10	14	16	sig
prot389	315	3	5	3.6	12	9	15	14.4	18	sig
prot390	997	9	6	15	30	11	11	12	18	ns
prot391	392	7	6	4.5	12	7	5	12	7.5	ns
prot392	558	5	9	8	14	5	7	12	12	ns
prot393	468	11	10	6	3.6	7	6	2.4	7.2	ns
prot394	253	3	7	18	15	4	8	9	12	ns
prot395	248	5	5	10.5	9	11	10	7.5	6	ns
prot396	527	9	8	18	2	8	9	12	32	ns
prot397	432	3	2	8.4	7.2	5	7	8.4	1.2	ns
prot398	455	10	6	12	24	6	6	12	27	ns
prot399	529	2	2	7.5	3	4	3	6	4.5	ns
prot400	375	8	3	8	10	3	6	6	10	ns
prot401	287	6	5	7.2	2.4	2	5	8.4	3.6	ns
prot402	332	2	8	18	12	5	8	6	24	ns
prot403	541	5	4	7.5	3	10	4	13.5	1.5	ns
prot404	280	5	4	10	18	8	4	12	4	ns
prot405	458	6	7	9.6	4.8	1	9	4.8	7.2	ns
prot406	291	6	7	9	9	10	6	12	3	sig
prot407	548	6	6	4.5	6	11	14	7.5	19.5	sig
prot408	292	2	3	10	4	4	3	6	10	ns
prot409	559	4	5	4.8	1.2	7	4	0	6	ns
prot410	859	4	3	9	12	7	6	15	12	ns
prot411	484	5	3	1.5	6	2	6	6	6	ns
prot412	117	160	143	328	278	164	163	334	356	sig
prot413	182	119	125	148.8	133.2	132	132	141.6	140.4	ns
prot414	226	119	105	345	333	106	114	324	297	ns
prot415	179	66	68	96	117	138	148	183	213	sig
prot416	129	65	58	128	142	77	62	124	110	ns
prot417	222	51	53	43.2	50.4	40	40	66	72	ns
prot418	353	34	40	87	99	46	30	120	120	ns
prot419	157	48	42	76.5	49.5	38	44	63	43.5	ns
prot420	376	38	22	52	64	26	26	38	62	ns
prot421	429	23	24	34.8	38.4	30	25	38.4	31.2	ns
prot422	182	15	27	51	66	32	32	114	123	sig
prot423	187	25	21	22.5	33	18	20	39	39	ns
prot424	206	19	24	46	44	23	21	42	48	ns
prot425	319	22	16	32.4	30	28	18	25.2	27.6	ns
prot426	533	17	20	69	72	22	21	63	72	ns
prot427	182	26	23	31.5	43.5	29	18	33	18	ns
prot428	260	18	15	32	32	26	17	48	34	ns
prot429	181	19	19	21.6	13.2	19	18	19.2	26.4	ns
prot430	246	17	14	48	54	16	19	63	24	ns
prot431	156	12	14	25.5	27	20	40	42	42	sig
prot432	213	17	11	28	32	21	16	38	42	ns
prot433	295	15	3	14.4	13.2	33	21	43.2	39.6	sig
prot434	610	12	11	42	27	23	20	24	69	sig
prot435	152	10	12	16.5	21	15	14	15	28.5	ns
prot436	470	9	10	26	24	5	17	26	20	ns
prot437	278	6	16	12	16.8	5	9	13.2	10.8	ns
prot438	250	19	12	30	18	14	32	72	66	sig
prot439	265	14	19	15	16.5	13	10	15	15	ns
prot440	327	9	7	18	28	7	9	6	16	ns
prot441	577	7	14	9.6	8.4	13	8	8.4	10.8	ns
prot442	236	6	5	18	27	7	11	18	27	ns
prot443	347	7	8	15	13.5	4	12	15	19.5	ns
prot444	177	8	11	18	14	13	11	22	24	ns
prot445	261	12	7	9.6	7.2	15	24	18	21.6	sig
prot446	357	10	3	33	21	8	9	27	18	sig
prot447	379	13	13	9	10.5	18	16	33	33	sig
prot448	172	12	7	20	10	11	8	20	4	ns
prot449	161	12	9	7.2	13.2	15	9	12	4.8	ns
prot450	466	8	11	30	24	6	10	18	30	ns
prot451	165	9	4	18	12	7	10	12	16.5	ns
prot452	245	5	10	16	10	7	6	16	12	sig
prot453	222	13	7	6	9.6	8	14	9.6	9.6	ns
prot454	428	3	7	24	30	8	4	24	9	ns
prot455	227	5	9	9	10.5	14	10	21	24	sig
prot456	420	6	8	16	22	8	12	10	10	ns
prot457	171	5	6	8.4	8.4	9	3	10.8	6	ns
prot458	307	6	12	21	15	11	8	15	15	ns
prot459	230	3	5	16.5	10.5	3	6	15	10.5	ns
prot460	343	5	3	16	20	5	13	22	14	ns
prot461	441	4	9	10.8	9.6	4	11	15.6	9.6	sig
prot462	415	0	3	18	27	10	3	18	21	ns
prot463	270	7	6	7.5	12	4	11	9	13.5	ns
prot464	711	4	4	8	8	7	1	8	16	ns
prot465	321	5	7	14.4	4.8	6	5	3.6	7.2	ns
prot466	238	6	7	12	18	10	8	42	30	sig
prot467	320	4	6	4.5	6	4	6	3	1.5	ns
prot468	274	6	5	16	8	9	12	42	42	sig
prot469	364	11	9	10.8	13.2	8	6	7.2	10.8	ns
prot470	361	10	2	36	15	5	6	18	30	ns
prot471	262	6	3	7.5	4.5	8	8	3	4.5	ns
prot472	513	7	9	10	14	6	2	12	16	ns
prot473	569	3	6	13.2	8.4	9	21	28.8	18	sig
prot474	387	7	4	15	9	4	4	9	15	ns
prot475	447	5	1	4.5	16.5	4	3	18	4.5	ns
prot476	378	10	5	16	8	4	1	6	2	ns
prot477	251	7	3	4.8	2.4	6	3	6	3.6	ns
prot478	468	2	3	9	12	4	5	6	9	ns
prot479	544	3	3	7.5	4.5	1	7	4.5	1.5	ns
prot480	244	4	4	4	6	2	4	14	10	ns
prot481	327	4	5	4.8	9.6	4	3	6	13.2	ns
prot482	494	4	3	12	12	4	4	9	12	ns
prot483	192	182	169	262.5	264	171	183	223.5	262.5	ns
prot484	243	114	117	234	248	134	135	260	254	ns
prot485	149	38	37	58.8	54	42	42	56.4	60	ns
prot486	236	39	40	129	171	34	44	108	126	ns
prot487	134	33	33	55.5	61.5	93	87	148.5	207	sig
prot488	103	34	39	62	70	37	33	70	58	ns
prot489	103	33	25	38.4	50.4	45	34	42	52.8	ns
prot490	103	40	33	102	99	33	45	93	126	ns
prot491	271	27	37	55.5	42	24	31	57	40.5	ns
prot492	257	28	34	58	50	19	26	46	62	ns
prot493	174	15	19	26.4	20.4	22	17	18	21.6	ns
prot494	165	19	32	96	90	28	28	84	93	ns
prot495	251	21	25	36	27	23	19	34.5	48	ns
prot496	265	28	23	42	48	40	34	68	84	sig
prot497	193	30	23	19.2	32.4	26	23	30	25.2	ns
prot498	137	22	21	57	72	25	20	72	66	ns
prot499	149	20	26	28.5	34.5	19	14	34.5	33	ns
prot500	291	16	26	46	50	21	21	52	48	ns
prot501	227	21	24	21.6	24	18	21	27.6	21.6	ns
prot502	198	25	24	45	54	21	24	96	66	sig
prot503	194	18	16	18	34.5	23	19	45	30	ns
prot504	234	17	17	16	32	19	14	40	24	ns
prot505	247	13	17	16.8	27.6	12	9	21.6	10.8	ns
prot506	145	18	24	45	45	15	15	48	39	ns
prot507	141	15	14	21	25.5	15	12	19.5	31.5	ns
prot508	187	19	6	28	16	11	10	30	16	ns
prot509	165	12	18	12	20.4	11	22	18	21.6	ns
prot510	166	10	7	54	33	14	11	42	30	ns
prot511	225	19	15	22.5	27	15	17	25.5	15	ns
prot512	239	10	12	36	24	14	15	24	26	ns
prot513	275	17	16	12	18	11	15	12	22.8	ns
prot514	206	7	14	39	36	16	16	27	30	ns
prot515	322	8	19	13.5	12	19	7	13.5	16.5	ns
prot516	178	15	9	46	28	19	15	38	32	ns
prot517	227	8	10	18	10.8	13	10	15.6	10.8	ns
prot518	237	9	13	42	24	12	11	30	48	ns
prot519	254	17	16	21	15	12	16	19.5	18	ns
prot520	208	10	7	24	28	10	13	20	14	ns
prot521	153	12	17	13.2	6	7	19	18	20.4	ns
prot522	244	17	14	51	33	13	12	36	45	ns
prot523	287	7	17	15	25.5	10	8	21	4.5	ns
prot524	206	13	8	14	28	9	14	30	24	ns
prot525	244	5	6	12	15.6	11	18	14.4	19.2	sig
prot526	383	9	11	30	24	9	7	21	21	ns
prot527	184	12	8	12	13.5	11	12	6	16.5	ns
prot528	377	13	6	14	20	21	10	30	44	sig
prot529	355	3	7	18	10.8	7	8	3.6	12	ns
prot530	129	10	9	33	24	10	11	27	42	ns
prot531	162	9	6	21	9	7	12	13.5	13.5	ns
prot532	184	9	9	20	24	7	7	4	14	ns
prot533	347	2	7	10.8	8.4	3	4	13.2	4.8	ns
prot534	203	5	7	15	12	4	4	15	24	ns
prot535	1930	10	13	12	6	6	7	10.5	15	ns
prot536	316	6	6	16	20	5	13	22	14	ns
prot537	198	11	10	6	7.2	7	11	9.6	12	ns
prot538	250	2	5	15	21	9	7	42	33	sig
prot539	265	11	4	13.5	10.5	9	8	6	13.5	ns
prot540	469	7	6	18	20	18	5	24	10	ns
prot541	563	7	6	7.2	9.6	11	9	16.8	16.8	sig
prot542	290	5	9	39	33	10	7	21	15	ns
prot543	338	3	5	12	9	2	4	3	1.5	ns
prot544	449	7	8	8	6	4	5	8	6	ns
prot545	273	4	6	4.8	9.6	2	11	3.6	6	ns
prot546	412	9	7	30	24	6	3	27	36	ns
prot547	170	7	7	9	9	6	6	18	12	sig
prot548	478	4	3	12	12	8	8	16	20	ns
prot549	302	8	5	7.2	4.8	5	7	6	6	ns
prot550	167	6	6	18	6	0	4	12	9	ns
prot551	151	9	6	4.5	4.5	6	11	7.5	7.5	ns
prot552	816	4	6	18	4	6	9	16	8	ns
prot553	279	3	12	4.8	3.6	4	5	8.4	3.6	ns
prot554	320	5	4	12	9	6	4	15	15	ns
prot555	351	4	7	12	3	6	7	10.5	1.5	ns
prot556	242	3	3	20	8	3	6	20	4	ns
prot557	276	4	4	3.6	9.6	3	5	7.2	4.8	ns
prot558	565	5	2	12	18	2	3	21	18	ns
prot559	356	3	3	7.5	4.5	4	0	4.5	6	ns
prot560	162	6	7	6	6	4	2	4	12	sig
prot561	155	3	9	2.4	9.6	5	4	4.8	3.6	ns
prot562	484	2	3	18	3	5	3	9	9	ns
prot563	462	6	7	10.5	6	5	6	6	6	ns
prot564	989	1	5	6	6	1	5	20	0	ns
prot565	353	3	5	2.4	7.2	3	2	3.6	3.6	ns
prot566	382	3	4	12	18	6	5	18	18	ns
prot567	1092	4	1	4.5	9	6	2	4.5	6	ns
prot568	158	2	5	8	6	5	0	10	16	ns
prot569	829	3	4	4.8	9.6	1	7	1.2	7.2	sig
prot570	600	7	5	3	3	5	4	6	9	ns
prot571	743	2	4	1.5	4.5	5	5	3	9	sig
prot572	271	8	5	2	4	1	0	4	8	ns
prot573	774	5	4	4.8	6	3	0	1.2	4.8	ns
prot574	617	2	0	6	0	1	1	3	6	sig
prot575	120	165	187	262.5	270	177	172	267	283.5	ns
prot576	257	145	131	268	344	138	151	326	268	ns
prot577	138	131	140	146.4	182.4	146	141	168	168	ns
prot578	126	74	72	234	255	80	79	258	213	ns
prot579	126	83	78	114	154.5	78	86	127.5	105	ns
prot580	126	88	85	166	194	98	110	214	190	sig
prot581	126	80	81	106.8	96	118	130	126	165.6	sig
prot582	126	81	94	285	252	75	98	276	234	ns
prot583	126	80	82	106.5	127.5	249	246	436.5	391.5	sig
prot584	126	88	87	144	156	68	71	186	208	ns
prot585	433	90	89	106.8	117.6	87	82	85.2	115.2	ns
prot586	258	40	38	135	111	26	37	57	99	ns
prot587	219	26	29	22.5	42	26	34	54	45	ns
prot588	274	28	33	52	68	36	27	50	50	ns
prot589	211	27	32	25.2	28.8	19	27	16.8	25.2	ns
prot590	203	20	26	42	78	19	29	54	57	ns
prot591	210	19	25	34.5	46.5	23	26	22.5	43.5	ns
prot592	190	26	17	40	76	16	23	54	48	ns
prot593	164	26	26	26.4	26.4	26	21	28.8	24	ns
prot594	159	28	12	60	66	38	42	90	102	sig
prot595	171	28	26	33	31.5	38	32	54	48	sig
prot596	153	18	25	44	40	21	30	40	20	ns
prot597	176	14	15	21.6	28.8	16	14	32.4	30	ns
prot598	192	17	20	30	42	17	13	66	84	ns
prot599	352	18	11	31.5	31.5	19	21	25.5	15	ns
prot600	146	22	20	36	38	9	19	30	24	ns
prot601	323	11	10	12	14.4	13	17	15.6	21.6	ns
prot602	258	16	18	51	39	21	24	42	30	ns
prot603	152	11	20	21	15	15	19	18	15	ns
prot604	76	18	19	20	24	14	18	42	36	ns
prot605	128	17	18	15.6	16.8	24	11	16.8	13.2	ns
prot606	187	27	15	57	75	22	17	63	93	ns
prot607	160	17	13	15	27	13	19	27	13.5	ns
prot608	315	24	13	22	24	26	14	30	30	ns
prot609	129	12	11	15.6	16.8	26	30	16.8	26.4	sig
prot610	185	12	14	36	51	13	5	51	27	ns
prot611	146	18	11	21	18	8	13	12	10.5	ns
prot612	241	14	9	46	26	28	22	68	40	sig
prot613	222	18	23	26.4	13.2	16	9	16.8	26.4	ns
prot614	205	6	10	18	33	10	12	27	36	ns
prot615	240	7	16	10.5	12	13	17	21	7.5	ns
prot616	99	15	15	20	22	10	10	24	14	ns
prot617	643	10	7	10.8	15.6	15	10	18	16.8	sig
prot618	239	15	9	27	36	26	27	27	84	sig
prot619	383	15	15	28.5	13.5	18	12	27	10.5	sig
prot620	247	10	9	20	28	10	10	12	20	ns
prot621	189	10	6	15.6	15.6	9	12	22.8	13.2	ns
prot622	171	12	9	48	48	11	10	45	21	ns
prot623	326	9	7	18	12	9	10	16.5	12	ns
prot624	231	9	12	14	6	9	6	14	26	ns
prot625	153	8	17	8.4	13.2	14	15	14.4	21.6	sig
prot626	268	7	9	36	39	12	9	39	36	ns
prot627	204	5	9	7.5	12	9	10	13.5	13.5	ns
prot628	191	7	14	16	22	25	13	32	36	sig
prot629	114	8	9	8.4	12	9	10	16.8	19.2	sig
prot630	419	9	13	39	42	30	22	60	36	sig
prot631	141	12	9	12	10.5	16	12	13.5	15	ns
prot632	128	5	5	10	24	13	15	24	16	ns
prot633	164	4	8	10.8	8.4	4	5	7.2	2.4	ns
prot634	274	12	7	30	18	14	13	27	36	ns
prot635	188	12	13	16.5	21	12	9	12	27	ns
prot636	372	10	6	18	14	8	6	14	14	ns
prot637	365	11	11	13.2	9.6	3	4	6	14.4	ns
prot638	145	12	5	21	30	11	10	27	15	ns
prot639	159	9	8	13.5	9	7	8	18	15	ns
prot640	379	3	5	10	12	5	7	8	18	ns
prot641	190	8	15	8.4	8.4	5	7	9.6	12	ns
prot642	194	11	12	30	42	6	9	27	24	ns
prot643	178	7	2	7.5	19.5	9	9	15	10.5	ns
prot644	181	9	9	14	20	8	9	8	10	ns
prot645	321	9	4	13.2	10.8	13	13	14.4	4.8	ns
prot646	192	13	8	33	12	11	6	15	18	ns
prot647	352	10	8	18	7.5	15	8	12	7.5	ns
prot648	118	10	7	22	16	7	13	26	28	sig
prot649	410	5	9	7.2	7.2	7	8	4.8	7.2	ns
prot650	403	9	5	21	18	14	8	30	42	sig
prot651	199	5	8	18	9	12	18	18	9	sig
prot652	457	3	8	10	18	10	10	30	18	sig
prot653	221	7	6	13.2	13.2	9	3	7.2	6	ns
prot654	216	6	8	36	12	7	8	18	27	ns
prot655	217	7	10	16.5	9	20	20	15	39	sig
prot656	172	5	6	20	22	6	5	10	10	ns
prot657	268	4	8	7.2	8.4	4	4	4.8	9.6	ns
prot658	583	9	9	33	24	9	5	24	27	ns
prot659	229	5	2	13.5	7.5	6	9	9	4.5	ns
prot660	177	7	4	22	26	6	8	16	12	ns
prot661	142	5	6	12	8.4	6	8	12	4.8	ns
prot662	178	9	6	27	12	21	27	45	90	sig
prot663	111	5	11	12	7.5	4	6	10.5	7.5	ns
prot664	116	10	11	10	18	5	6	18	14	ns
prot665	325	6	10	7.2	10.8	3	7	7.2	8.4	ns
prot666	268	2	2	15	18	5	9	27	18	ns
prot667	599	8	6	6	9	8	11	10.5	18	ns
prot668	341	5	7	6	16	5	5	10	24	ns
prot669	172	5	1	4.8	9.6	6	6	4.8	4.8	ns
prot670	204	8	5	9	15	2	9	24	6	ns
prot671	171	9	7	12	9	14	10	15	6	sig
prot672	255	5	5	16	14	4	2	20	14	ns
prot673	180	6	3	4.8	4.8	5	5	1.2	3.6	ns
prot674	215	3	0	21	9	1	14	18	18	ns
prot675	211	7	8	6	9	14	2	18	18	sig
prot676	234	5	6	8	12	1	4	6	8	ns
prot677	214	3	6	7.2	8.4	3	6	6	15.6	ns
prot678	180	5	4	21	27	10	7	12	15	ns
prot679	292	2	3	7.5	4.5	5	7	6	6	ns
prot680	387	9	5	16	18	6	2	12	6	ns
prot681	283	5	5	3.6	6	9	21	18	7.2	sig
prot682	351	6	3	6	12	4	3	12	21	ns
prot683	502	9	7	10.5	12	4	5	4.5	6	ns
prot684	484	5	2	14	6	6	2	8	10	ns
prot685	345	1	3	6	1.2	4	3	8.4	3.6	ns
prot686	448	3	2	18	6	2	2	24	15	ns
prot687	277	5	6	4.5	10.5	0	5	10.5	7.5	ns
prot688	737	1	4	4	12	12	4	8	16	sig
prot689	159	7	6	2.4	8.4	4	7	4.8	1.2	ns
prot690	153	3	5	24	9	3	3	21	24	ns
prot691	321	4	9	7.5	9	3	7	6	3	ns
prot692	373	4	3	6	10	6	3	6	8	ns
prot693	124	3	6	3.6	2.4	7	4	4.8	8.4	sig
prot694	330	4	2	6	15	5	3	3	9	ns
prot695	319	3	4	7.5	1.5	3	2	7.5	3	ns
prot696	272	4	5	6	4	7	1	6	12	ns
prot697	296	3	3	6	1.2	8	5	6	1.2	ns
prot698	167	5	4	12	15	5	4	15	12	ns
prot699	832	8	2	4.5	3	3	7	4.5	4.5	ns
prot700	461	7	5	4	8	3	4	8	8	ns
prot701	152	2	4	1.2	7.2	3	5	4.8	12	ns
prot702	247	2	4	21	12	4	6	24	6	ns
prot703	311	4	2	4.5	3	6	6	6	7.5	ns
prot704	299	2	5	4	8	6	7	8	10	ns
prot705	383	0	1	2.4	0	3	0	3.6	3.6	ns
prot706	426	5	6	6	3	2	12	12	9	sig
prot707	155	4	3	12	7.5	1	9	9	3	ns
prot708	989	3	2	6	14	1	3	6	10	ns
prot709	187	0	3	2.4	1.2	18	6	3.6	14.4	sig
prot710	366	4	2	12	9	2	4	12	21	sig
prot711	715	5	4	10.5	4.5	2	0	7.5	3	ns
prot712	830	6	3	4	6	3	3	4	0	ns
prot713	177	3	3	1.2	4.8	4	6	6	6	ns
prot714	632	1	1	9	12	3	6	3	12	ns
prot715	444	4	5	6	6	2	6	9	13.5	sig
prot716	1241	3	1	8	0	8	4	12	16	sig
prot717	685	5	4	0	0	3	2	8.4	2.4	ns
prot718	387	2	2	3	9	1	0	3	12	ns
prot719	322	4	0	6	3	4	0	4.5	1.5	ns
prot720	735	5	0	6	2	2	1	0	0	ns
prot721	186	50	42	43.2	55.2	33	39	42	43.2	ns
prot722	156	37	40	138	99	44	42	129	108	ns
prot723	282	44	44	55.5	81	44	52	55.5	57	ns
prot724	140	27	35	66	38	31	31	66	46	ns
prot725	137	30	28	24	31.2	28	25	30	25.2	ns
prot726	124	25	29	78	84	72	54	198	243	sig
prot727	169	21	24	31.5	24	19	16	22.5	36	ns
prot728	142	25	24	40	32	52	43	68	90	sig
prot729	162	34	24	25.2	27.6	40	52	51.6	60	sig
prot730	200	27	27	36	60	22	22	60	66	ns
prot731	156	13	19	25.5	16.5	12	21	28.5	37.5	ns
prot732	306	13	15	42	34	15	13	30	28	ns
prot733	174	17	11	12	10.8	11	11	20.4	18	ns
prot734	194	22	18	42	75	38	26	96	102	sig
prot735	103	14	10	19.5	21	60	60	90	40.5	sig
prot736	172	18	11	28	36	10	9	26	30	ns
prot737	180	10	16	20.4	9.6	16	12	16.8	20.4	ns
prot738	184	9	12	33	36	8	9	33	39	ns
prot739	230	14	9	21	28.5	14	18	18	18	ns
prot740	187	10	9	26	12	12	9	34	28	ns
prot741	189	11	4	10.8	16.8	16	15	22.8	16.8	ns
prot742	180	14	20	48	45	17	14	42	60	ns
prot743	294	11	20	18	22.5	30	27	45	54	sig
prot744	186	10	7	28	26	15	10	18	24	ns
prot745	225	11	13	10.8	8.4	15	10	10.8	15.6	ns
prot746	174	10	12	33	42	12	9	30	42	ns
prot747	208	9	6	12	16.5	14	16	19.5	24	ns
prot748	217	13	9	14	20	25	20	46	32	sig
prot749	112	11	10	14.4	9.6	7	11	13.2	14.4	ns
prot750	206	13	13	33	48	7	8	42	33	ns
prot751	166	4	7	25.5	10.5	7	4	22.5	4.5	ns
prot752	113	6	8	18	14	11	14	12	20	ns
prot753	169	11	14	12	13.2	21	30	14.4	25.2	sig
prot754	313	11	9	21	24	13	5	33	27	ns
prot755	197	12	9	16.5	13.5	11	7	9	16.5	ns
prot756	124	10	5	6	16	16	16	14	10	sig
prot757	246	6	12	6	7.2	4	3	9.6	8.4	ns
prot758	258	10	5	33	27	6	13	18	12	ns
prot759	168	6	4	9	10.5	7	7	16.5	10.5	ns
prot760	260	10	8	12	22	11	8	14	14	sig
prot761	243	7	12	6	14.4	9	6	12	3.6	ns
prot762	124	8	9	24	30	7	7	45	24	ns
prot763	208	11	4	13.5	21	7	8	7.5	15	ns
prot764	217	3	3	20	12	7	3	2	20	ns
prot765	197	9	10	9.6	12	5	10	13.2	6	ns
prot766	177	6	1	12	18	7	7	12	24	ns
prot767	146	12	8	4.5	9	6	6	12	9	ns
prot768	157	1	5	2	14	10	6	16	24	sig
prot769	270	5	4	6	8.4	15	9	10.8	9.6	sig
prot770	264	8	6	30	27	1	6	18	18	ns
prot771	274	6	12	7.5	10.5	8	8	9	10.5	ns
prot772	156	9	3	16	8	7	3	14	12	ns
prot773	252	11	4	6	8.4	11	6	12	7.2	ns
prot774	356	6	6	21	24	7	4	12	12	ns
prot775	180	6	8	10.5	10.5	7	7	16.5	9	ns
prot776	251	8	5	20	12	5	1	10	8	ns
prot777	156	7	10	12	8.4	16	16	13.2	13.2	sig
prot778	227	8	6	21	6	4	5	6	39	ns
prot779	116	8	5	10.5	6	14	8	9	18	sig
prot780	154	3	5	12	14	9	13	32	8	sig
prot781	198	8	9	12	10.8	7	3	12	8.4	ns
prot782	236	4	3	30	21	10	9	9	9	ns
prot783	184	5	8	6	4.5	9	3	15	15	ns
prot784	122	1	3	10	8	3	6	6	18	ns
prot785	91	2	8	6	2.4	8	10	8.4	2.4	ns
prot786	274	4	4	15	15	14	10	36	54	sig
prot787	152	4	4	6	9	3	6	9	9	ns
prot788	162	1	4	4	4	6	3	14	12	ns
prot789	158	5	5	2.4	6	7	5	4.8	4.8	ns
prot790	463	3	11	15	15	4	8	21	9	ns
prot791	312	5	6	9	6	6	4	4.5	6	ns
prot792	261	4	6	6	8	7	5	8	8	ns
prot793	392	7	10	2.4	13.2	6	9	7.2	6	ns
prot794	182	10	3	18	21	2	5	18	18	ns
prot795	310	6	3	10.5	9	5	7	6	9	ns
prot796	382	4	7	10	10	5	10	10	14	sig
prot797	113	2	8	4.8	8.4	10	7	9.6	2.4	ns
prot798	111	3	3	12	3	12	15	27	9	sig
prot799	418	5	6	10.5	4.5	5	1	6	4.5	ns
prot800	185	4	7	8	2	18	9	48	24	sig
prot801	163	1	2	8.4	6	7	11	8.4	6	sig
prot802	238	5	5	12	12	2	2	21	21	ns
prot803	282	1	4	3	10.5	1	1	9	3	ns
prot804	305	7	8	8	2	5	1	32	2	sig
prot805	292	4	6	3.6	3.6	2	4	2.4	6	ns
prot806	427	2	6	15	15	4	7	9	6	ns
prot807	234	1	2	3	7.5	2	9	1.5	4.5	ns
prot808	233	7	5	10	12	8	4	16	16	sig
prot809	425	3	10	3.6	3.6	10	16	9.6	16.8	sig
prot810	95	5	4	3	24	4	2	0	18	ns
prot811	241	7	3	1.5	4.5	8	3	4.5	1.5	ns
prot812	201	5	4	10	10	4	7	10	12	ns
prot813	474	2	0	2.4	4.8	4	3	3.6	6	ns
prot814	437	5	4	15	6	4	1	9	12	ns
prot815	411	4	9	10.5	1.5	4	3	1.5	4.5	ns
prot816	333	2	5	4	6	3	1	12	6	ns
prot817	449	1	5	1.2	3.6	7	3	6	3.6	ns
prot818	256	2	4	9	3	5	5	6	12	sig
prot819	292	1	3	1.5	1.5	5	7	4.5	3	ns
prot820	669	3	5	6	12	4	4	12	8	ns
prot821	378	0	5	2.4	1.2	1	2	1.2	6	ns
prot822	373	1	2	6	6	2	2	15	9	ns
prot823	327	4	1	1.5	1.5	1	2	7.5	9	sig
prot824	180	4	5	2	10	0	4	10	4	ns
prot825	357	3	4	6	3.6	3	4	2.4	4.8	ns
prot826	791	4	3	3	15	0	3	18	9	ns
prot827	1037	0	4	9	3	2	6	9	4.5	ns
prot828	223	1	2	10	6	6	1	2	6	ns
prot829	417	3	6	2.4	3.6	6	1	6	2.4	ns
prot830	310	1	5	3	6	3	2	3	15	ns
prot831	796	1	4	3	6	6	3	3	3	ns
prot832	385	3	2	10	4	1	1	4	2	ns
prot833	399	0	4	8.4	2.4	2	4	2.4	1.2	ns
prot834	661	10	1	6	3	1	5	12	9	ns
prot835	648	2	3	9	1.5	9	9	4.5	22.5	sig
prot836	172	1	1	4	0	1	4	0	6	ns
prot837	459	2	3	1.2	3.6	2	4	2.4	4.8	ns
prot838	266	1	0	3	0	2	8	24	18	sig
prot839	85	55	57	76.5	84	51	45	91.5	90	ns
prot840	185	63	57	118	112	62	62	116	122	ns
prot841	130	52	60	72	54	51	54	74.4	75.6	ns
prot842	128	47	49	162	180	72	81	261	240	sig
prot843	130	67	56	82.5	81	54	54	81	79.5	ns
prot844	150	45	48	108	94	46	44	134	112	ns
prot845	94	34	35	40.8	55.2	40	37	38.4	52.8	ns
prot846	154	26	24	60	72	25	21	69	60	ns
prot847	76	20	27	39	36	27	24	36	37.5	ns
prot848	213	22	17	30	40	9	26	34	30	ns
prot849	51	16	15	18	20.4	33	34	33.6	36	sig
prot850	198	19	17	24	60	20	20	63	51	ns
prot851	150	12	19	27	30	17	20	16.5	34.5	ns
prot852	161	19	8	36	14	17	21	26	30	ns
prot853	227	18	10	13.2	15.6	12	16	10.8	18	ns
prot854	56	11	12	48	21	17	9	36	45	ns
prot855	107	9	15	15	27	31	23	39	24	sig
prot856	85	14	11	22	22	15	12	26	30	ns
prot857	191	10	13	12	7.2	9	16	13.2	10.8	ns
prot858	207	12	17	30	42	14	16	51	48	sig
prot859	313	12	10	9	10.5	10	12	19.5	15	ns
prot860	150	10	8	22	18	16	16	24	30	ns
prot861	446	9	9	10.8	13.2	29	20	30	26.4	sig
prot862	165	12	16	36	33	17	11	30	39	ns
prot863	164	11	7	16.5	9	6	14	13.5	18	ns
prot864	183	13	11	38	16	15	15	38	20	ns
prot865	112	6	10	14.4	9.6	13	11	14.4	10.8	ns
prot866	99	10	11	45	27	10	12	36	24	ns
prot867	162	8	10	22.5	13.5	5	8	16.5	10.5	ns
prot868	294	9	10	26	28	5	4	12	18	ns
prot869	219	10	6	14.4	8.4	6	10	12	15.6	ns
prot870	139	13	7	15	24	7	8	27	33	ns
prot871	1091	11	8	7.5	7.5	8	9	19.5	18	ns
prot872	153	15	16	14	14	8	6	16	22	ns
prot873	122	9	11	8.4	16.8	8	5	6	9.6	ns
prot874	308	7	12	36	18	14	10	30	48	ns
prot875	274	9	7	10.5	13.5	7	7	15	10.5	ns
prot876	168	10	9	24	30	10	11	28	22	ns
prot877	157	8	6	4.8	4.8	10	9	14.4	10.8	sig
prot878	171	12	7	24	24	16	18	42	30	sig
prot879	163	7	9	15	10.5	8	7	12	7.5	ns
prot880	78	4	6	18	14	13	8	8	14	ns
prot881	177	11	10	10.8	13.2	7	9	12	3.6	ns
prot882	198	16	6	48	12	4	8	24	27	ns
prot883	322	6	9	6	10.5	18	12	30	18	sig
prot884	145	4	7	20	16	11	7	16	16	ns
prot885	224	5	10	7.2	8.4	11	11	13.2	16.8	sig
prot886	155	4	6	21	15	7	14	42	21	sig
prot887	102	6	5	12	7.5	9	5	13.5	12	ns
prot888	207	5	4	18	6	9	6	16	8	ns
prot889	480	9	10	10.8	7.2	7	3	9.6	9.6	ns
prot890	104	10	7	30	18	10	10	36	48	sig
prot891	204	9	3	6	7.5	10	10	4.5	7.5	ns
prot892	248	5	5	10	22	3	5	14	24	ns
prot893	157	8	9	8.4	7.2	5	3	8.4	13.2	ns
prot894	132	6	2	9	15	6	3	15	15	ns
prot895	214	7	5	13.5	16.5	4	14	13.5	12	sig
prot896	219	6	7	8	10	5	1	4	16	ns
prot897	193	8	3	7.2	4.8	3	6	14.4	6	ns
prot898	155	6	6	30	18	3	6	15	9	ns
prot899	239	8	5	4.5	15	8	4	10.5	7.5	ns
prot900	116	6	5	16	14	5	11	12	10	ns
prot901	211	3	7	7.2	9.6	3	7	9.6	9.6	ns
prot902	156	4	6	15	12	10	7	12	30	ns
prot903	246	4	9	7.5	15	6	11	7.5	12	sig
prot904	218	6	7	4	14	4	8	8	14	ns
prot905	201	7	6	4.8	9.6	2	6	10.8	3.6	ns
prot906	111	6	0	15	12	3	5	21	6	ns
prot907	175	4	5	4.5	6	7	6	10.5	13.5	ns
prot908	195	10	4	12	14	2	4	10	6	ns
prot909	292	5	8	6	6	7	2	8.4	2.4	ns
prot910	173	2	2	12	15	6	4	6	12	ns
prot911	284	8	6	7.5	6	6	5	6	4.5	ns
prot912	151	2	4	6	10	7	9	6	6	ns
prot913	165	7	7	2.4	3.6	10	8	7.2	7.2	sig
prot914	132	3	4	18	24	5	1	9	15	ns
prot915	177	5	10	9	6	4	4	3	4.5	ns
prot916	137	5	6	14	18	6	5	12	8	ns
prot917	325	3	3	6	7.2	8	4	4.8	1.2	ns
prot918	192	6	2	15	24	3	2	18	18	ns
prot919	170	4	7	7.5	4.5	4	4	7.5	7.5	ns
prot920	157	5	5	10	6	4	4	4	14	ns
prot921	192	5	1	8.4	7.2	9	9	3.6	9.6	sig
prot922	474	4	4	24	18	7	3	6	18	ns
prot923	186	4	6	12	6	4	9	10.5	10.5	ns
prot924	428	5	4	10	10	5	3	4	8	ns
prot925	191	8	7	6	8.4	6	7	2.4	14.4	ns
prot926	169	3	4	9	15	4	4	6	18	ns
prot927	166	3	0	1.5	12	5	0	6	9	ns
prot928	290	1	3	10	12	4	4	8	4	ns
prot929	216	2	4	4.8	2.4	6	7	3.6	8.4	ns
prot930	103	4	4	15	9	5	3	9	3	ns
prot931	271	4	7	4.5	1.5	3	8	7.5	4.5	ns
prot932	147	3	1	2	4	3	5	4	10	ns
prot933	135	3	6	7.2	8.4	2	4	3.6	6	ns
prot934	135	5	6	9	9	3	7	3	0	ns
prot935	135	5	7	7.5	0	3	2	6	4.5	ns
prot936	135	2	2	2	4	6	18	16	12	sig
prot937	321	4	2	4.8	3.6	4	2	3.6	7.2	ns
prot938	164	6	7	12	3	7	4	12	21	sig
prot939	113	3	3	1.5	6	3	3	3	4.5	ns
prot940	271	1	5	6	6	10	4	4	16	sig
prot941	204	0	5	3.6	3.6	2	1	4.8	2.4	ns
prot942	276	5	4	12	15	2	3	21	3	ns
prot943	108	3	3	1.5	7.5	6	8	15	6	sig
prot944	91	7	2	4	6	4	2	2	0	ns
prot945	325	4	6	4.8	6	5	2	4.8	4.8	sig
prot946	114	2	3	0	18	1	3	15	15	ns
prot947	277	2	7	1.5	6	4	2	12	6	sig
prot948	118	1	0	8	6	2	4	4	6	sig
prot949	121	4	1	2.4	1.2	2	2	4.8	2.4	sig
prot950	198	2	2	6	6	1	1	12	6	ns
prot951	237	4	4	6	3	1	4	3	4.5	ns
prot952	220	2	1	4	8	2	3	6	6	sig
prot953	406	2	2	6	1.2	1	2	0	4.8	ns
prot954	391	2	2	6	18	5	2	3	3	ns
prot955	189	3	2	6	4.5	3	4	0	4.5	ns
prot956	232	3	0	0	4	1	4	4	2	ns
prot957	470	3	6	2.4	1.2	2	1	6	0	ns
prot958	527	2	2	3	0	4	4	3	3	sig
prot959	141	0	1	6	12	2	1	4.5	4.5	ns
prot960	602	1	5	4	4	2	1	2	0	ns
prot961	109	26	28	27.6	38.4	38	40	32.4	43.2	sig
prot962	258	24	29	114	72	26	31	81	78	ns
prot963	168	14	16	25.5	13.5	27	15	36	24	sig
prot964	177	19	21	24	32	15	15	38	30	ns
prot965	104	15	14	18	13.2	6	17	8.4	16.8	ns
prot966	187	11	4	45	42	14	10	36	36	sig
prot967	134	8	18	15	18	45	45	81	72	sig
prot968	153	10	9	20	20	12	11	22	30	ns
prot969	125	15	14	15.6	13.2	13	9	9.6	8.4	ns
prot970	242	10	21	42	33	9	11	48	36	ns
prot971	128	5	14	18	25.5	15	2	13.5	13.5	ns
prot972	160	14	5	30	12	13	10	20	16	ns
prot973	65	12	13	14.4	8.4	16	16	33.6	31.2	sig
prot974	143	10	13	39	36	16	12	21	30	ns
prot975	131	10	10	18	24	11	13	28.5	7.5	ns
prot976	128	14	10	20	24	7	12	24	16	ns
prot977	76	5	7	10.8	12	5	11	8.4	9.6	ns
prot978	95	10	11	27	36	9	10	21	42	ns
prot979	70	7	5	12	9	14	16	33	27	sig
prot980	136	13	14	26	34	12	10	38	20	ns
prot981	116	5	10	14.4	13.2	6	8	12	6	ns
prot982	108	10	9	24	33	13	10	33	27	ns
prot983	195	7	5	18	4.5	21	27	58.5	58.5	sig
prot984	145	10	8	24	10	13	5	18	22	ns
prot985	102	7	10	8.4	6	10	15	19.2	7.2	sig
prot986	173	8	8	30	3	4	7	21	18	ns
prot987	212	8	6	15	12	5	11	13.5	3	ns
prot988	116	8	6	18	6	6	10	12	6	ns
prot989	219	9	7	8.4	7.2	10	9	6	8.4	ns
prot990	312	6	8	24	24	11	6	15	18	ns
prot991	78	5	7	9	12	8	8	19.5	16.5	ns
prot992	193	7	8	12	14	6	5	14	24	ns
prot993	500	4	4	6	7.2	4	3	3.6	6	ns
prot994	195	3	4	15	18	6	4	42	30	ns
prot995	177	5	7	3	7.5	5	8	12	16.5	ns
prot996	224	7	5	6	6	8	6	8	4	ns
prot997	239	1	8	6	3.6	11	4	7.2	15.6	ns
prot998	223	4	4	18	12	5	3	12	15	ns
prot999	113	2	6	4.5	12	4	9	10.5	15	ns
prot1000	94	2	5	6	8	3	3	14	12	ns
prot1001	74	3	9	9.6	6	4	9	6	7.2	ns
prot1002	265	6	2	24	21	4	10	24	15	ns
prot1003	225	4	6	7.5	6	6	11	7.5	3	ns
prot1004	129	2	6	6	8	8	4	24	8	sig
prot1005	210	1	7	4.8	10.8	5	4	3.6	3.6	ns
prot1006	248	4	2	15	6	4	4	6	12	ns
prot1007	158	7	6	9	4.5	7	4	6	7.5	ns
prot1008	68	3	4	4	8	4	4	16	6	ns
prot1009	68	4	7	3.6	3.6	9	3	4.8	1.2	ns
prot1010	548	4	4	18	18	6	3	3	21	ns
prot1011	123	3	6	13.5	12	11	20	16.5	10.5	sig
prot1012	181	5	3	8	2	3	4	8	14	ns
prot1013	824	3	6	4.8	7.2	2	4	1.2	3.6	ns
prot1014	250	1	0	3	12	18	3	27	27	sig
prot1015	242	1	4	0	6	4	2	6	4.5	ns
prot1016	186	6	4	8	2	5	2	4	2	ns
prot1017	228	5	3	4.8	4.8	4	2	1.2	7.2	ns
prot1018	106	3	4	18	6	7	5	12	15	ns
prot1019	135	4	4	4.5	10.5	4	5	7.5	10.5	ns
prot1020	173	0	4	12	16	3	1	4	4	ns
prot1021	245	1	3	4.8	6	15	12	21.6	10.8	sig
prot1022	98	5	2	9	18	6	3	9	15	ns
prot1023	149	4	5	9	4.5	3	5	7.5	4.5	ns
prot1024	136	4	2	6	2	8	2	8	4	ns
prot1025	335	6	2	7.2	3.6	4	2	2.4	4.8	ns
prot1026	81	3	2	18	12	4	3	15	6	ns
prot1027	124	6	3	6	7.5	3	4	18	9	ns
prot1028	204	4	1	6	0	3	12	12	24	sig
prot1029	124	5	8	4.8	9.6	3	5	3.6	4.8	ns
prot1030	231	4	4	6	21	6	3	18	21	ns
prot1031	192	4	7	4.5	1.5	3	6	6	6	ns
prot1032	514	4	4	2	4	4	6	10	8	ns
prot1033	277	6	9	8.4	3.6	3	9	32.4	10.8	sig
prot1034	159	4	5	12	9	4	4	6	18	ns
prot1035	190	1	3	3	6	2	2	4.5	4.5	ns
prot1036	225	8	5	8	12	2	5	8	12	ns
prot1037	57	2	3	2.4	2.4	5	2	2.4	3.6	ns
prot1038	153	2	4	12	24	3	8	9	12	ns
prot1039	91	4	4	3	4.5	2	7	4.5	3	ns
prot1040	94	3	7	4	2	3	5	6	6	ns
prot1041	112	7	3	3.6	4.8	9	4	4.8	1.2	ns
prot1042	336	2	3	9	6	9	1	9	9	ns
prot1043	241	6	3	7.5	9	5	5	4.5	9	ns
prot1044	108	2	5	6	4	2	3	10	6	ns
prot1045	117	4	3	7.2	6	1	2	3.6	2.4	ns
prot1046	286	2	5	6	0	3	4	18	3	ns
prot1047	122	3	0	4.5	6	4	3	3	1.5	ns
prot1048	273	4	3	2	8	1	3	6	0	ns
prot1049	237	6	4	4.8	6	4	2	4.8	4.8	ns
prot1050	222	1	0	6	9	3	4	18	0	ns
prot1051	799	1	3	4.5	3	2	3	1.5	7.5	ns
prot1052	125	3	3	6	10	5	5	0	8	ns
prot1053	98	6	7	1.2	4.8	3	2	2.4	1.2	ns
prot1054	153	1	3	0	15	3	3	18	6	ns
prot1055	186	1	4	1.5	3	4	1	3	4.5	ns
prot1056	188	3	3	2	2	3	2	2	6	ns
prot1057	127	0	3	0	0	1	1	1.2	1.2	ns
prot1058	65	122	111	399	366	103	115	315	414	ns
prot1059	115	38	57	70.5	88.5	56	51	69	66	ns
prot1060	65	26	33	50	50	28	22	62	64	ns
prot1061	90	26	11	15.6	20.4	21	23	18	30	ns
prot1062	120	19	10	30	33	11	10	36	30	ns
prot1063	83	9	9	13.5	12	12	8	9	12	ns
prot1064	177	10	4	8	26	8	1	18	10	ns
prot1065	59	7	8	8.4	9.6	9	7	6	7.2	ns
prot1066	97	9	6	15	21	27	51	81	63	sig
prot1067	188	14	9	15	13.5	7	8	10.5	9	ns
prot1068	82	7	5	8	10	12	8	18	12	ns
prot1069	109	7	12	12	10.8	7	12	7.2	2.4	ns
prot1070	109	10	4	27	24	10	11	15	27	ns
prot1071	168	9	7	13.5	7.5	7	11	12	15	ns
prot1072	188	9	10	18	24	6	11	18	18	ns
prot1073	82	8	6	9.6	6	12	12	21.6	14.4	sig
prot1074	75	3	10	27	15	9	7	21	15	ns
prot1075	151	2	10	3	10.5	4	2	12	9	ns
prot1076	175	7	3	20	4	11	7	10	12	ns
prot1077	116	7	7	4.8	6	6	8	12	6	ns
prot1078	161	4	4	9	24	13	4	18	9	ns
prot1079	95	9	3	16.5	9	5	4	12	9	ns
prot1080	101	3	6	10	14	4	2	4	12	ns
prot1081	175	7	5	6	6	9	6	12	9.6	ns
prot1082	401	5	8	21	24	7	8	21	21	ns
prot1083	214	6	7	10.5	4.5	2	4	15	13.5	sig
prot1084	215	6	3	4	8	5	5	2	6	ns
prot1085	152	3	3	3.6	6	5	3	9.6	6	ns
prot1086	125	3	6	9	12	5	1	12	30	sig
prot1087	154	2	4	10.5	9	0	2	6	3	ns
prot1088	119	6	6	12	16	1	4	10	12	ns
prot1089	145	6	5	3.6	4.8	4	3	6	7.2	ns
prot1090	256	3	7	21	6	4	4	9	18	ns
prot1091	119	4	0	4.5	4.5	7	4	1.5	7.5	ns
prot1092	159	2	4	18	18	4	5	8	4	ns
prot1093	91	3	1	4.8	3.6	4	5	4.8	6	ns
prot1094	396	4	3	18	9	3	2	3	9	ns
prot1095	205	4	9	3	4.5	0	3	3	6	ns
prot1096	108	4	0	4	4	2	2	10	2	ns
prot1097	71	7	2	8.4	4.8	5	3	1.2	6	ns
prot1098	259	3	4	18	3	1	0	21	9	ns
prot1099	191	3	2	4.5	6	6	3	6	6	ns
prot1100	147	3	4	8	16	2	1	0	8	ns
prot1101	292	3	4	6	10.8	8	12	16.8	19.2	sig
prot1102	69	3	2	15	18	2	4	6	12	ns
prot1103	245	5	3	3	0	7	2	7.5	6	ns
prot1104	146	4	2	2	8	3	3	2	8	ns
prot1105	351	4	3	6	3.6	12	3	3.6	3.6	sig
prot1106	106	4	2	6	21	4	3	9	21	ns
prot1107	180	2	4	3	1.5	2	4	3	15	sig
prot1108	199	8	0	4	4	8	4	8	6	ns
prot1109	185	3	3	4.8	9.6	5	7	4.8	4.8	sig
prot1110	182	3	4	12	3	4	2	12	12	ns
prot1111	59	1	3	6	1.5	2	1	3	6	ns
prot1112	173	0	2	2	6	0	6	2	4	ns
prot1113	105	2	4	4.8	2.4	5	5	3.6	2.4	ns
prot1114	79	5	5	3	12	3	4	12	9	sig
prot1115	94	1	0	9	6	0	3	3	4.5	ns
prot1116	235	2	3	10	6	5	4	2	8	ns
prot1117	99	4	1	2.4	2.4	2	2	6	4.8	ns
prot1118	103	5	0	0	3	2	2	0	9	ns
prot1119	226	3	2	3	9	6	9	13.5	13.5	sig
prot1120	168	4	5	4	4	1	2	12	8	sig
prot1121	454	3	3	1.2	3.6	6	10	9.6	9.6	sig
prot1122	92	4	2	15	9	12	3	9	18	sig
prot1123	99	0	3	4.5	3	3	4	4.5	3	ns
prot1124	116	2	3	14	4	4	2	4	14	ns
prot1125	90	1	1	1.2	2.4	3	3	0	4.8	ns
prot1126	87	2	3	12	6	2	2	6	6	ns
prot1127	294	3	1	1.5	6	4	4	9	4.5	ns
prot1128	354	4	2	0	2	3	3	0	2	ns
prot1129	216	2	4	4.8	3.6	2	3	3.6	1.2	ns
prot1130	138	3	1	0	9	2	3	9	6	ns
prot1131	187	1	3	0	3	0	1	4.5	1.5	ns
prot1132	495	2	3	4	2	4	2	8	8	sig
prot1133	406	1	4	0	4.8	2	0	2.4	2.4	ns
prot1134	382	0	0	12	0	1	1	12	6	ns
prot1135	272	1	1	3	4.5	3	4	6	0	ns
prot1136	71	23	27	50	22	18	18	46	38	ns
prot1137	105	15	17	21.6	21.6	38	32	48	58.8	sig
prot1138	234	27	18	60	60	30	15	63	63	ns
prot1139	112	14	14	16.5	27	20	17	10.5	16.5	ns
prot1140	114	14	15	24	28	16	12	40	22	ns
prot1141	112	2	7	6	4.8	4	8	6	6	ns
prot1142	166	7	5	21	9	7	4	30	18	ns
prot1143	104	10	8	9	12	6	6	6	7.5	ns
prot1144	376	8	11	14	12	9	6	6	18	ns
prot1145	83	2	7	9.6	6	6	4	8.4	9.6	ns
prot1146	51	5	2	21	9	21	15	81	54	sig
prot1147	74	2	7	1.5	4.5	17	2	1.5	15	sig
prot1148	74	4	2	10	10	6	6	10	4	sig
prot1149	117	4	3	7.2	4.8	2	18	16.8	8.4	sig
prot1150	106	4	6	15	15	6	5	9	12	ns
prot1151	110	2	5	10.5	6	7	4	6	4.5	ns
prot1152	73	1	3	6	2	4	4	4	6	ns
prot1153	113	6	4	8.4	3.6	1	4	4.8	4.8	sig
prot1154	358	4	4	15	0	3	3	9	3	ns
prot1155	99	3	8	1.5	4.5	3	2	9	1.5	ns
prot1156	115	7	3	12	16	2	6	8	6	ns
prot1157	180	1	1	4.8	6	5	2	4.8	2.4	sig
prot1158	67	5	3	12	18	3	4	12	15	ns
prot1159	99	4	4	3	3	4	2	6	4.5	ns
prot1160	99	2	2	4	8	2	6	8	10	ns
prot1161	99	4	6	8.4	4.8	5	5	3.6	2.4	ns
prot1162	98	2	4	3	3	3	2	6	12	ns
prot1163	165	4	3	4.5	1.5	1	3	3	3	ns
prot1164	76	3	2	10	8	1	2	2	8	ns
prot1165	90	1	2	3.6	1.2	9	12	14.4	7.2	sig
prot1166	113	6	4	6	9	6	4	3	0	ns
prot1167	90	5	7	9	7.5	2	2	3	3	ns
prot1168	163	1	0	14	4	6	2	4	4	ns
prot1169	102	5	1	3.6	4.8	2	2	6	1.2	ns
prot1170	183	3	8	9	6	1	1	6	3	ns
prot1171	98	3	2	4.5	4.5	1	0	3	6	ns
prot1172	146	5	2	10	10	2	4	8	4	ns
prot1173	145	3	1	0	0	0	1	2.4	2.4	ns
prot1174	166	3	5	12	6	4	1	3	6	ns
prot1175	100	1	1	1.5	4.5	0	2	3	4.5	ns
prot1176	393	3	4	2	4	3	3	2	6	ns
prot1177	89	3	3	4.8	2.4	0	4	1.2	1.2	ns
prot1178	391	3	2	3	6	2	1	9	0	ns
prot1179	89	5	2	3	0	2	1	3	6	sig
prot1180	1106	6	4	24	20	6	11	14	16	ns
prot1181	3227	6	4	3.6	8.4	9	12	9.6	8.4	ns
prot1182	539	6	10	24	15	11	10	30	21	ns
prot1183	771	3	4	7.5	9	9	3	4.5	9	ns
prot1184	2680	5	5	6	4	5	0	14	12	ns
prot1185	917	1	6	1.2	3.6	3	0	2.4	4.8	ns
prot1186	4114	4	1	12	3	3	0	0	9	ns
prot1187	449	7	11	19.5	4.5	7	11	12	15	ns
prot1188	1304	4	2	12	4	8	5	4	8	ns
prot1189	393	8	5	8.4	7.2	5	4	2.4	3.6	ns
prot1190	1513	3	5	6	9	1	1	3	6	ns
prot1191	2580	1	1	1.5	3	1	3	3	3	ns
prot1192	959	6	11	16	16	7	7	10	6	ns
prot1193	510	10	10	7.2	3.6	10	10	4.8	18	sig
prot1194	427	6	6	12	12	10	16	60	42	sig
prot1195	413	4	2	10.5	0	4	7	7.5	4.5	ns
prot1196	819	3	5	4	2	3	4	0	8	ns
prot1197	1779	5	3	8.4	1.2	6	2	8.4	2.4	ns
prot1198	1379	3	4	6	6	1	5	6	9	ns
prot1199	652	4	3	4.5	7.5	9	3	9	22.5	sig
prot1200	704	6	2	6	4	1	8	4	2	sig
prot1201	1028	2	1	6	3.6	3	3	3.6	0	ns
prot1202	1181	2	5	3	3	3	2	9	15	ns
prot1203	383	3	4	10.5	13.5	5	5	16.5	6	ns
prot1204	1077	2	11	12	8	9	9	8	6	ns
prot1205	452	8	3	4.8	8.4	2	4	4.8	6	ns
prot1206	434	3	3	15	6	1	6	15	12	sig
prot1207	955	4	2	9	7.5	4	3	1.5	4.5	ns
prot1208	528	6	6	6	16	3	6	8	12	sig
prot1209	228	4	0	4.8	6	4	5	4.8	3.6	ns
prot1210	781	4	7	12	6	8	3	6	15	ns
prot1211	548	4	2	4.5	4.5	3	3	4.5	4.5	ns
prot1212	273	4	4	12	8	8	3	8	6	sig
prot1213	153	4	9	4.8	8.4	7	22	13.2	30	sig
prot1214	320	8	6	12	27	8	5	24	27	ns
prot1215	219	10	11	7.5	7.5	7	9	12	12	ns
prot1216	410	5	6	2	14	8	4	8	12	ns
prot1217	322	1	6	2.4	13.2	6	3	3.6	4.8	ns
prot1218	629	4	2	6	18	5	3	15	6	ns
prot1219	264	2	2	7.5	4.5	2	10	9	12	sig
prot1220	356	1	7	10	4	3	5	6	14	ns
prot1221	390	4	4	12	7.2	3	1	8.4	4.8	ns
prot1222	235	2	2	6	9	3	4	9	9	ns
prot1223	263	3	6	7.5	7.5	0	2	7.5	1.5	ns
prot1224	481	1	4	4	4	2	3	6	6	ns
prot1225	551	4	7	4.8	6	3	1	6	1.2	ns
prot1226	481	1	8	9	21	5	5	9	12	ns
prot1227	487	2	1	3	1.5	1	3	6	1.5	ns
prot1228	881	0	0	6	10	4	1	2	8	ns
prot1229	2284	1	3	3.6	1.2	6	7	2.4	1.2	ns
prot1230	852	0	2	12	6	0	1	9	3	ns
prot1231	341	7	3	9	1.5	2	3	6	6	ns
prot1232	182	7	4	6	6	3	4	6	8	ns
prot1233	327	4	5	6	4.8	4	2	3.6	3.6	ns
prot1234	219	8	7	6	12	5	0	6	9	ns
prot1235	406	8	6	3	6	7	2	9	3	ns
prot1236	332	2	5	2	2	1	3	6	8	ns
prot1237	365	2	3	4.8	3.6	3	3	4.8	2.4	ns
prot1238	308	2	1	0	12	2	4	9	6	ns
prot1239	232	2	2	1.5	6	6	4	9	9	sig
prot1240	2067	4	2	2	6	3	6	6	18	sig
prot1241	865	0	5	4.8	6	3	4	1.2	1.2	ns
prot1242	682	1	0	6	3	0	4	6	9	ns
prot1243	573	0	1	1.5	3	2	2	6	4.5	ns
prot1244	454	2	1	8	6	1	1	6	2	ns
prot1245	611	15	9	14.4	9.6	14	18	13.2	12	ns
prot1246	133	5	8	21	18	5	4	27	21	ns
prot1247	221	7	6	13.5	12	8	13	15	10.5	sig
prot1248	153	11	15	14	14	27	24	48	48	sig
prot1249	363	4	6	3.6	4.8	10	1	9.6	4.8	ns
prot1250	435	6	6	24	24	6	6	18	6	ns
prot1251	366	3	2	7.5	12	4	2	7.5	3	ns
prot1252	170	5	6	10	12	3	2	8	2	ns
prot1253	267	3	3	1.2	1.2	5	6	6	3.6	ns
prot1254	463	3	4	15	12	1	4	15	9	ns
prot1255	542	5	5	1.5	0	8	4	4.5	3	ns
prot1256	448	5	4	10	8	1	1	6	18	ns
prot1257	177	6	2	7.2	4.8	1	7	0	4.8	ns
prot1258	365	5	4	15	9	3	1	12	9	ns
prot1259	746	1	3	6	7.5	4	10	9	6	sig
prot1260	458	6	7	12	10	4	7	10	8	ns
prot1261	147	4	4	2.4	7.2	8	9	2.4	14.4	sig
prot1262	266	1	3	9	0	5	5	6	12	ns
prot1263	340	2	3	9	4.5	13	2	10.5	7.5	sig
prot1264	398	3	3	4	14	6	2	8	8	sig
prot1265	403	1	1	2.4	3.6	2	3	2.4	3.6	ns
prot1266	302	1	4	6	12	3	2	3	9	ns
prot1267	465	4	5	3	1.5	5	1	4.5	1.5	ns
prot1268	487	0	0	2	2	1	2	6	4	ns
prot1269	568	5	3	1.2	4.8	6	9	14.4	3.6	sig
prot1270	370	1	1	12	9	3	3	15	6	ns
prot1271	435	0	0	1.5	0	2	5	1.5	3	ns
prot1272	382	5	4	6	6	3	2	0	2	ns
prot1273	400	0	0	0	2.4	4	7	8.4	2.4	sig
prot1274	1317	1	0	6	3	0	3	0	3	ns
prot1275	1827	3	2	4.5	4.5	0	2	0	1.5	ns
prot1276	227	3	4	12	14	4	4	18	16	ns
prot1277	126	5	3	2.4	2.4	3	1	4.8	8.4	ns
prot1278	199	3	3	21	15	9	9	12	18	ns
prot1279	186	6	6	7.5	4.5	14	14	30	12	sig
prot1280	397	6	4	12	8	5	3	4	10	ns
prot1281	191	4	2	6	6	4	6	7.2	12	sig
prot1282	181	3	7	15	15	4	6	21	12	ns
prot1283	332	5	9	7.5	6	2	4	1.5	3	ns
prot1284	207	3	3	10	6	3	5	10	8	ns
prot1285	433	6	3	3.6	6	6	8	2.4	4.8	ns
prot1286	220	5	8	6	15	9	11	15	27	sig
prot1287	174	4	4	6	10.5	5	6	3	9	ns
prot1288	398	6	2	12	8	7	2	4	14	ns
prot1289	250	4	3	6	6	7	4	13.2	10.8	sig
prot1290	254	5	2	6	12	2	3	15	0	ns
prot1291	278	2	2	4.5	4.5	6	4	6	9	sig
prot1292	195	3	3	6	4	0	5	2	4	ns
prot1293	493	2	5	7.2	2.4	6	3	2.4	3.6	ns
prot1294	395	2	2	12	6	4	3	3	15	ns
prot1295	346	7	3	3	1.5	2	2	7.5	7.5	ns
prot1296	386	4	5	4	8	2	2	6	4	ns
prot1297	323	1	1	4.8	2.4	4	5	0	2.4	ns
prot1298	221	4	6	12	15	3	1	9	6	ns
prot1299	330	7	4	3	7.5	6	12	3	3	sig
prot1300	913	5	2	8	2	4	5	8	6	ns
prot1301	216	3	4	4.8	9.6	6	5	4.8	1.2	sig
prot1302	176	3	3	3	6	0	3	0	6	ns
prot1303	396	0	2	7.5	1.5	2	1	3	4.5	ns
prot1304	144	3	2	14	4	1	6	2	8	ns
prot1305	340	3	2	6	3.6	2	0	2.4	2.4	ns
prot1306	177	2	0	6	18	1	4	9	6	ns
prot1307	491	2	3	13.5	6	4	3	3	4.5	ns
prot1308	289	1	1	4	6	2	3	6	8	ns
prot1309	925	2	2	2.4	2.4	4	18	7.2	7.2	sig
prot1310	266	2	1	6	3	1	2	6	0	ns
prot1311	584	2	0	1.5	1.5	3	1	3	3	ns
prot1312	316	3	1	6	4	2	3	2	0	ns
prot1313	365	2	3	3.6	1.2	3	6	2.4	3.6	ns
prot1314	282	3	2	9	9	3	4	3	12	ns
prot1315	465	2	2	7.5	1.5	4	5	10.5	7.5	ns
prot1316	577	5	2	6	0	3	1	4	6	ns
prot1317	274	4	3	4.8	0	1	3	2.4	3.6	ns
prot1318	517	1	2	3	3	0	1	9	6	ns
prot1319	782	1	1	1.5	4.5	6	3	9	9	sig
prot1320	567	1	1	2	2	0	1	4	2	ns
prot1321	356	0	4	6	0	3	3	3.6	7.2	sig
prot1322	229	1	4	6	9	0	0	12	3	ns
prot1323	388	1	1	1.5	1.5	1	2	0	1.5	ns
prot1324	109	9	6	4	18	8	11	10	28	ns
prot1325	167	5	3	2.4	6	3	2	0	6	ns
prot1326	192	2	1	27	15	3	10	42	9	sig
prot1327	174	2	3	1.5	4.5	4	4	4.5	3	ns
prot1328	144	2	3	8	16	3	4	6	12	ns
prot1329	139	2	4	4.8	2.4	3	7	3.6	4.8	ns
prot1330	160	6	2	15	15	5	5	6	18	ns
prot1331	220	4	6	9	4.5	4	7	16.5	6	sig
prot1332	248	4	5	10	4	11	2	12	22	sig
prot1333	254	4	5	1.2	3.6	8	4	6	6	sig
prot1334	213	0	5	6	12	2	8	24	24	sig
prot1335	81	3	2	4.5	1.5	3	2	0	1.5	ns
prot1336	318	5	2	6	6	3	6	4	16	ns
prot1337	247	4	2	6	10.8	6	4	3.6	6	ns
prot1338	381	2	4	18	18	2	1	9	9	ns
prot1339	159	4	3	1.5	4.5	4	2	3	4.5	ns
prot1340	205	3	2	6	2	0	4	8	4	ns
prot1341	244	7	3	3.6	8.4	4	9	2.4	4.8	sig
prot1342	160	1	1	9	3	1	6	9	6	ns
prot1343	288	1	4	4.5	4.5	3	4	1.5	7.5	ns
prot1344	383	4	3	4	4	6	4	8	6	ns
prot1345	206	1	3	7.2	1.2	1	1	4.8	1.2	ns
prot1346	703	1	2	6	12	2	1	6	3	ns
prot1347	238	0	4	4.5	7.5	6	6	4.5	9	ns
prot1348	366	3	2	2	8	1	2	4	4	ns
prot1349	430	1	4	3.6	1.2	2	1	4.8	1.2	ns
prot1350	637	4	3	12	9	3	2	9	3	ns
prot1351	141	2	3	7.5	6	8	1	6	6	ns
prot1352	140	1	2	12	6	3	1	6	8	ns
prot1353	431	2	3	1.2	1.2	2	4	6	6	ns
prot1354	969	0	3	0	3	2	0	6	12	ns
prot1355	247	5	1	0	0	1	2	7.5	1.5	sig
prot1356	1101	1	2	4	10	1	1	4	4	ns
prot1357	178	2	3	1.2	2.4	2	0	3.6	3.6	ns
prot1358	178	2	4	15	9	5	4	3	9	ns
prot1359	297	4	1	1.5	3	2	1	4.5	1.5	ns
prot1360	238	5	1	4	4	1	2	4	4	ns
prot1361	226	3	1	0	9.6	4	2	2.4	0	ns
prot1362	486	1	0	3	18	4	2	12	15	sig
prot1363	758	1	1	0	0	2	0	1.5	4.5	ns
prot1364	305	3	3	2	4	2	6	8	8	sig
prot1365	526	3	0	4.8	2.4	1	1	0	0	ns
prot1366	375	1	1	6	9	1	1	6	12	ns
prot1367	651	1	2	1.5	3	1	4	4.5	4.5	ns
prot1368	5934	3	1	4	8	4	2	8	4	sig
prot1369	421	0	3	3.6	1.2	2	2	2.4	0	ns
prot1370	142	2	3	3	3	2	2	9	0	ns
prot1371	1145	0	0	0	3	1	2	1.5	4.5	ns
prot1372	238	3	1	4	2	2	0	2	6	ns
prot1373	391	2	0	1.2	0	2	4	2.4	2.4	sig
prot1374	618	1	1	3	0	2	2	15	6	sig
prot1375	93	4	6	10.5	10.5	8	9	13.5	7.5	ns
prot1376	130	10	9	16	22	6	6	18	16	ns
prot1377	83	3	4	4.8	4.8	8	5	6	3.6	ns
prot1378	361	2	7	9	9	2	1	6	3	sig
prot1379	193	3	7	10.5	1.5	5	4	1.5	6	ns
prot1380	393	11	11	12	24	5	9	12	14	ns
prot1381	232	6	4	3.6	7.2	6	4	3.6	7.2	ns
prot1382	201	3	3	12	6	7	2	33	21	sig
prot1383	105	4	2	7.5	6	4	3	6	4.5	ns
prot1384	173	4	5	10	10	5	6	2	6	ns
prot1385	182	1	4	1.2	6	4	5	4.8	4.8	ns
prot1386	199	5	3	12	9	4	5	6	15	ns
prot1387	191	5	4	3	3	6	2	6	10.5	ns
prot1388	274	5	7	0	4	2	2	0	4	ns
prot1389	135	2	2	3.6	2.4	6	3	2.4	3.6	ns
prot1390	169	4	1	9	18	5	7	12	6	ns
prot1391	688	5	9	6	1.5	2	4	3	9	ns
prot1392	152	2	4	6	6	4	4	2	4	ns
prot1393	528	2	2	2.4	2.4	0	2	1.2	3.6	ns
prot1394	157	4	4	0	15	4	1	21	6	ns
prot1395	126	4	2	3	3	4	5	9	6	ns
prot1396	80	0	1	2	8	4	2	14	8	sig
prot1397	122	2	3	3.6	2.4	2	1	2.4	2.4	ns
prot1398	232	4	1	6	9	2	3	9	6	ns
prot1399	171	4	2	1.5	4.5	5	2	7.5	10.5	ns
prot1400	70	1	1	8	4	3	5	12	6	ns
prot1401	130	0	0	2.4	3.6	2	5	1.2	1.2	ns
prot1402	103	5	1	6	9	3	3	36	18	sig
prot1403	547	2	2	6	3	2	3	1.5	0	ns
prot1404	250	4	4	6	4	4	1	2	2	ns
prot1405	497	1	2	2.4	3.6	0	1	6	2.4	ns
prot1406	312	3	2	0	0	1	1	3	6	ns
prot1407	152	2	0	7.5	0	1	3	3	0	ns
prot1408	535	2	2	4	4	2	5	4	8	ns
prot1409	87	3	3	2.4	0	0	2	2.4	3.6	ns
prot1410	232	3	0	9	12	1	0	3	3	ns
prot1411	232	0	1	4.5	3	1	3	3	0	ns
prot1412	843	2	3	2	6	6	4	4	2	ns
prot1413	555	3	4	2.4	6	3	2	3.6	1.2	ns
prot1414	173	1	6	0	3	0	3	0	9	ns
prot1415	194	1	5	0	3	0	3	3	3	ns
prot1416	180	1	1	4	4	2	3	0	2	ns
prot1417	199	5	0	1.2	1.2	0	1	1.2	1.2	ns
prot1418	287	2	2	6	6	2	4	6	6	sig
prot1419	999	2	3	3	7.5	4	0	4.5	1.5	ns
prot1420	220	1	3	0	4	2	1	6	6	ns
prot1421	648	1	1	2.4	3.6	0	2	1.2	3.6	ns
prot1422	164	0	1	0	12	1	1	6	12	ns
prot1423	181	2	2	0	0	1	2	1.5	1.5	ns
prot1424	285	6	9	16	12	4	5	8	20	ns
prot1425	172	5	3	3.6	4.8	3	2	7.2	13.2	ns
prot1426	103	5	3	33	12	5	5	21	24	sig
prot1427	430	6	2	6	7.5	5	3	4.5	3	ns
prot1428	130	9	11	12	12	6	3	8	12	ns
prot1429	123	3	8	4.8	2.4	2	3	3.6	7.2	ns
prot1430	304	2	4	3	3	3	4	6	12	ns
prot1431	164	1	5	3	3	2	3	6	10.5	ns
prot1432	75	1	2	8	2	3	1	6	4	ns
prot1433	173	0	2	1.2	7.2	2	3	3.6	1.2	ns
prot1434	176	3	8	6	9	4	2	9	15	ns
prot1435	191	6	2	4.5	6	4	3	0	4.5	ns
prot1436	138	0	4	8	2	5	3	2	10	ns
prot1437	148	5	2	3.6	2.4	3	4	6	0	ns
prot1438	101	2	4	15	9	3	1	3	9	ns
prot1439	157	0	4	7.5	4.5	3	4	1.5	3	ns
prot1440	488	1	4	4	6	3	3	0	4	ns
prot1441	133	6	4	3.6	4.8	2	1	1.2	0	ns
prot1442	229	0	4	3	6	9	4	6	21	sig
prot1443	89	1	1	4.5	6	5	2	10.5	3	sig
prot1444	317	1	3	2	4	2	3	8	2	ns
prot1445	88	2	2	3.6	4.8	3	2	2.4	6	ns
prot1446	180	2	1	15	3	0	2	12	12	ns
prot1447	207	3	3	1.5	6	3	3	3	4.5	ns
prot1448	235	0	1	6	6	1	2	2	8	ns
prot1449	86	0	1	4.8	0	7	1	1.2	0	ns
prot1450	115	2	2	0	6	2	2	9	0	ns
prot1451	127	2	3	4.5	3	4	0	1.5	3	ns
prot1452	229	3	1	4	10	2	0	4	6	ns
prot1453	247	1	2	1.2	3.6	2	0	6	1.2	ns
prot1454	573	0	5	6	3	0	4	12	15	ns
prot1455	176	1	2	3	4.5	5	2	1.5	1.5	ns
prot1456	169	1	3	0	2	6	9	6	6	sig
prot1457	81	7	5	0	2.4	0	3	2.4	3.6	ns
prot1458	89	2	4	6	9	3	3	0	6	ns
prot1459	178	1	2	1.5	3	2	1	3	3	ns
prot1460	151	1	3	4	2	1	2	2	0	ns
prot1461	146	3	1	0	1.2	1	3	2.4	1.2	ns
prot1462	217	0	1	9	9	3	2	0	3	ns
prot1463	159	1	3	3	3	1	2	0	0	ns
prot1464	237	2	2	0	4	2	2	12	4	sig
prot1465	587	0	0	2.4	0	4	2	6	6	sig
prot1466	128	4	0	15	6	2	1	3	0	ns
prot1467	425	0	2	3	3	1	4	1.5	3	ns
prot1468	256	3	0	2	6	1	2	2	2	sig
prot1469	136	2	1	1.2	2.4	1	0	1.2	3.6	ns
prot1470	76	1	0	9	3	2	2	6	6	sig
prot1471	175	2	1	0	0	2	2	1.5	1.5	ns
prot1472	231	2	0	2	2	0	0	0	6	ns
prot1473	337	2	1	2.4	1.2	0	0	1.2	1.2	ns
prot1474	239	2	3	6	0	1	0	6	3	ns
prot1475	456	0	1	1.5	3	4	2	3	3	sig
prot1476	126	2	1	0	8	2	1	2	0	ns
prot1477	488	2	0	1.2	1.2	1	4	0	1.2	ns
prot1478	127	3	2	3	3	2	5	9	6	ns
prot1479	191	2	2	6	3	4	2	6	10.5	ns
prot1480	114	2	1	8	2	3	6	6	10	ns
prot1481	62	0	4	2.4	3.6	2	6	1.2	4.8	sig
prot1482	350	3	6	9	3	3	3	9	15	ns
prot1483	108	1	5	3	6	13	7	24	13.5	sig
prot1484	321	0	1	6	8	3	3	8	4	ns
prot1485	308	2	0	4.8	4.8	1	2	2.4	4.8	ns
prot1486	59	0	4	6	0	3	6	54	9	sig
prot1487	218	4	4	4.5	9	5	1	4.5	1.5	ns
prot1488	106	2	3	2	2	0	2	6	6	ns
prot1489	154	2	4	3.6	2.4	2	1	4.8	6	ns
prot1490	166	3	3	0	6	9	9	27	27	sig
prot1491	515	4	2	1.5	6	9	4	10.5	3	sig
prot1492	183	4	5	10	10	1	3	6	6	ns
prot1493	162	2	4	4.8	1.2	3	3	3.6	3.6	ns
prot1494	140	1	4	6	3	1	5	3	0	ns
prot1495	169	4	2	3	1.5	2	2	1.5	1.5	ns
prot1496	242	4	1	4	8	4	0	0	4	ns
prot1497	292	2	4	1.2	2.4	1	2	0	0	ns
prot1498	197	2	4	6	0	2	2	3	3	ns
prot1499	856	3	0	0	1.5	1	3	0	7.5	ns
prot1500	127	2	4	8	8	1	2	2	0	ns
prot1501	72	1	0	2.4	1.2	3	1	1.2	3.6	ns
prot1502	148	2	0	6	0	2	4	12	12	sig
prot1503	53	2	2	4.5	3	3	1	1.5	1.5	ns
prot1504	98	2	1	2	4	0	0	4	6	ns
prot1505	405	2	3	2.4	1.2	2	0	1.2	1.2	ns
prot1506	104	1	1	3	6	1	5	6	0	ns
prot1507	176	3	0	3	1.5	3	0	6	0	ns
prot1508	125	3	1	6	6	4	2	6	4	ns
prot1509	160	1	1	2.4	1.2	9	9	3.6	3.6	sig
prot1510	316	3	1	6	6	0	2	0	0	ns
prot1511	978	0	2	3	3	1	2	3	1.5	ns
prot1512	234	2	1	6	4	4	4	2	4	ns
prot1513	431	0	1	0	0	1	1	1.2	1.2	ns
prot1514	2591	6	0	9	6	2	2	3	9	ns
prot1515	712	5	6	4.5	3	11	7	16.5	7.5	sig
prot1516	1852	3	5	12	14	4	5	6	2	ns
prot1517	2086	4	4	8.4	7.2	1	5	2.4	6	sig
prot1518	1064	3	4	6	0	2	4	3	12	ns
prot1519	609	6	7	10.5	12	3	8	10.5	12	ns
prot1520	645	5	3	0	2	4	3	4	4	ns
prot1521	969	3	1	3.6	1.2	4	2	1.2	2.4	ns
prot1522	857	1	1	15	9	2	5	6	3	ns
prot1523	488	2	5	1.5	1.5	3	2	0	4.5	ns
prot1524	2821	1	0	2	4	1	1	2	0	ns
prot1525	512	3	5	2.4	0	3	3	4.8	2.4	ns
prot1526	876	2	9	3	6	5	9	21	12	sig
prot1527	543	1	6	6	6	3	4	7.5	4.5	ns
prot1528	809	3	2	8	8	2	1	8	4	sig
prot1529	1674	1	2	0	2.4	1	2	3.6	1.2	ns
prot1530	1191	1	0	3	3	3	6	18	27	sig
prot1531	208	2	4	3	1.5	6	3	9	6	ns
prot1532	437	2	4	10	4	6	1	2	4	ns
prot1533	510	2	3	2.4	4.8	2	3	3.6	1.2	ns
prot1534	695	3	4	6	3	3	2	6	18	ns
prot1535	227	1	1	3	0	4	4	3	4.5	ns
prot1536	700	4	1	2	6	3	4	6	6	ns
prot1537	218	3	2	1.2	3.6	1	2	2.4	7.2	ns
prot1538	423	1	3	6	12	2	4	9	3	ns
prot1539	873	1	2	9	6	4	4	4.5	1.5	ns
prot1540	1426	2	0	2	4	2	2	8	2	ns
prot1541	520	0	0	0	1.2	2	1	0	0	ns
prot1542	290	12	12	27	27	13	9	21	39	ns
prot1543	296	2	6	6	3	16	6	6	21	sig
prot1544	309	2	1	4	2	9	9	30	6	sig
prot1545	502	4	1	3.6	2.4	5	7	2.4	3.6	ns
prot1546	204	3	0	3	0	0	1	3	6	ns
prot1547	437	5	2	4.5	3	2	7	3	13.5	sig
prot1548	314	4	5	2	8	1	1	4	6	ns
prot1549	402	2	1	3.6	3.6	4	3	3.6	3.6	ns
prot1550	188	0	3	3	6	12	12	9	18	sig
prot1551	434	2	5	4.5	3	6	3	4.5	4.5	sig
prot1552	325	2	0	2	4	3	2	2	4	ns
prot1553	607	2	0	1.2	3.6	2	2	2.4	3.6	sig
prot1554	739	0	1	12	15	2	3	6	6	ns
prot1555	235	1	1	3	1.5	1	1	0	1.5	ns
prot1556	982	1	1	4	8	1	2	2	10	sig
prot1557	392	2	1	1.2	2.4	2	4	3.6	0	ns
prot1558	543	0	0	6	9	2	3	6	6	sig
prot1559	462	1	0	4.5	3	2	2	3	0	ns
prot1560	348	2	1	0	6	1	1	2	4	sig
prot1561	463	1	1	1.2	4.8	3	3	7.2	3.6	sig
prot1562	173	2	3	18	15	2	8	12	24	sig
prot1563	274	4	3	3	7.5	2	4	6	6	ns
prot1564	251	4	4	4	8	9	2	4	12	sig
prot1565	231	5	6	4.8	6	4	12	2.4	14.4	sig
prot1566	394	3	2	6	3	4	3	6	9	ns
prot1567	240	5	5	3	1.5	2	1	4.5	4.5	ns
prot1568	441	6	3	10	8	12	6	6	30	sig
prot1569	200	5	3	3.6	1.2	1	2	3.6	2.4	ns
prot1570	371	4	3	3	9	5	2	9	9	ns
prot1571	313	4	2	1.5	4.5	0	1	1.5	6	ns
prot1572	730	6	2	8	2	6	1	6	2	ns
prot1573	329	5	4	4.8	3.6	2	0	2.4	3.6	ns
prot1574	627	3	3	6	0	1	1	6	0	ns
prot1575	250	1	2	3	7.5	3	3	9	9	sig
prot1576	144	5	2	6	4	3	4	8	4	ns
prot1577	472	2	2	4.8	3.6	2	2	0	2.4	ns
prot1578	421	2	2	6	3	0	2	6	0	ns
prot1579	250	0	1	6	3	3	0	3	1.5	ns
prot1580	266	0	2	4	4	4	4	4	4	sig
prot1581	861	2	3	6	3.6	1	3	1.2	0	ns
prot1582	1312	1	2	0	6	2	2	6	6	sig
prot1583	493	1	2	3	1.5	0	1	3	7.5	ns
prot1584	1082	1	0	4	0	1	1	2	2	sig
prot1585	648	3	2	1.2	2.4	1	2	1.2	2.4	ns
prot1586	276	0	4	9	9	2	2	12	6	sig
prot1587	518	0	2	1.5	3	0	3	0	3	ns
prot1588	640	4	1	2	2	2	0	4	0	ns
prot1589	722	3	2	0	4.8	4	5	2.4	6	ns
prot1590	147	3	1	9	9	5	4	6	18	sig
prot1591	193	3	5	9	6	6	5	7.5	9	ns
prot1592	194	7	0	6	4	0	6	4	0	ns
prot1593	365	4	3	3.6	1.2	7	5	1.2	2.4	ns
prot1594	290	2	2	3	15	1	2	6	18	ns
prot1595	636	2	2	4.5	3	0	1	1.5	4.5	ns
prot1596	1160	3	1	4	2	1	2	4	4	ns
prot1597	641	3	0	1.2	3.6	0	2	0	3.6	ns
prot1598	175	4	1	9	12	4	3	6	6	ns
prot1599	318	2	0	3	1.5	5	0	6	1.5	ns
prot1600	424	1	7	0	8	4	0	4	8	ns
prot1601	348	4	3	3.6	0	4	3	2.4	2.4	sig
prot1602	227	1	1	3	3	5	2	3	3	ns
prot1603	427	3	0	6	4.5	4	3	3	3	ns
prot1604	268	4	4	4	4	4	2	6	6	ns
prot1605	357	2	0	1.2	1.2	0	2	2.4	7.2	ns
prot1606	174	3	1	0	6	4	4	3	3	ns
prot1607	233	0	1	1.5	3	5	0	0	0	ns
prot1608	217	2	3	2	4	0	2	2	4	ns
prot1609	980	2	0	1.2	1.2	2	1	3.6	1.2	ns
prot1610	263	1	1	9	9	2	0	3	9	ns
prot1611	169	1	2	1.5	1.5	1	1	0	0	ns
prot1612	178	4	4	6	2	0	1	0	6	ns
prot1613	355	1	1	2.4	2.4	0	1	1.2	1.2	ns
prot1614	604	0	3	6	12	2	0	3	3	ns
prot1615	149	1	3	0	0	2	1	3	0	ns
prot1616	594	3	4	4	2	0	1	2	0	ns
prot1617	257	4	2	3.6	0	0	1	1.2	2.4	ns
prot1618	421	1	0	3	3	0	0	0	9	ns
prot1619	712	1	1	0	1.5	6	3	4.5	18	sig
prot1620	423	2	2	2	0	0	2	4	2	ns
prot1621	488	1	0	1.2	0	2	4	2.4	2.4	sig
prot1622	1872	0	0	0	3	1	2	0	0	ns
prot1623	153	4	6	7.5	10.5	9	24	18	22.5	sig
prot1624	275	4	4	6	6	3	5	6	10	ns
prot1625	463	1	5	6	4.8	3	8	3.6	0	ns
prot1626	103	4	3	6	9	18	18	27	36	sig
prot1627	287	2	2	1.5	10.5	2	3	0	1.5	ns
prot1628	282	2	0	10	10	2	2	6	6	ns
prot1629	200	3	1	1.2	2.4	4	0	1.2	1.2	ns
prot1630	149	3	0	0	9	4	2	15	9	ns
prot1631	149	7	2	3	1.5	5	3	3	1.5	ns
prot1632	132	2	2	4	2	2	1	0	0	ns
prot1633	118	1	1	2.4	1.2	3	12	10.8	10.8	sig
prot1634	191	2	3	18	3	6	1	3	9	ns
prot1635	189	5	2	3	1.5	3	4	4.5	6	ns
prot1636	273	1	1	10	0	2	3	2	4	ns
prot1637	327	3	3	4.8	2.4	3	1	1.2	3.6	ns
prot1638	148	3	1	3	0	0	1	3	6	ns
prot1639	206	3	2	0	4.5	3	5	3	1.5	ns
prot1640	108	0	4	6	6	2	1	6	2	ns
prot1641	267	1	0	1.2	1.2	2	2	6	0	ns
prot1642	204	3	4	0	9	0	1	12	6	ns
prot1643	223	0	2	1.5	1.5	3	2	1.5	1.5	ns
prot1644	298	2	3	10	4	1	0	6	4	ns
prot1645	194	2	1	3.6	2.4	3	3	1.2	2.4	ns
prot1646	77	0	2	3	9	1	2	3	6	ns
prot1647	166	2	2	3	6	0	2	4.5	1.5	ns
prot1648	418	4	3	0	6	5	0	0	0	ns
prot1649	418	1	1	2.4	2.4	4	0	0	2.4	ns
prot1650	127	1	3	6	6	2	1	0	6	ns
prot1651	279	6	2	3	1.5	1	5	3	3	ns
prot1652	181	3	2	4	8	5	2	4	4	sig
prot1653	129	2	2	1.2	1.2	3	2	1.2	0	ns
prot1654	161	5	1	6	9	1	0	3	6	ns
prot1655	126	2	5	4.5	0	1	0	1.5	1.5	ns
prot1656	326	2	0	0	0	0	4	4	8	ns
prot1657	207	1	1	0	2.4	1	1	1.2	1.2	ns
prot1658	191	0	1	6	6	2	1	6	9	ns
prot1659	238	1	3	4.5	6	6	9	4.5	4.5	sig
prot1660	210	1	0	4	4	0	1	6	0	ns
prot1661	331	0	1	3.6	0	1	1	2.4	1.2	ns
prot1662	574	0	0	3	0	3	4	6	9	ns
prot1663	455	0	2	4.5	1.5	6	6	3	12	sig
prot1664	553	1	2	4	0	0	0	0	8	ns
prot1665	522	2	2	0	0	4	2	0	0	ns
prot1666	325	0	1	6	12	3	1	3	9	ns
prot1667	208	0	2	3	1.5	3	3	13.5	18	sig
prot1668	232	0	2	4	4	2	1	2	6	ns
prot1669	219	2	1	1.2	6	2	0	3.6	1.2	ns
prot1670	409	1	2	6	9	1	2	3	3	sig
prot1671	233	1	3	6	0	4	2	3	7.5	sig
prot1672	772	5	1	4	0	6	6	12	12	sig
prot1673	360	3	2	1.2	2.4	2	2	2.4	2.4	sig
prot1674	439	1	2	3	3	1	0	0	6	ns
prot1675	442	0	1	6	3	2	3	3	3	sig
prot1676	138	3	2	0	4	1	1	2	2	sig
prot1677	106	1	4	2.4	3.6	0	0	1.2	1.2	ns
prot1678	370	2	3	3	3	3	9	18	9	sig
prot1679	629	1	1	1.5	3	0	3	3	3	ns
prot1680	187	1	0	0	0	3	6	6	6	sig
prot1681	596	3	0	2.4	0	2	2	2.4	2.4	sig
prot1682	255	1	1	3	3	6	3	9	9	sig
prot1683	92	3	6	3	7.5	4	6	7.5	7.5	ns
prot1684	171	3	3	14	8	2	6	2	4	ns
prot1685	165	7	3	3.6	6	2	3	9.6	6	ns
prot1686	148	0	3	3	15	2	3	15	9	ns
prot1687	229	2	6	1.5	1.5	7	4	3	21	sig
prot1688	123	5	5	8	4	3	2	6	8	ns
prot1689	77	3	0	3.6	3.6	2	3	3.6	0	ns
prot1690	465	3	2	9	9	2	3	9	3	ns
prot1691	279	0	1	0	6	1	0	1.5	3	ns
prot1692	278	3	2	4	6	3	2	2	4	ns
prot1693	119	3	4	2.4	1.2	3	4	2.4	2.4	ns
prot1694	148	3	1	0	0	3	1	6	18	ns
prot1695	72	0	4	0	4.5	2	4	3	6	sig
prot1696	353	7	4	2	6	1	4	10	4	ns
prot1697	196	1	2	1.2	0	2	2	4.8	2.4	sig
prot1698	174	4	0	6	15	6	4	12	6	ns
prot1699	126	2	2	4.5	6	2	1	3	1.5	ns
prot1700	235	3	4	0	2	2	3	8	0	ns
prot1701	235	3	2	2.4	0	1	0	2.4	2.4	ns
prot1702	110	0	2	15	0	6	3	9	27	sig
prot1703	188	1	1	4.5	1.5	1	2	0	3	ns
prot1704	225	0	1	4	0	0	0	2	10	ns
prot1705	138	0	2	0	2.4	1	2	2.4	1.2	ns
prot1706	174	1	3	3	6	0	4	6	6	ns
prot1707	672	0	3	0	1.5	0	1	3	3	ns
prot1708	84	0	2	4	0	1	1	4	4	ns
prot1709	107	2	0	1.2	2.4	0	2	3.6	1.2	ns
prot1710	146	3	2	3	3	4	1	3	9	ns
prot1711	183	0	0	1.5	3	0	3	6	0	ns
prot1712	555	0	0	2	2	1	1	8	2	sig
prot1713	467	0	1	1.2	2.4	2	2	2.4	2.4	sig
prot1714	265	4	1	3	3	0	4	6	0	ns
prot1715	598	1	0	3	4.5	2	2	7.5	3	ns
prot1716	317	4	0	2	2	3	3	6	6	sig
prot1717	196	0	1	1.2	0	1	0	1.2	1.2	ns
prot1718	267	0	1	3	9	1	4	9	0	ns
prot1719	612	2	1	1.5	1.5	2	6	6	3	sig
prot1720	62	2	2	4	4	1	0	4	0	ns
prot1721	77	2	2	0	1.2	0	0	3.6	1.2	ns
prot1722	68	1	1	3	3	0	3	9	6	ns
prot1723	632	1	0	0	4.5	5	1	3	4.5	ns
prot1724	230	0	3	4	2	1	0	0	0	ns
prot1725	133	2	2	2.4	1.2	1	1	1.2	0	ns
prot1726	334	0	1	3	6	1	1	3	3	ns
prot1727	311	1	1	0	3	4	2	9	3	sig
prot1728	563	0	0	0	0	0	2	2	6	ns
prot1729	327	2	0	0	0	1	0	0	0	ns
prot1730	144	0	2	9	3	2	2	6	6	sig
prot1731	668	2	1	0	1.5	1	1	1.5	1.5	ns
prot1732	85	0	2	6	4	1	2	0	2	ns
prot1733	102	0	1	3.6	2.4	2	2	3.6	1.2	ns
prot1734	508	1	0	9	3	2	2	0	3	ns
prot1735	226	2	3	3	0	2	3	1.5	1.5	ns
prot1736	676	0	0	0	2	2	2	0	0	ns
prot1737	539	1	2	0	4.8	0	0	0	2.4	ns
prot1738	295	1	0	6	0	0	2	3	3	ns
prot1739	224	0	1	0	1.5	0	2	1.5	1.5	ns
prot1740	2292	1	2	0	0	1	1	4	0	ns
prot1741	170	2	4	8.4	3.6	4	3	1.2	6	ns
prot1742	134	2	6	6	3	1	4	18	18	sig
prot1743	255	1	0	1.5	1.5	0	1	1.5	3	ns
prot1744	304	5	4	4	6	6	7	8	8	ns
prot1745	237	2	3	2.4	3.6	2	2	3.6	3.6	ns
prot1746	105	2	4	3	12	2	0	3	3	ns
prot1747	69	2	3	4.5	3	0	2	1.5	6	ns
prot1748	247	3	3	2	6	3	4	2	6	ns
prot1749	99	1	2	6	4.8	5	4	3.6	3.6	ns
prot1750	116	2	3	15	6	2	6	9	12	ns
prot1751	152	3	1	0	1.5	0	0	4.5	1.5	ns
prot1752	225	0	2	6	2	3	3	6	6	sig
prot1753	147	1	0	1.2	3.6	3	0	2.4	3.6	ns
prot1754	125	0	1	6	9	2	2	3	3	ns
prot1755	90	2	2	0	3	2	3	3	0	ns
prot1756	237	5	6	4	6	3	2	0	4	ns
prot1757	66	1	0	1.2	0	4	3	2.4	3.6	ns
prot1758	264	0	3	3	6	0	2	6	3	ns
prot1759	137	1	2	1.5	1.5	2	2	3	3	sig
prot1760	511	1	3	4	2	3	2	2	4	ns
prot1761	141	3	2	1.2	2.4	1	1	2.4	1.2	ns
prot1762	280	2	1	0	6	1	1	0	3	ns
prot1763	302	1	1	1.5	0	1	2	3	0	ns
prot1764	74	1	1	0	6	0	2	0	0	ns
prot1765	171	1	1	0	1.2	1	1	1.2	1.2	ns
prot1766	95	4	1	3	6	3	2	3	0	ns
prot1767	367	4	2	4.5	0	2	1	3	0	ns
prot1768	144	0	4	2	4	3	3	12	18	sig
prot1769	664	1	0	1.2	0	1	0	0	0	ns
prot1770	179	1	1	6	3	0	2	3	6	ns
prot1771	114	1	0	3	3	0	2	1.5	0	ns
prot1772	161	1	0	4	2	1	0	10	2	ns
prot1773	205	3	0	1.2	0	1	1	1.2	1.2	ns
prot1774	305	0	2	12	9	0	0	0	3	ns
prot1775	416	2	0	3	1.5	4	2	3	1.5	ns
prot1776	397	1	0	4	2	2	4	2	4	sig
prot1777	224	4	3	1.2	4.8	2	1	3.6	4.8	ns
prot1778	314	0	1	6	9	0	0	3	0	ns
prot1779	174	1	0	0	1.5	2	2	3	3	sig
prot1780	416	1	0	0	2	2	3	4	2	ns
prot1781	131	1	1	2.4	3.6	2	4	1.2	0	ns
prot1782	107	2	0	6	6	0	1	3	12	ns
prot1783	163	0	0	0	1.5	1	1	1.5	1.5	ns
prot1784	564	0	1	2	0	4	2	4	4	sig
prot1785	208	0	1	0	0	1	1	3.6	1.2	ns
prot1786	135	1	1	3	3	0	1	12	6	ns
prot1787	3394	3	5	3	3	2	2	3	4.5	ns
prot1788	1957	2	2	0	0	3	4	4	4	sig
prot1789	1088	2	3	1.2	2.4	3	2	6	6	ns
prot1790	424	5	0	3	6	4	3	6	9	ns
prot1791	1035	2	3	1.5	0	2	1	4.5	0	ns
prot1792	926	2	1	2	0	0	2	2	0	ns
prot1793	1669	1	0	0	2.4	1	0	1.2	1.2	ns
prot1794	201	3	0	3	9	4	0	0	6	ns
prot1795	539	2	3	6	0	2	0	1.5	3	ns
prot1796	638	1	2	0	4	0	0	0	2	ns
prot1797	225	1	1	3.6	6	0	2	7.2	4.8	ns
prot1798	319	2	5	6	9	6	3	18	9	ns
prot1799	520	2	6	7.5	4.5	6	2	4.5	3	ns
prot1800	785	3	3	2	2	1	2	8	6	ns
prot1801	629	2	2	1.2	8.4	2	2	0	2.4	ns
prot1802	341	2	1	6	6	1	1	3	3	sig
prot1803	412	0	1	1.5	0	1	2	1.5	1.5	sig
prot1804	308	1	0	0	4	0	1	0	2	ns
prot1805	743	0	0	1.2	1.2	2	2	2.4	2.4	sig
prot1806	470	0	0	6	3	2	0	6	3	ns
prot1807	1140	2	0	3	0	0	0	0	3	ns
prot1808	1466	0	0	6	2	3	2	4	4	sig
prot1809	254	2	5	4.8	2.4	2	2	1.2	1.2	ns
prot1810	257	5	2	6	0	1	3	3	3	ns
prot1811	375	0	2	3	4.5	2	0	0	1.5	ns
prot1812	1882	1	1	4	0	0	3	0	2	ns
prot1813	1300	2	3	0	2.4	1	1	2.4	0	ns
prot1814	444	0	1	6	12	1	2	9	0	ns
prot1815	832	2	1	1.5	1.5	6	2	4.5	4.5	ns
prot1816	582	2	4	0	4	0	2	2	6	ns
prot1817	280	1	0	0	0	0	1	0	2.4	ns
prot1818	1244	0	4	0	0	3	1	6	6	ns
prot1819	276	1	3	1.5	1.5	0	0	4.5	0	ns
prot1820	623	1	2	0	2	4	3	4	4	ns
prot1821	450	1	0	1.2	0	2	0	1.2	0	ns
prot1822	247	0	1	6	3	1	1	6	9	ns
prot1823	387	1	1	0	1.5	0	0	1.5	0	ns
prot1824	662	0	0	0	0	3	0	2	2	ns
prot1825	743	0	0	1.2	2.4	1	0	1.2	1.2	ns
prot1826	874	1	5	3	0	0	0	0	0	ns
prot1827	1301	2	0	1.5	0	2	3	3	3	sig
prot1828	274	1	1	4	2	0	1	0	4	ns
prot1829	551	2	5	0	3.6	2	2	4.8	2.4	ns
prot1830	447	0	3	0	3	0	1	3	0	ns
prot1831	154	2	1	3	1.5	4	1	6	4.5	ns
prot1832	210	2	3	4	4	3	2	6	4	ns
prot1833	290	3	1	0	3.6	7	4	4.8	4.8	sig
prot1834	220	5	1	6	9	2	0	12	3	ns
prot1835	184	4	5	6	0	1	2	3	9	ns
prot1836	168	1	4	8	2	9	6	24	12	sig
prot1837	102	3	2	4.8	0	0	2	0	2.4	ns
prot1838	327	2	2	3	6	2	2	9	3	ns
prot1839	962	0	2	0	0	2	1	0	3	ns
prot1840	556	3	2	0	2	0	2	2	0	ns
prot1841	374	0	1	2.4	4.8	2	1	2.4	2.4	ns
prot1842	728	1	0	3	9	2	3	6	3	ns
prot1843	243	1	2	1.5	0	2	3	1.5	1.5	ns
prot1844	127	1	1	2	2	1	1	2	0	ns
prot1845	519	1	1	0	0	2	0	0	0	ns
prot1846	492	0	1	6	3	0	1	6	0	ns
prot1847	233	3	1	3	3	2	4	0	0	ns
prot1848	287	1	0	0	6	2	1	2	4	ns
prot1849	337	0	1	2.4	2.4	2	1	1.2	1.2	ns
prot1850	404	1	0	3	0	0	1	0	3	ns
prot1851	3175	0	2	1.5	0	1	0	0	0	ns
prot1852	243	0	0	6	0	0	0	0	6	ns
prot1853	275	4	1	1.2	0	0	2	1.2	2.4	ns
prot1854	648	3	5	0	24	1	1	3	9	ns
prot1855	172	3	2	0	3	1	1	3	6	ns
prot1856	283	3	1	6	10	1	1	2	2	sig
prot1857	159	4	2	2.4	2.4	3	2	1.2	0	ns
prot1858	372	0	3	3	3	2	4	9	3	ns
prot1859	174	4	1	3	3	1	0	1.5	3	ns
prot1860	182	0	4	0	4	1	1	6	4	ns
prot1861	251	2	3	0	1.2	2	2	1.2	1.2	ns
prot1862	1009	3	3	6	12	3	3	9	6	ns
prot1863	233	1	0	1.5	1.5	0	1	1.5	1.5	ns
prot1864	158	4	3	2	0	2	5	8	8	sig
prot1865	200	1	2	2.4	2.4	5	2	0	2.4	ns
prot1866	292	1	1	0	0	0	0	6	3	ns
prot1867	399	1	1	3	6	0	4	0	0	ns
prot1868	229	1	2	6	6	3	1	2	4	ns
prot1869	228	0	4	2.4	0	1	4	4.8	0	ns
prot1870	445	1	2	0	0	1	1	3	15	ns
prot1871	334	1	0	1.5	0	2	5	0	1.5	ns
prot1872	848	1	2	4	4	0	1	4	4	ns
prot1873	151	3	1	1.2	0	4	5	4.8	4.8	sig
prot1874	1410	2	5	3	0	1	0	6	3	ns
prot1875	164	0	2	0	1.5	1	1	1.5	4.5	ns
prot1876	114	2	4	6	2	1	3	4	6	ns
prot1877	262	2	2	1.2	1.2	2	0	0	2.4	ns
prot1878	174	0	1	0	0	1	3	9	18	ns
prot1879	987	1	0	0	1.5	2	4	3	6	sig
prot1880	170	1	1	4	0	0	0	0	2	ns
prot1881	399	2	1	2.4	1.2	1	0	2.4	1.2	ns
prot1882	504	1	3	3	3	0	2	3	6	ns
prot1883	359	1	0	3	0	0	0	1.5	4.5	ns
prot1884	85	3	0	2	0	2	4	6	4	sig
prot1885	186	1	0	0	2.4	2	4	4.8	2.4	sig
prot1886	231	0	1	3	3	0	0	3	3	ns
prot1887	161	2	1	1.5	1.5	0	1	0	0	ns
prot1888	296	0	0	0	0	2	2	4	8	sig
prot1889	362	1	2	1.2	0	1	2	1.2	3.6	ns
prot1890	492	2	0	18	3	1	0	3	3	ns
prot1891	240	0	0	1.5	1.5	2	3	4.5	3	sig
prot1892	587	0	1	2	2	1	0	2	2	ns
prot1893	523	0	3	1.2	0	3	0	0	0	ns
prot1894	979	0	0	3	3	1	0	6	3	ns
prot1895	2381	1	1	4.5	0	1	1	3	1.5	ns
prot1896	246	0	1	4	2	1	1	2	2	ns
prot1897	309	0	1	1.2	3.6	4	2	2.4	4.8	sig
prot1898	214	0	2	9	0	0	0	0	3	ns
prot1899	659	0	3	1.5	0	1	1	3	1.5	sig
prot1900	185	0	4	2	0	0	2	2	4	ns
prot1901	201	2	1	1.2	2.4	1	1	0	1.2	ns
prot1902	464	2	0	3	0	2	2	12	6	sig
prot1903	298	2	1	0	1.5	0	2	1.5	3	ns
prot1904	502	1	0	2	0	1	2	2	2	ns
prot1905	295	0	1	3.6	1.2	1	1	1.2	2.4	ns
prot1906	1921	1	0	3	0	2	2	12	6	sig
prot1907	900	0	0	1.5	0	1	0	0	0	ns
prot1908	1567	0	0	10	2	1	2	0	0	ns
prot1909	659	0	1	1.2	1.2	1	0	2.4	2.4	ns
prot1910	909	0	0	9	3	2	3	9	6	ns
prot1911	193	0	0	1.5	0	1	1	0	4.5	ns
prot1912	431	2	2	0	2	2	0	0	2	ns
prot1913	118	1	1	0	1.2	0	1	1.2	0	ns
prot1914	229	1	3	6	12	1	5	6	3	ns
prot1915	232	0	0	6	4.5	1	1	4.5	4.5	ns
prot1916	267	0	2	0	0	1	3	2	6	ns
prot1917	266	2	1	1.2	0	4	2	2.4	4.8	sig
prot1918	183	3	4	0	3	1	1	6	0	ns
prot1919	909	3	2	3	1.5	2	2	3	4.5	ns
prot1920	219	1	3	2	0	1	1	4	4	ns
prot1921	141	1	3	2.4	3.6	0	1	2.4	0	ns
prot1922	154	0	3	12	3	2	4	3	0	ns
prot1923	243	1	1	3	0	3	3	1.5	3	ns
prot1924	135	6	1	0	4	1	1	2	6	ns
prot1925	315	0	0	1.2	0	0	1	1.2	2.4	ns
prot1926	517	1	2	3	0	0	0	0	9	ns
prot1927	127	1	4	0	0	0	2	0	0	ns
prot1928	439	1	1	4	4	4	2	6	6	sig
prot1929	398	0	1	0	1.2	1	1	1.2	1.2	sig
prot1930	462	1	1	3	0	1	1	3	6	sig
prot1931	202	2	0	0	4.5	1	2	3	1.5	ns
prot1932	114	1	0	0	0	1	1	2	2	ns
prot1933	137	1	0	1.2	1.2	1	1	1.2	1.2	ns
prot1934	124	2	3	0	3	1	0	3	0	ns
prot1935	641	3	1	1.5	1.5	2	2	3	3	sig
prot1936	415	3	2	8	2	2	7	4	8	sig
prot1937	448	1	0	1.2	0	0	1	2.4	0	ns
prot1938	572	1	1	3	3	0	1	0	0	ns
prot1939	819	2	0	3	1.5	2	1	1.5	0	ns
prot1940	365	2	0	0	2	0	0	2	4	ns
prot1941	600	1	1	6	4.8	0	0	0	1.2	ns
prot1942	692	0	1	0	3	1	1	12	6	ns
prot1943	244	1	2	1.5	0	3	2	3	0	ns
prot1944	203	1	1	4	2	1	1	0	2	ns
prot1945	383	1	1	1.2	0	6	1	2.4	2.4	ns
prot1946	208	2	1	0	6	2	2	6	6	sig
prot1947	292	3	1	3	3	3	3	9	4.5	sig
prot1948	288	0	1	0	2	3	0	4	2	ns
prot1949	111	2	0	1.2	0	1	2	1.2	1.2	ns
prot1950	309	4	1	6	3	4	4	6	6	sig
prot1951	555	2	0	4.5	1.5	2	2	3	7.5	sig
prot1952	719	0	2	0	6	0	1	2	2	ns
prot1953	548	1	4	3.6	0	1	0	1.2	1.2	ns
prot1954	209	2	2	0	3	4	4	6	6	sig
prot1955	561	2	0	0	0	1	2	0	1.5	ns
prot1956	575	1	1	6	0	1	0	2	4	ns
prot1957	193	1	3	2.4	1.2	1	1	1.2	1.2	ns
prot1958	476	1	0	6	6	1	2	3	15	ns
prot1959	426	0	3	0	0	0	0	0	0	ns
prot1960	210	2	0	2	4	1	1	0	0	ns
prot1961	167	2	2	0	0	2	2	1.2	2.4	sig
prot1962	255	2	2	0	3	2	0	6	3	ns
prot1963	259	0	1	1.5	0	1	2	0	0	ns
prot1964	828	3	0	2	0	3	3	6	6	sig
prot1965	491	0	1	2.4	2.4	1	0	4.8	0	ns
prot1966	116	3	2	3	0	3	2	9	6	ns
prot1967	392	1	0	0	6	0	1	6	0	ns
prot1968	278	1	0	2	0	0	1	0	4	ns
prot1969	275	2	1	2.4	2.4	2	1	0	2.4	ns
prot1970	542	2	2	0	0	0	1	0	0	ns
prot1971	303	0	0	1.5	1.5	2	0	7.5	4.5	ns
prot1972	206	0	0	4	4	1	3	0	0	ns
prot1973	575	1	1	1.2	1.2	6	3	3.6	3.6	sig
prot1974	882	1	0	3	0	1	1	3	0	ns
prot1975	503	0	0	1.5	1.5	2	1	1.5	3	sig
prot1976	350	0	0	4	0	2	2	4	4	sig
prot1977	277	0	0	1.2	0	2	2	2.4	2.4	sig
prot1978	251	1	0	0	0	2	2	6	6	sig
prot1979	223	0	0	1.5	0	0	3	0	0	ns
prot1980	109	2	0	6	4	4	4	8	0	ns
prot1981	1093	4	2	3.6	2.4	3	2	2.4	2.4	ns
prot1982	123	3	1	12	3	5	3	12	9	ns
prot1983	160	2	1	3	1.5	2	0	1.5	6	ns
prot1984	160	1	2	2	4	4	1	2	4	ns
prot1985	433	1	0	2.4	2.4	6	1	2.4	3.6	ns
prot1986	214	1	4	6	6	4	2	6	12	sig
prot1987	114	1	0	3	6	1	1	1.5	3	ns
prot1988	178	1	2	4	6	1	1	2	4	ns
prot1989	248	1	1	2.4	0	2	2	4.8	2.4	sig
prot1990	49	1	0	0	9	0	1	0	0	ns
prot1991	86	2	3	3	1.5	3	3	4.5	4.5	ns
prot1992	335	1	1	6	0	1	2	4	2	ns
prot1993	171	2	1	4.8	2.4	2	2	1.2	1.2	ns
prot1994	214	0	1	0	9	0	3	9	9	ns
prot1995	108	1	0	0	0	0	2	0	3	ns
prot1996	115	0	0	0	4	2	4	2	0	ns
prot1997	96	0	3	1.2	0	2	4	1.2	1.2	sig
prot1998	82	0	3	6	0	1	2	3	3	ns
prot1999	365	0	1	3	3	2	1	1.5	3	ns
[truncated: 1,549 more rows]
