# Supplementary material for: Protein complex-based analysis is resistant to the obfuscating consequences of batch effects --- a case study in clinical proteomics
Source: BMC Genomics. 2017 Mar 14;18(Suppl 2):142. doi: 10.1186/s12864-017-3490-3 (PMC5374662; doi:10.1186/s12864-017-3490-3)
Supplement: Supplementary file 2 — Simulated data D2.2H. (ZIP 3730 kb) [file 12864_2017_3490_MOESM2_ESM.zip › D2.2.344.txt]

protLen	X0	X0.1	X0.2	X0.3	X1	X1.1	X1.2	X1.3	sig
prot1	1338	850	876	1040.4	1072.8	911	936	1011.6	1083.6	ns
prot2	2199	22	42	105	84	24	35	72	63	ns
prot3	1538	37	36	66.6	66.6	33	35	55.8	72	ns
prot4	2319	24	25	42	56	20	17	34	52	ns
prot5	1392	37	50	55.2	49.2	53	47	55.2	46.8	ns
prot6	1985	27	36	102	96	50	46	108	132	sig
prot7	1262	32	58	81	111.6	62	58	82.8	108	ns
prot8	3862	16	13	54	32	13	15	40	30	ns
prot9	1295	41	48	62.4	62.4	74	65	81.6	73.2	sig
prot10	4287	9	13	60	30	9	12	18	18	ns
prot11	1277	32	40	77.4	93.6	80	68	111.6	151.2	sig
prot12	3587	8	11	16	18	16	12	32	24	sig
prot13	774	93	66	85.2	79.2	70	83	81.6	90	ns
prot14	1960	8	7	18	21	4	1	12	18	sig
prot15	858	47	69	127.8	109.8	118	106	167.4	169.2	sig
prot16	693	69	79	168	208	67	109	174	176	ns
prot17	748	65	51	82.8	79.2	61	66	87.6	56.4	ns
prot18	875	44	35	186	138	55	48	135	153	ns
prot19	1755	7	16	30.6	12.6	10	15	19.8	23.4	ns
prot20	839	46	43	76	78	36	35	74	72	ns
prot21	857	20	35	30	28.8	36	28	26.4	38.4	ns
prot22	1248	22	28	78	96	28	34	96	72	ns
prot23	1308	20	9	25.2	39.6	10	17	32.4	36	ns
prot24	1260	23	16	30	36	19	16	32	32	ns
prot25	1487	3	7	7.2	13.2	6	6	9.6	12	ns
prot26	477	78	99	252	258	101	89	234	246	ns
prot27	1324	19	22	30.6	45	27	15	23.4	55.8	ns
prot28	997	20	23	42	32	20	23	26	34	ns
prot29	623	107	114	160.8	123.6	100	111	134.4	98.4	ns
prot30	657	94	81	273	300	92	89	321	264	ns
prot31	1735	16	15	23.4	21.6	17	8	23.4	21.6	ns
prot32	904	13	11	34	16	19	10	14	12	ns
prot33	446	182	201	235.2	214.8	187	174	216	265.2	ns
prot34	262	201	202	561	597	216	224	735	582	sig
prot35	682	90	102	201.6	178.2	82	96	201.6	185.4	ns
prot36	742	47	53	112	80	74	72	110	128	sig
prot37	630	39	38	50.4	64.8	41	40	46.8	38.4	ns
prot38	672	35	25	90	93	35	32	54	81	ns
prot39	1056	27	31	43.2	68.4	48	60	72	64.8	sig
prot40	1098	18	23	36	60	23	18	48	44	sig
prot41	1192	7	15	24	16.8	29	16	13.2	13.2	sig
prot42	1888	15	10	48	45	11	9	30	24	ns
prot43	500	144	165	246.6	277.2	168	166	250.2	271.8	ns
prot44	610	55	54	106	84	60	55	122	136	ns
prot45	543	39	38	51.6	42	27	28	44.4	24	ns
prot46	685	23	30	81	99	25	24	66	105	ns
prot47	546	25	30	36	57.6	27	27	50.4	45	ns
prot48	1311	9	13	16	26	28	36	68	40	sig
prot49	1047	12	10	18	6	14	14	21.6	14.4	ns
prot50	491	153	127	396	378	134	156	366	393	ns
prot51	654	69	85	145.8	131.4	84	86	127.8	129.6	ns
prot52	639	68	48	104	140	54	78	104	126	ns
prot53	740	52	57	74.4	55.2	93	81	122.4	86.4	sig
prot54	1143	14	11	39	69	16	16	45	51	ns
prot55	966	14	16	21.6	23.4	9	20	27	46.8	ns
prot56	1042	7	7	20	32	10	8	18	28	ns
prot57	2166	5	6	13.2	8.4	8	9	13.2	13.2	ns
prot58	443	33	25	96	51	24	33	117	105	ns
prot59	589	30	19	50.4	52.2	19	26	50.4	61.2	ns
prot60	740	26	22	40	42	26	38	58	50	sig
prot61	532	15	20	24	30	20	19	14.4	16.8	ns
prot62	740	15	15	39	24	6	12	33	45	ns
prot63	727	14	14	23.4	19.8	9	9	14.4	16.2	ns
prot64	1585	4	11	10	10	5	7	14	4	ns
prot65	479	219	235	326.4	294	242	203	256.8	291.6	ns
prot66	364	163	135	459	486	334	290	936	966	sig
prot67	433	160	155	277.2	284.4	143	149	309.6	271.8	ns
prot68	346	162	138	286	280	135	128	294	280	ns
prot69	545	91	94	115.2	120	83	98	97.2	116.4	ns
prot70	472	64	81	225	207	85	68	225	264	ns
prot71	478	53	48	95.4	100.8	54	60	115.2	117	sig
prot72	413	40	58	104	94	51	37	108	110	ns
prot73	496	41	42	49.2	48	37	42	42	42	ns
prot74	630	36	33	102	96	31	32	111	120	sig
prot75	544	23	28	39.6	45	43	43	61.2	84.6	sig
prot76	880	13	8	46	24	10	9	20	28	ns
prot77	684	6	8	10.8	12	36	33	39.6	36	sig
prot78	988	15	16	39	30	9	17	24	39	ns
prot79	430	67	60	120.6	142.2	73	62	127.8	117	ns
prot80	707	38	26	58	42	28	24	50	42	ns
prot81	418	26	26	22.8	25.2	24	23	26.4	28.8	ns
prot82	820	13	9	45	63	14	27	63	60	sig
prot83	1450	12	10	12.6	12.6	18	15	5.4	18	sig
prot84	500	69	63	140	136	86	69	132	112	ns
prot85	451	71	60	69.6	60	59	60	72	73.2	ns
prot86	757	29	23	105	105	24	23	90	75	ns
prot87	539	23	16	41.4	43.2	27	20	37.8	57.6	ns
prot88	455	10	12	28	32	57	45	108	108	sig
prot89	646	17	21	19.2	16.8	32	47	38.4	38.4	sig
prot90	533	13	10	24	42	8	12	27	48	ns
prot91	1101	7	3	16.2	3.6	15	18	27	21.6	sig
prot92	375	160	180	340	354	170	173	340	356	ns
prot93	477	112	120	150	121.2	131	102	142.8	122.4	ns
prot94	440	75	87	291	198	82	85	177	228	ns
prot95	445	69	62	106.2	108	192	159	307.8	361.8	sig
prot96	373	38	50	102	124	59	47	98	106	ns
prot97	606	25	28	43.2	36	27	31	40.8	33.6	ns
prot98	343	26	23	81	75	16	26	69	87	ns
prot99	403	21	28	34.2	32.4	22	20	45	32.4	ns
prot100	591	17	22	36	20	24	14	26	38	ns
prot101	641	13	11	24	19.2	12	9	15.6	16.8	ns
prot102	583	12	20	42	57	21	20	63	18	sig
prot103	544	12	9	19.8	19.8	14	9	21.6	16.2	ns
prot104	2137	7	4	8	4	3	4	18	18	sig
prot105	375	32	36	42	43.2	42	38	57.6	52.8	ns
prot106	454	33	44	150	114	38	33	150	102	ns
prot107	472	28	31	61.2	57.6	31	42	72	54	ns
prot108	517	34	48	66	78	31	34	76	62	ns
prot109	464	34	29	27.6	32.4	27	24	32.4	30	ns
prot110	637	23	18	60	72	20	20	51	54	ns
prot111	423	18	18	28.8	18	21	21	30.6	23.4	ns
prot112	414	10	15	40	28	10	17	30	26	ns
prot113	898	14	17	20.4	18	14	15	14.4	15.6	ns
prot114	498	13	15	42	45	13	10	33	45	ns
prot115	580	7	13	28.8	12.6	10	13	23.4	19.8	ns
prot116	448	13	12	14	8	13	14	40	28	sig
prot117	569	12	15	14.4	6	5	11	10.8	21.6	ns
prot118	1032	4	10	15	15	8	3	24	39	ns
prot119	357	84	88	187.2	190.8	95	92	178.2	163.8	ns
prot120	231	65	68	154	112	50	64	148	118	ns
prot121	372	59	41	56.4	56.4	70	70	110.4	84	sig
prot122	375	39	48	117	156	52	45	138	141	ns
prot123	507	39	37	59.4	72	38	28	63	68.4	ns
prot124	411	33	32	62	56	28	41	82	52	ns
prot125	374	18	18	15.6	24	25	21	18	25.2	ns
prot126	827	14	9	45	39	12	16	45	45	ns
prot127	774	17	10	16.2	18	30	20	64.8	25.2	sig
prot128	576	5	12	14	20	9	4	14	14	ns
prot129	413	20	6	10.8	8.4	13	20	12	14.4	sig
prot130	569	8	13	24	24	10	15	48	48	ns
prot131	590	6	9	12.6	14.4	14	8	5.4	14.4	ns
prot132	774	7	12	8	10	36	39	42	66	sig
prot133	1023	14	8	7.2	12	12	12	12	12	ns
prot134	803	6	2	9	21	2	5	24	3	ns
prot135	242	75	55	118.8	86.4	65	69	120.6	95.4	ns
prot136	439	56	49	112	114	58	62	90	108	ns
prot137	318	51	51	66	74.4	62	49	72	52.8	ns
prot138	278	57	65	141	171	54	69	138	180	ns
prot139	309	42	48	88.2	84.6	48	43	81	79.2	ns
prot140	568	35	37	76	58	35	44	72	60	ns
prot141	316	28	26	34.8	32.4	35	32	38.4	34.8	ns
prot142	283	27	30	84	126	19	33	90	93	ns
prot143	608	27	28	48.6	43.2	19	27	36	32.4	ns
prot144	673	19	14	54	40	21	22	32	36	ns
prot145	414	21	17	24	20.4	17	11	14.4	26.4	ns
prot146	707	19	19	66	63	22	21	63	54	ns
prot147	406	14	15	25.2	21.6	14	17	25.2	19.8	ns
prot148	510	13	11	24	34	12	16	24	38	ns
prot149	500	12	13	12	12	13	13	16.8	9.6	ns
prot150	350	8	7	18	21	9	18	63	72	sig
prot151	683	15	10	28.8	37.8	63	51	97.2	70.2	sig
prot152	569	6	11	14	22	8	12	26	20	ns
prot153	450	7	9	8.4	12	13	9	14.4	13.2	ns
prot154	399	10	10	18	30	27	30	108	90	sig
prot155	713	15	8	18	12.6	11	19	21.6	25.2	sig
prot156	564	12	13	30	18	10	11	38	18	ns
prot157	1149	6	7	8.4	6	5	2	9.6	12	ns
prot158	721	12	6	9	15	5	4	6	18	ns
prot159	260	201	173	342	349.2	300	280	478.8	518.4	sig
prot160	372	136	138	302	314	150	134	270	284	ns
prot161	297	81	93	109.2	127.2	100	89	94.8	92.4	ns
prot162	276	53	55	195	165	59	50	120	135	ns
prot163	480	38	38	50.4	46.8	27	23	61.2	57.6	ns
prot164	299	40	40	54	54	27	32	60	66	ns
prot165	317	23	27	40.8	32.4	36	29	34.8	33.6	ns
prot166	437	23	28	78	63	26	23	69	39	ns
prot167	537	20	21	30.6	37.8	32	25	36	39.6	ns
prot168	228	21	18	30	44	24	22	50	56	sig
prot169	289	14	21	24	32.4	13	24	13.2	20.4	ns
prot170	341	9	18	54	54	16	18	30	69	ns
prot171	445	18	23	39.6	43.2	21	16	25.2	25.2	ns
prot172	458	20	12	28	22	14	16	36	28	ns
prot173	450	13	10	12	16.8	9	10	18	18	ns
prot174	588	14	16	36	30	17	12	27	54	ns
prot175	761	13	13	18	23.4	14	10	23.4	27	ns
prot176	519	9	11	22	16	11	6	20	22	ns
prot177	1216	11	9	20.4	6	14	7	13.2	13.2	ns
prot178	605	11	14	27	33	5	14	27	27	ns
prot179	748	6	12	18	12.6	5	5	23.4	14.4	ns
prot180	460	11	9	14	18	11	7	12	22	ns
prot181	645	5	6	13.2	8.4	13	10	7.2	13.2	ns
prot182	528	12	9	21	24	10	9	30	27	ns
prot183	958	8	4	18	9	7	6	5.4	5.4	ns
prot184	4213	4	1	8	2	3	2	6	10	ns
prot185	1921	6	4	2.4	6	2	4	2.4	4.8	ns
prot186	333	116	116	498	417	328	304	750	852	sig
prot187	229	116	107	194.4	181.8	91	100	158.4	172.8	ns
prot188	413	61	38	92	76	49	50	90	88	ns
prot189	437	43	42	38.4	51.6	42	35	45.6	36	ns
prot190	459	31	34	69	78	40	34	96	93	ns
prot191	170	21	31	86.4	70.2	93	102	145.8	167.4	sig
prot192	200	35	33	78	88	47	48	92	90	ns
prot193	396	36	20	43.2	39.6	29	27	50.4	37.2	ns
prot194	219	18	13	48	57	31	25	141	87	sig
prot195	509	17	26	46.8	41.4	22	19	41.4	32.4	ns
prot196	255	23	21	38	52	25	32	44	38	ns
prot197	343	14	12	19.2	10.8	20	13	22.8	15.6	ns
prot198	453	18	21	42	51	23	23	48	78	ns
prot199	418	16	22	32.4	27	17	15	34.2	28.8	ns
prot200	506	13	15	40	28	9	14	24	28	ns
prot201	545	19	17	21.6	9.6	13	13	10.8	15.6	ns
prot202	406	9	9	48	54	8	16	42	30	ns
prot203	586	15	17	18	19.8	13	15	21.6	14.4	ns
prot204	570	5	7	22	8	8	12	16	14	ns
prot205	868	6	6	8.4	7.2	12	20	2.4	9.6	ns
prot206	508	8	10	24	27	6	5	15	39	ns
prot207	715	5	13	21.6	10.8	8	11	5.4	14.4	ns
prot208	622	8	11	22	8	1	10	16	28	ns
prot209	463	8	6	12	16.8	7	3	2.4	6	ns
prot210	756	6	7	27	36	9	6	33	24	ns
prot211	520	9	10	9	10.8	12	4	10.8	12.6	ns
prot212	858	6	2	16	6	5	3	12	4	ns
prot213	463	4	4	6	3.6	4	6	4.8	3.6	ns
prot214	248	85	82	246	228	79	84	255	267	ns
prot215	386	38	51	104.4	104.4	51	60	77.4	99	ns
prot216	252	53	54	86	116	49	51	94	110	ns
prot217	271	48	38	50.4	54	47	43	56.4	61.2	ns
prot218	367	39	54	114	123	42	42	141	123	ns
prot219	335	39	46	61.2	75.6	29	43	91.8	82.8	ns
prot220	600	26	45	72	72	32	33	86	76	ns
prot221	232	31	22	43.2	42	37	38	51.6	51.6	ns
prot222	273	36	47	114	111	52	35	141	117	ns
prot223	243	29	47	50.4	64.8	34	39	41.4	68.4	ns
prot224	223	27	33	50	46	20	25	64	50	ns
prot225	250	29	23	28.8	40.8	23	31	32.4	38.4	ns
prot226	223	26	34	87	75	27	31	102	78	ns
prot227	289	22	28	61.2	41.4	36	19	39.6	55.8	ns
prot228	378	27	28	48	50	33	78	138	156	sig
prot229	410	10	19	28.8	21.6	21	26	32.4	26.4	ns
prot230	389	22	17	75	69	22	13	42	69	ns
prot231	610	22	20	23.4	46.8	23	15	41.4	30.6	ns
prot232	243	11	15	24	24	20	12	40	44	ns
prot233	397	15	15	16.8	12	19	16	18	14.4	ns
prot234	229	5	9	24	39	18	4	60	60	sig
prot235	321	9	11	25.2	34.2	24	20	43.2	57.6	sig
prot236	447	20	11	26	22	25	22	32	58	sig
prot237	272	13	7	9.6	9.6	8	13	9.6	16.8	ns
prot238	645	9	10	30	30	11	13	18	30	ns
prot239	709	4	4	9	3.6	11	9	9	28.8	sig
prot240	513	10	11	28	22	22	18	32	36	sig
prot241	314	9	8	9.6	10.8	9	8	8.4	8.4	ns
prot242	388	2	12	21	15	4	7	24	9	ns
prot243	956	9	2	7.2	9	3	6	5.4	10.8	ns
prot244	128	259	238	462	498	238	236	442	468	ns
prot245	197	70	82	98.4	68.4	110	96	115.2	129.6	sig
prot246	334	67	60	204	225	72	74	213	216	ns
prot247	175	39	33	86.4	86.4	42	45	61.2	63	ns
prot248	162	55	55	102	114	50	58	100	114	ns
prot249	305	28	33	32.4	43.2	26	34	40.8	30	sig
prot250	312	41	39	117	135	50	32	135	96	ns
prot251	300	42	35	52.2	73.8	38	36	55.8	61.2	ns
prot252	127	28	45	62	56	33	36	82	96	ns
prot253	191	37	41	44.4	48	45	31	56.4	36	ns
prot254	211	30	39	138	105	36	40	108	117	ns
prot255	199	25	31	59.4	39.6	39	34	68.4	55.8	ns
prot256	266	35	32	62	52	60	48	78	116	sig
prot257	322	27	17	25.2	27.6	22	27	28.8	21.6	ns
prot258	313	36	33	111	99	32	33	123	57	ns
prot259	286	20	16	43.2	21.6	19	23	27	36	ns
prot260	265	13	18	24	20	17	14	36	22	ns
prot261	466	22	15	24	24	20	30	28.8	31.2	sig
prot262	455	20	20	66	51	22	18	54	42	ns
prot263	185	25	23	30.6	41.4	18	24	19.8	36	ns
prot264	209	12	18	18	30	9	20	32	24	ns
prot265	433	11	12	10.8	21.6	9	20	19.2	22.8	ns
prot266	247	12	17	66	27	19	16	48	48	ns
prot267	331	13	10	32.4	25.2	15	11	9	16.2	ns
prot268	452	18	17	18	38	15	17	20	30	ns
prot269	348	19	13	14.4	16.8	14	13	20.4	16.8	ns
prot270	533	8	4	21	12	9	6	18	21	ns
prot271	342	9	11	27	23.4	11	17	19.8	21.6	ns
prot272	229	8	6	26	20	11	8	38	20	ns
prot273	581	11	5	12	12	9	9	19.2	10.8	ns
prot274	389	7	12	27	21	5	9	33	36	ns
prot275	368	12	7	10.8	12.6	10	8	9	7.2	ns
prot276	350	9	6	14	24	4	15	20	26	ns
prot277	502	10	7	4.8	15.6	7	11	3.6	18	ns
prot278	588	6	11	21	24	5	4	12	21	ns
prot279	404	7	8	10.8	10.8	8	9	25.2	16.2	ns
prot280	281	6	4	12	18	4	2	12	8	ns
prot281	475	6	7	9.6	8.4	9	12	10.8	18	sig
prot282	264	5	8	18	15	10	6	27	24	sig
prot283	428	4	9	18	16.2	8	10	12.6	16.2	ns
prot284	605	6	5	8	12	8	6	14	8	ns
prot285	546	8	3	6	12	5	4	8.4	3.6	ns
prot286	393	3	6	15	6	9	5	21	9	ns
prot287	651	3	3	7.2	3.6	3	5	5.4	9	ns
prot288	386	1	7	12	12	2	11	6	10	ns
prot289	127	203	189	231.6	248.4	197	197	240	238.8	ns
prot290	307	122	147	432	489	148	141	456	477	ns
prot291	151	70	61	129.6	124.2	118	84	178.2	158.4	sig
prot292	246	47	36	52	64	33	28	70	62	ns
prot293	201	27	45	34.8	36	111	102	140.4	93.6	sig
prot294	295	28	36	84	84	31	37	117	90	ns
prot295	377	44	28	57.6	57.6	37	36	50.4	30.6	ns
prot296	232	23	26	60	56	19	34	54	72	ns
prot297	333	32	35	37.2	22.8	24	19	16.8	25.2	ns
prot298	276	24	21	60	54	23	35	81	75	ns
prot299	225	28	24	39.6	52.2	22	21	30.6	43.2	ns
prot300	152	30	20	36	36	22	21	40	30	ns
prot301	268	15	21	21.6	39.6	29	19	36	31.2	ns
prot302	261	17	16	75	60	20	11	72	48	ns
prot303	234	25	26	30.6	27	23	24	30.6	34.2	ns
prot304	203	14	24	24	54	26	24	24	32	ns
prot305	277	24	20	20.4	22.8	19	21	28.8	16.8	ns
prot306	224	19	18	42	54	15	22	51	54	ns
prot307	260	11	22	36	34.2	16	18	39.6	23.4	ns
prot308	278	18	20	40	34	38	27	52	42	sig
prot309	420	19	13	10.8	18	14	16	21.6	12	ns
prot310	424	14	11	33	57	12	15	18	81	ns
prot311	219	15	12	32.4	19.8	15	14	25.2	21.6	ns
prot312	277	12	11	24	28	8	6	30	30	ns
prot313	279	7	11	8.4	22.8	18	15	25.2	36	sig
prot314	558	9	16	57	42	42	24	162	63	sig
prot315	822	3	11	21.6	21.6	7	8	14.4	27	ns
prot316	423	14	6	10	10	8	8	10	24	ns
prot317	301	3	15	18	8.4	12	8	6	7.2	ns
prot318	477	10	11	18	36	16	15	30	48	sig
prot319	354	12	4	14.4	14.4	15	12	14.4	21.6	ns
prot320	538	12	7	14	22	6	8	28	22	ns
prot321	330	6	7	7.2	7.2	6	6	14.4	16.8	ns
prot322	345	8	10	24	15	9	10	15	27	ns
prot323	290	5	9	12.6	16.2	6	5	7.2	10.8	ns
prot324	587	13	12	12	20	7	8	10	20	ns
prot325	416	9	8	12	7.2	9	4	3.6	6	ns
prot326	806	11	16	18	12	5	12	18	30	ns
prot327	243	9	8	14.4	16.2	6	6	10.8	12.6	ns
prot328	674	7	8	10	16	8	10	18	22	ns
prot329	297	12	6	4.8	8.4	14	4	7.2	9.6	ns
prot330	558	1	12	15	21	9	10	24	12	ns
prot331	340	1	2	5.4	5.4	2	6	12.6	1.8	ns
prot332	546	5	6	10	24	4	6	14	18	ns
prot333	193	8	3	8.4	13.2	15	10	14.4	9.6	sig
prot334	641	4	12	30	21	12	9	54	90	sig
prot335	452	3	7	3.6	1.8	6	6	0	18	ns
prot336	481	5	6	10	4	12	21	18	24	sig
prot337	355	2	3	6	9.6	5	1	3.6	4.8	ns
prot338	530	6	7	15	15	3	2	24	3	ns
prot339	374	5	4	12.6	7.2	2	8	28.8	25.2	sig
prot340	253	7	1	4	8	7	8	12	12	ns
prot341	442	2	2	3.6	4.8	8	2	3.6	2.4	ns
prot342	861	3	9	9	9	3	5	12	6	ns
prot343	413	4	2	12.6	5.4	2	5	9	7.2	ns
prot344	648	2	8	10	8	3	6	10	10	ns
prot345	719	5	2	3.6	3.6	2	5	6	4.8	ns
prot346	786	2	3	15	15	9	5	12	15	ns
prot347	596	2	6	9	9	3	2	9	5.4	ns
prot348	777	3	3	4	10	3	6	6	6	ns
prot349	798	1	5	2.4	3.6	5	3	2.4	8.4	ns
prot350	141	250	236	666	684	241	236	633	726	ns
prot351	221	148	152	257.4	271.8	113	129	246.6	234	ns
prot352	283	60	67	146	130	63	66	144	166	ns
prot353	246	66	54	81.6	72	147	153	216	295.2	sig
prot354	212	36	50	147	111	46	53	117	126	ns
prot355	219	35	34	72	34.2	54	76	126	140.4	sig
prot356	448	32	35	66	64	36	31	66	86	ns
prot357	351	36	48	36	42	36	56	54	43.2	ns
prot358	161	37	30	69	90	33	36	90	99	ns
prot359	178	23	28	48.6	43.2	28	22	45	72	ns
prot360	178	24	21	50	50	25	25	40	58	ns
prot361	250	28	17	33.6	20.4	23	24	26.4	27.6	ns
prot362	238	14	25	66	63	23	31	51	45	ns
prot363	261	14	20	43.2	30.6	22	18	41.4	46.8	ns
prot364	194	13	25	40	54	26	18	48	40	ns
prot365	234	16	16	22.8	26.4	14	25	30	27.6	ns
prot366	337	20	19	66	48	33	75	135	153	sig
prot367	296	18	12	36	21.6	29	32	45	73.8	sig
prot368	248	16	14	18	30	13	8	28	34	ns
prot369	311	13	22	22.8	21.6	14	18	30	18	ns
prot370	224	12	15	24	51	10	12	33	45	ns
prot371	279	19	20	30.6	28.8	15	17	41.4	36	ns
prot372	471	18	17	44	32	18	14	28	24	ns
prot373	218	4	7	8.4	19.2	9	9	8.4	16.8	ns
prot374	249	12	11	27	54	15	15	33	42	ns
prot375	312	13	15	19.8	25.2	13	12	23.4	19.8	ns
prot376	402	14	16	26	26	18	19	46	32	ns
prot377	196	14	19	15.6	15.6	24	33	39.6	46.8	sig
prot378	285	10	17	30	39	7	15	45	66	ns
prot379	292	9	15	7.2	19.8	15	17	25.2	27	ns
prot380	227	9	13	26	24	8	11	18	28	ns
prot381	322	11	12	12	13.2	10	18	10.8	14.4	ns
prot382	449	13	5	33	24	13	6	18	30	ns
prot383	373	11	5	27	32.4	13	11	10.8	23.4	ns
prot384	239	5	7	10	16	18	8	22	26	ns
prot385	235	7	11	8.4	6	9	13	12	7.2	ns
prot386	267	10	14	39	45	7	9	27	27	ns
prot387	262	8	14	14.4	18	8	10	5.4	21.6	ns
prot388	241	5	14	20	26	8	10	14	26	ns
prot389	315	5	8	9.6	13.2	12	7	6	10.8	ns
prot390	997	7	7	27	15	30	18	54	63	sig
prot391	392	7	6	12.6	10.8	5	4	10.8	16.2	ns
prot392	558	5	8	22	18	8	7	18	10	ns
prot393	468	9	3	6	7.2	2	7	4.8	6	ns
prot394	253	8	7	15	27	6	7	30	12	ns
prot395	248	7	7	18	14.4	17	5	18	7.2	ns
prot396	527	8	7	20	16	9	8	18	14	ns
prot397	432	3	0	2.4	8.4	6	3	4.8	4.8	ns
prot398	455	6	5	15	15	9	3	21	21	ns
prot399	529	2	5	9	10.8	7	5	7.2	5.4	ns
prot400	375	4	7	12	16	4	7	10	8	ns
prot401	287	11	3	6	6	3	5	7.2	6	ns
prot402	332	4	7	15	3	6	6	18	36	ns
prot403	541	4	3	10.8	14.4	2	5	7.2	10.8	ns
prot404	280	8	5	12	6	7	6	10	12	ns
prot405	458	6	13	7.2	9.6	7	5	4.8	7.2	ns
prot406	291	7	5	15	15	3	7	30	18	ns
prot407	548	4	9	7.2	5.4	4	5	12.6	7.2	ns
prot408	292	6	3	6	10	1	7	2	0	ns
prot409	559	1	6	4.8	7.2	6	2	2.4	6	ns
prot410	859	3	1	24	15	4	1	9	9	ns
prot411	484	5	3	9	7.2	3	3	3.6	9	ns
prot412	117	148	132	306	242	147	144	264	272	ns
prot413	182	125	131	141.6	157.2	390	417	450	450	sig
prot414	226	101	115	345	348	106	116	360	309	ns
prot415	179	67	94	111.6	145.8	75	79	126	127.8	ns
prot416	129	65	55	146	96	55	50	98	118	ns
prot417	222	54	51	75.6	64.8	36	61	64.8	68.4	ns
prot418	353	45	43	129	126	53	37	111	120	ns
prot419	157	50	47	52.2	66.6	42	45	75.6	73.8	ns
prot420	376	38	27	52	54	30	20	42	56	ns
prot421	429	35	28	39.6	26.4	24	24	27.6	27.6	ns
prot422	182	24	26	84	105	20	22	33	54	ns
prot423	187	15	21	50.4	25.2	40	58	90	90	sig
prot424	206	24	21	40	62	23	21	62	40	ns
prot425	319	24	25	26.4	20.4	21	20	25.2	22.8	ns
prot426	533	13	19	54	39	15	21	48	51	ns
prot427	182	15	24	52.2	37.8	23	25	28.8	39.6	ns
prot428	260	21	14	28	44	21	16	32	38	ns
prot429	181	12	19	15.6	22.8	21	20	27.6	18	ns
prot430	246	12	12	45	63	36	36	78	90	sig
prot431	156	14	21	16.2	36	31	38	68.4	45	sig
prot432	213	13	8	26	34	20	12	26	30	ns
prot433	295	14	8	14.4	12	10	13	16.8	3.6	ns
prot434	610	11	14	36	39	18	11	33	24	ns
prot435	152	10	14	27	14.4	9	12	27	21.6	ns
prot436	470	8	16	30	28	23	36	44	58	sig
prot437	278	7	5	8.4	13.2	32	18	26.4	16.8	sig
prot438	250	9	9	36	21	18	33	72	90	sig
prot439	265	16	12	25.2	28.8	19	11	32.4	18	ns
prot440	327	12	8	16	26	6	9	8	22	ns
prot441	577	11	15	10.8	9.6	8	16	18	9.6	sig
prot442	236	7	6	15	24	7	11	21	21	ns
prot443	347	7	15	28.8	21.6	10	14	16.2	32.4	ns
prot444	177	8	15	16	12	14	20	32	52	sig
prot445	261	12	10	6	9.6	6	8	9.6	3.6	ns
prot446	357	10	7	33	27	5	5	36	30	ns
prot447	379	15	14	27	19.8	9	9	16.2	25.2	ns
prot448	172	10	6	34	10	6	7	18	14	ns
prot449	161	6	11	4.8	7.2	5	12	8.4	12	ns
prot450	466	10	10	48	30	4	12	30	24	ns
prot451	165	12	9	9	14.4	8	7	9	9	ns
prot452	245	10	6	10	14	11	5	4	26	sig
prot453	222	11	4	10.8	14.4	20	26	14.4	16.8	sig
prot454	428	7	4	12	12	8	11	24	15	ns
prot455	227	12	9	9	14.4	10	6	18	16.2	ns
prot456	420	2	5	16	12	6	8	22	12	ns
prot457	171	7	2	8.4	10.8	8	6	13.2	6	ns
prot458	307	3	5	18	21	7	4	12	15	ns
prot459	230	10	7	9	10.8	14	18	28.8	39.6	sig
prot460	343	2	6	16	14	6	6	16	18	ns
prot461	441	10	10	12	4.8	8	2	6	3.6	ns
prot462	415	2	6	15	9	1	6	15	0	ns
prot463	270	3	5	5.4	21.6	5	4	7.2	3.6	ns
prot464	711	6	3	10	8	6	7	8	10	ns
prot465	321	3	5	6	2.4	7	5	10.8	10.8	ns
prot466	238	7	2	18	15	21	18	63	63	sig
prot467	320	5	7	1.8	5.4	5	3	12.6	10.8	ns
prot468	274	10	8	12	12	8	1	4	8	ns
prot469	364	3	10	8.4	9.6	6	7	13.2	6	ns
prot470	361	3	6	21	24	12	18	30	42	sig
prot471	262	4	5	18	10.8	4	2	7.2	12.6	ns
prot472	513	11	5	6	20	5	4	8	20	ns
prot473	569	2	6	3.6	6	4	4	7.2	6	ns
prot474	387	7	4	9	15	4	6	27	27	ns
prot475	447	7	7	10.8	3.6	6	5	7.2	5.4	ns
prot476	378	3	2	6	8	7	4	4	8	sig
prot477	251	5	3	7.2	1.2	4	3	6	6	ns
prot478	468	2	2	6	12	5	2	18	15	ns
prot479	544	6	7	5.4	3.6	4	5	1.8	9	ns
prot480	244	3	5	14	10	6	6	6	16	ns
prot481	327	6	3	4.8	7.2	2	2	2.4	3.6	ns
prot482	494	4	3	9	6	1	3	0	9	ns
prot483	192	172	167	318.6	322.2	157	189	302.4	311.4	ns
prot484	243	125	130	226	230	138	127	272	256	ns
prot485	149	44	38	37.2	46.8	40	36	45.6	54	ns
prot486	236	32	44	120	102	51	31	108	120	ns
prot487	134	29	47	68.4	84.6	55	28	72	59.4	ns
prot488	103	35	35	82	80	29	43	84	86	ns
prot489	103	33	34	68.4	50.4	36	32	51.6	38.4	ns
prot490	103	39	38	93	111	40	41	123	111	sig
prot491	271	46	39	64.8	57.6	46	34	73.8	61.2	ns
prot492	257	29	28	58	66	25	30	44	72	ns
prot493	174	13	22	19.2	13.2	18	28	16.8	24	sig
prot494	165	23	36	66	84	35	37	66	96	ns
prot495	251	19	22	28.8	46.8	21	22	34.2	41.4	ns
prot496	265	20	30	48	52	21	23	38	36	ns
prot497	193	29	22	27.6	34.8	27	32	40.8	39.6	sig
prot498	137	13	24	81	105	60	63	135	198	sig
prot499	149	24	18	45	27	24	16	41.4	32.4	ns
prot500	291	19	29	52	62	25	23	50	48	ns
prot501	227	19	19	14.4	19.2	12	21	27.6	21.6	ns
prot502	198	19	12	48	57	21	15	78	57	ns
prot503	194	16	18	34.2	9	34	22	54	75.6	sig
prot504	234	14	18	32	24	12	16	34	48	ns
prot505	247	17	7	21.6	18	11	15	9.6	14.4	ns
prot506	145	12	10	54	63	28	24	72	54	sig
prot507	141	13	15	12.6	39.6	51	45	102.6	75.6	sig
prot508	187	4	9	26	32	9	16	34	24	ns
prot509	165	7	15	14.4	28.8	16	18	16.8	15.6	ns
prot510	166	14	6	54	33	17	8	33	51	ns
prot511	225	16	20	30.6	27	12	16	36	21.6	ns
prot512	239	19	15	36	26	13	10	20	40	ns
prot513	275	16	16	16.8	18	18	18	13.2	9.6	ns
prot514	206	11	8	24	60	11	11	36	39	ns
prot515	322	15	11	16.2	25.2	13	13	19.8	28.8	ns
prot516	178	9	14	28	52	17	15	28	26	ns
prot517	227	8	15	19.2	19.2	13	14	15.6	14.4	ns
prot518	237	21	13	36	42	9	21	51	42	ns
prot519	254	15	15	23.4	23.4	8	12	19.8	19.8	ns
prot520	208	13	16	30	30	4	10	32	30	ns
prot521	153	16	11	10.8	16.8	39	27	36	54	sig
prot522	244	15	17	39	54	13	12	30	36	ns
prot523	287	9	6	10.8	16.2	8	16	36	7.2	sig
prot524	206	9	6	20	22	14	14	24	8	ns
prot525	244	8	5	8.4	10.8	9	15	18	9.6	ns
prot526	383	7	17	33	24	39	24	81	99	sig
prot527	184	7	9	21.6	14.4	15	5	14.4	16.2	ns
prot528	377	11	9	12	16	11	8	10	18	ns
prot529	355	8	11	10.8	12	9	10	12	7.2	ns
prot530	129	4	10	45	27	6	7	30	24	ns
prot531	162	7	8	10.8	7.2	15	7	12.6	21.6	ns
prot532	184	5	5	12	18	15	18	36	36	sig
prot533	347	9	7	10.8	7.2	11	7	8.4	8.4	ns
prot534	203	6	6	18	21	1	4	18	15	ns
prot535	1930	6	15	18	28.8	9	6	23.4	7.2	ns
prot536	316	9	8	16	22	9	11	16	20	ns
prot537	198	4	6	7.2	9.6	14	21	16.8	19.2	sig
prot538	250	6	7	12	6	12	9	42	45	sig
prot539	265	7	4	12.6	16.2	9	4	10.8	16.2	ns
prot540	469	10	12	18	12	9	7	20	4	ns
prot541	563	6	9	4.8	2.4	4	6	8.4	19.2	ns
prot542	290	14	5	21	27	2	9	48	60	sig
prot543	338	2	6	9	14.4	8	6	7.2	5.4	ns
prot544	449	5	6	16	16	4	7	14	26	ns
prot545	273	4	3	8.4	6	6	8	2.4	12	ns
prot546	412	4	6	30	33	9	5	27	15	ns
prot547	170	0	2	14.4	10.8	15	9	16.2	43.2	sig
prot548	478	9	9	18	14	4	2	20	10	ns
prot549	302	8	7	10.8	4.8	6	5	16.8	8.4	ns
prot550	167	7	5	15	21	9	27	27	54	sig
prot551	151	8	3	5.4	14.4	5	8	12.6	9	ns
prot552	816	4	10	6	6	8	8	18	2	ns
prot553	279	4	4	4.8	3.6	6	1	1.2	6	ns
prot554	320	5	3	12	15	7	3	21	21	ns
prot555	351	3	6	10.8	10.8	5	2	3.6	3.6	ns
prot556	242	2	4	4	6	11	2	12	10	sig
prot557	276	2	6	9.6	4.8	4	3	6	6	ns
prot558	565	5	6	9	18	12	3	15	15	ns
prot559	356	3	2	3.6	5.4	4	4	10.8	7.2	ns
prot560	162	4	2	10	2	6	2	20	8	sig
prot561	155	2	0	4.8	3.6	6	4	2.4	7.2	ns
prot562	484	5	2	9	15	2	1	12	18	ns
prot563	462	4	4	1.8	18	3	1	14.4	9	ns
prot564	989	2	2	6	10	1	3	20	8	ns
prot565	353	3	6	4.8	4.8	7	4	8.4	8.4	sig
prot566	382	5	1	21	15	3	9	21	12	ns
prot567	1092	2	4	3.6	9	5	5	5.4	9	ns
prot568	158	4	3	6	4	6	5	4	10	ns
prot569	829	4	6	4.8	1.2	3	12	14.4	18	sig
prot570	600	1	1	15	6	5	5	6	3	ns
prot571	743	4	3	10.8	1.8	4	2	1.8	9	ns
prot572	271	0	1	0	0	4	1	4	2	ns
prot573	774	1	3	8.4	2.4	1	1	1.2	1.2	ns
prot574	617	1	1	6	3	4	1	18	12	sig
prot575	120	181	181	261	327.6	178	170	306	279	ns
prot576	257	145	135	282	296	156	156	258	310	ns
prot577	138	142	154	184.8	182.4	450	399	550.8	583.2	sig
prot578	126	86	84	207	237	74	79	267	249	ns
prot579	126	82	94	165.6	180	83	82	156.6	145.8	ns
prot580	126	95	89	204	170	74	72	162	172	ns
prot581	126	80	81	87.6	86.4	168	198	228	201.6	sig
prot582	126	90	88	306	246	103	96	246	282	ns
prot583	126	79	95	127.8	144	80	75	147.6	153	ns
prot584	126	82	97	200	154	74	74	178	202	ns
prot585	433	88	72	96	103.2	90	94	92.4	112.8	ns
prot586	258	42	32	84	105	47	35	135	90	ns
prot587	219	27	28	41.4	46.8	20	26	41.4	61.2	ns
prot588	274	27	37	44	60	17	26	56	54	ns
prot589	211	17	20	36	40.8	31	16	31.2	32.4	ns
prot590	203	24	23	57	90	34	19	48	60	ns
prot591	210	33	19	57.6	39.6	30	25	39.6	61.2	ns
prot592	190	29	22	62	56	17	26	44	38	ns
prot593	164	19	19	28.8	24	28	18	22.8	30	ns
prot594	159	17	18	75	66	24	23	51	48	ns
prot595	171	22	20	34.2	28.8	22	26	32.4	39.6	sig
prot596	153	20	24	62	48	18	35	56	24	sig
prot597	176	19	19	26.4	21.6	26	28	30	14.4	sig
prot598	192	18	19	48	51	21	19	54	60	ns
prot599	352	16	25	32.4	30.6	15	17	32.4	25.2	ns
prot600	146	12	25	34	28	36	48	168	84	sig
prot601	323	9	7	16.8	16.8	36	22	26.4	24	sig
prot602	258	15	13	42	39	18	20	45	42	ns
prot603	152	13	15	21.6	16.2	23	19	10.8	28.8	ns
prot604	76	13	20	34	36	20	12	38	30	ns
prot605	128	11	13	18	26.4	17	13	18	13.2	ns
prot606	187	17	11	81	51	24	14	39	60	ns
prot607	160	11	13	27	36	12	20	30.6	28.8	ns
prot608	315	14	13	30	36	17	19	38	38	ns
prot609	129	11	11	14.4	13.2	14	13	18	10.8	ns
prot610	185	13	14	45	54	7	16	18	66	ns
prot611	146	9	17	16.2	19.8	18	12	23.4	21.6	ns
prot612	241	10	11	26	40	13	7	26	40	ns
prot613	222	15	13	24	16.8	11	34	38.4	19.2	sig
prot614	205	6	9	33	33	16	10	15	33	sig
prot615	240	10	18	27	27	10	11	28.8	18	ns
prot616	99	11	10	30	20	15	18	18	16	ns
prot617	643	12	8	13.2	8.4	9	30	36	25.2	sig
prot618	239	11	16	33	27	16	11	36	24	ns
prot619	383	8	17	27	18	14	13	16.2	21.6	ns
prot620	247	9	13	16	20	7	11	20	22	ns
prot621	189	14	11	14.4	19.2	39	27	36	21.6	sig
prot622	171	9	13	21	36	11	14	27	30	ns
prot623	326	8	7	30.6	7.2	10	10	25.2	21.6	ns
prot624	231	10	5	24	18	13	5	18	22	ns
prot625	153	7	7	20.4	12	15	10	13.2	15.6	ns
prot626	268	13	8	30	27	6	11	18	24	ns
prot627	204	9	9	7.2	14.4	10	14	14.4	21.6	sig
prot628	191	11	7	22	26	13	9	26	22	ns
prot629	114	9	7	9.6	7.2	6	12	12	9.6	ns
prot630	419	7	8	39	15	11	10	21	33	ns
prot631	141	11	13	18	16.2	7	15	5.4	23.4	ns
prot632	128	6	2	16	20	5	10	16	22	ns
prot633	164	7	5	7.2	9.6	2	9	6	9.6	ns
prot634	274	9	8	39	30	28	32	42	54	sig
prot635	188	13	10	14.4	10.8	11	9	19.8	16.2	ns
prot636	372	10	5	14	18	6	11	20	24	ns
prot637	365	14	7	10.8	8.4	7	7	7.2	14.4	ns
prot638	145	7	9	27	33	20	16	66	48	sig
prot639	159	10	10	19.8	14.4	9	6	10.8	14.4	ns
prot640	379	10	6	8	10	12	7	16	18	ns
prot641	190	9	10	14.4	9.6	10	7	12	15.6	ns
prot642	194	7	7	36	24	14	14	63	45	sig
prot643	178	10	6	9	28.8	5	7	12.6	9	ns
prot644	181	3	6	24	6	10	8	18	10	ns
prot645	321	7	12	7.2	9.6	5	12	14.4	14.4	ns
prot646	192	5	4	18	15	8	8	24	21	ns
prot647	352	6	5	9	10.8	9	5	9	9	ns
prot648	118	8	6	22	8	5	3	6	14	ns
prot649	410	3	6	13.2	7.2	6	8	3.6	10.8	ns
prot650	403	2	7	30	27	7	5	9	21	ns
prot651	199	5	9	16.2	19.8	7	10	3.6	12.6	ns
prot652	457	4	6	18	14	7	13	10	12	ns
prot653	221	8	12	15.6	8.4	3	9	10.8	6	ns
prot654	216	7	7	18	24	3	5	30	6	ns
prot655	217	13	9	12.6	18	7	9	18	12.6	ns
prot656	172	4	13	14	22	6	12	8	16	ns
prot657	268	5	5	10.8	12	5	2	3.6	3.6	ns
prot658	583	9	13	33	18	8	10	12	18	ns
prot659	229	9	6	10.8	10.8	6	10	7.2	12.6	ns
prot660	177	10	6	12	12	12	10	12	18	ns
prot661	142	6	6	9.6	10.8	9	5	8.4	7.2	ns
prot662	178	10	10	27	21	2	12	15	27	ns
prot663	111	10	5	18	16.2	9	3	5.4	14.4	ns
prot664	116	11	11	24	18	21	21	36	30	sig
prot665	325	8	8	8.4	12	7	7	4.8	7.2	ns
prot666	268	2	7	18	24	7	7	24	30	ns
prot667	599	7	4	10.8	7.2	5	6	14.4	16.2	ns
prot668	341	5	8	16	4	8	5	12	4	ns
prot669	172	3	5	6	8.4	8	7	8.4	3.6	ns
prot670	204	6	7	24	21	9	2	45	30	sig
prot671	171	4	8	9	7.2	5	4	14.4	7.2	ns
prot672	255	4	7	10	8	11	3	18	18	ns
prot673	180	4	5	3.6	7.2	3	6	4.8	4.8	ns
prot674	215	9	4	24	12	4	5	18	6	ns
prot675	211	4	4	12.6	12.6	3	5	5.4	5.4	ns
prot676	234	6	3	6	12	6	3	8	12	ns
prot677	214	3	3	3.6	2.4	3	3	3.6	9.6	ns
prot678	180	5	1	12	27	8	8	6	9	ns
prot679	292	8	5	12.6	5.4	8	4	21.6	9	ns
prot680	387	3	5	6	12	7	3	12	10	ns
prot681	283	4	7	2.4	6	8	16	12	7.2	sig
prot682	351	4	2	15	9	7	5	18	6	ns
prot683	502	5	4	1.8	10.8	2	2	7.2	5.4	ns
prot684	484	4	2	8	2	3	4	2	4	ns
prot685	345	1	7	3.6	3.6	18	9	14.4	18	sig
prot686	448	1	7	6	9	6	4	24	24	ns
prot687	277	5	6	12.6	5.4	4	4	16.2	5.4	ns
prot688	737	5	2	6	6	0	5	2	10	ns
prot689	159	3	3	4.8	3.6	6	1	4.8	4.8	ns
prot690	153	5	3	9	6	2	2	15	15	ns
prot691	321	5	4	12.6	7.2	4	5	1.8	7.2	ns
prot692	373	5	5	8	8	3	3	10	8	ns
prot693	124	6	2	4.8	2.4	6	1	4.8	7.2	ns
prot694	330	4	3	18	0	2	5	15	21	sig
prot695	319	5	1	5.4	10.8	4	2	7.2	5.4	ns
prot696	272	4	11	2	16	4	7	8	8	sig
prot697	296	2	5	8.4	6	3	6	8.4	2.4	ns
prot698	167	5	4	15	6	0	4	18	9	ns
prot699	832	3	1	5.4	5.4	2	3	7.2	7.2	ns
prot700	461	2	6	6	2	4	4	2	4	ns
prot701	152	7	4	2.4	2.4	6	7	2.4	2.4	ns
prot702	247	3	5	12	21	2	2	3	9	ns
prot703	311	3	3	5.4	9	4	6	3.6	9	ns
prot704	299	1	2	8	6	2	0	2	4	ns
prot705	383	4	0	2.4	7.2	1	1	2.4	1.2	sig
prot706	426	4	1	9	12	3	2	12	6	ns
prot707	155	6	1	5.4	3.6	1	5	1.8	10.8	ns
prot708	989	1	3	0	8	5	6	0	2	ns
prot709	187	6	3	4.8	6	4	5	4.8	2.4	ns
prot710	366	10	7	12	9	2	2	9	12	ns
prot711	715	5	5	3.6	3.6	3	3	10.8	12.6	ns
prot712	830	3	3	6	4	2	4	8	8	sig
prot713	177	0	4	1.2	2.4	3	0	0	1.2	ns
prot714	632	4	4	6	12	5	4	6	9	ns
prot715	444	6	2	5.4	5.4	4	1	1.8	5.4	ns
prot716	1241	4	3	4	6	3	3	6	6	sig
prot717	685	3	1	4.8	2.4	3	8	3.6	2.4	ns
prot718	387	1	2	3	9	4	2	6	12	sig
prot719	322	2	2	3.6	10.8	1	3	3.6	7.2	ns
prot720	735	0	0	2	2	1	2	2	8	sig
prot721	186	39	47	54	43.2	53	37	51.6	48	ns
prot722	156	36	45	150	144	37	38	135	132	ns
prot723	282	45	36	86.4	93.6	40	42	79.2	59.4	ns
prot724	140	37	33	64	68	28	29	44	72	ns
prot725	137	27	26	26.4	20.4	25	34	33.6	42	sig
prot726	124	21	28	72	63	36	22	63	45	ns
prot727	169	14	17	30.6	30.6	25	36	48.6	52.2	sig
prot728	142	16	20	48	50	15	18	32	50	ns
prot729	162	28	16	33.6	30	29	24	22.8	27.6	ns
prot730	200	16	23	63	51	27	20	45	63	ns
prot731	156	15	15	25.2	32.4	11	15	48.6	34.2	ns
prot732	306	21	14	46	36	34	30	84	100	sig
prot733	174	12	12	27.6	16.8	18	42	28.8	24	sig
prot734	194	25	20	48	48	23	14	57	60	ns
prot735	103	20	19	19.8	19.8	24	28	64.8	36	sig
prot736	172	10	14	42	38	18	13	20	24	ns
prot737	180	9	16	14.4	18	11	17	18	15.6	ns
prot738	184	6	10	33	24	14	12	36	39	ns
prot739	230	8	20	19.8	30.6	28	16	28.8	32.4	sig
prot740	187	17	15	32	30	8	21	28	28	ns
prot741	189	12	11	13.2	7.2	19	13	21.6	16.8	ns
prot742	180	8	14	21	45	9	12	36	51	ns
prot743	294	14	10	19.8	23.4	17	9	16.2	21.6	ns
prot744	186	21	10	30	32	12	12	18	30	ns
prot745	225	7	12	9.6	13.2	14	11	7.2	14.4	ns
prot746	174	11	13	48	33	18	28	60	66	sig
prot747	208	8	12	21.6	27	14	10	16.2	21.6	ns
prot748	217	15	8	30	30	7	10	16	10	ns
prot749	112	16	15	8.4	7.2	5	16	14.4	8.4	ns
prot750	206	11	11	30	27	11	15	12	18	ns
prot751	166	12	12	16.2	14.4	15	14	14.4	28.8	sig
prot752	113	9	8	10	14	9	5	20	20	ns
prot753	169	8	10	12	9.6	8	13	1.2	9.6	ns
prot754	313	11	10	42	30	12	5	9	27	ns
prot755	197	5	10	14.4	7.2	7	6	16.2	9	ns
prot756	124	10	5	2	14	5	9	12	22	ns
prot757	246	7	5	7.2	9.6	16	14	13.2	24	sig
prot758	258	9	8	27	24	5	10	36	33	ns
prot759	168	7	11	19.8	18	12	6	19.8	12.6	ns
prot760	260	7	5	22	14	4	5	14	8	ns
prot761	243	6	9	9.6	6	7	23	15.6	19.2	sig
prot762	124	3	8	18	15	6	9	18	27	ns
prot763	208	10	5	34.2	12.6	9	7	12.6	21.6	ns
prot764	217	5	6	10	8	4	5	18	10	ns
prot765	197	10	4	7.2	14.4	5	7	2.4	9.6	ns
prot766	177	8	4	18	18	5	3	9	0	ns
prot767	146	3	7	19.8	12.6	3	5	10.8	21.6	ns
prot768	157	4	4	12	12	4	2	12	16	ns
prot769	270	5	9	4.8	7.2	5	5	3.6	6	ns
prot770	264	4	8	21	15	3	2	21	9	ns
prot771	274	9	5	9	12.6	10	6	9	12.6	ns
prot772	156	8	3	20	10	8	5	10	6	ns
prot773	252	4	10	7.2	13.2	6	9	6	9.6	ns
prot774	356	7	9	9	27	10	13	30	30	ns
prot775	180	10	6	16.2	12.6	4	10	12.6	12.6	ns
prot776	251	3	9	12	8	2	3	14	10	ns
prot777	156	6	6	8.4	6	12	8	4.8	3.6	ns
prot778	227	6	7	33	9	6	4	12	21	ns
prot779	116	4	5	9	14.4	5	4	9	5.4	ns
prot780	154	4	9	18	16	1	2	14	8	ns
prot781	198	2	6	4.8	7.2	5	6	3.6	9.6	ns
prot782	236	6	5	18	33	4	9	24	15	ns
prot783	184	6	8	14.4	9	3	8	12.6	19.8	ns
prot784	122	6	6	12	10	12	5	10	8	sig
prot785	91	4	5	3.6	7.2	8	8	8.4	7.2	ns
prot786	274	2	5	30	27	6	3	24	24	ns
prot787	152	4	4	9	14.4	3	5	16.2	12.6	ns
prot788	162	2	2	24	10	5	4	10	6	ns
prot789	158	4	8	3.6	9.6	6	6	6	12	ns
prot790	463	6	7	9	21	21	18	36	81	sig
prot791	312	1	3	9	5.4	4	6	10.8	9	ns
prot792	261	2	3	8	14	6	5	12	14	ns
prot793	392	0	9	6	3.6	7	8	6	7.2	ns
prot794	182	6	7	21	24	5	4	27	24	ns
prot795	310	2	5	10.8	12.6	5	4	3.6	3.6	ns
prot796	382	5	5	10	8	2	6	6	4	ns
prot797	113	6	6	6	4.8	6	6	14.4	7.2	sig
prot798	111	7	9	24	21	10	10	27	24	sig
prot799	418	5	3	1.8	9	5	6	16.2	7.2	ns
prot800	185	8	3	6	6	6	6	6	12	ns
prot801	163	4	6	3.6	3.6	2	4	9.6	1.2	ns
prot802	238	3	7	27	6	5	9	30	12	ns
prot803	282	2	1	10.8	1.8	3	7	7.2	9	ns
prot804	305	7	7	6	12	3	6	12	6	ns
prot805	292	6	7	8.4	4.8	2	8	4.8	3.6	ns
prot806	427	4	1	30	15	2	2	12	12	ns
prot807	234	3	3	3.6	7.2	7	11	9	12.6	sig
prot808	233	2	7	18	10	4	6	12	6	ns
prot809	425	6	1	6	8.4	7	5	2.4	4.8	ns
prot810	95	3	2	18	6	6	5	24	6	sig
prot811	241	1	3	9	9	7	3	9	9	ns
prot812	201	3	5	8	4	3	2	6	0	ns
prot813	474	5	1	1.2	4.8	6	5	2.4	3.6	ns
prot814	437	1	2	12	12	5	6	9	3	ns
prot815	411	3	4	5.4	1.8	2	5	7.2	3.6	ns
prot816	333	6	3	8	10	2	7	6	4	ns
prot817	449	6	3	4.8	1.2	1	4	7.2	2.4	ns
prot818	256	3	3	15	9	3	3	6	9	ns
prot819	292	1	3	3.6	9	3	2	9	5.4	ns
prot820	669	4	8	2	8	12	3	6	24	sig
prot821	378	2	3	2.4	9.6	2	4	2.4	2.4	sig
prot822	373	3	3	6	6	4	0	12	15	ns
prot823	327	3	3	9	9	15	12	16.2	5.4	sig
prot824	180	3	2	6	2	2	8	6	2	ns
prot825	357	0	2	4.8	6	2	1	8.4	2.4	sig
prot826	791	1	2	9	9	1	1	21	6	ns
prot827	1037	1	3	3.6	5.4	5	3	9	10.8	ns
prot828	223	3	6	8	6	1	4	4	8	sig
prot829	417	3	1	1.2	3.6	4	4	3.6	2.4	ns
prot830	310	3	0	3	3	1	4	0	3	ns
prot831	796	1	1	3.6	3.6	2	3	3.6	3.6	ns
prot832	385	1	2	0	4	3	5	0	6	ns
prot833	399	5	3	6	1.2	1	1	3.6	3.6	ns
prot834	661	1	4	9	6	4	2	3	3	sig
prot835	648	3	1	3.6	7.2	1	7	7.2	3.6	ns
prot836	172	2	1	2	4	0	0	4	6	ns
prot837	459	5	4	2.4	1.2	2	1	2.4	1.2	sig
prot838	266	1	2	3	9	1	4	3	6	ns
prot839	85	63	45	70.2	117	56	46	93.6	91.8	ns
prot840	185	64	65	130	108	74	48	92	102	ns
prot841	130	72	55	58.8	56.4	62	51	66	62.4	ns
prot842	128	65	51	129	150	50	54	168	192	ns
prot843	130	55	61	120.6	77.4	62	70	109.8	93.6	ns
prot844	150	55	44	120	134	44	74	114	112	ns
prot845	94	30	34	42	38.4	44	46	51.6	49.2	ns
prot846	154	32	25	69	69	29	14	60	66	ns
prot847	76	20	22	48.6	43.2	49	49	61.2	64.8	sig
prot848	213	12	17	32	30	17	22	46	28	ns
prot849	51	19	25	14.4	20.4	20	16	25.2	19.2	ns
prot850	198	28	19	54	69	20	18	66	39	ns
prot851	150	11	19	28.8	32.4	24	15	30.6	37.8	ns
prot852	161	14	13	20	26	19	12	30	26	ns
prot853	227	13	14	19.2	15.6	12	8	21.6	12	ns
prot854	56	9	13	48	42	12	16	57	42	ns
prot855	107	15	9	21.6	18	20	17	27	28.8	ns
prot856	85	19	11	22	26	8	14	22	32	ns
prot857	191	4	10	18	16.8	27	24	54	46.8	sig
prot858	207	9	7	54	33	6	18	42	15	ns
prot859	313	6	17	21.6	27	10	7	27	18	ns
prot860	150	11	15	32	26	14	9	16	30	ns
prot861	446	6	9	18	14.4	7	7	15.6	18	ns
prot862	165	15	9	24	33	16	8	42	33	ns
prot863	164	9	10	21.6	23.4	10	11	21.6	19.8	ns
prot864	183	10	19	14	14	12	12	24	32	ns
prot865	112	7	8	6	9.6	7	8	7.2	9.6	ns
prot866	99	13	10	36	51	32	16	72	96	sig
prot867	162	18	11	12.6	27	16	9	14.4	12.6	ns
prot868	294	10	12	18	20	16	10	16	26	ns
prot869	219	11	15	12	13.2	8	12	13.2	9.6	ns
prot870	139	9	12	9	45	9	14	36	63	ns
prot871	1091	11	12	23.4	12.6	12	15	12.6	23.4	ns
prot872	153	8	8	10	24	11	8	10	16	ns
prot873	122	7	11	18	12	9	5	4.8	13.2	ns
prot874	308	6	10	21	27	8	7	36	24	ns
prot875	274	10	7	23.4	14.4	8	6	18	10.8	ns
prot876	168	8	7	22	24	9	10	8	2	ns
prot877	157	10	6	9.6	6	39	9	43.2	3.6	sig
prot878	171	8	12	39	30	9	9	33	21	ns
prot879	163	12	4	19.8	9	10	14	14.4	21.6	ns
prot880	78	9	6	8	10	6	5	28	12	ns
prot881	177	11	10	4.8	7.2	8	9	3.6	4.8	ns
prot882	198	7	7	27	15	6	7	12	24	ns
prot883	322	4	9	7.2	10.8	9	6	10.8	10.8	ns
prot884	145	9	2	22	22	7	6	12	20	ns
prot885	224	13	2	13.2	7.2	6	6	10.8	9.6	ns
prot886	155	4	3	33	24	5	8	36	18	ns
prot887	102	13	7	9	12.6	5	9	19.8	23.4	ns
prot888	207	9	5	18	16	5	9	14	12	ns
prot889	480	12	5	4.8	6	6	4	12	21.6	sig
prot890	104	3	6	24	21	10	6	15	15	ns
prot891	204	6	7	10.8	19.8	5	9	12.6	12.6	ns
prot892	248	7	7	22	8	10	15	36	20	sig
prot893	157	6	12	13.2	9.6	6	5	3.6	4.8	ns
prot894	132	8	7	21	0	11	5	39	21	sig
prot895	214	9	6	16.2	14.4	5	6	10.8	7.2	ns
prot896	219	8	4	6	10	4	4	12	12	ns
prot897	193	7	6	4.8	9.6	5	5	7.2	3.6	ns
prot898	155	4	5	12	15	10	6	18	30	sig
prot899	239	2	6	9	9	8	8	19.8	9	ns
prot900	116	5	5	14	14	4	8	12	20	ns
prot901	211	3	7	4.8	4.8	7	4	12	9.6	ns
prot902	156	5	7	12	6	7	9	15	33	ns
prot903	246	5	5	12.6	16.2	8	5	3.6	12.6	ns
prot904	218	11	7	8	4	10	6	18	6	ns
prot905	201	6	2	6	8.4	3	9	7.2	4.8	ns
prot906	111	4	5	3	9	2	1	9	0	ns
prot907	175	6	4	5.4	5.4	5	8	9	3.6	ns
prot908	195	8	9	10	14	1	4	18	18	ns
prot909	292	4	3	4.8	4.8	5	3	3.6	4.8	ns
prot910	173	5	2	6	3	1	3	12	9	ns
prot911	284	10	4	19.8	3.6	12	16	21.6	28.8	sig
prot912	151	4	5	6	8	4	6	6	8	ns
prot913	165	4	4	2.4	6	3	5	6	4.8	ns
prot914	132	4	4	6	12	2	4	18	15	ns
prot915	177	3	7	12.6	1.8	2	6	5.4	5.4	ns
prot916	137	6	9	14	8	6	9	10	14	ns
prot917	325	3	5	7.2	2.4	5	8	8.4	2.4	ns
prot918	192	3	2	12	9	2	6	6	18	ns
prot919	170	1	4	3.6	7.2	7	4	10.8	1.8	ns
prot920	157	3	7	12	6	8	5	8	6	ns
prot921	192	8	4	7.2	8.4	9	3	7.2	7.2	ns
prot922	474	3	5	24	18	3	3	24	15	ns
prot923	186	6	8	7.2	10.8	5	3	18	3.6	ns
prot924	428	2	4	6	4	3	4	10	8	ns
prot925	191	8	2	6	4.8	1	3	9.6	3.6	ns
prot926	169	0	3	15	18	6	4	6	27	sig
prot927	166	5	2	5.4	3.6	3	1	5.4	7.2	ns
prot928	290	4	2	10	4	9	15	6	30	sig
prot929	216	4	8	8.4	7.2	6	15	18	3.6	sig
prot930	103	5	5	12	6	4	2	3	6	ns
prot931	271	2	4	7.2	7.2	5	7	3.6	10.8	ns
prot932	147	4	2	16	8	2	4	6	4	ns
prot933	135	2	3	4.8	4.8	1	6	6	2.4	ns
prot934	135	3	7	9	6	5	2	3	9	ns
prot935	135	7	4	7.2	7.2	2	1	3.6	10.8	sig
prot936	135	1	7	6	8	5	9	8	0	ns
prot937	321	2	2	3.6	3.6	6	1	4.8	4.8	ns
prot938	164	3	3	6	9	3	2	6	6	ns
prot939	113	2	3	3.6	0	3	6	3.6	5.4	ns
prot940	271	4	2	2	8	2	3	4	0	ns
prot941	204	2	6	0	6	3	4	6	2.4	ns
prot942	276	5	1	12	6	5	2	6	12	sig
prot943	108	5	0	9	10.8	5	3	9	9	ns
prot944	91	2	4	2	6	3	1	4	12	ns
prot945	325	4	3	8.4	3.6	3	7	7.2	2.4	ns
prot946	114	0	4	15	6	3	2	6	9	ns
prot947	277	0	4	5.4	3.6	1	4	3.6	1.8	ns
prot948	118	2	3	2	0	2	2	4	4	sig
prot949	121	2	1	3.6	1.2	0	1	2.4	4.8	ns
prot950	198	3	4	3	15	1	4	0	3	ns
prot951	237	0	2	3.6	1.8	4	4	3.6	5.4	sig
prot952	220	1	2	4	0	3	1	12	0	ns
prot953	406	1	1	2.4	1.2	3	0	2.4	4.8	ns
prot954	391	4	0	6	9	3	1	9	6	ns
prot955	189	3	2	1.8	3.6	2	0	5.4	7.2	ns
prot956	232	1	1	4	14	3	0	0	2	ns
prot957	470	1	2	0	3.6	4	1	3.6	0	ns
prot958	527	2	1	3	0	1	3	3	3	ns
prot959	141	4	1	3.6	10.8	3	1	3.6	1.8	ns
prot960	602	3	0	2	0	5	4	2	4	ns
prot961	109	22	26	21.6	27.6	24	22	22.8	24	ns
prot962	258	31	21	63	72	23	22	54	75	ns
prot963	168	13	21	30.6	30.6	18	12	25.2	28.8	ns
prot964	177	10	16	34	32	20	14	20	26	ns
prot965	104	9	11	15.6	12	13	14	8.4	19.2	ns
prot966	187	11	7	27	33	10	8	18	51	ns
prot967	134	14	12	27	21.6	12	10	28.8	14.4	ns
prot968	153	13	15	30	26	33	33	120	108	sig
prot969	125	9	11	8.4	14.4	11	11	12	7.2	ns
prot970	242	12	12	24	45	9	7	54	36	ns
prot971	128	16	10	12.6	18	16	16	28.8	14.4	sig
prot972	160	11	6	10	18	6	6	24	30	ns
prot973	65	14	14	8.4	7.2	11	11	13.2	8.4	ns
prot974	143	5	15	24	42	14	11	33	27	ns
prot975	131	8	12	19.8	18	13	7	16.2	12.6	ns
prot976	128	15	8	22	14	7	18	22	20	ns
prot977	76	9	3	4.8	4.8	7	5	18	13.2	ns
prot978	95	14	5	30	30	8	12	33	24	ns
prot979	70	12	8	18	19.8	5	13	9	16.2	ns
prot980	136	9	8	16	12	5	12	20	22	ns
prot981	116	8	10	10.8	6	16	14	24	30	sig
prot982	108	4	12	48	30	15	10	33	24	ns
prot983	195	8	9	12.6	18	9	1	21.6	30.6	ns
prot984	145	10	10	20	8	11	8	20	12	sig
prot985	102	6	5	14.4	2.4	8	10	6	8.4	ns
prot986	173	8	2	24	27	11	8	18	33	ns
prot987	212	4	4	18	9	10	11	12.6	7.2	sig
prot988	116	4	6	10	24	5	7	6	10	ns
prot989	219	6	6	13.2	6	8	8	12	15.6	ns
prot990	312	5	5	30	24	12	8	12	36	sig
prot991	78	4	6	9	3.6	7	1	14.4	21.6	ns
prot992	193	8	7	6	12	4	6	14	30	ns
prot993	500	2	5	4.8	1.2	16	4	4.8	4.8	sig
prot994	195	10	3	15	12	6	2	3	9	ns
prot995	177	6	5	9	9	11	6	12.6	7.2	sig
prot996	224	5	3	8	12	10	8	28	20	sig
prot997	239	7	4	4.8	7.2	5	2	3.6	9.6	ns
prot998	223	7	0	21	21	12	18	45	18	sig
prot999	113	5	6	10.8	9	5	6	14.4	16.2	ns
prot1000	94	5	6	14	12	2	5	6	14	ns
prot1001	74	9	3	4.8	8.4	4	3	9.6	8.4	ns
prot1002	265	3	6	33	21	7	3	30	15	ns
prot1003	225	4	7	1.8	5.4	11	2	10.8	14.4	ns
prot1004	129	10	9	8	4	7	6	16	2	ns
prot1005	210	6	7	2.4	6	8	6	6	2.4	ns
prot1006	248	3	4	9	24	10	6	12	0	ns
prot1007	158	12	6	10.8	3.6	6	6	7.2	5.4	ns
prot1008	68	2	8	8	8	2	5	10	8	ns
prot1009	68	4	3	4.8	6	3	3	8.4	1.2	ns
prot1010	548	6	3	12	9	6	4	18	3	ns
prot1011	123	2	2	5.4	5.4	11	13	32.4	12.6	sig
prot1012	181	4	2	4	4	5	4	10	10	ns
prot1013	824	5	4	3.6	2.4	4	5	8.4	9.6	ns
prot1014	250	4	2	15	9	4	5	18	15	ns
prot1015	242	4	6	3.6	12.6	7	7	12.6	5.4	ns
prot1016	186	4	1	4	4	1	5	10	10	ns
prot1017	228	7	5	1.2	6	5	5	4.8	2.4	ns
prot1018	106	5	3	12	9	12	9	45	27	sig
prot1019	135	4	4	1.8	5.4	5	5	9	19.8	sig
prot1020	173	3	5	6	8	5	2	4	8	ns
prot1021	245	4	7	2.4	6	5	6	8.4	4.8	ns
prot1022	98	4	3	12	15	3	3	12	15	ns
prot1023	149	3	2	7.2	12.6	6	3	5.4	10.8	ns
prot1024	136	1	3	2	6	9	5	8	14	sig
prot1025	335	2	6	7.2	0	6	3	3.6	1.2	ns
prot1026	81	5	3	24	12	2	2	15	33	sig
prot1027	124	7	7	7.2	7.2	4	8	3.6	12.6	ns
prot1028	204	1	1	10	8	4	2	10	2	ns
prot1029	124	3	7	7.2	3.6	4	8	3.6	4.8	sig
prot1030	231	2	1	6	6	7	2	6	6	ns
prot1031	192	3	5	9	14.4	6	4	9	7.2	ns
prot1032	514	4	5	4	4	1	4	10	12	ns
prot1033	277	5	6	7.2	2.4	2	7	7.2	9.6	ns
prot1034	159	0	1	12	6	3	2	15	15	ns
prot1035	190	2	3	7.2	9	4	1	12.6	5.4	ns
prot1036	225	4	3	2	14	1	4	8	8	ns
prot1037	57	2	5	4.8	3.6	5	16	8.4	6	sig
prot1038	153	0	2	15	3	6	3	12	12	ns
prot1039	91	3	7	3.6	1.8	9	12	16.2	16.2	sig
prot1040	94	2	2	12	8	6	10	6	2	ns
prot1041	112	2	4	1.2	2.4	3	1	2.4	7.2	ns
prot1042	336	4	3	12	15	2	2	6	0	ns
prot1043	241	3	8	7.2	1.8	5	4	5.4	9	ns
prot1044	108	2	2	6	8	8	6	10	8	ns
prot1045	117	4	4	9.6	0	2	2	3.6	3.6	ns
prot1046	286	3	1	9	15	6	2	9	15	ns
prot1047	122	6	6	0	9	3	3	3.6	10.8	ns
prot1048	273	4	4	2	10	2	2	4	8	ns
prot1049	237	3	4	3.6	4.8	4	4	7.2	3.6	sig
prot1050	222	0	6	12	6	1	2	6	3	ns
prot1051	799	2	1	3.6	1.8	5	1	3.6	5.4	ns
prot1052	125	2	2	10	6	2	2	2	4	ns
prot1053	98	3	7	3.6	4.8	4	3	6	3.6	ns
prot1054	153	4	4	21	3	2	5	12	3	ns
prot1055	186	4	0	3.6	9	9	9	10.8	27	sig
prot1056	188	1	1	6	0	2	3	4	4	ns
prot1057	127	2	1	1.2	2.4	2	0	0	0	ns
prot1058	65	120	120	279	369	185	193	594	654	sig
prot1059	115	42	48	72	88.2	123	147	205.2	248.4	sig
prot1060	65	19	22	48	52	42	51	104	78	sig
prot1061	90	17	31	25.2	19.2	63	51	57.6	64.8	sig
prot1062	120	11	13	24	24	36	30	108	99	sig
prot1063	83	4	6	18	23.4	11	9	12.6	9	ns
prot1064	177	4	9	8	10	3	8	16	24	ns
prot1065	59	6	6	9.6	6	6	4	8.4	8.4	ns
prot1066	97	8	9	27	30	8	14	72	36	sig
prot1067	188	8	8	12.6	10.8	10	10	18	9	ns
prot1068	82	11	6	12	8	14	14	28	28	sig
prot1069	109	9	7	8.4	7.2	30	15	46.8	28.8	sig
prot1070	109	8	8	9	36	8	7	24	12	ns
prot1071	168	8	12	27	18	11	12	23.4	9	ns
prot1072	188	6	8	22	16	4	6	24	14	ns
prot1073	82	4	4	7.2	7.2	6	11	3.6	13.2	ns
prot1074	75	10	6	21	18	30	39	63	63	sig
prot1075	151	5	8	12.6	7.2	7	3	14.4	12.6	ns
prot1076	175	7	4	6	16	6	11	16	8	ns
prot1077	116	4	4	7.2	4.8	12	21	18	28.8	sig
prot1078	161	5	6	12	24	6	6	18	15	ns
prot1079	95	6	5	7.2	19.8	3	8	12.6	10.8	ns
prot1080	101	4	3	6	8	4	6	22	8	ns
prot1081	175	2	8	7.2	6	5	6	4.8	7.2	ns
prot1082	401	4	9	6	15	7	6	9	18	ns
prot1083	214	10	5	1.8	9	3	3	5.4	7.2	ns
prot1084	215	2	4	8	6	5	3	14	4	ns
prot1085	152	3	4	4.8	1.2	6	5	7.2	4.8	ns
prot1086	125	2	7	12	21	3	4	3	12	ns
prot1087	154	5	1	7.2	14.4	2	3	12.6	5.4	ns
prot1088	119	1	1	10	2	8	3	4	8	ns
prot1089	145	6	2	4.8	3.6	3	2	7.2	8.4	ns
prot1090	256	6	2	6	12	10	2	9	18	ns
prot1091	119	4	4	3.6	9	6	4	12.6	7.2	sig
prot1092	159	2	2	10	4	3	5	4	8	ns
prot1093	91	5	6	4.8	4.8	2	4	7.2	2.4	ns
prot1094	396	6	4	6	33	3	6	24	9	ns
prot1095	205	6	7	5.4	12.6	2	7	3.6	10.8	ns
prot1096	108	4	4	14	6	8	2	4	4	ns
prot1097	71	0	2	6	3.6	4	3	3.6	3.6	ns
prot1098	259	4	3	15	3	10	8	24	30	sig
prot1099	191	5	2	0	3.6	4	6	5.4	14.4	ns
prot1100	147	2	4	8	2	3	2	10	8	ns
prot1101	292	4	2	6	6	2	2	2.4	4.8	ns
prot1102	69	2	6	18	9	3	2	12	3	ns
prot1103	245	2	0	9	7.2	5	2	7.2	5.4	ns
prot1104	146	1	5	4	0	2	3	8	4	ns
prot1105	351	0	1	1.2	3.6	5	4	2.4	3.6	ns
prot1106	106	6	7	9	15	7	7	3	6	sig
prot1107	180	2	5	1.8	9	4	3	5.4	5.4	ns
prot1108	199	8	2	8	8	12	8	8	24	sig
prot1109	185	3	1	2.4	1.2	5	7	8.4	8.4	sig
prot1110	182	2	2	6	12	4	2	0	3	ns
prot1111	59	7	4	3.6	3.6	1	4	3.6	1.8	ns
prot1112	173	3	2	10	6	4	3	10	4	ns
prot1113	105	2	1	4.8	2.4	6	9	2.4	0	ns
prot1114	79	5	3	15	3	2	5	30	6	ns
prot1115	94	7	4	3.6	9	3	0	5.4	1.8	ns
prot1116	235	1	4	4	4	2	5	2	4	ns
prot1117	99	1	0	1.2	3.6	3	3	1.2	7.2	ns
prot1118	103	2	2	6	12	1	2	9	3	ns
prot1119	226	0	5	3.6	7.2	4	2	5.4	5.4	ns
prot1120	168	2	4	0	2	1	2	0	2	ns
prot1121	454	2	2	2.4	0	2	2	2.4	3.6	ns
prot1122	92	4	6	3	6	5	2	21	15	sig
prot1123	99	2	1	1.8	3.6	1	2	7.2	3.6	ns
prot1124	116	3	1	6	6	5	1	4	10	ns
prot1125	90	3	2	3.6	4.8	2	0	3.6	2.4	ns
prot1126	87	3	4	18	18	1	1	3	12	sig
prot1127	294	3	1	3.6	0	3	3	1.8	5.4	ns
prot1128	354	2	3	0	12	12	9	42	18	sig
prot1129	216	4	5	1.2	4.8	4	0	2.4	2.4	ns
prot1130	138	3	3	9	6	1	5	3	9	ns
prot1131	187	1	3	1.8	1.8	5	1	3.6	5.4	ns
prot1132	495	1	2	4	4	2	2	2	8	ns
prot1133	406	0	3	1.2	1.2	2	5	6	2.4	ns
prot1134	382	3	1	0	3	1	0	3	0	ns
prot1135	272	1	0	1.8	7.2	1	3	1.8	3.6	ns
prot1136	71	18	26	28	40	26	18	42	42	ns
prot1137	105	30	20	34.8	22.8	25	15	27.6	25.2	ns
prot1138	234	26	19	48	60	22	23	63	42	ns
prot1139	112	16	15	27	32.4	27	30	86.4	37.8	sig
prot1140	114	28	15	50	48	16	11	50	24	ns
prot1141	112	9	10	12	9.6	8	6	8.4	6	ns
prot1142	166	4	7	12	27	12	10	15	15	ns
prot1143	104	3	8	7.2	9	3	3	16.2	18	ns
prot1144	376	7	2	12	12	9	7	14	16	ns
prot1145	83	4	8	6	3.6	5	5	9.6	7.2	ns
prot1146	51	8	5	18	12	10	18	30	24	sig
prot1147	74	3	8	10.8	10.8	10	6	14.4	18	sig
prot1148	74	9	4	8	8	4	9	8	12	ns
prot1149	117	0	3	8.4	7.2	7	5	6	2.4	ns
prot1150	106	6	6	21	12	5	3	9	6	ns
prot1151	110	4	7	5.4	7.2	7	1	7.2	3.6	ns
prot1152	73	2	0	10	6	4	5	4	4	ns
prot1153	113	7	2	4.8	7.2	4	2	1.2	4.8	ns
prot1154	358	5	9	12	12	7	4	9	9	ns
prot1155	99	1	4	3.6	1.8	6	4	21.6	28.8	sig
prot1156	115	1	3	0	10	2	1	4	4	ns
prot1157	180	1	4	2.4	7.2	2	5	6	8.4	sig
prot1158	67	3	5	12	21	6	4	9	3	ns
prot1159	99	4	1	5.4	10.8	6	5	3.6	1.8	ns
prot1160	99	5	2	10	4	1	0	2	4	ns
prot1161	99	5	4	3.6	3.6	5	5	4.8	2.4	ns
prot1162	98	5	2	0	6	2	5	27	27	sig
prot1163	165	2	5	3.6	9	4	0	3.6	5.4	ns
prot1164	76	5	3	6	8	2	10	16	4	sig
prot1165	90	0	1	4.8	7.2	1	4	3.6	1.2	ns
prot1166	113	1	3	3	6	3	3	15	3	ns
prot1167	90	3	2	3.6	3.6	1	5	3.6	3.6	sig
prot1168	163	3	5	0	10	5	4	4	8	ns
prot1169	102	0	3	3.6	3.6	1	1	2.4	2.4	ns
prot1170	183	3	5	12	6	1	4	15	18	ns
prot1171	98	4	2	3.6	1.8	3	4	3.6	3.6	ns
prot1172	146	4	5	6	4	4	1	4	14	ns
prot1173	145	3	2	1.2	3.6	1	1	6	3.6	ns
prot1174	166	0	1	9	9	1	1	6	0	ns
prot1175	100	4	0	0	3.6	1	2	5.4	3.6	ns
prot1176	393	3	1	0	2	0	1	2	2	ns
prot1177	89	0	2	1.2	2.4	3	1	3.6	1.2	ns
prot1178	391	0	1	9	3	4	2	12	12	sig
prot1179	89	0	1	3.6	0	1	2	1.8	7.2	ns
prot1180	1106	8	3	6	4	7	3	16	14	ns
prot1181	3227	12	3	7.2	8.4	5	5	6	4.8	ns
prot1182	539	8	10	21	21	7	6	18	18	ns
prot1183	771	7	4	10.8	9	9	3	5.4	3.6	ns
prot1184	2680	7	4	2	12	2	3	12	4	ns
prot1185	917	2	3	7.2	4.8	7	3	4.8	2.4	ns
prot1186	4114	3	2	9	6	2	11	12	6	sig
prot1187	449	6	13	21.6	14.4	9	9	14.4	14.4	ns
prot1188	1304	2	4	6	8	5	3	8	10	ns
prot1189	393	1	0	3.6	1.2	9	7	4.8	4.8	ns
prot1190	1513	2	7	12	9	8	4	12	24	sig
prot1191	2580	0	4	7.2	1.8	2	2	3.6	9	ns
prot1192	959	9	10	12	20	4	8	18	16	ns
prot1193	510	4	0	8.4	4.8	5	4	8.4	9.6	ns
prot1194	427	5	9	18	24	6	5	18	12	ns
prot1195	413	3	4	9	1.8	7	5	12.6	9	sig
prot1196	819	1	8	4	4	3	3	12	24	sig
prot1197	1779	3	5	3.6	8.4	8	4	10.8	3.6	sig
prot1198	1379	2	5	15	9	3	4	9	3	ns
prot1199	652	6	5	1.8	3.6	2	3	10.8	5.4	ns
prot1200	704	3	1	6	8	5	3	2	6	ns
prot1201	1028	5	4	1.2	2.4	3	3	3.6	3.6	ns
prot1202	1181	3	1	18	6	1	2	12	6	ns
prot1203	383	7	11	5.4	12.6	6	3	12.6	18	ns
prot1204	1077	0	6	4	16	7	6	10	4	ns
prot1205	452	4	5	4.8	2.4	1	3	10.8	4.8	ns
prot1206	434	3	5	15	12	4	3	15	15	ns
prot1207	955	6	6	3.6	3.6	7	4	16.2	16.2	ns
prot1208	528	4	6	14	16	3	1	8	18	ns
prot1209	228	0	3	1.2	6	1	4	4.8	7.2	ns
prot1210	781	4	6	15	9	2	0	15	12	ns
prot1211	548	2	3	5.4	10.8	3	3	3.6	9	ns
prot1212	273	4	3	0	2	3	3	2	6	ns
prot1213	153	6	3	4.8	7.2	9	8	13.2	9.6	ns
prot1214	320	4	3	15	15	4	4	12	21	ns
prot1215	219	10	7	9	3.6	12	18	18	10.8	sig
prot1216	410	3	3	14	6	2	9	10	14	ns
prot1217	322	2	10	4.8	8.4	8	2	3.6	10.8	ns
prot1218	629	4	8	9	12	6	5	21	3	ns
prot1219	264	1	7	10.8	16.2	6	4	9	7.2	ns
prot1220	356	10	3	10	8	6	3	2	6	ns
prot1221	390	7	0	7.2	6	3	4	3.6	2.4	ns
prot1222	235	4	9	15	0	1	5	12	12	sig
prot1223	263	1	4	7.2	1.8	4	4	1.8	7.2	ns
prot1224	481	0	1	10	4	3	0	8	4	ns
prot1225	551	7	3	1.2	2.4	5	5	3.6	6	ns
prot1226	481	3	2	12	12	6	4	3	15	ns
prot1227	487	4	4	3.6	3.6	6	3	16.2	10.8	sig
prot1228	881	1	1	6	4	2	9	0	0	ns
prot1229	2284	4	3	4.8	3.6	3	4	2.4	3.6	ns
prot1230	852	2	3	9	9	2	2	6	6	sig
prot1231	341	3	4	10.8	9	6	4	5.4	3.6	ns
prot1232	182	3	3	6	4	3	3	10	10	ns
prot1233	327	2	6	8.4	1.2	4	5	1.2	6	sig
prot1234	219	4	4	0	12	6	3	15	12	ns
prot1235	406	6	6	12.6	9	4	6	12.6	5.4	ns
prot1236	332	3	1	0	4	2	2	4	12	sig
prot1237	365	3	4	1.2	3.6	4	4	1.2	4.8	ns
prot1238	308	1	4	9	9	5	5	3	6	sig
prot1239	232	1	0	5.4	3.6	4	3	0	5.4	ns
prot1240	2067	3	1	6	6	4	1	6	8	ns
prot1241	865	0	3	1.2	2.4	3	3	3.6	2.4	ns
prot1242	682	1	1	3	0	3	3	12	9	sig
prot1243	573	3	1	7.2	0	2	3	5.4	10.8	ns
prot1244	454	1	0	2	4	0	2	6	4	ns
prot1245	611	14	7	19.2	22.8	17	7	19.2	12	ns
prot1246	133	8	5	21	18	8	6	21	27	ns
prot1247	221	9	7	18	10.8	7	7	5.4	5.4	ns
prot1248	153	9	12	14	10	10	9	16	20	ns
prot1249	363	5	8	3.6	1.2	4	6	8.4	2.4	ns
prot1250	435	2	3	21	33	9	8	36	48	sig
prot1251	366	4	6	5.4	9	10	10	7.2	21.6	sig
prot1252	170	3	10	6	8	8	5	10	12	ns
prot1253	267	4	3	2.4	7.2	4	1	3.6	6	ns
prot1254	463	2	3	18	12	4	5	9	18	ns
prot1255	542	4	2	9	1.8	2	6	10.8	7.2	ns
prot1256	448	4	4	14	8	1	5	6	6	ns
prot1257	177	2	2	7.2	6	12	15	14.4	21.6	sig
prot1258	365	5	8	15	6	1	0	9	9	ns
prot1259	746	2	1	5.4	3.6	5	2	7.2	3.6	ns
prot1260	458	3	4	8	14	4	3	16	16	sig
prot1261	147	4	4	3.6	2.4	4	6	7.2	8.4	ns
prot1262	266	2	2	12	18	5	6	9	3	ns
prot1263	340	3	4	12.6	5.4	9	3	21.6	16.2	sig
prot1264	398	3	2	6	2	2	2	16	16	sig
prot1265	403	1	0	1.2	3.6	5	2	3.6	2.4	ns
prot1266	302	2	3	3	9	3	2	9	3	ns
prot1267	465	4	4	3.6	9	4	4	1.8	1.8	ns
prot1268	487	0	1	8	0	1	1	2	2	ns
prot1269	568	2	3	2.4	2.4	3	3	2.4	4.8	ns
prot1270	370	2	3	3	18	4	6	18	6	sig
prot1271	435	3	0	0	1.8	1	2	3.6	0	ns
prot1272	382	1	0	6	6	1	1	2	4	sig
prot1273	400	1	1	1.2	1.2	0	4	0	0	ns
prot1274	1317	1	0	0	0	3	0	0	12	ns
prot1275	1827	0	0	5.4	0	3	1	3.6	0	ns
prot1276	227	3	4	20	12	10	8	8	6	ns
prot1277	126	2	7	6	7.2	0	5	8.4	2.4	ns
prot1278	199	5	3	9	15	7	3	9	6	ns
prot1279	186	6	7	7.2	7.2	2	6	21.6	12.6	ns
prot1280	397	2	7	12	10	1	2	8	10	ns
prot1281	191	5	8	4.8	1.2	4	2	2.4	2.4	ns
prot1282	181	8	6	18	15	7	5	18	27	ns
prot1283	332	4	7	7.2	5.4	6	5	7.2	14.4	ns
prot1284	207	5	2	6	6	6	1	14	4	ns
prot1285	433	6	2	8.4	4.8	24	6	14.4	7.2	sig
prot1286	220	4	2	9	12	1	10	9	18	ns
prot1287	174	6	6	7.2	5.4	2	3	9	12.6	ns
prot1288	398	3	2	6	4	5	0	6	8	ns
prot1289	250	4	7	2.4	6	2	4	1.2	2.4	sig
prot1290	254	3	3	12	0	0	2	12	3	ns
prot1291	278	1	3	1.8	7.2	0	4	5.4	9	ns
prot1292	195	0	1	10	6	9	5	4	14	sig
prot1293	493	3	3	2.4	7.2	8	6	4.8	16.8	sig
prot1294	395	3	3	9	9	5	3	15	9	ns
prot1295	346	3	1	3.6	9	2	1	5.4	12.6	ns
prot1296	386	3	1	16	8	2	4	4	4	ns
prot1297	323	1	3	2.4	3.6	2	3	6	3.6	ns
prot1298	221	4	5	12	21	6	3	6	9	ns
prot1299	330	3	2	5.4	9	4	3	5.4	3.6	ns
prot1300	913	3	6	6	6	5	7	4	8	sig
prot1301	216	1	0	3.6	3.6	3	0	2.4	4.8	ns
prot1302	176	3	2	0	6	4	1	9	6	ns
prot1303	396	4	3	9	12.6	4	3	1.8	1.8	ns
prot1304	144	5	2	12	4	3	3	2	4	ns
prot1305	340	5	1	1.2	6	2	3	4.8	3.6	ns
prot1306	177	1	2	12	0	3	2	12	6	ns
prot1307	491	3	0	0	9	1	4	3.6	7.2	ns
prot1308	289	1	3	4	6	2	4	2	10	ns
prot1309	925	0	3	1.2	3.6	5	2	1.2	1.2	ns
prot1310	266	2	1	3	12	1	3	6	9	ns
prot1311	584	6	4	0	10.8	2	4	3.6	3.6	ns
prot1312	316	1	1	0	0	2	1	0	4	ns
prot1313	365	2	4	2.4	3.6	2	5	3.6	7.2	ns
prot1314	282	1	2	9	3	15	3	9	18	sig
prot1315	465	4	1	5.4	0	4	4	0	1.8	ns
prot1316	577	2	2	2	4	0	2	6	0	ns
prot1317	274	1	2	3.6	2.4	3	1	0	0	ns
prot1318	517	1	3	6	6	6	3	27	18	sig
prot1319	782	1	1	1.8	0	0	0	3.6	1.8	ns
prot1320	567	1	2	2	4	1	2	2	0	ns
prot1321	356	0	2	2.4	0	0	0	2.4	2.4	ns
prot1322	229	1	1	0	0	0	0	0	3	ns
prot1323	388	2	1	0	5.4	2	2	3.6	3.6	sig
prot1324	109	7	6	16	12	6	10	14	16	ns
prot1325	167	3	1	2.4	3.6	7	5	7.2	7.2	ns
prot1326	192	4	7	27	15	1	5	9	9	ns
prot1327	174	3	0	3.6	3.6	4	1	1.8	12.6	ns
prot1328	144	3	6	6	2	6	2	2	12	sig
prot1329	139	2	3	4.8	7.2	3	3	2.4	1.2	ns
prot1330	160	0	4	6	15	8	8	27	18	sig
prot1331	220	4	5	3.6	1.8	4	2	3.6	19.8	sig
prot1332	248	5	5	2	10	3	6	16	16	sig
prot1333	254	3	3	3.6	7.2	4	5	4.8	12	sig
prot1334	213	4	2	15	12	7	2	6	9	ns
prot1335	81	2	2	3.6	7.2	0	4	1.8	3.6	ns
prot1336	318	6	1	12	4	11	9	14	14	sig
prot1337	247	3	2	8.4	3.6	3	2	4.8	2.4	ns
prot1338	381	2	1	9	6	2	2	18	3	sig
prot1339	159	1	6	1.8	1.8	1	1	1.8	10.8	ns
prot1340	205	2	4	8	4	4	2	4	2	ns
prot1341	244	3	6	1.2	2.4	6	6	18	7.2	sig
prot1342	160	1	0	12	6	2	2	6	18	sig
prot1343	288	1	2	3.6	1.8	3	1	5.4	1.8	ns
prot1344	383	4	3	8	0	4	3	10	2	ns
prot1345	206	1	0	2.4	3.6	2	5	4.8	3.6	ns
prot1346	703	2	2	0	3	5	2	3	9	ns
prot1347	238	1	3	3.6	3.6	3	4	1.8	3.6	ns
prot1348	366	2	0	4	0	4	5	2	4	ns
prot1349	430	1	0	1.2	2.4	5	1	1.2	2.4	ns
prot1350	637	1	2	12	6	2	4	15	12	ns
prot1351	141	9	4	1.8	3.6	0	3	9	1.8	ns
prot1352	140	3	3	10	8	5	3	6	4	ns
prot1353	431	1	4	0	3.6	2	1	2.4	10.8	ns
prot1354	969	3	2	9	15	3	1	3	3	ns
prot1355	247	1	2	3.6	0	3	3	5.4	3.6	ns
prot1356	1101	3	2	2	10	1	5	4	4	ns
prot1357	178	1	1	6	0	2	4	0	1.2	ns
prot1358	178	3	4	21	9	4	2	3	6	ns
prot1359	297	2	2	5.4	1.8	4	4	14.4	7.2	sig
prot1360	238	0	0	4	6	4	2	4	4	ns
prot1361	226	3	3	2.4	2.4	3	5	2.4	3.6	ns
prot1362	486	1	1	3	12	1	2	6	6	ns
prot1363	758	2	0	5.4	3.6	0	1	3.6	0	ns
prot1364	305	2	1	6	2	3	3	6	6	sig
prot1365	526	3	1	3.6	2.4	0	2	1.2	3.6	ns
prot1366	375	0	1	3	0	1	2	9	3	ns
prot1367	651	3	0	3.6	1.8	2	6	5.4	5.4	ns
prot1368	5934	1	3	2	0	1	3	4	2	ns
prot1369	421	3	0	3.6	2.4	1	5	1.2	2.4	ns
prot1370	142	1	3	3	3	0	2	0	3	ns
prot1371	1145	1	0	3.6	3.6	3	1	0	1.8	ns
prot1372	238	2	2	0	2	1	2	2	4	ns
prot1373	391	1	1	1.2	0	1	1	0	1.2	ns
prot1374	618	0	0	9	9	1	1	9	9	ns
prot1375	93	4	2	9	5.4	12	6	9	16.2	ns
prot1376	130	6	6	10	8	6	7	8	12	ns
prot1377	83	6	5	7.2	4.8	6	8	8.4	2.4	ns
prot1378	361	3	7	9	9	5	2	12	9	ns
prot1379	193	1	7	12.6	10.8	5	5	10.8	5.4	ns
prot1380	393	6	3	20	12	7	10	18	16	ns
prot1381	232	4	7	2.4	6	4	7	3.6	2.4	ns
prot1382	201	6	3	15	3	3	2	12	9	ns
prot1383	105	3	4	5.4	9	18	12	5.4	21.6	sig
prot1384	173	1	3	8	8	8	4	20	12	sig
prot1385	182	4	0	1.2	4.8	3	4	3.6	7.2	ns
prot1386	199	3	4	3	3	4	4	15	6	sig
prot1387	191	0	9	16.2	1.8	0	2	7.2	5.4	ns
prot1388	274	3	1	0	6	1	7	2	0	ns
prot1389	135	3	3	3.6	8.4	4	4	4.8	2.4	sig
prot1390	169	5	2	12	12	6	12	45	27	sig
prot1391	688	1	4	5.4	7.2	3	6	7.2	5.4	ns
prot1392	152	2	4	4	4	1	0	6	10	ns
prot1393	528	2	1	6	7.2	5	5	6	8.4	sig
prot1394	157	2	4	21	12	2	4	3	12	ns
prot1395	126	0	0	1.8	3.6	3	4	7.2	3.6	ns
prot1396	80	3	1	4	4	3	5	6	0	ns
prot1397	122	3	2	3.6	6	5	5	0	2.4	ns
prot1398	232	4	6	6	12	1	6	12	9	ns
prot1399	171	0	2	7.2	1.8	2	3	3.6	7.2	ns
prot1400	70	0	4	12	2	2	3	6	4	ns
prot1401	130	2	0	1.2	7.2	0	3	0	3.6	ns
prot1402	103	5	1	12	6	6	10	12	12	sig
prot1403	547	1	2	1.8	1.8	2	2	7.2	0	ns
prot1404	250	0	0	4	4	6	12	12	18	sig
prot1405	497	2	3	1.2	2.4	2	6	3.6	2.4	sig
prot1406	312	0	3	0	9	2	4	3	9	ns
prot1407	152	4	4	0	3.6	2	2	3.6	3.6	sig
prot1408	535	4	0	6	6	5	3	2	4	ns
prot1409	87	3	2	1.2	4.8	2	1	3.6	0	ns
prot1410	232	2	3	9	12	3	1	6	6	ns
prot1411	232	1	1	1.8	0	4	2	5.4	1.8	ns
prot1412	843	3	4	8	2	3	2	4	2	ns
prot1413	555	1	3	3.6	1.2	6	3	1.2	0	ns
prot1414	173	2	3	12	3	2	0	0	6	ns
prot1415	194	1	2	1.8	1.8	0	0	5.4	0	ns
prot1416	180	1	1	6	6	4	2	12	8	sig
prot1417	199	0	2	1.2	2.4	9	3	3.6	7.2	sig
prot1418	287	2	3	9	15	4	4	3	12	sig
prot1419	999	1	4	1.8	1.8	1	1	5.4	5.4	ns
prot1420	220	2	0	2	4	1	2	4	4	ns
prot1421	648	1	3	0	0	5	1	1.2	1.2	ns
prot1422	164	1	1	6	9	5	2	6	3	ns
prot1423	181	2	3	5.4	7.2	0	3	3.6	1.8	ns
prot1424	285	1	8	28	22	4	11	4	12	ns
prot1425	172	1	6	2.4	4.8	4	3	6	7.2	ns
prot1426	103	3	9	6	18	6	2	18	21	ns
prot1427	430	6	4	1.8	3.6	2	3	3.6	10.8	ns
prot1428	130	9	4	8	12	3	5	16	10	ns
prot1429	123	4	5	8.4	4.8	5	4	7.2	3.6	ns
prot1430	304	1	6	15	9	3	4	12	12	ns
prot1431	164	3	7	14.4	7.2	8	6	7.2	5.4	ns
prot1432	75	5	2	6	10	2	2	8	6	ns
prot1433	173	4	2	1.2	3.6	4	6	3.6	3.6	ns
prot1434	176	4	4	9	9	5	2	21	9	ns
prot1435	191	3	1	5.4	7.2	1	2	5.4	3.6	ns
prot1436	138	3	3	2	8	2	6	12	12	sig
prot1437	148	1	3	8.4	2.4	2	4	2.4	6	ns
prot1438	101	3	2	12	6	2	2	15	12	ns
prot1439	157	2	4	1.8	7.2	2	1	3.6	0	ns
prot1440	488	4	3	2	10	8	10	32	12	sig
prot1441	133	5	1	1.2	7.2	4	1	3.6	2.4	ns
prot1442	229	2	2	6	0	1	8	9	9	ns
prot1443	89	2	3	12.6	3.6	3	2	1.8	1.8	ns
prot1444	317	4	2	2	6	0	4	2	4	ns
prot1445	88	2	4	6	4.8	4	2	4.8	1.2	ns
prot1446	180	0	3	3	15	2	2	6	12	sig
prot1447	207	2	4	7.2	7.2	2	2	5.4	0	ns
prot1448	235	4	4	4	4	2	7	8	10	sig
prot1449	86	1	2	0	2.4	1	5	2.4	1.2	ns
prot1450	115	0	3	9	15	4	1	9	18	ns
prot1451	127	2	4	12.6	3.6	5	5	5.4	7.2	ns
prot1452	229	2	1	2	2	2	8	0	4	ns
prot1453	247	2	3	2.4	2.4	2	8	9.6	2.4	sig
prot1454	573	2	2	9	0	6	5	3	3	ns
prot1455	176	3	2	1.8	1.8	3	2	5.4	1.8	ns
prot1456	169	2	0	6	0	2	2	4	8	sig
prot1457	81	2	1	1.2	2.4	2	4	1.2	1.2	ns
prot1458	89	1	3	6	6	0	0	3	3	ns
prot1459	178	1	2	1.8	7.2	3	2	3.6	3.6	sig
prot1460	151	1	4	10	2	1	1	4	12	sig
prot1461	146	1	1	1.2	1.2	4	0	9.6	0	ns
prot1462	217	3	3	3	3	1	1	9	12	ns
prot1463	159	3	6	1.8	1.8	0	0	1.8	1.8	ns
prot1464	237	1	2	4	2	2	2	4	4	ns
prot1465	587	3	2	1.2	2.4	1	3	1.2	3.6	ns
prot1466	128	1	2	6	6	3	5	9	9	ns
prot1467	425	0	2	0	1.8	1	1	1.8	3.6	ns
prot1468	256	2	2	0	10	3	12	6	6	sig
prot1469	136	2	2	1.2	3.6	0	2	1.2	3.6	ns
prot1470	76	3	1	6	6	2	0	0	12	ns
prot1471	175	3	1	1.8	0	1	1	1.8	3.6	sig
prot1472	231	2	1	6	10	2	3	12	10	ns
prot1473	337	1	2	0	2.4	2	2	4.8	2.4	sig
prot1474	239	0	2	3	6	9	3	6	6	sig
prot1475	456	3	2	3.6	5.4	3	1	0	1.8	ns
prot1476	126	1	2	4	8	1	0	4	2	ns
prot1477	488	1	0	2.4	0	2	2	3.6	1.2	ns
prot1478	127	2	3	9	6	0	1	3	3	ns
prot1479	191	3	1	14.4	1.8	6	6	3.6	3.6	ns
prot1480	114	5	4	14	6	3	2	2	10	ns
prot1481	62	3	4	3.6	6	4	3	4.8	2.4	ns
prot1482	350	3	4	15	18	3	3	9	9	ns
prot1483	108	5	5	9	1.8	21	9	10.8	37.8	sig
prot1484	321	2	2	6	0	9	3	24	12	sig
prot1485	308	1	3	0	2.4	3	2	4.8	4.8	ns
prot1486	59	2	5	18	12	4	3	9	3	ns
prot1487	218	2	1	3.6	9	6	2	10.8	1.8	ns
prot1488	106	1	1	4	2	0	0	6	6	ns
prot1489	154	1	0	4.8	1.2	5	1	8.4	1.2	sig
prot1490	166	2	1	12	0	3	1	9	0	ns
prot1491	515	4	4	5.4	0	7	2	5.4	12.6	ns
prot1492	183	1	1	10	6	3	3	2	0	ns
prot1493	162	4	5	1.2	2.4	3	0	1.2	2.4	ns
prot1494	140	2	2	6	9	3	4	12	6	sig
prot1495	169	4	2	1.8	1.8	0	2	1.8	7.2	ns
prot1496	242	0	2	4	2	3	1	0	4	ns
prot1497	292	8	3	7.2	2.4	4	4	2.4	4.8	sig
prot1498	197	2	4	6	6	3	8	6	12	sig
prot1499	856	2	4	0	9	1	7	3.6	0	ns
prot1500	127	4	2	4	10	4	3	8	4	ns
prot1501	72	0	3	1.2	0	1	4	8.4	1.2	sig
prot1502	148	2	0	12	6	2	1	3	6	ns
prot1503	53	3	2	1.8	1.8	0	0	3.6	0	ns
prot1504	98	1	1	0	2	1	1	4	0	ns
prot1505	405	0	1	1.2	3.6	3	2	2.4	3.6	ns
prot1506	104	1	0	6	6	1	3	3	0	ns
prot1507	176	1	1	1.8	0	3	2	10.8	3.6	ns
prot1508	125	1	2	8	4	5	0	8	6	ns
prot1509	160	2	0	6	1.2	1	0	0	1.2	ns
prot1510	316	4	3	3	6	5	1	0	3	ns
prot1511	978	0	0	5.4	1.8	1	1	1.8	0	ns
prot1512	234	1	2	12	2	3	0	4	2	ns
prot1513	431	0	1	1.2	1.2	2	0	1.2	2.4	ns
prot1514	2591	5	3	12	6	3	2	27	12	ns
prot1515	712	9	5	1.8	14.4	7	5	9	10.8	sig
prot1516	1852	2	3	8	2	2	8	8	12	ns
prot1517	2086	4	8	6	4.8	6	1	2.4	8.4	ns
prot1518	1064	1	4	15	6	3	4	12	12	ns
prot1519	609	6	5	12.6	12.6	4	7	18	16.2	ns
prot1520	645	1	3	4	2	0	3	6	6	ns
prot1521	969	5	2	2.4	2.4	4	2	4.8	4.8	sig
prot1522	857	1	2	3	12	4	6	6	6	sig
prot1523	488	2	1	0	1.8	1	1	3.6	3.6	ns
prot1524	2821	4	3	6	0	5	4	2	4	ns
prot1525	512	0	2	1.2	1.2	3	2	2.4	2.4	ns
prot1526	876	7	2	6	6	1	1	9	15	ns
prot1527	543	2	3	10.8	9	5	3	5.4	10.8	ns
prot1528	809	6	2	6	4	4	6	16	8	sig
prot1529	1674	3	3	1.2	0	1	2	4.8	6	sig
prot1530	1191	0	1	3	3	1	0	3	0	ns
prot1531	208	3	2	5.4	5.4	3	5	12.6	10.8	ns
prot1532	437	1	7	10	0	1	2	12	2	ns
prot1533	510	2	1	1.2	2.4	0	3	2.4	0	ns
prot1534	695	1	6	9	6	1	3	15	9	ns
prot1535	227	2	0	0	3.6	4	8	10.8	3.6	sig
prot1536	700	3	0	8	8	6	2	6	6	ns
prot1537	218	2	2	0	2.4	1	2	7.2	0	ns
prot1538	423	5	1	9	9	0	1	9	9	ns
prot1539	873	0	4	10.8	3.6	1	2	5.4	3.6	ns
prot1540	1426	1	4	2	4	1	1	0	4	ns
prot1541	520	1	2	2.4	3.6	1	4	1.2	1.2	ns
prot1542	290	13	5	24	36	10	9	27	36	ns
prot1543	296	1	0	5.4	7.2	3	7	7.2	5.4	ns
prot1544	309	4	1	4	6	6	4	16	12	sig
prot1545	502	3	2	2.4	2.4	5	2	4.8	1.2	ns
prot1546	204	0	1	6	3	1	2	6	6	ns
prot1547	437	3	1	5.4	5.4	1	3	5.4	7.2	ns
prot1548	314	3	2	6	4	6	2	2	6	ns
prot1549	402	0	4	4.8	2.4	3	1	4.8	3.6	ns
prot1550	188	2	1	3	9	3	4	3	3	ns
prot1551	434	1	4	7.2	3.6	1	1	5.4	3.6	ns
prot1552	325	2	2	0	0	3	1	2	4	ns
prot1553	607	1	1	4.8	0	6	3	3.6	3.6	sig
prot1554	739	3	1	6	18	3	3	18	36	sig
prot1555	235	1	0	1.8	1.8	1	3	3.6	0	ns
prot1556	982	0	3	4	8	3	3	8	4	sig
prot1557	392	3	6	1.2	3.6	1	4	3.6	2.4	ns
prot1558	543	1	0	6	6	1	0	6	3	ns
prot1559	462	1	1	5.4	3.6	1	1	0	3.6	ns
prot1560	348	2	0	4	2	1	0	0	0	ns
prot1561	463	2	4	2.4	2.4	1	0	2.4	0	ns
prot1562	173	2	0	15	15	2	6	15	9	ns
prot1563	274	1	4	7.2	3.6	3	2	3.6	5.4	ns
prot1564	251	1	3	8	10	4	1	10	10	ns
prot1565	231	6	4	3.6	6	7	5	1.2	6	ns
prot1566	394	1	0	12	6	3	1	9	0	ns
prot1567	240	5	0	5.4	7.2	3	2	3.6	7.2	ns
prot1568	441	1	2	6	4	2	6	6	8	ns
prot1569	200	1	3	3.6	2.4	4	6	6	3.6	ns
prot1570	371	2	2	9	3	3	2	9	6	ns
prot1571	313	0	0	3.6	7.2	5	4	1.8	1.8	sig
prot1572	730	5	1	6	2	2	1	2	8	sig
prot1573	329	2	2	0	1.2	3	2	2.4	2.4	sig
prot1574	627	1	2	6	3	2	4	3	3	ns
prot1575	250	0	2	0	5.4	2	0	9	5.4	ns
prot1576	144	1	1	6	8	3	2	4	2	ns
prot1577	472	2	2	1.2	6	3	1	1.2	1.2	ns
prot1578	421	1	4	6	6	5	4	6	3	ns
prot1579	250	0	3	9	3.6	2	3	3.6	0	ns
prot1580	266	0	4	0	4	0	3	0	4	ns
prot1581	861	0	2	3.6	1.2	2	0	0	6	ns
prot1582	1312	1	6	0	3	2	0	3	3	ns
prot1583	493	2	0	9	3.6	2	4	3.6	1.8	ns
prot1584	1082	0	4	4	2	0	1	2	2	ns
prot1585	648	3	3	1.2	2.4	1	1	0	0	ns
prot1586	276	2	1	3	6	2	1	3	3	ns
prot1587	518	3	2	1.8	5.4	4	3	3.6	0	ns
prot1588	640	1	2	2	2	1	0	2	0	ns
prot1589	722	4	4	3.6	1.2	2	3	2.4	2.4	ns
prot1590	147	7	3	12	0	3	2	3	9	ns
prot1591	193	2	2	5.4	1.8	5	4	7.2	5.4	ns
prot1592	194	3	2	2	6	3	4	2	2	ns
prot1593	365	3	1	6	3.6	6	6	2.4	2.4	sig
prot1594	290	2	4	6	6	1	2	9	12	ns
prot1595	636	0	0	1.8	3.6	1	2	0	5.4	ns
prot1596	1160	1	1	6	4	3	0	2	2	ns
prot1597	641	2	4	2.4	1.2	0	2	2.4	3.6	ns
prot1598	175	5	0	3	6	2	0	0	12	ns
prot1599	318	2	1	5.4	7.2	2	4	0	9	ns
prot1600	424	6	3	4	2	1	2	2	0	ns
prot1601	348	2	1	3.6	2.4	1	1	2.4	3.6	ns
prot1602	227	2	1	0	3	2	1	3	3	ns
prot1603	427	1	1	5.4	5.4	4	2	3.6	18	sig
prot1604	268	4	4	10	4	4	4	4	4	ns
prot1605	357	2	1	0	8.4	1	1	3.6	1.2	ns
prot1606	174	4	0	6	6	2	2	9	6	ns
prot1607	233	1	1	3.6	0	1	2	3.6	3.6	ns
prot1608	217	0	1	2	0	0	1	4	0	ns
prot1609	980	2	1	1.2	1.2	0	2	1.2	2.4	ns
prot1610	263	2	2	3	6	2	1	0	6	ns
prot1611	169	1	1	0	3.6	2	1	0	0	ns
prot1612	178	7	0	4	6	1	0	4	2	ns
prot1613	355	1	3	2.4	0	1	1	1.2	1.2	ns
prot1614	604	1	1	3	9	0	1	0	0	ns
prot1615	149	2	3	0	5.4	0	5	1.8	1.8	ns
prot1616	594	1	0	8	4	1	3	2	2	ns
prot1617	257	4	1	1.2	1.2	0	1	1.2	0	ns
prot1618	421	1	1	6	3	0	3	6	3	ns
prot1619	712	2	0	3.6	0	0	2	1.8	1.8	ns
prot1620	423	1	1	2	0	1	2	2	0	ns
prot1621	488	0	1	0	2.4	1	0	1.2	1.2	ns
prot1622	1872	0	0	3	6	1	0	6	3	ns
prot1623	153	5	3	12.6	1.8	5	4	5.4	10.8	ns
prot1624	275	0	3	12	8	2	3	4	8	ns
prot1625	463	6	3	1.2	3.6	1	6	6	6	ns
prot1626	103	3	3	9	9	4	3	15	9	ns
prot1627	287	4	1	9	1.8	2	3	9	0	ns
prot1628	282	2	4	10	6	6	3	6	4	ns
prot1629	200	2	4	6	4.8	4	4	7.2	2.4	sig
prot1630	149	2	2	6	21	2	0	0	0	ns
prot1631	149	1	1	5.4	1.8	4	5	9	12.6	sig
prot1632	132	0	3	0	2	2	3	8	0	ns
prot1633	118	3	2	2.4	2.4	2	7	2.4	2.4	sig
prot1634	191	5	4	9	3	1	5	9	12	ns
prot1635	189	3	5	7.2	0	1	3	5.4	1.8	ns
prot1636	273	2	1	10	4	2	3	4	16	sig
prot1637	327	1	2	3.6	2.4	3	1	4.8	2.4	ns
prot1638	148	2	1	12	3	1	0	6	3	ns
prot1639	206	3	3	5.4	7.2	2	2	0	3.6	ns
prot1640	108	2	0	6	10	3	2	2	0	ns
prot1641	267	1	1	3.6	1.2	6	9	10.8	7.2	sig
prot1642	204	1	4	6	3	0	1	3	3	ns
prot1643	223	2	2	0	1.8	1	3	0	0	ns
prot1644	298	3	0	2	2	1	2	8	2	ns
prot1645	194	3	1	4.8	2.4	2	4	3.6	2.4	ns
prot1646	77	3	2	0	3	1	1	6	3	sig
prot1647	166	3	1	1.8	5.4	2	0	7.2	1.8	ns
prot1648	418	1	3	2	0	2	1	0	8	ns
prot1649	418	3	2	1.2	3.6	1	0	1.2	0	ns
prot1650	127	1	1	9	9	6	1	6	6	ns
prot1651	279	1	0	1.8	3.6	2	2	3.6	0	ns
prot1652	181	1	1	2	2	2	1	10	6	ns
prot1653	129	2	3	1.2	6	4	4	4.8	4.8	sig
prot1654	161	2	2	6	12	0	1	9	0	ns
prot1655	126	3	3	5.4	7.2	2	1	0	3.6	ns
prot1656	326	3	2	0	8	5	4	8	8	sig
prot1657	207	3	3	0	2.4	2	4	4.8	2.4	sig
prot1658	191	3	2	0	3	3	2	0	12	ns
prot1659	238	1	0	3.6	3.6	1	0	3.6	0	ns
prot1660	210	3	0	0	2	2	0	4	4	ns
prot1661	331	3	0	3.6	2.4	2	3	9.6	3.6	sig
prot1662	574	1	1	0	0	2	1	6	6	ns
prot1663	455	0	1	1.8	1.8	3	3	5.4	5.4	sig
prot1664	553	1	0	10	4	5	0	2	2	ns
prot1665	522	1	1	1.2	4.8	2	2	0	1.2	ns
prot1666	325	2	1	9	6	0	3	6	9	ns
prot1667	208	0	5	1.8	5.4	2	4	0	3.6	ns
prot1668	232	3	0	4	0	6	4	12	4	sig
prot1669	219	1	3	0	1.2	3	2	3.6	2.4	ns
prot1670	409	1	1	3	6	4	4	6	6	sig
prot1671	233	1	1	3.6	3.6	2	3	1.8	1.8	ns
prot1672	772	1	2	4	10	1	3	0	0	ns
prot1673	360	3	3	1.2	0	0	1	6	4.8	ns
prot1674	439	0	2	6	3	2	5	6	6	ns
prot1675	442	1	1	3.6	5.4	1	2	3.6	3.6	ns
prot1676	138	0	1	2	2	2	3	2	0	ns
prot1677	106	1	1	2.4	1.2	2	0	3.6	2.4	ns
prot1678	370	4	1	3	6	0	1	9	3	ns
prot1679	629	0	0	3.6	3.6	3	1	5.4	1.8	ns
prot1680	187	1	0	0	2	4	1	2	0	ns
prot1681	596	1	0	3.6	0	3	0	3.6	3.6	ns
prot1682	255	0	2	3	0	0	0	3	0	ns
prot1683	92	5	2	14.4	14.4	5	2	9	5.4	ns
prot1684	171	2	3	6	10	6	4	8	8	ns
prot1685	165	6	4	2.4	3.6	5	3	1.2	6	ns
prot1686	148	6	4	12	6	21	12	9	45	sig
prot1687	229	0	4	9	3.6	4	2	9	7.2	ns
prot1688	123	3	2	2	6	4	3	2	10	ns
prot1689	77	6	1	3.6	1.2	1	1	4.8	2.4	ns
prot1690	465	7	2	9	3	1	5	3	12	ns
prot1691	279	1	2	5.4	0	1	1	3.6	0	ns
prot1692	278	3	1	2	6	1	3	2	2	ns
prot1693	119	4	2	1.2	1.2	4	3	0	0	ns
prot1694	148	1	2	3	3	2	3	3	3	ns
prot1695	72	0	3	0	0	1	4	1.8	1.8	ns
prot1696	353	1	2	14	4	2	2	10	2	sig
prot1697	196	0	2	2.4	2.4	1	0	0	1.2	ns
prot1698	174	2	4	3	12	2	0	12	6	ns
prot1699	126	2	3	3.6	1.8	1	1	1.8	5.4	ns
prot1700	235	3	1	2	8	0	0	0	2	ns
prot1701	235	1	2	3.6	1.2	3	4	2.4	3.6	ns
prot1702	110	1	2	6	6	4	2	6	15	sig
prot1703	188	0	1	1.8	0	2	1	0	3.6	ns
prot1704	225	4	1	0	0	1	2	4	2	ns
prot1705	138	1	0	4.8	1.2	3	6	3.6	3.6	sig
prot1706	174	1	3	3	9	3	2	6	0	ns
prot1707	672	0	1	0	1.8	0	2	3.6	5.4	ns
prot1708	84	2	0	2	8	1	2	2	2	ns
prot1709	107	1	0	1.2	0	3	3	2.4	7.2	sig
prot1710	146	1	3	9	6	3	2	3	9	ns
prot1711	183	1	4	3.6	5.4	6	4	5.4	1.8	ns
prot1712	555	1	1	0	0	5	2	4	4	sig
prot1713	467	2	2	1.2	2.4	3	1	1.2	1.2	ns
prot1714	265	1	1	9	0	3	0	0	3	ns
prot1715	598	1	1	5.4	1.8	1	0	1.8	1.8	ns
prot1716	317	1	1	8	6	4	0	0	4	ns
prot1717	196	3	1	1.2	3.6	2	4	2.4	2.4	sig
prot1718	267	0	0	3	9	1	1	6	3	ns
prot1719	612	3	1	0	1.8	3	1	3.6	1.8	ns
prot1720	62	0	2	6	0	1	1	2	0	ns
prot1721	77	2	1	1.2	0	3	3	1.2	1.2	ns
prot1722	68	0	1	0	0	1	0	0	3	ns
prot1723	632	1	1	5.4	1.8	2	1	0	1.8	ns
prot1724	230	2	2	6	6	2	2	8	4	sig
prot1725	133	3	1	2.4	2.4	3	2	0	2.4	ns
prot1726	334	1	1	3	6	4	2	12	6	sig
prot1727	311	1	2	3.6	3.6	2	4	3.6	3.6	sig
prot1728	563	1	0	2	2	0	0	4	2	ns
prot1729	327	1	3	1.2	0	4	1	1.2	1.2	sig
prot1730	144	3	2	0	0	2	2	6	6	sig
prot1731	668	2	0	5.4	1.8	2	2	0	3.6	ns
prot1732	85	2	1	2	4	2	0	4	2	ns
prot1733	102	0	1	2.4	3.6	4	2	2.4	2.4	sig
prot1734	508	0	1	6	3	2	2	6	6	sig
prot1735	226	1	1	0	1.8	0	1	3.6	12.6	ns
prot1736	676	3	2	2	4	1	1	4	2	ns
prot1737	539	1	0	1.2	0	1	1	1.2	1.2	ns
prot1738	295	0	0	0	3	3	0	3	6	ns
prot1739	224	4	1	0	0	1	2	0	1.8	ns
prot1740	2292	1	3	10	2	0	1	2	0	ns
prot1741	170	3	2	7.2	6	5	2	6	2.4	ns
prot1742	134	4	1	3	6	6	3	27	18	sig
prot1743	255	0	4	3.6	0	3	2	3.6	0	ns
prot1744	304	2	5	8	14	5	1	6	6	ns
prot1745	237	1	4	4.8	3.6	2	4	2.4	9.6	sig
prot1746	105	1	4	3	0	2	0	0	3	ns
prot1747	69	3	1	1.8	5.4	2	1	0	5.4	ns
prot1748	247	0	1	2	0	4	2	0	8	ns
prot1749	99	0	3	1.2	1.2	4	3	2.4	4.8	ns
prot1750	116	2	5	6	3	2	2	9	3	ns
prot1751	152	0	0	1.8	0	4	2	0	5.4	ns
prot1752	225	2	3	2	2	0	2	4	4	ns
prot1753	147	1	1	2.4	2.4	1	3	1.2	3.6	ns
prot1754	125	1	2	9	0	3	3	27	9	sig
prot1755	90	4	2	1.8	0	2	2	3.6	3.6	ns
prot1756	237	2	1	8	2	0	5	6	2	ns
prot1757	66	1	3	1.2	2.4	1	1	3.6	1.2	ns
prot1758	264	0	2	3	0	5	1	3	3	ns
prot1759	137	3	2	3.6	7.2	0	2	1.8	1.8	ns
prot1760	511	2	3	4	0	3	0	6	8	ns
prot1761	141	2	1	1.2	0	1	2	1.2	3.6	ns
prot1762	280	3	2	3	3	1	2	3	0	ns
prot1763	302	1	1	0	1.8	2	2	3.6	3.6	sig
prot1764	74	2	2	2	2	1	2	6	0	ns
prot1765	171	4	1	2.4	4.8	1	2	1.2	1.2	ns
prot1766	95	1	2	6	0	1	2	3	3	ns
prot1767	367	0	1	3.6	5.4	3	2	5.4	5.4	ns
prot1768	144	3	1	2	4	2	0	8	2	ns
prot1769	664	0	1	2.4	3.6	1	0	0	1.2	ns
prot1770	179	1	1	9	3	2	0	3	12	ns
prot1771	114	0	2	0	0	1	1	1.8	1.8	ns
prot1772	161	2	1	4	2	2	2	4	4	sig
prot1773	205	2	2	1.2	1.2	0	0	1.2	2.4	ns
prot1774	305	1	1	0	6	1	1	6	6	ns
prot1775	416	0	1	5.4	5.4	1	4	0	5.4	ns
prot1776	397	0	2	0	0	0	0	4	4	ns
prot1777	224	3	1	1.2	0	2	0	0	1.2	ns
prot1778	314	3	0	0	9	3	9	9	9	sig
prot1779	174	0	1	3.6	3.6	0	1	1.8	1.8	ns
prot1780	416	0	3	2	0	1	3	2	0	ns
prot1781	131	1	0	0	3.6	2	2	4.8	3.6	sig
prot1782	107	2	0	3	3	0	0	6	6	ns
prot1783	163	2	0	0	0	1	1	3.6	1.8	ns
prot1784	564	0	4	0	0	1	2	6	2	ns
prot1785	208	3	0	1.2	1.2	1	1	1.2	1.2	ns
prot1786	135	1	1	15	3	3	0	3	0	ns
prot1787	3394	3	1	1.8	0	2	3	7.2	7.2	ns
prot1788	1957	1	2	0	4	0	0	4	2	ns
prot1789	1088	1	2	1.2	1.2	1	4	0	2.4	ns
prot1790	424	1	2	6	15	2	2	0	15	ns
prot1791	1035	1	1	1.8	1.8	2	2	5.4	3.6	ns
prot1792	926	1	3	10	8	1	0	2	0	ns
prot1793	1669	0	1	1.2	0	1	2	1.2	0	ns
prot1794	201	3	2	6	9	1	1	12	12	ns
prot1795	539	1	1	3.6	0	0	2	0	3.6	ns
prot1796	638	0	3	2	2	1	2	0	0	ns
prot1797	225	2	1	2.4	4.8	2	3	2.4	0	ns
prot1798	319	1	4	18	9	4	4	6	42	sig
prot1799	520	3	4	3.6	1.8	2	1	5.4	1.8	ns
prot1800	785	6	5	4	8	2	4	8	6	ns
prot1801	629	2	4	0	1.2	1	3	1.2	2.4	ns
prot1802	341	1	1	6	3	1	3	9	15	ns
prot1803	412	1	0	5.4	0	2	1	0	5.4	ns
prot1804	308	1	4	2	0	0	1	0	2	ns
prot1805	743	1	0	0	1.2	1	1	3.6	2.4	ns
prot1806	470	2	3	3	3	1	0	0	3	ns
prot1807	1140	1	3	0	1.8	0	1	0	1.8	ns
prot1808	1466	0	2	2	0	3	0	2	2	ns
prot1809	254	4	2	1.2	2.4	3	2	1.2	3.6	ns
prot1810	257	1	3	18	0	1	2	3	3	ns
prot1811	375	1	1	1.8	1.8	6	2	3.6	3.6	sig
prot1812	1882	1	4	0	4	3	1	4	2	ns
prot1813	1300	0	1	6	2.4	2	0	4.8	1.2	ns
prot1814	444	2	1	3	0	0	2	0	3	ns
prot1815	832	2	1	1.8	7.2	3	2	1.8	3.6	ns
prot1816	582	2	2	6	0	2	0	6	4	ns
prot1817	280	1	0	0	2.4	5	2	2.4	2.4	sig
prot1818	1244	0	1	0	3	2	0	0	3	ns
prot1819	276	2	2	1.8	3.6	0	0	0	5.4	ns
prot1820	623	0	1	0	2	1	0	8	2	ns
prot1821	450	2	0	0	2.4	0	0	1.2	1.2	ns
prot1822	247	1	0	3	6	1	2	3	6	ns
prot1823	387	2	1	1.8	1.8	2	3	3.6	3.6	ns
prot1824	662	1	2	4	4	2	1	2	0	ns
prot1825	743	0	0	0	0	1	1	1.2	0	ns
prot1826	874	0	1	6	0	2	0	0	3	ns
prot1827	1301	0	1	0	3.6	1	1	0	1.8	ns
prot1828	274	2	2	4	6	2	2	8	14	sig
prot1829	551	2	1	0	2.4	2	4	0	6	ns
prot1830	447	1	2	9	3	3	0	12	0	ns
prot1831	154	2	3	3.6	5.4	0	0	1.8	1.8	ns
prot1832	210	3	3	6	2	2	3	2	2	ns
prot1833	290	2	1	2.4	3.6	3	4	2.4	10.8	sig
prot1834	220	1	1	6	3	3	2	12	3	ns
prot1835	184	1	2	1.8	5.4	3	5	3.6	3.6	ns
prot1836	168	2	1	2	4	3	4	0	2	ns
prot1837	102	1	0	1.2	0	3	2	1.2	3.6	ns
prot1838	327	2	0	9	6	2	3	0	9	ns
prot1839	962	0	1	1.8	3.6	2	2	3.6	3.6	sig
prot1840	556	0	3	4	2	1	3	4	4	ns
prot1841	374	2	1	0	1.2	4	0	2.4	2.4	ns
prot1842	728	0	0	9	3	2	0	0	0	ns
prot1843	243	2	1	5.4	1.8	2	1	1.8	5.4	ns
prot1844	127	2	0	0	2	2	2	4	4	sig
prot1845	519	3	3	3.6	4.8	2	2	3.6	2.4	sig
prot1846	492	1	1	3	15	0	1	0	9	ns
prot1847	233	4	3	1.8	5.4	4	1	0	0	ns
prot1848	287	2	2	6	4	0	2	2	2	ns
prot1849	337	1	0	3.6	1.2	1	0	2.4	2.4	ns
prot1850	404	0	1	6	0	0	4	6	9	ns
prot1851	3175	0	0	0	0	2	2	7.2	3.6	sig
prot1852	243	0	0	2	2	0	2	0	4	ns
prot1853	275	1	2	2.4	1.2	1	2	0	6	ns
prot1854	648	4	4	9	3	1	3	9	0	ns
prot1855	172	2	2	1.8	1.8	1	2	3.6	5.4	ns
prot1856	283	2	1	4	2	1	3	6	0	ns
prot1857	159	2	3	0	3.6	1	2	1.2	3.6	ns
prot1858	372	1	4	9	6	5	1	9	6	ns
prot1859	174	3	3	10.8	3.6	3	2	0	3.6	ns
prot1860	182	1	5	4	6	1	0	2	6	ns
prot1861	251	1	3	4.8	2.4	2	1	2.4	1.2	ns
prot1862	1009	3	6	6	6	2	2	3	18	ns
prot1863	233	1	1	0	3.6	1	2	3.6	3.6	ns
prot1864	158	1	4	18	4	4	2	6	4	ns
prot1865	200	3	1	0	1.2	2	2	1.2	2.4	sig
prot1866	292	2	1	0	0	1	1	3	6	ns
prot1867	399	2	2	0	1.8	0	3	0	3.6	ns
prot1868	229	5	2	0	8	1	2	2	2	ns
prot1869	228	2	3	3.6	2.4	2	2	4.8	2.4	ns
prot1870	445	3	3	6	6	7	5	6	6	sig
prot1871	334	0	3	1.8	3.6	4	1	5.4	1.8	ns
prot1872	848	1	3	2	4	1	0	2	6	ns
prot1873	151	3	3	2.4	0	1	0	0	2.4	ns
prot1874	1410	3	1	3	3	2	1	3	6	ns
prot1875	164	3	1	3.6	0	2	2	5.4	3.6	sig
prot1876	114	0	0	4	6	1	2	2	4	ns
prot1877	262	2	5	2.4	2.4	2	2	7.2	2.4	sig
prot1878	174	2	0	3	3	1	1	0	6	ns
prot1879	987	0	2	1.8	1.8	3	2	1.8	0	ns
prot1880	170	2	3	0	2	3	3	6	6	sig
prot1881	399	1	2	1.2	1.2	0	2	2.4	1.2	ns
prot1882	504	1	3	0	6	1	2	3	6	ns
prot1883	359	0	1	5.4	5.4	1	3	7.2	1.8	ns
prot1884	85	0	0	0	6	0	0	0	6	ns
prot1885	186	1	2	1.2	4.8	1	1	0	2.4	ns
prot1886	231	1	2	6	3	2	3	6	6	sig
prot1887	161	2	0	3.6	0	5	2	3.6	3.6	sig
prot1888	296	2	2	2	0	1	4	4	2	ns
prot1889	362	2	1	0	3.6	2	4	1.2	2.4	ns
prot1890	492	2	2	3	3	12	3	9	9	sig
prot1891	240	0	2	3.6	3.6	2	2	7.2	3.6	sig
prot1892	587	0	4	2	4	0	1	4	2	ns
prot1893	523	2	1	1.2	2.4	2	1	2.4	0	ns
prot1894	979	0	2	6	3	0	0	3	3	ns
prot1895	2381	0	1	9	0	1	2	3.6	0	ns
prot1896	246	1	0	0	6	2	2	10	8	sig
prot1897	309	2	0	3.6	3.6	0	2	2.4	0	ns
prot1898	214	0	0	6	3	1	1	3	0	ns
prot1899	659	0	3	1.8	1.8	1	1	0	1.8	ns
prot1900	185	1	1	2	0	1	1	0	6	ns
prot1901	201	1	1	1.2	2.4	2	2	0	1.2	ns
prot1902	464	0	1	6	3	2	0	9	0	ns
prot1903	298	1	1	1.8	3.6	1	1	1.8	1.8	ns
prot1904	502	1	0	2	0	1	1	2	2	sig
prot1905	295	0	0	1.2	0	1	1	0	2.4	ns
prot1906	1921	0	0	0	6	0	4	0	3	ns
prot1907	900	0	3	0	0	1	0	1.8	0	ns
prot1908	1567	3	1	6	0	2	2	4	4	sig
prot1909	659	1	0	2.4	0	1	1	0	1.2	ns
prot1910	909	0	1	9	0	0	1	0	3	ns
prot1911	193	1	0	1.8	1.8	3	3	5.4	5.4	sig
prot1912	431	0	0	2	0	1	0	2	2	ns
prot1913	118	2	0	2.4	0	0	0	0	1.2	ns
prot1914	229	6	4	0	6	4	3	6	6	ns
prot1915	232	0	2	10.8	0	4	2	5.4	5.4	sig
prot1916	267	3	1	8	2	2	3	4	4	ns
prot1917	266	2	1	1.2	2.4	1	2	2.4	2.4	ns
prot1918	183	2	2	3	0	0	2	3	9	ns
prot1919	909	4	3	3.6	1.8	1	0	5.4	3.6	ns
prot1920	219	3	2	6	0	2	4	4	4	sig
prot1921	141	1	4	2.4	1.2	2	1	1.2	0	ns
prot1922	154	2	1	3	9	0	1	9	9	ns
prot1923	243	2	1	3.6	0	0	0	0	1.8	ns
prot1924	135	0	3	0	4	2	2	4	4	sig
prot1925	315	0	0	0	1.2	1	1	1.2	2.4	sig
prot1926	517	0	1	0	0	2	3	0	6	ns
prot1927	127	2	3	1.8	3.6	4	2	3.6	3.6	sig
prot1928	439	0	0	2	0	1	1	6	2	ns
prot1929	398	2	3	1.2	2.4	3	2	0	0	ns
prot1930	462	0	0	0	9	1	0	0	0	ns
prot1931	202	1	1	1.8	0	3	1	5.4	0	ns
prot1932	114	0	2	0	2	2	1	0	0	ns
prot1933	137	0	1	1.2	0	2	2	1.2	0	ns
prot1934	124	1	1	6	3	3	2	0	6	ns
prot1935	641	2	0	0	1.8	2	2	7.2	3.6	sig
prot1936	415	2	2	0	6	2	0	6	2	ns
prot1937	448	1	2	1.2	1.2	1	1	3.6	2.4	ns
prot1938	572	0	3	0	3	2	0	3	3	ns
prot1939	819	0	1	7.2	1.8	0	3	5.4	1.8	ns
prot1940	365	3	1	4	4	0	1	0	2	ns
prot1941	600	0	1	1.2	2.4	0	1	0	0	ns
prot1942	692	1	1	6	0	6	2	12	6	sig
prot1943	244	1	0	0	3.6	0	2	1.8	1.8	ns
prot1944	203	2	0	2	2	0	0	0	6	ns
prot1945	383	2	2	2.4	0	2	3	1.2	1.2	ns
prot1946	208	0	0	3	3	1	1	0	0	ns
prot1947	292	1	3	1.8	3.6	1	2	0	1.8	ns
prot1948	288	1	1	0	4	2	0	2	2	ns
prot1949	111	1	3	1.2	3.6	5	1	2.4	1.2	ns
prot1950	309	1	0	0	6	2	2	12	6	sig
prot1951	555	0	3	3.6	3.6	0	1	1.8	0	ns
prot1952	719	2	1	4	0	1	2	0	0	ns
prot1953	548	2	2	1.2	0	3	2	2.4	2.4	sig
prot1954	209	0	2	3	3	1	1	3	3	ns
prot1955	561	1	0	0	0	1	0	3.6	1.8	ns
prot1956	575	1	0	4	2	0	1	4	2	ns
prot1957	193	1	1	1.2	0	1	0	1.2	4.8	ns
prot1958	476	0	0	0	0	1	2	6	3	ns
prot1959	426	2	0	0	3.6	1	1	0	1.8	ns
prot1960	210	4	0	4	0	1	4	2	2	ns
prot1961	167	1	0	2.4	6	1	1	0	2.4	ns
prot1962	255	1	3	3	0	2	1	6	3	sig
prot1963	259	1	1	0	1.8	2	0	3.6	3.6	ns
prot1964	828	0	1	4	4	0	0	0	6	ns
prot1965	491	0	3	0	0	0	3	1.2	1.2	ns
prot1966	116	0	1	0	0	2	1	3	0	ns
prot1967	392	1	4	1.8	3.6	2	0	5.4	0	ns
prot1968	278	0	1	2	0	2	4	4	4	sig
prot1969	275	2	2	0	1.2	1	1	1.2	1.2	sig
prot1970	542	0	1	0	3	6	6	9	9	sig
prot1971	303	1	1	1.8	0	2	2	3.6	3.6	sig
prot1972	206	2	1	0	0	1	0	0	2	ns
prot1973	575	1	2	4.8	0	0	0	3.6	0	ns
prot1974	882	2	1	3	3	2	2	6	12	sig
prot1975	503	0	0	0	0	1	0	0	0	ns
prot1976	350	0	0	0	0	2	2	10	4	sig
prot1977	277	0	1	1.2	1.2	0	1	1.2	0	ns
prot1978	251	0	0	0	3	3	3	9	9	sig
prot1979	223	0	1	0	1.8	1	1	1.8	0	ns
prot1980	109	2	2	2	4	3	3	24	30	sig
prot1981	1093	3	4	4.8	4.8	0	2	2.4	2.4	ns
prot1982	123	3	4	3	3	4	0	6	0	ns
prot1983	160	4	1	3.6	1.8	1	0	5.4	1.8	ns
prot1984	160	0	1	4	8	3	3	6	6	ns
prot1985	433	1	2	1.2	0	1	2	2.4	0	ns
prot1986	214	1	3	0	0	1	1	3	15	ns
prot1987	114	2	2	1.8	3.6	1	2	3.6	5.4	ns
prot1988	178	1	3	6	4	2	2	2	6	ns
prot1989	248	0	0	1.2	0	2	1	2.4	0	ns
prot1990	49	0	3	6	6	2	2	3	3	ns
prot1991	86	1	0	1.8	3.6	1	3	3.6	3.6	ns
prot1992	335	1	0	0	4	0	4	0	6	ns
prot1993	171	2	2	0	6	2	2	2.4	1.2	ns
prot1994	214	0	1	0	6	4	3	18	6	ns
prot1995	108	0	0	5.4	0	1	0	0	0	ns
prot1996	115	0	1	4	6	1	2	2	4	ns
prot1997	96	4	2	4.8	2.4	0	1	2.4	0	ns
prot1998	82	1	1	0	0	1	0	12	9	ns
prot1999	365	2	1	3.6	5.4	2	1	1.8	0	ns
[truncated: 1,549 more rows]
