# Supplementary material for: Protein complex-based analysis is resistant to the obfuscating consequences of batch effects --- a case study in clinical proteomics
Source: BMC Genomics. 2017 Mar 14;18(Suppl 2):142. doi: 10.1186/s12864-017-3490-3 (PMC5374662; doi:10.1186/s12864-017-3490-3)
Supplement: Supplementary file 2 — Simulated data D2.2H. (ZIP 3730 kb) [file 12864_2017_3490_MOESM2_ESM.zip › D2.2.345.txt]

protLen	X0	X0.1	X0.2	X0.3	X1	X1.1	X1.2	X1.3	sig
prot1	1338	852	904	1694	1784	1057	1039	2196	2134	sig
prot2	2199	44	28	32.4	48.6	37	23	46.8	75.6	ns
prot3	1538	35	45	87	156	44	27	147	84	ns
prot4	2319	22	23	16.8	22.8	19	29	30	32.4	ns
prot5	1392	51	51	82	84	43	35	62	92	ns
prot6	1985	35	30	50.4	59.4	29	34	64.8	63	ns
prot7	1262	44	42	117	150	41	49	141	144	ns
prot8	3862	23	18	25.2	30	20	15	18	21.6	ns
prot9	1295	46	47	98	98	34	44	84	92	ns
prot10	4287	10	7	18	23.4	7	11	23.4	19.8	ns
prot11	1277	36	38	120	117	45	43	117	123	ns
prot12	3587	3	10	9.6	7.2	7	9	4.8	18	ns
prot13	774	60	75	150	148	71	88	144	140	ns
prot14	1960	7	5	3.6	5.4	5	3	1.8	5.4	ns
prot15	858	61	61	183	165	72	51	216	195	ns
prot16	693	64	75	98.4	78	91	97	127.2	108	sig
prot17	748	68	53	124	160	64	69	120	132	ns
prot18	875	43	41	77.4	73.8	34	47	68.4	86.4	ns
prot19	1755	10	10	57	24	15	14	33	39	ns
prot20	839	39	29	40.8	43.2	45	29	40.8	42	ns
prot21	857	19	19	42	60	38	46	54	90	sig
prot22	1248	29	26	66.6	55.8	81	126	151.2	151.2	sig
prot23	1308	20	23	90	51	20	18	45	42	ns
prot24	1260	20	13	20.4	24	34	27	32.4	38.4	sig
prot25	1487	6	7	16	14	2	7	14	14	ns
prot26	477	91	76	154.8	147.6	104	79	151.2	160.2	ns
prot27	1324	30	30	66	78	22	18	99	72	ns
prot28	997	18	19	16.8	12	17	14	16.8	18	ns
prot29	623	125	120	224	156	109	91	220	242	ns
prot30	657	110	110	192.6	178.2	89	92	187.2	181.8	ns
prot31	1735	9	13	27	48	11	15	39	24	ns
prot32	904	11	8	26.4	15.6	10	17	15.6	9.6	ns
prot33	446	212	200	396	446	201	192	374	416	ns
prot34	262	187	182	306	315	200	157	363.6	342	ns
prot35	682	115	83	288	315	103	98	333	300	ns
prot36	742	48	48	56.4	67.2	45	50	67.2	78	ns
prot37	630	29	29	58	80	38	31	76	78	ns
prot38	672	26	25	55.8	77.4	33	35	41.4	63	ns
prot39	1056	27	22	75	90	23	29	69	66	ns
prot40	1098	29	21	24	32.4	20	29	24	20.4	ns
prot41	1192	15	8	22	38	14	16	34	38	ns
prot42	1888	10	8	19.8	23.4	11	11	10.8	25.2	ns
prot43	500	156	146	522	513	155	162	417	543	ns
prot44	610	54	55	54	72	49	43	57.6	54	ns
prot45	543	44	33	54	52	35	30	72	62	ns
prot46	685	24	27	48.6	41.4	33	28	59.4	52.2	ns
prot47	546	31	24	75	120	23	32	60	72	ns
prot48	1311	12	14	24	13.2	11	15	15.6	16.8	ns
prot49	1047	10	10	14	14	6	13	32	20	ns
prot50	491	132	135	243	210.6	124	138	235.8	217.8	ns
prot51	654	76	58	291	246	82	97	228	186	ns
prot52	639	59	54	73.2	84	45	59	69.6	62.4	ns
prot53	740	50	51	114	88	59	59	94	98	ns
prot54	1143	21	20	45	34.2	13	22	16.2	23.4	ns
prot55	966	11	13	48	42	18	23	57	45	ns
prot56	1042	7	11	20.4	15.6	9	12	18	9.6	ns
prot57	2166	8	6	16	12	8	9	8	10	ns
prot58	443	29	31	45	66.6	33	41	68.4	63	ns
prot59	589	24	17	93	69	23	15	99	66	ns
prot60	740	28	34	28.8	20.4	23	24	31.2	21.6	ns
prot61	532	20	21	36	34	18	20	38	14	ns
prot62	740	7	19	28.8	21.6	13	9	12.6	30.6	ns
prot63	727	8	7	18	36	10	11	39	45	ns
prot64	1585	8	5	4.8	6	10	10	13.2	13.2	ns
prot65	479	223	226	444	456	235	231	442	392	ns
prot66	364	173	169	270	253.8	435	414	858.6	815.4	sig
prot67	433	136	176	426	375	149	152	507	453	ns
prot68	346	161	152	174	156	137	153	181.2	207.6	ns
prot69	545	92	92	190	210	106	105	160	192	ns
prot70	472	71	71	108	131.4	77	81	133.2	154.8	ns
prot71	478	45	61	192	159	58	72	180	195	sig
prot72	413	50	56	61.2	58.8	59	48	44.4	64.8	ns
prot73	496	29	43	84	82	34	46	84	92	ns
prot74	630	35	32	55.8	59.4	34	29	39.6	54	ns
prot75	544	17	27	87	84	28	28	57	75	ns
prot76	880	17	13	12	21.6	11	15	6	24	ns
prot77	684	12	12	26	26	5	12	32	20	sig
prot78	988	15	8	21.6	23.4	10	10	12.6	30.6	ns
prot79	430	65	62	207	264	72	67	246	195	ns
prot80	707	20	26	33.6	28.8	34	27	24	38.4	ns
prot81	418	23	37	62	52	54	60	120	120	sig
prot82	820	12	15	25.2	27	8	11	30.6	25.2	ns
prot83	1450	5	10	12	21	7	9	33	30	ns
prot84	500	73	76	90	91.2	106	114	140.4	127.2	sig
prot85	451	64	51	98	126	177	180	300	372	sig
prot86	757	32	29	50.4	45	23	37	55.8	48.6	ns
prot87	539	26	24	60	39	20	32	90	63	ns
prot88	455	11	12	30	15.6	20	40	40.8	48	sig
prot89	646	11	14	44	28	21	20	32	34	ns
prot90	533	8	7	19.8	16.2	8	12	10.8	16.2	ns
prot91	1101	8	4	15	24	7	0	15	15	ns
prot92	375	181	137	211.2	217.2	168	171	202.8	200.4	ns
prot93	477	114	108	228	224	133	124	232	242	sig
prot94	440	72	64	122.4	118.8	288	198	394.2	410.4	sig
prot95	445	71	72	174	162	164	134	438	414	sig
prot96	373	42	38	63.6	61.2	56	40	62.4	51.6	ns
prot97	606	29	26	52	48	30	27	64	46	ns
prot98	343	19	31	28.8	36	19	11	54	46.8	ns
prot99	403	20	24	48	60	26	22	54	66	ns
prot100	591	19	18	16.8	28.8	16	20	28.8	22.8	ns
prot101	641	11	16	14	28	13	10	30	26	ns
prot102	583	8	17	16.2	18	10	11	18	7.2	ns
prot103	544	7	10	18	33	10	12	18	33	ns
prot104	2137	7	2	6	7.2	7	9	9.6	2.4	ns
prot105	375	39	46	86	84	37	42	80	84	ns
prot106	454	41	45	75.6	84.6	44	37	73.8	77.4	ns
prot107	472	31	28	66	96	31	34	105	108	ns
prot108	517	33	32	39.6	46.8	56	38	62.4	40.8	sig
prot109	464	25	21	56	48	24	24	56	48	ns
prot110	637	16	23	37.8	32.4	13	29	39.6	46.8	ns
prot111	423	21	17	63	63	21	15	69	60	ns
prot112	414	11	6	13.2	20.4	13	10	28.8	14.4	ns
prot113	898	18	14	22	34	19	18	20	24	ns
prot114	498	13	12	14.4	28.8	8	10	28.8	18	ns
prot115	580	12	18	36	48	16	22	33	42	ns
prot116	448	11	9	8.4	12	7	4	9.6	12	ns
prot117	569	9	11	24	22	9	11	16	20	ns
prot118	1032	10	8	12.6	9	12	30	54	59.4	sig
prot119	357	84	92	279	285	93	94	312	291	ns
prot120	231	57	65	60	79.2	174	171	226.8	180	sig
prot121	372	47	41	136	110	49	59	96	96	ns
prot122	375	54	45	91.8	81	45	44	63	115.2	ns
prot123	507	30	54	126	111	52	40	99	153	ns
prot124	411	45	29	43.2	43.2	26	31	36	32.4	ns
prot125	374	14	24	28	34	19	25	46	26	ns
prot126	827	8	22	23.4	23.4	13	19	18	25.2	ns
prot127	774	9	18	51	45	18	11	39	36	ns
prot128	576	3	8	12	8.4	11	9	24	34.8	sig
prot129	413	10	9	12	24	15	17	24	28	ns
prot130	569	7	11	10.8	21.6	15	18	48.6	48.6	sig
prot131	590	12	7	39	45	3	11	27	30	ns
prot132	774	11	8	9.6	6	10	13	6	14.4	ns
prot133	1023	17	9	16	12	6	6	26	12	ns
prot134	803	3	2	7.2	10.8	6	9	7.2	5.4	sig
prot135	242	64	61	153	150	59	48	147	183	ns
prot136	439	53	52	57.6	49.2	54	59	63.6	68.4	ns
prot137	318	54	43	108	114	51	51	108	126	ns
prot138	278	59	59	79.2	95.4	64	46	104.4	108	ns
prot139	309	34	37	138	141	35	56	126	120	ns
prot140	568	33	34	32.4	43.2	31	32	36	42	ns
prot141	316	31	27	62	64	34	32	60	56	ns
prot142	283	25	34	50.4	52.2	32	38	50.4	45	ns
prot143	608	30	31	72	57	18	30	60	93	ns
prot144	673	26	23	45.6	32.4	21	17	20.4	20.4	ns
prot145	414	21	17	48	42	17	20	32	36	ns
prot146	707	17	18	34.2	21.6	22	22	46.8	37.8	ns
prot147	406	23	14	60	36	14	14	87	42	ns
prot148	510	13	13	8.4	10.8	12	18	12	19.2	ns
prot149	500	12	11	18	26	16	34	52	68	sig
prot150	350	7	12	12.6	21.6	14	1	16.2	16.2	ns
prot151	683	15	12	60	66	16	19	54	45	ns
prot152	569	11	6	15.6	10.8	10	15	13.2	12	ns
prot153	450	6	11	26	22	10	16	16	26	sig
prot154	399	8	7	19.8	14.4	10	5	21.6	18	ns
prot155	713	7	10	30	36	27	12	72	45	sig
prot156	564	13	10	10.8	14.4	8	5	8.4	15.6	ns
prot157	1149	9	8	14	16	8	11	16	22	ns
prot158	721	6	5	3.6	5.4	4	4	14.4	9	ns
prot159	260	179	187	573	612	201	192	558	588	ns
prot160	372	144	136	172.8	156	146	135	188.4	166.8	ns
prot161	297	74	92	178	166	158	172	384	356	sig
prot162	276	54	46	75.6	102.6	41	56	109.8	97.2	ns
prot163	480	26	37	99	93	47	50	141	135	sig
prot164	299	35	21	45.6	43.2	42	30	37.2	38.4	ns
prot165	317	37	30	60	64	34	33	58	64	ns
prot166	437	21	17	39.6	50.4	28	28	50.4	39.6	sig
prot167	537	25	18	99	48	16	34	84	63	sig
prot168	228	11	25	28.8	27.6	21	20	26.4	19.2	ns
prot169	289	22	16	24	46	16	20	42	44	ns
prot170	341	24	18	32.4	36	16	16	30.6	37.8	ns
prot171	445	19	19	69	57	12	16	30	42	ns
prot172	458	13	13	13.2	14.4	16	11	9.6	16.8	ns
prot173	450	12	10	24	24	7	15	20	20	ns
prot174	588	11	15	27	18	7	18	27	25.2	ns
prot175	761	21	12	42	30	11	9	51	45	ns
prot176	519	13	12	4.8	10.8	8	17	18	10.8	ns
prot177	1216	8	5	20	12	12	8	24	14	ns
prot178	605	9	10	19.8	9	10	13	7.2	21.6	ns
prot179	748	10	6	24	27	45	30	117	90	sig
prot180	460	14	9	9.6	14.4	9	10	9.6	13.2	ns
prot181	645	7	8	22	14	12	6	32	36	sig
prot182	528	6	6	10.8	10.8	4	9	10.8	5.4	ns
prot183	958	3	8	6	15	6	3	12	21	ns
prot184	4213	5	4	4.8	7.2	4	5	4.8	2.4	ns
prot185	1921	8	4	0	8	6	0	8	8	ns
prot186	333	135	151	214.2	255.6	137	144	232.2	252	ns
prot187	229	104	119	270	285	102	120	303	321	ns
prot188	413	48	36	46.8	67.2	43	52	56.4	63.6	ns
prot189	437	55	42	92	78	49	39	84	106	ns
prot190	459	29	36	48.6	61.2	31	30	50.4	52.2	ns
prot191	170	41	26	84	90	31	33	108	81	ns
prot192	200	37	42	38.4	56.4	32	34	46.8	52.8	ns
prot193	396	25	51	68	72	33	22	44	62	ns
prot194	219	18	25	39.6	25.2	18	20	34.2	37.8	ns
prot195	509	24	19	72	57	11	22	78	66	ns
prot196	255	23	22	31.2	18	21	28	33.6	28.8	ns
prot197	343	10	15	36	26	26	10	16	32	ns
prot198	453	24	10	30.6	46.8	17	23	27	36	ns
prot199	418	13	25	45	39	10	12	72	45	ns
prot200	506	9	12	22.8	6	16	10	10.8	6	ns
prot201	545	18	15	26	36	15	12	40	26	ns
prot202	406	10	10	18	16.2	10	5	18	16.2	ns
prot203	586	11	20	36	18	8	16	57	48	ns
prot204	570	13	10	12	20.4	11	12	12	18	ns
prot205	868	9	14	28	26	12	10	16	30	ns
prot206	508	6	5	10.8	10.8	7	7	19.8	7.2	sig
prot207	715	11	8	33	24	6	12	12	27	ns
prot208	622	8	12	8.4	9.6	6	9	6	8.4	ns
prot209	463	4	7	20	10	14	8	20	16	sig
prot210	756	7	9	5.4	14.4	9	8	10.8	5.4	ns
prot211	520	7	4	27	24	10	11	30	12	sig
prot212	858	1	4	4.8	3.6	5	4	8.4	7.2	ns
prot213	463	3	5	0	4	5	7	4	10	ns
prot214	248	81	87	136.8	163.8	294	243	378	534.6	sig
prot215	386	38	47	168	204	59	57	144	192	ns
prot216	252	38	60	69.6	44.4	54	41	62.4	54	ns
prot217	271	57	47	108	88	48	45	76	80	ns
prot218	367	31	41	82.8	63	46	54	73.8	97.2	ns
prot219	335	47	44	132	168	42	55	129	147	ns
prot220	600	28	26	37.2	31.2	31	36	42	39.6	ns
prot221	232	39	40	88	62	52	30	120	80	sig
prot222	273	41	36	54	66.6	38	32	72	72	ns
prot223	243	32	25	96	90	39	32	108	99	ns
prot224	223	35	25	38.4	30	23	26	34.8	33.6	ns
prot225	250	27	27	62	74	66	50	100	108	sig
prot226	223	27	25	46.8	52.2	21	21	39.6	55.8	ns
prot227	289	20	23	75	39	23	21	48	57	ns
prot228	378	28	26	27.6	27.6	25	39	32.4	32.4	ns
prot229	410	16	23	34	34	42	84	126	108	sig
prot230	389	20	20	28.8	34.2	24	13	55.8	21.6	ns
prot231	610	16	17	66	51	25	17	72	33	ns
prot232	243	16	18	13.2	16.8	11	12	21.6	15.6	ns
prot233	397	9	12	38	26	9	22	48	48	sig
prot234	229	11	13	19.8	16.2	10	6	19.8	27	ns
prot235	321	21	13	39	45	11	14	30	48	ns
prot236	447	10	13	20.4	14.4	6	14	9.6	8.4	ns
prot237	272	16	9	30	24	12	10	28	34	ns
prot238	645	9	7	23.4	12.6	13	22	12.6	32.4	sig
prot239	709	6	5	21	18	5	9	15	30	ns
prot240	513	8	7	8.4	14.4	21	24	25.2	32.4	sig
prot241	314	6	6	22	10	4	9	14	16	ns
prot242	388	4	7	7.2	12.6	3	8	10.8	7.2	ns
prot243	956	0	6	3	6	4	2	18	15	ns
prot244	128	240	226	277.2	282	221	210	280.8	290.4	ns
prot245	197	81	80	142	140	64	74	146	160	ns
prot246	334	75	69	131.4	131.4	65	65	109.8	120.6	ns
prot247	175	45	47	132	120	38	48	159	168	ns
prot248	162	72	44	67.2	66	54	72	74.4	81.6	sig
prot249	305	29	37	78	66	34	41	58	52	ns
prot250	312	50	30	77.4	57.6	165	147	270	205.2	sig
prot251	300	32	31	117	93	32	34	81	87	ns
prot252	127	40	50	43.2	34.8	40	38	40.8	52.8	ns
prot253	191	31	42	74	62	34	52	88	88	sig
prot254	211	33	43	59.4	64.8	39	38	48.6	68.4	ns
prot255	199	27	21	126	120	37	45	72	75	ns
prot256	266	42	44	46.8	46.8	38	31	42	48	ns
prot257	322	17	18	38	46	22	25	50	30	ns
prot258	313	38	31	52.2	39.6	32	34	37.8	54	ns
prot259	286	20	26	57	45	21	18	78	48	ns
prot260	265	8	10	13.2	22.8	13	12	21.6	18	ns
prot261	466	21	15	42	34	21	18	36	48	ns
prot262	455	17	10	36	27	38	22	21.6	64.8	sig
prot263	185	23	16	63	51	12	19	66	39	ns
prot264	209	20	20	21.6	30	25	15	16.8	20.4	ns
prot265	433	15	14	30	32	15	12	42	60	sig
prot266	247	18	9	23.4	30.6	21	14	27	23.4	ns
prot267	331	16	13	21	33	16	14	63	45	ns
prot268	452	12	15	15.6	18	17	13	27.6	20.4	sig
prot269	348	13	16	20	26	8	17	14	28	ns
prot270	533	11	8	7.2	9	27	33	70.2	48.6	sig
prot271	342	9	14	30	27	11	16	24	39	ns
prot272	229	12	7	6	15.6	10	7	13.2	7.2	ns
prot273	581	18	6	18	30	7	7	20	20	ns
prot274	389	8	7	12.6	9	6	13	9	16.2	ns
prot275	368	10	4	27	15	9	6	18	18	ns
prot276	350	14	11	18	16.8	13	7	13.2	15.6	ns
prot277	502	10	5	14	6	8	6	10	22	sig
prot278	588	8	10	12.6	9	6	8	9	19.8	ns
prot279	404	13	11	30	24	5	4	30	39	ns
prot280	281	4	13	6	3.6	3	12	4.8	12	ns
prot281	475	3	6	6	14	3	6	14	4	ns
prot282	264	4	2	10.8	23.4	5	9	5.4	10.8	ns
prot283	428	7	6	6	15	6	8	27	12	ns
prot284	605	2	6	2.4	4.8	6	4	6	8.4	ns
prot285	546	5	7	16	6	9	2	0	10	ns
prot286	393	7	1	16.2	3.6	1	2	18	3.6	ns
prot287	651	5	6	15	12	5	7	12	42	sig
prot288	386	5	1	7.2	1.2	5	2	6	7.2	ns
prot289	127	202	210	386	388	163	206	436	384	ns
prot290	307	133	146	248.4	244.8	179	162	336.6	345.6	sig
prot291	151	66	70	204	201	68	79	192	228	ns
prot292	246	31	30	42	49.2	38	38	33.6	45.6	ns
prot293	201	24	30	72	64	37	31	78	88	ns
prot294	295	39	35	46.8	77.4	32	34	75.6	57.6	ns
prot295	377	23	38	102	117	29	35	81	105	ns
prot296	232	25	32	31.2	33.6	27	30	42	32.4	ns
prot297	333	13	16	32	46	19	28	26	48	ns
prot298	276	26	27	52.2	50.4	19	18	34.2	57.6	ns
prot299	225	28	27	69	93	20	16	84	84	ns
prot300	152	23	20	25.2	28.8	25	32	49.2	58.8	sig
prot301	268	25	21	44	40	31	28	70	62	sig
prot302	261	20	28	36	28.8	38	52	93.6	111.6	sig
prot303	234	19	18	57	72	29	17	51	72	ns
prot304	203	21	23	18	15.6	42	14	18	28.8	sig
prot305	277	16	27	36	38	25	16	40	40	ns
prot306	224	14	18	45	27	22	25	27	54	ns
prot307	260	16	11	75	66	16	17	63	48	ns
prot308	278	18	21	30	26.4	32	38	38.4	38.4	sig
prot309	420	18	13	20	38	36	32	46	62	sig
prot310	424	13	12	21.6	28.8	11	21	30.6	18	ns
prot311	219	7	16	45	45	13	11	51	54	ns
prot312	277	8	10	13.2	18	8	4	16.8	8.4	sig
prot313	279	10	4	20	14	9	8	14	16	ns
prot314	558	14	15	36	16.2	13	10	18	23.4	ns
prot315	822	7	12	36	30	12	9	27	18	ns
prot316	423	9	11	14.4	10.8	9	9	10.8	14.4	ns
prot317	301	3	9	28	22	7	6	22	10	ns
prot318	477	4	6	19.8	21.6	14	11	9	14.4	ns
prot319	354	12	12	27	36	11	17	27	21	ns
prot320	538	10	10	9.6	14.4	7	5	9.6	10.8	ns
prot321	330	13	9	20	36	13	10	24	14	ns
prot322	345	5	4	25.2	12.6	7	11	9	10.8	ns
prot323	290	12	6	18	24	4	7	21	15	ns
prot324	587	8	11	6	10.8	7	6	13.2	9.6	ns
prot325	416	7	6	16	8	9	6	28	4	sig
prot326	806	9	11	19.8	16.2	12	7	18	12.6	ns
prot327	243	8	7	42	27	12	7	27	27	ns
prot328	674	5	5	3.6	6	13	5	3.6	0	ns
prot329	297	8	4	18	18	27	21	36	66	sig
prot330	558	4	4	9	7.2	8	6	19.8	18	ns
prot331	340	3	8	15	6	6	7	12	9	ns
prot332	546	11	4	12	10.8	7	2	10.8	13.2	ns
prot333	193	6	5	8	10	8	9	18	18	sig
prot334	641	5	3	1.8	9	12	4	7.2	18	sig
prot335	452	2	3	15	9	2	6	15	15	ns
prot336	481	4	2	6	2.4	6	5	3.6	1.2	ns
prot337	355	7	3	24	12	7	4	6	6	ns
prot338	530	5	6	12.6	3.6	4	7	10.8	7.2	ns
prot339	374	5	2	6	3	5	3	9	21	ns
prot340	253	3	1	7.2	3.6	8	6	4.8	8.4	ns
prot341	442	3	3	10	12	7	4	4	8	ns
prot342	861	6	3	1.8	12.6	5	4	3.6	7.2	sig
prot343	413	4	4	18	18	3	1	18	6	ns
prot344	648	5	2	2.4	4.8	1	2	6	7.2	ns
prot345	719	5	5	10	6	3	5	14	6	ns
prot346	786	6	4	18	5.4	3	2	7.2	10.8	ns
prot347	596	3	2	6	15	5	5	9	18	ns
prot348	777	4	2	6	6	8	4	9.6	12	sig
prot349	798	0	6	14	4	4	3	6	2	ns
prot350	141	182	237	408.6	390.6	204	236	379.8	406.8	ns
prot351	221	157	134	378	483	144	145	555	438	ns
prot352	283	47	67	74.4	97.2	69	61	81.6	79.2	ns
prot353	246	58	48	158	130	72	53	146	104	ns
prot354	212	51	32	73.8	93.6	56	37	59.4	84.6	ns
prot355	219	35	35	78	81	40	59	183	237	sig
prot356	448	33	30	46.8	39.6	31	40	42	64.8	ns
prot357	351	37	47	56	56	36	36	78	62	ns
prot358	161	30	27	59.4	43.2	27	26	55.8	52.2	ns
prot359	178	29	42	87	108	36	39	153	84	sig
prot360	178	18	21	32.4	38.4	25	22	21.6	26.4	ns
prot361	250	15	16	44	34	26	19	38	36	ns
prot362	238	22	14	27	45	27	43	72	100.8	sig
prot363	261	19	18	57	66	23	32	51	63	ns
prot364	194	11	22	26.4	18	12	23	18	18	ns
prot365	234	19	22	50	42	27	13	50	42	ns
prot366	337	20	25	34.2	23.4	17	20	32.4	34.2	ns
prot367	296	25	19	60	42	15	22	42	24	ns
prot368	248	15	18	18	21.6	17	17	16.8	9.6	ns
prot369	311	10	11	30	38	9	20	22	32	ns
prot370	224	10	15	32.4	25.2	12	11	30.6	30.6	ns
prot371	279	17	15	42	27	23	12	42	87	ns
prot372	471	15	16	31.2	24	17	20	25.2	16.8	ns
prot373	218	9	12	18	18	8	8	20	28	ns
prot374	249	24	11	16.2	36	10	13	25.2	27	ns
prot375	312	15	16	51	51	10	15	39	33	ns
prot376	402	9	17	19.2	16.8	11	12	8.4	18	ns
prot377	196	9	17	40	24	10	8	26	20	ns
prot378	285	10	15	19.8	28.8	12	9	18	18	ns
prot379	292	15	14	27	33	13	14	48	39	ns
prot380	227	9	13	14.4	12	26	30	38.4	16.8	sig
prot381	322	5	7	18	10	10	12	26	20	sig
prot382	449	10	6	21.6	18	7	10	28.8	19.8	ns
prot383	373	11	15	33	36	13	11	54	18	sig
prot384	239	9	10	9.6	9.6	10	7	10.8	20.4	ns
prot385	235	13	11	16	12	5	8	12	16	ns
prot386	267	11	10	23.4	14.4	10	9	32.4	12.6	ns
prot387	262	10	10	30	15	8	1	12	12	ns
prot388	241	11	13	7.2	6	4	11	15.6	7.2	ns
prot389	315	5	7	20	14	10	7	10	16	ns
prot390	997	4	6	12.6	12.6	9	5	16.2	19.8	ns
prot391	392	5	7	21	15	10	7	30	18	ns
prot392	558	6	12	2.4	3.6	8	7	13.2	10.8	ns
prot393	468	6	8	8	14	6	7	12	12	ns
prot394	253	10	8	14.4	16.2	5	4	9	10.8	ns
prot395	248	5	5	18	24	18	18	54	15	sig
prot396	527	4	11	7.2	8.4	7	7	13.2	10.8	ns
prot397	432	3	4	16	8	4	5	16	16	ns
prot398	455	1	7	10.8	5.4	5	7	10.8	12.6	ns
prot399	529	4	4	30	15	3	6	18	63	sig
prot400	375	5	3	3.6	7.2	3	7	3.6	3.6	ns
prot401	287	5	8	2	8	4	4	14	8	sig
prot402	332	4	6	10.8	5.4	6	4	10.8	10.8	sig
prot403	541	5	5	6	6	7	7	12	15	sig
prot404	280	3	3	4.8	2.4	5	3	7.2	4.8	ns
prot405	458	9	5	8	16	5	7	8	18	ns
prot406	291	1	7	3.6	10.8	5	5	9	9	ns
prot407	548	6	5	15	27	6	6	18	30	ns
prot408	292	5	5	1.2	2.4	3	3	2.4	3.6	sig
prot409	559	4	2	4	6	2	5	2	8	ns
prot410	859	4	2	10.8	1.8	4	6	5.4	1.8	ns
prot411	484	4	2	6	15	8	5	6	15	sig
prot412	117	158	135	170.4	182.4	103	134	152.4	187.2	ns
prot413	182	131	125	320	230	118	128	244	258	ns
prot414	226	99	103	194.4	212.4	90	90	212.4	212.4	ns
prot415	179	73	77	225	159	131	108	243	270	sig
prot416	129	59	57	73.2	82.8	76	60	68.4	76.8	ns
prot417	222	40	46	102	86	54	47	116	120	ns
prot418	353	33	29	73.8	63	34	41	45	70.2	ns
prot419	157	40	29	117	102	39	43	123	150	ns
prot420	376	27	26	32.4	33.6	22	28	36	37.2	ns
prot421	429	37	17	48	62	25	37	58	60	ns
prot422	182	27	27	36	48.6	29	35	36	41.4	sig
prot423	187	22	21	63	99	23	28	51	81	ns
prot424	206	24	25	24	24	34	26	24	32.4	ns
prot425	319	25	20	62	46	28	25	54	52	ns
prot426	533	16	10	41.4	39.6	18	18	28.8	43.2	ns
prot427	182	18	22	60	57	28	32	84	72	sig
prot428	260	14	17	19.2	24	15	13	28.8	25.2	ns
prot429	181	14	17	22	36	17	18	22	40	ns
prot430	246	21	15	25.2	19.8	6	13	23.4	27	ns
prot431	156	17	19	33	63	17	14	36	57	ns
prot432	213	10	15	30	18	20	17	24	24	ns
prot433	295	10	12	20	18	7	11	24	32	ns
prot434	610	11	14	10.8	16.2	9	11	25.2	19.8	ns
prot435	152	10	14	42	27	15	12	60	24	ns
prot436	470	8	17	15.6	18	16	16	16.8	14.4	ns
prot437	278	17	7	28	22	30	36	78	72	sig
prot438	250	10	10	16.2	32.4	9	14	39.6	10.8	ns
prot439	265	19	11	51	39	36	36	126	135	sig
prot440	327	9	9	14.4	13.2	18	9	12	19.2	sig
prot441	577	11	6	16	18	11	16	26	24	ns
prot442	236	6	10	12.6	21.6	7	8	14.4	21.6	ns
prot443	347	15	9	48	24	13	9	42	27	ns
prot444	177	15	14	19.2	9.6	5	5	16.8	15.6	ns
prot445	261	11	7	20	10	8	8	14	14	ns
prot446	357	5	6	16.2	9	8	4	5.4	12.6	ns
prot447	379	13	15	30	30	18	24	54	66	sig
prot448	172	10	8	8.4	9.6	30	12	32.4	36	sig
prot449	161	9	5	12	16	9	10	12	12	ns
prot450	466	7	13	16.2	28.8	10	9	10.8	7.2	ns
prot451	165	6	12	24	18	10	6	18	27	ns
prot452	245	6	7	4.8	7.2	5	5	6	7.2	ns
prot453	222	9	10	12	18	8	5	18	16	ns
prot454	428	9	10	7.2	12.6	7	11	9	21.6	ns
prot455	227	8	6	21	12	4	10	24	27	ns
prot456	420	11	6	8.4	4.8	8	3	6	9.6	ns
prot457	171	6	3	20	18	8	4	16	36	ns
prot458	307	2	7	14.4	12.6	10	2	12.6	18	ns
prot459	230	8	13	21	24	4	11	9	6	ns
prot460	343	7	4	0	3.6	7	3	14.4	9.6	ns
prot461	441	11	12	16	14	6	11	6	8	ns
prot462	415	5	9	9	10.8	5	6	9	3.6	sig
prot463	270	4	5	18	12	8	11	27	18	ns
prot464	711	4	7	4.8	2.4	18	6	14.4	7.2	sig
prot465	321	6	5	20	16	6	2	18	18	ns
prot466	238	2	5	9	10.8	5	10	9	12.6	ns
prot467	320	7	8	21	18	10	6	30	18	ns
prot468	274	4	6	8.4	8.4	7	9	3.6	7.2	ns
prot469	364	6	3	12	18	8	9	18	12	ns
prot470	361	6	8	16.2	9	16	14	7.2	5.4	sig
prot471	262	7	7	15	24	5	6	15	21	ns
prot472	513	4	8	10.8	10.8	6	4	7.2	8.4	ns
prot473	569	3	4	8	2	4	13	10	22	sig
prot474	387	3	9	9	7.2	5	4	12.6	7.2	sig
prot475	447	7	6	9	15	6	4	12	12	ns
prot476	378	3	2	3.6	7.2	4	7	2.4	7.2	ns
prot477	251	0	5	10	4	5	2	14	4	ns
prot478	468	2	5	9	10.8	3	4	9	5.4	ns
prot479	544	3	4	9	18	2	8	12	15	ns
prot480	244	4	7	8.4	4.8	2	7	15.6	6	sig
prot481	327	5	4	8	10	6	1	6	8	ns
prot482	494	3	4	7.2	1.8	3	1	1.8	1.8	ns
prot483	192	170	171	519	423	172	192	525	561	ns
prot484	243	150	130	128.4	160.8	143	132	181.2	178.8	sig
prot485	149	57	42	74	106	40	37	82	96	ns
prot486	236	47	42	59.4	55.8	39	48	55.8	79.2	ns
prot487	134	41	29	114	105	35	47	87	147	ns
prot488	103	30	41	39.6	42	29	31	43.2	36	ns
prot489	103	41	39	64	60	31	46	64	74	ns
prot490	103	31	48	64.8	72	35	34	64.8	70.2	ns
prot491	271	27	41	108	108	35	24	102	69	ns
prot492	257	26	25	21.6	37.2	26	24	31.2	30	ns
prot493	174	14	17	40	22	17	15	36	36	ns
prot494	165	19	24	63	45	39	42	64.8	72	sig
prot495	251	21	16	84	39	26	19	57	75	ns
prot496	265	23	17	19.2	25.2	20	21	27.6	31.2	ns
prot497	193	22	26	50	58	28	48	60	78	sig
prot498	137	22	16	39.6	41.4	27	20	52.2	43.2	ns
prot499	149	20	23	48	72	17	16	57	69	ns
prot500	291	28	20	26.4	27.6	52	50	51.6	40.8	sig
prot501	227	15	12	46	32	17	18	32	32	ns
prot502	198	11	20	34.2	25.2	48	51	59.4	113.4	sig
prot503	194	16	15	45	57	25	32	87	87	sig
prot504	234	16	22	16.8	16.8	23	18	20.4	21.6	ns
prot505	247	8	12	32	44	16	24	42	28	ns
prot506	145	23	22	39.6	37.8	13	20	32.4	34.2	ns
prot507	141	18	22	69	15	13	19	54	48	ns
prot508	187	20	16	13.2	20.4	15	15	27.6	14.4	ns
prot509	165	17	15	24	36	8	15	22	24	ns
prot510	166	16	10	25.2	25.2	22	20	57.6	46.8	sig
prot511	225	10	15	27	36	16	17	33	39	ns
prot512	239	5	15	14.4	22.8	32	16	38.4	37.2	sig
prot513	275	17	15	26	14	10	6	38	26	ns
prot514	206	9	8	19.8	23.4	15	12	21.6	21.6	ns
prot515	322	14	11	27	39	20	24	54	66	sig
prot516	178	10	10	19.2	18	14	8	14.4	20.4	ns
prot517	227	12	8	24	28	17	15	18	24	ns
prot518	237	18	18	43.2	27	7	11	18	27	ns
prot519	254	17	15	33	60	13	10	39	30	ns
prot520	208	10	14	4.8	10.8	16	13	12	18	ns
prot521	153	7	16	24	18	20	22	42	32	sig
prot522	244	14	11	21.6	18	12	9	14.4	30.6	ns
prot523	287	8	9	21	39	8	5	27	36	ns
prot524	206	16	11	13.2	24	7	10	14.4	19.2	sig
prot525	244	8	6	22	18	15	11	10	32	ns
prot526	383	12	13	21.6	19.8	8	11	12.6	7.2	sig
prot527	184	7	9	24	45	20	20	48	75	sig
prot528	377	10	11	6	10.8	12	8	13.2	9.6	ns
prot529	355	4	11	22	20	16	11	34	16	sig
prot530	129	7	5	16.2	7.2	9	4	12.6	5.4	ns
prot531	162	9	5	27	9	11	7	36	24	ns
prot532	184	11	3	3.6	16.8	13	7	9.6	6	ns
prot533	347	7	6	12	20	8	12	28	16	ns
prot534	203	8	4	12.6	9	15	18	27	21.6	sig
prot535	1930	5	8	21	21	6	8	30	9	ns
prot536	316	12	3	9.6	4.8	10	8	4.8	14.4	ns
prot537	198	11	4	20	12	8	10	12	8	ns
prot538	250	11	7	5.4	12.6	3	5	12.6	19.8	ns
prot539	265	4	9	9	18	8	5	9	12	ns
prot540	469	13	5	4.8	15.6	8	8	9.6	12	ns
prot541	563	8	9	6	18	21	18	54	60	sig
prot542	290	5	7	5.4	14.4	4	6	16.2	10.8	ns
prot543	338	6	3	36	18	6	4	3	21	ns
prot544	449	7	8	6	10.8	7	5	8.4	6	ns
prot545	273	7	4	14	14	4	4	16	10	ns
prot546	412	4	6	16.2	9	27	18	43.2	48.6	sig
prot547	170	3	2	12	6	10	5	24	6	ns
prot548	478	8	6	8.4	7.2	9	10	15.6	12	ns
prot549	302	7	4	20	14	6	7	4	14	ns
prot550	167	4	5	5.4	3.6	2	10	9	14.4	ns
prot551	151	1	4	6	12	5	11	12	39	sig
prot552	816	6	9	2.4	6	8	6	4.8	1.2	ns
prot553	279	5	10	8	16	8	8	28	16	sig
prot554	320	1	5	9	9	3	7	19.8	9	ns
prot555	351	4	3	9	3	5	4	6	9	ns
prot556	242	3	5	6	12	9	3	8.4	7.2	ns
prot557	276	2	2	4	10	5	4	14	18	sig
prot558	565	6	10	10.8	12.6	9	14	25.2	12.6	sig
prot559	356	7	6	9	9	2	7	33	18	sig
prot560	162	2	1	2.4	3.6	1	3	4.8	2.4	ns
prot561	155	3	5	2	10	5	6	6	6	ns
prot562	484	4	2	7.2	5.4	4	5	7.2	3.6	ns
prot563	462	3	5	6	21	2	1	9	6	ns
prot564	989	3	3	1.2	7.2	1	3	1.2	4.8	ns
prot565	353	6	6	6	12	7	5	6	10	ns
prot566	382	2	2	5.4	12.6	6	11	3.6	7.2	ns
prot567	1092	5	4	24	12	3	3	18	6	ns
prot568	158	3	3	1.2	2.4	8	6	2.4	6	ns
prot569	829	2	3	8	8	3	7	6	10	ns
prot570	600	5	5	3.6	7.2	5	4	1.8	3.6	sig
prot571	743	4	4	15	9	4	11	54	6	sig
prot572	271	2	3	1.2	3.6	4	2	3.6	1.2	ns
prot573	774	2	1	6	8	2	2	6	0	ns
prot574	617	1	2	7.2	1.8	4	2	3.6	3.6	sig
prot575	120	182	165	528	522	172	176	519	540	ns
prot576	257	152	156	181.2	196.8	185	160	184.8	198	ns
prot577	138	133	150	302	300	136	128	302	236	ns
prot578	126	81	71	163.8	122.4	87	83	138.6	165.6	ns
prot579	126	75	87	261	312	237	222	702	756	sig
prot580	126	83	71	100.8	91.2	78	96	100.8	87.6	ns
prot581	126	74	80	144	180	97	82	176	152	ns
prot582	126	92	72	167.4	163.8	288	246	448.2	518.4	sig
prot583	126	81	76	264	252	78	86	198	225	ns
prot584	126	83	101	90	105.6	64	96	108	111.6	ns
prot585	433	102	100	158	186	89	83	182	152	ns
prot586	258	42	24	70.2	95.4	34	37	66.6	70.2	ns
prot587	219	34	38	105	84	32	40	150	132	sig
prot588	274	34	22	37.2	21.6	26	33	38.4	38.4	ns
prot589	211	21	13	36	40	28	31	52	36	ns
prot590	203	18	14	48.6	41.4	25	24	45	50.4	ns
prot591	210	23	29	93	84	20	26	60	90	ns
prot592	190	23	20	30	14.4	27	19	28.8	32.4	ns
prot593	164	19	22	54	32	10	26	36	52	ns
prot594	159	19	18	21.6	21.6	28	25	43.2	36	ns
prot595	171	19	21	45	60	12	29	60	48	ns
prot596	153	9	21	30	33.6	18	21	21.6	15.6	ns
prot597	176	26	17	50	28	18	18	18	32	ns
prot598	192	17	13	43.2	46.8	17	18	37.8	41.4	ns
prot599	352	20	25	51	51	22	17	57	60	sig
prot600	146	14	19	18	15.6	20	21	38.4	40.8	sig
prot601	323	7	17	30	30	27	18	24	34	ns
prot602	258	26	17	41.4	37.8	9	16	34.2	30.6	ns
prot603	152	21	7	36	48	19	15	36	36	ns
prot604	76	15	13	16.8	22.8	20	18	10.8	26.4	ns
prot605	128	18	10	32	22	17	17	20	30	ns
prot606	187	13	19	27	30.6	16	12	30.6	48.6	ns
prot607	160	17	17	36	36	14	7	33	36	ns
prot608	315	17	16	21.6	22.8	17	17	12	22.8	ns
prot609	129	9	7	28	18	18	16	34	22	sig
prot610	185	17	10	23.4	19.8	18	17	14.4	21.6	ns
prot611	146	12	15	36	54	12	11	51	36	ns
prot612	241	10	11	16.8	10.8	34	22	43.2	26.4	sig
prot613	222	24	10	20	40	15	21	32	36	ns
prot614	205	11	7	27	16.2	13	9	5.4	14.4	ns
prot615	240	8	16	33	42	7	11	33	51	ns
prot616	99	11	9	19.2	15.6	11	8	12	10.8	ns
prot617	643	12	5	28	26	14	12	30	18	sig
prot618	239	13	13	10.8	12.6	15	15	12.6	16.2	ns
prot619	383	11	9	45	21	17	16	45	54	ns
prot620	247	7	9	9.6	15.6	14	12	18	12	ns
prot621	189	11	11	26	20	11	14	32	18	ns
prot622	171	10	14	27	27	22	20	19.8	39.6	sig
prot623	326	8	9	15	36	5	13	27	36	ns
prot624	231	4	7	10.8	12	12	15	13.2	10.8	ns
prot625	153	6	10	28	16	17	19	8	24	ns
prot626	268	12	9	16.2	16.2	10	13	10.8	10.8	ns
prot627	204	5	7	15	24	15	8	27	27	ns
prot628	191	13	9	15.6	16.8	14	9	16.8	13.2	ns
prot629	114	6	12	16	16	8	13	14	30	ns
prot630	419	13	10	21.6	19.8	9	8	14.4	19.8	ns
prot631	141	16	7	15	24	12	9	24	21	ns
prot632	128	12	4	8.4	12	7	4	10.8	9.6	ns
prot633	164	6	2	24	14	3	4	12	8	ns
prot634	274	7	6	9	10.8	2	13	12.6	18	ns
prot635	188	10	8	33	27	13	11	18	15	ns
prot636	372	6	10	9.6	12	5	11	12	1.2	ns
prot637	365	8	12	18	24	8	3	30	20	ns
prot638	145	9	6	14.4	12.6	3	15	12.6	19.8	ns
prot639	159	11	9	18	15	8	5	30	24	ns
prot640	379	4	8	7.2	18	16	18	21.6	7.2	sig
prot641	190	14	12	18	14	8	16	24	20	ns
prot642	194	11	10	12.6	21.6	6	5	18	9	ns
prot643	178	10	10	24	21	6	6	3	21	ns
prot644	181	8	4	4.8	9.6	9	7	12	7.2	ns
prot645	321	11	11	30	14	13	12	36	24	ns
prot646	192	9	4	5.4	9	8	5	12.6	16.2	ns
prot647	352	8	7	24	15	33	30	63	81	sig
prot648	118	5	4	8.4	6	11	9	12	8.4	ns
prot649	410	6	10	18	18	4	6	10	8	ns
prot650	403	5	10	9	9	6	1	14.4	10.8	sig
prot651	199	8	11	15	27	10	8	24	12	ns
prot652	457	7	7	15.6	6	6	6	13.2	7.2	ns
prot653	221	3	11	16	14	2	6	14	18	ns
prot654	216	5	6	21.6	9	6	7	18	12.6	ns
prot655	217	9	5	27	9	18	6	9	27	ns
prot656	172	8	2	4.8	8.4	6	5	3.6	8.4	ns
prot657	268	2	5	0	2	14	5	14	14	sig
prot658	583	7	7	9	14.4	18	21	37.8	37.8	sig
prot659	229	7	6	42	24	6	9	39	24	ns
prot660	177	8	6	6	4.8	5	11	10.8	13.2	ns
prot661	142	12	6	6	16	6	7	4	20	ns
prot662	178	4	2	3.6	18	7	11	5.4	14.4	ns
prot663	111	5	5	15	21	3	11	18	18	ns
prot664	116	9	7	8.4	10.8	8	8	8.4	2.4	ns
prot665	325	6	10	10	18	6	8	10	14	ns
prot666	268	7	4	9	12.6	6	5	12.6	10.8	ns
prot667	599	9	8	27	18	10	9	39	24	ns
prot668	341	6	10	7.2	8.4	8	4	7.2	3.6	ns
prot669	172	4	7	12	6	4	20	12	20	sig
prot670	204	4	5	9	7.2	6	1	9	5.4	ns
prot671	171	5	1	6	18	2	9	27	18	ns
prot672	255	4	7	9.6	6	6	2	8.4	7.2	ns
prot673	180	6	6	8	16	6	5	6	8	ns
prot674	215	3	6	7.2	5.4	5	6	12.6	5.4	ns
prot675	211	6	5	27	15	8	6	6	15	ns
prot676	234	7	4	4.8	4.8	4	4	8.4	4.8	ns
prot677	214	5	5	4	14	6	5	10	12	ns
prot678	180	9	5	12.6	3.6	10	4	5.4	7.2	ns
prot679	292	5	6	21	9	6	6	9	3	ns
prot680	387	7	3	3.6	6	4	4	2.4	8.4	ns
prot681	283	6	8	10	16	2	5	8	8	ns
prot682	351	7	2	1.8	3.6	4	2	7.2	3.6	ns
prot683	502	7	5	12	3	5	7	15	12	sig
prot684	484	1	4	3.6	7.2	21	9	14.4	10.8	sig
prot685	345	3	2	8	8	11	5	8	10	ns
prot686	448	7	5	12.6	7.2	4	2	14.4	3.6	ns
prot687	277	4	4	15	9	6	3	12	9	ns
prot688	737	4	1	3.6	6	6	5	3.6	4.8	ns
prot689	159	5	2	12	10	1	5	2	20	ns
prot690	153	3	2	7.2	7.2	2	3	5.4	5.4	ns
prot691	321	6	2	9	0	6	6	15	9	ns
prot692	373	3	5	3.6	10.8	2	4	2.4	6	ns
prot693	124	3	2	8	4	5	2	24	4	sig
prot694	330	3	5	0	7.2	3	4	10.8	5.4	ns
prot695	319	2	6	24	12	7	4	9	18	ns
prot696	272	8	2	4.8	2.4	9	5	6	8.4	sig
prot697	296	8	3	4	6	5	4	6	14	ns
prot698	167	6	7	1.8	7.2	9	2	18	7.2	sig
prot699	832	4	5	12	6	2	2	12	12	ns
prot700	461	3	5	7.2	3.6	5	5	6	2.4	ns
prot701	152	4	2	4	4	4	0	14	10	ns
prot702	247	4	4	10.8	7.2	7	1	5.4	5.4	ns
prot703	311	4	3	15	9	8	4	18	6	sig
prot704	299	3	7	10.8	4.8	4	4	6	2.4	sig
prot705	383	3	1	2	4	2	2	4	8	ns
prot706	426	1	3	5.4	3.6	5	4	3.6	9	ns
prot707	155	4	4	3	6	3	5	6	12	ns
prot708	989	4	4	8.4	6	4	2	1.2	2.4	ns
prot709	187	5	3	10	12	4	3	0	8	ns
prot710	366	5	3	1.8	5.4	4	1	12.6	9	sig
prot711	715	3	2	12	9	3	1	15	15	ns
prot712	830	2	1	7.2	1.2	2	4	4.8	2.4	ns
prot713	177	1	1	4	10	4	2	4	10	ns
prot714	632	2	3	3.6	3.6	2	4	5.4	3.6	ns
prot715	444	4	2	6	21	5	6	15	6	ns
prot716	1241	0	1	3.6	1.2	2	5	1.2	3.6	ns
prot717	685	1	3	2	4	2	2	8	10	sig
prot718	387	5	1	0	1.8	18	3	5.4	10.8	sig
prot719	322	3	3	6	9	4	5	15	6	sig
prot720	735	2	1	2.4	2.4	2	3	0	2.4	ns
prot721	186	49	38	62	86	51	33	76	82	ns
prot722	156	43	39	64.8	77.4	78	98	180	140.4	sig
prot723	282	46	40	114	87	58	74	174	222	sig
prot724	140	35	28	43.2	40.8	20	28	44.4	39.6	ns
prot725	137	28	22	56	48	19	22	26	60	ns
prot726	124	27	24	43.2	57.6	23	19	52.2	55.8	ns
prot727	169	14	19	60	66	20	16	66	54	ns
prot728	142	18	18	31.2	19.2	23	17	27.6	40.8	ns
prot729	162	13	32	36	48	36	48	68	80	sig
prot730	200	21	18	39.6	43.2	25	14	23.4	37.8	ns
prot731	156	21	12	48	45	11	16	57	51	ns
prot732	306	13	15	12	16.8	20	30	50.4	19.2	sig
prot733	174	13	14	44	22	16	8	36	24	ns
prot734	194	17	16	19.8	36	14	17	28.8	28.8	sig
prot735	103	16	15	57	33	31	20	69	66	sig
prot736	172	15	15	14.4	15.6	13	10	14.4	19.2	ns
prot737	180	16	12	32	30	28	13	38	26	sig
prot738	184	10	10	10.8	21.6	13	11	25.2	25.2	ns
prot739	230	11	10	63	21	13	11	45	36	ns
prot740	187	18	22	18	13.2	10	10	12	18	ns
prot741	189	16	22	32	16	14	21	28	24	ns
prot742	180	12	19	27	18	27	18	57.6	36	sig
prot743	294	9	17	51	21	10	14	48	36	ns
prot744	186	17	14	12	10.8	13	11	14.4	16.8	ns
prot745	225	11	10	26	24	12	28	44	48	sig
prot746	174	12	9	27	16.2	12	9	28.8	30.6	ns
prot747	208	9	10	42	48	18	23	69	66	sig
prot748	217	5	8	13.2	8.4	4	9	9.6	9.6	ns
prot749	112	10	3	16	18	9	10	30	20	ns
prot750	206	5	20	18	30.6	7	8	18	21.6	ns
prot751	166	7	9	30	30	10	7	39	27	ns
prot752	113	5	10	6	4.8	28	4	16.8	7.2	sig
prot753	169	9	9	10	24	12	7	22	14	ns
prot754	313	7	10	16.2	14.4	8	6	12.6	14.4	ns
prot755	197	8	10	24	36	9	8	21	12	ns
prot756	124	6	4	7.2	10.8	5	3	7.2	7.2	ns
prot757	246	4	12	18	16	4	6	16	16	ns
prot758	258	4	9	7.2	14.4	15	8	16.2	5.4	ns
prot759	168	7	6	18	36	9	8	24	15	ns
prot760	260	9	7	4.8	18	13	10	9.6	2.4	sig
prot761	243	4	11	8	10	9	21	54	36	sig
prot762	124	7	16	7.2	14.4	6	8	21.6	9	ns
prot763	208	10	8	24	27	5	14	27	54	sig
prot764	217	5	5	2.4	3.6	12	10	4.8	9.6	ns
prot765	197	7	6	10	12	10	11	24	16	ns
prot766	177	11	3	5.4	5.4	9	5	16.2	23.4	sig
prot767	146	10	5	24	15	5	6	15	12	ns
prot768	157	6	3	4.8	7.2	3	5	10.8	7.2	ns
prot769	270	8	8	14	8	5	7	2	2	ns
prot770	264	2	6	12.6	21.6	11	9	5.4	5.4	ns
prot771	274	5	7	12	18	15	12	18	18	sig
prot772	156	7	3	8.4	7.2	2	5	6	6	ns
prot773	252	9	5	8	8	10	7	12	22	sig
prot774	356	11	11	21.6	9	8	6	9	12.6	ns
prot775	180	7	7	9	15	8	1	6	24	ns
prot776	251	5	6	1.2	8.4	5	6	8.4	2.4	ns
prot777	156	7	6	8	16	8	9	20	18	sig
prot778	227	8	7	14.4	5.4	6	8	7.2	19.8	ns
prot779	116	6	3	18	9	4	6	18	12	ns
prot780	154	8	5	9.6	8.4	6	5	4.8	2.4	sig
prot781	198	8	8	14	14	10	9	8	16	ns
prot782	236	7	7	9	16.2	7	6	7.2	7.2	ns
prot783	184	5	5	27	3	6	4	6	9	ns
prot784	122	5	3	10.8	2.4	3	3	1.2	3.6	ns
prot785	91	4	4	12	8	2	3	16	8	ns
prot786	274	3	7	10.8	9	6	8	9	9	ns
prot787	152	8	5	18	18	14	8	48	54	sig
prot788	162	5	10	3.6	6	6	5	7.2	7.2	ns
prot789	158	1	9	10	22	4	4	10	14	ns
prot790	463	9	5	1.8	3.6	8	7	5.4	16.2	ns
prot791	312	5	4	18	15	6	2	9	12	ns
prot792	261	4	2	7.2	6	8	6	4.8	4.8	ns
prot793	392	5	6	4	12	5	5	16	14	ns
prot794	182	5	4	3.6	12.6	2	4	10.8	7.2	ns
prot795	310	4	4	3	9	4	4	15	21	ns
prot796	382	7	5	7.2	6	8	10	7.2	18	sig
prot797	113	4	4	8	8	2	7	6	10	ns
prot798	111	9	3	10.8	21.6	4	7	7.2	5.4	ns
prot799	418	8	4	15	15	3	6	9	12	ns
prot800	185	3	4	6	1.2	3	4	8.4	2.4	ns
prot801	163	3	2	12	4	5	3	4	4	ns
prot802	238	5	5	9	10.8	6	5	7.2	9	ns
prot803	282	2	4	12	21	4	2	9	12	ns
prot804	305	4	9	4.8	3.6	4	8	8.4	10.8	ns
prot805	292	7	3	12	10	2	4	14	12	sig
prot806	427	6	5	9	10.8	0	4	9	7.2	ns
prot807	234	3	3	12	12	8	6	3	27	ns
prot808	233	3	1	2.4	1.2	6	5	7.2	8.4	ns
prot809	425	6	4	8	6	5	4	12	4	ns
prot810	95	6	3	12.6	10.8	2	5	1.8	12.6	ns
prot811	241	2	4	3	15	6	8	18	24	sig
prot812	201	2	2	2.4	6	7	7	10.8	2.4	sig
prot813	474	4	1	4	6	3	2	8	14	ns
prot814	437	1	4	3.6	10.8	2	1	1.8	7.2	ns
prot815	411	2	4	15	12	3	8	18	12	sig
prot816	333	1	1	4.8	3.6	4	2	3.6	3.6	sig
prot817	449	4	0	8	4	1	3	2	6	ns
prot818	256	1	4	1.8	7.2	5	7	12.6	12.6	sig
prot819	292	1	1	15	6	4	1	15	6	sig
prot820	669	3	4	3.6	4.8	2	4	4.8	2.4	ns
prot821	378	2	3	6	2	4	2	2	2	ns
prot822	373	2	3	10.8	5.4	2	2	5.4	1.8	ns
prot823	327	4	7	6	3	2	2	15	12	sig
prot824	180	2	3	4.8	7.2	3	5	3.6	2.4	ns
prot825	357	5	5	6	2	6	2	8	4	sig
prot826	791	2	2	5.4	3.6	8	4	5.4	3.6	sig
prot827	1037	3	5	15	15	2	3	12	9	ns
prot828	223	2	3	3.6	3.6	2	2	2.4	2.4	ns
prot829	417	1	1	2	6	4	6	6	6	ns
prot830	310	0	1	7.2	3.6	2	5	3.6	3.6	sig
prot831	796	3	5	9	15	3	2	3	6	ns
prot832	385	3	4	2.4	1.2	3	4	1.2	4.8	ns
prot833	399	3	6	4	6	1	4	8	14	ns
prot834	661	2	3	7.2	0	4	4	7.2	5.4	ns
prot835	648	0	2	3	12	2	1	15	15	ns
prot836	172	6	1	0	4.8	4	2	1.2	1.2	ns
prot837	459	0	1	4	4	4	0	8	2	ns
prot838	266	3	1	1.8	7.2	1	1	3.6	10.8	ns
prot839	85	57	59	204	171	75	81	156	240	sig
prot840	185	63	64	68.4	78	57	58	57.6	84	ns
prot841	130	49	55	102	106	56	64	112	92	ns
prot842	128	53	59	117	102.6	46	49	90	102.6	ns
prot843	130	39	54	168	156	56	40	180	144	ns
prot844	150	54	41	58.8	55.2	62	59	70.8	62.4	ns
prot845	94	47	44	50	84	41	44	70	80	ns
prot846	154	32	20	36	39.6	25	19	46.8	32.4	ns
prot847	76	26	23	93	72	34	30	75	96	ns
prot848	213	20	16	24	22.8	11	17	19.2	24	ns
prot849	51	18	27	40	24	23	16	22	64	sig
prot850	198	20	22	37.8	36	28	17	32.4	41.4	ns
prot851	150	20	12	51	45	18	16	30	36	ns
prot852	161	10	10	16.8	14.4	11	13	18	16.8	ns
prot853	227	8	6	22	26	21	15	30	42	sig
prot854	56	15	12	27	19.8	14	15	32.4	34.2	ns
prot855	107	13	17	57	42	18	21	45	42	ns
prot856	85	13	8	19.2	20.4	11	8	15.6	9.6	ns
prot857	191	16	11	20	26	3	9	24	24	ns
prot858	207	7	8	12.6	21.6	17	13	28.8	34.2	ns
prot859	313	9	13	27	45	13	10	51	33	sig
prot860	150	10	13	22.8	8.4	19	11	16.8	15.6	sig
prot861	446	14	4	26	28	10	10	30	18	ns
prot862	165	13	8	32.4	12.6	30	36	75.6	81	sig
prot863	164	5	13	33	15	12	10	18	42	ns
prot864	183	13	17	14.4	15.6	13	11	12	16.8	ns
prot865	112	9	16	20	20	8	9	18	18	ns
prot866	99	7	11	18	19.8	45	24	75.6	37.8	sig
prot867	162	9	10	33	30	13	8	27	48	ns
prot868	294	7	12	13.2	15.6	8	10	9.6	12	ns
prot869	219	10	9	22	16	4	9	18	10	ns
prot870	139	12	12	32.4	16.2	9	7	19.8	21.6	ns
prot871	1091	8	8	24	24	7	5	21	27	ns
prot872	153	10	8	9.6	9.6	18	24	38.4	14.4	sig
prot873	122	10	12	14	20	6	0	12	24	ns
prot874	308	9	16	16.2	10.8	11	7	25.2	19.8	ns
prot875	274	8	8	27	21	16	16	24	36	sig
prot876	168	5	8	16.8	13.2	12	5	10.8	9.6	ns
prot877	157	9	7	18	32	12	8	18	18	ns
prot878	171	8	14	14.4	12.6	8	7	7.2	12.6	ns
prot879	163	8	8	36	27	8	8	72	30	sig
prot880	78	6	9	12	12	8	9	7.2	7.2	ns
prot881	177	8	5	16	28	7	4	12	22	ns
prot882	198	6	7	12.6	9	8	8	18	16.2	ns
prot883	322	9	8	30	21	5	3	30	27	ns
prot884	145	10	9	7.2	7.2	7	6	12	7.2	ns
prot885	224	4	11	10	12	10	10	16	30	sig
prot886	155	6	5	10.8	10.8	5	5	9	21.6	ns
prot887	102	6	12	30	30	5	3	39	30	ns
prot888	207	8	10	7.2	6	5	5	10.8	7.2	ns
prot889	480	11	6	12	6	6	8	16	12	ns
prot890	104	4	10	19.8	7.2	30	12	43.2	64.8	sig
prot891	204	3	6	21	12	8	4	18	30	ns
prot892	248	6	6	7.2	3.6	11	5	4.8	10.8	ns
prot893	157	7	8	12	18	7	7	20	10	sig
prot894	132	10	5	7.2	14.4	6	5	3.6	10.8	ns
prot895	214	6	7	21	15	6	6	12	27	ns
prot896	219	6	5	7.2	9.6	2	3	6	6	ns
prot897	193	6	4	18	12	13	7	14	32	sig
prot898	155	5	8	14.4	5.4	11	10	10.8	3.6	ns
prot899	239	6	5	3	21	10	4	15	12	ns
prot900	116	6	4	12	4.8	5	3	9.6	9.6	ns
prot901	211	6	4	4	12	9	7	16	8	ns
prot902	156	5	1	9	9	4	8	18	14.4	ns
prot903	246	2	1	15	30	7	3	18	12	ns
prot904	218	7	7	7.2	8.4	6	9	12	14.4	sig
prot905	201	3	6	6	14	3	2	6	8	ns
prot906	111	4	1	10.8	5.4	4	3	9	9	ns
prot907	175	5	4	12	12	7	2	27	6	ns
prot908	195	10	4	8.4	3.6	6	10	13.2	3.6	ns
prot909	292	3	3	4	6	6	5	12	8	ns
prot910	173	5	5	5.4	3.6	3	4	1.8	3.6	ns
prot911	284	7	7	30	6	5	5	9	15	ns
prot912	151	11	6	2.4	10.8	12	8	9.6	12	sig
prot913	165	8	2	12	6	6	5	16	6	ns
prot914	132	4	4	10.8	9	5	3	12.6	9	ns
prot915	177	6	5	3	27	1	6	9	9	ns
prot916	137	5	2	12	6	4	4	7.2	9.6	ns
prot917	325	6	5	10	10	2	4	2	6	ns
prot918	192	5	4	7.2	3.6	4	3	3.6	3.6	ns
prot919	170	5	5	0	9	5	4	6	21	ns
prot920	157	4	5	4.8	2.4	4	9	9.6	3.6	ns
prot921	192	7	4	6	8	5	10	10	6	ns
prot922	474	10	3	1.8	3.6	6	3	12.6	12.6	ns
prot923	186	3	9	6	3	4	7	21	18	ns
prot924	428	5	7	1.2	3.6	4	2	2.4	6	ns
prot925	191	5	4	10	12	1	7	4	12	ns
prot926	169	4	5	10.8	5.4	4	3	5.4	7.2	ns
prot927	166	5	3	9	15	7	3	18	9	ns
prot928	290	2	1	3.6	3.6	4	2	4.8	0	ns
prot929	216	4	9	12	8	5	3	14	10	ns
prot930	103	3	1	10.8	14.4	5	0	7.2	5.4	ns
prot931	271	3	4	12	15	4	1	12	0	ns
prot932	147	4	1	4.8	7.2	2	2	6	6	ns
prot933	135	3	3	6	2	4	3	2	10	ns
prot934	135	5	3	10.8	7.2	3	5	7.2	7.2	ns
prot935	135	2	2	6	3	3	6	6	3	ns
prot936	135	4	8	8.4	4.8	1	5	4.8	6	ns
prot937	321	5	1	8	6	1	5	8	0	ns
prot938	164	3	4	3.6	0	9	9	5.4	21.6	sig
prot939	113	5	3	3	0	3	2	3	9	ns
prot940	271	5	1	3.6	1.2	3	3	1.2	2.4	ns
prot941	204	6	4	8	6	3	7	8	8	ns
prot942	276	3	4	7.2	9	0	6	7.2	9	ns
prot943	108	7	4	3	3	3	3	15	12	ns
prot944	91	4	5	7.2	3.6	3	2	8.4	4.8	ns
prot945	325	1	3	8	2	0	3	4	8	ns
prot946	114	2	5	3.6	3.6	4	7	7.2	3.6	ns
prot947	277	2	1	6	6	2	2	15	12	ns
prot948	118	1	3	1.2	2.4	2	1	1.2	4.8	sig
prot949	121	1	2	4	4	5	2	6	0	ns
prot950	198	3	4	7.2	3.6	1	1	1.8	1.8	ns
prot951	237	1	2	6	9	0	3	3	3	ns
prot952	220	5	0	3.6	3.6	6	21	7.2	7.2	sig
prot953	406	3	5	0	4	5	3	4	4	ns
prot954	391	2	2	3.6	3.6	3	4	5.4	7.2	ns
prot955	189	2	5	0	9	2	2	12	9	ns
prot956	232	3	3	8.4	3.6	1	1	2.4	2.4	ns
prot957	470	2	5	0	6	3	8	6	8	sig
prot958	527	3	1	1.8	3.6	1	2	5.4	0	ns
prot959	141	2	6	21	12	0	1	3	6	ns
prot960	602	1	1	2.4	7.2	3	2	4.8	4.8	ns
prot961	109	15	25	62	48	60	36	96	112	sig
prot962	258	30	30	27	48.6	22	21	59.4	57.6	ns
prot963	168	19	17	51	27	16	13	36	36	ns
prot964	177	21	14	19.2	9.6	15	17	26.4	20.4	ns
prot965	104	5	11	30	16	12	12	34	24	ns
prot966	187	10	14	21.6	14.4	5	3	21.6	16.2	ns
prot967	134	14	10	33	36	13	13	24	30	ns
prot968	153	11	14	13.2	16.8	13	9	18	10.8	ns
prot969	125	12	14	28	16	9	10	22	18	ns
prot970	242	17	11	18	18	12	11	12.6	16.2	ns
prot971	128	14	10	21	21	7	11	24	39	ns
prot972	160	10	8	12	13.2	9	11	12	12	ns
prot973	65	19	8	24	26	16	15	30	30	ns
prot974	143	10	14	16.2	25.2	25	22	48.6	32.4	sig
prot975	131	17	9	36	42	14	13	48	24	ns
prot976	128	13	8	16.8	14.4	11	12	15.6	8.4	ns
prot977	76	7	9	14	16	11	9	40	26	sig
prot978	95	9	10	19.8	10.8	8	11	12.6	16.2	ns
prot979	70	10	8	24	42	16	12	33	21	ns
prot980	136	12	9	9.6	25.2	12	10	16.8	14.4	ns
prot981	116	11	11	18	20	20	14	48	44	sig
prot982	108	12	8	16.2	19.8	9	9	14.4	18	ns
prot983	195	7	14	15	21	14	5	21	30	ns
prot984	145	2	7	9.6	13.2	7	7	10.8	1.2	ns
prot985	102	9	5	16	16	12	6	24	16	ns
prot986	173	9	10	10.8	16.2	4	12	21.6	10.8	ns
prot987	212	6	6	15	12	8	10	21	21	ns
prot988	116	6	9	8.4	10.8	8	7	2.4	9.6	ns
prot989	219	6	5	8	12	7	5	36	18	ns
prot990	312	5	12	10.8	9	6	5	14.4	14.4	ns
prot991	78	3	8	21	6	3	7	39	30	ns
prot992	193	6	6	6	3.6	13	5	6	9.6	sig
prot993	500	9	7	2	8	6	2	8	0	ns
prot994	195	7	4	5.4	9	3	5	21.6	14.4	ns
prot995	177	1	5	24	30	8	8	9	18	ns
prot996	224	5	13	6	8.4	10	4	6	3.6	ns
prot997	239	6	9	12	12	5	4	4	12	ns
prot998	223	6	9	12.6	12.6	0	5	10.8	9	ns
prot999	113	6	5	12	15	7	6	24	27	ns
prot1000	94	6	6	7.2	13.2	4	8	4.8	3.6	ns
prot1001	74	7	3	14	14	8	7	8	16	ns
prot1002	265	7	9	9	16.2	4	5	10.8	10.8	ns
prot1003	225	7	3	15	24	6	11	3	24	ns
prot1004	129	9	6	6	3.6	3	5	3.6	3.6	ns
prot1005	210	4	6	6	6	4	7	14	12	ns
prot1006	248	4	4	7.2	10.8	8	6	0	12.6	ns
prot1007	158	4	7	6	27	6	4	21	18	ns
prot1008	68	6	5	6	6	2	4	7.2	3.6	ns
prot1009	68	0	7	8	6	18	15	12	30	sig
prot1010	548	3	9	14.4	16.2	7	11	28.8	16.2	sig
prot1011	123	8	0	18	0	6	12	24	36	sig
prot1012	181	6	6	6	3.6	4	6	8.4	7.2	sig
prot1013	824	2	5	4	4	5	5	4	6	ns
prot1014	250	4	1	5.4	7.2	4	5	7.2	10.8	ns
prot1015	242	4	4	6	6	5	3	12	6	ns
prot1016	186	5	6	3.6	7.2	3	2	8.4	7.2	ns
prot1017	228	4	6	10	8	8	10	16	16	sig
prot1018	106	5	3	9	9	6	5	5.4	5.4	ns
prot1019	135	4	4	12	12	9	5	15	39	sig
prot1020	173	4	7	3.6	9.6	4	2	7.2	1.2	ns
prot1021	245	4	7	4	16	10	6	8	16	sig
prot1022	98	4	8	10.8	9	9	9	12.6	9	sig
prot1023	149	4	8	9	3	6	10	12	3	ns
prot1024	136	4	3	1.2	3.6	3	7	2.4	7.2	ns
prot1025	335	4	3	12	10	1	5	6	6	ns
prot1026	81	2	1	7.2	12.6	0	6	5.4	3.6	ns
prot1027	124	4	6	27	21	3	9	24	18	ns
prot1028	204	4	2	2.4	7.2	7	5	4.8	2.4	ns
prot1029	124	6	4	8	8	2	8	8	2	ns
prot1030	231	2	6	3.6	5.4	1	4	7.2	3.6	ns
prot1031	192	2	5	9	15	4	8	9	6	ns
prot1032	514	4	6	6	2.4	3	4	7.2	4.8	ns
prot1033	277	3	6	12	12	7	3	12	14	ns
prot1034	159	7	5	14.4	10.8	1	5	5.4	0	ns
prot1035	190	4	2	21	12	2	4	6	0	ns
prot1036	225	2	3	3.6	1.2	3	2	7.2	6	ns
prot1037	57	4	5	12	8	3	3	6	14	ns
prot1038	153	3	2	3.6	1.8	1	6	10.8	10.8	ns
prot1039	91	1	4	12	15	7	7	18	18	ns
prot1040	94	1	7	3.6	6	4	4	4.8	7.2	ns
prot1041	112	0	2	8	6	3	4	6	12	ns
prot1042	336	2	2	5.4	0	1	2	3.6	5.4	ns
prot1043	241	6	7	18	12	2	3	15	6	ns
prot1044	108	5	2	2.4	6	1	2	0	2.4	ns
prot1045	117	5	4	14	8	0	3	0	2	ns
prot1046	286	1	0	9	1.8	3	3	5.4	1.8	ns
prot1047	122	4	2	6	3	2	6	9	3	ns
prot1048	273	2	2	4.8	6	3	3	1.2	3.6	ns
prot1049	237	5	0	10	10	2	1	6	6	ns
prot1050	222	1	1	9	7.2	5	2	12.6	1.8	sig
prot1051	799	0	4	0	3	0	0	3	6	ns
prot1052	125	3	3	4.8	2.4	3	2	3.6	1.2	ns
prot1053	98	3	3	4	4	2	4	10	4	sig
prot1054	153	3	5	5.4	0	3	0	5.4	5.4	ns
prot1055	186	3	5	12	6	4	2	9	9	sig
prot1056	188	1	3	2.4	2.4	3	1	4.8	1.2	ns
prot1057	127	1	1	10	8	1	1	2	6	ns
prot1058	65	95	112	201.6	181.8	124	117	194.4	185.4	ns
prot1059	115	49	36	132	168	58	68	255	285	sig
prot1060	65	29	35	42	32.4	24	34	48	40.8	ns
prot1061	90	23	11	28	28	20	23	42	62	ns
prot1062	120	9	12	25.2	14.4	13	15	27	30.6	ns
prot1063	83	10	12	30	24	7	10	39	27	ns
prot1064	177	7	10	3.6	3.6	8	6	9.6	12	ns
prot1065	59	7	10	12	34	7	6	20	14	ns
prot1066	97	13	9	18	16.2	15	11	18	14.4	ns
prot1067	188	8	6	33	18	4	8	27	33	ns
prot1068	82	13	10	6	13.2	10	8	10.8	6	ns
prot1069	109	14	8	16	20	11	7	18	18	ns
prot1070	109	11	8	10.8	19.8	10	8	9	16.2	ns
prot1071	168	8	9	15	9	3	7	24	33	ns
prot1072	188	8	4	4.8	7.2	4	7	10.8	10.8	ns
prot1073	82	6	8	14	14	8	6	12	24	sig
prot1074	75	8	9	7.2	5.4	6	7	18	27	ns
prot1075	151	8	4	12	15	3	18	63	90	sig
prot1076	175	4	7	6	8.4	5	7	10.8	6	ns
prot1077	116	6	5	18	12	11	1	10	4	ns
prot1078	161	11	4	9	7.2	7	3	10.8	10.8	ns
prot1079	95	4	10	9	21	4	4	33	21	ns
prot1080	101	5	3	7.2	4.8	4	6	1.2	6	ns
prot1081	175	5	3	14	6	9	9	4	26	sig
prot1082	401	8	11	7.2	7.2	3	10	12.6	16.2	ns
prot1083	214	4	4	21	27	2	5	18	12	ns
prot1084	215	6	0	3.6	2.4	2	2	4.8	6	ns
prot1085	152	3	2	10	4	8	5	12	14	ns
prot1086	125	2	8	12.6	14.4	3	5	9	16.2	ns
prot1087	154	6	3	21	15	2	2	9	3	ns
prot1088	119	3	5	6	3.6	6	21	3.6	21.6	sig
prot1089	145	3	3	12	10	9	2	18	20	ns
prot1090	256	4	3	10.8	3.6	4	0	5.4	9	ns
prot1091	119	8	5	15	21	4	6	6	21	ns
prot1092	159	5	5	6	4.8	3	1	6	3.6	ns
prot1093	91	7	2	8	18	3	5	18	6	ns
prot1094	396	4	6	16.2	12.6	7	5	3.6	10.8	sig
prot1095	205	10	4	12	3	3	5	9	12	ns
prot1096	108	8	2	3.6	3.6	3	3	2.4	10.8	sig
prot1097	71	4	5	4	10	4	6	16	4	sig
prot1098	259	4	1	9	1.8	3	3	7.2	5.4	ns
prot1099	191	2	2	9	9	8	1	3	6	sig
prot1100	147	0	3	1.2	3.6	4	3	8.4	3.6	ns
prot1101	292	6	5	6	4	3	0	6	4	ns
prot1102	69	2	2	5.4	1.8	3	4	1.8	7.2	ns
prot1103	245	3	0	0	15	14	8	18	30	sig
prot1104	146	3	2	3.6	2.4	6	2	2.4	1.2	ns
prot1105	351	5	3	4	4	3	2	6	10	ns
prot1106	106	7	2	1.8	3.6	9	9	27	10.8	sig
prot1107	180	6	3	9	18	3	2	15	6	ns
prot1108	199	4	7	3.6	6	2	2	16.8	12	sig
prot1109	185	3	4	10	6	6	5	2	4	ns
prot1110	182	1	5	1.8	9	5	1	7.2	3.6	ns
prot1111	59	4	2	9	6	3	2	0	12	ns
prot1112	173	2	4	3.6	4.8	4	6	16.8	9.6	sig
prot1113	105	4	2	6	4	4	3	6	8	ns
prot1114	79	1	1	3.6	7.2	1	4	12.6	5.4	ns
prot1115	94	2	2	6	6	2	3	6	12	ns
prot1116	235	2	1	2.4	4.8	5	2	2.4	3.6	ns
prot1117	99	4	1	8	2	1	2	4	6	ns
prot1118	103	2	2	1.8	1.8	5	4	5.4	0	ns
prot1119	226	2	2	6	6	3	2	9	3	ns
prot1120	168	1	1	6	4.8	4	5	7.2	0	ns
prot1121	454	3	1	4	8	8	6	4	12	sig
prot1122	92	0	3	5.4	0	1	3	7.2	9	ns
prot1123	99	2	2	6	3	2	1	3	0	ns
prot1124	116	4	3	1.2	2.4	2	3	1.2	2.4	ns
prot1125	90	1	1	0	2	6	0	0	4	ns
prot1126	87	1	0	1.8	3.6	6	3	18	3.6	sig
prot1127	294	1	1	9	6	2	4	12	6	ns
prot1128	354	1	3	1.2	0	4	2	2.4	2.4	ns
prot1129	216	7	1	6	2	4	8	4	4	sig
prot1130	138	0	0	3.6	9	1	3	3.6	1.8	ns
prot1131	187	1	3	12	3	0	1	0	3	ns
prot1132	495	0	3	1.2	1.2	2	4	6	2.4	sig
prot1133	406	2	1	12	6	4	2	4	4	sig
prot1134	382	1	1	5.4	0	3	1	1.8	5.4	ns
prot1135	272	0	1	0	3	1	0	3	9	ns
prot1136	71	16	19	24	19.2	72	48	97.2	86.4	sig
prot1137	105	16	14	50	52	30	7	26	32	ns
prot1138	234	17	21	43.2	36	36	29	93.6	57.6	sig
prot1139	112	17	22	66	36	17	16	39	51	ns
prot1140	114	15	16	13.2	18	16	22	14.4	33.6	ns
prot1141	112	7	4	20	10	6	3	12	12	ns
prot1142	166	7	11	10.8	9	9	9	19.8	16.2	ns
prot1143	104	5	5	24	15	4	9	18	30	ns
prot1144	376	2	8	16.8	9.6	5	8	7.2	4.8	sig
prot1145	83	5	4	14	8	2	3	10	4	ns
prot1146	51	5	3	12.6	14.4	5	8	5.4	5.4	ns
prot1147	74	4	4	9	12	8	9	18	18	ns
prot1148	74	2	2	8.4	2.4	13	9	8.4	10.8	sig
prot1149	117	2	2	10	12	4	6	8	16	ns
prot1150	106	4	3	7.2	12.6	5	3	7.2	14.4	ns
prot1151	110	6	1	12	15	2	6	6	15	ns
prot1152	73	4	4	2.4	4.8	2	4	2.4	4.8	ns
prot1153	113	1	2	18	2	3	12	24	12	sig
prot1154	358	5	3	5.4	14.4	2	2	9	12.6	ns
prot1155	99	8	1	12	18	5	7	9	6	ns
prot1156	115	4	4	2.4	1.2	1	6	4.8	7.2	sig
prot1157	180	7	3	6	10	5	3	0	2	ns
prot1158	67	4	5	1.8	16.2	6	8	12.6	9	sig
prot1159	99	4	8	6	3	8	8	24	6	sig
prot1160	99	4	3	3.6	4.8	2	3	4.8	1.2	ns
prot1161	99	2	6	2	6	3	1	12	2	ns
prot1162	98	8	4	7.2	5.4	2	3	5.4	5.4	ns
prot1163	165	5	5	15	12	1	5	9	18	ns
prot1164	76	3	4	4.8	6	3	6	3.6	9.6	sig
prot1165	90	5	4	2	0	3	2	2	10	ns
prot1166	113	2	3	3.6	9	3	1	1.8	7.2	ns
prot1167	90	7	3	6	9	0	5	9	9	ns
prot1168	163	5	2	0	2.4	4	3	8.4	3.6	ns
prot1169	102	2	1	6	2	4	0	10	4	ns
prot1170	183	7	2	9	9	6	2	3.6	3.6	sig
prot1171	98	3	2	6	6	4	3	6	6	ns
prot1172	146	1	3	6	2.4	4	3	4.8	3.6	ns
prot1173	145	3	2	2	4	4	0	10	0	ns
prot1174	166	2	2	7.2	5.4	2	3	0	0	ns
prot1175	100	0	1	3	3	0	3	18	3	ns
prot1176	393	2	3	2.4	3.6	0	2	8.4	2.4	ns
prot1177	89	1	6	6	4	0	0	4	6	ns
prot1178	391	2	0	1.8	1.8	3	15	5.4	5.4	sig
prot1179	89	2	2	6	3	0	1	0	3	ns
prot1180	1106	11	5	6	9.6	10	9	9.6	8.4	ns
prot1181	3227	3	2	6	10	6	8	20	22	ns
prot1182	539	13	8	16.2	25.2	4	6	23.4	7.2	ns
prot1183	771	2	2	24	15	6	1	9	9	ns
prot1184	2680	2	4	7.2	1.2	7	2	6	4.8	sig
prot1185	917	6	4	6	6	4	5	8	4	ns
prot1186	4114	1	0	9	3.6	12	6	21.6	5.4	sig
prot1187	449	10	12	48	9	8	15	21	30	ns
prot1188	1304	3	1	2.4	4.8	6	3	6	8.4	ns
prot1189	393	4	0	10	10	8	2	8	12	ns
prot1190	1513	1	6	5.4	7.2	5	6	12.6	1.8	sig
prot1191	2580	2	2	9	6	1	4	12	9	ns
prot1192	959	9	5	8.4	10.8	10	6	9.6	7.2	ns
prot1193	510	4	4	10	8	4	6	20	12	ns
prot1194	427	7	5	16.2	12.6	15	3	37.8	10.8	sig
prot1195	413	4	3	9	6	6	1	15	0	ns
prot1196	819	5	6	6	3.6	2	6	3.6	2.4	ns
prot1197	1779	3	4	4	6	3	1	10	8	ns
prot1198	1379	4	4	5.4	0	2	1	9	3.6	ns
prot1199	652	1	3	9	15	4	3	12	9	ns
prot1200	704	2	1	0	2.4	3	3	3.6	3.6	ns
prot1201	1028	4	3	10	8	4	4	2	2	sig
prot1202	1181	3	0	10.8	5.4	1	2	3.6	3.6	ns
prot1203	383	3	11	36	30	7	7	6	12	ns
prot1204	1077	1	4	4.8	8.4	8	4	3.6	4.8	ns
prot1205	452	5	4	8	14	3	6	10	10	ns
prot1206	434	4	2	5.4	5.4	2	14	18	25.2	sig
prot1207	955	4	1	12	6	2	8	0	12	ns
prot1208	528	4	5	7.2	7.2	0	3	2.4	2.4	ns
prot1209	228	2	2	2	8	2	7	4	12	ns
prot1210	781	4	4	3.6	10.8	1	4	1.8	10.8	ns
prot1211	548	2	3	0	18	2	7	39	27	sig
prot1212	273	1	7	4.8	7.2	4	5	2.4	4.8	ns
prot1213	153	9	3	22	18	8	5	8	6	ns
prot1214	320	7	4	16.2	10.8	6	6	5.4	3.6	ns
prot1215	219	5	12	18	6	14	20	54	54	sig
prot1216	410	6	6	6	6	11	3	3.6	8.4	ns
prot1217	322	2	5	6	16	6	2	12	14	ns
prot1218	629	2	5	5.4	9	8	6	10.8	21.6	sig
prot1219	264	4	5	21	9	2	4	15	18	ns
prot1220	356	7	3	2.4	4.8	6	1	4.8	2.4	ns
prot1221	390	6	5	8	4	9	6	6	10	ns
prot1222	235	4	4	5.4	3.6	5	4	3.6	5.4	ns
prot1223	263	4	3	12	3	2	4	36	18	sig
prot1224	481	1	0	3.6	2.4	5	3	1.2	4.8	ns
prot1225	551	5	3	10	4	2	2	6	2	ns
prot1226	481	5	10	1.8	3.6	2	4	10.8	3.6	ns
prot1227	487	3	2	9	6	4	4	3	3	ns
prot1228	881	4	4	2.4	6	4	2	0	1.2	ns
prot1229	2284	2	3	4	4	3	4	4	8	ns
prot1230	852	5	0	1.8	1.8	4	0	3.6	5.4	ns
prot1231	341	1	2	9	6	4	6	21	3	ns
prot1232	182	1	4	3.6	2.4	3	1	7.2	3.6	ns
prot1233	327	9	3	8	14	3	6	10	8	ns
prot1234	219	5	5	1.8	14.4	6	1	7.2	7.2	ns
prot1235	406	5	6	9	18	3	4	6	3	ns
prot1236	332	1	4	3.6	2.4	2	1	3.6	3.6	ns
prot1237	365	1	5	0	12	5	4	4	8	ns
prot1238	308	3	2	7.2	9	4	2	1.8	5.4	ns
prot1239	232	2	3	6	9	3	2	3	9	ns
prot1240	2067	2	3	10.8	4.8	2	3	3.6	3.6	ns
prot1241	865	1	1	8	4	3	2	4	4	ns
prot1242	682	2	2	1.8	3.6	1	2	1.8	1.8	ns
prot1243	573	3	3	3	12	12	9	9	9	sig
prot1244	454	2	1	2.4	0	2	6	3.6	1.2	ns
prot1245	611	15	10	20	12	9	6	20	24	ns
prot1246	133	4	4	25.2	16.2	6	9	18	3.6	ns
prot1247	221	10	9	12	18	24	10	54	60	sig
prot1248	153	7	6	7.2	9.6	10	11	7.2	18	ns
prot1249	363	9	9	12	10	7	7	18	6	ns
prot1250	435	7	7	12.6	18	11	8	9	12.6	ns
prot1251	366	6	1	6	39	7	7	3	15	ns
prot1252	170	5	5	3.6	2.4	3	1	9.6	6	ns
prot1253	267	2	1	2	4	2	3	8	2	ns
prot1254	463	1	4	3.6	12.6	3	4	7.2	9	ns
prot1255	542	3	6	12	3	1	6	6	9	ns
prot1256	448	3	3	4.8	7.2	21	21	25.2	18	sig
prot1257	177	4	2	18	10	5	2	4	10	ns
prot1258	365	1	4	12.6	5.4	3	2	10.8	10.8	ns
prot1259	746	2	7	12	9	3	2	18	12	ns
prot1260	458	5	2	9.6	4.8	9	3	4.8	3.6	ns
prot1261	147	1	1	8	10	5	2	8	6	ns
prot1262	266	3	1	3.6	7.2	2	2	5.4	9	ns
prot1263	340	2	2	15	15	3	4	0	9	ns
prot1264	398	1	3	1.2	1.2	4	4	3.6	7.2	ns
prot1265	403	4	3	6	0	0	1	10	6	ns
prot1266	302	3	2	5.4	3.6	4	0	7.2	10.8	ns
prot1267	465	5	6	6	3	2	2	9	6	ns
prot1268	487	2	0	3.6	3.6	1	3	1.2	1.2	ns
prot1269	568	3	5	4	6	2	1	0	2	ns
prot1270	370	1	1	0	0	3	3	5.4	0	ns
prot1271	435	3	3	3	3	3	1	3	3	ns
prot1272	382	1	1	3.6	1.2	1	3	3.6	2.4	ns
prot1273	400	0	1	2	2	1	0	6	4	ns
prot1274	1317	2	1	3.6	0	0	4	1.8	1.8	ns
prot1275	1827	0	2	0	9	5	1	3	0	ns
prot1276	227	4	7	6	8.4	7	11	8.4	8.4	ns
prot1277	126	2	5	10	10	2	8	6	2	ns
prot1278	199	4	4	7.2	12.6	2	3	1.8	9	ns
prot1279	186	6	3	21	12	8	6	12	6	ns
prot1280	397	4	1	2.4	7.2	9	8	19.2	7.2	sig
prot1281	191	6	6	2	4	4	5	8	10	ns
prot1282	181	2	5	5.4	3.6	2	6	7.2	16.2	ns
prot1283	332	8	4	12	12	6	1	9	9	ns
prot1284	207	3	2	2.4	2.4	2	3	2.4	2.4	ns
prot1285	433	2	4	8	6	2	4	4	4	ns
prot1286	220	11	9	5.4	7.2	2	7	14.4	14.4	ns
prot1287	174	2	9	21	21	2	3	12	15	ns
prot1288	398	9	2	2.4	2.4	2	2	2.4	2.4	sig
prot1289	250	4	5	6	6	5	6	12	6	ns
prot1290	254	5	6	3.6	3.6	7	4	1.8	12.6	sig
prot1291	278	1	1	15	15	4	4	9	12	ns
prot1292	195	5	3	3.6	4.8	2	1	4.8	2.4	ns
prot1293	493	5	5	4	4	5	1	6	4	ns
prot1294	395	3	2	5.4	7.2	1	1	1.8	3.6	ns
prot1295	346	5	4	3	6	2	1	3	9	ns
prot1296	386	0	2	4.8	6	3	5	3.6	6	ns
prot1297	323	8	3	8	4	5	4	12	2	ns
prot1298	221	2	3	5.4	5.4	2	5	5.4	7.2	ns
prot1299	330	2	0	9	6	8	6	18	24	sig
prot1300	913	2	1	8.4	4.8	8	4	7.2	2.4	sig
prot1301	216	4	2	16	4	6	4	8	16	sig
prot1302	176	1	3	5.4	7.2	2	2	3.6	3.6	ns
prot1303	396	0	0	6	3	2	3	6	12	ns
prot1304	144	2	5	3.6	4.8	1	2	3.6	2.4	ns
prot1305	340	0	3	2	12	2	5	10	2	ns
prot1306	177	3	4	1.8	0	3	1	14.4	5.4	ns
prot1307	491	3	3	6	3	3	4	3	3	ns
prot1308	289	1	3	1.2	2.4	1	0	6	3.6	ns
prot1309	925	5	1	2	4	1	0	2	8	ns
prot1310	266	1	3	3.6	1.8	4	2	3.6	5.4	ns
prot1311	584	0	4	0	12	0	4	3	0	ns
prot1312	316	1	0	1.2	3.6	4	4	4.8	2.4	ns
prot1313	365	4	1	4	2	4	4	4	16	sig
prot1314	282	3	4	1.8	5.4	1	1	0	5.4	ns
prot1315	465	1	2	21	12	1	2	3	12	ns
prot1316	577	2	4	2.4	2.4	2	3	2.4	4.8	sig
prot1317	274	2	2	4	10	3	2	2	0	ns
prot1318	517	0	0	1.8	1.8	3	3	3.6	1.8	ns
prot1319	782	3	3	3	6	2	1	9	6	ns
prot1320	567	0	0	0	1.2	3	6	3.6	3.6	sig
prot1321	356	1	2	4	0	2	1	2	8	ns
prot1322	229	0	0	0	0	2	1	1.8	1.8	ns
prot1323	388	1	0	3	3	4	2	6	6	sig
prot1324	109	8	8	7.2	9.6	16	6	4.8	8.4	sig
prot1325	167	3	7	4	4	6	2	12	12	sig
prot1326	192	3	3	19.8	14.4	9	11	19.8	19.8	sig
prot1327	174	3	4	3	15	3	2	18	6	ns
prot1328	144	4	6	4.8	2.4	4	5	1.2	7.2	ns
prot1329	139	3	4	6	8	6	6	12	4	ns
prot1330	160	3	2	1.8	5.4	7	2	9	7.2	ns
prot1331	220	1	4	15	9	5	5	15	9	ns
prot1332	248	2	5	2.4	3.6	6	1	4.8	1.2	ns
prot1333	254	1	3	8	12	5	6	10	8	ns
prot1334	213	2	3	12.6	10.8	1	5	3.6	7.2	ns
prot1335	81	2	1	15	3	1	0	3	9	ns
prot1336	318	3	6	3.6	2.4	6	3	4.8	2.4	ns
prot1337	247	5	14	6	6	4	9	10	8	ns
prot1338	381	0	6	1.8	7.2	0	1	1.8	3.6	ns
prot1339	159	3	0	0	6	1	1	3	12	ns
prot1340	205	3	2	4.8	1.2	12	6	25.2	3.6	sig
prot1341	244	0	4	10	6	5	2	2	10	ns
prot1342	160	0	1	1.8	5.4	3	0	1.8	3.6	ns
prot1343	288	2	2	9	0	0	1	0	9	ns
prot1344	383	3	3	2.4	7.2	2	2	1.2	3.6	ns
prot1345	206	2	3	14	6	2	5	8	4	ns
prot1346	703	2	0	3.6	1.8	4	1	9	3.6	sig
prot1347	238	0	4	6	9	0	4	3	15	ns
prot1348	366	6	1	0	0	3	0	2.4	1.2	ns
prot1349	430	2	4	4	8	5	4	0	6	ns
prot1350	637	8	3	5.4	1.8	5	4	3.6	12.6	ns
prot1351	141	0	2	3	3	3	2	3	15	ns
prot1352	140	3	6	9.6	6	3	3	2.4	3.6	ns
prot1353	431	3	3	10	6	7	4	8	8	sig
prot1354	969	0	1	1.8	5.4	2	4	7.2	14.4	sig
prot1355	247	0	1	3	0	4	1	9	0	ns
prot1356	1101	0	4	4.8	0	12	3	10.8	18	sig
prot1357	178	2	3	2	4	3	1	6	4	ns
prot1358	178	2	3	7.2	3.6	2	1	5.4	5.4	ns
prot1359	297	1	4	9	3	0	1	3	15	ns
prot1360	238	3	3	6	1.2	2	4	1.2	0	ns
prot1361	226	1	7	4	4	1	3	4	2	ns
prot1362	486	2	1	0	7.2	5	0	5.4	7.2	ns
prot1363	758	2	4	3	6	2	3	3	0	ns
prot1364	305	1	1	1.2	3.6	2	0	2.4	0	ns
prot1365	526	2	2	6	10	2	4	6	2	ns
prot1366	375	3	1	3.6	9	4	1	7.2	0	ns
prot1367	651	1	2	3	12	1	1	12	3	ns
prot1368	5934	1	3	2.4	2.4	2	3	2.4	1.2	ns
prot1369	421	2	2	6	4	2	2	4	6	ns
prot1370	142	1	0	0	0	2	0	1.8	0	ns
prot1371	1145	3	2	3	6	2	0	3	3	ns
prot1372	238	2	1	1.2	1.2	3	1	2.4	1.2	ns
prot1373	391	3	2	2	4	2	2	0	6	ns
prot1374	618	1	1	1.8	3.6	2	2	1.8	3.6	ns
prot1375	93	5	3	27	24	6	7	21	24	ns
prot1376	130	3	9	8.4	8.4	6	8	7.2	9.6	ns
prot1377	83	6	7	6	8	10	4	28	18	sig
prot1378	361	4	1	7.2	9	4	3	9	1.8	ns
prot1379	193	5	5	9	6	4	3	15	21	ns
prot1380	393	5	5	6	4.8	5	4	10.8	10.8	ns
prot1381	232	3	4	4	2	5	9	8	8	ns
prot1382	201	2	6	3.6	7.2	7	11	19.8	3.6	sig
prot1383	105	1	6	18	3	3	3	12	0	ns
prot1384	173	2	4	3.6	2.4	5	1	8.4	1.2	ns
prot1385	182	3	4	6	4	3	3	12	4	ns
prot1386	199	3	4	5.4	10.8	4	4	9	3.6	ns
prot1387	191	4	2	9	9	2	2	6	9	ns
prot1388	274	7	2	7.2	2.4	4	3	6	4.8	ns
prot1389	135	4	2	6	2	6	0	4	4	ns
prot1390	169	4	4	3.6	1.8	6	12	10.8	16.2	sig
prot1391	688	2	3	30	9	6	4	6	6	ns
prot1392	152	3	0	7.2	2.4	2	2	6	4.8	sig
prot1393	528	4	7	8	4	1	4	4	6	ns
prot1394	157	1	0	12.6	3.6	2	2	1.8	1.8	ns
prot1395	126	1	3	9	12	1	2	3	3	ns
prot1396	80	3	4	4.8	2.4	4	2	13.2	4.8	sig
prot1397	122	2	3	6	10	0	1	6	6	ns
prot1398	232	2	2	1.8	0	3	3	1.8	0	ns
prot1399	171	2	3	9	12	2	5	6	6	ns
prot1400	70	1	4	2.4	1.2	4	2	2.4	3.6	ns
prot1401	130	1	1	8	2	1	2	0	0	ns
prot1402	103	3	1	3.6	3.6	15	6	10.8	16.2	sig
prot1403	547	3	3	6	3	1	4	15	6	ns
prot1404	250	3	2	2.4	1.2	1	0	2.4	6	ns
prot1405	497	8	2	2	0	1	4	2	4	ns
prot1406	312	0	1	3.6	0	1	3	7.2	3.6	ns
prot1407	152	2	2	3	3	5	2	3	0	ns
prot1408	535	4	2	0	3.6	3	3	2.4	2.4	sig
prot1409	87	2	0	4	0	2	2	4	4	sig
prot1410	232	2	1	1.8	1.8	2	3	5.4	3.6	ns
prot1411	232	1	1	0	6	2	2	6	6	ns
prot1412	843	2	1	0	1.2	2	2	1.2	1.2	ns
prot1413	555	0	1	0	4	1	4	6	2	ns
prot1414	173	2	3	1.8	9	2	0	1.8	3.6	ns
prot1415	194	2	1	12	6	2	1	15	9	ns
prot1416	180	3	1	3.6	0	1	4	4.8	1.2	sig
prot1417	199	0	0	0	0	3	1	6	0	ns
prot1418	287	0	3	3.6	3.6	0	2	3.6	0	ns
prot1419	999	3	0	3	3	1	1	3	3	sig
prot1420	220	2	1	4.8	1.2	2	2	2.4	7.2	ns
prot1421	648	0	4	6	6	0	5	4	2	ns
prot1422	164	2	1	3.6	3.6	2	2	1.8	3.6	sig
prot1423	181	3	1	3	3	2	1	3	12	ns
prot1424	285	6	6	4.8	8.4	6	8	7.2	8.4	ns
prot1425	172	4	5	12	10	5	3	8	20	ns
prot1426	103	1	7	12.6	5.4	2	6	3.6	1.8	ns
prot1427	430	2	3	9	6	5	4	6	6	ns
prot1428	130	4	7	3.6	6	27	21	18	21.6	sig
prot1429	123	2	4	8	6	9	6	6	6	sig
prot1430	304	2	2	3.6	9	4	3	5.4	3.6	ns
prot1431	164	2	2	15	12	2	4	9	6	ns
prot1432	75	1	4	0	3.6	4	1	1.2	6	ns
prot1433	173	1	6	6	2	1	5	6	6	ns
prot1434	176	3	3	7.2	3.6	1	2	1.8	7.2	ns
prot1435	191	4	4	3	9	1	4	18	12	ns
prot1436	138	6	4	1.2	4.8	3	5	1.2	7.2	ns
prot1437	148	3	4	4	4	13	7	10	14	sig
prot1438	101	5	2	3.6	1.8	3	6	10.8	10.8	ns
prot1439	157	2	2	3	15	4	0	15	9	ns
prot1440	488	1	1	1.2	4.8	2	6	4.8	2.4	ns
prot1441	133	4	4	8	2	6	3	8	4	ns
prot1442	229	5	2	9	7.2	5	2	7.2	1.8	ns
prot1443	89	4	4	15	15	5	4	6	9	ns
prot1444	317	0	1	0	2.4	3	3	2.4	2.4	ns
prot1445	88	2	5	4	16	4	9	10	4	sig
prot1446	180	2	1	3.6	1.8	0	2	3.6	3.6	ns
prot1447	207	4	3	6	6	4	8	15	3	ns
prot1448	235	1	1	1.2	0	2	3	2.4	1.2	ns
prot1449	86	2	3	4	2	3	4	4	4	ns
prot1450	115	1	2	10.8	5.4	3	3	5.4	1.8	ns
prot1451	127	1	2	12	9	3	4	6	9	ns
prot1452	229	0	4	1.2	0	1	3	2.4	1.2	ns
prot1453	247	2	2	6	2	7	5	6	6	ns
prot1454	573	1	2	3.6	3.6	2	2	3.6	1.8	sig
prot1455	176	6	1	21	12	0	4	6	3	ns
prot1456	169	0	1	4.8	4.8	2	2	2.4	6	sig
prot1457	81	3	2	2	8	2	0	8	6	ns
prot1458	89	3	1	3.6	5.4	1	1	7.2	1.8	ns
prot1459	178	2	1	9	0	1	1	6	3	ns
prot1460	151	2	2	0	1.2	1	2	2.4	3.6	ns
prot1461	146	2	2	2	10	1	2	2	8	sig
prot1462	217	2	0	5.4	1.8	1	3	0	0	ns
prot1463	159	2	1	12	12	2	8	12	6	sig
prot1464	237	3	0	3.6	1.2	0	1	3.6	1.2	ns
prot1465	587	1	2	4	4	2	4	6	4	ns
prot1466	128	2	3	5.4	3.6	6	9	21.6	5.4	sig
prot1467	425	3	0	0	3	2	0	6	6	ns
prot1468	256	2	0	2.4	2.4	2	3	2.4	2.4	ns
prot1469	136	2	0	2	2	2	3	6	8	sig
prot1470	76	1	2	3.6	5.4	2	1	0	5.4	ns
prot1471	175	4	3	3	0	1	3	3	3	ns
prot1472	231	4	3	2.4	4.8	7	4	4.8	1.2	sig
prot1473	337	3	1	2	4	1	2	0	2	ns
prot1474	239	1	2	1.8	3.6	1	0	9	3.6	ns
prot1475	456	1	2	3	3	0	3	12	9	ns
prot1476	126	4	2	3.6	0	1	0	2.4	0	ns
prot1477	488	1	2	2	6	0	0	0	2	ns
prot1478	127	0	0	1.8	7.2	2	1	0	1.8	ns
prot1479	191	6	3	6	9	4	5	6	18	ns
prot1480	114	8	8	3.6	1.2	5	3	4.8	3.6	ns
prot1481	62	5	4	6	16	2	3	8	14	ns
prot1482	350	2	4	5.4	10.8	3	3	5.4	7.2	ns
prot1483	108	4	2	6	9	3	14	9	12	sig
prot1484	321	3	1	3.6	3.6	1	2	2.4	3.6	ns
prot1485	308	3	1	4	4	1	0	4	8	ns
prot1486	59	5	4	12.6	5.4	9	12	10.8	16.2	sig
prot1487	218	4	6	3	12	1	2	3	6	ns
prot1488	106	4	3	2.4	4.8	4	3	2.4	3.6	ns
prot1489	154	5	1	8	2	4	3	4	4	ns
prot1490	166	1	2	0	7.2	1	1	3.6	5.4	ns
prot1491	515	2	2	6	15	1	2	12	12	ns
prot1492	183	1	1	3.6	4.8	2	2	7.2	2.4	ns
prot1493	162	1	2	6	4	2	4	10	14	sig
prot1494	140	2	4	5.4	5.4	3	2	5.4	0	ns
prot1495	169	2	1	3	12	0	0	3	6	ns
prot1496	242	2	2	2.4	3.6	2	1	2.4	3.6	ns
prot1497	292	2	3	4	10	8	2	16	16	sig
prot1498	197	5	1	3.6	5.4	3	3	9	7.2	ns
prot1499	856	3	0	0	6	0	1	6	0	ns
prot1500	127	4	1	3.6	2.4	3	2	4.8	7.2	ns
prot1501	72	1	2	0	4	0	1	0	4	ns
prot1502	148	1	4	1.8	16.2	5	3	0	1.8	ns
prot1503	53	3	1	9	3	3	2	0	0	ns
prot1504	98	1	1	2.4	0	3	0	3.6	2.4	ns
prot1505	405	0	1	2	6	3	0	0	4	ns
prot1506	104	2	1	5.4	3.6	2	10	7.2	7.2	sig
prot1507	176	0	0	6	9	2	10	6	18	sig
prot1508	125	5	5	6	3.6	0	2	1.2	0	ns
prot1509	160	3	4	2	2	0	3	4	12	ns
prot1510	316	1	0	1.8	3.6	0	2	1.8	1.8	ns
prot1511	978	1	0	3	3	1	1	6	3	ns
prot1512	234	1	0	1.2	2.4	4	1	1.2	4.8	ns
prot1513	431	0	0	2	2	1	0	2	0	ns
prot1514	2591	2	1	1.8	5.4	2	4	3.6	0	ns
prot1515	712	3	5	12	12	15	18	36	63	sig
prot1516	1852	1	2	4.8	6	3	6	2.4	4.8	ns
prot1517	2086	8	5	10	12	3	0	6	4	ns
prot1518	1064	1	2	3.6	3.6	0	5	5.4	3.6	ns
prot1519	609	9	6	30	21	8	5	9	48	ns
prot1520	645	2	1	2.4	7.2	4	3	1.2	1.2	ns
prot1521	969	2	4	6	4	1	2	2	2	ns
prot1522	857	0	3	7.2	0	1	1	1.8	3.6	ns
prot1523	488	3	2	3	6	2	1	0	6	ns
prot1524	2821	1	2	0	2.4	1	3	2.4	1.2	ns
prot1525	512	2	5	4	4	5	2	10	10	ns
prot1526	876	3	5	5.4	3.6	6	1	7.2	3.6	ns
prot1527	543	1	4	3	6	3	2	21	18	ns
prot1528	809	5	1	2.4	4.8	4	4	2.4	1.2	ns
prot1529	1674	1	1	4	8	2	2	12	4	sig
prot1530	1191	1	2	3.6	7.2	2	1	0	1.8	ns
prot1531	208	3	0	6	12	4	4	12	12	ns
prot1532	437	4	2	1.2	1.2	6	6	4.8	2.4	sig
prot1533	510	2	3	4	6	3	2	2	2	ns
prot1534	695	4	3	1.8	12.6	2	0	9	7.2	ns
prot1535	227	1	2	3	6	2	2	0	3	ns
prot1536	700	3	5	2.4	2.4	2	4	1.2	2.4	ns
prot1537	218	2	4	4	4	4	2	4	4	sig
prot1538	423	3	1	7.2	0	3	2	1.8	5.4	ns
prot1539	873	3	2	3	6	2	0	0	12	ns
prot1540	1426	2	2	0	0	3	3	2.4	3.6	ns
prot1541	520	1	0	2	2	0	0	2	2	ns
prot1542	290	10	9	14.4	25.2	11	7	12.6	18	ns
prot1543	296	2	7	12	9	4	3	3	9	ns
prot1544	309	5	7	3.6	3.6	21	3	25.2	28.8	sig
prot1545	502	2	2	10	4	3	2	0	6	ns
prot1546	204	0	0	1.8	1.8	2	1	1.8	5.4	ns
prot1547	437	3	5	6	3	1	4	9	12	ns
prot1548	314	2	2	2.4	2.4	2	1	1.2	3.6	ns
prot1549	402	1	3	6	6	3	1	6	2	ns
prot1550	188	1	1	0	1.8	3	1	7.2	1.8	ns
prot1551	434	4	3	6	12	2	1	9	12	ns
prot1552	325	2	2	3.6	0	7	2	1.2	2.4	ns
prot1553	607	2	0	2	6	2	2	10	8	sig
prot1554	739	3	2	1.8	1.8	1	0	5.4	3.6	ns
prot1555	235	1	2	3	0	1	0	3	6	ns
prot1556	982	1	2	0	1.2	1	1	2.4	3.6	ns
prot1557	392	1	4	4	10	4	1	10	6	ns
prot1558	543	0	4	1.8	1.8	5	3	0	1.8	ns
prot1559	462	0	1	9	6	0	3	6	6	ns
prot1560	348	2	1	3.6	3.6	6	6	14.4	3.6	sig
prot1561	463	1	1	0	2	0	0	0	8	ns
prot1562	173	3	0	5.4	10.8	5	2	1.8	7.2	ns
prot1563	274	2	0	3	12	3	4	0	15	ns
prot1564	251	2	7	8.4	1.2	6	8	7.2	12	sig
prot1565	231	2	3	4	2	1	7	2	4	sig
prot1566	394	3	0	0	7.2	3	3	5.4	3.6	ns
prot1567	240	4	4	9	9	4	4	15	12	ns
prot1568	441	5	2	0	1.2	2	1	2.4	4.8	ns
prot1569	200	3	5	4	6	1	3	2	6	ns
prot1570	371	0	1	1.8	5.4	0	1	0	3.6	ns
prot1571	313	1	4	6	0	2	5	15	6	sig
prot1572	730	2	4	0	3.6	3	6	21.6	10.8	sig
prot1573	329	5	0	8	14	3	2	2	0	ns
prot1574	627	0	2	9	5.4	4	3	3.6	5.4	ns
prot1575	250	0	2	3	9	4	2	3	0	ns
prot1576	144	2	1	2.4	4.8	0	0	1.2	2.4	ns
prot1577	472	4	0	2	0	2	3	8	6	ns
prot1578	421	3	2	1.8	5.4	1	1	0	1.8	ns
prot1579	250	3	4	0	6	2	4	6	6	sig
prot1580	266	2	1	6	2.4	2	4	2.4	3.6	sig
prot1581	861	1	3	2	6	2	7	2	0	ns
prot1582	1312	1	0	5.4	1.8	1	2	1.8	9	sig
prot1583	493	3	0	9	0	3	4	3	6	ns
prot1584	1082	1	4	2.4	1.2	0	1	2.4	0	ns
prot1585	648	0	0	2	2	2	2	4	12	sig
prot1586	276	1	4	3.6	1.8	2	1	3.6	5.4	ns
prot1587	518	1	1	3	12	4	3	0	0	ns
prot1588	640	0	2	2.4	3.6	6	3	7.2	3.6	sig
prot1589	722	4	5	10	2	7	7	18	8	sig
prot1590	147	4	6	5.4	9	9	12	21.6	21.6	sig
prot1591	193	9	1	9	18	14	6	30	12	sig
prot1592	194	2	1	0	4.8	5	11	4.8	4.8	sig
prot1593	365	4	3	0	14	2	7	6	0	ns
prot1594	290	5	4	3.6	5.4	2	4	3.6	5.4	ns
prot1595	636	3	4	9	3	2	6	6	18	sig
prot1596	1160	2	0	2.4	1.2	1	0	2.4	3.6	ns
prot1597	641	2	2	6	8	1	2	6	6	ns
prot1598	175	4	3	7.2	3.6	1	2	1.8	1.8	ns
prot1599	318	5	0	6	9	0	2	21	21	ns
prot1600	424	1	2	3.6	4.8	1	1	1.2	2.4	ns
prot1601	348	6	1	4	16	3	2	8	8	ns
prot1602	227	3	4	7.2	3.6	3	3	1.8	1.8	ns
prot1603	427	4	0	9	3	2	1	12	6	ns
prot1604	268	0	3	6	4.8	2	1	2.4	1.2	ns
prot1605	357	2	3	4	2	2	2	10	14	sig
prot1606	174	0	1	0	5.4	2	4	7.2	7.2	sig
prot1607	233	0	0	3	0	2	2	3	3	sig
prot1608	217	0	0	0	0	1	1	0	2.4	ns
prot1609	980	2	2	0	0	2	2	2	6	ns
prot1610	263	3	3	3.6	0	0	2	1.8	0	ns
prot1611	169	1	1	0	3	2	1	3	0	ns
prot1612	178	1	3	2.4	2.4	1	2	2.4	4.8	ns
prot1613	355	1	0	2	0	3	0	4	2	ns
prot1614	604	1	1	3.6	0	2	2	5.4	5.4	sig
prot1615	149	1	1	3	3	1	0	0	6	ns
prot1616	594	1	1	1.2	0	0	1	1.2	0	ns
prot1617	257	2	1	2	0	4	0	0	4	ns
prot1618	421	0	1	0	1.8	0	1	1.8	5.4	ns
prot1619	712	1	1	3	6	0	0	3	9	ns
prot1620	423	2	2	0	1.2	0	1	2.4	0	ns
prot1621	488	0	1	0	0	3	1	4	2	ns
prot1622	1872	1	0	0	5.4	1	1	1.8	1.8	sig
prot1623	153	7	7	18	21	6	2	18	18	ns
prot1624	275	4	3	8.4	1.2	7	2	6	4.8	ns
prot1625	463	4	6	2	10	4	4	6	0	ns
prot1626	103	3	2	3.6	1.8	3	4	3.6	1.8	ns
prot1627	287	3	0	3	15	0	4	9	9	ns
prot1628	282	2	0	2.4	2.4	2	3	3.6	4.8	sig
prot1629	200	3	3	4	8	2	1	2	16	sig
prot1630	149	3	0	3.6	3.6	3	2	7.2	1.8	ns
prot1631	149	3	4	15	0	3	3	9	9	ns
prot1632	132	0	2	0	2.4	9	6	10.8	7.2	sig
prot1633	118	2	5	10	4	0	3	8	0	ns
prot1634	191	4	1	3.6	5.4	2	3	3.6	1.8	ns
prot1635	189	2	3	3	6	3	1	9	12	ns
prot1636	273	1	2	4.8	1.2	2	2	2.4	4.8	sig
prot1637	327	2	3	8	6	2	1	8	10	ns
prot1638	148	2	2	3.6	1.8	1	1	1.8	3.6	sig
prot1639	206	1	5	6	0	1	3	3	9	ns
prot1640	108	1	2	1.2	1.2	2	0	2.4	3.6	ns
prot1641	267	4	2	10	2	4	1	8	6	ns
prot1642	204	2	0	7.2	1.8	0	3	3.6	5.4	ns
prot1643	223	3	2	3	15	0	2	3	0	ns
prot1644	298	2	1	3.6	0	2	4	2.4	4.8	ns
prot1645	194	5	3	2	0	5	4	2	12	sig
prot1646	77	2	3	1.8	3.6	3	1	3.6	7.2	ns
prot1647	166	2	2	12	9	1	0	9	0	ns
prot1648	418	1	2	2.4	4.8	0	1	2.4	0	ns
prot1649	418	0	1	4	4	0	0	2	8	ns
prot1650	127	6	1	3.6	0	2	6	3.6	3.6	ns
prot1651	279	1	1	3	3	0	1	6	3	ns
prot1652	181	4	2	2.4	2.4	3	6	3.6	4.8	sig
prot1653	129	2	1	4	0	1	1	2	8	ns
prot1654	161	0	0	3.6	3.6	3	3	0	1.8	ns
prot1655	126	4	0	3	9	1	2	6	12	sig
prot1656	326	4	4	2.4	1.2	1	3	0	2.4	ns
prot1657	207	1	1	4	4	5	1	2	10	ns
prot1658	191	0	2	1.8	3.6	2	2	10.8	5.4	sig
prot1659	238	0	1	0	3	3	3	0	0	ns
prot1660	210	1	0	0	1.2	1	3	1.2	2.4	ns
prot1661	331	0	1	0	4	2	1	0	6	ns
prot1662	574	3	3	3.6	1.8	1	1	10.8	3.6	ns
prot1663	455	3	1	0	0	1	3	6	3	ns
prot1664	553	1	2	3.6	1.2	1	0	1.2	2.4	ns
prot1665	522	1	0	2	0	1	0	2	8	ns
prot1666	325	2	3	5.4	0	2	2	1.8	0	ns
prot1667	208	1	0	3	3	1	0	9	6	ns
prot1668	232	1	2	1.2	0	2	5	13.2	4.8	sig
prot1669	219	1	2	0	2	0	0	4	8	ns
prot1670	409	3	1	5.4	0	2	2	3.6	5.4	sig
prot1671	233	2	6	6	0	1	3	0	9	ns
prot1672	772	2	1	0	2.4	2	1	2.4	2.4	ns
prot1673	360	2	0	2	4	6	2	12	4	sig
prot1674	439	4	4	3.6	0	3	1	5.4	3.6	ns
prot1675	442	1	1	0	0	0	0	3	0	ns
prot1676	138	1	2	0	0	4	0	6	0	ns
prot1677	106	3	2	4	2	0	0	2	0	ns
prot1678	370	0	2	0	0	0	1	3.6	0	ns
prot1679	629	1	0	3	3	0	2	6	0	ns
prot1680	187	2	0	1.2	1.2	3	2	0	2.4	ns
prot1681	596	2	0	0	4	2	1	0	4	ns
prot1682	255	1	2	5.4	1.8	2	3	1.8	1.8	ns
prot1683	92	5	8	3	18	6	3	27	18	ns
prot1684	171	1	3	2.4	4.8	4	5	7.2	2.4	ns
prot1685	165	0	3	8	4	5	2	10	8	ns
prot1686	148	3	6	7.2	1.8	3	3	3.6	3.6	ns
prot1687	229	2	3	9	12	2	3	18	6	ns
prot1688	123	3	2	3.6	4.8	2	2	4.8	2.4	ns
prot1689	77	0	1	2	0	0	0	0	8	ns
prot1690	465	2	1	0	1.8	0	1	0	9	ns
prot1691	279	2	2	3	0	3	3	9	18	sig
prot1692	278	1	0	0	1.2	2	2	2.4	0	ns
prot1693	119	0	1	4	2	9	2	14	10	sig
prot1694	148	1	3	7.2	1.8	1	2	1.8	5.4	ns
prot1695	72	2	2	6	3	1	1	3	3	ns
prot1696	353	1	2	4.8	1.2	7	0	3.6	3.6	ns
prot1697	196	2	2	6	2	0	2	0	0	ns
prot1698	174	1	1	3.6	1.8	3	3	5.4	0	ns
prot1699	126	1	0	6	3	1	2	6	6	ns
prot1700	235	1	4	3.6	2.4	1	2	1.2	1.2	sig
prot1701	235	1	1	0	4	0	1	6	2	ns
prot1702	110	3	3	1.8	5.4	0	2	3.6	1.8	ns
prot1703	188	2	1	6	9	2	2	9	9	ns
prot1704	225	1	0	1.2	1.2	2	0	0	4.8	ns
prot1705	138	3	3	4	0	0	0	4	6	ns
prot1706	174	2	2	5.4	1.8	0	1	3.6	9	ns
prot1707	672	2	1	0	9	5	1	6	0	ns
prot1708	84	1	1	2.4	1.2	2	4	2.4	2.4	sig
prot1709	107	2	1	0	2	1	1	8	6	ns
prot1710	146	2	1	1.8	7.2	4	3	3.6	0	ns
prot1711	183	2	0	6	9	3	1	6	3	ns
prot1712	555	2	2	0	1.2	1	1	3.6	0	ns
prot1713	467	2	0	2	2	1	2	8	4	ns
prot1714	265	1	3	0	5.4	6	3	5.4	5.4	sig
prot1715	598	3	0	3	9	1	3	0	3	ns
prot1716	317	2	2	1.2	2.4	0	0	3.6	2.4	ns
prot1717	196	0	0	2	2	0	1	0	2	ns
prot1718	267	2	3	1.8	3.6	1	2	1.8	7.2	ns
prot1719	612	1	3	6	6	0	2	3	6	ns
prot1720	62	5	3	3.6	0	0	3	0	2.4	ns
prot1721	77	1	1	6	4	4	1	4	6	ns
prot1722	68	2	1	3.6	1.8	1	1	7.2	1.8	ns
prot1723	632	1	4	0	3	2	2	3	0	ns
prot1724	230	2	0	0	2.4	4	2	2.4	4.8	sig
prot1725	133	2	4	0	6	2	1	4	4	sig
prot1726	334	1	0	1.8	0	2	3	0	0	ns
prot1727	311	1	2	0	6	2	1	9	9	ns
prot1728	563	3	2	2.4	2.4	2	2	2.4	2.4	sig
prot1729	327	1	0	4	0	2	2	4	4	sig
prot1730	144	1	4	5.4	7.2	1	2	9	0	ns
prot1731	668	0	1	0	18	0	1	9	3	ns
prot1732	85	1	1	3.6	0	0	5	2.4	4.8	ns
prot1733	102	1	2	2	2	3	9	6	6	sig
prot1734	508	2	0	5.4	0	1	3	3.6	1.8	ns
prot1735	226	0	0	0	12	1	0	6	6	ns
prot1736	676	1	1	0	1.2	1	3	0	0	ns
prot1737	539	1	0	0	2	0	0	2	4	ns
prot1738	295	2	0	1.8	1.8	3	3	5.4	5.4	sig
prot1739	224	2	3	3	3	2	1	3	0	ns
prot1740	2292	0	1	1.2	0	0	1	0	1.2	ns
prot1741	170	3	3	6	4	1	6	4	2	ns
prot1742	134	3	3	3.6	1.8	3	6	16.2	27	sig
prot1743	255	4	1	9	18	2	1	6	6	sig
prot1744	304	4	1	2.4	6	5	5	4.8	4.8	ns
prot1745	237	4	3	6	6	1	3	6	4	ns
prot1746	105	0	1	3.6	0	2	0	1.8	0	ns
prot1747	69	0	2	0	0	4	2	6	12	ns
prot1748	247	1	7	3.6	2.4	1	1	2.4	1.2	ns
prot1749	99	2	3	4	4	5	2	8	10	ns
prot1750	116	2	2	1.8	3.6	3	3	1.8	5.4	ns
prot1751	152	0	1	3	3	3	0	3	3	ns
prot1752	225	3	1	7.2	1.2	7	2	4.8	4.8	sig
prot1753	147	1	0	2	2	2	2	6	0	ns
prot1754	125	2	3	3.6	0	1	2	3.6	3.6	ns
prot1755	90	0	1	3	3	2	3	6	0	ns
prot1756	237	2	3	1.2	3.6	5	3	3.6	1.2	ns
prot1757	66	2	2	4	6	1	1	2	4	ns
prot1758	264	6	1	0	9	1	5	5.4	3.6	ns
prot1759	137	2	4	3	12	4	6	6	0	ns
prot1760	511	2	1	1.2	1.2	3	5	2.4	1.2	ns
prot1761	141	0	1	0	2	2	0	0	0	ns
prot1762	280	3	2	3.6	3.6	8	8	5.4	7.2	sig
prot1763	302	3	0	9	6	1	2	6	0	ns
prot1764	74	1	1	1.2	1.2	3	6	3.6	3.6	sig
prot1765	171	2	3	2	6	3	0	2	0	ns
prot1766	95	2	4	0	0	1	2	0	7.2	ns
prot1767	367	4	2	6	3	3	1	3	9	ns
prot1768	144	1	1	0	3.6	3	1	0	0	ns
prot1769	664	0	0	0	2	1	0	0	2	ns
prot1770	179	0	0	1.8	3.6	0	1	3.6	1.8	ns
prot1771	114	1	1	3	0	2	1	3	3	ns
prot1772	161	4	0	1.2	0	3	3	3.6	2.4	sig
prot1773	205	0	1	10	2	1	2	0	2	ns
prot1774	305	1	1	3.6	1.8	4	2	3.6	3.6	sig
prot1775	416	1	0	0	9	4	1	3	3	ns
prot1776	397	1	3	1.2	2.4	4	2	2.4	2.4	ns
prot1777	224	2	1	0	2	1	1	4	10	ns
prot1778	314	0	0	3.6	7.2	0	2	3.6	3.6	ns
prot1779	174	1	3	0	0	0	0	3	3	ns
prot1780	416	2	3	1.2	0	2	1	0	1.2	ns
prot1781	131	1	2	0	2	1	1	2	2	ns
prot1782	107	2	0	0	1.8	1	2	3.6	3.6	ns
prot1783	163	0	0	3	0	0	0	3	3	ns
prot1784	564	0	1	0	2.4	0	2	1.2	3.6	ns
prot1785	208	0	2	2	4	1	2	0	2	ns
prot1786	135	3	0	1.8	1.8	2	0	0	1.8	ns
prot1787	3394	5	4	6	9	4	3	6	12	ns
prot1788	1957	1	1	1.2	6	1	1	3.6	2.4	ns
prot1789	1088	2	2	0	6	3	1	2	6	ns
prot1790	424	1	1	1.8	5.4	2	3	7.2	3.6	ns
prot1791	1035	2	1	3	3	2	2	12	0	ns
prot1792	926	2	1	0	0	0	0	3.6	2.4	ns
prot1793	1669	0	0	0	2	3	1	2	4	ns
prot1794	201	2	3	1.8	0	5	2	3.6	0	ns
prot1795	539	1	2	9	3	1	1	6	3	ns
prot1796	638	0	2	2.4	0	2	2	2.4	2.4	sig
prot1797	225	5	3	12	2	3	4	14	14	ns
prot1798	319	3	5	7.2	9	4	2	5.4	0	ns
prot1799	520	2	0	9	15	1	2	6	6	ns
prot1800	785	3	1	3.6	4.8	1	2	2.4	6	sig
prot1801	629	3	3	6	6	3	6	6	8	sig
prot1802	341	0	0	1.8	0	1	0	0	3.6	ns
prot1803	412	3	0	3	3	1	0	9	0	ns
prot1804	308	0	1	2.4	0	3	3	3.6	3.6	sig
prot1805	743	0	1	0	2	2	1	4	8	ns
prot1806	470	1	1	0	0	1	0	0	0	ns
prot1807	1140	0	1	6	3	0	2	6	6	ns
prot1808	1466	0	0	0	1.2	1	1	0	2.4	ns
prot1809	254	2	3	2	2	0	2	10	6	ns
prot1810	257	3	4	7.2	1.8	2	4	9	7.2	sig
prot1811	375	3	3	6	6	4	1	3	6	sig
prot1812	1882	1	2	2.4	0	3	4	2.4	3.6	sig
prot1813	1300	2	1	0	4	1	0	2	2	ns
prot1814	444	2	3	7.2	1.8	1	0	3.6	5.4	ns
prot1815	832	2	2	3	3	0	4	0	3	ns
prot1816	582	2	4	0	4.8	0	0	0	2.4	ns
prot1817	280	0	0	0	4	1	1	0	6	ns
prot1818	1244	1	2	1.8	1.8	3	1	7.2	9	ns
prot1819	276	0	0	3	0	2	1	3	3	ns
prot1820	623	0	1	1.2	4.8	1	1	1.2	0	ns
prot1821	450	0	1	0	2	1	1	4	4	ns
prot1822	247	2	0	0	1.8	0	1	0	1.8	ns
prot1823	387	2	0	3	0	0	0	0	3	ns
prot1824	662	1	2	2.4	3.6	2	6	2.4	4.8	sig
prot1825	743	1	0	2	6	0	0	2	0	ns
prot1826	874	0	0	5.4	3.6	1	2	3.6	3.6	ns
prot1827	1301	1	0	6	0	2	2	6	6	sig
prot1828	274	1	2	6	1.2	2	4	2.4	0	ns
prot1829	551	2	3	8	4	4	5	4	4	sig
prot1830	447	0	1	3.6	7.2	1	1	7.2	0	ns
prot1831	154	3	5	6	9	5	1	0	9	ns
prot1832	210	1	4	2.4	2.4	2	2	1.2	1.2	ns
prot1833	290	2	5	2	6	2	4	0	0	ns
prot1834	220	4	2	3.6	1.8	5	5	9	5.4	ns
prot1835	184	1	4	12	9	0	4	0	9	ns
prot1836	168	1	1	2.4	1.2	5	7	2.4	2.4	sig
prot1837	102	4	3	4	4	2	0	2	4	ns
prot1838	327	6	5	1.8	1.8	4	2	3.6	5.4	ns
prot1839	962	2	0	9	6	1	3	0	0	ns
prot1840	556	4	1	2.4	2.4	1	3	2.4	1.2	ns
prot1841	374	0	3	2	4	2	3	2	0	ns
prot1842	728	1	2	5.4	0	1	2	3.6	7.2	ns
prot1843	243	2	4	3	6	2	2	0	9	ns
prot1844	127	0	1	1.2	1.2	2	2	2.4	9.6	sig
prot1845	519	2	3	2	2	3	2	4	6	sig
prot1846	492	5	3	7.2	0	3	2	5.4	7.2	sig
prot1847	233	3	4	6	9	2	5	3	3	ns
prot1848	287	1	2	3.6	3.6	3	3	10.8	10.8	sig
prot1849	337	1	0	2	2	3	1	4	4	ns
prot1850	404	2	0	0	5.4	2	2	3.6	3.6	sig
prot1851	3175	0	0	3	0	1	0	0	0	ns
prot1852	243	0	1	1.2	1.2	1	0	0	0	ns
prot1853	275	1	1	2	2	0	1	0	6	ns
prot1854	648	1	3	9	5.4	3	2	5.4	3.6	sig
prot1855	172	1	0	0	3	2	2	12	6	sig
prot1856	283	1	3	2.4	6	2	2	7.2	2.4	ns
prot1857	159	2	4	8	4	5	2	18	8	sig
prot1858	372	2	1	1.8	1.8	1	2	5.4	0	ns
prot1859	174	4	3	3	9	2	2	12	6	ns
prot1860	182	0	1	1.2	2.4	2	3	2.4	1.2	ns
prot1861	251	0	0	6	2	2	3	2	0	ns
prot1862	1009	1	4	3.6	3.6	3	3	1.8	5.4	ns
prot1863	233	2	1	3	0	1	1	0	3	ns
prot1864	158	2	1	0	3.6	2	2	2.4	8.4	sig
prot1865	200	1	5	4	4	6	9	6	6	sig
prot1866	292	7	2	5.4	3.6	2	2	10.8	5.4	ns
prot1867	399	0	1	6	0	2	2	6	12	sig
prot1868	229	2	5	0	1.2	1	3	1.2	1.2	ns
prot1869	228	2	0	0	6	1	2	0	6	ns
prot1870	445	2	3	5.4	1.8	2	2	1.8	3.6	ns
prot1871	334	3	3	0	0	0	1	9	6	ns
prot1872	848	1	2	6	0	2	2	2.4	2.4	sig
prot1873	151	2	1	4	6	5	2	8	8	sig
prot1874	1410	0	1	1.8	5.4	2	4	1.8	1.8	sig
prot1875	164	3	1	3	3	2	1	6	0	ns
prot1876	114	0	1	1.2	2.4	3	0	2.4	0	ns
prot1877	262	5	3	0	0	1	1	8	4	sig
prot1878	174	2	2	3.6	1.8	1	1	1.8	1.8	ns
prot1879	987	3	0	6	9	8	4	12	12	sig
prot1880	170	0	1	0	1.2	2	4	1.2	2.4	ns
prot1881	399	1	2	6	6	4	2	4	4	sig
prot1882	504	2	1	3.6	3.6	1	1	1.8	1.8	ns
prot1883	359	4	2	3	9	0	0	9	9	ns
prot1884	85	0	1	2.4	1.2	3	2	2.4	2.4	sig
prot1885	186	1	1	2	4	1	1	0	4	ns
prot1886	231	2	0	1.8	3.6	3	3	3.6	3.6	sig
prot1887	161	0	2	0	3	3	3	9	9	sig
prot1888	296	1	2	0	0	4	2	0	0	ns
prot1889	362	1	1	4	0	4	2	4	8	sig
prot1890	492	2	0	1.8	1.8	2	2	7.2	9	sig
prot1891	240	0	3	12	9	1	1	9	3	ns
prot1892	587	2	1	0	1.2	0	0	3.6	0	ns
prot1893	523	0	1	2	0	1	0	0	2	ns
prot1894	979	2	0	1.8	3.6	0	0	0	3.6	ns
prot1895	2381	2	0	0	0	1	0	3	15	ns
prot1896	246	2	1	1.2	2.4	1	3	0	0	ns
prot1897	309	1	3	0	2	2	4	0	2	ns
prot1898	214	0	0	1.8	3.6	2	1	3.6	3.6	ns
prot1899	659	2	0	0	3	2	1	3	3	sig
prot1900	185	1	1	0	0	1	0	1.2	3.6	ns
prot1901	201	0	1	0	0	2	0	2	2	ns
prot1902	464	3	0	1.8	0	9	3	5.4	5.4	sig
prot1903	298	1	0	3	3	1	2	3	3	ns
prot1904	502	2	0	0	0	4	2	2.4	2.4	sig
prot1905	295	1	0	4	0	1	3	4	2	ns
prot1906	1921	0	3	1.8	0	1	0	0	0	ns
prot1907	900	0	0	3	0	0	0	0	3	ns
prot1908	1567	0	0	2.4	0	3	1	4.8	2.4	ns
prot1909	659	0	1	0	2	2	1	0	0	ns
prot1910	909	1	0	1.8	0	1	2	1.8	1.8	ns
prot1911	193	0	1	9	0	0	0	6	9	ns
prot1912	431	0	2	3.6	0	0	1	2.4	1.2	ns
prot1913	118	0	1	0	2	0	1	6	2	ns
prot1914	229	2	5	0	14.4	1	2	0	3.6	ns
prot1915	232	2	2	12	6	2	1	3	6	ns
prot1916	267	1	3	2.4	2.4	2	1	6	6	sig
prot1917	266	0	2	14	2	0	6	6	6	ns
prot1918	183	1	1	0	1.8	2	1	3.6	1.8	ns
prot1919	909	2	1	9	3	1	1	9	9	ns
prot1920	219	3	1	0	1.2	1	4	0	1.2	ns
prot1921	141	2	3	6	4	4	2	12	4	sig
prot1922	154	2	2	1.8	1.8	1	0	5.4	0	ns
prot1923	243	0	0	3	6	2	2	6	6	sig
prot1924	135	1	0	0	1.2	0	0	0	3.6	ns
prot1925	315	1	1	2	2	4	1	2	2	sig
prot1926	517	1	0	0	0	1	1	0	0	ns
prot1927	127	0	0	0	3	0	1	3	9	ns
prot1928	439	0	0	0	3.6	2	0	1.2	1.2	ns
prot1929	398	1	3	2	2	1	1	0	0	ns
prot1930	462	0	2	1.8	0	1	0	1.8	0	ns
prot1931	202	3	4	0	3	1	2	3	3	sig
prot1932	114	2	1	1.2	0	0	0	1.2	0	ns
prot1933	137	1	3	2	8	1	0	0	0	ns
prot1934	124	2	3	3.6	3.6	2	3	1.8	1.8	ns
prot1935	641	1	1	3	0	0	1	0	0	ns
prot1936	415	3	3	4.8	2.4	1	1	1.2	1.2	sig
prot1937	448	1	0	6	2	3	0	2	0	ns
prot1938	572	0	1	3.6	3.6	3	2	0	1.8	ns
prot1939	819	1	0	9	0	1	1	6	9	ns
prot1940	365	0	1	0	1.2	1	2	1.2	4.8	sig
prot1941	600	1	0	2	0	1	1	2	2	sig
prot1942	692	2	0	3.6	0	3	1	3.6	0	ns
prot1943	244	1	0	9	6	0	1	6	3	ns
prot1944	203	0	0	0	1.2	2	1	0	1.2	ns
prot1945	383	1	1	0	0	2	2	0	4	ns
prot1946	208	0	2	0	1.8	2	0	1.8	3.6	ns
prot1947	292	0	3	6	0	2	0	6	3	ns
prot1948	288	0	1	2.4	0	2	2	0	1.2	ns
prot1949	111	1	1	0	10	0	1	4	0	ns
prot1950	309	3	1	3.6	1.8	0	1	0	1.8	ns
prot1951	555	1	1	0	0	3	0	6	3	ns
prot1952	719	1	0	0	0	0	0	0	2.4	ns
prot1953	548	0	1	0	2	2	0	0	6	ns
prot1954	209	2	0	1.8	0	1	1	1.8	0	ns
prot1955	561	1	1	3	3	2	4	6	6	sig
prot1956	575	0	2	4.8	0	1	3	0	2.4	ns
prot1957	193	1	1	0	0	9	6	6	6	sig
prot1958	476	2	0	0	0	2	2	3.6	0	ns
prot1959	426	0	2	0	6	3	1	3	6	ns
prot1960	210	2	0	1.2	1.2	2	1	0	1.2	ns
prot1961	167	1	2	6	2	2	3	6	2	ns
prot1962	255	2	4	1.8	1.8	2	1	0	3.6	ns
prot1963	259	0	0	0	0	2	3	0	0	ns
prot1964	828	2	0	3.6	3.6	0	0	2.4	1.2	ns
prot1965	491	1	1	0	6	0	3	0	4	ns
prot1966	116	1	1	1.8	1.8	1	1	3.6	0	ns
prot1967	392	4	2	3	3	1	0	0	0	ns
prot1968	278	1	2	0	1.2	0	1	1.2	2.4	ns
prot1969	275	1	1	6	4	1	0	4	4	ns
prot1970	542	1	1	1.8	0	0	0	0	1.8	ns
prot1971	303	0	2	3	3	0	0	6	3	ns
prot1972	206	1	4	0	0	1	0	0	0	ns
prot1973	575	0	0	4	2	2	2	4	2	ns
prot1974	882	0	1	0	1.8	2	2	3.6	10.8	sig
prot1975	503	2	0	0	9	1	0	3	0	ns
prot1976	350	0	0	0	0	1	1	2.4	1.2	ns
prot1977	277	0	0	0	0	0	2	0	0	ns
prot1978	251	1	1	1.8	0	0	1	3.6	0	ns
prot1979	223	1	1	6	3	0	1	3	0	ns
prot1980	109	1	4	3.6	3.6	3	0	3.6	2.4	ns
prot1981	1093	3	1	4	2	2	4	4	4	ns
prot1982	123	6	5	0	1.8	1	6	1.8	1.8	ns
prot1983	160	2	0	15	3	0	1	9	9	ns
prot1984	160	1	1	1.2	1.2	1	0	3.6	1.2	ns
prot1985	433	1	1	4	2	3	0	4	0	ns
prot1986	214	1	3	0	1.8	3	3	0	1.8	ns
prot1987	114	0	2	9	6	0	1	3	6	ns
prot1988	178	2	1	1.2	6	3	6	7.2	3.6	sig
prot1989	248	2	1	0	0	1	1	2	2	ns
prot1990	49	4	1	1.8	1.8	2	3	7.2	1.8	ns
prot1991	86	1	3	0	6	3	1	9	0	ns
prot1992	335	2	2	0	2.4	1	0	1.2	3.6	ns
prot1993	171	3	1	6	8	2	4	2	2	ns
prot1994	214	1	1	1.8	3.6	1	3	0	1.8	ns
prot1995	108	2	0	3	6	0	2	0	0	ns
prot1996	115	1	0	2.4	0	2	2	2.4	4.8	sig
prot1997	96	1	0	2	2	4	1	6	2	ns
prot1998	82	1	1	3.6	1.8	1	0	1.8	1.8	ns
prot1999	365	2	4	6	0	1	2	9	6	ns
[truncated: 1,549 more rows]
