# Supplementary material for: Protein complex-based analysis is resistant to the obfuscating consequences of batch effects --- a case study in clinical proteomics
Source: BMC Genomics. 2017 Mar 14;18(Suppl 2):142. doi: 10.1186/s12864-017-3490-3 (PMC5374662; doi:10.1186/s12864-017-3490-3)
Supplement: Supplementary file 2 — Simulated data D2.2H. (ZIP 3730 kb) [file 12864_2017_3490_MOESM2_ESM.zip › D2.2.346.txt]

protLen	X0	X0.1	X0.2	X0.3	X1	X1.1	X1.2	X1.3	sig
prot1	1338	947	883	1808	1766	882	869	1694	1822	ns
prot2	2199	21	42	28.8	38.4	38	21	45.6	26.4	ns
prot3	1538	34	34	57.6	61.2	63	129	199.8	124.2	sig
prot4	2319	18	16	46.5	27	38	41	60	54	sig
prot5	1392	53	56	70	64	120	76	212	160	sig
prot6	1985	26	32	38.4	33.6	32	38	26.4	40.8	ns
prot7	1262	43	46	68.4	99	55	54	57.6	86.4	ns
prot8	3862	16	14	16.5	27	17	19	22.5	16.5	ns
prot9	1295	48	49	92	84	49	45	100	106	ns
prot10	4287	12	8	19.2	9.6	9	9	13.2	10.8	ns
prot11	1277	34	39	66.6	68.4	40	51	59.4	63	ns
prot12	3587	5	6	10.5	10.5	8	7	7.5	7.5	ns
prot13	774	82	74	174	138	148	113	216	188	sig
prot14	1960	4	8	6	4.8	6	4	7.2	7.2	ns
prot15	858	70	50	97.2	127.8	59	62	124.2	102.6	ns
prot16	693	78	87	132	106.5	82	63	111	121.5	ns
prot17	748	63	56	126	120	171	189	360	378	sig
prot18	875	50	45	56.4	68.4	44	70	57.6	67.2	sig
prot19	1755	12	16	23.4	23.4	13	14	21.6	14.4	ns
prot20	839	45	29	52.5	79.5	34	41	48	49.5	ns
prot21	857	22	28	54	60	31	30	48	52	ns
prot22	1248	31	28	22.8	26.4	37	24	27.6	38.4	ns
prot23	1308	13	20	36	32.4	14	18	23.4	27	ns
prot24	1260	15	20	10.5	24	24	32	30	21	sig
prot25	1487	6	6	16	18	5	10	14	18	ns
prot26	477	95	85	103.2	99.6	91	107	110.4	106.8	ns
prot27	1324	28	26	36	43.2	27	21	43.2	36	ns
prot28	997	23	17	18	19.5	19	19	24	31.5	ns
prot29	623	87	87	218	188	106	105	212	222	ns
prot30	657	99	103	117.6	116.4	103	100	116.4	134.4	ns
prot31	1735	8	8	36	16.2	19	12	30.6	32.4	ns
prot32	904	13	19	12	9	19	15	19.5	16.5	ns
prot33	446	192	191	360	350	190	184	408	366	ns
prot34	262	190	186	223.2	234	187	179	225.6	216	ns
prot35	682	97	110	185.4	192.6	111	105	194.4	158.4	ns
prot36	742	44	47	61.5	81	68	80	138	112.5	sig
prot37	630	36	35	44	68	36	49	62	56	ns
prot38	672	28	25	27.6	21.6	29	38	39.6	40.8	ns
prot39	1056	28	27	43.2	32.4	28	31	55.8	52.2	ns
prot40	1098	27	20	37.5	43.5	28	19	43.5	27	ns
prot41	1192	17	17	14	32	11	8	28	28	ns
prot42	1888	12	20	9.6	12	39	42	32.4	46.8	sig
prot43	500	179	152	324	304.2	316	320	655.2	554.4	sig
prot44	610	64	59	72	73.5	56	57	70.5	85.5	ns
prot45	543	35	31	60	58	32	41	80	72	ns
prot46	685	27	28	36	43.2	23	21	31.2	28.8	ns
prot47	546	17	31	43.2	57.6	28	39	39.6	61.2	ns
prot48	1311	11	13	21	21	18	33	54	45	sig
prot49	1047	13	11	18	18	31	25	40	32	sig
prot50	491	138	136	168	154.8	495	402	522	554.4	sig
prot51	654	65	63	145.8	144	81	79	163.8	117	ns
prot52	639	63	54	93	94.5	59	48	93	81	ns
prot53	740	54	53	88	100	64	79	136	130	sig
prot54	1143	20	22	19.2	16.8	23	13	21.6	13.2	ns
prot55	966	17	15	34.2	32.4	23	36	19.8	41.4	sig
prot56	1042	17	12	18	18	12	14	21	10.5	ns
prot57	2166	7	6	20	12	14	20	28	40	sig
prot58	443	26	34	21.6	48	38	51	50.4	36	sig
prot59	589	22	25	45	48.6	21	26	57.6	37.8	ns
prot60	740	15	20	31.5	30	90	51	58.5	67.5	sig
prot61	532	21	24	42	42	18	18	42	32	ns
prot62	740	14	10	15.6	12	14	15	14.4	12	ns
prot63	727	10	10	21.6	39.6	10	10	19.8	16.2	ns
prot64	1585	8	9	12	18	10	7	13.5	12	ns
prot65	479	225	228	480	456	412	443	820	846	sig
prot66	364	154	169	183.6	170.4	150	175	178.8	181.2	ns
prot67	433	142	151	293.4	280.8	169	143	270	289.8	ns
prot68	346	150	146	196.5	243	157	161	199.5	231	ns
prot69	545	101	99	212	188	105	114	174	170	ns
prot70	472	71	85	82.8	106.8	131	149	159.6	202.8	sig
prot71	478	46	67	88.2	95.4	94	104	176.4	176.4	sig
prot72	413	53	48	75	84	47	57	70.5	48	ns
prot73	496	41	43	78	80	32	44	78	60	ns
prot74	630	35	46	51.6	52.8	36	36	38.4	42	ns
prot75	544	24	34	36	27	29	24	52.2	48.6	ns
prot76	880	19	14	13.5	13.5	17	8	34.5	16.5	ns
prot77	684	11	8	14	16	15	7	24	16	ns
prot78	988	6	11	6	18	6	13	16.8	10.8	ns
prot79	430	74	56	136.8	108	66	58	127.8	111.6	ns
prot80	707	26	33	37.5	43.5	31	30	43.5	46.5	ns
prot81	418	29	19	44	56	14	30	36	58	ns
prot82	820	14	16	19.2	15.6	27	20	21.6	27.6	sig
prot83	1450	7	10	14.4	14.4	9	5	16.2	5.4	ns
prot84	500	81	77	108	105	69	58	136.5	97.5	ns
prot85	451	59	62	86	92	67	64	112	126	ns
prot86	757	34	36	36	39.6	31	34	34.8	44.4	sig
prot87	539	28	18	41.4	21.6	22	22	36	50.4	ns
prot88	455	16	16	28.5	25.5	16	18	18	31.5	ns
prot89	646	14	22	30	24	60	30	90	114	sig
prot90	533	9	10	9.6	13.2	33	21	25.2	28.8	sig
prot91	1101	1	1	12.6	7.2	8	5	18	7.2	ns
prot92	375	174	167	246	291	192	191	268.5	280.5	ns
prot93	477	111	118	226	226	111	142	220	214	ns
prot94	440	75	81	88.8	112.8	66	69	84	96	ns
prot95	445	64	67	129.6	122.4	79	60	118.8	149.4	sig
prot96	373	47	57	70.5	73.5	55	53	84	69	ns
prot97	606	29	31	76	60	36	39	66	64	ns
prot98	343	27	18	27.6	28.8	69	66	100.8	90	sig
prot99	403	19	21	41.4	30.6	14	24	43.2	36	ns
prot100	591	16	12	24	24	23	19	42	33	ns
prot101	641	13	10	20	24	10	8	24	22	ns
prot102	583	8	11	8.4	9.6	15	8	13.2	8.4	ns
prot103	544	8	10	16.2	25.2	17	10	23.4	25.2	ns
prot104	2137	5	10	6	9	8	6	7.5	15	ns
prot105	375	34	36	74	88	42	33	82	84	ns
prot106	454	36	38	36	51.6	74	94	69.6	99.6	sig
prot107	472	39	26	54	52.2	36	30	48.6	52.2	ns
prot108	517	30	36	43.5	63	19	26	42	42	ns
prot109	464	32	27	54	52	26	30	40	34	ns
prot110	637	21	17	12	26.4	23	14	15.6	22.8	ns
prot111	423	17	20	32.4	36	10	9	32.4	36	ns
prot112	414	16	12	24	22.5	15	8	10.5	24	ns
prot113	898	8	19	28	26	6	12	24	40	ns
prot114	498	10	17	15.6	13.2	48	51	28.8	61.2	sig
prot115	580	12	15	21.6	14.4	12	13	25.2	30.6	ns
prot116	448	12	9	18	18	10	10	16.5	12	ns
prot117	569	13	8	20	16	11	8	18	14	ns
prot118	1032	5	4	2.4	10.8	10	10	7.2	6	sig
prot119	357	89	105	171	176.4	99	104	149.4	171	ns
prot120	231	52	55	106.5	109.5	68	51	94.5	81	ns
prot121	372	49	54	108	100	44	43	62	96	ns
prot122	375	37	44	56.4	39.6	40	38	44.4	57.6	ns
prot123	507	40	45	72	81	58	41	84.6	117	sig
prot124	411	24	31	57	42	24	31	48	49.5	ns
prot125	374	27	17	48	38	19	19	42	50	ns
prot126	827	17	10	13.2	9.6	19	7	21.6	20.4	ns
prot127	774	11	12	25.2	27	14	14	37.8	19.8	ns
prot128	576	8	7	15	13.5	6	3	9	9	ns
prot129	413	12	13	26	24	10	25	22	6	ns
prot130	569	6	9	20.4	14.4	9	13	13.2	16.8	ns
prot131	590	8	5	21.6	21.6	9	11	16.2	23.4	ns
prot132	774	4	15	10.5	9	33	24	4.5	27	sig
prot133	1023	4	10	34	14	9	9	24	18	ns
prot134	803	5	1	8.4	3.6	6	3	7.2	25.2	sig
prot135	242	60	44	115.2	106.2	70	64	113.4	91.8	ns
prot136	439	67	74	79.5	79.5	100	80	112.5	117	sig
prot137	318	58	55	106	100	46	55	126	112	ns
prot138	278	56	61	80.4	64.8	58	59	64.8	80.4	ns
prot139	309	48	49	70.2	77.4	49	65	72	91.8	ns
prot140	568	44	25	36	52.5	39	39	60	55.5	ns
prot141	316	24	32	86	70	31	42	50	54	ns
prot142	283	33	25	45.6	48	28	41	40.8	51.6	sig
prot143	608	29	23	46.8	37.8	18	20	54	36	ns
prot144	673	21	12	31.5	37.5	26	19	33	27	ns
prot145	414	19	17	28	48	16	28	52	36	sig
prot146	707	23	23	19.2	21.6	19	19	16.8	27.6	ns
prot147	406	17	17	18	36	8	16	19.8	28.8	ns
prot148	510	12	14	13.5	13.5	15	7	28.5	21	ns
prot149	500	14	12	32	34	19	14	34	32	sig
prot150	350	13	13	9.6	15.6	9	5	13.2	16.8	ns
prot151	683	17	17	23.4	23.4	9	16	23.4	32.4	ns
prot152	569	12	14	10.5	12	4	5	12	12	ns
prot153	450	11	5	28	32	13	9	22	22	ns
prot154	399	9	9	7.2	8.4	8	8	13.2	12	ns
prot155	713	5	9	12.6	7.2	1	9	10.8	18	ns
prot156	564	11	7	24	9	9	6	10.5	18	ns
prot157	1149	9	10	10	18	5	5	24	10	ns
prot158	721	7	4	3.6	7.2	7	0	3.6	16.8	ns
prot159	260	196	201	351	387	192	199	356.4	360	ns
prot160	372	164	134	207	189	153	151	246	199.5	ns
prot161	297	112	94	152	168	103	114	218	216	sig
prot162	276	50	52	68.4	56.4	63	52	61.2	66	ns
prot163	480	26	36	52.2	54	30	38	54	55.8	ns
prot164	299	33	26	58.5	49.5	42	24	61.5	42	ns
prot165	317	25	30	38	38	22	31	56	42	ns
prot166	437	22	31	27.6	30	26	19	26.4	27.6	ns
prot167	537	25	22	43.2	45	19	18	30.6	39.6	ns
prot168	228	22	15	21	36	19	11	27	36	ns
prot169	289	18	19	52	28	19	22	24	40	ns
prot170	341	18	11	15.6	21.6	57	42	72	61.2	sig
prot171	445	24	22	28.8	30.6	9	23	25.2	21.6	ns
prot172	458	15	9	28.5	31.5	11	12	15	16.5	ns
prot173	450	16	9	26	32	28	32	20	40	sig
prot174	588	16	12	15.6	10.8	8	20	13.2	19.2	ns
prot175	761	11	13	21.6	25.2	15	10	21.6	18	ns
prot176	519	13	6	16.5	15	6	10	10.5	16.5	ns
prot177	1216	8	9	26	22	7	16	14	12	ns
prot178	605	10	14	9.6	10.8	9	13	13.2	10.8	ns
prot179	748	9	13	19.8	12.6	7	8	14.4	19.8	ns
prot180	460	10	10	9	18	11	7	12	12	ns
prot181	645	11	9	10	26	4	10	12	16	ns
prot182	528	6	6	8.4	6	8	10	19.2	12	sig
prot183	958	7	4	9	10.8	5	8	12.6	10.8	ns
prot184	4213	3	4	1.5	7.5	5	2	3	1.5	ns
prot185	1921	3	1	10	12	4	1	10	6	ns
prot186	333	150	135	174	160.8	132	138	116.4	142.8	ns
prot187	229	103	91	198	210.6	100	98	203.4	194.4	ns
prot188	413	48	45	73.5	82.5	56	37	63	75	ns
prot189	437	35	41	50	68	44	43	54	72	ns
prot190	459	28	32	31.2	19.2	21	29	34.8	38.4	ns
prot191	170	31	35	61.2	61.2	32	32	66.6	46.8	ns
prot192	200	36	34	49.5	61.5	55	37	78	64.5	sig
prot193	396	33	32	84	70	29	35	78	92	ns
prot194	219	18	16	22.8	22.8	27	20	30	31.2	ns
prot195	509	19	26	45	36	81	66	91.8	86.4	sig
prot196	255	15	18	30	40.5	19	17	43.5	33	ns
prot197	343	22	19	22	66	38	23	40	28	sig
prot198	453	27	9	16.8	15.6	20	17	26.4	15.6	ns
prot199	418	21	11	9	30.6	18	16	37.8	25.2	ns
prot200	506	20	14	19.5	16.5	10	14	15	27	ns
prot201	545	14	15	30	26	12	14	30	22	ns
prot202	406	8	10	14.4	20.4	11	14	9.6	10.8	ns
prot203	586	13	16	32.4	19.8	16	13	21.6	27	ns
prot204	570	9	6	13.5	15	11	9	13.5	15	ns
prot205	868	11	12	36	16	12	12	12	12	ns
prot206	508	5	8	12	8.4	6	13	6	12	ns
prot207	715	6	7	10.8	10.8	5	2	10.8	19.8	ns
prot208	622	13	6	12	9	7	9	6	9	ns
prot209	463	9	6	14	10	11	6	20	16	ns
prot210	756	5	10	7.2	13.2	6	4	9.6	12	ns
prot211	520	6	8	18	12.6	6	6	7.2	16.2	ns
prot212	858	4	6	6	4.5	6	2	4.5	3	ns
prot213	463	6	2	8	6	18	9	12	24	sig
prot214	248	80	88	98.4	102	81	80	114	117.6	ns
prot215	386	50	43	113.4	84.6	42	42	73.8	97.2	ns
prot216	252	40	53	70.5	72	49	44	82.5	73.5	ns
prot217	271	42	50	86	90	60	44	128	106	ns
prot218	367	38	46	51.6	64.8	39	40	60	55.2	ns
prot219	335	43	57	63	54	31	53	66.6	104.4	ns
prot220	600	32	41	61.5	42	35	38	58.5	46.5	ns
prot221	232	50	35	74	48	23	44	74	60	ns
prot222	273	32	45	48	39.6	60	57	69.6	82.8	sig
prot223	243	26	28	68.4	57.6	51	21	63	52.2	ns
prot224	223	30	35	46.5	52.5	26	33	52.5	40.5	ns
prot225	250	23	25	40	58	40	46	104	84	sig
prot226	223	27	26	26.4	33.6	24	34	22.8	34.8	ns
prot227	289	20	28	48.6	48.6	25	18	54	41.4	ns
prot228	378	19	21	45	30	20	19	34.5	33	ns
prot229	410	19	18	44	38	15	21	22	28	ns
prot230	389	24	24	24	21.6	13	19	27.6	36	ns
prot231	610	14	22	39.6	39.6	21	21	23.4	32.4	ns
prot232	243	17	18	22.5	18	21	27	27	39	sig
prot233	397	19	17	22	28	4	5	34	16	ns
prot234	229	9	16	9.6	9.6	11	13	14.4	13.2	ns
prot235	321	15	9	12.6	10.8	13	10	21.6	23.4	ns
prot236	447	8	6	25.5	12	12	9	27	22.5	ns
prot237	272	7	14	40	22	17	15	18	26	ns
prot238	645	11	7	13.2	13.2	8	17	20.4	12	sig
prot239	709	8	7	14.4	12.6	13	11	25.2	16.2	sig
prot240	513	14	9	13.5	13.5	11	15	9	22.5	ns
prot241	314	12	11	12	8	11	9	6	20	ns
prot242	388	8	6	6	10.8	18	12	28.8	14.4	sig
prot243	956	1	4	1.8	5.4	8	8	14.4	10.8	sig
prot244	128	221	224	358.5	387	247	253	345	355.5	ns
prot245	197	68	79	154	110	64	54	160	138	ns
prot246	334	73	66	70.8	78	65	59	63.6	70.8	ns
prot247	175	54	59	95.4	73.8	40	67	104.4	115.2	sig
prot248	162	51	53	85.5	81	66	56	82.5	82.5	ns
prot249	305	30	29	64	76	38	21	60	76	ns
prot250	312	40	41	64.8	54	45	38	46.8	38.4	ns
prot251	300	33	30	77.4	63	64	90	97.2	144	sig
prot252	127	37	36	52.5	52.5	43	49	63	85.5	ns
prot253	191	30	35	66	82	38	39	68	62	ns
prot254	211	35	44	42	39.6	33	33	38.4	43.2	ns
prot255	199	28	27	64.8	77.4	33	28	59.4	75.6	ns
prot256	266	27	32	64.5	46.5	32	34	51	49.5	ns
prot257	322	27	20	44	48	38	41	64	76	sig
prot258	313	23	25	31.2	34.8	46	42	74.4	48	sig
prot259	286	20	16	34.2	41.4	25	12	39.6	41.4	ns
prot260	265	14	8	21	19.5	18	14	21	22.5	ns
prot261	466	16	18	28	30	16	19	46	48	ns
prot262	455	15	14	19.2	20.4	17	19	19.2	21.6	ns
prot263	185	12	17	36	19.8	19	22	34.2	30.6	ns
prot264	209	16	12	21	16.5	34	34	48	45	sig
prot265	433	18	18	24	20	19	14	32	24	ns
prot266	247	19	26	22.8	26.4	17	19	18	20.4	ns
prot267	331	13	15	25.2	18	17	7	23.4	30.6	ns
prot268	452	6	14	13.5	15	13	14	15	25.5	ns
prot269	348	14	10	18	26	7	10	28	20	ns
prot270	533	9	7	6	12	11	7	14.4	9.6	ns
prot271	342	8	10	32.4	18	9	10	21.6	18	ns
prot272	229	6	13	12	24	18	12	18	22.5	sig
prot273	581	11	13	22	26	14	10	22	28	ns
prot274	389	14	8	7.2	6	11	9	10.8	14.4	ns
prot275	368	7	8	10.8	12.6	22	22	28.8	25.2	sig
prot276	350	6	6	4.5	9	10	9	10.5	7.5	ns
prot277	502	8	8	16	10	8	7	22	28	ns
prot278	588	9	11	9.6	8.4	5	8	6	6	ns
prot279	404	6	5	16.2	23.4	10	10	12.6	18	ns
prot280	281	11	11	4.5	6	4	4	7.5	9	ns
prot281	475	6	8	12	10	8	5	10	12	ns
prot282	264	4	2	10.8	7.2	11	2	6	14.4	ns
prot283	428	6	6	7.2	7.2	5	6	12.6	10.8	ns
prot284	605	7	8	13.5	9	9	4	18	16.5	ns
prot285	546	4	6	14	22	5	4	14	8	sig
prot286	393	9	5	4.8	4.8	5	4	9.6	14.4	ns
prot287	651	5	9	7.2	7.2	10	15	10.8	7.2	sig
prot288	386	7	5	12	7.5	6	5	4.5	7.5	ns
prot289	127	191	193	380	422	206	197	364	346	ns
prot290	307	158	148	188.4	175.2	131	142	200.4	194.4	ns
prot291	151	66	72	144	129.6	55	69	118.8	129.6	ns
prot292	246	37	44	55.5	73.5	43	29	52.5	46.5	ns
prot293	201	36	29	58	58	28	48	66	74	ns
prot294	295	32	34	55.2	42	27	30	32.4	44.4	ns
prot295	377	28	35	59.4	41.4	42	36	102.6	48.6	sig
prot296	232	22	20	54	46.5	22	30	46.5	52.5	ns
prot297	333	21	20	48	44	23	36	50	36	ns
prot298	276	15	29	33.6	25.2	24	29	24	38.4	ns
prot299	225	30	20	32.4	48.6	21	24	46.8	36	ns
prot300	152	23	19	30	25.5	17	21	36	37.5	ns
prot301	268	20	17	46	60	40	22	78	68	sig
prot302	261	19	26	30	25.2	26	24	26.4	33.6	ns
prot303	234	14	19	50.4	41.4	24	18	46.8	30.6	ns
prot304	203	13	16	30	15	12	13	12	25.5	ns
prot305	277	22	19	28	22	20	15	30	30	ns
prot306	224	18	11	18	15.6	25	43	37.2	34.8	sig
prot307	260	18	18	27	30.6	21	31	23.4	37.8	ns
prot308	278	11	19	25.5	25.5	22	13	24	33	ns
prot309	420	15	17	32	36	21	15	34	38	ns
prot310	424	14	20	12	14.4	11	14	12	18	ns
prot311	219	14	15	25.2	27	16	23	46.8	36	sig
prot312	277	10	11	12	13.5	21	10	15	21	ns
prot313	279	10	7	24	20	7	6	16	20	ns
prot314	558	7	5	19.2	12	11	10	9.6	8.4	ns
prot315	822	12	9	12.6	23.4	11	16	23.4	32.4	sig
prot316	423	9	14	21	15	12	11	24	27	ns
prot317	301	8	7	20	14	10	7	12	12	ns
prot318	477	13	6	10.8	13.2	8	12	19.2	7.2	ns
prot319	354	10	8	21.6	14.4	5	8	23.4	9	ns
prot320	538	10	10	15	18	10	8	15	9	ns
prot321	330	9	12	26	26	10	11	16	22	ns
prot322	345	7	17	10.8	8.4	7	7	9.6	1.2	ns
prot323	290	6	8	14.4	18	9	9	10.8	12.6	ns
prot324	587	14	5	15	10.5	6	8	9	10.5	ns
prot325	416	4	7	16	12	7	6	8	12	ns
prot326	806	9	7	9.6	13.2	5	7	10.8	7.2	ns
prot327	243	13	5	14.4	19.8	8	6	21.6	21.6	ns
prot328	674	4	5	7.5	6	6	2	9	13.5	ns
prot329	297	8	10	14	14	12	6	8	22	ns
prot330	558	5	10	7.2	4.8	12	5	9.6	9.6	ns
prot331	340	4	6	7.2	3.6	7	9	9	3.6	ns
prot332	546	4	8	15	7.5	7	6	7.5	13.5	ns
prot333	193	6	7	8	14	5	5	18	20	ns
prot334	641	3	4	9.6	8.4	4	2	2.4	9.6	ns
prot335	452	10	3	7.2	5.4	4	2	9	3.6	ns
prot336	481	5	2	6	9	18	9	13.5	31.5	sig
prot337	355	4	6	6	16	2	1	2	14	ns
prot338	530	6	3	3.6	6	2	6	6	12	ns
prot339	374	1	5	5.4	9	9	8	9	10.8	ns
prot340	253	8	6	6	7.5	5	12	9	6	ns
prot341	442	6	3	4	8	4	4	2	6	ns
prot342	861	5	5	6	4.8	3	4	7.2	3.6	ns
prot343	413	4	3	3.6	5.4	3	4	7.2	9	ns
prot344	648	1	5	3	4.5	3	3	3	4.5	ns
prot345	719	2	4	8	6	4	2	10	8	ns
prot346	786	9	4	3.6	4.8	3	3	3.6	4.8	ns
prot347	596	5	4	12.6	1.8	4	6	12.6	9	ns
prot348	777	4	2	12	9	8	3	4.5	1.5	ns
prot349	798	1	0	4	14	2	10	10	8	sig
prot350	141	235	209	253.2	280.8	206	230	272.4	226.8	ns
prot351	221	139	138	259.2	262.8	142	155	297	235.8	ns
prot352	283	63	64	96	97.5	60	74	102	75	ns
prot353	246	70	68	132	118	71	63	142	130	ns
prot354	212	42	52	32.4	67.2	37	36	56.4	57.6	ns
prot355	219	29	29	55.8	48.6	46	42	64.8	79.2	ns
prot356	448	26	33	60	39	39	30	61.5	37.5	ns
prot357	351	40	38	62	72	44	38	76	86	sig
prot358	161	19	34	33.6	32.4	26	35	43.2	37.2	ns
prot359	178	37	29	46.8	45	41	31	45	54	ns
prot360	178	23	19	39	39	17	28	36	42	ns
prot361	250	23	24	36	50	30	39	76	68	sig
prot362	238	30	14	32.4	30	18	23	32.4	27.6	ns
prot363	261	25	13	28.8	52.2	27	17	52.2	39.6	ns
prot364	194	15	22	25.5	28.5	17	14	43.5	24	ns
prot365	234	13	30	42	48	15	27	40	48	ns
prot366	337	20	22	19.2	21.6	21	28	21.6	20.4	ns
prot367	296	23	21	19.8	32.4	24	18	46.8	43.2	sig
prot368	248	10	14	16.5	13.5	11	14	21	27	ns
prot369	311	12	14	16	30	12	19	32	30	ns
prot370	224	19	14	14.4	20.4	13	12	20.4	22.8	ns
prot371	279	19	10	34.2	36	11	18	25.2	25.2	ns
prot372	471	13	18	28.5	28.5	14	13	27	30	ns
prot373	218	10	8	16	22	8	6	24	26	ns
prot374	249	13	13	12	24	20	25	40.8	32.4	sig
prot375	312	18	21	25.2	28.8	10	16	21.6	18	ns
prot376	402	11	14	27	9	17	18	21	22.5	ns
prot377	196	15	15	46	22	20	22	36	44	sig
prot378	285	13	15	14.4	20.4	20	13	13.2	15.6	ns
prot379	292	9	19	25.2	19.8	12	11	36	18	ns
prot380	227	12	8	27	16.5	14	12	15	22.5	ns
prot381	322	7	15	34	26	12	9	22	12	ns
prot382	449	15	7	8.4	24	7	16	9.6	7.2	ns
prot383	373	13	11	16.2	12.6	8	10	25.2	16.2	ns
prot384	239	8	13	6	12	11	10	18	9	ns
prot385	235	9	11	16	18	5	10	12	24	ns
prot386	267	13	6	8.4	14.4	7	7	21.6	20.4	ns
prot387	262	6	12	21.6	16.2	7	7	14.4	9	ns
prot388	241	6	6	13.5	15	0	5	16.5	10.5	ns
prot389	315	7	10	10	16	6	16	26	16	sig
prot390	997	7	6	10.8	12	6	5	7.2	10.8	ns
prot391	392	9	5	10.8	14.4	9	8	9	16.2	ns
prot392	558	12	6	16.5	7.5	5	13	15	6	ns
prot393	468	3	5	8	10	6	18	30	36	sig
prot394	253	9	9	6	3.6	12	12	12	7.2	sig
prot395	248	8	5	12.6	21.6	5	10	18	21.6	ns
prot396	527	10	7	13.5	16.5	20	20	30	24	sig
prot397	432	4	8	10	16	7	6	12	8	ns
prot398	455	2	8	6	4.8	7	7	4.8	7.2	ns
prot399	529	8	5	12.6	1.8	4	6	9	1.8	ns
prot400	375	6	8	9	3	2	5	10.5	15	ns
prot401	287	9	0	12	4	8	7	12	8	ns
prot402	332	4	8	3.6	9.6	12	1	8.4	6	sig
prot403	541	8	4	10.8	10.8	14	14	7.2	25.2	sig
prot404	280	4	6	7.5	10.5	3	15	15	9	sig
prot405	458	3	6	16	6	11	4	12	16	ns
prot406	291	8	4	8.4	6	7	4	2.4	3.6	ns
prot407	548	4	6	9	10.8	20	14	32.4	10.8	sig
prot408	292	2	7	7.5	1.5	9	1	3	1.5	ns
prot409	559	5	4	10	8	4	8	10	12	ns
prot410	859	1	2	10.8	2.4	2	2	6	2.4	ns
prot411	484	6	1	3.6	7.2	3	4	9	9	ns
prot412	117	141	143	195	204	153	142	211.5	214.5	ns
prot413	182	129	119	272	268	128	128	292	308	ns
prot414	226	120	107	132	124.8	105	116	145.2	108	ns
prot415	179	90	90	147.6	145.8	68	78	122.4	147.6	ns
prot416	129	58	61	87	114	174	195	310.5	333	sig
prot417	222	51	45	72	86	45	56	120	104	ns
prot418	353	36	50	48	56.4	135	108	126	144	sig
prot419	157	44	39	72	79.2	48	43	93.6	91.8	ns
prot420	376	22	26	31.5	42	42	40	66	54	sig
prot421	429	27	27	56	46	32	24	56	74	ns
prot422	182	21	23	25.2	22.8	25	17	27.6	34.8	ns
prot423	187	23	31	30.6	39.6	18	22	45	37.8	ns
prot424	206	22	25	30	37.5	39	36	58.5	58.5	sig
prot425	319	17	16	42	24	36	19	52	52	ns
prot426	533	23	26	28.8	15.6	16	15	24	34.8	ns
prot427	182	14	28	41.4	28.8	22	18	23.4	36	ns
prot428	260	20	28	36	28.5	51	45	90	76.5	sig
prot429	181	27	18	12	34	22	20	54	36	ns
prot430	246	10	20	16.8	18	20	14	18	20.4	ns
prot431	156	17	16	19.8	25.2	17	20	34.2	32.4	ns
prot432	213	14	25	21	30	32	22	45	36	sig
prot433	295	15	5	16	32	7	8	28	28	ns
prot434	610	7	17	19.2	20.4	9	7	20.4	12	ns
prot435	152	10	26	36	14.4	18	12	30.6	21.6	ns
prot436	470	20	16	31.5	25.5	15	12	10.5	21	ns
prot437	278	11	11	18	16	15	14	32	22	ns
prot438	250	16	10	10.8	18	10	15	18	12	ns
prot439	265	12	18	34.2	23.4	10	14	27	10.8	ns
prot440	327	7	8	12	16.5	10	11	15	18	sig
prot441	577	13	10	20	28	12	7	28	16	ns
prot442	236	8	10	10.8	15.6	11	11	7.2	6	ns
prot443	347	9	8	16.2	14.4	12	5	18	19.8	ns
prot444	177	6	3	13.5	15	6	10	16.5	12	ns
prot445	261	4	3	18	18	15	9	8	26	ns
prot446	357	9	5	9.6	6	5	4	9.6	9.6	ns
prot447	379	8	14	14.4	25.2	18	9	32.4	27	sig
prot448	172	6	7	15	7.5	7	5	12	12	sig
prot449	161	4	13	6	24	6	8	22	24	ns
prot450	466	11	8	16.8	14.4	13	10	8.4	15.6	ns
prot451	165	3	5	12.6	14.4	4	8	7.2	16.2	ns
prot452	245	5	11	12	9	10	16	18	21	sig
prot453	222	6	9	14	16	7	7	22	22	ns
prot454	428	8	8	9.6	6	14	8	4.8	4.8	ns
prot455	227	5	9	12.6	12.6	4	7	16.2	9	ns
prot456	420	9	5	7.5	7.5	12	9	10.5	10.5	ns
prot457	171	5	6	16	12	24	6	12	20	sig
prot458	307	5	7	9.6	3.6	12	8	7.2	4.8	ns
prot459	230	11	4	14.4	9	2	7	12.6	5.4	ns
prot460	343	7	6	7.5	7.5	3	5	12	6	ns
prot461	441	6	9	10	24	8	12	22	16	ns
prot462	415	9	7	7.2	4.8	6	1	3.6	12	ns
prot463	270	0	4	12.6	19.8	5	2	10.8	12.6	ns
prot464	711	3	3	12	16.5	6	9	31.5	31.5	sig
prot465	321	6	4	20	18	10	6	14	22	ns
prot466	238	6	2	4.8	3.6	2	5	4.8	4.8	ns
prot467	320	7	4	21.6	9	4	13	19.8	12.6	sig
prot468	274	3	5	4.5	7.5	7	6	9	7.5	ns
prot469	364	10	5	10	12	7	4	12	14	ns
prot470	361	9	7	13.2	3.6	6	4	12	6	ns
prot471	262	4	7	10.8	5.4	6	8	9	3.6	ns
prot472	513	2	6	6	10.5	4	9	3	4.5	ns
prot473	569	4	2	10	4	6	5	8	16	sig
prot474	387	3	6	6	7.2	6	3	3.6	4.8	ns
prot475	447	2	4	10.8	12.6	10	2	5.4	5.4	ns
prot476	378	1	5	6	3	2	5	4.5	6	ns
prot477	251	4	2	8	6	5	2	8	12	ns
prot478	468	3	6	6	6	4	3	2.4	1.2	ns
prot479	544	4	5	7.2	3.6	6	3	7.2	9	ns
prot480	244	7	1	3	10.5	5	5	6	1.5	ns
prot481	327	7	0	8	4	5	6	4	6	ns
prot482	494	2	0	0	1.2	3	4	7.2	6	ns
prot483	192	196	144	298.8	302.4	173	163	275.4	311.4	ns
prot484	243	108	134	186	171	146	113	199.5	180	ns
prot485	149	35	47	88	98	44	41	100	80	ns
prot486	236	51	38	51.6	49.2	32	44	48	50.4	ns
prot487	134	33	36	68.4	82.8	40	36	68.4	70.2	ns
prot488	103	41	41	52.5	54	33	29	42	57	ns
prot489	103	33	40	96	78	40	44	74	82	ns
prot490	103	55	36	46.8	50.4	37	39	39.6	43.2	ns
prot491	271	33	30	64.8	81	33	33	64.8	59.4	ns
prot492	257	33	25	51	61.5	44	38	69	67.5	sig
prot493	174	11	20	30	18	20	23	24	36	ns
prot494	165	38	23	34.8	31.2	27	24	38.4	50.4	ns
prot495	251	15	11	30.6	36	15	25	32.4	32.4	ns
prot496	265	21	24	34.5	21	23	24	34.5	28.5	ns
prot497	193	29	16	48	32	63	81	162	120	sig
prot498	137	22	25	22.8	16.8	16	24	31.2	26.4	ns
prot499	149	23	15	28.8	39.6	20	21	48.6	48.6	ns
prot500	291	19	19	33	30	21	31	30	40.5	ns
prot501	227	10	16	32	38	19	10	52	48	ns
prot502	198	13	18	8.4	14.4	19	14	19.2	9.6	ns
prot503	194	15	15	30.6	36	20	15	30.6	27	ns
prot504	234	15	18	24	33	14	18	31.5	30	ns
prot505	247	17	15	22	24	14	9	28	26	ns
prot506	145	12	16	19.2	30	24	20	25.2	20.4	ns
prot507	141	10	10	25.2	16.2	20	15	61.2	28.8	sig
prot508	187	17	15	19.5	21	10	7	22.5	12	ns
prot509	165	10	20	34	26	15	17	34	22	ns
prot510	166	15	18	19.2	8.4	21	14	14.4	15.6	ns
prot511	225	17	15	21.6	30.6	12	16	19.8	25.2	ns
prot512	239	19	15	21	21	15	12	16.5	30	ns
prot513	275	20	14	24	36	18	14	20	10	ns
prot514	206	8	14	13.2	8.4	32	22	30	26.4	sig
prot515	322	12	16	23.4	23.4	19	18	36	32.4	ns
prot516	178	12	13	22.5	27	26	32	63	39	sig
prot517	227	16	11	26	32	12	10	28	30	ns
prot518	237	19	24	12	12	9	12	13.2	18	ns
prot519	254	6	13	18	23.4	20	16	28.8	19.8	ns
prot520	208	12	13	15	16.5	8	9	19.5	18	ns
prot521	153	11	12	30	20	8	16	18	22	ns
prot522	244	8	14	16.8	13.2	17	20	16.8	16.8	ns
prot523	287	11	5	12.6	23.4	13	11	10.8	10.8	ns
prot524	206	9	10	19.5	18	14	14	27	13.5	sig
prot525	244	9	5	20	34	7	12	10	14	ns
prot526	383	7	12	10.8	10.8	7	8	9.6	10.8	ns
prot527	184	7	5	21.6	19.8	15	12	16.2	18	ns
prot528	377	12	12	19.5	18	9	11	13.5	9	ns
prot529	355	13	11	24	14	28	34	20	36	sig
prot530	129	5	6	7.2	15.6	12	5	7.2	9.6	sig
prot531	162	10	7	16.2	16.2	11	5	23.4	18	ns
prot532	184	7	7	12	7.5	14	8	12	9	ns
prot533	347	7	7	30	12	13	8	8	30	ns
prot534	203	3	2	4.8	9.6	10	9	8.4	7.2	ns
prot535	1930	8	11	18	16.2	14	6	5.4	9	ns
prot536	316	8	7	6	13.5	12	8	7.5	6	ns
prot537	198	6	7	14	12	13	7	22	12	ns
prot538	250	4	7	7.2	12	4	7	6	7.2	ns
prot539	265	6	5	9	9	15	21	59.4	43.2	sig
prot540	469	10	10	9	21	7	8	10.5	10.5	ns
prot541	563	2	5	8	12	7	11	20	16	ns
prot542	290	6	5	10.8	4.8	12	12	19.2	21.6	sig
prot543	338	7	6	12.6	10.8	3	6	1.8	10.8	ns
prot544	449	4	6	12	13.5	3	6	9	7.5	ns
prot545	273	5	5	6	16	5	8	4	20	sig
prot546	412	5	5	13.2	7.2	5	8	6	7.2	ns
prot547	170	6	3	10.8	7.2	18	11	16.2	25.2	sig
prot548	478	5	8	6	10.5	8	10	15	7.5	sig
prot549	302	4	7	6	4	12	5	10	16	ns
prot550	167	6	4	8.4	6	10	5	2.4	6	sig
prot551	151	11	7	9	3.6	10	16	14.4	14.4	sig
prot552	816	4	8	4.5	6	7	5	9	6	ns
prot553	279	4	3	8	8	0	5	2	10	ns
prot554	320	3	5	6	6	5	5	6	6	ns
prot555	351	1	9	5.4	5.4	4	2	5.4	7.2	ns
prot556	242	8	6	4.5	12	12	15	13.5	22.5	sig
prot557	276	3	4	8	4	7	4	10	18	sig
prot558	565	8	5	6	8.4	4	5	7.2	3.6	ns
prot559	356	1	5	3.6	7.2	7	3	16.2	7.2	ns
prot560	162	1	4	3	6	7	1	6	4.5	ns
prot561	155	0	1	10	14	4	5	8	14	ns
prot562	484	4	4	2.4	7.2	4	10	2.4	12	sig
prot563	462	1	4	7.2	3.6	4	3	12.6	9	ns
prot564	989	5	4	4.5	0	15	3	27	13.5	sig
prot565	353	5	4	2	6	4	8	12	44	sig
prot566	382	2	3	6	4.8	8	7	2.4	3.6	ns
prot567	1092	5	2	3.6	9	8	3	7.2	3.6	sig
prot568	158	4	4	6	7.5	5	3	3	6	ns
prot569	829	3	3	6	8	4	1	10	4	ns
prot570	600	2	0	1.2	7.2	7	2	10.8	8.4	sig
prot571	743	6	1	12.6	5.4	3	4	3.6	0	ns
prot572	271	2	4	10.5	1.5	2	0	1.5	1.5	ns
prot573	774	4	4	6	8	4	2	4	6	ns
prot574	617	1	1	0	3.6	1	1	0	2.4	ns
prot575	120	163	161	264.6	309.6	154	167	293.4	347.4	ns
prot576	257	153	131	204	228	157	129	216	207	ns
prot577	138	157	142	276	246	296	272	548	496	sig
prot578	126	80	96	92.4	100.8	84	89	92.4	108	ns
prot579	126	94	103	145.8	140.4	87	108	144	156.6	ns
prot580	126	72	77	117	138	68	93	120	129	ns
prot581	126	100	76	186	140	129	136	304	220	sig
prot582	126	86	78	99.6	102	93	76	108	98.4	ns
prot583	126	90	88	147.6	147.6	87	91	122.4	162	ns
prot584	126	92	69	115.5	133.5	94	82	127.5	124.5	ns
prot585	433	87	88	196	156	69	89	152	150	ns
prot586	258	29	30	40.8	44.4	51	40	48	36	ns
prot587	219	28	27	61.2	64.8	23	35	41.4	52.2	ns
prot588	274	25	27	36	45	26	22	33	45	ns
prot589	211	18	17	40	42	18	27	48	38	ns
prot590	203	25	25	20.4	25.2	20	20	20.4	30	ns
prot591	210	25	24	46.8	41.4	31	36	55.8	52.2	sig
prot592	190	23	21	48	24	23	21	37.5	43.5	ns
prot593	164	19	16	46	50	56	40	68	72	sig
prot594	159	19	25	25.2	27.6	23	20	27.6	25.2	ns
prot595	171	17	24	27	23.4	90	72	124.2	91.8	sig
prot596	153	35	18	28.5	43.5	15	19	25.5	34.5	ns
prot597	176	27	18	46	58	42	44	88	72	sig
prot598	192	16	19	18	13.2	15	14	19.2	25.2	ns
prot599	352	17	17	23.4	21.6	16	13	32.4	36	ns
prot600	146	11	17	19.5	30	13	13	16.5	27	ns
prot601	323	10	15	32	26	14	20	18	28	ns
prot602	258	22	14	21.6	14.4	18	26	39.6	24	sig
prot603	152	12	11	21.6	14.4	21	16	32.4	30.6	ns
prot604	76	21	20	30	21	15	12	18	18	ns
prot605	128	18	14	34	46	10	21	40	36	ns
prot606	187	19	24	25.2	21.6	30	32	24	38.4	sig
prot607	160	16	18	23.4	32.4	12	14	34.2	28.8	ns
prot608	315	11	23	34.5	34.5	15	21	33	34.5	ns
prot609	129	17	9	20	28	11	10	22	26	ns
prot610	185	12	12	21.6	15.6	11	14	25.2	16.8	ns
prot611	146	11	10	32.4	12.6	40	32	43.2	21.6	sig
prot612	241	12	7	24	30	25	22	51	33	sig
prot613	222	22	23	22	22	14	15	30	24	ns
prot614	205	5	9	13.2	9.6	5	9	6	10.8	ns
prot615	240	10	11	28.8	21.6	12	23	25.2	30.6	sig
prot616	99	11	10	10.5	15	8	7	16.5	16.5	ns
prot617	643	13	7	12	30	11	13	18	8	ns
prot618	239	14	18	7.2	15.6	13	15	13.2	13.2	ns
prot619	383	15	12	30.6	21.6	9	5	9	32.4	ns
prot620	247	17	16	21	13.5	7	12	9	15	ns
prot621	189	5	10	18	22	11	8	16	28	ns
prot622	171	8	11	12	6	39	30	50.4	21.6	sig
prot623	326	15	8	21.6	25.2	9	6	19.8	9	ns
prot624	231	8	12	16.5	19.5	13	13	10.5	9	ns
prot625	153	9	11	30	34	39	27	90	60	sig
prot626	268	11	10	15.6	15.6	15	9	8.4	12	ns
prot627	204	14	6	14.4	9	7	8	10.8	16.2	ns
prot628	191	9	14	7.5	18	22	18	39	51	sig
prot629	114	10	12	22	24	8	18	40	36	sig
prot630	419	13	9	19.2	13.2	10	12	14.4	8.4	ns
prot631	141	11	7	28.8	21.6	16	11	27	19.8	ns
prot632	128	5	11	9	9	8	12	13.5	10.5	ns
prot633	164	14	5	12	16	7	6	14	12	ns
prot634	274	12	11	9.6	13.2	20	20	21.6	27.6	sig
prot635	188	7	19	14.4	19.8	14	13	19.8	25.2	sig
prot636	372	9	12	10.5	13.5	22	23	30	21	sig
prot637	365	9	10	18	16	15	27	54	30	sig
prot638	145	11	7	12	10.8	18	18	14.4	12	sig
prot639	159	8	12	5.4	12.6	14	10	19.8	16.2	ns
prot640	379	11	11	19.5	15	5	14	13.5	9	ns
prot641	190	7	9	12	22	10	13	12	24	ns
prot642	194	6	9	8.4	8.4	9	11	13.2	15.6	ns
prot643	178	2	12	18	12.6	7	13	9	18	sig
prot644	181	11	2	7.5	13.5	18	12	18	27	sig
prot645	321	6	10	34	14	10	8	10	20	ns
prot646	192	8	6	7.2	9.6	6	5	4.8	4.8	ns
prot647	352	8	8	25.2	14.4	6	8	10.8	19.8	sig
prot648	118	7	5	9	19.5	8	5	15	9	ns
prot649	410	7	7	18	6	2	8	6	10	ns
prot650	403	6	6	8.4	6	5	4	4.8	8.4	ns
prot651	199	7	5	19.8	12.6	5	16	14.4	18	sig
prot652	457	4	9	10.5	9	9	6	12	6	ns
prot653	221	5	5	10	10	9	4	14	10	ns
prot654	216	3	5	2.4	6	6	3	9.6	4.8	ns
prot655	217	4	7	12.6	9	10	7	9	10.8	ns
prot656	172	5	8	4.5	7.5	8	11	7.5	12	ns
prot657	268	6	11	14	12	6	7	12	8	ns
prot658	583	3	4	7.2	13.2	8	7	8.4	4.8	ns
prot659	229	7	10	10.8	21.6	6	11	18	18	ns
prot660	177	9	7	22.5	15	3	6	15	10.5	ns
prot661	142	7	5	12	16	6	7	12	20	ns
prot662	178	10	9	12	4.8	5	7	7.2	6	ns
prot663	111	6	7	7.2	16.2	5	3	5.4	14.4	ns
prot664	116	3	5	9	15	21	15	58.5	18	sig
prot665	325	4	7	6	18	11	20	18	18	sig
prot666	268	8	8	8.4	3.6	7	6	6	6	ns
prot667	599	10	10	9	3.6	5	6	14.4	16.2	ns
prot668	341	3	6	13.5	6	5	2	16.5	4.5	ns
prot669	172	4	6	12	24	3	6	6	10	ns
prot670	204	3	5	6	6	3	11	2.4	4.8	ns
prot671	171	1	4	3.6	14.4	6	5	18	5.4	ns
prot672	255	8	8	6	12	5	4	6	1.5	ns
prot673	180	8	5	10	4	3	4	6	6	ns
prot674	215	3	3	6	7.2	12	21	28.8	28.8	sig
prot675	211	7	9	10.8	9	14	16	28.8	25.2	sig
prot676	234	5	2	10.5	1.5	6	3	9	4.5	ns
prot677	214	4	4	6	12	6	6	10	12	ns
prot678	180	6	5	9.6	4.8	5	5	3.6	3.6	ns
prot679	292	5	3	5.4	9	3	3	14.4	9	ns
prot680	387	7	1	4.5	1.5	3	15	22.5	4.5	sig
prot681	283	4	7	12	12	3	4	16	8	ns
prot682	351	4	1	7.2	2.4	3	2	7.2	2.4	ns
prot683	502	1	4	10.8	7.2	5	5	12.6	5.4	ns
prot684	484	4	4	7.5	9	7	4	7.5	9	ns
prot685	345	4	6	12	12	8	8	6	10	ns
prot686	448	6	5	7.2	7.2	2	10	2.4	8.4	ns
prot687	277	5	12	3.6	7.2	9	12	27	27	sig
prot688	737	4	3	9	4.5	4	6	6	6	ns
prot689	159	4	4	2	4	2	1	4	4	ns
prot690	153	3	7	2.4	10.8	5	4	3.6	2.4	ns
prot691	321	4	6	5.4	5.4	7	8	10.8	1.8	ns
prot692	373	7	2	10.5	7.5	2	3	4.5	9	ns
prot693	124	5	2	6	2	8	4	4	16	ns
prot694	330	4	4	1.2	3.6	7	13	4.8	6	sig
prot695	319	4	5	5.4	14.4	12	2	14.4	3.6	sig
prot696	272	4	4	1.5	9	1	5	1.5	4.5	ns
prot697	296	2	4	8	16	5	5	12	10	ns
prot698	167	6	5	3.6	4.8	2	4	6	2.4	ns
prot699	832	1	6	5.4	5.4	5	7	5.4	16.2	ns
prot700	461	3	7	9	3	6	2	6	6	ns
prot701	152	5	4	6	10	6	4	10	6	ns
prot702	247	2	3	3.6	3.6	6	4	4.8	7.2	ns
prot703	311	3	2	5.4	12.6	3	2	1.8	3.6	ns
prot704	299	9	2	6	1.5	14	2	15	21	sig
prot705	383	1	1	2	8	5	5	10	4	sig
prot706	426	5	4	1.2	8.4	1	2	2.4	3.6	ns
prot707	155	2	4	7.2	7.2	3	7	9	7.2	ns
prot708	989	3	4	4.5	3	5	4	7.5	4.5	ns
prot709	187	8	3	4	2	2	5	6	4	ns
prot710	366	4	4	2.4	2.4	6	0	1.2	3.6	ns
prot711	715	1	0	7.2	5.4	2	1	5.4	7.2	ns
prot712	830	2	7	6	4.5	5	6	1.5	13.5	ns
prot713	177	1	1	6	6	1	2	2	2	ns
prot714	632	3	0	3.6	1.2	8	2	9.6	2.4	ns
prot715	444	3	3	7.2	9	2	2	7.2	5.4	ns
prot716	1241	4	4	4.5	4.5	3	1	3	1.5	ns
prot717	685	1	7	2	2	3	6	6	6	sig
prot718	387	2	4	3.6	4.8	6	6	2.4	2.4	sig
prot719	322	0	2	7.2	1.8	1	1	3.6	0	ns
prot720	735	0	0	1.5	3	3	1	4.5	1.5	ns
prot721	186	39	47	90	66	108	114	336	270	sig
prot722	156	33	42	64.8	38.4	36	48	57.6	37.2	ns
prot723	282	35	44	70.2	86.4	32	36	88.2	77.4	ns
prot724	140	40	41	49.5	34.5	65	59	84	73.5	sig
prot725	137	23	23	44	58	24	27	52	64	ns
prot726	124	32	27	33.6	24	23	25	36	28.8	ns
prot727	169	18	17	54	37.8	21	22	45	32.4	ns
prot728	142	26	22	31.5	33	31	28	25.5	48	ns
prot729	162	24	22	54	32	54	42	68	68	sig
prot730	200	24	19	30	18	31	43	37.2	48	sig
prot731	156	22	15	46.8	21.6	21	11	32.4	39.6	ns
prot732	306	8	19	30	19.5	10	14	30	24	ns
prot733	174	17	15	32	40	22	15	28	18	ns
prot734	194	25	17	18	21.6	17	14	26.4	20.4	ns
prot735	103	14	20	21.6	23.4	12	16	34.2	39.6	ns
prot736	172	14	16	18	18	10	15	21	21	ns
prot737	180	10	20	36	30	13	18	30	16	ns
prot738	184	11	18	19.2	15.6	14	12	8.4	16.8	ns
prot739	230	9	16	25.2	21.6	15	10	25.2	32.4	ns
prot740	187	10	20	30	24	28	30	39	39	sig
prot741	189	20	10	20	22	11	11	24	34	ns
prot742	180	25	10	18	20.4	17	10	18	18	ns
prot743	294	12	11	14.4	23.4	10	8	21.6	25.2	ns
prot744	186	14	15	13.5	13.5	11	11	22.5	12	ns
prot745	225	11	12	28	32	11	15	20	16	ns
prot746	174	10	15	21.6	14.4	23	11	38.4	34.8	sig
prot747	208	10	13	18	28.8	12	14	30.6	18	ns
prot748	217	11	10	18	13.5	10	11	13.5	16.5	ns
prot749	112	13	14	14	34	13	8	10	24	ns
prot750	206	11	16	12	10.8	11	11	14.4	10.8	ns
prot751	166	11	9	14.4	14.4	11	9	14.4	12.6	ns
prot752	113	11	8	12	16.5	15	6	27	22.5	sig
prot753	169	6	11	16	8	7	6	10	22	ns
prot754	313	10	14	9.6	16.8	11	15	16.8	3.6	ns
prot755	197	6	5	30.6	5.4	6	7	19.8	14.4	ns
prot756	124	5	5	9	9	8	8	10.5	6	ns
prot757	246	10	10	18	18	12	5	18	16	ns
prot758	258	4	12	15.6	14.4	23	23	10.8	21.6	sig
prot759	168	9	6	5.4	7.2	11	5	19.8	9	ns
prot760	260	9	6	10.5	12	6	6	9	10.5	ns
prot761	243	8	10	18	24	4	4	18	24	ns
prot762	124	6	6	10.8	12	16	20	26.4	24	sig
prot763	208	5	6	25.2	12.6	13	7	12.6	18	ns
prot764	217	7	8	10.5	9	6	6	6	6	ns
prot765	197	7	7	16	6	10	10	24	32	sig
prot766	177	3	6	7.2	6	8	7	8.4	9.6	ns
prot767	146	7	9	5.4	12.6	8	5	16.2	5.4	ns
prot768	157	2	3	6	9	4	8	9	12	sig
prot769	270	3	3	8	12	4	6	14	14	ns
prot770	264	8	6	8.4	8.4	6	7	10.8	13.2	ns
prot771	274	5	5	9	5.4	10	4	14.4	5.4	ns
prot772	156	8	7	9	12	9	14	12	4.5	sig
prot773	252	4	7	14	8	7	8	16	16	ns
prot774	356	3	6	10.8	3.6	18	16	7.2	19.2	sig
prot775	180	9	7	7.2	16.2	36	18	48.6	37.8	sig
prot776	251	7	8	1.5	6	2	5	3	6	ns
prot777	156	8	9	10	10	5	6	4	6	ns
prot778	227	7	9	6	4.8	5	9	7.2	6	ns
prot779	116	6	3	14.4	9	9	7	12.6	7.2	ns
prot780	154	7	8	7.5	7.5	13	13	6	27	sig
prot781	198	3	9	2	14	8	8	18	10	ns
prot782	236	6	8	3.6	8.4	4	9	3.6	7.2	ns
prot783	184	10	9	9	7.2	4	6	10.8	12.6	ns
prot784	122	7	9	4.5	10.5	6	1	9	10.5	ns
prot785	91	6	4	14	12	12	8	24	32	sig
prot786	274	6	6	6	7.2	14	11	15.6	10.8	sig
prot787	152	1	8	14.4	14.4	3	8	0	7.2	ns
prot788	162	7	2	3	4.5	1	5	4.5	9	ns
prot789	158	5	7	16	12	5	2	16	20	ns
prot790	463	6	5	2.4	9.6	6	8	10.8	8.4	ns
prot791	312	3	7	16.2	3.6	4	7	12.6	36	sig
prot792	261	2	5	6	1.5	1	2	6	3	ns
prot793	392	6	3	6	12	9	5	4	6	ns
prot794	182	10	5	3.6	9.6	7	3	6	6	ns
prot795	310	3	5	10.8	9	3	2	5.4	7.2	ns
prot796	382	5	4	12	9	8	3	7.5	4.5	ns
prot797	113	5	9	16	10	6	4	10	14	ns
prot798	111	6	6	4.8	9.6	6	8	8.4	2.4	sig
prot799	418	7	2	14.4	7.2	5	3	9	7.2	ns
prot800	185	7	2	6	9	6	4	3	7.5	ns
prot801	163	2	2	8	12	7	3	10	4	ns
prot802	238	2	8	12	9.6	7	1	9.6	6	ns
prot803	282	5	3	14.4	9	5	3	14.4	7.2	ns
prot804	305	4	5	7.5	6	2	3	7.5	13.5	ns
prot805	292	4	7	12	6	1	0	8	10	ns
prot806	427	3	3	7.2	4.8	2	5	3.6	7.2	ns
prot807	234	5	4	9	12.6	0	4	9	5.4	ns
prot808	233	6	5	10.5	9	5	5	9	12	sig
prot809	425	4	5	8	4	3	5	10	4	ns
prot810	95	5	1	3.6	6	5	3	2.4	3.6	ns
prot811	241	3	3	7.2	3.6	3	3	1.8	9	ns
prot812	201	2	1	9	0	2	3	7.5	9	ns
prot813	474	1	7	0	6	1	4	0	6	ns
prot814	437	2	4	4.8	6	5	6	6	2.4	ns
prot815	411	3	4	7.2	9	1	5	1.8	7.2	ns
prot816	333	3	0	6	4.5	0	0	4.5	4.5	ns
prot817	449	2	3	14	8	2	2	6	2	ns
prot818	256	1	1	3.6	6	5	0	2.4	1.2	ns
prot819	292	3	0	3.6	9	3	5	3.6	3.6	ns
prot820	669	3	5	9	10.5	1	3	9	4.5	ns
prot821	378	5	3	2	4	4	6	8	2	ns
prot822	373	3	8	1.2	7.2	3	1	4.8	3.6	ns
prot823	327	3	1	3.6	5.4	2	2	0	1.8	ns
prot824	180	4	2	4.5	7.5	4	6	4.5	3	ns
prot825	357	3	5	2	6	1	2	8	4	ns
prot826	791	4	6	0	3.6	2	2	6	0	ns
prot827	1037	1	3	5.4	3.6	2	9	3.6	5.4	ns
prot828	223	3	1	1.5	0	3	9	0	3	ns
prot829	417	1	1	4	6	4	7	4	8	sig
prot830	310	1	4	4.8	2.4	2	3	1.2	2.4	ns
prot831	796	1	3	1.8	9	1	3	3.6	3.6	ns
prot832	385	1	1	4.5	4.5	2	2	6	3	sig
prot833	399	1	2	14	2	1	3	6	0	ns
prot834	661	0	1	4.8	2.4	1	3	0	2.4	ns
prot835	648	1	2	1.8	0	3	1	5.4	1.8	ns
prot836	172	1	2	0	1.5	0	4	1.5	1.5	ns
prot837	459	0	2	6	4	3	0	0	2	ns
prot838	266	0	5	2.4	2.4	4	3	3.6	3.6	ns
prot839	85	44	47	70.2	95.4	82	96	178.2	129.6	sig
prot840	185	57	56	91.5	99	104	110	172.5	196.5	sig
prot841	130	59	62	106	80	69	57	106	98	ns
prot842	128	51	54	45.6	66	57	64	60	68.4	ns
prot843	130	61	48	97.2	100.8	76	96	151.2	140.4	sig
prot844	150	55	51	76.5	58.5	46	58	82.5	75	ns
prot845	94	38	40	64	72	44	47	94	86	ns
prot846	154	30	18	34.8	30	22	18	33.6	26.4	ns
prot847	76	25	37	54	54	25	34	45	41.4	ns
prot848	213	13	22	28.5	28.5	17	16	31.5	36	ns
prot849	51	25	27	32	40	36	50	60	84	sig
prot850	198	21	19	20.4	24	33	26	22.8	21.6	ns
prot851	150	13	16	43.2	28.8	15	13	30.6	30.6	ns
prot852	161	15	9	25.5	16.5	13	12	18	21	ns
prot853	227	7	15	16	26	22	16	60	48	sig
prot854	56	16	17	10.8	21.6	12	13	19.2	12	ns
prot855	107	20	13	19.8	28.8	22	20	32.4	19.8	ns
prot856	85	9	7	15	21	17	19	21	27	ns
prot857	191	14	8	18	24	18	20	16	20	ns
prot858	207	10	18	16.8	13.2	12	17	16.8	15.6	ns
prot859	313	9	9	18	25.2	11	13	18	27	ns
prot860	150	7	8	10.5	10.5	8	10	12	18	ns
prot861	446	5	10	14	30	11	8	38	20	ns
prot862	165	8	10	10.8	13.2	13	15	8.4	12	ns
prot863	164	13	13	23.4	16.2	9	14	23.4	23.4	ns
prot864	183	15	13	28.5	16.5	7	11	25.5	16.5	ns
prot865	112	15	12	14	28	7	14	26	20	ns
prot866	99	12	12	8.4	14.4	12	10	4.8	22.8	sig
prot867	162	10	9	18	9	11	8	23.4	18	ns
prot868	294	13	12	12	16.5	13	15	10.5	18	ns
prot869	219	4	11	18	16	10	8	28	26	ns
prot870	139	14	20	13.2	16.8	8	11	10.8	22.8	ns
prot871	1091	5	14	18	18	6	5	18	14.4	ns
prot872	153	5	12	13.5	12	9	9	13.5	10.5	ns
prot873	122	13	12	14	14	6	12	24	24	ns
prot874	308	8	7	12	13.2	7	4	15.6	13.2	ns
prot875	274	11	11	10.8	14.4	6	6	10.8	19.8	ns
prot876	168	7	4	16.5	15	14	13	16.5	13.5	ns
prot877	157	8	7	6	8	5	7	18	8	ns
prot878	171	6	11	9.6	10.8	11	17	8.4	22.8	sig
prot879	163	7	3	14.4	14.4	4	9	16.2	14.4	ns
prot880	78	6	4	21	12	6	6	16.5	15	ns
prot881	177	7	5	14	22	5	8	20	24	ns
prot882	198	10	7	16.8	7.2	2	10	9.6	9.6	ns
prot883	322	7	8	3.6	18	8	9	9	14.4	ns
prot884	145	7	15	12	4.5	8	3	13.5	7.5	ns
prot885	224	10	6	22	10	7	6	14	8	ns
prot886	155	2	7	8.4	7.2	6	3	7.2	9.6	ns
prot887	102	4	8	16.2	18	10	9	16.2	9	ns
prot888	207	7	6	12	10.5	8	4	7.5	6	ns
prot889	480	5	5	8	2	14	20	4	28	sig
prot890	104	8	12	9.6	9.6	8	8	6	9.6	ns
prot891	204	6	4	7.2	23.4	11	8	7.2	7.2	ns
prot892	248	5	7	10.5	9	6	8	12	6	ns
prot893	157	6	3	12	14	7	7	14	32	ns
prot894	132	9	4	8.4	7.2	12	7	8.4	1.2	ns
prot895	214	4	14	7.2	19.8	13	4	10.8	9	sig
prot896	219	4	3	6	15	11	4	6	7.5	ns
prot897	193	10	4	8	14	5	6	12	6	ns
prot898	155	6	4	8.4	10.8	8	6	10.8	2.4	ns
prot899	239	6	7	14.4	14.4	9	7	9	9	ns
prot900	116	6	5	7.5	15	15	33	31.5	36	sig
prot901	211	5	7	8	10	5	8	10	18	ns
prot902	156	7	8	10.8	6	6	7	9.6	7.2	ns
prot903	246	5	4	5.4	9	5	4	9	7.2	ns
prot904	218	7	5	9	7.5	5	2	10.5	10.5	ns
prot905	201	1	6	10	8	2	7	8	24	ns
prot906	111	0	2	2.4	4.8	3	5	4.8	1.2	ns
prot907	175	4	5	9	5.4	4	5	9	14.4	ns
prot908	195	4	6	15	7.5	3	3	22.5	31.5	sig
prot909	292	1	9	14	8	7	7	26	18	sig
prot910	173	2	5	7.2	4.8	3	2	1.2	1.2	ns
prot911	284	4	8	5.4	5.4	3	4	18	16.2	ns
prot912	151	8	3	4.5	7.5	4	6	12	12	sig
prot913	165	0	6	4	14	10	4	12	4	ns
prot914	132	6	3	7.2	9.6	4	2	4.8	9.6	ns
prot915	177	2	3	16.2	18	3	4	14.4	5.4	ns
prot916	137	10	3	13.5	6	4	2	3	9	ns
prot917	325	1	5	14	10	5	4	16	8	ns
prot918	192	6	6	2.4	6	2	4	7.2	7.2	ns
prot919	170	7	5	9	3.6	1	2	14.4	5.4	ns
prot920	157	3	2	9	15	4	6	9	10.5	ns
prot921	192	5	7	18	8	4	3	10	10	ns
prot922	474	3	1	7.2	7.2	8	7	7.2	2.4	ns
prot923	186	2	7	9	5.4	6	2	12.6	1.8	sig
prot924	428	4	1	6	3	3	3	7.5	4.5	ns
prot925	191	10	6	20	30	9	5	6	6	ns
prot926	169	5	2	6	3.6	3	2	6	6	ns
prot927	166	4	6	10.8	5.4	6	4	5.4	1.8	ns
prot928	290	7	2	12	7.5	21	12	18	18	sig
prot929	216	1	3	6	8	6	6	4	6	ns
prot930	103	3	6	2.4	6	5	2	0	1.2	ns
prot931	271	6	3	3.6	10.8	1	6	3.6	5.4	ns
prot932	147	1	3	4.5	4.5	1	5	4.5	12	ns
prot933	135	3	4	6	14	4	4	4	6	ns
prot934	135	5	4	2.4	4.8	4	2	6	1.2	ns
prot935	135	4	3	5.4	12.6	2	8	3.6	16.2	ns
prot936	135	4	4	1.5	4.5	1	1	3	6	ns
prot937	321	2	4	2	4	2	4	2	2	ns
prot938	164	2	6	1.2	3.6	2	4	6	3.6	ns
prot939	113	3	2	1.8	5.4	4	1	1.8	0	ns
prot940	271	2	3	0	6	2	4	9	4.5	ns
prot941	204	3	5	4	8	1	1	2	6	ns
prot942	276	4	2	6	8.4	1	2	3.6	4.8	ns
prot943	108	3	8	7.2	1.8	2	4	7.2	3.6	ns
prot944	91	4	4	1.5	9	6	14	6	9	sig
prot945	325	5	2	4	4	6	8	28	20	sig
prot946	114	2	2	2.4	4.8	2	2	3.6	3.6	ns
prot947	277	2	0	1.8	5.4	1	1	5.4	3.6	ns
prot948	118	1	2	0	0	0	3	4.5	6	ns
prot949	121	3	7	6	6	9	6	18	12	sig
prot950	198	1	4	3.6	3.6	2	4	4.8	2.4	sig
prot951	237	3	1	3.6	0	3	4	5.4	10.8	sig
prot952	220	4	2	0	0	1	2	1.5	3	ns
prot953	406	3	2	2	6	4	2	4	4	ns
prot954	391	4	1	3.6	3.6	3	6	1.2	1.2	ns
prot955	189	2	2	0	0	3	2	5.4	1.8	ns
prot956	232	4	1	6	3	3	2	12	4.5	sig
prot957	470	1	1	10	4	0	5	2	8	ns
prot958	527	4	5	2.4	2.4	3	0	3.6	1.2	ns
prot959	141	2	0	5.4	3.6	3	2	3.6	0	ns
prot960	602	0	1	6	4.5	0	1	1.5	3	ns
prot961	109	33	30	44	34	32	26	72	50	ns
prot962	258	24	29	39.6	27.6	25	34	28.8	21.6	ns
prot963	168	18	11	16.2	23.4	17	15	19.8	28.8	ns
prot964	177	14	14	13.5	30	20	12	24	21	ns
prot965	104	11	10	12	22	4	11	24	34	ns
prot966	187	12	7	13.2	13.2	8	6	16.8	7.2	ns
prot967	134	21	11	27	23.4	15	15	12.6	32.4	ns
prot968	153	13	14	13.5	18	11	15	25.5	15	ns
prot969	125	11	18	32	28	39	27	90	60	sig
prot970	242	9	13	8.4	14.4	10	13	7.2	21.6	ns
prot971	128	9	11	14.4	21.6	18	13	16.2	16.2	ns
prot972	160	11	8	13.5	3	14	11	9	13.5	ns
prot973	65	11	12	16	16	8	9	38	20	ns
prot974	143	12	11	22.8	18	8	13	6	14.4	ns
prot975	131	13	9	28.8	19.8	14	15	14.4	32.4	ns
prot976	128	11	12	13.5	9	6	7	12	18	ns
prot977	76	7	5	12	10	5	4	10	10	ns
prot978	95	14	9	15.6	13.2	12	14	7.2	14.4	ns
prot979	70	8	5	27	12.6	7	9	10.8	12.6	ns
prot980	136	11	10	22.5	13.5	8	8	7.5	21	ns
prot981	116	3	12	24	22	9	12	18	30	ns
prot982	108	10	8	7.2	8.4	11	7	32.4	21.6	sig
prot983	195	10	12	9	21.6	10	9	14.4	12.6	ns
prot984	145	9	11	12	16.5	9	6	9	9	ns
prot985	102	6	6	20	16	9	11	4	16	ns
prot986	173	7	8	4.8	10.8	3	11	9.6	6	ns
prot987	212	7	7	10.8	12.6	7	7	5.4	9	ns
prot988	116	5	8	7.5	10.5	4	14	9	10.5	ns
prot989	219	6	9	22	14	14	5	14	10	ns
prot990	312	4	6	9.6	7.2	12	10	10.8	7.2	ns
prot991	78	7	5	10.8	10.8	10	5	18	10.8	ns
prot992	193	4	6	3	7.5	9	7	6	3	ns
prot993	500	7	4	10	6	14	8	16	18	sig
prot994	195	3	9	12	2.4	2	4	8.4	7.2	ns
prot995	177	5	4	3.6	1.8	5	3	7.2	12.6	ns
prot996	224	9	4	9	15	2	8	7.5	10.5	sig
prot997	239	2	3	14	10	2	6	6	16	ns
prot998	223	6	7	7.2	6	9	4	3.6	8.4	ns
prot999	113	6	5	5.4	3.6	1	7	9	12.6	ns
prot1000	94	7	6	4.5	7.5	4	4	15	3	ns
prot1001	74	9	4	8	10	8	5	8	12	ns
prot1002	265	10	9	7.2	12	5	7	10.8	7.2	ns
prot1003	225	3	6	9	10.8	3	5	14.4	7.2	ns
prot1004	129	4	6	6	6	4	5	6	15	ns
prot1005	210	0	6	16	8	4	4	8	10	ns
prot1006	248	2	4	8.4	8.4	5	8	3.6	7.2	ns
prot1007	158	3	8	10.8	3.6	12	0	14.4	5.4	ns
prot1008	68	6	5	3	12	8	2	15	6	ns
prot1009	68	5	7	14	12	8	2	10	16	ns
prot1010	548	5	7	7.2	8.4	5	5	3.6	7.2	ns
prot1011	123	3	9	1.8	16.2	9	1	7.2	7.2	ns
prot1012	181	2	5	7.5	6	3	4	7.5	3	ns
prot1013	824	6	9	6	4	3	2	2	6	ns
prot1014	250	3	6	1.2	3.6	8	4	2.4	3.6	ns
prot1015	242	6	4	9	10.8	1	4	10.8	3.6	ns
prot1016	186	4	2	3	9	5	7	10.5	4.5	ns
prot1017	228	1	4	4	4	6	33	24	30	sig
prot1018	106	5	5	8.4	9.6	8	1	7.2	0	ns
prot1019	135	5	1	9	19.8	11	5	23.4	9	sig
prot1020	173	3	4	1.5	9	4	6	3	13.5	ns
prot1021	245	5	3	8	6	1	6	24	12	ns
prot1022	98	1	3	4.8	2.4	4	4	7.2	4.8	ns
prot1023	149	7	6	7.2	5.4	4	3	9	12.6	ns
prot1024	136	4	1	9	4.5	3	2	9	6	ns
prot1025	335	4	6	6	4	0	7	10	6	ns
prot1026	81	1	7	2.4	3.6	3	1	4.8	1.2	ns
prot1027	124	2	3	7.2	5.4	2	9	12.6	14.4	ns
prot1028	204	5	5	3	6	1	1	6	12	ns
prot1029	124	9	4	4	8	4	5	10	8	ns
prot1030	231	4	4	2.4	4.8	3	1	4.8	7.2	ns
prot1031	192	5	2	18	14.4	3	6	5.4	16.2	sig
prot1032	514	3	5	7.5	6	3	6	3	3	ns
prot1033	277	1	5	14	2	7	4	6	8	ns
prot1034	159	5	3	2.4	1.2	5	2	2.4	1.2	ns
prot1035	190	1	0	7.2	7.2	5	3	10.8	7.2	ns
prot1036	225	5	6	9	6	6	3	12	6	ns
prot1037	57	1	1	2	4	1	4	6	6	ns
prot1038	153	5	3	1.2	2.4	3	5	4.8	1.2	ns
prot1039	91	8	5	7.2	9	3	3	10.8	7.2	ns
prot1040	94	6	6	3	6	3	4	6	1.5	ns
prot1041	112	5	4	8	6	2	5	2	6	ns
prot1042	336	5	3	2.4	4.8	6	1	3.6	1.2	ns
prot1043	241	3	4	7.2	10.8	6	2	9	9	ns
prot1044	108	1	2	4.5	9	3	4	4.5	9	ns
prot1045	117	9	3	6	8	0	5	8	8	ns
prot1046	286	5	5	7.2	6	6	4	1.2	2.4	ns
prot1047	122	5	5	1.8	1.8	4	3	3.6	3.6	ns
prot1048	273	3	4	3	0	2	3	4.5	0	ns
prot1049	237	4	5	6	2	6	5	4	8	sig
prot1050	222	0	3	8.4	6	1	5	0	3.6	ns
prot1051	799	1	1	5.4	5.4	6	3	5.4	32.4	sig
prot1052	125	1	0	6	7.5	5	5	7.5	10.5	sig
prot1053	98	1	1	4	0	1	1	8	4	sig
prot1054	153	0	4	2.4	4.8	3	0	1.2	0	ns
prot1055	186	2	1	1.8	9	7	5	3.6	9	sig
prot1056	188	0	3	1.5	3	0	3	7.5	6	ns
prot1057	127	0	2	8	2	0	5	2	4	ns
prot1058	65	104	109	145.2	141.6	103	110	146.4	136.8	ns
prot1059	115	46	46	73.8	81	49	44	84.6	73.8	ns
prot1060	65	21	40	39	49.5	30	21	45	43.5	ns
prot1061	90	18	16	40	34	20	27	46	46	ns
prot1062	120	8	7	13.2	14.4	14	11	15.6	12	ns
prot1063	83	9	14	16.2	10.8	10	5	16.2	18	ns
prot1064	177	7	5	16.5	12	13	7	7.5	16.5	sig
prot1065	59	7	6	10	6	6	4	10	10	ns
prot1066	97	9	8	9.6	14.4	10	7	14.4	18	ns
prot1067	188	4	7	16.2	16.2	7	7	14.4	5.4	ns
prot1068	82	9	7	10.5	10.5	11	8	9	15	ns
prot1069	109	6	6	10	18	6	8	24	24	sig
prot1070	109	2	7	10.8	8.4	16	3	10.8	12	ns
prot1071	168	14	12	18	5.4	12	10	18	14.4	sig
prot1072	188	7	8	16.5	12	12	7	7.5	13.5	ns
prot1073	82	7	9	8	8	7	9	12	8	ns
prot1074	75	3	9	12	12	16	11	15.6	13.2	sig
prot1075	151	3	6	9	9	5	6	9	18	ns
prot1076	175	4	7	6	10.5	3	3	7.5	7.5	ns
prot1077	116	10	3	10	28	9	2	4	10	ns
prot1078	161	4	6	6	8.4	2	9	7.2	6	ns
prot1079	95	2	6	7.2	12.6	3	4	5.4	7.2	ns
prot1080	101	9	4	7.5	10.5	3	2	6	6	ns
prot1081	175	4	6	8	16	6	2	6	18	ns
prot1082	401	5	6	6	4.8	2	10	3.6	7.2	ns
prot1083	214	10	11	10.8	9	8	8	5.4	10.8	ns
prot1084	215	1	4	1.5	6	6	5	4.5	9	ns
prot1085	152	4	1	8	10	2	4	10	2	ns
prot1086	125	5	7	8.4	4.8	7	8	3.6	2.4	ns
prot1087	154	2	5	1.8	7.2	9	18	16.2	27	sig
prot1088	119	6	4	7.5	7.5	13	11	19.5	16.5	sig
prot1089	145	7	2	12	12	3	5	8	2	ns
prot1090	256	2	3	4.8	8.4	6	5	3.6	4.8	ns
prot1091	119	4	3	5.4	7.2	4	1	0	5.4	ns
prot1092	159	5	4	4.5	16.5	3	7	4.5	9	ns
prot1093	91	6	7	10	8	4	2	2	4	ns
prot1094	396	6	5	7.2	7.2	6	27	25.2	14.4	sig
prot1095	205	3	4	7.2	9	2	7	10.8	12.6	ns
prot1096	108	2	4	10.5	9	4	7	1.5	4.5	ns
prot1097	71	2	6	4	4	5	3	4	10	ns
prot1098	259	1	2	2.4	8.4	6	6	4.8	1.2	ns
prot1099	191	2	3	1.8	1.8	2	3	7.2	1.8	ns
prot1100	147	2	2	4.5	4.5	5	7	13.5	24	sig
prot1101	292	1	4	12	12	5	8	12	12	sig
prot1102	69	8	3	6	4.8	7	2	13.2	13.2	sig
prot1103	245	4	1	1.8	7.2	2	4	5.4	3.6	ns
prot1104	146	1	3	7.5	3	6	2	4.5	0	ns
prot1105	351	1	4	6	4	6	4	10	10	ns
prot1106	106	5	6	4.8	8.4	2	2	2.4	8.4	ns
prot1107	180	4	3	5.4	1.8	2	4	3.6	5.4	ns
prot1108	199	5	2	6	1.5	3	7	12	4.5	ns
prot1109	185	6	3	2	6	2	6	4	4	sig
prot1110	182	4	4	3.6	2.4	2	2	2.4	6	ns
prot1111	59	5	2	7.2	5.4	21	12	5.4	5.4	sig
prot1112	173	5	6	4.5	6	6	5	10.5	4.5	ns
prot1113	105	1	3	14	4	5	3	10	4	ns
prot1114	79	3	3	1.2	1.2	1	1	7.2	3.6	ns
prot1115	94	4	4	10.8	7.2	4	2	5.4	5.4	ns
prot1116	235	2	1	3	1.5	0	3	0	9	ns
prot1117	99	0	3	0	6	5	6	2	2	ns
prot1118	103	7	2	2.4	3.6	3	2	2.4	2.4	sig
prot1119	226	3	5	7.2	7.2	2	3	9	5.4	ns
prot1120	168	0	4	0	3	3	3	4.5	9	ns
prot1121	454	3	0	4	4	2	2	8	4	sig
prot1122	92	2	3	3.6	2.4	3	6	2.4	6	ns
prot1123	99	1	0	5.4	1.8	1	0	5.4	9	ns
prot1124	116	2	5	3	0	2	4	15	9	sig
prot1125	90	3	5	2	4	0	4	2	2	ns
prot1126	87	1	8	3.6	1.2	2	2	4.8	1.2	ns
prot1127	294	4	1	7.2	3.6	1	0	10.8	1.8	ns
prot1128	354	0	1	0	4.5	0	3	1.5	0	ns
prot1129	216	2	0	2	4	1	5	2	6	ns
prot1130	138	3	3	3.6	2.4	6	6	9.6	7.2	sig
prot1131	187	2	1	3.6	1.8	2	2	3.6	7.2	sig
prot1132	495	0	3	1.5	1.5	4	1	4.5	1.5	ns
prot1133	406	2	2	2	4	3	1	0	2	ns
prot1134	382	1	1	1.2	6	2	2	2.4	2.4	sig
prot1135	272	0	1	0	5.4	2	0	3.6	1.8	ns
prot1136	71	12	27	22.5	33	18	18	30	22.5	ns
prot1137	105	26	14	54	52	27	27	50	58	ns
prot1138	234	21	23	19.2	24	15	25	37.2	22.8	ns
prot1139	112	16	20	18	23.4	20	16	21.6	23.4	ns
prot1140	114	10	16	15	33	13	15	34.5	15	ns
prot1141	112	15	7	16	10	8	5	16	14	ns
prot1142	166	6	5	7.2	12	2	4	10.8	4.8	ns
prot1143	104	7	11	10.8	9	6	10	14.4	10.8	ns
prot1144	376	4	6	9	12	21	15	36	13.5	sig
prot1145	83	9	4	16	6	7	12	16	8	sig
prot1146	51	5	4	8.4	3.6	3	3	4.8	6	ns
prot1147	74	7	9	7.2	7.2	5	5	10.8	10.8	ns
prot1148	74	3	8	3	1.5	4	5	4.5	9	ns
prot1149	117	5	9	12	8	4	4	6	16	ns
prot1150	106	6	3	8.4	7.2	11	10	10.8	9.6	ns
prot1151	110	9	1	9	10.8	6	2	7.2	9	ns
prot1152	73	4	3	3	3	3	3	6	9	ns
prot1153	113	3	2	6	8	4	1	10	2	sig
prot1154	358	4	1	2.4	2.4	2	1	3.6	4.8	ns
prot1155	99	4	2	3.6	1.8	4	6	7.2	3.6	sig
prot1156	115	2	2	7.5	6	4	4	3	1.5	ns
prot1157	180	12	1	2	6	2	9	8	4	sig
prot1158	67	3	2	2.4	0	6	2	6	4.8	ns
prot1159	99	4	1	3.6	5.4	3	9	5.4	7.2	ns
prot1160	99	5	5	1.5	3	8	2	3	4.5	sig
prot1161	99	7	5	10	4	4	6	16	8	sig
prot1162	98	6	2	3.6	3.6	4	1	2.4	3.6	ns
prot1163	165	0	1	5.4	5.4	6	2	21.6	18	sig
prot1164	76	3	2	7.5	6	0	1	3	1.5	ns
prot1165	90	6	3	2	8	2	3	4	6	sig
prot1166	113	2	4	0	1.2	1	2	1.2	4.8	ns
prot1167	90	2	2	7.2	7.2	3	0	3.6	3.6	ns
prot1168	163	4	2	3	7.5	0	1	1.5	4.5	ns
prot1169	102	3	3	6	4	4	2	6	4	ns
prot1170	183	3	6	2.4	2.4	6	3	2.4	2.4	ns
prot1171	98	3	4	3.6	3.6	2	2	3.6	12.6	sig
prot1172	146	3	3	7.5	7.5	1	4	0	4.5	ns
prot1173	145	1	0	0	2	4	1	6	2	ns
prot1174	166	3	4	4.8	0	2	3	4.8	2.4	ns
prot1175	100	3	2	3.6	5.4	0	5	0	0	ns
prot1176	393	2	2	4.5	1.5	4	5	6	3	ns
prot1177	89	0	2	2	8	4	2	8	14	sig
prot1178	391	0	2	2.4	4.8	3	0	3.6	0	ns
prot1179	89	2	1	1.8	0	1	0	5.4	3.6	ns
prot1180	1106	7	4	12	3	4	6	6	16.5	ns
prot1181	3227	5	6	16	12	13	5	12	20	ns
prot1182	539	10	10	8.4	13.2	7	12	13.2	15.6	ns
prot1183	771	3	7	5.4	5.4	3	8	3.6	3.6	ns
prot1184	2680	3	4	6	6	2	5	9	9	ns
prot1185	917	3	5	4	10	2	7	6	6	ns
prot1186	4114	1	0	1.2	2.4	0	0	3.6	3.6	ns
prot1187	449	5	10	7.2	19.8	6	10	10.8	28.8	ns
prot1188	1304	5	1	6	6	2	2	4.5	1.5	ns
prot1189	393	7	3	10	6	2	4	4	14	ns
prot1190	1513	3	2	3.6	3.6	2	4	7.2	3.6	ns
prot1191	2580	3	1	5.4	5.4	4	4	3.6	3.6	sig
prot1192	959	10	3	7.5	7.5	7	4	10.5	15	ns
prot1193	510	7	4	4	10	3	3	18	2	ns
prot1194	427	10	7	10.8	7.2	9	9	9.6	13.2	ns
prot1195	413	0	4	9	3.6	4	2	5.4	7.2	ns
prot1196	819	4	5	0	4.5	0	3	6	6	ns
prot1197	1779	0	4	6	2	6	2	4	8	ns
prot1198	1379	1	2	0	1.2	3	2	3.6	6	ns
prot1199	652	4	4	1.8	5.4	9	6	16.2	21.6	sig
prot1200	704	2	3	3	4.5	3	6	3	0	ns
prot1201	1028	1	3	6	4	1	1	2	4	ns
prot1202	1181	2	1	1.2	0	8	3	2.4	3.6	ns
prot1203	383	8	5	9	16.2	9	5	5.4	10.8	ns
prot1204	1077	4	3	10.5	10.5	3	4	9	13.5	ns
prot1205	452	5	5	6	6	5	6	0	12	ns
prot1206	434	5	2	8.4	7.2	2	7	4.8	4.8	ns
prot1207	955	7	2	7.2	9	5	9	7.2	16.2	sig
prot1208	528	5	3	7.5	4.5	1	6	18	10.5	sig
prot1209	228	5	4	16	2	3	3	14	4	ns
prot1210	781	2	4	2.4	6	10	8	7.2	7.2	sig
prot1211	548	2	4	1.8	9	5	3	5.4	7.2	ns
prot1212	273	0	2	1.5	3	3	5	3	4.5	ns
prot1213	153	11	11	24	12	6	7	14	20	ns
prot1214	320	3	2	10.8	9.6	6	6	3.6	7.2	ns
prot1215	219	7	9	14.4	21.6	6	8	18	12.6	ns
prot1216	410	6	4	6	9	6	8	6	10.5	ns
prot1217	322	4	4	6	6	24	18	36	12	sig
prot1218	629	5	3	7.2	2.4	6	5	3.6	0	ns
prot1219	264	10	5	7.2	14.4	4	5	7.2	7.2	ns
prot1220	356	3	0	12	9	6	3	3	7.5	ns
prot1221	390	6	3	8	12	6	6	14	8	sig
prot1222	235	3	3	4.8	7.2	1	3	8.4	6	ns
prot1223	263	1	4	1.8	7.2	4	1	7.2	5.4	ns
prot1224	481	2	5	3	3	4	3	0	1.5	ns
prot1225	551	2	3	8	14	8	1	12	10	ns
prot1226	481	2	2	6	7.2	6	7	8.4	4.8	ns
prot1227	487	0	1	0	3.6	1	1	5.4	0	ns
prot1228	881	3	2	3	3	2	2	0	3	ns
prot1229	2284	1	1	6	4	4	6	12	4	sig
prot1230	852	4	2	0	1.2	2	1	2.4	6	ns
prot1231	341	4	4	7.2	9	2	1	1.8	7.2	ns
prot1232	182	4	3	9	3	3	3	6	6	ns
prot1233	327	6	7	12	4	3	9	8	8	ns
prot1234	219	2	10	4.8	0	3	6	6	7.2	ns
prot1235	406	2	6	10.8	7.2	5	2	10.8	9	ns
prot1236	332	2	0	3	1.5	2	4	6	13.5	sig
prot1237	365	2	3	6	10	1	1	12	10	ns
prot1238	308	5	7	4.8	0	2	12	2.4	4.8	sig
prot1239	232	2	4	7.2	7.2	10	6	3.6	7.2	sig
prot1240	2067	2	5	1.5	4.5	5	1	6	3	ns
prot1241	865	1	3	6	6	2	3	2	4	ns
prot1242	682	1	1	2.4	3.6	1	0	2.4	3.6	ns
prot1243	573	1	4	0	5.4	3	6	16.2	5.4	sig
prot1244	454	1	1	3	1.5	1	4	1.5	6	ns
prot1245	611	10	12	14	18	9	14	22	20	ns
prot1246	133	4	5	2.4	7.2	7	6	3.6	4.8	ns
prot1247	221	9	6	21.6	7.2	8	10	19.8	3.6	ns
prot1248	153	10	14	15	10.5	17	10	12	9	ns
prot1249	363	2	7	10	6	5	6	10	20	ns
prot1250	435	9	8	2.4	7.2	5	6	12	4.8	sig
prot1251	366	4	2	7.2	14.4	7	3	3.6	18	ns
prot1252	170	8	4	3	3	5	5	6	15	ns
prot1253	267	4	5	8	6	2	8	20	8	sig
prot1254	463	4	3	2.4	2.4	1	5	3.6	1.2	ns
prot1255	542	2	2	5.4	9	3	2	7.2	7.2	ns
prot1256	448	3	3	6	1.5	5	3	9	4.5	ns
prot1257	177	5	6	8	6	3	7	8	6	ns
prot1258	365	4	4	1.2	3.6	5	3	4.8	3.6	ns
prot1259	746	9	6	1.8	0	2	2	3.6	1.8	ns
prot1260	458	5	2	1.5	4.5	8	3	4.5	10.5	ns
prot1261	147	4	5	2	6	4	4	8	2	ns
prot1262	266	6	2	0	1.2	2	4	4.8	3.6	ns
prot1263	340	5	1	5.4	9	4	2	3.6	3.6	ns
prot1264	398	3	1	1.5	3	3	3	3	1.5	ns
prot1265	403	2	2	10	2	2	1	4	8	ns
prot1266	302	5	3	3.6	3.6	3	2	4.8	3.6	ns
prot1267	465	2	5	9	5.4	9	11	19.8	23.4	sig
prot1268	487	2	3	0	3	1	1	1.5	1.5	sig
prot1269	568	2	1	4	6	2	4	2	22	ns
prot1270	370	1	0	6	3.6	7	5	0	1.2	ns
prot1271	435	2	1	1.8	0	1	3	3.6	3.6	ns
prot1272	382	3	4	6	6	0	1	3	1.5	ns
prot1273	400	2	2	4	4	0	0	2	2	ns
prot1274	1317	0	2	0	0	0	1	2.4	1.2	ns
prot1275	1827	1	1	5.4	1.8	3	3	5.4	5.4	sig
prot1276	227	7	4	10.5	12	5	9	7.5	6	ns
prot1277	126	8	4	14	8	3	4	12	12	ns
prot1278	199	1	4	7.2	2.4	9	3	3.6	2.4	ns
prot1279	186	8	6	16.2	12.6	13	8	9	12.6	ns
prot1280	397	6	2	4.5	7.5	6	4	10.5	4.5	ns
prot1281	191	5	1	14	14	3	4	12	8	ns
prot1282	181	2	4	6	1.2	4	8	3.6	7.2	sig
prot1283	332	7	4	9	12.6	6	9	9	9	ns
prot1284	207	4	5	4.5	0	3	6	4.5	4.5	ns
prot1285	433	6	5	14	6	6	12	4	10	ns
prot1286	220	1	10	6	7.2	8	6	12	7.2	ns
prot1287	174	5	4	3.6	5.4	5	3	12.6	14.4	ns
prot1288	398	3	2	9	0	3	6	4.5	4.5	sig
prot1289	250	1	3	10	10	8	8	24	16	sig
prot1290	254	2	2	1.2	2.4	6	4	3.6	1.2	ns
prot1291	278	6	4	10.8	5.4	3	5	3.6	5.4	ns
prot1292	195	5	4	1.5	3	1	2	6	7.5	ns
prot1293	493	5	0	0	10	0	5	4	6	ns
prot1294	395	3	4	6	0	0	2	2.4	2.4	ns
prot1295	346	2	0	1.8	7.2	3	0	5.4	1.8	ns
prot1296	386	6	2	4.5	0	9	7	3	7.5	sig
prot1297	323	1	3	8	14	2	2	6	6	ns
prot1298	221	0	2	4.8	9.6	6	3	3.6	1.2	ns
prot1299	330	3	6	5.4	7.2	6	5	10.8	9	ns
prot1300	913	4	4	7.5	3	7	2	4.5	1.5	ns
prot1301	216	1	2	2	8	3	2	24	4	ns
prot1302	176	0	3	1.2	2.4	1	3	2.4	6	ns
prot1303	396	4	2	3.6	0	2	7	16.2	7.2	sig
prot1304	144	3	1	6	1.5	2	8	3	6	sig
prot1305	340	0	4	4	6	4	5	4	6	ns
prot1306	177	3	2	0	1.2	1	2	3.6	1.2	ns
prot1307	491	7	3	7.2	7.2	4	3	5.4	5.4	ns
prot1308	289	5	1	7.5	1.5	3	1	1.5	6	ns
prot1309	925	6	6	2	6	4	4	6	8	ns
prot1310	266	0	2	0	4.8	1	1	2.4	1.2	ns
prot1311	584	3	10	0	7.2	6	15	5.4	10.8	sig
prot1312	316	2	1	1.5	0	3	3	3	1.5	ns
prot1313	365	4	3	2	4	2	4	6	12	sig
prot1314	282	2	1	0	6	2	2	3.6	1.2	ns
prot1315	465	3	2	7.2	5.4	6	2	16.2	3.6	sig
prot1316	577	1	1	1.5	3	3	2	6	4.5	ns
prot1317	274	1	2	6	4	2	2	6	8	ns
prot1318	517	0	2	2.4	0	10	2	2.4	2.4	sig
prot1319	782	1	1	3.6	1.8	2	4	3.6	9	sig
prot1320	567	3	1	1.5	6	1	0	1.5	6	ns
prot1321	356	0	4	0	2	0	1	0	2	ns
prot1322	229	2	1	2.4	1.2	2	4	1.2	2.4	ns
prot1323	388	0	1	1.8	0	0	3	5.4	7.2	ns
prot1324	109	8	10	13.5	12	8	5	12	12	ns
prot1325	167	2	3	6	2	4	2	2	8	ns
prot1326	192	3	6	4.8	7.2	7	5	2.4	2.4	ns
prot1327	174	4	4	9	7.2	3	3	5.4	3.6	ns
prot1328	144	4	6	6	6	7	3	9	6	ns
prot1329	139	3	4	0	8	2	3	6	2	ns
prot1330	160	3	7	8.4	9.6	5	6	6	9.6	sig
prot1331	220	5	7	5.4	1.8	4	10	18	10.8	sig
prot1332	248	3	3	1.5	15	4	5	7.5	6	ns
prot1333	254	3	5	2	12	7	6	6	6	ns
prot1334	213	8	1	3.6	6	2	2	2.4	2.4	ns
prot1335	81	5	1	10.8	7.2	3	6	1.8	7.2	ns
prot1336	318	2	3	1.5	3	3	4	6	10.5	ns
prot1337	247	4	7	4	10	8	3	6	8	ns
prot1338	381	3	4	2.4	2.4	2	4	6	1.2	sig
prot1339	159	2	5	3.6	1.8	2	14	12.6	25.2	sig
prot1340	205	2	2	4.5	4.5	6	12	9	4.5	sig
prot1341	244	3	3	6	6	2	2	8	2	ns
prot1342	160	2	1	0	3.6	0	4	0	0	ns
prot1343	288	3	1	0	1.8	3	2	3.6	5.4	sig
prot1344	383	5	2	4.5	3	0	2	1.5	6	ns
prot1345	206	5	0	2	4	5	1	10	12	sig
prot1346	703	0	5	3.6	1.2	6	2	2.4	3.6	sig
prot1347	238	3	2	5.4	10.8	2	4	12.6	12.6	sig
prot1348	366	5	5	4.5	7.5	1	2	1.5	4.5	ns
prot1349	430	3	1	6	6	18	9	6	30	sig
prot1350	637	2	3	3.6	3.6	3	3	4.8	6	ns
prot1351	141	1	4	10.8	5.4	15	12	5.4	16.2	sig
prot1352	140	2	6	1.5	12	2	2	6	9	sig
prot1353	431	2	1	8	4	2	0	2	2	ns
prot1354	969	3	4	1.2	1.2	7	1	3.6	2.4	ns
prot1355	247	1	3	1.8	3.6	3	2	7.2	0	ns
prot1356	1101	3	0	3	1.5	2	3	1.5	6	ns
prot1357	178	0	1	0	6	2	0	4	2	ns
prot1358	178	1	3	0	1.2	2	0	1.2	2.4	ns
prot1359	297	2	1	3.6	7.2	4	4	3.6	3.6	ns
prot1360	238	4	0	3	4.5	0	1	0	0	ns
prot1361	226	1	5	4	0	1	0	6	2	ns
prot1362	486	5	3	1.2	3.6	2	1	3.6	1.2	ns
prot1363	758	3	1	0	3.6	1	4	3.6	1.8	ns
prot1364	305	2	2	4.5	3	3	2	3	3	ns
prot1365	526	1	0	4	4	2	2	6	2	ns
prot1366	375	2	1	3.6	0	4	2	3.6	2.4	ns
prot1367	651	2	1	5.4	7.2	1	0	3.6	1.8	ns
prot1368	5934	3	0	0	1.5	2	0	0	1.5	ns
prot1369	421	1	3	0	2	0	1	4	2	ns
prot1370	142	3	1	1.2	0	0	1	1.2	0	ns
prot1371	1145	1	0	5.4	1.8	2	3	3.6	0	ns
prot1372	238	1	2	1.5	0	2	2	6	3	ns
prot1373	391	1	2	0	2	1	0	0	2	ns
prot1374	618	2	0	1.2	0	1	0	0	0	ns
prot1375	93	8	8	10.8	12.6	7	8	10.8	21.6	ns
prot1376	130	15	3	7.5	9	3	6	9	6	ns
prot1377	83	7	4	12	6	5	1	16	14	ns
prot1378	361	4	1	6	3.6	1	3	4.8	3.6	ns
prot1379	193	6	5	7.2	7.2	9	4	9	23.4	sig
prot1380	393	3	3	4.5	6	7	2	1.5	10.5	ns
prot1381	232	3	4	8	2	6	6	36	16	sig
prot1382	201	5	5	6	3.6	5	5	4.8	6	ns
prot1383	105	5	2	1.8	5.4	3	3	7.2	5.4	ns
prot1384	173	3	6	4.5	7.5	5	11	7.5	13.5	sig
prot1385	182	1	5	8	0	2	8	8	6	ns
prot1386	199	1	3	3.6	7.2	3	4	4.8	4.8	ns
prot1387	191	3	3	0	3.6	6	7	3.6	3.6	ns
prot1388	274	2	2	3	7.5	3	3	9	9	sig
prot1389	135	4	2	2	10	12	15	24	18	sig
prot1390	169	7	2	3.6	4.8	3	3	2.4	2.4	ns
prot1391	688	2	7	9	3.6	5	5	1.8	7.2	ns
prot1392	152	4	6	3	1.5	3	3	3	4.5	ns
prot1393	528	2	1	10	6	9	18	18	18	sig
prot1394	157	4	0	7.2	2.4	5	2	1.2	4.8	ns
prot1395	126	4	4	7.2	9	2	0	5.4	1.8	ns
prot1396	80	5	5	7.5	6	3	6	3	10.5	ns
prot1397	122	3	4	6	4	1	3	8	4	ns
prot1398	232	1	1	4.8	2.4	2	2	2.4	3.6	ns
prot1399	171	3	2	9	3.6	3	4	1.8	1.8	ns
prot1400	70	4	3	6	6	2	1	4.5	4.5	ns
prot1401	130	3	2	4	2	1	2	4	4	ns
prot1402	103	2	3	3.6	1.2	5	1	2.4	2.4	sig
prot1403	547	3	4	5.4	3.6	2	4	5.4	5.4	ns
prot1404	250	0	4	4.5	1.5	3	0	1.5	1.5	ns
prot1405	497	4	0	4	4	2	2	8	2	ns
prot1406	312	0	1	2.4	8.4	2	2	4.8	2.4	sig
prot1407	152	2	0	0	1.8	2	2	0	1.8	ns
prot1408	535	5	2	4.5	7.5	1	1	3	6	ns
prot1409	87	2	1	2	4	1	1	0	2	ns
prot1410	232	2	2	2.4	4.8	1	1	2.4	3.6	ns
prot1411	232	1	3	3.6	5.4	2	9	7.2	3.6	sig
prot1412	843	1	3	1.5	9	2	5	0	0	ns
prot1413	555	2	1	2	0	4	6	6	6	ns
prot1414	173	1	1	1.2	2.4	1	3	1.2	1.2	ns
prot1415	194	2	1	1.8	5.4	1	2	3.6	1.8	ns
prot1416	180	2	1	1.5	6	1	1	0	1.5	ns
prot1417	199	2	2	10	2	4	2	4	4	sig
prot1418	287	3	2	1.2	1.2	2	1	2.4	1.2	ns
prot1419	999	2	1	3.6	9	2	3	5.4	3.6	sig
prot1420	220	0	1	1.5	3	1	2	4.5	3	ns
prot1421	648	0	4	4	4	1	2	2	2	ns
prot1422	164	3	0	4.8	0	1	1	2.4	0	ns
prot1423	181	0	1	7.2	0	2	2	3.6	7.2	sig
prot1424	285	8	5	10.5	18	7	8	9	10.5	ns
prot1425	172	1	7	12	8	3	3	4	2	ns
prot1426	103	4	2	2.4	2.4	5	5	19.2	8.4	sig
prot1427	430	8	3	12.6	7.2	2	3	3.6	7.2	ns
prot1428	130	6	5	9	15	4	6	7.5	10.5	ns
prot1429	123	2	7	12	10	0	4	12	10	ns
prot1430	304	4	6	2.4	2.4	5	0	2.4	4.8	ns
prot1431	164	1	1	5.4	10.8	2	3	1.8	10.8	ns
prot1432	75	2	1	6	3	1	2	3	1.5	ns
prot1433	173	2	3	4	2	2	4	10	16	ns
prot1434	176	5	3	3.6	0	3	2	2.4	2.4	ns
prot1435	191	2	4	3.6	5.4	5	4	7.2	9	sig
prot1436	138	5	1	0	7.5	2	2	9	15	sig
prot1437	148	2	3	8	4	2	4	2	8	ns
prot1438	101	2	3	3.6	2.4	4	3	3.6	4.8	ns
prot1439	157	4	3	3.6	5.4	2	2	7.2	9	sig
prot1440	488	3	3	3	6	4	2	1.5	1.5	ns
prot1441	133	3	1	4	8	4	5	2	4	ns
prot1442	229	1	2	1.2	3.6	2	6	6	6	ns
prot1443	89	5	4	14.4	5.4	8	4	3.6	10.8	ns
prot1444	317	3	3	0	1.5	7	3	1.5	4.5	ns
prot1445	88	1	1	2	2	1	3	4	12	ns
prot1446	180	2	1	3.6	1.2	2	4	6	0	ns
prot1447	207	1	4	3.6	5.4	0	1	1.8	7.2	ns
prot1448	235	4	2	3	3	2	0	6	3	ns
prot1449	86	3	2	0	2	1	1	6	2	ns
prot1450	115	2	1	0	1.2	3	0	6	3.6	ns
prot1451	127	3	1	7.2	5.4	1	5	9	1.8	ns
prot1452	229	3	3	4.5	4.5	5	1	4.5	1.5	ns
prot1453	247	6	2	4	4	2	1	8	4	ns
prot1454	573	1	2	3.6	0	0	3	2.4	2.4	ns
prot1455	176	0	1	1.8	5.4	1	1	0	3.6	ns
prot1456	169	0	1	3	0	0	0	4.5	1.5	ns
prot1457	81	3	2	6	8	6	4	8	10	sig
prot1458	89	2	1	1.2	6	1	1	4.8	1.2	ns
prot1459	178	2	2	3.6	7.2	0	1	12.6	3.6	ns
prot1460	151	4	0	1.5	3	1	2	1.5	3	ns
prot1461	146	2	4	4	8	3	3	6	4	ns
prot1462	217	5	1	1.2	1.2	3	3	2.4	2.4	ns
prot1463	159	2	3	3.6	3.6	5	2	1.8	3.6	ns
prot1464	237	1	0	1.5	1.5	6	1	4.5	3	ns
prot1465	587	1	2	0	6	2	4	6	12	sig
prot1466	128	4	2	2.4	6	1	3	1.2	2.4	ns
prot1467	425	0	0	0	3.6	6	2	3.6	3.6	sig
prot1468	256	1	1	1.5	3	2	4	3	1.5	ns
prot1469	136	2	0	2	0	1	1	6	0	ns
prot1470	76	1	3	7.2	3.6	3	9	7.2	7.2	sig
prot1471	175	4	1	0	1.8	0	0	0	1.8	ns
prot1472	231	2	1	7.5	6	1	4	0	1.5	ns
prot1473	337	2	1	10	0	2	2	8	4	sig
prot1474	239	1	1	2.4	3.6	5	2	2.4	3.6	ns
prot1475	456	0	1	1.8	0	2	1	0	7.2	ns
prot1476	126	2	1	3	0	2	1	3	4.5	ns
prot1477	488	1	2	2	4	1	0	2	2	ns
prot1478	127	1	1	0	1.2	2	3	2.4	0	ns
prot1479	191	2	2	5.4	5.4	4	7	10.8	10.8	ns
prot1480	114	4	5	10.5	10.5	2	4	7.5	4.5	ns
prot1481	62	3	4	10	6	3	3	4	6	ns
prot1482	350	5	3	1.2	4.8	4	2	2.4	6	ns
prot1483	108	4	5	10.8	12.6	8	1	7.2	7.2	ns
prot1484	321	6	2	1.5	1.5	3	1	3	3	ns
prot1485	308	0	4	0	2	1	2	2	10	ns
prot1486	59	4	4	3.6	6	5	3	3.6	6	ns
prot1487	218	3	1	7.2	7.2	3	2	1.8	7.2	ns
prot1488	106	3	0	3	9	1	3	1.5	7.5	ns
prot1489	154	2	2	2	2	2	2	10	8	sig
prot1490	166	1	0	7.2	4.8	2	1	0	0	ns
prot1491	515	4	3	7.2	5.4	6	4	1.8	3.6	ns
prot1492	183	0	1	3	10.5	1	5	3	3	ns
prot1493	162	2	1	6	0	1	1	2	4	ns
prot1494	140	2	2	2.4	2.4	0	7	2.4	0	ns
prot1495	169	2	0	3.6	0	2	1	5.4	1.8	ns
prot1496	242	3	4	3	4.5	2	3	4.5	1.5	ns
prot1497	292	2	4	6	10	1	2	2	6	ns
prot1498	197	1	1	2.4	2.4	4	2	6	1.2	ns
prot1499	856	3	2	5.4	3.6	0	3	1.8	3.6	ns
prot1500	127	2	0	1.5	4.5	5	3	1.5	3	ns
prot1501	72	1	3	6	4	0	2	12	4	ns
prot1502	148	3	3	0	0	1	2	1.2	1.2	sig
prot1503	53	1	0	0	1.8	6	3	5.4	16.2	sig
prot1504	98	2	2	4.5	1.5	1	1	3	1.5	ns
prot1505	405	1	4	2	0	1	1	0	2	ns
prot1506	104	1	3	2.4	2.4	1	2	2.4	1.2	sig
prot1507	176	2	3	1.8	1.8	2	1	1.8	1.8	ns
prot1508	125	0	1	7.5	4.5	0	2	0	4.5	ns
prot1509	160	2	0	2	4	1	4	4	4	ns
prot1510	316	2	2	0	2.4	1	1	1.2	2.4	ns
prot1511	978	2	1	1.8	3.6	1	0	5.4	9	ns
prot1512	234	1	2	1.5	3	1	0	3	7.5	ns
prot1513	431	2	0	2	0	0	0	2	2	ns
prot1514	2591	2	4	2.4	2.4	4	3	1.2	3.6	ns
prot1515	712	5	6	7.2	12.6	5	3	5.4	10.8	ns
prot1516	1852	4	6	4.5	6	2	5	6	1.5	ns
prot1517	2086	5	1	8	4	7	4	6	0	ns
prot1518	1064	5	5	4.8	0	3	4	3.6	2.4	ns
prot1519	609	4	12	9	10.8	7	2	21.6	10.8	ns
prot1520	645	5	1	3	4.5	2	2	4.5	6	ns
prot1521	969	2	3	6	6	4	6	0	6	ns
prot1522	857	0	1	0	0	8	0	4.8	1.2	ns
prot1523	488	2	0	1.8	0	2	0	9	9	ns
prot1524	2821	1	1	6	0	1	1	1.5	4.5	ns
prot1525	512	1	2	2	6	6	12	18	12	sig
prot1526	876	2	2	0	4.8	4	3	1.2	4.8	ns
prot1527	543	4	7	16.2	5.4	3	4	16.2	5.4	sig
prot1528	809	2	3	3	3	5	4	3	4.5	ns
prot1529	1674	2	2	0	0	1	1	2	4	sig
prot1530	1191	2	0	1.2	3.6	1	2	1.2	0	ns
prot1531	208	3	1	7.2	7.2	2	3	5.4	7.2	ns
prot1532	437	4	1	7.5	1.5	1	3	1.5	4.5	ns
prot1533	510	1	4	10	6	4	3	4	4	ns
prot1534	695	2	7	2.4	1.2	2	12	4.8	7.2	sig
prot1535	227	1	3	0	1.8	2	4	1.8	3.6	ns
prot1536	700	5	3	4.5	4.5	3	6	22.5	18	sig
prot1537	218	2	1	12	4	2	4	4	4	sig
prot1538	423	1	2	4.8	4.8	3	4	4.8	1.2	ns
prot1539	873	0	7	1.8	3.6	4	3	5.4	9	ns
prot1540	1426	3	1	4.5	3	3	1	0	4.5	ns
prot1541	520	1	3	0	0	2	1	0	0	ns
prot1542	290	7	11	12	21.6	60	21	10.8	32.4	sig
prot1543	296	2	7	5.4	9	5	8	9	7.2	ns
prot1544	309	1	7	7.5	6	7	3	4.5	1.5	ns
prot1545	502	3	5	6	8	2	3	2	2	ns
prot1546	204	7	3	2.4	1.2	3	0	0	3.6	ns
prot1547	437	2	4	9	5.4	2	4	9	12.6	sig
prot1548	314	3	3	1.5	3	3	3	0	1.5	ns
prot1549	402	3	3	4	8	0	4	6	10	ns
prot1550	188	2	2	2.4	1.2	5	4	4.8	2.4	sig
prot1551	434	3	1	0	0	3	1	3.6	3.6	ns
prot1552	325	1	2	0	3	2	6	9	3	sig
prot1553	607	2	4	2	0	2	2	0	6	ns
prot1554	739	3	2	2.4	1.2	2	1	2.4	1.2	ns
prot1555	235	1	0	0	0	0	1	3.6	1.8	ns
prot1556	982	2	1	3	0	0	2	7.5	0	ns
prot1557	392	2	3	8	4	2	4	8	10	sig
prot1558	543	1	4	3.6	2.4	2	2	2.4	0	ns
prot1559	462	1	1	1.8	3.6	0	1	0	5.4	ns
prot1560	348	3	1	0	3	3	15	4.5	4.5	sig
prot1561	463	2	1	0	4	3	3	4	4	ns
prot1562	173	1	2	1.2	1.2	1	3	4.8	4.8	ns
prot1563	274	1	1	7.2	3.6	2	2	1.8	9	ns
prot1564	251	2	2	4.5	7.5	2	4	13.5	1.5	ns
prot1565	231	3	2	8	10	7	3	8	10	ns
prot1566	394	6	1	0	2.4	4	1	2.4	6	ns
prot1567	240	3	1	9	3.6	6	6	5.4	10.8	sig
prot1568	441	2	4	4.5	4.5	0	3	9	9	ns
prot1569	200	1	1	8	2	1	2	6	0	ns
prot1570	371	3	4	3.6	1.2	3	0	1.2	1.2	ns
prot1571	313	4	0	1.8	5.4	3	2	1.8	1.8	ns
prot1572	730	1	2	4.5	0	1	3	7.5	4.5	ns
prot1573	329	3	5	2	2	3	2	8	0	ns
prot1574	627	2	3	3.6	3.6	3	3	10.8	7.2	sig
prot1575	250	0	3	5.4	3.6	2	2	1.8	0	ns
prot1576	144	4	0	3	6	3	2	1.5	4.5	ns
prot1577	472	1	3	6	0	8	2	12	18	sig
prot1578	421	2	0	3.6	3.6	0	3	1.2	1.2	ns
prot1579	250	0	3	3.6	3.6	2	3	0	5.4	ns
prot1580	266	0	1	1.5	4.5	2	2	0	3	ns
prot1581	861	1	2	10	0	2	1	2	8	sig
prot1582	1312	1	6	2.4	0	1	2	2.4	0	ns
prot1583	493	3	1	7.2	3.6	2	2	3.6	7.2	ns
prot1584	1082	0	0	0	1.5	3	0	3	1.5	ns
prot1585	648	2	0	2	0	3	3	4	4	ns
prot1586	276	1	4	2.4	2.4	0	3	1.2	4.8	ns
prot1587	518	0	3	3.6	0	3	2	3.6	7.2	ns
prot1588	640	1	2	0	3	1	0	0	3	ns
prot1589	722	3	2	10	4	5	3	10	6	ns
prot1590	147	1	1	1.2	2.4	2	3	6	1.2	ns
prot1591	193	6	0	9	7.2	6	1	1.8	3.6	ns
prot1592	194	1	0	0	1.5	0	4	3	0	ns
prot1593	365	1	0	4	2	2	2	4	2	ns
prot1594	290	1	2	8.4	1.2	3	1	2.4	4.8	ns
prot1595	636	4	1	1.8	3.6	3	9	10.8	27	sig
prot1596	1160	2	4	4.5	1.5	2	4	4.5	6	sig
prot1597	641	3	3	2	6	3	1	4	6	ns
prot1598	175	2	4	3.6	3.6	4	2	1.2	3.6	ns
prot1599	318	0	5	3.6	1.8	2	3	7.2	7.2	ns
prot1600	424	0	2	3	1.5	2	5	3	7.5	sig
prot1601	348	2	0	6	2	0	0	6	4	ns
prot1602	227	1	2	2.4	0	0	1	2.4	1.2	ns
prot1603	427	4	0	5.4	3.6	2	0	1.8	5.4	ns
prot1604	268	3	3	3	0	1	3	3	1.5	ns
prot1605	357	0	1	2	2	3	1	8	6	ns
prot1606	174	0	3	2.4	2.4	2	0	0	1.2	ns
prot1607	233	0	1	3.6	0	2	0	0	0	ns
prot1608	217	5	0	0	1.5	2	0	0	1.5	ns
prot1609	980	0	1	4	2	1	0	4	4	ns
prot1610	263	0	1	0	2.4	3	1	1.2	1.2	ns
prot1611	169	1	2	1.8	1.8	1	2	3.6	0	ns
prot1612	178	1	1	4.5	1.5	3	2	3	6	sig
prot1613	355	0	0	0	0	2	2	4	4	sig
prot1614	604	0	2	1.2	1.2	0	1	0	1.2	ns
prot1615	149	0	0	1.8	5.4	0	2	3.6	3.6	ns
prot1616	594	0	0	3	4.5	0	0	3	4.5	ns
prot1617	257	0	2	2	2	0	5	2	4	ns
prot1618	421	4	1	0	3.6	1	0	1.2	1.2	ns
prot1619	712	0	2	1.8	0	1	1	1.8	0	ns
prot1620	423	1	0	3	0	0	1	3	1.5	ns
prot1621	488	0	1	4	4	0	0	0	2	ns
prot1622	1872	0	1	3.6	1.2	2	0	1.2	1.2	ns
prot1623	153	9	7	9	7.2	5	4	9	10.8	sig
prot1624	275	3	4	12	3	7	3	10.5	4.5	ns
prot1625	463	6	2	6	4	1	2	4	8	ns
prot1626	103	2	4	1.2	6	2	3	2.4	3.6	ns
prot1627	287	4	4	5.4	7.2	1	3	1.8	7.2	ns
prot1628	282	6	1	3	7.5	12	6	6	3	sig
prot1629	200	2	1	6	10	4	3	6	8	ns
prot1630	149	3	2	4.8	1.2	1	5	1.2	1.2	ns
prot1631	149	0	2	1.8	1.8	4	3	3.6	9	ns
prot1632	132	2	2	1.5	0	0	1	1.5	1.5	ns
prot1633	118	1	0	0	10	7	3	0	4	ns
prot1634	191	3	3	2.4	2.4	1	0	2.4	2.4	ns
prot1635	189	5	5	1.8	1.8	1	4	3.6	1.8	ns
prot1636	273	0	3	0	4.5	2	2	1.5	7.5	ns
prot1637	327	3	2	4	6	1	5	0	10	ns
prot1638	148	5	2	0	1.2	3	6	14.4	7.2	sig
prot1639	206	2	2	5.4	0	3	1	3.6	1.8	ns
prot1640	108	3	0	1.5	4.5	1	2	1.5	3	ns
prot1641	267	4	1	4	4	3	3	4	6	ns
prot1642	204	3	3	0	2.4	2	1	0	7.2	ns
prot1643	223	4	1	1.8	1.8	3	6	5.4	10.8	sig
prot1644	298	0	0	0	1.5	5	2	9	3	ns
prot1645	194	2	1	2	2	2	1	6	2	ns
prot1646	77	3	1	3.6	3.6	2	6	3.6	2.4	sig
prot1647	166	2	6	5.4	3.6	4	2	3.6	7.2	sig
prot1648	418	2	1	4.5	1.5	1	3	4.5	3	ns
prot1649	418	0	0	6	2	3	1	6	2	ns
prot1650	127	4	3	1.2	0	4	4	2.4	7.2	sig
prot1651	279	2	0	1.8	3.6	4	2	1.8	1.8	ns
prot1652	181	1	1	3	1.5	4	3	4.5	1.5	ns
prot1653	129	2	3	4	6	1	1	4	6	ns
prot1654	161	2	1	2.4	1.2	2	2	2.4	1.2	ns
prot1655	126	2	5	5.4	1.8	5	1	7.2	7.2	ns
prot1656	326	1	4	3	3	2	2	1.5	7.5	ns
prot1657	207	2	3	4	2	0	0	2	2	ns
prot1658	191	0	5	3.6	3.6	2	2	1.2	4.8	ns
prot1659	238	2	1	3.6	1.8	0	0	1.8	7.2	ns
prot1660	210	1	1	1.5	7.5	0	2	1.5	1.5	ns
prot1661	331	0	0	4	4	5	4	8	8	sig
prot1662	574	4	3	0	1.2	2	2	1.2	7.2	ns
prot1663	455	1	2	0	1.8	3	3	3.6	5.4	ns
prot1664	553	2	2	1.5	4.5	1	2	1.5	1.5	ns
prot1665	522	0	5	2	0	1	0	4	0	ns
prot1666	325	1	3	2.4	2.4	2	0	0	3.6	ns
prot1667	208	3	1	3.6	0	2	2	5.4	7.2	sig
prot1668	232	0	4	3	0	2	2	9	0	ns
prot1669	219	0	1	6	2	2	0	8	8	ns
prot1670	409	0	1	1.2	1.2	0	1	1.2	2.4	ns
prot1671	233	3	3	5.4	5.4	2	0	1.8	1.8	ns
prot1672	772	3	1	3	4.5	2	2	3	6	sig
prot1673	360	1	3	2	8	0	1	2	0	ns
prot1674	439	1	2	4.8	2.4	2	0	0	1.2	ns
prot1675	442	1	1	7.2	3.6	1	2	3.6	1.8	ns
prot1676	138	0	0	4.5	7.5	1	2	0	0	ns
prot1677	106	1	1	0	2	1	0	2	0	ns
prot1678	370	1	2	1.2	2.4	2	6	2.4	7.2	sig
prot1679	629	0	1	1.8	1.8	2	2	3.6	3.6	sig
prot1680	187	0	0	0	1.5	1	1	4.5	1.5	ns
prot1681	596	2	0	0	0	2	0	4	2	ns
prot1682	255	1	0	1.2	2.4	0	0	3.6	1.2	ns
prot1683	92	6	5	12.6	10.8	2	9	7.2	7.2	ns
prot1684	171	8	5	9	3	3	4	10.5	3	ns
prot1685	165	5	3	12	2	3	7	6	4	ns
prot1686	148	2	3	4.8	1.2	3	0	6	4.8	ns
prot1687	229	2	5	0	9	8	3	1.8	0	ns
prot1688	123	2	5	4.5	3	3	3	0	1.5	ns
prot1689	77	2	1	4	6	3	3	24	18	sig
prot1690	465	2	1	3.6	3.6	1	1	1.2	1.2	ns
prot1691	279	2	2	0	3.6	2	2	0	1.8	ns
prot1692	278	0	2	4.5	0	1	4	3	4.5	ns
prot1693	119	0	3	0	4	1	4	8	4	sig
prot1694	148	4	2	1.2	2.4	4	3	0	3.6	ns
prot1695	72	0	1	0	3.6	1	2	1.8	1.8	ns
prot1696	353	1	6	1.5	4.5	2	4	1.5	3	ns
prot1697	196	1	3	4	4	1	5	2	6	ns
prot1698	174	4	5	7.2	0	1	3	6	1.2	ns
prot1699	126	1	1	0	7.2	2	3	7.2	3.6	ns
prot1700	235	3	0	1.5	0	3	3	7.5	4.5	ns
prot1701	235	2	2	4	6	2	3	2	12	ns
prot1702	110	3	4	2.4	3.6	4	6	2.4	3.6	sig
prot1703	188	0	1	3.6	0	6	0	1.8	0	ns
prot1704	225	0	1	0	0	0	1	3	0	ns
prot1705	138	1	1	8	4	1	1	2	0	ns
prot1706	174	0	4	1.2	1.2	2	2	2.4	2.4	ns
prot1707	672	1	1	3.6	3.6	1	1	1.8	5.4	ns
prot1708	84	1	2	1.5	0	10	2	6	6	sig
prot1709	107	2	1	2	2	3	9	6	6	sig
prot1710	146	1	2	2.4	4.8	1	2	1.2	0	ns
prot1711	183	1	2	1.8	3.6	4	1	9	3.6	ns
prot1712	555	0	3	0	0	1	1	0	0	ns
prot1713	467	2	2	8	8	1	0	4	0	ns
prot1714	265	0	4	2.4	1.2	2	2	0	1.2	ns
prot1715	598	0	1	1.8	1.8	6	2	3.6	3.6	sig
prot1716	317	0	3	0	1.5	5	3	0	3	ns
prot1717	196	1	1	8	2	2	2	8	4	sig
prot1718	267	0	1	2.4	1.2	0	0	2.4	4.8	ns
prot1719	612	0	1	1.8	3.6	4	1	5.4	1.8	ns
prot1720	62	1	4	4.5	1.5	0	2	1.5	1.5	ns
prot1721	77	2	1	6	2	1	2	4	8	ns
prot1722	68	1	0	4.8	1.2	1	3	1.2	2.4	ns
prot1723	632	1	3	3.6	1.8	0	0	9	1.8	ns
prot1724	230	1	2	0	0	0	0	0	1.5	ns
prot1725	133	0	1	2	4	0	0	2	2	ns
prot1726	334	1	1	1.2	1.2	0	2	2.4	1.2	ns
prot1727	311	0	1	0	3.6	3	0	1.8	0	ns
prot1728	563	0	0	0	4.5	2	2	3	3	sig
prot1729	327	1	0	4	2	4	3	4	4	sig
prot1730	144	4	2	1.2	3.6	2	1	3.6	2.4	ns
prot1731	668	1	0	5.4	5.4	2	2	3.6	3.6	sig
prot1732	85	2	2	0	0	3	2	3	1.5	ns
prot1733	102	2	0	0	2	1	2	0	4	ns
prot1734	508	1	3	2.4	2.4	2	0	0	2.4	ns
prot1735	226	1	4	0	3.6	1	2	3.6	3.6	sig
prot1736	676	4	1	4.5	0	0	0	0	0	ns
prot1737	539	0	2	0	0	3	0	4	0	ns
prot1738	295	1	1	0	3.6	3	3	3.6	7.2	sig
prot1739	224	0	2	0	0	0	0	1.8	1.8	ns
prot1740	2292	0	2	3	1.5	4	2	4.5	6	sig
prot1741	170	5	4	2	18	6	9	6	24	sig
prot1742	134	1	1	2.4	3.6	5	4	3.6	6	ns
prot1743	255	0	2	1.8	7.2	1	1	1.8	1.8	sig
prot1744	304	2	1	7.5	4.5	3	7	0	6	ns
prot1745	237	3	2	6	4	2	4	4	8	sig
prot1746	105	1	0	1.2	2.4	0	2	0	2.4	ns
prot1747	69	0	1	5.4	7.2	2	2	0	3.6	ns
prot1748	247	0	1	6	6	2	2	9	6	sig
prot1749	99	6	4	10	8	10	14	12	4	sig
prot1750	116	3	2	3.6	2.4	1	4	6	2.4	sig
prot1751	152	0	2	1.8	3.6	1	0	3.6	3.6	ns
prot1752	225	1	1	0	1.5	4	5	1.5	3	ns
prot1753	147	1	3	2	2	2	0	8	4	ns
prot1754	125	2	2	2.4	2.4	2	2	2.4	7.2	ns
prot1755	90	1	1	3.6	1.8	1	2	1.8	5.4	ns
prot1756	237	6	0	7.5	4.5	2	4	7.5	3	sig
prot1757	66	2	2	2	0	5	2	4	6	ns
prot1758	264	0	2	1.2	6	2	0	4.8	2.4	ns
prot1759	137	5	2	5.4	5.4	2	2	3.6	14.4	sig
prot1760	511	3	0	3	1.5	0	3	4.5	1.5	ns
prot1761	141	0	1	8	4	1	0	4	6	ns
prot1762	280	1	3	2.4	3.6	2	2	2.4	7.2	sig
prot1763	302	2	2	1.8	0	2	2	1.8	1.8	ns
prot1764	74	3	0	1.5	3	1	1	1.5	1.5	ns
prot1765	171	0	1	4	4	2	4	4	8	sig
prot1766	95	2	0	2.4	2.4	4	3	2.4	3.6	sig
prot1767	367	2	2	3.6	9	1	2	7.2	3.6	ns
prot1768	144	3	2	9	1.5	0	4	1.5	1.5	ns
prot1769	664	3	2	2	4	1	0	6	0	ns
prot1770	179	0	1	0	1.2	3	0	1.2	1.2	ns
prot1771	114	1	0	1.8	1.8	3	3	5.4	5.4	sig
prot1772	161	0	0	0	0	1	0	3	0	ns
prot1773	205	1	3	10	2	1	2	4	0	ns
prot1774	305	1	5	1.2	1.2	9	2	2.4	2.4	sig
prot1775	416	1	2	1.8	1.8	2	1	1.8	1.8	ns
prot1776	397	1	3	0	1.5	3	2	4.5	4.5	sig
prot1777	224	1	0	0	2	2	1	4	0	ns
prot1778	314	1	1	2.4	2.4	0	0	0	0	ns
prot1779	174	0	2	1.8	1.8	1	1	1.8	0	ns
prot1780	416	2	3	4.5	0	1	2	1.5	3	ns
prot1781	131	3	0	2	2	2	0	6	2	ns
prot1782	107	1	0	1.2	1.2	3	3	3.6	10.8	sig
prot1783	163	1	3	5.4	1.8	6	0	0	1.8	ns
prot1784	564	2	2	1.5	1.5	0	2	1.5	1.5	ns
prot1785	208	1	0	4	2	0	2	2	2	ns
prot1786	135	1	0	1.2	1.2	0	3	2.4	1.2	ns
prot1787	3394	2	5	1.8	0	3	2	5.4	1.8	ns
prot1788	1957	4	1	1.5	3	1	0	3	6	ns
prot1789	1088	1	3	2	4	3	2	2	0	ns
prot1790	424	3	2	2.4	0	5	3	1.2	1.2	ns
prot1791	1035	1	4	3.6	1.8	6	3	10.8	5.4	sig
prot1792	926	3	0	1.5	4.5	1	1	0	3	ns
prot1793	1669	0	1	6	6	1	2	2	2	sig
prot1794	201	0	1	2.4	4.8	3	3	0	4.8	ns
prot1795	539	4	1	1.8	3.6	1	2	1.8	3.6	ns
prot1796	638	0	1	0	1.5	2	1	0	1.5	ns
prot1797	225	2	6	8	18	4	6	10	10	ns
prot1798	319	3	3	4.8	3.6	2	2	2.4	3.6	ns
prot1799	520	1	1	3.6	7.2	6	2	3.6	3.6	ns
prot1800	785	4	6	9	1.5	4	5	3	6	sig
prot1801	629	1	5	6	4	2	1	6	8	ns
prot1802	341	4	2	0	3.6	2	3	0	1.2	ns
prot1803	412	2	0	0	0	2	1	5.4	5.4	ns
prot1804	308	1	1	1.5	0	1	0	1.5	1.5	ns
prot1805	743	1	2	0	0	0	0	2	2	ns
prot1806	470	0	1	0	2.4	2	4	2.4	2.4	sig
prot1807	1140	1	0	1.8	1.8	2	3	1.8	0	ns
prot1808	1466	0	1	3	0	0	0	1.5	3	ns
prot1809	254	1	3	6	6	2	2	12	4	sig
prot1810	257	3	1	3.6	6	3	2	7.2	0	ns
prot1811	375	0	1	1.8	3.6	1	0	3.6	3.6	ns
prot1812	1882	2	2	0	3	1	4	0	4.5	ns
prot1813	1300	2	2	4	2	2	1	2	2	sig
prot1814	444	1	3	1.2	3.6	2	1	1.2	1.2	ns
prot1815	832	2	1	1.8	5.4	0	1	1.8	3.6	ns
prot1816	582	1	1	3	4.5	0	1	0	0	ns
prot1817	280	0	1	0	6	3	2	0	2	ns
prot1818	1244	0	1	0	2.4	0	2	3.6	0	ns
prot1819	276	0	1	1.8	0	2	2	0	1.8	ns
prot1820	623	0	1	3	1.5	2	0	0	4.5	ns
prot1821	450	1	1	2	2	3	1	4	0	ns
prot1822	247	1	0	0	0	3	1	0	0	ns
prot1823	387	3	3	0	1.8	0	0	5.4	3.6	ns
prot1824	662	0	1	0	0	2	3	1.5	1.5	ns
prot1825	743	1	1	2	2	0	1	2	0	ns
prot1826	874	1	1	0	1.2	0	1	0	1.2	ns
prot1827	1301	2	1	1.8	0	0	2	3.6	0	ns
prot1828	274	0	2	4.5	6	3	1	1.5	1.5	ns
prot1829	551	4	0	4	6	3	5	2	6	ns
prot1830	447	2	2	1.2	0	2	3	1.2	1.2	ns
prot1831	154	2	1	5.4	3.6	4	1	3.6	5.4	ns
prot1832	210	0	2	4.5	1.5	2	1	1.5	1.5	ns
prot1833	290	2	2	14	4	6	5	0	6	ns
prot1834	220	6	3	2.4	1.2	2	2	3.6	4.8	sig
prot1835	184	1	2	7.2	5.4	3	3	7.2	10.8	ns
prot1836	168	1	2	0	3	5	0	0	1.5	ns
prot1837	102	1	0	12	0	2	0	6	6	ns
prot1838	327	1	3	1.2	1.2	2	1	4.8	1.2	ns
prot1839	962	1	1	3.6	1.8	4	2	0	1.8	ns
prot1840	556	1	2	6	3	3	2	1.5	0	ns
prot1841	374	2	2	6	6	3	1	4	2	ns
prot1842	728	0	0	1.2	1.2	2	3	2.4	3.6	ns
prot1843	243	6	3	9	3.6	9	3	10.8	5.4	sig
prot1844	127	2	0	0	3	2	2	3	3	sig
prot1845	519	0	0	0	4	3	3	2	4	ns
prot1846	492	2	3	2.4	2.4	1	4	3.6	3.6	ns
prot1847	233	1	1	1.8	3.6	1	0	0	3.6	ns
prot1848	287	0	0	0	3	1	0	4.5	1.5	ns
prot1849	337	0	1	0	6	9	9	12	24	sig
prot1850	404	1	1	0	2.4	0	0	2.4	1.2	ns
prot1851	3175	1	1	1.8	0	1	0	0	1.8	ns
prot1852	243	0	0	3	0	1	1	0	0	ns
prot1853	275	0	1	4	0	2	2	8	4	sig
prot1854	648	4	2	8.4	2.4	2	2	3.6	2.4	ns
prot1855	172	1	0	3.6	0	0	3	3.6	1.8	ns
prot1856	283	3	1	0	3	0	2	1.5	4.5	ns
prot1857	159	5	1	4	4	0	1	2	2	ns
prot1858	372	4	1	2.4	1.2	1	3	1.2	3.6	ns
prot1859	174	4	2	3.6	5.4	3	2	1.8	3.6	ns
prot1860	182	1	1	1.5	1.5	3	0	7.5	0	ns
prot1861	251	2	4	0	10	4	2	8	0	ns
prot1862	1009	3	2	3.6	1.2	5	2	4.8	2.4	sig
prot1863	233	0	0	0	0	0	0	0	5.4	ns
prot1864	158	0	0	9	0	2	2	4.5	6	ns
prot1865	200	2	0	4	6	3	2	2	2	ns
prot1866	292	1	0	3.6	0	0	4	2.4	3.6	ns
prot1867	399	0	3	0	1.8	0	1	1.8	1.8	ns
prot1868	229	4	1	1.5	3	4	3	1.5	3	ns
prot1869	228	2	1	2	6	4	2	4	0	ns
prot1870	445	4	2	1.2	2.4	0	2	0	4.8	ns
prot1871	334	1	2	1.8	0	3	6	5.4	10.8	sig
prot1872	848	3	1	3	0	2	6	4.5	3	sig
prot1873	151	1	0	6	2	5	5	4	4	sig
prot1874	1410	0	0	6	1.2	0	0	2.4	1.2	ns
prot1875	164	1	2	1.8	1.8	3	2	3.6	0	ns
prot1876	114	4	2	3	1.5	4	2	3	3	ns
prot1877	262	0	2	2	0	0	1	2	4	ns
prot1878	174	1	0	2.4	2.4	0	2	4.8	2.4	ns
prot1879	987	0	1	1.8	7.2	0	1	5.4	0	ns
prot1880	170	2	2	1.5	1.5	3	3	0	0	ns
prot1881	399	0	2	2	4	1	4	4	2	sig
prot1882	504	2	0	1.2	0	0	0	1.2	1.2	ns
prot1883	359	3	3	10.8	3.6	3	2	0	1.8	ns
prot1884	85	0	2	0	0	0	0	0	1.5	ns
prot1885	186	2	1	0	2	0	1	4	2	ns
prot1886	231	0	1	0	2.4	1	0	0	1.2	ns
prot1887	161	2	1	3.6	5.4	0	3	0	0	ns
prot1888	296	0	2	4.5	4.5	2	0	0	1.5	ns
prot1889	362	1	0	0	4	3	3	0	6	ns
prot1890	492	0	0	0	2.4	1	1	2.4	1.2	ns
prot1891	240	1	1	0	0	3	2	3.6	3.6	sig
prot1892	587	0	2	0	0	1	2	1.5	3	ns
prot1893	523	1	0	0	0	2	2	8	4	sig
prot1894	979	0	0	0	0	0	0	0	2.4	ns
prot1895	2381	0	2	3.6	5.4	2	2	3.6	0	ns
prot1896	246	2	3	0	1.5	4	2	9	6	sig
prot1897	309	3	3	2	2	0	2	0	2	ns
prot1898	214	0	4	1.2	0	2	2	2.4	4.8	sig
prot1899	659	3	1	1.8	1.8	0	3	3.6	0	ns
prot1900	185	0	1	3	1.5	0	1	0	1.5	ns
prot1901	201	2	2	2	0	1	2	0	2	ns
prot1902	464	0	2	0	1.2	0	0	0	0	ns
prot1903	298	1	1	1.8	1.8	2	4	3.6	3.6	sig
prot1904	502	1	0	0	1.5	2	2	3	1.5	ns
prot1905	295	0	1	0	0	2	0	4	6	ns
prot1906	1921	1	1	0	0	2	0	1.2	0	ns
prot1907	900	0	1	1.8	3.6	1	0	0	1.8	ns
prot1908	1567	1	0	1.5	3	0	4	3	1.5	ns
prot1909	659	1	0	0	4	2	3	0	2	ns
prot1910	909	0	0	1.2	1.2	0	1	1.2	1.2	ns
prot1911	193	1	1	1.8	0	2	0	1.8	1.8	ns
prot1912	431	1	1	7.5	0	2	0	3	1.5	ns
prot1913	118	0	1	2	2	2	0	4	0	ns
prot1914	229	3	3	1.2	1.2	5	5	3.6	3.6	ns
prot1915	232	2	2	3.6	1.8	2	4	3.6	3.6	ns
prot1916	267	1	2	4.5	1.5	0	1	1.5	4.5	ns
prot1917	266	2	0	14	0	4	3	8	8	ns
prot1918	183	1	0	1.2	0	2	3	2.4	2.4	sig
prot1919	909	2	2	7.2	3.6	3	1	0	1.8	ns
prot1920	219	0	2	1.5	6	5	4	1.5	3	ns
prot1921	141	5	0	0	2	5	2	10	4	sig
prot1922	154	4	1	3.6	6	1	2	1.2	2.4	ns
prot1923	243	1	0	0	5.4	0	2	1.8	0	ns
prot1924	135	1	0	4.5	0	1	2	0	0	ns
prot1925	315	1	2	4	2	2	2	4	4	sig
prot1926	517	2	0	0	0	1	1	2.4	3.6	ns
prot1927	127	0	1	3.6	7.2	1	2	0	3.6	ns
prot1928	439	1	3	1.5	1.5	0	2	1.5	1.5	ns
prot1929	398	0	0	2	2	2	0	0	8	ns
prot1930	462	2	3	2.4	2.4	1	1	4.8	2.4	sig
prot1931	202	2	2	0	5.4	2	0	1.8	1.8	ns
prot1932	114	0	0	0	1.5	1	2	0	1.5	ns
prot1933	137	1	0	2	2	3	0	0	6	ns
prot1934	124	1	2	2.4	1.2	1	0	3.6	1.2	ns
prot1935	641	1	1	0	5.4	2	2	3.6	3.6	sig
prot1936	415	2	0	3	3	2	1	1.5	4.5	ns
prot1937	448	3	2	2	2	3	3	6	6	sig
prot1938	572	2	0	0	2.4	1	3	2.4	0	ns
prot1939	819	0	1	0	0	1	2	1.8	3.6	ns
prot1940	365	0	1	3	0	1	0	0	1.5	ns
prot1941	600	0	2	2	2	0	1	0	0	ns
prot1942	692	3	1	1.2	2.4	2	4	2.4	2.4	sig
prot1943	244	2	1	1.8	1.8	1	0	0	1.8	ns
prot1944	203	3	2	3	3	1	0	1.5	3	ns
prot1945	383	2	2	2	2	3	3	6	6	sig
prot1946	208	3	0	1.2	2.4	1	1	0	1.2	ns
prot1947	292	0	4	3.6	0	1	1	0	0	ns
prot1948	288	0	0	1.5	1.5	0	1	4.5	0	ns
prot1949	111	1	2	2	6	0	0	2	2	ns
prot1950	309	2	0	1.2	1.2	0	0	1.2	1.2	ns
prot1951	555	1	0	1.8	1.8	0	0	1.8	1.8	ns
prot1952	719	1	1	3	1.5	1	2	3	4.5	ns
prot1953	548	1	0	2	2	0	0	0	0	ns
prot1954	209	2	1	3.6	0	1	2	1.2	1.2	ns
prot1955	561	2	2	1.8	1.8	1	2	1.8	0	ns
prot1956	575	4	2	0	0	0	2	3	4.5	ns
prot1957	193	0	1	2	4	2	2	10	8	sig
prot1958	476	2	1	0	0	3	2	0	0	ns
prot1959	426	1	2	3.6	0	0	1	0	1.8	ns
prot1960	210	0	1	4.5	1.5	0	2	1.5	1.5	ns
prot1961	167	3	0	2	2	2	1	2	0	ns
prot1962	255	1	2	0	1.2	2	0	6	1.2	ns
prot1963	259	0	2	0	0	0	0	1.8	0	ns
prot1964	828	1	1	4.5	3	0	0	3	3	ns
prot1965	491	2	2	0	2	0	2	4	2	ns
prot1966	116	0	2	1.2	0	0	0	3.6	2.4	ns
prot1967	392	3	0	3.6	3.6	0	1	0	1.8	ns
prot1968	278	2	0	3	3	0	3	4.5	0	ns
prot1969	275	1	5	4	4	1	1	2	4	ns
prot1970	542	0	0	0	1.2	1	1	1.2	0	ns
prot1971	303	1	0	1.8	0	1	0	0	1.8	ns
prot1972	206	0	3	3	1.5	0	1	0	0	ns
prot1973	575	1	3	4	0	0	2	0	4	ns
prot1974	882	0	0	2.4	0	0	0	1.2	2.4	ns
prot1975	503	0	1	0	0	3	2	1.8	0	ns
prot1976	350	0	1	3	3	1	1	3	1.5	ns
prot1977	277	1	0	2	0	0	2	0	2	ns
prot1978	251	2	0	0	0	3	0	2.4	0	ns
prot1979	223	0	1	1.8	1.8	1	2	1.8	3.6	ns
prot1980	109	6	1	1.5	1.5	15	6	36	13.5	sig
prot1981	1093	1	0	10	4	2	1	2	6	ns
prot1982	123	4	5	2.4	2.4	4	3	1.2	8.4	ns
prot1983	160	2	2	1.8	3.6	0	0	1.8	7.2	ns
prot1984	160	1	0	1.5	4.5	5	1	7.5	1.5	sig
prot1985	433	2	0	4	2	2	1	2	4	ns
prot1986	214	0	2	4.8	0	2	1	2.4	2.4	ns
prot1987	114	3	0	0	5.4	4	0	1.8	3.6	ns
prot1988	178	1	2	1.5	0	2	1	1.5	4.5	ns
prot1989	248	1	1	4	2	1	1	4	0	ns
prot1990	49	2	0	4.8	4.8	1	1	0	1.2	ns
prot1991	86	1	2	3.6	3.6	3	6	5.4	5.4	sig
prot1992	335	1	1	1.5	1.5	0	1	0	1.5	ns
prot1993	171	3	1	8	2	4	1	8	8	ns
prot1994	214	2	4	0	0	1	2	1.2	2.4	ns
prot1995	108	2	1	0	0	1	2	9	1.8	ns
prot1996	115	0	2	1.5	7.5	0	1	1.5	3	ns
prot1997	96	1	1	4	6	1	0	0	4	ns
prot1998	82	0	1	1.2	1.2	0	0	1.2	0	ns
prot1999	365	1	1	1.8	0	2	0	0	1.8	ns
[truncated: 1,549 more rows]
