# Supplementary material for: Protein complex-based analysis is resistant to the obfuscating consequences of batch effects --- a case study in clinical proteomics
Source: BMC Genomics. 2017 Mar 14;18(Suppl 2):142. doi: 10.1186/s12864-017-3490-3 (PMC5374662; doi:10.1186/s12864-017-3490-3)
Supplement: Supplementary file 2 — Simulated data D2.2H. (ZIP 3730 kb) [file 12864_2017_3490_MOESM2_ESM.zip › D2.2.347.txt]

protLen	X0	X0.1	X0.2	X0.3	X1	X1.1	X1.2	X1.3	sig
prot1	1338	873	850	2562	2697	1074	1150	3075	3204	sig
prot2	2199	29	36	40.8	50.4	28	31	43.2	31.2	ns
prot3	1538	31	35	57	58.5	87	75	144	135	sig
prot4	2319	20	26	39.6	46.8	29	21	48.6	36	ns
prot5	1392	42	40	153	132	33	35	132	123	ns
prot6	1985	33	23	39.6	48	35	34	32.4	43.2	ns
prot7	1262	53	43	76.5	70.5	41	44	81	75	ns
prot8	3862	13	15	25.2	32.4	30	20	34.2	37.8	ns
prot9	1295	46	51	114	180	51	51	147	105	ns
prot10	4287	15	13	14.4	13.2	9	11	15.6	12	ns
prot11	1277	38	42	64.5	42	39	41	67.5	39	ns
prot12	3587	5	12	18	23.4	8	7	3.6	16.2	ns
prot13	774	71	71	222	210	64	69	228	201	ns
prot14	1960	6	3	6	7.2	8	10	12	12	sig
prot15	858	53	54	69	87	51	60	88.5	88.5	ns
prot16	693	83	67	142.2	153	116	132	221.4	205.2	sig
prot17	748	49	78	171	165	136	150	372	294	sig
prot18	875	43	49	48	60	61	41	60	56.4	ns
prot19	1755	9	12	10.5	21	13	11	16.5	22.5	ns
prot20	839	32	38	57.6	59.4	47	35	75.6	91.8	ns
prot21	857	19	33	78	72	34	32	72	111	ns
prot22	1248	31	29	34.8	46.8	35	20	30	22.8	ns
prot23	1308	16	17	37.5	22.5	21	20	45	40.5	sig
prot24	1260	16	14	28.8	21.6	14	9	39.6	16.2	ns
prot25	1487	5	4	30	15	5	12	30	18	ns
prot26	477	88	77	111.6	87.6	104	87	82.8	123.6	ns
prot27	1324	28	11	40.5	48	69	51	85.5	148.5	sig
prot28	997	19	16	28.8	30.6	21	13	37.8	39.6	ns
prot29	623	111	110	261	330	110	126	309	354	ns
prot30	657	106	106	129.6	135.6	205	193	229.2	231.6	sig
prot31	1735	8	15	19.5	22.5	12	10	24	19.5	ns
prot32	904	13	12	28.8	19.8	15	10	19.8	25.2	ns
prot33	446	201	202	609	597	173	208	627	525	ns
prot34	262	167	186	212.4	265.2	190	176	226.8	217.2	ns
prot35	682	109	108	154.5	148.5	108	100	156	150	ns
prot36	742	40	56	91.8	106.2	34	51	106.2	109.8	ns
prot37	630	46	34	108	117	111	117	324	360	sig
prot38	672	33	25	44.4	25.2	28	37	56.4	40.8	ns
prot39	1056	23	18	39	43.5	30	21	48	36	ns
prot40	1098	31	21	28.8	41.4	23	29	25.2	37.8	ns
prot41	1192	22	14	27	51	15	11	42	30	ns
prot42	1888	12	6	13.2	12	11	10	9.6	6	ns
prot43	500	173	149	261	234	174	155	243	256.5	ns
prot44	610	51	65	70.2	97.2	54	49	72	104.4	ns
prot45	543	36	30	81	114	39	36	108	105	ns
prot46	685	16	26	32.4	33.6	26	29	34.8	36	ns
prot47	546	34	32	49.5	37.5	34	52	84	51	sig
prot48	1311	9	16	28.8	25.2	10	12	25.2	21.6	ns
prot49	1047	7	10	48	48	13	12	30	30	ns
prot50	491	119	129	181.2	140.4	123	145	140.4	169.2	ns
prot51	654	83	81	117	97.5	82	77	97.5	138	ns
prot52	639	58	71	99	106.2	65	62	77.4	117	ns
prot53	740	48	51	141	156	61	55	174	132	ns
prot54	1143	19	20	31.2	19.2	34	36	38.4	19.2	sig
prot55	966	17	22	27	24	24	12	27	27	ns
prot56	1042	16	11	19.8	19.8	24	20	54	32.4	sig
prot57	2166	6	9	15	39	16	6	30	36	sig
prot58	443	30	41	33.6	36	33	31	31.2	45.6	ns
prot59	589	24	25	39	30	24	31	43.5	31.5	ns
prot60	740	24	20	30.6	43.2	24	25	39.6	52.2	ns
prot61	532	20	23	63	45	27	11	54	54	ns
prot62	740	13	16	9.6	12	13	10	24	9.6	sig
prot63	727	11	10	16.5	15	7	13	13.5	13.5	ns
prot64	1585	4	8	10.8	16.2	5	8	5.4	18	ns
prot65	479	206	238	702	738	236	219	660	756	ns
prot66	364	166	147	183.6	205.2	143	159	206.4	202.8	ns
prot67	433	146	158	264	213	156	175	255	226.5	ns
prot68	346	124	158	221.4	284.4	160	136	273.6	252	ns
prot69	545	99	85	279	276	118	84	288	315	ns
prot70	472	74	90	102	74.4	75	84	87.6	86.4	ns
prot71	478	51	52	61.5	54	50	46	73.5	82.5	ns
prot72	413	54	37	84.6	108	46	50	99	77.4	ns
prot73	496	41	33	111	84	117	129	288	306	sig
prot74	630	36	35	37.2	44.4	32	31	33.6	43.2	ns
prot75	544	20	18	36	36	33	21	51	28.5	ns
prot76	880	8	14	41.4	5.4	12	8	23.4	21.6	ns
prot77	684	7	11	42	33	9	10	57	27	ns
prot78	988	11	9	14.4	12	9	7	10.8	14.4	ns
prot79	430	65	63	135	99	60	67	102	100.5	ns
prot80	707	32	28	43.2	36	25	25	43.2	64.8	ns
prot81	418	28	21	99	42	29	18	96	99	ns
prot82	820	18	22	14.4	24	12	14	13.2	12	ns
prot83	1450	12	8	15	12	7	9	15	10.5	ns
prot84	500	71	75	127.8	147.6	66	76	122.4	138.6	ns
prot85	451	62	54	156	177	61	51	189	198	ns
prot86	757	27	27	36	32.4	51	81	108	111.6	sig
prot87	539	24	34	40.5	37.5	19	23	37.5	31.5	ns
prot88	455	18	14	28.8	27	13	12	32.4	30.6	ns
prot89	646	21	11	51	60	18	18	63	39	ns
prot90	533	14	9	10.8	13.2	18	16	9.6	21.6	sig
prot91	1101	6	7	6	6	2	8	7.5	6	sig
prot92	375	172	179	327.6	325.8	156	163	304.2	340.2	ns
prot93	477	109	121	360	300	132	115	354	363	ns
prot94	440	75	70	80.4	78	73	79	90	86.4	ns
prot95	445	65	63	97.5	111	81	77	99	109.5	ns
prot96	373	53	33	81	82.8	59	62	124.2	82.8	ns
prot97	606	29	35	126	69	26	36	108	114	sig
prot98	343	17	26	31.2	31.2	33	31	26.4	34.8	ns
prot99	403	28	19	31.5	36	16	19	39	34.5	ns
prot100	591	15	21	41.4	39.6	22	17	39.6	32.4	ns
prot101	641	9	9	24	48	8	11	45	45	ns
prot102	583	3	14	16.8	14.4	11	9	15.6	8.4	ns
prot103	544	13	8	16.5	18	13	12	15	7.5	ns
prot104	2137	4	5	7.2	12.6	12	9	21.6	21.6	sig
prot105	375	36	35	108	93	50	34	126	117	ns
prot106	454	40	44	43.2	42	74	90	105.6	86.4	sig
prot107	472	40	29	72	55.5	34	32	37.5	30	ns
prot108	517	24	32	45	52.2	52	65	122.4	113.4	sig
prot109	464	17	23	84	69	26	38	63	60	ns
prot110	637	16	24	31.2	18	20	25	28.8	22.8	ns
prot111	423	16	18	45	25.5	25	24	27	34.5	ns
prot112	414	16	16	19.8	30.6	14	15	36	32.4	sig
prot113	898	13	16	36	42	16	13	69	33	ns
prot114	498	9	14	13.2	14.4	14	11	14.4	12	ns
prot115	580	23	14	25.5	21	20	12	33	10.5	ns
prot116	448	14	4	19.8	12.6	11	11	25.2	12.6	sig
prot117	569	10	9	12	30	8	13	30	9	ns
prot118	1032	5	6	8.4	8.4	8	4	8.4	10.8	ns
prot119	357	88	98	115.5	142.5	98	89	147	144	ns
prot120	231	61	55	86.4	118.8	57	54	84.6	104.4	ns
prot121	372	52	49	141	165	58	51	156	162	ns
prot122	375	46	46	48	66	29	37	66	46.8	ns
prot123	507	35	50	46.5	63	47	33	52.5	67.5	ns
prot124	411	40	34	72	72	123	99	205.2	210.6	sig
prot125	374	21	21	57	21	18	19	66	57	ns
prot126	827	27	18	18	18	30	32	21.6	18	sig
prot127	774	12	15	27	16.5	18	10	24	19.5	ns
prot128	576	4	6	12.6	9	10	12	16.2	43.2	sig
prot129	413	9	14	60	39	13	8	36	36	ns
prot130	569	8	8	10.8	18	9	6	12	15.6	ns
prot131	590	11	4	15	13.5	9	15	22.5	18	sig
prot132	774	10	8	19.8	19.8	27	24	43.2	37.8	sig
prot133	1023	4	4	15	18	9	7	33	30	ns
prot134	803	6	3	6	1.2	1	2	6	3.6	ns
prot135	242	66	56	76.5	84	56	61	78	115.5	ns
prot136	439	66	52	86.4	84.6	51	59	118.8	88.2	ns
prot137	318	60	59	171	144	53	56	168	129	ns
prot138	278	58	47	72	56.4	54	50	66	78	ns
prot139	309	37	47	64.5	64.5	48	51	76.5	79.5	ns
prot140	568	34	36	48.6	54	32	40	54	46.8	ns
prot141	316	33	30	93	99	36	24	123	81	ns
prot142	283	37	28	37.2	38.4	31	26	32.4	37.2	ns
prot143	608	16	32	45	34.5	28	26	39	39	ns
prot144	673	23	26	43.2	30.6	23	22	63	34.2	ns
prot145	414	21	18	66	51	81	51	171	126	sig
prot146	707	18	25	28.8	22.8	20	21	18	19.2	ns
prot147	406	21	14	15	18	15	21	36	18	ns
prot148	510	14	20	14.4	25.2	17	7	23.4	28.8	ns
prot149	500	16	10	30	39	6	16	39	33	sig
prot150	350	11	7	9.6	13.2	8	12	19.2	33.6	sig
prot151	683	18	16	19.5	24	21	10	21	27	ns
prot152	569	7	15	34.2	18	14	8	14.4	7.2	ns
prot153	450	9	11	36	30	7	8	24	42	ns
prot154	399	12	10	14.4	6	11	10	13.2	7.2	ns
prot155	713	11	10	4.5	7.5	6	11	12	10.5	ns
prot156	564	9	9	21.6	23.4	22	14	19.8	39.6	sig
prot157	1149	9	8	18	15	12	6	24	39	sig
prot158	721	6	4	4.8	2.4	5	3	6	6	ns
prot159	260	187	178	259.5	262.5	196	215	262.5	270	ns
prot160	372	129	152	217.8	266.4	129	130	271.8	187.2	ns
prot161	297	91	84	285	270	89	84	267	291	ns
prot162	276	47	35	70.8	44.4	40	48	63.6	49.2	ns
prot163	480	33	44	45	57	26	36	45	45	ns
prot164	299	40	21	46.8	50.4	54	38	104.4	100.8	sig
prot165	317	28	27	78	96	31	30	90	105	ns
prot166	437	28	23	32.4	30	45	43	67.2	49.2	sig
prot167	537	25	14	30	25.5	16	25	21	27	ns
prot168	228	18	26	36	25.2	19	14	36	25.2	ns
prot169	289	16	25	63	54	18	17	60	42	ns
prot170	341	14	12	18	16.8	60	45	68.4	68.4	sig
prot171	445	12	23	18	24	16	14	27	28.5	ns
prot172	458	17	16	32.4	21.6	12	11	21.6	19.8	ns
prot173	450	11	11	15	30	10	17	39	45	ns
prot174	588	12	8	21.6	15.6	8	18	8.4	20.4	ns
prot175	761	11	16	13.5	16.5	16	8	22.5	28.5	ns
prot176	519	11	8	32.4	9	16	22	16.2	23.4	sig
prot177	1216	14	14	27	18	9	13	24	33	ns
prot178	605	8	13	9.6	9.6	12	4	10.8	9.6	ns
prot179	748	8	9	13.5	19.5	5	10	12	18	ns
prot180	460	8	8	18	27	5	9	23.4	14.4	ns
prot181	645	6	5	33	21	2	5	15	24	ns
prot182	528	2	8	6	13.2	9	7	4.8	7.2	ns
prot183	958	9	11	4.5	10.5	5	5	9	6	ns
prot184	4213	2	4	3.6	0	3	2	9	1.8	ns
prot185	1921	3	3	12	12	5	7	12	6	ns
prot186	333	129	149	176.4	193.2	145	158	166.8	169.2	ns
prot187	229	113	114	190.5	160.5	214	234	294	315	sig
prot188	413	45	35	91.8	95.4	38	48	88.2	100.8	ns
prot189	437	48	31	105	126	41	44	150	117	ns
prot190	459	25	26	37.2	31.2	36	32	32.4	31.2	ns
prot191	170	20	19	42	45	70	48	78	63	sig
prot192	200	41	43	77.4	82.8	39	45	39.6	57.6	ns
prot193	396	31	20	90	114	32	20	72	81	ns
prot194	219	18	24	19.2	25.2	24	21	25.2	18	ns
prot195	509	21	20	27	42	25	28	33	30	ns
prot196	255	26	22	32.4	36	16	16	43.2	37.8	ns
prot197	343	13	13	33	33	22	38	120	150	sig
prot198	453	25	11	33.6	21.6	14	16	18	19.2	ns
prot199	418	17	22	13.5	22.5	24	27	27	51	sig
prot200	506	12	14	21.6	21.6	13	15	19.8	25.2	ns
prot201	545	20	25	27	60	12	14	30	51	ns
prot202	406	11	19	15.6	15.6	17	14	9.6	3.6	ns
prot203	586	8	15	28.5	15	7	9	19.5	16.5	ns
prot204	570	10	11	12.6	14.4	11	11	28.8	10.8	sig
prot205	868	11	10	30	39	10	9	21	18	ns
prot206	508	11	14	9.6	6	11	14	21.6	13.2	sig
prot207	715	3	8	6	10.5	6	5	15	9	ns
prot208	622	9	11	7.2	10.8	9	7	16.2	16.2	ns
prot209	463	7	6	9	33	2	8	15	12	ns
prot210	756	7	2	9.6	16.8	6	6	10.8	4.8	ns
prot211	520	10	16	13.5	9	4	3	10.5	4.5	ns
prot212	858	6	5	9	7.2	3	3	9	10.8	ns
prot213	463	4	3	9	3	14	8	6	24	sig
prot214	248	91	98	99.6	121.2	67	85	104.4	97.2	ns
prot215	386	53	65	72	84	56	59	84	69	ns
prot216	252	40	44	88.2	84.6	90	94	158.4	194.4	sig
prot217	271	43	52	153	153	47	48	117	150	ns
prot218	367	36	40	48	43.2	40	46	48	61.2	ns
prot219	335	45	36	64.5	49.5	29	42	54	70.5	ns
prot220	600	39	44	57.6	68.4	30	33	61.2	63	ns
prot221	232	41	41	90	117	44	43	126	78	ns
prot222	273	44	47	49.2	38.4	41	37	44.4	44.4	ns
prot223	243	33	35	46.5	46.5	44	34	54	46.5	ns
prot224	223	23	27	66.6	61.2	25	28	57.6	61.2	ns
prot225	250	22	24	105	78	42	21	87	66	ns
prot226	223	27	27	22.8	25.2	28	21	31.2	19.2	ns
prot227	289	36	25	36	31.5	28	25	34.5	51	ns
prot228	378	20	25	25.2	61.2	18	22	46.8	43.2	ns
prot229	410	20	15	66	63	20	20	36	33	ns
prot230	389	26	26	31.2	28.8	17	15	24	28.8	ns
prot231	610	18	12	28.5	25.5	27	27	54	34.5	sig
prot232	243	12	11	19.8	34.2	20	20	39.6	25.2	sig
prot233	397	11	10	39	36	13	10	54	51	ns
prot234	229	10	7	12	13.2	16	5	21.6	8.4	ns
prot235	321	12	7	15	19.5	7	8	21	16.5	ns
prot236	447	14	14	19.8	19.8	13	10	14.4	7.2	ns
prot237	272	12	14	24	30	12	12	30	27	ns
prot238	645	11	12	13.2	8.4	5	7	8.4	13.2	ns
prot239	709	5	5	9	9	18	21	27	54	sig
prot240	513	10	10	18	21.6	5	14	27	12.6	ns
prot241	314	10	7	21	24	6	7	33	24	ns
prot242	388	3	9	8.4	10.8	12	4	3.6	8.4	ns
prot243	956	3	6	7.5	3	6	4	3	16.5	sig
prot244	128	249	234	408.6	401.4	219	226	390.6	423	ns
prot245	197	83	77	228	243	122	139	390	357	sig
prot246	334	60	72	79.2	100.8	61	62	94.8	68.4	ns
prot247	175	44	34	75	67.5	47	45	61.5	61.5	ns
prot248	162	61	60	104.4	117	63	62	100.8	102.6	ns
prot249	305	38	23	108	78	39	39	105	60	ns
prot250	312	37	44	45.6	43.2	31	41	64.8	50.4	ns
prot251	300	37	37	69	52.5	41	30	55.5	54	ns
prot252	127	41	60	64.8	66.6	22	42	55.8	73.8	ns
prot253	191	43	32	93	129	29	36	105	114	ns
prot254	211	28	38	36	43.2	68	54	81.6	60	sig
prot255	199	29	44	48	52.5	29	27	57	54	ns
prot256	266	45	33	55.8	46.8	43	40	66.6	59.4	ns
prot257	322	19	27	75	75	28	30	84	117	sig
prot258	313	26	31	45.6	32.4	24	32	33.6	34.8	ns
prot259	286	16	21	25.5	25.5	24	14	48	18	sig
prot260	265	13	8	37.8	16.2	21	13	18	32.4	ns
prot261	466	14	22	60	57	19	17	66	60	ns
prot262	455	20	18	21.6	33.6	66	54	75.6	57.6	sig
prot263	185	30	21	16.5	24	11	21	31.5	25.5	ns
prot264	209	23	17	25.2	39.6	18	9	34.2	30.6	ns
prot265	433	11	21	30	48	10	15	57	33	ns
prot266	247	18	15	22.8	16.8	13	15	15.6	12	ns
prot267	331	10	14	12	27	14	9	21	18	ns
prot268	452	11	16	25.2	25.2	8	13	23.4	32.4	ns
prot269	348	18	13	48	27	9	8	24	33	ns
prot270	533	5	9	12	4.8	22	24	9.6	12	sig
prot271	342	5	11	18	10.5	10	11	21	13.5	ns
prot272	229	7	13	12.6	19.8	6	6	19.8	23.4	ns
prot273	581	16	16	45	21	9	7	24	42	ns
prot274	389	14	5	6	13.2	9	8	9.6	7.2	ns
prot275	368	7	5	7.5	4.5	7	7	3	13.5	ns
prot276	350	13	13	16.2	18	6	7	25.2	9	ns
prot277	502	10	6	24	24	11	6	27	18	ns
prot278	588	6	11	10.8	4.8	8	9	3.6	3.6	ns
prot279	404	11	7	13.5	13.5	10	10	15	18	ns
prot280	281	9	1	12.6	9	5	3	10.8	5.4	ns
prot281	475	6	8	12	18	5	4	21	15	ns
prot282	264	3	4	3.6	6	2	4	6	2.4	ns
prot283	428	4	7	12	15	8	15	7.5	9	ns
prot284	605	2	4	14.4	7.2	5	6	10.8	12.6	sig
prot285	546	1	7	12	21	6	9	18	12	ns
prot286	393	4	6	2.4	1.2	8	3	6	2.4	ns
prot287	651	3	6	6	7.5	4	3	6	9	ns
prot288	386	4	3	14.4	5.4	6	1	9	14.4	ns
prot289	127	188	210	603	654	396	372	1170	1158	sig
prot290	307	155	137	184.8	166.8	141	133	204	192	ns
prot291	151	52	80	105	66	48	80	109.5	106.5	ns
prot292	246	46	35	46.8	64.8	36	31	84.6	50.4	ns
prot293	201	26	31	90	102	41	31	105	87	ns
prot294	295	30	45	45.6	38.4	43	33	36	50.4	ns
prot295	377	30	33	55.5	57	27	37	40.5	39	ns
prot296	232	30	25	72	50.4	24	26	61.2	57.6	ns
prot297	333	26	22	84	90	31	25	96	105	ns
prot298	276	26	19	22.8	24	35	20	42	22.8	ns
prot299	225	21	30	45	31.5	18	19	39	24	ns
prot300	152	22	14	39.6	39.6	16	18	39.6	36	ns
prot301	268	23	19	69	81	24	17	108	57	ns
prot302	261	22	14	31.2	22.8	42	36	69.6	60	sig
prot303	234	26	25	18	27	22	20	27	36	ns
prot304	203	15	13	19.8	19.8	20	22	34.2	32.4	ns
prot305	277	23	21	63	84	18	15	72	60	ns
prot306	224	17	23	25.2	18	19	19	15.6	21.6	ns
prot307	260	21	16	21	21	15	20	30	30	ns
prot308	278	24	16	30.6	37.8	20	22	36	21.6	ns
prot309	420	19	16	42	39	18	8	51	27	ns
prot310	424	16	26	13.2	15.6	12	6	19.2	15.6	ns
prot311	219	15	17	19.5	24	17	9	25.5	24	ns
prot312	277	12	10	19.8	18	8	13	25.2	28.8	ns
prot313	279	6	17	27	12	12	5	27	12	ns
prot314	558	17	18	15.6	12	16	18	21.6	18	ns
prot315	822	8	7	16.5	18	11	6	6	12	ns
prot316	423	10	8	27	23.4	6	5	16.2	12.6	ns
prot317	301	4	12	27	27	19	12	27	33	ns
prot318	477	9	7	13.2	14.4	11	6	15.6	7.2	ns
prot319	354	11	9	7.5	13.5	12	13	10.5	18	ns
prot320	538	8	9	14.4	12.6	7	6	10.8	16.2	ns
prot321	330	8	9	33	27	18	23	21	54	sig
prot322	345	9	3	9.6	2.4	8	7	13.2	3.6	ns
prot323	290	3	7	15	1.5	4	11	10.5	9	sig
prot324	587	10	9	12.6	5.4	8	5	16.2	16.2	ns
prot325	416	4	5	18	30	12	8	15	15	ns
prot326	806	9	12	8.4	9.6	33	36	46.8	14.4	sig
prot327	243	3	5	10.5	15	5	8	13.5	9	ns
prot328	674	9	6	14.4	10.8	9	5	19.8	10.8	ns
prot329	297	10	8	21	12	4	7	33	24	ns
prot330	558	5	7	12	19.2	7	8	6	4.8	ns
prot331	340	3	5	9	6	6	6	9	10.5	ns
prot332	546	4	1	9	18	6	10	10.8	3.6	ns
prot333	193	7	9	12	12	5	8	15	12	ns
prot334	641	5	6	6	10.8	9	5	7.2	7.2	ns
prot335	452	6	6	3	6	8	4	21	13.5	sig
prot336	481	3	4	10.8	7.2	3	2	5.4	7.2	ns
prot337	355	7	7	12	15	10	12	12	48	sig
prot338	530	3	5	10.8	4.8	3	5	7.2	8.4	ns
prot339	374	12	2	7.5	6	4	7	4.5	6	ns
prot340	253	6	2	14.4	16.2	12	12	27	5.4	sig
prot341	442	2	6	15	6	4	4	15	12	ns
prot342	861	3	3	9.6	4.8	9	4	10.8	9.6	sig
prot343	413	4	2	4.5	7.5	3	5	9	7.5	ns
prot344	648	4	6	5.4	7.2	7	2	7.2	9	ns
prot345	719	2	3	12	9	2	4	18	27	ns
prot346	786	4	5	3.6	6	3	5	2.4	2.4	ns
prot347	596	12	5	9	7.5	5	3	0	9	ns
prot348	777	9	3	7.2	5.4	6	4	7.2	10.8	sig
prot349	798	3	1	6	9	2	4	18	18	ns
prot350	141	224	232	291.6	283.2	234	248	266.4	224.4	ns
prot351	221	153	146	220.5	207	144	135	214.5	222	ns
prot352	283	83	57	127.8	106.2	74	64	120.6	111.6	ns
prot353	246	54	73	177	192	72	63	219	165	ns
prot354	212	53	40	60	52.8	45	46	49.2	46.8	ns
prot355	219	36	48	54	58.5	42	36	55.5	42	ns
prot356	448	48	32	54	59.4	29	31	73.8	59.4	ns
prot357	351	35	41	114	135	34	39	135	141	ns
prot358	161	28	18	37.2	22.8	32	32	40.8	34.8	ns
prot359	178	31	37	48	54	26	37	39	46.5	ns
prot360	178	17	27	59.4	45	14	33	34.2	37.8	ns
prot361	250	21	20	63	57	24	23	69	51	ns
prot362	238	23	22	20.4	25.2	51	72	90	79.2	sig
prot363	261	23	19	34.5	33	17	22	34.5	28.5	ns
prot364	194	20	13	30.6	32.4	23	20	52.2	37.8	ns
prot365	234	22	24	57	69	14	26	42	63	ns
prot366	337	23	20	20.4	19.2	16	15	19.2	25.2	ns
prot367	296	12	11	31.5	27	23	18	28.5	24	ns
prot368	248	19	20	16.2	25.2	18	19	23.4	7.2	ns
prot369	311	8	13	81	27	10	18	51	42	ns
prot370	224	21	7	16.8	16.8	9	16	21.6	10.8	ns
prot371	279	17	12	15	15	11	14	15	27	ns
prot372	471	13	15	27	39.6	17	14	28.8	28.8	ns
prot373	218	11	4	36	27	9	16	30	27	ns
prot374	249	12	12	13.2	12	51	24	61.2	32.4	sig
prot375	312	17	12	13.5	24	17	18	31.5	25.5	ns
prot376	402	16	9	28.8	37.8	45	39	70.2	91.8	sig
prot377	196	18	5	33	57	13	14	42	42	ns
prot378	285	13	19	12	20.4	18	9	19.2	14.4	ns
prot379	292	8	18	16.5	27	21	26	36	22.5	sig
prot380	227	11	9	18	19.8	10	11	21.6	27	ns
prot381	322	10	13	27	21	11	5	48	27	ns
prot382	449	11	6	13.2	15.6	17	10	10.8	10.8	ns
prot383	373	8	20	10.5	13.5	9	6	18	19.5	ns
prot384	239	16	15	10.8	25.2	26	21	39.6	25.2	sig
prot385	235	11	6	27	6	11	11	30	33	ns
prot386	267	7	13	3.6	8.4	9	4	15.6	12	ns
prot387	262	6	15	7.5	3	6	5	13.5	16.5	ns
prot388	241	8	4	9	14.4	16	18	25.2	28.8	sig
prot389	315	10	8	18	18	14	5	15	30	sig
prot390	997	5	3	9.6	18	12	10	8.4	7.2	sig
prot391	392	17	6	7.5	9	8	6	10.5	12	sig
prot392	558	6	6	16.2	27	3	2	10.8	7.2	ns
prot393	468	6	7	21	18	18	10	48	42	sig
prot394	253	5	8	4.8	10.8	10	5	8.4	13.2	ns
prot395	248	8	10	12	12	12	5	10.5	7.5	ns
prot396	527	13	11	16.2	14.4	14	11	12.6	12.6	ns
prot397	432	8	7	18	15	4	1	18	12	ns
prot398	455	4	2	6	10.8	5	4	3.6	3.6	ns
prot399	529	3	4	4.5	12	12	21	13.5	9	sig
prot400	375	7	2	10.8	7.2	6	7	9	9	sig
prot401	287	5	7	9	15	6	4	15	12	ns
prot402	332	3	3	8.4	10.8	3	8	3.6	8.4	ns
prot403	541	9	5	7.5	6	1	9	6	9	ns
prot404	280	6	4	16.2	9	5	6	9	3.6	ns
prot405	458	2	8	15	21	18	18	72	72	sig
prot406	291	5	3	4.8	1.2	2	4	2.4	7.2	ns
prot407	548	3	5	6	6	6	5	9	4.5	ns
prot408	292	1	4	3.6	9	12	9	21.6	21.6	sig
prot409	559	4	4	0	18	6	2	3	15	ns
prot410	859	0	1	3.6	3.6	4	5	9.6	8.4	sig
prot411	484	8	3	7.5	7.5	11	9	13.5	6	sig
prot412	117	142	153	282.6	207	246	208	403.2	361.8	sig
prot413	182	127	128	450	321	116	119	384	468	ns
prot414	226	101	116	120	148.8	93	102	122.4	112.8	ns
prot415	179	73	64	118.5	139.5	72	72	97.5	120	ns
prot416	129	69	49	100.8	102.6	130	124	223.2	259.2	sig
prot417	222	53	47	117	135	52	29	168	165	ns
prot418	353	32	39	45.6	46.8	37	34	51.6	50.4	ns
prot419	157	38	33	58.5	55.5	31	37	57	78	ns
prot420	376	30	27	50.4	52.2	22	23	43.2	36	ns
prot421	429	25	24	69	63	96	63	135	270	sig
prot422	182	14	27	22.8	28.8	17	22	25.2	30	ns
prot423	187	35	20	31.5	25.5	27	14	33	34.5	ns
prot424	206	22	18	55.8	45	32	28	37.8	30.6	ns
prot425	319	28	26	51	60	21	30	93	60	ns
prot426	533	21	24	22.8	30	23	21	21.6	22.8	ns
prot427	182	29	25	33	33	22	20	40.5	25.5	ns
prot428	260	20	26	28.8	34.2	21	22	32.4	25.2	ns
prot429	181	14	11	78	24	15	16	57	48	ns
prot430	246	13	14	20.4	16.8	14	18	18	20.4	ns
prot431	156	17	20	22.5	16.5	26	18	15	15	ns
prot432	213	17	11	23.4	23.4	28	13	34.2	34.2	sig
prot433	295	9	9	24	36	10	9	18	24	ns
prot434	610	18	6	14.4	18	10	16	14.4	13.2	ns
prot435	152	19	16	13.5	10.5	15	13	16.5	33	ns
prot436	470	12	14	28.8	14.4	45	30	70.2	118.8	sig
prot437	278	19	8	33	39	16	8	27	24	ns
prot438	250	16	12	8.4	20.4	12	20	18	14.4	ns
prot439	265	15	18	15	19.5	15	10	22.5	16.5	ns
prot440	327	8	8	18	16.2	11	4	18	16.2	ns
prot441	577	10	7	36	33	8	12	42	45	ns
prot442	236	7	9	16.8	9.6	11	14	8.4	14.4	ns
prot443	347	10	11	10.5	16.5	13	14	12	27	ns
prot444	177	9	16	14.4	18	14	16	27	21.6	sig
prot445	261	3	10	21	24	18	25	69	69	sig
prot446	357	3	5	9.6	7.2	12	18	54	25.2	sig
prot447	379	8	12	13.5	15	13	10	24	12	sig
prot448	172	6	7	18	12.6	14	15	18	16.2	sig
prot449	161	7	7	18	15	13	4	27	24	ns
prot450	466	8	6	13.2	12	6	14	7.2	6	ns
prot451	165	7	5	9	9	7	7	13.5	4.5	ns
prot452	245	8	9	9	12.6	6	12	10.8	5.4	ns
prot453	222	9	7	36	24	4	7	33	21	ns
prot454	428	7	9	9.6	12	3	12	3.6	7.2	ns
prot455	227	10	8	10.5	6	9	9	6	12	ns
prot456	420	6	7	14.4	9	9	11	10.8	16.2	ns
prot457	171	4	13	15	27	20	20	42	21	sig
prot458	307	7	6	8.4	13.2	5	13	9.6	14.4	sig
prot459	230	7	9	10.5	10.5	36	15	45	36	sig
prot460	343	6	5	7.2	7.2	10	12	10.8	5.4	ns
prot461	441	11	6	21	12	10	5	18	42	ns
prot462	415	3	6	10.8	4.8	15	18	39.6	25.2	sig
prot463	270	4	5	13.5	7.5	5	8	7.5	7.5	ns
prot464	711	6	10	3.6	10.8	9	8	5.4	9	ns
prot465	321	8	9	18	21	7	7	18	9	ns
prot466	238	5	7	6	6	6	8	4.8	6	ns
prot467	320	6	4	15	4.5	10	12	18	15	sig
prot468	274	2	5	14.4	18	5	11	9	14.4	ns
prot469	364	4	8	15	33	4	9	30	12	ns
prot470	361	4	9	15.6	7.2	14	9	10.8	8.4	sig
prot471	262	4	4	3	7.5	6	3	6	9	ns
prot472	513	6	3	14.4	10.8	9	6	12.6	12.6	ns
prot473	569	4	3	12	12	9	2	12	12	ns
prot474	387	7	6	4.8	1.2	10	4	7.2	7.2	sig
prot475	447	2	7	6	13.5	5	4	9	7.5	ns
prot476	378	7	2	7.2	3.6	12	6	3.6	16.2	sig
prot477	251	5	5	18	18	9	5	12	6	ns
prot478	468	6	3	7.2	6	3	5	3.6	6	ns
prot479	544	2	5	10.5	4.5	10	3	6	4.5	ns
prot480	244	4	3	9	14.4	6	5	12.6	7.2	ns
prot481	327	4	6	6	9	3	4	18	9	ns
prot482	494	1	1	2.4	4.8	3	3	1.2	3.6	ns
prot483	192	165	149	247.5	252	173	190	262.5	247.5	ns
prot484	243	124	134	192.6	239.4	108	141	208.8	237.6	ns
prot485	149	53	37	114	117	41	37	159	129	ns
prot486	236	39	37	40.8	40.8	39	37	58.8	49.2	ns
prot487	134	41	34	48	51	25	27	60	58.5	ns
prot488	103	31	43	54	57.6	37	35	55.8	66.6	ns
prot489	103	35	45	120	93	44	32	78	87	ns
prot490	103	27	38	48	58.8	36	26	49.2	49.2	ns
prot491	271	25	32	45	51	32	41	49.5	39	ns
prot492	257	28	27	46.8	50.4	34	42	50.4	82.8	sig
prot493	174	9	23	54	45	18	10	57	45	ns
prot494	165	22	21	36	25.2	28	30	38.4	32.4	ns
prot495	251	15	21	34.5	18	28	24	58.5	58.5	sig
prot496	265	20	22	41.4	43.2	22	20	45	50.4	ns
prot497	193	29	21	69	63	17	13	72	72	ns
prot498	137	27	17	18	31.2	30	33	25.2	39.6	sig
prot499	149	17	31	39	33	22	20	34.5	39	ns
prot500	291	27	26	39.6	36	27	27	36	43.2	ns
prot501	227	15	20	42	66	14	14	60	60	ns
prot502	198	20	20	20.4	16.8	19	11	14.4	18	ns
prot503	194	23	19	25.5	24	18	17	21	31.5	ns
prot504	234	14	14	45	32.4	23	21	28.8	23.4	ns
prot505	247	12	7	30	21	11	15	45	51	ns
prot506	145	19	17	18	32.4	19	18	9.6	16.8	ns
prot507	141	25	11	31.5	22.5	16	17	42	28.5	sig
prot508	187	15	7	18	19.8	12	17	27	10.8	ns
prot509	165	10	18	51	36	12	20	54	27	ns
prot510	166	16	12	15.6	12	13	15	27.6	20.4	ns
prot511	225	21	14	18	25.5	9	15	25.5	12	ns
prot512	239	9	15	18	27	25	8	34.2	27	ns
prot513	275	22	21	27	33	19	15	39	48	ns
prot514	206	8	12	13.2	14.4	16	27	26.4	27.6	sig
prot515	322	25	17	16.5	28.5	10	8	21	9	sig
prot516	178	26	13	25.2	28.8	15	11	28.8	37.8	ns
prot517	227	14	10	48	54	9	12	36	42	ns
prot518	237	18	14	10.8	18	7	13	13.2	15.6	ns
prot519	254	13	15	18	25.5	10	17	15	15	ns
prot520	208	6	15	19.8	23.4	15	12	23.4	21.6	ns
prot521	153	13	7	48	42	13	12	15	63	ns
prot522	244	18	12	21.6	10.8	10	12	18	19.2	ns
prot523	287	7	9	7.5	19.5	9	9	15	15	ns
prot524	206	8	8	30.6	23.4	10	8	25.2	21.6	ns
prot525	244	17	17	24	27	14	13	36	36	ns
prot526	383	9	6	6	6	10	10	14.4	7.2	ns
prot527	184	11	9	16.5	13.5	8	5	15	19.5	ns
prot528	377	6	11	21.6	23.4	7	12	23.4	12.6	ns
prot529	355	8	9	42	24	9	8	30	27	ns
prot530	129	3	6	14.4	12	9	19	9.6	12	ns
prot531	162	19	7	19.5	9	8	7	10.5	19.5	ns
prot532	184	9	7	10.8	23.4	8	7	14.4	18	ns
prot533	347	14	9	12	27	7	7	27	15	ns
prot534	203	7	3	8.4	7.2	4	5	1.2	13.2	ns
prot535	1930	6	12	16.5	10.5	9	9	16.5	16.5	ns
prot536	316	10	8	9	19.8	10	7	10.8	21.6	ns
prot537	198	9	8	27	33	6	7	18	21	ns
prot538	250	6	3	4.8	8.4	6	5	6	9.6	ns
prot539	265	11	9	3	16.5	5	5	9	18	ns
prot540	469	10	13	10.8	14.4	9	8	14.4	16.2	ns
prot541	563	11	9	9	12	3	8	18	39	ns
prot542	290	6	6	9.6	16.8	7	6	3.6	9.6	ns
prot543	338	5	5	4.5	4.5	6	5	10.5	6	ns
prot544	449	6	9	7.2	16.2	5	0	9	3.6	ns
prot545	273	9	5	18	21	2	7	42	33	sig
prot546	412	4	6	4.8	3.6	5	5	3.6	3.6	ns
prot547	170	6	5	7.5	7.5	2	3	7.5	6	ns
prot548	478	11	3	12.6	14.4	8	6	9	5.4	ns
prot549	302	4	7	9	24	5	5	21	18	ns
prot550	167	6	2	3.6	10.8	2	5	4.8	6	ns
prot551	151	1	3	10.5	9	9	6	10.5	18	ns
prot552	816	1	6	10.8	9	3	5	5.4	10.8	ns
prot553	279	2	7	24	15	4	2	15	3	ns
prot554	320	8	8	10.8	4.8	3	4	6	7.2	ns
prot555	351	3	5	7.5	9	7	7	7.5	1.5	ns
prot556	242	7	9	9	7.2	7	1	10.8	9	ns
prot557	276	9	1	3	12	2	6	12	15	ns
prot558	565	3	7	4.8	9.6	4	9	7.2	2.4	ns
prot559	356	5	5	9	1.5	3	3	7.5	4.5	ns
prot560	162	2	1	10.8	3.6	3	5	7.2	5.4	ns
prot561	155	4	4	12	9	2	5	9	21	ns
prot562	484	3	5	6	3.6	4	4	4.8	4.8	ns
prot563	462	10	4	4.5	9	9	6	4.5	12	sig
prot564	989	5	2	10.8	5.4	7	5	7.2	9	ns
prot565	353	4	4	6	9	6	4	18	9	ns
prot566	382	3	1	6	0	10	15	4.8	9.6	sig
prot567	1092	3	5	4.5	0	6	3	6	1.5	ns
prot568	158	4	6	7.2	7.2	6	4	10.8	18	sig
prot569	829	3	1	9	9	7	3	27	6	ns
prot570	600	4	3	1.2	1.2	2	2	4.8	2.4	ns
prot571	743	3	2	4.5	3	5	6	1.5	1.5	ns
prot572	271	4	2	1.8	5.4	1	3	0	1.8	ns
prot573	774	3	4	15	6	6	1	6	15	ns
prot574	617	2	2	3.6	0	6	3	3.6	3.6	sig
prot575	120	150	160	249	240	152	150	271.5	256.5	ns
prot576	257	139	149	259.2	261	316	306	478.8	511.2	sig
prot577	138	141	133	405	438	153	149	408	429	ns
prot578	126	92	74	120	85.2	79	83	82.8	91.2	ns
prot579	126	81	73	127.5	118.5	86	71	111	106.5	ns
prot580	126	95	92	180	163.8	88	88	160.2	131.4	ns
prot581	126	79	90	285	255	85	90	213	201	ns
prot582	126	75	86	106.8	96	220	170	204	187.2	sig
prot583	126	75	81	132	118.5	166	168	273	210	sig
prot584	126	87	81	156.6	162	92	78	136.8	151.2	ns
prot585	433	102	89	276	279	79	90	231	219	ns
prot586	258	40	34	40.8	38.4	37	38	44.4	57.6	ns
prot587	219	20	28	43.5	34.5	31	25	40.5	36	ns
prot588	274	29	29	66.6	55.8	31	20	50.4	41.4	ns
prot589	211	32	25	57	69	30	35	93	72	sig
prot590	203	27	22	19.2	27.6	22	20	30	19.2	ns
prot591	210	18	28	60	43.5	22	32	67.5	69	sig
prot592	190	24	16	45	46.8	28	24	45	27	ns
prot593	164	29	24	57	36	21	15	57	54	ns
prot594	159	21	22	28.8	22.8	16	18	26.4	19.2	ns
prot595	171	37	21	34.5	25.5	21	22	28.5	33	ns
prot596	153	19	23	37.8	27	23	22	34.2	41.4	ns
prot597	176	17	4	60	69	66	60	171	153	sig
prot598	192	16	13	16.8	15.6	40	32	40.8	21.6	sig
prot599	352	16	18	22.5	27	25	23	78	33	sig
prot600	146	14	5	12.6	25.2	27	28	28.8	46.8	sig
prot601	323	23	21	39	51	12	15	39	30	ns
prot602	258	15	19	19.2	32.4	34	32	51.6	34.8	sig
prot603	152	21	21	18	10.5	13	15	13.5	22.5	ns
prot604	76	15	18	25.2	32.4	16	14	21.6	23.4	ns
prot605	128	14	15	39	60	54	36	108	108	sig
prot606	187	21	14	14.4	28.8	26	19	14.4	24	ns
prot607	160	10	12	22.5	16.5	16	9	33	25.5	ns
prot608	315	15	16	23.4	30.6	27	22	72	39.6	sig
prot609	129	12	7	48	27	12	11	36	45	ns
prot610	185	21	15	16.8	18	16	12	16.8	15.6	ns
prot611	146	13	10	22.5	12	15	5	15	21	ns
prot612	241	14	9	23.4	18	11	9	16.2	28.8	ns
prot613	222	19	13	63	48	15	14	33	36	ns
prot614	205	6	5	2.4	13.2	14	8	13.2	4.8	ns
prot615	240	11	10	15	15	18	12	13.5	13.5	ns
prot616	99	9	7	27	19.8	10	20	50.4	10.8	sig
prot617	643	11	12	30	18	8	6	27	15	ns
prot618	239	10	14	12	15.6	14	16	38.4	19.2	sig
prot619	383	12	15	18	18	16	12	19.5	18	ns
prot620	247	7	14	21.6	19.8	17	7	5.4	25.2	ns
prot621	189	15	14	27	48	11	7	54	39	ns
prot622	171	18	9	18	15.6	8	5	12	15.6	ns
prot623	326	13	7	19.5	18	5	12	13.5	13.5	ns
prot624	231	9	14	21.6	28.8	7	6	23.4	23.4	ns
prot625	153	12	18	36	36	11	7	36	27	ns
prot626	268	11	13	20.4	12	12	13	19.2	6	ns
prot627	204	6	11	16.5	10.5	9	6	13.5	13.5	ns
prot628	191	8	6	28.8	32.4	16	10	39.6	25.2	ns
prot629	114	11	10	24	15	7	8	24	42	ns
prot630	419	10	9	12	12	6	15	15.6	9.6	ns
prot631	141	12	12	16.5	24	16	17	27	33	sig
prot632	128	11	8	16.2	10.8	6	11	32.4	21.6	ns
prot633	164	6	9	21	30	6	9	15	15	ns
prot634	274	16	6	15.6	10.8	10	11	10.8	7.2	ns
prot635	188	11	6	16.5	15	6	10	15	16.5	ns
prot636	372	6	5	14.4	10.8	9	12	23.4	27	ns
prot637	365	7	9	27	24	13	12	15	27	ns
prot638	145	12	5	9.6	14.4	5	6	1.2	3.6	ns
prot639	159	12	7	18	12	13	8	10.5	4.5	ns
prot640	379	14	12	12.6	14.4	10	10	19.8	9	ns
prot641	190	15	11	27	30	8	12	18	27	ns
prot642	194	9	7	9.6	9.6	8	16	6	8.4	ns
prot643	178	2	8	13.5	15	11	9	4.5	16.5	ns
prot644	181	9	7	18	10.8	14	9	27	18	sig
prot645	321	6	8	15	27	13	9	9	30	ns
prot646	192	11	9	8.4	7.2	7	9	14.4	7.2	ns
prot647	352	9	12	12	13.5	5	9	9	10.5	ns
prot648	118	9	9	7.2	16.2	7	12	12.6	19.8	sig
prot649	410	7	8	18	9	5	8	24	27	ns
prot650	403	6	6	2.4	4.8	10	14	24	21.6	sig
prot651	199	8	6	18	12	11	11	15	15	ns
prot652	457	8	9	10.8	12.6	7	4	3.6	18	ns
prot653	221	6	7	30	30	8	7	27	21	ns
prot654	216	6	9	7.2	9.6	27	18	10.8	28.8	sig
prot655	217	10	12	12	10.5	6	5	10.5	6	sig
prot656	172	7	7	3.6	12.6	12	18	18	14.4	sig
prot657	268	8	7	15	6	5	4	12	24	ns
prot658	583	9	10	6	8.4	5	7	8.4	9.6	ns
prot659	229	11	9	15	7.5	4	7	10.5	6	ns
prot660	177	8	5	7.2	14.4	8	8	16.2	14.4	ns
prot661	142	10	8	21	18	10	9	27	18	ns
prot662	178	8	10	7.2	9.6	2	5	3.6	8.4	ns
prot663	111	4	7	7.5	6	5	7	4.5	12	ns
prot664	116	3	6	7.2	9	9	7	7.2	21.6	ns
prot665	325	4	9	15	24	7	7	9	36	ns
prot666	268	2	5	4.8	12	6	9	7.2	6	ns
prot667	599	8	7	9	10.5	11	9	9	3	ns
prot668	341	2	7	10.8	9	5	8	9	14.4	ns
prot669	172	10	6	33	9	3	3	12	15	ns
prot670	204	5	6	4.8	7.2	9	5	8.4	4.8	ns
prot671	171	8	8	4.5	7.5	6	5	9	7.5	ns
prot672	255	4	5	16.2	10.8	0	7	9	18	ns
prot673	180	6	4	27	9	21	12	27	36	sig
prot674	215	4	4	6	3.6	10	2	4.8	3.6	ns
prot675	211	8	2	6	15	4	11	10.5	7.5	ns
prot676	234	3	5	5.4	7.2	2	7	7.2	3.6	ns
prot677	214	6	12	15	15	5	1	24	24	ns
prot678	180	6	8	12	6	6	8	3.6	12	sig
prot679	292	4	8	4.5	12	10	4	15	6	sig
prot680	387	5	6	5.4	5.4	5	4	7.2	10.8	ns
prot681	283	6	3	12	27	6	7	15	6	ns
prot682	351	2	1	2.4	4.8	4	5	1.2	7.2	ns
prot683	502	5	6	6	3	1	4	10.5	4.5	ns
prot684	484	4	5	5.4	0	2	5	7.2	12.6	ns
prot685	345	3	2	9	6	5	1	18	24	sig
prot686	448	5	7	3.6	3.6	11	9	6	15.6	sig
prot687	277	2	2	6	7.5	7	4	12	15	ns
prot688	737	4	3	9	12.6	2	6	10.8	3.6	ns
prot689	159	4	3	9	12	1	4	3	24	sig
prot690	153	6	2	4.8	7.2	4	3	4.8	3.6	ns
prot691	321	4	4	3	9	3	6	9	7.5	ns
prot692	373	8	5	10.8	10.8	7	2	9	5.4	ns
prot693	124	1	1	9	15	3	0	0	18	ns
prot694	330	4	4	2.4	4.8	2	5	2.4	7.2	sig
prot695	319	2	8	4.5	6	1	3	6	9	ns
prot696	272	6	6	1.8	3.6	4	12	21.6	10.8	sig
prot697	296	5	1	6	9	3	1	15	9	ns
prot698	167	7	1	3.6	4.8	4	4	3.6	3.6	ns
prot699	832	2	3	7.5	7.5	3	3	7.5	12	ns
prot700	461	4	6	7.2	1.8	3	6	10.8	14.4	sig
prot701	152	4	4	18	12	7	11	27	21	sig
prot702	247	5	3	3.6	4.8	4	5	10.8	7.2	ns
prot703	311	3	3	6	1.5	5	9	4.5	1.5	ns
prot704	299	3	3	16.2	5.4	4	5	5.4	9	ns
prot705	383	6	4	6	6	5	9	12	9	ns
prot706	426	6	5	6	9.6	11	2	4.8	10.8	sig
prot707	155	3	5	7.5	7.5	3	3	3	9	ns
prot708	989	2	2	1.8	7.2	7	0	0	3.6	ns
prot709	187	3	4	3	6	1	2	6	15	ns
prot710	366	4	1	1.2	1.2	1	3	1.2	0	ns
prot711	715	2	5	6	7.5	3	3	6	4.5	ns
prot712	830	5	4	3.6	5.4	2	2	10.8	3.6	ns
prot713	177	1	3	12	21	4	2	24	24	sig
prot714	632	3	3	3.6	1.2	1	4	6	6	ns
prot715	444	1	3	6	7.5	3	3	4.5	4.5	ns
prot716	1241	7	3	5.4	1.8	1	5	0	7.2	ns
prot717	685	2	1	6	12	1	1	12	3	ns
prot718	387	0	4	1.2	1.2	4	2	2.4	4.8	sig
prot719	322	0	0	1.5	1.5	3	1	6	4.5	ns
prot720	735	2	0	3.6	3.6	2	0	5.4	0	ns
prot721	186	33	33	123	90	34	45	108	162	ns
prot722	156	32	42	51.6	57.6	37	36	43.2	50.4	ns
prot723	282	56	37	60	67.5	122	62	174	120	sig
prot724	140	28	20	39.6	48.6	31	30	61.2	59.4	ns
prot725	137	35	24	78	108	40	49	168	102	sig
prot726	124	25	22	39.6	32.4	28	25	24	20.4	ns
prot727	169	17	17	37.5	37.5	20	20	27	33	ns
prot728	142	17	14	28.8	45	21	27	37.8	52.2	ns
prot729	162	29	22	93	84	21	20	81	63	ns
prot730	200	20	18	27.6	28.8	22	21	16.8	22.8	ns
prot731	156	15	16	18	21	16	18	30	15	ns
prot732	306	11	18	34.2	30.6	22	18	32.4	28.8	ns
prot733	174	17	14	54	48	15	17	51	36	ns
prot734	194	12	11	21.6	18	32	32	39.6	33.6	sig
prot735	103	17	15	28.5	27	16	12	13.5	13.5	ns
prot736	172	10	11	28.8	30.6	12	15	28.8	30.6	ns
prot737	180	11	16	63	45	13	16	60	54	sig
prot738	184	13	15	20.4	10.8	15	13	12	8.4	ns
prot739	230	9	16	24	10.5	8	9	18	22.5	ns
prot740	187	17	25	25.2	23.4	13	8	18	27	ns
prot741	189	20	13	45	30	13	10	33	54	ns
prot742	180	19	14	13.2	20.4	23	13	15.6	20.4	ns
prot743	294	13	16	22.5	27	18	11	16.5	19.5	ns
prot744	186	17	19	19.8	18	13	12	21.6	18	ns
prot745	225	10	8	39	30	14	6	21	45	ns
prot746	174	10	10	9.6	10.8	12	11	15.6	12	ns
prot747	208	17	10	30	9	10	16	18	19.5	ns
prot748	217	7	11	19.8	18	9	14	18	16.2	ns
prot749	112	10	10	12	21	5	14	24	30	ns
prot750	206	6	9	16.8	16.8	20	31	21.6	27.6	sig
prot751	166	11	12	22.5	15	14	5	16.5	15	sig
prot752	113	8	12	12.6	14.4	18	18	32.4	36	sig
prot753	169	3	4	21	24	15	12	48	42	sig
prot754	313	5	4	15.6	14.4	4	11	8.4	12	ns
prot755	197	12	16	15	13.5	11	10	12	9	ns
prot756	124	8	9	9	16.2	9	9	12.6	16.2	ns
prot757	246	15	4	21	42	12	10	24	24	ns
prot758	258	12	5	12	10.8	10	3	6	8.4	ns
prot759	168	5	8	15	12	6	12	12	15	ns
prot760	260	4	6	12.6	7.2	6	6	3.6	18	ns
prot761	243	11	5	15	9	8	5	24	30	ns
prot762	124	7	6	3.6	14.4	9	4	9.6	8.4	ns
prot763	208	8	5	12	13.5	7	23	30	43.5	sig
prot764	217	2	4	10.8	18	16	14	3.6	25.2	sig
prot765	197	11	8	39	27	7	5	21	15	ns
prot766	177	4	6	3.6	0	5	5	2.4	2.4	ns
prot767	146	14	13	15	13.5	5	8	9	13.5	ns
prot768	157	8	2	3.6	9	5	3	3.6	7.2	ns
prot769	270	4	3	24	18	8	8	18	12	sig
prot770	264	7	6	8.4	8.4	6	5	12	10.8	ns
prot771	274	5	5	9	9	8	8	6	9	ns
prot772	156	4	2	14.4	9	5	6	10.8	9	ns
prot773	252	7	9	27	12	18	27	72	18	sig
prot774	356	6	5	14.4	14.4	7	7	4.8	6	ns
prot775	180	8	7	7.5	13.5	6	5	7.5	15	ns
prot776	251	7	2	0	9	6	9	7.2	10.8	ns
prot777	156	3	8	15	15	8	8	12	18	ns
prot778	227	7	5	7.2	9.6	14	10	4.8	10.8	sig
prot779	116	6	4	6	9	6	7	18	12	ns
prot780	154	5	4	9	14.4	5	5	12.6	3.6	ns
prot781	198	7	5	21	24	10	4	9	21	ns
prot782	236	6	7	6	12	8	3	4.8	6	ns
prot783	184	10	0	7.5	7.5	13	5	10.5	13.5	ns
prot784	122	4	5	9	3.6	9	6	37.8	37.8	sig
prot785	91	7	7	27	21	6	3	18	21	ns
prot786	274	6	5	6	4.8	6	7	10.8	9.6	ns
prot787	152	7	7	9	9	7	3	0	13.5	ns
prot788	162	1	3	9	3.6	6	5	12.6	9	ns
prot789	158	5	6	21	33	18	11	33	21	sig
prot790	463	8	8	10.8	8.4	10	5	7.2	10.8	ns
prot791	312	5	4	4.5	7.5	5	5	6	16.5	ns
prot792	261	9	5	5.4	9	4	12	16.2	16.2	ns
prot793	392	4	4	21	24	2	9	21	15	ns
prot794	182	6	6	2.4	8.4	12	21	18	7.2	sig
prot795	310	3	7	3	6	12	15	27	36	sig
prot796	382	3	6	12.6	7.2	9	30	32.4	16.2	sig
prot797	113	5	4	15	9	7	13	24	24	sig
prot798	111	13	6	6	6	6	3	9.6	7.2	ns
prot799	418	4	3	9	15	6	5	6	9	ns
prot800	185	2	8	9	9	2	3	10.8	5.4	ns
prot801	163	3	7	12	3	3	4	15	18	ns
prot802	238	4	1	4.8	4.8	4	1	8.4	7.2	ns
prot803	282	1	3	10.5	3	2	1	7.5	3	ns
prot804	305	4	2	9	9	4	7	9	7.2	ns
prot805	292	3	2	12	12	6	3	12	0	ns
prot806	427	6	2	3.6	1.2	2	4	2.4	1.2	ns
prot807	234	4	5	3	4.5	2	3	7.5	6	ns
prot808	233	6	4	9	3.6	3	1	18	9	ns
prot809	425	4	4	9	15	2	4	24	12	sig
prot810	95	3	2	8.4	6	13	2	4.8	15.6	sig
prot811	241	6	5	1.5	7.5	5	0	9	1.5	ns
prot812	201	7	2	1.8	12.6	4	1	3.6	5.4	ns
prot813	474	3	4	9	6	5	11	21	21	sig
prot814	437	5	4	2.4	3.6	3	1	3.6	4.8	ns
prot815	411	6	3	6	6	3	6	4.5	9	ns
prot816	333	2	3	3.6	1.8	4	6	3.6	3.6	ns
prot817	449	1	7	6	6	2	3	18	9	ns
prot818	256	8	4	3.6	1.2	2	5	2.4	3.6	ns
prot819	292	2	3	10.5	3	12	6	6	9	sig
prot820	669	1	2	10.8	5.4	2	3	9	1.8	ns
prot821	378	4	1	9	9	6	3	6	3	ns
prot822	373	5	5	6	1.2	4	2	6	2.4	ns
prot823	327	1	3	1.5	3	2	0	7.5	3	ns
prot824	180	5	2	5.4	3.6	5	10	3.6	5.4	ns
prot825	357	1	5	6	15	8	6	6	18	sig
prot826	791	2	4	0	3.6	4	4	2.4	2.4	sig
prot827	1037	1	2	6	3	5	3	9	1.5	ns
prot828	223	7	3	5.4	12.6	2	2	5.4	3.6	ns
prot829	417	3	6	6	9	2	2	9	9	ns
prot830	310	4	3	1.2	1.2	6	6	18	3.6	sig
prot831	796	1	2	3	3	3	0	6	4.5	ns
prot832	385	5	1	3.6	0	2	2	3.6	1.8	ns
prot833	399	4	0	15	6	2	3	12	12	ns
prot834	661	1	3	2.4	1.2	0	3	1.2	0	ns
prot835	648	1	2	9	7.5	4	1	4.5	4.5	ns
prot836	172	4	3	3.6	3.6	3	4	3.6	1.8	ns
prot837	459	0	3	12	6	0	5	3	3	ns
prot838	266	2	1	3.6	1.2	2	0	1.2	1.2	ns
prot839	85	49	54	84	79.5	58	54	70.5	49.5	ns
prot840	185	52	55	120.6	84.6	63	71	111.6	108	ns
prot841	130	58	55	153	204	55	56	165	210	ns
prot842	128	43	47	52.8	54	41	46	67.2	52.8	ns
prot843	130	53	56	78	75	126	116	129	168	sig
prot844	150	62	55	109.8	104.4	68	54	93.6	88.2	ns
prot845	94	48	39	111	126	114	120	351	378	sig
prot846	154	19	34	26.4	31.2	24	29	20.4	22.8	ns
prot847	76	19	30	39	34.5	34	25	51	42	ns
prot848	213	23	24	34.2	18	16	15	28.8	30.6	ns
prot849	51	18	21	39	30	13	21	72	45	ns
prot850	198	11	13	13.2	24	18	12	18	24	ns
prot851	150	15	8	22.5	24	5	14	24	25.5	ns
prot852	161	14	10	19.8	16.2	16	9	16.2	25.2	ns
prot853	227	10	12	21	36	5	13	48	18	ns
prot854	56	13	12	13.2	16.8	17	15	12	9.6	ns
prot855	107	14	14	30	24	19	8	21	24	ns
prot856	85	18	11	16.2	27	20	14	28.8	30.6	sig
prot857	191	10	12	36	30	13	20	75	60	sig
prot858	207	10	4	14.4	16.8	6	18	13.2	9.6	ns
prot859	313	14	11	13.5	10.5	11	9	10.5	16.5	ns
prot860	150	16	14	21.6	27	9	14	23.4	9	ns
prot861	446	7	11	33	33	24	24	66	84	sig
prot862	165	14	12	20.4	6	14	6	22.8	13.2	ns
prot863	164	9	13	16.5	30	15	6	21	12	ns
prot864	183	14	13	21.6	21.6	18	13	19.8	34.2	ns
prot865	112	10	8	27	33	12	9	24	39	ns
prot866	99	10	8	12	15.6	10	10	14.4	9.6	ns
prot867	162	13	11	16.5	15	9	10	18	12	ns
prot868	294	10	6	28.8	12.6	9	6	16.2	21.6	ns
prot869	219	7	9	36	33	7	14	21	30	ns
prot870	139	10	7	13.2	14.4	12	11	10.8	10.8	ns
prot871	1091	13	7	13.5	16.5	8	7	15	12	ns
prot872	153	2	6	14.4	16.2	4	17	16.2	28.8	ns
prot873	122	12	9	27	18	11	11	18	33	ns
prot874	308	10	9	10.8	12	8	9	10.8	8.4	ns
prot875	274	10	6	9	9	5	12	12	15	ns
prot876	168	14	10	36	30.6	8	11	9	10.8	ns
prot877	157	6	7	15	9	10	6	18	24	ns
prot878	171	12	8	14.4	14.4	9	9	6	8.4	ns
prot879	163	5	9	7.5	15	5	5	9	10.5	ns
prot880	78	8	8	12.6	9	8	7	14.4	5.4	ns
prot881	177	6	8	33	15	7	7	45	21	ns
prot882	198	5	8	7.2	10.8	8	9	16.8	14.4	sig
prot883	322	10	6	12	9	5	8	19.5	21	sig
prot884	145	10	6	12.6	21.6	11	4	14.4	19.8	ns
prot885	224	7	3	39	6	2	3	18	21	ns
prot886	155	7	5	9.6	3.6	4	11	8.4	7.2	ns
prot887	102	9	7	12	16.5	24	22	18	18	sig
prot888	207	6	3	18	7.2	9	8	7.2	14.4	ns
prot889	480	3	10	24	15	3	5	9	24	ns
prot890	104	3	7	8.4	8.4	7	8	6	12	ns
prot891	204	7	4	9	10.5	4	6	6	12	ns
prot892	248	10	10	10.8	16.2	6	7	7.2	5.4	ns
prot893	157	8	11	21	33	8	8	18	21	ns
prot894	132	6	4	7.2	4.8	5	7	8.4	7.2	ns
prot895	214	6	6	15	6	9	12	18	36	sig
prot896	219	6	9	19.8	9	11	7	10.8	7.2	ns
prot897	193	8	9	24	9	12	24	63	45	sig
prot898	155	6	6	3.6	6	4	5	2.4	6	ns
prot899	239	3	4	12	13.5	7	8	10.5	10.5	ns
prot900	116	5	5	12.6	12.6	6	9	21.6	14.4	ns
prot901	211	1	5	33	21	9	2	21	21	ns
prot902	156	4	5	6	3.6	4	6	10.8	13.2	ns
prot903	246	10	4	6	13.5	5	13	6	21	sig
prot904	218	3	8	5.4	3.6	7	11	16.2	7.2	ns
prot905	201	3	7	15	12	2	3	18	15	ns
prot906	111	3	1	2.4	6	4	3	6	9.6	ns
prot907	175	4	4	1.5	6	4	5	7.5	9	ns
prot908	195	4	5	14.4	14.4	6	8	10.8	14.4	ns
prot909	292	9	8	15	9	13	5	15	21	ns
prot910	173	5	6	3.6	1.2	3	6	2.4	2.4	ns
prot911	284	5	6	9	12	6	11	4.5	7.5	ns
prot912	151	5	7	7.2	9	3	3	10.8	9	ns
prot913	165	4	7	12	12	6	6	24	6	sig
prot914	132	4	5	1.2	10.8	4	3	7.2	6	ns
prot915	177	5	7	10.5	3	8	5	10.5	15	ns
prot916	137	4	6	14.4	3.6	5	4	12.6	10.8	ns
prot917	325	1	3	9	9	3	2	24	15	ns
prot918	192	6	2	3.6	7.2	3	4	6	7.2	ns
prot919	170	3	6	12	7.5	5	10	6	15	sig
prot920	157	3	5	7.2	14.4	7	2	9	12.6	ns
prot921	192	6	4	30	12	4	8	18	27	sig
prot922	474	4	2	3.6	2.4	4	3	4.8	3.6	ns
prot923	186	5	5	4.5	9	12	5	4.5	9	ns
prot924	428	2	4	7.2	5.4	9	9	10.8	7.2	sig
prot925	191	5	4	18	9	5	7	12	24	ns
prot926	169	4	3	0	7.2	4	5	9.6	8.4	ns
prot927	166	5	3	4.5	3	2	5	7.5	12	ns
prot928	290	3	1	3.6	1.8	6	1	5.4	3.6	ns
prot929	216	7	4	12	18	7	7	21	9	ns
prot930	103	3	5	4.8	3.6	4	3	3.6	8.4	ns
prot931	271	1	0	1.5	4.5	3	1	4.5	3	ns
prot932	147	4	6	5.4	7.2	5	3	7.2	5.4	ns
prot933	135	3	2	0	12	4	8	3	18	sig
prot934	135	6	5	3.6	3.6	7	4	2.4	3.6	ns
prot935	135	7	3	1.5	3	3	5	4.5	13.5	ns
prot936	135	8	6	3.6	12.6	8	2	12.6	3.6	sig
prot937	321	2	4	6	0	2	4	15	6	ns
prot938	164	2	5	1.2	4.8	4	4	2.4	4.8	ns
prot939	113	3	3	6	3	1	6	1.5	3	ns
prot940	271	1	5	3.6	3.6	2	4	0	7.2	ns
prot941	204	5	2	6	3	2	3	12	9	ns
prot942	276	4	1	6	2.4	4	4	1.2	7.2	ns
prot943	108	10	4	1.5	0	6	3	6	3	ns
prot944	91	3	4	9	5.4	8	10	7.2	25.2	sig
prot945	325	5	9	0	12	1	5	6	6	ns
prot946	114	2	3	7.2	1.2	2	5	2.4	3.6	ns
prot947	277	0	1	6	9	4	2	3	1.5	ns
prot948	118	1	8	5.4	5.4	4	1	3.6	1.8	ns
prot949	121	4	0	6	6	7	4	15	15	sig
prot950	198	4	4	2.4	2.4	2	2	4.8	0	ns
prot951	237	4	3	4.5	1.5	1	4	7.5	0	ns
prot952	220	3	4	5.4	5.4	2	2	7.2	7.2	ns
prot953	406	4	4	0	6	0	2	12	3	ns
prot954	391	3	1	3.6	1.2	2	2	1.2	2.4	sig
prot955	189	4	2	0	3	1	1	3	0	ns
prot956	232	0	3	1.8	12.6	3	2	3.6	7.2	ns
prot957	470	2	5	9	6	1	1	3	0	ns
prot958	527	1	1	2.4	3.6	0	1	2.4	0	ns
prot959	141	5	0	6	4.5	1	3	4.5	6	ns
prot960	602	3	7	5.4	0	3	1	3.6	3.6	ns
prot961	109	17	19	84	69	26	33	72	81	ns
prot962	258	34	24	28.8	26.4	33	45	60	39.6	sig
prot963	168	13	9	12	15	15	14	24	21	ns
prot964	177	14	17	27	19.8	9	14	21.6	25.2	ns
prot965	104	17	12	24	39	16	9	39	48	ns
prot966	187	11	14	19.2	15.6	10	8	9.6	13.2	sig
prot967	134	15	11	21	28.5	12	15	15	12	ns
prot968	153	16	16	21.6	21.6	12	12	28.8	19.8	ns
prot969	125	18	8	27	48	11	9	33	33	ns
prot970	242	14	8	24	14.4	14	11	21.6	12	sig
prot971	128	14	11	28.5	22.5	45	45	13.5	85.5	sig
prot972	160	7	8	19.8	16.2	4	15	14.4	16.2	ns
prot973	65	14	13	12	45	13	9	30	18	ns
prot974	143	13	11	20.4	10.8	17	12	10.8	18	ns
prot975	131	15	14	9	18	18	18	45	58.5	sig
prot976	128	13	11	27	27	5	7	14.4	27	ns
prot977	76	12	7	21	15	10	10	21	27	ns
prot978	95	10	8	13.2	15.6	11	7	7.2	22.8	sig
prot979	70	5	13	19.5	16.5	8	12	16.5	21	ns
prot980	136	12	9	19.8	19.8	11	6	30.6	27	ns
prot981	116	4	12	27	36	22	14	30	42	sig
prot982	108	10	14	10.8	7.2	30	24	32.4	28.8	sig
prot983	195	9	5	12	15	10	9	15	15	ns
prot984	145	9	6	18	12.6	5	14	18	19.8	ns
prot985	102	11	8	33	27	6	6	18	42	ns
prot986	173	6	6	9.6	3.6	12	15	3.6	12	sig
prot987	212	3	5	6	10.5	6	5	6	9	ns
prot988	116	14	6	14.4	12.6	6	6	9	12.6	ns
prot989	219	10	6	18	18	1	5	18	18	ns
prot990	312	4	7	10.8	6	11	13	8.4	7.2	ns
prot991	78	3	3	10.5	9	13	7	7.5	1.5	ns
prot992	193	11	6	5.4	16.2	6	4	14.4	18	ns
prot993	500	3	5	18	12	3	10	9	9	ns
prot994	195	3	7	3.6	12	6	4	10.8	6	ns
prot995	177	5	5	9	3	4	6	12	4.5	ns
prot996	224	6	5	9	10.8	5	1	10.8	10.8	ns
prot997	239	6	5	15	18	5	4	3	3	ns
prot998	223	7	6	6	7.2	8	2	13.2	7.2	ns
prot999	113	4	4	7.5	7.5	6	11	9	7.5	ns
prot1000	94	8	5	18	10.8	5	4	7.2	10.8	ns
prot1001	74	6	9	12	30	9	5	27	6	ns
prot1002	265	9	5	3.6	3.6	7	6	4.8	2.4	ns
prot1003	225	5	6	7.5	12	11	7	19.5	21	sig
prot1004	129	1	1	19.8	12.6	10	10	18	5.4	sig
prot1005	210	6	7	12	24	3	3	12	24	ns
prot1006	248	5	1	6	6	4	9	6	6	ns
prot1007	158	5	9	7.5	9	6	7	13.5	12	ns
prot1008	68	5	7	5.4	5.4	3	5	14.4	3.6	ns
prot1009	68	4	7	9	12	2	6	12	9	ns
prot1010	548	2	6	4.8	9.6	3	3	12	6	ns
prot1011	123	3	2	15	9	3	0	7.5	6	ns
prot1012	181	4	5	10.8	9	3	6	9	14.4	ns
prot1013	824	11	10	6	6	3	3	24	18	ns
prot1014	250	3	2	7.2	3.6	4	6	1.2	6	ns
prot1015	242	1	3	3	6	4	3	3	10.5	ns
prot1016	186	4	6	9	3.6	6	18	5.4	16.2	sig
prot1017	228	5	7	18	6	3	4	9	9	ns
prot1018	106	6	5	7.2	8.4	4	5	6	9.6	ns
prot1019	135	3	6	9	3	3	3	7.5	6	ns
prot1020	173	3	6	9	10.8	3	3	1.8	5.4	ns
prot1021	245	8	3	9	15	2	4	12	18	ns
prot1022	98	6	1	6	3.6	2	3	3.6	2.4	ns
prot1023	149	2	2	4.5	7.5	6	4	3	6	ns
prot1024	136	3	4	7.2	7.2	0	5	1.8	12.6	ns
prot1025	335	5	5	3	21	4	2	12	12	sig
prot1026	81	2	5	2.4	2.4	3	0	7.2	7.2	ns
prot1027	124	5	4	9	10.5	3	4	10.5	6	ns
prot1028	204	2	4	3.6	3.6	3	1	5.4	7.2	ns
prot1029	124	5	3	18	18	9	5	12	3	ns
prot1030	231	2	4	3.6	4.8	8	2	2.4	1.2	ns
prot1031	192	5	5	3	12	5	5	6	6	ns
prot1032	514	6	5	9	9	5	5	0	9	ns
prot1033	277	4	5	18	21	8	5	21	21	sig
prot1034	159	3	3	4.8	7.2	1	2	1.2	0	ns
prot1035	190	5	6	3	6	12	9	12	13.5	sig
prot1036	225	3	7	5.4	0	4	1	3.6	10.8	ns
prot1037	57	4	4	12	12	8	1	6	9	ns
prot1038	153	3	0	4.8	1.2	3	3	2.4	3.6	ns
prot1039	91	3	2	7.5	10.5	4	2	4.5	9	ns
prot1040	94	2	5	9	3.6	5	5	5.4	10.8	ns
prot1041	112	1	1	6	6	6	5	6	3	ns
prot1042	336	3	4	4.8	1.2	1	3	2.4	2.4	ns
prot1043	241	3	8	12	9	4	2	6	10.5	ns
prot1044	108	2	3	5.4	5.4	2	2	5.4	3.6	ns
prot1045	117	4	5	15	9	12	9	36	63	sig
prot1046	286	4	3	6	3.6	2	6	3.6	3.6	ns
prot1047	122	3	4	4.5	4.5	1	8	0	6	ns
prot1048	273	4	4	10.8	1.8	3	2	3.6	12.6	ns
prot1049	237	9	4	12	6	6	12	6	24	sig
prot1050	222	2	3	3.6	4.8	3	2	2.4	4.8	ns
prot1051	799	1	2	3	4.5	4	1	1.5	6	ns
prot1052	125	6	3	9	5.4	0	5	0	5.4	ns
prot1053	98	2	6	18	12	1	4	3	0	ns
prot1054	153	2	4	3.6	2.4	1	3	1.2	1.2	ns
prot1055	186	2	1	4.5	1.5	4	1	1.5	6	sig
prot1056	188	4	3	3.6	0	3	6	5.4	1.8	ns
prot1057	127	2	3	12	12	0	4	3	3	ns
prot1058	65	126	129	138	112.8	230	212	223.2	247.2	sig
prot1059	115	37	39	66	67.5	48	61	72	81	sig
prot1060	65	32	34	52.2	45	74	47	100.8	100.8	sig
prot1061	90	15	16	60	39	28	14	72	48	ns
prot1062	120	18	15	10.8	19.2	18	12	16.8	26.4	sig
prot1063	83	10	9	7.5	13.5	3	14	6	13.5	ns
prot1064	177	9	4	9	10.8	11	7	16.2	5.4	ns
prot1065	59	9	6	27	39	5	12	21	21	ns
prot1066	97	8	10	18	10.8	12	14	18	16.8	sig
prot1067	188	6	3	15	7.5	9	7	7.5	4.5	ns
prot1068	82	7	8	16.2	10.8	10	3	9	9	ns
prot1069	109	15	6	24	18	9	6	21	18	ns
prot1070	109	6	11	12	13.2	11	4	7.2	7.2	ns
prot1071	168	11	8	15	12	6	12	10.5	9	ns
prot1072	188	10	6	9	7.2	7	7	14.4	12.6	ns
prot1073	82	7	5	27	15	12	12	48	54	sig
prot1074	75	9	10	6	14.4	8	7	8.4	4.8	ns
prot1075	151	7	3	9	6	3	4	4.5	10.5	ns
prot1076	175	1	7	7.2	16.2	4	6	9	10.8	ns
prot1077	116	7	5	6	9	4	6	3	30	ns
prot1078	161	4	8	7.2	7.2	13	6	4.8	7.2	ns
prot1079	95	6	9	10.5	12	2	7	9	6	ns
prot1080	101	3	4	3.6	10.8	5	3	12.6	14.4	ns
prot1081	175	4	6	9	18	9	15	72	36	sig
prot1082	401	8	9	8.4	6	8	3	10.8	12	sig
prot1083	214	5	9	12	18	2	9	7.5	6	ns
prot1084	215	4	3	9	5.4	3	8	7.2	3.6	sig
prot1085	152	11	3	18	30	5	4	15	3	ns
prot1086	125	5	2	2.4	4.8	3	4	9.6	6	ns
prot1087	154	1	9	1.5	7.5	5	4	3	9	ns
prot1088	119	2	5	16.2	12.6	3	7	5.4	10.8	ns
prot1089	145	1	9	12	15	5	1	12	9	ns
prot1090	256	1	2	6	7.2	5	5	7.2	4.8	ns
prot1091	119	5	7	6	4.5	4	5	6	0	ns
prot1092	159	2	0	9	14.4	6	2	7.2	3.6	ns
prot1093	91	6	2	24	3	5	2	12	15	ns
prot1094	396	10	8	4.8	9.6	6	4	3.6	4.8	ns
prot1095	205	6	7	4.5	7.5	7	4	3	9	ns
prot1096	108	2	3	5.4	3.6	7	2	3.6	7.2	sig
prot1097	71	3	6	18	12	5	3	18	9	ns
prot1098	259	3	2	4.8	12	6	3	2.4	3.6	ns
prot1099	191	1	3	7.5	4.5	5	8	4.5	6	ns
prot1100	147	2	3	0	7.2	3	5	3.6	5.4	ns
prot1101	292	6	6	9	3	9	3	27	9	sig
prot1102	69	4	5	1.2	7.2	1	3	2.4	2.4	ns
prot1103	245	4	4	10.5	0	3	2	4.5	9	ns
prot1104	146	1	5	3.6	3.6	2	2	3.6	3.6	ns
prot1105	351	5	2	3	12	5	4	18	18	ns
prot1106	106	3	4	6	2.4	1	0	6	3.6	ns
prot1107	180	1	7	10.5	4.5	2	4	6	3	ns
prot1108	199	2	7	3.6	10.8	14	2	18	10.8	sig
prot1109	185	3	1	12	6	2	5	18	12	ns
prot1110	182	3	4	7.2	2.4	2	4	3.6	3.6	ns
prot1111	59	1	1	4.5	4.5	5	3	3	7.5	ns
prot1112	173	1	1	1.8	3.6	9	2	3.6	1.8	ns
prot1113	105	5	3	3	6	3	3	9	15	ns
prot1114	79	6	5	4.8	7.2	9	5	4.8	8.4	sig
prot1115	94	1	2	15	4.5	4	2	7.5	1.5	sig
prot1116	235	2	3	1.8	7.2	1	3	3.6	5.4	ns
prot1117	99	6	3	9	6	5	3	3	18	ns
prot1118	103	1	3	4.8	0	2	2	4.8	0	ns
prot1119	226	4	1	1.5	6	2	2	3	4.5	ns
prot1120	168	4	3	7.2	3.6	2	1	3.6	5.4	ns
prot1121	454	1	4	3	6	3	2	3	15	ns
prot1122	92	4	3	1.2	4.8	5	4	2.4	2.4	ns
prot1123	99	3	3	7.5	4.5	2	3	4.5	1.5	ns
prot1124	116	3	5	1.8	1.8	4	3	5.4	5.4	sig
prot1125	90	4	1	6	6	2	4	27	15	sig
prot1126	87	5	5	7.2	2.4	3	5	1.2	2.4	ns
prot1127	294	2	6	4.5	6	4	4	6	4.5	sig
prot1128	354	4	1	9	1.8	4	7	12.6	7.2	sig
prot1129	216	3	1	6	0	3	7	3	9	ns
prot1130	138	4	5	2.4	2.4	3	4	4.8	7.2	ns
prot1131	187	6	3	3	0	3	4	9	4.5	sig
prot1132	495	3	3	0	0	1	3	9	7.2	ns
prot1133	406	1	0	3	6	6	5	3	0	ns
prot1134	382	1	1	1.2	1.2	1	3	0	0	ns
prot1135	272	1	0	0	3	1	2	1.5	1.5	ns
prot1136	71	20	26	46.8	25.2	23	16	28.8	46.8	ns
prot1137	105	17	17	87	39	16	16	54	66	ns
prot1138	234	14	21	32.4	24	23	19	30	22.8	ns
prot1139	112	9	22	25.5	27	12	19	16.5	27	ns
prot1140	114	16	20	30.6	14.4	54	48	43.2	70.2	sig
prot1141	112	5	8	18	33	14	16	54	24	sig
prot1142	166	10	11	10.8	7.2	10	10	12	7.2	sig
prot1143	104	10	10	9	4.5	12	3	12	13.5	sig
prot1144	376	4	7	10.8	21.6	9	10	27	16.2	sig
prot1145	83	5	5	3	39	4	14	30	12	sig
prot1146	51	3	7	9.6	4.8	9	5	4.8	4.8	ns
prot1147	74	5	3	10.5	9	2	6	15	12	ns
prot1148	74	3	7	10.8	18	6	3	10.8	9	ns
prot1149	117	5	5	9	3	5	7	12	21	ns
prot1150	106	4	6	4.8	2.4	4	4	10.8	7.2	ns
prot1151	110	3	5	15	4.5	8	6	7.5	7.5	ns
prot1152	73	3	2	7.2	10.8	3	7	7.2	10.8	ns
prot1153	113	5	3	15	18	5	2	12	9	ns
prot1154	358	2	2	10.8	7.2	5	3	1.2	7.2	ns
prot1155	99	2	1	6	1.5	7	5	10.5	19.5	sig
prot1156	115	3	0	7.2	1.8	4	5	12.6	7.2	sig
prot1157	180	1	4	9	24	3	5	12	9	ns
prot1158	67	5	3	3.6	3.6	5	7	6	3.6	ns
prot1159	99	4	6	6	7.5	2	1	1.5	12	ns
prot1160	99	4	3	5.4	5.4	2	4	1.8	5.4	ns
prot1161	99	4	5	15	6	3	3	15	18	ns
prot1162	98	3	0	2.4	2.4	4	2	4.8	4.8	ns
prot1163	165	4	4	3	3	3	3	3	3	ns
prot1164	76	4	3	5.4	3.6	1	9	5.4	7.2	ns
prot1165	90	2	0	12	12	4	6	6	6	ns
prot1166	113	7	3	2.4	4.8	5	1	3.6	2.4	ns
prot1167	90	3	3	4.5	4.5	5	1	6	9	ns
prot1168	163	1	1	5.4	7.2	3	2	0	9	ns
prot1169	102	0	2	6	12	1	3	12	3	ns
prot1170	183	5	2	4.8	7.2	7	5	6	8.4	sig
prot1171	98	1	3	6	3	4	4	12	6	sig
prot1172	146	4	1	3.6	1.8	1	3	7.2	7.2	ns
prot1173	145	1	1	15	9	2	1	9	3	ns
prot1174	166	2	3	1.2	1.2	1	3	2.4	1.2	ns
prot1175	100	0	1	3	0	1	1	4.5	7.5	ns
prot1176	393	4	2	1.8	0	1	5	1.8	5.4	ns
prot1177	89	4	5	9	6	0	2	12	12	ns
prot1178	391	0	0	0	1.2	9	6	3.6	10.8	sig
prot1179	89	2	1	3	1.5	0	4	1.5	3	ns
prot1180	1106	7	5	7.2	9	7	2	12.6	18	ns
prot1181	3227	6	5	30	30	7	7	18	12	ns
prot1182	539	14	8	10.8	12	4	8	10.8	8.4	ns
prot1183	771	3	9	3	12	3	3	6	3	ns
prot1184	2680	5	4	1.8	9	3	1	5.4	3.6	ns
prot1185	917	6	10	9	12	15	15	9	18	sig
prot1186	4114	4	1	1.2	2.4	1	1	6	3.6	ns
prot1187	449	3	7	15	13.5	8	7	3	12	ns
prot1188	1304	5	2	9	9	1	4	5.4	9	ns
prot1189	393	10	1	6	9	6	4	6	18	ns
prot1190	1513	3	4	1.2	8.4	3	5	1.2	7.2	ns
prot1191	2580	0	4	4.5	3	2	5	4.5	4.5	ns
prot1192	959	6	5	9	9	5	8	12.6	7.2	ns
prot1193	510	9	4	12	24	6	12	15	18	ns
prot1194	427	4	6	2.4	3.6	8	11	7.2	9.6	ns
prot1195	413	3	4	1.5	7.5	6	9	12	0	ns
prot1196	819	5	2	5.4	7.2	2	3	9	5.4	ns
prot1197	1779	0	1	12	15	6	6	6	15	sig
prot1198	1379	1	4	9.6	6	3	1	2.4	2.4	ns
prot1199	652	4	3	1.5	9	3	3	3	6	ns
prot1200	704	3	2	3.6	0	5	3	1.8	3.6	ns
prot1201	1028	3	4	18	9	3	0	15	12	ns
prot1202	1181	6	1	2.4	1.2	12	3	7.2	3.6	sig
prot1203	383	7	3	10.5	10.5	10	7	12	10.5	ns
prot1204	1077	7	8	7.2	5.4	7	7	9	7.2	ns
prot1205	452	6	4	12	18	8	3	21	18	ns
prot1206	434	5	7	3.6	4.8	4	5	6	8.4	ns
prot1207	955	5	3	3	3	9	9	7.5	13.5	sig
prot1208	528	2	3	18	3.6	6	6	10.8	7.2	ns
prot1209	228	2	2	15	15	3	4	12	9	ns
prot1210	781	4	2	0	6	6	2	9.6	2.4	sig
prot1211	548	0	5	6	4.5	10	4	3	6	sig
prot1212	273	4	1	7.2	0	4	2	3.6	9	ns
prot1213	153	7	7	21	24	6	8	15	27	ns
prot1214	320	5	7	9.6	8.4	6	10	3.6	7.2	sig
prot1215	219	4	7	16.5	10.5	7	8	7.5	10.5	ns
prot1216	410	9	4	3.6	7.2	15	12	16.2	32.4	sig
prot1217	322	3	7	12	0	3	3	6	18	ns
prot1218	629	8	2	2.4	7.2	7	4	13.2	8.4	sig
prot1219	264	3	3	7.5	13.5	6	6	1.5	6	ns
prot1220	356	4	5	3.6	1.8	4	2	7.2	9	ns
prot1221	390	5	7	9	15	3	3	12	15	ns
prot1222	235	3	1	3.6	2.4	4	5	8.4	15.6	sig
prot1223	263	2	1	6	4.5	9	9	4.5	9	sig
prot1224	481	3	1	5.4	5.4	0	1	3.6	5.4	ns
prot1225	551	5	1	15	21	3	1	15	0	ns
prot1226	481	3	3	4.8	4.8	5	4	1.2	1.2	sig
prot1227	487	0	4	3	3	1	0	0	4.5	ns
prot1228	881	5	2	7.2	1.8	2	1	1.8	1.8	ns
prot1229	2284	2	6	3	9	2	8	24	24	sig
prot1230	852	3	1	7.2	3.6	3	1	4.8	1.2	ns
prot1231	341	3	2	4.5	4.5	5	4	1.5	6	ns
prot1232	182	5	4	12.6	5.4	10	6	10.8	18	sig
prot1233	327	5	4	15	18	7	7	21	12	ns
prot1234	219	6	8	7.2	7.2	2	5	2.4	4.8	ns
prot1235	406	1	3	6	6	12	6	9	13.5	sig
prot1236	332	0	1	5.4	5.4	8	4	10.8	3.6	sig
prot1237	365	4	4	12	0	6	6	30	6	sig
prot1238	308	0	3	2.4	4.8	2	2	2.4	6	ns
prot1239	232	4	4	9	1.5	2	1	6	4.5	ns
prot1240	2067	4	4	5.4	1.8	4	2	3.6	9	ns
prot1241	865	3	3	15	0	2	2	0	12	ns
prot1242	682	1	0	7.2	3.6	4	1	2.4	0	ns
prot1243	573	0	4	4.5	1.5	4	1	1.5	4.5	ns
prot1244	454	0	2	1.8	5.4	1	2	3.6	5.4	ns
prot1245	611	7	9	45	27	16	8	15	33	ns
prot1246	133	5	8	12	2.4	33	30	14.4	32.4	sig
prot1247	221	7	8	12	9	7	16	16.5	19.5	sig
prot1248	153	8	7	9	28.8	7	9	9	12.6	ns
prot1249	363	4	4	9	12	3	7	21	21	ns
prot1250	435	1	6	8.4	6	7	8	7.2	10.8	ns
prot1251	366	2	2	10.5	10.5	5	2	6	4.5	ns
prot1252	170	2	2	14.4	3.6	4	5	1.8	10.8	ns
prot1253	267	2	1	15	3	2	0	9	12	ns
prot1254	463	2	2	6	4.8	6	3	3.6	3.6	ns
prot1255	542	3	3	7.5	4.5	3	3	9	4.5	ns
prot1256	448	7	4	10.8	3.6	5	4	10.8	3.6	ns
prot1257	177	2	3	0	18	7	3	9	21	ns
prot1258	365	4	2	1.2	2.4	5	5	2.4	0	ns
prot1259	746	4	3	7.5	3	2	2	3	1.5	sig
prot1260	458	4	3	3.6	7.2	4	3	16.2	7.2	sig
prot1261	147	1	3	15	15	6	18	9	18	sig
prot1262	266	5	2	3.6	4.8	6	3	7.2	18	sig
prot1263	340	4	0	4.5	4.5	2	2	1.5	9	ns
prot1264	398	1	2	3.6	7.2	4	1	1.8	7.2	ns
prot1265	403	1	2	6	6	2	3	3	12	ns
prot1266	302	4	5	3.6	9.6	3	4	4.8	3.6	ns
prot1267	465	1	4	6	1.5	1	0	3	4.5	ns
prot1268	487	0	2	0	1.8	4	2	3.6	7.2	sig
prot1269	568	1	5	3	6	3	6	6	9	ns
prot1270	370	1	5	2.4	2.4	2	2	2.4	3.6	ns
prot1271	435	5	3	3	3	2	1	3	4.5	ns
prot1272	382	4	1	3.6	1.8	1	4	3.6	1.8	ns
prot1273	400	1	3	6	12	2	2	6	6	sig
prot1274	1317	0	0	0	1.2	1	0	0	2.4	ns
prot1275	1827	2	1	3	4.5	1	1	1.5	3	ns
prot1276	227	9	5	16.2	19.8	9	7	7.2	12.6	ns
prot1277	126	6	7	12	21	3	5	6	27	ns
prot1278	199	1	9	0	2.4	5	7	3.6	6	ns
prot1279	186	3	3	3	3	12	6	15	15	sig
prot1280	397	2	2	3.6	10.8	8	9	9	5.4	ns
prot1281	191	4	4	3	0	3	3	9	0	ns
prot1282	181	4	2	3.6	6	4	3	3.6	10.8	ns
prot1283	332	3	3	6	9	2	0	4.5	4.5	ns
prot1284	207	4	2	7.2	5.4	5	2	10.8	3.6	ns
prot1285	433	2	3	12	9	5	7	12	3	ns
prot1286	220	4	3	9.6	8.4	5	16	13.2	8.4	sig
prot1287	174	4	5	4.5	4.5	2	4	4.5	7.5	ns
prot1288	398	2	4	1.8	1.8	5	1	0	0	ns
prot1289	250	1	4	18	15	2	9	12	24	ns
prot1290	254	1	1	7.2	1.2	7	5	3.6	3.6	ns
prot1291	278	4	1	10.5	1.5	5	1	1.5	3	ns
prot1292	195	2	1	7.2	12.6	1	3	5.4	3.6	ns
prot1293	493	3	2	6	12	4	1	21	6	ns
prot1294	395	3	3	2.4	2.4	1	4	6	4.8	ns
prot1295	346	6	1	3	0	5	3	3	1.5	ns
prot1296	386	3	3	5.4	7.2	5	3	3.6	12.6	ns
prot1297	323	0	5	6	3	3	4	15	15	ns
prot1298	221	1	3	1.2	2.4	2	8	4.8	7.2	sig
prot1299	330	5	2	7.5	0	2	5	6	3	ns
prot1300	913	5	3	5.4	9	6	9	21.6	21.6	sig
prot1301	216	6	2	15	9	4	4	9	3	ns
prot1302	176	4	4	2.4	1.2	4	2	3.6	6	ns
prot1303	396	2	3	7.5	9	2	0	3	3	ns
prot1304	144	4	2	9	3.6	2	0	9	9	ns
prot1305	340	3	3	6	9	3	3	9	18	ns
prot1306	177	3	4	2.4	1.2	4	4	2.4	6	sig
prot1307	491	4	5	4.5	9	2	3	6	7.5	ns
prot1308	289	1	2	1.8	1.8	3	1	1.8	3.6	ns
prot1309	925	1	5	6	3	2	0	12	3	ns
prot1310	266	5	5	0	3.6	6	1	6	2.4	ns
prot1311	584	4	1	1.5	1.5	0	4	1.5	1.5	ns
prot1312	316	3	1	1.8	0	3	3	0	0	ns
prot1313	365	2	1	3	0	7	1	3	9	ns
prot1314	282	4	2	7.2	2.4	2	3	1.2	1.2	ns
prot1315	465	2	2	4.5	6	2	2	0	3	ns
prot1316	577	5	2	7.2	0	3	3	3.6	9	ns
prot1317	274	1	3	18	3	0	3	3	6	ns
prot1318	517	1	0	1.2	2.4	3	1	1.2	1.2	ns
prot1319	782	2	2	3	6	2	4	6	6	sig
prot1320	567	3	2	1.8	7.2	0	2	3.6	3.6	ns
prot1321	356	3	5	6	0	3	1	12	6	ns
prot1322	229	1	1	2.4	3.6	0	2	0	1.2	ns
prot1323	388	3	2	3	1.5	2	2	3	3	sig
prot1324	109	7	8	9	16.2	4	5	19.8	25.2	ns
prot1325	167	4	7	9	3	10	1	12	12	ns
prot1326	192	8	7	8.4	1.2	3	8	14.4	16.8	sig
prot1327	174	3	7	4.5	3	2	4	6	1.5	ns
prot1328	144	9	4	10.8	5.4	21	12	16.2	21.6	sig
prot1329	139	4	2	12	24	1	4	21	0	ns
prot1330	160	5	5	6	2.4	5	2	7.2	2.4	ns
prot1331	220	5	7	10.5	6	6	6	3	4.5	sig
prot1332	248	2	3	5.4	12.6	2	6	18	28.8	sig
prot1333	254	3	2	6	9	2	4	9	6	ns
prot1334	213	5	5	1.2	3.6	5	4	3.6	1.2	ns
prot1335	81	5	3	7.5	1.5	9	3	4.5	22.5	sig
prot1336	318	6	2	10.8	3.6	4	4	9	7.2	ns
prot1337	247	4	2	18	6	6	2	6	18	sig
prot1338	381	3	0	1.2	2.4	1	2	1.2	2.4	ns
prot1339	159	4	6	7.5	0	3	4	12	3	ns
prot1340	205	1	2	3.6	3.6	1	1	9	5.4	ns
prot1341	244	6	2	15	18	4	8	27	24	sig
prot1342	160	2	1	0	1.2	1	2	1.2	0	ns
prot1343	288	1	5	1.5	4.5	2	2	3	3	ns
prot1344	383	2	4	5.4	5.4	2	3	1.8	1.8	ns
prot1345	206	1	2	3	3	4	2	3	9	ns
prot1346	703	0	3	0	0	4	4	1.2	4.8	sig
prot1347	238	3	7	3	7.5	3	6	4.5	12	sig
prot1348	366	1	2	5.4	0	6	3	1.8	3.6	ns
prot1349	430	1	2	6	6	8	2	6	18	sig
prot1350	637	1	2	1.2	0	0	3	2.4	1.2	ns
prot1351	141	2	2	4.5	4.5	2	1	4.5	7.5	ns
prot1352	140	3	3	3.6	0	1	2	3.6	3.6	ns
prot1353	431	3	1	3	3	7	5	6	6	sig
prot1354	969	2	2	6	2.4	2	2	1.2	2.4	ns
prot1355	247	4	5	1.5	4.5	1	2	0	3	ns
prot1356	1101	1	1	5.4	1.8	4	1	5.4	9	ns
prot1357	178	1	3	6	6	4	4	0	0	ns
prot1358	178	0	3	1.2	4.8	1	2	3.6	4.8	ns
prot1359	297	2	1	3	1.5	4	1	4.5	3	ns
prot1360	238	4	1	5.4	1.8	0	0	5.4	0	ns
prot1361	226	2	1	0	9	4	1	6	3	ns
prot1362	486	2	2	0	2.4	1	1	1.2	3.6	ns
prot1363	758	1	1	1.5	4.5	0	1	3	4.5	ns
prot1364	305	4	0	1.8	1.8	2	3	1.8	0	ns
prot1365	526	3	2	9	9	2	2	9	6	ns
prot1366	375	1	1	0	2.4	2	2	2.4	2.4	ns
prot1367	651	0	0	0	9	5	4	3	6	sig
prot1368	5934	1	2	1.8	0	2	2	1.8	1.8	ns
prot1369	421	4	3	6	9	0	1	9	0	ns
prot1370	142	2	0	1.2	1.2	0	1	1.2	1.2	ns
prot1371	1145	1	4	4.5	1.5	12	12	13.5	4.5	sig
prot1372	238	1	1	1.8	5.4	1	2	0	1.8	ns
prot1373	391	0	3	0	6	3	1	6	3	ns
prot1374	618	1	2	0	1.2	1	1	1.2	1.2	ns
prot1375	93	4	4	15	1.5	6	10	7.5	10.5	ns
prot1376	130	8	1	5.4	9	8	4	18	18	ns
prot1377	83	8	8	12	15	12	5	33	27	ns
prot1378	361	4	3	1.2	3.6	1	3	6	3.6	ns
prot1379	193	3	6	4.5	4.5	4	3	10.5	9	ns
prot1380	393	9	7	9	12.6	8	26	18	7.2	sig
prot1381	232	7	3	15	9	10	8	42	18	sig
prot1382	201	6	8	7.2	2.4	10	8	18	9.6	sig
prot1383	105	3	0	1.5	4.5	3	3	12	12	sig
prot1384	173	1	3	3.6	10.8	9	11	7.2	9	sig
prot1385	182	6	2	18	12	6	2	18	15	ns
prot1386	199	3	3	2.4	6	2	2	6	9.6	ns
prot1387	191	3	4	6	4.5	7	4	9	3	ns
prot1388	274	0	2	5.4	9	24	12	5.4	21.6	sig
prot1389	135	6	4	3	21	4	8	27	12	sig
prot1390	169	3	6	3.6	2.4	4	2	2.4	1.2	ns
prot1391	688	1	4	4.5	3	2	6	7.5	9	sig
prot1392	152	1	3	1.8	3.6	4	1	0	1.8	ns
prot1393	528	2	5	15	15	8	9	9	12	sig
prot1394	157	1	3	1.2	1.2	3	3	2.4	1.2	ns
prot1395	126	0	1	4.5	3	2	2	4.5	4.5	sig
prot1396	80	2	4	1.8	5.4	3	2	1.8	3.6	ns
prot1397	122	4	3	9	0	4	2	6	6	ns
prot1398	232	2	2	6	6	9	3	3.6	2.4	sig
prot1399	171	6	4	0	6	4	3	3	4.5	ns
prot1400	70	2	3	0	7.2	3	1	1.8	5.4	ns
prot1401	130	1	6	3	0	2	0	6	0	ns
prot1402	103	7	5	1.2	1.2	3	12	10.8	3.6	sig
prot1403	547	2	2	3	6	4	3	1.5	1.5	ns
prot1404	250	1	0	5.4	3.6	4	0	3.6	3.6	ns
prot1405	497	2	0	6	9	7	1	0	3	ns
prot1406	312	2	1	3.6	2.4	0	0	0	0	ns
prot1407	152	0	1	1.5	4.5	1	0	1.5	3	ns
prot1408	535	1	5	0	3.6	2	1	1.8	7.2	ns
prot1409	87	2	0	3	3	3	0	0	6	ns
prot1410	232	1	3	2.4	0	1	1	3.6	6	ns
prot1411	232	2	3	6	4.5	0	3	1.5	3	ns
prot1412	843	2	0	9	9	3	6	10.8	5.4	sig
prot1413	555	1	2	3	6	2	1	6	6	ns
prot1414	173	1	2	2.4	7.2	1	2	3.6	1.2	ns
prot1415	194	1	2	6	1.5	1	1	4.5	9	ns
prot1416	180	1	1	3.6	1.8	5	1	1.8	7.2	ns
prot1417	199	2	3	3	3	2	4	24	6	sig
prot1418	287	1	1	2.4	1.2	12	3	14.4	3.6	sig
prot1419	999	4	2	0	1.5	6	2	9	3	sig
prot1420	220	0	0	0	1.8	0	0	1.8	0	ns
prot1421	648	2	1	3	6	18	12	36	27	sig
prot1422	164	1	2	4.8	1.2	2	4	2.4	4.8	sig
prot1423	181	0	3	0	1.5	2	1	1.5	0	ns
prot1424	285	6	6	16.2	9	27	12	43.2	27	sig
prot1425	172	5	5	24	3	3	5	12	21	ns
prot1426	103	2	2	6	4.8	4	4	9.6	12	sig
prot1427	430	2	3	3	4.5	18	3	9	22.5	sig
prot1428	130	5	3	9	10.8	6	3	10.8	16.2	ns
prot1429	123	1	1	18	6	6	6	9	24	sig
prot1430	304	5	6	2.4	7.2	5	6	1.2	8.4	ns
prot1431	164	4	4	6	4.5	7	7	3	3	ns
prot1432	75	3	2	5.4	5.4	4	6	14.4	18	sig
prot1433	173	3	2	6	3	4	3	15	6	ns
prot1434	176	6	6	4.8	3.6	3	3	2.4	4.8	ns
prot1435	191	1	3	4.5	4.5	8	4	6	15	sig
prot1436	138	2	3	3.6	1.8	7	2	10.8	3.6	ns
prot1437	148	1	0	12	12	2	2	9	9	ns
prot1438	101	3	0	3.6	4.8	4	5	4.8	2.4	ns
prot1439	157	0	0	4.5	4.5	12	6	4.5	4.5	sig
prot1440	488	3	1	1.8	12.6	6	6	7.2	3.6	ns
prot1441	133	5	3	6	0	2	2	9	18	sig
prot1442	229	5	4	6	3.6	2	3	2.4	6	ns
prot1443	89	0	5	4.5	7.5	2	6	3	4.5	ns
prot1444	317	2	7	3.6	5.4	9	3	5.4	16.2	sig
prot1445	88	5	3	6	6	4	3	15	0	ns
prot1446	180	1	1	0	1.2	1	2	2.4	1.2	ns
prot1447	207	1	3	3	4.5	0	4	6	3	ns
prot1448	235	2	2	3.6	3.6	1	4	1.8	7.2	sig
prot1449	86	3	4	9	6	3	2	0	18	ns
prot1450	115	1	7	0	1.2	4	2	7.2	4.8	sig
prot1451	127	2	2	6	9	2	1	3	7.5	ns
prot1452	229	1	2	5.4	0	4	2	0	3.6	ns
prot1453	247	6	8	9	12	3	3	3	3	ns
prot1454	573	2	2	0	2.4	0	3	0	3.6	ns
prot1455	176	0	1	0	1.5	4	2	6	10.5	ns
prot1456	169	1	1	0	3.6	2	1	1.8	3.6	sig
prot1457	81	3	2	12	9	1	1	3	3	sig
prot1458	89	0	2	6	2.4	2	0	1.2	3.6	ns
prot1459	178	0	3	1.5	4.5	1	0	1.5	0	ns
prot1460	151	1	1	0	0	4	2	1.8	3.6	ns
prot1461	146	1	4	15	3	2	1	12	9	ns
prot1462	217	1	5	2.4	3.6	2	2	0	1.2	ns
prot1463	159	1	2	3	6	1	3	4.5	1.5	ns
prot1464	237	3	1	3.6	1.8	0	3	7.2	5.4	ns
prot1465	587	4	1	0	0	4	0	0	0	ns
prot1466	128	1	0	3.6	1.2	2	3	2.4	2.4	ns
prot1467	425	4	3	3	3	1	2	1.5	0	ns
prot1468	256	0	0	1.8	0	1	2	1.8	1.8	ns
prot1469	136	1	5	6	9	0	1	15	9	ns
prot1470	76	2	1	1.2	2.4	5	0	4.8	1.2	ns
prot1471	175	0	1	1.5	1.5	0	2	1.5	0	ns
prot1472	231	2	2	0	7.2	4	5	9	3.6	sig
prot1473	337	2	1	9	9	1	2	9	9	ns
prot1474	239	1	2	1.2	1.2	2	1	2.4	2.4	ns
prot1475	456	2	1	3	3	0	1	3	3	ns
prot1476	126	2	3	0	1.8	1	5	5.4	3.6	ns
prot1477	488	0	2	0	9	1	2	12	0	ns
prot1478	127	2	3	0	0	2	1	1.2	2.4	ns
prot1479	191	2	2	7.5	3	2	8	1.5	0	ns
prot1480	114	4	4	12.6	10.8	2	2	10.8	7.2	ns
prot1481	62	3	1	12	9	5	3	9	9	ns
prot1482	350	3	5	3.6	9.6	6	0	1.2	4.8	ns
prot1483	108	1	6	3	1.5	3	1	3	1.5	ns
prot1484	321	4	4	5.4	7.2	4	1	9	0	ns
prot1485	308	1	5	3	15	2	4	6	12	sig
prot1486	59	4	1	2.4	1.2	2	4	2.4	1.2	ns
prot1487	218	2	2	0	4.5	8	4	4.5	0	ns
prot1488	106	4	1	0	1.8	2	7	3.6	12.6	sig
prot1489	154	0	2	12	3	1	1	6	9	ns
prot1490	166	2	0	1.2	1.2	2	0	3.6	1.2	ns
prot1491	515	3	2	4.5	0	4	9	3	6	sig
prot1492	183	1	0	1.8	3.6	3	2	0	3.6	ns
prot1493	162	2	1	0	6	3	0	9	9	ns
prot1494	140	1	1	4.8	2.4	0	3	6	4.8	ns
prot1495	169	4	1	3	1.5	2	4	3	6	sig
prot1496	242	3	4	1.8	7.2	3	4	3.6	5.4	ns
prot1497	292	0	4	0	6	3	2	6	12	ns
prot1498	197	4	0	3.6	3.6	3	4	2.4	1.2	ns
prot1499	856	1	1	3	1.5	2	3	3	9	sig
prot1500	127	4	2	3.6	7.2	2	0	3.6	5.4	ns
prot1501	72	1	4	6	6	5	2	0	6	ns
prot1502	148	1	2	1.2	0	2	2	3.6	0	ns
prot1503	53	1	1	1.5	0	1	2	4.5	0	ns
prot1504	98	1	2	1.8	3.6	0	1	5.4	1.8	ns
prot1505	405	3	6	3	3	0	2	6	3	ns
prot1506	104	2	1	1.2	0	2	3	0	1.2	ns
prot1507	176	3	1	1.5	0	5	0	6	0	ns
prot1508	125	3	2	1.8	5.4	1	2	1.8	7.2	ns
prot1509	160	1	0	9	9	2	3	6	3	ns
prot1510	316	3	1	0	4.8	2	3	6	0	ns
prot1511	978	0	2	3	0	1	1	1.5	1.5	ns
prot1512	234	2	1	1.8	1.8	2	1	3.6	1.8	sig
prot1513	431	0	0	12	3	0	0	3	0	ns
prot1514	2591	1	4	7.2	12	6	2	7.2	3.6	ns
prot1515	712	1	8	15	3	5	5	9	0	ns
prot1516	1852	5	0	3.6	1.8	1	6	3.6	12.6	ns
prot1517	2086	2	1	15	9	2	1	12	6	ns
prot1518	1064	5	2	3.6	4.8	3	5	4.8	3.6	ns
prot1519	609	5	5	10.5	12	11	16	10.5	10.5	ns
prot1520	645	4	0	5.4	5.4	1	1	3.6	1.8	ns
prot1521	969	4	4	6	6	2	2	9	6	ns
prot1522	857	4	1	0	1.2	2	2	0	2.4	ns
prot1523	488	3	1	1.5	3	6	3	9	4.5	sig
prot1524	2821	3	1	3.6	3.6	2	2	7.2	7.2	ns
prot1525	512	8	2	6	12	4	1	21	9	ns
prot1526	876	0	7	3.6	2.4	3	4	2.4	4.8	ns
prot1527	543	2	2	4.5	1.5	6	3	4.5	3	ns
prot1528	809	3	3	9	7.2	2	2	1.8	3.6	ns
prot1529	1674	0	0	3	3	2	1	3	9	ns
prot1530	1191	1	1	3.6	1.2	2	0	1.2	0	ns
prot1531	208	4	3	3	6	9	9	13.5	6	sig
prot1532	437	1	3	5.4	3.6	3	3	1.8	1.8	ns
prot1533	510	4	2	6	0	2	4	6	3	ns
prot1534	695	3	1	1.2	2.4	2	4	1.2	3.6	ns
prot1535	227	3	7	3	1.5	4	2	4.5	3	ns
prot1536	700	1	3	3.6	7.2	4	9	7.2	23.4	sig
prot1537	218	2	0	0	15	1	2	6	9	ns
prot1538	423	2	2	3.6	1.2	0	2	3.6	3.6	ns
prot1539	873	0	3	1.5	3	2	2	0	4.5	ns
prot1540	1426	5	2	1.8	0	3	2	3.6	1.8	ns
prot1541	520	4	2	9	0	0	1	6	9	ns
prot1542	290	11	8	9.6	15.6	10	9	8.4	10.8	ns
prot1543	296	5	4	3	7.5	2	6	12	21	sig
prot1544	309	1	8	10.8	9	2	2	3.6	3.6	ns
prot1545	502	0	3	12	3	2	1	0	3	ns
prot1546	204	4	0	2.4	6	2	1	4.8	1.2	ns
prot1547	437	3	4	6	4.5	1	5	6	6	ns
prot1548	314	2	4	0	5.4	1	1	5.4	1.8	ns
prot1549	402	2	3	3	6	2	4	27	15	sig
prot1550	188	3	2	2.4	1.2	2	2	2.4	2.4	ns
prot1551	434	5	4	3	1.5	1	4	1.5	0	ns
prot1552	325	4	0	0	5.4	1	0	5.4	3.6	ns
prot1553	607	3	0	0	12	4	2	12	6	sig
prot1554	739	3	2	1.2	3.6	4	4	2.4	1.2	ns
prot1555	235	2	1	0	1.5	0	2	1.5	4.5	ns
prot1556	982	1	0	3.6	1.8	2	4	5.4	3.6	ns
prot1557	392	1	1	6	6	6	3	9	15	ns
prot1558	543	0	3	0	2.4	4	4	2.4	2.4	sig
prot1559	462	3	0	0	1.5	1	2	1.5	1.5	ns
prot1560	348	2	0	1.8	1.8	1	1	5.4	1.8	ns
prot1561	463	0	2	0	0	1	0	3	6	ns
prot1562	173	3	8	6	2.4	3	2	2.4	3.6	ns
prot1563	274	2	1	10.5	1.5	3	2	1.5	0	ns
prot1564	251	8	5	12.6	1.8	1	4	1.8	12.6	ns
prot1565	231	3	4	3	3	4	2	9	6	ns
prot1566	394	4	5	1.2	6	3	5	3.6	4.8	ns
prot1567	240	7	3	12	4.5	3	5	3	3	ns
prot1568	441	4	2	5.4	3.6	10	6	10.8	10.8	sig
prot1569	200	5	3	6	6	4	4	6	12	sig
prot1570	371	1	1	1.2	6	1	2	2.4	3.6	ns
prot1571	313	2	4	1.5	7.5	6	3	9	4.5	sig
prot1572	730	3	2	5.4	0	3	2	3.6	5.4	ns
prot1573	329	1	2	6	0	4	2	18	18	sig
prot1574	627	4	2	1.2	2.4	2	1	2.4	1.2	ns
prot1575	250	3	3	0	7.5	1	4	7.5	3	sig
prot1576	144	2	3	1.8	7.2	1	0	3.6	9	ns
prot1577	472	3	3	6	6	0	2	0	0	ns
prot1578	421	2	4	2.4	0	3	1	3.6	4.8	ns
prot1579	250	5	1	3	1.5	1	2	4.5	0	ns
prot1580	266	3	3	1.8	1.8	3	2	1.8	12.6	ns
prot1581	861	3	3	6	6	3	1	6	3	ns
prot1582	1312	0	3	0	0	3	0	2.4	3.6	ns
prot1583	493	2	2	1.5	1.5	5	2	0	1.5	ns
prot1584	1082	1	1	1.8	1.8	0	0	0	1.8	ns
prot1585	648	0	4	0	3	2	2	12	6	sig
prot1586	276	2	3	2.4	1.2	1	4	1.2	0	ns
prot1587	518	2	4	0	4.5	0	3	1.5	1.5	ns
prot1588	640	1	1	0	0	2	2	3.6	1.8	ns
prot1589	722	2	1	9	15	3	2	12	3	ns
prot1590	147	2	4	12	2.4	3	2	6	1.2	ns
prot1591	193	1	5	4.5	12	4	6	4.5	4.5	ns
prot1592	194	3	4	9	7.2	3	4	3.6	5.4	ns
prot1593	365	4	3	0	6	4	1	9	6	ns
prot1594	290	2	3	2.4	1.2	2	4	1.2	2.4	ns
prot1595	636	4	2	1.5	3	3	1	4.5	3	ns
prot1596	1160	3	2	7.2	1.8	1	4	9	1.8	sig
prot1597	641	5	3	9	6	2	6	9	0	ns
prot1598	175	0	2	2.4	2.4	1	1	0	1.2	ns
prot1599	318	1	1	3	4.5	4	6	3	3	sig
prot1600	424	2	2	1.8	0	2	1	0	12.6	ns
prot1601	348	2	2	6	6	0	1	15	12	ns
prot1602	227	2	2	3.6	1.2	0	3	3.6	0	ns
prot1603	427	3	2	0	6	5	1	1.5	3	sig
prot1604	268	2	3	5.4	5.4	0	3	9	0	ns
prot1605	357	1	1	6	9	1	2	9	15	ns
prot1606	174	3	1	2.4	3.6	1	0	1.2	1.2	ns
prot1607	233	3	5	6	3	3	0	1.5	4.5	ns
prot1608	217	1	1	1.8	5.4	2	3	1.8	0	ns
prot1609	980	1	0	3	3	2	1	6	0	ns
prot1610	263	3	3	0	2.4	2	4	0	0	ns
prot1611	169	1	3	1.5	0	2	2	3	3	sig
prot1612	178	1	0	3.6	0	6	2	7.2	3.6	sig
prot1613	355	1	2	0	9	2	0	6	3	ns
prot1614	604	2	2	1.2	2.4	0	1	1.2	1.2	ns
prot1615	149	0	1	0	1.5	2	5	1.5	1.5	ns
prot1616	594	2	2	1.8	0	2	0	1.8	0	ns
prot1617	257	1	2	3	3	4	8	6	6	sig
prot1618	421	0	0	3.6	0	0	0	0	1.2	ns
prot1619	712	0	3	0	1.5	2	2	6	3	sig
prot1620	423	0	2	1.8	1.8	3	0	1.8	1.8	ns
prot1621	488	0	0	9	3	1	3	3	3	ns
prot1622	1872	0	0	1.2	0	0	1	0	0	ns
prot1623	153	5	4	9	7.5	3	2	9	3	ns
prot1624	275	4	4	5.4	3.6	5	2	3.6	5.4	ns
prot1625	463	5	7	3	12	4	1	18	3	ns
prot1626	103	3	1	4.8	7.2	4	3	4.8	2.4	ns
prot1627	287	3	4	4.5	4.5	3	4	6	4.5	ns
prot1628	282	2	3	3.6	1.8	6	15	10.8	5.4	sig
prot1629	200	1	0	9	12	5	2	9	6	ns
prot1630	149	1	3	6	1.2	2	3	4.8	2.4	ns
prot1631	149	4	4	4.5	6	3	1	0	4.5	ns
prot1632	132	1	4	0	5.4	1	1	1.8	1.8	sig
prot1633	118	2	3	9	18	12	21	9	18	sig
prot1634	191	3	4	3.6	0	6	4	2.4	4.8	sig
prot1635	189	3	3	3	4.5	3	0	4.5	0	ns
prot1636	273	0	4	3.6	3.6	5	4	0	3.6	ns
prot1637	327	1	2	0	9	6	10	12	6	sig
prot1638	148	2	2	2.4	1.2	3	6	7.2	3.6	sig
prot1639	206	5	2	1.5	0	1	2	1.5	4.5	ns
prot1640	108	0	2	3.6	0	0	3	1.8	5.4	ns
prot1641	267	1	0	9	9	3	2	0	6	ns
prot1642	204	2	3	0	4.8	1	3	3.6	3.6	ns
prot1643	223	2	2	4.5	1.5	0	0	1.5	3	ns
prot1644	298	1	3	7.2	1.8	2	1	3.6	7.2	ns
prot1645	194	2	1	0	6	0	3	6	3	ns
prot1646	77	0	2	3.6	3.6	2	3	0	3.6	ns
prot1647	166	2	2	6	6	0	1	4.5	3	ns
prot1648	418	3	2	1.8	1.8	1	1	7.2	3.6	ns
prot1649	418	1	0	3	0	1	0	3	3	ns
prot1650	127	4	4	2.4	7.2	2	8	7.2	9.6	sig
prot1651	279	2	2	0	4.5	2	3	3	4.5	sig
prot1652	181	3	1	3.6	3.6	2	1	1.8	5.4	ns
prot1653	129	0	1	9	3	0	1	3	12	ns
prot1654	161	2	3	4.8	0	1	1	1.2	1.2	ns
prot1655	126	1	2	0	1.5	3	1	3	7.5	ns
prot1656	326	1	2	0	5.4	2	4	1.8	5.4	ns
prot1657	207	1	1	6	0	3	3	3	6	ns
prot1658	191	2	3	1.2	1.2	2	3	0	2.4	ns
prot1659	238	0	2	1.5	1.5	2	1	4.5	1.5	ns
prot1660	210	2	4	1.8	5.4	3	3	0	1.8	ns
prot1661	331	3	2	9	9	0	2	3	6	ns
prot1662	574	3	2	3.6	1.2	2	2	2.4	1.2	ns
prot1663	455	1	0	1.5	0	3	1	1.5	3	ns
prot1664	553	1	1	3.6	3.6	2	0	0	5.4	ns
prot1665	522	3	2	0	6	1	3	3	3	ns
prot1666	325	1	1	2.4	0	1	1	1.2	2.4	ns
prot1667	208	2	1	1.5	0	2	2	6	1.5	ns
prot1668	232	1	1	1.8	3.6	2	0	9	0	ns
prot1669	219	0	0	9	12	0	0	3	6	ns
prot1670	409	2	0	1.2	1.2	0	1	1.2	0	ns
prot1671	233	0	1	1.5	3	2	4	3	3	ns
prot1672	772	3	1	0	3.6	2	1	1.8	0	ns
prot1673	360	0	2	0	6	2	2	9	12	sig
prot1674	439	4	2	3.6	4.8	1	0	1.2	3.6	ns
prot1675	442	0	1	1.5	1.5	1	3	3	0	ns
prot1676	138	1	1	0	1.8	2	3	5.4	1.8	ns
prot1677	106	2	1	3	6	2	1	0	15	ns
prot1678	370	0	3	1.2	0	2	1	2.4	3.6	ns
prot1679	629	1	0	1.5	3	0	1	0	0	ns
prot1680	187	1	1	1.8	0	0	2	0	3.6	ns
prot1681	596	0	0	3	6	0	3	3	0	ns
prot1682	255	0	0	3.6	1.2	1	0	1.2	1.2	ns
prot1683	92	9	4	4.5	7.5	21	12	31.5	18	sig
prot1684	171	1	3	5.4	5.4	5	3	10.8	9	ns
prot1685	165	3	4	12	6	8	5	15	6	ns
prot1686	148	3	2	1.2	2.4	3	2	1.2	0	ns
prot1687	229	1	3	3	1.5	3	1	1.5	0	ns
prot1688	123	2	2	7.2	10.8	6	3	3.6	1.8	ns
prot1689	77	2	0	12	6	3	2	3	3	ns
prot1690	465	3	2	2.4	4.8	1	1	2.4	2.4	ns
prot1691	279	5	1	0	1.5	3	1	0	4.5	ns
prot1692	278	3	3	1.8	5.4	0	3	1.8	3.6	ns
prot1693	119	1	4	6	3	4	3	6	3	ns
prot1694	148	1	2	3.6	2.4	3	4	8.4	2.4	ns
prot1695	72	4	1	0	0	3	1	4.5	0	ns
prot1696	353	6	1	3.6	5.4	4	3	5.4	3.6	ns
prot1697	196	1	1	3	6	1	2	9	3	ns
prot1698	174	2	2	2.4	4.8	2	3	2.4	4.8	sig
prot1699	126	0	3	0	1.5	1	2	1.5	0	ns
prot1700	235	1	3	3.6	1.8	2	0	1.8	5.4	ns
prot1701	235	0	4	3	12	1	0	0	3	ns
prot1702	110	1	2	7.2	1.2	2	1	3.6	4.8	ns
prot1703	188	2	2	0	1.5	0	6	1.5	1.5	ns
prot1704	225	2	0	0	0	0	2	0	5.4	ns
prot1705	138	1	1	6	3	1	0	9	9	ns
prot1706	174	2	2	2.4	2.4	6	2	7.2	2.4	ns
prot1707	672	3	3	4.5	6	4	3	6	3	ns
prot1708	84	5	4	1.8	1.8	1	2	7.2	3.6	ns
prot1709	107	2	2	6	3	0	1	6	3	ns
prot1710	146	1	1	1.2	1.2	2	1	0	0	ns
prot1711	183	0	2	1.5	1.5	2	8	3	4.5	sig
prot1712	555	1	4	1.8	1.8	1	3	1.8	3.6	ns
prot1713	467	1	1	6	9	2	2	15	6	sig
prot1714	265	1	1	3.6	3.6	1	2	1.2	0	ns
prot1715	598	3	1	6	0	1	0	1.5	0	ns
prot1716	317	3	2	1.8	1.8	4	2	3.6	5.4	sig
prot1717	196	0	2	6	9	1	2	6	9	ns
prot1718	267	2	1	1.2	2.4	2	1	1.2	1.2	ns
prot1719	612	2	4	0	0	2	5	6	6	sig
prot1720	62	0	2	5.4	1.8	2	2	0	0	ns
prot1721	77	0	1	3	9	1	1	3	3	sig
prot1722	68	0	2	0	1.2	1	1	2.4	0	ns
prot1723	632	0	2	0	4.5	0	2	1.5	0	ns
prot1724	230	0	1	0	3.6	0	2	1.8	1.8	ns
prot1725	133	1	1	9	0	1	1	3	3	sig
prot1726	334	4	0	2.4	0	2	1	3.6	3.6	ns
prot1727	311	1	0	1.5	6	2	1	1.5	1.5	ns
prot1728	563	1	1	1.8	0	0	0	1.8	3.6	ns
prot1729	327	0	3	3	3	2	2	6	9	sig
prot1730	144	0	3	3.6	1.2	0	2	2.4	4.8	ns
prot1731	668	4	2	1.5	1.5	2	1	1.5	1.5	sig
prot1732	85	3	2	3.6	0	1	0	5.4	3.6	ns
prot1733	102	2	0	12	6	9	3	9	9	sig
prot1734	508	0	4	2.4	2.4	1	0	2.4	1.2	ns
prot1735	226	1	1	3	1.5	3	2	0	6	ns
prot1736	676	0	1	0	0	1	0	0	3.6	ns
prot1737	539	1	1	3	0	2	2	3	6	ns
prot1738	295	0	1	0	0	0	0	0	0	ns
prot1739	224	0	0	1.5	1.5	1	1	6	4.5	ns
prot1740	2292	1	1	0	0	1	3	0	0	ns
prot1741	170	2	3	12	12	5	5	21	27	ns
prot1742	134	2	1	1.2	2.4	2	4	1.2	4.8	ns
prot1743	255	3	1	0	3	1	0	3	3	ns
prot1744	304	7	1	7.2	1.8	1	6	7.2	5.4	ns
prot1745	237	5	6	18	6	3	0	3	18	ns
prot1746	105	1	0	3.6	3.6	4	3	3.6	1.2	ns
prot1747	69	0	4	3	1.5	0	3	1.5	1.5	ns
prot1748	247	3	3	1.8	1.8	1	1	3.6	9	ns
prot1749	99	4	2	3	21	4	3	3	9	ns
prot1750	116	3	3	3.6	3.6	4	8	7.2	2.4	sig
prot1751	152	2	1	0	1.5	1	1	1.5	4.5	ns
prot1752	225	2	1	3.6	1.8	2	2	7.2	1.8	ns
prot1753	147	2	1	21	3	3	3	18	18	sig
prot1754	125	1	1	2.4	0	1	1	1.2	3.6	ns
prot1755	90	2	1	4.5	3	1	2	4.5	3	ns
prot1756	237	2	2	1.8	3.6	4	6	10.8	7.2	sig
prot1757	66	4	4	3	6	1	2	3	6	ns
prot1758	264	1	2	0	1.2	1	1	1.2	7.2	ns
prot1759	137	3	4	4.5	1.5	3	3	13.5	4.5	sig
prot1760	511	2	3	0	7.2	2	1	3.6	1.8	sig
prot1761	141	2	0	3	6	2	2	9	3	ns
prot1762	280	4	0	2.4	2.4	2	1	2.4	0	ns
prot1763	302	2	1	6	0	2	2	6	3	sig
prot1764	74	2	2	3.6	1.8	3	3	3.6	5.4	sig
prot1765	171	1	2	9	0	1	0	6	3	ns
prot1766	95	1	1	1.2	1.2	2	2	1.2	1.2	ns
prot1767	367	3	0	0	1.5	1	4	1.5	0	ns
prot1768	144	3	3	1.8	3.6	1	3	1.8	0	ns
prot1769	664	0	0	0	3	0	0	3	0	ns
prot1770	179	1	2	2.4	2.4	1	2	1.2	2.4	ns
prot1771	114	0	1	0	3	1	0	1.5	1.5	ns
prot1772	161	2	1	1.8	3.6	0	1	5.4	0	ns
prot1773	205	2	0	6	3	1	2	3	6	ns
prot1774	305	2	1	2.4	3.6	4	2	7.2	2.4	sig
prot1775	416	3	1	3	0	2	2	3	12	sig
prot1776	397	1	2	1.8	5.4	0	3	0	1.8	ns
prot1777	224	0	1	3	0	1	1	9	0	ns
prot1778	314	0	1	1.2	0	0	0	2.4	0	ns
prot1779	174	2	0	0	1.5	1	1	3	0	ns
prot1780	416	1	1	3.6	1.8	0	0	3.6	1.8	ns
prot1781	131	0	2	3	0	1	1	9	3	ns
prot1782	107	1	0	1.2	0	0	1	0	0	ns
prot1783	163	1	0	1.5	3	1	0	4.5	1.5	ns
prot1784	564	1	1	3.6	1.8	1	1	3.6	0	ns
prot1785	208	2	1	0	3	1	0	9	3	ns
prot1786	135	0	1	0	2.4	0	1	0	1.2	ns
prot1787	3394	2	0	3	9	4	0	6	4.5	ns
prot1788	1957	2	2	3.6	0	3	3	3.6	3.6	ns
prot1789	1088	1	2	18	6	0	1	6	3	ns
prot1790	424	4	7	0	6	2	1	1.2	0	ns
prot1791	1035	2	1	1.5	1.5	5	1	0	6	ns
prot1792	926	1	2	5.4	3.6	1	0	3.6	1.8	ns
prot1793	1669	2	1	6	0	2	2	12	3	sig
prot1794	201	1	2	6	3.6	1	1	1.2	3.6	ns
prot1795	539	3	0	0	1.5	0	2	1.5	3	ns
prot1796	638	0	0	1.8	5.4	1	3	0	0	ns
prot1797	225	1	2	30	12	4	4	18	3	ns
prot1798	319	7	5	2.4	2.4	4	3	4.8	2.4	ns
prot1799	520	2	7	7.5	4.5	12	6	4.5	13.5	sig
prot1800	785	2	2	5.4	5.4	2	4	7.2	5.4	ns
prot1801	629	1	1	3	9	2	2	12	15	sig
prot1802	341	0	0	3.6	0	2	3	1.2	2.4	ns
prot1803	412	4	0	6	1.5	1	3	1.5	1.5	ns
prot1804	308	0	0	0	3.6	2	2	5.4	1.8	ns
prot1805	743	1	1	0	3	0	0	12	3	ns
prot1806	470	5	2	0	3.6	2	2	3.6	3.6	sig
prot1807	1140	0	1	0	0	0	2	1.5	0	ns
prot1808	1466	1	3	3.6	0	0	2	3.6	0	ns
prot1809	254	3	6	3	12	4	3	6	0	ns
prot1810	257	2	3	3.6	4.8	10	2	4.8	2.4	sig
prot1811	375	2	3	0	3	2	1	1.5	0	ns
prot1812	1882	0	0	3.6	1.8	1	0	3.6	1.8	ns
prot1813	1300	0	1	6	6	0	1	12	0	ns
prot1814	444	2	4	0	1.2	0	2	3.6	0	ns
prot1815	832	1	1	7.5	0	3	1	3	4.5	ns
prot1816	582	1	1	3.6	1.8	2	2	1.8	3.6	ns
prot1817	280	1	2	3	0	3	3	9	9	sig
prot1818	1244	2	1	0	1.2	2	2	1.2	3.6	ns
prot1819	276	1	2	4.5	1.5	2	1	0	0	ns
prot1820	623	2	2	7.2	0	0	0	1.8	5.4	ns
prot1821	450	3	0	6	6	0	3	0	0	ns
prot1822	247	0	0	1.2	0	6	3	3.6	3.6	sig
prot1823	387	0	0	1.5	3	1	1	0	0	ns
prot1824	662	2	1	3.6	0	2	2	7.2	3.6	sig
prot1825	743	0	1	3	0	1	3	3	3	ns
prot1826	874	1	1	0	2.4	2	3	0	2.4	ns
prot1827	1301	1	1	0	3	0	1	3	0	ns
prot1828	274	4	1	1.8	1.8	2	2	3.6	5.4	ns
prot1829	551	3	3	9	3	1	4	3	0	ns
prot1830	447	2	4	1.2	0	4	2	1.2	1.2	ns
prot1831	154	4	3	3	7.5	0	2	3	7.5	ns
prot1832	210	0	0	3.6	3.6	2	2	10.8	3.6	sig
prot1833	290	4	2	6	9	2	1	6	6	ns
prot1834	220	1	3	2.4	1.2	2	4	4.8	2.4	ns
prot1835	184	4	1	3	3	5	0	4.5	1.5	ns
prot1836	168	1	1	3.6	1.8	2	3	0	0	ns
prot1837	102	1	2	9	9	3	2	3	12	ns
prot1838	327	4	2	1.2	1.2	3	2	2.4	3.6	ns
prot1839	962	2	2	3	1.5	1	2	3	1.5	ns
prot1840	556	1	2	7.2	0	1	3	1.8	3.6	ns
prot1841	374	2	2	0	9	3	1	9	0	ns
prot1842	728	1	2	1.2	0	2	2	2.4	2.4	sig
prot1843	243	1	2	1.5	1.5	2	4	9	3	sig
prot1844	127	3	1	1.8	1.8	4	2	9	7.2	sig
prot1845	519	3	2	3	0	2	7	6	6	sig
prot1846	492	2	1	1.2	2.4	2	1	7.2	3.6	ns
prot1847	233	1	3	3	4.5	4	2	4.5	1.5	ns
prot1848	287	0	1	5.4	1.8	1	0	0	3.6	ns
prot1849	337	1	2	12	6	0	0	0	6	ns
prot1850	404	2	1	0	2.4	0	3	1.2	2.4	ns
prot1851	3175	1	1	0	0	1	0	0	1.5	ns
prot1852	243	2	1	0	1.8	0	1	1.8	1.8	ns
prot1853	275	1	0	6	0	0	0	6	3	ns
prot1854	648	2	2	1.2	3.6	2	2	4.8	2.4	ns
prot1855	172	2	0	3	3	2	1	1.5	1.5	sig
prot1856	283	4	4	3.6	5.4	1	3	1.8	3.6	ns
prot1857	159	1	1	0	6	1	5	12	9	ns
prot1858	372	2	5	1.2	3.6	1	2	1.2	1.2	ns
prot1859	174	2	5	6	1.5	3	3	4.5	3	ns
prot1860	182	4	3	5.4	9	4	1	7.2	1.8	ns
prot1861	251	3	0	6	6	1	3	12	12	ns
prot1862	1009	3	1	3.6	6	2	4	0	1.2	ns
prot1863	233	1	0	1.5	1.5	2	1	4.5	3	ns
prot1864	158	3	6	5.4	3.6	4	2	1.8	3.6	ns
prot1865	200	4	2	3	3	0	3	6	9	ns
prot1866	292	1	2	2.4	4.8	1	1	1.2	1.2	ns
prot1867	399	3	3	3	1.5	2	0	1.5	0	ns
prot1868	229	4	1	7.2	1.8	1	5	1.8	1.8	ns
prot1869	228	1	0	3	15	0	2	3	9	ns
prot1870	445	1	0	3.6	2.4	3	1	3.6	0	ns
prot1871	334	0	1	3	0	2	2	9	3	sig
prot1872	848	3	0	3.6	5.4	2	1	3.6	0	ns
prot1873	151	2	0	3	15	1	3	3	9	ns
prot1874	1410	2	1	0	1.2	0	2	1.2	2.4	ns
prot1875	164	1	4	0	0	2	2	3	0	ns
prot1876	114	1	2	3.6	9	0	0	7.2	1.8	ns
prot1877	262	0	1	12	0	0	2	9	6	ns
prot1878	174	2	1	3.6	2.4	0	0	0	0	ns
prot1879	987	1	1	0	3	2	1	1.5	0	ns
prot1880	170	1	0	5.4	0	2	4	10.8	1.8	ns
prot1881	399	2	1	6	0	2	2	3	6	ns
prot1882	504	4	0	4.8	3.6	3	2	2.4	1.2	ns
prot1883	359	1	1	0	3	2	3	6	1.5	ns
prot1884	85	0	0	0	1.8	0	0	3.6	3.6	ns
prot1885	186	1	1	12	3	4	2	6	0	ns
prot1886	231	2	2	1.2	1.2	0	2	2.4	1.2	ns
prot1887	161	0	2	1.5	0	0	1	0	0	ns
prot1888	296	2	1	3.6	1.8	2	1	7.2	5.4	ns
prot1889	362	4	2	0	6	1	4	9	0	ns
prot1890	492	0	1	1.2	2.4	2	0	2.4	2.4	ns
prot1891	240	1	0	6	4.5	1	0	3	1.5	ns
prot1892	587	1	2	1.8	0	2	1	1.8	5.4	ns
prot1893	523	0	0	0	6	0	2	0	3	ns
prot1894	979	0	1	0	3.6	1	0	0	2.4	ns
prot1895	2381	1	1	3	1.5	0	1	0	4.5	ns
prot1896	246	0	1	1.8	0	1	1	0	3.6	ns
prot1897	309	2	1	0	3	5	1	0	0	ns
prot1898	214	0	0	1.2	0	1	2	2.4	0	ns
prot1899	659	0	1	4.5	1.5	2	2	3	3	sig
prot1900	185	2	1	1.8	1.8	3	3	10.8	5.4	sig
prot1901	201	3	3	6	0	2	3	3	0	ns
prot1902	464	0	1	0	0	2	2	2.4	2.4	sig
prot1903	298	2	0	0	1.5	2	4	3	3	sig
prot1904	502	0	0	1.8	0	1	1	7.2	0	ns
prot1905	295	0	0	0	3	1	0	0	3	ns
prot1906	1921	0	0	0	0	3	3	10.8	3.6	sig
prot1907	900	0	2	3	0	6	3	4.5	4.5	sig
prot1908	1567	2	1	3.6	0	0	2	3.6	1.8	ns
prot1909	659	0	0	0	3	1	1	0	6	ns
prot1910	909	3	1	1.2	0	0	0	2.4	0	ns
prot1911	193	1	0	0	0	2	2	6	3	sig
prot1912	431	0	1	1.8	1.8	2	1	3.6	1.8	ns
prot1913	118	0	0	3	3	2	4	0	3	ns
prot1914	229	5	3	3.6	7.2	4	2	1.2	2.4	ns
prot1915	232	2	1	6	3	1	0	6	1.5	ns
prot1916	267	3	0	5.4	3.6	3	3	1.8	1.8	ns
prot1917	266	2	1	6	0	3	1	3	0	ns
prot1918	183	1	0	1.2	0	3	3	3.6	3.6	sig
prot1919	909	7	5	4.5	4.5	1	2	4.5	4.5	ns
prot1920	219	0	0	3.6	1.8	3	3	0	5.4	ns
prot1921	141	2	1	12	6	1	2	12	3	ns
prot1922	154	3	2	2.4	2.4	2	1	0	4.8	ns
prot1923	243	2	1	3	1.5	1	4	4.5	1.5	ns
prot1924	135	1	0	0	1.8	1	1	1.8	0	ns
prot1925	315	0	0	6	3	2	4	6	6	sig
prot1926	517	0	0	0	0	2	1	1.2	1.2	ns
prot1927	127	0	0	0	1.5	2	4	1.5	1.5	sig
prot1928	439	1	1	5.4	0	2	1	0	3.6	ns
prot1929	398	2	1	3	3	2	2	6	6	ns
prot1930	462	1	0	1.2	0	0	3	0	1.2	ns
prot1931	202	2	1	1.5	3	1	2	0	4.5	ns
prot1932	114	1	0	0	5.4	1	1	1.8	5.4	ns
prot1933	137	2	1	0	3	0	1	3	0	ns
prot1934	124	0	1	1.2	2.4	3	6	3.6	14.4	sig
prot1935	641	0	3	1.5	3	1	2	1.5	0	ns
prot1936	415	1	4	5.4	0	1	2	0	5.4	ns
prot1937	448	1	1	9	0	3	1	0	9	ns
prot1938	572	1	0	0	2.4	1	2	0	0	ns
prot1939	819	2	5	1.5	4.5	1	1	1.5	1.5	ns
prot1940	365	1	1	3.6	7.2	2	1	0	0	ns
prot1941	600	1	0	0	0	2	2	6	6	sig
prot1942	692	2	2	1.2	2.4	3	3	2.4	3.6	ns
prot1943	244	1	0	0	3	2	3	3	0	ns
prot1944	203	3	0	1.8	1.8	2	3	0	0	ns
prot1945	383	3	2	9	0	3	4	3	0	ns
prot1946	208	1	4	2.4	0	1	2	0	0	ns
prot1947	292	1	3	1.5	3	3	0	3	3	ns
prot1948	288	0	1	1.8	0	1	0	0	0	ns
prot1949	111	0	2	9	6	0	1	9	3	ns
prot1950	309	2	3	1.2	1.2	3	2	2.4	1.2	ns
prot1951	555	1	0	0	0	0	0	1.5	0	ns
prot1952	719	1	0	3.6	1.8	0	0	0	1.8	ns
prot1953	548	2	0	0	3	3	4	3	6	ns
prot1954	209	0	1	2.4	3.6	3	3	7.2	3.6	sig
prot1955	561	1	3	3	3	1	1	1.5	0	ns
prot1956	575	1	1	3.6	0	2	2	3.6	3.6	sig
prot1957	193	0	2	12	0	5	1	3	0	ns
prot1958	476	1	0	0	1.2	1	2	2.4	0	ns
prot1959	426	0	0	3	3	0	0	1.5	3	ns
prot1960	210	1	2	1.8	5.4	0	1	0	1.8	ns
prot1961	167	2	2	0	3	1	1	0	0	ns
prot1962	255	0	2	0	1.2	1	2	2.4	1.2	ns
prot1963	259	3	0	1.5	0	1	0	0	1.5	ns
prot1964	828	0	1	1.8	0	0	0	3.6	5.4	ns
prot1965	491	2	1	0	6	1	1	0	0	ns
prot1966	116	1	1	2.4	2.4	0	2	3.6	0	ns
prot1967	392	0	0	1.5	1.5	0	1	0	4.5	ns
prot1968	278	0	1	0	1.8	1	0	0	1.8	ns
prot1969	275	2	0	6	9	0	4	0	9	ns
prot1970	542	1	0	2.4	1.2	0	0	0	0	ns
prot1971	303	0	0	3	0	1	1	3	1.5	sig
prot1972	206	3	1	0	1.8	1	0	5.4	3.6	ns
prot1973	575	1	2	6	6	2	4	6	6	sig
prot1974	882	1	1	0	0	5	2	2.4	2.4	sig
prot1975	503	1	0	9	0	0	1	0	0	ns
prot1976	350	0	1	0	0	0	1	0	0	ns
prot1977	277	2	1	0	0	0	0	3	0	ns
prot1978	251	1	0	0	0	1	1	0	1.2	ns
prot1979	223	3	2	1.5	1.5	0	0	0	0	ns
prot1980	109	4	3	9	1.8	3	9	5.4	10.8	sig
prot1981	1093	2	2	6	9	1	6	6	9	ns
prot1982	123	4	1	2.4	0	2	3	1.2	3.6	ns
prot1983	160	3	0	0	1.5	2	2	1.5	1.5	ns
prot1984	160	1	3	0	3.6	3	2	1.8	3.6	ns
prot1985	433	2	1	3	6	0	0	0	9	ns
prot1986	214	3	0	1.2	1.2	2	1	1.2	1.2	ns
prot1987	114	1	1	3	0	2	1	3	3	ns
prot1988	178	3	1	1.8	3.6	2	1	1.8	1.8	ns
prot1989	248	0	1	9	0	1	0	3	3	ns
prot1990	49	1	2	1.2	3.6	1	2	2.4	0	ns
prot1991	86	6	0	1.5	3	1	0	4.5	4.5	ns
prot1992	335	1	0	1.8	0	1	1	1.8	3.6	ns
prot1993	171	1	0	3	6	2	2	6	9	sig
prot1994	214	1	1	0	0	4	2	7.2	1.2	ns
prot1995	108	1	0	0	1.5	1	1	0	1.5	ns
prot1996	115	1	0	1.8	0	2	5	9	7.2	sig
prot1997	96	4	1	0	3	2	3	9	0	ns
prot1998	82	1	0	0	1.2	0	2	1.2	0	ns
prot1999	365	2	2	1.5	1.5	1	0	1.5	1.5	ns
[truncated: 1,549 more rows]
