# Supplementary material for: Protein complex-based analysis is resistant to the obfuscating consequences of batch effects --- a case study in clinical proteomics
Source: BMC Genomics. 2017 Mar 14;18(Suppl 2):142. doi: 10.1186/s12864-017-3490-3 (PMC5374662; doi:10.1186/s12864-017-3490-3)
Supplement: Supplementary file 2 — Simulated data D2.2H. (ZIP 3730 kb) [file 12864_2017_3490_MOESM2_ESM.zip › D2.2.348.txt]

protLen	X0	X0.1	X0.2	X0.3	X1	X1.1	X1.2	X1.3	sig
prot1	1338	882	882	1080	1047.6	858	893	1064.4	1050	ns
prot2	2199	30	34	50.4	43.2	26	35	66.6	54	ns
prot3	1538	28	36	54	46.5	52	48	105	99	sig
prot4	2319	28	24	46	48	45	31	62	50	sig
prot5	1392	53	40	72	52.8	42	40	50.4	46.8	ns
prot6	1985	27	20	48.6	50.4	30	31	59.4	66.6	ns
prot7	1262	47	52	82.5	79.5	60	36	84	105	sig
prot8	3862	17	22	36	34	10	25	42	28	ns
prot9	1295	43	43	52.8	61.2	38	33	63.6	50.4	ns
prot10	4287	7	12	21.6	16.2	9	10	18	27	ns
prot11	1277	38	31	48	55.5	34	39	70.5	63	ns
prot12	3587	9	4	12	14	14	12	18	10	ns
prot13	774	73	63	87.6	114	72	67	85.2	84	ns
prot14	1960	4	7	12.6	9	6	5	10.8	23.4	ns
prot15	858	56	54	93	90	55	48	90	87	ns
prot16	693	84	67	148	176	82	92	152	170	ns
prot17	748	72	59	76.8	68.4	51	63	73.2	69.6	ns
prot18	875	49	35	72	91.8	53	39	72	73.8	ns
prot19	1755	10	10	13.5	10.5	10	14	24	25.5	sig
prot20	839	37	40	64	78	38	29	86	88	ns
prot21	857	41	30	27.6	39.6	35	21	21.6	42	ns
prot22	1248	20	22	59.4	45	24	19	54	43.2	ns
prot23	1308	13	21	28.5	27	23	21	30	31.5	ns
prot24	1260	12	10	42	36	15	12	32	34	ns
prot25	1487	9	9	15.6	13.2	6	10	8.4	13.2	ns
prot26	477	73	95	171	151.2	81	81	169.2	156.6	ns
prot27	1324	21	24	51	31.5	24	26	30	30	ns
prot28	997	23	16	26	30	16	26	34	38	ns
prot29	623	123	117	152.4	144	103	141	114	144	ns
prot30	657	103	107	201.6	190.8	222	172	360	295.2	sig
prot31	1735	13	11	30	24	9	12	13.5	24	ns
prot32	904	5	21	26	26	15	14	28	22	ns
prot33	446	195	196	202.8	224.4	205	201	260.4	219.6	ns
prot34	262	193	181	361.8	320.4	292	328	608.4	644.4	sig
prot35	682	101	112	133.5	160.5	232	190	291	294	sig
prot36	742	51	43	76	108	46	59	110	134	ns
prot37	630	33	36	51.6	48	37	46	43.2	42	ns
prot38	672	19	24	34.2	64.8	38	31	55.8	55.8	ns
prot39	1056	34	30	61.5	34.5	29	29	33	40.5	ns
prot40	1098	16	21	50	46	25	26	36	42	ns
prot41	1192	12	13	19.2	12	11	9	13.2	18	ns
prot42	1888	10	11	34.2	19.8	8	10	41.4	28.8	sig
prot43	500	156	157	252	256.5	143	172	244.5	226.5	ns
prot44	610	43	59	116	82	49	53	122	92	ns
prot45	543	38	43	42	50.4	38	37	40.8	44.4	ns
prot46	685	33	32	66.6	54	29	35	55.8	43.2	ns
prot47	546	33	32	45	37.5	28	29	48	52.5	ns
prot48	1311	16	18	26	26	19	13	26	28	sig
prot49	1047	10	9	10.8	10.8	4	10	15.6	12	ns
prot50	491	123	148	226.8	234	177	190	309.6	340.2	sig
prot51	654	65	77	109.5	105	78	61	115.5	108	ns
prot52	639	59	46	122	108	59	60	128	144	ns
prot53	740	46	50	84	69.6	57	43	56.4	64.8	ns
prot54	1143	18	14	23.4	32.4	20	21	32.4	30.6	ns
prot55	966	17	23	24	19.5	19	23	21	24	ns
prot56	1042	12	13	10	16	21	27	44	30	sig
prot57	2166	11	5	18	9.6	8	6	7.2	7.2	ns
prot58	443	34	34	52.2	55.8	23	32	61.2	45	ns
prot59	589	17	26	34.5	34.5	30	25	30	36	ns
prot60	740	16	20	30	34	27	17	40	40	ns
prot61	532	19	18	19.2	19.2	13	18	14.4	24	ns
prot62	740	13	12	18	9	15	9	28.8	18	ns
prot63	727	9	13	12	22.5	6	11	7.5	9	ns
prot64	1585	9	10	4	8	3	9	12	12	ns
prot65	479	247	233	259.2	272.4	241	229	283.2	243.6	ns
prot66	364	147	152	244.8	324	135	140	246.6	293.4	ns
prot67	433	137	178	237	273	162	154	214.5	250.5	ns
prot68	346	141	123	266	256	158	151	260	300	ns
prot69	545	97	102	124.8	92.4	92	89	124.8	106.8	ns
prot70	472	76	72	135	133.2	77	64	126	156.6	ns
prot71	478	64	47	76.5	67.5	52	48	88.5	73.5	ns
prot72	413	49	50	88	94	84	98	168	152	sig
prot73	496	43	31	52.8	48	66	58	57.6	54	sig
prot74	630	32	36	68.4	81	34	32	63	52.2	ns
prot75	544	16	25	51	37.5	32	38	45	45	sig
prot76	880	14	14	34	30	11	9	32	24	ns
prot77	684	9	15	14.4	14.4	15	9	9.6	14.4	ns
prot78	988	15	11	19.8	10.8	11	12	12.6	23.4	ns
prot79	430	69	57	105	99	210	216	324	333	sig
prot80	707	32	26	48	62	26	17	52	52	ns
prot81	418	26	36	38.4	28.8	25	32	39.6	24	ns
prot82	820	17	15	27	21.6	12	17	10.8	36	ns
prot83	1450	6	7	13.5	13.5	12	10	10.5	9	ns
prot84	500	73	70	138	140	69	77	158	166	ns
prot85	451	58	57	52.8	72	61	69	62.4	80.4	ns
prot86	757	22	28	46.8	45	44	60	100.8	72	sig
prot87	539	29	30	43.5	42	30	16	37.5	33	ns
prot88	455	10	12	26	44	36	66	96	114	sig
prot89	646	11	11	30	13.2	16	11	19.2	25.2	ns
prot90	533	8	16	21.6	14.4	10	5	14.4	18	ns
prot91	1101	10	4	10.5	7.5	6	7	4.5	7.5	ns
prot92	375	187	159	336	338	178	153	392	344	ns
prot93	477	105	118	141.6	132	108	116	133.2	128.4	ns
prot94	440	71	59	138.6	126	70	69	165.6	151.2	ns
prot95	445	62	62	78	120	76	60	100.5	102	ns
prot96	373	61	38	88	96	41	47	106	110	ns
prot97	606	31	28	42	43.2	27	36	45.6	39.6	ns
prot98	343	21	33	45	37.8	58	42	108	75.6	sig
prot99	403	27	21	37.5	39	19	17	25.5	39	ns
prot100	591	20	23	34	26	13	24	38	34	ns
prot101	641	14	8	13.2	10.8	8	7	12	13.2	ns
prot102	583	8	11	12.6	19.8	5	10	27	18	ns
prot103	544	10	13	9	10.5	20	25	21	16.5	sig
prot104	2137	5	5	6	10	3	3	8	16	ns
prot105	375	29	50	49.2	54	36	42	46.8	51.6	ns
prot106	454	42	48	66.6	93.6	34	43	55.8	81	ns
prot107	472	38	33	48	45	41	30	49.5	45	ns
prot108	517	39	32	64	52	84	78	144	186	sig
prot109	464	19	29	37.2	45.6	65	45	58.8	38.4	sig
prot110	637	18	14	43.2	32.4	18	14	28.8	28.8	ns
prot111	423	17	15	22.5	33	14	23	27	25.5	ns
prot112	414	11	16	18	36	11	16	30	22	ns
prot113	898	11	15	25.2	19.2	14	20	18	20.4	ns
prot114	498	12	17	19.8	39.6	13	10	19.8	16.2	ns
prot115	580	13	10	10.5	25.5	8	11	12	19.5	ns
prot116	448	11	6	20	20	8	6	28	16	ns
prot117	569	5	8	8.4	13.2	11	4	13.2	7.2	ns
prot118	1032	10	5	18	3.6	3	9	43.2	37.8	sig
prot119	357	77	115	133.5	153	81	95	151.5	132	ns
prot120	231	60	53	106	102	58	66	128	138	ns
prot121	372	48	56	50.4	64.8	58	51	45.6	45.6	ns
prot122	375	49	42	64.8	61.2	52	37	72	68.4	ns
prot123	507	41	48	54	46.5	81	68	108	111	sig
prot124	411	38	29	58	42	30	29	64	60	ns
prot125	374	28	18	20.4	15.6	34	45	30	38.4	sig
prot126	827	13	19	28.8	28.8	15	13	27	28.8	ns
prot127	774	13	12	13.5	24	12	19	21	15	ns
prot128	576	5	6	10	12	9	11	26	12	ns
prot129	413	12	14	15.6	15.6	28	14	33.6	36	sig
prot130	569	6	6	12.6	23.4	8	15	25.2	12.6	ns
prot131	590	8	12	15	16.5	15	24	36	45	sig
prot132	774	9	8	26	12	6	11	24	14	ns
prot133	1023	9	11	10.8	14.4	9	3	4.8	7.2	ns
prot134	803	3	4	7.2	18	3	4	7.2	12.6	ns
prot135	242	63	50	105	106.5	112	122	132	132	sig
prot136	439	57	49	122	112	61	59	110	90	ns
prot137	318	63	53	68.4	60	45	71	72	68.4	ns
prot138	278	65	49	70.2	81	72	94	145.8	176.4	sig
prot139	309	52	48	67.5	70.5	50	44	63	88.5	ns
prot140	568	28	37	60	86	33	38	50	84	ns
prot141	316	30	34	33.6	50.4	26	23	55.2	24	ns
prot142	283	39	29	59.4	68.4	39	54	81	64.8	sig
prot143	608	37	35	30	43.5	19	17	39	42	ns
prot144	673	15	32	24	58	22	30	44	42	ns
prot145	414	16	19	20.4	24	24	25	15.6	25.2	ns
prot146	707	20	22	45	19.8	19	14	30.6	48.6	ns
prot147	406	17	13	21	15	8	15	18	27	ns
prot148	510	12	11	24	18	17	13	16	26	ns
prot149	500	10	16	19.2	15.6	16	11	14.4	14.4	ns
prot150	350	4	9	18	18	7	12	16.2	19.8	ns
prot151	683	14	13	24	16.5	8	14	16.5	27	ns
prot152	569	18	11	10	16	12	17	10	26	sig
prot153	450	11	11	8.4	14.4	20	14	24	33.6	sig
prot154	399	13	8	7.2	21.6	22	18	23.4	28.8	sig
prot155	713	8	7	6	12	8	5	15	7.5	ns
prot156	564	14	12	20	20	27	16	50	14	sig
prot157	1149	10	8	7.2	13.2	27	18	28.8	25.2	sig
prot158	721	1	8	10.8	9	7	2	23.4	16.2	sig
prot159	260	209	187	273	261	185	170	310.5	291	ns
prot160	372	130	136	274	264	411	399	876	840	sig
prot161	297	105	96	94.8	120	80	110	117.6	127.2	ns
prot162	276	59	48	66.6	72	95	85	122.4	149.4	sig
prot163	480	36	34	49.5	61.5	29	31	42	40.5	ns
prot164	299	42	38	68	76	43	36	76	48	ns
prot165	317	29	33	27.6	27.6	21	29	38.4	30	ns
prot166	437	25	23	37.8	37.8	17	21	41.4	50.4	ns
prot167	537	18	14	24	31.5	33	34	36	42	sig
prot168	228	26	16	42	40	22	26	40	42	sig
prot169	289	17	17	18	20.4	21	25	24	25.2	ns
prot170	341	14	13	46.8	46.8	25	22	23.4	28.8	ns
prot171	445	17	23	22.5	22.5	15	23	33	15	ns
prot172	458	6	12	30	20	18	20	24	32	sig
prot173	450	8	5	9.6	10.8	15	10	13.2	16.8	ns
prot174	588	16	16	19.8	14.4	12	15	32.4	27	ns
prot175	761	13	8	18	18	12	11	13.5	27	ns
prot176	519	11	11	32	10	15	8	28	16	ns
prot177	1216	7	7	9.6	8.4	5	6	12	18	ns
prot178	605	12	9	18	18	14	8	21.6	25.2	ns
prot179	748	11	9	4.5	18	20	8	15	7.5	ns
prot180	460	8	11	10	30	8	8	18	12	ns
prot181	645	2	5	9.6	4.8	9	4	8.4	10.8	ns
prot182	528	6	5	18	16.2	5	6	14.4	16.2	ns
prot183	958	5	7	6	12	8	10	10.5	7.5	ns
prot184	4213	7	1	4	0	5	4	2	10	ns
prot185	1921	6	5	6	4.8	0	6	6	9.6	ns
prot186	333	136	153	298.8	259.2	134	125	273.6	280.8	ns
prot187	229	93	111	195	148.5	107	103	148.5	168	ns
prot188	413	48	50	98	94	83	79	154	140	sig
prot189	437	38	41	39.6	48	31	41	67.2	61.2	ns
prot190	459	30	21	48.6	50.4	31	27	63	57.6	ns
prot191	170	24	29	49.5	42	27	30	72	39	ns
prot192	200	48	31	80	98	31	52	82	64	sig
prot193	396	32	42	44.4	38.4	32	32	45.6	44.4	ns
prot194	219	27	17	37.8	28.8	19	28	43.2	32.4	ns
prot195	509	29	23	45	21	18	27	30	33	ns
prot196	255	19	22	46	46	21	22	36	34	ns
prot197	343	16	9	24	14.4	11	15	16.8	18	ns
prot198	453	17	25	18	36	19	22	36	25.2	ns
prot199	418	20	6	21	9	10	19	13.5	27	ns
prot200	506	13	9	20	18	9	16	34	40	ns
prot201	545	22	17	9.6	16.8	10	17	19.2	16.8	ns
prot202	406	11	20	19.8	7.2	11	10	9	23.4	ns
prot203	586	15	13	9	24	18	13	22.5	18	ns
prot204	570	7	15	20	24	11	12	16	18	ns
prot205	868	12	10	20.4	10.8	18	26	25.2	12	sig
prot206	508	11	9	21.6	12.6	11	4	18	12.6	ns
prot207	715	3	10	12	7.5	4	4	12	7.5	ns
prot208	622	7	9	14	16	14	12	10	22	ns
prot209	463	10	6	3.6	15.6	4	10	7.2	7.2	ns
prot210	756	9	5	10.8	7.2	10	4	12.6	16.2	ns
prot211	520	5	7	7.5	13.5	10	6	12	12	ns
prot212	858	4	10	16	10	2	6	8	8	ns
prot213	463	6	5	9.6	3.6	2	16	4.8	4.8	sig
prot214	248	71	83	147.6	153	91	79	156.6	178.2	ns
prot215	386	65	65	73.5	84	49	45	96	85.5	ns
prot216	252	37	58	116	76	51	54	108	108	ns
prot217	271	41	50	62.4	57.6	50	54	64.8	60	ns
prot218	367	43	49	95.4	100.8	48	30	97.2	75.6	ns
prot219	335	39	40	67.5	69	99	79	135	135	sig
prot220	600	37	38	68	70	40	31	78	88	ns
prot221	232	29	25	45.6	46.8	26	37	44.4	56.4	ns
prot222	273	23	46	61.2	79.2	42	35	66.6	48.6	ns
prot223	243	39	33	45	49.5	38	38	43.5	55.5	ns
prot224	223	30	23	52	58	26	22	60	70	ns
prot225	250	15	29	31.2	33.6	81	90	108	86.4	sig
prot226	223	31	23	39.6	54	34	24	46.8	52.2	ns
prot227	289	21	22	49.5	28.5	21	26	40.5	42	ns
prot228	378	23	17	40	56	28	24	34	52	ns
prot229	410	17	14	25.2	14.4	20	27	14.4	22.8	ns
prot230	389	25	22	36	39.6	21	17	37.8	39.6	ns
prot231	610	26	20	28.5	34.5	21	19	31.5	27	ns
prot232	243	13	14	44	40	13	18	30	42	ns
prot233	397	16	12	15.6	13.2	12	14	16.8	15.6	ns
prot234	229	13	10	18	14.4	12	9	14.4	19.8	ns
prot235	321	12	8	9	18	13	13	12	24	ns
prot236	447	9	9	22	38	10	14	16	14	ns
prot237	272	12	16	12	14.4	7	9	9.6	18	ns
prot238	645	10	13	23.4	28.8	15	13	25.2	12.6	ns
prot239	709	3	9	15	13.5	6	3	7.5	12	ns
prot240	513	10	10	12	16	8	16	28	20	ns
prot241	314	5	3	8.4	10.8	27	45	39.6	28.8	sig
prot242	388	10	10	7.2	16.2	2	7	19.8	12.6	ns
prot243	956	7	5	4.5	4.5	2	3	4.5	6	ns
prot244	128	233	226	452	486	224	250	502	532	ns
prot245	197	63	72	80.4	105.6	71	66	68.4	74.4	ns
prot246	334	74	61	145.8	95.4	130	132	248.4	244.8	sig
prot247	175	51	53	79.5	69	42	58	66	61.5	ns
prot248	162	59	63	104	126	62	58	108	126	ns
prot249	305	33	40	32.4	37.2	36	45	40.8	42	ns
prot250	312	40	44	81	64.8	44	44	63	64.8	ns
prot251	300	37	45	49.5	49.5	33	34	60	55.5	ns
prot252	127	41	34	82	68	61	45	152	152	sig
prot253	191	32	30	37.2	52.8	58	52	70.8	112.8	sig
prot254	211	37	30	68.4	72	28	44	57.6	72	ns
prot255	199	33	35	51	40.5	33	32	57	48	ns
prot256	266	41	27	68	66	37	31	60	64	ns
prot257	322	20	15	30	21.6	24	17	22.8	20.4	ns
prot258	313	16	38	43.2	54	31	25	52.2	39.6	ns
prot259	286	22	29	24	28.5	22	22	27	22.5	ns
prot260	265	11	15	22	24	14	17	24	32	ns
prot261	466	28	17	19.2	26.4	21	15	16.8	20.4	ns
prot262	455	17	17	27	32.4	21	16	50.4	50.4	sig
prot263	185	18	25	19.5	21	20	20	40.5	34.5	ns
prot264	209	22	16	26	40	16	18	34	34	ns
prot265	433	16	16	14.4	13.2	10	15	18	16.8	ns
prot266	247	12	17	37.8	32.4	20	19	27	28.8	ns
prot267	331	12	16	27	27	11	11	19.5	16.5	ns
prot268	452	23	11	14	30	12	22	38	6	ns
prot269	348	14	14	14.4	15.6	16	15	15.6	19.2	ns
prot270	533	9	6	19.8	10.8	6	7	10.8	18	ns
prot271	342	13	7	7.5	16.5	30	21	49.5	54	sig
prot272	229	10	16	4	30	4	12	26	10	ns
prot273	581	11	17	12	15.6	16	7	12	12	ns
prot274	389	8	4	9	12.6	4	8	10.8	19.8	ns
prot275	368	7	7	16.5	10.5	7	14	13.5	21	ns
prot276	350	14	9	14	12	11	12	10	20	ns
prot277	502	7	9	15.6	16.8	10	6	15.6	8.4	sig
prot278	588	3	8	5.4	14.4	20	12	25.2	39.6	sig
prot279	404	14	12	10.5	16.5	11	9	7.5	13.5	ns
prot280	281	2	5	14	12	4	9	22	8	ns
prot281	475	4	8	8.4	6	5	4	4.8	13.2	ns
prot282	264	9	4	9	21.6	6	6	12.6	9	ns
prot283	428	7	5	19.5	4.5	4	5	7.5	4.5	ns
prot284	605	4	6	12	14	2	7	6	10	ns
prot285	546	6	3	9.6	9.6	5	3	9.6	4.8	ns
prot286	393	9	4	12.6	10.8	5	7	7.2	7.2	ns
prot287	651	2	1	4.5	3	7	9	3	7.5	ns
prot288	386	6	4	6	0	2	4	10	8	ns
prot289	127	241	217	205.2	244.8	218	189	243.6	242.4	ns
prot290	307	145	139	255.6	266.4	134	147	252	255.6	ns
prot291	151	68	65	102	99	65	66	106.5	84	ns
prot292	246	50	28	76	78	90	105	138	210	sig
prot293	201	33	37	38.4	36	38	28	39.6	36	ns
prot294	295	24	38	30.6	55.8	38	32	66.6	46.8	ns
prot295	377	27	21	45	37.5	35	34	39	39	ns
prot296	232	25	26	50	80	111	102	174	126	sig
prot297	333	29	20	31.2	32.4	36	45	48	50.4	sig
prot298	276	19	19	34.2	32.4	17	12	30.6	41.4	ns
prot299	225	24	25	30	34.5	27	16	42	43.5	ns
prot300	152	21	24	42	34	20	19	58	42	ns
prot301	268	19	27	32.4	32.4	14	25	22.8	24	ns
prot302	261	28	22	30.6	54	20	19	36	16.2	ns
prot303	234	19	15	37.5	37.5	25	19	34.5	27	ns
prot304	203	26	16	36	32	27	27	36	54	sig
prot305	277	20	23	20.4	18	30	19	22.8	16.8	ns
prot306	224	24	19	25.2	32.4	16	21	34.2	41.4	ns
prot307	260	14	18	24	33	9	12	31.5	19.5	ns
prot308	278	16	17	30	46	15	18	36	40	ns
prot309	420	20	18	20.4	25.2	15	17	14.4	15.6	ns
prot310	424	14	15	18	21.6	13	10	25.2	21.6	ns
prot311	219	12	11	27	13.5	40	20	60	42	sig
prot312	277	14	13	30	16	18	18	20	30	ns
prot313	279	6	12	7.2	13.2	6	22	15.6	14.4	sig
prot314	558	17	12	19.8	18	10	17	37.8	25.2	ns
prot315	822	9	7	10.5	15	18	14	24	24	sig
prot316	423	5	10	30	14	14	14	12	18	ns
prot317	301	9	9	6	7.2	11	6	9.6	8.4	ns
prot318	477	8	9	19.8	14.4	15	6	48.6	27	sig
prot319	354	12	11	10.5	12	9	17	13.5	10.5	ns
prot320	538	3	9	14	16	9	10	14	18	ns
prot321	330	10	7	6	7.2	10	7	10.8	9.6	ns
prot322	345	11	8	14.4	16.2	24	33	54	32.4	sig
prot323	290	5	13	12	13.5	8	5	10.5	9	ns
prot324	587	4	3	4	14	11	18	28	26	sig
prot325	416	4	9	13.2	7.2	7	6	6	4.8	ns
prot326	806	5	5	10.8	18	7	8	9	19.8	ns
prot327	243	8	7	19.5	12	7	7	9	6	ns
prot328	674	9	5	16	14	7	7	10	14	ns
prot329	297	2	9	7.2	8.4	6	9	7.2	6	ns
prot330	558	5	9	12.6	16.2	11	4	14.4	21.6	ns
prot331	340	4	5	7.5	3	2	5	3	10.5	sig
prot332	546	5	7	24	12	7	5	14	22	ns
prot333	193	8	6	9.6	6	2	6	3.6	7.2	ns
prot334	641	5	3	14.4	1.8	5	13	16.2	28.8	sig
prot335	452	6	8	7.5	10.5	4	5	7.5	6	ns
prot336	481	6	4	10	12	3	5	12	12	ns
prot337	355	5	4	8.4	8.4	5	10	6	6	ns
prot338	530	6	8	7.2	1.8	7	3	9	10.8	ns
prot339	374	7	3	6	9	7	0	6	7.5	ns
prot340	253	3	7	10	20	4	6	8	10	ns
prot341	442	3	6	4.8	1.2	6	2	4.8	6	ns
prot342	861	7	5	10.8	10.8	1	5	3.6	10.8	ns
prot343	413	6	10	6	4.5	6	2	4.5	3	ns
prot344	648	2	6	6	0	2	5	8	18	ns
prot345	719	3	4	7.2	1.2	11	2	8.4	10.8	sig
prot346	786	2	6	7.2	12.6	6	11	3.6	7.2	ns
prot347	596	2	6	6	6	8	1	3	6	ns
prot348	777	1	5	4	10	4	7	8	6	ns
prot349	798	1	3	3.6	3.6	6	3	1.2	8.4	ns
prot350	141	211	220	379.8	419.4	224	200	405	365.4	ns
prot351	221	129	138	231	199.5	139	147	219	195	ns
prot352	283	57	70	144	146	51	64	158	114	ns
prot353	246	63	55	79.2	67.2	73	62	64.8	76.8	ns
prot354	212	39	42	63	72	117	123	291.6	205.2	sig
prot355	219	35	31	54	42	39	31	67.5	67.5	ns
prot356	448	38	48	64	80	52	43	70	92	sig
prot357	351	35	36	49.2	38.4	24	41	48	54	ns
prot358	161	27	28	61.2	48.6	32	30	43.2	55.8	ns
prot359	178	32	27	49.5	51	35	25	28.5	40.5	ns
prot360	178	17	28	50	42	24	25	48	38	ns
prot361	250	12	22	22.8	18	60	87	61.2	54	sig
prot362	238	23	17	43.2	43.2	24	25	32.4	45	ns
prot363	261	18	23	28.5	25.5	23	22	27	42	ns
prot364	194	22	15	50	28	18	24	32	46	ns
prot365	234	21	17	14.4	28.8	19	18	18	31.2	ns
prot366	337	27	16	36	36	17	23	36	30.6	ns
prot367	296	17	19	33	22.5	31	32	61.5	21	sig
prot368	248	10	13	30	26	13	13	26	34	ns
prot369	311	19	17	14.4	9.6	23	24	28.8	22.8	sig
prot370	224	19	11	25.2	27	39	33	64.8	91.8	sig
prot371	279	16	21	28.5	24	18	13	24	19.5	ns
prot372	471	14	13	20	38	32	24	68	60	sig
prot373	218	11	10	6	9.6	8	10	16.8	7.2	ns
prot374	249	24	18	21.6	18	18	15	16.2	25.2	ns
prot375	312	10	11	34.5	24	7	15	24	18	ns
prot376	402	11	17	32	16	16	20	42	42	sig
prot377	196	6	11	19.2	16.8	19	14	20.4	12	ns
prot378	285	19	18	19.8	23.4	15	13	30.6	32.4	ns
prot379	292	10	12	19.5	18	10	10	16.5	18	ns
prot380	227	17	17	30	32	42	24	78	66	sig
prot381	322	7	10	18	9.6	12	14	14.4	10.8	ns
prot382	449	17	8	16.2	19.8	5	7	23.4	16.2	ns
prot383	373	10	11	10.5	19.5	15	10	18	21	ns
prot384	239	11	12	26	18	5	9	16	16	ns
prot385	235	12	6	10.8	12	8	7	10.8	10.8	ns
prot386	267	9	9	10.8	16.2	3	8	12.6	27	ns
prot387	262	8	11	7.5	18	5	8	16.5	19.5	ns
prot388	241	10	11	20	20	22	20	20	28	sig
prot389	315	3	10	8.4	7.2	8	9	8.4	6	ns
prot390	997	9	8	7.2	12.6	7	7	7.2	14.4	ns
prot391	392	8	6	6	7.5	5	12	12	6	ns
prot392	558	9	10	34	22	12	27	90	24	sig
prot393	468	7	4	8.4	4.8	6	7	9.6	8.4	ns
prot394	253	4	0	10.8	16.2	8	6	5.4	18	ns
prot395	248	10	6	16.5	18	14	7	27	21	sig
prot396	527	9	9	18	12	14	7	24	12	ns
prot397	432	2	7	9.6	6	7	4	3.6	6	ns
prot398	455	5	4	3.6	14.4	7	2	7.2	18	ns
prot399	529	5	3	9	10.5	6	5	3	6	ns
prot400	375	12	6	8	4	11	9	18	28	sig
prot401	287	2	4	3.6	7.2	5	1	6	4.8	ns
prot402	332	5	8	9	3.6	5	8	10.8	12.6	ns
prot403	541	5	6	6	10.5	6	5	4.5	12	ns
prot404	280	6	6	14	10	5	3	14	6	ns
prot405	458	3	10	6	4.8	7	6	4.8	4.8	ns
prot406	291	7	7	7.2	3.6	4	1	12.6	7.2	ns
prot407	548	8	2	4.5	9	4	4	7.5	6	ns
prot408	292	3	1	10	8	3	3	4	6	ns
prot409	559	3	1	2.4	7.2	3	2	6	8.4	ns
prot410	859	4	3	5.4	7.2	2	5	3.6	9	ns
prot411	484	2	5	9	9	0	7	7.5	7.5	ns
prot412	117	136	148	276	268	198	228	388	414	sig
prot413	182	138	131	181.2	172.8	117	144	136.8	152.4	ns
prot414	226	104	116	180	205.2	102	101	190.8	199.8	ns
prot415	179	87	65	114	108	73	88	112.5	127.5	ns
prot416	129	55	72	118	120	59	70	108	122	ns
prot417	222	52	46	61.2	72	141	126	198	172.8	sig
prot418	353	38	35	45	79.2	70	94	129.6	136.8	sig
prot419	157	38	32	64.5	58.5	47	46	55.5	49.5	ns
prot420	376	33	21	42	50	39	24	64	60	ns
prot421	429	32	30	34.8	26.4	23	26	37.2	30	ns
prot422	182	19	25	52.2	36	24	19	57.6	48.6	ns
prot423	187	27	23	25.5	48	48	40	87	93	sig
prot424	206	21	23	52	38	25	33	42	50	ns
prot425	319	17	26	24	38.4	15	29	33.6	21.6	ns
prot426	533	17	28	32.4	34.2	23	23	41.4	32.4	ns
prot427	182	14	16	36	18	23	18	34.5	43.5	ns
prot428	260	22	16	40	26	27	23	30	62	ns
prot429	181	12	10	19.2	28.8	23	17	20.4	30	ns
prot430	246	18	14	27	25.2	13	23	27	27	ns
prot431	156	14	14	31.5	33	13	24	27	21	ns
prot432	213	17	15	28	34	16	15	22	36	ns
prot433	295	8	10	10.8	7.2	7	7	16.8	10.8	ns
prot434	610	14	8	18	25.2	20	11	12.6	30.6	ns
prot435	152	14	17	18	25.5	19	25	28.5	21	sig
prot436	470	12	12	30	28	20	10	32	22	sig
prot437	278	12	7	22.8	20.4	15	19	18	15.6	ns
prot438	250	13	8	39.6	30.6	16	20	39.6	39.6	sig
prot439	265	13	10	18	30	13	15	16.5	13.5	ns
prot440	327	8	12	26	16	5	13	22	14	ns
prot441	577	11	11	12	19.2	10	14	10.8	6	ns
prot442	236	11	13	18	21.6	9	8	9	16.2	ns
prot443	347	10	5	16.5	13.5	13	13	15	19.5	ns
prot444	177	6	12	28	20	5	13	26	40	sig
prot445	261	4	10	8.4	7.2	14	8	9.6	8.4	ns
prot446	357	5	2	16.2	9	7	9	9	14.4	ns
prot447	379	7	14	16.5	16.5	18	14	10.5	19.5	sig
prot448	172	7	3	14	24	7	9	14	14	ns
prot449	161	12	13	4.8	10.8	8	6	10.8	3.6	sig
prot450	466	8	13	32.4	18	10	9	12.6	16.2	ns
prot451	165	9	8	10.5	15	4	15	12	9	ns
prot452	245	5	7	10	22	8	8	28	12	sig
prot453	222	15	5	7.2	8.4	13	11	8.4	21.6	sig
prot454	428	5	7	10.8	16.2	6	5	3.6	23.4	ns
prot455	227	7	3	13.5	19.5	6	6	10.5	9	ns
prot456	420	9	12	14	18	10	10	8	14	ns
prot457	171	4	9	7.2	14.4	10	8	3.6	7.2	ns
prot458	307	5	6	18	16.2	5	7	10.8	18	ns
prot459	230	8	2	6	9	7	4	16.5	6	sig
prot460	343	6	9	8	14	10	7	6	10	ns
prot461	441	8	5	8.4	8.4	9	11	4.8	7.2	ns
prot462	415	4	7	9	5.4	5	8	12.6	16.2	ns
prot463	270	4	5	7.5	3	4	4	1.5	7.5	ns
prot464	711	5	3	14	10	6	5	12	14	ns
prot465	321	6	8	9.6	4.8	6	6	14.4	10.8	sig
prot466	238	5	5	12.6	9	7	3	10.8	5.4	ns
prot467	320	6	7	13.5	6	8	9	12	7.5	ns
prot468	274	8	10	8	8	5	8	4	10	ns
prot469	364	4	8	4.8	6	4	7	4.8	12	ns
prot470	361	7	7	5.4	10.8	9	5	10.8	3.6	ns
prot471	262	4	7	13.5	6	6	8	15	7.5	sig
prot472	513	9	4	8	16	5	5	14	16	ns
prot473	569	4	4	4.8	7.2	5	3	4.8	7.2	ns
prot474	387	5	3	5.4	5.4	4	9	14.4	3.6	ns
prot475	447	2	2	4.5	6	8	4	7.5	12	ns
prot476	378	3	3	6	6	12	6	36	40	sig
prot477	251	4	8	8.4	6	3	4	10.8	9.6	ns
prot478	468	5	1	5.4	7.2	2	3	10.8	3.6	ns
prot479	544	5	5	7.5	9	5	5	9	9	ns
prot480	244	4	3	6	6	3	9	6	2	ns
prot481	327	0	4	4.8	1.2	6	2	4.8	2.4	ns
prot482	494	2	1	7.2	7.2	1	4	1.8	7.2	ns
prot483	192	184	166	231	246	172	174	277.5	246	ns
prot484	243	118	116	268	226	130	133	240	274	ns
prot485	149	36	41	45.6	61.2	34	44	45.6	52.8	ns
prot486	236	35	37	55.8	70.2	42	32	50.4	79.2	ns
prot487	134	43	42	55.5	51	33	38	45	58.5	ns
prot488	103	35	36	56	86	39	34	66	64	ns
prot489	103	46	29	43.2	43.2	31	37	40.8	46.8	ns
prot490	103	36	39	70.2	68.4	40	43	64.8	66.6	ns
prot491	271	30	33	40.5	51	37	40	46.5	61.5	sig
prot492	257	31	28	46	54	52	50	120	124	sig
prot493	174	15	17	14.4	21.6	26	38	33.6	36	sig
prot494	165	25	24	39.6	43.2	59	43	97.2	88.2	sig
prot495	251	21	22	31.5	19.5	24	18	25.5	24	ns
prot496	265	25	26	46	42	12	29	36	28	ns
prot497	193	19	15	22.8	28.8	22	26	15.6	31.2	ns
prot498	137	16	24	55.8	46.8	75	72	135	97.2	sig
prot499	149	15	22	39	33	28	18	36	34.5	ns
prot500	291	21	22	36	30	21	21	48	48	ns
prot501	227	25	22	27.6	26.4	30	22	38.4	48	sig
prot502	198	23	21	37.8	39.6	14	11	19.8	45	ns
prot503	194	15	15	18	28.5	15	20	9	28.5	ns
prot504	234	15	10	38	24	23	20	32	24	ns
prot505	247	15	16	16.8	10.8	22	13	14.4	15.6	ns
prot506	145	18	28	41.4	25.2	16	14	23.4	36	ns
prot507	141	18	15	21	25.5	14	14	28.5	21	ns
prot508	187	11	11	28	26	19	15	16	20	ns
prot509	165	15	14	12	22.8	18	22	19.2	12	sig
prot510	166	17	13	30.6	21.6	10	17	14.4	32.4	ns
prot511	225	10	13	15	25.5	13	18	19.5	24	ns
prot512	239	12	10	26	30	21	14	38	28	ns
prot513	275	7	8	12	24	11	14	15.6	14.4	ns
prot514	206	12	11	30.6	18	10	15	14.4	14.4	ns
prot515	322	17	16	16.5	13.5	7	18	21	25.5	ns
prot516	178	18	15	30	32	21	20	46	36	ns
prot517	227	19	14	12	8.4	7	12	13.2	24	ns
prot518	237	16	15	30.6	23.4	10	12	27	18	ns
prot519	254	14	14	18	13.5	19	16	25.5	19.5	sig
prot520	208	18	12	28	18	19	20	34	28	ns
prot521	153	11	9	19.2	10.8	7	16	16.8	19.2	ns
prot522	244	13	15	28.8	25.2	21	10	30.6	19.8	ns
prot523	287	5	6	7.5	15	12	6	9	18	sig
prot524	206	10	10	26	20	13	12	22	32	ns
prot525	244	11	7	8.4	12	12	11	9.6	18	ns
prot526	383	5	6	14.4	16.2	9	10	7.2	18	ns
prot527	184	5	9	18	16.5	9	11	15	19.5	ns
prot528	377	10	5	12	14	5	11	14	18	ns
prot529	355	15	8	10.8	8.4	9	11	6	9.6	ns
prot530	129	13	10	10.8	12.6	11	10	21.6	14.4	ns
prot531	162	7	7	16.5	9	12	6	12	6	ns
prot532	184	5	7	20	28	6	7	22	22	ns
prot533	347	6	13	15.6	13.2	8	7	14.4	10.8	ns
prot534	203	10	11	7.2	10.8	9	6	12.6	9	ns
prot535	1930	12	7	13.5	10.5	4	7	12	12	ns
prot536	316	7	4	20	14	10	9	18	14	ns
prot537	198	10	10	13.2	6	6	4	3.6	9.6	ns
prot538	250	4	5	10.8	14.4	5	7	7.2	16.2	ns
prot539	265	7	7	15	4.5	7	8	12	18	ns
prot540	469	6	13	26	6	10	8	14	16	ns
prot541	563	9	8	2.4	6	8	9	4.8	9.6	ns
prot542	290	7	6	14.4	12.6	9	11	12.6	32.4	sig
prot543	338	8	8	12	7.5	7	2	9	7.5	ns
prot544	449	4	0	18	18	4	6	16	8	ns
prot545	273	8	9	2.4	3.6	8	6	3.6	7.2	ns
prot546	412	5	4	16.2	19.8	24	14	14.4	28.8	sig
prot547	170	2	2	6	10.5	6	8	1.5	3	ns
prot548	478	3	3	20	10	8	7	12	10	ns
prot549	302	13	8	10.8	3.6	4	8	9.6	9.6	ns
prot550	167	4	1	9	7.2	2	6	12.6	1.8	ns
prot551	151	3	3	10.5	7.5	3	3	13.5	6	ns
prot552	816	5	4	14	20	5	5	8	6	ns
prot553	279	4	4	0	3.6	1	6	8.4	4.8	ns
prot554	320	3	7	10.8	10.8	3	3	14.4	5.4	ns
prot555	351	2	4	3	7.5	6	9	13.5	18	sig
prot556	242	4	1	6	10	2	4	8	12	ns
prot557	276	5	5	3.6	3.6	5	7	6	3.6	ns
prot558	565	2	3	5.4	7.2	6	7	10.8	14.4	sig
prot559	356	4	5	3	7.5	5	4	4.5	4.5	ns
prot560	162	2	1	8	6	6	5	4	14	ns
prot561	155	4	3	8.4	2.4	4	3	4.8	9.6	ns
prot562	484	2	0	7.2	3.6	3	5	12.6	19.8	ns
prot563	462	3	5	6	1.5	4	0	3	6	ns
prot564	989	6	3	4	0	5	4	4	6	ns
prot565	353	0	4	4.8	4.8	2	10	4.8	6	sig
prot566	382	1	4	7.2	3.6	2	7	3.6	5.4	ns
prot567	1092	3	2	3	1.5	2	3	3	7.5	ns
prot568	158	4	4	8	6	3	6	6	4	ns
prot569	829	1	4	4.8	3.6	1	5	6	2.4	ns
prot570	600	2	3	7.2	9	2	2	3.6	3.6	ns
prot571	743	2	4	9	0	4	2	4.5	3	ns
prot572	271	3	5	8	4	3	4	4	4	ns
prot573	774	1	2	4.8	1.2	10	2	2.4	9.6	sig
prot574	617	1	3	1.8	0	2	2	1.8	5.4	ns
prot575	120	163	165	256.5	261	171	171	244.5	247.5	ns
prot576	257	154	153	276	314	147	155	248	328	ns
prot577	138	137	142	171.6	150	132	152	171.6	180	ns
prot578	126	83	84	140.4	127.8	70	85	169.2	162	ns
prot579	126	97	85	114	109.5	83	90	123	135	ns
prot580	126	106	92	174	160	90	86	174	180	ns
prot581	126	91	83	105.6	94.8	74	90	93.6	94.8	ns
prot582	126	81	83	153	144	90	87	142.2	160.2	ns
prot583	126	71	80	121.5	133.5	90	68	135	129	ns
prot584	126	93	86	186	162	126	120	294	304	sig
prot585	433	93	85	99.6	109.2	98	91	102	104.4	ns
prot586	258	32	33	82.8	48.6	41	47	73.8	73.8	ns
prot587	219	37	33	34.5	42	25	27	39	39	ns
prot588	274	34	22	48	44	25	30	54	54	ns
prot589	211	17	27	21.6	27.6	31	28	31.2	21.6	ns
prot590	203	23	24	46.8	39.6	13	24	52.2	39.6	sig
prot591	210	22	20	31.5	40.5	29	27	39	40.5	ns
prot592	190	23	26	44	44	20	31	60	30	ns
prot593	164	20	30	27.6	18	21	21	27.6	19.2	ns
prot594	159	19	20	36	25.2	47	31	77.4	61.2	sig
prot595	171	19	18	22.5	33	20	31	42	34.5	ns
prot596	153	16	29	44	66	47	32	80	76	sig
prot597	176	20	18	27.6	26.4	60	78	64.8	43.2	sig
prot598	192	14	19	28.8	25.2	25	21	36	39.6	ns
prot599	352	7	9	34.5	18	13	11	24	31.5	ns
prot600	146	17	15	38	20	18	17	34	26	ns
prot601	323	17	15	18	14.4	13	18	15.6	18	ns
prot602	258	8	26	28.8	43.2	21	21	27	37.8	ns
prot603	152	12	6	19.5	24	11	16	16.5	25.5	ns
prot604	76	16	13	32	18	15	14	38	26	ns
prot605	128	21	14	15.6	20.4	13	10	22.8	20.4	ns
prot606	187	25	27	30.6	36	18	22	37.8	43.2	ns
prot607	160	12	15	37.5	19.5	19	20	22.5	25.5	ns
prot608	315	16	11	34	26	21	21	38	32	ns
prot609	129	10	10	9.6	14.4	17	14	4.8	18	ns
prot610	185	12	11	18	18	16	14	23.4	21.6	ns
prot611	146	11	16	21	24	14	11	15	34.5	ns
prot612	241	13	17	26	16	24	28	54	6	sig
prot613	222	5	15	13.2	22.8	18	12	21.6	24	ns
prot614	205	9	6	25.2	19.8	11	16	16.2	14.4	ns
prot615	240	19	8	18	19.5	6	10	12	15	ns
prot616	99	11	8	20	18	4	15	16	34	ns
prot617	643	10	8	12	10.8	4	12	10.8	14.4	ns
prot618	239	15	11	32.4	28.8	11	10	25.2	19.8	ns
prot619	383	11	15	18	24	27	30	22.5	15	sig
prot620	247	7	5	16	22	11	8	22	28	ns
prot621	189	9	12	6	13.2	12	13	18	18	ns
prot622	171	6	14	14.4	25.2	9	7	10.8	21.6	ns
prot623	326	11	7	15	6	9	7	7.5	19.5	ns
prot624	231	10	16	20	10	8	8	34	28	ns
prot625	153	9	11	15.6	6	6	10	7.2	16.8	ns
prot626	268	13	10	18	23.4	20	18	39.6	39.6	sig
prot627	204	5	5	9	12	10	12	16.5	24	sig
prot628	191	10	10	8	12	11	9	34	14	ns
prot629	114	9	15	4.8	8.4	7	9	7.2	13.2	ns
prot630	419	18	18	16.2	23.4	23	14	25.2	28.8	sig
prot631	141	8	12	9	9	11	9	16.5	16.5	ns
prot632	128	6	10	20	18	24	21	48	66	sig
prot633	164	5	12	9.6	6	5	10	6	12	ns
prot634	274	6	11	18	21.6	9	17	23.4	19.8	ns
prot635	188	11	13	9	16.5	6	14	15	16.5	ns
prot636	372	7	7	26	16	14	10	26	8	ns
prot637	365	7	4	6	15.6	8	8	16.8	10.8	ns
prot638	145	6	5	16.2	14.4	11	6	19.8	9	ns
prot639	159	4	5	15	15	12	6	9	13.5	ns
prot640	379	5	9	14	28	7	9	14	10	ns
prot641	190	8	4	20.4	10.8	11	10	16.8	15.6	ns
prot642	194	10	12	21.6	16.2	6	11	21.6	9	ns
prot643	178	5	6	9	10.5	15	27	36	58.5	sig
prot644	181	11	8	14	18	6	8	12	14	ns
prot645	321	10	8	14.4	13.2	8	7	16.8	10.8	ns
prot646	192	8	8	9	12.6	6	3	5.4	16.2	ns
prot647	352	4	5	16.5	12	7	7	4.5	10.5	ns
prot648	118	7	5	26	10	13	18	8	32	sig
prot649	410	10	7	10.8	8.4	3	4	12	12	ns
prot650	403	8	8	9	14.4	7	8	3.6	1.8	ns
prot651	199	2	7	12	18	5	6	7.5	15	ns
prot652	457	7	6	8	20	9	3	10	10	ns
prot653	221	15	7	6	8.4	6	10	7.2	4.8	ns
prot654	216	5	4	7.2	19.8	2	4	16.2	10.8	ns
prot655	217	7	6	10.5	9	5	10	10.5	13.5	ns
prot656	172	5	6	18	16	8	4	12	12	ns
prot657	268	6	2	8.4	3.6	2	7	7.2	8.4	ns
prot658	583	6	9	9	10.8	7	10	7.2	10.8	ns
prot659	229	9	7	12	9	12	9	9	10.5	ns
prot660	177	7	7	12	24	14	11	30	20	ns
prot661	142	9	5	13.2	7.2	11	8	14.4	10.8	ns
prot662	178	4	1	9	10.8	7	5	9	5.4	ns
prot663	111	6	6	10.5	6	2	9	6	7.5	ns
prot664	116	11	8	18	8	5	6	6	22	ns
prot665	325	4	7	6	10.8	2	6	6	6	ns
prot666	268	4	6	12.6	16.2	5	7	12.6	12.6	ns
prot667	599	5	10	13.5	12	9	13	16.5	16.5	sig
prot668	341	9	3	18	8	8	10	14	28	sig
prot669	172	9	5	8.4	3.6	7	1	10.8	12	ns
prot670	204	4	9	3.6	12.6	5	6	10.8	7.2	ns
prot671	171	12	3	12	4.5	4	7	6	10.5	ns
prot672	255	6	8	14	14	7	5	14	6	ns
prot673	180	3	4	8.4	6	1	3	12	3.6	ns
prot674	215	3	6	10.8	18	8	6	7.2	25.2	sig
prot675	211	7	6	10.5	9	9	9	10.5	9	ns
prot676	234	10	3	0	10	7	2	10	10	ns
prot677	214	7	9	6	3.6	7	7	13.2	21.6	sig
prot678	180	6	11	9	1.8	27	21	10.8	43.2	sig
prot679	292	5	5	7.5	13.5	3	3	7.5	15	ns
prot680	387	2	4	12	12	5	3	8	14	ns
prot681	283	1	1	4.8	4.8	4	10	8.4	7.2	ns
prot682	351	1	4	7.2	9	5	4	9	1.8	sig
prot683	502	3	7	4.5	10.5	4	5	9	3	ns
prot684	484	1	5	4	6	3	3	10	8	ns
prot685	345	5	5	6	4.8	12	6	18	32.4	sig
prot686	448	8	3	3.6	5.4	9	3	1.8	3.6	ns
prot687	277	3	3	10.5	6	4	5	7.5	9	ns
prot688	737	5	2	10	12	3	7	14	4	ns
prot689	159	3	2	4.8	4.8	15	21	14.4	28.8	sig
prot690	153	3	6	5.4	5.4	5	2	5.4	10.8	ns
prot691	321	3	7	3	0	4	11	10.5	10.5	sig
prot692	373	8	0	12	8	3	3	8	12	ns
prot693	124	5	2	1.2	3.6	3	4	3.6	3.6	ns
prot694	330	5	3	5.4	7.2	5	6	3.6	3.6	ns
prot695	319	3	4	10.5	4.5	4	3	4.5	13.5	sig
prot696	272	4	5	8	10	5	1	0	6	ns
prot697	296	10	4	4.8	4.8	3	5	1.2	3.6	ns
prot698	167	4	2	12.6	9	4	6	7.2	3.6	ns
prot699	832	4	5	4.5	9	6	5	6	12	ns
prot700	461	6	3	4	10	4	7	18	18	sig
prot701	152	3	4	4.8	6	4	8	4.8	2.4	ns
prot702	247	0	1	7.2	7.2	3	3	12.6	1.8	ns
prot703	311	4	3	4.5	4.5	6	5	3	3	ns
prot704	299	4	3	6	6	7	3	8	12	ns
prot705	383	2	3	4.8	3.6	3	4	2.4	0	ns
prot706	426	2	1	10.8	5.4	9	11	9	12.6	sig
prot707	155	2	1	0	3	2	5	7.5	7.5	sig
prot708	989	4	1	24	4	4	3	4	8	ns
prot709	187	1	4	7.2	2.4	7	1	2.4	1.2	ns
prot710	366	3	2	9	5.4	3	4	5.4	7.2	ns
prot711	715	4	1	6	6	3	10	9	12	sig
prot712	830	2	3	4	8	4	3	14	6	ns
prot713	177	3	2	7.2	2.4	3	0	2.4	0	ns
prot714	632	6	3	10.8	12.6	2	7	1.8	7.2	ns
prot715	444	2	5	4.5	9	2	4	6	6	ns
prot716	1241	3	3	8	6	0	2	6	6	ns
prot717	685	1	4	4.8	2.4	1	3	2.4	10.8	ns
prot718	387	3	4	0	3.6	2	3	0	1.8	ns
prot719	322	4	2	6	1.5	1	0	3	4.5	ns
prot720	735	3	3	4	6	0	0	0	0	ns
prot721	186	23	51	44.4	46.8	41	37	46.8	51.6	ns
prot722	156	31	37	55.8	68.4	28	37	61.2	61.2	ns
prot723	282	46	36	51	70.5	34	47	51	58.5	ns
prot724	140	37	26	68	54	23	33	58	54	ns
prot725	137	29	13	26.4	26.4	23	18	26.4	30	ns
prot726	124	26	15	45	39.6	23	18	61.2	48.6	ns
prot727	169	16	10	36	30	17	18	27	40.5	ns
prot728	142	16	22	36	38	23	13	30	32	ns
prot729	162	29	26	24	28.8	30	25	28.8	34.8	sig
prot730	200	15	21	34.2	21.6	15	22	36	19.8	ns
prot731	156	20	15	25.5	28.5	13	16	28.5	31.5	ns
prot732	306	19	13	24	28	26	21	38	46	ns
prot733	174	15	11	13.2	22.8	13	24	10.8	14.4	ns
prot734	194	17	16	23.4	30.6	24	19	30.6	23.4	ns
prot735	103	12	15	15	27	14	16	19.5	15	ns
prot736	172	21	12	24	18	11	20	32	26	ns
prot737	180	11	15	14.4	28.8	10	13	19.2	20.4	ns
prot738	184	11	11	23.4	23.4	12	13	18	34.2	ns
prot739	230	14	18	15	13.5	48	39	72	63	sig
prot740	187	13	9	26	26	14	15	22	24	ns
prot741	189	9	15	14.4	12	32	30	43.2	38.4	sig
prot742	180	17	15	21.6	25.2	13	12	21.6	19.8	ns
prot743	294	13	16	27	16.5	16	22	27	30	sig
prot744	186	6	13	24	18	12	13	28	14	ns
prot745	225	9	9	14.4	7.2	14	6	14.4	21.6	sig
prot746	174	12	6	19.8	18	34	20	39.6	39.6	sig
prot747	208	11	12	16.5	15	15	5	33	25.5	ns
prot748	217	8	12	14	18	9	14	14	22	ns
prot749	112	11	7	15.6	14.4	8	10	14.4	12	ns
prot750	206	10	5	14.4	28.8	14	16	23.4	23.4	ns
prot751	166	5	8	15	10.5	24	12	27	33	sig
prot752	113	9	9	18	20	7	7	16	14	ns
prot753	169	7	8	14.4	7.2	11	7	6	10.8	ns
prot754	313	13	8	14.4	10.8	3	8	12.6	16.2	ns
prot755	197	6	12	10.5	18	10	13	13.5	13.5	ns
prot756	124	8	7	10	14	8	10	12	20	ns
prot757	246	7	6	10.8	9.6	9	6	6	7.2	ns
prot758	258	8	3	12.6	12.6	10	6	16.2	25.2	ns
prot759	168	5	7	12	9	7	7	9	12	ns
prot760	260	9	6	14	18	10	8	14	10	ns
prot761	243	8	7	7.2	9.6	12	14	26.4	24	sig
prot762	124	6	7	16.2	14.4	22	14	32.4	39.6	sig
prot763	208	8	12	7.5	9	11	6	12	10.5	ns
prot764	217	4	3	10	16	5	5	18	10	ns
prot765	197	12	8	8.4	9.6	5	14	6	10.8	ns
prot766	177	4	1	10.8	12.6	5	6	12.6	9	ns
prot767	146	6	7	13.5	3	12	9	6	13.5	ns
prot768	157	6	6	12	10	4	13	12	14	ns
prot769	270	2	7	6	1.2	3	10	3.6	6	ns
prot770	264	10	8	16.2	7.2	6	5	14.4	9	ns
prot771	274	8	6	4.5	7.5	8	3	10.5	10.5	ns
prot772	156	7	8	18	4	4	4	18	10	ns
prot773	252	3	9	10.8	4.8	3	6	7.2	6	ns
prot774	356	8	13	12.6	12.6	6	13	19.8	7.2	ns
prot775	180	18	4	9	6	7	12	9	7.5	ns
prot776	251	6	5	18	14	7	6	14	4	ns
prot777	156	6	8	8.4	7.2	9	6	9.6	8.4	ns
prot778	227	5	4	3.6	12.6	10	5	10.8	14.4	ns
prot779	116	6	5	13.5	15	4	5	10.5	3	ns
prot780	154	5	6	12	10	9	4	14	10	ns
prot781	198	15	13	7.2	8.4	5	10	13.2	6	ns
prot782	236	3	7	7.2	9	1	2	12.6	19.8	ns
prot783	184	7	7	7.5	4.5	4	8	6	13.5	ns
prot784	122	5	5	10	16	6	4	10	10	ns
prot785	91	6	2	4.8	8.4	15	9	25.2	18	sig
prot786	274	3	10	18	18	6	3	18	12.6	ns
prot787	152	6	3	6	7.5	6	6	13.5	9	ns
prot788	162	7	6	6	6	3	3	6	8	ns
prot789	158	3	6	6	8.4	6	5	12	9.6	ns
prot790	463	6	5	12.6	9	6	14	10.8	12.6	ns
prot791	312	2	2	6	9	2	3	6	9	ns
prot792	261	4	4	12	12	6	2	4	12	ns
prot793	392	10	6	10.8	12	4	7	7.2	7.2	ns
prot794	182	5	5	5.4	7.2	3	2	14.4	7.2	ns
prot795	310	4	3	9	12	4	4	12	9	sig
prot796	382	5	4	10	16	4	8	8	18	ns
prot797	113	6	5	3.6	7.2	4	6	8.4	4.8	ns
prot798	111	11	5	9	9	1	5	9	9	ns
prot799	418	1	5	6	3	5	6	1.5	4.5	ns
prot800	185	3	5	8	8	6	4	6	8	ns
prot801	163	6	4	6	2.4	3	3	3.6	7.2	ns
prot802	238	14	0	5.4	14.4	4	9	7.2	10.8	ns
prot803	282	6	4	4.5	4.5	3	3	6	7.5	ns
prot804	305	7	2	12	12	2	7	8	6	ns
prot805	292	3	3	2.4	4.8	2	8	8.4	4.8	ns
prot806	427	4	2	5.4	5.4	1	6	1.8	5.4	ns
prot807	234	6	8	6	3	3	7	9	4.5	ns
prot808	233	3	3	4	12	3	4	4	16	ns
prot809	425	6	5	2.4	4.8	7	3	3.6	6	ns
prot810	95	1	4	1.8	12.6	7	6	9	10.8	ns
prot811	241	6	5	6	7.5	3	1	10.5	4.5	ns
prot812	201	8	2	6	2	5	5	4	0	ns
prot813	474	3	2	2.4	2.4	2	1	3.6	3.6	ns
prot814	437	3	3	1.8	3.6	1	3	5.4	5.4	ns
prot815	411	7	3	6	0	1	3	6	7.5	ns
prot816	333	1	1	10	8	5	5	2	8	ns
prot817	449	4	4	7.2	9.6	3	3	1.2	2.4	ns
prot818	256	1	2	3.6	12.6	2	4	1.8	3.6	ns
prot819	292	1	4	12	9	3	2	6	3	ns
prot820	669	6	3	4	8	2	2	16	12	sig
prot821	378	5	2	6	1.2	4	0	2.4	7.2	ns
prot822	373	7	3	5.4	9	4	6	9	0	ns
prot823	327	1	0	6	3	2	2	3	0	ns
prot824	180	5	0	10	4	0	10	2	2	ns
prot825	357	3	2	2.4	2.4	4	2	4.8	2.4	ns
prot826	791	0	3	1.8	1.8	1	2	5.4	9	ns
prot827	1037	6	2	3	1.5	2	3	7.5	6	ns
prot828	223	1	6	4	8	2	2	2	0	ns
prot829	417	3	5	2.4	4.8	6	8	7.2	12	sig
prot830	310	3	2	3.6	1.8	6	2	3.6	21.6	sig
prot831	796	1	3	4.5	3	2	4	1.5	3	ns
prot832	385	3	2	6	0	2	2	2	2	ns
prot833	399	0	2	4.8	4.8	5	4	1.2	2.4	ns
prot834	661	1	2	5.4	9	4	4	10.8	7.2	sig
prot835	648	2	0	6	1.5	0	5	3	3	ns
prot836	172	3	1	6	0	0	2	6	14	ns
prot837	459	3	1	3.6	1.2	0	2	3.6	3.6	ns
prot838	266	7	0	3.6	3.6	3	3	7.2	5.4	sig
prot839	85	47	58	81	70.5	32	50	76.5	90	ns
prot840	185	62	46	108	112	62	57	96	104	ns
prot841	130	55	63	62.4	74.4	56	60	66	57.6	ns
prot842	128	56	45	82.8	97.2	42	73	99	102.6	ns
prot843	130	54	57	90	90	58	44	79.5	73.5	ns
prot844	150	56	52	116	118	52	49	114	114	ns
prot845	94	37	36	43.2	43.2	42	42	34.8	52.8	ns
prot846	154	21	22	43.2	32.4	21	22	25.2	54	ns
prot847	76	18	27	33	27	20	32	43.5	30	ns
prot848	213	20	28	30	30	32	44	42	56	sig
prot849	51	14	26	30	20.4	19	21	14.4	25.2	ns
prot850	198	18	11	18	28.8	13	22	36	34.2	ns
prot851	150	13	16	28.5	25.5	29	43	40.5	24	sig
prot852	161	11	10	22	42	12	15	24	26	ns
prot853	227	13	15	12	9.6	7	16	12	9.6	ns
prot854	56	16	15	30.6	25.2	20	11	32.4	23.4	ns
prot855	107	19	14	18	22.5	12	18	31.5	16.5	ns
prot856	85	9	10	24	24	36	30	72	36	sig
prot857	191	17	11	9.6	14.4	39	54	25.2	46.8	sig
prot858	207	16	14	25.2	18	13	11	25.2	12.6	ns
prot859	313	20	12	19.5	10.5	8	8	10.5	15	ns
prot860	150	9	15	34	28	36	33	72	42	sig
prot861	446	13	12	9.6	15.6	11	8	15.6	16.8	ns
prot862	165	9	5	25.2	19.8	13	15	25.2	27	ns
prot863	164	9	12	12	12	14	16	27	30	sig
prot864	183	17	14	20	20	16	9	28	18	ns
prot865	112	11	8	10.8	15.6	33	39	54	36	sig
prot866	99	9	11	21.6	28.8	22	16	39.6	39.6	sig
prot867	162	8	16	13.5	10.5	18	30	63	45	sig
prot868	294	8	16	20	34	8	11	20	14	ns
prot869	219	7	13	15.6	12	4	10	8.4	7.2	ns
prot870	139	5	10	12.6	14.4	33	36	64.8	37.8	sig
prot871	1091	10	10	12	9	8	8	10.5	13.5	ns
prot872	153	11	13	18	22	10	6	16	6	ns
prot873	122	8	9	7.2	10.8	9	10	12	6	ns
prot874	308	9	12	16.2	16.2	10	7	10.8	19.8	ns
prot875	274	7	6	18	12	5	6	12	9	ns
prot876	168	11	10	16	18	13	6	20	26	sig
prot877	157	5	15	4.8	8.4	3	7	9.6	10.8	ns
prot878	171	10	8	16.2	16.2	7	5	12.6	18	ns
prot879	163	7	12	9	12	10	5	13.5	12	ns
prot880	78	8	9	8	10	6	7	18	20	ns
prot881	177	8	8	9.6	7.2	11	4	7.2	9.6	ns
prot882	198	2	7	10.8	12.6	8	12	16.2	21.6	ns
prot883	322	5	11	10.5	12	6	11	9	13.5	ns
prot884	145	6	8	8	12	3	5	24	14	ns
prot885	224	5	10	8.4	10.8	7	6	4.8	7.2	ns
prot886	155	3	4	7.2	12.6	3	8	16.2	9	ns
prot887	102	6	8	10.5	16.5	18	20	16.5	27	sig
prot888	207	8	6	14	20	11	10	18	12	ns
prot889	480	7	8	7.2	6	6	9	2.4	9.6	ns
prot890	104	9	12	7.2	12.6	5	8	10.8	7.2	ns
prot891	204	8	7	3	9	6	10	6	12	ns
prot892	248	2	5	16	14	9	11	26	28	sig
prot893	157	14	9	7.2	10.8	8	16	12	21.6	sig
prot894	132	3	7	10.8	12.6	4	4	12.6	12.6	ns
prot895	214	6	5	4.5	0	6	5	7.5	9	ns
prot896	219	6	1	16	12	13	9	28	26	sig
prot897	193	6	4	8.4	7.2	2	4	4.8	7.2	sig
prot898	155	7	7	7.2	9	24	12	21.6	21.6	sig
prot899	239	8	3	16.5	7.5	6	4	6	4.5	ns
prot900	116	7	5	10	8	8	11	22	12	ns
prot901	211	6	4	8.4	9.6	6	4	12	6	ns
prot902	156	3	4	9	7.2	4	0	12.6	12.6	ns
prot903	246	11	5	7.5	9	5	3	6	9	ns
prot904	218	7	3	6	6	1	5	10	4	ns
prot905	201	8	9	10.8	1.2	6	2	8.4	2.4	ns
prot906	111	5	3	7.2	9	5	2	1.8	1.8	ns
prot907	175	8	5	6	7.5	2	8	4.5	1.5	ns
prot908	195	7	8	8	16	5	3	6	16	ns
prot909	292	6	4	10.8	12	8	8	4.8	4.8	ns
prot910	173	2	6	9	5.4	3	4	7.2	3.6	ns
prot911	284	7	8	7.5	10.5	6	5	6	4.5	ns
prot912	151	4	4	14	6	1	2	14	8	ns
prot913	165	6	4	3.6	1.2	4	7	6	1.2	ns
prot914	132	5	2	7.2	12.6	6	10	14.4	10.8	sig
prot915	177	9	4	10.5	6	4	8	7.5	12	ns
prot916	137	9	1	14	6	8	11	12	10	ns
prot917	325	6	5	3.6	4.8	4	5	6	3.6	ns
prot918	192	3	3	7.2	7.2	4	5	10.8	7.2	ns
prot919	170	2	3	4.5	3	1	6	1.5	10.5	ns
prot920	157	4	5	8	10	2	8	14	2	ns
prot921	192	4	2	6	6	1	10	6	4.8	ns
prot922	474	8	8	5.4	1.8	7	7	12.6	23.4	sig
prot923	186	7	3	7.5	6	7	6	12	9	ns
prot924	428	1	4	6	2	10	2	16	12	ns
prot925	191	6	2	4.8	6	6	8	6	4.8	ns
prot926	169	4	2	3.6	1.8	5	4	1.8	7.2	ns
prot927	166	4	2	4.5	10.5	2	3	0	6	ns
prot928	290	5	4	10	10	7	1	2	6	ns
prot929	216	3	3	7.2	4.8	4	1	7.2	8.4	sig
prot930	103	4	4	9	12.6	13	4	19.8	12.6	sig
prot931	271	1	2	6	7.5	1	6	4.5	3	ns
prot932	147	3	3	6	6	1	5	4	2	ns
prot933	135	2	2	3.6	2.4	1	4	4.8	3.6	ns
prot934	135	5	3	9	3.6	5	5	12.6	3.6	ns
prot935	135	5	3	3	4.5	5	5	1.5	9	ns
prot936	135	5	3	8	8	5	6	6	6	ns
prot937	321	1	4	3.6	3.6	3	5	1.2	3.6	ns
prot938	164	2	1	5.4	7.2	5	4	12.6	3.6	ns
prot939	113	5	5	4.5	4.5	4	2	7.5	3	ns
prot940	271	3	4	2	6	4	2	8	4	ns
prot941	204	1	4	4.8	4.8	7	2	2.4	6	sig
prot942	276	0	2	1.8	5.4	5	3	9	0	ns
prot943	108	4	1	9	1.5	6	6	9	12	sig
prot944	91	4	2	6	10	3	4	2	6	ns
prot945	325	1	2	4.8	4.8	4	2	7.2	4.8	sig
prot946	114	1	3	7.2	3.6	2	2	7.2	12.6	sig
prot947	277	2	1	1.5	7.5	1	4	3	0	ns
prot948	118	2	1	4	4	1	1	12	8	sig
prot949	121	4	0	4.8	4.8	4	2	2.4	1.2	ns
prot950	198	1	1	3.6	1.8	4	4	12.6	3.6	sig
prot951	237	2	0	3	3	1	2	3	3	ns
prot952	220	4	2	6	14	4	2	0	0	ns
prot953	406	1	2	1.2	3.6	1	2	4.8	2.4	sig
prot954	391	1	1	3.6	5.4	0	0	7.2	0	ns
prot955	189	4	2	3	0	1	2	3	1.5	ns
prot956	232	2	2	4	0	4	3	2	6	ns
prot957	470	4	4	1.2	0	0	1	2.4	2.4	ns
prot958	527	0	1	5.4	7.2	2	0	1.8	7.2	ns
prot959	141	4	2	0	4.5	1	3	4.5	1.5	ns
prot960	602	2	1	6	2	0	1	2	0	ns
prot961	109	30	24	28.8	34.8	41	52	58.8	62.4	sig
prot962	258	27	23	50.4	36	67	40	61.2	90	sig
prot963	168	14	15	19.5	22.5	16	9	22.5	27	ns
prot964	177	18	15	30	28	18	23	34	32	ns
prot965	104	21	11	13.2	22.8	16	14	16.8	13.2	ns
prot966	187	12	12	18	18	13	10	16.2	30.6	ns
prot967	134	14	12	22.5	16.5	12	15	27	18	ns
prot968	153	14	7	28	22	12	18	16	22	ns
prot969	125	5	15	16.8	16.8	10	9	19.2	13.2	ns
prot970	242	10	10	25.2	19.8	16	8	23.4	23.4	ns
prot971	128	13	7	12	24	8	13	18	16.5	ns
prot972	160	11	4	18	18	3	11	12	14	ns
prot973	65	10	10	7.2	12	11	11	13.2	14.4	ns
prot974	143	8	14	23.4	25.2	9	10	25.2	18	ns
prot975	131	8	8	13.5	21	11	15	15	7.5	ns
prot976	128	14	9	20	10	9	14	20	16	ns
prot977	76	10	8	3.6	8.4	8	6	9.6	8.4	ns
prot978	95	10	13	19.8	18	11	7	27	21.6	ns
prot979	70	13	10	15	12	7	9	15	21	ns
prot980	136	11	12	22	20	8	19	28	26	ns
prot981	116	12	14	9.6	10.8	12	13	13.2	7.2	ns
prot982	108	12	14	16.2	21.6	10	6	14.4	21.6	ns
prot983	195	10	12	9	10.5	6	4	9	10.5	ns
prot984	145	10	9	24	20	15	21	48	36	sig
prot985	102	10	11	9.6	9.6	7	13	6	2.4	ns
prot986	173	11	2	19.8	9	5	8	21.6	12.6	ns
prot987	212	8	5	10.5	7.5	11	8	7.5	10.5	ns
prot988	116	7	11	12	12	7	3	18	12	ns
prot989	219	0	7	7.2	3.6	7	8	8.4	8.4	sig
prot990	312	7	12	5.4	9	5	8	14.4	21.6	ns
prot991	78	9	11	13.5	9	7	7	12	7.5	ns
prot992	193	4	3	14	12	5	3	10	12	ns
prot993	500	3	4	2.4	2.4	3	9	14.4	4.8	sig
prot994	195	5	8	7.2	14.4	8	3	7.2	12.6	ns
prot995	177	5	5	7.5	10.5	8	6	10.5	4.5	ns
prot996	224	3	2	10	8	12	16	14	22	sig
prot997	239	7	7	4.8	7.2	2	6	9.6	6	ns
prot998	223	8	3	16.2	12.6	5	3	10.8	5.4	ns
prot999	113	7	6	10.5	10.5	5	6	9	10.5	ns
prot1000	94	6	6	8	6	3	3	8	14	ns
prot1001	74	8	4	3.6	4.8	8	3	6	9.6	ns
prot1002	265	5	7	14.4	9	7	4	14.4	12.6	ns
prot1003	225	6	4	3	6	6	3	12	12	ns
prot1004	129	7	4	8	4	6	5	6	8	ns
prot1005	210	9	3	9.6	9.6	6	14	10.8	10.8	sig
prot1006	248	6	4	9	3.6	6	1	12.6	5.4	ns
prot1007	158	4	2	7.5	12	5	1	7.5	12	ns
prot1008	68	8	7	10	16	4	8	4	6	ns
prot1009	68	5	2	2.4	4.8	5	4	3.6	2.4	ns
prot1010	548	7	2	7.2	5.4	10	8	14.4	18	sig
prot1011	123	1	1	7.5	6	8	14	12	18	sig
prot1012	181	5	3	16	2	4	5	12	8	ns
prot1013	824	3	5	7.2	7.2	5	5	2.4	2.4	ns
prot1014	250	8	1	12.6	3.6	2	2	9	10.8	ns
prot1015	242	3	3	9	1.5	4	2	6	3	ns
prot1016	186	6	4	6	8	12	6	6	18	sig
prot1017	228	5	5	7.2	10.8	4	4	3.6	7.2	ns
prot1018	106	7	5	3.6	9	5	8	12.6	5.4	ns
prot1019	135	3	6	6	7.5	7	7	7.5	7.5	sig
prot1020	173	3	6	12	6	2	5	6	6	ns
prot1021	245	4	4	9.6	7.2	9	5	15.6	4.8	sig
prot1022	98	5	4	7.2	3.6	5	5	18	3.6	sig
prot1023	149	3	6	4.5	4.5	33	15	18	18	sig
prot1024	136	3	5	4	8	5	1	6	4	ns
prot1025	335	4	8	3.6	6	3	5	3.6	2.4	ns
prot1026	81	2	3	9	9	4	2	9	3.6	ns
prot1027	124	3	8	0	9	2	2	9	10.5	ns
prot1028	204	1	2	4	12	2	5	8	8	ns
prot1029	124	3	4	4.8	13.2	4	3	2.4	4.8	ns
prot1030	231	5	4	1.8	3.6	3	1	5.4	7.2	ns
prot1031	192	7	5	12	4.5	11	5	10.5	3	sig
prot1032	514	4	6	12	8	0	3	4	6	ns
prot1033	277	4	4	2.4	12	13	9	6	6	sig
prot1034	159	1	0	5.4	5.4	1	2	7.2	1.8	ns
prot1035	190	2	4	4.5	9	2	4	3	6	ns
prot1036	225	4	7	12	4	4	7	10	12	ns
prot1037	57	6	8	4.8	4.8	1	4	4.8	8.4	ns
prot1038	153	2	3	0	7.2	5	3	9	3.6	ns
prot1039	91	0	4	16.5	3	13	7	19.5	13.5	sig
prot1040	94	1	3	16	4	2	6	8	10	ns
prot1041	112	2	3	4.8	4.8	1	2	2.4	3.6	ns
prot1042	336	5	0	3.6	3.6	1	2	3.6	9	sig
prot1043	241	3	5	6	6	2	4	4.5	4.5	ns
prot1044	108	2	3	2	6	11	9	8	14	sig
prot1045	117	3	6	4.8	3.6	4	0	2.4	7.2	ns
prot1046	286	6	6	7.2	16.2	2	12	14.4	10.8	sig
prot1047	122	3	1	4.5	3	3	4	4.5	9	sig
prot1048	273	4	5	2	8	2	3	4	6	ns
prot1049	237	1	7	0	3.6	0	4	7.2	2.4	ns
prot1050	222	4	3	5.4	3.6	9	18	5.4	5.4	sig
prot1051	799	3	1	3	1.5	2	3	1.5	4.5	ns
prot1052	125	4	0	14	0	4	3	4	6	ns
prot1053	98	4	3	2.4	1.2	0	4	3.6	1.2	ns
prot1054	153	1	3	3.6	7.2	10	4	10.8	14.4	sig
prot1055	186	1	1	1.5	3	1	3	3	0	ns
prot1056	188	1	0	0	4	3	2	2	2	ns
prot1057	127	4	5	2.4	0	15	3	3.6	7.2	sig
prot1058	65	122	142	243	217.8	125	126	181.8	223.2	ns
prot1059	115	56	40	73.5	73.5	52	49	67.5	78	ns
prot1060	65	25	31	50	56	23	28	54	54	ns
prot1061	90	17	25	15.6	22.8	16	13	14.4	22.8	ns
prot1062	120	8	14	27	27	13	10	21.6	21.6	ns
prot1063	83	8	8	15	10.5	10	14	4.5	12	ns
prot1064	177	10	8	12	12	21	18	60	36	sig
prot1065	59	7	5	7.2	8.4	6	8	10.8	6	ns
prot1066	97	10	12	10.8	14.4	10	7	14.4	12.6	ns
prot1067	188	7	9	9	15	6	10	9	4.5	ns
prot1068	82	12	7	12	12	5	10	12	16	ns
prot1069	109	5	8	8.4	7.2	6	11	13.2	8.4	ns
prot1070	109	7	9	10.8	10.8	9	18	23.4	25.2	sig
prot1071	168	9	6	10.5	21	12	30	31.5	40.5	sig
prot1072	188	8	16	16	12	4	6	8	6	ns
prot1073	82	10	9	13.2	6	5	4	9.6	8.4	ns
prot1074	75	10	6	10.8	18	5	7	14.4	9	ns
prot1075	151	6	7	7.5	3	10	8	9	9	ns
prot1076	175	4	7	2	12	5	8	14	12	ns
prot1077	116	10	6	6	4.8	2	5	3.6	7.2	ns
prot1078	161	6	2	5.4	9	1	4	12.6	14.4	ns
prot1079	95	4	6	10.5	7.5	6	7	12	10.5	ns
prot1080	101	7	6	8	10	21	6	12	30	sig
prot1081	175	5	6	8.4	12	5	4	4.8	10.8	ns
prot1082	401	6	5	0	5.4	2	9	43.2	27	sig
prot1083	214	3	6	6	6	4	5	4.5	13.5	ns
prot1084	215	2	6	4	10	8	5	8	12	ns
prot1085	152	8	5	4.8	6	4	10	6	6	ns
prot1086	125	1	5	3.6	12.6	2	2	3.6	10.8	ns
prot1087	154	2	3	10.5	7.5	8	4	1.5	10.5	ns
prot1088	119	5	6	8	16	2	9	18	32	sig
prot1089	145	5	9	8.4	6	7	7	2.4	7.2	ns
prot1090	256	9	4	3.6	1.8	6	3	9	12.6	ns
prot1091	119	6	7	10.5	9	5	5	3	4.5	ns
prot1092	159	2	4	2	18	4	3	12	10	ns
prot1093	91	3	1	7.2	6	3	3	6	4.8	ns
prot1094	396	5	5	9	5.4	5	3	7.2	14.4	ns
prot1095	205	3	7	7.5	7.5	4	1	6	10.5	ns
prot1096	108	4	4	6	4	8	12	8	40	sig
prot1097	71	7	9	8.4	3.6	4	4	3.6	2.4	ns
prot1098	259	2	4	7.2	5.4	6	7	16.2	3.6	ns
prot1099	191	3	2	1.5	4.5	3	3	4.5	0	ns
prot1100	147	4	3	6	8	5	3	4	6	ns
prot1101	292	0	5	10.8	1.2	7	9	3.6	2.4	ns
prot1102	69	4	4	9	10.8	2	3	3.6	3.6	ns
prot1103	245	2	5	3	6	4	7	4.5	9	ns
prot1104	146	1	2	4	4	4	1	6	6	ns
prot1105	351	3	4	4.8	3.6	2	6	10.8	2.4	sig
prot1106	106	5	3	14.4	1.8	2	6	9	1.8	ns
prot1107	180	4	3	4.5	6	1	2	3	4.5	ns
prot1108	199	6	6	4	6	6	1	2	2	ns
prot1109	185	2	0	6	3.6	5	7	1.2	4.8	ns
prot1110	182	1	2	9	7.2	2	5	5.4	5.4	ns
prot1111	59	1	3	4.5	1.5	2	3	3	0	ns
prot1112	173	2	3	14	10	3	3	2	4	ns
prot1113	105	9	4	4.8	7.2	2	4	2.4	10.8	sig
prot1114	79	4	3	5.4	7.2	4	1	0	10.8	ns
prot1115	94	5	5	3	6	2	1	7.5	0	ns
prot1116	235	6	2	2	8	2	0	6	10	ns
prot1117	99	5	2	3.6	2.4	2	2	7.2	2.4	ns
prot1118	103	2	4	5.4	1.8	3	4	1.8	0	ns
prot1119	226	1	3	4.5	4.5	1	4	7.5	10.5	ns
prot1120	168	3	3	14	6	2	7	8	2	sig
prot1121	454	1	0	4.8	4.8	1	2	3.6	1.2	ns
prot1122	92	1	2	3.6	1.8	6	4	3.6	3.6	sig
prot1123	99	2	1	3	0	1	1	3	0	ns
prot1124	116	1	4	4	8	2	2	2	12	ns
prot1125	90	3	3	1.2	3.6	3	3	3.6	0	ns
prot1126	87	4	2	3.6	3.6	2	4	10.8	18	sig
prot1127	294	2	0	3	9	3	3	13.5	9	sig
prot1128	354	3	2	8	6	1	2	4	2	ns
prot1129	216	4	1	3.6	1.2	0	3	3.6	3.6	ns
prot1130	138	5	0	3.6	5.4	2	1	3.6	0	ns
prot1131	187	1	1	1.5	1.5	4	1	1.5	3	ns
prot1132	495	1	2	0	4	2	2	4	2	ns
prot1133	406	4	3	1.2	4.8	2	4	1.2	1.2	sig
prot1134	382	1	1	1.8	1.8	4	1	1.8	0	ns
prot1135	272	4	2	1.5	1.5	3	0	4.5	4.5	ns
prot1136	71	27	23	34	34	40	50	68	100	sig
prot1137	105	16	20	21.6	15.6	20	16	28.8	20.4	ns
prot1138	234	29	32	45	48.6	38	32	64.8	50.4	sig
prot1139	112	19	14	27	25.5	14	14	22.5	13.5	ns
prot1140	114	15	20	30	28	15	11	32	18	ns
prot1141	112	7	6	6	7.2	13	6	10.8	10.8	ns
prot1142	166	4	6	16.2	16.2	30	18	54	54	sig
prot1143	104	9	6	7.5	7.5	9	6	10.5	6	ns
prot1144	376	5	9	16	12	10	13	14	18	ns
prot1145	83	5	7	8.4	3.6	4	5	4.8	3.6	ns
prot1146	51	7	7	3.6	16.2	24	21	21.6	32.4	sig
prot1147	74	5	4	6	7.5	6	3	15	3	ns
prot1148	74	3	6	14	10	6	8	8	14	ns
prot1149	117	7	4	6	4.8	5	6	12	8.4	sig
prot1150	106	7	1	9	7.2	5	3	9	5.4	ns
prot1151	110	4	2	1.5	4.5	4	2	4.5	6	ns
prot1152	73	2	6	8	6	4	2	8	6	ns
prot1153	113	1	2	4.8	2.4	2	6	6	2.4	sig
prot1154	358	4	4	9	10.8	4	4	12.6	10.8	ns
prot1155	99	3	2	0	4.5	4	4	6	6	ns
prot1156	115	4	2	0	2	2	1	2	10	ns
prot1157	180	0	6	2.4	4.8	4	4	2.4	7.2	ns
prot1158	67	5	2	9	5.4	3	2	9	9	ns
prot1159	99	3	4	1.5	6	1	2	4.5	4.5	ns
prot1160	99	1	4	6	6	2	3	0	2	ns
prot1161	99	6	5	1.2	10.8	2	3	2.4	6	ns
prot1162	98	1	1	3.6	7.2	6	4	5.4	7.2	ns
prot1163	165	3	3	1.5	3	1	4	13.5	6	ns
prot1164	76	1	3	2	4	2	5	4	2	ns
prot1165	90	3	1	4.8	1.2	1	4	3.6	1.2	ns
prot1166	113	3	9	5.4	1.8	2	2	9	3.6	ns
prot1167	90	1	3	3	9	4	1	3	1.5	ns
prot1168	163	3	4	10	4	6	3	6	8	sig
prot1169	102	4	1	2.4	1.2	2	0	3.6	2.4	ns
prot1170	183	3	3	7.2	3.6	2	2	3.6	5.4	sig
prot1171	98	4	2	4.5	4.5	7	7	1.5	6	sig
prot1172	146	1	2	10	4	2	2	10	12	ns
prot1173	145	0	0	0	2.4	9	3	7.2	3.6	sig
prot1174	166	3	3	3.6	5.4	4	2	5.4	3.6	sig
prot1175	100	2	1	1.5	3	2	1	1.5	1.5	ns
prot1176	393	1	2	4	2	1	3	2	4	ns
prot1177	89	4	0	3.6	2.4	4	6	2.4	9.6	sig
prot1178	391	1	6	1.8	3.6	6	8	3.6	10.8	sig
prot1179	89	2	2	3	3	3	0	6	6	ns
prot1180	1106	6	5	10	20	13	4	16	22	ns
prot1181	3227	5	8	9.6	6	7	4	6	8.4	ns
prot1182	539	8	3	5.4	12.6	6	7	23.4	21.6	ns
prot1183	771	3	7	18	12	3	2	0	4.5	ns
prot1184	2680	5	2	0	4	5	4	4	2	sig
prot1185	917	2	7	7.2	2.4	5	4	4.8	6	ns
prot1186	4114	0	0	1.8	0	2	2	7.2	14.4	sig
prot1187	449	7	4	7.5	12	13	5	12	9	ns
prot1188	1304	5	4	4	8	5	2	10	8	ns
prot1189	393	5	7	1.2	4.8	6	8	9.6	12	ns
prot1190	1513	6	2	10.8	5.4	3	2	5.4	0	ns
prot1191	2580	4	3	3	12	3	1	3	1.5	ns
prot1192	959	10	3	16	16	8	5	8	10	ns
prot1193	510	8	6	4.8	8.4	3	9	4.8	7.2	ns
prot1194	427	6	4	21.6	9	7	7	14.4	16.2	ns
prot1195	413	2	6	3	7.5	4	3	3	7.5	ns
prot1196	819	2	3	10	14	2	6	4	6	ns
prot1197	1779	5	4	3.6	3.6	3	3	4.8	4.8	ns
prot1198	1379	3	5	14.4	5.4	2	4	10.8	10.8	ns
prot1199	652	5	2	9	7.5	4	2	4.5	6	ns
prot1200	704	3	4	4	4	3	2	4	8	sig
prot1201	1028	5	3	2.4	2.4	3	12	14.4	3.6	sig
prot1202	1181	3	1	12.6	1.8	4	2	5.4	5.4	ns
prot1203	383	2	4	9	15	8	7	18	4.5	ns
prot1204	1077	2	5	22	6	2	7	10	4	ns
prot1205	452	1	2	1.2	3.6	4	6	2.4	3.6	ns
prot1206	434	4	1	9	10.8	5	2	5.4	7.2	ns
prot1207	955	2	4	1.5	3	5	5	1.5	3	ns
prot1208	528	12	2	6	4	8	7	6	16	ns
prot1209	228	5	2	1.2	2.4	4	4	3.6	7.2	ns
prot1210	781	4	6	18	9	4	1	7.2	3.6	ns
prot1211	548	3	3	3	4.5	10	4	1.5	4.5	ns
prot1212	273	8	2	16	6	2	2	2	4	ns
prot1213	153	8	10	3.6	4.8	5	6	4.8	8.4	ns
prot1214	320	3	4	9	3.6	16	9	12.6	23.4	sig
prot1215	219	3	9	15	12	4	8	9	7.5	ns
prot1216	410	2	3	8	8	3	9	10	10	ns
prot1217	322	7	4	6	3.6	5	6	12	8.4	ns
prot1218	629	4	5	9	5.4	8	2	10.8	9	ns
prot1219	264	8	7	6	7.5	5	6	4.5	3	ns
prot1220	356	2	4	6	2	5	3	12	6	ns
prot1221	390	8	3	6	2.4	3	5	2.4	2.4	ns
prot1222	235	8	4	14.4	14.4	6	2	1.8	7.2	ns
prot1223	263	5	2	4.5	3	3	2	9	4.5	ns
prot1224	481	0	5	2	6	1	3	12	2	ns
prot1225	551	2	5	2.4	2.4	3	0	3.6	1.2	ns
prot1226	481	2	2	9	1.8	4	4	3.6	1.8	sig
prot1227	487	1	4	0	4.5	6	2	1.5	4.5	ns
prot1228	881	0	2	2	4	0	1	4	6	ns
prot1229	2284	3	0	2.4	6	10	4	4.8	7.2	sig
prot1230	852	2	2	5.4	5.4	3	0	3.6	5.4	ns
prot1231	341	5	4	6	1.5	2	1	3	7.5	ns
prot1232	182	5	4	20	12	3	4	4	14	ns
prot1233	327	1	5	7.2	4.8	3	4	4.8	0	ns
prot1234	219	3	1	5.4	7.2	3	7	12.6	10.8	ns
prot1235	406	3	2	4.5	6	3	3	4.5	4.5	ns
prot1236	332	1	2	4	8	1	2	2	6	ns
prot1237	365	3	4	3.6	3.6	2	3	1.2	2.4	ns
prot1238	308	5	1	5.4	14.4	4	2	10.8	7.2	ns
prot1239	232	1	0	1.5	0	5	1	0	0	ns
prot1240	2067	4	1	6	0	1	4	8	0	ns
prot1241	865	1	0	3.6	3.6	3	2	2.4	1.2	ns
prot1242	682	2	4	3.6	0	2	3	7.2	0	ns
prot1243	573	4	4	3	3	2	1	1.5	4.5	ns
prot1244	454	3	1	4	2	1	0	8	6	ns
prot1245	611	14	10	18	10.8	16	14	9.6	14.4	sig
prot1246	133	7	11	7.2	0	7	9	19.8	18	ns
prot1247	221	11	8	7.5	4.5	9	8	13.5	15	ns
prot1248	153	7	9	12	14	3	4	22	16	ns
prot1249	363	4	2	6	4.8	5	4	4.8	10.8	ns
prot1250	435	8	5	12.6	12.6	6	5	12.6	16.2	ns
prot1251	366	4	4	9	12	4	2	7.5	7.5	ns
prot1252	170	6	3	8	4	5	2	14	12	ns
prot1253	267	2	1	3.6	8.4	4	3	2.4	7.2	ns
prot1254	463	5	1	10.8	7.2	2	3	10.8	1.8	ns
prot1255	542	2	3	7.5	0	2	6	3	7.5	ns
prot1256	448	5	5	12	12	6	3	8	6	ns
prot1257	177	5	7	4.8	8.4	7	6	1.2	2.4	ns
prot1258	365	3	1	9	5.4	3	6	5.4	1.8	ns
prot1259	746	5	3	10.5	3	5	6	7.5	4.5	ns
prot1260	458	1	5	8	0	3	3	12	4	sig
prot1261	147	5	1	4.8	8.4	3	6	3.6	2.4	sig
prot1262	266	3	3	3.6	10.8	2	0	7.2	3.6	ns
prot1263	340	2	4	4.5	3	9	9	6	6	sig
prot1264	398	6	3	6	4	5	4	6	2	ns
prot1265	403	1	1	3.6	2.4	2	4	3.6	1.2	ns
prot1266	302	3	7	1.8	1.8	8	9	14.4	16.2	sig
prot1267	465	1	5	3	4.5	7	4	6	19.5	sig
prot1268	487	0	3	4	4	1	3	0	2	ns
prot1269	568	2	2	3.6	2.4	1	1	4.8	3.6	ns
prot1270	370	2	5	5.4	5.4	4	2	5.4	1.8	ns
prot1271	435	2	2	6	6	1	3	1.5	1.5	ns
prot1272	382	1	1	10	6	2	0	4	6	ns
prot1273	400	0	1	1.2	1.2	2	2	3.6	2.4	sig
prot1274	1317	0	0	1.8	1.8	2	0	0	1.8	ns
prot1275	1827	2	1	1.5	3	2	2	1.5	1.5	ns
prot1276	227	8	9	8	14	10	7	16	6	ns
prot1277	126	2	2	6	7.2	4	7	12	2.4	ns
prot1278	199	0	1	5.4	1.8	5	9	9	5.4	ns
prot1279	186	4	4	6	9	9	7	1.5	10.5	ns
prot1280	397	4	5	18	8	6	3	4	8	ns
prot1281	191	5	4	1.2	4.8	6	4	4.8	6	ns
prot1282	181	5	5	5.4	10.8	6	4	9	10.8	ns
prot1283	332	3	3	9	1.5	10	4	24	18	sig
prot1284	207	5	3	0	10	4	3	10	8	ns
prot1285	433	3	6	6	2.4	1	4	3.6	6	ns
prot1286	220	5	6	5.4	14.4	6	6	7.2	14.4	ns
prot1287	174	4	4	4.5	6	2	3	7.5	6	ns
prot1288	398	3	6	8	10	4	1	6	10	ns
prot1289	250	1	4	4.8	2.4	7	5	4.8	7.2	ns
prot1290	254	7	5	5.4	1.8	4	1	5.4	7.2	ns
prot1291	278	2	2	6	6	18	9	4.5	13.5	sig
prot1292	195	3	3	10	4	1	0	10	4	ns
prot1293	493	4	2	2.4	4.8	3	3	1.2	3.6	ns
prot1294	395	5	2	16.2	0	0	3	7.2	0	ns
prot1295	346	1	3	1.5	0	4	5	3	3	sig
prot1296	386	4	2	8	6	2	3	4	2	ns
prot1297	323	2	2	4.8	0	4	2	6	2.4	sig
prot1298	221	3	2	9	7.2	4	6	28.8	7.2	sig
prot1299	330	4	6	3	4.5	3	3	4.5	3	ns
prot1300	913	2	2	4	16	6	4	8	8	sig
prot1301	216	5	1	0	3.6	2	16	4.8	12	sig
prot1302	176	1	1	7.2	3.6	6	6	16.2	3.6	sig
prot1303	396	0	4	4.5	1.5	1	0	1.5	7.5	ns
prot1304	144	1	1	2	6	0	6	2	4	ns
prot1305	340	2	3	1.2	2.4	2	4	3.6	0	ns
prot1306	177	2	4	3.6	7.2	2	5	3.6	7.2	ns
prot1307	491	3	3	0	3	5	5	6	6	sig
prot1308	289	5	3	10	2	3	4	6	10	ns
prot1309	925	4	0	4.8	4.8	2	2	2.4	8.4	ns
prot1310	266	3	3	3.6	1.8	1	2	1.8	3.6	ns
prot1311	584	0	3	3	3	2	2	6	3	ns
prot1312	316	2	1	8	2	2	2	10	6	ns
prot1313	365	2	2	3.6	1.2	4	6	2.4	4.8	ns
prot1314	282	0	0	5.4	1.8	4	2	5.4	1.8	ns
prot1315	465	4	3	4.5	3	4	4	0	4.5	ns
prot1316	577	2	4	6	2	0	0	6	2	ns
prot1317	274	2	2	1.2	1.2	3	5	1.2	2.4	ns
prot1318	517	0	1	1.8	1.8	3	1	3.6	1.8	ns
prot1319	782	2	3	1.5	3	1	2	4.5	1.5	ns
prot1320	567	3	2	2	6	7	5	0	4	ns
prot1321	356	1	1	1.2	2.4	1	2	1.2	1.2	ns
prot1322	229	0	3	1.8	9	0	1	0	1.8	ns
prot1323	388	2	1	1.5	4.5	4	2	9	4.5	sig
prot1324	109	10	9	16	10	16	18	40	28	sig
prot1325	167	3	2	4.8	3.6	2	2	2.4	1.2	ns
prot1326	192	5	8	9	7.2	5	6	1.8	9	ns
prot1327	174	2	7	6	4.5	5	1	4.5	0	ns
prot1328	144	5	5	8	2	5	2	2	8	ns
prot1329	139	2	4	3.6	2.4	6	6	2.4	9.6	sig
prot1330	160	7	5	3.6	5.4	4	6	7.2	10.8	ns
prot1331	220	4	4	4.5	7.5	4	2	6	9	ns
prot1332	248	7	2	6	8	5	4	10	8	ns
prot1333	254	5	4	4.8	4.8	3	4	6	4.8	ns
prot1334	213	4	6	5.4	9	8	3	5.4	14.4	sig
prot1335	81	4	2	3	6	4	6	0	0	ns
prot1336	318	6	5	6	10	7	1	12	10	ns
prot1337	247	5	5	3.6	2.4	3	4	4.8	2.4	ns
prot1338	381	5	6	5.4	1.8	2	2	12.6	5.4	ns
prot1339	159	1	4	3	4.5	3	4	1.5	10.5	ns
prot1340	205	5	1	0	2	12	3	18	24	sig
prot1341	244	2	6	6	2.4	0	2	9.6	9.6	ns
prot1342	160	3	2	1.8	1.8	2	1	1.8	1.8	ns
prot1343	288	0	2	4.5	4.5	3	2	3	7.5	ns
prot1344	383	2	2	4	6	4	3	10	12	ns
prot1345	206	5	5	2.4	4.8	2	1	3.6	1.2	ns
prot1346	703	2	3	5.4	3.6	0	3	0	1.8	ns
prot1347	238	0	0	1.5	7.5	4	2	7.5	4.5	ns
prot1348	366	2	0	0	6	2	5	2	6	ns
prot1349	430	4	4	2.4	0	4	11	4.8	4.8	sig
prot1350	637	2	2	5.4	5.4	2	1	0	0	ns
prot1351	141	4	4	9	6	4	4	6	3	sig
prot1352	140	2	5	8	4	4	6	8	12	ns
prot1353	431	4	5	1.2	7.2	5	4	4.8	4.8	sig
prot1354	969	4	2	1.8	7.2	10	4	18	3.6	sig
prot1355	247	1	2	0	3	1	4	6	1.5	ns
prot1356	1101	4	3	4	8	2	1	6	4	ns
prot1357	178	3	2	6	1.2	5	4	1.2	1.2	ns
prot1358	178	1	1	3.6	1.8	4	1	1.8	7.2	sig
prot1359	297	2	4	1.5	3	1	2	0	4.5	ns
prot1360	238	2	2	2	4	2	2	24	4	sig
prot1361	226	2	2	1.2	2.4	3	3	1.2	2.4	ns
prot1362	486	2	2	7.2	0	2	5	9	19.8	sig
prot1363	758	0	1	6	4.5	4	4	4.5	4.5	ns
prot1364	305	0	2	0	6	1	2	2	8	ns
prot1365	526	5	3	2.4	1.2	14	4	4.8	8.4	sig
prot1366	375	5	0	1.8	1.8	2	1	7.2	9	ns
prot1367	651	2	4	4.5	3	3	1	1.5	4.5	ns
prot1368	5934	0	1	6	8	2	1	2	6	ns
prot1369	421	3	0	0	2.4	0	2	3.6	0	ns
prot1370	142	0	1	0	3.6	2	1	3.6	3.6	sig
prot1371	1145	0	3	1.5	1.5	2	2	1.5	6	ns
prot1372	238	0	0	2	4	2	1	2	2	ns
prot1373	391	0	2	4.8	1.2	1	0	1.2	1.2	ns
prot1374	618	0	2	7.2	7.2	1	1	1.8	1.8	sig
prot1375	93	9	7	9	7.5	4	13	10.5	24	ns
prot1376	130	7	4	8	16	6	8	12	14	ns
prot1377	83	2	6	7.2	6	7	4	4.8	3.6	ns
prot1378	361	3	5	3.6	7.2	3	3	3.6	5.4	ns
prot1379	193	7	4	6	4.5	9	3	21	12	sig
prot1380	393	6	4	6	12	6	6	6	6	ns
prot1381	232	4	1	1.2	4.8	6	6	3.6	3.6	ns
prot1382	201	3	2	10.8	1.8	5	3	10.8	7.2	ns
prot1383	105	2	2	4.5	3	8	3	1.5	6	ns
prot1384	173	7	3	8	4	3	3	8	4	ns
prot1385	182	3	6	4.8	4.8	6	5	1.2	4.8	ns
prot1386	199	1	5	9	7.2	6	6	7.2	21.6	sig
prot1387	191	4	8	9	6	2	2	9	1.5	ns
prot1388	274	1	6	8	2	7	2	0	14	ns
prot1389	135	4	3	2.4	3.6	18	6	7.2	10.8	sig
prot1390	169	6	5	1.8	5.4	1	3	10.8	3.6	ns
prot1391	688	4	3	1.5	7.5	4	10	12	3	sig
prot1392	152	0	4	4	6	1	4	6	4	ns
prot1393	528	6	1	7.2	2.4	4	2	4.8	3.6	ns
prot1394	157	4	2	5.4	3.6	3	7	7.2	3.6	ns
prot1395	126	4	5	3	4.5	0	4	1.5	4.5	ns
prot1396	80	4	0	6	10	5	2	6	10	ns
prot1397	122	2	2	1.2	4.8	3	0	3.6	2.4	ns
prot1398	232	4	4	1.8	5.4	3	4	3.6	10.8	sig
prot1399	171	3	3	3	0	1	4	4.5	0	ns
prot1400	70	2	4	4	6	2	10	24	8	sig
prot1401	130	1	1	1.2	2.4	3	2	7.2	3.6	ns
prot1402	103	5	5	7.2	5.4	1	4	3.6	5.4	ns
prot1403	547	3	4	3	4.5	2	2	6	16.5	sig
prot1404	250	2	2	2	6	0	4	2	2	ns
prot1405	497	2	1	0	1.2	3	2	2.4	1.2	ns
prot1406	312	1	1	1.8	3.6	1	1	1.8	0	ns
prot1407	152	0	2	3	1.5	4	3	0	6	ns
prot1408	535	3	1	8	2	5	0	2	0	ns
prot1409	87	4	0	0	0	0	2	2.4	2.4	ns
prot1410	232	3	0	7.2	1.8	0	3	3.6	7.2	ns
prot1411	232	1	1	3	1.5	4	1	1.5	6	sig
prot1412	843	2	4	6	4	1	0	10	10	ns
prot1413	555	2	2	2.4	0	3	1	0	2.4	ns
prot1414	173	2	3	3.6	3.6	4	0	0	9	ns
prot1415	194	2	3	0	1.5	3	3	12	3	sig
prot1416	180	4	0	2	6	0	3	4	4	ns
prot1417	199	2	3	2.4	1.2	5	1	1.2	1.2	ns
prot1418	287	2	1	0	3.6	2	0	5.4	1.8	ns
prot1419	999	1	1	1.5	4.5	1	2	4.5	9	ns
prot1420	220	4	2	6	0	2	1	6	6	ns
prot1421	648	0	1	2.4	1.2	4	2	7.2	2.4	sig
prot1422	164	1	1	3.6	7.2	2	0	0	5.4	ns
prot1423	181	1	2	0	3	0	2	0	3	ns
prot1424	285	11	6	12	8	5	10	10	20	ns
prot1425	172	6	3	4.8	6	12	12	14.4	21.6	sig
prot1426	103	6	5	10.8	7.2	7	4	9	7.2	ns
prot1427	430	0	3	10.5	7.5	1	4	3	7.5	ns
prot1428	130	6	3	10	6	4	6	8	22	ns
prot1429	123	3	9	2.4	4.8	3	5	3.6	2.4	ns
prot1430	304	5	6	7.2	5.4	5	3	10.8	10.8	ns
prot1431	164	1	3	7.5	10.5	10	4	3	7.5	ns
prot1432	75	2	6	4	6	5	1	6	8	ns
prot1433	173	4	2	3.6	0	4	4	6	7.2	ns
prot1434	176	4	3	3.6	5.4	4	4	7.2	5.4	ns
prot1435	191	6	4	1.5	3	1	5	4.5	1.5	ns
prot1436	138	3	3	12	4	1	1	6	4	ns
prot1437	148	2	1	3.6	1.2	1	1	1.2	1.2	ns
prot1438	101	4	1	12.6	9	4	5	1.8	7.2	ns
prot1439	157	2	2	3	1.5	0	2	0	1.5	ns
prot1440	488	4	3	2	10	2	1	6	12	ns
prot1441	133	0	5	3.6	6	2	4	4.8	2.4	ns
prot1442	229	2	2	9	3.6	2	1	9	7.2	ns
prot1443	89	2	4	6	3	2	12	21	3	sig
prot1444	317	1	3	4	0	1	3	6	2	ns
prot1445	88	1	2	2.4	1.2	1	3	3.6	2.4	ns
prot1446	180	1	2	1.8	10.8	2	2	1.8	3.6	ns
prot1447	207	5	3	3	3	3	1	6	3	ns
prot1448	235	3	4	2	4	4	2	6	6	ns
prot1449	86	3	5	6	0	2	2	2.4	3.6	ns
prot1450	115	1	3	3.6	3.6	3	3	16.2	5.4	sig
prot1451	127	7	4	4.5	6	2	2	1.5	0	ns
prot1452	229	2	4	2	2	1	4	0	0	ns
prot1453	247	2	0	0	2.4	0	3	3.6	0	ns
prot1454	573	2	1	1.8	5.4	0	4	3.6	3.6	ns
prot1455	176	4	0	6	0	2	4	9	0	ns
prot1456	169	1	4	4	8	1	0	0	2	ns
prot1457	81	1	1	2.4	4.8	10	4	7.2	2.4	sig
prot1458	89	5	0	0	1.8	1	2	3.6	1.8	ns
prot1459	178	1	2	0	3	2	1	1.5	1.5	sig
prot1460	151	3	1	6	8	3	1	8	2	ns
prot1461	146	1	2	4.8	3.6	6	1	2.4	0	ns
prot1462	217	1	1	1.8	7.2	6	1	0	3.6	ns
prot1463	159	2	1	1.5	3	1	1	4.5	3	ns
prot1464	237	3	1	2	8	2	6	8	6	sig
prot1465	587	3	0	0	2.4	2	2	1.2	2.4	ns
prot1466	128	6	3	1.8	3.6	3	3	3.6	0	ns
prot1467	425	1	2	0	0	1	1	1.5	1.5	sig
prot1468	256	1	1	0	4	1	4	2	0	ns
prot1469	136	3	0	2.4	0	3	2	3.6	1.2	ns
prot1470	76	1	1	3.6	1.8	1	5	1.8	9	sig
prot1471	175	3	3	3	6	2	0	0	0	ns
prot1472	231	0	2	2	2	1	0	0	0	ns
prot1473	337	0	1	0	1.2	1	2	1.2	1.2	ns
prot1474	239	2	1	7.2	1.8	2	2	1.8	5.4	ns
prot1475	456	0	1	0	1.5	1	0	0	1.5	ns
prot1476	126	2	0	4	8	2	7	4	10	sig
prot1477	488	0	2	0	2.4	2	0	1.2	2.4	ns
prot1478	127	1	0	1.8	1.8	3	2	5.4	3.6	sig
prot1479	191	4	4	4.5	7.5	6	4	4.5	12	ns
prot1480	114	1	5	10	8	7	3	16	6	ns
prot1481	62	4	3	0	1.2	3	4	3.6	6	ns
prot1482	350	3	3	5.4	7.2	5	4	5.4	3.6	ns
prot1483	108	3	6	3	6	1	3	3	1.5	ns
prot1484	321	0	2	4	6	1	3	8	6	ns
prot1485	308	2	4	0	1.2	3	2	0	0	ns
prot1486	59	3	2	3.6	0	3	5	0	3.6	ns
prot1487	218	3	2	7.5	3	1	1	7.5	12	sig
prot1488	106	3	1	6	0	2	4	8	6	ns
prot1489	154	2	3	4.8	6	4	2	7.2	1.2	ns
prot1490	166	0	0	3.6	1.8	4	2	5.4	5.4	ns
prot1491	515	2	1	3	4.5	2	5	1.5	9	ns
prot1492	183	3	2	0	4	0	2	4	0	ns
prot1493	162	1	2	3.6	2.4	0	2	1.2	2.4	ns
prot1494	140	2	2	7.2	0	11	4	9	7.2	sig
prot1495	169	2	4	3	1.5	4	2	7.5	10.5	sig
prot1496	242	2	3	0	4	3	3	4	2	ns
prot1497	292	0	1	6	3.6	3	2	0	4.8	ns
prot1498	197	2	5	5.4	1.8	2	3	3.6	3.6	ns
prot1499	856	1	3	4.5	4.5	2	2	3	3	ns
prot1500	127	1	2	2	4	3	1	0	0	ns
prot1501	72	1	2	1.2	2.4	4	1	0	3.6	ns
prot1502	148	0	1	0	7.2	5	2	7.2	12.6	sig
prot1503	53	0	0	0	0	3	1	4.5	0	ns
prot1504	98	3	0	4	4	1	2	0	2	ns
prot1505	405	1	0	1.2	3.6	2	2	2.4	2.4	ns
prot1506	104	0	3	3.6	7.2	0	1	0	1.8	ns
prot1507	176	3	2	0	4.5	1	1	0	3	ns
prot1508	125	2	2	2	8	3	1	4	2	ns
prot1509	160	3	1	1.2	1.2	4	2	2.4	2.4	sig
prot1510	316	0	2	0	7.2	2	2	3.6	3.6	sig
prot1511	978	1	2	0	1.5	4	4	3	3	sig
prot1512	234	3	1	6	2	1	2	2	10	sig
prot1513	431	2	0	2.4	1.2	0	1	2.4	2.4	ns
prot1514	2591	3	3	1.8	0	2	3	5.4	7.2	ns
prot1515	712	3	5	4.5	7.5	4	3	9	4.5	ns
prot1516	1852	2	4	8	10	4	2	8	6	ns
prot1517	2086	2	3	3.6	6	14	12	9.6	9.6	sig
prot1518	1064	4	4	9	3.6	6	4	5.4	1.8	ns
prot1519	609	2	3	10.5	6	10	4	19.5	10.5	sig
prot1520	645	1	4	2	0	4	4	4	2	sig
prot1521	969	2	0	1.2	1.2	1	2	1.2	3.6	ns
prot1522	857	1	2	0	3.6	1	0	3.6	5.4	ns
prot1523	488	0	1	6	3	1	1	0	1.5	ns
prot1524	2821	4	2	0	6	3	3	12	6	sig
prot1525	512	2	4	7.2	4.8	2	6	3.6	6	ns
prot1526	876	9	8	1.8	1.8	3	2	1.8	9	ns
prot1527	543	4	2	1.5	4.5	6	4	4.5	6	ns
prot1528	809	3	4	2	4	3	1	10	6	ns
prot1529	1674	0	0	8.4	3.6	2	4	2.4	4.8	sig
prot1530	1191	2	1	0	1.8	1	0	3.6	0	ns
prot1531	208	7	2	6	3	1	6	3	0	ns
prot1532	437	2	7	8	6	3	3	24	24	sig
prot1533	510	1	0	4.8	2.4	0	2	0	1.2	ns
prot1534	695	6	3	0	1.8	4	3	3.6	5.4	sig
prot1535	227	2	5	7.5	0	2	1	4.5	1.5	ns
prot1536	700	3	3	4	2	1	3	4	2	ns
prot1537	218	2	3	2.4	1.2	2	2	0	6	ns
prot1538	423	4	2	9	7.2	5	2	7.2	3.6	sig
prot1539	873	2	1	10.5	3	3	2	0	3	ns
prot1540	1426	3	1	4	2	6	2	20	8	sig
prot1541	520	1	3	0	3.6	2	1	3.6	2.4	ns
prot1542	290	11	3	18	27	18	24	28.8	39.6	sig
prot1543	296	3	5	4.5	7.5	5	4	7.5	4.5	ns
prot1544	309	5	3	6	4	1	2	12	6	ns
prot1545	502	6	2	2.4	3.6	6	6	2.4	4.8	sig
prot1546	204	2	0	3.6	5.4	1	4	3.6	0	ns
prot1547	437	2	5	9	7.5	5	7	10.5	7.5	sig
prot1548	314	4	2	4	8	2	2	0	12	ns
prot1549	402	2	1	2.4	0	1	2	3.6	3.6	ns
prot1550	188	2	2	3.6	1.8	0	0	0	1.8	ns
prot1551	434	2	0	0	1.5	4	2	4.5	0	ns
prot1552	325	0	1	0	2	0	0	4	0	ns
prot1553	607	1	1	0	3.6	2	1	1.2	2.4	ns
prot1554	739	1	2	7.2	0	2	2	5.4	3.6	ns
prot1555	235	1	2	3	0	3	0	3	1.5	ns
prot1556	982	1	1	4	4	3	1	2	6	ns
prot1557	392	3	2	3.6	4.8	2	2	2.4	2.4	ns
prot1558	543	2	0	1.8	3.6	1	1	0	1.8	ns
prot1559	462	1	1	1.5	3	1	1	4.5	1.5	ns
prot1560	348	2	5	6	0	0	3	10	4	ns
prot1561	463	2	0	2.4	1.2	1	1	1.2	2.4	sig
prot1562	173	5	1	5.4	10.8	7	4	1.8	3.6	ns
prot1563	274	5	4	3	4.5	2	6	1.5	9	ns
prot1564	251	4	4	6	8	18	15	30	12	sig
prot1565	231	4	4	9.6	0	4	6	3.6	6	ns
prot1566	394	2	2	3.6	7.2	2	3	7.2	0	ns
prot1567	240	2	1	6	3	0	3	4.5	3	ns
prot1568	441	2	3	0	0	4	1	4	6	ns
prot1569	200	4	3	4.8	4.8	2	3	3.6	0	ns
prot1570	371	2	1	3.6	1.8	4	4	7.2	3.6	sig
prot1571	313	3	1	6	3	3	1	3	1.5	ns
prot1572	730	2	1	6	8	2	2	8	0	ns
prot1573	329	2	5	6	3.6	2	2	2.4	4.8	sig
prot1574	627	1	0	1.8	1.8	2	2	3.6	1.8	ns
prot1575	250	2	0	4.5	3	1	1	1.5	6	ns
prot1576	144	3	2	10	2	7	2	14	4	sig
prot1577	472	2	3	2.4	3.6	1	1	0	1.2	ns
prot1578	421	0	2	9	1.8	2	3	1.8	5.4	ns
prot1579	250	4	5	0	7.5	1	3	1.5	1.5	ns
prot1580	266	1	1	8	2	2	2	2	6	ns
prot1581	861	3	2	1.2	6	7	5	8.4	2.4	sig
prot1582	1312	0	0	9	3.6	0	3	0	1.8	ns
prot1583	493	1	6	0	6	3	2	1.5	3	ns
prot1584	1082	1	0	0	2	4	2	8	8	sig
prot1585	648	0	0	0	2.4	1	0	0	3.6	ns
prot1586	276	1	0	1.8	0	2	4	10.8	7.2	sig
prot1587	518	3	1	1.5	0	12	9	4.5	18	sig
prot1588	640	2	1	2	6	0	2	2	6	ns
prot1589	722	2	2	1.2	6	1	5	2.4	6	ns
prot1590	147	3	4	7.2	3.6	2	3	5.4	5.4	ns
prot1591	193	2	5	4.5	1.5	9	6	13.5	27	sig
prot1592	194	4	1	2	2	3	1	6	0	ns
prot1593	365	3	2	2.4	6	3	1	3.6	2.4	ns
prot1594	290	4	3	3.6	9	1	6	7.2	9	sig
prot1595	636	1	1	1.5	4.5	3	6	1.5	0	ns
prot1596	1160	2	0	4	4	4	1	0	4	ns
prot1597	641	3	4	4.8	3.6	6	15	7.2	14.4	sig
prot1598	175	1	3	3.6	0	0	3	1.8	0	ns
prot1599	318	3	2	1.5	0	3	3	4.5	1.5	ns
prot1600	424	1	2	2	2	4	1	2	0	ns
prot1601	348	1	3	0	1.2	5	4	1.2	1.2	ns
prot1602	227	3	1	7.2	3.6	0	0	0	0	ns
prot1603	427	1	1	4.5	3	1	2	4.5	3	ns
prot1604	268	1	3	4	4	1	4	2	10	ns
prot1605	357	6	0	0	2.4	2	2	2.4	2.4	sig
prot1606	174	1	0	5.4	1.8	0	1	1.8	5.4	ns
prot1607	233	5	3	1.5	4.5	3	2	0	1.5	ns
prot1608	217	0	0	2	6	0	2	0	0	ns
prot1609	980	1	2	1.2	0	0	2	1.2	2.4	ns
prot1610	263	4	0	0	1.8	2	3	5.4	3.6	sig
prot1611	169	0	0	1.5	0	1	3	1.5	1.5	ns
prot1612	178	1	1	4	8	0	0	2	2	ns
prot1613	355	1	0	0	0	0	0	1.2	1.2	ns
prot1614	604	0	1	1.8	0	2	1	1.8	3.6	ns
prot1615	149	0	1	1.5	1.5	1	1	0	0	ns
prot1616	594	1	2	4	2	2	0	0	4	ns
prot1617	257	0	1	1.2	3.6	1	1	0	0	ns
prot1618	421	1	0	1.8	0	1	1	5.4	0	ns
prot1619	712	1	4	0	1.5	4	2	6	6	sig
prot1620	423	0	1	0	0	1	1	2	2	ns
prot1621	488	0	0	3.6	0	2	0	1.2	1.2	ns
prot1622	1872	2	1	0	0	2	2	3.6	7.2	sig
prot1623	153	7	5	9	6	4	1	4.5	4.5	ns
prot1624	275	1	7	2	2	2	4	14	8	sig
prot1625	463	3	1	7.2	2.4	3	3	6	3.6	ns
prot1626	103	1	1	10.8	5.4	5	2	10.8	5.4	ns
prot1627	287	3	2	1.5	6	2	7	1.5	1.5	ns
prot1628	282	2	1	14	10	4	2	4	4	ns
prot1629	200	3	1	2.4	1.2	1	3	3.6	3.6	ns
prot1630	149	4	1	1.8	7.2	2	1	5.4	1.8	ns
prot1631	149	2	4	0	4.5	1	2	0	10.5	ns
prot1632	132	1	0	4	2	2	1	2	0	ns
prot1633	118	3	2	1.2	3.6	2	0	1.2	0	ns
prot1634	191	1	4	10.8	1.8	3	1	0	0	ns
prot1635	189	1	1	1.5	4.5	18	12	22.5	13.5	sig
prot1636	273	0	3	4	0	0	1	4	2	ns
prot1637	327	3	2	2.4	4.8	1	3	2.4	4.8	ns
prot1638	148	3	1	5.4	1.8	3	2	0	3.6	ns
prot1639	206	3	0	7.5	4.5	0	1	1.5	9	ns
prot1640	108	4	1	6	2	0	1	4	2	ns
prot1641	267	1	3	1.2	1.2	5	5	3.6	2.4	ns
prot1642	204	2	3	5.4	1.8	0	3	7.2	1.8	ns
prot1643	223	1	3	1.5	3	1	3	6	3	ns
prot1644	298	0	1	6	0	1	0	6	4	ns
prot1645	194	2	3	3.6	3.6	2	0	1.2	3.6	ns
prot1646	77	3	2	5.4	3.6	0	4	0	1.8	ns
prot1647	166	1	2	3	1.5	1	3	1.5	3	ns
prot1648	418	0	0	8	2	1	0	2	4	ns
prot1649	418	1	2	1.2	3.6	1	2	6	2.4	ns
prot1650	127	0	1	3.6	9	4	2	5.4	5.4	ns
prot1651	279	0	2	1.5	0	3	3	3	1.5	ns
prot1652	181	1	2	12	2	4	2	4	6	ns
prot1653	129	0	2	1.2	2.4	3	3	2.4	1.2	ns
prot1654	161	0	0	1.8	1.8	5	2	3.6	3.6	sig
prot1655	126	1	2	3	1.5	0	1	3	7.5	ns
prot1656	326	1	3	2	0	0	5	4	2	ns
prot1657	207	1	1	3.6	4.8	3	2	3.6	0	ns
prot1658	191	2	1	3.6	3.6	1	2	7.2	3.6	ns
prot1659	238	1	0	3	0	2	2	7.5	6	sig
prot1660	210	0	2	4	2	4	0	2	0	ns
prot1661	331	5	1	2.4	1.2	1	1	0	2.4	ns
prot1662	574	1	0	9	7.2	1	2	3.6	3.6	ns
prot1663	455	1	3	0	3	1	1	1.5	7.5	ns
prot1664	553	3	3	0	4	1	2	4	2	ns
prot1665	522	2	1	1.2	1.2	1	3	0	4.8	ns
prot1666	325	3	0	3.6	0	2	4	0	3.6	ns
prot1667	208	3	1	1.5	1.5	3	9	4.5	9	sig
prot1668	232	4	0	0	0	6	10	8	4	sig
prot1669	219	1	2	1.2	1.2	3	1	1.2	0	ns
prot1670	409	4	2	0	3.6	2	2	1.8	1.8	ns
prot1671	233	1	1	1.5	7.5	4	4	1.5	1.5	ns
prot1672	772	1	3	4	2	2	1	0	4	ns
prot1673	360	2	2	1.2	0	2	6	4.8	4.8	sig
prot1674	439	2	1	0	3.6	2	3	1.8	1.8	ns
prot1675	442	2	0	1.5	1.5	0	1	1.5	3	ns
prot1676	138	1	0	0	4	0	1	2	2	ns
prot1677	106	0	1	1.2	0	1	0	0	2.4	ns
prot1678	370	2	1	3.6	1.8	3	2	3.6	3.6	ns
prot1679	629	2	0	1.5	0	0	1	1.5	3	ns
prot1680	187	1	0	0	0	1	2	6	0	ns
prot1681	596	1	3	1.2	2.4	1	1	0	1.2	ns
prot1682	255	0	0	5.4	3.6	1	1	3.6	3.6	ns
prot1683	92	5	3	9	6	2	2	13.5	1.5	ns
prot1684	171	2	3	0	4	7	3	10	8	ns
prot1685	165	2	6	2.4	6	7	3	4.8	1.2	ns
prot1686	148	2	3	9	1.8	5	4	7.2	1.8	ns
prot1687	229	6	4	3	9	9	6	9	4.5	sig
prot1688	123	0	1	4	4	7	3	10	2	ns
prot1689	77	2	3	0	4.8	4	1	4.8	1.2	ns
prot1690	465	0	2	9	5.4	3	5	7.2	9	ns
prot1691	279	2	3	3	4.5	4	2	1.5	1.5	sig
prot1692	278	3	1	2	0	3	8	4	4	sig
prot1693	119	1	1	2.4	2.4	0	5	3.6	3.6	ns
prot1694	148	6	0	1.8	1.8	0	1	1.8	5.4	ns
prot1695	72	2	2	0	1.5	3	3	22.5	4.5	sig
prot1696	353	2	3	6	6	0	1	4	2	ns
prot1697	196	2	0	1.2	1.2	3	2	1.2	0	ns
prot1698	174	5	1	3.6	1.8	5	0	1.8	1.8	ns
prot1699	126	2	3	0	3	0	1	3	3	ns
prot1700	235	2	3	2	2	3	4	8	4	ns
prot1701	235	0	3	1.2	0	2	2	12	4.8	sig
prot1702	110	1	1	7.2	3.6	2	1	5.4	1.8	ns
prot1703	188	1	1	1.5	1.5	3	2	6	1.5	ns
prot1704	225	2	2	4	2	3	3	6	6	sig
prot1705	138	3	5	3.6	3.6	0	4	1.2	1.2	ns
prot1706	174	5	1	9	1.8	3	2	3.6	5.4	ns
prot1707	672	0	3	4.5	3	0	1	3	0	ns
prot1708	84	2	1	4	0	2	1	10	0	ns
prot1709	107	0	0	1.2	1.2	3	1	1.2	2.4	ns
prot1710	146	4	5	0	0	2	4	1.8	7.2	ns
prot1711	183	2	2	1.5	3	0	2	3	4.5	ns
prot1712	555	1	0	2	4	1	0	0	0	ns
prot1713	467	0	0	2.4	2.4	3	3	2.4	2.4	sig
prot1714	265	0	1	5.4	3.6	2	4	10.8	10.8	sig
prot1715	598	5	1	4.5	0	1	3	1.5	3	ns
prot1716	317	2	0	2	0	1	3	4	0	ns
prot1717	196	1	1	3.6	0	0	2	1.2	1.2	ns
prot1718	267	1	0	0	0	0	2	3.6	3.6	ns
prot1719	612	1	0	4.5	3	1	0	1.5	0	ns
prot1720	62	3	0	0	0	4	1	4	4	ns
prot1721	77	2	2	1.2	2.4	3	0	1.2	0	ns
prot1722	68	3	0	0	1.8	1	3	1.8	0	ns
prot1723	632	6	1	3	1.5	1	1	1.5	1.5	ns
prot1724	230	2	1	0	2	2	0	6	0	ns
prot1725	133	2	0	0	2.4	2	3	4.8	1.2	ns
prot1726	334	0	3	1.8	0	0	2	1.8	0	ns
prot1727	311	2	2	4.5	1.5	3	1	1.5	0	ns
prot1728	563	2	0	4	0	1	0	0	0	ns
prot1729	327	0	2	0	1.2	1	0	0	2.4	ns
prot1730	144	2	0	1.8	3.6	0	2	1.8	5.4	ns
prot1731	668	3	1	0	3	1	2	0	1.5	ns
prot1732	85	0	2	2	2	3	1	0	4	ns
prot1733	102	2	3	0	0	0	1	3.6	1.2	ns
prot1734	508	0	1	1.8	1.8	2	0	3.6	5.4	ns
prot1735	226	0	1	0	1.5	0	0	3	3	ns
prot1736	676	0	1	2	0	2	1	0	0	ns
prot1737	539	0	1	2.4	1.2	2	4	2.4	2.4	sig
prot1738	295	0	0	1.8	1.8	2	2	3.6	5.4	sig
prot1739	224	2	0	3	3	2	1	1.5	1.5	sig
prot1740	2292	0	2	0	2	0	0	0	0	ns
prot1741	170	5	7	3.6	4.8	7	0	6	6	ns
prot1742	134	1	3	10.8	1.8	2	3	1.8	5.4	ns
prot1743	255	0	1	3	0	0	1	1.5	0	ns
prot1744	304	4	7	10	10	2	0	12	6	ns
prot1745	237	5	2	4.8	3.6	3	1	1.2	3.6	ns
prot1746	105	4	0	0	1.8	0	3	5.4	1.8	ns
prot1747	69	2	2	0	4.5	0	3	6	1.5	ns
prot1748	247	3	2	8	0	1	2	2	10	sig
prot1749	99	6	5	2.4	2.4	0	4	6	7.2	ns
prot1750	116	3	3	7.2	1.8	1	4	9	3.6	ns
prot1751	152	1	0	4.5	1.5	1	0	3	1.5	ns
prot1752	225	0	0	2	2	2	7	4	0	ns
prot1753	147	1	3	4.8	2.4	0	3	0	3.6	ns
prot1754	125	3	1	0	1.8	1	2	1.8	3.6	ns
prot1755	90	2	3	4.5	1.5	3	1	1.5	1.5	ns
prot1756	237	4	3	4	16	0	6	2	2	ns
prot1757	66	0	2	2.4	0	3	2	0	3.6	ns
prot1758	264	2	3	5.4	3.6	2	2	3.6	7.2	sig
prot1759	137	2	1	0	0	4	3	1.5	4.5	ns
prot1760	511	2	1	0	2	2	4	4	4	sig
prot1761	141	1	1	0	0	2	1	0	1.2	ns
prot1762	280	2	1	1.8	0	6	2	10.8	3.6	sig
prot1763	302	0	2	1.5	3	1	1	1.5	1.5	ns
prot1764	74	0	0	2	2	4	2	4	4	sig
prot1765	171	0	4	2.4	1.2	2	0	1.2	1.2	ns
prot1766	95	1	0	3.6	3.6	1	0	7.2	1.8	ns
prot1767	367	4	4	7.5	1.5	3	3	1.5	1.5	ns
prot1768	144	1	1	2	0	2	5	4	10	sig
prot1769	664	2	0	2.4	2.4	2	2	3.6	3.6	sig
prot1770	179	2	2	3.6	0	2	2	9	7.2	sig
prot1771	114	1	0	0	0	2	0	1.5	6	ns
prot1772	161	0	0	4	2	3	1	0	12	ns
prot1773	205	1	1	0	3.6	2	2	2.4	4.8	sig
prot1774	305	1	1	3.6	0	6	2	7.2	3.6	sig
prot1775	416	0	0	3	1.5	0	0	1.5	0	ns
prot1776	397	2	1	0	4	0	0	2	0	ns
prot1777	224	2	0	1.2	0	1	4	3.6	1.2	ns
prot1778	314	0	0	0	3.6	2	2	3.6	5.4	ns
prot1779	174	1	0	0	3	2	1	1.5	0	ns
prot1780	416	1	3	0	6	1	0	0	0	ns
prot1781	131	1	0	2.4	1.2	1	2	0	3.6	ns
prot1782	107	5	2	5.4	1.8	0	1	0	3.6	ns
prot1783	163	2	2	0	1.5	1	0	1.5	1.5	ns
prot1784	564	1	2	4	2	3	2	4	16	sig
prot1785	208	1	2	0	1.2	2	0	1.2	1.2	ns
prot1786	135	0	1	7.2	3.6	0	1	0	3.6	ns
prot1787	3394	2	1	7.5	3	2	1	1.5	4.5	ns
prot1788	1957	1	2	4	0	3	0	4	4	ns
prot1789	1088	2	1	2.4	0	2	4	3.6	6	ns
prot1790	424	2	0	9	1.8	2	3	3.6	0	ns
prot1791	1035	4	2	1.5	3	1	2	0	1.5	ns
prot1792	926	2	2	2	2	2	2	8	8	sig
prot1793	1669	1	0	4.8	0	0	3	1.2	0	ns
prot1794	201	4	3	7.2	10.8	3	5	5.4	1.8	ns
prot1795	539	0	1	0	3	2	2	1.5	3	ns
prot1796	638	0	1	4	0	0	1	2	2	ns
prot1797	225	6	5	6	4.8	8	3	2.4	4.8	ns
prot1798	319	4	4	3.6	7.2	2	5	3.6	18	ns
prot1799	520	1	1	1.5	3	6	2	3	9	sig
prot1800	785	2	5	2	6	2	2	6	2	ns
prot1801	629	3	3	2.4	2.4	1	0	6	1.2	ns
prot1802	341	3	0	0	3.6	1	0	5.4	0	ns
prot1803	412	3	2	0	1.5	1	1	0	4.5	ns
prot1804	308	0	4	0	2	1	0	2	2	ns
prot1805	743	1	1	1.2	3.6	4	2	4.8	2.4	sig
prot1806	470	3	1	1.8	0	2	3	3.6	3.6	sig
prot1807	1140	0	2	4.5	1.5	3	1	0	3	ns
prot1808	1466	1	1	2	0	2	0	4	0	ns
prot1809	254	0	0	2.4	1.2	0	1	1.2	1.2	ns
prot1810	257	3	2	5.4	5.4	3	4	7.2	1.8	ns
prot1811	375	0	1	0	3	2	0	1.5	4.5	ns
prot1812	1882	1	0	8	4	4	0	0	2	ns
prot1813	1300	1	2	0	4.8	1	0	2.4	2.4	ns
prot1814	444	1	2	3.6	0	4	5	9	3.6	sig
prot1815	832	1	1	4.5	1.5	2	2	3	3	sig
prot1816	582	1	1	2	6	2	4	10	4	sig
prot1817	280	1	0	2.4	1.2	0	0	1.2	1.2	ns
prot1818	1244	1	2	1.8	5.4	0	0	5.4	5.4	ns
prot1819	276	0	2	0	4.5	4	1	1.5	0	ns
prot1820	623	2	2	4	4	0	2	10	0	ns
prot1821	450	1	3	0	0	0	0	2.4	0	ns
prot1822	247	1	4	1.8	1.8	2	2	3.6	3.6	sig
prot1823	387	1	1	3	1.5	1	0	1.5	0	ns
prot1824	662	0	0	2	0	0	2	2	0	ns
prot1825	743	0	0	1.2	3.6	2	0	1.2	0	ns
prot1826	874	0	0	0	0	1	1	3.6	1.8	sig
prot1827	1301	1	0	3	6	3	3	9	9	sig
prot1828	274	4	3	2	2	4	0	8	2	ns
prot1829	551	3	1	0	1.2	4	0	1.2	3.6	ns
prot1830	447	1	0	1.8	3.6	4	1	7.2	1.8	ns
prot1831	154	4	4	0	4.5	4	1	0	0	ns
prot1832	210	1	1	4	4	3	0	10	4	ns
prot1833	290	4	2	2.4	3.6	2	0	3.6	0	ns
prot1834	220	2	2	5.4	0	4	4	3.6	3.6	sig
prot1835	184	3	3	3	1.5	3	2	7.5	4.5	ns
prot1836	168	2	4	4	2	2	1	0	4	ns
prot1837	102	3	0	0	8.4	0	0	1.2	3.6	ns
prot1838	327	4	1	1.8	1.8	2	2	3.6	3.6	sig
prot1839	962	0	2	0	0	2	3	3	4.5	ns
prot1840	556	1	1	4	4	3	2	2	2	ns
prot1841	374	3	0	2.4	3.6	1	3	3.6	3.6	ns
prot1842	728	0	2	3.6	1.8	1	2	3.6	0	ns
prot1843	243	2	1	3	1.5	1	1	3	4.5	ns
prot1844	127	2	1	4	2	10	4	4	4	sig
prot1845	519	0	2	1.2	3.6	2	1	1.2	3.6	ns
prot1846	492	1	1	3.6	1.8	0	1	3.6	0	ns
prot1847	233	0	2	1.5	0	0	3	1.5	0	ns
prot1848	287	2	3	0	0	1	1	8	6	ns
prot1849	337	0	2	1.2	2.4	2	1	1.2	1.2	ns
prot1850	404	0	0	0	1.8	3	6	5.4	5.4	sig
prot1851	3175	1	1	1.5	3	3	6	4.5	4.5	sig
prot1852	243	0	2	2	0	2	0	0	0	ns
prot1853	275	2	0	1.2	0	0	2	0	0	ns
prot1854	648	2	3	7.2	3.6	2	2	1.8	5.4	ns
prot1855	172	1	0	3	1.5	4	2	3	4.5	sig
prot1856	283	4	5	4	8	3	2	2	4	ns
prot1857	159	2	2	2.4	2.4	0	4	4.8	1.2	ns
prot1858	372	4	2	5.4	7.2	2	2	5.4	3.6	ns
prot1859	174	1	2	4.5	3	2	0	0	1.5	ns
prot1860	182	3	2	4	0	0	1	2	4	ns
prot1861	251	2	0	1.2	2.4	2	4	2.4	2.4	sig
prot1862	1009	3	3	3.6	5.4	2	3	7.2	10.8	ns
prot1863	233	0	3	1.5	4.5	2	0	0	0	ns
prot1864	158	3	1	2	8	4	1	8	6	ns
prot1865	200	2	1	0	0	1	3	2.4	1.2	ns
prot1866	292	3	3	3.6	1.8	1	1	5.4	3.6	ns
prot1867	399	1	1	1.5	1.5	2	0	0	1.5	ns
prot1868	229	3	2	0	6	0	0	2	4	ns
prot1869	228	1	1	1.2	1.2	3	1	2.4	1.2	ns
prot1870	445	2	3	3.6	5.4	2	5	3.6	9	sig
prot1871	334	0	2	0	1.5	1	3	4.5	0	ns
prot1872	848	2	0	6	2	0	1	4	16	ns
prot1873	151	1	3	3.6	4.8	1	1	2.4	1.2	ns
prot1874	1410	1	1	1.8	3.6	2	0	5.4	3.6	ns
prot1875	164	1	4	6	6	1	2	3	0	ns
prot1876	114	1	4	8	0	1	2	4	2	ns
prot1877	262	1	0	2.4	1.2	0	0	0	3.6	ns
prot1878	174	0	2	0	1.8	0	4	0	0	ns
prot1879	987	4	2	0	0	2	1	3	1.5	ns
prot1880	170	1	1	4	2	3	1	4	6	ns
prot1881	399	4	1	1.2	0	2	3	0	3.6	ns
prot1882	504	3	2	1.8	3.6	0	2	5.4	1.8	ns
prot1883	359	2	2	4.5	1.5	3	2	6	3	ns
prot1884	85	0	0	4	2	1	1	2	2	ns
prot1885	186	0	0	1.2	0	3	3	3.6	3.6	sig
prot1886	231	4	2	1.8	0	0	3	0	5.4	ns
prot1887	161	1	1	0	0	4	0	1.5	0	ns
prot1888	296	1	2	4	0	3	0	0	6	ns
prot1889	362	3	2	1.2	1.2	6	2	2.4	7.2	sig
prot1890	492	2	1	3.6	1.8	0	1	3.6	5.4	ns
prot1891	240	0	0	1.5	1.5	2	2	3	3	sig
prot1892	587	0	0	2	2	2	1	2	2	ns
prot1893	523	1	1	0	0	1	1	0	0	ns
prot1894	979	1	0	0	1.8	0	2	1.8	1.8	ns
prot1895	2381	0	1	4.5	1.5	0	0	0	1.5	ns
prot1896	246	1	2	2	0	1	1	2	2	ns
prot1897	309	1	0	1.2	1.2	0	1	1.2	3.6	ns
prot1898	214	2	2	3.6	1.8	1	2	0	0	ns
prot1899	659	0	1	0	4.5	2	2	3	3	sig
prot1900	185	1	0	2	4	2	2	2	2	ns
prot1901	201	1	1	2.4	1.2	2	1	0	2.4	ns
prot1902	464	1	2	1.8	1.8	1	0	0	0	ns
prot1903	298	2	1	0	1.5	2	4	0	0	ns
prot1904	502	2	0	4	0	1	2	2	2	sig
prot1905	295	2	1	1.2	1.2	1	1	1.2	1.2	ns
prot1906	1921	4	2	1.8	1.8	1	2	3.6	1.8	ns
prot1907	900	0	2	1.5	1.5	1	2	3	1.5	ns
prot1908	1567	1	2	0	2	0	4	2	0	ns
prot1909	659	2	0	2.4	0	1	3	1.2	3.6	ns
prot1910	909	2	0	1.8	5.4	3	0	3.6	0	ns
prot1911	193	0	1	0	3	1	1	3	0	ns
prot1912	431	0	1	2	2	0	1	0	2	ns
prot1913	118	0	0	0	2.4	1	1	0	0	ns
prot1914	229	2	1	0	1.8	0	4	9	7.2	ns
prot1915	232	4	0	4.5	1.5	1	3	0	3	ns
prot1916	267	3	3	4	4	2	2	4	2	ns
prot1917	266	0	0	2.4	3.6	1	2	2.4	1.2	ns
prot1918	183	1	1	0	5.4	2	1	0	5.4	ns
prot1919	909	4	2	3	4.5	0	2	4.5	0	ns
prot1920	219	0	4	0	4	2	1	8	4	ns
prot1921	141	3	5	4.8	3.6	1	0	2.4	2.4	ns
prot1922	154	2	2	7.2	5.4	2	1	5.4	1.8	ns
prot1923	243	1	1	1.5	4.5	1	1	0	4.5	ns
prot1924	135	4	1	2	6	1	1	4	4	ns
prot1925	315	0	2	0	1.2	0	2	3.6	1.2	ns
prot1926	517	1	0	1.8	1.8	2	0	1.8	3.6	ns
prot1927	127	3	1	1.5	0	0	1	1.5	0	ns
prot1928	439	4	1	6	2	0	1	2	2	ns
prot1929	398	1	2	2.4	1.2	1	0	0	0	ns
prot1930	462	0	1	0	0	0	0	3.6	3.6	ns
prot1931	202	1	1	4.5	1.5	3	4	4.5	12	sig
prot1932	114	2	3	0	0	2	0	4	2	ns
prot1933	137	1	0	1.2	2.4	1	0	1.2	2.4	ns
prot1934	124	1	0	0	3.6	2	1	1.8	1.8	ns
prot1935	641	2	0	1.5	1.5	3	0	3	0	ns
prot1936	415	3	3	4	2	2	0	4	2	ns
prot1937	448	0	1	3.6	1.2	8	2	2.4	4.8	sig
prot1938	572	3	0	0	1.8	4	2	0	0	ns
prot1939	819	0	0	1.5	0	1	0	0	1.5	ns
prot1940	365	0	0	0	0	4	2	4	4	sig
prot1941	600	1	0	6	0	0	2	0	0	ns
prot1942	692	1	1	0	5.4	3	0	3.6	0	ns
prot1943	244	3	0	1.5	0	0	2	0	0	ns
prot1944	203	1	3	8	4	0	0	2	2	ns
prot1945	383	1	3	3.6	1.2	2	2	7.2	2.4	sig
prot1946	208	1	0	3.6	1.8	1	2	1.8	3.6	ns
prot1947	292	2	0	3	0	2	2	6	3	sig
prot1948	288	1	3	2	6	2	1	4	2	ns
prot1949	111	1	0	1.2	1.2	1	1	1.2	2.4	ns
prot1950	309	0	1	5.4	0	2	0	0	1.8	ns
prot1951	555	2	0	0	0	2	0	4.5	1.5	ns
prot1952	719	4	1	4	4	0	3	0	0	ns
prot1953	548	0	0	0	0	1	1	1.2	2.4	ns
prot1954	209	2	1	3.6	1.8	0	0	3.6	0	ns
prot1955	561	1	1	3	4.5	2	3	0	3	ns
prot1956	575	0	1	2	4	1	0	2	2	ns
prot1957	193	2	5	3.6	1.2	4	0	1.2	3.6	ns
prot1958	476	1	0	1.8	0	1	0	0	3.6	ns
prot1959	426	0	0	0	4.5	0	1	0	0	ns
prot1960	210	2	4	2	4	1	2	4	0	ns
prot1961	167	1	1	2.4	1.2	0	2	0	0	ns
prot1962	255	2	1	5.4	0	3	0	1.8	1.8	ns
prot1963	259	0	0	1.5	1.5	0	0	1.5	1.5	ns
prot1964	828	1	2	2	2	3	3	6	0	ns
prot1965	491	1	1	1.2	1.2	1	1	1.2	1.2	sig
prot1966	116	0	0	0	1.8	1	0	1.8	3.6	ns
prot1967	392	0	0	1.5	0	3	1	1.5	0	ns
prot1968	278	0	0	2	2	3	3	6	6	sig
prot1969	275	1	2	3.6	1.2	0	1	1.2	0	ns
prot1970	542	1	1	1.8	0	0	0	0	0	ns
prot1971	303	0	1	0	0	0	2	0	3	ns
prot1972	206	0	2	4	6	1	1	0	4	ns
prot1973	575	1	2	0	1.2	0	0	0	0	ns
prot1974	882	2	0	1.8	0	2	2	3.6	3.6	sig
prot1975	503	2	0	0	3	0	2	1.5	0	ns
prot1976	350	0	1	0	4	0	0	0	2	ns
prot1977	277	1	0	0	1.2	0	2	1.2	0	ns
prot1978	251	2	1	0	1.8	1	1	0	3.6	ns
prot1979	223	2	2	0	0	2	0	0	0	ns
prot1980	109	1	3	8	6	1	2	8	6	ns
prot1981	1093	4	2	2.4	0	5	2	3.6	2.4	ns
prot1982	123	2	2	1.8	3.6	0	1	3.6	3.6	ns
prot1983	160	1	0	3	0	1	2	1.5	0	ns
prot1984	160	1	1	6	2	0	3	2	4	ns
prot1985	433	3	1	2.4	1.2	4	2	2.4	2.4	sig
prot1986	214	1	1	0	1.8	1	3	5.4	1.8	ns
prot1987	114	4	2	1.5	3	2	2	3	7.5	sig
prot1988	178	0	2	6	4	1	2	0	6	ns
prot1989	248	1	3	2.4	1.2	2	2	2.4	2.4	sig
prot1990	49	4	2	1.8	1.8	3	1	1.8	9	ns
prot1991	86	0	5	4.5	3	0	1	4.5	3	ns
prot1992	335	1	2	6	0	0	2	2	6	ns
prot1993	171	3	1	1.2	0	0	2	7.2	4.8	ns
prot1994	214	2	1	1.8	1.8	1	3	1.8	5.4	ns
prot1995	108	0	0	1.5	3	0	0	1.5	0	ns
prot1996	115	0	1	2	0	1	1	2	0	ns
prot1997	96	0	0	0	3.6	1	1	2.4	2.4	ns
prot1998	82	0	1	0	0	0	1	0	3.6	ns
prot1999	365	1	1	3	3	0	3	1.5	3	ns
[truncated: 1,549 more rows]
