# Supplementary material for: Protein complex-based analysis is resistant to the obfuscating consequences of batch effects --- a case study in clinical proteomics
Source: BMC Genomics. 2017 Mar 14;18(Suppl 2):142. doi: 10.1186/s12864-017-3490-3 (PMC5374662; doi:10.1186/s12864-017-3490-3)
Supplement: Supplementary file 2 — Simulated data D2.2H. (ZIP 3730 kb) [file 12864_2017_3490_MOESM2_ESM.zip › D2.2.349.txt]

protLen	X0	X0.1	X0.2	X0.3	X1	X1.1	X1.2	X1.3	sig
prot1	1338	896	881	1544.4	1558.8	920	885	1569.6	1596.6	ns
prot2	2199	27	37	46	48	30	34	106	64	sig
prot3	1538	32	41	37.2	37.2	26	28	38.4	45.6	ns
prot4	2319	22	20	57	81	16	21	72	51	ns
prot5	1392	46	48	77.4	70.2	53	54	84.6	64.8	ns
prot6	1985	29	26	56	68	36	24	64	58	ns
prot7	1262	48	57	57.6	64.8	48	53	52.8	67.2	ns
prot8	3862	15	13	48	51	18	29	54	57	sig
prot9	1295	37	43	81	73.8	41	55	79.2	99	ns
prot10	4287	12	9	14	28	12	14	20	18	ns
prot11	1277	38	36	45.6	49.2	53	45	60	54	ns
prot12	3587	7	10	27	9	13	6	18	18	ns
prot13	774	86	67	127.8	127.8	60	73	131.4	109.8	ns
prot14	1960	6	6	8	8	5	11	16	10	ns
prot15	858	78	58	85.2	79.2	53	64	68.4	76.8	ns
prot16	693	85	60	225	231	77	90	288	231	ns
prot17	748	62	49	118.8	133.2	64	46	93.6	104.4	ns
prot18	875	44	26	96	106	48	45	88	60	ns
prot19	1755	16	7	16.8	18	8	19	16.8	16.8	ns
prot20	839	45	34	138	102	52	58	270	147	sig
prot21	857	28	31	41.4	52.2	30	18	52.2	70.2	ns
prot22	1248	27	22	54	64	29	38	56	56	ns
prot23	1308	27	16	16.8	22.8	14	22	18	12	ns
prot24	1260	13	13	63	60	12	19	60	57	ns
prot25	1487	5	10	9	9	11	9	5.4	19.8	ns
prot26	477	105	84	156	106	111	159	232	308	sig
prot27	1324	30	23	39.6	38.4	12	21	30	21.6	ns
prot28	997	15	24	60	63	19	13	42	60	ns
prot29	623	117	111	212.4	194.4	114	109	217.8	171	ns
prot30	657	106	103	244	222	92	110	178	222	ns
prot31	1735	6	10	10.8	15.6	13	16	15.6	21.6	ns
prot32	904	11	18	30	36	13	10	24	39	ns
prot33	446	219	185	360	354.6	188	214	356.4	365.4	ns
prot34	262	182	177	350	338	194	220	386	360	ns
prot35	682	103	101	129.6	152.4	96	121	133.2	104.4	ns
prot36	742	59	46	141	165	61	48	165	183	ns
prot37	630	38	42	64.8	55.8	34	42	79.2	64.8	ns
prot38	672	25	31	78	68	33	31	66	66	ns
prot39	1056	34	37	32.4	38.4	26	24	43.2	32.4	ns
prot40	1098	24	14	69	51	22	16	63	78	ns
prot41	1192	10	14	25.2	23.4	16	10	30.6	30.6	sig
prot42	1888	7	8	28	18	18	7	24	18	ns
prot43	500	152	158	198	180	153	163	175.2	210	ns
prot44	610	61	53	126	180	51	64	186	180	ns
prot45	543	35	29	81	64.8	31	41	84.6	64.8	ns
prot46	685	35	36	74	66	30	24	52	52	ns
prot47	546	30	28	46.8	28.8	46	24	40.8	48	sig
prot48	1311	14	12	27	48	8	26	78	54	sig
prot49	1047	11	5	21.6	16.2	13	15	16.2	25.2	ns
prot50	491	133	152	260	314	130	158	272	268	ns
prot51	654	72	76	85.2	85.2	166	140	117.6	177.6	sig
prot52	639	63	51	189	168	50	62	201	210	ns
prot53	740	51	61	86.4	97.2	50	48	97.2	93.6	ns
prot54	1143	17	16	34	36	39	81	72	90	sig
prot55	966	12	23	25.2	13.2	19	19	19.2	25.2	ns
prot56	1042	9	17	42	42	14	12	36	36	ns
prot57	2166	6	8	7.2	12.6	14	6	18	10.8	sig
prot58	443	33	36	70	52	50	50	140	136	sig
prot59	589	23	24	44.4	36	26	29	24	31.2	ns
prot60	740	20	16	78	72	23	26	54	51	ns
prot61	532	17	17	34.2	25.2	54	66	102.6	124.2	sig
prot62	740	11	5	20	18	11	9	20	20	ns
prot63	727	6	8	10.8	7.2	32	14	33.6	31.2	sig
prot64	1585	8	5	27	15	6	3	27	15	ns
prot65	479	221	227	378	387	235	233	412.2	396	ns
prot66	364	149	159	290	342	150	175	308	342	ns
prot67	433	130	157	176.4	192	168	160	169.2	184.8	ns
prot68	346	158	165	456	447	131	165	423	408	ns
prot69	545	100	93	163.8	133.2	91	110	185.4	192.6	ns
prot70	472	61	66	172	136	74	73	142	158	ns
prot71	478	45	56	67.2	49.2	55	53	61.2	64.8	ns
prot72	413	37	50	159	135	150	132	396	477	sig
prot73	496	41	40	48.6	68.4	45	39	75.6	75.6	ns
prot74	630	38	25	42	76	29	34	56	56	ns
prot75	544	36	28	31.2	24	27	24	28.8	24	ns
prot76	880	15	15	30	24	22	15	54	60	sig
prot77	684	18	12	21.6	16.2	10	7	25.2	19.8	ns
prot78	988	7	11	28	28	9	8	18	28	ns
prot79	430	65	60	81.6	90	60	56	87.6	78	ns
prot80	707	21	31	87	96	58	76	204	204	sig
prot81	418	31	28	34.2	48.6	16	32	41.4	36	ns
prot82	820	15	10	30	26	20	15	24	34	ns
prot83	1450	7	8	15.6	15.6	8	8	14.4	14.4	ns
prot84	500	80	74	210	240	170	152	492	420	sig
prot85	451	65	55	88.2	115.2	59	58	138.6	95.4	ns
prot86	757	16	16	66	54	30	31	66	34	ns
prot87	539	19	30	25.2	21.6	38	14	27.6	30	ns
prot88	455	20	15	36	60	17	17	33	66	ns
prot89	646	19	19	39.6	23.4	12	13	32.4	30.6	ns
prot90	533	13	12	24	12	9	11	18	12	ns
prot91	1101	6	7	7.2	9.6	5	5	3.6	6	ns
prot92	375	166	171	546	540	173	176	519	465	ns
prot93	477	120	107	163.8	181.8	118	119	174.6	201.6	ns
prot94	440	74	80	150	154	81	70	124	120	ns
prot95	445	58	85	78	70.8	74	65	78	85.2	ns
prot96	373	51	52	138	126	81	81	276	204	sig
prot97	606	27	46	64.8	68.4	99	96	156.6	162	sig
prot98	343	33	26	50	50	16	22	44	56	ns
prot99	403	12	18	32.4	33.6	54	57	90	86.4	sig
prot100	591	21	27	57	45	24	33	66	63	sig
prot101	641	18	7	18	19.8	15	14	18	14.4	ns
prot102	583	12	10	46	26	15	18	84	108	sig
prot103	544	7	11	10.8	19.2	20	22	26.4	19.2	sig
prot104	2137	5	4	21	15	10	4	15	36	ns
prot105	375	41	46	73.8	91.8	38	36	70.2	102.6	ns
prot106	454	59	42	100	84	53	46	74	88	sig
prot107	472	36	46	52.8	40.8	30	26	49.2	55.2	ns
prot108	517	50	29	120	102	28	27	81	102	ns
prot109	464	18	22	45	59.4	20	27	54	45	ns
prot110	637	17	19	46	32	20	14	40	46	ns
prot111	423	18	32	20.4	21.6	27	19	26.4	26.4	ns
prot112	414	7	15	39	39	15	15	36	45	ns
prot113	898	17	16	25.2	23.4	19	16	30.6	34.2	ns
prot114	498	14	10	20	28	18	9	22	20	ns
prot115	580	11	21	19.2	18	18	13	16.8	16.8	ns
prot116	448	8	11	33	21	13	13	18	21	ns
prot117	569	5	7	23.4	7.2	10	3	23.4	16.2	ns
prot118	1032	4	5	10	10	14	18	32	16	sig
prot119	357	99	102	126	122.4	160	186	232.8	232.8	sig
prot120	231	51	71	222	204	53	59	174	198	ns
prot121	372	50	36	108	95.4	49	57	91.8	90	ns
prot122	375	43	50	86	78	43	39	86	58	ns
prot123	507	43	40	52.8	39.6	38	49	38.4	51.6	ns
prot124	411	28	30	114	84	34	28	117	105	ns
prot125	374	19	12	34.2	34.2	19	17	48.6	32.4	ns
prot126	827	16	16	26	32	12	11	28	40	ns
prot127	774	9	8	16.8	9.6	13	7	18	19.2	ns
prot128	576	7	11	36	15	11	5	30	36	ns
prot129	413	12	14	21.6	39.6	24	20	28.8	39.6	sig
prot130	569	9	5	14	28	9	3	22	18	ns
prot131	590	8	7	9.6	10.8	14	9	8.4	9.6	ns
prot132	774	8	8	33	39	8	12	42	39	sig
prot133	1023	7	7	9	16.2	5	9	28.8	10.8	ns
prot134	803	4	3	12	6	11	5	26	10	sig
prot135	242	56	55	81.6	66	60	49	63.6	80.4	ns
prot136	439	59	56	189	147	60	52	129	150	ns
prot137	318	53	56	81	79.2	46	47	91.8	90	ns
prot138	278	65	48	108	118	63	45	92	76	ns
prot139	309	48	45	49.2	46.8	47	44	49.2	50.4	ns
prot140	568	34	33	111	90	50	31	84	102	ns
prot141	316	25	41	61.2	72	37	25	57.6	55.8	ns
prot142	283	23	38	56	56	37	34	110	64	sig
prot143	608	30	20	22.8	37.2	34	30	33.6	50.4	sig
prot144	673	17	19	48	66	20	13	69	72	ns
prot145	414	16	17	30.6	32.4	15	19	30.6	16.2	ns
prot146	707	22	15	32	32	25	15	38	44	ns
prot147	406	15	19	15.6	15.6	14	12	16.8	20.4	ns
prot148	510	13	15	42	51	18	36	135	126	sig
prot149	500	9	11	25.2	18	19	21	16.2	36	ns
prot150	350	13	6	16	36	17	11	20	14	sig
prot151	683	11	15	18	10.8	12	17	12	18	ns
prot152	569	12	12	24	27	7	11	24	33	ns
prot153	450	10	7	28.8	16.2	10	15	25.2	16.2	ns
prot154	399	7	13	22	28	21	39	54	84	sig
prot155	713	8	5	9.6	10.8	6	13	14.4	8.4	ns
prot156	564	11	13	39	24	9	8	30	39	ns
prot157	1149	8	12	12.6	19.8	12	10	7.2	10.8	ns
prot158	721	1	5	12	10	6	21	36	60	sig
prot159	260	189	182	246	235.2	204	165	246	226.8	ns
prot160	372	136	146	450	456	148	119	339	423	ns
prot161	297	89	95	144	171	84	78	158.4	145.8	ns
prot162	276	44	44	116	104	50	56	114	88	ns
prot163	480	30	41	39.6	30	31	27	34.8	44.4	ns
prot164	299	30	26	99	93	30	33	90	75	ns
prot165	317	26	31	55.8	64.8	27	28	45	39.6	ns
prot166	437	20	25	76	34	38	56	92	84	sig
prot167	537	14	14	21.6	32.4	23	26	20.4	28.8	ns
prot168	228	17	23	63	63	23	23	72	45	ns
prot169	289	23	21	41.4	27	18	20	28.8	16.2	ns
prot170	341	12	17	32	44	20	17	44	32	ns
prot171	445	21	15	18	19.2	16	16	15.6	27.6	ns
prot172	458	16	21	42	24	17	13	51	24	ns
prot173	450	10	11	21.6	16.2	12	16	28.8	14.4	ns
prot174	588	9	8	40	34	20	24	22	28	sig
prot175	761	24	11	20.4	12	22	14	14.4	3.6	ns
prot176	519	10	13	48	24	15	12	48	60	sig
prot177	1216	13	13	23.4	12.6	13	7	23.4	10.8	ns
prot178	605	13	10	12	24	10	12	32	12	ns
prot179	748	3	8	12	9.6	9	9	13.2	15.6	ns
prot180	460	8	13	51	18	3	5	27	39	ns
prot181	645	8	9	14.4	7.2	14	16	32.4	18	sig
prot182	528	7	9	18	12	4	4	16	6	ns
prot183	958	6	10	9.6	3.6	7	4	4.8	6	sig
prot184	4213	0	2	9	9	6	4	6	12	sig
prot185	1921	0	4	12.6	1.8	6	6	3.6	10.8	ns
prot186	333	129	134	276	310	164	170	356	314	sig
prot187	229	98	93	128.4	112.8	312	369	374.4	370.8	sig
prot188	413	51	47	141	114	31	45	117	156	ns
prot189	437	43	39	88.2	95.4	45	39	61.2	45	ns
prot190	459	27	36	72	88	40	26	52	48	ns
prot191	170	19	33	31.2	28.8	32	33	40.8	39.6	ns
prot192	200	36	38	120	105	24	48	111	72	ns
prot193	396	33	36	64.8	52.2	27	32	63	57.6	ns
prot194	219	12	25	34	40	31	15	44	48	ns
prot195	509	25	24	25.2	31.2	16	17	19.2	25.2	ns
prot196	255	27	15	42	66	13	26	60	87	sig
prot197	343	13	15	21.6	30.6	21	8	19.8	36	ns
prot198	453	19	16	44	34	41	38	40	72	sig
prot199	418	11	18	13.2	20.4	26	27	31.2	21.6	sig
prot200	506	9	10	63	48	9	16	30	42	ns
prot201	545	11	14	25.2	28.8	10	18	14.4	37.8	ns
prot202	406	16	7	36	24	11	5	20	26	ns
prot203	586	14	10	9.6	15.6	13	16	13.2	20.4	ns
prot204	570	9	17	27	33	15	15	18	18	ns
prot205	868	11	10	18	14.4	9	7	23.4	27	ns
prot206	508	3	8	14	20	10	8	18	8	ns
prot207	715	9	12	9.6	4.8	12	6	12	9.6	ns
prot208	622	6	4	21	30	8	7	27	24	ns
prot209	463	6	8	9	12.6	5	6	18	18	ns
prot210	756	4	8	16	24	3	4	10	14	ns
prot211	520	6	4	6	4.8	16	11	13.2	21.6	sig
prot212	858	6	1	6	27	2	4	12	12	ns
prot213	463	6	4	10.8	5.4	4	2	12.6	12.6	sig
prot214	248	78	91	170	156	77	96	166	160	ns
prot215	386	51	46	72	56.4	56	53	72	82.8	ns
prot216	252	48	41	132	123	44	47	162	126	ns
prot217	271	46	49	86.4	70.2	61	42	86.4	77.4	ns
prot218	367	61	46	96	58	92	76	166	148	sig
prot219	335	25	46	48	52.8	48	45	54	46.8	ns
prot220	600	39	39	99	117	37	34	117	78	ns
prot221	232	47	36	57.6	95.4	36	33	61.2	68.4	ns
prot222	273	35	35	76	78	105	84	252	246	sig
prot223	243	43	35	31.2	37.2	56	56	51.6	64.8	sig
prot224	223	18	30	48	93	40	30	66	81	ns
prot225	250	32	22	54	48.6	50	54	111.6	133.2	sig
prot226	223	35	28	52	54	24	20	56	42	ns
prot227	289	35	30	32.4	30	21	28	25.2	32.4	ns
prot228	378	17	26	48	90	23	23	54	51	ns
prot229	410	17	18	36	28.8	11	19	37.8	41.4	ns
prot230	389	18	23	28	40	16	29	56	56	sig
prot231	610	24	16	22.8	19.2	18	15	19.2	22.8	ns
prot232	243	13	18	36	51	12	10	39	48	ns
prot233	397	13	15	28.8	32.4	10	19	27	19.8	ns
prot234	229	9	11	18	28	11	10	16	28	ns
prot235	321	13	7	19.2	14.4	11	16	18	18	ns
prot236	447	14	7	24	51	3	12	36	15	ns
prot237	272	13	18	12.6	9	13	11	16.2	23.4	ns
prot238	645	10	10	16	20	16	9	30	22	ns
prot239	709	13	7	8.4	6	7	8	3.6	6	ns
prot240	513	9	3	36	30	11	7	33	33	ns
prot241	314	14	7	12.6	21.6	8	6	12.6	12.6	ns
prot242	388	4	7	20	10	8	9	6	14	ns
prot243	956	4	4	4.8	3.6	6	15	14.4	18	sig
prot244	128	237	231	675	762	240	234	627	666	ns
prot245	197	72	69	142.2	117	60	69	127.8	118.8	ns
prot246	334	62	57	150	150	69	59	150	136	ns
prot247	175	42	59	50.4	69.6	147	150	205.2	165.6	sig
prot248	162	58	56	171	192	51	59	174	225	ns
prot249	305	29	30	64.8	48.6	38	34	63	54	ns
prot250	312	42	37	74	102	40	41	72	80	ns
prot251	300	35	35	33.6	43.2	47	37	33.6	39.6	ns
prot252	127	28	25	117	111	40	34	129	93	ns
prot253	191	31	33	57.6	41.4	129	126	172.8	178.2	sig
prot254	211	25	32	80	58	33	40	52	70	ns
prot255	199	43	40	38.4	39.6	34	39	26.4	42	ns
prot256	266	32	20	117	111	24	23	120	102	ns
prot257	322	27	18	61.2	46.8	24	21	32.4	45	ns
prot258	313	17	32	44	44	26	23	64	84	ns
prot259	286	25	14	28.8	15.6	15	18	20.4	25.2	ns
prot260	265	15	14	36	39	20	26	60	66	sig
prot261	466	16	24	27	18	19	23	41.4	36	ns
prot262	455	15	18	20	42	14	23	36	46	ns
prot263	185	16	24	22.8	15.6	20	20	28.8	12	ns
prot264	209	10	22	69	81	18	14	48	48	ns
prot265	433	11	15	27	23.4	12	16	27	30.6	ns
prot266	247	17	7	24	26	25	20	80	40	sig
prot267	331	15	12	12	16.8	16	12	19.2	18	ns
prot268	452	10	6	33	48	11	8	39	39	ns
prot269	348	16	9	14.4	30.6	11	14	28.8	21.6	ns
prot270	533	8	11	16	16	8	5	22	14	ns
prot271	342	10	11	9.6	9.6	11	11	13.2	13.2	ns
prot272	229	18	5	36	18	8	13	27	27	ns
prot273	581	7	10	25.2	27	10	14	9	27	ns
prot274	389	9	11	20	12	11	11	16	12	ns
prot275	368	8	9	7.2	3.6	11	9	15.6	15.6	sig
prot276	350	8	11	36	39	13	8	18	21	ns
prot277	502	1	9	18	10.8	8	11	9	10.8	ns
prot278	588	3	7	16	14	10	10	12	12	ns
prot279	404	10	14	12	7.2	10	14	9.6	16.8	sig
prot280	281	8	9	12	18	5	2	12	15	ns
prot281	475	5	13	27	9	4	2	12.6	10.8	ns
prot282	264	5	4	14	10	16	8	24	4	sig
prot283	428	6	11	4.8	8.4	5	5	7.2	10.8	ns
prot284	605	4	2	21	30	2	9	12	12	ns
prot285	546	6	9	10.8	10.8	4	10	5.4	28.8	ns
prot286	393	3	8	14	8	4	2	8	12	ns
prot287	651	9	6	4.8	7.2	3	3	7.2	9.6	ns
prot288	386	7	1	6	3	6	4	15	18	ns
prot289	127	206	226	372.6	343.8	193	204	360	345.6	ns
prot290	307	150	140	272	350	141	143	238	300	ns
prot291	151	79	81	80.4	82.8	62	59	98.4	90	ns
prot292	246	31	35	102	99	21	49	129	105	ns
prot293	201	31	32	55.8	59.4	34	40	75.6	37.8	ns
prot294	295	32	31	88	68	36	30	90	42	ns
prot295	377	28	25	32.4	28.8	45	36	39.6	61.2	sig
prot296	232	35	28	93	93	28	29	87	111	ns
prot297	333	20	24	41.4	45	35	22	70.2	68.4	ns
prot298	276	29	29	50	64	22	20	42	62	ns
prot299	225	22	22	37.2	44.4	29	26	27.6	24	ns
prot300	152	29	22	51	48	25	26	36	78	ns
prot301	268	28	20	48.6	46.8	22	18	30.6	39.6	ns
prot302	261	23	29	52	54	15	27	42	38	ns
prot303	234	20	16	33.6	22.8	38	42	43.2	64.8	sig
prot304	203	20	18	60	42	18	17	75	48	ns
prot305	277	17	20	25.2	30.6	22	34	50.4	54	sig
prot306	224	26	17	50	40	24	19	34	50	ns
prot307	260	12	31	18	13.2	38	22	21.6	31.2	sig
prot308	278	20	16	66	57	15	19	24	69	ns
prot309	420	16	14	25.2	12.6	25	14	23.4	23.4	ns
prot310	424	16	8	16	52	13	10	34	28	ns
prot311	219	13	11	18	21.6	14	14	12	22.8	ns
prot312	277	16	7	45	30	17	19	57	57	sig
prot313	279	8	8	9	16.2	8	4	19.8	14.4	ns
prot314	558	13	13	40	36	12	16	30	30	ns
prot315	822	7	14	3.6	15.6	5	10	4.8	13.2	ns
prot316	423	19	12	27	45	7	12	33	36	ns
prot317	301	9	9	21.6	10.8	8	7	7.2	23.4	ns
prot318	477	7	9	28	12	10	10	18	16	sig
prot319	354	9	10	3.6	20.4	10	12	8.4	9.6	ns
prot320	538	5	10	15	36	10	7	18	21	ns
prot321	330	7	1	19.8	21.6	5	13	12.6	19.8	ns
prot322	345	5	7	12	18	14	1	32	14	sig
prot323	290	12	8	9.6	8.4	8	7	12	14.4	ns
prot324	587	11	6	12	21	9	6	24	18	ns
prot325	416	5	6	18	9	12	6	10.8	18	ns
prot326	806	7	13	16	24	16	11	16	26	sig
prot327	243	8	14	9.6	14.4	7	9	9.6	16.8	ns
prot328	674	8	11	27	24	8	16	12	12	sig
prot329	297	7	8	16.2	19.8	8	5	16.2	19.8	ns
prot330	558	6	6	12	12	8	7	14	10	ns
prot331	340	4	3	8.4	4.8	6	4	6	3.6	ns
prot332	546	3	6	9	33	4	12	42	3	ns
prot333	193	7	4	12.6	9	9	5	5.4	14.4	ns
prot334	641	5	3	14	14	3	3	0	12	ns
prot335	452	9	4	7.2	3.6	6	14	14.4	7.2	sig
prot336	481	6	5	24	12	3	3	3	12	ns
prot337	355	6	5	9	9	3	8	9	16.2	ns
prot338	530	5	4	2	16	3	3	14	14	ns
prot339	374	3	2	6	8.4	6	4	7.2	2.4	ns
prot340	253	3	5	12	15	4	1	12	15	ns
prot341	442	7	3	9	10.8	6	2	3.6	7.2	ns
prot342	861	8	5	6	6	5	6	20	0	ns
prot343	413	2	11	4.8	3.6	5	7	4.8	2.4	ns
prot344	648	2	5	12	15	2	1	6	12	ns
prot345	719	2	3	5.4	7.2	7	5	10.8	10.8	ns
prot346	786	4	5	8	6	1	3	8	14	ns
prot347	596	5	5	4.8	2.4	5	2	4.8	3.6	ns
prot348	777	4	6	9	15	3	3	15	15	ns
prot349	798	4	1	1.8	5.4	1	4	5.4	7.2	ns
prot350	141	219	224	460	420	231	215	402	400	ns
prot351	221	157	147	169.2	193.2	160	151	176.4	163.2	ns
prot352	283	72	56	192	198	55	65	168	216	ns
prot353	246	57	46	138.6	115.2	65	65	102.6	106.2	ns
prot354	212	44	41	76	74	66	78	160	160	sig
prot355	219	34	40	40.8	52.8	41	36	48	44.4	ns
prot356	448	42	41	81	135	38	32	96	108	ns
prot357	351	42	34	45	64.8	41	26	73.8	77.4	ns
prot358	161	31	34	60	54	28	32	54	66	ns
prot359	178	30	25	25.2	21.6	24	27	36	37.2	ns
prot360	178	28	14	66	72	44	38	150	186	sig
prot361	250	19	22	41.4	30.6	20	13	54	32.4	ns
prot362	238	21	17	82	50	26	11	56	48	ns
prot363	261	25	27	24	28.8	17	22	28.8	18	ns
prot364	194	23	28	48	66	20	17	63	54	ns
prot365	234	19	15	28.8	37.8	30	50	57.6	79.2	sig
prot366	337	20	24	40	32	19	10	44	42	ns
prot367	296	14	21	25.2	14.4	18	9	33.6	22.8	ns
prot368	248	10	20	39	45	11	15	48	27	ns
prot369	311	10	19	19.8	25.2	13	26	36	27	ns
prot370	224	14	19	36	24	9	14	24	38	ns
prot371	279	23	20	27.6	15.6	17	15	21.6	24	ns
prot372	471	15	13	45	51	15	16	45	72	ns
prot373	218	12	9	9	14.4	7	6	23.4	14.4	ns
prot374	249	11	9	18	30	18	32	54	76	sig
prot375	312	15	20	18	10.8	20	17	30	19.2	sig
prot376	402	19	15	39	27	9	14	48	54	ns
prot377	196	15	17	21.6	21.6	7	11	25.2	19.8	ns
prot378	285	11	14	22	32	13	13	20	22	ns
prot379	292	11	10	16.8	4.8	10	13	14.4	26.4	ns
prot380	227	8	17	36	33	21	39	126	90	sig
prot381	322	8	6	14.4	21.6	14	9	21.6	21.6	ns
prot382	449	10	11	16	14	9	6	32	18	ns
prot383	373	13	15	12	25.2	12	10	7.2	16.8	ns
prot384	239	16	5	33	21	10	5	15	30	ns
prot385	235	11	5	10.8	16.2	20	10	16.2	32.4	sig
prot386	267	8	10	24	20	12	12	34	12	ns
prot387	262	5	7	7.2	10.8	15	6	14.4	10.8	sig
prot388	241	4	11	18	24	8	13	27	15	ns
prot389	315	4	4	10.8	16.2	11	5	10.8	9	ns
prot390	997	10	11	12	16	9	4	24	16	ns
prot391	392	6	7	12	3.6	3	9	8.4	8.4	ns
prot392	558	7	3	15	24	2	6	30	24	ns
prot393	468	8	4	9	18	9	13	16.2	12.6	sig
prot394	253	6	9	14	8	6	8	20	22	ns
prot395	248	11	7	9.6	6	15	5	7.2	7.2	ns
prot396	527	7	9	15	24	10	10	39	24	sig
prot397	432	6	3	14.4	9	4	5	9	9	ns
prot398	455	11	7	20	24	6	6	4	8	ns
prot399	529	7	7	3.6	7.2	7	6	3.6	3.6	ns
prot400	375	4	9	6	15	9	16	21	42	sig
prot401	287	7	8	7.2	3.6	10	4	19.8	10.8	ns
prot402	332	5	7	6	10	6	5	8	16	ns
prot403	541	5	5	7.2	3.6	1	7	3.6	12	ns
prot404	280	8	8	12	21	4	6	12	6	ns
prot405	458	11	4	14.4	10.8	12	7	12.6	3.6	ns
prot406	291	3	1	8	10	13	5	4	10	sig
prot407	548	6	6	9.6	6	9	6	4.8	6	ns
prot408	292	6	4	9	12	3	1	6	9	ns
prot409	559	2	9	1.8	9	3	3	3.6	1.8	ns
prot410	859	0	5	4	6	2	5	2	12	ns
prot411	484	1	4	3.6	4.8	4	1	2.4	3.6	ns
prot412	117	150	148	426	483	148	133	384	423	ns
prot413	182	148	130	230.4	221.4	120	111	225	208.8	ns
prot414	226	100	110	198	234	104	103	192	186	ns
prot415	179	90	81	99.6	91.2	75	62	79.2	85.2	ns
prot416	129	61	53	156	210	52	57	174	168	ns
prot417	222	48	50	90	84.6	56	40	82.8	72	ns
prot418	353	40	44	92	58	39	43	66	86	ns
prot419	157	48	37	54	49.2	50	36	46.8	55.2	ns
prot420	376	26	20	96	84	27	16	90	69	ns
prot421	429	31	30	55.8	50.4	24	22	45	50.4	ns
prot422	182	20	33	74	50	16	21	44	46	ns
prot423	187	22	18	25.2	37.2	27	25	14.4	27.6	ns
prot424	206	24	20	72	93	21	23	48	57	ns
prot425	319	26	30	43.2	36	24	24	30.6	27	ns
prot426	533	22	25	44	48	25	34	48	48	sig
prot427	182	21	18	14.4	22.8	24	19	15.6	33.6	ns
prot428	260	18	15	63	57	24	22	48	45	ns
prot429	181	19	15	34.2	39.6	22	68	54	72	sig
prot430	246	24	17	32	32	18	8	38	38	ns
prot431	156	23	12	19.2	19.2	9	18	24	13.2	ns
prot432	213	13	15	45	39	19	23	36	39	ns
prot433	295	6	4	19.8	14.4	10	11	18	23.4	ns
prot434	610	7	16	26	46	15	13	22	26	ns
prot435	152	7	7	16.8	9.6	13	14	8.4	15.6	ns
prot436	470	17	13	42	48	13	13	36	33	ns
prot437	278	6	19	25.2	18	14	14	16.2	9	ns
prot438	250	12	11	26	36	6	6	18	24	ns
prot439	265	10	13	20.4	18	14	16	15.6	13.2	ns
prot440	327	10	10	45	18	13	11	45	36	ns
prot441	577	13	7	21.6	10.8	30	15	64.8	75.6	sig
prot442	236	12	9	26	12	9	9	22	18	ns
prot443	347	8	7	10.8	9.6	10	9	10.8	12	ns
prot444	177	10	13	30	27	10	10	30	21	ns
prot445	261	10	11	18	14.4	14	9	16.2	12.6	ns
prot446	357	6	7	20	18	6	4	6	10	ns
prot447	379	10	10	13.2	13.2	12	14	6	14.4	ns
prot448	172	17	8	24	6	10	8	33	18	ns
prot449	161	10	9	18	18	11	11	19.8	21.6	ns
prot450	466	10	12	28	22	9	7	10	32	ns
prot451	165	6	8	6	9.6	16	23	10.8	13.2	sig
prot452	245	7	8	12	9	6	5	18	15	ns
prot453	222	7	8	18	16.2	7	10	9	14.4	ns
prot454	428	8	6	18	10	8	5	12	24	ns
prot455	227	6	8	10.8	7.2	4	7	6	13.2	ns
prot456	420	5	9	15	24	7	8	21	15	ns
prot457	171	6	10	3.6	12.6	6	6	16.2	12.6	ns
prot458	307	2	10	14	10	7	4	8	16	ns
prot459	230	8	9	9.6	3.6	7	5	7.2	7.2	ns
prot460	343	9	8	21	18	7	5	15	12	ns
prot461	441	4	6	9	14.4	14	11	32.4	25.2	sig
prot462	415	5	5	8	16	6	2	8	22	ns
prot463	270	10	5	7.2	6	5	4	8.4	9.6	ns
prot464	711	4	3	21	21	10	7	12	9	ns
prot465	321	7	8	5.4	14.4	9	5	18	16.2	ns
prot466	238	4	3	18	8	9	1	10	8	ns
prot467	320	3	10	6	3.6	5	9	4.8	13.2	ns
prot468	274	4	11	9	18	2	13	21	24	sig
prot469	364	3	8	7.2	3.6	8	9	12.6	10.8	ns
prot470	361	7	8	16	8	9	5	18	8	ns
prot471	262	7	8	6	9.6	5	5	4.8	8.4	ns
prot472	513	7	7	12	15	4	5	12	12	ns
prot473	569	4	6	9	9	3	10	9	10.8	ns
prot474	387	8	7	16	8	1	4	2	12	ns
prot475	447	7	3	4.8	3.6	1	3	3.6	6	ns
prot476	378	2	4	18	15	2	1	0	6	ns
prot477	251	3	8	5.4	7.2	4	3	5.4	1.8	ns
prot478	468	3	6	10	6	4	4	6	6	ns
prot479	544	9	4	1.2	2.4	0	5	3.6	4.8	ns
prot480	244	3	4	15	12	2	5	15	12	ns
prot481	327	3	3	5.4	0	18	10	14.4	3.6	sig
prot482	494	7	4	2	8	3	2	4	8	ns
prot483	192	171	177	217.2	196.8	155	152	212.4	194.4	ns
prot484	243	117	114	339	309	172	186	564	606	sig
prot485	149	47	41	57.6	75.6	59	62	61.2	68.4	sig
prot486	236	42	33	90	94	31	39	72	98	ns
prot487	134	38	48	58.8	48	39	30	40.8	43.2	ns
prot488	103	47	46	87	117	67	54	162	255	sig
prot489	103	40	25	64.8	77.4	35	44	75.6	48.6	ns
prot490	103	43	40	62	104	29	44	72	66	ns
prot491	271	39	39	37.2	46.8	38	40	62.4	55.2	sig
prot492	257	25	29	84	63	36	27	81	102	ns
prot493	174	21	15	28.8	27	23	20	21.6	21.6	ns
prot494	165	30	20	54	78	35	26	52	84	ns
prot495	251	23	29	19.2	28.8	20	21	25.2	27.6	ns
prot496	265	22	17	60	39	20	39	54	99	sig
prot497	193	15	28	32.4	34.2	33	21	43.2	28.8	ns
prot498	137	18	17	48	36	26	19	50	50	ns
prot499	149	20	23	32.4	24	27	19	39.6	22.8	ns
prot500	291	23	15	63	69	17	23	51	57	ns
prot501	227	18	23	23.4	25.2	14	13	41.4	36	ns
prot502	198	12	15	32	24	22	10	34	26	ns
prot503	194	24	25	22.8	19.2	24	20	14.4	21.6	ns
prot504	234	10	14	63	57	36	40	126	72	sig
prot505	247	19	17	28.8	18	12	12	16.2	21.6	ns
prot506	145	15	14	24	36	9	21	42	30	ns
prot507	141	11	26	22.8	18	10	20	15.6	15.6	ns
prot508	187	14	10	33	30	15	11	33	69	ns
prot509	165	25	10	32.4	32.4	17	13	39.6	21.6	ns
prot510	166	16	17	30	32	13	19	28	32	ns
prot511	225	14	17	25.2	20.4	10	15	12	10.8	ns
prot512	239	12	10	42	51	13	17	48	45	ns
prot513	275	13	15	18	14.4	14	10	19.8	30.6	ns
prot514	206	5	13	14	20	15	8	20	16	ns
prot515	322	12	12	12	12	9	20	31.2	21.6	sig
prot516	178	16	14	54	39	14	15	42	60	ns
prot517	227	14	11	30.6	28.8	14	11	16.2	25.2	ns
prot518	237	11	11	30	30	13	15	22	32	ns
prot519	254	7	9	18	13.2	16	13	15.6	13.2	ns
prot520	208	11	13	42	33	14	20	36	54	ns
prot521	153	8	12	18	25.2	4	8	30.6	25.2	ns
prot522	244	18	13	16	30	11	13	34	24	ns
prot523	287	8	7	16.8	14.4	19	8	15.6	12	ns
prot524	206	12	18	21	33	7	8	48	12	ns
prot525	244	14	12	25.2	23.4	7	9	14.4	14.4	ns
prot526	383	8	7	18	22	14	7	8	18	ns
prot527	184	6	5	7.2	7.2	30	24	28.8	21.6	sig
prot528	377	6	10	39	33	7	5	27	21	ns
prot529	355	7	6	23.4	16.2	27	24	81	37.8	sig
prot530	129	9	12	16	6	21	36	54	60	sig
prot531	162	10	6	18	9.6	9	9	2.4	7.2	ns
prot532	184	10	10	21	15	8	10	21	18	ns
prot533	347	13	8	12.6	12.6	6	5	10.8	7.2	ns
prot534	203	7	4	16	10	3	2	14	6	ns
prot535	1930	7	6	10.8	10.8	11	9	16.8	10.8	sig
prot536	316	9	6	30	21	7	13	24	42	ns
prot537	198	9	8	9	9	20	14	18	39.6	sig
prot538	250	10	3	8	10	7	9	12	12	ns
prot539	265	3	8	13.2	9.6	7	7	6	10.8	ns
prot540	469	10	8	12	15	12	6	33	36	ns
prot541	563	5	6	18	9	4	3	14.4	12.6	ns
prot542	290	6	6	16	18	10	7	6	26	ns
prot543	338	5	4	12	10.8	8	9	9.6	7.2	ns
prot544	449	6	6	15	18	2	7	24	33	sig
prot545	273	6	5	10.8	12.6	4	9	16.2	25.2	sig
prot546	412	9	6	12	12	5	9	14	12	ns
prot547	170	4	5	6	6	3	11	8.4	2.4	ns
prot548	478	9	7	12	18	12	3	39	27	ns
prot549	302	7	6	18	7.2	6	2	18	7.2	ns
prot550	167	8	7	8	14	1	2	10	4	ns
prot551	151	5	6	4.8	7.2	3	2	10.8	7.2	ns
prot552	816	5	7	9	27	3	3	9	9	ns
prot553	279	3	3	7.2	12.6	2	4	10.8	16.2	sig
prot554	320	6	6	2	12	7	6	6	12	ns
prot555	351	2	7	2.4	7.2	6	4	1.2	0	ns
prot556	242	4	3	15	18	2	5	9	12	ns
prot557	276	8	4	7.2	5.4	6	5	7.2	5.4	ns
prot558	565	8	4	10	2	5	1	10	12	ns
prot559	356	2	3	8.4	4.8	5	9	2.4	2.4	ns
prot560	162	0	2	21	15	6	0	3	0	ns
prot561	155	3	7	3.6	9	6	3	5.4	3.6	ns
prot562	484	5	3	2	2	5	7	8	6	ns
prot563	462	2	9	8.4	6	4	8	3.6	9.6	sig
prot564	989	3	6	15	6	6	2	21	12	ns
prot565	353	2	5	9	7.2	3	6	10.8	9	ns
prot566	382	4	2	8	8	6	4	12	2	ns
prot567	1092	4	3	6	9.6	6	1	8.4	4.8	sig
prot568	158	2	3	0	6	2	4	18	9	ns
prot569	829	3	3	5.4	1.8	6	3	12.6	3.6	ns
prot570	600	3	3	4	18	2	1	2	2	ns
prot571	743	1	2	2.4	4.8	4	2	2.4	2.4	ns
prot572	271	3	5	9	3	9	2	12	12	sig
prot573	774	1	7	3.6	3.6	2	1	3.6	1.8	ns
prot574	617	2	0	8	0	2	2	4	10	sig
prot575	120	164	190	224.4	193.2	423	408	543.6	630	sig
prot576	257	137	128	387	411	125	158	429	435	ns
prot577	138	167	131	235.8	226.8	138	158	271.8	234	ns
prot578	126	93	98	162	168	89	71	162	162	ns
prot579	126	69	83	99.6	91.2	94	84	94.8	102	ns
prot580	126	82	88	243	228	84	74	273	246	ns
prot581	126	92	84	151.2	142.2	89	69	113.4	149.4	ns
prot582	126	91	79	176	168	73	86	162	162	ns
prot583	126	77	94	96	115.2	192	160	211.2	184.8	sig
prot584	126	71	85	234	228	91	73	294	258	ns
prot585	433	75	86	181.8	162	80	75	158.4	169.2	ns
prot586	258	41	32	62	54	37	41	94	62	ns
prot587	219	31	41	43.2	40.8	32	34	24	34.8	ns
prot588	274	26	25	84	78	52	54	72	168	sig
prot589	211	27	21	37.8	46.8	25	22	41.4	27	ns
prot590	203	24	20	46	36	38	42	88	76	sig
prot591	210	30	28	36	36	29	31	46.8	28.8	ns
prot592	190	28	25	54	96	26	27	48	96	ns
prot593	164	17	24	23.4	28.8	30	25	39.6	43.2	sig
prot594	159	25	20	48	20	21	28	56	48	ns
prot595	171	17	27	27.6	28.8	17	34	24	24	sig
prot596	153	26	22	42	51	14	17	60	36	ns
prot597	176	25	12	46.8	27	21	20	32.4	34.2	ns
prot598	192	16	21	24	30	17	16	38	26	ns
prot599	352	14	21	20.4	25.2	28	30	31.2	33.6	sig
prot600	146	10	16	63	57	11	16	45	36	ns
prot601	323	15	7	27	14.4	18	30	46.8	64.8	sig
prot602	258	16	20	32	32	10	21	36	32	ns
prot603	152	13	16	18	19.2	16	8	12	27.6	ns
prot604	76	17	22	48	39	12	18	57	63	ns
prot605	128	15	22	19.8	28.8	15	17	21.6	28.8	ns
prot606	187	19	31	22	40	21	18	38	28	ns
prot607	160	14	18	21.6	28.8	15	20	19.2	16.8	ns
prot608	315	21	12	54	30	20	18	60	48	ns
prot609	129	19	6	16.2	28.8	8	10	27	28.8	ns
prot610	185	12	12	18	44	13	8	26	22	ns
prot611	146	9	16	18	18	13	10	18	15.6	ns
prot612	241	14	13	24	30	9	10	42	39	ns
prot613	222	11	14	23.4	34.2	10	13	21.6	28.8	ns
prot614	205	2	5	12	26	16	13	20	12	ns
prot615	240	11	15	13.2	14.4	10	5	18	14.4	ns
prot616	99	16	14	15	24	7	19	24	30	ns
prot617	643	10	8	23.4	12.6	18	12	25.2	36	sig
prot618	239	14	14	16	32	16	14	10	24	ns
prot619	383	14	14	19.2	20.4	5	14	21.6	18	ns
prot620	247	14	5	30	24	11	4	39	27	ns
prot621	189	8	10	16.2	36	15	8	14.4	21.6	ns
prot622	171	17	13	30	26	13	13	30	30	ns
prot623	326	9	7	13.2	8.4	6	9	15.6	13.2	ns
prot624	231	13	10	51	30	12	13	21	33	ns
prot625	153	16	13	9	18	11	11	28.8	23.4	sig
prot626	268	11	9	30	24	10	9	22	22	ns
prot627	204	13	9	18	3.6	3	7	6	6	ns
prot628	191	6	11	39	24	10	7	27	33	ns
prot629	114	4	6	12.6	12.6	5	9	18	16.2	ns
prot630	419	7	14	20	18	13	20	46	36	sig
prot631	141	13	9	8.4	10.8	20	9	9.6	12	ns
prot632	128	7	13	24	15	10	10	21	21	ns
prot633	164	5	8	10.8	14.4	7	6	9	12.6	ns
prot634	274	11	12	16	20	5	12	20	10	ns
prot635	188	12	6	6	8.4	30	26	33.6	26.4	sig
prot636	372	10	5	21	18	7	7	24	27	ns
prot637	365	11	7	14.4	19.8	7	8	19.8	14.4	ns
prot638	145	12	13	10	12	8	5	8	18	ns
prot639	159	7	8	13.2	14.4	10	8	9.6	12	ns
prot640	379	10	8	30	24	6	9	18	18	ns
prot641	190	9	11	10.8	10.8	6	7	25.2	23.4	ns
prot642	194	11	10	22	16	18	16	36	48	sig
prot643	178	5	1	8.4	4.8	5	5	8.4	12	ns
prot644	181	10	6	18	18	7	9	18	33	ns
prot645	321	6	5	10.8	7.2	12	8	16.2	21.6	ns
prot646	192	9	9	14	18	8	8	18	6	ns
prot647	352	9	5	13.2	8.4	9	6	6	10.8	ns
prot648	118	8	3	30	21	4	3	27	9	ns
prot649	410	8	9	18	19.8	8	12	14.4	5.4	ns
prot650	403	4	3	18	12	6	6	20	6	ns
prot651	199	9	4	7.2	12	9	7	9.6	7.2	ns
prot652	457	11	11	18	15	8	7	36	18	ns
prot653	221	4	6	14.4	14.4	9	5	21.6	9	ns
prot654	216	4	6	24	12	8	7	8	14	ns
prot655	217	10	7	12	7.2	8	8	6	4.8	ns
prot656	172	3	9	36	36	5	6	18	18	ns
prot657	268	6	3	12.6	5.4	9	6	10.8	5.4	ns
prot658	583	8	6	12	6	8	5	14	6	ns
prot659	229	11	11	14.4	15.6	7	5	12	8.4	ns
prot660	177	6	6	24	18	14	12	36	27	sig
prot661	142	6	6	9	7.2	6	9	16.2	21.6	ns
prot662	178	9	10	8	16	14	6	8	10	ns
prot663	111	7	7	4.8	3.6	10	6	7.2	4.8	ns
prot664	116	10	10	9	24	7	2	24	15	ns
prot665	325	7	10	18	3.6	6	8	1.8	9	ns
prot666	268	7	2	18	6	4	6	16	14	ns
prot667	599	4	2	8.4	7.2	12	18	14.4	32.4	sig
prot668	341	3	6	12	9	3	11	18	36	ns
prot669	172	3	6	7.2	9	2	6	25.2	43.2	sig
prot670	204	9	5	8	16	7	2	14	10	ns
prot671	171	6	2	6	4.8	4	5	6	4.8	ns
prot672	255	1	3	24	12	3	4	15	21	ns
prot673	180	4	4	5.4	10.8	14	2	7.2	25.2	sig
prot674	215	5	2	8	12	4	6	22	8	sig
prot675	211	15	7	8.4	3.6	6	6	4.8	7.2	ns
prot676	234	3	4	3	9	21	9	45	9	sig
prot677	214	8	5	9	9	3	6	7.2	7.2	ns
prot678	180	4	5	4	8	9	8	18	36	sig
prot679	292	5	8	4.8	7.2	5	7	7.2	6	ns
prot680	387	7	7	12	12	2	3	21	18	ns
prot681	283	13	5	0	5.4	15	12	32.4	32.4	sig
prot682	351	5	3	4	6	4	4	4	4	ns
prot683	502	5	3	6	3.6	0	4	4.8	4.8	ns
prot684	484	3	3	9	9	6	5	18	18	ns
prot685	345	3	5	12.6	7.2	3	7	10.8	9	ns
prot686	448	8	5	10	12	4	6	10	4	ns
prot687	277	4	6	9.6	7.2	5	2	8.4	3.6	ns
prot688	737	5	7	9	9	4	3	18	12	ns
prot689	159	8	2	7.2	1.8	2	2	10.8	9	ns
prot690	153	7	9	14	4	9	13	10	22	sig
prot691	321	3	7	6	3.6	9	18	7.2	7.2	sig
prot692	373	4	6	21	27	6	6	3	18	sig
prot693	124	6	5	5.4	7.2	8	5	7.2	9	sig
prot694	330	5	3	4	6	10	6	8	4	sig
prot695	319	2	3	3.6	6	9	3	6	4.8	ns
prot696	272	4	1	6	6	5	7	12	12	ns
prot697	296	4	2	5.4	9	4	1	5.4	1.8	ns
prot698	167	5	3	16	6	7	0	8	6	ns
prot699	832	2	7	8.4	3.6	2	1	3.6	12	ns
prot700	461	3	2	3	6	7	4	21	18	sig
prot701	152	6	3	1.8	18	7	2	7.2	3.6	ns
prot702	247	4	1	6	8	1	6	10	14	ns
prot703	311	4	5	3.6	1.2	5	2	3.6	6	ns
prot704	299	2	3	12	9	4	3	18	6	ns
prot705	383	3	1	10.8	3.6	3	2	7.2	10.8	ns
prot706	426	2	2	10	2	4	7	6	8	ns
prot707	155	3	4	2.4	4.8	4	3	4.8	6	ns
prot708	989	4	1	12	9	4	2	21	12	ns
prot709	187	3	2	3.6	5.4	4	4	23.4	12.6	sig
prot710	366	3	3	2	6	9	6	18	18	sig
prot711	715	3	2	4.8	3.6	8	3	2.4	3.6	ns
prot712	830	2	3	9	6	4	11	15	33	sig
prot713	177	4	2	3.6	3.6	3	2	7.2	1.8	ns
prot714	632	4	2	10	4	3	0	10	10	ns
prot715	444	2	2	2.4	1.2	3	1	2.4	6	ns
prot716	1241	0	4	6	3	1	1	18	6	ns
prot717	685	2	3	1.8	0	5	2	5.4	3.6	ns
prot718	387	2	2	6	4	2	1	6	2	ns
prot719	322	1	4	1.2	1.2	3	3	2.4	3.6	ns
prot720	735	2	1	9	3	3	2	12	6	sig
prot721	186	40	46	81	72	43	48	72	59.4	ns
prot722	156	46	46	84	98	41	36	84	54	ns
prot723	282	37	32	49.2	38.4	53	39	54	63.6	ns
prot724	140	25	19	93	87	20	32	96	93	ns
prot725	137	25	19	43.2	41.4	25	18	54	48.6	ns
prot726	124	25	26	66	62	16	18	40	46	ns
prot727	169	23	19	20.4	25.2	24	14	25.2	20.4	ns
prot728	142	16	18	72	90	40	54	168	108	sig
prot729	162	21	24	52.2	41.4	78	72	167.4	113.4	sig
prot730	200	18	10	36	36	22	18	34	54	ns
prot731	156	14	12	24	19.2	12	20	18	24	ns
prot732	306	27	14	42	39	18	22	51	39	ns
prot733	174	18	17	32.4	30.6	22	13	18	43.2	ns
prot734	194	21	14	46	36	27	27	44	60	sig
prot735	103	12	8	26.4	13.2	14	9	20.4	13.2	ns
prot736	172	14	15	33	30	14	7	45	33	ns
prot737	180	9	12	28.8	32.4	9	12	28.8	12.6	ns
prot738	184	12	18	16	14	16	15	14	24	ns
prot739	230	11	15	10.8	14.4	13	9	20.4	14.4	ns
prot740	187	10	17	36	42	13	9	30	33	ns
prot741	189	14	19	23.4	25.2	24	12	12.6	25.2	ns
prot742	180	16	16	40	30	12	19	34	34	ns
prot743	294	13	10	15.6	10.8	13	15	30	14.4	ns
prot744	186	19	10	42	36	15	11	42	36	ns
prot745	225	9	18	23.4	18	14	15	27	14.4	ns
prot746	174	14	12	24	24	16	8	34	26	sig
prot747	208	11	11	18	16.8	26	28	16.8	19.2	sig
prot748	217	8	11	45	24	20	13	33	54	sig
prot749	112	5	12	16.2	9	8	14	18	16.2	ns
prot750	206	16	10	22	34	10	15	14	12	ns
prot751	166	8	16	14.4	4.8	9	11	12	8.4	ns
prot752	113	10	5	24	24	6	13	36	21	ns
prot753	169	8	7	10.8	14.4	12	12	30.6	25.2	sig
prot754	313	11	7	20	12	12	12	12	18	ns
prot755	197	4	7	4.8	7.2	8	10	21.6	8.4	sig
prot756	124	5	9	27	15	9	5	24	15	ns
prot757	246	9	15	25.2	16.2	11	14	9	18	ns
prot758	258	13	3	10	12	6	5	18	4	ns
prot759	168	11	12	13.2	9.6	12	6	12	13.2	ns
prot760	260	4	6	12	15	10	5	12	15	ns
prot761	243	7	4	19.8	19.8	7	4	19.8	16.2	ns
prot762	124	3	7	18	22	6	7	10	16	ns
prot763	208	11	8	6	9.6	11	5	4.8	6	ns
prot764	217	3	6	12	24	3	10	9	27	ns
prot765	197	8	9	10.8	14.4	10	7	16.2	14.4	ns
prot766	177	5	3	12	6	8	3	12	14	ns
prot767	146	5	8	9.6	12	6	4	14.4	6	ns
prot768	157	8	4	6	9	2	3	18	15	ns
prot769	270	5	4	10.8	5.4	5	5	12.6	12.6	ns
prot770	264	6	7	12	6	9	4	6	16	ns
prot771	274	8	7	6	8.4	7	8	9.6	8.4	sig
prot772	156	7	10	18	18	7	6	6	9	ns
prot773	252	8	8	16.2	18	9	7	10.8	5.4	ns
prot774	356	6	11	10	14	8	1	14	16	ns
prot775	180	9	5	8.4	2.4	3	6	7.2	6	ns
prot776	251	4	2	15	9	5	2	27	33	sig
prot777	156	7	6	21.6	9	4	6	14.4	7.2	ns
prot778	227	7	5	12	12	6	9	10	10	ns
prot779	116	7	6	10.8	4.8	8	7	7.2	6	ns
prot780	154	7	4	6	18	5	4	30	24	ns
prot781	198	4	5	14.4	9	15	8	21.6	28.8	sig
prot782	236	9	3	20	12	7	7	8	14	sig
prot783	184	7	10	10.8	4.8	5	8	6	6	ns
prot784	122	6	1	9	12	8	5	18	15	ns
prot785	91	6	5	19.8	5.4	8	9	3.6	12.6	ns
prot786	274	6	8	8	14	8	6	12	10	ns
prot787	152	4	8	6	9.6	9	6	4.8	6	ns
prot788	162	2	1	15	0	2	10	24	6	sig
prot789	158	8	3	14.4	10.8	11	11	12.6	23.4	sig
prot790	463	9	7	10	8	1	7	8	8	ns
prot791	312	5	9	6	1.2	11	6	7.2	4.8	ns
prot792	261	3	8	18	9	7	3	18	18	ns
prot793	392	2	5	10.8	21.6	3	7	14.4	9	ns
prot794	182	7	4	6	14	6	6	14	10	ns
prot795	310	1	4	3.6	0	12	4	4.8	14.4	sig
prot796	382	6	8	18	6	4	6	9	3	ns
prot797	113	4	6	16.2	19.8	6	3	9	3.6	ns
prot798	111	6	5	18	18	12	2	20	18	ns
prot799	418	4	3	4.8	3.6	4	0	9.6	1.2	ns
prot800	185	4	4	9	21	10	3	12	6	ns
prot801	163	4	6	10.8	9	4	5	5.4	5.4	ns
prot802	238	3	5	6	10	10	8	24	8	sig
prot803	282	1	2	6	7.2	8	2	4.8	4.8	ns
prot804	305	2	5	3	15	8	5	3	24	ns
prot805	292	4	3	7.2	12.6	2	5	7.2	14.4	ns
prot806	427	4	5	10	6	5	5	10	8	ns
prot807	234	5	1	1.2	3.6	5	4	6	1.2	ns
prot808	233	10	3	12	9	4	5	6	15	ns
prot809	425	3	6	3.6	1.8	2	2	9	3.6	sig
prot810	95	6	4	14	2	6	4	22	8	ns
prot811	241	2	2	2.4	6	3	2	4.8	3.6	ns
prot812	201	2	5	3	9	4	5	9	3	ns
prot813	474	6	3	0	3.6	6	1	14.4	12.6	ns
prot814	437	3	3	8	2	3	1	10	4	ns
prot815	411	6	3	9.6	4.8	4	4	6	1.2	ns
prot816	333	4	5	6	0	6	15	36	27	sig
prot817	449	1	2	1.8	5.4	2	10	3.6	21.6	sig
prot818	256	5	2	12	2	3	3	8	4	ns
prot819	292	3	1	4.8	3.6	1	5	6	6	ns
prot820	669	1	3	12	9	4	1	3	9	ns
prot821	378	2	1	5.4	14.4	5	5	3.6	5.4	ns
prot822	373	7	4	2	2	2	3	10	8	ns
prot823	327	2	5	1.2	8.4	4	2	3.6	3.6	ns
prot824	180	2	3	9	12	1	2	6	18	ns
prot825	357	3	0	1.8	7.2	2	2	3.6	9	ns
prot826	791	3	4	2	2	1	5	2	8	sig
prot827	1037	5	8	1.2	2.4	4	5	7.2	4.8	sig
prot828	223	1	3	6	9	1	4	12	0	ns
prot829	417	4	4	1.8	5.4	0	2	5.4	3.6	ns
prot830	310	1	1	2	4	3	1	4	8	ns
prot831	796	2	2	2.4	2.4	1	0	4.8	1.2	ns
prot832	385	2	0	12	6	3	4	12	9	ns
prot833	399	1	3	1.8	9	3	2	5.4	3.6	ns
prot834	661	4	1	4	4	2	6	4	8	sig
prot835	648	1	0	1.2	0	0	4	2.4	3.6	ns
prot836	172	1	2	6	9	1	2	6	3	ns
prot837	459	1	0	5.4	5.4	2	2	1.8	3.6	ns
prot838	266	1	1	2	4	2	0	4	4	ns
prot839	85	57	47	44.4	68.4	44	53	66	66	ns
prot840	185	53	61	213	147	51	66	174	192	ns
prot841	130	48	45	88.2	93.6	48	45	109.8	118.8	ns
prot842	128	63	46	122	126	103	110	208	176	sig
prot843	130	57	54	52.8	79.2	62	42	63.6	56.4	ns
prot844	150	44	58	102	192	44	57	180	150	ns
prot845	94	36	38	61.2	79.2	37	43	52.2	43.2	ns
prot846	154	31	25	52	52	26	34	46	60	ns
prot847	76	26	27	25.2	33.6	27	26	33.6	32.4	ns
prot848	213	23	19	72	51	44	32	144	72	sig
prot849	51	25	22	37.8	21.6	20	21	34.2	39.6	ns
prot850	198	25	18	44	40	20	23	30	26	ns
prot851	150	18	14	22.8	25.2	20	19	18	20.4	ns
prot852	161	11	10	54	36	17	12	33	33	ns
prot853	227	7	17	18	25.2	13	14	27	27	ns
prot854	56	6	10	26	20	17	12	24	32	ns
prot855	107	18	15	16.8	13.2	16	19	21.6	13.2	ns
prot856	85	12	10	33	48	36	42	108	144	sig
prot857	191	15	12	18	25.2	12	15	28.8	18	sig
prot858	207	16	14	30	22	9	11	30	14	ns
prot859	313	10	8	14.4	10.8	13	10	14.4	19.2	ns
prot860	150	6	13	33	39	13	11	33	18	ns
prot861	446	13	9	28.8	21.6	25	13	32.4	45	sig
prot862	165	15	9	14	28	11	17	22	26	ns
prot863	164	10	5	8.4	14.4	12	28	33.6	16.8	sig
prot864	183	11	5	42	30	16	15	33	30	ns
prot865	112	8	10	30.6	21.6	8	14	19.8	23.4	ns
prot866	99	12	11	20	28	14	12	14	20	sig
prot867	162	13	4	8.4	15.6	16	26	19.2	24	sig
prot868	294	9	13	30	30	10	8	21	24	ns
prot869	219	12	11	19.8	18	9	9	27	23.4	ns
prot870	139	12	15	26	10	10	16	20	34	ns
prot871	1091	8	12	7.2	13.2	8	9	16.8	10.8	ns
prot872	153	11	11	27	36	10	8	45	9	ns
prot873	122	11	12	18	12.6	8	7	9	16.2	ns
prot874	308	8	7	12	8	6	4	16	20	ns
prot875	274	7	7	14.4	14.4	8	8	8.4	8.4	ns
prot876	168	12	10	39	18	9	8	33	24	ns
prot877	157	7	8	12.6	14.4	5	12	12.6	19.8	ns
prot878	171	9	8	12	20	7	5	8	12	ns
prot879	163	8	2	8.4	9.6	20	7	14.4	8.4	sig
prot880	78	9	5	21	12	18	24	45	72	sig
prot881	177	8	7	14.4	19.8	3	11	9	14.4	ns
prot882	198	2	7	16	10	8	9	20	24	ns
prot883	322	10	9	8.4	8.4	6	15	13.2	9.6	ns
prot884	145	13	12	24	42	11	4	42	21	ns
prot885	224	6	3	1.8	9	14	18	28.8	39.6	sig
prot886	155	11	8	16	14	18	30	42	48	sig
prot887	102	6	5	10.8	8.4	4	5	8.4	13.2	ns
prot888	207	6	7	12	18	24	16	24	24	sig
prot889	480	6	3	12.6	1.8	6	7	10.8	16.2	ns
prot890	104	7	6	16	10	13	10	14	20	ns
prot891	204	4	7	6	6	5	6	10.8	7.2	ns
prot892	248	10	7	18	18	3	5	24	21	ns
prot893	157	5	2	21.6	7.2	7	7	10.8	14.4	ns
prot894	132	6	6	12	12	5	9	8	6	ns
prot895	214	6	5	6	13.2	11	7	8.4	4.8	ns
prot896	219	5	8	12	30	4	7	15	30	ns
prot897	193	6	4	10.8	14.4	9	8	14.4	25.2	sig
prot898	155	6	6	16	18	5	3	10	8	ns
prot899	239	8	6	4.8	3.6	8	7	4.8	7.2	ns
prot900	116	9	7	21	12	6	6	24	12	ns
prot901	211	4	9	3.6	19.8	4	1	12.6	9	ns
prot902	156	6	6	16	4	7	6	16	16	ns
prot903	246	8	4	8.4	4.8	5	3	6	8.4	ns
prot904	218	8	12	21	24	9	5	39	12	ns
prot905	201	7	5	3.6	7.2	4	10	7.2	10.8	ns
prot906	111	4	5	6	4	2	5	12	4	ns
prot907	175	7	6	6	4.8	5	5	6	4.8	ns
prot908	195	6	6	15	18	9	3	6	21	ns
prot909	292	2	4	9	12.6	6	12	21.6	10.8	sig
prot910	173	4	2	14	0	7	9	10	18	sig
prot911	284	10	8	6	7.2	7	8	4.8	3.6	ns
prot912	151	8	3	9	9	10	8	18	36	sig
prot913	165	7	6	5.4	10.8	4	5	10.8	16.2	ns
prot914	132	4	4	8	12	5	14	28	22	sig
prot915	177	4	7	10.8	10.8	2	7	1.2	2.4	ns
prot916	137	3	5	15	21	6	9	18	21	ns
prot917	325	5	6	9	12.6	4	8	10.8	10.8	ns
prot918	192	6	5	2	6	6	5	10	6	ns
prot919	170	0	4	3.6	3.6	5	1	3.6	3.6	ns
prot920	157	2	10	12	9	7	4	12	21	ns
prot921	192	7	6	12.6	3.6	1	5	9	9	ns
prot922	474	3	4	6	6	7	2	8	16	ns
prot923	186	2	5	6	3.6	8	6	4.8	3.6	sig
prot924	428	1	6	3	6	8	6	18	6	sig
prot925	191	6	2	10.8	9	2	4	1.8	12.6	sig
prot926	169	0	5	8	10	2	6	10	6	ns
prot927	166	1	1	4.8	6	9	8	1.2	2.4	ns
prot928	290	7	2	18	9	4	4	3	0	ns
prot929	216	5	5	9	9	5	4	7.2	5.4	ns
prot930	103	5	6	18	6	11	5	22	14	sig
prot931	271	5	3	1.2	2.4	4	5	6	7.2	ns
prot932	147	6	3	9	9	3	5	9	9	ns
prot933	135	5	3	1.8	0	2	4	5.4	7.2	sig
prot934	135	4	5	6	10	2	4	4	14	sig
prot935	135	2	3	4.8	6	4	2	2.4	7.2	ns
prot936	135	5	0	6	9	2	5	9	9	ns
prot937	321	2	1	12.6	7.2	1	4	5.4	3.6	ns
prot938	164	2	3	2	10	5	6	10	2	ns
prot939	113	3	6	6	10.8	6	0	2.4	3.6	ns
prot940	271	4	1	9	0	4	4	15	15	sig
prot941	204	2	2	5.4	7.2	1	4	1.8	1.8	ns
prot942	276	1	3	12	4	4	4	4	4	ns
prot943	108	4	4	4.8	4.8	6	6	9.6	2.4	sig
prot944	91	2	4	15	12	3	7	3	6	ns
prot945	325	3	4	12.6	5.4	12	15	5.4	16.2	sig
prot946	114	1	3	4	6	3	2	2	4	ns
prot947	277	2	1	2.4	2.4	8	4	2.4	2.4	ns
prot948	118	6	1	3	9	4	4	12	12	sig
prot949	121	1	4	9	7.2	2	1	9	10.8	ns
prot950	198	5	5	6	4	1	6	2	4	ns
prot951	237	3	2	3.6	2.4	1	4	3.6	0	ns
prot952	220	2	3	6	12	6	6	6	18	sig
prot953	406	4	2	5.4	5.4	1	0	1.8	7.2	ns
prot954	391	0	3	8	2	4	1	4	2	ns
prot955	189	0	1	1.2	2.4	4	3	0	1.2	ns
prot956	232	5	0	6	6	2	2	3	3	ns
prot957	470	1	2	5.4	5.4	3	9	5.4	5.4	sig
prot958	527	1	1	6	4	3	2	4	0	ns
prot959	141	3	1	2.4	2.4	15	6	7.2	3.6	sig
prot960	602	2	1	12	6	1	3	3	0	ns
prot961	109	31	30	55.8	48.6	40	43	81	52.2	sig
prot962	258	25	25	52	54	26	24	52	56	ns
prot963	168	20	8	13.2	15.6	22	24	45.6	36	sig
prot964	177	17	22	60	42	11	19	48	60	ns
prot965	104	21	16	12.6	28.8	15	9	36	16.2	ns
prot966	187	8	10	16	28	11	6	38	18	ns
prot967	134	19	9	21.6	14.4	15	9	14.4	9.6	ns
prot968	153	9	15	39	33	9	15	42	36	ns
prot969	125	14	11	9	27	26	10	57.6	18	sig
prot970	242	8	9	8	20	12	10	24	18	ns
prot971	128	12	10	13.2	13.2	7	7	18	15.6	ns
prot972	160	5	13	24	33	9	10	27	36	ns
prot973	65	14	14	28.8	14.4	5	16	32.4	25.2	sig
prot974	143	8	14	18	26	12	9	28	24	ns
prot975	131	13	9	19.2	14.4	8	10	13.2	25.2	ns
prot976	128	12	6	33	21	17	8	36	33	ns
prot977	76	10	9	25.2	14.4	6	6	12.6	14.4	ns
prot978	95	10	12	22	20	5	14	24	20	ns
prot979	70	18	12	13.2	12	8	32	21.6	38.4	sig
prot980	136	8	6	48	27	10	11	18	57	ns
prot981	116	13	11	18	18	14	7	21.6	12.6	ns
prot982	108	14	12	30	20	11	18	10	18	ns
prot983	195	16	10	16.8	6	9	7	14.4	8.4	ns
prot984	145	7	11	15	12	16	9	60	39	sig
prot985	102	3	6	18	12.6	8	5	19.8	19.8	ns
prot986	173	7	7	12	8	7	8	24	26	ns
prot987	212	4	4	3.6	6	9	3	10.8	14.4	ns
prot988	116	5	8	30	18	10	2	9	21	ns
prot989	219	6	6	19.8	9	4	7	12.6	9	ns
prot990	312	7	9	16	14	6	6	12	14	ns
prot991	78	5	6	7.2	7.2	7	9	9.6	7.2	ns
prot992	193	9	7	9	24	8	10	36	42	sig
prot993	500	5	2	10.8	7.2	4	4	14.4	9	ns
prot994	195	7	4	6	10	5	6	10	10	ns
prot995	177	2	3	8.4	10.8	4	5	6	7.2	ns
prot996	224	5	2	18	21	7	8	15	27	ns
prot997	239	6	3	3.6	3.6	8	4	12.6	10.8	sig
prot998	223	7	8	20	10	5	5	10	8	ns
prot999	113	9	5	6	4.8	4	8	4.8	6	ns
prot1000	94	10	9	18	18	6	3	21	18	ns
prot1001	74	3	4	16.2	18	7	4	12.6	7.2	ns
prot1002	265	1	8	12	6	7	10	12	22	sig
prot1003	225	7	4	4.8	10.8	9	6	10.8	12	ns
prot1004	129	3	7	33	18	8	4	18	27	sig
prot1005	210	3	4	10.8	5.4	6	4	3.6	7.2	ns
prot1006	248	2	6	8	18	4	6	10	10	ns
prot1007	158	4	6	13.2	7.2	10	4	7.2	7.2	ns
prot1008	68	6	2	12	24	6	5	9	21	ns
prot1009	68	10	5	14.4	3.6	9	5	7.2	5.4	ns
prot1010	548	2	3	12	14	3	4	8	14	ns
prot1011	123	3	8	10.8	2.4	5	1	6	6	ns
prot1012	181	4	3	18	9	4	2	21	12	sig
prot1013	824	6	4	14.4	9	6	6	10.8	12.6	ns
prot1014	250	7	4	10	4	4	4	10	2	ns
prot1015	242	3	2	3.6	0	0	5	3.6	8.4	ns
prot1016	186	4	5	27	9	7	3	12	3	ns
prot1017	228	4	2	7.2	7.2	4	8	9	12.6	ns
prot1018	106	7	6	8	10	2	5	10	10	ns
prot1019	135	5	6	4.8	2.4	1	3	2.4	4.8	ns
prot1020	173	3	3	9	15	3	2	15	15	ns
prot1021	245	0	5	10.8	12.6	3	2	10.8	12.6	ns
prot1022	98	3	4	4	8	6	4	12	6	ns
prot1023	149	3	3	4.8	7.2	4	4	3.6	3.6	ns
prot1024	136	7	2	0	6	12	4	12	18	sig
prot1025	335	6	4	9	1.8	1	6	1.8	9	ns
prot1026	81	5	6	4	6	5	3	2	2	ns
prot1027	124	5	5	8.4	7.2	5	7	2.4	3.6	ns
prot1028	204	3	4	9	6	4	3	15	15	ns
prot1029	124	4	5	1.8	7.2	5	3	10.8	10.8	ns
prot1030	231	1	3	6	6	3	4	16	8	ns
prot1031	192	7	3	6	1.2	15	12	10.8	7.2	sig
prot1032	514	2	4	9	15	4	5	12	18	ns
prot1033	277	6	4	7.2	12.6	4	4	5.4	7.2	ns
prot1034	159	4	6	4	8	4	6	8	2	sig
prot1035	190	4	4	2.4	1.2	2	4	4.8	2.4	sig
prot1036	225	4	5	18	12	3	0	6	12	ns
prot1037	57	11	4	10.8	5.4	1	5	3.6	9	ns
prot1038	153	2	3	8	6	2	5	2	6	ns
prot1039	91	1	5	3.6	4.8	9	15	21.6	3.6	sig
prot1040	94	4	3	6	18	3	4	21	12	ns
prot1041	112	3	2	3.6	7.2	7	3	1.8	7.2	ns
prot1042	336	4	4	4	2	18	6	8	8	sig
prot1043	241	3	3	3.6	4.8	6	5	1.2	2.4	ns
prot1044	108	2	1	15	9	3	7	15	18	ns
prot1045	117	5	7	1.8	3.6	2	6	5.4	1.8	ns
prot1046	286	4	2	2	2	1	4	2	6	ns
prot1047	122	2	1	7.2	6	12	2	9.6	3.6	sig
prot1048	273	4	3	15	6	4	2	9	9	ns
prot1049	237	4	2	5.4	5.4	7	4	23.4	12.6	sig
prot1050	222	1	4	6	4	4	1	10	6	ns
prot1051	799	0	0	3.6	2.4	9	2	4.8	6	sig
prot1052	125	1	3	0	15	1	7	12	12	ns
prot1053	98	5	5	0	9	2	1	3.6	7.2	ns
prot1054	153	1	3	4	8	4	3	8	4	ns
prot1055	186	0	1	6	6	3	1	3.6	2.4	ns
prot1056	188	1	7	9	6	2	4	18	18	sig
prot1057	127	3	2	3.6	0	4	3	5.4	3.6	ns
prot1058	65	125	89	218	238	108	118	208	236	ns
prot1059	115	34	47	51.6	61.2	47	40	39.6	43.2	ns
prot1060	65	19	28	84	87	29	29	90	114	ns
prot1061	90	24	24	34.2	21.6	13	16	36	48.6	ns
prot1062	120	8	9	24	20	10	13	28	24	ns
prot1063	83	12	10	8.4	6	4	8	13.2	8.4	ns
prot1064	177	5	3	15	24	12	10	27	21	ns
prot1065	59	8	7	9	9	3	4	12.6	10.8	ns
prot1066	97	13	9	20	14	23	14	22	28	sig
prot1067	188	6	14	9.6	4.8	15	4	7.2	7.2	ns
prot1068	82	3	11	12	18	9	10	21	48	ns
prot1069	109	6	12	14.4	10.8	15	33	27	48.6	sig
prot1070	109	10	10	10	10	4	7	12	20	ns
prot1071	168	13	10	7.2	14.4	6	11	22.8	8.4	sig
prot1072	188	3	5	15	24	15	21	36	81	sig
prot1073	82	9	5	9	9	7	4	9	9	ns
prot1074	75	8	4	16	18	6	7	22	14	ns
prot1075	151	5	3	2.4	4.8	4	5	7.2	8.4	ns
prot1076	175	7	4	18	9	2	7	33	9	ns
prot1077	116	7	4	5.4	10.8	2	8	14.4	5.4	ns
prot1078	161	3	6	8	8	6	1	0	18	ns
prot1079	95	9	4	3.6	9.6	9	4	7.2	9.6	sig
prot1080	101	1	7	12	33	1	3	3	33	ns
prot1081	175	2	4	7.2	9	9	13	3.6	12.6	sig
prot1082	401	2	4	10	26	5	2	10	16	ns
prot1083	214	10	3	2.4	6	8	7	3.6	4.8	ns
prot1084	215	3	6	18	6	2	4	12	21	ns
prot1085	152	5	3	5.4	9	4	3	14.4	9	ns
prot1086	125	0	4	12	2	6	7	6	12	ns
prot1087	154	10	6	8.4	3.6	5	3	2.4	4.8	ns
prot1088	119	2	7	15	18	3	5	12	33	ns
prot1089	145	4	6	9	5.4	5	3	3.6	9	ns
prot1090	256	3	1	10	6	8	9	12	4	ns
prot1091	119	3	4	2.4	3.6	2	3	8.4	6	ns
prot1092	159	4	3	12	18	18	15	27	63	sig
prot1093	91	5	4	9	7.2	7	13	12.6	9	sig
prot1094	396	11	3	16	4	8	4	12	28	sig
prot1095	205	8	6	2.4	9.6	2	4	6	6	ns
prot1096	108	6	3	12	12	4	4	24	15	sig
prot1097	71	3	3	3.6	5.4	15	24	10.8	16.2	sig
prot1098	259	1	0	12	12	8	4	8	20	sig
prot1099	191	4	3	6	3.6	3	1	0	2.4	ns
prot1100	147	3	3	9	3	4	3	12	9	ns
prot1101	292	2	5	12.6	3.6	2	5	10.8	5.4	ns
prot1102	69	0	5	4	6	3	0	2	2	ns
prot1103	245	1	10	6	1.2	2	5	0	3.6	ns
prot1104	146	1	4	6	9	2	0	0	6	ns
prot1105	351	4	4	10.8	9	6	0	1.8	3.6	ns
prot1106	106	1	5	12	0	4	3	4	6	ns
prot1107	180	5	5	2.4	3.6	2	7	4.8	13.2	sig
prot1108	199	2	2	12	21	2	6	12	12	ns
prot1109	185	5	0	10.8	5.4	3	3	10.8	10.8	ns
prot1110	182	3	4	8	10	3	2	16	8	ns
prot1111	59	1	0	4.8	1.2	7	4	4.8	4.8	sig
prot1112	173	7	3	15	12	12	18	36	45	sig
prot1113	105	5	0	7.2	9	7	5	9	23.4	sig
prot1114	79	1	4	4	2	6	2	2	4	sig
prot1115	94	3	5	1.2	2.4	3	1	3.6	2.4	ns
prot1116	235	2	1	6	3	1	1	9	18	ns
prot1117	99	2	2	1.8	7.2	0	3	5.4	1.8	ns
prot1118	103	0	2	6	4	6	6	4	8	sig
prot1119	226	4	3	6	2.4	9	6	18	10.8	sig
prot1120	168	1	4	15	9	4	2	33	15	ns
prot1121	454	1	2	5.4	5.4	1	2	7.2	1.8	ns
prot1122	92	3	5	10	6	2	2	8	8	sig
prot1123	99	0	5	2.4	2.4	1	3	1.2	1.2	ns
prot1124	116	3	2	6	9	2	8	12	36	sig
prot1125	90	2	6	5.4	5.4	8	8	7.2	7.2	sig
prot1126	87	2	1	8	6	1	2	2	10	ns
prot1127	294	3	2	1.2	1.2	0	4	1.2	4.8	ns
prot1128	354	2	2	3	9	5	2	3	6	ns
prot1129	216	1	3	5.4	1.8	3	3	1.8	0	ns
prot1130	138	3	3	4	6	3	1	8	4	ns
prot1131	187	1	5	0	4.8	2	2	7.2	2.4	sig
prot1132	495	0	1	3	3	2	6	3	3	ns
prot1133	406	2	2	0	0	0	3	5.4	5.4	ns
prot1134	382	1	2	2	2	0	4	0	4	ns
prot1135	272	0	2	1.2	0	1	0	1.2	1.2	ns
prot1136	71	19	21	33	69	72	63	225	243	sig
prot1137	105	12	17	36	37.8	18	22	34.2	54	ns
prot1138	234	14	19	40	44	26	24	30	52	ns
prot1139	112	19	13	26.4	14.4	21	20	33.6	33.6	sig
prot1140	114	15	16	39	57	16	15	42	39	ns
prot1141	112	5	13	12.6	14.4	12	2	10.8	18	ns
prot1142	166	8	9	16	14	8	4	18	18	ns
prot1143	104	7	5	3.6	8.4	6	11	8.4	7.2	ns
prot1144	376	6	6	9	9	9	8	24	21	ns
prot1145	83	7	7	10.8	5.4	6	9	7.2	7.2	ns
prot1146	51	3	2	14	12	3	7	2	4	ns
prot1147	74	4	5	6	4.8	3	3	6	3.6	ns
prot1148	74	6	8	9	12	10	16	30	48	sig
prot1149	117	5	6	1.8	9	2	4	9	10.8	ns
prot1150	106	6	5	6	22	11	9	28	14	sig
prot1151	110	6	8	3.6	4.8	3	5	6	6	ns
prot1152	73	3	2	15	6	2	9	12	9	ns
prot1153	113	1	4	7.2	7.2	4	3	5.4	7.2	ns
prot1154	358	1	3	6	6	6	3	10	2	ns
prot1155	99	3	2	0	3.6	4	1	0	3.6	ns
prot1156	115	1	1	12	6	9	2	6	12	sig
prot1157	180	2	5	0	12.6	4	2	7.2	1.8	ns
prot1158	67	1	3	4	8	6	4	8	10	ns
prot1159	99	5	3	3.6	8.4	1	3	1.2	0	ns
prot1160	99	5	6	9	9	27	3	54	63	sig
prot1161	99	5	0	7.2	7.2	1	5	9	7.2	ns
prot1162	98	4	6	12	6	1	4	0	8	ns
prot1163	165	4	4	3.6	2.4	2	5	1.2	4.8	ns
prot1164	76	5	1	3	3	1	2	3	3	ns
prot1165	90	3	2	3.6	9	1	0	1.8	1.8	ns
prot1166	113	4	3	6	8	2	1	4	2	ns
prot1167	90	2	0	3.6	3.6	2	2	6	3.6	ns
prot1168	163	3	2	15	3	2	3	3	12	ns
prot1169	102	6	5	5.4	3.6	1	2	5.4	7.2	ns
prot1170	183	1	1	10	0	4	0	6	8	ns
prot1171	98	5	4	2.4	3.6	2	0	1.2	1.2	ns
prot1172	146	3	0	3	9	1	2	15	3	sig
prot1173	145	1	1	5.4	1.8	0	1	1.8	10.8	ns
prot1174	166	1	3	2	6	1	5	4	0	ns
prot1175	100	2	0	3.6	1.2	2	1	2.4	3.6	ns
prot1176	393	4	2	6	6	2	3	9	3	ns
prot1177	89	2	3	1.8	9	4	2	5.4	5.4	ns
prot1178	391	0	0	0	0	0	2	4	4	ns
prot1179	89	2	0	2.4	0	1	1	2.4	0	ns
prot1180	1106	8	5	24	24	8	6	6	15	ns
prot1181	3227	11	7	12.6	18	8	3	3.6	3.6	ns
prot1182	539	6	15	20	14	18	18	48	32	sig
prot1183	771	3	3	9.6	3.6	7	2	8.4	7.2	ns
prot1184	2680	3	4	9	15	4	4	9	12	ns
prot1185	917	5	2	9	9	2	12	14.4	21.6	sig
prot1186	4114	1	4	4	0	1	1	2	4	sig
prot1187	449	6	8	13.2	6	14	20	16.8	4.8	sig
prot1188	1304	3	6	24	12	1	5	24	12	ns
prot1189	393	5	7	10.8	9	4	4	7.2	10.8	ns
prot1190	1513	3	1	8	8	3	15	36	36	sig
prot1191	2580	2	4	0	2.4	1	0	4.8	2.4	ns
prot1192	959	3	8	27	30	13	5	30	18	ns
prot1193	510	7	5	10.8	7.2	1	7	14.4	19.8	ns
prot1194	427	6	5	12	12	27	9	30	24	sig
prot1195	413	3	0	3.6	3.6	7	1	4.8	4.8	ns
prot1196	819	6	5	12	9	4	7	9	24	ns
prot1197	1779	1	4	5.4	1.8	2	3	7.2	3.6	sig
prot1198	1379	3	2	8	4	1	2	8	10	ns
prot1199	652	3	5	2.4	4.8	3	3	3.6	1.2	ns
prot1200	704	2	2	6	3	5	1	12	15	sig
prot1201	1028	2	7	1.8	5.4	2	4	1.8	0	ns
prot1202	1181	1	4	4	12	2	1	2	6	ns
prot1203	383	7	6	3.6	7.2	4	8	4.8	7.2	ns
prot1204	1077	5	7	9	33	5	8	21	15	ns
prot1205	452	9	2	7.2	10.8	2	5	1.8	1.8	ns
prot1206	434	4	1	4	14	3	4	12	6	ns
prot1207	955	6	1	4.8	2.4	9	6	7.2	10.8	sig
prot1208	528	5	1	9	6	5	0	12	6	ns
prot1209	228	1	2	7.2	9	5	1	5.4	16.2	ns
prot1210	781	5	9	14	10	6	8	8	8	ns
prot1211	548	2	4	2.4	3.6	4	1	6	3.6	ns
prot1212	273	2	2	6	9	3	2	0	3	ns
prot1213	153	4	11	14.4	16.2	9	8	16.2	18	sig
prot1214	320	3	7	8	10	6	8	8	8	ns
prot1215	219	5	6	7.2	6	8	9	15.6	6	ns
prot1216	410	7	4	15	21	7	3	21	9	ns
prot1217	322	4	4	14.4	10.8	10	4	9	9	ns
prot1218	629	7	1	14	6	6	3	14	6	ns
prot1219	264	3	3	10.8	2.4	6	4	1.2	3.6	ns
prot1220	356	2	6	15	24	3	4	12	18	sig
prot1221	390	4	3	7.2	9	5	1	7.2	1.8	ns
prot1222	235	2	5	4	10	0	2	6	4	ns
prot1223	263	7	2	7.2	3.6	6	1	3.6	7.2	ns
prot1224	481	0	3	0	3	3	3	6	6	ns
prot1225	551	4	7	7.2	16.2	4	5	9	5.4	ns
prot1226	481	5	7	6	8	4	4	0	6	ns
prot1227	487	0	3	2.4	3.6	2	2	0	1.2	ns
prot1228	881	2	3	9	9	5	4	12	6	sig
prot1229	2284	2	1	1.8	7.2	4	3	5.4	0	ns
prot1230	852	4	1	6	4	4	2	8	2	ns
prot1231	341	5	5	6	4.8	4	2	6	4.8	ns
prot1232	182	2	3	3	9	1	4	21	18	ns
prot1233	327	4	5	16.2	10.8	6	5	10.8	9	ns
prot1234	219	4	5	14	6	3	4	14	6	ns
prot1235	406	5	4	2.4	0	3	5	4.8	3.6	ns
prot1236	332	3	4	9	3	4	3	3	0	ns
prot1237	365	2	6	7.2	14.4	4	2	7.2	3.6	ns
prot1238	308	5	8	14	0	1	5	6	0	ns
prot1239	232	3	0	7.2	6	2	2	9.6	7.2	sig
prot1240	2067	5	1	0	12	2	5	6	12	ns
prot1241	865	3	5	5.4	1.8	9	4	7.2	3.6	sig
prot1242	682	3	5	2	4	3	3	4	6	ns
prot1243	573	5	1	0	2.4	1	2	3.6	2.4	ns
prot1244	454	2	0	3	12	1	1	12	6	ns
prot1245	611	10	11	21.6	18	14	14	18	18	ns
prot1246	133	5	7	20	22	9	8	12	6	ns
prot1247	221	12	10	9.6	8.4	3	6	8.4	9.6	ns
prot1248	153	11	3	21	27	17	6	33	27	ns
prot1249	363	4	11	9	10.8	4	7	10.8	10.8	ns
prot1250	435	7	12	10	14	5	13	18	14	sig
prot1251	366	3	4	6	3.6	8	6	2.4	3.6	ns
prot1252	170	2	3	15	9	7	11	12	24	ns
prot1253	267	5	3	9	1.8	8	10	14.4	5.4	sig
prot1254	463	3	5	8	10	3	1	8	8	ns
prot1255	542	9	3	7.2	6	4	3	4.8	0	ns
prot1256	448	6	10	12	6	1	5	18	6	ns
prot1257	177	6	6	7.2	10.8	5	4	0	7.2	ns
prot1258	365	6	2	2	0	2	2	12	4	ns
prot1259	746	2	4	1.2	4.8	5	1	6	4.8	ns
prot1260	458	2	2	24	9	3	6	21	21	ns
prot1261	147	0	2	5.4	5.4	6	3	10.8	7.2	ns
prot1262	266	3	0	4	6	14	6	4	20	sig
prot1263	340	5	2	3.6	4.8	3	3	7.2	6	ns
prot1264	398	2	4	9	6	5	3	3	9	ns
prot1265	403	1	3	0	3.6	1	3	10.8	9	ns
prot1266	302	4	1	6	4	3	5	18	6	ns
prot1267	465	4	4	4.8	7.2	3	3	3.6	3.6	ns
prot1268	487	2	2	3	6	2	1	0	3	ns
prot1269	568	3	2	1.8	3.6	2	1	7.2	1.8	ns
prot1270	370	1	1	2	8	2	1	4	6	ns
prot1271	435	3	1	2.4	0	3	1	1.2	2.4	ns
prot1272	382	0	5	12	3	0	2	0	9	ns
prot1273	400	4	1	0	5.4	1	2	3.6	1.8	ns
prot1274	1317	2	1	4	0	1	0	6	0	ns
prot1275	1827	1	3	0	1.2	0	2	0	1.2	ns
prot1276	227	6	8	24	12	5	7	18	24	ns
prot1277	126	7	5	7.2	14.4	7	3	14.4	9	ns
prot1278	199	2	7	6	12	6	2	4	2	ns
prot1279	186	2	7	8.4	1.2	10	2	4.8	8.4	ns
prot1280	397	1	6	12	12	5	6	18	9	ns
prot1281	191	4	4	10.8	10.8	4	2	3.6	7.2	ns
prot1282	181	4	5	16	2	6	8	8	12	sig
prot1283	332	8	5	9.6	0	4	4	4.8	4.8	ns
prot1284	207	2	3	6	12	2	8	9	9	ns
prot1285	433	6	6	14.4	9	5	5	7.2	9	ns
prot1286	220	6	7	0	6	11	6	12	4	ns
prot1287	174	1	5	6	7.2	3	5	6	4.8	ns
prot1288	398	1	6	6	9	4	1	12	3	ns
prot1289	250	7	6	7.2	7.2	7	13	16.2	12.6	sig
prot1290	254	2	2	2	6	3	4	4	4	ns
prot1291	278	5	3	6	3.6	6	2	3.6	6	ns
prot1292	195	3	1	15	12	3	1	15	3	ns
prot1293	493	3	5	9	3.6	2	4	9	0	ns
prot1294	395	4	8	14	6	7	5	10	6	ns
prot1295	346	1	1	1.2	1.2	3	3	3.6	1.2	ns
prot1296	386	2	3	6	6	1	2	6	3	ns
prot1297	323	2	2	1.8	5.4	1	3	1.8	5.4	ns
prot1298	221	4	7	0	8	5	1	6	8	ns
prot1299	330	4	2	6	4.8	2	3	3.6	4.8	ns
prot1300	913	2	3	3	12	8	2	12	12	sig
prot1301	216	3	3	10.8	3.6	3	0	5.4	3.6	ns
prot1302	176	2	1	4	6	2	0	4	0	ns
prot1303	396	4	1	4.8	0	3	4	2.4	4.8	sig
prot1304	144	4	6	12	6	1	3	3	6	ns
prot1305	340	3	1	10.8	5.4	2	2	9	3.6	ns
prot1306	177	2	0	10	6	2	1	2	4	ns
prot1307	491	1	6	3.6	1.2	2	4	3.6	6	ns
prot1308	289	1	3	6	9	3	1	12	9	ns
prot1309	925	1	2	3.6	5.4	1	3	7.2	10.8	ns
prot1310	266	1	3	0	2	1	2	2	6	ns
prot1311	584	1	1	2.4	2.4	2	0	2.4	0	ns
prot1312	316	1	2	3	9	2	4	12	15	ns
prot1313	365	3	5	1.8	9	6	8	10.8	7.2	sig
prot1314	282	4	4	4	8	3	3	2	2	ns
prot1315	465	4	6	3.6	6	3	3	6	2.4	ns
prot1316	577	1	0	6	6	3	3	6	15	ns
prot1317	274	2	3	7.2	0	4	4	14.4	5.4	sig
prot1318	517	3	0	2	8	2	3	0	0	ns
prot1319	782	1	3	3.6	0	2	2	1.2	3.6	ns
prot1320	567	1	0	6	0	3	1	0	3	ns
prot1321	356	1	3	0	3.6	0	1	5.4	5.4	ns
prot1322	229	0	1	2	0	1	0	8	0	ns
prot1323	388	2	2	0	1.2	1	0	1.2	1.2	ns
prot1324	109	5	7	30	12	6	8	12	18	sig
prot1325	167	3	2	1.8	7.2	4	4	7.2	14.4	ns
prot1326	192	4	3	12	12	4	13	10	8	sig
prot1327	174	6	1	2.4	1.2	4	2	9.6	3.6	sig
prot1328	144	4	5	6	24	1	4	15	21	ns
prot1329	139	2	3	0	9	4	6	1.8	3.6	ns
prot1330	160	2	4	6	10	2	12	24	16	sig
prot1331	220	6	3	7.2	7.2	1	5	7.2	3.6	ns
prot1332	248	7	4	12	18	4	4	6	6	ns
prot1333	254	4	5	5.4	7.2	1	2	5.4	9	ns
prot1334	213	4	4	2	10	4	4	8	4	ns
prot1335	81	4	1	4.8	4.8	6	2	2.4	1.2	ns
prot1336	318	5	5	18	18	4	7	12	9	ns
prot1337	247	11	7	7.2	9	3	4	12.6	7.2	ns
prot1338	381	1	1	4	8	9	2	14	10	sig
prot1339	159	1	1	3.6	4.8	3	3	2.4	2.4	ns
prot1340	205	0	3	9	9	1	1	24	12	ns
prot1341	244	4	1	3.6	7.2	6	4	7.2	7.2	sig
prot1342	160	0	2	2	2	1	0	4	4	ns
prot1343	288	1	3	3.6	2.4	2	1	1.2	2.4	ns
prot1344	383	3	0	6	12	4	1	3	15	ns
prot1345	206	3	2	3.6	5.4	5	4	5.4	3.6	ns
prot1346	703	0	1	2	0	4	1	6	4	ns
prot1347	238	3	1	4.8	2.4	2	8	2.4	4.8	sig
prot1348	366	1	0	0	3	0	3	21	3	ns
prot1349	430	1	0	1.8	1.8	4	2	1.8	12.6	ns
prot1350	637	6	3	14	6	2	2	10	12	ns
prot1351	141	2	3	1.2	4.8	2	1	4.8	7.2	ns
prot1352	140	1	8	3	9	2	2	6	12	sig
prot1353	431	2	4	3.6	7.2	2	5	5.4	5.4	ns
prot1354	969	1	5	2	8	4	3	2	0	ns
prot1355	247	5	2	3.6	2.4	9	3	10.8	7.2	sig
prot1356	1101	2	3	9	0	7	5	12	33	sig
prot1357	178	1	2	1.8	1.8	2	0	1.8	3.6	ns
prot1358	178	3	3	14	0	2	1	6	4	ns
prot1359	297	3	2	0	0	4	1	2.4	4.8	ns
prot1360	238	3	2	12	6	4	3	0	0	ns
prot1361	226	4	0	0	3.6	0	2	3.6	1.8	ns
prot1362	486	2	2	2	0	4	1	4	2	ns
prot1363	758	4	0	6	4.8	1	1	1.2	4.8	sig
prot1364	305	1	3	3	9	2	2	0	0	ns
prot1365	526	3	1	3.6	5.4	2	2	3.6	16.2	sig
prot1366	375	3	1	4	2	0	1	4	2	ns
prot1367	651	1	2	3.6	0	9	12	14.4	3.6	sig
prot1368	5934	5	2	3	3	1	0	6	3	ns
prot1369	421	1	0	0	0	3	0	1.8	5.4	ns
prot1370	142	2	1	4	2	3	3	4	4	sig
prot1371	1145	1	1	4.8	0	3	1	2.4	3.6	ns
prot1372	238	2	2	3	3	1	1	3	12	ns
prot1373	391	0	2	1.8	1.8	2	2	3.6	3.6	ns
prot1374	618	1	0	6	0	1	0	2	4	ns
prot1375	93	4	5	6	7.2	4	8	12	8.4	ns
prot1376	130	8	7	36	12	2	9	15	21	ns
prot1377	83	6	4	19.8	5.4	4	8	10.8	9	ns
prot1378	361	1	4	4	4	4	2	2	2	ns
prot1379	193	4	1	3.6	3.6	9	1	8.4	3.6	ns
prot1380	393	3	5	15	42	4	5	12	12	ns
prot1381	232	4	7	9	10.8	5	1	3.6	9	ns
prot1382	201	5	7	16	6	3	3	16	4	ns
prot1383	105	4	6	3.6	7.2	4	7	0	4.8	ns
prot1384	173	5	6	24	9	5	3	6	15	ns
prot1385	182	4	5	7.2	5.4	7	9	7.2	16.2	sig
prot1386	199	2	0	6	16	18	3	24	30	sig
prot1387	191	6	3	4.8	4.8	5	4	1.2	4.8	ns
prot1388	274	4	2	6	6	15	9	36	36	sig
prot1389	135	1	2	1.8	9	2	3	3.6	7.2	ns
prot1390	169	2	2	2	16	3	5	8	10	ns
prot1391	688	4	8	1.2	4.8	6	6	21.6	14.4	sig
prot1392	152	2	5	6	9	9	15	9	36	sig
prot1393	528	3	2	7.2	7.2	3	3	3.6	7.2	ns
prot1394	157	3	8	10	4	4	4	12	12	ns
prot1395	126	4	3	4.8	2.4	1	4	2.4	4.8	ns
prot1396	80	2	1	12	15	4	7	9	21	ns
prot1397	122	2	2	3.6	3.6	4	0	7.2	1.8	ns
prot1398	232	2	1	4	2	2	6	4	2	ns
prot1399	171	4	3	0	4.8	3	1	2.4	1.2	ns
prot1400	70	4	2	6	9	2	1	12	3	ns
prot1401	130	0	5	3.6	0	0	2	7.2	0	ns
prot1402	103	6	3	2	4	2	4	4	10	ns
prot1403	547	2	3	1.2	1.2	2	2	3.6	3.6	sig
prot1404	250	3	4	15	0	2	2	6	6	ns
prot1405	497	1	1	0	9	2	0	5.4	3.6	ns
prot1406	312	0	0	0	0	0	0	2	2	ns
prot1407	152	2	1	7.2	0	3	2	4.8	0	ns
prot1408	535	3	4	12	3	1	2	3	3	ns
prot1409	87	3	1	3.6	3.6	1	0	3.6	1.8	ns
prot1410	232	2	1	4	6	2	3	0	4	ns
prot1411	232	3	1	1.2	2.4	1	2	2.4	1.2	ns
prot1412	843	2	4	9	12	1	1	6	3	ns
prot1413	555	1	0	3.6	5.4	2	0	3.6	5.4	ns
prot1414	173	2	1	4	2	2	4	8	2	sig
prot1415	194	1	2	1.2	2.4	3	1	0	1.2	ns
prot1416	180	1	1	3	3	1	2	3	3	ns
prot1417	199	1	1	1.8	1.8	2	1	1.8	3.6	ns
prot1418	287	0	1	2	2	6	2	6	16	sig
prot1419	999	4	1	1.2	0	1	2	2.4	4.8	ns
prot1420	220	0	3	3	6	2	0	6	12	ns
prot1421	648	3	2	3.6	0	1	1	9	1.8	sig
prot1422	164	0	3	4	10	2	4	4	12	sig
prot1423	181	0	1	2.4	3.6	2	1	1.2	1.2	ns
prot1424	285	4	7	30	15	7	7	21	15	sig
prot1425	172	6	5	10.8	7.2	5	6	0	7.2	ns
prot1426	103	8	3	10	10	9	15	12	18	sig
prot1427	430	4	0	7.2	8.4	9	4	3.6	7.2	sig
prot1428	130	11	6	12	24	3	3	12	21	ns
prot1429	123	3	5	3.6	3.6	7	4	1.8	12.6	ns
prot1430	304	1	3	6	6	6	3	10	8	ns
prot1431	164	6	4	2.4	4.8	5	2	7.2	2.4	ns
prot1432	75	4	1	9	6	1	3	6	6	ns
prot1433	173	3	5	10.8	3.6	5	4	3.6	5.4	ns
prot1434	176	2	6	6	8	5	5	14	10	sig
prot1435	191	5	7	2.4	3.6	2	4	2.4	3.6	ns
prot1436	138	3	2	12	6	1	8	18	6	ns
prot1437	148	2	3	3.6	5.4	1	3	3.6	10.8	ns
prot1438	101	2	2	6	14	20	4	4	10	sig
prot1439	157	1	4	3.6	1.2	3	3	4.8	7.2	ns
prot1440	488	3	5	3	3	5	3	6	6	ns
prot1441	133	2	2	5.4	1.8	3	6	10.8	7.2	ns
prot1442	229	3	7	8	6	3	3	2	10	ns
prot1443	89	4	2	7.2	6	2	2	3.6	3.6	ns
prot1444	317	2	1	9	9	1	1	12	12	sig
prot1445	88	3	4	1.8	3.6	5	2	3.6	1.8	sig
prot1446	180	3	4	2	4	4	2	16	4	ns
prot1447	207	4	4	2.4	4.8	3	5	2.4	0	ns
prot1448	235	4	2	3	3	4	2	3	3	ns
prot1449	86	1	1	1.8	1.8	3	1	1.8	5.4	ns
prot1450	115	2	7	4	6	4	4	8	4	sig
prot1451	127	3	2	1.2	1.2	1	5	3.6	2.4	ns
prot1452	229	1	2	3	3	9	3	9	9	sig
prot1453	247	0	3	5.4	1.8	4	2	10.8	3.6	sig
prot1454	573	1	1	12	4	9	3	6	6	sig
prot1455	176	3	1	3.6	6	1	3	1.2	0	ns
prot1456	169	1	2	9	3	2	0	3	3	ns
prot1457	81	4	0	0	9	1	3	5.4	1.8	ns
prot1458	89	3	0	4	4	3	0	4	8	ns
prot1459	178	1	2	1.2	1.2	6	4	6	4.8	sig
prot1460	151	1	1	0	6	1	1	9	0	ns
prot1461	146	2	0	1.8	9	1	3	3.6	5.4	ns
prot1462	217	1	3	8	2	3	0	6	0	ns
prot1463	159	3	1	3.6	1.2	2	1	2.4	4.8	ns
prot1464	237	3	2	6	6	1	3	6	6	ns
prot1465	587	1	2	3.6	0	2	5	3.6	9	sig
prot1466	128	4	4	6	0	1	3	2	2	ns
prot1467	425	2	2	2.4	0	0	0	1.2	1.2	ns
prot1468	256	2	0	0	9	2	1	3	3	ns
prot1469	136	3	1	3.6	3.6	1	1	3.6	5.4	ns
prot1470	76	0	3	6	0	1	3	4	0	ns
prot1471	175	0	2	2.4	2.4	3	2	0	1.2	ns
prot1472	231	2	2	0	9	1	1	0	0	ns
prot1473	337	0	1	3.6	0	3	2	3.6	3.6	ns
prot1474	239	1	1	4	2	1	0	2	2	ns
prot1475	456	2	2	3.6	3.6	2	2	4.8	3.6	sig
prot1476	126	3	0	9	3	0	2	3	3	ns
prot1477	488	3	1	1.8	3.6	2	2	7.2	5.4	ns
prot1478	127	2	3	0	4	0	1	0	0	ns
prot1479	191	6	4	3.6	2.4	1	4	2.4	2.4	ns
prot1480	114	4	5	15	18	9	18	36	45	sig
prot1481	62	2	1	3.6	5.4	2	0	3.6	3.6	ns
prot1482	350	6	3	8	10	5	2	6	10	ns
prot1483	108	3	4	4.8	3.6	6	5	6	4.8	ns
prot1484	321	8	2	6	12	4	5	12	3	ns
prot1485	308	1	2	1.8	1.8	1	1	3.6	3.6	ns
prot1486	59	1	3	8	8	3	1	8	8	ns
prot1487	218	8	6	8.4	0	4	7	8.4	10.8	sig
prot1488	106	5	2	6	9	3	3	6	6	ns
prot1489	154	3	1	7.2	3.6	5	5	1.8	3.6	sig
prot1490	166	4	0	2	10	5	0	4	0	ns
prot1491	515	3	6	0	3.6	2	2	3.6	1.2	ns
prot1492	183	3	3	6	3	1	0	6	3	ns
prot1493	162	2	3	1.8	7.2	0	5	7.2	1.8	ns
prot1494	140	3	6	4	4	1	2	2	2	ns
prot1495	169	3	4	1.2	0	4	2	0	2.4	ns
prot1496	242	3	1	18	9	1	3	9	12	ns
prot1497	292	2	1	7.2	3.6	1	5	7.2	10.8	ns
prot1498	197	2	2	8	8	2	1	2	0	ns
prot1499	856	0	2	0	1.2	2	0	2.4	0	ns
prot1500	127	3	3	6	3	2	4	18	12	sig
prot1501	72	3	1	5.4	5.4	2	1	3.6	5.4	ns
prot1502	148	2	2	0	0	1	1	12	4	ns
prot1503	53	1	2	0	3.6	4	4	2.4	4.8	sig
prot1504	98	0	1	6	6	2	2	0	3	ns
prot1505	405	1	1	1.8	3.6	6	6	5.4	10.8	sig
prot1506	104	1	2	6	10	1	0	6	2	ns
prot1507	176	0	0	1.2	1.2	2	5	4.8	4.8	sig
prot1508	125	3	4	3	9	1	3	6	0	ns
prot1509	160	1	1	5.4	1.8	2	3	3.6	5.4	ns
prot1510	316	2	2	2	2	3	1	2	4	ns
prot1511	978	4	0	2.4	0	2	2	2.4	3.6	sig
prot1512	234	1	0	0	6	4	4	12	6	sig
prot1513	431	1	1	1.8	1.8	0	1	3.6	0	ns
prot1514	2591	2	3	6	6	3	4	10	12	ns
prot1515	712	4	3	8.4	2.4	8	3	4.8	12	ns
prot1516	1852	2	4	9	12	2	1	9	21	ns
prot1517	2086	6	3	12.6	3.6	4	6	14.4	7.2	ns
prot1518	1064	4	3	6	2	5	4	6	10	ns
prot1519	609	8	5	7.2	4.8	18	12	14.4	19.2	sig
prot1520	645	3	4	6	3	2	2	9	6	ns
prot1521	969	3	4	5.4	1.8	1	1	5.4	0	ns
prot1522	857	2	0	2	4	2	2	4	6	sig
prot1523	488	1	0	1.2	2.4	3	2	3.6	0	ns
prot1524	2821	4	0	3	9	1	0	3	6	ns
prot1525	512	3	4	0	3.6	3	5	10.8	9	ns
prot1526	876	2	9	8	6	4	2	4	14	sig
prot1527	543	1	4	1.2	6	1	3	1.2	3.6	ns
prot1528	809	6	6	15	18	2	8	3	18	sig
prot1529	1674	2	2	5.4	0	2	3	1.8	3.6	ns
prot1530	1191	0	0	0	0	2	4	2	0	ns
prot1531	208	4	3	2.4	3.6	6	1	2.4	3.6	ns
prot1532	437	0	2	9	9	2	2	6	15	sig
prot1533	510	3	5	3.6	5.4	3	1	3.6	5.4	ns
prot1534	695	0	3	8	4	1	1	6	8	ns
prot1535	227	4	1	4.8	7.2	6	6	7.2	7.2	sig
prot1536	700	2	0	3	9	4	2	6	6	ns
prot1537	218	2	2	3.6	3.6	1	0	7.2	1.8	ns
prot1538	423	3	2	8	6	4	3	2	4	ns
prot1539	873	3	3	2.4	3.6	1	2	1.2	1.2	ns
prot1540	1426	3	3	6	3	4	2	18	3	ns
prot1541	520	2	1	3.6	0	2	2	1.8	3.6	ns
prot1542	290	11	12	32	16	23	7	24	22	ns
prot1543	296	7	2	4.8	8.4	10	2	3.6	3.6	ns
prot1544	309	0	3	9	9	9	4	6	15	sig
prot1545	502	8	6	1.8	1.8	2	2	9	3.6	ns
prot1546	204	0	1	0	6	2	2	4	8	sig
prot1547	437	3	1	4.8	0	0	5	3.6	4.8	ns
prot1548	314	2	3	6	12	2	2	3	6	sig
prot1549	402	0	3	3.6	1.8	4	6	5.4	5.4	ns
prot1550	188	1	3	6	4	2	1	0	6	ns
prot1551	434	3	3	0	3.6	0	2	1.2	2.4	ns
prot1552	325	3	1	3	12	0	3	3	9	ns
prot1553	607	3	3	0	0	1	3	1.8	3.6	ns
prot1554	739	3	3	0	4	1	1	2	0	ns
prot1555	235	1	0	1.2	1.2	4	2	2.4	1.2	ns
prot1556	982	2	3	3	0	2	2	6	6	ns
prot1557	392	2	1	3.6	3.6	3	4	7.2	3.6	ns
prot1558	543	0	0	4	0	1	1	4	2	ns
prot1559	462	0	3	0	0	2	1	2.4	4.8	ns
prot1560	348	2	1	6	15	3	3	18	18	sig
prot1561	463	2	0	0	0	2	1	1.8	3.6	ns
prot1562	173	3	6	10	4	3	4	8	8	ns
prot1563	274	3	2	6	4.8	2	0	3.6	8.4	ns
prot1564	251	1	9	6	24	3	3	12	12	ns
prot1565	231	4	6	5.4	7.2	5	1	7.2	0	ns
prot1566	394	4	5	10	6	5	1	8	4	ns
prot1567	240	2	2	2.4	7.2	4	1	3.6	2.4	ns
prot1568	441	6	3	9	9	4	3	6	9	ns
prot1569	200	0	1	9	5.4	4	1	7.2	5.4	ns
prot1570	371	1	3	8	6	3	3	4	8	sig
prot1571	313	5	2	2.4	2.4	3	2	1.2	0	ns
prot1572	730	2	2	15	3	2	4	15	21	sig
prot1573	329	4	2	7.2	1.8	2	7	7.2	3.6	sig
prot1574	627	1	5	4	10	3	2	4	8	ns
prot1575	250	1	3	1.2	1.2	5	4	2.4	4.8	sig
prot1576	144	5	2	9	9	3	3	3	9	ns
prot1577	472	2	1	3.6	9	0	3	14.4	5.4	ns
prot1578	421	3	2	2	0	1	1	0	6	ns
prot1579	250	4	4	1.2	4.8	4	3	2.4	4.8	sig
prot1580	266	1	2	0	6	1	3	0	3	ns
prot1581	861	2	1	5.4	7.2	2	3	7.2	1.8	ns
prot1582	1312	2	4	0	8	2	1	2	4	ns
prot1583	493	2	3	0	7.2	0	3	3.6	1.2	ns
prot1584	1082	1	1	3	3	2	4	6	12	sig
prot1585	648	2	2	0	3.6	0	0	0	3.6	ns
prot1586	276	0	0	0	2	0	1	0	4	ns
prot1587	518	3	4	0	2.4	0	2	2.4	2.4	ns
prot1588	640	0	2	0	3	2	4	3	3	ns
prot1589	722	2	3	1.8	7.2	3	3	0	10.8	ns
prot1590	147	4	7	8	8	3	0	0	4	ns
prot1591	193	2	7	6	6	7	1	8.4	2.4	ns
prot1592	194	0	1	3	3	0	5	12	0	ns
prot1593	365	1	4	10.8	1.8	2	3	0	5.4	ns
prot1594	290	1	1	4	6	1	4	4	0	ns
prot1595	636	5	1	1.2	4.8	3	2	1.2	7.2	ns
prot1596	1160	0	3	6	6	1	4	9	3	ns
prot1597	641	2	6	3.6	1.8	4	2	1.8	5.4	ns
prot1598	175	0	2	0	4	1	1	6	8	ns
prot1599	318	1	3	0	3.6	1	3	1.2	3.6	ns
prot1600	424	3	2	9	18	3	0	6	3	ns
prot1601	348	2	1	3.6	3.6	1	2	9	1.8	ns
prot1602	227	1	2	0	0	1	0	0	2	ns
prot1603	427	4	1	3.6	1.2	4	4	2.4	1.2	ns
prot1604	268	0	2	0	6	2	2	0	0	ns
prot1605	357	1	0	3.6	1.8	6	8	10.8	3.6	sig
prot1606	174	1	0	2	2	2	0	4	6	ns
prot1607	233	1	3	1.2	1.2	4	5	2.4	6	sig
prot1608	217	0	0	0	6	0	6	0	6	ns
prot1609	980	0	2	5.4	1.8	0	5	1.8	3.6	ns
prot1610	263	1	2	0	8	2	0	0	6	ns
prot1611	169	2	2	1.2	1.2	1	0	2.4	0	ns
prot1612	178	0	0	6	0	1	2	9	0	ns
prot1613	355	0	1	7.2	3.6	1	2	1.8	0	ns
prot1614	604	1	3	0	2	1	1	2	2	ns
prot1615	149	0	1	0	1.2	3	2	1.2	0	ns
prot1616	594	2	2	6	3	2	2	6	9	sig
prot1617	257	3	0	3.6	3.6	3	12	5.4	16.2	sig
prot1618	421	3	2	2	6	0	1	2	2	ns
prot1619	712	4	1	2.4	0	0	0	0	1.2	ns
prot1620	423	0	4	3	0	1	2	12	3	ns
prot1621	488	1	2	5.4	0	2	2	3.6	3.6	sig
prot1622	1872	0	1	2	4	1	1	2	2	ns
prot1623	153	5	3	13.2	1.2	4	4	6	9.6	ns
prot1624	275	1	1	12	6	4	7	24	15	sig
prot1625	463	4	4	9	7.2	8	3	5.4	3.6	ns
prot1626	103	4	5	4	6	2	3	6	8	ns
prot1627	287	0	2	3.6	2.4	4	4	4.8	2.4	ns
prot1628	282	0	3	24	6	3	4	18	27	sig
prot1629	200	2	2	3.6	16.2	7	1	7.2	5.4	ns
prot1630	149	1	3	2	8	3	3	6	2	ns
prot1631	149	5	3	1.2	4.8	4	1	2.4	0	ns
prot1632	132	1	1	3	6	0	3	0	3	ns
prot1633	118	3	4	3.6	5.4	2	4	1.8	3.6	ns
prot1634	191	3	3	0	12	1	0	0	14	ns
prot1635	189	0	2	2.4	1.2	6	2	6	1.2	sig
prot1636	273	3	2	9	3	0	1	6	0	ns
prot1637	327	6	2	3.6	0	3	4	1.8	9	ns
prot1638	148	1	4	4	4	6	8	12	16	sig
prot1639	206	2	3	6	2.4	2	2	2.4	4.8	sig
prot1640	108	2	0	12	9	5	2	6	15	ns
prot1641	267	1	4	10.8	1.8	2	2	7.2	5.4	ns
prot1642	204	3	1	8	4	12	3	6	30	sig
prot1643	223	1	2	1.2	2.4	4	0	3.6	1.2	ns
prot1644	298	1	3	9	0	1	1	3	6	ns
prot1645	194	1	4	1.8	0	1	2	5.4	5.4	ns
prot1646	77	1	1	6	2	4	1	2	2	ns
prot1647	166	1	3	1.2	4.8	0	1	1.2	2.4	ns
prot1648	418	0	1	0	9	2	2	3	9	ns
prot1649	418	1	0	5.4	1.8	2	2	3.6	3.6	ns
prot1650	127	1	2	8	8	0	5	4	2	ns
prot1651	279	3	0	3.6	2.4	0	2	1.2	2.4	ns
prot1652	181	3	4	3	6	3	0	3	3	ns
prot1653	129	2	1	3.6	0	0	3	1.8	1.8	ns
prot1654	161	1	1	10	4	1	3	4	2	ns
prot1655	126	2	0	2.4	2.4	1	1	2.4	1.2	ns
prot1656	326	0	2	6	9	3	2	12	6	ns
prot1657	207	1	3	3.6	0	2	0	1.8	1.8	ns
prot1658	191	1	0	10	2	3	3	2	6	ns
prot1659	238	2	0	1.2	0	2	1	0	2.4	ns
prot1660	210	1	2	9	0	1	0	3	3	ns
prot1661	331	1	1	0	7.2	2	1	1.8	1.8	ns
prot1662	574	3	3	4	4	2	1	4	4	ns
prot1663	455	2	2	1.2	2.4	4	2	2.4	2.4	sig
prot1664	553	2	1	3	3	1	2	12	3	sig
prot1665	522	0	1	1.8	3.6	1	5	9	9	ns
prot1666	325	1	1	4	0	0	1	2	0	ns
prot1667	208	2	1	0	1.2	9	5	6	2.4	sig
prot1668	232	2	1	6	0	1	2	6	3	ns
prot1669	219	0	1	5.4	0	3	6	5.4	5.4	sig
prot1670	409	1	2	0	4	0	0	0	6	ns
prot1671	233	2	0	2.4	1.2	2	2	2.4	3.6	ns
prot1672	772	1	1	6	0	1	0	0	0	ns
prot1673	360	1	2	1.8	1.8	2	4	7.2	3.6	sig
prot1674	439	0	1	0	4	2	4	4	4	sig
prot1675	442	0	2	1.2	1.2	0	1	0	0	ns
prot1676	138	2	1	3	3	0	2	9	0	ns
prot1677	106	2	1	7.2	0	0	0	5.4	0	ns
prot1678	370	4	2	4	6	3	4	0	2	ns
prot1679	629	0	1	1.2	1.2	1	0	2.4	1.2	ns
prot1680	187	1	1	0	0	1	1	6	6	ns
prot1681	596	3	1	1.8	1.8	2	3	3.6	5.4	sig
prot1682	255	1	0	4	4	2	1	2	4	ns
prot1683	92	5	2	9.6	6	7	3	6	9.6	ns
prot1684	171	8	3	15	27	7	1	12	12	ns
prot1685	165	2	2	12.6	5.4	3	10	7.2	7.2	sig
prot1686	148	1	1	2	10	1	3	6	6	ns
prot1687	229	2	4	4.8	1.2	2	9	9.6	7.2	sig
prot1688	123	4	1	3	3	2	1	9	6	ns
prot1689	77	1	3	14.4	7.2	1	0	3.6	1.8	ns
prot1690	465	2	0	4	6	2	2	0	4	ns
prot1691	279	0	1	2.4	3.6	2	2	2.4	2.4	sig
prot1692	278	1	1	3	6	4	4	9	6	ns
prot1693	119	3	3	7.2	3.6	1	1	0	3.6	ns
prot1694	148	0	2	2	0	3	4	4	8	sig
prot1695	72	1	2	0	0	0	5	1.2	0	ns
prot1696	353	6	2	0	6	4	6	6	12	sig
prot1697	196	0	1	0	1.8	0	1	0	3.6	ns
prot1698	174	2	4	6	0	4	1	0	4	ns
prot1699	126	3	2	2.4	2.4	2	1	2.4	1.2	ns
prot1700	235	1	1	6	0	2	1	6	6	ns
prot1701	235	4	1	1.8	0	2	2	1.8	5.4	ns
prot1702	110	3	2	6	6	2	6	0	4	ns
prot1703	188	0	0	6	1.2	0	2	4.8	1.2	ns
prot1704	225	2	1	6	0	1	4	0	6	ns
prot1705	138	1	2	7.2	3.6	1	2	3.6	1.8	ns
prot1706	174	3	2	6	4	1	4	6	10	ns
prot1707	672	1	1	3.6	2.4	2	3	1.2	1.2	ns
prot1708	84	1	2	3	0	2	2	0	3	ns
prot1709	107	1	2	1.8	0	1	3	0	1.8	ns
prot1710	146	2	2	4	2	0	2	6	8	ns
prot1711	183	1	4	2.4	2.4	2	2	2.4	7.2	sig
prot1712	555	0	2	3	3	1	0	3	3	ns
prot1713	467	0	1	5.4	1.8	4	2	0	1.8	ns
prot1714	265	1	1	2	0	3	1	2	4	ns
prot1715	598	1	1	3.6	2.4	1	0	1.2	0	ns
prot1716	317	0	1	6	6	2	2	0	6	ns
prot1717	196	2	0	1.8	1.8	2	1	0	5.4	ns
prot1718	267	1	5	2	4	1	3	4	6	ns
prot1719	612	1	2	0	0	2	3	1.2	2.4	ns
prot1720	62	1	4	6	6	2	2	3	15	ns
prot1721	77	1	3	0	0	3	0	3.6	3.6	ns
prot1722	68	1	0	2	4	1	1	0	2	ns
prot1723	632	1	1	2.4	2.4	2	2	2.4	2.4	sig
prot1724	230	4	2	0	6	1	1	3	3	ns
prot1725	133	3	0	3.6	3.6	1	0	1.8	0	ns
prot1726	334	1	0	4	2	0	3	2	0	ns
prot1727	311	3	0	1.2	1.2	2	2	2.4	0	ns
prot1728	563	2	2	12	6	1	1	3	12	ns
prot1729	327	1	2	3.6	1.8	2	2	1.8	0	ns
prot1730	144	2	1	0	4	0	2	2	4	ns
prot1731	668	3	2	0	1.2	0	1	2.4	0	ns
prot1732	85	1	0	9	0	1	2	9	12	ns
prot1733	102	1	0	1.8	3.6	3	3	10.8	5.4	sig
prot1734	508	2	2	2	2	2	1	2	2	ns
prot1735	226	3	1	2.4	2.4	1	0	1.2	0	ns
prot1736	676	1	0	0	0	1	0	6	0	ns
prot1737	539	1	1	0	1.8	0	0	3.6	1.8	ns
prot1738	295	2	1	0	4	0	1	0	4	ns
prot1739	224	4	2	3.6	0	2	4	2.4	2.4	sig
prot1740	2292	0	1	6	9	2	2	6	6	sig
prot1741	170	4	3	10.8	1.8	2	5	1.8	5.4	ns
prot1742	134	3	1	0	8	3	3	4	4	ns
prot1743	255	3	3	6	1.2	4	2	7.2	4.8	sig
prot1744	304	3	4	12	6	4	1	6	6	ns
prot1745	237	1	2	5.4	0	2	2	5.4	7.2	ns
prot1746	105	0	1	2	4	1	0	6	0	ns
prot1747	69	1	1	1.2	1.2	1	1	4.8	1.2	ns
prot1748	247	6	3	6	12	2	2	0	18	ns
prot1749	99	2	5	1.8	5.4	2	3	7.2	5.4	ns
prot1750	116	1	0	12	6	5	3	6	6	ns
prot1751	152	1	2	2.4	1.2	0	0	2.4	3.6	ns
prot1752	225	3	1	3	12	1	2	3	3	ns
prot1753	147	0	2	1.8	7.2	0	3	9	0	ns
prot1754	125	4	2	4	4	2	3	6	8	sig
prot1755	90	2	0	2.4	1.2	3	1	0	2.4	ns
prot1756	237	2	3	0	15	0	4	12	3	ns
prot1757	66	0	3	3.6	3.6	2	1	1.8	7.2	ns
prot1758	264	4	2	0	2	1	3	6	2	ns
prot1759	137	1	2	3.6	2.4	6	4	2.4	4.8	sig
prot1760	511	5	2	6	3	2	2	3	0	ns
prot1761	141	5	0	1.8	3.6	2	4	1.8	1.8	ns
prot1762	280	1	1	4	2	1	2	2	0	ns
prot1763	302	0	2	2.4	1.2	1	0	1.2	6	ns
prot1764	74	1	2	12	0	6	3	9	9	sig
prot1765	171	0	0	3.6	5.4	3	2	3.6	3.6	sig
prot1766	95	1	1	4	0	2	2	2	2	ns
prot1767	367	1	5	1.2	2.4	2	3	2.4	2.4	sig
prot1768	144	1	0	0	3	2	2	6	12	sig
prot1769	664	0	0	0	0	0	2	5.4	3.6	ns
prot1770	179	1	1	0	2	1	1	4	6	ns
prot1771	114	2	1	2.4	0	1	0	1.2	1.2	ns
prot1772	161	3	0	3	3	2	4	12	6	sig
prot1773	205	2	1	0	0	0	3	5.4	3.6	ns
prot1774	305	3	4	2	0	0	2	0	6	ns
prot1775	416	1	3	1.2	0	1	2	1.2	1.2	ns
prot1776	397	1	1	3	6	3	0	0	3	ns
prot1777	224	2	1	0	9	1	3	3.6	3.6	ns
prot1778	314	1	2	4	4	2	2	4	4	sig
prot1779	174	0	0	1.2	2.4	1	1	1.2	2.4	ns
prot1780	416	2	2	6	0	0	2	0	0	ns
prot1781	131	1	1	5.4	0	3	3	5.4	5.4	sig
prot1782	107	1	0	0	2	0	1	4	0	ns
prot1783	163	1	1	0	0	0	2	0	3.6	ns
prot1784	564	0	1	3	0	1	1	3	6	ns
prot1785	208	2	1	3.6	0	1	0	1.8	3.6	ns
prot1786	135	1	1	0	0	0	0	0	0	ns
prot1787	3394	2	1	7.2	1.2	2	2	2.4	4.8	ns
prot1788	1957	2	1	3	12	4	0	0	6	ns
prot1789	1088	1	3	1.8	3.6	4	1	7.2	3.6	sig
prot1790	424	2	4	10	8	5	3	12	0	ns
prot1791	1035	1	1	0	2.4	2	1	1.2	3.6	ns
prot1792	926	0	1	6	0	4	2	3	3	sig
prot1793	1669	1	1	0	3.6	3	0	3.6	3.6	ns
prot1794	201	4	2	6	4	4	2	4	8	sig
prot1795	539	2	2	0	1.2	6	2	4.8	4.8	sig
prot1796	638	1	1	0	0	1	0	0	3	ns
prot1797	225	4	7	3.6	5.4	5	1	7.2	3.6	ns
prot1798	319	3	4	8	4	2	2	12	4	ns
prot1799	520	0	3	2.4	0	3	1	1.2	4.8	ns
prot1800	785	2	2	9	9	3	5	9	6	ns
prot1801	629	4	2	5.4	3.6	4	4	7.2	1.8	sig
prot1802	341	0	0	6	2	0	1	2	4	ns
prot1803	412	0	0	2.4	1.2	1	1	1.2	2.4	sig
prot1804	308	0	1	6	0	2	4	6	6	sig
prot1805	743	2	0	5.4	0	0	0	0	3.6	ns
prot1806	470	1	1	4	0	2	1	2	4	ns
prot1807	1140	0	2	1.2	1.2	1	2	3.6	2.4	ns
prot1808	1466	1	0	6	6	1	0	0	3	ns
prot1809	254	1	2	1.8	3.6	2	0	3.6	1.8	ns
prot1810	257	2	3	4	6	5	1	0	8	ns
prot1811	375	3	1	0	1.2	1	0	4.8	1.2	ns
prot1812	1882	0	0	3	0	0	1	3	0	ns
prot1813	1300	2	3	0	5.4	1	0	1.8	0	ns
prot1814	444	4	2	6	2	3	2	6	2	ns
prot1815	832	0	2	3.6	2.4	2	1	3.6	1.2	ns
prot1816	582	1	1	3	6	1	1	6	3	ns
prot1817	280	1	3	0	0	1	0	0	3.6	ns
prot1818	1244	1	1	2	0	3	2	6	0	ns
prot1819	276	2	3	1.2	0	1	4	3.6	1.2	ns
prot1820	623	2	3	6	15	1	1	0	0	ns
prot1821	450	1	0	0	0	1	0	1.8	1.8	ns
prot1822	247	0	2	4	4	2	1	2	2	sig
prot1823	387	1	0	1.2	2.4	3	0	0	1.2	ns
prot1824	662	0	2	0	6	0	1	0	3	ns
prot1825	743	1	0	1.8	0	2	0	0	1.8	ns
prot1826	874	0	2	0	2	1	0	4	4	ns
prot1827	1301	2	1	2.4	1.2	2	2	2.4	2.4	sig
prot1828	274	3	0	9	3	4	2	9	15	ns
prot1829	551	4	1	5.4	3.6	1	1	5.4	3.6	ns
prot1830	447	2	1	2	6	2	1	2	8	sig
prot1831	154	1	1	3.6	3.6	7	2	3.6	2.4	ns
prot1832	210	0	1	0	12	4	2	12	6	sig
prot1833	290	4	2	3.6	1.8	0	0	0	1.8	ns
prot1834	220	3	4	8	8	5	1	4	2	ns
prot1835	184	3	2	2.4	6	2	2	3.6	3.6	ns
prot1836	168	0	2	6	9	3	1	6	9	ns
prot1837	102	4	2	1.8	1.8	1	3	5.4	3.6	ns
prot1838	327	2	2	2	2	1	4	2	8	sig
prot1839	962	2	4	1.2	1.2	1	1	1.2	1.2	ns
prot1840	556	0	2	6	0	2	0	6	3	ns
prot1841	374	2	2	1.8	0	8	10	10.8	10.8	sig
prot1842	728	1	0	2	6	1	1	6	6	ns
prot1843	243	0	2	1.2	3.6	2	2	2.4	12	sig
prot1844	127	0	2	9	6	3	1	0	6	ns
prot1845	519	2	1	7.2	3.6	1	2	3.6	0	ns
prot1846	492	3	0	4	2	0	1	8	10	ns
prot1847	233	4	3	1.2	1.2	0	1	2.4	1.2	ns
prot1848	287	2	3	3	0	4	4	6	6	sig
prot1849	337	1	0	5.4	3.6	1	2	1.8	1.8	ns
prot1850	404	2	1	4	2	4	1	6	0	ns
prot1851	3175	2	0	0	1.2	0	0	2.4	0	ns
prot1852	243	0	0	6	0	0	0	0	3	ns
prot1853	275	1	0	1.8	0	2	0	5.4	3.6	ns
prot1854	648	6	3	0	6	3	2	8	4	ns
prot1855	172	2	2	2.4	0	4	1	0	3.6	ns
prot1856	283	3	3	12	6	4	3	9	3	ns
prot1857	159	3	3	7.2	1.8	6	3	10.8	10.8	sig
prot1858	372	3	1	0	2	3	0	0	4	ns
prot1859	174	1	1	0	1.2	3	2	6	0	ns
prot1860	182	3	3	12	9	2	2	3	0	ns
prot1861	251	2	3	5.4	1.8	1	1	3.6	1.8	ns
prot1862	1009	5	4	0	8	3	1	6	6	ns
prot1863	233	1	1	1.2	0	2	1	1.2	1.2	ns
prot1864	158	0	0	6	0	1	1	3	0	ns
prot1865	200	0	1	3.6	5.4	7	1	0	5.4	ns
prot1866	292	2	2	2	2	2	8	8	4	sig
prot1867	399	2	0	0	0	1	2	0	2.4	ns
prot1868	229	2	1	3	3	2	3	9	3	ns
prot1869	228	2	2	5.4	3.6	0	1	3.6	0	ns
prot1870	445	2	3	4	6	2	1	0	0	ns
prot1871	334	3	1	0	0	1	2	1.2	1.2	sig
prot1872	848	0	0	6	9	2	2	12	24	sig
prot1873	151	4	2	5.4	5.4	0	2	1.8	1.8	ns
prot1874	1410	1	3	0	6	2	2	10	0	ns
prot1875	164	2	1	1.2	2.4	4	0	3.6	3.6	ns
prot1876	114	2	2	6	3	2	1	9	3	ns
prot1877	262	1	1	0	1.8	4	3	3.6	0	ns
prot1878	174	1	2	4	10	1	0	4	4	ns
prot1879	987	1	0	1.2	2.4	1	1	1.2	0	ns
prot1880	170	3	3	0	9	4	1	3	3	ns
prot1881	399	3	1	1.8	3.6	3	2	7.2	3.6	sig
prot1882	504	0	5	2	0	9	6	12	6	sig
prot1883	359	2	1	6	1.2	1	2	1.2	1.2	ns
prot1884	85	1	0	3	0	0	0	0	3	ns
prot1885	186	2	3	7.2	1.8	2	2	7.2	3.6	sig
prot1886	231	1	0	0	6	2	2	2	2	ns
prot1887	161	0	2	3.6	6	0	1	0	2.4	ns
prot1888	296	3	0	0	0	0	2	9	3	ns
prot1889	362	1	2	3.6	3.6	5	1	3.6	5.4	ns
prot1890	492	1	1	0	4	0	1	0	4	ns
prot1891	240	0	0	2.4	1.2	1	0	1.2	1.2	ns
prot1892	587	2	3	6	0	0	0	6	6	ns
prot1893	523	0	2	0	0	2	2	7.2	3.6	sig
prot1894	979	2	0	2	0	9	3	12	6	sig
prot1895	2381	2	1	0	2.4	0	2	2.4	3.6	ns
prot1896	246	0	1	0	0	0	0	6	6	ns
prot1897	309	2	0	1.8	0	0	2	0	1.8	ns
prot1898	214	0	2	4	0	4	2	4	8	sig
prot1899	659	0	1	0	2.4	1	0	0	1.2	ns
prot1900	185	1	0	9	9	2	1	3	3	ns
prot1901	201	2	2	5.4	0	2	3	1.8	0	ns
prot1902	464	0	0	0	0	4	2	4	4	sig
prot1903	298	1	1	1.2	2.4	2	1	0	2.4	ns
prot1904	502	0	0	3	3	0	1	0	3	ns
prot1905	295	0	1	1.8	0	0	1	0	0	ns
prot1906	1921	1	0	2	0	0	0	0	0	ns
prot1907	900	3	1	0	1.2	3	3	3.6	3.6	sig
prot1908	1567	1	0	9	3	0	1	6	9	ns
prot1909	659	1	1	3.6	1.8	3	3	5.4	5.4	sig
prot1910	909	2	0	2	2	1	0	0	4	ns
prot1911	193	1	0	0	1.2	0	0	1.2	1.2	ns
prot1912	431	0	1	3	3	0	0	3	3	ns
prot1913	118	0	0	0	0	4	4	7.2	3.6	sig
prot1914	229	6	7	6	6	5	1	2	6	ns
prot1915	232	5	0	0	1.2	3	1	2.4	0	ns
prot1916	267	0	0	3	3	6	2	24	18	sig
prot1917	266	2	0	1.8	3.6	2	2	1.8	3.6	ns
prot1918	183	2	1	2	6	6	0	4	4	ns
prot1919	909	1	2	3.6	3.6	4	2	0	6	ns
prot1920	219	3	2	6	6	1	1	0	0	ns
prot1921	141	0	2	3.6	5.4	6	2	3.6	3.6	sig
prot1922	154	3	0	2	0	1	1	6	8	ns
prot1923	243	2	2	0	2.4	2	3	2.4	2.4	ns
prot1924	135	0	1	3	6	3	0	0	6	ns
prot1925	315	1	0	3.6	1.8	0	0	1.8	1.8	ns
prot1926	517	0	0	4	0	4	4	12	4	sig
prot1927	127	0	0	1.2	1.2	0	0	1.2	2.4	ns
prot1928	439	2	1	9	0	1	2	0	6	ns
prot1929	398	2	1	0	3.6	2	0	0	1.8	ns
prot1930	462	1	3	2	0	0	1	2	0	ns
prot1931	202	1	1	0	0	3	2	0	0	ns
prot1932	114	2	1	3	6	1	0	6	3	ns
prot1933	137	2	2	3.6	7.2	0	0	1.8	1.8	ns
prot1934	124	0	1	0	2	1	1	2	0	ns
prot1935	641	1	2	1.2	3.6	1	0	2.4	1.2	ns
prot1936	415	1	2	0	15	1	3	3	3	ns
prot1937	448	2	2	1.8	1.8	1	2	3.6	3.6	ns
prot1938	572	4	2	0	0	1	0	6	4	ns
prot1939	819	3	3	4.8	2.4	1	0	2.4	4.8	ns
prot1940	365	1	0	3	0	1	0	0	0	ns
prot1941	600	0	1	1.8	5.4	1	2	3.6	0	ns
prot1942	692	1	0	4	2	1	0	0	2	ns
prot1943	244	0	0	1.2	3.6	1	1	0	2.4	ns
prot1944	203	1	3	0	9	2	2	0	6	ns
prot1945	383	0	0	1.8	3.6	3	1	0	0	ns
prot1946	208	1	2	0	6	2	2	12	8	sig
prot1947	292	1	2	2.4	1.2	1	2	3.6	2.4	ns
prot1948	288	0	1	3	0	1	2	3	3	ns
prot1949	111	1	1	1.8	5.4	1	1	1.8	1.8	ns
prot1950	309	3	1	4	4	0	2	6	2	ns
prot1951	555	0	1	0	1.2	2	2	2.4	2.4	sig
prot1952	719	0	0	0	3	1	1	3	6	ns
prot1953	548	1	2	1.8	0	1	1	0	1.8	ns
prot1954	209	1	2	0	2	1	1	6	4	ns
prot1955	561	3	1	1.2	1.2	0	1	1.2	1.2	ns
prot1956	575	2	1	9	3	1	0	12	6	ns
prot1957	193	2	3	3.6	3.6	1	4	1.8	3.6	sig
prot1958	476	1	1	0	2	3	3	6	6	sig
prot1959	426	0	0	1.2	0	0	2	1.2	1.2	ns
prot1960	210	1	0	9	6	1	0	0	3	ns
prot1961	167	1	2	3.6	1.8	1	3	5.4	0	ns
prot1962	255	3	1	4	0	1	3	4	6	ns
prot1963	259	1	1	2.4	1.2	2	1	2.4	1.2	ns
prot1964	828	1	1	0	0	0	0	0	9	ns
prot1965	491	1	2	1.8	0	0	0	1.8	0	ns
prot1966	116	0	1	0	0	2	4	2	0	ns
prot1967	392	1	0	2.4	3.6	1	1	3.6	1.2	ns
prot1968	278	0	1	0	9	0	0	12	9	ns
prot1969	275	1	0	0	0	0	1	1.8	0	ns
prot1970	542	0	3	2	0	1	1	2	2	ns
prot1971	303	2	0	2.4	2.4	2	1	2.4	0	ns
prot1972	206	2	2	9	6	1	0	0	0	ns
prot1973	575	2	1	0	1.8	4	1	0	0	ns
prot1974	882	1	1	0	0	2	0	2	4	ns
prot1975	503	2	2	1.2	1.2	2	2	4.8	2.4	sig
prot1976	350	0	2	6	6	0	0	3	0	ns
prot1977	277	1	1	0	1.8	3	1	1.8	0	ns
prot1978	251	0	0	0	2	1	2	4	2	ns
prot1979	223	1	0	1.2	0	2	0	1.2	0	ns
prot1980	109	2	0	0	6	2	4	6	0	ns
prot1981	1093	1	3	3.6	5.4	2	2	3.6	3.6	ns
prot1982	123	0	2	8	2	1	3	4	6	ns
prot1983	160	1	4	1.2	2.4	3	2	3.6	2.4	ns
prot1984	160	1	0	6	0	0	1	3	6	ns
prot1985	433	3	2	1.8	7.2	1	1	5.4	0	ns
prot1986	214	2	0	6	0	4	0	6	6	ns
prot1987	114	0	1	0	3.6	2	4	2.4	4.8	sig
prot1988	178	1	2	9	3	2	0	6	0	ns
prot1989	248	1	1	1.8	1.8	3	2	5.4	1.8	ns
prot1990	49	4	3	4	4	2	2	2	2	ns
prot1991	86	0	0	2.4	4.8	1	4	3.6	2.4	ns
prot1992	335	1	0	6	3	2	1	0	6	ns
prot1993	171	1	1	7.2	5.4	1	2	5.4	3.6	ns
prot1994	214	1	4	4	2	3	0	4	4	ns
prot1995	108	1	1	2.4	3.6	1	2	1.2	1.2	sig
prot1996	115	0	0	0	3	0	2	6	3	ns
prot1997	96	0	5	3.6	1.8	9	3	10.8	5.4	sig
prot1998	82	1	2	2	2	3	1	2	0	ns
prot1999	365	0	0	0	1.2	1	0	1.2	4.8	ns
[truncated: 1,549 more rows]
