# Supplementary material for: Protein complex-based analysis is resistant to the obfuscating consequences of batch effects --- a case study in clinical proteomics
Source: BMC Genomics. 2017 Mar 14;18(Suppl 2):142. doi: 10.1186/s12864-017-3490-3 (PMC5374662; doi:10.1186/s12864-017-3490-3)
Supplement: Supplementary file 2 — Simulated data D2.2H. (ZIP 3730 kb) [file 12864_2017_3490_MOESM2_ESM.zip › D2.2.350.txt]

protLen	X0	X0.1	X0.2	X0.3	X1	X1.1	X1.2	X1.3	sig
prot1	1338	901	909	1080	1004.4	885	883	1033.2	1026	ns
prot2	2199	38	32	45	43.5	36	26	42	51	ns
prot3	1538	32	34	64.8	73.8	39	45	61.2	70.2	ns
prot4	2319	19	25	66	69	20	27	66	57	ns
prot5	1392	44	46	43.2	64.8	132	150	154.8	183.6	sig
prot6	1985	30	27	58.5	46.5	58	58	76.5	66	sig
prot7	1262	40	31	59.4	91.8	45	43	104.4	77.4	ns
prot8	3862	18	11	60	63	17	19	66	42	ns
prot9	1295	45	49	55.2	51.6	43	47	43.2	57.6	ns
prot10	4287	6	7	18	13.5	13	12	18	13.5	ns
prot11	1277	45	46	70.2	86.4	45	32	91.8	66.6	ns
prot12	3587	9	5	6	27	18	7	33	42	sig
prot13	774	63	79	76.8	90	65	68	108	96	ns
prot14	1960	5	5	13.5	4.5	6	4	10.5	10.5	ns
prot15	858	60	61	118.8	118.8	49	69	131.4	100.8	ns
prot16	693	77	87	234	234	78	74	258	210	ns
prot17	748	60	62	63.6	74.4	70	56	84	68.4	ns
prot18	875	55	50	61.5	66	41	42	66	51	ns
prot19	1755	12	11	18	25.2	5	12	10.8	23.4	ns
prot20	839	41	33	126	105	88	88	240	300	sig
prot21	857	30	30	34.8	45.6	43	41	49.2	54	sig
prot22	1248	32	29	33	54	20	37	40.5	39	ns
prot23	1308	20	22	28.8	28.8	27	19	30.6	30.6	ns
prot24	1260	18	16	30	69	18	18	60	42	ns
prot25	1487	6	10	9.6	6	6	7	9.6	7.2	ns
prot26	477	85	76	112.5	111	108	81	124.5	138	ns
prot27	1324	26	26	41.4	43.2	40	15	50.4	50.4	sig
prot28	997	13	21	45	42	13	17	42	42	ns
prot29	623	104	118	124.8	114	191	196	226.8	220.8	sig
prot30	657	97	120	165	138	84	112	163.5	148.5	ns
prot31	1735	11	8	18	27	13	14	23.4	21.6	ns
prot32	904	11	13	36	33	7	10	39	30	ns
prot33	446	216	219	224.4	202.8	189	200	226.8	223.2	ns
prot34	262	200	177	267	291	178	198	283.5	258	ns
prot35	682	111	96	178.2	185.4	94	102	199.8	208.8	ns
prot36	742	47	58	126	162	52	50	174	156	ns
prot37	630	30	42	38.4	50.4	38	35	52.8	33.6	ns
prot38	672	33	27	33	49.5	32	31	64.5	39	ns
prot39	1056	18	23	52.2	52.2	30	31	46.8	57.6	sig
prot40	1098	20	19	57	57	20	26	81	72	ns
prot41	1192	12	12	13.2	10.8	8	15	14.4	13.2	ns
prot42	1888	12	7	9	9	16	14	28.5	18	ns
prot43	500	137	165	289.8	291.6	147	161	298.8	338.4	ns
prot44	610	46	54	159	174	36	46	177	174	ns
prot45	543	23	18	40.8	30	33	34	44.4	38.4	ns
prot46	685	28	13	48	45	33	32	43.5	58.5	ns
prot47	546	28	23	46.8	61.2	26	32	52.2	39.6	ns
prot48	1311	10	20	48	39	15	11	36	48	ns
prot49	1047	15	9	21.6	9.6	12	13	19.2	21.6	ns
prot50	491	145	153	192	207	146	144	175.5	201	ns
prot51	654	79	56	138.6	145.8	91	81	127.8	133.2	ns
prot52	639	54	57	192	156	95	76	351	390	sig
prot53	740	57	41	63.6	56.4	48	65	73.2	73.2	sig
prot54	1143	17	12	24	15	12	20	30	31.5	ns
prot55	966	18	14	16.2	39.6	19	19	27	43.2	ns
prot56	1042	11	11	33	42	17	19	45	51	ns
prot57	2166	10	3	9.6	13.2	9	3	3.6	13.2	ns
prot58	443	23	28	34.5	40.5	93	93	90	130.5	sig
prot59	589	20	29	34.2	34.2	26	24	54	41.4	ns
prot60	740	19	30	75	60	15	21	42	78	ns
prot61	532	20	16	19.2	21.6	20	20	19.2	26.4	ns
prot62	740	13	6	15	13.5	12	9	15	10.5	ns
prot63	727	12	8	12.6	9	13	14	10.8	32.4	sig
prot64	1585	9	6	21	30	9	5	24	12	ns
prot65	479	229	202	283.2	277.2	217	235	274.8	283.2	ns
prot66	364	155	152	223.5	222	167	149	207	211.5	ns
prot67	433	144	136	280.8	261	138	162	275.4	268.2	ns
prot68	346	130	137	471	480	127	137	390	462	ns
prot69	545	114	109	128.4	114	87	93	104.4	111.6	ns
prot70	472	71	75	111	91.5	73	83	105	123	ns
prot71	478	54	51	82.8	82.8	106	90	208.8	198	sig
prot72	413	48	55	153	129	43	38	114	102	ns
prot73	496	36	42	36	39.6	29	26	57.6	56.4	ns
prot74	630	30	33	52.5	28.5	40	41	37.5	40.5	ns
prot75	544	24	29	52.2	30.6	84	69	151.2	102.6	sig
prot76	880	12	18	42	39	8	11	39	36	ns
prot77	684	14	11	13.2	21.6	10	9	13.2	9.6	ns
prot78	988	13	11	24	15	13	15	9	19.5	ns
prot79	430	72	74	147.6	102.6	64	69	115.2	117	ns
prot80	707	30	25	99	90	33	28	66	48	ns
prot81	418	20	23	26.4	34.8	35	29	40.8	39.6	ns
prot82	820	12	20	16.5	15	9	15	22.5	30	ns
prot83	1450	10	6	12.6	19.8	5	9	10.8	23.4	ns
prot84	500	92	80	240	180	87	86	210	237	ns
prot85	451	54	56	61.2	64.8	62	62	68.4	64.8	ns
prot86	757	34	30	63	51	54	40	105	84	sig
prot87	539	22	18	57.6	57.6	20	23	37.8	52.2	ns
prot88	455	16	20	63	48	17	23	54	42	ns
prot89	646	18	17	19.2	10.8	19	16	18	19.2	ns
prot90	533	8	7	18	28.5	21	21	18	18	sig
prot91	1101	10	6	5.4	7.2	2	3	0	14.4	ns
prot92	375	153	166	543	459	159	168	555	534	ns
prot93	477	115	113	116.4	133.2	129	103	145.2	132	ns
prot94	440	69	68	120	127.5	66	73	112.5	129	ns
prot95	445	78	70	104.4	131.4	78	79	131.4	122.4	ns
prot96	373	41	51	123	132	49	34	135	120	ns
prot97	606	41	34	30	28.8	29	28	28.8	32.4	ns
prot98	343	26	17	30	33	23	16	40.5	43.5	ns
prot99	403	19	18	39.6	36	17	9	43.2	43.2	ns
prot100	591	21	15	57	72	14	14	60	36	ns
prot101	641	16	15	9.6	8.4	15	9	12	10.8	ns
prot102	583	8	9	16.5	12	13	14	22.5	7.5	ns
prot103	544	8	12	27	16.2	33	24	37.8	70.2	sig
prot104	2137	5	3	24	12	6	6	15	12	ns
prot105	375	39	39	49.2	50.4	35	44	52.8	56.4	ns
prot106	454	52	34	58.5	61.5	40	40	52.5	64.5	ns
prot107	472	41	29	52.2	63	37	39	73.8	52.2	ns
prot108	517	28	40	135	90	93	108	279	315	sig
prot109	464	19	19	30	27.6	30	28	31.2	32.4	ns
prot110	637	9	16	33	21	12	26	30	37.5	ns
prot111	423	20	22	43.2	36	26	22	61.2	57.6	sig
prot112	414	14	12	39	33	15	15	30	30	ns
prot113	898	12	18	26.4	22.8	69	42	64.8	50.4	sig
prot114	498	12	15	18	10.5	7	11	25.5	22.5	ns
prot115	580	12	16	12.6	25.2	6	7	23.4	23.4	ns
prot116	448	15	6	24	27	11	6	33	33	ns
prot117	569	5	9	15.6	13.2	30	21	18	39.6	sig
prot118	1032	6	5	15	12	4	6	9	7.5	ns
prot119	357	105	81	190.8	153	87	97	153	180	ns
prot120	231	50	60	213	204	63	51	165	195	ns
prot121	372	54	61	61.2	60	63	78	98.4	97.2	sig
prot122	375	51	52	67.5	60	49	49	97.5	78	sig
prot123	507	46	41	86.4	72	76	108	183.6	183.6	sig
prot124	411	25	33	108	93	37	33	99	111	ns
prot125	374	17	16	26.4	14.4	24	29	26.4	26.4	sig
prot126	827	13	13	19.5	31.5	15	19	22.5	22.5	ns
prot127	774	12	12	27	19.8	12	8	25.2	16.2	ns
prot128	576	3	7	15	27	9	7	9	15	ns
prot129	413	12	19	16.8	15.6	23	9	21.6	19.2	sig
prot130	569	11	5	25.5	21	10	12	7.5	21	ns
prot131	590	17	12	14.4	18	7	4	18	14.4	ns
prot132	774	5	3	42	27	13	14	33	48	sig
prot133	1023	10	7	9.6	16.8	6	14	14.4	12	ns
prot134	803	4	7	4.5	3	6	4	10.5	4.5	ns
prot135	242	59	63	113.4	104.4	60	51	118.8	115.2	ns
prot136	439	65	56	204	195	56	68	174	165	ns
prot137	318	55	50	56.4	61.2	50	55	56.4	55.2	ns
prot138	278	62	42	93	91.5	53	51	76.5	76.5	ns
prot139	309	45	41	57.6	81	40	51	72	118.8	ns
prot140	568	37	36	123	105	26	30	96	96	ns
prot141	316	25	25	36	33.6	33	28	49.2	42	ns
prot142	283	22	31	42	37.5	38	45	75	69	sig
prot143	608	22	34	59.4	61.2	41	34	64.8	73.8	sig
prot144	673	28	19	57	48	27	24	72	75	ns
prot145	414	23	18	24	18	14	27	15.6	20.4	ns
prot146	707	18	12	28.5	22.5	22	22	31.5	21	ns
prot147	406	21	15	27	30.6	14	24	50.4	36	sig
prot148	510	15	17	36	36	14	12	48	42	ns
prot149	500	15	8	15.6	10.8	14	12	15.6	10.8	ns
prot150	350	10	13	18	22.5	8	9	25.5	12	ns
prot151	683	17	15	27	16.2	14	6	27	30.6	ns
prot152	569	12	14	24	30	7	10	27	24	ns
prot153	450	4	4	10.8	10.8	9	12	9.6	14.4	ns
prot154	399	8	6	12	4.5	7	9	9	21	ns
prot155	713	7	9	18	7.2	10	11	10.8	7.2	ns
prot156	564	9	9	36	27	26	26	66	54	sig
prot157	1149	15	8	10.8	4.8	8	12	8.4	13.2	sig
prot158	721	5	0	7.5	9	6	4	7.5	4.5	ns
prot159	260	189	179	385.2	324	183	189	367.2	329.4	ns
prot160	372	149	154	393	423	132	156	426	414	ns
prot161	297	89	95	100.8	109.2	112	70	96	86.4	ns
prot162	276	49	32	69	61.5	53	54	84	75	ns
prot163	480	36	35	48.6	59.4	34	33	50.4	46.8	ns
prot164	299	31	28	105	117	32	42	93	87	ns
prot165	317	21	35	31.2	37.2	26	24	36	43.2	sig
prot166	437	30	22	16.5	33	63	57	153	112.5	sig
prot167	537	20	22	34.2	30.6	20	25	27	36	ns
prot168	228	21	18	36	24	21	38	78	108	sig
prot169	289	18	17	22.8	25.2	11	20	22.8	22.8	ns
prot170	341	21	18	31.5	16.5	14	22	33	16.5	ns
prot171	445	22	16	27	25.2	13	18	36	19.8	ns
prot172	458	17	12	45	18	15	16	39	30	ns
prot173	450	11	10	15.6	12	10	15	18	18	ns
prot174	588	20	10	21	19.5	17	9	19.5	33	ns
prot175	761	17	18	18	28.8	16	13	36	23.4	ns
prot176	519	16	12	18	36	4	8	21	21	ns
prot177	1216	9	7	10.8	9.6	14	6	14.4	10.8	ns
prot178	605	17	7	6	13.5	6	6	10.5	13.5	ns
prot179	748	8	6	18	16.2	5	9	18	16.2	ns
prot180	460	5	14	18	21	7	13	24	24	ns
prot181	645	6	10	20.4	13.2	4	11	7.2	6	ns
prot182	528	6	5	13.5	21	6	4	15	7.5	ns
prot183	958	4	7	14.4	10.8	7	3	10.8	16.2	ns
prot184	4213	1	3	18	3	3	4	6	9	ns
prot185	1921	0	2	2.4	6	3	7	6	2.4	ns
prot186	333	142	153	199.5	223.5	219	207	301.5	333	sig
prot187	229	97	88	189	181.8	108	96	194.4	178.2	ns
prot188	413	40	46	141	135	82	80	330	216	sig
prot189	437	32	32	38.4	55.2	42	37	42	49.2	ns
prot190	459	42	25	46.5	39	61	56	70.5	73.5	sig
prot191	170	36	27	54	41.4	61	58	97.2	117	sig
prot192	200	49	41	93	102	37	44	117	126	ns
prot193	396	40	30	31.2	42	43	30	27.6	39.6	ns
prot194	219	12	22	27	34.5	20	25	39	27	sig
prot195	509	18	30	50.4	39.6	26	23	39.6	34.2	ns
prot196	255	23	19	72	81	12	21	69	45	ns
prot197	343	20	11	14.4	10.8	13	15	18	20.4	ns
prot198	453	24	18	19.5	21	31	17	19.5	22.5	ns
prot199	418	12	10	23.4	21.6	16	10	37.8	32.4	ns
prot200	506	15	23	24	48	15	8	45	27	ns
prot201	545	17	11	19.2	20.4	51	48	39.6	72	sig
prot202	406	13	10	15	18	13	9	13.5	15	ns
prot203	586	16	21	27	30.6	13	9	19.8	18	ns
prot204	570	9	7	39	27	27	22	42	54	sig
prot205	868	14	10	13.2	8.4	7	25	16.8	19.2	sig
prot206	508	10	13	10.5	4.5	8	6	13.5	12	ns
prot207	715	7	12	28.8	19.8	5	10	3.6	14.4	ns
prot208	622	11	5	24	30	12	9	45	24	ns
prot209	463	9	6	6	7.2	9	6	4.8	4.8	ns
prot210	756	5	4	10.5	7.5	5	10	13.5	10.5	ns
prot211	520	6	7	9	19.8	6	8	10.8	3.6	ns
prot212	858	5	5	21	12	2	2	21	15	ns
prot213	463	10	4	4.8	6	4	2	4.8	3.6	ns
prot214	248	77	86	109.5	115.5	86	68	108	148.5	ns
prot215	386	64	48	86.4	84.6	62	50	113.4	73.8	ns
prot216	252	50	56	123	150	51	40	129	138	ns
prot217	271	41	39	55.2	67.2	78	94	122.4	108	sig
prot218	367	47	42	69	61.5	42	43	75	60	ns
prot219	335	30	31	73.8	91.8	45	53	54	91.8	ns
prot220	600	24	31	111	69	41	32	96	102	ns
prot221	232	26	41	45.6	48	24	32	37.2	43.2	ns
prot222	273	38	37	42	63	35	42	64.5	54	ns
prot223	243	27	33	48.6	77.4	52	65	117	93.6	sig
prot224	223	25	34	96	78	27	27	84	69	ns
prot225	250	24	20	33.6	27.6	31	21	32.4	30	ns
prot226	223	30	35	46.5	42	49	58	61.5	54	sig
prot227	289	23	24	45	43.2	19	25	41.4	55.8	ns
prot228	378	25	19	66	63	29	30	90	84	ns
prot229	410	22	20	27.6	25.2	23	20	19.2	15.6	ns
prot230	389	28	18	27	34.5	26	21	30	31.5	ns
prot231	610	25	15	21.6	27	14	12	30.6	32.4	ns
prot232	243	23	12	48	36	13	21	54	48	ns
prot233	397	24	10	18	19.2	10	23	20.4	20.4	ns
prot234	229	10	10	13.5	13.5	13	13	13.5	22.5	ns
prot235	321	7	11	25.2	19.8	22	27	36	32.4	sig
prot236	447	8	9	33	12	12	6	30	42	ns
prot237	272	11	14	9.6	13.2	10	8	10.8	6	ns
prot238	645	18	7	18	18	15	8	10.5	13.5	ns
prot239	709	9	5	7.2	14.4	5	8	10.8	7.2	ns
prot240	513	6	10	36	21	12	12	27	30	ns
prot241	314	11	4	8.4	7.2	7	5	7.2	3.6	ns
prot242	388	3	4	16.5	12	14	14	6	12	sig
prot243	956	3	4	0	5.4	4	4	7.2	5.4	ns
prot244	128	241	195	678	663	410	461	1317	1410	sig
prot245	197	60	74	91.2	69.6	69	70	81.6	79.2	ns
prot246	334	68	70	108	96	78	78	84	103.5	ns
prot247	175	47	49	95.4	68.4	75	87	140.4	97.2	sig
prot248	162	56	60	159	186	92	92	282	270	sig
prot249	305	36	45	38.4	43.2	38	36	45.6	40.8	ns
prot250	312	41	43	52.5	70.5	33	47	60	60	ns
prot251	300	41	25	70.2	75.6	61	65	100.8	165.6	sig
prot252	127	47	36	123	144	35	39	141	120	ns
prot253	191	25	49	54	38.4	35	32	50.4	44.4	ns
prot254	211	37	41	55.5	55.5	34	46	54	49.5	ns
prot255	199	31	27	77.4	68.4	27	47	48.6	59.4	ns
prot256	266	30	29	105	120	34	41	96	150	ns
prot257	322	20	27	36	24	26	18	31.2	28.8	ns
prot258	313	29	28	30	52.5	38	24	43.5	45	ns
prot259	286	20	17	34.2	27	19	28	32.4	28.8	sig
prot260	265	15	20	45	27	15	12	39	54	ns
prot261	466	23	17	15.6	16.8	24	19	15.6	14.4	ns
prot262	455	18	20	31.5	24	18	20	30	37.5	ns
prot263	185	21	13	43.2	32.4	18	20	37.8	28.8	ns
prot264	209	18	25	42	51	17	15	60	48	ns
prot265	433	13	17	16.8	25.2	11	10	10.8	16.8	ns
prot266	247	14	11	21	19.5	15	15	24	16.5	ns
prot267	331	15	14	14.4	23.4	12	8	30.6	28.8	ns
prot268	452	17	18	33	30	14	14	57	51	sig
prot269	348	11	16	9.6	14.4	9	12	14.4	15.6	ns
prot270	533	7	4	16.5	1.5	13	7	7.5	21	ns
prot271	342	21	8	18	18	12	7	16.2	25.2	ns
prot272	229	6	8	45	30	6	8	18	36	ns
prot273	581	7	9	21.6	4.8	16	11	12	12	ns
prot274	389	9	7	16.5	16.5	7	7	6	15	ns
prot275	368	5	6	21.6	10.8	7	15	12.6	12.6	ns
prot276	350	10	9	27	21	9	7	30	30	ns
prot277	502	12	6	8.4	8.4	14	18	16.8	16.8	sig
prot278	588	7	5	15	12	5	9	7.5	7.5	ns
prot279	404	9	6	7.2	18	7	8	10.8	19.8	ns
prot280	281	7	11	12	3	1	5	21	15	ns
prot281	475	8	9	12	12	4	7	8.4	6	ns
prot282	264	3	7	10.5	0	8	6	13.5	6	ns
prot283	428	6	5	1.8	7.2	6	4	10.8	10.8	ns
prot284	605	6	8	3	12	16	8	42	30	sig
prot285	546	3	9	4.8	6	6	9	6	7.2	ns
prot286	393	6	7	10.5	7.5	5	3	9	4.5	ns
prot287	651	1	6	18	3.6	7	4	12.6	9	ns
prot288	386	1	8	21	18	4	2	21	18	ns
prot289	127	193	202	244.8	229.2	162	180	266.4	253.2	ns
prot290	307	153	121	204	232.5	125	144	208.5	199.5	ns
prot291	151	62	51	102.6	135	75	80	133.2	113.4	ns
prot292	246	27	56	132	135	38	36	111	108	ns
prot293	201	25	35	38.4	38.4	36	36	48	45.6	ns
prot294	295	32	36	46.5	36	38	28	49.5	43.5	ns
prot295	377	37	26	54	66.6	26	30	57.6	57.6	ns
prot296	232	32	30	96	87	18	37	93	78	ns
prot297	333	19	26	32.4	36	18	21	27.6	39.6	ns
prot298	276	29	20	33	37.5	15	24	36	43.5	ns
prot299	225	20	21	59.4	43.2	26	22	37.8	41.4	ns
prot300	152	27	21	57	57	16	19	78	57	ns
prot301	268	24	22	20.4	27.6	15	19	32.4	32.4	ns
prot302	261	23	23	46.5	40.5	29	30	45	25.5	sig
prot303	234	13	25	36	32.4	17	22	61.2	28.8	ns
prot304	203	22	8	54	75	19	20	57	78	ns
prot305	277	13	14	31.2	18	17	21	18	25.2	ns
prot306	224	17	20	18	19.5	19	12	22.5	21	ns
prot307	260	17	12	27	28.8	22	19	46.8	30.6	ns
prot308	278	15	15	60	39	25	18	75	54	ns
prot309	420	11	12	16.8	14.4	23	18	16.8	15.6	ns
prot310	424	14	17	18	22.5	28	18	45	39	sig
prot311	219	13	19	25.2	25.2	12	18	34.2	19.8	ns
prot312	277	8	15	21	42	13	12	36	48	ns
prot313	279	8	8	9.6	8.4	8	11	9.6	9.6	ns
prot314	558	14	15	21	18	14	14	30	22.5	ns
prot315	822	11	10	14.4	10.8	6	8	21.6	12.6	ns
prot316	423	14	8	39	24	12	11	39	15	ns
prot317	301	8	6	6	6	5	10	8.4	13.2	ns
prot318	477	7	8	19.5	9	12	16	16.5	18	ns
prot319	354	13	10	21.6	19.8	3	8	23.4	18	ns
prot320	538	6	9	27	36	6	15	24	18	ns
prot321	330	6	10	13.2	6	14	10	12	9.6	ns
prot322	345	5	7	12	10.5	3	8	9	10.5	ns
prot323	290	10	5	10.8	14.4	7	6	16.2	7.2	ns
prot324	587	1	9	21	21	10	11	39	33	ns
prot325	416	6	3	4.8	4.8	10	7	8.4	12	ns
prot326	806	7	4	10.5	3	30	30	27	49.5	sig
prot327	243	12	12	5.4	18	5	9	16.2	12.6	ns
prot328	674	3	7	24	27	6	6	24	18	ns
prot329	297	11	10	10.8	10.8	7	11	4.8	9.6	ns
prot330	558	4	13	9	19.5	11	5	7.5	10.5	sig
prot331	340	2	6	7.2	12.6	5	4	5.4	14.4	ns
prot332	546	12	4	15	27	10	7	9	12	ns
prot333	193	6	6	7.2	7.2	2	6	6	8.4	ns
prot334	641	4	7	6	7.5	5	8	15	12	sig
prot335	452	11	6	5.4	10.8	10	6	12.6	7.2	sig
prot336	481	10	2	12	9	5	5	21	9	ns
prot337	355	1	10	6	4.8	6	6	3.6	4.8	ns
prot338	530	4	4	9	6	4	5	9	4.5	ns
prot339	374	1	8	10.8	5.4	5	5	12.6	12.6	ns
prot340	253	5	7	27	18	7	2	21	18	ns
prot341	442	2	4	6	2.4	7	5	4.8	4.8	ns
prot342	861	4	6	6	1.5	3	5	15	13.5	ns
prot343	413	2	3	14.4	10.8	3	3	9	10.8	ns
prot344	648	10	4	6	6	8	6	9	12	ns
prot345	719	2	8	2.4	4.8	4	2	7.2	3.6	ns
prot346	786	1	4	4.5	7.5	3	5	9	4.5	ns
prot347	596	4	2	9	5.4	3	5	7.2	5.4	ns
prot348	777	4	3	6	3	3	5	12	12	ns
prot349	798	0	4	8.4	7.2	1	6	6	6	ns
prot350	141	230	212	324	300	230	223	352.5	312	ns
prot351	221	160	137	273.6	243	153	138	255.6	284.4	ns
prot352	283	59	66	168	198	65	68	189	228	ns
prot353	246	66	66	75.6	70.8	56	61	79.2	64.8	ns
prot354	212	49	39	63	75	54	41	52.5	72	ns
prot355	219	31	34	79.2	64.8	42	44	100.8	102.6	sig
prot356	448	55	41	78	93	104	64	204	234	sig
prot357	351	39	38	31.2	25.2	34	34	39.6	45.6	ns
prot358	161	34	38	31.5	25.5	22	31	40.5	30	ns
prot359	178	31	36	66.6	61.2	45	41	84.6	120.6	sig
prot360	178	25	16	60	78	63	57	144	135	sig
prot361	250	26	26	26.4	27.6	34	46	64.8	50.4	sig
prot362	238	25	20	31.5	36	25	20	25.5	40.5	ns
prot363	261	21	26	30.6	32.4	15	21	34.2	36	ns
prot364	194	21	20	78	60	21	28	42	33	ns
prot365	234	21	24	21.6	19.2	24	23	24	19.2	ns
prot366	337	24	18	31.5	27	15	16	27	27	ns
prot367	296	17	14	30.6	32.4	25	24	36	18	ns
prot368	248	23	15	30	42	16	13	48	42	ns
prot369	311	15	18	27.6	19.2	20	7	20.4	20.4	ns
prot370	224	20	20	16.5	13.5	14	14	15	21	ns
prot371	279	16	14	25.2	27	54	54	91.8	86.4	sig
prot372	471	17	15	72	39	14	17	60	54	ns
prot373	218	8	9	14.4	8.4	32	24	19.2	21.6	sig
prot374	249	15	18	13.5	25.5	15	23	15	25.5	ns
prot375	312	9	12	37.8	28.8	14	15	18	14.4	ns
prot376	402	19	7	36	27	14	12	39	30	ns
prot377	196	11	9	16.8	15.6	13	13	12	18	ns
prot378	285	11	12	10.5	19.5	11	14	19.5	25.5	ns
prot379	292	11	14	23.4	19.8	19	11	25.2	28.8	ns
prot380	227	11	13	39	42	5	6	45	27	ns
prot381	322	6	12	10.8	6	16	14	18	19.2	sig
prot382	449	8	14	10.5	7.5	9	11	13.5	13.5	ns
prot383	373	16	10	21.6	23.4	16	18	57.6	39.6	sig
prot384	239	7	11	30	30	6	14	21	18	ns
prot385	235	6	6	8.4	7.2	15	11	13.2	13.2	ns
prot386	267	12	10	18	16.5	12	14	9	18	ns
prot387	262	8	6	16.2	18	8	5	12.6	21.6	sig
prot388	241	10	12	27	33	12	6	33	18	ns
prot389	315	6	6	14.4	8.4	11	8	8.4	10.8	ns
prot390	997	6	9	13.5	13.5	9	5	15	10.5	ns
prot391	392	4	8	16.2	12.6	5	8	12.6	9	ns
prot392	558	10	12	24	24	11	6	15	30	ns
prot393	468	1	9	8.4	7.2	4	3	16.8	2.4	ns
prot394	253	6	8	13.5	7.5	7	4	12	4.5	ns
prot395	248	14	8	14.4	12.6	4	5	16.2	14.4	ns
prot396	527	10	3	27	33	10	10	12	30	ns
prot397	432	8	5	7.2	9.6	3	8	7.2	6	ns
prot398	455	6	8	7.5	7.5	8	5	12	10.5	ns
prot399	529	6	2	9	1.8	11	5	9	16.2	sig
prot400	375	6	11	9	6	4	7	24	9	ns
prot401	287	4	10	6	7.2	7	3	3.6	6	ns
prot402	332	3	3	13.5	4.5	5	6	15	9	sig
prot403	541	4	8	12.6	5.4	4	4	5.4	16.2	ns
prot404	280	2	4	21	24	8	6	15	15	ns
prot405	458	5	5	4.8	2.4	4	8	10.8	8.4	ns
prot406	291	4	5	7.5	6	6	4	6	3	ns
prot407	548	6	5	7.2	9	2	9	10.8	5.4	ns
prot408	292	5	1	3	18	4	4	12	21	ns
prot409	559	4	4	2.4	8.4	4	3	1.2	2.4	ns
prot410	859	3	0	4.5	6	2	4	6	1.5	ns
prot411	484	5	3	3.6	5.4	7	4	10.8	3.6	sig
prot412	117	139	147	348	420	153	145	435	441	ns
prot413	182	136	123	157.2	156	147	156	172.8	153.6	ns
prot414	226	98	128	171	148.5	113	124	160.5	139.5	ns
prot415	179	60	86	138.6	126	108	116	198	221.4	sig
prot416	129	65	60	213	222	60	71	207	213	ns
prot417	222	57	54	74.4	60	53	55	69.6	66	ns
prot418	353	40	37	49.5	42	74	81	121.5	88.5	sig
prot419	157	44	39	73.8	72	33	45	66.6	64.8	ns
prot420	376	29	18	78	87	26	22	99	63	ns
prot421	429	30	23	42	30	25	34	26.4	27.6	ns
prot422	182	29	20	31.5	39	34	30	48	45	sig
prot423	187	28	27	34.2	34.2	21	23	41.4	32.4	ns
prot424	206	19	15	51	84	42	44	168	162	sig
prot425	319	24	37	27.6	18	21	12	37.2	25.2	ns
prot426	533	28	30	19.5	42	23	14	34.5	27	ns
prot427	182	21	18	45	27	23	22	30.6	19.8	ns
prot428	260	28	16	60	51	13	25	66	78	sig
prot429	181	13	19	15.6	15.6	13	12	21.6	18	ns
prot430	246	17	18	22.5	24	22	11	22.5	21	ns
prot431	156	16	16	32.4	34.2	13	14	25.2	45	ns
prot432	213	12	13	42	51	19	19	60	63	ns
prot433	295	13	10	12	8.4	7	18	16.8	14.4	ns
prot434	610	9	15	25.5	18	22	32	46.5	24	sig
prot435	152	13	19	25.2	23.4	16	19	23.4	34.2	ns
prot436	470	14	9	42	48	11	15	24	33	ns
prot437	278	11	13	14.4	8.4	22	16	36	43.2	sig
prot438	250	15	15	15	19.5	15	14	16.5	6	ns
prot439	265	7	9	25.2	36	19	13	28.8	21.6	ns
prot440	327	10	10	33	42	27	36	54	72	sig
prot441	577	13	13	7.2	15.6	9	6	14.4	12	ns
prot442	236	4	13	21	13.5	9	8	21	16.5	ns
prot443	347	10	13	19.8	19.8	10	11	23.4	12.6	ns
prot444	177	11	7	24	36	11	15	21	21	ns
prot445	261	10	8	8.4	7.2	11	13	14.4	9.6	ns
prot446	357	9	7	7.5	13.5	8	8	18	9	ns
prot447	379	9	10	19.8	34.2	11	2	18	19.8	ns
prot448	172	8	5	30	48	10	11	24	18	ns
prot449	161	8	4	9.6	10.8	5	8	10.8	12	ns
prot450	466	5	11	18	15	9	8	24	9	ns
prot451	165	6	7	19.8	7.2	7	12	16.2	7.2	ns
prot452	245	5	8	6	18	16	7	60	21	sig
prot453	222	16	7	7.2	9.6	8	10	10.8	9.6	ns
prot454	428	8	6	18	12	9	6	15	9	ns
prot455	227	2	4	10.8	16.2	5	8	3.6	7.2	ns
prot456	420	8	3	36	27	6	9	15	15	ns
prot457	171	7	8	13.2	16.8	5	11	12	6	ns
prot458	307	15	3	13.5	15	3	5	6	7.5	ns
prot459	230	8	10	9	14.4	10	7	9	12.6	ns
prot460	343	8	4	6	21	11	3	21	15	ns
prot461	441	9	7	9.6	8.4	15	1	6	7.2	ns
prot462	415	4	7	6	7.5	4	5	3	4.5	ns
prot463	270	6	5	14.4	9	5	7	5.4	7.2	ns
prot464	711	6	6	6	6	1	4	3	6	ns
prot465	321	4	12	7.2	6	8	7	6	6	ns
prot466	238	2	3	1.5	9	8	4	7.5	4.5	ns
prot467	320	1	9	14.4	7.2	9	15	16.2	16.2	sig
prot468	274	7	6	18	12	6	8	27	21	ns
prot469	364	10	5	8.4	8.4	7	10	18	10.8	ns
prot470	361	5	11	7.5	15	4	7	3	9	ns
prot471	262	6	5	16.2	7.2	4	7	10.8	7.2	ns
prot472	513	5	8	30	27	10	5	18	21	ns
prot473	569	3	1	4.8	3.6	11	5	10.8	10.8	sig
prot474	387	10	5	10.5	12	1	6	3	10.5	ns
prot475	447	3	3	7.2	3.6	5	1	9	5.4	ns
prot476	378	2	4	6	9	2	4	30	18	ns
prot477	251	3	6	8.4	7.2	4	4	1.2	9.6	ns
prot478	468	3	1	3	7.5	5	5	7.5	7.5	ns
prot479	544	2	2	9	9	14	9	7.2	7.2	sig
prot480	244	3	4	9	6	3	5	12	6	ns
prot481	327	5	5	6	4.8	2	2	7.2	7.2	ns
prot482	494	3	7	3	4.5	2	6	1.5	6	ns
prot483	192	157	159	307.8	322.2	163	176	329.4	311.4	ns
prot484	243	112	144	360	384	256	272	714	798	sig
prot485	149	39	35	67.2	54	37	37	51.6	48	ns
prot486	236	39	40	66	55.5	40	27	52.5	60	ns
prot487	134	40	36	68.4	100.8	39	36	70.2	63	ns
prot488	103	34	37	117	114	34	45	102	84	ns
prot489	103	35	34	46.8	42	32	30	48	44.4	ns
prot490	103	37	39	64.5	48	38	26	58.5	58.5	ns
prot491	271	29	27	63	57.6	35	59	63	55.8	sig
prot492	257	36	26	96	72	81	81	261	270	sig
prot493	174	22	20	19.2	19.2	26	15	20.4	21.6	ns
prot494	165	25	34	33	36	28	35	37.5	25.5	ns
prot495	251	17	16	27	43.2	21	13	41.4	50.4	ns
prot496	265	28	22	51	69	19	24	45	60	ns
prot497	193	17	29	24	19.2	26	21	15.6	24	ns
prot498	137	15	24	37.5	27	42	48	78	75	sig
prot499	149	21	28	37.8	50.4	20	26	32.4	34.2	ns
prot500	291	21	18	66	54	22	18	72	75	ns
prot501	227	8	17	36	18	24	19	18	27.6	ns
prot502	198	20	23	21	22.5	15	23	39	27	ns
prot503	194	23	13	32.4	34.2	29	34	68.4	61.2	sig
prot504	234	16	19	51	48	16	15	63	48	ns
prot505	247	10	17	12	20.4	10	19	19.2	13.2	ns
prot506	145	18	14	19.5	22.5	22	23	39	31.5	ns
prot507	141	16	14	28.8	27	11	18	32.4	30.6	ns
prot508	187	25	13	45	45	11	16	45	24	ns
prot509	165	17	9	19.2	18	17	17	24	18	ns
prot510	166	8	19	16.5	31.5	11	17	24	19.5	ns
prot511	225	14	14	25.2	23.4	13	18	45	28.8	ns
prot512	239	15	10	39	36	19	11	30	66	ns
prot513	275	10	16	14.4	16.8	25	13	22.8	21.6	sig
prot514	206	7	10	19.5	12	21	57	49.5	54	sig
prot515	322	13	11	23.4	19.8	13	13	30.6	9	ns
prot516	178	17	16	36	51	12	11	39	48	ns
prot517	227	19	12	16.8	18	15	16	24	26.4	ns
prot518	237	19	6	12	18	16	14	25.5	21	ns
prot519	254	10	11	30.6	21.6	12	11	19.8	14.4	ns
prot520	208	16	12	33	39	14	14	15	27	ns
prot521	153	14	9	14.4	14.4	42	9	32.4	39.6	sig
prot522	244	10	19	25.5	18	14	10	21	22.5	ns
prot523	287	10	11	19.8	7.2	4	7	7.2	14.4	ns
prot524	206	13	11	27	36	14	18	36	24	sig
prot525	244	8	8	20.4	7.2	8	42	21.6	28.8	sig
prot526	383	8	11	10.5	10.5	9	5	16.5	9	ns
prot527	184	6	8	19.8	12.6	16	11	28.8	36	sig
prot528	377	6	8	33	33	16	14	24	27	ns
prot529	355	6	9	16.8	15.6	10	10	8.4	10.8	ns
prot530	129	9	14	19.5	16.5	13	11	21	30	sig
prot531	162	11	7	12.6	1.8	4	11	9	12.6	ns
prot532	184	8	11	27	21	20	14	36	18	sig
prot533	347	15	7	13.2	9.6	12	9	9.6	10.8	ns
prot534	203	3	3	12	10.5	5	4	9	9	ns
prot535	1930	12	2	9	9	3	14	19.8	14.4	ns
prot536	316	6	10	18	12	13	5	45	24	ns
prot537	198	10	4	7.2	8.4	8	9	3.6	10.8	ns
prot538	250	2	3	9	10.5	7	6	6	9	ns
prot539	265	9	13	10.8	18	8	7	12.6	1.8	ns
prot540	469	7	7	18	24	6	9	12	18	ns
prot541	563	4	5	3.6	9.6	7	3	3.6	4.8	ns
prot542	290	6	8	6	7.5	5	2	7.5	10.5	ns
prot543	338	8	3	9	10.8	13	14	28.8	16.2	sig
prot544	449	3	7	21	24	8	6	24	15	sig
prot545	273	7	12	13.2	2.4	9	8	8.4	7.2	ns
prot546	412	7	6	15	7.5	11	4	7.5	4.5	ns
prot547	170	3	2	14.4	16.2	2	4	10.8	12.6	ns
prot548	478	8	5	18	27	3	3	15	21	ns
prot549	302	5	6	9.6	9.6	4	10	8.4	7.2	sig
prot550	167	5	6	19.5	12	4	7	7.5	4.5	ns
prot551	151	6	13	16.2	7.2	8	4	10.8	5.4	ns
prot552	816	5	8	15	15	8	4	6	18	ns
prot553	279	3	4	1.2	6	5	2	3.6	9.6	ns
prot554	320	2	5	12	6	5	7	7.5	1.5	ns
prot555	351	6	4	16.2	9	2	7	5.4	9	ns
prot556	242	4	8	12	18	18	4	54	6	sig
prot557	276	4	5	7.2	1.2	4	5	3.6	1.2	ns
prot558	565	4	3	4.5	1.5	2	3	12	3	ns
prot559	356	1	4	5.4	7.2	5	2	1.8	9	ns
prot560	162	5	4	9	18	2	2	18	15	ns
prot561	155	4	1	6	1.2	7	5	4.8	2.4	ns
prot562	484	5	3	4.5	6	4	8	3	6	ns
prot563	462	1	5	7.2	10.8	4	3	9	9	ns
prot564	989	1	4	12	24	5	3	15	15	ns
prot565	353	5	2	9.6	0	12	3	18	7.2	sig
prot566	382	5	9	6	9	6	4	12	9	sig
prot567	1092	1	5	1.8	5.4	18	8	25.2	14.4	sig
prot568	158	3	5	6	3	3	4	9	6	ns
prot569	829	0	2	2.4	3.6	3	4	7.2	3.6	ns
prot570	600	3	5	6	3	3	4	12	4.5	ns
prot571	743	2	4	1.8	7.2	0	5	10.8	7.2	ns
prot572	271	3	3	3	3	2	1	9	9	ns
prot573	774	5	2	3.6	2.4	1	1	1.2	4.8	ns
prot574	617	0	1	3	3	1	2	1.5	1.5	ns
prot575	120	154	163	320.4	306	179	162	315	329.4	ns
prot576	257	143	134	483	453	132	150	468	438	ns
prot577	138	123	150	136.8	195.6	138	134	176.4	163.2	ns
prot578	126	56	85	156	130.5	178	164	243	202.5	sig
prot579	126	84	87	154.8	171	74	78	145.8	158.4	ns
prot580	126	69	94	258	249	63	92	252	264	ns
prot581	126	66	92	99.6	104.4	87	91	76.8	103.2	ns
prot582	126	105	78	141	108	85	96	129	102	ns
prot583	126	84	82	169.2	156.6	120	118	259.2	237.6	sig
prot584	126	73	88	228	279	237	210	657	603	sig
prot585	433	88	85	124.8	100.8	79	84	110.4	110.4	ns
prot586	258	46	36	57	51	56	51	94.5	105	sig
prot587	219	35	20	59.4	64.8	27	34	50.4	41.4	ns
prot588	274	20	20	69	96	24	37	57	105	ns
prot589	211	22	16	22.8	31.2	28	42	38.4	31.2	sig
prot590	203	32	22	22.5	30	49	41	78	70.5	sig
prot591	210	29	34	41.4	34.2	41	19	48.6	36	ns
prot592	190	20	22	57	69	15	23	66	63	ns
prot593	164	17	24	33.6	18	15	16	20.4	26.4	ns
prot594	159	15	16	27	22.5	24	17	25.5	22.5	ns
prot595	171	15	10	32.4	28.8	22	23	30.6	45	ns
prot596	153	14	16	45	57	34	33	90	90	sig
prot597	176	20	13	21.6	25.2	23	18	26.4	26.4	ns
prot598	192	21	13	21	30	14	14	21	16.5	ns
prot599	352	16	14	25.2	25.2	15	15	19.8	34.2	ns
prot600	146	19	22	51	45	13	16	51	54	ns
prot601	323	22	6	19.2	10.8	10	19	13.2	14.4	ns
prot602	258	14	24	25.5	25.5	48	48	90	99	sig
prot603	152	16	11	28.8	32.4	9	15	21.6	21.6	ns
prot604	76	22	17	51	63	63	63	135	126	sig
prot605	128	13	17	16.8	21.6	26	26	36	26.4	sig
prot606	187	20	13	28.5	31.5	16	16	25.5	25.5	ns
prot607	160	14	19	25.2	21.6	26	16	28.8	32.4	sig
prot608	315	23	16	63	54	13	13	51	39	ns
prot609	129	9	12	14.4	8.4	14	24	18	33.6	sig
prot610	185	13	18	19.5	21	13	10	25.5	28.5	ns
prot611	146	9	11	23.4	21.6	15	12	27	30.6	ns
prot612	241	6	15	42	39	24	12	81	60	sig
prot613	222	13	17	20.4	21.6	20	14	15.6	18	ns
prot614	205	8	10	9	6	8	5	18	15	ns
prot615	240	9	11	21.6	16.2	13	12	18	23.4	ns
prot616	99	10	16	27	24	11	12	48	39	ns
prot617	643	3	13	15.6	12	16	7	19.2	7.2	ns
prot618	239	16	14	21	21	33	36	31.5	31.5	sig
prot619	383	11	13	21.6	19.8	15	9	21.6	21.6	ns
prot620	247	14	8	48	27	6	13	30	48	sig
prot621	189	11	14	12	6	16	6	7.2	16.8	ns
prot622	171	10	14	13.5	13.5	6	7	7.5	15	ns
prot623	326	6	7	19.8	21.6	45	15	102.6	48.6	sig
prot624	231	7	10	24	39	8	9	42	42	ns
prot625	153	11	14	12	15.6	12	11	16.8	12	ns
prot626	268	6	5	19.5	15	9	9	9	16.5	ns
prot627	204	7	13	21.6	9	18	24	48.6	32.4	sig
prot628	191	9	15	27	18	10	12	45	51	ns
prot629	114	6	11	6	6	12	15	18	9.6	sig
prot630	419	8	16	16.5	19.5	17	13	12	10.5	ns
prot631	141	11	10	18	12.6	12	8	19.8	23.4	ns
prot632	128	10	12	36	30	18	18	45	90	sig
prot633	164	6	9	7.2	3.6	5	9	8.4	3.6	ns
prot634	274	11	9	15	19.5	45	21	36	27	sig
prot635	188	13	10	12.6	19.8	14	10	18	21.6	ns
prot636	372	7	7	18	36	4	8	15	24	ns
prot637	365	7	10	13.2	9.6	5	11	12	13.2	ns
prot638	145	4	11	13.5	7.5	17	14	7.5	7.5	ns
prot639	159	8	12	7.2	19.8	13	10	14.4	12.6	ns
prot640	379	6	7	27	21	10	11	9	24	ns
prot641	190	12	12	9.6	10.8	10	10	13.2	12	ns
prot642	194	9	10	9	10.5	9	10	21	16.5	ns
prot643	178	9	8	19.8	7.2	3	9	14.4	16.2	ns
prot644	181	4	11	18	21	14	24	54	72	sig
prot645	321	7	8	4.8	9.6	13	11	10.8	14.4	ns
prot646	192	7	5	7.5	9	6	11	6	9	ns
prot647	352	9	6	10.8	19.8	6	7	16.2	16.2	ns
prot648	118	9	5	24	36	9	9	99	54	sig
prot649	410	9	6	3.6	4.8	8	4	14.4	12	ns
prot650	403	8	2	3	7.5	10	8	7.5	10.5	ns
prot651	199	9	9	16.2	7.2	18	22	14.4	28.8	sig
prot652	457	6	7	12	21	9	8	27	33	ns
prot653	221	10	5	4.8	7.2	5	8	12	3.6	ns
prot654	216	6	7	6	12	7	8	9	10.5	ns
prot655	217	3	3	19.8	7.2	5	9	12.6	9	ns
prot656	172	4	4	30	24	6	4	24	18	ns
prot657	268	4	4	6	4.8	5	4	13.2	6	ns
prot658	583	7	6	10.5	25.5	15	8	9	10.5	ns
prot659	229	17	7	10.8	18	8	8	25.2	5.4	ns
prot660	177	8	8	36	33	2	7	21	24	ns
prot661	142	4	11	10.8	7.2	9	8	3.6	8.4	ns
prot662	178	2	11	13.5	9	5	1	13.5	9	ns
prot663	111	5	4	7.2	12.6	5	1	12.6	10.8	ns
prot664	116	8	8	27	33	12	8	24	24	sig
prot665	325	8	8	6	7.2	5	7	7.2	8.4	ns
prot666	268	4	3	10.5	6	6	6	12	10.5	ns
prot667	599	4	5	12.6	12.6	6	6	19.8	14.4	ns
prot668	341	4	10	24	18	6	9	15	15	ns
prot669	172	8	9	7.2	8.4	4	4	8.4	4.8	ns
prot670	204	5	1	16.5	10.5	2	4	13.5	12	ns
prot671	171	2	4	9	7.2	8	3	21.6	10.8	ns
prot672	255	2	7	24	9	5	6	21	18	ns
prot673	180	6	3	4.8	4.8	6	4	4.8	2.4	ns
prot674	215	8	3	9	6	5	6	6	9	ns
prot675	211	7	2	3.6	12.6	6	9	10.8	16.2	sig
prot676	234	8	7	9	9	6	4	9	21	ns
prot677	214	8	2	4.8	6	6	4	6	6	ns
prot678	180	9	8	15	9	9	10	15	18	sig
prot679	292	6	5	5.4	7.2	6	8	10.8	7.2	ns
prot680	387	2	4	15	12	5	6	18	18	ns
prot681	283	5	1	7.2	7.2	4	4	3.6	6	ns
prot682	351	6	3	7.5	4.5	4	2	4.5	1.5	ns
prot683	502	6	4	5.4	14.4	9	12	16.2	27	sig
prot684	484	5	4	18	21	1	5	9	15	ns
prot685	345	9	4	7.2	2.4	6	21	18	14.4	sig
prot686	448	5	7	6	9	5	7	6	13.5	ns
prot687	277	10	5	5.4	7.2	2	2	5.4	5.4	ns
prot688	737	7	2	9	12	2	7	12	18	ns
prot689	159	5	2	8.4	6	4	2	7.2	9.6	ns
prot690	153	6	4	3	6	4	10	9	4.5	sig
prot691	321	3	5	9	9	4	3	12.6	7.2	ns
prot692	373	5	8	21	9	6	4	12	24	ns
prot693	124	4	7	8.4	8.4	4	4	8.4	4.8	ns
prot694	330	4	3	7.5	1.5	9	1	3	6	ns
prot695	319	4	9	5.4	10.8	3	2	12.6	5.4	ns
prot696	272	3	4	18	18	2	5	18	21	ns
prot697	296	6	4	8.4	7.2	5	2	7.2	1.2	ns
prot698	167	2	2	6	6	1	8	6	1.5	ns
prot699	832	4	5	0	10.8	2	7	5.4	3.6	ns
prot700	461	7	4	6	21	6	4	3	12	ns
prot701	152	5	3	2.4	2.4	4	3	4.8	8.4	ns
prot702	247	4	7	4.5	3	6	2	4.5	3	ns
prot703	311	1	5	3.6	7.2	4	4	7.2	5.4	ns
prot704	299	6	4	9	12	7	7	39	6	sig
prot705	383	1	3	3.6	3.6	1	5	3.6	1.2	ns
prot706	426	2	3	9	4.5	2	2	15	3	ns
prot707	155	6	1	3.6	5.4	2	3	1.8	1.8	ns
prot708	989	1	5	12	9	1	3	9	9	ns
prot709	187	3	4	3.6	3.6	3	5	2.4	6	ns
prot710	366	2	2	1.5	1.5	3	2	10.5	0	ns
prot711	715	3	3	9	3.6	4	1	12.6	5.4	ns
prot712	830	3	4	9	12	3	2	9	12	ns
prot713	177	2	0	2.4	1.2	1	6	1.2	2.4	ns
prot714	632	2	2	6	4.5	1	2	4.5	4.5	ns
prot715	444	2	5	3.6	3.6	5	4	5.4	9	ns
prot716	1241	1	1	18	9	4	3	6	12	ns
prot717	685	3	2	2.4	2.4	3	5	3.6	2.4	ns
prot718	387	1	1	4.5	7.5	2	2	1.5	1.5	ns
prot719	322	3	1	5.4	5.4	0	3	1.8	5.4	ns
prot720	735	1	3	3	6	0	0	9	6	ns
prot721	186	39	29	50.4	46.8	30	38	50.4	43.2	ns
prot722	156	37	38	69	67.5	39	47	66	64.5	ns
prot723	282	42	38	77.4	90	43	48	77.4	77.4	ns
prot724	140	41	29	84	66	28	22	96	72	ns
prot725	137	27	28	34.8	42	21	28	34.8	39.6	ns
prot726	124	21	23	25.5	45	30	32	22.5	48	ns
prot727	169	26	22	12.6	25.2	23	13	21.6	25.2	ns
prot728	142	22	20	36	72	23	21	66	75	ns
prot729	162	12	21	36	27.6	27	65	56.4	43.2	sig
prot730	200	19	12	39	27	28	26	39	25.5	ns
prot731	156	21	18	30.6	34.2	20	13	30.6	27	ns
prot732	306	20	26	42	33	39	87	234	117	sig
prot733	174	22	11	10.8	18	16	14	21.6	15.6	ns
prot734	194	9	18	25.5	21	13	12	31.5	31.5	ns
prot735	103	9	11	27	28.8	22	17	30.6	39.6	sig
prot736	172	9	11	45	57	15	13	33	30	ns
prot737	180	15	14	12	20.4	27	25	24	30	sig
prot738	184	13	18	24	19.5	13	4	18	15	ns
prot739	230	14	14	19.8	16.2	16	8	19.8	25.2	ns
prot740	187	9	11	39	36	16	12	21	39	ns
prot741	189	10	19	15.6	14.4	28	17	15.6	12	sig
prot742	180	10	13	12	19.5	12	10	21	30	ns
prot743	294	12	12	28.8	18	9	12	16.2	27	ns
prot744	186	12	11	51	57	10	9	45	48	ns
prot745	225	10	12	14.4	18	8	10	6	15.6	ns
prot746	174	12	16	22.5	16.5	9	12	16.5	9	ns
prot747	208	8	11	25.2	27	4	16	21.6	19.8	ns
prot748	217	7	12	21	30	8	9	18	21	ns
prot749	112	9	14	12	9.6	12	11	6	9.6	ns
prot750	206	10	9	13.5	16.5	8	12	13.5	24	ns
prot751	166	9	8	19.8	21.6	7	11	18	23.4	ns
prot752	113	9	11	24	24	8	10	48	12	sig
prot753	169	8	13	10.8	6	10	8	12	6	ns
prot754	313	6	9	13.5	13.5	6	14	12	10.5	ns
prot755	197	9	6	14.4	19.8	14	11	16.2	14.4	ns
prot756	124	5	9	21	15	10	9	6	15	ns
prot757	246	5	4	7.2	7.2	5	8	9.6	9.6	ns
prot758	258	13	13	12	19.5	12	16	12	16.5	ns
prot759	168	9	10	10.8	5.4	11	8	10.8	10.8	ns
prot760	260	9	6	24	18	10	6	21	12	ns
prot761	243	8	9	13.2	10.8	4	4	8.4	10.8	ns
prot762	124	11	7	13.5	13.5	8	13	15	25.5	ns
prot763	208	6	11	10.8	9	4	6	12.6	9	ns
prot764	217	7	7	9	15	9	5	21	15	ns
prot765	197	5	10	10.8	10.8	8	10	7.2	9.6	sig
prot766	177	6	6	6	15	3	4	6	7.5	ns
prot767	146	7	6	3.6	16.2	10	5	10.8	9	ns
prot768	157	1	4	18	12	5	3	15	18	ns
prot769	270	5	3	7.2	7.2	5	2	6	7.2	ns
prot770	264	7	4	10.5	9	16	9	9	12	ns
prot771	274	3	5	9	3.6	5	10	10.8	12.6	ns
prot772	156	15	9	15	9	4	5	18	18	ns
prot773	252	5	10	13.2	7.2	2	5	6	7.2	ns
prot774	356	7	6	4.5	6	8	13	10.5	16.5	ns
prot775	180	9	3	12.6	14.4	5	6	9	9	ns
prot776	251	8	3	21	33	4	2	15	21	ns
prot777	156	3	10	4.8	6	13	10	6	9.6	sig
prot778	227	12	4	12	7.5	8	4	10.5	9	ns
prot779	116	2	4	12.6	12.6	4	7	18	9	ns
prot780	154	3	4	6	15	6	11	21	33	sig
prot781	198	5	7	14.4	8.4	7	7	12	9.6	ns
prot782	236	7	4	9	6	7	5	10.5	9	ns
prot783	184	9	2	9	14.4	3	6	10.8	12.6	ns
prot784	122	5	4	15	24	9	0	9	15	ns
prot785	91	5	6	8.4	10.8	5	5	6	7.2	ns
prot786	274	2	6	10.5	10.5	7	4	9	7.5	ns
prot787	152	7	5	9	1.8	5	4	14.4	1.8	ns
prot788	162	2	5	9	24	3	4	12	9	ns
prot789	158	8	7	12	2.4	13	18	13.2	19.2	sig
prot790	463	2	5	10.5	7.5	5	12	3	9	ns
prot791	312	3	6	16.2	10.8	6	20	14.4	18	sig
prot792	261	6	3	9	9	8	5	12	12	ns
prot793	392	4	3	2.4	3.6	8	3	7.2	9.6	ns
prot794	182	8	5	10.5	7.5	6	3	10.5	16.5	ns
prot795	310	7	1	7.2	14.4	2	4	5.4	5.4	ns
prot796	382	7	7	6	12	7	5	15	21	ns
prot797	113	4	7	2.4	10.8	7	20	16.8	10.8	sig
prot798	111	1	8	6	10.5	2	3	10.5	13.5	ns
prot799	418	0	6	5.4	9	8	2	5.4	5.4	sig
prot800	185	6	2	18	6	6	3	21	15	ns
prot801	163	5	6	4.8	3.6	4	7	6	3.6	ns
prot802	238	3	4	3	3	4	2	6	13.5	ns
prot803	282	4	3	10.8	16.2	6	5	5.4	10.8	ns
prot804	305	4	3	18	12	8	2	33	12	ns
prot805	292	6	2	7.2	4.8	2	4	3.6	3.6	ns
prot806	427	6	2	6	3	7	1	7.5	7.5	ns
prot807	234	5	1	7.2	1.8	3	4	7.2	3.6	ns
prot808	233	4	1	12	33	6	6	3	24	ns
prot809	425	6	5	3.6	8.4	2	5	4.8	7.2	ns
prot810	95	4	3	3	1.5	4	4	7.5	3	ns
prot811	241	2	4	5.4	7.2	6	5	3.6	7.2	ns
prot812	201	5	4	3	12	3	4	18	18	sig
prot813	474	11	2	2.4	3.6	3	2	4.8	4.8	ns
prot814	437	1	4	1.5	0	1	1	4.5	4.5	ns
prot815	411	1	1	7.2	5.4	2	2	9	5.4	ns
prot816	333	3	1	9	18	3	0	18	9	ns
prot817	449	4	6	1.2	4.8	11	7	10.8	6	sig
prot818	256	1	3	6	6	3	1	3	4.5	ns
prot819	292	3	1	3.6	3.6	4	4	5.4	7.2	ns
prot820	669	4	1	21	6	4	4	6	12	sig
prot821	378	4	5	7.2	7.2	2	3	6	2.4	ns
prot822	373	6	4	10.5	4.5	3	1	7.5	9	ns
prot823	327	2	2	1.8	7.2	3	1	7.2	3.6	ns
prot824	180	1	4	12	9	0	3	9	9	ns
prot825	357	0	2	2.4	3.6	3	2	1.2	2.4	ns
prot826	791	1	1	3	3	0	5	6	4.5	ns
prot827	1037	8	1	3.6	3.6	2	4	3.6	10.8	ns
prot828	223	2	4	9	9	3	6	63	27	sig
prot829	417	4	2	2.4	2.4	2	5	2.4	9.6	ns
prot830	310	3	3	3	7.5	1	9	1.5	4.5	ns
prot831	796	0	2	3.6	5.4	0	3	3.6	0	ns
prot832	385	3	2	3	0	1	2	9	6	ns
prot833	399	1	3	1.2	3.6	3	2	3.6	4.8	ns
prot834	661	1	2	1.5	0	3	0	3	4.5	ns
prot835	648	3	4	7.2	7.2	3	3	5.4	7.2	ns
prot836	172	3	2	6	6	3	1	9	6	ns
prot837	459	0	1	3.6	1.2	4	0	0	1.2	ns
prot838	266	2	1	0	1.5	1	6	4.5	7.5	ns
prot839	85	53	55	104.4	104.4	60	65	111.6	86.4	ns
prot840	185	70	49	159	168	63	46	171	162	ns
prot841	130	59	49	58.8	55.2	50	50	66	67.2	ns
prot842	128	59	51	69	90	50	57	85.5	64.5	ns
prot843	130	55	59	115.2	115.2	51	50	88.2	102.6	ns
prot844	150	51	49	153	153	54	48	165	129	ns
prot845	94	39	42	51.6	46.8	41	49	50.4	44.4	ns
prot846	154	22	19	48	28.5	27	24	28.5	33	ns
prot847	76	31	21	32.4	45	26	22	43.2	41.4	ns
prot848	213	27	17	60	48	39	20	30	72	sig
prot849	51	19	22	31.2	24	17	23	31.2	18	ns
prot850	198	17	14	24	39	17	19	34.5	25.5	ns
prot851	150	20	17	32.4	18	20	15	34.2	30.6	ns
prot852	161	11	16	30	39	16	14	45	42	ns
prot853	227	17	10	15.6	7.2	21	13	19.2	13.2	ns
prot854	56	11	11	15	24	10	11	33	15	ns
prot855	107	20	19	18	23.4	18	12	18	39.6	ns
prot856	85	21	7	42	51	8	14	24	18	ns
prot857	191	8	12	10.8	14.4	22	32	26.4	26.4	sig
prot858	207	14	13	9	15	22	20	39	36	sig
prot859	313	16	10	21.6	18	11	9	16.2	18	ns
prot860	150	9	9	27	30	22	10	42	39	sig
prot861	446	9	8	13.2	12	7	18	13.2	18	ns
prot862	165	12	10	21	10.5	6	17	19.5	12	ns
prot863	164	11	14	25.2	18	9	2	23.4	18	ns
prot864	183	14	11	24	12	26	21	42	63	sig
prot865	112	12	12	9.6	12	8	9	13.2	16.8	ns
prot866	99	13	12	7.5	24	14	11	12	15	ns
prot867	162	9	2	19.8	19.8	10	13	16.2	27	ns
prot868	294	12	8	33	51	17	13	33	36	ns
prot869	219	8	12	10.8	14.4	24	39	28.8	43.2	sig
prot870	139	13	13	10.5	12	9	16	16.5	24	ns
prot871	1091	15	11	14.4	12.6	7	3	16.2	7.2	ns
prot872	153	3	9	39	33	11	10	27	15	ns
prot873	122	9	10	6	8.4	11	15	7.2	13.2	ns
prot874	308	13	6	15	13.5	6	14	13.5	18	ns
prot875	274	9	8	9	21.6	10	26	10.8	16.2	sig
prot876	168	14	11	42	24	27	33	126	36	sig
prot877	157	2	6	9.6	4.8	15	9	9.6	16.8	sig
prot878	171	9	9	18	22.5	12	9	12	9	ns
prot879	163	5	8	19.8	16.2	8	3	10.8	10.8	ns
prot880	78	8	9	18	24	4	6	15	6	ns
prot881	177	3	11	8.4	8.4	4	13	14.4	15.6	sig
prot882	198	8	9	6	15	5	14	7.5	12	ns
prot883	322	6	11	16.2	7.2	9	5	12.6	14.4	ns
prot884	145	7	7	24	12	11	5	45	21	ns
prot885	224	7	10	7.2	13.2	7	12	12	8.4	sig
prot886	155	3	12	15	7.5	30	30	13.5	27	sig
prot887	102	5	3	10.8	10.8	9	10	12.6	3.6	ns
prot888	207	10	9	24	21	8	9	27	21	ns
prot889	480	5	9	7.2	7.2	2	8	4.8	8.4	ns
prot890	104	11	6	16.5	10.5	6	6	12	6	ns
prot891	204	4	9	10.8	10.8	7	10	3.6	5.4	ns
prot892	248	6	14	18	24	3	5	15	18	ns
prot893	157	10	7	7.2	3.6	6	10	7.2	9.6	sig
prot894	132	8	4	7.5	12	7	2	12	10.5	ns
prot895	214	6	6	18	19.8	4	7	19.8	7.2	ns
prot896	219	6	4	6	15	12	10	48	9	sig
prot897	193	8	7	3.6	9.6	8	6	7.2	9.6	ns
prot898	155	8	6	7.5	6	8	4	18	9	sig
prot899	239	8	6	9	23.4	8	6	10.8	19.8	ns
prot900	116	7	2	24	33	24	15	72	63	sig
prot901	211	4	4	7.2	2.4	5	5	12	4.8	ns
prot902	156	6	5	9	6	5	8	10.5	9	ns
prot903	246	10	7	16.2	14.4	4	6	7.2	16.2	ns
prot904	218	6	5	12	21	6	11	27	27	ns
prot905	201	3	5	7.2	3.6	14	5	3.6	3.6	ns
prot906	111	4	9	6	7.5	4	8	4.5	4.5	ns
prot907	175	3	8	14.4	10.8	4	7	3.6	5.4	ns
prot908	195	4	4	12	27	6	6	15	21	ns
prot909	292	6	4	9.6	3.6	4	6	3.6	8.4	ns
prot910	173	2	1	6	7.5	3	3	6	7.5	ns
prot911	284	8	5	9	14.4	4	8	10.8	9	ns
prot912	151	4	7	6	15	6	5	21	3	ns
prot913	165	6	1	3.6	4.8	1	2	8.4	7.2	ns
prot914	132	4	3	3	7.5	5	5	13.5	7.5	ns
prot915	177	4	6	9	5.4	5	7	1.8	7.2	ns
prot916	137	4	3	9	12	12	9	30	12	ns
prot917	325	3	2	9.6	6	7	3	6	7.2	ns
prot918	192	6	2	3	3	5	5	15	9	ns
prot919	170	0	4	12.6	7.2	2	3	7.2	1.8	ns
prot920	157	4	4	21	9	4	4	9	27	ns
prot921	192	5	3	12	7.2	8	9	7.2	7.2	ns
prot922	474	5	6	10.5	1.5	3	2	6	6	ns
prot923	186	3	7	3.6	12.6	4	2	0	3.6	ns
prot924	428	5	1	9	3	4	5	18	12	ns
prot925	191	3	5	7.2	4.8	14	12	14.4	16.8	sig
prot926	169	7	3	1.5	12	12	9	18	40.5	sig
prot927	166	2	10	5.4	9	2	2	1.8	10.8	ns
prot928	290	2	2	12	0	14	4	6	24	sig
prot929	216	2	6	2.4	6	7	3	2.4	7.2	ns
prot930	103	5	2	4.5	6	5	8	4.5	9	ns
prot931	271	3	4	12.6	10.8	6	8	16.2	7.2	sig
prot932	147	1	2	12	3	4	15	9	27	sig
prot933	135	3	3	2.4	3.6	8	4	2.4	3.6	sig
prot934	135	1	8	9	7.5	4	1	6	6	ns
prot935	135	7	3	5.4	3.6	12	15	5.4	43.2	sig
prot936	135	1	8	21	12	5	4	15	18	ns
prot937	321	6	5	2.4	6	6	4	2.4	7.2	ns
prot938	164	6	1	1.5	6	3	5	7.5	7.5	ns
prot939	113	6	4	10.8	5.4	4	1	5.4	1.8	ns
prot940	271	4	2	9	3	8	6	9	9	sig
prot941	204	3	4	2.4	2.4	6	2	0	2.4	ns
prot942	276	1	2	6	3	7	5	6	1.5	ns
prot943	108	5	6	12.6	7.2	2	6	7.2	9	ns
prot944	91	2	6	6	6	2	4	6	12	sig
prot945	325	2	6	2.4	6	4	2	6	7.2	ns
prot946	114	1	4	1.5	4.5	1	2	6	6	ns
prot947	277	5	2	9	7.2	4	4	3.6	7.2	ns
prot948	118	4	2	3	0	2	3	6	3	ns
prot949	121	4	5	2.4	2.4	4	2	1.2	1.2	ns
prot950	198	3	2	0	1.5	5	5	3	4.5	ns
prot951	237	1	1	1.8	1.8	2	2	3.6	5.4	ns
prot952	220	4	1	3	15	4	9	18	3	ns
prot953	406	3	5	3.6	0	10	4	4.8	2.4	sig
prot954	391	0	0	1.5	3	4	2	3	1.5	ns
prot955	189	2	4	3.6	3.6	1	3	1.8	0	ns
prot956	232	1	3	9	0	6	2	3	3	sig
prot957	470	2	1	4.8	1.2	0	2	2.4	4.8	ns
prot958	527	4	1	6	1.5	0	3	4.5	3	ns
prot959	141	2	1	5.4	3.6	7	4	3.6	9	sig
prot960	602	2	3	9	3	1	0	3	6	ns
prot961	109	26	20	21.6	37.2	29	24	24	37.2	ns
prot962	258	23	19	42	34.5	34	27	54	33	sig
prot963	168	18	11	34.2	30.6	34	32	36	45	sig
prot964	177	12	8	45	24	19	16	45	51	ns
prot965	104	14	12	25.2	21.6	16	11	10.8	15.6	ns
prot966	187	11	7	13.5	16.5	9	10	16.5	12	ns
prot967	134	9	15	23.4	32.4	32	20	57.6	36	sig
prot968	153	14	15	45	42	8	19	39	30	ns
prot969	125	15	9	10.8	19.2	12	8	14.4	9.6	ns
prot970	242	13	10	12	21	6	11	9	13.5	ns
prot971	128	8	13	19.8	28.8	14	6	10.8	23.4	ns
prot972	160	5	11	33	24	9	9	39	12	ns
prot973	65	19	10	15.6	3.6	13	6	12	16.8	ns
prot974	143	15	11	21	18	11	19	24	15	ns
prot975	131	20	8	16.2	16.2	14	12	19.8	23.4	ns
prot976	128	8	10	27	39	24	18	90	36	sig
prot977	76	7	7	7.2	12	2	6	12	7.2	ns
prot978	95	12	11	9	18	13	11	16.5	28.5	ns
prot979	70	9	11	19.8	19.8	5	9	16.2	10.8	ns
prot980	136	10	11	36	42	13	22	42	81	sig
prot981	116	9	8	12	12	11	5	20.4	16.8	sig
prot982	108	5	16	16.5	13.5	11	8	7.5	13.5	ns
prot983	195	10	9	14.4	12.6	15	12	12.6	12.6	ns
prot984	145	9	10	21	24	10	8	27	27	ns
prot985	102	6	6	15.6	14.4	8	5	6	12	ns
prot986	173	9	7	12	12	10	8	12	16.5	ns
prot987	212	8	10	12.6	14.4	10	9	10.8	16.2	ns
prot988	116	4	3	21	21	6	7	18	30	ns
prot989	219	2	5	8.4	10.8	7	9	9.6	6	ns
prot990	312	6	3	10.5	12	7	5	13.5	7.5	ns
prot991	78	3	6	12.6	7.2	4	7	9	10.8	sig
prot992	193	3	7	21	24	7	9	6	6	ns
prot993	500	3	2	6	1.2	5	1	2.4	4.8	ns
prot994	195	5	6	6	9	2	9	10.5	7.5	ns
prot995	177	5	5	19.8	16.2	7	6	9	10.8	ns
prot996	224	5	4	15	18	6	16	24	27	sig
prot997	239	4	6	9.6	8.4	10	6	3.6	8.4	ns
prot998	223	8	2	9	10.5	12	9	31.5	13.5	sig
prot999	113	4	7	5.4	3.6	7	1	7.2	10.8	ns
prot1000	94	7	5	15	12	5	5	12	21	ns
prot1001	74	8	7	8.4	4.8	11	5	6	9.6	sig
prot1002	265	8	3	3	10.5	9	14	13.5	24	sig
prot1003	225	9	4	3.6	10.8	14	16	32.4	18	sig
prot1004	129	4	4	21	15	5	8	18	18	ns
prot1005	210	7	2	3.6	3.6	3	5	3.6	3.6	ns
prot1006	248	5	4	1.5	10.5	3	5	1.5	3	ns
prot1007	158	6	5	16.2	3.6	3	6	12.6	19.8	ns
prot1008	68	5	3	15	15	5	5	3	18	ns
prot1009	68	4	3	2.4	4.8	6	9	9.6	7.2	sig
prot1010	548	8	6	6	9	6	4	13.5	15	sig
prot1011	123	4	8	10.8	9	11	9	16.2	12.6	sig
prot1012	181	6	5	21	18	18	12	54	63	sig
prot1013	824	4	4	7.2	7.2	1	1	3.6	3.6	ns
prot1014	250	7	9	10.5	9	2	3	7.5	4.5	ns
prot1015	242	8	3	14.4	10.8	6	4	7.2	7.2	ns
prot1016	186	2	5	12	15	1	6	9	18	ns
prot1017	228	2	5	7.2	6	14	5	15.6	4.8	sig
prot1018	106	4	4	13.5	7.5	5	4	9	9	ns
prot1019	135	6	2	7.2	1.8	2	6	7.2	5.4	ns
prot1020	173	3	3	9	21	15	9	36	27	sig
prot1021	245	6	4	6	6	8	3	1.2	4.8	ns
prot1022	98	0	5	1.5	3	2	3	4.5	4.5	ns
prot1023	149	7	1	10.8	12.6	12	12	27	16.2	sig
prot1024	136	6	2	3	9	4	4	3	6	ns
prot1025	335	5	4	6	2.4	3	3	3.6	6	ns
prot1026	81	4	1	4.5	3	1	5	6	3	ns
prot1027	124	4	3	7.2	7.2	4	5	5.4	0	ns
prot1028	204	2	5	12	12	4	4	3	9	ns
prot1029	124	6	2	7.2	4.8	5	4	2.4	4.8	ns
prot1030	231	1	4	0	6	2	3	10.5	7.5	ns
prot1031	192	3	3	16.2	9	2	4	12.6	14.4	ns
prot1032	514	2	2	15	6	4	4	9	15	ns
prot1033	277	7	7	3.6	8.4	5	4	2.4	3.6	ns
prot1034	159	3	2	6	4.5	2	4	4.5	4.5	ns
prot1035	190	2	3	10.8	7.2	4	3	3.6	1.8	ns
prot1036	225	3	3	12	3	1	5	12	3	ns
prot1037	57	6	2	3.6	4.8	2	1	1.2	3.6	ns
prot1038	153	3	4	4.5	3	3	5	4.5	7.5	ns
prot1039	91	2	2	3.6	7.2	2	2	3.6	9	ns
prot1040	94	5	6	9	0	7	4	3	18	ns
prot1041	112	3	3	4.8	1.2	2	2	1.2	3.6	ns
prot1042	336	5	2	4.5	3	3	4	9	4.5	ns
prot1043	241	1	3	7.2	10.8	2	3	10.8	5.4	ns
prot1044	108	7	2	6	15	1	3	6	24	ns
prot1045	117	3	3	3.6	4.8	5	5	4.8	1.2	ns
prot1046	286	5	5	4.5	9	3	1	7.5	4.5	ns
prot1047	122	1	4	0	5.4	4	4	10.8	1.8	ns
prot1048	273	2	5	12	15	1	0	3	6	ns
prot1049	237	1	3	3.6	4.8	2	5	6	8.4	ns
prot1050	222	3	4	12	3	2	1	3	3	ns
prot1051	799	2	1	3.6	0	3	0	7.2	3.6	ns
prot1052	125	2	3	6	3	7	4	9	9	ns
prot1053	98	3	2	3.6	2.4	4	3	2.4	1.2	ns
prot1054	153	1	1	0	4.5	3	2	4.5	3	ns
prot1055	186	1	5	1.8	1.8	1	2	3.6	1.8	ns
prot1056	188	5	5	3	0	3	3	6	9	ns
prot1057	127	2	0	0	3.6	2	2	1.2	1.2	ns
prot1058	65	112	108	174	189	115	115	147	156	ns
prot1059	115	35	45	93.6	91.8	61	50	61.2	72	ns
prot1060	65	39	33	69	87	20	28	96	84	ns
prot1061	90	19	25	26.4	16.8	16	22	22.8	33.6	ns
prot1062	120	12	4	15	22.5	9	11	18	12	ns
prot1063	83	9	7	12.6	16.2	18	20	25.2	48.6	sig
prot1064	177	9	6	27	24	3	3	24	12	ns
prot1065	59	4	3	7.2	6	6	5	3.6	7.2	ns
prot1066	97	7	12	4.5	18	11	11	7.5	12	ns
prot1067	188	6	4	18	12.6	6	12	19.8	10.8	sig
prot1068	82	8	7	27	9	11	2	15	24	sig
prot1069	109	4	6	6	7.2	9	9	8.4	10.8	ns
prot1070	109	5	4	7.5	7.5	6	8	9	9	ns
prot1071	168	7	4	18	19.8	11	8	21.6	10.8	ns
prot1072	188	5	10	24	33	10	11	27	24	ns
prot1073	82	10	16	8.4	12	11	4	6	12	ns
prot1074	75	8	7	13.5	19.5	12	9	9	16.5	ns
prot1075	151	9	5	19.8	9	4	3	12.6	5.4	ns
prot1076	175	6	6	18	15	5	5	15	27	ns
prot1077	116	7	3	6	6	5	2	4.8	13.2	ns
prot1078	161	9	5	0	1.5	4	4	4.5	7.5	ns
prot1079	95	3	9	7.2	10.8	9	5	10.8	7.2	ns
prot1080	101	5	8	18	3	11	5	15	15	sig
prot1081	175	6	6	9.6	4.8	5	7	8.4	6	ns
prot1082	401	7	5	7.5	6	3	7	16.5	6	ns
prot1083	214	6	7	14.4	12.6	7	9	12.6	9	ns
prot1084	215	0	8	9	12	6	3	12	15	ns
prot1085	152	3	6	8.4	4.8	9	3	6	6	ns
prot1086	125	3	3	1.5	7.5	7	5	7.5	7.5	sig
prot1087	154	2	4	3.6	9	6	8	5.4	7.2	ns
prot1088	119	6	7	12	21	5	3	12	24	ns
prot1089	145	6	6	4.8	3.6	6	6	2.4	3.6	ns
prot1090	256	3	6	9	10.5	2	7	6	6	ns
prot1091	119	5	3	0	9	2	4	5.4	10.8	ns
prot1092	159	4	2	6	12	2	3	21	12	ns
prot1093	91	6	4	7.2	6	2	6	3.6	4.8	ns
prot1094	396	6	7	12	9	7	3	7.5	9	ns
prot1095	205	4	1	3.6	7.2	9	2	10.8	5.4	ns
prot1096	108	6	3	18	15	6	4	9	6	ns
prot1097	71	5	7	3.6	2.4	3	3	3.6	7.2	ns
prot1098	259	0	5	3	7.5	3	5	4.5	12	ns
prot1099	191	7	3	7.2	5.4	5	6	5.4	5.4	ns
prot1100	147	0	1	9	9	8	5	9	6	ns
prot1101	292	4	3	6	3.6	2	4	2.4	4.8	ns
prot1102	69	1	3	4.5	3	4	2	4.5	3	ns
prot1103	245	1	7	1.8	3.6	2	1	7.2	5.4	ns
prot1104	146	2	2	6	18	1	3	12	15	ns
prot1105	351	4	6	6	3.6	7	6	7.2	1.2	ns
prot1106	106	3	3	4.5	3	4	4	19.5	13.5	sig
prot1107	180	6	1	10.8	9	7	2	1.8	9	sig
prot1108	199	4	1	0	9	3	2	3	3	ns
prot1109	185	1	2	6	1.2	4	2	6	3.6	ns
prot1110	182	3	5	1.5	1.5	3	2	4.5	12	ns
prot1111	59	2	6	1.8	5.4	9	15	16.2	21.6	sig
prot1112	173	2	5	6	0	6	15	27	54	sig
prot1113	105	4	4	1.2	0	3	1	3.6	7.2	ns
prot1114	79	3	3	9	4.5	1	5	1.5	6	ns
prot1115	94	0	4	9	5.4	0	6	5.4	3.6	ns
prot1116	235	4	0	9	6	7	4	9	12	ns
prot1117	99	2	2	2.4	2.4	3	1	2.4	1.2	ns
prot1118	103	1	1	3	3	1	3	4.5	1.5	ns
prot1119	226	1	0	1.8	9	5	4	19.8	7.2	sig
prot1120	168	1	11	18	12	2	2	9	6	ns
prot1121	454	6	2	0	7.2	3	0	1.2	4.8	ns
prot1122	92	0	1	4.5	4.5	4	2	4.5	3	ns
prot1123	99	3	4	0	5.4	3	1	7.2	1.8	ns
prot1124	116	4	3	6	6	3	2	12	9	ns
prot1125	90	2	1	2.4	3.6	3	1	2.4	2.4	ns
prot1126	87	2	3	4.5	4.5	1	4	3	6	ns
prot1127	294	1	2	9	9	2	4	3.6	5.4	ns
prot1128	354	1	2	15	9	1	1	6	3	sig
prot1129	216	3	2	8.4	3.6	0	4	1.2	1.2	ns
prot1130	138	4	1	1.5	4.5	8	0	3	4.5	ns
prot1131	187	3	1	7.2	7.2	0	0	1.8	7.2	ns
prot1132	495	3	2	3	0	2	2	6	9	ns
prot1133	406	4	1	1.2	0	3	2	1.2	4.8	ns
prot1134	382	1	3	0	4.5	3	1	6	3	ns
prot1135	272	0	0	3.6	3.6	2	1	0	3.6	ns
prot1136	71	19	21	54	69	63	60	180	216	sig
prot1137	105	18	22	28.8	27.6	20	28	31.2	25.2	ns
prot1138	234	27	14	27	25.5	23	26	24	30	ns
prot1139	112	7	22	28.8	23.4	15	15	34.2	32.4	ns
prot1140	114	13	24	72	33	16	21	63	36	ns
prot1141	112	8	4	6	10.8	5	6	13.2	9.6	ns
prot1142	166	7	7	6	12	9	4	13.5	12	ns
prot1143	104	10	4	7.2	23.4	5	6	12.6	10.8	ns
prot1144	376	7	9	30	24	7	6	33	24	ns
prot1145	83	11	4	7.2	8.4	6	5	7.2	10.8	ns
prot1146	51	5	8	3	10.5	2	8	3	7.5	ns
prot1147	74	8	3	7.2	7.2	5	6	18	7.2	ns
prot1148	74	9	1	18	6	6	9	9	24	ns
prot1149	117	2	6	7.2	3.6	10	4	10.8	2.4	ns
prot1150	106	7	3	4.5	13.5	6	5	3	3	ns
prot1151	110	5	3	9	10.8	7	7	12.6	9	sig
prot1152	73	2	5	3	18	2	1	6	6	ns
prot1153	113	6	1	2.4	4.8	2	4	1.2	3.6	ns
prot1154	358	3	4	9	1.5	4	7	9	10.5	ns
prot1155	99	1	6	10.8	5.4	4	7	1.8	7.2	ns
prot1156	115	5	0	12	15	5	3	6	27	ns
prot1157	180	1	5	4.8	2.4	2	4	8.4	0	ns
prot1158	67	3	3	3	9	2	4	1.5	1.5	ns
prot1159	99	3	1	7.2	3.6	3	2	7.2	7.2	ns
prot1160	99	0	2	6	9	2	3	12	9	ns
prot1161	99	1	1	1.2	1.2	12	6	3.6	7.2	sig
prot1162	98	5	1	3	1.5	6	4	6	6	sig
prot1163	165	1	9	9	7.2	7	9	1.8	0	ns
prot1164	76	4	0	3	6	4	3	6	6	ns
prot1165	90	1	2	1.2	1.2	1	0	0	4.8	ns
prot1166	113	1	4	1.5	4.5	3	0	4.5	4.5	ns
prot1167	90	0	4	5.4	7.2	2	4	9	12.6	ns
prot1168	163	1	3	18	9	2	4	36	9	sig
prot1169	102	7	4	2.4	1.2	1	4	2.4	1.2	ns
prot1170	183	0	1	1.5	1.5	4	4	3	3	ns
prot1171	98	1	3	3.6	3.6	2	0	9	3.6	ns
prot1172	146	1	0	6	18	1	4	9	12	ns
prot1173	145	3	1	0	1.2	6	4	3.6	2.4	sig
prot1174	166	4	3	4.5	4.5	3	2	6	7.5	ns
prot1175	100	1	3	3.6	7.2	1	0	1.8	5.4	ns
prot1176	393	1	3	0	3	2	4	18	12	sig
prot1177	89	1	2	6	6	4	4	2.4	2.4	ns
prot1178	391	3	1	4.5	4.5	1	1	1.5	3	ns
prot1179	89	2	3	1.8	5.4	2	0	1.8	1.8	ns
prot1180	1106	3	8	36	42	3	9	18	15	ns
prot1181	3227	3	8	8.4	2.4	6	10	8.4	7.2	ns
prot1182	539	6	10	4.5	15	10	7	6	15	ns
prot1183	771	5	4	10.8	5.4	6	4	5.4	7.2	ns
prot1184	2680	5	3	15	12	6	6	9	6	ns
prot1185	917	4	3	2.4	8.4	6	6	7.2	4.8	ns
prot1186	4114	1	2	0	4.5	2	3	3	1.5	ns
prot1187	449	11	11	16.2	10.8	8	2	18	18	ns
prot1188	1304	5	5	9	6	1	3	15	24	ns
prot1189	393	1	4	3.6	7.2	4	8	7.2	2.4	ns
prot1190	1513	5	5	3	7.5	1	2	10.5	6	ns
prot1191	2580	1	0	3.6	5.4	0	7	9	3.6	ns
prot1192	959	7	10	21	21	7	7	18	15	ns
prot1193	510	7	4	6	4.8	10	4	13.2	4.8	ns
prot1194	427	6	4	10.5	9	7	3	12	15	ns
prot1195	413	2	7	5.4	10.8	3	2	5.4	10.8	ns
prot1196	819	4	6	30	15	2	1	12	12	ns
prot1197	1779	2	5	2.4	2.4	4	0	2.4	4.8	ns
prot1198	1379	3	4	6	4.5	4	6	3	9	sig
prot1199	652	6	4	3.6	3.6	7	7	5.4	7.2	ns
prot1200	704	3	2	3	12	4	2	6	15	sig
prot1201	1028	9	1	2.4	6	3	3	1.2	2.4	ns
prot1202	1181	5	3	3	3	1	5	4.5	4.5	ns
prot1203	383	3	7	16.2	12.6	4	7	19.8	9	ns
prot1204	1077	5	3	6	15	1	5	3	27	ns
prot1205	452	5	1	3.6	1.2	4	4	2.4	3.6	ns
prot1206	434	1	3	3	3	5	4	3	4.5	ns
prot1207	955	4	5	12.6	10.8	1	6	7.2	12.6	sig
prot1208	528	1	3	6	18	7	4	9	24	ns
prot1209	228	5	6	2.4	4.8	3	0	3.6	6	ns
prot1210	781	3	6	4.5	4.5	8	3	3	1.5	ns
prot1211	548	5	2	5.4	5.4	1	5	5.4	3.6	ns
prot1212	273	4	2	9	9	2	2	0	12	ns
prot1213	153	7	5	4.8	9.6	12	8	12	16.8	sig
prot1214	320	5	4	1.5	9	5	9	6	9	ns
prot1215	219	10	4	14.4	19.8	4	7	16.2	19.8	ns
prot1216	410	2	7	12	15	5	1	15	18	sig
prot1217	322	6	9	4.8	4.8	8	10	6	2.4	ns
prot1218	629	3	4	6	3	7	4	7.5	10.5	ns
prot1219	264	5	4	9	5.4	1	1	5.4	5.4	ns
prot1220	356	4	6	18	3	4	4	3	18	ns
prot1221	390	5	2	2.4	7.2	3	3	7.2	7.2	ns
prot1222	235	4	5	6	4.5	5	2	1.5	10.5	ns
prot1223	263	2	3	3.6	9	1	3	1.8	3.6	ns
prot1224	481	2	6	0	3	2	1	9	3	ns
prot1225	551	7	2	6	3.6	2	3	3.6	3.6	ns
prot1226	481	6	5	3	4.5	5	4	6	7.5	sig
prot1227	487	1	4	3.6	7.2	1	2	5.4	1.8	ns
prot1228	881	6	3	3	3	1	3	6	18	ns
prot1229	2284	0	1	0	2.4	1	4	2.4	1.2	ns
prot1230	852	2	5	6	3	4	2	1.5	3	ns
prot1231	341	7	3	5.4	1.8	4	3	9	5.4	ns
prot1232	182	4	8	6	15	3	9	24	27	sig
prot1233	327	3	5	7.2	1.2	10	8	14.4	16.8	sig
prot1234	219	16	2	4.5	7.5	22	12	6	3	sig
prot1235	406	3	9	9	12.6	3	8	12.6	3.6	ns
prot1236	332	3	3	9	3	0	6	3	3	ns
prot1237	365	4	3	2.4	1.2	8	4	9.6	2.4	sig
prot1238	308	3	3	3	4.5	7	6	10.5	6	sig
prot1239	232	4	1	1.8	10.8	4	6	0	1.8	ns
prot1240	2067	1	5	12	3	3	2	12	15	ns
prot1241	865	1	1	1.2	3.6	3	2	2.4	3.6	ns
prot1242	682	1	3	3	0	6	4	9	21	sig
prot1243	573	4	3	7.2	1.8	0	3	0	7.2	ns
prot1244	454	2	0	9	6	1	2	9	6	ns
prot1245	611	15	11	9.6	13.2	10	11	18	8.4	ns
prot1246	133	9	9	15	16.5	8	4	6	9	ns
prot1247	221	6	3	9	19.8	6	8	10.8	9	ns
prot1248	153	8	9	39	18	6	7	27	36	ns
prot1249	363	4	10	3.6	4.8	15	30	21.6	25.2	sig
prot1250	435	10	4	13.5	7.5	8	7	4.5	15	ns
prot1251	366	1	4	10.8	7.2	6	6	9	9	ns
prot1252	170	6	4	15	18	18	4	42	18	sig
prot1253	267	5	3	6	6	9	7	6	10.8	sig
prot1254	463	7	4	4.5	4.5	3	4	3	6	ns
prot1255	542	2	4	3.6	5.4	5	1	9	5.4	ns
prot1256	448	6	3	21	15	4	7	15	9	ns
prot1257	177	5	2	9.6	6	0	5	1.2	4.8	ns
prot1258	365	4	2	3	4.5	3	2	4.5	4.5	ns
prot1259	746	5	2	3.6	1.8	5	0	7.2	1.8	ns
prot1260	458	2	3	6	15	2	4	3	15	ns
prot1261	147	5	2	3.6	1.2	2	6	4.8	1.2	ns
prot1262	266	7	4	3	3	6	10	12	6	sig
prot1263	340	3	2	0	1.8	3	3	7.2	5.4	ns
prot1264	398	4	2	9	6	3	5	12	12	ns
prot1265	403	3	1	2.4	2.4	2	3	1.2	4.8	ns
prot1266	302	3	2	7.5	3	5	1	9	3	ns
prot1267	465	2	0	9	5.4	6	9	10.8	5.4	sig
prot1268	487	1	0	6	3	3	2	6	12	ns
prot1269	568	3	4	10.8	2.4	6	3	4.8	7.2	ns
prot1270	370	5	2	0	4.5	4	7	7.5	3	sig
prot1271	435	0	0	1.8	3.6	2	3	5.4	3.6	ns
prot1272	382	2	1	3	9	4	4	12	6	sig
prot1273	400	2	2	3.6	0	12	9	10.8	3.6	sig
prot1274	1317	2	0	3	0	2	2	0	3	ns
prot1275	1827	2	2	0	1.8	4	0	5.4	0	ns
prot1276	227	4	9	27	18	9	4	24	21	ns
prot1277	126	7	7	7.2	2.4	7	1	8.4	3.6	ns
prot1278	199	4	7	7.5	6	2	6	7.5	10.5	ns
prot1279	186	12	11	7.2	9	9	6	5.4	14.4	ns
prot1280	397	0	4	12	15	1	7	12	33	ns
prot1281	191	8	7	3.6	6	5	3	3.6	3.6	ns
prot1282	181	5	3	7.5	10.5	4	5	7.5	7.5	ns
prot1283	332	5	6	3.6	10.8	12	18	10.8	27	sig
prot1284	207	3	0	12	3	2	6	6	6	ns
prot1285	433	3	2	2.4	1.2	1	3	6	3.6	ns
prot1286	220	7	5	9	4.5	5	9	0	4.5	ns
prot1287	174	4	2	10.8	7.2	3	3	5.4	9	ns
prot1288	398	3	2	3	3	3	3	9	12	ns
prot1289	250	5	2	6	6	9	6	10.8	3.6	sig
prot1290	254	5	5	4.5	6	5	3	6	1.5	ns
prot1291	278	2	6	5.4	3.6	0	3	9	1.8	ns
prot1292	195	1	2	15	0	4	7	18	9	ns
prot1293	493	3	3	4.8	0	2	0	1.2	1.2	ns
prot1294	395	2	1	4.5	0	4	3	3	7.5	ns
prot1295	346	2	3	7.2	1.8	1	2	3.6	7.2	ns
prot1296	386	3	3	12	6	4	1	15	21	ns
prot1297	323	5	4	3.6	1.2	1	2	2.4	1.2	ns
prot1298	221	4	1	4.5	1.5	3	2	4.5	4.5	ns
prot1299	330	4	4	5.4	10.8	9	3	27	16.2	sig
prot1300	913	0	8	12	6	1	4	18	9	ns
prot1301	216	6	1	3.6	8.4	4	3	3.6	6	ns
prot1302	176	2	2	6	6	4	2	3	4.5	sig
prot1303	396	4	3	3.6	9	2	1	5.4	1.8	ns
prot1304	144	3	4	18	3	3	3	18	18	ns
prot1305	340	3	1	1.2	3.6	3	3	2.4	2.4	ns
prot1306	177	2	5	3	3	0	1	3	4.5	ns
prot1307	491	3	4	7.2	7.2	2	4	5.4	3.6	ns
prot1308	289	1	3	3	18	3	3	21	9	ns
prot1309	925	2	5	6	3.6	4	5	4.8	2.4	sig
prot1310	266	2	2	0	0	1	2	3	1.5	ns
prot1311	584	2	4	0	5.4	5	3	1.8	7.2	ns
prot1312	316	2	3	18	18	3	1	0	15	ns
prot1313	365	3	3	4.8	3.6	4	4	7.2	3.6	sig
prot1314	282	1	5	6	4.5	3	4	3	3	sig
prot1315	465	3	2	9	1.8	3	1	5.4	9	ns
prot1316	577	1	4	9	0	2	3	9	3	ns
prot1317	274	4	2	1.2	1.2	0	0	3.6	1.2	ns
prot1318	517	4	2	3	3	8	2	12	3	sig
prot1319	782	1	3	5.4	5.4	0	0	0	1.8	ns
prot1320	567	3	3	0	0	3	1	6	3	ns
prot1321	356	2	1	1.2	3.6	1	3	1.2	1.2	ns
prot1322	229	1	1	0	1.5	4	4	3	9	sig
prot1323	388	2	2	1.8	1.8	3	2	14.4	3.6	ns
prot1324	109	7	8	24	6	4	13	30	21	ns
prot1325	167	7	2	7.2	4.8	2	1	7.2	1.2	ns
prot1326	192	4	4	10.5	4.5	1	5	6	3	ns
prot1327	174	5	0	5.4	1.8	2	5	5.4	1.8	ns
prot1328	144	4	4	15	9	6	5	15	15	sig
prot1329	139	4	2	2.4	1.2	4	9	7.2	6	ns
prot1330	160	5	5	6	13.5	4	2	6	4.5	ns
prot1331	220	3	4	10.8	5.4	7	5	23.4	12.6	sig
prot1332	248	3	5	6	12	9	4	9	9	ns
prot1333	254	4	3	6	7.2	2	6	6	3.6	ns
prot1334	213	1	2	7.5	9	2	6	6	15	sig
prot1335	81	1	3	5.4	7.2	2	8	16.2	3.6	sig
prot1336	318	5	4	15	15	0	3	3	3	ns
prot1337	247	5	7	4.8	6	2	5	7.2	3.6	ns
prot1338	381	2	2	6	3	4	4	6	3	ns
prot1339	159	2	1	0	5.4	0	1	5.4	7.2	ns
prot1340	205	2	1	6	9	3	1	12	6	ns
prot1341	244	4	5	4.8	2.4	6	6	2.4	12	sig
prot1342	160	2	0	1.5	1.5	4	0	4.5	1.5	ns
prot1343	288	4	2	1.8	7.2	0	3	3.6	7.2	ns
prot1344	383	0	2	3	3	0	3	9	3	ns
prot1345	206	4	3	4.8	4.8	5	7	6	8.4	sig
prot1346	703	3	2	4.5	1.5	3	2	3	1.5	ns
prot1347	238	5	3	3.6	0	2	0	7.2	1.8	ns
prot1348	366	2	1	0	6	5	0	3	6	ns
prot1349	430	4	3	3.6	4.8	9	4	4.8	4.8	sig
prot1350	637	2	5	3	1.5	2	2	6	4.5	ns
prot1351	141	4	3	1.8	1.8	4	8	3.6	18	sig
prot1352	140	3	2	6	6	3	1	15	12	ns
prot1353	431	4	2	2.4	6	4	0	1.2	2.4	ns
prot1354	969	3	3	6	1.5	3	4	1.5	6	ns
prot1355	247	0	3	9	1.8	2	1	1.8	3.6	ns
prot1356	1101	6	4	3	6	4	3	15	9	ns
prot1357	178	1	1	1.2	1.2	0	0	2.4	3.6	ns
prot1358	178	0	2	1.5	4.5	2	5	3	1.5	ns
prot1359	297	5	3	3.6	12.6	0	1	3.6	1.8	ns
prot1360	238	4	5	6	12	3	2	0	6	ns
prot1361	226	2	0	1.2	0	1	1	3.6	3.6	ns
prot1362	486	0	2	1.5	1.5	2	3	4.5	1.5	ns
prot1363	758	2	3	0	7.2	6	2	7.2	3.6	ns
prot1364	305	0	2	3	6	5	2	6	3	ns
prot1365	526	3	3	1.2	1.2	5	7	2.4	4.8	sig
prot1366	375	1	1	0	1.5	3	0	3	4.5	ns
prot1367	651	2	3	3.6	5.4	8	2	3.6	21.6	sig
prot1368	5934	1	0	6	9	3	2	3	6	ns
prot1369	421	4	2	0	0	2	4	1.2	1.2	ns
prot1370	142	2	0	3	1.5	2	4	3	10.5	sig
prot1371	1145	2	5	1.8	0	3	2	5.4	1.8	ns
prot1372	238	1	2	3	12	1	1	6	3	ns
prot1373	391	0	1	1.2	2.4	0	2	1.2	2.4	ns
prot1374	618	0	0	1.5	0	4	1	4.5	0	ns
prot1375	93	5	7	14.4	9	5	8	5.4	9	ns
prot1376	130	6	7	36	3	5	8	12	18	sig
prot1377	83	6	7	6	9.6	6	9	4.8	10.8	ns
prot1378	361	4	1	12	1.5	1	5	3	6	ns
prot1379	193	5	4	14.4	16.2	3	4	1.8	9	ns
prot1380	393	5	3	12	24	12	1	3	9	ns
prot1381	232	9	5	4.8	3.6	8	12	4.8	7.2	sig
prot1382	201	3	3	3	1.5	6	4	13.5	6	sig
prot1383	105	3	2	14.4	3.6	8	6	7.2	14.4	sig
prot1384	173	3	2	12	6	3	0	12	6	ns
prot1385	182	2	5	3.6	3.6	2	4	3.6	2.4	ns
prot1386	199	6	3	6	3	3	2	3	9	ns
prot1387	191	4	5	5.4	9	3	2	7.2	9	ns
prot1388	274	2	6	21	3	2	4	12	6	ns
prot1389	135	1	3	6	7.2	8	4	9.6	12	sig
prot1390	169	1	4	4.5	1.5	5	3	1.5	6	ns
prot1391	688	2	2	7.2	3.6	1	4	5.4	7.2	ns
prot1392	152	1	0	0	0	6	1	9	6	ns
prot1393	528	2	2	0	2.4	5	3	6	7.2	ns
prot1394	157	8	3	10.5	4.5	3	4	1.5	4.5	ns
prot1395	126	2	2	5.4	3.6	4	2	5.4	3.6	ns
prot1396	80	2	2	6	3	5	3	12	15	ns
prot1397	122	1	2	2.4	4.8	2	5	4.8	6	sig
prot1398	232	3	4	4.5	1.5	0	0	1.5	6	ns
prot1399	171	5	4	7.2	3.6	3	5	5.4	9	ns
prot1400	70	1	1	9	6	8	2	6	30	sig
prot1401	130	3	2	3.6	1.2	2	3	0	2.4	ns
prot1402	103	2	1	9	1.5	2	5	1.5	3	ns
prot1403	547	2	2	5.4	7.2	1	1	1.8	3.6	ns
prot1404	250	1	0	6	12	1	0	18	6	ns
prot1405	497	1	4	2.4	1.2	3	2	1.2	2.4	ns
prot1406	312	1	1	1.5	4.5	3	1	6	3	ns
prot1407	152	1	3	1.8	5.4	1	2	5.4	3.6	ns
prot1408	535	2	4	6	3	3	2	18	9	sig
prot1409	87	0	3	2.4	0	1	2	3.6	1.2	ns
prot1410	232	1	3	1.5	3	2	1	1.5	4.5	ns
prot1411	232	1	1	5.4	0	2	5	5.4	0	ns
prot1412	843	2	2	6	3	1	1	12	12	sig
prot1413	555	3	5	1.2	4.8	2	4	2.4	4.8	sig
prot1414	173	2	3	6	0	6	6	3	3	sig
prot1415	194	2	1	0	3.6	0	0	5.4	1.8	ns
prot1416	180	2	3	3	6	1	2	6	0	ns
prot1417	199	2	0	2.4	0	2	3	3.6	0	ns
prot1418	287	1	2	3	1.5	5	2	7.5	3	ns
prot1419	999	3	1	7.2	3.6	3	1	5.4	3.6	ns
prot1420	220	5	4	3	9	3	5	6	6	ns
prot1421	648	4	3	3.6	6	2	2	1.2	1.2	ns
prot1422	164	1	1	3	3	0	3	1.5	0	ns
prot1423	181	0	2	1.8	7.2	1	0	1.8	1.8	ns
prot1424	285	8	6	24	21	11	6	30	24	sig
prot1425	172	3	4	1.2	8.4	2	9	6	3.6	ns
prot1426	103	2	4	10.5	4.5	3	4	1.5	9	ns
prot1427	430	2	1	9	7.2	3	6	9	10.8	ns
prot1428	130	7	8	12	15	5	7	15	18	ns
prot1429	123	3	3	2.4	4.8	7	4	7.2	7.2	ns
prot1430	304	4	5	4.5	1.5	4	5	7.5	4.5	ns
prot1431	164	1	1	9	1.8	2	5	12.6	7.2	ns
prot1432	75	3	2	6	6	5	2	12	6	ns
prot1433	173	3	2	6	2.4	4	3	4.8	0	ns
prot1434	176	5	1	4.5	3	9	3	18	4.5	sig
prot1435	191	5	5	5.4	3.6	5	5	5.4	3.6	ns
prot1436	138	4	2	9	12	6	4	9	6	ns
prot1437	148	4	4	1.2	3.6	2	2	3.6	3.6	ns
prot1438	101	4	1	4.5	4.5	0	7	6	4.5	ns
prot1439	157	4	7	9	0	3	4	3.6	9	ns
prot1440	488	3	4	3	9	3	4	18	6	ns
prot1441	133	4	3	6	4.8	6	2	7.2	2.4	ns
prot1442	229	4	1	4.5	4.5	3	3	4.5	10.5	ns
prot1443	89	2	3	7.2	0	6	5	10.8	7.2	ns
prot1444	317	4	2	0	0	2	6	18	6	sig
prot1445	88	2	1	3.6	0	5	4	7.2	7.2	sig
prot1446	180	1	3	1.5	1.5	1	3	1.5	4.5	ns
prot1447	207	1	1	14.4	1.8	4	4	9	12.6	sig
prot1448	235	3	2	9	0	3	2	12	12	ns
prot1449	86	3	3	3.6	2.4	6	9	3.6	7.2	sig
prot1450	115	0	2	4.5	1.5	1	4	7.5	6	sig
prot1451	127	2	3	9	5.4	1	2	9	1.8	ns
prot1452	229	0	3	12	0	2	1	6	0	ns
prot1453	247	0	5	2.4	3.6	8	4	4.8	12	sig
prot1454	573	7	2	1.5	1.5	0	3	0	3	ns
prot1455	176	1	3	0	0	3	0	12.6	3.6	ns
prot1456	169	0	4	6	3	1	1	6	3	ns
prot1457	81	2	3	3.6	3.6	1	4	6	1.2	ns
prot1458	89	3	0	1.5	4.5	1	1	4.5	1.5	ns
prot1459	178	2	2	5.4	7.2	2	2	3.6	1.8	ns
prot1460	151	2	4	9	3	4	0	3	9	ns
prot1461	146	1	2	0	1.2	3	0	7.2	1.2	ns
prot1462	217	4	5	1.5	1.5	0	2	3	3	ns
prot1463	159	2	0	7.2	5.4	4	2	5.4	7.2	ns
prot1464	237	3	2	3	18	2	2	0	6	ns
prot1465	587	3	0	4.8	2.4	0	2	1.2	1.2	ns
prot1466	128	2	2	4.5	1.5	1	1	4.5	1.5	ns
prot1467	425	1	2	1.8	7.2	2	0	5.4	3.6	ns
prot1468	256	4	0	3	6	0	1	6	6	ns
prot1469	136	2	1	2.4	0	2	1	6	3.6	ns
prot1470	76	2	3	3	6	1	0	3	1.5	ns
prot1471	175	4	5	3.6	0	2	3	0	3.6	ns
prot1472	231	1	2	9	3	0	1	3	9	ns
prot1473	337	1	3	2.4	2.4	0	3	1.2	1.2	ns
prot1474	239	1	2	0	0	1	1	0	0	ns
prot1475	456	4	1	1.8	5.4	4	1	5.4	3.6	ns
prot1476	126	4	1	3	6	1	0	6	0	ns
prot1477	488	1	2	1.2	1.2	1	2	0	1.2	ns
prot1478	127	3	2	1.5	1.5	3	1	1.5	6	ns
prot1479	191	2	1	9	3.6	3	5	3.6	7.2	ns
prot1480	114	2	1	12	9	5	2	9	12	ns
prot1481	62	3	2	3.6	3.6	12	2	7.2	2.4	sig
prot1482	350	5	3	9	6	3	2	1.5	4.5	ns
prot1483	108	1	2	12.6	10.8	5	4	5.4	9	ns
prot1484	321	4	2	6	3	3	2	6	3	ns
prot1485	308	1	1	2.4	4.8	5	1	1.2	0	ns
prot1486	59	7	1	7.5	4.5	4	3	7.5	1.5	ns
prot1487	218	8	5	9	7.2	2	4	1.8	7.2	ns
prot1488	106	2	0	15	0	2	2	9	0	ns
prot1489	154	2	3	4.8	6	2	2	6	2.4	ns
prot1490	166	3	1	1.5	4.5	1	0	4.5	0	ns
prot1491	515	0	1	7.2	5.4	1	4	5.4	3.6	ns
prot1492	183	1	2	9	3	2	1	9	0	ns
prot1493	162	2	3	3.6	2.4	2	2	1.2	0	ns
prot1494	140	2	1	4.5	3	6	4	6	3	sig
prot1495	169	3	2	3.6	3.6	2	2	5.4	1.8	ns
prot1496	242	4	3	6	9	4	4	12	0	ns
prot1497	292	3	2	2.4	6	9	4	4.8	4.8	sig
prot1498	197	2	2	3	3	3	21	4.5	13.5	sig
prot1499	856	1	4	0	5.4	2	0	3.6	3.6	ns
prot1500	127	4	1	3	0	1	1	12	3	ns
prot1501	72	1	1	2.4	0	1	1	2.4	0	ns
prot1502	148	1	0	0	3	8	3	4.5	1.5	ns
prot1503	53	2	1	3.6	1.8	2	1	1.8	1.8	ns
prot1504	98	1	1	3	3	4	4	6	3	sig
prot1505	405	3	3	3.6	0	3	2	3.6	1.2	ns
prot1506	104	0	1	1.5	3	0	2	6	4.5	ns
prot1507	176	3	1	1.8	10.8	1	3	3.6	0	ns
prot1508	125	1	1	12	0	2	4	15	15	sig
prot1509	160	3	1	1.2	3.6	1	0	2.4	0	ns
prot1510	316	0	1	3	0	2	0	1.5	0	ns
prot1511	978	0	1	3.6	0	4	0	5.4	1.8	ns
prot1512	234	1	3	6	0	0	1	9	6	ns
prot1513	431	2	1	3.6	1.2	1	2	1.2	1.2	ns
prot1514	2591	3	4	6	1.5	2	3	6	3	ns
prot1515	712	5	3	9	10.8	6	1	1.8	9	ns
prot1516	1852	6	3	12	9	3	4	18	15	ns
prot1517	2086	4	2	8.4	6	7	7	2.4	2.4	ns
prot1518	1064	1	2	4.5	1.5	15	9	27	18	sig
prot1519	609	9	4	12.6	10.8	9	4	9	12.6	ns
prot1520	645	3	3	9	6	9	9	9	36	sig
prot1521	969	0	3	4.8	3.6	5	3	3.6	2.4	ns
prot1522	857	3	1	1.5	4.5	1	2	3	1.5	ns
prot1523	488	3	1	5.4	3.6	0	3	1.8	0	ns
prot1524	2821	3	2	3	9	2	3	12	12	ns
prot1525	512	0	1	8.4	2.4	5	3	4.8	1.2	ns
prot1526	876	4	1	3	1.5	2	2	9	7.5	ns
prot1527	543	1	5	9	14.4	4	2	3.6	5.4	ns
prot1528	809	3	3	18	6	1	1	18	15	ns
prot1529	1674	0	2	2.4	1.2	2	2	3.6	2.4	sig
prot1530	1191	3	0	1.5	3	2	2	4.5	0	ns
prot1531	208	5	8	7.2	7.2	3	2	1.8	3.6	ns
prot1532	437	2	2	3	3	1	2	6	6	ns
prot1533	510	2	3	6	2.4	3	8	4.8	2.4	ns
prot1534	695	4	5	0	3	7	5	3	7.5	sig
prot1535	227	3	1	7.2	7.2	1	2	0	3.6	ns
prot1536	700	2	1	3	3	3	6	3	6	ns
prot1537	218	1	1	1.2	0	0	2	1.2	4.8	ns
prot1538	423	1	1	6	6	2	4	6	1.5	ns
prot1539	873	4	2	7.2	1.8	2	2	1.8	1.8	ns
prot1540	1426	4	4	15	9	0	2	3	3	ns
prot1541	520	0	1	2.4	0	1	1	2.4	1.2	ns
prot1542	290	8	5	12	19.5	11	11	12	15	ns
prot1543	296	4	6	7.2	9	5	4	14.4	12.6	ns
prot1544	309	2	3	12	9	3	4	6	6	ns
prot1545	502	2	4	2.4	1.2	3	3	2.4	4.8	ns
prot1546	204	0	4	3	4.5	0	0	0	3	ns
prot1547	437	3	7	7.2	5.4	3	4	5.4	5.4	ns
prot1548	314	5	2	6	6	2	1	3	3	ns
prot1549	402	4	1	2.4	2.4	3	2	4.8	2.4	ns
prot1550	188	4	3	1.5	4.5	2	2	0	4.5	ns
prot1551	434	2	2	7.2	5.4	2	0	3.6	5.4	ns
prot1552	325	2	1	3	0	3	0	18	9	ns
prot1553	607	3	0	6	3.6	1	5	1.2	1.2	ns
prot1554	739	2	2	6	4.5	2	0	1.5	4.5	ns
prot1555	235	1	3	1.8	1.8	3	1	3.6	7.2	ns
prot1556	982	1	5	3	3	2	2	21	3	ns
prot1557	392	0	3	2.4	3.6	2	2	1.2	3.6	ns
prot1558	543	2	0	0	1.5	1	1	1.5	0	ns
prot1559	462	2	0	1.8	3.6	2	4	3.6	0	ns
prot1560	348	1	2	6	6	4	4	6	12	sig
prot1561	463	2	0	0	0	1	1	1.2	2.4	sig
prot1562	173	2	0	3	7.5	4	3	4.5	12	ns
prot1563	274	5	4	0	0	8	8	7.2	7.2	sig
prot1564	251	2	1	18	24	8	4	21	33	sig
prot1565	231	4	4	2.4	1.2	2	5	4.8	2.4	sig
prot1566	394	3	7	6	3	4	4	6	7.5	sig
prot1567	240	4	8	1.8	10.8	1	5	5.4	0	ns
prot1568	441	2	4	6	12	1	4	6	12	ns
prot1569	200	1	2	3.6	3.6	2	3	1.2	0	ns
prot1570	371	2	2	3	9	2	5	7.5	10.5	sig
prot1571	313	0	3	0	5.4	5	4	7.2	12.6	sig
prot1572	730	3	3	9	3	2	0	6	6	ns
prot1573	329	3	1	4.8	3.6	2	3	2.4	1.2	ns
prot1574	627	0	3	1.5	4.5	2	0	0	3	ns
prot1575	250	5	2	1.8	1.8	3	3	16.2	16.2	sig
prot1576	144	1	7	0	15	5	4	21	6	sig
prot1577	472	1	4	3.6	2.4	3	0	1.2	3.6	ns
prot1578	421	4	3	4.5	3	2	4	3	6	sig
prot1579	250	2	0	1.8	3.6	0	1	7.2	1.8	ns
prot1580	266	0	3	6	6	5	1	6	12	ns
prot1581	861	2	1	2.4	2.4	2	2	2.4	3.6	ns
prot1582	1312	1	2	3	4.5	1	2	1.5	3	ns
prot1583	493	3	0	7.2	5.4	3	4	1.8	5.4	ns
prot1584	1082	2	0	0	3	1	1	0	6	ns
prot1585	648	3	0	0	2.4	2	0	2.4	1.2	ns
prot1586	276	4	0	0	3	3	1	4.5	1.5	ns
prot1587	518	2	5	1.8	0	3	6	21.6	21.6	sig
prot1588	640	0	1	6	0	3	1	3	6	ns
prot1589	722	3	5	2.4	8.4	2	1	4.8	0	ns
prot1590	147	3	4	4.5	9	4	5	7.5	10.5	sig
prot1591	193	3	3	10.8	3.6	3	2	9	7.2	ns
prot1592	194	1	2	15	3	1	2	6	3	sig
prot1593	365	0	10	7.2	0	5	2	4.8	2.4	ns
prot1594	290	2	1	4.5	1.5	4	3	1.5	4.5	ns
prot1595	636	4	3	3.6	0	1	3	5.4	7.2	ns
prot1596	1160	4	0	3	9	3	3	6	18	sig
prot1597	641	0	3	2.4	4.8	1	2	2.4	0	ns
prot1598	175	2	2	4.5	3	3	0	3	1.5	ns
prot1599	318	0	3	0	5.4	2	1	7.2	3.6	ns
prot1600	424	3	1	6	3	1	1	0	6	ns
prot1601	348	4	3	3.6	1.2	1	1	1.2	2.4	ns
prot1602	227	7	4	1.5	3	0	1	1.5	1.5	ns
prot1603	427	5	1	1.8	1.8	2	1	0	5.4	ns
prot1604	268	1	2	6	6	4	1	3	9	ns
prot1605	357	1	2	3.6	2.4	7	2	1.2	1.2	sig
prot1606	174	4	1	0	1.5	0	0	3	4.5	ns
prot1607	233	0	0	0	1.8	1	1	0	0	ns
prot1608	217	1	0	3	0	0	1	3	0	ns
prot1609	980	1	2	0	0	3	3	3.6	3.6	sig
prot1610	263	1	1	1.5	3	2	1	1.5	1.5	ns
prot1611	169	0	0	0	1.8	4	2	3.6	1.8	ns
prot1612	178	1	0	0	6	2	4	6	3	ns
prot1613	355	0	3	1.2	1.2	2	2	1.2	0	ns
prot1614	604	2	2	0	0	0	0	3	1.5	ns
prot1615	149	1	1	1.8	1.8	1	1	1.8	9	sig
prot1616	594	0	0	6	3	2	0	0	0	ns
prot1617	257	1	2	0	0	0	2	0	4.8	ns
prot1618	421	1	2	0	0	3	1	0	3	ns
prot1619	712	0	2	1.8	1.8	0	0	0	1.8	ns
prot1620	423	1	4	0	0	0	0	0	3	ns
prot1621	488	2	3	1.2	3.6	0	0	0	2.4	ns
prot1622	1872	0	2	0	4.5	1	1	0	1.5	ns
prot1623	153	3	1	7.2	12.6	6	12	18	12.6	sig
prot1624	275	5	5	27	15	0	5	18	15	ns
prot1625	463	3	3	6	2.4	7	2	6	1.2	ns
prot1626	103	8	4	4.5	3	3	5	6	4.5	ns
prot1627	287	3	3	9	5.4	6	4	3.6	7.2	sig
prot1628	282	3	2	15	9	3	3	12	15	ns
prot1629	200	6	4	2.4	3.6	3	4	0	6	ns
prot1630	149	0	1	1.5	4.5	3	4	0	7.5	ns
prot1631	149	3	6	3.6	3.6	2	8	21.6	7.2	sig
prot1632	132	0	3	3	9	2	2	6	0	ns
prot1633	118	4	6	2.4	2.4	2	4	1.2	2.4	sig
prot1634	191	5	4	1.5	4.5	5	4	7.5	3	sig
prot1635	189	3	3	7.2	5.4	12	9	5.4	16.2	sig
prot1636	273	5	1	9	9	2	3	3	0	ns
prot1637	327	2	4	2.4	2.4	1	5	1.2	1.2	ns
prot1638	148	0	2	7.5	4.5	1	2	1.5	1.5	ns
prot1639	206	5	0	1.8	7.2	2	1	0	0	ns
prot1640	108	3	3	6	9	1	6	9	0	ns
prot1641	267	3	3	3.6	0	3	9	7.2	7.2	sig
prot1642	204	1	2	0	1.5	2	2	9	1.5	ns
prot1643	223	3	3	3.6	5.4	0	0	0	0	ns
prot1644	298	0	2	3	6	4	1	9	12	ns
prot1645	194	2	7	1.2	0	2	3	1.2	3.6	ns
prot1646	77	1	0	1.5	6	2	2	9	4.5	ns
prot1647	166	4	4	5.4	0	0	1	0	1.8	ns
prot1648	418	4	3	0	0	1	4	3	6	ns
prot1649	418	1	3	1.2	2.4	2	3	2.4	2.4	sig
prot1650	127	0	1	4.5	3	1	2	3	4.5	ns
prot1651	279	2	3	9	1.8	1	2	1.8	3.6	ns
prot1652	181	2	3	6	9	1	2	6	3	ns
prot1653	129	0	3	2.4	1.2	2	2	2.4	2.4	sig
prot1654	161	1	2	3	0	0	1	1.5	3	ns
prot1655	126	0	2	7.2	1.8	2	2	3.6	3.6	sig
prot1656	326	1	2	3	6	2	5	6	6	sig
prot1657	207	2	0	2.4	2.4	2	2	6	4.8	sig
prot1658	191	3	0	1.5	4.5	1	1	1.5	4.5	ns
prot1659	238	1	2	1.8	0	2	2	1.8	7.2	ns
prot1660	210	0	3	3	6	3	1	3	12	ns
prot1661	331	3	3	0	2.4	1	2	0	3.6	ns
prot1662	574	5	2	3	3	2	2	12	4.5	sig
prot1663	455	2	1	3.6	7.2	1	2	3.6	1.8	ns
prot1664	553	2	0	0	3	1	0	0	3	ns
prot1665	522	1	1	0	1.2	3	0	1.2	0	ns
prot1666	325	1	1	3	0	2	2	4.5	0	ns
prot1667	208	2	3	5.4	3.6	0	2	1.8	0	ns
prot1668	232	2	1	0	6	0	2	9	6	ns
prot1669	219	2	2	1.2	0	1	3	0	2.4	ns
prot1670	409	2	1	1.5	1.5	1	0	10.5	0	ns
prot1671	233	3	1	7.2	1.8	2	1	7.2	1.8	ns
prot1672	772	3	3	6	3	3	6	27	9	sig
prot1673	360	0	1	3.6	2.4	2	1	0	2.4	ns
prot1674	439	2	0	0	1.5	0	2	4.5	1.5	ns
prot1675	442	1	2	0	3.6	3	1	0	0	ns
prot1676	138	0	1	0	6	0	1	0	3	ns
prot1677	106	2	0	0	0	0	1	1.2	0	ns
prot1678	370	0	2	1.5	3	3	6	4.5	4.5	sig
prot1679	629	2	1	1.8	0	5	2	3.6	3.6	sig
prot1680	187	3	2	6	6	3	0	3	6	ns
prot1681	596	3	0	1.2	3.6	0	0	0	1.2	ns
prot1682	255	0	1	1.5	1.5	3	3	9	9	sig
prot1683	92	6	2	7.2	12.6	6	3	7.2	7.2	ns
prot1684	171	1	4	6	6	8	0	3	6	ns
prot1685	165	2	2	1.2	6	5	8	4.8	3.6	ns
prot1686	148	3	3	4.5	6	5	3	4.5	4.5	ns
prot1687	229	2	0	3.6	0	5	0	5.4	3.6	ns
prot1688	123	3	4	0	6	3	4	3	3	ns
prot1689	77	2	1	4.8	7.2	4	4	0	2.4	ns
prot1690	465	5	2	1.5	1.5	3	2	0	0	ns
prot1691	279	2	0	1.8	1.8	1	1	1.8	0	ns
prot1692	278	0	2	12	6	3	1	9	12	ns
prot1693	119	1	1	3.6	2.4	2	1	1.2	4.8	sig
prot1694	148	3	1	1.5	3	1	0	4.5	3	ns
prot1695	72	1	4	5.4	3.6	2	4	3.6	3.6	ns
prot1696	353	0	5	6	6	4	3	9	6	sig
prot1697	196	2	1	0	2.4	1	2	0	1.2	ns
prot1698	174	1	2	0	1.5	1	2	3	1.5	ns
prot1699	126	0	2	1.8	1.8	1	2	0	0	ns
prot1700	235	2	0	3	3	4	2	15	3	sig
prot1701	235	4	0	2.4	0	3	12	10.8	7.2	sig
prot1702	110	1	2	3	1.5	2	1	0	3	ns
prot1703	188	2	0	0	0	1	1	1.8	3.6	ns
prot1704	225	1	0	15	3	0	1	6	0	ns
prot1705	138	0	1	2.4	0	1	0	0	7.2	ns
prot1706	174	3	1	4.5	3	2	3	9	6	ns
prot1707	672	3	3	0	5.4	1	1	0	3.6	ns
prot1708	84	0	0	3	3	3	2	9	9	ns
prot1709	107	1	0	3.6	1.2	2	0	6	0	ns
prot1710	146	0	2	3	1.5	0	3	3	1.5	ns
prot1711	183	2	3	3.6	5.4	3	3	3.6	3.6	ns
prot1712	555	2	1	0	3	1	1	12	0	ns
prot1713	467	2	0	2.4	2.4	3	3	7.2	7.2	sig
prot1714	265	2	1	1.5	1.5	4	2	3	3	sig
prot1715	598	3	0	1.8	0	1	2	0	0	ns
prot1716	317	4	0	3	0	2	2	0	0	ns
prot1717	196	5	1	3.6	2.4	1	0	3.6	1.2	ns
prot1718	267	1	1	0	4.5	0	1	4.5	3	ns
prot1719	612	1	1	3.6	1.8	1	1	5.4	3.6	ns
prot1720	62	0	1	6	9	1	2	6	6	ns
prot1721	77	1	3	1.2	1.2	3	5	0	1.2	ns
prot1722	68	0	1	1.5	0	1	0	3	1.5	ns
prot1723	632	2	2	0	3.6	1	1	0	3.6	ns
prot1724	230	0	1	0	0	1	0	0	0	ns
prot1725	133	1	0	1.2	2.4	0	0	1.2	1.2	ns
prot1726	334	1	1	0	1.5	3	0	0	0	ns
prot1727	311	1	3	3.6	1.8	3	0	0	7.2	ns
prot1728	563	0	0	0	0	2	2	6	6	sig
prot1729	327	0	2	1.2	0	2	0	2.4	2.4	ns
prot1730	144	1	4	0	0	6	2	4.5	7.5	ns
prot1731	668	0	1	3.6	7.2	3	1	3.6	0	ns
prot1732	85	0	2	15	6	1	0	6	6	ns
prot1733	102	0	2	1.2	2.4	2	4	2.4	2.4	sig
prot1734	508	0	1	1.5	1.5	2	2	3	12	sig
prot1735	226	2	0	1.8	3.6	8	2	7.2	3.6	sig
prot1736	676	0	0	6	3	2	0	3	6	ns
prot1737	539	1	2	0	0	0	2	0	2.4	ns
prot1738	295	0	0	4.5	4.5	3	3	4.5	13.5	sig
prot1739	224	2	1	0	3.6	0	1	0	0	ns
prot1740	2292	1	0	6	3	0	1	0	6	ns
prot1741	170	1	0	8.4	7.2	5	2	4.8	6	ns
prot1742	134	3	3	6	1.5	3	2	4.5	4.5	ns
prot1743	255	3	1	1.8	0	1	1	5.4	3.6	ns
prot1744	304	3	3	12	15	3	5	15	21	ns
prot1745	237	3	0	1.2	2.4	1	2	1.2	1.2	sig
prot1746	105	1	3	1.5	4.5	0	0	4.5	1.5	ns
prot1747	69	1	2	0	3.6	1	1	7.2	1.8	ns
prot1748	247	3	2	9	0	4	2	6	6	ns
prot1749	99	1	4	6	1.2	4	2	2.4	1.2	ns
prot1750	116	0	4	9	7.5	12	3	13.5	4.5	sig
prot1751	152	1	1	5.4	0	0	4	5.4	0	ns
prot1752	225	2	2	9	3	1	3	0	6	ns
prot1753	147	0	2	3.6	1.2	2	1	1.2	3.6	ns
prot1754	125	1	0	6	4.5	1	1	1.5	1.5	ns
prot1755	90	0	0	5.4	1.8	3	8	7.2	5.4	sig
prot1756	237	4	5	6	0	1	2	12	6	ns
prot1757	66	3	1	1.2	3.6	3	3	3.6	1.2	ns
prot1758	264	3	3	3	7.5	1	1	0	0	ns
prot1759	137	0	4	1.8	3.6	2	1	0	3.6	ns
prot1760	511	2	0	3	3	5	0	0	12	ns
prot1761	141	2	1	1.2	1.2	0	0	3.6	2.4	ns
prot1762	280	1	2	0	0	1	0	0	3	ns
prot1763	302	2	1	1.8	5.4	1	0	5.4	7.2	ns
prot1764	74	2	1	3	3	2	0	6	0	ns
prot1765	171	2	0	1.2	1.2	3	4	0	3.6	ns
prot1766	95	2	4	0	1.5	0	0	0	4.5	ns
prot1767	367	1	0	3.6	1.8	0	1	5.4	5.4	ns
prot1768	144	2	1	0	0	2	1	3	3	ns
prot1769	664	2	0	1.2	3.6	3	2	2.4	2.4	sig
prot1770	179	2	1	0	3	1	1	1.5	3	ns
prot1771	114	1	1	0	1.8	2	0	0	3.6	ns
prot1772	161	2	2	0	6	2	2	6	6	sig
prot1773	205	1	0	3.6	1.2	0	2	2.4	1.2	ns
prot1774	305	1	3	4.5	1.5	6	3	4.5	4.5	sig
prot1775	416	1	1	1.8	7.2	1	1	1.8	3.6	sig
prot1776	397	2	3	3	3	1	3	3	3	ns
prot1777	224	1	4	0	0	3	6	3.6	10.8	sig
prot1778	314	0	1	4.5	3	1	2	0	0	ns
prot1779	174	3	2	1.8	1.8	0	1	3.6	0	ns
prot1780	416	0	0	3	6	6	6	6	6	sig
prot1781	131	3	1	0	2.4	0	0	1.2	3.6	ns
prot1782	107	1	2	1.5	1.5	3	0	1.5	3	ns
prot1783	163	0	1	1.8	5.4	0	1	1.8	5.4	ns
prot1784	564	1	1	3	6	2	1	6	9	ns
prot1785	208	0	0	3.6	2.4	1	1	1.2	1.2	sig
prot1786	135	1	2	1.5	0	1	3	0	1.5	ns
prot1787	3394	3	4	0	9	1	3	1.8	5.4	ns
prot1788	1957	4	3	3	3	2	3	9	6	ns
prot1789	1088	1	0	2.4	4.8	3	1	1.2	2.4	ns
prot1790	424	4	0	4.5	3	1	3	7.5	1.5	ns
prot1791	1035	3	2	1.8	1.8	1	0	0	1.8	ns
prot1792	926	1	2	0	12	2	1	0	0	ns
prot1793	1669	3	1	2.4	1.2	1	1	0	2.4	ns
prot1794	201	1	3	3	3	1	3	9	3	ns
prot1795	539	2	1	1.8	3.6	0	0	3.6	5.4	ns
prot1796	638	0	0	0	0	1	0	0	0	ns
prot1797	225	3	3	8.4	6	22	14	14.4	7.2	sig
prot1798	319	3	3	4.5	1.5	5	3	10.5	6	ns
prot1799	520	5	0	5.4	7.2	2	4	0	1.8	ns
prot1800	785	1	3	15	15	2	0	0	12	ns
prot1801	629	2	1	2.4	0	3	0	4.8	2.4	ns
prot1802	341	1	3	1.5	7.5	2	1	3	9	ns
prot1803	412	1	3	1.8	3.6	2	2	5.4	3.6	ns
prot1804	308	0	0	3	3	1	0	3	6	ns
prot1805	743	0	1	1.2	0	0	0	1.2	1.2	ns
prot1806	470	1	0	1.5	1.5	2	5	3	3	ns
prot1807	1140	2	1	1.8	3.6	2	4	3.6	3.6	sig
prot1808	1466	0	0	3	3	0	0	0	3	ns
prot1809	254	3	2	1.2	1.2	1	3	1.2	2.4	ns
prot1810	257	3	1	3	1.5	2	3	6	6	sig
prot1811	375	3	2	5.4	1.8	4	2	3.6	1.8	ns
prot1812	1882	2	3	0	0	1	0	3	6	ns
prot1813	1300	0	2	1.2	2.4	2	2	2.4	3.6	sig
prot1814	444	3	3	0	1.5	4	1	0	0	ns
prot1815	832	1	2	1.8	9	1	2	0	3.6	ns
prot1816	582	3	3	9	6	2	0	3	6	ns
prot1817	280	1	1	0	0	0	0	0	2.4	ns
prot1818	1244	3	3	1.5	3	4	2	3	7.5	sig
prot1819	276	1	0	1.8	5.4	1	3	3.6	7.2	ns
prot1820	623	0	1	6	6	1	1	3	9	ns
prot1821	450	2	3	1.2	3.6	2	0	1.2	1.2	ns
prot1822	247	0	2	1.5	3	2	1	1.5	3	sig
prot1823	387	0	1	3.6	3.6	1	0	0	5.4	ns
prot1824	662	2	1	6	3	2	1	3	6	ns
prot1825	743	0	3	1.2	1.2	2	2	2.4	2.4	sig
prot1826	874	0	0	1.5	3	1	2	3	0	ns
prot1827	1301	2	0	0	1.8	2	2	0	0	ns
prot1828	274	3	3	12	6	5	1	3	0	ns
prot1829	551	1	5	1.2	4.8	7	5	4.8	1.2	sig
prot1830	447	1	1	0	3	5	1	4.5	1.5	ns
prot1831	154	0	2	0	3.6	2	3	3.6	0	ns
prot1832	210	2	2	12	3	1	2	12	6	ns
prot1833	290	1	2	1.2	2.4	4	2	8.4	2.4	ns
prot1834	220	4	1	1.5	0	1	0	1.5	3	ns
prot1835	184	0	0	9	1.8	3	0	5.4	5.4	ns
prot1836	168	3	3	6	9	2	1	6	15	ns
prot1837	102	2	2	1.2	7.2	6	4	2.4	3.6	sig
prot1838	327	2	1	0	0	2	3	3	7.5	ns
prot1839	962	2	2	3.6	1.8	3	4	3.6	3.6	sig
prot1840	556	2	4	9	6	2	0	6	6	ns
prot1841	374	4	1	3.6	2.4	3	3	3.6	3.6	sig
prot1842	728	1	1	1.5	0	0	5	1.5	1.5	ns
prot1843	243	0	2	3.6	1.8	0	3	3.6	0	ns
prot1844	127	1	1	0	6	1	0	15	3	ns
prot1845	519	0	1	2.4	2.4	4	2	2.4	2.4	sig
prot1846	492	1	0	6	4.5	3	3	0	1.5	ns
prot1847	233	1	2	5.4	1.8	0	3	5.4	3.6	ns
prot1848	287	1	1	3	6	2	0	0	3	ns
prot1849	337	1	5	2.4	0	2	5	1.2	1.2	sig
prot1850	404	0	0	1.5	0	4	2	6	4.5	sig
prot1851	3175	0	2	1.8	0	0	0	5.4	1.8	ns
prot1852	243	0	0	6	6	1	0	0	3	ns
prot1853	275	1	2	0	2.4	2	2	2.4	2.4	sig
prot1854	648	4	1	1.5	1.5	3	1	0	3	ns
prot1855	172	1	3	0	3.6	2	1	1.8	0	ns
prot1856	283	2	0	3	6	3	1	3	9	ns
prot1857	159	3	3	4.8	2.4	1	1	0	7.2	ns
prot1858	372	3	1	1.5	3	4	4	3	3	sig
prot1859	174	5	3	1.8	7.2	3	6	5.4	7.2	sig
prot1860	182	4	0	9	6	5	2	21	12	sig
prot1861	251	4	0	0	1.2	0	1	2.4	2.4	ns
prot1862	1009	1	4	1.5	1.5	4	4	1.5	3	ns
prot1863	233	0	1	1.8	0	2	0	0	3.6	ns
prot1864	158	3	0	9	9	2	0	0	9	ns
prot1865	200	2	0	3.6	0	5	2	4.8	1.2	ns
prot1866	292	0	3	1.5	3	2	3	3	1.5	ns
prot1867	399	1	0	1.8	0	1	0	1.8	0	ns
prot1868	229	0	3	9	3	2	6	0	9	ns
prot1869	228	0	1	1.2	1.2	3	2	6	3.6	ns
prot1870	445	2	1	3	4.5	6	3	4.5	9	sig
prot1871	334	4	2	0	3.6	3	3	5.4	5.4	sig
prot1872	848	3	2	3	3	1	0	3	6	ns
prot1873	151	2	1	1.2	1.2	3	4	1.2	3.6	ns
prot1874	1410	1	0	1.5	0	3	3	13.5	4.5	sig
prot1875	164	2	3	1.8	1.8	2	3	1.8	1.8	ns
prot1876	114	2	2	3	0	0	1	6	0	ns
prot1877	262	3	2	1.2	3.6	0	1	0	0	ns
prot1878	174	0	0	0	1.5	1	2	1.5	3	ns
prot1879	987	2	1	1.8	3.6	2	3	0	0	ns
prot1880	170	4	1	9	3	3	2	3	6	ns
prot1881	399	0	1	1.2	3.6	3	0	2.4	2.4	ns
prot1882	504	2	0	3	1.5	3	3	9	4.5	sig
prot1883	359	2	2	3.6	3.6	2	2	5.4	1.8	ns
prot1884	85	2	0	0	0	1	1	0	0	ns
prot1885	186	1	0	8.4	0	4	6	2.4	2.4	sig
prot1886	231	1	1	6	3	0	0	0	0	ns
prot1887	161	1	1	1.8	5.4	1	1	1.8	1.8	ns
prot1888	296	2	2	3	3	1	1	6	3	ns
prot1889	362	1	6	4.8	3.6	5	5	2.4	4.8	sig
prot1890	492	1	1	4.5	1.5	2	2	3	1.5	ns
prot1891	240	1	0	3.6	0	2	2	9	3.6	sig
prot1892	587	0	1	3	3	2	1	0	0	ns
prot1893	523	1	2	0	0	0	0	1.2	0	ns
prot1894	979	2	0	1.5	3	1	3	1.5	1.5	ns
prot1895	2381	2	4	1.8	5.4	5	1	3.6	1.8	ns
prot1896	246	1	1	3	0	1	0	6	0	ns
prot1897	309	2	0	1.2	0	0	0	2.4	1.2	ns
prot1898	214	1	1	0	0	2	5	6	7.5	sig
prot1899	659	2	0	0	1.8	0	0	1.8	0	ns
prot1900	185	3	1	3	9	2	4	0	0	ns
prot1901	201	0	1	2.4	0	1	1	2.4	1.2	ns
prot1902	464	0	1	1.5	0	3	6	9	4.5	sig
prot1903	298	1	3	0	1.8	1	1	3.6	5.4	ns
prot1904	502	0	2	3	12	0	1	0	3	ns
prot1905	295	0	3	1.2	0	0	0	0	0	ns
prot1906	1921	0	1	4.5	1.5	1	0	3	0	ns
prot1907	900	0	0	0	7.2	1	0	3.6	0	ns
prot1908	1567	0	1	3	3	3	4	0	0	ns
prot1909	659	0	0	3.6	0	0	2	0	1.2	ns
prot1910	909	0	1	0	0	3	0	3	0	ns
prot1911	193	1	0	1.8	9	2	1	1.8	1.8	sig
prot1912	431	1	0	0	0	2	2	6	6	sig
prot1913	118	0	1	2.4	0	1	0	0	1.2	ns
prot1914	229	4	5	7.5	4.5	10	2	12	4.5	ns
prot1915	232	1	1	5.4	5.4	3	3	5.4	5.4	sig
prot1916	267	4	2	0	9	3	2	12	3	ns
prot1917	266	4	5	2.4	0	1	6	2.4	2.4	sig
prot1918	183	0	1	0	4.5	1	2	0	1.5	ns
prot1919	909	2	2	3.6	1.8	1	1	3.6	1.8	ns
prot1920	219	3	2	12	3	0	0	9	9	ns
prot1921	141	2	1	1.2	4.8	1	1	1.2	1.2	ns
prot1922	154	1	1	1.5	0	6	4	9	12	sig
prot1923	243	0	0	0	1.8	0	0	3.6	1.8	ns
prot1924	135	0	1	3	0	0	0	3	0	ns
prot1925	315	0	0	1.2	1.2	0	1	1.2	4.8	ns
prot1926	517	2	2	3	1.5	0	0	4.5	3	ns
prot1927	127	3	1	3.6	0	3	2	1.8	0	ns
prot1928	439	1	1	0	3	2	2	3	3	ns
prot1929	398	4	0	0	1.2	1	1	4.8	1.2	ns
prot1930	462	1	2	1.5	0	2	2	3	3	sig
prot1931	202	0	5	0	1.8	1	1	1.8	0	ns
prot1932	114	2	1	3	9	0	1	3	0	ns
prot1933	137	3	0	1.2	0	3	1	1.2	0	ns
prot1934	124	0	3	0	3	1	0	3	4.5	ns
prot1935	641	1	3	0	0	1	0	0	1.8	ns
prot1936	415	2	0	9	3	1	3	3	9	ns
prot1937	448	1	1	1.2	3.6	0	0	2.4	2.4	ns
prot1938	572	1	0	1.5	3	1	4	1.5	0	ns
prot1939	819	1	0	1.8	0	0	0	3.6	1.8	ns
prot1940	365	1	0	3	0	4	1	6	0	ns
prot1941	600	1	0	0	2.4	0	2	0	3.6	ns
prot1942	692	0	1	0	1.5	3	6	4.5	4.5	sig
prot1943	244	1	0	3.6	0	0	1	1.8	0	ns
prot1944	203	0	1	0	3	2	0	9	6	ns
prot1945	383	1	0	2.4	1.2	2	1	0	0	ns
prot1946	208	1	0	1.5	0	1	2	1.5	6	ns
prot1947	292	1	1	1.8	3.6	1	1	1.8	5.4	ns
prot1948	288	2	3	3	0	1	1	3	3	sig
prot1949	111	4	1	1.2	0	1	0	2.4	1.2	ns
prot1950	309	1	0	1.5	1.5	0	1	3	1.5	ns
prot1951	555	0	0	0	0	1	2	1.8	1.8	sig
prot1952	719	0	0	3	0	2	3	6	6	sig
prot1953	548	0	1	1.2	0	1	2	1.2	1.2	ns
prot1954	209	0	0	0	0	2	0	3	1.5	ns
prot1955	561	5	0	1.8	7.2	0	2	7.2	1.8	ns
prot1956	575	1	1	3	3	1	2	3	0	ns
prot1957	193	1	2	0	2.4	1	4	0	2.4	ns
prot1958	476	1	1	4.5	0	1	2	1.5	1.5	ns
prot1959	426	0	1	3.6	0	0	2	3.6	0	ns
prot1960	210	2	3	3	3	1	1	3	0	ns
prot1961	167	3	1	2.4	0	2	3	2.4	2.4	ns
prot1962	255	2	1	1.5	1.5	1	1	7.5	3	ns
prot1963	259	0	4	0	0	4	4	3.6	3.6	sig
prot1964	828	1	0	6	0	0	0	6	6	ns
prot1965	491	0	2	1.2	2.4	0	0	1.2	0	ns
prot1966	116	0	1	3	0	5	2	3	6	sig
prot1967	392	1	2	0	1.8	1	0	1.8	3.6	ns
prot1968	278	1	1	3	3	2	1	3	6	ns
prot1969	275	2	0	2.4	1.2	1	2	3.6	1.2	ns
prot1970	542	1	0	0	0	0	0	0	1.5	ns
prot1971	303	1	0	1.8	1.8	2	2	3.6	3.6	sig
prot1972	206	0	2	0	6	3	3	9	9	sig
prot1973	575	0	1	0	2.4	5	1	1.2	0	ns
prot1974	882	0	0	3	3	2	3	6	1.5	ns
prot1975	503	0	2	0	1.8	0	1	1.8	0	ns
prot1976	350	1	0	0	6	1	1	0	3	ns
prot1977	277	0	0	1.2	0	1	1	0	0	ns
prot1978	251	0	1	0	0	1	0	0	3	ns
prot1979	223	1	0	0	0	1	1	1.8	1.8	sig
prot1980	109	2	1	9	9	2	0	12	6	ns
prot1981	1093	1	3	3.6	4.8	1	0	2.4	2.4	ns
prot1982	123	5	2	1.5	4.5	0	3	3	0	ns
prot1983	160	2	1	5.4	1.8	0	3	3.6	0	ns
prot1984	160	2	1	0	3	1	4	9	3	ns
prot1985	433	5	1	1.2	1.2	1	1	2.4	0	ns
prot1986	214	1	1	1.5	0	2	3	3	1.5	ns
prot1987	114	1	0	3.6	3.6	2	2	3.6	3.6	ns
prot1988	178	1	1	0	3	0	1	3	6	ns
prot1989	248	1	0	6	4.8	3	1	2.4	1.2	ns
prot1990	49	1	3	1.5	4.5	0	1	3	0	ns
prot1991	86	4	1	5.4	5.4	4	3	5.4	5.4	ns
prot1992	335	1	2	9	3	3	0	0	6	ns
prot1993	171	4	2	1.2	3.6	3	6	4.8	2.4	sig
prot1994	214	0	2	1.5	1.5	3	2	3	4.5	ns
prot1995	108	0	2	3.6	0	0	0	0	0	ns
prot1996	115	1	1	0	0	1	1	0	3	ns
prot1997	96	3	2	3.6	3.6	3	2	3.6	2.4	sig
prot1998	82	0	3	3	3	0	1	1.5	1.5	ns
prot1999	365	1	0	3.6	0	1	0	7.2	5.4	ns
[truncated: 1,549 more rows]
