# Supplementary material for: Protein complex-based analysis is resistant to the obfuscating consequences of batch effects --- a case study in clinical proteomics
Source: BMC Genomics. 2017 Mar 14;18(Suppl 2):142. doi: 10.1186/s12864-017-3490-3 (PMC5374662; doi:10.1186/s12864-017-3490-3)
Supplement: Supplementary file 2 — Simulated data D2.2H. (ZIP 3730 kb) [file 12864_2017_3490_MOESM2_ESM.zip › D2.2.351.txt]

protLen	X0	X0.1	X0.2	X0.3	X1	X1.1	X1.2	X1.3	sig
prot1	1338	848	903	1416	1258.5	896	905	1321.5	1231.5	ns
prot2	2199	37	41	102	129	23	28	96	69	ns
prot3	1538	28	33	37.8	59.4	33	24	66.6	55.8	ns
prot4	2319	24	22	24	27.6	23	18	20.4	34.8	ns
prot5	1392	48	60	67.5	75	61	39	66	66	ns
prot6	1985	32	31	78	54	38	47	102	129	sig
prot7	1262	36	50	75.6	68.4	48	56	84.6	73.8	ns
prot8	3862	22	13	16.8	34.8	25	20	21.6	24	ns
prot9	1295	47	54	69	70.5	54	58	61.5	54	ns
prot10	4287	10	8	33	39	11	11	33	42	ns
prot11	1277	31	30	79.2	72	43	48	61.2	55.8	ns
prot12	3587	7	12	12	13.2	6	10	4.8	6	ns
prot13	774	79	78	105	129	73	64	93	108	ns
prot14	1960	6	2	9	21	4	4	9	12	ns
prot15	858	61	65	118.8	108	50	43	106.2	109.8	ns
prot16	693	87	82	93.6	106.8	69	66	79.2	109.2	ns
prot17	748	60	64	81	73.5	66	54	109.5	90	ns
prot18	875	48	42	123	171	41	44	150	159	ns
prot19	1755	15	10	19.8	21.6	15	15	14.4	14.4	ns
prot20	839	35	41	49.2	48	48	29	56.4	43.2	ns
prot21	857	30	36	25.5	45	17	31	43.5	31.5	ns
prot22	1248	25	30	84	75	34	19	69	99	ns
prot23	1308	13	18	30.6	34.2	21	22	36	41.4	ns
prot24	1260	15	17	19.2	24	10	11	26.4	26.4	ns
prot25	1487	5	8	10.5	9	8	3	9	12	ns
prot26	477	78	98	288	228	92	90	261	258	ns
prot27	1324	30	20	50.4	48.6	20	30	43.2	61.2	ns
prot28	997	14	17	18	21.6	24	22	24	8.4	ns
prot29	623	101	118	202.5	208.5	102	121	175.5	160.5	ns
prot30	657	111	95	219	312	87	79	270	306	ns
prot31	1735	18	12	25.2	21.6	17	20	14.4	27	ns
prot32	904	6	12	19.2	18	7	15	12	7.2	ns
prot33	446	187	177	283.5	264	173	191	319.5	307.5	ns
prot34	262	166	192	561	636	214	176	492	600	ns
prot35	682	97	106	151.2	140.4	111	95	127.8	217.8	ns
prot36	742	46	37	64.8	55.2	44	61	52.8	72	ns
prot37	630	46	25	63	73.5	31	43	55.5	60	ns
prot38	672	38	34	78	99	29	28	105	126	ns
prot39	1056	20	34	54	34.2	54	60	68.4	79.2	sig
prot40	1098	25	23	26.4	25.2	25	28	30	27.6	ns
prot41	1192	9	15	10.5	18	12	10	18	13.5	ns
prot42	1888	6	9	36	18	13	12	15	24	ns
prot43	500	166	167	327.6	313.2	162	172	302.4	241.2	ns
prot44	610	55	58	76.8	58.8	45	46	76.8	73.2	ns
prot45	543	24	31	39	51	56	34	78	63	sig
prot46	685	29	25	69	84	27	26	72	66	ns
prot47	546	28	30	59.4	41.4	78	66	156.6	172.8	sig
prot48	1311	14	7	19.2	13.2	8	9	10.8	21.6	ns
prot49	1047	11	12	19.5	21	10	12	15	24	ns
prot50	491	121	158	402	411	131	145	423	408	ns
prot51	654	68	74	144	100.8	79	66	140.4	127.8	ns
prot52	639	63	52	75.6	68.4	63	53	74.4	62.4	ns
prot53	740	42	44	70.5	63	47	55	88.5	82.5	sig
prot54	1143	10	15	60	30	18	19	51	39	ns
prot55	966	18	19	32.4	18	15	9	28.8	30.6	ns
prot56	1042	13	22	20.4	21.6	10	6	19.2	8.4	ns
prot57	2166	7	7	4.5	10.5	16	5	13.5	30	sig
prot58	443	36	22	102	78	30	29	105	60	ns
prot59	589	22	31	41.4	52.2	29	26	41.4	52.2	ns
prot60	740	26	28	21.6	21.6	20	28	19.2	28.8	ns
prot61	532	15	19	27	33	10	31	27	36	sig
prot62	740	11	10	12	27	15	9	42	45	sig
prot63	727	6	17	21.6	16.2	27	33	64.8	48.6	sig
prot64	1585	10	3	10.8	7.2	2	5	4.8	7.2	ns
prot65	479	209	214	342	403.5	273	200	316.5	396	ns
prot66	364	152	147	459	531	284	296	840	1038	sig
prot67	433	157	185	318.6	271.8	174	167	262.8	270	ns
prot68	346	134	143	162	188.4	420	423	504	572.4	sig
prot69	545	80	92	123	132	103	102	130.5	130.5	ns
prot70	472	71	68	237	225	72	85	228	234	ns
prot71	478	42	51	84.6	93.6	63	48	97.2	97.2	ns
prot72	413	30	48	73.2	54	63	35	51.6	66	ns
prot73	496	43	30	79.5	93	39	34	57	72	ns
prot74	630	36	43	111	120	25	26	117	117	ns
prot75	544	31	19	46.8	28.8	20	22	37.8	46.8	ns
prot76	880	11	17	12	21.6	12	12	15.6	15.6	sig
prot77	684	10	10	15	13.5	20	26	39	27	sig
prot78	988	16	11	42	24	12	9	42	33	ns
prot79	430	64	71	144	115.2	79	60	138.6	126	ns
prot80	707	30	28	31.2	15.6	22	27	33.6	37.2	ns
prot81	418	19	14	48	46.5	21	29	46.5	30	ns
prot82	820	14	20	39	57	14	14	54	45	ns
prot83	1450	10	7	16.2	18	13	12	14.4	30.6	ns
prot84	500	82	77	98.4	92.4	83	74	73.2	78	ns
prot85	451	48	55	85.5	91.5	186	132	220.5	220.5	sig
prot86	757	24	22	90	84	19	23	99	72	ns
prot87	539	22	19	30.6	36	26	22	37.8	34.2	ns
prot88	455	14	25	19.2	25.2	57	66	72	43.2	sig
prot89	646	11	21	27	16.5	13	16	22.5	30	ns
prot90	533	3	9	36	15	11	8	30	36	ns
prot91	1101	6	8	16.2	10.8	2	6	0	9	ns
prot92	375	186	180	216	224.4	216	220	229.2	222	sig
prot93	477	122	112	171	156	111	125	171	162	ns
prot94	440	81	63	240	225	97	85	234	252	sig
prot95	445	81	67	118.8	120.6	90	62	129.6	104.4	ns
prot96	373	48	60	55.2	48	95	94	124.8	123.6	sig
prot97	606	35	29	42	43.5	41	29	34.5	63	ns
prot98	343	26	22	78	72	21	24	84	63	ns
prot99	403	23	17	36	55.8	39	48	97.2	70.2	sig
prot100	591	24	19	24	15.6	26	38	36	40.8	sig
prot101	641	11	14	16.5	19.5	13	10	12	13.5	ns
prot102	583	10	8	30	33	6	12	54	42	ns
prot103	544	9	12	10.8	12.6	8	10	14.4	21.6	ns
prot104	2137	7	5	7.2	4.8	7	6	10.8	6	ns
prot105	375	47	35	73.5	45	38	38	48	52.5	ns
prot106	454	39	38	159	138	44	57	204	168	sig
prot107	472	31	36	70.2	68.4	30	35	61.2	75.6	ns
prot108	517	28	39	33.6	34.8	90	90	140.4	100.8	sig
prot109	464	20	28	33	31.5	25	15	45	48	ns
prot110	637	20	18	75	63	17	20	63	75	ns
prot111	423	24	19	34.2	34.2	18	23	39.6	37.8	ns
prot112	414	25	12	10.8	18	7	17	16.8	8.4	ns
prot113	898	8	9	12	16.5	19	15	16.5	27	ns
prot114	498	11	10	18	21	20	21	72	42	sig
prot115	580	14	14	34.2	14.4	6	8	28.8	18	ns
prot116	448	11	8	13.2	18	13	9	14.4	15.6	ns
prot117	569	6	8	7.5	9	11	16	16.5	9	ns
prot118	1032	9	5	27	27	10	5	12	15	ns
prot119	357	105	97	178.2	174.6	285	315	453.6	583.2	sig
prot120	231	67	62	80.4	58.8	73	62	64.8	62.4	ns
prot121	372	49	55	88.5	81	56	48	70.5	70.5	ns
prot122	375	36	46	138	168	53	48	123	150	ns
prot123	507	44	50	72	90	50	41	70.2	79.2	ns
prot124	411	33	35	48	38.4	36	31	38.4	44.4	ns
prot125	374	26	20	37.5	24	22	16	34.5	19.5	ns
prot126	827	18	10	42	42	19	17	33	42	ns
prot127	774	13	16	28.8	30.6	17	13	16.2	25.2	ns
prot128	576	9	8	4.8	4.8	6	5	8.4	9.6	ns
prot129	413	10	11	19.5	21	11	12	13.5	13.5	ns
prot130	569	8	8	33	33	4	8	15	24	ns
prot131	590	12	14	12.6	14.4	12	4	16.2	16.2	ns
prot132	774	7	10	9.6	7.2	13	5	4.8	10.8	ns
prot133	1023	5	10	24	15	5	8	6	15	ns
prot134	803	6	4	9	18	5	7	15	21	sig
prot135	242	65	59	115.2	118.8	70	59	102.6	108	ns
prot136	439	52	63	66	80.4	60	52	74.4	70.8	ns
prot137	318	68	64	79.5	79.5	63	59	88.5	85.5	ns
prot138	278	43	55	168	147	47	60	132	144	ns
prot139	309	47	42	88.2	81	43	38	88.2	68.4	ns
prot140	568	38	27	40.8	34.8	32	35	42	62.4	ns
prot141	316	30	24	51	61.5	37	27	40.5	49.5	ns
prot142	283	32	29	69	72	24	30	105	102	ns
prot143	608	21	27	41.4	25.2	90	63	199.8	91.8	sig
prot144	673	17	24	28.8	18	22	45	40.8	34.8	sig
prot145	414	22	28	28.5	33	39	32	31.5	45	sig
prot146	707	14	15	60	63	18	17	51	54	ns
prot147	406	14	23	25.2	30.6	11	12	21.6	18	ns
prot148	510	20	12	10.8	9.6	11	12	13.2	13.2	ns
prot149	500	18	14	15	16.5	12	16	24	18	ns
prot150	350	15	11	39	27	8	16	30	39	ns
prot151	683	13	14	25.2	36	12	14	30.6	27	ns
prot152	569	9	5	10.8	12	6	8	12	7.2	ns
prot153	450	15	14	25.5	13.5	7	11	19.5	7.5	ns
prot154	399	6	6	33	24	2	15	39	30	ns
prot155	713	8	11	21.6	9	13	15	7.2	1.8	ns
prot156	564	11	8	7.2	12	6	10	10.8	4.8	ns
prot157	1149	10	7	7.5	4.5	4	6	16.5	12	ns
prot158	721	7	7	21	18	2	3	12	21	ns
prot159	260	192	187	334.8	361.8	353	337	586.8	559.8	sig
prot160	372	152	144	165.6	160.8	154	141	151.2	190.8	ns
prot161	297	100	108	139.5	141	89	88	135	127.5	ns
prot162	276	41	46	183	141	36	49	129	138	ns
prot163	480	25	24	57.6	68.4	30	30	63	77.4	ns
prot164	299	28	39	34.8	40.8	34	29	43.2	37.2	ns
prot165	317	25	17	40.5	39	20	33	43.5	52.5	ns
prot166	437	26	19	84	72	26	21	48	54	ns
prot167	537	27	18	41.4	36	19	20	28.8	32.4	ns
prot168	228	27	24	21.6	31.2	18	19	15.6	27.6	ns
prot169	289	19	11	36	28.5	69	36	40.5	72	sig
prot170	341	13	14	36	60	19	20	57	63	ns
prot171	445	16	14	30.6	19.8	17	19	30.6	25.2	ns
prot172	458	15	18	19.2	12	16	11	21.6	12	ns
prot173	450	9	10	12	10.5	10	10	28.5	18	ns
prot174	588	9	11	39	60	13	13	69	51	ns
prot175	761	16	10	21.6	21.6	15	21	14.4	21.6	ns
prot176	519	11	11	9.6	12	8	6	14.4	10.8	ns
prot177	1216	7	5	12	16.5	12	8	3	9	sig
prot178	605	10	12	9	24	10	10	27	42	ns
prot179	748	8	6	9	19.8	8	2	18	12.6	ns
prot180	460	20	6	9.6	12	8	12	9.6	12	ns
prot181	645	6	6	16.5	15	6	8	10.5	15	ns
prot182	528	10	4	27	24	4	5	15	12	ns
prot183	958	8	7	7.2	23.4	8	20	7.2	7.2	sig
prot184	4213	2	5	6	7.2	1	2	3.6	2.4	ns
prot185	1921	5	5	6	9	2	7	13.5	10.5	sig
prot186	333	117	138	414	342	138	141	435	471	ns
prot187	229	99	97	189	187.2	126	150	243	266.4	sig
prot188	413	50	51	49.2	60	41	57	76.8	44.4	ns
prot189	437	30	41	54	69	31	45	78	49.5	ns
prot190	459	33	33	78	90	36	30	90	105	ns
prot191	170	27	22	50.4	66.6	24	34	63	50.4	ns
prot192	200	50	31	40.8	43.2	32	38	52.8	44.4	ns
prot193	396	31	34	46.5	37.5	32	26	46.5	48	ns
prot194	219	13	21	42	51	29	18	60	66	ns
prot195	509	23	20	39.6	41.4	21	30	55.8	48.6	ns
prot196	255	31	17	34.8	19.2	22	23	34.8	21.6	ns
prot197	343	12	10	18	15	20	15	21	40.5	ns
prot198	453	26	19	36	63	13	13	66	63	ns
prot199	418	21	19	45	28.8	12	16	30.6	28.8	ns
prot200	506	22	19	19.2	13.2	15	10	19.2	19.2	ns
prot201	545	16	6	19.5	21	11	11	22.5	25.5	ns
prot202	406	5	5	60	30	9	13	27	48	ns
prot203	586	12	9	34.2	21.6	9	7	32.4	19.8	ns
prot204	570	6	15	9.6	10.8	8	5	16.8	13.2	ns
prot205	868	8	10	7.5	15	14	11	15	10.5	ns
prot206	508	7	9	33	24	5	10	15	24	ns
prot207	715	5	7	12.6	19.8	7	11	18	16.2	ns
prot208	622	9	8	9.6	9.6	9	15	9.6	12	ns
prot209	463	7	3	10.5	9	15	9	15	9	sig
prot210	756	6	6	36	39	5	9	27	27	ns
prot211	520	7	3	5.4	21.6	13	16	32.4	7.2	sig
prot212	858	7	4	6	4.8	5	13	4.8	10.8	sig
prot213	463	4	5	3	6	2	8	1.5	6	ns
prot214	248	89	85	231	261	88	91	261	240	ns
prot215	386	52	47	93.6	97.2	58	52	99	108	ns
prot216	252	51	53	43.2	54	53	43	50.4	52.8	ns
prot217	271	51	40	85.5	79.5	54	52	97.5	69	ns
prot218	367	45	49	129	147	40	31	123	153	ns
prot219	335	31	34	57.6	75.6	50	66	108	93.6	sig
prot220	600	34	39	28.8	44.4	37	28	39.6	38.4	ns
prot221	232	30	44	51	40.5	48	42	60	52.5	ns
prot222	273	39	43	111	111	42	35	111	126	ns
prot223	243	53	23	64.8	68.4	66	90	135	226.8	sig
prot224	223	31	24	33.6	15.6	34	32	34.8	33.6	ns
prot225	250	25	22	30	45	30	25	40.5	39	ns
prot226	223	27	19	84	105	25	31	99	87	ns
prot227	289	23	24	61.2	30.6	32	31	28.8	43.2	ns
prot228	378	15	27	26.4	28.8	22	23	38.4	32.4	ns
prot229	410	18	15	51	33	48	51	99	72	sig
prot230	389	24	27	57	63	51	69	216	189	sig
prot231	610	23	12	25.2	46.8	17	16	28.8	30.6	ns
prot232	243	17	11	19.2	10.8	16	16	18	28.8	ns
prot233	397	12	19	21	28.5	13	9	27	18	ns
prot234	229	8	11	18	39	11	11	24	36	ns
prot235	321	12	7	16.2	7.2	9	12	14.4	18	ns
prot236	447	9	10	13.2	8.4	14	16	14.4	15.6	ns
prot237	272	12	19	16.5	9	10	13	19.5	19.5	ns
prot238	645	13	11	33	45	7	10	21	36	ns
prot239	709	4	7	12.6	14.4	27	18	21.6	21.6	sig
prot240	513	9	10	10.8	10.8	20	7	9.6	14.4	ns
prot241	314	14	4	13.5	16.5	9	10	13.5	16.5	ns
prot242	388	7	1	30	18	9	4	15	15	ns
prot243	956	3	4	3.6	7.2	3	4	5.4	7.2	ns
prot244	128	209	251	284.4	301.2	228	219	270	272.4	ns
prot245	197	65	80	126	129	52	73	100.5	78	ns
prot246	334	66	71	186	150	67	72	216	204	ns
prot247	175	34	33	82.8	88.2	46	48	63	77.4	ns
prot248	162	61	73	60	82.8	104	110	114	132	sig
prot249	305	26	39	40.5	36	33	27	54	45	ns
prot250	312	34	46	153	141	61	48	150	81	ns
prot251	300	39	29	54	64.8	39	29	81	54	ns
prot252	127	31	39	43.2	42	86	54	96	110.4	sig
prot253	191	38	35	55.5	54	30	32	60	55.5	ns
prot254	211	37	38	117	114	31	38	123	75	ns
prot255	199	34	32	57.6	57.6	35	37	52.2	64.8	ns
prot256	266	22	38	37.2	42	37	38	32.4	36	ns
prot257	322	23	31	31.5	25.5	32	19	46.5	40.5	ns
prot258	313	24	30	114	93	32	21	111	57	ns
prot259	286	18	26	39.6	37.8	25	19	27	27	ns
prot260	265	8	18	10.8	20.4	7	16	9.6	14.4	ns
prot261	466	19	22	24	27	28	32	30	57	sig
prot262	455	16	21	51	33	23	30	84	60	sig
prot263	185	16	13	37.8	18	32	18	46.8	46.8	sig
prot264	209	16	14	24	30	20	27	19.2	25.2	ns
prot265	433	10	20	39	21	27	18	19.5	30	ns
prot266	247	16	11	48	48	16	13	45	48	ns
prot267	331	15	19	25.2	32.4	20	7	30.6	18	ns
prot268	452	13	19	15.6	18	9	11	14.4	20.4	ns
prot269	348	12	11	22.5	15	24	30	51	36	sig
prot270	533	3	3	27	27	7	14	21	33	ns
prot271	342	10	12	14.4	23.4	4	12	12.6	18	ns
prot272	229	11	8	12	12	18	18	14.4	26.4	sig
prot273	581	14	9	10.5	6	21	18	33	24	sig
prot274	389	12	6	21	33	7	10	33	18	ns
prot275	368	11	10	7.2	14.4	8	16	16.2	48.6	sig
prot276	350	7	10	19.2	10.8	13	11	9.6	9.6	ns
prot277	502	7	10	6	13.5	10	7	6	16.5	ns
prot278	588	8	5	21	30	7	6	12	12	ns
prot279	404	9	7	12.6	9	11	6	10.8	14.4	ns
prot280	281	10	8	8.4	9.6	9	9	7.2	10.8	ns
prot281	475	8	5	9	9	6	9	13.5	6	ns
prot282	264	4	4	9	18	7	2	21	12	sig
prot283	428	6	4	9	14.4	7	5	12.6	9	ns
prot284	605	5	5	6	4.8	4	6	3.6	4.8	ns
prot285	546	4	5	6	13.5	6	7	3	10.5	ns
prot286	393	3	4	27	30	4	10	15	18	ns
prot287	651	10	8	7.2	7.2	4	2	23.4	7.2	sig
prot288	386	5	4	8.4	2.4	3	5	4.8	4.8	ns
prot289	127	187	190	300	297	624	603	823.5	877.5	sig
prot290	307	136	147	456	402	136	150	417	411	ns
prot291	151	61	65	102.6	108	83	65	138.6	129.6	ns
prot292	246	31	26	43.2	31.2	32	32	44.4	36	ns
prot293	201	32	35	58.5	45	31	39	51	40.5	ns
prot294	295	31	32	84	93	31	41	117	105	ns
prot295	377	26	32	59.4	70.2	25	29	50.4	73.8	ns
prot296	232	35	20	31.2	26.4	28	21	31.2	34.8	ns
prot297	333	17	22	24	30	22	28	31.5	39	ns
prot298	276	24	17	72	60	26	24	69	81	ns
prot299	225	22	24	39.6	39.6	21	26	54	50.4	ns
prot300	152	22	23	27.6	25.2	31	31	33.6	38.4	sig
prot301	268	24	31	30	24	19	26	21	33	ns
prot302	261	16	26	63	78	22	20	87	69	ns
prot303	234	23	20	43.2	39.6	23	19	27	39.6	ns
prot304	203	19	22	28.8	24	18	25	8.4	19.2	ns
prot305	277	22	20	31.5	22.5	45	81	108	90	sig
prot306	224	15	17	36	36	63	48	117	144	sig
prot307	260	20	23	25.2	28.8	14	18	27	46.8	ns
prot308	278	18	22	15.6	25.2	14	28	26.4	20.4	ns
prot309	420	7	12	33	16.5	13	19	24	24	ns
prot310	424	11	12	33	54	16	23	69	54	sig
prot311	219	16	9	25.2	18	39	24	59.4	59.4	sig
prot312	277	13	15	14.4	13.2	13	12	12	10.8	ns
prot313	279	7	9	12	12	3	5	12	16.5	ns
prot314	558	10	16	45	27	16	27	39	39	ns
prot315	822	6	5	19.8	14.4	15	9	16.2	32.4	ns
prot316	423	14	2	12	9.6	15	9	10.8	9.6	ns
prot317	301	10	11	9	9	7	7	13.5	13.5	ns
prot318	477	9	5	33	18	14	12	30	42	sig
prot319	354	9	8	19.8	23.4	10	7	12.6	19.8	ns
prot320	538	9	10	6	12	13	7	15.6	7.2	ns
prot321	330	7	14	15	13.5	18	10	18	42	sig
prot322	345	9	13	33	21	13	11	48	48	sig
prot323	290	5	5	14.4	12.6	5	3	18	14.4	ns
prot324	587	8	2	7.2	9.6	12	4	10.8	13.2	ns
prot325	416	7	4	13.5	7.5	5	11	10.5	6	ns
prot326	806	10	9	27	27	16	14	54	54	sig
prot327	243	11	9	16.2	30.6	10	8	10.8	25.2	ns
prot328	674	5	7	7.2	14.4	12	12	12	8.4	ns
prot329	297	6	3	10.5	13.5	9	10	9	7.5	ns
prot330	558	10	9	21	24	27	15	90	27	sig
prot331	340	2	14	14.4	10.8	4	6	5.4	7.2	ns
prot332	546	7	3	6	2.4	9	2	8.4	6	ns
prot333	193	2	4	12	6	7	4	9	4.5	ns
prot334	641	4	4	21	6	7	4	15	18	ns
prot335	452	10	3	3.6	9	7	20	12.6	19.8	sig
prot336	481	4	4	6	2.4	5	2	6	3.6	ns
prot337	355	2	5	9	9	6	5	7.5	9	ns
prot338	530	4	3	21	18	9	8	24	12	sig
prot339	374	3	4	12.6	3.6	3	2	7.2	10.8	ns
prot340	253	4	4	1.2	7.2	5	5	9.6	8.4	ns
prot341	442	2	2	9	9	3	2	4.5	4.5	ns
prot342	861	6	11	21	21	4	3	18	9	ns
prot343	413	4	7	3.6	5.4	7	8	10.8	7.2	ns
prot344	648	3	1	7.2	4.8	5	2	3.6	2.4	ns
prot345	719	3	4	7.5	10.5	2	4	6	4.5	ns
prot346	786	5	3	15	15	1	3	6	6	ns
prot347	596	3	4	10.8	1.8	9	4	10.8	3.6	ns
prot348	777	2	3	1.2	4.8	2	1	0	8.4	ns
prot349	798	4	6	7.5	7.5	3	5	4.5	6	ns
prot350	141	232	226	678	606	221	243	642	720	ns
prot351	221	126	129	284.4	261	141	137	268.2	261	ns
prot352	283	80	57	82.8	67.2	59	75	104.4	91.2	ns
prot353	246	74	48	99	94.5	74	70	91.5	85.5	ns
prot354	212	49	49	129	129	48	47	147	129	ns
prot355	219	31	25	63	70.2	30	42	54	72	ns
prot356	448	38	39	39.6	32.4	37	35	56.4	34.8	ns
prot357	351	32	39	70.5	45	31	38	48	51	ns
prot358	161	26	24	93	90	78	68	174	180	sig
prot359	178	20	29	46.8	48.6	42	22	52.2	57.6	ns
prot360	178	21	23	33.6	32.4	20	29	24	27.6	ns
prot361	250	33	18	28.5	30	32	34	43.5	73.5	sig
prot362	238	18	28	99	57	25	20	87	75	ns
prot363	261	24	21	37.8	28.8	20	20	48.6	27	ns
prot364	194	11	23	22.8	28.8	32	39	32.4	28.8	sig
prot365	234	23	19	28.5	31.5	25	24	18	36	ns
prot366	337	26	16	45	66	18	17	66	45	ns
prot367	296	9	17	27	34.2	27	15	27	37.8	ns
prot368	248	11	15	18	13.2	25	11	18	16.8	ns
prot369	311	13	13	12	25.5	17	24	31.5	18	ns
prot370	224	15	15	60	27	21	27	66	66	sig
prot371	279	15	13	28.8	41.4	16	15	37.8	25.2	ns
prot372	471	9	13	10.8	15.6	15	20	19.2	22.8	ns
prot373	218	7	10	16.5	10.5	18	22	33	30	sig
prot374	249	9	13	51	36	12	15	33	45	ns
prot375	312	18	13	28.8	32.4	22	14	27	25.2	ns
prot376	402	13	9	15.6	14.4	17	24	18	20.4	ns
prot377	196	18	12	24	16.5	31	32	57	43.5	sig
prot378	285	8	14	27	39	10	15	45	36	ns
prot379	292	14	17	23.4	34.2	11	17	28.8	12.6	ns
prot380	227	8	17	10.8	9.6	6	8	14.4	12	ns
prot381	322	14	9	15	13.5	9	16	10.5	22.5	ns
prot382	449	8	5	33	27	8	9	33	33	ns
prot383	373	5	12	23.4	23.4	12	15	27	32.4	sig
prot384	239	8	10	14.4	8.4	13	14	30	16.8	sig
prot385	235	7	12	13.5	13.5	5	7	16.5	16.5	ns
prot386	267	11	12	24	30	20	18	90	54	sig
prot387	262	7	8	16.2	7.2	13	11	19.8	18	ns
prot388	241	3	11	6	10.8	8	7	15.6	4.8	ns
prot389	315	7	11	7.5	13.5	4	8	15	9	ns
prot390	997	9	6	33	15	22	4	39	39	sig
prot391	392	6	8	10.8	21.6	8	3	7.2	12.6	ns
prot392	558	6	6	2.4	10.8	9	9	16.8	4.8	sig
prot393	468	12	4	10.5	10.5	8	3	21	12	ns
prot394	253	7	6	18	21	7	7	30	18	ns
prot395	248	10	8	18	9	9	8	14.4	10.8	sig
prot396	527	9	9	10.8	4.8	22	14	16.8	13.2	sig
prot397	432	4	5	6	1.5	6	4	13.5	3	ns
prot398	455	2	4	6	33	9	2	12	12	ns
prot399	529	5	8	5.4	7.2	7	6	7.2	3.6	ns
prot400	375	10	3	3.6	7.2	7	8	9.6	7.2	ns
prot401	287	5	8	7.5	9	5	10	7.5	12	ns
prot402	332	7	5	21	21	18	16	54	33	sig
prot403	541	7	6	7.2	10.8	6	3	9	0	ns
prot404	280	8	6	7.2	9.6	4	6	7.2	8.4	ns
prot405	458	4	6	12	6	9	3	13.5	4.5	ns
prot406	291	10	6	18	3	3	5	15	12	ns
prot407	548	8	8	7.2	5.4	4	8	3.6	5.4	ns
prot408	292	5	3	2.4	1.2	5	3	3.6	4.8	ns
prot409	559	3	6	6	4.5	5	7	9	6	ns
prot410	859	2	1	9	12	7	3	15	3	ns
prot411	484	6	4	3.6	5.4	5	0	10.8	7.2	ns
prot412	117	140	136	171.6	170.4	130	155	162	151.2	ns
prot413	182	152	128	204	195	140	123	178.5	178.5	ns
prot414	226	103	100	351	279	153	164	468	423	sig
prot415	179	86	53	104.4	129.6	144	152	252	212.4	sig
prot416	129	64	60	87.6	81.6	78	62	90	69.6	ns
prot417	222	56	54	78	93	45	46	72	69	ns
prot418	353	36	44	126	108	46	35	123	90	ns
prot419	157	36	36	63	68.4	50	41	68.4	48.6	ns
prot420	376	25	39	24	28.8	25	36	39.6	38.4	ns
prot421	429	22	23	36	54	29	31	39	42	ns
prot422	182	26	24	96	63	21	23	51	75	ns
prot423	187	29	20	41.4	45	22	21	50.4	41.4	ns
prot424	206	27	33	32.4	26.4	34	42	72	28.8	sig
prot425	319	22	27	42	48	34	32	57	49.5	sig
prot426	533	17	24	72	63	18	22	54	72	ns
prot427	182	21	14	50.4	55.8	63	51	118.8	113.4	sig
prot428	260	16	12	21.6	24	43	43	40.8	37.2	sig
prot429	181	22	18	18	19.5	16	17	30	21	ns
prot430	246	17	20	54	36	8	17	57	33	ns
prot431	156	8	17	50.4	23.4	22	21	34.2	23.4	ns
prot432	213	17	21	19.2	24	9	16	15.6	9.6	ns
prot433	295	10	10	19.5	4.5	16	9	19.5	19.5	ns
prot434	610	19	14	45	27	12	6	33	30	ns
prot435	152	15	8	28.8	25.2	14	14	23.4	30.6	ns
prot436	470	17	15	21.6	18	12	14	19.2	16.8	ns
prot437	278	20	15	18	10.5	10	15	19.5	16.5	ns
prot438	250	13	11	42	24	12	8	63	42	ns
prot439	265	14	16	34.2	32.4	13	12	10.8	23.4	ns
prot440	327	10	13	10.8	13.2	32	18	16.8	19.2	sig
prot441	577	14	17	10.5	18	7	13	22.5	21	ns
prot442	236	11	5	18	24	12	7	24	39	ns
prot443	347	12	8	12.6	12.6	24	33	86.4	21.6	sig
prot444	177	11	14	16.8	10.8	12	7	20.4	16.8	sig
prot445	261	10	6	9	12	10	9	3	16.5	ns
prot446	357	8	5	30	24	7	7	21	36	ns
prot447	379	13	4	10.8	23.4	10	19	19.8	34.2	sig
prot448	172	9	8	7.2	8.4	11	9	10.8	8.4	ns
prot449	161	14	8	18	7.5	7	10	25.5	6	sig
prot450	466	12	11	30	51	18	10	30	48	sig
prot451	165	13	8	21.6	12.6	10	18	43.2	18	sig
prot452	245	6	8	6	2.4	5	6	4.8	9.6	ns
prot453	222	12	7	16.5	18	15	30	49.5	22.5	sig
prot454	428	6	8	30	21	5	8	27	24	ns
prot455	227	6	6	18	14.4	6	5	10.8	12.6	ns
prot456	420	9	6	4.8	4.8	8	10	2.4	4.8	ns
prot457	171	7	7	9	21	10	4	6	7.5	ns
prot458	307	6	6	18	15	8	4	24	15	ns
prot459	230	7	9	9	9	12	12	25.2	16.2	sig
prot460	343	10	4	8.4	18	7	3	8.4	9.6	ns
prot461	441	8	7	7.5	10.5	6	10	3	16.5	ns
prot462	415	3	3	21	21	7	4	18	9	ns
prot463	270	5	8	7.2	5.4	18	9	21.6	32.4	sig
prot464	711	11	5	6	7.2	10	5	13.2	6	ns
prot465	321	3	9	9	10.5	7	9	10.5	10.5	sig
prot466	238	8	5	6	9	3	3	24	21	ns
prot467	320	4	1	9	1.8	20	20	39.6	25.2	sig
prot468	274	5	3	7.2	6	7	8	10.8	12	ns
prot469	364	6	11	18	7.5	4	27	16.5	33	sig
prot470	361	5	5	15	27	15	12	18	36	sig
prot471	262	3	9	14.4	14.4	4	3	9	9	ns
prot472	513	5	7	2.4	8.4	6	6	7.2	12	sig
prot473	569	3	8	7.5	7.5	1	10	6	9	sig
prot474	387	4	2	9	9	6	5	21	3	ns
prot475	447	7	6	5.4	9	2	3	14.4	7.2	ns
prot476	378	5	4	4.8	4.8	2	5	2.4	6	ns
prot477	251	3	3	7.5	6	3	7	6	9	ns
prot478	468	1	5	15	6	7	6	6	15	ns
prot479	544	2	4	5.4	5.4	1	3	14.4	9	ns
prot480	244	1	1	7.2	4.8	3	7	7.2	9.6	ns
prot481	327	4	1	4.5	3	4	3	7.5	4.5	ns
prot482	494	3	2	3	6	1	6	9	12	ns
prot483	192	176	182	309.6	297	163	152	307.8	322.2	ns
prot484	243	124	112	145.2	145.2	105	116	166.8	159.6	ns
prot485	149	56	52	58.5	66	39	42	55.5	69	ns
prot486	236	39	34	135	108	62	52	240	156	sig
prot487	134	32	39	64.8	64.8	45	29	72	37.8	ns
prot488	103	34	42	34.8	50.4	43	33	45.6	31.2	ns
prot489	103	31	34	52.5	39	38	56	84	108	sig
prot490	103	37	35	105	102	36	30	108	126	ns
prot491	271	28	35	59.4	63	41	37	59.4	55.8	ns
prot492	257	27	28	33.6	15.6	50	64	67.2	74.4	sig
prot493	174	10	14	24	19.5	20	7	24	25.5	ns
prot494	165	30	23	72	63	31	41	93	78	sig
prot495	251	21	28	43.2	25.2	24	25	27	32.4	ns
prot496	265	14	19	21.6	30	23	23	43.2	24	ns
prot497	193	18	19	42	25.5	14	23	30	30	ns
prot498	137	32	25	81	87	19	20	81	60	ns
prot499	149	23	30	27	39.6	17	20	39.6	39.6	ns
prot500	291	25	18	25.2	28.8	32	13	28.8	24	ns
prot501	227	16	19	34.5	15	38	32	42	48	sig
prot502	198	15	15	54	36	20	13	30	42	ns
prot503	194	16	25	30.6	28.8	16	28	43.2	23.4	ns
prot504	234	14	19	19.2	13.2	10	14	20.4	24	ns
prot505	247	18	20	24	25.5	8	22	31.5	22.5	sig
prot506	145	16	19	51	51	34	27	108	60	sig
prot507	141	15	21	21.6	36	32	40	46.8	32.4	sig
prot508	187	11	11	21.6	13.2	16	27	10.8	19.2	sig
prot509	165	16	18	22.5	27	27	23	43.5	40.5	sig
prot510	166	13	15	54	48	36	30	48	48	sig
prot511	225	16	20	34.2	19.8	20	18	34.2	21.6	ns
prot512	239	10	13	13.2	18	16	10	14.4	18	ns
prot513	275	13	11	18	18	19	14	25.5	12	ns
prot514	206	14	10	39	27	20	13	27	36	ns
prot515	322	12	14	16.2	18	7	17	36	25.2	ns
prot516	178	18	14	16.8	16.8	15	12	13.2	19.2	ns
prot517	227	9	12	15	21	11	16	27	10.5	sig
prot518	237	14	6	36	48	11	11	18	42	ns
prot519	254	21	11	23.4	28.8	7	10	27	27	ns
prot520	208	10	16	4.8	13.2	20	16	31.2	18	sig
prot521	153	15	10	19.5	19.5	10	8	21	18	ns
prot522	244	19	11	30	57	7	21	39	66	ns
prot523	287	7	11	19.8	10.8	10	7	18	16.2	ns
prot524	206	12	13	12	16.8	5	16	13.2	9.6	ns
prot525	244	11	11	9	13.5	7	9	12	21	ns
prot526	383	5	13	18	15	9	4	27	36	ns
prot527	184	8	2	19.8	18	8	9	23.4	7.2	ns
prot528	377	7	7	6	9.6	13	8	12	20.4	ns
prot529	355	11	7	18	10.5	11	6	16.5	16.5	ns
prot530	129	4	13	36	24	14	8	18	48	ns
prot531	162	14	15	19.8	10.8	8	8	19.8	7.2	ns
prot532	184	11	5	12	8.4	4	7	7.2	6	ns
prot533	347	8	5	15	10.5	36	16	24	18	sig
prot534	203	4	6	9	18	7	4	9	18	ns
prot535	1930	8	7	16.2	7.2	7	7	9	19.8	ns
prot536	316	2	7	7.2	7.2	11	9	8.4	16.8	sig
prot537	198	9	10	13.5	9	20	12	30	18	sig
prot538	250	3	5	15	21	6	4	24	15	ns
prot539	265	10	9	12.6	12.6	10	10	21.6	14.4	sig
prot540	469	14	6	8.4	7.2	4	11	6	6	ns
prot541	563	6	8	9	4.5	10	10	4.5	9	sig
prot542	290	4	7	36	30	13	5	18	18	ns
prot543	338	8	6	18	9	5	5	14.4	10.8	ns
prot544	449	6	12	3.6	7.2	6	6	3.6	10.8	ns
prot545	273	6	8	7.5	9	6	2	22.5	13.5	sig
prot546	412	8	10	24	15	12	18	36	72	sig
prot547	170	5	5	7.2	5.4	3	5	3.6	10.8	ns
prot548	478	9	11	10.8	4.8	10	11	7.2	9.6	sig
prot549	302	6	2	10.5	6	11	4	6	9	ns
prot550	167	8	7	21	18	3	3	30	15	ns
prot551	151	6	5	14.4	7.2	11	4	12.6	7.2	ns
prot552	816	5	7	8.4	4.8	5	3	3.6	6	ns
prot553	279	4	5	7.5	6	14	14	18	13.5	sig
prot554	320	2	6	12	12	5	5	24	18	ns
prot555	351	6	7	1.8	5.4	1	5	10.8	7.2	ns
prot556	242	4	4	6	3.6	5	4	4.8	9.6	ns
prot557	276	4	11	4.5	6	1	10	4.5	6	ns
prot558	565	7	8	18	15	6	5	6	9	ns
prot559	356	6	4	16.2	19.8	4	6	9	5.4	ns
prot560	162	2	3	2.4	0	5	6	6	7.2	ns
prot561	155	3	6	6	4.5	3	2	10.5	6	ns
prot562	484	2	3	12	30	3	4	3	9	ns
prot563	462	6	5	3.6	5.4	3	7	0	1.8	ns
prot564	989	3	4	6	2.4	3	5	4.8	6	ns
prot565	353	7	5	9	9	4	2	4.5	4.5	ns
prot566	382	6	7	24	18	2	2	9	12	ns
prot567	1092	2	9	5.4	5.4	4	4	7.2	10.8	ns
prot568	158	3	4	1.2	3.6	2	3	4.8	4.8	ns
prot569	829	2	3	7.5	4.5	2	3	7.5	7.5	ns
prot570	600	6	2	0	3	0	2	12	12	ns
prot571	743	3	3	7.2	5.4	5	2	3.6	1.8	ns
prot572	271	2	3	0	4.8	0	2	2.4	2.4	ns
prot573	774	2	4	9	3	6	3	4.5	13.5	sig
prot574	617	3	1	0	9	3	3	6	9	ns
prot575	120	180	150	295.2	288	141	182	277.2	289.8	ns
prot576	257	139	135	169.2	205.2	146	152	160.8	165.6	ns
prot577	138	153	128	193.5	214.5	144	146	186	214.5	ns
prot578	126	62	79	243	258	87	63	270	270	ns
prot579	126	69	88	142.2	142.2	95	91	145.8	156.6	ns
prot580	126	62	100	88.8	108	78	99	85.2	98.4	ns
prot581	126	79	84	126	115.5	172	172	219	273	sig
prot582	126	83	73	297	261	72	88	258	318	ns
prot583	126	82	78	178.2	165.6	99	90	133.2	151.2	ns
prot584	126	88	82	94.8	122.4	88	85	114	111.6	ns
prot585	433	99	74	123	136.5	90	83	103.5	118.5	ns
prot586	258	38	31	96	105	31	34	120	141	ns
prot587	219	39	21	48.6	59.4	30	29	41.4	54	ns
prot588	274	33	31	30	30	26	30	26.4	19.2	ns
prot589	211	17	22	45	28.5	14	25	43.5	24	ns
prot590	203	18	21	84	66	29	25	60	63	ns
prot591	210	24	30	43.2	39.6	33	37	50.4	45	ns
prot592	190	20	20	30	25.2	20	27	30	25.2	ns
prot593	164	18	23	13.5	39	34	20	30	64.5	sig
prot594	159	18	26	45	60	27	16	57	30	ns
prot595	171	17	18	34.2	36	25	22	45	36	ns
prot596	153	27	26	15.6	28.8	30	32	30	24	ns
prot597	176	18	28	25.5	30	23	18	42	22.5	ns
prot598	192	14	21	36	42	15	24	39	39	ns
prot599	352	20	18	19.8	21.6	16	13	34.2	25.2	ns
prot600	146	14	10	16.8	25.2	17	16	20.4	20.4	ns
prot601	323	17	20	30	22.5	27	20	45	22.5	sig
prot602	258	15	16	48	60	34	22	87	66	sig
prot603	152	9	10	18	25.2	16	11	21.6	25.2	ns
prot604	76	8	15	14.4	16.8	19	15	22.8	24	ns
prot605	128	11	21	16.5	16.5	18	15	22.5	27	ns
prot606	187	19	13	54	48	20	19	48	42	ns
prot607	160	8	18	27	23.4	18	18	27	32.4	ns
prot608	315	16	13	20.4	13.2	18	16	20.4	21.6	ns
prot609	129	14	14	13.5	12	14	5	22.5	22.5	ns
prot610	185	18	19	45	39	19	8	33	27	ns
prot611	146	9	13	23.4	19.8	9	6	16.2	34.2	ns
prot612	241	9	19	15.6	8.4	16	11	8.4	15.6	ns
prot613	222	13	13	22.5	13.5	19	12	9	31.5	ns
prot614	205	9	11	39	24	8	14	36	33	ns
prot615	240	5	14	19.8	21.6	15	11	16.2	19.8	ns
prot616	99	12	6	15.6	13.2	12	10	18	16.8	sig
prot617	643	8	8	16.5	15	16	30	18	33	sig
prot618	239	15	7	33	75	33	57	135	63	sig
prot619	383	16	12	19.8	19.8	14	18	28.8	39.6	sig
prot620	247	10	10	10.8	2.4	10	7	12	3.6	ns
prot621	189	9	11	22.5	13.5	24	10	22.5	22.5	sig
prot622	171	8	12	39	27	9	7	36	39	ns
prot623	326	11	9	7.2	10.8	9	11	5.4	25.2	ns
prot624	231	16	10	10.8	13.2	10	18	7.2	6	ns
prot625	153	14	18	10.5	12	11	12	16.5	12	ns
prot626	268	12	9	15	12	11	18	27	27	ns
prot627	204	12	8	16.2	5.4	11	3	21.6	16.2	ns
prot628	191	8	13	14.4	13.2	10	8	12	10.8	ns
prot629	114	6	6	9	10.5	7	7	4.5	19.5	ns
prot630	419	9	13	21	24	8	6	21	30	ns
prot631	141	11	13	19.8	12.6	22	20	41.4	25.2	sig
prot632	128	5	9	13.2	12	6	4	14.4	4.8	ns
prot633	164	6	2	12	10.5	14	12	18	15	sig
prot634	274	10	13	15	42	12	7	30	42	ns
prot635	188	9	14	27	21.6	14	12	25.2	14.4	sig
prot636	372	12	3	12	14.4	9	10	16.8	3.6	ns
prot637	365	9	17	6	10.5	9	10	9	13.5	ns
prot638	145	3	9	24	42	8	9	27	27	ns
prot639	159	10	2	23.4	14.4	6	7	16.2	19.8	ns
prot640	379	13	7	8.4	14.4	5	5	12	15.6	ns
prot641	190	8	8	12	13.5	5	6	16.5	24	ns
prot642	194	10	11	30	15	8	6	33	48	ns
prot643	178	6	5	16.2	9	7	14	16.2	7.2	ns
prot644	181	10	9	4.8	7.2	6	7	4.8	9.6	ns
prot645	321	17	5	12	10.5	6	5	12	4.5	ns
prot646	192	8	9	30	18	6	3	12	30	ns
prot647	352	12	6	9	9	11	12	12.6	7.2	ns
prot648	118	12	13	13.2	8.4	7	10	13.2	10.8	ns
prot649	410	9	9	9	9	7	7	12	9	ns
prot650	403	6	4	12	30	12	5	21	24	ns
prot651	199	4	9	10.8	12.6	9	21	32.4	48.6	sig
prot652	457	9	8	14.4	8.4	9	9	13.2	7.2	ns
prot653	221	10	8	13.5	9	8	7	12	18	ns
prot654	216	8	7	27	24	0	3	18	18	ns
prot655	217	3	4	16.2	7.2	9	3	12.6	16.2	ns
prot656	172	7	7	7.2	3.6	8	5	8.4	4.8	ns
prot657	268	6	6	13.5	6	4	4	4.5	7.5	ns
prot658	583	4	8	27	18	10	9	15	21	ns
prot659	229	4	10	10.8	16.2	16	16	25.2	27	sig
prot660	177	7	6	10.8	2.4	9	7	12	10.8	ns
prot661	142	8	11	12	19.5	5	9	16.5	10.5	ns
prot662	178	5	3	24	9	9	4	24	18	ns
prot663	111	3	5	14.4	16.2	5	4	18	21.6	ns
prot664	116	4	5	6	10.8	18	18	14.4	12	sig
prot665	325	4	11	7.5	7.5	15	2	21	21	sig
prot666	268	10	7	21	18	8	6	27	18	ns
prot667	599	5	4	9	9	4	10	12.6	9	ns
prot668	341	7	6	9.6	12	13	9	8.4	3.6	ns
prot669	172	7	4	10.5	10.5	7	3	9	6	ns
prot670	204	7	4	24	12	4	3	15	15	ns
prot671	171	3	9	12.6	10.8	6	3	10.8	7.2	ns
prot672	255	7	6	8.4	14.4	5	5	10.8	9.6	ns
prot673	180	4	6	6	4.5	5	6	1.5	4.5	ns
prot674	215	6	7	12	21	5	6	15	27	ns
prot675	211	11	3	10.8	10.8	6	6	12.6	12.6	ns
prot676	234	2	2	0	2.4	6	3	3.6	8.4	ns
prot677	214	7	3	7.5	7.5	7	11	12	6	ns
prot678	180	4	5	15	24	15	36	36	54	sig
prot679	292	9	4	5.4	14.4	12	6	21.6	27	sig
prot680	387	3	6	7.2	2.4	11	11	2.4	7.2	sig
prot681	283	5	1	4.5	6	2	4	9	3	ns
prot682	351	4	5	9	18	3	9	24	9	sig
prot683	502	2	6	7.2	9	1	5	5.4	5.4	ns
prot684	484	6	5	1.2	3.6	5	2	4.8	9.6	ns
prot685	345	1	4	7.5	1.5	6	2	9	10.5	ns
prot686	448	5	2	15	18	9	2	12	9	ns
prot687	277	6	8	3.6	3.6	4	4	3.6	9	ns
prot688	737	2	6	6	3.6	11	8	6	12	sig
prot689	159	4	2	6	12	3	4	3	9	ns
prot690	153	4	4	12	3	4	5	6	15	ns
prot691	321	4	6	7.2	7.2	9	7	23.4	3.6	sig
prot692	373	6	3	6	3.6	4	2	3.6	6	ns
prot693	124	3	7	3	6	6	5	7.5	4.5	ns
prot694	330	5	4	12	9	3	6	6	12	ns
prot695	319	4	3	3.6	1.8	8	5	5.4	9	ns
prot696	272	3	4	3.6	1.2	8	4	6	6	ns
prot697	296	5	1	4.5	4.5	3	2	7.5	6	ns
prot698	167	2	2	12	9	27	12	18	63	sig
prot699	832	3	0	3.6	5.4	6	5	5.4	5.4	ns
prot700	461	5	4	2.4	6	3	4	4.8	13.2	ns
prot701	152	4	5	4.5	4.5	4	5	10.5	6	ns
prot702	247	6	2	9	6	4	4	18	15	ns
prot703	311	3	3	7.2	3.6	1	4	5.4	1.8	ns
prot704	299	2	3	4.8	4.8	2	6	7.2	9.6	sig
prot705	383	1	3	4.5	0	2	0	0	10.5	ns
prot706	426	3	3	0	21	2	3	15	9	ns
prot707	155	2	3	7.2	10.8	3	2	7.2	5.4	ns
prot708	989	6	4	1.2	7.2	2	2	4.8	4.8	ns
prot709	187	2	2	0	3	2	2	4.5	6	ns
prot710	366	4	4	3	3	3	2	6	15	ns
prot711	715	3	12	5.4	1.8	3	6	9	7.2	ns
prot712	830	3	6	2.4	1.2	3	2	3.6	3.6	ns
prot713	177	3	7	4.5	7.5	4	7	3	3	ns
prot714	632	4	2	21	9	2	4	9	9	ns
prot715	444	1	4	5.4	5.4	4	6	3.6	7.2	sig
prot716	1241	2	2	1.2	4.8	2	1	1.2	2.4	ns
prot717	685	2	1	10.5	3	4	2	0	4.5	ns
prot718	387	3	4	9	0	1	3	6	6	ns
prot719	322	1	3	5.4	5.4	3	1	1.8	3.6	ns
prot720	735	3	0	4.8	2.4	1	2	2.4	0	ns
prot721	186	39	36	63	78	41	41	81	60	ns
prot722	156	42	30	120	120	45	43	138	102	ns
prot723	282	32	50	75.6	75.6	36	35	73.8	84.6	ns
prot724	140	27	28	31.2	46.8	22	32	22.8	39.6	ns
prot725	137	21	34	37.5	46.5	26	15	37.5	36	ns
prot726	124	26	29	90	87	26	38	150	126	sig
prot727	169	19	15	30.6	52.2	17	17	23.4	37.8	ns
prot728	142	29	21	31.2	33.6	40	54	40.8	67.2	sig
prot729	162	23	26	42	40.5	25	27	34.5	27	ns
prot730	200	19	22	69	42	54	42	270	198	sig
prot731	156	15	11	32.4	32.4	15	20	30.6	28.8	ns
prot732	306	14	12	18	15.6	42	60	50.4	93.6	sig
prot733	174	15	15	25.5	18	11	15	27	21	ns
prot734	194	16	10	57	57	20	22	69	78	sig
prot735	103	13	13	34.2	23.4	20	10	14.4	30.6	ns
prot736	172	13	11	19.2	10.8	14	11	25.2	10.8	ns
prot737	180	18	10	24	22.5	14	13	30	30	ns
prot738	184	8	9	54	45	51	45	99	135	sig
prot739	230	14	12	16.2	16.2	23	23	25.2	39.6	sig
prot740	187	13	10	12	18	7	11	14.4	14.4	ns
prot741	189	14	9	22.5	18	12	14	25.5	28.5	ns
prot742	180	16	11	21	42	23	9	48	42	ns
prot743	294	8	11	16.2	28.8	11	10	18	19.8	ns
prot744	186	13	10	10.8	13.2	7	12	13.2	12	ns
prot745	225	18	6	16.5	16.5	13	7	15	16.5	ns
prot746	174	23	10	42	42	7	11	36	36	ns
prot747	208	13	16	9	12.6	20	14	32.4	23.4	ns
prot748	217	4	7	8.4	16.8	11	11	13.2	13.2	ns
prot749	112	12	7	16.5	12	10	6	16.5	12	ns
prot750	206	11	12	30	39	19	14	45	21	ns
prot751	166	11	13	21.6	5.4	8	11	12.6	12.6	ns
prot752	113	11	7	13.2	10.8	7	10	4.8	8.4	ns
prot753	169	6	9	18	12	11	16	16.5	27	sig
prot754	313	5	5	21	33	5	14	33	21	ns
prot755	197	6	9	12.6	19.8	10	10	12.6	16.2	ns
prot756	124	4	9	6	3.6	16	4	4.8	26.4	sig
prot757	246	8	9	22.5	9	10	7	7.5	10.5	ns
prot758	258	2	13	24	42	7	5	24	6	ns
prot759	168	10	8	10.8	9	6	6	12.6	5.4	ns
prot760	260	14	8	8.4	8.4	4	4	14.4	8.4	ns
prot761	243	8	8	9	7.5	11	4	15	9	ns
prot762	124	7	3	33	33	11	7	33	24	ns
prot763	208	10	9	19.8	12.6	9	4	19.8	18	ns
prot764	217	7	5	3.6	10.8	5	5	4.8	9.6	ns
prot765	197	11	4	10.5	9	3	7	9	19.5	ns
prot766	177	1	6	24	18	2	5	3	30	ns
prot767	146	7	9	18	12.6	15	30	21.6	32.4	sig
prot768	157	6	3	6	9.6	5	6	6	3.6	ns
prot769	270	8	5	10.5	6	11	5	4.5	1.5	ns
prot770	264	6	7	60	24	6	7	9	9	ns
prot771	274	5	9	3.6	14.4	8	8	9	5.4	ns
prot772	156	5	4	6	9.6	6	6	8.4	6	ns
prot773	252	10	10	6	10.5	7	12	3	13.5	ns
prot774	356	4	9	36	15	15	9	15	24	ns
prot775	180	6	6	18	19.8	7	9	19.8	14.4	ns
prot776	251	7	4	7.2	8.4	7	5	12	6	ns
prot777	156	5	7	10.5	12	4	7	16.5	15	ns
prot778	227	3	7	12	33	5	6	21	18	ns
prot779	116	13	4	5.4	12.6	6	9	12.6	9	ns
prot780	154	3	5	4.8	7.2	8	2	14.4	7.2	sig
prot781	198	9	4	6	6	3	8	10.5	15	ns
prot782	236	3	8	24	18	8	18	42	48	sig
prot783	184	6	9	14.4	7.2	9	6	19.8	12.6	ns
prot784	122	6	4	6	7.2	3	2	12	9.6	ns
prot785	91	5	6	12	12	6	4	6	9	ns
prot786	274	5	4	15	15	8	6	18	15	ns
prot787	152	4	7	9	14.4	5	5	9	16.2	ns
prot788	162	7	2	6	3.6	4	9	2.4	2.4	ns
prot789	158	7	7	12	3	5	6	15	13.5	ns
prot790	463	4	7	9	24	5	4	15	15	ns
prot791	312	5	10	12.6	12.6	24	12	21.6	16.2	sig
prot792	261	3	3	2.4	3.6	5	5	3.6	4.8	ns
prot793	392	10	7	6	7.5	6	6	7.5	12	ns
prot794	182	3	7	21	27	6	6	9	27	sig
prot795	310	3	3	14.4	10.8	6	3	5.4	7.2	ns
prot796	382	3	5	9.6	3.6	6	5	8.4	6	ns
prot797	113	9	1	13.5	12	11	3	15	16.5	ns
prot798	111	3	3	6	12	5	3	9	24	ns
prot799	418	3	8	7.2	3.6	8	5	7.2	9	ns
prot800	185	2	7	3.6	3.6	9	3	3.6	4.8	ns
prot801	163	3	3	6	4.5	6	5	3	3	ns
prot802	238	2	6	27	21	8	2	9	15	ns
prot803	282	4	5	12.6	3.6	5	7	3.6	1.8	ns
prot804	305	7	7	7.2	2.4	1	6	7.2	3.6	ns
prot805	292	4	7	4.5	3	2	3	7.5	9	ns
prot806	427	4	2	24	18	2	2	6	15	ns
prot807	234	7	1	10.8	14.4	3	4	0	5.4	ns
prot808	233	6	2	3.6	3.6	10	7	6	6	ns
prot809	425	3	10	7.5	7.5	5	5	4.5	9	ns
prot810	95	3	3	15	3	2	7	12	15	ns
prot811	241	4	7	10.8	14.4	4	4	14.4	7.2	sig
prot812	201	3	2	6	2.4	2	4	8.4	3.6	ns
prot813	474	5	3	7.5	1.5	3	3	1.5	7.5	ns
prot814	437	3	1	9	9	4	4	9	3	ns
prot815	411	2	4	5.4	1.8	3	2	7.2	3.6	sig
prot816	333	1	1	0	4.8	2	1	2.4	7.2	ns
prot817	449	5	3	1.5	10.5	10	6	12	18	sig
prot818	256	2	3	9	3	3	7	9	6	ns
prot819	292	0	4	7.2	0	5	2	7.2	5.4	ns
prot820	669	3	3	1.2	6	3	3	2.4	3.6	ns
prot821	378	5	3	9	12	0	3	4.5	7.5	ns
prot822	373	1	5	0	15	1	4	18	6	ns
prot823	327	1	5	9	3.6	0	3	9	3.6	ns
prot824	180	6	10	4.8	0	2	11	3.6	7.2	ns
prot825	357	3	1	0	10.5	2	4	10.5	9	ns
prot826	791	1	4	6	6	3	0	3	9	ns
prot827	1037	1	4	0	7.2	5	5	7.2	1.8	ns
prot828	223	6	1	2.4	3.6	1	2	2.4	3.6	ns
prot829	417	3	1	1.5	7.5	1	1	1.5	3	ns
prot830	310	1	3	6	0	1	1	6	9	ns
prot831	796	0	1	3.6	3.6	4	3	5.4	5.4	sig
prot832	385	7	0	3.6	3.6	2	1	1.2	3.6	ns
prot833	399	4	4	0	1.5	3	1	7.5	4.5	ns
prot834	661	3	3	18	12	2	2	6	21	ns
prot835	648	4	0	9	3.6	1	4	7.2	5.4	ns
prot836	172	3	0	3.6	6	1	1	3.6	1.2	ns
prot837	459	0	1	1.5	3	4	1	4.5	3	ns
prot838	266	2	0	9	0	0	3	0	0	ns
prot839	85	53	49	84.6	109.8	54	48	109.8	93.6	ns
prot840	185	41	55	73.2	57.6	56	50	81.6	79.2	ns
prot841	130	61	54	64.5	76.5	153	180	247.5	288	sig
prot842	128	52	58	195	177	50	56	186	153	ns
prot843	130	52	62	109.8	95.4	52	50	82.8	102.6	ns
prot844	150	54	40	75.6	56.4	90	69	81.6	91.2	sig
prot845	94	35	47	60	66	43	41	51	54	ns
prot846	154	29	22	93	102	21	30	75	72	ns
prot847	76	24	21	55.8	39.6	46	50	93.6	108	sig
prot848	213	17	16	33.6	21.6	19	20	28.8	15.6	ns
prot849	51	24	14	37.5	22.5	16	10	24	19.5	ns
prot850	198	15	13	36	39	24	25	48	78	sig
prot851	150	15	12	19.8	21.6	48	63	86.4	54	sig
prot852	161	17	9	18	12	10	14	19.2	18	ns
prot853	227	11	12	34.5	27	13	17	25.5	22.5	ns
prot854	56	8	17	54	48	14	11	27	36	ns
prot855	107	15	10	30.6	19.8	18	14	27	30.6	ns
prot856	85	15	14	13.2	18	16	14	8.4	16.8	ns
prot857	191	9	13	25.5	13.5	8	18	16.5	21	ns
prot858	207	8	5	45	30	12	10	57	33	ns
prot859	313	6	10	14.4	18	8	15	19.8	18	ns
prot860	150	12	8	18	21.6	7	15	8.4	12	ns
prot861	446	13	12	16.5	21	12	13	16.5	18	ns
prot862	165	5	7	21	39	13	18	24	30	ns
prot863	164	13	10	19.8	10.8	8	7	21.6	14.4	ns
prot864	183	12	12	13.2	10.8	10	38	19.2	28.8	sig
prot865	112	8	14	18	13.5	6	13	16.5	21	sig
prot866	99	10	13	18	33	16	10	21	18	ns
prot867	162	17	15	21.6	27	13	10	19.8	10.8	ns
prot868	294	14	10	9.6	16.8	13	5	8.4	12	ns
prot869	219	7	8	15	21	8	9	16.5	16.5	ns
prot870	139	8	9	30	24	13	20	54	42	sig
prot871	1091	9	3	9	21.6	13	9	14.4	28.8	ns
prot872	153	14	8	15.6	12	9	10	6	18	ns
prot873	122	6	13	10.5	16.5	6	8	9	16.5	sig
prot874	308	5	9	27	21	7	9	12	24	ns
prot875	274	6	9	10.8	9	10	10	1.8	14.4	ns
prot876	168	4	7	9.6	18	11	10	10.8	12	ns
prot877	157	7	6	6	12	6	7	9	10.5	ns
prot878	171	7	8	33	15	14	13	30	33	ns
prot879	163	10	6	21.6	14.4	6	13	12.6	9	ns
prot880	78	6	6	7.2	15.6	6	10	12	10.8	ns
prot881	177	8	15	12	12	8	15	9	9	ns
prot882	198	10	8	24	33	8	9	18	24	ns
prot883	322	6	8	14.4	18	8	13	10.8	12.6	ns
prot884	145	10	10	14.4	12	6	6	4.8	9.6	ns
prot885	224	4	7	13.5	10.5	7	3	9	9	ns
prot886	155	8	2	18	18	9	16	27	36	sig
prot887	102	9	8	18	12.6	9	7	5.4	12.6	ns
prot888	207	7	7	7.2	10.8	6	2	7.2	6	ns
prot889	480	9	8	7.5	13.5	12	14	24	9	sig
prot890	104	5	3	18	21	14	8	60	60	sig
prot891	204	2	5	10.8	18	8	7	10.8	3.6	ns
prot892	248	4	4	7.2	4.8	9	10	6	6	ns
prot893	157	8	6	9	16.5	6	10	22.5	15	sig
prot894	132	2	12	24	27	6	7	21	15	ns
prot895	214	9	6	14.4	23.4	11	1	14.4	19.8	ns
prot896	219	4	4	6	7.2	4	1	4.8	2.4	ns
prot897	193	1	9	12	9	11	7	10.5	19.5	sig
prot898	155	3	6	30	12	7	7	3	18	ns
prot899	239	6	4	5.4	5.4	11	8	5.4	19.8	ns
prot900	116	5	5	4.8	10.8	16	13	13.2	8.4	sig
prot901	211	10	9	7.5	7.5	9	6	9	12	ns
prot902	156	8	7	18	15	6	9	9	27	ns
prot903	246	8	6	9	16.2	2	5	19.8	9	sig
prot904	218	2	9	3.6	9.6	14	6	9.6	7.2	ns
prot905	201	4	4	3	10.5	3	4	3	4.5	ns
prot906	111	3	6	12	21	2	4	9	15	ns
prot907	175	3	5	10.8	7.2	15	6	16.2	16.2	sig
prot908	195	4	3	6	8.4	4	14	9.6	16.8	sig
prot909	292	9	6	10.5	7.5	8	3	7.5	7.5	ns
prot910	173	3	4	9	12	5	5	12	3	ns
prot911	284	5	9	9	7.2	4	6	10.8	14.4	ns
prot912	151	6	8	7.2	9.6	5	2	3.6	4.8	ns
prot913	165	4	8	6	7.5	4	5	9	6	ns
prot914	132	6	3	27	24	5	4	15	15	ns
prot915	177	6	16	9	16.2	5	5	5.4	1.8	ns
prot916	137	7	6	6	8.4	8	16	12	7.2	sig
prot917	325	8	4	12	10.5	3	2	1.5	6	ns
prot918	192	7	4	12	30	4	13	39	21	sig
prot919	170	7	6	1.8	3.6	5	3	3.6	3.6	ns
prot920	157	4	7	7.2	7.2	8	10	16.8	2.4	sig
prot921	192	5	6	7.5	6	3	6	7.5	9	ns
prot922	474	3	5	21	6	5	3	12	15	ns
prot923	186	5	5	7.2	10.8	7	3	5.4	10.8	ns
prot924	428	4	1	3.6	4.8	6	1	7.2	4.8	ns
prot925	191	6	4	7.5	4.5	7	6	3	3	sig
prot926	169	0	6	15	24	5	4	9	21	ns
prot927	166	3	3	5.4	5.4	5	5	1.8	5.4	ns
prot928	290	7	5	7.2	3.6	3	5	8.4	2.4	ns
prot929	216	2	4	15	1.5	9	0	4.5	7.5	ns
prot930	103	4	4	3	18	10	7	15	24	ns
prot931	271	4	5	3.6	9	1	6	3.6	14.4	ns
prot932	147	3	1	4.8	8.4	5	1	2.4	3.6	ns
prot933	135	3	2	6	3	5	3	4.5	6	ns
prot934	135	3	3	24	15	3	3	6	12	ns
prot935	135	2	4	0	7.2	1	5	1.8	14.4	ns
prot936	135	5	3	1.2	8.4	1	4	4.8	6	sig
prot937	321	1	0	1.5	4.5	1	4	7.5	6	sig
prot938	164	3	2	3	21	1	3	9	9	ns
prot939	113	3	3	7.2	5.4	5	3	3.6	1.8	ns
prot940	271	5	2	6	3.6	3	2	3.6	4.8	ns
prot941	204	1	2	3	3	3	1	3	1.5	ns
prot942	276	6	2	12	6	3	5	15	6	ns
prot943	108	1	3	5.4	5.4	4	5	10.8	5.4	ns
prot944	91	3	4	6	4.8	4	5	4.8	7.2	ns
prot945	325	1	6	3	1.5	1	4	4.5	4.5	ns
prot946	114	4	5	15	15	2	4	12	18	sig
prot947	277	1	3	5.4	10.8	3	3	5.4	3.6	sig
prot948	118	1	1	4.8	1.2	1	1	1.2	2.4	ns
prot949	121	2	5	3	9	3	0	6	4.5	ns
prot950	198	2	2	0	9	5	2	9	15	ns
prot951	237	0	1	5.4	1.8	0	6	0	3.6	ns
prot952	220	4	1	2.4	2.4	2	5	4.8	3.6	ns
prot953	406	2	1	4.5	3	4	2	0	1.5	ns
prot954	391	1	1	9	3	3	5	3	3	ns
prot955	189	1	2	3.6	5.4	2	2	1.8	1.8	ns
prot956	232	3	1	0	2.4	2	2	3.6	3.6	ns
prot957	470	0	3	6	4.5	1	4	3	4.5	ns
prot958	527	3	4	9	3	3	1	9	6	ns
prot959	141	2	1	3.6	5.4	13	4	9	9	sig
prot960	602	1	0	2.4	1.2	3	2	4.8	2.4	sig
prot961	109	33	28	34.5	49.5	32	38	36	43.5	ns
prot962	258	20	26	99	72	25	19	66	87	ns
prot963	168	14	16	25.2	18	20	15	25.2	25.2	ns
prot964	177	26	17	24	22.8	24	10	26.4	10.8	sig
prot965	104	10	15	15	15	27	31	33	24	sig
prot966	187	7	11	24	45	10	8	33	33	ns
prot967	134	14	10	16.2	19.8	39	39	81	64.8	sig
prot968	153	10	17	18	10.8	19	8	16.8	15.6	ns
prot969	125	12	9	21	25.5	2	4	21	6	ns
prot970	242	14	12	36	24	13	16	30	51	ns
prot971	128	13	15	7.2	9	11	14	12.6	16.2	ns
prot972	160	10	17	6	8.4	10	6	10.8	14.4	ns
prot973	65	12	20	13.5	15	8	6	16.5	25.5	ns
prot974	143	10	9	36	45	19	9	57	33	ns
prot975	131	9	11	23.4	27	10	13	18	16.2	ns
prot976	128	14	6	18	10.8	4	11	20.4	13.2	ns
prot977	76	3	9	9	13.5	12	7	7.5	15	ns
prot978	95	13	12	27	36	12	11	36	51	ns
prot979	70	12	16	16.2	16.2	11	10	16.2	12.6	ns
prot980	136	9	9	8.4	15.6	14	17	8.4	14.4	ns
prot981	116	8	15	16.5	13.5	12	10	15	15	ns
prot982	108	11	12	21	21	9	4	36	30	ns
prot983	195	11	9	23.4	19.8	7	9	16.2	19.8	ns
prot984	145	13	5	8.4	6	5	6	12	7.2	ns
prot985	102	6	9	7.5	13.5	11	11	12	10.5	sig
prot986	173	7	8	36	12	11	7	6	12	sig
prot987	212	14	2	16.2	21.6	6	7	16.2	16.2	ns
prot988	116	5	8	6	7.2	8	2	10.8	4.8	ns
prot989	219	8	5	7.5	13.5	8	8	10.5	12	ns
prot990	312	5	8	24	18	5	9	30	30	ns
prot991	78	6	5	5.4	14.4	8	6	7.2	18	ns
prot992	193	3	5	4.8	10.8	5	10	7.2	10.8	ns
prot993	500	3	3	1.5	9	4	4	4.5	9	sig
prot994	195	4	7	30	12	6	2	18	12	ns
prot995	177	7	6	7.2	3.6	6	5	10.8	3.6	ns
prot996	224	7	5	6	6	6	4	9.6	6	ns
prot997	239	6	1	6	9	12	6	6	15	ns
prot998	223	5	3	12	21	4	4	15	18	ns
prot999	113	8	6	9	9	3	6	9	10.8	ns
prot1000	94	7	6	7.2	8.4	9	15	14.4	14.4	sig
prot1001	74	3	6	6	12	12	5	13.5	12	ns
prot1002	265	3	11	9	15	8	2	15	24	sig
prot1003	225	9	4	7.2	5.4	1	4	10.8	5.4	ns
prot1004	129	8	2	10.8	8.4	5	7	4.8	6	ns
prot1005	210	7	6	7.5	3	6	2	10.5	6	ns
prot1006	248	7	8	9	15	5	3	6	15	ns
prot1007	158	4	5	5.4	9	6	3	12.6	14.4	ns
prot1008	68	8	8	0	6	6	16	2.4	9.6	sig
prot1009	68	8	5	4.5	7.5	3	4	7.5	9	ns
prot1010	548	7	6	24	27	9	4	21	18	ns
prot1011	123	4	6	14.4	5.4	8	5	9	7.2	ns
prot1012	181	4	6	3.6	2.4	3	9	7.2	4.8	ns
prot1013	824	6	1	7.5	4.5	6	7	6	3	ns
prot1014	250	8	6	6	6	3	4	3	12	ns
prot1015	242	6	4	7.2	12.6	3	7	5.4	16.2	ns
prot1016	186	3	6	1.2	6	2	6	8.4	6	ns
prot1017	228	7	8	9	6	3	4	10.5	9	ns
prot1018	106	1	6	6	6	6	7	12	27	ns
prot1019	135	7	5	12.6	10.8	3	4	10.8	10.8	ns
prot1020	173	7	8	9.6	2.4	2	5	3.6	4.8	ns
prot1021	245	5	4	6	12	6	4	3	4.5	ns
prot1022	98	7	2	15	12	4	12	30	36	sig
prot1023	149	2	5	1.8	7.2	6	4	9	7.2	ns
prot1024	136	2	2	1.2	0	6	2	3.6	7.2	ns
prot1025	335	4	2	9	9	1	6	3	7.5	ns
prot1026	81	2	3	0	6	5	4	12	6	ns
prot1027	124	8	5	3.6	10.8	4	3	7.2	9	ns
prot1028	204	3	5	6	1.2	3	6	3.6	25.2	sig
prot1029	124	7	4	7.5	4.5	6	5	6	3	sig
prot1030	231	3	0	15	9	4	6	18	21	sig
prot1031	192	5	10	12.6	9	1	2	12.6	7.2	sig
prot1032	514	4	3	4.8	1.2	4	7	2.4	2.4	ns
prot1033	277	2	3	7.5	4.5	4	4	12	10.5	ns
prot1034	159	2	4	9	6	1	1	12	3	ns
prot1035	190	3	5	0	5.4	7	5	1.8	5.4	ns
prot1036	225	3	4	9.6	3.6	6	2	2.4	4.8	ns
prot1037	57	5	3	4.5	7.5	1	2	7.5	3	ns
prot1038	153	6	3	3	6	6	2	6	18	sig
prot1039	91	3	3	10.8	3.6	5	2	10.8	3.6	ns
prot1040	94	3	3	3.6	2.4	0	5	3.6	2.4	ns
prot1041	112	0	5	4.5	3	5	1	6	4.5	ns
prot1042	336	5	3	12	3	3	1	9	18	ns
prot1043	241	3	5	9	5.4	0	6	10.8	0	ns
prot1044	108	3	1	8.4	1.2	4	2	4.8	1.2	ns
prot1045	117	3	2	10.5	7.5	2	3	3	0	ns
prot1046	286	5	1	9	9	4	3	9	3	ns
prot1047	122	2	3	5.4	3.6	2	4	9	3.6	ns
prot1048	273	3	3	2.4	3.6	2	3	9.6	2.4	ns
prot1049	237	5	4	12	7.5	5	5	3	0	ns
prot1050	222	1	1	9	9	0	2	6	9	ns
prot1051	799	2	5	9	12.6	1	6	3.6	5.4	ns
prot1052	125	3	1	0	3.6	2	3	3.6	2.4	sig
prot1053	98	1	3	3	1.5	4	0	1.5	1.5	ns
prot1054	153	1	1	6	6	3	6	36	9	sig
prot1055	186	3	0	5.4	7.2	4	1	3.6	9	ns
prot1056	188	3	0	3.6	0	2	2	1.2	3.6	ns
prot1057	127	0	0	1.5	3	4	2	4.5	4.5	sig
prot1058	65	107	118	339	390	125	113	318	300	ns
prot1059	115	48	45	75.6	66.6	50	45	90	68.4	ns
prot1060	65	32	27	32.4	38.4	31	20	27.6	36	ns
prot1061	90	21	12	27	24	23	18	30	31.5	ns
prot1062	120	8	8	21	39	16	22	84	45	sig
prot1063	83	12	11	19.8	19.8	11	3	18	18	ns
prot1064	177	7	4	9.6	7.2	4	8	12	24	sig
prot1065	59	9	10	18	12	4	7	13.5	7.5	ns
prot1066	97	8	13	39	30	11	7	39	33	ns
prot1067	188	8	6	18	14.4	6	10	10.8	9	sig
prot1068	82	7	7	13.2	8.4	7	7	7.2	6	ns
prot1069	109	7	9	9	9	16	18	27	21	sig
prot1070	109	7	7	15	27	10	5	21	36	ns
prot1071	168	8	10	12.6	16.2	8	10	16.2	16.2	ns
prot1072	188	5	4	12	14.4	9	8	10.8	8.4	ns
prot1073	82	8	4	13.5	7.5	16	8	12	13.5	sig
prot1074	75	9	4	27	27	6	7	33	24	sig
prot1075	151	7	9	12.6	9	10	7	3.6	9	ns
prot1076	175	4	5	6	4.8	12	24	21.6	18	sig
prot1077	116	3	10	7.5	12	2	6	4.5	10.5	ns
prot1078	161	5	6	24	15	4	8	6	24	ns
prot1079	95	3	4	9	16.2	6	3	10.8	5.4	ns
prot1080	101	3	8	7.2	6	4	2	9.6	8.4	ns
prot1081	175	4	8	9	9	14	5	9	9	sig
prot1082	401	4	7	18	12	9	2	21	21	ns
prot1083	214	9	5	10.8	9	4	6	19.8	19.8	ns
prot1084	215	4	6	8.4	8.4	10	4	10.8	3.6	ns
prot1085	152	6	12	7.5	10.5	7	6	7.5	7.5	ns
prot1086	125	9	4	6	9	6	3	12	15	ns
prot1087	154	8	8	16.2	12.6	6	3	9	7.2	ns
prot1088	119	3	6	3.6	6	8	5	8.4	4.8	ns
prot1089	145	4	4	10.5	4.5	3	4	6	6	ns
prot1090	256	3	2	9	9	12	12	45	9	sig
prot1091	119	1	4	14.4	12.6	2	3	3.6	7.2	ns
prot1092	159	3	5	1.2	4.8	4	5	8.4	3.6	ns
prot1093	91	9	1	3	16.5	3	10	3	1.5	ns
prot1094	396	9	7	18	18	3	8	15	21	ns
prot1095	205	5	1	9	7.2	3	6	3.6	5.4	ns
prot1096	108	7	2	2.4	4.8	4	5	2.4	4.8	ns
prot1097	71	3	8	9	7.5	5	4	7.5	4.5	ns
prot1098	259	4	3	24	9	4	4	9	9	ns
prot1099	191	5	1	10.8	9	4	3	5.4	7.2	sig
prot1100	147	1	8	2.4	2.4	6	1	1.2	7.2	ns
prot1101	292	3	2	3	7.5	3	3	6	6	ns
prot1102	69	3	3	9	0	4	2	9	9	ns
prot1103	245	2	1	5.4	7.2	5	5	1.8	5.4	ns
prot1104	146	2	1	3.6	2.4	2	4	1.2	1.2	sig
prot1105	351	4	1	3	3	5	2	3	4.5	ns
prot1106	106	3	7	18	0	2	3	6	12	ns
prot1107	180	3	4	1.8	5.4	1	9	14.4	7.2	ns
prot1108	199	4	5	6	4.8	2	2	6	6	ns
prot1109	185	8	5	6	6	3	4	6	4.5	ns
prot1110	182	3	0	15	6	2	3	6	6	ns
prot1111	59	3	0	9	3.6	6	2	5.4	12.6	ns
prot1112	173	1	4	2.4	2.4	5	5	0	2.4	ns
prot1113	105	4	3	6	9	3	6	7.5	9	ns
prot1114	79	4	3	12	18	5	4	9	3	ns
prot1115	94	2	1	3.6	9	4	2	5.4	0	ns
prot1116	235	4	2	3.6	1.2	1	1	2.4	3.6	ns
prot1117	99	0	1	3	4.5	2	0	4.5	6	ns
prot1118	103	3	4	15	0	2	3	0	6	ns
prot1119	226	0	0	3.6	3.6	5	3	5.4	3.6	ns
prot1120	168	1	6	2.4	3.6	3	2	1.2	4.8	ns
prot1121	454	0	1	1.5	3	3	0	3	0	ns
prot1122	92	3	3	6	6	2	5	12	15	sig
prot1123	99	3	6	1.8	3.6	12	3	10.8	21.6	sig
prot1124	116	3	3	6	3.6	4	3	4.8	3.6	ns
prot1125	90	0	0	4.5	6	1	5	6	1.5	ns
prot1126	87	3	3	12	6	6	5	15	3	ns
prot1127	294	2	4	3.6	1.8	1	3	3.6	7.2	ns
prot1128	354	0	2	2.4	1.2	4	2	4.8	2.4	sig
prot1129	216	2	3	4.5	1.5	9	9	9	18	sig
prot1130	138	0	1	9	3	3	2	15	3	ns
prot1131	187	1	3	0	1.8	2	6	3.6	3.6	sig
prot1132	495	2	3	1.2	0	0	3	2.4	1.2	ns
prot1133	406	3	0	4.5	1.5	0	3	1.5	1.5	ns
prot1134	382	1	2	3	3	4	2	3	3	ns
prot1135	272	2	0	1.8	0	1	1	0	3.6	ns
prot1136	71	21	25	27.6	37.2	40	38	50.4	26.4	sig
prot1137	105	26	26	33	31.5	20	20	30	33	ns
prot1138	234	15	17	60	48	14	18	54	36	ns
prot1139	112	14	13	32.4	21.6	17	11	28.8	30.6	ns
prot1140	114	14	12	19.2	24	11	14	14.4	16.8	ns
prot1141	112	7	6	7.5	7.5	7	6	13.5	10.5	ns
prot1142	166	9	2	24	27	11	4	15	21	ns
prot1143	104	1	5	7.2	16.2	7	12	10.8	9	ns
prot1144	376	7	8	7.2	8.4	9	8	10.8	6	ns
prot1145	83	6	5	10.5	10.5	3	7	13.5	4.5	ns
prot1146	51	2	3	21	24	14	6	30	36	sig
prot1147	74	13	5	10.8	5.4	2	7	5.4	9	ns
prot1148	74	4	4	4.8	8.4	16	8	16.8	12	sig
prot1149	117	7	4	7.5	10.5	8	3	9	6	ns
prot1150	106	4	5	15	15	24	12	36	54	sig
prot1151	110	1	1	1.8	5.4	6	5	5.4	9	ns
prot1152	73	3	5	1.2	8.4	4	2	4.8	1.2	ns
prot1153	113	1	7	6	6	9	5	13.5	7.5	sig
prot1154	358	2	5	18	9	5	3	9	9	ns
prot1155	99	0	1	5.4	1.8	1	0	0	5.4	ns
prot1156	115	4	2	3.6	3.6	1	3	7.2	0	ns
prot1157	180	2	5	4.5	7.5	3	2	6	6	ns
prot1158	67	2	6	12	9	2	6	12	12	sig
prot1159	99	6	5	3.6	1.8	5	3	3.6	1.8	ns
prot1160	99	4	3	6	3.6	6	4	2.4	12	sig
prot1161	99	3	6	0	4.5	1	4	4.5	7.5	ns
prot1162	98	0	4	18	18	3	9	27	9	sig
prot1163	165	2	4	10.8	7.2	9	6	3.6	9	ns
prot1164	76	1	1	8.4	0	0	5	4.8	0	ns
prot1165	90	6	3	1.5	4.5	3	3	4.5	9	ns
prot1166	113	3	4	6	9	2	4	0	3	ns
prot1167	90	3	2	9	1.8	3	2	3.6	5.4	ns
prot1168	163	0	4	6	0	2	3	3.6	3.6	ns
prot1169	102	1	2	3	3	3	6	6	3	ns
prot1170	183	3	1	9	18	1	3	9	6	ns
prot1171	98	4	1	0	3.6	1	2	3.6	12.6	sig
prot1172	146	7	1	1.2	6	4	3	2.4	2.4	ns
prot1173	145	1	0	3	4.5	1	3	4.5	7.5	ns
prot1174	166	0	4	0	6	1	0	3	18	ns
prot1175	100	1	4	3.6	0	0	2	5.4	1.8	ns
prot1176	393	2	1	0	0	1	3	1.2	2.4	ns
prot1177	89	2	3	3	4.5	2	2	3	0	ns
prot1178	391	1	1	6	0	3	0	3	3	ns
prot1179	89	1	1	1.8	7.2	2	2	0	1.8	ns
prot1180	1106	9	11	8.4	10.8	4	5	9.6	13.2	ns
prot1181	3227	9	15	12	15	7	7	10.5	7.5	ns
prot1182	539	9	14	33	30	21	18	54	63	sig
prot1183	771	6	5	14.4	5.4	4	5	7.2	21.6	ns
prot1184	2680	4	2	7.2	4.8	1	4	6	3.6	ns
prot1185	917	4	5	9	4.5	1	3	4.5	6	ns
prot1186	4114	4	3	3	3	2	1	0	0	ns
prot1187	449	9	12	19.8	7.2	10	9	19.8	10.8	ns
prot1188	1304	3	7	1.2	4.8	6	3	6	6	ns
prot1189	393	2	2	7.5	10.5	3	6	7.5	12	ns
prot1190	1513	1	3	12	0	3	2	9	6	ns
prot1191	2580	3	1	3.6	0	3	1	7.2	5.4	ns
prot1192	959	6	8	8.4	7.2	8	5	8.4	7.2	ns
prot1193	510	6	5	12	4.5	6	6	3	7.5	ns
prot1194	427	6	11	18	12	6	9	12	21	ns
prot1195	413	1	2	12.6	10.8	4	4	5.4	12.6	ns
prot1196	819	3	3	2.4	6	2	6	7.2	2.4	ns
prot1197	1779	4	3	4.5	4.5	2	2	3	6	ns
prot1198	1379	1	5	12	21	12	9	45	18	sig
prot1199	652	2	3	3.6	0	6	1	10.8	3.6	ns
prot1200	704	2	4	6	7.2	2	3	3.6	2.4	ns
prot1201	1028	2	2	6	10.5	2	3	6	0	ns
prot1202	1181	3	1	9	0	1	3	12	15	ns
prot1203	383	8	7	9	12.6	5	4	9	7.2	ns
prot1204	1077	7	4	7.2	6	10	6	7.2	10.8	sig
prot1205	452	6	1	7.5	10.5	1	3	3	10.5	ns
prot1206	434	4	1	0	18	2	5	15	12	ns
prot1207	955	3	4	5.4	5.4	4	4	12.6	10.8	ns
prot1208	528	6	8	4.8	6	6	3	1.2	3.6	ns
prot1209	228	1	5	6	6	6	2	12	9	sig
prot1210	781	3	3	12	6	5	3	18	9	ns
prot1211	548	2	4	3.6	12.6	7	4	5.4	12.6	ns
prot1212	273	5	3	6	2.4	4	3	1.2	6	ns
prot1213	153	7	1	12	12	3	8	9	13.5	ns
prot1214	320	5	13	12	12	7	5	18	15	sig
prot1215	219	5	5	9	19.8	8	6	7.2	14.4	ns
prot1216	410	3	5	9.6	2.4	10	14	16.8	16.8	sig
prot1217	322	5	5	10.5	6	9	5	6	12	ns
prot1218	629	5	4	12	15	3	10	6	12	ns
prot1219	264	4	6	9	14.4	4	3	7.2	3.6	ns
prot1220	356	4	4	4.8	1.2	6	7	7.2	4.8	ns
prot1221	390	4	3	10.5	9	1	6	12	6	ns
prot1222	235	2	2	9	33	2	4	9	15	ns
prot1223	263	5	5	5.4	10.8	1	6	7.2	9	ns
prot1224	481	0	1	2.4	2.4	3	2	3.6	6	ns
prot1225	551	5	4	6	1.5	5	2	10.5	9	ns
prot1226	481	4	6	21	12	2	5	12	6	ns
prot1227	487	2	1	3.6	0	2	5	0	0	ns
prot1228	881	3	0	2.4	0	1	5	4.8	1.2	ns
prot1229	2284	1	4	6	6	1	2	1.5	4.5	ns
prot1230	852	2	3	9	9	2	3	3	6	ns
prot1231	341	4	4	9	12.6	3	3	3.6	5.4	ns
prot1232	182	0	7	4.8	3.6	5	5	4.8	3.6	ns
prot1233	327	7	1	9	9	10	8	10.5	6	ns
prot1234	219	6	5	9	9	4	14	24	24	sig
prot1235	406	3	6	10.8	10.8	8	6	9	7.2	ns
prot1236	332	3	3	2.4	3.6	1	2	3.6	2.4	ns
prot1237	365	5	2	3	7.5	1	6	6	3	ns
prot1238	308	3	1	15	6	2	4	3	6	ns
prot1239	232	2	4	3.6	7.2	0	0	3.6	0	ns
prot1240	2067	2	1	3.6	2.4	4	4	3.6	2.4	ns
prot1241	865	2	3	4.5	6	5	1	3	4.5	ns
prot1242	682	2	1	0	9	6	6	12	12	sig
prot1243	573	2	0	1.8	9	3	1	1.8	1.8	ns
prot1244	454	1	2	1.2	2.4	1	2	4.8	0	ns
prot1245	611	10	11	24	7.5	14	17	13.5	22.5	ns
prot1246	133	9	5	21	30	8	7	27	30	ns
prot1247	221	8	11	9	19.8	9	18	16.2	10.8	sig
prot1248	153	5	10	15.6	13.2	5	8	13.2	10.8	ns
prot1249	363	4	4	6	9	6	6	7.5	3	ns
prot1250	435	6	3	18	15	8	4	15	30	ns
prot1251	366	7	4	9	5.4	5	5	7.2	14.4	ns
prot1252	170	3	3	6	9.6	8	5	20.4	4.8	sig
prot1253	267	4	5	9	3	3	2	3	1.5	ns
prot1254	463	3	5	6	21	2	4	9	12	ns
prot1255	542	3	1	12.6	7.2	3	7	7.2	9	ns
prot1256	448	4	4	4.8	1.2	5	2	6	3.6	ns
prot1257	177	3	7	0	3	2	5	4.5	9	ns
prot1258	365	3	3	9	12	4	2	9	18	ns
prot1259	746	0	3	3.6	9	1	4	9	5.4	ns
prot1260	458	4	3	9.6	4.8	3	2	7.2	8.4	ns
prot1261	147	4	3	3	4.5	6	5	1.5	6	ns
prot1262	266	5	3	15	18	5	6	9	21	ns
prot1263	340	3	6	7.2	10.8	2	2	7.2	1.8	ns
prot1264	398	2	5	0	3.6	1	5	6	2.4	ns
prot1265	403	1	3	6	1.5	3	2	9	3	ns
prot1266	302	6	4	6	9	2	5	9	12	ns
prot1267	465	3	6	1.8	5.4	2	4	3.6	9	sig
prot1268	487	2	1	3.6	0	1	2	2.4	0	ns
prot1269	568	2	3	4.5	1.5	1	1	6	4.5	ns
prot1270	370	1	2	9	3	6	6	3	15	ns
prot1271	435	2	2	0	5.4	3	0	9	1.8	ns
prot1272	382	2	2	0	3.6	2	2	2.4	2.4	sig
prot1273	400	1	1	3	1.5	2	0	3	3	ns
prot1274	1317	1	0	0	3	0	0	0	3	ns
prot1275	1827	1	0	1.8	0	1	2	5.4	3.6	ns
prot1276	227	6	6	6	9.6	4	6	7.2	7.2	ns
prot1277	126	2	7	7.5	4.5	3	3	12	9	ns
prot1278	199	3	2	9	12	4	4	6	24	ns
prot1279	186	4	9	3.6	10.8	8	3	5.4	12.6	ns
prot1280	397	2	6	6	4.8	5	6	7.2	6	ns
prot1281	191	3	4	10.5	4.5	7	3	7.5	4.5	ns
prot1282	181	6	5	24	18	6	5	18	27	ns
prot1283	332	6	2	9	5.4	1	3	12.6	5.4	ns
prot1284	207	6	4	3.6	6	2	5	4.8	4.8	ns
prot1285	433	3	5	1.5	9	10	7	7.5	1.5	ns
prot1286	220	6	4	12	15	5	6	12	15	ns
prot1287	174	3	1	7.2	7.2	4	1	19.8	7.2	ns
prot1288	398	6	3	8.4	1.2	4	1	0	2.4	ns
prot1289	250	5	0	3	9	2	4	4.5	7.5	ns
prot1290	254	2	2	0	9	6	7	6	3	ns
prot1291	278	4	0	3.6	0	7	3	9	5.4	ns
prot1292	195	5	1	2.4	1.2	2	3	1.2	6	ns
prot1293	493	4	2	4.5	6	2	2	7.5	4.5	ns
prot1294	395	2	2	15	18	4	1	15	12	ns
prot1295	346	1	0	1.8	1.8	0	3	1.8	10.8	ns
prot1296	386	2	3	3.6	2.4	2	2	2.4	6	ns
prot1297	323	0	6	0	0	2	1	4.5	0	ns
prot1298	221	7	2	15	15	2	1	6	12	ns
prot1299	330	4	6	3.6	3.6	14	10	7.2	18	sig
prot1300	913	2	2	3.6	3.6	2	3	1.2	1.2	ns
prot1301	216	3	1	6	6	5	4	3	6	ns
prot1302	176	1	4	6	0	7	2	12	15	sig
prot1303	396	2	1	1.8	7.2	2	6	10.8	25.2	sig
prot1304	144	7	3	0	1.2	6	6	3.6	7.2	ns
prot1305	340	2	2	4.5	3	6	6	9	13.5	sig
prot1306	177	1	3	6	9	3	6	0	6	ns
prot1307	491	5	2	12.6	7.2	1	6	3.6	5.4	ns
prot1308	289	4	2	3.6	4.8	3	2	6	6	ns
prot1309	925	0	1	4.5	3	1	3	4.5	1.5	ns
prot1310	266	2	1	6	3	1	0	0	6	ns
prot1311	584	5	1	3.6	12.6	1	3	5.4	7.2	ns
prot1312	316	3	2	8.4	4.8	2	4	1.2	2.4	sig
prot1313	365	3	1	4.5	1.5	1	2	1.5	0	ns
prot1314	282	1	2	12	3	6	4	6	9	sig
prot1315	465	7	3	10.8	1.8	3	9	5.4	32.4	sig
prot1316	577	3	1	3.6	4.8	7	2	2.4	2.4	sig
prot1317	274	0	3	4.5	6	0	1	4.5	3	ns
prot1318	517	4	1	0	3	7	2	9	6	ns
prot1319	782	1	3	7.2	5.4	3	0	5.4	1.8	ns
prot1320	567	0	1	2.4	0	2	1	3.6	1.2	ns
prot1321	356	1	3	0	1.5	2	0	3	0	ns
prot1322	229	2	1	3	3	0	1	3	3	ns
prot1323	388	1	0	5.4	3.6	4	5	1.8	9	sig
prot1324	109	7	5	7.2	13.2	7	7	2.4	9.6	ns
prot1325	167	8	2	6	3	1	0	1.5	4.5	ns
prot1326	192	5	5	18	15	2	6	6	15	ns
prot1327	174	1	2	3.6	7.2	2	9	10.8	1.8	ns
prot1328	144	1	4	6	2.4	6	3	4.8	2.4	ns
prot1329	139	6	5	4.5	3	0	2	4.5	1.5	ns
prot1330	160	4	6	15	12	8	3	18	24	ns
prot1331	220	3	8	10.8	1.8	4	7	1.8	3.6	ns
prot1332	248	5	6	1.2	7.2	1	7	2.4	10.8	ns
prot1333	254	3	7	4.5	6	2	4	4.5	6	ns
prot1334	213	4	2	12	3	1	5	6	6	ns
prot1335	81	1	1	7.2	5.4	4	2	5.4	1.8	ns
prot1336	318	1	2	4.8	2.4	5	2	6	4.8	ns
prot1337	247	5	4	7.5	12	5	3	10.5	6	ns
prot1338	381	2	1	6	6	2	2	9	0	ns
prot1339	159	6	4	1.8	7.2	3	5	1.8	7.2	ns
prot1340	205	2	1	2.4	3.6	1	3	4.8	0	ns
prot1341	244	1	5	6	3	3	2	7.5	7.5	ns
prot1342	160	2	1	6	3	1	1	0	3	ns
prot1343	288	2	3	0	10.8	3	3	1.8	1.8	ns
prot1344	383	2	0	2.4	1.2	2	3	3.6	0	ns
prot1345	206	2	3	4.5	3	2	4	10.5	1.5	sig
prot1346	703	3	3	6	0	3	4	12	9	ns
prot1347	238	3	6	1.8	5.4	3	2	0	3.6	ns
prot1348	366	3	0	1.2	0	4	3	0	1.2	ns
prot1349	430	0	1	3	4.5	4	2	10.5	13.5	sig
prot1350	637	2	1	6	3	4	6	6	12	ns
prot1351	141	1	7	12.6	1.8	6	2	10.8	5.4	ns
prot1352	140	3	4	6	4.8	2	2	2.4	4.8	ns
prot1353	431	1	2	4.5	1.5	2	4	3	3	sig
prot1354	969	1	1	9	0	1	4	6	0	ns
prot1355	247	1	0	1.8	1.8	1	4	9	1.8	ns
prot1356	1101	1	3	2.4	4.8	2	5	4.8	2.4	ns
prot1357	178	2	3	0	4.5	1	2	3	3	sig
prot1358	178	1	0	15	6	3	4	3	0	ns
prot1359	297	3	4	3.6	7.2	4	1	7.2	5.4	ns
prot1360	238	2	1	4.8	1.2	3	1	2.4	2.4	ns
prot1361	226	2	3	0	3	2	3	4.5	0	ns
prot1362	486	2	2	0	6	3	3	6	0	ns
prot1363	758	2	2	0	1.8	1	2	0	5.4	ns
prot1364	305	3	4	3.6	1.2	1	1	2.4	1.2	ns
prot1365	526	0	3	4.5	3	3	2	4.5	1.5	ns
prot1366	375	0	2	3	3	5	5	6	3	ns
prot1367	651	3	0	1.8	3.6	4	1	7.2	1.8	ns
prot1368	5934	0	1	2.4	4.8	2	0	1.2	3.6	ns
prot1369	421	1	1	1.5	6	3	2	3	1.5	ns
prot1370	142	3	1	6	3	2	1	3	3	sig
prot1371	1145	1	3	0	1.8	1	2	1.8	0	ns
prot1372	238	1	2	2.4	3.6	2	0	0	2.4	ns
prot1373	391	1	1	0	0	4	0	0	1.5	ns
prot1374	618	0	1	3	6	2	4	6	9	sig
prot1375	93	9	6	14.4	10.8	7	8	9	10.8	ns
prot1376	130	3	3	7.2	10.8	6	6	7.2	4.8	ns
prot1377	83	3	6	12	9	5	4	6	6	ns
prot1378	361	4	5	3	15	2	2	18	6	ns
prot1379	193	4	4	5.4	3.6	7	7	12.6	5.4	ns
prot1380	393	9	10	4.8	8.4	7	4	7.2	6	ns
prot1381	232	7	3	3	9	4	10	9	15	sig
prot1382	201	4	5	24	12	6	5	9	15	ns
prot1383	105	2	4	9	1.8	2	8	5.4	5.4	sig
prot1384	173	4	3	7.2	4.8	5	0	4.8	7.2	ns
prot1385	182	5	4	7.5	4.5	4	2	6	7.5	sig
prot1386	199	4	4	12	15	0	1	6	12	ns
prot1387	191	5	1	7.2	5.4	5	3	5.4	5.4	ns
prot1388	274	4	4	6	3.6	3	3	3.6	4.8	ns
prot1389	135	1	1	1.5	1.5	2	2	3	3	ns
prot1390	169	2	2	9	6	2	3	12	15	ns
prot1391	688	3	4	5.4	5.4	1	4	14.4	1.8	ns
prot1392	152	1	2	2.4	6	8	3	2.4	3.6	sig
prot1393	528	0	3	7.5	6	4	2	1.5	0	ns
prot1394	157	4	5	3	6	5	4	18	3	sig
prot1395	126	1	2	3.6	7.2	3	1	7.2	5.4	ns
prot1396	80	4	3	2.4	4.8	7	3	3.6	6	ns
prot1397	122	1	1	7.5	4.5	1	2	1.5	3	ns
prot1398	232	1	1	6	3	0	1	12	9	ns
prot1399	171	2	2	0	5.4	3	3	3.6	7.2	ns
prot1400	70	0	0	2.4	3.6	4	2	6	2.4	ns
prot1401	130	1	1	3	6	4	4	6	10.5	sig
prot1402	103	3	4	3	3	5	2	6	3	ns
prot1403	547	1	2	9	7.2	1	1	1.8	1.8	ns
prot1404	250	2	3	3.6	1.2	2	1	1.2	0	ns
prot1405	497	2	3	4.5	1.5	0	0	4.5	6	ns
prot1406	312	1	1	3	0	0	0	6	3	ns
prot1407	152	2	2	9	0	3	2	1.8	1.8	ns
prot1408	535	1	4	4.8	4.8	1	6	3.6	6	ns
prot1409	87	1	1	1.5	7.5	2	0	3	1.5	ns
prot1410	232	3	1	3	0	4	3	3	24	ns
prot1411	232	3	2	3.6	3.6	3	4	3.6	1.8	ns
prot1412	843	5	3	6	1.2	2	4	0	2.4	ns
prot1413	555	3	0	1.5	3	3	2	6	6	sig
prot1414	173	1	1	6	15	2	1	6	0	ns
prot1415	194	1	0	1.8	0	1	1	3.6	5.4	ns
prot1416	180	2	1	2.4	1.2	1	1	4.8	1.2	ns
prot1417	199	1	2	4.5	4.5	1	2	4.5	1.5	ns
prot1418	287	3	0	3	12	1	5	9	15	ns
prot1419	999	2	0	3.6	3.6	2	3	7.2	7.2	sig
prot1420	220	2	4	0	1.2	4	2	2.4	3.6	sig
prot1421	648	2	0	1.5	3	0	1	1.5	1.5	ns
prot1422	164	1	4	0	0	2	0	3	9	ns
prot1423	181	0	1	1.8	1.8	2	4	3.6	3.6	sig
prot1424	285	6	4	14.4	8.4	5	4	9.6	8.4	ns
prot1425	172	5	2	4.5	4.5	3	3	6	1.5	ns
prot1426	103	6	6	18	15	4	6	9	15	ns
prot1427	430	1	5	5.4	3.6	2	7	7.2	1.8	ns
prot1428	130	8	4	3.6	13.2	5	5	7.2	7.2	ns
prot1429	123	5	5	13.5	6	8	2	12	30	sig
prot1430	304	2	2	6	9	2	4	9	15	ns
prot1431	164	4	2	7.2	3.6	5	5	3.6	0	ns
prot1432	75	3	1	2.4	6	1	0	3.6	1.2	ns
prot1433	173	3	6	3	1.5	4	4	6	12	ns
prot1434	176	3	4	3	6	1	3	6	18	ns
prot1435	191	3	5	1.8	5.4	2	2	3.6	5.4	ns
prot1436	138	4	1	6	2.4	1	5	1.2	0	ns
prot1437	148	3	2	4.5	3	1	8	3	9	sig
prot1438	101	3	2	9	12	3	4	6	6	ns
prot1439	157	2	2	1.8	7.2	3	2	7.2	1.8	ns
prot1440	488	1	3	7.2	1.2	1	5	2.4	6	ns
prot1441	133	0	2	4.5	3	9	15	27	4.5	sig
prot1442	229	2	4	0	18	7	3	6	0	ns
prot1443	89	1	4	3.6	3.6	4	5	0	3.6	ns
prot1444	317	2	1	2.4	3.6	2	1	3.6	3.6	ns
prot1445	88	3	2	1.5	4.5	9	3	13.5	9	sig
prot1446	180	4	2	9	3	1	2	3	15	sig
prot1447	207	2	0	1.8	3.6	0	1	5.4	3.6	ns
prot1448	235	1	2	1.2	3.6	3	2	6	2.4	ns
prot1449	86	0	4	1.5	1.5	5	1	6	3	sig
prot1450	115	2	2	12	6	1	2	18	9	ns
prot1451	127	3	1	5.4	3.6	5	0	3.6	1.8	ns
prot1452	229	1	2	2.4	2.4	2	1	4.8	6	ns
prot1453	247	3	3	3	1.5	3	1	12	1.5	ns
prot1454	573	1	3	3	0	3	2	3	0	ns
prot1455	176	1	0	1.8	1.8	1	1	7.2	3.6	ns
prot1456	169	1	1	0	1.2	2	0	3.6	2.4	ns
prot1457	81	2	3	0	1.5	4	2	1.5	1.5	ns
prot1458	89	3	1	0	0	2	1	3	3	ns
prot1459	178	2	1	1.8	1.8	2	4	0	0	ns
prot1460	151	2	1	3.6	1.2	0	5	1.2	1.2	ns
prot1461	146	2	4	4.5	4.5	4	2	1.5	3	ns
prot1462	217	2	6	6	3	2	4	6	3	ns
prot1463	159	1	2	7.2	5.4	0	0	0	5.4	ns
prot1464	237	2	1	2.4	4.8	1	1	1.2	4.8	ns
prot1465	587	5	1	1.5	3	0	1	1.5	3	ns
prot1466	128	1	1	6	9	3	2	6	18	ns
prot1467	425	1	0	5.4	5.4	0	1	1.8	0	ns
prot1468	256	4	4	1.2	1.2	0	1	1.2	0	ns
prot1469	136	3	3	3	7.5	5	2	6	0	ns
prot1470	76	2	1	12	6	1	2	9	9	ns
prot1471	175	2	3	7.2	10.8	4	1	3.6	7.2	ns
prot1472	231	2	5	1.2	1.2	3	2	2.4	3.6	ns
prot1473	337	1	0	0	1.5	2	2	3	1.5	ns
prot1474	239	2	3	3	6	1	1	6	3	sig
prot1475	456	1	1	3.6	7.2	2	0	1.8	0	ns
prot1476	126	2	1	3.6	0	1	0	2.4	0	ns
prot1477	488	0	0	3	0	2	2	4.5	3	sig
prot1478	127	0	2	3	0	0	0	9	3	ns
prot1479	191	2	6	9	3.6	4	6	9	9	ns
prot1480	114	5	3	2.4	2.4	1	5	6	6	ns
prot1481	62	3	4	3	4.5	4	3	3	0	ns
prot1482	350	2	0	3	0	5	3	9	6	ns
prot1483	108	2	7	1.8	3.6	5	6	7.2	7.2	ns
prot1484	321	1	3	2.4	3.6	1	1	4.8	4.8	sig
prot1485	308	2	3	3	0	3	2	3	6	ns
prot1486	59	1	3	6	6	3	4	9	12	ns
prot1487	218	2	6	3.6	9	3	4	3.6	3.6	ns
prot1488	106	1	2	2.4	1.2	1	3	6	3.6	ns
prot1489	154	2	3	0	0	3	3	3	3	sig
prot1490	166	1	2	3	9	6	2	6	18	sig
prot1491	515	5	2	0	5.4	5	3	3.6	3.6	ns
prot1492	183	3	2	3.6	2.4	1	4	1.2	1.2	ns
prot1493	162	2	4	7.5	1.5	9	4	3	6	sig
prot1494	140	3	1	3	15	4	6	6	3	sig
prot1495	169	0	2	5.4	0	2	2	0	3.6	ns
prot1496	242	0	1	3.6	3.6	6	3	7.2	3.6	sig
prot1497	292	2	3	3	4.5	6	4	7.5	4.5	ns
prot1498	197	2	2	6	12	1	3	9	3	ns
prot1499	856	1	0	0	3.6	1	2	3.6	5.4	ns
prot1500	127	3	3	3.6	4.8	3	3	1.2	8.4	ns
prot1501	72	1	0	4.5	1.5	2	1	4.5	1.5	ns
prot1502	148	2	1	6	0	2	3	9	3	ns
prot1503	53	3	1	1.8	1.8	0	0	5.4	0	ns
prot1504	98	2	3	1.2	3.6	0	4	2.4	0	ns
prot1505	405	2	1	6	4.5	0	0	3	3	ns
prot1506	104	2	5	6	9	1	0	9	3	ns
prot1507	176	1	4	3.6	0	3	3	5.4	1.8	ns
prot1508	125	1	1	4.8	2.4	6	3	3.6	1.2	ns
prot1509	160	3	4	0	3	0	2	3	1.5	ns
prot1510	316	2	1	3	9	1	2	6	3	sig
prot1511	978	2	2	0	1.8	2	2	3.6	7.2	sig
prot1512	234	1	3	1.2	2.4	1	1	3.6	2.4	ns
prot1513	431	1	2	0	1.5	0	1	0	0	ns
prot1514	2591	3	3	0	12	1	2	12	9	ns
prot1515	712	0	4	10.8	1.8	6	7	7.2	9	ns
prot1516	1852	3	3	1.2	7.2	6	4	3.6	4.8	ns
prot1517	2086	6	1	7.5	9	2	2	3	3	ns
prot1518	1064	2	3	12	12	6	3	3	9	ns
prot1519	609	1	4	18	16.2	10	10	12.6	5.4	ns
prot1520	645	0	2	0	2.4	3	3	4.8	3.6	sig
prot1521	969	1	2	6	6	3	3	3	6	sig
prot1522	857	1	7	0	3	2	2	3	6	ns
prot1523	488	1	3	1.8	0	3	1	0	5.4	ns
prot1524	2821	2	1	1.2	1.2	5	3	2.4	6	ns
prot1525	512	3	2	4.5	7.5	1	4	7.5	3	ns
prot1526	876	4	5	12	6	2	0	0	6	ns
prot1527	543	4	3	5.4	7.2	2	2	3.6	7.2	ns
prot1528	809	5	2	4.8	6	4	2	3.6	8.4	ns
prot1529	1674	2	2	1.5	1.5	4	2	4.5	1.5	ns
prot1530	1191	2	1	6	0	1	0	6	9	ns
prot1531	208	3	4	3.6	5.4	5	3	9	10.8	ns
prot1532	437	3	1	1.2	2.4	4	2	0	0	ns
prot1533	510	1	2	7.5	1.5	3	2	4.5	3	ns
prot1534	695	2	4	3	3	2	4	6	12	sig
prot1535	227	2	0	0	1.8	3	2	3.6	3.6	ns
prot1536	700	2	5	1.2	1.2	6	2	12	4.8	sig
prot1537	218	1	2	6	3	5	0	0	6	ns
prot1538	423	2	3	6	15	2	4	15	6	sig
prot1539	873	1	2	1.8	1.8	3	1	7.2	0	ns
prot1540	1426	2	3	1.2	0	4	2	2.4	2.4	ns
prot1541	520	3	4	0	1.5	0	1	0	1.5	ns
prot1542	290	7	22	33	24	7	12	45	24	ns
prot1543	296	3	3	3.6	5.4	7	5	1.8	9	ns
prot1544	309	1	4	6	4.8	4	7	2.4	7.2	ns
prot1545	502	3	5	6	7.5	1	2	3	1.5	ns
prot1546	204	2	0	3	6	2	4	6	6	sig
prot1547	437	5	5	3.6	9	3	2	3.6	1.8	ns
prot1548	314	1	5	4.8	2.4	1	3	3.6	3.6	ns
prot1549	402	1	4	4.5	4.5	1	2	4.5	1.5	ns
prot1550	188	4	1	6	9	3	4	9	6	sig
prot1551	434	4	1	1.8	0	2	2	1.8	7.2	ns
prot1552	325	1	3	3.6	4.8	1	0	0	0	ns
prot1553	607	0	1	1.5	3	2	0	1.5	0	ns
prot1554	739	3	3	6	3	1	2	15	9	ns
prot1555	235	0	0	1.8	1.8	2	2	3.6	7.2	sig
prot1556	982	2	3	2.4	1.2	3	1	0	0	ns
prot1557	392	1	0	3	4.5	1	5	3	3	ns
prot1558	543	0	2	3	6	0	2	0	3	ns
prot1559	462	0	0	1.8	0	2	1	1.8	1.8	ns
prot1560	348	1	2	2.4	1.2	3	4	0	6	ns
prot1561	463	0	1	3	1.5	2	1	0	0	ns
prot1562	173	5	3	9	6	9	8	6	9	sig
prot1563	274	5	0	1.8	18	2	2	5.4	5.4	ns
prot1564	251	6	4	8.4	3.6	5	2	3.6	8.4	ns
prot1565	231	2	1	6	4.5	2	2	6	6	ns
prot1566	394	5	6	6	0	8	4	9	12	ns
prot1567	240	1	2	5.4	7.2	3	4	7.2	5.4	ns
prot1568	441	1	5	1.2	4.8	2	2	4.8	1.2	sig
prot1569	200	2	2	1.5	4.5	6	6	9	3	sig
prot1570	371	1	1	3	9	6	3	6	24	sig
prot1571	313	4	1	5.4	3.6	0	5	1.8	7.2	ns
prot1572	730	2	3	3.6	3.6	4	3	6	1.2	ns
prot1573	329	2	1	0	3	2	3	6	6	ns
prot1574	627	1	2	3	9	0	2	3	12	ns
prot1575	250	2	2	5.4	3.6	0	1	0	1.8	ns
prot1576	144	4	3	3.6	3.6	2	2	0	1.2	ns
prot1577	472	1	1	6	3	2	1	0	4.5	ns
prot1578	421	0	1	9	12	1	2	3	0	ns
prot1579	250	1	5	3.6	1.8	5	1	1.8	5.4	ns
prot1580	266	3	3	0	2.4	5	1	3.6	2.4	ns
prot1581	861	1	4	0	1.5	4	3	1.5	6	ns
prot1582	1312	4	3	3	3	1	1	12	3	sig
prot1583	493	1	1	5.4	5.4	2	2	1.8	3.6	ns
prot1584	1082	1	3	2.4	4.8	1	3	1.2	0	ns
prot1585	648	0	5	3	1.5	1	2	0	7.5	ns
prot1586	276	3	2	0	9	0	0	3	3	ns
prot1587	518	1	1	0	1.8	4	4	3.6	3.6	sig
prot1588	640	1	1	2.4	3.6	1	1	3.6	3.6	ns
prot1589	722	6	5	3	9	8	3	6	10.5	ns
prot1590	147	5	2	6	12	1	2	3	15	ns
prot1591	193	4	2	10.8	3.6	9	2	7.2	9	ns
prot1592	194	2	6	4.8	7.2	3	3	7.2	2.4	sig
prot1593	365	1	4	1.5	1.5	2	5	1.5	4.5	ns
prot1594	290	1	2	3	3	1	2	0	6	ns
prot1595	636	2	2	3.6	5.4	1	2	3.6	7.2	ns
prot1596	1160	2	3	6	4.8	1	2	4.8	1.2	ns
prot1597	641	2	3	4.5	3	0	7	3	4.5	ns
prot1598	175	2	4	3	6	2	3	6	3	ns
prot1599	318	0	1	1.8	0	0	2	5.4	0	ns
prot1600	424	2	4	3.6	2.4	6	1	1.2	2.4	ns
prot1601	348	1	2	1.5	0	3	2	4.5	7.5	ns
prot1602	227	0	1	3	3	2	6	0	3	ns
prot1603	427	4	1	1.8	7.2	2	1	3.6	3.6	ns
prot1604	268	4	5	1.2	2.4	4	2	4.8	0	ns
prot1605	357	3	2	3	0	0	0	4.5	3	ns
prot1606	174	1	3	3	9	0	0	0	3	ns
prot1607	233	0	4	0	1.8	2	1	3.6	5.4	ns
prot1608	217	4	2	0	0	0	0	0	1.2	ns
prot1609	980	3	2	4.5	1.5	1	2	4.5	0	ns
prot1610	263	2	1	0	9	5	2	3	0	ns
prot1611	169	1	1	3.6	3.6	1	2	3.6	1.8	ns
prot1612	178	1	2	2.4	1.2	1	0	1.2	1.2	ns
prot1613	355	2	0	0	0	0	1	0	1.5	ns
prot1614	604	0	0	3	3	0	0	3	15	ns
prot1615	149	1	1	1.8	5.4	2	1	1.8	1.8	ns
prot1616	594	3	1	2.4	1.2	2	4	2.4	2.4	sig
prot1617	257	0	3	0	3	1	3	4.5	3	ns
prot1618	421	2	1	6	3	2	2	0	6	ns
prot1619	712	3	1	0	0	1	1	3.6	0	ns
prot1620	423	0	0	0	2.4	3	2	0	1.2	ns
prot1621	488	1	1	4.5	0	6	2	6	3	sig
prot1622	1872	2	1	3	0	3	2	6	6	sig
prot1623	153	6	0	14.4	10.8	3	5	1.8	9	ns
prot1624	275	6	3	6	7.2	3	8	1.2	3.6	ns
prot1625	463	1	3	7.5	4.5	7	5	7.5	6	ns
prot1626	103	2	3	12	3	2	2	3	3	ns
prot1627	287	1	2	7.2	3.6	5	2	7.2	7.2	ns
prot1628	282	2	2	4.8	3.6	6	4	3.6	4.8	ns
prot1629	200	0	2	3	3	3	1	4.5	3	ns
prot1630	149	2	2	6	15	2	7	6	6	sig
prot1631	149	3	2	1.8	1.8	2	3	3.6	7.2	ns
prot1632	132	1	0	2.4	0	16	4	4.8	7.2	sig
prot1633	118	1	2	3	3	4	2	3	6	ns
prot1634	191	1	2	6	18	4	4	9	15	ns
prot1635	189	5	0	1.8	5.4	4	2	3.6	3.6	ns
prot1636	273	3	6	1.2	1.2	3	2	1.2	0	ns
prot1637	327	1	0	4.5	4.5	2	1	1.5	6	ns
prot1638	148	2	2	0	12	2	5	21	12	sig
prot1639	206	3	2	3.6	1.8	2	2	1.8	3.6	ns
prot1640	108	0	3	0	1.2	2	1	4.8	0	ns
prot1641	267	2	1	6	0	1	2	3	4.5	ns
prot1642	204	4	0	9	3	4	1	3	9	ns
prot1643	223	1	5	3.6	1.8	2	2	5.4	1.8	ns
prot1644	298	3	4	0	4.8	3	4	2.4	2.4	sig
prot1645	194	2	1	6	3	2	2	1.5	1.5	ns
prot1646	77	1	0	12	6	2	4	24	3	ns
prot1647	166	1	2	0	1.8	2	1	1.8	1.8	ns
prot1648	418	2	0	4.8	4.8	4	2	2.4	3.6	ns
prot1649	418	0	0	1.5	6	0	0	1.5	1.5	ns
prot1650	127	0	1	3	3	2	2	3	9	ns
prot1651	279	1	0	1.8	1.8	2	1	9	1.8	sig
prot1652	181	0	1	2.4	1.2	1	6	1.2	1.2	ns
prot1653	129	3	3	4.5	1.5	3	1	1.5	1.5	ns
prot1654	161	1	2	0	6	0	3	0	3	ns
prot1655	126	0	4	3.6	3.6	2	5	3.6	1.8	ns
prot1656	326	1	1	3.6	4.8	2	2	3.6	4.8	ns
prot1657	207	2	0	4.5	3	2	2	0	4.5	ns
prot1658	191	1	1	3	6	2	4	3	6	ns
prot1659	238	1	2	3.6	3.6	3	0	1.8	3.6	ns
prot1660	210	1	4	1.2	1.2	3	1	3.6	3.6	ns
prot1661	331	1	2	4.5	1.5	0	1	3	1.5	ns
prot1662	574	2	2	6	3	2	6	9	0	ns
prot1663	455	1	1	1.8	1.8	8	6	18	3.6	sig
prot1664	553	1	0	0	1.2	1	1	2.4	1.2	ns
prot1665	522	5	3	1.5	0	2	2	6	3	sig
prot1666	325	1	3	12	3	4	1	0	3	ns
prot1667	208	2	2	1.8	1.8	1	3	1.8	3.6	ns
prot1668	232	2	1	0	0	1	1	0	0	ns
prot1669	219	2	0	3	1.5	2	8	12	6	sig
prot1670	409	2	1	3	3	0	2	0	3	ns
prot1671	233	0	0	0	5.4	2	3	1.8	1.8	ns
prot1672	772	3	4	0	0	1	3	2.4	1.2	ns
prot1673	360	1	2	0	1.5	2	1	0	0	ns
prot1674	439	2	4	3	6	3	1	12	9	ns
prot1675	442	1	2	5.4	0	2	4	1.8	7.2	sig
prot1676	138	0	2	1.2	0	1	1	1.2	1.2	ns
prot1677	106	1	3	0	4.5	2	1	1.5	1.5	ns
prot1678	370	2	3	6	6	0	1	0	3	ns
prot1679	629	3	0	1.8	0	3	6	16.2	10.8	sig
prot1680	187	0	1	0	0	1	1	1.2	2.4	ns
prot1681	596	1	1	1.5	0	1	0	1.5	4.5	ns
prot1682	255	0	2	0	0	1	1	3	0	ns
prot1683	92	7	3	9	9	7	3	3.6	9	ns
prot1684	171	3	6	6	3.6	4	3	4.8	2.4	ns
prot1685	165	3	4	6	4.5	4	4	3	16.5	sig
prot1686	148	3	3	6	9	5	6	18	6	ns
prot1687	229	2	5	7.2	3.6	1	3	1.8	1.8	ns
prot1688	123	2	3	4.8	6	9	9	10.8	21.6	sig
prot1689	77	1	5	4.5	6	11	4	3	3	sig
prot1690	465	2	1	3	18	12	6	18	18	sig
prot1691	279	1	2	3.6	1.8	0	0	5.4	5.4	ns
prot1692	278	3	0	0	1.2	2	2	2.4	1.2	ns
prot1693	119	0	1	3	7.5	0	1	1.5	6	ns
prot1694	148	0	3	3	6	3	4	6	3	ns
prot1695	72	3	4	1.8	5.4	0	4	3.6	1.8	ns
prot1696	353	5	1	2.4	2.4	2	2	2.4	4.8	ns
prot1697	196	2	2	0	1.5	1	2	0	1.5	ns
prot1698	174	0	4	6	6	2	2	3	6	sig
prot1699	126	1	1	1.8	1.8	1	0	3.6	5.4	ns
prot1700	235	1	2	1.2	0	2	2	2.4	3.6	ns
prot1701	235	1	3	1.5	3	4	2	3	9	sig
prot1702	110	1	2	9	9	4	1	3	6	ns
prot1703	188	3	1	1.8	3.6	6	3	5.4	5.4	sig
prot1704	225	1	1	2.4	1.2	0	3	2.4	3.6	ns
prot1705	138	0	1	1.5	1.5	0	3	3	4.5	ns
prot1706	174	3	2	9	6	3	5	9	6	ns
prot1707	672	2	0	1.8	5.4	1	2	1.8	5.4	ns
prot1708	84	3	0	1.2	0	4	2	3.6	2.4	sig
prot1709	107	2	0	3	3	0	2	1.5	0	ns
prot1710	146	1	3	3	6	2	1	6	6	ns
prot1711	183	1	3	3.6	0	1	2	5.4	1.8	ns
prot1712	555	1	0	0	0	0	2	1.2	2.4	ns
prot1713	467	1	2	3	3	0	2	3	0	ns
prot1714	265	1	0	6	0	2	1	0	3	ns
prot1715	598	2	2	1.8	3.6	2	2	3.6	3.6	sig
prot1716	317	3	1	2.4	0	1	1	2.4	1.2	sig
prot1717	196	1	2	7.5	1.5	0	0	1.5	3	ns
prot1718	267	2	1	9	6	3	2	9	6	sig
prot1719	612	1	3	5.4	3.6	2	0	3.6	1.8	ns
prot1720	62	0	2	1.2	0	1	1	0	1.2	ns
prot1721	77	2	1	3	0	3	0	0	0	ns
prot1722	68	1	0	6	3	1	2	0	6	ns
prot1723	632	1	1	3.6	1.8	2	2	0	0	ns
prot1724	230	0	3	0	1.2	2	3	1.2	0	ns
prot1725	133	4	0	4.5	3	2	4	3	6	sig
prot1726	334	1	1	3	6	1	1	0	9	ns
prot1727	311	4	0	0	3.6	0	1	0	1.8	ns
prot1728	563	0	2	1.2	0	2	0	0	0	ns
prot1729	327	1	1	1.5	1.5	1	0	1.5	1.5	ns
prot1730	144	1	2	0	0	2	1	12	6	ns
prot1731	668	1	1	0	0	2	0	1.8	3.6	ns
prot1732	85	3	0	1.2	1.2	4	1	1.2	1.2	sig
prot1733	102	1	0	0	3	3	4	9	4.5	sig
prot1734	508	2	1	9	3	2	1	6	6	ns
prot1735	226	1	4	5.4	1.8	2	0	0	1.8	ns
prot1736	676	3	1	0	0	4	2	2.4	2.4	sig
prot1737	539	0	1	1.5	0	3	1	3	4.5	ns
prot1738	295	0	2	3	3	0	1	0	3	ns
prot1739	224	0	2	0	0	3	3	5.4	5.4	sig
prot1740	2292	2	1	2.4	1.2	1	1	1.2	1.2	sig
prot1741	170	4	4	1.5	3	8	8	3	12	sig
prot1742	134	0	1	9	3	1	3	9	9	ns
prot1743	255	0	2	1.8	5.4	4	5	3.6	7.2	sig
prot1744	304	3	5	3.6	8.4	6	6	3.6	18	sig
prot1745	237	3	1	10.5	4.5	1	2	0	7.5	ns
prot1746	105	2	1	0	0	5	1	9	6	ns
prot1747	69	1	3	0	1.8	2	4	9	3.6	sig
prot1748	247	1	3	3.6	2.4	3	1	2.4	3.6	ns
prot1749	99	2	5	6	3	1	1	6	4.5	ns
prot1750	116	1	3	21	6	0	4	6	9	ns
prot1751	152	1	1	1.8	3.6	1	1	0	5.4	ns
prot1752	225	0	1	1.2	3.6	2	1	1.2	2.4	ns
prot1753	147	3	1	3	3	2	0	6	7.5	ns
prot1754	125	2	3	0	0	4	1	3	0	ns
prot1755	90	3	1	3.6	0	1	3	5.4	3.6	ns
prot1756	237	3	2	3.6	2.4	1	0	3.6	1.2	ns
prot1757	66	3	0	3	3	5	4	6	6	sig
prot1758	264	1	3	3	6	1	0	3	9	ns
prot1759	137	3	5	3.6	1.8	1	1	3.6	3.6	ns
prot1760	511	1	3	1.2	1.2	3	2	3.6	6	ns
prot1761	141	0	1	4.5	7.5	0	0	3	1.5	ns
prot1762	280	2	2	12	0	1	2	6	3	ns
prot1763	302	2	1	3.6	5.4	2	1	1.8	1.8	ns
prot1764	74	0	0	1.2	2.4	1	0	0	0	ns
prot1765	171	2	1	3	0	2	2	1.5	3	sig
prot1766	95	3	2	3	3	2	2	3	6	ns
prot1767	367	0	0	3.6	1.8	1	0	5.4	3.6	ns
prot1768	144	0	0	1.2	1.2	1	1	0	3.6	ns
prot1769	664	0	2	0	1.5	1	0	0	1.5	ns
prot1770	179	3	0	0	9	0	1	0	6	ns
prot1771	114	1	2	1.8	0	4	2	3.6	3.6	sig
prot1772	161	1	0	0	0	2	0	1.2	0	ns
prot1773	205	3	2	3	3	0	2	1.5	4.5	ns
prot1774	305	0	4	6	0	6	6	6	12	sig
prot1775	416	3	0	0	1.8	4	2	0	0	ns
prot1776	397	1	3	0	0	1	3	0	1.2	ns
prot1777	224	3	3	3	0	2	2	3	6	sig
prot1778	314	0	1	3	3	0	1	3	0	ns
prot1779	174	0	1	0	0	1	0	0	1.8	ns
prot1780	416	3	3	2.4	4.8	1	2	0	0	ns
prot1781	131	2	1	3	0	1	1	0	0	ns
prot1782	107	3	1	9	9	1	2	9	6	ns
prot1783	163	1	1	3.6	0	2	4	1.8	1.8	sig
prot1784	564	1	1	1.2	0	2	2	0	0	ns
prot1785	208	2	0	1.5	1.5	1	3	0	0	ns
prot1786	135	1	0	3	3	0	3	0	3	ns
prot1787	3394	3	0	1.8	9	7	4	3.6	9	ns
prot1788	1957	2	2	3.6	3.6	5	2	2.4	2.4	sig
prot1789	1088	3	2	3	1.5	1	4	4.5	0	ns
prot1790	424	3	0	9	9	2	0	6	6	ns
prot1791	1035	3	0	1.8	5.4	2	2	5.4	1.8	ns
prot1792	926	1	2	1.2	0	0	1	2.4	0	ns
prot1793	1669	1	2	0	3	3	0	0	4.5	ns
prot1794	201	4	5	6	12	5	1	21	3	ns
prot1795	539	0	2	5.4	5.4	3	2	1.8	3.6	ns
prot1796	638	2	2	2.4	0	0	0	0	2.4	ns
prot1797	225	2	6	7.5	7.5	6	9	6	3	ns
prot1798	319	4	2	6	3	5	11	27	6	sig
prot1799	520	2	6	3.6	1.8	3	2	5.4	5.4	ns
prot1800	785	3	0	1.2	4.8	5	5	4.8	3.6	ns
prot1801	629	1	3	0	6	4	1	1.5	3	ns
prot1802	341	0	5	3	3	1	3	6	9	ns
prot1803	412	0	4	1.8	0	2	2	7.2	3.6	sig
prot1804	308	0	1	0	2.4	2	0	1.2	3.6	ns
prot1805	743	3	1	0	0	1	0	1.5	0	ns
prot1806	470	0	3	6	3	3	9	9	18	sig
prot1807	1140	0	1	1.8	0	2	2	0	1.8	ns
prot1808	1466	2	0	1.2	2.4	1	2	3.6	1.2	ns
prot1809	254	4	1	4.5	1.5	5	3	6	1.5	ns
prot1810	257	2	2	6	6	1	4	15	6	sig
prot1811	375	1	1	1.8	3.6	1	0	1.8	3.6	ns
prot1812	1882	2	3	0	0	7	4	2.4	6	sig
prot1813	1300	0	1	0	1.5	1	1	0	4.5	ns
prot1814	444	2	3	9	9	2	1	3	12	ns
prot1815	832	0	0	0	3.6	1	0	9	3.6	ns
prot1816	582	3	0	2.4	1.2	2	1	0	2.4	ns
prot1817	280	0	2	0	0	0	0	1.5	0	ns
prot1818	1244	3	2	9	3	3	0	3	0	ns
prot1819	276	1	3	0	1.8	1	2	10.8	3.6	ns
prot1820	623	1	1	2.4	0	4	2	3.6	0	ns
prot1821	450	2	3	1.5	0	2	1	1.5	0	ns
prot1822	247	0	1	9	3	9	6	9	9	sig
prot1823	387	1	0	0	0	0	1	1.8	3.6	ns
prot1824	662	0	0	1.2	0	2	1	0	2.4	ns
prot1825	743	1	1	1.5	3	2	2	3	3	sig
prot1826	874	1	1	0	9	0	3	6	3	ns
prot1827	1301	0	1	5.4	0	2	1	1.8	3.6	ns
prot1828	274	2	2	4.8	1.2	1	1	3.6	7.2	ns
prot1829	551	1	0	4.5	4.5	2	3	3	0	ns
prot1830	447	1	4	9	6	3	2	3	3	ns
prot1831	154	4	4	0	1.8	1	1	3.6	3.6	ns
prot1832	210	0	2	1.2	2.4	3	2	3.6	2.4	ns
prot1833	290	0	1	0	4.5	5	2	6	1.5	ns
prot1834	220	3	4	6	6	2	2	9	9	ns
prot1835	184	2	2	3.6	5.4	2	2	7.2	7.2	ns
prot1836	168	2	2	1.2	0	2	4	2.4	3.6	ns
prot1837	102	1	2	1.5	1.5	1	2	1.5	6	sig
prot1838	327	0	4	0	0	0	1	3	9	ns
prot1839	962	0	5	3.6	0	3	2	3.6	5.4	ns
prot1840	556	2	1	3.6	6	1	1	4.8	2.4	ns
prot1841	374	0	3	1.5	4.5	1	2	1.5	1.5	ns
prot1842	728	1	1	6	6	0	0	6	3	ns
prot1843	243	2	0	0	9	0	3	5.4	7.2	ns
prot1844	127	1	0	2.4	3.6	0	0	6	1.2	ns
prot1845	519	0	1	0	1.5	0	0	1.5	3	ns
prot1846	492	2	1	6	0	3	1	9	0	ns
prot1847	233	2	2	3.6	0	1	3	9	5.4	ns
prot1848	287	1	2	0	1.2	1	2	1.2	2.4	ns
prot1849	337	0	4	3	1.5	1	1	4.5	3	ns
prot1850	404	3	2	0	6	3	0	3	3	ns
prot1851	3175	0	1	0	0	2	2	9	3.6	sig
prot1852	243	1	0	2.4	0	0	2	0	0	ns
prot1853	275	1	1	0	1.5	1	2	0	1.5	ns
prot1854	648	1	1	12	6	1	3	3	9	ns
prot1855	172	2	4	1.8	3.6	5	1	9	3.6	sig
prot1856	283	4	1	2.4	0	2	2	4.8	8.4	ns
prot1857	159	1	1	7.5	3	2	1	0	3	ns
prot1858	372	3	2	15	0	2	6	9	12	sig
prot1859	174	0	3	7.2	3.6	0	3	1.8	5.4	ns
prot1860	182	4	2	2.4	1.2	1	2	1.2	4.8	ns
prot1861	251	2	2	1.5	3	2	1	1.5	0	ns
prot1862	1009	2	1	12	9	2	4	12	9	ns
prot1863	233	1	0	5.4	1.8	2	1	3.6	0	ns
prot1864	158	0	3	3.6	1.2	2	1	1.2	2.4	ns
prot1865	200	4	2	1.5	1.5	1	1	4.5	6	ns
prot1866	292	3	3	6	6	2	2	6	6	sig
prot1867	399	0	0	1.8	0	4	4	9	3.6	sig
prot1868	229	1	1	1.2	0	2	1	0	2.4	ns
prot1869	228	2	4	1.5	3	1	5	4.5	1.5	ns
prot1870	445	2	0	3	9	5	2	3	6	sig
prot1871	334	1	2	0	1.8	1	1	3.6	3.6	ns
prot1872	848	2	1	1.2	1.2	4	2	0	6	ns
prot1873	151	0	3	4.5	1.5	2	5	3	3	ns
prot1874	1410	2	1	9	0	1	0	3	6	ns
prot1875	164	0	1	1.8	3.6	6	3	10.8	5.4	sig
prot1876	114	4	0	4.8	4.8	0	2	0	1.2	ns
prot1877	262	2	0	1.5	6	2	3	0	0	ns
prot1878	174	4	2	6	6	1	3	3	0	ns
prot1879	987	1	1	0	3.6	2	3	0	0	ns
prot1880	170	0	1	1.2	2.4	2	2	1.2	2.4	ns
prot1881	399	1	4	1.5	1.5	3	4	1.5	1.5	ns
prot1882	504	2	0	3	3	1	2	6	6	ns
prot1883	359	3	1	0	3.6	0	3	5.4	5.4	ns
prot1884	85	2	2	0	0	3	1	0	1.2	ns
prot1885	186	1	2	1.5	1.5	1	0	0	4.5	ns
prot1886	231	1	3	3	3	1	1	6	3	ns
prot1887	161	4	2	0	3.6	1	0	3.6	3.6	ns
prot1888	296	1	0	3.6	2.4	2	0	0	0	ns
prot1889	362	2	2	0	7.5	0	1	4.5	3	ns
prot1890	492	0	1	0	6	1	2	0	0	ns
prot1891	240	1	2	1.8	1.8	0	4	1.8	1.8	ns
prot1892	587	3	3	3.6	2.4	3	6	18	3.6	sig
prot1893	523	2	0	3	1.5	0	0	0	1.5	ns
prot1894	979	0	1	3	3	2	2	6	6	sig
prot1895	2381	2	0	1.8	1.8	1	1	1.8	1.8	sig
prot1896	246	2	1	0	0	1	1	0	1.2	ns
prot1897	309	0	1	1.5	3	2	0	0	0	ns
prot1898	214	0	3	9	6	0	3	3	6	ns
prot1899	659	2	2	9	3.6	2	2	3.6	7.2	sig
prot1900	185	0	2	0	0	1	1	1.2	0	ns
prot1901	201	2	0	1.5	1.5	1	1	0	0	ns
prot1902	464	0	1	3	0	0	2	0	3	ns
prot1903	298	0	0	0	0	4	1	5.4	3.6	ns
prot1904	502	2	0	0	0	1	4	1.2	1.2	sig
prot1905	295	0	1	0	3	1	1	0	1.5	ns
prot1906	1921	1	0	0	0	2	4	18	6	sig
prot1907	900	1	0	3.6	0	1	1	1.8	1.8	ns
prot1908	1567	1	0	0	1.2	2	1	1.2	0	ns
prot1909	659	0	2	1.5	0	0	1	0	3	ns
prot1910	909	0	0	3	6	9	3	27	18	sig
prot1911	193	1	0	0	1.8	0	0	0	1.8	ns
prot1912	431	2	1	0	1.2	4	2	2.4	4.8	sig
prot1913	118	0	1	1.5	4.5	2	2	3	3	sig
prot1914	229	2	3	9	12	5	1	12	6	ns
prot1915	232	3	1	5.4	0	3	6	3.6	3.6	sig
prot1916	267	4	1	2.4	0	4	0	2.4	1.2	ns
prot1917	266	1	2	3	1.5	2	3	3	4.5	ns
prot1918	183	3	2	3	0	2	0	6	6	ns
prot1919	909	3	3	3.6	0	1	4	1.8	1.8	ns
prot1920	219	0	0	2.4	0	1	4	2.4	4.8	ns
prot1921	141	2	1	1.5	3	4	0	0	1.5	ns
prot1922	154	1	3	3	6	3	1	6	9	ns
prot1923	243	1	2	0	3.6	4	0	1.8	3.6	ns
prot1924	135	0	1	1.2	4.8	3	2	0	3.6	ns
prot1925	315	2	1	0	1.5	0	0	0	6	ns
prot1926	517	1	3	9	6	1	0	3	3	ns
prot1927	127	0	2	7.2	5.4	1	2	0	7.2	ns
prot1928	439	1	0	1.2	3.6	2	2	1.2	1.2	ns
prot1929	398	0	0	1.5	1.5	4	2	6	3	sig
prot1930	462	1	0	3	12	0	2	3	0	ns
prot1931	202	0	3	5.4	3.6	2	1	5.4	1.8	ns
prot1932	114	2	0	0	2.4	2	1	2.4	2.4	ns
prot1933	137	2	2	3	0	4	3	3	0	ns
prot1934	124	1	1	3	9	3	0	3	12	ns
prot1935	641	0	2	1.8	0	1	1	1.8	0	ns
prot1936	415	3	3	0	0	5	4	2.4	2.4	sig
prot1937	448	1	1	1.5	3	1	6	3	1.5	ns
prot1938	572	1	1	0	0	1	3	0	3	ns
prot1939	819	3	1	1.8	1.8	2	1	5.4	10.8	ns
prot1940	365	1	0	1.2	2.4	2	2	6	2.4	sig
prot1941	600	0	1	1.5	0	6	2	3	3	sig
prot1942	692	2	1	6	0	2	0	9	6	ns
prot1943	244	0	1	1.8	3.6	2	2	1.8	1.8	ns
prot1944	203	2	1	0	0	2	2	2.4	1.2	ns
prot1945	383	0	1	3	0	4	4	10.5	7.5	sig
prot1946	208	1	2	0	3	2	1	12	0	ns
prot1947	292	1	1	3.6	3.6	2	0	0	1.8	ns
prot1948	288	1	1	1.2	1.2	2	1	3.6	2.4	ns
prot1949	111	0	0	3	1.5	0	4	3	4.5	ns
prot1950	309	1	0	3	3	1	0	3	3	ns
prot1951	555	0	0	1.8	1.8	1	0	3.6	1.8	ns
prot1952	719	0	0	3.6	1.2	4	1	2.4	0	ns
prot1953	548	1	0	1.5	1.5	1	0	1.5	3	ns
prot1954	209	1	1	6	0	2	1	3	3	ns
prot1955	561	1	0	5.4	3.6	1	1	5.4	0	ns
prot1956	575	1	1	1.2	0	1	1	0	1.2	ns
prot1957	193	2	2	1.5	3	2	2	0	0	ns
prot1958	476	1	1	0	3	1	1	3	0	ns
prot1959	426	0	0	3.6	3.6	1	1	1.8	3.6	ns
prot1960	210	1	3	2.4	0	2	2	1.2	4.8	ns
prot1961	167	2	0	0	1.5	2	3	1.5	0	ns
prot1962	255	3	1	6	0	0	1	6	0	ns
prot1963	259	0	0	1.8	0	0	0	5.4	0	ns
prot1964	828	2	1	3.6	3.6	0	1	1.2	1.2	ns
prot1965	491	1	0	4.5	1.5	0	0	3	0	ns
prot1966	116	2	0	0	0	1	2	6	9	ns
prot1967	392	1	0	0	1.8	0	1	1.8	7.2	ns
prot1968	278	2	0	1.2	0	2	1	0	2.4	ns
prot1969	275	4	0	3	1.5	1	3	0	3	ns
prot1970	542	0	0	3	0	2	2	6	6	sig
prot1971	303	2	0	3.6	1.8	0	2	1.8	0	ns
prot1972	206	0	0	0	1.2	1	0	0	2.4	ns
prot1973	575	1	1	3	0	0	2	0	0	ns
prot1974	882	2	0	0	0	0	1	0	3	ns
prot1975	503	0	0	1.8	0	1	0	3.6	1.8	ns
prot1976	350	0	0	1.2	1.2	1	0	1.2	4.8	ns
prot1977	277	1	0	0	0	1	0	1.5	0	ns
prot1978	251	0	0	3	12	2	2	6	6	sig
prot1979	223	0	1	3.6	3.6	1	1	1.8	1.8	sig
prot1980	109	5	5	6	6	0	1	1.2	6	ns
prot1981	1093	2	0	0	1.5	3	3	13.5	9	sig
prot1982	123	2	0	3	12	2	1	9	6	ns
prot1983	160	4	3	1.8	3.6	1	0	3.6	1.8	ns
prot1984	160	3	2	1.2	2.4	1	2	2.4	0	ns
prot1985	433	3	1	1.5	1.5	0	0	3	3	ns
prot1986	214	4	4	0	12	3	6	27	27	sig
prot1987	114	2	1	3.6	5.4	2	2	3.6	5.4	ns
prot1988	178	1	1	1.2	1.2	3	2	2.4	3.6	ns
prot1989	248	4	0	0	4.5	1	2	1.5	3	ns
prot1990	49	1	2	3	9	3	0	9	6	ns
prot1991	86	1	0	0	7.2	3	3	5.4	0	ns
prot1992	335	1	1	1.2	1.2	0	2	0	2.4	ns
prot1993	171	2	0	0	4.5	2	0	4.5	3	ns
prot1994	214	0	2	0	3	1	0	0	0	ns
prot1995	108	1	0	1.8	1.8	0	0	1.8	1.8	ns
prot1996	115	0	1	3.6	0	2	2	1.2	4.8	ns
prot1997	96	0	4	1.5	0	6	2	6	12	sig
prot1998	82	0	0	3	0	0	3	6	9	ns
prot1999	365	1	1	3.6	1.8	1	1	0	3.6	ns
[truncated: 1,549 more rows]
