# Supplementary material for: Protein complex-based analysis is resistant to the obfuscating consequences of batch effects --- a case study in clinical proteomics
Source: BMC Genomics. 2017 Mar 14;18(Suppl 2):142. doi: 10.1186/s12864-017-3490-3 (PMC5374662; doi:10.1186/s12864-017-3490-3)
Supplement: Supplementary file 2 — Simulated data D2.2H. (ZIP 3730 kb) [file 12864_2017_3490_MOESM2_ESM.zip › D2.2.352.txt]

protLen	X0	X0.1	X0.2	X0.3	X1	X1.1	X1.2	X1.3	sig
prot1	1338	895	878	1273.5	1320	2742	2655	4032	4266	sig
prot2	2199	24	36	61.2	55.8	33	31	61.2	46.8	ns
prot3	1538	32	37	86	64	43	41	80	84	sig
prot4	2319	36	30	84	69	36	28	66	102	sig
prot5	1392	43	54	63	64.5	104	90	129	123	sig
prot6	1985	26	31	63	66.6	34	28	52.2	36	ns
prot7	1262	50	40	76	114	90	84	144	144	sig
prot8	3862	13	12	60	66	11	13	60	78	ns
prot9	1295	47	48	64.5	57	69	72	90	120	sig
prot10	4287	7	19	23.4	16.2	22	16	52.2	57.6	sig
prot11	1277	38	36	90	70	35	44	86	82	ns
prot12	3587	7	6	24	21	10	15	36	18	ns
prot13	774	63	76	117	102	71	78	84	130.5	ns
prot14	1960	3	3	14.4	7.2	2	4	9	10.8	ns
prot15	858	64	82	112	106	52	72	134	140	ns
prot16	693	69	72	252	207	175	139	357	471	sig
prot17	748	58	64	100.5	73.5	106	87	138	96	sig
prot18	875	46	51	108	75.6	72	74	151.2	183.6	sig
prot19	1755	13	15	20	22	27	15	42	20	sig
prot20	839	36	38	114	120	43	23	93	84	ns
prot21	857	24	25	46.5	55.5	23	26	40.5	40.5	ns
prot22	1248	29	25	45	25.2	28	32	30.6	52.2	ns
prot23	1308	24	18	42	36	13	12	16	48	ns
prot24	1260	19	16	36	42	16	18	42	48	ns
prot25	1487	2	12	10.5	6	5	10	12	13.5	ns
prot26	477	87	74	165.6	158.4	85	101	145.8	167.4	ns
prot27	1324	24	14	54	52	23	31	56	40	ns
prot28	997	20	22	66	60	17	13	51	45	ns
prot29	623	93	115	135	156	120	105	151.5	175.5	ns
prot30	657	96	96	196.2	162	103	95	171	189	ns
prot31	1735	10	20	30	22	15	26	36	42	sig
prot32	904	13	12	30	42	13	15	36	24	ns
prot33	446	183	200	241.5	312	180	182	351	286.5	ns
prot34	262	174	192	282.6	372.6	189	194	360	356.4	ns
prot35	682	112	101	230	208	105	108	202	182	ns
prot36	742	49	47	159	126	56	54	171	147	ns
prot37	630	42	36	61.5	67.5	38	47	39	67.5	ns
prot38	672	35	29	66.6	41.4	58	46	126	115.2	sig
prot39	1056	33	25	62	52	27	34	54	28	ns
prot40	1098	25	19	75	57	26	27	81	75	ns
prot41	1192	14	13	19.5	18	25	18	21	15	sig
prot42	1888	18	10	28.8	19.8	9	9	16.2	25.2	ns
prot43	500	161	160	392	294	202	218	396	382	sig
prot44	610	58	54	165	138	34	60	174	111	ns
prot45	543	36	29	54	54	35	29	66	46.5	ns
prot46	685	22	29	57.6	46.8	32	35	45	68.4	sig
prot47	546	33	30	58	62	22	28	38	42	ns
prot48	1311	16	11	45	36	8	10	36	48	ns
prot49	1047	11	10	12	21	18	11	13.5	19.5	ns
prot50	491	148	143	250.2	217.8	151	112	246.6	232.2	ns
prot51	654	88	70	164	144	87	73	144	132	ns
prot52	639	58	76	183	186	48	59	168	165	ns
prot53	740	56	48	70.5	70.5	48	45	66	64.5	ns
prot54	1143	26	21	36	27	14	12	41.4	28.8	ns
prot55	966	11	14	40	38	11	15	40	34	ns
prot56	1042	15	14	39	30	12	15	54	39	ns
prot57	2166	5	12	16.5	15	11	16	9	18	ns
prot58	443	25	26	34.2	55.8	22	33	37.8	57.6	ns
prot59	589	22	28	68	44	22	24	58	36	ns
prot60	740	29	32	84	93	44	34	198	132	sig
prot61	532	28	20	31.5	31.5	38	52	34.5	51	sig
prot62	740	15	7	23.4	18	13	11	19.8	9	ns
prot63	727	12	13	20	20	12	11	36	28	ns
prot64	1585	3	6	15	6	8	2	21	24	ns
prot65	479	244	242	312	340.5	231	237	361.5	322.5	ns
prot66	364	138	116	248.4	264.6	158	142	293.4	271.8	ns
prot67	433	166	151	266	296	156	169	272	312	ns
prot68	346	128	144	387	459	286	284	870	834	sig
prot69	545	89	92	160.5	118.5	82	97	145.5	115.5	ns
prot70	472	62	66	145.8	117	83	74	151.2	144	ns
prot71	478	55	47	120	118	100	80	200	196	sig
prot72	413	35	44	156	171	46	46	138	159	ns
prot73	496	47	35	49.5	66	39	37	60	75	ns
prot74	630	44	30	43.2	50.4	38	33	54	59.4	ns
prot75	544	23	16	52	52	23	28	56	58	ns
prot76	880	11	13	18	45	17	15	51	42	ns
prot77	684	8	12	9	21	20	14	27	48	sig
prot78	988	10	9	23.4	9	12	11	19.8	27	ns
prot79	430	65	60	116	162	56	81	124	118	ns
prot80	707	25	33	60	57	19	28	87	99	ns
prot81	418	23	32	28.5	57	24	34	37.5	39	ns
prot82	820	8	11	28.8	30.6	21	13	55.8	25.2	ns
prot83	1450	12	13	10	26	11	7	16	22	ns
prot84	500	73	76	216	228	73	72	246	192	ns
prot85	451	59	60	87	90	59	48	93	94.5	ns
prot86	757	21	35	55.8	46.8	27	24	48.6	48.6	ns
prot87	539	22	18	54	66	19	24	42	48	ns
prot88	455	13	22	42	60	19	16	66	69	ns
prot89	646	13	13	24	22.5	14	18	22.5	30	ns
prot90	533	14	8	14.4	21.6	8	14	16.2	14.4	ns
prot91	1101	6	4	8	8	8	5	8	14	ns
prot92	375	168	163	564	567	160	174	519	477	ns
prot93	477	91	119	127.5	157.5	111	105	144	153	ns
prot94	440	66	87	122.4	126	198	234	356.4	442.8	sig
prot95	445	58	81	132	156	133	158	212	242	sig
prot96	373	60	44	150	159	50	57	147	159	ns
prot97	606	32	29	48	52.5	34	34	25.5	31.5	ns
prot98	343	21	16	43.2	43.2	17	26	28.8	36	ns
prot99	403	21	21	48	38	13	19	34	34	ns
prot100	591	16	23	39	39	19	16	57	87	ns
prot101	641	7	14	27	16.5	16	32	13.5	33	sig
prot102	583	7	13	19.8	23.4	15	12	32.4	19.8	ns
prot103	544	10	9	26	24	7	12	28	14	ns
prot104	2137	9	7	9	6	18	13	21	48	sig
prot105	375	44	42	61.5	57	47	52	84	69	sig
prot106	454	51	45	61.2	66.6	41	35	81	48.6	ns
prot107	472	29	37	76	64	70	58	140	154	sig
prot108	517	40	35	87	126	26	33	105	114	ns
prot109	464	26	32	43.5	40.5	21	22	49.5	43.5	ns
prot110	637	17	20	34.2	48.6	20	22	43.2	36	ns
prot111	423	26	21	32	24	34	36	72	62	sig
prot112	414	12	20	39	27	11	11	39	18	ns
prot113	898	22	8	19.5	31.5	25	11	25.5	13.5	ns
prot114	498	11	19	30.6	23.4	9	17	12.6	21.6	ns
prot115	580	15	13	32	32	8	16	30	32	ns
prot116	448	12	12	27	27	10	6	27	60	ns
prot117	569	12	7	7.5	18	9	10	15	19.5	ns
prot118	1032	3	9	9	7.2	3	6	9	7.2	ns
prot119	357	81	101	184	206	77	95	178	188	ns
prot120	231	60	53	198	195	61	58	153	171	ns
prot121	372	48	46	72	78	44	47	69	63	ns
prot122	375	43	48	93.6	59.4	58	49	73.8	91.8	ns
prot123	507	35	27	88	84	38	37	80	82	ns
prot124	411	36	33	87	96	52	76	168	162	sig
prot125	374	22	24	39	30	17	16	31.5	27	ns
prot126	827	16	10	19.8	30.6	12	12	43.2	25.2	ns
prot127	774	19	11	36	18	12	12	22	24	ns
prot128	576	5	1	6	18	8	10	6	12	ns
prot129	413	9	11	19.5	22.5	13	12	21	19.5	ns
prot130	569	9	7	14.4	10.8	11	7	21.6	18	ns
prot131	590	7	6	12	18	9	4	14	28	ns
prot132	774	9	9	39	33	10	6	24	60	sig
prot133	1023	11	7	10.5	6	14	12	4.5	13.5	ns
prot134	803	1	2	9	5.4	4	2	5.4	12.6	ns
prot135	242	46	59	108	120	56	59	138	114	ns
prot136	439	61	50	168	192	52	54	189	186	ns
prot137	318	51	50	81	79.5	108	81	169.5	141	sig
prot138	278	49	53	104.4	109.8	72	87	167.4	135	sig
prot139	309	34	40	106	108	39	44	90	104	ns
prot140	568	43	44	75	129	38	22	78	108	ns
prot141	316	29	41	66	46.5	33	18	28.5	46.5	ns
prot142	283	32	26	50.4	64.8	17	23	52.2	50.4	ns
prot143	608	28	22	66	50	20	34	42	46	ns
prot144	673	14	15	57	60	51	54	234	189	sig
prot145	414	19	25	39	21	22	22	36	19.5	ns
prot146	707	17	19	36	45	23	34	90	41.4	sig
prot147	406	26	14	36	22	18	10	24	28	ns
prot148	510	13	13	39	45	17	14	51	30	ns
prot149	500	9	11	10.5	19.5	10	11	24	22.5	ns
prot150	350	11	9	14.4	19.8	36	27	54	43.2	sig
prot151	683	25	13	34	26	13	12	40	34	ns
prot152	569	5	10	33	36	13	11	27	24	ns
prot153	450	12	11	18	9	9	5	10.5	16.5	ns
prot154	399	13	4	9	18	9	9	12.6	14.4	ns
prot155	713	9	9	14	12	8	8	16	30	ns
prot156	564	11	10	15	18	7	14	24	36	ns
prot157	1149	7	4	10.5	12	11	7	7.5	6	ns
prot158	721	8	3	9	14.4	3	5	5.4	9	ns
prot159	260	192	158	406	382	206	214	368	388	ns
prot160	372	138	135	387	441	139	123	423	441	ns
prot161	297	93	96	123	138	139	169	232.5	213	sig
prot162	276	53	40	95.4	72	81	80	126	115.2	sig
prot163	480	31	30	68	48	44	33	102	104	sig
prot164	299	31	24	96	84	50	48	114	132	sig
prot165	317	30	28	33	54	38	23	49.5	61.5	ns
prot166	437	17	25	36	45	63	45	129.6	145.8	sig
prot167	537	21	24	48	40	20	16	38	54	ns
prot168	228	24	13	57	54	23	11	60	45	ns
prot169	289	19	19	28.5	34.5	23	25	25.5	34.5	ns
prot170	341	19	12	32.4	36	15	20	32.4	43.2	ns
prot171	445	14	16	48	30	12	24	42	32	ns
prot172	458	12	13	48	42	10	11	27	48	ns
prot173	450	15	4	10.5	12	9	15	15	18	ns
prot174	588	11	10	21.6	30.6	13	16	28.8	28.8	ns
prot175	761	14	13	18	32	6	10	24	20	ns
prot176	519	8	13	27	30	6	8	21	27	ns
prot177	1216	11	11	18	10.5	7	16	30	19.5	sig
prot178	605	12	12	14.4	9	9	18	12.6	21.6	ns
prot179	748	11	10	18	26	8	11	14	12	ns
prot180	460	13	7	30	30	12	12	42	24	ns
prot181	645	6	4	10.5	6	9	9	9	4.5	ns
prot182	528	6	3	3.6	10.8	10	4	12.6	10.8	ns
prot183	958	1	5	10	16	6	4	16	16	ns
prot184	4213	3	3	21	21	1	2	6	12	ns
prot185	1921	3	2	6	10.5	3	5	9	3	ns
prot186	333	133	146	243	275.4	137	128	234	235.8	ns
prot187	229	102	106	200	160	97	111	192	192	ns
prot188	413	52	47	108	150	85	76	282	285	sig
prot189	437	35	52	64.5	49.5	70	42	75	102	sig
prot190	459	22	25	52.2	64.8	40	26	59.4	66.6	ns
prot191	170	25	24	70	60	32	31	48	66	ns
prot192	200	45	25	129	72	34	38	153	132	ns
prot193	396	38	27	45	43.5	46	78	126	93	sig
prot194	219	19	19	32.4	32.4	54	66	151.2	113.4	sig
prot195	509	30	27	38	46	31	41	64	80	sig
prot196	255	20	18	54	33	26	30	66	93	sig
prot197	343	13	14	27	21	25	31	21	57	sig
prot198	453	18	16	28.8	32.4	16	14	23.4	25.2	ns
prot199	418	16	15	28	20	15	12	24	22	ns
prot200	506	8	11	36	42	18	15	42	27	ns
prot201	545	18	5	10.5	25.5	19	11	18	28.5	ns
prot202	406	12	14	14.4	19.8	33	39	86.4	43.2	sig
prot203	586	16	16	26	16	15	11	36	16	ns
prot204	570	8	12	33	36	13	14	30	24	ns
prot205	868	7	5	13.5	12	8	9	15	16.5	ns
prot206	508	6	8	16.2	19.8	10	10	36	46.8	sig
prot207	715	8	8	20	14	8	7	16	24	ns
prot208	622	4	7	12	39	8	9	42	39	ns
prot209	463	6	17	7.5	15	11	8	7.5	9	ns
prot210	756	6	9	19.8	14.4	14	4	36	46.8	sig
prot211	520	8	6	12	8	14	16	12	24	sig
prot212	858	4	3	9	15	2	2	18	30	ns
prot213	463	6	3	7.5	6	2	2	3	3	ns
prot214	248	74	83	140.4	162	96	72	154.8	142.2	ns
prot215	386	67	53	94	114	65	56	84	100	ns
prot216	252	38	41	114	159	43	43	141	135	ns
prot217	271	46	37	67.5	76.5	171	150	220.5	234	sig
prot218	367	47	51	77.4	93.6	55	53	95.4	61.2	ns
prot219	335	40	31	94	70	50	44	88	70	ns
prot220	600	31	47	81	108	40	38	120	114	ns
prot221	232	32	33	70.5	46.5	50	66	66	85.5	sig
prot222	273	30	46	59.4	59.4	41	42	66.6	64.8	ns
prot223	243	35	43	60	62	26	30	54	64	ns
prot224	223	19	31	99	102	31	29	51	75	ns
prot225	250	29	26	33	42	34	36	42	43.5	sig
prot226	223	32	27	43.2	39.6	36	28	52.2	46.8	ns
prot227	289	22	26	62	42	19	26	52	56	ns
prot228	378	25	21	78	81	102	63	270	171	sig
prot229	410	17	17	33	25.5	23	16	22.5	34.5	ns
prot230	389	20	23	43.2	30.6	20	25	48.6	32.4	ns
prot231	610	22	14	26	24	14	17	24	46	ns
prot232	243	15	14	60	36	13	12	60	39	ns
prot233	397	13	11	19.5	25.5	14	16	21	16.5	ns
prot234	229	10	10	14.4	21.6	10	20	30.6	23.4	sig
prot235	321	13	10	24	28	22	27	40	62	sig
prot236	447	8	7	39	21	3	10	15	36	ns
prot237	272	10	6	13.5	21	17	10	19.5	15	ns
prot238	645	15	7	19.8	32.4	10	8	18	19.8	ns
prot239	709	10	4	16	12	8	6	18	12	sig
prot240	513	8	7	36	42	11	8	27	18	ns
prot241	314	15	5	13.5	16.5	9	13	13.5	9	ns
prot242	388	3	6	9	10.8	3	6	16.2	12.6	ns
prot243	956	2	6	10	10	3	3	4	6	ns
prot244	128	224	243	768	699	217	224	720	774	ns
prot245	197	75	81	112.5	112.5	77	77	108	84	ns
prot246	334	77	79	115.2	140.4	219	201	291.6	324	sig
prot247	175	48	41	88	74	48	39	114	88	ns
prot248	162	72	48	174	210	56	68	162	153	ns
prot249	305	32	35	61.5	52.5	28	27	45	49.5	ns
prot250	312	28	46	77.4	73.8	48	50	72	64.8	ns
prot251	300	36	45	72	68	42	33	82	74	ns
prot252	127	40	33	120	147	40	40	111	114	ns
prot253	191	30	36	54	52.5	40	45	43.5	49.5	ns
prot254	211	30	42	54	50.4	37	35	59.4	45	ns
prot255	199	37	27	66	54	33	40	96	48	ns
prot256	266	33	32	138	108	23	29	75	87	ns
prot257	322	24	32	39	36	26	20	46.5	43.5	ns
prot258	313	36	31	45	48.6	19	27	57.6	41.4	ns
prot259	286	19	20	26	60	17	18	38	62	ns
prot260	265	21	16	51	51	13	11	54	42	ns
prot261	466	24	17	25.5	27	23	18	16.5	30	ns
prot262	455	16	20	32.4	18	18	17	36	37.8	ns
prot263	185	17	18	58	40	12	15	40	48	ns
prot264	209	26	20	27	48	17	12	45	39	ns
prot265	433	12	16	21	27	17	11	30	21	sig
prot266	247	12	24	12.6	30.6	17	19	55.8	25.2	sig
prot267	331	9	16	34	26	11	15	28	22	ns
prot268	452	17	21	30	27	9	17	51	39	ns
prot269	348	15	13	24	19.5	24	44	24	27	sig
prot270	533	6	7	10.8	3.6	6	4	5.4	16.2	ns
prot271	342	6	13	24	14	11	9	22	20	ns
prot272	229	5	16	21	33	9	4	36	36	ns
prot273	581	16	13	27	22.5	12	16	15	21	sig
prot274	389	5	8	12.6	30.6	6	13	12.6	7.2	ns
prot275	368	7	6	18	18	4	9	2	16	ns
prot276	350	13	6	42	42	7	11	39	42	ns
prot277	502	6	9	4.5	12	9	7	13.5	1.5	ns
prot278	588	7	8	14.4	25.2	6	5	10.8	10.8	ns
prot279	404	6	6	30	8	12	11	8	28	ns
prot280	281	2	3	15	9	13	7	42	27	sig
prot281	475	6	5	9	7.5	4	6	12	12	ns
prot282	264	10	6	7.2	3.6	3	4	10.8	12.6	ns
prot283	428	6	7	8	14	5	5	10	20	ns
prot284	605	7	5	21	15	6	7	18	15	ns
prot285	546	5	9	7.5	7.5	6	2	24	15	sig
prot286	393	9	8	12.6	5.4	2	6	0	9	ns
prot287	651	6	6	12	12	2	5	12	12	ns
prot288	386	3	4	18	30	3	4	27	6	ns
prot289	127	206	186	280.5	304.5	175	240	256.5	343.5	ns
prot290	307	154	144	246.6	244.8	204	231	489.6	415.8	sig
prot291	151	68	77	146	154	81	74	186	174	ns
prot292	246	40	33	78	102	29	41	87	87	ns
prot293	201	30	38	48	52.5	32	27	45	49.5	ns
prot294	295	31	29	52.2	63	29	29	41.4	41.4	ns
prot295	377	36	35	54	44	30	21	82	58	ns
prot296	232	30	21	108	93	24	33	84	84	ns
prot297	333	17	25	31.5	51	28	15	25.5	36	ns
prot298	276	24	26	46.8	46.8	29	25	57.6	43.2	ns
prot299	225	18	19	50	44	23	29	40	40	ns
prot300	152	15	21	81	42	25	19	57	54	ns
prot301	268	26	25	31.5	34.5	21	20	37.5	40.5	ns
prot302	261	23	26	28.8	34.2	12	15	57.6	39.6	ns
prot303	234	25	21	32	46	31	22	22	54	ns
prot304	203	17	16	48	54	34	27	72	126	sig
prot305	277	17	20	30	19.5	10	12	33	24	ns
prot306	224	13	15	36	43.2	19	24	19.8	30.6	ns
prot307	260	17	14	40	40	14	24	40	42	ns
prot308	278	16	18	33	48	27	14	51	39	ns
prot309	420	14	12	21	16.5	20	22	34.5	16.5	ns
prot310	424	14	18	27	34.2	16	14	45	36	ns
prot311	219	10	8	16	40	12	13	12	26	ns
prot312	277	10	9	33	36	20	36	39	96	sig
prot313	279	7	8	15	12	11	10	25.5	7.5	ns
prot314	558	15	18	32.4	30.6	9	13	37.8	36	ns
prot315	822	9	14	16	22	10	9	22	16	ns
prot316	423	8	12	27	30	13	16	21	39	sig
prot317	301	12	8	12	6	5	10	15	7.5	ns
prot318	477	12	9	10.8	21.6	14	18	19.8	19.8	sig
prot319	354	11	8	22	22	9	8	16	26	ns
prot320	538	5	13	24	12	6	6	9	24	sig
prot321	330	6	9	10.5	18	7	8	16.5	10.5	ns
prot322	345	15	13	19.8	10.8	9	9	19.8	12.6	ns
prot323	290	5	8	16	8	7	8	18	12	ns
prot324	587	10	16	24	21	15	18	72	27	sig
prot325	416	6	5	10.5	12	8	8	6	13.5	ns
prot326	806	10	9	25.2	9	4	4	12.6	14.4	ns
prot327	243	11	9	14	20	9	4	12	22	ns
prot328	674	9	8	15	18	4	13	12	33	ns
prot329	297	5	5	12	16.5	5	4	10.5	9	ns
prot330	558	9	8	16.2	3.6	22	18	32.4	12.6	sig
prot331	340	3	5	10	8	7	7	12	4	ns
prot332	546	9	4	15	15	9	4	15	21	ns
prot333	193	5	2	10.5	15	7	7	3	7.5	ns
prot334	641	6	8	5.4	12.6	6	8	7.2	9	ns
prot335	452	10	4	6	8	6	8	28	20	sig
prot336	481	7	3	15	24	5	6	18	21	ns
prot337	355	2	1	4.5	7.5	10	8	9	24	sig
prot338	530	4	9	12.6	3.6	9	9	3.6	12.6	sig
prot339	374	3	4	16	4	5	5	6	10	ns
prot340	253	5	7	9	9	8	3	12	6	ns
prot341	442	4	2	6	9	10	14	6	15	sig
prot342	861	4	5	5.4	3.6	6	2	10.8	5.4	ns
prot343	413	4	5	10	8	4	2	6	14	ns
prot344	648	3	5	6	3	6	3	12	21	ns
prot345	719	5	7	6	9	3	8	12	6	sig
prot346	786	7	5	5.4	19.8	4	1	12.6	7.2	ns
prot347	596	1	3	8	4	7	3	14	4	ns
prot348	777	1	1	15	9	3	2	18	12	ns
prot349	798	1	0	4.5	7.5	5	5	4.5	3	ns
prot350	141	227	223	414	379.8	269	270	439.2	507.6	sig
prot351	221	121	161	302	292	136	120	328	286	ns
prot352	283	68	73	234	228	70	63	216	204	ns
prot353	246	65	58	123	118.5	80	85	117	123	sig
prot354	212	47	39	75.6	79.2	45	53	70.2	68.4	ns
prot355	219	35	37	60	72	26	26	74	80	ns
prot356	448	44	37	126	138	117	108	342	342	sig
prot357	351	27	38	57	69	54	77	73.5	114	sig
prot358	161	35	28	68.4	81	69	90	129.6	124.2	sig
prot359	178	14	27	50	42	34	25	48	46	ns
prot360	178	21	25	57	66	23	31	66	63	ns
prot361	250	16	22	30	48	57	84	85.5	108	sig
prot362	238	21	19	36	46.8	20	24	18	59.4	ns
prot363	261	22	14	28	40	23	10	30	38	ns
prot364	194	21	32	51	57	17	17	69	51	ns
prot365	234	22	23	30	19.5	38	40	45	54	sig
prot366	337	20	19	30.6	30.6	21	18	28.8	23.4	ns
prot367	296	12	19	26	28	14	15	26	34	ns
prot368	248	9	12	36	48	13	18	36	27	ns
prot369	311	13	18	22.5	25.5	14	18	25.5	21	ns
prot370	224	9	15	27	27	15	11	14.4	30.6	ns
prot371	279	14	14	26	38	20	19	38	28	ns
prot372	471	20	17	36	57	19	10	24	63	ns
prot373	218	7	3	13.5	18	10	9	15	13.5	ns
prot374	249	19	17	12.6	21.6	19	9	23.4	27	ns
prot375	312	11	10	34	18	12	10	22	36	ns
prot376	402	13	17	36	27	7	15	45	45	ns
prot377	196	15	13	19.5	24	16	13	19.5	27	ns
prot378	285	15	15	36	16.2	20	32	52.2	39.6	sig
prot379	292	14	15	20	26	9	9	14	14	ns
prot380	227	9	8	39	45	18	18	30	60	sig
prot381	322	11	7	16.5	16.5	11	9	15	6	ns
prot382	449	10	8	23.4	10.8	18	16	39.6	46.8	sig
prot383	373	6	11	22	28	24	12	52	24	sig
prot384	239	6	9	27	36	10	19	27	27	ns
prot385	235	10	9	7.5	19.5	14	12	13.5	12	sig
prot386	267	6	9	14.4	14.4	16	14	27	14.4	ns
prot387	262	19	5	16	28	13	17	16	24	sig
prot388	241	13	6	30	12	10	5	30	27	ns
prot389	315	7	4	9	12	4	12	9	10.5	ns
prot390	997	9	9	12.6	10.8	9	12	5.4	16.2	ns
prot391	392	8	11	14	12	8	7	12	16	ns
prot392	558	6	7	18	27	10	9	21	24	ns
prot393	468	4	3	3	10.5	5	7	7.5	3	ns
prot394	253	11	7	10.8	16.2	7	8	7.2	14.4	ns
prot395	248	7	13	20	14	6	7	16	14	ns
prot396	527	4	9	36	30	10	6	12	33	ns
prot397	432	4	9	1.5	9	6	7	3	10.5	ns
prot398	455	7	4	3.6	3.6	24	15	32.4	43.2	sig
prot399	529	4	5	8	4	7	6	18	6	ns
prot400	375	4	5	15	24	6	4	15	15	ns
prot401	287	4	6	6	6	7	3	6	12	ns
prot402	332	8	5	14.4	10.8	5	2	3.6	19.8	ns
prot403	541	5	6	4	12	5	3	14	6	ns
prot404	280	6	7	15	24	6	4	18	18	ns
prot405	458	8	6	7.5	13.5	24	12	13.5	9	sig
prot406	291	5	2	9	9	4	5	1.8	7.2	ns
prot407	548	3	4	4	10	16	12	20	16	sig
prot408	292	3	4	15	15	15	9	36	18	sig
prot409	559	10	4	6	4.5	4	6	7.5	10.5	sig
prot410	859	3	5	5.4	9	2	5	5.4	7.2	ns
prot411	484	2	2	6	8	4	5	12	12	ns
prot412	117	131	134	354	444	136	147	420	450	ns
prot413	182	123	119	168	201	121	130	187.5	196.5	ns
prot414	226	97	108	190.8	199.8	88	104	196.2	199.8	ns
prot415	179	71	56	144	158	62	81	142	130	ns
prot416	129	71	61	186	198	66	68	177	180	ns
prot417	222	52	55	82.5	60	47	44	99	81	ns
prot418	353	33	43	68.4	82.8	47	42	72	64.8	ns
prot419	157	30	56	72	68	38	41	84	84	ns
prot420	376	28	29	66	75	28	30	108	105	ns
prot421	429	22	26	28.5	48	40	29	40.5	40.5	ns
prot422	182	19	22	30.6	45	26	16	48.6	52.2	ns
prot423	187	31	21	42	24	32	46	112	100	sig
prot424	206	25	22	87	66	16	22	87	102	sig
prot425	319	23	14	42	31.5	50	24	51	51	sig
prot426	533	19	16	41.4	45	30	25	32.4	41.4	sig
prot427	182	11	29	46	60	22	18	30	34	ns
prot428	260	23	21	63	42	21	22	42	54	ns
prot429	181	20	21	37.5	28.5	26	20	19.5	27	ns
prot430	246	15	3	28.8	36	20	11	19.8	23.4	ns
prot431	156	16	12	50	22	15	21	30	36	ns
prot432	213	17	11	60	21	42	48	126	126	sig
prot433	295	11	8	12	22.5	12	6	13.5	7.5	ns
prot434	610	8	15	16.2	14.4	9	18	18	18	ns
prot435	152	6	14	18	26	10	15	32	18	ns
prot436	470	12	10	42	42	14	14	39	36	ns
prot437	278	13	13	18	16.5	12	12	13.5	22.5	ns
prot438	250	7	15	23.4	14.4	14	19	18	12.6	ns
prot439	265	11	14	28	30	10	15	24	30	ns
prot440	327	7	9	45	33	13	18	39	69	sig
prot441	577	13	8	15	16.5	9	12	12	18	ns
prot442	236	14	12	7.2	21.6	7	15	16.2	16.2	ns
prot443	347	7	8	20	20	7	3	24	26	ns
prot444	177	11	13	27	24	13	13	24	33	ns
prot445	261	6	6	12	21	7	9	12	10.5	ns
prot446	357	8	3	16.2	10.8	8	5	12.6	14.4	ns
prot447	379	11	20	26	18	17	16	26	26	ns
prot448	172	11	8	30	24	11	4	24	21	ns
prot449	161	7	5	12	19.5	9	5	15	9	ns
prot450	466	8	11	18	16.2	7	11	14.4	14.4	ns
prot451	165	8	11	10	14	10	13	26	16	ns
prot452	245	7	9	15	12	4	5	27	27	ns
prot453	222	5	7	9	10.5	10	9	6	13.5	ns
prot454	428	9	10	12.6	10.8	5	7	19.8	10.8	ns
prot455	227	4	9	16	16	7	6	16	12	ns
prot456	420	15	4	27	24	8	6	12	12	ns
prot457	171	5	5	12	6	8	5	21	16.5	ns
prot458	307	3	6	14.4	10.8	9	9	12.6	12.6	ns
prot459	230	7	9	26	14	7	7	16	10	ns
prot460	343	5	5	15	15	4	8	15	18	ns
prot461	441	3	8	12	16.5	12	10	13.5	9	ns
prot462	415	5	5	9	14.4	4	4	1.8	21.6	ns
prot463	270	3	4	16	10	1	7	28	14	ns
prot464	711	4	11	24	15	21	15	36	27	sig
prot465	321	6	10	12	10.5	24	12	27	31.5	sig
prot466	238	7	4	16.2	14.4	2	7	14.4	12.6	ns
prot467	320	8	6	14	14	6	4	18	14	ns
prot468	274	5	5	24	15	11	5	3	6	ns
prot469	364	12	2	15	12	8	7	4.5	9	ns
prot470	361	5	3	5.4	10.8	6	2	1.8	5.4	ns
prot471	262	5	5	18	8	9	5	6	12	ns
prot472	513	9	4	18	15	12	6	15	24	ns
prot473	569	1	8	7.5	6	3	3	6	10.5	ns
prot474	387	4	3	5.4	9	5	5	16.2	10.8	ns
prot475	447	5	4	16	8	5	3	6	4	ns
prot476	378	5	5	15	9	5	2	12	12	ns
prot477	251	3	5	7.5	7.5	1	4	10.5	4.5	ns
prot478	468	4	3	3.6	7.2	3	2	10.8	10.8	ns
prot479	544	4	4	6	8	4	1	8	4	ns
prot480	244	1	7	33	15	3	1	36	24	ns
prot481	327	3	4	1.5	3	6	3	1.5	9	ns
prot482	494	1	3	7.2	5.4	6	9	16.2	21.6	sig
prot483	192	164	173	342	400	174	187	328	336	ns
prot484	243	116	108	396	432	117	120	411	450	ns
prot485	149	44	44	51	63	38	57	58.5	78	ns
prot486	236	44	42	66.6	104.4	46	39	50.4	68.4	ns
prot487	134	31	34	74	78	36	33	52	62	ns
prot488	103	35	32	111	141	63	54	210	228	sig
prot489	103	39	29	39	43.5	41	26	58.5	66	ns
prot490	103	27	23	61.2	61.2	31	29	70.2	61.2	ns
prot491	271	33	35	74	60	31	41	54	62	ns
prot492	257	27	22	99	72	27	25	114	42	ns
prot493	174	13	15	24	21	16	18	33	21	ns
prot494	165	30	23	57.6	50.4	36	36	91.8	82.8	sig
prot495	251	21	20	38	42	17	15	54	48	ns
prot496	265	20	23	57	78	57	63	126	234	sig
prot497	193	24	26	30	24	51	46	48	42	sig
prot498	137	17	18	43.2	43.2	25	31	34.2	39.6	ns
prot499	149	20	21	48	34	15	13	44	38	ns
prot500	291	11	20	45	78	25	9	42	57	ns
prot501	227	23	10	28.5	31.5	16	32	48	33	sig
prot502	198	16	18	27	34.2	13	26	39.6	27	ns
prot503	194	13	11	38	50	18	21	44	34	ns
prot504	234	11	13	60	54	12	21	51	30	ns
prot505	247	8	24	27	13.5	13	16	31.5	22.5	ns
prot506	145	14	14	36	46.8	20	19	28.8	18	ns
prot507	141	19	16	24	40	18	8	36	30	ns
prot508	187	17	11	24	15	12	18	30	48	ns
prot509	165	14	11	15	15	24	20	19.5	25.5	ns
prot510	166	18	19	30.6	19.8	18	8	28.8	21.6	ns
prot511	225	14	22	32	40	16	13	38	32	ns
prot512	239	6	12	39	36	11	12	39	96	sig
prot513	275	12	10	21	16.5	16	14	18	19.5	ns
prot514	206	14	9	21.6	19.8	18	24	36	36	sig
prot515	322	21	19	28	26	15	11	30	24	ns
prot516	178	17	9	33	63	15	12	36	36	ns
prot517	227	16	10	16.5	21	19	12	27	12	ns
prot518	237	10	14	27	25.2	12	13	25.2	30.6	ns
prot519	254	9	12	40	30	5	12	34	28	ns
prot520	208	8	10	45	30	17	13	18	54	ns
prot521	153	10	13	16.5	18	18	57	40.5	49.5	sig
prot522	244	14	16	25.2	23.4	20	7	19.8	14.4	sig
prot523	287	9	7	10	26	11	6	12	28	ns
prot524	206	11	5	39	39	6	13	21	36	ns
prot525	244	8	7	21	24	12	6	18	15	ns
prot526	383	12	10	12.6	9	8	7	9	10.8	ns
prot527	184	15	6	24	10	9	10	8	16	ns
prot528	377	11	10	21	33	14	16	78	42	sig
prot529	355	9	8	12	6	9	6	12	7.5	ns
prot530	129	12	8	23.4	10.8	16	20	18	7.2	sig
prot531	162	11	5	12	8	12	5	14	18	ns
prot532	184	6	11	33	36	12	7	24	24	ns
prot533	347	6	7	21	9	8	6	10.5	9	ns
prot534	203	6	2	14.4	9	6	4	3.6	9	ns
prot535	1930	7	8	12	10	12	11	10	14	ns
prot536	316	7	6	12	42	5	7	18	18	ns
prot537	198	5	11	4.5	10.5	18	16	24	16.5	sig
prot538	250	3	6	21.6	9	8	4	14.4	14.4	ns
prot539	265	9	8	14	6	12	4	10	2	ns
prot540	469	8	12	36	18	13	5	33	21	ns
prot541	563	2	5	13.5	4.5	9	14	12	13.5	sig
prot542	290	7	8	1.8	14.4	5	6	14.4	10.8	ns
prot543	338	4	6	16	10	5	5	14	6	ns
prot544	449	6	7	21	15	12	9	36	54	sig
prot545	273	7	6	12	6	7	5	12	13.5	ns
prot546	412	5	6	12.6	9	12	14	36	32.4	sig
prot547	170	8	7	12	12	7	3	2	14	ns
prot548	478	3	5	21	18	20	5	21	21	sig
prot549	302	8	3	10.5	12	10	12	7.5	6	sig
prot550	167	7	4	5.4	5.4	12	12	10.8	43.2	sig
prot551	151	4	6	10	8	7	5	12	14	ns
prot552	816	7	4	12	21	9	3	21	33	ns
prot553	279	4	9	1.5	3	3	4	6	1.5	ns
prot554	320	5	2	10.8	7.2	7	11	23.4	12.6	sig
prot555	351	6	4	12	4	5	5	10	8	ns
prot556	242	8	4	18	9	4	4	15	12	ns
prot557	276	7	5	9	10.5	1	4	7.5	3	ns
prot558	565	7	6	12.6	5.4	5	5	7.2	3.6	ns
prot559	356	3	3	12	8	3	4	16	6	ns
prot560	162	4	2	9	15	6	3	12	12	ns
prot561	155	4	10	4.5	4.5	4	4	9	7.5	sig
prot562	484	2	5	10.8	9	3	3	7.2	16.2	ns
prot563	462	5	2	8	8	5	2	10	12	ns
prot564	989	3	7	9	9	7	5	9	9	ns
prot565	353	3	2	6	9	8	6	6	9	ns
prot566	382	5	8	7.2	7.2	2	6	9	12.6	ns
prot567	1092	3	1	6	8	3	4	4	4	ns
prot568	158	5	1	18	9	2	3	9	0	ns
prot569	829	6	2	7.5	3	1	4	1.5	7.5	ns
prot570	600	4	3	5.4	5.4	6	3	5.4	0	ns
prot571	743	4	0	8	6	5	6	8	4	sig
prot572	271	1	2	3	6	2	3	6	9	ns
prot573	774	4	4	1.5	1.5	2	1	7.5	6	sig
prot574	617	2	2	0	7.2	4	1	3.6	1.8	ns
prot575	120	170	195	342	376	166	167	334	310	ns
prot576	257	149	155	384	465	151	150	420	402	ns
prot577	138	150	163	208.5	198	139	154	253.5	217.5	ns
prot578	126	61	78	167.4	144	69	64	181.8	135	ns
prot579	126	96	84	182	186	100	79	210	188	ns
prot580	126	80	89	285	237	90	95	231	252	ns
prot581	126	90	73	121.5	127.5	80	84	142.5	120	ns
prot582	126	89	71	145.8	136.8	77	97	147.6	163.8	ns
prot583	126	94	69	186	160	77	89	158	166	ns
prot584	126	87	83	228	291	70	88	276	243	ns
prot585	433	77	81	117	123	100	107	165	153	sig
prot586	258	46	43	61.2	70.2	37	32	55.8	73.8	ns
prot587	219	25	23	54	56	30	25	50	46	ns
prot588	274	25	29	72	96	46	50	174	156	sig
prot589	211	24	20	31.5	28.5	23	20	37.5	40.5	ns
prot590	203	24	31	39.6	30.6	23	28	43.2	57.6	ns
prot591	210	22	25	70	48	45	45	94	118	sig
prot592	190	31	25	63	78	24	22	78	39	ns
prot593	164	15	20	22.5	39	20	29	54	37.5	sig
prot594	159	18	25	32.4	32.4	27	33	61.2	39.6	sig
prot595	171	21	21	42	38	21	26	36	64	ns
prot596	153	23	20	57	63	56	42	168	54	sig
prot597	176	28	21	34.5	24	20	17	25.5	31.5	ns
prot598	192	23	19	30.6	25.2	22	18	36	25.2	sig
prot599	352	10	19	16	44	12	22	30	44	ns
prot600	146	16	15	42	57	21	17	60	48	ns
prot601	323	3	12	27	37.5	16	18	10.5	18	ns
prot602	258	12	15	32.4	28.8	14	23	37.8	32.4	ns
prot603	152	11	13	34	28	46	10	60	44	sig
prot604	76	20	13	36	54	18	19	57	48	ns
prot605	128	15	13	25.5	16.5	17	21	16.5	22.5	ns
prot606	187	14	17	32.4	39.6	26	16	46.8	48.6	ns
prot607	160	19	15	16	34	16	31	44	32	sig
prot608	315	16	15	45	57	7	14	69	60	ns
prot609	129	8	9	12	13.5	10	12	21	18	ns
prot610	185	8	13	28.8	21.6	11	12	37.8	16.2	ns
prot611	146	10	11	22	30	13	14	26	36	ns
prot612	241	10	17	36	36	17	17	48	21	ns
prot613	222	15	14	19.5	31.5	13	13	33	19.5	ns
prot614	205	5	7	21.6	23.4	11	12	28.8	34.2	sig
prot615	240	9	11	22	16	21	15	42	68	sig
prot616	99	10	14	27	30	24	26	90	48	sig
prot617	643	8	9	21	12	32	18	27	21	sig
prot618	239	9	14	19.8	21.6	7	11	28.8	28.8	ns
prot619	383	11	15	28	20	10	8	38	30	ns
prot620	247	11	10	30	51	8	14	12	36	ns
prot621	189	12	7	22.5	16.5	14	22	30	21	sig
prot622	171	9	12	18	27	10	9	27	14.4	ns
prot623	326	7	11	26	18	10	8	26	16	ns
prot624	231	8	6	39	36	24	18	54	102	sig
prot625	153	16	15	13.5	9	14	10	13.5	24	ns
prot626	268	16	10	18	21.6	14	11	21.6	19.8	ns
prot627	204	6	8	24	14	11	13	50	32	sig
prot628	191	10	15	33	33	8	10	39	27	ns
prot629	114	8	5	27	15	18	33	45	22.5	sig
prot630	419	12	12	21.6	10.8	8	13	25.2	23.4	ns
prot631	141	10	14	26	16	16	22	72	62	sig
prot632	128	11	10	30	9	17	4	18	30	ns
prot633	164	3	7	6	10.5	7	7	12	10.5	ns
prot634	274	9	4	18	23.4	11	12	16.2	14.4	ns
prot635	188	8	10	28	14	13	10	20	16	ns
prot636	372	7	9	18	27	6	9	18	48	ns
prot637	365	8	5	21	15	5	5	13.5	10.5	ns
prot638	145	10	9	27	7.2	9	12	16.2	21.6	ns
prot639	159	5	4	16	20	5	14	16	20	ns
prot640	379	4	8	21	15	6	18	78	54	sig
prot641	190	6	8	18	18	13	8	12	13.5	ns
prot642	194	5	11	18	12.6	10	10	12.6	3.6	ns
prot643	178	7	4	18	10	6	9	8	20	ns
prot644	181	10	14	42	24	11	8	33	30	ns
prot645	321	7	9	13.5	7.5	17	15	9	7.5	ns
prot646	192	3	8	7.2	18	11	7	14.4	19.8	ns
prot647	352	9	7	24	14	7	9	22	10	ns
prot648	118	7	11	18	42	8	6	21	18	ns
prot649	410	1	10	10.5	1.5	12	9	15	13.5	ns
prot650	403	3	3	14.4	9	2	8	10.8	7.2	ns
prot651	199	9	13	10	14	16	11	18	18	ns
prot652	457	8	6	21	9	30	12	99	99	sig
prot653	221	7	10	6	15	9	5	12	4.5	ns
prot654	216	5	3	7.2	10.8	6	27	32.4	37.8	sig
prot655	217	6	3	12	10	6	9	6	16	ns
prot656	172	12	3	18	9	8	6	30	15	ns
prot657	268	1	8	7.5	12	8	2	9	7.5	ns
prot658	583	2	4	23.4	7.2	6	5	3.6	14.4	ns
prot659	229	11	7	16	18	12	6	20	22	ns
prot660	177	3	3	39	42	5	4	12	15	ns
prot661	142	4	4	7.5	16.5	5	6	9	15	ns
prot662	178	2	6	10.8	16.2	10	5	12.6	18	sig
prot663	111	5	11	10	4	7	2	8	20	ns
prot664	116	4	4	18	9	11	11	21	27	ns
prot665	325	6	8	16.5	9	8	5	6	16.5	ns
prot666	268	6	9	5.4	14.4	6	5	12.6	10.8	ns
prot667	599	8	3	6	26	10	7	28	10	ns
prot668	341	5	6	21	3	6	7	18	15	ns
prot669	172	4	8	9	3	7	7	7.5	10.5	ns
prot670	204	7	4	7.2	12.6	2	5	10.8	3.6	ns
prot671	171	5	1	10	8	16	4	24	24	sig
prot672	255	5	6	21	24	5	5	18	15	ns
prot673	180	1	4	7.5	6	24	15	18	18	sig
prot674	215	10	11	9	0	11	5	9	12.6	sig
prot675	211	7	7	28	14	4	2	4	22	sig
prot676	234	4	3	12	18	4	4	9	9	ns
prot677	214	2	2	13.5	9	6	18	13.5	22.5	sig
prot678	180	6	8	1.8	1.8	3	3	1.8	10.8	ns
prot679	292	4	6	6	14	2	3	14	8	ns
prot680	387	6	2	21	15	5	3	12	15	ns
prot681	283	8	3	6	9	5	9	6	3	ns
prot682	351	5	3	5.4	1.8	3	3	10.8	5.4	ns
prot683	502	3	5	16	8	8	3	8	4	ns
prot684	484	4	5	15	12	6	4	6	9	ns
prot685	345	3	2	13.5	6	3	3	7.5	12	ns
prot686	448	5	5	5.4	7.2	6	6	5.4	9	ns
prot687	277	7	4	16	14	1	3	8	8	ns
prot688	737	2	7	18	12	4	4	12	15	ns
prot689	159	2	4	6	3	2	3	6	7.5	ns
prot690	153	1	2	14.4	5.4	3	2	3.6	9	ns
prot691	321	4	4	12	6	3	10	6	4	ns
prot692	373	2	8	6	15	5	4	9	12	ns
prot693	124	8	5	9	6	5	4	1.5	3	ns
prot694	330	4	3	10.8	7.2	4	6	7.2	10.8	sig
prot695	319	2	7	2	10	6	2	4	8	ns
prot696	272	4	2	3	15	5	4	3	12	ns
prot697	296	7	4	7.5	4.5	3	6	4.5	9	ns
prot698	167	6	1	7.2	12.6	5	5	12.6	10.8	ns
prot699	832	6	2	2	6	7	5	10	12	ns
prot700	461	5	2	12	15	3	2	18	15	ns
prot701	152	5	3	10.5	7.5	3	5	0	6	ns
prot702	247	3	4	9	1.8	2	3	18	10.8	ns
prot703	311	4	3	10	10	4	3	6	10	ns
prot704	299	3	4	12	12	3	6	6	9	ns
prot705	383	1	1	0	1.5	3	3	4.5	6	sig
prot706	426	6	2	10.8	9	6	6	7.2	3.6	ns
prot707	155	3	1	4	14	4	3	4	16	ns
prot708	989	2	3	6	9	5	2	12	12	ns
prot709	187	2	7	3	4.5	2	1	3	4.5	ns
prot710	366	1	1	3.6	5.4	2	3	0	7.2	ns
prot711	715	1	2	2	8	4	3	10	12	ns
prot712	830	0	3	9	24	3	1	6	9	ns
prot713	177	5	2	6	6	2	6	6	4.5	ns
prot714	632	3	5	7.2	1.8	2	11	16.2	7.2	sig
prot715	444	3	3	6	8	2	3	12	8	ns
prot716	1241	3	3	6	6	7	5	33	12	sig
prot717	685	2	4	3	1.5	5	3	3	3	ns
prot718	387	1	1	1.8	1.8	2	0	5.4	5.4	ns
prot719	322	4	1	4	0	2	1	2	8	sig
prot720	735	1	1	3	12	0	0	6	3	ns
prot721	186	40	31	51	64.5	49	45	58.5	63	ns
prot722	156	45	40	68.4	63	72	80	122.4	180	sig
prot723	282	36	39	82	100	46	45	98	84	ns
prot724	140	30	28	114	66	36	33	120	105	ns
prot725	137	21	24	39	54	49	63	51	60	sig
prot726	124	22	31	45	41.4	26	26	55.8	41.4	sig
prot727	169	13	19	50	46	28	46	68	76	sig
prot728	142	15	21	69	75	22	30	72	99	ns
prot729	162	25	24	43.5	42	62	44	81	75	sig
prot730	200	21	10	36	34.2	17	20	43.2	36	ns
prot731	156	18	13	30	28	30	24	52	36	sig
prot732	306	22	15	33	60	20	24	75	57	ns
prot733	174	16	19	16.5	16.5	13	12	16.5	33	sig
prot734	194	16	17	25.2	21.6	36	36	54	70.2	sig
prot735	103	8	15	26	30	10	13	20	24	ns
prot736	172	8	8	27	48	13	20	36	36	ns
prot737	180	16	16	18	18	10	12	28.5	16.5	ns
prot738	184	11	18	23.4	12.6	15	6	19.8	28.8	ns
prot739	230	14	14	20	38	18	13	26	18	ns
prot740	187	15	15	45	57	39	36	135	99	sig
prot741	189	8	16	15	30	13	11	18	16.5	ns
prot742	180	17	13	21.6	16.2	7	18	19.8	23.4	ns
prot743	294	14	12	20	20	10	14	32	16	ns
prot744	186	14	13	24	45	11	14	39	39	ns
prot745	225	20	9	18	9	12	8	18	22.5	ns
prot746	174	15	13	19.8	19.8	11	15	30.6	25.2	ns
prot747	208	11	7	44	32	9	8	24	32	ns
prot748	217	6	8	18	30	10	5	24	27	ns
prot749	112	9	11	12	12	11	5	10.5	24	ns
prot750	206	12	18	18	18	14	29	39.6	36	sig
prot751	166	14	13	26	8	8	11	32	16	ns
prot752	113	6	6	36	24	6	9	39	18	ns
prot753	169	6	10	12	10.5	7	8	10.5	9	ns
prot754	313	9	11	16.2	7.2	6	10	10.8	16.2	ns
prot755	197	4	4	36	20	9	10	40	20	ns
prot756	124	2	8	24	9	10	8	24	21	ns
prot757	246	10	8	12	10.5	6	5	15	3	ns
prot758	258	5	10	18	16.2	5	10	7.2	10.8	ns
prot759	168	13	9	14	24	7	4	24	22	ns
prot760	260	8	5	18	18	9	7	18	33	ns
prot761	243	5	5	9	7.5	4	6	7.5	9	ns
prot762	124	6	14	14.4	10.8	11	10	19.8	12.6	sig
prot763	208	7	8	20	10	8	6	16	12	ns
prot764	217	7	6	15	15	9	7	33	27	ns
prot765	197	9	10	12	15	6	10	10.5	4.5	ns
prot766	177	9	5	9	9	7	7	23.4	9	ns
prot767	146	7	5	12	14	5	12	6	16	ns
prot768	157	10	3	15	12	1	10	6	24	sig
prot769	270	4	3	10.5	9	5	8	7.5	7.5	ns
prot770	264	8	6	5.4	5.4	10	11	10.8	12.6	ns
prot771	274	4	7	12	22	4	10	12	12	ns
prot772	156	6	7	12	27	3	6	9	12	ns
prot773	252	4	9	12	10.5	8	8	4.5	6	ns
prot774	356	2	8	16.2	9	5	8	10.8	18	ns
prot775	180	10	6	28	10	7	13	24	14	sig
prot776	251	5	6	12	9	7	5	15	12	ns
prot777	156	7	10	7.5	6	7	4	6	9	ns
prot778	227	11	7	16.2	10.8	5	6	9	12.6	ns
prot779	116	8	7	16	14	2	9	14	22	sig
prot780	154	3	5	18	12	6	6	9	15	ns
prot781	198	6	7	12	13.5	6	10	9	10.5	ns
prot782	236	2	8	10.8	10.8	3	7	7.2	5.4	ns
prot783	184	5	7	14	8	7	12	18	16	ns
prot784	122	9	2	9	21	9	5	9	6	ns
prot785	91	9	6	7.5	9	4	3	7.5	10.5	ns
prot786	274	1	11	7.2	12.6	8	12	25.2	25.2	sig
prot787	152	4	7	8	8	18	12	24	42	sig
prot788	162	1	1	12	6	3	4	12	6	ns
prot789	158	2	3	4.5	6	10	8	7.5	6	ns
prot790	463	8	5	9	9	4	6	12.6	9	sig
prot791	312	2	8	10	18	12	7	8	8	sig
prot792	261	7	1	15	15	9	12	72	27	sig
prot793	392	7	4	12	4.5	4	10	10.5	4.5	ns
prot794	182	5	4	10.8	5.4	15	21	16.2	32.4	sig
prot795	310	3	4	4	16	6	4	10	14	ns
prot796	382	7	5	12	21	2	5	15	18	ns
prot797	113	3	4	9	7.5	6	3	4.5	10.5	ns
prot798	111	5	4	7.2	5.4	5	4	9	5.4	ns
prot799	418	5	5	6	12	7	7	2	4	ns
prot800	185	3	2	3	9	7	6	12	15	ns
prot801	163	5	6	7.5	6	3	5	12	7.5	ns
prot802	238	7	4	9	10.8	7	6	9	5.4	ns
prot803	282	3	4	16	8	4	7	10	8	ns
prot804	305	5	8	12	12	3	4	6	12	ns
prot805	292	6	3	3	3	4	2	7.5	4.5	ns
prot806	427	3	1	12.6	12.6	2	3	3.6	1.8	ns
prot807	234	7	0	6	14	5	2	6	4	ns
prot808	233	4	2	21	12	8	8	18	18	sig
prot809	425	1	10	10.5	12	8	1	4.5	1.5	ns
prot810	95	6	5	9	10.8	8	6	10.8	18	sig
prot811	241	0	7	10	8	4	5	6	8	ns
prot812	201	0	7	15	9	4	3	24	12	sig
prot813	474	5	1	6	3	2	5	7.5	3	ns
prot814	437	1	3	3.6	12.6	2	0	3.6	5.4	ns
prot815	411	6	1	8	4	6	5	12	4	ns
prot816	333	4	1	6	9	3	2	12	6	ns
prot817	449	4	6	4.5	6	5	3	3	9	ns
prot818	256	4	2	1.8	10.8	2	3	3.6	7.2	ns
prot819	292	4	5	4	6	9	6	12	12	sig
prot820	669	2	3	6	15	7	4	9	0	ns
prot821	378	2	2	6	3	5	7	9	4.5	ns
prot822	373	2	0	0	1.8	1	1	7.2	5.4	ns
prot823	327	4	4	4	6	3	2	2	4	ns
prot824	180	4	2	6	18	4	5	18	21	sig
prot825	357	0	2	4.5	4.5	1	4	7.5	3	ns
prot826	791	2	3	1.8	3.6	2	0	7.2	9	ns
prot827	1037	5	7	8	4	4	5	10	12	ns
prot828	223	4	4	12	6	5	2	15	6	ns
prot829	417	0	4	3	6	4	5	4.5	1.5	ns
prot830	310	2	5	0	3.6	0	1	0	9	ns
prot831	796	1	4	2	2	4	5	4	8	ns
prot832	385	3	2	3	6	1	3	9	12	ns
prot833	399	1	4	4.5	4.5	5	2	0	4.5	ns
prot834	661	1	4	1.8	0	4	5	7.2	14.4	ns
prot835	648	2	4	8	4	2	3	4	2	ns
prot836	172	0	1	0	6	2	6	6	6	sig
prot837	459	2	4	1.5	1.5	3	5	3	1.5	ns
prot838	266	2	2	3.6	1.8	1	1	3.6	1.8	ns
prot839	85	48	52	106	110	56	41	130	104	ns
prot840	185	66	63	189	183	56	60	174	171	ns
prot841	130	58	42	79.5	94.5	55	53	75	67.5	ns
prot842	128	49	55	97.2	82.8	44	74	111.6	122.4	ns
prot843	130	60	43	110	114	114	120	196	192	sig
prot844	150	47	44	135	177	52	51	114	183	ns
prot845	94	38	51	49.5	54	66	75	85.5	94.5	sig
prot846	154	22	26	34.2	32.4	32	30	37.8	59.4	ns
prot847	76	28	25	52	58	93	93	156	216	sig
prot848	213	25	17	48	60	34	38	120	138	sig
prot849	51	17	15	25.5	30	32	40	57	63	sig
prot850	198	16	15	32.4	30.6	17	24	25.2	48.6	ns
prot851	150	25	12	38	38	22	24	48	54	sig
prot852	161	12	14	42	42	16	16	39	51	ns
prot853	227	14	15	18	16.5	16	12	13.5	16.5	ns
prot854	56	19	15	41.4	18	15	14	28.8	16.2	ns
prot855	107	11	16	36	42	48	75	72	120	sig
prot856	85	13	19	30	36	12	11	42	54	ns
prot857	191	9	10	24	22.5	18	13	19.5	15	ns
prot858	207	10	11	18	21.6	18	8	36	19.8	sig
prot859	313	12	14	18	18	8	13	12	28	ns
prot860	150	12	12	45	36	15	9	24	45	ns
prot861	446	8	13	19.5	19.5	12	13	19.5	22.5	ns
prot862	165	14	10	19.8	12.6	9	11	25.2	25.2	ns
prot863	164	11	8	22	16	7	7	24	10	ns
prot864	183	19	16	48	51	9	8	33	36	ns
prot865	112	6	6	15	19.5	14	12	22.5	12	ns
prot866	99	9	16	28.8	21.6	10	7	28.8	12.6	ns
prot867	162	9	17	22	32	4	4	28	16	ns
prot868	294	7	13	24	30	10	11	42	24	ns
prot869	219	8	10	10.5	22.5	12	18	19.5	9	ns
prot870	139	7	16	19.8	16.2	7	12	28.8	19.8	ns
prot871	1091	4	8	14	12	7	11	22	18	ns
prot872	153	4	8	18	39	10	7	30	24	ns
prot873	122	7	16	7.5	9	42	21	58.5	36	sig
prot874	308	5	7	14.4	9	7	6	14.4	9	ns
prot875	274	7	10	6	10	10	8	8	10	ns
prot876	168	9	17	42	24	9	10	36	39	ns
prot877	157	7	12	9	16.5	8	4	10.5	12	ns
prot878	171	6	6	10.8	9	7	10	25.2	18	ns
prot879	163	10	13	22	16	4	4	14	18	ns
prot880	78	9	6	33	36	6	6	12	33	ns
prot881	177	7	3	22.5	13.5	7	6	16.5	16.5	ns
prot882	198	7	6	12.6	14.4	8	11	14.4	14.4	ns
prot883	322	3	9	14	12	4	9	20	6	ns
prot884	145	10	8	27	30	15	30	90	99	sig
prot885	224	7	7	6	10.5	3	6	6	7.5	ns
prot886	155	8	6	5.4	10.8	9	11	5.4	9	ns
prot887	102	8	7	18	28	9	8	6	6	ns
prot888	207	9	9	18	15	4	6	9	15	ns
prot889	480	6	8	12	12	8	6	9	7.5	ns
prot890	104	4	6	12.6	14.4	3	7	7.2	3.6	ns
prot891	204	5	11	6	6	8	6	14	16	sig
prot892	248	7	9	21	21	7	4	24	27	ns
prot893	157	7	9	6	4.5	10	8	15	9	ns
prot894	132	10	2	16.2	16.2	5	7	7.2	9	ns
prot895	214	5	9	12	12	7	4	14	10	ns
prot896	219	13	3	27	18	0	3	33	12	ns
prot897	193	8	11	7.5	12	3	5	10.5	3	ns
prot898	155	8	11	10.8	10.8	9	1	14.4	9	ns
prot899	239	9	7	6	8	8	22	32	24	sig
prot900	116	4	4	6	9	8	6	12	15	ns
prot901	211	8	4	7.5	10.5	7	2	6	7.5	ns
prot902	156	5	3	12.6	10.8	5	9	5.4	12.6	ns
prot903	246	6	3	20	12	6	8	8	16	sig
prot904	218	8	7	15	12	7	2	15	24	ns
prot905	201	1	3	9	4.5	2	7	3	12	ns
prot906	111	4	7	0	3.6	2	2	3.6	10.8	sig
prot907	175	7	7	12	12	11	6	8	12	ns
prot908	195	7	5	3	15	3	8	45	12	sig
prot909	292	6	8	10.5	6	8	7	10.5	6	ns
prot910	173	7	1	7.2	16.2	4	4	3.6	5.4	ns
prot911	284	3	6	8	14	4	4	8	4	ns
prot912	151	3	8	12	18	3	3	12	12	ns
prot913	165	4	2	3	6	4	4	3	12	ns
prot914	132	6	4	5.4	7.2	2	11	9	5.4	ns
prot915	177	9	7	10	4	4	2	10	4	ns
prot916	137	4	2	15	15	9	22	12	24	sig
prot917	325	4	5	10.5	9	8	4	3	7.5	ns
prot918	192	6	5	3.6	9	6	4	10.8	9	ns
prot919	170	3	2	6	6	3	12	12	12	sig
prot920	157	6	5	18	9	8	3	6	9	ns
prot921	192	5	10	13.5	7.5	8	10	6	7.5	ns
prot922	474	5	5	9	7.2	4	4	5.4	7.2	ns
prot923	186	2	5	2	6	1	2	8	10	ns
prot924	428	4	3	12	6	2	5	6	9	ns
prot925	191	5	5	3	12	6	10	10.5	9	ns
prot926	169	4	3	3.6	7.2	2	13	7.2	16.2	sig
prot927	166	1	5	6	10	3	5	8	14	ns
prot928	290	2	2	12	18	9	1	15	15	ns
prot929	216	5	5	3	6	4	10	3	27	sig
prot930	103	2	4	12.6	3.6	1	2	3.6	7.2	ns
prot931	271	4	1	8	6	4	3	22	10	ns
prot932	147	7	5	6	9	2	3	3	12	ns
prot933	135	1	3	3	4.5	2	5	4.5	7.5	ns
prot934	135	6	4	5.4	5.4	2	4	10.8	9	ns
prot935	135	4	6	10	8	3	4	12	4	ns
prot936	135	4	1	15	0	4	2	24	9	ns
prot937	321	3	4	0	0	2	3	0	0	ns
prot938	164	1	0	1.8	9	3	4	9	14.4	ns
prot939	113	4	4	8	2	4	0	2	8	ns
prot940	271	3	2	6	6	4	2	0	15	ns
prot941	204	1	3	0	4.5	1	4	1.5	4.5	ns
prot942	276	7	3	7.2	1.8	4	7	9	10.8	sig
prot943	108	1	2	4	6	4	3	12	12	ns
prot944	91	5	5	9	6	3	7	3	3	ns
prot945	325	4	2	3	0	3	2	1.5	4.5	ns
prot946	114	2	2	7.2	3.6	3	3	1.8	7.2	ns
prot947	277	1	2	2	4	9	9	6	36	sig
prot948	118	4	1	6	15	2	4	0	9	ns
prot949	121	2	4	4.5	4.5	4	5	6	10.5	ns
prot950	198	2	1	3.6	3.6	2	8	7.2	10.8	sig
prot951	237	2	1	4	0	2	2	6	8	ns
prot952	220	1	2	6	9	3	1	9	9	ns
prot953	406	1	4	3	9	4	2	1.5	6	sig
prot954	391	1	2	1.8	9	2	5	3.6	3.6	sig
prot955	189	1	2	6	0	5	1	0	2	ns
prot956	232	0	2	9	6	1	4	12	12	ns
prot957	470	1	0	4.5	1.5	0	4	6	1.5	ns
prot958	527	2	1	1.8	0	5	1	1.8	3.6	ns
prot959	141	4	2	6	2	2	1	0	8	ns
prot960	602	1	0	0	0	3	4	9	12	ns
prot961	109	32	30	48	33	27	31	37.5	55.5	ns
prot962	258	31	32	34.2	45	28	27	46.8	43.2	ns
prot963	168	18	17	26	26	16	11	36	30	ns
prot964	177	11	16	42	27	6	11	42	66	ns
prot965	104	17	12	24	21	9	11	12	19.5	ns
prot966	187	8	9	14.4	21.6	9	8	21.6	14.4	ns
prot967	134	16	15	30	20	10	18	34	44	sig
prot968	153	19	19	60	45	17	19	36	57	sig
prot969	125	19	15	22.5	12	32	20	33	24	sig
prot970	242	11	7	36	25.2	16	40	36	39.6	sig
prot971	128	11	10	30	24	11	10	26	24	ns
prot972	160	5	14	33	18	8	9	39	18	ns
prot973	65	19	13	10.5	10.5	7	12	18	19.5	ns
prot974	143	12	17	14.4	12.6	11	10	27	34.2	ns
prot975	131	11	8	14	26	9	13	26	30	ns
prot976	128	10	12	30	30	14	16	33	39	ns
prot977	76	3	3	6	7.5	10	8	13.5	13.5	sig
prot978	95	8	14	28.8	19.8	12	7	21.6	23.4	ns
prot979	70	11	15	18	20	9	5	14	16	ns
prot980	136	10	11	39	39	21	24	90	54	sig
prot981	116	9	11	21	7.5	36	12	51	33	sig
prot982	108	10	9	19.8	27	6	9	12.6	21.6	ns
prot983	195	8	7	20	4	33	18	48	36	sig
prot984	145	6	5	27	12	6	8	42	18	ns
prot985	102	11	7	9	7.5	9	14	16.5	16.5	ns
prot986	173	8	7	14.4	12.6	12	10	10.8	21.6	sig
prot987	212	6	6	6	12	4	3	12	8	ns
prot988	116	2	5	9	9	9	4	24	30	ns
prot989	219	3	5	12	12	9	9	12	6	ns
prot990	312	6	7	7.2	14.4	7	10	7.2	12.6	ns
prot991	78	6	9	6	8	4	9	8	12	ns
prot992	193	6	7	15	21	4	6	18	27	ns
prot993	500	4	5	9	1.5	2	7	12	9	ns
prot994	195	7	7	10.8	9	5	7	23.4	9	sig
prot995	177	2	6	10	18	3	5	16	10	ns
prot996	224	9	5	24	15	7	7	27	3	ns
prot997	239	3	6	4.5	12	3	5	6	9	ns
prot998	223	3	4	12.6	9	4	3	5.4	9	ns
prot999	113	3	4	6	10	7	7	10	8	ns
prot1000	94	6	8	15	15	1	7	15	9	ns
prot1001	74	7	9	7.5	4.5	4	5	9	9	ns
prot1002	265	9	7	9	10.8	5	6	3.6	9	ns
prot1003	225	6	6	18	10	7	3	8	14	ns
prot1004	129	7	7	9	12	2	8	15	12	ns
prot1005	210	11	8	9	3	5	4	10.5	9	ns
prot1006	248	7	9	7.2	9	1	6	10.8	7.2	ns
prot1007	158	5	3	8	14	9	3	18	8	ns
prot1008	68	9	2	24	12	6	8	9	0	ns
prot1009	68	7	6	4.5	7.5	9	4	7.5	15	ns
prot1010	548	6	5	10.8	7.2	2	9	7.2	16.2	ns
prot1011	123	6	5	14	12	4	4	20	20	sig
prot1012	181	3	4	6	6	10	6	12	9	sig
prot1013	824	3	3	4.5	7.5	4	3	4.5	4.5	ns
prot1014	250	5	2	5.4	5.4	3	4	3.6	9	ns
prot1015	242	2	3	10	8	4	2	14	6	ns
prot1016	186	3	3	21	18	2	8	15	21	ns
prot1017	228	7	6	18	15	7	22	16.5	21	sig
prot1018	106	6	3	5.4	7.2	4	7	9	9	ns
prot1019	135	4	6	6	12	10	9	6	10	ns
prot1020	173	4	5	12	6	2	3	9	9	ns
prot1021	245	6	6	3	3	1	3	6	4.5	ns
prot1022	98	3	4	9	3.6	2	5	5.4	12.6	ns
prot1023	149	5	6	12	18	7	6	8	4	ns
prot1024	136	3	7	15	9	4	3	6	9	ns
prot1025	335	4	4	16.5	4.5	2	4	9	9	sig
prot1026	81	4	6	3.6	7.2	4	6	10.8	3.6	ns
prot1027	124	3	2	4	10	9	3	16	12	sig
prot1028	204	2	3	6	3	4	2	6	15	ns
prot1029	124	3	3	4.5	4.5	4	3	4.5	4.5	ns
prot1030	231	5	6	7.2	3.6	2	2	7.2	5.4	ns
prot1031	192	5	6	6	8	6	2	4	10	ns
prot1032	514	3	3	15	6	1	3	15	6	ns
prot1033	277	6	7	6	7.5	5	6	13.5	6	ns
prot1034	159	3	3	5.4	3.6	3	2	1.8	5.4	ns
prot1035	190	1	5	16	6	3	2	6	4	ns
prot1036	225	4	6	27	12	6	5	6	3	ns
prot1037	57	4	3	7.5	9	3	7	7.5	4.5	ns
prot1038	153	4	1	1.8	3.6	3	2	9	1.8	ns
prot1039	91	5	1	8	4	4	2	0	2	ns
prot1040	94	2	4	9	21	4	2	18	21	ns
prot1041	112	2	2	1.5	0	12	15	18	13.5	sig
prot1042	336	2	3	9	3.6	2	4	1.8	1.8	ns
prot1043	241	4	3	12	14	4	4	6	6	ns
prot1044	108	4	5	6	9	4	5	12	21	ns
prot1045	117	1	3	6	4.5	3	1	4.5	4.5	ns
prot1046	286	2	5	1.8	7.2	2	3	7.2	3.6	ns
prot1047	122	5	4	0	6	3	5	2	2	ns
prot1048	273	5	3	12	9	2	2	12	9	ns
prot1049	237	6	4	6	3	3	2	7.5	10.5	ns
prot1050	222	2	1	1.8	3.6	5	1	3.6	0	ns
prot1051	799	4	4	6	8	5	2	8	8	ns
prot1052	125	1	1	9	9	3	4	6	3	ns
prot1053	98	4	1	3	3	1	1	7.5	3	ns
prot1054	153	2	2	0	5.4	3	1	1.8	3.6	ns
prot1055	186	1	3	0	4	2	2	8	2	sig
prot1056	188	1	2	18	15	3	1	3	12	ns
prot1057	127	6	3	1.5	1.5	3	1	1.5	0	ns
prot1058	65	119	105	203.4	198	113	110	198	189	ns
prot1059	115	46	39	84	84	43	53	114	76	ns
prot1060	65	20	28	90	63	25	39	99	57	ns
prot1061	90	19	18	37.5	24	21	22	21	27	ns
prot1062	120	7	16	27	27	16	9	19.8	27	ns
prot1063	83	5	14	12	16	14	10	16	8	ns
prot1064	177	7	8	9	36	7	7	9	27	ns
prot1065	59	4	12	9	12	5	8	24	21	sig
prot1066	97	6	7	18	19.8	13	8	14.4	19.8	ns
prot1067	188	5	7	18	10	8	10	20	14	ns
prot1068	82	11	6	6	30	7	5	24	18	ns
prot1069	109	3	11	9	6	2	5	22.5	10.5	ns
prot1070	109	1	5	10.8	14.4	7	6	19.8	14.4	ns
prot1071	168	15	9	14	8	11	6	18	6	ns
prot1072	188	4	6	27	24	9	6	18	18	ns
prot1073	82	5	8	10.5	7.5	5	7	15	9	ns
prot1074	75	6	8	9	18	10	5	5.4	12.6	ns
prot1075	151	6	5	8	12	4	4	10	12	ns
prot1076	175	6	6	21	15	10	3	21	12	ns
prot1077	116	4	5	13.5	6	5	8	4.5	7.5	ns
prot1078	161	4	4	7.2	9	5	4	12.6	18	ns
prot1079	95	4	6	18	14	7	5	4	18	ns
prot1080	101	3	5	15	3	11	3	15	18	ns
prot1081	175	5	4	7.5	9	2	4	10.5	6	ns
prot1082	401	3	3	1.8	18	5	3	21.6	9	ns
prot1083	214	3	1	12	2	4	11	22	22	sig
prot1084	215	8	1	15	15	5	3	9	30	ns
prot1085	152	7	5	10.5	6	6	5	6	3	ns
prot1086	125	4	2	12.6	12.6	6	4	7.2	16.2	ns
prot1087	154	3	2	6	8	7	5	4	8	ns
prot1088	119	6	4	6	18	2	6	18	12	ns
prot1089	145	5	2	7.5	3	1	7	4.5	9	ns
prot1090	256	6	7	5.4	7.2	7	5	9	25.2	sig
prot1091	119	2	1	16	8	8	2	16	10	ns
prot1092	159	7	3	15	12	5	6	18	6	ns
prot1093	91	7	7	10.5	3	1	6	10.5	7.5	ns
prot1094	396	8	8	12.6	14.4	4	3	3.6	10.8	ns
prot1095	205	4	5	12	8	2	3	10	12	ns
prot1096	108	5	7	9	6	1	4	12	12	ns
prot1097	71	5	4	12	4.5	4	1	6	15	ns
prot1098	259	4	4	5.4	12.6	2	3	0	5.4	ns
prot1099	191	2	2	4	14	5	9	10	28	sig
prot1100	147	2	5	24	18	13	5	3	6	ns
prot1101	292	4	9	6	9	6	6	9	9	ns
prot1102	69	5	1	0	1.8	6	3	1.8	1.8	ns
prot1103	245	6	4	8	6	1	7	0	2	ns
prot1104	146	0	3	9	0	5	2	6	3	ns
prot1105	351	3	2	4.5	3	5	4	6	6	sig
prot1106	106	4	5	10.8	3.6	8	7	3.6	5.4	ns
prot1107	180	1	2	10	4	1	1	8	6	ns
prot1108	199	2	4	24	6	5	7	9	9	ns
prot1109	185	5	5	4.5	7.5	4	4	7.5	4.5	ns
prot1110	182	2	5	7.2	1.8	4	0	1.8	1.8	ns
prot1111	59	7	3	0	6	0	0	4	6	ns
prot1112	173	3	2	9	3	2	1	15	12	ns
prot1113	105	3	5	4.5	6	3	2	4.5	4.5	ns
prot1114	79	4	2	7.2	9	6	12	16.2	5.4	sig
prot1115	94	2	3	6	2	3	0	2	0	ns
prot1116	235	1	1	9	3	1	4	3	3	ns
prot1117	99	3	4	6	3	3	3	9	3	ns
prot1118	103	2	1	3.6	5.4	0	5	3.6	0	ns
prot1119	226	3	2	8	8	1	1	6	8	ns
prot1120	168	6	3	9	0	1	3	6	0	ns
prot1121	454	2	1	3	4.5	2	4	3	3	sig
prot1122	92	0	2	1.8	7.2	5	3	5.4	0	ns
prot1123	99	0	2	2	2	0	1	2	8	ns
prot1124	116	3	2	15	9	2	6	0	3	ns
prot1125	90	3	1	0	3	3	2	12	3	sig
prot1126	87	2	5	0	7.2	4	3	1.8	5.4	ns
prot1127	294	6	1	4	8	4	1	10	2	ns
prot1128	354	1	0	6	9	1	2	6	6	ns
prot1129	216	0	3	4.5	1.5	3	3	3	1.5	ns
prot1130	138	3	3	1.8	5.4	4	3	1.8	7.2	ns
prot1131	187	0	3	4	8	0	1	4	2	ns
prot1132	495	1	2	3	12	2	6	6	6	sig
prot1133	406	0	0	9	1.5	1	2	3	7.5	ns
prot1134	382	5	3	0	0	2	3	3.6	3.6	ns
prot1135	272	4	3	2	8	4	1	0	0	ns
prot1136	71	13	16	39	75	21	16	66	66	ns
prot1137	105	27	24	19.5	27	25	26	27	19.5	ns
prot1138	234	20	21	45	39.6	19	20	34.2	28.8	ns
prot1139	112	14	13	34	26	15	16	26	40	ns
prot1140	114	15	12	45	45	20	16	84	54	sig
prot1141	112	8	5	7.5	13.5	6	8	13.5	15	ns
prot1142	166	8	6	10.8	18	8	7	12.6	12.6	ns
prot1143	104	10	5	22	16	10	4	18	12	ns
prot1144	376	6	6	24	24	8	9	15	21	ns
prot1145	83	6	6	4.5	6	14	6	6	12	sig
prot1146	51	9	9	9	10.8	8	2	14.4	16.2	ns
prot1147	74	7	4	18	10	12	14	16	18	sig
prot1148	74	7	4	18	12	3	4	15	12	ns
prot1149	117	4	5	12	7.5	7	4	9	10.5	ns
prot1150	106	9	8	7.2	3.6	7	9	12.6	7.2	sig
prot1151	110	5	4	16	8	7	4	4	18	sig
prot1152	73	6	3	12	12	5	3	12	6	ns
prot1153	113	2	3	7.5	3	4	4	3	7.5	ns
prot1154	358	1	4	9	5.4	3	7	9	3.6	ns
prot1155	99	5	1	4	10	5	0	6	2	ns
prot1156	115	3	6	12	6	4	2	12	0	ns
prot1157	180	4	2	9	4.5	5	10	9	6	ns
prot1158	67	5	2	3.6	3.6	6	3	5.4	5.4	ns
prot1159	99	1	4	4	8	4	3	6	6	ns
prot1160	99	2	4	18	12	1	7	15	12	sig
prot1161	99	7	4	4.5	7.5	3	3	3	3	ns
prot1162	98	4	2	5.4	3.6	4	4	1.8	5.4	ns
prot1163	165	2	2	6	4	6	4	2	6	ns
prot1164	76	1	0	15	6	6	2	9	0	ns
prot1165	90	2	2	4.5	0	1	1	1.5	6	sig
prot1166	113	3	4	1.8	9	2	5	9	9	ns
prot1167	90	3	1	4	10	3	4	12	18	sig
prot1168	163	5	1	3	12	2	3	21	6	ns
prot1169	102	1	6	9	1.5	1	2	7.5	3	ns
prot1170	183	2	3	12.6	5.4	2	1	1.8	7.2	ns
prot1171	98	4	4	2	4	3	1	2	8	ns
prot1172	146	1	3	6	12	0	2	6	12	ns
prot1173	145	1	0	1.5	4.5	3	2	4.5	3	ns
prot1174	166	2	1	0	1.8	7	5	9	12.6	sig
prot1175	100	2	1	6	0	3	1	14	2	ns
prot1176	393	5	1	3	3	4	2	12	12	ns
prot1177	89	3	2	3	3	6	3	9	13.5	sig
prot1178	391	2	1	3.6	3.6	3	2	3.6	5.4	ns
prot1179	89	2	0	4	6	1	5	2	4	sig
prot1180	1106	12	9	27	21	8	4	24	36	ns
prot1181	3227	7	7	3	10.5	9	13	6	6	ns
prot1182	539	8	10	16.2	10.8	9	13	14.4	12.6	ns
prot1183	771	5	7	8	18	5	3	14	0	ns
prot1184	2680	4	3	24	3	4	6	12	6	ns
prot1185	917	6	2	4.5	6	2	2	6	4.5	ns
prot1186	4114	2	3	3.6	7.2	5	5	3.6	12.6	sig
prot1187	449	9	7	22	18	13	13	54	28	sig
prot1188	1304	3	2	9	15	7	9	21	15	sig
prot1189	393	4	5	7.5	1.5	1	8	9	7.5	sig
prot1190	1513	1	3	16.2	9	3	4	3.6	5.4	sig
prot1191	2580	3	3	8	6	2	3	0	6	ns
prot1192	959	7	8	15	15	5	9	15	9	ns
prot1193	510	5	5	10.5	4.5	2	4	7.5	10.5	ns
prot1194	427	7	10	9	7.2	3	6	19.8	9	ns
prot1195	413	4	6	12	12	4	3	2	4	ns
prot1196	819	3	2	9	15	6	5	12	6	ns
prot1197	1779	2	1	0	3	4	3	6	1.5	ns
prot1198	1379	4	2	5.4	9	2	2	3.6	1.8	ns
prot1199	652	1	4	6	8	3	2	10	6	ns
prot1200	704	3	5	15	12	15	6	54	9	sig
prot1201	1028	0	5	7.5	4.5	4	0	6	4.5	ns
prot1202	1181	5	1	1.8	1.8	3	3	7.2	3.6	ns
prot1203	383	5	9	14	8	8	8	10	14	ns
prot1204	1077	3	4	21	9	6	12	18	42	sig
prot1205	452	4	3	7.5	4.5	6	3	9	9	sig
prot1206	434	4	1	5.4	12.6	6	6	32.4	32.4	sig
prot1207	955	5	1	8	12	5	3	10	6	ns
prot1208	528	3	3	18	24	6	2	9	24	ns
prot1209	228	6	3	6	4.5	5	0	4.5	1.5	ns
prot1210	781	4	2	7.2	3.6	2	10	7.2	14.4	ns
prot1211	548	3	8	10	6	4	3	2	16	ns
prot1212	273	2	11	15	18	2	1	18	12	ns
prot1213	153	5	6	13.5	9	8	6	10.5	10.5	ns
prot1214	320	10	6	5.4	12.6	8	9	18	14.4	sig
prot1215	219	6	4	22	14	9	8	24	14	ns
prot1216	410	6	8	15	21	6	6	21	9	ns
prot1217	322	6	6	10.5	6	5	3	6	6	ns
prot1218	629	3	7	7.2	5.4	5	6	10.8	5.4	ns
prot1219	264	5	2	10	4	1	8	4	8	ns
prot1220	356	3	2	0	15	4	2	12	15	ns
prot1221	390	8	4	7.5	9	4	3	1.5	6	ns
prot1222	235	5	5	0	3.6	3	15	27	16.2	sig
prot1223	263	3	3	8	4	1	5	0	8	ns
prot1224	481	2	2	6	15	2	7	6	27	sig
prot1225	551	3	3	4.5	6	3	4	6	6	ns
prot1226	481	4	7	3.6	3.6	5	7	5.4	5.4	ns
prot1227	487	2	0	2	6	3	1	4	2	ns
prot1228	881	4	4	3	6	5	2	12	9	ns
prot1229	2284	1	3	4.5	1.5	6	1	1.5	6	ns
prot1230	852	2	5	1.8	3.6	5	1	1.8	7.2	ns
prot1231	341	1	3	2	6	4	5	6	12	ns
prot1232	182	4	2	18	18	8	3	12	12	ns
prot1233	327	6	4	12	6	15	18	4.5	18	sig
prot1234	219	2	4	1.8	1.8	2	2	5.4	3.6	ns
prot1235	406	3	5	2	2	5	3	10	8	ns
prot1236	332	3	0	6	12	1	0	6	3	ns
prot1237	365	3	2	3	6	1	0	6	3	ns
prot1238	308	5	1	1.8	10.8	4	5	7.2	3.6	ns
prot1239	232	4	4	6	4	3	4	6	2	ns
prot1240	2067	2	1	6	12	3	4	12	6	ns
prot1241	865	0	6	4.5	4.5	5	4	0	0	ns
prot1242	682	0	1	1.8	3.6	2	4	3.6	1.8	ns
prot1243	573	2	2	2	4	2	1	10	4	sig
prot1244	454	3	0	3	12	1	0	0	6	ns
prot1245	611	17	7	13.5	13.5	14	11	19.5	12	sig
prot1246	133	8	6	3.6	28.8	9	9	10.8	21.6	ns
prot1247	221	6	6	12	10	21	18	48	18	sig
prot1248	153	7	7	24	21	10	7	24	21	ns
prot1249	363	1	6	9	13.5	4	6	1.5	4.5	ns
prot1250	435	6	5	10.8	5.4	9	2	10.8	16.2	ns
prot1251	366	4	3	8	6	5	0	10	4	ns
prot1252	170	3	2	15	21	6	5	15	18	ns
prot1253	267	2	2	3	1.5	1	1	4.5	1.5	ns
prot1254	463	7	4	5.4	14.4	0	1	5.4	7.2	ns
prot1255	542	2	4	2	6	4	6	18	16	sig
prot1256	448	4	3	12	6	6	9	36	27	sig
prot1257	177	1	3	6	3	4	5	6	7.5	sig
prot1258	365	1	2	7.2	3.6	3	9	5.4	0	ns
prot1259	746	1	2	14	10	8	8	12	4	sig
prot1260	458	2	5	9	21	2	8	18	27	ns
prot1261	147	1	4	7.5	4.5	3	4	4.5	6	ns
prot1262	266	1	6	7.2	5.4	5	5	3.6	18	sig
prot1263	340	2	4	6	6	3	1	6	8	ns
prot1264	398	4	2	0	12	9	12	9	36	sig
prot1265	403	1	2	7.5	6	3	1	3	4.5	ns
prot1266	302	2	0	7.2	10.8	5	6	9	7.2	ns
prot1267	465	4	1	6	8	3	1	8	10	ns
prot1268	487	3	1	15	9	3	2	6	6	ns
prot1269	568	3	1	1.5	3	2	3	6	1.5	ns
prot1270	370	3	4	5.4	5.4	2	3	5.4	1.8	ns
prot1271	435	3	5	2	6	1	5	2	0	ns
prot1272	382	1	1	12	3	1	2	3	9	ns
prot1273	400	2	1	3	1.5	2	1	0	0	ns
prot1274	1317	2	1	1.8	1.8	1	2	1.8	0	ns
prot1275	1827	0	1	2	4	1	1	0	2	ns
prot1276	227	6	7	21	12	9	8	21	15	ns
prot1277	126	5	7	10.5	4.5	4	3	1.5	7.5	ns
prot1278	199	7	2	7.2	10.8	7	2	9	12.6	sig
prot1279	186	5	5	6	12	11	3	10	6	ns
prot1280	397	2	6	15	21	4	4	21	27	ns
prot1281	191	2	4	7.5	4.5	1	3	7.5	7.5	ns
prot1282	181	5	7	10.8	12.6	1	10	0	12.6	ns
prot1283	332	5	7	12	10	9	4	8	10	ns
prot1284	207	5	3	24	9	4	5	6	9	ns
prot1285	433	7	3	0	9	1	2	9	3	ns
prot1286	220	2	4	5.4	7.2	10	4	1.8	3.6	ns
prot1287	174	3	7	4	10	5	3	4	8	ns
prot1288	398	2	0	9	24	4	2	9	6	ns
prot1289	250	3	5	12	3	1	5	10.5	7.5	ns
prot1290	254	3	0	5.4	5.4	2	5	1.8	5.4	ns
prot1291	278	1	4	6	6	4	2	6	6	ns
prot1292	195	3	1	12	15	0	3	3	18	ns
prot1293	493	2	2	10.5	6	3	4	6	1.5	ns
prot1294	395	3	3	3.6	1.8	4	3	5.4	7.2	ns
prot1295	346	2	2	2	4	2	2	6	2	ns
prot1296	386	0	6	9	6	5	3	0	12	ns
prot1297	323	1	4	10.5	4.5	5	2	6	6	ns
prot1298	221	2	6	5.4	3.6	3	4	1.8	5.4	ns
prot1299	330	5	3	10	6	3	3	12	18	sig
prot1300	913	4	8	9	6	2	4	12	3	ns
prot1301	216	0	3	3	3	15	9	27	18	sig
prot1302	176	3	0	5.4	5.4	6	6	5.4	5.4	sig
prot1303	396	2	1	4	0	3	3	2	4	ns
prot1304	144	4	2	6	9	1	3	12	9	ns
prot1305	340	3	4	4.5	0	1	3	4.5	3	ns
prot1306	177	1	6	1.8	3.6	2	2	7.2	1.8	ns
prot1307	491	2	2	6	10	4	4	12	2	ns
prot1308	289	7	1	12	12	5	3	15	21	ns
prot1309	925	2	2	4.5	3	4	2	3	3	ns
prot1310	266	3	3	1.8	7.2	1	1	3.6	1.8	ns
prot1311	584	2	3	4	8	1	1	6	4	ns
prot1312	316	1	1	9	15	2	2	6	6	sig
prot1313	365	3	2	4.5	7.5	0	2	4.5	1.5	ns
prot1314	282	4	3	9	0	1	2	3.6	0	ns
prot1315	465	4	1	4	2	2	2	8	4	ns
prot1316	577	6	2	12	12	4	4	6	6	ns
prot1317	274	2	1	4.5	6	1	3	3	1.5	ns
prot1318	517	3	2	7.2	7.2	2	4	3.6	7.2	sig
prot1319	782	1	4	6	4	1	4	4	0	ns
prot1320	567	3	1	12	3	1	1	3	3	ns
prot1321	356	2	0	0	1.5	0	0	0	0	ns
prot1322	229	3	0	0	1.8	2	2	10.8	14.4	sig
prot1323	388	2	2	2	4	2	3	6	4	sig
prot1324	109	8	7	24	27	13	8	15	21	ns
prot1325	167	3	0	7.5	7.5	3	2	10.5	12	ns
prot1326	192	7	7	7.2	9	6	5	7.2	16.2	ns
prot1327	174	4	5	4	6	7	5	6	20	ns
prot1328	144	4	7	3	6	4	3	12	12	ns
prot1329	139	2	2	7.5	7.5	1	2	4.5	4.5	ns
prot1330	160	3	1	7.2	7.2	5	9	25.2	7.2	sig
prot1331	220	5	1	8	2	5	3	14	10	ns
prot1332	248	6	6	6	12	8	2	9	9	sig
prot1333	254	4	5	12	6	6	5	7.5	6	ns
prot1334	213	3	5	9	9	2	4	7.2	18	sig
prot1335	81	2	2	10	2	2	6	4	6	ns
prot1336	318	4	5	6	6	8	8	6	12	sig
prot1337	247	3	6	3	3	4	6	4.5	6	ns
prot1338	381	2	1	7.2	5.4	1	2	3.6	7.2	ns
prot1339	159	0	3	8	2	3	4	4	6	ns
prot1340	205	3	3	3	9	2	2	9	18	ns
prot1341	244	4	3	4.5	1.5	4	10	9	6	sig
prot1342	160	4	1	1.8	3.6	0	3	7.2	1.8	ns
prot1343	288	2	3	8	2	2	2	4	4	sig
prot1344	383	2	6	0	18	4	2	21	12	sig
prot1345	206	3	2	0	1.5	5	3	1.5	1.5	ns
prot1346	703	4	1	3.6	5.4	2	0	0	5.4	ns
prot1347	238	3	4	2	4	0	3	14	4	ns
prot1348	366	1	2	6	9	6	4	9	18	sig
prot1349	430	1	3	9	6	2	6	3	9	sig
prot1350	637	8	1	1.8	1.8	3	2	7.2	9	ns
prot1351	141	4	6	6	8	2	3	2	2	ns
prot1352	140	2	3	0	15	4	4	3	6	ns
prot1353	431	1	3	6	3	4	2	3	3	ns
prot1354	969	3	0	1.8	1.8	4	2	7.2	1.8	ns
prot1355	247	0	4	14	4	1	0	0	6	ns
prot1356	1101	5	2	12	12	4	3	0	15	ns
prot1357	178	2	2	0	3	3	8	4.5	6	sig
prot1358	178	2	3	0	12.6	2	3	3.6	1.8	ns
prot1359	297	2	0	4	2	6	0	6	6	ns
prot1360	238	0	2	15	6	1	1	3	21	ns
prot1361	226	2	1	6	3	3	3	4.5	9	sig
prot1362	486	1	4	5.4	3.6	4	4	5.4	7.2	sig
prot1363	758	1	2	0	6	2	2	8	2	ns
prot1364	305	2	1	9	0	4	2	6	3	ns
prot1365	526	3	2	4.5	0	0	2	1.5	4.5	ns
prot1366	375	2	0	0	3.6	2	2	0	1.8	ns
prot1367	651	0	2	6	4	2	3	0	6	ns
prot1368	5934	0	0	0	6	2	1	6	3	ns
prot1369	421	5	1	4.5	1.5	0	3	4.5	6	ns
prot1370	142	1	0	0	1.8	2	2	0	1.8	ns
prot1371	1145	2	0	6	4	2	2	10	4	sig
prot1372	238	2	3	9	3	0	1	6	9	ns
prot1373	391	0	1	1.5	0	0	0	0	0	ns
prot1374	618	0	0	1.8	0	0	3	1.8	3.6	ns
prot1375	93	6	6	12	10	8	9	8	14	ns
prot1376	130	7	9	27	42	6	8	18	36	ns
prot1377	83	5	7	6	7.5	5	4	6	10.5	ns
prot1378	361	3	0	7.2	3.6	2	1	5.4	7.2	ns
prot1379	193	4	8	4	8	5	8	22	4	ns
prot1380	393	6	5	24	15	5	4	18	12	ns
prot1381	232	2	3	7.5	12	5	5	4.5	6	ns
prot1382	201	8	1	9	7.2	4	8	5.4	12.6	ns
prot1383	105	4	2	8	12	3	7	6	4	ns
prot1384	173	6	3	12	12	6	4	21	15	ns
prot1385	182	2	5	3	3	0	4	3	4.5	ns
prot1386	199	5	3	16.2	5.4	5	2	7.2	3.6	ns
prot1387	191	2	4	18	6	0	5	12	6	ns
prot1388	274	3	9	12	3	2	2	3	9	ns
prot1389	135	1	4	3	1.5	2	4	9	7.5	sig
prot1390	169	0	4	5.4	9	3	4	1.8	3.6	ns
prot1391	688	3	4	12	6	6	4	6	4	ns
prot1392	152	0	3	9	3	3	1	12	3	ns
prot1393	528	6	1	3	9	6	12	9	4.5	sig
prot1394	157	2	2	1.8	3.6	2	3	3.6	3.6	ns
prot1395	126	2	3	4	6	2	3	8	4	ns
prot1396	80	2	3	9	9	3	1	9	6	ns
prot1397	122	1	1	3	1.5	3	3	4.5	1.5	ns
prot1398	232	5	1	1.8	1.8	1	2	5.4	5.4	ns
prot1399	171	1	4	6	8	8	4	8	4	sig
prot1400	70	2	0	6	0	3	2	21	15	ns
prot1401	130	4	2	0	6	3	6	9	3	ns
prot1402	103	2	3	1.8	7.2	3	4	3.6	12.6	ns
prot1403	547	2	2	0	2	3	1	2	6	ns
prot1404	250	1	2	9	6	1	1	3	3	ns
prot1405	497	6	1	4.5	3	2	2	1.5	3	ns
prot1406	312	0	1	3.6	3.6	2	3	1.8	0	ns
prot1407	152	1	1	2	10	2	1	8	2	ns
prot1408	535	3	2	6	6	0	2	15	6	ns
prot1409	87	0	0	3	1.5	4	2	3	3	sig
prot1410	232	1	1	7.2	3.6	5	0	10.8	0	ns
prot1411	232	4	2	6	2	3	3	6	6	ns
prot1412	843	3	2	9	6	2	2	9	6	ns
prot1413	555	1	0	1.5	1.5	3	6	9	13.5	sig
prot1414	173	2	1	3.6	1.8	1	1	1.8	1.8	ns
prot1415	194	1	1	0	0	2	2	12	2	ns
prot1416	180	3	2	6	0	1	2	12	9	ns
prot1417	199	0	2	1.5	3	2	1	6	4.5	ns
prot1418	287	2	2	3.6	0	1	3	5.4	0	ns
prot1419	999	3	1	12	6	0	1	2	4	ns
prot1420	220	1	2	6	3	1	2	9	3	ns
prot1421	648	2	1	3	1.5	2	2	7.5	3	ns
prot1422	164	1	2	3.6	1.8	1	1	0	1.8	ns
prot1423	181	3	2	2	2	1	0	6	2	ns
prot1424	285	5	6	21	15	18	15	54	99	sig
prot1425	172	4	4	6	7.5	4	2	3	4.5	ns
prot1426	103	1	2	1.8	9	5	7	9	12.6	ns
prot1427	430	3	4	6	10	2	7	12	0	ns
prot1428	130	5	5	15	6	7	4	12	9	ns
prot1429	123	0	2	9	6	12	3	4.5	13.5	sig
prot1430	304	5	2	3.6	9	1	2	1.8	5.4	ns
prot1431	164	2	5	2	14	7	3	6	2	ns
prot1432	75	1	2	3	15	1	4	3	0	ns
prot1433	173	3	2	1.5	4.5	5	3	4.5	6	ns
prot1434	176	4	4	5.4	7.2	2	3	5.4	10.8	ns
prot1435	191	4	2	6	6	3	3	8	6	ns
prot1436	138	5	3	15	21	21	18	18	54	sig
prot1437	148	1	0	3	3	7	5	7.5	10.5	sig
prot1438	101	2	0	5.4	1.8	4	6	7.2	1.8	ns
prot1439	157	1	1	8	2	2	3	6	6	ns
prot1440	488	3	2	15	3	4	4	18	24	sig
prot1441	133	4	4	12	6	2	2	3	3	sig
prot1442	229	2	4	9	3.6	4	3	7.2	3.6	ns
prot1443	89	3	4	10	8	5	2	10	6	ns
prot1444	317	2	1	9	15	2	2	0	12	ns
prot1445	88	1	3	3	4.5	3	3	1.5	1.5	ns
prot1446	180	1	3	5.4	9	3	3	1.8	3.6	ns
prot1447	207	3	3	2	8	3	1	6	0	ns
prot1448	235	2	2	6	3	15	3	18	18	sig
prot1449	86	1	1	3	3	0	0	1.5	4.5	ns
prot1450	115	2	5	3.6	1.8	0	2	5.4	5.4	ns
prot1451	127	0	2	2	6	5	2	2	4	ns
prot1452	229	2	3	12	9	1	1	0	0	ns
prot1453	247	2	3	3	3	5	3	1.5	3	ns
prot1454	573	3	1	3.6	5.4	1	1	1.8	0	ns
prot1455	176	2	4	2	8	3	1	0	6	ns
prot1456	169	3	2	3	0	3	2	3	6	ns
prot1457	81	4	0	0	4.5	9	9	18	9	sig
prot1458	89	2	0	1.8	3.6	1	0	5.4	1.8	ns
prot1459	178	1	4	10	2	1	2	4	4	ns
prot1460	151	1	0	15	3	3	2	6	9	ns
prot1461	146	2	2	10.5	4.5	5	1	1.5	4.5	ns
prot1462	217	0	3	3.6	1.8	8	8	7.2	3.6	sig
prot1463	159	1	1	4	2	1	1	2	4	ns
prot1464	237	1	1	6	3	4	2	0	12	ns
prot1465	587	1	1	4.5	0	5	2	1.5	1.5	ns
prot1466	128	2	2	7.2	3.6	2	2	3.6	3.6	ns
prot1467	425	1	2	4	6	2	1	8	2	ns
prot1468	256	2	2	0	6	4	2	6	6	sig
prot1469	136	0	0	1.5	0	5	3	4.5	0	ns
prot1470	76	2	0	0	5.4	1	3	1.8	1.8	ns
prot1471	175	5	2	4	4	1	1	2	4	sig
prot1472	231	3	4	9	12	1	1	3	0	ns
prot1473	337	2	4	1.5	1.5	3	1	4.5	3	ns
prot1474	239	1	2	3.6	3.6	4	1	1.8	5.4	ns
prot1475	456	1	2	2	4	1	1	4	0	ns
prot1476	126	3	0	3	3	0	1	3	0	ns
prot1477	488	2	0	3	1.5	2	1	1.5	3	ns
prot1478	127	0	1	1.8	1.8	1	1	0	1.8	ns
prot1479	191	1	2	10	8	1	3	2	2	ns
prot1480	114	1	3	18	12	9	3	36	18	sig
prot1481	62	5	2	3	3	0	1	4.5	4.5	ns
prot1482	350	3	3	5.4	3.6	14	4	10.8	18	sig
prot1483	108	9	3	8	12	4	7	4	8	ns
prot1484	321	4	1	15	6	4	1	6	6	ns
prot1485	308	1	1	3	6	2	1	9	6	ns
prot1486	59	6	2	7.2	3.6	2	4	1.8	3.6	ns
prot1487	218	3	1	8	10	6	21	30	12	sig
prot1488	106	3	4	0	6	2	4	3	3	ns
prot1489	154	2	4	6	7.5	2	1	4.5	3	ns
prot1490	166	1	1	5.4	3.6	0	0	0	5.4	ns
prot1491	515	4	4	8	8	2	4	6	12	ns
prot1492	183	3	0	6	6	4	0	0	6	ns
prot1493	162	1	0	3	3	2	2	4.5	1.5	ns
prot1494	140	2	1	0	10.8	6	3	21.6	10.8	sig
prot1495	169	3	4	6	0	2	2	4	4	sig
prot1496	242	1	1	3	6	2	2	3	0	ns
prot1497	292	2	2	3	4.5	2	3	0	6	ns
prot1498	197	1	0	5.4	3.6	4	2	3.6	3.6	ns
prot1499	856	1	2	6	4	1	4	8	2	ns
prot1500	127	4	2	3	12	3	3	6	12	ns
prot1501	72	2	1	0	6	2	2	7.5	7.5	sig
prot1502	148	2	1	1.8	1.8	2	2	7.2	12.6	sig
prot1503	53	2	3	0	4	0	1	0	6	ns
prot1504	98	0	0	0	0	2	1	9	6	ns
prot1505	405	1	1	3	3	2	6	3	4.5	ns
prot1506	104	2	1	3.6	1.8	3	2	3.6	0	ns
prot1507	176	0	0	6	0	0	5	0	2	ns
prot1508	125	0	2	0	3	2	3	12	18	sig
prot1509	160	2	1	3	1.5	1	2	3	1.5	ns
prot1510	316	3	2	0	5.4	2	2	12.6	9	sig
prot1511	978	2	2	2	6	1	1	2	2	ns
prot1512	234	1	2	6	6	1	1	0	6	ns
prot1513	431	2	0	1.5	3	4	1	0	4.5	ns
prot1514	2591	6	3	9	5.4	3	3	7.2	9	ns
prot1515	712	4	5	10	18	2	3	8	8	ns
prot1516	1852	2	4	0	6	5	4	15	12	ns
prot1517	2086	2	3	10.5	6	7	3	6	7.5	ns
prot1518	1064	2	5	9	3.6	18	9	16.2	21.6	sig
prot1519	609	8	3	10	18	8	5	14	16	ns
prot1520	645	3	3	24	15	4	4	0	12	ns
prot1521	969	1	4	3	3	3	3	3	4.5	ns
prot1522	857	5	0	7.2	0	2	1	7.2	0	ns
prot1523	488	2	3	4	2	3	2	0	6	ns
prot1524	2821	1	1	3	9	4	0	3	3	ns
prot1525	512	3	4	4.5	1.5	1	2	3	3	ns
prot1526	876	3	3	3.6	5.4	4	2	3.6	12.6	ns
prot1527	543	0	6	8	12	15	18	6	30	sig
prot1528	809	4	3	6	12	6	4	36	18	sig
prot1529	1674	3	2	0	6	3	1	0	1.5	ns
prot1530	1191	2	2	0	1.8	2	12	3.6	3.6	sig
prot1531	208	1	3	4	12	5	2	2	4	ns
prot1532	437	3	4	12	6	0	1	12	9	ns
prot1533	510	2	1	1.5	1.5	5	2	4.5	1.5	ns
prot1534	695	2	3	7.2	3.6	6	3	3.6	10.8	ns
prot1535	227	2	2	0	2	3	4	2	0	ns
prot1536	700	4	3	9	21	2	2	9	6	ns
prot1537	218	5	2	4.5	1.5	0	2	6	7.5	ns
prot1538	423	2	3	1.8	3.6	6	1	1.8	3.6	ns
prot1539	873	1	0	8	4	7	2	8	18	sig
prot1540	1426	1	0	12	6	2	10	6	18	sig
prot1541	520	1	3	4.5	0	2	2	3	0	ns
prot1542	290	11	10	16.2	14.4	9	11	21.6	12.6	ns
prot1543	296	1	4	10	14	4	4	10	8	ns
prot1544	309	2	4	15	9	3	3	24	6	ns
prot1545	502	9	3	7.5	1.5	3	0	6	4.5	ns
prot1546	204	1	4	1.8	3.6	2	1	3.6	0	ns
prot1547	437	1	7	2	8	0	3	4	10	ns
prot1548	314	4	3	6	15	6	4	12	6	sig
prot1549	402	3	2	1.5	1.5	4	2	4.5	4.5	ns
prot1550	188	5	3	1.8	3.6	2	1	1.8	3.6	ns
prot1551	434	2	4	8	8	2	0	0	2	ns
prot1552	325	2	3	3	3	6	3	45	9	sig
prot1553	607	1	2	1.5	3	0	3	1.5	4.5	ns
prot1554	739	1	3	5.4	7.2	3	2	1.8	10.8	ns
prot1555	235	3	3	0	0	5	3	0	2	ns
prot1556	982	1	1	3	3	1	3	9	0	ns
prot1557	392	2	4	3	4.5	4	4	3	3	sig
prot1558	543	0	2	3.6	3.6	2	1	3.6	1.8	ns
prot1559	462	2	0	2	4	1	3	10	8	ns
prot1560	348	1	2	6	3	4	0	9	6	ns
prot1561	463	1	2	0	1.5	0	3	0	3	ns
prot1562	173	1	4	1.8	10.8	4	2	7.2	3.6	ns
prot1563	274	1	4	4	6	4	14	24	4	sig
prot1564	251	5	3	3	24	4	2	12	9	ns
prot1565	231	3	4	4.5	0	5	5	4.5	6	ns
prot1566	394	6	4	5.4	5.4	0	3	10.8	3.6	ns
prot1567	240	4	2	6	6	1	2	4	6	ns
prot1568	441	3	3	6	6	2	2	3	9	ns
prot1569	200	3	1	3	7.5	3	5	0	1.5	ns
prot1570	371	2	2	1.8	0	2	2	7.2	1.8	sig
prot1571	313	2	2	2	2	1	2	12	8	ns
prot1572	730	3	5	9	9	2	3	6	0	ns
prot1573	329	4	4	4.5	1.5	1	2	0	1.5	ns
prot1574	627	2	0	3.6	5.4	3	1	1.8	0	ns
prot1575	250	1	1	8	4	8	2	12	12	sig
prot1576	144	4	0	9	9	2	1	18	12	ns
prot1577	472	0	1	7.5	3	5	2	6	1.5	ns
prot1578	421	2	3	1.8	5.4	12	6	10.8	5.4	sig
prot1579	250	2	3	2	4	1	2	0	4	ns
prot1580	266	4	3	3	3	2	0	0	3	ns
prot1581	861	1	2	10.5	6	3	1	0	6	ns
prot1582	1312	0	1	5.4	5.4	1	1	7.2	7.2	ns
prot1583	493	4	0	8	2	2	4	4	4	sig
prot1584	1082	0	2	9	0	3	3	9	6	ns
prot1585	648	2	0	0	0	1	1	6	1.5	sig
prot1586	276	1	1	1.8	0	1	1	3.6	3.6	ns
prot1587	518	1	0	2	4	1	4	10	6	ns
prot1588	640	1	1	0	0	1	2	9	3	ns
prot1589	722	2	3	4.5	7.5	3	3	6	3	ns
prot1590	147	0	6	3.6	3.6	4	7	5.4	9	ns
prot1591	193	8	1	4	6	4	4	8	10	ns
prot1592	194	0	2	9	3	1	2	6	6	ns
prot1593	365	2	1	0	6	1	6	4.5	6	ns
prot1594	290	1	1	1.8	5.4	2	1	3.6	1.8	ns
prot1595	636	2	1	0	4	0	2	0	6	ns
prot1596	1160	4	1	3	3	1	4	3	6	ns
prot1597	641	2	2	1.5	7.5	2	1	1.5	3	ns
prot1598	175	1	5	0	1.8	2	0	5.4	0	ns
prot1599	318	2	1	2	10	0	0	0	2	ns
prot1600	424	1	0	6	3	2	4	3	6	ns
prot1601	348	3	2	1.5	0	4	4	3	1.5	ns
prot1602	227	1	0	0	5.4	0	3	5.4	5.4	ns
prot1603	427	3	3	6	8	2	2	2	4	ns
prot1604	268	3	4	6	0	1	1	0	9	ns
prot1605	357	0	2	4.5	0	3	3	0	1.5	ns
prot1606	174	1	0	1.8	3.6	3	1	0	1.8	ns
prot1607	233	0	0	4	6	0	0	6	2	ns
prot1608	217	0	3	0	3	1	1	0	9	ns
prot1609	980	1	0	0	3	1	1	1.5	1.5	ns
prot1610	263	3	0	1.8	3.6	0	0	1.8	0	ns
prot1611	169	2	2	0	2	2	2	4	0	ns
prot1612	178	0	2	6	6	2	7	0	3	ns
prot1613	355	0	1	3	0	2	1	6	0	ns
prot1614	604	5	1	3.6	0	3	0	0	1.8	ns
prot1615	149	1	2	4	0	0	1	2	0	ns
prot1616	594	0	2	6	15	3	3	0	0	ns
prot1617	257	1	3	3	3	0	5	3	4.5	ns
prot1618	421	0	2	0	1.8	2	0	0	3.6	ns
prot1619	712	2	1	2	2	1	4	0	2	ns
prot1620	423	1	1	3	3	1	1	3	0	ns
prot1621	488	2	1	1.5	0	2	2	3	3	sig
prot1622	1872	4	0	0	1.8	1	2	1.8	3.6	ns
prot1623	153	6	6	10	10	4	4	4	8	ns
prot1624	275	4	2	15	12	2	7	6	6	ns
prot1625	463	4	2	6	9	1	2	0	6	ns
prot1626	103	6	1	7.2	7.2	4	4	3.6	3.6	ns
prot1627	287	2	1	8	6	2	6	2	8	ns
prot1628	282	3	3	3	9	6	4	36	9	sig
prot1629	200	2	2	3	9	4	6	7.5	3	ns
prot1630	149	1	4	3.6	3.6	1	4	5.4	9	ns
prot1631	149	2	2	2	4	2	3	4	6	ns
prot1632	132	1	2	15	12	3	4	6	6	sig
prot1633	118	5	5	3	1.5	5	7	6	3	sig
prot1634	191	1	2	9	3.6	2	3	3.6	7.2	sig
prot1635	189	0	4	10	4	2	1	2	2	ns
prot1636	273	1	1	6	0	5	1	3	15	sig
prot1637	327	3	3	4.5	3	3	4	1.5	1.5	ns
prot1638	148	1	3	1.8	3.6	0	2	1.8	1.8	ns
prot1639	206	3	0	2	4	4	1	2	4	ns
prot1640	108	3	5	3	9	2	0	9	3	ns
prot1641	267	1	0	3	3	1	1	1.5	3	ns
prot1642	204	4	1	3.6	3.6	9	6	10.8	16.2	sig
prot1643	223	0	3	0	0	2	1	2	4	ns
prot1644	298	2	4	3	9	5	2	12	12	sig
prot1645	194	0	1	1.5	1.5	0	1	3	6	ns
prot1646	77	1	2	3.6	3.6	0	4	3.6	9	ns
prot1647	166	3	2	2	8	4	1	6	8	ns
prot1648	418	4	3	9	9	10	6	18	24	sig
prot1649	418	1	1	0	1.5	1	2	1.5	0	ns
prot1650	127	1	1	3.6	5.4	2	1	3.6	3.6	ns
prot1651	279	3	5	0	6	1	1	6	2	ns
prot1652	181	1	3	3	3	5	0	3	0	ns
prot1653	129	2	2	3	1.5	2	1	1.5	1.5	ns
prot1654	161	5	2	5.4	3.6	4	1	1.8	1.8	sig
prot1655	126	2	1	4	12	2	4	4	4	sig
prot1656	326	2	3	0	3	3	3	27	9	sig
prot1657	207	1	1	7.5	3	3	1	1.5	3	ns
prot1658	191	1	6	5.4	3.6	5	3	0	0	ns
prot1659	238	1	1	2	2	2	2	6	2	ns
prot1660	210	1	2	12	3	1	5	9	3	ns
prot1661	331	1	1	1.5	4.5	2	0	3	3	ns
prot1662	574	5	0	3.6	3.6	1	4	7.2	3.6	ns
prot1663	455	4	2	6	0	2	4	0	0	ns
prot1664	553	0	3	6	12	1	3	0	6	ns
prot1665	522	0	1	3	3	1	1	0	4.5	ns
prot1666	325	1	3	3.6	1.8	2	1	1.8	3.6	ns
prot1667	208	0	4	6	4	4	0	0	0	ns
prot1668	232	2	1	6	0	1	0	0	6	ns
prot1669	219	3	0	1.5	3	0	3	3	6	ns
prot1670	409	3	4	1.8	3.6	0	3	1.8	1.8	ns
prot1671	233	1	2	2	6	1	0	4	6	ns
prot1672	772	1	0	3	3	1	1	0	0	ns
prot1673	360	1	3	1.5	1.5	0	0	3	3	ns
prot1674	439	3	2	1.8	5.4	1	3	0	5.4	ns
prot1675	442	3	3	2	2	2	2	2	12	ns
prot1676	138	1	1	3	15	0	0	3	9	ns
prot1677	106	1	0	0	0	0	0	3	0	ns
prot1678	370	2	1	1.8	0	1	1	1.8	5.4	ns
prot1679	629	1	1	2	0	0	2	2	2	ns
prot1680	187	1	1	3	0	2	1	0	0	ns
prot1681	596	1	0	0	1.5	0	2	6	1.5	ns
prot1682	255	3	2	1.8	1.8	1	2	3.6	1.8	ns
prot1683	92	8	3	10	10	5	9	10	4	ns
prot1684	171	1	3	6	0	8	5	18	21	ns
prot1685	165	1	2	1.5	9	6	2	4.5	7.5	ns
prot1686	148	2	4	3.6	7.2	6	3	1.8	12.6	ns
prot1687	229	3	1	6	8	3	3	8	4	ns
prot1688	123	3	3	3	15	1	3	15	6	ns
prot1689	77	0	3	6	1.5	5	5	3	7.5	sig
prot1690	465	4	5	3.6	5.4	3	3	3.6	3.6	ns
prot1691	279	1	1	4	2	1	1	0	4	ns
prot1692	278	0	2	3	9	3	3	0	0	ns
prot1693	119	2	2	1.5	1.5	3	1	1.5	3	ns
prot1694	148	3	1	0	3.6	2	6	0	0	ns
prot1695	72	0	1	4	4	4	0	2	2	ns
prot1696	353	2	3	0	9	1	1	6	18	ns
prot1697	196	2	0	0	3	1	1	1.5	1.5	ns
prot1698	174	2	3	7.2	1.8	4	11	3.6	3.6	sig
prot1699	126	2	2	4	6	4	0	2	2	ns
prot1700	235	2	2	3	0	2	2	3	6	ns
prot1701	235	3	4	0	3	1	0	1.5	3	ns
prot1702	110	2	2	3.6	3.6	2	5	9	7.2	sig
prot1703	188	2	1	6	6	3	2	4	4	ns
prot1704	225	2	1	6	6	1	0	9	6	ns
prot1705	138	0	1	0	4.5	3	1	3	3	ns
prot1706	174	1	2	1.8	9	3	6	10.8	5.4	sig
prot1707	672	1	0	4	2	6	3	12	6	sig
prot1708	84	2	2	9	0	7	9	6	15	sig
prot1709	107	1	0	1.5	1.5	6	2	9	6	sig
prot1710	146	2	3	0	3.6	3	4	0	5.4	ns
prot1711	183	4	3	8	0	2	1	6	6	ns
prot1712	555	2	1	6	6	1	1	0	3	ns
prot1713	467	2	1	1.5	3	0	2	6	4.5	ns
prot1714	265	0	1	0	3.6	2	4	10.8	3.6	sig
prot1715	598	2	1	2	6	1	2	4	4	ns
prot1716	317	2	2	3	3	0	5	3	12	ns
prot1717	196	0	1	0	3	4	1	1.5	3	ns
prot1718	267	0	4	3.6	3.6	2	1	1.8	0	ns
prot1719	612	0	1	6	6	3	2	6	4	sig
prot1720	62	1	1	3	3	2	2	6	9	ns
prot1721	77	0	0	6	0	6	3	18	4.5	sig
prot1722	68	1	1	0	1.8	2	1	7.2	0	ns
prot1723	632	0	1	2	4	2	2	4	4	sig
prot1724	230	2	1	0	6	1	0	3	0	ns
prot1725	133	2	3	0	1.5	1	4	0	3	ns
prot1726	334	2	2	1.8	0	0	2	0	5.4	ns
prot1727	311	1	1	6	6	4	1	4	2	ns
prot1728	563	2	1	3	6	0	1	6	6	ns
prot1729	327	1	1	1.5	4.5	1	0	0	0	ns
prot1730	144	1	3	5.4	0	2	5	1.8	3.6	ns
prot1731	668	1	1	4	0	2	2	2	6	ns
prot1732	85	1	1	9	6	3	0	0	6	ns
prot1733	102	2	2	0	3	1	2	3	0	ns
prot1734	508	1	0	3.6	5.4	2	1	10.8	1.8	ns
prot1735	226	1	1	6	6	1	1	0	0	ns
prot1736	676	0	1	0	0	3	0	0	3	ns
prot1737	539	1	0	0	0	2	1	3	1.5	ns
prot1738	295	4	0	5.4	0	0	2	3.6	0	ns
prot1739	224	0	2	2	0	2	0	2	2	ns
prot1740	2292	1	1	0	3	1	0	6	3	ns
prot1741	170	1	4	6	3	2	4	9	4.5	sig
prot1742	134	2	3	1.8	5.4	1	2	0	3.6	ns
prot1743	255	0	0	4	0	9	3	6	12	sig
prot1744	304	4	2	6	15	4	4	12	18	sig
prot1745	237	0	4	6	3	2	3	3	4.5	ns
prot1746	105	2	1	1.8	0	1	1	1.8	3.6	ns
prot1747	69	2	4	4	8	1	1	0	6	ns
prot1748	247	1	2	6	9	5	1	15	3	sig
prot1749	99	3	3	3	4.5	0	2	7.5	6	ns
prot1750	116	4	4	7.2	0	1	1	1.8	3.6	ns
prot1751	152	3	2	2	2	1	0	6	2	ns
prot1752	225	3	2	3	9	7	4	15	15	sig
prot1753	147	4	1	4.5	0	2	4	6	3	sig
prot1754	125	2	2	3.6	3.6	2	5	0	1.8	ns
prot1755	90	0	5	0	2	1	4	0	4	ns
prot1756	237	0	1	15	3	5	4	9	6	ns
prot1757	66	2	1	1.5	4.5	3	3	1.5	4.5	ns
prot1758	264	2	1	5.4	1.8	2	4	7.2	7.2	ns
prot1759	137	4	2	0	2	0	2	4	2	ns
prot1760	511	2	0	9	3	2	0	6	6	ns
prot1761	141	1	1	0	1.5	1	1	1.5	0	ns
prot1762	280	4	2	3.6	3.6	2	0	1.8	9	ns
prot1763	302	1	1	2	2	1	2	6	2	ns
prot1764	74	2	1	6	0	1	1	0	6	ns
prot1765	171	5	4	1.5	1.5	3	2	4.5	6	ns
prot1766	95	1	2	1.8	3.6	1	2	7.2	0	ns
prot1767	367	3	2	6	0	2	2	24	4	sig
prot1768	144	1	2	0	3	1	2	3	6	sig
prot1769	664	1	0	0	1.5	1	1	3	1.5	ns
prot1770	179	0	2	5.4	7.2	1	4	3.6	7.2	ns
prot1771	114	3	1	0	0	0	0	0	2	ns
prot1772	161	1	2	0	6	6	3	18	9	sig
prot1773	205	1	0	0	1.5	1	4	1.5	1.5	ns
prot1774	305	1	4	3.6	1.8	3	3	10.8	5.4	sig
prot1775	416	0	0	2	2	1	0	4	0	ns
prot1776	397	0	1	3	9	2	1	0	6	ns
prot1777	224	0	3	0	1.5	2	1	1.5	3	ns
prot1778	314	1	2	3.6	5.4	1	1	3.6	1.8	ns
prot1779	174	0	0	4	2	1	1	2	8	sig
prot1780	416	0	0	0	6	2	0	6	6	ns
prot1781	131	1	1	1.5	1.5	1	1	1.5	1.5	ns
prot1782	107	1	2	3.6	0	1	2	5.4	1.8	ns
prot1783	163	0	1	0	4	1	0	0	4	ns
prot1784	564	3	0	0	6	2	1	3	0	ns
prot1785	208	1	2	0	1.5	3	1	1.5	3	ns
prot1786	135	1	0	5.4	3.6	2	2	7.2	7.2	sig
prot1787	3394	3	2	10	6	2	3	6	6	ns
prot1788	1957	1	3	0	12	2	1	6	0	ns
prot1789	1088	2	1	1.5	1.5	2	2	1.5	1.5	ns
prot1790	424	2	0	1.8	1.8	4	2	1.8	5.4	ns
prot1791	1035	2	0	6	2	1	3	6	2	ns
prot1792	926	2	2	3	3	0	2	3	3	ns
prot1793	1669	2	1	6	1.5	1	1	1.5	3	ns
prot1794	201	3	3	5.4	5.4	1	1	9	7.2	ns
prot1795	539	2	2	2	0	1	1	2	2	ns
prot1796	638	0	1	9	0	0	2	3	3	ns
prot1797	225	11	5	6	4.5	11	7	10.5	16.5	sig
prot1798	319	3	5	3.6	3.6	6	18	21.6	16.2	sig
prot1799	520	1	0	8	8	2	7	0	12	ns
prot1800	785	1	1	9	6	3	5	18	15	ns
prot1801	629	1	1	1.5	3	1	2	1.5	3	sig
prot1802	341	3	2	1.8	5.4	3	8	3.6	3.6	sig
prot1803	412	1	0	2	4	1	2	2	2	ns
prot1804	308	0	1	3	3	2	0	3	0	ns
prot1805	743	1	1	4.5	0	4	2	3	4.5	sig
prot1806	470	0	2	0	1.8	2	0	0	1.8	ns
prot1807	1140	2	1	0	2	2	2	4	12	sig
prot1808	1466	1	0	3	6	3	3	9	9	sig
prot1809	254	2	2	3	4.5	3	6	9	4.5	sig
prot1810	257	4	2	1.8	7.2	0	2	3.6	1.8	ns
prot1811	375	1	0	2	2	2	2	2	8	ns
prot1812	1882	1	2	9	3	3	1	9	0	ns
prot1813	1300	2	2	1.5	0	0	0	4.5	3	ns
prot1814	444	3	2	0	3.6	3	2	0	3.6	ns
prot1815	832	2	3	4	2	5	4	4	4	ns
prot1816	582	0	1	0	0	1	0	3	3	ns
prot1817	280	2	1	0	0	0	0	0	3	ns
prot1818	1244	1	0	0	5.4	1	1	1.8	3.6	ns
prot1819	276	0	1	8	0	4	1	2	2	sig
prot1820	623	4	2	0	9	2	4	6	12	sig
prot1821	450	2	1	3	3	1	2	4.5	1.5	ns
prot1822	247	0	0	0	1.8	2	0	1.8	5.4	ns
prot1823	387	3	1	2	2	3	2	6	4	sig
prot1824	662	2	0	0	0	1	0	3	9	ns
prot1825	743	0	1	0	1.5	3	0	3	1.5	ns
prot1826	874	3	0	1.8	0	2	1	1.8	3.6	ns
prot1827	1301	0	0	0	2	0	0	2	10	ns
prot1828	274	2	3	0	12	2	4	18	18	sig
prot1829	551	2	0	4.5	3	1	4	6	3	ns
prot1830	447	5	1	3.6	3.6	2	1	3.6	3.6	ns
prot1831	154	2	2	16	10	2	1	2	2	ns
prot1832	210	6	2	0	9	0	1	9	0	ns
prot1833	290	2	2	6	6	3	4	1.5	1.5	ns
prot1834	220	2	1	3.6	7.2	0	2	5.4	3.6	ns
prot1835	184	6	2	6	4	2	1	0	14	ns
prot1836	168	3	1	3	15	0	3	3	0	ns
prot1837	102	3	2	3	1.5	2	2	4.5	1.5	ns
prot1838	327	1	2	1.8	7.2	3	3	21.6	10.8	sig
prot1839	962	0	2	12	0	2	1	4	4	ns
prot1840	556	1	3	9	0	1	1	3	3	sig
prot1841	374	1	2	1.5	3	1	0	1.5	3	ns
prot1842	728	2	3	7.2	0	6	2	3.6	10.8	sig
prot1843	243	4	1	2	4	1	1	0	6	ns
prot1844	127	0	0	6	3	0	1	6	9	ns
prot1845	519	4	2	4.5	3	3	2	4.5	3	sig
prot1846	492	2	2	3.6	1.8	1	3	3.6	3.6	ns
prot1847	233	0	1	2	4	2	3	6	2	ns
prot1848	287	1	0	3	6	0	1	3	3	ns
prot1849	337	1	3	4.5	3	1	1	4.5	4.5	ns
prot1850	404	1	1	0	1.8	3	1	1.8	1.8	ns
prot1851	3175	0	2	0	0	2	2	4	4	sig
prot1852	243	0	1	3	3	2	2	6	9	sig
prot1853	275	0	0	1.5	0	1	0	0	1.5	ns
prot1854	648	2	1	1.8	0	2	6	3.6	12.6	ns
prot1855	172	1	0	2	4	1	3	6	4	ns
prot1856	283	2	3	3	3	2	4	6	24	sig
prot1857	159	0	2	4.5	6	3	2	1.5	3	ns
prot1858	372	1	2	3.6	3.6	5	3	7.2	3.6	ns
prot1859	174	2	4	18	10	0	2	4	2	ns
prot1860	182	1	1	9	9	0	3	15	3	ns
prot1861	251	2	3	0	1.5	2	2	12	3	sig
prot1862	1009	0	3	5.4	5.4	1	4	1.8	1.8	ns
prot1863	233	1	1	2	2	2	2	2	2	sig
prot1864	158	4	3	9	12	2	5	6	3	ns
prot1865	200	2	4	6	1.5	7	0	3	1.5	ns
prot1866	292	0	4	1.8	1.8	4	4	3.6	7.2	sig
prot1867	399	0	2	0	4	2	1	2	2	ns
prot1868	229	4	2	6	6	2	2	0	3	ns
prot1869	228	0	4	1.5	0	2	3	4.5	1.5	ns
prot1870	445	2	2	1.8	1.8	0	0	1.8	3.6	ns
prot1871	334	0	1	2	8	0	1	4	2	ns
prot1872	848	1	0	9	0	2	2	9	9	ns
prot1873	151	1	1	1.5	1.5	2	4	1.5	4.5	ns
prot1874	1410	2	2	1.8	0	2	1	0	3.6	ns
prot1875	164	2	2	2	2	1	2	4	4	ns
prot1876	114	3	2	3	12	3	3	0	3	ns
prot1877	262	2	0	1.5	1.5	0	0	0	1.5	ns
prot1878	174	3	2	3.6	3.6	1	0	5.4	0	ns
prot1879	987	0	0	0	8	3	1	2	0	ns
prot1880	170	0	3	0	3	0	1	3	6	ns
prot1881	399	1	2	0	0	2	1	4.5	0	ns
prot1882	504	2	1	1.8	5.4	0	1	0	1.8	ns
prot1883	359	2	4	4	2	2	4	4	4	sig
prot1884	85	1	1	9	0	3	1	6	3	ns
prot1885	186	0	1	6	0	4	1	6	3	sig
prot1886	231	1	1	0	1.8	2	0	1.8	3.6	ns
prot1887	161	1	1	2	8	4	2	4	4	sig
prot1888	296	1	2	6	3	1	1	6	6	ns
prot1889	362	2	0	3	0	1	3	1.5	1.5	ns
prot1890	492	2	1	3.6	0	2	1	1.8	1.8	ns
prot1891	240	1	1	2	2	1	0	4	2	ns
prot1892	587	0	4	9	0	3	2	3	0	ns
prot1893	523	1	2	0	3	1	0	1.5	0	ns
prot1894	979	1	1	3.6	0	1	0	0	0	ns
prot1895	2381	0	0	2	4	3	1	0	0	ns
prot1896	246	0	0	12	3	0	1	12	3	ns
prot1897	309	1	2	3	0	1	0	1.5	1.5	ns
prot1898	214	0	0	3.6	1.8	0	1	1.8	0	ns
prot1899	659	2	0	4	6	5	2	0	0	ns
prot1900	185	2	1	6	6	0	1	0	3	ns
prot1901	201	1	2	0	0	4	2	3	3	sig
prot1902	464	0	0	3.6	1.8	1	0	0	0	ns
prot1903	298	1	1	0	0	3	3	6	6	sig
prot1904	502	0	1	0	3	0	0	3	0	ns
prot1905	295	0	1	0	4.5	0	1	1.5	1.5	ns
prot1906	1921	0	0	0	0	0	1	5.4	1.8	ns
prot1907	900	0	1	2	2	2	1	2	0	ns
prot1908	1567	0	2	3	0	0	0	3	3	ns
prot1909	659	1	0	1.5	0	3	0	0	1.5	ns
prot1910	909	1	0	1.8	0	2	1	0	3.6	ns
prot1911	193	0	0	2	2	6	3	6	6	sig
prot1912	431	1	1	3	9	1	0	6	0	ns
prot1913	118	0	1	4.5	1.5	3	0	0	0	ns
prot1914	229	1	2	9	1.8	3	3	10.8	16.2	ns
prot1915	232	0	3	2	4	1	2	6	2	ns
prot1916	267	0	2	9	9	1	2	0	9	ns
prot1917	266	4	3	1.5	1.5	3	2	0	6	ns
prot1918	183	2	3	3.6	1.8	1	0	7.2	7.2	ns
prot1919	909	1	4	6	0	1	3	6	8	ns
prot1920	219	1	1	3	6	3	2	6	12	ns
prot1921	141	2	0	1.5	3	4	1	7.5	0	ns
prot1922	154	1	0	3.6	3.6	6	2	3.6	1.8	ns
prot1923	243	4	0	2	0	0	1	6	0	ns
prot1924	135	1	0	9	3	1	3	0	0	ns
prot1925	315	0	1	1.5	3	1	1	3	1.5	sig
prot1926	517	0	2	1.8	0	1	1	1.8	0	ns
prot1927	127	2	2	4	2	3	3	6	6	sig
prot1928	439	1	1	6	0	1	0	0	9	ns
prot1929	398	2	0	3	1.5	2	3	3	3	sig
prot1930	462	0	0	3.6	1.8	2	2	7.2	3.6	sig
prot1931	202	1	2	2	6	3	1	6	6	ns
prot1932	114	1	0	3	12	3	3	9	9	sig
prot1933	137	0	1	1.5	1.5	2	2	3	3	sig
prot1934	124	1	0	1.8	5.4	2	0	5.4	1.8	ns
prot1935	641	3	0	0	0	1	0	4	2	ns
prot1936	415	2	1	0	3	2	2	3	0	ns
prot1937	448	2	1	3	3	2	1	1.5	0	ns
prot1938	572	1	3	1.8	3.6	2	2	3.6	3.6	sig
prot1939	819	1	1	0	0	0	2	4	0	ns
prot1940	365	2	1	0	6	2	0	3	3	ns
prot1941	600	0	0	1.5	0	2	1	1.5	1.5	ns
prot1942	692	1	0	5.4	3.6	1	0	0	1.8	ns
prot1943	244	0	0	4	2	5	2	4	4	sig
prot1944	203	5	1	0	3	1	0	0	0	ns
prot1945	383	2	0	0	0	2	0	4.5	0	ns
prot1946	208	1	1	0	0	2	2	3.6	3.6	sig
prot1947	292	1	2	4	2	9	6	6	6	sig
prot1948	288	3	2	3	3	2	3	6	6	sig
prot1949	111	2	1	4.5	4.5	3	3	9	9	sig
prot1950	309	1	2	1.8	1.8	2	2	3.6	3.6	sig
prot1951	555	4	1	8	0	1	1	4	0	ns
prot1952	719	1	2	3	9	1	1	3	0	ns
prot1953	548	0	2	0	3	0	1	1.5	6	ns
prot1954	209	1	2	1.8	0	6	2	7.2	3.6	sig
prot1955	561	0	1	2	2	0	0	2	4	ns
prot1956	575	1	3	6	3	3	9	9	9	sig
prot1957	193	1	3	0	0	0	0	0	3	ns
prot1958	476	0	0	3.6	3.6	2	4	3.6	3.6	sig
prot1959	426	2	0	2	2	1	1	2	4	sig
prot1960	210	1	0	3	3	2	0	3	0	ns
prot1961	167	0	1	0	1.5	1	1	3	3	ns
prot1962	255	0	0	3.6	1.8	0	1	1.8	3.6	ns
prot1963	259	3	1	2	0	0	1	0	2	ns
prot1964	828	2	2	0	0	1	1	3	3	sig
prot1965	491	2	1	0	1.5	0	1	0	1.5	ns
prot1966	116	1	2	1.8	1.8	2	0	0	0	ns
prot1967	392	0	0	4	2	0	1	4	4	ns
prot1968	278	0	0	0	0	0	0	3	0	ns
prot1969	275	1	2	1.5	3	1	0	0	1.5	ns
prot1970	542	1	1	3.6	1.8	4	4	3.6	3.6	sig
prot1971	303	0	0	0	0	0	2	2	4	ns
prot1972	206	0	1	3	3	6	2	6	12	sig
prot1973	575	0	1	0	1.5	3	3	4.5	9	sig
prot1974	882	1	1	1.8	1.8	2	4	3.6	3.6	sig
prot1975	503	0	1	2	2	2	4	4	4	sig
prot1976	350	1	1	3	0	1	1	0	3	ns
prot1977	277	0	1	0	0	0	1	0	1.5	ns
prot1978	251	1	0	3.6	1.8	1	0	1.8	1.8	ns
prot1979	223	0	0	0	4	1	1	2	4	ns
prot1980	109	2	1	9	15	3	4	9	6	ns
prot1981	1093	5	1	4.5	3	2	2	9	3	ns
prot1982	123	2	3	0	7.2	2	5	7.2	9	sig
prot1983	160	2	1	2	6	1	0	2	0	ns
prot1984	160	3	3	6	12	1	1	0	9	ns
prot1985	433	1	3	3	1.5	2	1	0	1.5	ns
prot1986	214	3	2	0	3.6	1	0	1.8	3.6	ns
prot1987	114	2	2	0	0	2	0	0	0	ns
prot1988	178	2	1	6	0	0	1	9	9	ns
prot1989	248	1	1	0	0	0	2	1.5	0	ns
prot1990	49	3	0	5.4	1.8	0	2	5.4	1.8	ns
prot1991	86	2	2	2	4	2	2	0	2	ns
prot1992	335	0	0	6	6	0	6	3	3	ns
prot1993	171	3	3	3	1.5	0	3	4.5	0	ns
prot1994	214	1	0	5.4	9	1	0	1.8	1.8	ns
prot1995	108	2	1	6	0	2	2	4	12	sig
prot1996	115	2	0	3	3	1	1	0	3	ns
prot1997	96	2	2	4.5	3	6	6	4.5	4.5	sig
prot1998	82	2	2	1.8	1.8	3	3	0	0	ns
prot1999	365	0	2	0	2	2	2	2	4	ns
[truncated: 1,549 more rows]
