# Supplementary material for: Protein complex-based analysis is resistant to the obfuscating consequences of batch effects --- a case study in clinical proteomics
Source: BMC Genomics. 2017 Mar 14;18(Suppl 2):142. doi: 10.1186/s12864-017-3490-3 (PMC5374662; doi:10.1186/s12864-017-3490-3)
Supplement: Supplementary file 2 — Simulated data D2.2H. (ZIP 3730 kb) [file 12864_2017_3490_MOESM2_ESM.zip › D2.2.353.txt]

protLen	X0	X0.1	X0.2	X0.3	X1	X1.1	X1.2	X1.3	sig
prot1	1338	876	849	1639.8	1560.6	1768	1700	3193.2	3351.6	sig
prot2	2199	22	34	42	72	35	29	68	72	ns
prot3	1538	29	32	42	36	32	32	51	49.5	ns
prot4	2319	15	28	27.6	30	22	25	25.2	32.4	ns
prot5	1392	40	51	81	70.2	43	43	77.4	84.6	ns
prot6	1985	29	33	68	68	36	30	70	70	sig
prot7	1262	46	40	70.5	78	49	44	55.5	73.5	ns
prot8	3862	20	19	26.4	27.6	21	15	14.4	13.2	ns
prot9	1295	53	40	104.4	82.8	50	40	82.8	77.4	ns
prot10	4287	14	11	24	26	11	9	20	26	ns
prot11	1277	37	35	54	60	32	30	67.5	60	ns
prot12	3587	6	5	14.4	14.4	6	5	4.8	12	ns
prot13	774	74	74	135	138.6	68	80	97.2	126	ns
prot14	1960	2	1	12	6	9	4	30	16	sig
prot15	858	65	59	108	85.5	57	51	94.5	106.5	ns
prot16	693	72	87	85.2	99.6	72	65	99.6	104.4	ns
prot17	748	70	58	120.6	102.6	64	62	115.2	120.6	ns
prot18	875	49	51	94	96	42	43	76	100	ns
prot19	1755	18	17	9	9	14	13	18	4.5	ns
prot20	839	37	42	49.2	56.4	58	72	84	84	sig
prot21	857	23	24	61.2	50.4	26	21	63	55.8	ns
prot22	1248	19	33	44	52	29	27	52	46	ns
prot23	1308	22	19	42	33	13	12	28.5	25.5	ns
prot24	1260	10	17	19.2	21.6	9	10	20.4	15.6	ns
prot25	1487	7	13	16.2	12.6	16	16	12.6	23.4	sig
prot26	477	91	83	160	184	91	83	188	158	ns
prot27	1324	30	28	24	42	54	66	117	67.5	sig
prot28	997	18	16	20.4	18	18	17	22.8	26.4	ns
prot29	623	104	108	199.8	192.6	115	90	203.4	162	ns
prot30	657	108	109	196	212	255	267	612	570	sig
prot31	1735	15	8	15	19.5	16	9	27	18	ns
prot32	904	16	4	14.4	13.2	9	17	16.8	16.8	ns
prot33	446	197	196	336.6	340.2	182	186	349.2	361.8	ns
prot34	262	180	202	362	376	206	198	348	362	ns
prot35	682	114	101	177	166.5	187	207	273	313.5	sig
prot36	742	53	55	60	54	49	46	69.6	61.2	ns
prot37	630	39	37	90	68.4	108	153	156.6	189	sig
prot38	672	22	28	70	76	31	38	82	62	ns
prot39	1056	26	17	54	39	60	56	87	69	sig
prot40	1098	17	23	24	28.8	14	22	26.4	19.2	ns
prot41	1192	6	19	9	25.2	9	18	19.8	21.6	ns
prot42	1888	11	11	22	36	12	11	24	24	ns
prot43	500	162	156	246	243	152	160	231	273	ns
prot44	610	42	42	68.4	66	47	59	70.8	49.2	ns
prot45	543	38	31	79.2	68.4	35	34	66.6	75.6	ns
prot46	685	28	32	74	58	31	23	56	52	ns
prot47	546	29	25	40.5	45	74	50	93	81	sig
prot48	1311	9	15	16.8	15.6	10	12	9.6	22.8	ns
prot49	1047	16	18	23.4	16.2	5	10	14.4	18	ns
prot50	491	121	114	266	218	131	141	300	282	ns
prot51	654	84	99	145.5	109.5	71	82	106.5	115.5	ns
prot52	639	44	56	74.4	80.4	58	51	75.6	56.4	ns
prot53	740	48	48	104.4	97.2	43	61	115.2	79.2	ns
prot54	1143	20	18	40	22	13	15	40	42	ns
prot55	966	11	15	16.5	18	18	26	49.5	39	sig
prot56	1042	13	11	18	25.2	18	13	8.4	18	ns
prot57	2166	9	11	7.2	16.2	9	8	9	7.2	ns
prot58	443	42	39	64	64	27	29	62	58	ns
prot59	589	24	25	27	39	24	23	34.5	45	ns
prot60	740	18	22	33.6	19.2	13	31	27.6	31.2	ns
prot61	532	21	16	30.6	36	11	16	36	34.2	ns
prot62	740	7	8	16	22	5	8	22	28	ns
prot63	727	9	8	15	18	12	14	12	15	ns
prot64	1585	7	8	6	6	10	8	10.8	8.4	ns
prot65	479	251	242	405	397.8	226	218	392.4	412.2	ns
prot66	364	152	153	280	308	161	161	306	328	ns
prot67	433	153	145	244.5	211.5	213	226	342	363	sig
prot68	346	145	117	198	154.8	134	162	181.2	177.6	ns
prot69	545	92	99	178.2	201.6	112	96	183.6	131.4	ns
prot70	472	68	82	152	126	82	72	146	136	ns
prot71	478	33	44	60	78	63	45	82.5	78	ns
prot72	413	52	63	56.4	45.6	45	47	60	58.8	ns
prot73	496	33	39	90	68.4	44	33	63	66.6	ns
prot74	630	22	39	62	52	35	25	88	84	ns
prot75	544	24	28	40.5	31.5	50	56	51	84	sig
prot76	880	12	9	14.4	20.4	13	7	21.6	18	ns
prot77	684	12	8	21.6	19.8	11	9	19.8	10.8	ns
prot78	988	8	8	12	18	14	11	16	26	ns
prot79	430	64	66	85.5	91.5	74	74	156	96	sig
prot80	707	14	31	22.8	26.4	20	33	24	31.2	ns
prot81	418	22	20	45	30.6	16	25	36	36	ns
prot82	820	19	10	26	22	17	10	30	34	ns
prot83	1450	7	7	15	19.5	6	18	6	15	ns
prot84	500	78	61	94.8	73.2	68	82	87.6	75.6	ns
prot85	451	50	68	136.8	102.6	61	53	133.2	82.8	ns
prot86	757	28	30	68	42	36	34	76	80	sig
prot87	539	18	21	36	25.5	19	24	33	40.5	ns
prot88	455	17	20	26.4	18	22	13	20.4	24	ns
prot89	646	21	16	32.4	30.6	21	19	41.4	28.8	ns
prot90	533	13	8	22	16	4	12	6	16	ns
prot91	1101	6	3	6	13.5	3	3	9	6	ns
prot92	375	159	157	190.8	190.8	162	206	211.2	204	ns
prot93	477	109	100	183.6	208.8	192	240	414	352.8	sig
prot94	440	87	71	116	120	73	80	140	156	ns
prot95	445	73	51	106.5	91.5	68	81	97.5	88.5	ns
prot96	373	45	51	46.8	54	53	35	67.2	67.2	ns
prot97	606	28	19	59.4	39.6	31	39	57.6	48.6	ns
prot98	343	35	24	50	56	28	12	30	38	ns
prot99	403	17	22	37.5	22.5	22	22	31.5	27	ns
prot100	591	16	16	22.8	20.4	20	14	21.6	18	ns
prot101	641	12	15	21.6	21.6	18	22	36	39.6	sig
prot102	583	14	12	32	34	10	12	8	26	ns
prot103	544	11	9	19.5	22.5	9	9	18	18	ns
prot104	2137	6	7	3.6	7.2	12	8	14.4	7.2	sig
prot105	375	49	42	63	68.4	38	45	99	66.6	ns
prot106	454	33	40	78	80	35	41	102	88	ns
prot107	472	37	38	42	46.5	34	39	43.5	52.5	ns
prot108	517	32	42	46.8	44.4	27	33	44.4	44.4	ns
prot109	464	31	23	41.4	39.6	28	40	55.8	66.6	sig
prot110	637	23	21	40	56	34	47	90	46	sig
prot111	423	24	13	39	25.5	25	19	21	27	ns
prot112	414	15	12	15.6	20.4	18	17	24	20.4	sig
prot113	898	21	22	27	14.4	10	16	23.4	12.6	ns
prot114	498	12	12	28	28	14	16	10	26	ns
prot115	580	11	16	10.5	24	27	39	49.5	54	sig
prot116	448	10	7	12	15.6	7	14	8.4	16.8	ns
prot117	569	5	8	9	14.4	9	9	16.2	16.2	ns
prot118	1032	8	3	10	26	12	9	8	12	ns
prot119	357	94	95	145.5	144	82	98	136.5	159	ns
prot120	231	58	62	60	76.8	48	60	76.8	97.2	ns
prot121	372	36	41	88.2	95.4	45	60	100.8	95.4	ns
prot122	375	56	43	106	82	54	47	86	66	ns
prot123	507	39	40	54	60	43	36	76.5	63	ns
prot124	411	33	38	42	43.2	28	24	40.8	40.8	ns
prot125	374	21	13	30.6	36	14	22	55.8	41.4	ns
prot126	827	10	15	24	28	13	14	42	16	ns
prot127	774	13	9	19.5	22.5	13	10	15	16.5	ns
prot128	576	3	9	8.4	2.4	24	30	14.4	28.8	sig
prot129	413	12	8	23.4	23.4	27	13	12.6	32.4	sig
prot130	569	7	11	10	32	5	3	36	22	ns
prot131	590	10	7	12	7.5	15	22	18	13.5	sig
prot132	774	17	10	6	9.6	6	6	12	14.4	ns
prot133	1023	6	8	18	21.6	9	14	10.8	16.2	ns
prot134	803	1	3	2	4	4	8	12	8	ns
prot135	242	58	59	96	70.5	180	165	243	265.5	sig
prot136	439	58	66	52.8	79.2	57	39	81.6	72	ns
prot137	318	59	64	120.6	77.4	123	150	275.4	253.8	sig
prot138	278	50	50	88	114	53	64	112	96	ns
prot139	309	57	42	63	69	37	29	61.5	69	ns
prot140	568	39	37	44.4	34.8	39	35	38.4	33.6	ns
prot141	316	23	33	61.2	59.4	32	29	52.2	68.4	ns
prot142	283	31	17	62	54	35	26	68	62	ns
prot143	608	31	25	42	48	20	33	40.5	43.5	ns
prot144	673	23	18	22.8	20.4	22	27	20.4	25.2	ns
prot145	414	21	14	37.8	28.8	20	11	41.4	41.4	ns
prot146	707	12	16	18	40	14	19	30	24	ns
prot147	406	10	16	22.5	12	17	14	15	12	ns
prot148	510	9	10	15.6	12	36	48	64.8	50.4	sig
prot149	500	15	9	27	25.2	8	14	18	16.2	ns
prot150	350	10	7	30	36	4	9	18	6	ns
prot151	683	22	15	25.5	28.5	17	10	9	21	ns
prot152	569	7	10	12	18	18	30	25.2	39.6	sig
prot153	450	6	7	16.2	23.4	6	16	12.6	18	ns
prot154	399	8	17	26	14	7	14	24	20	ns
prot155	713	10	12	10.5	18	11	6	16.5	13.5	ns
prot156	564	11	11	14.4	10.8	7	7	7.2	9.6	ns
prot157	1149	7	8	14.4	9	10	5	28.8	9	ns
prot158	721	5	10	14	8	6	7	2	16	ns
prot159	260	207	208	277.5	327	197	199	289.5	246	ns
prot160	372	133	139	150	156	149	160	175.2	172.8	ns
prot161	297	101	82	169.2	165.6	72	92	172.8	201.6	ns
prot162	276	41	55	90	74	62	54	118	80	ns
prot163	480	38	27	48	49.5	29	33	51	22.5	ns
prot164	299	28	38	40.8	32.4	23	30	34.8	38.4	ns
prot165	317	27	22	61.2	64.8	29	36	55.8	45	sig
prot166	437	22	18	42	40	23	24	38	44	ns
prot167	537	20	23	33	24	21	25	24	37.5	ns
prot168	228	26	23	20.4	24	21	20	28.8	21.6	ns
prot169	289	19	28	41.4	28.8	16	18	30.6	37.8	ns
prot170	341	18	18	50	42	18	31	64	58	sig
prot171	445	16	18	37.5	19.5	20	25	19.5	27	ns
prot172	458	11	12	8.4	18	20	16	18	14.4	ns
prot173	450	13	10	19.8	18	12	14	16.2	27	ns
prot174	588	19	12	24	28	12	14	32	26	ns
prot175	761	10	10	22.5	16.5	13	12	15	16.5	ns
prot176	519	6	13	19.2	19.2	6	10	16.8	4.8	sig
prot177	1216	5	9	16.2	16.2	9	9	21.6	21.6	ns
prot178	605	7	12	26	30	10	7	26	28	ns
prot179	748	14	15	10.5	3	10	7	9	16.5	ns
prot180	460	9	8	10.8	10.8	4	12	13.2	8.4	ns
prot181	645	7	7	12.6	19.8	9	9	9	12.6	ns
prot182	528	9	5	20	10	8	7	8	18	ns
prot183	958	6	8	9	3	4	14	15	15	sig
prot184	4213	0	4	4.8	4.8	6	1	9.6	8.4	sig
prot185	1921	5	4	5.4	5.4	6	3	3.6	10.8	ns
prot186	333	149	154	272	218	132	147	292	274	ns
prot187	229	100	98	151.5	129	312	342	400.5	463.5	sig
prot188	413	45	47	52.8	58.8	43	54	57.6	44.4	ns
prot189	437	47	26	86.4	54	43	34	72	55.8	ns
prot190	459	27	38	80	54	43	54	112	94	sig
prot191	170	32	22	60	46.5	38	30	52.5	64.5	ns
prot192	200	44	36	49.2	48	30	40	51.6	48	ns
prot193	396	41	35	48.6	54	22	25	64.8	50.4	ns
prot194	219	22	18	30	32	20	18	48	42	ns
prot195	509	25	32	37.5	42	20	22	33	48	ns
prot196	255	18	18	22.8	32.4	24	19	20.4	22.8	ns
prot197	343	13	17	23.4	34.2	14	6	23.4	19.8	ns
prot198	453	19	21	40	54	13	15	34	22	ns
prot199	418	13	11	22.5	31.5	46	28	30	48	sig
prot200	506	14	17	22.8	13.2	12	12	18	15.6	ns
prot201	545	19	16	19.8	14.4	17	7	28.8	28.8	ns
prot202	406	15	14	26	22	14	18	68	64	sig
prot203	586	17	13	19.5	16.5	16	14	21	13.5	ns
prot204	570	11	7	13.2	15.6	6	5	13.2	7.2	ns
prot205	868	2	8	19.8	9	21	36	59.4	48.6	sig
prot206	508	5	10	18	22	7	5	12	12	ns
prot207	715	8	11	4.5	12	9	10	10.5	9	ns
prot208	622	13	10	13.2	8.4	17	11	10.8	9.6	ns
prot209	463	11	7	19.8	14.4	18	18	23.4	23.4	sig
prot210	756	6	5	14	16	6	9	20	16	ns
prot211	520	6	4	6	6	10	4	13.5	7.5	ns
prot212	858	5	7	8.4	3.6	7	5	2.4	6	ns
prot213	463	4	3	7.2	3.6	5	0	3.6	3.6	ns
prot214	248	87	84	158	170	93	85	196	188	ns
prot215	386	66	52	90	85.5	59	61	76.5	76.5	ns
prot216	252	39	41	56.4	57.6	57	46	52.8	42	ns
prot217	271	45	54	86.4	84.6	43	52	75.6	99	ns
prot218	367	40	49	90	90	59	90	180	190	sig
prot219	335	41	47	76.5	60	72	60	78	78	sig
prot220	600	23	34	45.6	43.2	54	44	62.4	69.6	sig
prot221	232	29	43	75.6	73.8	37	45	64.8	70.2	ns
prot222	273	34	31	94	68	31	44	80	92	ns
prot223	243	35	28	48	54	35	42	57	58.5	ns
prot224	223	28	19	20.4	32.4	36	30	32.4	37.2	ns
prot225	250	33	26	32.4	46.8	39	29	61.2	50.4	ns
prot226	223	19	26	54	50	90	102	102	114	sig
prot227	289	29	28	19.5	24	21	22	43.5	36	ns
prot228	378	30	37	34.8	25.2	30	13	27.6	28.8	ns
prot229	410	33	26	41.4	27	19	16	39.6	36	ns
prot230	389	15	21	38	56	20	26	50	38	ns
prot231	610	22	15	25.5	27	14	42	30	31.5	sig
prot232	243	12	16	19.2	12	42	42	33.6	31.2	sig
prot233	397	15	11	32.4	34.2	22	21	32.4	19.8	ns
prot234	229	9	8	20	14	12	14	60	24	sig
prot235	321	7	16	15	9	6	7	15	19.5	ns
prot236	447	9	15	12	10.8	9	18	21.6	10.8	ns
prot237	272	5	16	18	18	4	12	16.2	18	ns
prot238	645	11	10	16	14	11	11	26	18	ns
prot239	709	5	11	15	13.5	3	5	10.5	13.5	ns
prot240	513	9	12	4.8	10.8	9	11	10.8	12	ns
prot241	314	8	8	23.4	21.6	8	11	14.4	9	ns
prot242	388	4	6	12	6	3	16	8	18	sig
prot243	956	6	4	4.5	4.5	7	1	7.5	7.5	ns
prot244	128	212	242	290.4	291.6	480	476	564	568.8	sig
prot245	197	76	76	136.8	122.4	64	82	122.4	124.2	ns
prot246	334	61	66	128	160	77	83	148	160	sig
prot247	175	41	48	64.5	52.5	95	85	111	108	sig
prot248	162	43	51	58.8	70.8	49	47	57.6	61.2	ns
prot249	305	31	30	68.4	66.6	39	32	82.8	82.8	ns
prot250	312	46	56	82	94	50	43	98	102	ns
prot251	300	44	45	54	64.5	43	42	64.5	69	ns
prot252	127	38	34	34.8	43.2	46	30	46.8	33.6	ns
prot253	191	33	29	81	61.2	40	33	54	82.8	ns
prot254	211	34	51	54	70	42	40	54	84	ns
prot255	199	34	23	43.5	72	99	108	121.5	144	sig
prot256	266	27	33	45.6	45.6	41	41	36	39.6	ns
prot257	322	23	24	27	25.2	27	18	45	37.8	ns
prot258	313	24	24	50	56	33	24	42	46	ns
prot259	286	25	25	34.5	30	22	8	28.5	25.5	ns
prot260	265	12	18	12	9.6	48	42	50.4	46.8	sig
prot261	466	10	15	39.6	27	22	42	54	37.8	sig
prot262	455	20	15	40	30	19	13	34	28	ns
prot263	185	17	25	33	25.5	16	18	34.5	24	ns
prot264	209	16	17	16.8	20.4	26	21	18	20.4	ns
prot265	433	17	18	19.8	32.4	15	16	21.6	23.4	ns
prot266	247	18	12	28	40	11	15	46	42	ns
prot267	331	14	17	15	27	16	15	22.5	31.5	ns
prot268	452	17	16	16.8	20.4	14	13	8.4	13.2	ns
prot269	348	11	15	28.8	18	13	7	18	30.6	ns
prot270	533	5	6	16	14	9	13	10	20	ns
prot271	342	9	14	7.5	15	17	15	10.5	19.5	ns
prot272	229	9	8	13.2	9.6	11	14	9.6	16.8	ns
prot273	581	7	14	10.8	18	20	18	21.6	43.2	sig
prot274	389	10	6	8	16	5	9	8	18	ns
prot275	368	8	6	7.5	9	13	7	6	7.5	ns
prot276	350	12	8	7.2	9.6	10	12	13.2	9.6	ns
prot277	502	3	4	9	12.6	8	6	14.4	12.6	ns
prot278	588	5	10	12	16	7	11	16	22	ns
prot279	404	5	10	18	7.5	5	10	16.5	15	ns
prot280	281	6	4	3.6	10.8	5	9	4.8	8.4	ns
prot281	475	6	11	7.2	19.8	16	23	32.4	32.4	sig
prot282	264	3	6	10	4	2	6	10	26	sig
prot283	428	4	6	9	9	13	5	19.5	13.5	sig
prot284	605	3	3	8.4	8.4	2	4	8.4	4.8	ns
prot285	546	5	5	9	14.4	10	9	10.8	5.4	ns
prot286	393	3	10	12	20	6	2	16	4	ns
prot287	651	7	1	6	9	6	2	9	10.5	ns
prot288	386	9	3	7.2	10.8	9	3	4.8	6	ns
prot289	127	172	186	369	345.6	194	196	343.8	322.2	ns
prot290	307	119	160	284	320	153	162	284	288	ns
prot291	151	71	76	96	105	130	172	213	201	sig
prot292	246	35	44	45.6	32.4	56	33	44.4	38.4	ns
prot293	201	23	34	75.6	52.2	26	41	72	59.4	ns
prot294	295	37	31	64	60	63	63	92	96	sig
prot295	377	33	35	36	49.5	58	59	94.5	67.5	sig
prot296	232	31	28	34.8	21.6	22	31	38.4	50.4	ns
prot297	333	18	17	48.6	39.6	22	17	39.6	30.6	ns
prot298	276	23	16	38	50	22	22	42	60	ns
prot299	225	25	20	42	33	31	17	42	31.5	ns
prot300	152	25	27	18	25.2	20	22	26.4	30	ns
prot301	268	17	32	36	41.4	25	21	45	46.8	ns
prot302	261	24	18	44	28	21	23	28	34	ns
prot303	234	22	19	33	24	43	38	46.5	48	sig
prot304	203	12	20	32.4	33.6	18	22	28.8	34.8	ns
prot305	277	15	19	34.2	36	21	20	28.8	32.4	ns
prot306	224	14	15	38	32	41	36	54	58	sig
prot307	260	22	7	36	28.5	14	20	28.5	21	ns
prot308	278	23	23	25.2	25.2	18	23	21.6	20.4	ns
prot309	420	12	13	21.6	19.8	16	16	30.6	23.4	ns
prot310	424	11	23	26	16	15	12	26	38	ns
prot311	219	21	21	27	15	16	15	21	21	ns
prot312	277	6	14	13.2	14.4	10	10	14.4	14.4	ns
prot313	279	8	8	16.2	12.6	7	11	1.8	32.4	ns
prot314	558	15	20	32	28	10	16	18	28	ns
prot315	822	12	7	19.5	19.5	9	8	9	13.5	ns
prot316	423	13	6	8.4	9.6	8	5	7.2	10.8	ns
prot317	301	9	7	7.2	12.6	8	10	16.2	9	ns
prot318	477	14	8	14	20	7	11	24	36	ns
prot319	354	10	12	16.5	6	9	14	16.5	13.5	ns
prot320	538	9	14	8.4	4.8	12	10	12	8.4	ns
prot321	330	16	8	10.8	23.4	13	23	32.4	32.4	sig
prot322	345	9	12	22	22	9	8	14	22	ns
prot323	290	5	5	10.5	4.5	18	11	10.5	7.5	sig
prot324	587	7	6	7.2	9.6	5	11	10.8	7.2	ns
prot325	416	7	6	23.4	9	7	11	9	19.8	sig
prot326	806	7	5	24	16	7	5	20	22	ns
prot327	243	4	12	16.5	12	12	2	6	16.5	sig
prot328	674	4	6	9.6	6	8	9	6	18	ns
prot329	297	4	14	12.6	10.8	10	9	14.4	12.6	ns
prot330	558	6	6	6	16	7	4	16	4	ns
prot331	340	9	6	9	12	6	8	7.5	3	ns
prot332	546	3	8	9.6	7.2	11	8	6	7.2	ns
prot333	193	8	5	16.2	10.8	2	10	9	10.8	ns
prot334	641	4	6	6	2	5	13	8	28	sig
prot335	452	6	1	7.5	3	7	4	6	7.5	ns
prot336	481	5	6	0	7.2	5	7	1.2	3.6	ns
prot337	355	4	1	9	7.2	3	5	3.6	14.4	ns
prot338	530	5	2	8	8	7	6	8	10	ns
prot339	374	7	3	4.5	4.5	6	6	9	6	ns
prot340	253	5	2	2.4	8.4	7	12	10.8	8.4	ns
prot341	442	2	2	9	7.2	8	3	9	7.2	ns
prot342	861	2	3	8	4	2	6	12	8	ns
prot343	413	4	2	4.5	7.5	7	7	6	9	sig
prot344	648	2	1	7.2	3.6	4	4	3.6	3.6	ns
prot345	719	2	1	5.4	10.8	2	3	9	7.2	ns
prot346	786	4	10	20	8	8	8	12	4	ns
prot347	596	5	2	13.5	9	2	8	7.5	4.5	ns
prot348	777	3	1	6	4.8	5	2	4.8	4.8	ns
prot349	798	5	1	9	7.2	3	6	9	1.8	ns
prot350	141	264	209	468	466	220	225	466	448	ns
prot351	221	152	160	205.5	204	119	144	237	229.5	ns
prot352	283	68	63	82.8	84	198	213	230.4	219.6	sig
prot353	246	72	65	90	93.6	72	67	140.4	90	ns
prot354	212	52	44	116	86	45	43	76	94	ns
prot355	219	43	32	57	54	34	54	43.5	54	ns
prot356	448	41	34	50.4	33.6	40	34	46.8	36	ns
prot357	351	41	36	93.6	90	37	36	82.8	64.8	ns
prot358	161	38	20	44	62	30	24	58	70	ns
prot359	178	27	24	58.5	42	32	27	34.5	34.5	ns
prot360	178	16	24	18	32.4	23	25	18	25.2	ns
prot361	250	25	20	30.6	36	21	27	34.2	36	ns
prot362	238	28	20	40	24	25	20	48	56	ns
prot363	261	16	17	33	28.5	22	16	25.5	24	ns
prot364	194	19	26	34.8	24	21	23	26.4	20.4	ns
prot365	234	13	21	45	21.6	23	9	41.4	37.8	ns
prot366	337	15	16	36	46	20	22	26	28	ns
prot367	296	11	17	21	24	15	12	36	25.5	ns
prot368	248	13	13	9.6	13.2	18	16	14.4	13.2	ns
prot369	311	15	17	28.8	36	14	15	23.4	21.6	ns
prot370	224	11	18	28	44	42	33	102	90	sig
prot371	279	19	13	25.5	24	18	24	28.5	24	ns
prot372	471	16	20	15.6	18	13	14	18	10.8	ns
prot373	218	12	10	18	18	8	6	14.4	18	ns
prot374	249	19	14	40	30	10	28	38	36	sig
prot375	312	13	13	10.5	25.5	17	12	24	30	ns
prot376	402	17	17	10.8	19.2	18	11	16.8	10.8	ns
prot377	196	16	17	21.6	36	20	15	27	21.6	ns
prot378	285	11	15	34	34	7	18	22	38	ns
prot379	292	15	17	13.5	15	12	10	13.5	16.5	ns
prot380	227	6	8	13.2	10.8	22	31	19.2	26.4	sig
prot381	322	8	9	23.4	19.8	9	10	19.8	18	ns
prot382	449	3	10	10	12	8	18	22	12	sig
prot383	373	10	13	13.5	22.5	7	6	16.5	16.5	ns
prot384	239	10	10	15.6	6	9	11	14.4	4.8	ns
prot385	235	9	11	16.2	21.6	10	14	14.4	7.2	ns
prot386	267	15	11	24	18	8	6	22	30	ns
prot387	262	6	5	6	22.5	11	9	4.5	10.5	ns
prot388	241	10	6	9.6	12	42	24	32.4	32.4	sig
prot389	315	9	4	18	10.8	6	10	12.6	7.2	ns
prot390	997	9	4	22	22	10	10	12	12	ns
prot391	392	7	10	7.5	16.5	6	3	12	13.5	ns
prot392	558	10	6	2.4	13.2	11	8	9.6	14.4	ns
prot393	468	7	7	16.2	10.8	2	8	7.2	5.4	ns
prot394	253	6	8	16	10	11	5	18	10	ns
prot395	248	3	9	9	12	6	12	12	7.5	ns
prot396	527	7	5	12	10.8	4	7	8.4	8.4	ns
prot397	432	4	6	10.8	7.2	6	4	10.8	9	ns
prot398	455	7	5	10	14	4	5	10	10	ns
prot399	529	4	7	1.5	9	1	5	6	4.5	ns
prot400	375	3	6	6	8.4	3	10	8.4	7.2	ns
prot401	287	5	5	7.2	12.6	6	3	21.6	27	sig
prot402	332	6	7	14	16	3	10	6	14	ns
prot403	541	4	5	6	7.5	6	4	7.5	7.5	ns
prot404	280	3	2	7.2	4.8	6	5	8.4	9.6	ns
prot405	458	6	7	12.6	9	8	20	64.8	32.4	sig
prot406	291	6	7	10	10	9	4	12	12	ns
prot407	548	8	1	10.5	10.5	8	6	13.5	4.5	sig
prot408	292	3	5	2.4	10.8	2	2	4.8	4.8	ns
prot409	559	0	5	9	7.2	5	1	7.2	7.2	ns
prot410	859	3	3	4	6	4	3	4	6	ns
prot411	484	3	5	9	3	2	1	10.5	3	ns
prot412	117	154	139	151.2	152.4	152	154	182.4	207.6	ns
prot413	182	121	130	266.4	255.6	110	142	232.2	257.4	ns
prot414	226	102	100	212	216	114	100	238	228	ns
prot415	179	70	74	129	127.5	81	94	105	91.5	ns
prot416	129	66	52	81.6	82.8	56	63	81.6	63.6	ns
prot417	222	46	45	86.4	93.6	43	51	70.2	93.6	ns
prot418	353	46	43	78	58	63	72	130	148	sig
prot419	157	46	37	63	81	48	22	55.5	63	ns
prot420	376	27	29	39.6	26.4	56	50	74.4	74.4	sig
prot421	429	27	25	45	41.4	32	35	34.2	48.6	ns
prot422	182	24	27	48	68	19	34	52	32	ns
prot423	187	25	28	33	34.5	41	31	73.5	61.5	sig
prot424	206	26	17	24	24	15	20	34.8	33.6	ns
prot425	319	13	18	45	46.8	36	50	57.6	73.8	sig
prot426	533	23	20	24	52	20	22	32	26	ns
prot427	182	12	9	37.5	33	17	20	34.5	28.5	ns
prot428	260	15	27	22.8	31.2	19	19	27.6	25.2	ns
prot429	181	24	21	32.4	30.6	20	21	36	30.6	ns
prot430	246	16	13	18	42	15	7	26	34	ns
prot431	156	15	12	30	30	17	19	22.5	36	ns
prot432	213	15	17	15.6	15.6	51	45	61.2	50.4	sig
prot433	295	12	10	18	12.6	13	12	12.6	16.2	ns
prot434	610	13	13	26	32	7	12	32	32	ns
prot435	152	12	16	25.5	16.5	9	14	19.5	13.5	ns
prot436	470	7	13	16.8	19.2	10	10	16.8	13.2	ns
prot437	278	10	12	32.4	10.8	6	14	18	25.2	ns
prot438	250	15	9	24	14	16	7	24	34	ns
prot439	265	13	11	24	19.5	11	14	24	16.5	ns
prot440	327	13	16	14.4	3.6	24	39	39.6	39.6	sig
prot441	577	16	11	16.2	12.6	12	8	23.4	23.4	ns
prot442	236	8	8	12	16	3	10	20	20	ns
prot443	347	4	12	12	13.5	11	9	13.5	7.5	ns
prot444	177	12	7	9.6	9.6	20	22	27.6	24	sig
prot445	261	11	13	10.8	30.6	20	23	25.2	39.6	sig
prot446	357	7	7	16	14	7	9	14	10	ns
prot447	379	9	11	12	19.5	14	9	18	15	ns
prot448	172	13	9	12	12	3	1	8.4	7.2	ns
prot449	161	4	5	16.2	12.6	8	11	16.2	10.8	ns
prot450	466	24	4	18	12	11	8	22	24	ns
prot451	165	8	11	6	12	5	7	18	12	ns
prot452	245	8	3	2.4	9.6	8	6	7.2	4.8	ns
prot453	222	7	7	21.6	10.8	27	27	64.8	37.8	sig
prot454	428	6	8	14	20	13	13	44	28	sig
prot455	227	5	5	6	3	11	7	4.5	10.5	ns
prot456	420	8	8	12	7.2	10	5	9.6	9.6	ns
prot457	171	7	7	10.8	5.4	11	14	14.4	14.4	sig
prot458	307	5	3	16	22	7	10	12	28	ns
prot459	230	7	7	6	10.5	7	3	6	13.5	ns
prot460	343	6	4	13.2	8.4	3	6	6	4.8	ns
prot461	441	7	6	10.8	19.8	2	3	7.2	18	ns
prot462	415	5	5	2	12	5	4	8	8	ns
prot463	270	9	2	10.5	4.5	5	7	9	7.5	ns
prot464	711	7	2	7.2	4.8	3	9	3.6	4.8	ns
prot465	321	5	6	23.4	5.4	1	6	16.2	9	ns
prot466	238	5	7	20	4	7	2	16	12	ns
prot467	320	5	4	7.5	10.5	7	7	3	9	ns
prot468	274	5	5	10.8	4.8	7	4	8.4	8.4	ns
prot469	364	5	8	10.8	21.6	27	27	37.8	48.6	sig
prot470	361	5	1	4	14	7	6	16	16	ns
prot471	262	3	5	4.5	10.5	4	10	7.5	9	ns
prot472	513	6	8	14.4	3.6	7	8	7.2	14.4	ns
prot473	569	5	2	1.8	12.6	2	3	3.6	9	ns
prot474	387	6	7	8	14	1	4	4	14	ns
prot475	447	3	5	3	6	4	3	4.5	9	ns
prot476	378	10	6	4.8	4.8	3	5	1.2	9.6	ns
prot477	251	6	7	3.6	9	3	7	1.8	10.8	ns
prot478	468	3	4	8	8	3	4	8	4	ns
prot479	544	4	2	4.5	6	11	1	4.5	10.5	ns
prot480	244	5	3	6	9.6	2	4	3.6	2.4	ns
prot481	327	1	1	16.2	5.4	3	4	7.2	14.4	ns
prot482	494	3	5	8	6	10	2	4	16	sig
prot483	192	172	182	246	228	172	153	244.5	241.5	ns
prot484	243	121	119	151.2	148.8	164	200	248.4	205.2	sig
prot485	149	49	45	102.6	81	46	41	95.4	66.6	ns
prot486	236	37	29	56	74	39	35	76	86	ns
prot487	134	46	36	51	55.5	41	34	61.5	37.5	ns
prot488	103	43	39	44.4	45.6	36	41	50.4	38.4	ns
prot489	103	47	25	57.6	59.4	44	23	73.8	48.6	ns
prot490	103	34	44	66	84	41	41	80	60	ns
prot491	271	35	35	39	34.5	40	33	52.5	45	ns
prot492	257	33	26	30	24	69	84	126	111.6	sig
prot493	174	23	19	25.2	48.6	22	17	39.6	72	sig
prot494	165	38	26	44	50	30	38	72	66	ns
prot495	251	23	23	19.5	34.5	21	17	43.5	33	ns
prot496	265	26	24	24	28.8	17	15	30	30	ns
prot497	193	24	24	27	34.2	22	33	52.2	34.2	ns
prot498	137	26	24	66	48	23	18	42	42	ns
prot499	149	28	28	13.5	42	66	60	103.5	103.5	sig
prot500	291	27	20	27.6	26.4	21	18	30	22.8	ns
prot501	227	20	13	34.2	30.6	18	13	28.8	32.4	ns
prot502	198	11	24	28	32	25	14	34	46	ns
prot503	194	17	18	19.5	28.5	10	21	36	21	ns
prot504	234	15	21	18	24	17	15	20.4	22.8	ns
prot505	247	13	16	30.6	21.6	18	7	30.6	23.4	ns
prot506	145	22	16	36	34	20	19	42	44	ns
prot507	141	12	16	21	28.5	15	12	15	19.5	ns
prot508	187	17	17	13.2	14.4	12	12	7.2	10.8	ns
prot509	165	14	18	25.2	23.4	20	15	28.8	37.8	ns
prot510	166	17	9	30	20	16	18	28	32	sig
prot511	225	20	19	19.5	40.5	15	13	25.5	28.5	ns
prot512	239	13	14	15.6	25.2	11	7	19.2	16.8	ns
prot513	275	10	11	28.8	37.8	18	16	39.6	43.2	sig
prot514	206	14	24	26	28	7	8	28	14	ns
prot515	322	11	16	13.5	25.5	20	12	19.5	27	sig
prot516	178	12	16	12	14.4	20	21	13.2	20.4	ns
prot517	227	10	22	21.6	30.6	7	14	39.6	23.4	ns
prot518	237	11	14	28	38	30	21	40	30	sig
prot519	254	12	17	21	12	18	7	16.5	12	ns
prot520	208	3	12	13.2	28.8	19	20	9.6	16.8	ns
prot521	153	14	16	12.6	23.4	15	18	18	14.4	ns
prot522	244	14	17	24	24	33	60	90	96	sig
prot523	287	17	13	10.5	21	8	9	15	15	ns
prot524	206	13	10	15.6	9.6	11	12	14.4	4.8	ns
prot525	244	13	10	21.6	12.6	11	9	19.8	28.8	ns
prot526	383	11	7	18	14	10	8	18	24	ns
prot527	184	7	8	9	13.5	9	14	10.5	10.5	ns
prot528	377	10	6	7.2	14.4	15	3	10.8	8.4	ns
prot529	355	9	9	14.4	19.8	14	11	14.4	14.4	ns
prot530	129	6	5	14	16	7	6	10	10	ns
prot531	162	11	11	10.5	16.5	13	14	24	12	sig
prot532	184	6	8	12	12	5	11	8.4	8.4	ns
prot533	347	9	7	7.2	10.8	11	7	9	19.8	ns
prot534	203	6	4	14	8	8	18	12	36	sig
prot535	1930	9	7	10.5	7.5	5	3	15	3	ns
prot536	316	6	10	7.2	8.4	11	6	4.8	6	ns
prot537	198	11	4	10.8	12.6	14	3	9	10.8	ns
prot538	250	4	7	6	8	11	9	16	14	ns
prot539	265	10	10	7.5	7.5	6	8	12	4.5	ns
prot540	469	9	8	10.8	13.2	8	11	8.4	15.6	ns
prot541	563	5	5	14.4	10.8	7	7	10.8	14.4	ns
prot542	290	7	8	14	16	6	8	12	12	ns
prot543	338	6	7	3	6	5	12	10.5	4.5	ns
prot544	449	5	6	6	6	6	2	6	13.2	ns
prot545	273	5	3	18	7.2	7	4	14.4	16.2	ns
prot546	412	2	6	18	10	10	6	18	20	ns
prot547	170	0	5	7.5	3	7	4	15	6	ns
prot548	478	6	5	10.8	6	9	8	8.4	13.2	ns
prot549	302	1	4	10.8	10.8	1	4	9	3.6	ns
prot550	167	3	2	4	12	2	3	8	14	ns
prot551	151	3	3	1.5	12	7	13	3	7.5	ns
prot552	816	6	4	9.6	10.8	5	4	6	3.6	ns
prot553	279	2	5	9	7.2	10	8	7.2	14.4	sig
prot554	320	5	6	8	22	2	9	18	14	sig
prot555	351	7	4	7.5	9	5	2	4.5	1.5	ns
prot556	242	6	8	3.6	12	6	6	6	3.6	ns
prot557	276	4	6	9	5.4	4	2	9	12.6	ns
prot558	565	3	7	22	14	3	5	10	6	ns
prot559	356	6	3	3	6	2	4	4.5	6	ns
prot560	162	4	2	2.4	1.2	4	2	2.4	4.8	ns
prot561	155	5	2	5.4	7.2	6	4	1.8	10.8	ns
prot562	484	1	1	8	2	0	2	2	14	ns
prot563	462	7	4	6	7.5	2	3	6	6	ns
prot564	989	3	2	4.8	2.4	5	11	2.4	9.6	sig
prot565	353	4	2	14.4	3.6	0	0	10.8	9	ns
prot566	382	7	4	2	6	6	9	16	16	ns
prot567	1092	1	3	4.5	3	3	2	6	0	ns
prot568	158	7	5	2.4	4.8	9	2	9.6	10.8	sig
prot569	829	5	2	3.6	7.2	5	3	10.8	9	ns
prot570	600	3	2	6	2	2	3	12	14	ns
prot571	743	1	2	3	6	1	4	3	9	sig
prot572	271	2	4	3.6	3.6	1	1	0	6	ns
prot573	774	4	3	0	1.8	4	2	3.6	9	ns
prot574	617	3	1	4	2	3	3	6	6	sig
prot575	120	169	141	268.5	250.5	173	148	267	286.5	ns
prot576	257	146	121	158.4	148.8	145	169	169.2	163.2	ns
prot577	138	162	135	284.4	248.4	140	123	268.2	270	ns
prot578	126	82	90	142	152	90	95	162	142	ns
prot579	126	67	80	138	127.5	95	99	123	123	ns
prot580	126	91	67	94.8	103.2	87	91	94.8	86.4	ns
prot581	126	106	91	172.8	165.6	108	104	187.2	165.6	sig
prot582	126	69	88	166	158	111	62	186	198	ns
prot583	126	94	95	102	112.5	85	81	135	126	ns
prot584	126	76	72	86.4	105.6	93	86	97.2	92.4	ns
prot585	433	78	91	167.4	165.6	237	273	496.8	459	sig
prot586	258	32	42	86	100	40	48	60	92	ns
prot587	219	34	32	42	43.5	72	40	90	114	sig
prot588	274	25	26	27.6	27.6	29	26	32.4	39.6	ns
prot589	211	24	23	43.2	41.4	23	15	28.8	28.8	ns
prot590	203	18	28	40	48	16	15	38	64	ns
prot591	210	17	16	42	36	16	25	27	39	ns
prot592	190	20	27	33.6	30	26	28	30	32.4	ns
prot593	164	21	22	30.6	37.8	38	50	93.6	57.6	sig
prot594	159	22	20	36	42	19	20	40	22	ns
prot595	171	19	26	19.5	43.5	21	15	24	22.5	ns
prot596	153	28	15	32.4	18	29	29	43.2	51.6	sig
prot597	176	14	21	46.8	45	20	22	43.2	39.6	ns
prot598	192	16	12	36	34	21	19	30	34	ns
prot599	352	16	9	21	22.5	18	13	18	33	ns
prot600	146	16	11	24	13.2	20	14	19.2	22.8	ns
prot601	323	9	11	19.8	16.2	8	10	21.6	18	ns
prot602	258	13	15	36	22	48	60	120	84	sig
prot603	152	14	12	21	19.5	20	11	15	24	ns
prot604	76	13	11	26.4	15.6	30	26	48	28.8	sig
prot605	128	25	14	32.4	30.6	11	15	34.2	25.2	ns
prot606	187	13	22	38	28	22	22	40	36	ns
prot607	160	14	14	25.5	25.5	17	15	28.5	21	ns
prot608	315	16	19	21.6	14.4	48	42	104.4	68.4	sig
prot609	129	6	7	12.6	16.2	12	10	32.4	16.2	ns
prot610	185	11	13	18	18	11	10	26	26	ns
prot611	146	10	12	15	21	15	12	27	27	ns
prot612	241	11	10	14.4	13.2	12	13	14.4	7.2	ns
prot613	222	14	19	19.8	25.2	14	9	32.4	28.8	ns
prot614	205	10	6	16	12	5	13	18	22	ns
prot615	240	12	12	28.5	15	21	19	30	22.5	ns
prot616	99	9	15	13.2	13.2	12	9	12	18	ns
prot617	643	12	7	21.6	16.2	16	10	12.6	30.6	sig
prot618	239	6	10	20	24	33	30	90	96	sig
prot619	383	14	16	18	18	15	13	18	21	ns
prot620	247	5	6	16.8	10.8	11	10	15.6	21.6	ns
prot621	189	4	11	14.4	23.4	16	11	18	25.2	ns
prot622	171	10	9	28	22	19	8	34	18	ns
prot623	326	8	4	19.5	9	12	11	13.5	16.5	ns
prot624	231	8	9	13.2	13.2	6	10	21.6	19.2	ns
prot625	153	10	15	16.2	28.8	10	13	16.2	28.8	ns
prot626	268	13	12	6	14	3	14	22	30	ns
prot627	204	4	9	6	15	7	16	9	9	ns
prot628	191	5	11	16.8	10.8	13	9	19.2	16.8	ns
prot629	114	11	8	19.8	16.2	9	10	28.8	23.4	ns
prot630	419	13	10	20	20	12	12	16	22	ns
prot631	141	17	9	15	13.5	20	12	45	45	sig
prot632	128	4	7	12	14.4	14	5	9.6	12	sig
prot633	164	4	4	12.6	16.2	10	4	7.2	14.4	ns
prot634	274	9	18	20	14	11	10	16	16	ns
prot635	188	15	13	7.5	19.5	18	30	54	49.5	sig
prot636	372	10	7	15.6	15.6	16	7	7.2	7.2	ns
prot637	365	10	4	18	39.6	8	8	18	16.2	ns
prot638	145	10	9	22	16	16	7	26	32	sig
prot639	159	8	6	6	12	9	8	12	9	ns
prot640	379	8	15	4.8	6	10	13	6	7.2	ns
prot641	190	10	8	16.2	9	8	9	21.6	16.2	ns
prot642	194	7	8	22	26	20	11	26	26	sig
prot643	178	6	7	9	12	8	8	13.5	21	ns
prot644	181	6	8	7.2	6	24	16	16.8	14.4	sig
prot645	321	7	4	18	12.6	7	10	27	21.6	ns
prot646	192	10	3	10	16	2	8	16	26	ns
prot647	352	3	8	12	19.5	16	10	15	18	sig
prot648	118	4	5	9.6	10.8	10	7	9.6	7.2	ns
prot649	410	7	7	10.8	18	10	5	18	16.2	ns
prot650	403	9	5	14	8	4	10	32	16	sig
prot651	199	10	10	7.5	9	8	4	12	9	ns
prot652	457	5	6	8.4	4.8	4	11	16.8	8.4	ns
prot653	221	3	7	23.4	10.8	5	4	9	23.4	ns
prot654	216	4	6	12	14	24	21	42	78	sig
prot655	217	4	7	18	7.5	2	11	7.5	9	ns
prot656	172	8	5	12	10.8	8	7	7.2	8.4	ns
prot657	268	5	4	5.4	7.2	5	2	14.4	9	ns
prot658	583	4	12	12	10	5	10	12	10	ns
prot659	229	9	7	13.5	13.5	13	14	12	16.5	sig
prot660	177	7	4	9.6	9.6	2	13	6	12	ns
prot661	142	6	12	7.2	9	9	11	18	19.8	ns
prot662	178	4	6	4	18	7	7	10	16	ns
prot663	111	5	3	16.5	9	3	4	12	10.5	ns
prot664	116	5	5	3.6	12	3	6	8.4	9.6	ns
prot665	325	7	6	7.2	28.8	10	8	9	9	ns
prot666	268	4	6	14	26	12	10	12	16	sig
prot667	599	5	8	7.5	15	4	10	10.5	21	ns
prot668	341	10	11	7.2	9.6	6	5	4.8	10.8	ns
prot669	172	5	4	7.2	12.6	4	5	10.8	12.6	ns
prot670	204	8	6	10	10	4	7	14	10	ns
prot671	171	7	7	7.5	13.5	7	5	7.5	6	ns
prot672	255	7	5	6	14.4	16	10	14.4	19.2	sig
prot673	180	5	2	9	7.2	3	5	1.8	1.8	ns
prot674	215	3	7	6	10	4	3	18	10	ns
prot675	211	5	5	10.5	12	8	5	6	15	ns
prot676	234	1	4	2.4	7.2	8	5	2.4	2.4	ns
prot677	214	2	4	1.8	5.4	15	12	16.2	48.6	sig
prot678	180	2	7	14	8	7	6	8	16	ns
prot679	292	3	5	9	4.5	3	4	9	10.5	ns
prot680	387	2	8	1.2	3.6	6	6	1.2	3.6	ns
prot681	283	6	3	9	9	7	3	9	14.4	ns
prot682	351	3	4	10	2	2	4	8	6	ns
prot683	502	5	6	6	6	5	3	10.5	1.5	ns
prot684	484	1	4	2.4	2.4	3	7	4.8	3.6	ns
prot685	345	5	6	9	7.2	3	10	9	7.2	ns
prot686	448	5	4	8	4	5	2	8	8	ns
prot687	277	3	4	10.5	4.5	4	9	6	6	ns
prot688	737	5	1	4.8	7.2	4	5	2.4	13.2	ns
prot689	159	5	4	1.8	1.8	4	6	3.6	3.6	ns
prot690	153	10	3	18	8	9	4	6	22	ns
prot691	321	2	4	6	3	6	2	12	9	ns
prot692	373	4	3	4.8	7.2	5	2	2.4	9.6	sig
prot693	124	1	6	3.6	7.2	4	1	7.2	10.8	ns
prot694	330	4	6	6	2	2	5	6	8	ns
prot695	319	3	5	4.5	4.5	4	6	3	6	sig
prot696	272	2	2	4.8	10.8	4	11	2.4	4.8	sig
prot697	296	2	6	5.4	9	4	2	3.6	7.2	ns
prot698	167	5	2	8	10	5	4	14	0	ns
prot699	832	6	6	4.5	7.5	7	2	7.5	16.5	sig
prot700	461	5	3	3.6	2.4	1	4	2.4	3.6	ns
prot701	152	4	4	3.6	7.2	7	4	12.6	7.2	sig
prot702	247	1	5	6	8	4	6	4	14	ns
prot703	311	4	4	0	3	8	6	9	6	sig
prot704	299	4	0	2.4	4.8	6	4	7.2	4.8	sig
prot705	383	2	2	3.6	3.6	1	4	5.4	5.4	ns
prot706	426	4	1	10	0	1	5	4	12	ns
prot707	155	0	7	6	9	3	3	4.5	6	ns
prot708	989	3	2	3.6	4.8	2	5	3.6	2.4	ns
prot709	187	5	5	9	5.4	2	3	5.4	5.4	ns
prot710	366	7	4	8	4	3	5	8	0	ns
prot711	715	3	4	1.5	6	1	4	6	4.5	ns
prot712	830	6	3	4.8	2.4	7	5	6	4.8	sig
prot713	177	1	2	3.6	5.4	4	5	0	5.4	ns
prot714	632	9	7	14	4	12	6	6	24	sig
prot715	444	5	1	1.5	3	6	15	31.5	22.5	sig
prot716	1241	4	3	2.4	2.4	5	2	1.2	2.4	ns
prot717	685	2	3	7.2	3.6	5	0	9	5.4	ns
prot718	387	0	1	0	2	1	2	8	4	ns
prot719	322	2	2	4.5	1.5	4	4	3	6	sig
prot720	735	3	0	1.2	2.4	1	1	0	0	ns
prot721	186	48	40	59.4	77.4	40	46	90	86.4	ns
prot722	156	42	37	74	80	44	27	78	82	ns
prot723	282	33	46	79.5	52.5	46	41	66	82.5	ns
prot724	140	23	21	37.2	32.4	28	23	40.8	42	ns
prot725	137	24	23	32.4	39.6	17	30	46.8	54	ns
prot726	124	28	24	44	58	29	20	38	42	ns
prot727	169	22	21	19.5	40.5	24	40	39	78	sig
prot728	142	22	20	28.8	26.4	45	41	67.2	51.6	sig
prot729	162	25	25	23.4	46.8	27	26	25.2	37.8	ns
prot730	200	19	17	28	44	25	16	38	44	ns
prot731	156	15	23	13.5	33	17	19	18	27	ns
prot732	306	18	21	25.2	31.2	15	18	25.2	27.6	ns
prot733	174	16	15	19.8	25.2	10	11	28.8	30.6	ns
prot734	194	21	15	28	50	16	15	38	44	ns
prot735	103	20	14	13.5	27	7	7	25.5	27	ns
prot736	172	18	16	12	19.2	16	12	16.8	16.8	ns
prot737	180	16	14	21.6	37.8	17	21	25.2	30.6	ns
prot738	184	7	14	26	26	11	7	10	32	ns
prot739	230	8	11	16.5	25.5	30	16	48	42	sig
prot740	187	11	15	14.4	14.4	18	9	13.2	21.6	ns
prot741	189	19	10	43.2	25.2	17	13	30.6	27	ns
prot742	180	14	12	36	28	10	5	34	28	ns
prot743	294	13	14	10.5	18	51	39	49.5	58.5	sig
prot744	186	7	11	18	9.6	22	24	26.4	33.6	sig
prot745	225	8	11	14.4	10.8	12	5	30.6	19.8	ns
prot746	174	7	17	12	18	7	12	32	24	ns
prot747	208	17	10	22.5	25.5	27	39	49.5	54	sig
prot748	217	14	10	15.6	12	22	15	18	26.4	sig
prot749	112	8	2	23.4	14.4	15	11	18	14.4	ns
prot750	206	8	10	36	16	12	15	18	18	ns
prot751	166	10	5	21	15	22	18	16.5	10.5	sig
prot752	113	8	5	9.6	8.4	8	2	10.8	7.2	ns
prot753	169	5	5	21.6	18	14	10	18	16.2	ns
prot754	313	3	16	20	16	8	3	14	12	ns
prot755	197	9	13	10.5	24	10	9	18	13.5	ns
prot756	124	8	5	4.8	8.4	5	4	12	12	ns
prot757	246	8	11	12.6	7.2	3	9	16.2	5.4	ns
prot758	258	5	10	14	18	12	8	16	16	ns
prot759	168	7	13	16.5	9	6	8	18	19.5	ns
prot760	260	7	4	6	12	2	7	16.8	4.8	ns
prot761	243	8	6	10.8	16.2	10	6	12.6	14.4	ns
prot762	124	3	6	24	14	13	10	18	10	ns
prot763	208	7	4	10.5	12	6	7	12	9	ns
prot764	217	5	7	6	4.8	12	7	8.4	7.2	ns
prot765	197	4	9	19.8	10.8	4	8	14.4	25.2	sig
prot766	177	8	5	14	14	5	7	6	8	ns
prot767	146	13	4	7.5	12	5	10	15	9	ns
prot768	157	5	3	7.2	4.8	0	5	8.4	6	ns
prot769	270	3	7	12.6	16.2	3	11	7.2	7.2	ns
prot770	264	5	6	14	14	8	7	18	12	ns
prot771	274	8	12	7.5	15	7	4	15	6	sig
prot772	156	6	4	4.8	9.6	9	12	32.4	25.2	sig
prot773	252	6	8	12.6	12.6	7	3	10.8	9	ns
prot774	356	12	10	16	16	8	9	24	20	ns
prot775	180	5	4	7.5	9	6	5	13.5	6	ns
prot776	251	6	3	8.4	4.8	9	3	3.6	8.4	ns
prot777	156	6	10	10.8	19.8	7	6	19.8	5.4	ns
prot778	227	6	7	12	24	8	8	10	12	ns
prot779	116	7	4	9	4.5	7	2	12	16.5	ns
prot780	154	15	6	7.2	2.4	5	4	6	6	ns
prot781	198	13	15	10.8	19.8	4	18	23.4	19.8	sig
prot782	236	11	5	12	12	8	6	14	12	ns
prot783	184	6	10	13.5	12	5	4	10.5	9	ns
prot784	122	4	6	3.6	3.6	7	3	13.2	2.4	ns
prot785	91	6	5	7.2	12.6	4	6	5.4	12.6	ns
prot786	274	10	10	10	4	7	3	12	10	ns
prot787	152	2	2	4.5	12	7	4	7.5	3	ns
prot788	162	5	3	6	4.8	2	2	6	6	sig
prot789	158	5	3	5.4	12.6	4	6	16.2	18	ns
prot790	463	5	7	18	14	5	8	8	8	ns
prot791	312	3	5	6	6	10	7	0	4.5	ns
prot792	261	4	5	4.8	4.8	4	6	9.6	3.6	ns
prot793	392	5	3	14.4	9	6	4	16.2	9	ns
prot794	182	3	6	2	12	4	9	10	16	ns
prot795	310	5	2	7.5	4.5	4	1	1.5	4.5	ns
prot796	382	4	9	2.4	6	5	9	8.4	13.2	sig
prot797	113	7	3	16.2	10.8	5	5	9	7.2	ns
prot798	111	7	7	4	10	4	7	8	2	ns
prot799	418	7	6	9	7.5	7	5	7.5	7.5	ns
prot800	185	2	5	2.4	2.4	6	1	7.2	3.6	ns
prot801	163	4	3	7.2	3.6	5	4	5.4	5.4	ns
prot802	238	7	5	2	12	4	5	8	12	ns
prot803	282	5	4	4.5	9	4	3	9	13.5	sig
prot804	305	3	4	4.8	8.4	2	8	3.6	2.4	ns
prot805	292	4	5	9	1.8	5	1	7.2	9	ns
prot806	427	1	1	8	10	3	2	10	8	ns
prot807	234	5	5	4.5	10.5	6	6	10.5	6	ns
prot808	233	2	10	6	6	10	6	1.2	8.4	ns
prot809	425	4	5	7.2	7.2	3	5	9	10.8	ns
prot810	95	3	5	14	16	5	4	6	10	ns
prot811	241	4	4	10.5	7.5	3	3	6	9	ns
prot812	201	2	2	2.4	4.8	5	2	6	4.8	sig
prot813	474	8	1	7.2	16.2	4	4	9	0	ns
prot814	437	0	1	6	6	1	3	6	10	ns
prot815	411	3	2	4.5	10.5	5	3	4.5	3	ns
prot816	333	3	4	2.4	3.6	6	6	2.4	2.4	ns
prot817	449	8	0	7.2	7.2	1	1	1.8	3.6	ns
prot818	256	3	5	2	2	7	14	4	10	sig
prot819	292	2	2	4.5	4.5	1	1	4.5	6	ns
prot820	669	1	3	1.2	6	2	7	8.4	3.6	ns
prot821	378	5	5	7.2	5.4	4	5	5.4	5.4	ns
prot822	373	3	1	2	4	6	4	0	4	ns
prot823	327	1	3	9	6	4	8	3	18	sig
prot824	180	2	7	1.2	4.8	6	3	2.4	3.6	ns
prot825	357	2	4	1.8	0	2	3	9	3.6	ns
prot826	791	4	4	2	2	3	1	8	4	ns
prot827	1037	1	0	3	3	0	0	1.5	3	ns
prot828	223	1	4	1.2	0	3	1	3.6	4.8	ns
prot829	417	1	5	3.6	10.8	2	1	3.6	9	ns
prot830	310	2	1	2	0	3	4	12	8	ns
prot831	796	3	2	3	1.5	5	2	0	3	ns
prot832	385	0	4	3.6	3.6	4	2	3.6	1.2	ns
prot833	399	5	0	1.8	9	2	5	1.8	9	ns
prot834	661	1	4	10	6	2	2	4	6	ns
prot835	648	3	5	1.5	6	5	1	1.5	7.5	ns
prot836	172	4	1	1.2	2.4	2	2	2.4	3.6	ns
prot837	459	1	3	3.6	5.4	4	4	5.4	0	ns
prot838	266	1	0	4	4	1	4	6	6	ns
prot839	85	48	42	100.5	85.5	47	41	84	100.5	ns
prot840	185	62	54	80.4	67.2	56	62	67.2	49.2	ns
prot841	130	60	58	99	93.6	53	53	90	97.2	ns
prot842	128	54	50	104	120	55	61	100	94	ns
prot843	130	37	46	87	90	48	61	73.5	108	ns
prot844	150	50	48	60	63.6	47	44	63.6	49.2	ns
prot845	94	36	51	57.6	72	42	41	64.8	63	ns
prot846	154	23	22	46	58	50	36	94	98	sig
prot847	76	27	22	40.5	43.5	22	26	30	40.5	ns
prot848	213	24	13	15.6	19.2	21	23	20.4	20.4	ns
prot849	51	17	28	28.8	28.8	57	42	113.4	140.4	sig
prot850	198	22	12	24	28	22	20	44	46	ns
prot851	150	13	16	31.5	27	17	15	24	34.5	ns
prot852	161	18	12	14.4	15.6	13	12	18	20.4	ns
prot853	227	15	13	12.6	16.2	8	16	21.6	19.8	ns
prot854	56	14	14	34	26	8	16	16	26	ns
prot855	107	15	16	21	24	19	21	21	12	ns
prot856	85	19	8	22.8	14.4	9	8	15.6	21.6	ns
prot857	191	11	21	19.8	18	12	8	16.2	18	ns
prot858	207	13	16	24	28	12	20	28	20	sig
prot859	313	11	20	16.5	19.5	20	18	34.5	21	sig
prot860	150	10	10	12	9.6	10	13	12	22.8	ns
prot861	446	13	11	19.8	19.8	10	12	28.8	32.4	ns
prot862	165	11	17	30	16	13	15	32	14	ns
prot863	164	11	9	15	9	11	11	21	18	ns
prot864	183	14	12	18	20.4	33	27	39.6	36	sig
prot865	112	8	5	16.2	16.2	10	26	25.2	46.8	sig
prot866	99	13	13	16	20	12	7	18	38	ns
prot867	162	13	18	12	10.5	7	10	16.5	16.5	ns
prot868	294	18	12	15.6	9.6	7	8	20.4	13.2	ns
prot869	219	4	14	23.4	21.6	25	29	28.8	28.8	sig
prot870	139	15	5	22	18	11	17	20	16	ns
prot871	1091	8	14	10.5	12	6	12	21	10.5	ns
prot872	153	10	19	12	14.4	30	30	28.8	25.2	sig
prot873	122	12	13	18	18	15	5	14.4	27	ns
prot874	308	7	11	12	8	12	9	10	14	ns
prot875	274	1	8	15	7.5	4	8	6	15	ns
prot876	168	11	17	12	12	17	10	10.8	8.4	ns
prot877	157	13	7	14.4	14.4	8	13	14.4	30.6	sig
prot878	171	9	7	16	22	9	11	14	18	ns
prot879	163	9	15	19.5	9	6	8	10.5	21	ns
prot880	78	6	7	8.4	14.4	12	9	14.4	9.6	sig
prot881	177	5	7	19.8	21.6	5	13	30.6	9	ns
prot882	198	3	7	18	14	11	9	18	16	ns
prot883	322	13	5	7.5	9	8	4	9	10.5	ns
prot884	145	6	6	12	10.8	8	8	28.8	19.2	sig
prot885	224	3	9	10.8	10.8	2	4	12.6	16.2	ns
prot886	155	3	6	18	14	9	4	14	8	ns
prot887	102	8	2	7.5	18	10	9	10.5	9	ns
prot888	207	5	11	9.6	6	5	6	6	10.8	ns
prot889	480	7	8	9	7.2	5	1	7.2	9	ns
prot890	104	15	3	14	22	13	18	28	22	sig
prot891	204	4	9	12	10.5	9	8	15	9	ns
prot892	248	7	8	10.8	12	3	3	9.6	3.6	ns
prot893	157	8	13	18	9	9	18	9	9	sig
prot894	132	3	13	8	16	4	7	4	12	ns
prot895	214	6	8	6	6	4	10	10.5	9	ns
prot896	219	10	6	3.6	4.8	10	5	9.6	6	ns
prot897	193	5	5	9	14.4	12	10	10.8	25.2	sig
prot898	155	2	7	10	4	5	4	8	12	ns
prot899	239	9	8	9	7.5	6	11	12	3	ns
prot900	116	4	8	6	8.4	5	3	4.8	7.2	ns
prot901	211	4	1	9	9	9	6	10.8	14.4	ns
prot902	156	4	6	6	10	7	5	8	12	ns
prot903	246	10	5	6	10.5	4	6	15	13.5	ns
prot904	218	7	6	10.8	8.4	9	6	7.2	10.8	ns
prot905	201	6	4	14.4	9	5	8	3.6	12.6	ns
prot906	111	3	6	12	10	4	3	16	4	ns
prot907	175	5	3	7.5	6	5	6	12	6	ns
prot908	195	4	8	7.2	7.2	2	3	6	4.8	ns
prot909	292	5	8	9	14.4	3	5	3.6	10.8	ns
prot910	173	4	8	4	4	4	4	8	8	sig
prot911	284	10	11	12	12	8	8	6	9	ns
prot912	151	4	3	4.8	6	10	14	12	24	sig
prot913	165	5	5	9	7.2	3	8	18	16.2	ns
prot914	132	5	1	10	12	6	4	12	2	ns
prot915	177	6	5	10.5	10.5	3	5	4.5	4.5	ns
prot916	137	4	6	3.6	9.6	7	8	3.6	9.6	ns
prot917	325	4	0	7.2	10.8	3	11	10.8	12.6	ns
prot918	192	6	5	8	6	3	4	2	8	ns
prot919	170	1	4	6	4.5	4	4	9	3	ns
prot920	157	2	3	8.4	7.2	2	6	8.4	4.8	ns
prot921	192	7	5	1.8	1.8	5	7	3.6	3.6	ns
prot922	474	3	7	6	14	4	2	4	8	ns
prot923	186	4	5	15	7.5	7	4	4.5	4.5	ns
prot924	428	3	5	1.2	7.2	3	5	6	4.8	ns
prot925	191	3	5	10.8	3.6	7	7	10.8	9	ns
prot926	169	3	3	6	6	1	3	6	10	ns
prot927	166	3	7	4.5	3	2	7	4.5	9	ns
prot928	290	3	3	4.8	0	7	5	6	2.4	ns
prot929	216	2	1	3.6	12.6	4	5	10.8	9	sig
prot930	103	4	2	4	10	2	4	4	6	ns
prot931	271	5	4	1.5	3	3	1	3	6	ns
prot932	147	5	4	9.6	8.4	4	2	7.2	3.6	ns
prot933	135	2	3	9	7.2	6	12	3.6	7.2	sig
prot934	135	3	3	8	4	2	1	2	6	ns
prot935	135	6	7	18	4.5	3	5	6	6	ns
prot936	135	4	1	1.2	3.6	5	3	2.4	3.6	ns
prot937	321	5	5	9	10.8	2	3	3.6	7.2	ns
prot938	164	1	2	16	0	3	2	8	6	ns
prot939	113	3	5	1.5	3	1	6	3	3	sig
prot940	271	5	5	3.6	2.4	2	10	4.8	7.2	sig
prot941	204	2	2	1.8	3.6	4	5	7.2	9	sig
prot942	276	1	4	6	4	3	4	10	6	ns
prot943	108	4	5	6	6	6	2	3	7.5	ns
prot944	91	9	4	6	4.8	9	2	2.4	3.6	sig
prot945	325	3	0	5.4	7.2	4	2	0	1.8	ns
prot946	114	2	4	4	4	4	5	4	6	ns
prot947	277	1	5	3	3	5	4	1.5	3	ns
prot948	118	4	6	3.6	1.2	7	1	4.8	3.6	ns
prot949	121	2	1	3.6	5.4	6	2	5.4	7.2	ns
prot950	198	3	3	4	2	4	4	0	2	ns
prot951	237	5	1	1.5	1.5	5	2	3	4.5	ns
prot952	220	1	1	3.6	4.8	1	1	6	2.4	ns
prot953	406	1	5	5.4	3.6	1	1	7.2	5.4	ns
prot954	391	0	1	4	2	1	3	6	0	ns
prot955	189	3	3	4.5	0	0	0	1.5	4.5	ns
prot956	232	5	3	2.4	6	3	3	3.6	7.2	sig
prot957	470	0	1	1.8	7.2	0	2	9	5.4	ns
prot958	527	1	4	10	4	2	1	0	2	ns
prot959	141	3	1	1.5	3	2	4	3	7.5	sig
prot960	602	2	1	1.2	2.4	1	0	1.2	3.6	ns
prot961	109	23	20	43.2	41.4	26	31	46.8	50.4	ns
prot962	258	23	18	54	46	26	25	52	48	ns
prot963	168	16	14	21	30	12	16	28.5	25.5	ns
prot964	177	17	17	25.2	19.2	27	16	21.6	19.2	ns
prot965	104	9	14	21.6	21.6	12	9	16.2	27	ns
prot966	187	11	12	24	26	16	10	22	14	ns
prot967	134	15	10	22.5	19.5	9	7	27	19.5	ns
prot968	153	16	11	20.4	22.8	16	11	21.6	10.8	ns
prot969	125	9	16	12.6	19.8	14	8	28.8	9	ns
prot970	242	7	11	30	26	12	17	10	38	ns
prot971	128	12	5	16.5	15	7	14	15	16.5	ns
prot972	160	9	13	6	12	6	7	10.8	12	ns
prot973	65	13	7	14.4	14.4	13	10	19.8	25.2	ns
prot974	143	15	12	16	32	11	12	22	10	ns
prot975	131	11	5	31.5	15	13	15	12	18	ns
prot976	128	13	12	19.2	7.2	8	17	20.4	18	ns
prot977	76	5	5	7.2	9	4	7	10.8	19.8	ns
prot978	95	15	20	20	8	9	13	14	22	ns
prot979	70	10	5	9	25.5	14	12	12	19.5	ns
prot980	136	14	6	14.4	15.6	5	12	12	13.2	ns
prot981	116	10	12	21.6	9	14	18	43.2	21.6	sig
prot982	108	19	10	18	28	14	10	26	14	ns
prot983	195	6	15	12	9	9	13	15	18	ns
prot984	145	11	5	12	2.4	11	9	10.8	10.8	ns
prot985	102	9	10	16.2	19.8	8	9	10.8	19.8	ns
prot986	173	6	5	12	14	5	8	10	20	ns
prot987	212	5	3	9	9	6	6	10.5	10.5	ns
prot988	116	5	10	16.8	7.2	5	5	9.6	3.6	ns
prot989	219	5	9	9	10.8	6	8	9	5.4	ns
prot990	312	8	7	26	18	5	11	4	14	ns
prot991	78	6	5	7.5	10.5	6	6	7.5	13.5	ns
prot992	193	8	10	4.8	3.6	5	7	4.8	8.4	ns
prot993	500	3	4	14.4	5.4	2	10	10.8	18	sig
prot994	195	5	6	12	6	5	5	16	6	ns
prot995	177	3	7	9	10.5	6	7	3	10.5	ns
prot996	224	4	8	6	9.6	14	18	14.4	9.6	sig
prot997	239	6	2	7.2	12.6	7	7	12.6	10.8	ns
prot998	223	5	1	16	10	12	8	12	12	ns
prot999	113	3	5	4.5	9	5	7	3	3	ns
prot1000	94	10	8	7.2	8.4	14	6	9.6	4.8	sig
prot1001	74	4	3	9	3.6	5	4	12.6	16.2	sig
prot1002	265	2	7	6	14	10	18	16	28	sig
prot1003	225	8	7	1.5	10.5	6	7	10.5	12	sig
prot1004	129	5	5	2.4	7.2	2	5	7.2	8.4	ns
prot1005	210	3	5	12.6	9	6	4	9	10.8	ns
prot1006	248	6	5	4	6	2	5	4	10	sig
prot1007	158	2	6	3	4.5	9	8	9	10.5	ns
prot1008	68	9	4	8.4	6	5	3	10.8	8.4	ns
prot1009	68	3	5	12.6	9	3	7	7.2	1.8	ns
prot1010	548	9	6	18	14	18	18	48	42	sig
prot1011	123	3	5	3	13.5	9	7	12	6	ns
prot1012	181	7	7	7.2	6	3	3	6	2.4	ns
prot1013	824	6	6	1.8	3.6	3	4	5.4	9	ns
prot1014	250	5	1	12	8	1	3	8	8	ns
prot1015	242	5	6	4.5	9	2	12	6	12	sig
prot1016	186	3	3	0	4.8	2	1	2.4	2.4	ns
prot1017	228	3	4	9	3.6	4	6	5.4	1.8	ns
prot1018	106	6	4	16	12	4	5	10	10	ns
prot1019	135	3	1	6	12	4	3	1.5	3	ns
prot1020	173	1	2	7.2	4.8	5	4	7.2	2.4	ns
prot1021	245	2	4	7.2	5.4	3	3	27	16.2	sig
prot1022	98	3	4	12	4	4	4	12	2	ns
prot1023	149	5	5	6	10.5	12	12	27	13.5	sig
prot1024	136	0	4	3.6	0	2	3	3.6	1.2	ns
prot1025	335	3	0	10.8	7.2	5	5	5.4	7.2	ns
prot1026	81	4	5	14	10	4	3	18	0	ns
prot1027	124	6	4	15	7.5	1	3	9	9	ns
prot1028	204	7	1	3.6	12	8	10	9.6	9.6	sig
prot1029	124	5	8	5.4	9	5	4	9	7.2	sig
prot1030	231	5	7	16	14	4	1	2	10	ns
prot1031	192	6	4	3	3	6	7	6	0	ns
prot1032	514	4	5	3.6	2.4	3	2	3.6	8.4	ns
prot1033	277	5	7	7.2	19.8	8	9	14.4	7.2	ns
prot1034	159	6	4	10	8	2	1	8	8	ns
prot1035	190	2	6	1.5	9	3	2	6	3	ns
prot1036	225	5	3	1.2	12	5	4	2.4	7.2	ns
prot1037	57	3	4	10.8	7.2	3	4	10.8	7.2	ns
prot1038	153	2	2	8	14	4	2	2	8	ns
prot1039	91	6	5	4.5	4.5	2	5	0	4.5	ns
prot1040	94	0	4	4.8	2.4	6	6	3.6	6	ns
prot1041	112	3	4	0	1.8	1	2	5.4	5.4	ns
prot1042	336	3	2	12	6	2	6	4	8	sig
prot1043	241	3	6	10.5	7.5	2	7	4.5	3	ns
prot1044	108	2	1	1.2	2.4	3	2	6	3.6	ns
prot1045	117	3	4	12.6	3.6	5	5	3.6	9	ns
prot1046	286	1	2	0	10	2	6	8	10	sig
prot1047	122	1	6	6	1.5	11	5	3	16.5	sig
prot1048	273	3	2	4.8	4.8	6	6	7.2	7.2	sig
prot1049	237	3	3	1.8	7.2	2	4	7.2	1.8	ns
prot1050	222	0	3	6	8	1	2	6	4	ns
prot1051	799	5	3	1.5	1.5	3	5	4.5	6	ns
prot1052	125	5	1	8.4	1.2	12	3	3.6	18	sig
prot1053	98	4	2	3.6	5.4	4	2	7.2	7.2	sig
prot1054	153	1	3	4	0	2	3	8	4	ns
prot1055	186	3	2	6	1.5	1	2	1.5	0	ns
prot1056	188	2	2	4.8	1.2	3	6	1.2	3.6	ns
prot1057	127	3	3	3.6	0	2	3	9	1.8	ns
prot1058	65	107	95	236	270	120	125	258	222	ns
prot1059	115	42	56	72	48	36	48	54	57	ns
prot1060	65	31	33	34.8	22.8	29	36	33.6	37.2	ns
prot1061	90	16	22	43.2	12.6	18	21	32.4	39.6	ns
prot1062	120	16	20	38	24	20	27	44	68	sig
prot1063	83	9	9	15	12	27	18	27	19.5	sig
prot1064	177	6	7	9.6	7.2	6	7	1.2	6	ns
prot1065	59	6	8	18	7.2	11	5	14.4	14.4	ns
prot1066	97	13	6	20	18	18	6	18	16	sig
prot1067	188	9	8	19.5	6	9	8	13.5	15	ns
prot1068	82	5	7	12	4.8	5	9	2.4	6	ns
prot1069	109	3	9	18	18	5	7	14.4	18	ns
prot1070	109	5	7	10	24	12	7	10	16	ns
prot1071	168	11	11	12	12	8	5	15	15	ns
prot1072	188	10	11	12	14.4	9	8	4.8	13.2	ns
prot1073	82	7	6	14.4	16.2	9	8	21.6	27	sig
prot1074	75	6	8	18	12	9	5	22	10	ns
prot1075	151	7	7	13.5	15	3	7	12	12	ns
prot1076	175	6	8	4.8	4.8	9	5	8.4	10.8	ns
prot1077	116	9	6	16.2	5.4	5	6	7.2	5.4	ns
prot1078	161	6	5	12	8	3	9	4	16	ns
prot1079	95	5	4	7.5	12	8	2	6	4.5	ns
prot1080	101	8	6	6	8.4	5	7	1.2	3.6	ns
prot1081	175	5	2	9	7.2	6	5	7.2	5.4	ns
prot1082	401	6	9	8	12	4	6	14	8	ns
prot1083	214	3	7	10.5	7.5	3	6	7.5	6	ns
prot1084	215	3	3	6	1.2	3	4	9.6	14.4	ns
prot1085	152	8	4	10.8	10.8	5	2	7.2	10.8	sig
prot1086	125	1	8	8	8	7	5	10	12	ns
prot1087	154	3	2	9	1.5	0	3	4.5	4.5	ns
prot1088	119	5	3	4.8	3.6	4	6	7.2	4.8	ns
prot1089	145	7	3	1.8	14.4	6	5	16.2	3.6	ns
prot1090	256	7	4	14	4	2	6	8	12	ns
prot1091	119	1	4	9	9	6	4	1.5	7.5	ns
prot1092	159	7	2	4.8	4.8	5	5	3.6	2.4	ns
prot1093	91	3	3	3.6	3.6	1	6	5.4	7.2	ns
prot1094	396	4	5	12	16	4	5	16	8	ns
prot1095	205	2	5	0	7.5	1	2	7.5	10.5	sig
prot1096	108	3	4	6	3.6	5	3	3.6	7.2	ns
prot1097	71	3	3	14.4	7.2	4	1	7.2	3.6	ns
prot1098	259	3	4	4	4	6	6	0	8	ns
prot1099	191	3	5	4.5	1.5	5	3	6	4.5	ns
prot1100	147	5	5	4.8	3.6	4	2	3.6	7.2	ns
prot1101	292	5	7	19.8	5.4	6	2	10.8	9	ns
prot1102	69	4	3	10	2	3	3	24	6	sig
prot1103	245	4	9	6	7.5	3	2	6	1.5	ns
prot1104	146	3	2	8.4	1.2	1	1	2.4	4.8	ns
prot1105	351	2	1	5.4	3.6	1	1	3.6	3.6	ns
prot1106	106	2	6	6	8	6	6	10	2	ns
prot1107	180	6	3	1.5	0	11	2	3	7.5	sig
prot1108	199	3	4	3.6	2.4	3	3	4.8	4.8	ns
prot1109	185	3	0	9	1.8	4	1	7.2	9	ns
prot1110	182	5	4	4	6	0	2	2	6	ns
prot1111	59	5	4	1.5	3	6	7	0	3	ns
prot1112	173	2	1	7.2	1.2	4	1	4.8	7.2	ns
prot1113	105	3	2	10.8	7.2	3	2	3.6	5.4	ns
prot1114	79	2	7	2	6	15	3	12	12	sig
prot1115	94	6	0	3	4.5	3	1	0	4.5	ns
prot1116	235	6	1	1.2	2.4	1	4	4.8	3.6	ns
prot1117	99	3	5	3.6	5.4	1	2	3.6	5.4	ns
prot1118	103	1	3	2	10	3	1	20	4	ns
prot1119	226	2	2	6	4.5	0	4	1.5	0	ns
prot1120	168	0	2	4.8	4.8	4	3	4.8	3.6	ns
prot1121	454	4	5	7.2	9	1	2	9	3.6	ns
prot1122	92	2	3	2	8	3	3	0	10	ns
prot1123	99	0	0	1.5	6	5	4	7.5	4.5	ns
prot1124	116	3	6	0	7.2	0	3	2.4	7.2	ns
prot1125	90	4	5	1.8	5.4	0	2	3.6	5.4	ns
prot1126	87	2	2	6	8	2	3	4	0	ns
prot1127	294	7	2	7.5	6	4	4	3	7.5	sig
prot1128	354	1	4	3.6	1.2	5	2	7.2	1.2	ns
prot1129	216	2	3	5.4	0	4	4	5.4	0	ns
prot1130	138	1	1	2	0	2	2	8	10	sig
prot1131	187	3	1	4.5	4.5	0	1	3	1.5	ns
prot1132	495	1	6	1.2	4.8	6	4	2.4	2.4	sig
prot1133	406	2	3	1.8	0	1	1	5.4	1.8	ns
prot1134	382	0	0	2	4	1	3	6	0	ns
prot1135	272	1	3	0	3	1	3	0	0	ns
prot1136	71	14	20	28.8	27.6	28	21	19.2	15.6	ns
prot1137	105	23	20	32.4	32.4	20	20	36	41.4	ns
prot1138	234	19	19	42	28	50	58	88	84	sig
prot1139	112	13	9	19.5	33	51	60	72	76.5	sig
prot1140	114	14	8	16.8	16.8	13	14	15.6	24	ns
prot1141	112	5	8	10.8	18	9	6	14.4	12.6	ns
prot1142	166	7	6	6	20	7	7	28	12	ns
prot1143	104	8	8	4.5	0	3	14	3	13.5	ns
prot1144	376	3	12	8.4	12	20	11	19.2	15.6	sig
prot1145	83	5	3	1.8	14.4	10	2	3.6	5.4	ns
prot1146	51	4	4	10	4	8	8	12	16	ns
prot1147	74	11	10	6	6	4	6	15	6	ns
prot1148	74	6	7	3.6	7.2	5	2	9.6	1.2	sig
prot1149	117	4	2	9	5.4	2	4	9	5.4	ns
prot1150	106	2	8	8	2	21	18	18	24	sig
prot1151	110	3	6	7.5	6	4	4	6	7.5	ns
prot1152	73	3	5	4.8	3.6	7	3	2.4	7.2	ns
prot1153	113	5	4	10.8	7.2	4	5	7.2	3.6	ns
prot1154	358	1	4	14	8	5	5	6	4	ns
prot1155	99	1	2	7.5	3	9	12	13.5	13.5	sig
prot1156	115	4	3	3.6	8.4	6	3	6	4.8	ns
prot1157	180	4	5	1.8	3.6	4	3	7.2	3.6	ns
prot1158	67	1	5	12	8	5	4	4	8	ns
prot1159	99	3	5	7.5	4.5	6	3	6	4.5	ns
prot1160	99	6	2	3.6	2.4	1	4	4.8	3.6	ns
prot1161	99	3	1	0	1.8	4	3	1.8	5.4	ns
prot1162	98	4	3	0	2	5	6	4	4	ns
prot1163	165	5	2	4.5	7.5	3	4	7.5	4.5	ns
prot1164	76	1	2	2.4	3.6	4	4	6	1.2	ns
prot1165	90	2	5	1.8	5.4	2	0	3.6	3.6	ns
prot1166	113	3	2	4	0	1	1	4	2	ns
prot1167	90	4	0	1.5	1.5	4	2	1.5	6	ns
prot1168	163	3	5	7.2	1.2	2	2	4.8	3.6	ns
prot1169	102	2	1	5.4	1.8	1	3	7.2	5.4	ns
prot1170	183	1	5	4	6	2	4	2	4	ns
prot1171	98	2	1	6	1.5	1	2	3	3	ns
prot1172	146	0	2	4.8	3.6	4	5	6	0	ns
prot1173	145	3	5	5.4	1.8	0	0	5.4	7.2	ns
prot1174	166	0	2	4	4	3	2	4	2	ns
prot1175	100	3	0	4.5	1.5	1	2	0	3	ns
prot1176	393	3	1	6	2.4	9	3	3.6	14.4	sig
prot1177	89	0	0	5.4	1.8	4	1	3.6	1.8	ns
prot1178	391	0	3	8	4	5	0	2	0	ns
prot1179	89	3	5	1.5	0	0	0	1.5	1.5	ns
prot1180	1106	10	10	6	14.4	11	6	15.6	4.8	ns
prot1181	3227	4	4	3.6	12.6	8	2	10.8	14.4	ns
prot1182	539	8	8	20	14	7	10	10	14	ns
prot1183	771	5	6	6	0	3	5	7.5	9	ns
prot1184	2680	3	4	7.2	2.4	2	4	3.6	4.8	ns
prot1185	917	6	6	7.2	5.4	4	3	7.2	7.2	ns
prot1186	4114	1	0	2	2	2	2	4	4	ns
prot1187	449	10	6	15	9	12	10	13.5	13.5	ns
prot1188	1304	3	3	6	8.4	3	0	7.2	6	ns
prot1189	393	8	3	5.4	9	14	22	14.4	18	sig
prot1190	1513	5	6	8	4	0	5	6	4	ns
prot1191	2580	2	2	7.5	4.5	1	2	7.5	4.5	ns
prot1192	959	10	7	8.4	7.2	8	7	9.6	8.4	ns
prot1193	510	4	9	9	3.6	7	5	12.6	19.8	ns
prot1194	427	5	1	10	12	5	6	10	12	ns
prot1195	413	8	6	6	3	6	3	1.5	9	ns
prot1196	819	4	0	4.8	4.8	8	12	12	7.2	sig
prot1197	1779	1	5	0	7.2	1	4	3.6	5.4	ns
prot1198	1379	3	3	6	6	9	3	24	6	sig
prot1199	652	2	4	3	6	9	6	6	4.5	sig
prot1200	704	4	2	3.6	2.4	2	1	1.2	3.6	ns
prot1201	1028	2	2	5.4	7.2	3	3	5.4	5.4	ns
prot1202	1181	1	0	4	6	5	2	2	4	ns
prot1203	383	8	6	16.5	4.5	5	7	6	12	ns
prot1204	1077	7	8	6	7.2	9	5	8.4	6	ns
prot1205	452	11	4	3.6	14.4	1	3	9	10.8	ns
prot1206	434	6	4	12	16	4	6	6	20	ns
prot1207	955	1	2	9	6	3	5	6	4.5	ns
prot1208	528	4	6	8.4	8.4	5	1	4.8	4.8	ns
prot1209	228	6	2	5.4	1.8	5	2	1.8	5.4	ns
prot1210	781	3	4	20	4	5	7	2	10	ns
prot1211	548	3	6	1.5	0	0	2	3	6	ns
prot1212	273	1	1	2.4	3.6	3	2	2.4	1.2	ns
prot1213	153	8	8	14.4	14.4	27	15	59.4	48.6	sig
prot1214	320	6	2	6	14	7	4	6	4	ns
prot1215	219	15	5	4.5	12	4	5	16.5	9	ns
prot1216	410	3	9	8.4	7.2	6	5	10.8	7.2	ns
prot1217	322	6	5	12.6	18	5	8	7.2	10.8	ns
prot1218	629	2	2	8	10	6	1	8	4	sig
prot1219	264	3	8	6	6	3	3	4.5	12	ns
prot1220	356	1	0	2.4	7.2	5	5	2.4	13.2	ns
prot1221	390	2	6	3.6	3.6	3	5	10.8	5.4	ns
prot1222	235	1	1	6	6	2	2	4	8	ns
prot1223	263	3	3	9	6	5	2	1.5	9	ns
prot1224	481	0	3	1.2	2.4	5	4	1.2	2.4	ns
prot1225	551	5	6	10.8	5.4	2	4	1.8	7.2	ns
prot1226	481	4	6	10	12	2	9	10	8	sig
prot1227	487	1	0	3	3	3	12	4.5	4.5	sig
prot1228	881	4	3	2.4	1.2	4	2	2.4	2.4	sig
prot1229	2284	2	7	7.2	9	2	2	3.6	0	ns
prot1230	852	2	2	4	2	2	9	8	8	sig
prot1231	341	1	2	7.5	1.5	7	0	3	7.5	ns
prot1232	182	1	1	2.4	6	3	2	7.2	3.6	ns
prot1233	327	2	3	5.4	10.8	6	5	10.8	10.8	ns
prot1234	219	3	4	14	10	6	3	4	8	ns
prot1235	406	4	3	4.5	3	4	6	1.5	7.5	ns
prot1236	332	3	3	1.2	0	2	3	0	1.2	ns
prot1237	365	8	0	3.6	3.6	3	3	10.8	9	ns
prot1238	308	5	7	10	6	6	6	16	6	sig
prot1239	232	5	3	4.5	3	2	2	7.5	6	ns
prot1240	2067	4	7	3.6	1.2	2	2	4.8	2.4	ns
prot1241	865	1	3	1.8	7.2	0	3	10.8	1.8	ns
prot1242	682	1	1	6	2	4	2	8	8	sig
prot1243	573	4	2	3	0	1	0	1.5	3	ns
prot1244	454	2	3	4.8	4.8	3	3	3.6	3.6	sig
prot1245	611	20	12	27	27	13	9	34.2	19.8	ns
prot1246	133	4	1	0	12	5	7	8	14	ns
prot1247	221	10	4	13.5	10.5	6	5	4.5	18	ns
prot1248	153	8	6	10.8	7.2	5	4	13.2	7.2	ns
prot1249	363	4	9	10.8	5.4	6	2	10.8	10.8	ns
prot1250	435	8	7	12	18	15	9	30	36	sig
prot1251	366	5	5	15	9	2	2	9	7.5	ns
prot1252	170	1	3	3.6	8.4	7	3	8.4	2.4	ns
prot1253	267	5	5	1.8	7.2	4	1	7.2	5.4	ns
prot1254	463	3	1	4	6	3	2	2	12	ns
prot1255	542	2	2	6	7.5	6	9	18	9	sig
prot1256	448	2	6	4.8	6	2	4	7.2	7.2	ns
prot1257	177	4	4	5.4	5.4	8	7	7.2	3.6	ns
prot1258	365	7	3	12	6	4	5	2	6	ns
prot1259	746	4	2	7.5	1.5	18	9	9	13.5	sig
prot1260	458	8	4	6	2.4	5	4	2.4	3.6	ns
prot1261	147	4	5	7.2	7.2	2	2	5.4	9	ns
prot1262	266	6	3	10	6	18	3	18	6	sig
prot1263	340	6	3	6	1.5	2	3	10.5	3	ns
prot1264	398	2	0	2.4	4.8	2	1	4.8	2.4	ns
prot1265	403	2	4	5.4	7.2	3	3	7.2	7.2	sig
prot1266	302	1	6	2	12	4	14	24	24	sig
prot1267	465	7	4	7.5	3	3	3	7.5	3	ns
prot1268	487	4	1	0	2.4	1	4	1.2	0	ns
prot1269	568	5	3	1.8	3.6	2	3	0	1.8	ns
prot1270	370	1	0	2	4	8	2	6	4	ns
prot1271	435	1	2	0	3	1	3	6	1.5	ns
prot1272	382	3	3	2.4	2.4	2	3	1.2	1.2	ns
prot1273	400	1	0	1.8	3.6	0	0	0	1.8	ns
prot1274	1317	1	0	2	2	3	1	2	0	ns
prot1275	1827	2	0	4.5	3	1	0	3	4.5	ns
prot1276	227	8	2	9.6	9.6	14	5	8.4	3.6	ns
prot1277	126	4	5	5.4	5.4	9	27	32.4	32.4	sig
prot1278	199	3	3	6	8	4	2	6	4	ns
prot1279	186	5	4	10.5	3	8	8	12	16.5	ns
prot1280	397	5	0	3.6	4.8	5	5	7.2	1.2	ns
prot1281	191	4	6	7.2	12.6	5	4	12.6	9	ns
prot1282	181	2	5	18	12	21	9	24	30	sig
prot1283	332	5	3	6	12	1	4	6	3	ns
prot1284	207	1	2	6	2.4	3	6	3.6	6	ns
prot1285	433	5	5	9	1.8	1	0	5.4	10.8	ns
prot1286	220	4	7	20	10	5	8	4	6	ns
prot1287	174	8	2	4.5	7.5	5	8	3	3	ns
prot1288	398	4	3	1.2	1.2	4	3	2.4	3.6	ns
prot1289	250	1	3	5.4	9	4	2	9	9	ns
prot1290	254	2	3	8	2	4	1	4	2	ns
prot1291	278	4	5	4.5	6	5	2	3	4.5	ns
prot1292	195	3	5	2.4	4.8	5	2	2.4	4.8	ns
prot1293	493	2	2	7.2	5.4	5	3	3.6	7.2	ns
prot1294	395	2	2	10	4	2	2	8	4	ns
prot1295	346	2	3	4.5	7.5	1	4	4.5	1.5	ns
prot1296	386	3	3	3.6	3.6	2	2	6	1.2	ns
prot1297	323	1	2	9	1.8	2	1	1.8	0	ns
prot1298	221	2	7	10	8	3	1	10	4	ns
prot1299	330	5	1	4.5	4.5	10	2	6	9	sig
prot1300	913	4	4	4.8	8.4	2	2	7.2	3.6	ns
prot1301	216	1	1	1.8	5.4	5	6	1.8	5.4	ns
prot1302	176	7	1	0	4	2	4	8	10	sig
prot1303	396	2	1	3	1.5	1	5	9	4.5	ns
prot1304	144	1	0	4.8	4.8	1	5	3.6	4.8	ns
prot1305	340	1	3	9	5.4	3	4	1.8	3.6	ns
prot1306	177	6	3	6	2	2	4	4	2	ns
prot1307	491	4	4	1.5	3	3	4	4.5	4.5	ns
prot1308	289	3	5	7.2	2.4	1	3	4.8	1.2	ns
prot1309	925	4	4	9	3.6	2	3	3.6	5.4	ns
prot1310	266	2	3	0	4	4	2	2	6	ns
prot1311	584	5	4	6	1.5	1	1	1.5	3	ns
prot1312	316	3	1	2.4	4.8	4	2	2.4	4.8	sig
prot1313	365	4	1	1.8	3.6	0	0	5.4	5.4	ns
prot1314	282	3	0	4	4	5	6	12	2	sig
prot1315	465	2	4	4.5	3	1	2	1.5	1.5	ns
prot1316	577	0	2	4.8	1.2	4	2	3.6	1.2	ns
prot1317	274	2	2	3.6	3.6	3	4	16.2	10.8	sig
prot1318	517	0	2	6	2	1	1	0	2	ns
prot1319	782	0	0	0	1.5	1	3	1.5	3	ns
prot1320	567	0	1	1.2	1.2	1	3	0	2.4	ns
prot1321	356	3	1	0	1.8	12	3	5.4	5.4	sig
prot1322	229	0	1	0	0	2	1	2	2	ns
prot1323	388	2	2	1.5	0	0	0	1.5	0	ns
prot1324	109	6	7	14.4	7.2	5	8	14.4	12	ns
prot1325	167	2	2	7.2	10.8	4	7	10.8	12.6	sig
prot1326	192	6	8	14	4	4	8	8	6	ns
prot1327	174	6	2	3	4.5	1	2	4.5	3	ns
prot1328	144	1	6	7.2	3.6	1	7	1.2	6	ns
prot1329	139	4	2	10.8	7.2	1	2	7.2	1.8	sig
prot1330	160	4	6	16	14	5	4	14	10	ns
prot1331	220	5	5	6	6	2	8	6	1.5	ns
prot1332	248	5	1	7.2	6	4	4	7.2	14.4	sig
prot1333	254	5	2	16.2	9	15	12	21.6	21.6	sig
prot1334	213	1	6	6	2	5	4	12	6	ns
prot1335	81	4	4	4.5	4.5	2	3	3	4.5	sig
prot1336	318	4	3	4.8	1.2	4	4	2.4	3.6	ns
prot1337	247	6	4	12.6	10.8	2	11	9	16.2	sig
prot1338	381	6	0	6	4	6	12	6	18	sig
prot1339	159	4	2	9	10.5	0	4	6	3	ns
prot1340	205	5	3	3.6	2.4	5	0	3.6	4.8	ns
prot1341	244	5	1	5.4	7.2	2	4	5.4	3.6	ns
prot1342	160	4	3	2	6	4	3	6	2	ns
prot1343	288	4	0	3	6	3	4	4.5	4.5	sig
prot1344	383	2	1	2.4	1.2	1	1	3.6	3.6	ns
prot1345	206	4	2	1.8	5.4	2	1	5.4	7.2	ns
prot1346	703	1	4	4	4	2	8	8	12	sig
prot1347	238	1	1	3	3	6	2	4.5	6	sig
prot1348	366	0	0	1.2	4.8	0	3	2.4	1.2	ns
prot1349	430	2	3	0	0	1	1	5.4	0	ns
prot1350	637	0	3	0	2	0	2	18	2	ns
prot1351	141	3	3	3	1.5	3	3	6	3	ns
prot1352	140	3	2	6	4.8	2	3	4.8	2.4	sig
prot1353	431	2	1	1.8	0	1	3	7.2	3.6	ns
prot1354	969	1	0	6	8	6	2	10	4	ns
prot1355	247	2	1	6	7.5	1	3	0	0	ns
prot1356	1101	4	3	4.8	1.2	2	4	12	7.2	sig
prot1357	178	1	1	5.4	1.8	3	0	5.4	5.4	ns
prot1358	178	3	4	0	8	7	1	10	8	sig
prot1359	297	3	3	4.5	4.5	6	1	4.5	0	ns
prot1360	238	1	0	1.2	2.4	3	1	0	1.2	ns
prot1361	226	3	2	1.8	7.2	0	2	3.6	0	ns
prot1362	486	3	1	2	2	3	4	4	2	ns
prot1363	758	2	3	4.5	3	0	1	6	3	ns
prot1364	305	2	0	0	1.2	1	2	2.4	1.2	ns
prot1365	526	1	3	0	3.6	1	2	7.2	3.6	ns
prot1366	375	2	2	4	4	3	3	0	2	ns
prot1367	651	2	0	3	4.5	3	1	1.5	4.5	ns
prot1368	5934	0	1	2.4	2.4	0	1	1.2	0	ns
prot1369	421	2	1	3.6	1.8	1	1	0	1.8	ns
prot1370	142	4	2	4	0	1	1	4	4	ns
prot1371	1145	0	2	0	0	2	2	0	0	ns
prot1372	238	2	3	3.6	4.8	2	1	2.4	0	ns
prot1373	391	1	1	3.6	1.8	1	2	1.8	1.8	ns
prot1374	618	0	0	4	2	0	1	4	2	ns
prot1375	93	4	8	15	7.5	4	8	12	4.5	ns
prot1376	130	5	6	7.2	10.8	5	8	7.2	10.8	ns
prot1377	83	4	5	14.4	5.4	5	5	5.4	21.6	ns
prot1378	361	1	6	8	4	2	2	8	4	ns
prot1379	193	6	6	6	1.5	4	4	6	9	ns
prot1380	393	4	5	12	4.8	3	8	4.8	3.6	ns
prot1381	232	1	3	12.6	5.4	6	6	7.2	12.6	ns
prot1382	201	4	3	6	8	1	8	12	16	ns
prot1383	105	7	4	3	12	1	4	9	6	sig
prot1384	173	2	3	2.4	8.4	2	6	7.2	0	ns
prot1385	182	4	8	12.6	5.4	1	5	9	7.2	sig
prot1386	199	3	6	6	6	3	6	4	20	sig
prot1387	191	5	6	3	4.5	6	3	6	4.5	ns
prot1388	274	1	4	4.8	1.2	3	5	2.4	2.4	ns
prot1389	135	1	3	1.8	0	5	3	7.2	3.6	ns
prot1390	169	2	3	10	12	1	3	6	4	ns
prot1391	688	1	3	1.5	9	3	9	9	7.5	ns
prot1392	152	4	1	1.2	4.8	1	2	4.8	2.4	ns
prot1393	528	3	2	1.8	9	6	2	3.6	5.4	ns
prot1394	157	0	4	2	2	5	8	4	8	ns
prot1395	126	1	5	3	3	2	2	3	1.5	sig
prot1396	80	4	1	4.8	4.8	5	4	4.8	4.8	ns
prot1397	122	0	3	1.8	9	1	2	9	5.4	ns
prot1398	232	5	3	4	6	1	2	4	6	ns
prot1399	171	3	5	4.5	3	5	1	1.5	3	ns
prot1400	70	1	4	4.8	6	4	2	1.2	2.4	ns
prot1401	130	4	3	3.6	0	3	2	1.8	3.6	ns
prot1402	103	0	4	8	4	1	4	0	6	ns
prot1403	547	3	2	7.5	1.5	8	8	3	3	sig
prot1404	250	2	3	1.2	0	1	2	1.2	2.4	ns
prot1405	497	1	4	1.8	1.8	0	0	0	5.4	ns
prot1406	312	2	3	2	2	1	3	6	6	ns
prot1407	152	0	3	4.5	3	1	2	0	3	ns
prot1408	535	1	1	1.2	0	3	1	1.2	4.8	ns
prot1409	87	1	0	0	0	3	6	9	3.6	ns
prot1410	232	0	1	4	4	1	3	10	2	ns
prot1411	232	1	3	6	3	2	2	0	4.5	ns
prot1412	843	0	1	2.4	3.6	4	3	2.4	2.4	ns
prot1413	555	4	1	1.8	3.6	0	0	7.2	3.6	ns
prot1414	173	3	1	2	4	1	2	4	4	ns
prot1415	194	4	4	3	0	1	4	0	1.5	ns
prot1416	180	2	2	2.4	2.4	0	3	1.2	2.4	ns
prot1417	199	1	0	1.8	7.2	2	0	3.6	3.6	ns
prot1418	287	2	1	6	0	2	2	2	2	ns
prot1419	999	4	2	6	4.5	1	4	1.5	6	sig
prot1420	220	2	0	2.4	3.6	2	1	3.6	0	ns
prot1421	648	0	1	3.6	1.8	1	1	5.4	0	ns
prot1422	164	2	3	2	2	1	2	2	2	sig
prot1423	181	7	0	3	1.5	1	2	1.5	0	ns
prot1424	285	7	4	13.2	7.2	8	8	12	15.6	ns
prot1425	172	2	7	10.8	7.2	5	5	9	10.8	ns
prot1426	103	0	4	14	10	3	6	6	4	ns
prot1427	430	3	2	6	4.5	4	8	4.5	4.5	ns
prot1428	130	5	3	10.8	3.6	2	7	8.4	0	ns
prot1429	123	6	3	7.2	16.2	4	3	1.8	10.8	ns
prot1430	304	2	5	2	4	4	0	2	4	ns
prot1431	164	4	4	3	7.5	7	2	4.5	3	ns
prot1432	75	3	1	1.2	7.2	7	2	6	3.6	ns
prot1433	173	4	2	3.6	0	2	0	3.6	3.6	ns
prot1434	176	5	3	6	2	2	1	6	6	ns
prot1435	191	4	4	6	6	1	8	10.5	6	ns
prot1436	138	5	1	3.6	1.2	5	3	3.6	2.4	ns
prot1437	148	3	4	5.4	1.8	4	0	10.8	3.6	ns
prot1438	101	3	4	4	8	3	4	8	10	ns
prot1439	157	1	3	1.5	4.5	2	2	1.5	1.5	ns
prot1440	488	1	5	7.2	6	3	7	1.2	3.6	ns
prot1441	133	3	2	3.6	5.4	4	4	0	14.4	ns
prot1442	229	3	1	4	6	5	4	4	8	ns
prot1443	89	5	4	7.5	6	2	3	3	6	sig
prot1444	317	4	2	2.4	1.2	1	0	1.2	2.4	ns
prot1445	88	2	2	3.6	3.6	4	8	1.8	7.2	ns
prot1446	180	7	4	6	10	3	0	4	6	ns
prot1447	207	3	4	0	0	0	2	1.5	0	ns
prot1448	235	4	1	2.4	0	4	2	4.8	9.6	sig
prot1449	86	1	2	3.6	7.2	2	0	3.6	9	ns
prot1450	115	3	4	6	2	2	4	12	12	sig
prot1451	127	6	2	3	7.5	2	4	1.5	4.5	ns
prot1452	229	0	5	3.6	4.8	3	12	3.6	10.8	sig
prot1453	247	3	4	0	5.4	6	2	7.2	14.4	sig
prot1454	573	1	0	6	12	2	8	6	4	sig
prot1455	176	6	4	3	1.5	0	4	3	1.5	ns
prot1456	169	0	1	4.8	0	2	2	2.4	2.4	sig
prot1457	81	2	1	5.4	5.4	3	0	1.8	5.4	ns
prot1458	89	1	2	6	0	6	3	6	4	sig
prot1459	178	1	1	3	6	5	1	3	3	ns
prot1460	151	2	1	2.4	0	3	0	2.4	2.4	ns
prot1461	146	2	4	5.4	1.8	2	4	1.8	10.8	ns
prot1462	217	3	2	4	6	4	3	4	0	ns
prot1463	159	2	1	3	6	1	1	6	3	ns
prot1464	237	0	1	1.2	4.8	1	0	0	1.2	ns
prot1465	587	3	4	0	5.4	2	2	3.6	3.6	sig
prot1466	128	2	1	2	2	4	0	4	8	ns
prot1467	425	2	1	4.5	0	0	2	1.5	3	ns
prot1468	256	2	3	0	7.2	2	1	3.6	1.2	ns
prot1469	136	2	0	1.8	3.6	3	4	5.4	5.4	sig
prot1470	76	3	1	4	2	3	0	6	2	ns
prot1471	175	2	0	3	1.5	6	2	3	3	sig
prot1472	231	0	5	2.4	2.4	3	2	2.4	3.6	sig
prot1473	337	3	0	3.6	5.4	1	0	5.4	1.8	ns
prot1474	239	1	4	4	6	3	3	6	6	sig
prot1475	456	0	3	1.5	3	0	0	0	3	ns
prot1476	126	2	2	1.2	2.4	0	2	1.2	2.4	ns
prot1477	488	2	3	0	1.8	3	0	0	1.8	ns
prot1478	127	2	1	2	2	1	0	0	6	ns
prot1479	191	2	2	12	4.5	0	5	9	6	ns
prot1480	114	6	4	7.2	3.6	9	9	4.8	6	sig
prot1481	62	2	4	7.2	1.8	3	3	1.8	3.6	ns
prot1482	350	6	4	2	8	3	2	6	10	ns
prot1483	108	2	2	12	3	6	3	4.5	1.5	ns
prot1484	321	3	2	3.6	0	3	1	2.4	0	ns
prot1485	308	1	2	0	1.8	2	0	1.8	3.6	ns
prot1486	59	1	4	8	2	2	4	4	2	ns
prot1487	218	0	4	4.5	3	3	6	1.5	4.5	ns
prot1488	106	3	4	2.4	2.4	4	0	3.6	3.6	ns
prot1489	154	4	3	3.6	3.6	6	18	5.4	21.6	sig
prot1490	166	1	1	4	2	2	1	2	2	ns
prot1491	515	1	2	3	6	3	3	9	1.5	ns
prot1492	183	3	4	1.2	3.6	3	2	3.6	2.4	ns
prot1493	162	5	2	1.8	1.8	2	3	3.6	3.6	ns
prot1494	140	3	2	8	6	4	5	2	2	ns
prot1495	169	2	2	3	4.5	0	0	1.5	6	ns
prot1496	242	0	3	0	6	2	2	1.2	0	ns
prot1497	292	3	4	1.8	1.8	1	6	0	3.6	ns
prot1498	197	1	5	2	4	3	3	6	6	ns
prot1499	856	0	3	3	1.5	2	3	1.5	0	ns
prot1500	127	0	2	0	2.4	2	2	0	4.8	ns
prot1501	72	3	2	0	1.8	2	2	1.8	0	ns
prot1502	148	2	3	4	4	3	3	4	0	ns
prot1503	53	0	1	3	1.5	2	2	4.5	4.5	sig
prot1504	98	5	1	0	3.6	2	4	2.4	4.8	sig
prot1505	405	1	2	7.2	1.8	1	1	3.6	1.8	ns
prot1506	104	1	1	2	8	2	3	4	2	ns
prot1507	176	2	3	3	3	2	3	4.5	1.5	ns
prot1508	125	2	3	2.4	1.2	2	6	4.8	2.4	sig
prot1509	160	1	1	3.6	0	2	2	5.4	3.6	sig
prot1510	316	1	1	2	0	2	4	8	4	sig
prot1511	978	0	0	1.5	6	2	2	9	6	sig
prot1512	234	0	1	1.2	3.6	2	5	2.4	2.4	sig
prot1513	431	1	0	1.8	0	0	1	5.4	1.8	ns
prot1514	2591	4	7	8	8	6	7	8	12	sig
prot1515	712	3	4	9	12	5	5	6	13.5	ns
prot1516	1852	3	3	3.6	3.6	0	2	2.4	2.4	ns
prot1517	2086	5	4	16.2	7.2	3	4	3.6	5.4	ns
prot1518	1064	4	5	8	6	3	4	8	12	ns
prot1519	609	1	4	9	15	11	8	15	7.5	ns
prot1520	645	1	6	2.4	0	2	2	3.6	7.2	ns
prot1521	969	4	2	0	0	1	2	1.8	7.2	ns
prot1522	857	2	1	6	4	0	2	2	4	ns
prot1523	488	1	2	4.5	1.5	4	6	4.5	3	sig
prot1524	2821	1	1	6	2.4	1	3	4.8	2.4	ns
prot1525	512	3	5	0	7.2	1	5	7.2	9	ns
prot1526	876	1	2	6	4	2	2	4	8	ns
prot1527	543	6	3	4.5	3	4	6	4.5	10.5	ns
prot1528	809	3	4	0	6	5	1	3.6	2.4	ns
prot1529	1674	0	1	1.8	5.4	3	1	5.4	0	ns
prot1530	1191	0	0	4	2	2	0	4	2	ns
prot1531	208	2	6	12	4.5	6	2	9	15	sig
prot1532	437	5	3	3.6	2.4	2	4	3.6	2.4	ns
prot1533	510	4	0	5.4	1.8	3	0	3.6	3.6	ns
prot1534	695	8	1	4	4	2	5	2	10	ns
prot1535	227	2	0	3	0	1	3	0	3	ns
prot1536	700	3	1	8.4	3.6	5	1	3.6	0	ns
prot1537	218	2	1	7.2	0	1	0	7.2	3.6	ns
prot1538	423	3	2	6	4	3	1	10	8	ns
prot1539	873	1	2	4.5	0	7	0	1.5	6	ns
prot1540	1426	2	4	1.2	4.8	4	5	6	0	ns
prot1541	520	2	4	0	0	2	1	1.8	1.8	ns
prot1542	290	10	14	26	30	10	7	24	20	ns
prot1543	296	6	8	3	7.5	2	2	9	0	ns
prot1544	309	3	6	6	6	1	2	4.8	4.8	ns
prot1545	502	5	4	5.4	9	9	3	3.6	5.4	sig
prot1546	204	0	1	4	4	2	4	4	4	sig
prot1547	437	1	2	4.5	7.5	12	4	12	9	sig
prot1548	314	2	1	1.2	0	2	3	1.2	3.6	ns
prot1549	402	1	2	7.2	1.8	6	1	3.6	5.4	ns
prot1550	188	2	3	10	2	5	2	4	2	ns
prot1551	434	2	2	6	3	0	5	10.5	7.5	ns
prot1552	325	2	2	2.4	3.6	1	1	0	1.2	ns
prot1553	607	0	0	5.4	3.6	2	2	3.6	7.2	sig
prot1554	739	2	3	8	0	3	3	2	4	ns
prot1555	235	0	1	3	1.5	1	1	0	4.5	ns
prot1556	982	2	4	4.8	0	0	4	1.2	2.4	ns
prot1557	392	0	1	5.4	10.8	1	1	1.8	9	ns
prot1558	543	0	1	0	4	1	1	2	2	sig
prot1559	462	1	0	1.5	1.5	1	1	1.5	4.5	ns
prot1560	348	1	2	3.6	1.2	1	2	3.6	2.4	ns
prot1561	463	1	0	5.4	1.8	0	1	5.4	0	ns
prot1562	173	3	4	8	14	8	3	6	4	ns
prot1563	274	4	7	1.5	4.5	9	3	4.5	9	sig
prot1564	251	2	6	3.6	7.2	4	4	3.6	2.4	ns
prot1565	231	2	4	7.2	7.2	4	2	9	9	ns
prot1566	394	3	1	2	4	1	8	12	4	ns
prot1567	240	3	9	4.5	7.5	3	4	3	3	ns
prot1568	441	3	4	6	4.8	5	5	6	6	sig
prot1569	200	3	3	5.4	0	2	1	0	1.8	ns
prot1570	371	3	1	4	2	2	3	8	4	sig
prot1571	313	4	3	7.5	0	6	0	6	3	ns
prot1572	730	1	1	1.2	2.4	0	4	3.6	1.2	ns
prot1573	329	0	0	3.6	10.8	2	4	0	1.8	ns
prot1574	627	3	2	2	6	4	2	12	4	sig
prot1575	250	5	2	3	1.5	0	1	3	7.5	ns
prot1576	144	0	2	3.6	3.6	3	3	0	2.4	ns
prot1577	472	4	1	5.4	5.4	4	2	3.6	5.4	ns
prot1578	421	1	1	0	6	1	3	0	4	ns
prot1579	250	1	1	4.5	3	4	5	6	7.5	ns
prot1580	266	0	0	6	1.2	1	2	4.8	3.6	ns
prot1581	861	2	3	1.8	0	3	1	1.8	3.6	ns
prot1582	1312	1	2	0	4	3	2	4	0	ns
prot1583	493	1	3	3	6	3	0	4.5	3	ns
prot1584	1082	1	2	0	1.2	1	1	2.4	2.4	ns
prot1585	648	1	0	1.8	0	2	0	0	1.8	ns
prot1586	276	1	1	6	4	1	3	4	2	ns
prot1587	518	2	0	3	4.5	2	3	4.5	0	ns
prot1588	640	0	2	2.4	2.4	1	0	4.8	2.4	ns
prot1589	722	7	2	7.2	5.4	5	1	9	3.6	ns
prot1590	147	4	4	10	8	4	2	2	16	ns
prot1591	193	0	1	3	4.5	2	4	7.5	7.5	ns
prot1592	194	2	3	3.6	1.2	4	2	2.4	4.8	sig
prot1593	365	3	1	9	10.8	4	5	25.2	3.6	sig
prot1594	290	1	4	6	6	5	4	14	14	sig
prot1595	636	2	2	6	4.5	3	3	6	4.5	ns
prot1596	1160	2	3	2.4	4.8	0	2	4.8	1.2	ns
prot1597	641	2	2	1.8	1.8	4	4	1.8	1.8	ns
prot1598	175	0	5	2	0	0	1	0	4	ns
prot1599	318	1	3	1.5	1.5	4	1	7.5	3	ns
prot1600	424	3	3	2.4	4.8	2	2	2.4	4.8	sig
prot1601	348	3	4	0	1.8	4	8	14.4	3.6	sig
prot1602	227	3	0	6	2	2	3	0	2	ns
prot1603	427	3	5	4.5	0	5	5	6	1.5	ns
prot1604	268	3	2	2.4	3.6	3	3	7.2	14.4	sig
prot1605	357	2	2	5.4	1.8	2	1	1.8	0	ns
prot1606	174	2	1	0	4	2	2	4	2	ns
prot1607	233	0	1	3	6	1	1	3	3	sig
prot1608	217	1	2	0	2.4	0	1	1.2	3.6	ns
prot1609	980	5	0	0	7.2	1	3	3.6	0	ns
prot1610	263	0	5	4	2	1	1	2	2	sig
prot1611	169	1	1	1.5	1.5	3	0	4.5	3	ns
prot1612	178	1	1	2.4	0	2	1	1.2	1.2	ns
prot1613	355	0	0	3.6	1.8	1	2	0	3.6	ns
prot1614	604	1	1	6	2	3	3	6	6	sig
prot1615	149	2	0	0	0	4	4	3	7.5	sig
prot1616	594	3	2	0	0	0	0	2.4	0	ns
prot1617	257	2	2	0	5.4	0	3	0	0	ns
prot1618	421	1	1	2	2	0	1	4	2	ns
prot1619	712	0	0	0	1.5	1	1	1.5	1.5	sig
prot1620	423	1	1	0	0	0	0	1.2	1.2	ns
prot1621	488	1	0	1.8	0	2	2	1.8	1.8	ns
prot1622	1872	0	1	0	6	0	2	0	2	ns
prot1623	153	9	7	13.5	16.5	7	8	3	7.5	ns
prot1624	275	7	3	6	4.8	1	4	7.2	3.6	ns
prot1625	463	3	6	10.8	3.6	1	4	10.8	7.2	ns
prot1626	103	3	2	4	4	3	1	2	10	ns
prot1627	287	3	2	6	3	5	4	3	6	sig
prot1628	282	5	3	0	3.6	4	4	4.8	1.2	ns
prot1629	200	2	0	1.8	7.2	1	3	7.2	3.6	ns
prot1630	149	3	2	6	4	0	2	2	2	ns
prot1631	149	4	3	6	3	1	2	3	3	ns
prot1632	132	7	0	0	1.2	1	1	1.2	6	ns
prot1633	118	3	1	1.8	1.8	2	4	1.8	9	ns
prot1634	191	4	2	8	6	2	1	6	2	ns
prot1635	189	5	3	1.5	1.5	2	3	1.5	0	ns
prot1636	273	2	1	0	4.8	2	0	1.2	2.4	ns
prot1637	327	6	2	3.6	3.6	3	2	10.8	3.6	sig
prot1638	148	4	0	2	2	5	2	4	4	sig
prot1639	206	3	1	3	3	3	5	0	4.5	ns
prot1640	108	2	2	6	3.6	2	0	0	0	ns
prot1641	267	2	3	5.4	9	3	4	3.6	3.6	sig
prot1642	204	3	3	4	8	1	2	2	2	ns
prot1643	223	1	1	7.5	6	2	2	1.5	4.5	ns
prot1644	298	0	4	2.4	2.4	4	0	2.4	1.2	ns
prot1645	194	1	2	1.8	10.8	3	2	1.8	3.6	ns
prot1646	77	1	2	2	2	2	2	6	8	ns
prot1647	166	3	1	3	1.5	1	1	3	3	ns
prot1648	418	3	2	4.8	1.2	6	3	3.6	2.4	sig
prot1649	418	1	0	3.6	0	9	9	10.8	5.4	sig
prot1650	127	2	2	2	2	4	1	0	2	ns
prot1651	279	1	1	4.5	1.5	3	0	6	0	ns
prot1652	181	4	3	1.2	4.8	0	2	2.4	2.4	ns
prot1653	129	2	2	7.2	1.8	1	3	3.6	1.8	ns
prot1654	161	0	0	2	2	0	1	0	6	ns
prot1655	126	2	6	3	1.5	2	2	1.5	3	ns
prot1656	326	2	0	1.2	0	2	4	3.6	3.6	ns
prot1657	207	3	2	1.8	3.6	2	0	1.8	1.8	ns
prot1658	191	1	3	0	8	2	4	8	10	sig
prot1659	238	2	1	3	6	0	4	0	0	ns
prot1660	210	1	3	2.4	0	2	1	1.2	4.8	ns
prot1661	331	0	2	5.4	5.4	2	4	3.6	7.2	sig
prot1662	574	1	4	2	2	3	0	0	0	ns
prot1663	455	3	2	1.5	0	2	1	3	0	ns
prot1664	553	2	0	1.2	2.4	2	1	1.2	1.2	ns
prot1665	522	1	1	1.8	1.8	1	0	3.6	0	ns
prot1666	325	1	3	0	12	1	0	6	0	ns
prot1667	208	0	1	1.5	6	1	1	1.5	1.5	sig
prot1668	232	2	2	0	2.4	2	2	1.2	2.4	ns
prot1669	219	5	1	7.2	1.8	0	0	3.6	3.6	ns
prot1670	409	0	1	0	2	0	2	4	8	ns
prot1671	233	8	4	1.5	1.5	4	5	3	0	ns
prot1672	772	0	0	2.4	0	4	1	1.2	6	sig
prot1673	360	0	2	5.4	5.4	1	0	1.8	1.8	ns
prot1674	439	4	1	6	0	0	1	6	2	ns
prot1675	442	1	1	1.5	0	1	1	4.5	4.5	ns
prot1676	138	0	0	0	1.2	3	3	3.6	3.6	sig
prot1677	106	0	0	1.8	5.4	1	2	1.8	1.8	ns
prot1678	370	1	1	4	0	2	2	2	2	ns
prot1679	629	2	2	1.5	0	1	1	0	1.5	ns
prot1680	187	2	1	1.2	1.2	5	0	1.2	1.2	ns
prot1681	596	0	3	0	1.8	0	1	1.8	5.4	ns
prot1682	255	3	2	6	0	2	2	4	12	sig
prot1683	92	5	6	7.5	6	6	4	7.5	6	ns
prot1684	171	2	2	7.2	3.6	5	3	6	6	ns
prot1685	165	6	3	3.6	3.6	9	4	12.6	7.2	sig
prot1686	148	3	2	14	8	2	6	8	12	ns
prot1687	229	2	4	3	1.5	3	3	1.5	4.5	ns
prot1688	123	3	2	2.4	2.4	6	6	2.4	3.6	sig
prot1689	77	1	1	3.6	5.4	4	1	5.4	9	ns
prot1690	465	6	3	2	6	0	2	2	8	ns
prot1691	279	1	0	0	1.5	0	0	0	0	ns
prot1692	278	1	3	1.2	4.8	4	2	0	0	ns
prot1693	119	4	5	3.6	3.6	2	2	10.8	5.4	sig
prot1694	148	2	3	4	4	1	3	10	4	ns
prot1695	72	2	1	3	3	4	0	0	1.5	ns
prot1696	353	2	6	4.8	1.2	4	2	3.6	1.2	ns
prot1697	196	2	2	3.6	0	0	0	0	0	ns
prot1698	174	0	1	4	0	2	2	12	4	ns
prot1699	126	1	2	0	0	1	4	1.5	3	ns
prot1700	235	1	1	2.4	2.4	2	0	3.6	1.2	ns
prot1701	235	2	0	0	3.6	0	1	3.6	5.4	ns
prot1702	110	3	1	4	6	2	2	8	8	sig
prot1703	188	0	0	1.5	0	4	1	1.5	4.5	ns
prot1704	225	2	1	1.2	0	1	0	3.6	1.2	ns
prot1705	138	2	4	3.6	0	0	2	1.8	5.4	ns
prot1706	174	2	1	2	6	1	2	10	12	ns
prot1707	672	1	1	1.5	4.5	1	3	3	1.5	ns
prot1708	84	0	0	3.6	0	1	2	0	1.2	ns
prot1709	107	1	2	1.8	1.8	2	1	1.8	3.6	ns
prot1710	146	3	3	2	2	2	2	2	0	ns
prot1711	183	2	3	6	3	2	2	1.5	1.5	ns
prot1712	555	2	4	1.2	2.4	2	0	1.2	0	ns
prot1713	467	0	1	3.6	1.8	1	1	0	3.6	ns
prot1714	265	1	2	2	2	0	1	2	4	ns
prot1715	598	3	1	1.5	0	1	2	0	3	ns
prot1716	317	0	2	3.6	1.2	5	1	6	2.4	sig
prot1717	196	0	1	1.8	0	1	5	1.8	3.6	ns
prot1718	267	0	2	0	2	4	0	4	0	ns
prot1719	612	3	4	1.5	1.5	2	2	4.5	1.5	ns
prot1720	62	2	3	2.4	0	0	1	3.6	1.2	ns
prot1721	77	0	1	7.2	3.6	1	2	3.6	3.6	sig
prot1722	68	2	2	4	0	2	1	6	2	ns
prot1723	632	1	2	4.5	0	2	2	0	4.5	ns
prot1724	230	0	3	1.2	0	2	2	1.2	2.4	ns
prot1725	133	1	0	0	5.4	0	2	1.8	0	ns
prot1726	334	0	1	0	4	3	1	2	0	ns
prot1727	311	0	0	0	3	1	0	3	4.5	ns
prot1728	563	1	2	1.2	1.2	0	1	1.2	1.2	ns
prot1729	327	0	2	0	1.8	3	1	1.8	1.8	ns
prot1730	144	1	0	6	2	1	2	4	4	ns
prot1731	668	0	1	3	0	2	0	1.5	1.5	ns
prot1732	85	3	2	1.2	2.4	2	2	9.6	7.2	sig
prot1733	102	2	1	5.4	0	2	3	1.8	3.6	ns
prot1734	508	2	0	0	2	1	3	0	4	ns
prot1735	226	1	1	1.5	1.5	2	0	4.5	1.5	ns
prot1736	676	2	1	1.2	0	0	2	0	1.2	ns
prot1737	539	2	0	0	0	0	2	1.8	0	ns
prot1738	295	0	1	0	4	1	0	4	0	ns
prot1739	224	0	3	1.5	4.5	1	1	0	0	ns
prot1740	2292	0	0	2.4	1.2	1	1	2.4	0	ns
prot1741	170	4	4	9	9	6	18	21.6	16.2	sig
prot1742	134	1	1	6	2	3	3	12	2	ns
prot1743	255	1	4	4.5	0	3	1	3	3	ns
prot1744	304	2	3	4.8	6	10	1	3.6	3.6	ns
prot1745	237	2	1	9	7.2	2	1	7.2	3.6	ns
prot1746	105	1	2	0	6	1	4	2	4	ns
prot1747	69	0	0	6	4.5	6	9	4.5	4.5	sig
prot1748	247	1	1	2.4	3.6	4	3	0	3.6	ns
prot1749	99	5	4	3.6	0	4	4	3.6	12.6	sig
prot1750	116	0	3	6	0	5	2	8	8	sig
prot1751	152	1	1	4.5	0	1	1	6	3	ns
prot1752	225	4	2	1.2	0	2	2	6	0	ns
prot1753	147	3	0	9	1.8	3	5	7.2	1.8	ns
prot1754	125	1	3	8	10	3	3	8	4	ns
prot1755	90	3	1	3	1.5	2	0	3	6	ns
prot1756	237	0	2	0	2.4	12	6	3.6	3.6	sig
prot1757	66	1	2	0	3.6	1	2	5.4	5.4	ns
prot1758	264	3	5	4	0	4	2	14	14	sig
prot1759	137	4	2	3	4.5	2	2	1.5	4.5	ns
prot1760	511	3	0	3.6	1.2	0	2	0	2.4	ns
prot1761	141	2	0	1.8	5.4	0	2	0	3.6	ns
prot1762	280	3	1	0	6	1	1	2	2	ns
prot1763	302	1	1	1.5	1.5	2	2	3	6	sig
prot1764	74	1	1	3.6	1.2	2	2	4.8	2.4	sig
prot1765	171	4	0	1.8	1.8	0	0	0	1.8	ns
prot1766	95	4	4	10	6	3	1	4	6	ns
prot1767	367	2	0	3	4.5	1	2	1.5	1.5	ns
prot1768	144	1	2	1.2	1.2	1	1	3.6	1.2	ns
prot1769	664	3	1	0	1.8	2	4	5.4	3.6	ns
prot1770	179	0	3	2	6	4	4	4	4	sig
prot1771	114	1	0	3	1.5	1	1	1.5	3	ns
prot1772	161	0	1	0	1.2	3	1	3.6	3.6	ns
prot1773	205	1	3	3.6	1.8	1	3	7.2	3.6	ns
prot1774	305	1	1	6	2	0	2	4	2	ns
prot1775	416	2	1	0	1.5	4	0	3	1.5	ns
prot1776	397	2	0	1.2	1.2	0	1	1.2	2.4	ns
prot1777	224	4	1	7.2	0	2	0	3.6	3.6	ns
prot1778	314	0	0	0	4	2	0	2	4	ns
prot1779	174	1	2	0	3	2	4	3	3	sig
prot1780	416	0	1	1.2	1.2	1	0	1.2	1.2	ns
prot1781	131	2	1	1.8	1.8	1	1	0	0	ns
prot1782	107	1	2	4	2	1	0	2	2	ns
prot1783	163	0	0	1.5	1.5	0	2	0	0	ns
prot1784	564	0	2	4.8	0	2	4	2.4	2.4	sig
prot1785	208	1	2	0	1.8	2	2	0	0	ns
prot1786	135	1	2	2	4	0	0	6	2	ns
prot1787	3394	5	0	6	4.5	2	1	3	12	ns
prot1788	1957	3	2	3.6	2.4	1	0	1.2	1.2	ns
prot1789	1088	3	0	3.6	1.8	2	2	7.2	12.6	sig
prot1790	424	1	2	4	4	5	3	2	4	ns
prot1791	1035	5	0	1.5	1.5	4	2	9	6	sig
prot1792	926	0	0	2.4	2.4	0	2	2.4	1.2	ns
prot1793	1669	0	0	0	0	0	2	0	0	ns
prot1794	201	3	3	2	0	3	3	6	6	ns
prot1795	539	0	0	1.5	4.5	2	2	3	6	sig
prot1796	638	0	0	1.2	0	2	3	2.4	2.4	sig
prot1797	225	5	4	3.6	5.4	1	6	12.6	9	ns
prot1798	319	3	4	10	4	21	18	18	6	sig
prot1799	520	1	3	3	6	6	3	9	9	sig
prot1800	785	0	2	1.2	0	4	1	3.6	7.2	ns
prot1801	629	3	3	3.6	1.8	0	3	1.8	3.6	ns
prot1802	341	6	1	0	4	0	2	2	0	ns
prot1803	412	0	1	0	3	0	0	0	0	ns
prot1804	308	0	1	1.2	2.4	1	0	0	1.2	ns
prot1805	743	1	1	3.6	0	1	0	0	3.6	ns
prot1806	470	2	2	0	0	1	2	2	0	ns
prot1807	1140	0	1	1.5	3	2	0	1.5	0	ns
prot1808	1466	0	0	1.2	1.2	0	2	1.2	1.2	ns
prot1809	254	5	6	1.8	1.8	0	2	1.8	1.8	ns
prot1810	257	2	1	4	4	4	1	6	4	ns
prot1811	375	4	2	0	1.5	5	2	1.5	3	ns
prot1812	1882	1	2	2.4	0	1	1	3.6	1.2	ns
prot1813	1300	0	0	0	1.8	1	1	1.8	3.6	sig
prot1814	444	0	2	2	0	2	1	4	6	ns
prot1815	832	1	1	3	6	1	1	3	3	ns
prot1816	582	1	2	3.6	1.2	6	3	10.8	3.6	sig
prot1817	280	0	2	1.8	0	0	0	1.8	1.8	ns
prot1818	1244	2	1	4	2	5	2	8	4	sig
prot1819	276	1	1	1.5	4.5	3	1	1.5	4.5	ns
prot1820	623	1	1	0	1.2	3	2	2.4	2.4	ns
prot1821	450	2	1	1.8	0	1	0	0	1.8	ns
prot1822	247	1	0	0	2	0	0	0	2	ns
prot1823	387	1	0	4.5	1.5	2	2	3	3	sig
prot1824	662	2	0	0	0	4	1	1.2	2.4	sig
prot1825	743	0	0	1.8	1.8	2	0	0	1.8	ns
prot1826	874	0	1	0	0	1	1	4	2	ns
prot1827	1301	1	1	1.5	0	0	0	0	1.5	ns
prot1828	274	4	1	0	0	3	3	3.6	3.6	ns
prot1829	551	5	4	0	3.6	0	0	5.4	3.6	ns
prot1830	447	1	2	0	4	3	1	0	2	ns
prot1831	154	2	3	1.5	4.5	4	4	0	4.5	ns
prot1832	210	5	2	4.8	4.8	5	1	3.6	1.2	ns
prot1833	290	1	2	7.2	3.6	0	2	5.4	5.4	ns
prot1834	220	2	0	10	4	4	2	4	8	sig
prot1835	184	2	2	3	1.5	4	3	4.5	4.5	ns
prot1836	168	1	2	3.6	1.2	0	3	1.2	3.6	ns
prot1837	102	3	2	1.8	1.8	9	3	5.4	5.4	sig
prot1838	327	2	2	8	0	1	1	4	4	ns
prot1839	962	0	1	3	1.5	3	2	3	3	sig
prot1840	556	2	5	2.4	1.2	2	1	3.6	2.4	ns
prot1841	374	2	1	1.8	5.4	1	2	3.6	1.8	ns
prot1842	728	2	0	4	0	2	1	2	0	ns
prot1843	243	2	0	1.5	7.5	1	5	6	1.5	sig
prot1844	127	2	2	1.2	1.2	6	3	10.8	7.2	sig
prot1845	519	1	1	1.8	1.8	0	1	3.6	5.4	ns
prot1846	492	2	1	2	0	4	5	2	2	ns
prot1847	233	2	0	0	1.5	1	5	1.5	1.5	ns
prot1848	287	2	0	1.2	0	0	2	2.4	0	ns
prot1849	337	1	1	0	3.6	8	4	10.8	10.8	sig
prot1850	404	0	0	2	4	1	0	2	0	ns
prot1851	3175	0	0	1.5	0	1	0	3	0	ns
prot1852	243	1	0	0	1.2	2	2	2.4	2.4	sig
prot1853	275	1	3	0	0	0	0	3.6	0	ns
prot1854	648	2	3	4	4	2	3	4	4	ns
prot1855	172	0	1	3	0	6	9	18	9	sig
prot1856	283	3	5	3.6	2.4	0	3	1.2	2.4	ns
prot1857	159	2	1	0	3.6	1	2	0	3.6	ns
prot1858	372	3	1	2	2	2	2	4	4	sig
prot1859	174	2	6	4.5	4.5	3	3	3	1.5	ns
prot1860	182	1	1	2.4	1.2	3	5	1.2	1.2	ns
prot1861	251	3	1	5.4	3.6	2	2	3.6	1.8	sig
prot1862	1009	1	2	6	14	2	0	2	2	ns
prot1863	233	1	0	0	0	1	0	0	1.5	ns
prot1864	158	3	3	4.8	3.6	3	1	1.2	2.4	ns
prot1865	200	1	7	7.2	5.4	3	1	7.2	1.8	ns
prot1866	292	0	2	2	4	2	3	0	12	ns
prot1867	399	1	1	4.5	0	2	0	0	6	ns
prot1868	229	1	0	1.2	0	7	2	2.4	4.8	sig
prot1869	228	1	2	0	1.8	3	3	0	7.2	ns
prot1870	445	1	1	2	4	0	0	6	2	ns
prot1871	334	2	2	0	3	1	2	0	0	ns
prot1872	848	2	2	3.6	1.2	0	2	3.6	3.6	ns
prot1873	151	0	1	1.8	1.8	3	21	16.2	5.4	sig
prot1874	1410	4	1	0	4	3	2	6	8	sig
prot1875	164	2	2	1.5	1.5	2	3	3	3	sig
prot1876	114	2	3	1.2	4.8	2	8	4.8	7.2	sig
prot1877	262	1	0	1.8	5.4	4	6	3.6	3.6	sig
prot1878	174	1	2	0	0	3	3	6	6	sig
prot1879	987	2	1	3	4.5	1	1	4.5	3	ns
prot1880	170	3	0	3.6	0	1	3	4.8	2.4	ns
prot1881	399	1	1	3.6	1.8	3	3	0	0	ns
prot1882	504	1	2	6	4	2	1	2	4	ns
prot1883	359	0	0	1.5	0	0	0	3	1.5	ns
prot1884	85	1	0	2.4	1.2	1	0	0	1.2	ns
prot1885	186	2	1	1.8	3.6	3	1	1.8	0	ns
prot1886	231	1	1	8	8	2	2	4	4	ns
prot1887	161	4	1	6	1.5	1	1	1.5	1.5	sig
prot1888	296	2	1	3.6	1.2	4	2	0	0	ns
prot1889	362	0	2	7.2	0	3	2	5.4	0	ns
prot1890	492	3	1	2	4	0	1	2	0	ns
prot1891	240	1	3	3	0	0	1	0	4.5	ns
prot1892	587	0	0	1.2	2.4	0	2	1.2	1.2	ns
prot1893	523	0	1	5.4	0	1	0	0	0	ns
prot1894	979	1	1	2	2	0	0	2	2	ns
prot1895	2381	0	1	0	0	0	1	4.5	4.5	ns
prot1896	246	1	1	0	2.4	0	0	1.2	2.4	ns
prot1897	309	1	2	1.8	1.8	2	2	3.6	3.6	sig
prot1898	214	1	3	2	4	2	2	2	0	ns
prot1899	659	1	0	3	1.5	2	2	3	6	sig
prot1900	185	0	1	0	2.4	0	1	3.6	3.6	ns
prot1901	201	0	0	1.8	1.8	1	2	1.8	1.8	ns
prot1902	464	0	0	0	0	1	1	2	2	ns
prot1903	298	1	1	0	3	2	2	3	1.5	ns
prot1904	502	0	1	0	0	0	1	1.2	0	ns
prot1905	295	5	1	0	1.8	0	0	0	0	ns
prot1906	1921	1	0	4	2	2	2	4	4	sig
prot1907	900	0	2	0	0	2	8	9	3	sig
prot1908	1567	3	1	0	1.2	3	1	1.2	0	ns
prot1909	659	1	0	0	0	1	3	0	1.8	ns
prot1910	909	0	0	2	0	0	0	2	4	ns
prot1911	193	1	0	1.5	1.5	3	3	4.5	4.5	sig
prot1912	431	0	2	1.2	0	0	1	2.4	1.2	ns
prot1913	118	1	1	1.8	0	3	3	27	5.4	sig
prot1914	229	3	0	4	6	1	2	8	8	ns
prot1915	232	2	3	6	4.5	4	3	4.5	0	ns
prot1916	267	1	2	1.2	0	2	1	2.4	3.6	ns
prot1917	266	1	0	9	5.4	3	3	5.4	1.8	ns
prot1918	183	0	2	2	4	1	1	4	2	ns
prot1919	909	2	4	1.5	1.5	0	0	1.5	6	ns
prot1920	219	1	3	1.2	2.4	2	2	0	2.4	ns
prot1921	141	3	0	5.4	5.4	2	1	9	1.8	ns
prot1922	154	0	1	6	4	15	21	6	18	sig
prot1923	243	0	1	0	0	0	0	6	1.5	ns
prot1924	135	2	0	2.4	2.4	4	1	2.4	2.4	sig
prot1925	315	2	0	1.8	0	0	0	0	0	ns
prot1926	517	0	1	4	6	0	2	2	0	ns
prot1927	127	4	0	1.5	0	2	4	4.5	6	sig
prot1928	439	1	4	1.2	0	3	3	2.4	2.4	ns
prot1929	398	1	1	5.4	0	2	0	3.6	3.6	ns
prot1930	462	0	0	2	6	2	2	18	8	sig
prot1931	202	1	1	0	0	0	4	0	7.5	ns
prot1932	114	3	0	0	0	1	2	1.2	2.4	ns
prot1933	137	2	0	1.8	0	0	1	0	0	ns
prot1934	124	1	1	4	2	4	2	0	2	ns
prot1935	641	3	1	6	0	2	2	3	3	sig
prot1936	415	3	1	8.4	2.4	1	1	4.8	2.4	ns
prot1937	448	1	0	1.8	1.8	4	3	0	1.8	ns
prot1938	572	1	2	2	4	0	0	2	6	ns
prot1939	819	1	1	3	0	3	3	3	1.5	ns
prot1940	365	1	0	2.4	0	2	2	3.6	2.4	sig
prot1941	600	1	1	0	0	0	0	0	5.4	ns
prot1942	692	1	3	0	2	6	6	4	4	sig
prot1943	244	0	0	4.5	1.5	1	0	1.5	0	ns
prot1944	203	1	1	0	2.4	0	1	0	0	ns
prot1945	383	2	2	7.2	0	0	3	0	0	ns
prot1946	208	1	1	2	4	0	0	4	6	ns
prot1947	292	2	1	3	0	1	2	1.5	1.5	ns
prot1948	288	1	1	1.2	1.2	3	3	3.6	3.6	sig
prot1949	111	2	3	0	3.6	0	2	0	1.8	ns
prot1950	309	0	0	2	2	1	1	0	6	ns
prot1951	555	0	1	1.5	1.5	1	3	0	0	ns
prot1952	719	0	0	2.4	1.2	1	0	1.2	1.2	ns
prot1953	548	3	0	3.6	0	0	2	0	1.8	ns
prot1954	209	1	0	0	2	2	4	0	0	ns
prot1955	561	1	2	0	1.5	3	3	4.5	4.5	sig
prot1956	575	0	0	1.2	3.6	1	3	1.2	0	ns
prot1957	193	1	3	1.8	1.8	1	1	1.8	1.8	ns
prot1958	476	1	1	2	0	0	0	4	0	ns
prot1959	426	0	1	0	0	1	1	1.5	1.5	sig
prot1960	210	0	1	1.2	0	2	1	1.2	1.2	sig
prot1961	167	2	2	1.8	3.6	2	0	1.8	0	ns
prot1962	255	2	0	0	0	0	3	4	2	ns
prot1963	259	0	0	0	1.5	2	1	0	1.5	ns
prot1964	828	0	0	1.2	2.4	1	2	4.8	0	ns
prot1965	491	1	0	3.6	0	2	1	0	3.6	ns
prot1966	116	1	1	2	2	1	1	2	0	ns
prot1967	392	1	0	3	1.5	1	0	1.5	3	ns
prot1968	278	1	0	1.2	2.4	2	2	7.2	2.4	sig
prot1969	275	1	0	0	0	2	1	1.8	3.6	ns
prot1970	542	0	0	0	0	1	0	0	0	ns
prot1971	303	2	0	1.5	1.5	3	0	1.5	3	ns
prot1972	206	0	2	1.2	3.6	0	0	1.2	1.2	ns
prot1973	575	2	1	0	0	2	1	5.4	1.8	ns
prot1974	882	3	2	4	2	1	0	2	2	ns
prot1975	503	0	1	0	0	0	2	1.5	0	ns
prot1976	350	1	2	0	3.6	1	0	0	2.4	ns
prot1977	277	1	1	1.8	0	0	2	1.8	0	ns
prot1978	251	0	0	0	0	1	2	2	2	ns
prot1979	223	0	1	0	0	1	2	1.5	1.5	sig
prot1980	109	5	3	3.6	4.8	4	2	2.4	2.4	sig
prot1981	1093	3	2	3.6	3.6	4	1	0	0	ns
prot1982	123	3	4	0	2	3	2	4	6	ns
prot1983	160	1	2	3	6	3	5	3	4.5	ns
prot1984	160	2	1	2.4	0	4	6	3.6	4.8	sig
prot1985	433	1	1	3.6	1.8	1	0	9	3.6	ns
prot1986	214	0	1	0	0	3	1	0	6	ns
prot1987	114	0	1	0	1.5	2	0	1.5	3	ns
prot1988	178	2	0	0	1.2	2	2	2.4	4.8	sig
prot1989	248	0	2	0	0	4	1	1.8	0	ns
prot1990	49	2	2	2	2	0	1	10	0	ns
prot1991	86	1	1	0	3	4	2	3	9	sig
prot1992	335	1	2	0	0	1	1	1.2	0	ns
prot1993	171	1	2	0	0	1	3	3.6	7.2	ns
prot1994	214	0	1	2	2	0	1	0	2	ns
prot1995	108	0	0	0	0	1	2	1.5	0	ns
prot1996	115	0	1	2.4	1.2	3	1	1.2	2.4	ns
prot1997	96	1	0	1.8	1.8	2	2	9	9	ns
prot1998	82	0	3	2	0	1	0	6	2	ns
prot1999	365	3	1	1.5	1.5	1	2	3	1.5	ns
[truncated: 1,549 more rows]
