# Supplementary material for: Protein complex-based analysis is resistant to the obfuscating consequences of batch effects --- a case study in clinical proteomics
Source: BMC Genomics. 2017 Mar 14;18(Suppl 2):142. doi: 10.1186/s12864-017-3490-3 (PMC5374662; doi:10.1186/s12864-017-3490-3)
Supplement: Supplementary file 2 — Simulated data D2.2H. (ZIP 3730 kb) [file 12864_2017_3490_MOESM2_ESM.zip › D2.2.354.txt]

protLen	X0	X0.1	X0.2	X0.3	X1	X1.1	X1.2	X1.3	sig
prot1	1338	879	859	2526	2694	1586	1651	4563	4710	sig
prot2	2199	42	27	33.6	34.8	26	34	33.6	37.2	ns
prot3	1538	36	26	56	66	31	55	72	56	ns
prot4	2319	18	21	46.8	32.4	18	16	27	61.2	ns
prot5	1392	46	41	153	120	67	44	168	159	sig
prot6	1985	42	33	32.4	30	32	20	45.6	31.2	ns
prot7	1262	47	37	104	96	51	37	106	82	ns
prot8	3862	20	19	32.4	28.8	21	32	54	48.6	sig
prot9	1295	47	46	105	150	55	36	141	126	ns
prot10	4287	11	15	13.2	12	12	4	16.8	14.4	ns
prot11	1277	42	39	78	80	41	40	72	94	ns
prot12	3587	7	8	18	10.8	7	14	9	9	sig
prot13	774	77	76	228	177	66	89	243	210	ns
prot14	1960	9	7	4.8	4.8	1	11	12	2.4	ns
prot15	858	59	63	142	112	60	68	128	128	ns
prot16	693	66	84	133.2	124.2	74	81	169.2	140.4	ns
prot17	748	68	80	195	219	60	53	174	171	ns
prot18	875	42	42	57.6	43.2	37	48	52.8	58.8	ns
prot19	1755	15	12	18	24	10	18	28	20	ns
prot20	839	27	40	84.6	109.8	43	43	93.6	77.4	ns
prot21	857	27	23	48	99	58	56	129	162	sig
prot22	1248	29	26	40.8	25.2	25	32	30	38.4	ns
prot23	1308	19	19	46	34	21	16	50	36	ns
prot24	1260	12	20	28.8	27	30	36	86.4	86.4	sig
prot25	1487	7	6	15	15	2	5	24	24	ns
prot26	477	100	77	118.8	112.8	88	92	128.4	104.4	ns
prot27	1324	17	19	52	62	18	23	32	60	ns
prot28	997	17	15	34.2	39.6	26	21	43.2	46.8	sig
prot29	623	103	87	324	348	113	105	291	297	ns
prot30	657	104	97	121.2	136.8	113	95	115.2	104.4	ns
prot31	1735	15	14	28	20	39	36	60	54	sig
prot32	904	13	15	9	23.4	8	11	32.4	18	ns
prot33	446	162	182	594	585	188	210	627	549	ns
prot34	262	175	188	219.6	184.8	178	199	217.2	213.6	ns
prot35	682	98	94	226	200	108	96	210	230	ns
prot36	742	51	59	88.2	77.4	52	54	108	70.2	ns
prot37	630	37	32	117	105	31	42	141	120	ns
prot38	672	31	34	31.2	37.2	29	30	33.6	38.4	ns
prot39	1056	27	35	44	58	25	23	44	62	ns
prot40	1098	22	28	37.8	36	17	24	34.2	48.6	ns
prot41	1192	12	9	27	30	9	12	57	18	ns
prot42	1888	11	16	15.6	18	22	14	31.2	21.6	sig
prot43	500	167	163	312	298	149	187	306	350	ns
prot44	610	56	62	82.8	90	50	63	77.4	115.2	ns
prot45	543	40	21	87	78	32	26	66	126	ns
prot46	685	29	38	50.4	28.8	49	67	54	58.8	sig
prot47	546	30	27	68	66	64	36	108	120	sig
prot48	1311	15	17	16.2	21.6	18	5	21.6	16.2	ns
prot49	1047	12	5	30	36	13	10	42	15	ns
prot50	491	123	150	165.6	170.4	155	118	160.8	141.6	ns
prot51	654	82	91	168	186	80	91	122	162	ns
prot52	639	67	51	122.4	95.4	60	63	97.2	93.6	ns
prot53	740	55	47	162	159	129	165	423	540	sig
prot54	1143	23	20	21.6	30	8	17	21.6	18	ns
prot55	966	15	20	40	40	12	13	34	28	ns
prot56	1042	12	12	21.6	19.8	13	10	34.2	23.4	ns
prot57	2166	7	4	21	21	3	6	21	12	ns
prot58	443	33	25	37.2	34.8	99	96	100.8	90	sig
prot59	589	31	26	46	58	19	22	42	50	ns
prot60	740	24	27	41.4	32.4	27	28	46.8	37.8	ns
prot61	532	25	24	36	63	30	40	126	144	sig
prot62	740	15	9	6	12	6	8	10.8	9.6	ns
prot63	727	10	10	20	30	66	57	48	66	sig
prot64	1585	5	8	21.6	16.2	7	7	10.8	19.8	ns
prot65	479	251	212	663	672	208	228	651	732	ns
prot66	364	151	139	219.6	204	151	149	180	171.6	ns
prot67	433	141	166	306	340	124	145	274	304	ns
prot68	346	132	149	252	232.2	132	153	284.4	288	ns
prot69	545	92	80	372	261	107	94	303	237	ns
prot70	472	77	82	76.8	84	83	81	111.6	104.4	ns
prot71	478	62	54	94	86	159	147	330	354	sig
prot72	413	43	51	100.8	79.2	43	36	79.2	75.6	ns
prot73	496	32	44	111	108	41	34	156	111	ns
prot74	630	41	41	36	34.8	28	28	43.2	51.6	ns
prot75	544	29	25	42	62	31	23	48	48	ns
prot76	880	11	9	27	25.2	6	10	23.4	27	ns
prot77	684	9	6	39	21	36	20	78	60	sig
prot78	988	6	7	13.2	10.8	12	12	9.6	20.4	sig
prot79	430	80	67	152	118	140	112	268	264	sig
prot80	707	22	19	55.8	50.4	35	25	54	45	ns
prot81	418	24	17	69	54	17	24	87	72	ns
prot82	820	19	13	19.2	10.8	14	16	14.4	25.2	ns
prot83	1450	7	10	20	26	7	6	12	14	ns
prot84	500	69	99	149.4	106.2	75	71	127.8	126	ns
prot85	451	59	65	201	159	48	64	177	189	ns
prot86	757	21	19	32.4	39.6	34	31	28.8	33.6	ns
prot87	539	28	24	56	50	22	20	60	46	ns
prot88	455	19	18	25.2	46.8	16	22	30.6	30.6	ns
prot89	646	16	20	39	63	26	18	48	69	ns
prot90	533	9	8	7.2	6	9	12	13.2	7.2	ns
prot91	1101	7	8	10	6	6	12	12	12	ns
prot92	375	197	171	320.4	316.8	356	364	694.8	630	sig
prot93	477	107	122	375	312	130	118	354	354	ns
prot94	440	66	96	99.6	105.6	122	139	159.6	162	sig
prot95	445	59	68	168	114	71	51	146	144	ns
prot96	373	48	39	88.2	99	54	56	75.6	100.8	ns
prot97	606	33	34	87	72	36	24	99	108	ns
prot98	343	24	23	38.4	21.6	23	24	32.4	30	ns
prot99	403	25	15	64	42	38	31	62	68	sig
prot100	591	14	17	39.6	28.8	19	20	37.8	28.8	ns
prot101	641	15	5	30	48	6	15	27	39	ns
prot102	583	12	8	13.2	18	11	9	13.2	9.6	ns
prot103	544	11	14	14	32	30	36	60	66	sig
prot104	2137	8	4	16.2	10.8	5	7	1.8	5.4	ns
prot105	375	40	36	93	138	32	39	87	135	ns
prot106	454	44	32	54	56.4	117	147	136.8	129.6	sig
prot107	472	42	33	62	80	38	35	66	46	ns
prot108	517	32	32	73.8	79.2	30	40	57.6	59.4	ns
prot109	464	25	17	108	66	34	25	63	66	ns
prot110	637	15	25	21.6	24	11	20	20.4	34.8	ns
prot111	423	21	20	36	40	22	14	46	62	ns
prot112	414	10	10	16.2	27	15	15	16.2	21.6	ns
prot113	898	18	12	36	42	15	17	48	60	ns
prot114	498	11	19	15.6	12	9	8	16.8	16.8	ns
prot115	580	14	11	18	28	20	21	28	30	ns
prot116	448	9	13	12.6	30.6	11	9	28.8	25.2	ns
prot117	569	15	8	36	42	9	7	39	15	ns
prot118	1032	6	6	1.2	12	9	2	6	12	ns
prot119	357	71	121	200	202	114	112	240	248	sig
prot120	231	62	67	99	93.6	159	189	259.2	399.6	sig
prot121	372	38	51	147	108	46	47	156	129	ns
prot122	375	40	31	54	51.6	31	52	39.6	54	ns
prot123	507	34	39	64	86	44	49	58	62	ns
prot124	411	35	34	50.4	61.2	45	51	75.6	97.2	sig
prot125	374	28	17	57	54	15	22	51	45	ns
prot126	827	17	17	7.2	15.6	15	13	12	14.4	ns
prot127	774	22	23	22	30	15	16	20	20	ns
prot128	576	8	6	5.4	10.8	8	9	18	39.6	sig
prot129	413	13	6	33	33	14	13	24	39	ns
prot130	569	7	12	12	8.4	7	12	13.2	10.8	ns
prot131	590	12	8	18	12	9	12	12	18	ns
prot132	774	8	13	14.4	21.6	12	5	23.4	10.8	ns
prot133	1023	11	11	18	36	9	9	21	30	ns
prot134	803	3	8	10.8	4.8	5	2	9.6	3.6	ns
prot135	242	52	74	108	124	103	103	206	278	sig
prot136	439	46	52	113.4	106.2	54	66	100.8	72	ns
prot137	318	56	47	168	186	58	51	162	135	ns
prot138	278	70	58	48	55.2	87	75	97.2	100.8	sig
prot139	309	43	48	98	94	43	56	78	66	ns
prot140	568	43	44	43.2	70.2	44	35	81	66.6	ns
prot141	316	30	28	102	114	43	76	183	114	sig
prot142	283	26	33	30	36	33	38	39.6	33.6	ns
prot143	608	24	24	60	46	40	33	60	54	ns
prot144	673	19	21	30.6	34.2	27	41	48.6	57.6	sig
prot145	414	13	12	48	57	22	25	72	78	sig
prot146	707	18	14	26.4	20.4	17	30	13.2	25.2	ns
prot147	406	19	19	28	32	12	21	24	28	sig
prot148	510	15	14	25.2	19.8	11	14	21.6	36	ns
prot149	500	11	15	39	42	16	4	45	45	ns
prot150	350	7	18	7.2	8.4	9	6	12	12	ns
prot151	683	20	15	32	26	29	29	86	44	sig
prot152	569	11	4	12.6	7.2	36	33	91.8	70.2	sig
prot153	450	11	12	30	45	7	18	36	42	ns
prot154	399	11	9	21.6	9.6	24	12	26.4	21.6	sig
prot155	713	6	7	20	18	12	6	20	28	sig
prot156	564	7	10	16.2	19.8	16	13	28.8	18	sig
prot157	1149	7	10	27	15	8	4	24	33	ns
prot158	721	6	7	9.6	10.8	5	8	4.8	4.8	ns
prot159	260	189	173	368	398	169	162	422	406	ns
prot160	372	143	126	199.8	253.8	137	125	255.6	271.8	ns
prot161	297	93	94	207	294	129	168	369	384	sig
prot162	276	41	47	46.8	61.2	49	54	66	60	ns
prot163	480	29	30	54	48	40	44	104	90	sig
prot164	299	29	39	55.8	63	39	36	63	68.4	ns
prot165	317	22	35	93	72	24	46	75	102	sig
prot166	437	16	27	36	34.8	23	23	27.6	19.2	ns
prot167	537	11	32	28	56	40	34	94	76	sig
prot168	228	17	22	34.2	39.6	15	19	28.8	30.6	ns
prot169	289	22	20	45	63	18	12	39	48	ns
prot170	341	16	12	21.6	12	36	34	33.6	25.2	sig
prot171	445	20	13	42	18	14	20	48	34	ns
prot172	458	13	10	32.4	23.4	16	14	19.8	27	ns
prot173	450	8	9	63	33	17	11	27	30	ns
prot174	588	20	10	12	18	15	14	18	13.2	ns
prot175	761	16	12	22	28	34	28	48	60	sig
prot176	519	12	3	19.8	12.6	16	10	23.4	9	ns
prot177	1216	9	8	39	24	5	10	24	39	ns
prot178	605	11	10	16.8	9.6	15	12	12	10.8	ns
prot179	748	5	7	28	12	11	4	24	10	ns
prot180	460	8	15	23.4	27	22	14	39.6	32.4	sig
prot181	645	11	12	21	45	7	4	24	12	ns
prot182	528	5	7	7.2	14.4	3	6	6	4.8	ns
prot183	958	8	8	14	12	8	5	8	14	ns
prot184	4213	3	2	14.4	3.6	6	8	7.2	3.6	sig
prot185	1921	3	3	9	15	3	3	3	12	ns
prot186	333	140	134	172.8	168	130	138	165.6	148.8	ns
prot187	229	114	108	138	188	107	103	186	214	ns
prot188	413	41	50	70.2	90	48	53	75.6	82.8	ns
prot189	437	49	43	123	129	46	45	93	102	ns
prot190	459	32	31	28.8	24	24	41	22.8	30	ns
prot191	170	36	27	80	64	35	40	60	66	ns
prot192	200	36	37	79.2	88.2	35	41	63	79.2	ns
prot193	396	37	38	78	75	30	36	132	102	ns
prot194	219	20	19	19.2	21.6	23	16	22.8	28.8	ns
prot195	509	23	17	42	46	20	15	36	38	ns
prot196	255	28	16	50.4	37.8	23	32	50.4	34.2	ns
prot197	343	14	10	30	51	16	23	45	36	ns
prot198	453	14	10	20.4	13.2	15	21	27.6	21.6	ns
prot199	418	13	18	24	44	20	18	22	18	ns
prot200	506	11	13	18	19.8	19	18	23.4	23.4	ns
prot201	545	17	9	60	36	39	36	117	72	sig
prot202	406	12	8	21.6	15.6	12	4	12	7.2	ns
prot203	586	17	13	26	22	12	11	40	16	ns
prot204	570	8	10	10.8	28.8	8	8	16.2	14.4	ns
prot205	868	10	15	36	30	11	7	21	33	ns
prot206	508	10	8	16.8	7.2	11	5	4.8	7.2	ns
prot207	715	8	8	12	24	12	12	20	16	sig
prot208	622	15	10	16.2	10.8	21	36	32.4	54	sig
prot209	463	6	9	45	24	11	9	15	15	ns
prot210	756	13	8	12	7.2	15	16	12	12	sig
prot211	520	9	11	18	18	3	15	6	18	ns
prot212	858	10	7	5.4	5.4	6	3	5.4	10.8	ns
prot213	463	5	3	9	15	2	4	18	6	ns
prot214	248	81	92	99.6	104.4	91	72	90	117.6	ns
prot215	386	47	54	120	64	122	83	154	212	sig
prot216	252	47	43	81	81	74	112	126	126	sig
prot217	271	38	50	207	165	52	47	156	150	ns
prot218	367	56	44	60	54	50	45	54	42	ns
prot219	335	39	55	86	76	100	80	164	180	sig
prot220	600	28	34	68.4	57.6	108	135	194.4	199.8	sig
prot221	232	43	29	84	123	132	78	243	279	sig
prot222	273	31	38	32.4	49.2	111	99	158.4	115.2	sig
prot223	243	26	35	74	60	23	34	80	62	ns
prot224	223	29	18	45	41.4	36	27	39.6	52.2	ns
prot225	250	25	35	81	60	75	75	171	216	sig
prot226	223	32	23	34.8	36	31	20	33.6	34.8	ns
prot227	289	29	17	62	58	30	28	46	38	ns
prot228	378	18	29	34.2	43.2	48	54	91.8	124.2	sig
prot229	410	20	27	39	63	24	21	51	48	ns
prot230	389	19	18	26.4	19.2	17	34	25.2	24	ns
prot231	610	14	16	34	28	7	7	40	34	sig
prot232	243	12	19	36	12.6	11	16	32.4	21.6	ns
prot233	397	15	14	36	42	15	11	30	45	ns
prot234	229	11	12	9.6	8.4	12	11	12	16.8	ns
prot235	321	18	8	20	26	11	15	22	24	ns
prot236	447	13	8	14.4	27	13	11	41.4	14.4	sig
prot237	272	7	15	36	36	20	8	45	84	sig
prot238	645	11	9	8.4	13.2	13	10	18	14.4	ns
prot239	709	5	5	6	16	5	6	14	12	ns
prot240	513	7	8	27	16.2	10	10	30.6	12.6	ns
prot241	314	10	5	33	21	20	18	42	69	sig
prot242	388	5	7	4.8	4.8	5	7	12	10.8	ns
prot243	956	2	0	4	8	6	12	18	42	sig
prot244	128	249	225	399.6	414	230	240	433.8	385.2	ns
prot245	197	70	71	234	207	63	65	228	270	ns
prot246	334	75	60	80.4	76.8	231	189	237.6	244.8	sig
prot247	175	46	44	100	80	50	40	126	98	ns
prot248	162	56	63	106.2	104.4	86	81	167.4	176.4	sig
prot249	305	39	35	96	96	33	32	111	114	ns
prot250	312	29	49	38.4	40.8	70	88	127.2	103.2	sig
prot251	300	31	43	70	72	34	38	86	72	ns
prot252	127	35	27	57.6	50.4	33	27	64.8	59.4	ns
prot253	191	36	43	105	135	93	99	342	270	sig
prot254	211	42	27	43.2	48	34	30	46.8	45.6	ns
prot255	199	26	33	86	72	63	59	126	116	sig
prot256	266	23	30	70.2	61.2	42	28	55.8	66.6	ns
prot257	322	17	30	69	81	19	22	75	45	ns
prot258	313	28	21	25.2	39.6	30	39	36	38.4	ns
prot259	286	27	25	42	40	20	24	44	40	ns
prot260	265	8	14	14.4	32.4	12	12	19.8	21.6	ns
prot261	466	24	18	48	75	11	11	60	48	ns
prot262	455	16	9	15.6	22.8	39	57	54	68.4	sig
prot263	185	26	18	34	48	20	19	36	34	ns
prot264	209	15	18	41.4	39.6	24	21	36	36	ns
prot265	433	15	8	63	60	24	14	48	96	sig
prot266	247	18	13	18	26.4	20	19	13.2	21.6	ns
prot267	331	12	15	34	30	10	19	20	36	ns
prot268	452	17	12	23.4	30.6	18	26	37.8	39.6	sig
prot269	348	16	13	48	30	13	11	45	60	ns
prot270	533	7	2	13.2	3.6	24	18	14.4	28.8	sig
prot271	342	11	9	20	18	14	11	20	14	ns
prot272	229	10	8	25.2	10.8	13	10	16.2	25.2	ns
prot273	581	14	23	21	33	22	24	36	78	sig
prot274	389	8	9	8.4	12	14	5	7.2	6	ns
prot275	368	11	11	12	16	9	7	20	14	ns
prot276	350	9	4	30.6	21.6	10	9	12.6	19.8	ns
prot277	502	7	6	18	15	6	6	27	12	ns
prot278	588	11	2	7.2	14.4	6	18	12	9.6	sig
prot279	404	12	8	18	10	10	14	24	24	sig
prot280	281	6	6	7.2	10.8	4	6	9	5.4	ns
prot281	475	6	5	21	15	5	9	21	24	ns
prot282	264	6	5	7.2	6	4	8	3.6	6	ns
prot283	428	4	6	10	18	2	8	12	10	ns
prot284	605	7	7	1.8	12.6	5	11	9	3.6	ns
prot285	546	5	5	21	18	6	6	21	39	sig
prot286	393	3	2	4.8	8.4	5	4	7.2	6	ns
prot287	651	3	10	10	14	3	3	6	10	ns
prot288	386	5	6	7.2	5.4	3	3	10.8	10.8	ns
prot289	127	177	202	579	573	207	184	582	660	ns
prot290	307	149	145	180	151.2	146	143	170.4	193.2	ns
prot291	151	61	78	160	130	71	65	160	134	ns
prot292	246	30	41	63	55.8	27	33	61.2	55.8	ns
prot293	201	29	35	90	90	31	31	96	99	ns
prot294	295	35	28	37.2	34.8	31	23	43.2	36	ns
prot295	377	34	30	66	68	25	23	66	52	ns
prot296	232	35	27	48.6	52.2	33	26	64.8	86.4	sig
prot297	333	23	23	84	96	30	18	84	69	ns
prot298	276	23	17	27.6	37.2	27	22	27.6	34.8	ns
prot299	225	21	21	26	54	60	57	144	132	sig
prot300	152	17	24	52.2	41.4	16	24	45	27	ns
prot301	268	21	26	69	39	26	17	84	75	ns
prot302	261	25	23	33.6	20.4	18	25	25.2	34.8	ns
prot303	234	25	20	34	30	12	24	52	40	ns
prot304	203	25	19	34.2	37.8	17	13	32.4	34.2	ns
prot305	277	22	16	45	57	24	24	90	57	sig
prot306	224	20	15	26.4	28.8	25	12	30	21.6	ns
prot307	260	20	17	38	30	22	20	30	44	ns
prot308	278	14	13	34.2	30.6	20	22	39.6	32.4	ns
prot309	420	9	9	36	33	36	40	72	84	sig
prot310	424	13	18	19.2	21.6	14	15	21.6	12	ns
prot311	219	15	15	22	20	18	6	32	28	ns
prot312	277	10	11	18	19.8	11	9	25.2	19.8	ns
prot313	279	7	6	18	24	8	10	12	33	ns
prot314	558	14	8	16.8	14.4	12	11	16.8	15.6	ns
prot315	822	6	9	16	22	16	4	20	32	ns
prot316	423	11	13	19.8	19.8	11	17	21.6	36	ns
prot317	301	9	7	9	18	8	6	27	39	ns
prot318	477	5	4	7.2	10.8	24	18	21.6	19.2	sig
prot319	354	11	11	26	34	27	42	72	48	sig
prot320	538	8	9	10.8	21.6	4	11	10.8	10.8	ns
prot321	330	7	10	15	30	13	13	54	36	sig
prot322	345	4	3	6	14.4	8	11	9.6	4.8	ns
prot323	290	6	7	10	10	9	13	14	10	ns
prot324	587	7	2	14.4	14.4	4	10	25.2	12.6	ns
prot325	416	6	10	12	21	9	3	21	9	ns
prot326	806	6	5	7.2	7.2	18	14	6	13.2	sig
prot327	243	8	8	6	14	9	6	18	12	ns
prot328	674	4	12	9	5.4	1	8	14.4	19.8	ns
prot329	297	5	14	30	15	9	9	21	39	ns
prot330	558	10	6	9.6	8.4	15	21	32.4	14.4	sig
prot331	340	6	4	6	10	5	2	12	4	ns
prot332	546	11	9	9	9	6	4	7.2	3.6	ns
prot333	193	7	8	18	15	5	9	15	9	ns
prot334	641	5	5	7.2	7.2	4	3	9.6	6	ns
prot335	452	7	6	8	10	6	8	6	6	ns
prot336	481	3	10	7.2	9	4	5	9	14.4	ns
prot337	355	1	3	12	9	5	4	24	18	ns
prot338	530	4	2	1.2	2.4	7	6	3.6	2.4	ns
prot339	374	3	3	8	8	14	5	12	8	ns
prot340	253	2	3	12.6	7.2	9	5	7.2	7.2	ns
prot341	442	3	6	24	12	4	3	9	6	ns
prot342	861	7	5	4.8	1.2	5	6	3.6	2.4	ns
prot343	413	4	2	6	6	4	4	10	8	ns
prot344	648	5	2	3.6	3.6	9	5	5.4	10.8	ns
prot345	719	3	3	30	12	7	5	12	9	ns
prot346	786	5	4	6	3.6	5	6	6	2.4	ns
prot347	596	4	4	6	16	7	13	8	8	ns
prot348	777	5	5	9	5.4	3	3	7.2	10.8	ns
prot349	798	5	4	9	12	4	2	24	18	ns
prot350	141	233	236	242.4	252	210	238	271.2	253.2	ns
prot351	221	157	152	288	324	139	137	330	326	ns
prot352	283	63	82	131.4	127.8	60	63	129.6	104.4	ns
prot353	246	62	60	210	192	60	59	207	225	ns
prot354	212	52	44	60	44.4	44	42	52.8	54	ns
prot355	219	40	46	62	44	42	26	68	74	ns
prot356	448	31	36	63	66.6	38	46	63	66.6	ns
prot357	351	34	29	129	120	45	31	87	120	ns
prot358	161	37	29	39.6	26.4	30	24	33.6	37.2	ns
prot359	178	28	30	68	56	29	28	74	70	sig
prot360	178	11	30	46.8	45	21	27	32.4	48.6	ns
prot361	250	27	25	57	69	16	21	69	69	ns
prot362	238	22	24	27.6	25.2	23	20	18	33.6	ns
prot363	261	22	23	40	54	25	14	38	48	ns
prot364	194	23	20	45	32.4	23	20	34.2	41.4	ns
prot365	234	20	31	39	81	20	21	69	105	ns
prot366	337	18	21	25.2	21.6	12	24	20.4	19.2	ns
prot367	296	17	9	48	46	13	23	38	28	ns
prot368	248	18	10	9	27	19	22	36	21.6	sig
prot369	311	16	17	42	45	15	16	36	36	ns
prot370	224	15	16	20.4	14.4	12	13	22.8	14.4	ns
prot371	279	21	15	30	28	16	27	66	52	sig
prot372	471	14	15	34.2	41.4	10	11	34.2	32.4	ns
prot373	218	13	12	42	39	11	3	27	18	ns
prot374	249	20	17	14.4	8.4	15	33	24	24	sig
prot375	312	12	19	34	20	17	11	28	26	ns
prot376	402	12	10	34.2	27	22	20	48.6	45	sig
prot377	196	10	18	42	36	18	21	45	60	sig
prot378	285	17	11	19.2	16.8	17	10	22.8	14.4	ns
prot379	292	16	11	28	14	12	13	30	28	ns
prot380	227	8	7	9	16.2	9	16	28.8	21.6	ns
prot381	322	11	12	42	30	4	13	48	36	ns
prot382	449	12	12	6	12	10	7	10.8	2.4	ns
prot383	373	13	13	22	18	18	13	28	34	sig
prot384	239	11	10	10.8	16.2	8	8	3.6	30.6	ns
prot385	235	10	7	27	18	14	10	36	60	sig
prot386	267	12	10	12	13.2	11	11	6	12	ns
prot387	262	11	6	20	14	6	8	20	20	ns
prot388	241	11	11	18	9	8	5	18	18	ns
prot389	315	5	6	24	18	7	8	15	24	ns
prot390	997	3	8	7.2	10.8	6	5	10.8	6	ns
prot391	392	10	6	8	14	8	8	16	12	ns
prot392	558	11	10	14.4	1.8	24	42	37.8	37.8	sig
prot393	468	6	6	9	12	5	9	15	27	ns
prot394	253	6	13	9.6	7.2	7	12	12	9.6	ns
prot395	248	9	11	8	18	9	13	28	26	sig
prot396	527	2	4	25.2	19.8	14	22	21.6	18	sig
prot397	432	3	7	15	9	5	8	15	21	ns
prot398	455	8	10	4.8	8.4	9	7	3.6	8.4	ns
prot399	529	2	7	10	10	6	4	4	6	ns
prot400	375	9	9	10.8	14.4	6	5	1.8	9	ns
prot401	287	4	5	12	9	8	10	27	42	sig
prot402	332	4	4	7.2	3.6	8	3	8.4	2.4	ns
prot403	541	5	7	8	10	2	3	4	10	ns
prot404	280	11	5	3.6	9	5	8	3.6	12.6	ns
prot405	458	5	7	15	15	8	5	21	33	ns
prot406	291	5	4	7.2	4.8	4	2	3.6	6	ns
prot407	548	6	2	14	8	8	16	28	20	sig
prot408	292	6	3	9	5.4	2	6	5.4	3.6	ns
prot409	559	2	4	15	15	1	2	9	12	ns
prot410	859	7	3	6	1.2	2	3	1.2	3.6	ns
prot411	484	4	2	8	12	6	14	12	24	sig
prot412	117	160	134	226.8	208.8	154	136	264.6	259.2	ns
prot413	182	134	133	372	405	136	132	420	441	ns
prot414	226	95	125	118.8	110.4	110	92	128.4	127.2	ns
prot415	179	86	77	138	124	76	77	172	142	ns
prot416	129	49	53	104.4	111.6	65	76	100.8	118.8	ns
prot417	222	34	60	162	162	65	49	159	180	ns
prot418	353	42	35	36	50.4	18	39	46.8	44.4	ns
prot419	157	26	34	80	64	42	35	78	90	ns
prot420	376	26	29	46.8	41.4	29	26	41.4	54	ns
prot421	429	22	36	78	87	35	28	87	75	ns
prot422	182	15	15	32.4	34.8	15	24	28.8	36	ns
prot423	187	31	24	62	44	42	54	126	132	sig
prot424	206	24	18	66.6	48.6	26	22	43.2	39.6	ns
prot425	319	27	21	75	66	31	18	84	78	ns
prot426	533	21	20	19.2	27.6	20	18	10.8	30	ns
prot427	182	19	16	42	34	27	20	38	40	ns
prot428	260	12	22	30.6	30.6	36	66	102.6	113.4	sig
prot429	181	23	16	66	66	18	15	54	39	ns
prot430	246	17	27	19.2	20.4	29	25	21.6	32.4	sig
prot431	156	13	17	28	34	16	16	32	22	ns
prot432	213	20	18	36	39.6	18	8	25.2	25.2	ns
prot433	295	8	7	42	33	7	10	36	21	ns
prot434	610	11	12	20.4	21.6	21	15	24	19.2	sig
prot435	152	22	13	40	16	11	16	12	36	ns
prot436	470	16	15	30.6	27	10	7	34.2	10.8	ns
prot437	278	9	14	30	54	17	14	30	42	ns
prot438	250	12	16	13.2	14.4	6	8	15.6	12	ns
prot439	265	10	14	22	26	39	39	102	84	sig
prot440	327	14	9	25.2	23.4	5	8	21.6	16.2	ns
prot441	577	8	9	45	54	10	9	24	18	ns
prot442	236	8	12	8.4	8.4	13	10	4.8	9.6	ns
prot443	347	9	11	24	16	8	15	12	22	ns
prot444	177	5	12	14.4	30.6	7	9	18	3.6	ns
prot445	261	11	14	18	24	11	10	42	24	ns
prot446	357	8	7	12	4.8	6	7	7.2	7.2	ns
prot447	379	14	5	20	20	11	10	24	28	ns
prot448	172	13	7	14.4	27	13	10	9	5.4	ns
prot449	161	10	8	36	30	13	9	18	45	ns
prot450	466	7	10	15.6	10.8	18	9	4.8	10.8	ns
prot451	165	6	10	22	10	7	4	16	24	ns
prot452	245	3	2	10.8	5.4	6	9	14.4	14.4	ns
prot453	222	8	13	24	30	7	17	18	18	ns
prot454	428	8	13	8.4	14.4	12	11	13.2	10.8	ns
prot455	227	5	18	18	18	15	15	30	60	sig
prot456	420	8	5	14.4	1.8	6	7	16.2	14.4	ns
prot457	171	10	14	15	33	30	24	117	81	sig
prot458	307	9	4	7.2	10.8	11	11	9.6	10.8	ns
prot459	230	8	2	18	4	11	4	8	14	ns
prot460	343	10	10	9	14.4	4	9	9	9	ns
prot461	441	2	4	21	15	5	6	18	6	ns
prot462	415	7	5	6	8.4	4	5	7.2	4.8	ns
prot463	270	7	3	6	20	9	2	8	4	ns
prot464	711	9	6	10.8	18	5	6	3.6	5.4	ns
prot465	321	5	4	9	33	24	30	63	90	sig
prot466	238	4	6	3.6	4.8	12	8	12	12	sig
prot467	320	7	2	6	8	8	12	28	48	sig
prot468	274	6	9	10.8	12.6	3	11	7.2	9	ns
prot469	364	16	12	42	9	10	6	33	18	ns
prot470	361	6	3	2.4	8.4	7	6	7.2	4.8	ns
prot471	262	4	9	4	6	5	5	10	2	ns
prot472	513	8	5	16.2	5.4	4	8	5.4	9	ns
prot473	569	4	4	15	9	5	6	12	12	ns
prot474	387	4	8	2.4	9.6	5	7	4.8	3.6	ns
prot475	447	6	10	0	10	4	0	10	14	ns
prot476	378	7	7	7.2	3.6	3	3	12.6	7.2	ns
prot477	251	8	5	12	12	7	1	9	6	ns
prot478	468	4	7	2.4	1.2	4	11	2.4	4.8	sig
prot479	544	5	5	8	14	6	2	16	6	sig
prot480	244	0	8	5.4	12.6	8	6	1.8	9	ns
prot481	327	1	6	3	21	6	3	15	18	ns
prot482	494	0	3	2.4	2.4	2	5	4.8	2.4	ns
prot483	192	148	147	318	374	516	534	918	990	sig
prot484	243	125	153	230.4	223.2	112	128	225	226.8	ns
prot485	149	39	52	150	111	39	38	126	147	ns
prot486	236	35	57	50.4	52.8	61	56	46.8	46.8	ns
prot487	134	37	38	100	68	37	42	96	72	ns
prot488	103	40	39	70.2	84.6	43	29	46.8	66.6	ns
prot489	103	30	37	111	123	40	35	132	96	ns
prot490	103	28	33	37.2	43.2	76	80	91.2	69.6	sig
prot491	271	29	36	62	46	34	26	64	56	ns
prot492	257	35	21	46.8	41.4	24	26	55.8	46.8	ns
prot493	174	16	17	66	54	19	20	54	48	ns
prot494	165	34	31	27.6	34.8	29	36	39.6	28.8	ns
prot495	251	29	15	34	44	44	54	72	64	sig
prot496	265	29	26	32.4	27	12	24	45	36	ns
prot497	193	27	29	96	69	12	20	63	63	ns
prot498	137	18	19	30	20.4	24	27	15.6	18	ns
prot499	149	21	27	50	42	23	24	62	44	sig
prot500	291	22	29	34.2	25.2	58	42	64.8	86.4	sig
prot501	227	19	22	69	42	30	19	72	69	ns
prot502	198	13	20	33.6	25.2	15	15	19.2	18	ns
prot503	194	19	19	34	30	19	16	44	30	ns
prot504	234	12	24	36	34.2	8	16	36	27	ns
prot505	247	20	12	48	36	27	23	87	54	sig
prot506	145	23	18	19.2	12	13	19	18	16.8	ns
prot507	141	11	12	32	18	26	26	52	44	sig
prot508	187	14	6	25.2	25.2	17	15	25.2	32.4	ns
prot509	165	16	10	45	45	17	10	42	69	ns
prot510	166	7	11	16.8	16.8	16	12	12	18	ns
prot511	225	17	17	36	22	19	13	18	34	ns
prot512	239	16	16	34.2	28.8	16	11	21.6	21.6	ns
prot513	275	19	10	51	51	15	27	54	60	sig
prot514	206	15	14	14.4	15.6	7	13	15.6	14.4	ns
prot515	322	12	12	22	26	8	16	30	14	ns
prot516	178	20	11	28.8	28.8	14	19	27	36	ns
prot517	227	13	12	36	36	14	13	36	30	ns
prot518	237	11	8	8.4	18	57	36	50.4	36	sig
prot519	254	12	9	26	32	17	14	8	40	sig
prot520	208	10	9	27	37.8	15	12	25.2	23.4	ns
prot521	153	9	12	36	33	8	12	27	45	ns
prot522	244	19	11	19.2	25.2	9	13	14.4	15.6	ns
prot523	287	5	10	22	34	7	12	14	16	ns
prot524	206	19	12	18	16.2	23	25	32.4	25.2	sig
prot525	244	11	10	33	21	19	6	45	39	ns
prot526	383	10	8	9.6	9.6	6	11	8.4	3.6	ns
prot527	184	12	12	16	14	12	4	24	6	ns
prot528	377	9	10	21.6	5.4	8	12	12.6	12.6	ns
prot529	355	10	9	24	33	7	12	33	27	ns
prot530	129	15	11	10.8	8.4	16	4	13.2	9.6	ns
prot531	162	12	8	12	20	7	10	30	12	ns
prot532	184	4	9	12.6	12.6	12	7	18	23.4	sig
prot533	347	7	8	33	24	6	5	15	24	ns
prot534	203	3	12	4.8	6	6	12	7.2	16.8	sig
prot535	1930	7	8	24	14	5	10	10	4	ns
prot536	316	8	6	19.8	14.4	7	14	14.4	21.6	ns
prot537	198	1	14	30	36	8	8	24	24	ns
prot538	250	7	6	6	8.4	7	7	7.2	3.6	ns
prot539	265	7	6	12	12	2	8	10	24	ns
prot540	469	6	7	14.4	21.6	11	13	23.4	28.8	sig
prot541	563	8	5	18	9	7	7	33	18	ns
prot542	290	7	8	2.4	9.6	8	6	3.6	4.8	ns
prot543	338	7	7	10	8	4	3	14	18	ns
prot544	449	11	9	12.6	18	10	3	5.4	9	ns
prot545	273	5	9	18	21	3	4	18	30	sig
prot546	412	6	7	6	7.2	4	2	13.2	6	ns
prot547	170	4	1	6	10	6	7	6	8	ns
prot548	478	8	5	21.6	14.4	4	9	25.2	16.2	sig
prot549	302	6	1	15	33	2	2	9	6	ns
prot550	167	4	6	6	2.4	2	5	6	6	ns
prot551	151	4	9	14	10	6	4	14	8	ns
prot552	816	7	4	9	7.2	5	7	10.8	1.8	sig
prot553	279	6	2	15	6	3	5	15	9	ns
prot554	320	1	2	8.4	6	9	5	7.2	4.8	ns
prot555	351	3	4	2	12	12	4	16	12	sig
prot556	242	8	9	10.8	3.6	5	2	5.4	3.6	ns
prot557	276	5	7	9	12	8	1	6	12	ns
prot558	565	3	3	1.2	6	5	6	4.8	6	ns
prot559	356	3	1	10	4	4	2	4	6	ns
prot560	162	2	2	7.2	3.6	1	6	7.2	5.4	ns
prot561	155	4	1	9	30	12	6	12	36	sig
prot562	484	4	4	1.2	6	4	3	4.8	9.6	ns
prot563	462	4	6	10	4	11	11	10	14	sig
prot564	989	2	6	9	3.6	1	2	10.8	3.6	ns
prot565	353	3	3	0	21	3	1	9	15	ns
prot566	382	3	2	4.8	7.2	8	6	2.4	1.2	ns
prot567	1092	3	4	12	8	5	2	10	14	ns
prot568	158	2	5	7.2	12.6	0	6	7.2	5.4	ns
prot569	829	2	3	15	3	4	4	12	15	ns
prot570	600	3	3	4.8	2.4	5	7	1.2	4.8	ns
prot571	743	6	1	2	2	12	21	6	18	sig
prot572	271	1	3	3.6	5.4	4	1	1.8	3.6	ns
prot573	774	1	5	12	3	2	2	12	12	sig
prot574	617	3	1	1.2	0	1	2	2.4	1.2	ns
prot575	120	146	166	346	284	187	154	328	382	ns
prot576	257	160	157	268.2	250.2	135	145	232.2	289.8	ns
prot577	138	151	145	426	417	135	141	423	390	ns
prot578	126	92	80	111.6	111.6	89	87	88.8	105.6	ns
prot579	126	87	79	166	162	92	88	160	168	ns
prot580	126	87	74	149.4	127.8	74	91	142.2	158.4	ns
prot581	126	89	94	177	279	175	155	426	492	sig
prot582	126	91	87	103.2	104.4	76	75	80.4	96	ns
prot583	126	80	78	196	154	83	86	220	162	ns
prot584	126	91	85	135	153	83	82	167.4	153	ns
prot585	433	86	73	252	264	91	71	216	282	ns
prot586	258	28	40	50.4	56.4	40	37	40.8	37.2	ns
prot587	219	31	28	54	68	27	35	54	52	ns
prot588	274	32	27	59.4	45	35	30	43.2	66.6	ns
prot589	211	17	17	84	72	21	18	60	51	ns
prot590	203	36	19	27.6	31.2	32	30	19.2	24	ns
prot591	210	27	23	52	52	38	25	54	42	ns
prot592	190	22	25	45	48.6	31	28	41.4	63	ns
prot593	164	18	22	51	72	23	19	51	60	ns
prot594	159	19	13	33.6	30	30	32	34.8	31.2	sig
prot595	171	14	22	52	34	16	17	52	44	sig
prot596	153	25	19	27	46.8	24	30	37.8	41.4	ns
prot597	176	23	14	66	81	16	19	72	81	ns
prot598	192	17	15	16.8	30	15	11	25.2	28.8	ns
prot599	352	16	12	38	18	16	21	32	36	ns
prot600	146	23	11	25.2	41.4	24	30	54	50.4	sig
prot601	323	13	14	51	48	13	25	54	60	sig
prot602	258	23	11	30	22.8	17	20	22.8	26.4	ns
prot603	152	19	17	18	24	16	14	80	68	sig
prot604	76	16	14	25.2	34.2	10	15	23.4	21.6	ns
prot605	128	20	16	60	39	18	19	75	48	ns
prot606	187	18	19	27.6	28.8	25	11	32.4	25.2	ns
prot607	160	17	15	38	22	10	15	24	36	ns
prot608	315	13	11	30.6	45	19	17	34.2	36	sig
prot609	129	16	14	27	36	8	8	27	39	ns
prot610	185	9	17	10.8	12	11	8	16.8	19.2	ns
prot611	146	15	12	12	36	9	11	14	32	ns
prot612	241	17	15	25.2	25.2	12	21	18	27	ns
prot613	222	13	16	48	36	17	16	45	21	ns
prot614	205	8	13	9.6	4.8	9	6	13.2	13.2	ns
prot615	240	5	12	20	18	45	45	78	84	sig
prot616	99	8	6	12.6	14.4	10	17	19.8	7.2	ns
prot617	643	20	7	27	30	10	10	36	36	ns
prot618	239	11	9	12	20.4	12	9	16.8	13.2	ns
prot619	383	13	14	20	34	9	13	16	12	ns
prot620	247	9	6	19.8	19.8	12	8	16.2	21.6	ns
prot621	189	16	8	51	24	10	9	36	21	ns
prot622	171	11	8	8.4	15.6	15	13	16.8	22.8	ns
prot623	326	8	7	24	14	10	13	28	12	sig
prot624	231	15	16	23.4	12.6	6	13	14.4	32.4	ns
prot625	153	7	9	48	21	16	8	27	30	ns
prot626	268	9	10	15.6	13.2	26	20	12	12	sig
prot627	204	10	9	8	28	8	7	8	12	ns
prot628	191	12	13	23.4	7.2	10	10	19.8	19.8	ns
prot629	114	7	10	36	48	13	6	33	33	ns
prot630	419	11	11	10.8	10.8	12	13	13.2	12	sig
prot631	141	8	14	22	24	9	14	18	20	ns
prot632	128	10	11	7.2	14.4	14	24	25.2	32.4	sig
prot633	164	8	10	12	33	7	10	15	21	ns
prot634	274	7	9	10.8	6	5	8	10.8	8.4	ns
prot635	188	8	12	24	16	9	3	16	26	ns
prot636	372	9	6	12.6	27	11	11	18	12.6	ns
prot637	365	5	7	24	24	8	10	36	36	ns
prot638	145	10	5	8.4	12	6	11	12	6	ns
prot639	159	7	7	10	26	10	12	22	12	ns
prot640	379	4	7	10.8	12.6	13	8	10.8	12.6	ns
prot641	190	10	8	24	27	7	10	33	36	ns
prot642	194	8	11	13.2	13.2	12	6	24	21.6	sig
prot643	178	5	8	16	18	5	5	12	14	ns
prot644	181	9	7	9	18	25	9	25.2	28.8	sig
prot645	321	11	11	30	21	7	7	12	21	ns
prot646	192	7	4	4.8	6	10	6	12	3.6	ns
prot647	352	8	7	16	12	4	9	16	12	ns
prot648	118	5	9	10.8	12.6	5	5	9	10.8	ns
prot649	410	3	5	24	15	10	5	48	9	ns
prot650	403	3	6	9.6	9.6	5	5	7.2	7.2	ns
prot651	199	5	5	18	16	6	10	14	16	ns
prot652	457	9	9	16.2	25.2	8	11	10.8	14.4	ns
prot653	221	8	10	18	18	9	5	30	18	ns
prot654	216	5	6	6	2.4	5	11	8.4	7.2	ns
prot655	217	8	3	12	6	10	6	8	22	ns
prot656	172	11	4	7.2	18	21	21	37.8	37.8	sig
prot657	268	6	3	15	15	5	6	9	15	ns
prot658	583	5	8	12	9.6	11	5	6	9.6	ns
prot659	229	14	8	10	12	5	10	14	20	ns
prot660	177	6	11	21.6	9	7	11	23.4	28.8	sig
prot661	142	13	3	21	30	5	11	18	30	ns
prot662	178	3	6	3.6	9.6	6	6	14.4	9.6	sig
prot663	111	9	5	12	6	9	10	8	30	sig
prot664	116	9	3	10.8	16.2	4	8	5.4	7.2	ns
prot665	325	6	7	21	18	6	7	33	30	ns
prot666	268	7	8	4.8	7.2	18	5	13.2	19.2	sig
prot667	599	5	4	14	20	10	11	16	20	ns
prot668	341	9	8	12.6	12.6	7	6	9	9	ns
prot669	172	7	8	27	18	7	3	33	27	ns
prot670	204	4	4	16.8	4.8	6	2	7.2	6	ns
prot671	171	2	8	10	6	8	5	18	10	ns
prot672	255	6	4	7.2	10.8	6	3	9	3.6	ns
prot673	180	2	3	12	12	6	3	12	18	ns
prot674	215	8	4	9.6	4.8	2	11	6	7.2	ns
prot675	211	12	6	18	16	24	10	40	16	sig
prot676	234	1	3	5.4	5.4	2	4	10.8	12.6	ns
prot677	214	3	6	9	15	6	5	9	0	ns
prot678	180	7	1	10.8	3.6	7	6	6	4.8	ns
prot679	292	9	6	12	8	4	16	8	22	sig
prot680	387	4	8	18	9	4	8	14.4	3.6	ns
prot681	283	7	6	21	21	4	5	18	12	ns
prot682	351	5	4	3.6	2.4	3	6	7.2	2.4	sig
prot683	502	6	4	6	16	0	5	4	8	ns
prot684	484	2	6	3.6	0	1	5	1.8	3.6	ns
prot685	345	2	3	15	6	3	5	0	12	ns
prot686	448	6	3	6	2.4	8	8	9.6	4.8	sig
prot687	277	6	6	14	6	8	5	2	10	ns
prot688	737	5	6	7.2	1.8	3	3	5.4	10.8	ns
prot689	159	3	2	6	15	7	4	12	12	ns
prot690	153	5	7	4.8	8.4	8	5	3.6	6	ns
prot691	321	6	6	8	8	2	7	10	8	ns
prot692	373	4	5	7.2	9	5	5	7.2	3.6	ns
prot693	124	2	3	9	9	8	5	9	3	ns
prot694	330	5	3	9.6	2.4	2	1	7.2	7.2	ns
prot695	319	5	6	4	10	6	4	8	8	ns
prot696	272	3	4	7.2	9	4	4	7.2	3.6	ns
prot697	296	4	1	6	3	2	3	21	3	ns
prot698	167	5	5	4.8	7.2	3	8	3.6	6	ns
prot699	832	5	6	8	10	3	7	6	6	ns
prot700	461	3	2	7.2	5.4	6	16	10.8	10.8	sig
prot701	152	0	3	12	18	3	9	12	12	ns
prot702	247	3	4	4.8	4.8	6	6	2.4	3.6	ns
prot703	311	2	3	8	10	9	2	18	8	sig
prot704	299	6	4	3.6	3.6	2	5	7.2	7.2	ns
prot705	383	3	3	6	0	2	1	6	9	ns
prot706	426	2	5	4.8	4.8	7	6	1.2	7.2	sig
prot707	155	1	2	14	2	5	5	6	4	ns
prot708	989	4	3	7.2	7.2	4	5	3.6	7.2	ns
prot709	187	6	5	15	12	4	3	6	12	ns
prot710	366	7	3	7.2	4.8	9	15	3.6	14.4	sig
prot711	715	0	1	18	4	4	3	6	8	ns
prot712	830	3	6	3.6	5.4	4	2	10.8	5.4	ns
prot713	177	1	7	9	6	2	1	6	0	ns
prot714	632	8	5	3.6	4.8	3	3	4.8	3.6	ns
prot715	444	5	3	10	10	5	2	6	10	ns
prot716	1241	1	3	7.2	1.8	3	6	10.8	10.8	sig
prot717	685	3	3	3	12	5	0	3	9	ns
prot718	387	0	2	0	0	0	0	1.2	2.4	ns
prot719	322	2	1	0	6	8	2	4	4	sig
prot720	735	0	1	3.6	5.4	5	0	5.4	1.8	ns
prot721	186	27	38	111	153	40	32	144	93	ns
prot722	156	37	42	50.4	54	35	35	63.6	46.8	ns
prot723	282	54	37	94	82	63	48	172	124	sig
prot724	140	25	35	41.4	59.4	26	34	54	43.2	ns
prot725	137	34	27	57	90	27	29	45	69	ns
prot726	124	21	26	25.2	31.2	28	24	28.8	31.2	ns
prot727	169	21	16	46	26	28	16	26	36	ns
prot728	142	15	25	30.6	30.6	45	40	84.6	48.6	sig
prot729	162	33	12	72	75	29	20	75	69	ns
prot730	200	30	20	21.6	26.4	22	11	27.6	18	ns
prot731	156	18	20	38	32	16	18	40	32	ns
prot732	306	16	22	30.6	28.8	17	18	43.2	41.4	ns
prot733	174	8	12	54	45	20	20	87	93	sig
prot734	194	14	13	20.4	10.8	13	21	19.2	21.6	ns
prot735	103	20	13	22	22	13	14	32	28	ns
prot736	172	11	10	10.8	27	13	16	19.8	27	ns
prot737	180	12	27	36	51	17	12	39	39	ns
prot738	184	12	18	19.2	12	10	9	21.6	8.4	ns
prot739	230	14	18	28	20	16	10	20	34	ns
prot740	187	18	15	30.6	30.6	12	17	19.8	19.8	ns
prot741	189	16	26	33	36	13	18	39	15	ns
prot742	180	23	12	18	21.6	15	12	15.6	19.2	ns
prot743	294	13	12	20	32	11	8	22	28	ns
prot744	186	12	13	21.6	23.4	5	12	30.6	21.6	ns
prot745	225	7	5	30	21	11	14	42	42	ns
prot746	174	9	9	10.8	7.2	8	8	10.8	13.2	ns
prot747	208	5	20	12	16	9	10	24	28	ns
prot748	217	10	17	12.6	27	10	14	28.8	18	ns
prot749	112	14	9	27	24	7	9	51	42	ns
prot750	206	8	13	12	10.8	17	11	12	19.2	ns
prot751	166	12	8	20	6	10	10	24	16	ns
prot752	113	8	12	12.6	9	11	6	18	21.6	ns
prot753	169	6	6	15	18	33	24	90	72	sig
prot754	313	5	1	12	7.2	16	22	21.6	16.8	sig
prot755	197	6	11	14	24	11	12	18	18	ns
prot756	124	5	9	7.2	16.2	7	6	16.2	5.4	ns
prot757	246	6	8	6	18	6	10	27	15	ns
prot758	258	10	6	8.4	9.6	15	36	10.8	32.4	sig
prot759	168	13	9	14	14	33	27	30	66	sig
prot760	260	6	8	9	12.6	9	3	16.2	10.8	ns
prot761	243	10	11	21	21	11	8	12	24	ns
prot762	124	5	8	10.8	9.6	13	9	7.2	10.8	ns
prot763	208	6	10	32	12	14	11	12	12	ns
prot764	217	4	6	18	7.2	2	4	5.4	10.8	ns
prot765	197	8	6	9	33	12	7	30	21	ns
prot766	177	3	1	10.8	8.4	6	1	7.2	9.6	ns
prot767	146	3	12	8	20	7	8	24	10	ns
prot768	157	5	7	12.6	10.8	9	9	14.4	14.4	sig
prot769	270	9	5	9	15	8	4	36	18	ns
prot770	264	7	12	10.8	6	8	6	3.6	7.2	ns
prot771	274	6	4	6	6	5	5	16	10	ns
prot772	156	8	7	10.8	14.4	5	4	7.2	10.8	ns
prot773	252	3	10	33	21	6	4	21	21	ns
prot774	356	5	7	3.6	13.2	11	5	6	6	sig
prot775	180	5	10	6	10	6	4	8	6	ns
prot776	251	5	8	16.2	18	11	13	28.8	9	sig
prot777	156	6	10	24	15	11	7	15	6	ns
prot778	227	11	6	9.6	4.8	3	12	7.2	8.4	ns
prot779	116	6	8	10	4	7	6	2	18	ns
prot780	154	0	9	5.4	14.4	5	4	3.6	9	ns
prot781	198	5	10	30	21	6	4	21	15	ns
prot782	236	9	2	4.8	3.6	4	8	8.4	4.8	ns
prot783	184	9	7	10	24	1	7	20	10	ns
prot784	122	5	4	7.2	7.2	3	8	9	10.8	ns
prot785	91	8	3	24	27	5	14	60	54	sig
prot786	274	7	6	8.4	4.8	1	5	3.6	7.2	ns
prot787	152	5	7	10	20	10	6	16	8	ns
prot788	162	4	5	7.2	10.8	5	2	3.6	10.8	ns
prot789	158	5	8	18	12	7	5	18	18	ns
prot790	463	7	7	9.6	7.2	7	3	9.6	9.6	ns
prot791	312	7	3	10	8	6	3	6	10	ns
prot792	261	5	4	10.8	1.8	3	7	9	5.4	ns
prot793	392	9	4	18	9	7	4	39	21	sig
prot794	182	8	4	4.8	3.6	6	3	2.4	2.4	ns
prot795	310	8	1	10	8	3	4	10	6	ns
prot796	382	2	4	3.6	12.6	5	8	12.6	19.8	sig
prot797	113	7	2	9	9	6	8	24	18	sig
prot798	111	5	4	10.8	4.8	3	6	13.2	9.6	ns
prot799	418	7	4	12	2	3	6	16	10	ns
prot800	185	3	3	3.6	5.4	3	3	9	9	ns
prot801	163	6	7	12	3	7	5	9	0	ns
prot802	238	3	6	1.2	6	9	7	10.8	6	ns
prot803	282	5	3	4	8	5	4	12	16	ns
prot804	305	4	9	7.2	7.2	5	7	9	9	ns
prot805	292	4	2	15	9	4	5	15	9	ns
prot806	427	6	1	3.6	3.6	3	2	1.2	3.6	ns
prot807	234	2	1	18	14	3	3	2	8	ns
prot808	233	5	7	7.2	5.4	9	7	9	9	ns
prot809	425	6	5	15	12	4	2	21	12	ns
prot810	95	3	4	9.6	3.6	4	4	4.8	9.6	ns
prot811	241	6	4	4	10	4	4	10	8	ns
prot812	201	2	7	1.8	9	3	1	5.4	3.6	ns
prot813	474	6	5	12	6	4	2	24	6	ns
prot814	437	4	3	4.8	8.4	5	3	4.8	1.2	ns
prot815	411	1	2	6	2	7	2	2	10	ns
prot816	333	6	1	5.4	1.8	2	0	3.6	7.2	ns
prot817	449	2	2	9	12	4	2	21	9	ns
prot818	256	4	1	3.6	3.6	2	2	8.4	4.8	ns
prot819	292	5	6	10	6	6	2	2	14	ns
prot820	669	0	3	7.2	3.6	1	3	7.2	12.6	ns
prot821	378	5	3	9	15	4	1	12	6	ns
prot822	373	2	1	3.6	4.8	2	3	7.2	3.6	ns
prot823	327	3	3	10	6	8	3	6	10	ns
prot824	180	3	4	3.6	10.8	2	1	3.6	1.8	ns
prot825	357	5	3	9	12	4	4	9	3	ns
prot826	791	3	4	2.4	1.2	5	4	0	2.4	ns
prot827	1037	5	6	4	10	6	2	0	8	ns
prot828	223	1	4	3.6	5.4	4	8	10.8	7.2	sig
prot829	417	2	1	9	15	2	3	6	12	ns
prot830	310	1	5	8.4	1.2	8	1	1.2	2.4	ns
prot831	796	1	1	6	2	4	4	2	4	ns
prot832	385	2	2	7.2	1.8	3	0	7.2	3.6	ns
prot833	399	2	3	3	6	2	4	6	3	sig
prot834	661	3	2	3.6	4.8	3	5	2.4	1.2	ns
prot835	648	6	1	2	2	3	2	4	4	ns
prot836	172	1	2	1.8	3.6	2	1	1.8	3.6	ns
prot837	459	1	3	3	6	5	0	0	6	ns
prot838	266	1	2	4.8	1.2	1	2	0	4.8	ns
prot839	85	48	46	102	128	61	61	98	122	ns
prot840	185	56	44	120.6	111.6	68	59	72	93.6	ns
prot841	130	38	57	147	150	82	111	276	261	sig
prot842	128	50	48	76.8	68.4	36	46	74.4	75.6	ns
prot843	130	50	56	122	60	54	52	112	84	ns
prot844	150	60	59	102.6	97.2	52	50	86.4	79.2	ns
prot845	94	52	32	111	132	34	39	138	114	ns
prot846	154	26	31	27.6	33.6	24	21	31.2	33.6	ns
prot847	76	31	27	60	48	22	25	44	58	ns
prot848	213	10	23	43.2	34.2	25	21	27	45	ns
prot849	51	16	29	72	51	14	18	60	54	ns
prot850	198	29	22	26.4	22.8	36	30	28.8	31.2	sig
prot851	150	14	16	28	36	18	17	24	24	ns
prot852	161	13	9	28.8	14.4	20	15	27	32.4	ns
prot853	227	11	10	51	48	28	30	78	78	sig
prot854	56	14	14	8.4	25.2	26	22	31.2	24	sig
prot855	107	11	19	48	26	13	20	32	30	ns
prot856	85	17	13	18	23.4	4	21	19.8	32.4	ns
prot857	191	12	11	27	42	11	11	27	42	ns
prot858	207	10	6	13.2	9.6	28	12	14.4	24	sig
prot859	313	12	11	18	30	17	18	20	18	ns
prot860	150	10	8	19.8	14.4	6	9	21.6	16.2	ns
prot861	446	10	6	27	9	13	7	42	39	ns
prot862	165	9	12	19.2	14.4	13	17	8.4	27.6	sig
prot863	164	8	8	26	20	12	14	24	20	ns
prot864	183	12	17	21.6	19.8	9	14	16.2	16.2	ns
prot865	112	16	11	24	33	27	30	135	54	sig
prot866	99	15	7	16.8	8.4	16	15	14.4	9.6	ns
prot867	162	15	9	28	12	8	14	24	24	ns
prot868	294	10	14	18	18	7	6	19.8	12.6	ns
prot869	219	13	11	42	24	19	12	33	24	ns
prot870	139	5	17	10.8	10.8	11	10	14.4	10.8	ns
prot871	1091	10	8	20	20	5	6	20	12	ns
prot872	153	10	12	18	30.6	9	7	19.8	25.2	ns
prot873	122	6	12	27	27	6	9	18	42	ns
prot874	308	13	10	19.2	13.2	12	11	7.2	7.2	ns
prot875	274	7	7	12	12	7	9	12	16	ns
prot876	168	8	9	23.4	14.4	6	14	14.4	14.4	ns
prot877	157	7	9	30	18	13	6	24	42	ns
prot878	171	7	10	4.8	10.8	5	9	8.4	14.4	ns
prot879	163	6	8	20	22	7	6	22	12	ns
prot880	78	6	9	10.8	12.6	7	4	18	12.6	ns
prot881	177	7	10	12	27	9	11	18	21	ns
prot882	198	10	13	8.4	10.8	6	6	10.8	8.4	ns
prot883	322	8	9	28	24	10	5	10	8	ns
prot884	145	9	9	10.8	9	12	7	19.8	25.2	ns
prot885	224	9	5	12	21	4	5	24	21	ns
prot886	155	4	10	7.2	10.8	5	4	15.6	6	ns
prot887	102	10	14	10	24	11	2	18	12	ns
prot888	207	13	6	7.2	9	12	5	16.2	9	ns
prot889	480	9	11	15	15	3	8	12	12	ns
prot890	104	1	5	9.6	6	7	7	6	13.2	ns
prot891	204	3	6	12	8	4	6	12	18	ns
prot892	248	10	10	9	10.8	4	14	14.4	18	ns
prot893	157	3	2	18	30	27	27	63	72	sig
prot894	132	8	7	13.2	6	4	8	3.6	12	ns
prot895	214	6	6	14	16	6	6	18	12	ns
prot896	219	4	5	9	9	5	4	12.6	9	sig
prot897	193	11	7	18	21	7	10	15	30	sig
prot898	155	7	7	8.4	9.6	3	14	8.4	8.4	ns
prot899	239	2	5	12	10	6	10	18	20	ns
prot900	116	7	7	9	10.8	8	11	10.8	12.6	ns
prot901	211	8	7	12	12	7	5	12	15	ns
prot902	156	7	3	8.4	4.8	6	2	7.2	8.4	ns
prot903	246	9	5	10	12	5	3	14	8	ns
prot904	218	7	8	16.2	7.2	4	10	10.8	9	ns
prot905	201	4	5	15	9	4	3	9	18	ns
prot906	111	6	8	2.4	3.6	6	3	2.4	4.8	ns
prot907	175	5	6	6	14	4	6	16	12	ns
prot908	195	3	4	5.4	9	6	7	7.2	14.4	ns
prot909	292	7	6	21	12	9	16	48	33	sig
prot910	173	3	2	6	4.8	4	4	1.2	1.2	ns
prot911	284	5	7	14	10	3	6	14	14	ns
prot912	151	8	5	10.8	7.2	4	5	16.2	5.4	ns
prot913	165	8	5	15	9	3	6	27	21	ns
prot914	132	8	2	6	6	5	4	7.2	3.6	ns
prot915	177	4	2	14	16	5	4	4	10	ns
prot916	137	6	2	16.2	18	10	4	7.2	7.2	ns
prot917	325	6	8	15	6	5	4	24	0	ns
prot918	192	1	2	4.8	8.4	12	12	32.4	28.8	sig
prot919	170	7	6	12	10	4	6	8	4	ns
prot920	157	6	8	7.2	3.6	6	6	12.6	9	ns
prot921	192	3	8	18	6	3	5	15	21	ns
prot922	474	3	6	4.8	1.2	7	9	4.8	7.2	ns
prot923	186	2	6	8	12	5	4	4	10	ns
prot924	428	2	4	3.6	3.6	3	3	3.6	7.2	ns
prot925	191	8	4	24	21	5	5	18	21	ns
prot926	169	2	5	4.8	6	4	3	4.8	4.8	ns
prot927	166	3	1	8	6	4	5	4	2	ns
prot928	290	1	4	7.2	3.6	4	4	12.6	10.8	ns
prot929	216	4	4	18	6	21	15	18	45	sig
prot930	103	4	1	4.8	4.8	3	3	3.6	4.8	ns
prot931	271	1	3	10	4	10	8	20	4	sig
prot932	147	6	4	9	14.4	2	2	5.4	3.6	ns
prot933	135	3	2	18	15	6	2	21	15	sig
prot934	135	2	3	3.6	7.2	4	4	3.6	1.2	ns
prot935	135	4	4	8	2	5	2	8	12	ns
prot936	135	4	4	7.2	3.6	4	6	16.2	7.2	sig
prot937	321	1	4	15	12	5	3	12	3	ns
prot938	164	5	4	2.4	2.4	2	1	0	3.6	ns
prot939	113	4	2	8	2	0	5	6	8	ns
prot940	271	3	3	1.8	9	1	5	9	7.2	ns
prot941	204	1	2	9	6	1	4	6	3	ns
prot942	276	2	3	6	6	6	7	0	0	ns
prot943	108	2	3	6	4	5	3	4	6	ns
prot944	91	4	1	5.4	5.4	3	4	9	9	ns
prot945	325	0	5	9	6	4	2	30	30	sig
prot946	114	5	3	4.8	2.4	4	3	2.4	4.8	ns
prot947	277	0	1	6	4	3	3	4	2	ns
prot948	118	3	1	9	1.8	2	2	5.4	3.6	ns
prot949	121	1	3	6	3	4	4	9	12	ns
prot950	198	1	0	6	2.4	2	3	3.6	2.4	ns
prot951	237	1	2	4	8	2	3	6	4	ns
prot952	220	2	4	1.8	5.4	5	4	16.2	3.6	sig
prot953	406	3	4	3	3	0	2	12	9	ns
prot954	391	5	7	2.4	1.2	2	4	4.8	2.4	sig
prot955	189	1	3	10	8	4	5	4	4	sig
prot956	232	4	1	0	1.8	2	4	7.2	5.4	ns
prot957	470	2	0	0	6	1	2	6	6	ns
prot958	527	1	1	3.6	0	0	2	2.4	1.2	ns
prot959	141	0	1	2	4	3	3	8	8	ns
prot960	602	0	3	1.8	1.8	1	3	0	0	ns
prot961	109	30	21	54	81	37	22	114	87	sig
prot962	258	22	18	27.6	31.2	23	25	33.6	32.4	ns
prot963	168	12	18	32	32	17	19	28	22	ns
prot964	177	12	14	25.2	27	12	14	32.4	19.8	ns
prot965	104	14	9	54	33	12	13	60	33	ns
prot966	187	6	2	16.8	13.2	8	11	7.2	12	ns
prot967	134	16	21	24	30	12	15	26	26	ns
prot968	153	13	20	27	25.2	16	9	16.2	19.8	ns
prot969	125	11	12	39	39	5	14	24	27	ns
prot970	242	8	9	8.4	18	8	12	15.6	14.4	ns
prot971	128	7	11	24	22	8	15	22	26	ns
prot972	160	13	8	19.8	18	15	9	12.6	5.4	ns
prot973	65	7	16	51	30	27	36	60	48	sig
prot974	143	11	15	12	15.6	18	10	8.4	6	ns
prot975	131	6	9	28	16	15	15	24	20	ns
prot976	128	9	10	23.4	23.4	8	10	23.4	23.4	ns
prot977	76	8	7	18	21	4	8	33	21	ns
prot978	95	7	5	9.6	13.2	6	12	13.2	13.2	ns
prot979	70	12	11	30	18	10	7	28	20	ns
prot980	136	7	7	19.8	18	6	13	19.8	32.4	ns
prot981	116	8	9	51	33	15	10	30	18	ns
prot982	108	10	10	6	13.2	7	10	8.4	8.4	sig
prot983	195	9	6	10	16	9	5	22	18	ns
prot984	145	7	13	12.6	12.6	7	6	16.2	25.2	ns
prot985	102	8	8	24	24	7	7	24	21	sig
prot986	173	6	3	7.2	9.6	2	4	10.8	12	ns
prot987	212	8	5	4	16	9	9	36	18	sig
prot988	116	9	11	5.4	10.8	13	5	14.4	21.6	ns
prot989	219	4	6	21	36	8	3	39	12	ns
prot990	312	8	8	8.4	18	8	8	10.8	7.2	ns
prot991	78	5	5	24	6	9	6	14	10	ns
prot992	193	8	3	14.4	14.4	10	9	5.4	21.6	sig
prot993	500	1	2	27	6	5	3	3	9	ns
prot994	195	11	7	3.6	9.6	7	6	7.2	9.6	ns
prot995	177	3	8	18	12	5	8	12	18	ns
prot996	224	4	6	16.2	9	12	8	14.4	7.2	sig
prot997	239	5	3	9	9	5	6	18	30	ns
prot998	223	6	3	6	9.6	2	5	12	7.2	ns
prot999	113	9	7	14	12	12	18	42	48	sig
prot1000	94	6	2	1.8	5.4	4	5	10.8	3.6	ns
prot1001	74	5	2	3	15	7	6	12	24	ns
prot1002	265	5	4	4.8	6	18	13	16.8	10.8	sig
prot1003	225	1	3	10	8	5	5	12	14	ns
prot1004	129	4	0	14.4	7.2	6	6	14.4	7.2	ns
prot1005	210	3	3	15	12	4	4	30	3	ns
prot1006	248	5	5	3.6	2.4	1	5	6	8.4	ns
prot1007	158	6	1	6	10	9	9	6	60	sig
prot1008	68	2	5	10.8	12.6	10	14	21.6	10.8	sig
prot1009	68	3	10	9	12	2	2	24	24	ns
prot1010	548	7	7	4.8	9.6	5	7	8.4	6	sig
prot1011	123	5	10	6	16	7	2	8	10	ns
prot1012	181	6	4	10.8	10.8	7	9	12.6	12.6	sig
prot1013	824	4	5	12	15	5	5	15	12	ns
prot1014	250	4	4	4.8	7.2	2	1	4.8	1.2	ns
prot1015	242	4	3	12	8	6	5	2	10	ns
prot1016	186	5	5	9	9	3	1	9	5.4	ns
prot1017	228	3	7	21	12	4	4	6	12	ns
prot1018	106	2	3	1.2	3.6	1	3	1.2	2.4	ns
prot1019	135	2	5	4	0	5	6	4	4	ns
prot1020	173	3	1	7.2	1.8	21	9	5.4	10.8	sig
prot1021	245	4	4	3	21	5	7	21	21	sig
prot1022	98	2	4	6	2.4	3	4	6	7.2	ns
prot1023	149	3	6	4	10	4	2	10	8	ns
prot1024	136	3	1	5.4	1.8	1	3	3.6	5.4	ns
prot1025	335	8	3	15	27	3	2	21	12	ns
prot1026	81	5	6	2.4	3.6	7	4	3.6	2.4	ns
prot1027	124	4	7	12	10	2	5	12	16	ns
prot1028	204	3	3	5.4	5.4	3	2	5.4	7.2	ns
prot1029	124	2	6	18	9	3	3	6	24	ns
prot1030	231	3	3	3.6	3.6	1	4	6	6	ns
prot1031	192	6	2	8	8	1	4	18	6	ns
prot1032	514	3	4	1.8	5.4	4	8	5.4	5.4	ns
prot1033	277	4	6	9	24	4	7	21	21	ns
prot1034	159	2	5	2.4	6	6	6	10.8	14.4	sig
prot1035	190	5	4	12	6	4	8	4	20	sig
prot1036	225	5	4	3.6	7.2	9	3	10.8	5.4	ns
prot1037	57	5	2	6	3	3	2	15	9	ns
prot1038	153	3	3	2.4	6	6	1	6	3.6	ns
prot1039	91	4	3	6	10	2	7	4	8	ns
prot1040	94	2	6	3.6	3.6	1	3	5.4	7.2	ns
prot1041	112	4	3	9	15	6	1	15	12	ns
prot1042	336	4	5	1.2	2.4	15	15	7.2	10.8	sig
prot1043	241	4	3	4	6	5	4	2	8	ns
prot1044	108	5	2	9	7.2	2	6	3.6	7.2	ns
prot1045	117	3	1	12	18	6	6	12	18	ns
prot1046	286	3	4	7.2	2.4	1	7	0	9.6	ns
prot1047	122	4	5	8	2	6	3	12	8	ns
prot1048	273	1	3	7.2	16.2	3	1	0	7.2	ns
prot1049	237	6	5	3	3	4	5	39	12	sig
prot1050	222	1	4	2.4	2.4	3	3	6	1.2	ns
prot1051	799	3	4	4	8	2	0	4	8	ns
prot1052	125	2	2	1.8	7.2	0	5	3.6	3.6	ns
prot1053	98	2	0	12	12	1	3	24	9	ns
prot1054	153	5	2	2.4	4.8	1	3	0	1.2	ns
prot1055	186	3	2	2	8	2	0	2	0	ns
prot1056	188	5	4	1.8	7.2	1	1	5.4	1.8	ns
prot1057	127	2	2	12	6	1	4	9	3	ns
prot1058	65	111	113	124.8	156	126	105	157.2	154.8	ns
prot1059	115	57	32	94	84	63	63	128	136	sig
prot1060	65	25	23	48.6	48.6	26	27	43.2	39.6	ns
prot1061	90	21	22	48	51	20	27	57	57	ns
prot1062	120	10	16	10.8	15.6	13	14	14.4	18	ns
prot1063	83	10	9	24	20	11	9	20	22	ns
prot1064	177	4	6	5.4	7.2	8	8	10.8	10.8	ns
prot1065	59	11	6	24	54	11	3	36	21	ns
prot1066	97	5	10	13.2	6	5	12	8.4	12	ns
prot1067	188	7	13	12	8	10	7	14	4	ns
prot1068	82	8	3	9	12.6	8	5	14.4	19.8	ns
prot1069	109	5	8	24	33	27	30	90	63	sig
prot1070	109	11	7	7.2	9.6	20	8	14.4	16.8	sig
prot1071	168	10	10	20	16	9	6	20	18	ns
prot1072	188	9	5	12.6	14.4	16	20	25.2	16.2	sig
prot1073	82	12	4	12	15	3	4	30	33	ns
prot1074	75	7	3	14.4	10.8	5	5	6	10.8	ns
prot1075	151	5	5	10	12	8	3	10	20	ns
prot1076	175	9	5	7.2	12.6	4	6	5.4	21.6	ns
prot1077	116	6	2	12	21	13	6	18	3	ns
prot1078	161	3	5	3.6	10.8	5	6	4.8	1.2	ns
prot1079	95	10	5	8	14	13	14	22	8	sig
prot1080	101	4	4	9	9	7	2	10.8	7.2	ns
prot1081	175	4	4	12	9	3	3	9	24	ns
prot1082	401	4	6	16.8	7.2	10	12	4.8	14.4	sig
prot1083	214	1	3	14	12	4	5	4	6	ns
prot1084	215	2	9	18	3.6	4	2	9	9	ns
prot1085	152	2	1	18	21	6	3	15	24	ns
prot1086	125	2	5	8.4	2.4	10	10	7.2	14.4	sig
prot1087	154	6	3	6	8	3	2	12	10	ns
prot1088	119	8	4	5.4	14.4	0	5	7.2	7.2	ns
prot1089	145	2	5	18	12	5	6	18	6	ns
prot1090	256	7	5	8.4	9.6	1	4	7.2	4.8	ns
prot1091	119	4	6	4	12	3	5	12	4	ns
prot1092	159	4	3	3.6	1.8	7	7	9	5.4	ns
prot1093	91	4	4	18	9	1	6	30	18	sig
prot1094	396	9	4	3.6	4.8	12	18	7.2	10.8	sig
prot1095	205	0	5	8	0	5	4	2	4	ns
prot1096	108	1	3	5.4	9	5	5	3.6	9	ns
prot1097	71	3	4	21	9	0	3	15	18	ns
prot1098	259	5	3	3.6	6	5	4	4.8	4.8	ns
prot1099	191	0	3	12	6	6	5	8	10	ns
prot1100	147	9	2	9	10.8	6	3	3.6	7.2	ns
prot1101	292	4	4	6	6	3	3	6	12	ns
prot1102	69	3	2	7.2	4.8	1	3	4.8	2.4	ns
prot1103	245	2	1	8	4	5	5	8	10	ns
prot1104	146	1	0	1.8	3.6	2	1	3.6	3.6	ns
prot1105	351	4	3	6	12	6	4	9	0	ns
prot1106	106	0	0	6	6	4	4	4.8	6	sig
prot1107	180	2	4	4	6	3	3	6	10	ns
prot1108	199	4	3	5.4	12.6	5	4	3.6	9	ns
prot1109	185	2	7	12	12	7	2	27	21	sig
prot1110	182	4	6	2.4	3.6	3	4	4.8	1.2	ns
prot1111	59	3	1	6	6	4	3	8	6	sig
prot1112	173	2	2	5.4	5.4	3	6	5.4	3.6	sig
prot1113	105	5	2	3	12	4	4	3	18	sig
prot1114	79	3	5	1.2	3.6	2	4	7.2	9.6	sig
prot1115	94	2	2	4	6	6	6	8	8	ns
prot1116	235	1	2	9	7.2	5	1	1.8	5.4	ns
prot1117	99	2	2	9	3	6	3	6	12	ns
prot1118	103	1	0	4.8	1.2	2	1	2.4	2.4	ns
prot1119	226	1	4	2	10	5	1	2	4	ns
prot1120	168	3	2	5.4	1.8	5	1	0	1.8	ns
prot1121	454	2	1	6	9	4	3	9	6	ns
prot1122	92	4	2	9.6	3.6	2	5	3.6	1.2	ns
prot1123	99	4	1	2	2	3	1	6	10	ns
prot1124	116	5	3	5.4	5.4	1	3	7.2	9	ns
prot1125	90	5	1	3	21	1	5	9	9	ns
prot1126	87	3	2	4.8	2.4	2	3	2.4	1.2	ns
prot1127	294	0	2	0	6	3	4	6	4	ns
prot1128	354	2	5	3.6	3.6	2	0	1.8	5.4	ns
prot1129	216	3	3	3	3	1	3	18	9	ns
prot1130	138	1	2	4.8	2.4	4	3	2.4	1.2	ns
prot1131	187	1	2	6	4	4	7	8	4	sig
prot1132	495	1	3	0	5.4	3	2	3.6	7.2	ns
prot1133	406	1	3	9	15	4	5	6	15	sig
prot1134	382	1	1	2.4	2.4	12	3	3.6	3.6	sig
prot1135	272	0	4	6	6	0	1	0	2	ns
prot1136	71	28	25	37.8	46.8	25	18	36	28.8	ns
prot1137	105	21	14	66	63	20	24	51	69	ns
prot1138	234	23	24	30	21.6	17	14	20.4	18	ns
prot1139	112	17	11	24	30	21	13	28	30	ns
prot1140	114	19	20	34.2	21.6	17	11	23.4	16.2	ns
prot1141	112	7	4	21	9	7	4	18	18	ns
prot1142	166	8	2	10.8	8.4	8	6	12	10.8	ns
prot1143	104	5	4	4	10	8	6	14	14	ns
prot1144	376	9	5	14.4	10.8	6	6	9	9	ns
prot1145	83	5	4	12	30	11	4	21	24	sig
prot1146	51	6	5	4.8	10.8	12	8	7.2	14.4	sig
prot1147	74	2	5	10	8	3	6	12	12	ns
prot1148	74	3	7	1.8	5.4	7	6	10.8	7.2	ns
prot1149	117	5	3	6	24	3	8	15	6	ns
prot1150	106	4	6	8.4	7.2	6	0	6	4.8	ns
prot1151	110	3	6	6	4	5	7	8	4	sig
prot1152	73	3	4	16.2	0	2	5	5.4	7.2	ns
prot1153	113	5	4	18	6	4	3	24	12	ns
prot1154	358	5	9	3.6	2.4	5	2	7.2	4.8	ns
prot1155	99	4	3	6	6	1	5	8	2	ns
prot1156	115	3	3	7.2	1.8	4	3	12.6	1.8	ns
prot1157	180	7	2	3	3	4	5	3	15	ns
prot1158	67	5	5	2.4	3.6	4	2	1.2	3.6	ns
prot1159	99	4	2	2	6	6	6	24	16	sig
prot1160	99	2	6	7.2	3.6	15	15	10.8	16.2	sig
prot1161	99	3	2	15	9	3	3	6	12	ns
prot1162	98	1	4	1.2	3.6	2	6	4.8	1.2	ns
prot1163	165	0	3	4	4	3	3	6	12	sig
prot1164	76	0	3	0	7.2	2	2	5.4	5.4	ns
prot1165	90	0	1	3	3	2	2	12	15	ns
prot1166	113	3	0	7.2	4.8	2	1	0	2.4	ns
prot1167	90	2	6	4	4	0	4	2	12	ns
prot1168	163	3	2	0	7.2	4	14	18	3.6	sig
prot1169	102	3	2	9	3	2	3	9	9	ns
prot1170	183	0	1	6	3.6	7	5	1.2	7.2	sig
prot1171	98	3	3	6	4	3	5	6	8	ns
prot1172	146	5	0	5.4	5.4	9	4	9	3.6	sig
prot1173	145	1	1	9	9	1	2	3	6	ns
prot1174	166	1	6	2.4	0	2	2	3.6	1.2	ns
prot1175	100	3	0	4	6	3	2	4	6	ns
prot1176	393	5	1	5.4	1.8	5	2	1.8	9	ns
prot1177	89	1	2	12	9	5	1	6	9	ns
prot1178	391	3	2	3.6	0	0	2	0	0	ns
prot1179	89	0	4	2	0	2	2	2	0	ns
prot1180	1106	7	8	16.2	5.4	3	3	14.4	9	ns
prot1181	3227	7	7	15	12	11	6	6	21	ns
prot1182	539	9	8	10.8	9.6	7	7	9.6	12	ns
prot1183	771	4	3	10	8	2	9	6	12	ns
prot1184	2680	7	0	5.4	7.2	0	5	7.2	3.6	ns
prot1185	917	6	5	6	15	4	7	6	9	ns
prot1186	4114	1	2	2.4	1.2	1	3	0	2.4	ns
prot1187	449	2	11	24	8	10	7	10	16	ns
prot1188	1304	2	2	10.8	7.2	3	1	7.2	10.8	ns
prot1189	393	7	3	15	12	5	5	12	3	ns
prot1190	1513	5	1	3.6	3.6	2	3	10.8	3.6	ns
prot1191	2580	2	3	10	12	3	0	2	6	ns
prot1192	959	8	10	12.6	14.4	3	7	14.4	16.2	ns
prot1193	510	4	3	18	15	6	5	30	12	ns
prot1194	427	4	7	7.2	6	4	9	4.8	3.6	ns
prot1195	413	4	3	0	8	8	4	12	8	sig
prot1196	819	3	4	3.6	7.2	5	7	10.8	10.8	ns
prot1197	1779	3	2	12	3	4	2	9	0	ns
prot1198	1379	3	0	7.2	0	5	5	3.6	3.6	ns
prot1199	652	8	6	6	6	2	3	6	2	ns
prot1200	704	2	3	1.8	1.8	2	4	3.6	7.2	ns
prot1201	1028	1	0	9	21	2	2	6	9	ns
prot1202	1181	2	1	2.4	2.4	12	2	2.4	2.4	sig
prot1203	383	8	13	12	10	27	15	24	54	sig
prot1204	1077	6	8	9	3.6	6	5	10.8	14.4	ns
prot1205	452	4	6	18	15	2	2	9	18	ns
prot1206	434	2	1	4.8	6	5	1	3.6	9.6	ns
prot1207	955	5	2	2	6	1	3	8	2	ns
prot1208	528	3	3	5.4	10.8	7	7	3.6	1.8	ns
prot1209	228	2	0	12	9	4	2	3	12	ns
prot1210	781	4	5	10.8	6	4	1	4.8	4.8	ns
prot1211	548	4	3	2	14	1	4	8	6	ns
prot1212	273	3	1	1.8	3.6	3	5	1.8	5.4	ns
prot1213	153	3	5	39	27	10	3	18	27	ns
prot1214	320	7	3	3.6	8.4	4	4	1.2	9.6	ns
prot1215	219	7	6	12	12	4	5	32	26	sig
prot1216	410	6	6	16.2	7.2	5	3	16.2	9	ns
prot1217	322	7	1	12	21	12	9	99	27	sig
prot1218	629	6	6	6	4.8	4	4	1.2	8.4	ns
prot1219	264	3	7	10	12	6	4	6	16	ns
prot1220	356	3	5	3.6	7.2	3	3	5.4	7.2	ns
prot1221	390	9	5	9	15	4	3	27	12	ns
prot1222	235	6	4	4.8	6	7	4	6	13.2	sig
prot1223	263	4	3	4	4	12	2	12	4	sig
prot1224	481	4	2	7.2	7.2	2	1	5.4	1.8	ns
prot1225	551	2	4	15	15	1	3	12	3	ns
prot1226	481	0	3	8.4	7.2	8	5	6	0	ns
prot1227	487	4	1	6	4	3	5	4	2	ns
prot1228	881	6	3	12.6	9	2	2	7.2	7.2	ns
prot1229	2284	5	4	12	15	6	3	6	3	ns
prot1230	852	0	1	0	0	2	4	1.2	1.2	sig
prot1231	341	5	4	6	8	0	3	6	4	ns
prot1232	182	4	2	12.6	5.4	5	5	7.2	3.6	ns
prot1233	327	9	4	21	6	5	5	21	6	ns
prot1234	219	5	6	2.4	9.6	6	8	9.6	4.8	ns
prot1235	406	5	3	10	12	4	9	8	10	ns
prot1236	332	1	2	7.2	3.6	5	2	3.6	7.2	ns
prot1237	365	5	4	6	3	5	1	9	12	ns
prot1238	308	5	8	6	2.4	2	5	4.8	3.6	ns
prot1239	232	2	1	8	6	4	1	6	4	ns
prot1240	2067	1	6	5.4	7.2	4	4	3.6	9	ns
prot1241	865	5	2	12	15	4	2	12	3	ns
prot1242	682	0	4	1.2	2.4	8	6	9.6	2.4	sig
prot1243	573	2	3	4	4	1	0	4	4	ns
prot1244	454	3	1	1.8	5.4	2	2	3.6	3.6	ns
prot1245	611	6	8	36	18	10	14	21	24	ns
prot1246	133	6	4	6	8.4	10	6	9.6	12	ns
prot1247	221	8	10	18	12	6	6	12	24	ns
prot1248	153	5	7	10.8	9	6	7	9	18	ns
prot1249	363	2	5	21	21	4	3	9	21	ns
prot1250	435	7	6	7.2	3.6	4	4	7.2	10.8	ns
prot1251	366	7	5	6	16	5	4	8	8	sig
prot1252	170	5	6	9	5.4	3	9	10.8	16.2	sig
prot1253	267	5	4	3	6	1	7	6	15	ns
prot1254	463	7	5	8.4	3.6	5	0	0	6	ns
prot1255	542	6	2	6	6	2	4	0	6	ns
prot1256	448	2	6	7.2	7.2	4	1	7.2	14.4	ns
prot1257	177	6	2	12	6	4	6	6	9	ns
prot1258	365	2	5	3.6	7.2	6	3	3.6	6	ns
prot1259	746	8	2	8	12	5	4	0	4	ns
prot1260	458	6	5	7.2	3.6	4	3	9	5.4	ns
prot1261	147	4	1	6	15	6	8	18	6	sig
prot1262	266	6	7	6	7.2	3	3	2.4	2.4	ns
prot1263	340	5	1	10	10	2	4	8	12	sig
prot1264	398	2	1	3.6	1.8	7	5	0	1.8	ns
prot1265	403	2	2	3	9	2	7	9	6	ns
prot1266	302	0	6	2.4	4.8	2	6	9.6	7.2	sig
prot1267	465	3	2	4	4	6	8	18	4	ns
prot1268	487	1	1	7.2	9	0	0	1.8	3.6	ns
prot1269	568	4	3	6	6	2	1	12	3	ns
prot1270	370	1	6	0	2.4	3	6	7.2	10.8	sig
prot1271	435	1	0	4	2	1	5	4	6	ns
prot1272	382	2	2	1.8	1.8	0	4	3.6	1.8	ns
prot1273	400	2	1	6	6	3	5	3	3	ns
prot1274	1317	1	0	0	0	0	1	0	1.2	ns
prot1275	1827	3	2	4	2	3	0	4	4	ns
prot1276	227	7	7	10.8	12.6	8	4	9	18	ns
prot1277	126	11	2	9	6	3	5	15	18	ns
prot1278	199	5	5	1.2	1.2	2	4	2.4	4.8	ns
prot1279	186	8	2	16	22	9	11	26	40	sig
prot1280	397	5	3	5.4	9	2	4	10.8	0	ns
prot1281	191	4	2	21	9	7	6	12	6	ns
prot1282	181	5	4	6	6	8	5	6	6	ns
prot1283	332	3	4	14	6	6	4	8	6	ns
prot1284	207	4	2	7.2	1.8	4	1	1.8	1.8	ns
prot1285	433	2	1	3	12	7	6	3	6	ns
prot1286	220	5	9	7.2	2.4	5	2	7.2	2.4	ns
prot1287	174	2	4	2	8	2	1	4	6	ns
prot1288	398	3	2	1.8	9	6	12	21.6	27	sig
prot1289	250	4	5	18	15	9	18	63	54	sig
prot1290	254	2	0	2.4	2.4	4	4	4.8	2.4	sig
prot1291	278	3	3	4	12	4	1	4	8	ns
prot1292	195	4	1	5.4	5.4	1	3	3.6	5.4	ns
prot1293	493	2	1	6	0	2	5	12	3	ns
prot1294	395	3	0	6	1.2	1	1	2.4	1.2	ns
prot1295	346	2	4	6	8	2	3	8	10	ns
prot1296	386	3	2	5.4	3.6	2	4	9	7.2	sig
prot1297	323	6	0	6	3	2	8	6	3	ns
prot1298	221	2	3	1.2	6	10	8	4.8	4.8	sig
prot1299	330	6	1	10	12	6	1	8	4	ns
prot1300	913	0	0	9	3.6	1	2	1.8	5.4	ns
prot1301	216	3	2	9	9	2	2	3	12	ns
prot1302	176	6	4	2.4	1.2	2	2	7.2	6	ns
prot1303	396	2	3	6	2	4	2	16	16	sig
prot1304	144	2	3	9	5.4	2	7	1.8	9	ns
prot1305	340	3	4	6	3	0	2	9	6	ns
prot1306	177	1	3	3.6	4.8	5	1	1.2	4.8	ns
prot1307	491	3	1	6	2	3	2	2	6	ns
prot1308	289	2	3	3.6	3.6	1	1	3.6	9	ns
prot1309	925	1	0	9	3	1	3	9	0	ns
prot1310	266	3	1	3.6	6	4	0	3.6	2.4	ns
prot1311	584	1	1	4	2	3	2	2	2	ns
prot1312	316	2	2	0	1.8	1	2	3.6	3.6	ns
prot1313	365	5	5	9	3	0	0	6	9	ns
prot1314	282	2	3	2.4	1.2	0	1	1.2	4.8	ns
prot1315	465	5	2	4	10	4	6	8	6	ns
prot1316	577	5	2	7.2	1.8	2	4	5.4	3.6	sig
prot1317	274	2	2	6	0	5	3	6	15	ns
prot1318	517	2	1	1.2	1.2	3	9	3.6	3.6	sig
prot1319	782	3	1	0	6	2	3	10	2	ns
prot1320	567	3	0	0	3.6	2	2	3.6	7.2	sig
prot1321	356	1	0	3	0	3	2	12	3	ns
prot1322	229	2	0	2.4	0	2	2	2.4	2.4	sig
prot1323	388	1	1	0	8	2	2	0	6	ns
prot1324	109	7	8	5.4	23.4	14	12	14.4	54	sig
prot1325	167	5	2	15	12	4	2	15	15	ns
prot1326	192	5	3	7.2	3.6	3	3	8.4	1.2	ns
prot1327	174	3	1	8	6	2	9	18	10	sig
prot1328	144	3	4	7.2	3.6	4	2	9	1.8	sig
prot1329	139	4	3	3	18	2	2	3	12	ns
prot1330	160	5	4	3.6	6	4	6	7.2	16.8	sig
prot1331	220	2	4	8	10	2	4	6	8	ns
prot1332	248	3	2	5.4	3.6	4	6	5.4	7.2	ns
prot1333	254	5	0	18	0	4	12	18	12	sig
prot1334	213	1	3	7.2	3.6	4	2	2.4	2.4	ns
prot1335	81	2	1	2	2	6	3	8	4	ns
prot1336	318	0	0	5.4	5.4	8	4	5.4	7.2	ns
prot1337	247	5	4	0	12	5	6	18	15	ns
prot1338	381	2	1	1.2	6	3	3	10.8	18	sig
prot1339	159	3	3	8	16	3	5	2	4	ns
prot1340	205	1	1	0	3.6	0	4	3.6	3.6	ns
prot1341	244	1	2	21	12	6	2	12	3	ns
prot1342	160	0	3	4.8	3.6	1	1	4.8	1.2	ns
prot1343	288	3	5	6	8	0	3	8	2	ns
prot1344	383	4	3	5.4	1.8	1	4	3.6	7.2	sig
prot1345	206	5	4	3	15	3	4	9	3	ns
prot1346	703	4	0	2.4	1.2	2	4	0	3.6	ns
prot1347	238	5	3	8	2	3	3	10	2	ns
prot1348	366	2	1	1.8	1.8	1	2	3.6	7.2	sig
prot1349	430	2	1	15	9	1	2	3	9	ns
prot1350	637	2	2	7.2	3.6	4	3	2.4	3.6	ns
prot1351	141	8	1	0	6	5	5	2	8	ns
prot1352	140	2	1	7.2	3.6	3	5	9	5.4	ns
prot1353	431	1	1	0	0	7	4	0	9	ns
prot1354	969	1	1	3.6	2.4	4	2	4.8	0	ns
prot1355	247	2	4	2	2	6	3	4	6	ns
prot1356	1101	3	5	7.2	1.8	1	0	5.4	5.4	ns
prot1357	178	1	1	3	6	2	0	3	3	ns
prot1358	178	2	1	3.6	1.2	6	0	3.6	2.4	ns
prot1359	297	2	6	0	6	2	1	4	4	ns
prot1360	238	3	2	3.6	3.6	1	2	1.8	5.4	ns
prot1361	226	1	0	9	12	0	1	3	6	ns
prot1362	486	1	2	2.4	2.4	2	1	6	3.6	ns
prot1363	758	1	1	2	2	2	2	2	2	ns
prot1364	305	1	4	1.8	1.8	1	3	1.8	1.8	ns
prot1365	526	1	2	0	0	2	1	6	6	ns
prot1366	375	2	1	1.2	0	1	0	3.6	2.4	ns
prot1367	651	1	4	2	0	2	0	4	4	ns
prot1368	5934	2	1	1.8	3.6	5	0	0	3.6	ns
prot1369	421	3	1	6	3	4	2	3	6	ns
prot1370	142	0	3	0	1.2	3	6	2.4	0	ns
prot1371	1145	0	2	0	6	2	1	4	2	ns
prot1372	238	2	2	1.8	5.4	1	5	5.4	5.4	ns
prot1373	391	0	2	6	6	0	0	3	3	ns
prot1374	618	4	1	1.2	0	1	1	1.2	1.2	ns
prot1375	93	4	4	14	8	6	8	12	28	ns
prot1376	130	6	11	16.2	14.4	5	9	10.8	12.6	ns
prot1377	83	6	6	21	12	2	9	27	6	ns
prot1378	361	1	4	0	4.8	0	5	4.8	3.6	ns
prot1379	193	9	6	14	2	3	3	12	10	ns
prot1380	393	6	3	14.4	12.6	5	5	9	18	ns
prot1381	232	5	5	27	9	4	3	3	12	ns
prot1382	201	7	5	4.8	4.8	2	1	4.8	6	ns
prot1383	105	4	2	8	8	10	3	6	16	sig
prot1384	173	2	3	5.4	3.6	4	1	5.4	10.8	ns
prot1385	182	5	6	18	3	4	4	12	9	ns
prot1386	199	2	3	4.8	6	3	3	3.6	14.4	sig
prot1387	191	5	3	16	4	1	2	6	2	ns
prot1388	274	2	5	3.6	7.2	2	3	5.4	0	ns
prot1389	135	4	0	6	3	1	1	3	9	ns
prot1390	169	4	0	2.4	3.6	3	1	8.4	2.4	ns
prot1391	688	6	1	8	4	2	4	6	6	ns
prot1392	152	3	1	0	1.8	6	3	5.4	5.4	ns
prot1393	528	5	2	9	9	2	5	6	3	ns
prot1394	157	2	3	0	4.8	6	2	2.4	2.4	ns
prot1395	126	0	7	4	6	6	2	2	2	ns
prot1396	80	4	1	9	5.4	0	2	1.8	5.4	ns
prot1397	122	0	1	12	3	3	4	3	3	ns
prot1398	232	3	3	1.2	3.6	1	1	1.2	4.8	ns
prot1399	171	4	2	8	12	0	4	6	2	ns
prot1400	70	2	1	3.6	5.4	6	3	3.6	7.2	sig
prot1401	130	4	5	6	21	2	2	9	3	ns
prot1402	103	0	3	4.8	3.6	3	3	0	3.6	ns
prot1403	547	3	1	0	6	5	2	10	8	ns
prot1404	250	1	2	3.6	9	1	1	0	3.6	ns
prot1405	497	3	2	12	6	4	6	3	12	ns
prot1406	312	1	2	1.2	2.4	2	2	1.2	7.2	ns
prot1407	152	0	1	4	8	0	0	4	6	ns
prot1408	535	5	2	5.4	7.2	6	2	3.6	9	ns
prot1409	87	2	0	6	12	0	2	6	0	ns
prot1410	232	3	3	0	3.6	4	2	1.2	4.8	ns
prot1411	232	0	1	6	0	6	6	6	18	sig
prot1412	843	1	3	3.6	9	0	2	3.6	9	ns
prot1413	555	1	2	3	3	0	1	15	3	ns
prot1414	173	3	2	2.4	1.2	1	3	1.2	3.6	ns
prot1415	194	2	0	0	6	3	1	6	2	ns
prot1416	180	1	0	1.8	1.8	1	1	3.6	0	ns
prot1417	199	0	2	0	6	1	1	12	3	sig
prot1418	287	2	1	1.2	0	5	4	1.2	7.2	ns
prot1419	999	3	0	4	2	0	2	2	2	ns
prot1420	220	1	2	1.8	0	4	1	0	1.8	ns
prot1421	648	2	2	0	0	5	1	6	3	ns
prot1422	164	4	1	3.6	3.6	3	0	1.2	1.2	ns
prot1423	181	1	2	0	4	1	2	4	2	ns
prot1424	285	3	10	16.2	12.6	4	6	14.4	5.4	ns
prot1425	172	5	6	15	24	18	15	45	9	sig
prot1426	103	5	2	6	4.8	3	3	7.2	4.8	ns
prot1427	430	4	0	4	8	5	0	4	8	ns
prot1428	130	5	9	9	14.4	4	6	9	12.6	ns
prot1429	123	3	5	3	6	7	1	21	24	ns
prot1430	304	1	2	2.4	3.6	3	4	6	2.4	ns
prot1431	164	5	1	12	4	4	4	8	4	ns
prot1432	75	2	4	3.6	5.4	3	4	3.6	3.6	ns
prot1433	173	1	5	6	15	4	2	0	15	ns
prot1434	176	9	4	3.6	1.2	2	2	7.2	2.4	sig
prot1435	191	3	3	10	8	1	3	4	6	ns
prot1436	138	2	1	3.6	7.2	2	4	9	9	ns
prot1437	148	0	7	3	6	2	3	6	6	sig
prot1438	101	4	1	4.8	7.2	2	8	6	4.8	ns
prot1439	157	2	4	12	6	2	0	0	4	ns
prot1440	488	3	1	5.4	7.2	2	2	16.2	3.6	sig
prot1441	133	1	0	6	6	4	6	15	18	sig
prot1442	229	1	3	1.2	4.8	0	2	3.6	2.4	ns
prot1443	89	1	2	6	10	3	9	36	30	sig
prot1444	317	7	2	5.4	5.4	3	2	0	3.6	ns
prot1445	88	4	3	3	18	5	4	3	12	ns
prot1446	180	2	2	1.2	0	4	4	3.6	1.2	ns
prot1447	207	1	2	0	0	3	1	4	8	ns
prot1448	235	3	1	3.6	3.6	1	6	0	9	ns
prot1449	86	1	1	6	3	0	1	9	3	ns
prot1450	115	3	2	1.2	2.4	5	1	4.8	3.6	ns
prot1451	127	4	3	6	6	2	2	4	4	ns
prot1452	229	3	3	9	0	0	2	9	1.8	ns
prot1453	247	2	2	0	3	3	1	9	12	ns
prot1454	573	0	2	1.2	1.2	3	1	2.4	3.6	ns
prot1455	176	1	0	6	8	3	9	30	18	sig
prot1456	169	3	2	3.6	1.8	0	1	3.6	9	ns
prot1457	81	2	5	3	12	3	3	6	3	ns
prot1458	89	2	3	1.2	1.2	1	2	2.4	1.2	ns
prot1459	178	2	2	4	2	3	1	4	2	ns
prot1460	151	0	0	1.8	1.8	4	2	3.6	9	sig
prot1461	146	4	4	0	3	6	4	6	6	ns
prot1462	217	3	3	3.6	0	1	1	2.4	2.4	ns
prot1463	159	1	1	8	6	4	6	6	8	ns
prot1464	237	2	1	0	1.8	1	4	7.2	7.2	ns
prot1465	587	4	6	0	6	0	1	3	3	ns
prot1466	128	1	1	1.2	2.4	3	3	2.4	0	ns
prot1467	425	1	3	2	2	1	1	2	2	ns
prot1468	256	0	5	1.8	3.6	2	0	3.6	3.6	ns
prot1469	136	1	4	12	3	1	2	3	6	ns
prot1470	76	1	0	1.2	2.4	2	2	2.4	1.2	ns
prot1471	175	0	3	0	2	2	0	0	4	ns
prot1472	231	4	0	3.6	0	2	0	1.8	7.2	ns
prot1473	337	0	2	3	6	2	1	6	3	ns
prot1474	239	1	0	1.2	3.6	2	0	1.2	2.4	ns
prot1475	456	2	4	6	2	0	1	2	0	ns
prot1476	126	0	0	5.4	1.8	2	0	1.8	1.8	ns
prot1477	488	0	0	0	9	0	1	3	3	ns
prot1478	127	4	1	3.6	0	0	1	2.4	2.4	ns
prot1479	191	2	2	6	16	7	4	6	2	ns
prot1480	114	8	3	3.6	3.6	4	7	9	3.6	ns
prot1481	62	2	4	12	3	2	2	9	0	ns
prot1482	350	4	7	3.6	4.8	1	4	4.8	6	ns
prot1483	108	2	3	8	6	4	4	2	2	ns
prot1484	321	1	5	1.8	3.6	1	3	3.6	5.4	ns
prot1485	308	1	1	3	3	3	2	3	0	ns
prot1486	59	3	5	2.4	3.6	5	3	7.2	4.8	ns
prot1487	218	0	3	8	6	1	2	4	8	ns
prot1488	106	2	1	3.6	10.8	2	3	1.8	7.2	ns
prot1489	154	2	2	12	9	4	6	0	15	ns
prot1490	166	2	2	0	2.4	3	0	1.2	3.6	ns
prot1491	515	4	1	2	6	2	2	12	4	sig
prot1492	183	1	0	1.8	5.4	7	4	1.8	1.8	ns
prot1493	162	2	2	3	6	1	1	9	6	ns
prot1494	140	4	2	2.4	3.6	3	3	2.4	1.2	ns
prot1495	169	1	2	0	2	2	1	0	2	ns
prot1496	242	1	2	3.6	9	2	3	3.6	12.6	ns
prot1497	292	0	4	21	0	4	4	9	6	ns
prot1498	197	3	3	3.6	1.2	3	3	1.2	3.6	ns
prot1499	856	2	4	0	0	1	3	2	4	ns
prot1500	127	5	3	9	1.8	9	9	16.2	5.4	sig
prot1501	72	1	1	0	9	2	3	6	0	ns
prot1502	148	0	0	4.8	1.2	0	0	3.6	0	ns
prot1503	53	2	3	6	0	5	0	2	2	ns
prot1504	98	0	2	3.6	5.4	2	1	0	3.6	ns
prot1505	405	2	3	9	3	2	1	3	0	ns
prot1506	104	1	2	2.4	1.2	1	0	3.6	1.2	ns
prot1507	176	4	1	4	2	1	0	4	4	ns
prot1508	125	0	5	0	1.8	4	2	3.6	5.4	ns
prot1509	160	1	1	3	6	1	2	0	0	ns
prot1510	316	1	1	0	2.4	0	1	2.4	3.6	ns
prot1511	978	3	1	0	2	1	2	4	4	sig
prot1512	234	4	4	3.6	0	9	6	5.4	5.4	sig
prot1513	431	2	1	3	0	0	0	3	0	ns
prot1514	2591	3	2	2.4	1.2	9	18	10.8	14.4	sig
prot1515	712	6	5	4	14	5	4	4	12	ns
prot1516	1852	6	5	1.8	3.6	3	9	5.4	10.8	sig
prot1517	2086	9	5	18	12	6	3	12	15	ns
prot1518	1064	1	1	6	3.6	2	3	3.6	3.6	ns
prot1519	609	10	5	16	16	3	9	14	12	ns
prot1520	645	5	1	5.4	5.4	1	3	3.6	1.8	ns
prot1521	969	0	2	3	6	4	2	9	3	ns
prot1522	857	2	1	1.2	6	2	2	6	6	sig
prot1523	488	0	0	2	8	1	1	0	0	ns
prot1524	2821	0	3	5.4	5.4	1	3	5.4	10.8	ns
prot1525	512	5	2	12	27	6	2	24	12	sig
prot1526	876	2	1	4.8	3.6	4	2	6	3.6	ns
prot1527	543	2	3	10	8	4	3	10	8	ns
prot1528	809	1	6	5.4	3.6	5	1	10.8	7.2	ns
prot1529	1674	2	3	6	3	1	2	0	6	ns
prot1530	1191	1	0	1.2	1.2	1	1	1.2	0	ns
prot1531	208	5	4	2	4	2	3	4	4	ns
prot1532	437	3	2	3.6	3.6	0	3	3.6	5.4	ns
prot1533	510	3	3	15	12	0	1	6	9	ns
prot1534	695	1	4	3.6	3.6	2	1	0	6	ns
prot1535	227	2	0	2	2	1	3	4	6	ns
prot1536	700	2	0	3.6	3.6	4	3	0	5.4	ns
prot1537	218	3	1	18	9	1	1	6	0	ns
prot1538	423	3	3	0	2.4	4	4	3.6	4.8	ns
prot1539	873	1	2	2	2	3	2	6	0	ns
prot1540	1426	1	2	3.6	3.6	3	0	5.4	7.2	ns
prot1541	520	2	3	3	9	1	1	0	3	ns
prot1542	290	16	8	22.8	10.8	8	12	14.4	6	ns
prot1543	296	2	4	12	4	4	6	4	10	ns
prot1544	309	2	3	1.8	1.8	3	4	1.8	16.2	ns
prot1545	502	3	2	6	12	3	3	18	9	ns
prot1546	204	2	1	2.4	3.6	1	3	2.4	6	ns
prot1547	437	1	0	4	12	10	2	16	12	sig
prot1548	314	6	1	0	3.6	1	1	1.8	1.8	ns
prot1549	402	4	2	12	0	8	2	18	9	sig
prot1550	188	0	0	4.8	0	1	1	4.8	1.2	sig
prot1551	434	2	1	4	4	1	1	2	8	sig
prot1552	325	2	1	1.8	3.6	4	0	3.6	5.4	ns
prot1553	607	0	1	0	0	4	1	3	9	ns
prot1554	739	2	6	1.2	6	3	3	4.8	1.2	ns
prot1555	235	0	1	4	2	0	3	2	4	ns
prot1556	982	1	1	1.8	1.8	0	1	5.4	5.4	ns
prot1557	392	2	1	6	9	4	6	18	6	sig
prot1558	543	3	3	7.2	1.2	1	2	0	0	ns
prot1559	462	1	0	2	2	2	1	4	2	ns
prot1560	348	0	4	0	3.6	2	1	5.4	0	ns
prot1561	463	2	4	0	9	4	1	6	0	ns
prot1562	173	4	4	9.6	1.2	3	3	4.8	6	ns
prot1563	274	4	5	2	12	7	2	4	10	sig
prot1564	251	3	6	7.2	3.6	2	3	5.4	7.2	ns
prot1565	231	3	2	3	9	1	3	9	6	ns
prot1566	394	4	3	2.4	1.2	3	3	6	2.4	ns
prot1567	240	4	3	12	8	4	7	10	10	sig
prot1568	441	2	4	1.8	5.4	6	6	3.6	7.2	sig
prot1569	200	0	2	6	3	0	0	3	9	ns
prot1570	371	1	2	4.8	1.2	2	3	2.4	2.4	ns
prot1571	313	5	2	4	12	21	3	12	12	sig
prot1572	730	2	2	7.2	5.4	3	4	5.4	7.2	ns
prot1573	329	0	1	12	0	3	1	9	3	ns
prot1574	627	2	4	2.4	4.8	0	2	1.2	2.4	ns
prot1575	250	2	2	4	8	4	3	0	6	ns
prot1576	144	2	2	1.8	5.4	2	0	5.4	7.2	ns
prot1577	472	1	1	0	18	0	5	3	0	ns
prot1578	421	3	2	0	2.4	0	0	1.2	1.2	ns
prot1579	250	2	0	8	4	2	2	4	4	sig
prot1580	266	2	0	3.6	5.4	2	1	5.4	9	ns
prot1581	861	1	3	6	3	1	2	6	3	ns
prot1582	1312	3	1	1.2	0	3	2	0	7.2	ns
prot1583	493	2	1	6	6	10	2	8	8	sig
prot1584	1082	1	1	3.6	1.8	2	3	1.8	0	ns
prot1585	648	1	1	0	0	3	3	9	9	sig
prot1586	276	0	1	4.8	3.6	1	2	1.2	0	ns
prot1587	518	0	2	4	4	2	2	2	4	ns
prot1588	640	4	2	1.8	0	0	3	0	5.4	ns
prot1589	722	7	6	6	15	6	5	3	15	ns
prot1590	147	8	3	3.6	4.8	3	1	8.4	3.6	ns
prot1591	193	1	1	10	8	5	9	18	14	sig
prot1592	194	2	1	7.2	5.4	3	2	1.8	7.2	ns
prot1593	365	5	1	6	21	6	7	12	0	ns
prot1594	290	2	3	2.4	2.4	4	3	3.6	1.2	ns
prot1595	636	3	3	6	6	2	3	0	14	ns
prot1596	1160	1	1	3.6	7.2	0	0	3.6	5.4	ns
prot1597	641	4	2	6	6	5	3	9	6	ns
prot1598	175	2	3	1.2	1.2	2	2	3.6	1.2	ns
prot1599	318	1	2	0	2	1	2	0	2	ns
prot1600	424	1	1	10.8	7.2	2	2	9	3.6	ns
prot1601	348	0	0	9	12	3	2	6	0	ns
prot1602	227	1	1	0	3.6	2	2	2.4	2.4	sig
prot1603	427	1	3	6	2	2	2	6	8	ns
prot1604	268	3	2	12.6	3.6	2	1	0	3.6	ns
prot1605	357	4	0	3	3	2	6	12	12	sig
prot1606	174	0	2	0	0	0	2	1.2	1.2	ns
prot1607	233	2	1	0	0	2	0	2	8	ns
prot1608	217	1	2	1.8	5.4	2	0	0	1.8	ns
prot1609	980	0	1	6	3	1	2	12	3	ns
prot1610	263	1	1	1.2	1.2	3	1	3.6	1.2	ns
prot1611	169	1	0	2	4	1	1	4	2	ns
prot1612	178	1	0	3.6	3.6	1	2	1.8	3.6	ns
prot1613	355	0	1	0	3	0	1	9	6	ns
prot1614	604	2	1	1.2	0	2	0	1.2	2.4	ns
prot1615	149	2	2	0	4	0	0	2	2	ns
prot1616	594	0	2	0	0	2	2	7.2	3.6	sig
prot1617	257	0	0	12	3	3	12	9	18	sig
prot1618	421	3	0	3.6	1.2	1	1	2.4	0	ns
prot1619	712	2	2	4	6	2	1	2	4	ns
prot1620	423	0	0	0	1.8	0	1	1.8	1.8	ns
prot1621	488	2	2	6	6	0	3	0	0	ns
prot1622	1872	2	4	1.2	0	2	0	3.6	1.2	ns
prot1623	153	5	2	10	14	7	0	8	16	ns
prot1624	275	4	5	1.8	7.2	4	1	1.8	5.4	ns
prot1625	463	6	2	6	21	0	6	12	12	ns
prot1626	103	4	1	1.2	2.4	6	6	7.2	18	sig
prot1627	287	3	4	2	10	4	4	6	6	ns
prot1628	282	3	7	7.2	5.4	3	3	1.8	7.2	ns
prot1629	200	3	5	0	9	3	3	18	12	sig
prot1630	149	3	3	1.2	3.6	2	1	3.6	4.8	ns
prot1631	149	2	0	6	4	3	6	4	4	sig
prot1632	132	0	1	0	7.2	1	2	1.8	7.2	sig
prot1633	118	7	3	9	6	2	3	12	9	sig
prot1634	191	4	3	2.4	2.4	0	5	3.6	4.8	ns
prot1635	189	7	3	6	6	2	2	12	2	ns
prot1636	273	2	2	5.4	5.4	2	1	7.2	1.8	ns
prot1637	327	0	1	12	6	1	4	0	3	ns
prot1638	148	4	3	0	2.4	5	4	2.4	2.4	sig
prot1639	206	4	1	12	4	7	2	10	4	sig
prot1640	108	1	4	3.6	5.4	1	3	1.8	5.4	ns
prot1641	267	2	5	6	6	3	4	6	18	sig
prot1642	204	0	2	2.4	1.2	3	3	3.6	1.2	ns
prot1643	223	3	2	4	0	1	3	2	0	ns
prot1644	298	2	2	5.4	1.8	1	1	1.8	5.4	ns
prot1645	194	0	2	3	3	2	1	3	9	ns
prot1646	77	0	2	2.4	1.2	0	2	1.2	4.8	ns
prot1647	166	2	3	0	0	5	1	4	0	ns
prot1648	418	1	0	7.2	3.6	0	4	5.4	5.4	ns
prot1649	418	2	1	0	0	3	2	0	6	ns
prot1650	127	2	2	3.6	3.6	4	0	2.4	1.2	ns
prot1651	279	0	2	4	4	3	4	4	0	ns
prot1652	181	0	3	9	0	1	1	0	3.6	ns
prot1653	129	1	1	3	3	1	1	3	3	ns
prot1654	161	3	1	1.2	2.4	1	0	0	1.2	ns
prot1655	126	2	2	2	4	1	5	2	4	ns
prot1656	326	6	3	3.6	12.6	2	3	5.4	3.6	ns
prot1657	207	0	2	6	3	4	2	3	6	ns
prot1658	191	1	1	1.2	4.8	5	1	2.4	1.2	sig
prot1659	238	1	1	4	4	0	2	4	2	ns
prot1660	210	1	3	7.2	3.6	0	0	3.6	0	ns
prot1661	331	0	3	6	6	2	2	3	12	sig
prot1662	574	1	1	3.6	2.4	2	3	2.4	1.2	ns
prot1663	455	4	3	0	4	2	6	4	4	sig
prot1664	553	1	1	3.6	0	0	0	1.8	5.4	ns
prot1665	522	1	1	3	3	2	2	3	3	ns
prot1666	325	3	1	1.2	3.6	1	2	1.2	0	ns
prot1667	208	0	1	0	4	1	1	4	6	ns
prot1668	232	1	2	1.8	1.8	1	2	3.6	1.8	ns
prot1669	219	0	3	3	3	3	3	12	6	ns
prot1670	409	1	2	0	3.6	2	0	1.2	0	ns
prot1671	233	2	3	4	4	3	0	0	4	ns
prot1672	772	0	0	0	3.6	0	4	3.6	0	ns
prot1673	360	0	2	3	9	2	0	6	9	ns
prot1674	439	0	1	0	1.2	0	0	1.2	1.2	ns
prot1675	442	2	1	2	2	3	2	0	4	ns
prot1676	138	3	1	3.6	0	1	1	3.6	1.8	ns
prot1677	106	0	2	0	12	1	2	6	3	sig
prot1678	370	0	2	6	0	2	0	2.4	1.2	ns
prot1679	629	2	3	2	2	2	4	4	6	sig
prot1680	187	2	4	3.6	1.8	0	0	3.6	3.6	ns
prot1681	596	0	0	3	9	3	3	9	9	sig
prot1682	255	0	0	1.2	1.2	1	0	0	1.2	ns
prot1683	92	6	7	10	8	7	7	12	12	ns
prot1684	171	5	5	5.4	3.6	7	5	1.8	1.8	sig
prot1685	165	1	4	6	6	3	9	12	24	sig
prot1686	148	4	3	3.6	4.8	4	5	2.4	1.2	ns
prot1687	229	2	0	2	0	1	5	8	10	ns
prot1688	123	4	0	3.6	1.8	3	1	5.4	5.4	ns
prot1689	77	2	2	12	3	3	2	9	6	sig
prot1690	465	4	1	3.6	2.4	2	5	6	4.8	sig
prot1691	279	2	1	2	2	2	2	4	0	ns
prot1692	278	6	1	3.6	0	0	1	3.6	3.6	ns
prot1693	119	4	3	12	6	1	1	3	3	ns
prot1694	148	4	6	3.6	2.4	1	1	3.6	1.2	ns
prot1695	72	0	1	4	2	2	2	0	6	ns
prot1696	353	6	4	1.8	5.4	4	2	7.2	7.2	sig
prot1697	196	1	1	9	6	2	2	3	3	ns
prot1698	174	2	3	3.6	3.6	1	4	6	1.2	ns
prot1699	126	0	1	4	4	2	3	6	4	sig
prot1700	235	3	0	3.6	3.6	2	0	0	3.6	ns
prot1701	235	1	1	12	9	2	1	3	3	ns
prot1702	110	2	1	2.4	2.4	2	2	0	3.6	ns
prot1703	188	0	4	4	2	2	1	8	4	ns
prot1704	225	0	0	0	0	2	2	7.2	3.6	sig
prot1705	138	1	3	0	6	2	3	6	6	sig
prot1706	174	1	0	3.6	3.6	4	1	0	1.2	ns
prot1707	672	1	2	2	6	3	6	12	6	sig
prot1708	84	3	3	3.6	5.4	0	0	1.8	3.6	ns
prot1709	107	1	1	6	3	3	0	6	3	ns
prot1710	146	3	3	2.4	2.4	0	3	2.4	3.6	ns
prot1711	183	3	4	0	6	5	3	4	4	ns
prot1712	555	1	1	0	1.8	2	1	1.8	9	sig
prot1713	467	0	0	6	0	2	2	6	6	sig
prot1714	265	2	3	1.2	0	2	1	1.2	1.2	sig
prot1715	598	2	1	12	4	1	1	12	6	ns
prot1716	317	1	1	1.8	1.8	2	2	3.6	3.6	sig
prot1717	196	0	0	6	3	0	1	3	0	ns
prot1718	267	2	1	0	2.4	3	2	0	3.6	ns
prot1719	612	2	0	0	0	1	3	2	0	ns
prot1720	62	3	2	7.2	1.8	1	1	1.8	1.8	ns
prot1721	77	1	2	0	9	0	1	9	3	ns
prot1722	68	2	3	2.4	0	3	1	1.2	1.2	ns
prot1723	632	1	4	2	4	3	1	0	0	ns
prot1724	230	1	2	1.8	1.8	0	0	5.4	0	ns
prot1725	133	1	2	3	6	1	0	3	0	ns
prot1726	334	0	3	0	1.2	4	1	1.2	1.2	ns
prot1727	311	2	0	2	4	1	1	2	0	ns
prot1728	563	0	1	3.6	1.8	1	1	1.8	7.2	ns
prot1729	327	1	0	3	0	2	1	9	3	ns
prot1730	144	0	4	1.2	1.2	2	1	1.2	0	ns
prot1731	668	2	0	2	4	2	0	0	4	ns
prot1732	85	1	0	5.4	0	4	0	0	3.6	ns
prot1733	102	1	1	3	0	2	0	3	6	ns
prot1734	508	2	1	3.6	1.2	3	2	0	2.4	ns
prot1735	226	2	0	4	4	0	0	2	0	ns
prot1736	676	1	3	0	3.6	0	1	1.8	3.6	ns
prot1737	539	1	1	6	3	1	2	3	3	ns
prot1738	295	0	0	1.2	3.6	0	0	2.4	2.4	ns
prot1739	224	1	0	4	2	0	1	0	4	ns
prot1740	2292	1	1	1.8	0	0	2	0	0	ns
prot1741	170	7	3	15	9	4	1	21	12	ns
prot1742	134	2	2	3.6	4.8	2	1	1.2	1.2	ns
prot1743	255	1	1	2	4	1	3	2	4	ns
prot1744	304	1	0	9	5.4	4	1	9	1.8	ns
prot1745	237	3	4	6	6	3	4	3	6	ns
prot1746	105	2	0	0	0	1	1	2.4	2.4	ns
prot1747	69	1	4	8	10	1	2	4	4	ns
prot1748	247	1	2	3.6	3.6	1	2	1.8	1.8	ns
prot1749	99	4	0	3	3	1	2	9	12	ns
prot1750	116	3	1	2.4	3.6	3	0	2.4	1.2	ns
prot1751	152	2	2	0	2	2	3	2	4	ns
prot1752	225	3	1	5.4	0	3	2	5.4	5.4	ns
prot1753	147	2	0	3	12	3	1	0	9	ns
prot1754	125	1	3	1.2	1.2	0	3	1.2	2.4	ns
prot1755	90	2	1	6	2	4	1	0	12	ns
prot1756	237	2	4	1.8	0	6	4	7.2	14.4	sig
prot1757	66	1	0	9	9	4	2	3	0	ns
prot1758	264	0	1	2.4	2.4	4	0	1.2	4.8	ns
prot1759	137	2	0	6	2	3	3	0	0	ns
prot1760	511	2	3	3.6	3.6	1	2	1.8	3.6	ns
prot1761	141	1	2	6	0	4	1	3	0	ns
prot1762	280	2	3	2.4	0	2	1	2.4	2.4	ns
prot1763	302	2	1	0	2	2	1	2	0	ns
prot1764	74	2	1	5.4	1.8	1	1	1.8	3.6	sig
prot1765	171	0	2	6	6	3	3	0	9	ns
prot1766	95	1	1	3.6	0	1	6	1.2	4.8	ns
prot1767	367	1	1	0	4	1	4	12	2	ns
prot1768	144	2	2	1.8	1.8	2	1	3.6	1.8	sig
prot1769	664	0	1	0	0	3	1	3	0	ns
prot1770	179	0	0	1.2	1.2	2	2	2.4	2.4	sig
prot1771	114	1	2	2	6	2	2	4	4	sig
prot1772	161	0	1	3.6	1.8	2	2	1.8	1.8	ns
prot1773	205	0	1	6	3	1	0	3	3	ns
prot1774	305	0	1	2.4	0	3	9	10.8	7.2	sig
prot1775	416	0	0	2	0	0	1	0	0	ns
prot1776	397	2	0	5.4	5.4	1	2	1.8	1.8	ns
prot1777	224	0	1	3	0	4	1	3	6	sig
prot1778	314	1	1	4.8	2.4	2	1	1.2	0	ns
prot1779	174	2	0	0	0	2	2	6	4	sig
prot1780	416	1	0	0	3.6	3	2	3.6	3.6	sig
prot1781	131	2	0	3	3	1	3	6	0	ns
prot1782	107	0	3	2.4	4.8	6	3	3.6	7.2	sig
prot1783	163	0	0	2	0	2	1	2	4	ns
prot1784	564	2	1	3.6	0	0	1	3.6	1.8	ns
prot1785	208	0	1	0	0	2	2	3	0	ns
prot1786	135	2	1	4.8	2.4	2	1	1.2	2.4	ns
prot1787	3394	3	5	6	4	5	2	8	8	sig
prot1788	1957	3	1	3.6	3.6	4	1	7.2	0	ns
prot1789	1088	3	3	6	6	2	1	6	18	ns
prot1790	424	5	6	2.4	2.4	1	4	3.6	2.4	ns
prot1791	1035	0	1	0	2	1	2	2	2	ns
prot1792	926	1	2	1.8	0	2	2	0	1.8	ns
prot1793	1669	0	0	0	3	1	2	6	3	ns
prot1794	201	2	3	2.4	3.6	6	4	3.6	7.2	sig
prot1795	539	1	1	2	0	0	1	2	2	ns
prot1796	638	1	2	1.8	1.8	0	2	7.2	0	ns
prot1797	225	8	1	12	12	0	4	9	21	ns
prot1798	319	3	3	3.6	2.4	10	8	19.2	7.2	sig
prot1799	520	1	2	2	2	6	9	6	6	sig
prot1800	785	3	1	5.4	3.6	6	6	10.8	21.6	sig
prot1801	629	0	5	6	6	7	2	18	12	sig
prot1802	341	1	0	1.2	1.2	6	6	14.4	3.6	sig
prot1803	412	0	2	4	2	2	0	2	6	ns
prot1804	308	0	3	1.8	3.6	2	1	0	1.8	ns
prot1805	743	0	1	6	0	1	0	3	9	ns
prot1806	470	0	0	4.8	0	0	0	2.4	1.2	ns
prot1807	1140	0	0	0	2	0	1	0	2	ns
prot1808	1466	2	1	9	0	2	1	3.6	1.8	ns
prot1809	254	2	2	3	15	6	2	6	12	ns
prot1810	257	1	1	2.4	1.2	2	0	7.2	1.2	ns
prot1811	375	1	1	2	4	1	0	2	4	ns
prot1812	1882	2	2	5.4	1.8	4	1	1.8	3.6	ns
prot1813	1300	0	0	0	3	4	2	12	6	sig
prot1814	444	2	0	2.4	3.6	1	1	3.6	1.2	ns
prot1815	832	1	2	0	4	2	1	2	0	ns
prot1816	582	2	2	3.6	1.8	2	4	3.6	3.6	sig
prot1817	280	1	1	0	3	1	2	0	3	ns
prot1818	1244	1	0	1.2	2.4	1	1	3.6	0	ns
prot1819	276	1	1	0	0	2	3	2	0	ns
prot1820	623	3	0	1.8	3.6	2	2	3.6	5.4	sig
prot1821	450	0	3	0	0	1	0	0	3	ns
prot1822	247	2	3	0	0	0	1	0	1.2	ns
prot1823	387	2	2	0	4	1	1	2	2	sig
prot1824	662	2	1	9	1.8	0	1	1.8	0	ns
prot1825	743	3	0	3	0	0	2	3	9	ns
prot1826	874	1	2	2.4	1.2	2	1	0	0	ns
prot1827	1301	0	1	0	2	2	2	4	4	sig
prot1828	274	4	2	0	3.6	3	1	5.4	3.6	ns
prot1829	551	1	1	9	3	6	3	18	36	sig
prot1830	447	1	1	0	1.2	5	0	1.2	6	ns
prot1831	154	3	2	6	2	2	5	8	4	ns
prot1832	210	1	3	0	3.6	1	2	5.4	3.6	ns
prot1833	290	2	2	6	15	2	0	3	6	ns
prot1834	220	5	3	1.2	4.8	2	3	2.4	2.4	ns
prot1835	184	3	4	4	4	0	6	2	4	ns
prot1836	168	1	3	7.2	0	4	4	3.6	3.6	sig
prot1837	102	0	1	6	3	0	2	21	12	ns
prot1838	327	2	2	2.4	2.4	0	2	2.4	2.4	ns
prot1839	962	1	0	2	2	4	2	6	4	sig
prot1840	556	0	1	1.8	1.8	1	1	3.6	7.2	ns
prot1841	374	1	5	6	6	2	2	3	0	ns
prot1842	728	3	2	3.6	2.4	1	0	1.2	3.6	ns
prot1843	243	1	3	2	6	1	1	2	4	ns
prot1844	127	0	4	3.6	3.6	3	2	1.8	1.8	ns
prot1845	519	3	0	0	3	2	2	12	12	sig
prot1846	492	1	2	4.8	1.2	2	1	2.4	1.2	ns
prot1847	233	6	3	4	0	2	2	6	8	sig
prot1848	287	1	1	5.4	1.8	0	1	3.6	0	ns
prot1849	337	1	2	3	12	0	1	3	6	ns
prot1850	404	3	3	1.2	1.2	2	0	0	0	ns
prot1851	3175	1	1	0	0	1	1	2	0	ns
prot1852	243	1	0	0	0	1	1	0	0	ns
prot1853	275	2	2	3	3	3	0	3	3	ns
prot1854	648	1	3	2.4	2.4	0	2	2.4	6	ns
prot1855	172	0	2	6	6	0	1	0	4	ns
prot1856	283	1	4	5.4	5.4	1	2	1.8	3.6	ns
prot1857	159	2	2	6	9	4	0	3	3	ns
prot1858	372	2	1	3.6	3.6	1	2	3.6	1.2	ns
prot1859	174	4	2	4	10	2	5	8	4	sig
prot1860	182	4	2	5.4	0	1	2	9	1.8	ns
prot1861	251	3	0	12	9	0	1	9	15	ns
prot1862	1009	2	1	3.6	2.4	2	0	2.4	0	ns
prot1863	233	1	2	0	0	0	1	2	0	ns
prot1864	158	5	1	10.8	5.4	5	5	1.8	9	ns
prot1865	200	0	0	9	12	3	1	18	3	ns
prot1866	292	0	1	0	0	4	2	2.4	4.8	sig
prot1867	399	0	0	6	2	1	0	0	2	ns
prot1868	229	2	2	3.6	5.4	0	6	1.8	5.4	ns
prot1869	228	0	4	9	6	2	3	9	6	sig
prot1870	445	0	1	0	4.8	4	1	2.4	1.2	ns
prot1871	334	1	2	2	2	1	1	2	4	sig
prot1872	848	3	1	3.6	3.6	2	2	7.2	5.4	sig
prot1873	151	1	2	6	3	1	0	6	3	ns
prot1874	1410	1	1	1.2	2.4	1	3	2.4	1.2	ns
prot1875	164	1	1	2	4	0	4	2	0	ns
prot1876	114	1	4	3.6	5.4	2	1	12.6	5.4	ns
prot1877	262	3	0	3	3	2	2	3	12	ns
prot1878	174	2	1	1.2	2.4	0	0	0	6	ns
prot1879	987	0	2	4	2	0	1	4	6	ns
prot1880	170	0	1	0	3.6	3	3	5.4	10.8	sig
prot1881	399	3	2	3	3	4	1	0	0	ns
prot1882	504	1	0	3.6	1.2	1	2	0	7.2	ns
prot1883	359	1	4	2	6	1	2	8	6	ns
prot1884	85	4	0	1.8	1.8	1	1	3.6	1.8	ns
prot1885	186	1	1	0	3	4	0	3	3	ns
prot1886	231	1	2	0	2.4	0	0	0	2.4	ns
prot1887	161	1	1	2	10	1	0	0	2	ns
prot1888	296	0	2	1.8	0	3	4	1.8	7.2	ns
prot1889	362	1	1	18	9	2	2	6	6	sig
prot1890	492	1	2	0	2.4	1	1	0	1.2	ns
prot1891	240	0	2	2	0	2	3	8	0	ns
prot1892	587	0	1	0	0	1	2	1.8	3.6	ns
prot1893	523	0	0	6	3	0	1	0	0	ns
prot1894	979	1	1	2.4	1.2	0	0	1.2	1.2	ns
prot1895	2381	1	2	2	2	0	3	4	0	ns
prot1896	246	0	1	0	1.8	0	2	3.6	1.8	ns
prot1897	309	0	0	6	0	4	2	6	6	sig
prot1898	214	0	2	1.2	0	0	0	2.4	1.2	ns
prot1899	659	0	0	2	4	2	3	4	4	ns
prot1900	185	4	0	1.8	3.6	1	1	1.8	3.6	sig
prot1901	201	0	2	3	0	0	0	12	0	ns
prot1902	464	0	2	1.2	1.2	0	0	3.6	1.2	ns
prot1903	298	1	3	0	0	0	1	0	0	ns
prot1904	502	0	0	3.6	0	3	3	5.4	10.8	sig
prot1905	295	1	1	0	6	1	0	3	6	ns
prot1906	1921	1	0	0	0	4	2	2.4	2.4	sig
prot1907	900	0	1	6	2	1	2	2	2	sig
prot1908	1567	4	2	1.8	1.8	1	1	1.8	0	ns
prot1909	659	4	1	3	6	4	2	0	3	ns
prot1910	909	0	0	3.6	1.2	3	3	3.6	7.2	sig
prot1911	193	1	1	0	0	1	0	0	2	ns
prot1912	431	0	0	1.8	0	3	0	1.8	1.8	ns
prot1913	118	0	0	3	3	4	2	6	6	sig
prot1914	229	4	6	2.4	6	2	4	3.6	2.4	ns
prot1915	232	1	1	6	0	2	2	4	8	ns
prot1916	267	2	0	3.6	0	2	1	1.8	5.4	ns
prot1917	266	2	1	6	0	0	3	6	9	ns
prot1918	183	0	1	1.2	2.4	2	2	1.2	2.4	ns
prot1919	909	3	1	2	6	3	2	4	2	ns
prot1920	219	1	1	9	3.6	2	1	1.8	3.6	ns
prot1921	141	4	0	3	12	3	0	6	0	ns
prot1922	154	0	3	0	2.4	1	4	2.4	2.4	sig
prot1923	243	0	2	0	0	0	0	0	2	ns
prot1924	135	1	1	1.8	1.8	0	3	3.6	0	ns
prot1925	315	1	0	0	0	1	1	3	6	ns
prot1926	517	2	1	1.2	0	6	2	2.4	2.4	sig
prot1927	127	2	1	0	0	1	1	0	0	ns
prot1928	439	5	2	5.4	1.8	4	4	3.6	3.6	ns
prot1929	398	2	3	3	3	1	1	6	3	ns
prot1930	462	1	1	1.2	1.2	1	0	0	2.4	ns
prot1931	202	2	2	2	6	2	2	2	0	ns
prot1932	114	1	2	0	1.8	0	1	1.8	5.4	ns
prot1933	137	3	0	3	6	1	1	0	12	ns
prot1934	124	0	2	2.4	2.4	1	1	3.6	3.6	ns
prot1935	641	0	5	4	0	1	2	2	6	ns
prot1936	415	1	3	1.8	5.4	1	1	0	0	ns
prot1937	448	3	2	6	3	3	0	12	3	ns
prot1938	572	1	2	1.2	2.4	1	4	3.6	2.4	ns
prot1939	819	1	1	2	0	4	1	4	0	ns
prot1940	365	1	2	3.6	0	1	1	0	1.8	ns
prot1941	600	0	1	0	0	1	1	9	3	ns
prot1942	692	2	0	2.4	1.2	0	2	2.4	4.8	ns
prot1943	244	2	0	2	0	2	0	2	4	ns
prot1944	203	0	2	0	0	2	2	10.8	3.6	sig
prot1945	383	2	0	3	6	0	0	6	0	ns
prot1946	208	2	0	2.4	1.2	1	1	1.2	0	ns
prot1947	292	1	1	2	4	1	3	8	6	ns
prot1948	288	1	2	1.8	3.6	1	1	3.6	0	ns
prot1949	111	0	2	9	3	1	0	12	0	ns
prot1950	309	1	2	0	0	1	0	0	1.2	ns
prot1951	555	0	2	2	0	2	2	4	4	sig
prot1952	719	0	0	1.8	1.8	3	2	0	1.8	ns
prot1953	548	3	0	0	12	0	1	6	6	ns
prot1954	209	1	1	2.4	2.4	1	0	3.6	0	ns
prot1955	561	1	2	0	4	1	1	6	4	ns
prot1956	575	0	0	0	1.8	2	6	3.6	3.6	sig
prot1957	193	0	0	3	15	5	2	6	6	sig
prot1958	476	0	1	1.2	0	2	2	2.4	2.4	sig
prot1959	426	0	2	0	4	3	3	2	0	ns
prot1960	210	0	0	0	0	2	2	3.6	3.6	sig
prot1961	167	1	1	9	0	2	1	3	12	sig
prot1962	255	1	0	1.2	0	0	1	1.2	2.4	ns
prot1963	259	0	0	2	0	2	2	0	4	ns
prot1964	828	1	0	0	0	2	1	1.8	1.8	ns
prot1965	491	2	0	3	0	0	2	0	3	ns
prot1966	116	1	1	2.4	1.2	3	1	1.2	2.4	ns
prot1967	392	2	1	4	0	2	2	4	6	sig
prot1968	278	1	1	0	1.8	0	1	0	1.8	ns
prot1969	275	0	1	3	3	3	1	0	0	ns
prot1970	542	2	1	1.2	2.4	0	2	0	1.2	ns
prot1971	303	0	1	0	0	0	0	0	0	ns
prot1972	206	1	2	0	3.6	1	2	1.8	1.8	ns
prot1973	575	0	2	9	3	0	0	0	0	ns
prot1974	882	0	1	0	0	1	2	1.2	1.2	ns
prot1975	503	0	0	0	0	1	1	2	2	ns
prot1976	350	1	0	1.8	1.8	1	2	0	0	ns
prot1977	277	1	1	0	0	2	6	6	6	sig
prot1978	251	1	0	1.2	1.2	0	0	1.2	2.4	ns
prot1979	223	0	1	0	0	1	1	0	0	ns
prot1980	109	0	3	5.4	7.2	2	2	7.2	3.6	ns
prot1981	1093	4	3	0	0	1	2	9	0	ns
prot1982	123	2	2	2.4	2.4	1	3	1.2	1.2	ns
prot1983	160	2	3	4	4	0	1	2	2	ns
prot1984	160	3	1	0	0	1	2	1.8	1.8	ns
prot1985	433	0	2	3	3	1	1	3	3	ns
prot1986	214	1	2	1.2	2.4	1	3	0	0	ns
prot1987	114	3	4	4	4	1	1	4	4	ns
prot1988	178	1	2	1.8	3.6	2	0	0	0	ns
prot1989	248	2	1	0	3	3	2	15	6	ns
prot1990	49	1	8	1.2	0	1	0	1.2	2.4	ns
prot1991	86	2	0	6	4	0	0	4	6	ns
prot1992	335	1	2	1.8	1.8	1	0	0	1.8	ns
prot1993	171	1	3	3	0	2	4	6	21	sig
prot1994	214	3	1	0	3.6	2	2	4.8	1.2	ns
prot1995	108	0	0	8	0	0	0	0	0	ns
prot1996	115	3	2	7.2	0	1	1	0	0	ns
prot1997	96	2	2	9	3	2	4	6	6	sig
prot1998	82	0	1	2.4	1.2	1	3	1.2	0	ns
prot1999	365	1	2	0	2	0	2	0	0	ns
[truncated: 1,549 more rows]
