# Supplementary material for: Protein complex-based analysis is resistant to the obfuscating consequences of batch effects --- a case study in clinical proteomics
Source: BMC Genomics. 2017 Mar 14;18(Suppl 2):142. doi: 10.1186/s12864-017-3490-3 (PMC5374662; doi:10.1186/s12864-017-3490-3)
Supplement: Supplementary file 2 — Simulated data D2.2H. (ZIP 3730 kb) [file 12864_2017_3490_MOESM2_ESM.zip › D2.2.355.txt]

protLen	X0	X0.1	X0.2	X0.3	X1	X1.1	X1.2	X1.3	sig
prot1	1338	900	884	1506.6	1558.8	859	822	1621.8	1594.8	ns
prot2	2199	27	22	36	38.4	35	31	33.6	37.2	ns
prot3	1538	23	30	87	120	33	35	108	96	ns
prot4	2319	20	33	44	48	75	69	174	96	sig
prot5	1392	45	45	90	73.8	48	45	45	95.4	ns
prot6	1985	30	23	42	34.8	43	41	31.2	34.8	ns
prot7	1262	41	43	120	183	41	54	132	141	ns
prot8	3862	7	19	30	34	14	20	38	38	ns
prot9	1295	42	39	100.8	104.4	52	47	72	79.2	ns
prot10	4287	10	1	9.6	16.8	14	28	31.2	45.6	sig
prot11	1277	42	46	87	123	28	50	135	93	ns
prot12	3587	6	13	10	10	9	13	8	14	ns
prot13	774	68	82	138.6	133.2	74	53	129.6	144	ns
prot14	1960	6	4	6	9.6	15	12	18	25.2	sig
prot15	858	68	71	183	177	55	57	228	207	ns
prot16	693	68	86	168	172	157	148	260	270	sig
prot17	748	53	49	97.2	104.4	71	77	133.2	118.8	ns
prot18	875	36	61	67.2	60	41	60	63.6	63.6	ns
prot19	1755	17	13	39	30	15	9	42	21	ns
prot20	839	37	34	58	96	38	39	84	74	ns
prot21	857	37	20	41.4	34.2	28	26	54	41.4	ns
prot22	1248	30	33	31.2	36	22	29	32.4	36	ns
prot23	1308	17	18	72	60	13	12	63	57	ns
prot24	1260	17	13	40	32	51	42	72	96	sig
prot25	1487	8	9	16.2	10.8	7	1	10.8	18	ns
prot26	477	64	91	110.4	99.6	84	106	100.8	88.8	ns
prot27	1324	21	34	48	60	26	29	57	87	ns
prot28	997	14	15	36	34	17	23	40	26	ns
prot29	623	108	126	176.4	225	112	106	181.8	194.4	ns
prot30	657	93	82	97.2	120	92	86	123.6	118.8	ns
prot31	1735	14	5	18	45	12	12	60	42	ns
prot32	904	10	7	28	24	13	12	22	12	sig
prot33	446	198	213	351	334.8	186	182	336.6	390.6	ns
prot34	262	189	210	219.6	242.4	188	194	199.2	220.8	ns
prot35	682	119	96	285	282	92	117	339	303	ns
prot36	742	44	50	106	94	165	129	354	306	sig
prot37	630	44	38	75.6	61.2	34	38	73.8	72	ns
prot38	672	38	26	38.4	46.8	45	38	60	54	sig
prot39	1056	19	19	93	84	27	31	93	54	ns
prot40	1098	24	25	64	32	21	16	44	52	ns
prot41	1192	12	16	25.2	23.4	13	5	21.6	14.4	ns
prot42	1888	11	8	15.6	10.8	18	8	6	19.2	ns
prot43	500	184	154	555	468	162	160	453	477	ns
prot44	610	53	50	110	84	55	44	120	106	ns
prot45	543	36	33	52.2	50.4	81	63	129.6	126	sig
prot46	685	22	24	34.8	36	29	38	34.8	36	ns
prot47	546	22	28	60	90	22	27	78	93	ns
prot48	1311	10	12	22	36	14	12	26	36	ns
prot49	1047	9	7	18	28.8	16	11	21.6	28.8	ns
prot50	491	150	135	169.2	182.4	140	116	160.8	164.4	ns
prot51	654	56	96	222	222	72	82	249	222	ns
prot52	639	59	69	144	124	63	62	128	112	ns
prot53	740	51	45	109.8	93.6	88	92	153	226.8	sig
prot54	1143	13	15	24	18	19	24	19.2	19.2	ns
prot55	966	14	17	60	66	18	30	102	54	sig
prot56	1042	8	9	22	32	7	11	26	26	ns
prot57	2166	9	8	23.4	12.6	12	11	14.4	12.6	ns
prot58	443	23	33	32.4	49.2	44	39	60	60	sig
prot59	589	23	20	63	57	25	23	78	63	ns
prot60	740	17	18	56	66	64	36	72	80	sig
prot61	532	18	18	39.6	45	17	18	39.6	37.8	ns
prot62	740	11	6	24	7.2	12	13	12	13.2	ns
prot63	727	5	10	75	33	14	6	27	30	ns
prot64	1585	9	4	8	10	5	8	14	20	ns
prot65	479	215	259	412.2	435.6	242	262	403.2	397.8	ns
prot66	364	157	163	168	193.2	163	157	200.4	188.4	ns
prot67	433	168	143	414	453	161	156	474	471	ns
prot68	346	168	138	286	266	157	145	296	272	ns
prot69	545	111	100	192.6	165.6	106	99	135	185.4	ns
prot70	472	77	70	94.8	86.4	126	130	132	181.2	sig
prot71	478	51	62	171	144	43	56	180	102	ns
prot72	413	60	61	118	72	52	50	86	82	ns
prot73	496	31	44	75.6	72	35	42	73.8	64.8	ns
prot74	630	37	27	31.2	38.4	25	41	57.6	42	ns
prot75	544	29	24	78	90	38	38	135	90	sig
prot76	880	8	8	32	12	5	12	20	30	ns
prot77	684	7	9	18	30.6	7	10	23.4	10.8	ns
prot78	988	6	11	20.4	10.8	12	17	9.6	15.6	ns
prot79	430	61	74	186	192	61	74	201	213	ns
prot80	707	18	25	60	54	87	66	180	162	sig
prot81	418	29	17	45	45	23	21	46.8	45	ns
prot82	820	21	9	20.4	22.8	17	15	14.4	15.6	ns
prot83	1450	9	14	54	30	34	20	48	42	sig
prot84	500	76	88	184	132	83	80	164	188	sig
prot85	451	59	44	75.6	66.6	55	67	99	84.6	ns
prot86	757	39	31	27.6	40.8	49	49	58.8	60	sig
prot87	539	16	15	66	78	22	26	69	78	sig
prot88	455	9	13	48	16	13	18	56	64	sig
prot89	646	17	15	34.2	28.8	27	28	48.6	57.6	sig
prot90	533	18	7	10.8	8.4	24	18	16.8	28.8	sig
prot91	1101	8	7	15	3	6	1	18	12	ns
prot92	375	171	169	322	400	167	164	360	340	ns
prot93	477	110	124	172.8	187.2	118	109	221.4	226.8	ns
prot94	440	76	86	84	86.4	84	68	78	99.6	ns
prot95	445	63	78	141	210	77	49	207	162	ns
prot96	373	57	59	110	94	53	48	94	90	ns
prot97	606	47	43	63	45	31	33	63	48.6	ns
prot98	343	21	20	22.8	27.6	22	21	27.6	21.6	ns
prot99	403	23	30	45	57	24	23	45	57	ns
prot100	591	16	16	42	42	15	16	40	20	ns
prot101	641	9	7	19.8	21.6	5	9	19.8	27	ns
prot102	583	9	15	13.2	13.2	27	24	36	64.8	sig
prot103	544	8	9	3	27	16	10	27	42	ns
prot104	2137	0	7	4	8	14	6	30	16	sig
prot105	375	46	38	64.8	61.2	39	31	64.8	81	ns
prot106	454	40	50	50.4	44.4	40	30	49.2	45.6	ns
prot107	472	32	29	111	129	37	29	81	126	ns
prot108	517	32	28	60	58	78	58	152	188	sig
prot109	464	14	28	52.2	50.4	22	30	36	48.6	ns
prot110	637	21	14	21.6	22.8	17	17	22.8	20.4	ns
prot111	423	19	12	48	81	15	19	66	81	ns
prot112	414	16	13	30	22	18	14	16	22	ns
prot113	898	15	11	18	30.6	14	8	27	10.8	ns
prot114	498	11	17	10.8	15.6	32	11	16.8	37.2	sig
prot115	580	22	14	33	51	22	30	63	84	sig
prot116	448	13	12	18	16	9	11	10	28	ns
prot117	569	11	9	12.6	18	8	7	9	21.6	ns
prot118	1032	7	7	6	4.8	9	1	9.6	8.4	ns
prot119	357	96	90	294	258	276	279	774	918	sig
prot120	231	73	48	132	110	51	72	122	126	ns
prot121	372	55	41	86.4	81	57	46	73.8	113.4	ns
prot122	375	45	47	40.8	43.2	35	46	46.8	51.6	ns
prot123	507	41	48	108	99	37	35	105	120	ns
prot124	411	40	32	56	70	34	42	62	64	ns
prot125	374	25	15	43.2	43.2	26	30	30.6	43.2	ns
prot126	827	20	19	18	16.8	22	17	18	19.2	ns
prot127	774	18	9	30	51	14	12	54	63	ns
prot128	576	7	8	20	12	4	2	20	10	ns
prot129	413	19	12	25.2	23.4	11	18	25.2	21.6	sig
prot130	569	12	9	13.2	7.2	5	7	10.8	10.8	ns
prot131	590	11	11	30	36	6	11	30	18	ns
prot132	774	7	16	22	16	13	6	20	20	ns
prot133	1023	7	7	12.6	3.6	22	16	25.2	39.6	sig
prot134	803	1	3	2.4	7.2	4	4	3.6	9.6	ns
prot135	242	58	55	159	180	150	153	576	486	sig
prot136	439	58	52	120	124	59	52	122	108	ns
prot137	318	54	45	97.2	109.8	63	65	93.6	82.8	ns
prot138	278	52	65	94.8	63.6	60	64	52.8	72	ns
prot139	309	42	37	135	117	56	86	225	228	sig
prot140	568	47	26	74	68	39	35	70	60	ns
prot141	316	32	37	34.2	52.2	31	24	63	63	ns
prot142	283	16	22	38.4	28.8	26	25	30	32.4	ns
prot143	608	29	22	99	108	23	27	66	93	ns
prot144	673	9	16	36	26	38	34	94	58	sig
prot145	414	17	22	50.4	59.4	15	15	39.6	34.2	ns
prot146	707	19	12	19.2	21.6	20	21	14.4	20.4	ns
prot147	406	18	16	33	39	7	20	42	39	sig
prot148	510	13	13	20	26	12	21	24	24	ns
prot149	500	10	11	27	14.4	11	19	21.6	34.2	ns
prot150	350	7	13	13.2	7.2	32	26	16.8	28.8	sig
prot151	683	14	8	42	39	16	18	48	39	ns
prot152	569	15	16	24	20	20	14	18	32	sig
prot153	450	15	6	19.8	25.2	16	18	7.2	14.4	ns
prot154	399	14	5	14.4	10.8	6	10	8.4	12	ns
prot155	713	15	10	30	18	5	9	33	15	ns
prot156	564	13	4	26	20	7	10	12	28	ns
prot157	1149	5	9	28.8	23.4	4	10	14.4	19.8	ns
prot158	721	3	2	3.6	7.2	8	22	12	12	sig
prot159	260	209	201	585	618	219	217	528	591	ns
prot160	372	146	147	276	270	236	259	536	486	sig
prot161	297	90	91	167.4	160.2	88	90	147.6	144	ns
prot162	276	47	44	58.8	70.8	52	50	68.4	52.8	ns
prot163	480	31	28	114	99	32	34	120	69	ns
prot164	299	37	25	60	64	63	58	100	104	sig
prot165	317	38	32	57.6	55.8	27	30	64.8	61.2	ns
prot166	437	23	21	27.6	32.4	17	17	33.6	30	ns
prot167	537	22	20	48	48	23	18	57	57	ns
prot168	228	16	16	26	40	14	20	28	28	ns
prot169	289	21	14	36	30.6	44	40	68.4	46.8	sig
prot170	341	20	26	21.6	14.4	16	22	30	19.2	sig
prot171	445	13	19	57	72	17	12	30	63	ns
prot172	458	13	13	26	22	13	7	28	36	ns
prot173	450	17	11	28.8	21.6	10	10	19.8	21.6	ns
prot174	588	10	11	16.8	15.6	16	15	15.6	14.4	ns
prot175	761	10	14	27	30	9	14	30	39	ns
prot176	519	11	7	18	22	9	14	20	12	ns
prot177	1216	4	10	18	19.8	8	7	23.4	7.2	ns
prot178	605	11	8	8.4	12	15	9	14.4	18	ns
prot179	748	12	12	18	21	9	10	33	24	ns
prot180	460	15	6	28	12	9	12	20	18	ns
prot181	645	10	6	18	14.4	8	6	12.6	21.6	ns
prot182	528	9	9	3.6	3.6	9	11	10.8	9.6	ns
prot183	958	4	3	18	27	9	8	18	24	ns
prot184	4213	2	3	10	8	5	0	6	6	ns
prot185	1921	4	5	9	10.8	5	1	10.8	5.4	ns
prot186	333	154	139	124.8	166.8	162	153	177.6	170.4	ns
prot187	229	108	98	318	309	133	98	315	270	ns
prot188	413	54	46	88	72	44	60	112	88	ns
prot189	437	35	38	61.2	73.8	47	37	90	77.4	ns
prot190	459	25	28	34.8	44.4	42	35	34.8	36	sig
prot191	170	26	37	78	81	26	32	90	72	ns
prot192	200	26	38	78	64	43	47	82	80	ns
prot193	396	28	26	50.4	68.4	23	25	55.8	59.4	ns
prot194	219	16	21	18	25.2	21	28	19.2	31.2	ns
prot195	509	23	17	45	57	33	31	60	57	ns
prot196	255	21	24	28	30	26	10	44	48	ns
prot197	343	13	15	32.4	16.2	18	11	41.4	23.4	ns
prot198	453	20	23	19.2	19.2	42	36	54	50.4	sig
prot199	418	20	10	30	57	15	19	24	30	ns
prot200	506	20	18	32	24	8	19	34	24	ns
prot201	545	17	16	21.6	18	11	16	18	32.4	ns
prot202	406	10	7	9.6	8.4	8	13	12	15.6	ns
prot203	586	6	8	54	48	13	9	42	15	ns
prot204	570	8	9	18	20	8	9	26	18	ns
prot205	868	9	8	19.8	27	12	11	16.2	25.2	ns
prot206	508	7	11	9.6	7.2	4	12	10.8	9.6	ns
prot207	715	7	9	30	12	14	16	42	42	sig
prot208	622	5	6	16	14	7	11	28	14	sig
prot209	463	11	9	10.8	10.8	6	8	7.2	9	ns
prot210	756	10	7	9.6	21.6	4	6	9.6	4.8	ns
prot211	520	4	11	9	21	8	4	27	18	ns
prot212	858	5	2	0	12	10	10	6	8	sig
prot213	463	2	4	9	14.4	3	8	3.6	5.4	ns
prot214	248	87	73	80.4	91.2	83	79	87.6	97.2	ns
prot215	386	67	63	153	192	49	49	156	150	ns
prot216	252	50	48	106	120	45	36	94	98	ns
prot217	271	56	50	106.2	75.6	66	47	73.8	75.6	ns
prot218	367	41	47	44.4	56.4	46	35	45.6	54	ns
prot219	335	34	45	105	141	40	42	123	147	ns
prot220	600	28	28	58	62	65	65	122	100	sig
prot221	232	39	22	68.4	75.6	33	32	77.4	46.8	ns
prot222	273	32	34	54	38.4	30	33	48	55.2	ns
prot223	243	31	33	90	123	38	25	78	99	ns
prot224	223	20	24	62	54	25	28	60	54	ns
prot225	250	29	23	64.8	50.4	48	56	97.2	86.4	sig
prot226	223	29	22	30	33.6	22	33	28.8	21.6	ns
prot227	289	26	30	72	75	32	27	66	72	ns
prot228	378	27	24	40	58	22	22	56	28	ns
prot229	410	22	18	30.6	32.4	21	17	32.4	34.2	ns
prot230	389	17	21	30	21.6	25	22	19.2	24	ns
prot231	610	13	14	51	51	16	12	54	57	ns
prot232	243	12	21	42	38	22	21	36	44	sig
prot233	397	17	14	32.4	21.6	14	12	23.4	23.4	ns
prot234	229	14	16	13.2	14.4	15	11	9.6	14.4	ns
prot235	321	7	13	42	42	14	12	27	30	ns
prot236	447	11	7	24	22	17	7	36	24	ns
prot237	272	9	18	34.2	18	7	10	14.4	27	ns
prot238	645	7	13	7.2	20.4	21	39	36	43.2	sig
prot239	709	5	9	15	15	6	30	63	45	sig
prot240	513	10	12	26	20	11	7	22	18	ns
prot241	314	12	10	16.2	12.6	6	6	12.6	18	ns
prot242	388	5	11	9.6	6	3	4	8.4	13.2	ns
prot243	956	2	2	18	6	2	4	27	12	ns
prot244	128	246	204	442	452	235	219	518	452	ns
prot245	197	65	61	108	99	78	63	117	122.4	ns
prot246	334	57	67	60	73.2	65	59	84	81.6	ns
prot247	175	43	55	144	165	46	50	123	123	ns
prot248	162	75	66	114	130	61	61	154	132	ns
prot249	305	37	36	57.6	70.2	51	52	81	57.6	sig
prot250	312	37	42	44.4	44.4	42	45	55.2	55.2	ns
prot251	300	28	43	96	123	42	31	147	117	ns
prot252	127	49	35	70	80	41	40	58	74	ns
prot253	191	32	28	75.6	57.6	32	44	68.4	52.2	ns
prot254	211	38	34	49.2	46.8	30	39	43.2	36	ns
prot255	199	36	21	102	120	36	32	96	96	ns
prot256	266	31	33	62	60	28	38	66	76	ns
prot257	322	21	21	32.4	34.2	17	29	41.4	36	ns
prot258	313	23	35	34.8	45.6	28	30	43.2	38.4	ns
prot259	286	19	24	69	60	12	21	75	48	ns
prot260	265	16	6	26	28	16	13	26	26	ns
prot261	466	19	19	39.6	28.8	23	13	34.2	36	ns
prot262	455	17	22	18	19.2	36	26	33.6	31.2	sig
prot263	185	19	19	60	57	11	21	51	60	ns
prot264	209	16	19	28	38	17	17	42	36	ns
prot265	433	14	22	28.8	21.6	16	21	39.6	25.2	ns
prot266	247	19	7	20.4	25.2	15	17	13.2	21.6	ns
prot267	331	12	12	36	54	11	13	57	33	ns
prot268	452	13	12	32	28	14	12	30	26	ns
prot269	348	10	10	36	10.8	28	32	32.4	57.6	sig
prot270	533	7	8	7.2	7.2	7	8	10.8	10.8	ns
prot271	342	10	14	27	15	8	10	33	33	ns
prot272	229	8	13	14	24	16	9	12	18	ns
prot273	581	9	11	9	19.8	11	13	14.4	27	ns
prot274	389	9	10	4.8	13.2	22	26	31.2	14.4	sig
prot275	368	14	9	21	30	7	11	18	18	ns
prot276	350	6	11	18	14	5	9	26	4	ns
prot277	502	9	7	16.2	16.2	8	6	18	10.8	ns
prot278	588	6	5	9.6	7.2	7	12	6	9.6	ns
prot279	404	9	6	21	15	8	12	24	12	ns
prot280	281	7	5	12	4	7	6	14	14	ns
prot281	475	4	7	12.6	21.6	18	6	43.2	32.4	sig
prot282	264	6	10	8.4	7.2	6	4	4.8	6	ns
prot283	428	9	9	33	12	4	4	12	6	ns
prot284	605	5	2	8	12	9	4	6	12	ns
prot285	546	10	10	10.8	10.8	6	5	10.8	5.4	ns
prot286	393	10	5	7.2	6	5	3	9.6	3.6	ns
prot287	651	4	10	9	3	3	10	18	21	ns
prot288	386	3	6	26	10	2	6	6	8	ns
prot289	127	195	191	358.2	351	178	191	390.6	293.4	ns
prot290	307	120	136	163.2	166.8	143	146	157.2	196.8	ns
prot291	151	82	56	210	210	73	72	228	195	ns
prot292	246	40	50	72	58	36	27	96	68	ns
prot293	201	28	33	64.8	66.6	31	28	73.8	41.4	ns
prot294	295	34	23	39.6	37.2	30	19	36	46.8	ns
prot295	377	36	35	72	84	25	29	84	93	ns
prot296	232	39	19	82	78	41	27	54	50	ns
prot297	333	36	32	46.8	36	25	17	50.4	32.4	ns
prot298	276	21	24	25.2	30	20	27	30	28.8	ns
prot299	225	18	24	99	84	19	25	69	60	ns
prot300	152	21	23	40	36	15	20	46	54	ns
prot301	268	22	27	48.6	45	25	14	16.2	50.4	ns
prot302	261	25	21	21.6	19.2	63	87	57.6	68.4	sig
prot303	234	27	17	87	54	20	24	48	63	ns
prot304	203	22	25	26	38	15	17	56	50	ns
prot305	277	25	22	25.2	32.4	29	18	39.6	25.2	ns
prot306	224	15	19	24	25.2	17	17	22.8	20.4	ns
prot307	260	13	21	36	60	10	21	51	45	ns
prot308	278	20	19	46	38	23	12	44	50	ns
prot309	420	15	14	36	19.8	12	17	25.2	25.2	ns
prot310	424	10	16	15.6	20.4	18	14	19.2	19.2	ns
prot311	219	15	15	72	42	20	15	63	63	ns
prot312	277	13	14	46	18	12	15	24	30	ns
prot313	279	8	7	12.6	10.8	6	7	14.4	16.2	ns
prot314	558	11	16	14.4	16.8	13	9	15.6	24	ns
prot315	822	12	7	18	54	10	20	24	36	sig
prot316	423	12	10	32	30	14	15	16	10	ns
prot317	301	5	5	16.2	10.8	6	8	10.8	21.6	ns
prot318	477	13	5	7.2	20.4	10	12	9.6	10.8	ns
prot319	354	12	8	30	39	7	9	15	42	ns
prot320	538	9	14	24	12	6	7	10	18	ns
prot321	330	14	7	23.4	18	10	11	16.2	12.6	ns
prot322	345	7	17	4.8	12	12	11	14.4	8.4	ns
prot323	290	9	4	18	18	7	5	21	24	ns
prot324	587	7	6	12	12	9	4	18	12	ns
prot325	416	9	2	19.8	7.2	15	24	48.6	32.4	sig
prot326	806	7	6	8.4	10.8	18	10	16.8	16.8	sig
prot327	243	8	6	33	15	14	8	24	12	ns
prot328	674	6	7	10	20	8	10	16	14	ns
prot329	297	5	10	16.2	16.2	7	8	7.2	16.2	ns
prot330	558	9	10	8.4	8.4	2	7	7.2	10.8	ns
prot331	340	3	7	18	18	8	6	9	9	ns
prot332	546	1	13	10	18	7	4	14	20	ns
prot333	193	6	11	12.6	12.6	4	7	9	16.2	ns
prot334	641	3	10	7.2	8.4	3	7	10.8	12	ns
prot335	452	4	4	15	9	5	4	6	12	ns
prot336	481	4	3	10	4	12	12	24	24	sig
prot337	355	3	2	5.4	3.6	7	6	10.8	7.2	sig
prot338	530	2	9	8.4	6	3	3	4.8	6	ns
prot339	374	8	5	24	36	3	2	15	12	ns
prot340	253	2	5	12	12	12	6	16	32	sig
prot341	442	2	4	7.2	5.4	5	5	9	7.2	ns
prot342	861	5	5	4.8	9.6	6	1	3.6	3.6	ns
prot343	413	3	2	9	9	4	5	18	6	ns
prot344	648	4	2	10	8	2	2	4	2	ns
prot345	719	3	4	3.6	10.8	2	6	5.4	10.8	ns
prot346	786	5	3	7.2	6	6	7	4.8	6	ns
prot347	596	7	1	21	9	2	4	18	9	ns
prot348	777	2	3	2	4	13	9	4	4	sig
prot349	798	8	2	9	5.4	2	3	10.8	10.8	ns
prot350	141	211	239	278.4	298.8	230	203	242.4	260.4	ns
prot351	221	157	166	489	486	153	149	381	441	ns
prot352	283	67	63	122	128	36	69	146	160	ns
prot353	246	59	61	135	102.6	49	67	117	99	ns
prot354	212	38	51	43.2	58.8	35	48	61.2	39.6	ns
prot355	219	36	38	108	99	32	33	114	117	ns
prot356	448	40	36	80	92	80	82	156	160	sig
prot357	351	32	37	75.6	70.2	30	39	54	63	ns
prot358	161	32	31	28.8	33.6	39	33	33.6	30	ns
prot359	178	31	29	81	96	21	33	75	93	ns
prot360	178	30	17	58	38	21	17	46	40	ns
prot361	250	25	28	37.8	39.6	30	23	39.6	50.4	sig
prot362	238	30	16	21.6	37.2	19	26	39.6	30	ns
prot363	261	20	17	78	48	14	23	60	63	ns
prot364	194	27	21	42	26	22	19	46	40	ns
prot365	234	28	16	34.2	41.4	23	22	46.8	34.2	ns
prot366	337	24	19	18	28.8	22	13	20.4	26.4	sig
prot367	296	24	17	45	63	27	24	96	30	sig
prot368	248	16	16	28	26	15	23	26	22	ns
prot369	311	16	18	19.8	30.6	16	21	25.2	36	ns
prot370	224	15	8	16.8	12	20	11	20.4	18	ns
prot371	279	15	13	39	39	19	10	30	63	ns
prot372	471	19	17	42	38	16	14	32	40	ns
prot373	218	15	12	12.6	7.2	5	7	14.4	12.6	ns
prot374	249	10	11	16.8	16.8	27	31	27.6	38.4	sig
prot375	312	18	20	33	45	15	17	36	27	ns
prot376	402	14	24	28	30	22	12	42	32	sig
prot377	196	15	10	25.2	36	14	13	30.6	25.2	ns
prot378	285	20	8	19.2	7.2	8	11	16.8	25.2	ns
prot379	292	24	12	48	54	20	20	75	48	sig
prot380	227	16	9	30	24	14	16	24	22	ns
prot381	322	9	3	19.8	14.4	9	14	27	19.8	ns
prot382	449	7	16	12	12	12	9	18	13.2	ns
prot383	373	10	12	39	30	30	20	90	54	sig
prot384	239	5	9	20	10	8	11	18	28	ns
prot385	235	13	7	28.8	14.4	4	6	16.2	16.2	ns
prot386	267	7	10	8.4	9.6	25	16	19.2	15.6	sig
prot387	262	11	6	33	15	11	8	27	21	ns
prot388	241	6	13	24	8	7	13	18	16	ns
prot389	315	7	9	18	16.2	11	4	9	19.8	ns
prot390	997	6	9	7.2	7.2	10	12	7.2	8.4	ns
prot391	392	5	10	33	9	10	6	15	6	ns
prot392	558	7	12	12	12	9	5	22	22	ns
prot393	468	3	6	12.6	3.6	7	7	9	9	ns
prot394	253	12	6	7.2	8.4	6	4	8.4	2.4	ns
prot395	248	2	7	15	24	12	14	42	24	sig
prot396	527	8	10	22	18	5	4	16	12	ns
prot397	432	7	3	10.8	12.6	9	4	10.8	9	ns
prot398	455	9	8	8.4	12	2	2	10.8	2.4	ns
prot399	529	3	2	9	15	4	2	9	9	ns
prot400	375	2	7	2	8	7	2	14	10	ns
prot401	287	2	2	7.2	10.8	5	4	12.6	12.6	ns
prot402	332	4	6	2.4	1.2	12	6	9.6	12	sig
prot403	541	9	6	30	21	7	11	27	21	sig
prot404	280	7	7	24	16	15	24	6	24	sig
prot405	458	7	7	18	16.2	12	24	39.6	28.8	sig
prot406	291	5	8	3.6	4.8	4	6	4.8	8.4	ns
prot407	548	5	8	27	15	5	3	15	21	ns
prot408	292	4	3	6	10	8	12	20	20	sig
prot409	559	3	3	3.6	9	5	6	14.4	7.2	ns
prot410	859	3	2	6	8.4	5	8	6	2.4	ns
prot411	484	3	6	15	0	1	4	0	9	ns
prot412	117	124	144	288	298	145	151	282	278	ns
prot413	182	125	143	205.2	187.2	286	225	424.8	414	sig
prot414	226	100	112	136.8	112.8	112	107	120	120	ns
prot415	179	68	66	210	171	52	69	189	243	ns
prot416	129	51	56	114	130	67	68	120	130	ns
prot417	222	67	42	97.2	102.6	48	48	90	73.8	ns
prot418	353	42	34	50.4	48	36	46	43.2	48	ns
prot419	157	43	36	144	117	63	60	189	117	sig
prot420	376	33	23	62	72	27	34	36	50	ns
prot421	429	28	24	59.4	39.6	40	30	52.2	55.8	ns
prot422	182	21	28	26.4	37.2	20	15	37.2	42	ns
prot423	187	24	23	63	63	18	31	39	93	ns
prot424	206	26	24	62	44	32	27	56	56	ns
prot425	319	14	23	34.2	34.2	20	52	68.4	75.6	sig
prot426	533	27	25	18	13.2	23	15	28.8	22.8	ns
prot427	182	25	11	66	84	19	15	81	39	ns
prot428	260	26	26	38	58	36	38	80	72	sig
prot429	181	14	14	25.2	21.6	18	23	27	19.8	ns
prot430	246	28	9	18	12	27	30	38.4	33.6	sig
prot431	156	15	12	39	45	16	13	51	39	sig
prot432	213	15	15	20	28	14	18	24	28	ns
prot433	295	9	12	16.2	14.4	9	10	9	21.6	ns
prot434	610	9	10	12	16.8	10	15	21.6	10.8	ns
prot435	152	10	8	48	36	17	15	30	48	ns
prot436	470	12	16	20	28	10	11	36	30	ns
prot437	278	8	15	28.8	23.4	10	10	27	21.6	ns
prot438	250	12	9	19.2	9.6	6	14	9.6	12	ns
prot439	265	11	11	51	33	17	10	33	27	ns
prot440	327	8	9	26	12	8	16	6	12	ns
prot441	577	7	22	23.4	12.6	8	7	16.2	14.4	ns
prot442	236	5	7	12	8.4	6	10	9.6	8.4	ns
prot443	347	14	8	24	24	11	9	57	24	ns
prot444	177	9	7	28	16	9	14	24	6	ns
prot445	261	14	5	16.2	14.4	9	4	12.6	14.4	ns
prot446	357	6	6	4.8	7.2	7	8	10.8	7.2	ns
prot447	379	9	9	24	33	14	14	27	51	ns
prot448	172	8	8	8	8	4	6	20	8	ns
prot449	161	5	6	12.6	18	9	10	14.4	21.6	sig
prot450	466	7	11	6	3.6	11	9	18	7.2	ns
prot451	165	1	6	30	30	4	7	15	18	ns
prot452	245	9	9	18	10	3	6	18	10	ns
prot453	222	7	5	18	16.2	9	8	10.8	19.8	ns
prot454	428	9	5	18	10.8	8	12	14.4	8.4	ns
prot455	227	5	8	30	18	3	9	30	21	ns
prot456	420	5	7	22	16	7	6	18	14	ns
prot457	171	10	14	18	12.6	10	6	18	18	ns
prot458	307	9	5	8.4	9.6	10	10	19.2	4.8	sig
prot459	230	4	1	9	45	2	7	54	27	sig
prot460	343	9	6	14	8	8	5	4	8	ns
prot461	441	2	7	10.8	19.8	7	6	10.8	10.8	ns
prot462	415	7	4	10.8	1.2	5	4	12	8.4	ns
prot463	270	5	6	12	15	2	5	12	21	ns
prot464	711	5	5	8	16	5	7	10	14	sig
prot465	321	3	3	10.8	10.8	12	12	28.8	10.8	sig
prot466	238	6	4	6	6	3	4	8.4	7.2	ns
prot467	320	5	4	21	21	3	7	12	18	ns
prot468	274	7	7	14	12	10	3	12	10	ns
prot469	364	11	3	18	18	15	10	10.8	28.8	sig
prot470	361	7	7	4.8	7.2	4	5	7.2	3.6	ns
prot471	262	3	2	24	15	2	3	6	18	ns
prot472	513	5	7	0	18	2	3	16	4	ns
prot473	569	1	5	14.4	10.8	5	0	3.6	7.2	ns
prot474	387	6	6	4.8	6	3	6	6	2.4	ns
prot475	447	3	2	18	12	7	5	18	18	ns
prot476	378	5	3	10	10	3	3	6	6	ns
prot477	251	3	6	9	5.4	4	7	3.6	7.2	ns
prot478	468	1	1	2.4	6	4	4	8.4	1.2	ns
prot479	544	4	2	9	12	3	4	12	3	ns
prot480	244	8	6	14	6	4	6	12	16	ns
prot481	327	3	3	10.8	5.4	2	4	12.6	1.8	ns
prot482	494	1	3	1.2	2.4	3	1	3.6	3.6	ns
prot483	192	163	176	546	537	221	196	564	555	sig
prot484	243	119	131	262	262	182	166	368	342	sig
prot485	149	43	42	72	61.2	45	44	81	93.6	ns
prot486	236	40	31	49.2	51.6	28	32	52.8	48	ns
prot487	134	46	35	99	102	42	41	108	144	ns
prot488	103	45	42	72	78	70	85	136	116	sig
prot489	103	37	43	57.6	90	42	32	70.2	64.8	ns
prot490	103	43	37	50.4	42	38	37	52.8	38.4	ns
prot491	271	26	29	75	96	26	33	90	102	ns
prot492	257	25	33	62	40	72	58	100	132	sig
prot493	174	12	18	37.8	25.2	17	14	39.6	19.8	ns
prot494	165	32	20	34.8	36	19	32	25.2	21.6	ns
prot495	251	17	12	45	30	36	36	90	108	sig
prot496	265	15	13	32	38	28	26	52	52	sig
prot497	193	25	22	48.6	43.2	28	18	32.4	39.6	ns
prot498	137	27	17	34.8	18	29	18	30	28.8	ns
prot499	149	18	19	57	45	21	27	75	57	ns
prot500	291	25	24	46	58	14	22	50	50	ns
prot501	227	22	16	39.6	27	15	12	30.6	27	ns
prot502	198	17	14	21.6	16.8	13	14	20.4	21.6	ns
prot503	194	22	11	51	63	18	26	57	33	ns
prot504	234	18	17	18	30	19	20	34	42	ns
prot505	247	14	19	14.4	16.2	26	24	39.6	36	sig
prot506	145	17	15	25.2	28.8	13	22	24	21.6	sig
prot507	141	12	9	48	57	17	17	39	54	ns
prot508	187	18	19	18	20	48	48	54	42	sig
prot509	165	18	18	30.6	25.2	13	14	30.6	23.4	ns
prot510	166	19	12	13.2	10.8	15	15	22.8	19.2	ns
prot511	225	13	19	27	63	11	23	36	45	ns
prot512	239	16	11	32	18	10	5	36	44	ns
prot513	275	11	13	28.8	21.6	14	15	25.2	32.4	ns
prot514	206	6	8	15.6	13.2	10	7	16.8	12	ns
prot515	322	13	9	33	48	8	16	45	33	ns
prot516	178	6	9	34	28	11	6	32	40	ns
prot517	227	11	12	21.6	27	11	16	19.8	25.2	ns
prot518	237	13	16	13.2	16.8	16	16	24	20.4	sig
prot519	254	17	7	30	48	13	9	54	30	ns
prot520	208	14	8	18	20	14	9	34	22	ns
prot521	153	15	9	19.8	21.6	18	13	27	30.6	ns
prot522	244	12	14	12	12	17	16	9.6	13.2	ns
prot523	287	11	10	48	39	20	15	63	27	sig
prot524	206	10	9	28	30	8	9	26	20	ns
prot525	244	11	3	16.2	18	11	7	19.8	21.6	ns
prot526	383	6	5	8.4	8.4	13	11	19.2	24	sig
prot527	184	9	6	12	39	9	12	30	33	ns
prot528	377	18	13	32	24	9	16	44	28	sig
prot529	355	6	13	12.6	21.6	12	6	23.4	14.4	ns
prot530	129	9	11	4.8	9.6	16	18	13.2	13.2	sig
prot531	162	11	8	30	18	3	9	18	36	ns
prot532	184	9	6	18	20	6	9	22	14	ns
prot533	347	10	7	5.4	16.2	13	4	9	18	ns
prot534	203	6	4	1.2	8.4	7	5	7.2	1.2	ns
prot535	1930	7	12	18	39	7	3	18	24	ns
prot536	316	12	8	12	20	9	6	14	16	ns
prot537	198	13	3	23.4	18	4	7	9	18	ns
prot538	250	6	4	9.6	6	6	2	6	7.2	ns
prot539	265	4	8	24	12	14	8	18	33	ns
prot540	469	10	10	22	22	10	10	22	10	ns
prot541	563	5	11	14.4	18	5	3	12.6	9	ns
prot542	290	5	6	9.6	9.6	11	11	15.6	15.6	sig
prot543	338	5	8	21	9	1	6	33	15	ns
prot544	449	3	8	8	18	5	7	10	12	ns
prot545	273	7	4	9	3.6	10	9	12.6	10.8	ns
prot546	412	6	4	6	9.6	18	18	21.6	16.8	sig
prot547	170	3	6	27	27	4	5	21	21	ns
prot548	478	2	15	12	12	10	10	10	18	ns
prot549	302	5	6	5.4	7.2	4	5	14.4	14.4	ns
prot550	167	5	5	6	4.8	14	3	6	6	ns
prot551	151	3	7	27	6	9	2	21	12	ns
prot552	816	3	8	4	4	3	5	2	4	ns
prot553	279	4	5	12.6	5.4	0	4	10.8	0	ns
prot554	320	6	5	3.6	6	5	6	7.2	7.2	sig
prot555	351	4	2	6	27	4	6	12	18	sig
prot556	242	5	5	10	8	4	4	4	20	ns
prot557	276	3	3	5.4	0	6	2	10.8	12.6	ns
prot558	565	0	7	2.4	4.8	4	5	7.2	2.4	ns
prot559	356	3	3	3	3	5	6	12	12	ns
prot560	162	4	2	2	2	4	2	8	8	ns
prot561	155	7	4	5.4	5.4	3	3	12.6	10.8	ns
prot562	484	5	2	9.6	1.2	4	5	14.4	7.2	ns
prot563	462	6	4	0	15	2	3	12	18	ns
prot564	989	2	2	4	2	1	4	4	6	ns
prot565	353	5	5	3.6	5.4	3	5	5.4	5.4	ns
prot566	382	8	3	6	3.6	11	11	6	13.2	sig
prot567	1092	4	4	12	12	2	5	18	3	ns
prot568	158	6	3	12	10	4	5	2	8	ns
prot569	829	6	1	3.6	3.6	2	6	5.4	7.2	ns
prot570	600	3	2	4.8	2.4	6	4	1.2	8.4	ns
prot571	743	0	6	9	0	2	3	9	6	ns
prot572	271	2	0	2	0	2	1	4	2	ns
prot573	774	3	3	0	5.4	1	1	0	7.2	ns
prot574	617	1	4	0	1.2	0	1	1.2	2.4	ns
prot575	120	178	159	468	585	202	194	558	612	sig
prot576	257	153	141	284	312	150	153	286	312	ns
prot577	138	159	134	237.6	232.2	140	140	284.4	262.8	ns
prot578	126	82	74	110.4	92.4	89	97	102	110.4	ns
prot579	126	76	79	225	252	76	83	234	225	ns
prot580	126	83	87	168	162	75	87	158	172	ns
prot581	126	83	79	167.4	133.2	115	106	203.4	187.2	sig
prot582	126	89	76	86.4	102	87	96	123.6	97.2	ns
prot583	126	97	98	243	243	216	261	612	810	sig
prot584	126	83	85	190	146	86	83	178	168	ns
prot585	433	82	85	138.6	156.6	234	282	399.6	491.4	sig
prot586	258	41	29	43.2	30	42	31	34.8	46.8	ns
prot587	219	20	22	117	93	29	23	63	75	ns
prot588	274	31	39	50	48	31	31	70	54	ns
prot589	211	24	25	36	37.8	20	27	43.2	37.8	ns
prot590	203	20	21	21.6	20.4	57	60	90	79.2	sig
prot591	210	28	27	75	78	56	70	138	168	sig
prot592	190	26	18	44	36	93	72	168	150	sig
prot593	164	23	17	37.8	34.2	16	12	37.8	30.6	ns
prot594	159	29	19	20.4	27.6	17	20	20.4	24	ns
prot595	171	23	29	72	60	25	24	72	69	ns
prot596	153	18	16	54	42	25	18	54	34	ns
prot597	176	10	27	37.8	50.4	17	20	28.8	45	ns
prot598	192	22	21	22.8	28.8	16	27	19.2	8.4	ns
prot599	352	12	17	54	33	10	12	69	45	ns
prot600	146	17	15	38	26	22	16	36	36	ns
prot601	323	16	8	30.6	21.6	4	12	23.4	37.8	ns
prot602	258	16	21	24	15.6	19	28	13.2	26.4	sig
prot603	152	15	16	39	63	20	31	69	66	sig
prot604	76	13	19	36	48	30	57	108	138	sig
prot605	128	14	15	39.6	34.2	16	18	18	23.4	ns
prot606	187	15	21	19.2	25.2	17	23	27.6	24	ns
prot607	160	13	16	45	48	32	31	75	96	sig
prot608	315	15	17	44	38	17	9	28	28	ns
prot609	129	14	8	21.6	12.6	17	8	9	16.2	ns
prot610	185	11	11	19.2	14.4	20	15	8.4	15.6	ns
prot611	146	14	15	69	36	17	13	51	33	ns
prot612	241	13	9	18	24	13	9	28	22	ns
prot613	222	13	14	25.2	23.4	22	15	14.4	32.4	ns
prot614	205	17	5	20.4	14.4	12	16	15.6	13.2	ns
prot615	240	8	12	39	33	20	14	60	72	sig
prot616	99	14	11	18	16	5	11	28	18	ns
prot617	643	13	8	19.8	21.6	8	10	21.6	16.2	ns
prot618	239	15	14	13.2	15.6	11	12	13.2	9.6	ns
prot619	383	10	13	48	54	7	14	36	24	ns
prot620	247	8	8	30	12	10	9	28	24	ns
prot621	189	12	9	21.6	16.2	12	8	18	19.8	ns
prot622	171	7	9	19.2	10.8	23	13	8.4	10.8	ns
prot623	326	7	8	24	36	7	11	27	27	ns
prot624	231	14	9	22	22	12	14	20	20	ns
prot625	153	8	11	16.2	19.8	16	11	16.2	9	ns
prot626	268	5	6	16.8	14.4	2	15	9.6	9.6	ns
prot627	204	11	9	18	30	12	13	24	15	ns
prot628	191	6	12	16	28	9	18	32	40	sig
prot629	114	9	12	18	19.8	8	12	14.4	14.4	ns
prot630	419	11	12	16.8	8.4	9	12	14.4	9.6	ns
prot631	141	9	11	36	27	19	14	42	15	ns
prot632	128	8	11	10	34	6	12	8	30	ns
prot633	164	7	10	9	9	10	4	19.8	10.8	ns
prot634	274	11	8	10.8	13.2	10	8	13.2	18	ns
prot635	188	9	12	24	33	10	9	21	27	ns
prot636	372	10	8	14	18	4	10	12	12	ns
prot637	365	8	12	19.8	16.2	7	8	19.8	14.4	ns
prot638	145	9	5	13.2	6	5	8	14.4	15.6	ns
prot639	159	4	14	27	24	24	30	99	72	sig
prot640	379	8	9	18	16	4	6	12	14	ns
prot641	190	6	8	25.2	23.4	7	6	19.8	23.4	ns
prot642	194	3	11	12	9.6	14	13	15.6	32.4	sig
prot643	178	4	12	30	9	7	5	39	27	ns
prot644	181	7	5	16	18	8	5	26	8	ns
prot645	321	10	6	14.4	18	10	7	16.2	18	ns
prot646	192	3	7	4.8	15.6	11	6	7.2	8.4	ns
prot647	352	15	10	24	21	9	9	15	30	ns
prot648	118	10	10	18	16	8	7	12	24	ns
prot649	410	10	7	3.6	16.2	4	12	18	16.2	ns
prot650	403	6	6	7.2	7.2	8	7	12	8.4	sig
prot651	199	8	7	18	12	4	6	42	18	ns
prot652	457	7	9	12	18	16	16	40	40	sig
prot653	221	13	7	16.2	14.4	13	8	7.2	12.6	ns
prot654	216	7	10	3.6	9.6	1	6	8.4	4.8	ns
prot655	217	8	7	24	6	6	6	12	27	ns
prot656	172	3	6	12	10	10	10	20	24	sig
prot657	268	3	5	12.6	9	3	5	14.4	12.6	ns
prot658	583	9	10	13.2	8.4	8	5	4.8	13.2	ns
prot659	229	10	7	27	21	8	7	36	24	ns
prot660	177	8	6	12	8	6	6	12	12	ns
prot661	142	7	6	19.8	14.4	10	13	9	9	ns
prot662	178	5	7	4.8	6	4	5	2.4	6	ns
prot663	111	6	7	12	18	3	6	18	18	ns
prot664	116	9	10	20	16	5	3	14	18	ns
prot665	325	8	5	10.8	5.4	10	10	18	25.2	sig
prot666	268	7	8	4.8	14.4	7	10	14.4	4.8	ns
prot667	599	11	5	24	12	9	5	15	24	ns
prot668	341	3	6	20	12	6	7	14	18	ns
prot669	172	5	8	7.2	9	4	5	9	14.4	ns
prot670	204	4	6	4.8	6	6	3	7.2	2.4	ns
prot671	171	4	3	15	15	7	9	27	33	sig
prot672	255	2	1	12	26	4	11	14	8	ns
prot673	180	7	8	5.4	5.4	6	4	16.2	10.8	sig
prot674	215	6	5	7.2	3.6	3	2	6	7.2	ns
prot675	211	6	6	30	27	6	2	12	18	ns
prot676	234	4	2	6	4	16	11	18	10	sig
prot677	214	6	5	10.8	3.6	4	6	7.2	12.6	ns
prot678	180	5	5	4.8	8.4	24	18	18	7.2	sig
prot679	292	8	4	18	6	4	5	9	15	ns
prot680	387	3	5	10	2	5	4	10	12	ns
prot681	283	5	6	7.2	5.4	8	7	9	12.6	ns
prot682	351	2	5	6	1.2	7	1	3.6	2.4	ns
prot683	502	4	4	9	30	2	4	12	9	ns
prot684	484	8	4	12	8	4	4	2	4	ns
prot685	345	4	5	10.8	14.4	2	8	5.4	3.6	ns
prot686	448	3	4	6	4.8	10	5	1.2	1.2	ns
prot687	277	4	5	24	0	6	2	24	6	ns
prot688	737	4	3	16	12	9	3	4	6	ns
prot689	159	5	3	10.8	3.6	4	6	3.6	3.6	ns
prot690	153	4	7	3.6	4.8	5	3	13.2	4.8	ns
prot691	321	6	3	9	18	5	4	3	3	ns
prot692	373	2	6	10	12	6	4	12	10	ns
prot693	124	4	5	5.4	5.4	6	2	7.2	10.8	ns
prot694	330	8	4	3.6	2.4	7	5	6	8.4	sig
prot695	319	2	3	3	9	3	2	15	9	ns
prot696	272	4	4	10	4	4	4	6	8	ns
prot697	296	5	2	5.4	1.8	0	4	7.2	5.4	ns
prot698	167	3	0	8.4	9.6	9	4	4.8	16.8	sig
prot699	832	5	3	6	6	2	4	3	6	ns
prot700	461	0	5	6	4	4	5	10	12	ns
prot701	152	4	8	9	9	6	8	1.8	0	ns
prot702	247	4	3	4.8	2.4	1	4	7.2	0	ns
prot703	311	2	5	9	27	2	3	6	9	ns
prot704	299	5	3	6	8	2	2	6	10	ns
prot705	383	4	1	1.8	5.4	0	4	7.2	9	ns
prot706	426	6	4	3.6	8.4	5	4	8.4	4.8	ns
prot707	155	3	4	6	3	3	3	3	9	ns
prot708	989	4	1	4	2	4	1	10	6	ns
prot709	187	5	2	5.4	1.8	5	1	3.6	3.6	ns
prot710	366	5	1	2.4	4.8	6	4	14.4	3.6	sig
prot711	715	4	5	9	18	3	7	6	6	ns
prot712	830	4	2	4	10	4	5	2	10	ns
prot713	177	2	5	7.2	3.6	1	2	1.8	9	ns
prot714	632	5	5	2.4	3.6	9	6	3.6	14.4	sig
prot715	444	1	0	9	15	1	5	12	9	ns
prot716	1241	5	2	2	10	3	12	6	18	sig
prot717	685	4	2	3.6	7.2	4	1	5.4	0	ns
prot718	387	0	1	1.2	0	1	1	0	4.8	ns
prot719	322	3	2	3	6	4	1	6	6	ns
prot720	735	3	1	0	0	1	3	4	0	ns
prot721	186	42	36	84.6	86.4	40	44	84.6	75.6	ns
prot722	156	43	43	54	46.8	45	44	37.2	57.6	ns
prot723	282	43	42	102	150	50	63	162	207	sig
prot724	140	32	22	54	72	38	32	50	54	ns
prot725	137	28	27	45	43.2	38	24	48.6	64.8	sig
prot726	124	26	27	34.8	36	21	25	26.4	22.8	ns
prot727	169	20	16	66	54	19	12	69	39	ns
prot728	142	22	20	42	42	21	18	46	50	ns
prot729	162	25	28	54	39.6	22	23	61.2	45	sig
prot730	200	14	19	31.2	26.4	15	17	26.4	33.6	ns
prot731	156	13	18	69	57	15	17	51	57	ns
prot732	306	21	17	32	40	22	16	22	48	sig
prot733	174	13	11	27	21.6	20	16	19.8	28.8	ns
prot734	194	19	14	20.4	32.4	34	28	43.2	48	sig
prot735	103	11	17	42	69	60	27	135	54	sig
prot736	172	12	11	38	34	13	16	34	20	ns
prot737	180	14	14	18	21.6	12	10	30.6	23.4	ns
prot738	184	17	13	13.2	15.6	16	13	20.4	21.6	ns
prot739	230	13	16	48	30	16	15	33	36	ns
prot740	187	17	17	14	26	9	17	16	20	ns
prot741	189	18	22	28.8	32.4	23	13	30.6	12.6	ns
prot742	180	18	12	24	21.6	18	11	12	16.8	ns
prot743	294	18	23	36	42	10	21	45	18	ns
prot744	186	17	11	24	30	7	11	40	18	ns
prot745	225	13	10	28.8	19.8	10	10	9	19.8	ns
prot746	174	13	8	15.6	15.6	20	18	33.6	33.6	sig
prot747	208	11	8	36	36	45	48	45	144	sig
prot748	217	14	5	12	20	20	13	8	32	sig
prot749	112	14	11	21.6	18	7	8	18	10.8	ns
prot750	206	11	14	15.6	15.6	12	10	14.4	10.8	ns
prot751	166	9	12	39	21	7	11	36	24	ns
prot752	113	9	14	20	20	8	6	12	12	ns
prot753	169	12	6	19.8	16.2	13	7	25.2	12.6	ns
prot754	313	14	6	6	14.4	6	7	12	9.6	ns
prot755	197	15	4	33	12	36	15	54	108	sig
prot756	124	6	6	12	8	6	6	26	16	ns
prot757	246	10	7	12.6	12.6	7	3	12.6	5.4	ns
prot758	258	7	5	9.6	9.6	12	12	6	7.2	ns
prot759	168	11	6	24	15	9	10	36	21	ns
prot760	260	6	6	16	10	8	7	16	16	ns
prot761	243	8	7	12.6	7.2	12	15	43.2	37.8	sig
prot762	124	9	11	6	6	8	9	8.4	12	ns
prot763	208	11	11	12	9	4	6	33	27	ns
prot764	217	5	6	12	12	4	2	6	16	ns
prot765	197	13	10	19.8	9	6	5	14.4	9	ns
prot766	177	2	11	7.2	9.6	7	3	3.6	4.8	ns
prot767	146	6	2	12	6	5	9	42	12	ns
prot768	157	8	6	10	6	6	4	16	16	ns
prot769	270	4	5	1.8	9	7	6	12.6	16.2	ns
prot770	264	3	4	7.2	7.2	5	11	14.4	4.8	ns
prot771	274	9	5	9	27	11	5	3	12	ns
prot772	156	6	3	14	10	8	6	8	8	ns
prot773	252	5	9	21.6	18	4	6	12.6	7.2	ns
prot774	356	5	8	7.2	7.2	7	6	8.4	7.2	ns
prot775	180	6	7	15	27	8	6	15	27	ns
prot776	251	3	6	10	2	12	12	30	18	sig
prot777	156	4	13	16.2	7.2	9	5	9	21.6	ns
prot778	227	3	7	6	6	6	4	6	3.6	ns
prot779	116	5	10	12	9	3	9	15	21	ns
prot780	154	5	7	14	6	8	5	4	14	ns
prot781	198	6	6	10.8	16.2	3	5	7.2	12.6	ns
prot782	236	6	3	7.2	7.2	6	7	2.4	3.6	ns
prot783	184	7	4	9	18	2	9	9	12	ns
prot784	122	1	2	20	14	2	8	12	16	sig
prot785	91	5	5	10.8	12.6	8	5	9	12.6	sig
prot786	274	10	5	8.4	9.6	5	3	7.2	1.2	ns
prot787	152	9	6	18	6	6	9	12	12	ns
prot788	162	2	4	10	0	8	2	4	6	ns
prot789	158	5	2	19.8	18	4	8	9	9	ns
prot790	463	9	7	6	7.2	24	9	14.4	7.2	sig
prot791	312	5	4	15	21	6	4	21	15	ns
prot792	261	5	3	6	6	9	13	18	8	sig
prot793	392	5	3	5.4	10.8	2	7	14.4	10.8	ns
prot794	182	4	6	7.2	7.2	6	5	6	6	ns
prot795	310	5	4	12	6	3	3	18	21	ns
prot796	382	0	7	6	8	5	9	10	10	ns
prot797	113	2	3	7.2	12.6	4	4	10.8	12.6	ns
prot798	111	0	8	8.4	7.2	4	3	6	4.8	ns
prot799	418	1	7	18	18	4	3	12	6	ns
prot800	185	4	7	16	4	1	7	16	4	ns
prot801	163	5	9	5.4	5.4	3	3	5.4	5.4	ns
prot802	238	7	3	3.6	9.6	3	3	10.8	9.6	ns
prot803	282	2	6	12	18	4	4	15	12	ns
prot804	305	4	5	8	12	8	10	28	12	sig
prot805	292	2	3	10.8	10.8	4	5	1.8	9	sig
prot806	427	3	3	3.6	3.6	4	7	4.8	4.8	ns
prot807	234	9	7	21	24	4	2	30	12	ns
prot808	233	5	7	10	6	3	8	8	6	ns
prot809	425	5	4	5.4	10.8	4	3	12.6	9	ns
prot810	95	2	3	3.6	1.2	3	6	2.4	7.2	ns
prot811	241	4	1	21	6	21	15	36	18	sig
prot812	201	3	3	16	6	8	9	8	8	sig
prot813	474	3	5	7.2	3.6	5	7	7.2	7.2	sig
prot814	437	3	4	3.6	4.8	5	2	1.2	0	ns
prot815	411	2	4	15	9	0	3	6	9	ns
prot816	333	2	1	4	8	2	3	4	6	ns
prot817	449	4	3	1.8	5.4	4	4	3.6	3.6	ns
prot818	256	2	2	2.4	2.4	4	4	3.6	3.6	ns
prot819	292	3	4	9	15	3	5	15	3	ns
prot820	669	6	2	2	10	3	0	6	4	ns
prot821	378	5	3	14.4	3.6	4	2	10.8	21.6	sig
prot822	373	1	4	4.8	1.2	2	2	3.6	7.2	sig
prot823	327	4	0	9	6	2	5	12	3	sig
prot824	180	4	1	8	6	9	3	14	8	ns
prot825	357	6	1	0	12.6	4	6	7.2	5.4	sig
prot826	791	1	1	2.4	4.8	1	4	3.6	1.2	ns
prot827	1037	3	6	15	21	13	7	15	12	sig
prot828	223	0	4	4	0	2	4	4	2	ns
prot829	417	2	1	14.4	10.8	1	3	9	1.8	ns
prot830	310	2	3	3.6	1.2	3	1	2.4	3.6	ns
prot831	796	1	4	6	0	2	2	6	9	ns
prot832	385	3	1	2	6	5	0	4	4	ns
prot833	399	0	1	3.6	1.8	3	3	5.4	5.4	sig
prot834	661	1	4	2.4	1.2	4	2	2.4	2.4	ns
prot835	648	1	2	18	12	3	2	0	12	ns
prot836	172	3	0	6	6	2	3	6	4	sig
prot837	459	4	5	1.8	0	0	4	0	5.4	ns
prot838	266	3	2	0	2.4	2	1	0	0	ns
prot839	85	44	58	180	180	57	62	132	144	ns
prot840	185	64	72	134	118	66	57	88	130	ns
prot841	130	44	41	102.6	77.4	51	60	97.2	99	ns
prot842	128	63	48	54	79.2	55	56	60	87.6	ns
prot843	130	56	48	174	201	43	61	165	159	ns
prot844	150	52	43	118	88	45	53	98	88	ns
prot845	94	41	35	61.2	86.4	36	38	73.8	55.8	ns
prot846	154	32	25	30	26.4	25	27	31.2	32.4	ns
prot847	76	20	32	69	90	25	28	90	75	ns
prot848	213	22	19	52	32	25	24	26	52	sig
prot849	51	19	20	34.2	30.6	12	24	52.2	30.6	ns
prot850	198	21	18	8.4	16.8	16	19	33.6	22.8	ns
prot851	150	9	18	57	30	10	19	45	42	ns
prot852	161	17	17	34	28	12	16	40	30	ns
prot853	227	16	9	14.4	34.2	18	14	23.4	30.6	ns
prot854	56	18	10	19.2	14.4	12	17	19.2	14.4	ns
prot855	107	11	16	30	36	19	19	36	60	ns
prot856	85	16	14	22	36	16	14	32	44	ns
prot857	191	10	5	19.8	16.2	12	13	16.2	23.4	ns
prot858	207	4	11	9.6	7.2	12	14	18	13.2	ns
prot859	313	16	7	45	30	7	15	42	18	ns
prot860	150	8	12	30	30	12	11	22	26	ns
prot861	446	11	7	16.2	34.2	18	36	36	43.2	sig
prot862	165	10	9	9.6	10.8	14	15	18	18	ns
prot863	164	11	4	18	33	7	7	18	27	ns
prot864	183	12	17	24	24	12	15	36	22	ns
prot865	112	13	13	16.2	18	10	11	21.6	18	ns
prot866	99	8	14	12	16.8	8	12	12	13.2	ns
prot867	162	10	10	60	24	6	11	24	24	ns
prot868	294	3	12	18	30	15	11	14	12	ns
prot869	219	7	5	28.8	23.4	15	9	32.4	23.4	ns
prot870	139	8	7	16.8	12	10	13	20.4	16.8	ns
prot871	1091	5	3	30	51	7	7	27	21	ns
prot872	153	6	10	14	6	14	18	40	32	sig
prot873	122	12	7	10.8	25.2	5	12	14.4	14.4	ns
prot874	308	7	8	18	13.2	18	20	10.8	19.2	sig
prot875	274	6	7	6	6	8	8	15	39	ns
prot876	168	14	10	24	18	13	12	22	18	ns
prot877	157	6	9	14.4	3.6	17	14	9	9	ns
prot878	171	6	12	15.6	8.4	8	10	20.4	12	sig
prot879	163	7	10	21	30	6	7	21	18	ns
prot880	78	7	1	8	14	16	14	24	32	sig
prot881	177	6	8	9	12.6	16	20	14.4	32.4	sig
prot882	198	7	9	9.6	9.6	11	6	10.8	13.2	ns
prot883	322	5	4	21	12	7	8	24	27	ns
prot884	145	6	9	16	10	4	8	12	8	ns
prot885	224	6	14	10.8	9	9	3	16.2	18	ns
prot886	155	6	8	9.6	12	11	14	16.8	8.4	sig
prot887	102	7	11	18	24	27	24	90	90	sig
prot888	207	4	4	14	16	7	7	6	8	ns
prot889	480	4	6	18	12.6	5	10	16.2	14.4	ns
prot890	104	11	7	4.8	8.4	6	8	8.4	7.2	ns
prot891	204	8	7	21	12	7	8	24	6	ns
prot892	248	5	10	12	14	5	8	10	4	ns
prot893	157	4	9	14.4	9	11	8	7.2	9	ns
prot894	132	1	7	4.8	8.4	2	5	8.4	3.6	ns
prot895	214	6	7	15	15	5	4	6	15	ns
prot896	219	12	9	22	16	6	9	6	20	ns
prot897	193	4	6	18	10.8	10	3	10.8	19.8	ns
prot898	155	5	7	7.2	15.6	3	5	2.4	7.2	ns
prot899	239	5	2	12	27	6	7	9	12	ns
prot900	116	6	6	10	16	5	10	16	12	sig
prot901	211	5	5	5.4	18	2	2	5.4	14.4	ns
prot902	156	11	4	6	8.4	12	8	9.6	4.8	ns
prot903	246	8	8	12	21	8	11	9	18	ns
prot904	218	2	7	20	12	4	6	16	12	ns
prot905	201	6	4	9	18	5	7	14.4	9	ns
prot906	111	5	5	3.6	4.8	6	1	1.2	6	ns
prot907	175	9	7	3	9	12	8	24	36	sig
prot908	195	5	3	12	14	3	6	10	10	ns
prot909	292	4	8	7.2	1.8	4	6	12.6	12.6	ns
prot910	173	0	6	7.2	7.2	12	12	12	9.6	sig
prot911	284	5	4	24	21	3	12	12	9	ns
prot912	151	7	6	10	12	3	4	8	14	ns
prot913	165	9	6	10.8	16.2	6	7	5.4	16.2	ns
prot914	132	4	5	2.4	7.2	7	3	7.2	3.6	ns
prot915	177	5	8	18	18	5	8	18	12	ns
prot916	137	5	7	18	18	7	5	10	12	ns
prot917	325	2	2	10.8	7.2	2	5	9	10.8	ns
prot918	192	2	6	6	2.4	3	2	4.8	6	ns
prot919	170	4	2	15	15	3	4	27	30	sig
prot920	157	5	4	0	10	3	3	12	6	ns
prot921	192	6	6	12.6	1.8	3	9	14.4	14.4	ns
prot922	474	7	4	1.2	6	3	7	4.8	3.6	ns
prot923	186	5	5	21	24	3	2	18	12	ns
prot924	428	5	2	12	12	4	5	8	10	ns
prot925	191	2	5	9	5.4	10	2	14.4	14.4	sig
prot926	169	6	2	6	4.8	5	6	7.2	2.4	ns
prot927	166	5	2	6	18	11	4	21	15	sig
prot928	290	1	4	8	4	4	4	6	2	ns
prot929	216	7	1	16.2	5.4	5	1	10.8	7.2	ns
prot930	103	3	2	4.8	4.8	2	6	3.6	2.4	ns
prot931	271	5	4	12	9	3	6	18	21	ns
prot932	147	8	6	18	10	2	5	10	8	ns
prot933	135	7	2	5.4	9	2	3	1.8	7.2	ns
prot934	135	5	6	2.4	10.8	9	4	6	4.8	ns
prot935	135	1	2	6	18	3	3	15	0	ns
prot936	135	3	5	10	10	5	3	10	18	ns
prot937	321	4	3	3.6	5.4	8	8	14.4	7.2	sig
prot938	164	5	5	2.4	4.8	1	2	1.2	9.6	ns
prot939	113	1	2	9	9	5	6	15	3	ns
prot940	271	3	4	2	2	4	1	4	12	ns
prot941	204	3	2	7.2	9	1	2	1.8	3.6	sig
prot942	276	3	7	3.6	2.4	18	6	18	3.6	sig
prot943	108	0	4	21	15	7	2	12	18	ns
prot944	91	2	5	8	0	5	6	10	6	ns
prot945	325	3	1	10.8	9	3	6	5.4	5.4	ns
prot946	114	0	2	3.6	4.8	7	4	3.6	1.2	ns
prot947	277	2	1	9	15	0	3	12	12	ns
prot948	118	3	0	4	4	2	2	10	12	sig
prot949	121	3	2	10.8	7.2	2	2	9	3.6	ns
prot950	198	3	1	4.8	4.8	5	11	10.8	15.6	sig
prot951	237	0	0	6	9	6	4	18	12	sig
prot952	220	4	4	4	6	2	1	8	2	ns
prot953	406	2	4	9	7.2	4	2	7.2	10.8	ns
prot954	391	2	3	1.2	2.4	2	2	7.2	7.2	sig
prot955	189	1	2	6	9	1	1	12	6	ns
prot956	232	2	1	2	12	1	3	8	8	ns
prot957	470	2	2	1.8	9	1	2	0	3.6	ns
prot958	527	1	0	4.8	2.4	3	0	1.2	0	ns
prot959	141	2	1	9	0	2	1	3	3	ns
prot960	602	3	2	2	4	2	1	0	4	ns
prot961	109	31	22	54	59.4	21	21	37.8	36	ns
prot962	258	23	29	25.2	31.2	25	26	30	28.8	ns
prot963	168	17	10	36	60	22	26	33	54	sig
prot964	177	12	16	28	30	10	18	22	20	ns
prot965	104	15	13	25.2	28.8	9	14	21.6	19.8	ns
prot966	187	8	11	1.2	9.6	10	9	15.6	14.4	ns
prot967	134	12	18	42	36	11	10	45	48	ns
prot968	153	14	19	14	24	10	15	36	22	ns
prot969	125	17	13	16.2	18	15	7	16.2	21.6	ns
prot970	242	6	5	6	12	21	12	12	18	ns
prot971	128	9	10	54	30	13	8	24	36	ns
prot972	160	5	8	20	16	11	5	16	22	ns
prot973	65	8	6	16.2	18	11	8	28.8	21.6	ns
prot974	143	10	7	16.8	9.6	11	15	15.6	15.6	ns
prot975	131	23	10	36	33	14	8	33	51	ns
prot976	128	12	14	8	22	9	10	20	22	ns
prot977	76	6	8	12.6	14.4	9	7	14.4	14.4	ns
prot978	95	9	9	15.6	10.8	11	11	13.2	15.6	ns
prot979	70	11	9	27	18	6	14	30	15	ns
prot980	136	8	9	22	16	15	10	20	14	ns
prot981	116	14	7	19.8	21.6	13	7	16.2	16.2	ns
prot982	108	10	8	15.6	10.8	12	10	13.2	10.8	ns
prot983	195	9	4	39	45	10	9	33	24	ns
prot984	145	8	11	10	12	12	9	20	2	ns
prot985	102	14	3	16.2	19.8	12	10	16.2	21.6	ns
prot986	173	6	6	8.4	9.6	8	8	7.2	2.4	ns
prot987	212	5	6	12	9	6	2	33	21	ns
prot988	116	5	7	12	6	5	5	10	8	ns
prot989	219	6	6	5.4	12.6	14	14	28.8	18	sig
prot990	312	3	3	7.2	6	12	6	10.8	24	sig
prot991	78	3	9	6	12	8	11	9	12	ns
prot992	193	9	7	14	14	4	6	14	14	ns
prot993	500	2	4	7.2	9	1	3	7.2	7.2	ns
prot994	195	5	5	2.4	6	11	3	2.4	4.8	ns
prot995	177	5	4	18	12	9	5	27	15	ns
prot996	224	5	10	10	14	8	5	10	20	ns
prot997	239	10	5	9	7.2	9	4	9	5.4	ns
prot998	223	1	8	4.8	6	7	6	2.4	6	ns
prot999	113	9	4	27	12	6	6	21	33	ns
prot1000	94	4	1	14	4	7	6	4	14	sig
prot1001	74	4	4	12.6	10.8	9	3	9	10.8	ns
prot1002	265	8	7	14.4	6	8	10	3.6	4.8	ns
prot1003	225	3	4	21	21	3	4	6	21	ns
prot1004	129	13	3	6	16	7	4	4	14	ns
prot1005	210	4	3	12.6	10.8	3	5	3.6	12.6	ns
prot1006	248	5	2	7.2	6	2	4	4.8	3.6	ns
prot1007	158	5	5	3	15	3	7	9	3	ns
prot1008	68	7	3	10	4	9	9	4	14	sig
prot1009	68	5	1	12.6	3.6	1	2	7.2	5.4	ns
prot1010	548	5	6	9.6	7.2	3	8	9.6	4.8	ns
prot1011	123	14	7	12	27	7	8	3	24	ns
prot1012	181	6	5	0	6	5	1	4	12	ns
prot1013	824	6	3	12.6	1.8	1	3	7.2	7.2	ns
prot1014	250	7	3	10.8	6	1	4	6	7.2	ns
prot1015	242	5	3	9	15	4	4	15	18	sig
prot1016	186	4	2	6	12	6	8	8	18	ns
prot1017	228	6	6	9	3.6	8	12	10.8	10.8	sig
prot1018	106	6	6	3.6	4.8	3	4	1.2	8.4	ns
prot1019	135	4	5	12	6	6	5	6	6	ns
prot1020	173	3	6	6	6	3	4	8	6	ns
prot1021	245	5	4	9	7.2	1	0	9	5.4	ns
prot1022	98	4	4	1.2	8.4	3	2	2.4	1.2	ns
prot1023	149	5	5	15	9	4	4	15	18	ns
prot1024	136	1	2	14	6	0	1	4	6	ns
prot1025	335	3	3	5.4	7.2	4	10	14.4	21.6	sig
prot1026	81	5	3	6	2.4	0	2	4.8	3.6	ns
prot1027	124	3	4	9	6	3	2	27	9	ns
prot1028	204	6	1	16	6	9	9	10	18	sig
prot1029	124	3	6	5.4	9	9	2	7.2	16.2	sig
prot1030	231	2	5	1.2	2.4	3	7	1.2	2.4	ns
prot1031	192	2	8	15	12	6	8	12	12	ns
prot1032	514	3	3	8	4	3	3	8	8	ns
prot1033	277	5	7	7.2	5.4	5	5	7.2	3.6	ns
prot1034	159	5	3	6	2.4	1	1	3.6	3.6	ns
prot1035	190	3	4	18	9	3	6	12	3	ns
prot1036	225	1	7	6	8	4	6	6	6	ns
prot1037	57	1	5	5.4	7.2	5	1	1.8	7.2	ns
prot1038	153	1	8	4.8	2.4	0	7	2.4	4.8	ns
prot1039	91	3	3	9	15	1	5	6	15	ns
prot1040	94	1	6	2	6	1	5	10	4	ns
prot1041	112	1	2	10.8	12.6	6	1	3.6	1.8	ns
prot1042	336	2	0	6	3.6	7	2	10.8	6	sig
prot1043	241	2	5	18	3	4	2	15	18	ns
prot1044	108	3	6	6	6	3	10	16	6	sig
prot1045	117	4	1	7.2	10.8	7	6	7.2	3.6	sig
prot1046	286	2	3	6	3.6	1	1	1.2	3.6	ns
prot1047	122	4	6	0	3	3	3	9	6	ns
prot1048	273	1	3	10	10	3	7	4	4	ns
prot1049	237	6	3	3.6	7.2	2	4	9	7.2	ns
prot1050	222	2	2	2.4	1.2	3	4	2.4	1.2	ns
prot1051	799	7	0	6	3	3	3	27	18	sig
prot1052	125	4	0	6	6	1	1	2	2	ns
prot1053	98	4	4	0	5.4	4	2	0	1.8	ns
prot1054	153	1	1	3.6	4.8	1	4	3.6	2.4	ns
prot1055	186	2	1	6	0	4	2	9	15	ns
prot1056	188	1	0	2	4	4	2	6	4	ns
prot1057	127	0	1	1.8	0	1	2	3.6	10.8	ns
prot1058	65	109	126	134.4	163.2	99	103	127.2	145.2	ns
prot1059	115	56	39	171	129	42	42	129	129	ns
prot1060	65	28	23	50	66	29	31	80	60	ns
prot1061	90	19	15	28.8	39.6	19	18	30.6	32.4	ns
prot1062	120	16	9	13.2	9.6	12	10	9.6	16.8	ns
prot1063	83	10	8	54	15	12	11	12	18	ns
prot1064	177	7	4	22	16	7	5	20	18	ns
prot1065	59	5	9	18	9	11	10	10.8	10.8	ns
prot1066	97	9	5	14.4	7.2	9	9	10.8	8.4	ns
prot1067	188	13	7	36	15	6	9	24	27	ns
prot1068	82	7	10	18	14	5	5	20	20	ns
prot1069	109	7	13	12.6	14.4	6	8	12.6	14.4	ns
prot1070	109	7	8	6	12	6	9	10.8	13.2	ns
prot1071	168	9	10	21	21	4	8	39	9	ns
prot1072	188	6	10	10	8	6	6	14	10	ns
prot1073	82	5	5	10.8	16.2	6	4	10.8	18	sig
prot1074	75	7	4	6	8.4	9	5	6	4.8	ns
prot1075	151	6	6	21	9	6	8	12	21	ns
prot1076	175	7	5	16	10	5	8	18	16	ns
prot1077	116	6	4	3.6	10.8	8	4	14.4	10.8	ns
prot1078	161	4	8	4.8	6	6	6	2.4	10.8	ns
prot1079	95	4	6	3	24	14	4	27	21	sig
prot1080	101	3	1	8	20	3	6	12	12	ns
prot1081	175	9	4	3.6	16.2	6	6	18	7.2	ns
prot1082	401	2	7	4.8	7.2	16	12	19.2	4.8	sig
prot1083	214	5	3	9	9	5	4	6	21	ns
prot1084	215	2	5	6	8	2	4	16	10	ns
prot1085	152	0	4	9	7.2	6	4	14.4	3.6	ns
prot1086	125	5	4	2.4	9.6	9	10	4.8	3.6	sig
prot1087	154	4	3	27	15	3	5	6	6	ns
prot1088	119	11	3	10	6	5	2	10	12	ns
prot1089	145	5	6	9	9	3	0	9	5.4	ns
prot1090	256	3	2	3.6	7.2	2	8	4.8	6	ns
prot1091	119	4	4	15	9	4	2	15	15	ns
prot1092	159	4	4	12	12	2	5	8	10	ns
prot1093	91	9	3	10.8	5.4	6	6	7.2	12.6	sig
prot1094	396	6	6	8.4	4.8	5	5	13.2	6	ns
prot1095	205	5	6	12	9	3	7	6	9	ns
prot1096	108	4	3	6	8	3	1	6	4	ns
prot1097	71	4	5	10.8	10.8	3	7	7.2	7.2	ns
prot1098	259	5	1	3.6	2.4	6	2	3.6	4.8	ns
prot1099	191	4	6	12	0	4	3	3	9	ns
prot1100	147	3	1	6	10	6	4	8	16	sig
prot1101	292	6	2	5.4	14.4	2	1	5.4	5.4	ns
prot1102	69	2	3	3.6	7.2	6	2	3.6	1.2	ns
prot1103	245	2	5	15	9	3	4	15	24	ns
prot1104	146	5	2	4	6	2	1	6	2	ns
prot1105	351	2	2	5.4	1.8	4	3	7.2	10.8	ns
prot1106	106	4	0	8.4	8.4	2	6	4.8	0	ns
prot1107	180	5	2	6	21	1	3	6	12	ns
prot1108	199	4	4	8	10	2	4	4	10	ns
prot1109	185	2	1	1.8	3.6	12	6	25.2	3.6	sig
prot1110	182	2	3	1.2	1.2	1	4	3.6	2.4	ns
prot1111	59	1	0	12	9	2	1	6	9	ns
prot1112	173	3	2	4	4	2	1	12	6	ns
prot1113	105	1	5	1.8	9	6	4	5.4	7.2	ns
prot1114	79	2	4	6	1.2	4	4	7.2	2.4	ns
prot1115	94	6	1	9	12	3	1	6	6	ns
prot1116	235	1	1	8	2	2	2	10	4	ns
prot1117	99	4	2	3.6	0	6	1	1.8	3.6	sig
prot1118	103	5	1	0	2.4	0	3	3.6	3.6	ns
prot1119	226	3	4	12	6	3	3	0	9	ns
prot1120	168	2	6	4	6	3	2	12	8	sig
prot1121	454	1	4	3.6	9	3	3	0	0	ns
prot1122	92	1	4	4.8	1.2	4	1	0	2.4	ns
prot1123	99	3	1	3	9	7	1	15	3	ns
prot1124	116	3	0	6	6	8	4	20	16	sig
prot1125	90	1	2	0	5.4	2	10	10.8	3.6	sig
prot1126	87	4	0	1.2	4.8	2	1	3.6	2.4	ns
prot1127	294	2	3	3	0	4	3	15	0	ns
prot1128	354	5	3	2	0	2	0	0	8	ns
prot1129	216	2	4	5.4	9	4	6	5.4	3.6	ns
prot1130	138	3	2	2.4	2.4	2	3	4.8	1.2	ns
prot1131	187	4	2	6	3	3	0	6	6	ns
prot1132	495	4	2	2	4	2	2	2	2	ns
prot1133	406	3	0	3.6	5.4	3	4	3.6	3.6	ns
prot1134	382	1	1	2.4	7.2	3	0	2.4	6	ns
prot1135	272	2	2	6	12	2	2	6	9	ns
prot1136	71	28	14	36	34	22	21	40	44	ns
prot1137	105	19	19	28.8	37.8	16	25	25.2	39.6	ns
prot1138	234	22	21	31.2	26.4	19	21	24	22.8	ns
prot1139	112	18	10	30	63	17	11	60	63	ns
prot1140	114	16	23	34	34	10	24	54	18	ns
prot1141	112	9	6	16.2	12.6	18	15	21.6	27	sig
prot1142	166	6	7	7.2	8.4	18	36	25.2	28.8	sig
prot1143	104	7	4	15	30	7	7	27	12	ns
prot1144	376	3	9	12	24	6	5	18	16	ns
prot1145	83	4	5	9	10.8	5	8	16.2	12.6	ns
prot1146	51	8	4	6	6	5	4	4.8	12	ns
prot1147	74	5	9	18	9	7	8	3	12	ns
prot1148	74	5	7	6	8	4	5	8	10	ns
prot1149	117	5	3	10.8	3.6	9	8	9	18	ns
prot1150	106	5	2	6	8.4	3	6	3.6	4.8	ns
prot1151	110	6	2	12	9	11	7	12	6	sig
prot1152	73	6	4	4	6	5	6	2	10	ns
prot1153	113	11	5	1.8	7.2	4	2	12.6	3.6	ns
prot1154	358	4	3	4.8	4.8	2	2	6	6	ns
prot1155	99	2	4	15	18	5	6	6	3	ns
prot1156	115	5	0	8	12	7	9	10	10	sig
prot1157	180	4	1	1.8	9	5	4	7.2	14.4	ns
prot1158	67	3	2	6	8.4	9	12	18	10.8	sig
prot1159	99	0	6	3	9	3	6	6	12	sig
prot1160	99	0	3	8	0	3	1	4	4	ns
prot1161	99	3	2	3.6	5.4	3	15	21.6	37.8	sig
prot1162	98	1	2	0	6	8	14	14.4	2.4	sig
prot1163	165	2	4	12	9	4	1	21	3	ns
prot1164	76	2	2	2	4	2	2	6	4	ns
prot1165	90	1	1	0	3.6	5	3	5.4	3.6	ns
prot1166	113	3	1	7.2	7.2	3	2	3.6	6	ns
prot1167	90	3	2	18	6	0	2	9	12	ns
prot1168	163	3	7	10	2	1	2	8	6	ns
prot1169	102	3	0	3.6	3.6	3	0	9	3.6	ns
prot1170	183	2	3	1.2	1.2	3	1	4.8	2.4	ns
prot1171	98	3	4	9	6	2	1	3	3	ns
prot1172	146	3	3	6	4	3	2	4	8	ns
prot1173	145	1	3	5.4	5.4	2	6	7.2	7.2	sig
prot1174	166	4	1	4.8	0	1	2	2.4	4.8	ns
prot1175	100	0	2	9	15	1	3	12	3	ns
prot1176	393	1	1	0	6	2	0	2	0	ns
prot1177	89	1	2	7.2	1.8	3	2	12.6	9	ns
prot1178	391	2	1	2.4	1.2	5	2	0	0	ns
prot1179	89	2	1	3	6	1	1	0	0	ns
prot1180	1106	9	6	14	12	14	14	16	24	sig
prot1181	3227	2	4	9	10.8	5	3	7.2	5.4	ns
prot1182	539	13	10	12	3.6	10	10	10.8	6	ns
prot1183	771	4	2	9	9	14	4	36	12	sig
prot1184	2680	2	6	12	6	3	5	4	8	ns
prot1185	917	5	2	7.2	5.4	6	4	14.4	5.4	ns
prot1186	4114	4	2	2.4	0	1	1	4.8	3.6	ns
prot1187	449	14	9	27	30	7	7	30	24	ns
prot1188	1304	3	3	8	16	2	4	12	10	ns
prot1189	393	2	4	1.8	7.2	2	3	9	5.4	ns
prot1190	1513	2	1	6	3.6	9	3	4.8	4.8	ns
prot1191	2580	4	2	0	15	4	9	12	12	sig
prot1192	959	3	7	12	8	7	7	12	20	sig
prot1193	510	2	3	14.4	7.2	2	5	32.4	12.6	sig
prot1194	427	3	7	6	1.2	7	9	8.4	9.6	ns
prot1195	413	5	7	12	6	3	3	21	12	ns
prot1196	819	5	4	4	2	2	2	12	0	ns
prot1197	1779	6	1	1.8	5.4	5	1	3.6	5.4	ns
prot1198	1379	2	4	6	6	5	3	7.2	2.4	ns
prot1199	652	4	1	6	15	3	3	6	12	ns
prot1200	704	3	1	0	4	2	4	4	8	ns
prot1201	1028	6	4	1.8	5.4	6	2	1.8	5.4	ns
prot1202	1181	2	3	3.6	3.6	6	2	4.8	2.4	sig
prot1203	383	13	5	24	18	10	9	24	15	ns
prot1204	1077	4	5	12	4	6	12	12	36	sig
prot1205	452	4	7	7.2	3.6	3	6	10.8	7.2	ns
prot1206	434	5	3	4.8	6	3	7	6	9.6	ns
prot1207	955	2	3	6	3	3	5	12	9	ns
prot1208	528	2	3	6	6	9	3	36	30	sig
prot1209	228	4	0	9	5.4	3	7	9	0	ns
prot1210	781	5	1	4.8	6	4	2	8.4	2.4	ns
prot1211	548	1	4	9	12	2	2	6	12	ns
prot1212	273	4	3	2	4	2	2	14	10	sig
prot1213	153	5	5	10.8	18	10	12	5.4	5.4	ns
prot1214	320	6	3	8.4	7.2	4	2	15.6	6	ns
prot1215	219	6	5	33	21	11	4	30	6	ns
prot1216	410	4	6	16	12	18	15	18	30	sig
prot1217	322	9	3	5.4	9	4	8	7.2	5.4	ns
prot1218	629	5	4	7.2	3.6	1	10	2.4	4.8	ns
prot1219	264	5	7	9	15	6	2	15	12	sig
prot1220	356	5	5	2	4	3	6	6	10	ns
prot1221	390	4	5	5.4	5.4	10	16	7.2	14.4	sig
prot1222	235	2	3	8.4	1.2	1	5	4.8	0	ns
prot1223	263	4	5	6	27	8	4	9	12	sig
prot1224	481	3	4	2	6	2	3	4	2	ns
prot1225	551	3	3	5.4	7.2	8	0	9	7.2	ns
prot1226	481	7	8	4.8	2.4	3	3	4.8	4.8	ns
prot1227	487	2	1	3	0	1	4	6	3	sig
prot1228	881	1	4	4	4	1	3	8	4	ns
prot1229	2284	2	3	1.8	7.2	4	3	1.8	1.8	ns
prot1230	852	2	0	3.6	1.2	4	1	1.2	2.4	ns
prot1231	341	7	4	9	9	4	5	6	21	sig
prot1232	182	5	3	14	8	5	2	2	8	ns
prot1233	327	4	5	5.4	12.6	5	5	14.4	1.8	ns
prot1234	219	5	4	6	6	5	8	8.4	2.4	ns
prot1235	406	2	3	15	12	4	3	15	12	ns
prot1236	332	2	2	2	0	0	0	0	2	ns
prot1237	365	1	4	0	7.2	3	2	5.4	9	ns
prot1238	308	4	3	1.2	2.4	3	3	0	4.8	ns
prot1239	232	1	5	6	3	3	12	54	9	sig
prot1240	2067	2	2	8	4	4	7	6	2	ns
prot1241	865	5	6	16.2	5.4	2	2	3.6	9	sig
prot1242	682	2	0	1.2	2.4	6	3	7.2	7.2	sig
prot1243	573	4	2	6	0	2	5	9	3	ns
prot1244	454	1	3	2	2	1	0	2	2	ns
prot1245	611	9	7	14.4	16.2	12	9	21.6	9	ns
prot1246	133	7	8	12	9.6	18	27	28.8	36	sig
prot1247	221	9	9	30	30	13	7	30	33	ns
prot1248	153	11	5	10	18	24	21	42	54	sig
prot1249	363	5	5	9	7.2	5	6	19.8	14.4	ns
prot1250	435	8	5	9.6	12	7	6	4.8	6	ns
prot1251	366	4	3	9	24	4	6	36	30	sig
prot1252	170	2	5	10	10	10	9	6	10	ns
prot1253	267	3	1	7.2	0	7	2	7.2	23.4	sig
prot1254	463	4	3	8.4	6	1	3	0	6	ns
prot1255	542	2	3	9	9	3	3	24	12	ns
prot1256	448	9	5	10	8	7	4	4	12	ns
prot1257	177	6	9	5.4	9	4	2	7.2	7.2	ns
prot1258	365	9	3	3.6	3.6	2	4	2.4	4.8	ns
prot1259	746	0	4	15	3	0	1	21	3	ns
prot1260	458	1	3	4	6	0	5	6	6	ns
prot1261	147	4	5	9	5.4	3	2	10.8	3.6	ns
prot1262	266	3	2	6	2.4	4	3	3.6	6	ns
prot1263	340	4	6	15	6	1	5	9	9	ns
prot1264	398	3	3	8	4	7	1	2	6	ns
prot1265	403	3	2	1.8	5.4	4	5	7.2	3.6	ns
prot1266	302	2	3	3.6	3.6	4	2	2.4	1.2	sig
prot1267	465	2	1	6	0	2	1	9	3	ns
prot1268	487	1	4	4	4	3	2	2	4	ns
prot1269	568	2	2	7.2	5.4	7	1	3.6	9	ns
prot1270	370	3	1	3.6	2.4	2	5	3.6	6	ns
prot1271	435	0	3	0	18	0	3	9	6	ns
prot1272	382	1	1	4	6	0	1	4	2	ns
prot1273	400	0	1	3.6	3.6	0	0	5.4	5.4	ns
prot1274	1317	1	0	3.6	1.2	4	4	2.4	2.4	sig
prot1275	1827	0	0	3	0	1	1	3	12	sig
prot1276	227	8	8	4	14	12	4	14	10	ns
prot1277	126	7	6	12.6	9	4	2	16.2	16.2	ns
prot1278	199	6	2	2.4	2.4	3	2	2.4	7.2	ns
prot1279	186	5	7	15	9	8	4	21	30	ns
prot1280	397	8	5	8	4	4	8	6	4	sig
prot1281	191	8	7	7.2	3.6	5	4	5.4	0	ns
prot1282	181	4	8	3.6	6	7	3	7.2	7.2	ns
prot1283	332	3	5	9	21	12	12	45	36	sig
prot1284	207	3	2	10	4	8	1	10	8	ns
prot1285	433	2	5	9	7.2	3	6	5.4	12.6	ns
prot1286	220	6	3	6	1.2	8	4	8.4	7.2	ns
prot1287	174	3	6	15	15	2	2	12	12	ns
prot1288	398	4	5	6	2	2	1	6	6	ns
prot1289	250	1	6	12.6	9	7	5	12.6	16.2	sig
prot1290	254	3	3	2.4	1.2	2	3	3.6	4.8	ns
prot1291	278	3	3	18	24	1	4	9	3	ns
prot1292	195	4	3	2	10	4	8	16	8	sig
prot1293	493	4	5	9	1.8	5	2	9	3.6	ns
prot1294	395	5	2	3.6	3.6	8	4	6	6	ns
prot1295	346	3	2	6	6	3	0	15	3	ns
prot1296	386	6	2	8	4	4	9	18	4	sig
prot1297	323	3	3	3.6	10.8	1	3	3.6	3.6	ns
prot1298	221	5	3	4.8	3.6	1	1	1.2	3.6	ns
prot1299	330	4	5	6	24	1	1	18	6	ns
prot1300	913	3	4	6	12	3	3	14	2	ns
prot1301	216	4	4	7.2	12.6	12	9	16.2	27	sig
prot1302	176	3	1	4.8	8.4	1	4	1.2	8.4	ns
prot1303	396	3	4	6	6	3	2	3	3	ns
prot1304	144	4	2	6	10	3	3	6	4	ns
prot1305	340	1	3	5.4	5.4	2	3	1.8	1.8	ns
prot1306	177	2	2	2.4	3.6	1	2	4.8	0	ns
prot1307	491	4	1	3	21	1	2	6	3	ns
prot1308	289	5	4	6	4	5	2	10	8	ns
prot1309	925	2	3	7.2	7.2	1	1	5.4	1.8	ns
prot1310	266	1	3	2.4	1.2	1	0	2.4	2.4	ns
prot1311	584	5	3	12	6	2	1	12	3	sig
prot1312	316	2	0	2	8	4	5	18	26	sig
prot1313	365	2	5	5.4	7.2	3	1	5.4	1.8	ns
prot1314	282	1	1	7.2	3.6	4	4	1.2	3.6	ns
prot1315	465	3	3	18	3	4	7	15	18	sig
prot1316	577	2	2	0	4	4	4	4	0	ns
prot1317	274	2	2	3.6	1.8	3	1	5.4	3.6	ns
prot1318	517	2	1	3.6	0	2	4	9.6	7.2	sig
prot1319	782	1	2	3	6	0	1	3	3	ns
prot1320	567	0	1	2	2	1	0	0	2	ns
prot1321	356	0	0	0	0	4	2	3.6	3.6	sig
prot1322	229	2	2	1.2	4.8	2	1	2.4	3.6	ns
prot1323	388	4	1	6	3	1	1	0	3	ns
prot1324	109	9	1	34	6	10	10	12	18	ns
prot1325	167	1	4	5.4	7.2	6	2	9	10.8	ns
prot1326	192	7	3	2.4	2.4	6	6	9.6	7.2	sig
prot1327	174	3	3	15	9	5	4	3	12	ns
prot1328	144	4	2	14	10	6	3	6	2	ns
prot1329	139	1	2	3.6	7.2	1	2	3.6	5.4	ns
prot1330	160	1	3	7.2	1.2	6	2	1.2	2.4	ns
prot1331	220	5	2	9	27	4	2	12	12	ns
prot1332	248	5	6	8	0	6	2	4	12	ns
prot1333	254	4	8	3.6	3.6	3	3	7.2	1.8	ns
prot1334	213	1	6	1.2	4.8	1	3	3.6	3.6	ns
prot1335	81	4	2	12	12	4	4	9	12	ns
prot1336	318	6	4	8	2	1	2	4	8	ns
prot1337	247	2	3	1.8	3.6	4	6	5.4	5.4	ns
prot1338	381	2	3	1.2	8.4	3	3	2.4	3.6	ns
prot1339	159	3	4	6	9	4	3	9	12	ns
prot1340	205	4	1	2	2	2	0	0	2	ns
prot1341	244	3	4	5.4	1.8	7	5	9	7.2	ns
prot1342	160	1	2	3.6	1.2	5	1	3.6	3.6	ns
prot1343	288	3	1	6	6	4	2	6	15	sig
prot1344	383	5	0	8	4	1	2	2	4	ns
prot1345	206	0	3	7.2	1.8	6	4	10.8	7.2	sig
prot1346	703	5	3	1.2	3.6	0	2	3.6	2.4	ns
prot1347	238	2	1	12	12	0	1	6	3	ns
prot1348	366	1	2	4	6	4	2	4	4	ns
prot1349	430	1	4	0	1.8	8	3	7.2	5.4	sig
prot1350	637	2	0	2.4	3.6	1	1	3.6	2.4	ns
prot1351	141	3	3	12	9	3	1	9	12	ns
prot1352	140	4	1	8	6	3	2	4	8	ns
prot1353	431	4	5	7.2	1.8	5	4	7.2	7.2	ns
prot1354	969	0	3	4.8	4.8	6	4	7.2	2.4	sig
prot1355	247	2	3	9	3	7	0	18	3	ns
prot1356	1101	0	2	4	4	5	2	8	2	ns
prot1357	178	3	1	1.8	1.8	2	3	3.6	0	ns
prot1358	178	1	2	3.6	0	4	1	2.4	7.2	ns
prot1359	297	2	2	3	12	4	4	3	6	ns
prot1360	238	2	2	2	6	3	4	4	2	ns
prot1361	226	2	4	1.8	7.2	1	3	5.4	3.6	ns
prot1362	486	2	2	9.6	3.6	2	2	4.8	7.2	sig
prot1363	758	2	0	9	9	1	0	6	6	ns
prot1364	305	2	3	4	12	3	2	4	4	ns
prot1365	526	2	1	5.4	1.8	2	3	5.4	3.6	ns
prot1366	375	3	1	2.4	1.2	2	1	1.2	2.4	ns
prot1367	651	2	2	12	9	2	6	6	6	sig
prot1368	5934	0	1	4	0	1	2	2	4	ns
prot1369	421	1	3	7.2	3.6	3	2	0	1.8	ns
prot1370	142	0	1	1.2	1.2	3	6	3.6	3.6	sig
prot1371	1145	3	1	0	3	2	0	3	6	ns
prot1372	238	0	0	2	0	0	1	2	4	ns
prot1373	391	2	1	3.6	3.6	1	3	0	1.8	ns
prot1374	618	0	1	4.8	0	0	1	3.6	0	ns
prot1375	93	10	8	12	15	11	6	9	30	ns
prot1376	130	11	7	12	14	4	6	10	10	ns
prot1377	83	5	4	10.8	12.6	4	5	5.4	9	ns
prot1378	361	3	2	6	4.8	2	0	8.4	2.4	ns
prot1379	193	2	7	9	3	2	7	15	12	ns
prot1380	393	4	8	18	6	7	7	10	14	ns
prot1381	232	3	2	7.2	12.6	1	4	12.6	5.4	ns
prot1382	201	1	3	3.6	3.6	6	2	1.2	9.6	ns
prot1383	105	8	3	9	3	5	3	6	12	ns
prot1384	173	3	1	2	4	6	12	12	8	sig
prot1385	182	0	4	7.2	7.2	3	6	16.2	7.2	ns
prot1386	199	5	5	3.6	2.4	6	3	4.8	1.2	ns
prot1387	191	6	0	9	12	6	6	12	18	ns
prot1388	274	1	2	8	8	1	2	8	6	ns
prot1389	135	5	2	7.2	5.4	0	3	1.8	3.6	ns
prot1390	169	2	8	3.6	3.6	3	3	1.2	3.6	ns
prot1391	688	4	3	3	6	6	3	6	15	ns
prot1392	152	1	4	4	4	2	3	4	6	ns
prot1393	528	2	4	7.2	7.2	12	14	7.2	10.8	sig
prot1394	157	2	4	3.6	2.4	3	6	1.2	3.6	ns
prot1395	126	3	3	3	6	7	2	15	6	ns
prot1396	80	2	3	4	4	2	3	4	20	ns
prot1397	122	1	2	0	3.6	2	1	0	0	ns
prot1398	232	1	5	3.6	3.6	0	5	1.2	4.8	ns
prot1399	171	0	4	18	6	2	4	6	3	sig
prot1400	70	2	6	4	4	10	4	16	6	sig
prot1401	130	0	4	12.6	1.8	4	3	5.4	1.8	ns
prot1402	103	1	1	0	6	4	1	3.6	2.4	ns
prot1403	547	3	1	6	12	1	2	3	12	ns
prot1404	250	1	2	10	10	1	3	4	4	ns
prot1405	497	2	2	3.6	3.6	2	2	3.6	18	sig
prot1406	312	1	0	2.4	0	3	0	1.2	4.8	ns
prot1407	152	4	1	6	15	0	3	9	0	ns
prot1408	535	2	2	4	2	4	4	2	6	ns
prot1409	87	0	7	5.4	1.8	4	0	3.6	3.6	ns
prot1410	232	3	3	3.6	2.4	0	2	2.4	1.2	ns
prot1411	232	1	0	9	0	1	1	3	6	ns
prot1412	843	1	3	2	6	0	0	4	4	ns
prot1413	555	1	2	1.8	3.6	1	3	7.2	0	ns
prot1414	173	1	1	2.4	2.4	2	1	0	3.6	ns
prot1415	194	1	1	3	6	3	2	3	0	ns
prot1416	180	1	0	0	0	1	2	2	2	ns
prot1417	199	3	4	1.8	5.4	1	0	0	5.4	ns
prot1418	287	4	1	3.6	3.6	0	1	1.2	2.4	ns
prot1419	999	5	3	6	6	0	0	9	3	ns
prot1420	220	0	3	4	2	0	2	2	8	ns
prot1421	648	4	1	3.6	3.6	1	3	0	0	ns
prot1422	164	1	1	1.2	3.6	1	2	6	0	ns
prot1423	181	3	3	6	3	3	3	3	6	ns
prot1424	285	5	6	14	16	14	16	56	24	sig
prot1425	172	3	1	10.8	14.4	3	5	5.4	12.6	ns
prot1426	103	2	7	8.4	16.8	1	4	6	3.6	ns
prot1427	430	4	4	12	15	15	12	45	36	sig
prot1428	130	4	3	4	18	3	4	4	10	ns
prot1429	123	2	4	3.6	9	4	3	5.4	14.4	ns
prot1430	304	3	5	4.8	6	2	3	1.2	2.4	ns
prot1431	164	3	2	24	15	6	6	6	12	sig
prot1432	75	3	0	0	2	1	5	6	10	ns
prot1433	173	3	3	3.6	7.2	2	7	5.4	5.4	ns
prot1434	176	5	4	2.4	3.6	6	18	10.8	18	sig
prot1435	191	2	3	3	9	9	4	18	18	sig
prot1436	138	1	0	6	4	5	4	10	6	ns
prot1437	148	3	4	9	1.8	1	1	5.4	3.6	ns
prot1438	101	3	1	4.8	4.8	9	3	2.4	2.4	sig
prot1439	157	2	4	18	3	9	9	9	36	sig
prot1440	488	10	3	4	4	2	1	6	6	ns
prot1441	133	2	2	0	1.8	6	2	3.6	1.8	ns
prot1442	229	2	1	3.6	6	6	5	2.4	4.8	ns
prot1443	89	0	3	15	6	2	3	3	12	ns
prot1444	317	1	5	4	4	4	2	4	8	sig
prot1445	88	2	2	0	3.6	4	2	3.6	1.8	ns
prot1446	180	2	2	1.2	2.4	2	7	2.4	3.6	ns
prot1447	207	4	4	9	18	4	8	12	21	sig
prot1448	235	3	3	2	6	1	2	2	2	ns
prot1449	86	5	0	3.6	3.6	2	1	7.2	1.8	ns
prot1450	115	1	1	4.8	3.6	2	2	2.4	3.6	ns
prot1451	127	5	5	3	9	12	3	27	9	sig
prot1452	229	3	3	4	2	2	3	6	4	ns
prot1453	247	4	1	1.8	5.4	2	5	0	5.4	ns
prot1454	573	3	1	2.4	3.6	2	1	1.2	2.4	ns
prot1455	176	3	2	6	12	1	1	15	3	ns
prot1456	169	1	1	12	8	2	6	2	0	ns
prot1457	81	7	1	1.8	7.2	1	4	3.6	5.4	ns
prot1458	89	2	0	3.6	2.4	1	1	1.2	2.4	ns
prot1459	178	0	7	9	3	2	2	6	15	sig
prot1460	151	2	1	6	2	1	2	0	10	ns
prot1461	146	2	2	1.8	3.6	1	2	0	1.8	ns
prot1462	217	0	1	1.2	1.2	8	4	7.2	2.4	sig
prot1463	159	3	3	15	12	3	3	18	12	sig
prot1464	237	1	1	2	6	15	3	18	12	sig
prot1465	587	2	1	1.8	5.4	1	4	0	0	ns
prot1466	128	1	1	0	4.8	1	1	0	1.2	ns
prot1467	425	0	5	0	0	3	9	9	9	sig
prot1468	256	1	0	4	4	1	1	2	2	ns
prot1469	136	1	2	1.8	1.8	1	3	5.4	5.4	ns
prot1470	76	2	2	2.4	0	2	1	3.6	3.6	ns
prot1471	175	1	0	0	3	3	1	3	0	ns
prot1472	231	1	2	2	2	4	7	4	14	sig
prot1473	337	2	2	0	0	3	1	0	1.8	ns
prot1474	239	0	1	2.4	0	1	1	3.6	0	ns
prot1475	456	0	1	3	0	3	0	15	0	ns
prot1476	126	0	0	0	2	4	2	4	8	sig
prot1477	488	2	0	1.8	5.4	0	2	1.8	0	ns
prot1478	127	1	1	2.4	2.4	2	1	1.2	1.2	ns
prot1479	191	3	2	21	3	0	5	3	15	ns
prot1480	114	5	2	4	10	2	2	8	12	ns
prot1481	62	2	5	14.4	9	5	2	3.6	3.6	sig
prot1482	350	5	4	4.8	3.6	4	1	4.8	7.2	ns
prot1483	108	2	2	21	9	3	3	12	18	ns
prot1484	321	4	2	4	6	4	1	8	6	ns
prot1485	308	1	2	5.4	3.6	5	3	1.8	7.2	ns
prot1486	59	4	7	4.8	1.2	2	1	4.8	3.6	ns
prot1487	218	3	0	6	6	3	2	9	24	sig
prot1488	106	1	1	4	6	2	4	4	16	sig
prot1489	154	5	4	1.8	5.4	2	2	3.6	5.4	ns
prot1490	166	1	1	2.4	3.6	0	1	6	1.2	ns
prot1491	515	5	4	6	9	3	1	6	9	ns
prot1492	183	5	0	2	2	6	12	12	6	sig
prot1493	162	4	4	10.8	7.2	2	2	1.8	3.6	ns
prot1494	140	0	4	2.4	2.4	3	5	3.6	2.4	ns
prot1495	169	2	2	0	9	1	2	3	0	ns
prot1496	242	2	5	4	4	2	0	0	0	ns
prot1497	292	2	1	10.8	1.8	2	2	5.4	7.2	ns
prot1498	197	2	5	2.4	2.4	2	1	3.6	4.8	ns
prot1499	856	2	0	6	3	0	3	9	0	ns
prot1500	127	3	3	4	6	3	2	4	8	ns
prot1501	72	4	1	0	5.4	4	2	5.4	3.6	ns
prot1502	148	3	5	2.4	1.2	2	2	3.6	3.6	ns
prot1503	53	3	2	3	3	1	0	0	3	ns
prot1504	98	0	2	2	2	4	0	0	0	ns
prot1505	405	2	0	5.4	1.8	1	1	1.8	1.8	ns
prot1506	104	1	1	0	0	1	1	1.2	2.4	ns
prot1507	176	1	4	0	3	1	1	6	6	ns
prot1508	125	0	1	8	12	3	15	6	6	sig
prot1509	160	2	2	1.8	7.2	2	1	5.4	1.8	ns
prot1510	316	0	0	2.4	1.2	3	3	3.6	3.6	sig
prot1511	978	2	0	9	6	2	1	3	6	sig
prot1512	234	0	1	0	0	0	4	4	2	ns
prot1513	431	1	0	3.6	1.8	2	1	0	5.4	ns
prot1514	2591	3	2	6	0	10	4	1.2	4.8	ns
prot1515	712	6	3	3	6	6	8	6	12	ns
prot1516	1852	0	3	6	12	5	2	0	10	ns
prot1517	2086	7	8	1.8	3.6	2	4	9	9	ns
prot1518	1064	3	2	3.6	4.8	11	2	6	6	sig
prot1519	609	7	7	6	15	7	9	30	30	ns
prot1520	645	2	1	2	4	2	8	4	4	sig
prot1521	969	4	5	0	3.6	5	2	7.2	7.2	ns
prot1522	857	2	1	4.8	0	2	3	4.8	0	ns
prot1523	488	2	1	12	6	4	1	9	9	ns
prot1524	2821	3	2	6	0	6	1	2	6	ns
prot1525	512	1	0	3.6	14.4	3	5	7.2	3.6	ns
prot1526	876	3	4	3.6	6	2	3	1.2	1.2	ns
prot1527	543	2	5	3	15	5	1	6	15	ns
prot1528	809	8	4	2	10	2	4	4	8	ns
prot1529	1674	5	0	5.4	3.6	2	2	7.2	10.8	sig
prot1530	1191	0	3	1.2	6	3	2	6	1.2	ns
prot1531	208	3	4	6	15	5	11	6	12	sig
prot1532	437	2	2	6	0	1	1	4	8	ns
prot1533	510	1	3	3.6	5.4	2	0	3.6	3.6	ns
prot1534	695	1	4	2.4	1.2	3	1	4.8	3.6	ns
prot1535	227	2	0	24	0	5	5	6	15	sig
prot1536	700	4	2	2	8	4	2	2	4	ns
prot1537	218	3	3	1.8	0	8	2	7.2	5.4	sig
prot1538	423	2	7	4.8	0	2	0	1.2	4.8	ns
prot1539	873	2	3	3	9	5	3	6	9	ns
prot1540	1426	4	2	0	2	3	3	4	8	sig
prot1541	520	1	0	5.4	0	2	1	1.8	1.8	ns
prot1542	290	11	11	6	14.4	12	10	14.4	16.8	ns
prot1543	296	3	4	6	12	4	4	3	18	ns
prot1544	309	7	2	6	4	5	2	6	12	ns
prot1545	502	5	5	1.8	5.4	4	3	1.8	3.6	ns
prot1546	204	2	0	0	0	2	2	2.4	0	ns
prot1547	437	3	2	9	15	3	4	9	6	ns
prot1548	314	3	0	4	14	5	1	4	6	ns
prot1549	402	1	2	3.6	0	1	2	1.8	12.6	ns
prot1550	188	2	2	2.4	4.8	0	3	2.4	2.4	ns
prot1551	434	2	3	9	3	0	0	6	3	ns
prot1552	325	2	1	6	2	1	3	2	0	ns
prot1553	607	0	1	3.6	1.8	0	2	1.8	3.6	ns
prot1554	739	2	4	2.4	0	1	2	3.6	0	ns
prot1555	235	1	0	9	12	1	0	3	0	ns
prot1556	982	0	6	4	4	3	0	6	0	ns
prot1557	392	4	0	3.6	0	0	2	5.4	3.6	ns
prot1558	543	0	2	1.2	1.2	2	1	1.2	1.2	ns
prot1559	462	2	1	3	6	2	2	0	3	ns
prot1560	348	4	3	2	6	3	2	6	8	ns
prot1561	463	3	1	1.8	1.8	1	2	3.6	1.8	ns
prot1562	173	2	2	2.4	2.4	4	4	3.6	6	ns
prot1563	274	5	4	6	0	4	4	6	6	sig
prot1564	251	4	5	14	4	3	1	14	12	ns
prot1565	231	3	4	9	5.4	1	3	0	3.6	ns
prot1566	394	1	1	3.6	1.2	1	2	3.6	1.2	ns
prot1567	240	2	4	0	15	3	2	0	3	ns
prot1568	441	1	2	10	6	4	5	8	10	ns
prot1569	200	2	2	3.6	1.8	4	2	3.6	5.4	sig
prot1570	371	3	2	2.4	1.2	2	4	4.8	2.4	ns
prot1571	313	3	2	6	9	2	3	0	3	ns
prot1572	730	3	3	6	4	1	0	6	12	ns
prot1573	329	4	1	3.6	5.4	2	5	3.6	7.2	sig
prot1574	627	0	1	3.6	0	1	2	3.6	1.2	ns
prot1575	250	5	3	9	6	2	4	6	21	sig
prot1576	144	3	2	6	2	3	4	2	6	ns
prot1577	472	1	2	5.4	7.2	2	2	3.6	3.6	ns
prot1578	421	1	2	2.4	3.6	2	1	2.4	2.4	sig
prot1579	250	5	0	0	3	0	2	6	0	ns
prot1580	266	1	1	0	4	2	0	4	6	ns
prot1581	861	2	0	1.8	1.8	0	2	5.4	5.4	ns
prot1582	1312	1	2	1.2	1.2	2	2	2.4	2.4	sig
prot1583	493	3	2	6	0	5	5	6	6	sig
prot1584	1082	0	2	2	0	3	9	12	24	sig
prot1585	648	2	1	5.4	5.4	5	2	3.6	5.4	ns
prot1586	276	1	1	0	2.4	2	0	1.2	4.8	ns
prot1587	518	3	3	3	0	3	1	0	3	ns
prot1588	640	0	1	2	4	5	2	4	4	sig
prot1589	722	0	4	10.8	9	1	0	7.2	7.2	ns
prot1590	147	5	2	3.6	1.2	4	2	9.6	7.2	sig
prot1591	193	5	1	15	6	1	0	0	18	ns
prot1592	194	3	0	4	4	2	1	0	2	ns
prot1593	365	1	3	5.4	7.2	5	4	7.2	0	ns
prot1594	290	4	1	2.4	4.8	3	6	7.2	2.4	sig
prot1595	636	2	4	3	9	2	5	6	15	sig
prot1596	1160	1	1	0	2	2	1	4	2	sig
prot1597	641	2	3	3.6	5.4	4	2	7.2	5.4	ns
prot1598	175	4	6	3.6	1.2	1	2	1.2	1.2	ns
prot1599	318	3	3	0	12	2	2	6	6	sig
prot1600	424	1	3	6	4	0	0	4	6	ns
prot1601	348	0	3	3.6	1.8	2	2	5.4	3.6	ns
prot1602	227	1	1	1.2	2.4	1	0	0	0	ns
prot1603	427	2	4	9	12	3	4	9	6	sig
prot1604	268	2	0	0	10	3	3	10	10	ns
prot1605	357	2	1	3.6	5.4	1	2	3.6	3.6	ns
prot1606	174	0	0	2.4	1.2	0	3	1.2	1.2	ns
prot1607	233	2	1	0	6	2	5	6	12	sig
prot1608	217	0	0	0	4	0	0	8	0	ns
prot1609	980	1	2	3.6	7.2	1	0	7.2	0	ns
prot1610	263	3	2	1.2	3.6	5	7	2.4	2.4	sig
prot1611	169	1	1	9	6	1	1	0	3	ns
prot1612	178	1	0	2	2	9	9	12	6	sig
prot1613	355	2	0	1.8	0	1	0	3.6	0	ns
prot1614	604	3	0	0	0	1	0	3.6	2.4	ns
prot1615	149	1	2	3	3	1	1	3	3	ns
prot1616	594	1	1	4	2	2	2	4	6	ns
prot1617	257	1	0	0	3.6	0	0	1.8	1.8	ns
prot1618	421	1	1	6	1.2	1	3	2.4	1.2	ns
prot1619	712	3	0	9	0	4	2	6	12	sig
prot1620	423	4	1	0	0	3	2	4	6	sig
prot1621	488	0	1	0	0	3	3	5.4	5.4	sig
prot1622	1872	1	3	0	1.2	2	5	4.8	2.4	sig
prot1623	153	5	6	0	18	6	7	27	6	ns
prot1624	275	1	8	14	6	3	5	8	6	ns
prot1625	463	6	3	12.6	5.4	4	4	7.2	0	ns
prot1626	103	2	1	6	3.6	3	2	7.2	2.4	ns
prot1627	287	7	7	6	0	5	4	12	15	sig
prot1628	282	4	1	6	6	2	1	4	6	ns
prot1629	200	2	4	7.2	3.6	1	2	3.6	7.2	ns
prot1630	149	1	3	6	1.2	3	3	3.6	4.8	ns
prot1631	149	4	2	15	6	8	3	6	12	ns
prot1632	132	2	1	0	2	1	2	10	0	ns
prot1633	118	1	3	0	0	1	4	0	0	ns
prot1634	191	2	3	2.4	2.4	1	1	4.8	4.8	sig
prot1635	189	2	5	6	3	0	2	3	6	ns
prot1636	273	0	2	6	4	3	0	2	0	ns
prot1637	327	1	4	5.4	1.8	2	1	7.2	5.4	ns
prot1638	148	2	1	3.6	1.2	1	1	3.6	3.6	ns
prot1639	206	2	3	3	6	4	6	6	3	sig
prot1640	108	2	0	6	4	3	1	0	2	ns
prot1641	267	2	1	3.6	3.6	6	9	16.2	5.4	sig
prot1642	204	2	3	0	6	4	2	0	1.2	ns
prot1643	223	1	1	0	6	3	1	6	3	ns
prot1644	298	0	6	4	2	2	2	2	6	ns
prot1645	194	1	4	3.6	1.8	0	3	1.8	3.6	ns
prot1646	77	2	1	4.8	2.4	5	1	2.4	2.4	ns
prot1647	166	0	1	6	6	0	1	6	3	ns
prot1648	418	3	5	10	10	3	1	4	8	ns
prot1649	418	1	2	1.8	3.6	3	1	0	3.6	ns
prot1650	127	0	2	2.4	0	3	1	1.2	1.2	ns
prot1651	279	0	1	6	3	1	2	0	9	ns
prot1652	181	2	1	6	2	4	0	0	4	ns
prot1653	129	2	0	1.8	1.8	2	8	10.8	3.6	sig
prot1654	161	2	4	2.4	1.2	1	2	1.2	1.2	ns
prot1655	126	3	2	0	15	1	2	12	6	ns
prot1656	326	6	4	4	6	3	2	2	2	ns
prot1657	207	3	0	1.8	3.6	1	2	1.8	1.8	ns
prot1658	191	2	1	0	1.2	1	3	4.8	2.4	ns
prot1659	238	2	0	3	9	2	0	9	0	ns
prot1660	210	4	1	0	8	1	0	0	6	ns
prot1661	331	1	3	5.4	0	2	4	3.6	3.6	sig
prot1662	574	3	0	2.4	2.4	2	0	4.8	1.2	ns
prot1663	455	1	6	21	0	3	3	6	6	sig
prot1664	553	1	3	0	0	1	1	2	8	sig
prot1665	522	1	2	3.6	1.8	1	1	1.8	5.4	ns
prot1666	325	4	0	3.6	1.2	1	1	1.2	1.2	sig
prot1667	208	1	1	12	6	3	1	0	3	ns
prot1668	232	1	1	8	0	1	0	2	6	ns
prot1669	219	3	5	0	1.8	1	3	5.4	1.8	ns
prot1670	409	1	0	2.4	1.2	0	2	0	0	ns
prot1671	233	0	3	6	6	1	2	6	6	ns
prot1672	772	2	1	0	2	2	0	4	6	ns
prot1673	360	3	2	3.6	3.6	2	0	1.8	3.6	ns
prot1674	439	3	1	0	1.2	2	0	0	2.4	ns
prot1675	442	1	0	3	3	0	1	6	0	ns
prot1676	138	0	2	0	6	0	1	6	2	ns
prot1677	106	1	3	3.6	0	1	2	1.8	3.6	ns
prot1678	370	3	2	3.6	2.4	2	1	1.2	7.2	ns
prot1679	629	1	1	0	9	1	1	0	0	ns
prot1680	187	1	1	6	0	1	1	0	4	ns
prot1681	596	1	2	0	1.8	2	2	5.4	3.6	sig
prot1682	255	4	1	1.2	2.4	1	1	1.2	2.4	ns
prot1683	92	3	5	21	12	1	1	27	9	ns
prot1684	171	4	3	12	4	1	1	8	8	ns
prot1685	165	5	5	7.2	1.8	4	16	14.4	14.4	sig
prot1686	148	1	6	9.6	6	3	2	3.6	0	ns
prot1687	229	0	1	9	9	4	1	6	15	sig
prot1688	123	3	2	4	12	1	2	8	6	ns
prot1689	77	0	1	0	7.2	3	5	9	7.2	ns
prot1690	465	2	5	2.4	2.4	4	3	2.4	3.6	ns
prot1691	279	3	0	0	3	2	0	0	0	ns
prot1692	278	2	1	2	4	2	5	10	2	sig
prot1693	119	4	0	1.8	0	3	1	3.6	1.8	ns
prot1694	148	4	2	1.2	1.2	5	2	4.8	0	ns
prot1695	72	1	2	0	0	1	1	6	3	sig
prot1696	353	1	2	4	4	1	3	4	2	ns
prot1697	196	1	2	1.8	3.6	2	1	1.8	5.4	ns
prot1698	174	3	2	1.2	2.4	3	2	1.2	0	ns
prot1699	126	0	2	3	3	1	0	3	0	ns
prot1700	235	1	3	8	2	0	2	2	2	ns
prot1701	235	2	1	5.4	1.8	1	1	0	1.8	ns
prot1702	110	2	0	6	8.4	2	2	4.8	3.6	ns
prot1703	188	1	3	9	3	1	1	6	6	ns
prot1704	225	0	0	0	2	3	1	2	2	ns
prot1705	138	6	0	0	1.8	6	3	21.6	10.8	sig
prot1706	174	2	4	1.2	2.4	3	4	9.6	2.4	sig
prot1707	672	3	0	9	3	1	2	0	3	ns
prot1708	84	0	3	4	8	4	1	2	2	ns
prot1709	107	2	1	5.4	7.2	4	2	3.6	7.2	sig
prot1710	146	1	2	1.2	2.4	9	9	3.6	3.6	sig
prot1711	183	0	0	6	6	2	4	3	3	sig
prot1712	555	0	2	2	2	3	3	6	6	sig
prot1713	467	2	3	0	0	2	0	3.6	5.4	ns
prot1714	265	2	1	1.2	1.2	0	2	3.6	1.2	ns
prot1715	598	2	2	3	3	1	3	3	9	ns
prot1716	317	0	2	10	0	2	1	6	4	ns
prot1717	196	4	0	7.2	5.4	2	2	5.4	1.8	ns
prot1718	267	1	0	3.6	1.2	0	1	1.2	3.6	ns
prot1719	612	1	1	12	12	2	1	6	0	ns
prot1720	62	2	1	0	2	0	1	2	14	ns
prot1721	77	0	0	1.8	1.8	2	6	3.6	3.6	sig
prot1722	68	1	0	0	0	2	2	2.4	2.4	ns
prot1723	632	1	2	6	0	2	0	3	3	ns
prot1724	230	1	0	2	6	1	1	0	2	ns
prot1725	133	5	0	5.4	1.8	1	0	9	0	ns
prot1726	334	1	1	3.6	0	2	2	0	1.2	ns
prot1727	311	1	2	0	6	2	2	0	6	ns
prot1728	563	1	1	0	0	0	0	2	4	ns
prot1729	327	1	1	0	7.2	0	3	0	1.8	ns
prot1730	144	0	0	4.8	0	0	1	0	0	ns
prot1731	668	1	1	0	3	1	1	0	3	ns
prot1732	85	2	1	2	4	5	0	0	0	ns
prot1733	102	0	4	0	1.8	6	3	10.8	16.2	sig
prot1734	508	0	1	1.2	0	1	0	2.4	2.4	ns
prot1735	226	3	2	0	9	3	2	6	6	sig
prot1736	676	1	0	0	4	2	2	4	4	sig
prot1737	539	0	2	0	3.6	0	1	3.6	0	ns
prot1738	295	0	0	1.2	2.4	0	0	0	1.2	ns
prot1739	224	0	0	6	3	2	3	6	6	sig
prot1740	2292	1	2	0	2	2	2	4	4	sig
prot1741	170	2	0	9	3.6	1	2	9	10.8	ns
prot1742	134	1	1	2.4	2.4	3	5	1.2	2.4	ns
prot1743	255	1	2	21	9	2	4	12	6	sig
prot1744	304	2	3	10	10	4	3	4	10	ns
prot1745	237	1	3	7.2	0	0	1	3.6	5.4	ns
prot1746	105	2	2	0	1.2	2	2	1.2	3.6	ns
prot1747	69	3	0	15	9	2	2	3	0	ns
prot1748	247	3	2	6	4	1	1	0	2	ns
prot1749	99	3	7	5.4	5.4	6	3	3.6	3.6	ns
prot1750	116	2	3	3.6	3.6	2	2	3.6	3.6	ns
prot1751	152	2	2	3	9	0	1	9	0	ns
prot1752	225	4	0	10	6	2	3	0	4	ns
prot1753	147	5	3	5.4	1.8	1	2	5.4	1.8	ns
prot1754	125	0	6	6	0	0	5	3.6	2.4	ns
prot1755	90	1	6	9	12	0	2	6	18	ns
prot1756	237	3	2	4	2	3	6	6	18	sig
prot1757	66	3	1	1.8	3.6	0	2	3.6	1.8	ns
prot1758	264	0	4	3.6	1.2	1	3	0	1.2	ns
prot1759	137	2	1	3	6	3	1	6	6	ns
prot1760	511	0	2	6	6	4	1	2	0	ns
prot1761	141	0	2	3.6	7.2	1	0	3.6	3.6	ns
prot1762	280	3	3	1.2	2.4	5	3	0	0	ns
prot1763	302	2	2	3	0	1	1	6	3	ns
prot1764	74	0	2	4	2	2	2	4	6	ns
prot1765	171	2	0	1.8	5.4	1	2	0	0	ns
prot1766	95	4	0	3.6	2.4	2	2	14.4	2.4	sig
prot1767	367	2	3	3	6	1	1	9	0	ns
prot1768	144	2	0	0	6	3	2	8	4	sig
prot1769	664	2	0	1.8	3.6	1	0	0	0	ns
prot1770	179	1	1	1.2	1.2	1	1	2.4	0	ns
prot1771	114	2	0	0	9	1	2	6	0	ns
prot1772	161	1	1	2	2	1	0	2	4	ns
prot1773	205	2	1	1.8	1.8	2	4	3.6	3.6	sig
prot1774	305	1	1	2.4	2.4	2	2	2.4	2.4	sig
prot1775	416	1	3	9	9	3	3	9	3	ns
prot1776	397	1	0	0	2	2	1	2	8	ns
prot1777	224	3	4	0	1.8	1	0	3.6	3.6	ns
prot1778	314	1	0	1.2	1.2	1	1	0	0	ns
prot1779	174	0	1	12	3	1	0	6	9	ns
prot1780	416	1	0	2	4	4	2	4	4	ns
prot1781	131	0	0	0	5.4	1	1	0	3.6	ns
prot1782	107	1	1	1.2	2.4	0	0	0	0	ns
prot1783	163	0	1	0	3	3	3	18	9	sig
prot1784	564	1	0	0	4	2	2	4	4	sig
prot1785	208	3	1	0	0	1	0	1.8	1.8	ns
prot1786	135	0	0	0	0	0	1	3.6	0	ns
prot1787	3394	3	1	9	9	1	3	3	12	ns
prot1788	1957	2	1	10	4	1	4	6	4	ns
prot1789	1088	3	3	10.8	3.6	0	1	1.8	3.6	ns
prot1790	424	0	5	7.2	3.6	2	2	2.4	1.2	ns
prot1791	1035	1	3	6	6	2	0	0	3	ns
prot1792	926	1	1	0	4	1	0	4	2	ns
prot1793	1669	0	1	0	1.8	1	3	5.4	0	ns
prot1794	201	2	2	1.2	3.6	0	1	4.8	1.2	ns
prot1795	539	0	4	6	12	0	0	3	9	ns
prot1796	638	1	2	2	0	0	0	4	0	ns
prot1797	225	4	2	1.8	9	2	6	7.2	12.6	ns
prot1798	319	3	2	2.4	1.2	1	1	8.4	2.4	sig
prot1799	520	3	0	9	12	1	5	6	3	ns
prot1800	785	2	3	10	16	3	2	6	8	ns
prot1801	629	3	2	5.4	0	4	3	10.8	5.4	ns
prot1802	341	1	2	2.4	2.4	4	1	1.2	1.2	sig
prot1803	412	4	0	3	3	2	1	6	3	ns
prot1804	308	2	2	2	0	0	0	2	6	ns
prot1805	743	1	2	3.6	3.6	2	0	0	0	ns
prot1806	470	1	1	0	0	0	0	0	2.4	ns
prot1807	1140	1	2	3	3	0	1	0	3	ns
prot1808	1466	2	2	2	4	2	2	4	2	ns
prot1809	254	1	0	7.2	3.6	1	1	5.4	3.6	ns
prot1810	257	1	2	3.6	3.6	3	0	1.2	3.6	ns
prot1811	375	0	1	6	6	1	1	3	6	ns
prot1812	1882	1	3	4	8	3	1	4	6	ns
prot1813	1300	1	0	3.6	1.8	1	1	1.8	5.4	ns
prot1814	444	1	2	2.4	0	0	2	4.8	1.2	ns
prot1815	832	2	2	9	6	1	1	3	3	ns
prot1816	582	2	5	4	0	5	1	2	6	ns
prot1817	280	0	2	0	0	0	1	1.8	0	ns
prot1818	1244	2	0	1.2	1.2	3	3	3.6	3.6	sig
prot1819	276	2	0	12	0	1	0	0	3	ns
prot1820	623	1	0	2	6	3	2	0	8	ns
prot1821	450	2	2	0	1.8	0	3	9	0	ns
prot1822	247	0	0	1.2	3.6	0	0	1.2	0	ns
prot1823	387	0	1	3	6	1	1	0	3	ns
prot1824	662	0	2	0	2	0	2	2	4	ns
prot1825	743	2	3	1.8	1.8	3	3	10.8	5.4	sig
prot1826	874	0	1	2.4	1.2	2	1	0	0	ns
prot1827	1301	0	2	0	0	0	0	3	3	ns
prot1828	274	2	3	6	8	2	1	6	2	ns
prot1829	551	3	3	3.6	1.8	2	1	1.8	1.8	ns
prot1830	447	2	2	1.2	1.2	2	4	8.4	4.8	sig
prot1831	154	2	5	3	3	0	3	0	9	ns
prot1832	210	2	2	0	2	0	4	2	8	ns
prot1833	290	1	5	1.8	5.4	1	4	1.8	1.8	sig
prot1834	220	5	5	2.4	7.2	5	2	2.4	2.4	ns
prot1835	184	3	1	21	6	4	4	6	12	sig
prot1836	168	1	3	6	2	4	1	2	2	ns
prot1837	102	3	2	1.8	1.8	2	0	9	5.4	ns
prot1838	327	3	4	1.2	2.4	4	0	0	0	ns
prot1839	962	1	2	9	15	9	6	18	18	sig
prot1840	556	1	0	6	2	3	2	6	4	ns
prot1841	374	2	2	3.6	5.4	2	3	3.6	5.4	ns
prot1842	728	1	3	2.4	2.4	1	2	1.2	2.4	ns
prot1843	243	3	0	9	6	2	0	0	0	ns
prot1844	127	1	2	4	2	3	3	4	2	ns
prot1845	519	1	2	0	3.6	6	3	5.4	10.8	sig
prot1846	492	0	2	0	1.2	0	3	0	2.4	ns
prot1847	233	1	1	3	6	1	0	6	15	ns
prot1848	287	0	0	2	2	0	1	6	0	ns
prot1849	337	2	0	1.8	7.2	6	2	3.6	10.8	sig
prot1850	404	0	1	1.2	1.2	1	1	2.4	1.2	ns
prot1851	3175	0	0	3	0	3	3	9	9	sig
prot1852	243	0	0	0	0	4	2	4	4	sig
prot1853	275	0	0	0	5.4	1	0	0	5.4	ns
prot1854	648	5	0	3.6	2.4	4	2	4.8	1.2	sig
prot1855	172	1	1	3	12	2	3	3	6	ns
prot1856	283	1	4	4	6	6	2	2	4	ns
prot1857	159	1	0	3.6	5.4	1	1	0	3.6	ns
prot1858	372	3	1	2.4	3.6	0	0	1.2	1.2	ns
prot1859	174	2	2	3	3	2	3	3	12	ns
prot1860	182	2	1	0	0	1	2	2	4	ns
prot1861	251	3	2	7.2	5.4	1	6	7.2	5.4	ns
prot1862	1009	2	3	2.4	3.6	12	3	3.6	3.6	sig
prot1863	233	0	1	0	0	3	3	9	9	sig
prot1864	158	3	4	6	4	2	2	6	2	ns
prot1865	200	2	1	9	1.8	0	1	3.6	3.6	ns
prot1866	292	0	0	2.4	3.6	1	6	4.8	1.2	sig
prot1867	399	0	1	0	0	2	2	6	6	sig
prot1868	229	2	0	6	4	2	3	8	2	ns
prot1869	228	2	0	3.6	5.4	2	0	3.6	1.8	ns
prot1870	445	1	1	1.2	0	0	0	2.4	7.2	ns
prot1871	334	0	1	3	18	0	0	15	0	ns
prot1872	848	1	3	6	8	1	1	2	0	ns
prot1873	151	4	1	0	3.6	3	2	1.8	1.8	ns
prot1874	1410	2	2	1.2	2.4	2	0	2.4	1.2	ns
prot1875	164	0	1	3	3	3	6	6	6	sig
prot1876	114	3	1	8	4	3	1	2	6	ns
prot1877	262	2	4	1.8	1.8	2	2	3.6	3.6	ns
prot1878	174	0	1	1.2	1.2	4	2	2.4	2.4	sig
prot1879	987	1	3	0	3	1	1	0	0	ns
prot1880	170	1	1	4	4	3	0	4	2	ns
prot1881	399	2	3	0	5.4	1	0	3.6	1.8	ns
prot1882	504	1	1	2.4	0	2	1	0	2.4	ns
prot1883	359	2	4	3	6	0	5	9	6	ns
prot1884	85	0	0	2	2	2	1	0	4	ns
prot1885	186	3	4	5.4	3.6	1	2	1.8	0	ns
prot1886	231	0	1	1.2	1.2	0	2	2.4	3.6	ns
prot1887	161	0	1	3	3	1	0	0	3	ns
prot1888	296	1	1	4	0	0	0	0	0	ns
prot1889	362	4	3	1.8	1.8	0	3	3.6	1.8	ns
prot1890	492	2	2	1.2	2.4	0	1	1.2	1.2	ns
prot1891	240	1	1	6	0	1	0	0	6	ns
prot1892	587	1	1	0	2	3	6	6	12	sig
prot1893	523	1	0	3.6	0	0	0	0	1.8	ns
prot1894	979	1	1	1.2	0	1	1	1.2	0	ns
prot1895	2381	0	0	0	3	0	0	0	0	ns
prot1896	246	0	0	2	0	2	3	4	4	sig
prot1897	309	2	1	1.8	3.6	5	1	3.6	0	ns
prot1898	214	2	0	3.6	1.2	2	2	0	1.2	ns
prot1899	659	1	0	0	9	2	1	0	3	ns
prot1900	185	0	0	0	2	0	1	0	0	ns
prot1901	201	3	1	1.8	0	2	2	3.6	3.6	sig
prot1902	464	0	1	1.2	0	2	1	1.2	0	ns
prot1903	298	1	1	3	3	0	1	0	6	ns
prot1904	502	0	1	4	0	4	2	4	4	sig
prot1905	295	1	0	0	0	2	2	3.6	3.6	sig
prot1906	1921	1	1	0	3.6	1	0	0	2.4	ns
prot1907	900	1	2	6	3	1	2	9	6	ns
prot1908	1567	1	1	2	2	3	0	2	2	ns
prot1909	659	1	1	0	1.8	0	0	1.8	3.6	ns
prot1910	909	0	0	0	1.2	0	1	0	0	ns
prot1911	193	0	0	6	3	0	1	0	9	ns
prot1912	431	1	1	2	0	0	0	6	0	ns
prot1913	118	2	1	1.8	0	0	2	5.4	3.6	ns
prot1914	229	2	4	8.4	6	3	4	2.4	6	ns
prot1915	232	1	3	9	6	1	4	9	12	ns
prot1916	267	3	3	12	0	2	2	4	2	ns
prot1917	266	1	2	1.8	3.6	0	2	1.8	7.2	ns
prot1918	183	0	2	4.8	0	2	3	2.4	1.2	ns
prot1919	909	3	6	0	9	2	2	3	3	ns
prot1920	219	1	2	6	0	2	4	16	4	sig
prot1921	141	0	4	5.4	1.8	0	1	1.8	1.8	ns
prot1922	154	3	2	1.2	2.4	2	0	3.6	1.2	ns
prot1923	243	0	0	3	6	1	3	3	6	ns
prot1924	135	1	0	0	2	3	2	0	4	ns
prot1925	315	0	3	0	5.4	0	0	0	0	ns
prot1926	517	1	1	1.2	1.2	0	0	0	0	ns
prot1927	127	2	3	9	3	3	0	6	6	ns
prot1928	439	1	2	6	4	3	0	4	4	ns
prot1929	398	0	0	1.8	1.8	2	1	5.4	5.4	ns
prot1930	462	0	1	4.8	1.2	2	4	1.2	0	ns
prot1931	202	1	3	6	6	0	3	6	0	ns
prot1932	114	2	0	4	8	2	2	6	4	ns
prot1933	137	0	1	1.8	1.8	1	0	3.6	3.6	ns
prot1934	124	2	3	2.4	0	2	1	3.6	1.2	ns
prot1935	641	1	2	3	6	1	4	6	3	ns
prot1936	415	4	1	4	6	0	0	4	0	ns
prot1937	448	0	0	3.6	1.8	0	1	3.6	0	ns
prot1938	572	1	3	1.2	3.6	0	1	2.4	0	ns
prot1939	819	1	0	3	3	2	1	3	9	ns
prot1940	365	2	2	0	2	3	6	6	6	sig
prot1941	600	0	1	0	1.8	1	1	3.6	1.8	sig
prot1942	692	0	1	2.4	3.6	1	2	1.2	2.4	ns
prot1943	244	2	1	3	0	0	2	9	6	ns
prot1944	203	1	0	0	0	0	0	2	2	ns
prot1945	383	2	1	3.6	3.6	0	2	3.6	0	ns
prot1946	208	1	2	0	2.4	0	0	1.2	1.2	ns
prot1947	292	1	1	6	6	2	2	15	6	sig
prot1948	288	0	1	2	0	1	0	0	0	ns
prot1949	111	2	3	1.8	3.6	1	1	5.4	1.8	ns
prot1950	309	0	1	3.6	0	2	2	2.4	2.4	sig
prot1951	555	0	0	6	12	0	1	3	6	ns
prot1952	719	0	0	0	0	3	3	12	6	sig
prot1953	548	3	1	3.6	0	4	2	5.4	1.8	ns
prot1954	209	1	2	4.8	1.2	2	2	0	4.8	ns
prot1955	561	2	0	3	3	1	2	3	0	ns
prot1956	575	1	1	0	0	2	2	10	2	sig
prot1957	193	0	0	7.2	3.6	1	1	3.6	3.6	ns
prot1958	476	2	2	1.2	3.6	0	0	1.2	2.4	ns
prot1959	426	0	0	15	3	2	4	3	3	sig
prot1960	210	1	0	0	2	1	4	2	2	sig
prot1961	167	2	3	1.8	0	0	2	0	0	ns
prot1962	255	0	0	0	2.4	2	0	0	1.2	ns
prot1963	259	1	0	0	0	1	1	3	3	sig
prot1964	828	1	1	0	0	2	2	2	0	ns
prot1965	491	1	0	1.8	0	1	0	0	0	ns
prot1966	116	2	0	1.2	1.2	2	2	1.2	3.6	ns
prot1967	392	2	4	3	0	2	1	6	3	sig
prot1968	278	1	0	2	0	0	1	0	4	ns
prot1969	275	1	3	3.6	0	1	1	0	1.8	ns
prot1970	542	0	0	0	1.2	1	2	0	3.6	ns
prot1971	303	1	2	3	0	1	1	3	3	sig
prot1972	206	1	0	2	0	1	0	2	0	ns
prot1973	575	1	0	0	0	0	1	9	1.8	ns
prot1974	882	1	1	0	1.2	2	2	1.2	0	ns
prot1975	503	2	1	0	3	3	3	9	9	sig
prot1976	350	1	0	2	0	1	1	2	2	ns
prot1977	277	0	1	1.8	0	0	0	0	0	ns
prot1978	251	3	0	0	0	2	2	2.4	1.2	ns
prot1979	223	0	0	0	6	2	2	6	6	sig
prot1980	109	2	4	6	6	0	2	6	2	ns
prot1981	1093	1	2	1.8	3.6	2	4	1.8	10.8	ns
prot1982	123	4	2	2.4	1.2	0	1	2.4	1.2	ns
prot1983	160	4	1	0	0	1	2	6	6	ns
prot1984	160	3	1	2	6	4	2	4	4	sig
prot1985	433	1	3	5.4	0	3	3	16.2	5.4	sig
prot1986	214	1	1	2.4	4.8	3	3	1.2	1.2	ns
prot1987	114	3	3	18	9	1	1	3	12	sig
prot1988	178	3	2	4	0	2	1	4	6	ns
prot1989	248	2	3	0	3.6	1	0	3.6	5.4	ns
prot1990	49	1	0	1.2	2.4	2	1	2.4	2.4	sig
prot1991	86	3	2	6	12	3	9	27	18	sig
prot1992	335	0	1	2	2	0	1	0	6	ns
prot1993	171	2	4	1.8	1.8	9	3	5.4	16.2	sig
prot1994	214	1	2	3.6	2.4	2	1	1.2	1.2	sig
prot1995	108	0	2	3	0	3	1	6	6	ns
prot1996	115	2	2	2	4	0	0	0	4	ns
prot1997	96	2	0	0	1.8	1	1	1.8	0	ns
prot1998	82	1	4	0	2.4	2	0	0	3.6	ns
prot1999	365	1	1	9	3	1	1	6	3	ns
[truncated: 1,549 more rows]
