# Supplementary material for: Protein complex-based analysis is resistant to the obfuscating consequences of batch effects --- a case study in clinical proteomics
Source: BMC Genomics. 2017 Mar 14;18(Suppl 2):142. doi: 10.1186/s12864-017-3490-3 (PMC5374662; doi:10.1186/s12864-017-3490-3)
Supplement: Supplementary file 2 — Simulated data D2.2H. (ZIP 3730 kb) [file 12864_2017_3490_MOESM2_ESM.zip › D2.2.356.txt]

protLen	X0	X0.1	X0.2	X0.3	X1	X1.1	X1.2	X1.3	sig
prot1	1338	879	848	2730	2556	902	861	2547	2760	ns
prot2	2199	27	26	68	64	22	36	42	66	ns
prot3	1538	32	24	33.6	45.6	32	31	44.4	39.6	ns
prot4	2319	24	22	36	36	18	25	28.5	31.5	ns
prot5	1392	49	42	132	117	111	141	477	441	sig
prot6	1985	24	30	50	56	31	29	80	62	ns
prot7	1262	52	45	66	72	57	47	54	57.6	ns
prot8	3862	15	12	24	27	32	30	31.5	51	sig
prot9	1295	50	57	132	171	45	38	159	117	ns
prot10	4287	11	8	24	32	9	14	24	22	ns
prot11	1277	42	41	51.6	44.4	85	74	103.2	78	sig
prot12	3587	9	8	13.5	4.5	12	20	30	15	sig
prot13	774	78	82	240	183	124	118	330	243	sig
prot14	1960	7	5	12	12	8	4	28	6	ns
prot15	858	59	52	76.8	74.4	55	69	70.8	58.8	ns
prot16	693	88	76	99	126	103	95	144	141	sig
prot17	748	77	64	129	147	70	60	201	162	ns
prot18	875	39	48	94	98	57	50	76	86	ns
prot19	1755	13	7	16.8	12	11	16	10.8	10.8	ns
prot20	839	39	41	52.5	52.5	35	45	60	61.5	ns
prot21	857	24	27	90	114	32	27	78	78	ns
prot22	1248	28	19	44	36	24	30	40	36	ns
prot23	1308	23	17	19.2	21.6	17	11	20.4	21.6	ns
prot24	1260	15	12	27	22.5	15	17	28.5	25.5	ns
prot25	1487	5	10	36	33	8	13	24	12	ns
prot26	477	79	91	226	182	71	87	152	200	ns
prot27	1324	26	25	42	32.4	48	42	52.8	52.8	sig
prot28	997	5	20	21	31.5	19	13	28.5	31.5	ns
prot29	623	100	105	330	345	128	128	375	366	sig
prot30	657	88	95	194	212	318	303	690	576	sig
prot31	1735	14	9	14.4	10.8	11	14	24	16.8	ns
prot32	904	13	14	33	15	12	13	18	16.5	ns
prot33	446	170	200	582	558	209	186	591	627	ns
prot34	262	193	186	302	308	367	315	752	734	sig
prot35	682	86	101	117.6	120	226	188	268.8	237.6	sig
prot36	742	55	46	76.5	76.5	47	42	75	58.5	ns
prot37	630	43	33	126	84	39	35	171	108	ns
prot38	672	26	34	62	46	24	38	66	48	ns
prot39	1056	22	29	36	37.2	27	27	31.2	31.2	ns
prot40	1098	30	25	30	30	25	19	24	45	ns
prot41	1192	14	10	33	27	11	11	60	24	ns
prot42	1888	15	16	22	24	12	16	44	20	ns
prot43	500	148	163	214.8	189.6	167	182	190.8	218.4	ns
prot44	610	52	47	81	64.5	82	68	138	96	sig
prot45	543	29	28	96	114	68	52	204	150	sig
prot46	685	22	34	50	52	32	31	48	64	ns
prot47	546	22	32	31.2	39.6	18	34	34.8	33.6	ns
prot48	1311	6	14	16.5	16.5	10	10	13.5	18	ns
prot49	1047	11	17	39	33	12	17	33	27	ns
prot50	491	123	124	296	286	121	143	252	250	ns
prot51	654	73	88	93.6	90	61	80	82.8	92.4	ns
prot52	639	75	62	100.5	82.5	59	63	85.5	94.5	ns
prot53	740	45	58	162	150	101	106	282	210	sig
prot54	1143	26	19	46	30	18	13	36	50	ns
prot55	966	13	21	19.2	15.6	12	24	15.6	15.6	ns
prot56	1042	11	11	16.5	18	21	19	19.5	12	ns
prot57	2166	8	7	15	24	6	15	21	21	ns
prot58	443	22	26	68	60	32	34	62	66	ns
prot59	589	23	21	40.8	25.2	27	28	20.4	28.8	ns
prot60	740	30	26	34.5	43.5	15	32	28.5	28.5	ns
prot61	532	27	19	48	54	22	18	51	54	sig
prot62	740	10	10	26	34	13	10	32	36	ns
prot63	727	16	10	13.2	12	26	20	21.6	19.2	sig
prot64	1585	7	6	7.5	18	9	7	13.5	10.5	ns
prot65	479	260	213	711	672	253	258	753	816	sig
prot66	364	157	149	304	316	150	151	246	336	ns
prot67	433	162	127	162	166.8	133	161	178.8	194.4	ns
prot68	346	146	136	228	207	131	158	222	214.5	ns
prot69	545	100	107	255	282	85	105	318	288	ns
prot70	472	68	87	166	136	72	68	148	158	ns
prot71	478	45	59	54	58.8	55	49	62.4	54	ns
prot72	413	55	38	73.5	45	41	47	84	84	ns
prot73	496	34	35	111	138	28	45	147	138	ns
prot74	630	45	33	48	80	43	38	68	64	ns
prot75	544	23	26	33.6	36	29	24	31.2	19.2	ns
prot76	880	14	8	13.5	21	5	16	25.5	9	ns
prot77	684	14	8	39	36	13	15	60	27	ns
prot78	988	9	14	28	20	7	11	34	26	ns
prot79	430	64	48	79.2	72	64	78	94.8	92.4	ns
prot80	707	25	18	31.5	36	38	20	48	37.5	ns
prot81	418	23	31	63	72	29	31	54	72	ns
prot82	820	14	17	24	38	19	16	24	28	ns
prot83	1450	10	8	13.2	8.4	9	6	6	7.2	ns
prot84	500	72	74	117	111	89	96	111	100.5	ns
prot85	451	50	52	138	159	56	72	198	150	ns
prot86	757	25	39	70	84	25	32	42	70	ns
prot87	539	32	24	40.8	32.4	17	19	34.8	36	ns
prot88	455	12	21	25.5	34.5	18	15	9	25.5	ns
prot89	646	22	13	63	42	12	19	54	45	ns
prot90	533	11	5	10	26	9	8	18	22	ns
prot91	1101	2	7	8.4	8.4	5	6	6	3.6	ns
prot92	375	174	180	267	280.5	172	166	306	237	ns
prot93	477	124	112	348	333	97	117	297	360	ns
prot94	440	72	79	172	128	72	61	182	156	ns
prot95	445	61	69	73.2	102	62	66	79.2	79.2	ns
prot96	373	62	37	82.5	87	55	49	78	66	ns
prot97	606	36	34	75	90	26	31	105	105	ns
prot98	343	23	30	54	42	13	27	52	42	ns
prot99	403	21	29	25.2	20.4	20	23	26.4	24	ns
prot100	591	24	12	45	31.5	19	20	31.5	27	ns
prot101	641	13	14	30	27	13	13	48	33	ns
prot102	583	11	12	16	32	15	8	28	28	ns
prot103	544	14	11	12	19.2	14	6	12	14.4	ns
prot104	2137	6	9	7.5	4.5	5	5	9	10.5	ns
prot105	375	41	40	126	111	42	39	102	114	ns
prot106	454	35	42	94	84	40	39	116	84	ns
prot107	472	37	38	31.2	51.6	44	34	43.2	49.2	ns
prot108	517	28	33	43.5	51	50	70	108	96	sig
prot109	464	30	23	84	66	23	26	87	66	ns
prot110	637	13	15	42	52	18	17	36	42	ns
prot111	423	22	23	22.8	33.6	19	26	22.8	30	ns
prot112	414	10	15	27	16.5	11	13	25.5	15	ns
prot113	898	19	9	60	57	11	16	15	60	ns
prot114	498	13	13	20	18	18	12	18	34	ns
prot115	580	12	13	19.2	14.4	13	14	12	19.2	ns
prot116	448	7	18	18	18	8	9	13.5	16.5	ns
prot117	569	8	6	30	15	5	6	45	18	ns
prot118	1032	10	5	8	8	5	6	28	8	ns
prot119	357	107	83	142.8	108	119	92	98.4	104.4	ns
prot120	231	62	60	73.5	82.5	52	68	84	82.5	ns
prot121	372	51	45	165	144	47	43	117	183	ns
prot122	375	46	42	68	96	37	46	76	102	ns
prot123	507	47	48	40.8	27.6	43	42	37.2	44.4	ns
prot124	411	37	40	52.5	46.5	28	34	61.5	52.5	ns
prot125	374	25	24	72	66	19	17	63	75	ns
prot126	827	18	12	34	36	17	20	38	32	sig
prot127	774	18	15	21.6	18	6	15	14.4	14.4	ns
prot128	576	5	9	19.5	7.5	7	5	7.5	7.5	ns
prot129	413	13	16	24	24	14	6	45	15	ns
prot130	569	11	11	26	28	11	4	10	18	ns
prot131	590	12	10	12	13.2	9	8	8.4	22.8	ns
prot132	774	15	10	15	7.5	8	8	13.5	13.5	ns
prot133	1023	17	6	27	39	9	10	6	21	ns
prot134	803	5	5	18	8	4	4	0	10	ns
prot135	242	54	67	46.8	79.2	201	147	208.8	201.6	sig
prot136	439	54	57	96	70.5	76	86	138	138	sig
prot137	318	62	53	156	141	110	94	336	324	sig
prot138	278	58	54	110	96	68	51	94	114	ns
prot139	309	42	46	68.4	63.6	49	36	55.2	51.6	ns
prot140	568	32	30	55.5	49.5	44	48	72	72	sig
prot141	316	38	38	87	138	36	35	105	90	ns
prot142	283	26	26	36	54	22	30	80	52	ns
prot143	608	31	28	27.6	31.2	21	46	33.6	34.8	ns
prot144	673	15	17	37.5	27	18	25	31.5	33	ns
prot145	414	18	23	24	60	33	69	243	171	sig
prot146	707	18	17	38	18	19	22	38	36	ns
prot147	406	12	20	12	20.4	18	16	26.4	20.4	ns
prot148	510	16	12	13.5	21	16	22	9	27	ns
prot149	500	13	7	30	39	12	15	30	21	ns
prot150	350	7	17	20	18	18	20	48	48	sig
prot151	683	22	8	20.4	14.4	18	27	45.6	27.6	sig
prot152	569	11	15	16.5	16.5	15	9	21	12	ns
prot153	450	12	7	33	42	9	11	39	60	ns
prot154	399	13	10	18	18	7	11	16	24	ns
prot155	713	4	8	4.8	18	12	16	19.2	26.4	sig
prot156	564	13	4	19.5	18	16	4	12	13.5	ns
prot157	1149	11	5	15	15	9	6	30	18	ns
prot158	721	4	9	2	8	6	3	4	18	ns
prot159	260	211	176	211.2	240	273	298	372	345.6	sig
prot160	372	163	145	198	262.5	128	119	235.5	163.5	ns
prot161	297	85	88	303	285	80	108	282	294	ns
prot162	276	49	37	118	106	38	43	88	92	ns
prot163	480	34	27	27.6	28.8	34	23	48	39.6	ns
prot164	299	28	28	42	45	81	59	88.5	67.5	sig
prot165	317	44	35	78	87	19	26	81	105	ns
prot166	437	24	25	46	50	26	23	38	32	ns
prot167	537	16	26	25.2	30	21	29	21.6	30	ns
prot168	228	16	14	34.5	27	20	18	37.5	28.5	ns
prot169	289	23	15	54	48	13	18	42	45	ns
prot170	341	29	18	34	38	26	8	44	40	ns
prot171	445	12	10	16.8	14.4	15	16	16.8	24	ns
prot172	458	10	11	34.5	28.5	16	15	21	15	ns
prot173	450	17	9	30	33	17	12	33	45	ns
prot174	588	14	11	32	18	21	36	40	40	sig
prot175	761	11	14	19.2	15.6	54	30	61.2	54	sig
prot176	519	9	5	12	16.5	8	9	13.5	18	ns
prot177	1216	4	9	30	33	12	10	54	27	sig
prot178	605	3	6	16	16	10	8	30	18	ns
prot179	748	13	14	8.4	8.4	13	11	14.4	4.8	ns
prot180	460	13	9	10.5	13.5	11	10	13.5	12	ns
prot181	645	6	6	21	15	6	7	30	15	ns
prot182	528	1	5	22	8	9	6	24	14	ns
prot183	958	7	8	10.8	8.4	18	9	12	9.6	sig
prot184	4213	0	4	1.5	10.5	2	2	6	6	ns
prot185	1921	9	7	18	9	5	4	12	18	ns
prot186	333	150	150	240	282	129	117	316	256	ns
prot187	229	94	113	103.2	123.6	90	107	108	124.8	ns
prot188	413	53	54	61.5	79.5	40	51	78	60	ns
prot189	437	40	41	144	120	42	26	144	132	ns
prot190	459	29	29	72	58	34	30	62	58	ns
prot191	170	30	32	39.6	37.2	24	22	36	42	ns
prot192	200	31	39	48	49.5	41	41	72	60	ns
prot193	396	30	27	108	78	36	32	123	132	sig
prot194	219	17	18	34	40	14	18	46	44	ns
prot195	509	24	27	25.2	30	27	19	31.2	38.4	ns
prot196	255	24	20	33	31.5	20	22	28.5	34.5	ns
prot197	343	16	15	48	81	9	13	66	42	ns
prot198	453	14	12	30	32	14	14	30	22	ns
prot199	418	23	13	19.2	20.4	31	13	27.6	48	sig
prot200	506	15	9	19.5	16.5	18	12	13.5	15	ns
prot201	545	12	13	39	57	10	12	51	66	ns
prot202	406	9	9	28	28	13	12	26	18	ns
prot203	586	15	17	9.6	12	10	19	16.8	20.4	ns
prot204	570	13	11	25.5	15	8	14	19.5	15	ns
prot205	868	6	10	33	21	11	13	27	39	ns
prot206	508	10	12	18	12	36	18	54	66	sig
prot207	715	7	7	16.8	7.2	8	5	9.6	14.4	ns
prot208	622	10	10	12	9	3	8	18	15	ns
prot209	463	1	8	21	18	5	8	21	21	ns
prot210	756	14	5	6	22	6	8	8	6	ns
prot211	520	6	5	7.2	10.8	9	9	19.2	13.2	sig
prot212	858	3	7	4.5	7.5	3	3	7.5	7.5	ns
prot213	463	6	0	15	18	3	5	15	12	ns
prot214	248	78	69	136	170	84	87	178	138	ns
prot215	386	53	51	60	62.4	63	50	73.2	64.8	ns
prot216	252	58	54	69	64.5	40	39	76.5	61.5	ns
prot217	271	36	43	126	153	64	39	108	183	ns
prot218	367	57	34	74	78	44	47	74	90	ns
prot219	335	38	43	44.4	46.8	43	42	45.6	43.2	ns
prot220	600	29	41	60	40.5	36	33	37.5	37.5	ns
prot221	232	35	37	99	108	47	31	114	75	ns
prot222	273	43	36	76	116	33	32	62	52	ns
prot223	243	40	27	46.8	38.4	32	31	38.4	36	ns
prot224	223	25	25	48	48	23	16	57	46.5	ns
prot225	250	36	38	93	90	31	25	72	87	ns
prot226	223	24	30	64	48	26	26	38	50	ns
prot227	289	29	13	26.4	25.2	25	25	24	24	ns
prot228	378	22	39	37.5	39	27	28	42	51	ns
prot229	410	13	9	60	60	20	35	45	81	ns
prot230	389	18	18	34	36	23	18	50	44	sig
prot231	610	12	16	19.2	18	14	18	20.4	19.2	ns
prot232	243	13	12	18	24	16	15	9	15	ns
prot233	397	17	11	48	39	17	15	33	39	ns
prot234	229	10	10	28	20	5	9	26	12	ns
prot235	321	12	5	19.2	18	12	13	12	12	ns
prot236	447	5	13	13.5	12	14	14	21	28.5	sig
prot237	272	12	13	54	27	7	10	51	36	ns
prot238	645	16	7	16	22	17	9	32	22	ns
prot239	709	5	4	4.8	9.6	9	3	4.8	3.6	ns
prot240	513	9	9	19.5	16.5	13	12	16.5	12	ns
prot241	314	6	5	30	9	12	9	33	33	ns
prot242	388	5	4	22	14	3	14	12	4	ns
prot243	956	5	2	3.6	2.4	2	3	3.6	3.6	ns
prot244	128	243	231	331.5	349.5	211	220	373.5	381	ns
prot245	197	70	60	255	159	120	196	414	450	sig
prot246	334	67	71	152	140	198	219	354	336	sig
prot247	175	40	47	58.8	56.4	54	52	61.2	43.2	ns
prot248	162	60	59	70.5	82.5	50	58	100.5	93	ns
prot249	305	22	34	90	144	62	40	180	171	sig
prot250	312	35	37	92	90	43	49	82	86	sig
prot251	300	34	44	46.8	44.4	38	46	36	37.2	ns
prot252	127	34	41	84	61.5	38	30	57	63	ns
prot253	191	31	34	84	117	42	54	87	126	ns
prot254	211	38	39	60	64	45	31	80	64	ns
prot255	199	36	30	27.6	40.8	28	30	48	45.6	ns
prot256	266	49	36	66	30	31	34	42	54	ns
prot257	322	33	32	69	48	108	51	297	153	sig
prot258	313	21	34	42	48	32	30	68	66	ns
prot259	286	16	29	18	21.6	34	24	31.2	36	sig
prot260	265	18	15	21	12	15	15	42	49.5	sig
prot261	466	26	23	60	33	36	66	144	153	sig
prot262	455	25	23	38	32	17	26	36	36	ns
prot263	185	16	14	21.6	21.6	19	26	26.4	21.6	ns
prot264	209	25	14	24	33	18	19	28.5	21	ns
prot265	433	14	11	45	48	16	21	42	30	ns
prot266	247	14	12	32	38	18	7	16	36	ns
prot267	331	10	21	25.2	16.8	17	15	10.8	14.4	ns
prot268	452	14	17	16.5	22.5	18	13	13.5	33	ns
prot269	348	12	12	30	27	10	16	33	45	ns
prot270	533	6	10	14	10	5	7	22	24	ns
prot271	342	11	8	8.4	16.8	9	6	12	15.6	ns
prot272	229	12	11	9	18	10	14	18	10.5	ns
prot273	581	13	9	42	30	11	14	18	27	ns
prot274	389	11	7	16	24	14	8	36	28	sig
prot275	368	9	5	12	4.8	9	8	12	7.2	ns
prot276	350	9	12	19.5	7.5	9	6	10.5	7.5	ns
prot277	502	6	9	21	33	4	5	21	12	ns
prot278	588	5	5	12	10	7	5	14	6	ns
prot279	404	8	4	8.4	6	8	6	2.4	6	ns
prot280	281	5	8	4.5	10.5	11	7	7.5	4.5	ns
prot281	475	6	3	27	30	5	9	18	9	ns
prot282	264	5	3	6	16	5	5	18	12	ns
prot283	428	6	5	8.4	6	7	9	8.4	6	ns
prot284	605	7	7	10.5	10.5	3	4	6	4.5	ns
prot285	546	4	7	12	12	10	1	15	21	ns
prot286	393	3	3	10	6	6	5	12	8	ns
prot287	651	3	9	3.6	3.6	6	4	4.8	7.2	ns
prot288	386	5	2	3	6	9	5	6	6	ns
prot289	127	193	179	555	639	229	262	696	741	sig
prot290	307	142	140	278	282	146	133	270	262	ns
prot291	151	64	70	79.2	87.6	64	78	78	84	ns
prot292	246	27	36	46.5	70.5	48	40	45	46.5	ns
prot293	201	24	33	99	111	38	30	93	75	ns
prot294	295	30	24	52	80	36	32	70	54	ns
prot295	377	38	27	42	36	52	64	100.8	64.8	sig
prot296	232	19	38	21	27	31	28	40.5	43.5	ns
prot297	333	29	32	54	69	56	66	192	156	sig
prot298	276	19	16	44	64	20	33	38	42	ns
prot299	225	20	34	42	25.2	24	17	31.2	31.2	ns
prot300	152	21	32	27	28.5	25	21	19.5	45	ns
prot301	268	27	20	45	66	21	20	69	60	ns
prot302	261	18	19	32	34	21	11	48	32	ns
prot303	234	25	21	22.8	26.4	21	17	21.6	20.4	ns
prot304	203	13	12	30	27	19	15	22.5	37.5	ns
prot305	277	26	17	72	72	12	20	51	63	ns
prot306	224	18	20	38	42	24	11	34	40	ns
prot307	260	16	11	25.2	15.6	20	12	16.8	14.4	ns
prot308	278	18	20	27	31.5	23	17	25.5	27	sig
prot309	420	9	7	30	54	18	13	51	36	ns
prot310	424	17	14	26	30	14	17	34	20	ns
prot311	219	13	11	19.2	22.8	18	14	10.8	9.6	ns
prot312	277	15	11	18	25.5	16	17	12	16.5	ns
prot313	279	12	9	39	30	11	14	18	36	ns
prot314	558	18	13	24	20	17	9	18	22	ns
prot315	822	12	7	10.8	8.4	7	15	16.8	14.4	ns
prot316	423	4	10	15	15	10	19	12	15	ns
prot317	301	6	11	24	21	5	14	24	33	sig
prot318	477	14	8	16	2	11	4	16	30	ns
prot319	354	8	8	9.6	4.8	15	13	13.2	13.2	ns
prot320	538	6	11	4.5	16.5	8	7	13.5	19.5	ns
prot321	330	11	4	15	42	5	6	45	27	ns
prot322	345	7	10	24	12	6	17	16	28	sig
prot323	290	1	7	10.8	8.4	4	2	7.2	10.8	ns
prot324	587	3	3	10.5	6	9	7	13.5	16.5	ns
prot325	416	7	6	21	30	11	4	18	15	ns
prot326	806	7	7	14	12	10	13	16	14	ns
prot327	243	9	10	12	16.8	9	8	8.4	13.2	ns
prot328	674	1	11	15	7.5	14	10	13.5	18	sig
prot329	297	8	3	15	21	10	5	15	21	ns
prot330	558	10	3	22	16	5	15	16	12	ns
prot331	340	6	1	8.4	7.2	6	7	12	4.8	ns
prot332	546	6	2	7.5	9	14	7	4.5	10.5	ns
prot333	193	4	5	18	15	8	4	9	12	ns
prot334	641	9	5	10	8	2	7	10	6	ns
prot335	452	6	9	7.2	4.8	5	5	3.6	6	ns
prot336	481	6	7	9	7.5	3	6	7.5	9	ns
prot337	355	3	3	18	18	2	6	21	24	ns
prot338	530	5	2	6	8	3	1	14	6	ns
prot339	374	5	3	6	7.2	5	2	3.6	7.2	ns
prot340	253	3	5	12	9	7	4	4.5	4.5	ns
prot341	442	5	3	12	12	3	5	0	12	ns
prot342	861	3	7	6	4	6	2	10	18	ns
prot343	413	4	7	3.6	2.4	3	2	9.6	2.4	ns
prot344	648	6	2	10.5	6	1	3	4.5	4.5	ns
prot345	719	2	7	6	9	3	18	18	9	sig
prot346	786	2	5	6	2	9	3	14	14	ns
prot347	596	3	2	3.6	8.4	7	1	8.4	1.2	ns
prot348	777	2	4	6	7.5	7	3	4.5	7.5	ns
prot349	798	1	4	12	3	6	9	12	24	sig
prot350	141	243	194	480	428	428	440	912	956	sig
prot351	221	147	149	205.2	166.8	137	137	194.4	181.2	ns
prot352	283	81	63	99	102	60	60	114	105	ns
prot353	246	73	75	219	213	65	50	192	183	ns
prot354	212	55	54	98	70	54	59	104	100	sig
prot355	219	30	40	34.8	49.2	35	27	38.4	50.4	ns
prot356	448	34	42	66	58.5	38	44	48	54	ns
prot357	351	28	33	81	111	36	43	117	120	ns
prot358	161	32	18	44	48	23	21	66	60	ns
prot359	178	29	24	45.6	27.6	24	29	33.6	48	ns
prot360	178	22	22	45	34.5	69	48	76.5	130.5	sig
prot361	250	25	21	72	54	16	8	81	36	ns
prot362	238	25	25	28	40	69	69	138	174	sig
prot363	261	19	20	28.8	25.2	28	40	26.4	48	sig
prot364	194	32	14	30	30	17	18	22.5	46.5	ns
prot365	234	18	23	72	45	15	18	66	54	ns
prot366	337	15	24	40	26	19	25	32	44	ns
prot367	296	21	19	27.6	12	20	13	20.4	15.6	ns
prot368	248	13	20	21	15	33	20	21	39	sig
prot369	311	17	15	33	72	13	10	72	48	ns
prot370	224	17	20	26	24	14	18	16	24	ns
prot371	279	10	13	20.4	22.8	15	16	20.4	14.4	ns
prot372	471	17	24	22.5	22.5	12	19	34.5	31.5	ns
prot373	218	12	8	18	21	12	10	18	30	ns
prot374	249	15	15	26	32	14	12	24	46	ns
prot375	312	17	13	25.2	13.2	14	29	21.6	43.2	sig
prot376	402	12	11	28.5	31.5	16	12	15	18	ns
prot377	196	14	15	36	33	13	8	51	48	ns
prot378	285	17	12	32	22	7	15	20	44	ns
prot379	292	11	12	22.8	12	17	10	19.2	22.8	ns
prot380	227	13	11	13.5	16.5	21	15	90	49.5	sig
prot381	322	9	7	36	27	13	12	39	39	ns
prot382	449	9	6	16	34	9	8	16	22	ns
prot383	373	12	11	19.2	14.4	11	9	14.4	19.2	ns
prot384	239	6	7	9	13.5	8	11	19.5	22.5	ns
prot385	235	7	4	39	30	6	6	36	18	ns
prot386	267	14	9	20	18	5	7	24	30	ns
prot387	262	7	12	6	9.6	7	14	6	9.6	ns
prot388	241	13	9	22.5	9	7	6	15	13.5	ns
prot389	315	14	8	27	9	4	4	24	6	ns
prot390	997	7	7	12	14	5	6	12	26	ns
prot391	392	6	6	6	3.6	4	4	6	8.4	ns
prot392	558	8	7	6	10.5	14	12	12	13.5	sig
prot393	468	3	2	21	21	4	2	21	18	ns
prot394	253	10	3	12	10	9	9	12	16	sig
prot395	248	9	6	3.6	6	5	7	8.4	4.8	sig
prot396	527	2	9	7.5	7.5	5	6	16.5	13.5	ns
prot397	432	1	5	15	12	3	7	18	9	ns
prot398	455	4	8	14	12	15	8	12	16	sig
prot399	529	4	4	12	4.8	3	3	3.6	6	ns
prot400	375	8	2	7.5	7.5	4	7	15	4.5	ns
prot401	287	4	5	9	21	3	4	18	15	ns
prot402	332	6	4	12	2	5	8	8	4	ns
prot403	541	2	7	6	8.4	5	2	12	6	ns
prot404	280	4	8	4.5	10.5	8	4	21	21	sig
prot405	458	7	6	12	24	9	3	24	18	ns
prot406	291	4	3	6	8	2	5	4	8	ns
prot407	548	5	9	8.4	8.4	15	9	21.6	21.6	sig
prot408	292	5	5	3	4.5	3	2	9	9	ns
prot409	559	2	3	18	6	3	2	12	18	ns
prot410	859	6	4	4	10	6	4	14	6	ns
prot411	484	5	2	1.2	2.4	1	5	4.8	6	ns
prot412	117	144	142	232.5	210	128	114	198	207	ns
prot413	182	144	125	390	426	142	111	378	357	ns
prot414	226	125	131	194	216	101	95	222	190	ns
prot415	179	68	69	74.4	76.8	69	88	93.6	92.4	ns
prot416	129	54	51	87	81	47	43	85.5	94.5	ns
prot417	222	53	39	144	141	49	46	153	150	ns
prot418	353	43	36	74	88	36	45	92	82	ns
prot419	157	45	39	42	50.4	36	37	52.8	49.2	ns
prot420	376	27	23	30	48	28	23	63	33	ns
prot421	429	27	31	72	93	36	40	126	90	sig
prot422	182	16	18	58	48	84	72	102	156	sig
prot423	187	26	28	34.8	31.2	44	42	60	48	sig
prot424	206	25	20	25.5	37.5	29	13	36	43.5	ns
prot425	319	21	26	54	45	21	23	66	84	ns
prot426	533	23	17	40	42	22	21	38	52	ns
prot427	182	14	22	20.4	22.8	21	31	19.2	20.4	ns
prot428	260	11	26	37.5	21	12	10	36	24	ns
prot429	181	20	20	51	57	21	17	48	63	ns
prot430	246	18	18	44	42	21	34	60	30	sig
prot431	156	18	13	20.4	25.2	9	23	26.4	18	ns
prot432	213	18	14	28.5	27	14	13	10.5	25.5	ns
prot433	295	14	9	21	42	23	9	60	66	sig
prot434	610	8	12	14	24	10	14	16	28	ns
prot435	152	18	11	20.4	19.2	9	16	10.8	32.4	ns
prot436	470	16	13	13.5	24	11	8	18	12	ns
prot437	278	14	10	39	27	20	10	54	84	sig
prot438	250	14	14	46	20	24	48	90	48	sig
prot439	265	12	12	9.6	14.4	9	5	26.4	15.6	ns
prot440	327	9	7	12	12	16	22	10.5	15	ns
prot441	577	7	11	21	15	11	8	18	39	ns
prot442	236	11	10	18	18	10	13	14	20	ns
prot443	347	8	11	14.4	15.6	6	14	9.6	9.6	ns
prot444	177	7	9	18	16.5	9	4	19.5	9	ns
prot445	261	11	9	21	27	7	11	15	30	ns
prot446	357	7	15	20	16	6	4	18	18	sig
prot447	379	15	7	14.4	12	12	14	14.4	18	sig
prot448	172	5	7	12	13.5	8	7	16.5	9	ns
prot449	161	7	4	33	27	7	3	42	30	ns
prot450	466	7	17	16	32	15	14	8	32	sig
prot451	165	8	7	6	8.4	18	15	39.6	21.6	sig
prot452	245	4	4	12	15	10	6	18	15	ns
prot453	222	11	9	18	45	16	12	42	30	sig
prot454	428	10	6	22	12	5	11	24	12	ns
prot455	227	15	6	8.4	9.6	18	12	12	14.4	sig
prot456	420	5	6	15	10.5	7	9	12	16.5	ns
prot457	171	12	8	24	33	14	14	60	42	sig
prot458	307	8	8	12	14	10	14	20	6	sig
prot459	230	3	8	9.6	2.4	1	7	6	16.8	ns
prot460	343	6	3	12	10.5	6	10	9	6	ns
prot461	441	10	8	24	18	3	7	15	18	ns
prot462	415	3	4	10	22	2	3	4	10	ns
prot463	270	5	4	8.4	6	8	6	9.6	12	ns
prot464	711	6	6	9	6	7	5	16.5	6	ns
prot465	321	3	8	15	3	4	4	12	9	ns
prot466	238	6	3	8	8	3	2	6	18	ns
prot467	320	11	9	3.6	1.2	1	5	10.8	6	ns
prot468	274	2	7	15	10.5	14	13	16.5	21	sig
prot469	364	6	7	21	24	7	3	18	27	ns
prot470	361	5	11	10	6	8	12	40	20	sig
prot471	262	6	5	4.8	4.8	3	4	8.4	4.8	ns
prot472	513	9	9	6	10.5	7	9	6	6	ns
prot473	569	8	6	15	12	3	5	21	15	ns
prot474	387	0	4	6	6	6	2	14	20	ns
prot475	447	5	3	14.4	3.6	4	7	2.4	3.6	ns
prot476	378	4	3	6	1.5	3	3	3	12	ns
prot477	251	7	4	9	6	2	0	12	27	ns
prot478	468	3	5	2	10	9	2	10	22	sig
prot479	544	5	5	2.4	7.2	6	4	12	7.2	sig
prot480	244	3	1	4.5	9	5	1	6	4.5	ns
prot481	327	3	3	9	6	4	4	0	9	ns
prot482	494	2	3	2	4	1	2	6	8	ns
prot483	192	174	160	222	206.4	525	546	637.2	676.8	sig
prot484	243	142	128	211.5	202.5	160	125	246	216	sig
prot485	149	43	40	138	135	46	44	120	138	ns
prot486	236	44	36	72	82	46	47	70	66	ns
prot487	134	34	32	50.4	48	44	38	50.4	54	ns
prot488	103	48	31	55.5	52.5	37	39	46.5	43.5	ns
prot489	103	35	28	111	117	52	39	162	198	sig
prot490	103	32	44	84	92	90	93	156	252	sig
prot491	271	23	29	48	38.4	68	80	103.2	76.8	sig
prot492	257	30	30	25.5	33	31	35	49.5	28.5	ns
prot493	174	16	18	36	78	11	13	54	39	ns
prot494	165	24	33	56	32	25	22	62	64	ns
prot495	251	20	21	19.2	27.6	16	20	22.8	30	ns
prot496	265	10	30	34.5	19.5	19	21	46.5	40.5	ns
prot497	193	31	38	84	69	23	18	60	54	ns
prot498	137	24	25	42	58	25	20	44	32	ns
prot499	149	19	31	20.4	28.8	27	17	25.2	31.2	ns
prot500	291	20	29	30	39	27	17	30	30	ns
prot501	227	19	21	63	51	41	32	114	93	sig
prot502	198	15	12	28	30	18	12	36	34	ns
prot503	194	15	21	21.6	10.8	21	22	21.6	21.6	ns
prot504	234	23	10	19.5	19.5	54	63	67.5	81	sig
prot505	247	8	15	36	42	32	42	78	102	sig
prot506	145	17	13	36	44	25	23	38	34	ns
prot507	141	13	20	25.2	14.4	15	17	27.6	12	ns
prot508	187	12	11	25.5	18	11	17	18	15	ns
prot509	165	16	16	39	48	29	41	54	69	sig
prot510	166	14	16	36	30	30	42	48	52	sig
prot511	225	16	7	20.4	19.2	12	16	16.8	22.8	ns
prot512	239	15	14	28.5	13.5	23	16	19.5	25.5	ns
prot513	275	15	10	48	36	22	31	69	108	sig
prot514	206	15	8	24	24	16	5	32	22	ns
prot515	322	15	15	14.4	9.6	38	14	26.4	27.6	sig
prot516	178	19	18	22.5	22.5	12	14	30	16.5	ns
prot517	227	14	15	36	36	13	10	33	48	ns
prot518	237	15	16	20	36	18	11	20	24	ns
prot519	254	8	17	14.4	14.4	10	7	12	10.8	ns
prot520	208	11	13	21	21	15	12	21	19.5	ns
prot521	153	11	10	36	36	7	10	39	21	ns
prot522	244	11	13	26	32	18	27	32	42	sig
prot523	287	14	10	8.4	15.6	12	4	10.8	6	ns
prot524	206	13	14	18	18	11	7	21	16.5	ns
prot525	244	13	8	30	39	9	9	21	45	ns
prot526	383	6	6	20	22	6	13	16	22	ns
prot527	184	11	12	7.2	15.6	12	20	19.2	9.6	sig
prot528	377	6	17	10.5	10.5	11	4	12	18	ns
prot529	355	8	6	12	21	27	18	72	99	sig
prot530	129	8	9	14	26	8	15	8	10	ns
prot531	162	6	7	10.8	4.8	9	4	4.8	14.4	ns
prot532	184	7	6	7.5	19.5	8	5	9	9	ns
prot533	347	11	3	24	24	9	10	21	18	ns
prot534	203	3	7	8	14	9	0	10	10	ns
prot535	1930	3	6	7.2	10.8	7	6	6	7.2	ns
prot536	316	7	9	9	12	9	9	10.5	7.5	ns
prot537	198	3	8	15	27	18	30	66	48	sig
prot538	250	8	4	8	18	6	4	14	8	ns
prot539	265	7	5	7.2	8.4	7	6	8.4	9.6	ns
prot540	469	9	9	6	21	3	13	10.5	12	ns
prot541	563	6	11	12	27	7	7	27	27	ns
prot542	290	11	7	16	4	18	9	12	12	sig
prot543	338	8	4	4.8	6	6	6	8.4	8.4	ns
prot544	449	7	5	7.5	7.5	13	13	6	6	sig
prot545	273	7	3	21	6	9	9	12	27	ns
prot546	412	11	6	10	8	7	12	26	12	ns
prot547	170	10	8	7.2	8.4	12	4	12	12	sig
prot548	478	6	1	12	7.5	5	7	3	12	ns
prot549	302	6	4	18	21	4	5	21	33	ns
prot550	167	4	4	14	8	8	12	16	28	sig
prot551	151	9	5	8.4	2.4	8	5	7.2	8.4	ns
prot552	816	5	8	6	12	2	4	3	7.5	ns
prot553	279	3	4	6	12	7	9	15	21	sig
prot554	320	7	2	14	6	6	10	8	16	ns
prot555	351	3	7	7.2	7.2	3	4	3.6	4.8	ns
prot556	242	2	7	10.5	12	8	8	9	9	sig
prot557	276	3	7	9	21	11	11	39	21	sig
prot558	565	7	2	16	12	7	2	12	14	ns
prot559	356	1	1	2.4	4.8	7	3	2.4	7.2	ns
prot560	162	1	4	12	6	2	5	10.5	7.5	ns
prot561	155	8	9	15	18	5	6	15	12	ns
prot562	484	5	5	4	10	6	1	14	14	ns
prot563	462	5	7	4.8	2.4	4	5	3.6	2.4	ns
prot564	989	6	6	7.5	7.5	4	2	4.5	4.5	ns
prot565	353	7	7	15	12	6	3	6	24	sig
prot566	382	4	7	2	8	5	7	16	10	ns
prot567	1092	2	5	10.8	3.6	8	4	3.6	2.4	ns
prot568	158	1	4	3	1.5	4	4	4.5	4.5	ns
prot569	829	2	1	12	18	3	4	9	6	ns
prot570	600	2	5	8	4	1	5	4	2	ns
prot571	743	2	5	2.4	4.8	3	6	7.2	14.4	sig
prot572	271	3	2	3	6	8	3	4.5	4.5	sig
prot573	774	2	1	12	15	3	3	0	3	ns
prot574	617	0	7	2	0	0	2	0	2	ns
prot575	120	155	180	190.8	207.6	181	194	190.8	200.4	ns
prot576	257	135	153	205.5	204	245	266	445.5	318	sig
prot577	138	134	128	393	480	132	140	450	387	ns
prot578	126	86	75	148	180	82	67	202	164	ns
prot579	126	103	73	123.6	108	74	101	97.2	109.2	ns
prot580	126	91	99	162	132	84	75	102	145.5	ns
prot581	126	78	88	216	252	76	77	228	267	ns
prot582	126	81	85	184	154	204	240	480	636	sig
prot583	126	79	89	109.2	88.8	83	103	91.2	94.8	ns
prot584	126	87	87	114	112.5	88	91	111	138	ns
prot585	433	98	83	249	204	96	116	312	288	sig
prot586	258	36	43	74	58	36	38	96	110	ns
prot587	219	38	31	42	36	26	30	39.6	38.4	ns
prot588	274	26	31	49.5	40.5	32	44	64.5	39	sig
prot589	211	26	27	63	72	28	19	57	60	ns
prot590	203	16	18	32	54	29	29	36	56	sig
prot591	210	38	33	22.8	30	25	22	30	18	ns
prot592	190	31	17	42	37.5	38	50	70.5	54	sig
prot593	164	25	20	42	93	29	38	87	93	sig
prot594	159	18	27	54	40	13	21	36	50	ns
prot595	171	25	22	26.4	25.2	27	24	34.8	34.8	ns
prot596	153	23	19	33	21	21	26	22.5	28.5	ns
prot597	176	20	17	63	57	20	24	48	54	ns
prot598	192	15	18	30	36	66	18	84	120	sig
prot599	352	23	13	21.6	16.8	19	21	19.2	15.6	ns
prot600	146	27	15	22.5	28.5	60	54	63	45	sig
prot601	323	23	14	33	33	14	16	42	51	ns
prot602	258	15	14	68	48	51	42	108	126	sig
prot603	152	11	12	18	9.6	12	18	19.2	16.8	ns
prot604	76	14	19	27	25.5	18	15	15	22.5	ns
prot605	128	18	14	45	36	14	10	39	42	ns
prot606	187	15	16	30	28	19	17	30	22	ns
prot607	160	9	19	15.6	16.8	19	19	14.4	13.2	ns
prot608	315	22	9	25.5	30	15	15	24	13.5	ns
prot609	129	4	8	33	33	16	16	27	45	ns
prot610	185	14	6	24	20	18	12	54	32	sig
prot611	146	13	14	12	8.4	7	14	19.2	24	ns
prot612	241	13	16	19.5	18	16	14	33	16.5	sig
prot613	222	23	8	27	24	13	21	42	42	ns
prot614	205	8	7	12	20	15	4	12	16	ns
prot615	240	13	12	8.4	10.8	18	14	31.2	16.8	sig
prot616	99	5	10	16.5	15	7	9	15	10.5	ns
prot617	643	4	7	21	30	9	7	39	60	ns
prot618	239	15	12	32	24	10	15	24	28	ns
prot619	383	21	8	10.8	18	14	10	13.2	20.4	ns
prot620	247	7	7	13.5	13.5	20	14	30	30	sig
prot621	189	11	11	36	42	10	10	15	27	ns
prot622	171	13	17	18	22	10	9	10	10	ns
prot623	326	6	8	12	18	6	12	6	6	ns
prot624	231	7	12	16.5	9	8	12	16.5	21	ns
prot625	153	11	12	30	33	9	8	18	33	ns
prot626	268	4	12	12	20	10	20	36	32	sig
prot627	204	8	14	8.4	8.4	6	7	15.6	7.2	ns
prot628	191	14	9	15	19.5	6	13	16.5	7.5	ns
prot629	114	9	5	33	27	10	10	39	21	ns
prot630	419	7	11	24	26	9	9	26	28	ns
prot631	141	8	9	10.8	19.2	13	13	12	13.2	ns
prot632	128	11	11	15	9	8	10	10.5	10.5	ns
prot633	164	3	2	24	30	3	10	24	24	ns
prot634	274	6	16	18	18	9	8	16	18	ns
prot635	188	5	10	8.4	18	9	9	15.6	13.2	ns
prot636	372	15	9	12	10.5	9	3	4.5	12	ns
prot637	365	10	13	21	21	10	4	27	27	ns
prot638	145	10	7	12	16	11	7	16	10	ns
prot639	159	4	7	6	9.6	5	6	4.8	12	ns
prot640	379	5	8	15	9	11	5	10.5	18	ns
prot641	190	9	11	15	42	8	11	18	36	ns
prot642	194	8	5	10	18	8	16	14	24	sig
prot643	178	8	11	10.8	8.4	10	4	26.4	7.2	sig
prot644	181	6	8	12	9	4	11	15	6	ns
prot645	321	14	10	18	36	11	13	30	39	ns
prot646	192	12	6	18	18	4	10	22	12	ns
prot647	352	5	5	6	6	8	8	7.2	16.8	ns
prot648	118	15	7	6	7.5	5	10	10.5	18	ns
prot649	410	4	8	27	18	6	7	30	18	ns
prot650	403	7	7	20	12	5	4	10	16	ns
prot651	199	8	8	8.4	4.8	8	10	12	6	sig
prot652	457	8	2	10.5	12	6	7	15	0	ns
prot653	221	7	9	9	18	6	10	18	15	ns
prot654	216	8	5	12	14	8	4	14	14	ns
prot655	217	5	7	14.4	6	4	10	6	7.2	ns
prot656	172	8	7	16.5	4.5	2	8	9	6	ns
prot657	268	4	5	15	18	9	6	9	21	ns
prot658	583	5	10	22	8	11	4	10	6	ns
prot659	229	12	6	4.8	7.2	10	10	7.2	8.4	ns
prot660	177	11	5	7.5	13.5	15	7	10.5	12	ns
prot661	142	5	7	30	9	4	5	18	33	ns
prot662	178	8	6	8	18	7	7	12	14	ns
prot663	111	3	6	8.4	10.8	16	9	10.8	9.6	sig
prot664	116	11	7	4.5	6	4	8	6	9	sig
prot665	325	8	7	21	21	33	15	81	63	sig
prot666	268	7	3	20	14	4	3	18	18	ns
prot667	599	2	3	13.2	12	12	14	13.2	9.6	sig
prot668	341	6	5	12	9	2	7	12	10.5	ns
prot669	172	5	5	9	18	2	5	21	18	ns
prot670	204	5	6	16	12	3	8	6	16	ns
prot671	171	3	6	4.8	7.2	11	14	6	13.2	sig
prot672	255	5	3	12	10.5	8	8	13.5	12	ns
prot673	180	3	3	6	12	3	1	21	0	ns
prot674	215	5	3	12	8	4	6	8	10	ns
prot675	211	5	5	4.8	7.2	8	8	7.2	10.8	ns
prot676	234	2	2	6	9	2	5	6	3	ns
prot677	214	1	2	12	18	6	3	9	6	ns
prot678	180	6	4	8	8	7	4	6	10	ns
prot679	292	1	3	2.4	6	18	12	25.2	21.6	sig
prot680	387	7	3	9	7.5	3	4	3	21	sig
prot681	283	8	6	15	15	7	3	18	12	ns
prot682	351	0	1	0	6	5	2	12	6	ns
prot683	502	6	4	1.2	3.6	1	3	6	4.8	ns
prot684	484	2	3	6	6	5	4	4.5	1.5	ns
prot685	345	7	6	24	18	5	7	24	15	ns
prot686	448	7	4	8	8	6	6	8	2	ns
prot687	277	6	7	1.2	4.8	3	1	3.6	6	ns
prot688	737	7	3	1.5	4.5	4	6	4.5	10.5	ns
prot689	159	4	5	12	12	2	4	6	15	ns
prot690	153	2	4	8	8	5	5	12	14	ns
prot691	321	2	2	4.8	2.4	5	3	3.6	1.2	ns
prot692	373	4	7	6	7.5	5	6	4.5	7.5	ns
prot693	124	2	4	9	6	1	3	15	12	ns
prot694	330	4	1	8	8	3	4	8	4	ns
prot695	319	3	3	4.8	2.4	2	4	12	4.8	sig
prot696	272	2	2	7.5	4.5	4	2	4.5	1.5	ns
prot697	296	3	2	18	12	2	10	12	18	sig
prot698	167	0	8	6	10	3	5	12	10	ns
prot699	832	6	8	6	2.4	5	2	7.2	3.6	ns
prot700	461	7	3	3	6	5	3	4.5	3	ns
prot701	152	7	4	9	3	4	2	12	18	ns
prot702	247	7	1	6	8	2	4	12	4	sig
prot703	311	3	2	3.6	3.6	1	3	1.2	3.6	ns
prot704	299	1	5	6	12	8	5	9	4.5	ns
prot705	383	2	0	6	3	2	0	0	3	ns
prot706	426	7	3	12	6	9	4	10	8	ns
prot707	155	4	6	3.6	3.6	10	8	9.6	9.6	sig
prot708	989	1	2	9	6	8	4	7.5	4.5	ns
prot709	187	2	5	9	15	3	3	3	18	ns
prot710	366	2	1	4	4	6	2	8	16	sig
prot711	715	6	5	3.6	10.8	2	1	2.4	6	ns
prot712	830	3	1	12	3	3	2	4.5	3	ns
prot713	177	0	0	9	6	1	4	6	12	ns
prot714	632	4	2	2	8	5	1	8	16	ns
prot715	444	3	2	0	3.6	6	15	21.6	14.4	sig
prot716	1241	3	4	4.5	1.5	1	4	4.5	7.5	ns
prot717	685	3	4	6	18	1	3	12	6	ns
prot718	387	0	1	4	2	3	1	2	10	ns
prot719	322	4	2	1.2	2.4	2	3	1.2	4.8	ns
prot720	735	3	1	0	4.5	4	2	3	6	ns
prot721	186	42	26	93	120	43	31	126	144	ns
prot722	156	32	42	80	62	40	37	74	84	ns
prot723	282	55	42	56.4	44.4	43	46	42	48	ns
prot724	140	30	31	46.5	58.5	23	24	60	37.5	ns
prot725	137	23	29	84	66	18	15	51	81	ns
prot726	124	22	18	54	56	18	31	48	52	ns
prot727	169	20	20	30	16.8	22	32	32.4	40.8	sig
prot728	142	19	21	52.5	37.5	24	15	37.5	27	ns
prot729	162	34	27	90	60	21	27	60	63	ns
prot730	200	29	20	40	42	13	24	46	38	ns
prot731	156	16	13	24	19.2	18	18	19.2	24	ns
prot732	306	15	17	27	16.5	72	39	76.5	90	sig
prot733	174	13	12	42	24	13	21	57	33	ns
prot734	194	8	20	34	18	21	17	36	38	ns
prot735	103	16	12	21.6	14.4	42	39	43.2	21.6	sig
prot736	172	13	15	18	27	16	13	10.5	13.5	ns
prot737	180	13	13	39	57	12	10	36	24	ns
prot738	184	12	15	34	28	8	19	26	24	ns
prot739	230	8	16	9.6	16.8	13	9	14.4	12	ns
prot740	187	7	18	22.5	15	15	9	18	24	ns
prot741	189	19	12	51	48	30	26	60	48	sig
prot742	180	15	14	18	16	27	31	32	54	sig
prot743	294	12	14	12	18	10	15	9.6	13.2	ns
prot744	186	10	12	18	22.5	10	8	18	22.5	ns
prot745	225	11	5	24	45	5	14	33	15	ns
prot746	174	10	19	22	32	13	19	38	12	ns
prot747	208	18	9	12	14.4	8	13	19.2	10.8	ns
prot748	217	6	5	10.5	12	11	4	9	21	ns
prot749	112	8	7	27	45	10	10	21	30	ns
prot750	206	9	16	26	20	15	13	20	10	ns
prot751	166	9	9	16.8	8.4	14	9	21.6	21.6	sig
prot752	113	7	10	9	15	24	21	27	36	sig
prot753	169	10	7	21	27	11	10	30	30	ns
prot754	313	11	13	16	14	9	7	10	12	ns
prot755	197	10	13	10.8	7.2	11	9	12	8.4	ns
prot756	124	8	12	4.5	9	9	9	15	9	ns
prot757	246	6	8	15	24	9	6	24	21	ns
prot758	258	7	9	22	12	10	5	14	12	ns
prot759	168	9	8	14.4	10.8	15	4	6	8.4	ns
prot760	260	10	8	13.5	12	14	3	15	6	ns
prot761	243	8	6	30	12	5	11	21	24	ns
prot762	124	6	8	4	20	10	5	12	14	ns
prot763	208	7	3	12	12	12	8	9.6	15.6	ns
prot764	217	6	4	7.5	13.5	7	3	7.5	10.5	ns
prot765	197	11	13	30	18	9	14	6	24	sig
prot766	177	5	2	8	8	6	5	12	8	ns
prot767	146	8	13	9.6	8.4	4	6	10.8	13.2	ns
prot768	157	5	5	16.5	10.5	6	6	3	9	ns
prot769	270	7	0	12	27	5	5	27	3	ns
prot770	264	9	4	14	18	7	4	6	8	ns
prot771	274	8	12	6	4.8	4	11	9.6	9.6	ns
prot772	156	4	7	6	3	6	3	12	6	ns
prot773	252	6	4	21	24	4	6	36	15	ns
prot774	356	7	1	14	20	7	7	10	10	ns
prot775	180	2	4	6	7.2	5	5	9.6	2.4	ns
prot776	251	5	4	10.5	10.5	6	8	15	21	sig
prot777	156	7	5	12	24	16	12	9	24	ns
prot778	227	6	6	18	10	3	9	16	12	ns
prot779	116	9	11	9.6	4.8	4	5	6	8.4	ns
prot780	154	5	3	10.5	16.5	7	16	9	3	sig
prot781	198	8	7	21	24	7	9	18	21	ns
prot782	236	8	4	12	18	8	6	10	18	ns
prot783	184	5	8	10.8	7.2	6	18	9.6	4.8	sig
prot784	122	6	6	9	3	4	6	10.5	10.5	ns
prot785	91	7	9	18	36	9	9	24	42	sig
prot786	274	8	4	6	14	3	6	10	8	ns
prot787	152	4	5	4.8	8.4	4	3	3.6	6	ns
prot788	162	6	4	10.5	7.5	4	4	7.5	3	ns
prot789	158	6	6	9	24	10	7	12	21	ns
prot790	463	7	7	10	6	5	5	6	6	ns
prot791	312	5	10	6	10.8	7	10	3.6	10.8	ns
prot792	261	3	7	7.5	4.5	3	7	15	3	ns
prot793	392	4	5	18	30	8	7	21	33	sig
prot794	182	10	6	10	20	5	4	8	16	ns
prot795	310	3	1	6	8.4	3	4	2.4	3.6	ns
prot796	382	6	8	3	7.5	18	9	13.5	31.5	sig
prot797	113	3	9	18	12	6	6	30	15	ns
prot798	111	1	4	10	2	4	6	10	8	ns
prot799	418	2	3	4.8	4.8	2	2	6	7.2	ns
prot800	185	3	4	4.5	4.5	4	0	10.5	9	ns
prot801	163	3	3	12	15	3	6	12	6	ns
prot802	238	7	9	10	8	6	21	30	18	sig
prot803	282	4	4	4.8	6	4	2	3.6	4.8	ns
prot804	305	5	1	12	4.5	2	2	4.5	10.5	ns
prot805	292	4	3	18	12	4	2	12	18	ns
prot806	427	5	3	10	4	4	4	4	8	ns
prot807	234	1	8	3.6	6	3	3	4.8	3.6	ns
prot808	233	7	2	6	9	6	3	4.5	7.5	ns
prot809	425	4	7	9	18	8	2	9	6	ns
prot810	95	5	7	8	4	0	3	4	8	ns
prot811	241	2	6	6	4.8	3	15	28.8	10.8	sig
prot812	201	1	6	1.5	6	2	4	6	9	sig
prot813	474	4	2	21	12	5	11	15	21	sig
prot814	437	3	4	10	16	3	1	8	6	ns
prot815	411	6	1	4.8	8.4	2	4	1.2	2.4	ns
prot816	333	4	5	3	13.5	1	0	6	7.5	ns
prot817	449	4	4	12	9	5	0	6	9	ns
prot818	256	3	3	6	2	2	2	4	10	ns
prot819	292	4	2	1.2	4.8	0	2	3.6	1.2	ns
prot820	669	1	2	6	6	5	6	3	6	ns
prot821	378	2	7	12	0	2	4	6	6	ns
prot822	373	3	5	10	2	2	3	8	4	ns
prot823	327	4	3	0	3.6	1	2	3.6	6	ns
prot824	180	3	5	7.5	4.5	1	5	4.5	1.5	ns
prot825	357	4	4	9	3	2	5	12	6	ns
prot826	791	4	3	6	4	3	2	2	4	ns
prot827	1037	6	7	4.8	7.2	4	4	7.2	4.8	ns
prot828	223	4	2	4.5	1.5	4	3	4.5	3	ns
prot829	417	3	3	3	15	1	1	24	6	sig
prot830	310	3	4	2	2	1	1	6	2	ns
prot831	796	6	1	2.4	3.6	2	4	2.4	3.6	ns
prot832	385	3	2	6	4.5	2	1	1.5	6	ns
prot833	399	1	1	9	18	4	2	9	18	ns
prot834	661	2	0	4	8	2	0	4	2	ns
prot835	648	2	4	4.8	3.6	3	1	2.4	2.4	ns
prot836	172	1	1	1.5	3	1	1	3	3	ns
prot837	459	4	1	9	0	3	4	0	3	ns
prot838	266	3	5	0	4	1	4	2	2	ns
prot839	85	65	40	68.4	55.2	66	58	82.8	64.8	ns
prot840	185	48	63	87	100.5	195	171	234	337.5	sig
prot841	130	49	58	156	186	53	56	168	150	ns
prot842	128	51	58	98	118	59	57	96	108	ns
prot843	130	45	46	51.6	44.4	58	59	75.6	52.8	ns
prot844	150	62	47	69	84	38	42	84	93	ns
prot845	94	35	32	111	123	43	40	144	147	sig
prot846	154	22	24	64	54	26	32	44	54	ns
prot847	76	24	27	34.8	28.8	18	36	27.6	30	ns
prot848	213	14	10	33	34.5	16	17	22.5	28.5	ns
prot849	51	17	14	60	36	15	14	84	48	ns
prot850	198	21	15	42	28	17	18	20	22	ns
prot851	150	21	14	19.2	20.4	24	24	25.2	24	sig
prot852	161	15	9	27	27	20	20	12	18	ns
prot853	227	13	15	57	45	12	14	24	39	ns
prot854	56	10	17	28	26	10	10	34	24	ns
prot855	107	14	18	21.6	12	12	10	18	14.4	ns
prot856	85	9	16	25.5	22.5	17	10	16.5	25.5	ns
prot857	191	5	13	24	33	15	7	24	18	ns
prot858	207	13	14	20	30	14	11	16	8	ns
prot859	313	13	11	18	16.8	12	10	16.8	12	ns
prot860	150	9	11	13.5	15	16	11	21	9	ns
prot861	446	17	11	42	33	13	12	24	30	ns
prot862	165	15	10	20	30	9	12	18	22	ns
prot863	164	7	13	6	6	10	14	12	8.4	ns
prot864	183	9	12	6	21	7	10	18	24	ns
prot865	112	7	10	27	36	12	8	39	27	ns
prot866	99	6	12	14	18	11	11	44	58	sig
prot867	162	8	9	13.2	10.8	10	9	8.4	16.8	ns
prot868	294	7	10	25.5	13.5	6	17	18	16.5	sig
prot869	219	10	7	24	45	7	7	24	27	ns
prot870	139	9	8	20	32	22	14	72	40	sig
prot871	1091	12	10	13.2	13.2	18	14	8.4	26.4	sig
prot872	153	5	10	19.5	6	5	8	18	12	ns
prot873	122	10	7	18	24	39	24	99	90	sig
prot874	308	11	7	20	28	40	28	64	40	sig
prot875	274	4	9	12	12	10	5	15.6	10.8	ns
prot876	168	11	12	19.5	22.5	16	9	12	15	ns
prot877	157	4	3	15	33	6	9	24	12	ns
prot878	171	9	8	10	18	14	10	22	26	ns
prot879	163	3	4	7.2	12	12	9	4.8	12	ns
prot880	78	10	12	12	12	7	11	10.5	15	ns
prot881	177	10	8	27	9	8	10	33	21	ns
prot882	198	12	10	18	20	2	8	22	16	ns
prot883	322	4	11	9.6	9.6	5	9	7.2	4.8	ns
prot884	145	7	10	7.5	12	5	9	18	22.5	ns
prot885	224	10	7	24	24	11	5	21	30	ns
prot886	155	7	12	20	16	4	5	18	12	ns
prot887	102	6	6	13.2	2.4	5	10	8.4	4.8	ns
prot888	207	5	10	15	6	15	12	40.5	31.5	sig
prot889	480	5	4	30	24	6	1	12	18	ns
prot890	104	7	7	14	14	2	8	12	14	ns
prot891	204	4	6	6	7.2	6	12	4.8	6	sig
prot892	248	8	9	15	18	5	4	6	15	ns
prot893	157	8	9	27	18	6	2	39	12	ns
prot894	132	5	5	18	14	6	2	8	6	ns
prot895	214	13	10	3.6	14.4	7	4	8.4	9.6	ns
prot896	219	4	7	4.5	10.5	6	3	12	7.5	ns
prot897	193	11	6	33	30	8	2	18	33	ns
prot898	155	8	7	12	10	3	4	16	16	ns
prot899	239	8	5	8.4	12	6	5	7.2	9.6	ns
prot900	116	5	8	13.5	15	7	7	9	4.5	ns
prot901	211	7	8	18	12	7	3	21	15	ns
prot902	156	5	6	22	18	3	6	16	18	ns
prot903	246	1	5	6	13.2	10	14	2.4	16.8	sig
prot904	218	8	5	9	9	8	5	6	15	ns
prot905	201	3	6	12	18	8	2	3	15	ns
prot906	111	3	4	4	10	5	4	10	8	sig
prot907	175	5	9	3.6	6	4	8	3.6	4.8	ns
prot908	195	2	5	9	9	12	3	3	10.5	ns
prot909	292	4	7	24	33	10	6	9	21	ns
prot910	173	5	6	6	6	3	7	0	10	ns
prot911	284	8	4	10.8	12	4	4	4.8	3.6	ns
prot912	151	7	2	3	4.5	4	3	10.5	4.5	ns
prot913	165	2	1	12	6	18	18	27	63	sig
prot914	132	3	4	4	14	16	16	16	24	sig
prot915	177	9	9	12	6	4	7	1.2	1.2	ns
prot916	137	5	8	10.5	9	7	6	7.5	10.5	ns
prot917	325	7	7	15	18	7	7	15	27	sig
prot918	192	6	3	4	10	1	7	10	14	sig
prot919	170	2	3	2.4	6	4	3	4.8	6	ns
prot920	157	2	6	1.5	4.5	2	7	3	4.5	ns
prot921	192	2	2	18	21	11	6	9	3	ns
prot922	474	7	4	14	6	6	4	8	12	sig
prot923	186	5	7	3.6	8.4	3	3	4.8	4.8	ns
prot924	428	3	8	4.5	3	1	2	1.5	6	ns
prot925	191	4	1	3	9	6	4	12	21	ns
prot926	169	4	2	6	2	1	1	12	14	ns
prot927	166	7	4	0	2.4	4	7	6	2.4	ns
prot928	290	4	3	7.5	7.5	1	5	6	7.5	ns
prot929	216	0	3	0	12	1	6	6	12	ns
prot930	103	4	5	2	2	7	7	10	4	sig
prot931	271	5	3	3.6	6	8	10	12	4.8	sig
prot932	147	4	5	7.5	9	9	8	4.5	6	ns
prot933	135	0	2	9	12	3	3	12	12	ns
prot934	135	4	3	8	8	2	0	4	4	ns
prot935	135	4	5	4.8	6	5	5	3.6	9.6	ns
prot936	135	5	2	4.5	7.5	5	6	3	3	ns
prot937	321	7	5	15	9	2	7	3	9	ns
prot938	164	1	4	4	4	2	1	8	6	ns
prot939	113	5	1	3.6	1.2	1	5	1.2	6	sig
prot940	271	0	5	6	1.5	7	5	16.5	10.5	sig
prot941	204	4	0	6	9	2	8	24	12	sig
prot942	276	6	3	2	8	6	7	6	8	ns
prot943	108	2	3	1.2	6	1	2	4.8	4.8	ns
prot944	91	2	5	1.5	6	3	4	4.5	1.5	ns
prot945	325	4	4	12	6	1	5	6	3	sig
prot946	114	2	2	2	2	5	5	8	12	ns
prot947	277	1	2	1.2	2.4	7	5	2.4	4.8	sig
prot948	118	1	1	4.5	6	4	3	4.5	3	ns
prot949	121	3	1	6	12	6	6	12	12	sig
prot950	198	4	2	4	2	3	3	0	0	ns
prot951	237	4	0	0	1.2	2	0	0	1.2	ns
prot952	220	1	5	6	3	3	5	1.5	3	ns
prot953	406	1	4	6	12	1	2	9	9	ns
prot954	391	1	5	4	2	2	6	6	6	sig
prot955	189	2	0	1.2	2.4	0	0	2.4	2.4	ns
prot956	232	1	3	3	7.5	0	3	3	4.5	ns
prot957	470	1	2	9	6	0	2	3	0	ns
prot958	527	0	3	4	0	3	1	6	0	ns
prot959	141	2	3	2.4	3.6	6	2	1.2	1.2	ns
prot960	602	0	1	6	0	1	4	0	1.5	ns
prot961	109	24	40	78	81	28	22	60	72	ns
prot962	258	34	15	60	54	24	22	46	40	ns
prot963	168	11	22	18	18	19	17	20.4	16.8	ns
prot964	177	18	22	16.5	24	12	13	28.5	28.5	ns
prot965	104	14	15	39	42	15	16	36	24	ns
prot966	187	10	14	14	24	13	5	18	24	ns
prot967	134	17	10	14.4	16.8	14	14	10.8	15.6	ns
prot968	153	15	17	13.5	19.5	14	13	30	18	ns
prot969	125	16	9	27	36	14	12	42	39	ns
prot970	242	11	12	34	22	8	10	26	16	ns
prot971	128	7	7	12	19.2	23	23	24	21.6	sig
prot972	160	8	14	9	10.5	6	4	7.5	16.5	ns
prot973	65	10	10	48	39	11	11	27	6	ns
prot974	143	14	16	28	26	9	8	34	24	ns
prot975	131	12	6	9.6	9.6	24	20	24	10.8	sig
prot976	128	20	10	18	25.5	12	9	10.5	18	ns
prot977	76	9	11	6	18	5	5	30	9	ns
prot978	95	11	13	28	20	18	15	34	22	ns
prot979	70	4	10	8.4	13.2	4	11	12	12	ns
prot980	136	12	16	15	10.5	9	15	13.5	16.5	ns
prot981	116	8	8	39	39	7	8	33	18	ns
prot982	108	13	10	14	26	5	3	4	20	ns
prot983	195	5	6	6	9.6	13	12	13.2	7.2	ns
prot984	145	7	7	1.5	16.5	7	6	15	12	ns
prot985	102	8	8	45	33	8	7	42	27	ns
prot986	173	6	9	22	16	7	9	20	16	ns
prot987	212	5	2	4.8	4.8	16	7	16.8	21.6	sig
prot988	116	7	6	7.5	6	4	2	9	9	ns
prot989	219	6	8	12	24	10	5	21	15	ns
prot990	312	5	10	20	8	8	7	14	28	ns
prot991	78	3	6	7.2	9.6	5	11	2.4	9.6	ns
prot992	193	4	6	4.5	9	8	5	9	10.5	ns
prot993	500	4	3	12	9	2	4	18	18	ns
prot994	195	6	5	16	16	3	5	20	2	ns
prot995	177	4	10	2.4	12	6	8	6	7.2	ns
prot996	224	3	4	4.5	7.5	7	4	9	15	ns
prot997	239	8	6	15	18	5	4	12	15	ns
prot998	223	4	4	10	4	4	8	12	28	sig
prot999	113	5	6	3.6	4.8	3	5	8.4	8.4	ns
prot1000	94	7	2	4.5	9	16	8	24	30	sig
prot1001	74	4	3	9	18	1	5	9	21	ns
prot1002	265	4	3	2	10	4	5	24	18	ns
prot1003	225	3	5	6	6	8	6	12	9.6	sig
prot1004	129	6	8	12	6	4	7	9	4.5	ns
prot1005	210	8	3	21	12	3	3	6	12	ns
prot1006	248	4	5	12	4	3	4	10	12	ns
prot1007	158	5	5	7.2	6	4	6	4.8	10.8	ns
prot1008	68	5	5	7.5	7.5	5	9	6	12	ns
prot1009	68	5	6	12	12	2	6	18	24	ns
prot1010	548	5	6	2	14	9	3	6	18	ns
prot1011	123	5	4	6	3.6	7	8	4.8	8.4	ns
prot1012	181	5	1	9	9	4	7	3	6	ns
prot1013	824	3	2	18	3	4	7	9	18	ns
prot1014	250	3	1	6	10	1	10	2	12	sig
prot1015	242	4	2	2.4	4.8	3	4	8.4	2.4	ns
prot1016	186	4	4	4.5	4.5	2	2	7.5	6	ns
prot1017	228	3	7	18	21	8	8	24	18	ns
prot1018	106	5	6	4	12	3	3	10	18	ns
prot1019	135	3	5	9.6	7.2	5	3	2.4	12	ns
prot1020	173	5	7	9	1.5	2	7	9	7.5	ns
prot1021	245	1	4	15	12	4	6	18	18	ns
prot1022	98	3	6	2	10	1	3	8	4	ns
prot1023	149	7	3	2.4	4.8	7	4	4.8	6	sig
prot1024	136	4	0	6	3	5	3	4.5	6	ns
prot1025	335	1	4	9	9	1	6	9	12	ns
prot1026	81	6	2	4	6	3	3	14	4	ns
prot1027	124	3	3	4.8	3.6	6	7	3.6	2.4	ns
prot1028	204	1	3	7.5	4.5	4	4	9	9	ns
prot1029	124	2	3	18	18	2	6	9	15	ns
prot1030	231	2	5	8	6	4	7	8	10	sig
prot1031	192	5	5	6	3.6	5	5	4.8	7.2	ns
prot1032	514	6	3	4.5	6	9	9	7.5	7.5	sig
prot1033	277	7	2	6	15	5	8	12	18	ns
prot1034	159	1	3	2	6	4	5	10	2	ns
prot1035	190	0	4	2.4	8.4	1	5	1.2	7.2	sig
prot1036	225	5	3	7.5	3	2	3	10.5	7.5	ns
prot1037	57	3	3	9	6	2	5	3	18	ns
prot1038	153	2	1	6	2	4	5	6	10	ns
prot1039	91	6	1	1.2	4.8	3	4	3.6	6	ns
prot1040	94	3	6	3	6	4	4	7.5	6	ns
prot1041	112	4	3	15	12	3	2	27	6	ns
prot1042	336	4	6	6	10	4	2	4	18	sig
prot1043	241	4	4	3.6	3.6	5	2	6	4.8	ns
prot1044	108	4	5	12	10.5	5	2	6	7.5	ns
prot1045	117	2	5	9	18	9	18	45	18	sig
prot1046	286	1	4	2	2	5	6	2	4	sig
prot1047	122	3	4	1.2	0	0	1	2.4	2.4	ns
prot1048	273	5	4	4.5	7.5	7	3	6	7.5	ns
prot1049	237	3	4	12	12	6	2	6	18	sig
prot1050	222	3	3	2	6	3	2	4	6	ns
prot1051	799	1	1	7.2	2.4	5	4	4.8	4.8	sig
prot1052	125	3	3	6	0	2	2	7.5	1.5	ns
prot1053	98	3	3	0	3	3	2	18	15	ns
prot1054	153	2	4	8	2	4	2	6	8	ns
prot1055	186	2	2	3.6	3.6	2	2	4.8	1.2	ns
prot1056	188	6	5	3	0	2	7	3	10.5	sig
prot1057	127	4	1	3	6	2	1	6	3	ns
prot1058	65	106	106	228	216	107	129	200	198	ns
prot1059	115	44	41	50.4	43.2	43	41	66	58.8	ns
prot1060	65	21	36	31.5	43.5	38	48	72	66	sig
prot1061	90	18	25	81	48	40	36	93	75	sig
prot1062	120	7	14	28	16	12	9	20	28	ns
prot1063	83	10	11	10.8	4.8	15	10	14.4	6	ns
prot1064	177	5	11	6	7.5	7	4	7.5	15	ns
prot1065	59	6	4	18	15	12	27	54	27	sig
prot1066	97	12	10	24	24	13	8	12	4	ns
prot1067	188	6	6	10.8	12	20	18	15.6	15.6	sig
prot1068	82	8	8	13.5	7.5	11	8	9	18	ns
prot1069	109	4	5	15	33	13	6	27	9	ns
prot1070	109	8	5	16	10	10	5	18	20	ns
prot1071	168	6	5	10.8	10.8	8	6	10.8	13.2	ns
prot1072	188	5	4	13.5	15	14	7	6	10.5	ns
prot1073	82	3	8	18	21	6	8	9	21	ns
prot1074	75	9	11	16	20	9	9	18	16	ns
prot1075	151	8	6	3.6	8.4	10	4	6	2.4	ns
prot1076	175	3	4	6	16.5	6	6	4.5	6	ns
prot1077	116	6	5	12	39	8	5	15	6	ns
prot1078	161	8	5	16	16	8	8	10	12	ns
prot1079	95	6	8	3.6	9.6	7	8	6	4.8	ns
prot1080	101	7	4	4.5	1.5	7	5	10.5	9	ns
prot1081	175	5	5	9	18	6	3	12	3	ns
prot1082	401	6	3	14	4	4	5	10	14	ns
prot1083	214	7	6	8.4	3.6	8	5	4.8	8.4	ns
prot1084	215	6	5	3	9	1	3	9	4.5	ns
prot1085	152	3	10	12	21	6	9	30	30	sig
prot1086	125	7	5	4	10	2	3	2	8	ns
prot1087	154	2	4	3.6	2.4	8	3	1.2	3.6	ns
prot1088	119	8	2	4.5	9	4	10	9	10.5	sig
prot1089	145	5	3	9	18	1	3	12	3	ns
prot1090	256	4	9	10	12	4	6	4	12	sig
prot1091	119	4	2	3.6	3.6	3	3	3.6	2.4	ns
prot1092	159	4	3	6	3	6	5	9	6	ns
prot1093	91	8	8	12	12	6	6	18	12	ns
prot1094	396	3	4	10	8	5	5	8	20	ns
prot1095	205	4	5	1.2	3.6	7	2	4.8	4.8	ns
prot1096	108	1	1	6	4.5	3	5	9	7.5	ns
prot1097	71	7	3	12	9	4	3	12	6	ns
prot1098	259	7	7	6	12	3	7	14	10	ns
prot1099	191	4	5	2.4	2.4	5	2	8.4	8.4	sig
prot1100	147	6	5	3	7.5	9	14	6	10.5	sig
prot1101	292	4	4	12	15	8	4	3	6	ns
prot1102	69	4	4	4	4	5	1	4	2	ns
prot1103	245	7	4	7.2	0	4	5	2.4	8.4	sig
prot1104	146	4	0	1.5	6	4	2	7.5	3	sig
prot1105	351	3	2	12	6	2	3	9	15	ns
prot1106	106	8	3	16	10	5	4	4	6	ns
prot1107	180	3	4	6	1.2	3	10	4.8	0	ns
prot1108	199	7	2	3	6	3	5	1.5	7.5	ns
prot1109	185	7	2	12	12	3	6	3	9	ns
prot1110	182	4	1	8	10	3	6	6	4	ns
prot1111	59	2	2	1.2	0	3	2	1.2	4.8	ns
prot1112	173	5	4	4.5	3	5	2	6	6	sig
prot1113	105	2	1	15	9	3	3	3	12	ns
prot1114	79	3	3	10	10	5	2	4	4	ns
prot1115	94	2	4	3.6	3.6	4	1	3.6	8.4	ns
prot1116	235	1	3	9	3	4	1	6	3	ns
prot1117	99	3	3	9	6	0	3	6	0	ns
prot1118	103	3	3	4	2	8	2	4	4	ns
prot1119	226	4	3	3.6	7.2	2	3	1.2	3.6	ns
prot1120	168	2	2	3	0	2	4	6	4.5	ns
prot1121	454	3	3	6	3	2	8	0	12	ns
prot1122	92	1	1	2	10	1	4	4	2	ns
prot1123	99	4	1	4.8	1.2	1	2	1.2	1.2	ns
prot1124	116	5	2	4.5	3	4	3	4.5	6	ns
prot1125	90	0	4	12	12	3	3	12	6	sig
prot1126	87	4	2	2	10	1	1	4	6	ns
prot1127	294	1	2	6	4.8	1	4	2.4	7.2	ns
prot1128	354	2	2	1.5	3	1	2	3	0	ns
prot1129	216	1	2	12	9	3	3	21	3	ns
prot1130	138	5	3	10	4	1	3	4	2	ns
prot1131	187	2	2	1.2	2.4	3	3	3.6	7.2	sig
prot1132	495	3	1	6	3	0	1	3	7.5	ns
prot1133	406	2	0	12	6	0	1	0	12	ns
prot1134	382	1	2	2	2	0	2	10	2	ns
prot1135	272	1	0	3.6	2.4	0	0	0	6	ns
prot1136	71	22	21	34.5	31.5	29	32	46.5	36	sig
prot1137	105	24	25	81	48	25	23	48	72	ns
prot1138	234	19	16	26	34	32	18	40	58	sig
prot1139	112	19	21	15.6	20.4	9	11	14.4	18	ns
prot1140	114	12	12	31.5	30	16	19	30	24	ns
prot1141	112	5	5	9	18	8	6	33	39	ns
prot1142	166	8	8	16	18	6	2	20	6	ns
prot1143	104	9	12	6	15.6	7	6	3.6	6	ns
prot1144	376	6	6	13.5	13.5	3	36	36	36	sig
prot1145	83	7	3	12	27	3	4	18	18	ns
prot1146	51	4	6	14	8	7	3	12	14	ns
prot1147	74	6	11	3.6	7.2	1	7	6	2.4	ns
prot1148	74	5	4	10.5	4.5	3	6	4.5	6	ns
prot1149	117	9	4	27	15	7	4	15	18	ns
prot1150	106	5	4	6	10	9	4	12	14	ns
prot1151	110	6	4	7.2	2.4	3	7	3.6	4.8	ns
prot1152	73	5	3	6	6	3	3	6	1.5	ns
prot1153	113	5	3	12	15	4	9	15	24	ns
prot1154	358	3	0	16	6	3	4	12	6	sig
prot1155	99	4	5	2.4	3.6	8	2	4.8	2.4	sig
prot1156	115	4	3	4.5	4.5	2	2	3	6	ns
prot1157	180	5	4	9	3	0	5	6	3	ns
prot1158	67	8	2	10	4	3	4	6	6	ns
prot1159	99	2	3	4.8	3.6	4	5	3.6	3.6	ns
prot1160	99	4	6	3	10.5	7	3	4.5	6	ns
prot1161	99	3	2	6	3	2	5	9	9	ns
prot1162	98	2	1	14	4	1	4	10	2	ns
prot1163	165	0	5	6	4.8	5	4	3.6	2.4	ns
prot1164	76	5	3	6	3	1	3	4.5	0	ns
prot1165	90	3	2	15	6	1	3	6	0	ns
prot1166	113	6	2	4	12	4	6	8	8	sig
prot1167	90	3	2	3.6	1.2	3	15	3.6	7.2	sig
prot1168	163	2	3	3	7.5	4	5	4.5	1.5	ns
prot1169	102	2	4	9	21	1	5	12	3	ns
prot1170	183	2	1	6	4	2	1	2	6	ns
prot1171	98	1	2	3.6	1.2	2	3	4.8	2.4	ns
prot1172	146	1	3	3	0	3	2	3	3	ns
prot1173	145	0	3	9	6	2	3	6	3	ns
prot1174	166	4	1	2	4	4	4	4	12	sig
prot1175	100	1	4	4.8	1.2	3	6	3.6	3.6	sig
prot1176	393	0	1	3	1.5	2	1	0	1.5	ns
prot1177	89	2	5	6	6	7	4	15	15	sig
prot1178	391	1	3	0	6	3	0	4	6	ns
prot1179	89	2	0	0	3.6	1	2	1.2	0	ns
prot1180	1106	5	11	12	13.5	8	13	13.5	6	ns
prot1181	3227	3	3	27	21	9	11	6	21	ns
prot1182	539	7	5	20	10	14	10	16	16	ns
prot1183	771	5	5	3.6	6	5	1	7.2	10.8	ns
prot1184	2680	3	6	0	6	6	5	7.5	10.5	ns
prot1185	917	2	3	6	6	4	4	27	6	ns
prot1186	4114	1	2	8	12	1	4	2	4	ns
prot1187	449	12	8	7.2	8.4	6	9	14.4	9.6	ns
prot1188	1304	0	1	0	3	6	0	4.5	1.5	ns
prot1189	393	6	5	9	18	10	10	12	42	sig
prot1190	1513	1	1	4	4	0	4	6	2	ns
prot1191	2580	1	2	0	3.6	12	6	2.4	4.8	sig
prot1192	959	15	11	10.5	7.5	4	9	13.5	15	ns
prot1193	510	12	3	33	18	2	6	33	15	ns
prot1194	427	12	8	8	10	9	7	16	14	ns
prot1195	413	9	9	2.4	4.8	3	3	3.6	3.6	ns
prot1196	819	6	5	4.5	7.5	4	2	6	10.5	ns
prot1197	1779	5	7	18	24	4	3	9	15	ns
prot1198	1379	2	3	4	6	6	15	30	18	sig
prot1199	652	3	3	4.8	2.4	4	7	6	7.2	sig
prot1200	704	3	0	1.5	1.5	2	5	4.5	3	ns
prot1201	1028	0	0	0	9	6	9	18	45	sig
prot1202	1181	6	1	0	10	1	1	6	0	ns
prot1203	383	6	5	9.6	10.8	4	5	8.4	2.4	ns
prot1204	1077	4	7	10.5	6	1	3	1.5	10.5	ns
prot1205	452	3	4	9	3	2	8	15	9	ns
prot1206	434	1	2	8	6	3	3	14	8	ns
prot1207	955	5	1	2.4	3.6	9	2	6	10.8	sig
prot1208	528	3	3	7.5	6	4	9	3	3	ns
prot1209	228	2	3	15	15	3	4	6	6	ns
prot1210	781	6	2	14	6	6	6	24	12	sig
prot1211	548	2	6	2.4	6	5	5	3.6	6	ns
prot1212	273	3	4	1.5	6	5	3	1.5	0	ns
prot1213	153	11	9	21	24	16	18	42	54	sig
prot1214	320	6	9	10	8	1	5	6	10	ns
prot1215	219	8	6	4.8	10.8	8	4	2.4	4.8	ns
prot1216	410	7	4	6	10.5	5	0	12	10.5	ns
prot1217	322	7	4	9	6	7	7	27	18	ns
prot1218	629	4	4	10	20	3	3	10	6	ns
prot1219	264	6	3	3.6	7.2	4	5	6	2.4	ns
prot1220	356	6	3	3	7.5	2	9	9	21	sig
prot1221	390	6	3	15	18	4	3	21	6	ns
prot1222	235	4	4	12	6	2	6	10	6	ns
prot1223	263	4	2	2.4	6	3	4	3.6	4.8	ns
prot1224	481	2	0	6	6	3	1	6	0	ns
prot1225	551	6	5	6	3	7	2	0	12	ns
prot1226	481	7	5	2	6	3	9	2	8	ns
prot1227	487	1	0	3.6	3.6	1	0	2.4	3.6	ns
prot1228	881	3	1	0	4.5	2	1	3	4.5	ns
prot1229	2284	2	1	3	9	2	2	0	3	ns
prot1230	852	1	2	2	6	2	3	0	8	ns
prot1231	341	2	2	4.8	1.2	7	3	6	4.8	ns
prot1232	182	2	6	7.5	3	2	4	9	3	ns
prot1233	327	4	3	9	24	6	4	24	12	ns
prot1234	219	3	6	0	4	7	5	10	4	ns
prot1235	406	8	3	3.6	8.4	2	3	4.8	3.6	ns
prot1236	332	4	1	1.5	3	4	1	6	7.5	sig
prot1237	365	4	2	12	9	2	7	21	12	sig
prot1238	308	3	3	8	6	6	2	4	8	ns
prot1239	232	4	4	4.8	0	2	4	3.6	2.4	ns
prot1240	2067	4	2	3	9	3	2	6	6	sig
prot1241	865	1	3	18	0	4	1	9	9	ns
prot1242	682	2	2	0	4	0	2	2	0	ns
prot1243	573	0	3	2.4	3.6	2	1	4.8	0	ns
prot1244	454	1	2	0	1.5	2	2	3	1.5	ns
prot1245	611	12	13	36	39	14	13	48	39	sig
prot1246	133	5	6	8	6	9	5	12	14	ns
prot1247	221	5	9	6	7.2	6	6	10.8	8.4	ns
prot1248	153	3	9	13.5	15	11	6	18	15	ns
prot1249	363	5	7	24	15	6	5	9	15	ns
prot1250	435	7	5	12	16	8	7	14	12	ns
prot1251	366	5	4	3.6	4.8	5	6	8.4	10.8	ns
prot1252	170	5	2	4.5	9	10	5	9	9	ns
prot1253	267	2	3	6	6	5	5	3	15	ns
prot1254	463	5	3	10	2	4	6	8	8	sig
prot1255	542	3	3	1.2	1.2	2	1	3.6	3.6	ns
prot1256	448	6	1	6	7.5	1	5	9	6	ns
prot1257	177	2	3	6	12	2	3	12	9	ns
prot1258	365	1	4	6	8	27	3	6	12	sig
prot1259	746	3	1	4.8	6	4	3	12	4.8	ns
prot1260	458	2	4	3	3	6	4	18	18	sig
prot1261	147	3	2	6	15	6	3	9	3	ns
prot1262	266	4	6	6	4	3	2	6	4	ns
prot1263	340	7	1	7.2	4.8	3	6	7.2	4.8	ns
prot1264	398	2	5	3	1.5	2	5	0	1.5	ns
prot1265	403	7	2	3	6	1	1	12	3	ns
prot1266	302	4	4	0	12	7	2	6	12	ns
prot1267	465	3	3	2.4	4.8	4	0	3.6	6	ns
prot1268	487	0	0	1.5	0	4	1	4.5	3	ns
prot1269	568	2	5	12	3	2	2	0	18	ns
prot1270	370	0	6	2	8	6	5	4	2	sig
prot1271	435	1	1	3.6	2.4	2	2	2.4	2.4	ns
prot1272	382	4	0	3	1.5	3	1	1.5	1.5	ns
prot1273	400	1	2	6	0	0	1	9	0	ns
prot1274	1317	0	0	2	0	2	4	6	8	sig
prot1275	1827	2	1	2.4	4.8	1	1	2.4	0	ns
prot1276	227	10	5	7.5	9	7	5	12	9	ns
prot1277	126	5	8	15	18	2	6	3	27	ns
prot1278	199	6	3	14	6	4	8	12	18	sig
prot1279	186	3	6	3.6	3.6	10	6	4.8	3.6	ns
prot1280	397	4	6	3	6	6	7	7.5	9	ns
prot1281	191	4	2	24	12	6	3	15	9	ns
prot1282	181	7	8	16	16	6	14	16	28	sig
prot1283	332	4	6	4.8	4.8	7	3	4.8	3.6	ns
prot1284	207	1	1	7.5	9	3	4	3	7.5	ns
prot1285	433	2	5	9	12	4	4	6	18	ns
prot1286	220	6	6	14	6	7	4	6	10	ns
prot1287	174	5	2	8.4	4.8	4	1	7.2	4.8	ns
prot1288	398	4	2	1.5	4.5	4	3	3	10.5	ns
prot1289	250	4	4	6	15	1	5	12	15	ns
prot1290	254	3	2	4	8	1	4	4	8	ns
prot1291	278	2	2	3.6	2.4	3	2	6	6	ns
prot1292	195	2	3	1.5	3	1	1	4.5	1.5	ns
prot1293	493	2	2	15	9	4	1	9	15	ns
prot1294	395	4	3	10	6	2	3	0	0	ns
prot1295	346	3	8	1.2	4.8	1	2	2.4	4.8	ns
prot1296	386	3	7	6	3	2	1	3	3	sig
prot1297	323	2	3	9	12	0	4	0	6	ns
prot1298	221	3	5	8	4	1	4	10	10	ns
prot1299	330	3	5	4.8	4.8	5	2	3.6	2.4	ns
prot1300	913	3	4	4.5	7.5	5	4	1.5	7.5	ns
prot1301	216	3	3	6	6	4	5	12	12	ns
prot1302	176	4	2	2	8	2	4	4	2	ns
prot1303	396	2	2	0	0	8	6	2.4	2.4	sig
prot1304	144	5	2	12	3	3	1	3	3	ns
prot1305	340	3	3	6	12	6	6	9	9	sig
prot1306	177	2	1	10	4	9	3	6	6	sig
prot1307	491	1	6	4.8	2.4	2	2	4.8	6	ns
prot1308	289	5	2	3	3	3	2	6	3	ns
prot1309	925	3	4	12	12	2	6	3	3	ns
prot1310	266	2	2	2	12	3	6	18	12	sig
prot1311	584	1	2	1.2	4.8	4	0	2.4	2.4	ns
prot1312	316	2	1	6	0	3	3	4.5	18	sig
prot1313	365	1	1	6	3	4	2	3	18	ns
prot1314	282	1	3	4	0	2	4	8	4	sig
prot1315	465	5	6	0	2.4	6	3	1.2	2.4	ns
prot1316	577	1	3	3	4.5	0	1	1.5	3	ns
prot1317	274	4	3	3	15	3	3	9	6	ns
prot1318	517	8	0	6	2	2	0	0	10	ns
prot1319	782	4	3	3.6	0	2	1	1.2	2.4	ns
prot1320	567	3	5	1.5	0	1	4	1.5	1.5	sig
prot1321	356	2	0	12	3	0	2	3	12	ns
prot1322	229	2	2	2	0	2	0	2	6	ns
prot1323	388	2	1	2.4	0	2	2	2.4	2.4	sig
prot1324	109	12	5	6	13.5	8	12	13.5	6	ns
prot1325	167	3	2	3	24	5	4	12	18	ns
prot1326	192	6	5	2	10	3	8	4	4	ns
prot1327	174	3	3	6	0	2	2	4.8	4.8	ns
prot1328	144	4	2	4.5	4.5	5	3	6	1.5	ns
prot1329	139	4	1	6	27	2	2	0	15	ns
prot1330	160	2	8	8	8	4	3	14	2	ns
prot1331	220	5	5	6	3.6	3	4	6	8.4	ns
prot1332	248	2	3	1.5	6	2	4	4.5	3	ns
prot1333	254	4	5	9	6	1	3	18	6	ns
prot1334	213	3	2	6	12	0	2	6	4	ns
prot1335	81	8	3	1.2	3.6	4	3	3.6	0	ns
prot1336	318	1	3	3	7.5	3	2	4.5	3	ns
prot1337	247	12	5	21	15	5	5	12	12	ns
prot1338	381	1	2	4	8	2	1	4	2	ns
prot1339	159	1	1	7.2	3.6	6	3	2.4	3.6	sig
prot1340	205	4	2	7.5	3	2	4	4.5	3	ns
prot1341	244	2	0	21	6	3	4	9	18	ns
prot1342	160	2	3	2	2	1	2	4	6	ns
prot1343	288	2	2	1.2	2.4	3	4	1.2	2.4	ns
prot1344	383	3	1	1.5	6	4	4	4.5	4.5	ns
prot1345	206	3	3	6	6	8	2	6	15	ns
prot1346	703	0	2	4	4	2	6	4	0	ns
prot1347	238	5	1	6	3.6	3	2	2.4	3.6	sig
prot1348	366	2	0	3	3	1	1	3	3	ns
prot1349	430	4	4	6	6	2	5	9	6	ns
prot1350	637	0	1	2	2	3	3	6	10	ns
prot1351	141	5	2	3.6	2.4	1	4	3.6	1.2	ns
prot1352	140	3	3	6	3	4	3	3	4.5	ns
prot1353	431	1	0	3	3	3	2	9	9	ns
prot1354	969	4	4	2	6	2	1	8	8	ns
prot1355	247	2	1	0	2.4	0	2	1.2	2.4	ns
prot1356	1101	3	2	0	1.5	2	5	4.5	6	ns
prot1357	178	0	2	3	0	0	2	12	3	ns
prot1358	178	4	6	6	4	1	3	6	8	ns
prot1359	297	2	2	1.2	1.2	5	2	1.2	3.6	ns
prot1360	238	3	2	3	4.5	9	3	4.5	9	sig
prot1361	226	2	3	9	6	1	4	6	9	ns
prot1362	486	2	2	4	6	1	4	8	6	ns
prot1363	758	1	2	1.2	1.2	1	3	3.6	0	ns
prot1364	305	4	1	3	3	0	0	1.5	6	ns
prot1365	526	1	2	6	9	3	0	3	9	ns
prot1366	375	1	2	4	0	5	0	2	0	ns
prot1367	651	2	3	4.8	2.4	0	1	3.6	4.8	ns
prot1368	5934	0	1	4.5	3	2	1	3	0	ns
prot1369	421	2	3	6	6	2	9	6	6	sig
prot1370	142	2	3	2	4	2	3	2	4	ns
prot1371	1145	0	2	2.4	1.2	5	3	3.6	0	ns
prot1372	238	0	0	4.5	1.5	2	3	1.5	1.5	ns
prot1373	391	1	1	9	0	2	0	0	0	ns
prot1374	618	0	3	2	0	1	1	2	2	ns
prot1375	93	4	4	8.4	9.6	4	10	9.6	7.2	ns
prot1376	130	4	7	6	4.5	8	4	7.5	6	ns
prot1377	83	4	6	15	21	6	6	9	27	ns
prot1378	361	7	5	4	8	4	5	22	18	sig
prot1379	193	3	2	4.8	6	2	5	1.2	3.6	ns
prot1380	393	5	4	3	12	14	4	3	6	sig
prot1381	232	3	4	18	12	3	2	12	3	ns
prot1382	201	0	5	10	10	3	2	12	6	ns
prot1383	105	1	7	6	2.4	4	5	1.2	0	ns
prot1384	173	5	4	3	6	9	7	16.5	3	sig
prot1385	182	4	5	15	9	2	6	9	6	ns
prot1386	199	3	3	8	8	3	3	2	2	ns
prot1387	191	6	1	4.8	9.6	3	6	4.8	7.2	ns
prot1388	274	1	3	1.5	3	5	6	0	0	ns
prot1389	135	3	4	9	3	0	2	12	6	ns
prot1390	169	10	3	8	10	5	6	6	6	ns
prot1391	688	3	5	3.6	1.2	2	4	4.8	0	ns
prot1392	152	2	3	4.5	6	2	2	12	4.5	ns
prot1393	528	3	5	9	15	3	5	9	15	ns
prot1394	157	2	4	10	6	10	4	16	4	sig
prot1395	126	0	3	3.6	3.6	2	1	2.4	4.8	ns
prot1396	80	2	2	10.5	3	2	3	6	1.5	ns
prot1397	122	1	3	9	6	3	2	6	3	ns
prot1398	232	0	3	2	6	2	0	6	12	ns
prot1399	171	3	4	3.6	2.4	0	2	3.6	1.2	ns
prot1400	70	0	1	1.5	6	5	4	3	3	sig
prot1401	130	3	1	9	6	3	1	9	9	ns
prot1402	103	0	2	10	4	3	3	6	10	ns
prot1403	547	5	2	1.2	0	1	1	1.2	2.4	sig
prot1404	250	2	1	1.5	4.5	2	1	3	4.5	ns
prot1405	497	2	0	3	9	0	5	6	9	ns
prot1406	312	1	2	4	4	1	0	0	2	ns
prot1407	152	1	0	3.6	4.8	0	1	2.4	0	ns
prot1408	535	1	2	3	6	3	4	3	0	ns
prot1409	87	6	4	9	12	6	2	6	9	sig
prot1410	232	0	0	6	4	1	2	6	4	ns
prot1411	232	0	2	2.4	3.6	2	1	4.8	1.2	sig
prot1412	843	1	3	0	7.5	1	2	1.5	1.5	sig
prot1413	555	2	0	3	3	1	0	9	6	ns
prot1414	173	0	1	0	4	0	4	8	10	ns
prot1415	194	2	2	3.6	6	3	0	0	1.2	ns
prot1416	180	2	2	1.5	1.5	1	1	1.5	1.5	ns
prot1417	199	4	0	6	0	0	6	3	0	ns
prot1418	287	4	1	2	2	3	3	6	6	sig
prot1419	999	2	0	1.2	3.6	6	2	2.4	1.2	sig
prot1420	220	0	2	3	3	3	3	4.5	4.5	sig
prot1421	648	1	0	6	0	3	2	6	3	ns
prot1422	164	3	4	4	6	2	2	4	4	sig
prot1423	181	0	1	1.2	3.6	2	1	1.2	1.2	ns
prot1424	285	9	4	13.5	7.5	8	11	13.5	15	ns
prot1425	172	6	4	12	6	5	4	9	9	ns
prot1426	103	3	6	10	4	8	7	4	12	ns
prot1427	430	2	2	7.2	3.6	3	1	1.2	8.4	ns
prot1428	130	4	2	6	12	8	5	6	10.5	ns
prot1429	123	4	5	3	9	5	3	6	9	ns
prot1430	304	2	4	4	8	4	2	6	8	ns
prot1431	164	2	2	4.8	1.2	3	4	8.4	3.6	ns
prot1432	75	3	3	4.5	0	3	4	4.5	3	ns
prot1433	173	3	3	3	3	3	0	9	9	ns
prot1434	176	2	4	2	0	6	2	8	2	ns
prot1435	191	2	5	0	6	2	4	6	4.8	ns
prot1436	138	2	4	9	4.5	2	1	1.5	6	ns
prot1437	148	2	2	3	12	2	1	12	18	ns
prot1438	101	5	4	8	8	3	3	8	6	ns
prot1439	157	0	3	3.6	2.4	3	1	4.8	1.2	ns
prot1440	488	2	4	3	7.5	2	2	9	1.5	ns
prot1441	133	2	2	3	3	2	8	12	24	sig
prot1442	229	3	5	0	6	10	3	16	8	sig
prot1443	89	4	1	4.8	3.6	2	8	14.4	7.2	sig
prot1444	317	1	2	3	4.5	1	1	9	1.5	ns
prot1445	88	2	1	3	21	6	2	12	6	sig
prot1446	180	4	1	2	2	0	1	6	12	ns
prot1447	207	5	2	3.6	6	4	4	3.6	7.2	sig
prot1448	235	1	1	1.5	1.5	6	1	10.5	9	sig
prot1449	86	2	3	9	0	2	2	6	0	ns
prot1450	115	2	1	6	2	1	4	6	8	ns
prot1451	127	3	0	1.2	6	5	3	2.4	6	ns
prot1452	229	2	1	3	1.5	3	2	1.5	0	ns
prot1453	247	1	0	6	6	4	2	27	6	sig
prot1454	573	3	1	2	2	3	3	6	0	ns
prot1455	176	1	2	3.6	3.6	1	1	2.4	2.4	ns
prot1456	169	2	1	1.5	1.5	1	1	4.5	4.5	ns
prot1457	81	5	0	12	6	6	1	12	6	ns
prot1458	89	0	2	0	4	1	0	0	2	ns
prot1459	178	2	2	3.6	3.6	1	4	1.2	2.4	sig
prot1460	151	3	0	4.5	1.5	1	1	4.5	3	ns
prot1461	146	1	0	12	0	1	2	6	15	ns
prot1462	217	2	3	4	2	12	12	18	12	sig
prot1463	159	7	2	3.6	4.8	2	1	1.2	2.4	ns
prot1464	237	3	4	3	3	2	1	1.5	0	ns
prot1465	587	1	2	3	0	4	1	6	3	ns
prot1466	128	1	1	4	6	1	2	6	2	ns
prot1467	425	1	0	1.2	2.4	1	0	1.2	3.6	ns
prot1468	256	2	0	3	3	2	0	3	3	ns
prot1469	136	2	1	3	6	1	3	9	9	ns
prot1470	76	1	3	2	2	2	3	4	2	ns
prot1471	175	2	0	1.2	0	0	1	0	2.4	ns
prot1472	231	1	0	1.5	3	3	2	3	0	ns
prot1473	337	2	0	9	3	2	1	3	3	ns
prot1474	239	1	3	6	2	3	0	0	8	ns
prot1475	456	2	3	3.6	0	0	0	1.2	1.2	ns
prot1476	126	4	2	1.5	3	3	3	3	4.5	ns
prot1477	488	1	0	0	0	1	1	0	3	ns
prot1478	127	2	0	4	2	3	0	2	0	ns
prot1479	191	2	3	7.2	3.6	3	2	3.6	3.6	ns
prot1480	114	4	1	4.5	6	0	4	7.5	6	ns
prot1481	62	2	1	12	9	0	2	12	15	ns
prot1482	350	1	3	2	10	0	3	12	10	ns
prot1483	108	2	7	6	3.6	1	10	13.2	7.2	sig
prot1484	321	1	3	7.5	6	2	3	3	1.5	ns
prot1485	308	2	1	9	15	3	0	3	6	ns
prot1486	59	3	4	4	8	9	9	12	30	sig
prot1487	218	4	7	3.6	2.4	3	3	0	1.2	ns
prot1488	106	3	3	1.5	4.5	2	1	1.5	1.5	ns
prot1489	154	3	3	3	3	1	1	6	3	sig
prot1490	166	2	1	0	4	3	6	8	12	sig
prot1491	515	3	1	4.8	1.2	1	3	3.6	6	ns
prot1492	183	2	1	1.5	3	1	1	7.5	4.5	ns
prot1493	162	3	0	12	6	2	4	12	9	ns
prot1494	140	0	3	6	4	0	1	6	10	ns
prot1495	169	0	1	1.2	1.2	1	1	1.2	6	sig
prot1496	242	1	5	0	3	4	4	3	1.5	ns
prot1497	292	0	2	3	3	2	3	12	3	ns
prot1498	197	4	7	2	6	3	1	6	12	ns
prot1499	856	0	2	3.6	3.6	2	0	3.6	1.2	ns
prot1500	127	1	1	3	1.5	3	0	4.5	1.5	ns
prot1501	72	4	1	3	3	1	2	3	3	ns
prot1502	148	4	3	0	0	0	2	6	4	ns
prot1503	53	1	0	1.2	2.4	5	1	2.4	3.6	ns
prot1504	98	5	1	1.5	1.5	2	1	0	4.5	ns
prot1505	405	0	1	0	3	0	0	6	6	ns
prot1506	104	2	2	0	6	2	1	4	2	ns
prot1507	176	1	1	2.4	0	2	0	0	1.2	ns
prot1508	125	5	1	4.5	1.5	2	1	4.5	1.5	ns
prot1509	160	2	0	0	9	3	4	6	9	sig
prot1510	316	1	1	4	0	4	2	4	10	sig
prot1511	978	0	1	1.2	2.4	2	1	2.4	1.2	sig
prot1512	234	2	0	1.5	0	0	1	4.5	4.5	ns
prot1513	431	0	1	3	12	2	2	6	6	sig
prot1514	2591	2	2	8	2	2	1	8	8	sig
prot1515	712	1	2	0	2.4	6	3	9.6	4.8	ns
prot1516	1852	4	2	4.5	1.5	0	5	3	6	ns
prot1517	2086	5	6	33	9	2	8	12	24	ns
prot1518	1064	4	2	8	6	4	4	4	10	ns
prot1519	609	10	11	6	8.4	3	13	8.4	6	ns
prot1520	645	2	4	1.5	4.5	1	1	3	3	ns
prot1521	969	3	0	9	3	8	6	12	12	sig
prot1522	857	1	1	2	2	1	0	2	0	ns
prot1523	488	2	0	2.4	2.4	1	1	2.4	2.4	ns
prot1524	2821	4	2	3	3	2	4	3	7.5	sig
prot1525	512	3	6	12	12	4	3	12	3	ns
prot1526	876	1	5	0	10	2	3	4	10	ns
prot1527	543	2	3	1.2	2.4	3	2	4.8	3.6	ns
prot1528	809	2	5	3	1.5	5	2	3	6	sig
prot1529	1674	2	1	3	0	1	2	0	0	ns
prot1530	1191	0	1	10	2	2	2	4	8	sig
prot1531	208	4	5	7.2	3.6	6	5	3.6	3.6	ns
prot1532	437	3	3	3	6	3	5	1.5	6	ns
prot1533	510	2	1	0	6	2	5	6	6	ns
prot1534	695	2	5	8	6	2	4	2	4	ns
prot1535	227	4	4	6	0	2	1	0	0	ns
prot1536	700	4	4	1.5	3	1	3	12	1.5	ns
prot1537	218	2	4	6	15	2	5	9	0	ns
prot1538	423	1	1	8	6	5	7	8	8	sig
prot1539	873	0	2	2.4	2.4	3	3	1.2	0	ns
prot1540	1426	0	3	3	3	2	3	4.5	4.5	ns
prot1541	520	2	0	6	3	0	1	0	9	ns
prot1542	290	9	12	22	10	11	16	36	26	ns
prot1543	296	3	3	4.8	0	8	8	8.4	8.4	sig
prot1544	309	3	4	3	6	3	2	3	12	sig
prot1545	502	2	5	24	18	3	1	6	9	ns
prot1546	204	1	3	2	2	1	4	2	2	ns
prot1547	437	0	1	1.2	4.8	2	4	7.2	4.8	sig
prot1548	314	3	2	4.5	4.5	1	6	1.5	9	ns
prot1549	402	0	5	12	15	0	1	3	6	ns
prot1550	188	2	2	0	4	0	3	2	4	ns
prot1551	434	4	1	0	0	2	0	0	0	ns
prot1552	325	1	0	0	0	1	2	6	4.5	ns
prot1553	607	1	1	9	3	1	2	3	6	ns
prot1554	739	2	2	6	8	2	4	6	2	ns
prot1555	235	2	2	1.2	2.4	2	1	1.2	3.6	ns
prot1556	982	3	4	0	0	1	5	1.5	3	ns
prot1557	392	1	3	3	6	2	4	15	3	ns
prot1558	543	2	2	0	0	1	1	6	4	ns
prot1559	462	1	0	3.6	0	3	1	0	1.2	ns
prot1560	348	0	4	4.5	1.5	3	1	1.5	3	ns
prot1561	463	0	0	3	6	3	1	12	3	ns
prot1562	173	1	5	0	8	6	7	6	4	ns
prot1563	274	3	5	7.2	3.6	0	2	2.4	3.6	ns
prot1564	251	2	5	7.5	9	4	5	7.5	6	ns
prot1565	231	2	3	9	12	2	2	6	15	sig
prot1566	394	1	4	4	10	6	6	8	28	sig
prot1567	240	1	4	2.4	7.2	2	2	3.6	9.6	sig
prot1568	441	2	2	9	3	2	2	3	3	ns
prot1569	200	3	2	9	6	6	1	9	9	ns
prot1570	371	1	0	6	6	3	1	10	4	ns
prot1571	313	3	2	2.4	0	4	3	3.6	1.2	ns
prot1572	730	2	4	4.5	4.5	3	2	4.5	0	ns
prot1573	329	4	0	3	9	6	4	12	6	sig
prot1574	627	2	3	0	10	3	0	6	6	ns
prot1575	250	1	2	2.4	6	1	3	1.2	1.2	ns
prot1576	144	1	2	3	3	4	1	0	6	ns
prot1577	472	3	0	9	6	1	1	12	3	ns
prot1578	421	1	1	6	4	0	2	8	4	ns
prot1579	250	1	5	1.2	1.2	1	5	1.2	0	ns
prot1580	266	0	0	1.5	1.5	1	2	3	3	ns
prot1581	861	1	3	3	9	2	1	6	0	ns
prot1582	1312	3	2	8	10	1	3	2	0	ns
prot1583	493	0	4	2.4	4.8	4	3	1.2	0	ns
prot1584	1082	3	1	3	0	2	2	3	3	sig
prot1585	648	0	4	6	6	3	1	0	6	ns
prot1586	276	2	3	0	8	3	1	2	0	ns
prot1587	518	1	4	4.8	4.8	1	3	0	0	ns
prot1588	640	1	2	0	0	2	1	4.5	3	ns
prot1589	722	4	4	12	15	2	2	0	12	ns
prot1590	147	3	1	8	6	8	2	10	4	ns
prot1591	193	3	1	4.8	0	21	12	10.8	14.4	sig
prot1592	194	3	2	3	4.5	1	2	3	4.5	ns
prot1593	365	3	4	3	6	3	2	9	6	sig
prot1594	290	1	2	14	4	4	2	0	4	ns
prot1595	636	5	6	1.2	2.4	3	3	4.8	2.4	ns
prot1596	1160	4	3	1.5	1.5	3	5	4.5	1.5	ns
prot1597	641	2	2	0	9	3	0	0	6	ns
prot1598	175	3	1	2	4	3	6	12	18	sig
prot1599	318	3	2	1.2	1.2	1	0	3.6	0	ns
prot1600	424	1	0	4.5	1.5	1	5	3	3	ns
prot1601	348	2	2	3	6	4	2	12	6	ns
prot1602	227	0	1	4	2	4	2	4	18	sig
prot1603	427	2	2	1.2	3.6	1	3	2.4	2.4	ns
prot1604	268	0	4	1.5	1.5	6	4	1.5	7.5	sig
prot1605	357	2	0	3	3	3	5	6	6	ns
prot1606	174	1	2	0	2	4	4	4	8	sig
prot1607	233	1	0	1.2	1.2	1	1	1.2	2.4	ns
prot1608	217	3	2	1.5	7.5	2	3	1.5	0	ns
prot1609	980	1	1	3	0	1	2	6	12	ns
prot1610	263	2	1	0	2	2	1	0	0	ns
prot1611	169	0	3	2.4	2.4	2	0	2.4	0	ns
prot1612	178	0	3	0	4.5	2	1	1.5	1.5	ns
prot1613	355	1	1	3	3	3	3	6	6	sig
prot1614	604	2	2	8	0	2	2	2	2	sig
prot1615	149	0	2	2.4	0	1	1	1.2	0	ns
prot1616	594	0	2	0	3	0	0	1.5	4.5	ns
prot1617	257	3	2	0	6	0	0	6	9	ns
prot1618	421	1	2	0	0	1	1	0	6	ns
prot1619	712	0	2	1.2	2.4	1	1	1.2	1.2	sig
prot1620	423	1	1	4.5	3	1	0	0	0	ns
prot1621	488	2	0	6	9	1	1	0	3	ns
prot1622	1872	1	0	0	2	1	1	4	2	ns
prot1623	153	3	2	6	4.8	4	5	7.2	6	ns
prot1624	275	3	5	7.5	3	6	3	0	6	ns
prot1625	463	3	1	6	15	3	2	6	12	ns
prot1626	103	2	4	12	4	11	9	10	18	sig
prot1627	287	5	2	4.8	2.4	4	2	2.4	2.4	ns
prot1628	282	2	2	3	3	5	3	3	6	ns
prot1629	200	5	6	6	12	2	2	15	9	ns
prot1630	149	3	2	2	14	1	1	0	8	ns
prot1631	149	3	2	7.2	3.6	2	1	3.6	4.8	ns
prot1632	132	2	0	0	0	0	2	3	6	ns
prot1633	118	0	1	15	9	3	3	27	18	sig
prot1634	191	3	1	4	4	2	2	6	4	ns
prot1635	189	1	4	3.6	1.2	4	1	7.2	1.2	ns
prot1636	273	4	1	3	4.5	4	0	0	4.5	ns
prot1637	327	1	3	0	6	2	0	3	9	ns
prot1638	148	1	3	2	2	2	0	2	6	ns
prot1639	206	4	1	2.4	2.4	1	0	0	2.4	ns
prot1640	108	4	3	4.5	0	2	4	3	7.5	sig
prot1641	267	4	3	9	3	3	1	9	0	ns
prot1642	204	5	4	4	4	3	2	6	6	ns
prot1643	223	2	2	1.2	0	1	1	1.2	1.2	sig
prot1644	298	0	1	6	9	2	1	0	1.5	ns
prot1645	194	3	3	3	9	8	2	12	24	sig
prot1646	77	1	2	2	2	4	2	10	2	ns
prot1647	166	4	0	3.6	7.2	2	3	1.2	3.6	ns
prot1648	418	1	4	3	3	1	3	4.5	1.5	ns
prot1649	418	0	4	0	3	4	0	3	9	ns
prot1650	127	4	4	4	2	8	6	24	4	sig
prot1651	279	3	1	7.2	1.2	1	3	1.2	1.2	ns
prot1652	181	1	1	3	3	4	5	1.5	3	sig
prot1653	129	2	2	3	6	1	3	0	6	ns
prot1654	161	1	2	2	0	3	2	4	8	sig
prot1655	126	1	2	3.6	1.2	2	3	3.6	3.6	sig
prot1656	326	2	1	4.5	1.5	1	2	4.5	0	ns
prot1657	207	1	0	6	3	2	3	3	0	ns
prot1658	191	2	6	8	2	3	1	6	0	ns
prot1659	238	2	0	1.2	0	3	2	2.4	1.2	ns
prot1660	210	0	1	6	6	0	1	1.5	1.5	ns
prot1661	331	2	0	9	3	1	1	6	3	ns
prot1662	574	7	0	0	2	3	2	10	4	ns
prot1663	455	1	3	1.2	2.4	0	1	3.6	3.6	ns
prot1664	553	2	2	1.5	4.5	1	4	4.5	3	ns
prot1665	522	1	1	0	9	2	2	6	12	ns
prot1666	325	2	3	6	0	1	0	6	2	ns
prot1667	208	2	4	2.4	2.4	1	1	2.4	4.8	ns
prot1668	232	0	2	7.5	3	0	0	3	1.5	ns
prot1669	219	2	2	6	3	2	2	6	12	sig
prot1670	409	1	1	2	2	2	2	0	2	ns
prot1671	233	2	1	2.4	1.2	2	3	0	1.2	ns
prot1672	772	0	0	1.5	0	4	2	6	3	sig
prot1673	360	4	1	9	6	2	6	12	6	sig
prot1674	439	1	1	0	0	2	3	8	4	ns
prot1675	442	0	0	1.2	3.6	2	2	2.4	2.4	ns
prot1676	138	0	1	0	3	2	1	4.5	1.5	ns
prot1677	106	2	0	9	3	1	0	0	0	ns
prot1678	370	1	2	6	6	0	2	0	4	ns
prot1679	629	1	1	1.2	1.2	1	2	1.2	3.6	ns
prot1680	187	2	1	1.5	0	0	0	3	1.5	ns
prot1681	596	0	0	3	0	2	2	9	6	sig
prot1682	255	0	1	2	2	3	2	2	2	ns
prot1683	92	3	3	4.8	4.8	2	1	4.8	7.2	ns
prot1684	171	4	5	6	4.5	10	6	18	21	sig
prot1685	165	5	3	12	24	3	5	3	21	ns
prot1686	148	1	1	8	14	4	5	10	10	ns
prot1687	229	2	1	6	3.6	2	2	3.6	2.4	ns
prot1688	123	2	3	7.5	7.5	0	2	1.5	1.5	ns
prot1689	77	4	0	3	12	6	4	6	6	sig
prot1690	465	4	2	4	0	8	2	12	8	sig
prot1691	279	0	1	1.2	2.4	1	0	0	0	ns
prot1692	278	2	1	3	4.5	5	2	1.5	1.5	ns
prot1693	119	0	0	9	3	1	2	0	6	ns
prot1694	148	2	1	4	6	1	2	6	2	ns
prot1695	72	4	0	1.2	2.4	5	3	1.2	1.2	ns
prot1696	353	3	1	4.5	1.5	4	2	9	9	sig
prot1697	196	1	1	0	6	2	2	15	6	ns
prot1698	174	2	0	4	2	2	3	16	4	ns
prot1699	126	1	2	1.2	1.2	2	4	0	0	ns
prot1700	235	2	4	6	7.5	2	4	9	3	sig
prot1701	235	5	3	6	6	2	0	6	3	ns
prot1702	110	1	1	2	4	1	1	2	10	ns
prot1703	188	0	1	2.4	2.4	1	1	0	3.6	ns
prot1704	225	3	2	0	3	2	2	6	6	sig
prot1705	138	3	1	6	0	1	1	6	3	ns
prot1706	174	2	4	2	8	1	1	6	2	ns
prot1707	672	2	1	2.4	2.4	5	2	3.6	0	ns
prot1708	84	0	1	0	4.5	1	4	1.5	3	ns
prot1709	107	1	3	0	3	0	0	6	6	ns
prot1710	146	1	5	2	8	2	2	2	4	ns
prot1711	183	4	0	7.2	1.2	2	3	0	2.4	ns
prot1712	555	2	0	1.5	0	2	1	0	0	ns
prot1713	467	0	0	6	3	2	4	12	6	sig
prot1714	265	3	2	0	2	0	2	0	0	ns
prot1715	598	0	1	1.2	0	3	1	1.2	2.4	ns
prot1716	317	3	2	1.5	1.5	2	0	0	1.5	ns
prot1717	196	0	2	0	3	1	1	6	3	ns
prot1718	267	2	2	4	2	3	2	4	6	ns
prot1719	612	2	2	0	1.2	3	0	2.4	1.2	ns
prot1720	62	1	1	0	3	0	2	1.5	0	ns
prot1721	77	1	2	6	6	1	1	9	3	ns
prot1722	68	1	1	0	6	2	2	12	4	sig
prot1723	632	3	2	2.4	1.2	0	2	0	1.2	ns
prot1724	230	3	1	0	1.5	1	0	0	4.5	ns
prot1725	133	0	0	0	0	3	1	3	6	ns
prot1726	334	1	1	2	4	0	1	4	2	ns
prot1727	311	3	0	1.2	0	2	1	0	1.2	ns
prot1728	563	2	3	1.5	3	1	0	3	0	ns
prot1729	327	0	0	0	0	3	1	6	3	ns
prot1730	144	0	1	2	0	1	2	6	2	ns
prot1731	668	1	3	2.4	0	2	0	1.2	2.4	ns
prot1732	85	0	0	1.5	0	3	1	1.5	3	ns
prot1733	102	1	1	0	6	1	3	3	3	ns
prot1734	508	1	1	4	4	5	0	6	4	ns
prot1735	226	3	4	3.6	0	3	3	7.2	7.2	sig
prot1736	676	0	1	3	1.5	3	1	0	1.5	ns
prot1737	539	1	1	6	3	2	0	0	9	ns
prot1738	295	0	3	0	2	0	0	0	2	ns
prot1739	224	2	1	0	0	1	0	0	0	ns
prot1740	2292	0	1	1.5	0	0	0	0	0	ns
prot1741	170	4	4	9	9	6	6	6	9	ns
prot1742	134	1	1	6	4	2	2	4	0	ns
prot1743	255	1	3	1.2	0	0	4	2.4	1.2	ns
prot1744	304	5	7	7.5	7.5	3	1	9	3	ns
prot1745	237	1	2	21	9	5	5	15	6	sig
prot1746	105	1	2	0	6	2	2	2	2	ns
prot1747	69	0	1	3.6	2.4	2	0	1.2	1.2	ns
prot1748	247	2	3	1.5	3	4	2	4.5	4.5	ns
prot1749	99	2	2	3	3	1	2	6	6	ns
prot1750	116	2	1	6	2	2	3	8	2	ns
prot1751	152	3	1	1.2	2.4	3	1	1.2	0	ns
prot1752	225	5	5	1.5	3	1	1	6	6	ns
prot1753	147	0	2	12	9	2	0	9	6	ns
prot1754	125	0	1	4	4	2	0	6	8	ns
prot1755	90	2	2	2.4	1.2	0	2	4.8	1.2	ns
prot1756	237	3	2	6	4.5	1	1	4.5	3	ns
prot1757	66	3	1	12	6	1	0	6	18	ns
prot1758	264	3	4	8	6	6	3	6	6	sig
prot1759	137	2	2	0	3.6	1	2	2.4	2.4	ns
prot1760	511	1	3	3	1.5	2	2	1.5	3	ns
prot1761	141	1	2	3	3	1	0	6	3	ns
prot1762	280	5	6	6	4	1	4	4	8	sig
prot1763	302	0	3	3.6	0	0	0	3.6	0	ns
prot1764	74	0	0	3	0	2	2	1.5	1.5	ns
prot1765	171	1	2	3	6	1	6	12	15	sig
prot1766	95	2	1	2	0	1	1	2	8	sig
prot1767	367	2	3	1.2	2.4	2	1	2.4	1.2	ns
prot1768	144	3	3	3	3	2	2	1.5	1.5	ns
prot1769	664	2	2	0	6	0	2	0	0	ns
prot1770	179	3	2	4	0	0	0	8	6	ns
prot1771	114	1	1	2.4	4.8	2	0	3.6	0	ns
prot1772	161	1	1	1.5	4.5	2	3	4.5	3	sig
prot1773	205	2	2	0	3	4	0	9	6	ns
prot1774	305	1	0	2	4	1	0	4	4	ns
prot1775	416	1	0	1.2	0	3	2	1.2	2.4	ns
prot1776	397	4	3	0	3	0	1	1.5	0	ns
prot1777	224	1	0	3	6	3	2	6	6	sig
prot1778	314	1	2	0	4	1	1	4	0	ns
prot1779	174	2	4	0	1.2	2	1	2.4	1.2	ns
prot1780	416	2	0	0	6	4	2	4.5	3	sig
prot1781	131	1	3	9	0	3	6	9	9	sig
prot1782	107	1	3	6	2	2	1	2	2	ns
prot1783	163	3	0	0	1.2	0	1	0	0	ns
prot1784	564	2	1	1.5	0	0	0	0	0	ns
prot1785	208	3	2	9	6	1	0	0	0	ns
prot1786	135	1	1	2	4	0	3	4	4	ns
prot1787	3394	3	4	1.2	3.6	1	0	2.4	0	ns
prot1788	1957	0	2	3	1.5	3	1	0	0	ns
prot1789	1088	1	2	6	9	3	2	12	6	ns
prot1790	424	2	0	10	4	1	4	6	2	ns
prot1791	1035	0	1	2.4	3.6	1	1	1.2	1.2	sig
prot1792	926	1	4	4.5	3	1	1	0	1.5	ns
prot1793	1669	0	0	6	6	2	1	3	6	ns
prot1794	201	3	0	10	2	5	4	10	0	ns
prot1795	539	1	3	0	1.2	4	1	1.2	0	ns
prot1796	638	0	3	1.5	3	0	2	0	0	ns
prot1797	225	4	3	9	15	2	4	21	24	ns
prot1798	319	4	5	4	6	0	3	8	4	ns
prot1799	520	0	3	3.6	3.6	2	0	6	2.4	ns
prot1800	785	3	6	1.5	6	2	1	1.5	7.5	ns
prot1801	629	0	2	15	12	6	6	12	24	sig
prot1802	341	4	3	2	4	3	6	4	4	sig
prot1803	412	2	2	0	2.4	4	4	4.8	2.4	sig
prot1804	308	0	1	0	4.5	1	1	0	1.5	ns
prot1805	743	0	0	3	6	1	1	3	6	ns
prot1806	470	2	2	2	2	3	1	4	4	ns
prot1807	1140	0	0	0	2.4	1	0	0	1.2	ns
prot1808	1466	2	2	0	0	1	1	3	1.5	ns
prot1809	254	3	5	6	9	2	2	6	12	sig
prot1810	257	3	0	4	0	4	4	2	8	ns
prot1811	375	4	1	1.2	2.4	2	2	2.4	4.8	sig
prot1812	1882	1	1	6	4.5	1	1	4.5	6	ns
prot1813	1300	2	0	0	3	1	1	3	6	ns
prot1814	444	2	6	2	2	0	4	2	6	ns
prot1815	832	1	4	1.2	3.6	2	1	1.2	2.4	ns
prot1816	582	3	3	6	0	0	1	1.5	3	ns
prot1817	280	0	1	6	3	0	0	0	9	ns
prot1818	1244	2	2	2	2	1	1	2	4	ns
prot1819	276	1	0	0	0	2	2	2.4	2.4	sig
prot1820	623	0	1	0	1.5	5	4	3	7.5	sig
prot1821	450	3	0	0	9	1	0	0	3	ns
prot1822	247	2	1	0	6	1	2	2	2	sig
prot1823	387	1	1	0	0	0	1	0	2.4	ns
prot1824	662	0	0	3	3	2	4	3	3	sig
prot1825	743	2	2	3	6	0	0	0	3	ns
prot1826	874	0	1	4	2	2	2	4	4	sig
prot1827	1301	0	0	1.2	0	0	1	1.2	0	ns
prot1828	274	3	1	0	4.5	3	3	1.5	0	ns
prot1829	551	2	5	6	3	1	8	6	3	sig
prot1830	447	2	4	2	4	1	1	2	6	ns
prot1831	154	2	0	0	4.8	2	4	2.4	2.4	sig
prot1832	210	2	3	7.5	4.5	0	3	1.5	3	ns
prot1833	290	2	1	6	0	2	3	12	3	ns
prot1834	220	4	0	4	6	5	1	10	6	ns
prot1835	184	3	2	4.8	2.4	3	0	2.4	2.4	ns
prot1836	168	3	2	0	3	1	3	1.5	1.5	ns
prot1837	102	0	1	6	6	8	2	18	6	sig
prot1838	327	1	4	6	0	2	2	4	6	ns
prot1839	962	1	4	2.4	2.4	1	0	2.4	1.2	ns
prot1840	556	0	1	7.5	4.5	4	3	3	1.5	ns
prot1841	374	3	1	6	0	3	3	27	36	sig
prot1842	728	1	3	4	6	4	4	2	2	sig
prot1843	243	1	0	1.2	3.6	6	3	10.8	7.2	sig
prot1844	127	2	2	1.5	3	1	1	1.5	1.5	ns
prot1845	519	0	1	3	0	5	3	3	3	ns
prot1846	492	1	1	2	4	0	1	4	6	ns
prot1847	233	1	2	2.4	1.2	9	2	4.8	4.8	sig
prot1848	287	2	2	4.5	0	0	1	3	0	ns
prot1849	337	3	2	6	3	2	4	6	3	sig
prot1850	404	2	1	2	0	1	1	2	2	ns
prot1851	3175	0	2	0	1.2	0	1	0	1.2	ns
prot1852	243	0	0	0	1.5	2	4	3	3	sig
prot1853	275	0	1	3	6	0	4	6	0	ns
prot1854	648	4	0	6	2	8	2	8	8	sig
prot1855	172	1	1	0	2.4	3	1	2.4	3.6	ns
prot1856	283	2	4	1.5	4.5	2	2	6	6	sig
prot1857	159	2	5	15	6	1	1	0	3	ns
prot1858	372	1	1	6	6	1	3	6	2	ns
prot1859	174	3	2	3.6	3.6	1	2	2.4	2.4	ns
prot1860	182	0	2	0	6	3	1	1.5	3	ns
prot1861	251	5	2	6	3	3	1	12	9	ns
prot1862	1009	1	2	4	6	1	0	4	2	ns
prot1863	233	0	2	0	2.4	1	2	3.6	1.2	ns
prot1864	158	0	3	1.5	3	6	1	3	1.5	ns
prot1865	200	1	1	0	3	4	8	24	18	sig
prot1866	292	3	1	0	0	3	2	4	0	ns
prot1867	399	2	0	2.4	0	2	4	2.4	4.8	sig
prot1868	229	1	1	7.5	1.5	2	0	3	3	ns
prot1869	228	0	3	9	3	5	1	3	12	sig
prot1870	445	0	1	8	0	1	0	4	2	ns
prot1871	334	4	1	3.6	0	2	1	2.4	2.4	ns
prot1872	848	4	1	6	3	3	2	1.5	1.5	ns
prot1873	151	1	1	0	3	2	2	0	0	ns
prot1874	1410	1	5	0	0	1	2	4	4	ns
prot1875	164	2	3	0	0	0	3	3.6	3.6	ns
prot1876	114	3	2	4.5	1.5	0	0	1.5	0	ns
prot1877	262	2	3	12	6	1	3	12	0	ns
prot1878	174	1	1	8	10	1	1	2	2	ns
prot1879	987	2	0	0	3.6	2	4	2.4	2.4	sig
prot1880	170	4	3	3	6	1	2	3	3	ns
prot1881	399	0	0	3	0	2	1	3	3	sig
prot1882	504	1	1	8	6	4	1	4	2	ns
prot1883	359	2	3	1.2	1.2	3	0	0	1.2	ns
prot1884	85	0	1	0	1.5	4	2	3	3	sig
prot1885	186	1	1	9	0	1	1	3	3	ns
prot1886	231	3	2	0	0	0	3	0	0	ns
prot1887	161	0	2	2.4	0	1	1	2.4	1.2	ns
prot1888	296	1	1	1.5	1.5	1	1	3	1.5	ns
prot1889	362	1	1	0	3	2	3	3	0	ns
prot1890	492	0	2	2	2	1	2	0	0	ns
prot1891	240	1	2	3.6	0	2	3	1.2	0	ns
prot1892	587	1	2	1.5	0	2	2	0	4.5	ns
prot1893	523	1	3	3	3	2	0	9	0	ns
prot1894	979	1	2	2	2	0	1	0	0	ns
prot1895	2381	3	1	1.2	0	0	0	0	1.2	ns
prot1896	246	3	0	4.5	3	0	0	1.5	3	ns
prot1897	309	0	1	6	3	1	0	0	0	ns
prot1898	214	3	0	0	0	1	2	0	0	ns
prot1899	659	2	0	0	1.2	2	0	1.2	0	ns
prot1900	185	0	1	1.5	1.5	2	0	1.5	3	ns
prot1901	201	0	1	3	9	2	1	0	6	ns
prot1902	464	1	0	0	0	2	2	10	4	sig
prot1903	298	2	2	2.4	1.2	1	3	0	1.2	ns
prot1904	502	1	1	1.5	3	2	0	1.5	0	ns
prot1905	295	0	0	6	9	0	0	0	3	ns
prot1906	1921	1	0	0	0	2	2	8	4	sig
prot1907	900	2	1	0	1.2	2	2	2.4	4.8	sig
prot1908	1567	1	2	1.5	0	1	0	1.5	0	ns
prot1909	659	1	1	3	3	3	1	3	3	ns
prot1910	909	2	1	0	4	0	3	4	2	ns
prot1911	193	1	1	0	0	0	0	1.2	1.2	ns
prot1912	431	0	1	3	1.5	3	3	3	3	sig
prot1913	118	0	2	6	3	0	1	12	3	ns
prot1914	229	1	2	8	8	0	1	2	14	ns
prot1915	232	2	1	2.4	3.6	1	1	3.6	0	ns
prot1916	267	3	2	3	1.5	2	1	0	1.5	ns
prot1917	266	2	1	0	15	3	2	3	3	ns
prot1918	183	2	1	6	6	4	0	6	6	ns
prot1919	909	1	1	3.6	1.2	2	5	2.4	1.2	sig
prot1920	219	2	2	6	3	3	1	4.5	6	ns
prot1921	141	0	4	3	6	2	2	6	6	sig
prot1922	154	0	2	2	2	2	2	4	8	ns
prot1923	243	1	1	0	2.4	2	3	2.4	0	ns
prot1924	135	0	2	0	0	2	1	3	1.5	ns
prot1925	315	0	3	0	3	4	4	12	6	sig
prot1926	517	2	0	2	0	3	3	0	6	ns
prot1927	127	1	0	1.2	3.6	0	2	2.4	1.2	ns
prot1928	439	0	1	3	0	3	12	13.5	4.5	sig
prot1929	398	3	0	3	3	3	2	6	6	sig
prot1930	462	1	2	4	0	2	2	4	8	sig
prot1931	202	3	2	0	1.2	0	0	2.4	3.6	ns
prot1932	114	1	0	1.5	1.5	1	2	1.5	6	ns
prot1933	137	4	3	6	0	2	1	6	0	ns
prot1934	124	0	0	2	0	2	1	2	2	sig
prot1935	641	0	0	0	0	1	0	0	0	ns
prot1936	415	2	2	4.5	1.5	1	1	1.5	1.5	sig
prot1937	448	1	1	3	6	0	1	6	6	ns
prot1938	572	0	3	2	4	3	1	4	2	ns
prot1939	819	0	1	3.6	3.6	2	2	1.2	0	ns
prot1940	365	0	2	0	0	1	1	3	3	sig
prot1941	600	1	2	6	3	0	0	9	0	ns
prot1942	692	0	3	2	4	3	2	4	4	sig
prot1943	244	2	1	1.2	0	0	1	1.2	0	ns
prot1944	203	2	1	3	3	0	0	3	0	ns
prot1945	383	2	0	0	6	1	2	6	0	ns
prot1946	208	1	2	6	0	3	1	2	0	ns
prot1947	292	1	0	1.2	1.2	6	8	4.8	2.4	sig
prot1948	288	2	2	3	1.5	2	2	7.5	3	sig
prot1949	111	0	0	3	9	1	4	6	3	sig
prot1950	309	2	3	2	0	2	2	4	4	sig
prot1951	555	3	2	2.4	2.4	1	1	0	0	ns
prot1952	719	1	2	0	1.5	0	1	0	0	ns
prot1953	548	1	2	9	3	0	2	3	6	ns
prot1954	209	1	0	2	0	2	0	0	4	ns
prot1955	561	1	2	1.2	1.2	2	2	1.2	1.2	ns
prot1956	575	1	1	1.5	0	0	1	3	4.5	ns
prot1957	193	3	3	6	9	2	1	3	6	ns
prot1958	476	1	0	2	2	2	4	4	4	sig
prot1959	426	0	0	0	0	0	0	4.8	2.4	ns
prot1960	210	1	0	3	3	0	1	3	3	ns
prot1961	167	1	0	0	0	1	1	0	3	ns
prot1962	255	0	0	0	2	0	1	4	0	ns
prot1963	259	1	0	0	1.2	2	4	4.8	2.4	sig
prot1964	828	2	3	1.5	0	2	2	3	3	sig
prot1965	491	0	2	0	3	1	3	3	3	ns
prot1966	116	1	1	0	2	2	2	4	4	sig
prot1967	392	1	0	1.2	3.6	3	1	0	0	ns
prot1968	278	0	0	3	3	2	1	0	1.5	ns
prot1969	275	0	1	9	6	0	3	3	3	ns
prot1970	542	0	1	2	0	2	2	4	4	sig
prot1971	303	2	0	1.2	1.2	0	0	0	1.2	ns
prot1972	206	1	1	0	0	1	1	3	1.5	ns
prot1973	575	2	1	0	9	1	1	0	0	ns
prot1974	882	0	0	0	0	0	2	2	8	ns
prot1975	503	2	0	1.2	1.2	0	1	0	4.8	ns
prot1976	350	2	1	1.5	1.5	0	0	0	1.5	ns
prot1977	277	2	0	0	6	2	0	3	0	ns
prot1978	251	2	0	0	0	2	0	2	2	ns
prot1979	223	0	0	1.2	1.2	1	0	1.2	0	ns
prot1980	109	2	1	6	3	8	2	4.5	3	sig
prot1981	1093	2	4	3	0	2	3	6	9	ns
prot1982	123	2	4	6	8	4	0	2	0	ns
prot1983	160	3	1	3.6	1.2	4	2	6	2.4	sig
prot1984	160	1	1	4.5	0	1	1	0	1.5	ns
prot1985	433	0	3	9	9	0	2	6	9	ns
prot1986	214	0	4	8	2	1	3	4	6	ns
prot1987	114	1	1	1.2	0	6	0	1.2	0	ns
prot1988	178	1	0	1.5	3	1	2	1.5	1.5	ns
prot1989	248	1	1	0	3	0	4	3	0	ns
prot1990	49	2	5	6	4	1	3	6	4	ns
prot1991	86	0	0	3.6	1.2	2	3	2.4	3.6	sig
prot1992	335	0	0	0	4.5	1	2	6	1.5	ns
prot1993	171	0	3	3	6	2	1	12	3	ns
prot1994	214	3	2	0	4	0	2	4	2	ns
prot1995	108	1	0	0	0	1	0	1.2	2.4	ns
prot1996	115	1	1	1.5	1.5	1	0	0	0	ns
prot1997	96	3	1	0	3	1	0	3	0	ns
prot1998	82	2	0	2	4	3	3	6	6	sig
prot1999	365	0	1	2.4	1.2	3	0	0	3.6	ns
[truncated: 1,549 more rows]
