# Supplementary material for: Protein complex-based analysis is resistant to the obfuscating consequences of batch effects --- a case study in clinical proteomics
Source: BMC Genomics. 2017 Mar 14;18(Suppl 2):142. doi: 10.1186/s12864-017-3490-3 (PMC5374662; doi:10.1186/s12864-017-3490-3)
Supplement: Supplementary file 2 — Simulated data D2.2H. (ZIP 3730 kb) [file 12864_2017_3490_MOESM2_ESM.zip › D2.2.357.txt]

protLen	X0	X0.1	X0.2	X0.3	X1	X1.1	X1.2	X1.3	sig
prot1	1338	983	905	1087.2	1024.8	880	844	1128	1082.4	ns
prot2	2199	25	30	64.8	68.4	27	36	30.6	68.4	ns
prot3	1538	40	31	54	70	28	35	72	102	ns
prot4	2319	15	29	81	57	18	22	51	51	ns
prot5	1392	50	45	66	51.6	52	37	38.4	52.8	ns
prot6	1985	28	31	57.6	45	40	32	73.8	50.4	ns
prot7	1262	49	52	68	102	58	31	84	88	ns
prot8	3862	16	17	75	48	13	23	51	51	ns
prot9	1295	30	36	42	52.8	50	37	58.8	56.4	ns
prot10	4287	14	20	21.6	18	11	10	14.4	14.4	ns
prot11	1277	44	39	78	98	42	37	80	68	ns
prot12	3587	6	8	24	15	9	6	9	24	ns
prot13	774	75	75	96	67.2	79	64	79.2	70.8	ns
prot14	1960	6	3	10.8	10.8	9	6	16.2	9	ns
prot15	858	51	78	142	144	66	65	132	122	ns
prot16	693	84	81	216	267	77	73	246	213	ns
prot17	748	66	69	87.6	80.4	94	146	138	145.2	sig
prot18	875	37	39	79.2	86.4	30	59	75.6	99	ns
prot19	1755	12	8	24	18	13	7	28	28	ns
prot20	839	33	42	108	105	34	27	108	108	ns
prot21	857	34	24	30	33.6	27	30	32.4	28.8	ns
prot22	1248	19	23	61.2	63	24	28	46.8	43.2	ns
prot23	1308	24	20	30	32	22	17	24	38	ns
prot24	1260	9	16	54	33	12	17	36	18	ns
prot25	1487	9	11	12	7.2	8	10	4.8	12	ns
prot26	477	96	84	172.8	185.4	92	81	169.2	165.6	ns
prot27	1324	20	18	60	44	63	72	168	126	sig
prot28	997	19	18	42	36	18	15	45	63	ns
prot29	623	113	103	148.8	127.2	130	143	139.2	171.6	sig
prot30	657	108	90	185.4	169.2	137	120	226.8	208.8	sig
prot31	1735	10	8	16	10	18	12	36	20	sig
prot32	904	12	21	42	36	12	23	48	48	sig
prot33	446	195	206	266.4	266.4	206	184	216	246	ns
prot34	262	173	172	379.8	376.2	207	186	372.6	365.4	ns
prot35	682	104	98	236	202	120	119	218	218	ns
prot36	742	66	54	165	162	64	54	147	132	sig
prot37	630	36	43	48	49.2	41	36	46.8	44.4	ns
prot38	672	23	26	55.8	59.4	26	42	43.2	55.8	ns
prot39	1056	23	22	60	44	30	35	80	60	ns
prot40	1098	24	29	75	72	22	20	54	51	ns
prot41	1192	14	10	13.2	16.8	16	11	24	16.8	ns
prot42	1888	11	15	30.6	27	34	23	32.4	45	sig
prot43	500	160	163	316	300	176	163	348	382	ns
prot44	610	38	41	138	156	65	55	165	162	ns
prot45	543	33	26	32.4	33.6	33	33	25.2	42	ns
prot46	685	25	36	63	52.2	28	20	55.8	45	ns
prot47	546	28	34	68	42	48	40	88	80	sig
prot48	1311	13	9	30	42	15	20	60	63	sig
prot49	1047	12	13	9.6	19.2	16	11	7.2	19.2	ns
prot50	491	125	144	232.2	268.2	126	148	228.6	217.8	ns
prot51	654	84	85	160	190	78	88	216	206	sig
prot52	639	78	56	168	213	47	35	144	177	ns
prot53	740	35	51	58.8	63.6	67	51	76.8	58.8	ns
prot54	1143	14	24	28.8	30.6	16	21	41.4	43.2	ns
prot55	966	14	18	30	30	15	8	30	20	ns
prot56	1042	9	12	33	21	21	12	33	30	ns
prot57	2166	6	7	8.4	6	10	7	10.8	6	ns
prot58	443	32	41	61.2	57.6	29	37	66.6	63	ns
prot59	589	26	19	68	46	64	40	116	92	sig
prot60	740	25	28	54	54	31	20	45	90	ns
prot61	532	19	17	20.4	20.4	42	30	55.2	48	sig
prot62	740	7	11	16.2	21.6	14	13	19.8	16.2	ns
prot63	727	6	13	16	22	10	15	26	22	ns
prot64	1585	9	6	15	21	4	6	9	9	ns
prot65	479	226	203	284.4	285.6	231	209	250.8	286.8	ns
prot66	364	154	120	262.8	273.6	156	161	255.6	264.6	ns
prot67	433	152	144	342	308	162	160	348	320	ns
prot68	346	147	144	450	474	150	153	480	399	ns
prot69	545	96	99	106.8	111.6	89	101	114	118.8	ns
prot70	472	72	72	147.6	149.4	94	69	131.4	115.2	ns
prot71	478	46	53	96	84	54	49	106	98	ns
prot72	413	45	39	144	156	37	36	141	117	ns
prot73	496	41	44	55.2	68.4	40	37	44.4	43.2	ns
prot74	630	28	31	64.8	61.2	37	38	109.8	66.6	ns
prot75	544	25	20	54	42	19	39	40	42	ns
prot76	880	10	13	48	45	13	13	48	39	ns
prot77	684	12	8	16.8	19.2	13	7	8.4	8.4	ns
prot78	988	9	13	19.8	28.8	6	16	30.6	28.8	ns
prot79	430	60	73	130	118	67	66	126	142	ns
prot80	707	32	24	57	78	18	32	102	84	ns
prot81	418	19	19	39.6	28.8	23	24	22.8	39.6	ns
prot82	820	9	11	32.4	36	17	17	28.8	28.8	sig
prot83	1450	10	7	18	22	14	13	32	18	sig
prot84	500	62	77	228	240	89	89	228	240	ns
prot85	451	61	63	67.2	68.4	58	54	56.4	66	ns
prot86	757	33	27	41.4	64.8	64	76	115.2	97.2	sig
prot87	539	23	26	48	38	27	16	42	18	ns
prot88	455	16	14	39	30	13	19	45	57	ns
prot89	646	15	15	20.4	16.8	20	12	14.4	18	ns
prot90	533	7	12	10.8	27	12	7	14.4	14.4	ns
prot91	1101	6	2	10	14	2	2	10	16	ns
prot92	375	193	162	522	492	170	178	522	534	ns
prot93	477	103	118	141.6	138	309	291	396	410.4	sig
prot94	440	82	82	165.6	160.2	69	70	135	120.6	ns
prot95	445	66	75	124	146	64	78	132	116	ns
prot96	373	43	44	144	150	50	36	150	162	ns
prot97	606	35	26	32.4	44.4	35	30	32.4	38.4	ns
prot98	343	20	23	32.4	46.8	29	19	30.6	23.4	ns
prot99	403	23	27	46	36	78	54	96	168	sig
prot100	591	17	17	54	60	16	18	30	66	ns
prot101	641	12	15	4.8	18	20	36	38.4	15.6	sig
prot102	583	16	13	19.8	16.2	12	19	36	18	sig
prot103	544	15	12	22	12	12	12	28	8	ns
prot104	2137	6	5	30	21	16	18	36	60	sig
prot105	375	43	36	52.8	39.6	38	31	60	45.6	ns
prot106	454	48	49	72	70.2	50	37	95.4	45	ns
prot107	472	37	36	70	40	35	41	68	70	ns
prot108	517	32	34	126	99	34	41	96	108	ns
prot109	464	19	25	28.8	30	20	27	31.2	30	ns
prot110	637	17	21	32.4	30.6	20	15	36	39.6	ns
prot111	423	16	16	44	32	16	16	44	50	ns
prot112	414	15	13	39	51	16	13	30	21	ns
prot113	898	7	14	21.6	12	14	18	21.6	15.6	ns
prot114	498	13	8	16.2	16.2	9	10	21.6	36	ns
prot115	580	13	15	32	20	10	18	24	30	ns
prot116	448	16	13	39	36	6	12	27	15	ns
prot117	569	6	13	7.2	10.8	15	24	32.4	36	sig
prot118	1032	5	9	12.6	10.8	3	5	10.8	10.8	ns
prot119	357	109	97	170	220	101	90	192	196	ns
prot120	231	68	62	177	180	117	110	309	351	sig
prot121	372	65	43	60	57.6	45	53	63.6	55.2	ns
prot122	375	37	51	66.6	90	39	50	82.8	82.8	ns
prot123	507	43	26	78	86	39	50	102	84	ns
prot124	411	27	27	87	78	56	68	264	210	sig
prot125	374	25	21	22.8	27.6	26	18	30	15.6	ns
prot126	827	14	13	32.4	37.8	14	11	14.4	28.8	ns
prot127	774	15	15	14	26	15	18	22	20	ns
prot128	576	6	8	15	33	8	9	9	18	ns
prot129	413	9	8	13.2	15.6	9	8	12	13.2	ns
prot130	569	7	9	21.6	12.6	10	8	14.4	12.6	ns
prot131	590	9	10	46	28	1	11	20	20	ns
prot132	774	8	6	21	18	10	9	48	27	ns
prot133	1023	10	15	14.4	6	8	5	7.2	4.8	ns
prot134	803	5	8	9	18	2	5	9	10.8	ns
prot135	242	69	62	98	122	116	130	248	224	sig
prot136	439	55	61	168	171	45	59	171	147	ns
prot137	318	52	42	61.2	66	43	68	52.8	57.6	ns
prot138	278	50	56	88.2	118.8	49	64	115.2	93.6	ns
prot139	309	55	58	76	72	45	52	88	100	ns
prot140	568	36	41	120	72	31	39	81	84	ns
prot141	316	32	50	36	30	62	62	91.2	96	sig
prot142	283	28	30	34.2	61.2	33	31	66.6	64.8	ns
prot143	608	25	22	48	50	24	30	42	46	ns
prot144	673	21	18	48	66	19	22	72	78	ns
prot145	414	23	19	15.6	20.4	20	21	25.2	25.2	ns
prot146	707	18	13	32.4	28.8	14	10	27	28.8	ns
prot147	406	18	11	28	26	8	15	16	30	ns
prot148	510	11	9	42	42	14	9	21	48	ns
prot149	500	13	15	15.6	19.2	14	7	10.8	14.4	ns
prot150	350	7	9	12.6	12.6	8	14	12.6	19.8	ns
prot151	683	10	17	24	32	23	14	28	40	ns
prot152	569	6	8	39	24	32	30	36	84	sig
prot153	450	9	12	13.2	12	6	10	10.8	14.4	ns
prot154	399	11	8	25.2	19.8	6	5	18	19.8	ns
prot155	713	8	9	24	18	14	20	24	24	sig
prot156	564	13	8	36	33	18	7	39	57	ns
prot157	1149	11	8	6	9.6	2	8	7.2	6	ns
prot158	721	5	10	14.4	9	3	1	10.8	7.2	ns
prot159	260	188	197	368	420	176	187	376	428	ns
prot160	372	148	125	489	339	121	123	450	414	ns
prot161	297	88	103	112.8	111.6	86	85	108	114	ns
prot162	276	57	47	97.2	91.8	53	53	91.8	68.4	ns
prot163	480	32	41	64	80	30	29	56	62	ns
prot164	299	26	40	78	111	36	36	108	108	ns
prot165	317	35	25	37.2	34.8	16	29	36	38.4	ns
prot166	437	18	22	37.8	41.4	44	46	111.6	90	sig
prot167	537	21	26	40	40	17	17	48	40	ns
prot168	228	17	19	51	75	12	18	66	63	ns
prot169	289	18	18	22.8	16.8	42	33	46.8	64.8	sig
prot170	341	21	16	37.8	23.4	26	44	75.6	64.8	sig
prot171	445	10	24	28	36	14	19	36	30	ns
prot172	458	17	13	39	48	16	20	57	63	ns
prot173	450	10	13	8.4	4.8	13	11	16.8	7.2	ns
prot174	588	17	14	25.2	34.2	30	34	50.4	57.6	sig
prot175	761	12	14	14	24	38	22	56	76	sig
prot176	519	11	7	30	33	10	9	15	21	ns
prot177	1216	11	12	13.2	19.2	11	4	16.8	9.6	ns
prot178	605	8	7	18	25.2	16	12	16.2	25.2	ns
prot179	748	11	11	30	20	12	10	12	20	ns
prot180	460	10	18	12	21	9	7	48	33	ns
prot181	645	6	9	8.4	12	10	10	12	13.2	ns
prot182	528	3	9	10.8	9	7	4	19.8	16.2	ns
prot183	958	4	3	18	6	12	2	10	18	ns
prot184	4213	6	3	0	12	6	5	15	6	ns
prot185	1921	2	4	9.6	4.8	6	4	2.4	3.6	ns
prot186	333	136	132	288	221.4	123	155	264.6	225	ns
prot187	229	101	110	200	198	196	220	440	392	sig
prot188	413	35	47	159	138	38	42	147	168	ns
prot189	437	53	32	49.2	46.8	40	40	57.6	39.6	ns
prot190	459	32	24	46.8	66.6	78	52	93.6	97.2	sig
prot191	170	33	31	56	70	34	33	44	54	ns
prot192	200	28	36	114	108	41	37	117	102	ns
prot193	396	23	21	37.2	43.2	33	24	37.2	33.6	ns
prot194	219	23	23	37.8	32.4	21	16	36	32.4	ns
prot195	509	29	23	34	56	23	17	46	46	ns
prot196	255	27	21	54	57	18	25	66	72	ns
prot197	343	21	18	14.4	12	20	14	21.6	16.8	ns
prot198	453	18	17	36	27	13	23	25.2	25.2	ns
prot199	418	15	17	22	30	17	20	36	34	ns
prot200	506	10	8	39	30	11	11	30	45	ns
prot201	545	14	17	14.4	22.8	16	18	16.8	22.8	sig
prot202	406	15	16	19.8	19.8	21	30	48.6	75.6	sig
prot203	586	20	14	26	20	13	15	26	24	ns
prot204	570	9	9	51	30	8	8	27	45	ns
prot205	868	11	3	9.6	14.4	11	8	12	15.6	ns
prot206	508	8	8	9	14.4	3	11	14.4	18	ns
prot207	715	8	12	20	28	7	10	14	10	ns
prot208	622	6	5	21	24	14	18	42	36	sig
prot209	463	5	9	10.8	4.8	8	11	8.4	4.8	ns
prot210	756	9	8	7.2	14.4	12	10	46.8	32.4	sig
prot211	520	5	9	14	18	9	14	32	26	sig
prot212	858	3	5	6	6	3	5	3	12	ns
prot213	463	6	3	0	4.8	9	5	6	7.2	ns
prot214	248	85	88	145.8	176.4	79	81	158.4	158.4	ns
prot215	386	47	59	106	100	51	49	120	116	ns
prot216	252	45	39	156	150	49	42	135	150	ns
prot217	271	45	41	64.8	48	52	49	58.8	61.2	ns
prot218	367	55	46	95.4	66.6	39	41	88.2	82.8	ns
prot219	335	37	28	102	80	51	39	70	82	ns
prot220	600	42	26	108	96	87	81	252	378	sig
prot221	232	43	37	57.6	34.8	32	34	43.2	49.2	ns
prot222	273	35	34	52.2	68.4	138	117	199.8	199.8	sig
prot223	243	44	25	52	56	38	32	66	88	ns
prot224	223	25	25	66	69	31	29	84	108	ns
prot225	250	23	25	26.4	31.2	28	36	33.6	32.4	ns
prot226	223	24	25	45	50.4	22	36	48.6	63	ns
prot227	289	32	25	48	58	40	54	94	98	sig
prot228	378	16	20	66	54	25	30	63	78	ns
prot229	410	16	22	18	32.4	16	17	27.6	20.4	ns
prot230	389	18	19	48.6	36	20	16	28.8	32.4	ns
prot231	610	17	14	30	32	17	24	32	42	ns
prot232	243	20	19	57	48	16	14	60	54	ns
prot233	397	16	11	16.8	18	6	13	10.8	10.8	ns
prot234	229	7	12	14.4	14.4	13	10	16.2	21.6	ns
prot235	321	4	12	32	28	13	13	22	16	ns
prot236	447	4	18	39	27	7	10	39	18	ns
prot237	272	20	9	16.8	7.2	7	13	13.2	13.2	ns
prot238	645	13	11	14.4	18	13	15	14.4	28.8	ns
prot239	709	11	6	20	12	10	1	12	18	ns
prot240	513	13	8	27	15	12	12	21	42	ns
prot241	314	9	14	7.2	4.8	10	11	12	4.8	ns
prot242	388	7	6	12.6	14.4	4	5	7.2	5.4	ns
prot243	956	5	2	6	6	2	5	8	8	ns
prot244	128	239	254	678	678	195	270	657	753	ns
prot245	197	68	64	85.2	88.8	84	71	96	100.8	ns
prot246	334	63	63	126	118.8	56	80	118.8	118.8	ns
prot247	175	52	50	108	100	56	41	86	92	ns
prot248	162	66	65	153	162	49	75	183	192	ns
prot249	305	34	32	45.6	51.6	38	25	40.8	37.2	ns
prot250	312	46	48	77.4	93.6	57	37	55.8	68.4	ns
prot251	300	39	32	66	92	39	32	80	74	ns
prot252	127	33	31	123	120	54	68	135	168	sig
prot253	191	38	38	32.4	52.8	37	41	60	48	ns
prot254	211	41	34	43.2	63	39	31	73.8	50.4	ns
prot255	199	28	38	62	56	38	27	62	64	ns
prot256	266	37	36	93	105	28	29	90	114	ns
prot257	322	23	23	26.4	26.4	24	25	34.8	28.8	ns
prot258	313	23	27	55.8	59.4	25	29	52.2	46.8	ns
prot259	286	24	14	58	46	25	20	46	58	ns
prot260	265	11	18	27	39	16	15	48	24	ns
prot261	466	23	14	30	18	16	20	14.4	22.8	ns
prot262	455	15	21	30.6	28.8	16	18	30.6	27	ns
prot263	185	18	19	46	46	66	51	102	102	sig
prot264	209	17	14	81	51	27	22	102	81	sig
prot265	433	19	14	22.8	19.2	16	12	18	12	ns
prot266	247	15	17	28.8	23.4	17	12	32.4	19.8	ns
prot267	331	15	14	24	20	16	24	48	52	sig
prot268	452	14	17	33	36	12	11	30	24	ns
prot269	348	15	15	14.4	12	32	29	38.4	15.6	sig
prot270	533	4	8	12.6	16.2	13	7	18	12.6	ns
prot271	342	10	14	26	32	11	10	20	32	ns
prot272	229	10	8	18	24	10	11	36	39	ns
prot273	581	4	16	19.2	8.4	30	39	43.2	32.4	sig
prot274	389	5	14	10.8	16.2	15	9	18	7.2	ns
prot275	368	8	6	14	26	12	24	20	40	sig
prot276	350	8	13	36	24	5	11	30	27	ns
prot277	502	11	9	8.4	9.6	8	7	8.4	10.8	ns
prot278	588	3	8	10.8	10.8	10	6	12.6	12.6	ns
prot279	404	11	7	22	10	7	12	22	20	ns
prot280	281	3	2	15	9	4	9	12	12	ns
prot281	475	10	5	6	7.2	8	7	6	6	ns
prot282	264	5	9	9	7.2	13	2	16.2	7.2	sig
prot283	428	8	8	18	22	7	4	6	12	ns
prot284	605	3	5	15	24	6	4	15	21	ns
prot285	546	8	13	6	1.2	2	4	7.2	7.2	ns
prot286	393	8	5	7.2	16.2	9	5	10.8	12.6	ns
prot287	651	4	5	14	18	3	3	10	14	ns
prot288	386	5	6	21	18	7	6	12	6	ns
prot289	127	211	204	238.8	258	205	194	229.2	248.4	ns
prot290	307	149	145	266.4	302.4	149	142	228.6	252	ns
prot291	151	70	57	130	112	78	74	130	120	ns
prot292	246	32	37	129	90	29	38	108	87	ns
prot293	201	32	30	36	57.6	31	33	30	24	ns
prot294	295	24	35	57.6	61.2	27	27	68.4	61.2	ns
prot295	377	23	29	66	84	19	31	52	52	ns
prot296	232	38	30	75	78	21	32	54	120	ns
prot297	333	25	25	21.6	25.2	21	23	25.2	22.8	ns
prot298	276	20	31	50.4	39.6	23	28	48.6	46.8	ns
prot299	225	28	24	40	40	63	63	144	132	sig
prot300	152	26	17	48	54	9	17	57	69	ns
prot301	268	24	15	30	20.4	24	17	30	24	ns
prot302	261	23	11	41.4	30.6	36	50	61.2	90	sig
prot303	234	23	21	28	38	24	19	40	36	ns
prot304	203	21	10	63	66	25	28	72	54	ns
prot305	277	16	18	22.8	20.4	18	17	22.8	20.4	ns
prot306	224	20	11	23.4	32.4	26	26	27	39.6	sig
prot307	260	15	23	22	34	25	13	40	26	ns
prot308	278	19	15	75	84	19	21	42	78	ns
prot309	420	12	15	20.4	22.8	15	17	8.4	19.2	ns
prot310	424	20	14	34.2	37.8	13	14	19.8	30.6	ns
prot311	219	9	8	28	44	15	17	28	24	ns
prot312	277	19	19	30	30	15	15	45	54	ns
prot313	279	8	11	15.6	4.8	8	12	10.8	16.8	ns
prot314	558	9	15	21.6	25.2	7	11	7.2	27	ns
prot315	822	10	12	30	14	8	14	10	30	ns
prot316	423	9	6	33	30	10	14	21	51	ns
prot317	301	10	10	13.2	8.4	7	10	4.8	8.4	ns
prot318	477	9	11	19.8	12.6	13	6	12.6	14.4	ns
prot319	354	12	12	22	16	11	6	28	26	ns
prot320	538	4	4	27	27	11	9	27	45	ns
prot321	330	9	9	9.6	8.4	11	4	14.4	19.2	ns
prot322	345	9	3	14.4	16.2	2	16	25.2	14.4	sig
prot323	290	11	3	14	6	10	9	14	10	ns
prot324	587	8	15	18	15	13	8	27	27	ns
prot325	416	7	6	9.6	12	7	2	10.8	8.4	ns
prot326	806	5	13	10.8	14.4	10	8	16.2	18	ns
prot327	243	9	7	22	26	15	21	72	48	sig
prot328	674	13	6	18	24	3	9	15	36	ns
prot329	297	6	5	3.6	9.6	6	3	7.2	4.8	ns
prot330	558	12	8	12.6	14.4	7	6	10.8	5.4	ns
prot331	340	5	4	4	10	7	4	12	14	ns
prot332	546	7	9	18	21	5	11	9	21	ns
prot333	193	4	4	6	10.8	8	12	8.4	7.2	ns
prot334	641	6	1	10.8	18	2	4	12.6	9	sig
prot335	452	7	7	8	8	1	8	10	16	ns
prot336	481	7	5	18	15	3	4	18	9	ns
prot337	355	3	6	6	2.4	7	3	8.4	2.4	ns
prot338	530	5	0	10.8	10.8	1	4	5.4	9	ns
prot339	374	6	5	8	12	3	4	6	10	ns
prot340	253	6	6	18	21	7	3	18	27	ns
prot341	442	1	4	2.4	4.8	9	7	19.2	10.8	sig
prot342	861	9	4	5.4	3.6	6	4	5.4	9	ns
prot343	413	5	2	2	8	5	9	4	8	ns
prot344	648	3	4	9	12	2	7	15	15	ns
prot345	719	2	4	7.2	3.6	6	9	3.6	6	ns
prot346	786	4	4	3.6	3.6	5	2	10.8	5.4	ns
prot347	596	6	4	10	4	4	3	4	2	ns
prot348	777	4	6	9	12	2	3	9	24	ns
prot349	798	3	2	2.4	4.8	1	4	3.6	3.6	ns
prot350	141	214	211	412.2	397.8	210	196	430.2	401.4	ns
prot351	221	140	140	302	292	154	158	300	296	ns
prot352	283	75	65	171	150	117	119	330	357	sig
prot353	246	69	59	79.2	70.8	52	66	73.2	78	ns
prot354	212	49	45	100.8	73.8	64	81	124.2	158.4	sig
prot355	219	33	35	92	74	77	76	152	154	sig
prot356	448	35	41	111	105	120	123	333	324	sig
prot357	351	39	40	43.2	34.8	33	43	43.2	60	ns
prot358	161	22	20	59.4	48.6	25	29	66.6	59.4	ns
prot359	178	30	21	66	48	28	31	52	62	ns
prot360	178	17	19	54	63	19	15	60	66	ns
prot361	250	16	25	22.8	25.2	21	19	25.2	26.4	ns
prot362	238	28	27	30.6	45	42	81	129.6	124.2	sig
prot363	261	31	25	52	42	18	20	30	42	ns
prot364	194	18	19	51	54	19	18	90	69	ns
prot365	234	17	29	16.8	25.2	18	23	18	22.8	ns
prot366	337	22	25	43.2	36	15	21	32.4	36	ns
prot367	296	11	16	20	42	19	19	52	26	ns
prot368	248	15	10	36	42	16	16	57	51	ns
prot369	311	11	14	15.6	15.6	14	17	21.6	9.6	ns
prot370	224	17	9	36	23.4	17	17	23.4	28.8	sig
prot371	279	20	10	30	34	19	11	28	40	ns
prot372	471	19	25	63	75	11	23	48	51	ns
prot373	218	17	7	9.6	7.2	6	10	8.4	9.6	ns
prot374	249	14	15	19.8	16.2	13	15	16.2	21.6	ns
prot375	312	18	21	30	18	18	9	28	30	ns
prot376	402	12	13	48	45	27	45	135	108	sig
prot377	196	10	14	14.4	9.6	10	16	7.2	15.6	ns
prot378	285	7	13	19.8	23.4	8	19	28.8	16.2	ns
prot379	292	11	13	18	20	11	22	14	28	ns
prot380	227	6	17	39	24	8	10	39	15	ns
prot381	322	5	7	10.8	15.6	8	11	13.2	15.6	ns
prot382	449	6	6	12.6	10.8	15	9	9	19.8	ns
prot383	373	9	10	20	26	11	9	30	20	ns
prot384	239	9	7	39	42	14	8	27	24	ns
prot385	235	8	9	9.6	10.8	11	13	10.8	30	sig
prot386	267	8	9	16.2	12.6	8	10	7.2	19.8	ns
prot387	262	10	7	18	16	16	8	30	18	sig
prot388	241	11	8	33	30	4	5	42	18	ns
prot389	315	5	6	6	15.6	7	10	4.8	10.8	ns
prot390	997	8	6	10.8	12.6	4	15	7.2	9	ns
prot391	392	7	4	4	16	24	24	48	60	sig
prot392	558	8	4	30	9	8	7	24	15	ns
prot393	468	5	7	4.8	6	5	4	6	9.6	ns
prot394	253	6	5	12.6	14.4	10	6	23.4	10.8	ns
prot395	248	3	10	20	20	9	7	6	6	ns
prot396	527	7	4	33	30	7	18	42	33	sig
prot397	432	4	7	3.6	7.2	5	5	3.6	13.2	ns
prot398	455	3	5	16.2	5.4	4	12	9	12.6	ns
prot399	529	8	3	6	10	3	8	6	12	ns
prot400	375	9	4	6	12	9	5	15	24	ns
prot401	287	3	6	10.8	6	7	4	3.6	4.8	ns
prot402	332	7	7	9	10.8	2	5	12.6	9	ns
prot403	541	8	3	10	8	5	4	20	12	ns
prot404	280	6	5	27	21	9	5	18	33	ns
prot405	458	9	11	8.4	4.8	12	7	8.4	6	ns
prot406	291	4	5	1.8	5.4	4	7	7.2	9	sig
prot407	548	7	5	12	22	5	8	10	16	ns
prot408	292	6	3	3	3	5	2	30	18	ns
prot409	559	1	4	7.2	3.6	2	5	3.6	7.2	ns
prot410	859	1	2	9	10.8	3	3	5.4	10.8	ns
prot411	484	5	5	2	8	9	2	14	10	sig
prot412	117	132	156	426	402	141	145	426	402	ns
prot413	182	140	118	163.2	150	122	126	144	152.4	ns
prot414	226	115	91	181.8	165.6	119	84	196.2	205.2	ns
prot415	179	70	86	186	164	72	77	166	126	ns
prot416	129	58	77	156	219	64	63	213	216	ns
prot417	222	43	47	64.8	49.2	50	40	63.6	63.6	ns
prot418	353	53	41	68.4	63	132	108	205.2	232.2	sig
prot419	157	40	44	62	74	30	37	72	110	ns
prot420	376	32	32	87	81	24	29	87	75	sig
prot421	429	24	26	21.6	32.4	26	29	33.6	43.2	ns
prot422	182	22	23	54	39.6	25	25	34.2	48.6	ns
prot423	187	21	16	42	46	54	69	120	144	sig
prot424	206	25	20	90	69	21	30	75	75	ns
prot425	319	20	23	39.6	28.8	38	39	28.8	52.8	sig
prot426	533	21	25	32.4	41.4	16	21	34.2	41.4	ns
prot427	182	17	19	46	56	38	38	80	100	sig
prot428	260	12	19	45	60	28	26	63	117	sig
prot429	181	19	21	24	19.2	21	23	26.4	21.6	ns
prot430	246	15	14	28.8	19.8	14	15	30.6	21.6	ns
prot431	156	12	16	24	36	14	16	24	46	ns
prot432	213	16	14	36	57	12	19	51	30	ns
prot433	295	15	11	13.2	15.6	5	8	13.2	12	ns
prot434	610	11	13	19.8	23.4	15	26	25.2	36	sig
prot435	152	16	11	28	36	13	15	16	26	ns
prot436	470	8	16	33	33	31	22	81	54	sig
prot437	278	11	13	16.8	16.8	8	15	13.2	8.4	ns
prot438	250	12	13	23.4	30.6	11	18	23.4	21.6	ns
prot439	265	14	21	24	22	11	21	28	24	ns
prot440	327	6	8	39	33	8	10	27	30	ns
prot441	577	8	10	10.8	6	24	28	38.4	28.8	sig
prot442	236	9	14	16.2	25.2	12	9	14.4	10.8	ns
prot443	347	9	11	18	20	11	7	24	32	ns
prot444	177	15	7	27	51	10	4	33	42	ns
prot445	261	5	7	6	12	10	9	13.2	9.6	ns
prot446	357	9	6	12.6	14.4	11	5	14.4	7.2	ns
prot447	379	9	10	20	28	6	12	22	20	ns
prot448	172	5	8	18	24	10	6	21	24	ns
prot449	161	11	4	4.8	9.6	7	12	7.2	8.4	ns
prot450	466	15	9	14.4	16.2	10	16	18	18	ns
prot451	165	3	7	14	30	10	3	14	16	ns
prot452	245	6	11	36	6	9	5	12	15	ns
prot453	222	10	10	6	7.2	6	8	6	19.2	ns
prot454	428	12	7	10.8	16.2	4	5	7.2	10.8	ns
prot455	227	6	8	12	18	16	3	40	24	sig
prot456	420	7	5	15	33	13	8	27	12	ns
prot457	171	4	10	10.8	4.8	11	5	9.6	4.8	ns
prot458	307	6	7	10.8	9	4	4	10.8	19.8	ns
prot459	230	3	5	12	8	5	16	10	12	ns
prot460	343	5	2	18	33	7	4	24	24	ns
prot461	441	10	11	9.6	4.8	12	18	21.6	38.4	sig
prot462	415	3	3	14.4	14.4	13	7	12.6	9	sig
prot463	270	5	9	8	8	18	18	24	24	sig
prot464	711	12	6	12	18	7	7	24	33	sig
prot465	321	11	5	6	7.2	9	7	9.6	10.8	ns
prot466	238	7	5	18	12.6	5	6	9	14.4	ns
prot467	320	5	3	12	10	3	10	10	12	ns
prot468	274	4	8	24	18	3	8	18	12	ns
prot469	364	8	6	7.2	2.4	6	13	15.6	9.6	ns
prot470	361	6	7	14.4	14.4	3	4	14.4	12.6	ns
prot471	262	4	5	2	10	6	8	8	18	ns
prot472	513	4	14	15	27	10	2	30	30	ns
prot473	569	7	6	7.2	3.6	5	1	1.2	7.2	ns
prot474	387	4	8	5.4	10.8	10	4	14.4	18	sig
prot475	447	3	4	8	8	11	9	14	18	sig
prot476	378	3	3	15	6	3	6	9	18	ns
prot477	251	5	4	6	2.4	3	4	6	10.8	ns
prot478	468	2	1	9	5.4	4	2	14.4	3.6	ns
prot479	544	1	2	12	10	5	4	10	6	ns
prot480	244	8	5	18	12	6	3	9	15	ns
prot481	327	4	1	3.6	4.8	4	7	4.8	3.6	ns
prot482	494	1	3	3.6	3.6	2	1	3.6	3.6	ns
prot483	192	152	161	336	342	336	386	704	712	sig
prot484	243	124	123	354	330	104	133	453	387	ns
prot485	149	48	55	52.8	44.4	47	51	56.4	46.8	ns
prot486	236	43	40	59.4	54	41	46	81	82.8	ns
prot487	134	40	48	64	96	42	30	62	62	ns
prot488	103	33	34	84	99	36	35	87	129	ns
prot489	103	40	31	34.8	46.8	32	26	48	40.8	ns
prot490	103	43	29	68.4	72	36	54	54	73.8	ns
prot491	271	37	33	62	62	39	25	70	66	ns
prot492	257	25	25	90	51	38	58	120	150	sig
prot493	174	19	29	14.4	21.6	19	14	14.4	21.6	ns
prot494	165	25	22	34.2	59.4	48	46	115.2	100.8	sig
prot495	251	17	24	36	48	22	28	60	66	sig
prot496	265	27	13	33	57	24	19	63	54	ns
prot497	193	30	28	19.2	18	24	17	33.6	27.6	ns
prot498	137	20	24	32.4	41.4	18	14	61.2	36	ns
prot499	149	14	14	46	44	24	24	44	38	ns
prot500	291	28	33	63	63	46	44	132	96	sig
prot501	227	15	15	32.4	24	24	20	22.8	19.2	ns
prot502	198	21	18	37.8	23.4	14	19	25.2	34.2	ns
prot503	194	23	19	36	48	16	23	40	54	ns
prot504	234	21	16	39	57	11	14	45	24	ns
prot505	247	11	12	13.2	15.6	32	32	28.8	43.2	sig
prot506	145	19	22	32.4	32.4	16	13	43.2	43.2	ns
prot507	141	14	11	28	44	14	21	38	38	ns
prot508	187	14	11	36	30	60	45	126	135	sig
prot509	165	18	13	20.4	14.4	14	15	18	21.6	ns
prot510	166	13	15	25.2	34.2	15	14	32.4	30.6	ns
prot511	225	10	13	22	34	13	7	28	36	ns
prot512	239	18	12	21	42	6	13	36	51	ns
prot513	275	13	20	19.2	26.4	12	12	20.4	15.6	ns
prot514	206	20	8	25.2	21.6	9	7	32.4	30.6	ns
prot515	322	19	10	30	18	17	13	40	32	ns
prot516	178	13	16	60	60	16	13	45	39	ns
prot517	227	16	15	20.4	16.8	19	11	15.6	18	ns
prot518	237	10	14	12.6	28.8	10	12	25.2	27	ns
prot519	254	9	9	26	20	15	14	22	24	ns
prot520	208	9	4	27	54	14	14	33	21	ns
prot521	153	16	12	15.6	12	13	9	16.8	12	ns
prot522	244	16	23	30.6	25.2	18	13	32.4	39.6	ns
prot523	287	6	15	22	16	7	5	20	20	ns
prot524	206	7	10	27	33	24	36	81	117	sig
prot525	244	13	7	10.8	6	12	9	9.6	10.8	ns
prot526	383	10	11	14.4	18	8	8	21.6	10.8	ns
prot527	184	11	12	20	14	9	7	14	20	ns
prot528	377	14	9	24	33	3	16	27	36	ns
prot529	355	8	18	13.2	9.6	22	26	19.2	24	sig
prot530	129	9	2	18	23.4	12	11	9	19.8	ns
prot531	162	13	4	18	24	4	1	16	12	ns
prot532	184	16	5	24	21	8	6	24	21	ns
prot533	347	9	6	10.8	7.2	5	6	4.8	8.4	ns
prot534	203	6	4	1.8	12.6	7	4	3.6	5.4	ns
prot535	1930	8	7	12	22	6	6	30	18	ns
prot536	316	15	5	18	30	1	6	24	30	ns
prot537	198	11	7	9.6	10.8	42	6	46.8	28.8	sig
prot538	250	7	5	7.2	10.8	11	6	7.2	9	ns
prot539	265	4	11	18	20	21	12	48	54	sig
prot540	469	6	9	30	12	9	6	30	27	ns
prot541	563	7	8	12	7.2	10	12	21.6	14.4	sig
prot542	290	11	14	18	14.4	8	5	12.6	12.6	ns
prot543	338	4	8	14	18	12	6	16	12	sig
prot544	449	5	6	12	9	8	3	9	27	ns
prot545	273	5	9	3.6	0	5	3	2.4	7.2	ns
prot546	412	7	9	3.6	10.8	4	5	7.2	5.4	ns
prot547	170	7	7	16	12	6	6	14	16	ns
prot548	478	5	5	33	21	12	9	12	21	ns
prot549	302	3	9	4.8	9.6	6	4	9.6	10.8	ns
prot550	167	7	4	18	7.2	7	2	7.2	10.8	ns
prot551	151	2	3	12	12	9	5	14	4	ns
prot552	816	5	4	6	12	27	6	36	90	sig
prot553	279	6	6	3.6	3.6	2	9	8.4	9.6	ns
prot554	320	4	1	5.4	7.2	5	7	3.6	1.8	ns
prot555	351	1	4	6	12	4	4	8	8	ns
prot556	242	4	4	21	9	4	7	9	3	ns
prot557	276	5	5	3.6	4.8	1	8	10.8	3.6	ns
prot558	565	3	4	10.8	1.8	18	9	32.4	21.6	sig
prot559	356	6	6	10	12	4	2	10	4	ns
prot560	162	3	3	12	3	8	8	18	6	sig
prot561	155	5	4	1.2	4.8	1	3	1.2	4.8	ns
prot562	484	2	4	7.2	5.4	3	8	7.2	9	ns
prot563	462	7	2	4	10	6	5	4	14	sig
prot564	989	6	3	12	9	9	4	27	21	sig
prot565	353	4	1	0	3.6	4	4	6	1.2	ns
prot566	382	6	6	14.4	12.6	14	8	16.2	5.4	sig
prot567	1092	3	2	12	6	4	6	12	6	ns
prot568	158	2	2	12	3	9	4	18	3	ns
prot569	829	4	3	3.6	2.4	0	1	4.8	7.2	ns
prot570	600	3	6	3.6	3.6	0	3	7.2	3.6	ns
prot571	743	2	6	6	14	4	4	8	12	ns
prot572	271	3	1	9	6	6	2	6	9	ns
prot573	774	5	5	6	6	5	2	1.2	2.4	ns
prot574	617	0	1	1.8	7.2	0	2	0	3.6	ns
prot575	120	167	151	338	322	166	164	344	340	ns
prot576	257	137	136	390	435	170	163	456	510	ns
prot577	138	135	127	177.6	176.4	128	127	177.6	141.6	ns
prot578	126	101	75	172.8	167.4	84	90	174.6	142.2	ns
prot579	126	92	90	158	140	84	84	170	136	ns
prot580	126	90	96	270	264	92	93	282	246	ns
prot581	126	85	96	90	111.6	90	64	106.8	87.6	ns
prot582	126	86	87	180	160.2	84	94	153	156.6	ns
prot583	126	87	74	172	188	86	71	156	168	ns
prot584	126	87	93	261	198	270	270	855	918	sig
prot585	433	84	88	108	106.8	109	103	110.4	93.6	ns
prot586	258	44	42	55.8	66.6	45	43	61.2	70.2	ns
prot587	219	22	29	60	76	25	27	66	32	ns
prot588	274	26	25	81	81	23	30	66	114	ns
prot589	211	23	16	31.2	31.2	25	22	26.4	28.8	ns
prot590	203	18	25	48.6	41.4	16	27	48.6	39.6	ns
prot591	210	34	22	50	54	22	26	28	76	ns
prot592	190	17	26	84	66	19	28	60	69	ns
prot593	164	19	25	32.4	25.2	27	23	20.4	31.2	ns
prot594	159	33	16	43.2	43.2	24	19	23.4	36	ns
prot595	171	18	17	26	52	32	42	60	76	sig
prot596	153	23	32	66	69	17	22	54	60	ns
prot597	176	25	19	21.6	22.8	17	17	28.8	28.8	ns
prot598	192	18	16	28.8	36	19	23	45	36	ns
prot599	352	14	17	30	32	34	24	60	52	sig
prot600	146	12	13	45	78	17	15	24	42	ns
prot601	323	12	13	16.8	14.4	18	14	19.2	16.8	ns
prot602	258	14	15	30.6	27	8	17	27	19.8	ns
prot603	152	14	12	26	26	22	9	32	28	ns
prot604	76	17	11	36	63	21	33	72	54	sig
prot605	128	17	18	18	18	16	18	20.4	20.4	ns
prot606	187	15	18	43.2	41.4	21	17	27	21.6	ns
prot607	160	11	13	42	34	17	21	26	36	ns
prot608	315	24	19	72	33	13	15	63	57	ns
prot609	129	12	10	8.4	15.6	10	10	18	14.4	ns
prot610	185	22	21	19.8	27	10	12	14.4	10.8	ns
prot611	146	11	10	18	24	9	15	18	30	ns
prot612	241	13	13	39	42	12	11	39	51	ns
prot613	222	14	13	15.6	12	15	18	20.4	16.8	ns
prot614	205	7	10	21.6	14.4	14	16	48.6	16.2	sig
prot615	240	7	12	24	36	12	10	34	22	ns
prot616	99	14	6	15	33	9	9	18	42	ns
prot617	643	9	10	9.6	12	7	10	8.4	12	ns
prot618	239	12	14	23.4	19.8	5	12	23.4	19.8	ns
prot619	383	14	19	26	42	10	14	24	28	ns
prot620	247	7	9	24	30	13	12	39	27	ns
prot621	189	8	6	13.2	16.8	10	9	9.6	10.8	ns
prot622	171	15	15	14.4	25.2	12	13	41.4	21.6	ns
prot623	326	13	7	24	24	7	10	26	36	ns
prot624	231	10	10	42	45	18	18	45	42	sig
prot625	153	7	7	3.6	6	14	11	16.8	9.6	ns
prot626	268	13	11	16.2	28.8	7	11	18	16.2	ns
prot627	204	8	6	24	14	9	6	14	10	ns
prot628	191	15	6	33	66	22	2	72	48	sig
prot629	114	8	11	7.2	4.8	15	11	15.6	9.6	ns
prot630	419	12	14	10.8	16.2	8	9	23.4	12.6	ns
prot631	141	12	12	10	14	12	10	16	18	ns
prot632	128	10	5	39	27	7	7	21	18	ns
prot633	164	11	6	8.4	6	10	8	9.6	3.6	ns
prot634	274	3	7	18	16.2	13	12	10.8	18	ns
prot635	188	8	10	12	20	13	11	18	36	sig
prot636	372	10	5	21	24	22	27	87	75	sig
prot637	365	3	9	9.6	14.4	9	15	12	8.4	ns
prot638	145	11	7	19.8	3.6	8	9	28.8	21.6	sig
prot639	159	9	9	16	16	5	6	26	18	ns
prot640	379	16	10	15	12	6	9	45	30	ns
prot641	190	10	8	8.4	10.8	12	9	8.4	10.8	ns
prot642	194	10	9	12.6	16.2	14	14	7.2	18	ns
prot643	178	10	7	22	12	8	9	18	22	ns
prot644	181	7	6	30	18	3	9	21	15	ns
prot645	321	8	7	6	10.8	7	12	9.6	10.8	ns
prot646	192	6	6	10.8	9	10	7	7.2	12.6	ns
prot647	352	7	13	16	12	4	4	6	22	ns
prot648	118	9	7	36	30	5	10	42	21	ns
prot649	410	5	9	12	7.2	6	11	9.6	3.6	ns
prot650	403	4	5	12.6	10.8	5	7	18	16.2	ns
prot651	199	7	6	22	24	5	9	14	10	ns
prot652	457	4	8	21	21	4	9	27	30	ns
prot653	221	5	10	9.6	8.4	6	8	9.6	13.2	ns
prot654	216	2	6	7.2	9	7	8	18	14.4	ns
prot655	217	2	4	20	14	10	6	10	12	ns
prot656	172	4	4	24	6	8	5	21	33	ns
prot657	268	6	3	3.6	2.4	5	6	8.4	2.4	ns
prot658	583	5	3	10.8	16.2	8	12	19.8	16.2	ns
prot659	229	13	5	18	10	6	4	14	8	sig
prot660	177	5	10	36	27	7	6	33	30	ns
prot661	142	7	9	7.2	8.4	13	8	13.2	4.8	ns
prot662	178	4	8	10.8	9	5	5	25.2	16.2	sig
prot663	111	3	6	16	18	24	21	30	36	sig
prot664	116	5	10	27	36	13	16	42	42	sig
prot665	325	12	10	6	8.4	8	12	13.2	7.2	sig
prot666	268	8	6	7.2	9	8	9	5.4	10.8	ns
prot667	599	11	3	20	12	6	7	16	16	ns
prot668	341	9	7	18	21	3	2	21	15	ns
prot669	172	6	9	14.4	8.4	6	4	8.4	3.6	ns
prot670	204	5	5	16.2	12.6	4	7	12.6	7.2	ns
prot671	171	3	5	4	12	7	6	16	12	ns
prot672	255	3	6	15	12	8	6	18	18	sig
prot673	180	3	1	7.2	8.4	11	5	13.2	8.4	sig
prot674	215	3	7	12.6	18	2	4	3.6	5.4	ns
prot675	211	3	10	8	16	7	7	30	16	ns
prot676	234	7	2	12	21	11	9	21	33	sig
prot677	214	5	3	4.8	7.2	5	9	8.4	8.4	ns
prot678	180	2	5	9	3.6	7	6	7.2	12.6	sig
prot679	292	5	6	12	8	3	7	12	10	ns
prot680	387	4	6	12	18	3	4	27	9	sig
prot681	283	3	6	9.6	14.4	2	7	3.6	7.2	ns
prot682	351	2	3	7.2	5.4	3	2	5.4	0	ns
prot683	502	1	4	4	2	2	2	8	4	ns
prot684	484	3	3	6	6	6	2	18	18	ns
prot685	345	4	7	4.8	9.6	2	3	7.2	3.6	ns
prot686	448	3	4	7.2	0	6	21	37.8	27	sig
prot687	277	4	5	10	10	3	3	6	8	ns
prot688	737	4	6	21	15	5	3	15	3	ns
prot689	159	3	2	3.6	4.8	6	4	7.2	12	sig
prot690	153	7	6	7.2	7.2	3	1	14.4	10.8	ns
prot691	321	5	6	18	22	10	1	10	10	sig
prot692	373	7	7	6	12	6	3	18	6	ns
prot693	124	3	2	1.2	4.8	9	12	28.8	7.2	sig
prot694	330	4	3	5.4	7.2	3	1	3.6	5.4	ns
prot695	319	1	4	14	6	2	6	10	2	ns
prot696	272	2	7	24	0	3	7	6	15	ns
prot697	296	3	5	3.6	3.6	6	6	9.6	4.8	sig
prot698	167	3	5	1.8	3.6	3	1	9	18	ns
prot699	832	6	13	6	6	3	2	8	4	ns
prot700	461	4	3	6	15	8	3	9	0	ns
prot701	152	4	5	2.4	4.8	7	5	4.8	1.2	ns
prot702	247	5	3	9	5.4	3	3	5.4	5.4	ns
prot703	311	4	1	2	10	1	2	4	4	ns
prot704	299	1	3	9	21	2	0	0	15	ns
prot705	383	0	3	1.2	6	2	8	2.4	3.6	sig
prot706	426	5	6	3.6	3.6	4	5	1.8	7.2	sig
prot707	155	3	3	6	6	6	0	2	14	ns
prot708	989	0	2	15	15	5	3	3	9	ns
prot709	187	1	2	3.6	3.6	1	1	1.2	7.2	ns
prot710	366	8	3	5.4	3.6	2	4	3.6	0	ns
prot711	715	1	6	8	6	3	5	2	6	ns
prot712	830	3	0	6	12	7	4	18	6	ns
prot713	177	2	3	3.6	1.2	4	6	4.8	6	ns
prot714	632	4	6	5.4	1.8	1	3	7.2	5.4	ns
prot715	444	4	3	14	2	2	3	2	2	ns
prot716	1241	2	5	6	9	5	2	0	9	ns
prot717	685	4	3	1.2	2.4	1	2	1.2	7.2	sig
prot718	387	1	0	1.8	1.8	1	1	0	7.2	ns
prot719	322	1	3	2	6	6	4	4	8	sig
prot720	735	1	0	0	9	5	1	6	6	ns
prot721	186	41	52	51.6	58.8	52	36	42	45.6	ns
prot722	156	40	38	81	77.4	44	41	64.8	73.8	ns
prot723	282	49	49	72	74	44	37	80	76	ns
prot724	140	28	34	66	93	34	35	78	90	ns
prot725	137	24	24	27.6	28.8	45	56	64.8	51.6	sig
prot726	124	24	29	57.6	39.6	22	18	36	41.4	ns
prot727	169	21	23	48	34	24	29	40	30	ns
prot728	142	20	24	54	93	25	24	66	87	ns
prot729	162	29	26	28.8	25.2	19	23	42	16.8	ns
prot730	200	22	31	45	37.8	17	26	30.6	18	ns
prot731	156	14	15	24	22	16	19	40	20	ns
prot732	306	18	13	60	60	21	12	66	45	ns
prot733	174	12	12	14.4	15.6	14	17	22.8	8.4	ns
prot734	194	14	23	28.8	36	18	23	54	41.4	sig
prot735	103	14	14	26	26	24	16	44	32	sig
prot736	172	18	12	39	57	11	11	42	39	ns
prot737	180	13	11	24	24	16	32	28.8	24	sig
prot738	184	12	14	16.2	25.2	16	32	28.8	39.6	sig
prot739	230	8	13	34	18	18	16	26	36	sig
prot740	187	16	12	51	36	12	17	48	42	ns
prot741	189	8	14	16.8	20.4	18	14	10.8	19.2	ns
prot742	180	10	14	19.8	28.8	17	7	27	32.4	ns
prot743	294	14	13	32	16	10	12	24	34	ns
prot744	186	14	11	45	24	13	16	60	57	ns
prot745	225	12	11	16.8	18	9	14	8.4	16.8	ns
prot746	174	15	10	19.8	14.4	14	10	23.4	21.6	ns
prot747	208	8	12	12	24	31	14	40	44	sig
prot748	217	7	13	18	21	13	12	48	18	ns
prot749	112	12	11	13.2	15.6	9	10	18	10.8	ns
prot750	206	15	9	14.4	25.2	9	11	19.8	9	ns
prot751	166	12	6	14	22	22	11	18	50	sig
prot752	113	8	6	30	15	10	6	45	36	sig
prot753	169	7	8	13.2	14.4	18	21	21.6	18	sig
prot754	313	8	12	12.6	14.4	6	7	19.8	9	ns
prot755	197	11	8	12	16	11	9	20	22	ns
prot756	124	7	8	21	21	6	4	18	15	ns
prot757	246	8	8	8.4	6	6	10	15.6	7.2	ns
prot758	258	5	6	12.6	10.8	12	8	32.4	16.2	sig
prot759	168	4	10	20	8	8	7	12	16	ns
prot760	260	4	6	27	21	6	8	24	33	ns
prot761	243	4	9	15.6	9.6	2	10	13.2	12	ns
prot762	124	4	7	19.8	7.2	8	3	14.4	12.6	ns
prot763	208	8	5	12	8	6	5	18	14	ns
prot764	217	5	5	15	27	5	5	6	12	ns
prot765	197	2	5	12	9.6	6	5	4.8	10.8	ns
prot766	177	2	5	9	10.8	3	3	7.2	9	ns
prot767	146	10	3	6	14	13	7	22	24	sig
prot768	157	8	3	15	18	5	4	6	18	ns
prot769	270	7	4	4.8	8.4	6	5	3.6	7.2	ns
prot770	264	7	9	10.8	9	4	5	10.8	0	ns
prot771	274	3	7	14	6	6	9	14	4	ns
prot772	156	5	10	15	15	10	4	12	24	ns
prot773	252	6	5	7.2	4.8	7	9	8.4	6	ns
prot774	356	8	11	16.2	12.6	12	12	28.8	32.4	sig
prot775	180	3	8	12	20	5	5	18	4	ns
prot776	251	6	4	12	21	5	8	24	12	ns
prot777	156	3	14	7.2	6	8	7	6	12	ns
prot778	227	7	5	9	9	11	11	19.8	23.4	sig
prot779	116	6	7	16	10	10	10	8	10	sig
prot780	154	3	4	12	21	5	2	12	6	ns
prot781	198	6	4	12	6	8	14	2.4	7.2	ns
prot782	236	5	9	9	10.8	14	10	7.2	10.8	ns
prot783	184	8	8	16	20	9	3	6	12	ns
prot784	122	7	8	21	12	7	8	9	3	ns
prot785	91	1	7	8.4	3.6	3	4	10.8	8.4	ns
prot786	274	7	6	3.6	5.4	3	2	9	10.8	ns
prot787	152	3	3	12	6	8	9	8	16	sig
prot788	162	3	3	15	9	6	4	9	15	ns
prot789	158	5	8	7.2	4.8	7	3	8.4	4.8	ns
prot790	463	5	5	14.4	9	8	2	5.4	18	ns
prot791	312	3	8	12	14	4	5	14	8	ns
prot792	261	2	4	3	6	18	30	54	9	sig
prot793	392	4	6	2.4	6	5	6	7.2	6	ns
prot794	182	6	4	9	7.2	5	5	9	9	ns
prot795	310	4	5	4	6	2	3	6	8	ns
prot796	382	6	4	15	6	6	7	21	6	ns
prot797	113	10	6	3.6	6	11	9	10.8	10.8	sig
prot798	111	7	7	5.4	16.2	6	6	10.8	10.8	ns
prot799	418	2	3	18	12	5	4	4	6	ns
prot800	185	6	7	6	12	2	2	12	12	ns
prot801	163	3	1	0	1.2	6	6	2.4	4.8	ns
prot802	238	8	2	1.8	14.4	3	8	3.6	5.4	ns
prot803	282	5	3	4	8	8	4	4	12	sig
prot804	305	5	4	18	18	6	4	15	21	ns
prot805	292	4	4	3.6	2.4	5	10	2.4	7.2	ns
prot806	427	5	6	1.8	9	2	9	5.4	5.4	ns
prot807	234	1	1	6	4	7	2	4	16	ns
prot808	233	1	6	9	18	8	5	12	12	ns
prot809	425	8	4	6	4.8	15	9	7.2	14.4	sig
prot810	95	2	6	0	5.4	4	10	10.8	7.2	sig
prot811	241	5	5	12	18	4	3	16	6	ns
prot812	201	10	3	15	15	2	3	9	21	ns
prot813	474	3	5	4.8	1.2	2	4	1.2	3.6	ns
prot814	437	7	2	3.6	5.4	2	1	7.2	10.8	ns
prot815	411	1	4	12	8	1	4	8	16	ns
prot816	333	5	2	6	12	3	2	12	6	sig
prot817	449	0	2	3.6	6	0	4	3.6	2.4	ns
prot818	256	3	1	5.4	0	6	8	10.8	18	sig
prot819	292	4	4	10	4	5	1	6	6	ns
prot820	669	3	7	6	6	8	12	18	30	sig
prot821	378	3	2	4.8	3.6	2	4	4.8	2.4	ns
prot822	373	3	6	7.2	3.6	6	4	3.6	3.6	ns
prot823	327	3	1	12	10	1	6	4	6	ns
prot824	180	3	7	15	9	3	2	12	12	ns
prot825	357	3	5	6	4.8	1	1	2.4	4.8	ns
prot826	791	1	1	7.2	10.8	4	4	16.2	7.2	sig
prot827	1037	5	2	2	4	4	6	4	8	sig
prot828	223	2	4	12	6	4	2	3	3	ns
prot829	417	5	3	2.4	1.2	1	0	4.8	3.6	ns
prot830	310	2	2	1.8	1.8	3	2	0	3.6	ns
prot831	796	2	3	4	2	1	0	6	0	ns
prot832	385	1	4	3	21	2	2	15	12	sig
prot833	399	3	4	6	7.2	1	3	1.2	3.6	ns
prot834	661	2	4	3.6	0	3	0	7.2	9	ns
prot835	648	3	1	2	4	9	4	8	14	sig
prot836	172	4	0	12	9	2	1	0	3	ns
prot837	459	5	0	2.4	0	2	2	1.2	2.4	ns
prot838	266	1	5	5.4	0	3	6	16.2	16.2	sig
prot839	85	54	72	96	92	49	60	116	114	ns
prot840	185	65	59	165	207	54	56	180	147	ns
prot841	130	58	59	72	82.8	44	52	73.2	72	ns
prot842	128	53	50	104.4	88.2	51	49	86.4	88.2	ns
prot843	130	58	55	134	104	49	51	118	120	ns
prot844	150	52	59	126	201	67	60	159	180	ns
prot845	94	33	37	43.2	48	47	40	58.8	43.2	ns
prot846	154	28	22	28.8	52.2	26	25	30.6	41.4	ns
prot847	76	32	31	44	54	22	24	50	46	ns
prot848	213	21	23	57	51	18	17	72	54	ns
prot849	51	23	27	22.8	20.4	72	42	79.2	43.2	sig
prot850	198	16	27	28.8	30.6	40	36	39.6	48.6	sig
prot851	150	13	12	32	32	16	17	44	36	ns
prot852	161	17	12	39	48	8	13	57	33	ns
prot853	227	7	15	18	14.4	9	11	15.6	25.2	ns
prot854	56	17	13	16.2	27	17	14	28.8	32.4	ns
prot855	107	17	22	24	26	26	17	38	30	ns
prot856	85	14	15	54	48	14	9	27	27	ns
prot857	191	18	9	15.6	12	10	8	9.6	18	ns
prot858	207	13	13	18	21.6	13	10	23.4	21.6	ns
prot859	313	9	10	30	32	14	12	20	30	ns
prot860	150	11	15	27	33	11	11	42	36	ns
prot861	446	11	17	6	18	14	15	6	7.2	ns
prot862	165	10	12	21.6	21.6	13	16	23.4	21.6	ns
prot863	164	10	5	24	32	10	9	16	36	ns
prot864	183	10	16	48	30	10	12	36	36	ns
prot865	112	6	20	14.4	8.4	5	15	9.6	14.4	ns
prot866	99	6	6	16.2	23.4	10	13	14.4	23.4	ns
prot867	162	13	9	22	24	8	9	38	26	ns
prot868	294	12	11	27	42	18	24	36	60	sig
prot869	219	4	6	14.4	8.4	8	14	9.6	10.8	ns
prot870	139	6	9	10.8	19.8	11	9	25.2	18	ns
prot871	1091	12	4	26	12	10	9	16	14	ns
prot872	153	11	7	24	45	12	9	39	27	ns
prot873	122	7	4	9.6	6	7	4	4.8	10.8	ns
prot874	308	7	12	16.2	21.6	5	10	14.4	16.2	ns
prot875	274	11	7	6	10	9	12	28	12	sig
prot876	168	9	13	9	6	16	10	42	30	ns
prot877	157	8	6	4.8	7.2	5	9	14.4	13.2	ns
prot878	171	4	10	9	23.4	8	11	12.6	21.6	ns
prot879	163	10	6	12	14	7	10	14	22	ns
prot880	78	12	11	21	27	18	8	36	36	sig
prot881	177	8	3	9.6	16.8	10	6	7.2	10.8	ns
prot882	198	12	13	5.4	9	4	9	9	19.8	ns
prot883	322	9	11	16	10	7	4	32	12	sig
prot884	145	12	7	15	12	12	8	21	27	ns
prot885	224	2	6	9.6	12	7	7	13.2	8.4	sig
prot886	155	6	9	5.4	9	3	9	7.2	9	ns
prot887	102	7	10	8	14	7	11	16	16	ns
prot888	207	9	6	12	18	4	10	21	18	ns
prot889	480	9	3	3.6	7.2	6	4	9.6	8.4	ns
prot890	104	5	5	12.6	16.2	9	1	14.4	1.8	ns
prot891	204	2	10	4	20	3	6	16	10	ns
prot892	248	4	8	18	9	9	10	42	45	sig
prot893	157	7	4	9.6	8.4	3	6	6	15.6	ns
prot894	132	3	5	5.4	12.6	12	8	12.6	10.8	ns
prot895	214	6	4	24	12	7	7	6	6	ns
prot896	219	13	6	15	21	6	4	21	33	ns
prot897	193	10	7	4.8	10.8	16	16	12	16.8	sig
prot898	155	5	2	3.6	12.6	10	6	16.2	9	ns
prot899	239	9	10	18	14	6	6	12	12	ns
prot900	116	6	6	36	15	8	5	12	12	ns
prot901	211	7	6	9.6	7.2	4	9	3.6	9.6	ns
prot902	156	6	7	10.8	7.2	16	8	14.4	21.6	sig
prot903	246	4	6	14	4	7	6	4	26	ns
prot904	218	4	7	6	15	5	6	18	15	ns
prot905	201	2	4	7.2	15.6	10	6	4.8	19.2	sig
prot906	111	5	5	9	5.4	2	5	3.6	7.2	ns
prot907	175	3	6	4	8	4	4	16	0	ns
prot908	195	3	7	18	27	2	16	21	15	sig
prot909	292	3	4	3.6	2.4	3	5	3.6	15.6	ns
prot910	173	3	6	16.2	7.2	4	6	10.8	7.2	sig
prot911	284	7	4	6	18	5	6	8	10	ns
prot912	151	8	4	12	15	15	9	27	9	sig
prot913	165	2	6	4.8	3.6	6	6	7.2	4.8	sig
prot914	132	1	3	12.6	3.6	2	5	5.4	9	ns
prot915	177	5	8	12	4	4	4	16	16	ns
prot916	137	10	7	15	9	4	6	12	9	ns
prot917	325	3	1	3.6	3.6	5	8	8.4	6	ns
prot918	192	2	5	10.8	5.4	5	3	10.8	7.2	ns
prot919	170	1	5	6	4	2	8	6	16	ns
prot920	157	7	4	9	27	5	2	15	15	ns
prot921	192	10	7	4.8	3.6	6	4	8.4	3.6	ns
prot922	474	7	9	7.2	5.4	9	3	9	9	ns
prot923	186	6	5	12	14	5	8	12	10	ns
prot924	428	1	5	12	9	5	1	12	15	ns
prot925	191	7	7	4.8	4.8	4	5	1.2	6	ns
prot926	169	6	2	10.8	9	5	5	9	12.6	ns
prot927	166	1	4	6	12	7	3	8	8	ns
prot928	290	1	5	9	18	4	4	12	6	ns
prot929	216	4	2	8.4	6	4	7	6	4.8	ns
prot930	103	2	5	16.2	3.6	5	3	12.6	3.6	ns
prot931	271	2	3	10	2	12	10	12	20	sig
prot932	147	2	4	12	24	4	3	12	12	ns
prot933	135	3	8	3.6	0	3	3	0	3.6	ns
prot934	135	5	3	7.2	5.4	15	6	16.2	16.2	sig
prot935	135	1	3	10	6	4	7	12	6	ns
prot936	135	7	2	12	12	1	4	18	3	sig
prot937	321	2	4	1.2	1.2	3	2	1.2	2.4	ns
prot938	164	5	5	5.4	5.4	5	3	5.4	3.6	ns
prot939	113	3	4	0	10	4	2	8	6	ns
prot940	271	5	3	3	9	3	4	6	3	ns
prot941	204	1	1	6	2.4	1	5	7.2	4.8	ns
prot942	276	1	6	9	5.4	4	9	14.4	5.4	ns
prot943	108	3	6	0	4	8	4	4	8	ns
prot944	91	3	4	15	6	4	0	18	9	ns
prot945	325	2	1	2.4	3.6	2	3	2.4	0	ns
prot946	114	4	4	1.8	9	8	8	3.6	3.6	sig
prot947	277	3	1	2	4	1	3	10	6	ns
prot948	118	4	2	9	9	1	3	15	6	ns
prot949	121	7	1	2.4	3.6	5	1	4.8	2.4	ns
prot950	198	2	3	3.6	7.2	4	4	1.8	9	ns
prot951	237	5	2	2	10	3	3	0	4	ns
prot952	220	4	3	6	3	4	2	9	12	ns
prot953	406	1	2	3.6	4.8	4	4	1.2	1.2	ns
prot954	391	1	2	7.2	0	3	1	3.6	1.8	ns
prot955	189	2	1	4	4	2	3	2	8	ns
prot956	232	4	5	18	3	2	4	3	12	ns
prot957	470	2	4	1.2	6	6	6	14.4	3.6	sig
prot958	527	2	3	5.4	1.8	0	1	1.8	1.8	ns
prot959	141	3	1	6	2	0	0	2	4	ns
prot960	602	2	3	6	0	0	1	3	6	ns
prot961	109	31	20	37.2	37.2	22	18	26.4	28.8	ns
prot962	258	26	18	45	32.4	26	14	57.6	37.8	ns
prot963	168	15	6	24	24	19	17	30	14	ns
prot964	177	24	18	60	57	15	19	60	48	ns
prot965	104	13	15	27.6	21.6	10	15	24	13.2	ns
prot966	187	11	13	12.6	14.4	14	11	52.2	36	sig
prot967	134	10	15	22	20	14	14	24	32	ns
prot968	153	15	15	33	33	15	17	24	45	ns
prot969	125	11	13	12	12	8	11	12	15.6	ns
prot970	242	8	15	14.4	18	12	9	19.8	19.8	ns
prot971	128	10	15	16	16	6	14	16	30	ns
prot972	160	7	12	30	36	8	8	9	39	ns
prot973	65	11	12	14.4	16.8	12	8	12	9.6	ns
prot974	143	11	11	50.4	18	19	12	14.4	32.4	sig
prot975	131	13	9	16	20	12	9	28	6	ns
prot976	128	13	17	27	33	13	12	36	18	ns
prot977	76	3	6	3.6	8.4	7	6	9.6	8.4	ns
prot978	95	13	3	10.8	21.6	12	6	12.6	18	ns
prot979	70	9	6	12	16	11	7	42	14	ns
prot980	136	12	12	39	42	14	15	42	66	sig
prot981	116	12	10	4.8	14.4	13	6	16.8	14.4	ns
prot982	108	9	13	19.8	18	14	25	36	25.2	sig
prot983	195	10	13	14	26	12	3	12	30	ns
prot984	145	5	7	12	15	10	11	30	27	ns
prot985	102	9	5	7.2	13.2	13	8	8.4	9.6	ns
prot986	173	7	5	14.4	18	11	5	10.8	9	ns
prot987	212	11	4	10	8	7	3	20	4	ns
prot988	116	7	7	21	24	3	9	21	21	ns
prot989	219	6	9	13.2	12	8	12	6	4.8	ns
prot990	312	7	6	18	19.8	5	9	12.6	7.2	ns
prot991	78	5	9	18	4	9	5	22	16	ns
prot992	193	9	10	15	18	8	12	36	24	sig
prot993	500	2	3	4.8	0	2	3	7.2	2.4	ns
prot994	195	7	9	16.2	16.2	6	4	1.8	10.8	ns
prot995	177	3	6	8	10	5	4	6	10	ns
prot996	224	8	4	12	36	5	6	9	18	ns
prot997	239	2	2	4.8	7.2	6	6	7.2	8.4	ns
prot998	223	4	5	5.4	5.4	2	7	14.4	7.2	ns
prot999	113	9	6	8	14	15	27	18	36	sig
prot1000	94	5	2	15	12	7	6	18	9	ns
prot1001	74	2	7	7.2	6	9	18	21.6	10.8	sig
prot1002	265	2	11	14.4	12.6	2	5	14.4	12.6	ns
prot1003	225	6	3	10	12	3	4	12	6	ns
prot1004	129	3	7	18	3	2	7	15	21	sig
prot1005	210	3	6	8.4	4.8	3	6	3.6	4.8	ns
prot1006	248	7	6	9	9	6	3	7.2	10.8	ns
prot1007	158	7	5	16	12	7	14	18	10	sig
prot1008	68	3	3	12	3	9	15	18	45	sig
prot1009	68	2	5	6	4.8	3	4	1.2	6	ns
prot1010	548	8	4	14.4	18	2	10	10.8	1.8	ns
prot1011	123	3	3	4	10	6	6	10	18	ns
prot1012	181	5	5	15	9	1	8	12	6	ns
prot1013	824	4	3	7.2	10.8	4	5	3.6	6	ns
prot1014	250	5	1	12.6	9	5	4	5.4	14.4	ns
prot1015	242	4	3	18	8	3	5	10	10	ns
prot1016	186	3	5	9	18	8	6	6	18	sig
prot1017	228	6	3	6	3.6	8	3	6	4.8	ns
prot1018	106	6	7	7.2	7.2	0	11	10.8	7.2	ns
prot1019	135	3	1	8	8	4	5	10	6	ns
prot1020	173	3	4	3	12	7	4	6	9	ns
prot1021	245	5	1	2.4	3.6	5	7	7.2	4.8	ns
prot1022	98	5	7	5.4	7.2	4	4	5.4	3.6	ns
prot1023	149	7	7	16	16	2	4	6	10	ns
prot1024	136	4	6	18	3	5	4	3	15	ns
prot1025	335	3	3	3.6	4.8	4	8	6	7.2	ns
prot1026	81	4	2	1.8	3.6	2	3	10.8	10.8	sig
prot1027	124	6	6	6	8	7	7	8	8	ns
prot1028	204	7	2	12	15	2	1	12	15	ns
prot1029	124	1	8	6	6	12	4	2.4	7.2	sig
prot1030	231	3	2	1.8	1.8	1	2	9	7.2	ns
prot1031	192	2	4	8	12	2	6	28	28	sig
prot1032	514	3	4	6	6	3	5	15	18	ns
prot1033	277	7	8	6	7.2	5	3	3.6	4.8	ns
prot1034	159	2	1	9	7.2	1	4	3.6	9	sig
prot1035	190	4	2	2	4	3	3	4	8	ns
prot1036	225	2	0	21	21	1	4	15	12	sig
prot1037	57	0	3	4.8	8.4	3	6	6	2.4	ns
prot1038	153	4	1	3.6	7.2	2	7	1.8	1.8	ns
prot1039	91	6	2	12	8	3	2	4	4	ns
prot1040	94	5	6	12	12	6	3	27	36	sig
prot1041	112	4	5	4.8	4.8	3	2	3.6	2.4	ns
prot1042	336	4	5	5.4	10.8	3	2	5.4	1.8	ns
prot1043	241	5	6	14	12	3	6	6	12	ns
prot1044	108	5	2	12	18	3	3	18	12	ns
prot1045	117	3	5	3.6	3.6	3	3	8.4	1.2	ns
prot1046	286	3	3	10.8	3.6	4	2	3.6	1.8	ns
prot1047	122	3	3	10	4	7	3	8	2	ns
prot1048	273	2	2	15	9	5	9	27	12	sig
prot1049	237	4	3	4.8	13.2	9	9	18	21.6	sig
prot1050	222	3	1	3.6	1.8	2	4	3.6	1.8	ns
prot1051	799	4	3	8	4	3	4	8	4	ns
prot1052	125	5	5	12	12	5	1	6	3	ns
prot1053	98	1	2	6	0	3	5	4.8	7.2	ns
prot1054	153	1	4	9	1.8	4	5	9	3.6	sig
prot1055	186	1	4	2	4	1	3	6	6	ns
prot1056	188	3	3	9	9	0	2	9	9	ns
prot1057	127	4	3	3.6	3.6	3	3	3.6	7.2	sig
prot1058	65	135	86	230.4	183.6	99	101	201.6	217.8	ns
prot1059	115	59	46	92	92	48	43	84	92	ns
prot1060	65	31	27	57	78	27	32	69	99	ns
prot1061	90	15	15	20.4	20.4	17	11	24	24	ns
prot1062	120	17	19	21.6	19.8	5	17	27	21.6	ns
prot1063	83	6	9	28	26	8	13	18	18	ns
prot1064	177	9	7	27	24	5	11	30	15	ns
prot1065	59	4	9	14.4	6	3	10	15.6	20.4	ns
prot1066	97	12	11	18	21.6	8	7	9	14.4	ns
prot1067	188	8	10	14	8	4	11	20	36	sig
prot1068	82	11	3	27	18	6	27	63	72	sig
prot1069	109	3	9	8.4	9.6	8	3	9.6	14.4	ns
prot1070	109	10	8	3.6	18	11	6	19.8	10.8	ns
prot1071	168	6	8	30	18	9	4	16	20	ns
prot1072	188	4	7	27	12	12	3	33	27	ns
prot1073	82	9	2	6	10.8	9	9	15.6	19.2	sig
prot1074	75	9	5	19.8	16.2	9	36	43.2	27	sig
prot1075	151	6	3	10	12	4	8	14	8	ns
prot1076	175	6	7	12	18	9	9	18	24	ns
prot1077	116	4	4	4.8	3.6	6	21	18	14.4	sig
prot1078	161	7	3	3.6	10.8	7	11	7.2	1.8	ns
prot1079	95	4	8	18	14	7	3	14	10	ns
prot1080	101	7	1	12	15	3	2	18	6	ns
prot1081	175	3	4	6	6	8	9	8.4	4.8	ns
prot1082	401	8	6	9	12.6	11	2	19.8	12.6	sig
prot1083	214	7	4	22	10	7	4	14	10	ns
prot1084	215	4	5	12	12	4	4	9	18	ns
prot1085	152	5	2	12	3.6	9	1	6	4.8	ns
prot1086	125	4	3	7.2	7.2	3	6	3.6	1.8	ns
prot1087	154	5	5	6	8	2	16	32	20	sig
prot1088	119	7	8	27	27	6	5	18	21	ns
prot1089	145	1	3	6	4.8	5	6	4.8	7.2	ns
prot1090	256	4	4	9	9	3	4	5.4	5.4	ns
prot1091	119	7	5	12	4	1	4	6	10	ns
prot1092	159	3	0	18	12	5	8	9	6	ns
prot1093	91	4	4	2.4	4.8	6	5	3.6	12	ns
prot1094	396	5	5	7.2	7.2	6	4	9	12.6	ns
prot1095	205	2	4	12	8	3	2	6	10	ns
prot1096	108	3	1	12	6	5	3	24	12	ns
prot1097	71	4	8	4.8	1.2	2	4	4.8	0	ns
prot1098	259	4	2	12.6	7.2	3	3	5.4	14.4	sig
prot1099	191	4	5	2	6	5	8	6	4	ns
prot1100	147	2	3	15	21	12	18	63	18	sig
prot1101	292	3	1	3.6	3.6	2	4	4.8	6	ns
prot1102	69	0	5	10.8	1.8	1	4	3.6	3.6	ns
prot1103	245	3	4	10	10	2	1	4	2	sig
prot1104	146	3	2	3	3	0	2	3	0	ns
prot1105	351	1	5	6	3.6	3	0	2.4	3.6	ns
prot1106	106	8	5	7.2	7.2	0	3	1.8	3.6	ns
prot1107	180	2	6	6	6	3	7	6	6	ns
prot1108	199	5	4	6	15	5	4	6	9	ns
prot1109	185	4	3	6	6	2	4	4.8	4.8	ns
prot1110	182	4	3	5.4	5.4	4	2	3.6	7.2	ns
prot1111	59	1	2	6	0	4	1	4	4	ns
prot1112	173	4	2	15	15	3	3	9	12	ns
prot1113	105	4	2	4.8	6	5	2	1.2	3.6	ns
prot1114	79	4	2	3.6	12.6	2	3	7.2	1.8	ns
prot1115	94	2	2	10	4	2	3	2	2	ns
prot1116	235	4	1	12	12	0	0	3	9	ns
prot1117	99	4	0	1.2	2.4	5	2	2.4	2.4	ns
prot1118	103	1	0	5.4	1.8	0	3	5.4	7.2	ns
prot1119	226	2	0	4	6	3	5	8	0	ns
prot1120	168	4	4	12	24	2	3	21	9	ns
prot1121	454	1	1	3.6	3.6	1	5	2.4	4.8	ns
prot1122	92	2	3	7.2	5.4	6	2	5.4	3.6	ns
prot1123	99	3	1	8	14	1	1	12	12	ns
prot1124	116	2	3	9	18	1	3	6	6	ns
prot1125	90	2	7	3.6	1.2	4	2	4.8	1.2	sig
prot1126	87	3	3	9	5.4	7	2	3.6	3.6	ns
prot1127	294	3	4	4	4	6	5	8	2	ns
prot1128	354	2	0	3	3	3	3	6	6	ns
prot1129	216	1	2	2.4	3.6	1	4	3.6	2.4	ns
prot1130	138	2	4	5.4	5.4	1	0	3.6	1.8	ns
prot1131	187	2	1	4	0	1	3	4	2	ns
prot1132	495	0	1	9	3	2	0	6	3	ns
prot1133	406	0	2	4.8	1.2	2	3	3.6	4.8	ns
prot1134	382	0	1	3.6	1.8	1	0	5.4	1.8	ns
prot1135	272	3	1	4	0	2	0	6	2	ns
prot1136	71	19	19	60	45	23	14	48	51	ns
prot1137	105	24	14	20.4	20.4	19	21	32.4	24	ns
prot1138	234	25	15	37.8	25.2	32	28	61.2	54	sig
prot1139	112	18	17	48	30	12	11	16	46	ns
prot1140	114	12	15	48	69	18	8	42	27	ns
prot1141	112	8	8	9.6	7.2	7	12	12	16.8	sig
prot1142	166	4	8	16.2	7.2	22	8	36	32.4	sig
prot1143	104	11	10	22	12	6	1	10	18	ns
prot1144	376	9	4	18	15	6	2	18	15	ns
prot1145	83	5	7	3.6	9.6	8	6	10.8	8.4	ns
prot1146	51	5	5	16.2	14.4	5	6	16.2	5.4	ns
prot1147	74	8	8	18	12	15	8	18	12	sig
prot1148	74	4	3	9	15	4	5	18	15	ns
prot1149	117	9	6	2.4	3.6	3	2	9.6	7.2	ns
prot1150	106	3	7	12.6	21.6	6	2	3.6	10.8	ns
prot1151	110	6	5	8	6	6	11	8	8	ns
prot1152	73	3	2	18	12	7	3	9	18	ns
prot1153	113	4	3	6	6	2	6	2.4	12	sig
prot1154	358	1	5	7.2	7.2	7	5	3.6	3.6	ns
prot1155	99	5	7	12	4	3	0	6	8	ns
prot1156	115	2	4	6	6	0	2	9	9	ns
prot1157	180	2	7	0	2.4	4	4	4.8	3.6	ns
prot1158	67	4	5	3.6	3.6	3	1	3.6	5.4	ns
prot1159	99	5	3	6	2	3	4	2	2	ns
prot1160	99	4	6	3	3	3	3	12	12	ns
prot1161	99	4	3	3.6	1.2	0	4	3.6	6	ns
prot1162	98	0	1	5.4	7.2	0	1	10.8	3.6	ns
prot1163	165	4	2	8	4	0	3	10	8	ns
prot1164	76	1	5	6	0	2	2	6	6	ns
prot1165	90	4	5	3.6	3.6	2	3	10.8	4.8	sig
prot1166	113	4	2	1.8	5.4	1	3	7.2	5.4	ns
prot1167	90	2	3	8	10	8	2	16	20	sig
prot1168	163	2	1	6	6	1	3	9	21	ns
prot1169	102	2	2	2.4	3.6	2	3	0	6	ns
prot1170	183	0	7	1.8	7.2	0	5	9	3.6	ns
prot1171	98	1	1	6	2	7	1	10	4	sig
prot1172	146	2	1	3	12	3	6	12	24	ns
prot1173	145	3	3	3.6	2.4	3	2	1.2	0	ns
prot1174	166	2	4	0	3.6	1	2	7.2	7.2	ns
prot1175	100	1	1	6	4	2	1	0	4	ns
prot1176	393	1	1	3	9	5	0	6	6	ns
prot1177	89	1	6	1.2	0	1	1	1.2	4.8	ns
prot1178	391	2	0	1.8	7.2	2	4	12.6	7.2	sig
prot1179	89	2	4	2	12	2	0	4	6	ns
prot1180	1106	7	8	15	3	8	6	15	18	ns
prot1181	3227	9	4	8.4	9.6	1	8	6	4.8	ns
prot1182	539	11	14	12.6	5.4	7	12	21.6	1.8	ns
prot1183	771	3	5	22	8	10	8	28	20	sig
prot1184	2680	6	5	6	12	2	1	12	3	ns
prot1185	917	4	3	2.4	12	2	5	7.2	4.8	ns
prot1186	4114	0	3	3.6	0	2	4	3.6	10.8	sig
prot1187	449	14	7	28	18	18	10	40	52	sig
prot1188	1304	6	5	9	15	4	4	18	15	ns
prot1189	393	4	9	6	4.8	9	9	18	4.8	sig
prot1190	1513	5	1	1.8	1.8	0	1	7.2	0	ns
prot1191	2580	2	5	4	2	0	2	0	8	ns
prot1192	959	8	4	24	12	6	2	9	30	ns
prot1193	510	7	6	3.6	12	6	6	7.2	7.2	ns
prot1194	427	7	3	9	18	10	8	12.6	7.2	ns
prot1195	413	6	5	12	14	12	6	16	16	sig
prot1196	819	4	0	21	9	1	6	12	15	ns
prot1197	1779	1	4	4.8	0	24	15	25.2	10.8	sig
prot1198	1379	1	4	9	5.4	4	1	7.2	0	ns
prot1199	652	8	3	2	8	2	9	16	4	sig
prot1200	704	7	3	15	6	8	0	3	12	ns
prot1201	1028	1	0	1.2	3.6	1	3	7.2	3.6	ns
prot1202	1181	2	0	0	9	5	2	5.4	7.2	ns
prot1203	383	8	10	12	14	8	12	16	12	ns
prot1204	1077	4	9	12	12	7	11	21	24	ns
prot1205	452	2	8	2.4	6	3	12	8.4	1.2	ns
prot1206	434	3	1	12.6	7.2	8	1	3.6	19.8	ns
prot1207	955	5	4	8	0	5	7	18	10	sig
prot1208	528	5	2	21	21	3	5	21	15	ns
prot1209	228	1	3	1.2	8.4	0	3	2.4	6	ns
prot1210	781	3	5	5.4	7.2	4	7	10.8	14.4	ns
prot1211	548	2	3	10	4	12	2	4	4	ns
prot1212	273	1	2	12	9	2	5	3	12	ns
prot1213	153	6	9	9.6	10.8	6	4	18	4.8	ns
prot1214	320	4	7	7.2	3.6	4	4	9	12.6	ns
prot1215	219	6	6	6	16	8	5	8	20	ns
prot1216	410	6	3	15	3	10	10	30	24	sig
prot1217	322	7	7	4.8	6	6	8	10.8	4.8	ns
prot1218	629	3	3	10.8	10.8	4	2	3.6	1.8	ns
prot1219	264	4	3	4	10	5	3	12	6	ns
prot1220	356	5	2	0	9	3	21	27	27	sig
prot1221	390	3	4	4.8	4.8	2	3	1.2	6	ns
prot1222	235	3	0	0	7.2	2	7	12.6	12.6	sig
prot1223	263	2	2	0	16	1	4	12	12	ns
prot1224	481	1	3	9	3	3	4	18	24	sig
prot1225	551	8	4	1.2	1.2	4	4	3.6	3.6	ns
prot1226	481	6	2	5.4	9	6	1	9	9	ns
prot1227	487	4	1	0	2	2	1	4	2	ns
prot1228	881	1	3	3	12	4	3	12	6	ns
prot1229	2284	5	2	3.6	4.8	2	2	2.4	6	ns
prot1230	852	1	5	3.6	5.4	2	8	10.8	10.8	sig
prot1231	341	4	0	6	8	5	3	4	8	ns
prot1232	182	5	4	9	18	10	8	6	24	sig
prot1233	327	5	5	8.4	1.2	8	6	3.6	0	ns
prot1234	219	3	2	5.4	5.4	1	3	1.8	9	ns
prot1235	406	4	4	4	4	10	2	8	4	ns
prot1236	332	1	1	9	24	4	0	3	3	ns
prot1237	365	2	2	1.2	9.6	5	4	6	1.2	ns
prot1238	308	3	2	1.8	5.4	2	6	10.8	1.8	ns
prot1239	232	1	2	4	10	3	6	6	6	sig
prot1240	2067	5	4	6	6	4	2	9	0	ns
prot1241	865	1	6	3.6	6	4	3	4.8	3.6	ns
prot1242	682	0	1	3.6	7.2	1	2	0	1.8	ns
prot1243	573	0	0	2	4	1	2	0	4	ns
prot1244	454	4	0	6	3	4	9	15	6	sig
prot1245	611	10	14	18	14.4	16	31	32.4	34.8	sig
prot1246	133	6	6	7.2	12.6	10	6	21.6	14.4	ns
prot1247	221	8	10	12	10	7	7	16	24	ns
prot1248	153	8	6	15	18	8	12	33	21	ns
prot1249	363	6	8	6	4.8	6	6	8.4	6	ns
prot1250	435	9	9	7.2	7.2	12	6	12.6	7.2	sig
prot1251	366	5	6	12	6	6	3	22	0	ns
prot1252	170	9	8	15	9	4	0	21	15	ns
prot1253	267	3	4	2.4	4.8	3	3	6	3.6	ns
prot1254	463	5	6	10.8	7.2	2	4	3.6	9	ns
prot1255	542	2	4	6	4	1	2	14	6	ns
prot1256	448	2	1	12	9	10	4	42	12	sig
prot1257	177	4	2	8.4	4.8	9	12	18	25.2	sig
prot1258	365	2	3	3.6	3.6	1	4	10.8	3.6	ns
prot1259	746	1	2	10	6	3	3	10	10	ns
prot1260	458	5	4	15	15	7	2	15	3	ns
prot1261	147	4	6	2.4	4.8	3	6	2.4	3.6	ns
prot1262	266	1	4	5.4	5.4	9	3	7.2	7.2	sig
prot1263	340	3	3	10	6	12	9	18	12	sig
prot1264	398	5	1	12	6	2	3	3	6	ns
prot1265	403	1	3	3.6	2.4	2	4	1.2	6	ns
prot1266	302	3	3	7.2	1.8	3	8	1.8	5.4	ns
prot1267	465	2	1	8	8	2	1	6	10	ns
prot1268	487	1	1	0	0	3	5	12	3	ns
prot1269	568	2	3	7.2	4.8	3	0	2.4	0	ns
prot1270	370	3	4	3.6	0	1	3	3.6	7.2	ns
prot1271	435	0	3	2	2	3	0	2	4	ns
prot1272	382	3	2	3	9	1	1	3	0	ns
prot1273	400	1	0	1.2	0	2	0	2.4	1.2	ns
prot1274	1317	2	1	1.8	5.4	3	2	1.8	3.6	ns
prot1275	1827	2	1	4	2	0	3	6	4	ns
prot1276	227	7	6	12	18	6	4	21	18	ns
prot1277	126	2	1	3.6	6	5	7	3.6	2.4	ns
prot1278	199	1	3	7.2	5.4	3	5	7.2	3.6	ns
prot1279	186	3	5	6	10	9	5	14	8	ns
prot1280	397	6	6	9	12	3	3	12	27	sig
prot1281	191	3	4	3.6	3.6	3	4	4.8	6	ns
prot1282	181	6	3	7.2	3.6	8	16	14.4	18	sig
prot1283	332	3	3	2	4	5	7	14	8	sig
prot1284	207	4	7	15	12	8	10	12	12	sig
prot1285	433	2	8	3.6	2.4	4	5	6	15.6	sig
prot1286	220	4	9	10.8	10.8	10	6	1.8	5.4	ns
prot1287	174	6	5	12	6	3	2	8	6	ns
prot1288	398	4	3	0	21	2	4	9	18	sig
prot1289	250	2	9	4.8	4.8	3	6	6	7.2	ns
prot1290	254	3	3	1.8	10.8	0	1	1.8	5.4	ns
prot1291	278	5	1	4	4	2	2	10	10	ns
prot1292	195	5	5	6	9	5	2	6	3	ns
prot1293	493	4	7	4.8	2.4	7	2	1.2	3.6	ns
prot1294	395	3	0	3.6	5.4	2	1	5.4	9	ns
prot1295	346	2	3	0	2	0	2	0	8	ns
prot1296	386	2	2	0	12	2	4	6	9	ns
prot1297	323	1	0	4.8	2.4	3	2	3.6	2.4	ns
prot1298	221	2	3	9	5.4	1	1	5.4	3.6	ns
prot1299	330	4	1	2	14	3	4	6	6	ns
prot1300	913	8	5	12	12	7	2	21	12	ns
prot1301	216	4	3	2.4	4.8	2	3	2.4	2.4	ns
prot1302	176	1	6	5.4	3.6	2	2	9	1.8	ns
prot1303	396	3	2	4	2	3	4	4	8	ns
prot1304	144	2	3	15	3	7	7	15	15	sig
prot1305	340	6	1	6	3.6	6	1	1.2	2.4	ns
prot1306	177	1	0	7.2	5.4	2	3	5.4	3.6	ns
prot1307	491	3	2	4	8	6	1	2	6	ns
prot1308	289	2	2	9	30	2	3	3	6	ns
prot1309	925	2	2	2.4	2.4	2	2	1.2	7.2	ns
prot1310	266	0	2	1.8	1.8	3	0	1.8	5.4	ns
prot1311	584	4	1	6	12	2	2	6	0	ns
prot1312	316	1	0	6	0	1	1	12	6	ns
prot1313	365	2	4	1.2	1.2	1	3	8.4	3.6	ns
prot1314	282	1	1	7.2	5.4	1	0	5.4	0	ns
prot1315	465	2	3	6	8	1	3	12	10	ns
prot1316	577	2	0	15	9	1	1	6	3	ns
prot1317	274	2	2	4.8	3.6	5	4	6	3.6	ns
prot1318	517	1	1	0	3.6	4	2	0	1.8	ns
prot1319	782	1	0	0	0	2	2	2	4	ns
prot1320	567	3	1	15	0	3	2	6	6	ns
prot1321	356	1	0	2.4	3.6	1	0	0	0	ns
prot1322	229	3	2	5.4	5.4	3	2	5.4	3.6	ns
prot1323	388	0	2	2	4	1	2	4	2	ns
prot1324	109	7	8	27	12	9	10	27	24	ns
prot1325	167	4	9	4.8	6	9	18	18	3.6	sig
prot1326	192	2	2	12.6	10.8	5	4	14.4	3.6	ns
prot1327	174	3	1	2	10	2	3	6	6	sig
prot1328	144	5	2	9	6	3	4	6	12	ns
prot1329	139	2	4	4.8	4.8	1	2	6	7.2	ns
prot1330	160	1	6	3.6	9	0	3	9	7.2	ns
prot1331	220	5	4	10	8	3	5	14	10	ns
prot1332	248	7	2	21	18	5	3	18	15	ns
prot1333	254	1	2	2.4	1.2	4	6	6	6	ns
prot1334	213	2	4	0	3.6	3	4	9	1.8	ns
prot1335	81	3	5	2	2	8	3	6	4	sig
prot1336	318	4	1	3	21	6	4	12	21	ns
prot1337	247	5	2	7.2	7.2	4	7	7.2	2.4	ns
prot1338	381	1	4	7.2	1.8	4	2	5.4	3.6	ns
prot1339	159	1	2	10	10	0	3	6	8	ns
prot1340	205	2	1	6	6	1	0	12	9	ns
prot1341	244	5	2	4.8	3.6	6	5	2.4	7.2	ns
prot1342	160	0	0	3.6	0	3	0	7.2	5.4	ns
prot1343	288	1	4	10	6	0	3	6	8	ns
prot1344	383	2	1	0	6	4	0	0	6	ns
prot1345	206	6	4	4.8	2.4	3	4	6	3.6	ns
prot1346	703	3	1	1.8	3.6	1	2	1.8	7.2	ns
prot1347	238	2	1	4	4	5	2	4	8	ns
prot1348	366	4	1	3	6	2	0	6	3	ns
prot1349	430	4	4	4.8	6	2	3	2.4	2.4	ns
prot1350	637	2	3	10.8	9	5	3	3.6	9	ns
prot1351	141	6	2	4	0	6	8	16	6	sig
prot1352	140	2	2	18	9	4	1	12	18	ns
prot1353	431	1	2	0	4.8	0	2	2.4	3.6	ns
prot1354	969	2	2	0	7.2	2	7	12.6	7.2	sig
prot1355	247	2	4	6	10	3	0	2	4	ns
prot1356	1101	3	1	9	9	6	4	30	12	sig
prot1357	178	1	2	3.6	1.2	0	3	1.2	2.4	ns
prot1358	178	3	6	0	7.2	3	3	21.6	5.4	sig
prot1359	297	2	0	6	4	4	2	6	6	ns
prot1360	238	1	1	0	0	0	1	3	3	ns
prot1361	226	1	2	0	4.8	5	2	1.2	4.8	ns
prot1362	486	0	2	1.8	1.8	4	4	5.4	5.4	ns
prot1363	758	2	2	4	4	2	3	8	4	sig
prot1364	305	1	2	0	3	1	1	3	9	ns
prot1365	526	4	1	0	4.8	1	4	1.2	1.2	ns
prot1366	375	1	2	3.6	3.6	3	2	3.6	1.8	ns
prot1367	651	3	0	0	6	3	1	4	4	ns
prot1368	5934	0	1	3	3	1	1	0	9	ns
prot1369	421	1	2	2.4	0	6	18	7.2	7.2	sig
prot1370	142	2	1	1.8	0	2	2	3.6	3.6	sig
prot1371	1145	1	0	0	4	6	6	12	24	sig
prot1372	238	0	1	3	9	2	2	12	12	sig
prot1373	391	0	0	2.4	1.2	1	1	0	0	ns
prot1374	618	0	2	0	1.8	2	1	1.8	0	ns
prot1375	93	6	6	8	18	10	5	10	14	ns
prot1376	130	6	10	18	9	10	4	24	15	ns
prot1377	83	5	7	3.6	8.4	3	4	3.6	8.4	ns
prot1378	361	3	4	7.2	7.2	1	8	9	7.2	ns
prot1379	193	4	2	8	6	18	30	24	6	sig
prot1380	393	11	4	33	15	3	5	9	21	ns
prot1381	232	3	7	0	0	3	7	4.8	4.8	ns
prot1382	201	6	1	9	10.8	5	4	18	7.2	ns
prot1383	105	0	0	10	10	1	6	0	6	ns
prot1384	173	7	2	15	12	3	5	6	12	ns
prot1385	182	3	2	2.4	3.6	6	7	6	3.6	ns
prot1386	199	5	1	5.4	5.4	6	3	9	7.2	ns
prot1387	191	0	2	10	4	6	1	2	8	ns
prot1388	274	4	5	12	6	3	5	3	18	ns
prot1389	135	3	4	2.4	2.4	5	3	3.6	2.4	ns
prot1390	169	4	1	9	3.6	4	3	9	10.8	ns
prot1391	688	7	3	2	8	2	5	0	10	ns
prot1392	152	1	3	6	12	5	2	0	6	ns
prot1393	528	3	3	1.2	6	5	2	8.4	2.4	sig
prot1394	157	3	1	7.2	9	4	3	7.2	14.4	ns
prot1395	126	2	1	8	8	1	4	4	4	ns
prot1396	80	4	1	3	3	2	3	9	6	ns
prot1397	122	4	4	1.2	1.2	1	2	1.2	1.2	sig
prot1398	232	0	3	3.6	5.4	2	2	12.6	0	ns
prot1399	171	1	1	10	6	3	3	2	6	ns
prot1400	70	0	3	18	3	2	6	15	15	ns
prot1401	130	1	5	3.6	2.4	6	9	14.4	3.6	sig
prot1402	103	1	5	3.6	1.8	1	4	5.4	5.4	ns
prot1403	547	1	2	6	4	2	3	0	0	ns
prot1404	250	4	4	0	9	2	2	3	12	ns
prot1405	497	2	3	4.8	6	1	1	4.8	3.6	ns
prot1406	312	0	1	0	3.6	1	1	1.8	1.8	ns
prot1407	152	1	0	8	10	4	1	0	4	ns
prot1408	535	5	3	3	6	1	2	3	3	ns
prot1409	87	2	2	1.2	1.2	3	0	1.2	1.2	ns
prot1410	232	7	1	5.4	1.8	2	4	0	5.4	ns
prot1411	232	2	3	12	2	3	5	2	6	ns
prot1412	843	2	1	9	6	2	4	30	6	sig
prot1413	555	3	1	2.4	3.6	4	2	2.4	7.2	sig
prot1414	173	1	1	1.8	3.6	2	1	1.8	1.8	ns
prot1415	194	2	2	0	4	2	1	2	2	sig
prot1416	180	2	0	6	6	1	2	3	3	ns
prot1417	199	3	1	2.4	2.4	3	6	7.2	3.6	sig
prot1418	287	2	2	0	7.2	0	2	1.8	0	ns
prot1419	999	1	2	6	4	1	4	8	4	ns
prot1420	220	0	1	9	0	1	0	9	6	ns
prot1421	648	1	1	1.2	3.6	4	4	4.8	2.4	sig
prot1422	164	1	0	1.8	3.6	1	3	1.8	3.6	ns
prot1423	181	1	1	2	4	1	0	0	2	ns
prot1424	285	5	6	24	18	7	9	15	12	ns
prot1425	172	6	5	2.4	6	6	9	12	7.2	sig
prot1426	103	6	1	12.6	7.2	4	1	7.2	7.2	ns
prot1427	430	3	1	12	10	3	3	6	6	ns
prot1428	130	11	8	15	15	5	6	24	9	ns
prot1429	123	6	2	4.8	7.2	3	1	3.6	4.8	ns
prot1430	304	2	1	5.4	12.6	4	8	14.4	14.4	sig
prot1431	164	2	4	4	12	2	3	6	14	ns
prot1432	75	3	2	24	0	4	2	3	6	ns
prot1433	173	5	6	6	2.4	4	6	6	2.4	ns
prot1434	176	2	4	3.6	9	4	2	9	1.8	sig
prot1435	191	2	3	6	10	1	4	2	4	ns
prot1436	138	3	3	9	15	2	5	3	12	ns
prot1437	148	2	4	3.6	3.6	2	3	4.8	0	ns
prot1438	101	2	1	7.2	0	4	5	7.2	5.4	ns
prot1439	157	2	3	4	8	3	3	8	8	ns
prot1440	488	3	1	15	0	1	5	9	9	ns
prot1441	133	3	2	1.2	6	1	2	2.4	1.2	ns
prot1442	229	3	1	3.6	5.4	1	0	5.4	5.4	ns
prot1443	89	1	4	6	6	3	0	10	4	ns
prot1444	317	5	1	3	3	3	0	6	3	ns
prot1445	88	4	2	1.2	1.2	3	6	3.6	0	ns
prot1446	180	3	2	3.6	3.6	2	2	1.8	9	ns
prot1447	207	4	2	2	12	4	1	2	16	ns
prot1448	235	4	1	3	0	4	3	12	3	ns
prot1449	86	1	3	0	2.4	1	1	4.8	0	ns
prot1450	115	4	0	1.8	5.4	2	3	1.8	1.8	ns
prot1451	127	5	6	2	2	2	6	6	8	sig
prot1452	229	1	2	9	6	3	2	0	6	ns
prot1453	247	0	3	2.4	2.4	0	5	0	3.6	ns
prot1454	573	1	2	1.8	1.8	2	4	3.6	3.6	sig
prot1455	176	0	0	2	10	2	3	4	6	sig
prot1456	169	0	4	9	6	1	2	9	3	ns
prot1457	81	1	1	3.6	2.4	2	4	0	3.6	ns
prot1458	89	0	2	1.8	3.6	3	1	1.8	1.8	ns
prot1459	178	2	2	0	6	2	1	4	2	ns
prot1460	151	4	1	0	0	2	1	3	6	ns
prot1461	146	1	1	0	3.6	3	1	1.2	0	ns
prot1462	217	3	2	7.2	1.8	2	2	3.6	5.4	sig
prot1463	159	2	2	8	0	6	0	2	6	ns
prot1464	237	2	3	3	6	3	4	6	3	ns
prot1465	587	2	4	0	1.2	1	3	2.4	0	ns
prot1466	128	0	2	1.8	3.6	2	3	3.6	0	ns
prot1467	425	3	2	4	2	2	2	10	10	sig
prot1468	256	1	3	0	9	1	3	3	3	ns
prot1469	136	2	0	2.4	1.2	2	1	3.6	1.2	ns
prot1470	76	3	1	1.8	1.8	1	1	3.6	3.6	ns
prot1471	175	3	0	0	0	2	1	2	0	ns
prot1472	231	0	3	3	6	1	2	0	9	ns
prot1473	337	4	0	0	1.2	2	1	4.8	4.8	ns
prot1474	239	1	3	1.8	5.4	0	1	0	3.6	ns
prot1475	456	0	1	2	6	2	1	6	6	ns
prot1476	126	0	1	0	3	0	1	0	3	ns
prot1477	488	1	1	1.2	1.2	2	1	0	2.4	ns
prot1478	127	0	2	5.4	0	2	0	3.6	3.6	ns
prot1479	191	3	4	6	10	5	4	4	8	ns
prot1480	114	3	6	3	21	5	8	15	12	ns
prot1481	62	1	2	4.8	1.2	1	3	3.6	4.8	ns
prot1482	350	3	3	9	5.4	4	2	5.4	3.6	ns
prot1483	108	2	3	8	0	11	4	22	14	sig
prot1484	321	5	2	6	6	3	5	6	9	ns
prot1485	308	1	2	2.4	3.6	3	2	2.4	4.8	ns
prot1486	59	1	2	7.2	3.6	4	3	3.6	7.2	ns
prot1487	218	1	4	4	6	2	3	6	8	ns
prot1488	106	1	4	3	3	2	4	9	3	ns
prot1489	154	3	2	1.2	0	2	3	1.2	0	ns
prot1490	166	0	4	0	3.6	0	0	5.4	3.6	ns
prot1491	515	2	1	2	6	1	5	4	6	ns
prot1492	183	2	4	0	12	1	1	12	21	ns
prot1493	162	3	2	3.6	2.4	3	2	2.4	6	ns
prot1494	140	2	4	3.6	5.4	4	4	10.8	7.2	sig
prot1495	169	1	1	2	0	1	2	2	4	ns
prot1496	242	1	3	3	3	2	2	6	9	ns
prot1497	292	4	3	1.2	1.2	3	2	4.8	3.6	ns
prot1498	197	3	2	9	7.2	6	15	10.8	27	sig
prot1499	856	3	1	10	4	1	2	10	2	sig
prot1500	127	2	0	0	0	0	2	3	3	ns
prot1501	72	5	4	0	1.2	2	1	4.8	6	sig
prot1502	148	2	1	3.6	1.8	3	5	3.6	0	ns
prot1503	53	1	1	4	2	1	0	4	2	ns
prot1504	98	3	0	0	3	3	0	0	3	ns
prot1505	405	0	0	2.4	0	2	0	1.2	1.2	ns
prot1506	104	1	1	1.8	1.8	1	1	3.6	1.8	sig
prot1507	176	3	1	4	0	3	2	2	4	ns
prot1508	125	2	2	12	6	1	4	6	12	sig
prot1509	160	1	3	1.2	1.2	1	1	2.4	2.4	ns
prot1510	316	2	2	1.8	0	1	1	1.8	5.4	ns
prot1511	978	1	2	2	2	0	4	2	4	ns
prot1512	234	1	1	6	6	0	2	3	0	ns
prot1513	431	0	1	4.8	1.2	0	1	3.6	1.2	ns
prot1514	2591	2	0	3.6	7.2	1	0	7.2	7.2	ns
prot1515	712	2	6	14	10	2	3	10	14	ns
prot1516	1852	4	8	15	9	5	2	6	12	sig
prot1517	2086	3	2	6	7.2	3	7	6	3.6	ns
prot1518	1064	3	0	1.8	3.6	3	9	16.2	10.8	sig
prot1519	609	3	8	22	8	4	4	18	26	ns
prot1520	645	4	4	15	15	1	5	15	3	sig
prot1521	969	2	2	3.6	3.6	3	6	1.2	1.2	ns
prot1522	857	0	2	1.8	7.2	1	1	5.4	0	ns
prot1523	488	1	3	2	4	0	2	2	2	ns
prot1524	2821	2	1	3	9	1	1	9	0	ns
prot1525	512	2	2	3.6	1.2	2	4	4.8	1.2	sig
prot1526	876	2	5	9	9	4	5	7.2	9	ns
prot1527	543	3	2	14	18	2	5	18	2	ns
prot1528	809	2	3	3	6	2	2	3	30	ns
prot1529	1674	3	2	0	3.6	1	3	1.2	1.2	ns
prot1530	1191	1	3	0	3.6	1	3	1.8	1.8	ns
prot1531	208	2	3	10	2	6	4	2	6	ns
prot1532	437	2	0	6	9	3	8	12	6	ns
prot1533	510	1	5	2.4	1.2	11	2	15.6	2.4	sig
prot1534	695	0	2	1.8	5.4	4	6	7.2	1.8	ns
prot1535	227	2	4	6	8	1	5	8	0	ns
prot1536	700	1	4	9	9	0	7	6	6	ns
prot1537	218	4	2	1.2	4.8	1	0	2.4	4.8	ns
prot1538	423	3	2	3.6	1.8	4	7	19.8	9	sig
prot1539	873	2	2	4	4	3	3	0	0	ns
prot1540	1426	4	0	9	9	3	2	3	15	ns
prot1541	520	1	6	2.4	1.2	1	2	2.4	2.4	ns
prot1542	290	12	16	19.8	19.8	9	16	21.6	27	ns
prot1543	296	3	4	10	16	4	3	22	6	ns
prot1544	309	9	3	9	9	2	6	12	0	ns
prot1545	502	1	5	1.2	2.4	4	4	2.4	3.6	ns
prot1546	204	2	0	3.6	5.4	1	1	3.6	3.6	ns
prot1547	437	2	2	8	12	2	4	2	8	sig
prot1548	314	4	2	15	6	5	3	0	9	ns
prot1549	402	1	2	1.2	4.8	2	0	3.6	6	ns
prot1550	188	0	0	7.2	1.8	0	0	0	5.4	ns
prot1551	434	1	2	4	4	4	2	4	4	sig
prot1552	325	1	2	15	3	0	2	12	0	ns
prot1553	607	2	0	0	1.2	2	2	2.4	1.2	ns
prot1554	739	0	0	1.8	7.2	12	3	10.8	16.2	sig
prot1555	235	2	2	6	8	2	4	8	4	sig
prot1556	982	0	2	6	3	4	2	3	12	ns
prot1557	392	4	0	3.6	1.2	3	3	2.4	2.4	ns
prot1558	543	1	0	3.6	5.4	0	2	3.6	1.8	ns
prot1559	462	2	0	4	4	2	1	0	2	ns
prot1560	348	4	2	0	3	5	4	6	12	sig
prot1561	463	3	2	1.2	3.6	3	0	1.2	4.8	ns
prot1562	173	7	7	5.4	3.6	3	7	5.4	3.6	ns
prot1563	274	4	3	6	8	5	3	0	6	ns
prot1564	251	6	6	9	9	6	7	9	9	ns
prot1565	231	2	3	6	4.8	3	5	2.4	2.4	ns
prot1566	394	1	5	3.6	1.8	2	0	1.8	1.8	ns
prot1567	240	5	0	12	4	2	3	8	0	ns
prot1568	441	2	1	6	9	1	5	3	9	ns
prot1569	200	4	2	2.4	4.8	3	2	1.2	6	ns
prot1570	371	1	0	5.4	9	1	4	0	5.4	ns
prot1571	313	1	0	4	8	2	3	8	0	ns
prot1572	730	4	3	9	6	1	5	3	9	ns
prot1573	329	1	2	4.8	4.8	1	2	3.6	1.2	ns
prot1574	627	1	3	1.8	1.8	2	3	3.6	5.4	ns
prot1575	250	2	0	2	0	3	0	6	8	ns
prot1576	144	2	0	9	9	2	5	9	6	ns
prot1577	472	1	2	4.8	2.4	2	2	0	0	ns
prot1578	421	4	2	3.6	0	2	8	3.6	14.4	sig
prot1579	250	2	4	4	12	9	3	6	6	sig
prot1580	266	1	4	6	3	1	1	9	3	ns
prot1581	861	1	2	6	1.2	2	2	2.4	4.8	ns
prot1582	1312	0	0	0	1.8	3	3	7.2	3.6	sig
prot1583	493	0	2	4	4	2	3	6	0	ns
prot1584	1082	2	1	0	6	3	2	3	6	ns
prot1585	648	0	1	1.2	0	1	0	2.4	0	ns
prot1586	276	3	5	5.4	1.8	3	1	5.4	1.8	ns
prot1587	518	1	1	4	6	2	1	2	0	ns
prot1588	640	3	1	0	6	0	1	3	3	ns
prot1589	722	5	0	2.4	3.6	3	4	6	3.6	ns
prot1590	147	3	7	3.6	5.4	0	6	3.6	5.4	ns
prot1591	193	2	1	4	6	4	3	6	10	ns
prot1592	194	3	2	9	12	2	2	0	6	ns
prot1593	365	4	3	0	4.8	2	5	3.6	2.4	ns
prot1594	290	2	2	12.6	5.4	2	1	5.4	3.6	ns
prot1595	636	3	1	4	2	2	3	4	4	ns
prot1596	1160	2	0	6	3	1	1	15	3	ns
prot1597	641	1	2	6	6	4	4	4.8	2.4	sig
prot1598	175	3	1	3.6	3.6	2	0	7.2	0	ns
prot1599	318	3	2	2	4	2	2	10	14	sig
prot1600	424	2	1	6	3	4	4	6	6	sig
prot1601	348	1	2	3.6	2.4	0	1	2.4	4.8	ns
prot1602	227	1	1	3.6	1.8	2	3	3.6	5.4	ns
prot1603	427	3	4	2	8	3	0	2	0	ns
prot1604	268	1	2	3	0	3	1	12	3	ns
prot1605	357	3	0	0	0	3	2	2.4	4.8	ns
prot1606	174	4	2	5.4	1.8	3	3	10.8	10.8	sig
prot1607	233	2	0	2	2	3	1	4	2	ns
prot1608	217	0	0	9	0	0	0	6	3	ns
prot1609	980	1	2	1.2	3.6	0	0	0	2.4	ns
prot1610	263	1	3	3.6	0	2	1	3.6	3.6	ns
prot1611	169	2	1	6	2	2	6	4	4	sig
prot1612	178	3	2	0	0	2	2	3	3	ns
prot1613	355	1	0	1.2	1.2	3	2	0	2.4	ns
prot1614	604	2	1	1.8	3.6	0	0	3.6	1.8	ns
prot1615	149	3	2	2	2	3	3	4	6	sig
prot1616	594	0	1	0	3	1	1	0	0	ns
prot1617	257	3	1	1.2	1.2	4	4	2.4	2.4	sig
prot1618	421	1	2	5.4	3.6	1	2	0	3.6	ns
prot1619	712	1	1	4	0	2	0	2	0	ns
prot1620	423	1	2	6	6	1	0	3	3	ns
prot1621	488	0	0	1.2	0	5	5	2.4	6	sig
prot1622	1872	1	1	0	7.2	1	0	1.8	0	ns
prot1623	153	1	4	8	12	13	4	10	14	ns
prot1624	275	4	4	12	12	9	4	6	12	sig
prot1625	463	5	6	2.4	7.2	5	6	1.2	3.6	ns
prot1626	103	2	3	14.4	5.4	8	2	14.4	10.8	sig
prot1627	287	1	2	2	6	1	2	12	2	ns
prot1628	282	2	4	9	6	1	2	3	9	ns
prot1629	200	2	1	3.6	1.2	3	5	2.4	4.8	ns
prot1630	149	3	0	10.8	10.8	3	1	10.8	1.8	ns
prot1631	149	2	1	10	4	4	4	4	4	ns
prot1632	132	2	2	3	3	4	2	12	12	sig
prot1633	118	4	2	1.2	3.6	4	0	2.4	3.6	ns
prot1634	191	0	5	5.4	10.8	4	5	7.2	5.4	ns
prot1635	189	2	4	8	4	0	4	0	8	ns
prot1636	273	3	2	6	9	0	3	3	6	ns
prot1637	327	0	1	1.2	6	3	2	1.2	1.2	ns
prot1638	148	2	1	3.6	0	2	1	3.6	3.6	ns
prot1639	206	1	0	6	6	2	5	2	6	ns
prot1640	108	1	0	6	3	2	1	9	15	ns
prot1641	267	3	2	2.4	2.4	2	0	2.4	1.2	ns
prot1642	204	1	2	5.4	3.6	4	3	1.8	1.8	ns
prot1643	223	0	3	0	4	3	2	4	12	ns
prot1644	298	2	4	6	15	2	8	6	3	ns
prot1645	194	2	1	2.4	0	1	3	4.8	3.6	ns
prot1646	77	1	2	0	1.8	2	1	3.6	5.4	ns
prot1647	166	1	1	6	0	2	4	10	4	sig
prot1648	418	1	8	3	12	2	3	3	6	ns
prot1649	418	2	1	2.4	1.2	1	0	2.4	2.4	ns
prot1650	127	3	4	5.4	3.6	3	3	9	3.6	ns
prot1651	279	4	0	4	4	0	2	0	2	ns
prot1652	181	3	2	0	3	4	4	12	12	sig
prot1653	129	2	1	3.6	0	0	5	2.4	3.6	ns
prot1654	161	1	4	1.8	5.4	3	2	0	0	ns
prot1655	126	0	0	2	4	0	2	2	6	ns
prot1656	326	4	0	3	6	24	3	27	27	sig
prot1657	207	1	4	2.4	2.4	1	0	0	1.2	ns
prot1658	191	4	3	5.4	1.8	4	2	1.8	1.8	sig
prot1659	238	1	3	6	2	0	0	2	2	ns
prot1660	210	1	3	0	6	2	3	6	3	ns
prot1661	331	3	1	3.6	3.6	1	2	1.2	0	ns
prot1662	574	0	1	3.6	1.8	3	3	3.6	3.6	ns
prot1663	455	1	1	4	2	1	6	4	2	ns
prot1664	553	1	3	3	9	1	0	6	6	ns
prot1665	522	2	1	2.4	0	1	4	1.2	1.2	ns
prot1666	325	2	1	1.8	1.8	1	2	3.6	0	ns
prot1667	208	4	3	4	6	2	0	6	2	ns
prot1668	232	3	1	6	3	1	1	12	3	ns
prot1669	219	1	1	0	2.4	1	1	0	1.2	ns
prot1670	409	2	3	1.8	0	3	3	1.8	1.8	ns
prot1671	233	1	1	4	4	1	1	0	4	ns
prot1672	772	0	1	0	6	6	4	18	12	sig
prot1673	360	3	0	1.2	0	2	1	0	2.4	ns
prot1674	439	3	1	0	12.6	2	2	3.6	1.8	ns
prot1675	442	1	4	0	2	2	1	6	0	ns
prot1676	138	0	1	0	3	1	2	6	6	ns
prot1677	106	3	0	1.2	0	1	1	1.2	1.2	sig
prot1678	370	1	1	3.6	1.8	1	0	1.8	3.6	ns
prot1679	629	2	0	0	4	3	0	2	2	ns
prot1680	187	2	0	6	3	2	0	0	3	ns
prot1681	596	3	1	2.4	0	2	1	1.2	1.2	ns
prot1682	255	1	3	0	1.8	2	2	10.8	7.2	sig
prot1683	92	3	3	12	12	1	6	8	4	ns
prot1684	171	0	5	9	9	5	5	12	6	ns
prot1685	165	2	2	4.8	2.4	1	7	3.6	3.6	ns
prot1686	148	4	3	7.2	5.4	2	2	9	1.8	sig
prot1687	229	2	2	0	2	2	2	4	2	sig
prot1688	123	0	4	9	6	4	4	21	6	sig
prot1689	77	1	6	3.6	1.2	6	0	3.6	3.6	ns
prot1690	465	2	3	3.6	5.4	2	3	3.6	3.6	sig
prot1691	279	1	0	8	8	4	0	2	0	ns
prot1692	278	1	2	0	3	6	3	9	9	sig
prot1693	119	0	0	1.2	1.2	4	2	2.4	1.2	ns
prot1694	148	2	1	3.6	1.8	4	0	5.4	1.8	ns
prot1695	72	1	1	2	4	1	0	0	8	ns
prot1696	353	1	4	3	3	2	2	15	0	ns
prot1697	196	0	0	1.2	4.8	0	2	0	2.4	ns
prot1698	174	1	2	0	1.8	2	4	3.6	14.4	sig
prot1699	126	2	1	4	4	3	6	0	4	ns
prot1700	235	0	1	15	3	2	4	6	6	ns
prot1701	235	1	1	3.6	1.2	1	1	3.6	1.2	ns
prot1702	110	1	2	5.4	1.8	1	0	7.2	3.6	ns
prot1703	188	2	0	6	2	1	2	2	0	ns
prot1704	225	1	0	3	6	0	0	0	6	ns
prot1705	138	1	0	2.4	1.2	3	2	1.2	0	ns
prot1706	174	2	2	3.6	3.6	2	1	3.6	5.4	ns
prot1707	672	0	1	2	0	2	1	6	4	ns
prot1708	84	3	2	6	9	2	2	0	3	ns
prot1709	107	2	0	0	1.2	1	2	2.4	0	ns
prot1710	146	2	4	7.2	5.4	0	1	3.6	3.6	ns
prot1711	183	1	0	2	4	2	2	2	2	ns
prot1712	555	1	1	9	0	9	6	9	9	sig
prot1713	467	2	1	0	0	3	2	1.2	3.6	ns
prot1714	265	3	0	1.8	1.8	4	2	5.4	3.6	sig
prot1715	598	1	2	2	10	2	2	12	4	sig
prot1716	317	3	2	12	3	2	2	9	3	ns
prot1717	196	0	1	1.2	2.4	2	0	2.4	2.4	ns
prot1718	267	0	2	0	1.8	1	0	1.8	1.8	ns
prot1719	612	3	3	4	0	2	4	4	4	sig
prot1720	62	5	0	3	6	4	4	6	15	sig
prot1721	77	2	1	3.6	2.4	4	2	2.4	1.2	ns
prot1722	68	3	1	0	0	2	2	3.6	3.6	sig
prot1723	632	2	1	0	6	0	0	0	2	ns
prot1724	230	0	1	0	9	4	2	6	9	sig
prot1725	133	1	2	1.2	0	1	1	1.2	1.2	ns
prot1726	334	2	0	5.4	7.2	2	1	1.8	7.2	ns
prot1727	311	1	1	6	0	1	1	0	6	ns
prot1728	563	0	1	3	0	0	1	0	0	ns
prot1729	327	3	2	1.2	2.4	1	1	2.4	0	ns
prot1730	144	1	2	5.4	5.4	3	6	3.6	3.6	sig
prot1731	668	2	1	4	10	1	1	4	8	sig
prot1732	85	1	2	0	9	3	0	6	6	ns
prot1733	102	0	0	2.4	2.4	3	2	2.4	2.4	sig
prot1734	508	0	0	3.6	3.6	2	2	3.6	3.6	ns
prot1735	226	2	2	8	2	3	1	4	0	ns
prot1736	676	0	2	3	6	0	1	0	9	ns
prot1737	539	2	0	0	2.4	1	0	0	2.4	ns
prot1738	295	0	1	0	0	1	0	0	1.8	ns
prot1739	224	0	2	2	0	1	1	0	0	ns
prot1740	2292	1	1	0	3	2	0	3	3	ns
prot1741	170	5	3	4.8	2.4	6	3	2.4	4.8	ns
prot1742	134	4	2	3.6	1.8	1	3	9	5.4	ns
prot1743	255	1	1	2	4	6	2	4	4	sig
prot1744	304	6	2	15	18	4	7	15	9	ns
prot1745	237	4	5	3.6	2.4	1	0	2.4	1.2	ns
prot1746	105	1	2	3.6	1.8	2	2	5.4	0	ns
prot1747	69	2	2	4	4	2	2	8	4	ns
prot1748	247	0	0	0	6	1	1	0	12	ns
prot1749	99	5	8	3.6	6	3	4	1.2	4.8	ns
prot1750	116	2	3	1.8	9	2	0	5.4	1.8	ns
prot1751	152	0	1	0	6	3	1	0	2	ns
prot1752	225	3	0	3	9	1	2	3	3	ns
prot1753	147	1	4	0	3.6	2	2	1.2	3.6	ns
prot1754	125	0	0	1.8	5.4	1	1	1.8	9	sig
prot1755	90	1	1	6	4	3	0	6	4	ns
prot1756	237	3	1	3	15	2	4	9	9	ns
prot1757	66	0	5	1.2	3.6	12	3	10.8	3.6	sig
prot1758	264	3	0	1.8	1.8	2	1	3.6	0	ns
prot1759	137	1	3	6	4	1	1	0	2	ns
prot1760	511	2	3	6	6	3	2	3	0	ns
prot1761	141	2	2	2.4	0	0	3	2.4	1.2	ns
prot1762	280	2	0	0	0	1	2	9	1.8	ns
prot1763	302	0	0	2	4	1	2	4	4	ns
prot1764	74	1	0	0	3	3	1	3	6	ns
prot1765	171	1	0	2.4	1.2	4	0	3.6	1.2	ns
prot1766	95	1	0	1.8	3.6	2	1	1.8	1.8	ns
prot1767	367	5	1	2	4	3	6	6	6	sig
prot1768	144	2	1	0	3	4	1	6	6	ns
prot1769	664	3	1	3.6	2.4	1	0	1.2	1.2	ns
prot1770	179	2	2	0	1.8	0	0	5.4	1.8	ns
prot1771	114	2	1	4	2	4	2	8	4	sig
prot1772	161	0	0	0	6	1	0	9	3	ns
prot1773	205	1	1	2.4	0	6	4	7.2	12	sig
prot1774	305	2	1	3.6	3.6	1	2	7.2	0	ns
prot1775	416	0	2	0	2	3	4	4	8	sig
prot1776	397	1	4	3	9	3	0	3	3	ns
prot1777	224	1	1	1.2	3.6	1	0	2.4	1.2	ns
prot1778	314	1	0	3.6	1.8	4	0	1.8	3.6	ns
prot1779	174	4	0	2	4	1	1	2	2	ns
prot1780	416	2	2	0	12	3	3	18	9	sig
prot1781	131	0	3	3.6	0	0	1	1.2	0	ns
prot1782	107	0	1	3.6	1.8	1	0	1.8	1.8	ns
prot1783	163	1	1	0	0	1	1	4	8	sig
prot1784	564	2	4	9	3	0	1	3	9	ns
prot1785	208	2	1	0	1.2	1	2	0	2.4	ns
prot1786	135	1	2	1.8	0	1	1	0	0	ns
prot1787	3394	1	2	8	0	0	1	4	6	ns
prot1788	1957	3	0	3	6	3	3	6	9	ns
prot1789	1088	2	1	0	4.8	2	0	3.6	1.2	ns
prot1790	424	2	2	3.6	3.6	1	1	9	5.4	ns
prot1791	1035	3	0	4	2	0	1	4	2	ns
prot1792	926	1	1	12	9	1	2	6	0	ns
prot1793	1669	2	2	2.4	0	4	0	2.4	1.2	ns
prot1794	201	1	4	0	3.6	4	3	5.4	1.8	ns
prot1795	539	1	3	6	2	2	2	8	4	sig
prot1796	638	2	1	3	3	0	1	0	0	ns
prot1797	225	8	3	3.6	1.2	9	6	10.8	25.2	sig
prot1798	319	5	5	5.4	1.8	11	4	3.6	12.6	sig
prot1799	520	2	4	0	2	1	1	4	2	ns
prot1800	785	2	1	9	0	3	3	18	9	ns
prot1801	629	1	3	2.4	1.2	1	3	0	0	ns
prot1802	341	1	0	5.4	5.4	3	0	1.8	5.4	ns
prot1803	412	0	1	2	0	3	3	24	6	sig
prot1804	308	2	0	3	3	2	0	3	3	ns
prot1805	743	1	0	0	0	2	0	1.2	2.4	ns
prot1806	470	1	0	5.4	0	2	0	0	0	ns
prot1807	1140	0	0	2	0	4	2	4	4	sig
prot1808	1466	0	0	6	0	0	0	6	0	ns
prot1809	254	2	1	1.2	4.8	1	1	2.4	2.4	ns
prot1810	257	1	1	7.2	10.8	0	2	3.6	5.4	ns
prot1811	375	2	2	2	2	4	1	2	4	ns
prot1812	1882	0	3	15	0	1	2	3	3	sig
prot1813	1300	2	1	0	4.8	1	1	2.4	2.4	ns
prot1814	444	2	2	5.4	9	2	1	1.8	7.2	ns
prot1815	832	2	2	0	2	1	2	0	0	ns
prot1816	582	4	2	0	3	4	0	6	6	ns
prot1817	280	1	0	0	0	1	0	1.2	1.2	ns
prot1818	1244	3	1	1.8	5.4	2	3	1.8	3.6	ns
prot1819	276	1	0	6	2	1	1	2	8	ns
prot1820	623	1	1	3	3	2	3	0	0	ns
prot1821	450	2	1	2.4	1.2	1	0	0	2.4	ns
prot1822	247	1	1	3.6	3.6	2	0	1.8	1.8	ns
prot1823	387	1	1	2	0	1	2	2	2	sig
prot1824	662	1	0	3	6	0	1	3	3	ns
prot1825	743	3	0	2.4	1.2	1	0	0	0	ns
prot1826	874	2	2	1.8	1.8	1	1	1.8	1.8	sig
prot1827	1301	0	0	4	0	3	3	12	6	sig
prot1828	274	3	1	9	15	0	1	6	9	ns
prot1829	551	3	1	4.8	1.2	1	1	4.8	0	ns
prot1830	447	0	1	0	3.6	6	2	7.2	3.6	sig
prot1831	154	2	5	2	2	9	9	12	12	sig
prot1832	210	0	1	0	3	1	2	6	12	ns
prot1833	290	3	3	8.4	1.2	2	5	2.4	2.4	ns
prot1834	220	3	2	5.4	1.8	2	9	5.4	3.6	sig
prot1835	184	3	3	8	8	3	4	6	2	ns
prot1836	168	0	2	0	0	1	4	3	3	ns
prot1837	102	1	0	4.8	2.4	5	2	3.6	0	ns
prot1838	327	0	3	1.8	1.8	1	0	5.4	1.8	ns
prot1839	962	1	2	8	4	1	0	4	0	ns
prot1840	556	1	1	0	6	2	0	6	3	ns
prot1841	374	1	1	2.4	4.8	3	3	2.4	1.2	ns
prot1842	728	2	1	0	5.4	0	0	1.8	0	ns
prot1843	243	0	3	0	6	1	2	8	4	ns
prot1844	127	2	0	3	6	1	1	3	6	ns
prot1845	519	1	3	0	2.4	2	2	4.8	6	sig
prot1846	492	3	6	1.8	0	1	0	1.8	3.6	ns
prot1847	233	3	4	4	4	0	1	4	6	ns
prot1848	287	1	3	6	6	0	1	9	6	ns
prot1849	337	1	4	2.4	2.4	4	4	6	6	sig
prot1850	404	1	1	0	0	2	10	3.6	3.6	sig
prot1851	3175	0	0	2	4	1	4	4	2	sig
prot1852	243	2	0	3	0	0	0	0	0	ns
prot1853	275	1	1	1.2	2.4	1	1	0	0	ns
prot1854	648	3	0	5.4	3.6	3	1	3.6	5.4	ns
prot1855	172	2	1	8	8	1	2	0	0	ns
prot1856	283	2	2	12	6	2	2	6	9	ns
prot1857	159	1	2	1.2	2.4	4	1	3.6	4.8	ns
prot1858	372	1	0	3.6	0	1	3	9	1.8	ns
prot1859	174	5	1	2	0	3	3	4	8	ns
prot1860	182	2	1	9	9	6	3	9	18	sig
prot1861	251	1	2	1.2	2.4	3	2	3.6	3.6	ns
prot1862	1009	4	1	7.2	0	4	4	3.6	0	ns
prot1863	233	1	1	2	2	4	2	4	8	sig
prot1864	158	5	4	6	9	1	5	6	12	ns
prot1865	200	1	0	4.8	0	2	5	1.2	2.4	ns
prot1866	292	2	1	1.8	3.6	2	2	5.4	3.6	sig
prot1867	399	0	2	4	2	3	0	0	2	ns
prot1868	229	3	1	3	3	2	2	6	6	ns
prot1869	228	1	3	1.2	1.2	2	0	2.4	2.4	ns
prot1870	445	2	5	1.8	1.8	3	9	5.4	5.4	sig
prot1871	334	2	0	2	2	1	0	2	0	ns
prot1872	848	1	2	3	9	2	3	3	9	ns
prot1873	151	2	6	3.6	2.4	0	0	0	1.2	ns
prot1874	1410	0	4	5.4	1.8	1	0	3.6	0	ns
prot1875	164	2	2	2	4	0	1	2	4	ns
prot1876	114	3	1	9	6	0	1	6	3	ns
prot1877	262	4	3	2.4	0	0	0	0	2.4	ns
prot1878	174	0	1	1.8	0	3	6	16.2	10.8	sig
prot1879	987	0	3	2	4	2	2	4	4	sig
prot1880	170	2	0	0	15	2	3	6	3	ns
prot1881	399	0	0	2.4	1.2	0	1	4.8	4.8	ns
prot1882	504	2	2	1.8	0	2	2	7.2	3.6	ns
prot1883	359	2	2	4	0	2	0	4	0	ns
prot1884	85	0	1	3	0	2	1	3	6	ns
prot1885	186	1	0	3.6	1.2	5	2	0	2.4	ns
prot1886	231	0	0	0	1.8	0	1	5.4	0	ns
prot1887	161	0	1	4	10	0	1	0	6	ns
prot1888	296	2	1	0	0	0	2	6	6	ns
prot1889	362	0	1	2.4	7.2	1	3	1.2	1.2	ns
prot1890	492	1	1	1.8	1.8	1	2	1.8	0	ns
prot1891	240	0	0	0	0	1	0	2	0	ns
prot1892	587	2	2	6	0	0	4	3	3	ns
prot1893	523	1	1	0	1.2	2	0	0	1.2	ns
prot1894	979	2	0	0	0	1	1	1.8	1.8	ns
prot1895	2381	4	2	4	0	2	0	2	0	ns
prot1896	246	0	1	6	0	0	1	0	6	ns
prot1897	309	1	2	0	2.4	2	2	4.8	2.4	sig
prot1898	214	0	2	3.6	0	1	1	1.8	1.8	ns
prot1899	659	2	3	0	2	1	0	4	6	ns
prot1900	185	1	3	3	0	2	0	9	6	ns
prot1901	201	2	2	3.6	0	2	2	3.6	3.6	sig
prot1902	464	2	0	3.6	1.8	0	0	3.6	5.4	ns
prot1903	298	2	0	2	2	1	1	0	0	ns
prot1904	502	1	2	3	0	0	2	6	0	ns
prot1905	295	0	0	1.2	0	2	0	1.2	3.6	ns
prot1906	1921	1	2	0	1.8	1	0	3.6	3.6	ns
prot1907	900	0	1	0	2	1	0	2	4	ns
prot1908	1567	4	2	0	3	0	3	3	0	ns
prot1909	659	0	1	1.2	1.2	2	0	1.2	1.2	ns
prot1910	909	2	1	0	3.6	1	0	5.4	0	ns
prot1911	193	3	3	2	0	1	0	2	2	ns
prot1912	431	2	0	9	3	0	1	6	3	ns
prot1913	118	0	0	2.4	1.2	0	2	0	2.4	ns
prot1914	229	6	2	3.6	9	2	0	3.6	5.4	ns
prot1915	232	1	4	6	0	4	5	22	4	sig
prot1916	267	1	0	6	6	4	4	12	6	sig
prot1917	266	1	2	1.2	1.2	5	0	2.4	1.2	ns
prot1918	183	2	2	1.8	0	4	1	1.8	1.8	ns
prot1919	909	3	5	4	4	0	1	6	2	ns
prot1920	219	0	2	6	3	2	4	3	3	ns
prot1921	141	3	3	4.8	4.8	1	0	1.2	0	ns
prot1922	154	4	2	7.2	7.2	5	3	5.4	1.8	ns
prot1923	243	0	2	0	0	2	4	2	6	ns
prot1924	135	0	1	12	9	2	4	12	30	sig
prot1925	315	0	1	0	0	1	0	0	3.6	ns
prot1926	517	1	1	1.8	1.8	1	1	1.8	3.6	ns
prot1927	127	2	2	0	2	0	2	6	4	ns
prot1928	439	4	3	3	3	1	0	9	3	ns
prot1929	398	2	4	0	1.2	6	3	3.6	3.6	sig
prot1930	462	1	2	1.8	0	1	0	0	1.8	ns
prot1931	202	1	0	4	8	2	0	4	2	ns
prot1932	114	3	0	3	3	0	1	3	6	ns
prot1933	137	1	1	2.4	2.4	4	1	1.2	3.6	ns
prot1934	124	1	2	0	5.4	2	2	0	0	ns
prot1935	641	1	2	4	2	1	1	4	4	ns
prot1936	415	0	3	0	6	1	1	3	6	sig
prot1937	448	0	3	1.2	4.8	4	2	1.2	1.2	sig
prot1938	572	1	1	1.8	3.6	1	3	3.6	3.6	ns
prot1939	819	2	1	4	0	1	2	2	4	ns
prot1940	365	0	2	0	0	0	0	0	12	ns
prot1941	600	0	0	3.6	2.4	3	3	3.6	3.6	sig
prot1942	692	0	2	3.6	5.4	4	2	3.6	3.6	sig
prot1943	244	1	0	6	4	0	1	2	2	ns
prot1944	203	1	0	3	0	0	0	0	0	ns
prot1945	383	1	1	1.2	1.2	6	4	2.4	19.2	sig
prot1946	208	0	0	0	0	0	3	0	3.6	ns
prot1947	292	1	1	2	4	0	2	0	4	ns
prot1948	288	0	0	6	12	1	0	0	3	ns
prot1949	111	0	1	1.2	1.2	2	4	2.4	2.4	sig
prot1950	309	1	1	3.6	0	1	0	0	0	ns
prot1951	555	0	0	0	0	1	4	0	0	ns
prot1952	719	1	4	3	6	0	1	3	6	ns
prot1953	548	2	2	0	0	0	3	1.2	2.4	ns
prot1954	209	1	1	3.6	1.8	0	1	1.8	0	ns
prot1955	561	2	2	10	0	3	1	0	6	ns
prot1956	575	1	2	3	3	2	1	0	9	ns
prot1957	193	2	2	2.4	0	3	3	1.2	0	ns
prot1958	476	1	0	1.8	1.8	0	1	0	0	ns
prot1959	426	0	0	4	0	2	2	4	8	sig
prot1960	210	1	1	0	6	3	3	3	0	ns
prot1961	167	3	2	1.2	0	0	1	2.4	1.2	ns
prot1962	255	0	2	3.6	3.6	0	0	3.6	0	ns
prot1963	259	0	0	2	2	4	0	0	0	ns
prot1964	828	2	0	0	0	3	2	0	0	ns
prot1965	491	0	1	2.4	1.2	2	0	1.2	1.2	ns
prot1966	116	3	2	0	0	3	2	0	5.4	ns
prot1967	392	1	0	2	0	0	3	4	4	ns
prot1968	278	0	0	3	3	0	3	0	0	ns
prot1969	275	0	3	2.4	1.2	3	2	2.4	2.4	sig
prot1970	542	1	1	0	1.8	2	0	5.4	0	ns
prot1971	303	1	0	2	0	1	1	2	0	ns
prot1972	206	0	2	3	0	1	0	3	3	ns
prot1973	575	0	0	0	0	1	1	1.2	0	ns
prot1974	882	1	1	0	1.8	3	6	5.4	5.4	sig
prot1975	503	0	0	4	0	0	1	2	2	ns
prot1976	350	2	0	0	3	0	1	9	3	ns
prot1977	277	1	0	0	0	2	0	0	1.2	ns
prot1978	251	1	1	1.8	1.8	0	1	1.8	0	ns
prot1979	223	1	0	2	4	0	0	0	0	ns
prot1980	109	1	0	3	9	1	1	9	15	ns
prot1981	1093	5	1	1.2	3.6	0	5	2.4	2.4	ns
prot1982	123	3	1	3.6	3.6	1	2	1.8	1.8	ns
prot1983	160	2	1	2	6	3	3	6	18	sig
prot1984	160	0	2	6	12	4	2	6	6	sig
prot1985	433	0	1	1.2	1.2	2	4	2.4	4.8	ns
prot1986	214	2	4	1.8	5.4	2	2	9	3.6	sig
prot1987	114	0	1	0	0	2	1	2	4	ns
prot1988	178	1	0	6	3	5	2	12	6	sig
prot1989	248	1	1	1.2	2.4	6	9	3.6	3.6	sig
prot1990	49	2	5	3.6	3.6	2	2	3.6	5.4	ns
prot1991	86	3	0	2	0	2	5	6	2	ns
prot1992	335	1	1	9	6	1	1	3	6	sig
prot1993	171	2	0	1.2	1.2	2	1	0	2.4	ns
prot1994	214	1	1	1.8	7.2	2	4	3.6	10.8	sig
prot1995	108	0	2	2	0	3	3	6	6	sig
prot1996	115	0	3	3	6	0	2	0	9	ns
prot1997	96	0	0	2.4	1.2	2	2	2.4	2.4	sig
prot1998	82	0	5	0	1.8	3	0	0	3.6	ns
prot1999	365	0	2	4	4	1	2	2	2	ns
[truncated: 1,549 more rows]
