# Supplementary material for: Protein complex-based analysis is resistant to the obfuscating consequences of batch effects --- a case study in clinical proteomics
Source: BMC Genomics. 2017 Mar 14;18(Suppl 2):142. doi: 10.1186/s12864-017-3490-3 (PMC5374662; doi:10.1186/s12864-017-3490-3)
Supplement: Supplementary file 2 — Simulated data D2.2H. (ZIP 3730 kb) [file 12864_2017_3490_MOESM2_ESM.zip › D2.2.358.txt]

protLen	X0	X0.1	X0.2	X0.3	X1	X1.1	X1.2	X1.3	sig
prot1	1338	926	842	1076.4	1024.8	906	827	1069.2	1062	ns
prot2	2199	29	38	45	77.4	27	35	48.6	61.2	ns
prot3	1538	37	28	96	84	36	25	120	126	ns
prot4	2319	24	22	30	36	20	23	28.5	27	ns
prot5	1392	44	40	55.2	58.8	31	39	51.6	51.6	ns
prot6	1985	26	34	39.6	55.8	34	25	63	54	ns
prot7	1262	51	50	153	126	54	34	108	153	ns
prot8	3862	19	15	42	36	25	20	25.5	24	ns
prot9	1295	39	51	44.4	55.2	40	44	48	43.2	ns
prot10	4287	8	9	25.2	10.8	10	12	16.2	36	ns
prot11	1277	43	38	147	123	44	32	105	102	ns
prot12	3587	9	6	10.5	10.5	3	9	7.5	7.5	ns
prot13	774	63	81	94.8	72	117	110	115.2	111.6	sig
prot14	1960	2	1	9	12.6	6	4	9	18	ns
prot15	858	71	65	234	183	61	60	243	183	ns
prot16	693	61	90	126	108	87	81	130.5	123	ns
prot17	748	55	69	70.8	78	80	57	82.8	55.2	ns
prot18	875	50	39	77.4	77.4	40	54	88.2	68.4	ns
prot19	1755	14	14	42	30	12	11	27	27	ns
prot20	839	39	41	57	63	52	40	51	66	sig
prot21	857	32	25	21.6	37.2	81	75	104.4	64.8	sig
prot22	1248	27	25	46.8	55.8	31	19	41.4	54	ns
prot23	1308	20	20	42	51	17	22	69	96	sig
prot24	1260	16	14	19.5	24	34	26	54	33	sig
prot25	1487	13	7	8.4	7.2	7	9	13.2	8.4	ns
prot26	477	87	83	156.6	169.2	82	89	160.2	149.4	ns
prot27	1324	27	23	60	96	27	23	51	54	ns
prot28	997	17	12	10.5	28.5	34	26	48	36	sig
prot29	623	104	100	148.8	124.8	100	125	112.8	145.2	ns
prot30	657	107	98	162	189	112	96	183.6	172.8	ns
prot31	1735	16	18	36	36	12	12	54	54	ns
prot32	904	12	9	36	22.5	7	10	21	27	ns
prot33	446	194	210	243.6	214.8	200	207	222	238.8	ns
prot34	262	170	185	333	300.6	232	245	390.6	435.6	sig
prot35	682	110	109	303	318	95	97	324	306	ns
prot36	742	49	57	64.5	84	50	45	70.5	79.5	ns
prot37	630	40	37	45.6	36	40	42	51.6	48	ns
prot38	672	24	34	77.4	50.4	27	31	55.8	52.2	ns
prot39	1056	25	20	60	81	27	28	93	87	ns
prot40	1098	6	18	46.5	34.5	21	28	24	31.5	ns
prot41	1192	11	18	15.6	13.2	8	11	18	16.8	ns
prot42	1888	10	11	18	21.6	10	8	27	32.4	ns
prot43	500	173	179	456	510	155	167	468	462	ns
prot44	610	57	66	82.5	75	51	57	106.5	67.5	ns
prot45	543	41	32	43.2	31.2	30	31	39.6	36	ns
prot46	685	37	32	54	46.8	31	28	37.8	50.4	ns
prot47	546	31	18	99	105	32	26	81	114	ns
prot48	1311	13	10	21	18	16	36	43.5	48	sig
prot49	1047	9	11	12	20.4	11	13	19.2	13.2	ns
prot50	491	145	150	241.2	266.4	119	141	216	207	ns
prot51	654	83	61	177	246	67	76	225	249	ns
prot52	639	53	63	111	72	63	72	91.5	82.5	ns
prot53	740	47	49	58.8	70.8	78	116	115.2	139.2	sig
prot54	1143	24	21	23.4	34.2	31	17	37.8	27	ns
prot55	966	17	17	45	42	12	17	42	39	ns
prot56	1042	15	13	19.5	16.5	13	12	22.5	15	ns
prot57	2166	9	11	10.8	4.8	8	14	8.4	13.2	ns
prot58	443	32	25	75.6	48.6	49	36	86.4	66.6	sig
prot59	589	21	19	69	99	31	19	60	69	ns
prot60	740	28	14	28.5	36	22	22	46.5	45	ns
prot61	532	20	16	26.4	25.2	18	20	14.4	18	ns
prot62	740	8	16	9	12.6	16	20	46.8	50.4	sig
prot63	727	19	15	21	15	16	10	27	30	ns
prot64	1585	6	8	9	9	4	8	10.5	4.5	ns
prot65	479	244	259	270	267.6	222	222	285.6	285.6	ns
prot66	364	150	163	237.6	248.4	143	147	309.6	262.8	ns
prot67	433	147	156	456	507	257	311	648	897	sig
prot68	346	141	145	226.5	204	133	154	180	253.5	ns
prot69	545	93	90	104.4	120	99	112	118.8	111.6	ns
prot70	472	77	79	149.4	153	120	111	244.8	210.6	sig
prot71	478	50	51	126	177	67	44	147	111	ns
prot72	413	34	45	58.5	75	52	44	69	73.5	ns
prot73	496	48	39	42	56.4	41	34	39.6	52.8	ns
prot74	630	27	29	63	63	38	41	59.4	63	ns
prot75	544	19	23	66	87	20	26	66	81	ns
prot76	880	10	15	24	21	22	27	27	40.5	sig
prot77	684	7	10	12	13.2	14	13	19.2	15.6	ns
prot78	988	7	17	18	14.4	10	4	19.8	10.8	ns
prot79	430	67	67	198	177	67	77	291	201	ns
prot80	707	29	23	21	37.5	22	27	46.5	36	ns
prot81	418	24	31	33.6	44.4	27	38	51.6	58.8	sig
prot82	820	17	23	25.2	10.8	14	14	30.6	28.8	ns
prot83	1450	8	11	33	36	9	13	21	33	ns
prot84	500	77	74	124.5	132	83	71	97.5	94.5	ns
prot85	451	67	53	58.8	66	61	44	62.4	62.4	ns
prot86	757	34	25	46.8	73.8	44	42	100.8	86.4	sig
prot87	539	18	19	51	69	69	57	252	189	sig
prot88	455	16	11	22.5	28.5	14	20	22.5	42	ns
prot89	646	16	22	20.4	20.4	17	10	26.4	19.2	ns
prot90	533	9	7	18	10.8	27	20	19.8	28.8	sig
prot91	1101	5	6	12	24	3	7	15	30	ns
prot92	375	168	180	285	217.5	334	374	465	501	sig
prot93	477	120	120	146.4	141.6	125	148	163.2	177.6	sig
prot94	440	68	65	120.6	158.4	79	65	142.2	117	ns
prot95	445	55	72	195	216	57	63	168	237	ns
prot96	373	49	47	70.5	73.5	159	147	220.5	265.5	sig
prot97	606	33	33	37.2	44.4	20	37	26.4	38.4	ns
prot98	343	23	28	37.8	46.8	23	26	46.8	55.8	sig
prot99	403	22	27	72	60	66	66	135	171	sig
prot100	591	23	18	25.5	22.5	15	21	22.5	22.5	ns
prot101	641	14	11	21.6	16.8	23	29	24	10.8	sig
prot102	583	14	16	21.6	23.4	11	8	23.4	18	ns
prot103	544	10	11	27	33	7	8	30	21	ns
prot104	2137	5	5	4.5	16.5	4	5	4.5	4.5	ns
prot105	375	40	38	33.6	57.6	47	53	48	44.4	ns
prot106	454	52	39	79.2	63	53	34	73.8	54	ns
prot107	472	31	35	93	111	34	34	123	96	ns
prot108	517	22	36	61.5	45	35	30	43.5	45	ns
prot109	464	29	26	37.2	36	21	24	26.4	31.2	ns
prot110	637	18	30	39.6	28.8	13	24	45	45	ns
prot111	423	26	20	54	33	21	17	69	69	ns
prot112	414	14	7	27	9	10	13	24	19.5	ns
prot113	898	11	18	15.6	15.6	9	13	20.4	9.6	ns
prot114	498	17	15	16.2	23.4	12	12	25.2	14.4	ns
prot115	580	16	12	27	51	17	14	63	45	ns
prot116	448	11	13	10.5	28.5	8	12	15	21	ns
prot117	569	16	6	6	12	11	10	7.2	12	ns
prot118	1032	7	10	3.6	14.4	9	6	9	14.4	ns
prot119	357	95	107	336	279	101	87	264	327	ns
prot120	231	55	55	85.5	78	122	102	183	150	sig
prot121	372	43	43	52.8	48	55	63	69.6	66	ns
prot122	375	37	39	72	79.2	44	48	61.2	75.6	ns
prot123	507	41	35	120	147	41	47	99	153	ns
prot124	411	32	36	49.5	42	20	26	49.5	45	ns
prot125	374	21	21	24	24	23	18	30	18	ns
prot126	827	12	19	41.4	30.6	24	15	30.6	10.8	ns
prot127	774	22	13	42	39	12	17	39	51	ns
prot128	576	11	9	9	12	5	6	1.5	13.5	ns
prot129	413	15	12	21.6	9.6	15	12	19.2	13.2	ns
prot130	569	12	2	19.8	12.6	9	14	23.4	12.6	sig
prot131	590	8	12	27	33	10	14	30	27	ns
prot132	774	6	10	22.5	16.5	9	10	10.5	24	ns
prot133	1023	11	12	8.4	9.6	12	4	2.4	12	ns
prot134	803	2	6	9	5.4	5	6	5.4	7.2	ns
prot135	242	60	66	138	144	66	72	156	171	ns
prot136	439	61	58	69	102	118	90	153	147	sig
prot137	318	53	56	81.6	67.2	51	55	69.6	69.6	ns
prot138	278	57	46	111.6	97.2	48	57	82.8	97.2	ns
prot139	309	51	50	123	123	51	45	165	168	ns
prot140	568	43	41	57	49.5	63	39	67.5	54	sig
prot141	316	39	29	40.8	21.6	45	31	31.2	49.2	ns
prot142	283	33	34	55.8	54	36	30	55.8	50.4	ns
prot143	608	20	34	54	75	24	18	93	84	ns
prot144	673	24	27	24	22.5	22	24	36	25.5	ns
prot145	414	18	17	24	26.4	24	18	22.8	15.6	ns
prot146	707	16	20	25.2	21.6	17	17	30.6	41.4	ns
prot147	406	13	10	36	30	16	14	42	39	ns
prot148	510	15	20	21	18	11	12	18	28.5	ns
prot149	500	16	14	27.6	19.2	14	14	21.6	20.4	ns
prot150	350	7	14	14.4	18	6	8	25.2	16.2	ns
prot151	683	7	17	30	42	11	16	36	18	ns
prot152	569	8	10	10.5	21	11	11	15	13.5	ns
prot153	450	7	15	20.4	9.6	7	11	18	9.6	ns
prot154	399	7	15	14.4	18	15	9	16.2	19.8	ns
prot155	713	2	7	21	21	12	10	27	9	ns
prot156	564	12	11	9	19.5	12	13	10.5	19.5	ns
prot157	1149	5	6	8.4	13.2	11	5	10.8	3.6	ns
prot158	721	2	9	7.2	18	12	6	5.4	16.2	ns
prot159	260	192	208	546	696	216	212	606	606	ns
prot160	372	154	125	211.5	198	132	146	222	231	ns
prot161	297	92	79	115.2	100.8	306	249	313.2	309.6	sig
prot162	276	37	48	81	102.6	41	43	68.4	102.6	ns
prot163	480	33	34	114	105	27	30	72	69	ns
prot164	299	42	33	49.5	37.5	28	31	54	46.5	ns
prot165	317	28	23	32.4	44.4	32	25	32.4	32.4	ns
prot166	437	22	18	39.6	32.4	20	19	34.2	54	ns
prot167	537	14	18	75	57	16	21	63	72	ns
prot168	228	17	15	31.5	22.5	9	16	27	31.5	ns
prot169	289	18	16	19.2	21.6	16	25	16.8	24	ns
prot170	341	10	15	21.6	36	26	18	45	36	sig
prot171	445	15	22	54	33	25	27	108	87	sig
prot172	458	12	7	30	30	10	9	30	4.5	ns
prot173	450	9	13	6	16.8	8	12	16.8	8.4	ns
prot174	588	7	14	19.8	27	6	10	28.8	32.4	ns
prot175	761	21	15	33	45	10	32	96	102	sig
prot176	519	8	10	12	12	5	13	24	10.5	sig
prot177	1216	10	4	16.8	12	18	42	46.8	57.6	sig
prot178	605	7	11	28.8	23.4	10	7	16.2	9	ns
prot179	748	7	8	24	15	9	8	21	51	ns
prot180	460	13	16	18	16.5	11	18	16.5	33	sig
prot181	645	4	13	8.4	13.2	11	8	9.6	3.6	ns
prot182	528	1	11	12.6	10.8	4	6	14.4	1.8	ns
prot183	958	5	5	18	12	2	16	15	33	sig
prot184	4213	3	3	4.5	7.5	1	3	1.5	6	ns
prot185	1921	4	5	3.6	2.4	2	6	2.4	2.4	ns
prot186	333	151	143	248.4	226.8	135	135	295.2	243	ns
prot187	229	90	103	300	363	95	102	288	321	ns
prot188	413	44	50	87	72	52	33	72	67.5	ns
prot189	437	43	48	61.2	51.6	33	35	34.8	38.4	ns
prot190	459	31	35	52.2	48.6	32	24	81	63	ns
prot191	170	29	49	78	90	33	39	84	114	ns
prot192	200	47	36	61.5	63	42	38	54	51	ns
prot193	396	39	34	40.8	39.6	58	81	58.8	58.8	sig
prot194	219	17	16	25.2	30.6	36	44	79.2	75.6	sig
prot195	509	17	26	54	84	28	23	78	69	ns
prot196	255	15	27	36	22.5	27	20	30	30	ns
prot197	343	10	23	20.4	28.8	15	13	20.4	18	ns
prot198	453	12	19	23.4	30.6	13	19	32.4	25.2	ns
prot199	418	15	16	48	33	12	14	27	42	ns
prot200	506	10	9	21	33	13	17	22.5	16.5	ns
prot201	545	17	18	19.2	25.2	16	9	20.4	9.6	ns
prot202	406	11	17	16.2	16.2	13	17	21.6	23.4	ns
prot203	586	9	15	42	42	12	17	60	60	sig
prot204	570	5	11	18	15	14	8	19.5	16.5	ns
prot205	868	10	11	13.2	9.6	10	6	8.4	9.6	ns
prot206	508	11	8	12.6	9	7	8	18	19.8	ns
prot207	715	9	7	24	36	8	9	30	30	ns
prot208	622	12	10	10.5	13.5	10	11	9	19.5	ns
prot209	463	6	7	8.4	8.4	7	7	6	10.8	ns
prot210	756	7	10	9	12.6	1	8	9	10.8	ns
prot211	520	3	9	36	18	10	10	36	45	sig
prot212	858	3	3	4.5	7.5	3	5	9	7.5	ns
prot213	463	5	5	4.8	1.2	1	2	2.4	3.6	ns
prot214	248	85	86	138.6	131.4	90	79	136.8	169.2	ns
prot215	386	54	60	144	120	56	55	153	183	ns
prot216	252	51	49	69	61.5	47	37	73.5	73.5	ns
prot217	271	49	44	49.2	57.6	55	42	58.8	56.4	ns
prot218	367	40	48	82.8	66.6	65	92	109.8	126	sig
prot219	335	45	46	111	114	40	39	147	144	ns
prot220	600	31	39	64.5	60	41	32	55.5	57	ns
prot221	232	29	37	46.8	28.8	48	39	43.2	48	ns
prot222	273	40	36	52.2	59.4	26	28	55.8	75.6	ns
prot223	243	30	34	75	93	29	29	99	108	ns
prot224	223	30	37	45	28.5	28	27	37.5	46.5	ns
prot225	250	22	25	20.4	32.4	23	31	37.2	20.4	ns
prot226	223	24	26	37.8	75.6	18	22	61.2	61.2	ns
prot227	289	18	12	84	69	28	16	72	72	ns
prot228	378	24	28	36	30	24	30	31.5	39	ns
prot229	410	24	13	22.8	20.4	20	23	18	24	ns
prot230	389	19	16	39.6	30.6	52	38	57.6	75.6	sig
prot231	610	16	12	39	54	54	32	48	54	sig
prot232	243	14	22	19.5	22.5	10	14	24	22.5	ns
prot233	397	10	13	13.2	21.6	13	11	15.6	13.2	ns
prot234	229	6	10	12.6	5.4	7	8	14.4	14.4	ns
prot235	321	12	16	36	33	7	15	66	33	ns
prot236	447	17	10	10.5	21	11	18	13.5	16.5	ns
prot237	272	13	6	9.6	10.8	12	11	13.2	12	ns
prot238	645	7	10	23.4	23.4	11	13	21.6	14.4	ns
prot239	709	4	7	33	21	30	3	54	27	sig
prot240	513	15	7	22.5	16.5	13	13	13.5	16.5	ns
prot241	314	9	6	8.4	9.6	11	7	10.8	14.4	ns
prot242	388	3	6	10.8	10.8	6	5	18	12.6	ns
prot243	956	4	5	6	15	2	7	12	6	ns
prot244	128	252	249	334.5	321	333	334	477	597	sig
prot245	197	72	74	92.4	96	74	78	66	79.2	ns
prot246	334	64	66	126	109.8	79	77	113.4	115.2	ns
prot247	175	49	59	126	174	39	46	135	138	ns
prot248	162	51	66	81	69	72	58	78	76.5	ns
prot249	305	35	40	50.4	32.4	59	52	67.2	75.6	sig
prot250	312	46	49	73.8	79.2	32	44	75.6	99	ns
prot251	300	35	41	102	105	51	48	174	135	sig
prot252	127	46	40	67.5	63	32	38	75	60	ns
prot253	191	32	37	31.2	48	29	32	40.8	42	ns
prot254	211	28	31	54	81	31	38	63	88.2	sig
prot255	199	31	38	84	123	96	99	333	279	sig
prot256	266	27	27	51	63	50	44	58.5	63	sig
prot257	322	32	29	32.4	19.2	18	23	20.4	24	ns
prot258	313	26	29	50.4	43.2	36	24	46.8	46.8	ns
prot259	286	20	22	63	42	19	20	51	57	ns
prot260	265	10	16	18	10.5	14	9	10.5	27	ns
prot261	466	13	20	25.2	32.4	22	21	13.2	13.2	ns
prot262	455	12	16	39.6	36	9	15	37.8	27	ns
prot263	185	20	17	60	54	23	19	75	60	ns
prot264	209	20	20	19.5	24	13	18	27	25.5	ns
prot265	433	16	15	22.8	18	34	32	48	55.2	sig
prot266	247	11	19	27	27	21	20	28.8	25.2	ns
prot267	331	15	10	57	27	20	12	54	66	sig
prot268	452	12	13	16.5	12	13	14	27	21	ns
prot269	348	16	18	16.8	9.6	10	8	18	13.2	ns
prot270	533	6	4	14.4	21.6	39	24	43.2	54	sig
prot271	342	11	4	36	33	8	18	33	36	ns
prot272	229	14	9	21	15	9	6	10.5	13.5	ns
prot273	581	7	12	16.8	9.6	10	8	15.6	19.2	ns
prot274	389	6	8	21.6	14.4	7	10	10.8	25.2	ns
prot275	368	8	12	21	27	5	5	15	9	ns
prot276	350	10	10	15	13.5	8	9	10.5	15	ns
prot277	502	7	10	2.4	7.2	12	11	10.8	9.6	ns
prot278	588	5	7	7.2	18	15	8	9	19.8	ns
prot279	404	8	8	27	15	16	11	24	27	ns
prot280	281	6	11	13.5	13.5	2	4	12	6	ns
prot281	475	6	4	3.6	6	10	4	4.8	13.2	ns
prot282	264	4	4	10.8	10.8	6	4	10.8	3.6	ns
prot283	428	12	8	18	9	10	6	21	15	ns
prot284	605	7	4	6	6	6	10	9	10.5	ns
prot285	546	5	8	3.6	6	13	11	15.6	16.8	sig
prot286	393	4	5	7.2	14.4	7	5	9	10.8	ns
prot287	651	8	8	27	30	2	2	15	36	ns
prot288	386	1	6	3	4.5	3	2	4.5	9	ns
prot289	127	177	192	225.6	247.2	248	204	285.6	285.6	sig
prot290	307	147	131	248.4	259.2	178	162	288	333	sig
prot291	151	74	73	195	210	62	74	213	171	ns
prot292	246	32	29	48	48	40	35	45	52.5	ns
prot293	201	39	43	38.4	40.8	34	23	32.4	34.8	ns
prot294	295	37	37	61.2	64.8	35	34	66.6	46.8	ns
prot295	377	23	28	87	93	19	27	99	93	ns
prot296	232	23	27	30	27	34	25	51	43.5	ns
prot297	333	27	17	42	25.2	39	23	15.6	34.8	ns
prot298	276	19	20	43.2	41.4	27	25	48.6	46.8	ns
prot299	225	19	19	69	69	24	26	54	48	ns
prot300	152	14	20	19.5	30	14	20	25.5	22.5	ns
prot301	268	24	16	37.2	18	69	66	72	86.4	sig
prot302	261	28	18	52.2	32.4	21	17	30.6	41.4	ns
prot303	234	21	26	60	57	21	28	63	57	ns
prot304	203	14	24	21	21	26	29	22.5	28.5	ns
prot305	277	16	16	18	28.8	15	15	18	16.8	ns
prot306	224	13	10	21.6	23.4	17	19	30.6	39.6	ns
prot307	260	22	13	48	33	17	21	51	60	ns
prot308	278	19	21	25.5	15	16	26	34.5	28.5	sig
prot309	420	18	18	13.2	12	13	10	12	10.8	ns
prot310	424	17	19	21.6	9	57	39	91.8	81	sig
prot311	219	10	10	48	54	22	14	45	57	ns
prot312	277	11	12	15	10.5	8	8	16.5	12	ns
prot313	279	10	8	6	12	7	8	14.4	15.6	ns
prot314	558	11	12	21.6	21.6	38	26	68.4	54	sig
prot315	822	12	9	57	30	16	14	48	48	sig
prot316	423	8	13	19.5	12	13	5	22.5	18	ns
prot317	301	4	13	13.2	9.6	8	2	7.2	8.4	ns
prot318	477	7	14	16.2	16.2	7	14	10.8	16.2	ns
prot319	354	12	12	33	33	13	14	36	24	ns
prot320	538	3	5	9	12	10	10	12	12	ns
prot321	330	6	9	18	10.8	9	16	14.4	10.8	sig
prot322	345	6	4	18	10.8	7	9	16.2	25.2	ns
prot323	290	5	4	21	9	7	6	18	24	ns
prot324	587	8	9	7.5	10.5	2	6	19.5	19.5	ns
prot325	416	7	7	15.6	7.2	7	5	12	9.6	ns
prot326	806	9	8	12.6	9	10	16	50.4	43.2	sig
prot327	243	10	10	21	21	10	8	21	9	ns
prot328	674	7	4	6	10.5	12	6	9	10.5	ns
prot329	297	6	8	8.4	6	18	18	16.8	19.2	sig
prot330	558	3	2	16.2	12.6	6	3	21.6	14.4	ns
prot331	340	5	4	21	18	7	5	12	15	ns
prot332	546	8	7	6	15	8	5	15	12	ns
prot333	193	10	3	6	7.2	4	8	6	12	ns
prot334	641	4	3	14.4	9	5	3	5.4	14.4	ns
prot335	452	7	4	9	12	3	7	18	15	ns
prot336	481	4	3	6	15	3	2	6	9	ns
prot337	355	5	4	7.2	6	8	5	2.4	4.8	ns
prot338	530	7	2	7.2	10.8	7	5	7.2	0	ns
prot339	374	6	6	3	15	9	15	27	72	sig
prot340	253	5	7	7.5	4.5	7	6	10.5	7.5	sig
prot341	442	2	3	4.8	0	2	4	3.6	7.2	ns
prot342	861	2	4	10.8	18	5	5	9	7.2	ns
prot343	413	0	5	3	6	4	3	15	3	ns
prot344	648	7	4	1.5	9	2	2	4.5	3	ns
prot345	719	6	6	6	2.4	3	3	4.8	3.6	ns
prot346	786	6	7	10.8	3.6	18	5	7.2	23.4	sig
prot347	596	3	7	12	12	13	2	27	39	sig
prot348	777	2	5	6	4.5	2	5	6	10.5	ns
prot349	798	4	6	2.4	3.6	4	4	4.8	6	ns
prot350	141	231	229	414	363.6	225	219	367.2	379.8	ns
prot351	221	146	158	390	441	142	157	492	423	ns
prot352	283	70	49	96	93	58	81	115.5	105	ns
prot353	246	66	72	72	74.4	86	138	139.2	156	sig
prot354	212	46	55	82.8	102.6	35	53	70.2	75.6	ns
prot355	219	46	43	111	111	32	42	108	114	ns
prot356	448	35	45	49.5	48	51	49	61.5	46.5	ns
prot357	351	39	53	42	43.2	37	34	49.2	43.2	ns
prot358	161	34	24	52.2	61.2	27	26	57.6	43.2	ns
prot359	178	26	27	111	81	28	33	69	111	ns
prot360	178	22	29	25.5	28.5	21	30	30	28.5	ns
prot361	250	23	17	14.4	24	72	54	61.2	72	sig
prot362	238	24	26	36	32.4	72	60	113.4	102.6	sig
prot363	261	17	21	66	66	22	18	69	69	ns
prot364	194	19	19	27	18	12	21	28.5	28.5	ns
prot365	234	16	20	22.8	19.2	21	21	20.4	24	ns
prot366	337	22	18	37.8	37.8	28	22	48.6	50.4	sig
prot367	296	19	15	33	45	46	34	132	108	sig
prot368	248	15	8	24	16.5	22	11	36	21	ns
prot369	311	15	18	22.8	16.8	13	19	21.6	15.6	ns
prot370	224	17	15	25.2	19.8	16	14	19.8	30.6	ns
prot371	279	14	17	63	36	14	13	45	36	ns
prot372	471	14	13	16.5	33	18	24	25.5	15	ns
prot373	218	6	9	13.2	19.2	18	42	25.2	36	sig
prot374	249	16	10	28.8	25.2	20	15	32.4	27	ns
prot375	312	13	16	33	42	14	13	57	51	ns
prot376	402	16	11	12	16.5	16	22	19.5	18	sig
prot377	196	11	13	20.4	9.6	10	13	19.2	21.6	sig
prot378	285	15	14	23.4	19.8	12	8	30.6	25.2	ns
prot379	292	13	17	51	48	17	15	39	45	ns
prot380	227	11	10	18	28.5	14	9	15	15	ns
prot381	322	11	9	12	9.6	11	9	7.2	13.2	ns
prot382	449	11	16	25.2	16.2	8	5	14.4	19.8	ns
prot383	373	12	6	33	36	9	18	48	21	ns
prot384	239	10	9	21	16.5	7	14	13.5	13.5	ns
prot385	235	12	9	14.4	10.8	10	11	10.8	13.2	ns
prot386	267	6	12	19.8	21.6	20	24	36	21.6	sig
prot387	262	11	9	27	24	11	15	27	18	ns
prot388	241	7	10	15	13.5	8	11	13.5	16.5	ns
prot389	315	7	5	12	7.2	6	4	7.2	12	ns
prot390	997	7	8	21.6	5.4	9	9	9	5.4	ns
prot391	392	5	7	9	18	7	6	15	12	ns
prot392	558	10	5	7.5	12	9	4	7.5	15	ns
prot393	468	8	8	8.4	4.8	9	3	2.4	6	ns
prot394	253	8	10	12.6	18	10	7	23.4	14.4	ns
prot395	248	7	10	6	30	21	9	108	90	sig
prot396	527	3	8	10.5	12	6	8	13.5	6	ns
prot397	432	9	5	7.2	4.8	9	8	4.8	4.8	ns
prot398	455	3	2	1.8	12.6	3	7	10.8	7.2	ns
prot399	529	7	6	24	9	1	6	21	12	ns
prot400	375	2	2	10.5	10.5	8	5	4.5	7.5	ns
prot401	287	5	5	4.8	6	4	6	3.6	4.8	ns
prot402	332	1	7	12.6	5.4	4	6	5.4	12.6	ns
prot403	541	4	7	24	15	3	5	12	6	ns
prot404	280	5	7	6	12	10	12	7.5	9	ns
prot405	458	4	4	7.2	6	4	9	8.4	7.2	ns
prot406	291	4	5	12.6	5.4	6	10	16.2	14.4	sig
prot407	548	3	5	24	21	6	6	21	18	ns
prot408	292	5	4	6	1.5	6	10	18	15	sig
prot409	559	4	2	4.8	6	3	4	7.2	4.8	ns
prot410	859	4	2	12.6	10.8	8	9	14.4	16.2	sig
prot411	484	2	5	3	18	4	8	12	3	ns
prot412	117	143	130	211.5	217.5	117	134	208.5	229.5	ns
prot413	182	119	145	156	159.6	129	137	141.6	159.6	ns
prot414	226	115	103	235.8	198	303	270	615.6	502.2	sig
prot415	179	68	65	237	201	152	156	450	414	sig
prot416	129	54	56	88.5	91.5	88	102	102	156	sig
prot417	222	52	49	68.4	87.6	56	48	57.6	60	ns
prot418	353	34	42	57.6	63	34	37	57.6	59.4	ns
prot419	157	39	42	93	123	55	48	144	147	sig
prot420	376	25	23	42	43.5	22	24	39	36	ns
prot421	429	34	25	33.6	31.2	25	28	30	44.4	ns
prot422	182	18	25	37.8	46.8	39	50	59.4	68.4	sig
prot423	187	22	28	66	72	40	40	90	120	sig
prot424	206	25	24	25.5	31.5	27	22	25.5	37.5	ns
prot425	319	21	18	27.6	20.4	38	19	40.8	43.2	sig
prot426	533	9	22	36	48.6	18	19	27	30.6	ns
prot427	182	19	15	60	48	25	22	72	66	ns
prot428	260	21	22	28.5	30	18	24	33	33	ns
prot429	181	19	19	24	10.8	16	12	19.2	18	ns
prot430	246	10	15	37.8	48.6	20	5	43.2	36	ns
prot431	156	12	8	60	54	23	19	54	45	ns
prot432	213	15	19	36	27	20	16	25.5	22.5	ns
prot433	295	17	11	12	7.2	12	12	7.2	13.2	sig
prot434	610	16	9	23.4	16.2	12	11	27	27	ns
prot435	152	14	10	30	48	14	14	36	45	ns
prot436	470	12	11	24	16.5	17	13	16.5	28.5	ns
prot437	278	9	14	8.4	20.4	14	9	10.8	10.8	ns
prot438	250	18	12	18	16.2	29	18	45	32.4	sig
prot439	265	11	17	39	24	23	17	39	24	sig
prot440	327	9	8	10.5	15	10	5	13.5	18	ns
prot441	577	16	7	16.8	7.2	12	12	14.4	13.2	ns
prot442	236	8	6	10.8	9	12	11	39.6	21.6	sig
prot443	347	14	12	30	42	10	15	45	30	sig
prot444	177	10	12	25.5	15	7	7	10.5	19.5	ns
prot445	261	11	13	9.6	12	6	5	10.8	3.6	ns
prot446	357	3	5	10.8	9	2	10	10.8	16.2	ns
prot447	379	10	10	36	18	13	7	45	36	ns
prot448	172	13	9	15	10.5	11	13	10.5	15	ns
prot449	161	8	2	8.4	13.2	8	6	7.2	9.6	ns
prot450	466	8	8	21.6	16.2	10	6	19.8	12.6	ns
prot451	165	9	9	21	18	18	16	30	24	sig
prot452	245	5	6	9	3	6	11	15	9	ns
prot453	222	8	11	13.2	13.2	8	7	10.8	9.6	ns
prot454	428	9	7	9	12.6	15	9	27	14.4	ns
prot455	227	7	3	24	36	5	10	21	27	ns
prot456	420	4	4	18	6	4	6	9	9	ns
prot457	171	8	10	6	12	5	7	2.4	12	ns
prot458	307	6	11	16.2	19.8	9	5	14.4	18	ns
prot459	230	12	9	12	15	6	8	27	15	ns
prot460	343	1	5	7.5	6	14	12	15	24	sig
prot461	441	7	9	7.2	6	5	10	9.6	7.2	ns
prot462	415	1	4	12.6	9	6	4	12.6	10.8	ns
prot463	270	3	3	30	3	5	5	12	15	ns
prot464	711	5	12	9	7.5	9	21	18	45	sig
prot465	321	7	6	2.4	8.4	3	7	8.4	3.6	ns
prot466	238	4	7	12.6	10.8	10	12	10.8	18	sig
prot467	320	5	5	21	21	7	7	3	9	ns
prot468	274	11	5	9	3	5	8	12	6	ns
prot469	364	8	12	10.8	7.2	5	6	7.2	3.6	ns
prot470	361	6	7	3.6	5.4	9	3	12.6	12.6	ns
prot471	262	7	9	21	12	3	6	9	30	ns
prot472	513	7	9	1.5	6	4	2	9	4.5	ns
prot473	569	6	4	1.2	2.4	6	4	8.4	2.4	ns
prot474	387	6	5	7.2	10.8	5	0	5.4	9	ns
prot475	447	4	5	12	18	2	11	12	21	ns
prot476	378	6	6	7.5	7.5	6	6	10.5	7.5	sig
prot477	251	3	5	6	1.2	4	4	9.6	2.4	ns
prot478	468	0	9	5.4	3.6	5	5	12.6	12.6	ns
prot479	544	3	2	15	9	2	2	12	6	ns
prot480	244	7	5	10.5	4.5	4	3	7.5	10.5	ns
prot481	327	4	3	3.6	7.2	3	2	4.8	3.6	ns
prot482	494	3	3	7.2	5.4	4	3	3.6	7.2	ns
prot483	192	147	184	546	534	183	151	564	504	ns
prot484	243	140	130	171	205.5	137	123	172.5	157.5	ns
prot485	149	40	50	57.6	63.6	40	44	51.6	46.8	ns
prot486	236	54	42	75.6	93.6	42	39	88.2	45	ns
prot487	134	42	41	105	117	37	37	114	129	ns
prot488	103	41	35	57	63	34	28	64.5	61.5	ns
prot489	103	31	39	54	51.6	31	44	54	38.4	ns
prot490	103	28	41	66.6	68.4	28	38	63	52.2	ns
prot491	271	36	47	105	69	62	54	234	186	sig
prot492	257	29	29	51	42	117	57	108	94.5	sig
prot493	174	16	17	27.6	25.2	34	42	21.6	33.6	sig
prot494	165	31	24	70.2	54	30	29	43.2	41.4	ns
prot495	251	20	21	39	57	24	19	75	39	ns
prot496	265	17	25	37.5	36	24	36	43.5	33	sig
prot497	193	22	17	33.6	36	22	28	22.8	32.4	ns
prot498	137	23	21	37.8	36	34	33	37.8	61.2	sig
prot499	149	26	16	54	66	25	24	66	81	ns
prot500	291	25	16	39	37.5	27	16	40.5	31.5	ns
prot501	227	21	16	18	19.2	11	17	18	18	ns
prot502	198	9	24	23.4	37.8	18	11	28.8	27	ns
prot503	194	17	15	48	30	17	18	60	75	ns
prot504	234	28	11	34.5	24	17	12	24	33	ns
prot505	247	15	12	31.2	16.8	11	6	18	18	ns
prot506	145	17	16	28.8	25.2	14	10	30.6	30.6	ns
prot507	141	12	8	33	30	27	16	54	87	sig
prot508	187	19	14	10.5	24	28	18	24	31.5	sig
prot509	165	19	14	14.4	15.6	23	7	24	15.6	ns
prot510	166	19	13	30.6	27	16	11	27	21.6	ns
prot511	225	17	9	45	48	14	11	54	51	sig
prot512	239	17	13	12	13.5	17	9	24	15	ns
prot513	275	14	19	10.8	19.2	19	15	12	14.4	ns
prot514	206	11	13	7.2	30.6	9	11	25.2	23.4	ns
prot515	322	19	15	30	33	14	10	30	33	ns
prot516	178	12	18	22.5	21	23	14	21	33	ns
prot517	227	16	14	15.6	18	13	11	10.8	9.6	ns
prot518	237	15	13	23.4	10.8	16	12	27	21.6	ns
prot519	254	10	15	48	30	16	13	18	33	ns
prot520	208	9	15	22.5	16.5	20	16	30	12	sig
prot521	153	11	9	19.2	12	11	12	16.8	13.2	ns
prot522	244	19	11	19.8	21.6	10	9	16.2	25.2	ns
prot523	287	10	14	33	24	27	9	54	39	sig
prot524	206	10	3	18	16.5	13	13	24	19.5	sig
prot525	244	11	13	8.4	13.2	14	17	14.4	13.2	ns
prot526	383	8	10	25.2	12.6	11	7	5.4	9	ns
prot527	184	7	5	24	24	4	9	15	36	ns
prot528	377	12	12	15	10.5	7	7	10.5	16.5	ns
prot529	355	10	3	9.6	8.4	11	11	12	9.6	ns
prot530	129	13	4	14.4	7.2	7	11	12.6	9	ns
prot531	162	6	11	18	15	14	25	42	60	sig
prot532	184	7	9	18	7.5	11	7	13.5	12	ns
prot533	347	12	5	10.8	13.2	11	9	8.4	8.4	ns
prot534	203	17	6	16.2	19.8	9	2	19.8	14.4	ns
prot535	1930	4	8	24	30	9	10	36	15	ns
prot536	316	9	7	12	21	6	7	10.5	13.5	ns
prot537	198	5	11	6	7.2	5	7	10.8	6	ns
prot538	250	11	8	14.4	21.6	5	5	16.2	14.4	ns
prot539	265	7	6	30	18	5	10	39	27	ns
prot540	469	4	7	9	10.5	11	5	9	7.5	ns
prot541	563	6	8	9.6	7.2	6	14	9.6	6	ns
prot542	290	6	4	16.2	18	3	8	12.6	5.4	ns
prot543	338	11	6	24	12	2	3	36	18	ns
prot544	449	7	5	10.5	7.5	6	10	12	3	ns
prot545	273	7	8	3.6	2.4	11	9	15.6	10.8	sig
prot546	412	5	7	9	0	5	11	12.6	10.8	sig
prot547	170	5	7	15	9	8	6	18	18	sig
prot548	478	2	8	10.5	3	10	22	27	18	sig
prot549	302	7	7	8.4	8.4	6	3	9.6	3.6	ns
prot550	167	5	7	3.6	5.4	5	3	7.2	9	ns
prot551	151	6	10	27	9	5	6	12	21	ns
prot552	816	4	4	4.5	9	9	9	19.5	16.5	sig
prot553	279	4	6	4.8	2.4	5	4	4.8	12	ns
prot554	320	5	9	10.8	5.4	8	5	10.8	7.2	ns
prot555	351	4	4	6	15	3	5	21	9	ns
prot556	242	7	3	9	3	3	6	13.5	12	ns
prot557	276	3	5	7.2	6	3	4	7.2	6	ns
prot558	565	2	9	12.6	3.6	6	6	5.4	5.4	ns
prot559	356	5	6	6	12	2	6	24	12	ns
prot560	162	1	5	0	3	18	6	22.5	22.5	sig
prot561	155	5	4	3.6	3.6	10	5	7.2	7.2	ns
prot562	484	3	1	1.8	12.6	5	2	3.6	9	ns
prot563	462	6	7	6	9	3	7	12	9	ns
prot564	989	3	4	9	9	6	10	3	15	sig
prot565	353	4	5	4.8	0	9	2	6	3.6	ns
prot566	382	6	8	7.2	9	5	7	5.4	5.4	ns
prot567	1092	5	0	9	12	6	2	15	18	ns
prot568	158	2	6	3	9	3	2	4.5	7.5	ns
prot569	829	3	2	2.4	2.4	4	5	4.8	7.2	ns
prot570	600	2	4	7.2	7.2	6	4	3.6	14.4	sig
prot571	743	6	4	3	9	5	2	6	9	ns
prot572	271	2	1	6	6	0	2	0	10.5	ns
prot573	774	4	4	0	6	4	5	3.6	3.6	ns
prot574	617	0	4	0	1.8	4	2	7.2	3.6	sig
prot575	120	179	173	501	498	169	177	480	471	ns
prot576	257	149	145	231	228	130	179	231	214.5	ns
prot577	138	138	134	166.8	168	172	123	151.2	175.2	ns
prot578	126	82	77	158.4	138.6	76	75	129.6	180	ns
prot579	126	97	89	243	276	106	90	273	315	ns
prot580	126	80	87	126	117	138	128	168	186	sig
prot581	126	87	88	109.2	96	198	170	213.6	180	sig
prot582	126	58	88	162	131.4	96	73	160.2	145.8	ns
prot583	126	82	95	258	243	84	84	297	210	ns
prot584	126	82	83	112.5	111	98	77	135	142.5	ns
prot585	433	89	83	111.6	102	85	88	96	90	ns
prot586	258	46	32	54	68.4	135	96	232.2	221.4	sig
prot587	219	33	30	81	45	24	20	69	72	ns
prot588	274	34	27	36	45	30	24	45	45	ns
prot589	211	20	29	25.2	22.8	19	18	42	19.2	ns
prot590	203	16	23	41.4	30.6	21	19	45	52.2	ns
prot591	210	24	24	87	57	23	26	48	81	ns
prot592	190	31	26	39	36	20	29	33	22.5	ns
prot593	164	20	19	28.8	27.6	36	20	26.4	28.8	sig
prot594	159	17	26	32.4	36	14	17	52.2	28.8	ns
prot595	171	18	25	48	57	19	20	78	45	ns
prot596	153	18	24	30	36	22	34	37.5	28.5	ns
prot597	176	12	19	30	21.6	18	13	28.8	16.8	ns
prot598	192	24	15	25.2	28.8	26	12	23.4	32.4	ns
prot599	352	18	22	48	48	15	19	42	42	ns
prot600	146	13	10	33	18	20	12	19.5	25.5	ns
prot601	323	14	14	20.4	9.6	18	18	15.6	14.4	ns
prot602	258	15	23	54	32.4	14	19	27	34.2	ns
prot603	152	17	13	45	33	18	16	39	45	ns
prot604	76	12	13	27	13.5	14	21	19.5	25.5	ns
prot605	128	16	25	25.2	19.2	9	17	21.6	16.8	ns
prot606	187	17	22	37.8	32.4	19	24	34.2	34.2	ns
prot607	160	12	13	63	63	15	19	39	60	ns
prot608	315	13	22	30	19.5	21	15	16.5	21	ns
prot609	129	9	15	15.6	19.2	10	15	19.2	14.4	ns
prot610	185	14	16	25.2	19.8	17	10	23.4	30.6	ns
prot611	146	13	11	39	39	9	10	30	27	ns
prot612	241	7	9	31.5	13.5	22	22	51	33	sig
prot613	222	17	15	16.8	9.6	12	15	12	16.8	ns
prot614	205	8	11	12.6	18	10	9	21.6	18	ns
prot615	240	15	18	15	57	13	11	30	27	ns
prot616	99	12	10	18	18	12	8	15	13.5	ns
prot617	643	10	8	9.6	14.4	15	6	7.2	12	ns
prot618	239	15	9	25.2	28.8	14	14	28.8	12.6	sig
prot619	383	10	12	24	42	20	26	108	84	sig
prot620	247	11	9	12	18	7	3	12	18	ns
prot621	189	13	11	15.6	9.6	9	9	12	18	ns
prot622	171	9	10	18	16.2	13	12	19.8	19.8	ns
prot623	326	8	10	21	30	16	14	12	24	sig
prot624	231	6	7	18	24	24	22	33	24	sig
prot625	153	14	6	4.8	9.6	13	10	13.2	12	ns
prot626	268	7	8	16.2	19.8	11	8	16.2	14.4	ns
prot627	204	14	13	12	27	7	8	21	18	ns
prot628	191	13	13	10.5	24	8	14	13.5	19.5	ns
prot629	114	13	6	10.8	13.2	9	7	6	14.4	ns
prot630	419	7	8	16.2	23.4	24	14	21.6	32.4	sig
prot631	141	13	10	33	24	10	11	42	36	ns
prot632	128	8	6	7.5	12	11	3	7.5	15	ns
prot633	164	5	9	13.2	3.6	12	6	7.2	14.4	sig
prot634	274	7	7	28.8	16.2	7	10	9	10.8	ns
prot635	188	9	11	24	48	9	10	21	24	ns
prot636	372	7	8	10.5	16.5	10	9	12	9	ns
prot637	365	9	14	12	9.6	12	5	14.4	10.8	ns
prot638	145	6	6	19.8	12.6	5	13	3.6	19.8	ns
prot639	159	9	11	30	36	10	12	27	36	sig
prot640	379	11	7	10.5	15	7	2	13.5	12	ns
prot641	190	4	10	19.2	14.4	8	10	12	9.6	ns
prot642	194	6	6	21.6	19.8	8	14	32.4	32.4	sig
prot643	178	8	11	27	24	6	15	9	18	ns
prot644	181	8	7	9	9	11	6	13.5	10.5	ns
prot645	321	9	14	9.6	18	13	15	16.8	14.4	ns
prot646	192	9	10	7.2	21.6	13	13	19.8	23.4	sig
prot647	352	8	8	48	36	5	8	24	12	ns
prot648	118	9	11	18	6	5	7	18	12	ns
prot649	410	8	7	10.8	6	8	3	12	9.6	ns
prot650	403	10	1	7.2	18	3	2	9	5.4	ns
prot651	199	7	11	30	27	5	9	36	30	ns
prot652	457	6	8	9	7.5	24	20	33	24	sig
prot653	221	10	6	6	7.2	11	6	6	8.4	ns
prot654	216	7	10	7.2	10.8	4	9	7.2	10.8	ns
prot655	217	7	9	24	18	8	5	18	24	ns
prot656	172	6	11	12	18	14	10	15	18	sig
prot657	268	3	3	8.4	1.2	8	6	2.4	4.8	ns
prot658	583	7	8	16.2	10.8	7	6	18	18	ns
prot659	229	7	6	36	9	11	7	15	6	ns
prot660	177	7	7	12	21	12	8	21	12	sig
prot661	142	11	10	10.8	6	9	15	10.8	21.6	sig
prot662	178	5	6	12.6	12.6	4	3	10.8	19.8	ns
prot663	111	10	11	9	21	7	9	12	18	ns
prot664	116	8	4	10.5	7.5	11	16	7.5	16.5	sig
prot665	325	8	4	13.2	8.4	7	5	6	6	ns
prot666	268	4	10	16.2	7.2	11	9	9	10.8	ns
prot667	599	12	7	15	9	6	4	15	9	ns
prot668	341	7	4	10.5	7.5	5	7	1.5	13.5	ns
prot669	172	9	6	8.4	6	16	8	7.2	9.6	sig
prot670	204	3	3	10.8	7.2	7	5	14.4	10.8	ns
prot671	171	9	8	33	24	11	13	33	33	sig
prot672	255	3	5	15	3	4	7	6	7.5	ns
prot673	180	3	5	6	4.8	7	8	2.4	4.8	ns
prot674	215	3	5	10.8	7.2	6	5	9	7.2	sig
prot675	211	4	8	18	9	5	8	24	24	ns
prot676	234	3	9	3	10.5	3	7	7.5	13.5	ns
prot677	214	2	6	9.6	4.8	3	5	3.6	4.8	ns
prot678	180	5	5	5.4	18	4	7	9	14.4	ns
prot679	292	6	4	15	39	11	18	39	27	sig
prot680	387	4	6	7.5	4.5	5	9	3	7.5	ns
prot681	283	3	1	4.8	3.6	6	6	3.6	10.8	sig
prot682	351	4	3	19.8	5.4	1	0	7.2	7.2	ns
prot683	502	1	4	36	9	3	2	24	15	ns
prot684	484	8	6	9	7.5	10	2	3	12	sig
prot685	345	5	6	4.8	6	9	4	9.6	6	ns
prot686	448	3	6	19.8	12.6	6	3	5.4	7.2	ns
prot687	277	5	7	21	21	5	4	15	3	ns
prot688	737	9	7	3	6	1	4	9	13.5	ns
prot689	159	4	3	4.8	4.8	2	2	3.6	9.6	ns
prot690	153	5	7	1.8	9	10	8	7.2	18	sig
prot691	321	5	3	15	12	3	9	54	27	sig
prot692	373	4	9	13.5	3	8	5	4.5	1.5	ns
prot693	124	3	5	2.4	0	2	3	6	8.4	ns
prot694	330	5	5	9	0	2	4	3.6	7.2	ns
prot695	319	4	6	3	6	3	6	0	18	ns
prot696	272	4	5	1.5	1.5	15	24	22.5	4.5	sig
prot697	296	3	6	2.4	4.8	3	2	3.6	3.6	ns
prot698	167	6	2	1.8	3.6	5	5	5.4	7.2	ns
prot699	832	0	6	18	15	10	7	30	15	sig
prot700	461	3	2	7.5	6	6	10	12	18	sig
prot701	152	2	6	3.6	4.8	2	8	2.4	3.6	ns
prot702	247	5	3	5.4	5.4	6	3	10.8	5.4	ns
prot703	311	1	4	21	12	5	2	6	12	ns
prot704	299	2	7	9	7.5	1	1	4.5	4.5	ns
prot705	383	1	4	2.4	1.2	1	2	7.2	0	ns
prot706	426	5	4	5.4	10.8	6	2	1.8	5.4	ns
prot707	155	5	3	9	21	4	7	9	15	ns
prot708	989	3	2	3	4.5	2	2	4.5	4.5	ns
prot709	187	2	1	6	3.6	15	12	7.2	7.2	sig
prot710	366	1	2	1.8	5.4	5	4	3.6	12.6	sig
prot711	715	3	0	9	12	3	5	6	3	ns
prot712	830	4	1	3	6	6	2	4.5	4.5	ns
prot713	177	4	2	2.4	1.2	2	1	2.4	1.2	ns
prot714	632	7	5	3.6	1.8	3	2	7.2	1.8	ns
prot715	444	2	6	3	15	10	3	24	9	sig
prot716	1241	1	4	4.5	1.5	1	3	4.5	4.5	ns
prot717	685	4	2	0	2.4	2	2	2.4	3.6	ns
prot718	387	2	1	3.6	0	1	2	3.6	7.2	ns
prot719	322	5	3	9	6	4	3	6	3	ns
prot720	735	3	1	6	1.5	1	1	0	4.5	ns
prot721	186	37	34	44.4	43.2	78	100	98.4	96	sig
prot722	156	44	40	81	61.2	40	38	48.6	90	ns
prot723	282	50	43	156	141	39	41	126	135	ns
prot724	140	30	20	39	42	52	56	100.5	87	sig
prot725	137	26	26	27.6	37.2	29	23	42	32.4	ns
prot726	124	20	28	37.8	55.8	35	35	34.2	37.8	ns
prot727	169	20	21	57	60	15	13	42	51	ns
prot728	142	28	17	33	22.5	26	23	27	16.5	ns
prot729	162	22	23	33.6	28.8	24	21	30	32.4	ns
prot730	200	29	21	39.6	37.8	26	26	30.6	14.4	ns
prot731	156	11	15	51	57	22	21	48	63	sig
prot732	306	17	16	33	37.5	17	18	25.5	28.5	ns
prot733	174	17	13	19.2	30	26	22	16.8	48	sig
prot734	194	10	15	32.4	23.4	15	22	34.2	45	ns
prot735	103	12	20	45	45	13	18	42	39	ns
prot736	172	16	11	19.5	15	30	20	39	36	sig
prot737	180	12	15	12	15.6	47	22	32.4	21.6	sig
prot738	184	13	19	19.8	12.6	9	15	18	21.6	ns
prot739	230	18	8	63	57	17	12	36	30	sig
prot740	187	12	9	13.5	27	13	16	12	15	ns
prot741	189	18	18	18	19.2	11	19	15.6	9.6	ns
prot742	180	15	17	25.2	30.6	17	21	23.4	21.6	ns
prot743	294	11	9	36	27	16	10	42	27	ns
prot744	186	14	8	15	25.5	12	16	10.5	24	ns
prot745	225	5	11	15.6	12	12	22	28.8	24	sig
prot746	174	18	12	30.6	25.2	17	14	30.6	19.8	sig
prot747	208	11	9	42	21	9	11	36	27	ns
prot748	217	11	12	13.5	19.5	27	24	27	45	sig
prot749	112	8	10	13.2	6	12	16	7.2	18	ns
prot750	206	16	14	27	28.8	16	13	16.2	36	ns
prot751	166	10	7	9	27	2	6	39	30	ns
prot752	113	11	3	24	9	8	8	16.5	12	sig
prot753	169	8	17	13.2	9.6	9	12	13.2	8.4	ns
prot754	313	8	8	14.4	16.2	7	7	19.8	14.4	ns
prot755	197	5	8	15	18	5	11	12	39	ns
prot756	124	8	9	9	9	13	9	18	13.5	ns
prot757	246	4	6	7.2	8.4	10	11	9.6	13.2	ns
prot758	258	9	5	14.4	7.2	8	9	12.6	12.6	ns
prot759	168	6	8	9	27	11	9	24	27	ns
prot760	260	5	8	13.5	15	3	6	15	3	ns
prot761	243	12	8	13.2	4.8	12	6	3.6	7.2	ns
prot762	124	9	8	19.8	7.2	14	10	27	16.2	sig
prot763	208	10	10	15	30	8	15	18	15	ns
prot764	217	12	9	4.5	16.5	10	8	24	12	sig
prot765	197	6	6	10.8	10.8	6	7	7.2	7.2	ns
prot766	177	3	5	9	7.2	3	5	5.4	7.2	ns
prot767	146	10	8	6	24	7	10	21	15	ns
prot768	157	8	8	7.5	6	2	16	12	21	sig
prot769	270	4	8	4.8	6	8	9	9.6	7.2	ns
prot770	264	4	3	14.4	9	5	10	9	9	ns
prot771	274	9	6	30	39	7	6	15	27	ns
prot772	156	8	3	13.5	16.5	8	6	15	24	sig
prot773	252	13	8	8.4	9.6	8	7	6	8.4	ns
prot774	356	7	12	18	19.8	8	3	9	14.4	ns
prot775	180	5	10	18	24	4	4	21	24	ns
prot776	251	2	6	16.5	6	10	20	12	27	sig
prot777	156	11	7	6	3.6	2	15	8.4	8.4	ns
prot778	227	7	4	16.2	12.6	20	16	18	18	sig
prot779	116	6	3	21	21	5	5	12	21	ns
prot780	154	8	4	9	4.5	7	5	4.5	6	ns
prot781	198	6	5	4.8	13.2	8	7	6	10.8	ns
prot782	236	9	8	16.2	3.6	2	13	5.4	16.2	ns
prot783	184	7	8	6	30	11	3	18	12	ns
prot784	122	4	10	1.5	10.5	4	4	3	1.5	ns
prot785	91	3	6	4.8	8.4	3	8	6	12	ns
prot786	274	4	11	10.8	9	5	11	7.2	14.4	ns
prot787	152	7	2	0	12	2	5	12	18	ns
prot788	162	4	0	10.5	4.5	3	4	12	7.5	ns
prot789	158	4	4	6	6	7	4	13.2	8.4	ns
prot790	463	6	7	5.4	9	4	3	9	12.6	ns
prot791	312	6	4	18	12	4	2	15	15	ns
prot792	261	3	6	7.5	7.5	6	7	12	7.5	ns
prot793	392	6	3	9.6	7.2	11	5	6	2.4	ns
prot794	182	4	3	3.6	3.6	10	4	12.6	12.6	ns
prot795	310	4	5	3	18	7	8	30	15	sig
prot796	382	9	5	9	9	6	6	4.5	9	ns
prot797	113	6	4	4.8	8.4	3	9	3.6	8.4	ns
prot798	111	6	2	1.8	5.4	24	15	37.8	16.2	sig
prot799	418	2	2	9	6	8	2	24	18	sig
prot800	185	3	2	4.5	12	6	5	1.5	6	ns
prot801	163	5	7	2.4	7.2	2	5	3.6	2.4	ns
prot802	238	4	5	14.4	7.2	2	6	5.4	9	ns
prot803	282	2	4	9	9	5	8	24	9	ns
prot804	305	3	3	4.5	3	7	5	7.5	6	ns
prot805	292	4	5	4.8	3.6	18	15	14.4	21.6	sig
prot806	427	8	1	3.6	7.2	6	1	1.8	1.8	ns
prot807	234	4	5	15	9	2	2	6	3	ns
prot808	233	3	4	6	4.5	4	6	6	4.5	ns
prot809	425	1	2	7.2	2.4	3	4	1.2	10.8	ns
prot810	95	7	1	5.4	1.8	4	4	10.8	5.4	ns
prot811	241	3	3	15	15	4	4	18	9	ns
prot812	201	2	3	7.5	3	4	3	4.5	7.5	ns
prot813	474	1	2	2.4	7.2	7	1	2.4	2.4	ns
prot814	437	2	3	10.8	14.4	5	4	16.2	12.6	sig
prot815	411	5	0	12	6	3	2	6	15	ns
prot816	333	2	2	0	1.5	3	9	4.5	9	sig
prot817	449	5	1	2.4	3.6	6	3	2.4	4.8	ns
prot818	256	3	2	12.6	3.6	0	2	5.4	5.4	ns
prot819	292	5	7	3	12	3	3	6	12	ns
prot820	669	2	10	9	0	1	4	6	3	ns
prot821	378	4	6	6	4.8	6	3	3.6	7.2	ns
prot822	373	4	1	0	9	1	6	14.4	9	sig
prot823	327	1	1	6	9	1	3	6	6	ns
prot824	180	2	2	9	7.5	4	3	9	4.5	ns
prot825	357	4	3	4.8	1.2	3	5	7.2	4.8	ns
prot826	791	2	2	1.8	3.6	2	3	5.4	0	ns
prot827	1037	4	3	21	3	1	3	9	24	ns
prot828	223	3	3	7.5	1.5	5	1	6	1.5	ns
prot829	417	3	2	2.4	0	6	4	3.6	4.8	sig
prot830	310	2	2	1.8	7.2	1	2	1.8	3.6	ns
prot831	796	2	3	15	6	3	2	6	6	ns
prot832	385	5	2	6	1.5	2	2	1.5	1.5	ns
prot833	399	2	1	4.8	3.6	5	5	2.4	4.8	ns
prot834	661	1	2	5.4	5.4	3	3	3.6	1.8	ns
prot835	648	3	3	3	6	2	0	12	6	ns
prot836	172	2	3	6	4.5	0	3	1.5	1.5	ns
prot837	459	1	0	4.8	3.6	1	3	3.6	2.4	ns
prot838	266	4	2	1.8	0	1	1	9	9	ns
prot839	85	47	61	168	159	55	48	159	150	ns
prot840	185	45	64	99	79.5	51	66	88.5	99	ns
prot841	130	66	53	76.8	72	50	46	58.8	48	ns
prot842	128	62	66	109.8	106.2	59	63	109.8	77.4	ns
prot843	130	44	66	174	123	46	55	180	153	ns
prot844	150	52	58	66	64.5	62	54	82.5	73.5	ns
prot845	94	45	38	52.8	40.8	68	46	67.2	76.8	sig
prot846	154	21	15	34.2	48.6	22	21	43.2	63	ns
prot847	76	20	23	69	93	25	25	69	78	ns
prot848	213	14	25	21	34.5	18	10	31.5	25.5	ns
prot849	51	22	20	24	20.4	66	63	86.4	72	sig
prot850	198	21	30	32.4	43.2	10	18	27	37.8	ns
prot851	150	19	15	60	42	15	10	63	33	ns
prot852	161	13	16	12	21	9	14	21	12	ns
prot853	227	14	12	10.8	22.8	27	45	43.2	57.6	sig
prot854	56	19	18	32.4	28.8	16	15	34.2	16.2	ns
prot855	107	10	22	45	30	22	16	42	24	ns
prot856	85	14	20	15	22.5	11	9	19.5	25.5	ns
prot857	191	10	11	4.8	10.8	14	12	14.4	16.8	ns
prot858	207	10	13	19.8	14.4	10	3	27	23.4	ns
prot859	313	12	9	12	27	11	8	42	39	ns
prot860	150	12	9	22.5	25.5	16	24	27	39	sig
prot861	446	7	8	14.4	18	18	16	31.2	31.2	sig
prot862	165	16	11	21.6	16.2	22	18	45	32.4	sig
prot863	164	11	7	33	42	17	8	39	27	ns
prot864	183	14	14	16.5	18	14	8	13.5	15	ns
prot865	112	8	6	8.4	14.4	21	30	61.2	32.4	sig
prot866	99	12	7	28.8	18	20	17	3.6	16.2	ns
prot867	162	5	12	42	45	9	5	30	30	ns
prot868	294	14	7	22.5	12	17	10	7.5	18	ns
prot869	219	9	3	15.6	14.4	12	12	12	7.2	ns
prot870	139	8	7	19.8	19.8	13	13	23.4	12.6	ns
prot871	1091	7	6	27	24	14	14	42	48	sig
prot872	153	13	14	15	10.5	8	9	6	16.5	ns
prot873	122	6	5	14.4	13.2	14	10	10.8	12	ns
prot874	308	8	8	9	25.2	8	5	9	14.4	ns
prot875	274	9	7	21	24	12	5	12	27	ns
prot876	168	8	12	13.5	22.5	9	10	31.5	30	sig
prot877	157	14	8	9.6	6	8	7	8.4	9.6	ns
prot878	171	11	9	21.6	16.2	11	13	21.6	23.4	ns
prot879	163	10	2	33	24	6	7	36	21	ns
prot880	78	11	4	7.5	4.5	10	4	4.5	13.5	ns
prot881	177	8	7	8.4	6	7	4	13.2	6	ns
prot882	198	11	10	18	12.6	8	9	21.6	10.8	ns
prot883	322	7	11	21	36	10	2	33	27	ns
prot884	145	12	6	21	9	9	13	4.5	12	ns
prot885	224	6	12	4.8	7.2	7	10	4.8	8.4	ns
prot886	155	10	6	7.2	12.6	3	3	16.2	7.2	ns
prot887	102	8	7	27	18	27	18	63	72	sig
prot888	207	4	6	6	10.5	8	2	10.5	13.5	ns
prot889	480	2	6	3.6	9.6	8	5	4.8	6	ns
prot890	104	5	6	9	18	9	9	7.2	16.2	ns
prot891	204	5	7	24	15	6	6	9	36	ns
prot892	248	9	6	6	4.5	5	7	9	7.5	ns
prot893	157	8	8	10.8	10.8	7	5	4.8	13.2	ns
prot894	132	10	5	7.2	10.8	6	5	18	12.6	ns
prot895	214	8	4	18	9	4	9	12	27	ns
prot896	219	3	6	10.5	10.5	6	14	9	15	ns
prot897	193	11	5	3.6	9.6	6	7	7.2	6	ns
prot898	155	7	3	7.2	12.6	18	16	14.4	10.8	sig
prot899	239	6	5	12	18	7	8	24	6	ns
prot900	116	11	4	15	7.5	9	9	16.5	9	ns
prot901	211	7	8	8.4	6	14	10	14.4	12	sig
prot902	156	9	10	7.2	16.2	4	5	16.2	5.4	ns
prot903	246	7	6	9	6	6	8	36	15	ns
prot904	218	7	6	9	6	6	5	10.5	10.5	ns
prot905	201	9	3	10.8	6	4	4	4.8	6	ns
prot906	111	1	8	14.4	5.4	5	4	5.4	10.8	ns
prot907	175	5	6	3	9	4	11	27	42	sig
prot908	195	3	7	4.5	7.5	6	5	10.5	7.5	ns
prot909	292	2	4	6	2.4	24	21	14.4	43.2	sig
prot910	173	3	1	5.4	7.2	6	9	27	16.2	sig
prot911	284	7	2	21	24	12	6	33	9	ns
prot912	151	6	3	9	7.5	7	8	18	7.5	ns
prot913	165	5	5	4.8	4.8	7	8	9.6	4.8	ns
prot914	132	3	7	1.8	1.8	7	4	12.6	9	ns
prot915	177	6	5	18	18	4	6	18	18	ns
prot916	137	2	7	3	9	5	8	13.5	4.5	ns
prot917	325	9	7	2.4	6	5	3	1.2	2.4	ns
prot918	192	4	3	7.2	7.2	9	22	12.6	9	sig
prot919	170	2	2	21	21	3	9	18	18	sig
prot920	157	5	8	4.5	4.5	10	1	1.5	3	ns
prot921	192	3	3	2.4	3.6	5	5	6	7.2	ns
prot922	474	7	6	9	14.4	5	2	18	3.6	ns
prot923	186	4	4	21	15	6	5	21	6	ns
prot924	428	5	2	4.5	4.5	4	4	6	3	ns
prot925	191	3	4	2.4	4.8	7	2	8.4	7.2	ns
prot926	169	5	5	14.4	5.4	3	2	14.4	7.2	sig
prot927	166	5	3	15	24	4	9	9	18	sig
prot928	290	2	1	4.5	6	4	8	3	1.5	ns
prot929	216	1	3	3.6	3.6	8	9	4.8	3.6	sig
prot930	103	0	3	7.2	3.6	3	7	3.6	7.2	ns
prot931	271	5	2	15	24	6	3	12	18	ns
prot932	147	3	3	3	7.5	4	0	4.5	10.5	ns
prot933	135	6	1	2.4	4.8	2	2	6	4.8	ns
prot934	135	4	4	1.8	7.2	3	4	1.8	10.8	ns
prot935	135	7	4	6	6	7	10	15	18	ns
prot936	135	5	2	3	3	3	3	10.5	7.5	ns
prot937	321	2	3	1.2	3.6	1	4	7.2	6	sig
prot938	164	7	4	7.2	0	2	4	7.2	3.6	ns
prot939	113	0	4	9	3	6	1	18	9	ns
prot940	271	1	2	3	1.5	2	1	3	3	ns
prot941	204	5	1	4.8	8.4	7	4	2.4	2.4	ns
prot942	276	6	2	1.8	3.6	1	4	7.2	9	ns
prot943	108	3	2	9	6	5	1	12	0	ns
prot944	91	2	5	7.5	0	3	2	1.5	1.5	ns
prot945	325	2	3	7.2	7.2	8	3	1.2	7.2	ns
prot946	114	2	5	3.6	3.6	0	2	5.4	5.4	ns
prot947	277	3	3	15	9	2	2	6	3	ns
prot948	118	3	2	3	4.5	4	2	3	18	sig
prot949	121	1	3	3.6	6	2	7	7.2	0	ns
prot950	198	1	4	3.6	0	2	0	1.8	9	ns
prot951	237	1	1	12	6	1	2	0	3	ns
prot952	220	7	3	1.5	6	1	3	4.5	1.5	ns
prot953	406	4	3	3.6	1.2	2	1	2.4	4.8	ns
prot954	391	4	4	5.4	0	4	0	1.8	1.8	ns
prot955	189	5	1	9	15	1	2	3	12	sig
prot956	232	1	1	3	3	1	7	3	1.5	ns
prot957	470	3	2	2.4	4.8	2	2	2.4	2.4	ns
prot958	527	2	2	5.4	5.4	5	1	7.2	1.8	ns
prot959	141	1	3	3	3	3	4	12	6	ns
prot960	602	1	1	1.5	1.5	1	1	3	3	ns
prot961	109	46	19	31.2	25.2	25	28	33.6	30	ns
prot962	258	28	35	39.6	41.4	21	23	39.6	45	ns
prot963	168	11	10	84	45	13	11	36	33	ns
prot964	177	18	22	21	30	23	34	37.5	34.5	sig
prot965	104	12	12	8.4	14.4	13	10	13.2	20.4	ns
prot966	187	9	15	21.6	18	6	11	9	14.4	ns
prot967	134	11	14	30	48	17	18	57	24	sig
prot968	153	8	17	28.5	19.5	14	11	19.5	10.5	ns
prot969	125	13	8	2.4	10.8	20	22	36	9.6	sig
prot970	242	10	14	18	27	18	21	46.8	21.6	sig
prot971	128	10	9	45	33	19	23	24	39	sig
prot972	160	9	10	13.5	18	6	11	16.5	18	ns
prot973	65	12	10	19.2	7.2	18	16	26.4	24	sig
prot974	143	18	8	10.8	34.2	24	14	21.6	25.2	sig
prot975	131	17	7	33	30	16	16	54	72	sig
prot976	128	11	13	12	13.5	9	10	19.5	15	ns
prot977	76	6	6	18	8.4	3	6	13.2	4.8	ns
prot978	95	8	5	19.8	18	7	10	23.4	14.4	ns
prot979	70	15	14	18	30	6	6	48	27	ns
prot980	136	6	7	9	19.5	12	23	19.5	19.5	sig
prot981	116	8	3	9.6	7.2	6	7	20.4	10.8	ns
prot982	108	8	14	14.4	18	10	6	14.4	10.8	ns
prot983	195	4	14	24	33	9	10	36	39	ns
prot984	145	6	8	10.5	9	8	7	16.5	16.5	ns
prot985	102	10	6	13.2	4.8	8	6	19.2	9.6	ns
prot986	173	4	9	5.4	7.2	9	7	9	16.2	ns
prot987	212	8	4	9	15	8	4	3	15	ns
prot988	116	5	6	4.5	10.5	5	8	7.5	7.5	ns
prot989	219	4	4	9.6	10.8	8	8	7.2	9.6	ns
prot990	312	11	9	19.8	10.8	7	5	7.2	10.8	ns
prot991	78	8	11	6	9	7	7	21	30	ns
prot992	193	9	8	7.5	13.5	7	7	7.5	7.5	ns
prot993	500	2	3	2.4	3.6	2	8	4.8	9.6	sig
prot994	195	3	6	5.4	12.6	7	5	9	18	ns
prot995	177	5	4	27	21	7	7	24	27	ns
prot996	224	3	7	10.5	13.5	5	7	19.5	7.5	ns
prot997	239	3	9	6	4.8	7	3	4.8	8.4	ns
prot998	223	1	5	10.8	12.6	3	8	9	10.8	ns
prot999	113	7	6	18	12	8	8	12	9	sig
prot1000	94	9	4	7.5	7.5	10	3	7.5	9	ns
prot1001	74	6	3	7.2	7.2	7	6	3.6	3.6	ns
prot1002	265	4	4	21.6	14.4	4	6	12.6	14.4	ns
prot1003	225	8	5	24	6	4	5	15	6	ns
prot1004	129	8	3	3	12	8	5	10.5	6	ns
prot1005	210	4	5	4.8	3.6	18	4	19.2	10.8	sig
prot1006	248	4	4	14.4	5.4	7	4	12.6	19.8	ns
prot1007	158	5	4	12	21	4	8	18	18	ns
prot1008	68	10	8	3	7.5	6	4	10.5	7.5	ns
prot1009	68	7	4	8.4	3.6	6	6	4.8	6	ns
prot1010	548	4	9	9	14.4	27	12	27	16.2	sig
prot1011	123	8	7	9	6	5	3	18	12	ns
prot1012	181	4	1	10.5	4.5	3	3	7.5	6	ns
prot1013	824	5	9	6	14.4	5	4	1.2	4.8	ns
prot1014	250	1	2	9	7.2	5	5	5.4	9	ns
prot1015	242	4	2	18	18	3	5	6	9	ns
prot1016	186	5	5	4.5	7.5	6	3	9	6	ns
prot1017	228	7	5	10.8	7.2	7	2	4.8	4.8	ns
prot1018	106	3	6	14.4	12.6	6	9	21.6	27	sig
prot1019	135	2	6	0	12	2	2	15	9	ns
prot1020	173	6	3	9	15	4	9	16.5	6	sig
prot1021	245	3	3	4.8	3.6	4	4	3.6	7.2	ns
prot1022	98	1	6	9	7.2	1	2	9	9	ns
prot1023	149	1	4	15	18	6	5	15	21	ns
prot1024	136	4	5	4.5	7.5	6	4	4.5	3	ns
prot1025	335	5	7	1.2	4.8	2	5	8.4	13.2	sig
prot1026	81	3	4	7.2	5.4	2	5	5.4	3.6	ns
prot1027	124	4	9	15	15	7	7	39	33	sig
prot1028	204	3	4	7.5	7.5	6	3	4.5	12	ns
prot1029	124	2	2	6	9.6	12	12	18	7.2	sig
prot1030	231	4	5	9	7.2	2	5	10.8	0	ns
prot1031	192	4	3	21	12	2	6	6	21	ns
prot1032	514	5	3	6	1.5	4	7	6	19.5	sig
prot1033	277	8	5	9.6	12	6	7	2.4	4.8	ns
prot1034	159	3	4	9	7.2	3	3	5.4	0	ns
prot1035	190	3	1	18	12	8	6	15	3	ns
prot1036	225	5	1	3	4.5	4	6	3	1.5	ns
prot1037	57	5	4	4.8	8.4	24	24	25.2	7.2	sig
prot1038	153	4	4	10.8	7.2	9	15	5.4	16.2	sig
prot1039	91	5	3	3	12	13	14	15	27	sig
prot1040	94	5	2	4.5	1.5	2	2	3	0	ns
prot1041	112	2	3	4.8	7.2	2	4	1.2	2.4	ns
prot1042	336	2	3	9	10.8	2	0	3.6	7.2	ns
prot1043	241	3	4	6	15	5	1	6	18	ns
prot1044	108	1	7	4.5	3	4	5	7.5	7.5	ns
prot1045	117	1	1	3.6	4.8	3	3	4.8	2.4	ns
prot1046	286	3	4	5.4	1.8	5	2	7.2	7.2	ns
prot1047	122	6	1	6	3	9	3	36	36	sig
prot1048	273	1	2	6	7.5	1	3	1.5	6	ns
prot1049	237	6	2	3.6	4.8	8	6	1.2	7.2	ns
prot1050	222	4	3	5.4	7.2	3	6	9	9	ns
prot1051	799	2	2	9	9	0	3	3	3	ns
prot1052	125	4	0	1.5	1.5	4	1	3	6	sig
prot1053	98	3	1	6	1.2	3	15	7.2	10.8	sig
prot1054	153	2	1	3.6	3.6	1	2	3.6	3.6	ns
prot1055	186	2	1	12	0	2	3	6	3	ns
prot1056	188	0	3	4.5	3	4	0	0	9	ns
prot1057	127	2	2	0	0	1	1	1.2	0	ns
prot1058	65	117	112	176.4	192.6	154	160	284.4	320.4	sig
prot1059	115	54	37	177	99	37	52	138	159	ns
prot1060	65	36	32	43.5	25.5	38	33	39	48	ns
prot1061	90	29	22	22.8	21.6	22	34	25.2	46.8	sig
prot1062	120	10	9	19.8	12.6	14	12	25.2	16.2	ns
prot1063	83	10	7	18	24	8	12	39	42	ns
prot1064	177	11	10	7.5	13.5	9	18	4.5	15	sig
prot1065	59	5	10	7.2	8.4	12	11	4.8	4.8	ns
prot1066	97	10	6	18	23.4	24	18	43.2	64.8	sig
prot1067	188	6	6	33	18	11	9	21	33	ns
prot1068	82	10	1	7.5	3	12	9	13.5	15	sig
prot1069	109	11	7	9.6	10.8	8	14	6	12	ns
prot1070	109	7	9	21.6	16.2	3	9	19.8	14.4	ns
prot1071	168	8	11	18	30	5	10	18	36	ns
prot1072	188	3	10	4.5	7.5	1	7	15	12	ns
prot1073	82	6	8	7.2	6	8	12	9.6	19.2	sig
prot1074	75	3	5	23.4	12.6	3	10	10.8	9	ns
prot1075	151	5	7	18	18	2	7	12	12	ns
prot1076	175	8	5	7.5	9	8	5	12	16.5	ns
prot1077	116	8	4	3.6	4.8	6	14	12	21.6	sig
prot1078	161	8	4	16.2	7.2	6	9	9	18	ns
prot1079	95	5	6	12	36	6	9	9	15	ns
prot1080	101	6	2	7.5	7.5	9	3	6	4.5	ns
prot1081	175	5	3	10.8	6	4	6	9.6	9.6	ns
prot1082	401	9	5	5.4	9	3	4	16.2	5.4	ns
prot1083	214	11	3	15	12	4	9	6	12	ns
prot1084	215	6	6	6	13.5	3	9	1.5	4.5	ns
prot1085	152	4	7	4.8	3.6	12	8	19.2	9.6	sig
prot1086	125	2	4	3.6	3.6	7	9	7.2	7.2	ns
prot1087	154	5	5	18	6	4	11	21	33	sig
prot1088	119	4	5	10.5	9	3	7	3	10.5	ns
prot1089	145	1	7	6	7.2	12	18	19.2	14.4	sig
prot1090	256	6	5	5.4	14.4	4	4	14.4	12.6	ns
prot1091	119	3	6	9	9	18	9	27	36	sig
prot1092	159	4	6	7.5	9	6	2	7.5	9	ns
prot1093	91	4	10	9.6	8.4	5	2	8.4	8.4	ns
prot1094	396	5	3	9	9	2	11	12.6	9	ns
prot1095	205	5	5	30	3	4	4	21	6	ns
prot1096	108	7	3	12	7.5	2	5	1.5	6	ns
prot1097	71	6	3	4.8	3.6	3	5	2.4	8.4	ns
prot1098	259	9	3	9	12.6	2	2	7.2	9	ns
prot1099	191	2	7	18	18	2	6	9	15	ns
prot1100	147	2	2	7.5	6	3	5	4.5	4.5	ns
prot1101	292	5	8	4.8	3.6	3	1	8.4	2.4	ns
prot1102	69	1	3	7.2	3.6	9	6	21.6	16.2	sig
prot1103	245	0	2	6	6	10	4	18	6	sig
prot1104	146	1	4	0	4.5	2	1	4.5	9	ns
prot1105	351	4	3	6	1.2	3	3	3.6	3.6	ns
prot1106	106	2	1	5.4	1.8	2	1	14.4	5.4	ns
prot1107	180	2	3	6	9	5	5	6	6	ns
prot1108	199	3	6	4.5	1.5	5	3	3	6	ns
prot1109	185	3	5	3.6	7.2	4	5	4.8	6	ns
prot1110	182	4	5	9	7.2	1	5	10.8	7.2	sig
prot1111	59	1	0	12	0	4	1	3	3	sig
prot1112	173	2	4	0	3	3	6	4.5	31.5	sig
prot1113	105	4	1	6	2.4	1	3	4.8	4.8	ns
prot1114	79	1	1	7.2	3.6	3	7	3.6	1.8	ns
prot1115	94	1	1	6	6	7	2	9	6	ns
prot1116	235	2	2	6	3	0	3	1.5	6	ns
prot1117	99	1	1	1.2	2.4	3	3	4.8	6	ns
prot1118	103	2	2	3.6	7.2	6	6	3.6	3.6	sig
prot1119	226	6	2	3	3	4	5	3	9	ns
prot1120	168	3	1	4.5	1.5	1	4	9	7.5	ns
prot1121	454	1	6	3.6	1.2	6	2	0	0	ns
prot1122	92	2	3	3.6	3.6	0	2	5.4	9	ns
prot1123	99	5	1	6	3	2	3	12	3	ns
prot1124	116	2	3	4.5	3	6	15	22.5	4.5	sig
prot1125	90	1	1	1.2	7.2	6	1	3.6	4.8	ns
prot1126	87	4	4	3.6	3.6	15	12	10.8	5.4	sig
prot1127	294	3	1	6	9	5	2	12	12	ns
prot1128	354	2	2	4.5	3	2	8	12	6	sig
prot1129	216	7	4	2.4	4.8	6	3	3.6	2.4	ns
prot1130	138	2	3	3.6	3.6	0	2	3.6	1.8	ns
prot1131	187	1	3	0	0	0	4	6	0	ns
prot1132	495	3	2	1.5	3	2	4	3	0	ns
prot1133	406	0	2	1.2	3.6	1	1	4.8	4.8	sig
prot1134	382	0	0	1.8	3.6	2	0	0	1.8	ns
prot1135	272	0	2	3	3	2	1	12	12	sig
prot1136	71	20	25	36	25.5	20	14	36	37.5	ns
prot1137	105	26	23	30	26.4	21	23	24	32.4	ns
prot1138	234	26	20	39.6	34.2	18	22	37.8	23.4	ns
prot1139	112	17	22	39	51	17	23	42	30	ns
prot1140	114	14	15	15	39	43	29	37.5	27	sig
prot1141	112	6	4	7.2	12	10	8	6	7.2	ns
prot1142	166	6	5	9	14.4	6	9	7.2	12.6	ns
prot1143	104	5	9	21	42	8	5	27	21	ns
prot1144	376	2	7	18	10.5	1	10	6	6	ns
prot1145	83	5	5	9.6	7.2	8	8	9.6	14.4	sig
prot1146	51	4	3	3.6	10.8	8	7	1.8	5.4	ns
prot1147	74	4	9	12	30	4	12	30	42	sig
prot1148	74	7	3	1.5	3	21	21	27	18	sig
prot1149	117	5	4	3.6	7.2	8	3	7.2	0	ns
prot1150	106	1	3	7.2	9	6	4	14.4	19.8	sig
prot1151	110	4	0	12	12	2	3	15	9	ns
prot1152	73	2	2	3	4.5	5	6	10.5	3	ns
prot1153	113	4	3	6	2.4	4	3	1.2	8.4	ns
prot1154	358	5	4	3.6	7.2	1	2	7.2	5.4	ns
prot1155	99	2	5	6	12	1	4	6	6	ns
prot1156	115	4	1	10.5	4.5	2	3	9	3	ns
prot1157	180	3	4	6	2.4	3	2	2.4	2.4	sig
prot1158	67	3	3	7.2	3.6	0	2	7.2	9	ns
prot1159	99	3	5	6	12	6	2	9	24	sig
prot1160	99	3	3	7.5	6	2	3	3	6	ns
prot1161	99	3	3	1.2	2.4	2	3	8.4	2.4	ns
prot1162	98	7	6	9	0	6	4	1.8	10.8	sig
prot1163	165	3	1	12	15	5	1	9	9	ns
prot1164	76	1	2	3	6	4	1	4.5	4.5	ns
prot1165	90	1	1	2.4	1.2	2	5	3.6	1.2	ns
prot1166	113	2	4	5.4	5.4	1	4	3.6	1.8	ns
prot1167	90	2	2	9	3	2	11	6	12	sig
prot1168	163	5	4	12	3	2	2	3	4.5	ns
prot1169	102	2	3	2.4	1.2	4	2	2.4	1.2	ns
prot1170	183	3	1	5.4	5.4	5	2	7.2	3.6	sig
prot1171	98	7	5	3	6	2	7	6	3	ns
prot1172	146	4	5	3	3	5	5	1.5	1.5	ns
prot1173	145	1	4	3.6	6	2	3	1.2	0	ns
prot1174	166	2	2	7.2	1.8	3	3	3.6	3.6	ns
prot1175	100	0	0	0	0	3	2	3	0	ns
prot1176	393	4	0	1.5	3	1	1	3	3	ns
prot1177	89	1	1	0	2.4	3	6	0	6	ns
prot1178	391	0	1	3.6	3.6	1	3	5.4	1.8	ns
prot1179	89	3	1	9	0	5	1	3	12	sig
prot1180	1106	6	6	12	9	7	6	10.5	9	ns
prot1181	3227	11	8	3.6	7.2	15	21	18	18	sig
prot1182	539	11	7	9	7.2	12	15	12.6	23.4	ns
prot1183	771	5	6	6	15	1	5	15	24	ns
prot1184	2680	1	2	4.5	4.5	5	1	10.5	7.5	ns
prot1185	917	3	5	7.2	4.8	12	18	18	3.6	sig
prot1186	4114	2	4	5.4	7.2	2	1	3.6	1.8	sig
prot1187	449	7	10	24	33	10	9	21	18	ns
prot1188	1304	6	4	4.5	9	1	2	1.5	3	ns
prot1189	393	2	8	6	3.6	4	7	7.2	10.8	ns
prot1190	1513	4	2	3.6	7.2	1	3	7.2	9	ns
prot1191	2580	1	1	6	9	5	3	9	9	ns
prot1192	959	7	7	9	7.5	6	12	18	9	ns
prot1193	510	4	6	3.6	8.4	9	6	7.2	7.2	ns
prot1194	427	10	6	12.6	16.2	16	14	10.8	28.8	sig
prot1195	413	5	2	9	6	4	4	24	6	ns
prot1196	819	5	4	10.5	12	2	2	1.5	4.5	ns
prot1197	1779	1	5	2.4	3.6	3	3	2.4	2.4	ns
prot1198	1379	6	4	7.2	3.6	4	3	1.8	0	ns
prot1199	652	0	4	6	9	2	2	3	12	ns
prot1200	704	3	1	3	0	1	2	3	4.5	ns
prot1201	1028	2	4	2.4	3.6	2	5	4.8	3.6	ns
prot1202	1181	1	0	0	1.8	5	4	5.4	3.6	ns
prot1203	383	9	4	36	21	4	8	24	12	ns
prot1204	1077	8	6	7.5	6	15	12	22.5	27	sig
prot1205	452	5	1	3.6	6	6	6	3.6	7.2	sig
prot1206	434	4	3	9	10.8	1	3	9	7.2	ns
prot1207	955	3	4	21	12	4	5	12	6	ns
prot1208	528	6	5	9	1.5	5	0	4.5	7.5	ns
prot1209	228	4	3	4.8	1.2	5	4	3.6	7.2	ns
prot1210	781	5	1	5.4	9	2	4	5.4	0	ns
prot1211	548	4	2	9	9	3	4	6	12	ns
prot1212	273	4	3	9	7.5	5	1	9	3	ns
prot1213	153	6	8	6	13.2	6	8	6	4.8	ns
prot1214	320	2	8	14.4	16.2	6	1	12.6	5.4	ns
prot1215	219	11	10	9	24	6	8	24	12	ns
prot1216	410	2	6	7.5	4.5	3	7	10.5	10.5	ns
prot1217	322	3	5	10.8	6	12	6	32.4	36	sig
prot1218	629	8	4	9	7.2	1	6	7.2	10.8	ns
prot1219	264	4	3	9	6	1	4	15	6	ns
prot1220	356	3	2	7.5	4.5	15	12	27	27	sig
prot1221	390	3	4	4.8	7.2	4	3	8.4	7.2	ns
prot1222	235	3	3	3.6	9	7	6	12.6	9	ns
prot1223	263	1	2	9	6	5	4	12	3	ns
prot1224	481	2	2	7.5	6	1	4	4.5	4.5	ns
prot1225	551	7	5	2.4	1.2	5	8	2.4	1.2	ns
prot1226	481	5	3	12.6	5.4	4	4	14.4	18	sig
prot1227	487	2	2	6	0	2	2	0	3	ns
prot1228	881	1	0	1.5	1.5	0	2	7.5	3	ns
prot1229	2284	7	1	2.4	3.6	4	1	8.4	1.2	ns
prot1230	852	6	2	9	5.4	2	1	5.4	5.4	ns
prot1231	341	5	3	9	21	2	3	9	9	ns
prot1232	182	0	8	1.5	6	3	4	3	10.5	ns
prot1233	327	5	2	4.8	8.4	5	4	2.4	3.6	ns
prot1234	219	4	5	9	12.6	6	2	3.6	10.8	ns
prot1235	406	5	4	12	18	5	4	15	9	ns
prot1236	332	1	3	0	3	4	2	0	1.5	ns
prot1237	365	5	4	7.2	3.6	2	3	1.2	7.2	ns
prot1238	308	6	3	1.8	1.8	2	4	10.8	7.2	ns
prot1239	232	4	2	9	9	1	3	6	3	ns
prot1240	2067	2	3	3	4.5	2	5	3	1.5	ns
prot1241	865	1	4	0	7.2	5	1	8.4	4.8	ns
prot1242	682	0	2	3.6	1.8	1	2	0	1.8	ns
prot1243	573	0	2	0	3	4	2	12	6	sig
prot1244	454	0	1	1.5	3	3	6	9	18	sig
prot1245	611	18	7	20.4	3.6	4	13	20.4	14.4	ns
prot1246	133	6	10	14.4	3.6	8	5	23.4	16.2	ns
prot1247	221	7	11	18	33	18	18	78	54	sig
prot1248	153	11	9	9	12	9	9	12	12	ns
prot1249	363	4	8	4.8	8.4	8	8	3.6	9.6	ns
prot1250	435	7	2	10.8	9	10	10	16.2	10.8	ns
prot1251	366	4	7	15	9	4	2	15	9	ns
prot1252	170	6	5	6	4.5	1	7	12	4.5	ns
prot1253	267	2	5	1.2	3.6	4	1	3.6	1.2	ns
prot1254	463	1	7	3.6	3.6	2	5	3.6	5.4	ns
prot1255	542	7	2	21	9	5	4	15	9	ns
prot1256	448	1	3	1.5	4.5	6	4	12	6	sig
prot1257	177	3	2	6	4.8	5	2	2.4	7.2	ns
prot1258	365	1	3	3.6	12.6	4	5	3.6	3.6	sig
prot1259	746	1	3	12	12	4	4	18	12	sig
prot1260	458	1	5	6	12	6	4	15	6	sig
prot1261	147	5	4	3.6	4.8	6	2	3.6	2.4	ns
prot1262	266	7	2	7.2	7.2	6	2	1.8	7.2	ns
prot1263	340	5	4	15	3	4	7	12	18	ns
prot1264	398	4	5	3	3	2	2	3	6	sig
prot1265	403	4	0	3.6	1.2	1	0	2.4	2.4	ns
prot1266	302	4	4	5.4	5.4	4	2	3.6	9	ns
prot1267	465	2	4	3	6	2	5	12	9	ns
prot1268	487	0	2	4.5	1.5	2	1	3	3	ns
prot1269	568	2	0	2.4	7.2	3	5	4.8	7.2	ns
prot1270	370	3	2	3.6	3.6	3	4	0	3.6	ns
prot1271	435	1	2	6	3	2	0	12	6	ns
prot1272	382	0	1	1.5	3	1	2	0	1.5	ns
prot1273	400	1	0	4.8	1.2	2	4	2.4	1.2	ns
prot1274	1317	1	0	0	0	0	0	1.8	1.8	ns
prot1275	1827	0	0	0	3	3	1	0	0	ns
prot1276	227	7	5	12	19.5	7	12	16.5	4.5	ns
prot1277	126	5	2	4.8	2.4	5	0	4.8	3.6	ns
prot1278	199	4	4	12.6	12.6	2	6	7.2	14.4	sig
prot1279	186	9	3	18	15	7	5	18	18	ns
prot1280	397	3	7	6	13.5	3	6	9	6	ns
prot1281	191	3	4	6	7.2	5	3	7.2	4.8	ns
prot1282	181	7	4	7.2	14.4	4	2	9	10.8	ns
prot1283	332	2	3	12	18	7	8	12	24	ns
prot1284	207	4	6	6	6	4	7	1.5	3	ns
prot1285	433	7	6	3.6	3.6	5	5	1.2	3.6	ns
prot1286	220	1	5	3.6	5.4	5	5	5.4	9	ns
prot1287	174	3	5	6	6	4	4	6	21	ns
prot1288	398	3	3	6	4.5	4	3	3	4.5	ns
prot1289	250	4	3	3.6	3.6	8	6	8.4	1.2	ns
prot1290	254	2	1	5.4	3.6	3	1	0	3.6	ns
prot1291	278	4	5	12	3	4	6	3	9	ns
prot1292	195	8	2	1.5	4.5	1	3	3	6	ns
prot1293	493	4	5	7.2	4.8	2	1	7.2	4.8	ns
prot1294	395	2	3	5.4	3.6	3	4	3.6	5.4	ns
prot1295	346	4	5	12	12	3	3	9	3	ns
prot1296	386	4	4	4.5	4.5	1	1	7.5	1.5	ns
prot1297	323	2	5	3.6	4.8	1	4	6	1.2	ns
prot1298	221	2	3	9	5.4	5	7	9	0	ns
prot1299	330	2	2	3	6	2	3	6	6	ns
prot1300	913	3	3	9	4.5	8	4	4.5	1.5	ns
prot1301	216	3	0	4.8	1.2	2	4	7.2	4.8	ns
prot1302	176	3	3	5.4	1.8	2	6	0	5.4	ns
prot1303	396	2	0	6	9	6	2	3	3	ns
prot1304	144	4	3	4.5	3	0	1	4.5	9	ns
prot1305	340	4	2	3.6	0	2	3	2.4	2.4	ns
prot1306	177	6	5	3.6	0	3	4	7.2	12.6	ns
prot1307	491	3	2	9	9	4	4	9	3	ns
prot1308	289	5	3	4.5	3	5	2	3	0	ns
prot1309	925	5	1	3.6	6	3	2	3.6	2.4	ns
prot1310	266	3	2	5.4	3.6	0	4	7.2	3.6	ns
prot1311	584	5	3	9	3	7	4	21	15	sig
prot1312	316	6	2	3	3	2	1	6	1.5	ns
prot1313	365	3	6	3.6	4.8	2	2	2.4	6	ns
prot1314	282	3	2	1.8	1.8	2	2	5.4	1.8	ns
prot1315	465	0	0	3	18	7	0	6	6	ns
prot1316	577	3	1	3	6	0	6	1.5	6	ns
prot1317	274	2	3	1.2	2.4	4	2	3.6	2.4	ns
prot1318	517	0	1	1.8	3.6	1	2	3.6	5.4	ns
prot1319	782	0	2	0	6	2	1	3	6	ns
prot1320	567	2	2	0	0	2	1	0	1.5	ns
prot1321	356	2	1	1.2	0	2	4	2.4	2.4	sig
prot1322	229	3	1	1.8	1.8	3	1	3.6	1.8	ns
prot1323	388	0	2	6	0	0	2	3	0	ns
prot1324	109	8	9	9	13.5	3	8	19.5	10.5	ns
prot1325	167	0	0	8.4	4.8	3	0	1.2	2.4	ns
prot1326	192	3	6	5.4	10.8	5	6	9	9	ns
prot1327	174	4	1	9	12	1	2	9	3	ns
prot1328	144	7	8	1.5	6	1	3	9	9	ns
prot1329	139	2	7	2.4	3.6	1	4	3.6	2.4	ns
prot1330	160	7	3	3.6	7.2	6	8	18	10.8	sig
prot1331	220	3	4	15	12	0	1	12	9	ns
prot1332	248	4	5	7.5	9	3	3	4.5	7.5	ns
prot1333	254	2	3	3.6	1.2	4	4	2.4	4.8	ns
prot1334	213	1	7	5.4	7.2	4	0	9	5.4	ns
prot1335	81	0	3	9	0	7	2	3	3	ns
prot1336	318	8	3	1.5	4.5	3	4	3	9	ns
prot1337	247	4	6	3.6	9.6	4	4	3.6	7.2	ns
prot1338	381	3	0	7.2	5.4	3	2	14.4	9	ns
prot1339	159	6	4	6	6	6	6	3	3	ns
prot1340	205	2	2	1.5	1.5	3	0	4.5	3	ns
prot1341	244	4	4	2.4	3.6	4	3	3.6	4.8	ns
prot1342	160	1	1	1.8	1.8	6	4	3.6	7.2	sig
prot1343	288	2	4	3	6	2	1	0	3	ns
prot1344	383	2	1	1.5	1.5	2	3	4.5	1.5	ns
prot1345	206	2	4	3.6	2.4	6	5	4.8	1.2	ns
prot1346	703	1	3	1.8	1.8	1	1	9	0	ns
prot1347	238	1	1	12	15	1	6	0	12	ns
prot1348	366	0	1	6	3	2	2	1.5	7.5	ns
prot1349	430	3	3	2.4	4.8	4	6	6	2.4	ns
prot1350	637	10	5	3.6	1.8	8	3	7.2	1.8	ns
prot1351	141	1	3	3	9	6	0	12	9	ns
prot1352	140	3	2	1.5	4.5	2	4	6	7.5	ns
prot1353	431	2	0	3.6	2.4	2	4	1.2	0	ns
prot1354	969	4	2	3.6	5.4	1	1	10.8	1.8	ns
prot1355	247	5	1	3	9	1	0	9	9	ns
prot1356	1101	1	4	7.5	4.5	7	9	6	3	sig
prot1357	178	3	1	1.2	1.2	4	1	0	4.8	ns
prot1358	178	1	5	7.2	5.4	3	1	1.8	7.2	ns
prot1359	297	6	3	15	15	5	4	6	3	ns
prot1360	238	1	0	1.5	0	0	1	7.5	1.5	ns
prot1361	226	0	3	1.2	1.2	1	1	2.4	2.4	ns
prot1362	486	1	2	1.8	3.6	2	4	3.6	7.2	sig
prot1363	758	5	2	3	9	1	0	3	3	ns
prot1364	305	2	2	3	1.5	1	1	3	3	sig
prot1365	526	1	3	2.4	0	1	1	2.4	2.4	ns
prot1366	375	1	2	3.6	1.8	12	6	10.8	5.4	sig
prot1367	651	1	1	6	9	2	2	3	9	ns
prot1368	5934	0	1	6	1.5	0	2	3	1.5	ns
prot1369	421	2	2	4.8	0	2	1	2.4	4.8	ns
prot1370	142	3	0	3.6	1.8	3	0	0	3.6	ns
prot1371	1145	1	2	3	0	2	2	6	15	sig
prot1372	238	2	1	1.5	3	1	3	0	0	ns
prot1373	391	0	4	0	1.2	2	2	0	0	ns
prot1374	618	1	2	0	1.8	1	0	1.8	3.6	ns
prot1375	93	6	5	9	12	6	5	18	12	ns
prot1376	130	13	3	12	13.5	2	8	4.5	9	ns
prot1377	83	3	7	13.2	4.8	5	3	8.4	8.4	ns
prot1378	361	2	3	5.4	5.4	1	3	5.4	9	ns
prot1379	193	4	8	18	15	7	2	18	21	sig
prot1380	393	3	7	12	4.5	9	9	10.5	13.5	sig
prot1381	232	4	4	4.8	9.6	6	2	0	8.4	ns
prot1382	201	1	4	1.8	1.8	4	3	9	12.6	ns
prot1383	105	1	7	9	9	2	6	6	12	sig
prot1384	173	4	6	6	6	3	4	7.5	0	ns
prot1385	182	4	3	3.6	9.6	3	1	1.2	2.4	ns
prot1386	199	5	3	5.4	5.4	3	2	5.4	10.8	ns
prot1387	191	1	4	3	6	5	1	12	12	ns
prot1388	274	1	5	3	1.5	4	3	1.5	6	ns
prot1389	135	1	6	3.6	0	2	2	6	1.2	ns
prot1390	169	3	3	7.2	5.4	5	1	3.6	1.8	ns
prot1391	688	2	2	18	18	1	2	9	21	ns
prot1392	152	1	2	3	1.5	4	3	4.5	10.5	ns
prot1393	528	7	3	4.8	4.8	3	9	2.4	4.8	ns
prot1394	157	2	1	5.4	0	3	3	21.6	5.4	sig
prot1395	126	2	3	3	3	6	0	3	18	ns
prot1396	80	1	2	1.5	3	12	12	4.5	9	sig
prot1397	122	4	3	4.8	6	2	1	3.6	2.4	ns
prot1398	232	1	3	7.2	9	1	2	1.8	9	sig
prot1399	171	5	3	12	3	1	7	3	6	sig
prot1400	70	2	2	1.5	3	1	1	6	0	ns
prot1401	130	5	3	4.8	1.2	4	2	2.4	2.4	sig
prot1402	103	3	2	5.4	0	2	5	7.2	5.4	ns
prot1403	547	1	2	6	3	4	4	12	3	ns
prot1404	250	3	1	0	1.5	0	3	4.5	0	ns
prot1405	497	2	0	2.4	0	1	1	0	0	ns
prot1406	312	3	1	1.8	1.8	0	3	1.8	3.6	ns
prot1407	152	3	2	3	3	2	1	3	0	ns
prot1408	535	2	3	3	1.5	3	5	0	1.5	ns
prot1409	87	4	2	0	8.4	1	0	0	4.8	ns
prot1410	232	5	3	1.8	0	5	4	12.6	9	sig
prot1411	232	3	2	0	6	1	4	3	6	ns
prot1412	843	4	4	1.5	0	3	3	0	0	ns
prot1413	555	6	0	0	2.4	3	3	2.4	2.4	sig
prot1414	173	3	2	0	0	6	1	1.8	3.6	ns
prot1415	194	2	1	6	3	3	2	9	9	sig
prot1416	180	1	1	4.5	0	1	1	1.5	3	ns
prot1417	199	1	3	1.2	1.2	2	2	0	0	ns
prot1418	287	0	1	7.2	1.8	1	3	9	1.8	ns
prot1419	999	1	1	9	3	4	2	6	12	sig
prot1420	220	3	2	0	0	1	3	1.5	4.5	ns
prot1421	648	3	2	4.8	0	2	2	2.4	4.8	sig
prot1422	164	4	2	3.6	0	0	2	3.6	0	ns
prot1423	181	1	2	0	0	2	0	6	3	ns
prot1424	285	2	3	12	10.5	7	5	18	12	ns
prot1425	172	6	3	3.6	4.8	4	9	10.8	10.8	sig
prot1426	103	5	3	10.8	12.6	5	4	10.8	5.4	ns
prot1427	430	3	2	0	9	4	3	15	0	ns
prot1428	130	6	6	13.5	7.5	1	7	10.5	9	ns
prot1429	123	2	2	6	4.8	6	1	3.6	2.4	ns
prot1430	304	2	2	7.2	5.4	1	9	3.6	5.4	ns
prot1431	164	2	5	6	9	4	4	3	9	ns
prot1432	75	6	0	9	4.5	6	6	18	4.5	sig
prot1433	173	5	3	6	3.6	1	2	6	2.4	ns
prot1434	176	3	6	7.2	3.6	3	2	7.2	9	ns
prot1435	191	1	2	3	9	5	4	6	0	ns
prot1436	138	3	1	3	1.5	12	6	9	18	sig
prot1437	148	4	3	9.6	1.2	1	5	3.6	3.6	ns
prot1438	101	0	5	12.6	3.6	5	5	9	3.6	ns
prot1439	157	3	7	9	12	1	1	15	12	ns
prot1440	488	0	3	4.5	3	2	5	1.5	7.5	ns
prot1441	133	3	2	3.6	4.8	3	2	1.2	4.8	ns
prot1442	229	2	2	0	9	4	5	1.8	3.6	ns
prot1443	89	2	2	6	3	5	3	3	6	ns
prot1444	317	1	1	0	4.5	1	1	3	3	ns
prot1445	88	3	8	1.2	1.2	2	0	2.4	4.8	ns
prot1446	180	2	1	1.8	7.2	2	2	1.8	3.6	ns
prot1447	207	5	2	6	0	0	3	6	6	ns
prot1448	235	3	1	6	0	2	2	6	3	sig
prot1449	86	2	1	4.8	3.6	3	1	1.2	2.4	ns
prot1450	115	2	0	1.8	7.2	2	3	9	1.8	ns
prot1451	127	0	2	6	6	10	2	12	24	sig
prot1452	229	3	0	4.5	1.5	3	2	0	4.5	ns
prot1453	247	6	2	1.2	2.4	3	4	1.2	2.4	ns
prot1454	573	2	2	3.6	1.8	1	2	1.8	3.6	ns
prot1455	176	0	4	6	6	1	3	3	6	ns
prot1456	169	3	0	6	3	3	2	6	1.5	ns
prot1457	81	5	1	3.6	3.6	6	2	2.4	2.4	sig
prot1458	89	0	0	1.8	5.4	2	0	3.6	3.6	ns
prot1459	178	6	2	3	0	1	3	3	6	ns
prot1460	151	3	1	0	3	1	1	1.5	3	sig
prot1461	146	0	3	2.4	2.4	1	1	6	2.4	ns
prot1462	217	2	2	1.8	1.8	4	3	1.8	3.6	ns
prot1463	159	3	2	3	6	4	4	21	6	sig
prot1464	237	1	1	1.5	1.5	8	2	6	6	sig
prot1465	587	4	5	2.4	2.4	3	2	7.2	1.2	ns
prot1466	128	6	1	5.4	0	1	0	3.6	7.2	ns
prot1467	425	1	4	3	3	0	0	6	9	ns
prot1468	256	2	3	7.5	0	1	2	3	3	ns
prot1469	136	0	3	1.2	1.2	2	1	4.8	3.6	ns
prot1470	76	1	0	1.8	0	1	0	7.2	0	ns
prot1471	175	2	0	0	3	1	0	12	3	ns
prot1472	231	1	2	1.5	1.5	4	6	1.5	4.5	ns
prot1473	337	1	2	0	2.4	4	1	1.2	1.2	ns
prot1474	239	1	2	1.8	1.8	0	2	5.4	5.4	ns
prot1475	456	1	1	6	9	0	1	0	3	ns
prot1476	126	2	0	0	0	1	1	1.5	1.5	ns
prot1477	488	1	1	1.2	0	1	0	2.4	4.8	ns
prot1478	127	0	4	3.6	0	2	2	3.6	3.6	sig
prot1479	191	1	3	12	9	2	4	0	15	ns
prot1480	114	4	5	7.5	3	7	4	7.5	7.5	ns
prot1481	62	3	3	6	1.2	3	7	3.6	4.8	ns
prot1482	350	6	3	0	3.6	4	3	7.2	9	ns
prot1483	108	2	0	24	21	5	4	6	15	ns
prot1484	321	0	4	9	0	3	1	4.5	3	ns
prot1485	308	3	1	3.6	3.6	0	0	1.2	1.2	ns
prot1486	59	5	0	0	7.2	3	3	1.8	1.8	ns
prot1487	218	2	3	6	6	2	0	3	3	ns
prot1488	106	3	1	7.5	4.5	2	1	6	4.5	ns
prot1489	154	5	2	1.2	8.4	10	2	4.8	9.6	sig
prot1490	166	2	1	5.4	1.8	0	8	1.8	1.8	ns
prot1491	515	5	2	12	6	2	1	9	9	ns
prot1492	183	1	1	3	4.5	1	1	3	4.5	ns
prot1493	162	0	4	3.6	6	3	2	4.8	2.4	ns
prot1494	140	5	5	1.8	3.6	4	5	1.8	1.8	ns
prot1495	169	1	5	9	6	2	2	6	6	sig
prot1496	242	2	2	1.5	1.5	1	1	0	7.5	ns
prot1497	292	4	4	3.6	1.2	4	2	1.2	2.4	sig
prot1498	197	0	0	3.6	3.6	2	5	9	3.6	ns
prot1499	856	0	1	0	12	3	3	3	9	ns
prot1500	127	1	1	3	4.5	1	1	4.5	4.5	ns
prot1501	72	2	3	4.8	0	1	0	1.2	0	ns
prot1502	148	2	3	3.6	0	0	4	7.2	5.4	ns
prot1503	53	1	1	0	9	1	0	0	6	ns
prot1504	98	1	2	1.5	1.5	0	1	1.5	4.5	ns
prot1505	405	2	1	3.6	0	4	4	4.8	2.4	sig
prot1506	104	0	3	5.4	3.6	4	2	9	3.6	sig
prot1507	176	1	0	9	9	2	6	6	6	sig
prot1508	125	1	2	3	0	3	5	7.5	3	ns
prot1509	160	0	2	1.2	3.6	1	0	0	4.8	ns
prot1510	316	0	1	0	1.8	2	1	3.6	0	ns
prot1511	978	0	1	6	3	1	1	3	3	ns
prot1512	234	3	1	3	3	1	0	4.5	3	ns
prot1513	431	3	1	3.6	2.4	2	3	4.8	4.8	sig
prot1514	2591	4	4	7.2	5.4	6	1	3.6	7.2	ns
prot1515	712	8	3	6	24	3	5	12	9	ns
prot1516	1852	7	2	0	4.5	1	8	4.5	9	ns
prot1517	2086	8	4	9.6	8.4	5	2	4.8	2.4	ns
prot1518	1064	2	3	1.8	5.4	1	4	5.4	5.4	ns
prot1519	609	4	11	9	18	6	12	27	24	sig
prot1520	645	2	3	3	0	3	2	6	4.5	ns
prot1521	969	5	4	1.2	3.6	5	2	2.4	4.8	sig
prot1522	857	1	2	0	1.8	1	0	1.8	5.4	ns
prot1523	488	1	3	9	0	1	1	3	3	ns
prot1524	2821	2	1	1.5	6	2	0	4.5	1.5	ns
prot1525	512	1	2	3.6	3.6	4	1	2.4	7.2	ns
prot1526	876	1	3	5.4	7.2	7	5	12.6	12.6	ns
prot1527	543	8	3	9	21	5	3	12	3	ns
prot1528	809	3	2	1.5	4.5	1	1	3	6	ns
prot1529	1674	1	1	2.4	1.2	2	4	0	2.4	ns
prot1530	1191	2	2	9	1.8	0	3	1.8	5.4	ns
prot1531	208	3	2	0	18	4	3	15	9	ns
prot1532	437	5	1	1.5	3	2	2	3	6	sig
prot1533	510	3	1	0	2.4	0	1	3.6	3.6	ns
prot1534	695	3	2	5.4	5.4	2	1	5.4	1.8	ns
prot1535	227	1	1	6	3	2	4	6	6	ns
prot1536	700	1	1	1.5	0	1	3	4.5	3	ns
prot1537	218	1	5	3.6	3.6	0	3	3.6	0	ns
prot1538	423	4	2	3.6	5.4	3	5	5.4	5.4	ns
prot1539	873	2	2	6	3	1	4	12	6	ns
prot1540	1426	5	0	4.5	4.5	2	4	4.5	0	ns
prot1541	520	2	2	2.4	2.4	2	0	1.2	2.4	ns
prot1542	290	10	9	18	7.2	11	8	14.4	34.2	ns
prot1543	296	4	7	21	21	7	9	39	27	sig
prot1544	309	5	3	9	1.5	2	3	7.5	7.5	ns
prot1545	502	3	1	2.4	6	5	6	2.4	3.6	ns
prot1546	204	2	3	5.4	1.8	5	1	3.6	1.8	sig
prot1547	437	3	0	9	9	2	3	9	6	ns
prot1548	314	0	2	3	7.5	1	1	0	6	ns
prot1549	402	3	5	7.2	2.4	4	1	4.8	3.6	ns
prot1550	188	0	0	1.8	3.6	1	2	1.8	3.6	ns
prot1551	434	1	3	6	3	0	2	3	15	ns
prot1552	325	1	2	3	4.5	1	1	7.5	0	ns
prot1553	607	1	0	0	1.2	3	1	0	0	ns
prot1554	739	5	3	1.8	1.8	12	6	27	16.2	sig
prot1555	235	0	3	6	0	9	3	9	9	sig
prot1556	982	2	6	1.5	1.5	2	8	15	6	sig
prot1557	392	7	1	3.6	1.2	2	3	3.6	4.8	ns
prot1558	543	2	0	3.6	3.6	4	1	5.4	5.4	ns
prot1559	462	1	2	12	0	2	2	6	6	ns
prot1560	348	0	1	1.5	4.5	2	3	4.5	0	ns
prot1561	463	2	2	2.4	0	2	2	2.4	2.4	sig
prot1562	173	5	5	7.2	3.6	2	4	5.4	3.6	ns
prot1563	274	3	1	0	9	1	0	9	15	ns
prot1564	251	1	3	3	15	2	4	9	4.5	ns
prot1565	231	1	2	3.6	2.4	3	5	4.8	4.8	ns
prot1566	394	1	5	7.2	3.6	5	1	7.2	7.2	ns
prot1567	240	3	2	9	6	8	3	9	9	sig
prot1568	441	2	2	4.5	10.5	2	5	3	7.5	sig
prot1569	200	3	2	2.4	3.6	0	2	3.6	4.8	ns
prot1570	371	1	2	1.8	5.4	4	1	7.2	1.8	sig
prot1571	313	1	3	0	6	3	2	6	6	ns
prot1572	730	1	1	0	6	2	5	6	6	ns
prot1573	329	0	2	1.2	1.2	2	1	2.4	0	ns
prot1574	627	2	4	3.6	1.8	1	0	3.6	3.6	ns
prot1575	250	4	2	0	12	1	2	12	3	ns
prot1576	144	4	2	3	3	6	12	27	18	sig
prot1577	472	0	1	0	0	2	0	4.8	0	ns
prot1578	421	2	3	9	1.8	0	1	1.8	0	ns
prot1579	250	1	1	6	15	1	5	0	3	ns
prot1580	266	0	2	4.5	1.5	1	3	0	3	ns
prot1581	861	1	2	0	0	2	1	1.2	0	ns
prot1582	1312	3	0	1.8	5.4	2	1	3.6	1.8	sig
prot1583	493	1	3	6	3	7	4	6	15	sig
prot1584	1082	3	0	4.5	1.5	0	1	1.5	0	ns
prot1585	648	1	1	0	1.2	1	0	0	1.2	ns
prot1586	276	0	2	3.6	10.8	0	3	3.6	5.4	ns
prot1587	518	0	2	0	0	1	4	9	9	ns
prot1588	640	2	3	0	3	0	3	0	3	ns
prot1589	722	7	4	4.8	0	5	2	8.4	2.4	ns
prot1590	147	5	2	14.4	3.6	1	2	7.2	9	sig
prot1591	193	5	4	3	15	5	2	9	9	ns
prot1592	194	2	0	1.5	9	0	0	4.5	7.5	ns
prot1593	365	3	2	3.6	6	2	1	6	2.4	ns
prot1594	290	3	6	1.8	3.6	6	2	3.6	5.4	sig
prot1595	636	2	4	12	12	1	7	6	12	ns
prot1596	1160	3	4	1.5	12	2	0	0	3	ns
prot1597	641	3	0	4.8	3.6	1	2	3.6	2.4	ns
prot1598	175	0	1	0	3.6	0	2	0	3.6	ns
prot1599	318	5	4	6	15	3	1	3	3	ns
prot1600	424	4	2	1.5	3	12	6	4.5	4.5	sig
prot1601	348	1	2	3.6	0	3	4	4.8	6	ns
prot1602	227	2	3	0	1.8	3	2	0	0	ns
prot1603	427	1	2	3	9	4	2	12	6	ns
prot1604	268	2	2	1.5	1.5	2	0	0	4.5	ns
prot1605	357	1	2	1.2	2.4	2	0	2.4	0	ns
prot1606	174	1	1	0	1.8	1	2	3.6	1.8	ns
prot1607	233	2	3	6	3	2	1	0	9	ns
prot1608	217	3	1	4.5	1.5	1	3	3	3	ns
prot1609	980	1	0	1.2	1.2	2	1	1.2	1.2	ns
prot1610	263	3	2	1.8	0	4	1	3.6	5.4	ns
prot1611	169	0	0	0	0	2	2	12	9	sig
prot1612	178	1	0	3	1.5	2	2	0	3	ns
prot1613	355	1	0	2.4	0	3	1	0	2.4	ns
prot1614	604	1	0	1.8	5.4	0	0	0	0	ns
prot1615	149	1	2	6	0	0	2	0	3	ns
prot1616	594	1	1	0	1.5	0	2	0	0	ns
prot1617	257	1	1	2.4	3.6	1	1	3.6	2.4	ns
prot1618	421	0	1	0	1.8	2	2	5.4	7.2	sig
prot1619	712	2	0	6	3	0	1	6	0	ns
prot1620	423	0	1	0	1.5	1	1	1.5	4.5	ns
prot1621	488	0	1	0	1.2	1	1	1.2	1.2	ns
prot1622	1872	1	2	0	0	1	0	3.6	1.8	ns
prot1623	153	8	11	9	24	7	5	21	18	ns
prot1624	275	6	5	1.5	7.5	3	6	9	15	sig
prot1625	463	4	4	6	4.8	4	9	0	4.8	ns
prot1626	103	7	3	12.6	0	2	8	5.4	5.4	ns
prot1627	287	2	5	6	6	8	2	15	3	ns
prot1628	282	1	3	1.5	6	2	3	4.5	1.5	ns
prot1629	200	6	2	2.4	6	0	2	3.6	3.6	ns
prot1630	149	2	2	0	3.6	3	1	5.4	1.8	ns
prot1631	149	1	0	6	6	1	5	6	6	ns
prot1632	132	2	3	1.5	1.5	4	1	6	1.5	sig
prot1633	118	3	2	2.4	3.6	2	5	13.2	6	sig
prot1634	191	2	1	3.6	7.2	9	12	16.2	5.4	sig
prot1635	189	2	4	6	18	4	3	0	6	ns
prot1636	273	3	1	1.5	1.5	0	3	4.5	4.5	ns
prot1637	327	2	2	3.6	0	0	0	4.8	4.8	ns
prot1638	148	2	1	1.8	1.8	1	3	5.4	3.6	ns
prot1639	206	4	1	9	9	1	1	0	6	ns
prot1640	108	0	3	4.5	1.5	1	3	1.5	1.5	ns
prot1641	267	3	1	2.4	8.4	0	3	1.2	1.2	ns
prot1642	204	2	0	1.8	1.8	4	1	0	0	ns
prot1643	223	0	2	6	0	0	3	3	12	ns
prot1644	298	1	2	4.5	3	2	8	3	9	sig
prot1645	194	0	2	1.2	1.2	1	1	1.2	1.2	sig
prot1646	77	2	2	3.6	3.6	0	3	1.8	3.6	ns
prot1647	166	1	2	3	3	4	2	0	3	ns
prot1648	418	1	8	6	3	2	3	3	4.5	ns
prot1649	418	1	2	3.6	0	1	1	2.4	0	ns
prot1650	127	1	2	3.6	7.2	1	1	1.8	7.2	ns
prot1651	279	1	1	3	12	0	2	9	0	ns
prot1652	181	4	3	1.5	6	2	1	4.5	3	ns
prot1653	129	3	3	2.4	2.4	1	2	0	2.4	ns
prot1654	161	3	3	5.4	3.6	4	5	3.6	1.8	ns
prot1655	126	3	0	0	6	4	2	6	3	ns
prot1656	326	4	2	4.5	1.5	1	3	1.5	3	ns
prot1657	207	1	1	2.4	0	0	2	2.4	0	ns
prot1658	191	0	3	3.6	5.4	2	1	7.2	7.2	ns
prot1659	238	3	2	0	9	0	0	3	9	ns
prot1660	210	3	1	1.5	1.5	1	3	1.5	1.5	ns
prot1661	331	4	2	1.2	1.2	1	4	1.2	0	ns
prot1662	574	4	0	1.8	7.2	2	2	1.8	1.8	ns
prot1663	455	1	1	6	0	2	2	6	6	ns
prot1664	553	2	1	0	0	9	3	4.5	4.5	sig
prot1665	522	2	4	1.2	3.6	2	1	1.2	1.2	ns
prot1666	325	1	0	1.8	0	1	2	0	0	ns
prot1667	208	1	1	9	9	1	1	3	0	ns
prot1668	232	1	0	3	0	2	3	3	1.5	ns
prot1669	219	2	2	3.6	2.4	2	2	0	3.6	ns
prot1670	409	0	1	1.8	0	2	2	0	3.6	ns
prot1671	233	1	6	6	3	2	2	3	6	ns
prot1672	772	3	2	1.5	0	0	1	6	0	ns
prot1673	360	1	4	2.4	3.6	3	1	2.4	2.4	ns
prot1674	439	1	0	5.4	1.8	1	0	0	0	ns
prot1675	442	0	1	3	0	1	3	0	3	ns
prot1676	138	1	1	0	3	1	0	1.5	1.5	ns
prot1677	106	2	0	1.2	3.6	0	1	0	1.2	ns
prot1678	370	3	1	1.8	0	3	6	5.4	10.8	sig
prot1679	629	1	1	9	0	2	2	6	9	sig
prot1680	187	1	2	3	3	3	0	4.5	0	ns
prot1681	596	0	0	0	0	3	1	0	0	ns
prot1682	255	1	0	1.8	0	0	0	1.8	0	ns
prot1683	92	9	9	9	9	5	5	18	9	ns
prot1684	171	6	6	12	1.5	6	4	1.5	1.5	ns
prot1685	165	2	2	2.4	3.6	2	3	1.2	3.6	ns
prot1686	148	1	4	9	12.6	4	5	9	9	ns
prot1687	229	1	4	0	3	6	12	9	36	sig
prot1688	123	3	5	4.5	12	2	7	6	7.5	sig
prot1689	77	2	0	0	0	0	3	2.4	1.2	ns
prot1690	465	3	1	5.4	5.4	4	2	1.8	5.4	ns
prot1691	279	2	1	6	3	2	2	6	9	sig
prot1692	278	1	4	3	3	3	9	13.5	4.5	sig
prot1693	119	1	0	2.4	3.6	4	1	2.4	3.6	ns
prot1694	148	4	1	1.8	3.6	1	2	5.4	3.6	ns
prot1695	72	2	0	3	0	3	1	3	3	ns
prot1696	353	1	2	3	3	2	4	13.5	6	sig
prot1697	196	0	1	0	3.6	0	2	2.4	1.2	ns
prot1698	174	0	1	5.4	1.8	4	1	3.6	1.8	ns
prot1699	126	3	1	9	6	0	1	9	15	ns
prot1700	235	1	1	0	1.5	3	3	0	4.5	ns
prot1701	235	2	1	2.4	2.4	1	3	0	2.4	ns
prot1702	110	1	4	1.8	5.4	3	0	0	3.6	ns
prot1703	188	1	2	3	6	1	3	9	6	ns
prot1704	225	2	3	1.5	1.5	3	1	1.5	3	ns
prot1705	138	1	2	0	3.6	1	1	2.4	2.4	ns
prot1706	174	2	3	3.6	3.6	3	12	16.2	5.4	sig
prot1707	672	1	2	6	9	3	3	6	12	ns
prot1708	84	0	0	1.5	1.5	2	3	4.5	1.5	ns
prot1709	107	4	0	1.2	2.4	4	2	4.8	2.4	sig
prot1710	146	0	2	1.8	9	1	4	7.2	1.8	ns
prot1711	183	1	0	6	3	3	0	3	6	ns
prot1712	555	3	1	0	1.5	2	1	0	1.5	ns
prot1713	467	2	3	1.2	2.4	3	3	2.4	2.4	sig
prot1714	265	1	0	0	1.8	1	2	1.8	1.8	ns
prot1715	598	0	1	9	3	2	2	9	12	ns
prot1716	317	3	1	1.5	1.5	0	2	3	1.5	ns
prot1717	196	1	0	1.2	1.2	5	0	0	2.4	ns
prot1718	267	0	2	3.6	1.8	2	1	0	5.4	ns
prot1719	612	1	4	6	6	2	4	6	6	sig
prot1720	62	2	1	4.5	4.5	6	6	3	9	sig
prot1721	77	1	1	1.2	1.2	3	3	2.4	2.4	sig
prot1722	68	0	3	0	1.8	3	3	5.4	5.4	sig
prot1723	632	3	1	6	3	3	2	6	9	sig
prot1724	230	1	0	3	1.5	2	1	4.5	4.5	ns
prot1725	133	1	2	1.2	1.2	0	2	1.2	1.2	ns
prot1726	334	3	3	0	1.8	2	2	1.8	1.8	ns
prot1727	311	3	2	0	3	1	1	6	3	ns
prot1728	563	2	1	1.5	1.5	1	0	1.5	4.5	ns
prot1729	327	1	3	1.2	0	1	0	0	0	ns
prot1730	144	4	4	3.6	3.6	3	6	27	16.2	sig
prot1731	668	2	0	0	3	3	2	9	6	sig
prot1732	85	2	4	0	6	1	2	3	1.5	ns
prot1733	102	2	3	0	1.2	1	1	0	3.6	ns
prot1734	508	0	0	3.6	0	0	2	1.8	0	ns
prot1735	226	1	0	6	0	3	1	3	9	ns
prot1736	676	3	0	1.5	0	1	1	0	0	ns
prot1737	539	1	1	2.4	0	1	1	0	0	ns
prot1738	295	1	0	1.8	0	0	0	0	1.8	ns
prot1739	224	0	1	0	6	2	4	6	6	sig
prot1740	2292	2	0	1.5	1.5	3	0	4.5	1.5	ns
prot1741	170	2	0	7.2	6	2	5	1.2	3.6	ns
prot1742	134	1	2	1.8	5.4	1	2	3.6	3.6	ns
prot1743	255	1	0	0	6	1	2	9	15	ns
prot1744	304	5	6	6	6	5	6	10.5	1.5	ns
prot1745	237	1	3	0	4.8	12	6	10.8	3.6	sig
prot1746	105	1	2	0	1.8	2	3	3.6	5.4	ns
prot1747	69	1	1	6	6	2	2	9	9	ns
prot1748	247	2	2	4.5	3	3	2	0	0	ns
prot1749	99	0	3	3.6	1.2	2	1	4.8	2.4	ns
prot1750	116	2	4	7.2	0	4	2	12.6	9	sig
prot1751	152	3	1	0	3	0	2	0	0	ns
prot1752	225	2	3	0	1.5	1	2	0	7.5	ns
prot1753	147	2	0	3.6	4.8	2	1	1.2	1.2	ns
prot1754	125	2	1	3.6	1.8	1	0	0	5.4	ns
prot1755	90	4	1	6	9	1	4	6	6	ns
prot1756	237	5	1	0	7.5	2	4	0	1.5	ns
prot1757	66	1	4	4.8	3.6	0	1	0	0	ns
prot1758	264	0	0	5.4	5.4	2	5	5.4	7.2	ns
prot1759	137	3	1	6	3	1	3	9	0	ns
prot1760	511	0	1	1.5	4.5	2	3	3	4.5	ns
prot1761	141	2	0	4.8	1.2	2	1	1.2	0	ns
prot1762	280	4	1	1.8	1.8	3	4	1.8	3.6	ns
prot1763	302	1	2	6	6	0	1	3	6	ns
prot1764	74	0	0	1.5	1.5	1	1	3	0	ns
prot1765	171	0	2	3.6	2.4	3	6	3.6	7.2	sig
prot1766	95	4	3	1.8	1.8	2	3	3.6	3.6	ns
prot1767	367	1	0	9	6	8	2	12	12	sig
prot1768	144	0	0	1.5	1.5	0	0	1.5	3	ns
prot1769	664	1	1	0	1.2	1	1	2.4	7.2	sig
prot1770	179	1	2	1.8	1.8	0	2	0	5.4	ns
prot1771	114	0	0	0	3	2	0	0	0	ns
prot1772	161	2	0	1.5	0	0	0	0	1.5	ns
prot1773	205	0	1	3.6	2.4	1	1	2.4	2.4	sig
prot1774	305	0	0	0	5.4	2	4	3.6	7.2	sig
prot1775	416	1	0	3	3	1	1	6	0	ns
prot1776	397	1	2	1.5	4.5	1	0	3	4.5	ns
prot1777	224	1	0	0	3.6	1	2	3.6	0	ns
prot1778	314	0	0	0	1.8	2	0	0	0	ns
prot1779	174	1	1	0	6	1	1	3	3	ns
prot1780	416	1	1	1.5	3	1	0	3	3	ns
prot1781	131	1	1	2.4	3.6	2	2	2.4	2.4	sig
prot1782	107	1	4	0	1.8	2	1	3.6	3.6	ns
prot1783	163	1	0	3	3	2	0	6	3	ns
prot1784	564	0	1	4.5	1.5	0	0	1.5	0	ns
prot1785	208	0	4	0	2.4	2	2	1.2	1.2	ns
prot1786	135	0	0	3.6	5.4	1	0	1.8	3.6	ns
prot1787	3394	4	1	9	6	2	2	12	12	sig
prot1788	1957	3	4	1.5	3	2	0	0	4.5	ns
prot1789	1088	1	0	1.2	0	1	0	0	3.6	ns
prot1790	424	0	3	5.4	5.4	0	3	0	7.2	ns
prot1791	1035	5	3	3	0	0	1	0	3	ns
prot1792	926	1	3	3	3	2	1	1.5	0	ns
prot1793	1669	3	1	0	1.2	1	3	0	2.4	ns
prot1794	201	4	3	1.8	10.8	1	0	1.8	7.2	ns
prot1795	539	4	1	0	6	3	2	12	9	sig
prot1796	638	1	0	0	0	1	1	6	1.5	ns
prot1797	225	9	3	4.8	2.4	8	6	3.6	7.2	ns
prot1798	319	7	0	3.6	3.6	9	3	10.8	10.8	sig
prot1799	520	3	3	9	6	3	4	6	18	ns
prot1800	785	1	2	4.5	7.5	2	5	6	9	ns
prot1801	629	0	3	3.6	3.6	3	6	7.2	3.6	sig
prot1802	341	1	3	3.6	1.8	1	2	1.8	1.8	ns
prot1803	412	0	2	0	0	2	1	6	0	ns
prot1804	308	1	0	3	1.5	0	2	0	1.5	ns
prot1805	743	0	0	0	1.2	1	2	1.2	1.2	ns
prot1806	470	2	1	3.6	1.8	3	9	5.4	5.4	sig
prot1807	1140	2	1	0	0	1	2	3	0	ns
prot1808	1466	0	0	1.5	1.5	3	3	4.5	4.5	sig
prot1809	254	0	2	0	1.2	2	4	3.6	2.4	ns
prot1810	257	2	2	3.6	5.4	0	2	5.4	5.4	ns
prot1811	375	2	1	6	3	1	3	12	3	ns
prot1812	1882	4	3	1.5	3	2	2	0	3	ns
prot1813	1300	0	2	2.4	0	2	1	0	1.2	ns
prot1814	444	4	1	0	3.6	4	5	3.6	1.8	ns
prot1815	832	2	1	0	6	3	2	6	9	sig
prot1816	582	2	1	0	6	1	2	1.5	3	sig
prot1817	280	1	1	1.2	0	1	2	2.4	0	ns
prot1818	1244	1	0	3.6	7.2	2	2	3.6	3.6	sig
prot1819	276	0	2	9	6	0	0	6	0	ns
prot1820	623	1	1	1.5	1.5	2	3	1.5	3	ns
prot1821	450	1	1	2.4	0	4	1	3.6	2.4	ns
prot1822	247	0	0	3.6	3.6	4	0	1.8	0	ns
prot1823	387	2	1	0	0	3	0	3	0	ns
prot1824	662	1	0	3	3	1	2	6	1.5	sig
prot1825	743	1	0	1.2	2.4	0	0	0	2.4	ns
prot1826	874	1	0	0	1.8	2	1	5.4	3.6	ns
prot1827	1301	3	0	3	0	0	0	3	0	ns
prot1828	274	2	1	1.5	6	4	3	4.5	3	ns
prot1829	551	3	2	0	0	6	1	2.4	3.6	ns
prot1830	447	0	3	3.6	7.2	2	2	10.8	7.2	sig
prot1831	154	3	1	21	6	0	4	6	6	ns
prot1832	210	2	4	3	1.5	1	3	1.5	3	ns
prot1833	290	2	3	2.4	2.4	1	2	2.4	0	ns
prot1834	220	6	5	1.8	9	1	2	3.6	7.2	ns
prot1835	184	0	1	15	15	1	1	15	3	sig
prot1836	168	3	2	6	0	1	5	1.5	7.5	ns
prot1837	102	2	2	2.4	1.2	4	4	2.4	4.8	sig
prot1838	327	1	2	3.6	5.4	4	1	0	0	ns
prot1839	962	3	1	6	0	3	1	6	9	ns
prot1840	556	1	2	4.5	3	4	6	0	0	ns
prot1841	374	1	2	1.2	4.8	5	0	2.4	4.8	ns
prot1842	728	0	2	0	5.4	3	3	1.8	3.6	ns
prot1843	243	2	1	3	0	1	2	6	9	ns
prot1844	127	0	1	0	0	2	1	1.5	1.5	ns
prot1845	519	0	0	1.2	2.4	2	4	2.4	7.2	sig
prot1846	492	0	1	3.6	3.6	3	2	1.8	5.4	ns
prot1847	233	0	1	6	3	1	4	6	3	ns
prot1848	287	0	1	0	0	4	2	0	0	ns
prot1849	337	1	2	1.2	0	0	1	1.2	1.2	ns
prot1850	404	1	1	0	1.8	0	0	3.6	5.4	ns
prot1851	3175	1	0	0	0	1	0	9	6	ns
prot1852	243	1	1	0	0	2	2	3	0	ns
prot1853	275	2	0	1.2	1.2	0	1	0	1.2	ns
prot1854	648	3	2	0	3.6	3	4	3.6	7.2	ns
prot1855	172	1	1	6	0	2	0	6	3	ns
prot1856	283	4	2	0	1.5	2	2	1.5	3	ns
prot1857	159	5	3	3.6	1.2	6	1	2.4	1.2	ns
prot1858	372	1	5	0	5.4	1	3	5.4	1.8	ns
prot1859	174	2	3	3	9	1	1	9	9	ns
prot1860	182	2	1	0	1.5	4	2	1.5	1.5	ns
prot1861	251	3	2	0	2.4	3	3	0	1.2	ns
prot1862	1009	1	0	3.6	3.6	3	2	1.8	0	ns
prot1863	233	0	1	3	0	0	3	3	3	ns
prot1864	158	3	1	3	7.5	1	1	1.5	0	ns
prot1865	200	0	1	0	2.4	3	2	0	2.4	ns
prot1866	292	1	2	0	1.8	1	2	0	1.8	ns
prot1867	399	2	0	6	0	1	3	0	6	ns
prot1868	229	2	4	3	0	3	4	3	3	sig
prot1869	228	0	1	3.6	2.4	2	0	2.4	4.8	ns
prot1870	445	0	0	1.8	0	1	0	1.8	1.8	ns
prot1871	334	3	1	0	3	2	0	3	12	ns
prot1872	848	1	1	0	1.5	0	2	0	0	ns
prot1873	151	0	0	0	1.2	2	1	1.2	1.2	ns
prot1874	1410	1	1	0	9	2	0	0	3.6	ns
prot1875	164	2	1	9	0	0	3	9	0	ns
prot1876	114	1	0	3	4.5	0	3	1.5	3	ns
prot1877	262	1	0	3.6	2.4	3	3	10.8	3.6	sig
prot1878	174	2	1	3.6	1.8	1	3	1.8	3.6	ns
prot1879	987	1	3	0	0	0	0	0	3	ns
prot1880	170	1	1	0	4.5	3	0	0	6	ns
prot1881	399	1	2	3.6	1.2	4	2	4.8	3.6	sig
prot1882	504	0	3	1.8	3.6	3	2	14.4	5.4	sig
prot1883	359	0	1	6	0	1	4	12	3	sig
prot1884	85	1	1	0	0	0	1	1.5	1.5	ns
prot1885	186	3	1	2.4	3.6	3	2	0	0	ns
prot1886	231	0	0	3.6	3.6	3	0	3.6	1.8	ns
prot1887	161	2	2	3	3	0	0	3	6	ns
prot1888	296	3	1	1.5	1.5	0	1	0	3	ns
prot1889	362	1	3	0	1.2	1	1	0	2.4	ns
prot1890	492	4	1	1.8	0	2	0	3.6	3.6	ns
prot1891	240	2	1	6	0	1	2	6	0	ns
prot1892	587	1	1	0	1.5	0	1	3	1.5	ns
prot1893	523	1	0	0	1.2	0	1	0	0	ns
prot1894	979	1	1	0	1.8	1	1	3.6	1.8	sig
prot1895	2381	0	1	3	0	1	1	0	3	ns
prot1896	246	1	0	1.5	6	1	2	1.5	1.5	sig
prot1897	309	1	1	0	0	0	1	2.4	1.2	ns
prot1898	214	0	1	1.8	0	0	0	0	0	ns
prot1899	659	3	2	3	6	2	0	0	3	ns
prot1900	185	0	1	1.5	3	2	1	1.5	0	ns
prot1901	201	2	0	1.2	1.2	2	0	2.4	2.4	ns
prot1902	464	0	0	1.8	7.2	2	0	0	0	ns
prot1903	298	3	2	6	3	0	1	0	3	ns
prot1904	502	0	1	0	0	1	1	1.5	1.5	sig
prot1905	295	2	0	2.4	1.2	2	1	1.2	2.4	ns
prot1906	1921	0	2	1.8	0	4	2	7.2	3.6	sig
prot1907	900	1	0	3	0	3	2	3	9	ns
prot1908	1567	0	1	3	0	3	3	3	3	sig
prot1909	659	0	0	0	1.2	1	0	2.4	0	ns
prot1910	909	1	0	0	0	0	1	0	0	ns
prot1911	193	1	0	3	0	0	2	3	3	ns
prot1912	431	1	0	1.5	1.5	1	0	3	0	ns
prot1913	118	0	3	1.2	1.2	1	1	1.2	2.4	ns
prot1914	229	1	4	5.4	3.6	3	2	3.6	3.6	ns
prot1915	232	3	3	9	0	1	4	12	9	ns
prot1916	267	1	0	0	3	0	1	3	1.5	ns
prot1917	266	1	3	0	1.2	2	1	2.4	1.2	sig
prot1918	183	0	2	0	1.8	2	2	3.6	0	ns
prot1919	909	5	1	9	0	0	2	21	12	ns
prot1920	219	2	1	4.5	3	2	2	6	4.5	ns
prot1921	141	2	2	4.8	2.4	3	1	2.4	1.2	ns
prot1922	154	6	3	7.2	3.6	3	2	3.6	1.8	ns
prot1923	243	1	3	0	6	2	1	9	6	ns
prot1924	135	0	2	1.5	1.5	1	2	0	0	ns
prot1925	315	1	3	1.2	2.4	1	0	1.2	1.2	ns
prot1926	517	3	1	1.8	0	2	1	1.8	3.6	sig
prot1927	127	2	1	3	0	1	5	3	3	sig
prot1928	439	2	2	1.5	0	5	2	6	6	sig
prot1929	398	2	2	0	4.8	0	2	2.4	1.2	ns
prot1930	462	0	1	0	1.8	4	0	1.8	0	ns
prot1931	202	1	1	0	3	1	3	9	3	ns
prot1932	114	1	1	6	3	4	1	3	0	ns
prot1933	137	0	1	1.2	2.4	0	3	3.6	2.4	ns
prot1934	124	1	0	3.6	3.6	2	4	1.8	1.8	ns
prot1935	641	2	1	3	0	2	3	0	3	ns
prot1936	415	4	1	0	1.5	3	1	0	0	ns
prot1937	448	0	3	1.2	0	1	0	1.2	1.2	ns
prot1938	572	3	1	0	1.8	0	1	5.4	0	ns
prot1939	819	2	1	0	3	1	1	6	0	ns
prot1940	365	1	1	1.5	0	3	3	4.5	4.5	sig
prot1941	600	0	1	2.4	2.4	2	3	2.4	7.2	sig
prot1942	692	0	0	5.4	3.6	1	2	0	1.8	ns
prot1943	244	1	1	0	3	1	3	3	3	ns
prot1944	203	0	1	1.5	0	0	3	1.5	0	ns
prot1945	383	1	1	1.2	2.4	2	1	2.4	0	ns
prot1946	208	2	0	5.4	0	2	1	3.6	1.8	ns
prot1947	292	1	1	15	12	1	2	6	0	ns
prot1948	288	0	1	3	0	2	1	0	4.5	ns
prot1949	111	1	2	1.2	1.2	1	0	3.6	0	ns
prot1950	309	0	0	0	1.8	2	0	5.4	0	ns
prot1951	555	0	0	9	9	0	0	9	3	ns
prot1952	719	0	0	1.5	0	0	0	3	1.5	ns
prot1953	548	3	1	0	0	0	1	2.4	2.4	ns
prot1954	209	1	2	0	3.6	0	0	1.8	1.8	ns
prot1955	561	0	1	3	0	2	0	6	0	ns
prot1956	575	0	0	1.5	1.5	3	2	6	4.5	sig
prot1957	193	1	2	1.2	0	1	2	1.2	1.2	ns
prot1958	476	0	1	3.6	0	1	1	1.8	1.8	ns
prot1959	426	1	2	0	3	0	0	9	0	ns
prot1960	210	1	2	1.5	0	1	0	0	0	ns
prot1961	167	1	0	0	0	5	1	2.4	2.4	ns
prot1962	255	1	1	0	5.4	1	0	1.8	0	ns
prot1963	259	1	0	0	3	0	1	0	3	ns
prot1964	828	0	1	3	1.5	6	2	4.5	1.5	ns
prot1965	491	0	0	0	1.2	4	0	0	0	ns
prot1966	116	3	0	0	1.8	1	3	0	0	ns
prot1967	392	0	0	6	9	2	0	0	0	ns
prot1968	278	2	2	3	3	2	0	0	1.5	ns
prot1969	275	2	2	0	2.4	2	2	0	0	ns
prot1970	542	1	0	3.6	0	3	0	0	0	ns
prot1971	303	3	1	3	9	0	1	3	6	ns
prot1972	206	1	1	0	1.5	1	1	4.5	3	ns
prot1973	575	0	2	1.2	1.2	0	1	2.4	1.2	ns
prot1974	882	3	0	3.6	1.8	1	2	1.8	1.8	ns
prot1975	503	5	2	0	0	1	2	6	3	ns
prot1976	350	1	2	0	0	0	1	3	0	ns
prot1977	277	2	1	0	2.4	0	0	2.4	0	ns
prot1978	251	3	0	1.8	0	2	2	3.6	3.6	sig
prot1979	223	0	0	0	3	2	2	6	6	sig
prot1980	109	6	2	3	1.5	3	0	1.5	3	ns
prot1981	1093	2	0	3.6	0	4	2	6	3.6	ns
prot1982	123	2	1	7.2	1.8	1	2	5.4	3.6	ns
prot1983	160	3	0	6	0	4	0	3	3	ns
prot1984	160	3	2	3	3	1	0	3	3	ns
prot1985	433	0	1	2.4	0	2	2	2.4	2.4	sig
prot1986	214	2	4	5.4	10.8	5	2	9	7.2	sig
prot1987	114	0	2	6	9	1	5	3	6	ns
prot1988	178	1	3	4.5	1.5	2	2	0	1.5	ns
prot1989	248	0	1	1.2	2.4	0	1	1.2	0	ns
prot1990	49	4	2	1.8	1.8	2	2	1.8	1.8	ns
prot1991	86	0	0	3	3	5	1	0	3	ns
prot1992	335	3	2	0	3	2	1	0	0	ns
prot1993	171	0	1	1.2	0	2	1	2.4	3.6	ns
prot1994	214	2	1	3.6	3.6	4	2	0	1.8	ns
prot1995	108	0	0	0	0	0	0	6	6	ns
prot1996	115	1	0	3	1.5	1	2	0	0	ns
prot1997	96	1	1	1.2	2.4	1	4	0	3.6	ns
prot1998	82	4	1	7.2	1.8	0	0	1.8	1.8	ns
prot1999	365	0	0	3	3	3	0	6	3	ns
[truncated: 1,549 more rows]
