# Supplementary material for: Protein complex-based analysis is resistant to the obfuscating consequences of batch effects --- a case study in clinical proteomics
Source: BMC Genomics. 2017 Mar 14;18(Suppl 2):142. doi: 10.1186/s12864-017-3490-3 (PMC5374662; doi:10.1186/s12864-017-3490-3)
Supplement: Supplementary file 2 — Simulated data D2.2H. (ZIP 3730 kb) [file 12864_2017_3490_MOESM2_ESM.zip › D2.2.359.txt]

protLen	X0	X0.1	X0.2	X0.3	X1	X1.1	X1.2	X1.3	sig
prot1	1338	896	909	1294.5	1326	893	836	1300.5	1278	ns
prot2	2199	31	38	90	66	81	102	216	342	sig
prot3	1538	27	35	56	76	36	36	92	52	ns
prot4	2319	22	25	32.4	20.4	20	21	15.6	30	ns
prot5	1392	44	30	66	76.5	57	52	69	55.5	ns
prot6	1985	29	26	105	78	70	70	216	192	sig
prot7	1262	56	50	80	110	42	41	86	102	ns
prot8	3862	16	18	24	25.2	21	12	20.4	21.6	ns
prot9	1295	45	49	67.5	66	49	47	73.5	70.5	ns
prot10	4287	12	13	24	33	15	8	33	42	ns
prot11	1277	36	51	96	78	33	49	50	78	ns
prot12	3587	6	8	12	8.4	7	6	14.4	4.8	ns
prot13	774	66	72	112.5	117	73	67	118.5	117	ns
prot14	1960	4	3	12	18	4	2	18	15	ns
prot15	858	67	62	106	112	64	63	128	100	ns
prot16	693	67	91	90	93.6	80	80	93.6	92.4	ns
prot17	748	69	51	88.5	100.5	112	126	186	165	sig
prot18	875	48	34	111	135	106	80	222	312	sig
prot19	1755	15	12	26	22	24	21	42	40	sig
prot20	839	37	44	37.2	37.2	50	42	44.4	33.6	ns
prot21	857	22	36	58.5	39	56	66	93	102	sig
prot22	1248	24	23	75	75	66	60	117	252	sig
prot23	1308	18	21	44	42	21	13	56	38	ns
prot24	1260	21	15	26.4	24	10	18	25.2	19.2	ns
prot25	1487	8	9	13.5	6	5	6	9	1.5	ns
prot26	477	76	74	231	279	84	81	294	324	ns
prot27	1324	18	24	36	46	18	17	50	44	ns
prot28	997	17	17	26.4	18	13	21	32.4	22.8	ns
prot29	623	110	101	156	144	108	102	177	160.5	ns
prot30	657	97	96	333	276	119	128	408	375	sig
prot31	1735	14	20	16	24	12	8	22	24	ns
prot32	904	8	8	19.2	14.4	10	9	20.4	16.8	ns
prot33	446	189	190	292.5	265.5	198	190	316.5	268.5	ns
prot34	262	180	174	507	627	546	534	1674	1647	sig
prot35	682	99	121	204	196	98	117	206	216	ns
prot36	742	49	45	73.2	52.8	50	46	68.4	64.8	ns
prot37	630	37	47	52.5	48	37	42	48	81	ns
prot38	672	33	31	84	111	102	117	306	297	sig
prot39	1056	35	28	68	52	23	24	34	68	ns
prot40	1098	23	24	26.4	24	23	19	16.8	32.4	ns
prot41	1192	12	12	21	12	10	13	9	10.5	ns
prot42	1888	12	15	18	42	10	13	27	27	ns
prot43	500	170	161	328	314	292	304	580	666	sig
prot44	610	48	62	61.2	50.4	47	70	62.4	55.2	ns
prot45	543	35	35	51	45	33	30	49.5	39	ns
prot46	685	28	28	102	99	29	30	102	93	ns
prot47	546	26	24	58	58	26	28	58	58	ns
prot48	1311	13	16	18	19.2	13	13	9.6	18	ns
prot49	1047	11	11	10.5	9	10	20	34.5	25.5	sig
prot50	491	131	123	408	471	252	256	810	738	sig
prot51	654	64	66	202	144	91	85	164	150	ns
prot52	639	53	79	79.2	73.2	180	171	208.8	255.6	sig
prot53	740	52	51	66	61.5	60	55	91.5	73.5	sig
prot54	1143	18	21	69	39	29	12	60	57	ns
prot55	966	17	23	46	28	11	20	42	38	ns
prot56	1042	15	15	6	12	13	12	18	15.6	ns
prot57	2166	8	4	10.5	9	12	5	19.5	6	ns
prot58	443	39	31	105	102	40	32	138	171	sig
prot59	589	27	27	58	42	11	32	42	68	ns
prot60	740	22	30	24	21.6	28	22	31.2	26.4	ns
prot61	532	24	25	19.5	33	19	15	30	34.5	ns
prot62	740	7	10	27	36	15	10	39	15	ns
prot63	727	6	8	30	24	18	14	32	18	ns
prot64	1585	4	4	4.8	10.8	8	7	9.6	9.6	ns
prot65	479	225	221	318	363	227	225	325.5	319.5	ns
prot66	364	159	159	498	462	169	144	477	435	ns
prot67	433	160	155	316	300	174	125	338	266	ns
prot68	346	121	160	193.2	176.4	140	132	193.2	180	ns
prot69	545	99	108	138	129	105	79	123	145.5	ns
prot70	472	66	78	240	213	71	68	267	225	ns
prot71	478	52	50	100	84	69	78	138	198	sig
prot72	413	54	38	49.2	40.8	60	42	48	64.8	ns
prot73	496	51	43	55.5	66	100	68	105	111	sig
prot74	630	38	33	105	147	52	30	138	93	sig
prot75	544	28	26	54	46	27	24	62	42	ns
prot76	880	10	9	19.2	9.6	15	8	14.4	21.6	ns
prot77	684	10	8	10.5	13.5	15	15	10.5	13.5	ns
prot78	988	12	9	39	33	8	9	51	33	ns
prot79	430	68	60	158	150	69	81	138	166	ns
prot80	707	24	21	31.2	25.2	39	27	38.4	36	ns
prot81	418	26	27	36	40.5	35	27	48	31.5	ns
prot82	820	16	17	36	42	14	11	39	48	ns
prot83	1450	11	9	20	14	8	13	26	10	ns
prot84	500	84	70	93.6	93.6	76	83	103.2	96	ns
prot85	451	61	70	91.5	90	51	51	73.5	76.5	ns
prot86	757	25	26	75	90	90	84	243	279	sig
prot87	539	24	23	34	48	18	20	52	70	ns
prot88	455	15	16	18	22.8	14	18	20.4	21.6	ns
prot89	646	15	14	25.5	30	14	12	28.5	15	ns
prot90	533	8	6	33	36	3	5	39	39	ns
prot91	1101	2	5	10	10	3	3	10	8	ns
prot92	375	162	172	219.6	210	246	278	336	291.6	sig
prot93	477	105	113	144	195	118	105	180	171	ns
prot94	440	78	66	207	207	90	83	207	201	ns
prot95	445	72	64	122	114	102	92	184	184	sig
prot96	373	60	46	46.8	74.4	47	52	58.8	56.4	ns
prot97	606	27	26	67.5	48	30	22	52.5	58.5	ns
prot98	343	21	22	57	36	46	24	108	90	sig
prot99	403	15	23	34	44	18	17	30	30	ns
prot100	591	17	17	19.2	16.8	19	15	15.6	20.4	ns
prot101	641	6	14	31.5	21	24	16	27	27	sig
prot102	583	14	9	42	36	7	11	33	33	ns
prot103	544	11	15	20	18	12	8	16	18	ns
prot104	2137	5	6	6	4.8	11	4	10.8	14.4	ns
prot105	375	32	46	54	60	48	41	69	61.5	ns
prot106	454	49	44	123	132	41	33	147	93	ns
prot107	472	46	35	50	62	36	40	74	80	sig
prot108	517	39	20	44.4	36	27	23	30	38.4	ns
prot109	464	24	15	45	31.5	31	24	42	52.5	ns
prot110	637	14	19	51	57	29	25	69	60	sig
prot111	423	23	16	30	40	27	28	48	44	sig
prot112	414	15	13	18	9.6	17	12	20.4	13.2	ns
prot113	898	11	15	30	27	15	18	27	31.5	ns
prot114	498	11	12	63	30	13	15	57	12	ns
prot115	580	14	18	38	20	16	21	48	28	sig
prot116	448	6	10	9.6	9.6	11	15	13.2	13.2	ns
prot117	569	11	6	10.5	22.5	10	11	12	16.5	ns
prot118	1032	3	4	6	9	6	8	24	12	ns
prot119	357	104	94	206	164	93	83	164	184	ns
prot120	231	65	61	69.6	69.6	70	90	124.8	110.4	sig
prot121	372	54	49	63	87	141	168	166.5	207	sig
prot122	375	32	54	126	126	67	56	156	156	ns
prot123	507	38	56	90	82	39	47	78	76	ns
prot124	411	27	28	24	38.4	26	37	42	42	ns
prot125	374	21	17	28.5	21	26	22	43.5	19.5	sig
prot126	827	9	12	39	39	17	13	21	48	ns
prot127	774	15	6	26	22	6	9	30	28	ns
prot128	576	5	7	4.8	10.8	9	3	4.8	6	ns
prot129	413	9	11	9	24	11	7	16.5	19.5	ns
prot130	569	7	11	27	33	14	5	39	39	sig
prot131	590	9	10	26	24	24	12	42	48	sig
prot132	774	6	10	4.8	13.2	12	15	18	12	ns
prot133	1023	5	8	12	30	9	6	12	13.5	ns
prot134	803	4	3	3	6	1	2	21	18	ns
prot135	242	55	56	110	148	70	67	142	104	ns
prot136	439	51	69	82.8	66	59	49	58.8	72	ns
prot137	318	44	54	66	87	50	51	88.5	76.5	ns
prot138	278	50	65	168	228	48	62	129	213	ns
prot139	309	47	58	90	90	41	41	98	98	ns
prot140	568	35	27	24	40.8	36	38	48	40.8	ns
prot141	316	40	33	45	49.5	35	40	73.5	33	ns
prot142	283	17	28	72	90	31	17	87	117	ns
prot143	608	29	25	54	58	28	30	50	74	ns
prot144	673	15	23	26.4	18	13	25	26.4	21.6	ns
prot145	414	17	13	27	42	16	15	42	24	ns
prot146	707	19	9	51	57	20	24	48	78	ns
prot147	406	19	14	40	20	13	12	26	24	ns
prot148	510	12	7	25.2	24	13	19	13.2	20.4	ns
prot149	500	16	8	18	21	30	20	57	39	sig
prot150	350	11	10	33	24	4	8	21	24	ns
prot151	683	11	13	16	28	18	10	38	40	ns
prot152	569	6	9	14.4	13.2	14	8	10.8	13.2	ns
prot153	450	5	10	15	12	10	11	22.5	22.5	ns
prot154	399	13	14	15	21	9	4	36	24	ns
prot155	713	9	7	14	12	1	11	20	10	ns
prot156	564	11	11	18	13.2	33	30	54	28.8	sig
prot157	1149	10	10	9	6	10	9	10.5	9	ns
prot158	721	3	7	18	12	11	3	15	24	ns
prot159	260	176	188	394	418	191	184	364	388	ns
prot160	372	116	137	160.8	198	459	396	493.2	428.4	sig
prot161	297	99	82	145.5	138	73	98	157.5	126	ns
prot162	276	45	58	150	153	43	44	159	132	ns
prot163	480	27	31	70	62	38	27	64	74	ns
prot164	299	28	31	28.8	43.2	36	19	36	34.8	ns
prot165	317	30	22	46.5	39	21	20	43.5	24	ns
prot166	437	32	21	90	57	29	21	90	78	ns
prot167	537	24	27	32	50	31	20	46	56	ns
prot168	228	18	31	26.4	20.4	19	23	21.6	16.8	ns
prot169	289	23	13	28.5	33	14	20	33	27	ns
prot170	341	15	25	66	48	30	36	72	90	sig
prot171	445	16	13	34	22	17	19	36	34	ns
prot172	458	11	7	18	9.6	10	15	13.2	22.8	ns
prot173	450	9	8	10.5	19.5	10	18	21	30	sig
prot174	588	12	18	33	48	18	19	54	51	ns
prot175	761	13	16	24	40	13	14	24	34	ns
prot176	519	11	12	10.8	10.8	9	23	10.8	21.6	sig
prot177	1216	9	15	15	15	8	18	24	21	sig
prot178	605	11	12	15	12	36	30	63	90	sig
prot179	748	10	7	14	24	7	10	18	22	ns
prot180	460	10	8	14.4	10.8	9	10	9.6	14.4	ns
prot181	645	8	7	12	7.5	4	8	13.5	7.5	ns
prot182	528	5	6	12	30	3	7	15	15	ns
prot183	958	5	6	4	6	4	5	26	26	sig
prot184	4213	3	2	3.6	3.6	6	3	3.6	4.8	ns
prot185	1921	4	4	10.5	3	3	2	7.5	9	ns
prot186	333	132	169	387	411	144	165	432	465	ns
prot187	229	114	104	222	194	130	100	268	208	sig
prot188	413	41	47	40.8	56.4	72	64	86.4	72	sig
prot189	437	46	44	51	57	72	56	145.5	124.5	sig
prot190	459	30	20	66	81	35	27	84	81	ns
prot191	170	36	32	54	82	46	49	74	58	sig
prot192	200	42	42	58.8	49.2	37	40	39.6	40.8	ns
prot193	396	35	41	39	36	43	46	57	48	sig
prot194	219	22	23	87	54	36	34	102	102	sig
prot195	509	17	16	46	54	20	18	32	26	ns
prot196	255	20	34	28.8	25.2	20	14	15.6	22.8	ns
prot197	343	10	13	25.5	30	17	9	21	24	ns
prot198	453	18	13	48	57	25	26	39	57	ns
prot199	418	18	13	22	30	14	15	26	32	ns
prot200	506	12	14	22.8	16.8	18	19	8.4	13.2	ns
prot201	545	14	14	28.5	18	17	9	18	19.5	ns
prot202	406	17	9	30	24	13	12	36	30	ns
prot203	586	10	13	22	16	27	24	102	66	sig
prot204	570	12	15	20.4	9.6	8	12	7.2	9.6	ns
prot205	868	7	16	16.5	12	7	6	19.5	15	ns
prot206	508	11	6	24	27	5	7	27	18	ns
prot207	715	6	9	20	18	6	7	6	12	ns
prot208	622	7	12	10.8	9.6	20	26	26.4	16.8	sig
prot209	463	3	10	4.5	13.5	9	9	16.5	15	ns
prot210	756	7	4	27	27	10	4	21	21	ns
prot211	520	8	7	14	10	5	5	6	18	ns
prot212	858	2	7	4.8	4.8	5	4	8.4	8.4	ns
prot213	463	4	3	4.5	6	2	8	6	9	ns
prot214	248	88	85	252	255	89	73	261	282	ns
prot215	386	66	52	110	108	80	93	162	164	sig
prot216	252	46	51	36	60	85	88	105.6	80.4	sig
prot217	271	55	48	82.5	69	58	36	82.5	78	ns
prot218	367	55	41	141	138	48	47	102	111	ns
prot219	335	52	41	58	78	53	50	78	94	ns
prot220	600	35	34	56.4	34.8	33	30	40.8	58.8	ns
prot221	232	34	33	60	63	40	38	64.5	63	sig
prot222	273	40	32	111	111	44	25	123	93	ns
prot223	243	32	30	66	88	32	25	56	60	ns
prot224	223	33	42	32.4	33.6	36	23	31.2	30	ns
prot225	250	30	27	43.5	31.5	25	23	37.5	31.5	ns
prot226	223	17	27	54	99	31	24	90	87	ns
prot227	289	34	31	62	56	19	30	48	38	ns
prot228	378	17	24	24	25.2	24	25	27.6	27.6	ns
prot229	410	21	12	39	27	21	33	30	31.5	sig
prot230	389	18	21	51	90	16	22	78	75	ns
prot231	610	17	16	18	30	8	23	28	36	ns
prot232	243	10	17	9.6	19.2	31	27	30	34.8	sig
prot233	397	13	11	22.5	24	12	11	27	15	ns
prot234	229	6	13	21	21	9	8	33	24	ns
prot235	321	15	16	24	20	13	9	16	28	ns
prot236	447	4	12	18	13.2	9	12	20.4	20.4	ns
prot237	272	10	15	13.5	22.5	14	13	21	6	ns
prot238	645	13	14	21	48	14	10	48	39	ns
prot239	709	3	6	14	6	3	8	16	12	ns
prot240	513	10	11	9.6	10.8	11	10	8.4	18	ns
prot241	314	8	8	6	6	7	9	12	3	ns
prot242	388	9	8	21	6	8	5	27	9	ns
prot243	956	0	3	10	8	2	3	8	10	ns
prot244	128	245	243	309.6	261.6	220	243	280.8	279.6	ns
prot245	197	67	87	126	90	98	106	183	153	sig
prot246	334	65	66	186	195	72	63	207	225	ns
prot247	175	52	51	74	92	49	52	74	116	ns
prot248	162	62	64	82.8	75.6	62	56	60	62.4	ns
prot249	305	42	33	51	52.5	27	38	45	48	ns
prot250	312	43	37	114	108	48	35	90	138	ns
prot251	300	49	41	46	84	58	64	104	96	sig
prot252	127	43	38	50.4	45.6	37	35	52.8	36	ns
prot253	191	40	38	51	72	33	34	51	43.5	ns
prot254	211	42	39	126	111	38	46	84	99	ns
prot255	199	29	31	70	56	34	33	62	70	ns
prot256	266	30	39	36	42	31	30	37.2	45.6	ns
prot257	322	21	16	30	34.5	24	24	31.5	34.5	ns
prot258	313	34	28	87	87	28	24	66	75	ns
prot259	286	18	26	38	32	21	18	24	36	ns
prot260	265	16	13	13.2	19.2	13	11	10.8	14.4	ns
prot261	466	15	13	24	39	23	19	28.5	25.5	ns
prot262	455	23	15	57	42	20	19	33	54	ns
prot263	185	16	21	30	50	20	11	50	62	ns
prot264	209	16	20	18	13.2	18	10	20.4	24	ns
prot265	433	15	20	27	21	13	26	12	15	ns
prot266	247	18	17	57	45	15	18	63	45	ns
prot267	331	17	11	28	26	10	10	24	34	ns
prot268	452	13	7	25.2	9.6	12	14	14.4	18	ns
prot269	348	14	18	22.5	21	10	20	18	18	ns
prot270	533	8	16	3	33	7	12	27	18	ns
prot271	342	8	20	24	28	12	12	22	22	ns
prot272	229	17	9	9.6	13.2	12	12	9.6	15.6	ns
prot273	581	8	15	12	7.5	24	24	24	63	sig
prot274	389	9	7	36	21	11	6	18	39	sig
prot275	368	12	8	14	22	15	24	54	60	sig
prot276	350	18	6	16.8	7.2	8	9	12	10.8	ns
prot277	502	9	5	12	7.5	14	10	6	21	sig
prot278	588	6	10	36	36	7	5	21	24	ns
prot279	404	9	5	20	12	5	9	16	16	ns
prot280	281	6	6	6	7.2	5	18	13.2	10.8	sig
prot281	475	4	8	6	12	8	6	4.5	9	ns
prot282	264	3	11	9	3	7	7	18	24	ns
prot283	428	9	11	12	12	4	8	12	14	ns
prot284	605	2	6	2.4	7.2	5	4	8.4	2.4	ns
prot285	546	7	9	10.5	9	9	9	13.5	16.5	ns
prot286	393	5	7	21	12	11	5	12	12	ns
prot287	651	2	5	12	8	1	6	4	8	sig
prot288	386	5	8	8.4	4.8	6	0	6	10.8	ns
prot289	127	215	171	334.5	307.5	194	161	297	265.5	ns
prot290	307	141	138	414	435	133	147	459	387	ns
prot291	151	72	81	144	136	71	75	166	140	ns
prot292	246	38	38	40.8	50.4	38	45	39.6	37.2	ns
prot293	201	25	36	54	52.5	32	36	48	49.5	ns
prot294	295	25	41	90	111	56	63	231	177	sig
prot295	377	24	32	64	70	25	22	64	62	ns
prot296	232	16	20	36	22.8	40	28	37.2	28.8	sig
prot297	333	25	32	31.5	25.5	26	33	31.5	43.5	ns
prot298	276	28	26	48	75	26	25	81	63	ns
prot299	225	25	21	34	62	23	19	50	48	ns
prot300	152	19	30	20.4	20.4	23	28	19.2	19.2	ns
prot301	268	30	24	30	28.5	24	20	24	42	ns
prot302	261	19	24	54	72	26	54	150	156	sig
prot303	234	31	21	48	26	27	20	50	52	ns
prot304	203	23	21	16.8	24	24	19	21.6	21.6	ns
prot305	277	23	9	36	36	25	13	30	34.5	ns
prot306	224	22	18	75	36	20	46	150	108	sig
prot307	260	14	14	44	26	13	13	44	34	ns
prot308	278	21	16	19.2	26.4	18	20	33.6	18	ns
prot309	420	15	18	21	33	20	24	37.5	21	ns
prot310	424	14	11	60	60	12	18	39	33	ns
prot311	219	14	12	32	32	11	18	42	32	ns
prot312	277	13	12	18	15.6	11	15	18	16.8	ns
prot313	279	12	13	12	7.5	7	15	7.5	4.5	ns
prot314	558	14	25	36	36	13	13	54	45	ns
prot315	822	12	6	30	22	8	11	16	16	ns
prot316	423	10	7	15.6	16.8	18	11	16.8	19.2	sig
prot317	301	7	9	12	22.5	12	11	10.5	12	ns
prot318	477	9	8	27	21	14	14	21	21	ns
prot319	354	11	7	24	36	11	9	24	40	ns
prot320	538	14	4	13.2	10.8	13	10	9.6	9.6	ns
prot321	330	6	11	12	12	6	14	22.5	16.5	ns
prot322	345	7	6	27	51	6	7	39	27	ns
prot323	290	4	13	8	14	6	7	4	14	ns
prot324	587	7	5	9.6	8.4	7	6	8.4	7.2	ns
prot325	416	2	5	9	12	3	8	12	7.5	ns
prot326	806	9	1	21	21	4	10	12	27	ns
prot327	243	10	8	10	16	7	8	8	24	ns
prot328	674	6	7	10.8	13.2	20	12	12	9.6	sig
prot329	297	7	8	10.5	6	11	5	10.5	18	ns
prot330	558	8	5	45	24	13	5	15	30	ns
prot331	340	3	3	6	6	5	7	14	14	ns
prot332	546	5	10	13.2	8.4	5	8	4.8	10.8	ns
prot333	193	6	9	6	12	4	7	13.5	12	ns
prot334	641	5	4	24	18	5	6	18	15	ns
prot335	452	6	6	8	12	4	4	6	4	ns
prot336	481	6	2	2.4	4.8	7	5	8.4	9.6	ns
prot337	355	5	6	7.5	7.5	4	6	1.5	7.5	ns
prot338	530	4	6	15	18	7	5	9	12	ns
prot339	374	3	3	0	10	10	10	4	20	sig
prot340	253	7	4	9.6	8.4	3	1	7.2	4.8	ns
prot341	442	2	4	3	15	1	1	1.5	6	sig
prot342	861	3	2	12	15	7	4	15	27	sig
prot343	413	3	6	6	14	2	1	12	14	ns
prot344	648	6	1	2.4	3.6	1	2	2.4	6	ns
prot345	719	4	3	12	9	4	5	3	7.5	ns
prot346	786	10	4	18	6	4	6	18	9	ns
prot347	596	5	0	4	8	4	6	12	8	ns
prot348	777	5	4	3.6	3.6	3	4	3.6	6	ns
prot349	798	2	5	6	10.5	1	2	4.5	4.5	ns
prot350	141	196	216	522	708	198	233	630	681	ns
prot351	221	154	148	276	240	126	134	268	272	ns
prot352	283	57	52	96	87.6	112	110	138	138	sig
prot353	246	56	69	126	85.5	76	54	129	108	ns
prot354	212	43	42	141	117	45	43	144	150	ns
prot355	219	40	36	76	80	30	40	86	78	ns
prot356	448	46	43	28.8	34.8	37	32	36	45.6	ns
prot357	351	41	37	39	25.5	39	51	55.5	42	ns
prot358	161	31	23	117	84	18	25	87	75	ns
prot359	178	32	20	58	66	35	25	56	56	ns
prot360	178	19	14	34.8	32.4	26	15	16.8	16.8	ns
prot361	250	25	19	34.5	40.5	18	18	33	37.5	ns
prot362	238	16	20	66	69	90	75	198	234	sig
prot363	261	20	28	56	54	19	15	38	40	ns
prot364	194	18	21	15.6	24	20	28	16.8	21.6	ns
prot365	234	21	24	43.5	34.5	19	13	33	34.5	ns
prot366	337	19	21	42	42	18	8	63	48	ns
prot367	296	21	18	22	36	23	14	38	34	ns
prot368	248	18	11	13.2	6	17	14	16.8	22.8	sig
prot369	311	11	20	39	42	17	21	18	15	ns
prot370	224	14	13	33	33	15	21	48	60	ns
prot371	279	15	20	42	26	40	36	104	56	sig
prot372	471	26	15	16.8	18	30	44	48	26.4	sig
prot373	218	12	11	10.5	16.5	6	13	10.5	15	ns
prot374	249	8	19	39	36	19	17	42	45	ns
prot375	312	14	15	20	20	18	11	26	22	ns
prot376	402	11	14	16.8	20.4	22	16	22.8	13.2	sig
prot377	196	16	22	19.5	30	11	12	13.5	18	ns
prot378	285	10	12	30	42	15	13	39	21	ns
prot379	292	11	17	20	20	9	24	24	24	ns
prot380	227	10	9	18	20.4	12	8	12	7.2	ns
prot381	322	12	7	9	25.5	15	13	6	7.5	ns
prot382	449	15	11	42	36	14	14	36	27	ns
prot383	373	13	13	20	12	15	20	14	14	ns
prot384	239	14	8	9.6	12	18	9	25.2	12	sig
prot385	235	5	10	12	4.5	6	7	15	18	ns
prot386	267	7	13	39	36	9	9	18	15	ns
prot387	262	5	7	18	18	11	18	32	40	sig
prot388	241	9	4	15.6	12	15	10	8.4	9.6	ns
prot389	315	4	4	10.5	9	5	11	4.5	18	ns
prot390	997	4	6	27	15	3	8	15	33	ns
prot391	392	9	11	16	6	10	6	16	22	ns
prot392	558	10	5	4.8	4.8	7	6	6	8.4	ns
prot393	468	5	4	3	7.5	6	5	21	7.5	ns
prot394	253	6	7	12	33	3	7	21	12	ns
prot395	248	3	8	8	20	7	3	10	14	ns
prot396	527	6	9	12	14.4	6	8	13.2	8.4	ns
prot397	432	3	4	6	6	5	6	7.5	10.5	ns
prot398	455	4	9	30	15	4	8	15	21	ns
prot399	529	6	1	6	0	5	11	10	10	ns
prot400	375	4	7	4.8	10.8	9	6	4.8	2.4	ns
prot401	287	5	6	12	9	7	6	7.5	7.5	ns
prot402	332	4	6	15	15	27	15	36	90	sig
prot403	541	2	6	12	10	5	3	12	10	ns
prot404	280	6	7	7.2	8.4	9	3	9.6	9.6	ns
prot405	458	6	5	15	7.5	4	6	9	10.5	ns
prot406	291	8	5	9	24	6	4	9	12	sig
prot407	548	4	8	6	4	4	6	20	36	sig
prot408	292	3	2	6	6	8	1	7.2	8.4	ns
prot409	559	5	0	4.5	0	8	6	10.5	7.5	ns
prot410	859	3	2	9	18	7	4	6	6	ns
prot411	484	2	6	14	6	3	2	10	12	ns
prot412	117	130	155	164.4	201.6	378	462	471.6	489.6	sig
prot413	182	135	138	186	186	135	130	163.5	181.5	ns
prot414	226	106	115	330	324	375	321	909	990	sig
prot415	179	84	87	166	158	152	162	288	268	sig
prot416	129	68	48	62.4	76.8	58	65	68.4	87.6	ns
prot417	222	52	57	64.5	75	45	33	84	81	ns
prot418	353	25	37	99	96	33	23	111	96	ns
prot419	157	40	41	78	96	45	47	88	62	ns
prot420	376	31	22	34.8	38.4	69	90	100.8	140.4	sig
prot421	429	23	23	36	40.5	41	16	34.5	48	ns
prot422	182	10	18	84	39	24	18	114	90	ns
prot423	187	20	25	32	30	44	44	92	76	sig
prot424	206	18	32	27.6	28.8	20	28	37.2	24	ns
prot425	319	19	18	31.5	39	12	32	24	33	ns
prot426	533	11	22	60	57	22	22	60	60	ns
prot427	182	16	19	40	40	20	29	38	28	ns
prot428	260	23	22	21.6	19.2	14	14	19.2	22.8	ns
prot429	181	19	17	30	28.5	23	24	21	22.5	ns
prot430	246	26	25	72	54	21	15	69	54	ns
prot431	156	9	12	34	42	17	10	26	28	ns
prot432	213	20	14	25.2	9.6	19	15	9.6	24	ns
prot433	295	5	15	16.5	19.5	8	9	4.5	15	ns
prot434	610	11	16	63	48	25	29	87	87	sig
prot435	152	17	8	18	22	11	6	28	22	ns
prot436	470	13	17	15.6	25.2	18	15	8.4	12	ns
prot437	278	9	14	22.5	16.5	15	13	15	7.5	ns
prot438	250	10	5	33	27	13	11	15	39	ns
prot439	265	13	23	26	26	22	32	54	48	sig
prot440	327	12	10	15.6	9.6	8	8	12	8.4	ns
prot441	577	8	10	16.5	10.5	13	10	16.5	16.5	ns
prot442	236	11	7	39	30	7	10	12	36	ns
prot443	347	15	18	10	10	10	9	32	16	ns
prot444	177	15	8	8.4	8.4	16	10	16.8	21.6	sig
prot445	261	10	5	18	10.5	11	3	10.5	16.5	ns
prot446	357	6	4	30	21	5	9	18	24	ns
prot447	379	2	7	30	28	14	13	20	32	ns
prot448	172	2	7	12	9.6	6	6	9.6	4.8	ns
prot449	161	13	5	16.5	10.5	11	9	10.5	13.5	ns
prot450	466	12	10	27	21	6	8	21	15	ns
prot451	165	7	5	12	22	2	7	14	20	ns
prot452	245	2	5	7.2	4.8	9	11	1.2	4.8	ns
prot453	222	11	7	9	12	9	8	15	16.5	ns
prot454	428	8	8	36	33	10	6	30	60	sig
prot455	227	11	10	10	16	5	12	22	16	ns
prot456	420	8	8	7.2	8.4	4	8	9.6	7.2	ns
prot457	171	8	10	15	12	12	18	15	15	sig
prot458	307	7	8	12	18	5	13	18	24	ns
prot459	230	12	9	22	12	3	10	24	12	ns
prot460	343	7	8	3.6	13.2	6	8	4.8	8.4	ns
prot461	441	5	9	9	12	8	8	6	15	ns
prot462	415	2	7	21	15	6	6	18	30	ns
prot463	270	6	9	14	12	2	8	8	18	ns
prot464	711	3	5	2.4	12	9	2	7.2	9.6	ns
prot465	321	7	7	7.5	13.5	5	6	15	4.5	ns
prot466	238	6	5	9	15	6	5	15	30	ns
prot467	320	2	7	10	14	4	8	10	24	ns
prot468	274	9	8	4.8	3.6	8	12	16.8	24	sig
prot469	364	7	7	9	7.5	8	18	15	15	sig
prot470	361	5	6	9	12	6	6	30	18	ns
prot471	262	5	5	12	22	1	7	8	20	ns
prot472	513	3	4	7.2	8.4	9	11	7.2	12	ns
prot473	569	3	0	6	7.5	12	18	4.5	9	sig
prot474	387	5	7	18	15	4	12	9	9	ns
prot475	447	6	5	8	2	2	4	8	6	ns
prot476	378	5	2	3.6	8.4	6	3	3.6	10.8	ns
prot477	251	1	4	6	4.5	6	5	6	7.5	ns
prot478	468	2	4	9	6	8	3	12	21	ns
prot479	544	3	4	4	2	9	14	14	10	sig
prot480	244	6	5	6	7.2	6	4	9.6	4.8	sig
prot481	327	6	2	1.5	7.5	1	0	6	3	ns
prot482	494	2	6	15	9	3	3	6	6	ns
prot483	192	171	142	314	336	167	185	358	318	ns
prot484	243	123	135	156	139.2	113	121	159.6	134.4	ns
prot485	149	40	42	73.5	81	42	45	76.5	72	ns
prot486	236	41	45	147	162	37	45	132	138	ns
prot487	134	34	35	56	88	30	45	74	72	ns
prot488	103	34	40	39.6	38.4	96	108	154.8	122.4	sig
prot489	103	32	33	46.5	51	25	38	49.5	43.5	ns
prot490	103	36	32	96	87	39	38	108	120	ns
prot491	271	29	22	48	68	40	38	74	72	ns
prot492	257	27	21	26.4	40.8	31	28	38.4	31.2	ns
prot493	174	13	30	22.5	25.5	17	11	19.5	22.5	ns
prot494	165	27	23	72	60	32	28	93	75	ns
prot495	251	23	17	38	30	18	29	32	50	ns
prot496	265	22	21	27.6	19.2	23	16	24	19.2	ns
prot497	193	18	20	36	43.5	22	19	24	33	ns
prot498	137	19	26	69	54	21	26	84	69	ns
prot499	149	19	12	48	46	19	29	62	56	sig
prot500	291	19	26	32.4	31.2	21	26	22.8	25.2	ns
prot501	227	21	20	30	18	21	19	24	24	ns
prot502	198	19	14	45	42	32	14	87	114	sig
prot503	194	20	13	34	46	16	12	36	46	ns
prot504	234	17	15	20.4	15.6	16	17	16.8	24	ns
prot505	247	21	19	21	21	18	16	30	24	sig
prot506	145	16	18	39	45	15	24	27	48	ns
prot507	141	21	17	36	32	25	40	54	32	sig
prot508	187	11	18	14.4	15.6	11	17	19.2	16.8	ns
prot509	165	15	14	24	25.5	13	18	22.5	16.5	ns
prot510	166	20	17	39	54	13	18	42	54	ns
prot511	225	10	8	38	34	13	16	32	24	ns
prot512	239	12	21	16.8	20.4	14	12	14.4	12	ns
prot513	275	15	15	19.5	31.5	25	11	12	19.5	ns
prot514	206	9	11	51	24	6	16	21	36	ns
prot515	322	19	13	36	30	9	14	26	24	ns
prot516	178	14	11	19.2	19.2	14	9	9.6	24	ns
prot517	227	17	6	21	13.5	17	14	22.5	19.5	ns
prot518	237	14	7	15	30	14	17	30	30	ns
prot519	254	8	8	34	22	10	10	18	22	ns
prot520	208	12	9	20.4	14.4	15	9	16.8	9.6	ns
prot521	153	16	13	30	15	13	15	15	22.5	ns
prot522	244	10	25	42	54	11	17	57	39	ns
prot523	287	9	11	12	18	8	10	22	16	ns
prot524	206	14	9	6	12	13	14	8.4	18	ns
prot525	244	11	14	18	28.5	24	27	58.5	81	sig
prot526	383	10	6	15	9	11	9	24	21	ns
prot527	184	8	8	20	18	7	13	14	22	ns
prot528	377	6	8	6	8.4	22	16	4.8	16.8	sig
prot529	355	9	12	25.5	13.5	11	11	13.5	12	ns
prot530	129	15	8	30	42	10	5	42	18	ns
prot531	162	7	6	8	16	12	12	18	40	sig
prot532	184	12	6	12	10.8	6	8	9.6	2.4	ns
prot533	347	8	10	10.5	10.5	10	7	13.5	10.5	ns
prot534	203	3	7	15	33	3	4	21	33	ns
prot535	1930	8	10	20	18	7	7	16	14	ns
prot536	316	11	6	14.4	8.4	9	7	8.4	12	ns
prot537	198	9	11	15	9	4	8	25.5	12	ns
prot538	250	5	5	15	15	12	8	18	33	sig
prot539	265	10	7	32	12	3	12	10	12	ns
prot540	469	11	15	4.8	13.2	9	6	13.2	18	ns
prot541	563	6	5	4.5	13.5	6	9	4.5	6	ns
prot542	290	10	9	21	18	7	3	21	33	ns
prot543	338	10	6	14	6	5	10	12	20	sig
prot544	449	3	2	12	9.6	2	6	14.4	9.6	sig
prot545	273	4	9	10.5	6	10	2	6	13.5	ns
prot546	412	1	10	18	6	8	4	12	27	ns
prot547	170	6	4	2	4	4	4	6	8	ns
prot548	478	5	7	8.4	10.8	9	12	8.4	9.6	ns
prot549	302	6	7	13.5	10.5	8	7	13.5	4.5	ns
prot550	167	8	7	18	12	5	4	9	24	ns
prot551	151	3	7	20	6	2	5	16	22	ns
prot552	816	5	7	9.6	6	6	10	13.2	6	sig
prot553	279	5	7	7.5	4.5	8	8	6	7.5	ns
prot554	320	7	3	24	15	4	8	18	18	ns
prot555	351	3	7	8	12	9	4	10	8	ns
prot556	242	4	5	12	4.8	4	4	10.8	6	ns
prot557	276	9	6	7.5	4.5	1	2	10.5	9	ns
prot558	565	4	4	9	24	6	5	21	15	sig
prot559	356	5	4	8	10	3	3	8	4	ns
prot560	162	2	5	0	7.2	2	3	4.8	3.6	ns
prot561	155	6	4	4.5	4.5	4	3	6	9	ns
prot562	484	3	3	12	21	4	5	12	6	sig
prot563	462	2	3	4	8	4	2	4	8	ns
prot564	989	7	4	3.6	2.4	2	2	7.2	4.8	ns
prot565	353	5	2	10.5	1.5	6	3	3	6	ns
prot566	382	6	8	18	18	3	3	30	6	ns
prot567	1092	3	4	8	8	6	2	14	4	ns
prot568	158	6	3	6	2.4	3	2	4.8	3.6	ns
prot569	829	6	5	12	9	7	5	6	1.5	ns
prot570	600	3	7	12	15	3	4	9	12	ns
prot571	743	3	3	6	10	3	5	0	8	ns
prot572	271	1	0	3.6	0	4	4	2.4	1.2	ns
prot573	774	6	2	7.5	1.5	4	6	3	3	sig
prot574	617	0	1	0	0	2	2	9	6	sig
prot575	120	148	191	388	324	167	160	338	302	ns
prot576	257	136	141	184.8	153.6	208	212	256.8	248.4	sig
prot577	138	134	150	222	211.5	120	133	193.5	225	ns
prot578	126	90	93	204	267	90	68	231	240	ns
prot579	126	89	93	168	132	75	75	188	156	ns
prot580	126	90	82	105.6	105.6	92	90	96	88.8	ns
prot581	126	96	76	108	118.5	97	79	124.5	135	ns
prot582	126	77	87	243	264	100	91	294	210	ns
prot583	126	74	81	164	178	146	186	296	348	sig
prot584	126	81	80	82.8	88.8	82	88	91.2	85.2	ns
prot585	433	85	76	91.5	117	71	72	135	129	ns
prot586	258	45	40	111	123	29	32	111	111	ns
prot587	219	24	24	64	48	32	36	50	52	ns
prot588	274	33	18	32.4	25.2	25	33	39.6	27.6	ns
prot589	211	19	31	27	34.5	26	18	31.5	30	ns
prot590	203	21	21	81	48	21	22	60	78	ns
prot591	210	31	35	58	66	24	23	38	46	ns
prot592	190	22	19	34.8	32.4	24	23	26.4	24	ns
prot593	164	22	14	21	33	18	16	37.5	36	ns
prot594	159	21	19	60	54	33	40	72	81	sig
prot595	171	22	15	38	26	17	21	30	50	ns
prot596	153	22	25	28.8	24	22	20	20.4	20.4	ns
prot597	176	12	13	30	31.5	42	26	36	69	sig
prot598	192	19	13	51	66	25	13	51	21	ns
prot599	352	21	20	34	34	20	23	24	18	ns
prot600	146	16	19	16.8	12	19	22	34.8	16.8	ns
prot601	323	12	9	13.5	24	12	15	15	19.5	ns
prot602	258	19	21	42	36	19	25	36	51	ns
prot603	152	15	19	22	30	22	16	38	32	ns
prot604	76	15	16	16.8	21.6	20	21	14.4	12	ns
prot605	128	18	21	27	21	19	20	16.5	22.5	ns
prot606	187	22	21	27	66	17	15	63	39	ns
prot607	160	16	18	26	36	13	23	24	26	ns
prot608	315	15	15	27.6	8.4	17	12	16.8	21.6	ns
prot609	129	15	14	16.5	15	13	12	12	21	ns
prot610	185	14	17	48	63	13	15	33	27	ns
prot611	146	13	10	28	26	15	11	26	18	ns
prot612	241	12	11	18	18	10	10	19.2	18	ns
prot613	222	16	18	22.5	31.5	15	15	37.5	16.5	ns
prot614	205	7	8	27	21	3	11	15	21	ns
prot615	240	14	7	20	36	15	12	22	38	ns
prot616	99	7	14	12	16.8	8	9	19.2	8.4	ns
prot617	643	9	7	16.5	19.5	12	10	13.5	15	ns
prot618	239	11	16	24	45	17	12	42	30	ns
prot619	383	10	12	32	30	11	16	32	44	ns
prot620	247	10	12	7.2	18	8	12	9.6	15.6	ns
prot621	189	8	20	24	15	7	8	6	12	ns
prot622	171	9	12	33	33	11	9	33	48	ns
prot623	326	7	8	14	28	12	11	18	26	ns
prot624	231	8	11	10.8	15.6	26	32	24	21.6	sig
prot625	153	9	11	15	15	13	7	16.5	15	sig
prot626	268	9	8	27	21	9	10	24	36	ns
prot627	204	8	7	18	22	18	5	8	16	ns
prot628	191	11	20	18	16.8	12	24	19.2	16.8	sig
prot629	114	11	6	13.5	21	9	9	9	10.5	ns
prot630	419	8	9	30	27	7	4	33	24	ns
prot631	141	6	10	26	14	11	11	16	28	ns
prot632	128	14	9	6	9.6	8	5	10.8	6	ns
prot633	164	7	4	18	10.5	13	9	15	9	ns
prot634	274	13	11	21	30	8	5	15	24	ns
prot635	188	10	13	14	18	8	12	16	22	ns
prot636	372	19	10	8.4	6	9	9	15.6	15.6	ns
prot637	365	9	10	10.5	19.5	4	11	18	9	ns
prot638	145	4	4	33	21	6	8	18	30	ns
prot639	159	12	5	6	22	7	6	22	26	ns
prot640	379	15	12	8.4	3.6	11	15	10.8	10.8	ns
prot641	190	6	5	18	10.5	23	22	21	40.5	sig
prot642	194	9	10	24	33	30	27	45	81	sig
prot643	178	7	9	16	14	18	13	14	44	sig
prot644	181	6	3	10.8	13.2	4	8	8.4	7.2	ns
prot645	321	15	11	12	19.5	7	7	12	12	ns
prot646	192	12	12	12	24	12	6	21	15	ns
prot647	352	3	5	20	16	4	9	10	16	ns
prot648	118	9	11	8.4	9.6	1	11	14.4	15.6	sig
prot649	410	4	9	4.5	6	8	6	10.5	6	ns
prot650	403	5	3	24	18	5	6	15	9	ns
prot651	199	11	10	18	16	4	4	20	10	ns
prot652	457	8	6	2.4	8.4	4	14	9.6	8.4	ns
prot653	221	9	10	10.5	16.5	10	4	3	13.5	ns
prot654	216	6	6	18	21	15	8	42	42	sig
prot655	217	6	10	16	14	8	8	16	6	ns
prot656	172	5	6	2.4	14.4	9	7	10.8	8.4	ns
prot657	268	3	5	7.5	7.5	9	10	15	7.5	ns
prot658	583	8	7	15	21	7	9	27	18	ns
prot659	229	9	10	14	22	8	10	28	14	sig
prot660	177	8	6	12	12	4	13	6	2.4	ns
prot661	142	16	6	9	12	4	8	7.5	16.5	ns
prot662	178	2	6	21	15	16	7	15	33	sig
prot663	111	7	9	14	12	4	2	16	6	ns
prot664	116	10	7	13.2	12	12	6	4.8	12	ns
prot665	325	7	6	7.5	16.5	12	18	21	12	sig
prot666	268	6	8	15	18	5	3	21	18	ns
prot667	599	10	8	16	4	8	7	16	8	ns
prot668	341	5	6	3.6	6	6	4	9.6	13.2	ns
prot669	172	3	4	4.5	6	10	6	3	7.5	ns
prot670	204	4	4	21	3	7	5	12	15	ns
prot671	171	3	4	14	8	4	5	10	12	ns
prot672	255	8	5	8.4	9.6	7	5	2.4	9.6	ns
prot673	180	6	4	3	12	4	3	10.5	4.5	ns
prot674	215	7	5	21	15	5	3	18	21	ns
prot675	211	5	6	6	12	4	7	16	12	ns
prot676	234	6	5	7.2	4.8	5	2	10.8	4.8	sig
prot677	214	3	4	12	10.5	6	2	7.5	6	sig
prot678	180	6	3	6	42	11	10	12	6	sig
prot679	292	3	8	8	8	7	7	20	12	sig
prot680	387	3	2	4.8	2.4	0	6	4.8	3.6	ns
prot681	283	2	7	7.5	13.5	5	4	6	4.5	ns
prot682	351	2	6	12	18	2	4	6	27	sig
prot683	502	4	7	10	10	8	3	4	12	ns
prot684	484	2	4	9.6	0	12	6	9.6	12	sig
prot685	345	3	3	9	4.5	2	4	10.5	9	ns
prot686	448	6	5	18	18	2	0	12	12	ns
prot687	277	6	5	10	22	5	6	2	10	ns
prot688	737	7	2	7.2	7.2	3	2	6	1.2	ns
prot689	159	3	5	4.5	6	4	2	6	4.5	ns
prot690	153	3	4	15	18	4	7	12	3	ns
prot691	321	3	0	0	4	2	6	2	10	ns
prot692	373	7	7	7.2	7.2	2	6	10.8	13.2	ns
prot693	124	3	0	1.5	6	2	4	6	4.5	ns
prot694	330	4	3	6	6	3	6	9	18	ns
prot695	319	3	2	2	10	4	4	4	4	ns
prot696	272	4	5	1.2	3.6	8	8	9.6	12	sig
prot697	296	2	5	4.5	3	4	3	4.5	10.5	ns
prot698	167	2	2	6	6	4	3	18	12	ns
prot699	832	2	1	2	2	3	2	12	4	ns
prot700	461	1	3	0	12	2	4	2.4	1.2	ns
prot701	152	3	3	6	10.5	3	5	10.5	6	ns
prot702	247	7	5	6	6	4	9	12	12	ns
prot703	311	6	6	2	12	3	4	8	10	ns
prot704	299	1	6	6	2.4	3	7	2.4	4.8	ns
prot705	383	2	5	3	0	2	1	1.5	3	ns
prot706	426	3	7	9	12	3	2	18	12	ns
prot707	155	2	4	4	6	2	6	8	4	ns
prot708	989	3	2	4.8	2.4	1	7	4.8	2.4	ns
prot709	187	3	0	4.5	3	3	3	7.5	6	ns
prot710	366	3	0	3	6	1	1	9	0	ns
prot711	715	1	5	6	14	5	6	6	2	ns
prot712	830	6	2	2.4	2.4	5	2	3.6	2.4	ns
prot713	177	1	2	4.5	9	4	1	6	3	sig
prot714	632	0	1	6	9	4	6	9	9	sig
prot715	444	6	5	10	2	3	7	6	4	ns
prot716	1241	2	4	1.2	2.4	9	9	10.8	7.2	sig
prot717	685	3	2	6	1.5	2	3	0	1.5	ns
prot718	387	3	2	3	6	2	2	3	6	ns
prot719	322	1	3	6	8	4	4	4	4	sig
prot720	735	1	1	0	0	6	2	2.4	7.2	sig
prot721	186	48	40	72	61.5	43	60	82.5	81	sig
prot722	156	25	48	135	114	60	68	156	150	sig
prot723	282	57	45	100	76	55	43	70	86	ns
prot724	140	20	35	28.8	42	32	30	44.4	38.4	sig
prot725	137	23	26	49.5	42	18	29	45	36	ns
prot726	124	20	25	93	93	32	30	69	75	ns
prot727	169	20	25	60	34	39	21	56	80	sig
prot728	142	25	18	26.4	30	19	15	22.8	16.8	ns
prot729	162	20	20	28.5	43.5	24	29	36	43.5	ns
prot730	200	18	14	66	63	32	39	90	90	sig
prot731	156	15	18	34	34	18	19	30	34	ns
prot732	306	19	10	20.4	28.8	18	16	24	34.8	ns
prot733	174	16	13	15	19.5	14	13	30	16.5	ns
prot734	194	16	22	33	45	15	20	30	45	ns
prot735	103	19	7	40	46	18	26	20	32	sig
prot736	172	16	13	22.8	15.6	27	30	50.4	57.6	sig
prot737	180	7	13	19.5	22.5	22	22	24	33	sig
prot738	184	11	12	51	48	8	13	42	24	sig
prot739	230	20	16	24	24	10	10	36	20	ns
prot740	187	15	9	15.6	12	11	19	14.4	14.4	ns
prot741	189	8	9	15	21	14	9	22.5	25.5	ns
prot742	180	19	16	27	51	38	34	72	78	sig
prot743	294	9	9	16	32	9	15	24	28	ns
prot744	186	15	8	19.2	13.2	18	32	28.8	40.8	sig
prot745	225	10	8	24	25.5	15	20	24	30	sig
prot746	174	15	12	30	36	15	10	33	39	ns
prot747	208	15	14	18	22	11	14	16	18	ns
prot748	217	5	13	18	16.8	14	13	16.8	13.2	ns
prot749	112	12	8	15	13.5	12	13	15	15	ns
prot750	206	9	16	27	21	8	11	27	36	ns
prot751	166	7	7	14	14	6	5	10	20	ns
prot752	113	9	13	9.6	9.6	9	12	6	8.4	ns
prot753	169	9	9	13.5	13.5	13	7	9	10.5	ns
prot754	313	2	11	15	39	8	10	45	27	ns
prot755	197	6	6	14	16	7	18	34	16	ns
prot756	124	5	5	9.6	14.4	8	9	4.8	7.2	ns
prot757	246	7	8	4.5	7.5	7	6	15	19.5	ns
prot758	258	12	11	30	6	11	3	18	21	ns
prot759	168	3	8	10	10	8	6	18	24	ns
prot760	260	2	7	4.8	12	5	7	4.8	8.4	ns
prot761	243	6	7	12	16.5	4	8	9	12	ns
prot762	124	5	9	27	9	8	6	33	36	ns
prot763	208	3	4	22	20	16	6	14	12	ns
prot764	217	7	4	9.6	7.2	8	5	3.6	2.4	ns
prot765	197	12	7	10.5	1.5	6	9	16.5	7.5	ns
prot766	177	6	3	27	12	4	6	12	21	ns
prot767	146	6	6	12	22	3	7	6	10	ns
prot768	157	4	3	4.8	6	4	5	6	4.8	sig
prot769	270	1	7	12	15	7	7	10.5	10.5	ns
prot770	264	4	3	12	18	15	18	63	36	sig
prot771	274	5	5	6	14	7	4	12	8	ns
prot772	156	11	5	4.8	8.4	6	4	10.8	6	ns
prot773	252	12	9	9	13.5	8	8	9	9	ns
prot774	356	2	9	24	24	7	16	66	48	sig
prot775	180	7	8	18	16	3	8	18	12	ns
prot776	251	5	6	4.8	7.2	3	8	2.4	9.6	ns
prot777	156	5	3	1.5	7.5	6	8	7.5	13.5	ns
prot778	227	3	4	33	15	6	6	9	27	ns
prot779	116	8	3	12	12	8	20	24	32	sig
prot780	154	9	5	8.4	8.4	8	5	7.2	3.6	ns
prot781	198	2	5	12	19.5	8	10	10.5	13.5	ns
prot782	236	9	7	24	24	9	6	12	21	ns
prot783	184	6	4	18	20	3	5	16	16	ns
prot784	122	9	5	2.4	1.2	3	6	8.4	6	ns
prot785	91	4	7	12	10.5	2	1	9	12	ns
prot786	274	10	4	6	24	9	33	108	81	sig
prot787	152	8	6	8	0	5	11	4	12	ns
prot788	162	8	5	3.6	4.8	1	7	4.8	9.6	ns
prot789	158	8	5	7.5	10.5	4	5	4.5	6	ns
prot790	463	2	6	3	12	5	7	21	24	ns
prot791	312	3	8	12	16	5	3	14	20	ns
prot792	261	2	3	3.6	1.2	7	6	7.2	2.4	ns
prot793	392	4	6	7.5	7.5	11	11	6	10.5	sig
prot794	182	5	6	15	24	10	4	36	30	sig
prot795	310	6	4	16	0	7	5	14	8	ns
prot796	382	6	4	6	7.2	9	5	8.4	8.4	ns
prot797	113	5	0	9	12	8	7	7.5	3	ns
prot798	111	6	7	18	12	5	2	9	18	ns
prot799	418	7	11	8	8	5	3	10	12	ns
prot800	185	4	3	4.8	3.6	6	3	3.6	8.4	ns
prot801	163	5	5	12	4.5	5	2	3	7.5	ns
prot802	238	7	4	12	30	11	6	9	15	ns
prot803	282	5	6	6	6	3	5	4	4	ns
prot804	305	6	11	2.4	3.6	5	7	2.4	6	sig
prot805	292	6	3	7.5	7.5	14	4	15	3	sig
prot806	427	3	3	6	3	0	4	9	6	ns
prot807	234	5	2	4	6	4	3	8	4	ns
prot808	233	4	3	4.8	7.2	18	15	21.6	21.6	sig
prot809	425	4	8	3	7.5	6	8	12	6	sig
prot810	95	5	5	9	3	3	3	15	6	ns
prot811	241	3	5	16	8	5	5	8	8	ns
prot812	201	3	5	4.8	7.2	5	6	2.4	4.8	sig
prot813	474	6	4	0	6	3	3	6	3	ns
prot814	437	1	2	12	12	4	1	6	12	ns
prot815	411	9	2	6	4	1	4	10	6	ns
prot816	333	2	4	1.2	0	3	2	2.4	1.2	ns
prot817	449	4	3	6	1.5	6	3	22.5	13.5	sig
prot818	256	1	5	0	6	6	18	36	18	sig
prot819	292	4	1	10	0	1	7	10	2	sig
prot820	669	2	1	7.2	0	3	1	4.8	6	ns
prot821	378	4	4	7.5	4.5	4	5	1.5	7.5	ns
prot822	373	4	0	9	21	3	2	15	6	ns
prot823	327	1	0	10	4	2	3	6	2	ns
prot824	180	4	5	3.6	2.4	8	8	4.8	9.6	sig
prot825	357	1	1	4.5	3	2	4	4.5	6	ns
prot826	791	2	1	6	6	0	1	3	18	ns
prot827	1037	4	4	4	2	4	5	20	4	sig
prot828	223	3	1	1.2	1.2	3	4	3.6	6	ns
prot829	417	1	4	3	3	1	4	7.5	3	ns
prot830	310	3	2	3	6	0	1	12	6	ns
prot831	796	4	1	4	6	0	1	0	4	ns
prot832	385	6	2	3.6	6	3	4	3.6	2.4	ns
prot833	399	2	2	3	6	8	1	4.5	3	ns
prot834	661	3	1	6	12	1	2	6	6	sig
prot835	648	1	1	6	2	2	2	8	8	ns
prot836	172	2	2	2.4	1.2	0	1	2.4	1.2	ns
prot837	459	3	3	1.5	4.5	3	2	3	0	ns
prot838	266	1	5	0	6	1	2	0	6	ns
prot839	85	68	61	114	108	180	159	294	222	sig
prot840	185	50	44	87.6	91.2	63	57	73.2	60	ns
prot841	130	53	45	84	102	47	55	85.5	96	ns
prot842	128	71	58	165	138	56	78	201	168	sig
prot843	130	50	42	122	102	50	57	118	104	ns
prot844	150	61	57	63.6	72	56	47	70.8	72	ns
prot845	94	47	37	70.5	72	52	35	54	57	ns
prot846	154	18	37	87	84	18	23	63	51	ns
prot847	76	40	31	42	46	29	32	58	56	ns
prot848	213	20	24	36	27.6	42	48	57.6	57.6	sig
prot849	51	19	21	25.5	45	26	15	36	18	ns
prot850	198	18	21	39	81	29	40	129	48	sig
prot851	150	23	25	36	32	34	26	76	80	sig
prot852	161	19	13	14.4	10.8	8	23	15.6	13.2	sig
prot853	227	15	14	25.5	19.5	8	8	18	18	ns
prot854	56	15	14	48	36	12	14	54	24	ns
prot855	107	14	15	28	22	23	13	42	22	ns
prot856	85	11	16	19.2	15.6	11	16	19.2	6	ns
prot857	191	13	9	18	24	13	10	15	15	ns
prot858	207	12	9	42	45	8	11	42	24	ns
prot859	313	6	6	16	28	8	12	28	28	ns
prot860	150	8	23	16.8	12	11	11	8.4	12	ns
prot861	446	15	13	25.5	13.5	17	9	16.5	10.5	ns
prot862	165	10	17	36	15	11	9	27	36	ns
prot863	164	9	12	14	28	20	12	52	52	sig
prot864	183	11	11	9.6	20.4	54	33	36	36	sig
prot865	112	19	12	18	19.5	10	15	13.5	16.5	ns
prot866	99	13	14	42	30	8	11	27	42	ns
prot867	162	12	11	14	12	10	10	20	14	ns
prot868	294	13	7	13.2	18	8	6	15.6	7.2	ns
prot869	219	6	13	15	13.5	13	10	19.5	7.5	ns
prot870	139	11	10	21	27	42	33	81	81	sig
prot871	1091	6	10	4	26	14	5	20	16	ns
prot872	153	11	8	10.8	13.2	10	9	7.2	9.6	ns
prot873	122	14	5	13.5	13.5	9	9	24	6	ns
prot874	308	11	8	15	21	5	11	33	21	ns
prot875	274	8	7	12	16	22	16	48	16	sig
prot876	168	9	12	12	7.2	9	4	6	8.4	ns
prot877	157	8	3	12	7.5	11	11	4.5	16.5	ns
prot878	171	13	4	21	27	12	9	12	12	ns
prot879	163	10	9	24	14	8	8	18	14	ns
prot880	78	8	6	9.6	8.4	7	6	9.6	12	ns
prot881	177	2	10	9	16.5	5	12	15	13.5	ns
prot882	198	7	5	27	30	12	6	27	36	sig
prot883	322	7	9	14	16	7	4	22	20	ns
prot884	145	14	11	6	12	8	9	8.4	7.2	ns
prot885	224	5	8	12	15	10	4	7.5	6	ns
prot886	155	7	5	24	9	4	6	9	15	ns
prot887	102	8	9	14	14	16	19	16	14	sig
prot888	207	10	6	2.4	9.6	6	4	8.4	4.8	ns
prot889	480	8	9	13.5	9	5	3	3	12	ns
prot890	104	6	7	12	21	16	10	30	42	sig
prot891	204	5	3	22	10	3	8	8	10	ns
prot892	248	5	6	4.8	3.6	8	8	19.2	21.6	sig
prot893	157	3	7	7.5	4.5	12	4	4.5	7.5	ns
prot894	132	4	8	27	18	10	7	24	12	ns
prot895	214	9	12	12	14	7	9	10	14	ns
prot896	219	4	3	1.2	4.8	5	4	3.6	7.2	ns
prot897	193	6	7	16.5	13.5	9	8	10.5	16.5	ns
prot898	155	3	5	12	18	6	7	3	27	ns
prot899	239	8	4	6	16	2	7	12	14	ns
prot900	116	6	6	12	7.2	7	5	9.6	9.6	ns
prot901	211	4	8	4.5	4.5	1	5	12	13.5	ns
prot902	156	7	13	27	24	4	6	18	21	ns
prot903	246	6	5	14	12	7	5	12	6	ns
prot904	218	7	2	8.4	7.2	9	5	8.4	3.6	ns
prot905	201	3	5	7.5	9	1	6	10.5	3	ns
prot906	111	3	5	12	6	2	4	6	9	ns
prot907	175	10	5	6	6	3	2	18	8	ns
prot908	195	3	4	4.8	8.4	5	4	1.2	6	ns
prot909	292	5	2	4.5	9	6	7	6	9	ns
prot910	173	4	5	15	6	10	6	6	3	sig
prot911	284	7	5	20	6	6	5	4	14	ns
prot912	151	4	4	4.8	3.6	6	2	4.8	4.8	ns
prot913	165	5	2	13.5	6	5	5	15	1.5	ns
prot914	132	6	5	21	9	21	18	45	45	sig
prot915	177	6	5	10	10	4	4	14	10	ns
prot916	137	4	8	13.2	3.6	5	10	6	9.6	ns
prot917	325	8	2	6	6	5	4	3	6	ns
prot918	192	6	4	6	3	5	5	15	21	ns
prot919	170	3	6	4	6	3	6	12	12	ns
prot920	157	4	4	7.2	3.6	5	2	2.4	4.8	ns
prot921	192	6	5	10.5	6	8	2	4.5	9	ns
prot922	474	5	3	12	3	12	6	24	30	sig
prot923	186	3	3	10	8	18	6	6	24	sig
prot924	428	4	5	7.2	6	3	9	6	3.6	ns
prot925	191	4	5	13.5	9	9	5	3	7.5	ns
prot926	169	2	6	0	9	7	2	6	18	ns
prot927	166	2	3	8	10	12	2	8	24	sig
prot928	290	10	4	4.8	3.6	4	3	7.2	3.6	ns
prot929	216	4	6	3	9	2	2	7.5	3	sig
prot930	103	4	2	6	15	7	18	15	33	sig
prot931	271	4	2	6	4	5	4	4	10	ns
prot932	147	2	3	7.2	4.8	4	10	2.4	7.2	sig
prot933	135	3	4	4.5	7.5	18	3	3	22.5	sig
prot934	135	3	2	9	6	2	3	21	12	ns
prot935	135	2	2	10	10	2	2	8	10	ns
prot936	135	6	5	4.8	7.2	4	2	0	1.2	ns
prot937	321	2	3	6	1.5	4	6	3	4.5	ns
prot938	164	3	6	9	0	2	5	3	6	ns
prot939	113	3	1	8	4	4	5	2	10	ns
prot940	271	3	4	2.4	2.4	3	4	3.6	1.2	ns
prot941	204	2	4	1.5	6	1	8	1.5	1.5	ns
prot942	276	4	3	21	9	6	5	9	9	ns
prot943	108	5	2	8	6	2	2	10	8	ns
prot944	91	2	3	3.6	4.8	3	4	6	4.8	ns
prot945	325	1	7	1.5	4.5	3	4	4.5	6	ns
prot946	114	3	1	0	9	2	1	3	12	ns
prot947	277	5	4	2	10	3	4	2	2	ns
prot948	118	2	1	1.2	2.4	0	2	1.2	3.6	ns
prot949	121	2	5	0	4.5	7	2	4.5	4.5	ns
prot950	198	1	2	9	9	1	2	3	3	ns
prot951	237	2	2	6	8	2	5	12	8	sig
prot952	220	0	3	7.2	1.2	3	2	2.4	2.4	ns
prot953	406	3	1	7.5	3	4	2	4.5	6	ns
prot954	391	2	1	3	3	5	1	9	3	ns
prot955	189	2	1	2	2	0	1	6	6	ns
prot956	232	3	1	4.8	2.4	2	4	6	4.8	sig
prot957	470	1	4	3	0	1	2	3	3	ns
prot958	527	2	2	3	6	7	7	6	6	sig
prot959	141	1	3	6	8	1	4	6	0	ns
prot960	602	1	1	7.2	1.2	1	2	0	1.2	ns
prot961	109	33	29	40.5	37.5	28	18	30	43.5	ns
prot962	258	28	31	63	99	28	24	78	72	ns
prot963	168	16	9	30	28	10	19	26	38	ns
prot964	177	11	15	18	16.8	15	17	24	16.8	ns
prot965	104	16	15	25.5	19.5	14	20	36	72	sig
prot966	187	12	14	45	36	13	17	30	48	ns
prot967	134	7	17	28	42	18	16	30	42	ns
prot968	153	15	11	13.2	19.2	18	12	20.4	20.4	ns
prot969	125	16	9	16.5	21	12	10	10.5	13.5	ns
prot970	242	14	13	36	21	12	19	27	33	ns
prot971	128	17	11	18	24	12	9	28	22	ns
prot972	160	6	10	9.6	7.2	6	6	8.4	14.4	ns
prot973	65	10	22	16.5	21	12	27	24	22.5	sig
prot974	143	10	8	36	12	8	11	39	30	ns
prot975	131	9	16	26	22	11	13	26	24	ns
prot976	128	14	14	9.6	7.2	11	9	12	19.2	ns
prot977	76	4	9	16.5	16.5	20	11	16.5	21	sig
prot978	95	13	11	36	42	7	15	33	30	ns
prot979	70	9	13	6	14	5	11	24	18	ns
prot980	136	8	8	19.2	13.2	17	14	9.6	13.2	sig
prot981	116	15	6	9	19.5	13	10	16.5	24	sig
prot982	108	10	11	24	6	9	13	24	24	ns
prot983	195	11	12	24	20	17	11	22	22	ns
prot984	145	8	5	6	8.4	11	11	9.6	12	ns
prot985	102	9	6	18	13.5	13	9	9	13.5	ns
prot986	173	4	8	27	33	4	10	33	24	ns
prot987	212	6	4	8	6	8	6	16	10	ns
prot988	116	10	10	6	8.4	7	4	7.2	8.4	ns
prot989	219	9	3	10.5	15	3	9	10.5	10.5	ns
prot990	312	8	5	33	21	12	5	27	30	ns
prot991	78	7	3	6	22	8	4	12	24	ns
prot992	193	5	5	12	7.2	5	8	12	10.8	ns
prot993	500	2	4	6	6	5	1	3	7.5	ns
prot994	195	5	4	18	30	5	6	33	18	ns
prot995	177	3	6	12	10	4	7	14	10	ns
prot996	224	7	7	4.8	7.2	5	8	7.2	9.6	ns
prot997	239	8	8	13.5	1.5	5	2	12	10.5	ns
prot998	223	6	7	3	18	2	5	18	18	ns
prot999	113	9	6	10	14	8	9	14	10	ns
prot1000	94	5	5	6	1.2	7	8	4.8	4.8	ns
prot1001	74	4	9	10.5	9	4	4	4.5	4.5	ns
prot1002	265	2	6	24	15	6	5	6	18	ns
prot1003	225	6	4	8	6	2	7	8	10	ns
prot1004	129	1	12	6	12	18	24	14.4	25.2	sig
prot1005	210	10	6	1.5	7.5	12	24	27	18	sig
prot1006	248	2	5	18	15	3	2	12	6	ns
prot1007	158	6	3	10	12	5	5	8	14	ns
prot1008	68	3	3	2.4	2.4	4	2	6	6	ns
prot1009	68	4	2	3	4.5	8	6	7.5	10.5	ns
prot1010	548	7	4	36	21	3	7	9	18	ns
prot1011	123	2	5	8	0	4	6	16	4	ns
prot1012	181	1	7	8.4	2.4	1	5	2.4	3.6	ns
prot1013	824	0	5	3	7.5	7	5	6	10.5	ns
prot1014	250	6	6	12	18	8	3	9	12	ns
prot1015	242	5	2	4	14	5	6	2	6	ns
prot1016	186	2	4	4.8	6	2	7	3.6	3.6	ns
prot1017	228	2	7	4.5	7.5	7	3	1.5	4.5	ns
prot1018	106	4	2	12	15	3	2	24	9	sig
prot1019	135	7	2	18	8	7	6	4	8	ns
prot1020	173	3	3	3.6	2.4	12	9	14.4	25.2	sig
prot1021	245	3	4	3	12	5	3	10.5	4.5	ns
prot1022	98	5	2	9	9	2	3	15	9	ns
prot1023	149	4	7	16	12	2	4	14	4	ns
prot1024	136	5	1	3.6	6	7	1	4.8	6	ns
prot1025	335	3	7	9	10.5	8	4	12	6	sig
prot1026	81	2	4	15	0	4	8	6	6	ns
prot1027	124	3	8	8	8	6	8	10	4	ns
prot1028	204	3	5	2.4	8.4	3	1	7.2	1.2	ns
prot1029	124	5	1	6	4.5	10	6	6	12	sig
prot1030	231	6	3	12	9	2	6	30	12	sig
prot1031	192	6	6	2	10	6	6	16	24	sig
prot1032	514	3	3	10.8	7.2	10	6	14.4	4.8	sig
prot1033	277	10	5	9	6	5	2	4.5	4.5	ns
prot1034	159	1	1	3	6	0	1	3	15	ns
prot1035	190	4	3	6	10	3	3	6	4	ns
prot1036	225	5	2	6	3.6	1	4	4.8	4.8	ns
prot1037	57	6	5	3	7.5	4	6	10.5	4.5	ns
prot1038	153	2	4	24	3	9	3	36	36	sig
prot1039	91	1	3	12	6	2	3	14	12	ns
prot1040	94	8	5	6	4.8	5	3	6	3.6	ns
prot1041	112	4	2	7.5	4.5	3	4	9	1.5	ns
prot1042	336	2	2	6	6	2	2	6	3	ns
prot1043	241	3	3	2	6	3	3	8	18	ns
prot1044	108	3	5	2.4	3.6	3	4	6	2.4	ns
prot1045	117	5	4	6	4.5	3	3	1.5	6	ns
prot1046	286	1	2	15	6	6	10	24	6	sig
prot1047	122	3	4	10	12	3	3	6	6	ns
prot1048	273	3	4	1.2	2.4	4	2	3.6	3.6	ns
prot1049	237	5	4	6	7.5	6	4	7.5	12	ns
prot1050	222	2	0	3	9	15	3	45	18	sig
prot1051	799	6	0	10	4	2	2	0	2	ns
prot1052	125	5	6	3.6	3.6	1	1	3.6	4.8	ns
prot1053	98	4	1	1.5	0	4	4	3	1.5	ns
prot1054	153	3	0	15	12	1	0	6	12	ns
prot1055	186	2	0	4	0	4	3	8	4	sig
prot1056	188	2	1	6	6	0	1	1.2	0	ns
prot1057	127	1	2	0	3	0	1	4.5	6	ns
prot1058	65	132	125	357	330	159	178	486	492	sig
prot1059	115	43	49	70	74	51	50	88	94	ns
prot1060	65	37	22	33.6	40.8	34	24	34.8	36	ns
prot1061	90	16	18	31.5	33	17	17	36	22.5	ns
prot1062	120	10	16	30	42	12	17	27	27	ns
prot1063	83	13	14	16	14	8	7	14	18	ns
prot1064	177	4	10	9.6	7.2	4	7	8.4	13.2	ns
prot1065	59	7	4	12	3	11	9	10.5	9	ns
prot1066	97	6	10	18	33	7	11	21	21	ns
prot1067	188	11	9	16	16	9	6	14	22	ns
prot1068	82	5	7	12	3.6	3	5	8.4	16.8	ns
prot1069	109	10	6	18	15	8	10	12	13.5	ns
prot1070	109	8	8	27	27	8	20	48	24	sig
prot1071	168	9	4	18	24	9	6	8	28	ns
prot1072	188	12	9	13.2	9.6	7	12	9.6	3.6	ns
prot1073	82	5	7	6	6	7	6	4.5	3	ns
prot1074	75	6	11	21	24	16	10	24	21	sig
prot1075	151	4	4	16	10	11	4	14	44	sig
prot1076	175	6	5	4.8	10.8	6	6	6	7.2	ns
prot1077	116	5	6	4.5	7.5	6	4	10.5	9	ns
prot1078	161	8	8	9	18	7	6	15	21	ns
prot1079	95	8	7	20	16	8	15	30	28	sig
prot1080	101	12	8	4.8	12	10	3	3.6	6	ns
prot1081	175	3	8	10.5	13.5	9	5	7.5	4.5	ns
prot1082	401	3	8	24	3	8	4	24	6	ns
prot1083	214	7	5	2	4	15	27	30	54	sig
prot1084	215	4	8	8.4	2.4	5	5	8.4	9.6	ns
prot1085	152	5	6	7.5	7.5	5	7	6	10.5	ns
prot1086	125	7	3	18	9	9	10	30	24	sig
prot1087	154	3	8	8	16	3	6	10	6	ns
prot1088	119	7	4	9.6	2.4	5	5	8.4	4.8	ns
prot1089	145	7	5	13.5	7.5	6	2	7.5	4.5	ns
prot1090	256	4	6	18	27	7	9	15	33	sig
prot1091	119	5	7	10	6	0	4	2	8	ns
prot1092	159	7	7	4.8	2.4	4	7	6	6	sig
prot1093	91	7	2	4.5	4.5	1	2	6	9	ns
prot1094	396	6	3	21	9	6	9	6	9	ns
prot1095	205	4	4	4	10	3	4	8	10	ns
prot1096	108	4	4	6	2.4	3	4	7.2	3.6	sig
prot1097	71	4	7	4.5	7.5	4	1	3	1.5	ns
prot1098	259	9	2	6	18	4	6	12	12	ns
prot1099	191	3	3	12	10	4	3	10	4	ns
prot1100	147	1	5	2.4	8.4	5	6	3.6	3.6	ns
prot1101	292	3	6	10.5	6	5	0	9	4.5	ns
prot1102	69	1	3	6	9	4	3	21	12	ns
prot1103	245	4	6	8	8	7	9	10	14	sig
prot1104	146	2	2	1.2	2.4	4	4	2.4	4.8	sig
prot1105	351	5	2	1.5	4.5	3	5	3	9	ns
prot1106	106	8	1	9	12	3	5	6	6	ns
prot1107	180	2	1	6	2	0	0	8	14	ns
prot1108	199	8	7	2.4	4.8	8	3	1.2	6	ns
prot1109	185	5	2	6	4.5	4	5	1.5	7.5	ns
prot1110	182	2	5	3	18	3	2	9	12	ns
prot1111	59	1	1	12	12	5	4	4	8	ns
prot1112	173	3	3	3.6	2.4	2	3	3.6	3.6	ns
prot1113	105	2	2	4.5	6	0	3	9	4.5	ns
prot1114	79	2	4	0	12	4	1	6	9	ns
prot1115	94	1	4	14	2	3	3	4	2	ns
prot1116	235	3	2	0	1.2	3	5	4.8	2.4	ns
prot1117	99	2	3	1.5	1.5	0	4	4.5	4.5	ns
prot1118	103	3	3	3	6	4	1	6	15	ns
prot1119	226	1	7	12	8	0	5	4	6	ns
prot1120	168	1	2	1.2	2.4	3	2	2.4	4.8	ns
prot1121	454	4	3	3	4.5	2	0	1.5	4.5	ns
prot1122	92	5	4	0	6	3	3	9	15	ns
prot1123	99	1	6	4	2	3	3	4	8	sig
prot1124	116	1	4	3.6	0	4	3	10.8	1.2	ns
prot1125	90	2	2	4.5	3	4	1	0	1.5	ns
prot1126	87	2	5	6	12	2	10	12	36	sig
prot1127	294	3	4	6	10	4	2	8	4	ns
prot1128	354	2	4	0	2.4	2	1	3.6	1.2	ns
prot1129	216	2	7	1.5	6	4	3	7.5	3	ns
prot1130	138	2	2	9	9	3	3	9	3	ns
prot1131	187	3	2	2	6	1	1	6	4	ns
prot1132	495	2	0	2.4	2.4	1	1	2.4	4.8	ns
prot1133	406	1	0	1.5	1.5	0	1	4.5	3	ns
prot1134	382	1	1	9	12	4	0	3	3	ns
prot1135	272	1	2	0	2	0	0	4	8	ns
prot1136	71	20	28	32.4	19.2	23	22	20.4	24	ns
prot1137	105	29	13	30	28.5	20	17	28.5	33	ns
prot1138	234	18	19	51	48	22	25	60	69	ns
prot1139	112	11	15	24	26	6	17	30	20	ns
prot1140	114	12	19	15.6	18	52	50	40.8	38.4	sig
prot1141	112	9	5	16.5	10.5	5	8	13.5	12	ns
prot1142	166	10	7	12	30	6	11	24	21	ns
prot1143	104	4	8	14	2	9	3	20	4	ns
prot1144	376	6	7	10.8	7.2	10	14	16.8	14.4	sig
prot1145	83	5	7	3	12	4	7	6	10.5	ns
prot1146	51	0	4	9	9	2	3	12	24	ns
prot1147	74	7	6	2	6	5	8	6	16	ns
prot1148	74	6	5	7.2	7.2	7	12	9.6	8.4	sig
prot1149	117	4	4	6	6	9	5	9	7.5	ns
prot1150	106	5	4	21	18	4	1	0	12	ns
prot1151	110	8	4	4	8	3	4	6	12	ns
prot1152	73	5	5	2.4	7.2	6	4	6	6	ns
prot1153	113	5	4	10.5	7.5	2	7	3	3	ns
prot1154	358	3	5	15	9	3	3	6	21	ns
prot1155	99	2	5	6	10	4	3	2	2	ns
prot1156	115	4	0	2.4	1.2	4	2	2.4	2.4	ns
prot1157	180	3	4	3	9	21	6	13.5	18	sig
prot1158	67	4	5	15	9	2	8	3	12	ns
prot1159	99	4	1	6	2	4	3	6	2	ns
prot1160	99	3	2	4.8	3.6	2	6	3.6	2.4	ns
prot1161	99	2	6	0	6	3	4	1.5	3	ns
prot1162	98	4	3	12	6	5	2	9	9	ns
prot1163	165	6	2	2	4	3	2	4	8	ns
prot1164	76	4	2	3.6	3.6	0	2	1.2	4.8	ns
prot1165	90	2	3	1.5	4.5	3	3	3	3	ns
prot1166	113	7	1	6	9	1	2	6	6	ns
prot1167	90	3	2	10	10	3	2	6	0	ns
prot1168	163	2	2	0	1.2	2	1	7.2	3.6	ns
prot1169	102	2	4	4.5	1.5	1	3	3	1.5	ns
prot1170	183	3	2	3	9	5	10	3	15	sig
prot1171	98	2	1	2	2	2	2	6	6	ns
prot1172	146	0	4	3.6	4.8	4	2	12	7.2	sig
prot1173	145	1	1	1.5	4.5	0	1	4.5	0	ns
prot1174	166	2	0	9	0	1	3	0	6	ns
prot1175	100	1	3	4	4	1	3	4	4	ns
prot1176	393	4	4	1.2	2.4	1	1	4.8	2.4	ns
prot1177	89	0	1	1.5	3	0	5	3	1.5	ns
prot1178	391	2	0	6	0	0	2	9	6	ns
prot1179	89	1	1	0	0	1	4	2	0	ns
prot1180	1106	6	5	9.6	9.6	12	10	14.4	8.4	ns
prot1181	3227	6	4	10.5	4.5	13	5	6	9	ns
prot1182	539	9	12	30	30	7	7	27	15	ns
prot1183	771	4	7	8	6	5	4	6	2	ns
prot1184	2680	4	4	6	1.2	3	5	1.2	3.6	ns
prot1185	917	4	2	7.5	1.5	5	5	7.5	4.5	ns
prot1186	4114	2	5	6	15	1	0	9	9	ns
prot1187	449	9	9	22	14	7	10	6	22	ns
prot1188	1304	0	5	6	2.4	7	3	6	6	ns
prot1189	393	6	0	6	7.5	5	8	6	3	ns
prot1190	1513	1	4	9	18	4	1	9	12	ns
prot1191	2580	2	0	6	2	5	0	2	2	ns
prot1192	959	2	11	9.6	7.2	6	4	8.4	4.8	ns
prot1193	510	2	3	3	10.5	12	2	13.5	13.5	sig
prot1194	427	4	8	21	12	8	4	24	18	ns
prot1195	413	3	6	8	12	2	3	8	0	ns
prot1196	819	3	6	6	3.6	6	3	0	7.2	ns
prot1197	1779	3	0	6	4.5	3	5	0	9	ns
prot1198	1379	5	3	12	9	9	12	18	36	sig
prot1199	652	0	2	6	2	5	5	4	0	ns
prot1200	704	4	2	2.4	3.6	4	2	7.2	7.2	sig
prot1201	1028	2	1	3	6	2	2	1.5	9	ns
prot1202	1181	4	3	15	3	6	9	18	18	sig
prot1203	383	1	8	22	12	2	11	12	12	ns
prot1204	1077	8	2	4.8	4.8	4	2	4.8	10.8	ns
prot1205	452	5	1	3	12	1	4	7.5	9	ns
prot1206	434	4	1	6	18	2	6	12	15	ns
prot1207	955	6	4	6	16	1	5	0	2	ns
prot1208	528	5	4	3.6	3.6	6	4	6	7.2	ns
prot1209	228	4	3	4.5	10.5	4	3	6	1.5	ns
prot1210	781	2	4	18	9	5	4	15	12	ns
prot1211	548	3	1	10	6	6	0	10	14	ns
prot1212	273	1	2	4.8	0	11	8	2.4	2.4	ns
prot1213	153	3	4	9	10.5	7	4	13.5	15	ns
prot1214	320	6	4	15	9	8	3	12	9	ns
prot1215	219	3	10	2	22	7	17	12	22	sig
prot1216	410	11	3	3.6	3.6	2	7	7.2	3.6	ns
prot1217	322	3	1	9	13.5	3	14	15	18	sig
prot1218	629	4	8	15	12	9	10	18	12	ns
prot1219	264	7	5	10	6	9	21	18	30	sig
prot1220	356	9	1	1.2	4.8	3	5	2.4	4.8	ns
prot1221	390	3	7	7.5	3	4	1	12	7.5	ns
prot1222	235	4	2	3	6	4	8	3	6	ns
prot1223	263	4	4	10	6	1	2	10	0	ns
prot1224	481	5	0	4.8	1.2	0	2	0	0	ns
prot1225	551	6	6	9	3	2	6	3	3	sig
prot1226	481	7	5	12	21	5	5	21	12	ns
prot1227	487	2	0	2	10	2	3	6	2	ns
prot1228	881	2	1	3.6	2.4	3	2	0	0	ns
prot1229	2284	1	4	4.5	1.5	6	2	6	3	ns
prot1230	852	5	3	3	15	4	2	9	21	ns
prot1231	341	2	6	2	14	4	3	8	6	sig
prot1232	182	8	3	2.4	1.2	3	4	4.8	1.2	ns
prot1233	327	3	6	1.5	3	1	3	6	6	ns
prot1234	219	6	7	12	15	5	5	9	9	ns
prot1235	406	4	4	12	4	3	5	6	6	ns
prot1236	332	3	3	3.6	0	2	3	1.2	2.4	ns
prot1237	365	4	4	4.5	1.5	4	9	12	6	sig
prot1238	308	3	3	6	6	9	13	6	6	sig
prot1239	232	3	1	2	4	9	3	6	24	sig
prot1240	2067	2	2	2.4	4.8	9	9	6	6	sig
prot1241	865	0	2	3	7.5	3	5	4.5	4.5	ns
prot1242	682	2	3	3	3	0	1	3	3	ns
prot1243	573	1	2	4	4	5	3	2	2	ns
prot1244	454	1	4	0	3.6	4	0	2.4	2.4	ns
prot1245	611	12	12	10.5	16.5	20	20	39	39	sig
prot1246	133	4	6	15	18	5	5	21	21	ns
prot1247	221	7	12	12	18	8	8	12	26	ns
prot1248	153	4	7	9.6	16.8	10	6	14.4	10.8	ns
prot1249	363	3	9	7.5	6	6	7	7.5	13.5	ns
prot1250	435	7	5	18	12	2	6	18	9	ns
prot1251	366	2	4	12	4	2	4	10	0	ns
prot1252	170	3	3	8.4	8.4	3	4	1.2	8.4	ns
prot1253	267	1	3	3	1.5	4	3	6	3	ns
prot1254	463	1	3	12	9	4	4	18	18	sig
prot1255	542	3	4	2	6	3	5	8	8	ns
prot1256	448	8	3	4.8	6	4	2	2.4	2.4	ns
prot1257	177	5	3	12	9	4	7	7.5	6	ns
prot1258	365	2	0	18	15	4	4	39	39	sig
prot1259	746	1	4	12	8	6	24	6	18	sig
prot1260	458	5	5	3.6	4.8	8	6	3.6	7.2	sig
prot1261	147	2	0	6	6	6	2	6	3	ns
prot1262	266	4	2	15	9	1	2	6	9	ns
prot1263	340	4	3	2	2	2	4	6	10	ns
prot1264	398	9	1	2.4	2.4	4	3	3.6	2.4	ns
prot1265	403	2	4	3	4.5	2	2	6	6	ns
prot1266	302	1	2	6	15	4	3	6	9	ns
prot1267	465	6	3	22	2	1	1	4	2	ns
prot1268	487	4	2	1.2	3.6	1	2	1.2	2.4	ns
prot1269	568	3	0	4.5	4.5	18	12	9	18	sig
prot1270	370	0	0	3	6	3	4	6	9	ns
prot1271	435	5	0	0	2	3	6	12	6	sig
prot1272	382	2	1	0	2.4	1	0	1.2	3.6	ns
prot1273	400	3	0	4.5	0	1	2	4.5	1.5	ns
prot1274	1317	0	1	6	0	1	1	3	3	ns
prot1275	1827	1	3	6	0	0	0	2	6	ns
prot1276	227	8	4	12	3.6	7	10	8.4	8.4	ns
prot1277	126	10	7	10.5	7.5	3	1	6	15	ns
prot1278	199	1	2	21	21	5	6	6	12	ns
prot1279	186	3	6	10	6	5	3	12	10	ns
prot1280	397	1	3	9.6	3.6	6	10	12	9.6	sig
prot1281	191	2	2	6	4.5	2	2	7.5	6	ns
prot1282	181	5	2	9	9	7	7	6	21	sig
prot1283	332	2	3	10	12	5	9	18	22	sig
prot1284	207	3	3	1.2	8.4	3	4	3.6	10.8	ns
prot1285	433	4	3	7.5	7.5	4	4	3	3	ns
prot1286	220	4	7	12	12	6	3	12	9	ns
prot1287	174	6	6	2	4	8	9	12	8	ns
prot1288	398	3	2	3.6	2.4	2	7	10.8	2.4	sig
prot1289	250	0	2	10.5	9	3	4	3	4.5	ns
prot1290	254	3	3	21	3	3	1	6	6	ns
prot1291	278	2	0	6	4	8	5	8	10	ns
prot1292	195	2	3	4.8	3.6	2	5	6	1.2	ns
prot1293	493	3	4	3	6	4	6	7.5	4.5	ns
prot1294	395	1	0	3	9	2	2	3	6	ns
prot1295	346	0	3	10	4	2	2	6	2	ns
prot1296	386	1	7	2.4	1.2	3	5	8.4	2.4	ns
prot1297	323	3	2	0	6	3	4	4.5	1.5	ns
prot1298	221	3	2	9	15	2	7	12	9	ns
prot1299	330	2	3	6	6	0	2	2	6	ns
prot1300	913	6	3	6	0	5	5	1.2	4.8	ns
prot1301	216	4	4	4.5	6	3	3	3	4.5	ns
prot1302	176	2	0	3	12	4	1	6	3	ns
prot1303	396	4	2	2	4	2	2	12	6	sig
prot1304	144	3	2	4.8	2.4	1	2	1.2	1.2	ns
prot1305	340	1	2	6	6	0	0	4.5	6	ns
prot1306	177	1	0	12	12	3	4	0	9	ns
prot1307	491	5	3	2	6	8	4	4	8	ns
prot1308	289	5	3	3.6	2.4	1	1	3.6	4.8	ns
prot1309	925	2	2	4.5	1.5	3	3	6	4.5	ns
prot1310	266	0	2	9	6	2	3	6	9	ns
prot1311	584	3	1	8	8	12	3	12	48	sig
prot1312	316	2	4	1.2	1.2	0	4	2.4	6	ns
prot1313	365	3	2	1.5	0	3	3	3	3	ns
prot1314	282	2	1	9	12	2	3	3	6	ns
prot1315	465	3	4	6	6	6	3	36	18	sig
prot1316	577	2	1	1.2	3.6	1	2	2.4	4.8	ns
prot1317	274	2	6	4.5	4.5	3	2	3	3	ns
prot1318	517	3	1	15	9	0	2	9	0	ns
prot1319	782	5	1	0	8	6	3	18	18	sig
prot1320	567	2	2	0	2.4	2	4	0	0	ns
prot1321	356	2	3	1.5	3	0	1	0	1.5	ns
prot1322	229	0	0	6	12	1	2	9	3	ns
prot1323	388	0	0	4	2	1	1	2	2	ns
prot1324	109	5	12	1.2	8.4	4	4	12	8.4	ns
prot1325	167	0	2	9	7.5	1	1	1.5	10.5	ns
prot1326	192	1	3	9	9	4	6	18	18	ns
prot1327	174	1	2	4	4	3	2	2	4	ns
prot1328	144	5	5	3.6	6	4	7	3.6	1.2	ns
prot1329	139	3	2	7.5	1.5	2	1	6	1.5	ns
prot1330	160	4	3	15	15	4	6	12	12	ns
prot1331	220	8	5	4	0	5	3	14	4	ns
prot1332	248	4	3	6	4.8	4	4	2.4	8.4	ns
prot1333	254	8	4	4.5	3	6	4	6	10.5	ns
prot1334	213	5	4	9	12	2	2	3	3	sig
prot1335	81	1	5	6	2	4	1	6	6	ns
prot1336	318	4	2	1.2	4.8	3	11	7.2	8.4	ns
prot1337	247	3	4	9	6	5	3	7.5	6	ns
prot1338	381	4	4	6	3	3	0	3	0	ns
prot1339	159	2	1	12	2	2	6	4	4	sig
prot1340	205	5	0	2.4	4.8	4	4	2.4	2.4	ns
prot1341	244	2	4	0	3	1	5	6	7.5	ns
prot1342	160	1	3	3	18	3	0	3	6	ns
prot1343	288	4	2	10	6	8	6	16	28	sig
prot1344	383	3	4	3.6	4.8	3	4	9.6	2.4	sig
prot1345	206	3	6	4.5	9	3	3	3	1.5	ns
prot1346	703	3	6	6	0	1	4	0	6	ns
prot1347	238	3	6	6	4	9	9	18	18	sig
prot1348	366	3	0	0	2.4	0	4	6	7.2	ns
prot1349	430	0	4	6	4.5	1	1	9	6	ns
prot1350	637	1	3	15	9	2	5	12	9	ns
prot1351	141	0	3	6	4	3	3	8	0	ns
prot1352	140	2	1	1.2	1.2	4	4	4.8	6	ns
prot1353	431	1	1	7.5	1.5	2	1	6	6	ns
prot1354	969	2	2	12	15	2	5	12	12	sig
prot1355	247	3	2	2	4	4	2	14	10	sig
prot1356	1101	2	3	7.2	1.2	2	1	2.4	8.4	ns
prot1357	178	1	2	4.5	3	2	1	3	6	ns
prot1358	178	6	3	3	12	1	2	6	15	ns
prot1359	297	2	2	2	0	1	0	2	6	ns
prot1360	238	1	2	2.4	2.4	4	8	4.8	7.2	sig
prot1361	226	1	4	3	3	2	0	4.5	6	ns
prot1362	486	1	3	12	6	2	10	18	6	sig
prot1363	758	2	0	2	0	1	2	8	0	ns
prot1364	305	1	0	2.4	2.4	2	6	2.4	7.2	sig
prot1365	526	1	1	3	1.5	2	0	3	6	ns
prot1366	375	0	1	12	3	4	2	3	15	ns
prot1367	651	3	3	2	10	2	3	4	4	sig
prot1368	5934	0	0	2.4	0	0	1	2.4	1.2	ns
prot1369	421	0	1	1.5	1.5	0	2	1.5	4.5	ns
prot1370	142	0	0	0	3	0	1	3	0	ns
prot1371	1145	0	2	2	6	0	1	4	0	ns
prot1372	238	1	3	0	3.6	1	1	1.2	1.2	ns
prot1373	391	2	1	3	0	4	2	6	4.5	sig
prot1374	618	1	1	3	0	0	1	6	0	ns
prot1375	93	9	4	20	16	8	14	20	28	sig
prot1376	130	3	8	10.8	8.4	7	3	12	8.4	ns
prot1377	83	2	5	6	12	2	3	12	10.5	ns
prot1378	361	3	6	6	18	2	4	18	6	ns
prot1379	193	5	3	8	16	7	4	18	18	sig
prot1380	393	3	8	9.6	8.4	7	8	12	12	ns
prot1381	232	7	5	6	6	6	2	4.5	3	ns
prot1382	201	4	1	12	9	3	6	12	33	ns
prot1383	105	5	3	16	14	6	3	6	4	ns
prot1384	173	6	1	3.6	3.6	4	6	3.6	3.6	ns
prot1385	182	3	5	3	3	0	2	3	10.5	ns
prot1386	199	7	2	9	6	5	3	6	3	ns
prot1387	191	3	4	4	8	7	2	4	2	ns
prot1388	274	3	3	1.2	6	3	2	3.6	2.4	ns
prot1389	135	3	3	0	1.5	3	3	1.5	6	ns
prot1390	169	3	4	12	6	2	4	9	12	ns
prot1391	688	3	5	8	8	2	6	2	4	ns
prot1392	152	1	4	3.6	1.2	6	3	10.8	7.2	sig
prot1393	528	5	5	6	1.5	4	4	6	3	ns
prot1394	157	3	3	3	9	5	1	15	12	ns
prot1395	126	0	0	12	6	1	2	2	10	ns
prot1396	80	6	4	3.6	3.6	4	4	13.2	6	sig
prot1397	122	2	1	4.5	1.5	1	1	9	3	ns
prot1398	232	4	1	3	12	3	9	12	9	sig
prot1399	171	0	1	6	4	1	7	2	0	ns
prot1400	70	4	1	6	6	2	2	3.6	0	ns
prot1401	130	6	2	6	3	0	5	3	3	ns
prot1402	103	1	2	12	6	5	7	21	6	sig
prot1403	547	0	0	4	0	3	0	4	2	ns
prot1404	250	0	2	1.2	2.4	2	2	3.6	1.2	ns
prot1405	497	2	2	0	1.5	2	2	1.5	4.5	ns
prot1406	312	1	1	3	6	2	2	6	18	sig
prot1407	152	0	2	6	2	4	3	4	8	ns
prot1408	535	1	1	1.2	2.4	2	2	3.6	3.6	ns
prot1409	87	1	3	0	1.5	0	1	1.5	0	ns
prot1410	232	7	0	9	3	2	0	6	9	ns
prot1411	232	1	2	2	6	2	1	4	2	ns
prot1412	843	1	2	6	2.4	2	2	1.2	1.2	ns
prot1413	555	0	2	1.5	1.5	4	2	3	3	sig
prot1414	173	6	0	12	12	0	1	3	6	ns
prot1415	194	1	0	8	4	3	0	2	0	ns
prot1416	180	0	3	1.2	4.8	3	3	1.2	1.2	ns
prot1417	199	0	1	0	3	0	2	4.5	3	ns
prot1418	287	3	1	6	3	1	2	12	3	ns
prot1419	999	1	2	6	2	5	0	4	6	ns
prot1420	220	2	2	0	0	3	1	0	0	ns
prot1421	648	2	1	3	1.5	1	2	1.5	1.5	ns
prot1422	164	1	1	6	12	1	1	3	9	ns
prot1423	181	0	1	4	0	4	1	2	2	sig
prot1424	285	4	2	8.4	7.2	5	7	8.4	8.4	ns
prot1425	172	5	0	3	6	6	2	10.5	9	ns
prot1426	103	5	4	9	21	4	2	6	9	ns
prot1427	430	3	2	10	4	7	5	8	22	sig
prot1428	130	6	7	9.6	6	6	3	6	1.2	ns
prot1429	123	8	8	7.5	4.5	5	3	9	6	ns
prot1430	304	2	3	18	6	12	15	18	36	sig
prot1431	164	3	2	4	2	2	4	4	28	sig
prot1432	75	4	2	1.2	2.4	1	6	1.2	4.8	sig
prot1433	173	3	5	4.5	7.5	7	1	6	9	ns
prot1434	176	4	5	6	6	5	3	12	0	ns
prot1435	191	3	1	4	2	2	1	4	8	ns
prot1436	138	4	0	4.8	3.6	4	5	1.2	7.2	ns
prot1437	148	4	1	4.5	4.5	3	4	6	4.5	ns
prot1438	101	3	4	6	3	4	3	3	15	ns
prot1439	157	2	4	2	4	3	3	0	4	ns
prot1440	488	2	3	2.4	2.4	6	5	2.4	6	ns
prot1441	133	1	5	10.5	3	1	1	3	1.5	ns
prot1442	229	4	4	12	6	5	8	15	24	sig
prot1443	89	2	3	2	0	2	5	4	6	ns
prot1444	317	0	5	3.6	2.4	8	2	3.6	7.2	sig
prot1445	88	2	4	3	3	8	2	3	15	sig
prot1446	180	1	3	0	6	2	2	12	6	sig
prot1447	207	4	2	2	4	2	3	6	12	ns
prot1448	235	3	1	1.2	1.2	2	2	3.6	2.4	ns
prot1449	86	0	1	6	4.5	1	1	1.5	1.5	ns
prot1450	115	5	3	3	6	0	3	15	6	ns
prot1451	127	1	2	4	0	2	3	4	8	ns
prot1452	229	4	2	2.4	3.6	1	1	3.6	0	ns
prot1453	247	3	2	4.5	1.5	2	3	1.5	4.5	ns
prot1454	573	1	1	3	12	4	1	6	3	ns
prot1455	176	0	3	0	2	7	9	8	8	sig
prot1456	169	2	3	2.4	2.4	3	5	0	2.4	ns
prot1457	81	2	5	3	3	1	1	1.5	3	ns
prot1458	89	0	0	0	6	1	3	6	0	ns
prot1459	178	2	1	0	0	0	4	6	2	ns
prot1460	151	4	2	2.4	1.2	3	1	2.4	3.6	ns
prot1461	146	3	0	0	1.5	5	1	1.5	0	ns
prot1462	217	1	3	6	12	3	0	9	3	ns
prot1463	159	3	4	2	6	5	3	2	2	ns
prot1464	237	3	2	1.2	1.2	2	1	0	6	ns
prot1465	587	2	4	3	1.5	0	3	0	1.5	ns
prot1466	128	1	6	9	6	1	3	6	3	ns
prot1467	425	4	1	4	6	1	0	4	4	ns
prot1468	256	3	3	0	1.2	0	5	0	2.4	ns
prot1469	136	5	1	3	7.5	3	9	13.5	13.5	sig
prot1470	76	0	2	0	6	2	1	9	12	ns
prot1471	175	0	1	0	2	1	1	6	0	ns
prot1472	231	1	3	3.6	3.6	2	4	2.4	3.6	ns
prot1473	337	2	1	3	7.5	2	2	0	3	ns
prot1474	239	0	2	3	0	2	4	3	0	ns
prot1475	456	2	0	10	2	1	0	2	0	ns
prot1476	126	2	1	2.4	2.4	1	2	4.8	1.2	ns
prot1477	488	2	2	3	0	2	1	1.5	1.5	ns
prot1478	127	2	1	6	6	4	0	6	3	ns
prot1479	191	3	5	6	12	4	2	8	8	ns
prot1480	114	2	3	3.6	3.6	3	3	4.8	6	ns
prot1481	62	7	1	6	6	3	4	3	6	ns
prot1482	350	2	5	9	15	2	5	9	9	ns
prot1483	108	4	6	8	16	6	7	10	10	ns
prot1484	321	0	1	1.2	1.2	1	1	0	6	ns
prot1485	308	6	0	3	1.5	3	0	4.5	1.5	ns
prot1486	59	5	2	6	12	3	0	12	12	ns
prot1487	218	1	4	6	0	2	2	10	6	ns
prot1488	106	2	1	2.4	2.4	6	4	9.6	7.2	sig
prot1489	154	0	3	7.5	3	3	1	3	0	ns
prot1490	166	0	1	3	6	0	1	12	3	ns
prot1491	515	5	2	8	2	5	4	2	12	ns
prot1492	183	3	2	3.6	2.4	3	0	7.2	4.8	ns
prot1493	162	2	7	6	1.5	4	1	3	3	ns
prot1494	140	1	2	6	3	1	2	6	3	ns
prot1495	169	3	0	10	0	2	1	2	0	ns
prot1496	242	3	2	2.4	1.2	1	2	3.6	0	ns
prot1497	292	4	5	3	4.5	3	5	3	4.5	ns
prot1498	197	3	1	9	9	1	3	3	9	ns
prot1499	856	0	0	6	8	1	3	4	2	ns
prot1500	127	6	3	2.4	1.2	2	3	0	2.4	ns
prot1501	72	1	1	3	4.5	2	2	3	3	sig
prot1502	148	1	2	3	0	3	2	3	9	ns
prot1503	53	3	3	8	4	1	2	4	4	ns
prot1504	98	0	1	1.2	2.4	2	3	1.2	1.2	ns
prot1505	405	1	2	4.5	4.5	3	2	4.5	0	ns
prot1506	104	2	3	9	6	2	4	6	12	sig
prot1507	176	1	1	2	0	0	4	6	0	ns
prot1508	125	2	3	2.4	0	0	3	1.2	4.8	ns
prot1509	160	1	4	6	1.5	3	0	1.5	1.5	ns
prot1510	316	2	0	0	12	1	1	3	6	sig
prot1511	978	4	2	4	2	4	2	2	4	ns
prot1512	234	1	0	2.4	2.4	0	1	0	1.2	ns
prot1513	431	1	2	7.5	0	0	2	4.5	1.5	ns
prot1514	2591	2	5	21	18	5	2	15	3	ns
prot1515	712	3	8	8	10	3	5	14	6	ns
prot1516	1852	1	2	2.4	1.2	4	1	3.6	2.4	ns
prot1517	2086	6	5	7.5	4.5	2	3	6	4.5	ns
prot1518	1064	4	2	6	3	3	2	18	9	ns
prot1519	609	6	7	14	16	8	7	22	24	sig
prot1520	645	1	2	3.6	0	2	2	2.4	2.4	ns
prot1521	969	2	3	6	3	2	3	9	4.5	ns
prot1522	857	1	2	3	9	4	0	12	6	ns
prot1523	488	1	1	6	6	2	6	2	6	ns
prot1524	2821	2	1	2.4	2.4	2	2	2.4	4.8	sig
prot1525	512	3	4	4.5	4.5	6	3	4.5	6	sig
prot1526	876	3	3	18	6	5	3	12	12	ns
prot1527	543	4	5	12	10	2	6	4	6	ns
prot1528	809	3	2	1.2	2.4	2	1	4.8	3.6	ns
prot1529	1674	3	3	6	3	5	2	3	3	sig
prot1530	1191	0	1	3	9	0	2	3	6	ns
prot1531	208	3	10	4	6	0	4	0	6	ns
prot1532	437	3	2	6	6	4	2	3.6	3.6	ns
prot1533	510	4	4	4.5	9	4	0	4.5	4.5	ns
prot1534	695	3	6	6	3	6	3	0	6	ns
prot1535	227	2	3	10	2	2	2	4	6	ns
prot1536	700	2	2	3.6	0	2	0	2.4	4.8	ns
prot1537	218	2	2	3	3	2	3	0	4.5	ns
prot1538	423	4	0	3	6	1	2	9	6	ns
prot1539	873	1	3	4	2	12	18	18	6	sig
prot1540	1426	3	1	1.2	2.4	4	2	1.2	1.2	ns
prot1541	520	0	2	3	3	2	2	3	4.5	ns
prot1542	290	12	12	45	42	15	10	36	21	ns
prot1543	296	4	1	12	10	11	2	18	18	sig
prot1544	309	4	2	1.2	4.8	6	0	6	6	ns
prot1545	502	3	3	6	7.5	5	4	4.5	6	ns
prot1546	204	0	5	0	9	3	1	3	3	ns
prot1547	437	2	1	6	4	2	2	4	10	ns
prot1548	314	1	6	2.4	3.6	1	4	1.2	3.6	ns
prot1549	402	1	6	1.5	7.5	3	2	1.5	4.5	ns
prot1550	188	5	4	15	0	2	3	6	6	ns
prot1551	434	1	2	4	2	4	5	2	4	ns
prot1552	325	2	1	3.6	0	0	2	3.6	1.2	ns
prot1553	607	1	1	3	1.5	2	3	0	3	ns
prot1554	739	3	3	3	6	1	4	6	9	ns
prot1555	235	2	1	4	0	0	2	4	2	ns
prot1556	982	2	2	2.4	1.2	3	1	3.6	0	ns
prot1557	392	0	2	3	13.5	2	0	6	4.5	ns
prot1558	543	2	0	3	3	1	1	3	3	ns
prot1559	462	2	0	2	2	0	1	4	0	ns
prot1560	348	1	1	1.2	2.4	1	2	2.4	1.2	ns
prot1561	463	0	1	4.5	0	1	1	1.5	3	ns
prot1562	173	2	5	18	18	4	4	15	9	ns
prot1563	274	6	3	12	2	3	0	4	2	ns
prot1564	251	3	6	3.6	4.8	4	3	2.4	3.6	ns
prot1565	231	3	2	9	6	2	3	3	6	ns
prot1566	394	2	4	6	9	5	3	12	6	ns
prot1567	240	5	1	4	10	5	4	6	10	ns
prot1568	441	0	2	1.2	2.4	2	3	2.4	0	ns
prot1569	200	4	3	6	3	3	2	9	4.5	sig
prot1570	371	4	1	0	9	6	2	18	9	ns
prot1571	313	2	1	10	0	4	5	8	4	sig
prot1572	730	2	3	3.6	6	2	4	2.4	4.8	ns
prot1573	329	2	4	3	3	0	0	1.5	0	ns
prot1574	627	0	1	6	0	3	3	6	6	sig
prot1575	250	1	3	0	2	3	5	6	0	ns
prot1576	144	2	2	4.8	1.2	1	2	1.2	1.2	ns
prot1577	472	2	1	1.5	3	1	1	9	0	ns
prot1578	421	1	6	3	6	2	1	6	3	ns
prot1579	250	2	1	10	4	3	6	6	24	sig
prot1580	266	1	3	1.2	3.6	1	4	2.4	1.2	ns
prot1581	861	3	0	3	0	18	6	13.5	31.5	sig
prot1582	1312	0	1	3	6	2	2	6	6	ns
prot1583	493	4	1	0	2	4	4	2	6	ns
prot1584	1082	1	0	1.2	4.8	0	3	1.2	1.2	ns
prot1585	648	2	0	3	1.5	1	4	0	1.5	ns
prot1586	276	2	3	6	9	7	2	12	12	sig
prot1587	518	1	2	4	2	2	6	12	12	sig
prot1588	640	1	1	2.4	0	0	0	2.4	2.4	ns
prot1589	722	2	2	3	9	0	4	3	3	ns
prot1590	147	5	2	18	12	6	6	6	9	ns
prot1591	193	4	1	8	8	4	2	14	8	sig
prot1592	194	5	2	2.4	3.6	3	3	2.4	6	ns
prot1593	365	2	3	4.5	3	3	3	0	9	ns
prot1594	290	2	1	0	6	1	3	3	3	ns
prot1595	636	3	4	4	0	2	1	2	2	ns
prot1596	1160	1	3	2.4	2.4	3	2	2.4	1.2	ns
prot1597	641	1	0	3	3	2	8	3	9	sig
prot1598	175	3	2	3	3	3	2	9	6	ns
prot1599	318	3	2	2	4	0	3	4	6	ns
prot1600	424	6	1	2.4	0	1	2	2.4	1.2	ns
prot1601	348	2	0	3	4.5	2	1	3	6	ns
prot1602	227	1	1	3	9	2	2	6	6	sig
prot1603	427	1	1	2	6	2	3	4	0	ns
prot1604	268	2	0	0	3.6	1	3	2.4	1.2	ns
prot1605	357	2	0	3	1.5	4	0	3	1.5	ns
prot1606	174	2	0	0	0	1	0	9	0	ns
prot1607	233	0	2	4	2	3	4	4	2	ns
prot1608	217	1	0	4.8	1.2	1	1	0	1.2	ns
prot1609	980	1	1	1.5	1.5	1	1	1.5	3	ns
prot1610	263	0	0	3	3	0	2	9	3	ns
prot1611	169	1	1	8	4	2	1	2	6	ns
prot1612	178	1	2	2.4	1.2	1	0	2.4	1.2	ns
prot1613	355	0	2	0	0	1	2	3	3	ns
prot1614	604	3	0	0	3	3	0	0	3	ns
prot1615	149	1	4	4	2	0	1	0	2	ns
prot1616	594	0	1	1.2	1.2	0	1	0	3.6	ns
prot1617	257	2	1	1.5	0	6	3	4.5	9	sig
prot1618	421	0	2	6	3	1	1	6	0	ns
prot1619	712	3	2	0	0	1	0	2	6	ns
prot1620	423	0	1	1.2	1.2	2	1	1.2	1.2	ns
prot1621	488	2	1	3	1.5	2	2	3	3	sig
prot1622	1872	2	0	0	0	0	0	3	0	ns
prot1623	153	7	6	8	6	5	7	8	10	ns
prot1624	275	6	3	4.8	1.2	5	2	4.8	1.2	ns
prot1625	463	4	1	16.5	4.5	5	3	4.5	6	ns
prot1626	103	2	3	15	12	4	4	15	12	ns
prot1627	287	3	3	10	6	6	6	16	8	sig
prot1628	282	6	1	3.6	4.8	0	4	4.8	1.2	ns
prot1629	200	2	1	3	0	1	2	7.5	3	ns
prot1630	149	3	1	3	9	3	3	9	12	ns
prot1631	149	0	1	6	4	2	4	6	6	sig
prot1632	132	1	4	2.4	1.2	0	1	3.6	0	ns
prot1633	118	0	1	3	6	4	1	4.5	7.5	ns
prot1634	191	1	2	6	9	2	1	15	6	ns
prot1635	189	4	4	6	4	3	5	4	2	ns
prot1636	273	2	2	2.4	1.2	1	1	0	1.2	ns
prot1637	327	2	1	3	3	2	1	1.5	3	ns
prot1638	148	2	2	0	3	0	1	0	3	ns
prot1639	206	4	5	2	4	5	2	4	8	sig
prot1640	108	2	1	1.2	1.2	4	2	2.4	9.6	sig
prot1641	267	0	0	6	1.5	1	1	7.5	7.5	ns
prot1642	204	1	3	6	6	0	4	6	15	ns
prot1643	223	0	2	2	6	2	0	6	4	ns
prot1644	298	3	1	1.2	8.4	3	2	3.6	4.8	ns
prot1645	194	2	4	1.5	1.5	2	4	9	4.5	ns
prot1646	77	0	2	3	15	2	2	30	12	sig
prot1647	166	1	1	2	6	0	1	4	4	ns
prot1648	418	1	1	0	3.6	1	2	1.2	2.4	sig
prot1649	418	1	1	0	3	2	2	4.5	0	ns
prot1650	127	0	3	3	3	3	1	6	9	ns
prot1651	279	3	1	2	2	2	4	4	8	sig
prot1652	181	1	1	4.8	4.8	3	3	3.6	3.6	sig
prot1653	129	4	1	6	4.5	3	3	4.5	6	ns
prot1654	161	0	1	3	6	6	0	6	12	ns
prot1655	126	4	0	2	2	3	2	0	4	ns
prot1656	326	2	3	2.4	3.6	2	1	3.6	4.8	ns
prot1657	207	2	0	4.5	1.5	0	1	6	1.5	ns
prot1658	191	5	1	3	15	1	3	15	6	ns
prot1659	238	1	3	4	4	2	1	4	0	ns
prot1660	210	2	4	0	2.4	2	2	4.8	2.4	sig
prot1661	331	1	0	1.5	3	3	4	0	0	ns
prot1662	574	4	4	15	9	2	0	12	3	ns
prot1663	455	3	2	6	2	3	1	4	4	ns
prot1664	553	1	0	0	0	3	2	3.6	3.6	sig
prot1665	522	3	1	6	4.5	0	3	3	3	ns
prot1666	325	3	1	9	6	1	1	0	3	ns
prot1667	208	2	3	6	4	3	2	2	0	ns
prot1668	232	2	2	2.4	0	0	3	1.2	3.6	ns
prot1669	219	5	0	6	1.5	1	5	1.5	4.5	ns
prot1670	409	0	2	6	6	0	3	9	9	ns
prot1671	233	0	3	2	10	1	0	4	2	ns
prot1672	772	3	1	0	2.4	1	1	1.2	1.2	ns
prot1673	360	0	2	3	3	1	4	3	6	sig
prot1674	439	1	2	0	0	0	2	0	12	ns
prot1675	442	2	1	2	0	0	3	6	0	ns
prot1676	138	2	0	1.2	0	0	3	0	1.2	ns
prot1677	106	1	1	3	3	3	0	0	0	ns
prot1678	370	0	1	6	0	4	1	0	15	ns
prot1679	629	4	1	2	0	3	3	24	6	sig
prot1680	187	3	1	2.4	0	1	0	1.2	2.4	ns
prot1681	596	3	0	1.5	6	1	1	0	1.5	ns
prot1682	255	1	0	3	3	1	0	6	6	ns
prot1683	92	3	6	6	6	2	5	6	14	ns
prot1684	171	5	3	4.8	3.6	4	3	2.4	2.4	ns
prot1685	165	3	0	3	4.5	3	3	9	12	ns
prot1686	148	4	2	21	12	5	2	0	9	ns
prot1687	229	4	5	0	2	3	1	6	6	ns
prot1688	123	1	2	1.2	3.6	3	4	2.4	4.8	ns
prot1689	77	2	4	3	0	5	2	0	7.5	ns
prot1690	465	5	2	6	3	3	2	3	3	ns
prot1691	279	2	0	2	4	1	0	2	2	ns
prot1692	278	0	0	2.4	1.2	2	2	2.4	4.8	sig
prot1693	119	3	0	4.5	3	0	2	3	1.5	ns
prot1694	148	1	1	9	15	2	2	6	3	ns
prot1695	72	2	2	2	4	1	2	2	2	ns
prot1696	353	1	2	1.2	1.2	0	3	4.8	7.2	ns
prot1697	196	1	4	4.5	0	2	1	1.5	1.5	ns
prot1698	174	1	3	9	6	0	1	0	9	ns
prot1699	126	1	2	2	4	1	0	2	12	ns
prot1700	235	0	1	1.2	1.2	3	1	0	2.4	ns
prot1701	235	2	2	1.5	3	3	2	3	3	sig
prot1702	110	0	2	12	3	1	0	12	6	ns
prot1703	188	0	1	4	4	1	3	2	0	ns
prot1704	225	2	2	0	3.6	1	1	0	1.2	ns
prot1705	138	1	2	6	0	2	0	1.5	0	ns
prot1706	174	1	4	12	3	2	3	0	0	ns
prot1707	672	1	3	2	4	2	0	4	4	ns
prot1708	84	2	5	1.2	3.6	4	2	2.4	2.4	ns
prot1709	107	2	0	1.5	1.5	3	2	4.5	3	sig
prot1710	146	2	1	6	15	2	4	6	3	ns
prot1711	183	2	0	2	0	1	0	4	6	ns
prot1712	555	1	0	0	3.6	1	1	1.2	2.4	ns
prot1713	467	2	1	1.5	3	2	0	1.5	1.5	ns
prot1714	265	2	1	0	3	0	1	0	3	ns
prot1715	598	4	3	6	2	0	4	2	2	ns
prot1716	317	0	4	1.2	0	4	5	1.2	0	ns
prot1717	196	1	2	1.5	1.5	3	0	1.5	3	ns
prot1718	267	1	2	6	6	0	0	3	3	ns
prot1719	612	1	1	2	8	1	3	2	8	ns
prot1720	62	2	2	1.2	1.2	3	3	3.6	7.2	sig
prot1721	77	0	0	6	4.5	3	3	3	0	ns
prot1722	68	2	1	9	0	2	0	0	6	ns
prot1723	632	1	3	0	2	3	1	0	0	ns
prot1724	230	1	1	0	0	0	1	1.2	3.6	ns
prot1725	133	0	3	1.5	3	0	1	1.5	3	ns
prot1726	334	3	0	3	0	1	2	6	0	ns
prot1727	311	0	1	6	4	0	0	2	2	ns
prot1728	563	0	1	0	2.4	4	1	0	0	ns
prot1729	327	0	2	3	3	3	0	3	0	ns
prot1730	144	0	2	6	0	0	4	0	6	ns
prot1731	668	2	1	4	4	2	1	2	6	ns
prot1732	85	0	1	4.8	3.6	2	1	2.4	0	ns
prot1733	102	1	2	1.5	0	1	3	0	0	ns
prot1734	508	0	0	0	3	3	0	9	0	ns
prot1735	226	1	1	0	2	1	1	2	0	ns
prot1736	676	0	0	1.2	1.2	0	0	0	0	ns
prot1737	539	1	0	1.5	0	1	1	0	0	ns
prot1738	295	1	0	0	3	0	1	0	0	ns
prot1739	224	0	2	0	0	4	0	6	0	ns
prot1740	2292	0	1	2.4	0	2	0	0	1.2	ns
prot1741	170	6	2	4.5	4.5	1	3	7.5	6	ns
prot1742	134	3	2	18	6	2	3	3	6	ns
prot1743	255	1	0	2	0	2	3	2	4	ns
prot1744	304	3	0	1.2	6	4	4	2.4	4.8	ns
prot1745	237	3	0	3	3	3	3	4.5	4.5	ns
prot1746	105	1	0	0	3	3	6	6	6	sig
prot1747	69	3	1	6	10	2	1	4	4	ns
prot1748	247	2	2	2.4	2.4	0	2	0	3.6	ns
prot1749	99	1	2	3	7.5	1	3	15	1.5	ns
prot1750	116	3	1	0	6	0	3	6	6	ns
prot1751	152	2	2	8	0	1	1	4	6	ns
prot1752	225	3	1	1.2	1.2	5	2	4.8	4.8	ns
prot1753	147	0	0	0	4.5	5	1	4.5	0	ns
prot1754	125	1	1	9	0	4	2	12	9	sig
prot1755	90	3	1	2	10	6	2	4	4	sig
prot1756	237	1	5	2.4	7.2	8	4	2.4	2.4	sig
prot1757	66	2	0	0	3	1	0	0	3	ns
prot1758	264	5	0	18	6	0	2	0	6	ns
prot1759	137	1	1	4	4	1	0	2	6	ns
prot1760	511	3	2	2.4	4.8	1	0	4.8	1.2	ns
prot1761	141	0	0	4.5	4.5	2	1	4.5	3	ns
prot1762	280	0	3	3	3	4	3	3	6	ns
prot1763	302	3	3	4	4	0	1	0	2	ns
prot1764	74	1	1	0	1.2	2	2	0	0	ns
prot1765	171	4	3	3	1.5	6	3	4.5	4.5	sig
prot1766	95	2	1	9	3	1	3	9	6	ns
prot1767	367	3	1	2	8	2	2	4	8	sig
prot1768	144	1	2	0	2.4	0	2	2.4	2.4	ns
prot1769	664	3	0	3	3	0	1	0	3	ns
prot1770	179	3	2	3	3	4	2	6	12	sig
prot1771	114	2	1	4	0	1	2	2	2	sig
prot1772	161	1	0	3.6	0	1	2	1.2	0	ns
prot1773	205	2	0	3	1.5	2	3	1.5	1.5	ns
prot1774	305	3	2	9	3	2	2	3	6	ns
prot1775	416	3	1	0	0	1	3	0	0	ns
prot1776	397	2	0	0	2.4	0	0	0	0	ns
prot1777	224	2	1	0	1.5	0	1	0	1.5	ns
prot1778	314	1	1	6	3	0	1	3	6	ns
prot1779	174	2	1	0	0	12	3	6	6	sig
prot1780	416	3	2	0	2.4	1	1	1.2	2.4	sig
prot1781	131	1	1	7.5	1.5	1	1	1.5	1.5	sig
prot1782	107	3	1	0	3	2	2	6	9	sig
prot1783	163	0	0	0	0	3	3	6	6	sig
prot1784	564	1	1	1.2	2.4	3	3	3.6	3.6	sig
prot1785	208	4	2	3	3	2	3	3	9	sig
prot1786	135	1	4	3	6	1	0	6	3	ns
prot1787	3394	2	1	0	0	5	8	4	8	ns
prot1788	1957	1	0	4.8	2.4	2	4	0	1.2	ns
prot1789	1088	2	0	1.5	3	4	1	1.5	1.5	ns
prot1790	424	4	7	9	24	3	2	12	3	ns
prot1791	1035	1	1	2	6	2	1	8	2	ns
prot1792	926	1	0	2.4	3.6	2	0	0	2.4	ns
prot1793	1669	0	1	3	1.5	1	0	0	1.5	ns
prot1794	201	5	1	6	12	12	6	18	36	sig
prot1795	539	2	1	6	6	0	1	4	0	ns
prot1796	638	1	0	1.2	0	2	2	2.4	2.4	sig
prot1797	225	3	6	3	7.5	7	5	3	1.5	ns
prot1798	319	1	2	9	6	1	2	12	3	ns
prot1799	520	3	1	12	4	7	5	10	10	sig
prot1800	785	0	0	1.2	4.8	4	2	6	2.4	ns
prot1801	629	1	2	4.5	7.5	2	4	9	6	sig
prot1802	341	0	1	6	6	1	2	6	3	ns
prot1803	412	0	2	6	4	0	1	2	0	ns
prot1804	308	0	0	0	1.2	1	1	0	1.2	ns
prot1805	743	1	0	1.5	6	0	0	0	3	ns
prot1806	470	0	0	0	6	2	2	18	24	sig
prot1807	1140	1	0	0	2	2	2	2	0	ns
prot1808	1466	1	1	0	0	0	1	0	6	ns
prot1809	254	4	1	7.5	0	4	1	3	1.5	ns
prot1810	257	2	1	6	6	4	0	3	9	ns
prot1811	375	2	3	4	4	2	0	6	2	ns
prot1812	1882	0	0	3.6	2.4	3	3	3.6	3.6	ns
prot1813	1300	1	1	4.5	3	1	1	0	0	ns
prot1814	444	3	2	12	12	2	1	12	9	ns
prot1815	832	0	1	0	2	1	1	2	4	ns
prot1816	582	2	3	1.2	2.4	1	1	0	3.6	ns
prot1817	280	1	1	3	3	4	0	0	0	ns
prot1818	1244	2	1	6	0	8	3	12	9	sig
prot1819	276	1	1	2	2	2	2	2	0	ns
prot1820	623	1	3	2.4	1.2	1	4	2.4	1.2	ns
prot1821	450	0	2	0	3	0	2	0	1.5	ns
prot1822	247	0	1	3	9	1	3	6	0	ns
prot1823	387	1	2	0	2	2	1	2	2	ns
prot1824	662	2	0	0	0	2	1	3.6	0	ns
prot1825	743	1	0	4.5	0	1	3	3	1.5	ns
prot1826	874	0	0	0	0	1	0	0	3	ns
prot1827	1301	2	0	0	0	0	1	0	8	ns
prot1828	274	1	1	0	3.6	1	5	0	1.2	ns
prot1829	551	1	4	1.5	0	0	1	7.5	4.5	ns
prot1830	447	1	1	9	0	1	3	0	6	ns
prot1831	154	2	2	2	4	2	2	2	2	ns
prot1832	210	3	3	1.2	1.2	4	1	0	2.4	ns
prot1833	290	1	3	1.5	3	5	2	0	0	ns
prot1834	220	0	2	9	0	5	2	3	3	ns
prot1835	184	0	1	12	2	2	0	2	8	ns
prot1836	168	3	0	1.2	2.4	4	1	4.8	2.4	sig
prot1837	102	5	1	4.5	7.5	3	3	4.5	9	sig
prot1838	327	2	1	9	12	1	1	9	3	ns
prot1839	962	1	2	4	2	6	2	12	8	sig
prot1840	556	0	0	1.2	2.4	0	1	0	4.8	ns
prot1841	374	6	3	4.5	3	1	1	0	3	ns
prot1842	728	1	2	9	3	4	1	6	0	ns
prot1843	243	4	0	6	4	4	4	4	12	sig
prot1844	127	1	0	0	1.2	3	1	0	3.6	ns
prot1845	519	3	0	1.5	0	1	5	1.5	4.5	ns
prot1846	492	1	1	6	6	0	1	6	0	ns
prot1847	233	1	4	2	0	1	4	4	2	ns
prot1848	287	0	1	0	1.2	4	2	1.2	1.2	sig
prot1849	337	1	3	0	3	4	2	3	6	sig
prot1850	404	0	1	6	3	1	0	9	3	ns
prot1851	3175	1	4	0	2	0	0	0	2	ns
prot1852	243	1	0	2.4	0	2	2	1.2	0	ns
prot1853	275	0	2	3	0	1	1	3	1.5	ns
prot1854	648	2	5	12	6	3	0	6	3	ns
prot1855	172	2	1	0	0	2	2	4	4	sig
prot1856	283	3	5	6	6	0	2	1.2	3.6	ns
prot1857	159	2	2	3	6	0	2	7.5	0	ns
prot1858	372	2	1	18	3	2	0	9	3	ns
prot1859	174	6	3	4	2	4	2	4	4	sig
prot1860	182	1	2	2.4	2.4	2	3	3.6	0	ns
prot1861	251	0	1	1.5	0	6	3	4.5	13.5	sig
prot1862	1009	4	2	3	0	2	1	9	0	ns
prot1863	233	0	0	0	6	0	1	0	0	ns
prot1864	158	4	4	2.4	1.2	2	4	2.4	4.8	sig
prot1865	200	1	2	3	3	3	0	0	1.5	ns
prot1866	292	1	1	6	3	2	1	0	12	ns
prot1867	399	2	1	0	0	1	1	4	0	ns
prot1868	229	2	1	2.4	2.4	3	3	0	3.6	ns
prot1869	228	1	3	3	0	1	2	1.5	0	ns
prot1870	445	1	3	0	6	1	4	6	0	ns
prot1871	334	3	1	4	2	3	1	0	2	ns
prot1872	848	0	1	4.8	2.4	4	4	2.4	0	ns
prot1873	151	2	3	1.5	3	3	1	3	0	ns
prot1874	1410	3	0	9	0	2	3	6	9	ns
prot1875	164	3	0	6	2	1	2	2	0	ns
prot1876	114	1	1	7.2	0	2	3	2.4	0	ns
prot1877	262	2	2	4.5	0	2	4	1.5	3	ns
prot1878	174	1	1	3	0	0	1	0	6	ns
prot1879	987	1	1	2	6	1	0	2	0	ns
prot1880	170	0	1	2.4	4.8	2	0	0	1.2	ns
prot1881	399	1	1	0	1.5	2	2	0	0	ns
prot1882	504	1	2	3	6	1	1	3	6	ns
prot1883	359	1	1	4	4	1	2	4	4	ns
prot1884	85	3	0	0	1.2	1	0	0	1.2	ns
prot1885	186	1	2	0	1.5	1	0	7.5	0	ns
prot1886	231	0	0	9	0	0	1	0	0	ns
prot1887	161	0	0	6	2	0	2	4	6	ns
prot1888	296	3	0	3.6	3.6	2	1	1.2	0	ns
prot1889	362	2	3	0	0	0	3	1.5	1.5	ns
prot1890	492	0	2	3	6	3	2	0	0	ns
prot1891	240	0	2	2	2	1	1	2	0	ns
prot1892	587	0	2	1.2	2.4	1	0	3.6	1.2	ns
prot1893	523	1	1	4.5	0	0	1	4.5	3	ns
prot1894	979	0	1	3	6	2	2	6	6	sig
prot1895	2381	2	3	2	4	3	2	2	2	ns
prot1896	246	1	0	1.2	0	0	1	2.4	0	ns
prot1897	309	1	0	3	3	2	1	1.5	3	ns
prot1898	214	0	2	3	6	1	1	3	6	ns
prot1899	659	1	0	0	2	0	2	8	0	ns
prot1900	185	1	2	0	2.4	1	1	1.2	1.2	ns
prot1901	201	2	2	1.5	0	1	2	1.5	0	ns
prot1902	464	0	1	3	0	2	1	0	0	ns
prot1903	298	3	1	10	8	2	3	0	0	ns
prot1904	502	0	1	0	0	0	0	0	0	ns
prot1905	295	1	1	1.5	0	1	0	0	6	ns
prot1906	1921	1	1	9	0	1	1	3	3	sig
prot1907	900	2	0	6	2	0	1	4	2	ns
prot1908	1567	0	0	2.4	1.2	2	1	1.2	0	ns
prot1909	659	0	1	4.5	0	2	2	1.5	4.5	ns
prot1910	909	2	0	0	0	0	1	3	0	ns
prot1911	193	0	4	2	4	2	1	2	0	ns
prot1912	431	1	3	0	0	1	1	0	2.4	ns
prot1913	118	1	0	1.5	3	1	0	0	1.5	ns
prot1914	229	5	4	9	12	1	2	12	12	ns
prot1915	232	3	1	4	4	4	2	6	12	sig
prot1916	267	3	0	1.2	0	1	1	3.6	1.2	ns
prot1917	266	1	1	4.5	0	2	2	1.5	1.5	ns
prot1918	183	3	1	3	6	0	3	3	0	ns
prot1919	909	3	3	4	6	2	2	6	8	sig
prot1920	219	1	0	3.6	3.6	3	3	4.8	1.2	ns
prot1921	141	1	0	0	3	3	3	4.5	1.5	ns
prot1922	154	1	2	12	0	2	0	3	3	ns
prot1923	243	3	2	2	0	1	4	4	2	sig
prot1924	135	1	2	1.2	2.4	2	1	2.4	1.2	sig
prot1925	315	2	2	1.5	0	0	1	1.5	3	ns
prot1926	517	1	2	0	9	0	1	3	9	ns
prot1927	127	0	1	2	0	3	6	6	12	sig
prot1928	439	1	2	1.2	1.2	4	0	0	1.2	ns
prot1929	398	1	0	3	0	0	2	0	0	ns
prot1930	462	0	1	3	3	1	1	0	6	ns
prot1931	202	1	0	8	0	3	2	2	2	ns
prot1932	114	0	2	0	1.2	2	2	7.2	7.2	sig
prot1933	137	1	2	3	0	2	1	1.5	1.5	ns
prot1934	124	0	1	3	6	0	0	3	6	ns
prot1935	641	0	1	2	2	1	0	2	2	ns
prot1936	415	0	3	2.4	0	1	1	0	1.2	ns
prot1937	448	0	2	0	3	1	1	1.5	6	ns
prot1938	572	0	3	0	3	2	2	6	12	sig
prot1939	819	1	6	0	4	1	0	2	4	ns
prot1940	365	0	0	2.4	0	1	2	0	0	ns
prot1941	600	1	1	0	0	2	1	0	0	ns
prot1942	692	3	2	9	0	2	1	3	0	ns
prot1943	244	1	2	0	2	2	3	0	2	ns
prot1944	203	0	2	1.2	0	0	0	2.4	0	ns
prot1945	383	2	3	7.5	1.5	1	1	1.5	6	ns
prot1946	208	0	2	6	3	0	0	6	9	ns
prot1947	292	1	3	0	4	1	1	4	2	ns
prot1948	288	1	3	1.2	1.2	0	3	0	0	ns
prot1949	111	2	1	0	1.5	1	2	0	3	ns
prot1950	309	1	0	3	3	0	3	3	3	ns
prot1951	555	2	1	6	0	1	0	4	4	ns
prot1952	719	3	1	1.2	1.2	6	4	2.4	2.4	sig
prot1953	548	1	3	0	0	6	8	3	3	sig
prot1954	209	0	3	3	6	1	2	3	0	ns
prot1955	561	2	0	2	0	1	1	4	2	sig
prot1956	575	1	1	1.2	0	0	1	0	0	ns
prot1957	193	0	2	0	1.5	0	3	1.5	1.5	ns
prot1958	476	2	2	3	0	0	0	0	3	ns
prot1959	426	2	2	0	0	1	2	2	0	ns
prot1960	210	0	0	1.2	0	1	2	2.4	1.2	ns
prot1961	167	1	1	1.5	3	1	0	3	1.5	ns
prot1962	255	0	3	9	3	3	2	6	6	sig
prot1963	259	1	0	2	6	3	0	0	2	ns
prot1964	828	1	1	1.2	1.2	1	1	2.4	0	ns
prot1965	491	0	0	0	0	2	0	0	1.5	ns
prot1966	116	1	0	0	3	1	1	3	3	ns
prot1967	392	3	2	4	2	1	0	0	2	ns
prot1968	278	0	0	0	1.2	0	0	2.4	1.2	ns
prot1969	275	1	0	0	1.5	0	2	0	1.5	ns
prot1970	542	0	0	3	0	0	1	3	0	ns
prot1971	303	1	2	0	2	1	0	0	2	ns
prot1972	206	1	2	1.2	1.2	2	0	1.2	0	ns
prot1973	575	1	0	1.5	3	0	1	0	1.5	ns
prot1974	882	0	0	3	0	1	1	0	9	ns
prot1975	503	1	1	2	0	2	1	0	0	ns
prot1976	350	1	1	0	0	2	0	0	1.2	ns
prot1977	277	0	0	1.5	0	0	1	0	0	ns
prot1978	251	3	0	0	0	3	1	3	0	ns
prot1979	223	1	1	0	6	1	0	0	0	ns
prot1980	109	2	2	2.4	0	6	8	3.6	3.6	sig
prot1981	1093	1	4	4.5	3	0	1	1.5	1.5	ns
prot1982	123	0	0	3	3	1	1	6	15	sig
prot1983	160	2	1	10	0	0	1	6	4	ns
prot1984	160	1	3	2.4	0	2	4	2.4	2.4	sig
prot1985	433	4	0	3	4.5	3	12	9	4.5	sig
prot1986	214	3	1	12	9	1	0	6	9	ns
prot1987	114	2	2	6	0	0	1	2	6	ns
prot1988	178	3	2	1.2	1.2	4	5	2.4	6	ns
prot1989	248	1	2	1.5	0	2	1	0	1.5	ns
prot1990	49	2	2	6	0	1	1	6	3	ns
prot1991	86	2	2	8	2	6	4	4	6	sig
prot1992	335	0	1	0	0	4	0	0	2.4	ns
prot1993	171	3	3	4.5	1.5	2	4	6	10.5	sig
prot1994	214	1	1	6	9	2	1	12	6	ns
prot1995	108	0	0	8	2	1	0	2	0	ns
prot1996	115	0	3	2.4	0	3	3	3.6	7.2	sig
prot1997	96	3	4	0	3	2	1	0	3	ns
prot1998	82	0	2	6	3	3	1	6	0	ns
prot1999	365	2	1	0	2	2	2	2	2	ns
[truncated: 1,549 more rows]
