# Supplementary material for: Protein complex-based analysis is resistant to the obfuscating consequences of batch effects --- a case study in clinical proteomics
Source: BMC Genomics. 2017 Mar 14;18(Suppl 2):142. doi: 10.1186/s12864-017-3490-3 (PMC5374662; doi:10.1186/s12864-017-3490-3)
Supplement: Supplementary file 2 — Simulated data D2.2H. (ZIP 3730 kb) [file 12864_2017_3490_MOESM2_ESM.zip › D2.2.360.txt]

protLen	X0	X0.1	X0.2	X0.3	X1	X1.1	X1.2	X1.3	sig
prot1	1338	889	897	1303.5	1315.5	962	860	1323	1368	ns
prot2	2199	36	27	66.6	45	34	35	43.2	48.6	ns
prot3	1538	29	41	37.2	43.2	60	68	93.6	52.8	sig
prot4	2319	25	19	84	84	23	22	90	90	ns
prot5	1392	48	49	75	84	61	53	63	64.5	ns
prot6	1985	27	33	48.6	61.2	29	33	32.4	57.6	ns
prot7	1262	64	53	45.6	56.4	92	62	91.2	81.6	sig
prot8	3862	15	23	51	54	19	22	48	63	ns
prot9	1295	45	38	54	84	47	51	75	57	ns
prot10	4287	10	8	10.8	18	13	13	23.4	39.6	sig
prot11	1277	57	47	51.6	55.2	40	50	61.2	48	ns
prot12	3587	8	6	24	39	18	13	54	39	sig
prot13	774	70	85	133.5	99	99	108	150	171	sig
prot14	1960	11	1	12.6	9	7	13	16.2	16.2	sig
prot15	858	66	72	80.4	78	50	65	84	48	ns
prot16	693	73	89	273	234	83	83	297	219	ns
prot17	748	57	65	114	93	207	222	261	274.5	sig
prot18	875	49	48	91.8	97.2	38	41	63	88.2	ns
prot19	1755	11	12	15.6	10.8	10	13	15.6	15.6	ns
prot20	839	34	48	120	132	40	41	93	105	ns
prot21	857	31	23	37.5	43.5	28	25	45	40.5	ns
prot22	1248	26	19	50.4	48.6	49	40	97.2	68.4	sig
prot23	1308	14	17	13.2	15.6	18	14	24	20.4	ns
prot24	1260	23	11	42	30	15	14	33	42	ns
prot25	1487	3	1	9	12	12	4	9	10.5	ns
prot26	477	98	87	156.6	156.6	87	79	154.8	138.6	ns
prot27	1324	29	29	24	27.6	23	29	28.8	16.8	ns
prot28	997	16	13	66	60	18	20	39	39	ns
prot29	623	101	118	162	145.5	105	95	156	145.5	ns
prot30	657	115	88	180	169.2	83	113	142.2	158.4	ns
prot31	1735	12	7	18	13.2	16	12	16.8	16.8	ns
prot32	904	9	14	42	36	20	11	18	60	ns
prot33	446	215	181	285	277.5	178	191	285	273	ns
prot34	262	182	207	334.8	307.8	172	199	325.8	345.6	ns
prot35	682	118	92	126	141.6	109	94	127.2	130.8	ns
prot36	742	51	56	126	138	49	50	147	159	ns
prot37	630	41	40	48	45	43	29	64.5	51	ns
prot38	672	30	30	61.2	57.6	31	36	52.2	45	ns
prot39	1056	24	23	18	25.2	28	25	30	30	ns
prot40	1098	29	16	72	99	45	58	162	93	sig
prot41	1192	9	11	16.5	10.5	8	5	22.5	28.5	ns
prot42	1888	7	7	30.6	18	14	11	12.6	18	ns
prot43	500	152	175	211.2	200.4	176	175	192	213.6	ns
prot44	610	44	58	165	177	43	33	153	159	ns
prot45	543	32	40	28.5	46.5	41	34	63	34.5	sig
prot46	685	35	27	55.8	32.4	34	17	61.2	39.6	ns
prot47	546	23	32	26.4	33.6	31	21	25.2	22.8	ns
prot48	1311	9	14	39	24	6	11	36	12	ns
prot49	1047	9	20	12	27	10	7	22.5	13.5	ns
prot50	491	137	134	262.8	253.8	148	127	248.4	264.6	ns
prot51	654	64	80	99.6	109.2	86	82	90	87.6	ns
prot52	639	80	74	180	213	51	74	177	192	ns
prot53	740	53	44	79.5	66	60	47	81	93	ns
prot54	1143	15	13	32.4	41.4	28	17	34.2	32.4	ns
prot55	966	19	16	19.2	24	26	20	18	10.8	ns
prot56	1042	16	11	39	33	6	16	39	18	ns
prot57	2166	5	7	16.5	7.5	9	11	13.5	10.5	ns
prot58	443	24	37	46.8	63	28	35	66.6	59.4	ns
prot59	589	18	21	36	37.2	27	18	22.8	31.2	ns
prot60	740	18	27	45	75	15	26	96	57	ns
prot61	532	20	19	34.5	34.5	23	21	24	31.5	ns
prot62	740	10	8	10.8	16.2	7	13	18	16.2	ns
prot63	727	11	12	13.2	8.4	9	12	13.2	13.2	ns
prot64	1585	7	7	15	30	9	5	18	15	ns
prot65	479	229	239	345	309	189	234	352.5	379.5	ns
prot66	364	156	154	273.6	293.4	160	142	250.2	243	ns
prot67	433	153	160	171.6	176.4	131	123	196.8	172.8	ns
prot68	346	130	142	438	432	149	146	429	450	ns
prot69	545	101	109	139.5	141	89	111	168	109.5	ns
prot70	472	75	66	145.8	126	219	222	324	513	sig
prot71	478	45	56	60	79.2	55	74	66	63.6	ns
prot72	413	36	46	138	159	59	47	159	177	ns
prot73	496	45	31	63	55.5	38	32	48	40.5	ns
prot74	630	34	46	50.4	66.6	49	47	93.6	104.4	sig
prot75	544	19	26	22.8	32.4	27	16	26.4	24	ns
prot76	880	19	11	24	54	21	12	30	48	ns
prot77	684	9	8	28.5	15	36	39	45	49.5	sig
prot78	988	15	9	10.8	18	17	8	19.8	18	ns
prot79	430	77	69	78	94.8	72	70	79.2	76.8	ns
prot80	707	22	31	126	69	25	33	90	102	ns
prot81	418	19	17	31.5	48	22	23	39	48	ns
prot82	820	12	14	36	14.4	22	16	14.4	23.4	ns
prot83	1450	14	10	4.8	7.2	11	13	14.4	10.8	ns
prot84	500	81	62	228	183	82	66	255	171	ns
prot85	451	51	54	85.5	88.5	47	54	75	54	ns
prot86	757	37	28	46.8	43.2	36	23	75.6	30.6	sig
prot87	539	23	30	34.8	37.2	50	54	60	57.6	sig
prot88	455	17	12	39	51	40	38	96	156	sig
prot89	646	21	10	25.5	25.5	18	15	30	34.5	ns
prot90	533	8	10	25.2	21.6	12	9	14.4	23.4	ns
prot91	1101	3	4	4.8	3.6	10	12	14.4	16.8	sig
prot92	375	178	158	534	468	176	165	465	513	ns
prot93	477	127	109	178.5	178.5	121	112	151.5	160.5	ns
prot94	440	67	48	142.2	124.2	45	75	129.6	138.6	ns
prot95	445	78	78	74.4	76.8	108	137	127.2	162	sig
prot96	373	47	55	93	177	32	49	195	171	ns
prot97	606	34	28	55.5	64.5	68	42	58.5	66	sig
prot98	343	16	18	43.2	46.8	27	21	30.6	54	ns
prot99	403	15	13	24	26.4	18	11	22.8	25.2	ns
prot100	591	9	15	72	60	21	21	36	63	ns
prot101	641	11	9	18	13.5	8	20	16.5	10.5	ns
prot102	583	10	10	14.4	18	12	15	27	19.8	ns
prot103	544	10	11	12	9.6	11	11	18	8.4	ns
prot104	2137	5	11	18	9	4	9	24	24	ns
prot105	375	44	35	49.5	67.5	39	39	60	66	ns
prot106	454	36	35	73.8	54	44	48	54	68.4	ns
prot107	472	27	36	46.8	33.6	47	37	60	62.4	sig
prot108	517	39	37	102	123	40	32	90	81	ns
prot109	464	26	26	40.5	28.5	22	24	36	51	ns
prot110	637	17	12	30.6	37.8	22	20	27	34.2	ns
prot111	423	23	12	18	32.4	14	25	30	24	ns
prot112	414	15	12	45	51	15	12	45	36	ns
prot113	898	12	14	34.5	27	16	17	31.5	27	ns
prot114	498	11	19	19.8	12.6	18	18	23.4	19.8	sig
prot115	580	16	20	10.8	16.8	11	16	24	24	sig
prot116	448	7	11	24	21	23	18	54	54	sig
prot117	569	6	7	9	13.5	12	16	24	24	sig
prot118	1032	3	5	12.6	9	4	3	18	5.4	ns
prot119	357	82	99	118.8	118.8	107	103	127.2	123.6	ns
prot120	231	55	73	210	168	54	74	177	162	ns
prot121	372	47	48	55.5	81	56	59	63	87	ns
prot122	375	46	40	72	79.2	42	37	82.8	81	ns
prot123	507	39	41	56.4	37.2	41	38	45.6	51.6	ns
prot124	411	42	31	93	81	52	82	132	180	sig
prot125	374	22	20	27	25.5	16	9	28.5	25.5	ns
prot126	827	21	14	36	23.4	27	25	28.8	64.8	sig
prot127	774	10	13	16.8	12	8	13	13.2	15.6	ns
prot128	576	7	10	21	30	2	6	15	12	ns
prot129	413	15	10	21	34.5	14	22	36	33	sig
prot130	569	10	10	27	18	15	11	23.4	16.2	ns
prot131	590	7	5	4.8	12	5	7	2.4	19.2	ns
prot132	774	3	7	30	24	13	18	30	48	sig
prot133	1023	9	14	12	12	8	8	7.5	19.5	ns
prot134	803	5	1	12.6	9	8	5	5.4	5.4	ns
prot135	242	57	67	67.2	70.8	64	56	70.8	64.8	ns
prot136	439	45	65	141	150	56	44	174	192	ns
prot137	318	52	62	84	73.5	124	108	201	159	sig
prot138	278	45	60	104.4	90	53	55	73.8	90	ns
prot139	309	41	42	51.6	49.2	45	51	40.8	37.2	ns
prot140	568	44	27	135	102	33	31	81	126	ns
prot141	316	33	40	57	45	42	28	49.5	42	ns
prot142	283	28	31	52.2	59.4	52	74	108	111.6	sig
prot143	608	33	21	19.2	24	38	22	30	26.4	ns
prot144	673	17	19	51	72	42	42	114	132	sig
prot145	414	20	17	31.5	22.5	27	18	37.5	28.5	ns
prot146	707	23	23	25.2	32.4	19	23	32.4	45	ns
prot147	406	18	15	13.2	18	20	13	16.8	15.6	ns
prot148	510	13	15	39	45	11	8	39	36	ns
prot149	500	12	18	21	24	13	11	10.5	19.5	ns
prot150	350	9	18	12.6	14.4	6	6	10.8	18	ns
prot151	683	16	15	24	18	8	13	12	24	ns
prot152	569	9	9	27	45	18	8	24	39	ns
prot153	450	11	8	12	19.5	9	13	16.5	4.5	ns
prot154	399	7	9	18	12.6	20	7	12.6	27	ns
prot155	713	10	12	14.4	2.4	36	18	28.8	28.8	sig
prot156	564	12	11	21	18	14	16	45	36	ns
prot157	1149	9	9	6	13.5	6	5	7.5	6	ns
prot158	721	8	12	5.4	12.6	7	20	16.2	25.2	sig
prot159	260	197	172	213.6	246	191	208	225.6	235.2	ns
prot160	372	132	134	444	408	139	142	423	435	ns
prot161	297	101	103	141	127.5	87	86	139.5	163.5	ns
prot162	276	46	50	81	95.4	52	61	88.2	88.2	ns
prot163	480	23	26	37.2	38.4	25	30	40.8	43.2	ns
prot164	299	27	33	84	123	32	27	63	105	ns
prot165	317	32	29	48	48	29	30	37.5	27	ns
prot166	437	26	17	52.2	41.4	15	23	39.6	54	ns
prot167	537	25	16	40.8	16.8	20	17	22.8	28.8	ns
prot168	228	25	22	39	63	17	19	60	57	ns
prot169	289	29	20	30	28.5	13	20	30	16.5	ns
prot170	341	22	16	36	32.4	18	15	36	41.4	ns
prot171	445	23	21	16.8	14.4	9	14	18	18	ns
prot172	458	16	17	33	36	13	19	36	36	ns
prot173	450	4	9	21	19.5	6	20	22.5	13.5	ns
prot174	588	9	9	30.6	36	25	20	41.4	55.8	sig
prot175	761	10	8	7.2	15.6	12	16	15.6	12	ns
prot176	519	6	7	30	24	11	10	30	30	ns
prot177	1216	14	8	12	25.5	9	10	10.5	10.5	ns
prot178	605	10	9	12.6	12.6	10	10	10.8	18	ns
prot179	748	8	9	7.2	12	12	12	9.6	10.8	ns
prot180	460	8	10	24	39	22	18	42	36	sig
prot181	645	8	10	12	13.5	8	12	15	10.5	ns
prot182	528	8	6	7.2	10.8	2	4	10.8	7.2	ns
prot183	958	6	4	13.2	9.6	3	8	8.4	9.6	ns
prot184	4213	4	2	3	6	7	4	12	6	sig
prot185	1921	7	6	9	4.5	5	11	10.5	19.5	sig
prot186	333	133	151	270	225	219	260	340.2	349.2	sig
prot187	229	118	117	122.4	151.2	116	94	122.4	147.6	ns
prot188	413	35	46	174	153	47	45	144	189	ns
prot189	437	35	29	45	51	36	41	48	46.5	ns
prot190	459	29	26	52.2	54	31	26	46.8	50.4	ns
prot191	170	25	30	38.4	33.6	25	40	34.8	30	ns
prot192	200	31	39	123	117	38	31	99	96	ns
prot193	396	40	33	37.5	46.5	34	31	42	48	ns
prot194	219	20	25	37.8	34.2	20	24	55.8	34.2	ns
prot195	509	26	27	20.4	34.8	17	18	44.4	27.6	ns
prot196	255	18	19	78	45	27	21	69	54	ns
prot197	343	15	14	21	33	18	23	33	43.5	sig
prot198	453	20	12	30.6	32.4	30	36	72	72	sig
prot199	418	13	16	16.8	20.4	10	13	14.4	13.2	ns
prot200	506	17	14	39	45	20	42	84	90	sig
prot201	545	13	21	18	15	8	22	13.5	13.5	ns
prot202	406	10	13	23.4	27	10	13	19.8	14.4	sig
prot203	586	11	12	8.4	14.4	13	14	13.2	8.4	ns
prot204	570	9	10	30	36	7	16	39	30	ns
prot205	868	4	8	15	6	12	6	13.5	13.5	ns
prot206	508	5	7	9	10.8	7	15	12.6	16.2	ns
prot207	715	4	14	10.8	6	5	14	9.6	3.6	ns
prot208	622	21	11	30	33	10	11	21	12	ns
prot209	463	3	6	9	15	8	9	15	10.5	ns
prot210	756	8	10	9	9	6	9	7.2	16.2	ns
prot211	520	7	9	8.4	15.6	4	4	9.6	6	ns
prot212	858	3	6	30	9	4	7	12	12	ns
prot213	463	5	2	3	3	3	6	12	4.5	ns
prot214	248	86	73	126	142.2	168	196	302.4	255.6	sig
prot215	386	53	49	72	76.8	80	67	79.2	78	sig
prot216	252	59	40	120	156	83	72	318	297	sig
prot217	271	54	39	75	84	78	104	120	177	sig
prot218	367	43	44	70.2	73.8	42	47	100.8	48.6	ns
prot219	335	53	42	50.4	44.4	39	48	45.6	57.6	ns
prot220	600	36	52	123	114	38	32	96	126	ns
prot221	232	53	30	45	49.5	28	49	52.5	48	ns
prot222	273	39	36	55.8	57.6	41	32	54	68.4	ns
prot223	243	43	41	38.4	33.6	22	33	36	33.6	ns
prot224	223	21	26	78	87	27	22	102	48	ns
prot225	250	37	29	45	43.5	21	24	28.5	24	ns
prot226	223	30	32	57.6	57.6	56	66	126	57.6	sig
prot227	289	27	22	26.4	30	27	23	25.2	33.6	ns
prot228	378	21	16	63	51	19	25	60	39	ns
prot229	410	17	18	24	30	16	9	22.5	33	ns
prot230	389	22	20	52.2	45	18	23	41.4	30.6	ns
prot231	610	20	16	13.2	25.2	13	17	26.4	15.6	ns
prot232	243	17	11	36	45	15	15	57	33	ns
prot233	397	13	20	21	19.5	18	18	33	19.5	ns
prot234	229	7	7	18	23.4	8	10	25.2	21.6	ns
prot235	321	10	16	10.8	9.6	15	11	18	10.8	ns
prot236	447	12	11	27	24	13	10	27	48	ns
prot237	272	14	8	21	13.5	16	10	21	19.5	ns
prot238	645	8	12	34.2	25.2	9	8	21.6	9	ns
prot239	709	3	7	12	7.2	10	11	7.2	7.2	ns
prot240	513	7	13	27	27	12	11	30	39	ns
prot241	314	8	11	3	15	9	6	12	9	ns
prot242	388	8	3	10.8	9	9	3	9	14.4	ns
prot243	956	6	5	9.6	4.8	4	6	7.2	4.8	ns
prot244	128	233	237	654	660	232	236	633	723	ns
prot245	197	71	89	91.5	112.5	73	69	114	109.5	ns
prot246	334	66	62	129.6	124.2	72	60	122.4	129.6	ns
prot247	175	36	49	61.2	72	80	75	74.4	81.6	sig
prot248	162	71	47	147	183	64	57	162	153	ns
prot249	305	34	26	40.5	51	38	30	55.5	52.5	ns
prot250	312	34	48	70.2	79.2	42	46	72	48.6	ns
prot251	300	41	41	51.6	49.2	37	22	44.4	37.2	ns
prot252	127	48	35	126	96	41	43	108	111	ns
prot253	191	32	40	51	54	52	81	73.5	88.5	sig
prot254	211	32	34	64.8	39.6	56	60	102.6	104.4	sig
prot255	199	32	36	38.4	25.2	38	28	46.8	32.4	ns
prot256	266	33	27	93	105	25	32	135	108	ns
prot257	322	17	22	34.5	39	40	25	36	49.5	ns
prot258	313	27	27	48.6	61.2	27	20	45	34.2	ns
prot259	286	19	16	34.8	24	18	21	18	22.8	ns
prot260	265	11	13	39	24	20	20	33	42	ns
prot261	466	22	21	19.5	27	21	17	36	30	ns
prot262	455	13	12	19.8	19.8	19	14	23.4	48.6	ns
prot263	185	14	13	28.8	24	19	24	26.4	22.8	ns
prot264	209	11	16	30	51	12	21	36	60	ns
prot265	433	16	13	19.5	18	15	13	33	24	ns
prot266	247	15	13	32.4	28.8	23	17	46.8	43.2	sig
prot267	331	15	18	19.2	9.6	11	21	19.2	20.4	ns
prot268	452	13	19	39	39	15	12	30	54	ns
prot269	348	17	7	10.5	31.5	10	20	33	22.5	sig
prot270	533	12	6	5.4	12.6	10	6	9	14.4	ns
prot271	342	9	8	9.6	20.4	14	15	7.2	15.6	ns
prot272	229	11	12	15	45	12	10	27	30	ns
prot273	581	5	11	18	16.5	8	11	16.5	7.5	ns
prot274	389	8	6	27	10.8	7	6	21.6	18	ns
prot275	368	10	7	15.6	4.8	8	8	6	9.6	ns
prot276	350	12	14	18	27	12	9	21	30	ns
prot277	502	13	2	16.5	7.5	6	10	9	12	ns
prot278	588	10	8	10.8	9	5	14	9	10.8	ns
prot279	404	6	12	4.8	2.4	8	7	7.2	7.2	ns
prot280	281	8	4	27	21	4	7	18	21	ns
prot281	475	6	5	9	6	11	3	9	7.5	ns
prot282	264	7	4	7.2	10.8	6	6	10.8	12.6	ns
prot283	428	6	12	7.2	8.4	13	6	4.8	7.2	ns
prot284	605	5	2	12	18	7	3	15	15	ns
prot285	546	9	3	4.5	12	6	2	7.5	9	ns
prot286	393	6	6	7.2	7.2	3	4	18	12.6	ns
prot287	651	5	7	8.4	10.8	8	7	7.2	8.4	ns
prot288	386	8	6	27	18	4	5	9	27	ns
prot289	127	193	188	285	279	591	552	868.5	967.5	sig
prot290	307	118	146	259.2	261	142	146	253.8	246.6	ns
prot291	151	55	62	84	75.6	66	92	81.6	69.6	ns
prot292	246	33	40	123	96	39	50	102	126	ns
prot293	201	35	36	46.5	49.5	37	28	58.5	57	ns
prot294	295	46	25	43.2	66.6	43	32	75.6	39.6	ns
prot295	377	29	35	40.8	31.2	36	22	39.6	36	ns
prot296	232	29	30	72	81	21	29	102	60	ns
prot297	333	13	30	37.5	33	20	28	34.5	37.5	ns
prot298	276	19	25	48.6	37.8	31	19	41.4	45	ns
prot299	225	18	15	27.6	28.8	27	24	20.4	22.8	ns
prot300	152	27	18	36	60	13	16	54	42	ns
prot301	268	20	26	30	33	25	16	30	37.5	ns
prot302	261	18	23	50.4	32.4	21	20	18	43.2	ns
prot303	234	21	18	26.4	30	15	25	24	28.8	ns
prot304	203	31	27	42	57	21	21	39	42	ns
prot305	277	22	12	33	28.5	16	15	27	22.5	ns
prot306	224	15	14	39.6	27	15	15	45	36	ns
prot307	260	22	19	18	16.8	19	23	19.2	19.2	ns
prot308	278	20	19	69	66	17	19	63	66	ns
prot309	420	18	16	27	22.5	14	14	30	21	sig
prot310	424	16	12	32.4	23.4	21	16	46.8	57.6	sig
prot311	219	9	6	16.8	22.8	13	13	25.2	18	ns
prot312	277	10	18	39	27	13	17	60	54	sig
prot313	279	5	6	7.5	15	12	5	10.5	9	ns
prot314	558	12	13	34.2	37.8	18	43	61.2	55.8	sig
prot315	822	9	6	8.4	12	11	12	22.8	9.6	ns
prot316	423	12	6	30	30	9	11	51	42	ns
prot317	301	7	10	6	13.5	11	13	24	19.5	sig
prot318	477	4	5	10.8	18	10	10	12.6	12.6	ns
prot319	354	12	8	16.8	14.4	9	9	21.6	7.2	ns
prot320	538	10	4	27	24	9	12	36	27	ns
prot321	330	9	11	10.5	15	10	9	18	21	ns
prot322	345	7	6	16.2	5.4	10	7	16.2	10.8	ns
prot323	290	4	8	10.8	9.6	8	4	8.4	10.8	ns
prot324	587	7	9	15	30	9	18	18	36	sig
prot325	416	2	8	9	10.5	14	12	18	24	sig
prot326	806	3	16	9	7.2	24	30	37.8	54	sig
prot327	243	9	11	8.4	10.8	11	11	10.8	14.4	ns
prot328	674	6	8	12	24	8	8	21	18	ns
prot329	297	3	4	18	10.5	12	9	9	6	ns
prot330	558	4	10	16.2	12.6	6	9	10.8	7.2	ns
prot331	340	7	4	4.8	8.4	5	9	7.2	6	ns
prot332	546	8	6	21	18	9	10	12	15	ns
prot333	193	4	2	7.5	7.5	5	6	4.5	7.5	ns
prot334	641	4	5	7.2	3.6	6	5	10.8	5.4	ns
prot335	452	3	3	6	6	6	5	1.2	7.2	ns
prot336	481	8	5	18	18	8	10	15	15	ns
prot337	355	6	6	10.5	4.5	9	4	12	3	sig
prot338	530	6	5	1.8	5.4	6	2	10.8	1.8	ns
prot339	374	5	5	7.2	9.6	6	0	9.6	4.8	ns
prot340	253	5	4	3	42	3	5	21	27	ns
prot341	442	8	5	1.5	10.5	4	4	9	15	ns
prot342	861	4	4	16.2	7.2	4	4	0	7.2	ns
prot343	413	7	5	4.8	4.8	9	18	21.6	18	sig
prot344	648	2	3	6	6	2	4	6	12	ns
prot345	719	7	6	6	10.5	3	9	22.5	27	sig
prot346	786	2	5	5.4	9	3	4	9	7.2	ns
prot347	596	2	4	8.4	3.6	24	18	10.8	18	sig
prot348	777	3	3	12	18	0	4	6	12	ns
prot349	798	2	4	6	3	9	9	13.5	13.5	sig
prot350	141	224	189	397.8	414	223	251	430.2	410.4	ns
prot351	221	166	150	178.8	168	290	274	316.8	345.6	sig
prot352	283	69	75	243	168	66	62	165	222	ns
prot353	246	56	56	96	90	64	54	91.5	94.5	ns
prot354	212	50	42	93.6	79.2	29	49	79.2	77.4	ns
prot355	219	41	52	37.2	40.8	34	32	39.6	37.2	ns
prot356	448	32	31	87	108	41	45	108	96	ns
prot357	351	32	30	49.5	58.5	41	38	57	43.5	ns
prot358	161	32	34	48.6	54	24	30	45	46.8	ns
prot359	178	28	33	26.4	36	35	29	27.6	30	ns
prot360	178	20	23	66	63	27	29	69	72	ns
prot361	250	26	16	31.5	33	30	23	28.5	27	ns
prot362	238	25	21	52.2	48.6	17	17	32.4	41.4	ns
prot363	261	18	23	34.8	25.2	24	19	20.4	19.2	ns
prot364	194	20	15	60	42	22	18	69	54	ns
prot365	234	17	23	33	22.5	15	24	21	25.5	ns
prot366	337	17	20	45	19.8	24	20	27	32.4	ns
prot367	296	15	13	19.2	25.2	51	39	46.8	68.4	sig
prot368	248	25	15	60	51	11	11	36	39	ns
prot369	311	23	22	16.5	25.5	16	17	28.5	19.5	ns
prot370	224	12	11	23.4	12.6	36	54	59.4	75.6	sig
prot371	279	11	19	19.2	22.8	16	18	16.8	16.8	ns
prot372	471	17	13	54	45	15	21	45	66	ns
prot373	218	5	6	21	12	18	16	18	36	sig
prot374	249	11	22	25.2	36	13	10	30.6	25.2	ns
prot375	312	13	14	10.8	14.4	42	39	39.6	43.2	sig
prot376	402	11	16	39	54	7	11	54	24	ns
prot377	196	12	12	12	18	8	14	12	19.5	ns
prot378	285	9	13	25.2	36	21	10	25.2	21.6	ns
prot379	292	16	13	12	15.6	8	12	13.2	10.8	ns
prot380	227	10	10	27	33	8	10	33	15	ns
prot381	322	12	11	18	6	17	17	13.5	16.5	ns
prot382	449	12	7	18	18	5	9	37.8	14.4	ns
prot383	373	8	11	15.6	16.8	27	27	19.2	30	sig
prot384	239	7	9	21	36	12	6	36	24	ns
prot385	235	11	6	15	15	7	7	24	6	ns
prot386	267	12	7	16.2	18	8	7	18	27	ns
prot387	262	8	9	10.8	3.6	10	4	8.4	7.2	ns
prot388	241	7	8	30	24	11	10	27	27	ns
prot389	315	7	4	12	16.5	13	9	19.5	7.5	ns
prot390	997	8	13	9	12.6	12	20	32.4	28.8	sig
prot391	392	6	4	8.4	4.8	4	7	10.8	3.6	ns
prot392	558	8	9	18	21	10	8	15	42	ns
prot393	468	10	8	6	10.5	2	9	12	10.5	ns
prot394	253	7	5	12.6	16.2	6	8	5.4	10.8	ns
prot395	248	9	8	7.2	8.4	13	9	13.2	8.4	sig
prot396	527	3	7	33	21	7	7	27	27	ns
prot397	432	5	5	6	4.5	7	5	1.5	12	ns
prot398	455	4	6	25.2	9	2	11	12.6	9	ns
prot399	529	3	2	7.2	4.8	6	9	6	6	ns
prot400	375	3	5	18	9	5	4	15	48	sig
prot401	287	4	3	3	4.5	3	1	7.5	3	ns
prot402	332	2	3	12.6	10.8	15	4	14.4	10.8	sig
prot403	541	2	4	7.2	4.8	3	0	8.4	4.8	ns
prot404	280	8	6	12	15	9	2	6	15	ns
prot405	458	4	5	10.5	13.5	13	11	9	6	ns
prot406	291	3	4	18	7.2	7	4	39.6	23.4	sig
prot407	548	5	8	4.8	4.8	4	6	8.4	7.2	ns
prot408	292	3	4	15	18	3	6	12	12	sig
prot409	559	1	4	3	4.5	9	15	18	27	sig
prot410	859	1	5	3.6	5.4	4	3	3.6	9	ns
prot411	484	3	2	3.6	3.6	1	8	3.6	2.4	ns
prot412	117	128	132	447	390	127	130	414	408	ns
prot413	182	133	127	192	201	127	133	186	192	ns
prot414	226	78	104	158.4	174.6	103	106	203.4	194.4	ns
prot415	179	68	65	80.4	87.6	85	68	103.2	91.2	ns
prot416	129	56	57	228	195	55	56	171	195	ns
prot417	222	42	56	87	102	56	54	79.5	66	ns
prot418	353	31	43	70.2	91.8	37	35	52.2	63	ns
prot419	157	47	25	49.2	60	44	41	44.4	52.8	ns
prot420	376	23	34	60	60	22	32	78	51	ns
prot421	429	39	28	45	36	87	66	135	121.5	sig
prot422	182	22	22	46.8	36	41	40	88.2	84.6	sig
prot423	187	15	20	20.4	19.2	32	27	39.6	44.4	ns
prot424	206	26	35	63	93	15	25	75	66	ns
prot425	319	21	21	31.5	33	19	30	31.5	39	ns
prot426	533	33	20	37.8	36	54	75	129.6	86.4	sig
prot427	182	12	23	22.8	26.4	17	12	26.4	20.4	ns
prot428	260	20	22	60	69	19	10	69	84	ns
prot429	181	9	17	19.5	36	16	21	22.5	25.5	ns
prot430	246	9	20	25.2	23.4	12	20	30.6	19.8	ns
prot431	156	18	23	19.2	25.2	15	17	12	20.4	ns
prot432	213	18	15	45	42	17	20	54	60	ns
prot433	295	11	7	10.5	12	3	10	10.5	18	ns
prot434	610	9	11	10.8	10.8	17	16	18	23.4	ns
prot435	152	13	4	22.8	18	13	17	12	15.6	ns
prot436	470	9	7	42	33	11	11	51	48	ns
prot437	278	10	18	31.5	19.5	13	17	19.5	25.5	ns
prot438	250	14	18	25.2	12.6	17	14	21.6	27	ns
prot439	265	14	20	13.2	22.8	12	24	22.8	7.2	ns
prot440	327	10	9	39	9	10	13	33	27	ns
prot441	577	14	12	19.5	10.5	8	16	1.5	19.5	ns
prot442	236	16	8	16.2	18	6	10	25.2	16.2	ns
prot443	347	8	5	10.8	12	8	10	7.2	9.6	ns
prot444	177	8	11	12	21	11	6	36	21	ns
prot445	261	7	6	10.5	16.5	13	15	10.5	15	ns
prot446	357	7	8	18	12.6	5	9	18	12.6	ns
prot447	379	8	17	19.2	18	11	15	7.2	12	ns
prot448	172	12	8	27	21	10	8	36	24	ns
prot449	161	11	12	13.5	9	7	5	16.5	6	ns
prot450	466	5	14	5.4	25.2	6	8	18	23.4	ns
prot451	165	9	5	4.8	12	5	9	8.4	7.2	ns
prot452	245	9	7	15	18	6	4	9	30	ns
prot453	222	7	8	12	15	5	8	4.5	19.5	ns
prot454	428	12	7	18	12.6	9	7	9	10.8	ns
prot455	227	7	5	6	8.4	3	14	8.4	16.8	ns
prot456	420	10	5	24	33	9	8	24	12	ns
prot457	171	5	10	15	18	7	7	6	15	ns
prot458	307	15	9	14.4	9	5	5	10.8	12.6	ns
prot459	230	6	7	6	6	9	6	3.6	9.6	ns
prot460	343	2	10	15	18	5	7	18	18	ns
prot461	441	7	9	9	10.5	12	8	15	13.5	ns
prot462	415	4	3	9	14.4	9	3	12.6	18	ns
prot463	270	7	7	4.8	4.8	7	4	3.6	7.2	ns
prot464	711	5	9	12	27	4	8	21	18	ns
prot465	321	7	3	15	12	6	6	9	10.5	ns
prot466	238	3	6	9	5.4	9	8	14.4	18	sig
prot467	320	6	6	9.6	4.8	4	14	16.8	16.8	sig
prot468	274	7	6	27	12	9	14	30	12	sig
prot469	364	9	7	10.5	16.5	6	9	15	15	sig
prot470	361	5	7	3.6	5.4	9	7	9	10.8	ns
prot471	262	6	4	6	3.6	4	6	6	3.6	ns
prot472	513	6	2	21	12	9	7	21	33	ns
prot473	569	4	7	6	12	3	10	6	3	ns
prot474	387	10	3	14.4	12.6	4	8	5.4	16.2	ns
prot475	447	2	4	0	3.6	9	6	3.6	3.6	ns
prot476	378	3	4	15	15	4	4	12	12	ns
prot477	251	4	3	9	3	7	6	3	7.5	ns
prot478	468	5	1	7.2	9	4	5	5.4	5.4	ns
prot479	544	5	7	2.4	1.2	1	4	9.6	3.6	ns
prot480	244	7	4	12	15	3	5	9	21	ns
prot481	327	4	1	3	9	2	9	6	7.5	ns
prot482	494	3	5	7.2	9	1	0	3.6	3.6	ns
prot483	192	171	172	199.2	205.2	178	180	199.2	194.4	ns
prot484	243	137	137	414	354	152	100	354	360	ns
prot485	149	46	38	70.5	61.5	49	49	66	96	sig
prot486	236	33	46	73.8	73.8	40	35	54	97.2	ns
prot487	134	34	38	51.6	50.4	72	46	72	61.2	sig
prot488	103	43	45	114	99	30	34	135	123	ns
prot489	103	30	45	57	46.5	30	36	49.5	43.5	ns
prot490	103	40	32	61.2	50.4	29	32	64.8	81	ns
prot491	271	33	39	31.2	39.6	28	35	46.8	40.8	ns
prot492	257	39	23	69	123	39	25	114	90	ns
prot493	174	20	23	24	18	18	11	22.5	28.5	ns
prot494	165	34	22	52.2	59.4	25	31	68.4	55.8	ns
prot495	251	21	28	30	28.8	16	16	21.6	27.6	ns
prot496	265	17	20	75	39	34	24	60	90	sig
prot497	193	25	14	52.5	42	19	25	30	43.5	ns
prot498	137	21	24	27	37.8	31	49	64.8	68.4	sig
prot499	149	23	25	26.4	31.2	17	20	13.2	25.2	ns
prot500	291	30	20	54	78	27	34	69	66	ns
prot501	227	14	17	27	37.5	20	21	16.5	19.5	ns
prot502	198	12	23	34.2	27	12	14	18	37.8	ns
prot503	194	14	15	25.2	24	11	18	44.4	22.8	sig
prot504	234	10	17	60	45	14	21	57	54	ns
prot505	247	7	16	18	16.5	23	14	33	51	sig
prot506	145	20	21	34.2	45	17	11	30.6	39.6	ns
prot507	141	11	17	15.6	26.4	12	21	13.2	19.2	ns
prot508	187	19	14	48	33	13	15	27	36	ns
prot509	165	13	14	24	30	19	13	24	19.5	ns
prot510	166	11	14	37.8	25.2	14	15	21.6	21.6	ns
prot511	225	19	22	22.8	22.8	54	60	61.2	57.6	sig
prot512	239	13	15	33	30	16	23	45	48	ns
prot513	275	15	16	18	27	12	14	31.5	18	ns
prot514	206	7	12	28.8	21.6	12	11	19.8	32.4	ns
prot515	322	11	14	19.2	10.8	14	32	38.4	26.4	sig
prot516	178	15	12	39	39	14	16	54	57	ns
prot517	227	10	10	19.5	21	13	15	18	15	ns
prot518	237	7	12	19.8	21.6	19	16	34.2	23.4	ns
prot519	254	14	9	12	20.4	16	16	15.6	16.8	sig
prot520	208	7	12	39	36	16	20	57	33	sig
prot521	153	9	12	21	18	16	9	10.5	27	ns
prot522	244	11	12	19.8	37.8	10	17	27	21.6	ns
prot523	287	10	11	9.6	14.4	10	15	10.8	18	sig
prot524	206	12	9	30	33	14	10	24	42	ns
prot525	244	6	14	16.5	9	12	14	19.5	19.5	ns
prot526	383	11	9	14.4	10.8	9	12	25.2	18	sig
prot527	184	10	14	12	13.2	9	11	10.8	16.8	ns
prot528	377	5	6	15	18	6	4	27	39	ns
prot529	355	11	6	10.5	12	8	9	12	9	ns
prot530	129	3	12	12.6	10.8	7	6	14.4	18	ns
prot531	162	7	10	4.8	12	10	5	9.6	6	ns
prot532	184	7	5	30	21	3	10	12	27	ns
prot533	347	7	8	13.5	15	14	5	10.5	7.5	ns
prot534	203	10	6	9	9	10	10	21.6	14.4	sig
prot535	1930	10	7	14.4	6	12	14	7.2	15.6	sig
prot536	316	8	8	39	30	4	10	18	21	ns
prot537	198	6	10	13.5	10.5	13	7	19.5	18	sig
prot538	250	4	7	21.6	7.2	4	12	16.2	9	ns
prot539	265	6	10	13.2	6	5	9	7.2	9.6	ns
prot540	469	10	9	27	36	11	8	9	33	ns
prot541	563	5	6	12	9	9	5	13.5	10.5	ns
prot542	290	6	4	19.8	18	8	6	12.6	9	ns
prot543	338	6	3	4.8	3.6	6	9	3.6	2.4	ns
prot544	449	9	6	18	12	5	4	21	18	ns
prot545	273	8	6	7.5	3	8	7	13.5	7.5	ns
prot546	412	7	12	10.8	9	9	7	16.2	18	ns
prot547	170	6	8	7.2	2.4	3	3	7.2	4.8	ns
prot548	478	7	6	9	21	18	12	72	72	sig
prot549	302	4	6	9	7.5	7	3	9	12	ns
prot550	167	5	4	9	3.6	8	1	7.2	3.6	ns
prot551	151	8	8	7.2	4.8	6	6	8.4	6	ns
prot552	816	11	3	3	18	7	1	36	9	ns
prot553	279	5	7	7.5	7.5	16	14	6	27	sig
prot554	320	10	5	12.6	3.6	3	5	14.4	10.8	ns
prot555	351	5	3	6	3.6	4	6	6	2.4	ns
prot556	242	7	5	30	9	9	4	30	18	sig
prot557	276	10	5	9	7.5	3	2	7.5	7.5	ns
prot558	565	1	5	9	5.4	3	6	9	5.4	ns
prot559	356	3	4	6	6	9	3	10.8	7.2	sig
prot560	162	7	3	21	9	5	3	15	6	ns
prot561	155	1	5	10.5	7.5	6	5	6	3	ns
prot562	484	5	3	1.8	9	6	4	1.8	7.2	ns
prot563	462	1	2	4.8	4.8	5	5	4.8	3.6	ns
prot564	989	9	6	12	15	6	7	6	12	sig
prot565	353	0	1	1.5	3	2	4	4.5	9	ns
prot566	382	8	5	10.8	9	3	7	10.8	9	ns
prot567	1092	6	6	4.8	6	9	6	10.8	14.4	sig
prot568	158	6	4	21	24	7	9	21	27	sig
prot569	829	2	6	7.5	7.5	4	0	1.5	1.5	ns
prot570	600	6	1	10.8	14.4	5	3	3.6	5.4	ns
prot571	743	2	4	3.6	4.8	0	3	4.8	3.6	ns
prot572	271	3	1	9	3	3	3	3	3	ns
prot573	774	0	4	6	3	4	3	6	9	ns
prot574	617	0	1	0	1.8	1	0	1.8	0	ns
prot575	120	189	172	206.4	198	238	260	290.4	295.2	sig
prot576	257	143	142	456	480	129	138	477	432	ns
prot577	138	130	135	205.5	235.5	146	139	207	210	ns
prot578	126	81	98	133.2	156.6	91	75	162	151.2	ns
prot579	126	95	81	112.8	111.6	77	83	103.2	94.8	ns
prot580	126	76	74	312	228	82	83	237	204	ns
prot581	126	70	72	141	120	148	156	270	243	sig
prot582	126	92	69	160.2	154.8	75	107	165.6	145.8	ns
prot583	126	80	75	111.6	99.6	89	80	116.4	105.6	ns
prot584	126	95	89	234	237	90	93	210	246	ns
prot585	433	99	83	118.5	139.5	73	89	135	142.5	ns
prot586	258	35	31	55.8	66.6	40	40	86.4	50.4	ns
prot587	219	30	17	42	22.8	38	29	30	27.6	ns
prot588	274	24	32	78	87	28	29	81	60	ns
prot589	211	21	23	37.5	30	22	15	25.5	39	ns
prot590	203	17	22	43.2	45	30	45	61.2	59.4	sig
prot591	210	20	25	27.6	34.8	27	36	42	43.2	ns
prot592	190	22	24	81	81	28	30	144	204	sig
prot593	164	25	19	30	31.5	23	28	36	27	ns
prot594	159	29	29	45	54	17	12	28.8	32.4	ns
prot595	171	17	25	22.8	24	28	18	37.2	26.4	ns
prot596	153	28	18	42	72	23	17	51	69	ns
prot597	176	18	28	37.5	24	7	20	25.5	24	ns
prot598	192	20	19	48.6	28.8	18	11	28.8	18	ns
prot599	352	16	20	14.4	19.2	7	8	13.2	19.2	ns
prot600	146	9	16	57	66	22	24	78	78	sig
prot601	323	14	22	24	22.5	16	16	24	15	ns
prot602	258	16	20	41.4	32.4	10	12	28.8	28.8	ns
prot603	152	9	7	25.2	16.8	11	20	20.4	19.2	ns
prot604	76	17	12	54	36	26	19	63	42	ns
prot605	128	18	17	36	16.5	22	28	36	40.5	sig
prot606	187	19	29	34.2	30.6	15	27	21.6	25.2	ns
prot607	160	9	15	18	22.8	15	18	25.2	16.8	ns
prot608	315	21	22	45	27	7	13	36	66	ns
prot609	129	11	10	12	24	16	12	18	12	ns
prot610	185	15	19	25.2	21.6	15	12	12.6	25.2	ns
prot611	146	11	12	15.6	13.2	15	22	18	12	sig
prot612	241	19	15	15	42	13	17	30	39	ns
prot613	222	10	13	22.5	10.5	32	16	51	36	sig
prot614	205	11	11	18	21.6	6	8	10.8	19.8	ns
prot615	240	9	8	14.4	20.4	10	10	21.6	14.4	ns
prot616	99	6	8	18	27	15	9	30	18	ns
prot617	643	8	10	18	19.5	7	8	12	10.5	ns
prot618	239	12	10	16.2	9	20	12	14.4	18	sig
prot619	383	14	9	18	4.8	14	6	10.8	13.2	ns
prot620	247	17	9	36	33	14	5	27	18	ns
prot621	189	10	16	19.5	27	18	32	60	39	sig
prot622	171	10	16	14.4	25.2	11	11	28.8	21.6	ns
prot623	326	11	8	10.8	20.4	15	6	7.2	8.4	ns
prot624	231	12	9	33	33	11	15	27	27	ns
prot625	153	13	14	13.5	22.5	13	9	12	7.5	ns
prot626	268	13	6	25.2	10.8	10	8	21.6	25.2	ns
prot627	204	8	9	4.8	8.4	8	9	12	18	ns
prot628	191	9	10	24	51	10	7	45	36	ns
prot629	114	15	12	15	7.5	14	28	21	33	sig
prot630	419	13	9	30.6	19.8	9	12	27	27	ns
prot631	141	8	8	8.4	13.2	10	6	6	14.4	ns
prot632	128	9	8	36	36	10	10	12	24	ns
prot633	164	5	9	7.5	9	9	2	10.5	13.5	ns
prot634	274	12	9	18	12.6	9	15	16.2	10.8	ns
prot635	188	15	14	18	10.8	11	8	9.6	21.6	ns
prot636	372	11	8	18	30	8	6	60	18	sig
prot637	365	8	11	12	10.5	4	10	13.5	16.5	ns
prot638	145	8	9	9	12.6	11	13	18	7.2	ns
prot639	159	9	7	6	7.2	8	8	4.8	7.2	ns
prot640	379	10	7	36	33	7	12	24	30	ns
prot641	190	6	12	27	4.5	9	12	15	9	ns
prot642	194	10	2	16.2	19.8	10	10	25.2	14.4	sig
prot643	178	8	8	8.4	6	14	9	10.8	13.2	ns
prot644	181	9	8	36	18	3	2	18	12	ns
prot645	321	9	3	9	22.5	6	16	6	13.5	ns
prot646	192	7	4	10.8	10.8	7	7	10.8	9	ns
prot647	352	9	7	6	4.8	13	8	2.4	8.4	ns
prot648	118	12	8	18	21	13	10	21	18	ns
prot649	410	10	10	12	9	22	11	6	13.5	sig
prot650	403	5	8	9	12.6	5	5	7.2	9	ns
prot651	199	4	10	12	4.8	11	8	8.4	9.6	ns
prot652	457	7	10	21	9	3	11	30	18	ns
prot653	221	7	10	6	18	8	9	9	13.5	ns
prot654	216	7	4	16.2	10.8	8	8	5.4	14.4	ns
prot655	217	9	4	13.2	12	9	7	8.4	2.4	sig
prot656	172	7	11	12	6	5	4	3	39	sig
prot657	268	5	7	4.5	7.5	6	6	4.5	7.5	ns
prot658	583	8	5	12.6	14.4	8	7	12.6	16.2	ns
prot659	229	6	9	8.4	13.2	9	7	6	9.6	ns
prot660	177	11	5	33	15	17	10	15	30	sig
prot661	142	6	3	7.5	7.5	7	8	7.5	18	ns
prot662	178	6	8	9	10.8	11	6	14.4	5.4	ns
prot663	111	6	5	3.6	9.6	7	6	6	8.4	sig
prot664	116	9	7	21	24	9	20	33	39	sig
prot665	325	7	4	16.5	13.5	6	2	15	7.5	sig
prot666	268	6	8	7.2	12.6	5	8	12.6	10.8	ns
prot667	599	6	7	6	8.4	5	13	16.8	13.2	sig
prot668	341	8	8	15	12	12	5	18	27	ns
prot669	172	5	3	7.5	10.5	5	6	7.5	7.5	ns
prot670	204	7	4	10.8	9	6	9	25.2	18	sig
prot671	171	7	8	3.6	6	11	11	10.8	13.2	sig
prot672	255	1	2	21	3	6	5	18	12	ns
prot673	180	7	5	7.5	6	2	4	9	6	ns
prot674	215	10	7	9	5.4	7	6	7.2	7.2	ns
prot675	211	8	8	7.2	9.6	8	4	6	13.2	ns
prot676	234	8	4	15	18	6	4	6	9	ns
prot677	214	3	3	1.5	7.5	4	8	3	7.5	ns
prot678	180	7	3	12.6	14.4	4	4	16.2	3.6	ns
prot679	292	8	8	8.4	4.8	4	5	2.4	8.4	ns
prot680	387	3	4	6	6	5	3	6	15	ns
prot681	283	5	9	12	13.5	2	9	4.5	6	ns
prot682	351	0	3	1.8	0	2	2	3.6	3.6	ns
prot683	502	4	3	8.4	2.4	9	7	3.6	4.8	ns
prot684	484	4	8	18	15	30	12	27	45	sig
prot685	345	7	6	9	6	5	6	10.5	3	ns
prot686	448	4	5	5.4	12.6	3	5	9	14.4	ns
prot687	277	9	5	6	7.2	8	5	3.6	9.6	ns
prot688	737	4	5	15	6	7	4	6	15	ns
prot689	159	7	2	3	6	3	6	10.5	4.5	ns
prot690	153	7	8	5.4	7.2	6	4	14.4	9	ns
prot691	321	5	8	3.6	7.2	6	5	1.2	10.8	ns
prot692	373	4	3	27	6	4	8	6	18	sig
prot693	124	3	2	9	6	3	9	7.5	4.5	ns
prot694	330	7	4	7.2	1.8	3	5	7.2	5.4	ns
prot695	319	3	2	3.6	3.6	4	2	2.4	1.2	ns
prot696	272	4	5	9	3	2	5	12	12	ns
prot697	296	6	4	1.5	4.5	2	6	4.5	9	ns
prot698	167	6	6	9	7.2	6	4	3.6	7.2	ns
prot699	832	1	4	4.8	6	2	3	9.6	7.2	ns
prot700	461	4	6	9	12	3	1	9	21	ns
prot701	152	1	4	7.5	10.5	3	8	3	4.5	sig
prot702	247	2	4	10.8	9	2	1	5.4	3.6	ns
prot703	311	2	1	4.8	2.4	1	4	3.6	6	ns
prot704	299	4	5	0	9	2	2	12	12	sig
prot705	383	2	2	3	1.5	5	1	3	4.5	ns
prot706	426	2	4	9	12.6	4	5	9	16.2	ns
prot707	155	1	5	1.2	6	2	5	1.2	3.6	ns
prot708	989	1	4	15	3	5	5	9	12	ns
prot709	187	0	1	4.5	7.5	3	1	1.5	7.5	ns
prot710	366	3	2	5.4	1.8	5	3	1.8	3.6	ns
prot711	715	2	6	6	7.2	1	2	8.4	3.6	ns
prot712	830	4	6	18	0	2	5	3	6	ns
prot713	177	1	1	0	4.5	2	2	3	4.5	ns
prot714	632	4	4	7.2	9	2	7	1.8	5.4	ns
prot715	444	1	0	2.4	1.2	3	6	14.4	3.6	sig
prot716	1241	3	5	15	9	2	0	12	0	ns
prot717	685	4	4	1.5	1.5	1	3	1.5	4.5	ns
prot718	387	1	2	1.8	3.6	3	4	3.6	3.6	ns
prot719	322	1	3	2.4	2.4	6	3	1.2	0	ns
prot720	735	1	1	0	9	1	1	3	3	sig
prot721	186	38	51	72	60	43	39	75	52.5	ns
prot722	156	50	24	77.4	73.8	98	74	162	136.8	sig
prot723	282	41	52	57.6	63.6	47	47	46.8	66	ns
prot724	140	30	31	81	69	27	24	84	78	ns
prot725	137	36	25	33	33	24	30	27	36	ns
prot726	124	25	28	46.8	45	87	81	129.6	151.2	sig
prot727	169	21	20	27.6	22.8	14	19	15.6	16.8	ns
prot728	142	30	22	48	42	28	20	39	84	ns
prot729	162	14	29	30	36	31	22	52.5	46.5	ns
prot730	200	17	15	28.8	36	17	16	30.6	36	ns
prot731	156	18	13	21.6	27.6	18	18	15.6	20.4	ns
prot732	306	20	21	81	51	15	14	54	63	ns
prot733	174	10	12	31.5	19.5	9	18	19.5	19.5	ns
prot734	194	24	22	37.8	36	41	27	88.2	41.4	sig
prot735	103	11	22	19.2	10.8	15	17	26.4	4.8	ns
prot736	172	9	16	33	42	20	10	30	33	ns
prot737	180	10	10	21	13.5	15	14	13.5	15	ns
prot738	184	13	13	12.6	30.6	10	12	28.8	18	ns
prot739	230	7	9	14.4	14.4	15	9	16.8	13.2	ns
prot740	187	11	13	42	42	12	10	54	27	ns
prot741	189	14	22	21	24	10	17	31.5	9	ns
prot742	180	21	11	23.4	32.4	13	17	27	19.8	ns
prot743	294	7	13	12	8.4	22	14	14.4	14.4	sig
prot744	186	11	7	42	33	26	24	66	78	sig
prot745	225	15	12	12	19.5	5	12	22.5	13.5	ns
prot746	174	7	6	19.8	18	13	14	21.6	14.4	ns
prot747	208	12	10	19.2	18	6	15	12	8.4	ns
prot748	217	6	11	21	36	9	10	30	18	ns
prot749	112	11	12	13.5	22.5	14	10	6	18	ns
prot750	206	17	10	14.4	25.2	21	30	48.6	70.2	sig
prot751	166	7	5	9.6	7.2	22	16	24	14.4	sig
prot752	113	8	6	30	18	13	6	18	15	ns
prot753	169	4	17	13.5	9	36	36	45	49.5	sig
prot754	313	9	11	10.8	16.2	3	6	23.4	9	ns
prot755	197	10	12	13.2	6	11	13	10.8	9.6	ns
prot756	124	7	11	30	18	1	7	18	12	sig
prot757	246	7	5	6	10.5	4	11	12	16.5	ns
prot758	258	6	7	23.4	16.2	9	9	16.2	9	ns
prot759	168	7	4	12	8.4	6	5	8.4	7.2	ns
prot760	260	8	1	12	33	8	3	15	15	ns
prot761	243	12	3	9	15	18	16	30	21	sig
prot762	124	3	7	18	10.8	5	8	19.8	7.2	ns
prot763	208	2	6	4.8	6	9	7	8.4	10.8	ns
prot764	217	1	10	15	15	7	6	6	24	ns
prot765	197	2	9	9	16.5	5	8	12	7.5	ns
prot766	177	9	3	3.6	9	8	6	5.4	10.8	ns
prot767	146	7	7	9.6	10.8	5	8	6	8.4	ns
prot768	157	2	8	33	12	3	1	9	6	ns
prot769	270	6	5	9	10.5	4	3	7.5	10.5	ns
prot770	264	5	8	12.6	10.8	5	3	14.4	9	ns
prot771	274	9	4	12	8.4	6	6	7.2	6	ns
prot772	156	7	6	21	12	4	4	9	15	ns
prot773	252	4	9	6	9	2	6	7.5	7.5	ns
prot774	356	7	3	14.4	12.6	10	8	18	18	ns
prot775	180	5	10	6	4.8	6	9	9.6	9.6	ns
prot776	251	4	6	6	18	15	33	81	63	sig
prot777	156	6	5	10.5	12	8	8	16.5	6	ns
prot778	227	3	8	5.4	5.4	4	5	14.4	14.4	ns
prot779	116	5	4	4.8	6	6	5	9.6	15.6	sig
prot780	154	8	4	12	18	8	9	30	9	sig
prot781	198	6	4	4.5	13.5	5	9	9	9	ns
prot782	236	4	5	16.2	25.2	8	10	19.8	9	sig
prot783	184	7	10	4.8	8.4	4	7	7.2	3.6	ns
prot784	122	4	4	24	24	12	18	36	30	sig
prot785	91	4	3	4.5	10.5	4	3	6	6	ns
prot786	274	3	4	5.4	3.6	6	7	9	9	ns
prot787	152	4	3	3.6	4.8	5	5	2.4	6	ns
prot788	162	6	8	3	6	2	5	21	21	sig
prot789	158	4	6	7.5	7.5	5	5	9	9	ns
prot790	463	6	5	10.8	9	6	7	3.6	16.2	ns
prot791	312	3	7	7.2	8.4	4	4	7.2	3.6	ns
prot792	261	3	5	12	6	5	6	27	3	ns
prot793	392	8	6	10.5	7.5	8	5	4.5	4.5	ns
prot794	182	5	5	5.4	12.6	8	3	9	12.6	ns
prot795	310	5	5	4.8	3.6	6	2	6	7.2	ns
prot796	382	7	3	15	9	13	9	39	12	sig
prot797	113	9	6	7.5	7.5	2	7	4.5	9	ns
prot798	111	6	5	9	5.4	3	7	3.6	10.8	ns
prot799	418	2	4	7.2	6	6	4	7.2	4.8	ns
prot800	185	7	6	24	21	4	3	9	3	ns
prot801	163	3	3	1.5	0	3	5	3	10.5	ns
prot802	238	5	4	5.4	7.2	9	4	7.2	28.8	sig
prot803	282	4	4	3.6	4.8	6	5	4.8	3.6	ns
prot804	305	1	5	3	6	3	4	9	12	ns
prot805	292	4	8	6	13.5	3	9	10.5	6	ns
prot806	427	2	5	5.4	18	3	3	9	5.4	ns
prot807	234	7	5	6	6	5	2	6	9.6	ns
prot808	233	9	4	9	12	6	1	9	15	ns
prot809	425	7	6	1.5	6	4	7	6	10.5	ns
prot810	95	8	4	5.4	7.2	6	6	7.2	9	ns
prot811	241	5	8	1.2	3.6	4	7	2.4	4.8	sig
prot812	201	6	3	18	12	6	5	6	12	ns
prot813	474	3	3	4.5	4.5	2	2	4.5	6	ns
prot814	437	2	2	7.2	7.2	12	6	7.2	7.2	ns
prot815	411	2	3	4.8	4.8	1	1	7.2	6	sig
prot816	333	1	1	6	9	4	1	9	6	ns
prot817	449	4	3	3	10.5	2	5	4.5	6	ns
prot818	256	4	2	5.4	7.2	2	6	5.4	1.8	ns
prot819	292	1	5	2.4	2.4	2	2	2.4	3.6	ns
prot820	669	4	6	15	3	3	3	18	9	ns
prot821	378	8	2	4.5	13.5	3	3	6	7.5	ns
prot822	373	0	2	9	0	4	3	5.4	10.8	ns
prot823	327	1	7	1.2	0	3	5	2.4	1.2	ns
prot824	180	4	3	6	18	1	3	12	6	ns
prot825	357	7	2	4.5	6	7	5	1.5	1.5	ns
prot826	791	3	4	3.6	3.6	7	4	7.2	7.2	sig
prot827	1037	4	4	7.2	1.2	2	3	2.4	2.4	ns
prot828	223	4	4	0	3	2	8	24	6	sig
prot829	417	2	5	6	10.5	4	5	1.5	7.5	sig
prot830	310	3	4	0	5.4	0	1	1.8	1.8	ns
prot831	796	1	4	3.6	2.4	2	4	7.2	3.6	ns
prot832	385	0	3	9	6	2	1	0	9	ns
prot833	399	1	1	3	4.5	2	2	3	4.5	ns
prot834	661	3	1	1.8	3.6	4	2	5.4	3.6	ns
prot835	648	3	3	2.4	2.4	0	6	3.6	0	ns
prot836	172	3	1	9	3	1	1	6	0	ns
prot837	459	2	1	0	3	2	0	1.5	0	ns
prot838	266	3	1	3.6	1.8	2	2	5.4	3.6	sig
prot839	85	55	64	66	57.6	86	110	124.8	103.2	sig
prot840	185	65	62	183	198	63	64	192	180	ns
prot841	130	57	50	66	81	67	62	105	108	sig
prot842	128	50	49	99	88.2	45	50	90	99	ns
prot843	130	50	52	55.2	62.4	88	82	81.6	82.8	sig
prot844	150	45	60	150	168	53	54	156	183	ns
prot845	94	34	38	57	55.5	37	38	73.5	49.5	ns
prot846	154	33	27	36	37.8	81	81	108	102.6	sig
prot847	76	29	28	30	38.4	32	24	31.2	27.6	ns
prot848	213	12	18	63	66	11	27	63	87	ns
prot849	51	19	16	30	37.5	14	21	33	28.5	ns
prot850	198	16	22	34.2	34.2	11	15	28.8	36	ns
prot851	150	14	20	12	21.6	13	16	16.8	24	ns
prot852	161	15	14	42	48	11	4	42	60	ns
prot853	227	13	10	30	25.5	24	30	66	30	sig
prot854	56	11	16	25.2	39.6	11	14	19.8	27	ns
prot855	107	18	9	15.6	25.2	28	19	20.4	22.8	sig
prot856	85	11	17	33	42	11	20	51	39	ns
prot857	191	7	11	10.5	18	14	11	18	22.5	ns
prot858	207	13	13	19.8	21.6	16	16	21.6	18	ns
prot859	313	13	13	19.2	14.4	12	12	15.6	8.4	ns
prot860	150	6	20	63	15	17	16	45	42	ns
prot861	446	14	13	12	28.5	12	14	22.5	12	ns
prot862	165	8	18	23.4	18	36	42	59.4	48.6	sig
prot863	164	12	8	18	16.8	19	6	7.2	9.6	ns
prot864	183	14	12	33	36	13	6	42	39	ns
prot865	112	7	7	13.5	18	15	11	16.5	13.5	ns
prot866	99	14	11	10.8	10.8	8	9	5.4	30.6	ns
prot867	162	20	10	13.2	12	5	11	18	10.8	ns
prot868	294	12	9	24	45	8	17	33	24	ns
prot869	219	11	7	10.5	18	10	7	27	18	ns
prot870	139	15	15	19.8	28.8	10	8	27	18	ns
prot871	1091	3	6	8.4	9.6	8	7	14.4	13.2	ns
prot872	153	10	11	39	39	4	12	27	18	ns
prot873	122	10	5	16.5	16.5	5	9	9	16.5	ns
prot874	308	8	10	7.2	16.2	7	10	18	10.8	ns
prot875	274	8	9	6	7.2	11	7	9.6	15.6	sig
prot876	168	7	6	57	48	8	9	30	21	ns
prot877	157	7	14	15	12	4	9	15	12	ns
prot878	171	9	13	19.8	25.2	20	18	43.2	36	sig
prot879	163	9	9	16.8	10.8	8	15	10.8	10.8	sig
prot880	78	7	4	21	30	5	5	36	21	ns
prot881	177	6	12	10.5	4.5	6	12	10.5	22.5	ns
prot882	198	7	8	18	9	8	8	23.4	12.6	ns
prot883	322	7	5	10.8	13.2	6	18	19.2	24	sig
prot884	145	14	7	33	15	7	9	21	18	ns
prot885	224	9	8	12	7.5	6	8	15	7.5	ns
prot886	155	5	11	9	10.8	6	8	14.4	7.2	ns
prot887	102	8	9	6	7.2	8	7	8.4	8.4	ns
prot888	207	4	7	6	24	8	4	18	30	ns
prot889	480	8	6	6	10.5	6	10	10.5	9	ns
prot890	104	5	3	16.2	7.2	8	22	32.4	32.4	sig
prot891	204	9	7	9.6	6	5	5	4.8	4.8	ns
prot892	248	5	8	15	12	8	8	18	15	ns
prot893	157	4	10	7.5	6	6	7	9	13.5	ns
prot894	132	7	12	5.4	10.8	5	6	1.8	5.4	ns
prot895	214	5	6	6	6	12	24	18	21.6	sig
prot896	219	4	5	3	9	7	5	30	9	ns
prot897	193	4	1	12	13.5	8	6	7.5	18	sig
prot898	155	7	5	7.2	10.8	9	2	10.8	7.2	ns
prot899	239	9	6	7.2	8.4	6	3	7.2	8.4	ns
prot900	116	4	7	9	21	5	4	27	30	ns
prot901	211	3	4	7.5	6	3	5	12	7.5	ns
prot902	156	4	9	3.6	9	5	3	10.8	14.4	ns
prot903	246	3	5	3.6	10.8	4	4	3.6	8.4	ns
prot904	218	8	3	21	9	11	10	33	18	sig
prot905	201	5	2	7.5	6	2	5	3	12	ns
prot906	111	6	6	9	10.8	4	1	1.8	5.4	ns
prot907	175	5	10	2.4	6	8	6	3.6	1.2	ns
prot908	195	9	5	18	9	7	5	18	15	ns
prot909	292	10	7	16.5	16.5	11	3	10.5	4.5	ns
prot910	173	5	1	10.8	7.2	3	3	5.4	7.2	ns
prot911	284	8	4	7.2	12	5	4	6	8.4	ns
prot912	151	7	8	24	21	10	2	24	18	sig
prot913	165	4	9	3	1.5	7	9	4.5	15	ns
prot914	132	4	4	10.8	7.2	11	9	32.4	19.8	sig
prot915	177	8	6	3.6	6	5	5	8.4	6	sig
prot916	137	3	5	15	33	9	10	12	24	ns
prot917	325	7	1	16.5	7.5	11	16	16.5	16.5	sig
prot918	192	6	5	10.8	9	5	4	9	1.8	ns
prot919	170	4	3	4.8	3.6	2	5	2.4	7.2	ns
prot920	157	8	5	12	12	5	6	12	12	ns
prot921	192	3	9	7.5	12	4	7	10.5	15	sig
prot922	474	6	4	1.8	12.6	6	6	32.4	5.4	sig
prot923	186	6	5	3.6	8.4	3	8	10.8	3.6	ns
prot924	428	2	2	6	9	2	2	9	15	ns
prot925	191	6	6	9	6	6	3	16.5	15	ns
prot926	169	6	3	5.4	5.4	2	4	0	12.6	ns
prot927	166	3	3	7.2	8.4	3	4	6	2.4	ns
prot928	290	7	0	18	21	2	2	15	15	ns
prot929	216	5	6	9	6	3	4	12	3	sig
prot930	103	3	4	10.8	12.6	1	5	14.4	3.6	ns
prot931	271	4	6	9.6	2.4	18	9	10.8	25.2	sig
prot932	147	6	7	30	24	2	3	12	9	ns
prot933	135	6	3	7.5	4.5	5	3	6	4.5	ns
prot934	135	1	2	0	14.4	4	6	10.8	18	sig
prot935	135	1	1	3.6	3.6	15	3	14.4	18	sig
prot936	135	0	3	15	3	4	2	12	18	ns
prot937	321	2	4	4.5	1.5	6	6	9	4.5	sig
prot938	164	2	2	5.4	5.4	1	0	1.8	5.4	ns
prot939	113	3	2	7.2	4.8	12	3	3.6	3.6	sig
prot940	271	2	3	12	18	2	5	9	6	ns
prot941	204	2	4	0	6	5	4	0	6	ns
prot942	276	2	5	3.6	1.8	2	3	3.6	3.6	ns
prot943	108	6	5	1.2	3.6	5	2	7.2	3.6	ns
prot944	91	3	3	9	12	5	1	6	21	ns
prot945	325	4	0	1.5	6	3	0	4.5	3	ns
prot946	114	2	3	5.4	12.6	7	5	7.2	3.6	ns
prot947	277	5	1	2.4	4.8	2	2	3.6	1.2	ns
prot948	118	1	1	9	6	1	2	6	3	ns
prot949	121	2	2	4.5	4.5	4	4	21	3	sig
prot950	198	1	1	3.6	0	3	4	3.6	10.8	ns
prot951	237	5	1	2.4	2.4	6	4	7.2	7.2	sig
prot952	220	3	7	3	12	2	2	3	6	ns
prot953	406	2	1	4.5	3	3	9	4.5	4.5	sig
prot954	391	1	1	0	1.8	4	1	1.8	1.8	ns
prot955	189	2	3	1.2	2.4	0	2	0	0	ns
prot956	232	1	5	3	6	3	4	9	0	ns
prot957	470	2	2	3	1.5	3	9	9	4.5	sig
prot958	527	0	1	0	3.6	2	2	7.2	5.4	ns
prot959	141	2	1	1.2	4.8	4	0	8.4	4.8	ns
prot960	602	0	2	12	6	2	2	6	6	sig
prot961	109	17	31	46.5	27	34	23	30	39	ns
prot962	258	27	18	43.2	50.4	19	31	45	57.6	sig
prot963	168	12	15	16.8	22.8	11	17	13.2	25.2	ns
prot964	177	16	15	48	54	16	15	51	90	ns
prot965	104	15	14	16.5	13.5	8	20	15	22.5	ns
prot966	187	11	12	21.6	10.8	26	20	36	39.6	sig
prot967	134	15	13	12	15.6	12	13	20.4	13.2	ns
prot968	153	12	21	51	45	11	8	45	36	ns
prot969	125	16	17	18	19.5	10	17	10.5	19.5	ns
prot970	242	8	11	14.4	19.8	39	48	54	54	sig
prot971	128	12	15	7.2	8.4	12	6	8.4	20.4	ns
prot972	160	3	10	30	33	13	11	18	24	ns
prot973	65	12	5	18	16.5	2	17	10.5	9	ns
prot974	143	14	16	23.4	19.8	11	17	16.2	25.2	ns
prot975	131	8	13	13.2	16.8	6	11	20.4	10.8	ns
prot976	128	14	4	36	30	8	8	33	36	ns
prot977	76	3	9	10.5	10.5	7	4	4.5	7.5	ns
prot978	95	10	7	21.6	25.2	9	9	18	18	ns
prot979	70	7	12	10.8	7.2	10	12	13.2	15.6	ns
prot980	136	11	10	39	36	13	14	21	36	ns
prot981	116	9	4	19.5	10.5	15	12	15	12	sig
prot982	108	14	9	10.8	10.8	16	30	43.2	43.2	sig
prot983	195	7	6	15.6	14.4	30	33	21.6	32.4	sig
prot984	145	6	5	30	18	5	5	30	24	ns
prot985	102	12	12	10.5	10.5	9	6	7.5	10.5	ns
prot986	173	9	8	10.8	23.4	10	8	7.2	9	sig
prot987	212	8	9	7.2	9.6	7	5	7.2	3.6	ns
prot988	116	9	14	21	18	3	5	21	27	ns
prot989	219	6	9	9	6	6	6	10.5	21	ns
prot990	312	5	5	10.8	10.8	9	7	18	18	ns
prot991	78	9	6	9.6	3.6	4	3	4.8	7.2	ns
prot992	193	3	13	18	15	4	6	21	15	ns
prot993	500	4	5	3	7.5	7	4	6	3	ns
prot994	195	4	2	7.2	10.8	6	3	9	9	ns
prot995	177	2	3	9.6	7.2	9	6	3.6	2.4	ns
prot996	224	8	8	21	33	3	6	6	12	ns
prot997	239	4	7	6	10.5	5	10	3	9	ns
prot998	223	3	2	9	12.6	4	3	9	9	ns
prot999	113	5	3	1.2	6	12	6	7.2	4.8	sig
prot1000	94	6	3	3	12	9	3	15	12	ns
prot1001	74	3	2	13.5	9	5	5	7.5	9	ns
prot1002	265	9	8	10.8	9	9	3	12.6	10.8	ns
prot1003	225	4	5	13.2	7.2	7	4	6	8.4	ns
prot1004	129	7	6	18	0	7	14	21	27	sig
prot1005	210	0	4	4.5	13.5	8	5	10.5	3	ns
prot1006	248	2	3	14.4	10.8	4	4	3.6	14.4	ns
prot1007	158	4	8	4.8	4.8	6	5	8.4	2.4	ns
prot1008	68	5	5	6	15	1	3	9	15	ns
prot1009	68	7	1	7.5	1.5	12	12	9	13.5	sig
prot1010	548	10	3	7.2	12.6	4	5	7.2	7.2	ns
prot1011	123	6	5	3.6	4.8	6	4	8.4	9.6	ns
prot1012	181	2	13	6	12	5	4	12	3	ns
prot1013	824	5	6	6	6	4	3	15	10.5	ns
prot1014	250	3	3	5.4	5.4	1	3	1.8	7.2	ns
prot1015	242	6	4	4.8	7.2	3	5	6	2.4	ns
prot1016	186	1	3	12	15	6	6	18	21	ns
prot1017	228	8	2	7.5	1.5	4	2	6	9	ns
prot1018	106	2	4	9	7.2	6	4	9	7.2	ns
prot1019	135	4	4	2.4	1.2	7	6	1.2	4.8	ns
prot1020	173	5	0	15	6	3	7	12	9	ns
prot1021	245	5	1	3	6	4	10	6	6	sig
prot1022	98	4	3	7.2	12.6	2	4	0	3.6	ns
prot1023	149	4	5	6	0	2	4	16.8	2.4	sig
prot1024	136	0	1	9	6	2	3	15	18	ns
prot1025	335	7	2	7.5	4.5	9	12	4.5	18	sig
prot1026	81	3	4	9	9	3	4	3.6	9	ns
prot1027	124	3	5	3.6	2.4	8	5	4.8	10.8	ns
prot1028	204	6	6	9	6	4	4	12	12	ns
prot1029	124	5	3	4.5	4.5	18	6	9	13.5	sig
prot1030	231	2	4	3.6	7.2	6	4	10.8	7.2	ns
prot1031	192	4	3	2.4	4.8	5	4	3.6	8.4	ns
prot1032	514	7	5	9	9	3	1	12	9	ns
prot1033	277	9	6	9	7.5	6	4	9	4.5	ns
prot1034	159	4	4	10.8	3.6	5	5	1.8	3.6	ns
prot1035	190	6	9	3.6	4.8	2	4	2.4	1.2	ns
prot1036	225	6	2	9	15	12	10	36	24	sig
prot1037	57	6	6	6	1.5	5	8	1.5	3	ns
prot1038	153	2	4	5.4	0	5	2	3.6	10.8	ns
prot1039	91	3	6	3.6	3.6	4	2	2.4	4.8	ns
prot1040	94	5	2	3	18	2	2	12	12	ns
prot1041	112	3	3	4.5	6	4	1	1.5	7.5	ns
prot1042	336	2	2	0	12.6	9	0	3.6	5.4	ns
prot1043	241	6	5	4.8	2.4	3	3	3.6	0	ns
prot1044	108	2	9	6	12	3	6	15	3	ns
prot1045	117	4	5	6	12	5	3	6	4.5	ns
prot1046	286	4	5	10.8	7.2	2	1	7.2	5.4	ns
prot1047	122	3	3	3.6	3.6	3	3	2.4	2.4	ns
prot1048	273	2	2	9	6	6	2	9	15	ns
prot1049	237	6	6	1.5	6	4	3	3	7.5	ns
prot1050	222	4	7	3.6	12.6	1	4	9	14.4	ns
prot1051	799	5	3	2.4	2.4	1	4	2.4	3.6	ns
prot1052	125	1	0	15	3	4	1	6	15	ns
prot1053	98	2	0	4.5	6	1	3	1.5	1.5	ns
prot1054	153	4	4	1.8	3.6	1	1	5.4	1.8	ns
prot1055	186	1	1	7.2	2.4	0	3	1.2	2.4	ns
prot1056	188	2	0	3	9	7	3	6	15	ns
prot1057	127	2	1	4.5	1.5	2	0	3	3	ns
prot1058	65	99	111	212.4	199.8	115	106	192.6	199.8	ns
prot1059	115	47	46	68.4	63.6	84	94	117.6	127.2	sig
prot1060	65	20	28	111	84	21	35	87	114	ns
prot1061	90	20	11	27	22.5	24	20	31.5	36	ns
prot1062	120	14	16	18	10.8	9	9	16.2	12.6	ns
prot1063	83	11	8	4.8	13.2	6	7	7.2	12	sig
prot1064	177	8	4	15	24	20	11	21	39	sig
prot1065	59	6	6	10.5	13.5	9	8	16.5	7.5	ns
prot1066	97	7	9	19.8	12.6	8	9	10.8	19.8	ns
prot1067	188	6	4	14.4	10.8	1	12	10.8	16.8	ns
prot1068	82	7	9	27	33	8	8	21	15	ns
prot1069	109	7	10	9	10.5	6	4	12	7.5	ns
prot1070	109	5	7	14.4	10.8	11	6	10.8	9	ns
prot1071	168	5	8	13.2	7.2	11	12	4.8	7.2	ns
prot1072	188	11	17	39	9	4	11	21	39	ns
prot1073	82	6	2	15	3	10	8	16.5	9	ns
prot1074	75	7	10	16.2	9	5	9	7.2	18	ns
prot1075	151	5	5	2.4	7.2	7	2	9.6	2.4	ns
prot1076	175	6	7	24	27	5	6	18	30	ns
prot1077	116	6	7	9	7.5	10	7	13.5	6	ns
prot1078	161	7	9	18	12.6	6	9	3.6	10.8	ns
prot1079	95	5	6	15.6	8.4	5	6	6	6	ns
prot1080	101	6	8	9	6	4	8	30	12	sig
prot1081	175	4	7	6	10.5	3	6	6	9	ns
prot1082	401	6	8	9	14.4	8	6	1.8	5.4	ns
prot1083	214	5	6	7.2	4.8	4	3	8.4	6	ns
prot1084	215	7	4	9	6	24	24	27	36	sig
prot1085	152	8	4	9	3	10	8	18	9	sig
prot1086	125	3	3	10.8	5.4	4	6	1.8	10.8	ns
prot1087	154	2	6	6	6	1	4	9.6	2.4	ns
prot1088	119	2	5	12	12	6	10	24	15	ns
prot1089	145	8	3	7.5	6	5	2	6	4.5	ns
prot1090	256	5	3	10.8	7.2	6	8	5.4	10.8	ns
prot1091	119	2	3	3.6	2.4	14	10	7.2	7.2	sig
prot1092	159	4	3	18	21	3	2	12	6	ns
prot1093	91	3	5	10.5	4.5	3	4	9	13.5	sig
prot1094	396	3	6	7.2	5.4	5	2	9	7.2	ns
prot1095	205	0	5	7.2	9.6	0	3	3.6	3.6	ns
prot1096	108	0	5	6	9	3	6	12	15	ns
prot1097	71	4	5	15	9	6	4	6	12	sig
prot1098	259	8	8	7.2	9	4	5	9	9	ns
prot1099	191	4	3	1.2	1.2	1	2	4.8	4.8	ns
prot1100	147	3	3	9	3	5	3	12	18	ns
prot1101	292	4	7	4.5	7.5	6	3	6	4.5	ns
prot1102	69	4	4	14.4	12.6	4	2	5.4	5.4	ns
prot1103	245	5	3	0	4.8	4	3	3.6	3.6	ns
prot1104	146	2	4	12	6	1	0	6	3	ns
prot1105	351	3	7	0	1.5	2	5	7.5	1.5	ns
prot1106	106	3	3	3.6	3.6	6	4	5.4	5.4	ns
prot1107	180	4	2	4.8	3.6	4	1	2.4	1.2	ns
prot1108	199	7	2	6	9	3	4	15	6	ns
prot1109	185	6	2	7.5	12	2	3	4.5	4.5	ns
prot1110	182	1	2	5.4	3.6	0	2	3.6	3.6	ns
prot1111	59	3	5	2.4	1.2	3	2	3.6	3.6	ns
prot1112	173	4	5	18	9	2	5	9	6	ns
prot1113	105	1	1	4.5	3	4	4	6	6	ns
prot1114	79	3	3	9	1.8	2	2	5.4	5.4	ns
prot1115	94	2	1	2.4	8.4	4	2	3.6	2.4	sig
prot1116	235	1	3	12	9	2	2	0	3	ns
prot1117	99	1	3	3	1.5	2	4	7.5	10.5	sig
prot1118	103	2	4	9	0	2	1	7.2	1.8	sig
prot1119	226	3	1	1.2	4.8	5	2	1.2	3.6	ns
prot1120	168	4	3	6	6	4	5	9	15	ns
prot1121	454	0	2	4.5	1.5	2	2	6	3	ns
prot1122	92	3	6	1.8	5.4	3	6	5.4	5.4	sig
prot1123	99	5	3	1.2	0	0	2	1.2	1.2	ns
prot1124	116	1	2	12	6	1	2	6	15	ns
prot1125	90	2	2	7.5	1.5	9	6	9	18	sig
prot1126	87	5	4	5.4	3.6	2	2	3.6	0	ns
prot1127	294	3	3	3.6	1.2	2	2	4.8	1.2	ns
prot1128	354	4	1	6	6	3	1	9	3	ns
prot1129	216	2	3	7.5	3	1	2	1.5	6	ns
prot1130	138	3	3	3.6	3.6	2	4	1.8	9	ns
prot1131	187	1	1	2.4	1.2	6	6	7.2	10.8	sig
prot1132	495	3	1	0	3	3	1	9	0	ns
prot1133	406	2	1	3	4.5	2	2	0	0	ns
prot1134	382	3	3	1.8	1.8	4	0	1.8	3.6	ns
prot1135	272	3	0	2.4	3.6	2	0	2.4	3.6	ns
prot1136	71	20	22	60	66	24	22	99	60	ns
prot1137	105	18	24	22.5	28.5	23	21	28.5	30	ns
prot1138	234	15	15	37.8	46.8	52	34	52.2	41.4	sig
prot1139	112	13	19	16.8	13.2	9	12	16.8	12	ns
prot1140	114	14	11	33	39	13	14	39	54	ns
prot1141	112	9	14	12	12	3	3	9	13.5	ns
prot1142	166	8	10	10.8	7.2	6	16	18	14.4	ns
prot1143	104	3	5	13.2	8.4	4	9	9.6	9.6	ns
prot1144	376	5	3	12	27	2	3	21	18	ns
prot1145	83	5	7	6	19.5	5	6	10.5	3	ns
prot1146	51	8	3	12.6	12.6	2	4	10.8	5.4	ns
prot1147	74	7	7	4.8	3.6	6	4	3.6	13.2	ns
prot1148	74	4	7	15	12	6	7	15	12	ns
prot1149	117	5	9	7.5	10.5	6	5	6	9	ns
prot1150	106	5	4	9	19.8	3	3	3.6	7.2	ns
prot1151	110	2	5	2.4	3.6	2	7	4.8	8.4	ns
prot1152	73	1	5	3	9	3	3	6	21	ns
prot1153	113	0	1	6	0	2	7	3	12	ns
prot1154	358	2	2	5.4	5.4	8	6	14.4	10.8	sig
prot1155	99	4	4	3.6	3.6	3	2	6	3.6	ns
prot1156	115	3	1	12	0	8	5	9	6	ns
prot1157	180	5	1	4.5	3	1	5	12	3	sig
prot1158	67	2	6	5.4	7.2	8	6	3.6	7.2	ns
prot1159	99	8	2	3.6	8.4	3	3	6	1.2	ns
prot1160	99	3	4	12	12	3	15	9	36	sig
prot1161	99	3	2	6	6	2	3	1.5	4.5	ns
prot1162	98	2	4	3.6	5.4	2	2	5.4	5.4	ns
prot1163	165	2	0	8.4	7.2	0	2	2.4	3.6	ns
prot1164	76	0	3	3	6	2	2	0	9	ns
prot1165	90	1	3	3	1.5	2	3	3	3	ns
prot1166	113	0	8	5.4	7.2	9	6	10.8	10.8	sig
prot1167	90	2	0	6	1.2	3	0	6	1.2	ns
prot1168	163	4	4	15	3	4	3	6	9	ns
prot1169	102	1	3	6	1.5	1	3	1.5	3	ns
prot1170	183	3	4	3.6	1.8	2	3	5.4	10.8	sig
prot1171	98	0	2	4.8	6	0	3	3.6	4.8	ns
prot1172	146	4	2	9	0	4	3	18	18	sig
prot1173	145	2	1	7.5	7.5	0	3	1.5	4.5	ns
prot1174	166	1	1	5.4	0	3	1	7.2	9	ns
prot1175	100	4	1	0	2.4	3	3	0	1.2	ns
prot1176	393	4	4	12	18	3	4	6	6	ns
prot1177	89	3	1	7.5	1.5	3	4	1.5	4.5	ns
prot1178	391	2	3	0	1.8	1	6	7.2	3.6	ns
prot1179	89	1	0	0	4.8	3	3	0	1.2	ns
prot1180	1106	7	4	18	36	7	8	9	9	ns
prot1181	3227	9	9	9	15	6	4	10.5	10.5	ns
prot1182	539	10	8	18	12.6	18	8	57.6	28.8	sig
prot1183	771	3	2	4.8	2.4	6	5	4.8	4.8	ns
prot1184	2680	4	3	9	9	2	2	18	9	ns
prot1185	917	3	7	16.5	3	4	3	1.5	6	ns
prot1186	4114	1	3	5.4	5.4	3	4	5.4	3.6	ns
prot1187	449	6	7	14.4	10.8	11	20	13.2	15.6	sig
prot1188	1304	5	6	6	12	4	2	12	6	ns
prot1189	393	9	3	9	9	5	11	3	10.5	sig
prot1190	1513	3	5	3.6	5.4	2	4	3.6	3.6	ns
prot1191	2580	2	3	0	1.2	4	4	1.2	6	ns
prot1192	959	1	6	27	9	6	9	21	18	ns
prot1193	510	6	4	6	1.5	6	8	9	4.5	ns
prot1194	427	5	12	18	14.4	8	8	3.6	12.6	ns
prot1195	413	3	1	9.6	2.4	6	7	6	3.6	ns
prot1196	819	7	3	6	15	3	4	12	21	ns
prot1197	1779	5	6	4.5	3	4	4	3	7.5	ns
prot1198	1379	3	3	9	7.2	2	4	10.8	21.6	sig
prot1199	652	4	3	3.6	4.8	0	4	2.4	6	ns
prot1200	704	6	4	3	6	3	1	15	9	ns
prot1201	1028	4	1	6	12	5	3	3	6	ns
prot1202	1181	1	1	5.4	7.2	5	5	19.8	23.4	sig
prot1203	383	8	9	16.8	6	6	3	3.6	4.8	ns
prot1204	1077	10	4	12	21	7	9	21	18	ns
prot1205	452	3	4	7.5	3	8	5	6	7.5	ns
prot1206	434	1	8	5.4	3.6	8	10	7.2	7.2	sig
prot1207	955	5	3	3.6	8.4	2	5	3.6	6	ns
prot1208	528	2	7	9	15	4	5	9	12	ns
prot1209	228	3	6	12	1.5	5	2	4.5	1.5	ns
prot1210	781	5	2	9	5.4	5	5	7.2	7.2	sig
prot1211	548	2	4	4.8	6	11	1	6	2.4	ns
prot1212	273	1	4	9	18	3	4	9	9	ns
prot1213	153	5	5	12	12	10	2	6	13.5	ns
prot1214	320	4	5	9	0	16	9	9	9	sig
prot1215	219	8	3	10.8	8.4	7	3	6	6	ns
prot1216	410	6	2	27	15	3	6	18	24	sig
prot1217	322	5	4	6	13.5	7	6	4.5	3	ns
prot1218	629	5	4	5.4	12.6	3	8	7.2	3.6	sig
prot1219	264	6	6	4.8	6	6	4	3.6	8.4	ns
prot1220	356	2	1	9	6	3	7	6	9	ns
prot1221	390	6	3	7.5	4.5	7	6	13.5	9	ns
prot1222	235	5	2	7.2	1.8	8	8	7.2	7.2	sig
prot1223	263	2	3	1.2	3.6	2	3	2.4	3.6	ns
prot1224	481	1	3	3	9	6	5	9	6	ns
prot1225	551	3	6	3	6	5	0	7.5	4.5	ns
prot1226	481	5	4	1.8	3.6	8	2	9	1.8	ns
prot1227	487	1	2	1.2	0	4	0	1.2	1.2	ns
prot1228	881	5	1	21	12	3	1	3	12	ns
prot1229	2284	1	3	1.5	6	2	2	7.5	3	ns
prot1230	852	4	2	1.8	1.8	1	1	0	1.8	ns
prot1231	341	2	4	9.6	1.2	4	5	3.6	7.2	ns
prot1232	182	6	2	15	15	1	7	12	18	ns
prot1233	327	5	4	6	9	6	1	6	7.5	ns
prot1234	219	3	5	10.8	10.8	2	3	14.4	12.6	ns
prot1235	406	6	4	3.6	3.6	7	4	6	7.2	ns
prot1236	332	1	1	9	12	1	2	3	6	ns
prot1237	365	3	2	6	3	2	5	9	6	sig
prot1238	308	3	4	5.4	3.6	1	2	1.8	1.8	ns
prot1239	232	2	4	2.4	4.8	3	3	2.4	0	ns
prot1240	2067	2	7	12	0	6	2	3	12	ns
prot1241	865	2	1	12	3	1	5	3	6	ns
prot1242	682	4	1	5.4	5.4	2	3	7.2	1.8	ns
prot1243	573	3	3	2.4	1.2	2	1	3.6	3.6	ns
prot1244	454	2	3	3	3	2	1	9	6	ns
prot1245	611	16	9	16.5	18	17	17	21	16.5	ns
prot1246	133	3	9	16.2	10.8	9	9	16.2	28.8	sig
prot1247	221	5	5	9.6	10.8	10	3	6	9.6	ns
prot1248	153	8	6	18	18	6	11	12	27	ns
prot1249	363	6	9	9	10.5	9	15	13.5	13.5	sig
prot1250	435	7	6	12.6	14.4	11	1	5.4	9	ns
prot1251	366	1	7	3.6	7.2	3	7	12	3.6	ns
prot1252	170	2	3	9	12	3	5	9	6	ns
prot1253	267	2	2	4.5	7.5	5	5	3	3	sig
prot1254	463	6	4	3.6	9	6	3	14.4	3.6	ns
prot1255	542	9	4	4.8	1.2	6	2	2.4	2.4	sig
prot1256	448	3	1	9	27	4	4	12	21	ns
prot1257	177	8	5	6	3	5	3	4.5	12	ns
prot1258	365	3	1	3.6	7.2	6	4	3.6	7.2	ns
prot1259	746	4	1	1.2	10.8	0	4	4.8	3.6	ns
prot1260	458	4	2	15	21	3	4	18	12	ns
prot1261	147	8	4	3	3	4	1	6	6	ns
prot1262	266	1	2	10.8	3.6	3	6	5.4	1.8	ns
prot1263	340	1	3	1.2	6	5	1	7.2	6	ns
prot1264	398	1	3	6	9	4	6	6	3	ns
prot1265	403	3	4	4.5	4.5	3	2	9	4.5	ns
prot1266	302	3	2	7.2	3.6	1	2	1.8	1.8	ns
prot1267	465	4	4	3.6	2.4	2	2	6	2.4	sig
prot1268	487	1	0	6	6	2	1	3	9	ns
prot1269	568	4	5	3	4.5	5	1	9	0	ns
prot1270	370	5	3	7.2	1.8	2	5	7.2	3.6	ns
prot1271	435	3	0	1.2	3.6	1	4	0	2.4	ns
prot1272	382	3	2	0	3	3	3	6	6	sig
prot1273	400	1	0	3	1.5	5	2	6	3	sig
prot1274	1317	2	0	0	1.8	0	3	1.8	1.8	ns
prot1275	1827	0	3	1.2	0	2	1	0	1.2	ns
prot1276	227	11	5	27	27	9	9	15	18	ns
prot1277	126	2	5	3	9	4	4	7.5	7.5	ns
prot1278	199	3	9	3.6	3.6	4	2	5.4	7.2	ns
prot1279	186	3	4	1.2	7.2	6	2	8.4	6	sig
prot1280	397	4	3	6	6	16	10	18	6	sig
prot1281	191	4	2	1.5	1.5	4	8	7.5	3	ns
prot1282	181	3	5	9	10.8	8	5	7.2	5.4	ns
prot1283	332	5	5	7.2	2.4	5	4	10.8	0	ns
prot1284	207	3	7	18	15	4	3	9	9	ns
prot1285	433	3	3	3	1.5	3	3	1.5	3	ns
prot1286	220	3	2	7.2	9	11	7	18	19.8	sig
prot1287	174	2	2	7.2	3.6	6	4	6	7.2	ns
prot1288	398	1	4	6	21	4	3	9	3	ns
prot1289	250	7	6	13.5	6	5	3	7.5	4.5	ns
prot1290	254	0	2	3.6	1.8	3	4	3.6	3.6	ns
prot1291	278	3	5	4.8	3.6	3	1	7.2	4.8	ns
prot1292	195	8	6	12	15	6	4	12	12	ns
prot1293	493	5	3	3	7.5	2	5	1.5	3	ns
prot1294	395	4	4	10.8	7.2	5	3	0	7.2	ns
prot1295	346	4	2	3.6	0	0	5	2.4	0	ns
prot1296	386	0	1	6	9	3	3	3	12	ns
prot1297	323	4	3	1.5	9	3	3	1.5	3	ns
prot1298	221	3	4	3.6	3.6	7	4	0	5.4	ns
prot1299	330	5	6	6	1.2	5	1	2.4	6	ns
prot1300	913	7	3	3	21	4	8	24	6	sig
prot1301	216	1	6	3	0	4	7	19.5	7.5	sig
prot1302	176	4	4	5.4	3.6	2	0	0	3.6	ns
prot1303	396	7	2	1.2	4.8	5	2	2.4	2.4	ns
prot1304	144	3	1	15	6	4	2	6	6	ns
prot1305	340	1	1	1.5	4.5	1	4	3	4.5	ns
prot1306	177	4	2	3.6	7.2	5	4	1.8	1.8	ns
prot1307	491	4	1	3.6	2.4	3	4	4.8	6	ns
prot1308	289	1	2	6	15	10	6	24	12	sig
prot1309	925	6	3	4.5	4.5	5	2	1.5	4.5	ns
prot1310	266	1	1	5.4	3.6	0	3	1.8	5.4	ns
prot1311	584	2	3	2.4	1.2	2	1	2.4	1.2	ns
prot1312	316	2	1	6	3	4	2	9	6	ns
prot1313	365	3	2	1.5	4.5	2	5	1.5	1.5	ns
prot1314	282	0	5	5.4	5.4	0	1	1.8	1.8	ns
prot1315	465	1	2	2.4	4.8	1	4	2.4	3.6	ns
prot1316	577	3	1	21	3	1	2	15	6	sig
prot1317	274	2	2	6	4.5	4	4	6	19.5	sig
prot1318	517	1	3	1.8	0	4	2	7.2	7.2	sig
prot1319	782	1	1	1.2	1.2	3	1	2.4	3.6	ns
prot1320	567	1	2	0	3	1	2	3	0	ns
prot1321	356	3	1	1.5	4.5	2	2	3	4.5	sig
prot1322	229	4	0	5.4	5.4	1	3	3.6	1.8	ns
prot1323	388	1	1	1.2	1.2	3	1	2.4	1.2	ns
prot1324	109	9	5	24	27	8	10	51	24	ns
prot1325	167	5	3	1.5	6	2	3	4.5	6	ns
prot1326	192	9	2	9	7.2	8	4	1.8	12.6	ns
prot1327	174	3	3	2.4	3.6	4	2	6	1.2	ns
prot1328	144	1	2	9	15	9	9	99	27	sig
prot1329	139	3	2	10.5	3	3	4	6	1.5	ns
prot1330	160	6	3	7.2	16.2	4	4	5.4	9	ns
prot1331	220	7	4	4.8	3.6	3	6	4.8	7.2	sig
prot1332	248	6	8	9	9	3	2	12	3	ns
prot1333	254	4	3	4.5	6	4	7	13.5	16.5	sig
prot1334	213	5	3	12.6	1.8	9	6	7.2	5.4	sig
prot1335	81	5	1	3.6	6	3	2	2.4	8.4	ns
prot1336	318	2	2	15	3	6	6	15	12	ns
prot1337	247	7	2	6	4.5	6	1	7.5	3	ns
prot1338	381	4	2	7.2	3.6	1	2	1.8	3.6	ns
prot1339	159	3	3	4.8	4.8	3	8	7.2	2.4	sig
prot1340	205	3	4	3	6	2	1	12	6	ns
prot1341	244	4	3	3	1.5	5	2	4.5	3	ns
prot1342	160	0	2	1.8	5.4	5	2	10.8	7.2	ns
prot1343	288	0	1	3.6	3.6	4	4	2.4	6	sig
prot1344	383	3	3	6	12	2	1	6	3	ns
prot1345	206	6	3	4.5	7.5	6	14	6	6	sig
prot1346	703	0	6	5.4	1.8	0	5	3.6	1.8	ns
prot1347	238	5	5	4.8	2.4	3	5	3.6	1.2	ns
prot1348	366	3	2	6	18	2	2	21	6	ns
prot1349	430	3	3	6	3	3	0	1.5	1.5	ns
prot1350	637	3	3	5.4	1.8	2	1	3.6	7.2	ns
prot1351	141	0	2	10.8	2.4	5	4	4.8	8.4	ns
prot1352	140	4	3	6	9	7	5	21	12	sig
prot1353	431	3	3	4.5	0	6	8	12	12	sig
prot1354	969	3	2	7.2	3.6	9	9	21.6	27	sig
prot1355	247	3	1	3.6	1.2	3	5	2.4	1.2	ns
prot1356	1101	2	7	12	24	3	0	0	3	ns
prot1357	178	0	4	3	0	1	1	3	1.5	ns
prot1358	178	3	4	1.8	5.4	1	1	5.4	5.4	ns
prot1359	297	1	1	4.8	2.4	3	2	2.4	1.2	ns
prot1360	238	3	3	12	6	1	1	3	15	ns
prot1361	226	3	0	4.5	4.5	9	9	4.5	4.5	sig
prot1362	486	1	3	1.8	1.8	1	2	5.4	7.2	ns
prot1363	758	0	3	2.4	2.4	0	0	3.6	0	ns
prot1364	305	1	3	6	3	4	3	6	12	sig
prot1365	526	2	1	1.5	4.5	2	4	1.5	1.5	ns
prot1366	375	0	2	7.2	0	4	2	3.6	1.8	ns
prot1367	651	3	5	0	2.4	3	1	4.8	3.6	ns
prot1368	5934	0	0	9	3	1	1	6	6	ns
prot1369	421	1	1	6	3	2	2	3	0	ns
prot1370	142	1	1	3.6	3.6	2	2	3.6	0	ns
prot1371	1145	0	0	0	2.4	6	3	3.6	10.8	sig
prot1372	238	1	0	3	0	2	1	9	9	ns
prot1373	391	1	1	1.5	1.5	0	1	1.5	4.5	ns
prot1374	618	2	1	1.8	0	0	3	3.6	1.8	ns
prot1375	93	7	8	7.2	4.8	8	16	10.8	18	sig
prot1376	130	10	4	21	18	6	12	15	21	sig
prot1377	83	1	4	7.5	16.5	8	3	13.5	6	ns
prot1378	361	8	2	3.6	5.4	4	1	0	5.4	ns
prot1379	193	5	4	9.6	2.4	2	13	16.8	19.2	sig
prot1380	393	5	6	33	12	12	21	54	36	sig
prot1381	232	3	3	4.5	7.5	4	2	7.5	9	ns
prot1382	201	4	3	1.8	3.6	6	2	14.4	3.6	ns
prot1383	105	3	5	6	6	3	3	2.4	3.6	ns
prot1384	173	4	7	21	15	7	5	12	3	ns
prot1385	182	3	3	1.5	4.5	1	4	4.5	3	ns
prot1386	199	8	0	10.8	5.4	3	1	9	7.2	ns
prot1387	191	5	2	4.8	4.8	7	2	2.4	3.6	ns
prot1388	274	4	2	0	18	6	4	12	9	ns
prot1389	135	3	2	1.5	1.5	4	3	1.5	4.5	ns
prot1390	169	5	4	7.2	1.8	3	3	5.4	5.4	ns
prot1391	688	1	3	3.6	4.8	5	8	3.6	3.6	ns
prot1392	152	3	7	6	3	0	0	15	18	ns
prot1393	528	4	3	4.5	3	4	4	10.5	7.5	sig
prot1394	157	6	5	3.6	3.6	6	8	14.4	21.6	sig
prot1395	126	1	1	1.2	2.4	6	2	3.6	7.2	ns
prot1396	80	3	4	9	6	1	2	9	9	ns
prot1397	122	2	3	4.5	3	2	4	3	7.5	ns
prot1398	232	1	2	5.4	5.4	2	2	10.8	9	ns
prot1399	171	2	0	1.2	3.6	2	3	0	3.6	ns
prot1400	70	5	3	15	9	4	5	6	9	ns
prot1401	130	2	2	0	4.5	7	2	7.5	6	sig
prot1402	103	1	3	7.2	9	3	4	3.6	3.6	ns
prot1403	547	0	1	2.4	3.6	4	4	2.4	2.4	sig
prot1404	250	3	2	6	12	1	3	0	9	ns
prot1405	497	1	2	3	4.5	2	1	4.5	3	ns
prot1406	312	2	4	3.6	1.8	5	2	3.6	3.6	ns
prot1407	152	3	2	4.8	2.4	2	2	1.2	3.6	ns
prot1408	535	4	2	0	18	1	4	9	12	ns
prot1409	87	1	2	1.5	3	2	2	6	3	sig
prot1410	232	3	4	3.6	3.6	2	1	9	5.4	ns
prot1411	232	5	1	0	2.4	2	1	4.8	2.4	sig
prot1412	843	3	1	6	9	3	6	9	9	sig
prot1413	555	5	0	3	3	1	2	3	4.5	ns
prot1414	173	0	1	1.8	1.8	2	2	3.6	3.6	sig
prot1415	194	4	0	1.2	2.4	0	2	1.2	2.4	ns
prot1416	180	3	3	6	6	3	3	9	18	sig
prot1417	199	3	1	3	0	2	2	0	0	ns
prot1418	287	2	2	0	5.4	4	3	7.2	3.6	sig
prot1419	999	3	1	2.4	1.2	1	2	1.2	0	ns
prot1420	220	1	2	3	6	1	2	6	6	ns
prot1421	648	1	1	1.5	3	0	1	0	3	ns
prot1422	164	2	4	0	0	2	1	1.8	0	ns
prot1423	181	4	1	1.2	2.4	1	0	0	0	ns
prot1424	285	1	6	24	12	2	5	24	33	sig
prot1425	172	5	2	4.5	4.5	3	3	9	9	ns
prot1426	103	3	5	7.2	10.8	5	12	14.4	14.4	sig
prot1427	430	8	6	4.8	2.4	4	6	2.4	12	sig
prot1428	130	10	5	21	6	6	6	12	15	ns
prot1429	123	7	3	7.5	0	4	3	4.5	4.5	ns
prot1430	304	4	4	7.2	1.8	0	2	7.2	5.4	ns
prot1431	164	4	6	0	3.6	3	15	10.8	3.6	sig
prot1432	75	2	3	9	3	3	2	12	9	ns
prot1433	173	1	5	0	6	2	5	4.5	4.5	ns
prot1434	176	2	4	9	9	4	6	7.2	10.8	sig
prot1435	191	2	2	3.6	1.2	10	4	3.6	0	ns
prot1436	138	1	1	6	9	4	1	6	24	ns
prot1437	148	0	3	4.5	3	0	4	9	3	ns
prot1438	101	0	7	7.2	5.4	2	5	5.4	3.6	ns
prot1439	157	1	1	2.4	4.8	0	3	1.2	4.8	ns
prot1440	488	4	2	6	3	3	7	15	12	ns
prot1441	133	2	8	3	3	7	3	6	4.5	ns
prot1442	229	3	6	5.4	3.6	2	3	3.6	5.4	sig
prot1443	89	3	1	3.6	4.8	4	3	2.4	2.4	ns
prot1444	317	2	2	9	12	1	4	3	3	sig
prot1445	88	3	3	3	6	6	0	4.5	3	ns
prot1446	180	3	4	1.8	3.6	2	5	3.6	7.2	ns
prot1447	207	4	2	3.6	1.2	3	3	2.4	2.4	ns
prot1448	235	3	2	9	9	3	4	6	15	ns
prot1449	86	1	1	1.5	3	6	2	6	6	sig
prot1450	115	2	0	7.2	3.6	3	2	7.2	9	ns
prot1451	127	0	2	0	2.4	3	4	7.2	3.6	sig
prot1452	229	1	2	9	6	10	6	12	18	sig
prot1453	247	4	1	6	3	4	2	3	3	ns
prot1454	573	0	2	5.4	0	3	1	1.8	1.8	ns
prot1455	176	1	3	7.2	2.4	3	4	3.6	7.2	ns
prot1456	169	3	2	0	3	2	2	9	3	ns
prot1457	81	6	1	1.5	3	1	4	4.5	1.5	ns
prot1458	89	1	3	1.8	3.6	4	2	1.8	5.4	ns
prot1459	178	1	5	0	1.2	2	0	2.4	1.2	ns
prot1460	151	0	4	9	3	0	4	6	0	ns
prot1461	146	5	3	1.5	0	5	2	7.5	3	sig
prot1462	217	4	2	3.6	1.8	2	1	3.6	7.2	ns
prot1463	159	1	7	4.8	7.2	2	2	0	4.8	ns
prot1464	237	1	3	0	3	1	0	6	6	ns
prot1465	587	2	3	4.5	1.5	0	0	0	6	ns
prot1466	128	1	1	0	7.2	2	8	3.6	3.6	sig
prot1467	425	2	1	0	0	2	2	2.4	2.4	sig
prot1468	256	3	0	0	12	4	4	6	3	ns
prot1469	136	1	1	1.5	1.5	0	0	0	7.5	ns
prot1470	76	1	2	1.8	1.8	3	4	0	1.8	ns
prot1471	175	0	2	4.8	6	1	1	2.4	4.8	sig
prot1472	231	1	3	3	3	4	4	6	6	sig
prot1473	337	0	2	3	1.5	4	2	1.5	3	ns
prot1474	239	1	1	1.8	0	4	2	0	5.4	ns
prot1475	456	3	1	0	2.4	2	1	0	1.2	ns
prot1476	126	0	1	9	0	1	0	3	9	ns
prot1477	488	1	0	0	0	1	3	0	3	ns
prot1478	127	1	0	1.8	0	2	0	1.8	0	ns
prot1479	191	2	6	3.6	2.4	2	2	9.6	0	ns
prot1480	114	4	5	6	15	5	6	24	12	sig
prot1481	62	4	3	4.5	3	4	2	4.5	9	ns
prot1482	350	4	6	3.6	12.6	2	2	1.8	3.6	ns
prot1483	108	2	2	3.6	3.6	3	1	4.8	4.8	ns
prot1484	321	4	5	3	9	0	2	3	3	ns
prot1485	308	1	2	0	6	2	5	1.5	3	ns
prot1486	59	2	6	3.6	3.6	3	0	5.4	5.4	ns
prot1487	218	0	3	0	1.2	4	4	2.4	4.8	ns
prot1488	106	0	1	12	6	6	6	6	12	sig
prot1489	154	3	1	4.5	4.5	4	5	3	6	sig
prot1490	166	1	1	1.8	7.2	2	0	0	5.4	ns
prot1491	515	3	3	7.2	3.6	2	1	2.4	0	ns
prot1492	183	2	1	0	6	1	2	6	12	ns
prot1493	162	2	0	6	4.5	1	4	3	3	sig
prot1494	140	1	1	3.6	1.8	4	3	1.8	0	ns
prot1495	169	6	1	0	2.4	1	4	1.2	1.2	sig
prot1496	242	4	3	6	6	4	3	6	9	ns
prot1497	292	1	2	4.5	0	10	12	12	15	sig
prot1498	197	1	2	3.6	7.2	12	2	14.4	14.4	sig
prot1499	856	1	2	1.2	1.2	2	0	2.4	0	ns
prot1500	127	3	2	9	3	1	5	6	3	ns
prot1501	72	4	1	1.5	3	4	5	6	7.5	sig
prot1502	148	1	5	1.8	1.8	0	1	3.6	5.4	ns
prot1503	53	3	0	1.2	1.2	2	2	0	0	ns
prot1504	98	2	1	0	3	1	1	6	3	ns
prot1505	405	2	1	6	3	2	2	9	9	sig
prot1506	104	2	1	3.6	3.6	1	4	1.8	3.6	ns
prot1507	176	4	2	1.2	0	1	3	1.2	1.2	ns
prot1508	125	3	1	12	9	2	1	9	6	ns
prot1509	160	2	1	4.5	3	0	1	1.5	3	ns
prot1510	316	0	1	1.8	3.6	0	3	1.8	1.8	ns
prot1511	978	3	0	3.6	2.4	3	1	1.2	2.4	ns
prot1512	234	1	4	3	3	0	5	12	0	ns
prot1513	431	3	2	4.5	1.5	2	0	3	6	ns
prot1514	2591	3	1	9	3.6	3	3	5.4	37.8	sig
prot1515	712	2	7	6	7.2	4	8	7.2	7.2	sig
prot1516	1852	3	6	18	9	1	2	12	3	sig
prot1517	2086	4	1	9	6	5	4	4.5	10.5	ns
prot1518	1064	3	3	3.6	5.4	9	9	21.6	27	sig
prot1519	609	4	5	2.4	8.4	21	15	18	21.6	sig
prot1520	645	0	4	9	12	1	5	6	12	ns
prot1521	969	2	3	6	6	10	6	12	6	sig
prot1522	857	2	4	7.2	7.2	3	2	7.2	3.6	ns
prot1523	488	1	5	1.2	1.2	1	0	1.2	6	ns
prot1524	2821	1	2	6	0	7	4	12	12	ns
prot1525	512	4	6	3	6	2	6	7.5	6	sig
prot1526	876	1	3	5.4	0	5	2	5.4	3.6	ns
prot1527	543	3	6	2.4	4.8	4	3	6	4.8	ns
prot1528	809	2	1	6	15	3	4	12	12	ns
prot1529	1674	5	0	1.5	1.5	8	2	3	3	sig
prot1530	1191	0	1	5.4	3.6	0	0	1.8	0	ns
prot1531	208	3	2	2.4	4.8	15	3	7.2	10.8	sig
prot1532	437	6	2	9	12	3	5	6	6	ns
prot1533	510	1	4	4.5	3	2	3	4.5	4.5	ns
prot1534	695	2	3	9	5.4	10	4	14.4	7.2	sig
prot1535	227	1	0	1.2	4.8	2	2	1.2	1.2	sig
prot1536	700	5	2	3	9	4	3	9	6	ns
prot1537	218	4	1	1.5	4.5	5	4	0	6	ns
prot1538	423	1	2	1.8	5.4	4	0	5.4	7.2	ns
prot1539	873	2	3	2.4	1.2	2	2	2.4	4.8	ns
prot1540	1426	1	3	3	6	3	1	0	0	ns
prot1541	520	1	0	3	0	1	0	3	1.5	ns
prot1542	290	9	9	21.6	18	14	14	9	21.6	ns
prot1543	296	5	2	4.8	6	7	1	2.4	7.2	ns
prot1544	309	1	6	9	15	9	3	9	54	sig
prot1545	502	2	6	7.5	3	2	7	6	1.5	ns
prot1546	204	3	2	5.4	3.6	1	1	7.2	3.6	ns
prot1547	437	3	4	3.6	0	6	5	3.6	4.8	ns
prot1548	314	1	4	6	6	1	2	6	12	ns
prot1549	402	0	4	3	6	4	0	4.5	7.5	ns
prot1550	188	4	4	3.6	3.6	5	1	5.4	7.2	ns
prot1551	434	0	1	0	1.2	0	2	0	3.6	ns
prot1552	325	0	2	0	6	4	2	9	0	ns
prot1553	607	2	1	1.5	4.5	0	1	1.5	4.5	ns
prot1554	739	0	2	5.4	5.4	1	5	9	5.4	ns
prot1555	235	2	3	1.2	2.4	2	0	1.2	1.2	ns
prot1556	982	0	3	12	9	2	1	6	6	ns
prot1557	392	3	1	3	1.5	3	3	12	1.5	ns
prot1558	543	2	1	3.6	0	3	6	10.8	5.4	sig
prot1559	462	0	0	1.2	1.2	1	1	1.2	0	ns
prot1560	348	2	2	0	9	1	2	9	3	ns
prot1561	463	1	1	0	0	1	3	1.5	6	ns
prot1562	173	3	2	1.8	14.4	2	6	3.6	7.2	ns
prot1563	274	2	5	3.6	6	3	0	7.2	2.4	ns
prot1564	251	3	4	3	12	2	3	9	21	ns
prot1565	231	0	4	10.5	4.5	6	4	4.5	9	ns
prot1566	394	2	2	0	3.6	3	3	3.6	10.8	ns
prot1567	240	1	3	4.8	1.2	6	4	1.2	3.6	ns
prot1568	441	3	3	6	12	5	6	15	12	ns
prot1569	200	4	1	1.5	3	2	3	3	7.5	ns
prot1570	371	4	0	3.6	5.4	3	4	3.6	3.6	ns
prot1571	313	1	1	1.2	4.8	2	1	2.4	4.8	ns
prot1572	730	0	0	6	6	0	3	0	3	ns
prot1573	329	1	0	6	4.5	1	1	3	4.5	ns
prot1574	627	1	1	5.4	0	3	3	21.6	5.4	sig
prot1575	250	1	2	2.4	2.4	4	2	2.4	4.8	ns
prot1576	144	3	2	6	3	12	12	45	27	sig
prot1577	472	1	1	1.5	3	3	8	3	9	sig
prot1578	421	0	0	1.8	1.8	0	2	1.8	7.2	ns
prot1579	250	4	3	1.2	1.2	2	2	2.4	1.2	ns
prot1580	266	3	3	9	3	1	2	6	6	ns
prot1581	861	2	2	1.5	4.5	3	2	4.5	7.5	ns
prot1582	1312	1	2	1.8	1.8	2	2	12.6	3.6	sig
prot1583	493	2	1	1.2	2.4	3	4	2.4	3.6	ns
prot1584	1082	0	2	6	0	1	1	3	3	ns
prot1585	648	2	0	3	1.5	0	1	0	4.5	ns
prot1586	276	3	0	1.8	10.8	5	2	9	7.2	sig
prot1587	518	0	1	0	2.4	4	1	2.4	1.2	ns
prot1588	640	1	2	3	6	1	2	3	6	sig
prot1589	722	2	3	4.5	3	2	1	7.5	7.5	ns
prot1590	147	0	1	5.4	7.2	4	3	5.4	1.8	ns
prot1591	193	3	2	1.2	4.8	6	18	7.2	2.4	sig
prot1592	194	0	2	3	3	4	2	3	0	ns
prot1593	365	3	4	1.5	3	0	1	6	3	ns
prot1594	290	2	2	0	5.4	2	8	5.4	14.4	sig
prot1595	636	4	3	0	1.2	4	2	2.4	3.6	ns
prot1596	1160	2	1	6	3	3	3	18	18	sig
prot1597	641	2	0	7.5	0	1	3	3	0	ns
prot1598	175	0	1	1.8	3.6	5	4	0	3.6	ns
prot1599	318	0	1	3.6	0	0	4	1.2	1.2	ns
prot1600	424	4	3	6	9	3	4	6	3	ns
prot1601	348	1	4	1.5	1.5	2	2	3	0	ns
prot1602	227	0	1	1.8	5.4	4	2	3.6	7.2	sig
prot1603	427	3	3	1.2	1.2	2	4	3.6	3.6	sig
prot1604	268	0	3	15	6	4	1	6	6	ns
prot1605	357	1	0	1.5	1.5	12	3	18	13.5	sig
prot1606	174	3	4	3.6	3.6	6	8	7.2	3.6	sig
prot1607	233	2	4	2.4	4.8	1	4	2.4	2.4	ns
prot1608	217	1	1	6	0	0	2	3	3	ns
prot1609	980	1	2	0	0	2	4	3	1.5	ns
prot1610	263	1	1	0	0	2	0	1.8	7.2	ns
prot1611	169	0	0	0	0	0	2	0	0	ns
prot1612	178	0	2	3	0	4	1	0	9	ns
prot1613	355	1	1	0	3	2	1	1.5	0	ns
prot1614	604	1	0	3.6	9	1	2	3.6	1.8	sig
prot1615	149	3	0	1.2	2.4	0	0	3.6	1.2	ns
prot1616	594	1	2	0	0	0	1	0	3	ns
prot1617	257	1	1	1.5	0	0	1	4.5	3	ns
prot1618	421	0	0	0	1.8	2	2	3.6	1.8	ns
prot1619	712	0	2	1.2	0	1	1	2.4	2.4	sig
prot1620	423	1	2	3	3	1	2	12	3	sig
prot1621	488	0	0	3	0	2	2	9	6	sig
prot1622	1872	1	1	5.4	3.6	3	6	21.6	10.8	sig
prot1623	153	6	6	9.6	9.6	5	6	1.2	7.2	ns
prot1624	275	1	5	18	12	3	3	9	6	ns
prot1625	463	0	4	1.5	3	7	5	3	4.5	ns
prot1626	103	3	3	5.4	5.4	2	3	9	7.2	ns
prot1627	287	1	4	2.4	3.6	2	4	6	7.2	ns
prot1628	282	3	4	18	6	7	3	6	0	ns
prot1629	200	2	1	4.5	6	2	2	13.5	6	sig
prot1630	149	3	4	1.8	5.4	1	1	1.8	5.4	ns
prot1631	149	5	3	4.8	2.4	4	3	3.6	3.6	sig
prot1632	132	4	3	6	9	1	3	6	3	ns
prot1633	118	3	1	3	1.5	6	2	12	4.5	ns
prot1634	191	4	1	5.4	3.6	2	1	3.6	9	sig
prot1635	189	1	3	4.8	1.2	2	2	6	3.6	ns
prot1636	273	1	1	9	12	2	6	12	6	sig
prot1637	327	0	1	4.5	3	3	1	4.5	6	ns
prot1638	148	1	0	1.8	5.4	4	2	5.4	1.8	ns
prot1639	206	1	0	4.8	2.4	0	4	2.4	1.2	ns
prot1640	108	3	0	9	6	2	2	6	18	sig
prot1641	267	1	2	6	1.5	2	2	0	3	ns
prot1642	204	2	5	7.2	9	0	2	1.8	1.8	ns
prot1643	223	1	1	2.4	2.4	0	1	1.2	1.2	ns
prot1644	298	2	1	9	3	2	4	18	9	sig
prot1645	194	2	2	3	4.5	1	1	7.5	4.5	ns
prot1646	77	1	1	5.4	9	4	0	5.4	7.2	ns
prot1647	166	1	1	1.2	2.4	2	0	3.6	2.4	ns
prot1648	418	2	1	0	6	1	3	18	3	ns
prot1649	418	3	0	6	0	1	0	1.5	4.5	ns
prot1650	127	2	3	7.2	5.4	2	2	0	5.4	ns
prot1651	279	4	2	0	1.2	1	3	1.2	3.6	ns
prot1652	181	1	0	9	6	2	4	15	12	sig
prot1653	129	4	5	3	3	1	3	3	1.5	ns
prot1654	161	1	0	1.8	1.8	1	5	1.8	3.6	sig
prot1655	126	1	2	1.2	3.6	4	1	1.2	1.2	ns
prot1656	326	1	2	6	6	8	6	6	6	sig
prot1657	207	0	0	1.5	3	4	2	4.5	6	ns
prot1658	191	3	0	5.4	7.2	4	4	3.6	9	sig
prot1659	238	2	3	1.2	1.2	4	2	1.2	1.2	sig
prot1660	210	5	1	0	0	0	2	9	6	ns
prot1661	331	1	1	1.5	3	2	2	3	1.5	ns
prot1662	574	2	3	3.6	1.8	0	3	0	5.4	ns
prot1663	455	3	1	4.8	1.2	5	5	3.6	1.2	ns
prot1664	553	3	0	0	15	4	2	9	0	ns
prot1665	522	0	2	4.5	3	1	0	0	7.5	ns
prot1666	325	1	1	3.6	7.2	3	3	0	9	ns
prot1667	208	1	3	1.2	1.2	1	3	4.8	1.2	ns
prot1668	232	3	2	9	0	1	2	3	9	ns
prot1669	219	1	0	1.5	3	1	2	3	3	ns
prot1670	409	1	0	3.6	3.6	1	2	3.6	1.8	ns
prot1671	233	0	3	2.4	2.4	1	5	7.2	1.2	ns
prot1672	772	3	2	3	0	1	2	3	3	ns
prot1673	360	2	1	1.5	1.5	1	0	1.5	3	ns
prot1674	439	2	2	1.8	0	3	4	1.8	5.4	ns
prot1675	442	1	2	3.6	3.6	2	4	1.2	1.2	ns
prot1676	138	0	1	3	3	2	1	0	0	ns
prot1677	106	0	0	0	0	3	0	3	1.5	ns
prot1678	370	1	3	0	0	4	6	3.6	3.6	ns
prot1679	629	1	0	0	1.2	0	1	2.4	0	ns
prot1680	187	0	1	3	3	1	4	6	12	sig
prot1681	596	3	0	1.5	1.5	3	1	1.5	1.5	ns
prot1682	255	0	0	5.4	0	1	4	0	0	ns
prot1683	92	5	3	6	3.6	9	5	6	6	ns
prot1684	171	8	2	9	9	6	1	12	12	ns
prot1685	165	3	3	3	9	5	5	6	1.5	ns
prot1686	148	4	8	9	5.4	5	1	7.2	7.2	ns
prot1687	229	1	3	3.6	2.4	3	2	0	4.8	ns
prot1688	123	2	3	3	12	0	0	27	12	ns
prot1689	77	0	1	4.5	1.5	1	2	9	1.5	sig
prot1690	465	0	1	0	7.2	3	2	7.2	1.8	ns
prot1691	279	0	0	2.4	0	4	2	6	2.4	sig
prot1692	278	2	1	12	9	3	2	9	12	ns
prot1693	119	5	1	4.5	1.5	1	5	1.5	1.5	ns
prot1694	148	2	2	1.8	3.6	4	1	1.8	3.6	ns
prot1695	72	0	0	3.6	3.6	0	1	1.2	1.2	ns
prot1696	353	4	3	9	6	4	1	9	3	ns
prot1697	196	1	1	1.5	4.5	0	0	1.5	1.5	ns
prot1698	174	2	3	1.8	7.2	2	5	0	0	ns
prot1699	126	3	2	3.6	3.6	12	2	2.4	7.2	sig
prot1700	235	0	2	3	0	1	2	3	3	sig
prot1701	235	1	2	1.5	1.5	2	1	1.5	1.5	ns
prot1702	110	2	4	1.8	3.6	1	1	7.2	5.4	ns
prot1703	188	3	1	4.8	2.4	2	6	4.8	4.8	sig
prot1704	225	1	1	0	3	0	2	3	0	ns
prot1705	138	2	1	3	4.5	5	3	3	0	ns
prot1706	174	5	1	10.8	7.2	1	3	3.6	5.4	ns
prot1707	672	1	2	2.4	1.2	3	0	0	3.6	ns
prot1708	84	2	1	12	12	1	4	12	3	ns
prot1709	107	0	0	0	4.5	3	0	0	1.5	ns
prot1710	146	1	4	1.8	0	0	3	10.8	5.4	ns
prot1711	183	0	0	3.6	3.6	2	1	1.2	2.4	ns
prot1712	555	1	1	0	6	2	4	6	6	sig
prot1713	467	1	0	1.5	3	1	2	1.5	0	ns
prot1714	265	4	0	1.8	0	5	2	5.4	3.6	ns
prot1715	598	1	1	1.2	1.2	2	2	2.4	2.4	ns
prot1716	317	1	3	3	9	2	2	6	6	sig
prot1717	196	2	1	3	4.5	2	1	1.5	1.5	sig
prot1718	267	1	1	5.4	1.8	0	2	1.8	1.8	ns
prot1719	612	1	0	3.6	1.2	3	3	0	1.2	ns
prot1720	62	1	0	12	6	2	1	6	3	ns
prot1721	77	1	1	1.5	0	1	5	3	0	ns
prot1722	68	0	2	1.8	1.8	2	2	0	1.8	ns
prot1723	632	0	2	1.2	1.2	0	1	1.2	0	ns
prot1724	230	1	1	0	3	0	0	3	0	ns
prot1725	133	3	0	0	3	1	3	1.5	1.5	ns
prot1726	334	2	0	1.8	0	3	3	5.4	10.8	sig
prot1727	311	1	0	2.4	6	1	1	1.2	1.2	sig
prot1728	563	1	2	3	3	3	3	9	9	sig
prot1729	327	1	1	1.5	9	0	0	1.5	4.5	ns
prot1730	144	1	0	3.6	3.6	4	2	16.2	3.6	sig
prot1731	668	3	4	1.2	2.4	2	1	2.4	2.4	ns
prot1732	85	2	1	0	6	1	2	0	9	ns
prot1733	102	0	2	0	3	1	2	1.5	1.5	sig
prot1734	508	2	1	3.6	9	1	3	1.8	0	ns
prot1735	226	1	0	2.4	0	0	1	0	3.6	ns
prot1736	676	0	2	0	3	2	0	9	3	ns
prot1737	539	2	1	0	3	0	1	1.5	3	ns
prot1738	295	2	0	0	3.6	1	1	3.6	0	ns
prot1739	224	4	0	0	1.2	0	1	1.2	0	ns
prot1740	2292	1	1	3	12	1	1	3	3	sig
prot1741	170	4	2	10.5	9	2	5	9	9	ns
prot1742	134	6	3	5.4	5.4	5	1	3.6	5.4	ns
prot1743	255	2	4	6	1.2	1	3	1.2	1.2	ns
prot1744	304	6	3	24	9	6	4	9	12	sig
prot1745	237	1	3	4.5	3	1	1	3	4.5	ns
prot1746	105	0	0	3.6	3.6	1	1	7.2	7.2	ns
prot1747	69	1	1	4.8	4.8	2	1	1.2	1.2	ns
prot1748	247	3	2	12	3	5	1	0	27	ns
prot1749	99	0	2	3	3	9	12	9	13.5	sig
prot1750	116	1	2	0	0	0	1	5.4	7.2	ns
prot1751	152	3	0	2.4	0	0	0	1.2	0	ns
prot1752	225	0	4	6	0	0	4	6	0	ns
prot1753	147	3	0	3	0	3	0	3	1.5	ns
prot1754	125	3	0	1.8	7.2	2	4	1.8	1.8	ns
prot1755	90	2	1	4.8	3.6	2	2	4.8	4.8	ns
prot1756	237	1	2	9	6	3	9	18	18	sig
prot1757	66	1	1	3	1.5	1	3	0	3	ns
prot1758	264	2	2	1.8	3.6	6	8	7.2	7.2	sig
prot1759	137	2	2	6	1.2	2	1	1.2	2.4	ns
prot1760	511	1	1	9	3	1	3	6	0	ns
prot1761	141	0	3	3	3	0	0	6	0	ns
prot1762	280	2	2	5.4	3.6	7	1	7.2	1.8	ns
prot1763	302	1	1	3.6	1.2	2	2	7.2	2.4	sig
prot1764	74	1	2	3	3	0	0	0	6	ns
prot1765	171	1	0	3	1.5	1	2	1.5	4.5	ns
prot1766	95	3	1	1.8	9	2	1	0	5.4	ns
prot1767	367	1	1	3.6	4.8	4	2	4.8	2.4	sig
prot1768	144	1	2	0	6	0	0	3	6	ns
prot1769	664	3	0	3	1.5	1	2	1.5	1.5	ns
prot1770	179	1	1	7.2	0	1	1	1.8	1.8	ns
prot1771	114	2	0	0	0	3	1	0	2.4	ns
prot1772	161	0	1	0	9	0	1	0	3	ns
prot1773	205	2	0	0	3	1	4	3	1.5	ns
prot1774	305	1	2	7.2	1.8	1	0	1.8	1.8	ns
prot1775	416	1	0	0	1.2	1	1	2.4	2.4	ns
prot1776	397	1	1	0	9	0	1	6	0	ns
prot1777	224	2	1	0	1.5	1	2	3	0	ns
prot1778	314	2	2	3.6	1.8	0	1	1.8	3.6	ns
prot1779	174	0	5	0	3.6	2	1	2.4	1.2	ns
prot1780	416	0	2	3	0	0	3	3	3	ns
prot1781	131	0	3	1.5	3	0	0	1.5	3	ns
prot1782	107	3	3	3.6	3.6	2	2	5.4	0	ns
prot1783	163	1	1	0	0	2	1	2.4	3.6	ns
prot1784	564	1	1	0	3	2	0	6	3	ns
prot1785	208	1	2	3	3	2	0	0	1.5	ns
prot1786	135	0	1	0	1.8	1	1	5.4	0	ns
prot1787	3394	5	3	6	7.2	3	2	3.6	2.4	ns
prot1788	1957	4	4	3	6	1	1	0	6	ns
prot1789	1088	1	4	1.5	1.5	2	0	4.5	0	ns
prot1790	424	2	2	5.4	5.4	2	3	7.2	1.8	ns
prot1791	1035	2	1	3.6	3.6	1	3	0	2.4	ns
prot1792	926	0	1	9	9	3	3	6	6	sig
prot1793	1669	1	2	3	3	1	0	1.5	3	ns
prot1794	201	2	2	1.8	5.4	1	2	7.2	7.2	ns
prot1795	539	1	1	2.4	1.2	4	1	1.2	0	ns
prot1796	638	0	0	3	3	0	1	0	3	ns
prot1797	225	6	1	6	12	6	4	15	0	ns
prot1798	319	1	4	5.4	7.2	4	5	1.8	3.6	ns
prot1799	520	1	4	6	0	0	1	2.4	6	ns
prot1800	785	4	3	3	15	6	8	9	12	ns
prot1801	629	0	3	3	0	2	3	3	7.5	ns
prot1802	341	5	1	3.6	1.8	1	1	5.4	7.2	ns
prot1803	412	2	3	3.6	0	2	0	0	1.2	ns
prot1804	308	1	1	6	3	1	1	0	6	ns
prot1805	743	0	2	0	0	2	2	3	3	sig
prot1806	470	4	0	9	0	0	1	9	1.8	ns
prot1807	1140	0	0	1.2	2.4	4	1	1.2	1.2	sig
prot1808	1466	0	2	0	3	3	6	9	9	sig
prot1809	254	5	3	4.5	3	4	5	1.5	1.5	ns
prot1810	257	4	1	5.4	1.8	4	2	9	3.6	sig
prot1811	375	1	1	0	0	1	2	0	4.8	ns
prot1812	1882	5	1	3	6	0	2	9	15	ns
prot1813	1300	0	1	1.5	0	1	0	1.5	0	ns
prot1814	444	4	1	0	0	1	1	3.6	3.6	ns
prot1815	832	1	2	1.2	2.4	0	3	1.2	0	ns
prot1816	582	0	2	3	0	2	0	12	0	ns
prot1817	280	2	0	1.5	0	1	1	1.5	1.5	sig
prot1818	1244	2	1	3.6	7.2	3	3	5.4	3.6	ns
prot1819	276	0	1	2.4	3.6	2	0	1.2	1.2	ns
prot1820	623	2	3	0	3	1	1	3	3	ns
prot1821	450	0	0	1.5	0	3	0	4.5	0	ns
prot1822	247	1	1	0	0	3	1	3.6	3.6	ns
prot1823	387	2	1	0	1.2	2	0	0	3.6	ns
prot1824	662	1	0	0	3	2	2	3	3	ns
prot1825	743	0	0	1.5	1.5	0	0	4.5	0	ns
prot1826	874	2	2	0	0	0	1	0	1.8	ns
prot1827	1301	0	2	2.4	1.2	0	2	3.6	2.4	ns
prot1828	274	1	2	3	0	2	1	0	6	ns
prot1829	551	0	2	3	1.5	1	1	1.5	3	ns
prot1830	447	1	2	1.8	3.6	4	2	0	0	ns
prot1831	154	1	1	1.2	4.8	3	2	2.4	3.6	ns
prot1832	210	3	3	6	3	6	9	9	27	sig
prot1833	290	3	2	7.5	1.5	3	1	3	3	ns
prot1834	220	0	5	5.4	9	5	4	7.2	3.6	sig
prot1835	184	0	0	1.2	1.2	1	0	2.4	3.6	ns
prot1836	168	1	2	9	3	0	2	6	6	ns
prot1837	102	0	0	3	6	2	8	9	4.5	sig
prot1838	327	0	1	5.4	3.6	2	4	5.4	5.4	ns
prot1839	962	2	1	1.2	1.2	2	2	0	1.2	ns
prot1840	556	2	3	3	9	3	2	3	6	ns
prot1841	374	0	4	1.5	3	1	6	1.5	6	ns
prot1842	728	2	2	3.6	9	0	2	1.8	0	ns
prot1843	243	2	0	1.2	0	6	3	3.6	14.4	sig
prot1844	127	0	2	3	0	1	1	12	3	ns
prot1845	519	2	1	3	3	4	6	3	3	sig
prot1846	492	2	2	9	3.6	1	2	0	3.6	ns
prot1847	233	2	1	3.6	2.4	2	3	2.4	1.2	ns
prot1848	287	0	4	6	3	2	3	6	3	ns
prot1849	337	1	2	4.5	3	0	1	3	3	ns
prot1850	404	1	1	1.8	0	1	2	0	1.8	ns
prot1851	3175	2	1	0	2.4	0	2	1.2	1.2	ns
prot1852	243	0	1	0	0	1	0	0	0	ns
prot1853	275	0	1	6	1.5	1	0	3	4.5	ns
prot1854	648	1	4	3.6	3.6	4	7	7.2	7.2	sig
prot1855	172	2	2	2.4	0	3	3	14.4	3.6	sig
prot1856	283	1	1	9	18	2	1	0	0	ns
prot1857	159	3	0	3	0	0	3	4.5	0	ns
prot1858	372	1	3	0	3.6	4	4	9	19.8	sig
prot1859	174	2	3	2.4	4.8	3	4	2.4	1.2	ns
prot1860	182	1	0	3	6	2	1	3	3	ns
prot1861	251	3	1	3	3	1	1	3	1.5	ns
prot1862	1009	2	0	5.4	9	2	1	3.6	3.6	ns
prot1863	233	2	2	0	0	1	0	0	3.6	ns
prot1864	158	1	2	3	9	3	5	9	12	ns
prot1865	200	1	4	3	7.5	1	3	3	0	ns
prot1866	292	3	5	0	0	4	2	0	3.6	ns
prot1867	399	2	3	2.4	2.4	0	2	0	3.6	ns
prot1868	229	4	2	3	6	2	1	6	3	ns
prot1869	228	0	3	1.5	4.5	2	2	3	3	ns
prot1870	445	1	1	0	3.6	2	1	0	1.8	ns
prot1871	334	1	0	0	1.2	0	4	1.2	0	ns
prot1872	848	1	1	0	0	1	1	3	0	ns
prot1873	151	2	4	0	6	1	2	3	4.5	ns
prot1874	1410	1	4	1.8	1.8	0	1	3.6	0	ns
prot1875	164	3	0	1.2	1.2	0	4	0	1.2	ns
prot1876	114	2	1	3	6	2	2	9	18	sig
prot1877	262	2	0	1.5	1.5	2	1	0	1.5	ns
prot1878	174	1	1	1.8	1.8	1	1	0	1.8	ns
prot1879	987	2	2	1.2	2.4	3	3	2.4	4.8	sig
prot1880	170	2	3	0	9	1	3	0	12	ns
prot1881	399	1	2	0	1.5	0	1	4.5	0	ns
prot1882	504	1	1	3.6	1.8	3	4	3.6	1.8	ns
prot1883	359	3	2	4.8	2.4	4	5	0	1.2	ns
prot1884	85	0	1	0	0	3	2	6	6	sig
prot1885	186	0	1	0	0	0	1	1.5	3	ns
prot1886	231	0	2	5.4	1.8	2	0	7.2	1.8	ns
prot1887	161	1	1	0	0	1	1	1.2	1.2	sig
prot1888	296	2	2	3	0	2	1	6	3	ns
prot1889	362	1	4	4.5	1.5	1	2	1.5	0	ns
prot1890	492	1	0	3.6	3.6	2	4	3.6	0	ns
prot1891	240	4	2	1.2	2.4	2	1	1.2	0	ns
prot1892	587	4	0	6	3	1	1	3	6	ns
prot1893	523	0	1	0	1.5	0	1	3	1.5	ns
prot1894	979	1	0	1.8	0	1	2	1.8	1.8	ns
prot1895	2381	1	0	2.4	1.2	2	3	2.4	2.4	ns
prot1896	246	0	0	0	3	0	1	0	0	ns
prot1897	309	1	1	1.5	0	1	0	1.5	0	ns
prot1898	214	1	1	3.6	3.6	2	4	3.6	9	sig
prot1899	659	2	1	1.2	1.2	4	6	2.4	2.4	sig
prot1900	185	2	2	9	3	0	0	0	3	ns
prot1901	201	2	0	1.5	3	0	2	1.5	0	ns
prot1902	464	2	0	0	0	2	2	3.6	7.2	sig
prot1903	298	0	2	1.2	1.2	2	3	2.4	2.4	sig
prot1904	502	0	1	3	3	1	2	6	0	ns
prot1905	295	2	2	0	3	1	0	1.5	1.5	ns
prot1906	1921	0	0	3.6	0	0	1	1.8	0	ns
prot1907	900	2	0	1.2	1.2	0	1	1.2	3.6	ns
prot1908	1567	1	2	9	6	0	0	3	3	ns
prot1909	659	0	1	0	3	3	0	1.5	1.5	ns
prot1910	909	1	4	3.6	0	1	2	1.8	1.8	ns
prot1911	193	0	0	0	2.4	0	1	1.2	1.2	ns
prot1912	431	0	0	3	3	0	0	0	6	ns
prot1913	118	0	2	3	0	0	0	1.5	1.5	ns
prot1914	229	1	3	5.4	1.8	5	3	5.4	5.4	ns
prot1915	232	4	2	1.2	3.6	4	0	6	1.2	ns
prot1916	267	0	2	9	3	0	1	3	0	ns
prot1917	266	3	0	7.5	3	2	1	6	4.5	ns
prot1918	183	2	1	3.6	0	1	0	1.8	1.8	ns
prot1919	909	5	1	1.2	3.6	0	1	1.2	2.4	ns
prot1920	219	3	0	3	0	3	1	9	12	ns
prot1921	141	2	1	4.5	4.5	6	3	3	3	sig
prot1922	154	2	2	7.2	3.6	1	3	3.6	7.2	ns
prot1923	243	0	1	0	2.4	2	2	2.4	2.4	sig
prot1924	135	1	1	0	6	2	1	3	9	ns
prot1925	315	2	1	4.5	1.5	1	2	3	1.5	ns
prot1926	517	1	2	0	0	2	0	1.8	1.8	ns
prot1927	127	3	0	1.2	1.2	2	1	1.2	1.2	ns
prot1928	439	0	6	9	6	1	2	12	6	sig
prot1929	398	3	0	0	3	1	2	3	3	ns
prot1930	462	2	1	1.8	1.8	1	0	1.8	0	ns
prot1931	202	2	3	2.4	2.4	1	1	1.2	3.6	ns
prot1932	114	1	1	0	3	0	0	9	3	ns
prot1933	137	1	3	1.5	4.5	0	2	1.5	1.5	ns
prot1934	124	1	1	7.2	5.4	2	1	5.4	7.2	ns
prot1935	641	0	2	1.2	1.2	2	1	1.2	1.2	sig
prot1936	415	1	2	6	9	2	1	0	6	ns
prot1937	448	4	0	1.5	0	1	2	4.5	0	ns
prot1938	572	0	1	1.8	1.8	2	3	7.2	0	ns
prot1939	819	1	2	2.4	0	3	1	1.2	0	ns
prot1940	365	0	0	0	0	1	1	3	6	ns
prot1941	600	1	2	1.5	0	1	1	4.5	0	ns
prot1942	692	1	1	0	3.6	4	0	0	3.6	ns
prot1943	244	0	0	0	0	3	1	0	0	ns
prot1944	203	0	0	0	0	2	2	6	6	sig
prot1945	383	0	1	4.5	3	2	2	3	3	sig
prot1946	208	3	2	0	7.2	1	5	1.8	1.8	ns
prot1947	292	1	2	0	4.8	0	1	1.2	0	ns
prot1948	288	2	0	0	3	2	1	0	3	ns
prot1949	111	1	1	1.5	1.5	1	0	1.5	0	ns
prot1950	309	2	2	1.8	1.8	2	1	3.6	1.8	ns
prot1951	555	2	3	2.4	2.4	1	0	1.2	3.6	ns
prot1952	719	1	0	0	3	0	0	3	0	ns
prot1953	548	0	4	1.5	3	1	1	0	0	ns
prot1954	209	0	0	1.8	5.4	0	1	3.6	1.8	ns
prot1955	561	0	0	1.2	1.2	3	2	1.2	1.2	ns
prot1956	575	1	0	3	9	1	2	0	0	ns
prot1957	193	1	0	3	4.5	0	1	0	4.5	ns
prot1958	476	0	1	0	1.8	0	0	1.8	1.8	ns
prot1959	426	0	1	2.4	1.2	0	0	0	0	ns
prot1960	210	2	0	3	0	2	0	3	3	ns
prot1961	167	0	1	3	1.5	1	0	1.5	1.5	ns
prot1962	255	1	1	1.8	1.8	2	0	0	1.8	ns
prot1963	259	0	0	1.2	0	2	4	1.2	1.2	sig
prot1964	828	1	0	9	0	1	1	3	3	ns
prot1965	491	0	0	1.5	0	3	0	1.5	0	ns
prot1966	116	0	1	0	3.6	2	1	0	0	ns
prot1967	392	2	2	6	0	1	1	2.4	0	ns
prot1968	278	1	2	6	0	0	1	3	3	ns
prot1969	275	1	1	0	3	2	2	1.5	1.5	ns
prot1970	542	1	1	0	0	1	1	3.6	1.8	sig
prot1971	303	2	1	2.4	0	1	1	1.2	0	ns
prot1972	206	3	0	3	6	1	1	0	3	ns
prot1973	575	1	0	0	0	0	3	3	0	ns
prot1974	882	2	0	1.8	0	1	1	3.6	1.8	ns
prot1975	503	1	0	1.2	1.2	0	2	0	1.2	ns
prot1976	350	2	1	0	3	1	1	0	3	ns
prot1977	277	1	0	3	0	2	4	3	3	sig
prot1978	251	1	0	0	3.6	1	1	0	0	ns
prot1979	223	0	1	2.4	0	0	0	0	0	ns
prot1980	109	1	7	6	0	2	1	12	9	ns
prot1981	1093	2	0	3	0	2	3	4.5	3	ns
prot1982	123	3	1	0	10.8	2	1	3.6	3.6	ns
prot1983	160	3	2	1.2	3.6	1	0	1.2	1.2	ns
prot1984	160	4	1	6	9	2	1	6	6	ns
prot1985	433	3	1	3	0	2	1	0	3	ns
prot1986	214	1	2	5.4	1.8	6	1	3.6	3.6	ns
prot1987	114	1	2	1.2	0	3	2	1.2	1.2	ns
prot1988	178	1	1	6	3	1	3	6	3	ns
prot1989	248	0	1	3	3	0	2	1.5	6	ns
prot1990	49	2	3	0	3.6	0	5	1.8	7.2	ns
prot1991	86	0	3	6	0	0	0	2.4	1.2	ns
prot1992	335	1	2	6	9	3	6	9	36	sig
prot1993	171	2	1	0	6	0	2	4.5	1.5	ns
prot1994	214	0	2	3.6	3.6	1	2	3.6	5.4	ns
prot1995	108	0	0	1.2	1.2	1	1	1.2	1.2	sig
prot1996	115	3	0	6	6	0	1	9	0	ns
prot1997	96	1	0	1.5	0	1	1	0	1.5	ns
prot1998	82	4	1	0	0	2	2	1.8	1.8	ns
prot1999	365	3	0	1.2	0	2	2	2.4	4.8	ns
[truncated: 1,549 more rows]
