# Supplementary material for: Protein complex-based analysis is resistant to the obfuscating consequences of batch effects --- a case study in clinical proteomics
Source: BMC Genomics. 2017 Mar 14;18(Suppl 2):142. doi: 10.1186/s12864-017-3490-3 (PMC5374662; doi:10.1186/s12864-017-3490-3)
Supplement: Supplementary file 2 — Simulated data D2.2H. (ZIP 3730 kb) [file 12864_2017_3490_MOESM2_ESM.zip › D2.2.361.txt]

protLen	X0	X0.1	X0.2	X0.3	X1	X1.1	X1.2	X1.3	sig
prot1	1338	943	892	1806	1758	1852	1804	3420	3440	sig
prot2	2199	38	39	39	46.5	31	22	27	36	ns
prot3	1538	35	31	48.6	68.4	36	25	54	59.4	ns
prot4	2319	25	20	30	26.4	19	22	21.6	32.4	ns
prot5	1392	49	37	88	94	46	49	82	88	ns
prot6	1985	43	37	46.5	52.5	29	33	42	49.5	ns
prot7	1262	55	43	79.2	104.4	55	37	88.2	88.2	ns
prot8	3862	19	19	20.4	27.6	18	14	18	24	ns
prot9	1295	42	46	68	88	52	52	84	70	ns
prot10	4287	17	15	22.5	19.5	11	16	7.5	18	ns
prot11	1277	40	40	77.4	88.2	76	63	100.8	120.6	sig
prot12	3587	10	5	7.2	15.6	8	10	8.4	2.4	ns
prot13	774	66	70	158	130	74	54	146	152	ns
prot14	1960	6	5	7.5	6	6	5	6	10.5	ns
prot15	858	68	68	122.4	111.6	56	64	102.6	108	ns
prot16	693	78	71	84	103.2	68	68	127.2	98.4	ns
prot17	748	53	62	130	122	102	74	196	204	sig
prot18	875	56	42	61.5	67.5	108	168	256.5	252	sig
prot19	1755	8	17	12.6	32.4	17	14	28.8	39.6	sig
prot20	839	46	40	55.2	39.6	42	30	36	55.2	ns
prot21	857	31	21	84	42	37	39	56	46	ns
prot22	1248	28	30	37.5	46.5	21	25	45	37.5	ns
prot23	1308	30	15	28.8	39.6	20	21	34.2	27	ns
prot24	1260	15	11	19.2	14.4	12	11	22.8	21.6	ns
prot25	1487	9	9	18	20	14	14	20	24	sig
prot26	477	92	95	120	135	90	78	127.5	135	ns
prot27	1324	23	31	59.4	36	20	20	45	39.6	ns
prot28	997	22	16	24	20.4	14	18	21.6	18	ns
prot29	623	112	116	222	194	113	98	220	184	ns
prot30	657	108	108	145.5	142.5	108	109	136.5	160.5	ns
prot31	1735	10	11	21.6	16.2	12	6	23.4	18	ns
prot32	904	16	11	10.8	10.8	14	8	16.8	13.2	ns
prot33	446	200	179	422	422	210	185	414	424	ns
prot34	262	201	198	280.5	298.5	198	217	234	282	ns
prot35	682	108	116	189	160.2	108	107	145.8	172.8	ns
prot36	742	60	54	78	82.8	58	59	57.6	54	ns
prot37	630	30	35	86	46	65	76	104	162	sig
prot38	672	28	49	58.5	42	29	36	52.5	46.5	ns
prot39	1056	29	26	39.6	45	21	24	46.8	55.8	ns
prot40	1098	27	21	24	26.4	24	23	20.4	26.4	ns
prot41	1192	13	12	26	22	10	11	26	44	ns
prot42	1888	8	10	16.5	19.5	8	17	22.5	18	ns
prot43	500	181	186	304.2	277.2	170	174	273.6	284.4	ns
prot44	610	60	55	72	66	48	60	43.2	58.8	ns
prot45	543	27	32	80	104	86	50	116	170	sig
prot46	685	29	31	36	54	37	25	43.5	42	ns
prot47	546	26	32	72	37.8	44	64	93.6	64.8	sig
prot48	1311	16	14	16.8	20.4	18	10	14.4	13.2	ns
prot49	1047	11	16	20	22	8	13	12	36	ns
prot50	491	140	134	243	172.5	154	119	205.5	186	ns
prot51	654	81	80	124.2	133.2	75	76	138.6	147.6	ns
prot52	639	72	66	63.6	78	65	58	67.2	78	ns
prot53	740	58	39	124	114	52	77	124	136	sig
prot54	1143	18	22	25.5	34.5	40	27	40.5	54	sig
prot55	966	12	7	41.4	41.4	25	11	32.4	34.2	sig
prot56	1042	13	11	24	15.6	12	7	19.2	18	ns
prot57	2166	10	6	20	14	3	9	14	8	ns
prot58	443	31	38	46.5	49.5	33	32	45	46.5	ns
prot59	589	19	22	59.4	34.2	28	50	72	59.4	sig
prot60	740	17	26	30	27.6	22	17	26.4	27.6	ns
prot61	532	17	13	34	38	15	16	32	32	ns
prot62	740	10	10	18	16.5	8	11	21	13.5	ns
prot63	727	9	8	9	16.2	19	6	16.2	23.4	ns
prot64	1585	5	5	7.2	8.4	8	8	4.8	1.2	ns
prot65	479	222	229	482	488	222	206	434	490	ns
prot66	364	152	156	259.5	208.5	137	148	222	220.5	ns
prot67	433	153	158	235.8	237.6	150	151	309.6	235.8	ns
prot68	346	145	140	183.6	181.2	150	153	174	164.4	ns
prot69	545	97	73	166	184	95	76	186	202	ns
prot70	472	71	64	99	121.5	225	246	387	364.5	sig
prot71	478	50	44	84.6	86.4	55	45	88.2	82.8	ns
prot72	413	40	56	58.8	62.4	57	37	52.8	36	ns
prot73	496	36	37	78	88	40	31	78	98	ns
prot74	630	23	45	51	61.5	34	33	61.5	42	ns
prot75	544	27	28	46.8	55.8	35	35	46.8	36	ns
prot76	880	10	17	9.6	18	18	16	36	19.2	sig
prot77	684	13	8	22	20	7	15	22	14	ns
prot78	988	9	9	13.5	9	16	12	4.5	15	ns
prot79	430	57	50	127.8	120.6	128	146	244.8	198	sig
prot80	707	28	23	32.4	31.2	40	36	31.2	45.6	sig
prot81	418	33	26	64	56	25	21	46	34	ns
prot82	820	17	11	21	24	13	18	28.5	19.5	ns
prot83	1450	10	12	7.2	10.8	9	15	9	19.8	ns
prot84	500	85	79	84	96	82	107	100.8	85.2	ns
prot85	451	58	64	92	122	54	46	112	98	ns
prot86	757	15	21	36	43.5	47	56	81	64.5	sig
prot87	539	30	16	41.4	48.6	25	29	32.4	52.2	ns
prot88	455	10	12	22.8	26.4	38	27	58.8	34.8	sig
prot89	646	18	12	40	32	15	15	40	42	ns
prot90	533	9	12	19.5	12	9	7	18	22.5	ns
prot91	1101	6	5	18	16.2	11	4	9	7.2	ns
prot92	375	166	162	169.2	168	170	174	224.4	190.8	ns
prot93	477	130	124	250	232	108	96	212	216	ns
prot94	440	62	73	97.5	129	84	67	112.5	121.5	ns
prot95	445	50	77	118.8	127.8	66	71	127.8	127.8	ns
prot96	373	42	51	61.2	50.4	54	54	56.4	62.4	ns
prot97	606	24	32	66	66	29	36	54	52	ns
prot98	343	23	23	28.5	37.5	24	20	24	27	ns
prot99	403	18	15	28.8	37.8	16	28	30.6	46.8	ns
prot100	591	26	17	21.6	27.6	19	20	25.2	21.6	ns
prot101	641	13	11	12	26	9	13	22	36	ns
prot102	583	10	11	19.5	24	14	13	13.5	18	ns
prot103	544	11	12	14.4	12.6	8	14	19.8	12.6	ns
prot104	2137	1	4	10.8	2.4	9	8	4.8	7.2	ns
prot105	375	31	48	70	90	43	44	96	78	ns
prot106	454	37	43	69	60	47	40	69	82.5	ns
prot107	472	30	37	55.8	52.2	42	39	72	81	sig
prot108	517	44	36	34.8	33.6	37	29	40.8	46.8	ns
prot109	464	31	33	46	56	25	36	54	50	ns
prot110	637	24	25	36	30	27	27	34.5	25.5	ns
prot111	423	22	16	30.6	52.2	22	24	41.4	36	ns
prot112	414	10	11	20.4	14.4	8	12	14.4	18	ns
prot113	898	12	18	26	30	20	10	44	52	sig
prot114	498	13	9	27	18	11	10	19.5	22.5	ns
prot115	580	10	15	19.8	25.2	18	13	27	27	ns
prot116	448	15	17	8.4	14.4	10	11	8.4	12	ns
prot117	569	7	5	10	12	10	9	10	4	ns
prot118	1032	5	2	7.5	10.5	7	1	6	13.5	ns
prot119	357	107	126	181.8	190.8	98	99	145.8	165.6	ns
prot120	231	56	47	61.2	50.4	54	60	64.8	52.8	ns
prot121	372	41	50	100	104	88	92	170	188	sig
prot122	375	55	39	73.5	73.5	44	47	58.5	79.5	ns
prot123	507	28	42	61.2	66.6	43	54	61.2	48.6	ns
prot124	411	45	34	50.4	38.4	31	31	34.8	30	ns
prot125	374	17	19	26	28	18	11	34	50	ns
prot126	827	8	12	34.5	31.5	20	24	25.5	22.5	ns
prot127	774	18	14	28.8	25.2	39	39	64.8	97.2	sig
prot128	576	4	12	10.8	4.8	5	7	8.4	7.2	ns
prot129	413	9	11	30	36	26	26	44	56	sig
prot130	569	16	13	10.5	10.5	8	10	15	12	ns
prot131	590	11	6	25.2	16.2	8	8	21.6	16.2	ns
prot132	774	9	7	10.8	7.2	5	11	9.6	12	ns
prot133	1023	6	14	18	20	8	6	36	8	ns
prot134	803	5	3	7.5	3	4	0	7.5	4.5	ns
prot135	242	61	64	129.6	90	78	66	149.4	153	sig
prot136	439	59	61	61.2	73.2	71	69	62.4	68.4	ns
prot137	318	42	59	108	114	46	47	112	84	ns
prot138	278	55	68	87	69	62	61	88.5	90	ns
prot139	309	45	39	97.2	79.2	45	47	75.6	82.8	ns
prot140	568	41	31	46.8	45.6	44	41	39.6	50.4	ns
prot141	316	37	35	64	56	68	54	164	128	sig
prot142	283	37	25	36	58.5	34	36	48	43.5	ns
prot143	608	27	31	59.4	36	25	18	41.4	46.8	ns
prot144	673	21	23	26.4	19.2	21	24	21.6	20.4	ns
prot145	414	16	12	40	36	23	19	34	26	sig
prot146	707	22	19	25.5	28.5	20	17	30	19.5	ns
prot147	406	14	16	23.4	25.2	30	32	68.4	64.8	sig
prot148	510	19	7	20.4	16.8	27	31	21.6	24	sig
prot149	500	15	15	22	38	24	18	48	42	sig
prot150	350	16	9	19.5	13.5	14	16	36	36	sig
prot151	683	8	16	37.8	30.6	25	22	48.6	57.6	sig
prot152	569	8	14	10.8	7.2	19	12	9.6	8.4	ns
prot153	450	6	6	20	34	10	10	22	16	ns
prot154	399	7	12	13.5	9	9	8	18	10.5	ns
prot155	713	12	4	16.2	16.2	3	8	14.4	9	ns
prot156	564	9	11	12	13.2	8	11	9.6	12	ns
prot157	1149	7	6	16	16	7	7	2	12	ns
prot158	721	3	5	7.5	9	4	2	10.5	13.5	ns
prot159	260	180	196	329.4	354.6	189	183	354.6	343.8	ns
prot160	372	129	128	194.4	183.6	134	139	162	175.2	ns
prot161	297	101	88	192	180	97	90	170	196	ns
prot162	276	33	35	67.5	69	88	74	111	111	sig
prot163	480	28	37	61.2	43.2	24	25	45	66.6	ns
prot164	299	22	25	30	27.6	25	40	21.6	42	ns
prot165	317	40	29	42	42	29	24	56	54	ns
prot166	437	15	24	28.5	31.5	22	29	28.5	27	ns
prot167	537	24	23	45	39.6	18	26	28.8	39.6	ns
prot168	228	20	15	24	16.8	20	16	24	20.4	ns
prot169	289	16	21	42	28	21	18	40	38	ns
prot170	341	13	21	27	28.5	23	14	27	28.5	ns
prot171	445	18	15	27	39.6	12	22	39.6	27	ns
prot172	458	13	20	19.2	12	14	11	22.8	19.2	ns
prot173	450	14	13	26	20	16	16	32	40	sig
prot174	588	15	9	19.5	18	10	13	16.5	22.5	ns
prot175	761	23	13	19.8	19.8	18	20	57.6	25.2	sig
prot176	519	16	7	13.2	12	16	16	24	16.8	sig
prot177	1216	16	10	12	24	27	21	48	54	sig
prot178	605	11	10	28.5	15	9	6	18	13.5	ns
prot179	748	7	10	14.4	10.8	10	16	10.8	18	sig
prot180	460	8	9	6	14.4	36	21	21.6	50.4	sig
prot181	645	7	6	20	22	15	7	8	20	ns
prot182	528	10	1	9	7.5	8	9	21	22.5	sig
prot183	958	5	8	9	10.8	10	3	3.6	16.2	ns
prot184	4213	1	3	7.2	3.6	6	12	10.8	21.6	sig
prot185	1921	7	2	10	2	3	3	8	6	ns
prot186	333	144	160	208.5	231	202	240	294	319.5	sig
prot187	229	107	92	198	167.4	100	98	207	198	ns
prot188	413	47	59	58.8	46.8	51	47	58.8	57.6	ns
prot189	437	36	43	64	72	40	28	72	96	ns
prot190	459	27	24	43.5	57	28	24	48	55.5	ns
prot191	170	32	30	54	54	24	29	39.6	39.6	ns
prot192	200	42	40	46.8	48	63	94	103.2	73.2	sig
prot193	396	36	40	66	66	29	27	56	50	ns
prot194	219	13	15	27	28.5	23	27	22.5	27	ns
prot195	509	18	30	43.2	36	26	23	14.4	36	ns
prot196	255	26	19	36	27.6	14	27	20.4	19.2	ns
prot197	343	13	16	22	12	17	17	28	44	sig
prot198	453	11	15	31.5	16.5	17	17	25.5	24	ns
prot199	418	10	12	28.8	23.4	12	14	16.2	34.2	ns
prot200	506	17	14	19.2	15.6	9	15	24	36	sig
prot201	545	17	14	38	22	11	11	34	32	ns
prot202	406	9	8	12	15	10	7	18	15	ns
prot203	586	12	12	19.8	30.6	15	19	23.4	25.2	ns
prot204	570	11	11	12	15.6	12	12	16.8	12	sig
prot205	868	16	12	26	18	15	6	20	24	ns
prot206	508	2	8	4.5	10.5	8	6	4.5	13.5	ns
prot207	715	8	11	14.4	14.4	9	12	18	18	ns
prot208	622	9	6	4.8	10.8	10	7	15.6	19.2	ns
prot209	463	10	8	18	6	9	5	6	12	ns
prot210	756	8	7	4.5	10.5	6	9	6	13.5	ns
prot211	520	2	5	7.2	21.6	8	7	5.4	14.4	ns
prot212	858	2	4	4.8	6	3	5	3.6	3.6	ns
prot213	463	5	6	8	8	18	21	24	24	sig
prot214	248	80	86	130.5	127.5	174	196	219	246	sig
prot215	386	56	65	106.2	95.4	56	55	82.8	90	ns
prot216	252	47	46	61.2	70.8	47	35	63.6	56.4	ns
prot217	271	52	39	106	110	41	44	80	84	ns
prot218	367	35	40	49.5	54	45	36	57	54	ns
prot219	335	55	46	102.6	88.2	40	41	73.8	77.4	ns
prot220	600	44	33	40.8	46.8	32	42	28.8	42	ns
prot221	232	43	28	76	70	37	47	72	52	ns
prot222	273	35	37	54	58.5	22	41	54	52.5	ns
prot223	243	33	32	59.4	55.8	33	31	57.6	73.8	ns
prot224	223	35	32	32.4	28.8	29	26	39.6	39.6	ns
prot225	250	21	33	46	70	28	26	64	68	ns
prot226	223	24	32	39	27	30	33	60	54	sig
prot227	289	32	25	52.2	48.6	25	22	45	46.8	ns
prot228	378	29	24	31.2	24	36	50	69.6	38.4	sig
prot229	410	20	18	34	46	36	28	80	92	sig
prot230	389	21	16	25.5	45	18	20	34.5	27	ns
prot231	610	8	19	27	34.2	19	18	34.2	19.8	ns
prot232	243	15	14	20.4	22.8	20	27	16.8	32.4	sig
prot233	397	11	9	18	28	9	17	18	30	ns
prot234	229	15	10	9	10.5	10	8	16.5	10.5	ns
prot235	321	10	9	7.2	12.6	12	5	16.2	18	ns
prot236	447	10	10	8.4	13.2	7	14	8.4	9.6	ns
prot237	272	13	6	16	24	6	10	16	20	ns
prot238	645	19	9	24	15	10	9	25.5	16.5	ns
prot239	709	6	11	14.4	16.2	6	7	7.2	5.4	ns
prot240	513	7	7	8.4	13.2	10	18	16.8	14.4	ns
prot241	314	9	11	22	18	8	6	28	16	sig
prot242	388	2	6	6	7.5	4	5	7.5	7.5	ns
prot243	956	2	4	5.4	7.2	2	2	12.6	10.8	ns
prot244	128	251	220	309.6	314.4	462	400	535.2	544.8	sig
prot245	197	76	69	158	128	77	69	150	158	ns
prot246	334	60	71	109.5	108	70	78	118.5	105	ns
prot247	175	43	44	84.6	81	54	37	104.4	72	ns
prot248	162	60	60	70.8	70.8	53	63	93.6	64.8	ns
prot249	305	37	52	52	58	31	36	70	76	ns
prot250	312	40	33	78	49.5	39	41	58.5	70.5	ns
prot251	300	26	42	59.4	48.6	36	32	68.4	61.2	ns
prot252	127	39	32	45.6	54	43	31	33.6	46.8	ns
prot253	191	27	32	66	90	39	33	72	60	ns
prot254	211	35	33	51	51	37	34	37.5	66	ns
prot255	199	25	31	50.4	59.4	22	34	66.6	55.8	ns
prot256	266	30	22	40.8	32.4	35	25	44.4	36	ns
prot257	322	16	22	48	44	23	37	34	66	ns
prot258	313	33	26	39	24	25	29	54	63	ns
prot259	286	13	11	30.6	30.6	27	15	27	37.8	ns
prot260	265	15	14	16.8	10.8	14	17	16.8	12	sig
prot261	466	13	14	38	36	22	18	28	30	ns
prot262	455	10	12	39	30	18	16	25.5	25.5	ns
prot263	185	15	21	43.2	32.4	26	19	28.8	39.6	ns
prot264	209	12	13	10.8	13.2	13	17	21.6	20.4	ns
prot265	433	17	9	38	32	22	22	84	92	sig
prot266	247	19	17	25.5	18	7	11	27	24	ns
prot267	331	15	13	18	18	16	10	19.8	30.6	ns
prot268	452	12	14	10.8	19.2	16	24	27.6	15.6	sig
prot269	348	15	11	24	18	10	14	28	20	ns
prot270	533	6	7	13.5	10.5	5	8	7.5	12	ns
prot271	342	16	15	21.6	16.2	8	13	14.4	18	sig
prot272	229	14	9	14.4	14.4	10	18	8.4	14.4	ns
prot273	581	12	13	30	32	12	7	22	24	ns
prot274	389	2	8	21	10.5	7	5	13.5	21	ns
prot275	368	5	3	10.8	10.8	7	4	18	9	ns
prot276	350	5	7	7.2	12	30	26	24	7.2	sig
prot277	502	8	8	14	14	12	12	8	20	ns
prot278	588	8	5	12	7.5	12	3	4.5	10.5	ns
prot279	404	16	2	12.6	16.2	4	7	10.8	16.2	ns
prot280	281	5	4	7.2	14.4	3	5	1.2	9.6	ns
prot281	475	8	4	22	20	9	7	2	12	ns
prot282	264	3	5	9	6	4	6	9	10.5	ns
prot283	428	7	4	10.8	7.2	6	7	21.6	18	ns
prot284	605	3	7	3.6	4.8	9	27	21.6	21.6	sig
prot285	546	3	5	2	6	7	7	14	14	ns
prot286	393	5	7	6	10.5	6	3	6	7.5	ns
prot287	651	4	5	10.8	12.6	21	9	21.6	16.2	sig
prot288	386	9	3	6	6	9	3	6	7.2	ns
prot289	127	216	200	390	412	248	244	518	516	sig
prot290	307	150	146	208.5	202.5	261	306	330	391.5	sig
prot291	151	67	66	124.2	120.6	59	57	118.8	136.8	ns
prot292	246	28	39	39.6	40.8	31	40	42	50.4	ns
prot293	201	30	33	66	54	76	50	116	124	sig
prot294	295	36	39	48	46.5	32	32	46.5	78	sig
prot295	377	28	29	59.4	52.2	31	31	46.8	63	ns
prot296	232	32	28	37.2	38.4	69	57	93.6	104.4	sig
prot297	333	28	18	54	40	19	28	64	40	ns
prot298	276	23	28	42	40.5	30	20	36	30	ns
prot299	225	31	32	34.2	45	28	25	54	54	ns
prot300	152	18	15	18	28.8	28	22	24	26.4	ns
prot301	268	19	15	46	68	87	84	132	192	sig
prot302	261	25	22	36	28.5	18	18	46.5	39	ns
prot303	234	17	15	23.4	21.6	42	40	59.4	64.8	sig
prot304	203	15	22	21.6	27.6	25	24	14.4	20.4	ns
prot305	277	16	19	38	42	23	15	30	40	ns
prot306	224	14	16	30	25.5	14	18	22.5	34.5	ns
prot307	260	14	16	34.2	32.4	19	15	32.4	48.6	ns
prot308	278	21	15	24	32.4	24	14	26.4	18	ns
prot309	420	15	13	28	40	9	11	38	24	ns
prot310	424	17	18	21	27	48	45	90	54	sig
prot311	219	13	17	27	25.2	7	20	43.2	28.8	ns
prot312	277	12	6	13.2	12	18	13	15.6	13.2	ns
prot313	279	12	8	22	18	6	9	16	12	ns
prot314	558	8	10	22.5	18	72	24	54	67.5	sig
prot315	822	12	7	12.6	16.2	22	12	28.8	25.2	sig
prot316	423	6	14	13.2	16.8	14	12	14.4	9.6	ns
prot317	301	9	8	14	20	1	7	24	26	sig
prot318	477	12	13	7.5	13.5	13	16	43.5	24	sig
prot319	354	14	5	23.4	14.4	11	14	28.8	32.4	ns
prot320	538	8	5	10.8	9.6	22	18	8.4	6	sig
prot321	330	7	11	10	14	6	16	28	24	sig
prot322	345	9	9	13.5	15	10	6	7.5	12	sig
prot323	290	7	9	9	7.2	6	6	5.4	14.4	ns
prot324	587	7	5	14.4	7.2	6	3	7.2	8.4	ns
prot325	416	9	5	10	12	6	6	8	6	ns
prot326	806	9	9	9	19.5	8	4	6	15	ns
prot327	243	11	4	27	9	11	9	21.6	10.8	ns
prot328	674	6	5	6	8.4	12	3	6	7.2	ns
prot329	297	6	11	12	20	8	13	14	14	sig
prot330	558	14	8	19.5	6	5	7	12	13.5	ns
prot331	340	7	6	5.4	5.4	9	4	9	3.6	ns
prot332	546	9	7	8.4	3.6	14	14	15.6	19.2	sig
prot333	193	2	4	14	16	6	11	10	8	ns
prot334	641	7	7	4.5	7.5	8	6	4.5	6	ns
prot335	452	6	8	5.4	5.4	4	14	12.6	16.2	sig
prot336	481	8	2	6	6	16	6	14.4	9.6	sig
prot337	355	7	4	10	10	6	4	12	10	sig
prot338	530	4	4	7.5	6	2	3	9	9	ns
prot339	374	4	6	3.6	9	14	11	16.2	23.4	sig
prot340	253	4	3	8.4	8.4	12	9	9.6	9.6	sig
prot341	442	2	4	6	6	21	9	18	42	sig
prot342	861	5	4	3	7.5	5	4	4.5	3	ns
prot343	413	3	4	3.6	9	12	21	16.2	37.8	sig
prot344	648	4	2	7.2	6	3	3	3.6	3.6	ns
prot345	719	5	2	6	6	5	9	4	12	ns
prot346	786	4	1	4.5	13.5	2	5	4.5	4.5	ns
prot347	596	9	5	7.2	5.4	9	21	32.4	10.8	sig
prot348	777	2	2	7.2	3.6	4	6	2.4	2.4	sig
prot349	798	3	1	8	12	7	2	8	4	sig
prot350	141	234	222	358.5	343.5	213	199	315	316.5	ns
prot351	221	137	130	266.4	268.2	144	139	270	261	ns
prot352	283	65	90	78	85.2	74	52	85.2	96	ns
prot353	246	86	51	130	118	67	66	136	124	ns
prot354	212	50	45	76.5	63	70	72	114	99	sig
prot355	219	44	32	63	54	50	60	100.8	79.2	sig
prot356	448	28	34	48	39.6	39	38	31.2	39.6	ns
prot357	351	33	38	64	74	46	39	80	66	ns
prot358	161	30	25	43.5	43.5	108	81	90	157.5	sig
prot359	178	31	24	59.4	55.8	27	17	48.6	48.6	ns
prot360	178	25	20	24	33.6	16	24	25.2	18	ns
prot361	250	21	28	32	46	20	14	36	40	ns
prot362	238	24	29	39	28.5	39	30	51	49.5	sig
prot363	261	21	18	36	37.8	17	18	43.2	34.2	ns
prot364	194	20	23	16.8	20.4	22	15	30	25.2	ns
prot365	234	16	15	44	42	30	20	48	46	ns
prot366	337	14	13	34.5	52.5	21	20	27	24	ns
prot367	296	17	13	25.2	25.2	42	36	75.6	43.2	sig
prot368	248	16	8	13.2	20.4	18	29	24	21.6	sig
prot369	311	16	19	24	34	15	13	22	42	ns
prot370	224	10	13	22.5	25.5	11	11	24	13.5	ns
prot371	279	16	18	18	21.6	21	23	34.2	23.4	ns
prot372	471	20	19	22.8	20.4	17	14	27.6	12	ns
prot373	218	6	10	18	14	14	9	22	28	ns
prot374	249	16	15	19.5	19.5	23	9	28.5	15	ns
prot375	312	15	18	27	19.8	16	9	27	16.2	ns
prot376	402	19	16	7.2	10.8	15	19	18	14.4	ns
prot377	196	10	9	36	26	14	15	24	26	ns
prot378	285	10	13	10.5	21	16	10	28.5	13.5	ns
prot379	292	8	10	21.6	28.8	18	12	23.4	25.2	ns
prot380	227	12	8	3.6	14.4	8	4	12	15.6	ns
prot381	322	10	8	24	26	16	11	26	10	sig
prot382	449	10	10	27	15	24	20	21	30	sig
prot383	373	6	7	25.2	27	15	8	25.2	21.6	ns
prot384	239	9	9	12	15.6	20	26	26.4	24	sig
prot385	235	8	14	12	20	6	13	10	26	ns
prot386	267	11	13	18	13.5	7	11	21	10.5	ns
prot387	262	12	5	10.8	10.8	9	7	10.8	19.8	ns
prot388	241	5	8	10.8	9.6	12	8	13.2	12	sig
prot389	315	9	5	12	12	21	36	36	36	sig
prot390	997	7	4	7.5	15	10	8	18	21	ns
prot391	392	7	8	3.6	9	7	7	12.6	1.8	ns
prot392	558	7	6	8.4	13.2	7	7	3.6	9.6	ns
prot393	468	6	7	6	10	7	4	8	14	ns
prot394	253	2	8	9	13.5	3	4	10.5	6	ns
prot395	248	10	7	9	5.4	20	14	32.4	23.4	sig
prot396	527	9	7	8.4	9.6	4	8	12	15.6	ns
prot397	432	0	2	16	6	6	4	18	30	ns
prot398	455	4	4	6	4.5	9	0	9	7.5	ns
prot399	529	3	5	9	5.4	2	1	7.2	1.8	ns
prot400	375	6	6	12	12	4	5	10.8	9.6	ns
prot401	287	3	10	8	12	3	6	24	8	ns
prot402	332	5	8	12	6	9	1	16.5	12	ns
prot403	541	4	5	9	10.8	8	9	16.2	10.8	ns
prot404	280	8	6	13.2	7.2	11	7	8.4	6	sig
prot405	458	4	8	10	8	6	7	16	10	ns
prot406	291	5	4	3	9	1	6	9	6	ns
prot407	548	4	12	14.4	10.8	3	10	12.6	7.2	ns
prot408	292	3	5	4.8	3.6	1	4	6	7.2	ns
prot409	559	4	2	6	12	8	4	8	2	ns
prot410	859	2	2	7.5	1.5	0	3	3	3	ns
prot411	484	5	2	3.6	3.6	3	1	10.8	7.2	ns
prot412	117	138	131	171.6	176.4	223	277	296.4	278.4	sig
prot413	182	145	150	222	280	140	123	288	244	ns
prot414	226	95	97	159	142.5	103	114	177	177	ns
prot415	179	73	85	127.8	118.8	69	73	135	153	ns
prot416	129	57	74	64.8	73.2	53	58	76.8	73.2	ns
prot417	222	45	39	96	102	69	92	150	160	sig
prot418	353	43	37	49.5	51	46	44	64.5	48	ns
prot419	157	40	34	81	54	28	38	57.6	82.8	ns
prot420	376	26	37	33.6	19.2	43	34	27.6	24	sig
prot421	429	21	30	38	58	29	34	56	68	ns
prot422	182	29	20	28.5	37.5	24	12	39	36	ns
prot423	187	22	19	34.2	37.8	22	27	90	68.4	sig
prot424	206	21	21	28.8	44.4	19	16	39.6	34.8	ns
prot425	319	24	24	44	48	17	22	32	40	ns
prot426	533	18	17	39	18	19	23	30	27	ns
prot427	182	20	16	36	34.2	19	16	28.8	21.6	ns
prot428	260	16	18	20.4	12	22	19	24	26.4	ns
prot429	181	17	15	42	36	17	15	42	48	ns
prot430	246	14	15	25.5	16.5	18	11	22.5	25.5	ns
prot431	156	15	22	27	23.4	7	14	25.2	32.4	ns
prot432	213	12	23	20.4	19.2	12	13	21.6	20.4	sig
prot433	295	6	12	20	18	10	16	20	22	ns
prot434	610	9	12	10.5	24	10	10	22.5	12	ns
prot435	152	12	19	32.4	27	17	8	18	21.6	ns
prot436	470	12	10	13.2	9.6	10	12	15.6	12	ns
prot437	278	19	8	24	30	14	11	40	22	ns
prot438	250	5	11	25.5	18	28	22	33	36	sig
prot439	265	16	14	19.8	21.6	10	13	9	18	ns
prot440	327	17	15	15.6	15.6	10	11	9.6	16.8	ns
prot441	577	4	11	20	6	11	10	12	28	ns
prot442	236	5	10	19.5	16.5	14	3	7.5	18	ns
prot443	347	12	9	23.4	12.6	9	6	14.4	16.2	ns
prot444	177	11	15	12	13.2	8	12	18	12	ns
prot445	261	8	12	18	16	6	9	20	20	ns
prot446	357	5	11	15	10.5	4	8	13.5	15	ns
prot447	379	13	12	18	25.2	16	11	39.6	19.8	ns
prot448	172	5	6	14.4	12	4	7	18	14.4	ns
prot449	161	12	3	14	14	10	9	12	24	ns
prot450	466	9	9	15	12	24	30	18	40.5	sig
prot451	165	14	10	9	18	8	10	9	18	ns
prot452	245	5	3	10.8	10.8	2	3	4.8	6	ns
prot453	222	6	8	18	22	13	8	16	8	ns
prot454	428	5	8	18	7.5	8	6	12	12	ns
prot455	227	4	6	7.2	19.8	4	5	9	12.6	ns
prot456	420	4	6	3.6	9.6	7	9	4.8	6	ns
prot457	171	9	5	12	26	3	7	16	2	ns
prot458	307	10	4	18	10.5	3	7	10.5	13.5	ns
prot459	230	5	4	14.4	10.8	7	5	7.2	10.8	ns
prot460	343	7	4	7.2	10.8	5	3	6	4.8	ns
prot461	441	5	4	8	8	10	7	10	12	ns
prot462	415	3	2	4.5	12	4	6	6	6	ns
prot463	270	4	4	5.4	7.2	4	6	16.2	14.4	ns
prot464	711	3	4	13.2	7.2	2	7	12	6	ns
prot465	321	5	4	10	22	3	2	14	20	ns
prot466	238	5	5	10.5	10.5	6	7	12	10.5	ns
prot467	320	7	9	19.8	14.4	6	10	9	9	ns
prot468	274	7	9	6	9.6	7	5	3.6	6	ns
prot469	364	12	7	6	22	16	14	36	32	sig
prot470	361	5	7	12	7.5	5	9	15	7.5	ns
prot471	262	4	7	9	10.8	12	10	21.6	18	sig
prot472	513	5	6	4.8	6	8	5	2.4	8.4	ns
prot473	569	9	4	14	4	5	6	8	12	ns
prot474	387	9	6	10.5	7.5	6	4	3	6	ns
prot475	447	5	5	3.6	7.2	4	5	3.6	10.8	ns
prot476	378	3	5	7.2	7.2	4	6	4.8	6	ns
prot477	251	5	5	16	16	2	5	10	4	sig
prot478	468	4	5	10.5	9	2	3	13.5	9	ns
prot479	544	3	2	7.2	7.2	10	22	21.6	10.8	sig
prot480	244	2	2	3.6	2.4	2	9	10.8	2.4	ns
prot481	327	3	4	8	4	6	2	4	12	sig
prot482	494	5	3	0	7.5	3	2	7.5	4.5	ns
prot483	192	172	163	298.8	259.2	153	158	352.8	270	ns
prot484	243	124	129	153.6	145.2	130	122	162	152.4	ns
prot485	149	37	53	100	74	47	42	78	88	ns
prot486	236	43	45	46.5	58.5	66	94	135	96	sig
prot487	134	24	40	57.6	63	26	43	64.8	77.4	ns
prot488	103	38	37	40.8	62.4	82	58	74.4	98.4	sig
prot489	103	37	37	78	78	25	30	84	58	ns
prot490	103	28	33	42	46.5	45	35	55.5	60	ns
prot491	271	38	29	46.8	66.6	31	34	66.6	82.8	ns
prot492	257	26	23	44.4	31.2	19	23	36	18	ns
prot493	174	18	24	32	38	16	20	30	44	ns
prot494	165	30	18	43.5	37.5	19	25	39	28.5	ns
prot495	251	21	21	37.8	45	20	21	45	43.2	ns
prot496	265	19	16	16.8	27.6	19	24	25.2	26.4	ns
prot497	193	17	20	54	40	23	16	50	44	ns
prot498	137	22	26	30	36	15	15	28.5	25.5	ns
prot499	149	23	26	37.8	54	17	31	32.4	36	ns
prot500	291	28	23	32.4	33.6	19	23	25.2	27.6	ns
prot501	227	14	20	30	48	18	13	30	38	ns
prot502	198	15	13	34.5	39	19	23	30	25.5	ns
prot503	194	20	20	25.2	37.8	15	20	28.8	21.6	ns
prot504	234	14	18	22.8	15.6	40	34	62.4	40.8	sig
prot505	247	10	14	34	36	18	21	32	20	ns
prot506	145	16	15	37.5	24	26	16	25.5	24	ns
prot507	141	13	15	18	28.8	20	17	21.6	19.8	ns
prot508	187	20	13	20.4	16.8	27	18	21.6	26.4	sig
prot509	165	10	7	38	30	34	36	68	80	sig
prot510	166	14	28	21	30	13	12	18	24	ns
prot511	225	9	13	14.4	28.8	20	17	28.8	18	ns
prot512	239	14	15	14.4	15.6	12	22	14.4	15.6	ns
prot513	275	15	10	26	24	16	11	34	28	ns
prot514	206	15	7	25.5	15	20	16	30	36	sig
prot515	322	16	9	25.2	27	14	17	21.6	14.4	ns
prot516	178	14	19	19.2	25.2	13	12	24	19.2	ns
prot517	227	7	14	38	34	15	21	20	32	ns
prot518	237	19	12	19.5	18	16	14	18	16.5	ns
prot519	254	14	16	23.4	16.2	13	11	19.8	16.2	ns
prot520	208	18	10	21.6	20.4	13	14	27.6	14.4	sig
prot521	153	7	20	26	20	18	12	32	24	ns
prot522	244	17	20	21	4.5	15	18	22.5	27	ns
prot523	287	8	11	9	16.2	9	8	14.4	12.6	ns
prot524	206	9	15	7.2	12	17	12	13.2	16.8	ns
prot525	244	10	5	18	24	11	4	18	22	ns
prot526	383	6	7	16.5	15	10	15	6	15	ns
prot527	184	7	8	12.6	23.4	27	15	21.6	48.6	sig
prot528	377	10	7	13.2	13.2	10	10	8.4	14.4	ns
prot529	355	8	4	14	14	8	9	24	22	ns
prot530	129	7	10	10.5	6	6	11	12	16.5	ns
prot531	162	3	14	9	9	10	15	18	25.2	sig
prot532	184	6	9	4.8	8.4	14	10	16.8	21.6	sig
prot533	347	4	8	18	10	8	10	18	16	ns
prot534	203	7	3	7.5	4.5	9	2	9	4.5	ns
prot535	1930	6	9	12.6	3.6	9	7	16.2	14.4	ns
prot536	316	6	8	13.2	7.2	2	7	8.4	9.6	ns
prot537	198	7	7	8	18	28	20	24	24	sig
prot538	250	11	2	9	7.5	14	10	9	9	sig
prot539	265	6	8	12.6	7.2	6	6	10.8	14.4	ns
prot540	469	11	8	9.6	8.4	10	4	10.8	8.4	ns
prot541	563	7	7	20	14	7	7	18	12	ns
prot542	290	5	11	9	9	5	6	4.5	7.5	ns
prot543	338	6	7	12.6	9	6	11	5.4	12.6	ns
prot544	449	8	6	1.2	7.2	6	5	6	8.4	ns
prot545	273	11	9	12	10	6	5	6	14	ns
prot546	412	2	10	12	7.5	9	4	12	6	ns
prot547	170	3	5	7.2	7.2	6	5	16.2	9	ns
prot548	478	5	5	8.4	7.2	6	11	19.2	8.4	sig
prot549	302	11	8	10	14	8	5	16	8	ns
prot550	167	5	9	7.5	10.5	10	8	16.5	6	ns
prot551	151	9	10	14.4	9	7	4	12.6	10.8	ns
prot552	816	3	5	10.8	3.6	3	8	3.6	6	ns
prot553	279	7	3	16	10	3	6	30	30	sig
prot554	320	8	7	9	9	3	6	4.5	3	ns
prot555	351	6	4	9	3.6	1	8	3.6	12.6	ns
prot556	242	5	4	2.4	8.4	2	4	2.4	4.8	ns
prot557	276	3	5	16	4	6	7	8	10	ns
prot558	565	5	8	12	4.5	3	3	12	7.5	ns
prot559	356	6	2	3.6	5.4	3	2	7.2	7.2	ns
prot560	162	4	6	3.6	4.8	1	5	6	1.2	ns
prot561	155	7	3	14	10	8	4	4	4	ns
prot562	484	2	0	6	6	2	3	7.5	4.5	ns
prot563	462	8	4	5.4	1.8	2	7	9	7.2	ns
prot564	989	4	3	1.2	10.8	2	3	3.6	3.6	ns
prot565	353	3	2	10	2	1	4	8	2	ns
prot566	382	9	3	7.5	9	7	5	7.5	6	ns
prot567	1092	4	5	3.6	12.6	5	4	5.4	12.6	ns
prot568	158	3	2	1.2	3.6	7	4	4.8	8.4	sig
prot569	829	3	4	8	2	7	4	2	12	sig
prot570	600	4	3	6	4.5	5	1	6	3	sig
prot571	743	3	1	5.4	9	2	1	1.8	7.2	ns
prot572	271	2	2	4.8	2.4	2	1	2.4	4.8	ns
prot573	774	3	2	2	12	2	3	6	2	ns
prot574	617	2	1	6	4.5	3	1	1.5	1.5	ns
prot575	120	159	152	284.4	297	149	172	327.6	311.4	ns
prot576	257	143	142	180	166.8	132	138	170.4	190.8	ns
prot577	138	147	139	282	304	234	232	428	372	sig
prot578	126	94	86	144	109.5	97	87	123	132	ns
prot579	126	67	91	162	108	76	95	174.6	135	ns
prot580	126	96	87	93.6	100.8	71	82	111.6	82.8	ns
prot581	126	82	83	146	188	71	86	162	168	ns
prot582	126	100	90	124.5	135	89	73	136.5	142.5	ns
prot583	126	95	81	160.2	147.6	93	83	174.6	138.6	ns
prot584	126	102	78	88.8	134.4	89	97	122.4	87.6	sig
prot585	433	88	77	186	184	73	94	178	158	ns
prot586	258	32	36	69	36	34	37	54	54	ns
prot587	219	27	37	45	43.2	25	28	55.8	64.8	ns
prot588	274	30	25	27.6	31.2	23	25	43.2	30	ns
prot589	211	18	18	36	38	29	18	52	34	ns
prot590	203	26	26	37.5	31.5	27	21	31.5	28.5	ns
prot591	210	28	27	43.2	52.2	27	25	57.6	55.8	ns
prot592	190	24	21	39.6	38.4	30	36	36	45.6	sig
prot593	164	21	15	38	44	19	21	40	48	ns
prot594	159	31	21	27	16.5	26	21	24	30	ns
prot595	171	29	24	39.6	36	34	27	48.6	64.8	sig
prot596	153	26	16	26.4	24	18	21	25.2	27.6	ns
prot597	176	20	19	26	56	19	16	32	38	ns
prot598	192	19	15	21	36	16	15	25.5	21	ns
prot599	352	15	13	32.4	32.4	16	15	30.6	25.2	ns
prot600	146	12	16	9.6	22.8	22	26	13.2	10.8	ns
prot601	323	12	11	36	28	12	8	14	38	ns
prot602	258	17	16	22.5	30	20	21	21	21	ns
prot603	152	17	10	36	21.6	15	11	37.8	21.6	ns
prot604	76	14	27	28.8	18	15	19	24	20.4	ns
prot605	128	17	16	24	34	17	30	36	36	ns
prot606	187	16	13	27	22.5	24	26	25.5	37.5	ns
prot607	160	15	15	14.4	32.4	18	22	25.2	32.4	ns
prot608	315	18	19	28.8	12	17	14	22.8	25.2	ns
prot609	129	6	13	20	16	9	13	18	18	ns
prot610	185	17	13	19.5	21	12	12	18	15	ns
prot611	146	13	14	23.4	27	3	14	16.2	32.4	sig
prot612	241	15	9	19.2	16.8	18	13	10.8	10.8	ns
prot613	222	9	14	26	24	20	17	22	20	ns
prot614	205	9	12	13.5	15	6	5	7.5	15	ns
prot615	240	11	10	25.2	21.6	16	9	14.4	14.4	ns
prot616	99	14	11	10.8	19.2	9	21	13.2	14.4	ns
prot617	643	14	11	28	26	7	8	28	30	ns
prot618	239	13	13	27	12	11	9	18	18	ns
prot619	383	13	10	30.6	19.8	10	10	32.4	27	ns
prot620	247	8	12	10.8	13.2	11	7	10.8	15.6	ns
prot621	189	6	10	20	14	17	12	36	18	ns
prot622	171	10	9	13.5	15	14	16	18	9	ns
prot623	326	6	10	18	19.8	6	6	23.4	18	ns
prot624	231	10	10	13.2	8.4	13	13	16.8	13.2	sig
prot625	153	8	11	14	18	15	8	30	20	sig
prot626	268	13	6	28.5	16.5	9	12	30	12	ns
prot627	204	7	4	18	16.2	7	8	7.2	27	ns
prot628	191	9	11	8.4	15.6	24	54	25.2	36	sig
prot629	114	5	7	24	18	11	10	22	20	ns
prot630	419	7	14	6	12	8	13	13.5	13.5	ns
prot631	141	12	9	14.4	21.6	7	19	18	23.4	ns
prot632	128	3	9	14.4	10.8	11	16	13.2	9.6	ns
prot633	164	11	6	14	18	10	8	6	24	ns
prot634	274	7	7	10.5	9	5	8	18	6	ns
prot635	188	9	6	21.6	16.2	13	7	16.2	18	ns
prot636	372	12	11	13.2	10.8	11	7	15.6	10.8	ns
prot637	365	9	9	24	22	8	14	16	16	ns
prot638	145	6	5	12	13.5	5	3	10.5	7.5	ns
prot639	159	6	9	14.4	10.8	10	10	9	9	ns
prot640	379	6	12	13.2	12	7	9	10.8	8.4	ns
prot641	190	8	3	30	20	13	16	22	26	ns
prot642	194	11	5	12	15	5	9	4.5	3	ns
prot643	178	2	6	7.2	18	3	14	14.4	19.8	ns
prot644	181	13	7	13.2	6	10	9	6	10.8	ns
prot645	321	9	4	16	28	30	24	78	30	sig
prot646	192	7	3	9	15	5	5	13.5	12	ns
prot647	352	1	9	14.4	18	6	5	3.6	10.8	ns
prot648	118	9	5	10.8	8.4	7	7	9.6	7.2	ns
prot649	410	8	8	18	16	8	5	4	16	ns
prot650	403	7	4	4.5	12	7	5	16.5	3	ns
prot651	199	7	5	10.8	23.4	14	8	5.4	27	sig
prot652	457	8	4	10.8	7.2	6	7	10.8	9.6	ns
prot653	221	6	8	10	14	12	16	40	36	sig
prot654	216	6	4	7.5	4.5	3	4	7.5	13.5	ns
prot655	217	3	9	12.6	9	10	6	7.2	9	ns
prot656	172	10	5	4.8	4.8	6	5	9.6	7.2	ns
prot657	268	2	3	6	14	4	11	8	6	ns
prot658	583	6	10	15	18	7	6	13.5	10.5	ns
prot659	229	14	6	12.6	19.8	16	12	32.4	32.4	sig
prot660	177	4	4	1.2	8.4	4	6	18	4.8	ns
prot661	142	9	5	12	8	18	18	30	42	sig
prot662	178	6	7	13.5	13.5	9	7	16.5	10.5	ns
prot663	111	9	4	9	7.2	12	18	21.6	14.4	sig
prot664	116	10	7	3.6	12	10	9	14.4	10.8	ns
prot665	325	5	4	24	8	5	4	14	16	ns
prot666	268	7	6	7.5	16.5	15	30	31.5	18	sig
prot667	599	5	5	7.2	14.4	12	4	5.4	9	ns
prot668	341	5	2	2.4	6	6	5	7.2	4.8	ns
prot669	172	4	3	16	12	2	6	8	6	ns
prot670	204	7	2	6	1.5	6	6	4.5	10.5	ns
prot671	171	4	10	10.8	18	5	3	12.6	19.8	ns
prot672	255	5	7	6	4.8	8	6	9.6	6	ns
prot673	180	2	2	8	10	0	5	10	2	ns
prot674	215	7	7	9	4.5	6	4	6	7.5	ns
prot675	211	2	8	9	10.8	8	7	12.6	9	ns
prot676	234	6	7	6	2.4	5	1	0	7.2	ns
prot677	214	4	7	8	8	22	13	22	40	sig
prot678	180	7	5	15	13.5	6	4	4.5	6	ns
prot679	292	3	5	7.2	9	7	6	3.6	9	ns
prot680	387	5	3	6	0	9	4	8.4	1.2	ns
prot681	283	8	7	10	12	3	6	12	8	ns
prot682	351	2	4	3	6	6	12	9	6	sig
prot683	502	2	6	7.2	9	0	3	16.2	1.8	ns
prot684	484	0	4	1.2	7.2	0	8	1.2	8.4	ns
prot685	345	8	5	10	6	4	7	16	16	ns
prot686	448	5	5	7.5	4.5	2	4	9	3	ns
prot687	277	3	7	7.2	9	3	5	3.6	7.2	ns
prot688	737	3	6	6	6	1	4	0	1.2	ns
prot689	159	0	5	16	8	3	4	8	4	ns
prot690	153	3	7	3	4.5	1	6	4.5	9	ns
prot691	321	2	4	7.2	7.2	3	2	1.8	10.8	ns
prot692	373	3	4	2.4	6	14	12	16.8	10.8	sig
prot693	124	4	1	6	2	3	2	10	14	ns
prot694	330	4	1	4.5	6	12	8	18	9	sig
prot695	319	3	1	3.6	5.4	6	4	1.8	5.4	ns
prot696	272	4	2	3.6	4.8	7	7	10.8	4.8	sig
prot697	296	2	1	10	8	7	14	18	14	sig
prot698	167	4	1	6	0	0	1	9	4.5	ns
prot699	832	8	2	7.2	3.6	3	6	9	1.8	ns
prot700	461	4	4	6	3.6	5	2	2.4	6	ns
prot701	152	8	8	12	6	7	6	0	6	ns
prot702	247	7	6	6	3	5	6	12	9	ns
prot703	311	2	1	7.2	10.8	2	3	7.2	12.6	ns
prot704	299	5	1	8.4	1.2	5	5	2.4	8.4	ns
prot705	383	4	2	0	14	1	2	6	10	ns
prot706	426	7	3	6	1.5	7	8	3	7.5	ns
prot707	155	2	2	9	1.8	3	1	9	1.8	ns
prot708	989	0	6	3.6	1.2	3	5	3.6	3.6	ns
prot709	187	3	4	6	0	1	0	6	6	ns
prot710	366	1	0	3	6	4	4	6	9	ns
prot711	715	3	1	1.8	3.6	8	6	12.6	3.6	ns
prot712	830	3	4	4.8	6	9	12	7.2	10.8	sig
prot713	177	1	1	6	4	0	3	2	0	ns
prot714	632	4	4	9	3	4	4	7.5	6	ns
prot715	444	3	3	3.6	3.6	3	3	5.4	3.6	ns
prot716	1241	3	3	1.2	1.2	2	4	4.8	4.8	sig
prot717	685	5	0	12	0	4	2	6	6	ns
prot718	387	2	2	4.5	4.5	2	1	3	3	ns
prot719	322	3	3	1.8	5.4	3	2	16.2	3.6	sig
prot720	735	0	1	2.4	3.6	0	1	3.6	4.8	ns
prot721	186	44	35	106	106	41	32	92	96	ns
prot722	156	45	44	61.5	52.5	54	44	57	63	sig
prot723	282	41	35	91.8	75.6	45	61	66.6	72	ns
prot724	140	20	23	43.2	36	26	30	32.4	44.4	ns
prot725	137	23	22	44	50	30	25	60	56	ns
prot726	124	20	22	43.5	39	22	19	37.5	42	ns
prot727	169	8	21	36	28.8	19	17	37.8	25.2	ns
prot728	142	17	24	24	28.8	16	21	28.8	21.6	ns
prot729	162	21	38	50	48	28	22	32	44	ns
prot730	200	20	21	39	28.5	17	26	25.5	42	ns
prot731	156	16	14	28.8	27	13	15	32.4	32.4	ns
prot732	306	20	16	28.8	20.4	72	63	75.6	86.4	sig
prot733	174	15	10	32	24	20	9	48	24	ns
prot734	194	16	21	24	21	27	18	42	42	sig
prot735	103	17	14	43.2	32.4	17	12	36	28.8	ns
prot736	172	15	16	18	14.4	17	19	24	14.4	ns
prot737	180	18	17	26	44	21	69	72	66	sig
prot738	184	16	11	22.5	13.5	13	12	22.5	24	ns
prot739	230	11	6	21.6	41.4	12	13	9	12.6	ns
prot740	187	7	16	14.4	14.4	18	14	27.6	31.2	ns
prot741	189	5	12	36	26	30	26	52	40	sig
prot742	180	18	16	13.5	28.5	13	17	24	33	ns
prot743	294	9	7	28.8	25.2	28	28	39.6	43.2	sig
prot744	186	10	14	15.6	16.8	14	16	22.8	19.2	ns
prot745	225	3	9	14	30	10	6	18	16	ns
prot746	174	13	13	15	19.5	12	6	24	15	ns
prot747	208	15	10	9	12.6	15	10	14.4	21.6	ns
prot748	217	13	10	8.4	12	7	6	12	12	ns
prot749	112	8	8	34	20	8	6	18	12	ns
prot750	206	8	8	12	19.5	6	12	18	22.5	ns
prot751	166	14	7	39.6	12.6	7	5	18	5.4	ns
prot752	113	9	12	10.8	13.2	9	8	12	4.8	ns
prot753	169	9	6	12	20	6	12	22	26	ns
prot754	313	8	11	16.5	9	10	11	12	10.5	ns
prot755	197	10	5	9	18	20	8	39.6	32.4	sig
prot756	124	11	4	8.4	8.4	18	5	15.6	6	sig
prot757	246	7	5	12	16	7	2	14	24	ns
prot758	258	6	6	19.5	13.5	18	20	30	19.5	sig
prot759	168	12	10	7.2	14.4	10	4	14.4	19.8	ns
prot760	260	10	6	4.8	12	16	14	24	12	sig
prot761	243	9	3	12	16	18	10	18	20	sig
prot762	124	6	10	10.5	6	36	21	31.5	27	sig
prot763	208	7	9	12.6	14.4	7	10	7.2	12.6	ns
prot764	217	6	5	3.6	4.8	5	4	6	13.2	ns
prot765	197	2	9	14	10	5	11	8	8	ns
prot766	177	3	4	6	7.5	6	4	6	10.5	ns
prot767	146	7	15	10.8	21.6	5	6	9	10.8	ns
prot768	157	3	6	3.6	3.6	6	4	7.2	3.6	ns
prot769	270	4	6	10	16	8	4	8	10	ns
prot770	264	6	6	10.5	6	16	9	7.5	21	sig
prot771	274	2	5	14.4	14.4	21	18	43.2	43.2	sig
prot772	156	6	8	6	10.8	1	12	2.4	8.4	ns
prot773	252	6	5	4	12	12	5	10	10	ns
prot774	356	8	4	9	13.5	33	27	27	45	sig
prot775	180	5	8	12.6	12.6	9	9	12.6	23.4	sig
prot776	251	9	4	4.8	7.2	5	4	6	6	ns
prot777	156	7	4	8	12	3	9	18	12	ns
prot778	227	10	8	7.5	6	3	9	7.5	18	ns
prot779	116	9	10	14.4	7.2	9	10	10.8	19.8	ns
prot780	154	5	6	8.4	8.4	12	8	10.8	12	sig
prot781	198	6	8	4	18	6	7	14	10	ns
prot782	236	5	9	7.5	9	8	10	15	6	ns
prot783	184	5	3	9	12.6	5	3	19.8	7.2	ns
prot784	122	7	4	9.6	8.4	6	2	2.4	3.6	ns
prot785	91	6	6	12	18	4	4	20	18	ns
prot786	274	7	8	13.5	7.5	8	7	4.5	3	ns
prot787	152	4	7	7.2	12.6	5	5	12.6	9	ns
prot788	162	5	2	7.2	4.8	4	3	6	9.6	ns
prot789	158	12	3	8	16	7	9	12	12	ns
prot790	463	9	4	3	12	8	0	6	10.5	ns
prot791	312	7	6	7.2	9	5	9	9	7.2	ns
prot792	261	5	4	6	4.8	9	5	7.2	4.8	ns
prot793	392	2	1	24	10	4	5	8	18	ns
prot794	182	4	6	6	7.5	15	12	9	18	sig
prot795	310	4	2	12.6	12.6	3	3	7.2	19.8	ns
prot796	382	6	3	4.8	2.4	30	24	28.8	10.8	sig
prot797	113	10	4	8	14	13	7	14	22	sig
prot798	111	5	7	9	10.5	4	4	10.5	6	ns
prot799	418	7	4	7.2	14.4	10	14	7.2	21.6	sig
prot800	185	2	7	4.8	4.8	8	4	4.8	7.2	ns
prot801	163	6	1	2	14	4	4	6	10	ns
prot802	238	4	8	4.5	7.5	9	6	3	6	ns
prot803	282	5	2	5.4	5.4	3	5	9	5.4	ns
prot804	305	6	7	7.2	8.4	7	4	6	4.8	ns
prot805	292	6	4	10	12	3	3	8	8	ns
prot806	427	1	5	7.5	3	3	6	18	9	sig
prot807	234	2	5	5.4	5.4	5	6	5.4	5.4	ns
prot808	233	3	4	7.2	12	5	3	4.8	10.8	ns
prot809	425	2	4	12	8	5	4	8	2	sig
prot810	95	9	3	9	3	6	4	6	7.5	ns
prot811	241	2	7	3.6	10.8	3	5	5.4	19.8	ns
prot812	201	8	1	3.6	6	4	2	8.4	3.6	ns
prot813	474	4	2	2	12	2	3	8	6	ns
prot814	437	5	3	7.5	4.5	8	4	6	7.5	ns
prot815	411	5	2	7.2	14.4	8	8	7.2	7.2	sig
prot816	333	3	0	1.2	3.6	2	1	2.4	0	ns
prot817	449	2	3	4	0	2	4	6	2	ns
prot818	256	1	0	10.5	1.5	4	1	6	6	ns
prot819	292	2	3	5.4	5.4	8	2	10.8	7.2	sig
prot820	669	2	6	1.2	4.8	8	2	12	14.4	sig
prot821	378	4	3	10	8	2	7	8	6	ns
prot822	373	4	6	7.5	1.5	4	2	4.5	3	ns
prot823	327	2	1	7.2	5.4	0	2	3.6	7.2	ns
prot824	180	1	1	4.8	3.6	2	3	3.6	1.2	ns
prot825	357	2	2	2	4	2	1	8	4	ns
prot826	791	3	1	4.5	10.5	9	6	22.5	4.5	sig
prot827	1037	4	4	0	7.2	6	6	10.8	14.4	sig
prot828	223	2	1	6	6	3	4	8.4	2.4	ns
prot829	417	4	6	2	6	5	6	4	8	sig
prot830	310	0	3	4.5	3	2	8	3	1.5	ns
prot831	796	1	3	0	7.2	2	3	0	1.8	ns
prot832	385	2	4	3.6	4.8	1	4	1.2	0	ns
prot833	399	2	3	0	8	1	1	10	4	ns
prot834	661	3	3	3	6	2	3	1.5	4.5	ns
prot835	648	7	2	3.6	5.4	3	2	7.2	3.6	ns
prot836	172	4	4	1.2	1.2	4	1	4.8	0	ns
prot837	459	2	1	4	10	6	1	2	2	ns
prot838	266	0	3	3	1.5	3	1	1.5	0	ns
prot839	85	44	59	75.6	124.2	50	66	99	111.6	ns
prot840	185	62	62	87.6	66	76	59	87.6	92.4	sig
prot841	130	63	57	78	104	48	65	148	114	ns
prot842	128	54	51	57	73.5	48	47	73.5	85.5	ns
prot843	130	48	38	104.4	109.8	92	83	201.6	158.4	sig
prot844	150	45	60	74.4	79.2	46	64	69.6	55.2	ns
prot845	94	40	45	90	80	46	38	50	94	ns
prot846	154	21	31	36	43.5	28	34	37.5	48	sig
prot847	76	30	24	41.4	43.2	15	19	52.2	32.4	ns
prot848	213	21	14	19.2	34.8	20	20	22.8	31.2	ns
prot849	51	25	18	26	52	17	21	38	32	ns
prot850	198	29	14	22.5	30	18	14	36	22.5	ns
prot851	150	14	13	32.4	28.8	21	15	36	32.4	ns
prot852	161	11	9	18	10.8	14	18	14.4	9.6	ns
prot853	227	12	13	24	24	14	11	22	24	ns
prot854	56	18	10	24	19.5	14	13	7.5	24	ns
prot855	107	20	15	21.6	41.4	13	17	25.2	19.8	ns
prot856	85	18	12	9.6	16.8	12	16	14.4	15.6	ns
prot857	191	12	10	30	14	14	14	18	30	sig
prot858	207	12	14	19.5	16.5	8	7	10.5	18	ns
prot859	313	12	16	25.2	16.2	9	16	32.4	19.8	ns
prot860	150	15	13	12	18	13	13	14.4	15.6	ns
prot861	446	12	11	10	16	18	22	30	28	sig
prot862	165	15	12	18	13.5	24	26	24	24	sig
prot863	164	18	10	12.6	19.8	9	11	21.6	21.6	ns
prot864	183	4	11	7.2	8.4	9	10	9.6	14.4	ns
prot865	112	13	15	22	14	7	9	12	26	ns
prot866	99	7	10	24	19.5	16	15	18	21	ns
prot867	162	9	9	28.8	21.6	11	15	27	18	ns
prot868	294	13	9	13.2	16.8	8	9	14.4	13.2	ns
prot869	219	8	11	32	14	10	9	24	16	ns
prot870	139	10	16	18	13.5	14	11	21	16.5	ns
prot871	1091	8	8	3.6	7.2	13	18	39.6	25.2	sig
prot872	153	7	9	12	8.4	8	9	10.8	8.4	ns
prot873	122	6	8	12	18	7	10	10	16	ns
prot874	308	8	10	9	18	14	10	12	13.5	ns
prot875	274	11	9	14.4	19.8	6	16	32.4	43.2	sig
prot876	168	5	10	14.4	9.6	18	24	61.2	32.4	sig
prot877	157	11	13	22	12	6	4	12	10	ns
prot878	171	7	10	9	16.5	27	33	31.5	45	sig
prot879	163	12	5	10.8	10.8	13	6	16.2	7.2	ns
prot880	78	5	6	3.6	13.2	22	9	10.8	26.4	sig
prot881	177	10	11	14	12	8	9	22	14	ns
prot882	198	12	7	7.5	12	9	7	9	12	ns
prot883	322	10	6	25.2	10.8	10	6	16.2	10.8	ns
prot884	145	6	13	12	4.8	9	11	14.4	7.2	ns
prot885	224	5	7	18	16	7	5	10	8	ns
prot886	155	6	4	9	4.5	12	6	22.5	36	sig
prot887	102	9	13	16.2	14.4	7	4	21.6	12.6	ns
prot888	207	4	5	6	7.2	7	4	9.6	3.6	ns
prot889	480	4	12	10	10	8	6	16	6	ns
prot890	104	6	3	7.5	12	3	12	12	10.5	ns
prot891	204	3	9	10.8	7.2	4	1	10.8	3.6	ns
prot892	248	9	7	7.2	2.4	11	7	1.2	7.2	ns
prot893	157	5	7	10	8	8	4	16	12	ns
prot894	132	10	8	4.5	3	8	3	10.5	6	ns
prot895	214	8	4	7.2	7.2	10	11	12.6	14.4	ns
prot896	219	6	7	8.4	8.4	3	7	7.2	7.2	ns
prot897	193	2	6	8	10	2	7	28	18	ns
prot898	155	7	6	10.5	4.5	6	5	7.5	9	ns
prot899	239	6	5	7.2	12.6	6	8	12.6	10.8	sig
prot900	116	5	5	6	6	18	9	6	13.2	sig
prot901	211	3	11	4	6	10	9	12	8	ns
prot902	156	5	5	10.5	18	4	12	9	7.5	ns
prot903	246	5	2	21.6	7.2	5	18	23.4	32.4	sig
prot904	218	7	11	7.2	4.8	4	7	10.8	8.4	ns
prot905	201	8	9	10	8	5	7	12	6	ns
prot906	111	4	3	3	6	5	4	3	9	sig
prot907	175	2	3	5.4	9	2	7	10.8	14.4	ns
prot908	195	3	11	4.8	10.8	4	5	4.8	9.6	ns
prot909	292	4	2	6	10	3	6	14	6	ns
prot910	173	7	3	7.5	9	6	2	3	7.5	ns
prot911	284	3	5	7.2	7.2	4	7	7.2	10.8	ns
prot912	151	0	6	6	4.8	18	14	7.2	9.6	sig
prot913	165	5	3	6	14	4	3	4	8	ns
prot914	132	3	5	7.5	7.5	7	5	13.5	9	ns
prot915	177	9	5	3.6	16.2	2	11	5.4	12.6	ns
prot916	137	7	7	8.4	3.6	4	3	4.8	4.8	ns
prot917	325	5	5	6	8	3	4	8	4	sig
prot918	192	5	3	6	3	1	7	4.5	9	ns
prot919	170	7	5	1.8	9	10	4	9	12.6	ns
prot920	157	4	5	7.2	4.8	2	2	3.6	2.4	ns
prot921	192	3	5	24	4	5	5	12	10	ns
prot922	474	5	6	3	6	4	5	6	9	ns
prot923	186	5	4	9	14.4	4	6	5.4	5.4	ns
prot924	428	3	6	4.8	3.6	5	6	4.8	3.6	ns
prot925	191	4	4	12	10	5	5	4	12	ns
prot926	169	6	6	3	10.5	21	12	27	4.5	sig
prot927	166	5	4	0	5.4	2	9	12.6	12.6	sig
prot928	290	5	6	1.2	3.6	4	2	6	3.6	ns
prot929	216	7	2	6	14	6	2	10	6	ns
prot930	103	2	3	7.5	12	3	4	13.5	1.5	ns
prot931	271	4	3	1.8	10.8	3	6	5.4	10.8	ns
prot932	147	6	8	8.4	7.2	0	2	6	3.6	ns
prot933	135	6	2	10	6	2	4	2	12	sig
prot934	135	7	4	6	9	5	3	12	0	ns
prot935	135	1	1	1.8	1.8	3	3	9	5.4	ns
prot936	135	4	1	1.2	1.2	3	6	0	4.8	ns
prot937	321	4	4	2	4	4	0	6	2	ns
prot938	164	4	4	4.5	0	3	2	9	6	ns
prot939	113	1	2	3.6	7.2	1	1	7.2	14.4	ns
prot940	271	2	2	3.6	1.2	3	0	0	1.2	ns
prot941	204	6	5	10	6	4	3	6	6	ns
prot942	276	1	3	1.5	7.5	14	10	21	9	sig
prot943	108	1	1	0	10.8	1	10	3.6	9	ns
prot944	91	2	4	4.8	7.2	5	1	2.4	6	ns
prot945	325	1	6	4	4	5	4	8	4	ns
prot946	114	4	0	4.5	9	0	1	1.5	0	ns
prot947	277	7	5	3.6	1.8	3	0	7.2	0	ns
prot948	118	0	0	0	2.4	1	2	3.6	7.2	ns
prot949	121	0	3	10	6	1	2	8	8	ns
prot950	198	1	2	3	6	6	4	7.5	4.5	ns
prot951	237	0	1	0	5.4	3	3	1.8	1.8	ns
prot952	220	2	0	2.4	7.2	3	12	4.8	7.2	sig
prot953	406	3	3	4	4	1	2	2	4	ns
prot954	391	4	5	1.5	3	1	1	3	1.5	ns
prot955	189	0	3	1.8	5.4	1	1	7.2	5.4	ns
prot956	232	3	3	2.4	2.4	6	1	2.4	0	ns
prot957	470	2	2	0	4	4	3	0	0	ns
prot958	527	1	1	0	0	2	1	6	1.5	ns
prot959	141	0	1	3.6	10.8	5	6	3.6	3.6	ns
prot960	602	4	2	3.6	1.2	2	3	1.2	2.4	ns
prot961	109	26	27	46	50	23	25	44	50	ns
prot962	258	22	36	49.5	40.5	27	28	43.5	45	ns
prot963	168	16	12	12.6	19.8	21	18	39.6	30.6	ns
prot964	177	17	13	20.4	20.4	23	18	20.4	15.6	ns
prot965	104	17	20	28	40	14	14	32	22	ns
prot966	187	12	9	24	12	8	12	7.5	13.5	ns
prot967	134	15	26	16.2	27	15	12	12.6	16.2	ns
prot968	153	16	12	12	18	19	14	19.2	14.4	sig
prot969	125	8	19	14	28	7	8	28	24	ns
prot970	242	14	13	12	19.5	7	11	16.5	19.5	ns
prot971	128	9	12	28.8	16.2	10	22	21.6	23.4	ns
prot972	160	10	5	7.2	9.6	10	11	8.4	8.4	ns
prot973	65	14	9	18	4	7	15	18	24	ns
prot974	143	10	10	13.5	15	13	13	10.5	10.5	ns
prot975	131	11	11	27	16.2	6	10	21.6	21.6	ns
prot976	128	14	11	18	24	10	12	14.4	13.2	ns
prot977	76	9	7	24	10	6	7	10	18	ns
prot978	95	15	13	7.5	22.5	13	9	15	21	ns
prot979	70	9	4	7.2	12.6	7	14	12.6	10.8	ns
prot980	136	9	14	12	18	10	11	16.8	8.4	ns
prot981	116	16	6	18	18	8	13	14	22	ns
prot982	108	6	9	7.5	18	13	6	12	16.5	ns
prot983	195	9	12	12.6	18	11	4	9	23.4	ns
prot984	145	11	2	4.8	10.8	5	10	13.2	8.4	ns
prot985	102	10	10	12	22	6	8	20	12	ns
prot986	173	10	3	16.5	18	18	12	12	13.5	sig
prot987	212	8	2	7.2	14.4	6	6	9	12.6	ns
prot988	116	5	7	6	9.6	9	18	21.6	32.4	sig
prot989	219	12	7	8	20	11	6	20	4	ns
prot990	312	6	12	12	15	10	14	6	15	sig
prot991	78	8	7	10.8	12.6	6	8	18	12.6	ns
prot992	193	9	7	9.6	10.8	7	5	6	9.6	ns
prot993	500	9	3	8	14	6	3	8	10	ns
prot994	195	8	11	10.5	7.5	13	8	9	7.5	sig
prot995	177	5	8	16.2	10.8	7	4	7.2	9	ns
prot996	224	3	4	3.6	7.2	7	10	6	3.6	ns
prot997	239	4	2	12	6	7	4	14	16	ns
prot998	223	8	8	4.5	9	8	4	4.5	9	ns
prot999	113	6	3	9	9	5	6	10.8	10.8	ns
prot1000	94	1	7	6	3.6	13	9	4.8	10.8	sig
prot1001	74	1	2	22	16	5	6	16	12	ns
prot1002	265	4	6	7.5	12	8	5	4.5	10.5	ns
prot1003	225	8	6	9	7.2	6	3	5.4	7.2	ns
prot1004	129	7	9	7.2	7.2	5	2	4.8	3.6	ns
prot1005	210	2	2	6	10	3	2	6	6	ns
prot1006	248	6	6	10.5	3	3	6	12	3	ns
prot1007	158	1	11	5.4	3.6	8	8	18	9	ns
prot1008	68	4	1	3.6	3.6	5	9	3.6	8.4	ns
prot1009	68	3	7	8	10	2	4	8	2	ns
prot1010	548	2	0	10.5	10.5	8	5	4.5	9	ns
prot1011	123	8	5	5.4	14.4	5	6	3.6	7.2	ns
prot1012	181	7	3	3.6	4.8	3	4	7.2	1.2	ns
prot1013	824	4	1	2	6	4	4	4	8	ns
prot1014	250	3	1	3	6	8	8	6	4.5	sig
prot1015	242	3	8	5.4	7.2	8	3	16.2	3.6	sig
prot1016	186	3	3	7.2	7.2	4	3	12	6	ns
prot1017	228	9	6	14	6	10	5	10	12	sig
prot1018	106	2	7	6	4.5	6	4	6	10.5	sig
prot1019	135	3	4	5.4	10.8	3	7	7.2	9	ns
prot1020	173	4	4	1.2	1.2	7	3	4.8	1.2	ns
prot1021	245	2	4	4	6	2	4	4	14	ns
prot1022	98	5	3	12	12	1	6	1.5	4.5	ns
prot1023	149	3	5	5.4	7.2	1	8	1.8	12.6	sig
prot1024	136	2	3	2.4	2.4	2	4	4.8	8.4	ns
prot1025	335	5	3	14	6	5	4	6	2	ns
prot1026	81	3	6	4.5	3	12	12	6	6	sig
prot1027	124	5	2	7.2	12.6	3	2	9	10.8	ns
prot1028	204	6	0	4.8	9.6	4	2	12	2.4	sig
prot1029	124	3	5	6	4	8	2	20	16	sig
prot1030	231	1	4	9	3	10	3	9	6	sig
prot1031	192	5	4	10.8	3.6	4	5	7.2	3.6	ns
prot1032	514	2	6	3.6	0	4	5	6	6	ns
prot1033	277	7	3	4	6	2	3	12	10	ns
prot1034	159	2	5	4.5	0	3	5	3	3	ns
prot1035	190	3	2	1.8	7.2	5	5	3.6	7.2	ns
prot1036	225	8	3	7.2	3.6	7	4	6	8.4	sig
prot1037	57	2	4	4	14	7	4	6	6	ns
prot1038	153	4	3	7.5	4.5	2	4	9	3	sig
prot1039	91	2	8	9	3.6	1	2	9	1.8	ns
prot1040	94	3	3	9.6	3.6	5	5	3.6	3.6	ns
prot1041	112	6	7	6	8	4	1	6	10	ns
prot1042	336	1	2	3	4.5	2	1	4.5	4.5	ns
prot1043	241	5	4	5.4	10.8	6	5	9	5.4	ns
prot1044	108	2	3	6	2.4	4	1	8.4	2.4	ns
prot1045	117	3	1	2	6	5	1	6	18	ns
prot1046	286	4	2	3	4.5	2	0	4.5	6	ns
prot1047	122	5	2	0	3.6	4	8	5.4	0	ns
prot1048	273	1	5	3.6	3.6	4	2	14.4	7.2	sig
prot1049	237	3	7	14	8	4	3	4	2	ns
prot1050	222	3	1	4.5	4.5	0	3	4.5	4.5	ns
prot1051	799	2	2	0	5.4	3	5	5.4	0	ns
prot1052	125	4	3	3.6	2.4	2	4	2.4	1.2	ns
prot1053	98	2	3	6	12	2	1	4	8	ns
prot1054	153	0	1	6	4.5	2	1	1.5	7.5	ns
prot1055	186	1	1	1.8	5.4	2	2	14.4	3.6	sig
prot1056	188	4	1	1.2	2.4	2	2	1.2	3.6	ns
prot1057	127	2	2	0	2	2	1	2	2	sig
prot1058	65	123	100	181.5	184.5	108	124	165	153	ns
prot1059	115	53	48	84.6	68.4	57	40	90	72	ns
prot1060	65	41	25	43.2	32.4	28	24	40.8	26.4	ns
prot1061	90	25	16	68	38	19	15	50	64	ns
prot1062	120	17	12	28.5	16.5	12	9	9	10.5	ns
prot1063	83	7	13	21.6	23.4	8	10	12.6	25.2	ns
prot1064	177	8	9	8.4	12	6	2	7.2	4.8	ns
prot1065	59	3	10	16	18	8	7	16	12	ns
prot1066	97	6	13	9	19.5	7	10	6	9	ns
prot1067	188	5	9	14.4	23.4	16	10	14.4	21.6	sig
prot1068	82	15	4	3.6	9.6	7	8	13.2	9.6	ns
prot1069	109	6	12	18	16	9	15	12	16	ns
prot1070	109	7	11	4.5	9	5	12	9	9	ns
prot1071	168	12	12	12.6	16.2	8	4	18	12.6	ns
prot1072	188	10	7	7.2	2.4	5	5	7.2	12	ns
prot1073	82	9	5	16	14	7	7	18	16	ns
prot1074	75	4	9	10.5	10.5	24	18	36	40.5	sig
prot1075	151	3	4	12.6	12.6	4	6	7.2	14.4	ns
prot1076	175	4	4	7.2	2.4	3	6	2.4	4.8	ns
prot1077	116	3	5	6	8	7	5	8	16	ns
prot1078	161	7	6	9	3	6	2	7.5	7.5	ns
prot1079	95	4	1	10.8	12.6	4	5	7.2	14.4	ns
prot1080	101	5	6	4.8	6	5	3	6	8.4	ns
prot1081	175	9	3	10	18	6	5	10	6	ns
prot1082	401	6	4	6	6	7	11	16.5	16.5	sig
prot1083	214	0	5	3.6	14.4	4	2	18	5.4	ns
prot1084	215	5	1	8.4	1.2	6	6	8.4	4.8	ns
prot1085	152	3	2	18	12	18	8	16	8	sig
prot1086	125	9	5	1.5	7.5	6	6	6	1.5	ns
prot1087	154	6	4	5.4	12.6	9	9	16.2	7.2	sig
prot1088	119	7	1	2.4	6	4	6	0	7.2	ns
prot1089	145	5	2	12	14	6	3	6	8	ns
prot1090	256	5	3	1.5	9	4	4	7.5	6	ns
prot1091	119	8	5	3.6	12.6	2	4	9	1.8	ns
prot1092	159	7	1	4.8	6	5	5	10.8	8.4	sig
prot1093	91	5	2	4	8	15	9	42	24	sig
prot1094	396	5	5	9	9	4	14	3	15	sig
prot1095	205	4	4	3.6	7.2	2	6	5.4	7.2	ns
prot1096	108	6	6	4.8	3.6	7	11	7.2	4.8	ns
prot1097	71	4	3	8	8	5	4	8	10	ns
prot1098	259	0	3	3	3	2	7	3	1.5	ns
prot1099	191	4	2	3.6	5.4	4	3	7.2	3.6	ns
prot1100	147	5	7	6	3.6	14	11	13.2	15.6	sig
prot1101	292	8	6	12	16	9	4	10	6	ns
prot1102	69	1	3	7.5	6	0	2	1.5	1.5	ns
prot1103	245	2	5	9	5.4	4	3	7.2	9	ns
prot1104	146	1	2	1.2	3.6	0	1	3.6	4.8	ns
prot1105	351	1	3	4	4	2	2	4	4	sig
prot1106	106	5	1	6	7.5	3	4	6	9	ns
prot1107	180	3	1	9	7.2	7	4	0	5.4	ns
prot1108	199	5	2	6	6	7	4	6	7.2	ns
prot1109	185	2	0	6	10	6	3	6	8	ns
prot1110	182	4	3	7.5	4.5	3	3	4.5	6	ns
prot1111	59	0	0	1.8	3.6	3	3	3.6	5.4	ns
prot1112	173	2	5	3.6	4.8	5	4	1.2	2.4	ns
prot1113	105	3	5	10	6	2	3	8	14	ns
prot1114	79	1	4	6	7.5	12	6	9	9	sig
prot1115	94	3	3	1.8	1.8	8	2	18	3.6	sig
prot1116	235	4	3	3.6	4.8	1	1	1.2	7.2	ns
prot1117	99	2	0	4	10	4	2	4	2	ns
prot1118	103	1	6	1.5	4.5	2	2	3	6	sig
prot1119	226	1	0	9	9	5	2	1.8	1.8	ns
prot1120	168	2	3	2.4	1.2	2	2	2.4	4.8	ns
prot1121	454	2	3	8	2	1	1	4	4	ns
prot1122	92	3	0	7.5	1.5	0	4	3	1.5	ns
prot1123	99	2	2	3.6	7.2	1	3	7.2	3.6	ns
prot1124	116	1	3	2.4	6	1	1	0	2.4	ns
prot1125	90	1	1	2	4	3	2	4	4	ns
prot1126	87	2	1	12	0	3	0	9	1.5	ns
prot1127	294	4	4	7.2	5.4	3	2	1.8	1.8	ns
prot1128	354	0	3	1.2	4.8	2	0	4.8	2.4	ns
prot1129	216	3	4	6	0	6	1	2	2	sig
prot1130	138	4	2	3	4.5	2	3	3	6	ns
prot1131	187	2	2	0	7.2	2	0	1.8	1.8	ns
prot1132	495	0	3	1.2	0	0	0	1.2	1.2	ns
prot1133	406	0	0	8	4	4	1	2	8	ns
prot1134	382	1	1	1.5	4.5	3	1	3	4.5	ns
prot1135	272	0	2	5.4	0	1	3	3.6	3.6	ns
prot1136	71	27	12	22.8	26.4	18	27	22.8	25.2	ns
prot1137	105	24	18	42	42	22	20	62	42	ns
prot1138	234	22	25	31.5	28.5	16	21	25.5	30	ns
prot1139	112	14	23	37.8	25.2	19	22	16.2	36	ns
prot1140	114	13	12	14.4	16.8	28	26	12	45.6	sig
prot1141	112	1	3	16	10	4	4	16	22	ns
prot1142	166	6	5	4.5	12	12	14	18	9	sig
prot1143	104	5	3	12.6	10.8	9	8	16.2	16.2	sig
prot1144	376	8	4	3.6	8.4	9	1	7.2	7.2	ns
prot1145	83	5	6	4	12	4	8	32	20	sig
prot1146	51	9	2	9	1.5	2	5	4.5	3	ns
prot1147	74	6	1	16.2	7.2	9	5	19.8	23.4	sig
prot1148	74	8	3	10.8	3.6	7	1	4.8	4.8	ns
prot1149	117	6	5	4	12	9	6	6	18	ns
prot1150	106	3	6	6	7.5	11	7	16.5	21	sig
prot1151	110	4	3	3.6	9	3	2	12.6	7.2	ns
prot1152	73	2	5	6	6	5	2	1.2	4.8	ns
prot1153	113	6	5	2	16	5	4	12	12	ns
prot1154	358	8	1	10.5	9	3	3	4.5	3	ns
prot1155	99	4	3	3.6	9	2	3	7.2	10.8	ns
prot1156	115	2	3	6	3.6	2	2	4.8	6	ns
prot1157	180	3	2	8	4	5	1	4	8	ns
prot1158	67	3	3	1.5	4.5	1	0	3	1.5	ns
prot1159	99	3	2	1.8	3.6	3	3	10.8	1.8	ns
prot1160	99	2	1	6	9.6	5	6	4.8	1.2	ns
prot1161	99	7	2	6	12	2	4	10	8	ns
prot1162	98	2	3	4.5	10.5	1	3	3	7.5	ns
prot1163	165	5	2	5.4	9	3	3	1.8	3.6	ns
prot1164	76	2	1	4.8	3.6	3	4	10.8	2.4	ns
prot1165	90	2	1	6	6	4	2	4	4	sig
prot1166	113	4	1	4.5	4.5	1	2	4.5	3	ns
prot1167	90	4	6	3.6	7.2	0	2	7.2	12.6	ns
prot1168	163	3	2	4.8	3.6	2	2	2.4	3.6	ns
prot1169	102	3	3	4	6	7	1	2	8	ns
prot1170	183	2	4	3	4.5	1	1	1.5	6	ns
prot1171	98	1	2	0	7.2	5	3	1.8	5.4	ns
prot1172	146	6	4	3.6	2.4	1	9	0	3.6	ns
prot1173	145	2	1	2	6	0	1	6	4	ns
prot1174	166	1	3	9	0	1	3	4.5	4.5	ns
prot1175	100	1	1	1.8	7.2	4	2	3.6	1.8	ns
prot1176	393	6	1	6	1.2	2	1	3.6	2.4	ns
prot1177	89	4	3	0	2	2	4	2	2	ns
prot1178	391	2	1	1.5	3	3	6	4.5	4.5	sig
prot1179	89	1	2	0	1.8	1	0	1.8	3.6	ns
prot1180	1106	4	11	7.2	8.4	14	13	19.2	24	sig
prot1181	3227	15	5	6	12	4	13	18	4	ns
prot1182	539	5	8	15	7.5	6	7	10.5	9	ns
prot1183	771	3	3	12.6	9	3	7	5.4	7.2	ns
prot1184	2680	3	4	6	3.6	0	4	6	2.4	ns
prot1185	917	5	4	12	8	4	2	10	12	sig
prot1186	4114	1	2	3	0	3	3	0	3	ns
prot1187	449	4	4	12.6	12.6	11	8	14.4	9	ns
prot1188	1304	4	2	2.4	3.6	4	5	3.6	4.8	ns
prot1189	393	6	8	4	4	8	6	6	8	ns
prot1190	1513	0	2	4.5	3	7	5	6	3	ns
prot1191	2580	2	4	1.8	10.8	1	2	12.6	5.4	ns
prot1192	959	4	7	10.8	13.2	13	9	10.8	16.8	sig
prot1193	510	4	5	8	8	12	8	8	14	ns
prot1194	427	8	6	3	12	10	5	12	7.5	ns
prot1195	413	3	7	7.2	5.4	5	13	19.8	23.4	sig
prot1196	819	3	5	7.2	6	7	2	4.8	1.2	ns
prot1197	1779	4	6	6	4	3	4	14	10	ns
prot1198	1379	4	1	3	7.5	2	2	4.5	1.5	ns
prot1199	652	5	7	3.6	5.4	9	9	16.2	27	sig
prot1200	704	1	5	2.4	1.2	3	0	3.6	2.4	ns
prot1201	1028	2	1	4	8	4	3	8	14	ns
prot1202	1181	0	3	4.5	4.5	2	2	6	3	ns
prot1203	383	8	7	10.8	12.6	8	8	10.8	3.6	ns
prot1204	1077	3	3	8.4	3.6	1	5	6	4.8	ns
prot1205	452	4	7	6	2	0	4	10	20	ns
prot1206	434	4	3	4.5	1.5	5	3	6	9	ns
prot1207	955	5	3	3.6	9	4	3	10.8	5.4	ns
prot1208	528	8	6	8.4	2.4	4	1	2.4	3.6	ns
prot1209	228	1	7	8	6	3	2	2	8	ns
prot1210	781	2	2	3	10.5	5	6	9	4.5	ns
prot1211	548	0	4	0	5.4	7	3	12.6	3.6	ns
prot1212	273	2	3	8.4	1.2	0	5	6	3.6	ns
prot1213	153	10	7	14	10	6	10	16	12	ns
prot1214	320	3	4	7.5	6	6	2	10.5	7.5	ns
prot1215	219	3	8	18	21.6	12	14	25.2	21.6	sig
prot1216	410	5	3	9.6	9.6	3	8	7.2	7.2	ns
prot1217	322	4	8	16	10	6	2	12	8	ns
prot1218	629	3	3	3	0	14	8	12	9	sig
prot1219	264	0	2	3.6	7.2	3	3	5.4	1.8	ns
prot1220	356	4	6	2.4	3.6	8	9	7.2	3.6	sig
prot1221	390	3	1	14	8	4	8	18	6	ns
prot1222	235	3	4	10.5	4.5	9	9	27	4.5	sig
prot1223	263	3	3	7.2	1.8	3	1	7.2	1.8	ns
prot1224	481	3	1	1.2	1.2	1	4	2.4	8.4	ns
prot1225	551	5	3	2	2	2	3	10	2	ns
prot1226	481	5	1	4.5	10.5	3	3	7.5	7.5	ns
prot1227	487	1	1	0	0	1	3	1.8	5.4	ns
prot1228	881	0	2	2.4	2.4	4	3	2.4	3.6	ns
prot1229	2284	3	6	10	4	1	3	4	10	ns
prot1230	852	1	1	3	3	1	0	7.5	6	ns
prot1231	341	5	3	5.4	5.4	1	4	7.2	5.4	ns
prot1232	182	3	4	1.2	2.4	2	2	4.8	1.2	ns
prot1233	327	4	5	16	8	0	2	16	2	ns
prot1234	219	7	5	10.5	3	8	1	10.5	1.5	ns
prot1235	406	7	5	10.8	3.6	3	1	5.4	5.4	ns
prot1236	332	2	1	2.4	1.2	3	1	2.4	1.2	ns
prot1237	365	2	4	4	4	2	4	8	20	ns
prot1238	308	3	4	6	1.5	0	2	4.5	6	ns
prot1239	232	3	2	0	0	2	3	5.4	1.8	ns
prot1240	2067	1	3	1.2	4.8	1	1	3.6	6	ns
prot1241	865	2	1	0	4	1	2	12	8	ns
prot1242	682	1	2	0	3	1	2	1.5	1.5	ns
prot1243	573	0	1	0	0	3	3	3.6	3.6	ns
prot1244	454	3	0	0	3.6	7	0	0	0	ns
prot1245	611	7	9	20	22	4	13	38	26	ns
prot1246	133	7	7	6	9	8	3	10.5	12	ns
prot1247	221	7	8	9	9	18	10	5.4	25.2	sig
prot1248	153	11	10	9.6	15.6	8	3	10.8	12	ns
prot1249	363	7	6	10	10	11	6	2	16	ns
prot1250	435	6	5	7.5	15	6	7	9	10.5	ns
prot1251	366	4	3	3.6	5.4	5	5	9	9	ns
prot1252	170	3	4	8.4	6	3	3	2.4	4.8	ns
prot1253	267	5	3	8	6	6	6	10	6	ns
prot1254	463	4	7	12	3	0	4	4.5	1.5	ns
prot1255	542	3	3	7.2	7.2	3	5	3.6	10.8	ns
prot1256	448	3	5	3.6	3.6	3	7	8.4	7.2	ns
prot1257	177	5	1	8	6	2	20	8	4	sig
prot1258	365	4	6	3	4.5	4	8	6	3	ns
prot1259	746	1	0	1.8	7.2	6	6	16.2	21.6	sig
prot1260	458	2	5	6	8.4	2	2	4.8	6	ns
prot1261	147	2	3	6	4	3	4	6	4	ns
prot1262	266	4	3	10.5	12	4	4	7.5	4.5	ns
prot1263	340	5	2	1.8	1.8	1	4	3.6	5.4	ns
prot1264	398	2	0	0	2.4	1	2	7.2	7.2	ns
prot1265	403	3	3	12	2	1	1	8	2	ns
prot1266	302	4	7	4.5	3	1	4	3	4.5	ns
prot1267	465	2	1	5.4	9	2	7	5.4	1.8	ns
prot1268	487	0	1	2.4	2.4	1	2	1.2	1.2	ns
prot1269	568	1	3	2	6	3	3	10	4	ns
prot1270	370	3	4	4.5	1.5	1	2	12	3	ns
prot1271	435	1	0	3.6	3.6	2	0	1.8	7.2	ns
prot1272	382	4	0	1.2	1.2	1	4	2.4	1.2	sig
prot1273	400	0	1	2	2	3	2	4	0	ns
prot1274	1317	1	1	7.5	0	1	1	4.5	0	ns
prot1275	1827	0	0	0	0	2	3	0	5.4	ns
prot1276	227	1	9	12	7.2	8	4	3.6	7.2	ns
prot1277	126	6	1	4	10	3	1	12	10	ns
prot1278	199	0	5	6	4.5	5	3	4.5	9	ns
prot1279	186	2	2	10.8	10.8	21	18	21.6	37.8	sig
prot1280	397	8	1	3.6	2.4	5	3	8.4	3.6	ns
prot1281	191	5	5	10	16	5	4	8	8	ns
prot1282	181	2	6	10.5	6	4	9	9	6	ns
prot1283	332	7	5	3.6	7.2	7	3	9	7.2	ns
prot1284	207	2	3	1.2	2.4	5	3	1.2	6	ns
prot1285	433	2	9	6	2	5	3	8	4	ns
prot1286	220	3	7	13.5	7.5	9	4	9	6	ns
prot1287	174	4	2	12.6	7.2	4	5	3.6	9	ns
prot1288	398	1	3	7.2	3.6	3	3	4.8	3.6	sig
prot1289	250	4	4	2	10	2	7	12	4	ns
prot1290	254	1	6	6	3	3	1	3	6	ns
prot1291	278	4	3	3.6	14.4	3	5	3.6	10.8	ns
prot1292	195	2	3	2.4	6	4	1	2.4	2.4	ns
prot1293	493	1	4	4	4	3	3	6	6	ns
prot1294	395	5	5	4.5	6	3	3	1.5	4.5	ns
prot1295	346	1	3	5.4	1.8	0	0	3.6	1.8	ns
prot1296	386	2	2	3.6	4.8	3	1	6	0	ns
prot1297	323	4	4	8	2	4	4	12	2	ns
prot1298	221	3	4	10.5	3	4	5	4.5	4.5	ns
prot1299	330	2	2	9	3.6	0	6	5.4	12.6	ns
prot1300	913	0	5	8.4	4.8	2	5	2.4	1.2	ns
prot1301	216	3	4	6	4	4	3	6	6	ns
prot1302	176	0	2	4.5	4.5	3	12	18	9	sig
prot1303	396	2	2	5.4	1.8	1	0	14.4	9	ns
prot1304	144	2	1	4.8	3.6	9	9	7.2	14.4	sig
prot1305	340	1	1	10	8	3	2	2	10	ns
prot1306	177	2	3	4.5	3	1	1	1.5	3	ns
prot1307	491	3	2	1.8	9	15	12	10.8	16.2	sig
prot1308	289	5	4	6	0	15	3	7.2	3.6	sig
prot1309	925	3	1	4	4	5	5	6	10	ns
prot1310	266	2	3	1.5	1.5	1	2	3	0	ns
prot1311	584	2	3	5.4	12.6	7	2	9	3.6	sig
prot1312	316	3	4	3.6	1.2	1	2	4.8	0	ns
prot1313	365	1	3	14	12	3	5	6	2	ns
prot1314	282	3	0	1.5	1.5	9	2	3	7.5	sig
prot1315	465	2	2	1.8	0	5	5	1.8	5.4	ns
prot1316	577	0	2	1.2	1.2	4	3	2.4	2.4	sig
prot1317	274	2	7	8	4	4	4	8	4	sig
prot1318	517	4	4	1.5	3	1	0	1.5	4.5	ns
prot1319	782	1	3	5.4	5.4	4	2	5.4	0	ns
prot1320	567	0	2	1.2	0	2	4	1.2	2.4	ns
prot1321	356	0	2	2	8	2	6	4	4	sig
prot1322	229	1	2	0	3	4	2	3	6	sig
prot1323	388	4	2	0	5.4	1	1	1.8	1.8	ns
prot1324	109	13	9	8.4	7.2	10	12	9.6	8.4	ns
prot1325	167	1	2	2	8	4	1	4	6	ns
prot1326	192	5	4	7.5	12	6	7	7.5	4.5	ns
prot1327	174	3	1	12.6	5.4	1	2	1.8	10.8	ns
prot1328	144	2	6	6	8.4	2	3	7.2	4.8	ns
prot1329	139	3	0	8	6	5	1	6	6	ns
prot1330	160	2	4	9	7.5	3	3	7.5	15	ns
prot1331	220	4	2	3.6	14.4	10	2	28.8	14.4	sig
prot1332	248	2	6	7.2	3.6	4	3	4.8	1.2	ns
prot1333	254	2	3	6	8	5	6	12	2	ns
prot1334	213	3	4	1.5	6	3	5	1.5	4.5	ns
prot1335	81	4	6	7.2	7.2	0	4	10.8	3.6	ns
prot1336	318	3	1	2.4	0	7	3	6	4.8	ns
prot1337	247	0	6	6	2	9	9	2	10	ns
prot1338	381	1	2	4.5	6	3	1	3	1.5	ns
prot1339	159	2	2	1.8	7.2	3	0	5.4	5.4	ns
prot1340	205	6	3	1.2	1.2	5	1	0	8.4	ns
prot1341	244	1	5	10	10	4	4	10	12	ns
prot1342	160	1	1	0	1.5	1	1	3	0	ns
prot1343	288	1	2	3.6	1.8	1	1	3.6	5.4	ns
prot1344	383	1	0	1.2	3.6	2	5	2.4	6	ns
prot1345	206	3	3	4	2	4	1	10	6	ns
prot1346	703	1	1	1.5	1.5	0	2	1.5	0	ns
prot1347	238	3	2	3.6	9	2	3	3.6	3.6	ns
prot1348	366	1	3	0	2.4	1	6	2.4	1.2	ns
prot1349	430	4	4	6	6	1	3	0	4	ns
prot1350	637	0	6	4.5	3	3	8	6	13.5	sig
prot1351	141	3	2	3.6	7.2	5	2	1.8	5.4	ns
prot1352	140	2	2	7.2	3.6	4	0	2.4	0	ns
prot1353	431	5	5	6	8	6	1	2	4	ns
prot1354	969	2	2	3	4.5	2	2	4.5	4.5	ns
prot1355	247	2	2	0	5.4	4	4	3.6	16.2	sig
prot1356	1101	4	6	3.6	1.2	1	1	6	3.6	ns
prot1357	178	3	2	8	0	1	4	2	4	ns
prot1358	178	4	5	1.5	4.5	2	4	0	3	ns
prot1359	297	2	3	7.2	1.8	3	1	1.8	1.8	ns
prot1360	238	1	3	1.2	3.6	2	11	4.8	2.4	sig
prot1361	226	4	3	6	4	2	1	2	0	ns
prot1362	486	3	0	6	4.5	1	1	1.5	3	ns
prot1363	758	0	0	7.2	3.6	2	3	3.6	3.6	sig
prot1364	305	1	1	2.4	1.2	2	4	1.2	2.4	ns
prot1365	526	3	2	2	4	3	1	0	6	ns
prot1366	375	1	4	1.5	0	0	5	1.5	3	ns
prot1367	651	1	5	3.6	1.8	2	2	1.8	5.4	ns
prot1368	5934	2	0	2.4	1.2	4	1	0	0	ns
prot1369	421	1	1	4	6	1	1	4	0	ns
prot1370	142	4	1	0	0	0	0	6	4.5	ns
prot1371	1145	0	0	5.4	0	1	3	1.8	5.4	ns
prot1372	238	3	1	2.4	1.2	1	2	2.4	3.6	ns
prot1373	391	1	1	2	2	1	3	4	0	ns
prot1374	618	0	0	4.5	0	1	3	7.5	1.5	ns
prot1375	93	7	6	18	19.8	8	9	10.8	25.2	ns
prot1376	130	4	11	4.8	7.2	7	8	7.2	10.8	ns
prot1377	83	8	5	8	18	6	14	12	28	sig
prot1378	361	5	3	4.5	9	6	3	9	6	ns
prot1379	193	4	4	1.8	5.4	4	3	10.8	10.8	ns
prot1380	393	6	7	7.2	3.6	10	8	7.2	3.6	sig
prot1381	232	3	2	6	4	5	4	6	10	ns
prot1382	201	4	5	9	9	2	3	3	4.5	ns
prot1383	105	3	2	5.4	3.6	2	2	5.4	5.4	ns
prot1384	173	4	4	4.8	3.6	9	12	25.2	18	sig
prot1385	182	2	4	6	8	4	1	10	6	ns
prot1386	199	6	2	3	7.5	1	2	4.5	4.5	ns
prot1387	191	4	7	3.6	5.4	6	1	5.4	7.2	ns
prot1388	274	5	4	6	4.8	1	3	1.2	1.2	ns
prot1389	135	3	2	2	6	4	5	6	4	ns
prot1390	169	3	4	3	6	3	4	4.5	6	ns
prot1391	688	4	4	12.6	9	0	7	7.2	9	ns
prot1392	152	5	1	3.6	0	3	2	2.4	3.6	sig
prot1393	528	2	1	10	8	4	3	10	6	ns
prot1394	157	5	2	10.5	3	4	1	4.5	0	ns
prot1395	126	1	3	7.2	10.8	6	4	3.6	5.4	ns
prot1396	80	3	5	1.2	1.2	4	1	4.8	4.8	ns
prot1397	122	1	0	4	6	0	3	4	10	ns
prot1398	232	2	1	0	3	5	0	6	4.5	ns
prot1399	171	3	1	3.6	3.6	4	3	7.2	3.6	ns
prot1400	70	5	3	3.6	0	3	3	1.2	4.8	ns
prot1401	130	0	1	4	2	5	2	4	6	ns
prot1402	103	4	3	1.5	4.5	1	1	6	3	ns
prot1403	547	1	3	3.6	0	1	1	3.6	0	ns
prot1404	250	0	1	0	2.4	3	1	1.2	0	ns
prot1405	497	2	2	2	2	1	2	6	4	ns
prot1406	312	2	0	6	0	2	3	1.5	1.5	ns
prot1407	152	0	1	5.4	1.8	4	2	1.8	3.6	ns
prot1408	535	1	2	3.6	1.2	0	5	2.4	6	ns
prot1409	87	2	3	0	2	3	0	2	4	ns
prot1410	232	1	2	9	0	3	3	4.5	6	ns
prot1411	232	2	3	1.8	1.8	2	4	5.4	5.4	ns
prot1412	843	1	0	2.4	2.4	2	4	2.4	7.2	sig
prot1413	555	1	3	0	0	1	1	2	8	ns
prot1414	173	3	1	3	0	1	0	1.5	0	ns
prot1415	194	1	1	3.6	3.6	5	4	3.6	3.6	ns
prot1416	180	2	2	2.4	2.4	1	1	0	0	ns
prot1417	199	3	2	4	8	4	1	8	6	ns
prot1418	287	1	2	9	0	1	1	4.5	0	ns
prot1419	999	1	0	5.4	5.4	4	4	3.6	3.6	sig
prot1420	220	1	4	2.4	1.2	0	1	1.2	1.2	ns
prot1421	648	3	2	0	4	1	0	0	0	ns
prot1422	164	2	0	3	1.5	2	2	3	3	ns
prot1423	181	0	1	0	1.8	1	4	5.4	5.4	ns
prot1424	285	8	1	4.8	7.2	6	5	8.4	10.8	ns
prot1425	172	4	2	4	6	1	2	4	10	ns
prot1426	103	1	3	9	4.5	3	5	4.5	9	ns
prot1427	430	4	1	3.6	3.6	5	3	7.2	7.2	ns
prot1428	130	3	7	7.2	1.2	5	5	3.6	8.4	ns
prot1429	123	5	2	6	14	5	9	8	4	sig
prot1430	304	4	1	6	3	7	2	3	0	ns
prot1431	164	4	4	7.2	7.2	13	11	9	9	sig
prot1432	75	3	2	1.2	1.2	4	1	1.2	1.2	ns
prot1433	173	5	3	10	6	4	2	6	2	ns
prot1434	176	2	3	1.5	6	2	2	15	3	sig
prot1435	191	2	2	10.8	3.6	1	5	5.4	1.8	ns
prot1436	138	4	2	0	3.6	3	1	3.6	2.4	ns
prot1437	148	3	3	10	6	5	0	8	8	ns
prot1438	101	3	2	0	6	15	12	4.5	9	sig
prot1439	157	4	4	1.8	1.8	3	4	7.2	7.2	ns
prot1440	488	3	1	4.8	4.8	2	1	2.4	2.4	ns
prot1441	133	4	4	6	6	4	4	6	12	ns
prot1442	229	3	5	1.5	6	3	0	10.5	7.5	ns
prot1443	89	2	3	3.6	5.4	2	3	1.8	12.6	ns
prot1444	317	2	2	0	2.4	1	2	6	3.6	ns
prot1445	88	5	4	14	4	4	1	4	8	ns
prot1446	180	2	2	1.5	7.5	0	3	1.5	1.5	ns
prot1447	207	2	5	9	3.6	11	2	12.6	3.6	sig
prot1448	235	2	2	1.2	4.8	4	1	2.4	6	sig
prot1449	86	3	1	4	4	3	5	2	0	ns
prot1450	115	2	5	4.5	4.5	8	3	9	4.5	sig
prot1451	127	4	3	5.4	5.4	4	1	3.6	3.6	ns
prot1452	229	5	1	2.4	4.8	4	2	0	1.2	ns
prot1453	247	3	5	0	2	3	3	6	12	ns
prot1454	573	4	0	3	1.5	3	4	1.5	1.5	ns
prot1455	176	1	3	7.2	9	4	5	1.8	3.6	ns
prot1456	169	4	2	1.2	4.8	0	0	1.2	3.6	ns
prot1457	81	4	1	4	6	3	2	4	2	ns
prot1458	89	4	1	1.5	1.5	1	2	3	0	ns
prot1459	178	0	3	7.2	5.4	2	2	3.6	3.6	ns
prot1460	151	1	3	1.2	3.6	2	1	1.2	2.4	ns
prot1461	146	1	0	6	8	1	1	0	4	ns
prot1462	217	3	3	1.5	3	4	2	7.5	7.5	sig
prot1463	159	1	3	1.8	1.8	0	0	5.4	0	ns
prot1464	237	1	0	4.8	1.2	4	4	7.2	9.6	sig
prot1465	587	2	0	2	4	2	4	0	4	ns
prot1466	128	4	4	3	4.5	4	4	3	4.5	ns
prot1467	425	0	2	0	5.4	2	2	0	1.8	ns
prot1468	256	0	2	1.2	1.2	0	1	1.2	4.8	ns
prot1469	136	2	3	4	6	9	2	18	4	sig
prot1470	76	2	1	1.5	1.5	1	1	4.5	4.5	ns
prot1471	175	3	1	1.8	3.6	2	4	0	0	ns
prot1472	231	1	1	1.2	0	2	3	3.6	3.6	ns
prot1473	337	3	3	2	4	1	6	2	4	sig
prot1474	239	1	1	0	1.5	2	3	0	1.5	ns
prot1475	456	3	0	1.8	1.8	4	3	0	0	ns
prot1476	126	1	1	1.2	0	3	3	3.6	10.8	sig
prot1477	488	1	1	2	2	4	2	4	4	sig
prot1478	127	0	3	1.5	1.5	0	1	1.5	3	ns
prot1479	191	1	3	10.8	3.6	2	1	5.4	5.4	ns
prot1480	114	6	3	8.4	8.4	4	2	4.8	12	ns
prot1481	62	4	1	2	0	0	1	4	4	ns
prot1482	350	6	1	3	4.5	4	3	1.5	4.5	ns
prot1483	108	4	7	7.2	10.8	12	8	5.4	5.4	sig
prot1484	321	1	1	0	3.6	2	4	3.6	0	ns
prot1485	308	2	3	4	0	9	6	18	18	sig
prot1486	59	3	1	3	3	0	3	4.5	4.5	ns
prot1487	218	2	3	5.4	1.8	1	2	7.2	12.6	ns
prot1488	106	1	0	3.6	2.4	3	2	2.4	0	ns
prot1489	154	1	2	0	2	5	1	2	6	ns
prot1490	166	0	2	6	1.5	3	3	0	7.5	ns
prot1491	515	1	1	0	3.6	1	2	1.8	9	sig
prot1492	183	2	1	0	3.6	1	2	2.4	1.2	ns
prot1493	162	2	2	4	0	2	5	10	10	sig
prot1494	140	3	2	3	0	4	2	1.5	4.5	ns
prot1495	169	2	1	0	1.8	2	3	3.6	1.8	ns
prot1496	242	2	1	3.6	3.6	6	2	1.2	4.8	ns
prot1497	292	4	4	2	10	1	1	4	4	ns
prot1498	197	2	1	3	6	2	1	3	1.5	ns
prot1499	856	2	1	5.4	0	2	4	7.2	1.8	sig
prot1500	127	2	1	2.4	4.8	3	3	3.6	2.4	ns
prot1501	72	1	1	14	6	1	2	2	2	ns
prot1502	148	5	1	1.5	3	0	2	0	1.5	ns
prot1503	53	1	3	7.2	0	1	6	0	0	ns
prot1504	98	1	1	1.2	1.2	2	4	2.4	2.4	sig
prot1505	405	2	3	4	6	3	9	6	6	sig
prot1506	104	3	1	0	3	3	3	13.5	9	sig
prot1507	176	1	1	0	5.4	0	3	1.8	3.6	ns
prot1508	125	1	3	2.4	1.2	5	1	1.2	1.2	ns
prot1509	160	1	2	4	4	0	0	2	0	ns
prot1510	316	0	1	1.5	0	4	2	6	9	sig
prot1511	978	1	1	7.2	3.6	0	0	7.2	1.8	ns
prot1512	234	1	1	3.6	0	5	2	4.8	4.8	sig
prot1513	431	2	1	2	0	0	2	2	0	ns
prot1514	2591	2	2	9	6	3	1	6	0	ns
prot1515	712	5	4	10.8	7.2	9	4	3.6	7.2	ns
prot1516	1852	5	1	7.2	2.4	6	3	2.4	2.4	ns
prot1517	2086	7	1	14	8	4	6	14	6	ns
prot1518	1064	2	1	4.5	6	1	3	6	4.5	ns
prot1519	609	10	4	18	19.8	9	11	9	19.8	ns
prot1520	645	3	2	4.8	1.2	2	3	2.4	6	ns
prot1521	969	1	5	4	0	2	0	4	0	ns
prot1522	857	0	2	3	0	0	1	1.5	1.5	ns
prot1523	488	1	0	1.8	1.8	1	0	1.8	1.8	ns
prot1524	2821	2	0	2.4	2.4	0	0	2.4	2.4	ns
prot1525	512	1	4	4	14	4	2	2	6	ns
prot1526	876	6	6	0	3	2	4	6	6	ns
prot1527	543	3	4	1.8	3.6	24	15	5.4	32.4	sig
prot1528	809	4	5	2.4	2.4	6	12	7.2	7.2	sig
prot1529	1674	2	1	2	10	3	1	6	6	ns
prot1530	1191	3	3	3	0	1	1	3	0	ns
prot1531	208	6	5	7.2	7.2	3	3	3.6	7.2	ns
prot1532	437	2	7	0	1.2	4	1	2.4	2.4	ns
prot1533	510	0	2	2	4	0	3	4	4	ns
prot1534	695	2	8	0	4.5	3	2	6	7.5	ns
prot1535	227	0	4	0	1.8	5	2	3.6	5.4	ns
prot1536	700	2	5	1.2	3.6	5	2	8.4	3.6	ns
prot1537	218	5	2	4	6	8	4	4	4	sig
prot1538	423	3	2	3	3	6	3	6	3	ns
prot1539	873	0	3	1.8	3.6	3	6	5.4	7.2	sig
prot1540	1426	1	4	4.8	3.6	3	1	0	1.2	ns
prot1541	520	3	0	0	2	0	1	4	8	ns
prot1542	290	9	5	12	13.5	11	9	13.5	18	ns
prot1543	296	4	1	7.2	7.2	10	6	14.4	14.4	sig
prot1544	309	2	3	3.6	2.4	3	4	8.4	2.4	ns
prot1545	502	4	2	12	4	1	3	8	8	ns
prot1546	204	1	3	1.5	1.5	2	0	0	3	ns
prot1547	437	4	2	1.8	5.4	0	3	7.2	5.4	ns
prot1548	314	4	3	2.4	0	4	2	2.4	2.4	ns
prot1549	402	2	0	6	2	1	4	10	6	ns
prot1550	188	1	1	3	3	2	2	3	9	ns
prot1551	434	0	0	9	5.4	12	9	32.4	10.8	sig
prot1552	325	1	0	2.4	0	0	2	1.2	0	ns
prot1553	607	1	1	0	2	4	3	0	2	ns
prot1554	739	3	3	4.5	0	3	1	3	3	ns
prot1555	235	1	1	1.8	1.8	1	0	1.8	3.6	ns
prot1556	982	2	1	2.4	1.2	3	1	2.4	1.2	ns
prot1557	392	0	3	2	6	0	2	4	8	ns
prot1558	543	0	1	3	4.5	2	0	0	3	ns
prot1559	462	1	1	1.8	0	3	3	5.4	5.4	sig
prot1560	348	2	2	1.2	2.4	3	3	2.4	3.6	sig
prot1561	463	2	1	0	2	1	0	2	0	ns
prot1562	173	2	2	3	6	4	5	10.5	4.5	ns
prot1563	274	2	2	9	9	3	5	3.6	9	ns
prot1564	251	4	2	2.4	4.8	2	5	2.4	3.6	ns
prot1565	231	6	3	18	6	3	4	8	16	ns
prot1566	394	3	5	1.5	3	3	5	4.5	4.5	ns
prot1567	240	5	4	3.6	9	3	2	7.2	3.6	sig
prot1568	441	2	1	2.4	1.2	3	6	4.8	0	ns
prot1569	200	4	3	4	4	1	1	8	6	ns
prot1570	371	1	3	3	0	4	2	6	3	ns
prot1571	313	1	2	9	7.2	2	1	3.6	1.8	ns
prot1572	730	4	3	3.6	4.8	5	4	2.4	7.2	ns
prot1573	329	3	4	4	2	1	1	4	4	ns
prot1574	627	1	5	0	0	3	1	4.5	3	ns
prot1575	250	2	4	3.6	5.4	0	2	0	9	ns
prot1576	144	4	2	3.6	3.6	5	2	4.8	3.6	ns
prot1577	472	2	0	0	2	1	0	4	6	ns
prot1578	421	7	1	3	4.5	2	5	3	4.5	ns
prot1579	250	3	4	3.6	5.4	3	2	16.2	3.6	sig
prot1580	266	2	0	1.2	2.4	1	2	2.4	3.6	ns
prot1581	861	0	2	8	2	2	2	4	4	ns
prot1582	1312	0	2	1.5	4.5	2	1	6	3	ns
prot1583	493	0	4	3.6	5.4	2	2	1.8	5.4	ns
prot1584	1082	0	0	1.2	3.6	0	2	2.4	3.6	ns
prot1585	648	2	3	6	4	1	0	2	0	ns
prot1586	276	0	3	6	1.5	2	2	0	3	ns
prot1587	518	0	2	5.4	0	0	1	1.8	1.8	ns
prot1588	640	0	0	2.4	1.2	3	2	1.2	2.4	ns
prot1589	722	2	3	10	8	10	12	8	8	sig
prot1590	147	5	4	9	0	2	4	7.5	3	ns
prot1591	193	3	4	7.2	1.8	5	5	7.2	9	ns
prot1592	194	0	2	1.2	4.8	2	5	3.6	2.4	ns
prot1593	365	1	1	6	2	8	6	12	16	sig
prot1594	290	2	1	1.5	3	2	5	1.5	4.5	ns
prot1595	636	1	3	5.4	1.8	5	2	3.6	12.6	ns
prot1596	1160	5	2	2.4	2.4	1	1	4.8	1.2	ns
prot1597	641	0	2	2	0	3	2	4	0	ns
prot1598	175	2	0	7.5	3	1	4	3	1.5	ns
prot1599	318	2	1	3.6	3.6	1	5	3.6	1.8	ns
prot1600	424	1	2	3.6	3.6	1	1	2.4	0	ns
prot1601	348	0	2	6	6	1	3	0	14	ns
prot1602	227	3	0	1.5	1.5	1	1	3	4.5	ns
prot1603	427	3	4	10.8	1.8	6	2	7.2	7.2	sig
prot1604	268	4	4	1.2	4.8	3	0	3.6	1.2	ns
prot1605	357	1	2	6	8	2	3	4	10	ns
prot1606	174	1	2	3	4.5	1	1	3	6	ns
prot1607	233	3	0	0	3.6	0	2	0	1.8	ns
prot1608	217	2	1	0	0	1	2	0	0	ns
prot1609	980	2	2	2	0	0	0	2	6	ns
prot1610	263	1	2	3	1.5	1	4	1.5	1.5	ns
prot1611	169	3	2	0	0	1	1	1.8	1.8	ns
prot1612	178	2	0	2.4	3.6	2	1	1.2	2.4	ns
prot1613	355	3	0	8	4	1	1	2	2	sig
prot1614	604	1	1	3	4.5	0	0	1.5	0	ns
prot1615	149	2	2	3.6	10.8	2	1	1.8	5.4	ns
prot1616	594	0	0	2.4	1.2	1	0	2.4	1.2	ns
prot1617	257	1	2	2	0	2	3	0	0	ns
prot1618	421	0	0	0	3	6	3	9	4.5	sig
prot1619	712	2	0	0	5.4	0	0	1.8	0	ns
prot1620	423	0	1	2.4	1.2	2	1	0	4.8	ns
prot1621	488	2	2	0	2	1	1	4	0	ns
prot1622	1872	3	2	0	1.5	1	1	0	0	ns
prot1623	153	4	5	5.4	9	16	4	9	12.6	sig
prot1624	275	2	1	3.6	1.2	4	3	9.6	2.4	ns
prot1625	463	6	5	8	4	6	2	8	8	ns
prot1626	103	5	6	6	6	6	4	12	4.5	sig
prot1627	287	2	2	1.8	1.8	6	2	7.2	9	ns
prot1628	282	6	1	3.6	2.4	4	2	6	3.6	ns
prot1629	200	4	3	2	12	2	2	2	2	ns
prot1630	149	4	3	3	7.5	2	1	4.5	6	ns
prot1631	149	2	2	5.4	0	7	1	3.6	7.2	sig
prot1632	132	4	1	1.2	1.2	2	2	2.4	2.4	sig
prot1633	118	2	7	6	8	3	4	6	2	ns
prot1634	191	2	0	0	10.5	3	4	3	1.5	ns
prot1635	189	1	2	3.6	3.6	4	2	5.4	0	ns
prot1636	273	3	3	1.2	0	1	0	3.6	1.2	ns
prot1637	327	2	1	2	4	1	6	4	2	sig
prot1638	148	5	1	0	1.5	2	2	3	7.5	sig
prot1639	206	0	0	3.6	1.8	1	0	3.6	1.8	ns
prot1640	108	1	3	1.2	1.2	4	4	4.8	1.2	sig
prot1641	267	1	4	6	4	5	2	2	2	sig
prot1642	204	1	4	3	3	4	3	1.5	1.5	ns
prot1643	223	1	5	3.6	1.8	0	1	3.6	1.8	ns
prot1644	298	2	1	2.4	1.2	1	5	1.2	1.2	ns
prot1645	194	1	4	4	2	5	1	12	0	ns
prot1646	77	1	4	6	3	4	2	4.5	3	ns
prot1647	166	1	1	1.8	0	3	3	5.4	3.6	ns
prot1648	418	1	3	2.4	2.4	6	2	0	2.4	ns
prot1649	418	1	1	2	2	4	2	4	12	sig
prot1650	127	2	1	4.5	3	4	2	6	3	sig
prot1651	279	1	3	5.4	1.8	2	1	0	5.4	ns
prot1652	181	3	5	1.2	2.4	1	2	6	4.8	sig
prot1653	129	1	3	2	6	0	1	6	4	ns
prot1654	161	0	1	4.5	1.5	2	1	0	3	ns
prot1655	126	3	3	5.4	3.6	6	3	3.6	0	ns
prot1656	326	3	5	3.6	3.6	10	6	7.2	2.4	sig
prot1657	207	3	1	4	2	4	2	18	4	sig
prot1658	191	2	6	0	1.5	2	2	1.5	1.5	ns
prot1659	238	0	1	1.8	3.6	0	1	3.6	3.6	ns
prot1660	210	0	1	1.2	1.2	1	2	0	2.4	ns
prot1661	331	0	2	2	4	4	2	4	4	sig
prot1662	574	1	2	1.5	1.5	0	1	3	3	ns
prot1663	455	3	1	3.6	3.6	0	3	3.6	3.6	ns
prot1664	553	0	2	2.4	3.6	1	2	0	7.2	ns
prot1665	522	0	2	2	2	0	1	2	4	ns
prot1666	325	2	2	1.5	3	2	2	3	3	sig
prot1667	208	1	1	1.8	7.2	4	3	3.6	3.6	sig
prot1668	232	1	1	1.2	0	4	2	1.2	4.8	ns
prot1669	219	0	0	0	0	1	0	2	4	ns
prot1670	409	2	4	1.5	0	2	1	1.5	3	ns
prot1671	233	1	1	1.8	5.4	0	1	5.4	1.8	ns
prot1672	772	1	0	2.4	4.8	1	2	1.2	1.2	ns
prot1673	360	2	0	4	2	1	0	2	4	ns
prot1674	439	1	3	0	1.5	2	1	0	3	ns
prot1675	442	2	1	3.6	1.8	0	0	5.4	5.4	ns
prot1676	138	0	1	2.4	3.6	1	1	3.6	1.2	ns
prot1677	106	0	1	4	2	1	4	10	2	ns
prot1678	370	3	0	1.5	0	2	0	4.5	3	ns
prot1679	629	1	0	3.6	3.6	1	1	3.6	0	ns
prot1680	187	1	0	2.4	1.2	4	2	0	2.4	ns
prot1681	596	1	2	0	0	1	3	0	4	ns
prot1682	255	2	2	4.5	1.5	2	1	3	1.5	ns
prot1683	92	3	11	5.4	16.2	4	6	10.8	12.6	ns
prot1684	171	3	5	4.8	4.8	5	6	3.6	3.6	ns
prot1685	165	4	5	12	12	9	4	0	10	ns
prot1686	148	2	4	4.5	4.5	12	9	13.5	27	sig
prot1687	229	2	2	3.6	3.6	4	9	3.6	7.2	sig
prot1688	123	2	2	2.4	2.4	2	4	1.2	2.4	ns
prot1689	77	1	3	8	6	0	3	6	6	ns
prot1690	465	2	2	3	7.5	4	1	3	7.5	ns
prot1691	279	2	2	1.8	1.8	2	1	3.6	0	ns
prot1692	278	2	0	2.4	2.4	1	2	3.6	1.2	ns
prot1693	119	3	2	2	0	1	1	2	2	ns
prot1694	148	3	1	3	6	2	1	4.5	3	ns
prot1695	72	0	0	1.8	0	1	0	0	3.6	ns
prot1696	353	2	2	6	2.4	5	4	2.4	4.8	sig
prot1697	196	0	0	2	2	0	5	0	4	ns
prot1698	174	1	1	0	7.5	1	0	6	0	ns
prot1699	126	2	2	3.6	7.2	3	6	16.2	10.8	sig
prot1700	235	4	1	0	1.2	1	0	1.2	2.4	ns
prot1701	235	0	1	6	4	4	4	2	4	ns
prot1702	110	3	0	0	3	2	2	1.5	1.5	sig
prot1703	188	4	1	1.8	5.4	6	2	3.6	3.6	sig
prot1704	225	1	1	3.6	0	3	3	7.2	10.8	sig
prot1705	138	1	4	2	0	2	0	4	2	ns
prot1706	174	3	6	3	7.5	2	4	3	6	sig
prot1707	672	5	3	3.6	0	0	1	3.6	0	ns
prot1708	84	1	1	1.2	0	1	0	0	1.2	ns
prot1709	107	1	2	4	2	3	2	4	2	ns
prot1710	146	2	2	1.5	6	1	2	0	1.5	ns
prot1711	183	2	0	7.2	0	2	2	3.6	1.8	sig
prot1712	555	2	0	1.2	1.2	2	1	1.2	3.6	ns
prot1713	467	3	3	10	0	1	3	4	2	ns
prot1714	265	0	1	1.5	1.5	0	1	4.5	1.5	ns
prot1715	598	2	5	1.8	1.8	0	0	3.6	5.4	ns
prot1716	317	2	1	6	1.2	1	1	1.2	3.6	ns
prot1717	196	0	4	0	0	1	1	2	0	ns
prot1718	267	2	2	4.5	4.5	3	2	4.5	0	ns
prot1719	612	2	0	1.8	5.4	0	1	3.6	3.6	ns
prot1720	62	3	3	2.4	2.4	1	2	3.6	2.4	ns
prot1721	77	2	1	4	2	4	1	6	6	ns
prot1722	68	3	0	1.5	3	1	1	1.5	0	ns
prot1723	632	2	1	1.8	0	2	0	1.8	1.8	ns
prot1724	230	0	2	2.4	4.8	3	2	3.6	2.4	ns
prot1725	133	2	2	0	4	1	0	6	2	ns
prot1726	334	0	1	1.5	1.5	0	3	1.5	3	ns
prot1727	311	0	2	1.8	0	1	2	0	0	ns
prot1728	563	0	1	0	1.2	0	0	1.2	0	ns
prot1729	327	0	0	2	0	2	1	4	2	ns
prot1730	144	2	2	1.5	1.5	2	3	0	3	ns
prot1731	668	2	2	1.8	0	0	0	1.8	3.6	ns
prot1732	85	0	0	1.2	0	0	2	2.4	0	ns
prot1733	102	0	3	0	2	0	2	4	4	ns
prot1734	508	1	2	1.5	1.5	0	0	1.5	3	ns
prot1735	226	2	4	3.6	0	2	1	1.8	1.8	ns
prot1736	676	0	1	0	3.6	0	1	1.2	2.4	ns
prot1737	539	1	1	2	2	0	0	2	4	ns
prot1738	295	0	0	1.5	0	2	0	1.5	3	ns
prot1739	224	0	0	0	1.8	0	2	3.6	1.8	ns
prot1740	2292	0	1	0	1.2	0	0	1.2	2.4	ns
prot1741	170	3	5	8	12	4	3	6	6	ns
prot1742	134	3	2	3	6	3	2	6	3	ns
prot1743	255	0	5	5.4	5.4	2	2	3.6	1.8	ns
prot1744	304	7	5	3.6	4.8	5	7	2.4	1.2	ns
prot1745	237	3	1	10	8	2	2	12	6	ns
prot1746	105	2	1	3	6	1	3	0	4.5	ns
prot1747	69	2	2	3.6	0	2	2	7.2	3.6	ns
prot1748	247	1	3	1.2	0	1	1	2.4	1.2	ns
prot1749	99	3	5	6	8	0	3	6	10	ns
prot1750	116	0	4	4.5	0	1	2	6	4.5	ns
prot1751	152	1	0	0	3.6	4	1	0	5.4	ns
prot1752	225	0	2	2.4	1.2	3	3	3.6	7.2	sig
prot1753	147	0	3	4	6	1	4	4	2	ns
prot1754	125	3	1	0	6	9	4	6	7.5	sig
prot1755	90	1	2	0	1.8	1	3	1.8	1.8	ns
prot1756	237	3	1	4.8	0	2	1	0	2.4	ns
prot1757	66	3	2	10	0	1	0	4	2	ns
prot1758	264	1	0	1.5	3	1	3	4.5	3	ns
prot1759	137	0	5	0	5.4	0	0	5.4	0	ns
prot1760	511	0	2	1.2	2.4	3	1	0	2.4	ns
prot1761	141	3	4	6	4	1	1	2	0	ns
prot1762	280	3	2	1.5	4.5	3	1	4.5	1.5	ns
prot1763	302	1	1	9	3.6	2	6	3.6	14.4	sig
prot1764	74	0	0	0	1.2	0	1	0	2.4	ns
prot1765	171	1	2	6	8	3	2	4	4	sig
prot1766	95	3	3	1.5	1.5	2	0	4.5	0	ns
prot1767	367	3	0	5.4	3.6	3	1	0	3.6	ns
prot1768	144	1	1	6	1.2	2	0	2.4	1.2	ns
prot1769	664	0	2	6	6	2	0	4	2	ns
prot1770	179	1	2	4.5	6	5	1	0	0	ns
prot1771	114	3	0	0	3.6	5	1	3.6	3.6	ns
prot1772	161	4	1	1.2	0	0	0	1.2	1.2	ns
prot1773	205	2	2	6	2	3	1	0	0	ns
prot1774	305	1	1	0	0	2	1	0	3	ns
prot1775	416	1	0	1.8	1.8	1	2	1.8	1.8	ns
prot1776	397	0	0	7.2	1.2	2	6	1.2	2.4	ns
prot1777	224	1	2	2	2	0	3	2	0	ns
prot1778	314	2	1	0	1.5	1	1	3	1.5	ns
prot1779	174	2	2	5.4	0	0	0	0	1.8	ns
prot1780	416	1	0	1.2	0	4	5	2.4	4.8	sig
prot1781	131	0	0	2	2	0	0	4	6	ns
prot1782	107	2	1	4.5	3	2	2	3	1.5	ns
prot1783	163	1	1	1.8	0	3	3	5.4	16.2	sig
prot1784	564	1	1	3.6	2.4	0	1	0	0	ns
prot1785	208	3	0	4	2	1	0	4	2	ns
prot1786	135	0	0	1.5	0	2	1	1.5	0	ns
prot1787	3394	1	2	5.4	1.8	1	3	7.2	5.4	ns
prot1788	1957	1	1	0	0	3	1	2.4	1.2	ns
prot1789	1088	0	0	0	4	2	2	2	2	ns
prot1790	424	1	2	9	7.5	2	1	3	3	ns
prot1791	1035	2	2	3.6	1.8	3	1	3.6	3.6	ns
prot1792	926	1	1	1.2	1.2	2	1	1.2	4.8	sig
prot1793	1669	1	2	0	0	1	0	2	8	ns
prot1794	201	2	4	6	7.5	2	4	7.5	4.5	ns
prot1795	539	3	0	3.6	1.8	3	0	1.8	1.8	ns
prot1796	638	1	1	0	1.2	0	0	1.2	0	ns
prot1797	225	7	4	10	10	1	5	12	12	ns
prot1798	319	1	9	6	7.5	5	1	9	0	ns
prot1799	520	6	1	3.6	3.6	1	3	1.8	0	ns
prot1800	785	4	6	0	6	1	3	3.6	2.4	ns
prot1801	629	2	6	2	4	3	1	6	8	ns
prot1802	341	2	1	0	6	4	2	0	1.5	ns
prot1803	412	1	2	3.6	1.8	0	2	5.4	1.8	ns
prot1804	308	3	2	0	1.2	0	0	0	1.2	ns
prot1805	743	2	0	4	0	1	0	8	2	ns
prot1806	470	0	1	3	0	1	0	3	0	ns
prot1807	1140	3	1	5.4	0	2	2	7.2	3.6	sig
prot1808	1466	1	1	1.2	1.2	0	0	1.2	0	ns
prot1809	254	1	2	6	0	2	0	0	4	ns
prot1810	257	1	2	7.5	0	5	5	4.5	4.5	ns
prot1811	375	1	1	1.8	1.8	1	0	3.6	0	ns
prot1812	1882	1	5	1.2	2.4	2	1	0	6	ns
prot1813	1300	1	0	10	6	0	2	2	0	ns
prot1814	444	0	0	1.5	3	2	1	3	3	ns
prot1815	832	0	1	0	0	0	2	3.6	3.6	ns
prot1816	582	1	1	2.4	1.2	3	3	1.2	0	ns
prot1817	280	2	1	2	4	0	0	0	4	ns
prot1818	1244	3	1	0	3	1	0	3	0	ns
prot1819	276	2	0	3.6	3.6	3	2	0	1.8	ns
prot1820	623	4	1	1.2	1.2	2	2	0	2.4	ns
prot1821	450	1	3	0	2	1	1	0	4	ns
prot1822	247	0	1	0	1.5	0	3	1.5	6	ns
prot1823	387	1	2	0	1.8	0	1	0	1.8	ns
prot1824	662	2	2	0	1.2	0	2	1.2	1.2	ns
prot1825	743	1	1	0	2	0	2	6	0	ns
prot1826	874	1	2	0	4.5	9	6	4.5	4.5	sig
prot1827	1301	0	0	1.8	0	0	1	0	1.8	ns
prot1828	274	2	2	2.4	3.6	1	1	2.4	3.6	ns
prot1829	551	2	5	6	0	1	1	4	0	ns
prot1830	447	1	1	1.5	3	2	2	3	3	sig
prot1831	154	1	5	5.4	9	3	1	3.6	7.2	ns
prot1832	210	4	4	2.4	2.4	0	2	3.6	2.4	ns
prot1833	290	2	1	4	4	4	4	12	8	ns
prot1834	220	2	1	9	4.5	3	1	3	6	ns
prot1835	184	1	1	3.6	5.4	1	2	7.2	3.6	ns
prot1836	168	6	3	2.4	7.2	0	1	2.4	1.2	ns
prot1837	102	1	4	2	2	3	1	0	12	ns
prot1838	327	4	1	4.5	0	4	2	1.5	1.5	ns
prot1839	962	2	1	5.4	1.8	0	2	3.6	9	ns
prot1840	556	1	1	0	2.4	1	0	0	4.8	ns
prot1841	374	2	5	4	0	3	3	2	4	ns
prot1842	728	1	1	3	3	2	0	1.5	1.5	ns
prot1843	243	2	3	1.8	3.6	0	0	1.8	3.6	ns
prot1844	127	2	5	2.4	7.2	3	1	0	0	ns
prot1845	519	1	1	2	4	1	2	4	2	ns
prot1846	492	2	2	3	1.5	2	1	3	0	ns
prot1847	233	1	3	1.8	3.6	3	4	3.6	1.8	ns
prot1848	287	0	1	1.2	1.2	0	2	0	4.8	ns
prot1849	337	1	1	2	4	2	2	4	2	ns
prot1850	404	1	4	1.5	4.5	1	1	0	4.5	ns
prot1851	3175	1	3	0	0	1	0	0	0	ns
prot1852	243	1	1	1.2	0	2	2	2.4	2.4	sig
prot1853	275	1	2	4	4	2	2	8	4	sig
prot1854	648	2	2	4.5	1.5	3	4	3	12	ns
prot1855	172	0	1	0	1.8	1	2	3.6	1.8	ns
prot1856	283	3	2	4.8	3.6	4	3	6	1.2	ns
prot1857	159	1	2	0	4	2	8	8	8	sig
prot1858	372	1	1	4.5	3	1	4	1.5	6	sig
prot1859	174	2	2	1.8	5.4	3	2	5.4	3.6	ns
prot1860	182	1	3	2.4	2.4	4	7	2.4	1.2	sig
prot1861	251	1	0	6	6	2	2	4	6	ns
prot1862	1009	3	2	4.5	4.5	3	5	4.5	3	ns
prot1863	233	3	2	3.6	3.6	0	0	1.8	1.8	ns
prot1864	158	2	2	3.6	3.6	3	0	6	2.4	ns
prot1865	200	3	3	14	8	4	4	14	10	sig
prot1866	292	3	2	4.5	3	3	2	3	3	ns
prot1867	399	2	3	5.4	0	2	6	3.6	5.4	sig
prot1868	229	2	1	2.4	3.6	2	0	3.6	3.6	ns
prot1869	228	3	4	6	0	1	2	2	0	ns
prot1870	445	1	3	3	6	3	3	1.5	0	ns
prot1871	334	0	2	3.6	5.4	3	2	3.6	1.8	ns
prot1872	848	0	3	0	3.6	3	1	4.8	3.6	ns
prot1873	151	0	2	6	6	2	1	8	6	ns
prot1874	1410	1	0	0	3	0	0	0	3	ns
prot1875	164	2	1	3.6	1.8	0	1	1.8	0	ns
prot1876	114	2	0	1.2	0	1	1	1.2	6	sig
prot1877	262	3	2	6	6	3	2	2	6	ns
prot1878	174	2	0	0	4.5	1	2	1.5	4.5	ns
prot1879	987	5	0	3.6	3.6	5	2	3.6	3.6	sig
prot1880	170	0	1	2.4	2.4	4	1	1.2	2.4	ns
prot1881	399	1	1	0	0	4	2	0	2	ns
prot1882	504	2	1	3	3	2	0	1.5	3	ns
prot1883	359	3	1	0	5.4	0	0	0	5.4	ns
prot1884	85	0	1	3.6	2.4	1	0	2.4	0	ns
prot1885	186	2	1	0	4	1	2	4	2	ns
prot1886	231	3	3	1.5	1.5	1	1	3	1.5	ns
prot1887	161	0	0	1.8	0	1	2	1.8	7.2	ns
prot1888	296	4	1	1.2	2.4	2	1	0	2.4	ns
prot1889	362	1	1	0	2	4	2	8	2	ns
prot1890	492	2	0	3	9	2	4	3	3	sig
prot1891	240	1	0	0	3.6	0	1	0	0	ns
prot1892	587	2	2	7.2	1.2	0	4	1.2	2.4	ns
prot1893	523	0	0	0	2	0	0	0	4	ns
prot1894	979	2	1	1.5	0	2	2	3	3	sig
prot1895	2381	2	3	0	1.8	1	0	5.4	1.8	ns
prot1896	246	1	0	1.2	0	0	0	2.4	0	ns
prot1897	309	1	0	2	0	0	0	6	0	ns
prot1898	214	1	2	0	0	1	0	1.5	1.5	ns
prot1899	659	3	3	5.4	1.8	1	1	9	1.8	ns
prot1900	185	0	1	0	1.2	1	0	1.2	0	ns
prot1901	201	0	2	0	0	2	1	2	2	ns
prot1902	464	0	2	0	3	1	2	0	0	ns
prot1903	298	1	2	0	1.8	1	0	3.6	3.6	ns
prot1904	502	1	2	2.4	1.2	1	1	0	0	ns
prot1905	295	0	1	2	2	0	0	2	0	ns
prot1906	1921	0	0	0	1.5	0	0	0	0	ns
prot1907	900	1	1	3.6	0	0	1	1.8	0	ns
prot1908	1567	0	1	1.2	1.2	1	1	1.2	0	ns
prot1909	659	2	0	0	2	1	1	2	2	sig
prot1910	909	1	1	3	1.5	2	0	3	1.5	ns
prot1911	193	1	1	1.8	0	4	2	3.6	3.6	sig
prot1912	431	2	0	0	1.2	2	2	2.4	2.4	sig
prot1913	118	0	1	6	0	2	0	0	0	ns
prot1914	229	1	4	4.5	3	4	2	7.5	3	sig
prot1915	232	2	2	0	5.4	4	2	3.6	5.4	sig
prot1916	267	2	2	3.6	3.6	2	4	3.6	2.4	ns
prot1917	266	1	3	8	2	3	5	0	8	ns
prot1918	183	1	2	3	3	9	3	18	4.5	sig
prot1919	909	3	2	1.8	0	5	0	3.6	5.4	ns
prot1920	219	4	2	0	3.6	2	3	3.6	1.2	ns
prot1921	141	2	4	0	10	2	2	0	0	ns
prot1922	154	2	4	10.5	3	3	3	6	6	ns
prot1923	243	0	0	0	1.8	0	0	1.8	0	ns
prot1924	135	0	1	1.2	1.2	0	0	0	1.2	ns
prot1925	315	2	1	2	2	0	0	0	0	ns
prot1926	517	1	2	3	1.5	0	0	3	0	ns
prot1927	127	1	0	1.8	3.6	2	0	1.8	3.6	ns
prot1928	439	1	1	0	3.6	4	2	2.4	9.6	sig
prot1929	398	1	0	0	0	4	1	0	6	ns
prot1930	462	2	0	1.5	0	3	3	4.5	4.5	sig
prot1931	202	4	0	5.4	1.8	9	3	10.8	5.4	sig
prot1932	114	2	2	2.4	0	1	0	0	3.6	ns
prot1933	137	1	1	2	6	2	2	4	4	sig
prot1934	124	2	1	1.5	0	6	3	1.5	1.5	ns
prot1935	641	1	2	3.6	1.8	2	2	3.6	3.6	sig
prot1936	415	1	1	1.2	1.2	2	0	1.2	0	ns
prot1937	448	0	2	2	4	0	1	0	0	ns
prot1938	572	1	3	1.5	1.5	0	1	1.5	1.5	ns
prot1939	819	1	0	1.8	0	4	1	1.8	3.6	ns
prot1940	365	1	1	0	0	1	1	1.2	1.2	sig
prot1941	600	0	1	2	2	0	0	4	0	ns
prot1942	692	0	0	1.5	1.5	1	1	1.5	1.5	ns
prot1943	244	0	0	3.6	1.8	0	0	1.8	1.8	ns
prot1944	203	3	0	1.2	2.4	1	1	0	3.6	ns
prot1945	383	2	1	0	4	2	1	2	0	ns
prot1946	208	0	2	0	0	1	0	1.5	1.5	ns
prot1947	292	1	3	5.4	3.6	1	2	1.8	5.4	ns
prot1948	288	1	2	1.2	0	0	0	1.2	0	ns
prot1949	111	2	0	2	0	3	2	4	4	sig
prot1950	309	2	1	6	0	1	1	3	1.5	sig
prot1951	555	2	1	7.2	0	3	0	5.4	0	ns
prot1952	719	2	2	3.6	2.4	2	0	1.2	2.4	ns
prot1953	548	2	0	4	0	3	0	0	4	ns
prot1954	209	0	0	4.5	0	3	2	6	4.5	sig
prot1955	561	2	1	0	1.8	0	2	0	0	ns
prot1956	575	0	4	0	1.2	1	2	0	3.6	ns
prot1957	193	1	1	6	4	5	2	2	2	ns
prot1958	476	0	0	0	3	0	2	0	1.5	ns
prot1959	426	1	0	3.6	0	1	1	0	1.8	ns
prot1960	210	2	2	2.4	2.4	0	0	0	1.2	ns
prot1961	167	1	0	2	4	0	0	0	2	ns
prot1962	255	1	2	1.5	0	0	2	3	1.5	ns
prot1963	259	0	0	3.6	0	0	0	3.6	0	ns
prot1964	828	1	1	0	2.4	2	2	2.4	2.4	sig
prot1965	491	1	0	2	2	1	0	2	2	ns
prot1966	116	1	2	3	0	5	4	3	6	sig
prot1967	392	0	1	0	3.6	4	1	0	3.6	ns
prot1968	278	0	1	0	0	0	0	1.2	1.2	ns
prot1969	275	1	4	2	2	2	2	8	8	sig
prot1970	542	0	0	0	1.5	0	0	0	0	ns
prot1971	303	2	0	0	0	0	2	1.8	0	ns
prot1972	206	1	2	3.6	1.2	0	0	0	1.2	ns
prot1973	575	2	0	0	0	0	1	0	4	ns
prot1974	882	1	0	0	0	0	0	1.5	0	ns
prot1975	503	1	1	0	3.6	1	0	1.8	0	ns
prot1976	350	0	0	1.2	0	0	1	1.2	2.4	ns
prot1977	277	0	0	6	2	0	1	2	4	ns
prot1978	251	0	1	0	3	2	0	0	1.5	ns
prot1979	223	1	1	0	0	0	0	0	1.8	ns
prot1980	109	4	4	2.4	2.4	1	1	2.4	3.6	ns
prot1981	1093	0	2	8	2	3	1	8	2	ns
prot1982	123	1	0	3	0	0	1	1.5	0	ns
prot1983	160	0	2	3.6	7.2	0	3	1.8	3.6	ns
prot1984	160	2	2	2.4	2.4	8	2	2.4	4.8	sig
prot1985	433	2	2	2	8	1	0	2	4	ns
prot1986	214	3	1	1.5	0	0	4	3	1.5	ns
prot1987	114	0	1	0	3.6	3	0	5.4	0	ns
prot1988	178	3	1	1.2	1.2	2	2	2.4	2.4	ns
prot1989	248	0	0	0	0	2	1	0	2	ns
prot1990	49	2	4	0	1.5	1	1	7.5	0	ns
prot1991	86	2	0	7.2	7.2	0	1	9	1.8	ns
prot1992	335	0	2	0	2.4	1	2	0	1.2	ns
prot1993	171	1	3	0	4	3	3	6	4	ns
prot1994	214	0	1	3	1.5	1	1	4.5	4.5	ns
prot1995	108	1	1	0	1.8	0	1	1.8	0	ns
prot1996	115	1	0	4.8	1.2	0	4	1.2	3.6	ns
prot1997	96	1	1	8	4	1	2	4	4	sig
prot1998	82	1	0	1.5	1.5	2	4	4.5	0	ns
prot1999	365	4	0	3.6	0	3	9	5.4	5.4	sig
[truncated: 1,549 more rows]
