# Supplementary material for: Protein complex-based analysis is resistant to the obfuscating consequences of batch effects --- a case study in clinical proteomics
Source: BMC Genomics. 2017 Mar 14;18(Suppl 2):142. doi: 10.1186/s12864-017-3490-3 (PMC5374662; doi:10.1186/s12864-017-3490-3)
Supplement: Supplementary file 2 — Simulated data D2.2H. (ZIP 3730 kb) [file 12864_2017_3490_MOESM2_ESM.zip › D2.2.362.txt]

protLen	X0	X0.1	X0.2	X0.3	X1	X1.1	X1.2	X1.3	sig
prot1	1338	866	918	1030.8	1135.2	885	880	1105.2	1118.4	ns
prot2	2199	42	34	55.5	36	23	30	46.5	43.5	ns
prot3	1538	41	33	63	54	38	36	50.4	61.2	ns
prot4	2319	27	18	45	60	27	21	39	45	ns
prot5	1392	42	54	46.8	57.6	54	44	50.4	43.2	ns
prot6	1985	32	35	61.5	52.5	32	31	63	52.5	ns
prot7	1262	57	56	109.8	93.6	88	81	149.4	120.6	sig
prot8	3862	15	22	27	63	15	20	63	57	ns
prot9	1295	44	36	48	49.2	48	44	63.6	50.4	ns
prot10	4287	13	9	19.5	27	17	10	10.5	16.5	ns
prot11	1277	53	36	61.2	66.6	53	43	81	64.8	ns
prot12	3587	3	5	21	18	1	4	27	21	ns
prot13	774	72	66	81.6	87.6	74	80	109.2	92.4	sig
prot14	1960	6	5	7.5	13.5	2	11	1.5	10.5	ns
prot15	858	68	65	108	144	55	53	135	102.6	ns
prot16	693	84	85	243	225	92	82	267	216	ns
prot17	748	58	69	99.6	69.6	67	59	88.8	73.2	ns
prot18	875	48	60	82.5	70.5	42	40	42	52.5	ns
prot19	1755	15	6	21.6	9	18	38	50.4	32.4	sig
prot20	839	50	34	90	96	37	33	99	126	ns
prot21	857	40	23	28.8	45.6	14	23	37.2	32.4	ns
prot22	1248	25	26	49.5	48	28	31	37.5	46.5	ns
prot23	1308	23	23	34.2	36	18	11	36	37.8	ns
prot24	1260	18	16	36	39	14	14	45	63	ns
prot25	1487	11	3	10.8	18	10	6	8.4	3.6	ns
prot26	477	100	90	136.5	145.5	174	162	267	279	sig
prot27	1324	22	21	59.4	52.2	26	28	39.6	32.4	sig
prot28	997	21	13	72	33	18	19	45	69	ns
prot29	623	119	126	123.6	126	116	125	123.6	144	ns
prot30	657	117	87	184.5	142.5	97	100	162	186	ns
prot31	1735	9	8	10.8	25.2	9	14	19.8	39.6	ns
prot32	904	12	17	15	12	18	13	48	39	sig
prot33	446	223	213	214.8	235.2	207	200	246	244.8	ns
prot34	262	191	197	300	262.5	180	178	253.5	271.5	ns
prot35	682	92	108	190.8	169.2	101	86	176.4	207	ns
prot36	742	63	64	171	159	48	54	156	135	ns
prot37	630	34	44	51.6	36	39	46	45.6	52.8	ns
prot38	672	35	25	51	64.5	28	24	48	58.5	ns
prot39	1056	29	22	45	48.6	19	26	39.6	48.6	ns
prot40	1098	18	20	60	51	22	28	93	93	sig
prot41	1192	9	11	10.8	8.4	7	13	20.4	9.6	ns
prot42	1888	11	17	15	22.5	17	13	18	16.5	sig
prot43	500	158	160	226.8	273.6	149	180	320.4	279	ns
prot44	610	54	51	138	138	77	110	276	285	sig
prot45	543	39	32	34.8	44.4	42	26	34.8	33.6	ns
prot46	685	39	28	55.5	39	17	25	51	48	ns
prot47	546	31	26	52.2	48.6	30	39	75.6	54	sig
prot48	1311	11	13	33	15	10	13	36	33	ns
prot49	1047	10	19	12	7.2	16	5	13.2	14.4	ns
prot50	491	138	117	175.5	198	140	132	190.5	204	ns
prot51	654	74	66	97.2	144	132	141	208.8	201.6	sig
prot52	639	66	64	153	171	51	41	219	198	ns
prot53	740	60	45	58.8	45.6	47	72	67.2	46.8	ns
prot54	1143	18	20	18	34.5	15	15	21	36	ns
prot55	966	19	16	18	36	15	13	18	41.4	ns
prot56	1042	12	14	51	36	45	45	135	135	sig
prot57	2166	10	7	9.6	10.8	1	2	7.2	12	ns
prot58	443	27	28	37.5	49.5	34	26	43.5	45	ns
prot59	589	19	28	48.6	48.6	46	66	129.6	86.4	sig
prot60	740	17	23	63	48	29	24	84	81	ns
prot61	532	27	22	15.6	14.4	78	78	79.2	108	sig
prot62	740	14	10	10.5	16.5	7	11	10.5	16.5	ns
prot63	727	17	20	12.6	34.2	5	11	18	16.2	ns
prot64	1585	8	5	27	18	8	6	21	27	ns
prot65	479	221	259	272.4	247.2	220	245	274.8	298.8	ns
prot66	364	159	129	240	196.5	492	450	756	778.5	sig
prot67	433	145	147	261	270	162	160	255.6	277.2	ns
prot68	346	146	168	384	429	405	384	1260	1215	sig
prot69	545	88	107	100.8	116.4	109	89	111.6	97.2	ns
prot70	472	61	73	111	97.5	68	79	90	117	ns
prot71	478	54	43	86.4	91.8	52	47	90	93.6	ns
prot72	413	45	44	150	162	53	52	105	108	ns
prot73	496	39	60	56.4	60	49	41	57.6	43.2	ns
prot74	630	33	37	49.5	60	43	34	42	46.5	ns
prot75	544	31	28	52.2	32.4	26	22	36	52.2	ns
prot76	880	15	7	42	45	14	14	39	30	ns
prot77	684	8	11	13.2	10.8	9	14	8.4	8.4	ns
prot78	988	14	12	7.5	7.5	10	13	13.5	10.5	ns
prot79	430	80	77	147.6	99	63	66	118.8	113.4	ns
prot80	707	23	18	60	87	54	61	162	174	sig
prot81	418	31	28	26.4	22.8	18	30	26.4	36	ns
prot82	820	26	16	10.5	15	54	45	72	54	sig
prot83	1450	9	11	19.8	21.6	10	9	27	18	ns
prot84	500	73	91	201	207	108	122	369	351	sig
prot85	451	68	53	60	75.6	56	49	76.8	62.4	ns
prot86	757	39	20	48	40.5	78	75	112.5	94.5	sig
prot87	539	30	30	52.2	30.6	26	28	41.4	50.4	ns
prot88	455	21	15	54	48	14	17	66	21	ns
prot89	646	20	22	24	18	16	16	21.6	16.8	ns
prot90	533	15	11	19.5	7.5	9	11	16.5	16.5	ns
prot91	1101	11	5	14.4	9	4	5	7.2	9	ns
prot92	375	196	159	477	498	176	167	486	507	ns
prot93	477	102	102	142.8	146.4	104	127	133.2	135.6	ns
prot94	440	80	85	133.5	106.5	76	67	111	112.5	ns
prot95	445	64	60	108	97.2	63	73	117	111.6	ns
prot96	373	48	46	96	138	48	44	132	171	ns
prot97	606	34	35	37.2	37.2	36	38	32.4	54	sig
prot98	343	30	21	36	39	54	78	103.5	99	sig
prot99	403	17	23	36	34.2	21	21	25.2	43.2	ns
prot100	591	23	31	90	69	36	28	114	54	sig
prot101	641	13	15	25.2	13.2	17	16	14.4	15.6	sig
prot102	583	9	17	19.5	13.5	10	15	13.5	18	ns
prot103	544	12	7	27	12.6	13	11	30.6	21.6	ns
prot104	2137	9	4	21	12	2	2	12	27	ns
prot105	375	45	32	43.2	42	33	46	63.6	49.2	ns
prot106	454	38	41	60	69	35	39	64.5	58.5	ns
prot107	472	24	43	50.4	52.2	41	34	57.6	48.6	ns
prot108	517	29	32	93	108	35	26	99	132	ns
prot109	464	29	22	32.4	34.8	25	25	31.2	34.8	ns
prot110	637	22	21	37.5	18	18	25	34.5	25.5	ns
prot111	423	17	17	39.6	48.6	23	19	41.4	36	ns
prot112	414	12	12	87	60	12	17	42	42	ns
prot113	898	11	18	16.8	18	14	19	22.8	19.2	ns
prot114	498	7	17	13.5	16.5	12	11	24	25.5	ns
prot115	580	20	8	25.2	36	19	23	41.4	28.8	sig
prot116	448	11	11	12	48	42	9	135	99	sig
prot117	569	7	9	4.8	10.8	10	7	12	6	ns
prot118	1032	5	4	3	6	5	7	6	6	ns
prot119	357	87	86	176.4	169.2	92	95	171	187.2	ns
prot120	231	64	54	165	162	64	50	180	144	ns
prot121	372	32	46	51.6	52.8	74	76	84	74.4	sig
prot122	375	37	47	67.5	69	70	58	117	90	sig
prot123	507	26	36	79.2	63	41	43	55.8	55.8	ns
prot124	411	31	31	102	84	34	24	117	84	ns
prot125	374	23	25	20.4	33.6	13	29	32.4	31.2	ns
prot126	827	20	16	27	16.5	18	10	22.5	34.5	ns
prot127	774	17	22	27	34.2	11	11	25.2	21.6	ns
prot128	576	10	6	42	24	24	9	90	63	sig
prot129	413	12	11	10.8	18	14	9	10.8	3.6	ns
prot130	569	5	8	21	15	5	8	27	21	ns
prot131	590	8	12	12.6	18	11	13	19.8	12.6	ns
prot132	774	5	16	30	12	8	8	21	33	ns
prot133	1023	12	10	8.4	10.8	9	9	9.6	12	ns
prot134	803	8	3	7.5	6	6	1	4.5	4.5	ns
prot135	242	53	45	95.4	106.2	49	64	99	117	ns
prot136	439	59	55	180	162	63	60	159	195	ns
prot137	318	37	43	72	55.2	156	174	230.4	144	sig
prot138	278	54	61	84	79.5	55	57	66	94.5	ns
prot139	309	46	69	70.2	86.4	53	43	81	81	ns
prot140	568	29	33	114	105	26	42	105	102	ns
prot141	316	23	40	48	44.4	32	36	42	48	ns
prot142	283	25	35	46.5	46.5	84	75	126	135	sig
prot143	608	27	38	36	48.6	38	33	82.8	90	sig
prot144	673	13	27	45	48	13	25	51	72	ns
prot145	414	22	18	19.2	26.4	25	15	24	18	ns
prot146	707	26	13	25.5	22.5	16	21	31.5	21	ns
prot147	406	12	18	30.6	23.4	17	13	16.2	21.6	ns
prot148	510	19	16	45	48	11	18	15	51	ns
prot149	500	9	9	18	14.4	14	14	15.6	16.8	ns
prot150	350	7	10	21	9	10	11	18	10.5	ns
prot151	683	15	12	27	28.8	14	12	25.2	25.2	ns
prot152	569	11	4	33	27	11	10	30	33	ns
prot153	450	10	18	9.6	9.6	12	15	14.4	14.4	ns
prot154	399	6	4	13.5	13.5	13	8	13.5	18	ns
prot155	713	7	7	12.6	21.6	11	9	16.2	14.4	ns
prot156	564	8	8	42	33	5	12	36	33	ns
prot157	1149	5	8	8.4	8.4	10	6	7.2	10.8	ns
prot158	721	4	7	7.5	6	6	6	12	10.5	ns
prot159	260	197	196	340.2	349.2	199	186	360	356.4	ns
prot160	372	121	136	405	399	164	158	471	414	ns
prot161	297	79	89	88.8	116.4	68	79	96	87.6	ns
prot162	276	54	44	67.5	79.5	47	51	73.5	69	ns
prot163	480	33	36	63	64.8	59	43	122.4	81	sig
prot164	299	40	31	87	96	41	38	81	99	ns
prot165	317	29	20	34.8	25.2	25	25	31.2	33.6	ns
prot166	437	14	28	37.5	19.5	21	19	39	30	ns
prot167	537	14	27	41.4	21.6	21	23	34.2	37.8	ns
prot168	228	15	13	57	48	26	23	66	36	ns
prot169	289	15	24	32.4	18	29	40	24	45.6	sig
prot170	341	22	16	22.5	25.5	11	17	22.5	16.5	ns
prot171	445	15	12	37.8	37.8	14	11	27	25.2	ns
prot172	458	9	13	45	39	39	39	162	144	sig
prot173	450	8	14	20.4	16.8	10	9	10.8	12	ns
prot174	588	16	14	24	16.5	22	10	25.5	15	ns
prot175	761	19	17	19.8	23.4	7	11	32.4	25.2	ns
prot176	519	9	8	36	33	10	12	36	24	ns
prot177	1216	10	8	10.8	12	14	8	21.6	14.4	sig
prot178	605	8	12	10.5	12	11	7	13.5	15	ns
prot179	748	8	12	10.8	14.4	6	9	21.6	25.2	ns
prot180	460	6	8	21	27	11	10	39	30	ns
prot181	645	5	6	8.4	7.2	10	1	6	10.8	ns
prot182	528	13	12	10.5	10.5	9	4	13.5	10.5	ns
prot183	958	4	6	7.2	10.8	6	9	5.4	9	ns
prot184	4213	2	2	12	9	3	4	18	18	sig
prot185	1921	6	9	6	6	3	7	7.2	1.2	ns
prot186	333	127	142	172.5	178.5	137	150	192	208.5	ns
prot187	229	110	107	201.6	176.4	85	96	181.8	196.2	ns
prot188	413	36	37	150	135	52	42	117	141	ns
prot189	437	41	38	62.4	43.2	39	49	48	45.6	ns
prot190	459	26	27	49.5	34.5	33	34	33	43.5	ns
prot191	170	36	31	77.4	41.4	32	24	50.4	61.2	ns
prot192	200	46	53	114	84	33	43	126	114	ns
prot193	396	28	35	37.2	45.6	33	35	38.4	48	ns
prot194	219	16	18	33	37.5	29	19	28.5	19.5	ns
prot195	509	24	28	50.4	54	18	21	45	41.4	ns
prot196	255	21	28	54	48	31	34	135	108	sig
prot197	343	15	12	15.6	26.4	9	15	26.4	12	ns
prot198	453	18	24	13.5	25.5	20	12	24	36	ns
prot199	418	21	12	25.2	23.4	18	15	34.2	18	ns
prot200	506	14	18	33	33	16	9	30	39	ns
prot201	545	11	9	21.6	14.4	27	21	31.2	26.4	sig
prot202	406	13	12	6	16.5	18	16	21	30	sig
prot203	586	8	21	27	28.8	12	17	23.4	19.8	ns
prot204	570	8	9	24	36	9	10	18	27	ns
prot205	868	10	7	8.4	15.6	10	16	12	10.8	ns
prot206	508	6	11	15	10.5	8	15	21	6	sig
prot207	715	9	9	14.4	18	9	8	21.6	14.4	ns
prot208	622	9	10	33	27	11	11	27	27	ns
prot209	463	9	11	7.2	12	10	8	7.2	3.6	ns
prot210	756	9	8	12	18	0	4	10.5	4.5	ns
prot211	520	4	4	10.8	14.4	6	7	16.2	14.4	ns
prot212	858	4	4	6	9	7	5	18	6	ns
prot213	463	2	5	4.8	4.8	5	5	6	7.2	ns
prot214	248	81	93	102	114	76	70	120	115.5	ns
prot215	386	44	49	104.4	93.6	106	114	198	126	sig
prot216	252	50	33	120	123	45	47	147	147	ns
prot217	271	51	50	40.8	55.2	144	174	187.2	180	sig
prot218	367	44	50	58.5	75	49	42	69	57	ns
prot219	335	50	35	54	52.2	41	51	82.8	77.4	ns
prot220	600	37	34	117	99	31	40	93	117	ns
prot221	232	33	31	72	50.4	38	34	30	42	ns
prot222	273	35	55	51	37.5	32	43	43.5	72	ns
prot223	243	28	34	45	43.2	26	30	46.8	66.6	ns
prot224	223	25	25	69	129	29	29	84	81	ns
prot225	250	17	27	27.6	30	28	21	26.4	27.6	ns
prot226	223	17	15	43.5	42	29	25	25.5	28.5	ns
prot227	289	22	21	54	46.8	27	21	39.6	46.8	ns
prot228	378	21	19	84	84	13	26	72	54	ns
prot229	410	14	22	22.8	31.2	42	42	40.8	33.6	sig
prot230	389	23	18	24	25.5	29	28	31.5	37.5	ns
prot231	610	10	16	25.2	21.6	19	14	30.6	32.4	ns
prot232	243	15	8	15	57	17	18	42	39	ns
prot233	397	18	14	10.8	19.2	11	13	16.8	21.6	ns
prot234	229	8	14	24	21	9	4	18	18	ns
prot235	321	12	16	30.6	14.4	9	9	14.4	45	ns
prot236	447	4	7	33	33	7	15	27	45	ns
prot237	272	14	10	15.6	2.4	13	10	9.6	12	ns
prot238	645	9	14	12	16.5	12	6	33	25.5	sig
prot239	709	4	4	12.6	9	8	4	9	5.4	ns
prot240	513	15	16	12	39	7	9	30	33	ns
prot241	314	6	7	8.4	7.2	4	14	26.4	12	sig
prot242	388	6	6	12	12	7	4	16.5	9	ns
prot243	956	1	4	7.2	5.4	2	2	7.2	12.6	sig
prot244	128	243	249	705	792	237	216	744	723	ns
prot245	197	65	68	64.8	81.6	116	134	136.8	172.8	sig
prot246	334	65	65	102	100.5	65	64	91.5	87	ns
prot247	175	58	51	73.8	90	53	46	72	97.2	ns
prot248	162	48	71	192	150	53	50	165	147	ns
prot249	305	33	35	24	40.8	30	25	38.4	46.8	ns
prot250	312	46	37	64.5	63	40	39	61.5	46.5	ns
prot251	300	48	33	55.8	61.2	36	58	102.6	100.8	sig
prot252	127	46	32	126	153	44	45	93	126	ns
prot253	191	22	35	46.8	55.2	35	39	42	46.8	ns
prot254	211	32	36	61.5	54	48	34	82.5	64.5	sig
prot255	199	32	26	63	68.4	27	30	63	45	ns
prot256	266	43	27	153	90	43	21	72	111	ns
prot257	322	29	22	31.2	22.8	23	18	31.2	30	ns
prot258	313	24	33	34.5	49.5	31	33	46.5	48	ns
prot259	286	19	19	32.4	45	32	30	30.6	28.8	ns
prot260	265	14	14	48	39	15	13	30	30	ns
prot261	466	22	17	26.4	15.6	16	20	19.2	21.6	ns
prot262	455	16	27	28.5	22.5	30	28	63	60	sig
prot263	185	17	20	45	39.6	31	27	36	28.8	ns
prot264	209	14	15	39	57	8	16	72	54	ns
prot265	433	21	12	20.4	20.4	22	14	13.2	22.8	sig
prot266	247	16	16	16.5	21	12	22	22.5	27	ns
prot267	331	13	19	21.6	18	9	16	28.8	21.6	ns
prot268	452	18	12	21	60	11	16	36	36	ns
prot269	348	7	19	14.4	14.4	13	18	15.6	19.2	ns
prot270	533	12	6	16.5	16.5	7	4	16.5	13.5	ns
prot271	342	8	14	23.4	34.2	16	14	21.6	18	sig
prot272	229	10	10	48	33	7	8	48	24	ns
prot273	581	14	7	12	16.8	42	30	32.4	25.2	sig
prot274	389	7	8	13.5	12	14	6	3	13.5	ns
prot275	368	13	8	9	9	11	7	16.2	14.4	ns
prot276	350	14	10	39	15	5	9	27	24	ns
prot277	502	5	6	12	13.2	7	6	1.2	8.4	ns
prot278	588	8	10	3	6	7	7	0	9	ns
prot279	404	11	12	12.6	9	15	15	43.2	16.2	sig
prot280	281	3	4	12	33	3	7	21	15	ns
prot281	475	7	3	7.2	13.2	3	7	7.2	6	ns
prot282	264	4	6	4.5	9	6	4	7.5	9	ns
prot283	428	6	8	14.4	14.4	4	5	10.8	10.8	ns
prot284	605	9	3	15	12	6	5	18	21	ns
prot285	546	7	10	7.2	3.6	3	3	2.4	6	ns
prot286	393	5	9	9	7.5	9	6	10.5	9	ns
prot287	651	7	4	1.8	14.4	13	6	1.8	0	ns
prot288	386	5	5	21	24	3	10	18	12	ns
prot289	127	191	212	238.8	234	200	214	237.6	254.4	ns
prot290	307	155	154	204	217.5	138	152	202.5	241.5	ns
prot291	151	60	72	91.8	115.2	65	64	124.2	154.8	ns
prot292	246	25	36	108	105	44	32	105	105	ns
prot293	201	31	29	42	28.8	24	41	50.4	49.2	ns
prot294	295	35	36	45	36	38	31	60	61.5	ns
prot295	377	37	31	57.6	57.6	34	28	36	70.2	ns
prot296	232	25	29	96	75	27	26	90	78	ns
prot297	333	22	19	37.2	15.6	29	21	33.6	19.2	ns
prot298	276	25	20	34.5	24	23	22	36	31.5	ns
prot299	225	17	22	37.8	43.2	24	12	32.4	27	ns
prot300	152	21	15	69	60	29	23	54	42	ns
prot301	268	21	22	18	34.8	19	18	28.8	28.8	ns
prot302	261	19	21	39	40.5	25	13	21	36	ns
prot303	234	18	21	39.6	27	16	22	28.8	45	ns
prot304	203	20	19	39	60	11	22	45	57	ns
prot305	277	19	12	34.8	25.2	16	23	28.8	33.6	ns
prot306	224	13	19	25.5	28.5	23	18	19.5	15	ns
prot307	260	16	19	32.4	37.8	27	12	39.6	32.4	ns
prot308	278	21	18	57	69	21	17	54	42	ns
prot309	420	14	18	21.6	20.4	57	45	61.2	28.8	sig
prot310	424	13	24	22.5	16.5	16	15	19.5	15	ns
prot311	219	14	7	28.8	21.6	30	28	61.2	54	sig
prot312	277	10	9	45	18	13	14	36	45	ns
prot313	279	10	11	6	4.8	8	11	8.4	14.4	ns
prot314	558	12	12	21	13.5	25	20	27	27	sig
prot315	822	5	5	16.2	23.4	7	6	14.4	21.6	ns
prot316	423	10	9	27	21	15	7	36	45	ns
prot317	301	13	4	13.2	7.2	10	9	9.6	8.4	ns
prot318	477	7	10	18	13.5	5	17	21	16.5	ns
prot319	354	7	9	21.6	18	8	6	27	23.4	ns
prot320	538	9	13	21	39	21	21	45	90	sig
prot321	330	5	11	13.2	14.4	5	14	10.8	7.2	ns
prot322	345	6	4	16.5	12	9	4	10.5	13.5	ns
prot323	290	6	5	7.2	12.6	4	4	14.4	10.8	ns
prot324	587	6	8	18	24	20	10	48	18	sig
prot325	416	8	6	8.4	9.6	13	4	10.8	8.4	ns
prot326	806	6	17	6	9	3	3	12	7.5	ns
prot327	243	6	8	12.6	16.2	9	6	12.6	12.6	ns
prot328	674	7	7	15	21	5	2	9	24	ns
prot329	297	6	7	8.4	12	8	4	8.4	9.6	ns
prot330	558	9	6	15	15	5	5	16.5	9	ns
prot331	340	5	6	9	10.8	8	7	12.6	10.8	ns
prot332	546	5	4	33	24	5	7	18	24	ns
prot333	193	3	3	9.6	8.4	22	8	7.2	12	sig
prot334	641	3	6	10.5	12	0	4	3	9	ns
prot335	452	7	6	12.6	1.8	8	4	10.8	9	ns
prot336	481	6	5	15	12	9	4	18	24	ns
prot337	355	1	6	6	6	2	6	4.8	7.2	ns
prot338	530	2	5	9	4.5	8	5	4.5	6	ns
prot339	374	4	5	9	5.4	6	1	9	10.8	ns
prot340	253	7	7	24	48	4	1	15	9	ns
prot341	442	2	2	7.2	3.6	6	3	2.4	6	ns
prot342	861	2	2	4.5	1.5	10	4	3	9	ns
prot343	413	3	6	3.6	3.6	2	10	10.8	25.2	sig
prot344	648	2	3	9	12	10	8	6	48	sig
prot345	719	3	5	9.6	9.6	4	3	8.4	4.8	ns
prot346	786	1	3	7.5	6	5	4	9	9	sig
prot347	596	4	3	5.4	9	4	3	18	9	ns
prot348	777	4	2	9	3	2	1	9	12	ns
prot349	798	4	4	4.8	7.2	4	6	8.4	4.8	ns
prot350	141	214	217	342	349.5	356	387	559.5	621	sig
prot351	221	157	144	248.4	304.2	156	137	259.2	243	ns
prot352	283	84	59	228	264	62	72	225	216	ns
prot353	246	61	62	74.4	81.6	204	195	180	284.4	sig
prot354	212	51	47	55.5	84	46	38	63	75	ns
prot355	219	34	28	81	72	54	66	158.4	100.8	sig
prot356	448	38	36	93	120	35	39	78	99	ns
prot357	351	37	33	49.2	54	34	45	52.8	37.2	ns
prot358	161	32	23	45	37.5	31	27	39	34.5	ns
prot359	178	23	32	52.2	46.8	34	31	27	50.4	ns
prot360	178	19	21	63	78	16	16	90	48	ns
prot361	250	22	17	28.8	30	20	17	28.8	22.8	ns
prot362	238	19	27	30	40.5	24	17	31.5	42	ns
prot363	261	19	20	50.4	52.2	42	42	86.4	91.8	sig
prot364	194	14	22	51	69	13	13	66	66	ns
prot365	234	21	28	22.8	31.2	25	21	40.8	25.2	ns
prot366	337	16	17	37.5	24	15	13	25.5	27	ns
prot367	296	13	17	39.6	25.2	17	13	19.8	32.4	ns
prot368	248	10	15	36	54	15	11	33	60	ns
prot369	311	14	10	28.8	15.6	30	12	16.8	20.4	ns
prot370	224	16	23	21	30	18	10	18	16.5	ns
prot371	279	15	15	28.8	34.2	14	14	27	32.4	ns
prot372	471	14	18	63	48	23	18	48	42	ns
prot373	218	8	5	16.8	13.2	7	6	9.6	16.8	ns
prot374	249	11	15	25.5	28.5	11	14	15	18	ns
prot375	312	17	12	30.6	23.4	54	57	75.6	70.2	sig
prot376	402	12	20	33	24	7	16	48	54	ns
prot377	196	16	12	13.2	10.8	12	15	16.8	24	ns
prot378	285	18	9	19.5	21	14	14	21	15	ns
prot379	292	10	11	18	27	7	18	16.2	23.4	ns
prot380	227	12	7	39	21	8	12	33	45	ns
prot381	322	11	8	16.8	8.4	8	9	8.4	8.4	ns
prot382	449	5	6	10.5	22.5	12	10	9	21	ns
prot383	373	10	11	16.2	18	7	9	16.2	12.6	ns
prot384	239	9	11	24	36	10	15	18	24	ns
prot385	235	9	8	8.4	4.8	7	12	9.6	8.4	ns
prot386	267	18	10	21	16.5	8	8	16.5	16.5	ns
prot387	262	9	16	16.2	12.6	10	7	10.8	12.6	ns
prot388	241	13	10	39	24	10	10	21	27	ns
prot389	315	7	7	14.4	10.8	6	9	6	4.8	ns
prot390	997	9	10	10.5	9	24	27	31.5	31.5	sig
prot391	392	10	6	12.6	9	7	5	19.8	12.6	ns
prot392	558	4	5	27	21	3	7	9	9	ns
prot393	468	10	7	4.8	3.6	8	9	9.6	14.4	sig
prot394	253	8	7	4.5	10.5	8	7	15	9	ns
prot395	248	4	5	9	9	5	6	19.8	18	ns
prot396	527	8	8	18	39	16	8	39	42	sig
prot397	432	2	6	9.6	1.2	5	8	7.2	6	ns
prot398	455	4	8	9	3	4	8	7.5	7.5	ns
prot399	529	2	4	5.4	7.2	15	18	27	10.8	sig
prot400	375	7	7	24	9	9	4	18	21	ns
prot401	287	4	3	8.4	2.4	9	9	13.2	8.4	ns
prot402	332	8	1	10.5	12	6	6	4.5	12	sig
prot403	541	5	6	19.8	7.2	8	6	3.6	14.4	ns
prot404	280	7	2	12	21	7	8	21	3	ns
prot405	458	5	7	7.2	6	5	5	8.4	8.4	ns
prot406	291	3	6	4.5	6	3	3	6	7.5	ns
prot407	548	6	4	7.2	10.8	5	9	9	9	ns
prot408	292	2	3	9	18	3	6	21	12	ns
prot409	559	8	5	10.8	7.2	3	3	1.2	8.4	ns
prot410	859	3	3	10.5	6	9	4	3	10.5	sig
prot411	484	6	2	3.6	10.8	4	3	7.2	1.8	ns
prot412	117	132	150	384	363	141	138	423	426	ns
prot413	182	131	131	163.2	145.2	127	132	152.4	152.4	ns
prot414	226	100	140	156	181.5	89	110	133.5	175.5	ns
prot415	179	72	68	127.8	129.6	88	92	144	109.8	ns
prot416	129	65	67	171	165	213	198	630	468	sig
prot417	222	60	51	54	61.2	57	35	54	66	ns
prot418	353	29	26	61.5	61.5	42	43	63	64.5	ns
prot419	157	32	49	48.6	86.4	117	135	178.2	221.4	sig
prot420	376	33	31	120	66	24	29	78	90	ns
prot421	429	35	28	31.2	45.6	27	33	22.8	33.6	ns
prot422	182	24	20	34.5	34.5	19	21	46.5	48	ns
prot423	187	18	26	28.8	34.2	28	16	34.2	48.6	ns
prot424	206	16	23	96	60	23	14	54	42	ns
prot425	319	19	23	20.4	36	60	40	45.6	33.6	sig
prot426	533	22	19	30	33	36	34	81	39	sig
prot427	182	26	17	41.4	41.4	18	16	25.2	52.2	ns
prot428	260	17	22	75	60	25	16	36	51	ns
prot429	181	18	18	22.8	18	15	28	16.8	16.8	ns
prot430	246	9	19	21	21	19	16	24	22.5	ns
prot431	156	19	13	34.2	18	21	27	32.4	57.6	sig
prot432	213	16	18	33	45	22	8	21	57	ns
prot433	295	13	11	10.8	7.2	5	9	7.2	9.6	ns
prot434	610	10	13	22.5	16.5	39	60	63	40.5	sig
prot435	152	11	13	9	28.8	10	12	9	16.2	ns
prot436	470	16	15	45	57	11	13	66	33	ns
prot437	278	7	12	16.8	10.8	18	19	16.8	14.4	ns
prot438	250	14	15	22.5	24	12	15	25.5	15	ns
prot439	265	11	21	25.2	10.8	14	7	23.4	28.8	ns
prot440	327	8	4	33	36	8	10	21	27	ns
prot441	577	9	11	15.6	9.6	12	24	18	19.2	sig
prot442	236	13	13	13.5	15	24	24	36	58.5	sig
prot443	347	15	13	27	18	8	14	9	16.2	ns
prot444	177	16	17	27	33	7	8	30	51	ns
prot445	261	6	11	12	3.6	9	8	8.4	7.2	ns
prot446	357	4	10	10.5	9	7	9	13.5	15	ns
prot447	379	13	10	28.8	25.2	18	18	43.2	39.6	sig
prot448	172	6	6	45	33	6	10	27	15	ns
prot449	161	10	8	14.4	9.6	7	15	14.4	10.8	ns
prot450	466	13	8	18	13.5	12	10	24	24	sig
prot451	165	5	8	9	16.2	11	8	23.4	9	ns
prot452	245	8	14	18	21	11	11	3	33	ns
prot453	222	9	7	7.2	12	12	9	4.8	4.8	ns
prot454	428	14	8	12	9	3	10	13.5	12	ns
prot455	227	3	7	9	14.4	4	9	12.6	9	ns
prot456	420	8	8	24	36	8	6	33	24	sig
prot457	171	9	6	7.2	9.6	8	4	12	12	ns
prot458	307	7	10	7.5	6	8	4	15	15	ns
prot459	230	13	8	10.8	10.8	9	5	9	7.2	ns
prot460	343	8	8	21	15	11	5	18	9	ns
prot461	441	6	7	9.6	7.2	13	9	15.6	15.6	sig
prot462	415	4	8	15	9	5	4	12	9	ns
prot463	270	7	7	9	7.2	5	3	3.6	19.8	ns
prot464	711	10	9	18	18	7	4	15	18	ns
prot465	321	5	3	4.8	4.8	18	6	7.2	14.4	sig
prot466	238	7	7	4.5	3	5	4	7.5	10.5	ns
prot467	320	4	11	12.6	1.8	27	12	32.4	32.4	sig
prot468	274	4	10	18	15	5	5	21	18	ns
prot469	364	4	7	9.6	13.2	4	8	6	4.8	ns
prot470	361	5	4	13.5	9	6	4	16.5	10.5	ns
prot471	262	7	7	5.4	3.6	7	9	10.8	10.8	ns
prot472	513	9	6	27	33	12	6	21	15	ns
prot473	569	7	6	9.6	6	3	7	6	4.8	ns
prot474	387	6	4	6	10.5	3	7	3	7.5	ns
prot475	447	6	4	9	10.8	4	9	1.8	7.2	ns
prot476	378	3	1	15	18	7	2	21	33	sig
prot477	251	4	4	4.8	0	7	4	2.4	4.8	ns
prot478	468	4	2	1.5	6	1	5	10.5	3	ns
prot479	544	1	3	1.8	1.8	5	7	5.4	7.2	ns
prot480	244	4	5	24	15	4	5	18	12	ns
prot481	327	3	1	1.2	0	2	3	6	3.6	ns
prot482	494	2	4	1.5	6	4	2	3	3	ns
prot483	192	163	185	313.2	275.4	168	158	320.4	316.8	ns
prot484	243	133	142	354	369	117	134	387	360	ns
prot485	149	46	39	50.4	54	31	41	60	46.8	ns
prot486	236	46	38	81	42	42	24	58.5	54	ns
prot487	134	32	36	57.6	75.6	70	81	126	109.8	sig
prot488	103	32	39	96	66	40	44	114	96	ns
prot489	103	29	40	44.4	38.4	48	35	28.8	27.6	ns
prot490	103	38	28	46.5	45	32	40	54	46.5	ns
prot491	271	36	32	59.4	43.2	99	99	183.6	156.6	sig
prot492	257	30	17	75	81	29	15	81	102	ns
prot493	174	11	13	30	25.2	11	10	20.4	24	ns
prot494	165	26	29	21	45	34	26	39	43.5	ns
prot495	251	25	17	32.4	43.2	17	31	43.2	43.2	sig
prot496	265	22	23	60	84	24	16	72	66	ns
prot497	193	21	16	21.6	25.2	18	25	21.6	25.2	ns
prot498	137	29	27	28.5	46.5	30	23	36	34.5	ns
prot499	149	21	23	37.8	48.6	19	24	55.8	23.4	ns
prot500	291	22	18	54	90	21	25	69	66	ns
prot501	227	17	18	20.4	22.8	66	60	18	50.4	sig
prot502	198	18	23	28.5	33	20	10	18	18	ns
prot503	194	19	16	23.4	30.6	20	14	23.4	37.8	ns
prot504	234	18	16	51	54	15	14	39	42	ns
prot505	247	8	19	22.8	13.2	7	16	20.4	16.8	ns
prot506	145	25	21	27	28.5	16	20	16.5	33	ns
prot507	141	13	11	36	25.2	12	6	14.4	25.2	ns
prot508	187	6	13	60	51	12	12	36	36	ns
prot509	165	15	14	20.4	24	9	12	20.4	15.6	ns
prot510	166	15	13	25.5	30	18	14	27	22.5	ns
prot511	225	12	15	27	19.8	15	17	28.8	25.2	ns
prot512	239	12	11	33	54	10	13	42	48	ns
prot513	275	19	18	13.2	18	12	16	18	18	ns
prot514	206	16	15	24	13.5	12	13	6	19.5	ns
prot515	322	5	16	23.4	9	14	12	21.6	10.8	ns
prot516	178	7	17	33	45	6	12	39	33	ns
prot517	227	19	18	19.2	20.4	12	11	26.4	20.4	ns
prot518	237	16	19	15	19.5	12	18	21	21	ns
prot519	254	18	11	25.2	23.4	6	8	5.4	18	ns
prot520	208	9	10	54	27	12	10	12	39	ns
prot521	153	19	9	16.8	15.6	13	10	9.6	8.4	ns
prot522	244	12	12	21	21	26	10	19.5	30	sig
prot523	287	8	14	14.4	10.8	22	8	10.8	36	sig
prot524	206	8	11	39	45	10	9	33	30	ns
prot525	244	13	8	10.8	12	12	11	13.2	8.4	ns
prot526	383	7	4	19.5	9	10	9	10.5	13.5	ns
prot527	184	4	11	14.4	12.6	17	7	19.8	23.4	ns
prot528	377	4	6	33	24	9	9	30	18	ns
prot529	355	4	4	9.6	7.2	12	8	8.4	18	ns
prot530	129	4	5	12	10.5	10	7	12	7.5	ns
prot531	162	9	6	10.8	10.8	6	4	19.8	16.2	ns
prot532	184	7	6	21	30	12	8	9	15	ns
prot533	347	5	11	15.6	6	7	6	12	14.4	ns
prot534	203	8	7	10.5	6	13	12	4.5	9	ns
prot535	1930	8	5	27	9	3	10	9	10.8	ns
prot536	316	7	8	21	21	5	9	27	21	ns
prot537	198	12	14	12	8.4	11	6	16.8	8.4	ns
prot538	250	5	2	6	3	2	7	16.5	9	ns
prot539	265	7	6	7.2	7.2	8	9	16.2	7.2	ns
prot540	469	5	8	15	12	12	4	27	21	ns
prot541	563	11	7	2.4	9.6	4	9	4.8	6	ns
prot542	290	11	3	7.5	6	2	13	16.5	16.5	sig
prot543	338	10	11	16.2	16.2	4	5	7.2	7.2	ns
prot544	449	12	7	12	18	5	6	24	48	ns
prot545	273	11	6	9.6	8.4	6	5	8.4	4.8	sig
prot546	412	9	8	7.5	13.5	6	8	7.5	10.5	ns
prot547	170	6	4	9	3.6	9	5	10.8	7.2	ns
prot548	478	6	6	9	12	8	3	6	18	ns
prot549	302	4	2	7.2	4.8	6	5	6	7.2	ns
prot550	167	7	6	15	7.5	8	4	4.5	6	ns
prot551	151	6	3	10.8	10.8	5	9	18	9	ns
prot552	816	9	5	15	3	5	2	12	24	ns
prot553	279	4	7	2.4	6	4	6	4.8	8.4	ns
prot554	320	4	4	12	6	3	4	12	10.5	ns
prot555	351	2	7	12.6	0	5	5	9	3.6	ns
prot556	242	4	6	18	15	5	8	18	15	sig
prot557	276	7	4	8.4	9.6	2	4	2.4	6	ns
prot558	565	7	5	9	6	27	18	31.5	27	sig
prot559	356	3	4	7.2	3.6	12	12	14.4	25.2	sig
prot560	162	4	4	15	9	3	5	3	9	ns
prot561	155	2	6	6	9.6	5	13	10.8	6	sig
prot562	484	7	1	4.5	3	4	3	6	12	ns
prot563	462	6	5	10.8	7.2	4	2	10.8	1.8	ns
prot564	989	4	0	9	9	2	4	9	6	ns
prot565	353	3	5	3.6	3.6	7	4	4.8	3.6	ns
prot566	382	3	3	6	1.5	3	0	16.5	4.5	ns
prot567	1092	2	4	10.8	7.2	1	4	7.2	1.8	ns
prot568	158	3	4	9	9	4	0	12	6	ns
prot569	829	1	5	7.2	2.4	1	3	3.6	6	ns
prot570	600	1	3	1.5	4.5	4	11	10.5	13.5	sig
prot571	743	2	3	1.8	1.8	5	4	10.8	7.2	ns
prot572	271	4	2	12	3	1	1	9	9	ns
prot573	774	4	2	3.6	1.2	5	3	2.4	2.4	ns
prot574	617	1	0	1.5	1.5	2	1	0	0	ns
prot575	120	183	164	307.8	333	165	170	243	311.4	ns
prot576	257	140	167	423	483	159	144	387	444	ns
prot577	138	157	124	138	158.4	143	141	190.8	163.2	ns
prot578	126	101	71	129	132	88	91	117	132	ns
prot579	126	74	88	147.6	133.2	89	84	156.6	174.6	ns
prot580	126	91	107	240	219	178	153	492	498	sig
prot581	126	77	87	84	91.2	89	81	97.2	99.6	ns
prot582	126	85	83	108	135	95	68	157.5	108	ns
prot583	126	89	95	172.8	165.6	65	78	140.4	158.4	ns
prot584	126	75	98	243	261	88	82	195	291	ns
prot585	433	81	78	98.4	104.4	91	88	106.8	96	ns
prot586	258	44	39	64.5	52.5	40	25	58.5	48	ns
prot587	219	31	18	59.4	59.4	38	31	46.8	48.6	ns
prot588	274	25	32	75	111	29	29	90	72	ns
prot589	211	19	22	28.8	19.2	21	22	31.2	31.2	ns
prot590	203	23	30	34.5	40.5	20	23	43.5	31.5	ns
prot591	210	29	34	41.4	48.6	39	42	91.8	72	sig
prot592	190	26	25	60	87	35	25	69	75	ns
prot593	164	35	23	26.4	21.6	19	17	30	30	ns
prot594	159	16	29	28.5	40.5	20	17	27	40.5	ns
prot595	171	17	18	30.6	30.6	20	18	50.4	45	ns
prot596	153	24	14	60	63	22	25	57	48	ns
prot597	176	23	26	21.6	13.2	24	16	26.4	27.6	ns
prot598	192	25	20	16.5	24	27	26	22.5	27	ns
prot599	352	13	12	34.2	21.6	20	42	54	50.4	sig
prot600	146	13	29	51	36	18	20	66	30	ns
prot601	323	16	9	12	31.2	16	16	38.4	24	sig
prot602	258	16	36	27	31.5	22	15	31.5	27	ns
prot603	152	15	13	18	25.2	16	13	25.2	14.4	ns
prot604	76	19	8	48	39	16	16	54	36	ns
prot605	128	12	19	26.4	20.4	14	22	14.4	26.4	ns
prot606	187	18	18	39	36	17	14	16.5	34.5	ns
prot607	160	16	19	28.8	21.6	12	12	25.2	45	ns
prot608	315	14	15	33	39	22	16	48	48	ns
prot609	129	11	11	9.6	15.6	14	10	21.6	13.2	ns
prot610	185	12	10	25.5	13.5	17	23	30	25.5	sig
prot611	146	8	8	25.2	18	18	18	52.2	23.4	sig
prot612	241	9	15	18	42	11	6	30	57	ns
prot613	222	13	12	10.8	18	10	14	13.2	16.8	ns
prot614	205	13	9	13.5	9	9	8	13.5	10.5	ns
prot615	240	14	8	10.8	19.8	10	11	36	12.6	ns
prot616	99	11	9	21	51	14	15	54	21	ns
prot617	643	13	13	8.4	19.2	11	9	10.8	9.6	ns
prot618	239	11	15	16.5	21	15	12	18	25.5	ns
prot619	383	15	12	27	34.2	15	13	12.6	21.6	ns
prot620	247	9	13	30	18	13	13	39	33	ns
prot621	189	8	10	12	10.8	10	10	15.6	8.4	ns
prot622	171	13	12	18	12	14	6	21	13.5	ns
prot623	326	6	10	12.6	21.6	16	18	28.8	23.4	sig
prot624	231	13	6	30	36	13	12	33	27	ns
prot625	153	10	5	18	9.6	10	7	24	12	ns
prot626	268	9	13	16.5	10.5	22	30	60	9	sig
prot627	204	3	5	12.6	16.2	8	5	9	16.2	ns
prot628	191	12	13	54	45	7	12	33	54	ns
prot629	114	14	8	10.8	7.2	9	9	13.2	10.8	ns
prot630	419	10	9	9	16.5	15	10	15	15	sig
prot631	141	8	10	25.2	19.8	14	9	21.6	9	ns
prot632	128	13	10	24	36	6	12	12	36	ns
prot633	164	7	9	9.6	4.8	9	12	4.8	4.8	ns
prot634	274	8	8	15	6	16	18	36	30	sig
prot635	188	11	8	18	19.8	10	15	14.4	30.6	ns
prot636	372	6	10	24	18	7	12	18	27	ns
prot637	365	7	7	12	6	18	14	14.4	14.4	sig
prot638	145	8	8	6	19.5	16	20	16.5	13.5	sig
prot639	159	5	9	12.6	19.8	7	5	23.4	12.6	ns
prot640	379	7	14	27	21	7	10	39	21	ns
prot641	190	8	11	8.4	3.6	14	10	9.6	9.6	ns
prot642	194	6	11	18	10.5	7	6	13.5	13.5	ns
prot643	178	10	7	10.8	7.2	14	18	21.6	27	sig
prot644	181	6	4	15	21	5	9	30	21	ns
prot645	321	7	8	4.8	8.4	13	9	16.8	12	ns
prot646	192	6	9	7.5	7.5	8	7	9	13.5	ns
prot647	352	5	6	10.8	21.6	4	8	9	12.6	ns
prot648	118	6	10	30	30	5	6	21	12	ns
prot649	410	7	5	7.2	10.8	7	7	8.4	4.8	ns
prot650	403	3	7	16.5	9	16	14	24	21	sig
prot651	199	12	8	14.4	1.8	13	6	14.4	7.2	ns
prot652	457	6	10	18	15	7	4	21	30	ns
prot653	221	6	10	8.4	13.2	21	42	25.2	28.8	sig
prot654	216	12	6	9	10.5	10	4	3	4.5	ns
prot655	217	6	15	12.6	7.2	10	20	25.2	21.6	sig
prot656	172	3	3	15	6	6	6	12	18	ns
prot657	268	6	5	2.4	8.4	4	5	4.8	7.2	ns
prot658	583	9	8	15	10.5	7	6	13.5	12	ns
prot659	229	9	7	18	12.6	15	10	28.8	27	sig
prot660	177	7	11	24	45	17	9	12	27	ns
prot661	142	4	16	7.2	3.6	10	7	13.2	6	ns
prot662	178	3	9	12	4.5	6	6	15	9	sig
prot663	111	4	5	10.8	9	21	24	32.4	54	sig
prot664	116	7	6	21	18	11	12	24	27	ns
prot665	325	6	8	9.6	3.6	15	8	10.8	18	sig
prot666	268	2	7	9	6	12	8	7.5	7.5	sig
prot667	599	7	4	23.4	14.4	6	6	21.6	18	ns
prot668	341	3	2	18	15	12	8	72	30	sig
prot669	172	9	6	6	9.6	7	6	4.8	3.6	ns
prot670	204	4	6	9	13.5	4	6	13.5	18	sig
prot671	171	3	2	10.8	10.8	4	10	3.6	12.6	ns
prot672	255	3	8	12	24	6	6	39	12	ns
prot673	180	2	3	4.8	2.4	4	0	3.6	9.6	ns
prot674	215	3	6	4.5	6	2	0	4.5	7.5	ns
prot675	211	6	7	9	7.2	5	7	9	7.2	ns
prot676	234	2	8	15	24	8	5	9	6	ns
prot677	214	3	4	6	4.8	7	8	3.6	4.8	ns
prot678	180	7	4	7.5	10.5	30	30	27	22.5	sig
prot679	292	6	11	12.6	5.4	6	3	5.4	10.8	ns
prot680	387	2	1	6	21	5	4	6	15	ns
prot681	283	7	1	6	3.6	10	6	8.4	6	ns
prot682	351	2	1	3	7.5	2	0	3	3	ns
prot683	502	3	2	3.6	3.6	4	5	3.6	3.6	ns
prot684	484	1	3	15	3	5	4	6	9	ns
prot685	345	3	6	9.6	4.8	4	3	6	9.6	ns
prot686	448	3	3	3	3	6	2	7.5	4.5	ns
prot687	277	6	8	10.8	10.8	4	5	9	3.6	ns
prot688	737	2	5	24	3	5	1	18	3	ns
prot689	159	3	2	9.6	7.2	2	4	3.6	2.4	ns
prot690	153	7	2	7.5	7.5	5	7	7.5	9	ns
prot691	321	2	6	7.2	5.4	8	2	9	3.6	ns
prot692	373	4	3	9	9	4	4	18	6	ns
prot693	124	4	3	2.4	6	5	4	4.8	1.2	ns
prot694	330	6	2	6	3	4	4	1.5	7.5	sig
prot695	319	3	5	3.6	5.4	3	2	7.2	3.6	ns
prot696	272	5	3	3	12	2	8	9	12	ns
prot697	296	3	6	6	6	10	2	6	2.4	sig
prot698	167	6	2	3	10.5	1	5	12	4.5	ns
prot699	832	2	1	9	12.6	8	3	7.2	7.2	ns
prot700	461	3	4	12	12	1	4	9	6	ns
prot701	152	3	6	3.6	3.6	5	4	4.8	3.6	ns
prot702	247	3	10	7.5	9	5	9	19.5	16.5	sig
prot703	311	4	1	0	12.6	5	4	7.2	5.4	ns
prot704	299	2	7	9	9	4	2	12	12	ns
prot705	383	2	2	3.6	1.2	12	9	14.4	7.2	sig
prot706	426	1	3	3	0	5	5	6	7.5	ns
prot707	155	4	1	5.4	1.8	3	5	0	9	ns
prot708	989	3	5	12	12	5	3	0	12	ns
prot709	187	2	1	2.4	1.2	2	2	6	3.6	ns
prot710	366	6	0	3	6	3	2	6	3	ns
prot711	715	3	5	5.4	3.6	4	4	10.8	5.4	ns
prot712	830	2	3	6	3	4	6	9	9	sig
prot713	177	3	1	4.8	1.2	2	4	2.4	2.4	ns
prot714	632	3	2	9	4.5	3	4	12	9	sig
prot715	444	4	2	3.6	5.4	5	4	5.4	5.4	ns
prot716	1241	2	0	15	3	3	2	6	9	ns
prot717	685	3	3	7.2	3.6	4	3	4.8	4.8	ns
prot718	387	3	0	10.5	1.5	1	1	7.5	6	sig
prot719	322	2	3	1.8	0	3	4	1.8	5.4	ns
prot720	735	2	2	0	0	2	2	3	0	ns
prot721	186	33	27	38.4	48	36	46	61.2	45.6	ns
prot722	156	48	60	63	49.5	39	24	57	52.5	ns
prot723	282	47	50	68.4	66.6	41	37	82.8	82.8	ns
prot724	140	31	33	90	90	31	30	63	105	ns
prot725	137	19	18	30	33.6	96	66	93.6	104.4	sig
prot726	124	17	22	46.5	39	22	20	48	36	sig
prot727	169	21	21	39.6	39.6	48	36	102.6	91.8	sig
prot728	142	25	21	75	54	29	32	72	54	ns
prot729	162	26	30	37.2	25.2	22	19	28.8	28.8	ns
prot730	200	21	17	28.5	30	52	31	43.5	54	sig
prot731	156	14	22	45	34.2	12	12	16.2	48.6	ns
prot732	306	23	21	45	45	15	17	42	75	ns
prot733	174	19	15	10.8	16.8	11	17	20.4	10.8	ns
prot734	194	16	19	22.5	18	19	21	30	42	ns
prot735	103	13	14	36	23.4	13	19	36	32.4	ns
prot736	172	18	12	48	45	18	15	24	33	ns
prot737	180	10	16	25.2	10.8	14	16	19.2	27.6	ns
prot738	184	10	13	19.5	22.5	20	11	34.5	37.5	sig
prot739	230	12	9	27	23.4	12	10	23.4	41.4	ns
prot740	187	14	12	27	42	21	21	30	54	sig
prot741	189	11	16	15.6	18	20	20	12	13.2	ns
prot742	180	12	8	33	28.5	14	11	18	13.5	ns
prot743	294	17	8	16.2	21.6	11	9	28.8	21.6	ns
prot744	186	11	14	24	30	14	14	36	33	ns
prot745	225	16	9	13.2	18	11	11	3.6	9.6	ns
prot746	174	12	15	13.5	16.5	11	11	28.5	16.5	ns
prot747	208	16	10	19.8	21.6	16	12	21.6	23.4	ns
prot748	217	10	14	15	39	16	10	15	21	ns
prot749	112	18	9	19.2	6	11	10	8.4	14.4	ns
prot750	206	17	9	19.5	9	15	10	18	22.5	sig
prot751	166	7	9	21.6	16.2	6	8	30.6	21.6	sig
prot752	113	10	12	18	39	9	6	36	21	ns
prot753	169	8	12	8.4	12	45	30	43.2	43.2	sig
prot754	313	7	8	16.5	9	8	11	16.5	13.5	ns
prot755	197	11	12	19.8	12.6	9	8	18	9	ns
prot756	124	4	1	6	21	2	4	30	48	ns
prot757	246	4	8	4.8	10.8	9	10	8.4	8.4	ns
prot758	258	10	12	18	9	6	4	13.5	10.5	ns
prot759	168	5	7	12.6	12.6	8	8	9	12.6	ns
prot760	260	4	4	24	6	16	3	27	9	sig
prot761	243	7	7	10.8	9.6	11	7	8.4	12	sig
prot762	124	6	2	6	9	8	9	6	13.5	ns
prot763	208	12	12	16.2	16.2	8	6	18	3.6	ns
prot764	217	9	8	9	30	6	6	18	33	ns
prot765	197	8	21	13.2	12	6	8	8.4	10.8	ns
prot766	177	3	6	7.5	12	2	11	18	7.5	sig
prot767	146	6	7	12.6	9	9	6	5.4	14.4	ns
prot768	157	9	5	27	15	3	3	18	18	ns
prot769	270	3	3	7.2	13.2	11	11	6	16.8	sig
prot770	264	4	5	9	9	8	8	4.5	15	ns
prot771	274	7	12	7.2	10.8	18	24	48.6	37.8	sig
prot772	156	4	9	21	21	3	8	9	21	ns
prot773	252	5	4	7.2	3.6	10	4	9.6	12	sig
prot774	356	9	9	15	9	5	8	12	6	ns
prot775	180	8	8	12.6	7.2	8	8	7.2	18	ns
prot776	251	6	7	12	21	5	6	12	21	ns
prot777	156	7	4	7.2	8.4	6	9	16.8	16.8	sig
prot778	227	4	9	12	6	6	3	10.5	12	ns
prot779	116	11	3	16.2	12.6	10	5	12.6	19.8	ns
prot780	154	9	4	30	6	6	5	9	18	ns
prot781	198	7	12	6	4.8	10	6	4.8	7.2	ns
prot782	236	5	6	10.5	16.5	9	6	10.5	9	ns
prot783	184	7	8	5.4	12.6	10	6	10.8	10.8	ns
prot784	122	5	8	12	9	39	18	72	63	sig
prot785	91	4	5	3.6	7.2	3	5	6	12	ns
prot786	274	6	5	6	7.5	5	7	6	7.5	ns
prot787	152	3	5	10.8	3.6	5	8	10.8	18	sig
prot788	162	3	6	21	18	5	2	12	15	ns
prot789	158	10	7	7.2	3.6	7	5	4.8	4.8	ns
prot790	463	3	7	10.5	7.5	8	6	10.5	6	ns
prot791	312	3	5	10.8	12.6	5	5	9	7.2	ns
prot792	261	3	3	18	3	6	3	12	18	ns
prot793	392	5	5	7.2	8.4	6	6	6	1.2	ns
prot794	182	7	2	6	12	10	6	9	4.5	ns
prot795	310	4	6	10.8	9	6	2	14.4	7.2	ns
prot796	382	4	7	18	15	1	7	18	15	sig
prot797	113	5	3	4.8	4.8	5	11	7.2	12	ns
prot798	111	1	6	7.5	1.5	6	3	4.5	16.5	ns
prot799	418	0	5	7.2	10.8	2	3	3.6	7.2	ns
prot800	185	9	3	12	12	1	4	30	12	ns
prot801	163	2	1	3.6	1.2	2	2	8.4	2.4	sig
prot802	238	4	3	6	10.5	14	4	15	12	sig
prot803	282	8	0	5.4	5.4	4	3	12.6	5.4	ns
prot804	305	2	3	15	3	4	5	27	42	ns
prot805	292	3	7	2.4	6	1	2	3.6	6	ns
prot806	427	2	0	7.5	1.5	6	6	3	4.5	ns
prot807	234	6	3	7.2	7.2	3	4	3.6	16.2	ns
prot808	233	6	3	27	15	9	8	27	12	sig
prot809	425	2	6	6	2.4	9	4	7.2	8.4	ns
prot810	95	5	5	12	3	6	8	3	7.5	ns
prot811	241	5	6	5.4	9	7	8	1.8	14.4	ns
prot812	201	5	5	9	12	4	2	3	18	ns
prot813	474	5	2	7.2	1.2	4	3	6	7.2	ns
prot814	437	3	3	3	1.5	4	4	3	6	ns
prot815	411	6	4	7.2	0	8	2	10.8	10.8	sig
prot816	333	3	3	12	18	1	1	6	6	ns
prot817	449	3	1	1.2	3.6	4	1	2.4	1.2	ns
prot818	256	4	6	3	6	3	1	7.5	6	ns
prot819	292	6	3	9	3.6	4	3	5.4	3.6	ns
prot820	669	1	3	9	18	4	6	48	36	sig
prot821	378	1	3	3.6	3.6	3	2	3.6	2.4	ns
prot822	373	2	5	6	1.5	1	10	1.5	3	ns
prot823	327	2	3	3.6	5.4	1	3	10.8	7.2	ns
prot824	180	1	5	0	21	4	5	27	15	sig
prot825	357	2	5	6	3.6	7	2	6	4.8	ns
prot826	791	5	4	1.5	7.5	4	3	4.5	6	ns
prot827	1037	2	6	9	1.8	5	4	10.8	3.6	ns
prot828	223	0	1	3	6	3	4	15	6	ns
prot829	417	4	2	4.8	6	1	3	7.2	6	ns
prot830	310	4	2	1.5	1.5	5	2	1.5	0	ns
prot831	796	3	2	1.8	5.4	3	1	1.8	7.2	ns
prot832	385	2	6	3	15	3	0	15	18	ns
prot833	399	3	5	2.4	3.6	6	2	2.4	7.2	ns
prot834	661	2	2	9	6	1	3	3	6	ns
prot835	648	0	2	3.6	3.6	2	2	9	7.2	sig
prot836	172	0	4	0	9	3	2	9	6	ns
prot837	459	0	1	1.2	2.4	2	2	2.4	0	ns
prot838	266	0	2	1.5	3	1	2	1.5	1.5	ns
prot839	85	45	56	82.8	90	50	51	108	99	ns
prot840	185	62	59	165	159	50	64	180	174	ns
prot841	130	60	44	58.8	66	42	54	66	51.6	ns
prot842	128	55	56	63	76.5	87	84	108	138	sig
prot843	130	46	53	91.8	100.8	62	53	95.4	97.2	ns
prot844	150	61	63	186	135	50	60	207	156	ns
prot845	94	52	43	34.8	48	41	38	55.2	36	ns
prot846	154	29	30	37.5	55.5	21	25	36	24	ns
prot847	76	13	25	32.4	45	44	58	82.8	111.6	sig
prot848	213	14	22	48	63	22	22	69	60	ns
prot849	51	17	17	21.6	28.8	17	21	21.6	20.4	ns
prot850	198	26	24	25.5	30	14	13	22.5	37.5	ns
prot851	150	22	17	21.6	19.8	25	21	27	27	ns
prot852	161	13	17	48	36	14	14	39	27	ns
prot853	227	12	9	15.6	14.4	14	24	28.8	26.4	sig
prot854	56	19	11	13.5	19.5	10	19	10.5	31.5	ns
prot855	107	16	17	30.6	30.6	14	17	25.2	14.4	ns
prot856	85	6	7	33	45	10	20	15	36	ns
prot857	191	7	6	24	10.8	8	15	21.6	19.2	ns
prot858	207	6	12	12	21	11	16	13.5	19.5	ns
prot859	313	12	13	23.4	25.2	15	10	28.8	30.6	ns
prot860	150	13	4	33	39	12	16	42	54	ns
prot861	446	10	17	18	10.8	15	11	20.4	13.2	ns
prot862	165	10	15	16.5	15	11	8	13.5	22.5	ns
prot863	164	9	11	18	23.4	15	17	21.6	23.4	ns
prot864	183	17	9	39	21	10	16	30	27	ns
prot865	112	8	8	10.8	7.2	60	21	32.4	36	sig
prot866	99	5	10	13.5	19.5	8	10	13.5	16.5	ns
prot867	162	13	9	19.8	16.2	36	15	64.8	64.8	sig
prot868	294	14	9	21	42	11	11	27	30	ns
prot869	219	4	13	12	16.8	14	13	12	8.4	ns
prot870	139	6	9	16.5	9	20	16	22.5	45	sig
prot871	1091	5	6	21.6	14.4	10	8	9	21.6	ns
prot872	153	10	5	21	30	9	9	24	27	ns
prot873	122	12	16	14.4	14.4	6	8	6	10.8	ns
prot874	308	11	9	19.5	12	4	4	13.5	15	ns
prot875	274	6	10	16.2	14.4	12	10	16.2	32.4	ns
prot876	168	12	8	21	30	10	12	24	42	ns
prot877	157	7	10	10.8	6	12	8	9.6	9.6	ns
prot878	171	6	12	15	22.5	6	9	10.5	18	ns
prot879	163	7	7	21.6	9	13	16	32.4	16.2	sig
prot880	78	8	4	33	33	4	9	12	45	ns
prot881	177	11	8	7.2	12	7	10	6	14.4	sig
prot882	198	11	9	9	13.5	5	8	12	16.5	ns
prot883	322	3	6	21.6	14.4	8	10	12.6	14.4	ns
prot884	145	6	9	33	18	8	20	42	66	sig
prot885	224	7	10	7.2	16.8	6	7	9.6	12	ns
prot886	155	7	4	13.5	16.5	3	8	7.5	15	ns
prot887	102	6	2	21.6	14.4	7	4	7.2	21.6	ns
prot888	207	6	5	6	12	5	9	24	18	ns
prot889	480	3	8	3.6	6	6	5	6	6	ns
prot890	104	6	10	7.5	9	5	9	10.5	7.5	ns
prot891	204	1	12	7.2	16.2	9	7	10.8	9	ns
prot892	248	6	5	27	15	4	10	18	18	ns
prot893	157	4	7	4.8	7.2	10	6	24	24	sig
prot894	132	5	11	4.5	10.5	4	11	10.5	15	ns
prot895	214	6	8	7.2	7.2	5	5	5.4	14.4	ns
prot896	219	9	4	15	18	9	8	18	18	ns
prot897	193	3	5	8.4	4.8	6	6	10.8	9.6	ns
prot898	155	4	5	0	6	5	5	7.5	12	ns
prot899	239	3	3	10.8	14.4	21	15	21.6	16.2	sig
prot900	116	7	6	12	15	7	5	21	30	ns
prot901	211	3	3	15.6	6	12	6	4.8	10.8	sig
prot902	156	12	8	7.5	9	7	5	4.5	7.5	ns
prot903	246	5	4	9	16.2	15	9	32.4	27	sig
prot904	218	6	7	18	15	2	7	21	9	ns
prot905	201	3	4	7.2	13.2	5	5	6	3.6	ns
prot906	111	3	3	4.5	6	6	8	6	6	ns
prot907	175	3	2	14.4	3.6	5	6	7.2	1.8	ns
prot908	195	10	3	39	21	5	5	21	6	ns
prot909	292	8	6	3.6	6	2	7	6	4.8	ns
prot910	173	4	5	1.5	1.5	8	6	9	4.5	ns
prot911	284	3	4	3.6	14.4	3	4	10.8	7.2	ns
prot912	151	7	3	12	9	3	9	12	12	ns
prot913	165	5	4	2.4	6	4	9	4.8	1.2	ns
prot914	132	8	7	19.5	4.5	6	7	6	9	sig
prot915	177	5	3	9	10.8	3	6	7.2	9	ns
prot916	137	7	7	18	6	5	8	18	18	ns
prot917	325	3	5	1.2	6	4	5	4.8	1.2	ns
prot918	192	3	2	4.5	9	3	2	6	7.5	ns
prot919	170	2	5	10.8	10.8	5	2	7.2	7.2	ns
prot920	157	6	4	18	15	2	4	3	18	sig
prot921	192	3	4	4.8	6	5	5	10.8	10.8	sig
prot922	474	3	2	6	12	5	5	1.5	13.5	ns
prot923	186	3	5	9	9	5	4	7.2	14.4	ns
prot924	428	6	1	24	15	6	4	18	12	ns
prot925	191	7	7	3.6	3.6	4	1	9.6	3.6	ns
prot926	169	2	3	9	4.5	4	5	7.5	12	ns
prot927	166	6	4	0	5.4	2	6	5.4	12.6	ns
prot928	290	5	1	12	9	4	2	9	9	ns
prot929	216	9	6	7.2	6	8	3	6	7.2	ns
prot930	103	3	6	1.5	10.5	6	2	6	6	ns
prot931	271	2	3	7.2	9	4	3	5.4	3.6	ns
prot932	147	5	4	0	21	3	4	12	12	ns
prot933	135	4	2	3.6	2.4	4	2	3.6	4.8	ns
prot934	135	5	3	6	4.5	6	7	3	1.5	ns
prot935	135	6	2	14.4	5.4	2	2	7.2	21.6	sig
prot936	135	4	3	18	12	5	5	18	6	ns
prot937	321	3	2	1.2	2.4	9	2	6	3.6	ns
prot938	164	0	2	3	1.5	3	2	9	3	ns
prot939	113	1	4	9	1.8	4	4	7.2	5.4	ns
prot940	271	3	5	12	6	5	1	12	0	ns
prot941	204	3	3	3.6	2.4	7	2	6	2.4	ns
prot942	276	4	5	6	6	4	1	3	4.5	ns
prot943	108	3	4	7.2	5.4	3	7	5.4	19.8	ns
prot944	91	4	4	21	15	2	2	9	6	ns
prot945	325	5	3	4.8	3.6	4	3	3.6	1.2	ns
prot946	114	4	5	7.5	4.5	10	10	9	3	sig
prot947	277	4	4	0	0	1	1	5.4	7.2	ns
prot948	118	2	1	3	9	2	3	0	3	ns
prot949	121	2	3	2.4	2.4	4	4	7.2	3.6	sig
prot950	198	2	0	4.5	3	3	3	1.5	0	ns
prot951	237	1	4	3.6	7.2	1	3	1.8	1.8	ns
prot952	220	2	0	6	9	2	1	12	6	ns
prot953	406	3	1	2.4	1.2	2	2	1.2	1.2	ns
prot954	391	4	2	1.5	3	0	2	1.5	1.5	ns
prot955	189	1	2	3.6	1.8	1	0	1.8	3.6	ns
prot956	232	3	0	12	6	9	7	6	6	sig
prot957	470	2	2	3.6	2.4	4	3	2.4	1.2	ns
prot958	527	3	0	4.5	4.5	1	1	3	6	ns
prot959	141	2	4	1.8	3.6	4	3	1.8	0	ns
prot960	602	3	2	3	9	1	1	0	6	ns
prot961	109	34	29	32.4	31.2	42	34	48	60	sig
prot962	258	27	25	30	40.5	30	34	25.5	39	ns
prot963	168	15	16	21.6	28.8	14	14	12.6	32.4	ns
prot964	177	15	17	51	51	8	13	54	51	ns
prot965	104	14	10	9.6	14.4	6	12	19.2	18	ns
prot966	187	10	8	12	13.5	10	8	18	6	ns
prot967	134	9	19	25.2	25.2	16	10	23.4	27	ns
prot968	153	12	20	33	45	14	5	27	33	ns
prot969	125	12	9	14.4	13.2	12	8	15.6	15.6	ns
prot970	242	17	13	19.5	16.5	16	8	6	9	ns
prot971	128	14	10	23.4	21.6	11	12	21.6	19.8	ns
prot972	160	13	7	15	42	2	12	48	18	sig
prot973	65	8	13	9.6	10.8	5	13	10.8	14.4	ns
prot974	143	15	11	15	21	16	4	19.5	16.5	ns
prot975	131	10	11	25.2	21.6	32	15	28.8	27	sig
prot976	128	13	16	36	39	13	11	15	30	ns
prot977	76	7	5	6	6	8	4	6	3.6	ns
prot978	95	8	14	24	19.5	14	7	16.5	18	ns
prot979	70	15	11	12.6	19.8	9	12	23.4	12.6	ns
prot980	136	10	20	27	27	15	15	30	12	ns
prot981	116	7	7	8.4	14.4	10	10	15.6	7.2	sig
prot982	108	17	7	15	22.5	10	9	12	18	ns
prot983	195	9	7	18	21.6	5	20	41.4	16.2	sig
prot984	145	9	9	30	18	6	6	30	12	ns
prot985	102	5	7	14.4	7.2	12	5	13.2	13.2	ns
prot986	173	14	7	13.5	9	11	12	12	6	ns
prot987	212	6	5	14.4	9	1	1	16.2	5.4	ns
prot988	116	6	8	12	15	11	3	30	21	ns
prot989	219	5	3	7.2	9.6	4	11	10.8	4.8	ns
prot990	312	5	7	19.5	13.5	11	7	12	7.5	ns
prot991	78	7	7	14.4	5.4	6	3	16.2	3.6	ns
prot992	193	6	7	12	18	5	11	33	15	sig
prot993	500	4	2	4.8	3.6	6	15	7.2	28.8	sig
prot994	195	6	4	12	12	5	4	6	1.5	ns
prot995	177	4	12	19.8	9	6	7	16.2	7.2	ns
prot996	224	7	5	9	18	6	5	18	18	ns
prot997	239	3	6	6	4.8	10	22	9.6	21.6	sig
prot998	223	0	10	3	9	6	6	9	15	ns
prot999	113	5	8	9	7.2	5	7	12.6	18	ns
prot1000	94	7	5	15	9	4	7	9	24	ns
prot1001	74	4	6	9.6	4.8	4	8	8.4	7.2	ns
prot1002	265	4	5	7.5	7.5	7	7	6	9	ns
prot1003	225	9	6	9	14.4	4	0	12.6	7.2	ns
prot1004	129	6	3	30	18	4	2	12	21	ns
prot1005	210	2	5	1.2	7.2	7	6	6	9.6	ns
prot1006	248	5	5	10.5	4.5	4	8	3	7.5	ns
prot1007	158	6	11	10.8	9	4	5	9	12.6	ns
prot1008	68	3	4	15	9	8	3	15	18	ns
prot1009	68	9	2	6	4.8	4	6	2.4	7.2	ns
prot1010	548	8	5	3	13.5	21	12	31.5	18	sig
prot1011	123	10	3	12.6	10.8	2	9	7.2	1.8	ns
prot1012	181	4	7	15	12	2	4	18	15	ns
prot1013	824	5	5	8.4	3.6	6	6	16.8	2.4	sig
prot1014	250	6	4	4.5	7.5	9	2	3	15	sig
prot1015	242	2	5	3.6	9	4	2	9	7.2	ns
prot1016	186	3	5	9	3	2	3	3	6	ns
prot1017	228	3	3	6	3.6	5	9	4.8	7.2	ns
prot1018	106	4	3	9	6	3	5	12	10.5	ns
prot1019	135	3	5	18	0	5	5	23.4	3.6	sig
prot1020	173	6	5	9	9	4	8	12	15	ns
prot1021	245	5	3	8.4	6	5	4	4.8	3.6	ns
prot1022	98	2	5	4.5	1.5	3	3	4.5	3	ns
prot1023	149	6	6	5.4	5.4	5	5	1.8	3.6	ns
prot1024	136	3	5	6	6	4	5	9	6	ns
prot1025	335	2	2	3.6	4.8	3	7	6	4.8	ns
prot1026	81	6	2	6	4.5	6	5	4.5	6	ns
prot1027	124	4	5	7.2	5.4	3	3	7.2	14.4	ns
prot1028	204	2	3	6	12	1	7	12	18	ns
prot1029	124	6	1	6	4.8	15	9	21.6	21.6	sig
prot1030	231	3	4	7.5	6	5	4	9	3	ns
prot1031	192	5	2	3.6	3.6	3	3	7.2	18	ns
prot1032	514	2	4	6	12	12	12	36	63	sig
prot1033	277	3	6	3.6	4.8	1	5	2.4	4.8	ns
prot1034	159	3	4	1.5	1.5	1	4	1.5	1.5	ns
prot1035	190	5	5	5.4	5.4	3	6	9	3.6	ns
prot1036	225	5	1	30	15	3	2	12	15	ns
prot1037	57	5	5	3.6	0	2	1	1.2	6	sig
prot1038	153	4	4	4.5	4.5	2	3	6	1.5	ns
prot1039	91	3	2	3.6	0	2	3	3.6	12.6	ns
prot1040	94	1	5	21	9	5	9	15	12	sig
prot1041	112	2	5	4.8	3.6	7	5	10.8	2.4	sig
prot1042	336	3	4	7.5	4.5	1	4	7.5	3	sig
prot1043	241	5	3	1.8	12.6	5	3	9	3.6	ns
prot1044	108	5	4	9	9	8	6	30	42	sig
prot1045	117	1	3	3.6	3.6	3	4	1.2	4.8	ns
prot1046	286	0	2	6	4.5	1	6	4.5	7.5	ns
prot1047	122	2	4	3.6	16.2	3	4	5.4	3.6	ns
prot1048	273	6	3	0	3	5	6	9	6	ns
prot1049	237	3	3	10.8	3.6	15	9	7.2	14.4	sig
prot1050	222	8	1	3	3	5	2	3	1.5	ns
prot1051	799	4	1	0	7.2	3	2	3.6	5.4	ns
prot1052	125	4	2	9	0	1	5	6	12	ns
prot1053	98	1	4	2.4	0	3	3	2.4	1.2	ns
prot1054	153	2	2	1.5	0	1	3	1.5	3	ns
prot1055	186	1	1	0	3.6	3	2	0	3.6	ns
prot1056	188	1	1	0	6	4	6	18	6	ns
prot1057	127	2	2	1.2	3.6	1	2	3.6	0	ns
prot1058	65	134	94	193.5	163.5	119	123	193.5	180	ns
prot1059	115	54	53	81	75.6	40	40	90	77.4	ns
prot1060	65	22	28	96	117	35	28	111	102	ns
prot1061	90	12	13	15.6	39.6	63	54	57.6	57.6	sig
prot1062	120	15	9	27	28.5	34	20	34.5	34.5	sig
prot1063	83	6	10	10.8	12.6	7	8	9	18	ns
prot1064	177	4	11	36	21	11	12	33	36	ns
prot1065	59	5	2	9.6	7.2	5	7	8.4	6	ns
prot1066	97	13	10	16.5	15	4	9	25.5	10.5	ns
prot1067	188	7	14	3.6	9	10	6	16.2	10.8	ns
prot1068	82	10	10	9	36	8	4	18	36	ns
prot1069	109	15	8	8.4	7.2	11	6	16.8	10.8	ns
prot1070	109	9	9	16.5	10.5	11	4	9	13.5	ns
prot1071	168	12	9	18	12.6	8	11	19.8	7.2	ns
prot1072	188	10	11	18	15	8	7	30	21	ns
prot1073	82	5	7	14.4	7.2	6	8	9.6	6	ns
prot1074	75	11	6	19.5	9	7	10	7.5	4.5	ns
prot1075	151	5	5	12.6	9	2	1	12.6	9	ns
prot1076	175	4	11	33	24	2	9	9	12	ns
prot1077	116	5	6	7.2	7.2	3	5	6	4.8	ns
prot1078	161	6	4	12	7.5	2	6	6	15	ns
prot1079	95	7	4	12.6	10.8	4	7	3.6	12.6	ns
prot1080	101	2	3	21	21	6	6	24	12	ns
prot1081	175	3	3	10.8	3.6	7	3	4.8	9.6	ns
prot1082	401	2	7	7.5	10.5	3	8	10.5	7.5	ns
prot1083	214	10	9	12.6	18	3	3	9	5.4	ns
prot1084	215	2	3	18	12	3	4	6	18	ns
prot1085	152	4	8	6	3.6	5	4	3.6	2.4	ns
prot1086	125	5	1	6	10.5	5	6	6	9	ns
prot1087	154	5	3	9	5.4	3	2	1.8	5.4	ns
prot1088	119	9	5	12	6	6	6	9	18	ns
prot1089	145	3	5	4.8	7.2	5	2	3.6	8.4	ns
prot1090	256	5	5	4.5	3	9	4	10.5	9	ns
prot1091	119	5	2	10.8	5.4	12	8	18	14.4	sig
prot1092	159	3	5	12	12	3	7	12	6	ns
prot1093	91	7	1	2.4	2.4	4	6	7.2	4.8	sig
prot1094	396	1	9	10.5	3	2	3	4.5	10.5	ns
prot1095	205	3	1	10.8	5.4	3	3	7.2	7.2	ns
prot1096	108	4	2	24	9	6	3	18	3	ns
prot1097	71	4	6	4.8	9.6	7	2	3.6	4.8	ns
prot1098	259	3	2	4.5	1.5	3	2	6	12	sig
prot1099	191	2	2	7.2	5.4	12	12	21.6	10.8	sig
prot1100	147	5	4	9	12	6	1	30	18	ns
prot1101	292	5	4	9.6	12	10	3	4.8	3.6	ns
prot1102	69	1	4	4.5	4.5	3	12	4.5	6	sig
prot1103	245	3	4	9	7.2	1	3	5.4	5.4	ns
prot1104	146	2	1	9	9	3	6	18	9	sig
prot1105	351	2	1	1.2	2.4	1	4	7.2	4.8	sig
prot1106	106	2	2	7.5	9	4	3	1.5	6	ns
prot1107	180	6	3	5.4	14.4	4	4	14.4	10.8	sig
prot1108	199	3	3	6	6	6	1	15	15	sig
prot1109	185	4	1	4.8	3.6	3	3	1.2	0	ns
prot1110	182	4	4	4.5	9	4	4	0	6	ns
prot1111	59	2	3	1.8	7.2	3	5	9	1.8	ns
prot1112	173	6	1	6	6	4	9	12	15	sig
prot1113	105	4	3	7.2	4.8	4	3	0	4.8	ns
prot1114	79	4	2	1.5	1.5	4	5	0	3	ns
prot1115	94	3	4	1.8	7.2	2	2	9	3.6	sig
prot1116	235	4	3	0	6	3	0	9	6	ns
prot1117	99	4	3	2.4	3.6	0	5	2.4	0	ns
prot1118	103	1	3	1.5	1.5	3	3	6	1.5	ns
prot1119	226	2	3	5.4	5.4	4	9	7.2	5.4	ns
prot1120	168	4	1	12	6	1	3	18	12	ns
prot1121	454	3	3	6	1.2	2	2	4.8	2.4	sig
prot1122	92	5	2	4.5	1.5	2	2	4.5	3	ns
prot1123	99	4	8	1.8	1.8	3	6	5.4	21.6	sig
prot1124	116	6	4	3	15	1	2	6	6	ns
prot1125	90	0	5	0	1.2	2	2	1.2	3.6	ns
prot1126	87	2	6	1.5	1.5	0	2	0	1.5	ns
prot1127	294	1	3	7.2	7.2	3	4	7.2	7.2	sig
prot1128	354	3	0	12	6	1	3	9	6	ns
prot1129	216	1	3	0	0	2	2	2.4	1.2	ns
prot1130	138	2	3	3	3	0	3	3	3	ns
prot1131	187	3	4	5.4	3.6	1	3	3.6	5.4	ns
prot1132	495	2	3	12	18	3	4	6	6	ns
prot1133	406	0	0	1.2	2.4	4	2	1.2	1.2	sig
prot1134	382	0	2	4.5	6	5	1	1.5	6	sig
prot1135	272	1	5	3.6	3.6	1	4	1.8	1.8	ns
prot1136	71	34	17	60	66	20	19	69	78	ns
prot1137	105	21	20	27.6	37.2	20	24	22.8	12	ns
prot1138	234	14	19	19.5	30	20	19	24	16.5	ns
prot1139	112	19	15	21.6	41.4	16	20	23.4	30.6	ns
prot1140	114	17	10	42	51	16	15	39	63	ns
prot1141	112	5	4	7.2	8.4	9	9	13.2	13.2	sig
prot1142	166	3	8	7.5	9	7	7	10.5	13.5	ns
prot1143	104	5	1	7.2	9	7	3	16.2	7.2	ns
prot1144	376	6	6	12	33	18	15	90	72	sig
prot1145	83	7	6	9.6	4.8	2	10	2.4	7.2	ns
prot1146	51	6	7	15	13.5	2	6	7.5	12	ns
prot1147	74	8	10	18	9	7	2	5.4	7.2	ns
prot1148	74	5	6	21	21	7	4	18	15	ns
prot1149	117	7	3	7.2	4.8	5	5	4.8	14.4	ns
prot1150	106	6	5	4.5	10.5	2	5	4.5	9	ns
prot1151	110	7	4	9	3.6	2	3	3.6	5.4	ns
prot1152	73	1	3	12	6	3	6	15	18	ns
prot1153	113	4	4	3.6	6	4	4	9.6	1.2	ns
prot1154	358	2	4	9	4.5	5	1	7.5	7.5	ns
prot1155	99	2	3	1.8	1.8	0	2	9	7.2	ns
prot1156	115	2	4	12	9	4	6	36	6	sig
prot1157	180	2	4	1.2	6	5	1	4.8	2.4	ns
prot1158	67	4	2	6	6	4	0	10.5	3	ns
prot1159	99	3	3	1.8	1.8	2	2	3.6	10.8	ns
prot1160	99	4	2	6	9	5	2	3	3	sig
prot1161	99	5	8	7.2	2.4	2	5	2.4	1.2	ns
prot1162	98	5	5	6	6	4	3	4.5	9	ns
prot1163	165	4	9	12.6	1.8	2	4	0	3.6	ns
prot1164	76	2	4	15	15	3	6	12	3	ns
prot1165	90	3	2	2.4	2.4	3	1	4.8	2.4	ns
prot1166	113	3	2	4.5	10.5	3	4	3	0	ns
prot1167	90	5	2	10.8	9	1	2	5.4	1.8	ns
prot1168	163	6	4	6	9	2	4	27	6	sig
prot1169	102	3	1	3.6	2.4	0	2	0	6	ns
prot1170	183	4	3	4.5	9	5	2	3	6	ns
prot1171	98	3	3	1.8	3.6	3	2	1.8	1.8	ns
prot1172	146	4	2	6	9	0	1	12	15	ns
prot1173	145	0	2	0	3.6	1	0	1.2	1.2	ns
prot1174	166	2	3	3	3	3	0	3	3	ns
prot1175	100	0	4	5.4	1.8	0	1	5.4	1.8	ns
prot1176	393	1	2	0	6	2	1	6	6	ns
prot1177	89	4	1	1.2	7.2	5	3	6	4.8	ns
prot1178	391	5	3	3	6	4	0	3	0	ns
prot1179	89	1	2	1.8	1.8	3	6	10.8	5.4	sig
prot1180	1106	7	6	21	18	22	18	48	78	sig
prot1181	3227	9	6	3.6	7.2	12	8	9.6	7.2	sig
prot1182	539	11	12	12	21	9	16	16.5	6	ns
prot1183	771	3	3	12.6	9	6	21	21.6	16.2	sig
prot1184	2680	4	8	15	12	6	4	6	9	ns
prot1185	917	2	4	4.8	7.2	2	6	4.8	2.4	sig
prot1186	4114	1	0	1.5	3	2	1	3	0	ns
prot1187	449	10	8	10.8	14.4	7	4	7.2	16.2	ns
prot1188	1304	2	6	24	15	2	2	15	6	ns
prot1189	393	4	3	4.8	1.2	3	3	2.4	9.6	ns
prot1190	1513	0	1	6	3	3	4	0	6	ns
prot1191	2580	3	2	1.8	3.6	4	2	1.8	0	ns
prot1192	959	7	3	21	15	5	2	30	12	ns
prot1193	510	5	6	12	6	5	4	4.8	6	ns
prot1194	427	6	6	4.5	13.5	18	16	19.5	21	sig
prot1195	413	7	3	3.6	9	6	4	9	5.4	ns
prot1196	819	3	4	21	9	4	10	12	18	sig
prot1197	1779	3	3	8.4	0	11	2	2.4	6	sig
prot1198	1379	3	2	7.5	6	4	1	3	4.5	ns
prot1199	652	3	1	5.4	7.2	4	8	14.4	10.8	sig
prot1200	704	2	3	6	12	3	6	6	9	ns
prot1201	1028	2	2	1.2	6	4	4	2.4	7.2	ns
prot1202	1181	4	2	3	10.5	4	5	3	4.5	ns
prot1203	383	6	7	14.4	3.6	8	2	9	19.8	ns
prot1204	1077	9	2	15	21	4	7	18	9	ns
prot1205	452	4	6	2.4	3.6	1	4	2.4	4.8	ns
prot1206	434	4	4	9	7.5	6	18	9	40.5	sig
prot1207	955	3	2	1.8	0	5	8	7.2	9	ns
prot1208	528	4	4	27	0	6	4	18	9	ns
prot1209	228	3	1	2.4	6	1	4	3.6	2.4	ns
prot1210	781	7	6	6	4.5	3	4	9	7.5	ns
prot1211	548	1	3	14.4	7.2	3	5	7.2	5.4	ns
prot1212	273	2	6	3	9	1	2	6	6	ns
prot1213	153	3	8	7.2	6	16	16	14.4	12	sig
prot1214	320	1	3	12	19.5	5	8	6	4.5	ns
prot1215	219	2	3	12.6	16.2	6	5	10.8	12.6	ns
prot1216	410	5	7	9	15	3	3	12	18	ns
prot1217	322	8	4	10.8	10.8	4	6	8.4	1.2	ns
prot1218	629	4	5	4.5	4.5	6	2	3	7.5	ns
prot1219	264	4	5	10.8	14.4	6	6	10.8	7.2	ns
prot1220	356	1	5	12	15	4	3	15	18	ns
prot1221	390	1	5	3.6	6	1	5	2.4	2.4	ns
prot1222	235	2	7	4.5	4.5	6	15	13.5	22.5	sig
prot1223	263	1	4	5.4	7.2	7	2	1.8	1.8	ns
prot1224	481	1	5	6	6	5	2	12	9	ns
prot1225	551	5	4	0	4.8	0	2	1.2	7.2	ns
prot1226	481	7	3	13.5	4.5	2	7	4.5	3	ns
prot1227	487	4	2	9	5.4	3	1	3.6	5.4	ns
prot1228	881	3	2	9	6	1	1	9	12	ns
prot1229	2284	4	3	2.4	4.8	2	4	4.8	4.8	sig
prot1230	852	1	3	4.5	3	2	2	1.5	3	ns
prot1231	341	5	3	3.6	9	6	12	3.6	21.6	sig
prot1232	182	0	2	18	6	4	6	18	9	ns
prot1233	327	2	3	4.8	4.8	5	6	3.6	3.6	ns
prot1234	219	3	3	1.5	4.5	4	5	10.5	3	ns
prot1235	406	3	4	1.8	5.4	4	3	9	3.6	ns
prot1236	332	0	1	3	12	2	1	0	6	ns
prot1237	365	6	2	7.2	2.4	1	5	3.6	2.4	ns
prot1238	308	2	5	9	6	3	3	3	0	ns
prot1239	232	1	1	1.8	7.2	4	8	21.6	10.8	sig
prot1240	2067	3	2	9	15	2	0	33	3	ns
prot1241	865	4	1	4.8	1.2	3	1	1.2	2.4	ns
prot1242	682	2	3	1.5	6	0	0	0	4.5	ns
prot1243	573	1	1	1.8	1.8	1	1	3.6	3.6	ns
prot1244	454	2	1	6	3	3	0	6	6	ns
prot1245	611	12	15	19.2	9.6	16	10	1.2	18	ns
prot1246	133	6	7	9	12	6	5	7.5	15	ns
prot1247	221	12	11	16.2	21.6	6	3	12.6	27	ns
prot1248	153	7	12	18	15	8	8	15	18	ns
prot1249	363	4	7	7.2	4.8	7	5	7.2	9.6	ns
prot1250	435	6	3	13.5	7.5	10	7	6	15	ns
prot1251	366	6	5	5.4	7.2	4	3	14.4	1.8	ns
prot1252	170	5	5	12	6	3	5	12	36	ns
prot1253	267	3	5	3.6	6	5	9	8.4	4.8	sig
prot1254	463	0	2	4.5	9	2	5	3	3	ns
prot1255	542	1	3	16.2	7.2	6	2	7.2	10.8	sig
prot1256	448	4	4	3	15	7	1	15	15	ns
prot1257	177	4	4	2.4	1.2	7	7	8.4	2.4	ns
prot1258	365	2	7	6	6	5	5	7.5	4.5	ns
prot1259	746	4	1	7.2	3.6	0	3	10.8	3.6	ns
prot1260	458	5	6	12	27	8	6	24	42	sig
prot1261	147	4	0	8.4	1.2	6	10	2.4	12	sig
prot1262	266	4	4	1.5	4.5	9	3	3	0	ns
prot1263	340	3	3	3.6	9	2	5	1.8	5.4	ns
prot1264	398	4	2	0	9	3	3	6	18	sig
prot1265	403	6	3	3.6	2.4	3	0	0	3.6	ns
prot1266	302	4	5	1.5	6	2	2	1.5	4.5	ns
prot1267	465	2	5	3.6	0	3	4	9	7.2	ns
prot1268	487	3	0	9	3	1	3	3	3	ns
prot1269	568	5	2	2.4	3.6	2	2	4.8	12	sig
prot1270	370	5	1	6	0	4	2	4.5	6	ns
prot1271	435	3	1	3.6	0	0	1	10.8	1.8	ns
prot1272	382	1	2	9	3	1	1	3	12	ns
prot1273	400	1	1	1.2	0	3	2	2.4	1.2	ns
prot1274	1317	4	0	3	1.5	2	2	3	3	sig
prot1275	1827	0	1	1.8	0	4	4	1.8	1.8	ns
prot1276	227	6	6	27	21	8	9	15	18	ns
prot1277	126	3	5	2.4	4.8	2	4	6	6	ns
prot1278	199	6	3	6	4.5	7	2	9	3	ns
prot1279	186	6	5	9	12.6	5	9	10.8	10.8	ns
prot1280	397	2	5	24	18	6	5	12	24	ns
prot1281	191	7	4	3.6	8.4	3	5	2.4	1.2	ns
prot1282	181	3	5	4.5	10.5	3	3	3	7.5	ns
prot1283	332	3	5	10.8	9	24	15	21.6	16.2	sig
prot1284	207	1	4	9	12	2	6	6	6	ns
prot1285	433	4	4	3.6	6	5	2	3.6	4.8	ns
prot1286	220	2	5	4.5	3	3	4	12	4.5	ns
prot1287	174	3	3	5.4	7.2	3	4	5.4	5.4	ns
prot1288	398	4	5	9	6	3	0	9	9	ns
prot1289	250	4	4	2.4	0	5	4	3.6	4.8	ns
prot1290	254	3	2	9	7.5	6	3	3	4.5	ns
prot1291	278	5	3	10.8	5.4	6	4	7.2	3.6	ns
prot1292	195	6	0	12	6	2	6	6	12	ns
prot1293	493	2	1	7.2	3.6	2	1	6	1.2	ns
prot1294	395	1	2	4.5	3	2	2	9	12	sig
prot1295	346	4	2	7.2	12.6	2	2	5.4	3.6	sig
prot1296	386	7	4	6	18	2	5	6	3	sig
prot1297	323	6	2	3.6	4.8	12	3	18	3.6	sig
prot1298	221	0	1	6	1.5	6	4	3	9	ns
prot1299	330	0	5	7.2	5.4	5	3	7.2	9	ns
prot1300	913	7	1	9	9	2	5	24	21	sig
prot1301	216	2	3	2.4	6	6	2	1.2	3.6	ns
prot1302	176	4	2	4.5	4.5	3	2	3	4.5	ns
prot1303	396	1	2	1.8	5.4	12	15	10.8	16.2	sig
prot1304	144	2	3	6	15	4	6	21	12	ns
prot1305	340	1	2	2.4	6	5	2	2.4	3.6	ns
prot1306	177	4	4	6	3	3	2	3	1.5	ns
prot1307	491	6	1	9	5.4	2	4	3.6	5.4	ns
prot1308	289	3	2	0	9	2	1	9	6	ns
prot1309	925	1	2	0	3.6	0	2	3.6	2.4	ns
prot1310	266	1	1	1.5	1.5	0	0	3	4.5	ns
prot1311	584	1	1	7.2	5.4	2	1	3.6	1.8	ns
prot1312	316	4	1	12	12	2	4	6	6	ns
prot1313	365	5	7	3.6	6	9	6	7.2	14.4	sig
prot1314	282	2	1	1.5	4.5	4	2	3	1.5	sig
prot1315	465	2	4	5.4	5.4	2	2	3.6	16.2	sig
prot1316	577	4	3	3	12	4	3	18	18	sig
prot1317	274	0	3	3.6	4.8	3	1	0	1.2	ns
prot1318	517	3	2	4.5	0	4	2	13.5	3	sig
prot1319	782	0	3	5.4	5.4	9	6	27	5.4	sig
prot1320	567	1	2	3	9	0	2	0	0	ns
prot1321	356	1	1	3.6	1.2	2	4	3.6	0	ns
prot1322	229	2	0	3	1.5	1	0	0	6	ns
prot1323	388	1	1	3.6	0	1	1	5.4	1.8	ns
prot1324	109	8	4	30	21	3	6	36	18	ns
prot1325	167	4	0	2.4	6	5	9	6	10.8	sig
prot1326	192	5	3	7.5	10.5	6	5	3	3	ns
prot1327	174	7	1	1.8	9	7	5	9	7.2	sig
prot1328	144	3	7	21	18	6	4	6	6	ns
prot1329	139	9	4	3.6	2.4	4	3	3.6	9.6	sig
prot1330	160	4	5	6	3	3	0	6	6	ns
prot1331	220	7	10	1.8	7.2	3	4	9	9	ns
prot1332	248	3	4	9	15	8	6	18	36	sig
prot1333	254	4	6	4.8	3.6	3	6	3.6	1.2	ns
prot1334	213	5	5	7.5	10.5	3	3	7.5	7.5	ns
prot1335	81	3	3	5.4	1.8	2	6	10.8	14.4	sig
prot1336	318	6	1	12	12	6	5	15	9	ns
prot1337	247	6	3	9.6	12	4	5	2.4	3.6	ns
prot1338	381	0	2	3	6	0	3	3	0	ns
prot1339	159	6	0	9	5.4	0	0	7.2	12.6	ns
prot1340	205	2	2	12	15	4	2	6	3	ns
prot1341	244	4	6	8.4	4.8	1	7	8.4	6	sig
prot1342	160	2	0	3	3	2	2	3	6	ns
prot1343	288	2	3	3.6	3.6	3	4	3.6	5.4	ns
prot1344	383	4	1	3	6	4	3	6	9	ns
prot1345	206	2	4	4.8	3.6	5	5	2.4	3.6	ns
prot1346	703	3	3	1.5	3	4	2	1.5	6	ns
prot1347	238	2	5	3.6	5.4	5	2	7.2	1.8	ns
prot1348	366	4	1	9	6	2	1	0	6	ns
prot1349	430	2	1	3.6	4.8	4	11	4.8	2.4	sig
prot1350	637	2	1	7.5	3	2	2	4.5	6	ns
prot1351	141	6	2	3.6	3.6	3	4	7.2	3.6	ns
prot1352	140	2	2	12	12	2	3	12	12	ns
prot1353	431	3	5	1.2	1.2	4	3	3.6	7.2	ns
prot1354	969	5	6	1.5	3	2	1	4.5	1.5	ns
prot1355	247	4	3	1.8	3.6	7	0	3.6	3.6	ns
prot1356	1101	5	0	9	9	3	3	9	6	ns
prot1357	178	1	0	1.2	2.4	1	1	1.2	1.2	ns
prot1358	178	2	1	3	1.5	0	3	10.5	1.5	ns
prot1359	297	1	2	1.8	3.6	3	5	5.4	3.6	ns
prot1360	238	3	2	9	0	2	2	12	6	sig
prot1361	226	2	2	1.2	6	6	3	3.6	7.2	sig
prot1362	486	4	1	1.5	4.5	1	3	3	3	ns
prot1363	758	2	2	3.6	3.6	1	1	3.6	3.6	ns
prot1364	305	2	3	9	6	2	0	3	12	ns
prot1365	526	3	3	2.4	3.6	3	2	0	1.2	ns
prot1366	375	1	1	1.5	3	0	2	1.5	4.5	ns
prot1367	651	2	2	12.6	3.6	3	1	5.4	3.6	ns
prot1368	5934	0	2	3	3	2	2	0	6	ns
prot1369	421	3	1	2.4	3.6	2	0	0	3.6	ns
prot1370	142	0	0	1.5	3	2	2	3	0	ns
prot1371	1145	2	1	3.6	1.8	2	0	7.2	1.8	ns
prot1372	238	3	0	6	9	2	5	6	0	ns
prot1373	391	1	1	1.2	1.2	1	5	1.2	1.2	sig
prot1374	618	1	0	1.5	0	1	1	6	0	ns
prot1375	93	7	4	9	16.2	16	9	32.4	23.4	sig
prot1376	130	5	7	15	21	3	8	39	21	ns
prot1377	83	6	2	9.6	6	18	15	14.4	25.2	sig
prot1378	361	5	1	4.5	1.5	9	7	13.5	10.5	sig
prot1379	193	3	6	7.2	7.2	2	6	9	5.4	ns
prot1380	393	7	4	33	9	5	7	18	12	ns
prot1381	232	3	4	1.2	1.2	5	11	6	6	sig
prot1382	201	5	2	3	6	6	8	3	3	ns
prot1383	105	2	7	10.8	7.2	3	3	10.8	9	ns
prot1384	173	2	7	24	15	1	3	6	15	ns
prot1385	182	0	2	2.4	1.2	2	6	7.2	1.2	ns
prot1386	199	4	7	3	6	4	2	7.5	4.5	ns
prot1387	191	1	3	9	7.2	4	3	5.4	3.6	ns
prot1388	274	4	5	3	6	4	2	15	3	ns
prot1389	135	0	4	2.4	4.8	6	18	14.4	18	sig
prot1390	169	3	2	4.5	6	2	3	3	6	ns
prot1391	688	3	4	14.4	3.6	3	4	3.6	12.6	ns
prot1392	152	3	3	3	3	1	3	15	18	ns
prot1393	528	5	4	7.2	2.4	4	4	3.6	6	ns
prot1394	157	5	2	0	3	4	2	6	3	ns
prot1395	126	5	2	5.4	1.8	3	3	3.6	3.6	ns
prot1396	80	0	7	18	3	2	2	12	3	ns
prot1397	122	2	2	8.4	1.2	1	2	2.4	0	ns
prot1398	232	3	1	0	4.5	6	1	3	1.5	ns
prot1399	171	2	4	0	1.8	1	5	1.8	5.4	ns
prot1400	70	1	1	6	0	4	1	6	6	sig
prot1401	130	3	0	0	6	1	2	2.4	2.4	ns
prot1402	103	0	2	0	0	2	5	4.5	6	ns
prot1403	547	1	0	3.6	1.8	6	2	3.6	18	sig
prot1404	250	1	3	3	3	1	4	15	6	ns
prot1405	497	5	2	1.2	3.6	1	1	1.2	2.4	ns
prot1406	312	1	0	1.5	3	0	1	0	0	ns
prot1407	152	1	1	5.4	0	3	0	5.4	0	ns
prot1408	535	0	3	6	12	2	2	12	0	ns
prot1409	87	1	2	1.2	0	0	0	0	1.2	ns
prot1410	232	0	3	6	4.5	1	4	1.5	3	ns
prot1411	232	1	3	9	12.6	3	0	3.6	1.8	ns
prot1412	843	1	5	6	12	2	1	3	9	ns
prot1413	555	2	4	0	8.4	0	2	1.2	0	ns
prot1414	173	4	3	3	1.5	4	0	1.5	0	ns
prot1415	194	1	4	3.6	0	4	2	3.6	1.8	sig
prot1416	180	2	1	6	3	2	4	6	6	sig
prot1417	199	1	1	0	1.2	1	0	4.8	1.2	ns
prot1418	287	0	3	1.5	1.5	2	2	1.5	3	ns
prot1419	999	1	4	0	3.6	1	1	5.4	0	ns
prot1420	220	1	1	6	9	0	1	6	12	ns
prot1421	648	0	2	1.2	0	1	2	1.2	1.2	ns
prot1422	164	4	0	0	0	2	3	4.5	3	sig
prot1423	181	2	2	0	3.6	2	1	1.8	1.8	ns
prot1424	285	7	5	21	6	6	2	24	24	ns
prot1425	172	3	5	3.6	4.8	7	5	1.2	6	ns
prot1426	103	2	7	1.5	3	4	1	4.5	1.5	ns
prot1427	430	6	2	1.8	5.4	2	4	7.2	5.4	ns
prot1428	130	3	6	3	9	6	8	9	15	ns
prot1429	123	5	3	2.4	3.6	2	2	9.6	4.8	sig
prot1430	304	5	3	6	4.5	2	5	3	3	ns
prot1431	164	3	6	14.4	5.4	3	4	10.8	7.2	ns
prot1432	75	5	2	3	6	3	1	0	6	ns
prot1433	173	1	4	1.2	3.6	15	3	7.2	7.2	sig
prot1434	176	7	7	7.5	1.5	3	5	1.5	7.5	ns
prot1435	191	2	4	9	7.2	1	3	5.4	7.2	ns
prot1436	138	1	3	12	9	2	2	3	3	ns
prot1437	148	4	3	0	1.2	1	6	2.4	1.2	ns
prot1438	101	2	1	1.5	6	5	2	6	6	ns
prot1439	157	1	0	1.8	7.2	2	1	5.4	7.2	ns
prot1440	488	2	1	3	21	3	5	3	21	ns
prot1441	133	5	4	0	3.6	4	13	8.4	10.8	sig
prot1442	229	2	1	0	6	3	3	12	4.5	ns
prot1443	89	4	5	7.2	3.6	12	8	3.6	7.2	sig
prot1444	317	3	2	6	3	0	4	3	6	ns
prot1445	88	5	4	2.4	7.2	3	9	7.2	14.4	sig
prot1446	180	4	2	4.5	3	1	1	3	3	ns
prot1447	207	4	1	5.4	3.6	6	7	1.8	9	ns
prot1448	235	1	1	3	3	0	2	0	3	ns
prot1449	86	2	2	1.2	4.8	2	2	4.8	2.4	ns
prot1450	115	1	1	4.5	3	1	5	4.5	3	ns
prot1451	127	0	2	1.8	1.8	1	2	10.8	0	ns
prot1452	229	3	1	9	6	1	2	18	3	ns
prot1453	247	2	3	2.4	4.8	3	2	1.2	2.4	ns
prot1454	573	3	6	4.5	3	5	2	3	10.5	sig
prot1455	176	0	1	5.4	1.8	2	4	12.6	1.8	sig
prot1456	169	2	1	6	3	3	1	3	6	ns
prot1457	81	1	1	1.2	0	5	2	2.4	2.4	ns
prot1458	89	1	4	1.5	4.5	0	1	1.5	3	ns
prot1459	178	1	2	1.8	3.6	2	2	3.6	5.4	ns
prot1460	151	3	2	3	6	0	0	6	3	ns
prot1461	146	3	1	3.6	1.2	3	3	1.2	2.4	ns
prot1462	217	4	1	3	4.5	3	3	9	9	sig
prot1463	159	1	4	5.4	0	2	1	9	10.8	ns
prot1464	237	2	0	15	12	3	1	6	3	ns
prot1465	587	0	0	3.6	2.4	1	1	1.2	3.6	ns
prot1466	128	2	3	7.5	1.5	2	4	9	6	sig
prot1467	425	1	0	0	5.4	3	1	5.4	0	ns
prot1468	256	3	1	6	12	1	1	6	0	ns
prot1469	136	1	2	1.2	6	3	9	10.8	7.2	sig
prot1470	76	1	1	4.5	4.5	2	2	3	3	sig
prot1471	175	1	4	3.6	3.6	1	1	0	0	ns
prot1472	231	0	1	12	0	0	5	3	0	ns
prot1473	337	1	2	3.6	3.6	3	2	2.4	2.4	sig
prot1474	239	0	3	0	0	2	1	1.5	1.5	ns
prot1475	456	2	1	3.6	1.8	1	1	3.6	1.8	ns
prot1476	126	1	1	0	0	1	0	0	3	ns
prot1477	488	1	1	2.4	0	4	0	0	3.6	ns
prot1478	127	0	2	0	3	2	6	4.5	4.5	sig
prot1479	191	4	1	3.6	3.6	5	3	3.6	7.2	ns
prot1480	114	5	5	9	9	4	6	15	6	ns
prot1481	62	2	8	4.8	2.4	6	0	4.8	3.6	ns
prot1482	350	1	2	4.5	4.5	2	6	7.5	6	ns
prot1483	108	6	2	7.2	7.2	7	8	3.6	9	ns
prot1484	321	2	2	3	24	1	4	9	3	ns
prot1485	308	2	2	4.8	0	1	4	3.6	3.6	ns
prot1486	59	4	2	7.5	7.5	3	7	1.5	6	ns
prot1487	218	0	1	0	1.8	3	2	0	5.4	ns
prot1488	106	0	3	6	0	2	4	6	6	sig
prot1489	154	2	2	0	2.4	4	6	7.2	4.8	sig
prot1490	166	1	2	0	3	5	5	4.5	1.5	ns
prot1491	515	2	1	1.8	9	1	2	10.8	9	ns
prot1492	183	3	1	12	12	4	2	3	6	ns
prot1493	162	1	1	3.6	3.6	9	3	3.6	7.2	sig
prot1494	140	4	3	3	3	2	3	3	6	ns
prot1495	169	3	2	3.6	0	2	0	0	0	ns
prot1496	242	1	2	6	3	6	6	6	18	sig
prot1497	292	0	2	7.2	2.4	2	4	3.6	7.2	ns
prot1498	197	3	4	3	1.5	1	6	3	3	ns
prot1499	856	1	2	1.8	0	4	2	7.2	3.6	sig
prot1500	127	4	1	3	0	8	8	6	6	sig
prot1501	72	2	2	2.4	2.4	2	1	2.4	0	ns
prot1502	148	5	2	1.5	3	2	2	0	1.5	ns
prot1503	53	0	3	5.4	3.6	1	3	3.6	1.8	ns
prot1504	98	3	2	6	6	2	3	6	3	ns
prot1505	405	0	0	2.4	2.4	2	2	1.2	2.4	ns
prot1506	104	0	0	1.5	1.5	2	1	1.5	3	ns
prot1507	176	4	2	5.4	1.8	2	2	3.6	10.8	sig
prot1508	125	2	1	0	12	0	0	6	9	ns
prot1509	160	7	4	2.4	0	3	1	2.4	1.2	ns
prot1510	316	1	2	0	3	3	3	4.5	9	sig
prot1511	978	1	1	1.8	5.4	1	2	0	3.6	ns
prot1512	234	0	3	3	9	1	2	3	0	ns
prot1513	431	3	2	3.6	1.2	3	1	1.2	1.2	ns
prot1514	2591	6	0	1.5	3	2	4	6	6	sig
prot1515	712	2	3	14.4	10.8	6	3	7.2	5.4	ns
prot1516	1852	3	1	6	3	4	4	12	15	ns
prot1517	2086	4	6	4.8	6	6	3	3.6	3.6	ns
prot1518	1064	2	1	6	3	8	2	9	6	sig
prot1519	609	9	11	16.2	10.8	8	8	10.8	10.8	ns
prot1520	645	4	2	24	15	4	1	3	6	ns
prot1521	969	4	5	1.2	3.6	5	1	2.4	2.4	ns
prot1522	857	3	3	1.5	3	2	2	6	1.5	ns
prot1523	488	2	0	3.6	3.6	2	2	3.6	3.6	sig
prot1524	2821	3	1	9	6	3	0	12	0	ns
prot1525	512	3	1	3.6	9.6	5	4	3.6	6	ns
prot1526	876	5	8	6	3	11	1	1.5	3	ns
prot1527	543	6	4	9	16.2	4	0	12.6	12.6	ns
prot1528	809	5	5	15	3	2	3	12	6	ns
prot1529	1674	0	3	2.4	1.2	1	0	3.6	1.2	ns
prot1530	1191	0	2	0	0	1	3	4.5	1.5	ns
prot1531	208	2	5	3.6	0	2	3	10.8	5.4	ns
prot1532	437	4	5	9	6	4	1	6	9	ns
prot1533	510	2	3	2.4	1.2	1	2	0	2.4	ns
prot1534	695	4	4	3	3	3	2	3	3	ns
prot1535	227	1	0	1.8	7.2	1	1	7.2	1.8	ns
prot1536	700	1	4	9	6	2	1	6	6	ns
prot1537	218	3	2	6	2.4	1	0	1.2	6	ns
prot1538	423	1	2	7.5	4.5	1	0	4.5	1.5	ns
prot1539	873	2	3	1.8	1.8	0	3	3.6	1.8	ns
prot1540	1426	5	1	6	9	1	1	3	3	ns
prot1541	520	2	2	0	4.8	2	2	2.4	3.6	ns
prot1542	290	13	9	6	22.5	12	7	10.5	18	ns
prot1543	296	5	2	7.2	5.4	9	7	16.2	32.4	sig
prot1544	309	5	2	6	3	6	11	6	15	sig
prot1545	502	4	3	3.6	3.6	3	18	10.8	14.4	sig
prot1546	204	2	2	1.5	1.5	5	2	10.5	3	sig
prot1547	437	3	1	12.6	0	2	2	1.8	10.8	ns
prot1548	314	1	3	6	3	2	2	9	6	ns
prot1549	402	3	3	4.8	8.4	3	4	4.8	3.6	ns
prot1550	188	2	4	3	6	2	3	3	1.5	ns
prot1551	434	5	3	1.8	3.6	1	3	0	0	ns
prot1552	325	0	2	12	6	1	0	6	6	ns
prot1553	607	0	3	1.2	0	1	1	2.4	1.2	ns
prot1554	739	4	1	6	3	3	1	3	0	ns
prot1555	235	0	1	7.2	3.6	2	2	3.6	1.8	ns
prot1556	982	2	1	6	9	2	1	15	12	sig
prot1557	392	4	5	1.2	0	3	4	1.2	2.4	ns
prot1558	543	1	1	4.5	1.5	2	0	0	4.5	ns
prot1559	462	3	1	3.6	7.2	12	3	5.4	5.4	sig
prot1560	348	4	1	3	3	1	1	3	3	sig
prot1561	463	0	0	0	0	4	4	4.8	2.4	sig
prot1562	173	5	3	0	3	3	8	1.5	9	ns
prot1563	274	3	1	5.4	1.8	6	3	5.4	1.8	ns
prot1564	251	4	6	12	18	10	8	30	36	sig
prot1565	231	1	4	3.6	2.4	4	0	7.2	2.4	ns
prot1566	394	6	4	0	4.5	6	2	1.5	9	ns
prot1567	240	3	3	10.8	3.6	2	3	5.4	9	ns
prot1568	441	6	3	9	3	3	2	6	9	ns
prot1569	200	3	2	2.4	1.2	5	6	2.4	2.4	ns
prot1570	371	3	1	3	1.5	3	1	0	4.5	ns
prot1571	313	3	2	5.4	5.4	2	4	1.8	1.8	ns
prot1572	730	4	3	6	9	18	15	18	18	sig
prot1573	329	2	0	0	4.8	1	5	1.2	6	ns
prot1574	627	4	2	3	1.5	1	1	4.5	1.5	ns
prot1575	250	3	3	0	9	0	3	1.8	1.8	ns
prot1576	144	3	2	3	9	4	6	9	3	ns
prot1577	472	2	1	6	1.2	2	5	2.4	1.2	ns
prot1578	421	0	1	4.5	6	5	3	1.5	1.5	ns
prot1579	250	3	2	1.8	7.2	2	4	3.6	3.6	sig
prot1580	266	1	2	18	6	1	4	6	0	ns
prot1581	861	2	1	0	1.2	2	1	1.2	2.4	ns
prot1582	1312	1	2	1.5	3	1	1	1.5	1.5	ns
prot1583	493	2	1	3.6	1.8	2	2	7.2	3.6	sig
prot1584	1082	1	1	3	3	3	3	9	18	sig
prot1585	648	1	2	4.8	3.6	2	2	2.4	2.4	sig
prot1586	276	3	3	3	4.5	2	4	1.5	0	ns
prot1587	518	0	2	5.4	0	1	2	1.8	1.8	ns
prot1588	640	1	1	12	18	3	1	3	9	ns
prot1589	722	7	5	4.8	3.6	2	3	3.6	0	ns
prot1590	147	2	4	3	3	4	6	3	1.5	ns
prot1591	193	4	4	3.6	1.8	14	4	10.8	10.8	sig
prot1592	194	2	3	3	21	4	4	6	6	sig
prot1593	365	4	1	1.2	2.4	3	2	2.4	3.6	ns
prot1594	290	5	2	3	0	3	1	3	3	ns
prot1595	636	2	1	3.6	7.2	3	2	5.4	3.6	ns
prot1596	1160	1	1	6	6	1	0	3	6	ns
prot1597	641	3	1	4.8	2.4	1	3	2.4	1.2	ns
prot1598	175	4	4	1.5	3	1	1	3	3	ns
prot1599	318	1	2	3.6	1.8	0	1	1.8	9	ns
prot1600	424	3	0	3	12	5	1	9	3	ns
prot1601	348	4	1	1.2	0	5	4	2.4	4.8	ns
prot1602	227	2	1	3	4.5	4	2	12	3	sig
prot1603	427	1	1	3.6	9	2	2	7.2	0	ns
prot1604	268	3	0	6	15	3	3	12	6	sig
prot1605	357	2	2	2.4	3.6	0	2	2.4	2.4	ns
prot1606	174	1	3	1.5	3	0	2	9	1.5	ns
prot1607	233	2	2	3.6	5.4	2	1	5.4	5.4	ns
prot1608	217	0	2	3	0	1	2	0	3	ns
prot1609	980	0	2	0	1.2	3	0	2.4	3.6	ns
prot1610	263	2	1	3	4.5	2	3	0	4.5	ns
prot1611	169	1	0	0	3.6	2	2	3.6	3.6	sig
prot1612	178	3	1	6	0	2	2	6	6	sig
prot1613	355	0	1	2.4	0	1	0	0	1.2	ns
prot1614	604	2	2	1.5	0	2	1	4.5	1.5	ns
prot1615	149	0	0	0	3.6	0	1	0	1.8	ns
prot1616	594	0	2	3	3	3	1	3	3	ns
prot1617	257	0	0	2.4	0	0	0	0	0	ns
prot1618	421	1	0	1.5	0	2	2	3	3	sig
prot1619	712	1	1	0	0	0	1	0	1.8	ns
prot1620	423	1	1	6	3	4	1	3	15	sig
prot1621	488	1	0	0	2.4	1	4	0	1.2	ns
prot1622	1872	0	2	0	1.5	1	0	4.5	1.5	ns
prot1623	153	4	5	14.4	9	6	11	7.2	12.6	ns
prot1624	275	6	5	3	6	1	1	9	9	ns
prot1625	463	3	3	4.8	2.4	5	5	4.8	3.6	ns
prot1626	103	2	2	4.5	6	4	8	15	3	sig
prot1627	287	2	5	3.6	5.4	9	2	12.6	1.8	ns
prot1628	282	1	9	15	12	1	3	12	3	ns
prot1629	200	0	3	2.4	1.2	3	2	2.4	4.8	ns
prot1630	149	3	2	6	1.5	5	3	4.5	1.5	ns
prot1631	149	3	4	5.4	3.6	6	4	5.4	1.8	ns
prot1632	132	1	1	9	0	2	4	15	15	sig
prot1633	118	2	4	4.8	2.4	4	2	4.8	2.4	sig
prot1634	191	2	1	1.5	4.5	2	4	0	6	ns
prot1635	189	2	2	5.4	12.6	4	0	1.8	5.4	ns
prot1636	273	4	3	12	6	6	12	9	18	sig
prot1637	327	3	4	3.6	3.6	2	1	3.6	0	ns
prot1638	148	0	3	3	1.5	4	2	1.5	1.5	ns
prot1639	206	5	1	1.8	1.8	2	1	5.4	7.2	ns
prot1640	108	1	1	6	6	0	1	9	6	ns
prot1641	267	0	0	1.2	6	3	2	2.4	1.2	ns
prot1642	204	1	2	3	3	9	6	4.5	13.5	sig
prot1643	223	7	3	0	1.8	4	2	0	5.4	ns
prot1644	298	4	0	18	6	0	0	9	9	ns
prot1645	194	5	0	7.2	3.6	2	3	4.8	2.4	ns
prot1646	77	3	2	1.5	1.5	3	0	0	6	ns
prot1647	166	2	3	5.4	1.8	2	3	0	7.2	ns
prot1648	418	2	1	3	18	5	0	12	0	ns
prot1649	418	1	0	2.4	1.2	3	6	3.6	3.6	sig
prot1650	127	2	3	6	0	0	0	1.5	3	ns
prot1651	279	2	2	0	1.8	6	1	7.2	3.6	ns
prot1652	181	3	1	3	12	2	2	6	3	ns
prot1653	129	1	2	3.6	3.6	1	3	1.2	0	ns
prot1654	161	1	4	4.5	7.5	2	3	1.5	3	ns
prot1655	126	4	1	1.8	3.6	2	0	3.6	5.4	ns
prot1656	326	0	4	3	6	4	2	9	0	ns
prot1657	207	2	2	1.2	4.8	1	0	1.2	0	ns
prot1658	191	1	2	1.5	7.5	1	1	0	6	ns
prot1659	238	1	0	3.6	1.8	0	1	3.6	5.4	ns
prot1660	210	0	0	0	0	1	0	0	9	ns
prot1661	331	2	2	2.4	2.4	3	3	3.6	0	ns
prot1662	574	1	3	3	1.5	3	3	13.5	9	sig
prot1663	455	0	2	3.6	0	2	2	9	7.2	sig
prot1664	553	3	3	3	0	1	2	3	9	ns
prot1665	522	2	1	1.2	4.8	3	1	3.6	6	ns
prot1666	325	1	2	3	1.5	1	1	6	6	ns
prot1667	208	2	0	3.6	1.8	2	8	5.4	5.4	sig
prot1668	232	2	2	3	6	1	2	0	9	ns
prot1669	219	1	2	3.6	2.4	4	8	4.8	2.4	sig
prot1670	409	4	3	3	6	0	1	4.5	1.5	ns
prot1671	233	2	3	1.8	1.8	5	2	5.4	5.4	ns
prot1672	772	1	0	6	0	1	0	3	9	ns
prot1673	360	3	0	1.2	2.4	0	0	2.4	1.2	ns
prot1674	439	0	1	7.5	0	1	1	1.5	0	ns
prot1675	442	0	2	1.8	1.8	1	0	3.6	0	ns
prot1676	138	3	4	6	0	3	0	3	6	ns
prot1677	106	0	0	0	0	2	0	2.4	1.2	ns
prot1678	370	1	1	4.5	1.5	0	1	1.5	0	ns
prot1679	629	0	0	1.8	0	0	2	1.8	0	ns
prot1680	187	2	0	6	0	0	1	6	6	ns
prot1681	596	0	0	1.2	0	0	0	1.2	0	ns
prot1682	255	0	0	0	3	2	4	6	4.5	sig
prot1683	92	4	2	5.4	3.6	8	5	14.4	12.6	ns
prot1684	171	3	2	9	9	1	4	18	18	sig
prot1685	165	3	5	2.4	7.2	5	4	4.8	4.8	ns
prot1686	148	1	5	7.5	3	5	2	7.5	4.5	ns
prot1687	229	0	5	3.6	1.8	4	0	3.6	5.4	ns
prot1688	123	2	2	6	3	2	8	6	15	ns
prot1689	77	0	4	4.8	2.4	3	1	4.8	2.4	ns
prot1690	465	2	2	0	3	4	1	1.5	0	ns
prot1691	279	1	0	3.6	1.8	1	2	0	0	ns
prot1692	278	0	3	0	0	3	0	9	3	ns
prot1693	119	4	1	4.8	2.4	1	2	2.4	2.4	ns
prot1694	148	1	2	3	6	1	2	1.5	3	ns
prot1695	72	1	1	7.2	5.4	1	5	3.6	0	ns
prot1696	353	1	4	3	12	2	2	12	6	ns
prot1697	196	3	6	2.4	3.6	1	0	3.6	1.2	ns
prot1698	174	1	4	1.5	1.5	3	3	3	6	ns
prot1699	126	3	2	0	3.6	5	1	9	3.6	sig
prot1700	235	1	1	6	6	1	2	12	6	ns
prot1701	235	4	3	2.4	2.4	1	1	2.4	4.8	ns
prot1702	110	4	1	0	0	2	4	3	0	ns
prot1703	188	2	1	0	1.8	2	0	5.4	7.2	ns
prot1704	225	1	1	6	9	3	6	9	18	sig
prot1705	138	2	1	1.2	4.8	4	1	1.2	1.2	sig
prot1706	174	3	2	0	7.5	3	6	4.5	22.5	sig
prot1707	672	4	3	1.8	0	2	0	7.2	3.6	ns
prot1708	84	0	5	3	9	4	1	6	3	sig
prot1709	107	5	0	2.4	2.4	1	0	3.6	0	ns
prot1710	146	3	2	1.5	0	2	3	6	3	ns
prot1711	183	1	2	3.6	0	4	6	1.8	10.8	ns
prot1712	555	1	1	0	3	1	2	3	0	ns
prot1713	467	2	0	2.4	2.4	1	1	0	1.2	ns
prot1714	265	1	1	1.5	1.5	0	3	0	3	ns
prot1715	598	1	2	5.4	3.6	1	1	1.8	1.8	ns
prot1716	317	0	5	0	3	1	1	6	0	ns
prot1717	196	0	3	3.6	0	2	2	2.4	2.4	ns
prot1718	267	3	3	0	3	0	1	3	6	ns
prot1719	612	2	0	3.6	0	0	2	7.2	1.8	ns
prot1720	62	2	1	6	6	1	2	12	6	sig
prot1721	77	6	4	0	3.6	3	2	1.2	1.2	ns
prot1722	68	1	0	1.5	4.5	0	0	1.5	1.5	ns
prot1723	632	1	0	3.6	0	0	1	3.6	3.6	ns
prot1724	230	1	3	3	0	1	1	3	6	ns
prot1725	133	1	0	0	0	1	0	1.2	0	ns
prot1726	334	1	1	1.5	0	0	0	3	1.5	ns
prot1727	311	2	3	1.8	0	2	0	5.4	5.4	ns
prot1728	563	0	3	6	3	2	2	9	9	sig
prot1729	327	1	3	1.2	1.2	2	1	0	2.4	ns
prot1730	144	0	2	0	7.5	3	0	4.5	1.5	ns
prot1731	668	3	0	0	5.4	1	3	7.2	3.6	ns
prot1732	85	2	1	0	3	2	6	6	6	sig
prot1733	102	1	0	1.2	0	0	0	0	4.8	ns
prot1734	508	3	0	0	4.5	2	0	1.5	0	ns
prot1735	226	3	1	0	0	2	2	3.6	1.8	sig
prot1736	676	2	1	0	15	1	0	0	3	ns
prot1737	539	0	1	1.2	1.2	3	2	0	1.2	ns
prot1738	295	2	0	1.5	0	0	0	3	0	ns
prot1739	224	1	1	3.6	1.8	1	1	1.8	0	ns
prot1740	2292	1	2	6	0	1	2	0	0	ns
prot1741	170	7	6	6	7.2	3	5	3.6	8.4	ns
prot1742	134	1	2	1.5	4.5	1	2	4.5	3	ns
prot1743	255	1	2	5.4	7.2	3	3	5.4	3.6	ns
prot1744	304	3	3	15	9	4	3	18	9	ns
prot1745	237	1	5	1.2	2.4	5	3	0	3.6	ns
prot1746	105	0	3	1.5	1.5	3	9	4.5	9	sig
prot1747	69	1	1	3.6	1.8	2	2	1.8	1.8	sig
prot1748	247	2	1	3	3	0	2	3	3	ns
prot1749	99	4	10	2.4	2.4	6	4	2.4	3.6	ns
prot1750	116	3	5	7.5	1.5	4	2	4.5	7.5	ns
prot1751	152	1	5	1.8	5.4	2	2	9	3.6	sig
prot1752	225	4	1	3	0	1	2	6	12	ns
prot1753	147	1	0	0	3.6	1	6	4.8	2.4	sig
prot1754	125	3	2	1.5	0	5	0	0	1.5	ns
prot1755	90	1	3	9	1.8	1	1	1.8	9	ns
prot1756	237	3	4	12	6	3	2	18	6	ns
prot1757	66	1	4	2.4	1.2	1	0	3.6	1.2	ns
prot1758	264	2	1	6	3	5	2	7.5	7.5	sig
prot1759	137	3	3	0	5.4	1	3	5.4	3.6	ns
prot1760	511	2	2	18	3	3	4	9	6	ns
prot1761	141	0	1	2.4	0	1	2	0	1.2	ns
prot1762	280	0	0	1.5	3	3	1	0	0	ns
prot1763	302	4	0	3.6	0	2	1	1.8	5.4	ns
prot1764	74	2	4	3	0	1	1	0	6	ns
prot1765	171	1	2	1.2	2.4	1	2	3.6	0	ns
prot1766	95	2	0	4.5	3	2	1	3	0	ns
prot1767	367	2	2	1.8	1.8	3	2	3.6	0	ns
prot1768	144	1	1	3	6	1	1	6	3	ns
prot1769	664	1	2	2.4	0	1	2	0	3.6	ns
prot1770	179	1	2	3	1.5	9	3	4.5	4.5	sig
prot1771	114	4	3	5.4	3.6	2	6	1.8	5.4	ns
prot1772	161	0	1	3	3	1	0	3	0	ns
prot1773	205	2	2	2.4	0	1	1	1.2	2.4	ns
prot1774	305	1	4	1.5	0	1	5	3	3	sig
prot1775	416	0	1	0	5.4	1	1	0	0	ns
prot1776	397	1	0	0	3	1	2	6	0	ns
prot1777	224	2	4	1.2	1.2	2	1	1.2	1.2	ns
prot1778	314	2	1	1.5	1.5	2	0	1.5	0	ns
prot1779	174	1	1	1.8	3.6	0	0	1.8	1.8	ns
prot1780	416	1	1	3	3	0	0	0	9	ns
prot1781	131	0	2	2.4	1.2	3	1	2.4	0	ns
prot1782	107	2	1	0	1.5	3	2	1.5	1.5	ns
prot1783	163	1	0	0	1.8	1	1	1.8	1.8	sig
prot1784	564	2	0	3	3	4	2	12	6	sig
prot1785	208	1	2	1.2	1.2	1	2	0	2.4	ns
prot1786	135	1	2	1.5	1.5	0	0	1.5	0	ns
prot1787	3394	4	0	1.8	3.6	4	2	3.6	7.2	sig
prot1788	1957	3	0	9	9	2	3	9	6	ns
prot1789	1088	2	2	0	2.4	2	1	1.2	7.2	sig
prot1790	424	0	3	4.5	3	3	1	1.5	3	ns
prot1791	1035	2	3	3.6	1.8	2	3	1.8	3.6	ns
prot1792	926	3	0	6	9	2	1	3	3	ns
prot1793	1669	2	0	2.4	1.2	2	0	3.6	0	ns
prot1794	201	1	4	1.5	3	5	4	1.5	6	sig
prot1795	539	1	1	3.6	0	1	0	5.4	10.8	ns
prot1796	638	1	0	0	6	0	0	12	0	ns
prot1797	225	7	6	3.6	8.4	6	5	1.2	6	ns
prot1798	319	1	3	6	6	2	2	0	3	ns
prot1799	520	0	7	3.6	3.6	12	3	10.8	5.4	sig
prot1800	785	7	3	15	3	2	2	0	0	ns
prot1801	629	1	0	2.4	2.4	9	4	13.2	2.4	sig
prot1802	341	1	1	1.5	3	2	4	6	7.5	sig
prot1803	412	2	1	5.4	1.8	1	4	1.8	0	ns
prot1804	308	1	1	3	0	2	2	0	0	ns
prot1805	743	0	1	1.2	1.2	3	1	0	3.6	ns
prot1806	470	1	1	3	1.5	2	2	4.5	3	sig
prot1807	1140	1	2	1.8	0	2	3	1.8	0	ns
prot1808	1466	1	0	0	3	1	3	3	6	ns
prot1809	254	2	1	3.6	6	2	3	4.8	3.6	ns
prot1810	257	4	3	1.5	3	2	4	1.5	9	ns
prot1811	375	0	1	5.4	0	0	0	1.8	3.6	ns
prot1812	1882	0	4	6	6	3	1	6	3	ns
prot1813	1300	0	0	0	1.2	2	2	1.2	1.2	ns
prot1814	444	2	2	3	1.5	3	2	6	9	sig
prot1815	832	2	0	3.6	5.4	3	3	5.4	5.4	sig
prot1816	582	2	1	3	6	1	1	0	6	ns
prot1817	280	0	0	3.6	1.2	0	0	0	1.2	ns
prot1818	1244	0	3	1.5	1.5	2	2	3	1.5	ns
prot1819	276	2	0	1.8	5.4	1	1	5.4	3.6	ns
prot1820	623	1	1	6	3	2	0	3	3	ns
prot1821	450	0	2	1.2	1.2	0	1	0	1.2	ns
prot1822	247	0	1	1.5	3	1	2	1.5	0	ns
prot1823	387	2	1	1.8	0	2	3	5.4	5.4	ns
prot1824	662	0	0	6	9	0	2	6	6	ns
prot1825	743	0	1	2.4	0	0	0	2.4	2.4	ns
prot1826	874	1	0	0	3	2	1	0	0	ns
prot1827	1301	2	1	7.2	1.8	0	1	1.8	0	ns
prot1828	274	1	2	3	6	5	1	12	0	ns
prot1829	551	3	3	0	0	9	3	3.6	3.6	sig
prot1830	447	0	4	3	3	3	3	3	3	ns
prot1831	154	3	3	3.6	1.8	3	3	9	5.4	ns
prot1832	210	2	3	0	0	6	3	3	6	ns
prot1833	290	6	3	1.2	2.4	2	0	2.4	2.4	ns
prot1834	220	3	1	0	6	4	1	1.5	6	ns
prot1835	184	4	1	5.4	3.6	3	3	7.2	9	ns
prot1836	168	2	1	6	3	1	4	9	6	ns
prot1837	102	2	3	1.2	2.4	1	4	3.6	0	ns
prot1838	327	1	2	3	1.5	2	2	6	3	sig
prot1839	962	3	1	7.2	3.6	1	2	5.4	1.8	ns
prot1840	556	2	2	3	3	1	1	6	6	ns
prot1841	374	0	3	3.6	6	2	1	2.4	3.6	ns
prot1842	728	2	2	0	3	0	2	3	1.5	ns
prot1843	243	3	3	5.4	0	4	1	1.8	7.2	ns
prot1844	127	1	0	6	9	3	0	9	3	ns
prot1845	519	3	3	2.4	1.2	6	4	2.4	4.8	sig
prot1846	492	2	2	3	0	2	0	3	4.5	ns
prot1847	233	4	0	5.4	0	5	2	3.6	7.2	sig
prot1848	287	1	1	0	3	0	2	6	6	ns
prot1849	337	2	1	1.2	2.4	1	2	1.2	4.8	sig
prot1850	404	0	0	1.5	0	0	1	3	4.5	ns
prot1851	3175	0	1	1.8	1.8	3	3	5.4	5.4	sig
prot1852	243	0	0	3	0	2	1	3	3	sig
prot1853	275	0	2	0	0	1	1	1.2	2.4	ns
prot1854	648	0	1	4.5	3	0	2	1.5	3	ns
prot1855	172	1	0	1.8	5.4	2	2	3.6	10.8	sig
prot1856	283	3	4	3	6	2	2	3	6	ns
prot1857	159	1	2	2.4	2.4	5	2	2.4	8.4	sig
prot1858	372	2	0	1.5	1.5	3	1	1.5	1.5	ns
prot1859	174	2	0	7.2	3.6	3	3	1.8	5.4	ns
prot1860	182	4	3	0	3	3	1	3	6	ns
prot1861	251	3	1	1.2	2.4	2	2	2.4	2.4	ns
prot1862	1009	1	2	3	4.5	1	1	1.5	1.5	sig
prot1863	233	2	2	1.8	3.6	3	1	0	1.8	ns
prot1864	158	2	2	9	0	3	4	9	12	sig
prot1865	200	1	2	3.6	1.2	2	1	3.6	3.6	ns
prot1866	292	4	0	3	3	2	0	3	3	ns
prot1867	399	0	2	0	3.6	1	0	0	5.4	ns
prot1868	229	1	1	9	3	3	3	3	0	ns
prot1869	228	0	1	0	2.4	3	5	1.2	3.6	ns
prot1870	445	2	1	3	1.5	1	1	4.5	3	ns
prot1871	334	1	1	0	3.6	1	3	1.8	1.8	ns
prot1872	848	1	3	6	3	4	1	3	3	ns
prot1873	151	2	6	2.4	2.4	4	3	1.2	3.6	ns
prot1874	1410	1	1	0	4.5	1	0	3	1.5	ns
prot1875	164	2	1	0	0	2	2	3.6	5.4	ns
prot1876	114	0	3	3	0	2	1	6	0	ns
prot1877	262	0	2	1.2	4.8	2	3	2.4	7.2	sig
prot1878	174	2	0	4.5	3	6	3	4.5	4.5	sig
prot1879	987	2	1	3.6	1.8	2	0	1.8	3.6	ns
prot1880	170	4	2	6	3	5	7	6	6	sig
prot1881	399	1	5	1.2	3.6	2	3	3.6	1.2	ns
prot1882	504	4	2	1.5	3	1	3	0	1.5	ns
prot1883	359	3	4	3.6	1.8	3	0	0	3.6	ns
prot1884	85	1	1	6	3	1	2	3	6	sig
prot1885	186	1	1	1.2	1.2	1	3	1.2	2.4	ns
prot1886	231	3	2	1.5	0	1	2	7.5	6	ns
prot1887	161	2	1	1.8	0	0	1	3.6	1.8	ns
prot1888	296	0	2	3	3	3	2	6	0	ns
prot1889	362	1	0	1.2	1.2	4	2	2.4	2.4	sig
prot1890	492	2	1	1.5	3	2	3	3	1.5	ns
prot1891	240	1	0	1.8	3.6	2	2	3.6	7.2	sig
prot1892	587	2	1	3	0	2	5	6	12	sig
prot1893	523	2	0	0	0	1	1	1.2	1.2	sig
prot1894	979	0	3	0	3	1	0	0	3	ns
prot1895	2381	3	0	1.8	0	0	1	1.8	0	ns
prot1896	246	1	1	6	3	3	3	9	6	sig
prot1897	309	1	0	0	3.6	2	4	2.4	2.4	sig
prot1898	214	1	1	1.5	3	3	1	4.5	1.5	ns
prot1899	659	2	1	7.2	0	0	1	3.6	3.6	ns
prot1900	185	0	0	6	6	1	0	6	3	ns
prot1901	201	1	0	0	0	2	2	2.4	2.4	sig
prot1902	464	0	2	0	3	1	0	3	0	ns
prot1903	298	0	1	3.6	1.8	2	3	1.8	0	ns
prot1904	502	1	2	3	0	0	1	3	3	ns
prot1905	295	0	1	1.2	1.2	3	6	3.6	7.2	sig
prot1906	1921	0	0	3	3	0	0	0	0	ns
prot1907	900	1	0	1.8	0	4	2	3.6	3.6	sig
prot1908	1567	1	0	0	6	1	0	0	9	ns
prot1909	659	0	0	1.2	0	3	0	1.2	1.2	ns
prot1910	909	2	1	1.5	1.5	3	6	4.5	4.5	sig
prot1911	193	0	0	1.8	0	1	1	1.8	1.8	ns
prot1912	431	0	0	0	3	1	1	3	0	ns
prot1913	118	0	1	0	1.2	6	2	2.4	4.8	sig
prot1914	229	4	2	6	4.5	3	3	1.5	6	ns
prot1915	232	1	6	3.6	5.4	2	2	1.8	3.6	ns
prot1916	267	2	1	3	0	1	0	6	0	ns
prot1917	266	1	0	2.4	1.2	1	4	1.2	1.2	ns
prot1918	183	2	2	1.5	6	2	4	3	0	ns
prot1919	909	3	4	5.4	0	0	3	5.4	9	ns
prot1920	219	1	0	9	9	1	2	3	0	ns
prot1921	141	5	0	0	1.2	1	2	1.2	2.4	ns
prot1922	154	0	1	3	3	3	1	7.5	3	ns
prot1923	243	0	1	3.6	3.6	2	1	10.8	1.8	ns
prot1924	135	0	1	3	0	4	2	6	6	sig
prot1925	315	0	1	0	0	0	1	0	3.6	ns
prot1926	517	0	2	4.5	7.5	0	2	0	1.5	ns
prot1927	127	0	3	0	5.4	1	2	1.8	1.8	ns
prot1928	439	1	0	0	3	2	2	6	6	sig
prot1929	398	2	1	2.4	1.2	2	0	2.4	1.2	ns
prot1930	462	1	2	1.5	0	0	0	0	1.5	ns
prot1931	202	1	3	0	9	2	1	0	0	ns
prot1932	114	0	1	3	3	3	0	6	0	ns
prot1933	137	0	3	2.4	0	3	0	0	1.2	ns
prot1934	124	1	2	1.5	0	2	1	3	4.5	ns
prot1935	641	1	0	3.6	1.8	1	2	1.8	0	ns
prot1936	415	2	2	9	3	0	2	3	6	ns
prot1937	448	1	2	2.4	2.4	0	0	1.2	1.2	ns
prot1938	572	1	1	1.5	3	3	2	0	1.5	ns
prot1939	819	0	2	1.8	1.8	1	0	1.8	5.4	ns
prot1940	365	0	0	3	0	3	0	9	0	ns
prot1941	600	0	1	1.2	1.2	1	2	0	2.4	ns
prot1942	692	1	3	0	3	0	0	0	1.5	ns
prot1943	244	0	0	0	1.8	1	1	1.8	3.6	ns
prot1944	203	0	0	6	6	3	0	6	0	ns
prot1945	383	2	1	3.6	1.2	0	0	3.6	3.6	ns
prot1946	208	1	2	1.5	3	1	1	3	1.5	ns
prot1947	292	1	0	0	3.6	1	3	1.8	0	ns
prot1948	288	2	2	0	15	1	1	0	6	ns
prot1949	111	1	1	3.6	1.2	5	2	0	0	ns
prot1950	309	0	2	0	3	2	2	3	3	sig
prot1951	555	0	0	1.8	7.2	0	0	0	1.8	ns
prot1952	719	0	1	0	3	2	2	9	9	sig
prot1953	548	0	0	1.2	2.4	2	2	7.2	2.4	sig
prot1954	209	3	0	1.5	0	0	0	1.5	0	ns
prot1955	561	2	7	0	1.8	0	0	7.2	1.8	ns
prot1956	575	0	0	3	3	1	1	3	0	ns
prot1957	193	2	2	0	0	1	2	2.4	1.2	ns
prot1958	476	0	3	3	3	1	3	3	3	ns
prot1959	426	1	2	1.8	1.8	0	0	0	0	ns
prot1960	210	0	0	6	3	0	1	0	3	ns
prot1961	167	2	4	0	1.2	0	0	0	0	ns
prot1962	255	1	1	1.5	4.5	2	0	0	6	ns
prot1963	259	0	0	3.6	3.6	0	0	3.6	1.8	ns
prot1964	828	1	0	3	0	0	0	3	3	ns
prot1965	491	0	2	2.4	1.2	0	0	1.2	1.2	ns
prot1966	116	3	0	0	1.5	1	1	4.5	1.5	ns
prot1967	392	1	2	0	0	2	0	1.8	3.6	ns
prot1968	278	0	1	6	0	0	0	6	3	ns
prot1969	275	5	1	1.2	0	0	3	2.4	0	ns
prot1970	542	1	1	0	0	1	1	1.5	1.5	sig
prot1971	303	0	1	1.8	1.8	2	2	7.2	3.6	sig
prot1972	206	1	0	0	0	0	1	3	3	ns
prot1973	575	0	0	0	1.2	0	1	0	2.4	ns
prot1974	882	0	4	0	3	0	0	0	1.5	ns
prot1975	503	2	2	3.6	3.6	2	2	1.8	1.8	ns
prot1976	350	0	1	0	0	0	0	3	0	ns
prot1977	277	0	1	2.4	0	2	1	0	1.2	ns
prot1978	251	1	1	3	1.5	0	0	3	0	ns
prot1979	223	0	1	0	0	0	0	0	1.8	ns
prot1980	109	1	4	6	3	2	4	6	6	ns
prot1981	1093	3	2	2.4	3.6	1	2	3.6	2.4	ns
prot1982	123	3	4	6	4.5	3	3	6	1.5	ns
prot1983	160	2	2	3.6	3.6	1	2	1.8	1.8	sig
prot1984	160	2	0	0	6	1	0	3	18	ns
prot1985	433	0	2	0	2.4	0	1	2.4	1.2	ns
prot1986	214	4	0	3	3	1	2	0	3	ns
prot1987	114	0	2	3.6	1.8	0	1	3.6	3.6	ns
prot1988	178	1	3	6	9	2	1	6	3	sig
prot1989	248	2	4	1.2	1.2	3	0	1.2	2.4	ns
prot1990	49	1	1	0	3	2	0	0	0	ns
prot1991	86	1	3	1.8	0	0	5	10.8	3.6	ns
prot1992	335	2	0	0	6	0	0	6	3	ns
prot1993	171	3	4	3.6	0	1	2	4.8	3.6	ns
prot1994	214	1	2	3	3	3	3	9	4.5	sig
prot1995	108	1	1	1.8	0	4	2	3.6	3.6	sig
prot1996	115	2	5	0	0	1	4	0	6	ns
prot1997	96	1	0	3.6	2.4	3	2	2.4	2.4	sig
prot1998	82	0	1	6	1.5	2	2	3	6	sig
prot1999	365	1	2	1.8	0	1	2	3.6	7.2	ns
[truncated: 1,549 more rows]
