# Supplementary material for: Protein complex-based analysis is resistant to the obfuscating consequences of batch effects --- a case study in clinical proteomics
Source: BMC Genomics. 2017 Mar 14;18(Suppl 2):142. doi: 10.1186/s12864-017-3490-3 (PMC5374662; doi:10.1186/s12864-017-3490-3)
Supplement: Supplementary file 2 — Simulated data D2.2H. (ZIP 3730 kb) [file 12864_2017_3490_MOESM2_ESM.zip › D2.2.363.txt]

protLen	X0	X0.1	X0.2	X0.3	X1	X1.1	X1.2	X1.3	sig
prot1	1338	919	861	1710	1826	1678	1661	3258	3150	sig
prot2	2199	30	35	46.5	51	23	31	48	49.5	ns
prot3	1538	32	36	90	99	58	58	258	192	sig
prot4	2319	18	23	41.4	46.8	22	15	48.6	55.8	ns
prot5	1392	53	44	92	84	156	123	258	240	sig
prot6	1985	43	30	46.5	37.5	50	40	75	42	sig
prot7	1262	43	55	159	93	53	40	141	141	ns
prot8	3862	15	16	27	32.4	23	15	34.2	41.4	ns
prot9	1295	45	48	78	84	47	54	112	80	ns
prot10	4287	14	14	21	18	14	10	18	18	ns
prot11	1277	41	44	141	96	48	53	132	135	ns
prot12	3587	8	9	12.6	14.4	10	17	14.4	19.8	sig
prot13	774	62	65	108	158	70	75	130	166	ns
prot14	1960	6	4	4.5	9	4	5	4.5	3	ns
prot15	858	49	60	177	207	58	60	180	204	ns
prot16	693	88	99	147.6	151.2	78	79	122.4	106.2	ns
prot17	748	52	65	100	134	122	108	244	248	sig
prot18	875	48	47	70.5	51	51	38	73.5	61.5	ns
prot19	1755	8	4	36	30	11	13	57	42	ns
prot20	839	34	37	84.6	45	26	26	68.4	50.4	ns
prot21	857	29	27	40	54	35	27	70	56	ns
prot22	1248	29	22	40.5	37.5	22	24	30	40.5	ns
prot23	1308	19	18	42	78	14	13	66	45	ns
prot24	1260	20	6	16.2	23.4	22	11	37.8	23.4	ns
prot25	1487	9	8	12	24	8	7	16	26	ns
prot26	477	92	95	127.5	153	86	76	142.5	135	ns
prot27	1324	28	21	120	54	33	25	57	84	ns
prot28	997	23	13	32.4	34.2	30	36	61.2	39.6	sig
prot29	623	122	116	210	304	107	129	216	250	ns
prot30	657	103	104	150	129	112	114	184.5	162	ns
prot31	1735	15	13	33	30	19	13	51	36	ns
prot32	904	8	12	21.6	27	24	13	25.2	23.4	sig
prot33	446	200	174	386	428	187	180	388	376	ns
prot34	262	186	177	291	252	188	181	289.5	264	ns
prot35	682	101	111	318	351	114	125	432	378	sig
prot36	742	54	30	115.2	84.6	57	40	88.2	104.4	ns
prot37	630	53	37	66	82	49	54	86	88	sig
prot38	672	31	33	42	49.5	22	21	51	52.5	ns
prot39	1056	30	21	84	78	87	75	261	270	sig
prot40	1098	30	27	57.6	27	57	81	102.6	145.8	sig
prot41	1192	16	10	20	38	8	11	18	26	ns
prot42	1888	8	9	12	15	21	20	27	31.5	sig
prot43	500	154	186	516	468	154	159	570	492	ns
prot44	610	58	52	88.2	102.6	54	63	66.6	91.8	ns
prot45	543	37	32	78	62	38	36	88	66	ns
prot46	685	29	34	30	54	22	31	34.5	51	ns
prot47	546	26	19	93	81	36	33	66	93	ns
prot48	1311	11	13	27	16.2	9	8	10.8	19.8	ns
prot49	1047	15	6	28	34	12	7	34	10	ns
prot50	491	130	137	201	223.5	124	120	208.5	223.5	ns
prot51	654	80	80	285	237	81	84	255	216	ns
prot52	639	62	48	99	117	84	90	167.4	129.6	sig
prot53	740	45	38	114	102	48	47	116	80	ns
prot54	1143	22	23	18	43.5	19	13	19.5	31.5	ns
prot55	966	20	14	36	45	28	12	57	51	sig
prot56	1042	14	12	34.2	23.4	13	11	21.6	28.8	ns
prot57	2166	7	8	16	12	4	18	26	36	sig
prot58	443	35	26	39	51	61	52	87	91.5	sig
prot59	589	20	27	78	54	24	19	69	69	ns
prot60	740	12	17	36	39.6	16	23	30.6	30.6	ns
prot61	532	20	10	36	42	16	18	42	48	ns
prot62	740	9	8	15	24	22	20	39	15	sig
prot63	727	10	13	24	30	17	16	54	30	ns
prot64	1585	9	5	14.4	14.4	7	8	10.8	10.8	ns
prot65	479	244	235	498	420	546	472	920	944	sig
prot66	364	169	148	199.5	231	160	137	237	232.5	ns
prot67	433	141	151	435	486	156	151	591	438	ns
prot68	346	146	169	235.8	262.8	143	145	235.8	277.2	ns
prot69	545	82	103	180	204	107	101	200	172	ns
prot70	472	67	78	87	109.5	67	51	115.5	100.5	ns
prot71	478	32	54	111	126	47	53	150	138	ns
prot72	413	58	49	64.8	82.8	49	44	73.8	81	ns
prot73	496	44	39	80	86	40	41	74	72	ns
prot74	630	29	33	48	57	34	42	55.5	45	ns
prot75	544	24	25	90	42	25	24	87	63	ns
prot76	880	18	20	19.8	27	11	3	18	30.6	ns
prot77	684	9	11	10	12	7	8	30	26	ns
prot78	988	8	6	18	16.5	18	22	18	21	ns
prot79	430	57	73	222	201	57	72	180	222	ns
prot80	707	30	30	54	66.6	28	27	37.8	55.8	ns
prot81	418	28	23	66	50	13	17	38	56	ns
prot82	820	17	15	16.5	22.5	24	45	81	94.5	sig
prot83	1450	7	13	12	21	13	12	36	30	ns
prot84	500	82	82	136.8	124.2	81	68	160.2	136.8	ns
prot85	451	47	50	112	100	99	81	138	148	sig
prot86	757	44	32	43.5	39	31	30	36	39	ns
prot87	539	15	20	96	93	15	24	78	84	ns
prot88	455	13	20	25.2	28.8	16	27	34.2	36	ns
prot89	646	27	18	40	30	17	26	50	42	ns
prot90	533	7	10	13.5	18	9	7	13.5	15	ns
prot91	1101	2	7	15	12	3	4	18	12	ns
prot92	375	170	156	306	316.8	155	165	277.2	286.2	ns
prot93	477	116	101	204	230	119	119	260	258	ns
prot94	440	76	77	124.5	79.5	52	68	105	115.5	ns
prot95	445	74	66	192	219	66	57	177	228	ns
prot96	373	39	41	84.6	102.6	49	39	84.6	106.2	ns
prot97	606	33	27	82	46	49	43	94	126	sig
prot98	343	23	26	30	27	32	31	37.5	48	ns
prot99	403	19	21	63	69	18	17	51	48	ns
prot100	591	18	17	28.8	30.6	23	21	28.8	32.4	ns
prot101	641	16	13	16	26	14	14	30	28	ns
prot102	583	14	12	15	16.5	12	11	15	24	ns
prot103	544	6	15	21	39	39	24	54	90	sig
prot104	2137	7	3	7.2	10.8	8	3	9	12.6	ns
prot105	375	44	41	62	68	39	44	62	74	ns
prot106	454	47	35	70.5	76.5	35	37	58.5	54	ns
prot107	472	34	33	93	84	75	93	405	369	sig
prot108	517	31	35	68.4	52.2	68	70	129.6	104.4	sig
prot109	464	17	26	58	66	24	19	46	48	ns
prot110	637	20	14	33	22.5	13	18	30	45	ns
prot111	423	12	25	69	30	14	18	51	45	ns
prot112	414	10	15	23.4	25.2	60	30	64.8	118.8	sig
prot113	898	13	19	42	42	12	16	14	40	ns
prot114	498	7	11	25.5	18	57	39	67.5	58.5	sig
prot115	580	9	13	45	33	16	29	48	48	sig
prot116	448	8	12	16.2	9	12	9	12.6	19.8	ns
prot117	569	9	8	6	12	10	15	14	28	ns
prot118	1032	2	3	16.5	15	7	9	13.5	3	ns
prot119	357	86	84	303	276	92	87	303	273	ns
prot120	231	63	65	91.8	109.8	60	51	102.6	106.2	ns
prot121	372	52	43	118	100	74	69	168	140	sig
prot122	375	45	31	61.5	79.5	51	37	69	73.5	ns
prot123	507	48	33	111	102	41	46	147	105	ns
prot124	411	26	35	57.6	66.6	40	29	55.8	59.4	ns
prot125	374	21	19	30	68	21	20	30	38	ns
prot126	827	17	18	24	25.5	14	14	33	22.5	ns
prot127	774	19	12	45	33	17	13	24	24	ns
prot128	576	7	7	18	18	5	8	14.4	7.2	ns
prot129	413	13	10	28	24	15	57	84	54	sig
prot130	569	10	6	13.5	18	23	20	37.5	19.5	sig
prot131	590	11	7	18	27	10	16	24	21	ns
prot132	774	8	14	19.8	10.8	18	22	55.8	28.8	sig
prot133	1023	6	8	12	20	14	16	24	18	ns
prot134	803	6	7	7.5	12	1	4	12	6	ns
prot135	242	65	54	186	195	67	55	180	150	ns
prot136	439	62	61	108	113.4	54	55	97.2	117	ns
prot137	318	62	60	126	108	85	112	170	188	sig
prot138	278	47	61	84	100.5	90	95	165	142.5	sig
prot139	309	49	44	126	174	52	50	165	153	ns
prot140	568	25	39	59.4	54	32	36	39.6	79.2	ns
prot141	316	31	30	52	66	27	49	60	76	ns
prot142	283	27	29	36	34.5	25	30	42	46.5	ns
prot143	608	25	28	81	57	30	28	72	54	ns
prot144	673	16	22	45	30.6	20	17	39.6	30.6	ns
prot145	414	28	22	46	42	13	16	38	42	ns
prot146	707	26	28	30	24	13	9	24	12	ns
prot147	406	11	6	33	60	20	16	39	54	sig
prot148	510	10	16	25.2	19.8	11	16	32.4	34.2	ns
prot149	500	15	11	32	16	11	14	20	24	sig
prot150	350	11	13	18	13.5	23	20	37.5	34.5	sig
prot151	683	16	15	66	54	14	11	54	48	ns
prot152	569	17	20	21.6	18	8	12	14.4	23.4	ns
prot153	450	13	7	40	14	5	11	22	22	ns
prot154	399	6	14	13.5	12	13	6	3	15	ns
prot155	713	12	12	24	15	4	18	42	18	ns
prot156	564	12	17	14.4	18	6	15	12.6	16.2	ns
prot157	1149	8	5	8	18	11	7	12	18	ns
prot158	721	7	2	6	4.5	5	2	13.5	10.5	ns
prot159	260	187	172	723	582	236	300	852	765	sig
prot160	372	155	128	223.2	241.2	130	142	270	208.8	ns
prot161	297	92	80	180	158	103	79	156	212	ns
prot162	276	36	51	84	97.5	44	51	63	67.5	ns
prot163	480	30	30	99	75	31	35	81	96	ns
prot164	299	35	33	50.4	79.2	41	25	46.8	68.4	ns
prot165	317	35	27	62	66	25	32	52	60	ns
prot166	437	26	24	31.5	37.5	22	27	37.5	34.5	ns
prot167	537	12	28	63	57	22	18	57	42	ns
prot168	228	20	16	16.2	32.4	19	18	18	23.4	ns
prot169	289	9	21	28	32	13	20	64	34	ns
prot170	341	11	18	19.5	30	17	19	25.5	19.5	ns
prot171	445	15	15	48	42	20	17	78	54	sig
prot172	458	12	17	27	19.8	31	31	48.6	32.4	sig
prot173	450	16	13	14	36	36	22	52	56	sig
prot174	588	12	19	10.5	13.5	24	22	21	54	sig
prot175	761	16	16	33	39	14	11	42	33	ns
prot176	519	8	15	16.2	14.4	9	8	27	23.4	ns
prot177	1216	9	6	16	32	12	12	24	30	ns
prot178	605	12	12	15	7.5	8	12	16.5	18	ns
prot179	748	14	10	36	27	16	11	24	24	ns
prot180	460	13	8	23.4	28.8	14	9	21.6	18	ns
prot181	645	8	6	20	16	7	7	14	10	ns
prot182	528	6	8	6	15	13	4	9	13.5	ns
prot183	958	8	5	21	18	6	18	63	63	sig
prot184	4213	5	3	5.4	5.4	2	2	1.8	3.6	ns
prot185	1921	2	6	12	4	6	2	16	8	ns
prot186	333	146	151	210	247.5	131	137	213	207	ns
prot187	229	94	88	354	300	110	112	411	429	ns
prot188	413	40	58	86.4	72	36	31	100.8	81	ns
prot189	437	38	31	78	74	40	57	108	64	ns
prot190	459	25	38	55.5	40.5	23	29	48	36	ns
prot191	170	36	26	87	132	44	27	93	93	ns
prot192	200	40	39	77.4	50.4	34	42	70.2	73.8	ns
prot193	396	25	43	70	72	46	46	72	78	sig
prot194	219	16	22	27	33	16	15	31.5	25.5	ns
prot195	509	25	22	72	54	22	17	51	54	ns
prot196	255	27	14	37.8	45	17	20	37.8	52.2	ns
prot197	343	14	15	24	38	13	13	36	26	ns
prot198	453	15	19	15	37.5	16	18	34.5	45	ns
prot199	418	23	15	30	39	36	30	144	117	sig
prot200	506	13	12	18	18	14	14	10.8	12.6	ns
prot201	545	17	17	34	40	28	22	52	48	sig
prot202	406	11	12	22.5	12	7	10	19.5	21	ns
prot203	586	12	12	51	39	10	9	24	57	ns
prot204	570	6	7	23.4	14.4	21	10	16.2	25.2	sig
prot205	868	11	12	28	24	11	10	18	18	ns
prot206	508	6	13	15	15	22	12	27	9	sig
prot207	715	8	7	24	18	6	7	21	24	ns
prot208	622	8	6	16.2	14.4	8	6	5.4	12.6	ns
prot209	463	7	4	10	12	8	7	12	4	ns
prot210	756	12	6	10.5	10.5	6	11	12	9	ns
prot211	520	6	7	12	30	8	1	24	18	ns
prot212	858	2	9	5.4	12.6	4	7	10.8	3.6	ns
prot213	463	1	4	6	8	13	11	26	10	sig
prot214	248	84	71	130.5	106.5	77	87	142.5	132	ns
prot215	386	50	55	162	126	106	99	297	357	sig
prot216	252	50	45	97.2	82.8	53	41	81	73.8	ns
prot217	271	46	46	90	122	45	64	112	112	ns
prot218	367	34	49	55.5	58.5	40	53	79.5	60	ns
prot219	335	38	36	123	135	50	50	207	246	sig
prot220	600	41	38	52.2	52.2	43	37	68.4	46.8	ns
prot221	232	33	51	84	80	40	40	92	90	ns
prot222	273	34	33	51	57	39	37	39	48	ns
prot223	243	41	36	69	105	29	34	105	105	ns
prot224	223	31	26	45	43.2	40	24	61.2	48.6	ns
prot225	250	46	29	62	74	38	33	80	64	sig
prot226	223	32	28	51	36	26	28	27	46.5	ns
prot227	289	26	28	84	81	30	28	84	102	ns
prot228	378	19	21	50.4	30.6	30	20	32.4	41.4	ns
prot229	410	29	19	50	38	21	22	44	46	ns
prot230	389	27	30	22.5	34.5	17	22	36	42	ns
prot231	610	13	12	42	57	16	22	60	45	ns
prot232	243	12	17	16.2	36	15	17	16.2	18	ns
prot233	397	19	18	32	22	17	14	22	40	ns
prot234	229	7	9	12	18	17	5	13.5	7.5	ns
prot235	321	16	15	48	21	20	14	27	51	ns
prot236	447	12	10	25.2	21.6	11	10	16.2	19.8	ns
prot237	272	14	13	28	16	36	14	36	44	sig
prot238	645	13	5	12	12	6	17	10.5	16.5	ns
prot239	709	5	6	15	9	5	12	18	18	ns
prot240	513	15	11	7.2	9	6	14	9	21.6	ns
prot241	314	11	10	12	14	8	7	8	24	ns
prot242	388	6	6	4.5	7.5	6	3	4.5	6	ns
prot243	956	2	1	15	9	4	6	15	18	sig
prot244	128	221	247	435.6	468	207	230	379.8	408.6	ns
prot245	197	82	75	172	148	228	201	414	528	sig
prot246	334	70	65	117	102	69	73	78	103.5	ns
prot247	175	46	39	117	144	48	29	147	162	ns
prot248	162	59	52	99	86.4	65	59	108	102.6	ns
prot249	305	39	31	68	70	37	31	70	66	ns
prot250	312	58	42	75	66	41	50	72	73.5	ns
prot251	300	33	37	120	129	35	41	123	87	ns
prot252	127	37	46	59.4	77.4	46	31	64.8	66.6	ns
prot253	191	31	34	102	76	34	40	60	70	ns
prot254	211	45	38	57	57	105	105	130.5	171	sig
prot255	199	30	36	84	81	26	26	87	108	ns
prot256	266	37	32	72	57.6	31	34	61.2	57.6	ns
prot257	322	21	29	50	48	20	25	60	40	ns
prot258	313	33	27	42	42	18	23	30	46.5	ns
prot259	286	16	23	45	75	18	23	54	75	ns
prot260	265	18	17	12.6	23.4	20	18	28.8	61.2	sig
prot261	466	16	12	44	30	17	18	32	46	ns
prot262	455	13	11	15	27	42	34	39	81	sig
prot263	185	25	21	69	63	15	24	57	63	ns
prot264	209	16	16	41.4	30.6	21	21	25.2	30.6	ns
prot265	433	13	25	36	40	17	12	44	36	ns
prot266	247	12	18	24	21	11	20	27	27	ns
prot267	331	7	16	39	30	10	18	54	63	ns
prot268	452	8	8	32.4	28.8	28	26	28.8	46.8	sig
prot269	348	17	18	24	28	21	14	28	24	ns
prot270	533	3	8	18	6	5	6	18	9	ns
prot271	342	11	17	48	27	9	8	21	57	ns
prot272	229	8	10	27	14.4	14	12	19.8	18	ns
prot273	581	10	10	16	22	12	16	30	26	ns
prot274	389	10	5	9	13.5	12	11	12	9	ns
prot275	368	8	7	18	9	8	12	21	18	ns
prot276	350	11	9	19.8	21.6	6	12	18	19.8	ns
prot277	502	4	6	10	12	7	5	14	10	ns
prot278	588	7	6	7.5	10.5	8	9	18	6	ns
prot279	404	4	5	36	15	4	8	48	24	sig
prot280	281	2	4	12.6	10.8	5	5	9	9	ns
prot281	475	5	4	6	12	5	9	14	26	ns
prot282	264	6	4	19.5	7.5	2	4	3	7.5	ns
prot283	428	6	3	12	30	7	10	18	24	ns
prot284	605	6	2	14.4	10.8	8	5	10.8	7.2	ns
prot285	546	6	8	8	8	4	8	4	10	ns
prot286	393	6	8	10.5	9	5	5	4.5	10.5	ns
prot287	651	5	5	24	9	9	6	18	21	ns
prot288	386	6	3	12.6	18	21	24	10.8	32.4	sig
prot289	127	192	205	414	408	579	618	1044	1338	sig
prot290	307	167	133	222	210	138	143	204	198	ns
prot291	151	70	72	189	240	60	82	198	246	ns
prot292	246	28	36	54	68.4	51	60	91.8	122.4	sig
prot293	201	31	36	74	72	28	38	62	76	ns
prot294	295	28	27	37.5	49.5	62	66	93	81	sig
prot295	377	24	36	105	93	33	29	93	90	ns
prot296	232	24	25	37.8	66.6	23	21	50.4	48.6	ns
prot297	333	23	15	40	36	36	36	90	76	sig
prot298	276	23	15	42	43.5	26	23	30	40.5	ns
prot299	225	16	30	75	63	12	22	63	69	ns
prot300	152	18	20	30.6	36	18	19	34.2	32.4	ns
prot301	268	24	15	48	34	22	22	42	56	ns
prot302	261	25	21	31.5	37.5	22	22	25.5	33	ns
prot303	234	23	20	75	69	23	17	84	78	sig
prot304	203	24	28	19.8	28.8	16	23	41.4	28.8	ns
prot305	277	22	23	56	38	42	63	126	102	sig
prot306	224	14	15	21	24	20	16	27	31.5	ns
prot307	260	20	13	54	84	28	26	63	117	sig
prot308	278	14	23	37.8	37.8	13	17	34.2	32.4	ns
prot309	420	16	11	32	32	24	30	36	28	sig
prot310	424	15	27	24	21	17	16	27	19.5	ns
prot311	219	10	20	27	54	18	13	39	51	ns
prot312	277	15	6	27	19.8	7	14	18	19.8	ns
prot313	279	11	10	10	16	10	6	24	10	ns
prot314	558	11	16	15	24	18	14	18	10.5	ns
prot315	822	9	13	33	36	20	16	66	48	sig
prot316	423	6	12	19.8	18	8	12	18	16.2	ns
prot317	301	14	4	32	26	16	16	44	36	sig
prot318	477	11	18	18	18	6	7	4.5	12	ns
prot319	354	8	11	27	30	18	25	54	33	sig
prot320	538	7	16	12.6	14.4	4	7	19.8	9	ns
prot321	330	9	10	8	24	11	4	24	22	ns
prot322	345	10	4	12	12	8	12	9	9	ns
prot323	290	8	8	18	24	8	7	27	12	ns
prot324	587	3	3	14.4	7.2	12	11	10.8	5.4	ns
prot325	416	6	7	8	24	2	8	20	10	ns
prot326	806	8	12	16.5	13.5	10	7	13.5	13.5	ns
prot327	243	9	8	24	30	10	12	27	36	ns
prot328	674	3	7	16.2	18	4	5	14.4	5.4	ns
prot329	297	3	5	10	22	7	5	14	20	ns
prot330	558	5	7	18	6	7	12	7.5	15	ns
prot331	340	6	5	24	33	3	4	18	18	ns
prot332	546	6	11	19.8	10.8	5	7	12.6	9	ns
prot333	193	4	9	10	14	8	12	36	8	sig
prot334	641	7	7	15	6	5	2	7.5	10.5	ns
prot335	452	3	4	3	36	2	5	24	12	ns
prot336	481	8	3	7.2	1.8	5	3	9	7.2	ns
prot337	355	5	6	16	12	3	2	8	12	ns
prot338	530	9	9	4.5	6	4	7	7.5	7.5	ns
prot339	374	7	6	21	15	9	2	9	15	ns
prot340	253	3	7	9	9	7	3	7.2	14.4	ns
prot341	442	3	2	14	14	6	8	24	12	sig
prot342	861	8	4	7.5	3	3	1	3	3	ns
prot343	413	4	5	6	3	1	8	12	18	ns
prot344	648	1	1	12.6	9	3	1	7.2	7.2	ns
prot345	719	0	8	10	2	6	6	10	10	ns
prot346	786	7	1	9	7.5	9	8	6	4.5	sig
prot347	596	4	4	9	3	2	12	12	18	sig
prot348	777	2	2	0	10.8	2	7	7.2	9	ns
prot349	798	0	3	6	6	3	1	4	8	ns
prot350	141	236	194	315	334.5	225	194	315	264	ns
prot351	221	134	169	471	465	151	160	432	459	ns
prot352	283	60	66	113.4	135	63	75	117	108	ns
prot353	246	60	62	116	116	73	65	142	126	ns
prot354	212	42	45	78	63	42	43	58.5	79.5	ns
prot355	219	39	47	99	78	40	38	129	90	ns
prot356	448	41	30	54	61.2	84	86	111.6	129.6	sig
prot357	351	29	30	52	70	43	45	70	74	ns
prot358	161	34	33	33	39	19	27	54	58.5	ns
prot359	178	25	26	84	87	87	84	180	270	sig
prot360	178	22	22	46.8	52.2	26	23	30.6	36	ns
prot361	250	24	17	46	40	81	66	114	108	sig
prot362	238	28	28	40.5	36	16	22	27	34.5	ns
prot363	261	24	21	60	42	16	14	45	36	ns
prot364	194	22	26	39.6	41.4	17	20	23.4	25.2	ns
prot365	234	21	14	36	48	16	26	34	50	ns
prot366	337	17	21	31.5	28.5	31	43	37.5	61.5	sig
prot367	296	19	16	36	81	21	16	90	81	ns
prot368	248	18	12	32.4	19.8	20	15	21.6	27	ns
prot369	311	21	13	30	22	20	24	42	30	sig
prot370	224	24	12	21	25.5	25	13	34.5	25.5	sig
prot371	279	23	14	42	39	16	24	48	78	sig
prot372	471	19	18	23.4	36	15	10	28.8	32.4	ns
prot373	218	9	10	14	24	5	7	26	20	ns
prot374	249	14	14	13.5	21	16	13	13.5	16.5	ns
prot375	312	14	15	30	54	15	12	30	33	ns
prot376	402	11	11	37.8	7.2	29	16	39.6	64.8	sig
prot377	196	14	14	22	20	11	9	26	26	ns
prot378	285	12	13	16.5	37.5	29	20	33	51	sig
prot379	292	15	13	27	27	14	16	45	51	ns
prot380	227	12	9	14.4	19.8	4	6	14.4	25.2	ns
prot381	322	10	10	18	30	13	5	10	18	ns
prot382	449	11	8	18	21	12	7	24	12	ns
prot383	373	15	12	36	27	26	18	48	66	sig
prot384	239	6	10	12.6	27	7	16	12.6	18	ns
prot385	235	12	8	18	14	11	10	6	18	ns
prot386	267	11	14	12	19.5	12	10	10.5	10.5	ns
prot387	262	6	9	24	21	12	10	18	21	ns
prot388	241	7	11	18	19.8	6	6	9	14.4	ns
prot389	315	7	5	12	8	8	7	14	4	ns
prot390	997	8	4	13.5	10.5	7	8	9	13.5	ns
prot391	392	4	5	24	15	4	7	27	9	ns
prot392	558	10	12	9	5.4	6	5	10.8	10.8	ns
prot393	468	4	4	6	12	15	30	24	6	sig
prot394	253	13	4	12	13.5	7	8	7.5	18	ns
prot395	248	4	6	33	21	5	10	39	18	sig
prot396	527	7	6	18	16.2	7	8	19.8	12.6	ns
prot397	432	6	3	12	14	4	5	8	20	ns
prot398	455	8	8	10.5	6	2	4	9	9	ns
prot399	529	4	4	15	3	10	1	15	9	ns
prot400	375	5	5	14.4	10.8	3	8	7.2	5.4	ns
prot401	287	5	4	14	10	4	4	12	6	ns
prot402	332	6	3	16.5	7.5	4	8	6	9	ns
prot403	541	5	5	6	15	7	6	27	15	ns
prot404	280	3	3	12.6	9	7	4	7.2	7.2	ns
prot405	458	7	7	8	16	10	8	20	32	sig
prot406	291	4	7	4.5	7.5	10	10	6	9	sig
prot407	548	5	7	21	27	2	7	9	15	ns
prot408	292	6	9	3.6	9	2	3	7.2	7.2	ns
prot409	559	3	6	6	6	3	1	10	20	ns
prot410	859	5	3	7.5	9	6	9	31.5	18	sig
prot411	484	5	4	9	6	4	12	6	18	sig
prot412	117	129	151	271.8	237.6	152	118	225	246.6	ns
prot413	182	133	106	240	226	137	133	252	302	ns
prot414	226	96	107	138	160.5	102	118	183	168	ns
prot415	179	67	89	219	231	153	131	432	420	sig
prot416	129	57	60	111.6	102.6	53	72	111.6	124.2	ns
prot417	222	58	50	90	110	43	56	96	96	ns
prot418	353	29	36	51	69	27	36	57	54	ns
prot419	157	43	38	159	120	50	37	126	120	ns
prot420	376	23	27	37.8	36	24	26	50.4	57.6	ns
prot421	429	31	31	50	54	44	76	112	124	sig
prot422	182	21	23	34.5	45	22	28	30	45	ns
prot423	187	26	19	81	39	19	21	48	63	ns
prot424	206	21	25	36	36	21	23	52.2	43.2	ns
prot425	319	11	20	46	44	25	19	54	54	ns
prot426	533	20	23	31.5	33	15	25	34.5	39	ns
prot427	182	19	20	57	75	46	50	114	102	sig
prot428	260	23	21	41.4	37.8	13	28	34.2	36	ns
prot429	181	15	11	26	44	21	14	40	28	ns
prot430	246	18	19	19.5	25.5	29	18	40.5	24	sig
prot431	156	14	20	42	57	24	23	33	57	ns
prot432	213	12	18	41.4	32.4	13	8	19.8	30.6	ns
prot433	295	11	8	22	16	11	6	20	18	ns
prot434	610	9	8	10.5	25.5	10	14	12	12	ns
prot435	152	16	8	45	42	17	14	21	51	ns
prot436	470	11	13	18	28.8	21	20	43.2	28.8	sig
prot437	278	9	9	34	20	10	13	32	30	ns
prot438	250	10	14	16.5	12	8	10	16.5	9	ns
prot439	265	9	9	66	60	14	7	21	36	ns
prot440	327	3	4	18	19.8	8	16	23.4	18	ns
prot441	577	10	16	44	24	12	11	10	20	ns
prot442	236	12	7	28.5	15	7	15	12	16.5	ns
prot443	347	9	13	33	30	8	11	30	39	ns
prot444	177	14	12	19.8	16.2	11	6	16.2	18	ns
prot445	261	9	9	14	8	14	7	30	12	ns
prot446	357	8	7	9	16.5	5	7	12	12	ns
prot447	379	13	9	33	30	8	9	21	42	ns
prot448	172	11	10	14.4	19.8	15	7	9	12.6	ns
prot449	161	6	9	20	14	10	5	12	16	ns
prot450	466	11	10	22.5	15	9	10	9	16.5	ns
prot451	165	4	5	30	30	5	9	18	21	ns
prot452	245	8	10	10.8	25.2	9	6	7.2	3.6	ns
prot453	222	7	7	14	22	7	5	24	26	ns
prot454	428	8	4	10.5	13.5	14	6	21	19.5	ns
prot455	227	7	6	9	12	21	24	63	27	sig
prot456	420	7	6	5.4	9	11	4	9	10.8	ns
prot457	171	3	8	18	14	3	11	22	20	ns
prot458	307	8	12	21	10.5	4	5	13.5	12	ns
prot459	230	2	12	12	12	6	4	15	12	ns
prot460	343	7	5	18	10.8	4	8	7.2	14.4	ns
prot461	441	8	6	18	6	5	6	24	12	sig
prot462	415	5	7	13.5	7.5	2	6	7.5	6	ns
prot463	270	5	8	24	18	5	4	18	18	ns
prot464	711	11	3	19.8	12.6	16	10	10.8	25.2	sig
prot465	321	4	6	6	16	7	2	12	22	ns
prot466	238	3	4	7.5	6	3	8	0	12	ns
prot467	320	4	5	18	6	21	27	63	45	sig
prot468	274	9	4	7.2	12.6	6	5	9	16.2	ns
prot469	364	7	12	16	10	5	6	22	10	ns
prot470	361	2	2	10.5	4.5	8	4	24	21	sig
prot471	262	6	7	21	9	7	7	9	6	ns
prot472	513	4	9	9	12.6	7	7	14.4	12.6	ns
prot473	569	2	3	12	6	14	4	18	6	sig
prot474	387	2	3	3	6	2	4	9	7.5	ns
prot475	447	3	2	9	27	3	3	30	15	ns
prot476	378	3	1	5.4	10.8	18	12	5.4	10.8	sig
prot477	251	2	5	4	8	5	6	6	12	ns
prot478	468	6	4	3	3	2	6	12	12	ns
prot479	544	5	2	6	15	2	4	3	9	ns
prot480	244	3	1	12.6	7.2	6	7	1.8	7.2	ns
prot481	327	7	6	8	2	2	6	6	2	ns
prot482	494	3	2	3	3	8	1	6	3	ns
prot483	192	146	168	462	516	200	163	495	525	ns
prot484	243	122	129	221.4	212.4	128	141	207	192.6	ns
prot485	149	57	56	74	76	36	51	84	88	ns
prot486	236	40	37	58.5	54	37	38	63	79.5	sig
prot487	134	47	26	60	138	50	47	162	150	sig
prot488	103	30	42	64.8	75.6	42	47	61.2	70.2	ns
prot489	103	31	43	60	70	123	87	228	156	sig
prot490	103	31	32	60	48	39	34	51	54	ns
prot491	271	33	32	96	93	35	43	102	117	ns
prot492	257	21	27	59.4	59.4	33	24	52.2	68.4	ns
prot493	174	12	17	48	40	13	17	20	24	ns
prot494	165	21	32	34.5	39	19	22	40.5	30	ns
prot495	251	22	14	63	54	15	16	75	75	ns
prot496	265	24	23	34.2	37.8	12	28	32.4	46.8	ns
prot497	193	17	22	62	48	23	17	42	30	ns
prot498	137	22	13	30	27	57	78	112.5	112.5	sig
prot499	149	18	20	69	69	22	26	54	60	ns
prot500	291	23	21	23.4	43.2	16	18	41.4	50.4	ns
prot501	227	15	18	20	18	11	10	28	44	ns
prot502	198	19	16	27	25.5	40	40	57	33	sig
prot503	194	20	16	57	66	21	27	60	33	ns
prot504	234	9	15	21.6	23.4	45	51	124.2	81	sig
prot505	247	13	3	34	34	22	9	26	40	ns
prot506	145	20	13	24	21	11	18	19.5	37.5	ns
prot507	141	20	13	63	33	12	16	57	51	ns
prot508	187	13	8	21.6	25.2	11	7	23.4	9	ns
prot509	165	15	10	32	20	14	16	40	34	ns
prot510	166	15	16	19.5	12	9	8	24	27	ns
prot511	225	14	12	51	57	14	14	51	51	ns
prot512	239	13	18	12.6	21.6	8	26	30.6	32.4	ns
prot513	275	10	19	30	30	9	14	30	20	ns
prot514	206	16	11	19.5	18	8	10	13.5	15	ns
prot515	322	15	9	45	45	11	12	48	39	ns
prot516	178	21	15	25.2	21.6	13	14	25.2	19.8	ns
prot517	227	9	20	26	22	20	8	24	26	ns
prot518	237	17	15	15	13.5	11	9	27	15	ns
prot519	254	21	9	21	39	10	12	39	45	ns
prot520	208	8	9	23.4	21.6	22	20	41.4	28.8	sig
prot521	153	12	16	36	30	11	12	20	32	ns
prot522	244	12	14	15	13.5	10	19	24	25.5	ns
prot523	287	11	8	21	30	11	10	36	42	ns
prot524	206	14	16	14.4	21.6	8	12	10.8	16.2	ns
prot525	244	10	13	22	16	9	9	22	24	ns
prot526	383	6	17	12	21	13	9	34.5	7.5	sig
prot527	184	9	8	12	39	21	10	30	54	sig
prot528	377	6	11	14.4	16.2	12	10	10.8	27	sig
prot529	355	7	13	10	30	10	6	30	20	ns
prot530	129	8	7	12	4.5	6	4	15	12	ns
prot531	162	13	14	27	21	7	8	30	9	ns
prot532	184	8	6	19.8	12.6	9	8	18	21.6	ns
prot533	347	10	8	16	10	11	8	14	10	ns
prot534	203	5	7	10.5	6	6	14	10.5	6	sig
prot535	1930	6	11	15	21	6	4	9	21	ns
prot536	316	10	6	12.6	16.2	13	8	9	30.6	ns
prot537	198	8	6	20	10	8	9	16	26	ns
prot538	250	3	7	6	9	7	9	6	12	ns
prot539	265	9	9	21	9	9	7	21	30	ns
prot540	469	13	4	16.2	14.4	16	12	12.6	14.4	ns
prot541	563	6	6	24	18	11	9	10	10	ns
prot542	290	8	8	10.5	15	4	8	4.5	4.5	ns
prot543	338	4	6	18	9	10	16	30	24	sig
prot544	449	12	9	14.4	10.8	6	7	12.6	12.6	ns
prot545	273	6	7	20	6	3	7	16	22	ns
prot546	412	4	3	12	12	6	4	10.5	7.5	ns
prot547	170	7	9	21	21	1	9	3	12	ns
prot548	478	3	5	12.6	16.2	4	7	9	23.4	ns
prot549	302	2	6	12	10	5	6	4	12	ns
prot550	167	4	5	12	7.5	6	4	7.5	6	ns
prot551	151	8	9	27	9	3	3	18	6	ns
prot552	816	5	4	5.4	7.2	7	5	19.8	12.6	sig
prot553	279	4	1	8	8	4	6	12	4	sig
prot554	320	4	4	7.5	3	6	5	6	9	ns
prot555	351	4	4	18	12	5	7	18	6	ns
prot556	242	6	3	5.4	9	12	12	32.4	10.8	sig
prot557	276	3	3	20	6	5	2	8	6	ns
prot558	565	3	12	9	3	4	8	6	1.5	ns
prot559	356	4	2	12	15	1	5	18	12	sig
prot560	162	2	1	5.4	7.2	0	2	5.4	9	ns
prot561	155	3	5	6	2	8	5	8	18	ns
prot562	484	3	6	3	13.5	0	3	4.5	6	ns
prot563	462	3	4	21	9	2	7	21	15	sig
prot564	989	3	1	12.6	5.4	4	1	12.6	3.6	ns
prot565	353	1	3	10	6	1	5	6	4	ns
prot566	382	3	8	9	15	5	10	6	15	ns
prot567	1092	2	0	6	15	4	3	3	15	ns
prot568	158	2	3	9	0	2	2	10.8	14.4	ns
prot569	829	3	1	8	8	3	3	10	4	ns
prot570	600	1	5	1.5	4.5	2	3	9	4.5	ns
prot571	743	4	5	15	21	4	6	9	3	ns
prot572	271	6	4	7.2	7.2	2	3	3.6	1.8	ns
prot573	774	3	0	2	4	1	3	6	4	ns
prot574	617	1	1	0	3	2	2	3	3	sig
prot575	120	181	167	501	540	179	160	498	540	ns
prot576	257	141	151	228.6	273.6	140	154	266.4	248.4	ns
prot577	138	121	130	236	298	147	140	288	288	ns
prot578	126	89	84	126	133.5	112	126	142.5	127.5	sig
prot579	126	106	82	306	306	77	75	204	303	ns
prot580	126	88	85	149.4	154.8	88	88	124.2	153	ns
prot581	126	66	87	162	132	97	87	180	196	ns
prot582	126	99	87	109.5	123	72	85	99	136.5	ns
prot583	126	93	87	264	291	90	97	264	255	ns
prot584	126	86	87	147.6	176.4	81	87	160.2	140.4	ns
prot585	433	84	72	144	170	94	92	186	168	ns
prot586	258	47	40	43.5	61.5	40	31	42	43.5	ns
prot587	219	25	27	84	45	29	29	108	75	ns
prot588	274	28	33	43.2	34.2	27	25	54	55.8	ns
prot589	211	31	23	56	64	40	32	72	118	sig
prot590	203	20	21	27	33	19	23	33	25.5	ns
prot591	210	26	30	63	63	31	23	57	93	ns
prot592	190	25	25	41.4	54	36	32	39.6	46.8	ns
prot593	164	20	12	30	40	22	19	44	48	ns
prot594	159	21	11	28.5	30	50	26	78	72	sig
prot595	171	29	33	66	48	22	17	81	63	ns
prot596	153	26	24	32.4	32.4	23	26	30.6	28.8	ns
prot597	176	26	21	36	40	20	22	48	54	ns
prot598	192	19	26	28.5	22.5	38	26	39	21	sig
prot599	352	13	15	48	63	19	21	45	60	ns
prot600	146	15	19	32.4	23.4	14	30	21.6	50.4	ns
prot601	323	12	16	20	32	21	18	32	20	ns
prot602	258	14	16	25.5	34.5	20	22	21	28.5	ns
prot603	152	12	15	39	36	19	14	21	42	ns
prot604	76	23	15	28.8	32.4	10	14	34.2	23.4	ns
prot605	128	13	9	28	26	25	17	30	32	ns
prot606	187	25	20	37.5	19.5	15	22	19.5	36	ns
prot607	160	14	17	30	78	14	10	39	42	ns
prot608	315	16	13	28.8	27	19	18	25.2	41.4	ns
prot609	129	14	14	16	36	10	5	22	22	ns
prot610	185	12	18	13.5	16.5	14	13	16.5	21	ns
prot611	146	15	12	51	33	26	21	90	60	sig
prot612	241	13	8	19.8	43.2	18	12	23.4	28.8	ns
prot613	222	24	16	26	24	11	13	36	14	ns
prot614	205	10	7	13.5	18	6	11	18	13.5	ns
prot615	240	14	13	54	42	9	15	48	39	ns
prot616	99	12	12	14.4	16.2	14	6	25.2	12.6	ns
prot617	643	8	11	12	28	9	11	18	24	ns
prot618	239	14	14	24	22.5	24	60	36	58.5	sig
prot619	383	9	13	27	33	16	13	24	57	ns
prot620	247	12	10	21.6	12.6	14	9	21.6	18	ns
prot621	189	10	9	18	18	16	18	36	54	sig
prot622	171	7	13	12	15	14	9	13.5	7.5	ns
prot623	326	10	12	27	39	4	8	15	12	ns
prot624	231	10	8	25.2	16.2	13	14	28.8	19.8	sig
prot625	153	14	16	20	20	9	7	24	22	ns
prot626	268	8	11	9	18	13	11	24	33	sig
prot627	204	6	5	30	33	9	8	33	42	ns
prot628	191	10	8	27	14.4	42	30	54	48.6	sig
prot629	114	11	5	22	10	12	13	16	14	sig
prot630	419	11	14	25.5	13.5	17	11	12	10.5	ns
prot631	141	10	7	21	33	9	15	24	42	ns
prot632	128	11	10	16.2	16.2	6	11	19.8	14.4	ns
prot633	164	8	8	12	20	2	7	20	10	sig
prot634	274	10	15	7.5	15	11	10	12	18	ns
prot635	188	7	13	33	36	30	8	54	60	sig
prot636	372	7	11	5.4	5.4	15	14	21.6	43.2	sig
prot637	365	12	5	10	16	16	20	8	30	sig
prot638	145	8	4	6	12	26	8	27	21	sig
prot639	159	5	10	30	27	5	7	30	18	ns
prot640	379	9	13	18	10.8	10	4	12.6	19.8	ns
prot641	190	10	10	20	14	12	11	26	12	ns
prot642	194	6	7	13.5	13.5	16	9	16.5	10.5	sig
prot643	178	12	10	24	33	7	11	18	30	ns
prot644	181	5	5	9	9	16	24	36	25.2	sig
prot645	321	8	6	14	22	17	11	20	16	ns
prot646	192	6	9	16.5	9	3	9	7.5	4.5	ns
prot647	352	7	9	9	21	12	3	33	12	ns
prot648	118	11	9	12.6	14.4	8	5	19.8	5.4	ns
prot649	410	6	6	18	16	27	24	48	36	sig
prot650	403	5	5	9	16.5	7	7	21	13.5	sig
prot651	199	6	7	15	27	6	7	18	21	ns
prot652	457	7	9	12.6	10.8	3	15	16.2	36	sig
prot653	221	9	6	12	16	4	6	14	16	ns
prot654	216	4	5	7.5	12	9	5	13.5	10.5	ns
prot655	217	3	11	30	27	2	10	18	9	ns
prot656	172	12	7	9	18	10	6	14.4	16.2	sig
prot657	268	9	5	16	10	3	6	16	8	ns
prot658	583	6	7	12	7.5	10	12	30	15	sig
prot659	229	10	6	21	36	5	11	12	24	ns
prot660	177	9	6	9	9	7	6	12.6	27	ns
prot661	142	6	4	24	8	9	5	10	18	ns
prot662	178	5	3	22.5	9	5	4	9	7.5	ns
prot663	111	4	3	24	18	3	8	18	6	ns
prot664	116	7	5	16.2	21.6	6	5	9	5.4	ns
prot665	325	7	6	8	12	8	6	18	18	ns
prot666	268	5	7	7.5	4.5	4	5	7.5	1.5	ns
prot667	599	2	4	27	24	4	6	12	18	ns
prot668	341	10	8	9	12.6	13	3	3.6	5.4	ns
prot669	172	1	5	6	8	4	18	32	20	sig
prot670	204	3	2	6	12	0	6	3	7.5	ns
prot671	171	5	5	27	21	9	8	18	6	ns
prot672	255	6	10	7.2	16.2	15	15	37.8	37.8	sig
prot673	180	5	9	6	12	4	4	2	10	ns
prot674	215	5	2	4.5	10.5	2	5	10.5	13.5	ns
prot675	211	4	6	24	15	9	3	12	30	ns
prot676	234	3	5	7.2	10.8	1	4	3.6	3.6	ns
prot677	214	4	6	4	14	2	3	16	6	ns
prot678	180	4	5	9	10.5	2	9	12	15	sig
prot679	292	7	4	9	18	4	6	15	15	ns
prot680	387	2	5	5.4	19.8	4	3	5.4	10.8	ns
prot681	283	8	9	10	18	3	8	10	6	ns
prot682	351	3	2	4.5	3	4	4	3	6	ns
prot683	502	1	4	6	12	2	1	6	18	sig
prot684	484	7	4	7.2	7.2	0	1	7.2	0	ns
prot685	345	3	5	4	4	24	10	18	12	sig
prot686	448	3	2	12	15	2	1	7.5	13.5	ns
prot687	277	5	6	12	6	6	3	24	21	ns
prot688	737	6	7	3.6	3.6	9	3	9	3.6	ns
prot689	159	4	10	8	4	5	0	22	8	ns
prot690	153	4	6	7.5	7.5	1	9	1.5	7.5	ns
prot691	321	7	6	6	3	9	12	27	36	sig
prot692	373	1	5	10.8	14.4	2	7	9	3.6	ns
prot693	124	2	1	2	8	1	5	12	8	ns
prot694	330	6	2	4.5	0	5	2	1.5	1.5	ns
prot695	319	6	6	12	3	2	0	15	9	ns
prot696	272	2	4	12.6	3.6	6	5	5.4	7.2	ns
prot697	296	1	1	2	6	6	5	8	10	ns
prot698	167	3	5	6	12	12	8	3	6	sig
prot699	832	5	4	12	6	4	4	9	6	ns
prot700	461	2	0	3.6	9	5	11	3.6	32.4	sig
prot701	152	4	9	2	10	0	12	2	8	ns
prot702	247	8	5	12	9	2	4	6	3	ns
prot703	311	2	0	3	6	3	2	12	6	ns
prot704	299	0	3	1.8	5.4	4	8	7.2	5.4	sig
prot705	383	1	0	6	8	3	3	4	8	ns
prot706	426	3	6	4.5	6	6	5	9	4.5	ns
prot707	155	5	7	12	6	4	1	18	9	ns
prot708	989	1	2	10.8	1.8	0	2	5.4	3.6	ns
prot709	187	5	1	4	2	2	2	14	2	ns
prot710	366	4	0	7.5	3	2	4	3	6	ns
prot711	715	4	4	9	12	1	3	6	6	ns
prot712	830	4	3	7.2	1.8	1	2	9	7.2	ns
prot713	177	3	5	4	8	5	1	12	4	ns
prot714	632	2	3	0	1.5	15	3	22.5	31.5	sig
prot715	444	2	1	9	15	1	2	12	6	sig
prot716	1241	2	0	7.2	7.2	3	3	1.8	3.6	ns
prot717	685	2	1	12	2	3	3	12	12	sig
prot718	387	0	4	1.5	3	2	1	3	1.5	ns
prot719	322	2	3	15	6	7	7	6	6	sig
prot720	735	0	0	0	1.8	2	2	3.6	1.8	ns
prot721	186	46	49	112	94	29	39	98	104	ns
prot722	156	42	39	52.5	60	40	42	42	58.5	ns
prot723	282	46	46	114	147	42	45	168	141	ns
prot724	140	34	38	59.4	75.6	30	26	59.4	57.6	ns
prot725	137	34	21	70	54	25	17	50	46	ns
prot726	124	31	32	48	25.5	21	29	27	36	ns
prot727	169	17	18	27	66	12	17	42	57	ns
prot728	142	16	21	37.8	54	22	25	52.2	28.8	ns
prot729	162	27	22	62	46	15	31	72	64	ns
prot730	200	17	18	21	34.5	24	17	39	25.5	ns
prot731	156	12	9	42	51	13	11	60	42	ns
prot732	306	14	15	27	39.6	15	22	34.2	28.8	ns
prot733	174	13	20	28	26	15	14	34	36	ns
prot734	194	22	13	27	22.5	24	18	39	33	sig
prot735	103	12	18	51	45	12	10	36	51	ns
prot736	172	18	13	19.8	30.6	9	15	28.8	27	ns
prot737	180	15	13	26	20	16	14	32	36	ns
prot738	184	11	5	9	12	8	11	34.5	9	ns
prot739	230	13	8	30	45	13	14	15	39	ns
prot740	187	12	12	27	16.2	12	12	23.4	28.8	ns
prot741	189	16	10	26	18	14	7	26	32	ns
prot742	180	9	17	16.5	19.5	12	15	18	19.5	ns
prot743	294	21	10	48	24	11	14	39	48	ns
prot744	186	14	17	30.6	16.2	13	14	34.2	30.6	sig
prot745	225	15	10	22	16	8	11	18	22	ns
prot746	174	11	4	6	9	12	7	15	12	ns
prot747	208	10	10	36	60	12	15	33	39	ns
prot748	217	8	9	21.6	16.2	12	8	18	12.6	ns
prot749	112	9	9	16	16	10	11	16	18	ns
prot750	206	12	11	9	24	14	9	18	21	ns
prot751	166	10	8	15	27	6	15	30	30	ns
prot752	113	13	5	18	19.8	6	6	27	14.4	ns
prot753	169	7	9	24	12	9	3	8	10	ns
prot754	313	8	8	19.5	10.5	20	20	24	16.5	sig
prot755	197	11	4	45	21	5	11	30	36	ns
prot756	124	5	9	12.6	12.6	9	5	10.8	1.8	ns
prot757	246	9	11	12	6	10	16	24	40	sig
prot758	258	3	9	15	6	6	9	9	9	ns
prot759	168	6	13	36	18	10	10	15	24	ns
prot760	260	4	4	14.4	9	4	11	12.6	12.6	ns
prot761	243	13	9	14	16	8	7	16	12	ns
prot762	124	3	7	15	18	5	8	7.5	7.5	ns
prot763	208	5	5	15	18	13	8	24	33	ns
prot764	217	12	3	3.6	9	4	6	9	9	ns
prot765	197	9	11	26	26	18	15	8	16	sig
prot766	177	10	4	13.5	7.5	8	3	1.5	9	ns
prot767	146	5	8	15	9	1	8	9	39	ns
prot768	157	2	7	7.2	1.8	3	9	3.6	7.2	ns
prot769	270	8	10	10	10	3	8	18	16	ns
prot770	264	4	4	12	9	10	10	27	39	sig
prot771	274	6	8	15	6	4	10	21	15	ns
prot772	156	4	6	3.6	16.2	4	5	16.2	5.4	ns
prot773	252	5	4	12	14	5	9	12	12	ns
prot774	356	7	7	6	10.5	9	12	7.5	10.5	ns
prot775	180	6	7	21	18	9	6	9	24	ns
prot776	251	7	8	9	3.6	5	7	9	10.8	ns
prot777	156	4	4	16	20	6	6	8	12	ns
prot778	227	12	4	13.5	15	12	8	15	6	sig
prot779	116	7	4	27	15	6	9	15	21	ns
prot780	154	6	12	10.8	10.8	10	7	3.6	7.2	ns
prot781	198	2	8	18	6	12	7	8	22	ns
prot782	236	8	10	15	12	4	8	9	36	sig
prot783	184	4	9	18	15	8	10	21	36	ns
prot784	122	5	4	9	5.4	6	3	10.8	5.4	ns
prot785	91	4	7	18	10	9	3	16	10	ns
prot786	274	10	3	7.5	16.5	2	2	10.5	4.5	ns
prot787	152	8	6	18	18	13	9	33	42	sig
prot788	162	5	3	3.6	3.6	4	10	10.8	16.2	sig
prot789	158	9	9	14	4	4	6	20	6	ns
prot790	463	8	5	6	6	7	7	9	9	ns
prot791	312	2	8	6	21	7	7	15	12	ns
prot792	261	3	3	1.8	10.8	4	8	18	18	sig
prot793	392	6	11	10	6	8	2	12	2	ns
prot794	182	6	4	13.5	10.5	21	15	27	18	sig
prot795	310	6	4	6	3	3	6	15	3	ns
prot796	382	13	5	10.8	10.8	3	1	10.8	7.2	ns
prot797	113	7	3	8	12	10	1	12	14	sig
prot798	111	4	6	6	10.5	18	18	27	18	sig
prot799	418	4	7	18	24	5	4	15	18	sig
prot800	185	6	5	5.4	10.8	7	4	3.6	9	ns
prot801	163	3	2	10	4	9	3	4	12	ns
prot802	238	4	4	4.5	6	5	9	9	10.5	ns
prot803	282	7	4	27	6	2	14	42	30	sig
prot804	305	4	4	12.6	7.2	1	3	3.6	3.6	ns
prot805	292	3	5	8	12	4	7	14	12	ns
prot806	427	1	0	3	4.5	2	6	0	7.5	ns
prot807	234	4	2	12	15	4	3	15	12	ns
prot808	233	5	5	7.2	7.2	2	8	14.4	7.2	sig
prot809	425	2	10	6	8	5	7	12	10	ns
prot810	95	1	6	4.5	1.5	7	4	10.5	6	ns
prot811	241	2	5	6	18	3	4	6	9	ns
prot812	201	5	6	12.6	7.2	5	6	9	5.4	ns
prot813	474	4	6	10	8	0	2	6	4	ns
prot814	437	1	2	13.5	13.5	3	6	3	6	ns
prot815	411	3	7	9	9	1	2	3	6	ns
prot816	333	3	1	3.6	7.2	2	7	12.6	16.2	sig
prot817	449	3	2	6	4	2	7	14	10	sig
prot818	256	2	1	1.5	0	1	4	10.5	3	ns
prot819	292	4	4	6	6	3	3	6	18	ns
prot820	669	3	5	10.8	7.2	5	4	1.8	9	ns
prot821	378	4	7	14	2	12	15	54	18	sig
prot822	373	1	1	4.5	4.5	9	18	13.5	13.5	sig
prot823	327	2	2	3	6	1	2	6	9	ns
prot824	180	3	3	7.2	5.4	3	8	5.4	7.2	ns
prot825	357	4	4	6	4	4	2	4	8	ns
prot826	791	3	0	1.5	4.5	3	2	3	9	ns
prot827	1037	7	1	6	18	5	3	12	18	ns
prot828	223	1	2	7.2	5.4	2	5	3.6	1.8	ns
prot829	417	2	7	8	14	6	2	4	4	ns
prot830	310	4	4	1.5	0	2	2	3	4.5	ns
prot831	796	3	2	3	12	1	3	6	15	ns
prot832	385	4	5	3.6	5.4	3	5	3.6	0	ns
prot833	399	4	2	14	2	5	7	4	12	sig
prot834	661	2	3	7.5	0	3	2	4.5	3	ns
prot835	648	1	1	0	9	1	3	6	3	ns
prot836	172	1	3	0	7.2	3	2	10.8	5.4	sig
prot837	459	2	0	2	2	6	4	12	4	sig
prot838	266	4	1	6	6	1	2	1.5	6	ns
prot839	85	66	51	141	162	62	42	171	153	ns
prot840	185	52	54	111.6	90	67	60	95.4	100.8	ns
prot841	130	53	56	136	100	58	45	102	142	ns
prot842	128	65	43	67.5	75	48	47	75	73.5	ns
prot843	130	58	59	159	150	56	44	159	180	ns
prot844	150	64	47	93.6	117	93	86	154.8	135	sig
prot845	94	41	35	62	102	31	39	86	74	ns
prot846	154	16	25	34.5	43.5	23	21	22.5	42	ns
prot847	76	31	26	72	81	27	18	72	39	ns
prot848	213	18	14	34.2	34.2	15	23	45	32.4	ns
prot849	51	20	26	38	30	24	22	42	36	ns
prot850	198	11	14	25.5	21	16	11	25.5	22.5	ns
prot851	150	20	9	63	54	23	14	45	63	ns
prot852	161	19	19	27	32.4	16	17	28.8	18	sig
prot853	227	9	14	18	34	11	11	20	34	ns
prot854	56	7	13	10.5	24	14	16	10.5	15	ns
prot855	107	14	17	45	39	57	27	153	126	sig
prot856	85	11	13	27	14.4	8	16	7.2	34.2	ns
prot857	191	11	19	24	28	10	13	30	36	ns
prot858	207	14	8	15	10.5	13	13	9	15	ns
prot859	313	10	15	30	45	10	11	30	27	ns
prot860	150	7	11	18	19.8	15	19	21.6	21.6	ns
prot861	446	11	11	28	20	8	10	18	24	ns
prot862	165	10	12	13.5	12	14	18	28.5	27	ns
prot863	164	11	11	39	27	11	12	24	24	ns
prot864	183	14	11	12.6	18	8	13	23.4	27	ns
prot865	112	6	9	22	22	15	24	36	30	sig
prot866	99	18	6	18	16.5	8	13	18	19.5	ns
prot867	162	10	24	21	33	4	8	27	27	ns
prot868	294	4	12	16.2	18	8	7	19.8	25.2	ns
prot869	219	9	10	22	10	12	8	20	12	ns
prot870	139	8	9	7.5	15	9	10	16.5	19.5	ns
prot871	1091	5	13	21	21	6	7	24	18	ns
prot872	153	9	11	21.6	16.2	4	9	32.4	23.4	ns
prot873	122	6	8	32	18	10	16	30	24	sig
prot874	308	9	9	6	9	24	36	40.5	40.5	sig
prot875	274	6	8	33	15	24	33	81	54	sig
prot876	168	8	12	19.8	25.2	11	6	23.4	25.2	ns
prot877	157	7	8	32	20	9	10	30	14	ns
prot878	171	11	9	10.5	9	11	15	18	1.5	ns
prot879	163	11	7	24	33	7	3	15	27	ns
prot880	78	3	8	5.4	3.6	4	10	14.4	25.2	ns
prot881	177	10	7	14	20	6	14	18	24	sig
prot882	198	7	4	12	19.5	8	4	7.5	18	ns
prot883	322	8	7	21	15	7	10	18	6	ns
prot884	145	10	10	19.8	7.2	2	6	7.2	19.8	ns
prot885	224	6	4	26	10	5	8	20	12	ns
prot886	155	5	14	9	15	6	7	4.5	3	ns
prot887	102	5	6	15	30	6	5	15	33	ns
prot888	207	2	4	10.8	16.2	6	3	16.2	12.6	ns
prot889	480	6	8	4	10	3	4	16	16	ns
prot890	104	9	8	6	10.5	7	8	7.5	6	ns
prot891	204	1	6	18	15	10	11	12	27	ns
prot892	248	6	3	16.2	16.2	5	2	5.4	21.6	ns
prot893	157	7	5	16	22	3	7	10	22	ns
prot894	132	5	3	4.5	15	6	7	16.5	6	ns
prot895	214	4	4	24	30	13	7	18	30	ns
prot896	219	3	4	16.2	9	3	3	9	10.8	ns
prot897	193	7	3	6	12	8	3	10	12	ns
prot898	155	5	6	16.5	7.5	3	8	13.5	9	ns
prot899	239	5	9	24	24	9	3	21	30	ns
prot900	116	8	7	18	12.6	8	4	16.2	7.2	ns
prot901	211	6	10	2	8	14	6	8	24	sig
prot902	156	5	7	13.5	12	8	6	3	7.5	ns
prot903	246	4	8	15	18	7	11	69	54	sig
prot904	218	6	8	14.4	7.2	8	6	7.2	5.4	ns
prot905	201	6	7	18	12	6	4	10	6	ns
prot906	111	1	6	6	3	6	1	1.5	3	ns
prot907	175	1	6	21	12	4	4	27	24	ns
prot908	195	4	7	10.8	5.4	6	2	12.6	5.4	ns
prot909	292	8	7	10	12	18	18	6	36	sig
prot910	173	5	4	7.5	7.5	2	1	3	9	ns
prot911	284	4	5	21	12	5	4	21	24	ns
prot912	151	6	5	3.6	9	3	2	7.2	14.4	ns
prot913	165	5	6	16	10	1	4	10	6	ns
prot914	132	3	0	6	7.5	6	9	3	10.5	ns
prot915	177	3	6	21	12	6	5	24	15	ns
prot916	137	4	7	9	10.8	4	6	12.6	18	ns
prot917	325	8	8	6	4	7	3	14	10	ns
prot918	192	2	5	10.5	4.5	9	21	31.5	22.5	sig
prot919	170	4	5	3	9	4	2	15	9	ns
prot920	157	3	4	3.6	10.8	2	5	1.8	7.2	ns
prot921	192	7	6	10	10	6	2	4	16	sig
prot922	474	3	5	10.5	6	4	7	6	6	ns
prot923	186	4	6	12	3	2	6	18	21	ns
prot924	428	3	5	9	12.6	3	5	7.2	3.6	ns
prot925	191	9	11	8	6	5	3	4	12	ns
prot926	169	4	3	12	3	5	6	4.5	6	ns
prot927	166	2	4	3	9	5	6	21	9	ns
prot928	290	4	2	3.6	12.6	2	5	3.6	9	ns
prot929	216	1	7	12	4	5	5	12	20	ns
prot930	103	4	2	3	6	3	3	10.5	6	ns
prot931	271	5	2	18	12	2	5	18	12	ns
prot932	147	2	8	14.4	12.6	4	5	5.4	9	ns
prot933	135	6	2	8	8	4	4	6	6	ns
prot934	135	2	3	9	7.5	5	3	10.5	9	ns
prot935	135	5	5	3	12	2	2	18	3	ns
prot936	135	3	4	10.8	5.4	4	1	5.4	5.4	ns
prot937	321	0	5	8	14	1	0	10	10	ns
prot938	164	10	1	3	4.5	2	3	0	7.5	ns
prot939	113	5	3	15	6	3	6	12	9	sig
prot940	271	3	2	1.8	9	2	3	12.6	3.6	ns
prot941	204	2	2	8	14	0	2	4	2	ns
prot942	276	2	5	9	10.5	6	5	6	4.5	ns
prot943	108	4	2	12	6	4	3	18	12	ns
prot944	91	4	4	3.6	9	4	6	16.2	3.6	ns
prot945	325	4	2	2	14	5	2	6	6	ns
prot946	114	3	3	6	6	4	2	4.5	4.5	ns
prot947	277	4	3	6	9	1	2	9	15	ns
prot948	118	3	1	0	7.2	8	6	14.4	7.2	sig
prot949	121	6	4	10	4	10	4	12	8	sig
prot950	198	4	3	3	1.5	4	1	3	3	sig
prot951	237	2	2	6	15	2	1	3	6	sig
prot952	220	3	0	9	3.6	1	1	7.2	9	ns
prot953	406	0	1	8	10	2	2	2	6	ns
prot954	391	1	3	0	4.5	3	1	3	1.5	ns
prot955	189	2	4	3	0	0	1	9	6	ns
prot956	232	2	1	1.8	5.4	6	8	7.2	10.8	sig
prot957	470	2	5	2	0	1	2	4	6	ns
prot958	527	1	0	3	0	1	0	1.5	0	ns
prot959	141	2	4	9	12	8	2	6	6	sig
prot960	602	2	1	3.6	1.8	3	2	0	7.2	ns
prot961	109	26	20	46	56	27	20	44	42	ns
prot962	258	26	25	42	46.5	22	30	37.5	34.5	ns
prot963	168	21	10	48	39	9	8	33	36	ns
prot964	177	21	13	16.2	45	20	19	34.2	16.2	ns
prot965	104	13	13	24	28	13	8	18	12	ns
prot966	187	16	11	21	18	14	24	36	33	sig
prot967	134	20	10	42	63	18	9	39	48	ns
prot968	153	18	9	28.8	16.2	13	18	34.2	32.4	sig
prot969	125	9	10	16	28	10	12	32	26	ns
prot970	242	11	14	24	15	15	9	19.5	9	ns
prot971	128	12	9	33	39	13	12	42	30	ns
prot972	160	7	5	9	10.8	9	9	9	14.4	ns
prot973	65	8	10	26	20	8	9	22	20	ns
prot974	143	13	11	15	18	11	11	12	21	ns
prot975	131	16	17	30	33	8	13	33	45	ns
prot976	128	17	8	19.8	32.4	6	12	18	14.4	ns
prot977	76	8	5	16	6	5	11	12	10	ns
prot978	95	10	7	15	19.5	7	11	18	10.5	ns
prot979	70	13	8	27	45	10	14	21	36	ns
prot980	136	18	10	18	12.6	13	10	5.4	18	ns
prot981	116	8	7	22	30	8	13	24	26	ns
prot982	108	9	9	13.5	16.5	10	9	18	13.5	ns
prot983	195	13	12	24	27	30	33	45	54	sig
prot984	145	7	4	21.6	14.4	8	9	14.4	9	ns
prot985	102	8	4	10	10	5	8	18	16	ns
prot986	173	8	6	12	13.5	18	14	19.5	30	sig
prot987	212	6	10	21	9	6	8	18	24	ns
prot988	116	14	7	10.8	9	8	9	12.6	5.4	ns
prot989	219	6	10	16	10	11	9	40	40	sig
prot990	312	8	7	10.5	10.5	7	8	6	21	ns
prot991	78	4	8	18	27	21	24	54	99	sig
prot992	193	5	6	5.4	9	12	7	12.6	12.6	ns
prot993	500	2	5	18	8	3	5	4	4	ns
prot994	195	5	6	6	1.5	12	30	45	36	sig
prot995	177	6	10	12	6	12	9	42	27	sig
prot996	224	6	4	7.2	10.8	6	6	3.6	9	ns
prot997	239	4	6	18	14	4	1	14	24	ns
prot998	223	5	2	4.5	13.5	6	2	4.5	12	ns
prot999	113	7	3	15	18	2	4	18	12	ns
prot1000	94	2	5	9	14.4	6	3	9	7.2	ns
prot1001	74	7	8	8	22	4	6	10	14	ns
prot1002	265	6	6	6	12	4	7	7.5	6	ns
prot1003	225	5	9	6	18	7	5	18	15	ns
prot1004	129	2	3	10.8	5.4	7	6	10.8	10.8	sig
prot1005	210	3	5	12	8	8	8	18	8	sig
prot1006	248	3	9	12	9	2	2	6	7.5	ns
prot1007	158	3	5	12	24	5	4	24	15	ns
prot1008	68	11	7	1.8	9	5	3	18	14.4	ns
prot1009	68	7	3	16	4	3	3	4	10	ns
prot1010	548	11	5	9	7.5	16	14	12	27	sig
prot1011	123	5	5	12	21	8	3	15	24	ns
prot1012	181	8	10	18	10.8	3	1	7.2	3.6	ns
prot1013	824	7	4	14	4	6	5	0	0	ns
prot1014	250	3	5	3	3	3	5	7.5	7.5	ns
prot1015	242	3	6	6	9	1	4	24	6	ns
prot1016	186	1	3	3.6	10.8	6	4	10.8	16.2	sig
prot1017	228	4	6	16	6	3	6	14	12	ns
prot1018	106	5	2	12	6	4	1	6	7.5	ns
prot1019	135	6	4	18	12	5	5	6	12	ns
prot1020	173	10	3	7.2	10.8	5	4	5.4	1.8	ns
prot1021	245	7	4	10	10	3	5	10	4	ns
prot1022	98	3	2	10.5	3	2	5	7.5	6	ns
prot1023	149	5	7	12	12	6	2	9	6	ns
prot1024	136	2	3	5.4	1.8	2	6	3.6	10.8	sig
prot1025	335	4	5	10	10	2	5	10	12	ns
prot1026	81	5	1	6	6	7	3	7.5	6	ns
prot1027	124	4	6	12	27	15	12	63	27	sig
prot1028	204	3	3	7.2	12.6	2	5	1.8	1.8	ns
prot1029	124	8	6	6	12	6	10	10	10	ns
prot1030	231	2	3	4.5	3	4	1	6	3	ns
prot1031	192	5	6	12	12	4	3	12	15	ns
prot1032	514	5	1	3.6	7.2	10	8	10.8	7.2	sig
prot1033	277	7	3	18	12	4	6	4	8	ns
prot1034	159	1	1	1.5	4.5	3	4	3	7.5	ns
prot1035	190	6	0	12	6	3	3	0	21	ns
prot1036	225	4	9	1.8	9	12	12	21.6	16.2	sig
prot1037	57	3	4	6	10	4	5	4	10	ns
prot1038	153	2	4	4.5	6	6	1	3	9	sig
prot1039	91	3	4	3	9	8	8	9	18	sig
prot1040	94	5	4	7.2	3.6	2	4	9	7.2	ns
prot1041	112	4	2	0	4	16	4	4	8	sig
prot1042	336	6	4	1.5	9	6	3	3	6	ns
prot1043	241	7	3	21	6	5	4	3	15	ns
prot1044	108	3	5	3.6	7.2	5	6	7.2	10.8	sig
prot1045	117	3	0	12	14	11	18	8	26	sig
prot1046	286	1	4	4.5	3	2	1	4.5	4.5	ns
prot1047	122	3	1	27	9	0	1	6	15	ns
prot1048	273	1	1	9	7.2	4	0	1.8	0	ns
prot1049	237	0	4	6	12	5	5	6	2	ns
prot1050	222	4	4	13.5	6	3	4	4.5	6	ns
prot1051	799	3	2	15	3	3	0	3	6	ns
prot1052	125	1	3	5.4	0	3	3	5.4	21.6	sig
prot1053	98	5	0	4	2	2	3	2	0	ns
prot1054	153	0	4	0	3	1	2	1.5	3	sig
prot1055	186	4	0	9	3	5	2	15	15	sig
prot1056	188	4	6	5.4	5.4	4	2	1.8	3.6	ns
prot1057	127	1	1	2	6	0	4	2	6	ns
prot1058	65	117	115	192	160.5	345	354	549	540	sig
prot1059	115	49	48	120	129	62	46	180	159	sig
prot1060	65	29	41	50.4	52.2	49	45	109.8	88.2	sig
prot1061	90	16	28	22	36	12	18	34	48	ns
prot1062	120	9	14	18	22.5	20	22	37.5	48	sig
prot1063	83	11	16	33	30	9	9	21	24	ns
prot1064	177	5	7	9	10.8	8	9	10.8	9	ns
prot1065	59	3	9	14	10	9	9	28	18	ns
prot1066	97	8	9	13.5	10.5	5	9	6	18	ns
prot1067	188	6	5	30	18	10	5	15	30	ns
prot1068	82	12	5	16.2	19.8	8	6	21.6	10.8	sig
prot1069	109	8	8	12	20	5	10	6	18	ns
prot1070	109	15	7	16.5	10.5	13	20	16.5	16.5	sig
prot1071	168	5	9	18	21	13	18	42	69	sig
prot1072	188	9	10	10.8	18	8	4	16.2	19.8	ns
prot1073	82	6	6	18	18	3	7	6	22	ns
prot1074	75	4	6	4.5	12	9	8	19.5	15	ns
prot1075	151	3	6	15	18	6	1	15	27	ns
prot1076	175	4	4	12.6	9	4	8	16.2	7.2	sig
prot1077	116	5	2	12	12	6	10	20	32	sig
prot1078	161	7	3	9	4.5	20	9	10.5	10.5	sig
prot1079	95	9	7	15	24	3	3	21	24	ns
prot1080	101	6	2	5.4	3.6	3	11	7.2	1.8	ns
prot1081	175	2	6	6	18	7	4	12	12	ns
prot1082	401	3	5	7.5	4.5	7	3	6	10.5	ns
prot1083	214	7	5	18	24	7	7	12	15	ns
prot1084	215	3	3	1.8	18	9	6	1.8	7.2	ns
prot1085	152	4	9	16	8	6	4	16	12	ns
prot1086	125	8	5	10.5	6	8	3	4.5	16.5	ns
prot1087	154	4	3	9	3	4	1	24	21	sig
prot1088	119	10	4	10.8	3.6	5	9	16.2	7.2	ns
prot1089	145	1	4	4	10	2	1	6	10	ns
prot1090	256	7	4	4.5	4.5	5	1	6	9	ns
prot1091	119	1	6	12	12	6	7	21	15	ns
prot1092	159	5	5	16.2	7.2	3	4	7.2	10.8	ns
prot1093	91	2	4	8	12	18	15	18	24	sig
prot1094	396	6	7	7.5	24	3	3	15	9	ns
prot1095	205	7	2	12	12	5	1	18	18	ns
prot1096	108	3	6	5.4	5.4	4	1	12.6	1.8	ns
prot1097	71	4	6	12	4	4	4	6	10	ns
prot1098	259	3	8	6	4.5	7	3	7.5	9	ns
prot1099	191	1	2	9	12	3	2	15	6	ns
prot1100	147	4	2	7.2	3.6	4	2	12.6	7.2	ns
prot1101	292	4	6	6	0	4	4	12	28	sig
prot1102	69	6	4	4.5	6	1	2	3	3	ns
prot1103	245	2	5	9	6	9	9	72	27	sig
prot1104	146	1	0	0	1.8	6	1	3.6	0	ns
prot1105	351	2	2	12	4	3	4	4	6	ns
prot1106	106	3	2	6	6	2	6	9	6	ns
prot1107	180	3	5	15	6	2	2	12	30	sig
prot1108	199	6	6	9	7.2	5	3	3.6	5.4	ns
prot1109	185	1	4	6	16	3	2	10	0	ns
prot1110	182	1	2	7.5	3	4	2	7.5	4.5	ns
prot1111	59	0	2	6	6	1	2	12	6	ns
prot1112	173	1	2	7.2	5.4	5	3	1.8	9	ns
prot1113	105	3	2	12	2	6	2	4	12	ns
prot1114	79	4	6	4.5	9	6	1	7.5	9	ns
prot1115	94	4	1	9	9	3	5	3	9	ns
prot1116	235	1	3	7.2	1.8	3	4	7.2	5.4	ns
prot1117	99	4	0	14	2	2	2	4	8	sig
prot1118	103	2	1	3	3	2	3	3	1.5	ns
prot1119	226	2	3	15	9	4	1	0	6	ns
prot1120	168	3	4	7.2	7.2	3	4	7.2	1.8	ns
prot1121	454	1	1	4	4	2	4	14	14	sig
prot1122	92	1	2	3	0	2	0	6	1.5	ns
prot1123	99	2	2	12	12	3	6	9	18	sig
prot1124	116	7	5	5.4	5.4	2	5	7.2	0	ns
prot1125	90	2	3	0	2	2	5	8	10	sig
prot1126	87	6	5	6	3	2	5	1.5	1.5	ns
prot1127	294	6	4	9	12	2	0	6	0	ns
prot1128	354	3	1	7.2	7.2	1	2	1.8	3.6	ns
prot1129	216	2	3	8	2	4	2	4	8	ns
prot1130	138	2	2	3	4.5	0	1	1.5	1.5	ns
prot1131	187	1	4	6	3	1	1	6	6	ns
prot1132	495	2	2	1.8	1.8	2	2	5.4	0	ns
prot1133	406	0	1	2	2	2	0	0	2	ns
prot1134	382	3	0	1.5	3	4	2	1.5	1.5	ns
prot1135	272	2	2	3	0	1	0	6	3	ns
prot1136	71	30	21	39.6	32.4	29	29	36	36	ns
prot1137	105	15	23	32	42	41	23	86	86	sig
prot1138	234	22	17	25.5	21	12	30	21	43.5	sig
prot1139	112	14	12	45	48	10	17	45	24	ns
prot1140	114	19	21	25.2	28.8	13	16	34.2	32.4	ns
prot1141	112	12	6	6	6	8	12	4	14	ns
prot1142	166	4	12	12	12	6	5	10.5	9	ns
prot1143	104	5	5	30	9	6	6	27	21	ns
prot1144	376	7	6	5.4	10.8	5	8	10.8	16.2	ns
prot1145	83	5	6	10	12	7	13	18	14	sig
prot1146	51	5	3	1.5	4.5	7	3	12	7.5	ns
prot1147	74	6	5	12	21	1	5	9	18	ns
prot1148	74	2	2	12.6	12.6	4	8	1.8	3.6	ns
prot1149	117	10	9	4	8	4	4	20	32	sig
prot1150	106	4	3	4.5	7.5	5	3	3	6	ns
prot1151	110	2	6	15	15	7	1	12	18	ns
prot1152	73	3	3	3.6	5.4	5	6	7.2	1.8	ns
prot1153	113	3	7	4	14	3	3	6	14	ns
prot1154	358	1	3	3	6	2	7	4.5	7.5	ns
prot1155	99	6	1	18	6	0	7	12	3	ns
prot1156	115	3	3	5.4	9	4	4	7.2	7.2	ns
prot1157	180	5	0	2	8	1	5	10	10	ns
prot1158	67	5	1	10.5	3	1	4	1.5	0	ns
prot1159	99	9	5	15	3	5	4	6	9	ns
prot1160	99	3	4	0	9	3	4	9	1.8	ns
prot1161	99	4	1	4	6	4	2	6	2	ns
prot1162	98	2	7	3	10.5	2	1	4.5	6	ns
prot1163	165	1	5	3	18	5	3	21	9	ns
prot1164	76	1	3	1.8	1.8	5	2	5.4	7.2	ns
prot1165	90	2	4	4	4	3	3	18	6	sig
prot1166	113	4	4	1.5	3	2	2	6	1.5	ns
prot1167	90	4	2	12	6	2	3	6	12	ns
prot1168	163	4	0	3.6	7.2	2	6	10.8	5.4	ns
prot1169	102	3	3	6	4	4	4	4	18	sig
prot1170	183	5	4	4.5	7.5	1	1	1.5	0	ns
prot1171	98	3	0	12	12	3	1	6	15	ns
prot1172	146	5	0	3.6	5.4	4	6	3.6	1.8	ns
prot1173	145	2	3	6	6	0	3	8	0	ns
prot1174	166	4	4	6	3	5	5	7.5	0	ns
prot1175	100	4	2	3	6	4	0	3	3	ns
prot1176	393	1	2	1.8	1.8	16	4	21.6	3.6	sig
prot1177	89	2	2	4	6	3	3	6	8	ns
prot1178	391	0	1	3	6	1	0	6	0	ns
prot1179	89	2	3	3	3	4	2	9	6	sig
prot1180	1106	10	5	18	10.8	7	6	19.8	14.4	ns
prot1181	3227	4	3	10	12	21	12	54	42	sig
prot1182	539	7	12	13.5	18	12	10	7.5	7.5	ns
prot1183	771	2	4	12	12	5	2	9	12	ns
prot1184	2680	2	3	3.6	10.8	10	1	5.4	3.6	ns
prot1185	917	2	3	8	16	8	6	8	14	sig
prot1186	4114	1	3	0	3	0	0	3	3	ns
prot1187	449	3	9	33	18	11	7	24	15	ns
prot1188	1304	2	2	3.6	5.4	2	1	3.6	7.2	ns
prot1189	393	5	8	12	2	2	1	8	14	ns
prot1190	1513	5	1	7.5	3	1	1	7.5	3	ns
prot1191	2580	4	1	9	9	5	1	6	0	ns
prot1192	959	6	9	16.2	21.6	21	9	27	27	sig
prot1193	510	7	8	2	10	3	5	10	12	ns
prot1194	427	6	8	9	9	4	5	6	4.5	ns
prot1195	413	1	5	12	12	2	4	12	6	ns
prot1196	819	7	3	7.2	1.8	2	2	1.8	3.6	ns
prot1197	1779	2	5	12	14	3	7	4	10	ns
prot1198	1379	3	3	6	7.5	3	5	3	1.5	ns
prot1199	652	3	4	3	12	2	2	6	33	sig
prot1200	704	3	3	7.2	7.2	0	2	7.2	10.8	ns
prot1201	1028	5	1	6	10	2	5	6	4	ns
prot1202	1181	2	3	1.5	6	2	1	4.5	6	ns
prot1203	383	14	6	18	24	16	5	33	54	sig
prot1204	1077	7	7	9	10.8	8	2	7.2	7.2	sig
prot1205	452	4	7	8	4	4	2	16	10	ns
prot1206	434	1	5	6	7.5	6	4	7.5	3	ns
prot1207	955	2	4	9	12	3	1	15	12	ns
prot1208	528	2	3	5.4	12.6	3	5	1.8	7.2	ns
prot1209	228	4	1	4	10	5	5	2	8	ns
prot1210	781	5	9	7.5	4.5	3	3	9	9	ns
prot1211	548	3	3	15	12	4	6	3	9	ns
prot1212	273	3	7	1.8	1.8	21	6	5.4	27	sig
prot1213	153	8	5	6	10	14	11	22	12	ns
prot1214	320	4	6	3	9	0	6	16.5	4.5	ns
prot1215	219	6	10	33	30	5	8	12	15	ns
prot1216	410	4	6	12.6	14.4	5	2	14.4	14.4	ns
prot1217	322	6	4	14	14	4	5	10	4	ns
prot1218	629	5	4	3	9	7	6	4.5	0	ns
prot1219	264	5	2	6	15	7	4	18	15	ns
prot1220	356	4	4	10.8	9	7	4	7.2	5.4	ns
prot1221	390	1	5	4	6	3	1	12	6	ns
prot1222	235	3	3	4.5	1.5	4	6	10.5	0	ns
prot1223	263	3	3	6	3	2	3	9	12	ns
prot1224	481	2	3	7.2	1.8	1	2	5.4	7.2	ns
prot1225	551	2	6	12	2	7	3	2	6	ns
prot1226	481	3	4	10.5	3	21	6	22.5	13.5	sig
prot1227	487	2	3	6	12	0	1	3	3	ns
prot1228	881	4	3	1.8	7.2	2	2	3.6	7.2	ns
prot1229	2284	4	1	8	0	1	0	12	8	ns
prot1230	852	3	2	3	4.5	4	2	1.5	4.5	ns
prot1231	341	2	1	21	18	1	3	30	0	ns
prot1232	182	5	3	9	9	4	1	12.6	3.6	ns
prot1233	327	3	3	12	12	1	5	12	14	ns
prot1234	219	3	4	6	7.5	5	3	10.5	4.5	ns
prot1235	406	2	7	9	12	3	5	12	15	ns
prot1236	332	3	2	5.4	1.8	4	2	1.8	1.8	ns
prot1237	365	2	6	8	4	3	3	8	6	ns
prot1238	308	3	4	6	9	1	6	9	3	ns
prot1239	232	2	5	0	18	3	1	12	9	ns
prot1240	2067	1	2	5.4	5.4	5	1	1.8	9	sig
prot1241	865	2	0	4	2	1	1	2	6	ns
prot1242	682	1	2	4.5	3	0	1	0	1.5	ns
prot1243	573	1	1	12	6	1	5	6	18	ns
prot1244	454	0	2	3.6	3.6	6	2	10.8	10.8	sig
prot1245	611	13	14	22	20	9	12	22	26	ns
prot1246	133	3	7	7.5	6	16	7	6	21	sig
prot1247	221	10	9	36	39	8	12	12	30	ns
prot1248	153	10	6	10.8	7.2	6	8	28.8	7.2	ns
prot1249	363	6	6	10	12	6	6	10	8	ns
prot1250	435	6	7	9	6	15	33	18	22.5	sig
prot1251	366	1	7	12	9	10	12	42	36	sig
prot1252	170	1	5	9	12.6	7	4	1.8	5.4	ns
prot1253	267	8	5	0	8	6	4	2	10	ns
prot1254	463	8	5	3	7.5	3	9	4.5	6	ns
prot1255	542	6	3	6	12	6	3	6	3	ns
prot1256	448	3	1	5.4	16.2	10	10	7.2	7.2	sig
prot1257	177	5	8	6	8	6	0	6	8	ns
prot1258	365	2	5	3	0	1	6	10.5	7.5	ns
prot1259	746	4	0	6	12	4	1	15	12	sig
prot1260	458	7	2	16.2	3.6	5	2	16.2	12.6	sig
prot1261	147	3	3	2	12	4	1	4	0	ns
prot1262	266	3	4	4.5	1.5	3	0	3	10.5	ns
prot1263	340	2	1	6	12	2	3	9	18	ns
prot1264	398	1	3	10.8	3.6	6	10	14.4	3.6	sig
prot1265	403	2	2	2	4	5	1	6	6	ns
prot1266	302	1	2	7.5	3	3	2	4.5	4.5	ns
prot1267	465	2	1	15	9	3	1	6	15	ns
prot1268	487	0	0	1.8	1.8	1	4	1.8	7.2	sig
prot1269	568	3	2	2	10	4	7	8	4	sig
prot1270	370	3	0	3	6	2	1	3	3	ns
prot1271	435	1	2	9	6	0	1	9	6	ns
prot1272	382	2	4	5.4	3.6	1	1	0	0	ns
prot1273	400	3	2	4	0	1	1	4	2	ns
prot1274	1317	2	0	4.5	0	1	2	3	0	ns
prot1275	1827	1	0	6	3	3	3	18	18	sig
prot1276	227	9	5	14.4	7.2	4	8	18	14.4	ns
prot1277	126	3	3	12	18	3	2	16	8	ns
prot1278	199	5	4	6	7.5	1	4	1.5	3	sig
prot1279	186	6	7	24	18	7	7	12	21	ns
prot1280	397	3	5	7.2	7.2	5	6	3.6	5.4	ns
prot1281	191	1	6	16	8	5	6	0	2	ns
prot1282	181	6	1	4.5	7.5	6	10	4.5	9	ns
prot1283	332	8	3	6	18	3	3	24	6	ns
prot1284	207	1	5	7.2	0	2	2	5.4	9	ns
prot1285	433	1	4	8	10	7	1	12	12	ns
prot1286	220	3	2	6	10.5	8	2	6	4.5	ns
prot1287	174	3	2	15	9	14	4	39	15	sig
prot1288	398	2	1	9	7.2	3	12	27	10.8	sig
prot1289	250	0	6	8	16	4	3	12	14	ns
prot1290	254	2	1	6	0	5	1	4.5	1.5	ns
prot1291	278	3	2	9	12	3	2	3	12	ns
prot1292	195	7	7	5.4	3.6	5	3	3.6	9	ns
prot1293	493	3	4	8	8	7	4	4	4	ns
prot1294	395	1	2	0	4.5	2	8	9	3	sig
prot1295	346	3	2	12	9	1	2	0	3	ns
prot1296	386	2	5	0	9	6	3	1.8	10.8	ns
prot1297	323	4	0	6	4	3	3	2	6	ns
prot1298	221	3	0	3	1.5	2	2	4.5	3	ns
prot1299	330	6	3	9	6	4	5	12	18	ns
prot1300	913	3	3	10.8	7.2	4	1	1.8	3.6	ns
prot1301	216	4	2	12	8	0	1	6	2	ns
prot1302	176	3	2	6	3	1	1	10.5	3	ns
prot1303	396	1	1	12	9	6	2	36	12	sig
prot1304	144	4	5	7.2	7.2	3	3	3.6	9	ns
prot1305	340	1	3	2	8	4	4	6	10	ns
prot1306	177	1	2	1.5	3	6	4	12	9	sig
prot1307	491	1	3	0	6	5	3	12	6	ns
prot1308	289	3	1	5.4	7.2	6	5	5.4	3.6	ns
prot1309	925	5	2	8	4	4	2	4	2	ns
prot1310	266	1	3	3	4.5	0	2	4.5	0	ns
prot1311	584	3	2	6	6	3	4	12	12	ns
prot1312	316	2	2	1.8	3.6	2	2	7.2	7.2	ns
prot1313	365	5	2	4	12	5	0	4	6	ns
prot1314	282	4	1	3	3	1	1	3	1.5	ns
prot1315	465	1	4	6	12	2	6	9	3	ns
prot1316	577	0	3	1.8	1.8	3	5	3.6	5.4	ns
prot1317	274	3	4	4	4	2	2	4	4	ns
prot1318	517	0	4	3	3	0	1	3	4.5	ns
prot1319	782	3	5	3	9	3	3	9	3	ns
prot1320	567	3	1	1.8	7.2	2	2	3.6	1.8	ns
prot1321	356	0	1	0	6	1	1	4	0	ns
prot1322	229	0	1	3	1.5	2	2	7.5	3	ns
prot1323	388	1	4	3	3	6	4	6	12	sig
prot1324	109	4	6	18	9	7	7	9	12.6	ns
prot1325	167	5	3	4	4	7	3	12	4	ns
prot1326	192	6	5	12	4.5	1	4	9	15	sig
prot1327	174	2	1	3	6	2	1	3	3	ns
prot1328	144	3	5	5.4	9	6	14	21.6	10.8	sig
prot1329	139	1	6	8	6	9	2	4	10	sig
prot1330	160	3	0	1.5	10.5	5	6	1.5	9	ns
prot1331	220	6	4	6	9	8	10	18	18	sig
prot1332	248	3	8	1.8	16.2	4	8	5.4	9	ns
prot1333	254	4	8	12	6	2	3	4	18	sig
prot1334	213	1	2	4.5	3	3	2	3	9	ns
prot1335	81	4	2	3	0	1	1	6	6	ns
prot1336	318	5	4	7.2	5.4	0	8	1.8	10.8	ns
prot1337	247	2	5	6	14	4	4	12	10	ns
prot1338	381	2	2	3	3	2	2	3	4.5	ns
prot1339	159	1	3	0	9	1	4	6	6	ns
prot1340	205	1	1	3.6	1.8	5	3	10.8	0	ns
prot1341	244	8	5	4	6	4	1	16	2	ns
prot1342	160	0	2	1.5	1.5	4	4	3	1.5	sig
prot1343	288	1	2	12	9	5	0	9	3	ns
prot1344	383	3	1	1.8	5.4	9	3	3.6	3.6	sig
prot1345	206	4	0	2	0	3	2	2	12	ns
prot1346	703	1	1	3	3	4	2	3	4.5	ns
prot1347	238	8	0	0	12	4	1	9	9	ns
prot1348	366	2	0	0	3.6	5	0	1.8	1.8	ns
prot1349	430	1	5	2	12	1	1	4	8	ns
prot1350	637	5	4	10.5	7.5	1	3	9	4.5	ns
prot1351	141	2	1	0	12	5	1	21	9	ns
prot1352	140	8	2	5.4	3.6	9	12	10.8	5.4	sig
prot1353	431	3	2	6	6	4	2	4	6	ns
prot1354	969	2	3	6	7.5	2	1	1.5	1.5	ns
prot1355	247	1	5	3	6	2	0	6	3	ns
prot1356	1101	1	6	1.8	3.6	1	2	10.8	9	ns
prot1357	178	1	0	4	2	2	2	6	2	ns
prot1358	178	2	4	3	4.5	1	4	1.5	1.5	ns
prot1359	297	0	4	3	9	3	3	3	15	ns
prot1360	238	4	3	1.8	9	5	2	1.8	3.6	ns
prot1361	226	2	4	4	2	0	3	6	6	ns
prot1362	486	5	1	1.5	3	1	2	3	9	ns
prot1363	758	2	0	3	9	2	2	0	6	ns
prot1364	305	1	0	1.8	0	4	2	5.4	1.8	ns
prot1365	526	1	1	4	4	0	6	2	2	ns
prot1366	375	3	0	6	1.5	1	1	6	0	ns
prot1367	651	3	2	6	6	1	5	6	6	ns
prot1368	5934	0	0	0	1.8	0	0	1.8	1.8	ns
prot1369	421	1	1	4	2	1	1	6	6	ns
prot1370	142	0	1	3	1.5	2	2	3	9	sig
prot1371	1145	0	2	3	3	2	2	6	18	sig
prot1372	238	2	2	1.8	3.6	0	3	5.4	3.6	ns
prot1373	391	1	0	6	0	0	5	2	6	ns
prot1374	618	1	1	0	0	3	2	4.5	3	ns
prot1375	93	5	3	27	30	2	7	18	30	ns
prot1376	130	7	7	14.4	21.6	9	10	12.6	16.2	ns
prot1377	83	5	13	12	10	6	4	8	6	ns
prot1378	361	3	5	4.5	9	3	4	6	3	ns
prot1379	193	4	3	15	6	6	16	6	48	sig
prot1380	393	1	3	12.6	10.8	11	3	10.8	7.2	ns
prot1381	232	6	5	8	14	7	6	2	14	ns
prot1382	201	2	3	10.5	4.5	4	6	9	12	ns
prot1383	105	4	4	15	15	4	7	9	9	ns
prot1384	173	8	6	12.6	9	2	3	5.4	5.4	ns
prot1385	182	4	5	2	8	5	3	8	4	ns
prot1386	199	3	5	4.5	9	8	8	9	9	sig
prot1387	191	3	1	18	18	5	4	9	9	ns
prot1388	274	5	5	0	7.2	4	5	5.4	5.4	ns
prot1389	135	0	0	10	4	6	2	4	6	ns
prot1390	169	2	2	1.5	9	4	1	3	4.5	ns
prot1391	688	4	3	12	9	3	2	3	6	ns
prot1392	152	1	4	5.4	1.8	4	2	5.4	7.2	ns
prot1393	528	5	4	4	2	2	6	8	4	sig
prot1394	157	5	3	3	4.5	6	9	22.5	22.5	sig
prot1395	126	3	1	12	6	2	2	6	9	ns
prot1396	80	2	0	7.2	1.8	3	0	9	3.6	ns
prot1397	122	0	5	4	0	3	1	4	6	ns
prot1398	232	3	3	9	6	3	12	9	27	sig
prot1399	171	3	3	0	6	8	8	30	6	sig
prot1400	70	4	0	1.8	7.2	3	1	7.2	3.6	ns
prot1401	130	1	3	2	0	4	3	4	4	ns
prot1402	103	4	1	1.5	4.5	4	4	3	3	sig
prot1403	547	3	2	6	6	1	4	12	6	sig
prot1404	250	2	3	3.6	0	1	2	1.8	3.6	ns
prot1405	497	0	3	2	12	2	3	0	6	ns
prot1406	312	0	0	1.5	3	2	2	3	3	sig
prot1407	152	2	0	0	6	0	2	9	0	ns
prot1408	535	1	2	1.8	3.6	2	8	10.8	3.6	sig
prot1409	87	1	3	0	0	1	1	8	4	ns
prot1410	232	0	3	1.5	3	3	6	13.5	4.5	sig
prot1411	232	3	2	6	0	1	4	9	9	ns
prot1412	843	3	1	9	5.4	2	2	10.8	7.2	sig
prot1413	555	3	2	2	8	2	2	2	0	ns
prot1414	173	1	2	3	1.5	0	0	4.5	3	ns
prot1415	194	0	0	0	6	12	6	18	36	sig
prot1416	180	2	1	5.4	9	1	7	9	3.6	ns
prot1417	199	2	1	2	2	1	0	0	6	ns
prot1418	287	5	0	3	4.5	1	1	1.5	3	ns
prot1419	999	2	1	9	3	4	4	30	6	sig
prot1420	220	3	2	0	1.8	0	2	3.6	0	ns
prot1421	648	1	2	6	4	4	2	4	8	sig
prot1422	164	1	3	4.5	3	1	1	0	0	ns
prot1423	181	1	0	3	3	2	4	6	3	ns
prot1424	285	2	3	14.4	9	5	2	5.4	10.8	ns
prot1425	172	4	5	6	4	3	1	6	2	ns
prot1426	103	3	8	6	10.5	11	4	13.5	16.5	sig
prot1427	430	4	3	12	6	4	3	15	12	ns
prot1428	130	2	7	3.6	9	6	3	12.6	9	ns
prot1429	123	7	0	16	6	5	5	12	8	ns
prot1430	304	3	4	1.5	4.5	5	5	16.5	6	sig
prot1431	164	4	7	6	9	4	3	6	15	ns
prot1432	75	1	3	1.8	1.8	2	3	1.8	0	ns
prot1433	173	3	2	6	6	0	1	6	10	ns
prot1434	176	5	2	1.5	6	2	2	1.5	0	ns
prot1435	191	1	4	12	9	5	5	15	3	ns
prot1436	138	5	3	9	0	1	4	5.4	3.6	ns
prot1437	148	6	4	4	8	7	2	12	4	ns
prot1438	101	4	4	6	6	7	2	4.5	6	ns
prot1439	157	1	1	9	12	2	4	18	24	sig
prot1440	488	0	5	7.2	7.2	6	1	5.4	7.2	ns
prot1441	133	3	7	10	2	3	3	6	4	ns
prot1442	229	2	0	6	4.5	1	6	6	4.5	ns
prot1443	89	4	5	15	6	7	3	12	9	ns
prot1444	317	3	3	10.8	1.8	3	2	5.4	10.8	sig
prot1445	88	1	1	4	0	0	3	0	0	ns
prot1446	180	2	3	1.5	4.5	2	3	0	1.5	ns
prot1447	207	1	3	12	0	2	0	6	12	ns
prot1448	235	2	2	1.8	5.4	2	4	5.4	3.6	ns
prot1449	86	1	3	4	0	3	3	0	6	ns
prot1450	115	2	0	0	1.5	3	1	3	4.5	ns
prot1451	127	3	1	3	3	1	0	0	6	ns
prot1452	229	2	1	3.6	1.8	3	3	5.4	1.8	ns
prot1453	247	3	3	2	0	5	2	8	4	sig
prot1454	573	3	2	3	3	1	1	3	1.5	ns
prot1455	176	1	4	3	9	2	1	3	6	ns
prot1456	169	1	2	0	0	2	0	0	1.8	ns
prot1457	81	5	2	6	2	2	2	4	8	sig
prot1458	89	0	1	7.5	1.5	0	2	3	0	ns
prot1459	178	0	2	6	0	4	4	12	6	sig
prot1460	151	4	0	0	7.2	3	4	3.6	0	ns
prot1461	146	1	0	2	2	4	2	10	4	sig
prot1462	217	1	1	0	3	1	4	1.5	1.5	sig
prot1463	159	2	2	6	12	2	2	9	12	ns
prot1464	237	1	3	3.6	3.6	0	3	5.4	3.6	ns
prot1465	587	4	2	6	2	0	2	2	2	ns
prot1466	128	3	0	7.5	1.5	4	6	6	3	sig
prot1467	425	3	1	12	15	5	2	6	12	sig
prot1468	256	1	2	3.6	7.2	0	2	3.6	3.6	ns
prot1469	136	5	2	0	6	3	2	0	4	ns
prot1470	76	2	0	3	1.5	2	2	0	0	ns
prot1471	175	0	2	3	0	3	1	9	0	ns
prot1472	231	1	2	3.6	0	3	0	3.6	3.6	ns
prot1473	337	1	0	4	0	3	1	2	6	ns
prot1474	239	2	4	0	3	4	1	3	3	ns
prot1475	456	1	2	0	3	3	1	0	6	ns
prot1476	126	3	2	7.2	3.6	2	0	1.8	0	ns
prot1477	488	0	0	0	4	0	2	6	0	ns
prot1478	127	2	2	3	3	2	2	4.5	6	sig
prot1479	191	4	6	18	9	4	4	15	6	ns
prot1480	114	4	4	12.6	7.2	4	6	3.6	10.8	ns
prot1481	62	2	4	10	6	1	4	12	12	sig
prot1482	350	5	1	6	3	6	7	7.5	4.5	ns
prot1483	108	4	3	18	18	0	3	12	12	ns
prot1484	321	2	5	5.4	3.6	1	4	7.2	3.6	ns
prot1485	308	1	1	0	6	1	1	0	4	ns
prot1486	59	4	3	7.5	7.5	2	11	6	3	ns
prot1487	218	2	2	9	3	2	3	15	12	ns
prot1488	106	5	1	1.8	5.4	2	4	3.6	9	ns
prot1489	154	0	1	4	0	2	2	6	8	ns
prot1490	166	6	2	4.5	6	2	2	3	6	sig
prot1491	515	3	3	12	12	0	2	12	12	ns
prot1492	183	4	4	7.2	5.4	2	1	3.6	3.6	ns
prot1493	162	5	2	2	6	0	3	10	10	ns
prot1494	140	1	0	3	1.5	5	4	3	7.5	sig
prot1495	169	2	5	3	0	1	1	6	0	ns
prot1496	242	3	4	3.6	1.8	2	1	0	7.2	ns
prot1497	292	3	3	4	8	1	2	6	4	ns
prot1498	197	4	5	0	6	0	2	4.5	3	ns
prot1499	856	2	3	6	0	2	0	15	6	ns
prot1500	127	3	3	3.6	1.8	4	2	10.8	3.6	sig
prot1501	72	2	1	2	0	2	2	0	4	ns
prot1502	148	1	1	3	0	0	1	3	3	ns
prot1503	53	0	0	12	0	1	0	0	3	ns
prot1504	98	1	0	5.4	1.8	0	1	12.6	3.6	ns
prot1505	405	2	0	2	0	2	3	4	4	sig
prot1506	104	1	2	6	4.5	1	1	6	0	ns
prot1507	176	3	2	3	0	2	2	6	3	ns
prot1508	125	3	3	0	3.6	3	2	7.2	3.6	ns
prot1509	160	0	1	6	6	2	4	6	2	ns
prot1510	316	0	1	0	0	4	1	1.5	0	ns
prot1511	978	2	3	0	9	1	1	9	6	ns
prot1512	234	1	3	1.8	0	3	2	1.8	3.6	ns
prot1513	431	1	3	2	4	2	3	4	4	sig
prot1514	2591	2	5	7.5	4.5	3	3	6	3	ns
prot1515	712	14	5	12	15	4	5	6	15	ns
prot1516	1852	3	5	9	1.8	2	1	7.2	1.8	ns
prot1517	2086	4	7	14	10	4	9	16	20	sig
prot1518	1064	4	5	9	1.5	4	6	3	4.5	ns
prot1519	609	2	5	15	9	10	7	18	18	ns
prot1520	645	1	2	5.4	1.8	4	11	12.6	12.6	sig
prot1521	969	2	1	6	10	2	2	6	4	ns
prot1522	857	2	1	3	1.5	1	2	4.5	3	ns
prot1523	488	0	3	3	0	1	4	9	12	ns
prot1524	2821	0	1	5.4	3.6	2	1	1.8	3.6	sig
prot1525	512	4	3	10	4	3	4	8	2	ns
prot1526	876	1	2	6	6	5	4	0	9	ns
prot1527	543	1	1	15	15	4	3	18	6	ns
prot1528	809	4	3	9	5.4	4	6	0	10.8	ns
prot1529	1674	1	0	0	0	2	2	2	6	ns
prot1530	1191	1	4	1.5	1.5	2	1	0	3	ns
prot1531	208	4	0	12	0	3	3	15	9	ns
prot1532	437	3	2	1.8	7.2	12	3	5.4	10.8	sig
prot1533	510	1	1	2	4	2	4	2	10	ns
prot1534	695	2	5	6	1.5	0	3	0	6	ns
prot1535	227	1	2	6	3	1	0	3	6	ns
prot1536	700	3	3	5.4	7.2	4	3	3.6	10.8	ns
prot1537	218	3	1	4	6	1	3	4	6	ns
prot1538	423	3	2	3	3	2	2	1.5	6	ns
prot1539	873	0	0	3	9	1	0	3	0	ns
prot1540	1426	2	3	5.4	7.2	1	3	3.6	0	ns
prot1541	520	0	1	4	0	1	1	2	2	ns
prot1542	290	10	6	13.5	21	8	12	10.5	24	ns
prot1543	296	5	9	18	18	1	5	12	15	ns
prot1544	309	1	5	3.6	5.4	5	1	12.6	0	ns
prot1545	502	5	3	6	4	0	5	8	10	ns
prot1546	204	0	1	0	3	2	3	1.5	0	ns
prot1547	437	6	0	3	15	2	3	15	12	ns
prot1548	314	2	5	5.4	1.8	3	7	1.8	3.6	ns
prot1549	402	3	1	10	2	1	4	8	2	ns
prot1550	188	0	2	1.5	3	3	12	18	9	sig
prot1551	434	2	0	3	9	3	2	6	0	ns
prot1552	325	1	3	1.8	10.8	0	1	5.4	0	ns
prot1553	607	2	1	0	2	3	1	0	2	ns
prot1554	739	4	1	1.5	3	2	1	3	4.5	ns
prot1555	235	0	0	3	0	0	0	3	3	ns
prot1556	982	3	3	3.6	3.6	2	2	1.8	5.4	ns
prot1557	392	3	1	4	10	8	4	8	4	sig
prot1558	543	1	2	4.5	1.5	14	2	3	3	sig
prot1559	462	0	0	9	0	0	0	0	9	ns
prot1560	348	4	2	5.4	3.6	4	2	3.6	7.2	sig
prot1561	463	1	1	2	2	2	4	8	4	sig
prot1562	173	4	2	4.5	4.5	15	9	4.5	4.5	sig
prot1563	274	2	5	15	6	1	1	3	6	ns
prot1564	251	5	4	7.2	5.4	2	3	12.6	14.4	ns
prot1565	231	6	2	14	6	8	2	8	6	ns
prot1566	394	3	1	7.5	3	4	4	0	7.5	ns
prot1567	240	8	4	9	6	3	1	12	15	ns
prot1568	441	2	3	7.2	3.6	2	1	3.6	3.6	ns
prot1569	200	1	2	2	6	2	2	6	10	ns
prot1570	371	4	2	1.5	3	2	2	7.5	1.5	ns
prot1571	313	4	3	3	6	3	6	36	18	sig
prot1572	730	2	1	3.6	1.8	4	2	1.8	1.8	ns
prot1573	329	1	1	2	4	4	2	0	4	ns
prot1574	627	3	0	1.5	0	4	2	15	3	sig
prot1575	250	3	2	6	9	4	1	6	9	ns
prot1576	144	6	2	0	7.2	2	2	1.8	5.4	ns
prot1577	472	2	2	6	2	2	0	6	10	ns
prot1578	421	1	4	0	3	0	1	0	3	ns
prot1579	250	2	1	0	12	4	2	6	12	sig
prot1580	266	2	1	5.4	0	1	2	5.4	3.6	ns
prot1581	861	2	3	2	6	2	2	8	6	sig
prot1582	1312	1	4	1.5	3	1	3	1.5	0	ns
prot1583	493	3	1	0	0	1	1	15	6	ns
prot1584	1082	2	2	3.6	1.8	2	2	7.2	5.4	sig
prot1585	648	2	1	4	2	2	1	8	0	ns
prot1586	276	5	2	4.5	3	3	3	1.5	4.5	ns
prot1587	518	0	1	6	6	0	0	3	3	ns
prot1588	640	0	2	1.8	0	0	0	3.6	7.2	ns
prot1589	722	0	4	4	4	0	3	2	4	ns
prot1590	147	2	4	6	6	4	1	3	3	ns
prot1591	193	5	3	18	9	2	8	12	24	ns
prot1592	194	1	3	1.8	7.2	1	0	3.6	1.8	ns
prot1593	365	3	3	4	6	5	3	4	4	ns
prot1594	290	0	0	1.5	1.5	1	0	6	6	ns
prot1595	636	4	5	21	9	4	3	6	3	ns
prot1596	1160	1	3	7.2	1.8	2	4	3.6	3.6	ns
prot1597	641	4	7	8	6	5	3	6	4	ns
prot1598	175	3	3	3	4.5	4	4	12	6	sig
prot1599	318	3	2	12	0	2	4	12	3	ns
prot1600	424	1	1	5.4	1.8	1	3	3.6	14.4	ns
prot1601	348	0	1	6	4	2	4	4	2	ns
prot1602	227	1	2	3	1.5	1	4	0	1.5	ns
prot1603	427	2	5	9	6	2	4	6	6	sig
prot1604	268	4	2	3.6	7.2	2	1	1.8	1.8	ns
prot1605	357	3	3	6	6	1	3	6	4	ns
prot1606	174	2	2	6	1.5	0	0	3	4.5	ns
prot1607	233	0	1	3	3	1	5	12	3	sig
prot1608	217	2	1	3.6	1.8	3	1	0	0	ns
prot1609	980	1	1	0	4	6	3	4	2	ns
prot1610	263	2	2	4.5	1.5	2	2	3	3	sig
prot1611	169	3	0	6	3	2	0	3	0	ns
prot1612	178	3	1	1.8	3.6	3	1	1.8	3.6	ns
prot1613	355	2	1	0	0	0	0	2	0	ns
prot1614	604	1	0	1.5	4.5	3	3	3	4.5	sig
prot1615	149	1	1	0	3	3	9	9	27	sig
prot1616	594	1	1	1.8	0	2	6	10.8	3.6	sig
prot1617	257	2	4	4	2	1	3	0	4	ns
prot1618	421	2	2	1.5	1.5	2	0	1.5	4.5	ns
prot1619	712	0	0	6	6	1	0	3	9	ns
prot1620	423	0	0	3.6	3.6	1	0	0	1.8	ns
prot1621	488	0	0	0	2	3	3	6	6	sig
prot1622	1872	2	1	0	4.5	2	1	6	1.5	ns
prot1623	153	1	4	12	9	4	8	12	18	ns
prot1624	275	2	2	5.4	1.8	3	3	3.6	3.6	ns
prot1625	463	4	0	4	2	5	4	10	4	ns
prot1626	103	2	7	6	1.5	2	3	3	9	ns
prot1627	287	4	1	12	6	3	3	6	3	ns
prot1628	282	1	2	12.6	7.2	2	3	1.8	9	ns
prot1629	200	3	2	4	2	1	1	14	10	sig
prot1630	149	2	3	3	4.5	0	3	3	1.5	ns
prot1631	149	2	3	18	6	4	3	6	9	sig
prot1632	132	0	0	5.4	5.4	1	1	3.6	3.6	ns
prot1633	118	3	3	4	2	6	2	2	2	ns
prot1634	191	3	2	0	4.5	2	3	7.5	0	ns
prot1635	189	2	1	0	12	1	2	9	0	ns
prot1636	273	1	0	5.4	0	1	1	3.6	0	ns
prot1637	327	2	1	4	0	2	6	0	6	ns
prot1638	148	2	3	3	4.5	3	1	3	0	ns
prot1639	206	2	0	0	12	2	1	9	0	ns
prot1640	108	0	3	0	3.6	2	2	1.8	5.4	ns
prot1641	267	3	4	2	10	1	6	2	6	ns
prot1642	204	0	0	1.5	0	3	2	1.5	3	ns
prot1643	223	1	5	6	3	2	2	6	12	ns
prot1644	298	4	2	1.8	5.4	5	5	3.6	9	sig
prot1645	194	3	3	0	2	2	4	8	12	sig
prot1646	77	2	2	1.5	7.5	2	2	9	4.5	ns
prot1647	166	1	2	3	12	10	2	6	18	sig
prot1648	418	1	1	3.6	7.2	5	2	5.4	7.2	ns
prot1649	418	4	0	0	2	1	0	4	6	ns
prot1650	127	0	5	1.5	3	2	2	3	6	sig
prot1651	279	2	1	12	9	2	2	6	3	ns
prot1652	181	2	0	1.8	5.4	0	3	9	0	ns
prot1653	129	3	4	2	0	4	2	2	0	ns
prot1654	161	0	3	0	0	1	0	4.5	3	ns
prot1655	126	1	1	6	9	2	1	3	3	ns
prot1656	326	2	1	1.8	10.8	1	1	3.6	3.6	sig
prot1657	207	1	1	0	2	1	1	2	8	ns
prot1658	191	2	4	3	1.5	3	0	1.5	3	ns
prot1659	238	4	1	6	0	1	2	3	0	ns
prot1660	210	1	2	0	3.6	0	2	1.8	3.6	ns
prot1661	331	1	1	4	6	1	3	2	0	ns
prot1662	574	4	2	6	3	2	1	3	1.5	ns
prot1663	455	2	2	9	6	5	1	3	0	ns
prot1664	553	2	1	1.8	0	0	0	1.8	0	ns
prot1665	522	2	0	6	4	1	2	8	4	sig
prot1666	325	1	2	7.5	0	5	3	0	3	ns
prot1667	208	0	2	9	0	2	1	6	3	ns
prot1668	232	0	1	3.6	0	0	3	1.8	3.6	ns
prot1669	219	1	3	8	4	1	3	2	2	ns
prot1670	409	1	2	0	1.5	2	6	1.5	4.5	ns
prot1671	233	1	3	6	9	0	3	6	0	ns
prot1672	772	0	0	1.8	3.6	0	0	1.8	3.6	ns
prot1673	360	0	2	4	2	2	2	6	4	sig
prot1674	439	2	2	0	1.5	3	2	1.5	3	ns
prot1675	442	2	3	0	0	3	4	12	6	ns
prot1676	138	0	1	3.6	1.8	1	1	0	1.8	ns
prot1677	106	1	1	2	0	1	0	0	0	ns
prot1678	370	0	1	4.5	6	2	1	3	1.5	ns
prot1679	629	0	0	9	3	1	2	0	0	ns
prot1680	187	1	0	1.8	3.6	1	2	3.6	0	ns
prot1681	596	1	4	2	4	0	2	2	0	ns
prot1682	255	0	1	1.5	0	1	2	3	1.5	ns
prot1683	92	8	6	12	18	6	10	18	24	ns
prot1684	171	8	2	7.2	3.6	4	4	7.2	1.8	ns
prot1685	165	6	3	4	2	3	4	4	12	ns
prot1686	148	2	3	1.5	1.5	6	15	9	13.5	sig
prot1687	229	1	2	6	0	3	4	6	12	ns
prot1688	123	1	1	10.8	5.4	3	0	7.2	9	ns
prot1689	77	7	5	6	4	3	1	6	4	ns
prot1690	465	5	1	0	0	7	5	6	13.5	sig
prot1691	279	1	0	3	3	2	2	30	6	sig
prot1692	278	2	1	3.6	3.6	2	3	1.8	1.8	ns
prot1693	119	0	2	2	2	3	2	2	6	ns
prot1694	148	3	1	3	6	0	4	1.5	4.5	ns
prot1695	72	2	1	3	0	2	1	0	3	ns
prot1696	353	3	1	7.2	0	1	2	5.4	3.6	ns
prot1697	196	2	0	6	4	6	1	2	0	ns
prot1698	174	1	2	4.5	0	5	1	1.5	3	ns
prot1699	126	0	2	6	6	2	4	12	18	sig
prot1700	235	1	0	7.2	3.6	2	6	7.2	3.6	sig
prot1701	235	2	1	8	0	3	3	12	12	sig
prot1702	110	0	5	4.5	1.5	0	0	0	4.5	ns
prot1703	188	3	1	3	3	3	1	0	0	ns
prot1704	225	0	4	3.6	0	1	1	1.8	0	ns
prot1705	138	2	3	4	8	4	2	0	0	ns
prot1706	174	2	2	4.5	0	4	7	1.5	1.5	sig
prot1707	672	4	2	9	0	3	2	0	0	ns
prot1708	84	2	1	5.4	1.8	3	2	1.8	1.8	ns
prot1709	107	0	2	0	2	0	1	6	0	ns
prot1710	146	1	3	1.5	1.5	0	3	6	3	ns
prot1711	183	1	0	9	12	1	1	3	3	sig
prot1712	555	0	0	1.8	0	1	0	0	0	ns
prot1713	467	1	1	2	2	1	3	2	2	ns
prot1714	265	3	0	0	0	3	1	3	1.5	ns
prot1715	598	1	2	9	3	1	0	3	3	ns
prot1716	317	2	3	1.8	3.6	1	0	1.8	0	ns
prot1717	196	0	1	2	2	3	0	2	0	ns
prot1718	267	2	1	0	0	1	1	6	4.5	ns
prot1719	612	0	0	3	9	2	2	6	9	sig
prot1720	62	2	1	0	3.6	2	0	5.4	3.6	ns
prot1721	77	1	1	2	0	3	2	2	10	ns
prot1722	68	1	1	1.5	3	0	0	1.5	0	ns
prot1723	632	1	0	3	0	2	1	9	6	ns
prot1724	230	1	0	0	1.8	2	2	0	5.4	ns
prot1725	133	2	1	4	2	2	1	2	4	ns
prot1726	334	2	1	0	3	0	2	0	1.5	ns
prot1727	311	0	1	6	0	2	2	6	12	sig
prot1728	563	0	0	3.6	0	4	2	3.6	3.6	sig
prot1729	327	0	1	2	2	0	3	6	2	ns
prot1730	144	1	3	3	1.5	2	9	6	3	sig
prot1731	668	0	0	3	0	0	0	6	0	ns
prot1732	85	1	2	1.8	1.8	7	0	0	7.2	ns
prot1733	102	1	2	4	6	1	2	2	0	ns
prot1734	508	1	0	0	3	0	0	3	0	ns
prot1735	226	2	3	3	6	0	0	3	3	ns
prot1736	676	4	3	3.6	3.6	1	1	1.8	1.8	sig
prot1737	539	2	2	0	2	1	1	4	2	ns
prot1738	295	1	2	1.5	1.5	1	0	0	0	ns
prot1739	224	1	0	0	0	1	0	3	3	ns
prot1740	2292	0	0	1.8	0	0	0	0	0	ns
prot1741	170	3	4	4	4	7	6	6	8	ns
prot1742	134	1	2	0	4.5	2	0	6	4.5	ns
prot1743	255	5	2	9	9	3	3	9	9	sig
prot1744	304	4	2	5.4	7.2	4	2	5.4	7.2	ns
prot1745	237	0	4	10	4	0	2	2	10	ns
prot1746	105	0	5	4.5	3	10	2	9	9	sig
prot1747	69	0	0	0	12	3	6	3	9	ns
prot1748	247	3	1	1.8	0	5	0	3.6	3.6	ns
prot1749	99	3	1	2	2	5	2	4	12	ns
prot1750	116	2	3	6	4.5	7	5	6	6	sig
prot1751	152	1	1	0	9	3	4	0	0	ns
prot1752	225	0	3	0	5.4	0	1	3.6	3.6	ns
prot1753	147	3	2	6	4	4	1	4	8	ns
prot1754	125	0	1	1.5	6	2	1	1.5	3	ns
prot1755	90	5	2	6	9	6	6	18	36	sig
prot1756	237	3	4	3.6	3.6	4	0	3.6	5.4	ns
prot1757	66	2	0	4	4	2	2	4	2	ns
prot1758	264	1	3	4.5	1.5	2	4	3	3	sig
prot1759	137	1	3	0	6	2	2	30	6	sig
prot1760	511	2	0	1.8	3.6	4	1	3.6	3.6	ns
prot1761	141	3	2	2	2	0	2	2	0	ns
prot1762	280	2	4	1.5	0	3	3	3	0	ns
prot1763	302	1	2	3	3	9	4	6	21	sig
prot1764	74	1	2	3.6	1.8	0	1	7.2	1.8	ns
prot1765	171	1	1	0	8	2	2	4	4	sig
prot1766	95	1	1	1.5	0	0	1	3	1.5	ns
prot1767	367	3	1	0	6	1	2	9	6	ns
prot1768	144	1	2	1.8	1.8	1	1	1.8	5.4	ns
prot1769	664	0	0	0	2	1	1	2	0	ns
prot1770	179	3	1	0	3	3	3	0	3	ns
prot1771	114	0	0	3	3	2	2	3	6	ns
prot1772	161	0	0	3.6	0	2	2	7.2	3.6	sig
prot1773	205	0	3	2	4	2	3	0	2	ns
prot1774	305	0	0	3	1.5	1	1	1.5	4.5	ns
prot1775	416	1	4	6	6	1	1	3	3	ns
prot1776	397	2	1	0	1.8	0	0	3.6	1.8	ns
prot1777	224	0	1	4	0	2	1	6	2	ns
prot1778	314	1	1	1.5	0	0	1	1.5	3	ns
prot1779	174	0	1	3	3	3	5	0	9	ns
prot1780	416	1	3	3.6	1.8	1	2	1.8	5.4	ns
prot1781	131	1	1	0	2	3	3	6	6	sig
prot1782	107	2	0	3	1.5	0	2	0	3	ns
prot1783	163	3	0	3	3	6	3	9	9	sig
prot1784	564	1	1	0	1.8	2	1	0	0	ns
prot1785	208	1	1	0	0	4	2	4	4	sig
prot1786	135	1	0	0	3	2	2	1.5	0	ns
prot1787	3394	3	0	3	6	6	4	18	6	sig
prot1788	1957	3	2	0	1.8	2	4	3.6	9	sig
prot1789	1088	0	1	4	0	1	2	4	0	ns
prot1790	424	0	3	6	0	2	3	4.5	4.5	sig
prot1791	1035	0	1	6	6	2	3	6	6	sig
prot1792	926	1	1	0	3.6	3	1	1.8	0	ns
prot1793	1669	0	3	0	0	1	0	4	2	ns
prot1794	201	1	0	4.5	6	2	4	4.5	3	ns
prot1795	539	1	4	6	3	1	2	0	0	ns
prot1796	638	0	0	0	1.8	1	2	1.8	1.8	ns
prot1797	225	4	2	8	2	13	9	8	22	sig
prot1798	319	1	6	6	0	4	2	4.5	6	ns
prot1799	520	2	2	3	9	4	8	18	36	sig
prot1800	785	3	2	1.8	3.6	5	4	5.4	7.2	ns
prot1801	629	1	2	4	2	1	3	4	4	ns
prot1802	341	0	3	3	0	2	3	0	0	ns
prot1803	412	5	0	9	6	2	2	0	0	ns
prot1804	308	0	0	0	0	2	0	1.8	0	ns
prot1805	743	3	2	0	2	3	2	4	2	ns
prot1806	470	0	1	0	3	1	0	3	4.5	ns
prot1807	1140	0	2	6	0	0	0	6	0	ns
prot1808	1466	1	1	0	1.8	2	2	1.8	3.6	ns
prot1809	254	5	0	2	2	5	1	0	2	ns
prot1810	257	1	0	3	3	3	2	1.5	1.5	ns
prot1811	375	2	1	0	0	0	5	3	3	ns
prot1812	1882	2	4	0	0	4	5	1.8	1.8	ns
prot1813	1300	0	0	2	0	6	4	4	4	sig
prot1814	444	3	2	1.5	3	12	6	18	4.5	sig
prot1815	832	0	3	3	3	5	4	3	6	sig
prot1816	582	0	2	3.6	5.4	9	3	5.4	5.4	sig
prot1817	280	0	1	2	2	1	3	2	0	ns
prot1818	1244	1	2	0	1.5	2	2	3	1.5	ns
prot1819	276	3	1	3	3	8	2	9	6	sig
prot1820	623	2	0	1.8	1.8	2	1	0	3.6	ns
prot1821	450	1	3	2	2	0	2	2	0	ns
prot1822	247	2	0	3	4.5	2	4	9	12	sig
prot1823	387	0	1	0	3	1	1	3	3	ns
prot1824	662	2	1	0	3.6	1	0	0	3.6	ns
prot1825	743	0	1	2	2	2	2	4	4	sig
prot1826	874	1	1	1.5	0	1	1	4.5	3	ns
prot1827	1301	0	3	3	0	3	0	6	3	ns
prot1828	274	1	0	3.6	3.6	2	2	3.6	0	ns
prot1829	551	1	1	12	0	4	4	4	6	ns
prot1830	447	2	2	4.5	3	2	1	0	3	ns
prot1831	154	4	1	3	12	0	2	0	3	ns
prot1832	210	1	3	3.6	0	3	3	7.2	0	ns
prot1833	290	4	1	4	2	4	1	6	4	ns
prot1834	220	1	2	1.5	4.5	3	3	3	4.5	ns
prot1835	184	2	3	0	3	5	4	6	12	ns
prot1836	168	2	2	1.8	3.6	2	0	7.2	3.6	ns
prot1837	102	2	1	4	4	3	1	0	0	ns
prot1838	327	2	3	3	3	1	1	4.5	3	ns
prot1839	962	4	4	3	6	1	1	3	6	ns
prot1840	556	0	4	1.8	3.6	2	1	0	1.8	ns
prot1841	374	5	3	4	4	1	2	2	2	ns
prot1842	728	2	1	0	0	1	1	3	0	ns
prot1843	243	3	1	6	3	2	1	6	3	ns
prot1844	127	0	0	1.8	1.8	0	1	3.6	1.8	ns
prot1845	519	3	1	4	4	1	2	0	4	ns
prot1846	492	2	1	3	3	3	0	1.5	3	ns
prot1847	233	0	0	6	3	2	0	3	3	ns
prot1848	287	0	0	5.4	1.8	2	2	7.2	3.6	sig
prot1849	337	6	1	2	2	1	4	2	0	ns
prot1850	404	0	0	0	1.5	5	4	3	3	sig
prot1851	3175	1	1	0	6	1	1	3	3	ns
prot1852	243	0	0	1.8	0	0	1	0	1.8	ns
prot1853	275	1	0	2	6	0	2	6	2	ns
prot1854	648	1	5	1.5	1.5	2	0	4.5	1.5	ns
prot1855	172	0	1	6	0	0	1	6	12	ns
prot1856	283	5	1	1.8	3.6	3	0	1.8	1.8	ns
prot1857	159	4	2	4	2	2	2	4	6	ns
prot1858	372	3	0	1.5	3	5	0	1.5	1.5	ns
prot1859	174	2	2	0	3	3	3	12	6	ns
prot1860	182	1	3	1.8	1.8	1	2	1.8	3.6	ns
prot1861	251	3	3	8	2	0	3	4	2	ns
prot1862	1009	2	4	0	4.5	1	2	10.5	1.5	ns
prot1863	233	1	1	0	0	1	0	6	0	ns
prot1864	158	3	2	5.4	5.4	1	2	5.4	5.4	ns
prot1865	200	3	2	2	0	1	0	2	6	ns
prot1866	292	0	2	1.5	0	1	3	6	0	ns
prot1867	399	1	0	3	0	1	2	3	0	ns
prot1868	229	0	1	3.6	7.2	2	5	9	7.2	sig
prot1869	228	2	2	8	2	4	8	6	4	sig
prot1870	445	1	1	0	0	0	3	1.5	4.5	ns
prot1871	334	2	1	12	9	1	0	9	0	ns
prot1872	848	2	4	1.8	3.6	2	3	3.6	5.4	ns
prot1873	151	0	3	10	0	1	0	4	4	ns
prot1874	1410	0	0	0	1.5	2	2	3	12	sig
prot1875	164	1	2	0	3	1	1	3	6	sig
prot1876	114	0	2	7.2	7.2	4	4	7.2	3.6	sig
prot1877	262	0	1	0	2	1	5	4	2	sig
prot1878	174	3	2	1.5	1.5	1	1	3	1.5	sig
prot1879	987	2	1	0	3	1	1	12	3	ns
prot1880	170	0	2	1.8	3.6	1	1	1.8	0	ns
prot1881	399	1	3	2	2	1	2	6	2	ns
prot1882	504	1	4	3	0	3	3	1.5	0	ns
prot1883	359	1	1	9	9	2	2	3	3	ns
prot1884	85	0	0	0	1.8	2	1	0	3.6	ns
prot1885	186	6	1	4	2	4	2	4	8	sig
prot1886	231	4	1	4.5	3	1	2	1.5	4.5	ns
prot1887	161	0	2	9	3	1	1	6	15	sig
prot1888	296	0	0	5.4	1.8	0	3	5.4	0	ns
prot1889	362	2	1	4	8	3	0	2	2	ns
prot1890	492	4	0	1.5	0	1	0	0	0	ns
prot1891	240	0	0	0	3	2	2	0	3	ns
prot1892	587	0	1	3.6	7.2	9	9	5.4	10.8	sig
prot1893	523	0	0	2	0	0	0	2	0	ns
prot1894	979	1	0	1.5	1.5	0	0	3	0	ns
prot1895	2381	1	0	3	0	2	3	0	6	ns
prot1896	246	0	1	0	3.6	3	3	5.4	5.4	sig
prot1897	309	1	1	2	2	0	1	0	4	ns
prot1898	214	1	1	1.5	1.5	1	1	0	0	ns
prot1899	659	1	1	9	6	0	2	6	0	ns
prot1900	185	1	2	1.8	0	2	0	1.8	1.8	ns
prot1901	201	0	0	0	2	2	1	10	2	ns
prot1902	464	0	0	0	1.5	1	0	1.5	0	ns
prot1903	298	0	0	6	9	2	2	3	3	ns
prot1904	502	1	1	0	0	1	0	0	0	ns
prot1905	295	1	1	0	2	2	2	4	8	sig
prot1906	1921	2	1	0	6	1	2	0	3	ns
prot1907	900	0	1	0	6	0	2	3	3	ns
prot1908	1567	0	2	1.8	1.8	3	0	1.8	0	ns
prot1909	659	0	0	0	6	0	0	4	2	ns
prot1910	909	1	1	1.5	3	2	2	3	1.5	ns
prot1911	193	0	3	0	3	0	2	0	0	ns
prot1912	431	3	1	3.6	0	2	4	3.6	3.6	sig
prot1913	118	0	1	0	2	2	0	0	0	ns
prot1914	229	2	2	6	1.5	2	2	3	6	ns
prot1915	232	3	2	6	15	2	4	3	6	ns
prot1916	267	2	3	1.8	7.2	3	1	0	3.6	ns
prot1917	266	5	5	4	8	4	3	0	6	ns
prot1918	183	1	0	0	1.5	1	2	3	1.5	ns
prot1919	909	4	0	12	12	2	3	0	9	ns
prot1920	219	3	6	1.8	7.2	0	0	7.2	3.6	ns
prot1921	141	3	2	0	2	0	0	4	2	ns
prot1922	154	3	3	1.5	0	1	2	1.5	3	ns
prot1923	243	0	1	0	3	1	1	3	3	sig
prot1924	135	0	2	3.6	3.6	3	2	5.4	3.6	sig
prot1925	315	0	3	2	2	1	1	2	0	ns
prot1926	517	0	0	1.5	1.5	3	2	4.5	1.5	ns
prot1927	127	0	0	3	0	0	3	3	3	ns
prot1928	439	4	1	3.6	1.8	4	1	0	1.8	ns
prot1929	398	1	3	2	4	1	3	0	4	ns
prot1930	462	1	2	0	3	2	2	3	6	sig
prot1931	202	1	1	0	12	1	1	6	0	ns
prot1932	114	2	1	5.4	3.6	2	2	1.8	3.6	ns
prot1933	137	2	1	0	0	0	0	2	4	ns
prot1934	124	2	1	0	3	1	0	0	1.5	ns
prot1935	641	0	0	6	3	1	1	6	0	ns
prot1936	415	3	4	5.4	3.6	1	1	3.6	0	ns
prot1937	448	1	1	4	4	2	3	4	0	ns
prot1938	572	2	1	1.5	0	2	2	1.5	3	ns
prot1939	819	1	2	0	9	1	1	3	3	sig
prot1940	365	2	0	0	5.4	2	2	3.6	3.6	sig
prot1941	600	1	1	0	0	2	0	0	2	ns
prot1942	692	1	0	0	0	3	1	1.5	0	ns
prot1943	244	0	0	6	6	1	0	6	3	ns
prot1944	203	3	0	1.8	1.8	1	2	0	3.6	ns
prot1945	383	1	1	2	0	2	0	2	0	ns
prot1946	208	0	0	0	0	2	3	3	0	ns
prot1947	292	1	2	3	6	1	0	0	0	ns
prot1948	288	2	4	5.4	1.8	3	3	5.4	5.4	sig
prot1949	111	2	3	6	0	3	1	4	2	ns
prot1950	309	1	0	1.5	0	1	1	3	3	ns
prot1951	555	2	0	3	0	0	0	3	6	ns
prot1952	719	4	0	0	3.6	3	3	0	1.8	ns
prot1953	548	3	0	0	2	2	0	2	6	ns
prot1954	209	0	0	0	0	4	3	1.5	0	ns
prot1955	561	2	1	3	12	6	0	0	6	ns
prot1956	575	2	0	7.2	3.6	2	4	0	3.6	ns
prot1957	193	1	1	2	2	3	2	2	8	ns
prot1958	476	2	2	1.5	0	0	2	3	0	ns
prot1959	426	2	0	3	0	1	1	3	9	ns
prot1960	210	1	1	1.8	3.6	0	1	5.4	1.8	ns
prot1961	167	0	1	2	4	6	2	12	12	sig
prot1962	255	1	4	0	4.5	2	0	0	0	ns
prot1963	259	0	1	6	9	1	0	3	3	ns
prot1964	828	0	0	5.4	1.8	0	1	3.6	0	ns
prot1965	491	0	0	2	2	1	0	2	0	ns
prot1966	116	1	2	1.5	3	2	2	3	1.5	ns
prot1967	392	2	1	0	6	3	2	12	6	ns
prot1968	278	0	0	0	0	2	0	0	0	ns
prot1969	275	0	2	2	14	2	0	2	0	ns
prot1970	542	0	0	1.5	0	0	0	1.5	3	ns
prot1971	303	0	1	3	3	1	1	9	3	ns
prot1972	206	0	3	1.8	3.6	1	0	5.4	3.6	ns
prot1973	575	2	2	0	4	0	1	2	2	ns
prot1974	882	1	2	1.5	1.5	0	0	0	4.5	ns
prot1975	503	1	0	3	0	2	2	6	6	sig
prot1976	350	0	0	1.8	0	1	0	0	0	ns
prot1977	277	1	0	10	0	0	0	2	4	ns
prot1978	251	1	1	0	0	1	1	1.5	0	ns
prot1979	223	2	0	0	9	0	0	0	0	ns
prot1980	109	4	3	1.8	1.8	8	8	3.6	5.4	sig
prot1981	1093	4	0	0	2	2	3	8	6	ns
prot1982	123	2	2	0	0	2	5	7.5	3	sig
prot1983	160	0	3	3	9	3	9	36	27	sig
prot1984	160	2	5	3.6	3.6	5	2	7.2	1.8	ns
prot1985	433	1	4	0	2	3	3	2	2	ns
prot1986	214	1	5	1.5	4.5	0	1	3	4.5	ns
prot1987	114	1	3	9	3	0	2	6	3	ns
prot1988	178	2	3	0	0	1	2	1.8	1.8	ns
prot1989	248	1	0	0	2	6	3	6	6	sig
prot1990	49	1	1	3	1.5	2	1	3	4.5	ns
prot1991	86	1	2	9	3	3	3	6	0	ns
prot1992	335	0	1	5.4	5.4	0	2	1.8	0	ns
prot1993	171	2	1	2	2	0	3	4	8	ns
prot1994	214	1	1	3	1.5	0	1	4.5	0	ns
prot1995	108	0	0	0	3	1	1	9	3	ns
prot1996	115	0	2	0	10.8	1	1	1.8	1.8	ns
prot1997	96	0	2	4	4	1	1	4	2	ns
prot1998	82	1	1	0	0	2	3	3	3	sig
prot1999	365	0	0	9	3	1	1	0	3	ns
[truncated: 1,549 more rows]
