# Supplementary material for: Protein complex-based analysis is resistant to the obfuscating consequences of batch effects --- a case study in clinical proteomics
Source: BMC Genomics. 2017 Mar 14;18(Suppl 2):142. doi: 10.1186/s12864-017-3490-3 (PMC5374662; doi:10.1186/s12864-017-3490-3)
Supplement: Supplementary file 2 — Simulated data D2.2H. (ZIP 3730 kb) [file 12864_2017_3490_MOESM2_ESM.zip › D2.2.364.txt]

protLen	X0	X0.1	X0.2	X0.3	X1	X1.1	X1.2	X1.3	sig
prot1	1338	892	893	2652	2616	876	924	2907	2658	ns
prot2	2199	29	25	34.8	36	26	28	36	22.8	ns
prot3	1538	28	23	58	52	40	47	78	76	ns
prot4	2319	21	29	43.5	25.5	20	20	43.5	37.5	ns
prot5	1392	53	48	114	168	51	57	138	123	ns
prot6	1985	31	37	43.2	44.4	29	23	33.6	32.4	ns
prot7	1262	49	45	76	114	64	46	90	92	ns
prot8	3862	21	16	19.5	30	51	39	94.5	90	sig
prot9	1295	44	53	117	153	54	51	153	117	ns
prot10	4287	10	13	9.6	10.8	8	17	15.6	19.2	ns
prot11	1277	36	42	98	106	35	36	80	76	ns
prot12	3587	11	6	10.5	18	30	9	45	22.5	sig
prot13	774	74	68	204	222	83	69	237	222	ns
prot14	1960	3	5	6	12	6	6	7.2	10.8	ns
prot15	858	66	65	94	138	112	162	248	240	sig
prot16	693	74	78	109.5	109.5	77	74	142.5	111	ns
prot17	748	49	50	177	195	70	65	171	186	ns
prot18	875	51	42	50.4	55.2	49	59	52.8	48	ns
prot19	1755	15	12	22	20	12	14	34	6	ns
prot20	839	50	36	75	58.5	114	108	157.5	148.5	sig
prot21	857	36	28	117	108	29	25	93	84	ns
prot22	1248	29	28	45.6	36	27	21	24	33.6	ns
prot23	1308	15	23	14	38	25	23	34	38	ns
prot24	1260	7	14	18	25.5	16	16	15	22.5	ns
prot25	1487	6	7	9	27	8	10	33	24	ns
prot26	477	83	93	99.6	93.6	87	98	106.8	108	ns
prot27	1324	24	24	30	54	32	17	36	48	ns
prot28	997	14	18	42	31.5	10	15	27	22.5	ns
prot29	623	91	96	426	378	132	127	309	291	ns
prot30	657	105	88	109.2	122.4	87	98	104.4	115.2	ns
prot31	1735	9	22	22	22	11	14	20	32	ns
prot32	904	16	13	24	12	14	12	12	12	ns
prot33	446	200	189	597	615	193	161	618	621	ns
prot34	262	183	189	211.2	205.2	197	185	226.8	214.8	ns
prot35	682	91	111	194	236	121	110	204	180	ns
prot36	742	39	42	85.5	82.5	44	56	73.5	76.5	ns
prot37	630	47	25	108	111	38	38	129	111	ns
prot38	672	45	33	45.6	36	20	44	52.8	37.2	sig
prot39	1056	24	30	56	30	24	27	62	50	ns
prot40	1098	23	27	36	22.5	18	24	36	27	ns
prot41	1192	16	10	45	30	10	9	27	42	ns
prot42	1888	7	15	16.8	18	11	7	18	14.4	ns
prot43	500	172	178	342	336	136	182	358	298	ns
prot44	610	47	47	72	72	45	50	81	73.5	ns
prot45	543	35	23	129	90	37	37	123	90	ns
prot46	685	24	24	50.4	38.4	30	28	48	42	sig
prot47	546	20	34	56	48	25	30	46	48	ns
prot48	1311	13	16	9	16.5	9	18	13.5	22.5	ns
prot49	1047	17	9	33	36	10	8	24	36	ns
prot50	491	159	130	151.2	134.4	136	148	158.4	165.6	ns
prot51	654	76	67	154	204	87	74	156	156	ns
prot52	639	62	72	72	75	64	59	102	73.5	ns
prot53	740	54	42	180	159	59	63	135	138	ns
prot54	1143	17	18	15.6	19.2	19	17	19.2	33.6	ns
prot55	966	11	14	30	42	12	17	50	26	ns
prot56	1042	13	8	19.5	16.5	13	14	22.5	27	ns
prot57	2166	11	9	33	18	11	7	27	30	ns
prot58	443	32	39	36	36	30	30	40.8	30	ns
prot59	589	34	26	46	30	20	17	60	48	ns
prot60	740	20	26	30	28.5	29	21	31.5	46.5	ns
prot61	532	14	23	75	60	18	29	63	72	ns
prot62	740	7	10	15.6	14.4	9	13	16.8	12	ns
prot63	727	12	14	14	26	10	16	28	28	sig
prot64	1585	13	6	6	3	9	10	7.5	4.5	ns
prot65	479	237	216	729	672	248	257	666	642	ns
prot66	364	137	151	180	183.6	167	154	195.6	187.2	ns
prot67	433	146	147	314	304	161	172	304	308	ns
prot68	346	141	125	195	216	144	143	186	234	ns
prot69	545	89	100	309	324	89	71	330	324	ns
prot70	472	81	84	103.2	88.8	243	192	255.6	298.8	sig
prot71	478	31	53	100	100	52	57	70	96	ns
prot72	413	38	55	76.5	57	54	50	52.5	70.5	ns
prot73	496	26	37	138	123	40	44	90	135	ns
prot74	630	32	38	46.8	36	32	32	31.2	31.2	ns
prot75	544	23	26	48	46	25	19	44	46	ns
prot76	880	10	8	21	22.5	14	11	19.5	24	ns
prot77	684	17	16	45	36	22	7	60	48	sig
prot78	988	14	16	18	9.6	11	12	16.8	15.6	ns
prot79	430	78	68	130	162	62	69	116	120	ns
prot80	707	27	30	37.5	40.5	26	30	36	39	ns
prot81	418	36	12	99	78	21	23	108	90	ns
prot82	820	14	14	18	14.4	11	7	14.4	24	ns
prot83	1450	10	9	16	12	7	14	10	24	ns
prot84	500	77	65	114	117	63	75	121.5	103.5	ns
prot85	451	51	52	165	183	60	74	168	204	ns
prot86	757	32	32	31.2	44.4	29	24	27.6	46.8	ns
prot87	539	22	25	44	42	32	20	60	66	sig
prot88	455	14	23	24	27	31	18	57	51	sig
prot89	646	27	21	57	57	15	19	66	42	ns
prot90	533	11	8	16.8	10.8	13	12	10.8	10.8	ns
prot91	1101	6	5	6	10	5	8	4	18	ns
prot92	375	163	172	276	300	187	178	294	270	ns
prot93	477	103	123	411	327	104	111	333	285	ns
prot94	440	65	66	78	99.6	228	279	273.6	295.2	sig
prot95	445	80	78	150	126	91	71	122	164	sig
prot96	373	46	53	63	73.5	54	50	76.5	109.5	ns
prot97	606	28	21	69	96	58	40	132	138	sig
prot98	343	33	22	22.8	27.6	22	21	44.4	25.2	ns
prot99	403	23	17	42	34	13	18	32	46	ns
prot100	591	23	26	34.5	28.5	17	22	27	28.5	ns
prot101	641	17	12	24	42	19	15	30	24	ns
prot102	583	7	11	21.6	13.2	10	13	18	15.6	ns
prot103	544	7	13	22	24	11	11	14	16	ns
prot104	2137	4	6	7.5	12	5	3	7.5	10.5	ns
prot105	375	49	28	90	126	33	49	93	93	ns
prot106	454	36	36	56.4	42	45	43	39.6	48	ns
prot107	472	36	36	86	64	35	23	76	84	ns
prot108	517	32	25	43.5	48	26	32	43.5	55.5	ns
prot109	464	27	18	63	69	30	36	117	45	ns
prot110	637	23	19	25.2	20.4	18	20	26.4	30	ns
prot111	423	21	12	44	48	17	22	48	40	ns
prot112	414	10	11	15	21	11	7	24	21	ns
prot113	898	11	13	45	57	25	17	42	60	ns
prot114	498	8	15	19.2	16.8	13	14	12	15.6	ns
prot115	580	14	11	22	18	9	20	32	30	ns
prot116	448	13	14	9	9	12	14	19.5	21	ns
prot117	569	10	11	21	9	12	13	18	21	ns
prot118	1032	5	3	7.2	9.6	6	6	6	3.6	ns
prot119	357	83	106	190	184	98	96	190	214	ns
prot120	231	69	48	94.5	69	49	58	96	61.5	ns
prot121	372	49	59	135	186	83	83	237	312	sig
prot122	375	53	46	48	58.8	34	33	46.8	52.8	ns
prot123	507	39	57	66	62	34	49	70	66	ns
prot124	411	24	27	76.5	54	50	38	54	57	sig
prot125	374	24	11	60	57	28	42	117	120	sig
prot126	827	14	18	15.6	22.8	13	19	16.8	16.8	ns
prot127	774	16	17	20	20	20	17	16	20	ns
prot128	576	5	8	9	7.5	6	9	12	4.5	ns
prot129	413	23	7	48	18	16	8	27	39	ns
prot130	569	13	10	10.8	13.2	13	12	8.4	15.6	ns
prot131	590	13	12	24	24	13	8	16	26	sig
prot132	774	6	6	7.5	12	12	6	25.5	1.5	ns
prot133	1023	10	7	51	36	5	9	12	12	ns
prot134	803	4	5	4.8	14.4	6	6	3.6	4.8	ns
prot135	242	72	63	122	140	58	53	112	128	ns
prot136	439	50	58	63	93	110	97	172.5	124.5	sig
prot137	318	70	47	186	183	52	56	135	174	ns
prot138	278	68	52	67.2	67.2	63	57	70.8	64.8	ns
prot139	309	30	46	84	96	48	46	104	88	ns
prot140	568	30	32	49.5	37.5	43	37	52.5	51	ns
prot141	316	40	32	84	111	36	35	81	90	ns
prot142	283	37	24	34.8	33.6	29	35	39.6	34.8	ns
prot143	608	22	22	46	74	22	27	64	54	ns
prot144	673	20	17	37.5	45	44	40	42	45	sig
prot145	414	24	26	36	75	13	15	60	69	ns
prot146	707	18	15	22.8	24	17	18	18	22.8	ns
prot147	406	6	14	26	30	17	16	20	22	ns
prot148	510	9	30	21	28.5	11	8	28.5	19.5	ns
prot149	500	14	14	30	42	17	17	48	36	ns
prot150	350	19	14	9.6	12	10	11	18	10.8	ns
prot151	683	13	14	10	30	15	8	6	24	ns
prot152	569	10	12	10.5	12	5	9	16.5	13.5	ns
prot153	450	12	14	36	15	10	18	60	78	sig
prot154	399	7	6	8.4	8.4	10	12	7.2	12	ns
prot155	713	7	12	10	14	6	8	22	18	ns
prot156	564	10	10	18	13.5	9	11	25.5	15	ns
prot157	1149	8	9	18	12	5	5	15	12	ns
prot158	721	5	7	4.8	4.8	4	8	2.4	6	ns
prot159	260	200	206	344	442	191	208	354	366	ns
prot160	372	150	131	214.5	226.5	145	136	217.5	232.5	ns
prot161	297	91	118	279	276	107	84	285	249	ns
prot162	276	49	44	55.2	58.8	33	56	56.4	52.8	ns
prot163	480	27	35	62	44	35	39	68	56	ns
prot164	299	33	35	49.5	54	41	46	42	45	ns
prot165	317	26	33	99	72	21	29	84	66	ns
prot166	437	23	27	34.8	33.6	20	18	30	28.8	ns
prot167	537	27	29	30	38	18	22	34	58	ns
prot168	228	18	23	31.5	36	15	14	13.5	25.5	ns
prot169	289	21	21	72	54	21	23	39	45	ns
prot170	341	14	12	30	18	24	12	16.8	22.8	sig
prot171	445	19	12	34	38	14	15	32	40	ns
prot172	458	15	12	21	27	12	10	18	28.5	ns
prot173	450	13	3	48	42	33	39	72	81	sig
prot174	588	16	14	24	20.4	20	31	24	32.4	sig
prot175	761	14	17	12	32	16	11	38	26	ns
prot176	519	12	8	16.5	13.5	30	42	58.5	63	sig
prot177	1216	9	10	36	33	5	9	30	15	ns
prot178	605	9	7	19.2	10.8	15	9	13.2	9.6	ns
prot179	748	10	10	18	10	12	5	26	22	ns
prot180	460	8	12	15	7.5	6	14	15	10.5	ns
prot181	645	11	5	33	21	13	6	21	12	ns
prot182	528	5	15	8.4	10.8	4	10	7.2	4.8	ns
prot183	958	4	5	10	12	7	9	14	26	sig
prot184	4213	6	1	6	7.5	2	2	3	6	ns
prot185	1921	6	9	15	15	7	8	12	15	ns
prot186	333	155	146	168	183.6	158	151	178.8	196.8	ns
prot187	229	109	113	202	202	105	83	240	210	ns
prot188	413	39	42	79.5	69	51	49	72	69	ns
prot189	437	39	42	138	105	44	46	138	126	ns
prot190	459	32	30	34.8	24	35	35	27.6	22.8	ns
prot191	170	26	34	46	60	102	87	192	180	sig
prot192	200	42	38	61.5	57	42	41	57	46.5	ns
prot193	396	40	28	96	111	39	31	69	84	ns
prot194	219	15	24	20.4	25.2	21	16	20.4	15.6	ns
prot195	509	22	20	48	54	21	24	66	44	ns
prot196	255	21	19	45	22.5	14	20	31.5	28.5	ns
prot197	343	19	10	39	60	20	29	93	87	sig
prot198	453	20	11	24	26.4	32	25	24	32.4	sig
prot199	418	17	15	36	38	13	23	50	82	sig
prot200	506	13	19	16.5	19.5	14	9	30	13.5	ns
prot201	545	12	16	45	27	13	18	48	21	ns
prot202	406	15	12	14.4	14.4	9	4	8.4	13.2	ns
prot203	586	10	16	32	34	11	13	26	24	ns
prot204	570	8	5	22.5	13.5	11	10	13.5	19.5	ns
prot205	868	10	12	18	27	16	28	66	30	sig
prot206	508	10	10	10.8	12	20	18	16.8	19.2	sig
prot207	715	2	7	18	18	18	36	60	72	sig
prot208	622	10	11	13.5	15	10	7	16.5	13.5	ns
prot209	463	5	6	39	12	6	3	15	21	ns
prot210	756	6	9	3.6	4.8	9	10	7.2	12	sig
prot211	520	8	9	4	18	10	8	18	20	sig
prot212	858	2	3	4.5	10.5	2	5	12	7.5	ns
prot213	463	3	3	6	18	7	3	18	9	ns
prot214	248	91	72	85.2	110.4	93	89	90	90	ns
prot215	386	57	60	100	132	46	64	110	114	ns
prot216	252	38	50	54	58.5	41	37	57	63	ns
prot217	271	48	50	162	165	82	60	168	180	sig
prot218	367	32	43	55.2	51.6	48	42	43.2	49.2	ns
prot219	335	55	38	74	108	49	48	88	88	ns
prot220	600	32	37	51	63	62	58	111	108	sig
prot221	232	32	40	102	123	36	43	96	120	ns
prot222	273	30	46	70.8	43.2	37	33	54	34.8	ns
prot223	243	35	24	72	72	36	24	76	66	ns
prot224	223	33	33	52.5	40.5	18	20	46.5	43.5	ns
prot225	250	21	28	69	57	35	49	105	108	sig
prot226	223	28	24	34.8	28.8	29	34	32.4	22.8	ns
prot227	289	27	19	58	64	25	17	52	54	ns
prot228	378	18	29	36	37.5	29	19	33	28.5	ns
prot229	410	18	25	39	66	14	28	48	48	ns
prot230	389	15	14	28.8	24	24	21	32.4	20.4	ns
prot231	610	18	19	38	26	45	48	84	66	sig
prot232	243	16	16	19.5	15	16	19	15	15	ns
prot233	397	11	15	36	42	11	18	51	42	ns
prot234	229	8	12	18	8.4	8	12	15.6	8.4	ns
prot235	321	10	5	24	8	5	8	36	20	ns
prot236	447	16	10	16.5	16.5	13	18	15	18	ns
prot237	272	11	11	27	42	15	13	39	24	ns
prot238	645	17	10	13.2	9.6	15	9	12	16.8	ns
prot239	709	9	2	10	10	9	7	10	8	ns
prot240	513	12	4	18	15	42	33	40.5	49.5	sig
prot241	314	11	6	21	24	6	6	12	33	ns
prot242	388	6	4	6	8.4	5	10	7.2	10.8	ns
prot243	956	1	2	10	6	3	5	8	10	ns
prot244	128	229	235	339	373.5	228	244	331.5	345	ns
prot245	197	82	55	210	228	71	65	252	237	ns
prot246	334	72	59	87.6	88.8	65	63	66	91.2	ns
prot247	175	40	66	122	102	76	77	180	172	sig
prot248	162	58	58	93	90	70	48	111	69	ns
prot249	305	23	27	96	90	36	40	105	102	ns
prot250	312	45	42	45.6	52.8	129	117	151.2	165.6	sig
prot251	300	30	38	96	94	44	33	74	88	ns
prot252	127	34	32	54	63	114	123	180	162	sig
prot253	191	34	39	111	102	32	33	102	78	ns
prot254	211	40	37	40.8	37.2	28	26	54	38.4	ns
prot255	199	31	37	70	64	36	33	54	76	ns
prot256	266	39	44	55.5	49.5	41	37	43.5	36	ns
prot257	322	22	26	78	72	16	25	57	93	ns
prot258	313	31	29	44.4	38.4	32	24	40.8	24	ns
prot259	286	25	24	52	34	13	12	32	20	ns
prot260	265	22	17	24	24	16	15	15	22.5	ns
prot261	466	15	21	54	87	81	42	99	171	sig
prot262	455	14	15	18	20.4	20	13	16.8	15.6	ns
prot263	185	15	13	32	30	23	11	28	46	ns
prot264	209	18	15	16.5	31.5	17	14	24	15	ns
prot265	433	22	14	27	48	20	16	21	33	ns
prot266	247	10	11	24	16.8	11	16	16.8	16.8	ns
prot267	331	19	13	30	36	15	27	24	28	ns
prot268	452	12	14	16.5	19.5	12	23	16.5	16.5	ns
prot269	348	10	15	36	15	14	11	36	27	ns
prot270	533	11	7	12	4.8	9	9	7.2	12	ns
prot271	342	8	11	28	38	10	17	20	20	ns
prot272	229	12	10	13.5	12	11	10	16.5	9	ns
prot273	581	13	15	42	39	11	6	60	39	sig
prot274	389	6	11	6	13.2	12	8	15.6	10.8	ns
prot275	368	8	9	14	20	7	7	6	16	ns
prot276	350	10	7	18	9	9	4	22.5	13.5	ns
prot277	502	10	9	39	30	14	16	60	54	sig
prot278	588	10	12	13.2	7.2	5	13	13.2	7.2	ns
prot279	404	13	7	26	10	10	10	18	18	ns
prot280	281	9	2	4.5	3	5	6	4.5	16.5	ns
prot281	475	11	12	27	15	12	3	36	54	sig
prot282	264	5	6	3.6	6	3	3	3.6	6	ns
prot283	428	6	9	16	14	5	10	8	10	ns
prot284	605	3	1	4.5	1.5	6	8	4.5	6	sig
prot285	546	4	4	21	21	5	5	24	9	ns
prot286	393	5	3	7.2	8.4	14	7	6	8.4	sig
prot287	651	3	6	16	16	3	5	10	20	ns
prot288	386	7	5	6	10.5	7	1	6	3	ns
prot289	127	212	206	591	546	215	198	564	570	ns
prot290	307	137	132	178.8	168	318	252	376.8	333.6	sig
prot291	151	63	66	138	134	76	64	132	122	ns
prot292	246	49	31	58.5	57	35	37	40.5	49.5	ns
prot293	201	40	35	105	81	38	39	102	93	ns
prot294	295	28	33	31.2	31.2	32	26	36	32.4	ns
prot295	377	27	39	62	48	28	31	62	60	ns
prot296	232	21	27	48	52.5	46	72	57	87	sig
prot297	333	35	29	75	66	21	27	42	63	ns
prot298	276	26	23	25.2	27.6	19	23	30	26.4	ns
prot299	225	26	17	34	48	30	19	52	48	ns
prot300	152	25	29	34.5	25.5	25	23	42	34.5	ns
prot301	268	29	31	69	66	24	18	48	93	ns
prot302	261	17	20	21.6	32.4	25	27	19.2	21.6	ns
prot303	234	20	24	48	40	24	18	46	40	ns
prot304	203	18	16	16.5	19.5	25	17	24	37.5	ns
prot305	277	15	21	42	60	19	16	60	57	ns
prot306	224	21	16	16.8	27.6	41	22	45.6	38.4	sig
prot307	260	10	15	42	26	21	21	22	32	ns
prot308	278	19	22	27	18	14	20	33	27	ns
prot309	420	13	10	39	33	27	16	51	39	ns
prot310	424	21	14	13.2	19.2	19	16	14.4	15.6	ns
prot311	219	12	12	24	32	21	15	32	44	ns
prot312	277	13	12	18	16.5	15	15	24	21	ns
prot313	279	11	12	36	21	10	7	33	21	sig
prot314	558	18	10	25.2	20.4	20	19	21.6	13.2	ns
prot315	822	10	4	16	16	11	11	32	64	sig
prot316	423	12	11	18	10.5	8	14	13.5	12	ns
prot317	301	6	5	21	27	9	9	24	30	ns
prot318	477	8	10	10.8	13.2	9	11	16.8	19.2	ns
prot319	354	11	13	14	24	11	15	14	12	ns
prot320	538	14	5	18	21	5	10	12	16.5	ns
prot321	330	8	14	21	15	12	9	27	30	ns
prot322	345	7	5	10.8	15.6	18	20	24	19.2	sig
prot323	290	4	8	24	24	10	3	20	16	sig
prot324	587	6	10	9	15	27	21	36	40.5	sig
prot325	416	5	6	24	27	9	3	21	21	ns
prot326	806	6	9	12	12	11	6	12	14.4	ns
prot327	243	14	8	18	18	22	22	8	28	sig
prot328	674	6	7	12	10.5	4	3	9	6	ns
prot329	297	10	11	18	18	13	2	27	21	ns
prot330	558	5	5	12	8.4	7	5	14.4	13.2	ns
prot331	340	2	7	16	4	4	4	16	8	ns
prot332	546	8	10	10.5	15	12	24	21	24	sig
prot333	193	4	4	9	18	1	5	24	21	ns
prot334	641	4	4	6	7.2	5	10	9.6	6	sig
prot335	452	5	5	16	12	6	8	18	14	ns
prot336	481	4	9	7.5	12	11	7	12	3	sig
prot337	355	7	1	15	12	7	3	15	15	ns
prot338	530	3	5	4.8	4.8	9	7	13.2	8.4	sig
prot339	374	5	8	0	10	4	8	6	8	ns
prot340	253	15	5	3	10.5	12	10	12	9	sig
prot341	442	4	4	24	15	1	4	6	21	ns
prot342	861	2	7	9.6	7.2	3	5	0	7.2	ns
prot343	413	1	2	8	8	6	9	12	6	sig
prot344	648	3	5	4.5	3	4	0	4.5	3	ns
prot345	719	8	7	9	12	6	4	15	18	ns
prot346	786	3	3	2.4	7.2	2	2	3.6	7.2	ns
prot347	596	4	3	0	6	3	3	10	8	ns
prot348	777	4	5	7.5	3	5	6	6	6	ns
prot349	798	2	5	9	9	2	4	0	12	ns
prot350	141	221	217	271.2	247.2	248	235	252	249.6	ns
prot351	221	151	174	328	316	147	164	288	302	ns
prot352	283	68	60	93	96	70	76	97.5	108	ns
prot353	246	61	70	189	210	54	62	174	195	ns
prot354	212	42	52	44.4	40.8	59	47	52.8	66	ns
prot355	219	40	35	62	84	54	47	82	88	sig
prot356	448	37	37	48	61.5	144	132	166.5	148.5	sig
prot357	351	36	33	84	132	38	27	90	105	ns
prot358	161	24	28	46.8	34.8	33	33	34.8	25.2	ns
prot359	178	18	30	60	52	23	29	50	58	ns
prot360	178	23	21	37.5	34.5	32	40	51	66	sig
prot361	250	23	26	66	54	12	21	63	54	ns
prot362	238	26	23	22.8	32.4	72	54	75.6	97.2	sig
prot363	261	12	18	46	46	28	21	54	50	ns
prot364	194	12	21	31.5	31.5	18	19	30	27	ns
prot365	234	24	17	57	75	21	27	39	54	ns
prot366	337	18	26	18	28.8	13	12	20.4	30	sig
prot367	296	17	19	26	46	13	10	38	40	ns
prot368	248	16	16	19.5	28.5	36	63	54	90	sig
prot369	311	12	11	42	27	22	17	36	69	ns
prot370	224	16	17	20.4	15.6	15	12	15.6	16.8	ns
prot371	279	17	16	38	34	14	18	38	38	ns
prot372	471	11	13	40.5	30	10	26	21	19.5	ns
prot373	218	7	7	27	24	13	7	30	48	ns
prot374	249	14	17	15.6	15.6	32	44	31.2	28.8	sig
prot375	312	14	7	36	22	6	16	32	36	ns
prot376	402	14	18	16.5	25.5	18	14	27	19.5	ns
prot377	196	13	15	21	36	20	9	81	108	sig
prot378	285	18	9	8.4	16.8	13	11	19.2	19.2	ns
prot379	292	13	13	32	16	15	16	24	30	ns
prot380	227	12	12	10.5	22.5	30	24	39	21	sig
prot381	322	9	13	36	21	7	8	27	27	ns
prot382	449	7	15	9.6	13.2	9	10	21.6	12	ns
prot383	373	14	12	30	20	12	10	22	24	ns
prot384	239	14	13	7.5	12	13	8	19.5	9	ns
prot385	235	7	8	27	27	6	30	117	90	sig
prot386	267	10	12	9.6	14.4	10	6	3.6	13.2	ns
prot387	262	11	7	16	10	6	12	30	30	sig
prot388	241	8	13	15	15	16	15	4.5	12	ns
prot389	315	7	11	18	18	6	8	18	24	ns
prot390	997	3	7	3.6	6	12	15	32.4	21.6	sig
prot391	392	6	4	16	20	6	3	12	10	ns
prot392	558	8	6	7.5	13.5	17	6	6	18	ns
prot393	468	3	5	24	18	4	12	12	18	ns
prot394	253	7	7	12	3.6	1	7	13.2	4.8	ns
prot395	248	12	8	20	20	6	8	10	20	ns
prot396	527	8	7	4.5	21	9	7	12	10.5	ns
prot397	432	3	7	15	6	5	4	12	3	ns
prot398	455	6	4	6	2.4	4	7	7.2	6	ns
prot399	529	3	6	14	14	5	5	10	6	ns
prot400	375	5	9	18	7.5	2	5	4.5	4.5	ns
prot401	287	6	4	30	6	7	4	15	6	ns
prot402	332	1	3	7.2	7.2	3	4	6	2.4	ns
prot403	541	8	4	8	4	2	13	14	8	sig
prot404	280	6	8	4.5	6	7	5	7.5	6	ns
prot405	458	12	9	21	12	9	9	27	15	ns
prot406	291	8	6	6	2.4	4	5	8.4	6	ns
prot407	548	6	7	6	16	8	4	12	20	ns
prot408	292	3	5	7.5	6	1	2	4.5	1.5	ns
prot409	559	3	4	9	3	4	1	12	15	ns
prot410	859	1	4	7.2	1.2	5	4	4.8	2.4	ns
prot411	484	7	4	4	12	3	3	14	12	ns
prot412	117	127	127	220.5	219	198	200	339	342	sig
prot413	182	117	141	390	423	137	127	297	372	ns
prot414	226	111	104	132	151.2	99	107	106.8	134.4	ns
prot415	179	81	72	150	138	74	76	144	158	ns
prot416	129	68	60	103.5	82.5	67	70	81	76.5	ns
prot417	222	54	49	189	180	50	46	126	159	ns
prot418	353	44	31	42	45.6	36	42	48	42	ns
prot419	157	37	36	82	72	44	53	82	76	ns
prot420	376	21	28	37.5	33	37	36	46.5	42	ns
prot421	429	31	36	63	102	31	30	75	81	ns
prot422	182	22	28	21.6	32.4	19	18	22.8	15.6	ns
prot423	187	19	18	30	32	17	16	60	40	ns
prot424	206	34	27	36	39	21	28	34.5	31.5	ns
prot425	319	18	19	84	96	24	25	72	63	ns
prot426	533	18	20	26.4	32.4	21	19	28.8	18	ns
prot427	182	16	20	40	32	13	27	34	36	ns
prot428	260	19	7	33	27	50	27	48	60	sig
prot429	181	23	27	48	51	17	15	48	42	ns
prot430	246	18	19	19.2	16.8	10	16	25.2	18	ns
prot431	156	19	20	30	20	10	14	24	32	ns
prot432	213	19	10	13.5	18	31	27	34.5	37.5	sig
prot433	295	12	6	18	33	20	16	42	54	sig
prot434	610	13	10	24	18	26	22	52.8	45.6	sig
prot435	152	14	5	26	30	10	17	20	10	ns
prot436	470	14	13	12	19.5	12	19	16.5	24	ns
prot437	278	11	11	39	21	12	15	30	18	ns
prot438	250	12	8	10.8	18	16	20	36	24	sig
prot439	265	15	14	26	36	15	14	22	32	ns
prot440	327	9	10	13.5	18	9	5	15	13.5	ns
prot441	577	9	5	48	36	10	11	24	42	ns
prot442	236	9	8	7.2	6	12	9	15.6	18	ns
prot443	347	12	14	16	28	8	15	28	20	ns
prot444	177	6	14	9	4.5	9	7	15	18	ns
prot445	261	9	15	21	24	8	9	30	12	ns
prot446	357	8	12	8.4	6	7	8	8.4	8.4	ns
prot447	379	13	14	22	16	14	16	32	18	ns
prot448	172	8	12	13.5	16.5	9	15	13.5	18	ns
prot449	161	5	7	24	21	14	6	27	15	ns
prot450	466	12	17	9.6	13.2	11	14	14.4	7.2	ns
prot451	165	3	11	12	22	7	6	8	28	ns
prot452	245	5	7	15	9	6	12	7.5	12	sig
prot453	222	8	11	24	33	12	6	27	45	sig
prot454	428	8	6	7.2	13.2	7	8	4.8	7.2	ns
prot455	227	2	5	10	14	8	8	18	18	ns
prot456	420	7	6	13.5	12	6	13	6	7.5	sig
prot457	171	6	12	18	24	12	5	30	24	ns
prot458	307	6	11	8.4	12	10	4	8.4	9.6	ns
prot459	230	9	9	6	14	5	4	20	20	ns
prot460	343	5	5	4.5	6	8	3	7.5	9	ns
prot461	441	10	6	30	21	24	12	63	72	sig
prot462	415	3	2	12	3.6	3	8	10.8	4.8	ns
prot463	270	2	4	8	8	6	3	10	6	ns
prot464	711	2	7	10.5	6	1	6	12	4.5	ns
prot465	321	8	11	24	21	2	8	15	24	ns
prot466	238	5	5	8.4	3.6	6	5	4.8	0	ns
prot467	320	4	4	16	8	8	12	12	20	sig
prot468	274	7	12	10.5	10.5	14	24	24	18	sig
prot469	364	10	7	12	27	2	3	42	18	ns
prot470	361	5	2	6	4.8	4	7	6	7.2	ns
prot471	262	3	4	4	10	7	5	8	8	ns
prot472	513	14	6	18	6	5	7	10.5	13.5	ns
prot473	569	4	2	18	18	22	4	42	12	sig
prot474	387	3	2	8.4	3.6	14	10	9.6	9.6	sig
prot475	447	5	3	8	8	4	10	16	12	sig
prot476	378	0	4	13.5	7.5	2	4	4.5	3	ns
prot477	251	3	3	12	21	4	1	12	12	ns
prot478	468	4	5	3.6	6	8	1	1.2	4.8	sig
prot479	544	5	4	12	8	5	2	8	8	ns
prot480	244	6	6	4.5	6	3	5	3	6	ns
prot481	327	7	1	9	18	2	3	30	9	ns
prot482	494	1	2	2.4	6	5	4	3.6	4.8	ns
prot483	192	177	161	344	292	179	154	356	330	ns
prot484	243	126	141	183	181.5	390	414	562.5	571.5	sig
prot485	149	42	41	123	147	46	51	123	114	ns
prot486	236	34	35	45.6	67.2	39	49	54	46.8	ns
prot487	134	37	42	62	86	42	37	52	84	ns
prot488	103	56	37	48	61.5	34	32	46.5	55.5	ns
prot489	103	42	35	114	102	35	42	123	114	ns
prot490	103	43	32	42	51.6	37	28	43.2	42	ns
prot491	271	27	41	58	54	117	90	132	198	sig
prot492	257	22	20	33	40.5	42	31	48	51	sig
prot493	174	22	22	39	63	26	20	66	39	ns
prot494	165	28	31	34.8	38.4	38	35	40.8	37.2	sig
prot495	251	14	19	56	38	17	19	46	28	ns
prot496	265	30	25	27	31.5	24	29	39	30	ns
prot497	193	25	17	57	60	26	23	81	57	ns
prot498	137	23	20	21.6	25.2	23	27	27.6	27.6	ns
prot499	149	13	19	46	52	25	14	40	30	ns
prot500	291	24	17	25.5	33	78	54	81	112.5	sig
prot501	227	21	13	63	54	29	24	48	93	sig
prot502	198	24	15	19.2	18	17	16	12	19.2	ns
prot503	194	16	17	28	28	41	40	50	72	sig
prot504	234	14	21	22.5	25.5	14	15	19.5	33	ns
prot505	247	13	14	42	33	51	39	117	108	sig
prot506	145	19	22	22.8	14.4	54	46	40.8	26.4	sig
prot507	141	16	15	28	30	29	36	40	32	sig
prot508	187	15	15	31.5	16.5	6	14	16.5	18	ns
prot509	165	21	9	39	54	13	15	48	33	ns
prot510	166	20	16	26.4	21.6	11	15	8.4	12	ns
prot511	225	9	9	26	52	9	12	26	30	ns
prot512	239	13	11	21	28.5	11	15	21	16.5	ns
prot513	275	13	13	45	45	14	19	69	33	sig
prot514	206	8	18	13.2	3.6	14	16	14.4	10.8	ns
prot515	322	12	7	20	24	14	15	18	18	ns
prot516	178	14	9	21	37.5	14	15	22.5	28.5	ns
prot517	227	13	17	57	54	15	16	30	45	ns
prot518	237	17	24	22.8	21.6	19	10	16.8	16.8	ns
prot519	254	10	14	24	32	6	9	18	30	ns
prot520	208	10	11	24	16.5	6	14	27	21	ns
prot521	153	13	11	24	30	13	14	36	27	ns
prot522	244	18	10	18	24	32	38	45.6	38.4	sig
prot523	287	4	8	14	14	11	11	10	16	ns
prot524	206	5	13	16.5	13.5	12	13	15	19.5	ns
prot525	244	5	6	21	42	11	19	66	54	sig
prot526	383	5	7	12	3.6	5	7	9.6	10.8	ns
prot527	184	9	7	24	16	12	5	12	22	ns
prot528	377	7	8	15	12	21	6	40.5	63	sig
prot529	355	8	9	21	15	6	11	36	33	ns
prot530	129	5	6	9.6	10.8	15	7	20.4	7.2	ns
prot531	162	9	7	4	16	9	13	12	18	ns
prot532	184	6	3	15	13.5	11	2	13.5	10.5	ns
prot533	347	5	5	27	30	10	7	21	21	ns
prot534	203	6	2	9.6	6	6	3	7.2	7.2	ns
prot535	1930	8	8	10	10	14	7	14	12	ns
prot536	316	6	9	15	13.5	14	8	22.5	24	sig
prot537	198	9	7	42	9	8	8	33	15	ns
prot538	250	5	8	9.6	2.4	7	5	13.2	13.2	ns
prot539	265	5	4	14	16	12	7	10	8	ns
prot540	469	8	11	15	10.5	9	20	24	13.5	sig
prot541	563	5	7	9	36	4	4	33	33	ns
prot542	290	8	6	6	9.6	5	10	4.8	10.8	ns
prot543	338	12	4	8	12	7	1	10	8	ns
prot544	449	7	6	7.5	10.5	5	6	12	10.5	ns
prot545	273	7	2	27	15	7	10	12	21	ns
prot546	412	6	7	13.2	9.6	4	9	13.2	9.6	ns
prot547	170	4	3	6	4	7	5	12	10	ns
prot548	478	7	9	15	12	7	5	10.5	10.5	ns
prot549	302	4	4	24	24	8	8	24	21	ns
prot550	167	5	2	4.8	2.4	1	8	7.2	10.8	ns
prot551	151	8	6	8	14	6	8	8	10	ns
prot552	816	4	4	10.5	6	7	4	7.5	10.5	ns
prot553	279	4	3	15	9	8	4	15	15	ns
prot554	320	2	5	4.8	3.6	8	4	7.2	7.2	sig
prot555	351	3	4	14	4	5	3	8	14	ns
prot556	242	3	6	4.5	1.5	13	11	13.5	19.5	sig
prot557	276	6	4	18	18	9	18	36	81	sig
prot558	565	1	0	2.4	2.4	7	14	8.4	13.2	sig
prot559	356	3	6	4	0	5	4	6	10	ns
prot560	162	2	5	4.5	6	5	3	3	6	ns
prot561	155	6	4	24	6	4	8	15	6	ns
prot562	484	7	5	7.2	8.4	3	3	1.2	6	ns
prot563	462	3	2	14	14	6	3	8	4	ns
prot564	989	4	4	1.5	4.5	4	5	6	4.5	ns
prot565	353	5	3	21	9	1	6	9	9	ns
prot566	382	7	3	7.2	4.8	3	3	1.2	3.6	ns
prot567	1092	3	2	8	8	3	2	10	6	ns
prot568	158	1	4	0	3	4	20	9	21	sig
prot569	829	3	0	15	3	1	9	6	15	ns
prot570	600	1	1	2.4	6	6	10	7.2	4.8	sig
prot571	743	5	3	2	2	3	1	4	0	ns
prot572	271	4	2	1.5	1.5	3	0	6	1.5	ns
prot573	774	5	9	6	9	3	4	6	9	ns
prot574	617	1	2	1.2	4.8	0	2	0	3.6	ns
prot575	120	158	185	426	374	295	283	658	590	sig
prot576	257	125	150	250.5	228	159	146	198	232.5	ns
prot577	138	148	134	465	420	459	444	1323	1269	sig
prot578	126	82	82	116.4	102	76	66	111.6	124.8	ns
prot579	126	79	73	214	188	82	89	170	160	ns
prot580	126	88	81	138	130.5	86	88	124.5	132	ns
prot581	126	99	94	285	261	92	68	285	198	ns
prot582	126	75	88	97.2	122.4	88	93	97.2	102	ns
prot583	126	76	70	174	126	88	92	208	192	ns
prot584	126	77	75	130.5	147	78	85	111	139.5	ns
prot585	433	90	95	210	258	73	84	258	258	ns
prot586	258	34	41	44.4	55.2	37	39	51.6	36	ns
prot587	219	25	26	66	66	26	31	38	60	ns
prot588	274	40	27	49.5	43.5	30	42	66	67.5	sig
prot589	211	28	29	66	84	25	20	63	72	ns
prot590	203	22	17	36	26.4	26	24	24	32.4	ns
prot591	210	28	30	48	56	32	25	56	60	ns
prot592	190	34	24	30	27	32	30	60	58.5	sig
prot593	164	18	15	42	63	20	22	42	69	ns
prot594	159	21	22	27.6	26.4	16	16	18	31.2	ns
prot595	171	23	18	48	24	21	22	66	48	ns
prot596	153	19	26	28.5	28.5	17	17	28.5	22.5	ns
prot597	176	14	19	51	60	48	57	180	162	sig
prot598	192	17	12	10.8	13.2	22	17	20.4	19.2	ns
prot599	352	24	24	32	22	22	27	44	30	sig
prot600	146	17	12	22.5	22.5	16	9	22.5	21	ns
prot601	323	11	17	33	45	15	18	54	60	ns
prot602	258	9	19	33.6	27.6	20	16	18	18	ns
prot603	152	13	14	38	26	22	15	36	24	ns
prot604	76	13	15	24	27	16	16	34.5	33	ns
prot605	128	16	19	48	69	14	15	54	51	ns
prot606	187	23	21	24	26.4	31	34	48	60	sig
prot607	160	10	16	24	32	17	18	36	28	sig
prot608	315	13	15	25.5	22.5	15	18	30	22.5	ns
prot609	129	8	7	33	45	14	18	36	36	sig
prot610	185	12	13	15.6	20.4	12	12	14.4	8.4	ns
prot611	146	9	15	34	30	14	15	18	40	ns
prot612	241	13	6	16.5	15	17	14	19.5	18	ns
prot613	222	7	13	39	45	12	10	42	36	ns
prot614	205	9	15	9.6	7.2	16	20	19.2	13.2	sig
prot615	240	8	14	18	26	16	7	22	16	ns
prot616	99	11	12	25.5	22.5	14	15	13.5	19.5	ns
prot617	643	9	10	33	36	14	16	66	54	sig
prot618	239	16	13	12	13.2	11	20	16.8	10.8	ns
prot619	383	13	9	20	26	12	24	30	40	sig
prot620	247	15	17	18	9	11	10	12	7.5	ns
prot621	189	9	10	42	36	10	12	27	33	ns
prot622	171	3	11	18	12	7	14	19.2	7.2	ns
prot623	326	10	8	10	30	10	10	22	16	ns
prot624	231	10	12	13.5	15	10	8	24	9	ns
prot625	153	10	5	27	27	12	9	42	21	ns
prot626	268	10	10	13.2	18	17	7	19.2	12	ns
prot627	204	9	6	22	18	7	5	12	18	ns
prot628	191	7	13	15	9	9	10	19.5	15	ns
prot629	114	11	19	18	21	11	14	27	30	ns
prot630	419	13	11	12	12	13	10	6	10.8	ns
prot631	141	8	9	24	14	12	11	30	34	ns
prot632	128	9	10	12	18	11	9	16.5	10.5	ns
prot633	164	4	7	24	27	3	6	9	15	ns
prot634	274	9	9	12	9.6	10	7	8.4	10.8	ns
prot635	188	10	12	18	14	18	14	36	18	sig
prot636	372	10	8	12	15	10	11	15	12	ns
prot637	365	8	8	33	42	11	10	48	21	ns
prot638	145	4	10	10.8	6	8	6	12	10.8	ns
prot639	159	3	6	18	14	13	9	18	22	ns
prot640	379	5	8	19.5	15	7	9	12	15	ns
prot641	190	8	7	27	42	11	12	27	33	ns
prot642	194	8	4	9.6	7.2	6	7	7.2	7.2	sig
prot643	178	8	6	10	14	6	10	10	20	ns
prot644	181	5	7	10.5	16.5	9	9	18	9	ns
prot645	321	8	8	39	21	12	11	27	18	ns
prot646	192	6	7	3.6	4.8	24	15	21.6	21.6	sig
prot647	352	9	9	8	16	7	11	18	18	ns
prot648	118	5	5	7.5	15	7	6	13.5	18	ns
prot649	410	2	4	21	9	6	4	24	48	ns
prot650	403	10	6	9.6	10.8	9	10	7.2	2.4	ns
prot651	199	5	10	20	22	8	12	40	30	sig
prot652	457	8	7	13.5	13.5	9	9	10.5	16.5	ns
prot653	221	4	8	12	30	8	9	30	27	ns
prot654	216	8	5	7.2	15.6	6	2	7.2	10.8	ns
prot655	217	6	6	16	18	9	4	14	6	ns
prot656	172	6	4	7.5	9	4	8	7.5	12	ns
prot657	268	4	8	24	27	4	3	21	18	ns
prot658	583	6	10	14.4	3.6	7	9	12	4.8	ns
prot659	229	9	5	10	16	8	14	6	20	ns
prot660	177	6	6	15	13.5	6	4	15	9	ns
prot661	142	10	10	24	21	27	24	90	63	sig
prot662	178	5	6	6	10.8	11	14	13.2	15.6	sig
prot663	111	10	3	16	8	4	12	14	10	ns
prot664	116	10	5	6	7.5	7	4	9	9	ns
prot665	325	9	8	15	15	8	5	24	21	ns
prot666	268	12	5	2.4	8.4	7	3	10.8	7.2	ns
prot667	599	7	11	12	22	9	13	14	28	sig
prot668	341	5	9	4.5	7.5	9	6	18	10.5	ns
prot669	172	5	3	24	12	7	5	9	3	ns
prot670	204	10	2	6	1.2	5	10	8.4	6	ns
prot671	171	4	4	12	12	4	8	10	8	ns
prot672	255	9	5	6	9	9	5	3	9	ns
prot673	180	5	6	18	9	2	1	24	15	sig
prot674	215	5	7	6	10.8	2	1	3.6	12	ns
prot675	211	7	2	10	14	7	8	18	12	ns
prot676	234	3	4	4.5	7.5	15	21	40.5	13.5	sig
prot677	214	4	10	3	6	10	5	15	15	ns
prot678	180	4	9	7.2	2.4	8	4	4.8	6	ns
prot679	292	8	4	6	4	5	4	10	10	sig
prot680	387	7	4	7.5	10.5	8	2	12	9	ns
prot681	283	3	3	12	21	3	6	3	15	ns
prot682	351	1	4	8.4	2.4	6	9	6	4.8	ns
prot683	502	5	6	14	4	20	2	4	12	sig
prot684	484	3	2	6	6	3	2	4.5	1.5	ns
prot685	345	4	6	12	9	4	5	3	24	ns
prot686	448	4	3	2.4	2.4	2	8	9.6	2.4	sig
prot687	277	5	8	14	16	5	2	10	10	ns
prot688	737	3	3	3	7.5	3	2	9	4.5	ns
prot689	159	8	3	12	9	6	5	0	6	ns
prot690	153	8	6	7.2	3.6	6	7	3.6	2.4	ns
prot691	321	4	2	14	12	4	3	12	6	ns
prot692	373	8	4	9	6	5	2	10.5	9	ns
prot693	124	3	3	21	6	4	4	6	18	ns
prot694	330	4	4	2.4	3.6	2	0	2.4	4.8	ns
prot695	319	3	9	4	12	9	4	18	8	sig
prot696	272	4	3	4.5	7.5	3	6	1.5	3	ns
prot697	296	1	5	9	15	3	6	6	18	ns
prot698	167	1	6	4.8	4.8	4	5	8.4	10.8	ns
prot699	832	9	5	2	8	16	4	24	8	sig
prot700	461	2	6	7.5	6	3	6	6	9	ns
prot701	152	3	5	18	12	6	5	6	15	ns
prot702	247	4	3	2.4	12	4	6	3.6	3.6	ns
prot703	311	5	4	8	10	8	3	4	8	ns
prot704	299	2	7	7.5	1.5	1	3	4.5	1.5	ns
prot705	383	2	2	3	9	4	2	3	9	ns
prot706	426	3	5	8.4	4.8	7	7	7.2	8.4	ns
prot707	155	2	1	14	8	2	3	2	4	ns
prot708	989	3	3	9	9	2	2	6	6	ns
prot709	187	4	1	6	6	4	2	6	6	ns
prot710	366	2	2	3.6	4.8	5	3	1.2	3.6	ns
prot711	715	1	3	12	2	3	4	10	6	ns
prot712	830	4	3	3	3	5	7	6	10.5	sig
prot713	177	4	6	12	9	2	1	12	9	ns
prot714	632	7	2	4.8	1.2	9	5	10.8	10.8	sig
prot715	444	3	1	2	10	9	3	6	4	ns
prot716	1241	3	1	6	9	1	0	6	1.5	ns
prot717	685	1	1	18	9	4	0	12	12	ns
prot718	387	0	2	3.6	0	5	2	2.4	4.8	sig
prot719	322	0	0	12	8	2	8	4	4	sig
prot720	735	2	0	0	3	3	1	0	3	ns
prot721	186	39	48	132	123	46	54	132	126	ns
prot722	156	40	39	58.8	56.4	43	39	50.4	37.2	ns
prot723	282	42	48	84	68	35	36	86	90	ns
prot724	140	29	27	43.5	42	21	39	46.5	34.5	ns
prot725	137	28	24	60	78	28	21	54	69	ns
prot726	124	25	21	28.8	28.8	58	42	69.6	52.8	sig
prot727	169	20	15	30	50	9	23	36	30	ns
prot728	142	19	20	19.5	24	21	16	31.5	25.5	ns
prot729	162	27	27	69	87	32	35	75	60	ns
prot730	200	24	21	26.4	40.8	19	21	27.6	22.8	ns
prot731	156	15	19	22	28	26	22	36	46	sig
prot732	306	15	16	37.5	33	14	15	27	24	ns
prot733	174	10	11	51	51	20	10	42	51	ns
prot734	194	11	17	25.2	27.6	18	21	20.4	28.8	ns
prot735	103	9	11	26	28	17	16	26	22	ns
prot736	172	12	13	19.5	12	8	13	21	27	ns
prot737	180	11	17	21	60	19	28	42	39	sig
prot738	184	18	10	9.6	13.2	14	15	16.8	10.8	ns
prot739	230	19	9	22	36	11	11	26	20	ns
prot740	187	9	12	24	24	12	8	21	19.5	ns
prot741	189	15	15	42	57	11	9	42	18	ns
prot742	180	18	17	16.8	22.8	21	32	21.6	28.8	sig
prot743	294	8	12	22	16	15	14	16	24	ns
prot744	186	8	8	15	13.5	10	14	10.5	19.5	ns
prot745	225	11	8	24	30	5	13	18	57	ns
prot746	174	14	11	13.2	15.6	10	14	6	12	ns
prot747	208	8	14	22	24	10	19	16	22	ns
prot748	217	10	5	13.5	7.5	12	6	15	12	ns
prot749	112	13	9	21	21	15	8	42	33	ns
prot750	206	11	12	6	13.2	13	13	15.6	10.8	ns
prot751	166	13	17	16	10	8	10	24	44	sig
prot752	113	10	3	13.5	10.5	5	6	18	7.5	ns
prot753	169	9	2	15	18	9	11	24	12	ns
prot754	313	11	6	15.6	6	7	10	6	13.2	ns
prot755	197	12	9	22	18	22	22	28	28	sig
prot756	124	12	6	3	6	6	9	4.5	7.5	ns
prot757	246	8	14	9	12	8	28	42	66	sig
prot758	258	13	11	2.4	6	7	6	12	13.2	ns
prot759	168	8	7	24	20	12	9	36	42	sig
prot760	260	3	5	9	16.5	10	5	15	3	ns
prot761	243	13	8	24	18	7	13	24	24	ns
prot762	124	10	18	9.6	9.6	12	13	13.2	4.8	ns
prot763	208	7	5	18	14	10	9	20	12	ns
prot764	217	11	2	3	10.5	39	21	40.5	18	sig
prot765	197	4	5	18	39	9	9	12	15	ns
prot766	177	8	9	3.6	10.8	7	10	8.4	4.8	ns
prot767	146	9	9	10	18	8	11	14	8	ns
prot768	157	5	5	16.5	7.5	5	5	7.5	7.5	ns
prot769	270	8	7	24	18	11	14	48	27	sig
prot770	264	13	5	14.4	6	4	8	10.8	7.2	ns
prot771	274	7	6	12	20	9	3	14	6	ns
prot772	156	3	7	4.5	6	6	7	3	6	ns
prot773	252	10	6	12	12	8	7	21	30	sig
prot774	356	7	6	4.8	2.4	3	5	3.6	7.2	ns
prot775	180	7	9	12	20	5	11	26	10	ns
prot776	251	5	10	6	6	6	6	4.5	9	ns
prot777	156	7	4	9	6	8	9	18	21	ns
prot778	227	5	8	12	6	4	8	4.8	6	ns
prot779	116	8	7	14	16	9	9	18	28	sig
prot780	154	5	4	6	6	7	5	4.5	12	ns
prot781	198	9	4	12	18	6	4	9	12	ns
prot782	236	4	5	6	3.6	3	8	4.8	2.4	ns
prot783	184	7	6	14	4	18	24	42	36	sig
prot784	122	8	6	10.5	4.5	6	24	18	27	sig
prot785	91	3	9	27	15	3	2	27	9	ns
prot786	274	4	2	3.6	3.6	6	6	6	9.6	ns
prot787	152	3	5	16	10	3	5	6	12	ns
prot788	162	4	5	6	10.5	9	9	13.5	18	sig
prot789	158	6	7	6	18	5	4	15	30	ns
prot790	463	5	11	9.6	7.2	5	11	4.8	12	ns
prot791	312	6	6	14	4	3	5	10	8	ns
prot792	261	1	4	7.5	3	6	4	6	15	ns
prot793	392	6	10	24	15	9	6	36	6	sig
prot794	182	8	8	10.8	8.4	6	2	6	13.2	ns
prot795	310	9	5	0	4	4	6	10	8	ns
prot796	382	3	8	10.5	4.5	6	10	6	15	sig
prot797	113	7	7	9	18	4	5	18	33	ns
prot798	111	9	5	4.8	2.4	9	18	15.6	10.8	sig
prot799	418	5	9	8	8	3	2	6	2	ns
prot800	185	2	3	10.5	3	8	1	7.5	6	ns
prot801	163	0	3	9	12	4	1	9	12	ns
prot802	238	10	8	7.2	2.4	3	4	12	7.2	ns
prot803	282	2	4	10	12	7	4	14	12	sig
prot804	305	3	8	4.5	3	5	8	7.5	6	ns
prot805	292	6	3	3	6	3	7	18	12	ns
prot806	427	2	6	3.6	7.2	4	6	3.6	10.8	sig
prot807	234	2	9	6	8	3	2	4	4	ns
prot808	233	5	6	7.5	3	3	8	10.5	12	ns
prot809	425	5	6	12	9	8	7	18	9	ns
prot810	95	4	6	2.4	6	3	1	3.6	1.2	ns
prot811	241	3	4	12	16	11	14	8	28	sig
prot812	201	2	1	4.5	6	3	2	7.5	6	ns
prot813	474	2	3	18	9	4	6	15	15	ns
prot814	437	4	5	4.8	6	5	4	6	4.8	sig
prot815	411	1	4	8	4	2	3	4	10	ns
prot816	333	3	2	4.5	3	1	2	0	6	ns
prot817	449	3	3	6	21	9	6	36	27	sig
prot818	256	1	2	1.2	3.6	4	3	1.2	4.8	ns
prot819	292	4	2	4	4	2	1	2	2	ns
prot820	669	3	7	7.5	3	3	2	6	4.5	ns
prot821	378	5	5	21	12	5	3	27	6	ns
prot822	373	3	6	2.4	1.2	5	2	3.6	7.2	ns
prot823	327	2	3	2	4	2	1	0	2	ns
prot824	180	0	2	3	6	4	3	6	3	ns
prot825	357	3	2	9	9	12	12	45	63	sig
prot826	791	5	1	8.4	6	1	4	9.6	2.4	ns
prot827	1037	3	5	4	8	3	3	8	2	ns
prot828	223	3	1	1.5	4.5	9	3	9	4.5	sig
prot829	417	2	1	6	3	2	2	12	18	ns
prot830	310	5	3	3.6	3.6	3	1	3.6	3.6	ns
prot831	796	0	4	0	4	4	1	2	2	ns
prot832	385	1	0	1.5	0	1	3	4.5	3	ns
prot833	399	0	4	6	9	1	1	9	6	ns
prot834	661	4	0	1.2	2.4	13	2	4.8	2.4	sig
prot835	648	0	2	2	4	1	1	4	2	ns
prot836	172	1	1	3	3	3	1	3	1.5	ns
prot837	459	3	0	3	3	4	3	3	6	ns
prot838	266	1	2	2.4	2.4	0	2	1.2	1.2	ns
prot839	85	39	55	114	106	62	44	112	114	ns
prot840	185	62	59	82.5	84	57	60	67.5	84	ns
prot841	130	37	50	165	186	62	57	165	153	ns
prot842	128	51	54	51.6	67.2	65	53	69.6	51.6	ns
prot843	130	53	41	102	102	56	42	134	96	ns
prot844	150	53	56	88.5	97.5	49	49	88.5	76.5	ns
prot845	94	34	47	111	111	39	40	114	135	ns
prot846	154	23	20	18	28.8	22	25	31.2	38.4	ns
prot847	76	24	29	62	48	24	33	34	66	ns
prot848	213	17	20	22.5	25.5	20	18	12	30	ns
prot849	51	10	18	66	60	10	24	57	63	ns
prot850	198	23	19	24	15.6	18	23	26.4	39.6	ns
prot851	150	13	15	32	34	54	48	90	90	sig
prot852	161	10	10	24	18	11	16	12	19.5	ns
prot853	227	10	21	54	42	8	12	30	42	ns
prot854	56	12	10	15.6	19.2	12	14	21.6	19.2	ns
prot855	107	14	13	38	26	66	54	66	108	sig
prot856	85	15	13	28.5	22.5	11	10	15	21	ns
prot857	191	10	11	30	48	23	14	42	87	sig
prot858	207	13	9	4.8	9.6	14	15	16.8	12	ns
prot859	313	9	16	32	34	22	16	24	24	sig
prot860	150	5	11	30	24	6	12	10.5	18	ns
prot861	446	9	13	42	33	39	39	126	126	sig
prot862	165	10	6	7.2	8.4	13	6	13.2	16.8	ns
prot863	164	12	14	22	18	13	9	20	30	ns
prot864	183	12	9	22.5	19.5	28	26	36	42	sig
prot865	112	6	14	27	21	7	13	39	21	sig
prot866	99	7	14	19.2	18	10	11	20.4	7.2	ns
prot867	162	13	12	30	22	14	38	40	64	sig
prot868	294	12	8	15	18	12	14	18	15	ns
prot869	219	6	9	30	24	12	11	27	39	ns
prot870	139	10	19	13.2	12	7	13	12	12	ns
prot871	1091	13	9	20	20	7	12	8	18	ns
prot872	153	11	7	25.5	12	8	12	12	15	ns
prot873	122	8	16	15	33	13	6	33	42	sig
prot874	308	7	7	12	12	5	7	6	9.6	ns
prot875	274	8	10	28	10	3	9	18	12	ns
prot876	168	11	7	19.5	10.5	10	11	6	10.5	ns
prot877	157	9	7	21	15	12	4	33	24	ns
prot878	171	7	17	9.6	9.6	9	13	14.4	12	ns
prot879	163	7	10	8	18	12	9	12	14	ns
prot880	78	9	9	16.5	10.5	5	6	15	12	ns
prot881	177	1	6	21	30	12	8	33	21	ns
prot882	198	8	10	7.2	8.4	7	5	12	12	ns
prot883	322	8	8	4	18	10	7	14	24	ns
prot884	145	9	10	6	9	7	11	7.5	6	ns
prot885	224	5	13	12	24	8	8	27	15	ns
prot886	155	12	7	8.4	8.4	8	7	9.6	3.6	ns
prot887	102	5	12	20	8	4	12	18	12	sig
prot888	207	11	5	15	7.5	8	9	13.5	6	sig
prot889	480	5	4	9	21	6	6	24	21	ns
prot890	104	9	12	8.4	3.6	8	5	9.6	3.6	ns
prot891	204	4	3	10	18	20	10	20	32	sig
prot892	248	4	7	7.5	4.5	12	5	7.5	13.5	ns
prot893	157	13	0	15	27	4	3	12	24	ns
prot894	132	2	10	4.8	7.2	5	9	8.4	14.4	ns
prot895	214	12	7	10	12	13	7	12	18	ns
prot896	219	10	3	15	15	4	5	10.5	12	ns
prot897	193	7	5	24	18	6	5	12	18	ns
prot898	155	5	6	8.4	4.8	7	4	7.2	8.4	ns
prot899	239	3	4	8	16	4	5	20	4	ns
prot900	116	6	9	6	10.5	10	16	9	16.5	sig
prot901	211	13	6	30	9	3	5	21	27	ns
prot902	156	5	13	9.6	1.2	7	6	8.4	8.4	ns
prot903	246	3	4	10	22	6	6	6	10	ns
prot904	218	4	5	6	12	9	13	15	15	ns
prot905	201	3	7	27	9	8	6	21	18	ns
prot906	111	3	5	2.4	3.6	4	2	6	8.4	ns
prot907	175	5	3	6	12	3	4	8	10	ns
prot908	195	8	9	10.5	7.5	9	4	10.5	12	ns
prot909	292	6	6	15	24	8	5	18	24	ns
prot910	173	3	2	4.8	4.8	5	4	4.8	3.6	ns
prot911	284	5	6	12	8	9	2	4	10	ns
prot912	151	3	5	18	7.5	2	3	6	1.5	ns
prot913	165	1	6	15	18	4	2	15	27	ns
prot914	132	2	5	3.6	7.2	4	7	6	4.8	ns
prot915	177	7	2	4	12	8	3	12	10	ns
prot916	137	6	8	7.5	12	6	9	9	4.5	ns
prot917	325	7	5	9	12	12	12	36	18	sig
prot918	192	5	9	4.8	12	4	3	4.8	4.8	ns
prot919	170	2	5	12	16	3	3	10	4	ns
prot920	157	4	7	3	10.5	5	5	7.5	7.5	ns
prot921	192	5	7	15	6	4	3	21	12	ns
prot922	474	3	3	6	7.2	3	4	7.2	7.2	ns
prot923	186	2	4	6	8	5	5	14	12	ns
prot924	428	3	6	6	9	9	4	6	12	sig
prot925	191	5	2	24	3	3	9	6	18	ns
prot926	169	6	3	7.2	8.4	4	2	7.2	6	ns
prot927	166	3	4	12	10	7	5	2	6	ns
prot928	290	3	4	6	9	4	7	7.5	3	sig
prot929	216	6	6	9	3	10	6	18	18	sig
prot930	103	4	8	4.8	1.2	6	5	2.4	3.6	ns
prot931	271	4	3	6	8	4	2	8	10	sig
prot932	147	1	3	1.5	6	4	13	6	10.5	sig
prot933	135	2	6	6	0	3	0	15	15	ns
prot934	135	7	4	3.6	7.2	4	5	1.2	7.2	ns
prot935	135	8	3	6	2	0	2	6	4	ns
prot936	135	1	1	10.5	6	4	8	4.5	4.5	sig
prot937	321	2	1	3	15	4	2	6	9	ns
prot938	164	4	2	2.4	4.8	2	5	4.8	1.2	ns
prot939	113	2	3	2	8	3	3	6	6	sig
prot940	271	3	1	3	3	2	5	3	6	ns
prot941	204	3	4	9	9	1	5	18	9	ns
prot942	276	1	3	2.4	2.4	2	1	6	0	ns
prot943	108	1	5	14	6	2	5	18	10	ns
prot944	91	4	5	3	4.5	3	2	4.5	3	ns
prot945	325	1	2	3	9	2	3	21	15	ns
prot946	114	2	5	2.4	1.2	4	2	4.8	6	ns
prot947	277	2	4	6	4	2	0	4	4	ns
prot948	118	3	0	1.5	7.5	2	11	10.5	13.5	sig
prot949	121	2	4	6	3	3	8	9	6	sig
prot950	198	3	2	2.4	7.2	1	3	4.8	0	ns
prot951	237	1	0	6	0	0	1	0	2	ns
prot952	220	1	1	1.5	3	0	2	1.5	1.5	ns
prot953	406	2	2	0	0	5	4	6	9	ns
prot954	391	4	1	0	0	1	3	1.2	3.6	ns
prot955	189	1	1	6	6	1	4	6	2	ns
prot956	232	4	1	0	3	6	3	1.5	1.5	ns
prot957	470	0	1	6	15	2	1	3	6	ns
prot958	527	2	3	2.4	1.2	1	0	6	1.2	ns
prot959	141	1	3	8	6	1	1	6	4	ns
prot960	602	2	4	3	3	0	3	6	1.5	ns
prot961	109	26	29	72	99	28	23	63	81	ns
prot962	258	21	20	33.6	30	27	20	33.6	28.8	ns
prot963	168	10	16	20	44	21	19	38	36	ns
prot964	177	22	13	42	25.5	15	9	13.5	16.5	ns
prot965	104	6	11	30	39	33	54	117	117	sig
prot966	187	8	8	8.4	10.8	7	10	9.6	9.6	ns
prot967	134	12	4	38	26	15	16	28	50	ns
prot968	153	16	14	15	22.5	8	9	13.5	15	ns
prot969	125	6	12	36	36	8	14	30	36	ns
prot970	242	15	12	16.8	16.8	22	16	21.6	19.2	sig
prot971	128	5	12	40	40	6	6	24	16	ns
prot972	160	11	10	13.5	10.5	7	10	18	16.5	ns
prot973	65	15	11	24	18	13	8	33	24	ns
prot974	143	9	13	12	12	22	29	49.2	26.4	sig
prot975	131	12	9	20	18	9	19	26	24	ns
prot976	128	9	13	15	16.5	12	13	15	7.5	sig
prot977	76	7	7	30	9	5	5	42	18	ns
prot978	95	15	7	16.8	10.8	12	10	7.2	14.4	ns
prot979	70	8	12	18	18	7	11	18	20	ns
prot980	136	14	10	16.5	10.5	13	18	15	10.5	ns
prot981	116	12	11	24	24	16	11	36	24	ns
prot982	108	12	13	8.4	10.8	9	14	14.4	14.4	ns
prot983	195	6	8	12	16	13	9	14	28	ns
prot984	145	12	15	9	9	9	9	15	9	ns
prot985	102	9	9	15	24	5	5	33	21	ns
prot986	173	8	5	10.8	6	4	2	10.8	3.6	ns
prot987	212	6	9	8	12	12	11	16	8	ns
prot988	116	5	9	3	13.5	2	5	10.5	1.5	ns
prot989	219	7	10	21	15	6	4	45	21	ns
prot990	312	8	4	9.6	12	5	5	8.4	7.2	ns
prot991	78	3	10	18	12	5	7	10	12	ns
prot992	193	8	8	7.5	10.5	2	7	9	4.5	ns
prot993	500	3	6	18	21	2	1	9	6	ns
prot994	195	6	4	8.4	6	6	5	4.8	8.4	ns
prot995	177	3	9	6	8	3	6	8	16	ns
prot996	224	10	6	6	3	8	9	9	10.5	ns
prot997	239	6	7	21	27	6	3	18	15	ns
prot998	223	4	5	4.8	9.6	6	7	4.8	9.6	ns
prot999	113	5	10	12	8	6	4	22	14	sig
prot1000	94	2	4	10.5	10.5	6	6	4.5	6	ns
prot1001	74	3	9	21	15	6	5	6	18	ns
prot1002	265	2	5	6	6	10	8	6	10.8	ns
prot1003	225	7	5	10	22	15	7	10	2	ns
prot1004	129	3	4	4.5	15	2	5	7.5	7.5	ns
prot1005	210	5	4	6	9	6	6	18	9	ns
prot1006	248	3	5	2.4	3.6	6	5	7.2	9.6	ns
prot1007	158	5	5	10	18	6	6	8	8	ns
prot1008	68	8	3	4.5	7.5	8	2	9	3	ns
prot1009	68	2	3	3	12	4	3	24	18	ns
prot1010	548	5	3	7.2	6	7	5	7.2	3.6	ns
prot1011	123	3	3	6	10	7	13	22	32	sig
prot1012	181	3	5	7.5	7.5	3	9	9	4.5	ns
prot1013	824	4	6	15	21	6	18	45	81	sig
prot1014	250	2	1	4.8	7.2	2	2	2.4	3.6	ns
prot1015	242	2	5	4	14	3	5	10	6	ns
prot1016	186	5	0	4.5	3	6	12	27	15	sig
prot1017	228	10	3	21	12	10	5	6	12	ns
prot1018	106	3	3	4.8	1.2	4	10	4.8	4.8	sig
prot1019	135	2	4	14	2	2	4	4	12	ns
prot1020	173	3	3	7.5	3	4	3	7.5	1.5	ns
prot1021	245	4	5	18	18	4	5	15	12	ns
prot1022	98	6	5	4.8	4.8	10	6	16.8	4.8	sig
prot1023	149	3	2	4	0	2	4	6	6	ns
prot1024	136	7	5	9	1.5	6	2	4.5	4.5	ns
prot1025	335	8	4	15	12	3	5	18	15	ns
prot1026	81	3	4	1.2	6	5	2	6	3.6	ns
prot1027	124	5	4	16	12	7	1	10	18	ns
prot1028	204	3	3	4.5	4.5	11	3	3	6	ns
prot1029	124	6	5	12	15	6	7	9	0	ns
prot1030	231	2	5	6	2.4	4	2	6	4.8	ns
prot1031	192	9	4	18	10	3	9	8	8	ns
prot1032	514	2	4	7.5	6	3	5	12	6	ns
prot1033	277	2	7	3	12	2	1	6	9	ns
prot1034	159	1	1	3.6	3.6	4	3	3.6	3.6	sig
prot1035	190	7	1	4	4	1	3	12	10	ns
prot1036	225	5	3	3	12	5	3	4.5	9	ns
prot1037	57	4	2	6	6	3	1	3	6	ns
prot1038	153	4	2	9.6	2.4	5	2	2.4	10.8	sig
prot1039	91	3	2	6	10	2	9	4	6	ns
prot1040	94	3	6	1.5	6	5	3	3	12	ns
prot1041	112	1	7	21	21	0	2	21	6	ns
prot1042	336	3	1	4.8	4.8	3	0	3.6	2.4	ns
prot1043	241	5	2	12	12	4	5	14	16	sig
prot1044	108	1	2	9	9	3	3	3	1.5	ns
prot1045	117	4	4	3	6	5	4	3	6	ns
prot1046	286	3	4	2.4	6	1	2	2.4	2.4	ns
prot1047	122	2	2	18	8	1	5	10	2	ns
prot1048	273	4	5	1.5	1.5	3	6	4.5	4.5	ns
prot1049	237	3	2	9	9	1	7	12	15	ns
prot1050	222	3	2	6	3.6	2	2	3.6	7.2	sig
prot1051	799	3	3	6	2	2	1	2	2	ns
prot1052	125	2	7	10.5	6	3	4	6	3	ns
prot1053	98	3	5	9	9	4	9	21	39	sig
prot1054	153	1	1	2.4	4.8	2	5	4.8	2.4	sig
prot1055	186	3	8	4	2	3	2	6	2	ns
prot1056	188	4	4	0	3	3	3	1.5	4.5	ns
prot1057	127	2	1	9	3	2	0	6	9	ns
prot1058	65	113	108	118.8	142.8	122	124	123.6	133.2	ns
prot1059	115	42	50	76	84	48	50	94	82	ns
prot1060	65	32	26	40.5	51	21	17	42	42	ns
prot1061	90	32	21	69	60	22	12	57	87	ns
prot1062	120	18	9	7.2	4.8	12	7	12	8.4	ns
prot1063	83	7	8	20	32	5	10	18	18	ns
prot1064	177	8	6	15	13.5	5	7	15	7.5	ns
prot1065	59	9	7	15	39	10	3	33	36	ns
prot1066	97	16	7	10.8	8.4	10	7	16.8	15.6	ns
prot1067	188	5	3	18	12	7	14	12	10	ns
prot1068	82	7	9	12	6	5	5	13.5	15	ns
prot1069	109	8	4	21	27	9	9	27	36	ns
prot1070	109	9	9	8.4	18	10	5	14.4	10.8	ns
prot1071	168	3	6	16	22	9	4	18	12	ns
prot1072	188	11	8	6	13.5	2	3	10.5	19.5	ns
prot1073	82	9	3	24	12	3	11	27	21	ns
prot1074	75	9	2	12	13.2	5	7	9.6	8.4	ns
prot1075	151	10	5	4	12	16	14	18	18	sig
prot1076	175	6	6	4.5	4.5	5	6	12	16.5	ns
prot1077	116	2	4	12	12	3	5	15	24	ns
prot1078	161	4	5	6	3.6	7	3	6	9.6	ns
prot1079	95	7	3	12	6	9	13	22	8	sig
prot1080	101	5	5	9	1.5	1	2	6	9	ns
prot1081	175	9	7	21	6	6	6	18	51	sig
prot1082	401	10	3	8.4	6	4	4	8.4	9.6	ns
prot1083	214	9	4	10	12	5	4	12	12	ns
prot1084	215	6	3	9	12	7	4	4.5	7.5	ns
prot1085	152	4	7	3	18	5	9	15	24	ns
prot1086	125	6	5	4.8	3.6	2	1	2.4	7.2	ns
prot1087	154	1	5	4	8	3	6	6	16	ns
prot1088	119	6	3	3	9	4	4	10.5	7.5	ns
prot1089	145	2	6	3	9	2	1	21	6	ns
prot1090	256	4	7	10.8	7.2	6	5	7.2	8.4	ns
prot1091	119	4	5	12	8	3	5	8	2	ns
prot1092	159	3	5	3	7.5	3	5	7.5	6	ns
prot1093	91	12	5	15	9	6	13	30	9	ns
prot1094	396	9	5	7.2	3.6	7	2	7.2	6	ns
prot1095	205	3	7	6	10	3	5	12	12	ns
prot1096	108	4	4	3	3	2	4	0	16.5	ns
prot1097	71	2	2	3	9	5	3	6	15	ns
prot1098	259	6	5	0	3.6	2	5	8.4	3.6	ns
prot1099	191	4	3	10	10	4	2	8	2	ns
prot1100	147	4	5	6	3	4	1	3	7.5	ns
prot1101	292	4	3	18	15	3	3	15	15	ns
prot1102	69	1	6	2.4	1.2	5	5	3.6	4.8	ns
prot1103	245	4	4	4	20	6	4	6	16	ns
prot1104	146	3	3	1.5	3	2	1	3	3	ns
prot1105	351	3	2	9	15	3	3	30	9	sig
prot1106	106	6	3	7.2	2.4	3	4	6	2.4	ns
prot1107	180	5	5	4	12	7	5	0	8	ns
prot1108	199	4	4	7.5	7.5	1	2	4.5	7.5	ns
prot1109	185	4	0	6	12	8	8	12	24	sig
prot1110	182	4	3	3.6	4.8	4	1	3.6	2.4	ns
prot1111	59	4	2	6	0	4	6	10	2	ns
prot1112	173	3	1	1.5	1.5	9	2	7.5	4.5	ns
prot1113	105	4	3	0	21	2	2	12	18	ns
prot1114	79	1	6	2.4	6	2	6	1.2	2.4	ns
prot1115	94	4	6	2	6	1	3	4	2	ns
prot1116	235	2	3	1.5	4.5	4	4	9	1.5	ns
prot1117	99	1	2	0	12	3	6	18	18	sig
prot1118	103	2	3	1.2	2.4	0	1	1.2	2.4	ns
prot1119	226	4	2	2	12	4	1	10	6	ns
prot1120	168	4	0	4.5	0	1	6	6	3	ns
prot1121	454	3	3	0	3	4	0	3	9	ns
prot1122	92	2	4	2.4	1.2	1	2	4.8	2.4	ns
prot1123	99	2	3	6	8	1	2	14	4	ns
prot1124	116	3	4	4.5	7.5	6	4	4.5	6	ns
prot1125	90	2	1	6	18	4	4	9	18	sig
prot1126	87	1	6	2.4	1.2	3	3	3.6	2.4	ns
prot1127	294	2	3	2	12	5	4	8	12	ns
prot1128	354	1	4	3	1.5	2	2	3	3	ns
prot1129	216	1	1	6	24	3	9	9	3	ns
prot1130	138	2	3	1.2	2.4	1	1	6	0	ns
prot1131	187	2	3	2	4	4	4	4	4	sig
prot1132	495	3	2	0	3	1	4	3	6	sig
prot1133	406	0	1	3	12	1	2	6	3	ns
prot1134	382	1	0	1.2	3.6	2	0	3.6	1.2	ns
prot1135	272	1	0	4	6	1	2	4	2	ns
prot1136	71	13	14	24	42	19	26	36	18	ns
prot1137	105	24	28	60	66	19	22	72	102	ns
prot1138	234	19	23	28.8	26.4	32	31	48	49.2	sig
prot1139	112	19	16	32	28	25	32	46	44	sig
prot1140	114	16	21	22.5	16.5	14	12	37.5	31.5	ns
prot1141	112	5	7	36	21	8	5	12	39	ns
prot1142	166	6	4	9.6	10.8	7	10	3.6	10.8	ns
prot1143	104	5	3	18	10	1	6	8	10	ns
prot1144	376	5	4	22.5	7.5	11	11	13.5	24	sig
prot1145	83	7	6	15	18	8	4	24	18	sig
prot1146	51	9	3	4.8	10.8	6	9	8.4	9.6	ns
prot1147	74	4	7	14	6	16	8	40	12	sig
prot1148	74	6	6	1.5	6	7	5	6	3	ns
prot1149	117	7	4	21	15	4	3	24	27	sig
prot1150	106	6	4	2.4	8.4	6	5	6	7.2	ns
prot1151	110	5	4	10	6	3	6	4	14	ns
prot1152	73	2	4	6	4.5	4	3	4.5	7.5	ns
prot1153	113	6	5	12	3	2	3	15	12	ns
prot1154	358	5	2	1.2	4.8	4	6	9.6	1.2	ns
prot1155	99	2	4	10	6	6	2	12	14	ns
prot1156	115	3	6	15	4.5	5	2	9	1.5	ns
prot1157	180	3	2	3	6	0	3	9	9	ns
prot1158	67	5	4	2.4	6	4	2	2.4	6	ns
prot1159	99	3	3	2	4	2	5	8	12	ns
prot1160	99	6	4	7.5	4.5	3	3	3	9	ns
prot1161	99	1	6	6	6	5	4	18	15	ns
prot1162	98	5	2	6	6	3	3	6	2.4	ns
prot1163	165	4	3	12	6	4	3	2	6	ns
prot1164	76	2	4	1.5	3	2	3	7.5	4.5	ns
prot1165	90	1	3	12	6	24	3	27	9	sig
prot1166	113	2	2	2.4	2.4	2	2	2.4	0	ns
prot1167	90	3	2	8	2	3	4	4	2	ns
prot1168	163	5	2	1.5	3	5	3	7.5	7.5	ns
prot1169	102	1	3	12	3	3	5	6	9	ns
prot1170	183	5	1	1.2	3.6	3	2	2.4	3.6	sig
prot1171	98	2	1	8	8	2	2	2	6	ns
prot1172	146	0	3	7.5	1.5	2	2	0	4.5	ns
prot1173	145	1	1	9	12	3	2	12	9	ns
prot1174	166	3	7	2.4	3.6	9	15	7.2	7.2	sig
prot1175	100	1	2	4	4	5	2	6	6	ns
prot1176	393	2	1	6	0	4	3	1.5	0	ns
prot1177	89	5	1	3	6	0	1	9	12	ns
prot1178	391	2	1	1.2	2.4	2	1	1.2	0	ns
prot1179	89	4	6	2	4	1	1	2	0	ns
prot1180	1106	18	12	13.5	9	10	24	21	30	sig
prot1181	3227	15	6	27	24	7	4	24	21	ns
prot1182	539	8	8	10.8	7.2	6	7	9.6	15.6	ns
prot1183	771	5	6	10	8	4	2	8	8	ns
prot1184	2680	9	7	9	6	7	3	6	1.5	ns
prot1185	917	2	5	18	3	3	5	9	12	ns
prot1186	4114	3	1	1.2	2.4	2	1	2.4	1.2	ns
prot1187	449	13	6	14	26	9	7	32	14	ns
prot1188	1304	6	0	7.5	9	8	6	3	4.5	ns
prot1189	393	5	7	15	12	4	4	21	6	ns
prot1190	1513	1	2	4.8	4.8	2	7	2.4	1.2	ns
prot1191	2580	6	1	12	14	2	1	10	4	ns
prot1192	959	4	1	10.5	6	2	5	7.5	4.5	ns
prot1193	510	5	5	15	15	4	10	21	15	ns
prot1194	427	3	10	8.4	3.6	6	3	12	12	sig
prot1195	413	1	3	6	8	6	5	0	0	ns
prot1196	819	3	5	10.5	6	5	4	7.5	3	ns
prot1197	1779	4	3	12	12	6	8	15	12	ns
prot1198	1379	3	1	4.8	3.6	4	4	2.4	3.6	ns
prot1199	652	3	1	12	2	4	5	2	12	ns
prot1200	704	1	2	1.5	3	1	1	6	1.5	ns
prot1201	1028	4	2	12	9	6	1	9	6	ns
prot1202	1181	1	3	6	1.2	4	0	1.2	1.2	ns
prot1203	383	8	9	22	12	6	5	10	10	ns
prot1204	1077	4	7	4.5	3	11	11	10.5	7.5	sig
prot1205	452	5	5	15	21	9	1	15	15	ns
prot1206	434	2	5	8.4	2.4	2	6	7.2	0	ns
prot1207	955	5	4	8	16	3	4	10	0	ns
prot1208	528	6	3	3	1.5	15	12	9	22.5	sig
prot1209	228	1	3	21	3	4	5	6	15	sig
prot1210	781	8	1	8.4	7.2	3	2	7.2	7.2	ns
prot1211	548	5	3	6	8	4	4	2	6	ns
prot1212	273	3	4	10.5	3	2	2	1.5	7.5	ns
prot1213	153	5	7	24	15	6	5	15	9	ns
prot1214	320	4	4	2.4	3.6	9	6	10.8	14.4	sig
prot1215	219	9	4	8	24	14	4	4	14	ns
prot1216	410	11	3	0	9	6	9	3	16.5	ns
prot1217	322	6	2	33	12	6	6	15	6	ns
prot1218	629	2	8	6	3.6	6	7	9.6	8.4	ns
prot1219	264	5	6	6	6	3	7	4	8	ns
prot1220	356	2	3	12	6	4	3	9	7.5	ns
prot1221	390	1	1	6	6	8	7	12	15	ns
prot1222	235	3	5	8.4	4.8	3	2	7.2	2.4	ns
prot1223	263	2	1	10	6	4	5	4	4	ns
prot1224	481	1	3	6	4.5	1	3	4.5	0	ns
prot1225	551	1	4	6	9	9	6	12	24	sig
prot1226	481	5	5	1.2	6	3	4	3.6	2.4	ns
prot1227	487	1	0	4	2	1	1	2	4	sig
prot1228	881	4	3	6	1.5	2	3	1.5	9	ns
prot1229	2284	5	6	0	3	4	2	15	9	ns
prot1230	852	0	2	3.6	2.4	2	2	2.4	4.8	ns
prot1231	341	1	2	6	6	2	5	6	6	ns
prot1232	182	5	3	1.5	7.5	1	5	10.5	7.5	ns
prot1233	327	5	6	6	30	3	5	6	15	ns
prot1234	219	4	6	3.6	10.8	3	5	4.8	7.2	ns
prot1235	406	3	7	0	6	5	7	18	8	sig
prot1236	332	4	2	4.5	6	2	4	6	6	sig
prot1237	365	2	3	6	9	4	7	21	15	ns
prot1238	308	1	2	0	1.2	3	2	4.8	2.4	ns
prot1239	232	1	3	2	12	2	4	6	8	ns
prot1240	2067	7	3	3	4.5	3	3	6	3	ns
prot1241	865	3	3	6	9	1	1	6	9	ns
prot1242	682	1	2	2.4	2.4	2	1	0	0	ns
prot1243	573	3	1	8	6	1	1	8	2	ns
prot1244	454	2	0	6	0	1	2	3	1.5	sig
prot1245	611	11	10	57	45	15	12	30	39	ns
prot1246	133	5	5	2.4	2.4	12	10	14.4	21.6	sig
prot1247	221	7	16	24	18	4	7	10	22	ns
prot1248	153	9	9	7.5	10.5	6	8	6	9	ns
prot1249	363	6	1	21	18	6	8	15	18	ns
prot1250	435	5	9	15.6	7.2	6	11	6	6	ns
prot1251	366	1	9	6	8	9	2	16	12	ns
prot1252	170	1	6	4.5	7.5	4	4	4.5	7.5	ns
prot1253	267	3	3	9	15	4	2	12	6	sig
prot1254	463	3	1	6	2.4	4	3	2.4	4.8	ns
prot1255	542	6	0	8	6	2	6	4	8	ns
prot1256	448	4	7	9	4.5	7	2	4.5	7.5	ns
prot1257	177	3	6	12	9	3	1	0	0	ns
prot1258	365	6	1	6	6	5	1	3.6	2.4	ns
prot1259	746	2	3	8	10	3	3	2	8	ns
prot1260	458	3	2	9	4.5	4	3	6	3	sig
prot1261	147	1	5	9	9	4	3	6	9	ns
prot1262	266	7	6	7.2	4.8	7	7	13.2	8.4	sig
prot1263	340	2	3	0	4	0	4	6	4	ns
prot1264	398	0	2	4.5	1.5	4	2	9	6	sig
prot1265	403	1	3	9	3	3	5	6	12	ns
prot1266	302	5	3	2.4	4.8	1	2	6	6	ns
prot1267	465	1	0	4	0	4	6	8	6	ns
prot1268	487	1	1	4.5	6	0	3	3	9	ns
prot1269	568	4	2	15	15	4	4	6	9	ns
prot1270	370	2	1	0	0	4	2	2.4	2.4	sig
prot1271	435	1	0	2	0	0	2	4	0	ns
prot1272	382	5	2	3	1.5	1	2	1.5	0	ns
prot1273	400	2	1	3	3	2	2	6	12	sig
prot1274	1317	1	1	0	1.2	1	1	1.2	0	ns
prot1275	1827	0	1	8	2	0	1	4	0	ns
prot1276	227	7	7	18	13.5	6	7	6	4.5	ns
prot1277	126	7	4	21	18	5	7	15	15	ns
prot1278	199	5	5	3.6	3.6	1	6	6	1.2	sig
prot1279	186	7	5	10	10	2	5	14	12	ns
prot1280	397	4	2	6	7.5	2	5	7.5	4.5	ns
prot1281	191	3	3	15	12	2	2	15	9	ns
prot1282	181	5	6	7.2	4.8	6	2	2.4	8.4	ns
prot1283	332	5	0	14	4	4	3	16	10	ns
prot1284	207	3	2	1.5	4.5	1	3	4.5	4.5	ns
prot1285	433	4	3	18	9	5	6	15	9	ns
prot1286	220	5	6	9.6	2.4	6	4	9.6	9.6	ns
prot1287	174	2	3	4	6	10	7	10	10	ns
prot1288	398	1	2	3	7.5	2	8	6	6	sig
prot1289	250	1	5	9	3	2	5	39	27	sig
prot1290	254	5	1	1.2	1.2	2	3	3.6	1.2	ns
prot1291	278	3	3	6	6	6	4	8	4	ns
prot1292	195	4	3	1.5	7.5	3	3	4.5	6	ns
prot1293	493	3	1	9	6	3	3	6	6	ns
prot1294	395	0	3	1.2	0	4	2	3.6	3.6	ns
prot1295	346	3	1	4	2	6	12	24	24	sig
prot1296	386	3	4	4.5	6	6	9	3	3	sig
prot1297	323	3	3	12	3	1	2	15	3	ns
prot1298	221	0	4	1.2	2.4	3	2	2.4	3.6	ns
prot1299	330	1	2	8	4	2	4	4	4	ns
prot1300	913	6	4	3	1.5	10	4	15	9	sig
prot1301	216	4	5	12	6	3	5	3	12	ns
prot1302	176	3	2	4.8	6	3	4	2.4	4.8	ns
prot1303	396	4	6	4	10	4	5	12	14	ns
prot1304	144	3	3	7.5	4.5	12	18	4.5	4.5	sig
prot1305	340	2	2	9	0	1	1	15	9	ns
prot1306	177	2	3	0	0	1	1	9.6	3.6	ns
prot1307	491	5	2	8	10	0	1	4	6	ns
prot1308	289	2	5	4.5	0	1	2	12	3	ns
prot1309	925	4	2	3	3	1	3	6	6	ns
prot1310	266	2	2	3.6	2.4	1	3	3.6	4.8	ns
prot1311	584	0	0	2	6	0	1	6	6	ns
prot1312	316	1	2	1.5	3	2	3	4.5	0	ns
prot1313	365	2	3	3	21	3	6	12	3	ns
prot1314	282	3	2	2.4	2.4	3	5	2.4	4.8	ns
prot1315	465	1	1	6	8	2	2	8	4	ns
prot1316	577	2	2	4.5	0	1	2	3	6	ns
prot1317	274	2	1	9	6	1	6	9	9	ns
prot1318	517	1	0	0	3.6	2	1	1.2	0	ns
prot1319	782	3	1	6	2	4	2	8	8	sig
prot1320	567	2	2	1.5	3	2	0	6	3	ns
prot1321	356	0	1	9	9	0	1	3	0	ns
prot1322	229	2	0	1.2	2.4	1	0	1.2	0	ns
prot1323	388	1	0	2	0	1	1	8	4	ns
prot1324	109	7	2	9	13.5	21	12	33	4.5	sig
prot1325	167	4	5	0	6	2	5	21	15	sig
prot1326	192	7	5	6	4.8	6	4	4.8	4.8	ns
prot1327	174	4	1	16	2	2	3	6	6	ns
prot1328	144	6	4	10.5	3	2	6	6	3	ns
prot1329	139	3	5	21	3	6	2	18	15	ns
prot1330	160	8	7	6	7.2	2	3	3.6	7.2	ns
prot1331	220	2	6	2	20	6	12	12	24	sig
prot1332	248	1	6	9	12	5	1	10.5	12	ns
prot1333	254	3	1	18	0	6	6	15	18	ns
prot1334	213	2	3	3.6	2.4	0	1	2.4	3.6	ns
prot1335	81	0	2	10	8	2	2	6	2	ns
prot1336	318	6	4	4.5	3	6	6	12	13.5	sig
prot1337	247	0	5	6	9	2	3	18	12	ns
prot1338	381	3	3	2.4	3.6	2	4	2.4	1.2	ns
prot1339	159	3	2	8	4	4	8	6	8	sig
prot1340	205	5	1	4.5	1.5	3	1	1.5	1.5	ns
prot1341	244	2	0	9	9	6	4	21	18	ns
prot1342	160	2	0	1.2	3.6	2	1	4.8	4.8	ns
prot1343	288	2	1	6	4	3	3	0	6	ns
prot1344	383	5	2	3	3	6	4	4.5	4.5	ns
prot1345	206	2	5	12	21	7	2	12	12	sig
prot1346	703	0	1	3.6	2.4	2	2	2.4	1.2	ns
prot1347	238	0	2	6	2	10	2	20	8	sig
prot1348	366	1	0	3	1.5	4	2	3	4.5	ns
prot1349	430	1	1	3	9	3	3	9	9	ns
prot1350	637	3	2	4.8	3.6	4	1	2.4	4.8	ns
prot1351	141	5	6	8	6	3	5	14	4	ns
prot1352	140	2	4	3	9	12	6	18	13.5	sig
prot1353	431	0	1	0	3	3	0	9	6	ns
prot1354	969	4	1	3.6	0	1	2	3.6	1.2	ns
prot1355	247	2	0	6	6	2	2	2	6	ns
prot1356	1101	2	6	4.5	0	0	5	7.5	1.5	ns
prot1357	178	1	3	3	9	2	1	12	6	ns
prot1358	178	2	3	1.2	1.2	5	3	3.6	2.4	ns
prot1359	297	8	3	4	6	3	0	2	4	ns
prot1360	238	0	2	3	7.5	0	0	3	0	ns
prot1361	226	3	2	12	3	2	0	3	9	ns
prot1362	486	1	0	2.4	3.6	1	2	3.6	1.2	ns
prot1363	758	1	1	0	8	3	1	0	4	ns
prot1364	305	2	0	0	4.5	2	3	6	3	ns
prot1365	526	4	4	9	3	3	3	6	3	ns
prot1366	375	0	3	1.2	0	4	2	4.8	2.4	sig
prot1367	651	3	3	8	0	0	4	2	2	ns
prot1368	5934	0	3	3	3	2	0	1.5	1.5	ns
prot1369	421	1	2	6	3	4	2	12	6	sig
prot1370	142	1	0	1.2	1.2	2	2	10.8	8.4	sig
prot1371	1145	1	0	6	6	1	2	2	4	ns
prot1372	238	3	0	3	1.5	0	1	3	3	ns
prot1373	391	0	1	0	0	0	2	3	6	ns
prot1374	618	2	1	1.2	1.2	4	2	1.2	2.4	ns
prot1375	93	3	7	22	22	8	3	6	12	ns
prot1376	130	5	7	7.5	10.5	8	5	19.5	12	ns
prot1377	83	5	5	18	18	7	4	15	30	ns
prot1378	361	3	5	3.6	2.4	0	4	2.4	3.6	ns
prot1379	193	3	2	20	4	5	5	4	6	ns
prot1380	393	10	2	7.5	4.5	8	8	7.5	7.5	sig
prot1381	232	3	6	6	0	4	4	9	9	ns
prot1382	201	2	3	4.8	3.6	11	9	19.2	10.8	sig
prot1383	105	1	3	10	2	8	5	8	8	ns
prot1384	173	7	9	1.5	1.5	3	2	4.5	4.5	ns
prot1385	182	2	7	15	3	2	1	9	12	ns
prot1386	199	4	6	0	4.8	1	4	1.2	3.6	ns
prot1387	191	3	1	14	12	4	4	4	8	ns
prot1388	274	2	1	4.5	7.5	6	10	12	18	sig
prot1389	135	0	3	6	3	3	2	3	21	ns
prot1390	169	14	2	7.2	1.2	6	4	4.8	6	ns
prot1391	688	0	1	8	4	0	1	4	6	ns
prot1392	152	4	0	1.5	3	2	2	6	13.5	sig
prot1393	528	3	8	15	18	2	2	18	6	ns
prot1394	157	4	3	7.2	2.4	8	8	3.6	3.6	sig
prot1395	126	2	4	8	4	2	4	2	4	ns
prot1396	80	3	4	6	1.5	6	2	6	7.5	ns
prot1397	122	0	4	9	9	3	1	6	9	ns
prot1398	232	3	3	1.2	4.8	5	2	10.8	8.4	sig
prot1399	171	1	3	0	0	4	4	8	4	sig
prot1400	70	1	1	3	4.5	0	4	7.5	1.5	ns
prot1401	130	1	2	3	9	1	3	9	12	ns
prot1402	103	1	0	4.8	4.8	2	3	1.2	4.8	ns
prot1403	547	5	2	12	4	2	5	8	8	ns
prot1404	250	1	2	4.5	7.5	3	0	4.5	3	ns
prot1405	497	2	3	6	9	3	0	0	6	ns
prot1406	312	1	2	2.4	2.4	1	1	0	0	ns
prot1407	152	1	1	2	10	1	5	2	10	ns
prot1408	535	3	3	1.5	10.5	3	3	9	4.5	sig
prot1409	87	1	4	9	6	3	2	3	6	ns
prot1410	232	3	0	1.2	2.4	1	5	7.2	4.8	sig
prot1411	232	1	4	10	6	2	0	6	2	ns
prot1412	843	4	2	1.5	0	5	1	3	0	ns
prot1413	555	1	1	6	9	2	1	6	3	ns
prot1414	173	3	2	0	2.4	2	0	1.2	3.6	ns
prot1415	194	3	2	6	2	2	1	4	2	ns
prot1416	180	1	2	1.5	1.5	1	1	3	1.5	ns
prot1417	199	0	0	6	9	2	3	3	6	ns
prot1418	287	0	4	4.8	3.6	1	1	6	4.8	ns
prot1419	999	1	2	4	2	3	1	2	6	ns
prot1420	220	1	3	1.5	3	1	3	4.5	1.5	ns
prot1421	648	3	2	3	15	2	1	9	0	ns
prot1422	164	2	3	4.8	1.2	0	0	0	2.4	ns
prot1423	181	1	0	2	2	0	1	4	2	ns
prot1424	285	10	6	7.5	13.5	3	8	6	7.5	ns
prot1425	172	2	7	12	18	6	6	12	18	sig
prot1426	103	3	6	3.6	2.4	12	3	8.4	3.6	ns
prot1427	430	3	5	6	8	6	6	16	16	sig
prot1428	130	8	10	4.5	4.5	5	3	6	10.5	ns
prot1429	123	1	4	15	12	1	3	12	15	ns
prot1430	304	6	2	3.6	3.6	2	6	4.8	6	sig
prot1431	164	3	4	2	6	0	5	10	6	ns
prot1432	75	1	2	1.5	1.5	3	5	4.5	6	ns
prot1433	173	6	2	12	15	3	0	21	9	ns
prot1434	176	3	3	3.6	7.2	3	1	1.2	2.4	ns
prot1435	191	4	2	0	6	7	5	12	4	sig
prot1436	138	4	3	4.5	3	8	4	9	9	sig
prot1437	148	3	2	6	9	4	1	3	3	sig
prot1438	101	4	5	6	0	3	1	3.6	6	ns
prot1439	157	2	4	2	2	1	0	4	2	ns
prot1440	488	2	5	6	6	4	3	3	6	ns
prot1441	133	2	6	9	6	1	4	9	15	ns
prot1442	229	4	5	3.6	4.8	7	2	4.8	4.8	sig
prot1443	89	3	7	4	6	2	4	12	4	ns
prot1444	317	2	2	9	1.5	3	3	1.5	3	ns
prot1445	88	0	3	3	3	4	2	9	15	ns
prot1446	180	2	2	1.2	3.6	2	0	2.4	3.6	ns
prot1447	207	4	1	14	4	3	3	8	4	ns
prot1448	235	1	4	3	6	2	2	3	4.5	ns
prot1449	86	1	1	6	6	3	0	0	6	ns
prot1450	115	1	3	2.4	1.2	4	4	6	4.8	ns
prot1451	127	3	2	2	0	3	5	4	4	ns
prot1452	229	0	2	4.5	4.5	2	2	4.5	3	ns
prot1453	247	2	4	15	6	2	1	3	6	ns
prot1454	573	2	0	3.6	4.8	3	3	0	1.2	ns
prot1455	176	0	3	6	6	4	3	12	12	sig
prot1456	169	2	0	3	1.5	3	0	1.5	6	ns
prot1457	81	4	4	9	0	2	1	12	3	ns
prot1458	89	0	1	2.4	4.8	9	9	3.6	10.8	sig
prot1459	178	1	3	4	2	2	3	8	2	ns
prot1460	151	1	3	3	1.5	1	4	6	4.5	ns
prot1461	146	0	0	9	6	2	2	12	9	ns
prot1462	217	3	2	4.8	2.4	2	2	7.2	2.4	sig
prot1463	159	1	2	8	2	1	5	0	8	ns
prot1464	237	4	3	4.5	0	2	3	3	4.5	sig
prot1465	587	4	2	3	9	2	1	3	3	sig
prot1466	128	5	4	2.4	1.2	1	1	2.4	2.4	ns
prot1467	425	1	1	4	2	0	1	2	0	ns
prot1468	256	0	3	4.5	0	2	2	3	4.5	sig
prot1469	136	1	4	9	3	3	1	0	3	ns
prot1470	76	0	1	0	3.6	0	2	0	2.4	ns
prot1471	175	2	1	6	0	2	2	6	4	sig
prot1472	231	0	1	1.5	3	1	2	0	6	ns
prot1473	337	3	3	3	0	1	0	6	0	ns
prot1474	239	1	2	2.4	2.4	1	0	1.2	3.6	ns
prot1475	456	1	3	0	4	2	2	2	2	ns
prot1476	126	0	2	6	3	2	3	4.5	1.5	ns
prot1477	488	1	2	0	6	2	2	9	6	ns
prot1478	127	0	0	2.4	0	2	3	1.2	0	ns
prot1479	191	1	2	4	6	4	5	4	10	ns
prot1480	114	4	6	7.5	7.5	2	4	12	6	ns
prot1481	62	4	2	3	12	2	1	3	9	ns
prot1482	350	1	3	3.6	6	2	6	1.2	1.2	ns
prot1483	108	4	2	6	6	1	1	4	8	ns
prot1484	321	2	2	1.5	6	2	1	0	4.5	ns
prot1485	308	2	2	6	12	3	3	9	9	ns
prot1486	59	1	1	6	6	2	8	9.6	14.4	sig
prot1487	218	2	2	6	8	5	4	8	4	sig
prot1488	106	2	1	6	4.5	3	2	3	1.5	ns
prot1489	154	4	3	15	6	1	3	3	9	ns
prot1490	166	2	1	1.2	1.2	3	1	2.4	2.4	ns
prot1491	515	2	1	2	4	4	6	20	12	sig
prot1492	183	2	2	1.5	4.5	3	3	4.5	1.5	ns
prot1493	162	3	6	6	9	7	4	15	12	sig
prot1494	140	0	2	1.2	3.6	1	4	4.8	7.2	sig
prot1495	169	4	2	2	0	2	3	0	0	ns
prot1496	242	2	1	1.5	1.5	4	3	6	7.5	ns
prot1497	292	2	3	3	0	5	2	3	6	ns
prot1498	197	0	2	1.2	2.4	2	2	2.4	6	ns
prot1499	856	1	2	4	4	2	1	2	6	ns
prot1500	127	0	2	0	6	0	1	1.5	3	ns
prot1501	72	0	2	6	6	1	7	6	9	ns
prot1502	148	3	1	0	2.4	4	1	2.4	2.4	ns
prot1503	53	3	1	4	0	5	5	4	6	ns
prot1504	98	3	3	1.5	1.5	1	0	1.5	0	ns
prot1505	405	3	1	3	3	12	6	9	9	sig
prot1506	104	2	1	1.2	3.6	3	2	2.4	3.6	ns
prot1507	176	1	2	4	6	1	1	4	2	sig
prot1508	125	2	0	4.5	1.5	3	3	4.5	0	ns
prot1509	160	0	2	3	0	1	1	3	3	ns
prot1510	316	1	1	1.2	3.6	0	0	3.6	3.6	ns
prot1511	978	2	1	2	0	2	1	4	0	ns
prot1512	234	3	0	1.5	1.5	0	1	1.5	3	ns
prot1513	431	4	2	0	6	2	0	9	3	ns
prot1514	2591	1	2	4.8	1.2	2	2	1.2	4.8	ns
prot1515	712	2	3	6	6	5	6	4	6	ns
prot1516	1852	7	6	3	6	6	3	0	10.5	ns
prot1517	2086	4	5	15	12	6	5	21	6	sig
prot1518	1064	1	3	0	3.6	2	1	2.4	3.6	ns
prot1519	609	9	2	14	10	24	12	54	36	sig
prot1520	645	2	4	4.5	6	0	3	1.5	6	ns
prot1521	969	1	2	6	6	4	1	9	12	ns
prot1522	857	2	1	0	1.2	9	12	3.6	3.6	sig
prot1523	488	0	3	4	0	1	4	4	10	sig
prot1524	2821	1	2	3	7.5	2	2	6	3	sig
prot1525	512	5	4	6	15	6	2	3	15	ns
prot1526	876	2	0	2.4	2.4	10	2	7.2	12	sig
prot1527	543	1	5	8	4	0	4	18	6	ns
prot1528	809	4	1	1.5	4.5	2	4	12	15	sig
prot1529	1674	1	0	3	3	2	1	6	6	ns
prot1530	1191	2	1	0	3.6	0	0	0	2.4	ns
prot1531	208	1	2	0	4	3	5	4	10	ns
prot1532	437	1	1	4.5	0	2	3	0	4.5	ns
prot1533	510	0	0	9	3	2	1	6	12	ns
prot1534	695	2	6	3.6	3.6	5	2	4.8	0	ns
prot1535	227	1	0	4	6	1	4	2	2	ns
prot1536	700	3	3	4.5	3	3	2	3	4.5	ns
prot1537	218	2	3	0	6	3	3	3	9	ns
prot1538	423	3	2	2.4	1.2	7	2	2.4	13.2	sig
prot1539	873	1	2	6	6	5	0	6	6	ns
prot1540	1426	0	2	0	4.5	2	2	4.5	3	ns
prot1541	520	4	2	3	6	4	4	6	6	sig
prot1542	290	11	9	14.4	15.6	12	12	12	7.2	ns
prot1543	296	3	5	2	8	8	6	16	16	sig
prot1544	309	4	4	4.5	3	1	6	1.5	3	ns
prot1545	502	1	5	6	15	3	4	15	6	ns
prot1546	204	1	4	4.8	1.2	2	2	1.2	2.4	ns
prot1547	437	2	3	0	8	1	5	2	4	ns
prot1548	314	3	2	3	6	3	4	1.5	3	ns
prot1549	402	2	0	18	12	6	6	45	45	sig
prot1550	188	4	2	7.2	1.2	2	1	1.2	3.6	ns
prot1551	434	0	1	0	8	7	5	4	14	sig
prot1552	325	0	1	0	0	1	0	4.5	0	ns
prot1553	607	1	3	6	6	9	3	9	18	sig
prot1554	739	3	0	3.6	1.2	3	2	2.4	2.4	ns
prot1555	235	0	4	4	2	2	0	0	6	ns
prot1556	982	2	1	7.5	7.5	5	4	6	3	sig
prot1557	392	3	3	6	12	7	9	21	15	sig
prot1558	543	0	0	1.2	1.2	4	4	4.8	2.4	sig
prot1559	462	1	2	2	0	0	1	2	4	ns
prot1560	348	1	2	4.5	4.5	3	1	1.5	6	ns
prot1561	463	0	1	0	0	1	0	0	3	ns
prot1562	173	2	2	6	3.6	8	5	6	4.8	ns
prot1563	274	0	1	2	4	6	8	4	12	sig
prot1564	251	2	5	9	9	8	9	3	1.5	ns
prot1565	231	1	3	6	18	3	2	9	3	ns
prot1566	394	6	1	3.6	3.6	8	2	9.6	9.6	sig
prot1567	240	4	4	2	8	1	2	6	2	ns
prot1568	441	2	6	6	6	4	5	9	4.5	ns
prot1569	200	2	3	6	6	3	2	6	3	ns
prot1570	371	1	0	0	3.6	3	1	2.4	2.4	ns
prot1571	313	2	1	6	2	3	3	4	0	ns
prot1572	730	3	2	1.5	4.5	0	2	4.5	3	ns
prot1573	329	0	2	6	12	4	1	15	9	ns
prot1574	627	1	0	2.4	1.2	1	6	1.2	1.2	sig
prot1575	250	1	1	0	6	1	3	2	2	ns
prot1576	144	4	4	6	4.5	2	2	3	0	ns
prot1577	472	2	2	15	6	2	3	0	3	ns
prot1578	421	0	2	2.4	1.2	0	3	4.8	1.2	ns
prot1579	250	2	4	2	4	2	4	0	4	ns
prot1580	266	1	1	0	1.5	8	6	3	12	sig
prot1581	861	2	4	6	3	2	3	3	0	ns
prot1582	1312	1	1	0	2.4	2	2	1.2	3.6	ns
prot1583	493	2	2	4	4	1	1	10	4	sig
prot1584	1082	2	2	1.5	0	0	2	0	3	ns
prot1585	648	0	1	9	0	1	1	0	3	ns
prot1586	276	1	4	0	0	2	2	6	6	sig
prot1587	518	0	4	4	2	1	0	2	2	ns
prot1588	640	1	2	6	3	2	3	1.5	1.5	ns
prot1589	722	5	5	24	15	0	0	3	12	ns
prot1590	147	3	2	3.6	1.2	4	0	7.2	1.2	ns
prot1591	193	1	2	18	12	5	3	8	6	ns
prot1592	194	2	1	3	6	6	3	1.5	1.5	ns
prot1593	365	4	2	9	18	1	3	12	21	ns
prot1594	290	0	1	3.6	2.4	1	6	1.2	2.4	sig
prot1595	636	2	2	6	4	5	5	4	6	ns
prot1596	1160	2	2	6	0	2	3	3	0	ns
prot1597	641	0	1	21	9	0	5	6	3	ns
prot1598	175	2	4	1.2	1.2	3	2	2.4	2.4	ns
prot1599	318	1	3	4	10	3	2	4	6	ns
prot1600	424	1	0	1.5	3	5	1	3	4.5	ns
prot1601	348	1	1	3	6	9	9	9	18	sig
prot1602	227	1	1	0	3.6	0	1	0	2.4	ns
prot1603	427	1	2	4	4	4	2	8	8	sig
prot1604	268	1	1	3	0	3	2	4.5	4.5	ns
prot1605	357	1	3	9	3	1	0	9	3	ns
prot1606	174	3	0	7.2	2.4	6	2	2.4	3.6	sig
prot1607	233	4	3	4	0	3	4	2	4	ns
prot1608	217	0	0	0	3	0	1	4.5	0	ns
prot1609	980	0	3	9	0	2	0	6	0	ns
prot1610	263	1	0	1.2	3.6	1	0	0	2.4	ns
prot1611	169	1	3	4	0	2	6	4	28	sig
prot1612	178	3	1	0	0	0	0	1.5	1.5	ns
prot1613	355	0	0	3	0	1	3	3	0	ns
prot1614	604	0	1	2.4	3.6	0	2	1.2	0	ns
prot1615	149	0	0	0	2	1	0	2	0	ns
prot1616	594	1	3	6	0	1	3	0	4.5	ns
prot1617	257	0	0	3	6	1	0	9	9	ns
prot1618	421	2	2	1.2	2.4	2	4	2.4	2.4	ns
prot1619	712	0	0	4	2	2	2	16	4	sig
prot1620	423	0	1	0	1.5	2	1	1.5	3	ns
prot1621	488	1	2	3	6	4	0	0	9	ns
prot1622	1872	2	0	2.4	2.4	1	0	3.6	1.2	ns
prot1623	153	2	4	4	18	7	3	14	4	ns
prot1624	275	3	3	3	3	2	5	7.5	9	ns
prot1625	463	0	2	15	0	3	3	12	6	ns
prot1626	103	4	2	4.8	6	9	15	10.8	3.6	sig
prot1627	287	2	0	14	6	2	1	8	12	ns
prot1628	282	6	4	6	3	3	2	3	3	sig
prot1629	200	1	0	15	6	3	6	9	18	sig
prot1630	149	3	1	2.4	1.2	2	2	2.4	0	ns
prot1631	149	5	3	2	8	4	2	4	8	sig
prot1632	132	2	1	3	3	1	4	4.5	0	ns
prot1633	118	5	5	9	3	2	1	0	12	ns
prot1634	191	1	2	3.6	2.4	4	2	2.4	4.8	sig
prot1635	189	1	1	6	4	2	1	6	10	ns
prot1636	273	1	4	4.5	0	0	2	3	0	ns
prot1637	327	4	2	3	12	4	2	6	3	ns
prot1638	148	0	4	1.2	1.2	1	3	3.6	1.2	ns
prot1639	206	3	2	4	4	3	1	6	2	ns
prot1640	108	1	1	3	3	4	2	4.5	3	ns
prot1641	267	2	2	9	3	2	3	9	12	ns
prot1642	204	1	5	1.2	2.4	2	1	4.8	1.2	ns
prot1643	223	1	1	2	4	2	1	2	8	ns
prot1644	298	2	2	6	6	4	2	3	6	ns
prot1645	194	3	4	6	0	2	1	6	12	ns
prot1646	77	3	1	1.2	3.6	5	1	1.2	6	sig
prot1647	166	1	0	4	4	2	0	6	4	ns
prot1648	418	0	4	0	10.5	1	4	3	3	ns
prot1649	418	1	1	9	9	2	1	0	0	ns
prot1650	127	2	0	1.2	1.2	2	2	2.4	6	sig
prot1651	279	1	1	8	2	2	2	4	8	ns
prot1652	181	1	1	6	0	2	2	3	3	sig
prot1653	129	0	3	6	3	1	0	6	6	ns
prot1654	161	0	3	1.2	7.2	1	1	2.4	1.2	ns
prot1655	126	2	1	2	6	5	2	8	8	sig
prot1656	326	3	0	3	4.5	3	2	4.5	1.5	ns
prot1657	207	0	1	3	6	3	2	3	6	ns
prot1658	191	3	5	2.4	1.2	1	0	2.4	2.4	ns
prot1659	238	2	2	4	4	0	1	2	2	ns
prot1660	210	3	1	3	6	1	3	4.5	0	ns
prot1661	331	2	0	0	0	1	2	6	3	ns
prot1662	574	1	3	0	1.2	1	0	1.2	2.4	ns
prot1663	455	1	1	4	0	5	1	6	2	ns
prot1664	553	0	0	0	3	1	0	0	1.5	ns
prot1665	522	4	3	3	0	1	2	0	3	ns
prot1666	325	2	5	1.2	0	1	0	3.6	1.2	ns
prot1667	208	2	0	4	4	1	1	2	2	ns
prot1668	232	0	2	0	3	1	1	1.5	3	sig
prot1669	219	2	0	3	3	3	2	3	3	ns
prot1670	409	0	2	2.4	0	2	0	4.8	2.4	ns
prot1671	233	2	1	4	4	5	1	4	4	ns
prot1672	772	1	0	3	4.5	2	1	1.5	1.5	ns
prot1673	360	0	3	15	9	2	1	9	6	ns
prot1674	439	2	3	2.4	1.2	2	0	1.2	1.2	ns
prot1675	442	1	0	2	2	0	1	4	0	ns
prot1676	138	1	1	1.5	1.5	1	1	1.5	1.5	ns
prot1677	106	0	0	3	6	1	0	3	0	ns
prot1678	370	1	1	1.2	0	2	0	0	2.4	ns
prot1679	629	1	3	2	2	1	3	0	4	ns
prot1680	187	1	2	1.5	0	2	1	1.5	1.5	ns
prot1681	596	1	0	3	0	0	1	0	0	ns
prot1682	255	2	2	1.2	1.2	0	1	0	1.2	ns
prot1683	92	5	4	18	4	2	2	6	4	ns
prot1684	171	4	5	0	6	5	4	3	1.5	ns
prot1685	165	4	5	6	12	7	5	0	0	ns
prot1686	148	1	0	7.2	6	9	24	18	25.2	sig
prot1687	229	5	4	6	4	3	2	6	4	ns
prot1688	123	0	3	4.5	3	2	3	3	1.5	ns
prot1689	77	3	1	9	6	0	3	6	15	ns
prot1690	465	3	0	3.6	6	2	1	0	6	ns
prot1691	279	3	2	2	4	1	1	0	0	ns
prot1692	278	1	1	3	3	1	3	6	0	ns
prot1693	119	1	2	3	0	2	2	24	6	sig
prot1694	148	1	3	2.4	2.4	2	1	0	0	ns
prot1695	72	1	3	2	0	1	1	4	0	ns
prot1696	353	4	0	3	4.5	2	1	6	1.5	ns
prot1697	196	3	2	3	0	4	2	12	6	sig
prot1698	174	4	4	2.4	0	0	2	3.6	4.8	ns
prot1699	126	1	1	2	0	2	0	6	6	ns
prot1700	235	3	6	0	3	1	5	3	1.5	ns
prot1701	235	3	0	9	0	0	4	6	18	ns
prot1702	110	2	6	2.4	2.4	3	1	2.4	1.2	ns
prot1703	188	6	2	4	2	3	2	4	6	ns
prot1704	225	2	2	0	1.5	3	9	4.5	9	sig
prot1705	138	0	2	3	0	0	4	6	6	ns
prot1706	174	2	3	0	4.8	3	1	2.4	3.6	ns
prot1707	672	2	2	2	0	5	3	4	0	ns
prot1708	84	3	0	4.5	6	6	9	4.5	9	sig
prot1709	107	2	1	9	3	1	1	6	6	ns
prot1710	146	3	4	2.4	3.6	3	0	2.4	1.2	ns
prot1711	183	2	1	0	4	2	1	6	2	ns
prot1712	555	1	0	0	3	1	1	1.5	3	ns
prot1713	467	1	3	3	6	0	2	3	6	ns
prot1714	265	0	1	1.2	3.6	0	2	0	4.8	ns
prot1715	598	1	3	0	2	4	2	6	6	sig
prot1716	317	1	0	3	3	0	3	1.5	1.5	ns
prot1717	196	1	1	12	0	1	4	12	12	sig
prot1718	267	4	1	0	0	3	2	1.2	1.2	ns
prot1719	612	1	1	4	6	3	0	0	2	ns
prot1720	62	2	1	3	0	0	2	3	1.5	ns
prot1721	77	2	3	9	0	2	1	12	0	ns
prot1722	68	3	4	2.4	1.2	3	2	2.4	0	ns
prot1723	632	1	0	6	4	3	1	2	2	ns
prot1724	230	2	0	4.5	3	3	3	4.5	9	sig
prot1725	133	1	0	6	6	1	0	3	3	ns
prot1726	334	1	0	0	0	0	1	3.6	2.4	ns
prot1727	311	4	1	6	0	3	4	6	4	ns
prot1728	563	4	0	0	0	2	0	0	0	ns
prot1729	327	2	1	6	0	0	2	6	0	ns
prot1730	144	3	2	2.4	2.4	1	3	0	3.6	ns
prot1731	668	3	1	8	2	1	2	0	2	ns
prot1732	85	1	3	3	1.5	3	6	13.5	13.5	sig
prot1733	102	2	0	3	0	1	1	3	0	ns
prot1734	508	1	0	1.2	2.4	1	1	1.2	0	ns
prot1735	226	3	1	0	2	1	1	0	4	ns
prot1736	676	0	2	1.5	1.5	2	2	0	0	ns
prot1737	539	0	1	0	3	1	1	3	6	ns
prot1738	295	2	1	0	2.4	2	2	2.4	2.4	sig
prot1739	224	1	2	0	4	0	2	4	6	ns
prot1740	2292	0	1	1.5	0	1	1	1.5	1.5	sig
prot1741	170	2	4	9	6	1	5	12	24	ns
prot1742	134	5	1	0	7.2	3	2	7.2	7.2	sig
prot1743	255	1	0	2	6	2	2	4	4	ns
prot1744	304	7	5	4.5	6	3	1	6	3	ns
prot1745	237	4	2	9	6	1	4	0	6	ns
prot1746	105	3	1	3.6	1.2	2	3	1.2	0	ns
prot1747	69	3	3	2	4	4	8	4	12	sig
prot1748	247	1	1	1.5	1.5	1	0	3	4.5	ns
prot1749	99	1	2	9	9	5	4	9	12	ns
prot1750	116	3	3	0	3.6	1	1	2.4	4.8	ns
prot1751	152	0	2	2	4	1	2	0	4	ns
prot1752	225	3	4	7.5	1.5	3	2	1.5	3	ns
prot1753	147	3	2	6	6	0	5	6	0	ns
prot1754	125	3	3	0	0	1	3	0	2.4	ns
prot1755	90	3	2	6	2	2	3	2	2	ns
prot1756	237	3	2	3	3	1	0	3	3	ns
prot1757	66	1	1	3	12	2	2	6	3	ns
prot1758	264	1	0	0	0	0	0	4.8	4.8	ns
prot1759	137	2	2	0	0	1	1	6	2	ns
prot1760	511	3	1	3	0	1	2	3	3	sig
prot1761	141	1	1	0	3	2	4	6	6	sig
prot1762	280	3	3	3.6	1.2	4	3	1.2	2.4	ns
prot1763	302	1	2	10	6	0	0	6	4	ns
prot1764	74	0	0	1.5	0	1	0	3	4.5	ns
prot1765	171	1	1	9	0	1	3	3	9	ns
prot1766	95	3	3	1.2	2.4	3	6	14.4	3.6	sig
prot1767	367	1	3	2	4	2	2	8	8	sig
prot1768	144	0	2	3	0	1	0	3	3	ns
prot1769	664	3	3	3	3	1	1	0	3	ns
prot1770	179	0	4	2.4	2.4	0	1	0	1.2	ns
prot1771	114	2	0	4	2	0	0	2	2	ns
prot1772	161	4	3	0	0	2	3	3	4.5	sig
prot1773	205	1	1	0	3	0	0	12	9	ns
prot1774	305	3	3	1.2	2.4	2	2	7.2	4.8	sig
prot1775	416	1	4	2	0	2	6	8	4	sig
prot1776	397	1	1	0	0	0	2	3	1.5	ns
prot1777	224	1	1	3	6	1	1	9	0	ns
prot1778	314	0	0	1.2	1.2	1	0	2.4	2.4	ns
prot1779	174	2	0	0	4	3	2	6	2	ns
prot1780	416	0	3	1.5	0	4	1	3	3	ns
prot1781	131	2	1	0	3	3	3	9	9	sig
prot1782	107	1	0	1.2	0	1	3	2.4	3.6	ns
prot1783	163	0	2	0	0	6	2	12	4	sig
prot1784	564	1	1	1.5	0	3	3	1.5	3	ns
prot1785	208	0	1	6	0	0	2	3	9	ns
prot1786	135	1	2	2.4	2.4	0	0	1.2	1.2	ns
prot1787	3394	5	3	2	4	4	2	6	2	ns
prot1788	1957	0	1	4.5	3	1	1	6	9	ns
prot1789	1088	2	1	3	3	4	2	12	6	sig
prot1790	424	4	0	4.8	0	2	2	6	4.8	ns
prot1791	1035	3	1	6	2	1	1	2	2	ns
prot1792	926	2	1	1.5	1.5	3	0	3	1.5	ns
prot1793	1669	4	1	3	0	2	2	6	6	sig
prot1794	201	3	1	4.8	3.6	2	3	2.4	2.4	ns
prot1795	539	2	0	2	6	0	4	0	4	ns
prot1796	638	0	0	3	0	2	1	0	0	ns
prot1797	225	4	5	15	18	4	3	12	12	ns
prot1798	319	4	4	3.6	3.6	1	4	2.4	1.2	ns
prot1799	520	2	3	4	10	1	0	2	2	ns
prot1800	785	1	1	1.5	7.5	6	2	3	12	sig
prot1801	629	3	3	3	15	0	4	15	24	ns
prot1802	341	1	3	3.6	1.2	4	2	2.4	1.2	ns
prot1803	412	2	0	4	4	3	2	4	12	sig
prot1804	308	1	1	1.5	1.5	2	1	3	3	ns
prot1805	743	1	2	0	3	3	3	18	9	sig
prot1806	470	1	2	1.2	0	1	2	3.6	2.4	ns
prot1807	1140	1	1	4	6	1	1	2	2	sig
prot1808	1466	1	1	1.5	0	2	2	3	3	sig
prot1809	254	2	4	3	9	4	0	9	6	ns
prot1810	257	3	4	7.2	3.6	3	2	6	2.4	ns
prot1811	375	0	1	4	4	2	0	2	2	ns
prot1812	1882	1	4	4.5	0	3	1	6	10.5	ns
prot1813	1300	1	1	6	6	3	3	9	9	sig
prot1814	444	1	1	1.2	2.4	3	6	14.4	3.6	sig
prot1815	832	1	2	4	2	0	1	6	0	ns
prot1816	582	1	2	7.5	3	2	1	3	3	ns
prot1817	280	2	1	3	0	3	6	9	9	sig
prot1818	1244	2	1	1.2	1.2	3	2	1.2	2.4	ns
prot1819	276	1	0	8	2	1	2	4	8	sig
prot1820	623	0	2	4.5	0	2	3	4.5	4.5	sig
prot1821	450	0	3	3	3	1	2	3	6	ns
prot1822	247	0	2	1.2	1.2	0	3	0	1.2	ns
prot1823	387	1	3	0	4	0	0	2	0	ns
prot1824	662	2	2	0	3	3	1	0	1.5	ns
prot1825	743	2	0	3	3	2	2	3	6	ns
prot1826	874	0	0	1.2	2.4	5	2	2.4	2.4	sig
prot1827	1301	0	0	0	0	0	0	0	2	ns
prot1828	274	0	1	4.5	3	0	1	0	3	ns
prot1829	551	3	3	6	12	1	0	3	6	ns
prot1830	447	1	0	1.2	2.4	4	1	3.6	3.6	ns
prot1831	154	1	1	8	2	2	1	2	4	ns
prot1832	210	4	3	1.5	4.5	2	1	6	0	ns
prot1833	290	2	3	3	6	3	3	6	3	ns
prot1834	220	1	2	3.6	4.8	6	6	4.8	7.2	sig
prot1835	184	2	1	6	8	2	1	2	18	ns
prot1836	168	1	0	1.5	3	3	9	9	9	sig
prot1837	102	0	4	9	12	2	1	0	12	ns
prot1838	327	3	1	2.4	3.6	5	2	3.6	4.8	ns
prot1839	962	1	1	4	2	1	0	4	2	ns
prot1840	556	2	1	4.5	1.5	0	0	3	0	ns
prot1841	374	1	1	15	3	4	2	6	6	ns
prot1842	728	4	2	3.6	2.4	5	1	1.2	1.2	sig
prot1843	243	1	3	0	0	1	0	2	0	ns
prot1844	127	3	0	1.5	4.5	1	1	1.5	0	ns
prot1845	519	1	1	12	3	0	3	3	0	ns
prot1846	492	2	3	4.8	1.2	3	4	2.4	1.2	ns
prot1847	233	3	3	8	6	0	1	2	2	ns
prot1848	287	5	1	0	1.5	1	2	7.5	3	ns
prot1849	337	1	1	6	6	2	1	0	6	ns
prot1850	404	1	0	1.2	0	2	1	3.6	0	ns
prot1851	3175	1	1	0	4	1	1	4	0	ns
prot1852	243	2	0	0	3	0	0	0	1.5	ns
prot1853	275	4	1	12	3	1	2	3	0	ns
prot1854	648	0	1	3.6	4.8	0	2	2.4	4.8	ns
prot1855	172	0	1	6	0	0	1	2	0	ns
prot1856	283	0	3	1.5	10.5	0	3	6	0	ns
prot1857	159	4	1	3	6	2	2	6	12	ns
prot1858	372	2	1	0	6	6	2	0	3.6	ns
prot1859	174	4	2	6	2	2	0	4	2	ns
prot1860	182	1	3	1.5	3	3	4	1.5	1.5	ns
prot1861	251	2	5	3	3	2	2	12	18	sig
prot1862	1009	2	1	0	0	4	1	0	4.8	ns
prot1863	233	0	0	4	2	0	3	0	4	ns
prot1864	158	1	2	7.5	6	2	4	0	3	ns
prot1865	200	3	3	3	0	3	3	6	3	ns
prot1866	292	2	3	2.4	0	2	1	1.2	2.4	ns
prot1867	399	1	0	0	6	2	3	4	0	ns
prot1868	229	2	0	3	3	3	2	3	3	ns
prot1869	228	2	1	6	9	3	0	15	18	ns
prot1870	445	0	3	2.4	1.2	4	1	1.2	2.4	ns
prot1871	334	0	1	6	2	1	2	8	0	ns
prot1872	848	4	1	9	1.5	1	3	1.5	0	ns
prot1873	151	0	4	0	0	2	4	15	12	sig
prot1874	1410	2	1	1.2	0	1	2	4.8	2.4	ns
prot1875	164	0	1	4	6	1	2	2	2	ns
prot1876	114	2	2	4.5	4.5	2	2	3	1.5	ns
prot1877	262	0	4	9	6	0	2	3	6	ns
prot1878	174	1	1	1.2	2.4	1	1	0	1.2	ns
prot1879	987	0	1	4	6	1	4	4	2	ns
prot1880	170	1	5	0	4.5	0	2	3	1.5	ns
prot1881	399	1	1	0	6	4	2	12	6	sig
prot1882	504	3	3	1.2	2.4	3	3	3.6	7.2	sig
prot1883	359	1	2	2	6	3	0	4	6	ns
prot1884	85	2	2	1.5	1.5	2	2	3	3	sig
prot1885	186	0	2	9	0	1	1	3	15	ns
prot1886	231	1	2	4.8	2.4	3	3	3.6	7.2	sig
prot1887	161	5	1	4	0	2	0	0	2	ns
prot1888	296	4	2	3	0	2	8	3	3	sig
prot1889	362	0	0	3	9	3	2	6	0	ns
prot1890	492	3	1	2.4	1.2	0	4	0	4.8	ns
prot1891	240	0	1	6	6	1	2	2	4	ns
prot1892	587	2	1	1.5	3	0	3	0	0	ns
prot1893	523	2	0	6	0	0	0	0	0	ns
prot1894	979	0	2	3.6	1.2	3	3	3.6	7.2	sig
prot1895	2381	1	2	4	2	1	1	0	0	ns
prot1896	246	2	0	1.5	1.5	0	1	3	1.5	ns
prot1897	309	2	1	0	0	6	2	6	6	sig
prot1898	214	1	0	0	1.2	0	2	1.2	3.6	ns
prot1899	659	0	0	0	4	3	3	6	4	sig
prot1900	185	1	2	3	0	1	1	3	1.5	sig
prot1901	201	1	1	0	6	0	0	3	3	ns
prot1902	464	1	1	1.2	2.4	2	2	4.8	4.8	sig
prot1903	298	0	3	0	2	2	0	6	2	ns
prot1904	502	2	0	0	1.5	2	2	3	3	sig
prot1905	295	1	2	3	3	2	2	12	6	sig
prot1906	1921	1	0	0	0	0	2	0	1.2	ns
prot1907	900	4	0	0	4	0	0	2	4	ns
prot1908	1567	1	1	1.5	1.5	1	1	0	1.5	ns
prot1909	659	3	3	0	3	1	0	0	0	ns
prot1910	909	0	3	1.2	4.8	0	3	2.4	0	ns
prot1911	193	2	0	0	0	0	0	0	0	ns
prot1912	431	1	0	0	1.5	1	1	3	0	ns
prot1913	118	2	1	0	3	1	2	0	0	ns
prot1914	229	3	3	2.4	4.8	2	3	4.8	2.4	ns
prot1915	232	3	1	2	4	1	1	4	2	ns
prot1916	267	1	3	3	3	2	1	4.5	3	ns
prot1917	266	0	1	9	12	2	1	0	9	ns
prot1918	183	2	0	2.4	0	0	1	1.2	1.2	ns
prot1919	909	2	1	2	8	2	3	0	6	ns
prot1920	219	0	0	4.5	1.5	6	3	9	4.5	sig
prot1921	141	0	3	12	3	3	4	9	6	ns
prot1922	154	0	3	2.4	1.2	3	1	2.4	2.4	ns
prot1923	243	3	2	4	2	2	1	2	0	ns
prot1924	135	1	0	3	0	2	3	9	3	sig
prot1925	315	0	1	9	0	1	1	6	3	ns
prot1926	517	2	1	2.4	3.6	0	0	4.8	1.2	ns
prot1927	127	1	3	6	2	0	0	2	2	ns
prot1928	439	3	2	1.5	1.5	1	1	1.5	1.5	sig
prot1929	398	4	2	6	6	1	1	3	3	sig
prot1930	462	2	0	1.2	2.4	0	1	1.2	3.6	ns
prot1931	202	2	2	4	0	2	1	0	2	ns
prot1932	114	0	0	1.5	3	1	4	0	0	ns
prot1933	137	0	3	9	0	1	1	12	3	ns
prot1934	124	0	1	2.4	2.4	0	3	4.8	3.6	ns
prot1935	641	0	0	4	6	1	1	0	0	ns
prot1936	415	0	0	3	6	3	2	1.5	1.5	ns
prot1937	448	1	4	0	3	0	0	6	6	ns
prot1938	572	1	1	0	0	1	0	2.4	2.4	ns
prot1939	819	1	1	2	4	1	1	4	4	ns
prot1940	365	1	0	1.5	0	1	0	0	0	ns
prot1941	600	1	1	3	6	3	1	0	0	ns
prot1942	692	2	0	1.2	0	0	1	1.2	0	ns
prot1943	244	3	0	2	2	2	2	0	6	ns
prot1944	203	3	0	1.5	0	2	1	1.5	1.5	sig
prot1945	383	1	1	3	9	1	1	6	3	ns
prot1946	208	2	0	0	2.4	5	1	4.8	1.2	sig
prot1947	292	3	4	2	0	1	1	4	4	ns
prot1948	288	2	0	0	1.5	1	2	1.5	3	ns
prot1949	111	3	3	6	6	2	1	9	3	ns
prot1950	309	0	0	2.4	2.4	1	0	1.2	0	ns
prot1951	555	1	1	6	4	0	2	2	2	ns
prot1952	719	1	0	1.5	1.5	1	0	0	1.5	ns
prot1953	548	1	0	6	3	2	2	6	0	ns
prot1954	209	2	2	2.4	1.2	1	1	1.2	1.2	ns
prot1955	561	0	0	4	2	0	1	0	4	ns
prot1956	575	1	2	4.5	1.5	1	0	0	3	ns
prot1957	193	1	1	0	6	2	4	6	18	sig
prot1958	476	1	3	1.2	1.2	1	2	1.2	1.2	ns
prot1959	426	0	1	0	0	0	2	2	0	ns
prot1960	210	0	2	4.5	1.5	1	0	0	1.5	ns
prot1961	167	0	0	3	3	3	1	6	3	ns
prot1962	255	1	0	1.2	1.2	5	4	4.8	2.4	sig
prot1963	259	0	0	0	0	1	0	0	2	ns
prot1964	828	0	2	0	3	1	1	3	1.5	ns
prot1965	491	1	1	3	0	0	1	6	3	ns
prot1966	116	2	1	0	0	1	2	0	2.4	ns
prot1967	392	1	1	4	6	0	1	0	0	ns
prot1968	278	1	1	1.5	1.5	1	0	0	0	ns
prot1969	275	3	2	3	3	1	0	0	6	ns
prot1970	542	1	1	0	2.4	0	1	2.4	0	ns
prot1971	303	2	3	2	4	5	3	2	2	ns
prot1972	206	1	0	0	3	3	1	0	0	ns
prot1973	575	1	2	0	3	0	2	3	6	ns
prot1974	882	4	3	1.2	0	2	0	1.2	1.2	ns
prot1975	503	0	0	4	0	1	1	2	2	ns
prot1976	350	1	1	1.5	0	2	0	0	1.5	ns
prot1977	277	1	0	3	0	3	0	3	0	ns
prot1978	251	0	1	2.4	0	1	1	0	1.2	ns
prot1979	223	0	1	4	4	1	3	2	0	ns
prot1980	109	2	3	4.5	6	2	0	1.5	3	ns
prot1981	1093	5	1	9	0	1	0	12	3	ns
prot1982	123	2	3	3.6	4.8	1	3	8.4	3.6	ns
prot1983	160	2	5	2	6	2	2	4	4	sig
prot1984	160	3	1	6	0	2	2	3	3	sig
prot1985	433	3	3	0	3	0	2	9	12	ns
prot1986	214	1	0	1.2	2.4	1	0	2.4	2.4	ns
prot1987	114	4	1	0	2	0	0	4	6	ns
prot1988	178	1	1	4.5	1.5	1	1	1.5	0	ns
prot1989	248	0	0	3	3	1	0	6	6	ns
prot1990	49	1	0	2.4	1.2	6	3	1.2	7.2	ns
prot1991	86	3	3	6	6	1	2	4	0	ns
prot1992	335	1	1	4.5	3	3	1	0	1.5	ns
prot1993	171	1	1	6	6	2	3	9	6	ns
prot1994	214	2	1	2.4	1.2	1	0	1.2	1.2	ns
prot1995	108	3	1	0	0	0	2	4	0	ns
prot1996	115	1	2	3	0	0	1	9	1.5	ns
prot1997	96	0	2	9	6	0	1	0	0	ns
prot1998	82	2	1	0	0	1	3	1.2	0	ns
prot1999	365	1	1	2	10	4	2	4	4	sig
[truncated: 1,549 more rows]
