# Supplementary material for: Protein complex-based analysis is resistant to the obfuscating consequences of batch effects --- a case study in clinical proteomics
Source: BMC Genomics. 2017 Mar 14;18(Suppl 2):142. doi: 10.1186/s12864-017-3490-3 (PMC5374662; doi:10.1186/s12864-017-3490-3)
Supplement: Supplementary file 2 — Simulated data D2.2H. (ZIP 3730 kb) [file 12864_2017_3490_MOESM2_ESM.zip › D2.2.365.txt]

protLen	X0	X0.1	X0.2	X0.3	X1	X1.1	X1.2	X1.3	sig
prot1	1338	926	857	1000.8	1086	825	889	1039.2	996	ns
prot2	2199	32	28	33	46.5	25	32	64.5	27	ns
prot3	1538	34	32	63	68.4	54	59	117	122.4	sig
prot4	2319	19	16	93	78	24	15	66	51	ns
prot5	1392	37	33	46.8	48	53	54	70.8	55.2	sig
prot6	1985	33	31	61.5	54	84	105	144	144	sig
prot7	1262	61	48	106.2	109.8	42	48	82.8	88.2	ns
prot8	3862	14	26	48	57	9	27	33	63	ns
prot9	1295	50	40	55.2	54	31	39	36	52.8	ns
prot10	4287	11	9	27	9	54	9	45	54	sig
prot11	1277	47	39	79.2	79.2	43	41	68.4	63	ns
prot12	3587	3	6	9	12	9	3	30	18	ns
prot13	774	63	78	86.4	86.4	166	128	158.4	175.2	sig
prot14	1960	5	5	6	12	4	7	9	12	ns
prot15	858	75	54	106.2	109.8	62	72	115.2	117	ns
prot16	693	71	68	204	219	71	77	207	225	ns
prot17	748	47	62	79.2	72	59	58	63.6	86.4	ns
prot18	875	40	43	90	66	52	55	55.5	64.5	ns
prot19	1755	10	9	23.4	32.4	9	12	21.6	19.8	ns
prot20	839	36	33	141	90	42	41	117	117	ns
prot21	857	35	29	28.8	38.4	23	29	24	28.8	ns
prot22	1248	27	16	36	34.5	34	33	25.5	39	ns
prot23	1308	19	17	19.8	37.8	18	14	32.4	34.2	ns
prot24	1260	16	18	27	48	15	15	66	54	ns
prot25	1487	9	10	12	12	2	6	8.4	9.6	ns
prot26	477	86	81	105	136.5	69	89	163.5	168	ns
prot27	1324	24	23	48.6	37.8	27	22	48.6	48.6	ns
prot28	997	12	20	24	72	16	20	66	60	ns
prot29	623	121	95	144	116.4	116	89	128.4	117.6	ns
prot30	657	94	95	139.5	138	88	88	171	150	ns
prot31	1735	11	11	23.4	27	15	11	25.2	12.6	ns
prot32	904	11	12	33	36	33	39	81	117	sig
prot33	446	207	198	260.4	217.2	211	214	250.8	236.4	ns
prot34	262	176	191	247.5	276	184	205	295.5	279	ns
prot35	682	118	98	154.8	194.4	107	102	208.8	176.4	ns
prot36	742	55	54	174	165	45	51	144	159	ns
prot37	630	31	37	48	42	45	39	36	44.4	ns
prot38	672	34	23	52.5	36	36	33	40.5	52.5	ns
prot39	1056	32	26	36	45	46	40	75.6	57.6	sig
prot40	1098	17	17	45	84	22	26	81	72	ns
prot41	1192	12	12	18	15.6	14	11	8.4	12	ns
prot42	1888	16	11	19.5	21	11	20	18	16.5	ns
prot43	500	204	144	333	309.6	178	167	315	331.2	ns
prot44	610	66	41	171	150	114	118	282	288	sig
prot45	543	35	21	42	44.4	32	36	48	42	ns
prot46	685	30	25	48	51	26	27	48	36	ns
prot47	546	29	33	63	57.6	35	24	37.8	39.6	ns
prot48	1311	13	13	27	48	16	27	45	45	sig
prot49	1047	7	12	14.4	15.6	24	39	72	32.4	sig
prot50	491	121	121	210	184.5	144	131	214.5	207	ns
prot51	654	67	75	126	147.6	77	85	126	133.2	ns
prot52	639	70	53	207	183	42	62	189	156	ns
prot53	740	73	49	67.2	64.8	41	50	44.4	73.2	ns
prot54	1143	19	19	28.5	22.5	21	19	30	31.5	ns
prot55	966	18	15	18	28.8	16	32	90	61.2	sig
prot56	1042	9	18	33	33	15	15	39	30	ns
prot57	2166	9	8	3.6	6	5	6	3.6	6	ns
prot58	443	26	23	51	43.5	25	30	40.5	27	ns
prot59	589	24	18	41.4	37.8	29	27	32.4	52.2	ns
prot60	740	25	17	63	42	25	29	72	48	ns
prot61	532	22	19	26.4	34.8	15	14	32.4	19.2	ns
prot62	740	7	14	13.5	24	10	7	15	12	ns
prot63	727	12	13	18	34.2	8	8	19.8	12.6	ns
prot64	1585	3	8	21	24	13	3	3	12	ns
prot65	479	234	212	268.8	254.4	214	245	296.4	318	ns
prot66	364	145	153	202.5	222	137	162	253.5	225	ns
prot67	433	150	160	279	284.4	136	153	266.4	289.8	ns
prot68	346	142	114	480	462	136	145	531	411	ns
prot69	545	95	103	110.4	105.6	76	90	78	97.2	ns
prot70	472	91	89	78	90	68	84	111	102	ns
prot71	478	46	50	104.4	99	61	52	95.4	113.4	ns
prot72	413	38	35	144	138	50	55	141	168	ns
prot73	496	44	39	40.8	46.8	82	78	91.2	108	sig
prot74	630	35	40	39	42	28	28	45	69	ns
prot75	544	29	25	43.2	34.2	43	27	84.6	64.8	sig
prot76	880	13	9	21	60	20	20	63	66	sig
prot77	684	18	10	8.4	18	13	8	7.2	22.8	ns
prot78	988	17	14	16.5	9	17	9	16.5	9	ns
prot79	430	70	79	142.2	136.8	57	69	135	127.8	ns
prot80	707	21	23	81	87	23	30	63	114	ns
prot81	418	28	28	34.8	30	27	17	32.4	24	ns
prot82	820	14	18	12	22.5	22	19	28.5	27	ns
prot83	1450	17	9	16.2	21.6	9	12	27	12.6	ns
prot84	500	77	82	195	246	72	81	252	258	ns
prot85	451	53	56	70.8	48	72	62	68.4	75.6	ns
prot86	757	27	23	31.5	43.5	26	31	45	34.5	ns
prot87	539	29	28	41.4	36	37	26	41.4	34.2	ns
prot88	455	17	17	54	27	20	20	45	45	ns
prot89	646	16	16	14.4	26.4	21	14	16.8	13.2	ns
prot90	533	15	9	12	12	6	12	15	19.5	ns
prot91	1101	6	3	14.4	7.2	5	5	5.4	9	ns
prot92	375	179	195	480	519	152	166	477	573	ns
prot93	477	100	111	129.6	120	124	119	144	129.6	ns
prot94	440	81	71	108	87	112	105	175.5	177	sig
prot95	445	70	68	113.4	126	74	67	104.4	100.8	ns
prot96	373	42	46	132	174	57	42	159	165	ns
prot97	606	28	32	33.6	20.4	28	30	51.6	33.6	ns
prot98	343	23	28	36	36	21	21	42	40.5	ns
prot99	403	24	23	55.8	36	11	24	27	37.8	ns
prot100	591	23	21	45	69	10	26	78	21	ns
prot101	641	16	7	7.2	13.2	29	29	34.8	32.4	sig
prot102	583	10	10	15	15	10	9	19.5	12	ns
prot103	544	17	5	9	18	6	12	9	25.2	ns
prot104	2137	7	9	21	6	8	5	12	12	ns
prot105	375	43	38	42	43.2	59	74	94.8	84	sig
prot106	454	46	46	39	57	40	37	58.5	58.5	ns
prot107	472	33	34	41.4	46.8	84	108	205.2	162	sig
prot108	517	35	34	117	105	30	37	129	138	sig
prot109	464	23	27	43.2	38.4	26	28	39.6	40.8	ns
prot110	637	20	22	30	36	10	17	28.5	24	ns
prot111	423	19	19	21.6	39.6	13	18	27	21.6	ns
prot112	414	9	13	63	45	13	13	45	33	ns
prot113	898	16	7	16.8	25.2	14	13	12	18	ns
prot114	498	16	9	18	19.5	8	12	16.5	27	ns
prot115	580	17	13	25.2	10.8	16	16	32.4	23.4	sig
prot116	448	10	11	33	39	15	13	33	18	ns
prot117	569	11	6	12	12	7	10	7.2	7.2	ns
prot118	1032	1	1	6	7.5	15	3	36	45	sig
prot119	357	91	107	187.2	172.8	107	104	212.4	185.4	ns
prot120	231	64	60	153	141	62	54	192	180	ns
prot121	372	45	45	54	68.4	57	48	63.6	61.2	ns
prot122	375	46	48	75	61.5	43	48	63	69	ns
prot123	507	44	44	81	68.4	39	46	50.4	73.8	ns
prot124	411	31	39	87	102	47	40	177	189	sig
prot125	374	26	18	13.2	16.8	20	16	18	24	ns
prot126	827	20	14	18	22.5	19	16	19.5	19.5	ns
prot127	774	11	7	18	28.8	26	26	37.8	32.4	sig
prot128	576	8	8	9	18	9	15	27	27	ns
prot129	413	15	15	20.4	13.2	7	10	13.2	14.4	ns
prot130	569	8	8	10.5	12	14	8	22.5	12	ns
prot131	590	6	6	14.4	19.8	10	6	16.2	10.8	ns
prot132	774	10	9	36	27	11	8	36	24	ns
prot133	1023	8	11	18	7.2	9	7	14.4	9.6	ns
prot134	803	2	2	3	7.5	1	4	10.5	4.5	ns
prot135	242	63	51	117	97.2	61	59	113.4	95.4	ns
prot136	439	42	56	159	168	55	52	165	171	ns
prot137	318	60	58	54	80.4	65	47	66	88.8	ns
prot138	278	44	55	87	88.5	55	67	73.5	75	ns
prot139	309	43	47	75.6	106.2	138	120	199.8	226.8	sig
prot140	568	21	45	117	96	28	40	105	84	ns
prot141	316	35	27	54	48	39	31	45.6	49.2	ns
prot142	283	26	28	43.5	57	26	38	37.5	40.5	ns
prot143	608	25	24	61.2	45	58	52	100.8	88.2	sig
prot144	673	27	17	48	39	20	16	66	54	sig
prot145	414	20	23	18	22.8	12	20	20.4	18	ns
prot146	707	24	16	25.5	21	18	20	19.5	37.5	ns
prot147	406	16	17	28.8	25.2	12	14	28.8	37.8	ns
prot148	510	12	22	33	24	17	10	39	30	ns
prot149	500	13	15	24	12	12	15	13.2	20.4	ns
prot150	350	10	12	12	13.5	9	7	13.5	16.5	ns
prot151	683	13	22	27	19.8	44	30	61.2	61.2	sig
prot152	569	9	8	30	18	7	6	42	33	ns
prot153	450	7	16	14.4	12	15	13	16.8	13.2	ns
prot154	399	7	11	19.5	9	10	14	15	18	ns
prot155	713	9	6	19.8	12.6	13	9	25.2	21.6	ns
prot156	564	18	10	21	42	6	13	18	21	ns
prot157	1149	6	8	8.4	13.2	9	7	10.8	3.6	ns
prot158	721	7	6	6	4.5	3	10	12	3	ns
prot159	260	214	197	340.2	394.2	229	236	460.8	399.6	sig
prot160	372	118	132	408	387	134	145	354	390	ns
prot161	297	89	99	109.2	106.8	167	178	216	186	sig
prot162	276	47	56	72	76.5	48	46	73.5	69	ns
prot163	480	30	44	55.8	75.6	56	61	104.4	68.4	sig
prot164	299	36	32	87	84	28	33	78	84	ns
prot165	317	26	22	19.2	27.6	37	36	42	27.6	ns
prot166	437	20	19	28.5	33	69	45	94.5	85.5	sig
prot167	537	25	19	36	37.8	48	68	93.6	86.4	sig
prot168	228	19	15	36	60	24	14	33	45	ns
prot169	289	13	25	24	19.2	25	24	26.4	21.6	ns
prot170	341	19	15	15	22.5	11	18	22.5	21	ns
prot171	445	18	11	30.6	28.8	13	20	36	21.6	ns
prot172	458	11	14	48	48	27	29	93	66	sig
prot173	450	11	11	21.6	19.2	11	8	7.2	14.4	ns
prot174	588	19	12	19.5	16.5	11	18	25.5	27	ns
prot175	761	13	17	19.8	16.2	12	11	30.6	21.6	ns
prot176	519	12	6	18	21	20	12	54	27	sig
prot177	1216	10	11	7.2	15.6	9	5	8.4	8.4	ns
prot178	605	12	11	19.5	16.5	11	16	12	12	sig
prot179	748	9	8	16.2	10.8	8	9	23.4	18	ns
prot180	460	1	5	27	36	7	7	24	21	ns
prot181	645	6	7	10.8	7.2	11	9	4.8	8.4	ns
prot182	528	9	7	6	7.5	4	6	10.5	4.5	ns
prot183	958	5	6	3.6	10.8	4	12	18	16.2	sig
prot184	4213	2	1	0	21	2	5	3	15	ns
prot185	1921	4	5	7.2	6	3	1	7.2	4.8	ns
prot186	333	137	153	223.5	192	133	151	180	246	ns
prot187	229	96	120	174.6	210.6	98	84	212.4	185.4	ns
prot188	413	44	47	132	162	50	39	126	159	ns
prot189	437	32	40	43.2	44.4	38	42	36	45.6	ns
prot190	459	39	33	46.5	51	34	24	42	48	ns
prot191	170	32	27	66.6	59.4	33	30	70.2	52.2	ns
prot192	200	37	34	117	120	45	29	153	129	ns
prot193	396	25	31	40.8	38.4	32	40	39.6	34.8	ns
prot194	219	19	21	46.5	36	30	42	63	51	sig
prot195	509	20	21	45	48.6	52	52	55.8	45	sig
prot196	255	28	28	45	57	16	22	45	51	ns
prot197	343	9	13	12	9.6	12	14	14.4	24	ns
prot198	453	17	15	27	31.5	18	12	31.5	37.5	ns
prot199	418	17	11	27	30.6	11	12	30.6	19.8	ns
prot200	506	12	12	45	30	15	9	54	30	ns
prot201	545	16	15	19.2	13.2	16	14	19.2	18	ns
prot202	406	9	10	18	21	19	6	16.5	6	ns
prot203	586	15	16	21.6	21.6	9	12	21.6	16.2	ns
prot204	570	11	11	21	15	9	6	33	33	ns
prot205	868	8	18	18	10.8	6	10	12	18	ns
prot206	508	8	13	7.5	13.5	9	6	10.5	16.5	ns
prot207	715	5	7	9	19.8	7	5	16.2	16.2	ns
prot208	622	8	8	15	30	12	8	33	27	ns
prot209	463	11	5	7.2	8.4	6	12	14.4	9.6	sig
prot210	756	14	7	13.5	7.5	9	12	7.5	9	ns
prot211	520	5	4	7.2	19.8	10	0	18	21.6	ns
prot212	858	3	4	6	6	5	3	30	6	ns
prot213	463	2	5	4.8	3.6	4	8	4.8	4.8	ns
prot214	248	82	90	135	120	89	76	124.5	141	ns
prot215	386	54	53	106.2	79.2	52	44	100.8	109.8	ns
prot216	252	55	39	135	156	53	37	132	150	ns
prot217	271	51	42	60	50.4	43	50	44.4	58.8	ns
prot218	367	42	37	48	60	44	49	76.5	99	ns
prot219	335	37	52	66.6	90	41	37	48.6	100.8	ns
prot220	600	38	33	93	90	36	40	102	102	ns
prot221	232	45	28	45.6	39.6	38	32	46.8	37.2	ns
prot222	273	34	49	57	40.5	43	35	52.5	60	ns
prot223	243	23	31	48.6	57.6	22	26	55.8	59.4	ns
prot224	223	27	27	60	90	68	54	150	138	sig
prot225	250	20	24	36	44.4	29	26	33.6	37.2	ns
prot226	223	28	22	27	40.5	21	31	42	36	ns
prot227	289	24	26	36	32.4	21	19	39.6	39.6	ns
prot228	378	18	17	75	75	17	28	63	57	ns
prot229	410	22	17	22.8	25.2	25	17	18	18	ns
prot230	389	19	14	18	46.5	18	18	27	24	ns
prot231	610	22	16	32.4	19.8	19	14	28.8	28.8	ns
prot232	243	23	19	39	54	14	18	36	27	ns
prot233	397	20	17	12	18	16	10	14.4	19.2	ns
prot234	229	14	11	15	12	11	13	15	15	ns
prot235	321	9	16	14.4	12.6	13	10	23.4	28.8	ns
prot236	447	13	12	30	33	12	9	36	33	ns
prot237	272	9	13	10.8	10.8	10	10	13.2	15.6	ns
prot238	645	13	12	18	16.5	15	11	16.5	16.5	ns
prot239	709	8	4	10.8	16.2	8	6	19.8	14.4	sig
prot240	513	12	8	15	15	12	10	33	33	ns
prot241	314	13	12	13.2	9.6	5	5	8.4	14.4	ns
prot242	388	1	11	16.5	21	8	7	13.5	15	ns
prot243	956	1	4	7.2	5.4	3	2	3.6	9	ns
prot244	128	236	261	678	732	215	224	666	720	ns
prot245	197	85	83	75.6	76.8	63	66	74.4	72	ns
prot246	334	76	71	109.5	99	75	79	97.5	108	ns
prot247	175	52	45	61.2	93.6	38	45	63	97.2	ns
prot248	162	63	68	144	198	61	54	171	123	ns
prot249	305	38	34	49.2	50.4	33	31	34.8	44.4	ns
prot250	312	48	34	70.5	63	43	48	78	57	ns
prot251	300	39	36	45	61.2	44	40	63	54	ns
prot252	127	44	36	105	84	37	34	108	105	ns
prot253	191	32	30	42	31.2	31	26	30	36	ns
prot254	211	44	38	39	58.5	26	29	54	57	ns
prot255	199	46	27	54	61.2	32	45	70.2	68.4	ns
prot256	266	32	35	69	102	38	42	96	90	ns
prot257	322	25	28	30	26.4	24	20	26.4	32.4	ns
prot258	313	29	26	51	43.5	27	25	31.5	48	ns
prot259	286	15	18	46.8	41.4	81	81	118.8	70.2	sig
prot260	265	16	18	48	36	12	13	30	60	ns
prot261	466	13	20	26.4	25.2	22	40	43.2	45.6	sig
prot262	455	17	20	24	33	13	20	39	33	ns
prot263	185	17	28	30.6	30.6	13	17	36	28.8	ns
prot264	209	17	22	45	45	7	7	42	45	ns
prot265	433	12	13	22.8	16.8	10	16	18	20.4	ns
prot266	247	16	21	27	24	18	18	25.5	21	ns
prot267	331	10	16	25.2	27	14	20	28.8	14.4	ns
prot268	452	15	17	42	51	11	16	24	48	ns
prot269	348	14	8	14.4	18	14	6	18	19.2	ns
prot270	533	8	11	15	9	11	9	18	7.5	ns
prot271	342	8	15	14.4	21.6	12	10	19.8	18	ns
prot272	229	18	12	15	33	3	8	36	27	ns
prot273	581	9	12	9.6	9.6	20	24	31.2	19.2	sig
prot274	389	8	9	9	7.5	12	12	13.5	4.5	ns
prot275	368	6	10	14.4	14.4	7	7	23.4	9	ns
prot276	350	13	8	27	21	7	8	36	18	ns
prot277	502	8	14	14.4	2.4	6	15	10.8	10.8	ns
prot278	588	5	2	4.5	6	5	5	9	13.5	ns
prot279	404	11	10	14.4	18	9	3	5.4	16.2	ns
prot280	281	7	6	9	9	14	15	30	42	sig
prot281	475	4	4	7.2	12	8	6	9.6	7.2	ns
prot282	264	3	5	3	12	4	7	4.5	9	ns
prot283	428	8	8	9	7.2	6	5	3.6	16.2	ns
prot284	605	2	5	39	15	4	6	9	12	ns
prot285	546	4	4	4.8	7.2	13	4	4.8	3.6	ns
prot286	393	6	3	12	10.5	6	5	1.5	12	ns
prot287	651	3	3	10.8	3.6	9	7	23.4	7.2	sig
prot288	386	6	2	12	3	5	4	9	21	ns
prot289	127	214	170	212.4	266.4	197	196	243.6	246	ns
prot290	307	136	149	181.5	217.5	148	144	193.5	222	ns
prot291	151	72	67	145.8	158.4	71	82	104.4	122.4	ns
prot292	246	45	40	102	102	32	46	114	162	sig
prot293	201	40	36	32.4	37.2	63	77	75.6	75.6	sig
prot294	295	29	36	48	48	25	45	43.5	66	ns
prot295	377	37	21	43.2	55.8	38	20	57.6	75.6	ns
prot296	232	21	31	102	87	32	29	90	63	ns
prot297	333	18	29	34.8	32.4	21	21	33.6	30	ns
prot298	276	21	24	40.5	33	20	18	33	45	ns
prot299	225	22	21	36	32.4	52	40	75.6	90	sig
prot300	152	14	31	75	66	22	23	75	57	ns
prot301	268	23	23	16.8	18	25	23	24	34.8	ns
prot302	261	15	23	36	42	28	25	27	33	ns
prot303	234	15	18	30.6	39.6	31	24	36	36	ns
prot304	203	17	16	60	33	14	22	48	57	ns
prot305	277	19	20	30	22.8	20	17	20.4	33.6	ns
prot306	224	13	18	21	25.5	20	23	33	21	ns
prot307	260	12	14	19.8	34.2	19	19	21.6	21.6	ns
prot308	278	14	21	60	60	24	27	51	48	ns
prot309	420	19	16	22.8	16.8	12	11	25.2	16.8	ns
prot310	424	22	19	30	22.5	11	24	16.5	16.5	ns
prot311	219	16	12	32.4	36	15	13	28.8	19.8	ns
prot312	277	11	15	30	18	5	15	30	30	ns
prot313	279	8	12	7.2	9.6	6	4	10.8	14.4	ns
prot314	558	12	9	18	16.5	17	12	15	30	ns
prot315	822	6	5	19.8	14.4	8	10	14.4	23.4	ns
prot316	423	13	15	36	24	6	11	45	21	ns
prot317	301	6	14	8.4	7.2	8	9	7.2	10.8	ns
prot318	477	14	11	6	15	13	13	22.5	13.5	ns
prot319	354	10	10	30.6	16.2	13	16	25.2	28.8	sig
prot320	538	9	6	21	18	9	11	24	24	ns
prot321	330	12	7	9.6	13.2	6	9	10.8	12	ns
prot322	345	8	8	13.5	13.5	9	4	10.5	13.5	ns
prot323	290	6	6	19.8	7.2	4	8	18	14.4	ns
prot324	587	4	9	24	21	5	5	15	24	ns
prot325	416	7	7	2.4	8.4	3	7	4.8	6	ns
prot326	806	10	12	13.5	12	6	6	7.5	19.5	ns
prot327	243	9	9	14.4	5.4	8	9	23.4	7.2	ns
prot328	674	5	6	24	18	11	8	12	24	ns
prot329	297	8	10	8.4	9.6	7	7	9.6	8.4	ns
prot330	558	8	6	7.5	10.5	24	15	27	27	sig
prot331	340	4	7	3.6	5.4	18	21	54	32.4	sig
prot332	546	4	4	18	9	5	10	12	27	ns
prot333	193	8	4	10.8	6	11	6	4.8	2.4	ns
prot334	641	2	5	7.5	6	4	4	6	6	ns
prot335	452	8	3	10.8	7.2	7	3	7.2	9	ns
prot336	481	5	4	15	21	6	1	12	15	ns
prot337	355	6	3	7.2	6	6	9	6	4.8	ns
prot338	530	6	5	1.5	6	3	8	7.5	10.5	ns
prot339	374	11	5	9	5.4	9	9	12.6	14.4	ns
prot340	253	3	3	18	15	3	3	12	18	ns
prot341	442	3	3	4.8	8.4	0	3	6	4.8	ns
prot342	861	4	5	4.5	4.5	16	10	9	15	sig
prot343	413	4	9	21.6	7.2	2	11	3.6	5.4	ns
prot344	648	2	5	6	3	1	3	6	15	ns
prot345	719	3	4	3.6	4.8	4	2	4.8	1.2	ns
prot346	786	2	7	6	6	5	5	4.5	7.5	ns
prot347	596	7	3	5.4	10.8	7	8	12.6	5.4	ns
prot348	777	4	3	15	21	6	1	15	21	ns
prot349	798	6	1	1.2	4.8	3	5	6	3.6	ns
prot350	141	221	226	321	316.5	209	221	333	319.5	ns
prot351	221	138	151	270	239.4	150	148	257.4	261	ns
prot352	283	89	74	204	189	78	74	213	198	ns
prot353	246	68	72	76.8	61.2	70	71	63.6	64.8	ns
prot354	212	47	43	60	70.5	35	52	57	87	ns
prot355	219	33	36	57.6	81	46	34	93.6	88.2	sig
prot356	448	42	33	120	93	27	33	129	123	ns
prot357	351	41	28	44.4	31.2	34	35	44.4	40.8	ns
prot358	161	30	33	54	40.5	38	21	54	58.5	ns
prot359	178	22	29	54	32.4	38	21	68.4	111.6	sig
prot360	178	22	24	72	63	25	18	87	84	ns
prot361	250	14	21	27.6	22.8	26	17	21.6	21.6	ns
prot362	238	29	17	21	48	31	29	60	51	sig
prot363	261	25	21	39.6	48.6	46	48	61.2	75.6	sig
prot364	194	11	18	72	72	13	19	66	63	ns
prot365	234	16	22	21.6	28.8	14	18	22.8	34.8	ns
prot366	337	15	17	31.5	25.5	28	21	33	30	sig
prot367	296	21	16	28.8	27	24	17	21.6	28.8	ns
prot368	248	11	21	48	30	12	16	42	54	ns
prot369	311	15	11	24	22.8	16	13	22.8	21.6	ns
prot370	224	14	20	25.5	18	15	14	21	18	ns
prot371	279	22	11	21.6	28.8	11	12	28.8	36	ns
prot372	471	20	18	45	51	14	23	39	45	ns
prot373	218	11	10	15.6	7.2	10	10	10.8	12	ns
prot374	249	17	21	10.5	25.5	10	14	24	30	ns
prot375	312	13	16	27	25.2	42	42	59.4	81	sig
prot376	402	15	8	45	21	39	30	135	108	sig
prot377	196	13	9	13.2	24	15	7	13.2	18	ns
prot378	285	17	21	24	21	24	8	16.5	22.5	ns
prot379	292	17	13	19.8	14.4	11	22	39.6	23.4	sig
prot380	227	10	9	39	39	10	11	36	15	ns
prot381	322	9	12	13.2	7.2	6	7	3.6	8.4	ns
prot382	449	5	14	18	16.5	36	45	45	36	sig
prot383	373	15	17	16.2	16.2	10	15	19.8	16.2	ns
prot384	239	13	12	30	27	8	7	27	33	ns
prot385	235	10	9	13.2	4.8	13	8	15.6	13.2	ns
prot386	267	11	10	16.5	15	9	8	22.5	13.5	ns
prot387	262	10	6	14.4	7.2	21	12	16.2	32.4	sig
prot388	241	6	4	21	33	5	14	18	33	ns
prot389	315	7	5	10.8	6	6	4	8.4	13.2	ns
prot390	997	2	6	6	7.5	7	6	13.5	6	ns
prot391	392	8	9	16.2	12.6	8	10	10.8	5.4	ns
prot392	558	6	5	27	15	12	4	33	24	ns
prot393	468	4	1	7.2	7.2	5	5	9.6	4.8	ns
prot394	253	4	4	9	6	7	9	10.5	4.5	ns
prot395	248	9	5	14.4	9	13	10	18	10.8	sig
prot396	527	7	8	33	18	8	8	27	9	ns
prot397	432	3	9	3.6	8.4	6	8	3.6	3.6	ns
prot398	455	9	1	7.5	10.5	9	5	6	6	ns
prot399	529	4	8	16.2	12.6	3	4	5.4	5.4	ns
prot400	375	4	4	9	15	9	5	18	27	ns
prot401	287	8	12	3.6	2.4	8	7	7.2	6	ns
prot402	332	2	4	6	7.5	18	27	13.5	18	sig
prot403	541	7	6	9	9	11	9	23.4	9	sig
prot404	280	7	4	15	18	6	2	12	18	sig
prot405	458	3	8	14.4	3.6	2	7	8.4	10.8	ns
prot406	291	4	5	6	1.5	2	4	6	9	ns
prot407	548	5	3	9	5.4	4	1	9	10.8	ns
prot408	292	5	4	3	21	3	1	15	18	ns
prot409	559	6	4	4.8	9.6	5	8	3.6	1.2	ns
prot410	859	4	4	7.5	9	1	3	4.5	4.5	ns
prot411	484	9	3	9	9	2	1	10.8	1.8	ns
prot412	117	148	127	444	369	148	136	384	402	ns
prot413	182	130	118	163.2	145.2	144	133	162	160.8	ns
prot414	226	101	96	168	150	99	121	138	165	ns
prot415	179	71	66	115.2	135	60	94	167.4	126	ns
prot416	129	60	64	162	186	114	128	450	366	sig
prot417	222	64	51	79.2	54	99	77	80.4	110.4	sig
prot418	353	31	35	63	63	31	37	52.5	54	ns
prot419	157	49	50	77.4	63	138	123	194.4	194.4	sig
prot420	376	27	34	96	84	33	27	96	78	ns
prot421	429	29	27	26.4	43.2	24	33	20.4	36	ns
prot422	182	24	21	46.5	30	28	20	27	48	ns
prot423	187	16	22	37.8	37.8	32	27	61.2	64.8	ns
prot424	206	25	27	81	66	52	42	138	120	sig
prot425	319	18	20	14.4	37.2	28	31	33.6	30	sig
prot426	533	15	30	24	31.5	30	34	72	75	sig
prot427	182	17	17	41.4	23.4	20	18	36	21.6	ns
prot428	260	30	17	63	60	19	19	60	57	ns
prot429	181	25	13	25.2	25.2	17	14	16.8	18	ns
prot430	246	20	15	21	24	20	22	15	25.5	ns
prot431	156	18	15	23.4	30.6	18	26	36	32.4	ns
prot432	213	14	15	51	54	11	22	27	39	ns
prot433	295	9	16	12	6	7	9	6	15.6	ns
prot434	610	14	14	16.5	30	20	22	30	27	sig
prot435	152	24	17	19.8	19.8	17	14	27	28.8	ns
prot436	470	12	10	45	42	20	32	96	60	sig
prot437	278	20	13	14.4	19.2	8	9	14.4	21.6	ns
prot438	250	12	7	19.5	13.5	6	10	19.5	30	sig
prot439	265	13	20	48.6	27	14	13	27	18	ns
prot440	327	6	13	39	24	11	12	36	18	ns
prot441	577	13	12	8.4	7.2	9	12	10.8	8.4	ns
prot442	236	8	6	10.5	15	13	5	18	6	ns
prot443	347	14	13	9	12.6	9	6	19.8	30.6	ns
prot444	177	12	8	39	48	9	5	39	21	ns
prot445	261	13	8	20.4	7.2	11	8	2.4	14.4	ns
prot446	357	11	7	9	10.5	8	4	7.5	9	ns
prot447	379	12	11	18	16.2	7	14	16.2	23.4	ns
prot448	172	7	12	18	21	39	33	63	45	sig
prot449	161	4	11	10.8	18	7	6	7.2	4.8	ns
prot450	466	10	8	6	22.5	9	11	15	16.5	ns
prot451	165	7	6	18	16.2	9	17	14.4	10.8	ns
prot452	245	4	11	27	18	7	6	24	9	ns
prot453	222	7	15	14.4	4.8	13	10	16.8	12	ns
prot454	428	8	5	9	16.5	8	10	13.5	15	ns
prot455	227	3	6	21.6	5.4	4	6	18	14.4	sig
prot456	420	9	6	15	18	9	14	15	24	ns
prot457	171	13	9	8.4	9.6	9	10	4.8	8.4	ns
prot458	307	6	6	6	9	7	10	18	18	sig
prot459	230	7	7	18	18	7	8	10.8	18	ns
prot460	343	8	4	18	18	6	4	18	27	ns
prot461	441	8	9	6	8.4	10	7	7.2	8.4	ns
prot462	415	5	4	7.5	7.5	3	4	12	9	ns
prot463	270	8	5	18	3.6	12	7	10.8	7.2	ns
prot464	711	5	5	9	6	3	10	18	18	ns
prot465	321	10	10	10.8	7.2	9	7	10.8	8.4	sig
prot466	238	4	8	6	1.5	5	5	10.5	7.5	ns
prot467	320	6	9	12.6	9	5	3	5.4	9	ns
prot468	274	4	5	21	27	3	6	12	15	ns
prot469	364	7	10	8.4	6	3	7	12	4.8	ns
prot470	361	11	6	6	18	6	6	12	9	ns
prot471	262	9	1	7.2	9	10	5	10.8	5.4	ns
prot472	513	5	7	21	21	5	7	3	15	ns
prot473	569	5	3	6	7.2	5	3	7.2	8.4	ns
prot474	387	4	4	9	13.5	3	3	4.5	12	ns
prot475	447	3	8	10.8	9	6	8	12.6	9	ns
prot476	378	7	4	6	15	5	2	12	9	ns
prot477	251	3	4	4.8	7.2	4	5	10.8	0	ns
prot478	468	3	2	4.5	3	4	2	10.5	13.5	sig
prot479	544	4	4	9	5.4	4	4	10.8	3.6	sig
prot480	244	3	4	9	15	18	18	36	18	sig
prot481	327	3	4	2.4	4.8	3	2	7.2	2.4	ns
prot482	494	1	3	1.5	1.5	2	2	6	0	ns
prot483	192	163	196	331.2	293.4	166	181	352.8	284.4	ns
prot484	243	114	100	405	396	121	126	372	435	ns
prot485	149	38	50	30	45.6	135	141	162	122.4	sig
prot486	236	42	44	51	60	46	47	72	61.5	ns
prot487	134	32	32	68.4	57.6	58	59	104.4	165.6	sig
prot488	103	35	39	126	78	56	68	189	204	sig
prot489	103	37	37	44.4	48	37	36	54	43.2	ns
prot490	103	35	35	46.5	39	25	38	54	46.5	ns
prot491	271	42	24	45	66.6	24	38	61.2	50.4	ns
prot492	257	33	29	99	81	36	25	96	78	ns
prot493	174	21	14	14.4	14.4	13	13	15.6	21.6	ns
prot494	165	25	22	30	43.5	31	14	43.5	28.5	ns
prot495	251	20	21	27	39.6	15	16	37.8	36	ns
prot496	265	28	20	84	78	25	24	84	66	sig
prot497	193	16	19	25.2	22.8	30	16	20.4	30	ns
prot498	137	26	22	28.5	37.5	21	44	39	42	sig
prot499	149	28	18	32.4	52.2	20	26	57.6	34.2	sig
prot500	291	18	21	87	72	66	84	207	180	sig
prot501	227	16	15	15.6	20.4	20	17	28.8	34.8	ns
prot502	198	14	17	21	30	33	48	76.5	90	sig
prot503	194	20	21	34.2	18	14	24	28.8	14.4	ns
prot504	234	12	19	30	60	13	13	45	45	ns
prot505	247	7	15	24	22.8	21	9	19.2	13.2	ns
prot506	145	15	16	33	21	8	15	28.5	25.5	ns
prot507	141	15	17	21.6	21.6	15	10	32.4	32.4	ns
prot508	187	14	12	42	39	16	10	27	30	ns
prot509	165	14	8	12	19.2	16	19	24	22.8	ns
prot510	166	16	17	21	24	14	17	15	25.5	ns
prot511	225	11	17	21.6	25.2	42	33	81	70.2	sig
prot512	239	12	10	51	48	17	17	42	39	ns
prot513	275	18	12	16.8	19.2	10	17	9.6	16.8	ns
prot514	206	8	10	25.5	25.5	16	15	21	12	ns
prot515	322	11	22	14.4	28.8	13	15	27	25.2	ns
prot516	178	8	18	36	48	12	14	30	57	ns
prot517	227	10	15	21.6	18	19	14	27.6	14.4	sig
prot518	237	9	14	19.5	19.5	22	36	60	45	sig
prot519	254	13	9	19.8	21.6	6	24	36	36	sig
prot520	208	9	13	33	24	10	8	24	39	ns
prot521	153	13	8	14.4	8.4	13	29	32.4	15.6	sig
prot522	244	18	15	21	16.5	12	10	16.5	18	ns
prot523	287	9	10	10.8	18	9	9	14.4	21.6	sig
prot524	206	12	10	27	27	16	10	48	42	sig
prot525	244	13	13	14.4	12	14	11	16.8	18	ns
prot526	383	3	10	12	9	12	14	7.5	21	ns
prot527	184	7	14	21.6	16.2	11	6	5.4	14.4	ns
prot528	377	10	7	39	21	17	5	51	30	sig
prot529	355	12	7	4.8	8.4	10	11	9.6	6	ns
prot530	129	17	10	9	9	12	5	10.5	9	ns
prot531	162	8	10	9	10.8	5	7	5.4	19.8	ns
prot532	184	7	5	18	27	5	3	15	27	ns
prot533	347	7	7	7.2	8.4	19	11	14.4	7.2	sig
prot534	203	3	5	10.5	10.5	5	5	10.5	9	ns
prot535	1930	7	9	10.8	10.8	7	11	10.8	30.6	sig
prot536	316	6	8	33	18	7	7	42	42	ns
prot537	198	9	6	6	8.4	5	8	7.2	8.4	ns
prot538	250	3	2	15	10.5	10	14	13.5	9	sig
prot539	265	3	4	19.8	18	11	18	19.8	9	sig
prot540	469	13	8	21	21	20	14	36	48	sig
prot541	563	7	4	3.6	9.6	12	14	7.2	7.2	sig
prot542	290	8	6	7.5	7.5	9	9	9	0	ns
prot543	338	7	3	14.4	18	7	9	14.4	10.8	ns
prot544	449	6	5	12	27	9	5	12	30	ns
prot545	273	8	9	12	6	6	5	8.4	7.2	ns
prot546	412	14	10	7.5	4.5	12	2	12	6	sig
prot547	170	6	3	0	9	4	2	14.4	9	ns
prot548	478	8	8	18	30	9	8	24	27	ns
prot549	302	7	7	3.6	12	6	4	7.2	10.8	ns
prot550	167	7	1	4.5	9	9	5	12	12	ns
prot551	151	2	6	9	9	8	8	3.6	7.2	ns
prot552	816	6	7	18	15	4	6	15	15	ns
prot553	279	3	4	1.2	7.2	2	5	8.4	6	ns
prot554	320	8	7	10.5	3	10	8	6	15	sig
prot555	351	3	7	5.4	9	8	7	1.8	10.8	ns
prot556	242	7	6	21	12	8	2	12	9	ns
prot557	276	5	3	3.6	7.2	4	3	4.8	8.4	ns
prot558	565	5	8	15	4.5	4	3	3	10.5	ns
prot559	356	4	2	7.2	3.6	4	6	5.4	16.2	sig
prot560	162	4	0	12	21	3	0	9	6	ns
prot561	155	3	8	4.8	3.6	7	5	10.8	8.4	sig
prot562	484	3	4	9	16.5	1	7	6	9	ns
prot563	462	6	3	3.6	7.2	15	15	16.2	16.2	sig
prot564	989	2	9	6	6	9	9	12	6	sig
prot565	353	2	5	6	6	2	5	8.4	4.8	sig
prot566	382	4	7	3	10.5	4	4	6	9	ns
prot567	1092	1	2	7.2	9	4	9	16.2	7.2	sig
prot568	158	3	4	9	12	3	6	15	9	ns
prot569	829	2	5	1.2	2.4	12	9	25.2	14.4	sig
prot570	600	2	3	9	7.5	3	2	1.5	3	ns
prot571	743	3	5	10.8	3.6	4	1	5.4	3.6	ns
prot572	271	1	5	0	6	0	2	6	3	ns
prot573	774	3	2	2.4	4.8	0	3	2.4	1.2	ns
prot574	617	1	1	1.5	0	4	0	3	3	ns
prot575	120	173	176	342	306	297	284	522	550.8	sig
prot576	257	144	153	414	468	148	135	426	393	ns
prot577	138	156	140	172.8	165.6	147	131	166.8	188.4	ns
prot578	126	65	79	126	115.5	90	97	124.5	85.5	ns
prot579	126	76	82	142.2	154.8	77	72	136.8	180	ns
prot580	126	95	102	216	288	93	74	258	222	ns
prot581	126	87	81	122.4	99.6	82	87	98.4	74.4	ns
prot582	126	89	84	127.5	121.5	76	79	123	88.5	ns
prot583	126	95	89	160.2	133.2	85	86	167.4	147.6	ns
prot584	126	89	87	234	267	80	69	279	255	ns
prot585	433	89	92	99.6	105.6	129	106	158.4	112.8	sig
prot586	258	29	43	61.5	61.5	105	123	139.5	144	sig
prot587	219	18	31	34.2	39.6	22	23	46.8	43.2	ns
prot588	274	23	23	87	93	20	22	99	120	ns
prot589	211	19	22	26.4	25.2	28	25	24	24	ns
prot590	203	20	13	42	42	23	20	34.5	36	ns
prot591	210	24	29	48.6	34.2	72	78	102.6	205.2	sig
prot592	190	30	31	48	57	28	19	51	81	ns
prot593	164	24	26	31.2	25.2	21	16	31.2	25.2	ns
prot594	159	16	14	30	21	24	16	39	27	ns
prot595	171	19	14	27	27	22	13	27	34.2	ns
prot596	153	24	16	57	51	40	34	132	138	sig
prot597	176	20	19	28.8	21.6	28	14	16.8	27.6	ns
prot598	192	21	28	25.5	22.5	60	66	67.5	94.5	sig
prot599	352	14	9	30.6	19.8	36	34	43.2	54	sig
prot600	146	17	26	33	27	20	17	36	72	ns
prot601	323	14	8	12	15.6	11	10	18	13.2	ns
prot602	258	9	23	22.5	22.5	23	19	42	34.5	ns
prot603	152	15	18	19.8	23.4	13	14	36	18	ns
prot604	76	17	14	27	48	22	27	66	69	sig
prot605	128	17	21	19.2	19.2	18	19	9.6	30	ns
prot606	187	25	13	30	27	16	20	34.5	28.5	ns
prot607	160	18	14	32.4	32.4	17	15	39.6	34.2	ns
prot608	315	21	19	42	66	17	14	24	69	ns
prot609	129	16	19	18	13.2	11	14	16.8	21.6	ns
prot610	185	13	18	15	19.5	13	9	18	25.5	ns
prot611	146	4	14	27	23.4	10	9	25.2	23.4	ns
prot612	241	16	15	42	45	11	16	36	36	sig
prot613	222	15	11	7.2	14.4	10	6	16.8	18	ns
prot614	205	7	7	18	13.5	15	10	27	27	sig
prot615	240	13	4	16.2	28.8	10	14	23.4	34.2	ns
prot616	99	8	11	42	27	9	7	33	33	ns
prot617	643	8	7	15.6	6	12	7	12	9.6	ns
prot618	239	18	7	16.5	12	14	10	6	12	ns
prot619	383	9	12	16.2	18	13	11	25.2	27	ns
prot620	247	13	9	33	42	11	13	15	33	ns
prot621	189	12	11	6	14.4	20	14	24	36	sig
prot622	171	9	16	10.5	16.5	21	21	40.5	72	sig
prot623	326	11	7	21.6	16.2	10	8	16.2	18	ns
prot624	231	10	8	36	42	7	14	30	27	ns
prot625	153	9	6	15.6	19.2	15	12	14.4	9.6	ns
prot626	268	14	6	19.5	19.5	9	8	19.5	13.5	ns
prot627	204	7	15	12.6	21.6	5	7	16.2	27	ns
prot628	191	20	19	45	36	7	9	27	42	ns
prot629	114	6	7	13.2	14.4	9	10	12	16.8	ns
prot630	419	13	8	9	12	9	20	19.5	27	sig
prot631	141	10	10	10.8	19.8	12	7	16.2	10.8	ns
prot632	128	11	5	36	24	10	8	36	27	ns
prot633	164	6	11	2.4	4.8	9	13	8.4	15.6	sig
prot634	274	6	7	22.5	25.5	7	9	13.5	15	ns
prot635	188	12	11	28.8	18	8	11	18	16.2	ns
prot636	372	8	8	42	42	7	7	24	30	ns
prot637	365	14	9	8.4	8.4	9	9	14.4	16.8	ns
prot638	145	9	8	7.5	7.5	7	12	13.5	4.5	ns
prot639	159	12	11	12.6	10.8	15	17	7.2	18	ns
prot640	379	13	6	27	18	9	10	18	27	ns
prot641	190	8	6	16.8	8.4	9	13	7.2	15.6	ns
prot642	194	7	5	9	15	4	6	10.5	15	ns
prot643	178	12	5	9	14.4	11	10	21.6	18	ns
prot644	181	7	12	27	24	6	8	9	15	ns
prot645	321	8	15	10.8	16.8	8	8	13.2	13.2	ns
prot646	192	6	6	13.5	7.5	6	7	6	15	ns
prot647	352	9	5	18	28.8	7	7	14.4	12.6	ns
prot648	118	9	5	18	30	5	7	6	24	ns
prot649	410	5	6	6	12	6	7	7.2	10.8	ns
prot650	403	4	4	6	6	5	3	10.5	4.5	ns
prot651	199	10	10	19.8	16.2	8	6	9	12.6	ns
prot652	457	10	7	18	12	5	10	30	24	ns
prot653	221	12	6	13.2	8.4	11	6	10.8	6	ns
prot654	216	5	7	15	6	5	4	6	13.5	ns
prot655	217	9	5	7.2	9	10	6	14.4	12.6	ns
prot656	172	4	3	15	21	6	7	12	18	ns
prot657	268	6	10	6	10.8	7	5	1.2	4.8	ns
prot658	583	5	5	13.5	18	8	12	19.5	12	ns
prot659	229	10	12	12.6	19.8	14	9	21.6	10.8	ns
prot660	177	8	7	33	12	13	10	21	30	ns
prot661	142	6	8	8.4	7.2	6	8	6	3.6	ns
prot662	178	8	11	10.5	9	12	6	15	22.5	sig
prot663	111	3	8	12.6	10.8	11	8	18	14.4	sig
prot664	116	8	6	15	18	6	6	24	48	sig
prot665	325	11	5	6	9.6	4	4	16.8	9.6	ns
prot666	268	3	4	15	13.5	10	14	1.5	25.5	sig
prot667	599	6	4	12.6	9	3	4	16.2	12.6	ns
prot668	341	8	5	15	21	9	11	27	12	ns
prot669	172	6	7	9.6	3.6	5	4	4.8	3.6	ns
prot670	204	5	3	6	6	3	6	4.5	6	ns
prot671	171	5	5	3.6	3.6	4	5	10.8	9	ns
prot672	255	4	1	21	18	16	10	30	54	sig
prot673	180	7	7	7.2	6	5	3	1.2	7.2	ns
prot674	215	5	7	12	4.5	1	2	7.5	12	ns
prot675	211	7	5	12.6	7.2	12	8	14.4	1.8	sig
prot676	234	3	4	18	12	5	4	6	0	ns
prot677	214	3	4	7.2	1.2	9	2	3.6	3.6	sig
prot678	180	7	1	7.5	3	2	3	10.5	4.5	ns
prot679	292	3	5	5.4	5.4	7	5	12.6	14.4	ns
prot680	387	4	7	9	6	4	5	18	3	ns
prot681	283	6	10	2.4	3.6	5	3	3.6	8.4	ns
prot682	351	4	4	9	7.5	3	4	3	6	ns
prot683	502	5	4	21.6	9	4	6	7.2	9	ns
prot684	484	1	4	15	9	4	6	6	12	ns
prot685	345	7	7	10.8	7.2	3	4	4.8	3.6	ns
prot686	448	5	3	9	4.5	4	4	15	9	ns
prot687	277	6	1	7.2	3.6	1	5	14.4	9	ns
prot688	737	4	13	12	6	3	2	9	12	ns
prot689	159	2	3	4.8	8.4	6	6	6	7.2	ns
prot690	153	10	5	10.5	3	5	6	10.5	4.5	ns
prot691	321	3	4	7.2	7.2	3	4	9	10.8	ns
prot692	373	5	6	21	6	12	21	36	45	sig
prot693	124	4	5	3.6	2.4	1	1	2.4	2.4	ns
prot694	330	3	2	0	9	3	6	6	3	ns
prot695	319	5	4	5.4	3.6	4	9	5.4	5.4	ns
prot696	272	1	2	12	18	3	5	3	9	ns
prot697	296	2	2	2.4	4.8	6	12	6	2.4	sig
prot698	167	0	6	12	6	4	3	4.5	3	ns
prot699	832	1	4	5.4	3.6	6	24	32.4	21.6	sig
prot700	461	3	2	15	9	3	1	9	18	ns
prot701	152	2	5	3.6	6	12	4	4.8	9.6	sig
prot702	247	5	4	4.5	9	2	5	7.5	7.5	ns
prot703	311	2	4	3.6	3.6	5	2	3.6	5.4	ns
prot704	299	5	3	12	12	1	1	15	9	ns
prot705	383	1	4	2.4	0	2	5	4.8	0	ns
prot706	426	1	3	6	7.5	10	10	3	12	sig
prot707	155	2	3	1.8	9	4	4	5.4	10.8	ns
prot708	989	7	3	21	12	4	5	15	6	ns
prot709	187	5	3	1.2	3.6	4	4	6	7.2	ns
prot710	366	3	2	3	3	6	6	4.5	13.5	sig
prot711	715	4	5	7.2	7.2	5	6	5.4	10.8	ns
prot712	830	2	1	9	15	4	1	21	24	ns
prot713	177	1	4	0	4.8	3	3	3.6	3.6	ns
prot714	632	2	3	6	3	4	5	0	6	ns
prot715	444	6	4	7.2	7.2	2	0	5.4	9	ns
prot716	1241	3	5	3	9	3	1	21	9	ns
prot717	685	2	2	6	3.6	2	2	4.8	4.8	ns
prot718	387	1	1	6	1.5	3	9	4.5	4.5	sig
prot719	322	5	2	3.6	3.6	4	4	9	9	sig
prot720	735	0	1	9	9	1	2	6	3	ns
prot721	186	34	47	55.2	70.8	40	38	46.8	46.8	ns
prot722	156	36	28	64.5	69	41	32	49.5	51	ns
prot723	282	38	40	55.8	77.4	42	50	61.2	68.4	ns
prot724	140	27	26	102	105	42	51	150	144	sig
prot725	137	32	32	31.2	40.8	23	23	28.8	37.2	ns
prot726	124	18	15	28.5	43.5	19	20	45	31.5	ns
prot727	169	12	19	41.4	27	14	24	25.2	28.8	ns
prot728	142	20	27	63	48	16	19	63	51	ns
prot729	162	20	29	21.6	25.2	27	18	33.6	24	ns
prot730	200	29	16	25.5	39	24	26	25.5	21	ns
prot731	156	17	20	37.8	23.4	48	57	129.6	118.8	sig
prot732	306	18	18	57	54	22	21	42	75	ns
prot733	174	16	15	10.8	12	9	12	18	13.2	ns
prot734	194	12	25	27	18	17	20	31.5	27	ns
prot735	103	16	14	30.6	27	8	23	16.2	39.6	ns
prot736	172	15	7	42	42	15	8	39	39	ns
prot737	180	16	16	8.4	9.6	11	11	13.2	16.8	ns
prot738	184	7	14	15	18	10	19	18	10.5	ns
prot739	230	14	19	25.2	14.4	4	19	23.4	14.4	ns
prot740	187	7	10	33	27	16	17	30	45	ns
prot741	189	16	13	19.2	20.4	12	14	26.4	20.4	ns
prot742	180	9	12	16.5	19.5	26	16	33	48	sig
prot743	294	13	14	21.6	30.6	17	10	16.2	16.2	ns
prot744	186	8	12	33	42	17	15	18	51	ns
prot745	225	9	11	12	12	24	27	61.2	46.8	sig
prot746	174	18	12	24	10.5	11	10	30	15	ns
prot747	208	16	19	23.4	28.8	10	19	19.8	21.6	ns
prot748	217	9	12	27	24	6	15	33	27	ns
prot749	112	12	6	14.4	14.4	12	12	12	13.2	ns
prot750	206	6	10	9	22.5	10	7	18	13.5	ns
prot751	166	9	9	10.8	21.6	8	12	14.4	12.6	ns
prot752	113	12	11	18	30	7	11	18	24	ns
prot753	169	9	9	13.2	6	6	13	8.4	9.6	ns
prot754	313	10	12	18	18	13	9	10.5	19.5	ns
prot755	197	11	9	10.8	23.4	10	13	12.6	18	ns
prot756	124	6	8	24	15	9	9	33	24	ns
prot757	246	9	6	15.6	10.8	10	10	6	9.6	sig
prot758	258	10	10	10.5	15	6	6	10.5	7.5	ns
prot759	168	8	10	10.8	19.8	6	7	18	23.4	ns
prot760	260	2	6	24	21	12	7	30	18	sig
prot761	243	10	7	3.6	9.6	4	9	10.8	4.8	ns
prot762	124	8	7	19.5	19.5	18	30	18	21	sig
prot763	208	6	12	14.4	21.6	13	11	12.6	18	ns
prot764	217	5	7	15	15	4	4	30	30	ns
prot765	197	8	3	8.4	14.4	6	4	9.6	4.8	ns
prot766	177	5	4	15	7.5	6	5	3	12	ns
prot767	146	5	9	7.2	10.8	6	9	19.8	10.8	ns
prot768	157	3	3	18	15	10	8	12	18	ns
prot769	270	4	6	8.4	10.8	9	6	4.8	4.8	ns
prot770	264	5	8	9	7.5	5	4	7.5	7.5	ns
prot771	274	7	3	12.6	18	13	3	16.2	12.6	ns
prot772	156	6	5	18	15	6	7	3	21	ns
prot773	252	7	5	0	9.6	7	6	9.6	6	ns
prot774	356	8	6	12	15	12	8	12	21	sig
prot775	180	4	5	9	9	7	7	19.8	19.8	sig
prot776	251	7	9	9	9	12	9	72	45	sig
prot777	156	10	2	9.6	8.4	9	6	6	7.2	ns
prot778	227	6	10	12	13.5	11	9	10.5	6	ns
prot779	116	3	7	3.6	10.8	6	5	7.2	9	ns
prot780	154	2	7	9	15	9	4	9	27	ns
prot781	198	10	5	6	8.4	10	4	6	7.2	ns
prot782	236	6	6	7.5	12	5	10	10.5	4.5	ns
prot783	184	10	7	7.2	23.4	6	6	7.2	14.4	ns
prot784	122	9	7	18	21	1	3	21	15	ns
prot785	91	7	14	3.6	8.4	9	3	8.4	10.8	ns
prot786	274	10	7	9	4.5	6	2	4.5	12	ns
prot787	152	7	9	5.4	16.2	7	4	14.4	7.2	ns
prot788	162	3	5	12	3	3	6	6	12	ns
prot789	158	10	6	7.2	8.4	9	7	4.8	8.4	ns
prot790	463	7	9	7.5	9	6	2	7.5	10.5	ns
prot791	312	6	4	5.4	12.6	3	3	14.4	14.4	ns
prot792	261	3	3	9	15	13	6	6	6	sig
prot793	392	3	5	3.6	6	9	6	4.8	3.6	ns
prot794	182	6	9	6	9	6	9	4.5	6	ns
prot795	310	2	3	7.2	9	5	3	3.6	5.4	ns
prot796	382	7	6	24	12	4	3	6	15	ns
prot797	113	8	4	8.4	10.8	7	8	6	3.6	ns
prot798	111	7	4	4.5	7.5	4	6	15	6	ns
prot799	418	7	7	5.4	7.2	8	4	3.6	10.8	sig
prot800	185	6	2	6	12	2	7	15	21	sig
prot801	163	8	1	7.2	3.6	2	6	1.2	7.2	sig
prot802	238	4	2	1.5	4.5	5	3	12	6	ns
prot803	282	0	3	12.6	10.8	4	6	12.6	7.2	ns
prot804	305	4	3	33	15	4	3	9	21	ns
prot805	292	5	0	10.8	4.8	7	3	3.6	3.6	ns
prot806	427	3	2	4.5	3	3	1	0	4.5	ns
prot807	234	8	3	1.8	7.2	1	7	9	3.6	ns
prot808	233	2	3	12	21	4	7	15	15	ns
prot809	425	3	4	2.4	7.2	4	5	1.2	3.6	ns
prot810	95	0	8	3	6	6	0	7.5	6	ns
prot811	241	6	5	7.2	7.2	1	6	3.6	7.2	ns
prot812	201	1	5	15	9	4	9	3	21	ns
prot813	474	3	1	6	8.4	2	2	0	1.2	ns
prot814	437	1	3	3	3	4	7	6	9	ns
prot815	411	3	5	9	7.2	4	2	21.6	7.2	sig
prot816	333	3	3	9	0	3	0	9	6	ns
prot817	449	3	7	4.8	2.4	4	6	3.6	2.4	ns
prot818	256	0	3	10.5	4.5	4	2	9	7.5	ns
prot819	292	3	3	7.2	5.4	7	1	7.2	1.8	ns
prot820	669	5	5	12	6	3	4	6	12	ns
prot821	378	9	5	4.8	8.4	1	3	1.2	4.8	ns
prot822	373	3	3	4.5	0	4	6	6	4.5	ns
prot823	327	1	3	5.4	1.8	1	2	3.6	1.8	ns
prot824	180	5	3	12	6	4	4	18	9	ns
prot825	357	4	3	3.6	1.2	3	3	2.4	2.4	ns
prot826	791	4	2	1.5	1.5	4	4	9	3	sig
prot827	1037	1	4	9	7.2	6	1	14.4	9	sig
prot828	223	2	0	12	12	4	6	6	6	ns
prot829	417	2	2	2.4	6	2	2	4.8	4.8	ns
prot830	310	3	4	3	10.5	3	1	3	1.5	ns
prot831	796	2	2	5.4	7.2	4	2	1.8	3.6	ns
prot832	385	4	6	3	12	4	3	12	0	ns
prot833	399	4	5	2.4	7.2	12	15	7.2	14.4	sig
prot834	661	1	3	1.5	4.5	8	1	4.5	7.5	ns
prot835	648	3	2	5.4	5.4	3	6	1.8	3.6	ns
prot836	172	0	1	0	9	2	4	12	9	ns
prot837	459	2	1	3.6	3.6	2	7	6	2.4	sig
prot838	266	0	2	3	0	3	3	1.5	3	ns
prot839	85	58	50	97.2	70.2	50	52	90	113.4	ns
prot840	185	47	51	186	153	68	60	195	168	ns
prot841	130	49	57	66	55.2	53	58	61.2	75.6	ns
prot842	128	63	57	63	84	44	54	82.5	99	ns
prot843	130	45	48	91.8	99	55	59	79.2	102.6	ns
prot844	150	51	41	129	135	61	46	189	144	ns
prot845	94	46	49	45.6	49.2	30	26	33.6	37.2	ns
prot846	154	30	27	37.5	51	34	24	31.5	43.5	ns
prot847	76	29	29	52.2	50.4	24	27	66.6	46.8	ns
prot848	213	19	10	24	69	16	24	78	54	ns
prot849	51	14	21	20.4	18	20	22	32.4	18	ns
prot850	198	14	14	31.5	46.5	25	20	39	24	ns
prot851	150	13	15	30.6	18	18	22	19.8	25.2	ns
prot852	161	15	14	45	48	7	8	42	33	ns
prot853	227	14	11	16.8	13.2	22	21	18	18	sig
prot854	56	11	19	13.5	25.5	14	15	15	22.5	ns
prot855	107	15	18	23.4	21.6	17	6	25.2	32.4	ns
prot856	85	14	15	36	57	6	12	54	51	sig
prot857	191	8	14	20.4	6	16	10	16.8	14.4	ns
prot858	207	9	8	24	25.5	13	9	18	18	ns
prot859	313	14	8	16.2	28.8	17	8	23.4	21.6	ns
prot860	150	14	11	27	33	12	12	33	51	ns
prot861	446	13	13	13.2	9.6	16	9	24	32.4	sig
prot862	165	11	7	13.5	18	13	10	24	15	ns
prot863	164	8	14	23.4	10.8	8	7	19.8	23.4	ns
prot864	183	11	11	57	45	9	12	48	36	ns
prot865	112	11	8	12	15.6	15	13	13.2	14.4	ns
prot866	99	10	14	15	13.5	11	3	7.5	21	ns
prot867	162	7	16	25.2	19.8	8	11	34.2	21.6	ns
prot868	294	7	9	39	60	7	10	27	27	ns
prot869	219	10	10	16.8	3.6	12	28	12	19.2	sig
prot870	139	8	13	18	16.5	11	9	13.5	21	ns
prot871	1091	7	9	7.2	10.8	10	11	10.8	12.6	ns
prot872	153	14	12	24	24	10	13	51	48	sig
prot873	122	5	4	13.2	8.4	14	3	12	15.6	ns
prot874	308	8	6	19.5	9	9	9	15	10.5	ns
prot875	274	7	10	21.6	9	5	8	21.6	16.2	ns
prot876	168	11	10	21	30	6	6	24	12	ns
prot877	157	13	11	19.2	7.2	4	18	19.2	21.6	sig
prot878	171	7	16	9	12	8	3	10.5	15	ns
prot879	163	10	11	12.6	10.8	8	6	21.6	14.4	ns
prot880	78	4	11	45	27	5	3	21	15	ns
prot881	177	6	10	9.6	16.8	14	14	19.2	21.6	sig
prot882	198	6	8	12	15	20	16	24	9	sig
prot883	322	5	8	9	25.2	9	6	10.8	10.8	ns
prot884	145	12	11	27	9	8	9	18	30	ns
prot885	224	3	5	8.4	10.8	9	8	9.6	2.4	ns
prot886	155	5	7	13.5	18	2	6	10.5	9	ns
prot887	102	12	3	12.6	18	17	4	12.6	7.2	ns
prot888	207	11	8	18	33	16	26	36	48	sig
prot889	480	7	5	9.6	4.8	6	5	9.6	2.4	sig
prot890	104	10	1	10.5	12	4	9	24	6	sig
prot891	204	9	7	16.2	14.4	10	6	14.4	12.6	ns
prot892	248	4	8	15	21	8	26	24	24	sig
prot893	157	5	3	13.2	8.4	4	7	8.4	9.6	ns
prot894	132	4	5	7.5	10.5	11	8	18	6	ns
prot895	214	8	8	9	5.4	4	4	9	18	ns
prot896	219	8	12	6	21	3	8	18	18	ns
prot897	193	11	7	10.8	7.2	3	7	3.6	13.2	ns
prot898	155	6	12	10.5	7.5	7	5	12	7.5	ns
prot899	239	4	2	19.8	10.8	0	12	16.2	12.6	ns
prot900	116	9	6	24	18	14	14	48	18	sig
prot901	211	4	6	10.8	10.8	8	6	10.8	8.4	ns
prot902	156	9	5	3	10.5	5	4	3	9	ns
prot903	246	7	2	10.8	16.2	5	7	10.8	12.6	ns
prot904	218	7	7	15	21	8	7	18	15	ns
prot905	201	5	3	6	8.4	5	6	6	4.8	ns
prot906	111	7	3	9	6	5	5	10.5	3	ns
prot907	175	4	6	1.8	7.2	6	8	10.8	19.8	ns
prot908	195	5	11	18	15	8	16	42	42	sig
prot909	292	1	10	6	7.2	5	3	3.6	9.6	ns
prot910	173	6	4	4.5	6	4	2	21	6	sig
prot911	284	4	2	7.2	7.2	5	3	14.4	10.8	ns
prot912	151	1	8	12	12	5	3	21	6	ns
prot913	165	3	8	6	2.4	7	4	12	3.6	ns
prot914	132	3	10	4.5	3	4	6	6	13.5	ns
prot915	177	5	4	10.8	14.4	4	4	10.8	7.2	ns
prot916	137	10	8	15	30	12	4	27	27	ns
prot917	325	2	5	6	4.8	3	3	4.8	3.6	ns
prot918	192	1	6	7.5	4.5	4	5	3	6	ns
prot919	170	3	4	10.8	7.2	3	4	7.2	3.6	ns
prot920	157	8	5	30	15	2	1	18	12	sig
prot921	192	3	4	3.6	9.6	2	3	1.2	10.8	ns
prot922	474	6	6	10.5	9	5	2	6	1.5	ns
prot923	186	4	4	14.4	5.4	4	12	10.8	10.8	sig
prot924	428	4	5	12	9	6	6	9	36	sig
prot925	191	4	4	8.4	6	4	9	14.4	10.8	sig
prot926	169	3	2	6	12	7	6	4.5	3	ns
prot927	166	3	5	16.2	0	3	5	3.6	7.2	ns
prot928	290	4	4	12	15	5	4	3	21	ns
prot929	216	3	5	7.2	4.8	6	7	6	7.2	ns
prot930	103	1	3	7.5	6	2	3	4.5	6	ns
prot931	271	4	3	9	3.6	2	3	5.4	7.2	sig
prot932	147	3	7	6	3	6	4	12	15	ns
prot933	135	7	6	0	2.4	2	2	1.2	3.6	ns
prot934	135	3	4	4.5	4.5	8	1	4.5	1.5	ns
prot935	135	11	6	10.8	1.8	3	3	0	14.4	ns
prot936	135	5	4	6	30	3	5	9	21	ns
prot937	321	3	2	1.2	2.4	2	3	1.2	3.6	ns
prot938	164	1	1	1.5	3	0	1	1.5	3	ns
prot939	113	5	5	5.4	3.6	3	3	3.6	5.4	ns
prot940	271	4	5	6	3	1	5	12	6	ns
prot941	204	2	3	7.2	3.6	4	2	7.2	2.4	ns
prot942	276	4	2	10.5	1.5	1	3	10.5	3	ns
prot943	108	3	2	3.6	9	2	7	9	3.6	ns
prot944	91	0	5	15	9	4	1	21	3	ns
prot945	325	2	3	4.8	7.2	1	2	4.8	3.6	ns
prot946	114	1	1	4.5	4.5	4	2	1.5	7.5	ns
prot947	277	0	3	5.4	3.6	2	4	0	5.4	ns
prot948	118	2	3	15	3	0	3	3	12	ns
prot949	121	4	5	3.6	3.6	0	3	1.2	4.8	ns
prot950	198	0	1	4.5	1.5	2	2	3	4.5	ns
prot951	237	1	1	3.6	0	1	2	0	0	ns
prot952	220	2	1	6	6	18	3	36	9	sig
prot953	406	3	3	0	2.4	2	7	6	4.8	sig
prot954	391	0	4	4.5	6	1	0	1.5	3	ns
prot955	189	1	1	5.4	3.6	2	4	0	7.2	ns
prot956	232	1	6	15	3	4	5	6	9	ns
prot957	470	3	1	0	3.6	4	2	6	8.4	sig
prot958	527	1	1	1.5	1.5	2	3	1.5	1.5	ns
prot959	141	5	2	5.4	7.2	8	6	7.2	10.8	sig
prot960	602	1	1	0	6	6	3	9	27	sig
prot961	109	29	38	21.6	30	15	18	27.6	30	ns
prot962	258	21	30	30	39	29	35	45	27	sig
prot963	168	18	15	18	21.6	10	10	21.6	25.2	ns
prot964	177	11	26	75	51	14	10	54	33	ns
prot965	104	15	13	21.6	18	14	12	19.2	20.4	ns
prot966	187	13	7	22.5	21	9	10	18	10.5	ns
prot967	134	14	14	14.4	14.4	8	13	39.6	28.8	ns
prot968	153	10	11	42	39	18	10	27	15	ns
prot969	125	9	10	6	14.4	45	45	54	50.4	sig
prot970	242	11	11	18	19.5	9	11	21	10.5	ns
prot971	128	14	10	16.2	32.4	10	10	14.4	30.6	ns
prot972	160	10	11	15	39	8	12	27	12	ns
prot973	65	8	12	13.2	9.6	12	10	20.4	13.2	ns
prot974	143	10	8	13.5	16.5	13	12	19.5	9	ns
prot975	131	10	8	18	14.4	9	14	25.2	18	ns
prot976	128	9	8	42	42	12	9	24	42	ns
prot977	76	8	4	9.6	13.2	10	15	9.6	7.2	ns
prot978	95	10	10	19.5	18	12	7	15	12	ns
prot979	70	11	7	10.8	19.8	4	9	16.2	12.6	ns
prot980	136	13	10	30	30	36	42	90	99	sig
prot981	116	10	12	13.2	10.8	4	13	10.8	9.6	ns
prot982	108	8	13	13.5	16.5	5	14	13.5	22.5	ns
prot983	195	7	11	18	12.6	9	7	12.6	19.8	ns
prot984	145	8	6	21	27	10	9	24	12	ns
prot985	102	12	11	6	13.2	10	18	14.4	24	sig
prot986	173	13	7	9	13.5	12	6	9	10.5	ns
prot987	212	10	6	9	12.6	6	11	19.8	9	sig
prot988	116	9	2	21	24	6	9	18	33	ns
prot989	219	6	3	8.4	7.2	9	2	10.8	14.4	ns
prot990	312	8	2	15	9	7	4	9	10.5	ns
prot991	78	5	2	7.2	19.8	7	8	1.8	10.8	ns
prot992	193	8	5	18	12	3	10	33	27	ns
prot993	500	2	6	7.2	6	4	4	4.8	3.6	ns
prot994	195	5	7	1.5	10.5	9	9	7.5	10.5	ns
prot995	177	4	9	3.6	9	8	8	9	3.6	ns
prot996	224	6	9	18	21	6	6	60	24	sig
prot997	239	3	1	6	7.2	7	8	8.4	6	ns
prot998	223	9	5	7.5	4.5	3	5	7.5	9	ns
prot999	113	4	4	9	5.4	18	18	48.6	32.4	sig
prot1000	94	5	4	9	18	7	7	12	9	ns
prot1001	74	11	6	2.4	3.6	11	9	10.8	13.2	sig
prot1002	265	7	8	4.5	12	15	18	9	12	sig
prot1003	225	5	7	10.8	3.6	18	15	27	5.4	sig
prot1004	129	8	8	3	24	12	14	42	30	sig
prot1005	210	6	4	13.2	8.4	6	1	4.8	7.2	ns
prot1006	248	1	7	9	9	6	4	10.5	9	ns
prot1007	158	8	6	5.4	7.2	11	3	14.4	7.2	ns
prot1008	68	4	5	15	15	6	5	21	15	ns
prot1009	68	5	8	4.8	6	5	2	4.8	2.4	ns
prot1010	548	6	5	3	7.5	9	8	12	15	sig
prot1011	123	2	6	9	12.6	12	6	9	10.8	ns
prot1012	181	4	5	21	15	7	3	9	18	ns
prot1013	824	4	3	2.4	7.2	3	3	2.4	7.2	ns
prot1014	250	6	7	3	6	5	6	7.5	1.5	ns
prot1015	242	6	5	7.2	5.4	5	2	5.4	16.2	ns
prot1016	186	3	3	12	18	2	4	21	12	ns
prot1017	228	5	5	6	4.8	5	6	4.8	7.2	ns
prot1018	106	2	4	7.5	6	7	2	1.5	6	ns
prot1019	135	5	4	9	3.6	6	3	7.2	5.4	ns
prot1020	173	2	3	12	15	4	5	21	6	ns
prot1021	245	5	6	6	1.2	8	9	1.2	7.2	ns
prot1022	98	1	6	4.5	9	5	4	9	7.5	ns
prot1023	149	4	3	10.8	5.4	1	4	3.6	5.4	ns
prot1024	136	1	0	3	12	7	3	12	9	ns
prot1025	335	4	5	4.8	6	3	4	4.8	4.8	ns
prot1026	81	3	4	6	7.5	5	0	4.5	4.5	ns
prot1027	124	4	2	5.4	9	6	6	7.2	3.6	ns
prot1028	204	3	5	9	12	7	4	9	6	ns
prot1029	124	7	1	1.2	3.6	3	10	3.6	1.2	ns
prot1030	231	2	4	1.5	9	1	6	3	3	ns
prot1031	192	4	4	9	7.2	5	6	10.8	9	ns
prot1032	514	3	5	12	18	6	4	9	6	ns
prot1033	277	5	5	6	3.6	9	2	4.8	6	ns
prot1034	159	6	4	7.5	3	2	2	1.5	3	ns
prot1035	190	4	3	10.8	3.6	1	1	7.2	3.6	ns
prot1036	225	7	1	9	9	4	2	18	15	ns
prot1037	57	5	2	3.6	2.4	5	3	3.6	3.6	ns
prot1038	153	1	4	6	6	6	6	7.5	4.5	ns
prot1039	91	2	1	9	3.6	9	15	27	32.4	sig
prot1040	94	3	5	3	12	8	7	15	27	ns
prot1041	112	4	4	2.4	3.6	2	3	2.4	4.8	ns
prot1042	336	2	5	1.5	3	1	4	4.5	9	ns
prot1043	241	4	8	10.8	7.2	9	12	16.2	27	sig
prot1044	108	3	5	6	9	4	4	15	15	sig
prot1045	117	3	4	4.8	7.2	2	4	2.4	4.8	ns
prot1046	286	1	1	3	3	5	1	3	0	ns
prot1047	122	2	3	1.8	10.8	1	5	10.8	3.6	sig
prot1048	273	2	3	9	9	2	5	6	18	ns
prot1049	237	3	5	1.2	2.4	4	2	4.8	1.2	ns
prot1050	222	3	2	0	3	4	4	9	3	sig
prot1051	799	3	2	0	7.2	1	1	9	1.8	ns
prot1052	125	1	1	3	3	1	4	9	6	ns
prot1053	98	0	1	2.4	3.6	2	2	2.4	1.2	ns
prot1054	153	1	2	1.5	0	1	4	1.5	1.5	ns
prot1055	186	2	3	5.4	12.6	5	5	10.8	7.2	sig
prot1056	188	2	2	3	3	0	3	12	3	ns
prot1057	127	3	3	3.6	3.6	1	1	2.4	4.8	ns
prot1058	65	124	120	198	159	360	318	486	517.5	sig
prot1059	115	51	47	84.6	82.8	41	47	99	97.2	ns
prot1060	65	33	29	84	75	26	25	90	96	ns
prot1061	90	16	23	19.2	20.4	16	33	24	34.8	ns
prot1062	120	15	8	21	13.5	17	14	21	13.5	ns
prot1063	83	9	12	21.6	10.8	13	6	30.6	18	ns
prot1064	177	4	7	18	15	8	14	24	48	sig
prot1065	59	6	9	8.4	12	10	9	3.6	12	ns
prot1066	97	4	10	10.5	12	27	15	45	31.5	sig
prot1067	188	9	9	12.6	9	3	1	14.4	3.6	ns
prot1068	82	4	7	9	21	18	21	36	63	sig
prot1069	109	10	11	10.8	8.4	10	8	4.8	10.8	ns
prot1070	109	4	9	4.5	12	10	7	10.5	13.5	ns
prot1071	168	11	7	12.6	10.8	4	9	18	18	ns
prot1072	188	7	6	18	12	10	5	12	21	ns
prot1073	82	5	6	10.8	6	24	42	18	21.6	sig
prot1074	75	10	2	15	15	33	30	9	22.5	sig
prot1075	151	8	4	9	19.8	7	11	9	16.2	ns
prot1076	175	5	10	30	27	7	8	15	12	sig
prot1077	116	8	3	6	8.4	2	2	8.4	4.8	ns
prot1078	161	9	4	12	6	7	2	9	6	ns
prot1079	95	7	2	9	19.8	9	14	19.8	9	sig
prot1080	101	7	5	12	30	6	3	15	12	ns
prot1081	175	5	6	7.2	4.8	5	5	1.2	6	ns
prot1082	401	3	6	1.5	12	7	7	13.5	6	ns
prot1083	214	9	3	12.6	9	4	7	12.6	7.2	ns
prot1084	215	8	4	9	3	6	8	36	24	sig
prot1085	152	6	4	9.6	2.4	4	4	6	7.2	ns
prot1086	125	4	6	6	13.5	2	3	12	1.5	ns
prot1087	154	5	6	3.6	9	3	6	12.6	3.6	ns
prot1088	119	5	3	15	9	9	6	15	12	ns
prot1089	145	3	4	3.6	8.4	3	5	2.4	8.4	ns
prot1090	256	4	5	4.5	3	8	9	12	13.5	ns
prot1091	119	1	6	5.4	3.6	5	2	7.2	7.2	ns
prot1092	159	3	3	12	12	8	6	12	9	ns
prot1093	91	9	4	3.6	7.2	6	1	8.4	2.4	sig
prot1094	396	7	3	10.5	4.5	4	6	12	9	ns
prot1095	205	4	7	5.4	14.4	7	3	0	7.2	ns
prot1096	108	4	7	12	9	4	4	18	3	ns
prot1097	71	3	5	7.2	7.2	2	2	3.6	3.6	ns
prot1098	259	3	4	1.5	6	3	6	6	6	ns
prot1099	191	4	4	5.4	10.8	3	9	16.2	10.8	sig
prot1100	147	3	5	12	9	1	5	24	12	ns
prot1101	292	6	3	2.4	9.6	3	4	8.4	4.8	ns
prot1102	69	1	5	1.5	4.5	5	1	3	3	ns
prot1103	245	5	2	5.4	10.8	4	5	5.4	10.8	ns
prot1104	146	5	1	15	6	1	4	3	0	ns
prot1105	351	1	3	4.8	7.2	5	3	3.6	1.2	ns
prot1106	106	2	1	6	4.5	5	2	3	9	ns
prot1107	180	2	4	3.6	5.4	2	4	12.6	7.2	ns
prot1108	199	5	5	9	12	4	4	12	15	ns
prot1109	185	5	4	4.8	2.4	3	3	4.8	0	ns
prot1110	182	2	3	0	1.5	6	5	4.5	3	ns
prot1111	59	0	0	7.2	7.2	3	3	5.4	7.2	ns
prot1112	173	2	3	6	12	1	2	21	12	ns
prot1113	105	4	4	4.8	2.4	3	0	6	4.8	ns
prot1114	79	2	6	3	0	3	4	3	4.5	ns
prot1115	94	2	4	5.4	5.4	3	3	1.8	5.4	ns
prot1116	235	2	4	9	9	4	3	12	6	ns
prot1117	99	4	4	2.4	3.6	3	5	1.2	3.6	ns
prot1118	103	1	1	0	0	6	1	1.5	0	ns
prot1119	226	1	4	5.4	1.8	4	7	1.8	3.6	ns
prot1120	168	1	1	18	3	2	2	9	15	ns
prot1121	454	2	3	1.2	2.4	5	3	0	1.2	ns
prot1122	92	3	3	6	7.5	3	1	6	6	ns
prot1123	99	0	3	3.6	1.8	3	1	1.8	3.6	ns
prot1124	116	4	1	9	12	0	4	3	6	ns
prot1125	90	2	1	3.6	3.6	2	2	2.4	1.2	ns
prot1126	87	2	1	6	7.5	5	5	4.5	4.5	ns
prot1127	294	3	3	5.4	7.2	10	12	10.8	3.6	sig
prot1128	354	2	3	12	3	4	4	0	3	ns
prot1129	216	5	1	1.2	1.2	3	2	1.2	1.2	ns
prot1130	138	2	0	3	4.5	2	2	4.5	4.5	ns
prot1131	187	2	1	3.6	3.6	1	2	3.6	1.8	ns
prot1132	495	0	4	6	0	3	2	0	3	ns
prot1133	406	1	2	3.6	2.4	1	1	3.6	6	ns
prot1134	382	4	1	4.5	0	2	2	3	1.5	ns
prot1135	272	0	1	0	1.8	0	1	1.8	1.8	ns
prot1136	71	21	30	93	36	23	22	45	54	ns
prot1137	105	30	17	25.2	27.6	21	31	33.6	26.4	ns
prot1138	234	15	27	19.5	27	19	12	30	39	ns
prot1139	112	23	8	28.8	27	14	12	39.6	16.2	ns
prot1140	114	13	14	42	75	14	15	63	33	ns
prot1141	112	7	12	8.4	7.2	14	14	12	7.2	sig
prot1142	166	8	7	18	19.5	5	7	10.5	3	ns
prot1143	104	7	4	3.6	12.6	5	5	10.8	9	ns
prot1144	376	7	6	21	27	5	3	15	21	ns
prot1145	83	10	5	9.6	9.6	10	7	2.4	14.4	ns
prot1146	51	4	6	10.5	4.5	4	7	9	6	ns
prot1147	74	10	6	3.6	16.2	9	6	7.2	16.2	sig
prot1148	74	5	8	12	9	4	5	15	21	ns
prot1149	117	5	6	6	4.8	8	6	4.8	8.4	ns
prot1150	106	3	6	10.5	6	6	7	9	12	ns
prot1151	110	5	3	10.8	19.8	3	2	16.2	3.6	ns
prot1152	73	3	2	6	9	3	2	6	9	ns
prot1153	113	1	3	6	3.6	3	5	3.6	4.8	ns
prot1154	358	6	2	9	10.5	4	3	0	4.5	ns
prot1155	99	3	3	1.8	10.8	6	6	16.2	9	ns
prot1156	115	4	3	18	3	3	6	18	12	ns
prot1157	180	3	6	10.8	7.2	3	4	6	1.2	ns
prot1158	67	3	2	4.5	6	4	8	10.5	0	ns
prot1159	99	9	1	10.8	5.4	12	12	10.8	16.2	sig
prot1160	99	1	2	9	3	1	4	21	9	ns
prot1161	99	1	3	3.6	1.2	1	2	2.4	6	sig
prot1162	98	4	2	1.5	6	5	4	3	7.5	sig
prot1163	165	3	2	7.2	3.6	4	4	7.2	10.8	ns
prot1164	76	6	2	3	9	3	3	3	9	ns
prot1165	90	2	1	4.8	2.4	3	3	3.6	2.4	ns
prot1166	113	5	2	4.5	6	2	8	6	3	ns
prot1167	90	4	2	0	1.8	8	10	10.8	3.6	sig
prot1168	163	3	4	9	6	4	3	12	3	ns
prot1169	102	2	3	1.2	1.2	1	8	8.4	3.6	ns
prot1170	183	5	0	4.5	3	1	2	6	4.5	ns
prot1171	98	4	4	5.4	3.6	0	3	3.6	9	ns
prot1172	146	3	3	3	3	2	4	12	6	ns
prot1173	145	3	2	6	1.2	1	1	1.2	1.2	sig
prot1174	166	0	1	0	3	3	6	4.5	4.5	sig
prot1175	100	2	3	1.8	9	1	1	5.4	9	ns
prot1176	393	4	2	6	6	2	2	12	3	sig
prot1177	89	1	2	2.4	3.6	8	3	3.6	3.6	sig
prot1178	391	1	4	4.5	4.5	1	5	1.5	1.5	ns
prot1179	89	1	1	7.2	1.8	3	2	5.4	1.8	ns
prot1180	1106	7	11	27	21	8	10	24	27	ns
prot1181	3227	5	5	8.4	6	7	7	14.4	4.8	ns
prot1182	539	8	6	25.5	13.5	6	5	6	13.5	ns
prot1183	771	4	3	5.4	1.8	6	3	5.4	9	ns
prot1184	2680	5	5	15	18	6	5	6	18	ns
prot1185	917	4	4	4.8	2.4	4	2	3.6	0	ns
prot1186	4114	2	2	3	1.5	2	0	0	3	ns
prot1187	449	4	6	21.6	14.4	6	10	23.4	16.2	ns
prot1188	1304	2	3	12	9	1	2	6	18	ns
prot1189	393	6	4	2.4	8.4	7	5	0	4.8	ns
prot1190	1513	4	2	6	1.5	9	9	22.5	31.5	sig
prot1191	2580	6	1	3.6	7.2	7	1	7.2	3.6	ns
prot1192	959	3	7	3	39	7	1	9	24	ns
prot1193	510	9	5	8.4	2.4	7	5	9.6	7.2	ns
prot1194	427	3	4	3	9	13	9	13.5	10.5	ns
prot1195	413	4	5	12.6	7.2	2	4	5.4	1.8	ns
prot1196	819	3	4	9	3	4	6	18	21	sig
prot1197	1779	0	4	1.2	3.6	2	1	3.6	0	ns
prot1198	1379	3	4	9	1.5	2	5	3	9	ns
prot1199	652	4	2	1.8	7.2	3	1	1.8	5.4	ns
prot1200	704	2	2	0	3	2	6	15	24	sig
prot1201	1028	6	1	2.4	3.6	4	0	8.4	2.4	ns
prot1202	1181	3	6	1.5	3	6	2	9	12	sig
prot1203	383	9	6	16.2	5.4	8	6	12.6	16.2	ns
prot1204	1077	3	2	18	18	0	6	24	18	ns
prot1205	452	5	4	7.2	3.6	8	6	1.2	3.6	ns
prot1206	434	3	4	9	4.5	1	7	4.5	6	ns
prot1207	955	4	4	3.6	10.8	6	5	9	18	sig
prot1208	528	4	8	18	12	2	2	6	9	ns
prot1209	228	3	3	2.4	3.6	2	1	1.2	2.4	ns
prot1210	781	4	8	1.5	6	6	2	4.5	4.5	ns
prot1211	548	2	5	9	3.6	3	6	18	16.2	sig
prot1212	273	1	6	3	15	2	3	9	15	ns
prot1213	153	6	8	2.4	6	7	8	9.6	6	ns
prot1214	320	5	5	9	7.5	6	15	13.5	13.5	sig
prot1215	219	13	8	5.4	9	9	4	12.6	14.4	ns
prot1216	410	2	5	15	21	11	8	18	18	sig
prot1217	322	1	2	6	6	5	10	8.4	9.6	sig
prot1218	629	4	4	10.5	10.5	2	4	0	12	ns
prot1219	264	4	5	5.4	16.2	6	6	10.8	5.4	sig
prot1220	356	2	6	6	15	7	13	15	33	sig
prot1221	390	3	5	6	2.4	6	3	2.4	9.6	ns
prot1222	235	3	1	3	4.5	2	7	7.5	4.5	ns
prot1223	263	3	1	14.4	1.8	1	6	5.4	3.6	ns
prot1224	481	3	1	0	6	0	1	0	0	ns
prot1225	551	4	6	0	4.8	2	1	6	3.6	ns
prot1226	481	1	4	1.5	3	6	4	6	1.5	sig
prot1227	487	1	0	0	0	2	2	10.8	1.8	ns
prot1228	881	2	4	3	9	4	4	18	30	sig
prot1229	2284	0	1	1.2	4.8	2	0	2.4	0	ns
prot1230	852	2	1	1.5	3	3	9	4.5	4.5	sig
prot1231	341	3	2	5.4	5.4	1	2	5.4	10.8	ns
prot1232	182	2	5	9	6	6	5	24	21	ns
prot1233	327	7	3	2.4	8.4	2	3	3.6	4.8	ns
prot1234	219	2	3	3	6	2	2	4.5	7.5	ns
prot1235	406	4	3	10.8	9	8	2	18	10.8	sig
prot1236	332	3	1	15	3	2	1	3	0	ns
prot1237	365	4	2	4.8	3.6	3	4	2.4	3.6	ns
prot1238	308	2	1	6	4.5	5	4	3	6	ns
prot1239	232	3	3	9	0	3	2	7.2	3.6	ns
prot1240	2067	3	1	9	3	2	4	6	9	ns
prot1241	865	3	2	3.6	3.6	5	1	2.4	2.4	ns
prot1242	682	1	3	4.5	6	2	4	7.5	6	sig
prot1243	573	2	1	9	10.8	3	2	1.8	5.4	ns
prot1244	454	4	6	9	6	3	1	9	0	ns
prot1245	611	9	14	8.4	15.6	14	7	18	9.6	ns
prot1246	133	8	8	9	3	4	9	12	16.5	ns
prot1247	221	9	9	7.2	5.4	14	12	14.4	18	sig
prot1248	153	8	6	18	27	13	5	9	6	ns
prot1249	363	5	3	7.2	2.4	3	9	10.8	7.2	ns
prot1250	435	3	6	6	3	4	2	9	7.5	ns
prot1251	366	5	8	9	5.4	6	3	5.4	14.4	ns
prot1252	170	3	6	15	18	3	8	9	27	sig
prot1253	267	4	7	3.6	1.2	18	4	2.4	2.4	sig
prot1254	463	4	2	4.5	1.5	2	8	0	9	ns
prot1255	542	3	6	5.4	1.8	1	3	1.8	10.8	ns
prot1256	448	0	7	18	3	3	7	6	15	ns
prot1257	177	3	2	4.8	4.8	6	4	4.8	4.8	ns
prot1258	365	5	4	4.5	3	5	5	4.5	9	ns
prot1259	746	2	2	1.8	5.4	3	6	7.2	3.6	ns
prot1260	458	7	5	3	6	6	7	12	9	ns
prot1261	147	1	3	1.2	0	5	3	4.8	3.6	ns
prot1262	266	3	5	6	3	2	1	0	4.5	ns
prot1263	340	3	6	1.8	3.6	3	3	7.2	10.8	ns
prot1264	398	3	7	18	3	6	14	24	30	sig
prot1265	403	4	1	4.8	1.2	3	5	1.2	6	ns
prot1266	302	2	2	1.5	1.5	5	4	4.5	4.5	ns
prot1267	465	2	3	3.6	5.4	2	1	10.8	3.6	ns
prot1268	487	1	2	0	9	2	2	6	30	sig
prot1269	568	2	3	3.6	6	0	5	3.6	6	ns
prot1270	370	2	5	4.5	4.5	2	7	1.5	3	sig
prot1271	435	1	2	0	0	3	1	3.6	3.6	ns
prot1272	382	3	1	6	6	2	3	3	12	ns
prot1273	400	1	0	3.6	1.2	0	1	1.2	1.2	ns
prot1274	1317	0	2	4.5	1.5	0	0	1.5	0	ns
prot1275	1827	0	1	0	3.6	2	2	3.6	3.6	sig
prot1276	227	5	6	12	9	7	5	33	33	sig
prot1277	126	6	3	4.8	2.4	9	3	10.8	6	ns
prot1278	199	3	1	6	7.5	4	2	6	1.5	ns
prot1279	186	3	5	9	10.8	5	4	7.2	3.6	ns
prot1280	397	6	5	6	9	5	3	12	12	ns
prot1281	191	5	5	2.4	6	3	4	3.6	9.6	ns
prot1282	181	3	9	3	4.5	4	10	7.5	4.5	ns
prot1283	332	5	5	5.4	16.2	5	3	9	5.4	ns
prot1284	207	6	5	24	12	2	7	6	12	ns
prot1285	433	5	1	3.6	4.8	5	3	7.2	4.8	ns
prot1286	220	5	8	6	7.5	3	3	0	7.5	ns
prot1287	174	6	6	12.6	9	2	10	14.4	14.4	sig
prot1288	398	1	2	3	18	4	2	6	12	ns
prot1289	250	6	2	7.2	4.8	4	6	3.6	4.8	ns
prot1290	254	6	1	4.5	7.5	2	2	4.5	6	ns
prot1291	278	1	2	3.6	3.6	6	9	10.8	10.8	sig
prot1292	195	2	2	9	18	9	15	36	27	sig
prot1293	493	2	4	2.4	7.2	6	7	0	2.4	ns
prot1294	395	5	4	3	3	2	3	6	4.5	ns
prot1295	346	2	3	1.8	1.8	2	1	7.2	7.2	ns
prot1296	386	0	4	9	15	4	3	3	3	ns
prot1297	323	5	2	3.6	3.6	1	5	1.2	4.8	ns
prot1298	221	4	2	3	9	2	1	4.5	3	ns
prot1299	330	1	1	3.6	7.2	12	6	32.4	27	sig
prot1300	913	3	6	12	0	5	4	21	6	ns
prot1301	216	3	4	2.4	6	0	6	1.2	4.8	ns
prot1302	176	2	3	1.5	4.5	1	0	4.5	1.5	ns
prot1303	396	3	1	1.8	3.6	7	3	7.2	5.4	ns
prot1304	144	3	3	12	15	4	3	9	21	ns
prot1305	340	6	3	0	7.2	5	2	3.6	2.4	ns
prot1306	177	1	0	0	1.5	1	1	3	7.5	ns
prot1307	491	3	3	10.8	3.6	4	7	9	1.8	ns
prot1308	289	5	4	3	18	4	0	6	9	ns
prot1309	925	2	3	3.6	4.8	3	2	4.8	2.4	ns
prot1310	266	0	0	4.5	3	5	4	6	10.5	sig
prot1311	584	2	0	9	3.6	1	1	10.8	7.2	ns
prot1312	316	4	5	12	9	8	2	6	12	sig
prot1313	365	2	2	1.2	3.6	3	3	3.6	3.6	ns
prot1314	282	6	3	7.5	1.5	2	2	1.5	1.5	ns
prot1315	465	2	2	5.4	9	3	2	5.4	10.8	sig
prot1316	577	3	2	3	0	5	3	3	3	ns
prot1317	274	1	0	1.2	1.2	5	1	1.2	2.4	ns
prot1318	517	0	0	1.5	6	9	3	4.5	4.5	sig
prot1319	782	1	0	1.8	0	2	0	0	3.6	ns
prot1320	567	0	2	12	6	3	0	9	3	ns
prot1321	356	2	0	2.4	1.2	2	0	0	0	ns
prot1322	229	1	4	3	1.5	0	1	3	6	ns
prot1323	388	2	1	0	1.8	5	0	10.8	1.8	ns
prot1324	109	7	5	30	33	7	5	30	33	ns
prot1325	167	2	5	3.6	6	6	5	3.6	6	ns
prot1326	192	7	8	9	4.5	5	6	3	9	ns
prot1327	174	1	7	10.8	1.8	2	4	5.4	7.2	ns
prot1328	144	5	5	0	9	6	2	36	30	sig
prot1329	139	2	1	4.8	2.4	4	3	4.8	4.8	ns
prot1330	160	5	4	9	3	3	10	6	4.5	ns
prot1331	220	7	5	12.6	7.2	5	4	14.4	18	ns
prot1332	248	1	6	18	15	10	4	24	12	sig
prot1333	254	6	2	9.6	8.4	3	4	4.8	6	ns
prot1334	213	6	5	4.5	6	4	4	4.5	4.5	ns
prot1335	81	3	2	7.2	3.6	4	7	3.6	3.6	ns
prot1336	318	4	1	12	18	0	7	3	9	ns
prot1337	247	5	6	3.6	3.6	4	3	1.2	6	ns
prot1338	381	2	4	4.5	6	1	1	1.5	6	ns
prot1339	159	0	1	1.8	1.8	4	2	3.6	1.8	ns
prot1340	205	4	5	6	12	3	1	3	9	ns
prot1341	244	2	4	1.2	4.8	2	4	3.6	4.8	ns
prot1342	160	1	1	3	3	9	9	13.5	13.5	sig
prot1343	288	3	3	1.8	3.6	0	0	3.6	5.4	ns
prot1344	383	2	2	15	3	4	8	9	9	ns
prot1345	206	0	3	4.8	3.6	1	1	7.2	7.2	ns
prot1346	703	1	3	3	3	3	6	4.5	3	ns
prot1347	238	5	3	3.6	3.6	4	3	9	16.2	ns
prot1348	366	7	4	12	6	1	3	9	18	ns
prot1349	430	2	2	3.6	4.8	2	1	1.2	2.4	ns
prot1350	637	0	1	3	0	12	4	3	9	sig
prot1351	141	4	3	3.6	9	3	3	3.6	7.2	ns
prot1352	140	2	2	3	15	2	1	3	18	sig
prot1353	431	2	2	1.2	2.4	1	0	4.8	4.8	ns
prot1354	969	2	1	6	1.5	3	6	3	9	sig
prot1355	247	4	2	5.4	7.2	3	2	5.4	0	ns
prot1356	1101	2	3	12	3	4	1	6	15	sig
prot1357	178	3	1	1.2	2.4	2	9	2.4	2.4	sig
prot1358	178	0	1	4.5	3	5	4	3	3	sig
prot1359	297	2	3	7.2	5.4	2	3	0	0	ns
prot1360	238	3	0	6	3	3	1	3	3	ns
prot1361	226	2	1	1.2	1.2	4	2	1.2	2.4	ns
prot1362	486	2	2	0	6	1	2	4.5	4.5	ns
prot1363	758	4	2	1.8	3.6	4	1	5.4	1.8	ns
prot1364	305	2	2	9	0	1	3	9	6	ns
prot1365	526	3	0	0	3.6	1	1	3.6	3.6	ns
prot1366	375	5	6	1.5	0	3	0	4.5	4.5	ns
prot1367	651	2	3	3.6	7.2	0	1	3.6	3.6	ns
prot1368	5934	0	2	9	6	2	4	6	12	sig
prot1369	421	0	0	0	1.2	1	2	0	0	ns
prot1370	142	2	1	0	6	2	3	1.5	3	ns
prot1371	1145	1	0	1.8	3.6	2	1	3.6	3.6	ns
prot1372	238	1	2	9	6	1	1	0	6	ns
prot1373	391	2	2	1.2	0	0	2	1.2	0	ns
prot1374	618	2	2	3	0	3	0	1.5	3	ns
prot1375	93	9	5	9	12.6	21	27	59.4	43.2	sig
prot1376	130	4	8	12	30	7	5	21	12	ns
prot1377	83	7	3	12	4.8	15	9	4.8	9.6	sig
prot1378	361	2	3	9	9	4	5	0	3	ns
prot1379	193	6	7	12.6	3.6	3	5	14.4	16.2	ns
prot1380	393	7	5	9	9	9	7	15	21	ns
prot1381	232	6	3	3.6	6	6	6	3.6	4.8	ns
prot1382	201	6	3	6	4.5	2	3	3	7.5	ns
prot1383	105	2	4	9	5.4	3	7	7.2	1.8	ns
prot1384	173	0	2	9	3	4	3	18	15	ns
prot1385	182	4	2	4.8	1.2	3	6	6	6	ns
prot1386	199	2	4	10.5	7.5	3	6	31.5	4.5	sig
prot1387	191	5	2	9	0	6	1	0	3.6	ns
prot1388	274	3	3	15	3	2	4	15	12	ns
prot1389	135	4	5	2.4	3.6	4	2	6	2.4	ns
prot1390	169	2	3	3	4.5	2	4	4.5	1.5	ns
prot1391	688	2	3	5.4	10.8	8	12	18	7.2	sig
prot1392	152	2	3	12	12	3	1	6	6	ns
prot1393	528	3	4	6	4.8	3	2	1.2	3.6	ns
prot1394	157	3	6	12	4.5	5	2	9	3	ns
prot1395	126	2	1	5.4	3.6	3	15	10.8	16.2	sig
prot1396	80	5	1	9	6	6	6	9	6	sig
prot1397	122	4	2	2.4	1.2	1	2	1.2	3.6	ns
prot1398	232	1	3	4.5	3	4	2	3	1.5	ns
prot1399	171	2	3	1.8	1.8	1	2	5.4	5.4	ns
prot1400	70	4	3	18	9	1	2	3	0	ns
prot1401	130	2	2	0	1.2	1	1	3.6	2.4	ns
prot1402	103	1	4	4.5	4.5	6	4	10.5	4.5	ns
prot1403	547	1	3	1.8	1.8	4	3	1.8	7.2	ns
prot1404	250	1	2	6	3	3	0	9	12	ns
prot1405	497	1	7	3.6	2.4	4	2	2.4	2.4	sig
prot1406	312	0	2	4.5	0	1	2	4.5	3	ns
prot1407	152	3	5	0	3.6	2	2	5.4	0	ns
prot1408	535	3	3	12	9	0	2	6	12	ns
prot1409	87	0	1	4.8	0	0	2	2.4	1.2	ns
prot1410	232	1	3	0	3	5	3	0	1.5	ns
prot1411	232	2	2	3.6	1.8	2	2	1.8	5.4	ns
prot1412	843	3	1	6	12	4	0	6	3	ns
prot1413	555	2	1	8.4	2.4	4	4	1.2	1.2	ns
prot1414	173	1	0	3	3	2	4	4.5	1.5	ns
prot1415	194	1	0	1.8	1.8	3	1	1.8	3.6	ns
prot1416	180	0	1	3	3	5	0	9	9	ns
prot1417	199	3	0	0	1.2	2	2	4.8	4.8	sig
prot1418	287	1	1	4.5	1.5	2	0	1.5	0	ns
prot1419	999	3	2	3.6	0	2	3	1.8	1.8	ns
prot1420	220	1	0	6	3	0	2	6	9	ns
prot1421	648	0	2	2.4	1.2	2	2	0	0	ns
prot1422	164	2	2	0	1.5	0	3	3	4.5	ns
prot1423	181	1	2	0	5.4	2	1	3.6	3.6	ns
prot1424	285	5	5	24	9	8	3	18	12	ns
prot1425	172	6	5	4.8	6	3	7	8.4	3.6	ns
prot1426	103	6	2	3	6	5	5	1.5	9	ns
prot1427	430	6	2	3.6	1.8	9	5	10.8	12.6	ns
prot1428	130	3	5	3	9	5	3	12	12	ns
prot1429	123	5	1	2.4	4.8	7	3	6	1.2	ns
prot1430	304	1	4	1.5	1.5	2	3	1.5	3	ns
prot1431	164	1	4	14.4	3.6	0	2	3.6	9	ns
prot1432	75	2	2	9	3	4	5	6	12	ns
prot1433	173	3	2	3.6	0	3	2	4.8	1.2	ns
prot1434	176	4	6	3	4.5	6	5	3	7.5	ns
prot1435	191	4	0	7.2	3.6	2	5	19.8	3.6	sig
prot1436	138	3	3	12	18	9	3	27	54	sig
prot1437	148	2	3	3.6	2.4	7	1	3.6	1.2	ns
prot1438	101	2	2	9	13.5	2	2	3	9	sig
prot1439	157	4	1	3.6	10.8	4	0	3.6	3.6	ns
prot1440	488	0	2	3	0	5	5	3	6	ns
prot1441	133	3	3	1.2	3.6	4	6	2.4	4.8	sig
prot1442	229	3	2	0	6	5	6	6	10.5	ns
prot1443	89	2	5	7.2	7.2	6	3	16.2	32.4	sig
prot1444	317	2	2	0	12	4	4	15	9	ns
prot1445	88	1	4	1.2	2.4	2	4	10.8	2.4	sig
prot1446	180	0	4	0	1.5	6	2	3	6	ns
prot1447	207	3	0	10.8	5.4	2	4	3.6	3.6	ns
prot1448	235	1	0	6	9	1	1	0	9	ns
prot1449	86	3	2	1.2	1.2	2	8	2.4	2.4	sig
prot1450	115	1	3	3	3	3	2	4.5	3	ns
prot1451	127	4	3	5.4	3.6	5	1	5.4	5.4	ns
prot1452	229	2	3	12	0	0	0	9	3	ns
prot1453	247	1	1	1.2	4.8	2	1	4.8	3.6	ns
prot1454	573	2	2	4.5	3	2	2	6	0	ns
prot1455	176	0	2	7.2	7.2	1	1	0	1.8	ns
prot1456	169	0	1	12	0	1	2	3	9	ns
prot1457	81	3	0	1.2	4.8	1	3	3.6	3.6	ns
prot1458	89	2	2	6	0	2	4	12	3	sig
prot1459	178	2	0	3.6	7.2	1	1	1.8	3.6	ns
prot1460	151	0	2	3	6	2	1	6	12	ns
prot1461	146	5	1	2.4	3.6	3	0	2.4	1.2	ns
prot1462	217	3	0	1.5	4.5	1	1	7.5	0	ns
prot1463	159	3	0	0	3.6	2	1	3.6	1.8	ns
prot1464	237	1	1	0	0	1	2	6	15	sig
prot1465	587	1	2	0	3.6	1	1	1.2	2.4	sig
prot1466	128	2	3	1.5	7.5	6	4	9	6	sig
prot1467	425	2	2	3.6	3.6	3	3	5.4	21.6	sig
prot1468	256	1	2	0	6	1	1	9	6	ns
prot1469	136	3	0	1.2	4.8	3	1	4.8	1.2	ns
prot1470	76	0	1	6	6	3	6	4.5	13.5	sig
prot1471	175	2	2	1.8	5.4	1	1	3.6	1.8	sig
prot1472	231	0	1	12	3	2	1	6	6	sig
prot1473	337	1	5	2.4	3.6	0	2	0	2.4	ns
prot1474	239	0	0	1.5	1.5	2	2	0	3	ns
prot1475	456	1	0	0	1.8	2	1	10.8	5.4	ns
prot1476	126	4	1	3	3	2	0	6	0	ns
prot1477	488	5	0	4.8	2.4	1	2	1.2	1.2	ns
prot1478	127	0	2	0	0	0	1	0	1.5	ns
prot1479	191	3	3	12.6	10.8	4	8	9	9	ns
prot1480	114	2	3	6	21	2	5	9	18	ns
prot1481	62	2	1	6	4.8	9	2	8.4	10.8	sig
prot1482	350	1	2	7.5	4.5	2	4	3	6	ns
prot1483	108	3	8	1.8	5.4	4	4	1.8	10.8	ns
prot1484	321	1	3	9	3	1	1	0	12	ns
prot1485	308	7	3	0	1.2	1	2	2.4	1.2	ns
prot1486	59	4	3	0	4.5	4	6	3	6	sig
prot1487	218	0	5	1.8	5.4	1	1	7.2	3.6	ns
prot1488	106	1	0	24	12	6	10	6	12	sig
prot1489	154	2	2	1.2	3.6	6	2	3.6	2.4	ns
prot1490	166	2	0	3	4.5	6	4	6	6	sig
prot1491	515	1	1	3.6	0	2	3	3.6	9	ns
prot1492	183	3	1	9	9	5	5	21	27	sig
prot1493	162	0	1	3.6	1.2	2	1	3.6	4.8	ns
prot1494	140	5	3	3	1.5	1	0	1.5	1.5	ns
prot1495	169	2	0	0	5.4	3	1	0	3.6	ns
prot1496	242	4	2	12	6	1	1	3	0	ns
prot1497	292	2	2	4.8	2.4	2	4	7.2	4.8	sig
prot1498	197	2	4	7.5	4.5	1	2	1.5	7.5	ns
prot1499	856	1	4	5.4	3.6	1	4	3.6	1.8	sig
prot1500	127	1	1	9	0	4	5	3	6	sig
prot1501	72	3	1	0	1.2	2	3	2.4	3.6	ns
prot1502	148	6	3	1.5	0	1	3	1.5	1.5	ns
prot1503	53	4	2	1.8	1.8	6	3	5.4	16.2	sig
prot1504	98	2	3	3	3	2	2	3	3	ns
prot1505	405	4	0	3.6	1.2	1	0	0	0	ns
prot1506	104	3	2	3	0	4	1	3	4.5	ns
prot1507	176	0	2	3.6	5.4	3	0	3.6	3.6	ns
prot1508	125	0	2	6	9	2	4	3	9	ns
prot1509	160	0	3	1.2	0	2	0	0	3.6	ns
prot1510	316	0	0	4.5	3	0	1	0	3	ns
prot1511	978	2	3	1.8	1.8	2	2	5.4	10.8	sig
prot1512	234	3	2	0	3	0	0	6	0	ns
prot1513	431	2	1	3.6	0	1	2	2.4	3.6	ns
prot1514	2591	2	3	3	3	4	8	1.5	0	ns
prot1515	712	5	3	3.6	14.4	6	10	14.4	21.6	sig
prot1516	1852	2	5	12	3	5	1	6	12	ns
prot1517	2086	1	4	4.8	2.4	18	9	14.4	10.8	sig
prot1518	1064	2	4	1.5	7.5	3	12	22.5	9	sig
prot1519	609	7	10	14.4	14.4	4	8	14.4	12.6	ns
prot1520	645	1	0	15	6	3	6	9	3	ns
prot1521	969	3	4	4.8	3.6	3	5	1.2	3.6	ns
prot1522	857	1	0	3	3	2	1	1.5	4.5	ns
prot1523	488	2	3	5.4	1.8	2	3	5.4	3.6	ns
prot1524	2821	1	2	6	3	1	1	0	9	ns
prot1525	512	4	4	4.8	4.8	1	4	4.8	3.6	ns
prot1526	876	5	3	1.5	10.5	1	2	1.5	4.5	ns
prot1527	543	6	3	9	3.6	2	2	7.2	7.2	ns
prot1528	809	2	5	6	15	4	2	3	6	sig
prot1529	1674	0	1	0	1.2	1	2	2.4	2.4	ns
prot1530	1191	2	1	4.5	1.5	2	4	3	3	sig
prot1531	208	4	3	5.4	5.4	6	12	10.8	5.4	sig
prot1532	437	3	3	0	6	3	2	9	6	ns
prot1533	510	2	2	1.2	1.2	2	4	0	0	ns
prot1534	695	3	1	4.5	6	2	5	0	6	ns
prot1535	227	4	2	1.8	1.8	2	2	1.8	1.8	sig
prot1536	700	3	2	6	9	4	2	6	6	sig
prot1537	218	0	1	1.2	1.2	1	1	0	2.4	ns
prot1538	423	0	1	4.5	4.5	15	6	4.5	9	sig
prot1539	873	3	2	7.2	7.2	10	2	3.6	7.2	sig
prot1540	1426	2	3	3	3	0	1	6	9	ns
prot1541	520	1	2	1.2	1.2	1	1	1.2	2.4	sig
prot1542	290	13	7	9	18	17	8	15	10.5	ns
prot1543	296	3	1	1.8	12.6	7	4	23.4	12.6	sig
prot1544	309	1	6	12	3	2	2	3	9	ns
prot1545	502	4	1	0	2.4	4	0	3.6	1.2	ns
prot1546	204	0	2	6	3	1	1	1.5	6	ns
prot1547	437	9	5	9	1.8	9	3	9	9	ns
prot1548	314	2	1	3	9	3	6	6	9	ns
prot1549	402	4	1	1.2	4.8	5	3	6	1.2	ns
prot1550	188	6	2	7.5	4.5	2	3	0	7.5	ns
prot1551	434	1	1	9	1.8	1	2	3.6	7.2	ns
prot1552	325	1	2	6	9	1	1	0	3	ns
prot1553	607	2	1	2.4	0	3	2	3.6	2.4	ns
prot1554	739	3	4	6	3	1	3	1.5	1.5	ns
prot1555	235	0	2	0	1.8	1	1	1.8	1.8	ns
prot1556	982	2	2	0	3	2	2	6	18	sig
prot1557	392	0	2	6	2.4	3	0	4.8	1.2	ns
prot1558	543	3	1	0	4.5	0	1	1.5	1.5	ns
prot1559	462	1	0	3.6	1.8	2	1	3.6	3.6	ns
prot1560	348	2	1	3	9	0	5	6	3	ns
prot1561	463	0	0	2.4	1.2	2	2	9.6	2.4	sig
prot1562	173	2	5	1.5	0	2	3	3	6	ns
prot1563	274	4	6	7.2	5.4	4	6	10.8	3.6	sig
prot1564	251	3	3	9	6	3	12	6	24	sig
prot1565	231	3	1	4.8	7.2	20	6	7.2	2.4	sig
prot1566	394	1	1	9	3	3	2	1.5	4.5	ns
prot1567	240	4	2	3.6	3.6	1	2	16.2	9	ns
prot1568	441	7	2	12	3	2	6	15	15	ns
prot1569	200	2	0	2.4	0	1	0	4.8	2.4	ns
prot1570	371	2	1	3	4.5	1	1	1.5	3	ns
prot1571	313	0	4	1.8	0	3	1	3.6	0	ns
prot1572	730	3	3	15	3	1	5	3	9	ns
prot1573	329	1	4	2.4	1.2	3	3	8.4	3.6	ns
prot1574	627	7	2	4.5	4.5	2	0	1.5	4.5	ns
prot1575	250	3	1	5.4	1.8	1	4	1.8	5.4	ns
prot1576	144	2	7	15	18	2	2	6	3	ns
prot1577	472	0	0	1.2	1.2	1	4	7.2	4.8	ns
prot1578	421	2	2	0	3	1	4	1.5	3	sig
prot1579	250	2	0	0	0	1	0	9	0	ns
prot1580	266	2	0	0	9	2	4	0	3	ns
prot1581	861	4	4	1.2	3.6	4	12	2.4	2.4	sig
prot1582	1312	1	2	3	1.5	1	1	7.5	0	ns
prot1583	493	4	1	1.8	1.8	1	1	1.8	5.4	ns
prot1584	1082	1	3	6	6	1	1	0	0	ns
prot1585	648	0	1	1.2	1.2	1	1	1.2	1.2	ns
prot1586	276	0	1	4.5	0	2	1	3	6	ns
prot1587	518	1	0	1.8	1.8	1	3	5.4	0	ns
prot1588	640	1	1	9	3	2	1	12	6	ns
prot1589	722	4	3	4.8	6	4	4	10.8	3.6	ns
prot1590	147	6	5	6	6	1	2	6	1.5	ns
prot1591	193	3	3	1.8	9	2	5	18	10.8	ns
prot1592	194	4	4	12	6	5	2	0	12	ns
prot1593	365	2	3	2.4	3.6	2	0	2.4	3.6	ns
prot1594	290	6	3	1.5	6	3	2	1.5	3	ns
prot1595	636	3	4	3.6	3.6	4	2	7.2	0	ns
prot1596	1160	1	1	9	3	4	2	6	12	sig
prot1597	641	4	0	4.8	1.2	2	0	2.4	1.2	ns
prot1598	175	2	0	4.5	1.5	6	6	3	3	sig
prot1599	318	3	5	3.6	0	1	3	3.6	3.6	ns
prot1600	424	2	5	3	9	10	4	12	6	sig
prot1601	348	4	0	3.6	7.2	2	2	1.2	2.4	ns
prot1602	227	5	2	0	4.5	2	1	1.5	4.5	ns
prot1603	427	0	3	0	7.2	0	1	3.6	1.8	ns
prot1604	268	2	2	6	3	3	1	0	6	ns
prot1605	357	4	1	1.2	2.4	0	0	2.4	2.4	ns
prot1606	174	2	2	4.5	1.5	0	4	3	3	ns
prot1607	233	2	2	1.8	0	3	1	3.6	0	ns
prot1608	217	1	2	3	6	0	3	3	9	ns
prot1609	980	1	1	1.2	1.2	2	0	2.4	0	ns
prot1610	263	0	1	4.5	4.5	1	2	0	0	ns
prot1611	169	1	0	3.6	0	2	2	0	1.8	ns
prot1612	178	2	1	6	3	2	1	3	0	ns
prot1613	355	0	0	2.4	1.2	0	0	1.2	0	ns
prot1614	604	1	0	0	3	2	0	0	0	ns
prot1615	149	0	2	5.4	0	1	1	3.6	1.8	ns
prot1616	594	0	5	3	6	1	0	0	3	ns
prot1617	257	2	1	2.4	1.2	1	0	2.4	1.2	ns
prot1618	421	0	1	1.5	1.5	0	1	0	4.5	ns
prot1619	712	0	2	5.4	0	1	0	3.6	1.8	ns
prot1620	423	1	0	9	3	1	1	3	3	ns
prot1621	488	2	1	0	2.4	2	1	1.2	1.2	ns
prot1622	1872	0	0	0	4.5	0	0	1.5	0	ns
prot1623	153	6	1	9	3.6	5	7	7.2	7.2	ns
prot1624	275	5	5	6	15	8	6	18	12	ns
prot1625	463	2	3	7.2	6	8	3	1.2	1.2	ns
prot1626	103	2	3	6	4.5	4	5	0	0	ns
prot1627	287	3	1	3.6	0	6	6	5.4	27	sig
prot1628	282	2	2	15	6	6	4	15	15	ns
prot1629	200	0	2	8.4	1.2	3	1	1.2	7.2	ns
prot1630	149	6	2	4.5	6	3	0	1.5	4.5	ns
prot1631	149	3	3	0	10.8	5	2	9	7.2	sig
prot1632	132	1	3	3	0	1	0	3	3	ns
prot1633	118	3	3	3.6	7.2	4	5	2.4	7.2	sig
prot1634	191	3	1	6	4.5	1	1	7.5	7.5	ns
prot1635	189	4	3	3.6	3.6	0	6	0	1.8	ns
prot1636	273	5	2	0	9	0	2	6	12	ns
prot1637	327	3	7	2.4	1.2	15	6	18	3.6	sig
prot1638	148	1	2	0	6	1	3	0	3	ns
prot1639	206	1	1	5.4	5.4	1	4	3.6	5.4	ns
prot1640	108	1	0	0	6	2	1	9	3	ns
prot1641	267	7	3	2.4	1.2	5	2	6	0	ns
prot1642	204	2	1	4.5	3	3	0	1.5	3	ns
prot1643	223	3	5	1.8	1.8	1	0	1.8	3.6	ns
prot1644	298	1	0	3	18	3	3	3	3	ns
prot1645	194	3	1	2.4	2.4	8	4	4.8	7.2	sig
prot1646	77	1	2	0	3	2	1	3	7.5	ns
prot1647	166	4	3	7.2	3.6	1	0	1.8	3.6	ns
prot1648	418	4	4	3	3	3	9	9	9	sig
prot1649	418	2	2	1.2	3.6	3	2	1.2	3.6	ns
prot1650	127	2	2	4.5	3	3	1	3	7.5	ns
prot1651	279	1	2	0	0	2	1	3.6	3.6	ns
prot1652	181	2	4	18	0	8	2	6	3	sig
prot1653	129	3	6	0	2.4	2	6	7.2	2.4	sig
prot1654	161	3	2	0	1.5	0	2	1.5	1.5	ns
prot1655	126	3	1	0	3.6	4	2	7.2	3.6	sig
prot1656	326	2	0	6	9	5	2	6	6	ns
prot1657	207	2	1	1.2	0	2	3	4.8	3.6	ns
prot1658	191	3	0	0	1.5	1	3	3	1.5	ns
prot1659	238	3	1	3.6	1.8	1	1	5.4	5.4	ns
prot1660	210	4	1	12	6	0	1	0	0	ns
prot1661	331	2	1	2.4	0	1	1	0	3.6	ns
prot1662	574	1	1	1.5	0	2	1	6	6	sig
prot1663	455	3	1	3.6	3.6	3	9	16.2	5.4	sig
prot1664	553	0	0	6	0	1	1	6	6	ns
prot1665	522	0	2	3.6	2.4	1	0	1.2	2.4	ns
prot1666	325	1	0	9	3	6	2	15	3	sig
prot1667	208	2	0	3.6	1.8	2	1	0	7.2	ns
prot1668	232	3	1	3	3	3	3	18	9	sig
prot1669	219	0	0	0	2.4	1	1	1.2	1.2	sig
prot1670	409	0	0	3	0	3	2	1.5	4.5	ns
prot1671	233	2	1	3.6	5.4	2	2	7.2	10.8	sig
prot1672	772	2	0	6	3	2	2	3	0	ns
prot1673	360	5	3	1.2	4.8	2	2	2.4	2.4	sig
prot1674	439	0	4	3	4.5	0	3	4.5	0	ns
prot1675	442	0	3	9	0	1	2	0	0	ns
prot1676	138	1	1	3	3	0	0	3	6	ns
prot1677	106	0	0	1.2	0	2	2	1.2	1.2	ns
prot1678	370	0	1	0	1.5	1	4	3	3	sig
prot1679	629	0	0	0	3.6	1	0	0	1.8	ns
prot1680	187	2	2	0	3	3	0	3	0	ns
prot1681	596	0	1	2.4	2.4	3	0	1.2	0	ns
prot1682	255	0	0	4.5	1.5	0	3	0	0	ns
prot1683	92	7	6	18	7.2	4	6	12.6	9	ns
prot1684	171	2	2	15	6	6	2	30	18	sig
prot1685	165	4	6	6	2.4	12	9	7.2	18	sig
prot1686	148	4	2	3	6	3	1	6	0	ns
prot1687	229	2	3	3.6	1.8	2	3	5.4	0	ns
prot1688	123	1	2	9	0	6	6	3	6	ns
prot1689	77	2	1	0	2.4	6	1	2.4	4.8	sig
prot1690	465	4	3	3	1.5	8	6	4.5	6	sig
prot1691	279	2	0	1.8	1.8	1	2	3.6	1.8	ns
prot1692	278	1	4	9	6	1	3	6	3	ns
prot1693	119	0	0	2.4	1.2	2	1	1.2	0	ns
prot1694	148	2	2	3	0	0	4	3	1.5	ns
prot1695	72	4	1	1.8	0	6	2	7.2	3.6	sig
prot1696	353	2	1	6	6	4	2	6	12	sig
prot1697	196	0	1	1.2	2.4	3	2	3.6	3.6	ns
prot1698	174	5	2	3	1.5	5	1	1.5	4.5	ns
prot1699	126	2	2	7.2	0	3	1	1.8	1.8	ns
prot1700	235	1	1	12	6	0	2	6	3	ns
prot1701	235	3	3	2.4	1.2	5	1	3.6	6	ns
prot1702	110	1	2	0	3	0	3	7.5	6	ns
prot1703	188	1	4	0	1.8	2	0	0	1.8	ns
prot1704	225	0	1	3	6	1	2	6	0	ns
prot1705	138	2	1	0	0	3	2	3.6	1.2	ns
prot1706	174	4	0	3	1.5	3	3	1.5	9	ns
prot1707	672	2	2	1.8	3.6	0	1	1.8	1.8	ns
prot1708	84	0	4	6	6	2	4	12	18	sig
prot1709	107	2	0	2.4	2.4	3	0	2.4	1.2	ns
prot1710	146	2	0	3	1.5	2	0	3	1.5	ns
prot1711	183	5	0	1.8	1.8	14	2	7.2	14.4	sig
prot1712	555	0	1	3	0	1	0	3	0	ns
prot1713	467	2	2	3.6	3.6	3	0	3.6	1.2	ns
prot1714	265	2	1	0	4.5	1	1	1.5	1.5	sig
prot1715	598	0	0	7.2	1.8	5	3	1.8	5.4	ns
prot1716	317	3	1	0	0	2	2	6	9	sig
prot1717	196	1	1	1.2	1.2	3	2	1.2	3.6	ns
prot1718	267	1	2	4.5	3	0	0	4.5	0	ns
prot1719	612	1	1	5.4	1.8	2	2	0	1.8	ns
prot1720	62	1	1	6	6	2	1	9	3	ns
prot1721	77	2	3	0	0	1	0	1.2	3.6	ns
prot1722	68	1	1	0	3	3	3	4.5	4.5	sig
prot1723	632	1	2	3.6	5.4	3	1	0	0	ns
prot1724	230	1	0	6	3	0	0	0	3	ns
prot1725	133	1	0	1.2	1.2	4	1	1.2	1.2	sig
prot1726	334	0	0	1.5	0	0	0	0	0	ns
prot1727	311	2	1	5.4	5.4	0	2	1.8	1.8	ns
prot1728	563	1	1	3	12	2	3	9	3	ns
prot1729	327	2	1	0	0	1	0	1.2	1.2	ns
prot1730	144	1	2	1.5	9	0	1	1.5	3	ns
prot1731	668	2	2	7.2	3.6	2	2	0	3.6	ns
prot1732	85	0	0	3	6	4	2	6	30	sig
prot1733	102	4	2	1.2	3.6	1	3	0	2.4	ns
prot1734	508	4	2	1.5	1.5	1	1	1.5	1.5	ns
prot1735	226	2	0	0	1.8	0	1	1.8	0	ns
prot1736	676	2	4	6	15	0	2	3	3	ns
prot1737	539	1	0	0	1.2	1	1	2.4	2.4	ns
prot1738	295	2	1	0	4.5	1	1	4.5	0	ns
prot1739	224	1	1	1.8	0	0	0	1.8	0	ns
prot1740	2292	0	0	3	6	3	6	18	18	sig
prot1741	170	3	5	0	7.2	2	2	2.4	2.4	ns
prot1742	134	1	1	1.5	3	4	4	3	3	sig
prot1743	255	4	4	1.8	0	0	4	3.6	0	ns
prot1744	304	3	4	36	9	2	2	12	18	ns
prot1745	237	2	1	8.4	4.8	2	0	3.6	3.6	ns
prot1746	105	1	4	6	1.5	0	1	1.5	0	ns
prot1747	69	6	0	3.6	3.6	1	6	5.4	1.8	ns
prot1748	247	4	2	12	3	2	1	0	0	ns
prot1749	99	5	2	4.8	6	4	4	2.4	1.2	ns
prot1750	116	1	0	1.5	0	3	3	1.5	3	ns
prot1751	152	1	4	3.6	3.6	2	2	0	3.6	ns
prot1752	225	0	2	3	9	4	1	6	3	ns
prot1753	147	2	1	2.4	6	2	5	4.8	4.8	sig
prot1754	125	1	3	1.5	4.5	6	4	6	9	sig
prot1755	90	3	4	7.2	0	0	1	0	3.6	ns
prot1756	237	2	4	0	6	2	2	0	3	ns
prot1757	66	4	0	1.2	0	4	5	1.2	2.4	sig
prot1758	264	1	2	1.5	6	3	6	1.5	3	ns
prot1759	137	2	1	3.6	9	0	4	1.8	3.6	ns
prot1760	511	1	1	3	12	3	12	9	18	sig
prot1761	141	0	2	2.4	0	2	1	2.4	1.2	ns
prot1762	280	1	1	3	3	2	2	3	6	sig
prot1763	302	3	3	1.8	5.4	1	4	0	3.6	ns
prot1764	74	3	1	3	3	4	3	3	3	ns
prot1765	171	2	3	3.6	1.2	2	1	3.6	3.6	ns
prot1766	95	2	2	1.5	7.5	2	0	3	4.5	ns
prot1767	367	2	2	5.4	0	3	0	1.8	9	ns
prot1768	144	1	0	12	6	3	0	0	0	ns
prot1769	664	3	1	0	1.2	2	2	2.4	1.2	ns
prot1770	179	1	2	1.5	0	2	2	3	3	sig
prot1771	114	0	2	1.8	3.6	1	4	5.4	3.6	ns
prot1772	161	1	2	3	3	1	0	0	0	ns
prot1773	205	2	0	4.8	4.8	4	8	4.8	2.4	sig
prot1774	305	0	1	6	1.5	4	3	3	0	ns
prot1775	416	4	0	3.6	1.8	4	0	0	1.8	ns
prot1776	397	4	2	3	3	3	1	9	3	ns
prot1777	224	1	2	0	2.4	3	3	0	0	ns
prot1778	314	2	1	0	0	2	2	3	3	sig
prot1779	174	3	0	3.6	1.8	3	2	3.6	3.6	sig
prot1780	416	1	0	3	0	0	3	3	0	ns
prot1781	131	2	0	2.4	4.8	2	1	0	2.4	ns
prot1782	107	2	1	3	1.5	3	0	0	1.5	ns
prot1783	163	1	0	1.8	3.6	0	1	1.8	0	ns
prot1784	564	0	0	6	3	2	1	0	0	ns
prot1785	208	3	0	0	3.6	2	1	2.4	1.2	ns
prot1786	135	1	2	1.5	0	0	0	1.5	1.5	ns
prot1787	3394	3	1	0	7.2	3	4	9	3.6	ns
prot1788	1957	4	1	6	0	2	2	3	3	sig
prot1789	1088	4	3	1.2	1.2	2	3	2.4	1.2	ns
prot1790	424	2	4	4.5	3	3	3	18	13.5	sig
prot1791	1035	1	2	0	1.8	2	0	3.6	1.8	ns
prot1792	926	2	2	3	6	1	1	6	3	ns
prot1793	1669	0	0	0	2.4	2	1	0	1.2	ns
prot1794	201	2	2	1.5	12	2	0	1.5	1.5	ns
prot1795	539	2	1	3.6	7.2	1	3	0	3.6	ns
prot1796	638	1	1	3	3	1	1	0	3	ns
prot1797	225	2	4	6	4.8	8	8	7.2	7.2	sig
prot1798	319	2	2	6	0	2	2	3	7.5	ns
prot1799	520	1	3	9	7.2	12	6	27	21.6	sig
prot1800	785	4	2	12	15	3	0	0	18	ns
prot1801	629	6	1	0	3.6	2	2	0	2.4	ns
prot1802	341	2	1	6	1.5	1	1	1.5	4.5	ns
prot1803	412	2	2	3.6	0	2	3	3.6	1.8	ns
prot1804	308	2	2	0	3	1	0	0	3	ns
prot1805	743	1	2	1.2	0	1	0	1.2	3.6	ns
prot1806	470	0	0	4.5	1.5	2	1	1.5	1.5	ns
prot1807	1140	1	1	1.8	0	0	1	0	3.6	ns
prot1808	1466	1	2	6	0	0	2	0	6	ns
prot1809	254	3	3	3.6	1.2	6	2	3.6	4.8	sig
prot1810	257	1	1	1.5	6	5	3	4.5	6	ns
prot1811	375	0	2	0	0	0	7	3.6	0	ns
prot1812	1882	1	1	3	3	2	4	6	3	ns
prot1813	1300	0	1	1.2	1.2	2	1	2.4	1.2	ns
prot1814	444	1	0	0	3	0	1	4.5	1.5	ns
prot1815	832	0	2	0	0	2	2	0	5.4	ns
prot1816	582	1	0	0	6	1	1	3	3	ns
prot1817	280	1	1	0	0	0	0	0	0	ns
prot1818	1244	3	5	4.5	1.5	3	6	18	4.5	sig
prot1819	276	1	0	1.8	1.8	1	3	1.8	1.8	ns
prot1820	623	0	3	3	6	3	3	9	18	sig
prot1821	450	0	5	1.2	0	2	3	2.4	2.4	sig
prot1822	247	0	1	1.5	0	0	1	4.5	0	ns
prot1823	387	2	1	1.8	1.8	4	2	3.6	10.8	sig
prot1824	662	2	1	0	3	1	1	6	3	ns
prot1825	743	0	0	1.2	1.2	3	9	3.6	3.6	sig
prot1826	874	2	0	0	3	0	2	3	3	ns
prot1827	1301	2	0	0	9	1	1	0	3.6	ns
prot1828	274	3	2	0	0	3	2	6	6	sig
prot1829	551	3	4	1.2	1.2	1	2	4.8	3.6	ns
prot1830	447	0	3	0	1.5	2	2	4.5	1.5	ns
prot1831	154	1	1	7.2	7.2	3	3	10.8	5.4	sig
prot1832	210	4	2	0	6	1	3	6	3	ns
prot1833	290	1	3	2.4	6	4	5	0	1.2	ns
prot1834	220	3	3	9	6	9	18	13.5	9	sig
prot1835	184	3	0	7.2	5.4	10	2	7.2	3.6	sig
prot1836	168	0	2	3	9	2	3	3	9	ns
prot1837	102	2	0	1.2	2.4	2	0	1.2	1.2	ns
prot1838	327	3	0	0	4.5	2	3	1.5	1.5	ns
prot1839	962	2	1	5.4	3.6	1	1	1.8	3.6	ns
prot1840	556	2	0	9	3	2	2	0	0	ns
prot1841	374	2	3	2.4	2.4	1	0	1.2	2.4	ns
prot1842	728	4	3	4.5	3	3	0	0	3	ns
prot1843	243	2	0	3.6	0	1	2	5.4	5.4	ns
prot1844	127	2	3	0	6	0	0	0	3	ns
prot1845	519	0	1	2.4	3.6	1	0	2.4	2.4	ns
prot1846	492	0	0	1.5	1.5	3	0	3	0	ns
prot1847	233	0	0	5.4	3.6	4	3	7.2	1.8	ns
prot1848	287	2	1	6	3	2	2	6	6	sig
prot1849	337	1	4	4.8	0	5	4	8.4	4.8	sig
prot1850	404	1	2	0	0	1	2	1.5	0	ns
prot1851	3175	0	2	1.8	1.8	1	1	1.8	1.8	sig
prot1852	243	0	0	3	0	0	0	3	0	ns
prot1853	275	0	0	1.2	2.4	4	2	2.4	2.4	sig
prot1854	648	0	0	4.5	1.5	5	5	3	4.5	ns
prot1855	172	1	2	3.6	3.6	2	1	1.8	3.6	ns
prot1856	283	1	2	9	6	4	4	6	6	ns
prot1857	159	5	3	4.8	0	2	2	3.6	2.4	sig
prot1858	372	2	2	4.5	0	0	3	0	4.5	ns
prot1859	174	3	2	1.8	3.6	2	2	3.6	3.6	ns
prot1860	182	0	1	0	6	3	1	6	6	ns
prot1861	251	1	4	2.4	1.2	2	1	0	1.2	ns
prot1862	1009	3	3	0	4.5	2	3	4.5	1.5	ns
prot1863	233	1	1	0	1.8	1	3	1.8	0	ns
prot1864	158	2	1	9	9	4	2	9	12	sig
prot1865	200	1	0	7.2	6	1	2	1.2	1.2	sig
prot1866	292	3	1	3	3	2	2	6	0	ns
prot1867	399	2	0	3.6	1.8	1	1	0	7.2	ns
prot1868	229	2	3	3	12	3	1	6	6	ns
prot1869	228	1	1	2.4	4.8	2	1	2.4	0	ns
prot1870	445	2	1	0	1.5	1	1	3	1.5	ns
prot1871	334	1	2	3.6	0	0	2	0	0	ns
prot1872	848	1	3	6	9	0	2	3	12	ns
prot1873	151	1	1	3.6	1.2	1	3	1.2	4.8	ns
prot1874	1410	0	2	0	0	1	2	6	1.5	sig
prot1875	164	0	1	1.8	0	0	2	14.4	0	ns
prot1876	114	2	2	9	0	1	1	6	6	ns
prot1877	262	3	2	0	0	2	3	2.4	2.4	ns
prot1878	174	1	0	1.5	0	2	2	4.5	3	sig
prot1879	987	1	3	3.6	3.6	1	2	3.6	3.6	ns
prot1880	170	1	2	3	12	4	2	6	12	ns
prot1881	399	3	2	1.2	1.2	0	1	3.6	0	ns
prot1882	504	2	1	1.5	3	1	1	3	4.5	ns
prot1883	359	4	1	0	1.8	3	6	5.4	10.8	sig
prot1884	85	1	0	0	6	0	2	0	0	ns
prot1885	186	2	2	3.6	1.2	0	1	2.4	4.8	ns
prot1886	231	2	0	1.5	1.5	2	2	0	3	ns
prot1887	161	1	0	0	3.6	3	1	0	3.6	ns
prot1888	296	3	3	0	12	0	1	0	6	ns
prot1889	362	0	0	0	1.2	2	1	1.2	1.2	ns
prot1890	492	1	0	4.5	0	1	2	1.5	3	ns
prot1891	240	0	0	0	0	1	3	3.6	1.8	ns
prot1892	587	3	0	0	3	3	3	9	9	sig
prot1893	523	1	0	0	0	1	0	0	1.2	ns
prot1894	979	0	1	6	0	0	1	0	1.5	ns
prot1895	2381	5	1	0	3.6	2	4	3.6	3.6	sig
prot1896	246	1	3	0	0	2	2	6	6	sig
prot1897	309	0	1	1.2	1.2	0	0	0	1.2	ns
prot1898	214	1	0	1.5	1.5	0	1	0	4.5	ns
prot1899	659	1	1	0	1.8	1	1	0	5.4	ns
prot1900	185	2	1	3	3	1	2	3	0	ns
prot1901	201	1	2	1.2	1.2	2	2	1.2	0	ns
prot1902	464	0	0	1.5	4.5	2	1	1.5	1.5	ns
prot1903	298	1	1	1.8	1.8	0	1	0	3.6	ns
prot1904	502	0	0	3	6	0	0	0	0	ns
prot1905	295	2	0	0	0	1	1	0	1.2	ns
prot1906	1921	0	0	3	0	0	0	3	0	ns
prot1907	900	2	0	1.8	0	1	1	3.6	1.8	ns
prot1908	1567	0	1	3	0	1	1	3	3	sig
prot1909	659	2	1	0	1.2	0	0	0	0	ns
prot1910	909	1	2	1.5	1.5	1	0	1.5	0	ns
prot1911	193	1	2	0	0	2	1	1.8	0	ns
prot1912	431	2	3	3	0	0	1	0	9	ns
prot1913	118	0	1	0	1.2	0	1	0	1.2	ns
prot1914	229	2	4	3	1.5	3	3	7.5	7.5	ns
prot1915	232	0	4	3.6	1.8	2	4	7.2	5.4	sig
prot1916	267	5	1	9	6	1	1	0	12	ns
prot1917	266	4	1	2.4	1.2	2	2	2.4	0	ns
prot1918	183	1	1	3	3	0	1	0	1.5	ns
prot1919	909	5	2	3.6	3.6	2	2	3.6	0	ns
prot1920	219	1	2	6	9	4	2	9	3	ns
prot1921	141	3	2	3.6	3.6	2	1	2.4	0	ns
prot1922	154	1	3	0	6	2	2	6	3	sig
prot1923	243	0	3	3.6	1.8	1	1	1.8	7.2	sig
prot1924	135	3	0	6	15	0	0	9	9	ns
prot1925	315	2	1	0	0	2	1	2.4	2.4	ns
prot1926	517	2	0	1.5	3	0	1	1.5	1.5	ns
prot1927	127	2	1	1.8	5.4	1	1	1.8	1.8	ns
prot1928	439	2	3	0	3	2	2	3	6	ns
prot1929	398	0	1	3.6	1.2	1	0	1.2	0	ns
prot1930	462	1	1	1.5	0	0	3	0	1.5	ns
prot1931	202	1	1	1.8	1.8	2	4	7.2	3.6	sig
prot1932	114	1	1	6	6	1	3	0	6	ns
prot1933	137	0	1	0	0	2	0	1.2	0	ns
prot1934	124	0	6	4.5	0	3	2	1.5	4.5	ns
prot1935	641	0	0	0	3.6	1	1	1.8	3.6	sig
prot1936	415	1	1	6	3	4	2	6	6	sig
prot1937	448	1	4	1.2	4.8	0	0	4.8	0	ns
prot1938	572	2	0	0	0	1	1	1.5	0	ns
prot1939	819	0	0	3.6	0	1	0	0	1.8	ns
prot1940	365	1	0	0	0	2	2	6	6	sig
prot1941	600	1	0	1.2	2.4	2	0	0	2.4	ns
prot1942	692	0	4	3	0	1	1	4.5	1.5	ns
prot1943	244	1	0	0	1.8	0	1	5.4	1.8	ns
prot1944	203	1	2	6	0	1	1	3	3	sig
prot1945	383	0	1	4.8	1.2	2	0	2.4	3.6	ns
prot1946	208	1	1	3	3	1	2	1.5	1.5	sig
prot1947	292	4	1	0	9	1	2	1.8	3.6	ns
prot1948	288	1	2	0	0	4	4	6	12	sig
prot1949	111	0	2	2.4	1.2	2	2	2.4	1.2	ns
prot1950	309	2	0	3	1.5	0	1	0	0	ns
prot1951	555	1	0	3.6	0	1	0	0	1.8	ns
prot1952	719	0	1	0	0	0	0	0	3	ns
prot1953	548	1	2	2.4	1.2	1	0	1.2	2.4	ns
prot1954	209	1	3	1.5	3	2	4	3	3	sig
prot1955	561	5	4	3.6	3.6	2	2	7.2	1.8	ns
prot1956	575	1	1	3	9	1	1	3	3	sig
prot1957	193	4	4	0	0	2	2	2.4	3.6	ns
prot1958	476	0	1	4.5	0	0	1	4.5	0	ns
prot1959	426	0	1	0	1.8	3	3	5.4	5.4	sig
prot1960	210	1	5	0	0	1	0	0	6	ns
prot1961	167	0	5	1.2	3.6	1	2	3.6	0	ns
prot1962	255	2	1	3	0	0	0	0	0	ns
prot1963	259	1	1	0	3.6	0	0	0	3.6	ns
prot1964	828	2	2	6	3	4	1	12	3	ns
prot1965	491	1	1	0	3.6	1	1	0	0	ns
prot1966	116	3	0	0	3	1	2	4.5	1.5	ns
prot1967	392	2	0	0	5.4	4	2	3.6	7.2	sig
prot1968	278	2	1	3	0	2	2	6	12	sig
prot1969	275	3	1	2.4	0	1	0	0	0	ns
prot1970	542	0	1	0	1.5	2	0	3	0	ns
prot1971	303	0	3	1.8	0	1	1	1.8	1.8	sig
prot1972	206	3	0	3	6	0	3	3	0	ns
prot1973	575	2	0	0	1.2	1	0	0	0	ns
prot1974	882	1	1	3	3	4	2	0	0	ns
prot1975	503	1	0	1.8	1.8	2	1	3.6	3.6	ns
prot1976	350	2	1	6	3	2	0	0	0	ns
prot1977	277	1	2	0	1.2	1	1	1.2	0	ns
prot1978	251	2	1	3	3	0	2	1.5	1.5	ns
prot1979	223	1	1	0	5.4	0	0	3.6	0	ns
prot1980	109	4	2	0	6	15	3	9	9	sig
prot1981	1093	3	1	0	2.4	1	3	3.6	6	ns
prot1982	123	0	0	0	1.5	3	1	9	1.5	ns
prot1983	160	2	2	1.8	1.8	3	1	1.8	0	ns
prot1984	160	1	1	3	0	0	1	12	0	ns
prot1985	433	2	1	1.2	0	4	2	2.4	7.2	sig
prot1986	214	3	2	4.5	4.5	0	1	1.5	1.5	ns
prot1987	114	2	4	3.6	0	1	1	1.8	1.8	sig
prot1988	178	1	0	3	0	1	1	3	6	ns
prot1989	248	0	4	1.2	1.2	3	3	7.2	3.6	sig
prot1990	49	2	2	0	3	2	4	3	6	sig
prot1991	86	1	0	3.6	1.8	2	2	3.6	1.8	ns
prot1992	335	1	1	6	0	1	1	0	6	ns
prot1993	171	1	1	3.6	2.4	0	2	3.6	2.4	ns
prot1994	214	2	2	1.5	1.5	0	3	1.5	3	ns
prot1995	108	1	1	0	1.8	1	1	3.6	0	ns
prot1996	115	0	4	9	0	2	4	6	6	sig
prot1997	96	3	0	2.4	1.2	1	2	1.2	1.2	ns
prot1998	82	0	0	6	1.5	0	2	0	0	ns
prot1999	365	5	3	0	1.8	2	3	1.8	3.6	ns
[truncated: 1,549 more rows]
