# Supplementary material for: Protein complex-based analysis is resistant to the obfuscating consequences of batch effects --- a case study in clinical proteomics
Source: BMC Genomics. 2017 Mar 14;18(Suppl 2):142. doi: 10.1186/s12864-017-3490-3 (PMC5374662; doi:10.1186/s12864-017-3490-3)
Supplement: Supplementary file 2 — Simulated data D2.2H. (ZIP 3730 kb) [file 12864_2017_3490_MOESM2_ESM.zip › D2.2.366.txt]

protLen	X0	X0.1	X0.2	X0.3	X1	X1.1	X1.2	X1.3	sig
prot1	1338	834	867	1026	1093.2	873	877	1021.2	961.2	ns
prot2	2199	33	28	102	117	30	28	114	99	ns
prot3	1538	34	22	52.2	45	30	43	59.4	50.4	ns
prot4	2319	25	34	24	25.5	27	32	33	33	ns
prot5	1392	38	40	48	54	49	43	57.6	52.8	ns
prot6	1985	39	30	99	105	30	24	93	90	ns
prot7	1262	36	47	81	68.4	58	48	108	106.2	ns
prot8	3862	20	21	36	34.5	20	36	48	57	sig
prot9	1295	38	39	50.4	51.6	54	59	57.6	56.4	sig
prot10	4287	9	7	33	45	12	14	30	42	sig
prot11	1277	44	51	48.6	54	94	92	162	151.2	sig
prot12	3587	7	4	12	13.5	5	7	18	13.5	ns
prot13	774	68	73	93.6	76.8	67	60	87.6	84	ns
prot14	1960	7	5	21	21	4	5	12	15	ns
prot15	858	64	62	120.6	106.2	86	102	176.4	176.4	sig
prot16	693	78	69	123	123	88	79	105	99	ns
prot17	748	58	55	68.4	90	64	60	78	78	ns
prot18	875	45	49	162	147	62	39	156	138	ns
prot19	1755	11	10	27	25.2	20	10	25.2	16.2	ns
prot20	839	35	34	58.5	61.5	32	31	51	72	ns
prot21	857	27	26	40.8	25.2	28	31	28.8	33.6	ns
prot22	1248	31	27	66	105	32	15	72	99	ns
prot23	1308	22	14	41.4	41.4	19	18	18	32.4	ns
prot24	1260	19	15	24	25.5	18	20	27	25.5	ns
prot25	1487	3	10	12	13.2	11	10	10.8	7.2	ns
prot26	477	103	97	291	264	94	76	306	288	ns
prot27	1324	30	19	41.4	50.4	23	25	37.8	54	ns
prot28	997	17	22	24	36	26	38	60	45	sig
prot29	623	107	111	110.4	153.6	111	121	142.8	118.8	ns
prot30	657	99	107	285	213	110	98	237	291	ns
prot31	1735	15	13	28.8	23.4	23	8	21.6	37.8	ns
prot32	904	11	14	16.5	22.5	9	10	12	15	ns
prot33	446	222	187	246	211.2	174	180	232.8	200.4	ns
prot34	262	203	175	531	591	181	181	570	558	ns
prot35	682	102	118	205.2	208.8	154	160	273.6	266.4	sig
prot36	742	41	66	73.5	81	66	53	88.5	105	sig
prot37	630	34	39	40.8	46.8	31	30	56.4	40.8	ns
prot38	672	29	27	87	81	24	25	87	117	ns
prot39	1056	38	26	41.4	39.6	31	31	54	39.6	ns
prot40	1098	24	20	43.5	27	20	17	24	24	ns
prot41	1192	7	10	9.6	14.4	8	14	21.6	10.8	ns
prot42	1888	15	11	27	36	11	14	24	54	ns
prot43	500	172	165	259.2	268.2	133	174	282.6	336.6	ns
prot44	610	65	52	90	76.5	46	64	79.5	70.5	ns
prot45	543	30	21	39.6	40.8	31	39	55.2	42	ns
prot46	685	27	25	84	78	32	32	87	93	ns
prot47	546	25	26	46.8	43.2	28	28	28.8	39.6	ns
prot48	1311	9	11	13.5	18	11	15	25.5	22.5	ns
prot49	1047	6	12	8.4	13.2	7	15	18	13.2	ns
prot50	491	127	137	387	357	122	134	357	453	ns
prot51	654	71	71	133.2	145.8	75	75	135	147.6	ns
prot52	639	58	63	78	100.5	57	77	87	85.5	ns
prot53	740	52	54	60	61.2	45	55	56.4	84	ns
prot54	1143	13	18	75	42	18	27	36	39	ns
prot55	966	19	18	25.2	16.2	15	9	25.2	32.4	ns
prot56	1042	13	10	15	18	39	33	81	45	sig
prot57	2166	8	7	4.8	15.6	6	13	7.2	12	ns
prot58	443	30	35	90	90	105	90	342	306	sig
prot59	589	19	27	45	39.6	29	17	48.6	55.8	ns
prot60	740	23	20	28.5	30	19	31	30	43.5	ns
prot61	532	21	14	14.4	22.8	18	16	14.4	18	ns
prot62	740	4	9	27	33	15	9	27	60	ns
prot63	727	6	18	28.8	25.2	14	13	18	34.2	ns
prot64	1585	7	13	7.5	6	3	7	15	16.5	ns
prot65	479	226	235	283.2	274.8	237	228	267.6	284.4	ns
prot66	364	142	150	459	513	222	208	732	711	sig
prot67	433	160	173	280.8	286.2	147	141	297	271.8	ns
prot68	346	147	138	189	217.5	144	132	207	211.5	ns
prot69	545	81	96	128.4	128.4	99	98	103.2	106.8	ns
prot70	472	77	81	255	276	83	75	219	243	ns
prot71	478	48	62	91.8	82.8	54	43	93.6	99	ns
prot72	413	41	49	81	55.5	48	58	66	57	ns
prot73	496	36	49	48	51.6	59	85	123.6	91.2	sig
prot74	630	25	39	78	135	28	36	90	60	ns
prot75	544	28	23	41.4	52.2	24	31	37.8	41.4	ns
prot76	880	11	12	18	24	18	15	22.5	19.5	ns
prot77	684	12	13	14.4	18	17	8	7.2	18	ns
prot78	988	7	9	24	45	14	11	30	54	ns
prot79	430	74	78	147.6	108	61	72	129.6	124.2	ns
prot80	707	23	37	39	46.5	20	17	40.5	42	ns
prot81	418	22	27	39.6	37.2	25	28	31.2	37.2	ns
prot82	820	19	14	39	21	13	12	45	54	ns
prot83	1450	6	6	25.2	16.2	8	9	37.8	27	sig
prot84	500	82	70	106.5	123	100	110	157.5	186	sig
prot85	451	47	61	70.8	63.6	124	98	110.4	148.8	sig
prot86	757	29	17	90	108	24	28	72	93	ns
prot87	539	32	19	32.4	37.8	21	25	32.4	41.4	ns
prot88	455	20	22	19.5	33	21	19	34.5	30	ns
prot89	646	14	14	22.8	19.2	15	8	25.2	16.8	ns
prot90	533	10	11	33	33	10	12	18	21	ns
prot91	1101	5	3	12.6	12.6	5	7	16.2	14.4	ns
prot92	375	168	178	265.5	222	153	147	235.5	282	ns
prot93	477	100	119	129.6	121.2	107	116	142.8	133.2	ns
prot94	440	75	86	216	234	192	180	684	729	sig
prot95	445	72	64	104.4	108	57	60	95.4	138.6	ns
prot96	373	48	45	69	70.5	47	53	70.5	85.5	ns
prot97	606	30	28	28.8	44.4	35	24	43.2	45.6	ns
prot98	343	21	16	84	54	24	24	66	54	ns
prot99	403	18	22	39.6	28.8	24	24	32.4	45	sig
prot100	591	20	18	27	27	16	20	33	34.5	ns
prot101	641	13	14	18	10.8	17	12	16.8	8.4	ns
prot102	583	15	6	27	57	17	15	51	36	ns
prot103	544	13	9	27	12.6	11	14	30.6	19.8	ns
prot104	2137	6	6	4.5	7.5	4	6	4.5	6	ns
prot105	375	41	46	52.8	40.8	30	42	57.6	45.6	ns
prot106	454	52	31	135	126	45	48	126	111	ns
prot107	472	26	32	50.4	55.8	38	26	59.4	57.6	ns
prot108	517	30	40	55.5	48	27	36	46.5	52.5	ns
prot109	464	26	25	31.2	36	58	68	45.6	57.6	sig
prot110	637	24	23	45	48	36	51	162	144	sig
prot111	423	16	19	32.4	23.4	15	25	41.4	34.2	ns
prot112	414	11	15	19.5	13.5	19	18	25.5	21	sig
prot113	898	10	9	15.6	27.6	8	11	25.2	16.8	ns
prot114	498	13	10	60	45	10	9	24	36	ns
prot115	580	13	13	23.4	28.8	19	16	23.4	28.8	ns
prot116	448	7	13	19.5	19.5	10	10	10.5	13.5	ns
prot117	569	7	9	10.8	10.8	12	11	14.4	9.6	ns
prot118	1032	5	4	9	9	9	9	18	24	ns
prot119	357	83	90	163.8	149.4	103	94	167.4	189	ns
prot120	231	58	43	103.5	109.5	52	74	72	87	ns
prot121	372	41	52	62.4	58.8	48	66	61.2	60	ns
prot122	375	49	38	153	105	45	40	114	189	ns
prot123	507	38	49	86.4	72	77	63	104.4	126	sig
prot124	411	22	32	49.5	57	40	37	55.5	40.5	ns
prot125	374	29	19	20.4	26.4	19	20	13.2	31.2	ns
prot126	827	17	18	42	42	20	14	102	120	sig
prot127	774	19	14	19.8	16.2	27	24	37.8	39.6	sig
prot128	576	10	9	7.5	13.5	9	13	33	21	sig
prot129	413	8	4	9.6	16.8	25	11	34.8	21.6	sig
prot130	569	23	15	48	30	27	33	90	90	sig
prot131	590	9	10	9	5.4	13	13	16.2	19.8	ns
prot132	774	15	11	12	12	3	11	13.5	19.5	ns
prot133	1023	5	8	13.2	4.8	6	11	8.4	10.8	ns
prot134	803	3	6	18	12	0	3	6	12	ns
prot135	242	62	50	70.2	109.8	192	252	453.6	307.8	sig
prot136	439	49	66	73.5	76.5	61	51	109.5	79.5	ns
prot137	318	48	48	67.2	57.6	81	78	108	74.4	sig
prot138	278	55	44	204	159	56	51	171	195	ns
prot139	309	59	51	68.4	82.8	53	39	68.4	81	ns
prot140	568	37	29	37.5	37.5	40	40	54	58.5	ns
prot141	316	40	25	40.8	32.4	30	35	39.6	34.8	ns
prot142	283	31	26	87	75	24	29	72	69	ns
prot143	608	31	31	50.4	73.8	26	26	50.4	37.8	ns
prot144	673	17	21	37.5	33	16	24	28.5	34.5	ns
prot145	414	16	31	27.6	19.2	38	50	62.4	45.6	sig
prot146	707	22	16	36	69	17	18	57	57	ns
prot147	406	17	11	30.6	30.6	13	16	28.8	28.8	ns
prot148	510	14	13	16.5	25.5	16	14	27	30	ns
prot149	500	13	8	21.6	14.4	22	25	34.8	21.6	sig
prot150	350	13	10	54	21	11	13	24	18	ns
prot151	683	20	15	23.4	28.8	21	17	28.8	23.4	ns
prot152	569	11	7	15	12	9	15	7.5	18	ns
prot153	450	8	7	10.8	16.8	9	9	18	7.2	ns
prot154	399	13	15	18	33	8	10	45	21	ns
prot155	713	8	10	12.6	23.4	8	10	9	3.6	ns
prot156	564	9	9	25.5	13.5	22	32	36	27	sig
prot157	1149	5	7	13.2	9.6	8	8	13.2	6	ns
prot158	721	11	6	15	12	15	33	18	54	sig
prot159	260	184	177	379.8	358.2	184	210	352.8	307.8	ns
prot160	372	159	171	229.5	225	131	137	210	231	ns
prot161	297	96	105	88.8	130.8	98	91	100.8	116.4	ns
prot162	276	56	49	171	138	44	41	126	111	ns
prot163	480	28	35	54	68.4	28	30	72	32.4	ns
prot164	299	31	24	63	46.5	36	29	39	40.5	ns
prot165	317	28	23	16.8	27.6	47	40	48	34.8	sig
prot166	437	25	29	66	66	26	23	84	84	ns
prot167	537	15	20	34.2	37.8	20	26	36	37.8	ns
prot168	228	12	17	21	24	31	36	34.5	43.5	sig
prot169	289	18	16	19.2	26.4	18	17	34.8	22.8	ns
prot170	341	14	22	45	54	60	42	171	126	sig
prot171	445	12	14	37.8	30.6	40	20	64.8	39.6	sig
prot172	458	12	10	15	27	12	13	16.5	24	ns
prot173	450	13	9	15.6	16.8	9	14	13.2	10.8	ns
prot174	588	14	9	51	39	9	21	48	36	ns
prot175	761	13	11	21.6	18	14	10	27	21.6	ns
prot176	519	7	14	18	12	12	6	9	12	ns
prot177	1216	8	11	9.6	13.2	8	8	10.8	7.2	ns
prot178	605	10	13	18	27	13	9	42	42	ns
prot179	748	6	13	16.2	12.6	4	14	25.2	16.2	sig
prot180	460	11	9	12	10.5	8	7	21	9	ns
prot181	645	8	9	10.8	16.8	9	7	12	9.6	ns
prot182	528	6	6	30	21	5	10	30	30	sig
prot183	958	13	7	12.6	14.4	10	8	21.6	16.2	sig
prot184	4213	4	4	3	9	3	2	9	9	ns
prot185	1921	2	4	3.6	10.8	7	3	2.4	8.4	ns
prot186	333	138	145	399	483	135	132	453	441	ns
prot187	229	105	97	190.8	203.4	95	115	230.4	189	ns
prot188	413	33	50	90	81	47	45	67.5	66	ns
prot189	437	36	41	32.4	42	41	43	48	58.8	ns
prot190	459	35	27	96	72	32	23	66	87	ns
prot191	170	33	40	55.8	66.6	33	26	39.6	46.8	ns
prot192	200	55	44	58.5	48	36	36	55.5	69	ns
prot193	396	28	32	34.8	44.4	21	36	36	34.8	ns
prot194	219	19	19	60	60	20	18	66	63	ns
prot195	509	18	23	57.6	30.6	24	36	23.4	45	ns
prot196	255	30	14	39	31.5	13	13	34.5	36	ns
prot197	343	14	17	13.2	19.2	11	16	16.8	14.4	ns
prot198	453	17	14	54	54	15	22	66	69	ns
prot199	418	22	5	18	23.4	19	15	34.2	19.8	ns
prot200	506	15	12	22.5	22.5	15	12	22.5	13.5	ns
prot201	545	12	18	16.8	20.4	38	29	21.6	34.8	sig
prot202	406	19	7	24	39	15	8	24	48	ns
prot203	586	17	10	25.2	21.6	11	17	19.8	19.8	ns
prot204	570	9	16	18	6	15	16	22.5	22.5	sig
prot205	868	8	8	13.2	13.2	10	13	14.4	13.2	ns
prot206	508	10	7	36	54	7	7	45	30	ns
prot207	715	6	6	10.8	18	8	4	23.4	14.4	ns
prot208	622	5	10	16.5	12	22	9	34.5	24	sig
prot209	463	7	6	3.6	7.2	5	4	2.4	9.6	ns
prot210	756	3	12	15	15	5	6	24	18	ns
prot211	520	7	8	12.6	23.4	7	4	14.4	5.4	ns
prot212	858	2	7	7.5	6	4	6	4.5	6	ns
prot213	463	4	5	4.8	8.4	3	4	6	2.4	ns
prot214	248	60	81	234	246	90	87	246	270	ns
prot215	386	52	53	104.4	95.4	43	63	100.8	106.2	ns
prot216	252	49	49	54	66	51	47	79.5	93	ns
prot217	271	40	47	58.8	61.2	59	37	76.8	56.4	ns
prot218	367	47	41	135	207	50	39	111	162	ns
prot219	335	41	36	84.6	77.4	45	50	59.4	57.6	ns
prot220	600	30	35	54	51	37	35	66	55.5	ns
prot221	232	40	40	42	39.6	31	30	42	40.8	ns
prot222	273	32	40	120	138	41	36	135	108	ns
prot223	243	37	33	59.4	55.8	34	39	52.2	50.4	ns
prot224	223	34	32	45	39	29	25	25.5	31.5	ns
prot225	250	30	30	30	22.8	24	20	34.8	21.6	ns
prot226	223	25	21	93	72	21	30	102	78	ns
prot227	289	23	25	50.4	48.6	75	96	140.4	113.4	sig
prot228	378	19	32	36	40.5	28	25	33	28.5	ns
prot229	410	22	20	20.4	30	20	14	30	24	ns
prot230	389	17	18	69	63	22	19	45	66	ns
prot231	610	13	19	34.2	39.6	15	13	37.8	39.6	ns
prot232	243	15	26	18	18	11	12	24	22.5	ns
prot233	397	15	20	21.6	12	5	18	19.2	26.4	ns
prot234	229	16	10	18	30	28	16	54	78	sig
prot235	321	13	6	28.8	19.8	9	7	23.4	23.4	ns
prot236	447	10	15	10.5	13.5	16	13	12	16.5	ns
prot237	272	13	10	15.6	20.4	15	14	10.8	16.8	ns
prot238	645	16	11	24	45	16	9	15	39	ns
prot239	709	4	2	10.8	14.4	21	18	37.8	32.4	sig
prot240	513	12	10	22.5	13.5	11	13	16.5	15	ns
prot241	314	13	6	8.4	12	11	8	12	14.4	ns
prot242	388	2	10	24	12	7	10	21	15	ns
prot243	956	5	4	14.4	7.2	6	16	18	7.2	sig
prot244	128	234	231	354	352.5	260	220	378	351	ns
prot245	197	68	70	70.8	66	73	81	91.2	73.2	ns
prot246	334	76	65	150	207	73	64	216	240	ns
prot247	175	40	51	77.4	68.4	84	60	126	111.6	sig
prot248	162	63	49	88.5	88.5	64	66	87	79.5	ns
prot249	305	30	35	38.4	34.8	29	31	44.4	27.6	ns
prot250	312	40	37	129	141	41	38	135	141	ns
prot251	300	40	37	66.6	66.6	38	30	77.4	73.8	ns
prot252	127	30	32	63	57	45	39	64.5	64.5	ns
prot253	191	39	32	42	45.6	74	59	92.4	84	sig
prot254	211	39	31	81	117	35	28	150	117	ns
prot255	199	26	22	54	43.2	26	25	73.8	61.2	ns
prot256	266	27	37	49.5	73.5	47	34	70.5	52.5	ns
prot257	322	26	23	27.6	25.2	30	26	32.4	28.8	ns
prot258	313	23	28	96	78	30	22	102	78	ns
prot259	286	22	23	36	43.2	25	23	27	43.2	ns
prot260	265	21	17	18	22.5	28	34	30	36	sig
prot261	466	18	19	20.4	20.4	17	17	25.2	25.2	ns
prot262	455	14	19	66	51	17	18	45	45	ns
prot263	185	26	16	41.4	32.4	29	54	57.6	41.4	sig
prot264	209	20	12	31.5	28.5	17	15	34.5	15	ns
prot265	433	24	15	22.8	15.6	57	39	43.2	54	sig
prot266	247	17	18	57	39	32	30	36	99	sig
prot267	331	19	17	32.4	37.8	12	14	32.4	16.2	ns
prot268	452	20	15	19.5	18	11	15	24	21	ns
prot269	348	14	14	13.2	19.2	8	16	25.2	16.8	ns
prot270	533	5	14	18	27	12	10	33	39	sig
prot271	342	8	8	23.4	18	7	14	16.2	43.2	ns
prot272	229	11	9	12	12	14	9	10.5	10.5	ns
prot273	581	12	14	22.8	14.4	15	9	12	21.6	ns
prot274	389	8	5	36	21	6	8	18	30	ns
prot275	368	15	7	14.4	9	8	2	18	10.8	ns
prot276	350	8	10	13.5	12	9	12	18	10.5	ns
prot277	502	7	15	8.4	6	4	9	4.8	9.6	ns
prot278	588	12	10	9	15	6	7	18	12	ns
prot279	404	6	5	14.4	19.8	27	18	59.4	48.6	sig
prot280	281	6	4	7.5	7.5	3	7	13.5	1.5	ns
prot281	475	8	3	4.8	7.2	4	6	2.4	7.2	ns
prot282	264	5	6	24	21	6	4	15	18	ns
prot283	428	3	7	12.6	5.4	10	10	14.4	36	sig
prot284	605	2	5	3	6	5	7	4.5	10.5	ns
prot285	546	6	6	14.4	1.2	4	8	14.4	12	sig
prot286	393	2	2	6	9	11	7	33	12	sig
prot287	651	7	2	12.6	3.6	8	9	12.6	14.4	ns
prot288	386	8	6	6	7.5	4	3	12	7.5	ns
prot289	127	201	207	236.4	214.8	206	197	226.8	247.2	ns
prot290	307	143	131	438	420	381	441	1620	1350	sig
prot291	151	70	68	100.8	127.8	148	124	198	298.8	sig
prot292	246	31	43	40.5	61.5	36	33	63	51	ns
prot293	201	24	39	38.4	37.2	123	111	118.8	79.2	sig
prot294	295	35	38	75	93	54	50	150	210	sig
prot295	377	38	30	59.4	43.2	20	29	57.6	50.4	ns
prot296	232	34	33	33	39	45	58	61.5	51	sig
prot297	333	23	26	28.8	32.4	22	34	32.4	27.6	ns
prot298	276	29	22	99	72	31	30	99	78	ns
prot299	225	27	26	50.4	37.8	23	15	45	27	ns
prot300	152	19	17	31.5	24	30	22	25.5	45	ns
prot301	268	17	25	26.4	26.4	30	21	26.4	33.6	ns
prot302	261	22	27	60	66	48	40	174	150	sig
prot303	234	19	21	37.8	28.8	22	27	32.4	32.4	ns
prot304	203	7	22	25.5	21	25	22	18	25.5	ns
prot305	277	12	22	21.6	20.4	23	20	21.6	32.4	ns
prot306	224	19	10	42	42	21	21	48	33	ns
prot307	260	17	16	34.2	27	18	9	41.4	28.8	ns
prot308	278	13	12	24	27	17	26	36	31.5	ns
prot309	420	15	11	16.8	14.4	18	15	20.4	21.6	ns
prot310	424	19	10	42	57	12	17	48	66	ns
prot311	219	16	19	37.8	25.2	16	12	21.6	21.6	ns
prot312	277	13	3	21	16.5	16	9	18	21	ns
prot313	279	12	7	14.4	8.4	11	8	6	10.8	ns
prot314	558	16	15	39	27	8	9	45	51	ns
prot315	822	10	8	10.8	16.2	12	13	12.6	14.4	ns
prot316	423	5	14	21	15	13	13	16.5	7.5	ns
prot317	301	4	9	10.8	7.2	8	8	6	10.8	ns
prot318	477	6	6	39	27	19	16	33	21	ns
prot319	354	9	13	19.8	10.8	14	9	16.2	12.6	ns
prot320	538	5	12	10.5	15	10	11	16.5	21	ns
prot321	330	10	11	14.4	12	6	5	15.6	7.2	ns
prot322	345	5	7	21	21	5	9	24	21	ns
prot323	290	11	7	14.4	9	11	7	10.8	9	sig
prot324	587	4	6	12	18	6	5	12	12	sig
prot325	416	8	7	4.8	4.8	6	4	3.6	10.8	ns
prot326	806	8	11	12	33	13	22	66	21	sig
prot327	243	4	9	12.6	12.6	10	9	12.6	10.8	ns
prot328	674	7	8	4.5	15	5	6	6	9	ns
prot329	297	4	10	13.2	4.8	8	8	12	9.6	ns
prot330	558	5	8	21	21	7	11	21	21	ns
prot331	340	7	6	9	5.4	5	7	5.4	7.2	ns
prot332	546	7	8	13.5	12	8	8	9	12	ns
prot333	193	9	7	9.6	8.4	10	4	2.4	2.4	sig
prot334	641	5	3	12	18	6	3	12	39	ns
prot335	452	6	9	10.8	5.4	12	6	18	18	sig
prot336	481	5	5	16.5	9	6	3	10.5	9	ns
prot337	355	4	4	12	7.2	0	1	8.4	4.8	ns
prot338	530	4	6	24	9	8	3	6	15	ns
prot339	374	2	5	10.8	14.4	2	4	7.2	10.8	ns
prot340	253	4	7	9	6	6	2	12	13.5	ns
prot341	442	6	4	7.2	4.8	6	4	7.2	6	ns
prot342	861	1	3	18	15	3	4	12	3	ns
prot343	413	3	4	14.4	5.4	5	3	9	1.8	ns
prot344	648	4	1	4.5	6	2	5	6	6	sig
prot345	719	7	5	9.6	8.4	4	8	10.8	10.8	sig
prot346	786	5	4	18	12	5	4	12	12	ns
prot347	596	2	0	10.8	1.8	6	2	14.4	14.4	sig
prot348	777	2	6	7.5	4.5	3	7	10.5	4.5	ns
prot349	798	3	3	2.4	4.8	4	3	8.4	2.4	ns
prot350	141	229	202	585	711	216	213	690	570	ns
prot351	221	148	146	271.8	286.2	141	142	259.2	250.2	ns
prot352	283	78	61	96	132	58	74	103.5	108	ns
prot353	246	61	44	84	67.2	60	66	86.4	74.4	ns
prot354	212	39	45	138	132	50	45	117	147	ns
prot355	219	30	28	64.8	64.8	37	46	61.2	70.2	ns
prot356	448	35	38	64.5	43.5	34	45	64.5	57	ns
prot357	351	45	39	44.4	43.2	44	45	40.8	43.2	ns
prot358	161	29	35	96	93	36	37	93	114	sig
prot359	178	29	20	41.4	46.8	56	54	93.6	133.2	sig
prot360	178	19	17	27	43.5	15	28	40.5	30	ns
prot361	250	24	32	30	20.4	60	72	46.8	57.6	sig
prot362	238	22	31	69	81	27	26	66	45	ns
prot363	261	24	20	32.4	39.6	9	22	34.2	55.8	ns
prot364	194	11	17	18	24	24	20	15	10.5	ns
prot365	234	20	22	26.4	26.4	22	21	22.8	21.6	ns
prot366	337	10	10	57	72	17	19	63	60	ns
prot367	296	15	13	27	39.6	15	18	16.2	25.2	ns
prot368	248	12	16	12	24	7	14	25.5	13.5	ns
prot369	311	15	15	20.4	14.4	8	18	13.2	15.6	ns
prot370	224	14	9	42	27	10	7	36	39	ns
prot371	279	16	20	27	30.6	11	10	27	57.6	ns
prot372	471	14	18	19.5	19.5	18	11	28.5	21	ns
prot373	218	6	6	7.2	9.6	24	39	39.6	39.6	sig
prot374	249	16	10	45	27	12	12	39	39	ns
prot375	312	16	9	16.2	28.8	48	30	86.4	75.6	sig
prot376	402	20	15	18	22.5	19	13	22.5	13.5	ns
prot377	196	13	8	13.2	15.6	8	11	14.4	15.6	ns
prot378	285	7	18	27	45	11	12	48	36	ns
prot379	292	11	15	14.4	18	12	16	12.6	10.8	ns
prot380	227	5	7	19.5	16.5	18	12	22.5	27	sig
prot381	322	8	12	9.6	14.4	18	14	33.6	21.6	sig
prot382	449	8	9	48	36	14	12	72	60	sig
prot383	373	5	8	19.8	12.6	10	13	25.2	25.2	ns
prot384	239	8	13	12	9	15	9	12	10.5	ns
prot385	235	5	5	7.2	12	5	9	6	19.2	ns
prot386	267	5	7	33	27	11	7	24	15	ns
prot387	262	9	3	16.2	9	6	10	10.8	10.8	ns
prot388	241	9	14	4.5	12	17	6	12	13.5	ns
prot389	315	8	7	6	7.2	5	8	10.8	12	ns
prot390	997	7	8	24	30	6	4	12	21	ns
prot391	392	8	7	19.8	3.6	4	6	10.8	14.4	ns
prot392	558	6	6	12	6	3	4	10.5	19.5	ns
prot393	468	5	7	2.4	10.8	5	6	10.8	6	ns
prot394	253	3	6	15	27	4	7	18	30	ns
prot395	248	6	13	10.8	9	16	13	25.2	12.6	sig
prot396	527	7	8	9	16.5	9	7	9	9	ns
prot397	432	3	5	8.4	6	5	3	9.6	7.2	ns
prot398	455	6	6	21	12	4	8	9	12	ns
prot399	529	6	6	10.8	7.2	8	4	18	3.6	ns
prot400	375	5	8	6	4.5	10	4	15	12	sig
prot401	287	2	4	3.6	3.6	6	3	8.4	9.6	ns
prot402	332	6	4	6	24	2	2	24	18	ns
prot403	541	9	5	12.6	3.6	14	10	7.2	18	sig
prot404	280	7	5	6	7.5	2	8	4.5	9	ns
prot405	458	6	5	3.6	8.4	8	10	7.2	4.8	sig
prot406	291	5	3	15	3	6	14	18	72	sig
prot407	548	6	9	10.8	0	3	5	7.2	5.4	ns
prot408	292	5	5	6	3	8	5	4.5	1.5	ns
prot409	559	5	5	8.4	6	2	5	7.2	7.2	ns
prot410	859	4	1	3	21	3	3	9	9	ns
prot411	484	3	2	7.2	1.8	5	0	3.6	3.6	ns
prot412	117	141	149	187.5	219	147	131	246	199.5	ns
prot413	182	129	121	145.2	148.8	126	153	160.8	139.2	ns
prot414	226	106	105	294	336	128	100	315	330	ns
prot415	179	64	64	122.4	131.4	75	59	124.2	126	ns
prot416	129	48	67	70.5	99	54	58	91.5	121.5	ns
prot417	222	44	48	56.4	68.4	40	44	52.8	64.8	ns
prot418	353	40	37	126	108	41	40	132	132	sig
prot419	157	30	38	90	59.4	76	79	171	122.4	sig
prot420	376	27	25	36	28.5	42	48	72	54	sig
prot421	429	24	25	33.6	32.4	19	26	32.4	37.2	ns
prot422	182	15	25	75	72	16	11	63	54	ns
prot423	187	21	25	48.6	45	23	29	45	45	ns
prot424	206	24	18	31.5	28.5	19	26	28.5	42	ns
prot425	319	19	22	26.4	22.8	30	20	40.8	37.2	ns
prot426	533	19	18	66	66	20	17	60	63	ns
prot427	182	18	19	55.8	21.6	24	16	37.8	36	ns
prot428	260	24	18	19.5	33	23	19	34.5	27	ns
prot429	181	16	17	16.8	27.6	33	34	24	33.6	sig
prot430	246	14	18	42	60	17	15	39	57	ns
prot431	156	22	14	28.8	27	14	22	34.2	32.4	ns
prot432	213	8	18	25.5	31.5	22	22	28.5	25.5	ns
prot433	295	11	10	22.8	16.8	5	11	15.6	12	ns
prot434	610	11	12	36	48	12	13	36	39	ns
prot435	152	14	18	34.2	27	12	9	32.4	16.2	ns
prot436	470	10	15	13.5	21	11	9	19.5	24	ns
prot437	278	10	10	13.2	19.2	14	13	16.8	13.2	ns
prot438	250	11	8	30	42	9	11	21	36	ns
prot439	265	13	7	9	30.6	17	8	19.8	27	ns
prot440	327	13	13	10.5	12	8	10	7.5	19.5	ns
prot441	577	10	13	12	14.4	10	11	15.6	7.2	sig
prot442	236	14	7	15	36	6	6	21	27	ns
prot443	347	8	12	9	10.8	10	9	14.4	19.8	ns
prot444	177	6	10	10.5	13.5	14	15	12	18	ns
prot445	261	9	10	7.2	8.4	3	7	15.6	7.2	ns
prot446	357	8	4	27	30	8	6	30	18	ns
prot447	379	8	13	16.2	19.8	12	11	14.4	27	ns
prot448	172	9	9	10.5	13.5	7	6	21	10.5	sig
prot449	161	9	9	10.8	9.6	10	10	14.4	2.4	ns
prot450	466	8	10	27	42	26	22	36	72	sig
prot451	165	10	7	12.6	18	2	5	21.6	1.8	ns
prot452	245	6	4	1.5	15	6	2	12	16.5	ns
prot453	222	14	4	12	9.6	5	4	10.8	7.2	ns
prot454	428	8	7	27	30	8	6	27	36	ns
prot455	227	7	3	12.6	14.4	8	6	10.8	7.2	ns
prot456	420	5	5	15	10.5	6	6	3	9	ns
prot457	171	6	7	12	10.8	11	3	6	10.8	ns
prot458	307	8	7	18	12	6	9	15	36	ns
prot459	230	7	4	7.2	9	10	10	9	9	ns
prot460	343	7	5	7.5	10.5	10	8	12	6	ns
prot461	441	8	2	13.2	9.6	9	6	12	8.4	ns
prot462	415	2	2	9	15	9	5	39	21	sig
prot463	270	2	9	3.6	14.4	6	10	5.4	12.6	ns
prot464	711	4	7	13.5	3	10	7	12	10.5	ns
prot465	321	8	8	6	7.2	6	1	7.2	7.2	ns
prot466	238	3	4	21	15	6	4	12	12	ns
prot467	320	3	5	18	9	5	6	10.8	12.6	ns
prot468	274	8	5	18	9	7	9	3	12	ns
prot469	364	9	10	4.8	7.2	9	12	9.6	10.8	sig
prot470	361	5	7	21	15	10	6	21	18	ns
prot471	262	5	4	12.6	10.8	15	15	32.4	10.8	sig
prot472	513	9	8	6	18	3	7	6	13.5	ns
prot473	569	5	4	0	4.8	2	3	3.6	10.8	ns
prot474	387	6	3	18	15	9	7	12	18	ns
prot475	447	2	5	9	5.4	8	5	10.8	10.8	sig
prot476	378	7	5	6	6	4	1	6	4.5	ns
prot477	251	5	5	2.4	10.8	6	3	4.8	7.2	ns
prot478	468	3	2	12	18	4	7	6	9	ns
prot479	544	2	2	3.6	7.2	3	2	7.2	16.2	sig
prot480	244	3	5	6	9	6	5	10.5	4.5	ns
prot481	327	4	3	6	3.6	3	2	9.6	0	ns
prot482	494	2	5	12	6	4	0	6	6	ns
prot483	192	179	171	329.4	300.6	144	194	354.6	306	ns
prot484	243	127	148	187.5	177	121	151	172.5	172.5	ns
prot485	149	46	62	48	50.4	37	36	52.8	46.8	ns
prot486	236	37	47	111	156	44	43	144	165	ns
prot487	134	37	36	46.8	68.4	46	32	75.6	79.2	ns
prot488	103	41	40	52.5	60	31	33	58.5	52.5	ns
prot489	103	49	42	31.2	50.4	35	39	49.2	28.8	ns
prot490	103	33	41	108	102	48	31	90	117	ns
prot491	271	34	42	64.8	61.2	23	31	52.2	79.2	ns
prot492	257	29	23	37.5	36	28	27	33	49.5	ns
prot493	174	14	14	19.2	25.2	26	26	48	25.2	sig
prot494	165	37	28	105	93	25	23	96	78	ns
prot495	251	14	22	36	39.6	18	16	30.6	32.4	ns
prot496	265	26	20	39	37.5	38	32	31.5	49.5	sig
prot497	193	19	28	26.4	22.8	20	29	25.2	38.4	ns
prot498	137	30	30	63	60	48	44	114	156	sig
prot499	149	32	23	28.8	21.6	25	31	37.8	36	ns
prot500	291	24	16	39	43.5	60	69	90	63	sig
prot501	227	13	19	26.4	13.2	21	12	8.4	28.8	ns
prot502	198	21	24	54	60	19	13	45	57	ns
prot503	194	15	17	30.6	34.2	21	24	37.8	43.2	ns
prot504	234	17	16	18	31.5	21	15	25.5	19.5	ns
prot505	247	12	19	19.2	12	14	15	18	9.6	ns
prot506	145	18	16	75	78	17	17	39	36	ns
prot507	141	17	9	25.2	27	16	16	30.6	36	ns
prot508	187	13	15	15	28.5	13	15	25.5	12	ns
prot509	165	14	18	15.6	12	11	11	24	16.8	ns
prot510	166	20	16	42	42	15	9	54	42	ns
prot511	225	9	7	45	27	12	13	28.8	18	ns
prot512	239	6	17	22.5	25.5	5	11	22.5	18	ns
prot513	275	17	10	14.4	14.4	12	14	9.6	28.8	ns
prot514	206	14	12	36	27	8	9	30	21	ns
prot515	322	12	17	19.8	30.6	15	13	37.8	23.4	ns
prot516	178	16	22	13.5	12	16	11	12	16.5	ns
prot517	227	6	12	9.6	10.8	38	10	31.2	14.4	sig
prot518	237	16	13	51	30	17	7	30	24	ns
prot519	254	9	10	27	27	26	28	36	64.8	sig
prot520	208	14	11	18	24	12	14	15	18	sig
prot521	153	10	10	16.8	16.8	8	8	13.2	14.4	ns
prot522	244	14	14	27	48	19	12	57	33	ns
prot523	287	9	11	16.2	14.4	10	11	12.6	21.6	ns
prot524	206	9	5	10.5	12	5	9	9	12	ns
prot525	244	7	10	13.2	14.4	9	11	9.6	19.2	ns
prot526	383	5	10	45	15	9	5	36	36	ns
prot527	184	5	7	21.6	14.4	10	7	25.2	18	ns
prot528	377	6	17	13.5	21	14	7	24	16.5	sig
prot529	355	11	11	9.6	10.8	8	5	7.2	13.2	ns
prot530	129	6	9	30	18	6	12	33	30	ns
prot531	162	9	8	18	10.8	6	10	9	18	ns
prot532	184	7	9	15	4.5	9	8	16.5	12	ns
prot533	347	10	9	13.2	8.4	13	7	10.8	15.6	ns
prot534	203	3	6	15	21	8	9	27	21	ns
prot535	1930	7	11	21.6	9	5	3	19.8	10.8	ns
prot536	316	9	7	16.5	16.5	11	16	24	13.5	sig
prot537	198	4	11	16.8	9.6	10	12	12	4.8	ns
prot538	250	6	5	12	12	4	5	12	18	ns
prot539	265	4	8	12.6	12.6	8	9	12.6	9	ns
prot540	469	6	8	12	15	10	5	10.5	12	ns
prot541	563	11	6	7.2	6	6	6	4.8	8.4	ns
prot542	290	9	10	24	12	9	5	6	15	ns
prot543	338	6	9	9	14.4	10	3	1.8	10.8	ns
prot544	449	11	8	10.5	10.5	7	5	4.5	9	ns
prot545	273	3	16	4.8	4.8	8	6	6	2.4	ns
prot546	412	5	7	18	9	4	10	24	39	ns
prot547	170	4	8	5.4	7.2	7	4	7.2	12.6	ns
prot548	478	7	7	13.5	7.5	7	13	19.5	16.5	sig
prot549	302	4	8	7.2	10.8	6	7	13.2	13.2	sig
prot550	167	10	8	6	6	9	2	18	6	sig
prot551	151	9	6	10.8	14.4	5	4	12.6	7.2	ns
prot552	816	4	5	9	13.5	3	6	7.5	7.5	ns
prot553	279	5	4	3.6	6	3	1	4.8	9.6	ns
prot554	320	4	2	21	18	6	14	30	12	sig
prot555	351	3	5	7.2	9	2	3	5.4	7.2	ns
prot556	242	5	8	10.5	9	7	2	6	4.5	ns
prot557	276	3	4	9.6	4.8	9	6	10.8	7.2	sig
prot558	565	11	5	15	15	4	5	21	18	ns
prot559	356	4	8	3.6	3.6	1	5	7.2	3.6	ns
prot560	162	4	3	3	3	5	2	9	6	ns
prot561	155	7	7	8.4	3.6	5	5	2.4	2.4	ns
prot562	484	6	6	3	18	4	3	3	3	ns
prot563	462	4	3	7.2	18	5	1	1.8	7.2	ns
prot564	989	3	6	6	9	3	1	9	7.5	ns
prot565	353	4	4	3.6	4.8	6	2	3.6	4.8	ns
prot566	382	3	5	12	24	5	6	9	18	ns
prot567	1092	4	3	9	7.2	3	6	12.6	5.4	ns
prot568	158	2	3	9	3	4	4	4.5	6	ns
prot569	829	6	4	7.2	1.2	1	5	4.8	7.2	ns
prot570	600	1	3	18	12	2	0	6	6	ns
prot571	743	0	3	7.2	3.6	0	2	7.2	3.6	ns
prot572	271	4	1	3	4.5	2	1	0	1.5	ns
prot573	774	1	0	1.2	8.4	5	2	4.8	3.6	ns
prot574	617	1	2	3	0	1	3	3	3	ns
prot575	120	174	182	304.2	320.4	155	187	286.2	313.2	ns
prot576	257	146	145	208.5	244.5	152	128	234	211.5	ns
prot577	138	111	132	148.8	184.8	156	154	176.4	188.4	ns
prot578	126	83	86	234	210	63	100	240	252	ns
prot579	126	72	77	144	136.8	96	87	138.6	154.8	ns
prot580	126	77	87	130.5	144	151	144	250.5	213	sig
prot581	126	111	83	104.4	92.4	70	89	112.8	106.8	ns
prot582	126	81	99	237	243	99	83	282	243	ns
prot583	126	96	94	136.8	120.6	64	92	171	163.8	ns
prot584	126	91	85	117	123	196	148	288	225	sig
prot585	433	89	103	103.2	102	85	98	76.8	91.2	ns
prot586	258	38	34	108	129	32	36	132	138	ns
prot587	219	30	29	54	59.4	30	42	73.8	75.6	ns
prot588	274	18	27	36	27	27	26	42	43.5	ns
prot589	211	21	34	30	20.4	17	24	25.2	19.2	ns
prot590	203	23	27	63	90	25	18	78	63	ns
prot591	210	25	28	63	66.6	29	29	34.2	52.2	ns
prot592	190	26	22	31.5	36	28	30	33	58.5	ns
prot593	164	18	20	34.8	28.8	29	29	26.4	22.8	sig
prot594	159	28	20	45	60	16	34	60	36	ns
prot595	171	20	9	36	28.8	40	36	50.4	54	sig
prot596	153	18	21	31.5	33	28	23	27	28.5	ns
prot597	176	19	25	26.4	24	21	14	32.4	27.6	ns
prot598	192	14	9	60	39	18	16	54	51	ns
prot599	352	14	16	32.4	37.8	19	11	28.8	21.6	ns
prot600	146	16	13	24	28.5	17	20	22.5	34.5	ns
prot601	323	17	10	22.8	18	11	24	20.4	19.2	ns
prot602	258	18	17	27	36	25	18	57	51	ns
prot603	152	5	21	25.2	30.6	22	30	36	39.6	sig
prot604	76	11	19	21	19.5	23	19	39	16.5	sig
prot605	128	14	22	12	20.4	34	39	24	21.6	sig
prot606	187	18	17	66	54	15	10	75	27	ns
prot607	160	14	15	30.6	25.2	14	13	30.6	36	ns
prot608	315	19	12	27	30	13	10	25.5	15	ns
prot609	129	13	15	12	7.2	17	12	9.6	15.6	sig
prot610	185	8	12	36	51	7	13	60	21	ns
prot611	146	8	10	16.2	23.4	9	17	23.4	27	ns
prot612	241	16	10	18	30	12	12	12	27	ns
prot613	222	13	14	19.2	18	21	15	18	12	ns
prot614	205	13	7	33	57	11	6	24	45	ns
prot615	240	13	16	19.8	21.6	12	10	12.6	28.8	ns
prot616	99	18	11	18	9	21	12	18	18	sig
prot617	643	10	8	20.4	13.2	7	13	8.4	14.4	ns
prot618	239	10	4	36	33	12	16	45	69	ns
prot619	383	9	10	16.2	21.6	13	9	16.2	23.4	ns
prot620	247	14	7	12	7.5	5	13	12	15	ns
prot621	189	8	18	12	10.8	12	12	16.8	15.6	ns
prot622	171	10	11	21	27	16	6	21	51	sig
prot623	326	10	7	10.8	23.4	9	10	16.2	19.8	ns
prot624	231	7	12	22.5	13.5	9	8	21	16.5	ns
prot625	153	9	11	9.6	15.6	39	24	61.2	32.4	sig
prot626	268	14	12	30	39	15	12	42	42	ns
prot627	204	8	6	9	18	30	16	27	21.6	sig
prot628	191	11	15	21	12	15	7	18	24	ns
prot629	114	5	6	21.6	15.6	11	6	9.6	12	ns
prot630	419	13	11	39	63	12	14	21	27	ns
prot631	141	6	10	28.8	19.8	28	22	43.2	25.2	sig
prot632	128	13	6	12	7.5	22	16	33	18	sig
prot633	164	5	5	10.8	12	5	5	4.8	6	ns
prot634	274	9	6	24	30	12	14	15	18	ns
prot635	188	10	11	10.8	27	16	8	16.2	18	ns
prot636	372	5	8	15	18	9	13	12	10.5	ns
prot637	365	11	10	10.8	10.8	14	8	13.2	9.6	ns
prot638	145	4	9	24	24	8	11	39	36	sig
prot639	159	7	4	16.2	23.4	15	9	19.8	12.6	ns
prot640	379	9	2	7.5	13.5	0	8	16.5	19.5	ns
prot641	190	12	7	10.8	8.4	30	22	19.2	24	sig
prot642	194	4	9	27	15	3	8	33	18	ns
prot643	178	5	11	16.2	9	8	8	7.2	14.4	ns
prot644	181	12	10	3	10.5	8	7	12	9	ns
prot645	321	9	15	12	12	8	11	7.2	9.6	ns
prot646	192	12	5	18	21	11	6	30	15	ns
prot647	352	6	7	21.6	21.6	13	7	39.6	23.4	sig
prot648	118	7	10	10.5	10.5	8	9	18	18	ns
prot649	410	3	6	12	8.4	7	9	7.2	10.8	ns
prot650	403	8	4	30	15	4	5	24	6	ns
prot651	199	4	7	18	16.2	9	8	10.8	12.6	ns
prot652	457	5	7	10.5	6	6	7	15	3	ns
prot653	221	7	3	13.2	8.4	9	6	10.8	12	ns
prot654	216	4	7	27	15	6	5	24	18	ns
prot655	217	9	7	10.8	1.8	4	7	9	10.8	ns
prot656	172	7	5	7.5	12	18	12	12	24	sig
prot657	268	5	6	8.4	4.8	6	5	9.6	7.2	ns
prot658	583	9	5	12	24	6	5	15	30	ns
prot659	229	7	9	12.6	9	5	5	9	10.8	ns
prot660	177	11	6	9	15	15	2	4.5	9	ns
prot661	142	8	9	9.6	1.2	4	12	8.4	12	ns
prot662	178	6	4	12	18	6	4	24	12	ns
prot663	111	4	4	10.8	7.2	5	4	12.6	14.4	ns
prot664	116	10	8	7.5	10.5	10	4	27	12	sig
prot665	325	6	14	7.2	10.8	6	5	10.8	7.2	ns
prot666	268	5	7	18	33	8	9	33	6	ns
prot667	599	7	9	10.8	14.4	12	5	18	14.4	ns
prot668	341	12	4	7.5	7.5	7	6	10.5	12	ns
prot669	172	4	5	12	7.2	5	12	9.6	1.2	ns
prot670	204	6	12	9	24	5	1	24	9	ns
prot671	171	9	10	14.4	10.8	5	4	5.4	7.2	ns
prot672	255	7	12	10.5	7.5	10	8	4.5	6	ns
prot673	180	7	6	8.4	6	7	9	8.4	13.2	sig
prot674	215	2	6	21	12	4	8	18	12	ns
prot675	211	5	7	12.6	10.8	8	5	9	14.4	sig
prot676	234	5	3	3	3	7	5	3	15	ns
prot677	214	5	7	6	3.6	2	7	6	9.6	ns
prot678	180	3	3	15	15	8	11	27	9	ns
prot679	292	5	6	5.4	1.8	5	8	3.6	7.2	ns
prot680	387	4	2	1.5	6	3	7	13.5	12	ns
prot681	283	4	4	6	7.2	21	15	21.6	25.2	sig
prot682	351	5	5	3	6	7	1	15	3	ns
prot683	502	4	4	10.8	7.2	3	5	3.6	16.2	ns
prot684	484	4	1	9	4.5	7	6	9	15	sig
prot685	345	4	4	1.2	13.2	5	4	3.6	1.2	ns
prot686	448	2	6	9	18	1	4	18	18	ns
prot687	277	6	7	3.6	10.8	3	6	3.6	5.4	ns
prot688	737	10	4	6	3	2	7	7.5	3	ns
prot689	159	4	5	3.6	2.4	4	5	6	7.2	ns
prot690	153	6	7	18	12	7	1	9	12	ns
prot691	321	3	6	9	9	7	5	5.4	9	ns
prot692	373	4	5	6	10.5	8	6	6	6	sig
prot693	124	2	6	2.4	3.6	3	6	2.4	2.4	ns
prot694	330	3	3	9	9	3	3	9	15	ns
prot695	319	4	3	7.2	3.6	2	5	0	9	ns
prot696	272	1	6	9	7.5	2	6	6	3	sig
prot697	296	3	0	7.2	7.2	9	6	3.6	2.4	sig
prot698	167	1	6	18	12	7	1	6	21	sig
prot699	832	8	2	3.6	5.4	5	2	9	12.6	sig
prot700	461	4	4	4.5	3	1	2	9	7.5	ns
prot701	152	1	1	10.8	4.8	6	9	10.8	14.4	sig
prot702	247	2	3	24	6	4	3	9	12	ns
prot703	311	6	6	9	1.8	1	2	9	7.2	ns
prot704	299	1	6	1.5	3	4	7	16.5	10.5	sig
prot705	383	3	2	2.4	3.6	6	14	7.2	2.4	sig
prot706	426	5	5	12	24	5	2	9	18	ns
prot707	155	2	3	9	9	4	1	9	9	ns
prot708	989	5	2	7.5	1.5	2	2	4.5	1.5	ns
prot709	187	1	4	3.6	3.6	6	1	2.4	2.4	ns
prot710	366	0	2	9	9	3	7	6	3	ns
prot711	715	6	3	3.6	7.2	3	9	1.8	21.6	ns
prot712	830	6	0	3	7.5	4	1	1.5	6	sig
prot713	177	1	5	2.4	2.4	2	2	1.2	9.6	ns
prot714	632	5	3	6	15	3	12	9	9	sig
prot715	444	2	4	7.2	5.4	4	2	3.6	3.6	sig
prot716	1241	1	3	1.5	6	1	3	1.5	1.5	ns
prot717	685	3	3	3.6	7.2	1	3	3.6	3.6	ns
prot718	387	5	3	3	3	0	1	6	6	ns
prot719	322	2	4	1.8	5.4	5	1	1.8	1.8	ns
prot720	735	1	1	1.5	1.5	4	0	6	1.5	ns
prot721	186	44	43	52.8	45.6	44	37	45.6	51.6	ns
prot722	156	38	40	93	132	40	41	99	129	ns
prot723	282	37	46	75.6	79.2	42	38	73.8	79.2	ns
prot724	140	28	20	52.5	39	28	24	57	49.5	ns
prot725	137	27	23	26.4	27.6	26	19	24	34.8	ns
prot726	124	17	34	51	75	25	23	75	81	ns
prot727	169	16	16	19.8	43.2	63	66	129.6	97.2	sig
prot728	142	20	20	24	28.5	10	17	33	34.5	ns
prot729	162	17	18	31.2	25.2	30	33	25.2	38.4	ns
prot730	200	17	21	69	48	18	20	45	42	ns
prot731	156	17	15	23.4	30.6	20	14	30.6	36	ns
prot732	306	21	16	31.5	25.5	18	18	31.5	42	ns
prot733	174	13	15	16.8	16.8	51	75	61.2	61.2	sig
prot734	194	19	13	39	72	15	21	57	60	ns
prot735	103	6	16	23.4	25.2	10	17	34.2	32.4	sig
prot736	172	13	11	22.5	21	11	15	16.5	19.5	ns
prot737	180	16	16	14.4	20.4	20	25	37.2	15.6	sig
prot738	184	14	10	39	30	21	20	54	48	sig
prot739	230	16	7	16.2	30.6	12	10	18	12.6	ns
prot740	187	11	11	24	19.5	16	18	24	36	sig
prot741	189	16	18	10.8	14.4	14	17	9.6	20.4	ns
prot742	180	20	10	27	36	16	28	54	63	sig
prot743	294	19	10	19.8	18	20	9	19.8	52.2	sig
prot744	186	13	17	16.5	18	16	13	43.5	21	sig
prot745	225	4	6	16.8	16.8	17	10	6	4.8	ns
prot746	174	9	10	27	54	11	16	48	30	ns
prot747	208	12	16	19.8	23.4	16	31	52.2	64.8	sig
prot748	217	6	14	13.5	7.5	12	9	10.5	10.5	ns
prot749	112	8	18	4.8	6	9	12	6	14.4	ns
prot750	206	14	12	21	39	12	14	42	48	sig
prot751	166	5	9	16.2	9	9	8	18	16.2	ns
prot752	113	7	14	12	13.5	16	10	24	21	sig
prot753	169	7	11	6	15.6	5	11	9.6	10.8	ns
prot754	313	13	16	24	24	13	8	30	18	ns
prot755	197	10	11	9	7.2	9	12	19.8	7.2	ns
prot756	124	5	12	9	6	2	5	7.5	10.5	ns
prot757	246	7	11	9.6	8.4	11	12	7.2	7.2	ns
prot758	258	11	9	27	21	7	5	24	21	ns
prot759	168	6	4	16.2	5.4	5	10	18	16.2	ns
prot760	260	5	8	16.5	9	8	6	12	7.5	ns
prot761	243	5	7	14.4	2.4	5	10	10.8	9.6	ns
prot762	124	10	9	15	18	9	5	30	24	ns
prot763	208	8	8	14.4	12.6	18	13	19.8	23.4	sig
prot764	217	9	8	3	9	6	3	6	4.5	ns
prot765	197	3	9	7.2	9.6	7	12	16.8	14.4	ns
prot766	177	8	3	3	24	5	7	15	27	ns
prot767	146	3	6	14.4	14.4	6	11	14.4	19.8	ns
prot768	157	8	4	9	4.5	5	2	10.5	13.5	sig
prot769	270	5	7	7.2	9.6	6	9	6	8.4	ns
prot770	264	6	4	24	18	12	5	15	12	ns
prot771	274	7	16	9	7.2	5	7	10.8	16.2	ns
prot772	156	5	7	9	10.5	7	4	12	10.5	ns
prot773	252	10	4	3.6	3.6	20	9	15.6	8.4	sig
prot774	356	8	6	21	33	10	4	39	3	ns
prot775	180	10	12	9	10.8	11	5	3.6	9	ns
prot776	251	1	5	19.5	3	3	6	4.5	7.5	ns
prot777	156	8	2	7.2	9.6	6	3	10.8	4.8	ns
prot778	227	8	9	18	21	6	4	15	12	ns
prot779	116	1	7	7.2	10.8	15	9	59.4	5.4	sig
prot780	154	7	4	12	7.5	8	5	10.5	10.5	ns
prot781	198	4	6	15.6	13.2	4	4	15.6	6	ns
prot782	236	7	10	27	9	6	2	15	12	ns
prot783	184	3	4	14.4	10.8	4	7	14.4	10.8	sig
prot784	122	6	4	4.5	12	5	4	4.5	12	ns
prot785	91	10	8	6	4.8	8	7	6	3.6	ns
prot786	274	3	6	12	21	5	4	21	9	ns
prot787	152	3	5	14.4	12.6	4	3	10.8	7.2	ns
prot788	162	4	3	4.5	9	4	2	6	6	ns
prot789	158	8	5	9.6	7.2	7	4	8.4	1.2	ns
prot790	463	12	11	15	12	3	3	24	30	ns
prot791	312	4	5	5.4	14.4	4	5	21.6	7.2	ns
prot792	261	8	7	3	3	5	4	6	4.5	ns
prot793	392	5	5	1.2	3.6	9	12	32.4	21.6	sig
prot794	182	3	6	3	27	8	4	0	6	ns
prot795	310	6	7	9	7.2	3	5	3.6	7.2	ns
prot796	382	4	3	10.5	3	5	2	19.5	4.5	ns
prot797	113	6	4	4.8	4.8	6	7	7.2	7.2	ns
prot798	111	3	4	9	21	7	3	24	24	ns
prot799	418	7	2	10.8	5.4	4	3	3.6	3.6	ns
prot800	185	5	5	9	9	16	4	6	12	sig
prot801	163	6	3	2.4	2.4	2	3	4.8	3.6	ns
prot802	238	8	6	24	21	5	4	21	15	ns
prot803	282	1	4	10.8	5.4	4	5	9	7.2	ns
prot804	305	4	1	6	3	12	8	21	15	sig
prot805	292	5	3	3.6	3.6	3	6	1.2	3.6	ns
prot806	427	2	8	15	9	6	6	18	36	sig
prot807	234	2	2	5.4	7.2	3	3	5.4	7.2	ns
prot808	233	11	8	6	10.5	8	3	10.5	10.5	ns
prot809	425	9	10	4.8	6	6	7	4.8	6	ns
prot810	95	5	6	18	15	6	6	12	3	sig
prot811	241	2	6	10.8	5.4	3	4	1.8	16.2	ns
prot812	201	5	3	4.5	0	6	4	4.5	3	ns
prot813	474	4	6	2.4	1.2	3	1	3.6	6	ns
prot814	437	6	1	12	12	2	1	30	18	sig
prot815	411	4	5	12.6	9	4	2	3.6	1.8	ns
prot816	333	3	1	3	1.5	4	2	1.5	6	sig
prot817	449	2	0	9.6	6	4	6	4.8	2.4	sig
prot818	256	5	4	9	0	7	1	6	9	ns
prot819	292	4	3	1.8	5.4	3	5	9	3.6	ns
prot820	669	3	4	6	6	2	6	4.5	1.5	ns
prot821	378	3	1	1.2	4.8	4	5	4.8	3.6	ns
prot822	373	3	2	3	6	4	6	3	15	sig
prot823	327	4	2	1.8	3.6	1	1	1.8	5.4	ns
prot824	180	5	5	3	3	3	3	6	3	ns
prot825	357	7	1	2.4	6	2	2	4.8	1.2	ns
prot826	791	4	0	12	24	1	1	9	3	ns
prot827	1037	3	2	7.2	7.2	1	2	7.2	1.8	ns
prot828	223	4	4	1.5	4.5	1	1	4.5	6	ns
prot829	417	4	6	4.8	2.4	5	5	3.6	2.4	ns
prot830	310	5	4	18	12	3	4	6	9	ns
prot831	796	0	3	3.6	3.6	1	3	9	5.4	ns
prot832	385	4	2	0	6	1	2	4.5	4.5	ns
prot833	399	2	3	2.4	1.2	3	1	2.4	4.8	ns
prot834	661	3	2	6	12	3	4	6	9	sig
prot835	648	2	3	5.4	3.6	6	6	21.6	16.2	sig
prot836	172	0	2	3	0	3	6	3	4.5	ns
prot837	459	4	0	4.8	0	4	1	2.4	4.8	ns
prot838	266	2	2	0	0	4	5	12	6	sig
prot839	85	49	68	84.6	90	64	67	88.2	104.4	ns
prot840	185	54	48	79.5	82.5	66	55	79.5	118.5	sig
prot841	130	44	60	57.6	57.6	55	49	68.4	66	ns
prot842	128	52	43	171	177	78	67	141	174	sig
prot843	130	48	47	104.4	113.4	42	63	79.2	82.8	ns
prot844	150	56	50	84	60	88	102	150	198	sig
prot845	94	44	36	46.8	52.8	41	44	43.2	44.4	ns
prot846	154	23	28	69	69	27	26	69	102	ns
prot847	76	32	21	63	39.6	34	32	55.8	39.6	ns
prot848	213	27	21	25.5	28.5	10	18	34.5	37.5	ns
prot849	51	21	22	14.4	16.8	23	20	26.4	20.4	sig
prot850	198	19	15	42	57	22	21	66	87	ns
prot851	150	12	15	30.6	23.4	14	19	36	18	ns
prot852	161	17	12	27	15	48	24	90	94.5	sig
prot853	227	10	11	13.2	13.2	8	11	9.6	15.6	ns
prot854	56	8	11	42	27	19	12	33	60	ns
prot855	107	18	22	32.4	32.4	13	14	36	19.8	ns
prot856	85	14	14	21	10.5	17	14	28.5	16.5	ns
prot857	191	13	12	15.6	10.8	11	14	21.6	8.4	ns
prot858	207	11	11	33	33	13	15	33	36	ns
prot859	313	13	15	28.8	12.6	12	10	10.8	25.2	ns
prot860	150	10	10	19.5	25.5	45	15	54	54	sig
prot861	446	17	11	20.4	6	7	12	9.6	13.2	ns
prot862	165	10	22	51	57	9	14	54	54	sig
prot863	164	11	10	25.2	7.2	10	5	14.4	7.2	ns
prot864	183	14	8	18	13.5	24	14	18	10.5	ns
prot865	112	10	8	7.2	12	12	7	13.2	18	ns
prot866	99	7	12	18	30	10	16	39	30	sig
prot867	162	11	17	21.6	25.2	10	12	27	21.6	ns
prot868	294	14	19	12	12	12	14	15	13.5	ns
prot869	219	13	10	7.2	7.2	10	8	15.6	8.4	ns
prot870	139	12	8	39	45	5	18	27	33	ns
prot871	1091	15	10	14.4	18	16	16	32.4	18	sig
prot872	153	14	9	13.5	15	6	10	12	16.5	ns
prot873	122	4	6	10.8	12	4	14	7.2	7.2	ns
prot874	308	12	14	27	33	6	11	9	24	ns
prot875	274	12	8	12.6	5.4	7	6	12.6	18	ns
prot876	168	12	9	16.5	16.5	5	11	10.5	19.5	ns
prot877	157	5	6	7.2	8.4	21	10	12	12	sig
prot878	171	3	9	30	42	7	6	12	30	ns
prot879	163	8	6	14.4	18	14	18	28.8	16.2	sig
prot880	78	8	13	12	4.5	7	6	18	13.5	ns
prot881	177	5	8	9.6	13.2	8	11	18	10.8	ns
prot882	198	6	8	18	12	4	5	18	21	ns
prot883	322	6	6	12.6	16.2	4	7	16.2	9	ns
prot884	145	6	12	15	12	10	16	15	12	sig
prot885	224	4	8	9.6	9.6	7	7	9.6	7.2	ns
prot886	155	7	6	6	33	8	8	15	18	ns
prot887	102	14	4	14.4	9	12	14	27	21.6	sig
prot888	207	5	9	3	15	8	7	4.5	6	ns
prot889	480	6	10	10.8	8.4	2	5	3.6	3.6	ns
prot890	104	6	10	21	30	3	6	21	24	ns
prot891	204	10	7	21.6	7.2	8	4	3.6	9	ns
prot892	248	6	4	6	7.5	9	4	13.5	16.5	ns
prot893	157	7	10	6	4.8	7	8	4.8	3.6	ns
prot894	132	6	1	15	6	10	6	36	36	sig
prot895	214	8	10	7.2	10.8	8	9	10.8	7.2	ns
prot896	219	6	10	6	18	5	3	4.5	7.5	ns
prot897	193	5	7	9.6	13.2	5	9	6	8.4	ns
prot898	155	6	7	12	12	2	5	6	27	ns
prot899	239	10	7	16.2	5.4	13	6	14.4	5.4	ns
prot900	116	13	9	16.5	10.5	4	5	12	9	ns
prot901	211	6	5	4.8	4.8	3	5	4.8	4.8	ns
prot902	156	9	4	21	15	5	5	18	39	ns
prot903	246	4	6	12.6	10.8	5	8	7.2	12.6	ns
prot904	218	4	4	7.5	3	7	5	9	10.5	ns
prot905	201	11	2	9.6	4.8	6	6	4.8	8.4	ns
prot906	111	6	7	9	6	7	3	6	3	ns
prot907	175	6	10	5.4	14.4	6	6	7.2	16.2	sig
prot908	195	6	3	7.5	12	4	5	10.5	15	ns
prot909	292	6	4	4.8	8.4	4	7	6	10.8	ns
prot910	173	3	2	3	18	0	5	27	9	ns
prot911	284	4	3	19.8	10.8	8	5	10.8	16.2	ns
prot912	151	4	2	9	9	5	3	7.5	7.5	ns
prot913	165	4	8	3.6	4.8	7	7	15.6	13.2	sig
prot914	132	5	7	12	3	4	8	9	15	ns
prot915	177	4	5	9	12.6	9	9	10.8	3.6	sig
prot916	137	10	9	6	7.5	2	7	4.5	3	ns
prot917	325	0	5	12	1.2	7	8	9.6	2.4	ns
prot918	192	4	7	9	15	6	7	12	3	ns
prot919	170	2	0	9	7.2	3	7	7.2	3.6	ns
prot920	157	8	6	3	3	5	7	4.5	4.5	ns
prot921	192	1	6	4.8	7.2	6	3	13.2	10.8	ns
prot922	474	3	3	12	15	3	7	3	18	ns
prot923	186	6	4	14.4	10.8	10	6	12.6	12.6	ns
prot924	428	5	3	4.5	3	2	6	1.5	4.5	ns
prot925	191	5	4	4.8	7.2	2	10	10.8	7.2	sig
prot926	169	4	4	12	15	5	4	24	6	ns
prot927	166	1	5	9	7.2	4	4	10.8	5.4	ns
prot928	290	3	3	3	3	2	4	1.5	3	ns
prot929	216	4	4	7.2	4.8	4	4	7.2	4.8	ns
prot930	103	3	5	0	12	1	2	3	3	ns
prot931	271	4	6	14.4	3.6	4	6	5.4	14.4	sig
prot932	147	5	3	1.5	7.5	2	3	9	9	ns
prot933	135	7	3	4.8	3.6	8	4	7.2	3.6	sig
prot934	135	4	5	6	6	4	8	6	9	ns
prot935	135	2	4	7.2	5.4	2	5	18	14.4	ns
prot936	135	3	6	4.5	6	6	6	4.5	13.5	sig
prot937	321	2	2	2.4	1.2	4	5	8.4	6	sig
prot938	164	6	7	6	15	0	3	12	9	ns
prot939	113	1	1	1.8	7.2	4	1	5.4	1.8	ns
prot940	271	1	11	3	6	1	1	0	7.5	ns
prot941	204	4	3	6	4.8	3	3	3.6	2.4	ns
prot942	276	2	1	18	6	1	2	3	3	ns
prot943	108	6	2	5.4	5.4	3	1	9	3.6	ns
prot944	91	5	3	6	4.5	10	2	6	9	sig
prot945	325	0	9	2.4	4.8	8	3	3.6	0	ns
prot946	114	4	3	12	12	6	9	18	24	sig
prot947	277	6	3	3.6	5.4	1	5	5.4	3.6	ns
prot948	118	2	3	3	6	1	2	7.5	4.5	ns
prot949	121	4	1	6	1.2	3	1	2.4	3.6	ns
prot950	198	4	3	6	9	4	2	0	6	ns
prot951	237	1	3	5.4	7.2	2	0	5.4	7.2	ns
prot952	220	3	5	3	7.5	7	2	3	7.5	sig
prot953	406	2	4	1.2	7.2	3	5	2.4	6	ns
prot954	391	2	4	0	9	2	3	6	6	ns
prot955	189	2	1	1.8	7.2	3	2	1.8	5.4	ns
prot956	232	2	0	0	6	2	1	0	6	ns
prot957	470	0	1	2.4	1.2	6	1	2.4	3.6	ns
prot958	527	2	2	3	12	0	1	0	9	ns
prot959	141	2	3	7.2	7.2	6	6	7.2	5.4	ns
prot960	602	3	2	7.5	0	2	2	6	3	sig
prot961	109	36	24	36	32.4	19	25	25.2	33.6	ns
prot962	258	15	31	93	63	19	30	63	96	ns
prot963	168	16	14	32.4	18	13	14	37.8	21.6	ns
prot964	177	10	19	16.5	21	12	17	16.5	28.5	ns
prot965	104	11	10	25.2	18	12	10	20.4	18	ns
prot966	187	9	5	21	63	12	12	9	27	ns
prot967	134	13	5	12.6	21.6	11	12	19.8	28.8	ns
prot968	153	9	21	18	21	11	13	18	27	ns
prot969	125	9	10	15.6	10.8	10	10	14.4	13.2	ns
prot970	242	5	11	36	30	12	11	24	36	sig
prot971	128	9	10	10.8	30.6	14	11	30.6	25.2	ns
prot972	160	8	9	10.5	12	15	9	15	10.5	ns
prot973	65	14	8	9.6	6	5	12	10.8	13.2	ns
prot974	143	6	11	21	39	6	13	57	36	ns
prot975	131	17	13	16.2	16.2	11	16	36	19.8	sig
prot976	128	15	14	13.5	18	9	10	21	30	ns
prot977	76	9	3	15.6	7.2	4	5	6	14.4	ns
prot978	95	10	9	42	24	27	36	99	63	sig
prot979	70	14	9	19.8	34.2	7	7	12.6	14.4	ns
prot980	136	3	10	15	12	18	10	27	22.5	sig
prot981	116	13	9	9.6	19.2	2	10	8.4	14.4	ns
prot982	108	13	13	48	36	39	21	81	63	sig
prot983	195	9	15	9	10.8	9	11	16.2	23.4	ns
prot984	145	7	5	9	16.5	12	9	9	15	ns
prot985	102	10	13	6	4.8	6	6	10.8	8.4	ns
prot986	173	4	13	33	12	6	8	33	18	ns
prot987	212	5	8	16.2	10.8	8	7	14.4	19.8	ns
prot988	116	8	6	10.5	7.5	7	5	12	6	ns
prot989	219	7	7	10.8	6	5	5	0	9.6	ns
prot990	312	5	8	15	21	9	9	15	18	ns
prot991	78	10	3	5.4	10.8	2	4	16.2	14.4	ns
prot992	193	7	7	7.5	6	27	39	31.5	22.5	sig
prot993	500	6	3	7.2	4.8	4	10	9.6	2.4	sig
prot994	195	5	9	6	21	6	4	24	9	ns
prot995	177	5	4	9	14.4	11	7	12.6	5.4	ns
prot996	224	4	10	9	7.5	12	3	13.5	13.5	sig
prot997	239	9	4	9.6	8.4	14	16	10.8	13.2	sig
prot998	223	8	2	15	27	4	7	12	24	ns
prot999	113	3	4	18	9	5	6	16.2	3.6	ns
prot1000	94	7	7	4.5	4.5	2	5	7.5	4.5	ns
prot1001	74	4	6	7.2	6	11	16	19.2	15.6	sig
prot1002	265	6	6	15	9	2	8	24	9	ns
prot1003	225	9	4	3.6	12.6	3	7	10.8	10.8	ns
prot1004	129	3	6	6	13.5	6	2	9	7.5	ns
prot1005	210	3	0	2.4	8.4	3	6	3.6	7.2	ns
prot1006	248	4	5	24	27	5	4	24	18	ns
prot1007	158	5	5	12.6	7.2	3	6	16.2	7.2	ns
prot1008	68	5	7	6	3	3	6	3	3	sig
prot1009	68	2	5	6	1.2	9	5	8.4	4.8	sig
prot1010	548	7	8	12	18	5	8	27	12	ns
prot1011	123	4	8	1.8	5.4	3	2	9	3.6	ns
prot1012	181	5	4	3	13.5	5	6	4.5	3	ns
prot1013	824	5	7	6	7.2	4	4	8.4	8.4	ns
prot1014	250	6	6	24	9	8	4	24	6	sig
prot1015	242	3	5	7.2	9	4	6	7.2	1.8	ns
prot1016	186	4	4	4.5	6	3	5	3	12	ns
prot1017	228	5	4	1.2	2.4	4	7	3.6	8.4	ns
prot1018	106	4	3	18	9	4	7	12	15	ns
prot1019	135	5	6	0	7.2	4	6	5.4	7.2	sig
prot1020	173	4	2	3	1.5	6	1	7.5	0	ns
prot1021	245	4	2	13.2	12	7	3	7.2	2.4	ns
prot1022	98	4	5	12	15	3	1	6	21	ns
prot1023	149	5	5	0	5.4	4	2	7.2	12.6	ns
prot1024	136	1	2	7.5	6	1	2	6	4.5	ns
prot1025	335	7	4	4.8	4.8	1	6	3.6	6	ns
prot1026	81	4	1	12	6	6	10	18	6	sig
prot1027	124	2	4	9	18	3	2	18	5.4	ns
prot1028	204	4	4	4.5	4.5	1	3	3	6	ns
prot1029	124	4	6	2.4	7.2	4	8	9.6	3.6	ns
prot1030	231	2	4	3	15	5	3	12	15	ns
prot1031	192	4	5	3.6	10.8	2	9	16.2	9	ns
prot1032	514	4	2	6	6	2	4	4.5	3	ns
prot1033	277	5	5	9.6	9.6	5	4	7.2	8.4	ns
prot1034	159	4	4	9	6	4	5	12	6	sig
prot1035	190	1	1	7.2	7.2	0	7	9	7.2	ns
prot1036	225	6	6	7.5	16.5	12	15	9	18	sig
prot1037	57	1	6	6	1.2	5	10	1.2	4.8	sig
prot1038	153	4	3	12	12	2	7	15	9	ns
prot1039	91	5	7	7.2	3.6	4	2	10.8	3.6	ns
prot1040	94	4	2	4.5	4.5	5	4	3	4.5	ns
prot1041	112	4	5	3.6	3.6	3	2	2.4	6	ns
prot1042	336	3	2	12	3	4	5	12	21	ns
prot1043	241	3	4	10.8	10.8	3	4	5.4	9	ns
prot1044	108	8	1	7.5	4.5	5	5	7.5	0	ns
prot1045	117	3	4	3.6	4.8	3	9	2.4	3.6	ns
prot1046	286	3	2	0	9	12	6	9	9	sig
prot1047	122	4	5	1.8	5.4	9	4	7.2	5.4	ns
prot1048	273	4	3	3	4.5	6	3	6	4.5	ns
prot1049	237	6	3	3.6	4.8	3	3	3.6	2.4	ns
prot1050	222	3	3	9	9	4	3	15	12	ns
prot1051	799	5	1	3.6	7.2	4	2	5.4	5.4	ns
prot1052	125	2	3	6	6	3	0	6	7.5	ns
prot1053	98	2	4	2.4	1.2	2	5	3.6	3.6	ns
prot1054	153	2	2	0	12	0	5	6	3	ns
prot1055	186	3	1	7.2	5.4	4	4	0	3.6	ns
prot1056	188	1	0	3	6	2	4	3	1.5	ns
prot1057	127	2	1	0	1.2	1	3	1.2	2.4	ns
prot1058	65	134	122	366	360	111	110	306	294	ns
prot1059	115	42	38	79.2	68.4	42	37	75.6	79.2	ns
prot1060	65	30	24	51	46.5	25	27	37.5	36	ns
prot1061	90	28	19	19.2	16.8	35	16	24	16.8	ns
prot1062	120	10	11	36	21	12	10	45	48	ns
prot1063	83	10	7	10.8	12.6	9	5	27	23.4	ns
prot1064	177	11	6	12	7.5	18	16	30	6	sig
prot1065	59	13	7	9.6	9.6	9	10	8.4	7.2	ns
prot1066	97	8	8	27	24	21	30	36	63	sig
prot1067	188	10	8	10.8	14.4	8	6	14.4	9	ns
prot1068	82	6	7	7.5	15	8	10	7.5	6	ns
prot1069	109	8	7	15.6	10.8	14	5	12	6	ns
prot1070	109	8	8	30	18	9	7	33	27	sig
prot1071	168	13	9	9	12.6	6	6	3.6	18	ns
prot1072	188	8	11	16.5	7.5	8	26	24	36	sig
prot1073	82	8	7	7.2	6	6	5	12	8.4	ns
prot1074	75	5	8	15	33	6	6	24	21	ns
prot1075	151	6	12	7.2	3.6	2	7	10.8	7.2	ns
prot1076	175	8	4	7.5	9	6	4	7.5	15	ns
prot1077	116	7	1	6	3.6	5	5	6	7.2	ns
prot1078	161	8	6	18	9	8	6	18	12	ns
prot1079	95	1	7	9	12.6	18	15	37.8	54	sig
prot1080	101	4	5	4.5	12	5	7	7.5	10.5	sig
prot1081	175	3	10	2.4	8.4	2	5	8.4	4.8	ns
prot1082	401	6	7	18	12	7	7	69	12	sig
prot1083	214	4	9	5.4	12.6	6	6	12.6	18	ns
prot1084	215	4	4	4.5	6	4	3	7.5	7.5	ns
prot1085	152	4	5	4.8	4.8	2	4	9.6	7.2	ns
prot1086	125	4	3	3	6	2	5	12	12	ns
prot1087	154	4	4	9	5.4	21	6	32.4	21.6	sig
prot1088	119	2	5	3	4.5	4	10	15	10.5	ns
prot1089	145	7	9	9.6	6	9	7	6	6	sig
prot1090	256	6	3	15	15	5	5	24	18	ns
prot1091	119	1	3	9	9	4	2	1.8	10.8	ns
prot1092	159	4	1	4.5	7.5	7	9	3	4.5	ns
prot1093	91	8	5	6	7.2	6	6	18	14.4	sig
prot1094	396	5	7	9	9	8	3	18	15	ns
prot1095	205	3	4	3.6	7.2	1	1	9	7.2	ns
prot1096	108	4	5	9	4.5	2	2	6	4.5	ns
prot1097	71	7	3	2.4	14.4	3	3	4.8	7.2	sig
prot1098	259	8	5	15	15	6	2	9	3	ns
prot1099	191	2	0	7.2	1.8	6	18	10.8	16.2	sig
prot1100	147	6	5	6	10.5	3	5	3	3	ns
prot1101	292	3	3	0	3.6	9	7	4.8	8.4	sig
prot1102	69	3	2	12	15	3	7	3	15	ns
prot1103	245	2	5	10.8	5.4	3	3	7.2	5.4	ns
prot1104	146	3	2	1.5	6	1	4	6	3	ns
prot1105	351	4	2	2.4	1.2	3	2	2.4	3.6	ns
prot1106	106	1	5	15	12	7	5	15	9	ns
prot1107	180	4	10	5.4	5.4	4	4	5.4	9	ns
prot1108	199	3	6	6	0	2	2	7.5	0	ns
prot1109	185	6	5	6	3.6	3	5	3.6	1.2	ns
prot1110	182	7	6	12	9	1	4	15	6	ns
prot1111	59	3	6	3.6	3.6	11	4	3.6	10.8	ns
prot1112	173	3	4	3	0	6	5	3	4.5	ns
prot1113	105	1	6	4.8	3.6	2	1	1.2	4.8	ns
prot1114	79	2	2	12	0	1	6	9	15	ns
prot1115	94	2	3	7.2	5.4	2	0	3.6	7.2	ns
prot1116	235	4	6	6	3	0	4	6	1.5	ns
prot1117	99	3	1	1.2	3.6	4	1	2.4	3.6	ns
prot1118	103	5	5	3	6	3	0	9	6	ns
prot1119	226	4	2	5.4	3.6	1	1	3.6	3.6	ns
prot1120	168	4	4	3	1.5	2	2	1.5	4.5	ns
prot1121	454	2	3	3.6	7.2	4	3	6	3.6	ns
prot1122	92	1	3	9	12	6	6	9	12	sig
prot1123	99	3	1	3.6	1.8	1	3	5.4	1.8	ns
prot1124	116	2	6	4.5	1.5	3	4	6	3	ns
prot1125	90	4	4	3.6	3.6	2	2	1.2	1.2	ns
prot1126	87	1	1	9	18	8	4	12	12	sig
prot1127	294	6	3	3.6	7.2	4	2	7.2	9	sig
prot1128	354	1	3	1.5	4.5	2	2	3	3	ns
prot1129	216	2	2	6	3.6	3	3	1.2	3.6	ns
prot1130	138	3	2	12	3	4	1	0	12	ns
prot1131	187	2	2	1.8	0	1	1	3.6	5.4	ns
prot1132	495	1	2	3	6	2	0	1.5	3	ns
prot1133	406	2	4	2.4	1.2	3	2	2.4	4.8	sig
prot1134	382	0	2	0	3	1	2	0	0	ns
prot1135	272	2	2	1.8	3.6	2	2	7.2	3.6	sig
prot1136	71	22	22	21	28.5	18	25	30	22.5	ns
prot1137	105	14	19	39.6	24	30	20	24	21.6	ns
prot1138	234	12	18	45	66	34	30	84	102	sig
prot1139	112	7	10	27	23.4	11	19	21.6	41.4	ns
prot1140	114	17	14	13.5	19.5	20	14	18	25.5	ns
prot1141	112	7	4	10.8	12	5	8	8.4	9.6	ns
prot1142	166	7	5	27	24	10	5	9	18	ns
prot1143	104	7	4	16.2	14.4	5	3	18	9	ns
prot1144	376	8	8	9	4.5	8	16	15	15	sig
prot1145	83	6	7	4.8	4.8	14	2	14.4	12	sig
prot1146	51	4	5	24	9	10	4	15	12	ns
prot1147	74	4	5	18	18	6	3	9	5.4	ns
prot1148	74	3	2	3	6	5	4	4.5	9	ns
prot1149	117	4	4	10.8	2.4	9	8	8.4	7.2	ns
prot1150	106	5	4	9	9	5	7	21	24	ns
prot1151	110	3	3	7.2	9	4	14	3.6	28.8	sig
prot1152	73	3	4	6	7.5	6	21	22.5	13.5	sig
prot1153	113	4	7	1.2	4.8	12	18	10.8	28.8	sig
prot1154	358	3	2	12	21	1	1	15	12	ns
prot1155	99	3	3	1.8	7.2	6	2	5.4	1.8	ns
prot1156	115	4	4	3	4.5	1	6	9	7.5	ns
prot1157	180	3	3	2.4	6	1	2	2.4	7.2	ns
prot1158	67	4	3	6	15	4	3	15	9	ns
prot1159	99	2	0	3.6	1.8	4	4	12.6	7.2	sig
prot1160	99	8	2	3	1.5	6	3	7.5	4.5	ns
prot1161	99	3	1	4.8	2.4	3	3	4.8	3.6	sig
prot1162	98	3	4	6	9	5	2	3	6	ns
prot1163	165	4	4	1.8	5.4	3	4	3.6	12.6	ns
prot1164	76	3	4	6	0	1	3	1.5	1.5	ns
prot1165	90	3	3	6	1.2	2	2	2.4	4.8	sig
prot1166	113	2	2	9	6	3	1	6	3	ns
prot1167	90	3	2	5.4	3.6	3	3	3.6	0	ns
prot1168	163	2	3	6	1.5	6	1	4.5	6	ns
prot1169	102	1	1	3.6	3.6	6	5	3.6	2.4	ns
prot1170	183	6	5	9	15	2	2	12	3	ns
prot1171	98	3	2	1.8	3.6	5	0	3.6	5.4	ns
prot1172	146	4	2	10.5	10.5	3	5	4.5	4.5	ns
prot1173	145	3	2	2.4	3.6	2	2	2.4	4.8	sig
prot1174	166	4	1	6	9	2	1	9	6	ns
prot1175	100	2	4	7.2	1.8	1	5	3.6	1.8	sig
prot1176	393	1	2	1.5	4.5	9	3	9	4.5	sig
prot1177	89	2	4	1.2	2.4	3	4	1.2	2.4	ns
prot1178	391	1	1	0	3	2	4	6	0	ns
prot1179	89	1	0	5.4	5.4	1	0	0	1.8	ns
prot1180	1106	4	7	13.5	10.5	7	8	12	13.5	ns
prot1181	3227	3	6	13.2	8.4	12	6	19.2	21.6	sig
prot1182	539	7	4	18	21	15	8	18	24	ns
prot1183	771	4	7	7.2	7.2	3	4	12.6	7.2	ns
prot1184	2680	5	2	1.5	1.5	4	6	9	7.5	ns
prot1185	917	5	4	2.4	6	0	6	4.8	7.2	ns
prot1186	4114	1	1	6	12	4	4	12	6	sig
prot1187	449	5	7	9	16.2	6	6	14.4	16.2	ns
prot1188	1304	6	5	7.5	7.5	4	2	4.5	4.5	ns
prot1189	393	5	2	3.6	3.6	5	7	13.2	3.6	ns
prot1190	1513	5	3	12	9	2	0	6	6	ns
prot1191	2580	2	2	0	3.6	2	4	1.8	7.2	ns
prot1192	959	10	7	6	6	10	5	4.5	9	ns
prot1193	510	8	9	7.2	6	8	5	7.2	3.6	ns
prot1194	427	6	3	12	15	10	7	24	9	ns
prot1195	413	3	5	5.4	7.2	3	9	12.6	9	ns
prot1196	819	1	1	6	9	4	5	3	4.5	ns
prot1197	1779	3	3	3.6	3.6	4	4	3.6	2.4	ns
prot1198	1379	4	1	15	9	4	6	3	9	ns
prot1199	652	3	7	5.4	9	4	4	7.2	7.2	ns
prot1200	704	2	3	4.5	3	4	3	1.5	3	ns
prot1201	1028	1	3	2.4	2.4	3	2	3.6	2.4	ns
prot1202	1181	0	4	15	3	1	1	6	12	ns
prot1203	383	6	2	1.8	18	4	2	10.8	5.4	ns
prot1204	1077	6	1	9	7.5	4	2	1.5	6	ns
prot1205	452	5	2	8.4	7.2	9	24	10.8	21.6	sig
prot1206	434	2	0	3	12	11	11	27	12	sig
prot1207	955	2	3	5.4	5.4	2	4	10.8	5.4	ns
prot1208	528	9	2	4.5	7.5	4	4	6	10.5	ns
prot1209	228	4	9	2.4	4.8	3	9	2.4	3.6	sig
prot1210	781	3	2	3	9	4	3	12	15	ns
prot1211	548	1	4	5.4	3.6	1	5	1.8	3.6	ns
prot1212	273	7	5	1.5	1.5	2	3	6	3	ns
prot1213	153	6	9	9.6	4.8	10	9	6	8.4	ns
prot1214	320	4	7	24	24	12	9	27	81	sig
prot1215	219	6	5	12.6	18	3	6	5.4	16.2	ns
prot1216	410	2	4	6	3	3	7	10.5	10.5	ns
prot1217	322	5	7	7.2	13.2	10	10	2.4	2.4	sig
prot1218	629	7	1	15	12	9	5	12	3	ns
prot1219	264	3	3	14.4	3.6	7	3	10.8	5.4	ns
prot1220	356	2	5	6	7.5	2	6	6	3	ns
prot1221	390	8	9	7.2	3.6	5	3	4.8	4.8	ns
prot1222	235	5	2	9	12	2	5	6	12	ns
prot1223	263	2	4	0	3.6	2	6	1.8	10.8	ns
prot1224	481	4	3	6	1.5	1	2	7.5	0	ns
prot1225	551	3	6	6	4.8	3	5	6	1.2	ns
prot1226	481	0	8	18	12	7	2	9	15	ns
prot1227	487	0	3	1.8	5.4	2	0	1.8	3.6	ns
prot1228	881	5	3	1.5	1.5	0	1	4.5	3	ns
prot1229	2284	5	2	2.4	1.2	2	4	2.4	10.8	sig
prot1230	852	4	0	18	15	2	3	18	12	sig
prot1231	341	4	6	7.2	10.8	12	9	10.8	5.4	sig
prot1232	182	9	4	7.5	6	3	8	3	9	ns
prot1233	327	2	4	4.8	2.4	4	5	4.8	7.2	ns
prot1234	219	4	3	12	6	2	3	12	12	ns
prot1235	406	0	4	12.6	3.6	4	5	5.4	9	ns
prot1236	332	1	0	3	3	4	5	3	6	sig
prot1237	365	4	4	0	8.4	2	4	0	7.2	ns
prot1238	308	4	8	6	12	4	6	6	6	ns
prot1239	232	2	2	5.4	12.6	5	5	9	7.2	sig
prot1240	2067	1	0	3	6	3	4	9	4.5	ns
prot1241	865	5	1	4.8	1.2	5	5	1.2	1.2	ns
prot1242	682	0	0	12	6	6	4	3	12	sig
prot1243	573	1	3	5.4	3.6	2	2	5.4	3.6	ns
prot1244	454	0	2	1.5	3	3	3	3	1.5	ns
prot1245	611	8	12	18	19.2	7	14	9.6	13.2	ns
prot1246	133	14	9	27	21	7	6	27	33	ns
prot1247	221	9	9	10.8	9	10	9	21.6	9	ns
prot1248	153	7	5	7.5	12	4	9	15	12	ns
prot1249	363	11	4	2.4	4.8	5	7	8.4	7.2	ns
prot1250	435	5	8	30	39	2	6	24	27	ns
prot1251	366	6	2	10.8	10.8	4	8	3.6	7.2	ns
prot1252	170	3	6	9	12	13	7	6	6	sig
prot1253	267	3	5	3.6	3.6	1	1	1.2	9.6	ns
prot1254	463	7	6	6	30	6	4	6	6	ns
prot1255	542	3	1	5.4	3.6	2	4	0	9	ns
prot1256	448	4	2	6	7.5	5	4	4.5	6	ns
prot1257	177	4	5	3.6	9.6	4	2	10.8	12	ns
prot1258	365	3	4	12	18	4	3	42	27	sig
prot1259	746	2	3	7.2	7.2	3	5	7.2	3.6	ns
prot1260	458	8	2	6	12	24	27	22.5	9	sig
prot1261	147	4	6	3.6	1.2	1	2	3.6	3.6	ns
prot1262	266	1	1	24	9	4	2	6	12	ns
prot1263	340	4	1	12.6	7.2	3	3	14.4	21.6	sig
prot1264	398	5	2	4.5	6	3	4	4.5	3	ns
prot1265	403	2	0	2.4	3.6	3	2	3.6	3.6	ns
prot1266	302	4	4	21	9	3	1	15	12	ns
prot1267	465	1	5	5.4	0	3	7	5.4	3.6	ns
prot1268	487	1	1	6	3	5	4	1.5	6	sig
prot1269	568	10	1	1.2	0	1	1	2.4	1.2	ns
prot1270	370	1	4	9	6	2	2	12	30	sig
prot1271	435	1	4	5.4	3.6	2	3	5.4	0	ns
prot1272	382	2	2	3	1.5	5	1	3	7.5	sig
prot1273	400	2	1	2.4	2.4	2	2	0	0	ns
prot1274	1317	1	1	6	6	1	0	6	3	ns
prot1275	1827	2	2	0	3.6	4	5	12.6	3.6	sig
prot1276	227	4	5	12	13.5	13	14	16.5	13.5	sig
prot1277	126	7	6	7.2	4.8	3	3	1.2	3.6	ns
prot1278	199	8	2	15	3	2	6	12	6	ns
prot1279	186	6	6	9	12.6	3	5	10.8	3.6	ns
prot1280	397	7	4	3	4.5	3	5	6	1.5	ns
prot1281	191	2	4	3.6	3.6	2	2	3.6	10.8	ns
prot1282	181	5	2	15	3	11	4	33	33	sig
prot1283	332	4	3	10.8	7.2	8	5	3.6	9	ns
prot1284	207	6	1	9	3	4	8	9	3	ns
prot1285	433	2	6	4.8	3.6	3	1	3.6	3.6	ns
prot1286	220	7	7	21	6	2	2	21	18	ns
prot1287	174	4	3	7.2	1.8	7	9	3.6	16.2	sig
prot1288	398	4	0	0	0	2	6	7.5	3	ns
prot1289	250	5	3	3.6	3.6	6	8	14.4	3.6	sig
prot1290	254	4	1	6	3	5	3	12	6	ns
prot1291	278	4	2	3.6	7.2	1	5	9	7.2	ns
prot1292	195	2	1	10.5	4.5	8	7	10.5	4.5	ns
prot1293	493	6	2	1.2	3.6	6	5	2.4	3.6	ns
prot1294	395	3	3	15	9	2	2	12	12	sig
prot1295	346	3	2	3.6	1.8	1	1	3.6	3.6	ns
prot1296	386	2	2	4.5	4.5	4	3	6	4.5	ns
prot1297	323	3	1	3.6	1.2	2	3	7.2	7.2	sig
prot1298	221	8	4	3	12	4	2	3	18	ns
prot1299	330	3	1	7.2	5.4	5	5	3.6	5.4	ns
prot1300	913	8	5	6	7.5	4	4	4.5	0	ns
prot1301	216	2	0	7.2	4.8	6	6	0	7.2	ns
prot1302	176	3	4	3	12	12	21	9	9	sig
prot1303	396	4	3	3.6	7.2	8	1	7.2	3.6	sig
prot1304	144	7	3	3	3	2	2	3	1.5	ns
prot1305	340	1	5	4.8	1.2	0	4	1.2	1.2	ns
prot1306	177	2	2	3	12	4	10	12	24	sig
prot1307	491	3	5	1.8	1.8	1	4	1.8	5.4	ns
prot1308	289	3	2	6	4.5	7	3	1.5	1.5	ns
prot1309	925	1	3	1.2	1.2	2	2	2.4	3.6	ns
prot1310	266	2	1	0	3	1	1	12	12	ns
prot1311	584	3	1	7.2	10.8	4	3	1.8	5.4	ns
prot1312	316	2	3	1.5	4.5	4	4	1.5	1.5	ns
prot1313	365	5	2	3.6	6	0	6	1.2	1.2	ns
prot1314	282	4	3	9	15	0	3	6	9	ns
prot1315	465	3	7	0	3.6	1	5	3.6	3.6	ns
prot1316	577	1	2	0	4.5	2	2	4.5	3	ns
prot1317	274	1	4	1.2	0	4	2	7.2	4.8	sig
prot1318	517	3	1	3	6	4	2	12	6	sig
prot1319	782	1	2	5.4	3.6	0	0	5.4	3.6	ns
prot1320	567	1	2	1.5	6	3	1	3	0	ns
prot1321	356	1	1	0	2.4	0	3	6	1.2	ns
prot1322	229	3	0	12	0	2	0	0	6	ns
prot1323	388	2	1	0	3.6	2	1	5.4	0	ns
prot1324	109	4	7	13.5	15	7	11	6	7.5	ns
prot1325	167	5	7	10.8	3.6	1	1	2.4	2.4	ns
prot1326	192	3	6	12	18	8	3	21	15	ns
prot1327	174	3	3	3.6	9	12	6	10.8	5.4	sig
prot1328	144	5	4	15	3	12	4	6	12	sig
prot1329	139	3	5	1.2	1.2	2	2	6	2.4	ns
prot1330	160	2	4	12	18	15	6	27	54	sig
prot1331	220	1	5	7.2	10.8	4	2	3.6	10.8	ns
prot1332	248	4	2	3	7.5	6	3	3	6	ns
prot1333	254	3	3	2.4	4.8	4	5	1.2	6	ns
prot1334	213	7	8	18	9	3	2	12	3	ns
prot1335	81	5	1	5.4	0	9	11	12.6	7.2	sig
prot1336	318	2	6	7.5	4.5	1	3	7.5	3	ns
prot1337	247	2	0	6	2.4	6	2	2.4	8.4	ns
prot1338	381	1	3	3	3	4	4	6	12	sig
prot1339	159	3	0	10.8	3.6	4	3	1.8	7.2	ns
prot1340	205	5	3	3	9	2	2	4.5	10.5	ns
prot1341	244	3	0	4.8	2.4	7	4	1.2	4.8	ns
prot1342	160	0	3	6	9	2	4	3	9	ns
prot1343	288	1	1	3.6	7.2	3	2	7.2	1.8	ns
prot1344	383	2	2	1.5	3	6	6	4.5	18	sig
prot1345	206	3	4	6	1.2	4	5	7.2	4.8	sig
prot1346	703	2	0	6	9	2	1	9	6	ns
prot1347	238	3	4	3.6	3.6	0	5	9	0	ns
prot1348	366	2	1	4.5	1.5	2	2	4.5	4.5	ns
prot1349	430	2	3	1.2	3.6	1	2	1.2	3.6	ns
prot1350	637	1	4	3	9	6	3	6	0	ns
prot1351	141	0	2	7.2	5.4	6	2	9	7.2	ns
prot1352	140	3	4	0	3	4	3	6	3	ns
prot1353	431	4	2	2.4	2.4	2	2	6	6	ns
prot1354	969	2	1	6	6	2	4	12	9	ns
prot1355	247	1	2	1.8	5.4	3	3	10.8	5.4	sig
prot1356	1101	1	4	4.5	7.5	1	3	0	9	ns
prot1357	178	2	3	1.2	2.4	4	0	0	3.6	ns
prot1358	178	2	3	3	6	0	5	9	3	ns
prot1359	297	1	3	3.6	9	2	3	1.8	1.8	ns
prot1360	238	2	4	0	4.5	2	5	3	3	sig
prot1361	226	1	2	3.6	1.2	0	3	1.2	4.8	ns
prot1362	486	3	2	12	9	5	2	15	3	ns
prot1363	758	2	5	7.2	5.4	2	3	3.6	5.4	ns
prot1364	305	0	0	3	1.5	1	4	1.5	3	ns
prot1365	526	3	4	3.6	0	2	2	4.8	1.2	ns
prot1366	375	1	2	0	15	2	3	6	6	ns
prot1367	651	2	2	3.6	5.4	6	9	5.4	5.4	sig
prot1368	5934	0	3	4.5	0	0	0	1.5	6	ns
prot1369	421	3	2	0	0	2	1	8.4	0	ns
prot1370	142	1	0	6	6	2	0	0	0	ns
prot1371	1145	4	1	3.6	0	3	1	0	1.8	ns
prot1372	238	3	3	1.5	3	1	0	0	6	ns
prot1373	391	3	1	0	2.4	1	1	2.4	1.2	ns
prot1374	618	2	2	3	3	2	0	6	3	ns
prot1375	93	7	13	9	14.4	6	6	12.6	14.4	ns
prot1376	130	8	5	6	18	18	27	45	18	sig
prot1377	83	6	5	8.4	8.4	9	7	7.2	9.6	ns
prot1378	361	4	1	3	12	3	1	12	6	ns
prot1379	193	7	5	12.6	14.4	4	2	5.4	5.4	ns
prot1380	393	5	6	6	7.5	8	6	6	7.5	ns
prot1381	232	5	4	4.8	4.8	7	5	4.8	7.2	sig
prot1382	201	4	7	18	21	5	4	18	12	ns
prot1383	105	6	3	5.4	3.6	5	1	0	10.8	ns
prot1384	173	3	6	12	4.5	3	3	4.5	3	ns
prot1385	182	4	1	3.6	1.2	4	7	4.8	2.4	sig
prot1386	199	1	3	9	15	4	3	18	0	ns
prot1387	191	3	4	9	7.2	2	3	7.2	3.6	ns
prot1388	274	0	4	6	3	1	6	3	4.5	ns
prot1389	135	1	0	1.2	6	6	1	3.6	2.4	ns
prot1390	169	3	3	18	6	1	1	24	3	sig
prot1391	688	0	5	3.6	7.2	14	6	3.6	3.6	sig
prot1392	152	1	3	7.5	3	5	5	3	4.5	ns
prot1393	528	1	5	2.4	2.4	1	5	2.4	3.6	ns
prot1394	157	3	3	6	9	3	5	3	9	ns
prot1395	126	2	3	7.2	3.6	2	4	3.6	3.6	ns
prot1396	80	0	2	3	6	3	4	6	7.5	ns
prot1397	122	3	3	2.4	0	1	1	2.4	0	ns
prot1398	232	2	3	9	9	3	3	3	9	ns
prot1399	171	3	1	9	7.2	1	2	3.6	3.6	ns
prot1400	70	3	2	3	6	0	2	6	4.5	ns
prot1401	130	0	2	1.2	7.2	3	0	3.6	3.6	ns
prot1402	103	5	2	12	9	7	2	6	6	ns
prot1403	547	4	3	3.6	1.8	2	3	1.8	0	ns
prot1404	250	0	2	1.5	3	1	0	6	4.5	ns
prot1405	497	0	2	1.2	3.6	2	2	3.6	3.6	ns
prot1406	312	0	1	6	3	3	1	9	6	ns
prot1407	152	2	9	10.8	5.4	2	2	1.8	1.8	ns
prot1408	535	1	2	0	1.5	2	2	3	1.5	ns
prot1409	87	1	1	4.8	0	0	0	2.4	1.2	ns
prot1410	232	2	1	12	9	2	5	12	9	ns
prot1411	232	4	0	5.4	1.8	4	2	3.6	1.8	ns
prot1412	843	2	1	1.5	4.5	2	1	3	3	ns
prot1413	555	1	3	2.4	0	1	1	3.6	3.6	ns
prot1414	173	2	0	3	3	1	1	6	3	ns
prot1415	194	1	0	3.6	1.8	1	4	1.8	5.4	ns
prot1416	180	2	1	6	1.5	9	3	4.5	4.5	sig
prot1417	199	0	1	4.8	7.2	0	1	2.4	0	ns
prot1418	287	2	0	3	0	1	1	0	6	ns
prot1419	999	1	0	1.8	3.6	2	2	7.2	9	ns
prot1420	220	1	1	7.5	1.5	3	2	3	0	ns
prot1421	648	1	2	2.4	3.6	4	0	3.6	0	ns
prot1422	164	3	3	6	0	3	9	9	9	sig
prot1423	181	0	0	3.6	1.8	0	0	1.8	1.8	ns
prot1424	285	10	8	6	10.5	4	5	6	9	ns
prot1425	172	8	3	4.8	2.4	4	7	4.8	9.6	ns
prot1426	103	2	5	9	9	3	8	3	15	ns
prot1427	430	2	3	9	10.8	7	6	12.6	10.8	ns
prot1428	130	2	8	6	13.5	14	8	19.5	10.5	sig
prot1429	123	5	2	3.6	6	4	4	1.2	2.4	ns
prot1430	304	2	4	3	9	1	5	0	0	ns
prot1431	164	4	5	3.6	1.8	3	9	5.4	5.4	ns
prot1432	75	6	1	6	6	1	1	4.5	1.5	ns
prot1433	173	1	2	6	6	9	6	10.8	18	sig
prot1434	176	2	5	9	15	0	3	24	6	ns
prot1435	191	1	4	3.6	9	5	3	3.6	1.8	ns
prot1436	138	1	1	3	4.5	3	1	6	3	ns
prot1437	148	1	2	1.2	3.6	5	4	6	2.4	ns
prot1438	101	1	6	15	6	4	4	9	12	ns
prot1439	157	0	3	3.6	5.4	3	0	1.8	1.8	ns
prot1440	488	3	1	1.5	7.5	4	2	7.5	3	sig
prot1441	133	2	2	2.4	0	2	3	2.4	3.6	ns
prot1442	229	0	2	0	3	12	6	18	18	sig
prot1443	89	1	4	5.4	5.4	2	4	12.6	9	ns
prot1444	317	2	2	1.5	7.5	1	1	3	3	ns
prot1445	88	3	0	4.8	4.8	1	1	4.8	4.8	ns
prot1446	180	2	3	6	9	2	3	0	3	ns
prot1447	207	4	1	1.8	7.2	3	1	0	5.4	ns
prot1448	235	1	2	3	3	5	7	6	3	sig
prot1449	86	2	5	0	3.6	2	2	3.6	1.2	ns
prot1450	115	1	3	15	15	5	3	9	6	ns
prot1451	127	5	2	5.4	9	4	1	3.6	9	ns
prot1452	229	2	4	1.5	1.5	0	0	1.5	0	ns
prot1453	247	2	3	3.6	3.6	3	5	2.4	4.8	ns
prot1454	573	1	1	0	9	4	2	3	6	ns
prot1455	176	2	3	3.6	7.2	3	1	0	3.6	ns
prot1456	169	3	1	3	1.5	2	6	1.5	3	ns
prot1457	81	1	0	2.4	0	2	2	4.8	3.6	ns
prot1458	89	0	1	6	6	2	0	6	9	ns
prot1459	178	1	0	5.4	0	4	3	3.6	1.8	ns
prot1460	151	0	5	4.5	3	3	1	1.5	0	ns
prot1461	146	2	1	2.4	1.2	4	3	2.4	2.4	ns
prot1462	217	4	1	6	0	1	1	0	6	ns
prot1463	159	2	3	1.8	7.2	2	2	3.6	7.2	ns
prot1464	237	2	5	3	1.5	3	2	9	1.5	ns
prot1465	587	0	3	1.2	2.4	0	2	1.2	1.2	ns
prot1466	128	4	1	6	3	4	2	3	6	ns
prot1467	425	1	4	0	7.2	3	1	3.6	5.4	ns
prot1468	256	1	2	3	3	1	3	3	4.5	ns
prot1469	136	0	4	2.4	3.6	5	4	0	2.4	ns
prot1470	76	2	1	3	9	2	3	6	12	ns
prot1471	175	1	3	7.2	1.8	1	3	0	9	ns
prot1472	231	1	0	3	6	3	3	3	3	ns
prot1473	337	1	3	1.2	3.6	2	2	0	1.2	ns
prot1474	239	3	0	6	6	2	1	6	3	ns
prot1475	456	1	3	3.6	1.8	3	2	0	5.4	ns
prot1476	126	0	1	1.5	1.5	0	0	0	3	ns
prot1477	488	2	2	2.4	3.6	0	0	0	2.4	ns
prot1478	127	2	1	0	6	1	0	9	0	ns
prot1479	191	2	5	10.8	3.6	1	4	9	5.4	ns
prot1480	114	2	1	10.5	12	3	4	3	4.5	ns
prot1481	62	0	5	6	1.2	2	3	3.6	3.6	sig
prot1482	350	5	1	6	12	6	21	27	36	sig
prot1483	108	2	1	0	5.4	2	6	3.6	3.6	ns
prot1484	321	1	1	3	4.5	1	4	3	4.5	ns
prot1485	308	2	2	2.4	1.2	3	4	0	2.4	ns
prot1486	59	5	1	12	15	4	9	24	6	sig
prot1487	218	2	5	9	9	0	3	1.8	1.8	ns
prot1488	106	4	4	3	6	2	2	0	3	ns
prot1489	154	2	3	4.8	0	3	0	1.2	0	ns
prot1490	166	3	1	0	0	4	4	6	24	sig
prot1491	515	2	3	3.6	5.4	2	0	9	1.8	ns
prot1492	183	5	0	0	6	4	4	9	4.5	ns
prot1493	162	2	8	3.6	2.4	4	3	1.2	3.6	ns
prot1494	140	0	2	6	6	4	3	9	18	sig
prot1495	169	0	2	1.8	3.6	2	2	5.4	5.4	ns
prot1496	242	6	2	7.5	6	1	3	0	3	ns
prot1497	292	2	1	0	2.4	2	6	1.2	2.4	ns
prot1498	197	4	2	12	15	2	4	9	6	ns
prot1499	856	4	3	3.6	0	1	0	0	5.4	ns
prot1500	127	2	6	3	1.5	4	1	7.5	3	ns
prot1501	72	2	2	4.8	0	1	2	4.8	1.2	ns
prot1502	148	2	1	6	0	2	1	0	6	ns
prot1503	53	1	0	7.2	1.8	3	2	3.6	5.4	ns
prot1504	98	1	0	1.5	1.5	0	2	0	3	ns
prot1505	405	1	3	3.6	0	0	2	3.6	3.6	ns
prot1506	104	1	2	9	3	3	0	6	9	ns
prot1507	176	0	1	0	1.8	3	1	3.6	1.8	ns
prot1508	125	2	2	4.5	6	9	3	4.5	9	sig
prot1509	160	2	2	2.4	1.2	2	0	2.4	2.4	ns
prot1510	316	2	0	0	3	2	2	6	18	sig
prot1511	978	0	2	0	0	2	2	0	3.6	ns
prot1512	234	2	1	1.5	6	2	1	0	0	ns
prot1513	431	2	1	2.4	1.2	1	2	1.2	0	ns
prot1514	2591	1	2	12	18	4	5	9	6	ns
prot1515	712	6	2	9	10.8	6	4	3.6	9	ns
prot1516	1852	0	3	4.5	6	5	1	0	3	ns
prot1517	2086	4	5	3.6	1.2	10	2	7.2	16.8	sig
prot1518	1064	2	3	0	12	3	1	6	6	ns
prot1519	609	8	5	12.6	14.4	9	6	7.2	10.8	ns
prot1520	645	1	3	3	1.5	3	4	4.5	0	ns
prot1521	969	0	2	3.6	2.4	2	2	3.6	2.4	ns
prot1522	857	3	3	6	3	3	2	6	27	sig
prot1523	488	2	2	3.6	5.4	4	1	3.6	1.8	ns
prot1524	2821	1	1	7.5	6	3	6	3	3	ns
prot1525	512	3	3	4.8	1.2	4	2	1.2	4.8	ns
prot1526	876	3	2	9	9	4	2	12	9	ns
prot1527	543	6	8	9	7.2	3	3	3.6	10.8	sig
prot1528	809	1	3	9	6	4	4	6	4.5	ns
prot1529	1674	0	2	2.4	1.2	7	1	4.8	2.4	ns
prot1530	1191	2	0	3	6	0	2	0	6	ns
prot1531	208	3	4	3.6	1.8	1	2	3.6	3.6	ns
prot1532	437	2	2	4.5	6	4	3	3	3	ns
prot1533	510	3	0	4.8	3.6	2	2	2.4	1.2	sig
prot1534	695	4	2	3	3	3	9	18	36	sig
prot1535	227	4	1	1.8	0	3	2	1.8	3.6	ns
prot1536	700	2	3	1.5	1.5	2	3	3	4.5	ns
prot1537	218	4	3	1.2	4.8	7	1	2.4	0	ns
prot1538	423	1	4	15	15	6	2	21	12	ns
prot1539	873	1	0	3.6	10.8	8	8	3.6	7.2	sig
prot1540	1426	1	2	3	3	0	2	0	6	ns
prot1541	520	2	0	0	1.2	3	1	0	0	ns
prot1542	290	14	8	36	36	10	12	15	33	ns
prot1543	296	7	3	16.2	5.4	12	9	27	10.8	sig
prot1544	309	6	4	3	7.5	0	5	7.5	3	ns
prot1545	502	6	4	3.6	6	3	4	0	2.4	ns
prot1546	204	3	3	3	3	1	2	12	6	ns
prot1547	437	2	5	3.6	7.2	1	1	0	10.8	ns
prot1548	314	4	4	1.5	4.5	3	2	3	1.5	ns
prot1549	402	1	2	4.8	7.2	2	4	3.6	2.4	ns
prot1550	188	0	5	6	3	1	4	3	9	ns
prot1551	434	0	1	1.8	3.6	4	1	1.8	1.8	sig
prot1552	325	2	2	1.5	1.5	3	0	0	1.5	ns
prot1553	607	2	1	1.2	2.4	8	4	2.4	9.6	sig
prot1554	739	2	1	3	3	4	4	6	9	ns
prot1555	235	0	0	1.8	1.8	4	1	1.8	3.6	ns
prot1556	982	0	2	0	0	4	2	1.5	1.5	ns
prot1557	392	2	1	2.4	2.4	3	2	2.4	3.6	ns
prot1558	543	2	4	0	0	1	1	9	3	ns
prot1559	462	2	0	0	5.4	4	1	0	1.8	ns
prot1560	348	3	1	3	3	1	2	1.5	1.5	ns
prot1561	463	0	0	1.2	1.2	1	1	1.2	4.8	sig
prot1562	173	5	3	12	12	2	2	21	18	ns
prot1563	274	1	0	5.4	5.4	1	2	0	9	ns
prot1564	251	1	3	9	6	3	2	10.5	3	ns
prot1565	231	1	2	2.4	6	2	2	6	4.8	ns
prot1566	394	4	1	3	9	0	3	3	15	ns
prot1567	240	2	3	7.2	1.8	0	1	1.8	3.6	ns
prot1568	441	2	1	9	4.5	5	1	9	9	sig
prot1569	200	5	1	4.8	1.2	0	5	2.4	3.6	ns
prot1570	371	3	1	6	3	2	0	3	9	ns
prot1571	313	0	1	7.2	3.6	2	2	3.6	1.8	ns
prot1572	730	5	3	6	4.5	0	3	10.5	0	ns
prot1573	329	3	1	2.4	3.6	3	3	3.6	10.8	sig
prot1574	627	2	1	9	6	3	1	3	6	ns
prot1575	250	2	2	5.4	7.2	1	0	1.8	3.6	ns
prot1576	144	2	6	7.5	1.5	1	6	4.5	1.5	ns
prot1577	472	3	0	1.2	1.2	2	3	1.2	3.6	ns
prot1578	421	1	1	6	3	4	2	9	6	sig
prot1579	250	1	1	3.6	0	2	2	3.6	10.8	sig
prot1580	266	2	1	0	1.5	3	0	4.5	3	ns
prot1581	861	0	3	4.8	2.4	3	0	3.6	1.2	ns
prot1582	1312	1	2	6	6	0	1	3	6	ns
prot1583	493	2	3	3.6	0	4	4	3.6	3.6	sig
prot1584	1082	2	1	0	1.5	3	1	1.5	0	ns
prot1585	648	3	1	0	2.4	0	2	2.4	0	ns
prot1586	276	2	3	12	0	1	1	12	3	sig
prot1587	518	1	1	0	0	0	0	3.6	1.8	ns
prot1588	640	1	3	1.5	3	1	3	1.5	3	ns
prot1589	722	4	3	7.2	3.6	2	3	3.6	3.6	ns
prot1590	147	2	1	9	12	3	5	6	15	ns
prot1591	193	4	1	9	1.8	3	2	9	10.8	ns
prot1592	194	2	1	4.5	7.5	1	3	4.5	1.5	ns
prot1593	365	3	4	4.8	2.4	5	2	1.2	3.6	ns
prot1594	290	3	4	3	3	3	4	6	9	ns
prot1595	636	6	2	7.2	0	2	4	14.4	5.4	sig
prot1596	1160	7	2	4.5	0	2	2	4.5	1.5	ns
prot1597	641	3	0	2.4	8.4	2	4	3.6	1.2	ns
prot1598	175	3	3	0	6	2	1	3	6	ns
prot1599	318	3	5	0	5.4	3	1	5.4	1.8	ns
prot1600	424	3	1	7.5	1.5	2	2	0	1.5	ns
prot1601	348	3	3	1.2	1.2	3	3	0	2.4	ns
prot1602	227	2	2	12	3	0	0	0	3	ns
prot1603	427	2	0	1.8	12.6	2	0	0	3.6	ns
prot1604	268	4	2	1.5	0	15	3	13.5	13.5	sig
prot1605	357	2	2	2.4	2.4	3	1	4.8	6	ns
prot1606	174	1	2	3	9	0	5	0	3	ns
prot1607	233	0	4	0	1.8	1	3	3.6	3.6	ns
prot1608	217	1	2	0	0	1	0	1.5	1.5	ns
prot1609	980	1	2	3.6	1.2	3	4	2.4	2.4	sig
prot1610	263	3	0	9	3	1	1	6	6	ns
prot1611	169	0	1	0	0	2	1	0	1.8	ns
prot1612	178	1	2	1.5	0	0	0	3	0	ns
prot1613	355	2	0	1.2	2.4	0	3	1.2	1.2	ns
prot1614	604	1	2	6	3	0	1	0	3	ns
prot1615	149	2	0	7.2	3.6	0	1	0	3.6	ns
prot1616	594	1	0	3	4.5	1	2	3	0	ns
prot1617	257	2	2	0	1.2	0	1	3.6	1.2	ns
prot1618	421	1	0	0	6	1	0	9	3	ns
prot1619	712	1	2	7.2	0	4	1	0	3.6	ns
prot1620	423	0	1	1.5	0	2	6	3	3	sig
prot1621	488	2	1	0	0	0	2	1.2	4.8	ns
prot1622	1872	0	0	9	0	2	2	12	6	sig
prot1623	153	5	5	0	5.4	11	4	3.6	3.6	sig
prot1624	275	6	5	4.5	4.5	6	7	9	6	ns
prot1625	463	2	5	2.4	6	2	8	7.2	2.4	sig
prot1626	103	8	3	21	12	3	7	6	9	ns
prot1627	287	1	2	1.8	0	3	1	3.6	5.4	ns
prot1628	282	3	4	4.5	1.5	3	2	1.5	3	ns
prot1629	200	2	1	2.4	2.4	2	1	6	4.8	sig
prot1630	149	3	0	12	6	2	0	12	6	ns
prot1631	149	6	3	3.6	1.8	3	0	3.6	1.8	ns
prot1632	132	1	0	4.5	1.5	1	0	1.5	3	ns
prot1633	118	2	3	3.6	2.4	3	3	1.2	1.2	ns
prot1634	191	2	1	6	6	2	4	0	9	ns
prot1635	189	3	2	14.4	3.6	0	2	5.4	7.2	ns
prot1636	273	3	0	3	1.5	0	3	3	0	ns
prot1637	327	0	1	1.2	1.2	2	1	1.2	2.4	ns
prot1638	148	4	1	6	0	0	1	0	3	ns
prot1639	206	1	4	1.8	1.8	1	1	1.8	3.6	ns
prot1640	108	0	3	1.5	1.5	1	0	1.5	1.5	ns
prot1641	267	3	3	4.8	3.6	4	1	3.6	9.6	ns
prot1642	204	0	2	6	3	3	3	9	18	sig
prot1643	223	2	1	5.4	1.8	5	0	0	7.2	ns
prot1644	298	3	1	0	4.5	1	2	1.5	0	ns
prot1645	194	3	1	1.2	1.2	4	3	2.4	3.6	ns
prot1646	77	2	2	3	3	9	3	9	9	sig
prot1647	166	0	1	1.8	1.8	0	2	5.4	3.6	ns
prot1648	418	3	2	9	3	1	1	4.5	0	ns
prot1649	418	1	3	0	1.2	1	0	1.2	1.2	ns
prot1650	127	1	1	12	9	1	3	9	9	ns
prot1651	279	3	0	0	0	1	4	0	0	ns
prot1652	181	1	1	0	4.5	3	1	4.5	1.5	ns
prot1653	129	0	1	1.2	0	1	0	0	2.4	ns
prot1654	161	1	3	3	6	2	2	3	3	ns
prot1655	126	0	3	0	1.8	2	2	10.8	7.2	sig
prot1656	326	0	0	1.5	1.5	0	4	3	3	ns
prot1657	207	0	0	4.8	0	0	2	2.4	1.2	ns
prot1658	191	3	2	9	6	2	2	3	3	ns
prot1659	238	0	0	1.8	7.2	1	2	1.8	5.4	ns
prot1660	210	2	3	3	1.5	2	4	3	3	sig
prot1661	331	3	1	1.2	1.2	3	0	4.8	1.2	ns
prot1662	574	3	2	9	12	3	2	3	0	ns
prot1663	455	3	3	5.4	5.4	10	2	10.8	10.8	sig
prot1664	553	2	2	1.5	1.5	5	1	1.5	3	ns
prot1665	522	2	3	0	0	1	0	1.2	4.8	ns
prot1666	325	1	0	3	3	1	0	9	0	ns
prot1667	208	1	2	5.4	0	1	1	5.4	3.6	ns
prot1668	232	1	0	3	3	1	1	3	0	ns
prot1669	219	0	1	0	3.6	1	1	1.2	1.2	sig
prot1670	409	0	2	3	0	1	4	3	3	sig
prot1671	233	3	2	1.8	1.8	1	2	3.6	3.6	ns
prot1672	772	0	1	4.5	0	1	2	0	1.5	ns
prot1673	360	2	2	3.6	0	2	3	2.4	2.4	sig
prot1674	439	1	0	0	3	4	1	0	3	ns
prot1675	442	0	2	5.4	5.4	1	0	3.6	3.6	ns
prot1676	138	2	1	3	0	2	0	4.5	0	ns
prot1677	106	2	3	1.2	0	1	1	2.4	2.4	sig
prot1678	370	2	1	0	0	3	2	0	3	ns
prot1679	629	0	0	0	0	0	1	1.8	1.8	ns
prot1680	187	0	1	4.5	6	1	2	3	3	ns
prot1681	596	2	0	3.6	1.2	3	2	2.4	0	ns
prot1682	255	0	1	3	3	1	1	3	3	sig
prot1683	92	7	11	12.6	5.4	2	5	12.6	7.2	ns
prot1684	171	6	2	7.5	10.5	4	2	4.5	1.5	ns
prot1685	165	6	2	6	7.2	3	1	7.2	7.2	ns
prot1686	148	4	3	12	12	6	5	24	12	ns
prot1687	229	8	3	5.4	9	3	1	5.4	5.4	ns
prot1688	123	0	2	3	3	1	3	4.5	10.5	ns
prot1689	77	2	4	4.8	2.4	1	4	3.6	0	ns
prot1690	465	4	2	0	12	2	2	3	9	ns
prot1691	279	1	3	9	0	2	1	0	1.8	ns
prot1692	278	5	1	0	6	2	3	3	1.5	ns
prot1693	119	2	1	3.6	3.6	2	3	3.6	2.4	sig
prot1694	148	3	0	0	3	2	2	6	12	ns
prot1695	72	0	1	1.8	0	1	0	0	1.8	ns
prot1696	353	4	0	6	6	4	4	4.5	1.5	ns
prot1697	196	1	0	0	1.2	2	0	1.2	2.4	ns
prot1698	174	2	0	0	6	3	3	6	6	ns
prot1699	126	2	1	3.6	0	2	1	3.6	5.4	ns
prot1700	235	2	1	0	0	2	1	3	1.5	sig
prot1701	235	3	3	1.2	2.4	2	3	0	2.4	ns
prot1702	110	1	4	6	0	6	2	18	6	sig
prot1703	188	2	2	1.8	7.2	1	1	0	0	ns
prot1704	225	0	0	0	0	0	0	4.5	7.5	ns
prot1705	138	1	2	2.4	1.2	2	2	2.4	2.4	sig
prot1706	174	2	1	3	12	0	3	0	9	ns
prot1707	672	1	0	5.4	0	1	2	5.4	3.6	ns
prot1708	84	3	0	3	3	3	1	1.5	1.5	ns
prot1709	107	1	2	0	3.6	4	2	8.4	4.8	sig
prot1710	146	1	5	6	6	4	6	18	6	sig
prot1711	183	1	4	1.8	5.4	3	2	3.6	9	ns
prot1712	555	2	1	1.5	0	2	0	1.5	3	ns
prot1713	467	2	0	4.8	4.8	0	4	0	0	ns
prot1714	265	1	1	3	0	2	0	3	6	ns
prot1715	598	1	1	3.6	7.2	2	2	5.4	5.4	ns
prot1716	317	2	1	0	1.5	4	1	0	3	ns
prot1717	196	2	3	3.6	2.4	0	0	2.4	0	ns
prot1718	267	0	0	3	3	2	1	6	6	ns
prot1719	612	1	1	3.6	0	1	0	7.2	1.8	ns
prot1720	62	3	1	0	4.5	1	3	0	4.5	ns
prot1721	77	1	3	1.2	0	0	0	0	2.4	ns
prot1722	68	3	0	3	3	0	2	0	3	ns
prot1723	632	3	1	0	1.8	7	1	3.6	3.6	sig
prot1724	230	1	0	3	0	2	0	4.5	1.5	ns
prot1725	133	3	0	1.2	3.6	1	2	1.2	2.4	sig
prot1726	334	0	0	0	9	2	4	3	3	ns
prot1727	311	3	2	1.8	3.6	1	0	3.6	0	ns
prot1728	563	0	0	0	3	0	2	0	0	ns
prot1729	327	2	2	3.6	1.2	1	0	1.2	2.4	ns
prot1730	144	1	1	9	3	0	1	9	3	ns
prot1731	668	2	1	3.6	0	1	0	3.6	1.8	ns
prot1732	85	3	0	1.5	1.5	1	1	3	1.5	ns
prot1733	102	2	1	0	1.2	0	0	0	0	ns
prot1734	508	1	2	0	3	1	2	0	3	ns
prot1735	226	3	0	3.6	0	2	2	3.6	5.4	sig
prot1736	676	2	1	1.5	0	3	0	3	3	ns
prot1737	539	3	0	1.2	0	0	0	2.4	1.2	ns
prot1738	295	0	0	0	3	0	0	3	3	ns
prot1739	224	1	1	1.8	0	6	12	5.4	5.4	sig
prot1740	2292	1	1	0	0	2	1	3	3	ns
prot1741	170	3	4	4.8	7.2	6	5	2.4	3.6	ns
prot1742	134	1	1	3	6	1	1	9	9	ns
prot1743	255	2	1	9	0	2	2	1.8	0	ns
prot1744	304	5	3	6	3	5	1	6	4.5	ns
prot1745	237	2	3	4.8	3.6	5	2	0	3.6	ns
prot1746	105	2	1	15	3	2	8	12	6	sig
prot1747	69	1	1	5.4	3.6	3	5	3.6	3.6	ns
prot1748	247	5	3	9	3	3	0	3	6	ns
prot1749	99	2	2	2.4	7.2	5	2	4.8	3.6	ns
prot1750	116	0	6	9	12	9	3	9	36	sig
prot1751	152	2	0	0	3.6	1	2	5.4	3.6	ns
prot1752	225	4	4	1.5	1.5	8	2	6	3	sig
prot1753	147	1	3	2.4	3.6	1	1	0	1.2	ns
prot1754	125	3	0	3	3	5	1	3	12	sig
prot1755	90	2	1	1.8	5.4	2	3	3.6	10.8	ns
prot1756	237	3	6	0	1.5	2	4	3	3	ns
prot1757	66	4	1	0	6	1	3	2.4	3.6	ns
prot1758	264	1	3	3	0	3	6	27	9	sig
prot1759	137	2	3	3.6	5.4	3	1	0	3.6	ns
prot1760	511	2	2	0	0	3	3	3	1.5	ns
prot1761	141	2	0	1.2	2.4	0	1	0	0	ns
prot1762	280	1	0	18	15	4	2	6	12	sig
prot1763	302	1	0	5.4	3.6	1	0	5.4	0	ns
prot1764	74	0	0	0	0	1	2	3	1.5	ns
prot1765	171	1	1	2.4	0	1	3	1.2	2.4	ns
prot1766	95	1	2	3	0	4	2	12	12	sig
prot1767	367	0	1	1.8	7.2	1	3	3.6	1.8	ns
prot1768	144	2	1	1.5	0	2	0	1.5	4.5	ns
prot1769	664	3	4	1.2	0	1	2	2.4	1.2	ns
prot1770	179	1	0	0	9	0	3	6	3	ns
prot1771	114	1	0	3.6	3.6	2	2	9	3.6	sig
prot1772	161	0	1	3	1.5	1	1	3	1.5	ns
prot1773	205	4	2	2.4	1.2	1	0	1.2	1.2	ns
prot1774	305	2	1	0	9	2	2	9	0	ns
prot1775	416	2	0	3.6	1.8	3	0	0	0	ns
prot1776	397	0	0	1.5	4.5	3	3	9	4.5	sig
prot1777	224	1	1	0	2.4	0	1	2.4	2.4	ns
prot1778	314	0	3	0	6	0	2	6	3	ns
prot1779	174	1	0	5.4	0	1	0	3.6	0	ns
prot1780	416	1	0	1.5	0	0	2	1.5	0	ns
prot1781	131	2	2	0	0	1	2	2.4	0	ns
prot1782	107	1	1	9	0	4	2	3	3	ns
prot1783	163	1	0	1.8	0	2	0	1.8	3.6	ns
prot1784	564	2	1	0	0	1	0	0	0	ns
prot1785	208	0	4	2.4	0	3	3	3.6	3.6	sig
prot1786	135	0	0	3	0	2	1	3	6	ns
prot1787	3394	1	2	7.2	5.4	2	4	3.6	1.8	ns
prot1788	1957	1	3	1.5	3	2	5	1.5	3	ns
prot1789	1088	3	4	1.2	3.6	3	3	0	2.4	ns
prot1790	424	5	5	9	12	1	5	12	6	ns
prot1791	1035	0	1	1.8	0	3	2	1.8	1.8	ns
prot1792	926	1	1	0	1.5	2	2	3	3	sig
prot1793	1669	1	1	2.4	3.6	7	5	2.4	2.4	sig
prot1794	201	3	3	0	12	1	1	15	9	ns
prot1795	539	4	2	3.6	0	0	0	1.8	0	ns
prot1796	638	0	2	3	4.5	0	1	0	3	ns
prot1797	225	5	6	7.2	3.6	2	1	3.6	7.2	ns
prot1798	319	2	2	6	3	3	2	9	9	ns
prot1799	520	2	4	3.6	1.8	3	2	7.2	0	ns
prot1800	785	5	3	6	1.5	6	3	6	3	ns
prot1801	629	4	4	4.8	1.2	2	2	2.4	4.8	ns
prot1802	341	1	1	3	0	3	4	9	3	ns
prot1803	412	0	1	0	7.2	1	2	1.8	1.8	sig
prot1804	308	1	2	1.5	0	0	0	0	1.5	ns
prot1805	743	1	1	0	0	1	1	0	1.2	ns
prot1806	470	2	0	6	3	2	1	0	3	ns
prot1807	1140	0	1	0	0	1	1	1.8	5.4	ns
prot1808	1466	1	1	0	3	0	1	1.5	3	ns
prot1809	254	2	2	1.2	8.4	5	5	6	6	sig
prot1810	257	3	3	0	33	2	0	6	3	ns
prot1811	375	2	2	3.6	1.8	1	0	9	0	ns
prot1812	1882	1	2	0	3	2	4	1.5	6	ns
prot1813	1300	1	2	1.2	2.4	3	3	3.6	3.6	sig
prot1814	444	0	1	3	3	1	0	6	3	ns
prot1815	832	0	1	1.8	3.6	1	1	3.6	1.8	ns
prot1816	582	2	0	0	4.5	1	3	4.5	4.5	ns
prot1817	280	2	0	0	1.2	3	0	2.4	0	ns
prot1818	1244	0	1	6	3	0	2	0	3	ns
prot1819	276	1	1	0	0	0	1	1.8	5.4	ns
prot1820	623	2	2	1.5	0	1	0	1.5	4.5	ns
prot1821	450	2	0	0	1.2	2	0	1.2	0	ns
prot1822	247	2	1	0	9	1	2	0	9	ns
prot1823	387	2	2	0	1.8	1	2	0	0	ns
prot1824	662	3	0	1.5	0	2	2	3	6	sig
prot1825	743	3	1	2.4	0	2	1	0	0	ns
prot1826	874	0	1	0	6	1	1	3	3	sig
prot1827	1301	0	1	0	0	1	0	0	0	ns
prot1828	274	0	0	1.5	1.5	4	1	0	1.5	ns
prot1829	551	4	3	1.2	1.2	2	2	1.2	0	ns
prot1830	447	3	6	0	3	3	9	9	18	sig
prot1831	154	5	0	0	7.2	1	0	5.4	1.8	ns
prot1832	210	0	6	4.5	3	0	5	4.5	4.5	ns
prot1833	290	6	2	2.4	2.4	3	3	2.4	2.4	ns
prot1834	220	4	3	6	3	2	4	3	9	ns
prot1835	184	5	1	1.8	1.8	0	2	1.8	3.6	ns
prot1836	168	2	0	3	1.5	4	4	3	3	sig
prot1837	102	1	3	3.6	2.4	3	2	1.2	4.8	ns
prot1838	327	1	0	12	3	1	0	0	3	ns
prot1839	962	3	0	10.8	0	2	2	5.4	3.6	sig
prot1840	556	1	4	3	1.5	0	1	1.5	3	ns
prot1841	374	2	4	2.4	2.4	2	1	3.6	1.2	ns
prot1842	728	2	3	9	6	1	2	9	3	ns
prot1843	243	2	2	1.8	5.4	2	2	0	1.8	ns
prot1844	127	2	1	0	1.5	2	2	3	0	ns
prot1845	519	1	0	3.6	4.8	6	1	1.2	0	ns
prot1846	492	1	1	3	3	0	0	9	3	ns
prot1847	233	3	0	0	7.2	8	2	14.4	3.6	sig
prot1848	287	0	1	0	0	0	1	0	0	ns
prot1849	337	1	0	1.2	0	2	0	3.6	0	ns
prot1850	404	0	2	3	0	2	0	3	0	ns
prot1851	3175	0	1	1.8	0	0	0	0	0	ns
prot1852	243	1	1	0	0	0	0	3	1.5	ns
prot1853	275	1	2	2.4	1.2	2	1	1.2	2.4	ns
prot1854	648	4	0	6	0	1	1	3	15	ns
prot1855	172	1	1	3.6	7.2	1	1	0	0	ns
prot1856	283	2	4	1.5	4.5	2	3	1.5	7.5	ns
prot1857	159	1	0	1.2	1.2	0	6	4.8	3.6	ns
prot1858	372	2	0	6	15	3	2	9	0	ns
prot1859	174	0	3	1.8	5.4	1	7	5.4	7.2	ns
prot1860	182	3	0	3	1.5	2	1	1.5	4.5	ns
prot1861	251	2	2	0	4.8	2	1	2.4	1.2	ns
prot1862	1009	4	6	6	3	3	0	6	15	ns
prot1863	233	1	0	0	1.8	0	1	7.2	0	ns
prot1864	158	2	2	4.5	3	2	0	0	7.5	ns
prot1865	200	0	2	0	1.2	2	4	1.2	0	ns
prot1866	292	2	5	3	3	3	0	3	6	ns
prot1867	399	1	2	5.4	1.8	6	0	1.8	3.6	ns
prot1868	229	3	2	3	1.5	1	1	1.5	6	ns
prot1869	228	4	2	4.8	1.2	3	3	1.2	2.4	ns
prot1870	445	4	2	0	6	1	0	3	6	ns
prot1871	334	2	2	0	0	3	1	1.8	0	ns
prot1872	848	4	1	3	3	2	1	4.5	0	ns
prot1873	151	0	2	1.2	2.4	6	2	2.4	4.8	sig
prot1874	1410	0	1	3	6	6	6	9	9	sig
prot1875	164	0	2	0	1.8	1	2	0	1.8	ns
prot1876	114	3	0	3	3	1	1	4.5	1.5	ns
prot1877	262	0	0	0	1.2	0	3	1.2	1.2	ns
prot1878	174	2	0	0	0	1	1	0	3	ns
prot1879	987	2	1	0	5.4	2	4	10.8	10.8	sig
prot1880	170	1	1	1.5	1.5	12	6	4.5	4.5	sig
prot1881	399	2	0	3.6	0	1	2	7.2	2.4	sig
prot1882	504	4	3	6	0	4	1	3	3	sig
prot1883	359	2	2	9	3.6	4	2	3.6	0	ns
prot1884	85	1	0	1.5	1.5	1	0	0	0	ns
prot1885	186	0	1	1.2	3.6	2	4	2.4	2.4	sig
prot1886	231	0	0	6	0	1	1	0	0	ns
prot1887	161	1	1	3.6	1.8	1	2	1.8	3.6	ns
prot1888	296	1	4	1.5	3	3	1	0	1.5	ns
prot1889	362	1	1	3.6	0	1	2	2.4	3.6	ns
prot1890	492	1	2	6	3	1	1	3	9	ns
prot1891	240	2	1	0	1.8	0	0	0	0	ns
prot1892	587	1	1	1.5	1.5	0	3	0	0	ns
prot1893	523	2	4	1.2	2.4	0	0	1.2	1.2	ns
prot1894	979	0	0	0	3	0	2	9	0	ns
prot1895	2381	0	1	5.4	0	2	1	1.8	1.8	ns
prot1896	246	3	1	0	3	2	1	1.5	0	ns
prot1897	309	0	1	1.2	1.2	2	0	1.2	1.2	ns
prot1898	214	2	0	0	0	0	3	9	6	ns
prot1899	659	2	0	1.8	1.8	2	2	3.6	0	ns
prot1900	185	3	2	0	1.5	2	0	0	0	ns
prot1901	201	1	1	1.2	0	2	0	1.2	1.2	ns
prot1902	464	1	1	6	0	2	6	6	6	sig
prot1903	298	2	3	5.4	0	0	0	3.6	3.6	ns
prot1904	502	0	2	1.5	1.5	1	0	0	6	ns
prot1905	295	1	1	0	2.4	1	0	0	2.4	ns
prot1906	1921	1	1	3	0	0	0	3	0	ns
prot1907	900	0	3	0	1.8	1	1	1.8	1.8	sig
prot1908	1567	1	0	3	0	0	1	1.5	0	ns
prot1909	659	1	3	0	2.4	2	1	0	2.4	ns
prot1910	909	0	1	3	0	3	1	3	0	ns
prot1911	193	0	2	0	0	1	0	0	0	ns
prot1912	431	0	0	1.5	1.5	1	1	1.5	0	ns
prot1913	118	0	0	0	0	2	2	4.8	2.4	sig
prot1914	229	2	2	9	9	3	1	18	9	ns
prot1915	232	5	1	7.2	7.2	3	3	5.4	1.8	ns
prot1916	267	1	2	1.5	0	1	1	3	1.5	ns
prot1917	266	3	3	3.6	2.4	1	1	2.4	1.2	ns
prot1918	183	1	2	12	3	0	1	0	3	ns
prot1919	909	4	0	7.2	1.8	3	2	1.8	3.6	ns
prot1920	219	3	2	0	1.5	6	1	1.5	1.5	ns
prot1921	141	1	1	1.2	1.2	1	1	1.2	2.4	ns
prot1922	154	2	3	3	6	1	0	9	6	ns
prot1923	243	0	3	0	0	1	1	0	1.8	ns
prot1924	135	2	0	0	0	2	2	19.5	3	sig
prot1925	315	2	3	0	1.2	0	1	2.4	1.2	ns
prot1926	517	1	0	6	9	4	3	0	3	ns
prot1927	127	0	0	3.6	3.6	2	0	3.6	0	ns
prot1928	439	8	1	1.5	3	1	3	1.5	3	ns
prot1929	398	0	2	2.4	2.4	0	1	1.2	3.6	ns
prot1930	462	0	0	3	0	2	0	0	6	ns
prot1931	202	2	2	5.4	1.8	1	3	3.6	1.8	ns
prot1932	114	0	0	0	0	0	1	1.5	1.5	ns
prot1933	137	1	1	2.4	1.2	2	5	2.4	2.4	sig
prot1934	124	0	0	6	9	1	2	6	0	ns
prot1935	641	1	0	0	0	0	2	3.6	1.8	ns
prot1936	415	2	1	3	3	1	1	6	4.5	ns
prot1937	448	1	2	1.2	2.4	3	3	3.6	3.6	sig
prot1938	572	0	1	6	0	4	2	3	3	sig
prot1939	819	1	0	3.6	0	1	1	3.6	5.4	ns
prot1940	365	1	1	3	1.5	0	0	4.5	1.5	ns
prot1941	600	2	0	0	1.2	0	0	1.2	0	ns
prot1942	692	1	0	3	9	1	2	3	6	ns
prot1943	244	2	1	0	0	0	0	1.8	3.6	ns
prot1944	203	1	2	4.5	1.5	1	2	3	0	ns
prot1945	383	2	5	1.2	2.4	1	1	3.6	3.6	ns
prot1946	208	1	4	6	3	1	0	3	3	ns
prot1947	292	1	1	0	0	0	1	0	0	ns
prot1948	288	1	3	0	1.5	2	0	1.5	4.5	ns
prot1949	111	0	0	2.4	1.2	2	0	2.4	2.4	ns
prot1950	309	1	0	0	6	1	0	3	0	ns
prot1951	555	2	1	0	1.8	0	0	3.6	1.8	ns
prot1952	719	3	0	0	1.5	1	1	1.5	1.5	sig
prot1953	548	1	0	1.2	0	4	4	10.8	2.4	sig
prot1954	209	0	0	6	3	0	3	3	0	ns
prot1955	561	0	1	1.8	1.8	1	2	3.6	1.8	sig
prot1956	575	2	2	3	1.5	1	0	1.5	1.5	ns
prot1957	193	2	2	2.4	0	1	3	0	2.4	ns
prot1958	476	1	4	0	6	0	3	3	0	ns
prot1959	426	1	1	0	0	3	3	5.4	5.4	sig
prot1960	210	1	0	4.5	3	3	3	0	1.5	ns
prot1961	167	1	1	0	1.2	6	3	3.6	3.6	sig
prot1962	255	2	2	0	3	1	1	9	0	ns
prot1963	259	1	0	0	1.8	0	1	1.8	3.6	ns
prot1964	828	1	1	1.5	1.5	1	0	3	4.5	ns
prot1965	491	0	0	1.2	3.6	0	1	1.2	1.2	ns
prot1966	116	0	1	6	0	0	0	0	0	ns
prot1967	392	0	0	3.6	1.8	3	0	1.8	3.6	ns
prot1968	278	1	0	0	4.5	2	0	1.5	1.5	ns
prot1969	275	2	0	0	1.2	2	0	0	1.2	ns
prot1970	542	1	0	3	3	1	0	0	0	ns
prot1971	303	0	1	3.6	3.6	0	2	1.8	1.8	ns
prot1972	206	2	0	0	1.5	0	1	1.5	3	ns
prot1973	575	4	1	1.2	1.2	0	0	2.4	1.2	ns
prot1974	882	1	0	3	0	0	1	0	6	ns
prot1975	503	0	1	1.8	0	2	2	3.6	5.4	sig
prot1976	350	1	1	0	0	0	1	0	1.5	ns
prot1977	277	0	0	0	2.4	1	0	0	0	ns
prot1978	251	1	0	3	3	2	4	6	6	sig
prot1979	223	0	3	0	0	2	2	3.6	3.6	sig
prot1980	109	5	1	3	0	4	3	6	4.5	ns
prot1981	1093	1	1	3.6	2.4	2	1	3.6	3.6	ns
prot1982	123	0	0	0	12	2	4	6	6	ns
prot1983	160	0	1	5.4	1.8	2	3	3.6	1.8	ns
prot1984	160	0	2	6	0	6	2	9	6	sig
prot1985	433	0	0	3.6	2.4	2	1	2.4	0	ns
prot1986	214	3	2	12	3	0	0	3	6	ns
prot1987	114	2	2	1.8	0	2	1	1.8	3.6	ns
prot1988	178	3	0	1.5	0	0	1	0	3	ns
prot1989	248	1	0	1.2	0	3	0	1.2	4.8	ns
prot1990	49	3	0	0	0	2	3	0	6	ns
prot1991	86	1	0	1.8	1.8	0	1	0	0	ns
prot1992	335	3	1	0	0	1	1	0	3	ns
prot1993	171	2	2	2.4	0	2	2	2.4	1.2	ns
prot1994	214	4	0	6	0	4	2	6	6	sig
prot1995	108	2	1	3.6	1.8	1	0	0	0	ns
prot1996	115	2	2	0	3	2	4	3	3	sig
prot1997	96	1	4	3.6	3.6	2	2	3.6	1.2	ns
prot1998	82	4	0	3	0	0	0	3	3	ns
prot1999	365	4	1	3.6	1.8	1	0	5.4	7.2	ns
[truncated: 1,549 more rows]
