# Supplementary material for: Protein complex-based analysis is resistant to the obfuscating consequences of batch effects --- a case study in clinical proteomics
Source: BMC Genomics. 2017 Mar 14;18(Suppl 2):142. doi: 10.1186/s12864-017-3490-3 (PMC5374662; doi:10.1186/s12864-017-3490-3)
Supplement: Supplementary file 2 — Simulated data D2.2H. (ZIP 3730 kb) [file 12864_2017_3490_MOESM2_ESM.zip › D2.2.367.txt]

protLen	X0	X0.1	X0.2	X0.3	X1	X1.1	X1.2	X1.3	sig
prot1	1338	866	862	1114.8	1098	1093	1034	1245.6	1291.2	sig
prot2	2199	25	35	84.6	61.2	32	36	48.6	57.6	ns
prot3	1538	24	32	61.5	37.5	21	35	49.5	43.5	ns
prot4	2319	25	19	60	69	23	25	99	75	ns
prot5	1392	48	45	42	55.2	56	52	46.8	51.6	ns
prot6	1985	20	46	50.4	57.6	49	50	106.2	88.2	sig
prot7	1262	59	47	75	75	56	52	90	81	ns
prot8	3862	22	16	66	51	15	10	51	36	ns
prot9	1295	42	51	31.2	43.2	45	39	46.8	46.8	ns
prot10	4287	16	10	27	18	14	18	27	18	ns
prot11	1277	39	38	70.5	67.5	42	42	55.5	82.5	ns
prot12	3587	4	4	18	27	11	9	24	30	ns
prot13	774	74	88	72	92.4	63	63	100.8	81.6	ns
prot14	1960	6	10	12.6	9	5	6	16.2	18	ns
prot15	858	65	67	99	97.5	174	195	243	238.5	sig
prot16	693	71	86	222	246	72	81	243	279	ns
prot17	748	60	59	80.4	73.2	64	70	92.4	81.6	ns
prot18	875	39	52	68.4	84.6	50	56	70.2	66.6	ns
prot19	1755	12	6	31.5	21	13	9	15	18	ns
prot20	839	41	43	93	114	36	34	111	126	ns
prot21	857	29	24	37.2	37.2	24	31	30	37.2	ns
prot22	1248	22	23	64.8	43.2	32	26	50.4	43.2	ns
prot23	1308	16	24	27	24	24	22	15	18	ns
prot24	1260	13	21	33	18	15	14	54	48	ns
prot25	1487	5	9	7.2	7.2	5	7	8.4	14.4	ns
prot26	477	97	77	183.6	147.6	228	243	475.2	426.6	sig
prot27	1324	21	21	39	51	19	25	31.5	40.5	ns
prot28	997	14	15	63	36	17	23	51	66	ns
prot29	623	96	97	134.4	128.4	139	130	148.8	156	sig
prot30	657	113	108	183.6	162	100	88	172.8	210.6	ns
prot31	1735	12	14	16.5	21	45	54	40.5	49.5	sig
prot32	904	8	16	42	39	13	18	30	42	ns
prot33	446	185	180	236.4	261.6	176	176	235.2	249.6	ns
prot34	262	195	189	329.4	311.4	182	191	336.6	349.2	ns
prot35	682	89	111	147	151.5	93	114	172.5	177	ns
prot36	742	46	50	135	150	51	53	126	165	ns
prot37	630	26	32	43.2	45.6	42	39	62.4	44.4	ns
prot38	672	32	29	48.6	72	19	31	48.6	55.8	ns
prot39	1056	30	30	48	48	49	49	64.5	91.5	sig
prot40	1098	24	15	63	72	21	14	99	69	ns
prot41	1192	10	10	15.6	14.4	13	11	13.2	14.4	ns
prot42	1888	18	12	16.2	14.4	10	12	10.8	27	ns
prot43	500	163	158	237	247.5	171	150	225	234	ns
prot44	610	48	60	156	132	51	51	153	162	ns
prot45	543	33	36	31.2	36	32	33	38.4	46.8	ns
prot46	685	29	26	52.2	55.8	20	31	50.4	63	ns
prot47	546	19	34	37.5	45	26	26	31.5	33	ns
prot48	1311	6	18	33	30	14	23	48	45	ns
prot49	1047	14	6	20.4	14.4	13	12	16.8	13.2	ns
prot50	491	134	150	262.8	212.4	134	130	226.8	216	ns
prot51	654	91	67	99	99	89	58	114	102	ns
prot52	639	51	60	171	153	58	58	156	207	ns
prot53	740	45	48	67.2	55.2	61	52	62.4	52.8	ns
prot54	1143	19	20	39.6	23.4	19	31	28.8	30.6	ns
prot55	966	14	17	21	24	23	19	18	24	ns
prot56	1042	9	13	54	36	9	5	42	39	ns
prot57	2166	9	10	10.8	8.4	30	24	28.8	14.4	sig
prot58	443	32	29	66.6	50.4	25	33	48.6	54	ns
prot59	589	24	26	34.5	33	22	25	25.5	58.5	ns
prot60	740	23	18	45	42	19	21	57	54	ns
prot61	532	26	13	27.6	19.2	18	20	26.4	18	ns
prot62	740	16	12	16.2	23.4	16	9	23.4	18	ns
prot63	727	15	10	13.5	19.5	10	9	19.5	12	ns
prot64	1585	4	5	21	18	4	8	15	18	ns
prot65	479	230	217	290.4	280.8	219	237	286.8	273.6	ns
prot66	364	152	148	262.8	282.6	168	178	284.4	243	ns
prot67	433	154	148	235.5	231	156	141	219	205.5	ns
prot68	346	160	131	381	417	140	167	480	414	ns
prot69	545	111	98	132	118.8	104	91	126	111.6	ns
prot70	472	79	78	118.8	147.6	81	70	131.4	122.4	ns
prot71	478	42	47	84	58.5	54	50	88.5	70.5	ns
prot72	413	44	56	135	162	54	52	174	141	sig
prot73	496	35	27	45.6	50.4	49	35	61.2	37.2	ns
prot74	630	42	36	57.6	68.4	70	61	126	126	sig
prot75	544	34	22	33	24	28	22	49.5	43.5	ns
prot76	880	15	11	36	30	17	7	36	45	ns
prot77	684	12	10	14.4	16.8	30	28	19.2	21.6	sig
prot78	988	12	12	14.4	21.6	13	14	23.4	25.2	ns
prot79	430	65	78	97.5	115.5	62	77	105	93	ns
prot80	707	30	32	72	99	22	26	93	96	ns
prot81	418	27	27	22.8	36	31	33	32.4	31.2	ns
prot82	820	16	22	28.8	27	36	30	46.8	57.6	sig
prot83	1450	11	7	15	10.5	10	2	19.5	15	ns
prot84	500	81	75	222	201	98	86	225	246	ns
prot85	451	48	42	60	52.8	41	46	60	58.8	ns
prot86	757	29	26	52.2	32.4	32	30	45	61.2	ns
prot87	539	24	24	43.5	42	90	75	139.5	81	sig
prot88	455	15	17	51	60	15	15	63	42	ns
prot89	646	21	12	16.8	16.8	19	19	19.2	12	ns
prot90	533	6	12	28.8	18	9	4	16.2	14.4	ns
prot91	1101	4	2	7.5	9	5	4	3	6	ns
prot92	375	165	160	447	471	382	358	906	1074	sig
prot93	477	114	89	146.4	120	113	110	156	129.6	ns
prot94	440	90	80	131.4	129.6	78	68	138.6	93.6	ns
prot95	445	78	61	106.5	97.5	73	68	73.5	96	ns
prot96	373	56	61	165	135	51	50	144	201	ns
prot97	606	20	30	42	36	26	35	36	44.4	ns
prot98	343	21	24	43.2	23.4	23	17	41.4	41.4	ns
prot99	403	13	17	25.5	28.5	18	22	36	24	ns
prot100	591	14	21	42	51	23	18	57	45	ns
prot101	641	12	12	18	13.2	16	12	15.6	13.2	ns
prot102	583	14	5	30.6	23.4	8	12	16.2	16.2	ns
prot103	544	10	15	15	7.5	12	12	15	10.5	ns
prot104	2137	8	3	21	21	6	6	24	27	ns
prot105	375	41	36	49.2	31.2	40	35	48	44.4	ns
prot106	454	42	42	77.4	90	42	31	100.8	70.2	ns
prot107	472	30	42	51	33	25	27	39	46.5	ns
prot108	517	35	33	99	132	27	36	90	66	ns
prot109	464	18	22	36	19.2	21	19	32.4	42	ns
prot110	637	13	11	25.2	39.6	17	15	27	41.4	ns
prot111	423	27	19	28.5	27	19	21	40.5	21	ns
prot112	414	19	10	36	39	17	14	66	42	sig
prot113	898	15	16	15.6	13.2	18	13	21.6	20.4	ns
prot114	498	11	8	19.8	23.4	36	21	81	43.2	sig
prot115	580	15	15	18	13.5	14	13	30	18	ns
prot116	448	6	9	21	24	12	12	27	39	ns
prot117	569	8	11	14.4	8.4	15	15	16.8	16.8	sig
prot118	1032	8	2	10.8	12.6	3	6	12.6	3.6	ns
prot119	357	80	84	150	153	100	95	159	142.5	ns
prot120	231	54	65	237	210	56	72	183	225	ns
prot121	372	43	54	56.4	68.4	38	39	61.2	69.6	ns
prot122	375	47	45	99	63	40	33	86.4	72	ns
prot123	507	49	45	63	43.5	41	38	60	66	ns
prot124	411	49	36	126	93	36	32	81	120	ns
prot125	374	18	21	21.6	21.6	14	31	28.8	18	ns
prot126	827	18	17	23.4	36	14	15	28.8	28.8	ns
prot127	774	17	12	16.5	18	10	9	25.5	27	ns
prot128	576	10	7	6	21	9	10	27	9	ns
prot129	413	4	6	12	7.2	11	20	34.8	27.6	sig
prot130	569	7	9	23.4	14.4	7	10	25.2	14.4	ns
prot131	590	9	6	13.5	13.5	10	11	15	13.5	ns
prot132	774	7	4	57	21	12	8	18	30	ns
prot133	1023	9	5	10.8	6	12	9	10.8	6	ns
prot134	803	8	5	10.8	5.4	9	12	48.6	21.6	sig
prot135	242	60	65	106.5	61.5	56	58	96	79.5	ns
prot136	439	51	58	135	150	58	41	153	183	ns
prot137	318	55	62	57.6	55.2	55	57	70.8	61.2	ns
prot138	278	58	66	82.8	102.6	47	66	106.2	106.2	ns
prot139	309	41	46	72	76.5	72	99	145.5	97.5	sig
prot140	568	43	41	99	54	35	25	147	138	ns
prot141	316	33	27	45.6	38.4	40	29	36	28.8	ns
prot142	283	32	23	34.2	50.4	21	27	68.4	54	ns
prot143	608	31	43	39	49.5	33	24	39	28.5	ns
prot144	673	10	15	57	84	19	28	60	60	ns
prot145	414	25	18	36	24	24	16	14.4	18	ns
prot146	707	22	19	36	34.2	16	23	30.6	32.4	ns
prot147	406	17	12	16.5	25.5	20	12	18	28.5	ns
prot148	510	8	15	36	42	18	25	51	51	sig
prot149	500	13	10	15.6	14.4	16	7	16.8	10.8	ns
prot150	350	15	9	12.6	21.6	4	11	12.6	12.6	ns
prot151	683	14	14	21	18	14	16	22.5	19.5	ns
prot152	569	12	11	36	27	8	13	30	30	ns
prot153	450	10	5	15.6	15.6	8	6	18	16.8	ns
prot154	399	8	8	7.2	23.4	6	9	16.2	21.6	ns
prot155	713	9	4	13.5	13.5	7	6	13.5	6	ns
prot156	564	9	12	42	42	9	7	21	33	ns
prot157	1149	7	11	9.6	4.8	9	8	10.8	10.8	ns
prot158	721	5	2	10.8	21.6	2	6	5.4	7.2	ns
prot159	260	193	194	295.5	285	191	206	283.5	295.5	ns
prot160	372	148	138	417	399	122	153	432	414	ns
prot161	297	91	89	96	96	87	100	112.8	97.2	ns
prot162	276	57	34	102.6	86.4	39	45	77.4	127.8	ns
prot163	480	36	30	52.5	42	31	28	49.5	40.5	ns
prot164	299	42	35	126	93	36	39	99	93	ns
prot165	317	29	23	45.6	27.6	28	30	55.2	37.2	ns
prot166	437	16	15	39.6	46.8	21	23	39.6	48.6	ns
prot167	537	21	23	31.5	43.5	13	20	22.5	39	ns
prot168	228	22	22	45	69	20	17	63	60	ns
prot169	289	18	22	28.8	19.2	54	54	36	79.2	sig
prot170	341	16	25	32.4	36	18	15	27	27	ns
prot171	445	21	19	22.5	13.5	15	25	24	22.5	ns
prot172	458	15	11	39	39	10	21	54	48	ns
prot173	450	14	5	8.4	18	10	11	15.6	14.4	ns
prot174	588	8	11	16.2	30.6	36	29	41.4	32.4	sig
prot175	761	12	3	16.5	27	16	13	15	22.5	ns
prot176	519	6	10	36	30	21	36	99	126	sig
prot177	1216	12	8	18	9.6	7	4	9.6	9.6	ns
prot178	605	11	10	30.6	10.8	7	6	18	30.6	ns
prot179	748	7	12	12	18	6	9	13.5	13.5	ns
prot180	460	12	7	9	33	12	10	33	36	ns
prot181	645	6	9	6	6	6	7	9.6	8.4	ns
prot182	528	6	9	14.4	12.6	6	8	12.6	10.8	ns
prot183	958	7	4	7.5	10.5	7	6	10.5	10.5	ns
prot184	4213	2	6	6	15	2	6	12	6	ns
prot185	1921	3	3	4.8	3.6	6	4	8.4	6	ns
prot186	333	135	143	257.4	271.8	138	134	250.2	261	ns
prot187	229	101	94	165	159	162	154	213	207	sig
prot188	413	43	49	135	114	49	58	180	156	ns
prot189	437	26	41	60	52.8	43	36	46.8	36	ns
prot190	459	34	31	48.6	50.4	30	29	50.4	45	ns
prot191	170	34	23	28.5	48	30	26	49.5	48	ns
prot192	200	40	42	105	123	36	48	105	99	ns
prot193	396	33	22	49.2	34.8	27	45	36	38.4	ns
prot194	219	19	16	18	45	23	15	27	34.2	ns
prot195	509	24	19	36	39	23	30	33	45	ns
prot196	255	22	25	57	48	14	25	54	42	ns
prot197	343	19	11	21.6	18	17	14	13.2	16.8	ns
prot198	453	17	17	39.6	27	21	15	23.4	39.6	ns
prot199	418	22	13	22.5	24	17	12	19.5	25.5	sig
prot200	506	13	13	39	33	7	19	66	54	sig
prot201	545	18	16	15.6	16.8	13	4	24	19.2	ns
prot202	406	14	16	34.2	10.8	14	9	14.4	30.6	ns
prot203	586	20	11	18	19.5	9	21	21	13.5	ns
prot204	570	11	15	12	33	13	11	24	27	ns
prot205	868	8	14	13.2	15.6	9	14	16.8	10.8	sig
prot206	508	9	7	16.2	18	18	7	19.8	12.6	sig
prot207	715	10	9	13.5	6	11	6	10.5	12	ns
prot208	622	3	8	30	36	16	13	39	27	sig
prot209	463	9	8	10.8	4.8	8	13	8.4	8.4	ns
prot210	756	8	12	10.8	18	9	4	10.8	12.6	ns
prot211	520	3	6	4.5	13.5	10	10	12	12	sig
prot212	858	7	5	18	12	4	5	12	9	ns
prot213	463	4	0	6	4.8	2	9	6	3.6	ns
prot214	248	85	95	172.8	145.8	74	91	154.8	144	ns
prot215	386	55	49	69	85.5	61	68	85.5	96	ns
prot216	252	52	45	129	144	47	46	144	156	ns
prot217	271	52	43	58.8	46.8	58	37	52.8	67.2	ns
prot218	367	42	40	79.2	90	34	34	72	81	ns
prot219	335	32	36	73.5	87	34	27	60	54	ns
prot220	600	32	37	108	96	47	23	90	84	ns
prot221	232	33	36	42	36	32	41	45.6	37.2	ns
prot222	273	34	35	84.6	70.2	43	29	66.6	77.4	ns
prot223	243	35	39	63	57	35	30	55.5	57	ns
prot224	223	28	30	48	102	33	29	105	81	ns
prot225	250	22	26	26.4	31.2	27	23	40.8	37.2	ns
prot226	223	28	24	55.8	59.4	35	28	50.4	73.8	sig
prot227	289	24	22	33	31.5	27	19	39	28.5	ns
prot228	378	21	27	60	54	26	17	72	69	ns
prot229	410	25	22	32.4	9.6	21	22	25.2	18	ns
prot230	389	14	15	28.8	30.6	19	23	46.8	34.2	ns
prot231	610	16	16	27	34.5	17	15	18	28.5	ns
prot232	243	15	12	45	51	11	19	30	60	ns
prot233	397	19	12	20.4	21.6	16	17	15.6	19.2	ns
prot234	229	14	18	19.8	16.2	14	12	16.2	21.6	ns
prot235	321	13	7	30	18	18	11	18	21	ns
prot236	447	14	8	33	42	13	9	42	51	ns
prot237	272	21	14	16.8	10.8	15	11	14.4	14.4	ns
prot238	645	9	14	21.6	23.4	14	14	18	9	ns
prot239	709	4	6	9	7.5	8	8	21	24	sig
prot240	513	5	6	33	45	10	9	12	9	ns
prot241	314	11	11	8.4	12	11	15	9.6	7.2	ns
prot242	388	4	5	7.2	9	5	10	10.8	9	sig
prot243	956	4	7	4.5	1.5	3	5	1.5	7.5	ns
prot244	128	228	238	759	747	240	240	741	753	ns
prot245	197	70	62	96	99.6	71	64	75.6	81.6	ns
prot246	334	72	64	126	126	65	66	129.6	115.2	ns
prot247	175	46	55	72	69	57	51	69	69	ns
prot248	162	51	47	183	147	53	47	195	180	ns
prot249	305	37	28	39.6	43.2	54	56	88.8	81.6	sig
prot250	312	41	34	61.2	70.2	36	38	64.8	57.6	ns
prot251	300	39	32	39	43.5	62	62	96	84	sig
prot252	127	54	32	114	150	33	37	135	114	ns
prot253	191	26	32	54	38.4	68	78	98.4	91.2	sig
prot254	211	36	35	68.4	68.4	56	76	126	122.4	sig
prot255	199	50	29	42	49.5	31	26	45	43.5	ns
prot256	266	38	38	87	93	28	40	99	120	ns
prot257	322	21	23	21.6	40.8	26	26	19.2	26.4	ns
prot258	313	27	37	61.2	37.8	31	16	41.4	50.4	ns
prot259	286	25	17	27	31.5	30	34	57	48	sig
prot260	265	17	16	39	48	11	14	42	21	ns
prot261	466	18	15	16.8	18	20	11	27.6	30	ns
prot262	455	12	15	32.4	30.6	11	24	27	27	ns
prot263	185	21	18	27	24	19	15	30	28.5	ns
prot264	209	16	17	33	42	18	17	42	51	ns
prot265	433	12	19	10.8	16.8	34	32	32.4	40.8	sig
prot266	247	19	12	21.6	28.8	15	15	23.4	27	ns
prot267	331	15	11	19.5	27	15	14	21	22.5	ns
prot268	452	15	18	30	60	9	6	51	36	ns
prot269	348	15	14	24	16.8	9	14	19.2	16.8	ns
prot270	533	5	4	14.4	14.4	10	10	14.4	5.4	ns
prot271	342	8	7	18	15	16	20	33	21	sig
prot272	229	9	6	18	30	10	12	36	24	ns
prot273	581	6	16	4.8	13.2	22	12	15.6	10.8	ns
prot274	389	9	9	12.6	10.8	9	12	23.4	21.6	ns
prot275	368	11	12	18	7.5	6	11	18	15	ns
prot276	350	7	12	33	30	16	18	54	54	sig
prot277	502	8	7	14.4	8.4	27	27	28.8	32.4	sig
prot278	588	11	4	18	9	5	9	7.2	10.8	ns
prot279	404	6	4	13.5	18	5	8	10.5	9	ns
prot280	281	2	5	12	9	6	2	24	21	ns
prot281	475	4	11	6	3.6	15	12	10.8	3.6	sig
prot282	264	7	1	12.6	14.4	8	5	5.4	18	ns
prot283	428	4	4	10.5	9	5	11	6	9	ns
prot284	605	1	7	9	21	5	2	27	15	ns
prot285	546	6	7	6	12	5	6	9.6	7.2	ns
prot286	393	4	4	7.2	18	7	6	19.8	16.2	ns
prot287	651	4	9	4.5	4.5	5	7	4.5	7.5	ns
prot288	386	4	0	21	15	3	9	27	45	sig
prot289	127	186	184	240	236.4	528	576	738	687.6	sig
prot290	307	138	138	262.8	280.8	186	161	309.6	306	sig
prot291	151	57	65	81	111	121	131	249	172.5	sig
prot292	246	31	29	123	114	43	50	93	87	ns
prot293	201	23	41	42	42	30	38	37.2	51.6	ns
prot294	295	43	28	45	61.2	29	31	48.6	54	ns
prot295	377	40	32	37.5	36	25	19	48	33	ns
prot296	232	34	23	75	102	30	28	87	63	ns
prot297	333	17	18	32.4	31.2	20	24	25.2	30	ns
prot298	276	18	32	52.2	30.6	26	31	46.8	27	ns
prot299	225	19	19	40.5	34.5	63	54	103.5	139.5	sig
prot300	152	25	22	54	63	26	22	96	66	sig
prot301	268	24	18	25.2	30	25	26	33.6	36	ns
prot302	261	27	21	34.2	36	23	25	32.4	23.4	ns
prot303	234	28	27	28.5	30	18	29	34.5	31.5	ns
prot304	203	16	15	39	48	20	17	69	39	ns
prot305	277	24	10	30	21.6	19	23	24	20.4	sig
prot306	224	14	24	36	41.4	34	31	45	57.6	sig
prot307	260	16	13	18	33	9	22	24	25.5	ns
prot308	278	12	19	27	48	69	81	216	135	sig
prot309	420	12	9	18	18	16	16	20.4	18	ns
prot310	424	12	16	32.4	23.4	20	18	36	30.6	ns
prot311	219	12	13	9	22.5	13	16	28.5	25.5	ns
prot312	277	11	11	30	27	8	9	42	36	ns
prot313	279	5	5	8.4	22.8	7	20	9.6	10.8	ns
prot314	558	8	14	16.2	25.2	10	15	19.8	27	ns
prot315	822	10	7	16.5	9	39	36	40.5	54	sig
prot316	423	6	6	27	18	12	13	66	42	sig
prot317	301	16	9	7.2	7.2	10	11	10.8	6	ns
prot318	477	10	8	18	10.8	6	12	12.6	10.8	ns
prot319	354	6	4	16.5	3	12	6	18	12	ns
prot320	538	10	12	18	33	7	9	18	12	ns
prot321	330	3	7	15.6	6	6	10	10.8	10.8	ns
prot322	345	7	8	23.4	9	10	5	18	21.6	ns
prot323	290	9	15	12	7.5	10	8	12	3	ns
prot324	587	7	8	18	15	5	8	9	21	ns
prot325	416	6	5	8.4	8.4	10	8	4.8	7.2	ns
prot326	806	9	6	18	16.2	9	9	27	16.2	ns
prot327	243	10	7	16.5	10.5	13	5	21	33	sig
prot328	674	4	7	21	21	25	11	33	33	sig
prot329	297	9	2	14.4	7.2	10	11	8.4	15.6	ns
prot330	558	5	1	16.2	7.2	7	5	7.2	3.6	ns
prot331	340	7	8	6	4.5	4	4	6	12	sig
prot332	546	6	5	33	27	9	4	12	3	ns
prot333	193	6	5	6	9.6	23	13	16.8	15.6	sig
prot334	641	7	5	5.4	7.2	6	6	10.8	9	ns
prot335	452	9	6	7.5	6	3	9	9	7.5	ns
prot336	481	5	4	18	33	7	4	12	15	ns
prot337	355	7	4	3.6	4.8	3	9	9.6	3.6	sig
prot338	530	6	2	5.4	5.4	6	6	21.6	10.8	sig
prot339	374	2	5	4.5	6	14	5	13.5	7.5	sig
prot340	253	6	4	3	15	6	10	21	18	ns
prot341	442	7	7	6	6	6	4	6	3.6	ns
prot342	861	5	3	9	7.2	5	2	5.4	1.8	ns
prot343	413	3	4	1.5	9	1	5	1.5	7.5	ns
prot344	648	4	2	15	12	2	4	9	6	ns
prot345	719	4	6	8.4	6	6	8	8.4	8.4	ns
prot346	786	4	3	3.6	3.6	2	8	12.6	7.2	ns
prot347	596	4	2	7.5	4.5	3	3	7.5	7.5	ns
prot348	777	3	3	12	9	2	3	3	9	ns
prot349	798	4	4	6	4.8	6	9	28.8	7.2	sig
prot350	141	223	199	457.2	387	213	225	424.8	415.8	ns
prot351	221	135	132	195	237	155	129	217.5	247.5	ns
prot352	283	71	60	198	183	72	58	201	225	ns
prot353	246	73	68	75.6	52.8	65	75	82.8	76.8	ns
prot354	212	37	53	82.8	63	45	54	93.6	75.6	ns
prot355	219	46	42	48	49.5	47	29	66	61.5	ns
prot356	448	36	32	81	108	34	37	99	105	ns
prot357	351	38	32	32.4	30	38	42	45.6	55.2	ns
prot358	161	27	38	48.6	57.6	31	31	48.6	41.4	ns
prot359	178	18	19	51	31.5	29	27	25.5	46.5	ns
prot360	178	18	29	72	60	22	25	75	63	ns
prot361	250	23	21	33.6	25.2	26	23	18	18	ns
prot362	238	18	21	50.4	55.8	21	25	45	57.6	ns
prot363	261	22	18	33	25.5	18	33	31.5	34.5	ns
prot364	194	19	20	69	60	26	21	63	81	ns
prot365	234	13	21	24	27.6	15	17	16.8	32.4	ns
prot366	337	21	20	43.2	19.8	27	17	30.6	45	ns
prot367	296	14	14	13.5	22.5	18	21	30	22.5	ns
prot368	248	12	17	57	39	20	10	18	33	ns
prot369	311	16	10	16.8	19.2	45	36	43.2	43.2	sig
prot370	224	19	12	50.4	14.4	14	14	25.2	21.6	ns
prot371	279	16	12	27	33	17	13	33	22.5	ns
prot372	471	17	26	39	48	21	24	72	51	ns
prot373	218	8	12	14.4	9.6	12	7	12	10.8	ns
prot374	249	16	12	19.8	30.6	7	16	14.4	28.8	ns
prot375	312	18	13	30	18	16	16	34.5	25.5	ns
prot376	402	9	12	48	30	23	23	102	60	sig
prot377	196	19	14	13.2	10.8	12	11	18	7.2	ns
prot378	285	16	9	32.4	34.2	32	18	64.8	54	sig
prot379	292	10	10	15	22.5	24	20	42	21	sig
prot380	227	12	11	24	18	13	6	18	27	ns
prot381	322	8	10	9.6	7.2	9	7	9.6	16.8	ns
prot382	449	8	9	25.2	25.2	26	24	46.8	46.8	sig
prot383	373	18	13	12	25.5	10	19	21	16.5	ns
prot384	239	8	9	27	27	10	8	18	24	ns
prot385	235	4	9	10.8	8.4	6	9	14.4	7.2	ns
prot386	267	16	13	12.6	14.4	18	25	23.4	25.2	sig
prot387	262	8	11	10.5	7.5	9	5	9	15	ns
prot388	241	7	5	24	27	12	16	63	42	sig
prot389	315	12	5	9.6	0	10	8	14.4	10.8	ns
prot390	997	7	5	16.2	16.2	9	13	16.2	19.8	sig
prot391	392	4	13	7.5	7.5	14	5	12	4.5	ns
prot392	558	16	7	33	15	6	11	30	18	sig
prot393	468	8	7	7.2	9.6	3	5	10.8	6	ns
prot394	253	4	10	12.6	9	6	10	9	10.8	ns
prot395	248	6	4	16.5	10.5	7	5	9	12	ns
prot396	527	8	6	18	21	12	12	24	15	ns
prot397	432	5	6	7.2	8.4	6	7	8.4	6	ns
prot398	455	3	2	10.8	10.8	3	8	10.8	10.8	ns
prot399	529	4	3	3	6	8	4	9	6	ns
prot400	375	8	7	18	9	3	10	30	24	ns
prot401	287	6	5	9.6	10.8	7	4	12	6	ns
prot402	332	6	6	5.4	1.8	4	6	14.4	12.6	ns
prot403	541	3	4	10.5	12	5	5	12	12	ns
prot404	280	5	9	33	18	10	7	15	24	ns
prot405	458	2	2	4.8	4.8	9	5	6	4.8	ns
prot406	291	5	4	9	10.8	7	5	1.8	5.4	ns
prot407	548	6	6	12	4.5	3	4	9	7.5	ns
prot408	292	6	4	15	18	5	1	15	6	ns
prot409	559	1	4	2.4	3.6	4	7	3.6	3.6	ns
prot410	859	7	7	1.8	7.2	2	1	7.2	7.2	ns
prot411	484	9	2	6	10.5	6	4	1.5	6	ns
prot412	117	142	153	378	423	117	143	405	351	ns
prot413	182	126	125	163.2	169.2	111	126	139.2	160.8	ns
prot414	226	84	95	190.8	226.8	126	103	176.4	185.4	ns
prot415	179	62	82	103.5	112.5	75	75	127.5	139.5	ns
prot416	129	61	70	171	159	68	60	177	240	ns
prot417	222	60	44	62.4	51.6	68	66	76.8	58.8	sig
prot418	353	54	46	55.8	93.6	31	41	72	68.4	ns
prot419	157	30	45	52.5	64.5	44	36	48	51	ns
prot420	376	32	17	99	72	38	27	60	99	ns
prot421	429	20	27	25.2	39.6	28	23	30	25.2	ns
prot422	182	30	24	45	46.8	30	22	39.6	45	ns
prot423	187	20	19	39	40.5	36	58	78	60	sig
prot424	206	25	16	75	66	21	31	72	54	ns
prot425	319	20	28	25.2	28.8	22	17	26.4	22.8	ns
prot426	533	17	21	52.2	45	38	30	68.4	57.6	sig
prot427	182	17	19	28.5	21	22	18	28.5	28.5	ns
prot428	260	27	16	57	69	42	34	108	144	sig
prot429	181	13	17	22.8	28.8	20	15	24	16.8	ns
prot430	246	9	9	30.6	34.2	11	12	32.4	25.2	ns
prot431	156	22	25	18	22.5	19	13	18	22.5	ns
prot432	213	16	17	60	48	21	22	45	36	ns
prot433	295	10	12	13.2	10.8	7	8	6	9.6	ns
prot434	610	7	14	28.8	21.6	17	13	12.6	30.6	ns
prot435	152	8	10	21	19.5	29	14	33	40.5	sig
prot436	470	13	15	36	39	13	16	51	48	ns
prot437	278	15	19	14.4	16.8	14	17	12	15.6	ns
prot438	250	15	10	27	18	10	6	25.2	18	ns
prot439	265	6	16	34.5	24	13	17	18	21	ns
prot440	327	8	6	21	39	8	6	24	48	ns
prot441	577	14	12	16.8	7.2	9	13	8.4	18	ns
prot442	236	11	8	25.2	12.6	10	9	10.8	14.4	ns
prot443	347	12	7	7.5	10.5	7	11	15	13.5	ns
prot444	177	13	14	51	48	13	3	27	33	ns
prot445	261	13	5	12	3.6	7	6	9.6	12	ns
prot446	357	5	7	10.8	9	4	6	10.8	16.2	ns
prot447	379	7	11	28.5	21	24	24	21	39	sig
prot448	172	8	7	33	27	12	8	18	21	ns
prot449	161	7	11	12	13.2	8	12	8.4	2.4	ns
prot450	466	9	8	16.2	32.4	10	9	18	21.6	sig
prot451	165	6	4	12	18	8	12	27	12	sig
prot452	245	11	9	18	27	5	6	30	12	ns
prot453	222	5	13	9.6	15.6	12	8	20.4	15.6	sig
prot454	428	5	6	14.4	16.2	12	5	10.8	19.8	ns
prot455	227	8	3	12	7.5	12	8	12	13.5	ns
prot456	420	9	4	12	24	22	9	60	30	sig
prot457	171	10	14	14.4	9.6	7	5	3.6	6	ns
prot458	307	5	10	18	14.4	8	9	21.6	9	ns
prot459	230	2	6	12	12	7	10	7.5	10.5	ns
prot460	343	10	6	45	21	3	8	18	18	ns
prot461	441	8	8	12	6	26	24	16.8	16.8	sig
prot462	415	8	7	12.6	9	6	10	9	5.4	ns
prot463	270	4	6	4.5	18	4	4	12	6	sig
prot464	711	10	6	30	15	8	8	30	36	sig
prot465	321	7	10	1.2	7.2	12	12	14.4	21.6	sig
prot466	238	6	7	9	3.6	11	9	14.4	7.2	ns
prot467	320	3	6	10.5	9	11	5	9	7.5	ns
prot468	274	11	7	30	24	0	10	24	24	ns
prot469	364	10	8	9.6	7.2	4	11	6	7.2	ns
prot470	361	3	3	9	14.4	10	6	14.4	10.8	ns
prot471	262	4	7	6	7.5	5	5	6	10.5	ns
prot472	513	7	4	21	18	5	6	18	12	ns
prot473	569	6	5	6	4.8	4	2	7.2	6	ns
prot474	387	2	6	5.4	10.8	3	4	9	9	ns
prot475	447	3	3	12	10.5	6	3	3	6	ns
prot476	378	2	5	9	15	4	4	21	6	ns
prot477	251	4	5	7.2	4.8	4	4	3.6	7.2	ns
prot478	468	4	3	1.8	7.2	1	4	12.6	7.2	sig
prot479	544	2	1	3	4.5	2	3	4.5	4.5	ns
prot480	244	5	6	21	21	7	2	21	15	ns
prot481	327	8	3	6	2.4	4	6	8.4	8.4	ns
prot482	494	0	6	5.4	3.6	2	3	3.6	1.8	ns
prot483	192	169	162	258	259.5	174	158	271.5	289.5	ns
prot484	243	141	134	384	402	144	119	330	381	ns
prot485	149	52	38	57.6	57.6	41	47	60	51.6	ns
prot486	236	48	28	91.8	81	37	45	64.8	66.6	ns
prot487	134	39	38	54	67.5	32	44	58.5	46.5	ns
prot488	103	27	49	105	123	35	32	147	126	ns
prot489	103	39	39	49.2	33.6	37	44	49.2	25.2	ns
prot490	103	37	38	45	68.4	42	35	61.2	61.2	ns
prot491	271	23	33	42	54	56	62	96	135	sig
prot492	257	21	26	60	96	30	23	90	75	ns
prot493	174	16	16	13.2	20.4	17	15	24	22.8	ns
prot494	165	26	25	75.6	46.8	31	23	45	54	ns
prot495	251	23	21	30	33	20	20	31.5	24	ns
prot496	265	18	14	72	99	11	17	60	57	ns
prot497	193	21	29	20.4	26.4	38	21	32.4	39.6	ns
prot498	137	21	11	43.2	25.2	40	40	100.8	43.2	sig
prot499	149	23	23	30	25.5	16	26	30	19.5	ns
prot500	291	24	21	69	69	29	23	66	57	ns
prot501	227	16	18	14.4	25.2	14	15	20.4	22.8	ns
prot502	198	13	21	46.8	28.8	22	18	30.6	50.4	sig
prot503	194	23	20	28.5	28.5	19	26	12	31.5	ns
prot504	234	19	13	33	54	10	6	60	30	ns
prot505	247	11	13	12	16.8	22	15	18	24	ns
prot506	145	21	16	30.6	28.8	16	19	37.8	27	ns
prot507	141	14	20	24	25.5	10	13	31.5	25.5	ns
prot508	187	17	17	36	27	16	16	51	51	ns
prot509	165	12	14	13.2	16.8	15	17	13.2	20.4	ns
prot510	166	10	12	30.6	34.2	22	7	41.4	25.2	ns
prot511	225	11	12	19.5	24	20	24	24	22.5	ns
prot512	239	13	19	54	54	12	22	72	48	sig
prot513	275	12	8	13.2	15.6	11	16	15.6	19.2	ns
prot514	206	11	10	12.6	25.2	12	11	14.4	25.2	ns
prot515	322	13	12	21	18	15	9	18	28.5	ns
prot516	178	9	17	57	75	14	15	63	57	ns
prot517	227	18	11	15.6	14.4	16	13	12	16.8	ns
prot518	237	6	16	21.6	23.4	15	12	14.4	21.6	ns
prot519	254	13	10	16.5	25.5	11	16	16.5	19.5	ns
prot520	208	15	13	39	39	13	11	33	24	ns
prot521	153	12	15	18	20.4	8	10	8.4	12	ns
prot522	244	13	10	28.8	19.8	18	29	48.6	45	sig
prot523	287	5	6	10.5	18	10	9	13.5	9	ns
prot524	206	19	10	27	45	10	11	30	24	ns
prot525	244	5	10	19.2	12	12	7	8.4	6	ns
prot526	383	8	9	12.6	12.6	11	9	19.8	14.4	ns
prot527	184	14	10	10.5	18	11	14	27	12	ns
prot528	377	11	7	33	24	13	15	12	30	ns
prot529	355	12	6	7.2	12	12	10	8.4	8.4	ns
prot530	129	16	8	9	23.4	9	5	10.8	18	ns
prot531	162	12	8	16.5	15	4	6	6	10.5	ns
prot532	184	5	14	24	15	9	2	27	21	ns
prot533	347	11	9	12	9.6	4	13	8.4	7.2	ns
prot534	203	3	7	10.8	5.4	8	8	14.4	16.2	sig
prot535	1930	7	6	13.5	7.5	6	7	13.5	18	ns
prot536	316	6	7	33	9	15	9	45	42	sig
prot537	198	3	15	12	15.6	4	6	12	6	ns
prot538	250	1	4	10.8	9	8	3	9	9	ns
prot539	265	7	8	19.5	24	6	18	13.5	7.5	ns
prot540	469	5	12	18	21	9	8	15	27	ns
prot541	563	10	5	7.2	8.4	27	21	18	25.2	sig
prot542	290	12	2	9	9	5	7	14.4	16.2	ns
prot543	338	3	3	12	12	6	2	6	6	ns
prot544	449	7	2	15	9	8	9	12	9	ns
prot545	273	7	7	7.2	2.4	7	7	8.4	10.8	ns
prot546	412	6	1	9	16.2	6	4	10.8	16.2	sig
prot547	170	8	5	6	9	7	5	4.5	1.5	ns
prot548	478	4	5	9	33	2	9	21	24	ns
prot549	302	4	5	10.8	4.8	6	10	8.4	8.4	ns
prot550	167	2	8	7.2	9	1	5	12.6	7.2	ns
prot551	151	8	4	9	9	11	6	12	10.5	ns
prot552	816	12	9	12	21	7	4	12	27	ns
prot553	279	3	9	2.4	7.2	5	1	7.2	8.4	sig
prot554	320	8	5	14.4	12.6	8	7	5.4	9	ns
prot555	351	3	3	3	6	7	2	7.5	4.5	ns
prot556	242	3	2	24	24	2	2	12	15	ns
prot557	276	5	3	8.4	9.6	15	18	18	21.6	sig
prot558	565	3	3	9	14.4	6	6	9	3.6	ns
prot559	356	4	3	7.5	4.5	8	14	12	6	sig
prot560	162	5	2	12	6	3	6	9	6	sig
prot561	155	4	4	7.2	3.6	10	4	4.8	6	sig
prot562	484	4	4	14.4	9	8	5	1.8	3.6	sig
prot563	462	6	2	3	7.5	9	4	4.5	6	ns
prot564	989	3	2	9	12	5	3	6	9	ns
prot565	353	4	4	2.4	4.8	3	2	4.8	4.8	ns
prot566	382	8	5	7.2	10.8	6	6	7.2	10.8	ns
prot567	1092	4	4	4.5	4.5	6	0	4.5	4.5	ns
prot568	158	3	5	18	15	9	3	9	9	ns
prot569	829	5	3	4.8	3.6	3	3	4.8	6	ns
prot570	600	2	4	10.8	3.6	2	3	1.8	7.2	ns
prot571	743	7	4	6	6	5	2	4.5	1.5	ns
prot572	271	4	3	12	6	12	10	6	12	sig
prot573	774	3	1	1.2	4.8	0	2	2.4	1.2	ns
prot574	617	2	0	1.8	3.6	3	3	5.4	5.4	sig
prot575	120	171	155	250.5	265.5	183	154	259.5	267	ns
prot576	257	136	163	444	423	239	270	714	870	sig
prot577	138	118	151	175.2	182.4	148	132	183.6	164.4	ns
prot578	126	77	88	131.4	144	81	83	124.2	133.2	ns
prot579	126	81	75	132	115.5	258	219	333	445.5	sig
prot580	126	92	73	198	255	83	89	255	195	ns
prot581	126	97	95	94.8	114	82	98	102	109.2	ns
prot582	126	74	89	176.4	144	118	135	212.4	234	sig
prot583	126	86	98	144	132	94	80	147	142.5	ns
prot584	126	84	81	246	282	132	120	369	402	sig
prot585	433	79	77	103.2	91.2	92	87	104.4	112.8	ns
prot586	258	46	42	54	73.8	33	27	54	88.2	ns
prot587	219	36	33	43.5	40.5	31	43	54	51	ns
prot588	274	18	25	75	66	32	26	84	60	ns
prot589	211	26	20	28.8	21.6	23	23	25.2	24	ns
prot590	203	21	17	41.4	37.8	75	57	70.2	129.6	sig
prot591	210	12	25	48	27	23	28	42	37.5	ns
prot592	190	30	21	69	81	18	18	81	60	ns
prot593	164	21	18	25.2	31.2	12	20	30	21.6	ns
prot594	159	13	22	36	32.4	22	30	37.8	30.6	ns
prot595	171	22	27	30	21	13	22	30	25.5	ns
prot596	153	21	21	81	51	19	18	51	42	ns
prot597	176	16	21	21.6	24	14	25	18	19.2	ns
prot598	192	17	15	25.2	28.8	69	48	70.2	135	sig
prot599	352	19	13	31.5	15	9	14	15	21	ns
prot600	146	13	14	57	57	18	16	69	45	ns
prot601	323	16	16	18	21.6	11	17	13.2	16.8	ns
prot602	258	24	22	46.8	39.6	22	23	36	39.6	ns
prot603	152	13	14	31.5	18	14	14	24	22.5	ns
prot604	76	15	14	63	27	16	31	102	60	sig
prot605	128	16	18	16.8	10.8	19	21	24	19.2	ns
prot606	187	20	26	46.8	32.4	13	16	28.8	30.6	ns
prot607	160	18	16	16.5	28.5	31	23	51	43.5	sig
prot608	315	17	21	45	66	17	21	27	57	ns
prot609	129	12	20	12	21.6	9	7	8.4	10.8	ns
prot610	185	11	11	19.8	19.8	11	10	10.8	18	ns
prot611	146	6	18	9	21	15	14	19.5	21	ns
prot612	241	12	13	36	33	14	17	48	33	ns
prot613	222	14	13	21.6	9.6	15	15	14.4	18	ns
prot614	205	8	8	14.4	12.6	9	9	14.4	18	ns
prot615	240	14	14	22.5	22.5	10	14	19.5	24	ns
prot616	99	15	8	27	18	8	10	42	30	ns
prot617	643	8	7	18	14.4	9	13	13.2	12	ns
prot618	239	13	15	16.2	14.4	18	26	36	36	sig
prot619	383	14	8	15	13.5	9	6	28.5	28.5	ns
prot620	247	8	16	36	33	20	16	54	39	sig
prot621	189	18	12	16.8	10.8	8	8	16.8	13.2	ns
prot622	171	10	15	21.6	23.4	12	9	12.6	12.6	ns
prot623	326	19	4	13.5	12	17	8	24	10.5	sig
prot624	231	6	12	36	30	13	16	30	24	ns
prot625	153	12	11	16.8	10.8	22	8	21.6	19.2	sig
prot626	268	11	7	16.2	21.6	12	7	25.2	12.6	ns
prot627	204	9	4	7.5	10.5	9	5	13.5	19.5	ns
prot628	191	12	11	42	30	29	14	48	66	sig
prot629	114	10	6	6	13.2	11	9	13.2	16.8	ns
prot630	419	8	8	25.2	12.6	16	18	46.8	36	sig
prot631	141	8	6	19.5	13.5	8	14	12	13.5	ns
prot632	128	13	17	24	9	11	7	33	33	ns
prot633	164	5	4	7.2	7.2	3	6	3.6	9.6	ns
prot634	274	8	7	21.6	16.2	6	3	14.4	7.2	ns
prot635	188	9	12	16.5	16.5	11	8	7.5	12	ns
prot636	372	12	2	18	33	9	7	48	12	ns
prot637	365	11	10	10.8	12	8	14	9.6	8.4	ns
prot638	145	8	11	25.2	12.6	6	6	18	19.8	ns
prot639	159	8	6	10.5	19.5	6	12	18	13.5	ns
prot640	379	6	7	42	21	5	7	24	45	ns
prot641	190	5	11	10.8	9.6	12	7	15.6	8.4	ns
prot642	194	8	10	9	10.8	7	5	19.8	9	ns
prot643	178	6	11	13.5	16.5	12	22	27	36	sig
prot644	181	6	12	15	18	22	14	27	45	sig
prot645	321	6	6	8.4	8.4	10	11	10.8	13.2	ns
prot646	192	9	4	10.8	19.8	8	7	10.8	9	ns
prot647	352	16	13	7.5	12	11	10	9	15	ns
prot648	118	6	5	24	24	8	2	30	21	ns
prot649	410	5	4	12	10.8	14	22	14.4	14.4	sig
prot650	403	7	11	18	10.8	12	9	32.4	10.8	sig
prot651	199	7	8	7.5	9	27	36	58.5	54	sig
prot652	457	9	6	36	27	7	4	18	39	sig
prot653	221	11	8	10.8	9.6	8	7	13.2	10.8	ns
prot654	216	9	2	7.2	10.8	4	8	3.6	9	ns
prot655	217	5	9	15	15	6	8	10.5	7.5	ns
prot656	172	11	6	30	9	2	4	27	9	ns
prot657	268	5	4	7.2	7.2	3	4	4.8	6	ns
prot658	583	9	8	9	7.2	15	8	10.8	5.4	ns
prot659	229	9	15	7.5	13.5	6	4	12	9	ns
prot660	177	9	2	18	15	8	9	36	24	ns
prot661	142	10	8	16.8	4.8	1	8	12	15.6	ns
prot662	178	5	5	19.8	14.4	9	4	14.4	5.4	ns
prot663	111	6	7	9	3	12	14	18	12	sig
prot664	116	6	3	30	24	11	6	27	18	ns
prot665	325	9	3	7.2	6	5	7	15.6	10.8	ns
prot666	268	5	6	12.6	12.6	4	6	9	14.4	ns
prot667	599	8	6	15	4.5	9	18	22.5	18	sig
prot668	341	6	11	18	21	8	11	12	15	ns
prot669	172	5	6	12	8.4	12	15	14.4	18	sig
prot670	204	12	3	12.6	9	12	18	16.2	32.4	sig
prot671	171	8	6	7.5	6	5	7	7.5	10.5	ns
prot672	255	4	7	18	24	4	4	21	12	ns
prot673	180	3	6	8.4	2.4	5	4	10.8	4.8	ns
prot674	215	5	5	10.8	14.4	16	5	16.2	9	sig
prot675	211	3	9	4.5	12	3	6	7.5	9	ns
prot676	234	7	3	6	15	5	7	15	18	ns
prot677	214	3	4	2.4	10.8	6	3	8.4	4.8	ns
prot678	180	3	5	12.6	9	2	5	7.2	23.4	ns
prot679	292	10	6	12	6	3	9	12	15	sig
prot680	387	2	9	9	21	3	4	9	12	ns
prot681	283	6	4	4.8	6	4	7	15.6	16.8	sig
prot682	351	6	4	9	7.2	1	5	7.2	3.6	ns
prot683	502	6	0	3	4.5	12	6	4.5	22.5	sig
prot684	484	1	5	3	9	1	3	15	6	ns
prot685	345	4	5	3.6	1.2	3	10	4.8	7.2	sig
prot686	448	3	4	5.4	5.4	10	18	18	14.4	sig
prot687	277	6	9	6	13.5	6	10	9	12	sig
prot688	737	1	5	18	15	5	6	12	9	ns
prot689	159	7	4	6	4.8	4	6	1.2	9.6	sig
prot690	153	6	3	7.2	7.2	5	4	7.2	5.4	ns
prot691	321	3	5	1.5	7.5	2	4	6	3	ns
prot692	373	4	4	12	3	6	5	21	6	ns
prot693	124	1	5	3.6	3.6	3	2	8.4	6	ns
prot694	330	5	1	9	3.6	5	3	7.2	3.6	ns
prot695	319	5	3	3	1.5	1	3	6	3	ns
prot696	272	4	2	18	15	3	0	18	6	ns
prot697	296	2	4	2.4	1.2	6	3	6	4.8	ns
prot698	167	9	5	7.2	3.6	3	1	9	1.8	ns
prot699	832	6	8	4.5	9	5	3	7.5	1.5	ns
prot700	461	5	3	6	12	4	10	9	9	sig
prot701	152	2	3	4.8	3.6	5	3	3.6	7.2	ns
prot702	247	6	7	14.4	12.6	2	4	7.2	3.6	ns
prot703	311	2	3	7.5	4.5	2	6	16.5	10.5	sig
prot704	299	6	4	9	6	4	5	18	9	ns
prot705	383	0	0	4.8	0	2	7	2.4	2.4	sig
prot706	426	3	4	1.8	10.8	2	6	5.4	1.8	ns
prot707	155	5	1	4.5	6	2	3	4.5	3	ns
prot708	989	1	3	12	15	2	3	6	3	ns
prot709	187	1	7	6	4.8	2	2	2.4	4.8	ns
prot710	366	2	3	3.6	0	4	4	7.2	5.4	ns
prot711	715	6	4	6	1.5	6	4	7.5	3	ns
prot712	830	4	2	12	6	2	0	3	12	ns
prot713	177	3	1	1.2	6	1	5	8.4	1.2	ns
prot714	632	1	7	7.2	1.8	1	3	5.4	1.8	ns
prot715	444	3	3	1.5	4.5	2	2	0	3	ns
prot716	1241	3	4	6	15	1	2	6	9	ns
prot717	685	1	4	4.8	6	2	6	3.6	1.2	ns
prot718	387	2	1	0	3.6	1	4	1.8	1.8	ns
prot719	322	2	5	1.5	7.5	1	4	4.5	1.5	ns
prot720	735	3	0	3	9	2	2	12	30	sig
prot721	186	42	41	52.8	52.8	48	48	72	86.4	sig
prot722	156	34	37	73.8	61.2	159	135	216	237.6	sig
prot723	282	43	37	52.5	78	129	117	283.5	216	sig
prot724	140	28	25	63	69	25	26	93	78	ns
prot725	137	25	18	25.2	32.4	26	23	21.6	24	ns
prot726	124	26	20	41.4	61.2	19	22	54	59.4	ns
prot727	169	19	21	25.5	34.5	22	21	24	25.5	ns
prot728	142	26	20	72	90	26	25	87	66	sig
prot729	162	21	21	30	31.2	33	39	54	31.2	sig
prot730	200	11	29	37.8	30.6	7	18	27	32.4	ns
prot731	156	14	9	24	19.5	19	15	33	30	ns
prot732	306	22	18	51	42	43	34	129	102	sig
prot733	174	9	15	16.8	21.6	9	18	21.6	20.4	ns
prot734	194	23	10	39.6	32.4	13	15	32.4	34.2	ns
prot735	103	14	16	13.5	18	17	15	15	24	ns
prot736	172	12	18	27	48	22	28	60	108	sig
prot737	180	11	13	15.6	26.4	14	14	24	16.8	ns
prot738	184	13	9	18	27	10	11	23.4	28.8	ns
prot739	230	13	11	19.5	22.5	12	16	13.5	21	ns
prot740	187	12	11	42	42	15	22	42	60	ns
prot741	189	12	13	18	25.2	11	17	15.6	20.4	ns
prot742	180	17	10	27	25.2	12	14	23.4	18	ns
prot743	294	12	9	18	16.5	22	18	33	30	sig
prot744	186	10	11	36	33	9	12	51	30	ns
prot745	225	11	6	15.6	13.2	8	14	12	13.2	ns
prot746	174	10	6	27	16.2	24	16	36	36	sig
prot747	208	11	10	19.5	19.5	51	42	58.5	58.5	sig
prot748	217	11	13	24	54	15	6	18	42	sig
prot749	112	9	9	14.4	8.4	7	13	9.6	9.6	ns
prot750	206	15	14	14.4	14.4	9	12	19.8	16.2	ns
prot751	166	4	12	10.5	24	12	6	6	7.5	ns
prot752	113	9	8	21	27	8	2	21	27	ns
prot753	169	9	4	13.2	10.8	8	17	12	14.4	sig
prot754	313	11	9	16.2	18	10	8	19.8	23.4	ns
prot755	197	8	11	18	15	30	30	22.5	40.5	sig
prot756	124	4	10	3	24	4	4	15	30	ns
prot757	246	5	9	13.2	8.4	11	7	9.6	6	ns
prot758	258	6	12	19.8	14.4	10	5	14.4	12.6	ns
prot759	168	5	10	16.5	16.5	9	13	33	19.5	sig
prot760	260	12	4	18	9	7	4	21	24	ns
prot761	243	2	5	10.8	9.6	5	7	4.8	13.2	ns
prot762	124	3	9	12.6	10.8	12	14	21.6	7.2	sig
prot763	208	7	8	15	13.5	5	12	7.5	13.5	ns
prot764	217	5	9	18	33	8	4	15	12	ns
prot765	197	5	8	12	3.6	8	15	10.8	7.2	ns
prot766	177	3	2	9	5.4	2	5	7.2	9	ns
prot767	146	5	9	4.5	7.5	6	8	7.5	10.5	ns
prot768	157	2	5	15	6	6	3	24	21	ns
prot769	270	4	10	3.6	3.6	2	4	8.4	9.6	ns
prot770	264	4	10	19.8	7.2	8	8	16.2	14.4	ns
prot771	274	8	8	9	10.5	7	2	12	10.5	ns
prot772	156	5	7	12	27	9	3	18	18	ns
prot773	252	6	4	10.8	6	4	7	7.2	9.6	ns
prot774	356	9	10	9	16.2	7	4	19.8	7.2	ns
prot775	180	12	7	9	10.5	11	13	21	10.5	sig
prot776	251	7	3	15	24	6	5	12	9	ns
prot777	156	6	8	8.4	9.6	4	14	27.6	10.8	sig
prot778	227	6	7	9	12.6	9	4	10.8	12.6	ns
prot779	116	7	6	12	13.5	12	1	7.5	16.5	sig
prot780	154	5	4	15	18	15	18	63	45	sig
prot781	198	10	9	9.6	3.6	5	9	7.2	6	ns
prot782	236	2	7	14.4	12.6	3	9	5.4	9	ns
prot783	184	4	4	10.5	6	3	5	3	7.5	ns
prot784	122	4	5	12	30	3	6	12	12	ns
prot785	91	6	8	4.8	6	4	7	3.6	4.8	ns
prot786	274	5	8	1.8	14.4	3	9	14.4	14.4	ns
prot787	152	6	5	10.5	7.5	6	14	9	6	sig
prot788	162	2	6	15	12	6	4	15	6	ns
prot789	158	9	9	9.6	6	10	3	6	9.6	ns
prot790	463	6	2	7.2	9	5	3	9	5.4	ns
prot791	312	3	4	3	12	4	5	10.5	9	ns
prot792	261	4	5	9	18	4	5	6	21	ns
prot793	392	2	7	12	15.6	8	8	12	10.8	sig
prot794	182	3	4	10.8	16.2	8	10	18	28.8	sig
prot795	310	4	2	7.5	6	6	6	3	7.5	ns
prot796	382	5	6	12	12	5	3	12	27	ns
prot797	113	6	2	3.6	3.6	18	21	10.8	28.8	sig
prot798	111	4	5	7.2	10.8	3	9	16.2	10.8	ns
prot799	418	7	3	7.5	4.5	2	5	6	4.5	ns
prot800	185	5	4	18	12	9	7	15	27	sig
prot801	163	6	4	6	6	6	6	8.4	1.2	sig
prot802	238	6	5	16.2	5.4	3	3	9	3.6	ns
prot803	282	3	4	3	7.5	6	15	4.5	13.5	sig
prot804	305	12	3	21	6	9	2	15	21	sig
prot805	292	3	2	7.2	9.6	6	6	8.4	7.2	ns
prot806	427	4	4	1.8	7.2	2	4	7.2	0	ns
prot807	234	3	1	9	7.5	4	5	10.5	7.5	sig
prot808	233	4	5	6	15	8	4	18	18	ns
prot809	425	1	6	0	4.8	2	5	7.2	3.6	ns
prot810	95	5	2	9	5.4	4	3	14.4	7.2	ns
prot811	241	8	6	6	3	11	7	6	16.5	sig
prot812	201	7	3	18	18	6	5	3	15	ns
prot813	474	2	7	7.2	3.6	2	4	2.4	2.4	ns
prot814	437	4	2	7.2	10.8	5	13	12.6	23.4	sig
prot815	411	1	3	6	3	3	7	3	3	ns
prot816	333	2	4	6	12	6	21	27	27	sig
prot817	449	4	3	3.6	2.4	3	2	6	7.2	ns
prot818	256	4	5	7.2	7.2	8	4	14.4	10.8	sig
prot819	292	1	2	4.5	3	5	4	7.5	16.5	sig
prot820	669	5	4	9	12	3	1	3	9	ns
prot821	378	5	2	6	4.8	2	4	3.6	7.2	ns
prot822	373	0	2	10.8	5.4	16	12	10.8	28.8	sig
prot823	327	2	3	4.5	1.5	3	2	4.5	1.5	ns
prot824	180	4	1	9	3	7	7	12	12	ns
prot825	357	5	6	8.4	0	0	1	2.4	3.6	ns
prot826	791	3	1	5.4	9	6	6	5.4	16.2	sig
prot827	1037	1	4	1.5	4.5	8	7	9	3	ns
prot828	223	1	0	9	18	3	6	18	18	sig
prot829	417	6	1	1.2	0	2	0	4.8	0	ns
prot830	310	2	1	9	5.4	3	1	5.4	3.6	ns
prot831	796	4	3	7.5	4.5	2	2	3	4.5	sig
prot832	385	3	6	6	9	4	9	6	12	sig
prot833	399	0	3	3.6	3.6	4	3	3.6	1.2	ns
prot834	661	2	2	5.4	7.2	1	2	3.6	7.2	ns
prot835	648	1	3	7.5	3	1	4	4.5	3	ns
prot836	172	0	2	6	3	2	3	3	9	ns
prot837	459	1	3	4.8	6	7	7	2.4	4.8	sig
prot838	266	2	0	7.2	3.6	1	1	3.6	0	ns
prot839	85	49	54	66	106.5	74	73	111	108	sig
prot840	185	68	59	180	168	55	56	153	183	ns
prot841	130	59	60	68.4	68.4	60	49	67.2	67.2	ns
prot842	128	63	73	115.2	111.6	56	58	115.2	117	ns
prot843	130	57	52	93	91.5	59	43	64.5	75	ns
prot844	150	50	53	207	156	66	55	183	147	ns
prot845	94	30	32	56.4	55.2	42	48	63.6	62.4	ns
prot846	154	23	31	41.4	37.8	24	20	50.4	50.4	ns
prot847	76	24	27	49.5	48	25	22	33	49.5	ns
prot848	213	25	13	66	60	60	60	216	135	sig
prot849	51	24	12	27.6	27.6	16	21	26.4	32.4	ns
prot850	198	20	9	37.8	43.2	11	16	25.2	43.2	ns
prot851	150	12	24	22.5	25.5	14	18	33	30	ns
prot852	161	14	12	30	54	20	9	24	39	ns
prot853	227	14	11	13.2	13.2	15	15	9.6	14.4	ns
prot854	56	14	16	23.4	14.4	16	27	43.2	28.8	sig
prot855	107	11	15	18	18	21	15	13.5	27	ns
prot856	85	18	14	24	51	16	18	45	27	ns
prot857	191	12	13	13.2	20.4	9	14	10.8	8.4	ns
prot858	207	9	9	21.6	21.6	13	11	21.6	14.4	ns
prot859	313	11	10	21	25.5	13	7	15	30	ns
prot860	150	13	10	24	45	14	10	30	42	ns
prot861	446	16	12	14.4	16.8	9	13	9.6	10.8	ns
prot862	165	17	9	21.6	9	11	10	21.6	21.6	ns
prot863	164	10	17	12	18	13	7	16.5	15	ns
prot864	183	8	8	24	18	42	12	84	78	sig
prot865	112	12	11	20.4	12	5	14	10.8	9.6	ns
prot866	99	15	18	18	14.4	22	16	25.2	32.4	sig
prot867	162	13	8	18	18	14	11	28.5	18	ns
prot868	294	7	18	33	30	13	13	33	36	sig
prot869	219	13	11	9.6	12	14	12	6	13.2	ns
prot870	139	10	11	18	25.2	14	15	18	27	ns
prot871	1091	8	3	12	9	14	9	16.5	12	ns
prot872	153	10	8	33	24	7	7	42	24	ns
prot873	122	10	13	12	13.2	4	10	14.4	9.6	ns
prot874	308	4	6	14.4	16.2	10	11	16.2	16.2	ns
prot875	274	8	7	9	10.5	30	30	49.5	40.5	sig
prot876	168	9	16	24	15	22	16	21	60	sig
prot877	157	12	9	18	7.2	4	8	10.8	14.4	ns
prot878	171	10	11	25.2	7.2	8	5	10.8	12.6	ns
prot879	163	7	5	12	9	8	6	10.5	10.5	ns
prot880	78	7	10	9	24	8	7	15	12	ns
prot881	177	5	10	13.2	9.6	21	24	36	21.6	sig
prot882	198	9	8	9	14.4	36	27	64.8	37.8	sig
prot883	322	4	6	7.5	15	5	8	12	15	ns
prot884	145	8	8	27	39	7	8	12	33	ns
prot885	224	4	9	4.8	3.6	24	27	21.6	18	sig
prot886	155	2	2	9	14.4	8	8	3.6	10.8	ns
prot887	102	7	13	9	12	5	6	10.5	10.5	ns
prot888	207	5	7	15	27	13	7	30	15	ns
prot889	480	7	13	7.2	9.6	7	7	9.6	9.6	ns
prot890	104	5	11	9	14.4	6	4	9	12.6	ns
prot891	204	11	7	10.5	9	7	8	10.5	9	ns
prot892	248	10	10	12	21	8	4	30	9	ns
prot893	157	4	7	1.2	10.8	7	2	3.6	7.2	ns
prot894	132	5	3	5.4	10.8	5	3	12.6	3.6	ns
prot895	214	10	6	9	10.5	7	9	10.5	6	ns
prot896	219	1	6	21	18	14	10	24	48	sig
prot897	193	9	8	13.2	10.8	7	5	4.8	8.4	ns
prot898	155	12	4	7.2	1.8	8	7	19.8	16.2	ns
prot899	239	6	6	15	12	18	21	45	27	sig
prot900	116	10	9	21	21	1	5	30	18	ns
prot901	211	5	5	3.6	9.6	7	5	15.6	6	ns
prot902	156	6	6	18	5.4	12	7	12.6	18	ns
prot903	246	4	5	4.5	13.5	7	5	9	7.5	ns
prot904	218	7	8	21	18	8	11	30	9	ns
prot905	201	7	8	4.8	4.8	8	5	8.4	14.4	sig
prot906	111	4	4	3.6	7.2	11	11	9	25.2	sig
prot907	175	2	3	6	4.5	5	7	7.5	3	ns
prot908	195	8	4	18	33	6	6	12	15	ns
prot909	292	7	3	6	14.4	11	5	10.8	4.8	ns
prot910	173	2	6	5.4	9	4	4	12.6	5.4	ns
prot911	284	4	7	19.5	12	6	4	9	12	ns
prot912	151	7	4	6	21	8	4	6	12	sig
prot913	165	4	6	4.8	4.8	4	7	1.2	7.2	sig
prot914	132	8	11	7.2	3.6	5	16	7.2	7.2	sig
prot915	177	5	6	6	6	7	7	16.5	6	sig
prot916	137	3	6	30	12	8	13	15	12	ns
prot917	325	2	7	3.6	2.4	4	4	4.8	12	sig
prot918	192	5	2	3.6	7.2	14	14	7.2	9	sig
prot919	170	3	5	4.5	1.5	3	18	36	22.5	sig
prot920	157	5	3	21	12	4	5	15	9	ns
prot921	192	3	1	4.8	13.2	6	6	6	7.2	ns
prot922	474	6	6	7.2	3.6	6	3	7.2	9	ns
prot923	186	5	8	7.5	6	3	6	12	9	ns
prot924	428	2	2	18	3	3	2	6	18	ns
prot925	191	1	4	3.6	8.4	4	6	3.6	7.2	ns
prot926	169	4	3	9	9	3	3	10.8	9	ns
prot927	166	1	5	4.5	6	10	14	3	9	sig
prot928	290	4	4	15	18	4	1	15	15	ns
prot929	216	4	2	6	7.2	4	8	10.8	9.6	sig
prot930	103	3	3	5.4	5.4	2	1	7.2	10.8	ns
prot931	271	2	1	3	0	5	3	7.5	7.5	ns
prot932	147	6	7	12	9	4	8	30	6	sig
prot933	135	6	6	4.8	3.6	5	0	4.8	7.2	ns
prot934	135	1	4	5.4	5.4	4	3	14.4	9	ns
prot935	135	4	6	7.5	6	2	2	3	4.5	ns
prot936	135	4	1	9	15	13	5	27	21	sig
prot937	321	2	4	0	4.8	2	3	4.8	7.2	sig
prot938	164	1	2	7.2	1.8	4	3	3.6	18	ns
prot939	113	3	3	13.5	7.5	2	4	4.5	6	ns
prot940	271	1	4	18	6	3	3	45	27	sig
prot941	204	5	4	6	1.2	2	1	2.4	4.8	ns
prot942	276	6	4	1.8	12.6	5	3	3.6	9	ns
prot943	108	5	4	4.5	0	0	7	1.5	4.5	ns
prot944	91	3	2	3	9	4	4	12	6	ns
prot945	325	1	2	0	3.6	3	2	2.4	8.4	ns
prot946	114	3	6	5.4	3.6	7	1	9	5.4	ns
prot947	277	3	2	1.5	3	0	5	3	0	ns
prot948	118	2	1	12	6	6	2	0	15	ns
prot949	121	0	2	2.4	2.4	9	4	3.6	6	ns
prot950	198	2	1	5.4	7.2	4	2	3.6	5.4	ns
prot951	237	1	0	1.5	1.5	0	3	1.5	0	ns
prot952	220	2	2	6	9	2	4	12	3	ns
prot953	406	0	2	2.4	2.4	6	1	1.2	1.2	ns
prot954	391	2	1	3.6	1.8	3	4	1.8	1.8	ns
prot955	189	3	2	7.5	7.5	2	2	9	6	sig
prot956	232	4	2	9	6	1	3	9	9	ns
prot957	470	4	2	3.6	3.6	2	2	1.2	1.2	ns
prot958	527	2	0	0	5.4	3	1	3.6	1.8	ns
prot959	141	8	2	1.5	4.5	5	0	0	6	ns
prot960	602	4	1	0	6	0	1	9	18	ns
prot961	109	35	27	40.8	36	31	31	38.4	37.2	sig
prot962	258	28	22	43.2	61.2	28	20	32.4	37.8	ns
prot963	168	11	11	27	28.5	7	14	15	19.5	ns
prot964	177	25	14	54	42	18	17	57	42	ns
prot965	104	10	12	16.8	15.6	16	10	19.2	21.6	sig
prot966	187	11	12	25.2	23.4	5	11	16.2	23.4	ns
prot967	134	8	10	21	16.5	18	19	13.5	21	ns
prot968	153	9	14	33	54	14	16	33	42	ns
prot969	125	13	7	14.4	15.6	24	24	24	19.2	sig
prot970	242	13	13	18	19.8	7	13	14.4	14.4	ns
prot971	128	13	13	16.5	16.5	33	45	27	31.5	sig
prot972	160	8	7	30	27	10	7	30	18	ns
prot973	65	11	19	9.6	8.4	24	18	26.4	26.4	sig
prot974	143	6	14	19.8	21.6	10	16	25.2	12.6	ns
prot975	131	15	23	9	13.5	12	16	9	21	ns
prot976	128	9	9	45	36	15	17	39	24	ns
prot977	76	7	6	6	12	13	16	9.6	12	sig
prot978	95	9	19	12.6	16.2	7	13	21.6	21.6	ns
prot979	70	7	9	13.5	19.5	16	16	30	10.5	sig
prot980	136	4	11	21	27	15	7	45	18	ns
prot981	116	9	7	14.4	7.2	6	11	12	12	ns
prot982	108	15	13	12.6	14.4	14	5	23.4	18	ns
prot983	195	6	5	7.5	21	10	4	21	13.5	ns
prot984	145	8	6	27	18	10	6	21	21	ns
prot985	102	12	4	12	10.8	21	27	36	28.8	sig
prot986	173	9	3	10.8	7.2	8	10	9	7.2	ns
prot987	212	5	2	7.5	9	8	6	13.5	15	sig
prot988	116	6	8	15	15	4	8	9	30	ns
prot989	219	11	6	14.4	10.8	12	16	7.2	8.4	ns
prot990	312	6	5	5.4	14.4	6	5	23.4	10.8	ns
prot991	78	8	11	13.5	19.5	2	6	3	12	ns
prot992	193	10	7	12	3	15	27	45	27	sig
prot993	500	3	6	1.2	3.6	3	7	8.4	6	ns
prot994	195	1	12	3.6	14.4	9	15	54	32.4	sig
prot995	177	6	2	6	7.5	7	2	4.5	4.5	ns
prot996	224	4	4	3	6	9	4	15	24	ns
prot997	239	11	9	4.8	12	7	2	3.6	3.6	ns
prot998	223	5	3	3.6	10.8	2	7	5.4	7.2	ns
prot999	113	3	6	6	7.5	2	11	10.5	6	sig
prot1000	94	5	6	21	15	9	2	9	18	ns
prot1001	74	10	6	6	8.4	5	6	4.8	6	ns
prot1002	265	8	7	10.8	10.8	11	8	14.4	14.4	ns
prot1003	225	4	5	9	1.5	4	1	4.5	4.5	ns
prot1004	129	5	8	3	6	5	3	9	12	ns
prot1005	210	4	5	2.4	8.4	4	8	3.6	2.4	ns
prot1006	248	4	7	3.6	9	6	6	7.2	3.6	ns
prot1007	158	3	7	9	7.5	5	7	7.5	1.5	ns
prot1008	68	6	4	6	18	3	3	18	12	ns
prot1009	68	3	8	4.8	7.2	5	3	2.4	7.2	ns
prot1010	548	5	3	12.6	10.8	5	6	12.6	3.6	ns
prot1011	123	5	3	7.5	7.5	4	6	4.5	12	ns
prot1012	181	3	1	12	18	4	2	9	21	ns
prot1013	824	1	1	4.8	3.6	5	7	3.6	3.6	ns
prot1014	250	4	4	12.6	1.8	4	2	12.6	10.8	ns
prot1015	242	5	3	6	6	4	4	7.5	10.5	ns
prot1016	186	3	5	3	21	5	5	3	15	ns
prot1017	228	2	11	6	8.4	0	9	6	8.4	ns
prot1018	106	3	3	12.6	9	5	3	12.6	3.6	ns
prot1019	135	2	8	9	6	11	13	10.5	7.5	sig
prot1020	173	8	2	9	3	1	2	6	18	ns
prot1021	245	7	5	8.4	8.4	4	2	8.4	4.8	ns
prot1022	98	4	3	9	3.6	3	4	1.8	9	ns
prot1023	149	5	3	6	6	6	15	9	22.5	sig
prot1024	136	6	2	9	15	2	3	6	3	ns
prot1025	335	4	6	3.6	3.6	6	9	2.4	4.8	ns
prot1026	81	4	2	3.6	7.2	4	3	7.2	7.2	ns
prot1027	124	6	5	4.5	6	5	12	15	7.5	ns
prot1028	204	4	1	12	15	1	4	18	18	ns
prot1029	124	2	3	10.8	9.6	6	4	3.6	3.6	ns
prot1030	231	4	1	3.6	3.6	1	3	19.8	5.4	ns
prot1031	192	4	3	3	3	3	3	7.5	4.5	ns
prot1032	514	7	3	0	9	1	5	12	9	ns
prot1033	277	6	5	6	7.2	4	5	2.4	4.8	ns
prot1034	159	2	1	3.6	9	4	4	3.6	5.4	ns
prot1035	190	2	1	6	7.5	2	0	7.5	6	ns
prot1036	225	5	7	12	3	2	6	15	18	ns
prot1037	57	2	6	4.8	9.6	5	5	6	1.2	sig
prot1038	153	3	1	5.4	3.6	7	4	3.6	3.6	ns
prot1039	91	2	7	4.5	10.5	3	0	6	6	ns
prot1040	94	3	3	12	15	6	9	18	21	ns
prot1041	112	1	3	3.6	1.2	2	0	3.6	7.2	ns
prot1042	336	2	3	7.2	16.2	5	3	5.4	0	ns
prot1043	241	4	7	9	3	3	5	6	3	ns
prot1044	108	6	4	12	12	2	5	21	6	sig
prot1045	117	6	3	4.8	4.8	0	3	3.6	6	ns
prot1046	286	2	3	3.6	0	4	7	12.6	7.2	sig
prot1047	122	3	4	3	1.5	3	0	1.5	7.5	ns
prot1048	273	0	2	9	9	3	3	15	9	ns
prot1049	237	1	6	2.4	7.2	2	4	2.4	2.4	ns
prot1050	222	5	3	7.2	5.4	1	3	1.8	5.4	ns
prot1051	799	1	1	7.5	7.5	6	4	3	3	sig
prot1052	125	0	1	12	9	0	2	12	9	ns
prot1053	98	2	2	3.6	4.8	2	5	2.4	2.4	ns
prot1054	153	1	0	1.8	10.8	9	15	16.2	5.4	sig
prot1055	186	2	4	4.5	6	1	3	4.5	3	ns
prot1056	188	1	4	9	3	3	4	6	12	ns
prot1057	127	4	1	0	1.2	1	5	1.2	4.8	sig
prot1058	65	150	115	226.8	217.8	102	104	183.6	181.8	ns
prot1059	115	52	45	66	76.5	41	53	63	72	ns
prot1060	65	32	24	57	81	31	37	90	66	ns
prot1061	90	21	31	26.4	28.8	20	11	25.2	14.4	ns
prot1062	120	14	8	28.8	10.8	15	12	19.8	14.4	ns
prot1063	83	10	3	22.5	18	14	7	7.5	16.5	ns
prot1064	177	11	8	12	15	7	8	24	15	ns
prot1065	59	6	11	6	9.6	9	5	8.4	15.6	ns
prot1066	97	8	8	9	16.2	8	5	19.8	21.6	ns
prot1067	188	8	4	4.5	15	8	4	16.5	12	ns
prot1068	82	4	7	24	21	39	30	45	36	sig
prot1069	109	8	10	12	6	8	4	9.6	12	ns
prot1070	109	9	8	18	12.6	7	8	10.8	12.6	ns
prot1071	168	6	9	6	6	6	10	4.5	12	ns
prot1072	188	9	10	21	27	9	5	30	27	ns
prot1073	82	8	6	10.8	10.8	9	10	7.2	6	ns
prot1074	75	4	2	19.8	7.2	6	8	16.2	19.8	ns
prot1075	151	13	3	6	13.5	9	6	9	6	ns
prot1076	175	7	7	42	12	10	8	21	18	ns
prot1077	116	6	2	3.6	6	6	4	9.6	7.2	ns
prot1078	161	9	4	7.2	9	5	9	12.6	5.4	ns
prot1079	95	8	3	12	7.5	8	8	16.5	7.5	ns
prot1080	101	8	3	18	18	2	5	6	12	ns
prot1081	175	9	6	9.6	4.8	2	4	1.2	4.8	ns
prot1082	401	3	2	5.4	7.2	9	4	7.2	9	ns
prot1083	214	7	4	7.5	6	4	3	6	13.5	ns
prot1084	215	5	2	9	9	10	8	15	6	ns
prot1085	152	6	8	4.8	6	4	10	9.6	9.6	sig
prot1086	125	3	6	7.2	5.4	5	6	9	14.4	ns
prot1087	154	3	5	10.5	4.5	5	4	10.5	6	ns
prot1088	119	6	4	18	24	7	5	30	12	ns
prot1089	145	8	2	1.2	6	6	4	8.4	6	sig
prot1090	256	5	6	9	5.4	5	3	12.6	9	ns
prot1091	119	3	4	6	12	2	7	4.5	3	ns
prot1092	159	4	3	21	18	2	4	9	15	ns
prot1093	91	3	7	6	4.8	2	3	4.8	8.4	ns
prot1094	396	4	8	12.6	5.4	2	6	25.2	7.2	sig
prot1095	205	4	3	4.5	6	8	5	7.5	9	ns
prot1096	108	3	2	12	12	4	12	24	6	sig
prot1097	71	10	2	2.4	8.4	4	4	7.2	3.6	ns
prot1098	259	1	3	5.4	10.8	1	4	9	14.4	ns
prot1099	191	3	2	4.5	6	4	2	1.5	6	ns
prot1100	147	4	5	15	9	3	3	12	6	ns
prot1101	292	4	4	4.8	6	3	6	3.6	2.4	ns
prot1102	69	1	2	3.6	5.4	4	5	5.4	9	ns
prot1103	245	3	9	4.5	3	4	6	4.5	4.5	ns
prot1104	146	3	3	9	9	5	2	6	3	ns
prot1105	351	5	6	3.6	1.2	3	2	1.2	3.6	ns
prot1106	106	4	3	7.2	10.8	4	5	9	3.6	ns
prot1107	180	0	2	6	9	4	3	4.5	3	ns
prot1108	199	1	3	9	3	5	8	9	9	ns
prot1109	185	1	7	4.8	2.4	3	6	6	3.6	ns
prot1110	182	3	2	9	0	4	4	9	7.2	sig
prot1111	59	2	3	3	4.5	1	4	1.5	9	ns
prot1112	173	3	1	6	9	2	3	3	9	ns
prot1113	105	5	5	2.4	3.6	3	3	6	6	ns
prot1114	79	0	2	5.4	7.2	4	5	7.2	1.8	ns
prot1115	94	1	3	1.5	7.5	3	2	6	10.5	ns
prot1116	235	5	4	15	3	6	3	9	3	ns
prot1117	99	6	1	0	0	2	7	2.4	2.4	sig
prot1118	103	1	3	3.6	3.6	5	5	7.2	3.6	sig
prot1119	226	1	2	4.5	4.5	3	5	1.5	6	ns
prot1120	168	1	6	15	18	3	6	27	27	sig
prot1121	454	3	3	7.2	2.4	3	0	3.6	2.4	ns
prot1122	92	2	0	0	3.6	4	3	3.6	3.6	ns
prot1123	99	0	0	1.5	6	9	18	4.5	13.5	sig
prot1124	116	2	3	6	9	8	2	21	3	ns
prot1125	90	2	0	2.4	3.6	0	0	1.2	1.2	ns
prot1126	87	2	1	1.8	5.4	1	3	1.8	3.6	ns
prot1127	294	3	2	6	1.5	0	3	6	9	ns
prot1128	354	4	0	12	0	1	3	3	6	ns
prot1129	216	5	4	3.6	0	5	2	1.2	4.8	ns
prot1130	138	2	4	5.4	3.6	1	2	0	5.4	ns
prot1131	187	1	3	0	3	10	4	12	3	sig
prot1132	495	0	1	6	6	4	2	3	3	ns
prot1133	406	2	0	0	3.6	3	2	3.6	2.4	ns
prot1134	382	4	1	3.6	0	2	1	3.6	1.8	ns
prot1135	272	1	3	7.5	7.5	4	1	4.5	3	ns
prot1136	71	19	25	60	60	56	46	96	138	sig
prot1137	105	20	17	26.4	33.6	25	19	31.2	30	ns
prot1138	234	27	14	39.6	30.6	31	20	25.2	39.6	ns
prot1139	112	14	19	15	22.5	16	17	24	28.5	ns
prot1140	114	11	22	36	66	14	17	54	57	ns
prot1141	112	8	4	8.4	10.8	10	12	7.2	9.6	sig
prot1142	166	14	5	16.2	12.6	6	8	10.8	16.2	ns
prot1143	104	9	9	12	10.5	10	3	13.5	10.5	ns
prot1144	376	3	7	30	33	10	5	18	21	ns
prot1145	83	8	4	7.2	4.8	5	8	8.4	3.6	ns
prot1146	51	0	6	10.8	12.6	5	8	18	9	ns
prot1147	74	9	6	4.5	4.5	3	4	3	9	ns
prot1148	74	4	5	27	15	8	7	21	6	ns
prot1149	117	2	7	7.2	9.6	2	6	4.8	7.2	ns
prot1150	106	4	4	7.2	7.2	6	5	7.2	12.6	ns
prot1151	110	4	4	7.5	4.5	5	4	4.5	9	ns
prot1152	73	3	6	6	3	3	4	12	18	ns
prot1153	113	3	3	6	6	3	7	6	3.6	ns
prot1154	358	3	5	3.6	10.8	3	2	9	5.4	ns
prot1155	99	4	3	4.5	9	3	1	6	6	ns
prot1156	115	1	3	9	9	7	4	15	6	ns
prot1157	180	4	2	2.4	4.8	2	0	6	3.6	ns
prot1158	67	6	3	7.2	7.2	4	0	5.4	7.2	ns
prot1159	99	1	2	4.5	3	4	6	6	6	sig
prot1160	99	0	4	3	9	2	4	15	18	ns
prot1161	99	5	2	2.4	3.6	4	4	2.4	4.8	ns
prot1162	98	2	0	5.4	9	4	2	1.8	5.4	ns
prot1163	165	2	2	6	7.5	7	2	3	3	ns
prot1164	76	4	3	3	6	3	3	9	9	ns
prot1165	90	3	1	2.4	4.8	3	0	3.6	6	ns
prot1166	113	3	2	3.6	3.6	5	4	7.2	3.6	ns
prot1167	90	3	1	1.5	1.5	3	3	3	4.5	ns
prot1168	163	2	4	3	12	2	2	0	12	ns
prot1169	102	3	4	2.4	0	1	2	3.6	2.4	ns
prot1170	183	2	3	1.8	5.4	4	2	10.8	10.8	sig
prot1171	98	1	1	7.5	3	2	0	3	0	ns
prot1172	146	3	0	9	9	0	1	15	0	ns
prot1173	145	1	2	4.8	4.8	18	9	3.6	3.6	sig
prot1174	166	2	3	3.6	1.8	1	2	5.4	5.4	ns
prot1175	100	4	2	1.5	1.5	2	0	3	1.5	ns
prot1176	393	2	2	15	3	6	4	6	12	sig
prot1177	89	1	0	4.8	3.6	3	3	2.4	2.4	ns
prot1178	391	5	0	3.6	3.6	6	9	5.4	10.8	sig
prot1179	89	0	0	1.5	3	2	0	1.5	1.5	ns
prot1180	1106	7	11	18	33	10	11	15	21	sig
prot1181	3227	6	9	7.2	3.6	6	6	12	14.4	ns
prot1182	539	5	10	14.4	14.4	11	11	23.4	16.2	ns
prot1183	771	2	2	6	7.5	2	7	1.5	12	ns
prot1184	2680	4	6	6	21	4	6	24	12	sig
prot1185	917	4	3	8.4	2.4	6	12	14.4	7.2	sig
prot1186	4114	2	0	3.6	5.4	0	2	0	3.6	ns
prot1187	449	13	9	4.5	9	9	6	21	16.5	ns
prot1188	1304	0	6	9	6	13	4	6	27	sig
prot1189	393	3	3	8.4	6	12	9	28.8	7.2	sig
prot1190	1513	2	4	5.4	7.2	3	3	3.6	5.4	ns
prot1191	2580	0	4	6	4.5	6	10	6	3	sig
prot1192	959	3	7	21	18	4	3	12	33	ns
prot1193	510	11	2	2.4	8.4	3	9	12	12	sig
prot1194	427	8	5	5.4	19.8	7	3	14.4	14.4	ns
prot1195	413	1	6	3	3	8	3	4.5	7.5	ns
prot1196	819	3	4	24	12	3	5	9	21	ns
prot1197	1779	8	3	4.8	3.6	5	3	3.6	6	ns
prot1198	1379	2	0	9	5.4	3	4	10.8	3.6	ns
prot1199	652	5	2	1.5	1.5	3	3	6	9	sig
prot1200	704	3	1	6	6	3	5	9	9	ns
prot1201	1028	2	2	6	0	4	9	13.2	8.4	sig
prot1202	1181	1	3	3.6	1.8	1	1	9	3.6	sig
prot1203	383	6	4	4.5	10.5	5	16	18	15	ns
prot1204	1077	5	8	6	15	3	7	21	21	ns
prot1205	452	2	3	7.2	2.4	4	4	7.2	4.8	ns
prot1206	434	5	4	9	5.4	5	5	12.6	7.2	ns
prot1207	955	1	0	6	6	1	5	0	6	ns
prot1208	528	3	4	15	15	6	1	15	12	ns
prot1209	228	3	2	2.4	4.8	3	2	3.6	7.2	ns
prot1210	781	3	3	1.8	3.6	2	8	10.8	9	ns
prot1211	548	3	0	6	4.5	4	5	6	7.5	ns
prot1212	273	3	3	3	9	2	4	18	12	sig
prot1213	153	8	14	12	7.2	18	21	18	25.2	sig
prot1214	320	3	4	16.2	7.2	6	5	9	14.4	sig
prot1215	219	6	5	7.5	6	8	8	7.5	10.5	ns
prot1216	410	4	6	12	24	5	2	24	9	ns
prot1217	322	3	4	4.8	8.4	4	3	8.4	9.6	ns
prot1218	629	1	3	5.4	10.8	4	7	10.8	5.4	ns
prot1219	264	2	6	9	6	3	2	3	4.5	ns
prot1220	356	5	1	6	15	9	8	9	15	ns
prot1221	390	3	3	3.6	4.8	6	7	8.4	3.6	ns
prot1222	235	2	4	7.2	9	4	2	7.2	9	ns
prot1223	263	0	3	6	3	3	5	4.5	9	ns
prot1224	481	3	3	0	3	1	2	9	15	ns
prot1225	551	4	8	4.8	7.2	7	6	4.8	4.8	ns
prot1226	481	3	5	5.4	12.6	0	3	5.4	5.4	ns
prot1227	487	1	1	3	0	4	5	3	3	sig
prot1228	881	2	2	6	3	1	1	6	6	ns
prot1229	2284	3	2	1.2	0	2	2	3.6	1.2	ns
prot1230	852	5	1	5.4	10.8	4	6	3.6	7.2	sig
prot1231	341	4	1	1.5	3	12	12	18	13.5	sig
prot1232	182	9	3	21	6	4	4	6	6	sig
prot1233	327	4	4	7.2	12	1	7	4.8	8.4	ns
prot1234	219	1	1	5.4	5.4	4	5	9	7.2	ns
prot1235	406	9	7	7.5	0	3	1	1.5	6	ns
prot1236	332	3	0	3	6	4	1	6	9	ns
prot1237	365	6	3	3.6	4.8	4	5	2.4	4.8	ns
prot1238	308	4	2	14.4	9	4	4	3.6	9	ns
prot1239	232	1	3	10.5	3	2	2	7.5	3	ns
prot1240	2067	2	3	6	9	8	6	6	9	sig
prot1241	865	6	1	2.4	2.4	3	3	2.4	3.6	ns
prot1242	682	2	1	5.4	3.6	3	2	1.8	0	ns
prot1243	573	2	0	0	1.5	3	1	7.5	4.5	ns
prot1244	454	2	2	6	6	2	2	3	18	ns
prot1245	611	11	10	22.8	12	11	17	7.2	21.6	ns
prot1246	133	6	9	12.6	7.2	8	8	7.2	9	ns
prot1247	221	13	7	7.5	10.5	7	9	9	13.5	ns
prot1248	153	13	9	24	24	5	7	9	15	ns
prot1249	363	4	4	4.8	10.8	7	5	7.2	7.2	ns
prot1250	435	5	2	10.8	9	4	3	5.4	14.4	ns
prot1251	366	6	6	6	10.5	1	3	7.5	13.5	ns
prot1252	170	5	7	18	27	2	6	3	15	ns
prot1253	267	4	4	1.2	2.4	16	6	9.6	9.6	sig
prot1254	463	5	1	7.2	7.2	6	5	3.6	10.8	ns
prot1255	542	1	3	4.5	1.5	2	3	4.5	3	ns
prot1256	448	2	4	0	12	5	3	12	3	ns
prot1257	177	4	2	3.6	2.4	2	6	2.4	6	ns
prot1258	365	3	7	5.4	3.6	3	2	1.8	14.4	ns
prot1259	746	1	4	4.5	4.5	7	3	1.5	4.5	ns
prot1260	458	1	3	12	24	3	2	9	18	ns
prot1261	147	4	6	6	0	6	3	3.6	4.8	sig
prot1262	266	7	3	10.8	3.6	3	4	14.4	3.6	sig
prot1263	340	4	1	4.5	1.5	1	4	1.5	6	ns
prot1264	398	4	3	18	12	1	4	9	9	ns
prot1265	403	3	1	3.6	6	10	6	7.2	4.8	sig
prot1266	302	3	1	3.6	9	1	5	5.4	3.6	ns
prot1267	465	3	4	4.5	6	6	1	1.5	3	sig
prot1268	487	2	3	3	6	3	0	3	3	ns
prot1269	568	1	2	1.2	1.2	2	2	2.4	4.8	ns
prot1270	370	4	1	3.6	3.6	3	3	3.6	3.6	ns
prot1271	435	2	4	0	1.5	2	1	0	0	ns
prot1272	382	0	0	0	6	1	1	6	12	ns
prot1273	400	1	2	1.2	3.6	1	0	0	1.2	ns
prot1274	1317	0	0	3.6	0	2	0	3.6	0	ns
prot1275	1827	1	1	0	3	0	1	3	0	ns
prot1276	227	7	5	27	21	2	9	15	15	ns
prot1277	126	1	5	4.8	4.8	8	8	16.8	12	sig
prot1278	199	1	5	7.2	10.8	3	3	7.2	3.6	ns
prot1279	186	1	6	7.5	10.5	1	8	12	3	ns
prot1280	397	4	3	3	15	2	12	24	15	ns
prot1281	191	2	1	8.4	3.6	8	7	7.2	1.2	ns
prot1282	181	6	3	9	5.4	3	3	7.2	5.4	ns
prot1283	332	6	6	12	3	3	6	9	4.5	ns
prot1284	207	5	6	15	3	8	10	24	36	sig
prot1285	433	5	2	6	2.4	4	2	7.2	3.6	ns
prot1286	220	4	5	7.2	10.8	3	6	9	14.4	ns
prot1287	174	8	6	7.5	6	3	3	6	1.5	ns
prot1288	398	4	4	12	3	5	4	15	6	ns
prot1289	250	5	4	2.4	2.4	4	3	4.8	3.6	ns
prot1290	254	2	1	5.4	5.4	2	2	5.4	10.8	ns
prot1291	278	2	3	4.5	10.5	3	4	6	4.5	ns
prot1292	195	4	1	0	3	6	18	36	45	sig
prot1293	493	1	1	2.4	6	5	4	1.2	6	ns
prot1294	395	3	4	1.8	3.6	1	1	9	1.8	ns
prot1295	346	2	1	4.5	1.5	2	0	4.5	6	ns
prot1296	386	6	3	3	0	0	0	9	0	ns
prot1297	323	3	4	9.6	1.2	4	4	4.8	7.2	sig
prot1298	221	2	2	5.4	7.2	21	6	27	16.2	sig
prot1299	330	5	4	3	9	1	4	4.5	7.5	ns
prot1300	913	4	1	6	12	2	1	21	6	ns
prot1301	216	2	3	4.8	6	6	5	4.8	0	ns
prot1302	176	9	2	0	7.2	1	5	3.6	5.4	ns
prot1303	396	3	1	3	7.5	3	2	3	6	ns
prot1304	144	5	1	3	6	0	3	12	6	ns
prot1305	340	2	1	8.4	4.8	4	4	3.6	3.6	ns
prot1306	177	0	4	3.6	9	1	3	3.6	5.4	ns
prot1307	491	1	6	4.5	1.5	1	1	9	3	ns
prot1308	289	2	3	6	9	5	6	9	6	ns
prot1309	925	3	1	2.4	2.4	0	0	4.8	7.2	ns
prot1310	266	3	2	5.4	3.6	8	2	3.6	3.6	sig
prot1311	584	3	3	1.5	6	0	6	3	3	ns
prot1312	316	5	2	12	15	4	0	3	0	ns
prot1313	365	4	4	3.6	2.4	6	4	3.6	3.6	ns
prot1314	282	2	3	3.6	5.4	1	0	3.6	0	ns
prot1315	465	5	0	3	4.5	0	1	4.5	4.5	ns
prot1316	577	1	0	0	6	4	4	3	6	ns
prot1317	274	0	2	2.4	0	9	6	2.4	2.4	sig
prot1318	517	0	2	3.6	3.6	3	1	1.8	0	ns
prot1319	782	2	1	3	3	4	3	1.5	4.5	ns
prot1320	567	1	1	3	6	0	3	3	9	ns
prot1321	356	0	0	1.2	2.4	1	2	1.2	0	ns
prot1322	229	2	3	5.4	3.6	1	0	7.2	1.8	ns
prot1323	388	0	0	0	1.5	1	1	1.5	1.5	ns
prot1324	109	5	9	12	27	7	6	18	30	ns
prot1325	167	3	5	3.6	3.6	2	3	2.4	2.4	ns
prot1326	192	7	5	5.4	9	3	8	1.8	12.6	ns
prot1327	174	1	3	0	9	12	15	31.5	36	sig
prot1328	144	3	3	18	6	1	5	9	12	ns
prot1329	139	2	1	2.4	2.4	5	4	3.6	4.8	ns
prot1330	160	5	5	7.2	1.8	3	2	3.6	7.2	ns
prot1331	220	5	2	3	9	8	3	4.5	7.5	ns
prot1332	248	3	5	15	6	6	3	21	6	ns
prot1333	254	1	4	6	2.4	4	4	3.6	2.4	ns
prot1334	213	3	1	3.6	19.8	9	6	21.6	16.2	sig
prot1335	81	3	2	3	6	4	3	3	3	ns
prot1336	318	5	3	9	6	2	3	15	15	ns
prot1337	247	3	6	6	4.8	5	7	6	4.8	ns
prot1338	381	0	3	7.2	3.6	2	3	7.2	5.4	ns
prot1339	159	2	2	1.5	1.5	2	3	6	6	ns
prot1340	205	7	1	12	12	3	2	12	15	ns
prot1341	244	8	2	3.6	1.2	6	1	6	6	ns
prot1342	160	2	1	0	0	0	1	3.6	0	ns
prot1343	288	3	0	4.5	3	2	3	3	4.5	ns
prot1344	383	3	5	9	6	4	1	6	6	sig
prot1345	206	8	5	2.4	6	4	4	2.4	4.8	ns
prot1346	703	0	2	5.4	3.6	1	1	3.6	9	sig
prot1347	238	2	2	4.5	4.5	4	2	3	4.5	ns
prot1348	366	1	2	3	6	1	3	15	0	ns
prot1349	430	0	3	1.2	8.4	2	5	1.2	6	ns
prot1350	637	2	2	9	5.4	7	2	7.2	7.2	sig
prot1351	141	4	5	1.5	3	1	2	6	3	ns
prot1352	140	4	4	9	12	7	7	15	12	sig
prot1353	431	4	4	1.2	4.8	9	9	3.6	7.2	sig
prot1354	969	0	0	5.4	1.8	3	4	3.6	1.8	ns
prot1355	247	1	0	6	4.5	5	2	1.5	3	ns
prot1356	1101	4	2	0	9	2	5	12	3	sig
prot1357	178	2	1	0	1.2	1	2	2.4	1.2	ns
prot1358	178	1	5	3.6	3.6	2	3	5.4	7.2	ns
prot1359	297	3	4	1.5	3	0	1	3	4.5	ns
prot1360	238	2	1	3	3	2	1	6	6	ns
prot1361	226	2	2	2.4	2.4	0	3	2.4	3.6	ns
prot1362	486	2	0	9	3.6	1	1	3.6	1.8	ns
prot1363	758	2	1	1.5	6	2	1	0	10.5	ns
prot1364	305	2	0	3	9	1	2	6	3	sig
prot1365	526	2	3	2.4	4.8	0	3	0	1.2	ns
prot1366	375	1	2	1.8	3.6	0	1	5.4	3.6	ns
prot1367	651	1	2	1.5	4.5	0	1	1.5	3	ns
prot1368	5934	0	0	6	9	1	0	0	9	ns
prot1369	421	0	1	3.6	1.2	2	4	0	2.4	ns
prot1370	142	1	2	1.8	5.4	0	1	0	0	ns
prot1371	1145	2	2	0	0	0	1	0	0	ns
prot1372	238	3	1	9	6	6	3	12	12	sig
prot1373	391	2	2	2.4	1.2	1	1	1.2	1.2	ns
prot1374	618	0	1	3.6	0	1	4	1.8	1.8	sig
prot1375	93	9	8	15	4.5	8	8	6	12	ns
prot1376	130	9	7	21	21	14	7	12	18	ns
prot1377	83	4	15	6	6	10	5	6	4.8	ns
prot1378	361	2	3	12.6	3.6	2	0	12.6	5.4	ns
prot1379	193	4	7	9	4.5	5	5	4.5	4.5	ns
prot1380	393	7	5	21	24	5	2	24	12	ns
prot1381	232	1	3	2.4	2.4	1	8	2.4	8.4	ns
prot1382	201	3	1	5.4	10.8	9	7	7.2	9	sig
prot1383	105	2	1	9	3	1	3	10.5	12	ns
prot1384	173	2	1	15	15	1	2	15	12	ns
prot1385	182	8	6	6	2.4	5	2	3.6	1.2	ns
prot1386	199	4	0	5.4	1.8	1	2	5.4	5.4	ns
prot1387	191	4	5	3	3	2	3	3	1.5	ns
prot1388	274	2	0	6	6	2	6	3	9	ns
prot1389	135	5	7	6	3.6	3	1	4.8	6	ns
prot1390	169	4	4	1.8	1.8	1	4	0	3.6	ns
prot1391	688	1	4	7.5	3	5	5	4.5	4.5	ns
prot1392	152	6	3	9	9	5	2	12	12	ns
prot1393	528	1	0	4.8	2.4	3	3	6	4.8	ns
prot1394	157	3	6	3.6	7.2	4	10	3.6	28.8	sig
prot1395	126	5	2	4.5	4.5	3	4	1.5	1.5	ns
prot1396	80	3	4	12	9	5	1	3	0	ns
prot1397	122	3	6	4.8	4.8	1	2	1.2	1.2	ns
prot1398	232	1	4	1.8	5.4	4	1	3.6	7.2	sig
prot1399	171	1	1	6	4.5	4	2	7.5	3	ns
prot1400	70	5	3	9	0	3	4	18	6	ns
prot1401	130	0	0	1.2	3.6	3	0	3.6	4.8	ns
prot1402	103	3	2	1.8	3.6	3	3	1.8	1.8	ns
prot1403	547	4	1	4.5	3	4	8	12	12	sig
prot1404	250	2	2	3	6	3	3	0	6	ns
prot1405	497	1	0	1.2	1.2	1	3	2.4	1.2	ns
prot1406	312	4	4	1.8	0	1	0	1.8	1.8	ns
prot1407	152	4	3	3	3	2	2	1.5	3	sig
prot1408	535	4	4	6	3	4	3	0	9	ns
prot1409	87	2	0	3.6	3.6	2	3	2.4	0	ns
prot1410	232	2	2	7.2	1.8	2	0	3.6	0	ns
prot1411	232	1	1	4.5	0	0	4	1.5	1.5	ns
prot1412	843	4	3	3	9	2	4	6	6	ns
prot1413	555	0	4	1.2	0	4	1	1.2	1.2	sig
prot1414	173	2	1	9	0	2	4	1.8	1.8	sig
prot1415	194	0	1	3	0	1	2	0	6	ns
prot1416	180	3	0	3	6	2	0	0	3	ns
prot1417	199	1	1	0	2.4	2	1	1.2	0	ns
prot1418	287	1	1	7.2	9	5	3	0	3.6	ns
prot1419	999	2	2	3	4.5	2	2	7.5	6	sig
prot1420	220	0	2	9	12	1	1	12	3	sig
prot1421	648	2	2	0	2.4	1	0	2.4	1.2	ns
prot1422	164	4	1	1.8	0	1	1	1.8	1.8	ns
prot1423	181	1	1	1.5	3	2	2	3	6	sig
prot1424	285	7	7	12	12	7	5	15	27	ns
prot1425	172	5	5	2.4	6	8	5	12	7.2	ns
prot1426	103	3	2	3.6	7.2	4	2	10.8	5.4	ns
prot1427	430	2	6	4.5	3	3	6	3	4.5	ns
prot1428	130	3	6	21	33	3	6	24	18	ns
prot1429	123	4	9	0	6	3	2	2.4	1.2	ns
prot1430	304	4	2	9	7.2	5	3	0	3.6	ns
prot1431	164	1	3	10.5	6	3	6	4.5	9	ns
prot1432	75	1	1	12	12	5	4	15	6	sig
prot1433	173	2	3	1.2	1.2	5	1	4.8	2.4	ns
prot1434	176	0	1	7.2	3.6	2	4	3.6	0	ns
prot1435	191	1	3	1.5	0	3	4	4.5	10.5	ns
prot1436	138	0	0	3	9	1	0	3	15	ns
prot1437	148	4	2	6	1.2	0	6	1.2	1.2	ns
prot1438	101	5	4	1.8	7.2	8	1	7.2	9	ns
prot1439	157	4	1	6	3	2	4	7.5	7.5	ns
prot1440	488	4	2	12	9	3	3	15	18	ns
prot1441	133	3	4	1.2	1.2	6	5	4.8	2.4	ns
prot1442	229	1	3	3.6	7.2	4	1	10.8	1.8	ns
prot1443	89	3	3	3	6	2	2	0	7.5	ns
prot1444	317	2	2	18	9	6	6	18	24	sig
prot1445	88	2	4	1.2	3.6	4	1	2.4	4.8	ns
prot1446	180	1	4	3.6	3.6	1	2	1.8	5.4	ns
prot1447	207	6	1	3	0	1	1	7.5	3	ns
prot1448	235	1	1	9	3	2	4	18	6	sig
prot1449	86	2	2	1.2	1.2	6	12	7.2	7.2	sig
prot1450	115	2	2	1.8	5.4	1	4	1.8	1.8	ns
prot1451	127	3	2	4.5	1.5	2	5	4.5	1.5	ns
prot1452	229	3	0	6	0	3	1	3	3	ns
prot1453	247	2	2	1.2	6	2	3	1.2	2.4	ns
prot1454	573	5	3	5.4	9	0	2	3.6	5.4	ns
prot1455	176	2	0	1.5	3	3	2	6	3	sig
prot1456	169	2	0	3	6	2	1	0	6	ns
prot1457	81	2	2	2.4	3.6	5	1	1.2	1.2	ns
prot1458	89	2	3	1.8	3.6	2	3	5.4	0	ns
prot1459	178	1	3	3	3	5	0	3	4.5	ns
prot1460	151	2	1	15	3	1	3	6	3	ns
prot1461	146	0	5	1.2	4.8	3	4	3.6	1.2	ns
prot1462	217	1	1	1.8	7.2	3	2	3.6	1.8	ns
prot1463	159	0	2	4.5	0	2	2	10.5	10.5	sig
prot1464	237	3	1	3	6	1	2	9	3	ns
prot1465	587	1	1	1.2	2.4	1	0	0	1.2	ns
prot1466	128	1	4	0	0	0	0	5.4	3.6	ns
prot1467	425	4	2	1.5	1.5	5	4	3	3	sig
prot1468	256	4	2	3	0	1	2	6	3	ns
prot1469	136	3	0	1.2	1.2	2	4	0	1.2	ns
prot1470	76	1	1	3.6	3.6	1	1	1.8	1.8	sig
prot1471	175	1	0	0	4.5	3	2	4.5	3	ns
prot1472	231	3	3	0	3	2	1	3	0	ns
prot1473	337	0	4	1.2	0	2	4	1.2	0	ns
prot1474	239	1	2	5.4	3.6	1	1	1.8	5.4	ns
prot1475	456	1	0	0	1.5	1	0	4.5	1.5	ns
prot1476	126	3	2	9	0	1	2	0	6	ns
prot1477	488	0	0	3.6	1.2	2	2	2.4	2.4	ns
prot1478	127	1	1	1.8	1.8	1	2	0	3.6	ns
prot1479	191	1	2	4.5	3	6	3	4.5	6	ns
prot1480	114	4	2	15	12	4	0	18	9	ns
prot1481	62	1	7	2.4	2.4	3	3	1.2	3.6	ns
prot1482	350	2	8	3.6	3.6	4	3	10.8	16.2	sig
prot1483	108	3	3	9	4.5	9	5	3	6	sig
prot1484	321	2	3	3	9	9	13	15	6	sig
prot1485	308	2	3	4.8	4.8	2	3	1.2	1.2	ns
prot1486	59	3	2	3.6	1.8	0	3	7.2	1.8	ns
prot1487	218	4	7	7.5	3	6	8	3	9	sig
prot1488	106	1	1	9	0	2	3	3	6	ns
prot1489	154	0	0	1.2	3.6	4	2	2.4	2.4	ns
prot1490	166	1	0	3.6	5.4	5	1	1.8	1.8	ns
prot1491	515	2	4	7.5	3	1	7	7.5	1.5	sig
prot1492	183	2	2	6	3	3	1	12	6	ns
prot1493	162	6	4	1.2	2.4	3	2	4.8	2.4	ns
prot1494	140	2	1	3.6	3.6	2	3	3.6	5.4	ns
prot1495	169	2	0	1.5	1.5	2	2	6	3	sig
prot1496	242	1	3	6	15	18	6	27	18	sig
prot1497	292	2	0	2.4	4.8	2	5	1.2	3.6	ns
prot1498	197	1	2	5.4	1.8	2	2	3.6	7.2	sig
prot1499	856	2	1	3	4.5	0	3	3	0	ns
prot1500	127	1	0	9	12	2	4	3	6	ns
prot1501	72	1	0	2.4	2.4	2	1	2.4	3.6	ns
prot1502	148	1	5	3.6	5.4	1	1	0	5.4	ns
prot1503	53	1	5	3	0	3	1	1.5	0	ns
prot1504	98	1	1	0	6	0	0	3	0	ns
prot1505	405	0	1	3.6	0	6	6	7.2	10.8	sig
prot1506	104	0	0	5.4	1.8	0	2	1.8	1.8	ns
prot1507	176	4	6	1.5	3	1	2	1.5	1.5	ns
prot1508	125	3	2	3	0	2	1	3	6	ns
prot1509	160	0	5	7.2	1.2	2	2	1.2	1.2	sig
prot1510	316	1	4	1.8	5.4	2	1	1.8	9	sig
prot1511	978	3	0	3	3	1	1	1.5	6	sig
prot1512	234	2	3	3	0	1	4	3	3	ns
prot1513	431	1	0	1.2	1.2	0	3	0	0	ns
prot1514	2591	5	1	9	10.8	5	10	10.8	1.8	sig
prot1515	712	9	3	7.5	6	6	4	10.5	4.5	ns
prot1516	1852	3	3	15	9	5	4	0	0	ns
prot1517	2086	7	4	2.4	2.4	6	5	4.8	7.2	sig
prot1518	1064	5	8	5.4	1.8	3	6	5.4	1.8	ns
prot1519	609	3	8	24	16.5	12	9	7.5	9	ns
prot1520	645	5	2	9	9	0	3	15	12	ns
prot1521	969	2	1	1.2	6	3	2	3.6	2.4	ns
prot1522	857	1	2	1.8	1.8	3	2	0	1.8	ns
prot1523	488	1	1	1.5	6	2	1	3	10.5	ns
prot1524	2821	0	2	0	3	2	0	6	3	ns
prot1525	512	6	2	3.6	1.2	21	9	14.4	14.4	sig
prot1526	876	4	3	5.4	9	3	4	3.6	0	ns
prot1527	543	3	4	12	7.5	3	6	18	27	sig
prot1528	809	4	2	6	6	3	5	15	9	ns
prot1529	1674	1	0	4.8	1.2	1	1	2.4	1.2	sig
prot1530	1191	1	1	0	1.8	2	0	1.8	1.8	ns
prot1531	208	3	2	4.5	9	0	6	3	6	ns
prot1532	437	3	2	12	3	1	3	0	3	ns
prot1533	510	5	4	1.2	1.2	4	1	1.2	1.2	ns
prot1534	695	4	2	1.8	1.8	3	2	3.6	3.6	ns
prot1535	227	0	3	1.5	3	3	0	3	1.5	ns
prot1536	700	1	3	9	15	2	3	6	9	ns
prot1537	218	0	0	7.2	2.4	3	1	2.4	3.6	ns
prot1538	423	1	3	5.4	10.8	2	2	12.6	3.6	ns
prot1539	873	2	1	1.5	4.5	1	3	0	4.5	ns
prot1540	1426	2	1	6	9	3	15	9	18	sig
prot1541	520	1	1	0	4.8	1	4	1.2	1.2	ns
prot1542	290	10	11	23.4	19.8	16	12	28.8	30.6	sig
prot1543	296	2	4	3	0	4	5	4.5	4.5	ns
prot1544	309	1	1	21	15	6	5	18	9	ns
prot1545	502	1	6	4.8	1.2	2	5	8.4	7.2	ns
prot1546	204	1	2	3.6	7.2	1	1	3.6	3.6	ns
prot1547	437	3	0	4.5	3	3	1	9	4.5	ns
prot1548	314	3	1	3	12	2	4	6	6	ns
prot1549	402	5	1	1.2	2.4	2	2	4.8	0	ns
prot1550	188	2	2	5.4	3.6	1	3	5.4	3.6	ns
prot1551	434	0	3	1.5	3	0	0	1.5	6	ns
prot1552	325	0	1	6	0	1	1	3	6	ns
prot1553	607	1	1	4.8	1.2	4	2	3.6	3.6	sig
prot1554	739	2	4	1.8	5.4	4	2	18	3.6	sig
prot1555	235	1	0	0	3	1	2	3	1.5	ns
prot1556	982	1	2	6	6	0	1	6	6	ns
prot1557	392	4	1	4.8	4.8	3	3	2.4	3.6	ns
prot1558	543	3	2	1.8	3.6	0	1	1.8	3.6	ns
prot1559	462	1	0	1.5	3	1	0	1.5	1.5	ns
prot1560	348	3	2	6	15	3	1	3	3	ns
prot1561	463	1	1	1.2	2.4	2	1	2.4	1.2	ns
prot1562	173	2	4	3.6	5.4	3	2	5.4	3.6	ns
prot1563	274	4	4	7.5	4.5	12	15	9	9	sig
prot1564	251	4	5	15	9	12	12	36	54	sig
prot1565	231	6	7	8.4	2.4	3	1	2.4	7.2	ns
prot1566	394	0	5	7.2	5.4	4	3	3.6	5.4	ns
prot1567	240	3	2	7.5	6	4	3	6	6	ns
prot1568	441	1	3	6	12	6	3	3	0	ns
prot1569	200	0	2	0	2.4	3	1	4.8	4.8	ns
prot1570	371	4	2	5.4	1.8	4	1	1.8	5.4	ns
prot1571	313	1	3	7.5	3	2	0	6	3	ns
prot1572	730	3	2	6	18	4	9	9	24	sig
prot1573	329	3	4	3.6	3.6	2	3	3.6	3.6	ns
prot1574	627	1	0	1.8	1.8	2	0	1.8	5.4	ns
prot1575	250	0	2	7.5	3	3	1	4.5	4.5	ns
prot1576	144	2	2	6	9	2	3	9	9	ns
prot1577	472	0	0	2.4	2.4	2	3	3.6	3.6	ns
prot1578	421	2	1	1.8	0	1	2	1.8	5.4	ns
prot1579	250	2	1	1.5	1.5	7	4	7.5	3	sig
prot1580	266	3	2	3	6	2	1	3	3	ns
prot1581	861	3	1	2.4	1.2	0	1	0	0	ns
prot1582	1312	2	1	3.6	1.8	3	4	0	3.6	ns
prot1583	493	2	2	1.5	1.5	4	2	6	4.5	ns
prot1584	1082	0	3	0	3	2	0	0	9	ns
prot1585	648	2	1	2.4	0	0	1	2.4	1.2	ns
prot1586	276	2	2	0	0	4	0	3.6	5.4	ns
prot1587	518	3	4	1.5	1.5	1	1	1.5	3	ns
prot1588	640	3	4	0	0	0	0	0	12	ns
prot1589	722	3	2	4.8	2.4	1	4	0	7.2	ns
prot1590	147	3	3	1.8	9	4	2	3.6	14.4	sig
prot1591	193	1	8	9	3	5	7	7.5	7.5	sig
prot1592	194	2	1	15	6	3	2	3	9	ns
prot1593	365	3	2	4.8	4.8	2	2	1.2	3.6	ns
prot1594	290	1	2	3.6	5.4	3	1	5.4	1.8	ns
prot1595	636	3	3	4.5	3	3	1	0	4.5	ns
prot1596	1160	1	7	6	6	5	2	6	0	ns
prot1597	641	5	1	6	1.2	4	2	3.6	4.8	sig
prot1598	175	1	1	7.2	0	3	5	3.6	7.2	ns
prot1599	318	4	3	1.5	7.5	0	0	6	4.5	ns
prot1600	424	0	2	6	6	0	0	9	6	ns
prot1601	348	4	2	2.4	2.4	4	0	2.4	4.8	ns
prot1602	227	1	1	1.8	1.8	2	1	3.6	0	ns
prot1603	427	0	2	9	0	0	2	1.5	6	ns
prot1604	268	5	3	9	12	3	1	6	9	ns
prot1605	357	2	3	1.2	4.8	2	2	4.8	4.8	ns
prot1606	174	2	1	3.6	1.8	3	1	1.8	0	ns
prot1607	233	1	2	1.5	0	3	1	3	4.5	ns
prot1608	217	0	3	6	3	0	1	0	0	ns
prot1609	980	2	0	4.8	1.2	2	2	2.4	2.4	sig
prot1610	263	3	0	9	1.8	2	1	1.8	5.4	ns
prot1611	169	1	0	3	1.5	1	0	4.5	3	ns
prot1612	178	3	0	0	0	6	3	9	9	sig
prot1613	355	0	3	0	1.2	2	1	1.2	0	ns
prot1614	604	0	0	1.8	1.8	0	2	5.4	3.6	ns
prot1615	149	2	2	1.5	0	0	0	4.5	0	ns
prot1616	594	1	2	3	0	0	2	0	0	ns
prot1617	257	2	2	3.6	3.6	0	1	1.2	2.4	ns
prot1618	421	0	1	1.8	5.4	2	1	1.8	3.6	ns
prot1619	712	0	1	0	4.5	3	3	4.5	4.5	sig
prot1620	423	0	1	3	0	1	1	9	6	ns
prot1621	488	2	3	2.4	0	1	1	1.2	0	ns
prot1622	1872	0	2	7.2	0	1	2	5.4	1.8	ns
prot1623	153	3	3	9	10.5	18	3	18	13.5	sig
prot1624	275	3	3	15	12	3	5	3	15	ns
prot1625	463	4	5	7.2	3.6	1	4	3.6	4.8	ns
prot1626	103	3	1	10.8	10.8	6	3	9	12.6	ns
prot1627	287	1	0	1.5	4.5	9	4	6	4.5	sig
prot1628	282	4	5	3	3	4	6	30	18	sig
prot1629	200	7	2	2.4	3.6	4	1	1.2	1.2	ns
prot1630	149	4	1	7.2	3.6	3	4	3.6	0	ns
prot1631	149	4	4	6	1.5	1	4	6	3	sig
prot1632	132	3	1	0	6	4	2	3	3	ns
prot1633	118	5	2	4.8	6	2	2	6	4.8	ns
prot1634	191	1	2	5.4	7.2	3	8	5.4	1.8	ns
prot1635	189	2	3	0	3	4	5	3	6	sig
prot1636	273	4	0	3	6	2	1	3	12	ns
prot1637	327	3	1	3.6	2.4	2	3	1.2	4.8	ns
prot1638	148	2	2	1.8	5.4	2	2	1.8	1.8	ns
prot1639	206	3	4	3	1.5	3	4	4.5	6	ns
prot1640	108	2	2	3	9	2	0	9	3	ns
prot1641	267	2	2	7.2	1.2	1	5	1.2	6	ns
prot1642	204	3	1	3.6	5.4	2	0	5.4	3.6	ns
prot1643	223	2	3	3	3	1	3	1.5	1.5	ns
prot1644	298	2	3	3	9	2	4	9	3	ns
prot1645	194	4	1	2.4	1.2	6	9	7.2	7.2	sig
prot1646	77	2	0	1.8	0	1	1	0	5.4	ns
prot1647	166	1	2	0	6	2	3	0	1.5	ns
prot1648	418	1	6	6	9	4	2	3	9	ns
prot1649	418	1	4	2.4	3.6	2	6	1.2	0	ns
prot1650	127	2	3	3.6	10.8	2	4	1.8	3.6	ns
prot1651	279	1	1	1.5	1.5	2	4	3	6	sig
prot1652	181	7	5	0	6	0	4	6	0	ns
prot1653	129	2	0	3.6	2.4	2	6	3.6	2.4	ns
prot1654	161	3	2	0	3.6	2	1	3.6	10.8	sig
prot1655	126	1	0	3	1.5	1	3	1.5	0	ns
prot1656	326	0	1	9	0	3	3	15	6	ns
prot1657	207	1	0	1.2	0	0	1	1.2	1.2	ns
prot1658	191	2	5	5.4	0	3	2	5.4	3.6	ns
prot1659	238	1	1	1.5	0	2	0	1.5	1.5	ns
prot1660	210	1	1	6	3	4	4	3	6	sig
prot1661	331	0	1	3.6	0	2	0	0	2.4	ns
prot1662	574	3	2	1.8	3.6	7	7	3.6	3.6	sig
prot1663	455	1	1	1.5	1.5	1	1	7.5	0	ns
prot1664	553	1	0	12	3	1	2	12	3	sig
prot1665	522	0	5	2.4	1.2	2	2	4.8	7.2	sig
prot1666	325	0	2	0	7.2	2	2	3.6	7.2	sig
prot1667	208	4	4	3	3	2	1	1.5	3	ns
prot1668	232	3	1	3	9	2	2	6	24	sig
prot1669	219	1	3	1.2	4.8	2	1	1.2	0	ns
prot1670	409	2	0	0	1.8	1	2	0	1.8	ns
prot1671	233	1	2	3	6	4	1	6	3	sig
prot1672	772	1	1	6	0	1	2	0	0	ns
prot1673	360	1	3	0	0	0	2	2.4	1.2	ns
prot1674	439	1	2	7.2	3.6	2	4	5.4	5.4	ns
prot1675	442	0	1	3	4.5	3	2	6	0	ns
prot1676	138	0	1	0	0	2	2	6	12	sig
prot1677	106	4	0	1.2	1.2	1	0	2.4	0	ns
prot1678	370	0	1	1.8	1.8	1	1	1.8	3.6	ns
prot1679	629	1	1	0	3	0	0	0	4.5	ns
prot1680	187	0	1	9	3	2	0	0	0	ns
prot1681	596	1	0	0	0	2	2	1.2	1.2	ns
prot1682	255	2	1	1.8	0	0	2	3.6	0	ns
prot1683	92	7	4	10.5	9	6	4	9	3	ns
prot1684	171	5	3	18	6	2	2	21	6	ns
prot1685	165	4	4	6	3.6	3	2	3.6	3.6	ns
prot1686	148	2	3	5.4	3.6	1	1	5.4	9	ns
prot1687	229	2	4	4.5	3	2	2	15	18	sig
prot1688	123	1	3	12	6	2	5	6	6	ns
prot1689	77	2	5	2.4	1.2	0	2	3.6	2.4	ns
prot1690	465	3	2	7.2	0	3	2	1.8	3.6	ns
prot1691	279	1	0	1.5	0	2	0	3	1.5	ns
prot1692	278	1	3	3	0	3	2	6	0	ns
prot1693	119	0	1	2.4	4.8	1	1	2.4	2.4	ns
prot1694	148	2	2	1.8	7.2	3	0	0	3.6	ns
prot1695	72	1	1	1.5	0	3	1	6	3	ns
prot1696	353	4	4	6	15	3	4	6	0	ns
prot1697	196	4	3	1.2	1.2	2	1	4.8	1.2	ns
prot1698	174	2	3	1.8	5.4	2	4	14.4	18	sig
prot1699	126	3	2	3	1.5	1	0	4.5	9	ns
prot1700	235	1	0	9	3	0	1	9	9	ns
prot1701	235	1	2	1.2	1.2	0	1	1.2	1.2	ns
prot1702	110	2	2	7.2	10.8	0	0	7.2	1.8	ns
prot1703	188	3	1	4.5	1.5	4	1	1.5	1.5	ns
prot1704	225	0	0	6	0	2	1	3	3	sig
prot1705	138	0	3	0	0	4	1	1.2	1.2	sig
prot1706	174	1	5	7.2	3.6	5	3	1.8	7.2	ns
prot1707	672	5	3	4.5	0	2	9	3	3	sig
prot1708	84	2	0	0	6	2	4	12	6	sig
prot1709	107	3	2	1.2	1.2	3	1	0	1.2	ns
prot1710	146	2	1	3.6	1.8	2	2	3.6	0	ns
prot1711	183	1	3	4.5	3	2	0	3	1.5	ns
prot1712	555	1	1	3	6	1	2	12	3	sig
prot1713	467	1	2	0	2.4	1	2	3.6	0	ns
prot1714	265	3	1	0	1.8	2	1	0	1.8	ns
prot1715	598	2	2	1.5	3	3	2	3	1.5	ns
prot1716	317	2	2	0	12	0	2	12	9	ns
prot1717	196	2	4	0	0	0	0	1.2	3.6	ns
prot1718	267	2	1	5.4	1.8	3	2	3.6	3.6	sig
prot1719	612	1	1	1.5	4.5	2	4	1.5	0	ns
prot1720	62	0	3	0	6	3	3	9	9	sig
prot1721	77	2	2	1.2	3.6	0	1	0	2.4	ns
prot1722	68	0	2	0	0	1	1	3.6	1.8	ns
prot1723	632	1	6	1.5	1.5	1	3	1.5	6	ns
prot1724	230	0	2	3	3	0	1	0	6	ns
prot1725	133	1	1	4.8	1.2	0	0	3.6	2.4	ns
prot1726	334	2	2	0	0	0	1	3.6	5.4	ns
prot1727	311	0	1	3	1.5	0	3	1.5	4.5	ns
prot1728	563	0	0	9	0	3	3	27	18	sig
prot1729	327	0	1	0	1.2	2	5	2.4	2.4	sig
prot1730	144	4	1	0	5.4	1	2	3.6	3.6	ns
prot1731	668	1	1	1.5	0	1	3	4.5	0	ns
prot1732	85	2	3	0	3	1	1	6	6	ns
prot1733	102	1	3	0	0	2	6	2.4	2.4	sig
prot1734	508	1	2	1.8	3.6	0	4	0	1.8	ns
prot1735	226	2	1	6	0	1	1	1.5	0	ns
prot1736	676	2	1	6	3	4	2	12	6	sig
prot1737	539	1	2	0	3.6	1	1	0	0	ns
prot1738	295	0	2	0	3.6	0	0	3.6	1.8	ns
prot1739	224	2	3	1.5	0	2	0	6	0	ns
prot1740	2292	0	2	6	15	1	1	15	6	sig
prot1741	170	1	0	1.2	8.4	1	6	3.6	12	ns
prot1742	134	7	3	5.4	3.6	4	3	0	5.4	ns
prot1743	255	1	1	3	3	5	3	3	4.5	ns
prot1744	304	3	4	12	15	2	4	12	6	ns
prot1745	237	3	3	6	0	2	3	2.4	3.6	ns
prot1746	105	1	1	0	3.6	2	3	3.6	1.8	ns
prot1747	69	1	1	3	0	2	3	0	1.5	ns
prot1748	247	0	2	12	9	6	3	18	12	sig
prot1749	99	0	2	2.4	6	3	5	7.2	2.4	ns
prot1750	116	0	1	0	5.4	2	0	0	7.2	ns
prot1751	152	1	0	3	3	4	2	6	6	sig
prot1752	225	1	2	3	3	3	2	9	9	sig
prot1753	147	1	3	7.2	2.4	2	3	2.4	2.4	ns
prot1754	125	4	4	1.8	3.6	1	2	5.4	0	ns
prot1755	90	1	1	3	1.5	2	2	6	9	sig
prot1756	237	3	2	6	9	2	5	6	6	sig
prot1757	66	2	4	1.2	3.6	2	2	2.4	2.4	ns
prot1758	264	1	2	7.2	5.4	1	5	3.6	7.2	ns
prot1759	137	1	2	3	3	0	2	1.5	4.5	ns
prot1760	511	3	0	6	9	2	3	6	6	sig
prot1761	141	2	1	2.4	0	2	1	1.2	1.2	ns
prot1762	280	1	1	1.8	0	1	3	5.4	3.6	ns
prot1763	302	3	1	1.5	0	2	4	1.5	3	ns
prot1764	74	1	2	3	0	1	1	6	3	sig
prot1765	171	1	1	1.2	4.8	0	1	2.4	2.4	ns
prot1766	95	2	1	9	9	1	1	3.6	3.6	ns
prot1767	367	1	0	1.5	0	1	2	6	7.5	ns
prot1768	144	2	1	3	9	2	2	3	0	ns
prot1769	664	1	6	3.6	1.2	0	0	0	1.2	ns
prot1770	179	0	1	3.6	5.4	3	1	1.8	5.4	ns
prot1771	114	1	1	3	1.5	0	1	1.5	0	ns
prot1772	161	1	2	0	9	1	0	6	6	ns
prot1773	205	0	1	1.2	0	3	12	3.6	3.6	sig
prot1774	305	0	2	0	5.4	2	4	3.6	9	sig
prot1775	416	1	0	4.5	0	4	5	3	3	sig
prot1776	397	1	2	3	9	2	2	6	12	sig
prot1777	224	5	2	1.2	1.2	1	1	0	3.6	ns
prot1778	314	0	2	3.6	1.8	0	1	1.8	1.8	ns
prot1779	174	1	1	1.5	3	3	0	0	3	ns
prot1780	416	0	0	6	6	6	3	9	18	sig
prot1781	131	1	1	2.4	1.2	1	0	3.6	0	ns
prot1782	107	1	3	3.6	0	0	1	0	7.2	ns
prot1783	163	0	2	3	0	0	0	1.5	1.5	ns
prot1784	564	4	4	6	3	2	2	6	6	sig
prot1785	208	0	0	1.2	4.8	1	1	0	1.2	ns
prot1786	135	2	1	3.6	3.6	1	1	1.8	0	ns
prot1787	3394	0	3	1.5	4.5	11	5	7.5	7.5	sig
prot1788	1957	3	0	3	3	6	2	6	27	sig
prot1789	1088	2	1	0	1.2	1	1	4.8	0	ns
prot1790	424	1	3	3.6	5.4	2	3	1.8	5.4	ns
prot1791	1035	4	2	4.5	1.5	1	0	1.5	1.5	ns
prot1792	926	3	0	9	3	2	2	6	6	sig
prot1793	1669	1	1	1.2	2.4	2	2	7.2	3.6	sig
prot1794	201	2	4	3.6	5.4	0	3	10.8	1.8	ns
prot1795	539	4	1	4.5	1.5	3	3	4.5	4.5	sig
prot1796	638	0	2	3	3	2	1	12	3	sig
prot1797	225	4	6	2.4	4.8	3	5	3.6	1.2	ns
prot1798	319	3	1	7.2	3.6	2	5	3.6	5.4	ns
prot1799	520	1	1	3	3	1	1	4.5	3	ns
prot1800	785	4	2	3	12	6	4	18	6	sig
prot1801	629	2	4	1.2	1.2	5	0	4.8	3.6	ns
prot1802	341	2	2	1.8	10.8	9	9	27	16.2	sig
prot1803	412	0	0	1.5	0	3	2	3	1.5	ns
prot1804	308	0	1	0	0	2	1	0	3	ns
prot1805	743	2	0	0	1.2	1	1	2.4	2.4	ns
prot1806	470	0	1	0	1.8	2	2	1.8	0	ns
prot1807	1140	1	3	0	1.5	1	3	1.5	4.5	ns
prot1808	1466	0	2	3	0	0	1	3	3	ns
prot1809	254	4	2	2.4	1.2	2	3	9.6	2.4	ns
prot1810	257	1	3	3.6	9	2	0	1.8	3.6	ns
prot1811	375	0	0	1.5	4.5	4	2	6	3	sig
prot1812	1882	3	2	6	3	2	4	3	6	ns
prot1813	1300	0	0	1.2	0	0	1	1.2	3.6	ns
prot1814	444	1	1	3.6	3.6	4	3	5.4	3.6	sig
prot1815	832	3	1	1.5	1.5	1	0	4.5	1.5	ns
prot1816	582	4	0	6	6	2	2	12	6	sig
prot1817	280	0	0	1.2	1.2	3	3	2.4	2.4	sig
prot1818	1244	0	1	1.8	3.6	2	0	3.6	1.8	ns
prot1819	276	4	1	1.5	0	1	1	1.5	4.5	ns
prot1820	623	2	1	0	0	1	0	0	3	ns
prot1821	450	0	2	0	1.2	0	2	0	1.2	ns
prot1822	247	2	1	3.6	5.4	2	1	5.4	0	ns
prot1823	387	0	1	0	0	3	6	9	9	sig
prot1824	662	3	1	9	9	3	0	12	3	ns
prot1825	743	1	2	3.6	1.2	0	0	1.2	2.4	ns
prot1826	874	0	1	0	1.8	1	0	1.8	1.8	ns
prot1827	1301	0	2	1.5	1.5	0	1	0	0	ns
prot1828	274	0	1	0	6	5	1	6	6	ns
prot1829	551	6	1	1.2	1.2	8	3	2.4	3.6	ns
prot1830	447	2	1	9	3.6	2	4	1.8	1.8	ns
prot1831	154	1	4	6	1.5	3	3	6	4.5	ns
prot1832	210	1	1	0	3	4	2	12	15	sig
prot1833	290	2	1	0	1.2	3	4	3.6	1.2	ns
prot1834	220	3	2	7.2	5.4	1	5	3.6	7.2	ns
prot1835	184	3	0	1.5	0	1	4	3	3	ns
prot1836	168	2	0	12	3	3	6	3	3	ns
prot1837	102	0	0	3.6	1.2	2	3	6	2.4	ns
prot1838	327	0	1	1.8	3.6	4	1	0	7.2	ns
prot1839	962	0	0	0	0	2	6	6	3	sig
prot1840	556	2	3	9	3	3	1	0	0	ns
prot1841	374	1	1	1.2	1.2	0	2	2.4	1.2	ns
prot1842	728	2	0	1.8	0	2	4	1.8	5.4	ns
prot1843	243	2	0	4.5	3	2	1	3	3	ns
prot1844	127	3	1	3	3	1	1	0	6	ns
prot1845	519	2	0	3.6	1.2	3	1	3.6	2.4	ns
prot1846	492	2	3	3.6	0	0	0	0	0	ns
prot1847	233	2	4	7.5	4.5	1	3	3	1.5	ns
prot1848	287	0	2	6	6	0	2	0	6	ns
prot1849	337	0	2	0	1.2	0	1	1.2	0	ns
prot1850	404	1	0	1.8	3.6	2	2	3.6	3.6	sig
prot1851	3175	1	0	1.5	3	1	1	0	1.5	ns
prot1852	243	2	0	0	0	0	1	0	0	ns
prot1853	275	0	2	1.2	0	0	2	0	0	ns
prot1854	648	1	3	3.6	3.6	1	1	5.4	5.4	ns
prot1855	172	0	5	0	3	0	2	0	3	ns
prot1856	283	1	3	3	12	4	1	6	3	ns
prot1857	159	4	2	1.2	6	5	1	3.6	1.2	ns
prot1858	372	3	2	1.8	5.4	1	1	0	1.8	ns
prot1859	174	0	4	3	6	3	3	4.5	1.5	ns
prot1860	182	2	1	9	0	6	3	6	6	sig
prot1861	251	0	0	2.4	4.8	3	3	3.6	14.4	sig
prot1862	1009	1	1	5.4	5.4	3	1	3.6	3.6	ns
prot1863	233	0	0	3	1.5	1	0	0	1.5	ns
prot1864	158	4	1	9	3	1	2	6	6	ns
prot1865	200	4	1	3.6	2.4	5	3	3.6	6	ns
prot1866	292	3	1	0	1.8	2	2	9	1.8	sig
prot1867	399	0	1	1.5	0	0	1	0	3	ns
prot1868	229	1	1	6	3	3	1	6	9	ns
prot1869	228	4	2	3.6	2.4	0	1	0	3.6	ns
prot1870	445	2	2	1.8	3.6	1	1	9	1.8	sig
prot1871	334	3	0	4.5	0	0	1	1.5	3	ns
prot1872	848	5	1	6	12	2	1	3	0	ns
prot1873	151	1	3	4.8	6	1	4	1.2	3.6	ns
prot1874	1410	2	0	5.4	0	1	1	0	0	ns
prot1875	164	0	2	1.5	1.5	1	2	1.5	3	sig
prot1876	114	2	1	6	9	3	2	9	3	ns
prot1877	262	4	0	0	2.4	1	3	3.6	1.2	ns
prot1878	174	0	1	1.8	3.6	1	1	1.8	0	ns
prot1879	987	1	0	3	0	1	1	1.5	4.5	ns
prot1880	170	1	2	9	3	1	0	9	3	ns
prot1881	399	1	1	1.2	3.6	2	2	2.4	2.4	sig
prot1882	504	4	1	3.6	0	1	0	3.6	3.6	ns
prot1883	359	1	2	4.5	3	2	1	0	7.5	ns
prot1884	85	0	2	0	0	0	1	6	0	ns
prot1885	186	0	0	0	1.2	2	1	1.2	2.4	sig
prot1886	231	2	2	1.8	1.8	3	3	5.4	3.6	sig
prot1887	161	1	2	1.5	0	1	2	1.5	0	ns
prot1888	296	2	1	9	0	3	0	0	3	ns
prot1889	362	4	2	2.4	0	2	0	1.2	0	ns
prot1890	492	1	3	3.6	5.4	2	2	3.6	9	sig
prot1891	240	0	2	0	0	2	1	3	0	ns
prot1892	587	1	1	6	3	3	2	0	9	ns
prot1893	523	0	1	0	2.4	1	0	1.2	0	ns
prot1894	979	0	1	0	3.6	1	1	1.8	1.8	ns
prot1895	2381	2	0	3	1.5	2	2	3	6	sig
prot1896	246	2	3	0	0	1	0	0	6	ns
prot1897	309	1	0	2.4	0	0	0	0	1.2	ns
prot1898	214	1	0	0	1.8	1	1	0	0	ns
prot1899	659	1	1	0	4.5	2	1	1.5	4.5	ns
prot1900	185	0	2	3	6	0	1	3	0	ns
prot1901	201	3	1	1.2	0	2	0	2.4	3.6	ns
prot1902	464	1	2	1.8	1.8	3	0	7.2	3.6	ns
prot1903	298	0	2	3	0	2	1	0	4.5	ns
prot1904	502	2	1	0	0	0	2	3	0	ns
prot1905	295	0	2	2.4	0	0	0	0	1.2	ns
prot1906	1921	1	1	1.8	1.8	2	1	0	0	ns
prot1907	900	1	0	1.5	0	2	4	3	3	sig
prot1908	1567	5	1	0	3	0	4	3	6	ns
prot1909	659	2	1	1.2	1.2	0	0	3.6	0	ns
prot1910	909	2	0	1.8	0	1	1	1.8	1.8	sig
prot1911	193	1	1	1.5	0	3	0	0	3	ns
prot1912	431	1	0	3	3	0	2	3	0	ns
prot1913	118	0	0	0	1.2	0	0	1.2	0	ns
prot1914	229	4	2	1.8	5.4	3	4	3.6	9	ns
prot1915	232	2	0	4.5	6	2	1	1.5	7.5	ns
prot1916	267	2	1	3	15	1	0	6	3	ns
prot1917	266	0	2	2.4	2.4	1	1	2.4	0	ns
prot1918	183	1	0	0	0	1	2	1.8	1.8	sig
prot1919	909	2	4	6	1.5	2	2	12	3	sig
prot1920	219	2	2	0	6	3	2	0	15	ns
prot1921	141	0	2	2.4	2.4	4	5	3.6	1.2	ns
prot1922	154	0	1	7.2	1.8	2	3	3.6	0	ns
prot1923	243	1	2	3	0	0	1	0	0	ns
prot1924	135	2	0	0	6	1	1	0	3	ns
prot1925	315	0	0	2.4	0	2	0	1.2	1.2	ns
prot1926	517	2	3	7.2	0	2	1	0	0	ns
prot1927	127	0	1	1.5	1.5	2	2	0	0	ns
prot1928	439	0	2	3	0	2	3	3	3	ns
prot1929	398	2	1	2.4	2.4	1	1	1.2	2.4	ns
prot1930	462	1	2	1.8	0	0	0	0	1.8	ns
prot1931	202	3	2	6	9	1	2	1.5	9	sig
prot1932	114	0	1	3	3	2	0	0	6	ns
prot1933	137	0	0	3.6	0	2	1	0	2.4	ns
prot1934	124	1	2	0	0	2	2	0	5.4	ns
prot1935	641	0	0	1.5	0	1	0	3	3	ns
prot1936	415	1	1	3	0	1	0	0	12	ns
prot1937	448	0	2	1.2	0	2	1	1.2	1.2	ns
prot1938	572	2	0	1.8	1.8	2	2	0	1.8	ns
prot1939	819	1	2	4.5	1.5	2	4	4.5	3	sig
prot1940	365	1	0	6	0	0	1	0	9	ns
prot1941	600	4	2	3.6	1.2	0	2	2.4	0	ns
prot1942	692	0	0	1.8	0	1	1	1.8	1.8	ns
prot1943	244	0	0	0	1.5	1	0	0	0	ns
prot1944	203	1	4	6	0	2	0	0	9	ns
prot1945	383	1	3	1.2	0	1	0	0	3.6	ns
prot1946	208	2	2	0	5.4	1	3	1.8	0	ns
prot1947	292	2	1	0	1.5	2	3	4.5	1.5	ns
prot1948	288	2	3	3	3	1	2	0	0	ns
prot1949	111	1	1	0	1.2	1	0	0	1.2	ns
prot1950	309	2	1	10.8	1.8	6	4	3.6	3.6	sig
prot1951	555	2	0	1.5	0	1	0	3	1.5	ns
prot1952	719	3	1	3	0	2	2	0	6	ns
prot1953	548	1	4	2.4	2.4	4	1	1.2	1.2	ns
prot1954	209	1	1	5.4	3.6	2	1	7.2	1.8	ns
prot1955	561	2	2	1.5	0	0	0	6	4.5	ns
prot1956	575	0	1	0	0	0	2	9	3	ns
prot1957	193	2	2	3.6	1.2	2	1	1.2	2.4	sig
prot1958	476	0	2	7.2	0	0	1	1.8	0	ns
prot1959	426	0	0	1.5	1.5	0	1	0	0	ns
prot1960	210	0	2	6	9	10	4	12	6	sig
prot1961	167	1	1	0	1.2	9	3	3.6	3.6	sig
prot1962	255	2	0	7.2	3.6	3	1	1.8	3.6	ns
prot1963	259	0	1	0	0	0	2	0	0	ns
prot1964	828	1	0	0	3	0	0	0	6	ns
prot1965	491	1	1	0	0	0	3	1.2	1.2	ns
prot1966	116	2	1	0	3.6	3	1	3.6	1.8	ns
prot1967	392	1	1	1.5	1.5	1	1	0	1.5	ns
prot1968	278	1	0	3	3	0	1	0	0	ns
prot1969	275	3	1	0	0	0	2	1.2	3.6	ns
prot1970	542	0	1	0	0	2	1	1.8	0	ns
prot1971	303	1	0	1.5	3	4	1	1.5	3	ns
prot1972	206	0	0	3	0	3	12	9	9	sig
prot1973	575	1	0	0	0	0	1	2.4	1.2	ns
prot1974	882	3	0	0	1.8	0	2	3.6	0	ns
prot1975	503	1	1	3	3	2	2	0	4.5	ns
prot1976	350	0	1	0	0	0	3	0	0	ns
prot1977	277	1	2	2.4	0	2	2	2.4	2.4	sig
prot1978	251	0	0	0	0	2	1	3.6	0	ns
prot1979	223	2	0	0	0	0	0	0	0	ns
prot1980	109	4	2	3	3	1	1	9	3	ns
prot1981	1093	2	3	1.2	1.2	2	5	1.2	2.4	ns
prot1982	123	1	0	3.6	10.8	4	3	3.6	7.2	ns
prot1983	160	2	2	1.5	0	1	2	3	3	sig
prot1984	160	2	3	6	3	0	0	3	3	ns
prot1985	433	1	2	1.2	2.4	3	6	18	3.6	sig
prot1986	214	1	3	5.4	3.6	1	0	0	1.8	ns
prot1987	114	1	1	1.5	3	2	2	3	3	ns
prot1988	178	4	2	6	0	3	2	0	9	ns
prot1989	248	2	1	1.2	1.2	1	2	1.2	1.2	sig
prot1990	49	0	0	7.2	1.8	1	2	1.8	1.8	ns
prot1991	86	1	4	7.5	0	0	0	0	3	ns
prot1992	335	1	1	3	9	1	1	0	0	ns
prot1993	171	1	1	2.4	1.2	3	1	2.4	2.4	ns
prot1994	214	1	0	1.8	0	2	0	0	1.8	ns
prot1995	108	2	3	1.5	0	1	0	0	1.5	ns
prot1996	115	0	1	9	3	2	2	6	0	ns
prot1997	96	0	1	2.4	0	0	1	0	1.2	ns
prot1998	82	1	3	3.6	1.8	2	1	1.8	1.8	ns
prot1999	365	2	1	1.5	1.5	0	2	1.5	0	ns
[truncated: 1,549 more rows]
