# Supplementary material for: Protein complex-based analysis is resistant to the obfuscating consequences of batch effects --- a case study in clinical proteomics
Source: BMC Genomics. 2017 Mar 14;18(Suppl 2):142. doi: 10.1186/s12864-017-3490-3 (PMC5374662; doi:10.1186/s12864-017-3490-3)
Supplement: Supplementary file 2 — Simulated data D2.2H. (ZIP 3730 kb) [file 12864_2017_3490_MOESM2_ESM.zip › D2.2.368.txt]

protLen	X0	X0.1	X0.2	X0.3	X1	X1.1	X1.2	X1.3	sig
prot1	1338	918	888	1005.6	1010.4	855	873	1096.8	1087.2	ns
prot2	2199	39	29	102	66	21	39	96	114	ns
prot3	1538	22	23	52.2	63	36	27	46.8	61.2	ns
prot4	2319	21	28	30	37.5	21	21	30	36	ns
prot5	1392	42	41	55.2	62.4	53	59	49.2	52.8	ns
prot6	1985	28	25	99	84	31	38	93	111	ns
prot7	1262	53	45	81	72	37	39	97.2	73.8	ns
prot8	3862	16	20	34.5	15	24	25	34.5	42	sig
prot9	1295	39	50	64.8	52.8	40	40	50.4	51.6	ns
prot10	4287	13	6	48	36	10	16	24	18	ns
prot11	1277	38	47	79.2	66.6	40	41	55.8	77.4	ns
prot12	3587	4	8	6	10.5	16	18	27	36	sig
prot13	774	69	75	86.4	85.2	63	80	87.6	93.6	ns
prot14	1960	11	4	3	21	10	4	21	15	ns
prot15	858	85	71	104.4	113.4	67	50	122.4	111.6	ns
prot16	693	75	77	100.5	130.5	69	77	121.5	111	ns
prot17	748	62	55	75.6	87.6	60	59	87.6	87.6	ns
prot18	875	41	49	156	150	126	135	396	405	sig
prot19	1755	17	18	19.8	23.4	7	11	12.6	23.4	ns
prot20	839	40	35	64.5	43.5	33	31	36	75	ns
prot21	857	19	35	34.8	34.8	21	33	40.8	44.4	ns
prot22	1248	22	23	69	84	20	25	90	87	ns
prot23	1308	21	19	19.8	30.6	17	22	12.6	41.4	ns
prot24	1260	17	13	19.5	10.5	23	11	18	21	sig
prot25	1487	9	4	6	6	5	7	8.4	12	sig
prot26	477	72	82	273	261	75	69	231	291	ns
prot27	1324	17	16	43.2	46.8	29	31	45	46.8	sig
prot28	997	20	15	21	19.5	16	14	25.5	31.5	ns
prot29	623	99	108	117.6	135.6	121	116	115.2	118.8	ns
prot30	657	99	104	366	306	98	98	261	327	ns
prot31	1735	15	15	36	23.4	15	10	21.6	19.8	ns
prot32	904	12	13	15	13.5	19	12	16.5	12	ns
prot33	446	185	190	205.2	267.6	178	181	242.4	250.8	ns
prot34	262	197	177	549	618	170	205	594	525	ns
prot35	682	124	111	189	180	106	117	171	158.4	ns
prot36	742	57	56	82.5	85.5	92	90	121.5	123	sig
prot37	630	45	32	54	62.4	41	34	44.4	49.2	ns
prot38	672	28	30	84	87	35	36	108	63	ns
prot39	1056	18	35	52.2	52.2	34	31	50.4	48.6	ns
prot40	1098	16	12	42	34.5	19	26	25.5	27	ns
prot41	1192	5	10	20.4	10.8	18	10	18	12	ns
prot42	1888	6	5	15	39	13	12	39	27	ns
prot43	500	191	166	306	324	164	151	300.6	343.8	ns
prot44	610	53	54	61.5	87	57	51	84	66	ns
prot45	543	34	45	50.4	36	39	27	30	34.8	ns
prot46	685	28	37	69	90	26	29	108	75	ns
prot47	546	44	23	50.4	52.2	28	24	48.6	64.8	ns
prot48	1311	7	16	10.5	16.5	54	33	22.5	58.5	sig
prot49	1047	9	12	15.6	25.2	24	24	19.2	28.8	sig
prot50	491	143	134	408	387	129	146	450	384	ns
prot51	654	72	69	138.6	124.2	83	69	138.6	145.8	ns
prot52	639	60	67	81	90	56	62	78	100.5	ns
prot53	740	64	66	58.8	64.8	52	48	64.8	64.8	ns
prot54	1143	12	23	48	45	16	18	51	30	ns
prot55	966	16	17	23.4	30.6	22	16	19.8	36	ns
prot56	1042	17	13	15	18	10	18	16.5	19.5	ns
prot57	2166	17	11	6	8.4	1	9	13.2	7.2	ns
prot58	443	27	32	114	75	39	36	78	108	ns
prot59	589	24	26	63	37.8	24	21	32.4	66.6	ns
prot60	740	25	21	31.5	28.5	20	21	27	28.5	ns
prot61	532	23	18	19.2	26.4	18	38	48	38.4	sig
prot62	740	8	9	39	24	9	7	45	33	ns
prot63	727	10	9	14.4	30.6	13	14	21.6	14.4	ns
prot64	1585	6	8	6	10.5	5	3	4.5	3	ns
prot65	479	229	221	286.8	264	236	247	268.8	267.6	ns
prot66	364	139	168	456	507	166	150	501	450	ns
prot67	433	146	148	239.4	325.8	154	166	282.6	273.6	ns
prot68	346	132	154	190.5	220.5	163	128	204	217.5	ns
prot69	545	92	84	130.8	105.6	93	101	120	110.4	ns
prot70	472	73	82	261	174	77	78	189	240	ns
prot71	478	52	42	86.4	99	45	45	79.2	84.6	ns
prot72	413	45	54	66	78	40	69	64.5	58.5	ns
prot73	496	41	32	49.2	44.4	43	42	48	56.4	ns
prot74	630	37	45	96	93	51	29	102	78	ns
prot75	544	32	23	61.2	57.6	24	26	61.2	59.4	ns
prot76	880	12	9	16.5	27	7	15	24	28.5	ns
prot77	684	9	14	19.2	9.6	23	22	21.6	26.4	sig
prot78	988	14	5	39	39	6	9	15	24	ns
prot79	430	84	76	109.8	129.6	62	69	120.6	131.4	ns
prot80	707	20	30	37.5	34.5	28	21	49.5	43.5	ns
prot81	418	30	21	25.2	31.2	19	24	31.2	27.6	ns
prot82	820	18	10	54	48	18	15	39	54	ns
prot83	1450	9	7	18	12.6	24	14	39.6	21.6	sig
prot84	500	73	68	106.5	111	92	70	133.5	109.5	ns
prot85	451	59	54	73.2	70.8	53	45	72	74.4	ns
prot86	757	35	24	72	78	26	36	78	87	ns
prot87	539	23	27	34.2	30.6	31	14	41.4	43.2	ns
prot88	455	28	13	28.5	30	15	17	31.5	28.5	ns
prot89	646	11	17	27.6	20.4	18	18	24	25.2	ns
prot90	533	11	6	30	42	16	20	27	72	sig
prot91	1101	5	6	9	14.4	2	2	9	7.2	ns
prot92	375	191	155	235.5	274.5	169	185	255	256.5	ns
prot93	477	115	101	126	127.2	117	93	133.2	135.6	ns
prot94	440	59	79	219	222	60	85	255	237	ns
prot95	445	80	79	120.6	127.8	72	65	108	120.6	ns
prot96	373	37	55	72	58.5	52	44	78	79.5	ns
prot97	606	32	24	40.8	50.4	35	35	37.2	28.8	ns
prot98	343	27	32	51	63	21	21	63	87	ns
prot99	403	18	28	32.4	34.2	60	75	145.8	118.8	sig
prot100	591	14	17	21	36	19	23	31.5	24	ns
prot101	641	7	13	15.6	13.2	17	14	20.4	7.2	ns
prot102	583	9	17	18	36	15	42	135	63	sig
prot103	544	8	9	28.8	23.4	8	8	19.8	21.6	ns
prot104	2137	3	9	4.5	6	6	2	7.5	10.5	sig
prot105	375	34	40	61.2	32.4	26	26	54	40.8	ns
prot106	454	26	52	111	102	76	88	222	270	sig
prot107	472	31	34	52.2	64.8	34	36	59.4	55.8	ns
prot108	517	32	20	43.5	48	35	37	40.5	39	ns
prot109	464	21	30	24	36	45	36	49.2	48	sig
prot110	637	12	22	66	60	25	28	48	93	sig
prot111	423	24	14	36	36	18	18	37.8	28.8	ns
prot112	414	21	9	27	21	12	11	22.5	18	ns
prot113	898	26	13	16.8	14.4	12	15	14.4	16.8	ns
prot114	498	12	9	57	33	12	14	27	36	ns
prot115	580	16	16	27	23.4	14	15	23.4	18	ns
prot116	448	8	11	16.5	13.5	15	10	15	19.5	ns
prot117	569	6	2	8.4	9.6	13	7	9.6	12	ns
prot118	1032	5	7	24	15	3	7	12	21	ns
prot119	357	93	89	174.6	167.4	78	89	167.4	172.8	ns
prot120	231	64	66	93	90	59	67	85.5	91.5	ns
prot121	372	41	49	70.8	64.8	60	58	44.4	61.2	ns
prot122	375	39	59	198	180	52	49	150	126	sig
prot123	507	40	44	73.8	79.2	36	38	90	46.8	ns
prot124	411	29	31	46.5	57	52	45	105	69	sig
prot125	374	19	21	21.6	21.6	23	20	13.2	30	ns
prot126	827	13	15	36	36	21	18	48	48	ns
prot127	774	20	13	34.2	27	4	11	18	27	ns
prot128	576	11	6	12	4.5	7	11	9	7.5	ns
prot129	413	5	15	6	6	33	33	39.6	36	sig
prot130	569	15	9	45	39	10	12	30	48	sig
prot131	590	11	7	21.6	21.6	10	9	18	28.8	ns
prot132	774	12	9	13.5	12	10	6	13.5	13.5	ns
prot133	1023	9	6	8.4	15.6	9	7	6	14.4	ns
prot134	803	3	2	15	15	2	3	21	12	ns
prot135	242	75	60	86.4	95.4	65	56	102.6	118.8	ns
prot136	439	59	51	90	97.5	58	44	88.5	82.5	ns
prot137	318	56	49	46.8	76.8	67	46	60	60	ns
prot138	278	52	46	162	168	50	57	165	195	ns
prot139	309	37	57	90	97.2	47	47	86.4	84.6	ns
prot140	568	44	26	48	42	41	34	55.5	51	ns
prot141	316	28	34	32.4	49.2	34	31	26.4	39.6	ns
prot142	283	29	28	72	93	28	30	90	75	ns
prot143	608	34	33	41.4	50.4	24	28	61.2	63	sig
prot144	673	21	15	19.5	37.5	16	19	39	25.5	ns
prot145	414	29	19	15.6	21.6	21	19	19.2	20.4	ns
prot146	707	13	16	60	36	21	17	42	66	ns
prot147	406	16	15	32.4	21.6	28	22	39.6	36	sig
prot148	510	15	13	22.5	25.5	18	9	24	37.5	sig
prot149	500	12	15	21.6	16.8	8	11	18	24	ns
prot150	350	12	14	33	27	7	13	24	3	ns
prot151	683	18	10	28.8	21.6	10	14	28.8	25.2	ns
prot152	569	8	9	16.5	16.5	8	14	16.5	16.5	sig
prot153	450	4	10	14.4	7.2	7	10	4.8	14.4	ns
prot154	399	3	12	45	21	16	22	42	48	sig
prot155	713	11	7	16.2	19.8	9	8	21.6	14.4	ns
prot156	564	5	16	16.5	15	12	13	19.5	16.5	ns
prot157	1149	10	9	4.8	10.8	14	18	19.2	14.4	sig
prot158	721	3	5	15	30	9	8	18	24	ns
prot159	260	183	212	318.6	331.2	174	206	363.6	322.2	ns
prot160	372	139	148	195	219	131	121	207	223.5	ns
prot161	297	91	89	112.8	121.2	104	99	99.6	96	ns
prot162	276	42	56	84	159	49	39	129	144	ns
prot163	480	32	34	63	70.2	68	56	122.4	126	sig
prot164	299	36	26	52.5	51	30	44	55.5	51	ns
prot165	317	27	26	39.6	32.4	29	36	20.4	36	ns
prot166	437	29	19	84	84	15	24	54	60	ns
prot167	537	19	22	37.8	32.4	26	32	59.4	54	sig
prot168	228	26	17	30	34.5	23	21	45	30	ns
prot169	289	25	19	30	19.2	20	22	34.8	19.2	sig
prot170	341	17	19	63	45	26	27	48	66	ns
prot171	445	18	21	32.4	23.4	13	18	37.8	34.2	ns
prot172	458	11	12	18	18	15	18	19.5	25.5	ns
prot173	450	13	10	16.8	12	10	20	31.2	40.8	sig
prot174	588	13	9	42	60	13	14	42	42	ns
prot175	761	15	15	34.2	19.8	18	10	18	30.6	ns
prot176	519	9	8	7.5	13.5	9	10	15	18	ns
prot177	1216	11	10	12	10.8	9	9	10.8	10.8	ns
prot178	605	6	8	36	27	15	7	33	36	ns
prot179	748	8	9	9	14.4	13	12	16.2	10.8	ns
prot180	460	16	17	10.5	21	11	6	7.5	18	ns
prot181	645	11	10	10.8	8.4	4	13	6	10.8	ns
prot182	528	11	6	24	24	5	4	24	15	ns
prot183	958	10	2	1.8	7.2	4	5	18	12.6	ns
prot184	4213	3	2	3	4.5	2	1	6	1.5	ns
prot185	1921	4	5	6	7.2	3	5	6	8.4	ns
prot186	333	145	161	456	429	256	234	729	798	sig
prot187	229	111	117	183.6	185.4	116	103	198	214.2	ns
prot188	413	51	57	72	64.5	54	42	78	79.5	ns
prot189	437	48	38	55.2	49.2	47	36	37.2	34.8	ns
prot190	459	30	30	96	63	23	20	78	84	ns
prot191	170	27	26	63	50.4	80	70	111.6	97.2	sig
prot192	200	41	35	55.5	64.5	39	38	60	51	ns
prot193	396	26	31	46.8	37.2	77	72	73.2	69.6	sig
prot194	219	11	22	66	48	19	23	60	78	ns
prot195	509	12	24	46.8	50.4	23	23	32.4	48.6	ns
prot196	255	27	23	22.5	33	24	26	37.5	27	ns
prot197	343	13	7	21.6	19.2	10	11	20.4	10.8	ns
prot198	453	22	20	39	57	15	25	45	66	ns
prot199	418	14	14	36	30.6	18	15	30.6	25.2	ns
prot200	506	13	16	19.5	25.5	13	21	15	21	ns
prot201	545	14	7	21.6	24	36	30	26.4	38.4	sig
prot202	406	15	12	45	33	12	8	33	27	ns
prot203	586	15	8	27	18	18	13	27	36	ns
prot204	570	14	7	6	10.5	11	8	10.5	21	ns
prot205	868	7	7	14.4	14.4	11	13	12	12	ns
prot206	508	11	3	18	21	10	9	12	27	ns
prot207	715	9	8	21.6	9	16	11	23.4	25.2	sig
prot208	622	12	6	12	6	7	7	19.5	15	ns
prot209	463	5	7	7.2	7.2	7	8	7.2	14.4	ns
prot210	756	10	13	24	12	8	5	15	27	ns
prot211	520	8	13	10.8	18	8	7	5.4	5.4	ns
prot212	858	3	6	3	7.5	3	7	6	6	ns
prot213	463	3	6	4.8	3.6	6	4	7.2	6	sig
prot214	248	83	88	231	234	91	79	279	204	ns
prot215	386	52	63	97.2	124.2	65	59	100.8	126	sig
prot216	252	48	45	84	79.5	64	68	99	102	sig
prot217	271	59	50	63.6	51.6	47	39	42	60	ns
prot218	367	54	34	138	123	53	47	156	141	ns
prot219	335	36	32	79.2	79.2	61	85	129.6	113.4	sig
prot220	600	37	39	30	48	42	32	64.5	60	sig
prot221	232	24	37	58.8	36	35	34	45.6	36	ns
prot222	273	30	43	132	132	37	34	129	105	ns
prot223	243	32	35	45	61.2	41	33	61.2	77.4	ns
prot224	223	22	30	24	48	29	32	49.5	40.5	ns
prot225	250	33	39	34.8	34.8	33	32	32.4	24	ns
prot226	223	23	32	120	105	22	23	129	54	ns
prot227	289	26	24	37.8	54	29	38	43.2	64.8	sig
prot228	378	24	20	30	36	21	21	31.5	37.5	ns
prot229	410	12	23	30	27.6	18	14	22.8	21.6	ns
prot230	389	23	25	66	60	17	12	72	60	ns
prot231	610	12	26	34.2	12.6	18	18	30.6	41.4	ns
prot232	243	13	12	19.5	15	12	20	24	24	ns
prot233	397	10	11	15.6	14.4	12	16	30	15.6	sig
prot234	229	6	13	48	45	14	6	36	24	ns
prot235	321	11	15	23.4	16.2	9	16	21.6	14.4	ns
prot236	447	12	11	16.5	18	9	8	7.5	13.5	ns
prot237	272	14	11	10.8	12	48	36	28.8	28.8	sig
prot238	645	10	10	18	27	7	12	36	36	ns
prot239	709	5	8	12.6	10.8	12	20	10.8	18	sig
prot240	513	5	13	15	13.5	8	4	18	12	ns
prot241	314	7	5	10.8	10.8	10	9	8.4	7.2	ns
prot242	388	3	12	27	18	7	11	15	15	ns
prot243	956	2	5	10.8	12.6	3	0	9	10.8	ns
prot244	128	214	207	294	348	244	231	378	330	ns
prot245	197	64	51	92.4	80.4	72	69	81.6	90	ns
prot246	334	58	68	222	204	60	81	201	225	ns
prot247	175	47	47	70.2	63	41	53	84.6	86.4	ns
prot248	162	59	49	88.5	93	56	58	94.5	91.5	ns
prot249	305	35	26	38.4	42	49	47	39.6	44.4	ns
prot250	312	38	44	156	105	36	39	132	96	ns
prot251	300	33	40	79.2	70.2	44	56	99	75.6	sig
prot252	127	39	36	64.5	52.5	39	45	45	43.5	ns
prot253	191	28	36	31.2	42	37	40	43.2	43.2	ns
prot254	211	38	34	78	108	30	31	120	129	ns
prot255	199	21	36	61.2	54	32	34	61.2	54	ns
prot256	266	34	35	64.5	51	24	26	49.5	37.5	ns
prot257	322	20	25	22.8	33.6	24	27	48	25.2	ns
prot258	313	21	25	69	108	29	30	90	66	ns
prot259	286	22	14	34.2	41.4	23	19	27	45	ns
prot260	265	11	19	13.5	24	9	15	21	24	ns
prot261	466	16	26	20.4	16.8	15	15	18	21.6	ns
prot262	455	19	18	48	45	40	48	114	102	sig
prot263	185	19	21	25.2	36	69	60	135	113.4	sig
prot264	209	17	21	24	15	16	15	27	27	ns
prot265	433	10	22	22.8	19.2	17	15	16.8	24	ns
prot266	247	11	18	39	45	16	20	54	30	ns
prot267	331	15	17	19.8	25.2	14	15	28.8	18	ns
prot268	452	13	9	18	27	14	13	12	24	ns
prot269	348	14	11	14.4	18	15	14	8.4	10.8	ns
prot270	533	13	6	24	24	2	13	18	18	ns
prot271	342	15	14	21.6	7.2	24	22	46.8	28.8	sig
prot272	229	2	13	15	19.5	14	14	13.5	24	ns
prot273	581	13	17	20.4	13.2	13	13	14.4	9.6	ns
prot274	389	6	7	24	27	8	8	30	33	ns
prot275	368	6	6	5.4	19.8	8	4	14.4	16.2	ns
prot276	350	8	6	9	19.5	10	12	12	21	ns
prot277	502	7	14	13.2	13.2	12	8	14.4	7.2	ns
prot278	588	8	6	18	21	7	6	9	27	ns
prot279	404	7	7	9	10.8	5	8	12.6	12.6	ns
prot280	281	8	7	10.5	7.5	3	6	9	9	ns
prot281	475	7	14	4.8	9.6	4	6	6	8.4	ns
prot282	264	6	4	18	27	4	6	12	12	ns
prot283	428	9	2	1.8	9	1	3	14.4	3.6	ns
prot284	605	4	7	6	3	6	5	4.5	7.5	ns
prot285	546	5	6	3.6	10.8	10	6	12	6	sig
prot286	393	7	4	9	9	6	1	21	9	ns
prot287	651	5	4	9	9	4	6	12.6	7.2	ns
prot288	386	5	5	10.5	3	2	7	7.5	7.5	ns
prot289	127	181	201	232.8	210	183	224	216	229.2	ns
prot290	307	162	158	462	408	148	120	399	468	ns
prot291	151	71	80	136.8	122.4	70	72	111.6	129.6	ns
prot292	246	41	46	45	37.5	25	39	55.5	57	ns
prot293	201	31	22	46.8	32.4	36	22	34.8	42	ns
prot294	295	27	34	129	99	23	32	84	108	ns
prot295	377	32	30	64.8	54	68	52	68.4	84.6	sig
prot296	232	30	23	51	37.5	36	25	49.5	39	ns
prot297	333	29	22	36	38.4	16	25	34.8	22.8	ns
prot298	276	20	28	69	90	33	25	78	75	ns
prot299	225	33	14	43.2	39.6	24	29	52.2	41.4	ns
prot300	152	25	14	28.5	27	20	14	33	27	ns
prot301	268	12	19	20.4	24	27	20	31.2	27.6	ns
prot302	261	17	18	54	54	28	20	42	69	ns
prot303	234	25	22	45	28.8	22	24	18	34.2	ns
prot304	203	23	19	25.5	19.5	21	30	36	30	sig
prot305	277	16	9	18	25.2	13	21	22.8	18	ns
prot306	224	26	19	42	72	45	54	207	162	sig
prot307	260	15	21	52.2	41.4	18	42	72	82.8	sig
prot308	278	23	24	31.5	34.5	26	16	58.5	39	sig
prot309	420	16	15	16.8	18	13	16	19.2	20.4	ns
prot310	424	14	12	36	24	32	27	66	54	sig
prot311	219	17	15	25.2	21.6	14	20	25.2	18	ns
prot312	277	16	12	15	19.5	17	13	16.5	27	ns
prot313	279	13	10	14.4	20.4	6	13	10.8	9.6	ns
prot314	558	11	10	54	42	13	14	72	54	sig
prot315	822	7	13	21.6	12.6	15	12	21.6	16.2	sig
prot316	423	9	12	13.5	18	14	18	9	34.5	sig
prot317	301	5	11	6	8.4	10	8	8.4	7.2	ns
prot318	477	7	8	21	33	9	11	18	51	ns
prot319	354	6	7	12.6	18	8	11	21.6	18	ns
prot320	538	4	10	15	24	8	8	15	10.5	ns
prot321	330	8	11	10.8	15.6	39	18	39.6	25.2	sig
prot322	345	8	6	39	27	14	12	24	48	sig
prot323	290	7	6	12.6	9	5	10	7.2	10.8	ns
prot324	587	8	10	13.5	12	36	24	9	22.5	sig
prot325	416	7	3	6	9.6	9	9	12	13.2	ns
prot326	806	7	2	21	18	7	6	18	24	ns
prot327	243	8	8	18	12.6	18	24	59.4	21.6	sig
prot328	674	2	6	9	15	5	7	16.5	7.5	ns
prot329	297	7	7	9.6	9.6	7	6	8.4	10.8	ns
prot330	558	15	7	12	9	5	8	45	15	ns
prot331	340	5	4	14.4	3.6	8	5	7.2	5.4	ns
prot332	546	6	5	12	7.5	7	8	3	13.5	ns
prot333	193	4	4	10.8	9.6	10	14	14.4	12	sig
prot334	641	5	7	12	27	9	12	36	63	sig
prot335	452	2	4	10.8	9	3	3	5.4	1.8	ns
prot336	481	3	3	7.5	4.5	6	3	3	7.5	ns
prot337	355	6	0	7.2	7.2	4	6	8.4	2.4	sig
prot338	530	2	4	15	27	2	4	18	12	ns
prot339	374	3	8	1.8	5.4	4	2	3.6	9	ns
prot340	253	4	4	7.5	7.5	0	9	12	16.5	ns
prot341	442	0	5	2.4	3.6	3	3	3.6	2.4	ns
prot342	861	7	3	12	12	3	3	21	3	ns
prot343	413	4	3	12.6	10.8	5	7	7.2	5.4	ns
prot344	648	2	4	4.5	4.5	3	2	9	9	ns
prot345	719	2	2	3.6	3.6	4	8	8.4	3.6	ns
prot346	786	6	4	6	18	7	5	15	21	sig
prot347	596	2	4	3.6	3.6	4	3	5.4	14.4	ns
prot348	777	5	5	9	4.5	0	4	4.5	1.5	ns
prot349	798	5	4	4.8	4.8	1	6	3.6	4.8	ns
prot350	141	188	223	606	642	208	223	726	708	ns
prot351	221	165	144	271.8	284.4	150	130	246.6	262.8	ns
prot352	283	71	80	123	100.5	111	84	139.5	138	sig
prot353	246	62	63	85.2	69.6	61	69	88.8	67.2	ns
prot354	212	49	40	144	126	34	35	159	171	ns
prot355	219	41	46	79.2	48.6	38	35	72	64.8	ns
prot356	448	38	33	45	49.5	37	39	61.5	57	ns
prot357	351	31	33	55.2	36	49	36	38.4	42	ns
prot358	161	23	24	54	87	23	32	96	78	ns
prot359	178	29	25	45	43.2	25	40	52.2	55.8	ns
prot360	178	33	18	22.5	40.5	29	19	28.5	30	ns
prot361	250	21	26	26.4	26.4	24	16	34.8	31.2	ns
prot362	238	19	20	51	66	24	26	57	51	ns
prot363	261	20	30	61.2	39.6	18	22	52.2	48.6	ns
prot364	194	13	18	28.5	24	19	8	31.5	36	ns
prot365	234	16	21	38.4	30	23	17	25.2	20.4	ns
prot366	337	21	16	45	42	69	54	234	99	sig
prot367	296	25	12	23.4	36	21	26	28.8	36	ns
prot368	248	13	17	19.5	15	10	15	24	21	ns
prot369	311	17	8	18	10.8	22	13	21.6	16.8	ns
prot370	224	14	19	54	63	11	8	63	48	ns
prot371	279	19	19	23.4	21.6	51	51	75.6	129.6	sig
prot372	471	19	22	27	18	17	10	13.5	19.5	ns
prot373	218	7	4	9.6	13.2	8	6	13.2	8.4	ns
prot374	249	17	13	36	39	11	12	36	36	ns
prot375	312	12	17	30.6	25.2	18	25	48.6	61.2	sig
prot376	402	12	8	18	16.5	29	22	43.5	30	sig
prot377	196	17	11	18	22.8	11	10	24	20.4	ns
prot378	285	14	11	45	54	20	9	36	72	sig
prot379	292	10	15	28.8	18	15	17	21.6	36	ns
prot380	227	10	11	18	6	8	9	18	19.5	ns
prot381	322	10	8	10.8	13.2	8	7	9.6	8.4	ns
prot382	449	6	11	12	33	9	10	36	39	ns
prot383	373	9	16	30.6	12.6	18	14	28.8	16.2	sig
prot384	239	7	9	16.5	12	11	8	16.5	18	ns
prot385	235	11	10	4.8	6	11	13	12	15.6	ns
prot386	267	8	8	39	33	13	10	57	30	sig
prot387	262	7	6	12.6	10.8	6	6	21.6	12.6	sig
prot388	241	7	4	9	10.5	6	10	10.5	13.5	ns
prot389	315	8	8	6	8.4	5	6	7.2	4.8	ns
prot390	997	4	5	30	39	5	6	24	24	ns
prot391	392	3	4	12.6	10.8	7	6	12.6	23.4	ns
prot392	558	11	5	9	4.5	14	10	21	33	sig
prot393	468	10	6	8.4	7.2	5	10	8.4	2.4	ns
prot394	253	6	8	12	12	7	6	24	12	ns
prot395	248	8	14	21.6	9	8	7	18	12.6	ns
prot396	527	7	6	12	15	9	7	16.5	10.5	ns
prot397	432	9	3	4.8	9.6	2	6	9.6	4.8	ns
prot398	455	2	2	12	18	8	6	6	27	ns
prot399	529	0	6	16.2	7.2	10	2	12.6	12.6	ns
prot400	375	5	4	7.5	10.5	14	12	12	15	sig
prot401	287	5	7	0	4.8	10	8	7.2	4.8	sig
prot402	332	6	6	27	15	8	6	9	9	sig
prot403	541	5	5	5.4	5.4	3	4	14.4	12.6	ns
prot404	280	4	7	9	10.5	4	7	13.5	4.5	ns
prot405	458	9	6	8.4	6	6	4	7.2	4.8	ns
prot406	291	4	1	21	12	2	4	6	18	ns
prot407	548	6	2	9	9	5	7	9	5.4	ns
prot408	292	1	6	6	12	4	3	4.5	12	ns
prot409	559	4	6	4.8	4.8	8	2	4.8	8.4	ns
prot410	859	5	7	9	9	4	1	3	6	ns
prot411	484	4	6	3.6	9	2	3	5.4	10.8	ns
prot412	117	145	157	202.5	201	316	314	459	372	sig
prot413	182	137	115	151.2	166.8	118	126	148.8	164.4	ns
prot414	226	93	106	360	354	303	297	936	1017	sig
prot415	179	83	75	147.6	145.8	71	68	124.2	108	ns
prot416	129	59	72	88.5	79.5	62	57	84	84	ns
prot417	222	50	55	63.6	45.6	57	52	54	58.8	ns
prot418	353	41	39	141	120	42	47	132	99	ns
prot419	157	35	30	97.2	68.4	47	37	72	95.4	sig
prot420	376	31	29	43.5	45	23	20	31.5	42	ns
prot421	429	38	35	39.6	18	28	32	28.8	36	ns
prot422	182	22	18	69	63	29	22	90	51	ns
prot423	187	18	15	32.4	45	27	23	48.6	45	ns
prot424	206	22	15	37.5	30	24	21	24	30	ns
prot425	319	22	25	27.6	33.6	15	23	27.6	24	ns
prot426	533	16	21	90	66	16	22	60	57	ns
prot427	182	19	19	30.6	36	28	36	57.6	46.8	sig
prot428	260	12	16	34.5	48	28	21	33	31.5	ns
prot429	181	19	22	19.2	22.8	20	27	22.8	26.4	ns
prot430	246	13	15	39	36	60	54	81	153	sig
prot431	156	25	13	43.2	36	30	23	36	23.4	sig
prot432	213	13	14	27	22.5	26	12	36	33	ns
prot433	295	10	12	12	14.4	15	9	16.8	12	sig
prot434	610	13	16	66	45	13	13	45	18	ns
prot435	152	11	13	27	23.4	28	20	46.8	32.4	sig
prot436	470	14	9	18	22.5	8	17	13.5	30	ns
prot437	278	12	13	15.6	16.8	17	12	15.6	14.4	ns
prot438	250	9	14	24	36	19	8	33	15	ns
prot439	265	18	14	19.8	28.8	10	16	19.8	27	ns
prot440	327	15	11	18	10.5	14	18	13.5	27	sig
prot441	577	11	9	12	12	12	18	8.4	7.2	ns
prot442	236	11	7	27	15	7	9	27	36	ns
prot443	347	9	15	25.2	16.2	11	6	18	16.2	ns
prot444	177	7	11	15	12	9	6	9	19.5	ns
prot445	261	17	15	13.2	13.2	4	7	9.6	7.2	ns
prot446	357	8	9	12	9	4	1	15	33	ns
prot447	379	8	15	23.4	23.4	20	26	54	32.4	sig
prot448	172	5	5	19.5	15	22	9	18	6	sig
prot449	161	12	9	7.2	10.8	10	12	12	9.6	sig
prot450	466	13	8	27	33	8	8	24	21	ns
prot451	165	12	5	12.6	25.2	4	5	12.6	23.4	ns
prot452	245	5	5	15	13.5	8	7	18	6	ns
prot453	222	10	5	4.8	6	10	7	12	8.4	ns
prot454	428	8	6	18	21	3	6	33	33	ns
prot455	227	7	5	9	14.4	2	8	9	10.8	ns
prot456	420	9	7	15	18	6	8	15	10.5	ns
prot457	171	3	6	13.2	10.8	24	33	36	21.6	sig
prot458	307	4	5	12	12	6	4	27	27	ns
prot459	230	8	3	18	1.8	4	9	9	14.4	ns
prot460	343	3	2	7.5	6	9	8	22.5	10.5	ns
prot461	441	6	7	7.2	13.2	1	6	6	8.4	ns
prot462	415	4	4	21	27	1	8	18	15	ns
prot463	270	4	8	12.6	9	3	3	10.8	5.4	ns
prot464	711	6	5	7.5	6	6	2	6	3	ns
prot465	321	2	12	10.8	6	8	1	0	2.4	ns
prot466	238	3	8	12	21	11	14	33	21	sig
prot467	320	11	7	12.6	9	6	3	12.6	18	ns
prot468	274	5	4	10.5	4.5	5	8	12	19.5	ns
prot469	364	3	2	3.6	14.4	3	6	12	10.8	ns
prot470	361	7	10	36	27	4	10	21	18	ns
prot471	262	11	6	16.2	12.6	2	6	10.8	9	ns
prot472	513	5	4	7.5	15	9	6	4.5	7.5	ns
prot473	569	6	5	6	7.2	5	2	8.4	2.4	sig
prot474	387	6	9	15	21	10	3	6	15	ns
prot475	447	4	4	9	12.6	8	6	10.8	5.4	ns
prot476	378	7	4	4.5	3	4	7	1.5	3	ns
prot477	251	3	5	9.6	3.6	12	8	12	7.2	sig
prot478	468	5	7	15	12	2	6	6	12	ns
prot479	544	1	4	12.6	7.2	10	10	18	18	sig
prot480	244	2	1	3	6	5	5	7.5	12	ns
prot481	327	5	4	4.8	7.2	10	12	4.8	7.2	sig
prot482	494	2	2	3	0	6	9	27	36	sig
prot483	192	175	173	306	311.4	311	274	612	590.4	sig
prot484	243	104	112	187.5	211.5	381	321	526.5	526.5	sig
prot485	149	53	38	56.4	40.8	47	52	67.2	46.8	ns
prot486	236	36	54	108	126	40	46	102	132	ns
prot487	134	26	46	48.6	50.4	37	39	75.6	81	ns
prot488	103	33	24	58.5	40.5	70	54	84	105	sig
prot489	103	27	38	44.4	37.2	39	26	38.4	38.4	ns
prot490	103	43	35	81	105	36	35	105	99	ns
prot491	271	43	28	50.4	63	26	30	73.8	48.6	ns
prot492	257	21	27	36	22.5	28	32	54	51	ns
prot493	174	23	14	18	22.8	17	17	25.2	20.4	ns
prot494	165	22	30	75	54	29	28	105	102	ns
prot495	251	13	20	48.6	23.4	17	27	45	43.2	ns
prot496	265	20	19	34.5	40.5	18	15	46.5	24	ns
prot497	193	23	27	37.2	22.8	27	22	24	26.4	ns
prot498	137	16	28	78	66	25	29	60	63	ns
prot499	149	23	21	39.6	41.4	22	23	48.6	43.2	ns
prot500	291	23	30	30	33	28	17	30	22.5	ns
prot501	227	23	18	26.4	19.2	24	15	18	19.2	ns
prot502	198	14	18	60	75	15	12	42	42	ns
prot503	194	17	14	30.6	30.6	19	23	43.2	34.2	sig
prot504	234	20	25	18	24	13	17	21	18	ns
prot505	247	15	8	21.6	22.8	16	10	15.6	10.8	ns
prot506	145	13	17	48	36	14	19	63	60	ns
prot507	141	14	25	23.4	28.8	14	15	19.8	28.8	ns
prot508	187	16	19	27	16.5	17	12	21	25.5	sig
prot509	165	25	21	16.8	26.4	28	40	31.2	43.2	sig
prot510	166	13	11	27	48	12	24	60	84	sig
prot511	225	21	14	34.2	32.4	16	18	25.2	14.4	ns
prot512	239	10	15	16.5	18	25	20	75	43.5	sig
prot513	275	11	9	10.8	20.4	10	8	15.6	18	ns
prot514	206	10	12	30	24	11	12	36	39	ns
prot515	322	7	16	28.8	9	17	14	30.6	25.2	ns
prot516	178	14	15	24	30	15	20	28.5	22.5	ns
prot517	227	10	8	21.6	14.4	14	8	10.8	15.6	ns
prot518	237	12	11	21	30	15	14	39	27	ns
prot519	254	11	10	32.4	21.6	12	15	25.2	19.8	ns
prot520	208	7	13	22.5	13.5	27	31	30	40.5	sig
prot521	153	11	10	12	20.4	16	9	21.6	12	ns
prot522	244	11	17	33	12	14	15	45	45	ns
prot523	287	15	6	27	9	10	24	10.8	43.2	sig
prot524	206	13	9	13.5	12	11	12	24	12	ns
prot525	244	16	6	12	14.4	7	10	13.2	18	ns
prot526	383	11	12	27	15	7	14	21	24	ns
prot527	184	12	9	14.4	10.8	9	6	9	10.8	ns
prot528	377	11	8	19.5	13.5	11	18	18	24	sig
prot529	355	6	10	19.2	8.4	7	8	7.2	24	ns
prot530	129	9	7	30	21	9	6	21	15	ns
prot531	162	8	13	10.8	16.2	4	11	14.4	14.4	ns
prot532	184	6	6	9	3	6	8	16.5	10.5	ns
prot533	347	5	11	7.2	10.8	12	16	10.8	13.2	ns
prot534	203	7	6	15	21	10	6	15	15	ns
prot535	1930	6	6	12.6	16.2	8	6	9	10.8	ns
prot536	316	7	10	13.5	9	8	12	9	7.5	ns
prot537	198	6	9	10.8	10.8	9	11	18	9.6	ns
prot538	250	3	6	30	21	6	7	6	6	ns
prot539	265	7	8	3.6	19.8	13	7	39.6	16.2	sig
prot540	469	5	6	18	12	12	4	22.5	10.5	ns
prot541	563	6	9	12	8.4	7	5	6	12	ns
prot542	290	5	4	33	9	6	6	27	30	ns
prot543	338	6	9	3.6	10.8	5	8	14.4	10.8	ns
prot544	449	5	8	7.5	10.5	8	4	10.5	12	ns
prot545	273	4	8	6	7.2	8	7	6	8.4	ns
prot546	412	6	7	21	9	7	5	27	18	ns
prot547	170	6	7	1.8	5.4	0	3	7.2	5.4	ns
prot548	478	2	7	6	9	7	5	3	9	ns
prot549	302	11	4	10.8	6	7	4	4.8	2.4	ns
prot550	167	2	4	21	27	10	2	15	6	ns
prot551	151	11	9	14.4	10.8	9	1	16.2	18	ns
prot552	816	3	7	6	12	16	12	18	6	sig
prot553	279	7	6	3.6	9.6	2	3	4.8	4.8	ns
prot554	320	11	11	6	18	2	4	21	9	ns
prot555	351	2	2	10.8	3.6	4	8	7.2	10.8	ns
prot556	242	6	8	9	6	4	10	15	6	ns
prot557	276	4	6	6	9.6	4	5	6	3.6	ns
prot558	565	1	2	9	24	7	4	21	9	ns
prot559	356	3	4	7.2	7.2	10	12	14.4	14.4	sig
prot560	162	2	3	3	4.5	6	0	3	7.5	ns
prot561	155	3	3	3.6	3.6	2	7	6	6	sig
prot562	484	4	2	18	9	7	2	12	15	ns
prot563	462	2	1	16.2	5.4	5	3	3.6	10.8	ns
prot564	989	6	0	4.5	7.5	3	4	3	1.5	ns
prot565	353	4	0	4.8	1.2	7	2	2.4	2.4	ns
prot566	382	5	1	21	15	6	5	15	18	ns
prot567	1092	4	4	5.4	7.2	3	0	10.8	9	ns
prot568	158	8	3	3	1.5	4	5	4.5	4.5	ns
prot569	829	1	2	1.2	4.8	8	2	0	3.6	ns
prot570	600	1	6	6	3	3	4	9	6	ns
prot571	743	4	3	5.4	3.6	3	3	5.4	3.6	ns
prot572	271	1	1	3	4.5	1	3	1.5	3	ns
prot573	774	3	2	6	1.2	3	2	3.6	4.8	ns
prot574	617	3	1	6	3	2	2	6	6	sig
prot575	120	162	170	329.4	324	161	149	361.8	333	ns
prot576	257	140	134	234	219	417	435	679.5	567	sig
prot577	138	138	141	148.8	170.4	146	135	184.8	141.6	ns
prot578	126	78	87	228	264	86	77	282	222	ns
prot579	126	84	83	118.8	111.6	71	71	153	136.8	ns
prot580	126	81	70	124.5	130.5	70	71	144	126	ns
prot581	126	88	65	96	98.4	89	80	103.2	106.8	ns
prot582	126	99	71	249	216	104	99	267	237	ns
prot583	126	67	77	151.2	156.6	87	88	156.6	154.8	ns
prot584	126	84	89	144	123	93	69	121.5	142.5	ns
prot585	433	86	73	96	108	99	92	109.2	92.4	ns
prot586	258	34	46	93	129	46	36	111	114	ns
prot587	219	28	28	41.4	46.8	30	27	41.4	45	ns
prot588	274	26	26	42	30	22	26	39	36	ns
prot589	211	35	14	18	34.8	23	17	36	20.4	ns
prot590	203	21	30	63	87	52	52	123	93	sig
prot591	210	25	25	45	55.8	32	28	64.8	86.4	sig
prot592	190	29	14	39	37.5	47	36	51	54	sig
prot593	164	24	29	28.8	24	28	23	21.6	30	ns
prot594	159	24	22	81	72	24	15	72	57	ns
prot595	171	21	13	48.6	46.8	21	18	27	36	ns
prot596	153	23	27	28.5	33	17	21	25.5	22.5	ns
prot597	176	17	25	28.8	22.8	24	14	25.2	16.8	ns
prot598	192	19	15	81	39	20	17	39	42	ns
prot599	352	15	13	23.4	41.4	17	14	21.6	30.6	ns
prot600	146	20	23	24	21	48	42	90	58.5	sig
prot601	323	15	17	13.2	24	10	21	16.8	18	ns
prot602	258	21	21	90	39	11	16	39	33	ns
prot603	152	12	15	30.6	28.8	13	16	34.2	25.2	ns
prot604	76	17	17	21	36	25	34	27	51	sig
prot605	128	17	17	18	25.2	19	14	15.6	22.8	ns
prot606	187	24	21	87	57	12	22	51	42	ns
prot607	160	22	14	21.6	27	16	20	30.6	36	sig
prot608	315	16	13	27	34.5	22	16	45	33	sig
prot609	129	17	11	13.2	10.8	12	12	15.6	15.6	ns
prot610	185	15	17	30	33	20	26	54	66	sig
prot611	146	14	12	19.8	23.4	11	14	21.6	23.4	ns
prot612	241	18	9	16.5	30	17	17	16.5	21	ns
prot613	222	20	12	18	20.4	15	14	13.2	21.6	ns
prot614	205	10	11	27	27	10	13	3	24	ns
prot615	240	12	12	19.8	5.4	7	13	7.2	23.4	ns
prot616	99	7	13	13.5	21	10	15	19.5	18	ns
prot617	643	11	8	10.8	8.4	7	9	13.2	14.4	ns
prot618	239	7	21	36	33	12	13	45	75	ns
prot619	383	13	8	23.4	18	18	17	18	30.6	ns
prot620	247	7	8	12	13.5	15	9	13.5	21	ns
prot621	189	8	13	15.6	8.4	8	13	16.8	19.2	ns
prot622	171	11	14	36	60	9	13	39	15	ns
prot623	326	9	8	19.8	14.4	10	20	21.6	7.2	sig
prot624	231	6	6	10.5	12	15	15	10.5	18	ns
prot625	153	10	9	14.4	6	11	11	12	20.4	sig
prot626	268	10	8	33	18	11	7	21	18	ns
prot627	204	5	7	9	7.2	15	8	19.8	16.2	ns
prot628	191	6	14	10.5	12	11	13	15	19.5	ns
prot629	114	6	7	8.4	19.2	10	15	20.4	10.8	ns
prot630	419	6	10	51	30	8	12	24	24	ns
prot631	141	5	12	7.2	21.6	9	8	28.8	10.8	ns
prot632	128	9	12	15	16.5	11	13	12	18	ns
prot633	164	7	7	12	4.8	6	12	3.6	12	ns
prot634	274	6	12	24	18	17	10	33	30	ns
prot635	188	13	15	19.8	12.6	12	10	18	19.8	ns
prot636	372	9	9	13.5	9	13	7	4.5	10.5	ns
prot637	365	10	5	8.4	15.6	9	14	16.8	9.6	ns
prot638	145	7	5	39	24	9	4	27	39	ns
prot639	159	11	9	18	25.2	8	6	10.8	18	ns
prot640	379	6	13	9	15	5	9	13.5	3	ns
prot641	190	11	9	15.6	9.6	12	7	8.4	9.6	ns
prot642	194	8	7	27	12	9	6	27	27	ns
prot643	178	8	6	21.6	16.2	5	9	7.2	14.4	ns
prot644	181	12	10	12	22.5	9	8	15	13.5	ns
prot645	321	7	11	15.6	7.2	5	12	12	9.6	ns
prot646	192	6	11	15	12	16	14	54	12	sig
prot647	352	5	13	12.6	18	9	16	7.2	16.2	sig
prot648	118	7	7	9	9	7	3	10.5	7.5	ns
prot649	410	10	8	8.4	9.6	11	7	2.4	9.6	ns
prot650	403	4	4	24	24	8	4	21	18	ns
prot651	199	5	8	1.8	12.6	16	10	28.8	16.2	sig
prot652	457	10	6	19.5	12	16	15	6	30	sig
prot653	221	13	7	10.8	8.4	6	9	9.6	7.2	ns
prot654	216	6	8	21	27	9	18	63	18	sig
prot655	217	5	9	16.2	10.8	15	30	70.2	27	sig
prot656	172	8	7	9	7.5	7	11	13.5	12	ns
prot657	268	4	7	10.8	2.4	6	4	3.6	4.8	ns
prot658	583	6	7	15	27	9	8	36	12	sig
prot659	229	9	9	12.6	21.6	7	15	19.8	16.2	ns
prot660	177	6	6	15	15	8	3	13.5	13.5	ns
prot661	142	5	5	9.6	14.4	2	10	7.2	14.4	ns
prot662	178	7	9	6	33	4	8	21	9	ns
prot663	111	8	8	12.6	9	18	24	54	32.4	sig
prot664	116	2	11	13.5	10.5	9	4	12	6	ns
prot665	325	5	9	6	6	12	8	20.4	19.2	sig
prot666	268	5	9	24	21	8	9	18	24	ns
prot667	599	5	5	10.8	16.2	4	13	19.8	12.6	sig
prot668	341	5	10	7.5	6	3	5	6	12	ns
prot669	172	5	3	9.6	3.6	6	8	4.8	6	ns
prot670	204	4	4	18	12	6	1	15	9	ns
prot671	171	3	9	7.2	9	5	6	14.4	9	ns
prot672	255	3	1	9	13.5	10	9	13.5	7.5	ns
prot673	180	3	6	6	8.4	1	4	3.6	3.6	ns
prot674	215	7	6	12	15	15	12	72	18	sig
prot675	211	5	5	14.4	14.4	6	5	14.4	18	ns
prot676	234	5	4	7.5	1.5	13	11	6	13.5	sig
prot677	214	10	9	0	3.6	6	6	10.8	9.6	sig
prot678	180	7	5	21	21	7	5	9	12	ns
prot679	292	9	4	7.2	16.2	9	5	16.2	28.8	sig
prot680	387	6	2	3	12	3	5	7.5	6	ns
prot681	283	5	5	7.2	6	5	2	6	8.4	ns
prot682	351	4	3	6	21	3	1	18	12	ns
prot683	502	5	4	7.2	12.6	7	8	10.8	10.8	ns
prot684	484	1	3	16.5	1.5	4	9	4.5	6	ns
prot685	345	14	5	6	6	4	6	6	4.8	ns
prot686	448	5	5	21	12	2	5	12	12	ns
prot687	277	3	9	3.6	9	5	6	7.2	7.2	sig
prot688	737	4	5	10.5	15	2	4	6	6	ns
prot689	159	7	3	3.6	3.6	2	1	6	6	ns
prot690	153	7	2	27	12	6	6	3	24	ns
prot691	321	4	6	9	12.6	3	4	5.4	12.6	ns
prot692	373	1	2	7.5	6	2	3	6	3	ns
prot693	124	9	3	6	3.6	2	4	9.6	4.8	sig
prot694	330	1	3	6	12	3	2	9	15	ns
prot695	319	6	5	5.4	7.2	5	1	7.2	1.8	ns
prot696	272	6	4	3	3	3	2	3	4.5	ns
prot697	296	3	5	6	3.6	4	4	6	2.4	ns
prot698	167	4	2	15	9	2	5	12	9	ns
prot699	832	2	2	16.2	10.8	2	4	7.2	0	ns
prot700	461	5	1	6	3	1	2	9	4.5	ns
prot701	152	8	4	3.6	6	2	11	0	4.8	ns
prot702	247	5	5	21	15	4	0	9	21	ns
prot703	311	4	2	3.6	1.8	15	9	16.2	27	sig
prot704	299	3	4	10.5	4.5	2	2	3	1.5	ns
prot705	383	3	4	1.2	1.2	6	18	10.8	10.8	sig
prot706	426	2	1	12	15	6	2	12	9	ns
prot707	155	4	4	9	1.8	4	5	3.6	3.6	sig
prot708	989	3	8	4.5	7.5	3	2	7.5	3	ns
prot709	187	6	4	2.4	2.4	1	3	0	4.8	ns
prot710	366	3	1	9	9	2	3	6	6	ns
prot711	715	4	4	1.8	5.4	3	2	7.2	5.4	ns
prot712	830	8	3	4.5	4.5	1	3	0	7.5	ns
prot713	177	5	1	0	2.4	1	6	4.8	3.6	ns
prot714	632	1	3	12	3	7	11	21	15	sig
prot715	444	6	3	7.2	0	3	3	21.6	21.6	sig
prot716	1241	1	5	0	3	1	0	6	1.5	ns
prot717	685	2	3	1.2	3.6	3	6	10.8	7.2	sig
prot718	387	1	2	15	6	6	3	9	27	sig
prot719	322	3	2	1.8	5.4	6	4	14.4	10.8	sig
prot720	735	2	1	1.5	0	1	0	3	1.5	ns
prot721	186	51	48	56.4	37.2	42	36	45.6	36	ns
prot722	156	38	38	90	123	29	44	114	87	ns
prot723	282	43	37	82.8	79.2	30	42	57.6	75.6	ns
prot724	140	39	37	36	52.5	69	63	139.5	153	sig
prot725	137	16	27	40.8	27.6	72	84	104.4	79.2	sig
prot726	124	29	28	87	87	29	25	87	138	sig
prot727	169	16	22	23.4	27	16	13	43.2	25.2	ns
prot728	142	18	21	30	25.5	17	24	24	27	ns
prot729	162	23	25	27.6	25.2	19	26	22.8	30	ns
prot730	200	19	14	87	69	28	11	72	60	ns
prot731	156	12	16	25.2	32.4	11	19	36	34.2	ns
prot732	306	22	19	27	31.5	17	15	27	27	ns
prot733	174	11	17	12	24	12	11	8.4	14.4	ns
prot734	194	12	17	45	33	51	54	108	171	sig
prot735	103	14	9	25.2	27	29	40	39.6	45	sig
prot736	172	11	11	19.5	27	11	10	27	18	ns
prot737	180	13	12	13.2	18	16	22	21.6	20.4	ns
prot738	184	10	11	21	18	22	36	120	48	sig
prot739	230	9	16	19.8	14.4	12	16	25.2	41.4	ns
prot740	187	10	7	15	19.5	13	13	24	16.5	ns
prot741	189	9	14	13.2	12	12	14	16.8	14.4	ns
prot742	180	10	9	45	42	34	22	78	72	sig
prot743	294	10	11	18	14.4	13	14	32.4	25.2	ns
prot744	186	14	11	7.5	21	13	9	21	19.5	ns
prot745	225	11	8	13.2	15.6	11	15	7.2	8.4	ns
prot746	174	16	13	18	33	18	10	27	42	ns
prot747	208	10	15	32.4	18	9	14	23.4	9	ns
prot748	217	15	14	12	15	8	8	9	9	ns
prot749	112	8	13	13.2	14.4	15	8	14.4	8.4	ns
prot750	206	10	10	45	36	8	15	30	36	ns
prot751	166	5	8	19.8	18	10	11	21.6	18	ns
prot752	113	9	7	10.5	9	9	10	7.5	10.5	ns
prot753	169	12	10	9.6	8.4	15	15	14.4	13.2	ns
prot754	313	7	11	24	51	11	13	30	39	sig
prot755	197	6	10	19.8	7.2	8	10	14.4	19.8	ns
prot756	124	10	6	10.5	9	8	7	12	10.5	ns
prot757	246	5	11	8.4	7.2	6	6	8.4	9.6	ns
prot758	258	9	2	24	30	9	8	36	24	ns
prot759	168	5	17	16.2	16.2	5	15	12.6	16.2	ns
prot760	260	6	6	10.5	12	7	6	4.5	4.5	ns
prot761	243	2	4	9.6	7.2	13	4	15.6	13.2	sig
prot762	124	8	8	21	15	8	5	21	33	ns
prot763	208	9	9	14.4	5.4	8	9	16.2	21.6	ns
prot764	217	3	5	4.5	15	4	6	7.5	12	ns
prot765	197	6	8	9.6	13.2	6	6	9.6	10.8	ns
prot766	177	4	2	15	21	4	3	21	21	ns
prot767	146	7	8	7.2	10.8	5	6	3.6	7.2	ns
prot768	157	6	3	6	3	3	7	6	4.5	ns
prot769	270	13	5	6	9.6	6	3	8.4	3.6	ns
prot770	264	5	3	21	27	11	6	30	18	sig
prot771	274	4	7	7.2	14.4	27	27	32.4	32.4	sig
prot772	156	7	6	12	3	8	5	3	19.5	ns
prot773	252	5	4	7.2	10.8	7	4	8.4	6	ns
prot774	356	5	9	30	21	3	9	27	18	ns
prot775	180	8	7	10.8	21.6	7	8	3.6	9	ns
prot776	251	6	5	9	7.5	5	5	6	6	sig
prot777	156	3	6	12	9.6	4	10	12	16.8	sig
prot778	227	8	11	0	24	3	7	18	27	ns
prot779	116	9	3	5.4	14.4	8	6	12.6	7.2	ns
prot780	154	5	4	1.5	9	3	5	7.5	10.5	ns
prot781	198	9	6	8.4	7.2	10	8	9.6	14.4	sig
prot782	236	6	13	18	30	10	11	21	15	ns
prot783	184	5	6	19.8	18	3	5	14.4	9	ns
prot784	122	6	8	10.5	9	7	5	7.5	7.5	ns
prot785	91	7	11	4.8	8.4	9	3	7.2	3.6	ns
prot786	274	4	7	33	15	9	7	9	12	ns
prot787	152	2	3	12.6	9	5	4	10.8	5.4	ns
prot788	162	4	7	9	3	6	4	4.5	12	sig
prot789	158	6	1	6	3.6	7	3	6	6	ns
prot790	463	7	6	18	15	2	5	21	18	ns
prot791	312	7	5	16.2	7.2	3	15	18	25.2	sig
prot792	261	3	4	4.5	9	1	5	7.5	9	ns
prot793	392	4	6	7.2	6	9	5	15.6	8.4	sig
prot794	182	8	2	18	9	12	9	9	24	sig
prot795	310	5	5	5.4	5.4	7	11	7.2	9	sig
prot796	382	5	3	7.5	7.5	4	7	9	6	ns
prot797	113	3	9	7.2	7.2	7	5	7.2	9.6	ns
prot798	111	4	3	9	15	4	8	12	9	ns
prot799	418	6	8	9	7.2	5	4	10.8	5.4	ns
prot800	185	3	6	1.5	4.5	3	6	6	4.5	ns
prot801	163	0	6	8.4	3.6	5	4	7.2	3.6	ns
prot802	238	7	1	15	12	4	3	21	18	ns
prot803	282	2	5	23.4	5.4	8	5	12.6	12.6	sig
prot804	305	3	2	1.5	6	12	12	18	18	sig
prot805	292	5	9	2.4	6	2	4	3.6	8.4	ns
prot806	427	4	1	3	9	0	6	9	0	ns
prot807	234	9	3	7.2	1.8	9	5	7.2	7.2	ns
prot808	233	4	7	9	6	8	6	13.5	6	ns
prot809	425	7	5	2.4	2.4	6	2	9.6	1.2	ns
prot810	95	4	3	9	12	12	6	6	24	sig
prot811	241	5	2	9	3.6	6	9	9	10.8	ns
prot812	201	1	2	7.5	13.5	8	18	15	9	sig
prot813	474	7	2	7.2	6	4	1	0	1.2	ns
prot814	437	3	4	9	6	11	5	6	21	sig
prot815	411	6	1	5.4	5.4	4	3	7.2	1.8	ns
prot816	333	2	3	3	4.5	6	4	10.5	4.5	ns
prot817	449	2	2	6	3.6	3	4	6	2.4	ns
prot818	256	0	2	6	9	0	2	18	9	ns
prot819	292	4	2	3.6	3.6	2	4	9	9	sig
prot820	669	4	5	13.5	3	5	4	1.5	4.5	ns
prot821	378	4	7	3.6	6	4	5	8.4	2.4	sig
prot822	373	5	3	6	9	2	12	6	24	sig
prot823	327	4	1	14.4	3.6	2	1	1.8	3.6	ns
prot824	180	3	1	3	6	4	3	7.5	1.5	ns
prot825	357	5	3	2.4	4.8	2	4	4.8	7.2	sig
prot826	791	0	2	18	6	0	4	9	18	ns
prot827	1037	2	3	5.4	7.2	2	7	5.4	1.8	ns
prot828	223	3	0	4.5	6	9	6	4.5	4.5	sig
prot829	417	1	4	3.6	1.2	2	1	0	4.8	ns
prot830	310	1	1	6	3	2	4	30	6	sig
prot831	796	1	3	1.8	0	3	3	3.6	7.2	ns
prot832	385	2	1	3	0	2	2	3	0	ns
prot833	399	4	5	8.4	3.6	2	2	1.2	2.4	ns
prot834	661	0	1	6	6	12	3	27	9	sig
prot835	648	2	6	10.8	1.8	3	3	1.8	0	ns
prot836	172	2	3	4.5	4.5	1	0	3	4.5	ns
prot837	459	1	2	1.2	2.4	2	2	1.2	1.2	ns
prot838	266	4	4	12	9	1	1	6	3	sig
prot839	85	47	54	109.8	97.2	87	76	136.8	162	sig
prot840	185	61	63	105	90	49	48	81	64.5	ns
prot841	130	64	49	55.2	68.4	52	56	87.6	80.4	sig
prot842	128	63	53	174	204	51	42	177	168	ns
prot843	130	56	62	100.8	100.8	59	58	95.4	95.4	ns
prot844	150	53	44	70.5	91.5	75	66	123	148.5	sig
prot845	94	45	28	50.4	42	77	63	129.6	84	sig
prot846	154	21	18	69	78	22	32	84	69	ns
prot847	76	24	25	43.2	45	43	58	64.8	109.8	sig
prot848	213	20	17	30	27	20	22	34.5	31.5	ns
prot849	51	15	16	16.8	21.6	16	15	27.6	19.2	ns
prot850	198	28	15	60	48	12	12	69	36	ns
prot851	150	20	16	30.6	39.6	18	15	41.4	34.2	ns
prot852	161	14	16	25.5	15	20	13	46.5	33	sig
prot853	227	15	14	12	19.2	7	10	12	18	ns
prot854	56	11	15	42	63	6	19	39	33	ns
prot855	107	18	13	32.4	36	19	18	19.8	28.8	ns
prot856	85	13	14	21	28.5	10	5	13.5	27	ns
prot857	191	9	14	19.2	16.8	7	7	13.2	9.6	ns
prot858	207	10	9	39	30	10	12	36	45	ns
prot859	313	8	16	16.2	25.2	11	13	21.6	27	ns
prot860	150	8	13	24	18	8	16	21	28.5	ns
prot861	446	11	6	13.2	12	13	14	16.8	4.8	ns
prot862	165	11	12	27	33	15	5	36	27	ns
prot863	164	12	6	23.4	16.2	18	11	30.6	25.2	ns
prot864	183	13	9	18	7.5	11	20	4.5	21	ns
prot865	112	8	9	12	15.6	14	11	16.8	24	ns
prot866	99	9	10	45	21	14	11	48	30	ns
prot867	162	11	8	27	19.8	10	11	27	14.4	ns
prot868	294	10	10	7.5	15	15	11	21	13.5	ns
prot869	219	7	10	18	12	11	13	9.6	16.8	ns
prot870	139	11	11	12	30	9	12	30	12	ns
prot871	1091	7	11	12.6	16.2	8	15	18	18	ns
prot872	153	9	9	13.5	18	6	6	7.5	16.5	ns
prot873	122	6	13	18	10.8	24	12	24	31.2	sig
prot874	308	10	11	33	9	11	12	33	24	ns
prot875	274	7	7	18	5.4	16	12	27	16.2	sig
prot876	168	7	7	24	10.5	10	15	15	16.5	ns
prot877	157	8	5	15.6	6	20	20	24	10.8	sig
prot878	171	8	9	33	18	6	6	27	18	ns
prot879	163	10	6	12.6	12.6	6	8	21.6	18	sig
prot880	78	6	8	13.5	10.5	12	4	15	13.5	ns
prot881	177	12	12	9.6	15.6	9	5	8.4	13.2	ns
prot882	198	8	13	15	12	9	9	21	27	ns
prot883	322	5	12	18	18	5	8	14.4	16.2	ns
prot884	145	9	10	10.5	9	8	7	6	16.5	ns
prot885	224	6	6	4.8	4.8	7	6	6	12	ns
prot886	155	11	4	30	18	6	7	33	12	ns
prot887	102	8	3	9	12.6	9	8	21.6	12.6	ns
prot888	207	8	6	4.5	12	7	1	12	12	ns
prot889	480	6	9	4.8	8.4	4	10	7.2	9.6	sig
prot890	104	4	3	24	15	6	6	21	21	ns
prot891	204	6	10	12.6	23.4	1	6	7.2	10.8	ns
prot892	248	5	6	7.5	13.5	7	8	12	9	sig
prot893	157	5	5	12	14.4	10	11	8.4	9.6	sig
prot894	132	10	6	33	27	7	9	27	12	ns
prot895	214	8	10	7.2	12.6	5	8	10.8	12.6	ns
prot896	219	5	8	15	3	10	5	7.5	9	ns
prot897	193	11	5	10.8	6	8	8	7.2	6	sig
prot898	155	7	4	9	15	5	5	18	12	ns
prot899	239	8	4	10.8	14.4	6	12	3.6	10.8	ns
prot900	116	4	9	12	15	8	10	12	12	ns
prot901	211	7	2	9.6	8.4	9	11	6	8.4	ns
prot902	156	6	9	9	18	5	7	12	15	ns
prot903	246	6	3	7.2	9	5	5	14.4	7.2	ns
prot904	218	7	3	9	10.5	8	6	4.5	15	ns
prot905	201	6	2	6	6	5	10	4.8	6	ns
prot906	111	4	2	15	6	3	4	3	3	ns
prot907	175	5	4	7.2	10.8	5	7	7.2	1.8	ns
prot908	195	3	8	12	21	3	7	9	9	ns
prot909	292	7	5	10.8	7.2	2	8	9.6	12	sig
prot910	173	4	5	6	15	1	2	15	9	ns
prot911	284	6	3	14.4	7.2	9	7	16.2	10.8	ns
prot912	151	3	1	6	6	1	9	1.5	6	ns
prot913	165	1	5	4.8	10.8	5	5	9.6	0	ns
prot914	132	7	5	9	15	4	3	18	6	ns
prot915	177	6	6	14.4	9	4	7	9	10.8	ns
prot916	137	6	9	9	12	7	8	4.5	18	ns
prot917	325	5	8	8.4	8.4	5	8	4.8	8.4	sig
prot918	192	4	4	9	12	4	4	12	9	ns
prot919	170	7	0	3.6	7.2	6	4	9	3.6	ns
prot920	157	9	4	7.5	12	2	2	9	4.5	ns
prot921	192	4	3	3.6	4.8	8	10	3.6	7.2	sig
prot922	474	3	4	9	9	9	13	21	21	sig
prot923	186	3	4	9	7.2	3	2	7.2	7.2	ns
prot924	428	5	4	6	4.5	5	11	7.5	7.5	sig
prot925	191	3	3	3.6	7.2	7	9	8.4	19.2	sig
prot926	169	4	4	9	15	6	7	15	6	ns
prot927	166	5	4	5.4	7.2	1	5	9	7.2	ns
prot928	290	3	3	9	7.5	1	7	3	4.5	ns
prot929	216	6	6	6	2.4	6	4	4.8	1.2	ns
prot930	103	2	1	12	12	4	2	15	12	ns
prot931	271	5	9	9	7.2	5	6	7.2	7.2	ns
prot932	147	6	5	3	6	6	7	4.5	6	ns
prot933	135	6	2	7.2	1.2	4	4	3.6	7.2	ns
prot934	135	3	6	6	18	2	5	6	6	ns
prot935	135	3	5	1.8	5.4	4	3	5.4	9	ns
prot936	135	5	4	6	6	6	5	1.5	4.5	ns
prot937	321	1	1	0	8.4	6	9	3.6	10.8	sig
prot938	164	5	3	3	3	2	2	18	6	ns
prot939	113	7	6	9	3.6	2	2	1.8	7.2	ns
prot940	271	2	2	1.5	4.5	1	0	7.5	6	ns
prot941	204	2	1	0	4.8	6	2	1.2	2.4	ns
prot942	276	3	3	12	6	1	0	3	18	ns
prot943	108	6	2	7.2	1.8	6	4	0	5.4	ns
prot944	91	4	4	6	1.5	0	3	7.5	6	ns
prot945	325	5	6	7.2	3.6	4	3	3.6	2.4	ns
prot946	114	2	4	3	9	6	2	3	9	ns
prot947	277	2	2	9	5.4	4	2	7.2	5.4	ns
prot948	118	2	1	9	4.5	3	2	6	12	sig
prot949	121	3	3	2.4	3.6	3	5	4.8	3.6	ns
prot950	198	4	2	6	6	1	2	9	12	ns
prot951	237	5	1	3.6	9	4	3	7.2	7.2	ns
prot952	220	3	1	4.5	7.5	4	2	3	9	ns
prot953	406	1	3	2.4	3.6	0	1	1.2	2.4	ns
prot954	391	2	1	9	9	2	2	0	6	ns
prot955	189	1	3	1.8	7.2	0	0	3.6	5.4	ns
prot956	232	2	5	0	1.5	2	1	4.5	1.5	ns
prot957	470	0	3	4.8	2.4	2	1	1.2	2.4	sig
prot958	527	3	1	6	6	2	2	6	6	sig
prot959	141	0	0	3.6	1.8	9	4	7.2	12.6	sig
prot960	602	1	4	0	3	1	1	0	4.5	ns
prot961	109	29	29	33.6	31.2	26	25	32.4	33.6	ns
prot962	258	26	22	81	78	27	34	117	108	sig
prot963	168	18	18	34.2	16.2	17	11	18	36	ns
prot964	177	20	11	27	31.5	14	19	24	27	ns
prot965	104	9	11	14.4	15.6	12	5	13.2	15.6	ns
prot966	187	10	9	27	33	11	10	18	48	ns
prot967	134	6	19	25.2	27	15	13	32.4	9	ns
prot968	153	15	15	21	13.5	14	12	24	24	ns
prot969	125	10	12	16.8	4.8	12	11	12	7.2	ns
prot970	242	12	9	21	39	12	20	42	72	sig
prot971	128	14	12	16.2	18	10	8	25.2	5.4	ns
prot972	160	3	14	9	21	13	11	13.5	9	ns
prot973	65	9	10	6	19.2	4	14	10.8	10.8	ns
prot974	143	14	14	15	24	10	10	42	45	ns
prot975	131	13	10	36	21.6	45	27	43.2	86.4	sig
prot976	128	10	9	15	13.5	12	10	15	16.5	ns
prot977	76	7	10	10.8	9.6	12	9	9.6	6	ns
prot978	95	9	14	36	30	14	10	66	63	sig
prot979	70	11	8	16.2	21.6	8	22	21.6	19.8	sig
prot980	136	7	16	25.5	6	22	11	27	34.5	sig
prot981	116	10	13	21.6	15.6	13	9	14.4	14.4	ns
prot982	108	14	6	30	39	7	7	27	45	ns
prot983	195	6	12	23.4	7.2	9	9	21.6	19.8	ns
prot984	145	8	6	12	9	4	6	10.5	16.5	ns
prot985	102	10	6	12	10.8	10	6	3.6	6	ns
prot986	173	4	3	24	15	4	4	3	18	ns
prot987	212	2	9	14.4	5.4	5	12	9	5.4	ns
prot988	116	11	5	10.5	3	4	8	9	6	ns
prot989	219	8	4	7.2	4.8	7	7	15.6	4.8	sig
prot990	312	7	7	12	21	6	8	30	15	ns
prot991	78	6	9	19.8	12.6	6	7	10.8	9	ns
prot992	193	13	8	16.5	9	6	11	7.5	10.5	ns
prot993	500	3	7	4.8	6	4	4	4.8	2.4	ns
prot994	195	7	5	18	24	7	9	24	30	ns
prot995	177	4	5	16.2	10.8	8	8	10.8	21.6	sig
prot996	224	3	3	12	15	8	4	12	3	ns
prot997	239	9	9	4.8	8.4	6	5	8.4	3.6	ns
prot998	223	0	2	12	18	3	2	9	21	ns
prot999	113	1	7	9	12.6	2	1	12.6	18	ns
prot1000	94	7	3	9	1.5	4	7	9	6	ns
prot1001	74	5	4	7.2	3.6	18	33	7.2	36	sig
prot1002	265	4	5	15	33	8	5	6	12	ns
prot1003	225	2	5	16.2	14.4	5	8	10.8	7.2	ns
prot1004	129	4	3	3	6	5	2	13.5	4.5	ns
prot1005	210	5	2	7.2	7.2	5	2	2.4	7.2	ns
prot1006	248	3	4	18	12	9	10	18	27	sig
prot1007	158	4	6	14.4	7.2	13	4	10.8	9	ns
prot1008	68	2	3	9	9	4	1	6	12	ns
prot1009	68	4	4	1.2	6	5	7	6	8.4	sig
prot1010	548	8	7	12	18	8	22	18	30	sig
prot1011	123	7	3	14.4	9	6	4	7.2	14.4	ns
prot1012	181	2	4	3	4.5	5	4	4.5	3	ns
prot1013	824	2	3	4.8	8.4	5	7	4.8	6	sig
prot1014	250	3	3	12	18	2	5	15	9	ns
prot1015	242	1	3	7.2	12.6	6	4	5.4	3.6	ns
prot1016	186	3	3	10.5	3	4	4	7.5	7.5	sig
prot1017	228	2	4	3.6	3.6	4	7	4.8	2.4	ns
prot1018	106	3	5	18	12	2	6	18	12	ns
prot1019	135	2	3	5.4	9	3	1	12.6	7.2	ns
prot1020	173	0	1	1.5	9	8	3	6	9	ns
prot1021	245	6	2	3.6	3.6	4	5	6	7.2	ns
prot1022	98	1	6	27	9	4	2	18	9	ns
prot1023	149	5	1	14.4	3.6	2	12	7.2	1.8	ns
prot1024	136	1	2	4.5	6	5	3	6	9	ns
prot1025	335	4	5	9.6	7.2	3	6	3.6	4.8	ns
prot1026	81	6	6	9	9	2	1	9	9	ns
prot1027	124	7	4	14.4	10.8	5	7	19.8	7.2	sig
prot1028	204	5	2	1.5	4.5	4	5	7.5	10.5	ns
prot1029	124	2	6	4.8	2.4	2	1	7.2	1.2	sig
prot1030	231	4	3	3	15	2	5	12	15	ns
prot1031	192	4	7	9	5.4	4	7	12.6	9	ns
prot1032	514	2	6	6	10.5	4	4	3	10.5	ns
prot1033	277	0	5	3.6	4.8	4	8	9.6	1.2	ns
prot1034	159	1	6	12	9	3	7	18	15	ns
prot1035	190	4	1	3.6	7.2	2	6	9	3.6	ns
prot1036	225	8	0	9	13.5	5	6	12	10.5	ns
prot1037	57	3	3	4.8	3.6	5	5	8.4	4.8	ns
prot1038	153	2	6	9	9	5	4	9	3	ns
prot1039	91	8	7	5.4	7.2	2	6	5.4	5.4	ns
prot1040	94	4	2	3	6	7	4	6	6	ns
prot1041	112	4	5	3.6	3.6	6	9	7.2	10.8	sig
prot1042	336	5	3	6	15	6	4	15	12	ns
prot1043	241	6	4	1.8	9	3	4	9	7.2	ns
prot1044	108	6	4	6	7.5	2	3	6	4.5	ns
prot1045	117	4	6	2.4	2.4	3	6	7.2	3.6	sig
prot1046	286	5	6	12	6	1	4	6	9	ns
prot1047	122	3	3	9	5.4	6	2	7.2	14.4	sig
prot1048	273	4	6	9	4.5	3	6	1.5	6	ns
prot1049	237	7	2	6	6	3	3	3.6	2.4	ns
prot1050	222	5	3	12	18	4	2	12	9	ns
prot1051	799	2	6	5.4	3.6	3	6	3.6	0	ns
prot1052	125	4	2	3	6	2	2	6	1.5	ns
prot1053	98	0	3	1.2	4.8	2	2	8.4	4.8	ns
prot1054	153	1	6	0	9	2	1	6	6	ns
prot1055	186	2	1	3.6	3.6	2	1	9	1.8	ns
prot1056	188	2	0	9	1.5	3	2	0	4.5	ns
prot1057	127	1	3	1.2	3.6	3	12	3.6	10.8	sig
prot1058	65	99	122	300	327	119	115	288	333	ns
prot1059	115	48	48	50.4	73.8	47	53	88.2	84.6	ns
prot1060	65	32	24	45	37.5	32	25	42	55.5	ns
prot1061	90	20	28	16.8	21.6	22	13	15.6	24	ns
prot1062	120	12	11	51	42	6	16	39	57	ns
prot1063	83	10	7	12.6	14.4	6	11	23.4	9	ns
prot1064	177	7	9	9	9	11	11	6	9	ns
prot1065	59	7	7	7.2	12	7	5	8.4	15.6	sig
prot1066	97	8	8	18	30	10	10	27	24	ns
prot1067	188	7	6	12.6	25.2	12	14	25.2	14.4	sig
prot1068	82	7	8	10.5	15	12	5	10.5	6	ns
prot1069	109	6	6	6	3.6	11	2	10.8	14.4	ns
prot1070	109	8	7	18	15	9	6	6	33	ns
prot1071	168	6	13	19.8	10.8	13	10	25.2	21.6	ns
prot1072	188	7	9	12	9	7	6	15	10.5	ns
prot1073	82	5	7	8.4	10.8	7	6	3.6	1.2	ns
prot1074	75	9	7	36	21	7	6	27	12	ns
prot1075	151	4	4	9	9	7	13	5.4	12.6	ns
prot1076	175	6	6	7.5	4.5	12	6	13.5	4.5	ns
prot1077	116	3	5	8.4	6	8	6	4.8	8.4	ns
prot1078	161	5	4	18	12	3	5	6	12	ns
prot1079	95	8	7	18	14.4	6	6	5.4	14.4	ns
prot1080	101	6	11	10.5	4.5	6	2	9	10.5	ns
prot1081	175	3	3	3.6	7.2	4	4	7.2	3.6	ns
prot1082	401	4	4	27	15	6	2	6	9	ns
prot1083	214	9	7	14.4	14.4	4	7	9	5.4	ns
prot1084	215	2	5	3	4.5	6	15	40.5	18	sig
prot1085	152	6	6	10.8	9.6	12	6	10.8	25.2	sig
prot1086	125	1	4	12	3	8	7	18	18	sig
prot1087	154	11	3	9	9	4	7	12.6	7.2	ns
prot1088	119	8	6	4.5	7.5	12	12	36	9	sig
prot1089	145	3	5	7.2	9.6	3	6	2.4	6	ns
prot1090	256	3	3	21	12	1	4	15	0	ns
prot1091	119	6	6	1.8	7.2	14	12	7.2	18	sig
prot1092	159	3	4	4.5	4.5	4	5	9	3	ns
prot1093	91	3	5	3.6	7.2	4	7	3.6	6	ns
prot1094	396	3	5	15	24	2	1	27	12	ns
prot1095	205	2	3	10.8	7.2	3	4	12.6	12.6	ns
prot1096	108	4	6	6	4.5	5	4	3	3	ns
prot1097	71	2	3	3.6	3.6	4	4	1.2	2.4	ns
prot1098	259	3	1	9	6	3	4	18	36	sig
prot1099	191	3	2	5.4	5.4	4	4	7.2	1.8	ns
prot1100	147	1	3	3	3	3	0	3	7.5	ns
prot1101	292	6	5	3.6	7.2	5	7	2.4	6	sig
prot1102	69	4	5	6	15	2	4	9	6	ns
prot1103	245	5	3	1.8	5.4	2	4	9	1.8	ns
prot1104	146	1	3	3	3	1	1	4.5	6	ns
prot1105	351	2	4	1.2	4.8	10	2	6	4.8	sig
prot1106	106	6	2	6	9	2	4	9	12	ns
prot1107	180	2	7	3.6	3.6	5	8	7.2	3.6	ns
prot1108	199	6	3	3	4.5	3	2	6	6	ns
prot1109	185	4	0	2.4	3.6	2	2	12	4.8	ns
prot1110	182	2	3	6	15	1	2	18	0	ns
prot1111	59	3	1	1.8	3.6	6	4	7.2	18	sig
prot1112	173	4	3	3	7.5	5	2	4.5	7.5	ns
prot1113	105	1	1	1.2	1.2	2	2	6	2.4	ns
prot1114	79	2	7	24	3	3	5	12	9	ns
prot1115	94	3	1	5.4	7.2	3	4	5.4	16.2	ns
prot1116	235	2	1	1.5	6	0	2	1.5	3	ns
prot1117	99	3	0	4.8	3.6	4	2	1.2	2.4	ns
prot1118	103	1	1	6	3	1	3	21	3	ns
prot1119	226	1	2	1.8	3.6	3	5	3.6	7.2	ns
prot1120	168	3	2	10.5	4.5	4	3	3	3	ns
prot1121	454	4	2	2.4	2.4	2	1	2.4	4.8	ns
prot1122	92	4	2	18	3	0	1	15	15	ns
prot1123	99	4	3	3.6	1.8	2	2	7.2	5.4	ns
prot1124	116	2	5	4.5	7.5	0	3	3	1.5	ns
prot1125	90	0	3	3.6	2.4	2	2	1.2	2.4	ns
prot1126	87	0	2	3	6	8	2	6	30	sig
prot1127	294	1	2	5.4	0	1	0	3.6	1.8	ns
prot1128	354	0	0	1.5	1.5	2	12	3	3	sig
prot1129	216	2	1	4.8	2.4	9	2	10.8	2.4	sig
prot1130	138	1	1	6	3	2	4	6	6	ns
prot1131	187	3	1	3.6	3.6	3	1	0	1.8	ns
prot1132	495	2	1	0	1.5	3	2	3	1.5	ns
prot1133	406	1	0	1.2	3.6	0	2	7.2	0	ns
prot1134	382	1	0	3	9	2	1	3	0	ns
prot1135	272	2	2	1.8	1.8	2	2	3.6	3.6	sig
prot1136	71	28	15	31.5	28.5	17	19	28.5	36	ns
prot1137	105	19	27	25.2	14.4	24	19	16.8	26.4	ns
prot1138	234	21	24	60	63	20	12	69	66	ns
prot1139	112	16	20	28.8	28.8	17	10	28.8	18	ns
prot1140	114	10	14	25.5	24	21	15	25.5	25.5	ns
prot1141	112	2	6	12	12	4	10	7.2	2.4	ns
prot1142	166	2	3	18	24	5	7	27	12	ns
prot1143	104	6	5	16.2	16.2	9	3	9	9	ns
prot1144	376	3	5	12	12	5	9	12	15	ns
prot1145	83	2	4	12	7.2	6	8	12	7.2	ns
prot1146	51	1	6	27	3	4	6	12	15	ns
prot1147	74	4	3	3.6	3.6	8	2	1.8	10.8	ns
prot1148	74	4	3	4.5	10.5	4	13	24	13.5	sig
prot1149	117	6	2	3.6	7.2	3	5	6	3.6	ns
prot1150	106	3	7	12	6	5	5	15	9	ns
prot1151	110	4	12	5.4	5.4	10	10	3.6	18	sig
prot1152	73	2	5	10.5	3	21	21	18	4.5	sig
prot1153	113	4	5	2.4	6	3	3	7.2	4.8	ns
prot1154	358	10	5	18	18	7	5	9	12	ns
prot1155	99	5	2	7.2	5.4	2	4	7.2	3.6	ns
prot1156	115	5	4	4.5	6	3	2	4.5	7.5	ns
prot1157	180	3	3	0	3.6	3	2	2.4	1.2	ns
prot1158	67	2	3	21	18	7	5	39	42	sig
prot1159	99	2	2	3.6	3.6	2	3	5.4	7.2	ns
prot1160	99	1	6	1.5	6	6	3	7.5	0	ns
prot1161	99	5	1	2.4	2.4	4	3	1.2	1.2	ns
prot1162	98	2	7	12	12	3	0	6	15	ns
prot1163	165	4	2	3.6	5.4	2	1	5.4	5.4	ns
prot1164	76	1	4	10.5	6	1	3	1.5	1.5	ns
prot1165	90	4	2	2.4	7.2	3	1	4.8	1.2	ns
prot1166	113	2	2	6	6	2	0	6	9	ns
prot1167	90	4	0	7.2	18	2	1	9	1.8	ns
prot1168	163	4	3	4.5	6	2	6	9	3	sig
prot1169	102	1	5	3.6	3.6	2	2	3.6	1.2	ns
prot1170	183	4	2	3	0	2	1	12	9	ns
prot1171	98	1	3	3.6	5.4	6	6	5.4	16.2	sig
prot1172	146	6	3	4.5	10.5	2	4	15	1.5	ns
prot1173	145	0	2	1.2	6	6	1	3.6	1.2	ns
prot1174	166	2	1	9	3	2	2	18	24	sig
prot1175	100	5	4	5.4	1.8	3	2	0	3.6	ns
prot1176	393	1	2	4.5	1.5	1	2	1.5	4.5	ns
prot1177	89	1	2	2.4	0	6	1	3.6	3.6	ns
prot1178	391	1	2	3	6	5	2	9	9	ns
prot1179	89	1	3	1.8	1.8	3	9	10.8	5.4	sig
prot1180	1106	7	6	16.5	6	7	13	9	4.5	ns
prot1181	3227	6	6	7.2	7.2	9	5	8.4	16.8	ns
prot1182	539	7	11	24	21	10	10	24	21	ns
prot1183	771	7	2	10.8	5.4	5	4	9	5.4	ns
prot1184	2680	6	8	3	7.5	6	2	4.5	0	ns
prot1185	917	6	4	3.6	1.2	7	2	7.2	13.2	sig
prot1186	4114	1	1	3	9	2	2	12	3	ns
prot1187	449	5	11	9	9	7	8	19.8	16.2	ns
prot1188	1304	1	2	1.5	1.5	1	4	4.5	12	ns
prot1189	393	2	6	7.2	2.4	2	2	7.2	1.2	sig
prot1190	1513	3	6	3	15	2	0	6	6	ns
prot1191	2580	4	2	3.6	5.4	4	4	3.6	1.8	ns
prot1192	959	9	7	15	6	5	2	19.5	9	ns
prot1193	510	5	5	9.6	12	7	10	2.4	8.4	ns
prot1194	427	2	10	21	18	4	6	18	15	ns
prot1195	413	5	3	5.4	3.6	10	8	7.2	14.4	sig
prot1196	819	3	2	3	3	1	3	10.5	6	ns
prot1197	1779	2	1	1.2	3.6	0	3	3.6	6	ns
prot1198	1379	5	5	9	12	2	11	21	12	sig
prot1199	652	3	3	3.6	10.8	0	3	3.6	1.8	ns
prot1200	704	3	6	3	6	6	12	4.5	13.5	sig
prot1201	1028	2	8	0	1.2	5	4	1.2	3.6	ns
prot1202	1181	1	2	9	3	5	1	6	3	ns
prot1203	383	7	6	21.6	9	10	5	10.8	12.6	ns
prot1204	1077	1	6	7.5	6	6	6	13.5	9	ns
prot1205	452	4	9	7.2	10.8	6	4	6	4.8	ns
prot1206	434	3	3	9	9	5	7	21	9	ns
prot1207	955	4	2	9	9	3	5	16.2	10.8	ns
prot1208	528	7	1	6	7.5	5	2	7.5	7.5	ns
prot1209	228	4	1	1.2	3.6	5	2	3.6	2.4	ns
prot1210	781	4	4	12	21	7	4	6	6	ns
prot1211	548	5	4	16.2	3.6	4	4	5.4	7.2	ns
prot1212	273	1	3	6	9	1	2	4.5	6	ns
prot1213	153	5	7	12	10.8	6	5	9.6	8.4	ns
prot1214	320	5	5	9	12	7	5	18	15	ns
prot1215	219	2	10	10.8	18	12	12	37.8	43.2	sig
prot1216	410	8	7	1.5	4.5	6	15	31.5	36	sig
prot1217	322	6	7	10.8	7.2	2	4	3.6	2.4	ns
prot1218	629	4	4	6	15	12	1	24	9	ns
prot1219	264	4	1	7.2	9	11	11	7.2	12.6	sig
prot1220	356	4	7	7.5	4.5	1	3	6	6	ns
prot1221	390	3	4	6	1.2	4	5	3.6	1.2	ns
prot1222	235	2	3	12	15	3	5	6	15	ns
prot1223	263	2	6	1.8	9	3	6	5.4	7.2	ns
prot1224	481	0	6	3	6	3	3	1.5	7.5	ns
prot1225	551	3	3	4.8	1.2	5	4	13.2	13.2	sig
prot1226	481	7	2	15	15	3	5	6	15	ns
prot1227	487	3	3	3.6	3.6	0	2	3.6	5.4	ns
prot1228	881	2	0	6	9	1	0	6	1.5	ns
prot1229	2284	3	1	2.4	1.2	3	5	3.6	2.4	ns
prot1230	852	1	1	6	15	1	2	6	9	ns
prot1231	341	3	5	3.6	9	5	6	5.4	5.4	ns
prot1232	182	2	5	10.5	12	3	3	4.5	4.5	ns
prot1233	327	8	6	7.2	8.4	5	3	4.8	6	ns
prot1234	219	2	5	9	6	4	2	18	6	sig
prot1235	406	3	6	7.2	1.8	6	2	10.8	14.4	sig
prot1236	332	3	1	4.5	4.5	4	3	3	3	ns
prot1237	365	5	3	2.4	7.2	6	3	3.6	7.2	ns
prot1238	308	1	6	9	15	9	3	18	27	sig
prot1239	232	5	3	10.8	1.8	1	1	5.4	9	ns
prot1240	2067	3	7	3	1.5	5	2	0	7.5	ns
prot1241	865	2	4	2.4	3.6	3	2	3.6	3.6	ns
prot1242	682	0	1	6	0	1	0	0	6	ns
prot1243	573	1	3	3.6	5.4	2	1	1.8	5.4	ns
prot1244	454	4	0	3	1.5	1	0	1.5	1.5	ns
prot1245	611	10	11	12	13.2	12	14	19.2	16.8	sig
prot1246	133	6	9	12	48	5	5	18	27	ns
prot1247	221	14	10	9	19.8	6	7	14.4	14.4	ns
prot1248	153	4	8	18	12	9	6	12	3	ns
prot1249	363	6	5	1.2	4.8	4	11	1.2	6	ns
prot1250	435	9	4	15	21	18	12	12	30	sig
prot1251	366	4	3	1.8	9	0	9	1.8	12.6	ns
prot1252	170	5	5	1.5	12	4	8	6	15	sig
prot1253	267	3	4	6	2.4	1	2	0	4.8	ns
prot1254	463	0	1	21	9	6	1	18	9	ns
prot1255	542	3	1	7.2	3.6	1	6	1.8	12.6	ns
prot1256	448	4	1	6	3	3	5	1.5	4.5	ns
prot1257	177	5	3	2.4	8.4	4	5	1.2	3.6	ns
prot1258	365	2	4	6	3	7	2	12	6	ns
prot1259	746	1	4	7.2	10.8	2	4	10.8	1.8	ns
prot1260	458	1	4	7.5	7.5	7	4	10.5	6	ns
prot1261	147	5	3	3.6	4.8	4	3	3.6	4.8	ns
prot1262	266	9	2	3	21	3	4	12	18	sig
prot1263	340	1	3	0	5.4	2	2	3.6	7.2	ns
prot1264	398	0	3	7.5	1.5	2	3	1.5	3	ns
prot1265	403	4	5	4.8	6	1	1	3.6	1.2	ns
prot1266	302	2	4	9	6	3	1	6	6	ns
prot1267	465	3	5	5.4	7.2	4	1	5.4	12.6	ns
prot1268	487	1	2	3	0	2	0	1.5	4.5	ns
prot1269	568	4	1	2.4	1.2	5	5	4.8	1.2	ns
prot1270	370	0	4	6	6	0	3	0	0	ns
prot1271	435	5	2	3.6	5.4	3	9	10.8	10.8	sig
prot1272	382	0	2	3	0	3	2	0	1.5	ns
prot1273	400	1	1	2.4	0	3	1	4.8	1.2	ns
prot1274	1317	1	0	0	0	3	0	3	3	ns
prot1275	1827	0	1	3.6	1.8	2	1	3.6	0	ns
prot1276	227	4	7	12	12	8	3	10.5	12	ns
prot1277	126	2	7	9.6	9.6	3	5	3.6	6	ns
prot1278	199	4	2	18	15	3	6	15	18	ns
prot1279	186	5	5	16.2	5.4	8	8	10.8	7.2	ns
prot1280	397	3	2	9	3	4	4	3	10.5	ns
prot1281	191	2	6	1.2	6	3	7	2.4	2.4	ns
prot1282	181	3	4	18	3	4	3	24	15	ns
prot1283	332	5	4	12.6	3.6	2	5	5.4	5.4	ns
prot1284	207	3	2	9	6	5	4	16.5	7.5	sig
prot1285	433	3	2	4.8	9.6	0	3	1.2	7.2	ns
prot1286	220	6	3	21	21	4	8	15	6	ns
prot1287	174	6	6	5.4	3.6	6	4	10.8	12.6	sig
prot1288	398	3	4	3	3	2	8	9	3	ns
prot1289	250	2	5	1.2	4.8	6	6	2.4	12	sig
prot1290	254	2	3	15	12	2	3	6	9	ns
prot1291	278	5	7	1.8	9	2	4	3.6	5.4	ns
prot1292	195	1	6	6	9	5	2	3	4.5	ns
prot1293	493	2	4	4.8	0	3	6	3.6	2.4	ns
prot1294	395	1	3	15	21	4	1	9	15	ns
prot1295	346	3	1	3.6	3.6	1	2	3.6	5.4	ns
prot1296	386	3	3	7.5	1.5	2	4	3	1.5	sig
prot1297	323	3	1	0	3.6	4	2	3.6	6	ns
prot1298	221	2	8	15	9	3	4	9	9	ns
prot1299	330	6	3	5.4	5.4	6	6	21.6	18	sig
prot1300	913	3	5	4.5	4.5	4	4	10.5	6	sig
prot1301	216	6	3	3.6	9.6	4	3	0	1.2	ns
prot1302	176	2	2	9	3	2	3	9	0	ns
prot1303	396	4	3	5.4	5.4	3	0	3.6	5.4	ns
prot1304	144	3	3	10.5	12	5	6	4.5	1.5	ns
prot1305	340	2	5	4.8	2.4	9	2	8.4	6	sig
prot1306	177	2	6	3	0	3	3	6	0	ns
prot1307	491	5	2	7.2	7.2	4	7	9	19.8	sig
prot1308	289	5	3	4.5	3	3	2	4.5	7.5	ns
prot1309	925	2	5	4.8	2.4	1	1	1.2	0	ns
prot1310	266	2	4	12	3	2	2	6	6	sig
prot1311	584	1	3	7.2	0	2	1	3.6	3.6	ns
prot1312	316	3	1	4.5	4.5	1	2	0	1.5	ns
prot1313	365	4	1	6	4.8	0	2	2.4	2.4	ns
prot1314	282	2	0	3	3	3	1	0	6	ns
prot1315	465	4	3	9	9	1	5	5.4	5.4	ns
prot1316	577	2	2	0	6	2	4	4.5	4.5	ns
prot1317	274	0	4	2.4	2.4	0	0	0	4.8	ns
prot1318	517	2	4	9	6	2	5	3	3	ns
prot1319	782	1	2	5.4	5.4	1	0	7.2	1.8	ns
prot1320	567	1	0	3	1.5	3	1	0	1.5	ns
prot1321	356	0	1	0	0	1	1	1.2	1.2	ns
prot1322	229	0	0	15	12	1	0	6	0	ns
prot1323	388	1	2	1.8	3.6	0	2	3.6	0	ns
prot1324	109	7	9	9	7.5	6	5	12	6	ns
prot1325	167	2	2	3.6	6	2	2	4.8	0	ns
prot1326	192	7	5	9	9	2	5	15	9	ns
prot1327	174	4	2	0	3.6	6	6	25.2	3.6	sig
prot1328	144	5	5	6	1.5	5	6	3	3	ns
prot1329	139	1	2	1.2	3.6	3	2	4.8	6	ns
prot1330	160	4	1	24	27	2	6	6	12	ns
prot1331	220	4	7	7.2	5.4	12	12	27	16.2	sig
prot1332	248	6	3	6	10.5	5	1	7.5	9	ns
prot1333	254	3	3	6	2.4	7	4	4.8	4.8	ns
prot1334	213	6	5	12	12	15	3	36	18	sig
prot1335	81	4	4	1.8	3.6	4	3	1.8	7.2	ns
prot1336	318	3	1	3	1.5	3	6	1.5	10.5	ns
prot1337	247	6	7	8.4	2.4	2	5	3.6	6	ns
prot1338	381	2	4	0	0	3	0	3	0	ns
prot1339	159	5	4	5.4	1.8	1	2	5.4	7.2	ns
prot1340	205	0	4	1.5	6	1	5	9	1.5	sig
prot1341	244	7	1	3.6	6	5	3	9.6	4.8	ns
prot1342	160	1	3	3	9	0	4	6	3	ns
prot1343	288	2	3	1.8	3.6	3	3	3.6	3.6	ns
prot1344	383	2	2	0	9	4	4	3	3	ns
prot1345	206	2	4	3.6	0	2	1	1.2	1.2	ns
prot1346	703	3	1	6	6	1	0	0	3	ns
prot1347	238	6	5	3.6	5.4	3	1	12.6	1.8	ns
prot1348	366	3	5	7.5	3	3	2	0	1.5	ns
prot1349	430	3	1	3.6	3.6	5	4	3.6	2.4	ns
prot1350	637	1	5	3	12	3	1	3	3	ns
prot1351	141	1	3	1.8	5.4	4	4	1.8	7.2	ns
prot1352	140	6	5	7.5	6	0	2	0	1.5	ns
prot1353	431	5	1	1.2	2.4	2	3	2.4	4.8	ns
prot1354	969	0	3	3	12	2	2	12	9	ns
prot1355	247	0	0	3.6	1.8	2	2	3.6	7.2	ns
prot1356	1101	1	1	7.5	6	2	1	1.5	3	ns
prot1357	178	1	3	1.2	3.6	2	4	2.4	2.4	sig
prot1358	178	3	8	9	6	2	2	9	3	ns
prot1359	297	5	4	1.8	5.4	3	3	3.6	3.6	ns
prot1360	238	2	2	1.5	3	4	2	3	7.5	sig
prot1361	226	1	2	0	0	1	1	4.8	2.4	ns
prot1362	486	1	1	0	3	1	3	6	3	ns
prot1363	758	5	1	7.2	1.8	1	1	3.6	1.8	ns
prot1364	305	5	0	4.5	3	4	2	3	3	sig
prot1365	526	1	1	1.2	2.4	3	2	1.2	2.4	ns
prot1366	375	1	2	3	6	2	2	0	6	ns
prot1367	651	2	3	1.8	5.4	0	1	14.4	5.4	ns
prot1368	5934	2	0	1.5	4.5	3	2	3	6	sig
prot1369	421	2	3	2.4	2.4	6	2	2.4	9.6	sig
prot1370	142	1	1	0	3	1	0	6	0	ns
prot1371	1145	1	0	0	1.8	1	1	1.8	1.8	ns
prot1372	238	0	2	3	1.5	2	2	3	4.5	sig
prot1373	391	1	0	1.2	1.2	1	1	1.2	1.2	ns
prot1374	618	0	2	6	3	1	0	0	3	ns
prot1375	93	9	10	18	5.4	4	10	7.2	9	ns
prot1376	130	1	5	15	13.5	7	8	19.5	21	ns
prot1377	83	5	8	7.2	6	11	8	8.4	3.6	ns
prot1378	361	0	2	6	18	3	3	21	21	ns
prot1379	193	3	5	5.4	14.4	5	4	9	1.8	ns
prot1380	393	10	2	10.5	9	9	18	12	9	sig
prot1381	232	2	0	6	3.6	4	5	6	6	sig
prot1382	201	0	4	6	24	6	2	27	27	sig
prot1383	105	3	1	1.8	7.2	4	4	5.4	5.4	ns
prot1384	173	7	5	4.5	7.5	2	2	10.5	7.5	ns
prot1385	182	5	5	6	7.2	5	5	1.2	7.2	ns
prot1386	199	7	4	3	9	0	2	12	6	ns
prot1387	191	4	4	9	9	3	4	5.4	7.2	ns
prot1388	274	2	5	1.5	3	2	3	4.5	4.5	sig
prot1389	135	3	3	1.2	2.4	4	0	0	7.2	ns
prot1390	169	3	2	12	6	4	4	9	15	ns
prot1391	688	5	4	1.8	7.2	3	4	3.6	7.2	ns
prot1392	152	6	5	3	1.5	1	0	9	4.5	ns
prot1393	528	6	2	4.8	1.2	1	3	6	4.8	ns
prot1394	157	3	1	9	3	5	6	15	12	ns
prot1395	126	1	1	1.8	5.4	3	1	5.4	1.8	ns
prot1396	80	0	0	3	4.5	6	4	9	9	sig
prot1397	122	1	4	4.8	3.6	3	3	1.2	3.6	ns
prot1398	232	3	1	12	9	2	0	12	3	ns
prot1399	171	2	4	9	3.6	4	2	10.8	0	ns
prot1400	70	2	4	0	0	1	2	3	6	ns
prot1401	130	2	2	2.4	2.4	3	6	10.8	7.2	sig
prot1402	103	1	0	18	9	3	2	3	6	ns
prot1403	547	0	3	9	7.2	1	2	5.4	3.6	ns
prot1404	250	1	4	6	4.5	2	1	0	6	ns
prot1405	497	2	3	0	0	1	2	1.2	1.2	ns
prot1406	312	2	3	0	3	0	1	9	3	ns
prot1407	152	1	1	0	5.4	1	1	5.4	1.8	ns
prot1408	535	7	1	1.5	3	2	2	1.5	3	ns
prot1409	87	5	3	0	2.4	3	1	1.2	1.2	ns
prot1410	232	1	1	12	9	0	5	6	9	ns
prot1411	232	0	1	0	0	3	2	5.4	5.4	ns
prot1412	843	0	3	1.5	1.5	1	1	4.5	4.5	ns
prot1413	555	2	2	3.6	1.2	3	2	2.4	1.2	ns
prot1414	173	2	0	9	6	6	9	18	18	sig
prot1415	194	1	1	3.6	1.8	2	1	3.6	1.8	ns
prot1416	180	1	3	0	6	3	3	1.5	1.5	ns
prot1417	199	2	0	6	4.8	1	0	2.4	6	ns
prot1418	287	3	6	3	0	2	4	3	6	ns
prot1419	999	1	1	0	5.4	2	1	9	7.2	ns
prot1420	220	3	0	0	4.5	1	0	1.5	4.5	ns
prot1421	648	2	2	0	2.4	1	4	3.6	2.4	ns
prot1422	164	0	3	3	9	5	2	6	6	sig
prot1423	181	0	2	0	7.2	2	1	7.2	3.6	ns
prot1424	285	3	7	12	4.5	14	13	6	6	sig
prot1425	172	3	7	8.4	8.4	2	5	8.4	12	sig
prot1426	103	4	6	21	9	5	7	0	9	ns
prot1427	430	4	5	5.4	5.4	1	4	0	3.6	ns
prot1428	130	3	2	6	10.5	13	5	7.5	10.5	sig
prot1429	123	3	5	3.6	2.4	13	5	8.4	6	sig
prot1430	304	3	4	9	9	4	3	6	21	ns
prot1431	164	7	5	5.4	5.4	7	4	12.6	7.2	ns
prot1432	75	5	1	1.5	3	1	1	3	0	ns
prot1433	173	3	3	1.2	4.8	1	5	6	2.4	ns
prot1434	176	5	2	9	9	1	2	15	3	ns
prot1435	191	4	4	1.8	12.6	2	3	9	5.4	ns
prot1436	138	5	4	6	3	10	4	6	15	sig
prot1437	148	7	1	4.8	2.4	3	1	2.4	4.8	ns
prot1438	101	3	3	9	12	2	7	15	33	sig
prot1439	157	3	3	5.4	5.4	8	3	5.4	3.6	sig
prot1440	488	3	3	6	3	3	5	7.5	0	ns
prot1441	133	5	5	0	1.2	2	1	3.6	4.8	ns
prot1442	229	0	1	3	12	3	5	6	6	ns
prot1443	89	5	4	7.2	9	3	5	9	5.4	ns
prot1444	317	2	3	4.5	0	5	2	1.5	4.5	ns
prot1445	88	2	2	3.6	1.2	1	5	3.6	1.2	ns
prot1446	180	2	4	3	6	2	2	3	3	ns
prot1447	207	3	3	3.6	0	2	2	1.8	7.2	ns
prot1448	235	4	3	0	1.5	10	2	15	3	sig
prot1449	86	2	1	3.6	2.4	2	2	2.4	1.2	ns
prot1450	115	1	2	12	15	2	1	21	12	ns
prot1451	127	2	1	5.4	9	1	0	3.6	5.4	ns
prot1452	229	1	2	0	1.5	2	3	4.5	6	ns
prot1453	247	4	0	1.2	4.8	3	7	4.8	3.6	ns
prot1454	573	1	0	9	0	2	2	0	3	ns
prot1455	176	1	3	3.6	3.6	3	5	3.6	0	ns
prot1456	169	1	0	1.5	3	2	2	6	3	sig
prot1457	81	2	5	3.6	6	2	1	2.4	0	ns
prot1458	89	2	0	3	9	6	1	6	6	ns
prot1459	178	2	3	0	1.8	4	0	1.8	7.2	ns
prot1460	151	1	1	6	1.5	1	1	0	1.5	ns
prot1461	146	1	1	1.2	3.6	2	1	6	6	ns
prot1462	217	3	3	3	3	3	0	3	0	ns
prot1463	159	3	1	1.8	3.6	1	2	3.6	5.4	ns
prot1464	237	2	2	1.5	1.5	2	1	3	1.5	ns
prot1465	587	1	2	3.6	1.2	3	0	2.4	1.2	ns
prot1466	128	1	3	0	3	3	1	3	3	ns
prot1467	425	4	3	3.6	1.8	1	3	1.8	5.4	ns
prot1468	256	3	2	0	4.5	6	6	9	4.5	sig
prot1469	136	3	1	0	2.4	4	2	12	7.2	sig
prot1470	76	0	0	9	3	1	2	3	0	ns
prot1471	175	2	0	1.8	1.8	2	3	5.4	3.6	ns
prot1472	231	4	1	1.5	0	1	2	0	6	ns
prot1473	337	0	3	1.2	0	1	0	1.2	2.4	ns
prot1474	239	1	4	6	9	1	2	3	0	ns
prot1475	456	2	0	0	9	1	0	1.8	3.6	ns
prot1476	126	0	3	3	0	0	4	3	0	ns
prot1477	488	1	0	2.4	0	0	0	2.4	0	ns
prot1478	127	4	1	3	3	0	0	6	3	ns
prot1479	191	3	4	12.6	7.2	2	2	5.4	5.4	ns
prot1480	114	6	1	4.5	9	6	14	6	15	sig
prot1481	62	4	3	3.6	1.2	6	9	7.2	14.4	sig
prot1482	350	2	6	9	12	6	5	12	12	ns
prot1483	108	3	4	9	10.8	5	3	3.6	5.4	ns
prot1484	321	4	5	1.5	3	0	6	3	3	ns
prot1485	308	2	3	2.4	2.4	5	2	4.8	0	ns
prot1486	59	5	0	3	6	0	2	6	15	ns
prot1487	218	6	2	3.6	7.2	0	1	5.4	5.4	ns
prot1488	106	2	1	1.5	0	2	1	1.5	0	ns
prot1489	154	5	3	0	2.4	6	8	4.8	4.8	sig
prot1490	166	4	3	3	6	1	2	6	0	ns
prot1491	515	3	2	3.6	1.8	1	4	7.2	3.6	ns
prot1492	183	3	2	3	1.5	1	3	1.5	4.5	ns
prot1493	162	2	4	3.6	3.6	3	2	2.4	2.4	ns
prot1494	140	2	4	0	3	3	0	0	6	ns
prot1495	169	1	2	0	1.8	0	4	3.6	1.8	ns
prot1496	242	1	1	0	3	4	0	1.5	3	ns
prot1497	292	1	3	2.4	1.2	6	2	3.6	2.4	ns
prot1498	197	4	1	6	6	1	4	15	3	ns
prot1499	856	2	0	0	5.4	1	2	3.6	1.8	ns
prot1500	127	1	4	3	7.5	0	0	3	4.5	ns
prot1501	72	1	3	1.2	0	4	0	0	1.2	ns
prot1502	148	0	3	3	9	1	1	6	3	ns
prot1503	53	1	1	3.6	1.8	0	3	3.6	5.4	ns
prot1504	98	1	2	0	4.5	1	2	0	1.5	ns
prot1505	405	1	3	0	1.2	7	2	4.8	2.4	sig
prot1506	104	2	2	6	0	6	3	9	18	sig
prot1507	176	1	1	5.4	9	2	3	1.8	3.6	ns
prot1508	125	2	2	7.5	4.5	4	3	3	3	ns
prot1509	160	3	0	3.6	2.4	3	2	6	0	ns
prot1510	316	0	2	0	3	0	2	3	9	ns
prot1511	978	2	1	3.6	3.6	4	3	1.8	1.8	ns
prot1512	234	3	0	3	0	1	1	1.5	3	ns
prot1513	431	1	1	0	1.2	1	3	1.2	1.2	ns
prot1514	2591	5	5	30	9	8	8	27	12	sig
prot1515	712	1	5	16.2	7.2	2	4	16.2	5.4	ns
prot1516	1852	2	1	7.5	7.5	2	2	6	9	ns
prot1517	2086	4	4	9.6	7.2	3	2	4.8	4.8	ns
prot1518	1064	4	6	9	6	4	2	9	15	ns
prot1519	609	6	9	12.6	10.8	12	10	14.4	18	ns
prot1520	645	4	5	7.5	3	4	5	4.5	4.5	ns
prot1521	969	3	1	3.6	1.2	1	3	3.6	6	ns
prot1522	857	0	3	9	0	2	4	6	3	ns
prot1523	488	1	3	1.8	1.8	2	1	1.8	7.2	ns
prot1524	2821	1	0	3	0	2	2	0	0	ns
prot1525	512	4	5	0	3.6	3	5	3.6	3.6	ns
prot1526	876	3	3	3	3	2	3	6	6	ns
prot1527	543	5	2	5.4	14.4	14	12	25.2	7.2	sig
prot1528	809	5	3	4.5	4.5	8	6	18	6	sig
prot1529	1674	1	1	0	0	1	1	2.4	3.6	ns
prot1530	1191	1	1	3	3	1	2	12	3	sig
prot1531	208	2	2	5.4	9	2	2	3.6	5.4	ns
prot1532	437	1	2	3	1.5	4	2	4.5	6	ns
prot1533	510	0	3	3.6	2.4	3	3	2.4	7.2	ns
prot1534	695	6	1	18	12	2	2	0	3	ns
prot1535	227	3	1	0	1.8	0	2	1.8	3.6	ns
prot1536	700	3	3	3	3	1	3	9	1.5	ns
prot1537	218	2	3	1.2	3.6	2	1	1.2	2.4	sig
prot1538	423	7	1	15	0	1	1	9	15	ns
prot1539	873	2	6	3.6	7.2	1	2	3.6	3.6	ns
prot1540	1426	2	3	4.5	4.5	3	5	1.5	1.5	ns
prot1541	520	3	1	0	1.2	2	2	4.8	4.8	sig
prot1542	290	4	10	24	27	13	12	36	42	ns
prot1543	296	2	4	7.2	10.8	2	2	10.8	5.4	ns
prot1544	309	6	6	3	4.5	7	5	16.5	7.5	ns
prot1545	502	5	2	2.4	1.2	2	4	4.8	10.8	sig
prot1546	204	0	4	3	6	4	2	6	6	sig
prot1547	437	1	2	9	7.2	3	4	7.2	1.8	ns
prot1548	314	4	3	1.5	0	1	1	6	3	sig
prot1549	402	1	5	6	1.2	0	2	4.8	4.8	ns
prot1550	188	2	3	6	6	1	3	18	12	ns
prot1551	434	0	0	1.8	5.4	2	2	5.4	3.6	ns
prot1552	325	2	0	0	1.5	2	1	3	3	ns
prot1553	607	2	2	2.4	0	0	1	1.2	1.2	ns
prot1554	739	4	0	9	6	3	2	0	12	ns
prot1555	235	2	4	1.8	0	4	0	0	0	ns
prot1556	982	0	1	1.5	1.5	4	1	4.5	1.5	ns
prot1557	392	1	0	1.2	2.4	2	6	4.8	7.2	ns
prot1558	543	2	0	6	9	2	1	0	0	ns
prot1559	462	0	0	1.8	1.8	0	4	0	0	ns
prot1560	348	2	4	0	3	0	1	1.5	1.5	ns
prot1561	463	0	0	2.4	2.4	2	2	1.2	0	ns
prot1562	173	2	4	9	3	1	4	3	6	ns
prot1563	274	3	2	5.4	1.8	1	5	5.4	3.6	ns
prot1564	251	2	0	6	7.5	2	2	3	7.5	ns
prot1565	231	9	5	3.6	10.8	3	3	2.4	3.6	ns
prot1566	394	3	4	0	3	2	3	9	12	ns
prot1567	240	1	2	3.6	0	3	5	1.8	3.6	ns
prot1568	441	4	0	10.5	3	2	3	4.5	4.5	ns
prot1569	200	1	2	1.2	2.4	12	6	9.6	7.2	sig
prot1570	371	1	2	9	6	3	2	12	6	sig
prot1571	313	3	1	0	3.6	2	3	3.6	5.4	ns
prot1572	730	1	1	7.5	4.5	3	1	4.5	3	ns
prot1573	329	2	3	1.2	3.6	2	2	4.8	1.2	ns
prot1574	627	2	1	15	0	3	1	12	12	ns
prot1575	250	1	1	3.6	7.2	5	2	5.4	1.8	ns
prot1576	144	2	2	3	6	2	2	3	12	sig
prot1577	472	3	3	2.4	1.2	2	1	1.2	2.4	ns
prot1578	421	3	1	3	9	0	2	3	0	ns
prot1579	250	3	3	9	0	3	3	1.8	1.8	ns
prot1580	266	3	2	1.5	3	2	1	7.5	0	ns
prot1581	861	2	2	1.2	2.4	4	5	2.4	2.4	ns
prot1582	1312	1	1	0	0	2	0	9	0	ns
prot1583	493	4	2	0	0	2	1	3.6	7.2	ns
prot1584	1082	2	0	1.5	0	0	0	1.5	1.5	ns
prot1585	648	2	2	1.2	0	2	2	1.2	0	ns
prot1586	276	3	1	3	18	0	2	3	15	ns
prot1587	518	1	1	5.4	1.8	10	8	7.2	3.6	sig
prot1588	640	3	0	1.5	0	1	2	4.5	1.5	ns
prot1589	722	3	3	6	2.4	4	2	1.2	2.4	ns
prot1590	147	0	1	3	6	2	7	6	21	sig
prot1591	193	3	2	9	7.2	4	7	10.8	3.6	ns
prot1592	194	2	2	1.5	3	6	2	4.5	7.5	ns
prot1593	365	1	2	1.2	2.4	4	1	7.2	2.4	sig
prot1594	290	2	3	9	3	0	2	9	0	ns
prot1595	636	3	0	9	5.4	12	6	10.8	27	sig
prot1596	1160	3	1	4.5	1.5	5	2	0	0	ns
prot1597	641	4	2	2.4	2.4	5	2	3.6	1.2	ns
prot1598	175	2	3	0	6	1	3	12	6	ns
prot1599	318	0	1	5.4	1.8	5	1	0	16.2	ns
prot1600	424	1	3	1.5	4.5	2	5	4.5	3	ns
prot1601	348	0	1	1.2	2.4	2	2	4.8	1.2	ns
prot1602	227	0	3	0	3	4	1	6	0	ns
prot1603	427	1	1	5.4	3.6	2	0	1.8	0	ns
prot1604	268	0	1	0	1.5	1	1	3	1.5	sig
prot1605	357	3	2	1.2	0	4	4	4.8	4.8	sig
prot1606	174	1	0	0	0	0	0	9	0	ns
prot1607	233	1	2	1.8	0	1	1	5.4	3.6	ns
prot1608	217	0	1	1.5	4.5	0	1	0	1.5	ns
prot1609	980	1	0	0	1.2	3	0	1.2	0	ns
prot1610	263	1	0	0	9	1	2	3	0	ns
prot1611	169	1	2	3.6	7.2	1	0	0	1.8	ns
prot1612	178	1	1	3	3	1	1	0	0	ns
prot1613	355	0	2	2.4	0	0	2	1.2	1.2	ns
prot1614	604	3	2	3	9	1	0	3	0	ns
prot1615	149	0	1	1.8	0	1	2	1.8	1.8	ns
prot1616	594	1	3	0	1.5	0	1	0	1.5	ns
prot1617	257	2	1	1.2	2.4	1	1	4.8	6	ns
prot1618	421	1	1	3	9	0	3	9	3	ns
prot1619	712	1	1	1.8	0	2	2	3.6	3.6	sig
prot1620	423	0	0	3	1.5	1	2	0	4.5	ns
prot1621	488	2	1	1.2	3.6	1	1	4.8	2.4	ns
prot1622	1872	0	2	3	3	2	4	6	3	ns
prot1623	153	5	4	9	5.4	4	6	7.2	7.2	sig
prot1624	275	4	2	4.5	7.5	9	4	3	13.5	sig
prot1625	463	1	1	6	4.8	3	5	1.2	3.6	ns
prot1626	103	5	3	12	6	2	3	3	12	ns
prot1627	287	3	5	3.6	1.8	12	2	10.8	7.2	sig
prot1628	282	3	3	3	4.5	3	5	6	6	ns
prot1629	200	1	2	4.8	2.4	4	3	3.6	7.2	ns
prot1630	149	1	3	9	21	6	2	0	3	ns
prot1631	149	2	3	0	10.8	2	3	7.2	0	ns
prot1632	132	0	5	0	3	1	1	1.5	0	ns
prot1633	118	1	4	9.6	1.2	6	6	4.8	2.4	sig
prot1634	191	1	2	12	12	3	2	9	3	ns
prot1635	189	2	2	7.2	3.6	2	1	5.4	1.8	ns
prot1636	273	1	2	0	0	2	1	1.5	3	ns
prot1637	327	1	2	2.4	1.2	1	3	2.4	2.4	ns
prot1638	148	1	2	3	18	2	3	3	3	ns
prot1639	206	3	1	3.6	1.8	4	1	1.8	0	ns
prot1640	108	3	0	1.5	0	4	10	3	1.5	ns
prot1641	267	0	6	2.4	2.4	3	1	1.2	1.2	ns
prot1642	204	0	1	6	6	4	6	6	6	sig
prot1643	223	5	3	5.4	9	2	0	3.6	1.8	ns
prot1644	298	1	3	4.5	6	3	2	6	0	ns
prot1645	194	2	3	1.2	0	1	3	3.6	6	ns
prot1646	77	2	3	3	3	0	3	9	6	ns
prot1647	166	0	2	7.2	5.4	2	1	3.6	1.8	ns
prot1648	418	3	5	7.5	3	4	2	1.5	3	ns
prot1649	418	0	2	0	1.2	1	1	1.2	1.2	ns
prot1650	127	4	1	3	9	3	3	9	6	ns
prot1651	279	1	2	0	3.6	2	1	3.6	1.8	ns
prot1652	181	0	4	6	0	4	1	4.5	3	ns
prot1653	129	0	0	1.2	1.2	4	2	3.6	0	ns
prot1654	161	2	1	12	0	0	0	0	3	ns
prot1655	126	2	1	3.6	1.8	1	3	1.8	1.8	ns
prot1656	326	2	1	0	1.5	4	2	1.5	0	ns
prot1657	207	0	1	3.6	3.6	4	2	1.2	0	ns
prot1658	191	1	2	3	9	2	3	3	9	ns
prot1659	238	1	0	3.6	5.4	2	1	3.6	0	ns
prot1660	210	3	1	3	1.5	1	2	3	1.5	ns
prot1661	331	2	1	6	3.6	4	2	3.6	2.4	sig
prot1662	574	1	1	3	9	2	3	6	6	sig
prot1663	455	2	2	3.6	3.6	4	0	1.8	3.6	ns
prot1664	553	1	0	3	0	1	2	3	7.5	ns
prot1665	522	0	2	1.2	0	1	0	2.4	1.2	ns
prot1666	325	2	3	0	12	3	2	6	0	ns
prot1667	208	0	0	5.4	1.8	3	1	0	0	ns
prot1668	232	1	1	1.5	1.5	2	6	3	9	sig
prot1669	219	0	1	1.2	0	0	1	3.6	2.4	ns
prot1670	409	2	2	6	0	1	0	0	3	ns
prot1671	233	1	3	3.6	1.8	1	4	3.6	0	ns
prot1672	772	0	0	0	1.5	2	1	0	3	ns
prot1673	360	1	3	1.2	3.6	9	12	3.6	7.2	sig
prot1674	439	1	3	3	3	2	3	6	6	sig
prot1675	442	2	1	0	5.4	1	1	3.6	1.8	sig
prot1676	138	3	1	1.5	1.5	4	2	3	1.5	ns
prot1677	106	1	2	3.6	0	0	0	1.2	3.6	ns
prot1678	370	2	1	3	3	2	1	0	6	ns
prot1679	629	1	0	0	3.6	2	2	3.6	3.6	sig
prot1680	187	4	2	3	0	2	0	3	0	ns
prot1681	596	2	3	0	2.4	1	1	1.2	2.4	ns
prot1682	255	2	0	0	0	0	1	0	0	ns
prot1683	92	4	7	23.4	16.2	3	4	9	9	ns
prot1684	171	7	4	0	7.5	4	8	3	27	sig
prot1685	165	3	3	3.6	3.6	4	16	9.6	4.8	sig
prot1686	148	2	4	3	6	2	3	12	6	ns
prot1687	229	2	2	3.6	7.2	2	2	7.2	3.6	ns
prot1688	123	3	3	3	3	6	1	3	3	ns
prot1689	77	3	3	2.4	2.4	5	2	2.4	2.4	ns
prot1690	465	3	3	9	6	2	3	3	6	ns
prot1691	279	1	3	1.8	3.6	4	3	0	7.2	ns
prot1692	278	2	2	3	9	1	1	1.5	0	ns
prot1693	119	0	0	4.8	0	3	1	3.6	2.4	ns
prot1694	148	3	3	9	3	1	1	9	6	ns
prot1695	72	1	0	5.4	1.8	0	2	0	1.8	ns
prot1696	353	2	5	3	7.5	3	2	4.5	3	sig
prot1697	196	2	0	0	2.4	1	2	1.2	0	ns
prot1698	174	6	4	6	0	4	1	3	3	sig
prot1699	126	1	1	1.8	5.4	1	2	1.8	5.4	ns
prot1700	235	1	1	0	3	2	4	4.5	0	ns
prot1701	235	2	2	4.8	2.4	1	3	1.2	3.6	ns
prot1702	110	0	3	6	6	2	2	3	6	ns
prot1703	188	1	1	0	5.4	1	2	5.4	3.6	ns
prot1704	225	0	4	1.5	1.5	1	1	3	6	sig
prot1705	138	3	5	0	0	3	9	3.6	3.6	sig
prot1706	174	3	0	9	12	5	1	0	3	ns
prot1707	672	0	2	0	5.4	2	4	1.8	3.6	ns
prot1708	84	2	0	3	3	2	2	0	0	ns
prot1709	107	2	0	0	1.2	4	4	7.2	2.4	sig
prot1710	146	3	0	3	9	1	0	0	3	ns
prot1711	183	1	1	1.8	0	1	2	5.4	9	ns
prot1712	555	0	1	0	4.5	2	2	1.5	1.5	ns
prot1713	467	3	2	0	1.2	1	2	4.8	0	ns
prot1714	265	2	1	3	9	1	1	6	0	ns
prot1715	598	1	1	3.6	1.8	0	2	1.8	0	ns
prot1716	317	1	2	3	0	12	12	18	9	sig
prot1717	196	1	2	0	7.2	2	1	1.2	0	ns
prot1718	267	0	1	9	6	2	3	3	3	ns
prot1719	612	1	3	3.6	7.2	1	1	5.4	1.8	ns
prot1720	62	0	2	1.5	3	3	0	6	1.5	ns
prot1721	77	0	1	0	3.6	2	4	0	2.4	ns
prot1722	68	1	0	6	0	3	0	3	0	ns
prot1723	632	0	1	3.6	1.8	2	1	1.8	0	ns
prot1724	230	0	0	0	3	3	3	4.5	4.5	sig
prot1725	133	0	3	2.4	0	1	0	1.2	1.2	ns
prot1726	334	1	2	9	0	3	3	9	9	sig
prot1727	311	1	1	1.8	3.6	1	2	1.8	1.8	sig
prot1728	563	0	1	1.5	1.5	1	0	0	3	ns
prot1729	327	0	0	0	0	2	0	1.2	1.2	ns
prot1730	144	2	1	3	0	1	1	0	3	ns
prot1731	668	0	1	9	5.4	2	2	7.2	3.6	sig
prot1732	85	3	3	3	0	3	2	4.5	0	ns
prot1733	102	0	1	2.4	1.2	0	2	2.4	1.2	ns
prot1734	508	0	0	9	0	3	6	9	9	sig
prot1735	226	4	3	3.6	1.8	1	0	5.4	3.6	ns
prot1736	676	1	1	0	1.5	2	2	1.5	1.5	ns
prot1737	539	0	0	2.4	1.2	2	3	1.2	1.2	ns
prot1738	295	0	0	6	3	0	1	0	3	ns
prot1739	224	0	0	3.6	3.6	0	2	0	3.6	ns
prot1740	2292	0	1	1.5	0	0	1	1.5	1.5	ns
prot1741	170	2	2	7.2	6	3	7	0	3.6	ns
prot1742	134	2	2	0	3	5	1	3	9	ns
prot1743	255	2	1	0	5.4	1	2	3.6	5.4	ns
prot1744	304	4	4	0	6	4	3	3	7.5	ns
prot1745	237	2	2	2.4	0	3	3	2.4	4.8	ns
prot1746	105	0	2	3	3	2	0	6	6	ns
prot1747	69	4	2	1.8	7.2	2	4	3.6	10.8	sig
prot1748	247	2	2	0	1.5	3	9	9	4.5	sig
prot1749	99	3	6	2.4	1.2	2	2	3.6	0	ns
prot1750	116	0	2	9	9	1	4	15	6	ns
prot1751	152	0	1	1.8	1.8	0	0	0	1.8	ns
prot1752	225	2	1	4.5	3	3	1	1.5	1.5	ns
prot1753	147	3	2	1.2	2.4	1	3	1.2	1.2	ns
prot1754	125	0	3	6	0	0	2	12	9	ns
prot1755	90	1	5	3.6	1.8	2	1	3.6	0	ns
prot1756	237	3	5	1.5	6	2	2	3	3	sig
prot1757	66	2	1	2.4	3.6	1	6	0	3.6	ns
prot1758	264	2	1	6	9	6	3	27	18	sig
prot1759	137	0	2	3.6	3.6	2	4	7.2	10.8	sig
prot1760	511	1	2	3	1.5	3	0	7.5	0	ns
prot1761	141	1	2	2.4	1.2	2	3	4.8	0	ns
prot1762	280	2	1	12	3	0	2	0	6	ns
prot1763	302	0	1	3.6	5.4	2	0	0	5.4	ns
prot1764	74	1	1	0	4.5	4	1	3	1.5	ns
prot1765	171	0	1	2.4	3.6	1	3	3.6	0	ns
prot1766	95	0	3	0	6	1	1	6	0	ns
prot1767	367	1	0	0	3.6	1	3	1.8	3.6	ns
prot1768	144	5	5	1.5	4.5	1	2	3	3	ns
prot1769	664	0	1	1.2	3.6	2	4	4.8	2.4	sig
prot1770	179	1	1	0	3	2	1	3	3	ns
prot1771	114	1	1	1.8	0	1	3	0	1.8	ns
prot1772	161	1	1	1.5	3	1	0	1.5	1.5	ns
prot1773	205	1	0	0	2.4	0	0	0	2.4	ns
prot1774	305	0	1	0	6	1	1	3	3	sig
prot1775	416	1	2	1.8	3.6	1	1	3.6	1.8	ns
prot1776	397	1	2	4.5	3	1	3	1.5	3	ns
prot1777	224	1	1	4.8	0	0	2	4.8	0	ns
prot1778	314	1	2	0	3	2	1	3	3	ns
prot1779	174	0	1	0	7.2	0	2	0	3.6	ns
prot1780	416	1	2	3	1.5	0	0	1.5	3	ns
prot1781	131	1	1	0	2.4	2	1	3.6	1.2	ns
prot1782	107	0	2	0	12	0	0	3	0	ns
prot1783	163	3	3	1.8	7.2	1	0	0	0	ns
prot1784	564	0	3	0	3	4	0	0	1.5	ns
prot1785	208	0	2	1.2	1.2	1	1	0	3.6	ns
prot1786	135	2	2	0	3	2	1	6	3	ns
prot1787	3394	2	3	0	1.8	5	1	1.8	5.4	ns
prot1788	1957	0	2	4.5	1.5	0	1	3	4.5	ns
prot1789	1088	2	2	0	2.4	3	4	1.2	1.2	ns
prot1790	424	2	3	3	18	4	5	3	9	ns
prot1791	1035	1	4	5.4	5.4	2	0	1.8	1.8	ns
prot1792	926	4	1	1.5	0	0	0	0	0	ns
prot1793	1669	0	0	2.4	1.2	0	2	2.4	0	ns
prot1794	201	1	2	12	12	7	1	15	0	ns
prot1795	539	0	1	1.8	5.4	3	3	3.6	5.4	sig
prot1796	638	5	1	1.5	0	1	0	0	1.5	ns
prot1797	225	5	6	1.2	4.8	5	3	4.8	3.6	ns
prot1798	319	6	2	27	3	2	8	36	18	sig
prot1799	520	3	1	0	1.8	1	5	5.4	5.4	ns
prot1800	785	6	3	3	1.5	2	2	6	4.5	sig
prot1801	629	4	2	3.6	2.4	4	4	0	1.2	ns
prot1802	341	5	2	18	9	7	1	6	3	ns
prot1803	412	1	1	3.6	0	2	1	1.8	0	ns
prot1804	308	1	0	1.5	3	2	2	4.5	6	sig
prot1805	743	1	1	2.4	3.6	0	2	2.4	1.2	ns
prot1806	470	0	0	3	0	1	0	0	0	ns
prot1807	1140	1	0	0	3.6	3	1	1.8	1.8	ns
prot1808	1466	1	0	3	3	2	1	1.5	1.5	ns
prot1809	254	4	2	1.2	3.6	1	1	0	0	ns
prot1810	257	0	5	6	3	2	1	3	3	sig
prot1811	375	1	2	0	3.6	1	1	0	1.8	ns
prot1812	1882	2	3	1.5	4.5	1	2	4.5	10.5	ns
prot1813	1300	2	0	1.2	1.2	0	0	1.2	0	ns
prot1814	444	3	2	0	9	2	2	0	3	ns
prot1815	832	2	1	1.8	1.8	1	1	0	1.8	ns
prot1816	582	0	3	0	1.5	0	1	1.5	4.5	ns
prot1817	280	0	2	3.6	2.4	2	0	1.2	1.2	ns
prot1818	1244	1	1	9	6	1	4	3	9	ns
prot1819	276	3	1	0	1.8	1	2	0	3.6	ns
prot1820	623	0	0	1.5	1.5	0	2	3	1.5	ns
prot1821	450	1	1	0	0	0	1	1.2	0	ns
prot1822	247	0	0	0	0	6	2	12	6	sig
prot1823	387	1	1	1.8	0	1	0	0	5.4	ns
prot1824	662	0	1	1.5	1.5	1	1	3	6	ns
prot1825	743	1	2	0	0	2	0	0	2.4	ns
prot1826	874	1	1	0	3	3	1	0	3	ns
prot1827	1301	0	0	5.4	3.6	0	2	1.8	3.6	ns
prot1828	274	1	4	1.5	4.5	3	1	3	6	ns
prot1829	551	0	2	2.4	1.2	1	3	2.4	2.4	ns
prot1830	447	3	3	3	3	1	2	6	9	ns
prot1831	154	2	3	1.8	1.8	3	1	7.2	1.8	ns
prot1832	210	2	2	1.5	3	6	3	9	9	sig
prot1833	290	1	3	7.2	3.6	3	1	3.6	0	ns
prot1834	220	2	1	9	3	2	0	9	15	ns
prot1835	184	3	0	5.4	1.8	3	2	7.2	3.6	sig
prot1836	168	1	2	1.5	4.5	3	1	6	1.5	ns
prot1837	102	2	1	1.2	1.2	1	5	2.4	2.4	ns
prot1838	327	0	1	9	9	6	9	36	45	sig
prot1839	962	4	1	1.8	3.6	9	3	5.4	5.4	sig
prot1840	556	1	2	3	1.5	3	0	1.5	3	ns
prot1841	374	0	3	1.2	1.2	1	0	0	1.2	ns
prot1842	728	0	0	0	6	2	2	3	3	sig
prot1843	243	0	1	1.8	5.4	2	2	1.8	1.8	ns
prot1844	127	1	1	3	3	2	2	3	3	sig
prot1845	519	4	3	4.8	0	1	0	3.6	1.2	ns
prot1846	492	2	2	6	0	1	1	0	3	ns
prot1847	233	2	1	3.6	1.8	1	2	7.2	0	ns
prot1848	287	0	0	3	3	2	2	3	3	sig
prot1849	337	1	1	0	1.2	2	2	1.2	2.4	sig
prot1850	404	2	3	0	3	3	1	0	6	ns
prot1851	3175	0	0	0	0	0	0	1.8	0	ns
prot1852	243	1	1	0	0	2	2	3	3	sig
prot1853	275	0	0	1.2	0	1	1	2.4	0	ns
prot1854	648	2	3	0	18	4	0	12	0	ns
prot1855	172	2	4	0	3.6	0	0	3.6	0	ns
prot1856	283	2	0	3	6	1	5	3	4.5	ns
prot1857	159	3	2	2.4	3.6	2	7	0	6	ns
prot1858	372	3	2	3	9	4	1	3	6	ns
prot1859	174	1	3	0	7.2	3	1	1.8	3.6	ns
prot1860	182	4	3	1.5	1.5	2	2	4.5	0	ns
prot1861	251	3	1	1.2	2.4	2	2	0	2.4	ns
prot1862	1009	3	4	9	3	2	0	9	6	ns
prot1863	233	4	2	5.4	0	1	1	1.8	3.6	ns
prot1864	158	1	1	1.5	1.5	3	9	4.5	9	sig
prot1865	200	3	0	0	0	6	9	3.6	7.2	sig
prot1866	292	1	2	6	3	2	1	3	0	ns
prot1867	399	0	1	3.6	1.8	0	3	1.8	1.8	ns
prot1868	229	2	1	0	3	2	1	1.5	6	sig
prot1869	228	3	0	4.8	2.4	2	6	4.8	2.4	sig
prot1870	445	0	3	12	3	2	1	3	0	ns
prot1871	334	0	2	0	1.8	4	2	10.8	7.2	sig
prot1872	848	2	2	3	4.5	3	6	4.5	9	sig
prot1873	151	3	2	0	2.4	0	1	2.4	3.6	ns
prot1874	1410	1	2	3	3	1	0	3	3	ns
prot1875	164	1	3	1.8	1.8	0	1	0	0	ns
prot1876	114	3	1	0	1.5	3	3	3	1.5	ns
prot1877	262	1	2	2.4	0	0	1	0	0	ns
prot1878	174	1	1	0	9	4	1	6	12	ns
prot1879	987	0	2	1.8	0	2	0	5.4	1.8	ns
prot1880	170	3	1	3	1.5	1	0	4.5	0	ns
prot1881	399	2	0	3.6	2.4	1	2	1.2	3.6	ns
prot1882	504	1	1	3	6	1	1	3	0	ns
prot1883	359	1	2	3.6	5.4	1	2	5.4	3.6	ns
prot1884	85	0	3	0	1.5	1	0	3	0	ns
prot1885	186	2	2	0	6	2	0	1.2	0	ns
prot1886	231	0	2	9	6	0	2	0	0	ns
prot1887	161	0	1	0	1.8	3	3	5.4	5.4	sig
prot1888	296	1	2	1.5	1.5	1	3	3	7.5	ns
prot1889	362	1	0	2.4	3.6	0	1	0	2.4	ns
prot1890	492	0	3	0	6	0	5	0	0	ns
prot1891	240	2	2	1.8	5.4	1	2	7.2	9	sig
prot1892	587	0	1	1.5	0	2	2	3	3	ns
prot1893	523	2	1	0	2.4	4	2	2.4	2.4	sig
prot1894	979	2	1	3	0	1	0	3	9	ns
prot1895	2381	2	2	3.6	1.8	2	2	0	3.6	ns
prot1896	246	1	1	1.5	0	0	0	1.5	0	ns
prot1897	309	0	2	0	3.6	0	0	0	0	ns
prot1898	214	0	1	3	0	2	0	0	3	ns
prot1899	659	0	1	0	3.6	0	1	0	0	ns
prot1900	185	1	1	1.5	1.5	0	1	1.5	0	ns
prot1901	201	1	3	1.2	1.2	6	3	3.6	3.6	sig
prot1902	464	2	3	3	6	1	0	0	3	ns
prot1903	298	1	0	1.8	1.8	2	1	1.8	1.8	ns
prot1904	502	0	1	1.5	0	0	1	3	1.5	ns
prot1905	295	1	0	3.6	0	1	1	1.2	1.2	ns
prot1906	1921	0	4	0	3	2	2	9	6	sig
prot1907	900	0	0	0	1.8	4	1	0	0	ns
prot1908	1567	6	2	3	0	2	2	0	0	ns
prot1909	659	1	1	2.4	3.6	1	0	0	2.4	ns
prot1910	909	0	0	0	3	1	1	0	3	ns
prot1911	193	0	1	1.8	0	1	0	0	0	ns
prot1912	431	1	0	0	0	0	0	0	1.5	ns
prot1913	118	2	0	0	0	0	2	1.2	1.2	ns
prot1914	229	3	2	12	12	4	4	15	12	ns
prot1915	232	1	1	0	5.4	4	1	9	7.2	ns
prot1916	267	2	3	4.5	6	1	3	1.5	1.5	ns
prot1917	266	3	0	1.2	3.6	3	0	2.4	2.4	ns
prot1918	183	2	1	15	3	1	0	3	6	ns
prot1919	909	4	3	1.8	7.2	3	8	1.8	0	ns
prot1920	219	2	0	0	4.5	2	0	4.5	1.5	ns
prot1921	141	2	3	0	2.4	5	1	4.8	0	ns
prot1922	154	4	0	9	12	1	6	9	3	ns
prot1923	243	2	0	1.8	1.8	2	0	5.4	0	ns
prot1924	135	1	2	1.5	4.5	5	0	4.5	1.5	ns
prot1925	315	0	2	3.6	2.4	1	1	0	3.6	ns
prot1926	517	2	1	3	3	4	1	3	3	sig
prot1927	127	2	1	0	0	1	4	1.8	3.6	sig
prot1928	439	3	1	4.5	4.5	4	1	1.5	1.5	ns
prot1929	398	1	1	0	0	1	1	4.8	1.2	ns
prot1930	462	3	1	3	3	3	0	6	3	ns
prot1931	202	1	0	1.8	3.6	1	2	1.8	9	ns
prot1932	114	0	1	0	1.5	1	3	0	0	ns
prot1933	137	1	1	0	1.2	2	2	9.6	4.8	sig
prot1934	124	1	0	3	6	4	1	3	3	ns
prot1935	641	0	1	0	1.8	0	1	5.4	0	ns
prot1936	415	1	1	0	3	1	1	3	1.5	ns
prot1937	448	0	1	0	1.2	0	1	0	6	ns
prot1938	572	1	0	3	6	1	1	9	0	ns
prot1939	819	1	0	0	0	2	0	3.6	3.6	ns
prot1940	365	0	2	0	1.5	0	0	1.5	0	ns
prot1941	600	1	0	0	0	0	2	2.4	1.2	ns
prot1942	692	1	1	3	3	0	0	3	3	ns
prot1943	244	1	0	1.8	1.8	0	0	3.6	3.6	ns
prot1944	203	1	2	3	0	0	0	3	1.5	ns
prot1945	383	1	2	4.8	1.2	2	2	1.2	0	ns
prot1946	208	1	2	3	3	0	0	6	3	ns
prot1947	292	2	2	7.2	3.6	1	1	9	1.8	ns
prot1948	288	0	0	4.5	0	0	0	1.5	0	ns
prot1949	111	0	0	0	1.2	4	0	0	1.2	ns
prot1950	309	0	2	0	0	1	0	3	0	ns
prot1951	555	2	1	1.8	1.8	1	2	0	1.8	ns
prot1952	719	2	1	1.5	0	1	1	0	0	ns
prot1953	548	1	1	2.4	0	2	0	2.4	1.2	ns
prot1954	209	0	2	0	6	1	2	0	3	ns
prot1955	561	0	2	3.6	0	1	2	3.6	0	ns
prot1956	575	0	3	4.5	0	2	2	3	0	ns
prot1957	193	4	1	1.2	3.6	2	4	1.2	1.2	ns
prot1958	476	0	1	3	0	2	4	6	12	sig
prot1959	426	0	1	0	0	1	3	1.8	0	ns
prot1960	210	1	2	3	4.5	1	0	1.5	0	ns
prot1961	167	0	1	0	1.2	3	1	2.4	1.2	ns
prot1962	255	1	0	6	0	2	2	12	18	sig
prot1963	259	0	0	0	1.8	2	0	0	0	ns
prot1964	828	0	1	3	0	1	0	0	0	ns
prot1965	491	1	0	0	1.2	1	2	2.4	1.2	ns
prot1966	116	3	1	6	0	4	1	0	12	ns
prot1967	392	0	4	0	1.8	2	5	0	0	ns
prot1968	278	0	1	1.5	3	0	0	0	0	ns
prot1969	275	3	1	0	3.6	0	1	0	2.4	ns
prot1970	542	0	1	3	3	1	2	0	6	ns
prot1971	303	1	1	0	3.6	2	0	0	1.8	ns
prot1972	206	0	1	3	3	0	2	0	1.5	ns
prot1973	575	1	1	1.2	0	1	0	1.2	0	ns
prot1974	882	0	0	3	0	0	0	0	0	ns
prot1975	503	1	0	0	1.8	3	1	5.4	0	ns
prot1976	350	0	0	0	1.5	1	1	1.5	1.5	ns
prot1977	277	1	0	0	0	0	0	1.2	2.4	ns
prot1978	251	1	0	0	3	0	1	0	0	ns
prot1979	223	1	0	1.8	0	1	1	0	1.8	ns
prot1980	109	1	5	0	6	7	2	6	1.5	ns
prot1981	1093	1	1	4.8	1.2	1	3	3.6	3.6	ns
prot1982	123	3	0	3	6	3	2	6	6	sig
prot1983	160	3	1	0	1.8	3	2	10.8	3.6	sig
prot1984	160	2	0	3	3	2	1	3	0	ns
prot1985	433	0	1	3.6	2.4	2	2	7.2	2.4	sig
prot1986	214	4	0	6	3	1	2	9	3	ns
prot1987	114	1	2	5.4	3.6	2	1	7.2	0	ns
prot1988	178	2	0	3	3	0	3	3	6	ns
prot1989	248	1	2	2.4	0	0	1	2.4	0	ns
prot1990	49	0	0	15	6	0	1	3	6	ns
prot1991	86	1	1	10.8	1.8	0	2	1.8	1.8	ns
prot1992	335	2	2	1.5	1.5	2	3	1.5	1.5	ns
prot1993	171	1	0	4.8	2.4	0	3	1.2	0	ns
prot1994	214	2	2	3	0	0	1	0	0	ns
prot1995	108	2	0	0	5.4	0	1	0	0	ns
prot1996	115	0	2	6	0	0	1	1.5	0	ns
prot1997	96	2	2	1.2	3.6	1	1	1.2	1.2	sig
prot1998	82	2	2	0	3	0	0	0	6	ns
prot1999	365	2	4	0	1.8	1	0	1.8	1.8	ns
[truncated: 1,549 more rows]
