# Supplementary material for: Protein complex-based analysis is resistant to the obfuscating consequences of batch effects --- a case study in clinical proteomics
Source: BMC Genomics. 2017 Mar 14;18(Suppl 2):142. doi: 10.1186/s12864-017-3490-3 (PMC5374662; doi:10.1186/s12864-017-3490-3)
Supplement: Supplementary file 2 — Simulated data D2.2H. (ZIP 3730 kb) [file 12864_2017_3490_MOESM2_ESM.zip › D2.2.369.txt]

protLen	X0	X0.1	X0.2	X0.3	X1	X1.1	X1.2	X1.3	sig
prot1	1338	911	891	1369.5	1272	917	871	1344	1320	ns
prot2	2199	28	35	32.4	38.4	27	31	39.6	27.6	ns
prot3	1538	30	36	68.4	63	33	42	57.6	77.4	ns
prot4	2319	19	28	50	54	28	22	42	38	ns
prot5	1392	37	38	61.5	69	42	46	67.5	73.5	ns
prot6	1985	26	29	36	31.2	20	42	28.8	48	ns
prot7	1262	42	44	127.8	82.8	46	47	99	90	ns
prot8	3862	17	17	26	46	32	14	56	84	sig
prot9	1295	47	49	55.5	61.5	76	64	108	129	sig
prot10	4287	10	14	7.2	9.6	10	11	14.4	13.2	ns
prot11	1277	36	38	75.6	72	39	45	91.8	70.2	ns
prot12	3587	7	9	14	14	3	6	12	12	ns
prot13	774	75	72	97.5	102	71	56	117	111	ns
prot14	1960	3	5	2.4	3.6	4	5	7.2	9.6	ns
prot15	858	63	59	106.2	109.8	55	60	108	95.4	ns
prot16	693	64	75	128	176	91	80	168	178	sig
prot17	748	58	78	114	90	106	108	147	156	sig
prot18	875	43	44	48	54	54	45	62.4	51.6	ns
prot19	1755	12	16	14.4	23.4	9	11	19.8	32.4	ns
prot20	839	33	40	80	64	32	38	86	86	ns
prot21	857	31	24	43.5	49.5	27	18	46.5	43.5	ns
prot22	1248	32	16	32.4	31.2	21	20	26.4	24	ns
prot23	1308	13	24	21.6	21.6	26	22	32.4	54	sig
prot24	1260	12	12	32	14	12	15	42	32	ns
prot25	1487	7	5	9	10.5	10	3	6	9	ns
prot26	477	89	82	98.4	90	88	85	88.8	92.4	ns
prot27	1324	20	28	34.2	34.2	58	52	118.8	61.2	sig
prot28	997	14	22	20	28	18	24	40	40	ns
prot29	623	113	97	175.5	184.5	99	110	153	186	ns
prot30	657	100	92	127.2	112.8	95	106	110.4	115.2	ns
prot31	1735	8	12	18	27	12	10	28.8	23.4	ns
prot32	904	6	10	22	24	12	8	18	16	ns
prot33	446	184	149	289.5	310.5	356	382	609	627	sig
prot34	262	203	200	217.2	219.6	208	176	217.2	204	ns
prot35	682	111	107	205.2	208.8	216	198	388.8	376.2	sig
prot36	742	50	56	106	102	60	44	98	104	ns
prot37	630	26	38	64.5	55.5	39	39	46.5	61.5	ns
prot38	672	29	24	21.6	34.8	29	24	44.4	30	ns
prot39	1056	38	23	43.2	59.4	22	33	43.2	54	ns
prot40	1098	27	13	50	44	19	18	52	36	ns
prot41	1192	12	11	19.5	24	17	14	19.5	13.5	ns
prot42	1888	10	11	9.6	19.2	20	11	16.8	15.6	sig
prot43	500	184	163	282.6	291.6	162	142	334.8	329.4	ns
prot44	610	56	43	114	102	53	37	96	114	ns
prot45	543	36	33	51	52.5	43	41	73.5	75	sig
prot46	685	29	23	39.6	33.6	19	34	33.6	36	ns
prot47	546	17	27	48.6	52.2	36	40	68.4	91.8	sig
prot48	1311	16	12	32	34	12	12	22	24	ns
prot49	1047	21	9	27	16.5	23	6	25.5	25.5	sig
prot50	491	147	127	163.2	147.6	257	238	285.6	267.6	sig
prot51	654	74	73	145.8	120.6	75	80	167.4	136.8	ns
prot52	639	64	73	140	116	134	104	184	252	sig
prot53	740	44	51	63	66	86	83	108	127.5	sig
prot54	1143	16	17	20.4	24	23	21	15.6	24	ns
prot55	966	20	13	30.6	30.6	12	13	16.2	25.2	ns
prot56	1042	15	9	20	16	13	11	30	30	ns
prot57	2166	8	4	13.5	16.5	7	15	7.5	13.5	ns
prot58	443	30	25	40.8	34.8	42	40	43.2	49.2	sig
prot59	589	19	27	37.8	46.8	26	26	50.4	46.8	ns
prot60	740	28	16	46	42	23	31	24	48	ns
prot61	532	14	22	25.5	33	15	20	21	31.5	ns
prot62	740	9	9	13.2	14.4	11	10	19.2	14.4	ns
prot63	727	9	12	23.4	21.6	22	15	23.4	18	ns
prot64	1585	3	8	16	16	8	5	14	14	ns
prot65	479	244	232	355.5	339	211	217	318	358.5	ns
prot66	364	158	143	171.6	204	160	153	180	193.2	ns
prot67	433	151	137	261	289.8	308	300	543.6	586.8	sig
prot68	346	154	152	292	286	450	399	894	756	sig
prot69	545	108	93	139.5	133.5	93	109	156	126	ns
prot70	472	74	74	73.2	97.2	112	138	126	140.4	sig
prot71	478	42	26	95.4	93.6	53	49	115.2	104.4	ns
prot72	413	58	48	94	124	47	42	120	96	ns
prot73	496	41	33	55.5	75	56	62	96	72	sig
prot74	630	37	28	26.4	43.2	42	35	61.2	40.8	ns
prot75	544	23	26	45	41.4	25	13	37.8	50.4	ns
prot76	880	12	13	28	18	12	12	40	24	ns
prot77	684	4	7	7.5	7.5	33	24	36	49.5	sig
prot78	988	10	5	9.6	7.2	14	16	20.4	13.2	sig
prot79	430	72	65	149.4	129.6	70	72	127.8	108	ns
prot80	707	30	12	78	50	32	20	50	52	ns
prot81	418	14	29	33	37.5	34	24	36	34.5	ns
prot82	820	8	18	18	20.4	19	14	20.4	19.2	ns
prot83	1450	10	9	18	10.8	12	10	14.4	23.4	ns
prot84	500	74	64	188	152	81	68	148	144	ns
prot85	451	56	49	88.5	88.5	60	54	73.5	91.5	ns
prot86	757	37	31	38.4	28.8	24	30	30	28.8	ns
prot87	539	24	32	43.2	45	26	24	52.2	54	ns
prot88	455	11	19	38	30	34	34	58	54	sig
prot89	646	18	14	19.5	30	18	16	30	24	ns
prot90	533	10	11	13.2	10.8	16	11	26.4	27.6	sig
prot91	1101	7	6	9	10.8	6	3	5.4	14.4	ns
prot92	375	183	175	348	360	179	165	302	410	ns
prot93	477	100	95	189	178.5	225	218	354	289.5	sig
prot94	440	78	88	85.2	104.4	73	69	68.4	76.8	ns
prot95	445	80	74	99	104.4	65	56	124.2	131.4	ns
prot96	373	54	37	114	92	49	52	72	92	ns
prot97	606	35	28	48	57	22	34	46.5	54	ns
prot98	343	25	28	21.6	28.8	13	28	32.4	25.2	ns
prot99	403	14	17	36	37.8	19	20	32.4	32.4	ns
prot100	591	19	19	36	32	20	26	38	24	ns
prot101	641	10	12	7.5	18	15	15	27	12	ns
prot102	583	11	8	13.2	19.2	3	8	9.6	8.4	ns
prot103	544	9	11	23.4	14.4	18	15	36	27	sig
prot104	2137	4	4	8	12	6	6	10	10	ns
prot105	375	52	38	69	54	46	43	73.5	55.5	ns
prot106	454	47	47	54	48	37	49	52.8	54	ns
prot107	472	40	28	54	54	29	41	70.2	46.8	ns
prot108	517	21	36	78	62	44	33	78	86	ns
prot109	464	37	41	39	39	23	10	40.5	39	ns
prot110	637	19	17	26.4	26.4	16	18	14.4	19.2	ns
prot111	423	24	17	36	27	25	17	43.2	28.8	ns
prot112	414	9	11	22	36	21	13	24	30	ns
prot113	898	11	12	22.5	24	17	32	25.5	18	sig
prot114	498	8	8	21.6	10.8	10	10	9.6	20.4	ns
prot115	580	13	10	28.8	27	15	10	21.6	19.8	ns
prot116	448	9	16	30	16	13	12	24	8	ns
prot117	569	8	5	7.5	10.5	15	18	22.5	13.5	sig
prot118	1032	3	14	6	6	1	5	6	2.4	ns
prot119	357	91	87	165.6	190.8	108	75	147.6	183.6	ns
prot120	231	61	58	136	150	59	68	120	114	ns
prot121	372	53	43	66	58.5	49	67	64.5	63	ns
prot122	375	43	45	58.8	68.4	38	45	60	55.2	ns
prot123	507	43	51	66.6	81	37	36	88.2	75.6	ns
prot124	411	27	41	50	72	28	33	82	76	ns
prot125	374	20	23	27	34.5	26	15	31.5	40.5	ns
prot126	827	14	16	14.4	16.8	8	15	18	18	ns
prot127	774	10	14	12.6	23.4	13	16	25.2	23.4	ns
prot128	576	11	9	8	14	15	27	48	90	sig
prot129	413	9	15	19.5	19.5	6	9	16.5	16.5	ns
prot130	569	4	10	12	8.4	7	7	6	8.4	ns
prot131	590	10	12	25.2	25.2	18	27	27	75.6	sig
prot132	774	11	9	16	18	7	8	20	34	ns
prot133	1023	7	10	9	7.5	7	15	10.5	6	ns
prot134	803	1	2	6	7.2	5	5	4.8	1.2	ns
prot135	242	57	52	117	127.8	70	70	120.6	126	ns
prot136	439	64	62	102	138	128	88	216	264	sig
prot137	318	53	68	72	69	87	81	112.5	112.5	sig
prot138	278	50	67	62.4	54	174	156	255.6	223.2	sig
prot139	309	52	51	64.8	90	40	50	91.8	82.8	ns
prot140	568	41	27	82	80	44	31	70	80	ns
prot141	316	41	38	42	33	26	37	49.5	42	ns
prot142	283	25	28	30	36	23	32	31.2	27.6	ns
prot143	608	26	29	39.6	28.8	37	20	48.6	55.8	ns
prot144	673	21	16	46	44	16	20	34	64	ns
prot145	414	23	19	31.5	27	16	21	31.5	34.5	ns
prot146	707	17	18	21.6	13.2	28	19	24	20.4	ns
prot147	406	14	12	18	21.6	22	21	39.6	50.4	sig
prot148	510	18	17	22	20	6	13	14	20	ns
prot149	500	8	16	13.5	33	11	10	27	18	ns
prot150	350	12	9	14.4	15.6	17	12	4.8	9.6	ns
prot151	683	10	12	34.2	16.2	15	18	34.2	36	ns
prot152	569	10	7	16	18	8	8	20	26	ns
prot153	450	8	17	6	19.5	14	11	19.5	16.5	ns
prot154	399	3	9	13.2	12	8	16	14.4	8.4	ns
prot155	713	10	9	9	7.2	14	10	10.8	12.6	ns
prot156	564	10	8	26	28	11	14	18	22	ns
prot157	1149	4	9	10.5	7.5	10	9	13.5	10.5	ns
prot158	721	2	7	6	7.2	12	27	14.4	21.6	sig
prot159	260	204	197	331.2	325.8	216	182	302.4	298.8	ns
prot160	372	134	146	226	280	143	137	268	240	ns
prot161	297	99	87	141	115.5	99	101	145.5	136.5	ns
prot162	276	56	45	60	61.2	54	48	51.6	60	ns
prot163	480	37	39	72	45	56	66	90	75.6	sig
prot164	299	31	42	72	56	33	33	60	78	ns
prot165	317	18	31	33	39	34	26	30	33	ns
prot166	437	20	19	26.4	19.2	20	27	21.6	33.6	ns
prot167	537	30	21	57.6	39.6	27	27	45	37.8	ns
prot168	228	19	18	48	48	23	19	42	38	ns
prot169	289	18	19	25.5	24	21	19	28.5	33	ns
prot170	341	16	11	25.2	25.2	13	15	18	13.2	ns
prot171	445	16	6	16.2	27	21	7	27	30.6	ns
prot172	458	14	10	32	6	21	27	42	90	sig
prot173	450	19	9	25.5	27	8	16	19.5	13.5	ns
prot174	588	12	11	15.6	16.8	15	18	10.8	18	ns
prot175	761	14	13	27	19.8	10	13	18	16.2	ns
prot176	519	11	11	16	24	16	7	18	12	ns
prot177	1216	19	6	9	7.5	15	4	10.5	12	ns
prot178	605	6	4	8.4	8.4	6	8	9.6	10.8	ns
prot179	748	10	6	18	28.8	39	30	59.4	54	sig
prot180	460	9	6	30	14	12	6	14	14	ns
prot181	645	8	5	12	12	4	11	9	7.5	ns
prot182	528	7	14	9.6	7.2	7	4	8.4	6	ns
prot183	958	4	3	5.4	7.2	8	13	5.4	16.2	ns
prot184	4213	4	5	4	6	2	5	4	2	ns
prot185	1921	5	3	1.5	3	3	1	7.5	3	ns
prot186	333	160	146	199.2	183.6	248	279	272.4	283.2	sig
prot187	229	89	107	178.2	165.6	106	92	180	223.2	ns
prot188	413	43	37	110	94	88	86	212	284	sig
prot189	437	42	43	43.5	51	35	29	55.5	51	ns
prot190	459	32	35	36	36	18	28	36	33.6	ns
prot191	170	42	32	57.6	54	26	25	61.2	68.4	ns
prot192	200	32	26	74	76	39	35	80	68	ns
prot193	396	29	38	43.5	58.5	38	27	40.5	42	ns
prot194	219	28	21	13.2	30	18	21	20.4	19.2	ns
prot195	509	28	16	36	28.8	22	20	37.8	41.4	ns
prot196	255	22	25	36	46	20	23	34	46	sig
prot197	343	12	16	15	34.5	29	18	24	21	sig
prot198	453	15	17	15.6	19.2	16	21	20.4	22.8	ns
prot199	418	11	10	25.2	28.8	12	9	21.6	16.2	ns
prot200	506	14	12	30	34	28	24	68	68	sig
prot201	545	16	14	19.5	24	28	20	27	48	sig
prot202	406	11	9	13.2	20.4	12	10	13.2	10.8	ns
prot203	586	11	11	27	25.2	9	19	18	18	ns
prot204	570	4	15	18	18	11	14	20	24	ns
prot205	868	9	7	19.5	25.5	24	39	31.5	54	sig
prot206	508	5	9	6	13.2	9	10	7.2	15.6	ns
prot207	715	9	10	12.6	16.2	4	6	14.4	18	ns
prot208	622	10	10	16	14	10	7	20	14	ns
prot209	463	6	8	12	13.5	7	5	10.5	12	ns
prot210	756	11	7	9.6	8.4	12	10	14.4	26.4	sig
prot211	520	5	4	10.8	19.8	7	10	14.4	7.2	ns
prot212	858	10	5	14	12	6	8	4	4	sig
prot213	463	1	4	4.5	10.5	7	3	3	3	ns
prot214	248	70	96	81.6	81.6	88	77	99.6	97.2	ns
prot215	386	56	37	86.4	100.8	60	62	108	95.4	ns
prot216	252	40	60	82	88	44	37	98	70	ns
prot217	271	63	49	87	64.5	54	46	85.5	90	ns
prot218	367	42	46	64.8	73.2	43	35	38.4	68.4	ns
prot219	335	30	34	84.6	57.6	37	36	95.4	77.4	ns
prot220	600	34	32	74	46	30	42	72	72	ns
prot221	232	34	36	55.5	43.5	33	33	75	43.5	ns
prot222	273	46	34	58.8	50.4	29	33	33.6	42	ns
prot223	243	29	31	52.2	68.4	28	32	64.8	57.6	ns
prot224	223	25	28	52	50	25	38	66	46	ns
prot225	250	34	27	58.5	52.5	25	22	63	37.5	ns
prot226	223	24	32	37.2	46.8	24	32	30	38.4	ns
prot227	289	17	25	46.8	46.8	23	18	52.2	34.2	ns
prot228	378	26	25	56	40	24	18	40	48	ns
prot229	410	15	13	28.5	15	21	17	48	30	ns
prot230	389	20	20	36	20.4	13	23	22.8	22.8	ns
prot231	610	23	12	30.6	19.8	21	22	34.2	45	ns
prot232	243	19	19	22	24	14	11	24	28	ns
prot233	397	7	22	28.5	27	27	25	54	37.5	sig
prot234	229	14	9	13.2	9.6	9	10	8.4	13.2	ns
prot235	321	11	14	12.6	19.8	11	9	18	16.2	ns
prot236	447	16	9	20	14	7	10	12	16	ns
prot237	272	7	6	22.5	16.5	8	10	21	9	ns
prot238	645	12	15	14.4	18	8	13	10.8	13.2	ns
prot239	709	8	6	14.4	9	5	5	10.8	10.8	ns
prot240	513	10	11	22	16	9	11	12	10	ns
prot241	314	7	9	22.5	12	6	7	9	12	ns
prot242	388	4	7	6	13.2	9	3	3.6	6	ns
prot243	956	5	4	5.4	3.6	1	5	7.2	9	ns
prot244	128	221	236	500	456	257	232	480	472	ns
prot245	197	63	60	93	120	85	78	138	111	sig
prot246	334	71	75	86.4	93.6	68	63	108	60	ns
prot247	175	55	43	81	88.2	37	57	84.6	97.2	ns
prot248	162	54	58	116	114	58	42	120	104	ns
prot249	305	39	31	60	37.5	39	47	51	58.5	ns
prot250	312	32	37	57.6	38.4	42	39	39.6	54	ns
prot251	300	37	34	73.8	48.6	24	32	52.2	64.8	ns
prot252	127	33	35	58	68	60	57	100	104	sig
prot253	191	41	24	43.5	46.5	39	45	52.5	46.5	ns
prot254	211	43	45	49.2	42	39	45	38.4	42	ns
prot255	199	41	38	73.8	52.2	34	47	66.6	63	ns
prot256	266	37	36	76	72	59	34	112	122	sig
prot257	322	29	16	48	31.5	23	15	30	39	ns
prot258	313	21	30	34.8	42	74	48	98.4	48	sig
prot259	286	24	13	34.2	27	17	20	30.6	32.4	ns
prot260	265	13	16	22	32	12	18	26	40	ns
prot261	466	16	20	24	28.5	22	29	54	40.5	sig
prot262	455	16	19	15.6	24	14	17	13.2	27.6	ns
prot263	185	19	12	25.2	36	16	16	41.4	27	ns
prot264	209	16	19	32	32	15	13	28	40	ns
prot265	433	19	12	31.5	15	15	26	30	31.5	sig
prot266	247	16	16	18	16.8	13	20	26.4	19.2	sig
prot267	331	16	15	16.2	21.6	17	22	19.8	23.4	sig
prot268	452	17	15	26	30	11	13	28	30	ns
prot269	348	12	14	22.5	13.5	12	16	13.5	18	ns
prot270	533	5	11	12	9.6	2	5	15.6	7.2	ns
prot271	342	13	13	12.6	19.8	13	11	7.2	19.8	ns
prot272	229	9	13	12	28	13	15	18	18	ns
prot273	581	19	11	22.5	10.5	11	8	21	18	ns
prot274	389	11	8	10.8	9.6	14	9	10.8	12	sig
prot275	368	6	7	5.4	21.6	8	9	14.4	14.4	ns
prot276	350	9	9	18	16	6	9	10	16	ns
prot277	502	14	4	16.5	9	9	5	15	12	ns
prot278	588	5	9	7.2	10.8	11	6	18	3.6	ns
prot279	404	6	11	7.2	16.2	7	6	21.6	18	ns
prot280	281	6	2	10	18	7	2	16	8	ns
prot281	475	4	6	12	9	4	2	9	12	ns
prot282	264	4	1	9.6	2.4	8	7	2.4	6	ns
prot283	428	6	6	7.2	10.8	9	8	18	16.2	ns
prot284	605	8	8	16	18	4	4	12	10	ns
prot285	546	3	6	10.5	15	4	7	7.5	9	ns
prot286	393	4	8	7.2	7.2	6	7	3.6	7.2	ns
prot287	651	8	8	7.2	3.6	8	6	7.2	3.6	ns
prot288	386	2	6	6	4	4	5	8	10	ns
prot289	127	200	205	306	321	326	262	429	474	sig
prot290	307	145	146	168	170.4	136	144	170.4	163.2	ns
prot291	151	65	86	144	136.8	72	67	135	104.4	ns
prot292	246	40	33	48	80	31	32	72	64	ns
prot293	201	22	28	58.5	57	23	22	49.5	36	ns
prot294	295	38	42	42	36	38	41	33.6	44.4	ns
prot295	377	31	28	68.4	63	20	33	41.4	50.4	ns
prot296	232	29	29	60	58	34	22	54	56	ns
prot297	333	22	20	34.5	30	34	30	55.5	28.5	ns
prot298	276	22	26	33.6	30	26	26	22.8	37.2	ns
prot299	225	24	26	45	50.4	25	20	39.6	36	ns
prot300	152	23	21	46	54	23	27	46	28	ns
prot301	268	19	29	31.5	45	20	24	34.5	21	ns
prot302	261	21	21	22.8	28.8	39	26	25.2	38.4	sig
prot303	234	21	23	30.6	41.4	11	27	50.4	45	ns
prot304	203	16	20	26	44	10	16	36	36	ns
prot305	277	17	16	21	21	12	22	22.5	19.5	ns
prot306	224	16	26	22.8	21.6	16	13	18	18	ns
prot307	260	12	27	32.4	36	18	18	43.2	32.4	sig
prot308	278	21	23	50	46	25	22	22	54	ns
prot309	420	13	16	25.5	24	12	40	57	45	sig
prot310	424	20	12	21.6	20.4	14	17	9.6	12	ns
prot311	219	19	16	48.6	28.8	11	17	37.8	12.6	ns
prot312	277	10	8	16	40	9	7	22	16	ns
prot313	279	7	8	15	24	8	10	18	19.5	ns
prot314	558	9	11	26.4	16.8	10	7	19.2	8.4	ns
prot315	822	10	5	27	12.6	10	5	9	7.2	ns
prot316	423	6	7	10	40	8	12	18	12	ns
prot317	301	9	6	18	12	6	8	15	10.5	ns
prot318	477	7	9	13.2	8.4	11	6	12	14.4	ns
prot319	354	10	6	12.6	18	6	8	23.4	28.8	ns
prot320	538	11	8	18	20	7	9	18	22	ns
prot321	330	10	10	6	10.5	6	5	12	19.5	ns
prot322	345	10	9	7.2	19.2	13	15	10.8	6	ns
prot323	290	6	8	12.6	9	5	11	16.2	16.2	ns
prot324	587	9	9	22	12	3	9	8	8	ns
prot325	416	2	5	9	9	5	5	12	16.5	ns
prot326	806	8	12	13.2	12	9	9	8.4	9.6	ns
prot327	243	11	6	14.4	27	11	7	10.8	12.6	ns
prot328	674	5	9	18	12	9	10	14	16	ns
prot329	297	9	6	4.5	7.5	9	9	24	21	sig
prot330	558	9	14	9.6	13.2	7	9	7.2	8.4	ns
prot331	340	5	5	14.4	12.6	5	6	10.8	9	ns
prot332	546	5	7	14	22	2	6	8	10	ns
prot333	193	5	8	12	16.5	5	8	7.5	7.5	ns
prot334	641	5	3	8.4	4.8	4	4	3.6	8.4	ns
prot335	452	5	5	7.2	7.2	6	14	28.8	10.8	sig
prot336	481	4	4	4	10	8	6	12	28	sig
prot337	355	2	6	4.5	4.5	5	3	10.5	6	ns
prot338	530	2	5	4.8	7.2	14	4	2.4	4.8	ns
prot339	374	8	5	21.6	5.4	6	1	5.4	12.6	ns
prot340	253	3	4	14	18	8	6	6	10	ns
prot341	442	4	4	12	3	2	6	9	15	ns
prot342	861	5	8	7.2	4.8	7	7	4.8	2.4	ns
prot343	413	4	3	9	5.4	4	4	7.2	9	ns
prot344	648	2	3	10	10	8	2	32	20	sig
prot345	719	4	3	3	9	4	3	9	13.5	ns
prot346	786	7	9	6	2.4	4	6	7.2	3.6	ns
prot347	596	4	5	1.8	14.4	2	3	1.8	9	ns
prot348	777	6	5	0	8	2	3	16	6	ns
prot349	798	3	1	6	1.5	7	3	3	3	ns
prot350	141	220	215	256.8	255.6	213	213	265.2	273.6	ns
prot351	221	142	160	280.8	255.6	498	372	712.8	815.4	sig
prot352	283	73	74	148	150	78	55	116	140	ns
prot353	246	70	58	117	81	66	65	79.5	72	ns
prot354	212	63	43	66	54	49	42	74.4	66	ns
prot355	219	42	28	82.8	68.4	26	35	68.4	70.2	ns
prot356	448	33	37	72	80	63	46	120	114	sig
prot357	351	40	31	52.5	79.5	26	43	45	34.5	ns
prot358	161	32	30	36	44.4	29	24	44.4	22.8	ns
prot359	178	20	22	52.2	61.2	38	22	68.4	32.4	ns
prot360	178	28	27	46	50	19	23	48	34	ns
prot361	250	13	19	24	33	19	17	24	31.5	ns
prot362	238	18	24	32.4	27.6	21	27	12	30	ns
prot363	261	21	23	41.4	30.6	21	20	25.2	46.8	ns
prot364	194	17	20	40	32	24	25	36	38	ns
prot365	234	14	21	34.5	19.5	12	15	39	36	ns
prot366	337	23	17	21.6	25.2	17	19	16.8	24	ns
prot367	296	20	17	30.6	34.2	15	15	18	25.2	ns
prot368	248	12	24	34	24	11	14	22	28	ns
prot369	311	13	16	21	18	18	18	34.5	21	sig
prot370	224	17	13	22.8	12	12	19	16.8	13.2	ns
prot371	279	9	15	30.6	19.8	14	12	21.6	14.4	ns
prot372	471	18	18	32	24	11	16	32	24	ns
prot373	218	9	11	10.5	12	8	6	13.5	15	ns
prot374	249	14	8	16.8	25.2	9	16	16.8	24	ns
prot375	312	18	19	21.6	27	18	13	21.6	25.2	ns
prot376	402	13	12	28	28	9	17	30	18	ns
prot377	196	18	19	15	24	15	9	25.5	19.5	ns
prot378	285	13	14	21.6	18	26	18	25.2	26.4	sig
prot379	292	9	11	37.8	27	17	6	28.8	25.2	ns
prot380	227	13	13	34	16	14	7	26	38	sig
prot381	322	9	9	9	10.5	42	24	45	45	sig
prot382	449	10	8	9.6	10.8	7	17	12	14.4	ns
prot383	373	9	11	18	23.4	12	15	16.2	18	ns
prot384	239	6	10	14	18	22	25	44	50	sig
prot385	235	14	12	13.5	18	7	6	19.5	15	ns
prot386	267	16	9	10.8	13.2	11	7	7.2	12	ns
prot387	262	9	10	19.8	16.2	7	8	12.6	14.4	ns
prot388	241	10	12	16	16	11	11	10	12	ns
prot389	315	7	14	3	6	5	5	13.5	16.5	ns
prot390	997	9	6	7.2	15.6	7	6	9.6	7.2	ns
prot391	392	6	9	14.4	5.4	7	6	12.6	16.2	ns
prot392	558	7	5	6	16	12	9	8	4	sig
prot393	468	6	9	7.5	3	5	6	7.5	7.5	ns
prot394	253	12	8	8.4	10.8	4	8	7.2	9.6	ns
prot395	248	5	8	18	7.2	8	9	23.4	25.2	ns
prot396	527	10	10	16	14	24	27	24	36	sig
prot397	432	4	5	3	10.5	6	4	6	6	ns
prot398	455	3	3	13.2	6	4	8	6	9.6	ns
prot399	529	6	6	7.2	5.4	3	4	14.4	7.2	ns
prot400	375	2	3	8	16	7	6	20	8	ns
prot401	287	5	4	7.5	13.5	4	6	9	7.5	ns
prot402	332	5	3	4.8	8.4	6	4	4.8	6	ns
prot403	541	2	3	9	9	7	9	5.4	3.6	ns
prot404	280	7	7	6	12	5	8	6	4	ns
prot405	458	6	4	7.5	6	7	8	9	6	ns
prot406	291	4	6	6	4.8	4	5	7.2	8.4	ns
prot407	548	3	4	5.4	3.6	8	12	14.4	10.8	sig
prot408	292	1	5	4	12	5	2	8	16	ns
prot409	559	3	3	7.5	4.5	5	1	4.5	4.5	ns
prot410	859	5	5	6	1.2	4	3	3.6	4.8	ns
prot411	484	2	5	10.8	12.6	3	4	7.2	14.4	ns
prot412	117	133	137	266	250	131	124	272	334	ns
prot413	182	124	140	211.5	217.5	116	112	202.5	189	ns
prot414	226	116	88	108	140.4	109	96	130.8	118.8	ns
prot415	179	63	58	115.2	120.6	77	65	149.4	115.2	ns
prot416	129	64	55	138	136	65	58	132	118	ns
prot417	222	43	53	60	60	171	165	225	225	sig
prot418	353	37	40	33.6	33.6	76	82	100.8	86.4	sig
prot419	157	33	44	66.6	73.8	35	45	82.8	50.4	ns
prot420	376	15	33	52	50	35	28	50	72	ns
prot421	429	21	19	33	43.5	26	43	46.5	66	sig
prot422	182	17	26	30	30	19	26	34.8	31.2	ns
prot423	187	17	19	37.8	45	24	23	46.8	48.6	ns
prot424	206	24	24	44	58	25	11	38	44	ns
prot425	319	25	22	31.5	39	38	38	54	81	sig
prot426	533	18	24	26.4	28.8	21	25	26.4	19.2	ns
prot427	182	26	26	28.8	36	22	21	36	39.6	ns
prot428	260	16	19	28	46	10	19	28	42	ns
prot429	181	14	17	21	24	17	30	30	28.5	ns
prot430	246	10	15	10.8	19.2	13	13	16.8	25.2	ns
prot431	156	17	15	27	46.8	21	14	25.2	23.4	ns
prot432	213	23	12	34	28	10	14	18	36	ns
prot433	295	8	6	6	19.5	15	11	15	18	ns
prot434	610	8	12	14.4	20.4	11	11	13.2	25.2	ns
prot435	152	12	10	27	16.2	17	13	30.6	28.8	ns
prot436	470	8	15	16	28	7	13	24	24	ns
prot437	278	16	14	16.5	22.5	9	10	21	19.5	ns
prot438	250	22	10	13.2	18	6	13	25.2	19.2	ns
prot439	265	17	12	12.6	23.4	14	9	12.6	23.4	ns
prot440	327	11	12	20	16	9	16	22	36	sig
prot441	577	14	7	9	16.5	20	10	13.5	15	ns
prot442	236	13	10	6	15.6	7	8	9.6	6	ns
prot443	347	7	13	18	23.4	7	17	16.2	12.6	ns
prot444	177	12	8	22	20	10	14	34	26	ns
prot445	261	11	11	9	16.5	8	16	15	12	ns
prot446	357	10	8	6	6	5	7	8.4	12	ns
prot447	379	11	13	27	34.2	16	14	21.6	16.2	ns
prot448	172	9	9	20	14	8	6	18	24	ns
prot449	161	13	8	4.5	13.5	8	7	10.5	10.5	ns
prot450	466	11	10	14.4	9.6	11	14	6	30	sig
prot451	165	12	3	7.2	7.2	8	10	18	18	ns
prot452	245	12	8	12	6	4	3	12	12	ns
prot453	222	6	11	6	7.5	15	12	7.5	21	ns
prot454	428	9	7	10.8	3.6	4	9	12	14.4	ns
prot455	227	6	6	3.6	12.6	2	6	12.6	12.6	ns
prot456	420	9	8	20	12	6	9	8	18	ns
prot457	171	4	10	13.5	12	8	8	12	10.5	ns
prot458	307	4	2	9.6	4.8	10	11	6	14.4	sig
prot459	230	7	3	10.8	19.8	9	5	14.4	7.2	ns
prot460	343	6	5	6	28	5	4	20	14	ns
prot461	441	7	11	15	15	7	5	7.5	18	ns
prot462	415	3	4	8.4	6	4	4	10.8	6	ns
prot463	270	3	8	3.6	12.6	6	6	10.8	7.2	ns
prot464	711	5	5	12	8	3	3	12	0	ns
prot465	321	4	7	10.5	12	5	6	13.5	4.5	ns
prot466	238	8	8	2.4	4.8	4	8	1.2	6	sig
prot467	320	4	10	5.4	12.6	11	8	10.8	5.4	ns
prot468	274	3	9	12	10	6	6	12	14	sig
prot469	364	8	4	12	4.5	7	6	10.5	6	ns
prot470	361	2	9	3.6	8.4	8	8	8.4	8.4	ns
prot471	262	6	4	5.4	5.4	9	4	16.2	25.2	sig
prot472	513	4	6	6	18	7	6	8	18	ns
prot473	569	3	2	1.5	13.5	2	3	4.5	6	ns
prot474	387	1	4	7.2	7.2	2	5	2.4	4.8	ns
prot475	447	3	9	16.2	5.4	6	15	5.4	10.8	sig
prot476	378	6	1	10	12	1	4	2	6	ns
prot477	251	3	11	7.5	4.5	5	3	4.5	4.5	ns
prot478	468	1	4	2.4	4.8	4	4	3.6	0	ns
prot479	544	2	4	5.4	9	1	3	3.6	3.6	ns
prot480	244	2	3	6	6	12	15	30	36	sig
prot481	327	4	6	6	6	2	2	4.5	10.5	ns
prot482	494	4	3	0	6	2	2	3.6	1.2	ns
prot483	192	183	155	279	304.2	176	170	307.8	306	ns
prot484	243	126	100	244	266	375	357	732	744	sig
prot485	149	42	40	69	61.5	79	76	135	124.5	sig
prot486	236	48	44	52.8	45.6	52	40	38.4	46.8	ns
prot487	134	40	39	72	57.6	28	34	64.8	81	ns
prot488	103	36	38	62	70	27	44	92	72	ns
prot489	103	34	29	55.5	48	27	32	45	60	ns
prot490	103	16	43	46.8	48	30	42	32.4	43.2	ns
prot491	271	38	31	45	63	36	35	55.8	66.6	ns
prot492	257	23	21	46	54	47	41	82	118	sig
prot493	174	17	13	27	22.5	16	19	22.5	25.5	ns
prot494	165	25	25	43.2	32.4	25	18	20.4	25.2	ns
prot495	251	18	17	27	27	22	19	27	36	ns
prot496	265	20	17	38	34	22	17	44	66	ns
prot497	193	22	30	42	46.5	40	34	64.5	70.5	sig
prot498	137	20	29	18	22.8	52	42	52.8	43.2	sig
prot499	149	27	18	45	48.6	23	16	45	32.4	ns
prot500	291	20	15	28	62	13	18	46	30	ns
prot501	227	24	11	22.5	28.5	21	13	34.5	28.5	ns
prot502	198	15	23	20.4	22.8	21	14	15.6	18	ns
prot503	194	21	14	25.2	36	14	12	28.8	27	ns
prot504	234	15	17	44	40	19	14	46	22	ns
prot505	247	13	23	18	25.5	11	14	21	28.5	ns
prot506	145	14	18	30	28.8	25	25	32.4	45.6	sig
prot507	141	12	20	28.8	30.6	20	16	28.8	39.6	ns
prot508	187	17	15	20	30	11	8	30	34	ns
prot509	165	17	16	28.5	25.5	16	12	12	12	ns
prot510	166	13	22	22.8	19.2	17	10	16.8	19.2	ns
prot511	225	17	15	36	39.6	51	57	75.6	81	sig
prot512	239	11	15	28	32	13	10	30	28	ns
prot513	275	11	9	25.5	22.5	9	16	12	30	ns
prot514	206	17	8	8.4	16.8	11	19	18	9.6	ns
prot515	322	14	17	23.4	12.6	15	12	32.4	25.2	ns
prot516	178	20	18	28	42	18	12	36	28	ns
prot517	227	14	11	16.5	10.5	10	9	25.5	18	ns
prot518	237	14	12	10.8	22.8	8	8	18	13.2	ns
prot519	254	7	16	27	18	7	11	25.2	18	ns
prot520	208	9	8	14	30	15	6	30	14	ns
prot521	153	12	10	13.5	15	12	11	13.5	13.5	ns
prot522	244	9	10	9.6	18	13	16	15.6	19.2	ns
prot523	287	11	9	19.8	19.8	21	27	37.8	75.6	sig
prot524	206	10	12	36	26	11	11	16	26	ns
prot525	244	6	13	21	4.5	9	9	28.5	22.5	ns
prot526	383	8	8	10.8	9.6	11	8	8.4	12	ns
prot527	184	6	4	18	10.8	6	10	25.2	19.8	ns
prot528	377	10	9	20	10	11	8	16	16	ns
prot529	355	3	8	13.5	13.5	8	11	19.5	15	ns
prot530	129	11	10	14.4	8.4	11	12	4.8	9.6	ns
prot531	162	7	10	27	10.8	9	7	14.4	9	ns
prot532	184	4	7	12	18	9	3	10	14	ns
prot533	347	8	8	16.5	6	12	7	12	24	ns
prot534	203	5	6	7.2	3.6	6	4	4.8	7.2	ns
prot535	1930	6	7	14.4	9	7	7	16.2	14.4	ns
prot536	316	5	4	8	16	9	6	22	18	ns
prot537	198	9	7	16.5	6	9	11	15	10.5	ns
prot538	250	10	7	7.2	4.8	5	8	12	4.8	ns
prot539	265	2	6	21.6	10.8	5	7	12.6	1.8	ns
prot540	469	10	7	16	20	8	13	24	26	sig
prot541	563	6	5	6	10.5	2	5	7.5	12	ns
prot542	290	12	3	3.6	10.8	7	5	7.2	3.6	ns
prot543	338	8	4	14.4	12.6	5	5	7.2	3.6	ns
prot544	449	5	2	6	18	6	5	8	14	ns
prot545	273	4	12	9	7.5	3	8	7.5	12	ns
prot546	412	10	8	13.2	3.6	3	8	4.8	15.6	ns
prot547	170	5	5	7.2	9	0	2	19.8	7.2	ns
prot548	478	12	7	14	14	6	10	8	6	ns
prot549	302	11	4	4.5	15	7	7	10.5	9	ns
prot550	167	7	2	4.8	6	4	8	4.8	6	ns
prot551	151	6	6	10.8	9	4	6	12.6	9	ns
prot552	816	3	3	8	16	6	5	10	12	ns
prot553	279	6	9	7.5	1.5	12	18	18	36	sig
prot554	320	6	10	3.6	3.6	3	2	4.8	7.2	ns
prot555	351	1	2	7.2	5.4	4	5	5.4	10.8	ns
prot556	242	2	5	10	2	3	7	16	14	ns
prot557	276	2	5	6	12	1	3	9	10.5	ns
prot558	565	7	3	8.4	2.4	10	6	3.6	9.6	ns
prot559	356	2	3	3.6	5.4	3	4	9	7.2	ns
prot560	162	4	9	10	2	6	8	4	12	sig
prot561	155	4	3	3	4.5	2	6	1.5	6	ns
prot562	484	4	3	6	3.6	5	3	6	6	ns
prot563	462	1	0	12.6	7.2	4	9	14.4	7.2	sig
prot564	989	4	3	10	14	5	5	10	8	ns
prot565	353	4	5	3	1.5	3	4	4.5	9	ns
prot566	382	5	9	1.2	6	15	3	18	39.6	sig
prot567	1092	3	4	0	10.8	0	7	5.4	5.4	ns
prot568	158	2	3	4	2	2	4	12	12	sig
prot569	829	4	2	6	3	4	1	9	7.5	ns
prot570	600	2	2	9.6	3.6	4	2	10.8	3.6	sig
prot571	743	2	1	7.2	7.2	4	6	1.8	9	ns
prot572	271	2	3	2	10	5	1	4	2	ns
prot573	774	3	0	4.5	6	3	3	1.5	0	ns
prot574	617	1	3	0	1.2	2	0	0	0	ns
prot575	120	199	164	329.4	264.6	153	144	324	279	ns
prot576	257	157	157	262	266	151	154	272	318	ns
prot577	138	145	149	204	192	254	277	424.5	391.5	sig
prot578	126	95	82	116.4	91.2	95	87	94.8	99.6	ns
prot579	126	75	76	156.6	163.8	77	76	145.8	133.2	ns
prot580	126	94	86	190	182	160	176	310	334	sig
prot581	126	91	74	120	127.5	95	77	136.5	106.5	ns
prot582	126	90	72	99.6	123.6	81	69	109.2	92.4	ns
prot583	126	94	88	158.4	151.2	97	88	136.8	160.2	ns
prot584	126	93	94	152	174	86	83	148	192	ns
prot585	433	80	78	165	142.5	135	140	243	237	sig
prot586	258	32	38	40.8	39.6	34	39	40.8	45.6	ns
prot587	219	28	25	41.4	63	27	26	48.6	46.8	ns
prot588	274	33	22	48	24	25	29	48	64	ns
prot589	211	13	22	19.5	43.5	36	56	46.5	60	sig
prot590	203	17	19	25.2	20.4	87	66	61.2	93.6	sig
prot591	210	33	23	41.4	52.2	30	21	46.8	43.2	ns
prot592	190	27	27	40	46	30	20	62	48	ns
prot593	164	21	13	30	36	22	15	25.5	36	ns
prot594	159	28	24	25.2	24	22	17	25.2	28.8	ns
prot595	171	22	24	50.4	28.8	23	19	43.2	50.4	sig
prot596	153	21	24	34	44	20	17	46	52	ns
prot597	176	27	27	24	27	24	18	24	34.5	ns
prot598	192	16	14	26.4	12	15	13	21.6	15.6	ns
prot599	352	11	16	21.6	30.6	13	19	28.8	28.8	ns
prot600	146	20	17	44	32	12	18	34	26	ns
prot601	323	11	8	21	24	12	13	16.5	12	ns
prot602	258	15	14	16.8	27.6	22	27	31.2	30	ns
prot603	152	15	10	27	16.2	12	22	36	64.8	sig
prot604	76	17	16	42	22	18	10	30	32	ns
prot605	128	20	16	28.5	24	22	14	25.5	22.5	ns
prot606	187	22	18	20.4	26.4	15	19	22.8	22.8	ns
prot607	160	11	17	25.2	14.4	16	13	28.8	19.8	ns
prot608	315	29	20	32	38	18	11	34	30	ns
prot609	129	9	9	16.5	19.5	8	11	18	25.5	ns
prot610	185	7	10	14.4	7.2	13	12	14.4	24	ns
prot611	146	16	13	21.6	28.8	15	14	19.8	14.4	ns
prot612	241	7	18	36	12	14	16	28	28	ns
prot613	222	14	14	18	25.5	10	11	15	15	ns
prot614	205	7	2	13.2	13.2	1	9	16.8	13.2	ns
prot615	240	10	14	23.4	23.4	19	13	23.4	16.2	ns
prot616	99	9	11	14	20	13	6	30	18	ns
prot617	643	10	15	13.5	13.5	9	10	18	25.5	ns
prot618	239	8	8	19.2	20.4	14	16	21.6	19.2	sig
prot619	383	15	13	30.6	14.4	10	15	16.2	28.8	ns
prot620	247	12	8	24	18	8	4	16	20	ns
prot621	189	15	6	13.5	13.5	8	12	13.5	12	ns
prot622	171	15	7	13.2	16.8	14	13	13.2	12	ns
prot623	326	7	10	16.2	21.6	8	8	18	21.6	ns
prot624	231	9	7	14	14	9	16	36	30	ns
prot625	153	12	9	16.5	16.5	14	6	13.5	18	ns
prot626	268	8	11	9.6	3.6	12	7	7.2	13.2	ns
prot627	204	6	5	18	19.8	36	12	32.4	32.4	sig
prot628	191	11	13	26	20	10	14	24	16	ns
prot629	114	7	9	13.5	18	6	3	16.5	13.5	ns
prot630	419	15	7	12	14.4	8	4	7.2	9.6	ns
prot631	141	15	13	16.2	25.2	12	14	14.4	18	ns
prot632	128	9	8	10	12	14	8	18	26	ns
prot633	164	3	7	4.5	9	6	10	7.5	6	ns
prot634	274	11	11	10.8	9.6	13	12	14.4	14.4	ns
prot635	188	17	8	19.8	23.4	12	13	16.2	16.2	ns
prot636	372	8	8	12	14	7	12	8	10	ns
prot637	365	9	6	13.5	13.5	6	6	21	9	ns
prot638	145	6	9	14.4	7.2	11	7	13.2	6	ns
prot639	159	8	10	3.6	14.4	10	5	12.6	9	ns
prot640	379	7	4	16	12	14	12	16	18	sig
prot641	190	13	8	21	9	8	8	13.5	7.5	ns
prot642	194	7	12	15.6	9.6	4	7	9.6	4.8	ns
prot643	178	7	8	21.6	12.6	2	6	9	9	ns
prot644	181	8	6	12	22	11	8	18	14	ns
prot645	321	14	10	10.5	16.5	10	8	9	9	ns
prot646	192	13	8	4.8	8.4	11	5	14.4	6	ns
prot647	352	9	8	12.6	9	5	7	14.4	16.2	ns
prot648	118	7	4	12	12	11	9	16	10	ns
prot649	410	9	4	16.5	9	12	10	10.5	6	ns
prot650	403	7	9	6	6	9	7	8.4	10.8	ns
prot651	199	7	8	12.6	12.6	18	33	21.6	54	sig
prot652	457	5	8	14	14	9	18	78	54	sig
prot653	221	12	9	21	9	6	6	7.5	12	ns
prot654	216	5	3	10.8	2.4	9	8	12	3.6	ns
prot655	217	6	6	14.4	10.8	2	9	14.4	18	ns
prot656	172	4	6	16	14	8	8	8	12	ns
prot657	268	6	0	1.5	6	3	4	12	7.5	ns
prot658	583	7	7	8.4	14.4	9	4	8.4	7.2	ns
prot659	229	6	5	12.6	9	10	10	19.8	14.4	sig
prot660	177	6	6	10	14	8	22	28	32	sig
prot661	142	8	9	13.5	3	11	7	13.5	9	ns
prot662	178	8	4	9.6	6	8	3	1.2	13.2	ns
prot663	111	5	6	14.4	7.2	4	4	10.8	7.2	ns
prot664	116	10	4	10	12	4	6	16	12	ns
prot665	325	7	11	10.5	12	7	6	10.5	12	ns
prot666	268	7	5	2.4	7.2	7	4	4.8	1.2	ns
prot667	599	10	11	23.4	16.2	6	9	14.4	10.8	ns
prot668	341	11	10	10	10	5	5	20	12	ns
prot669	172	1	9	7.5	4.5	7	5	15	10.5	ns
prot670	204	12	7	8.4	4.8	4	5	8.4	3.6	ns
prot671	171	8	5	12.6	14.4	5	8	18	12.6	sig
prot672	255	9	5	16	18	5	6	12	14	ns
prot673	180	8	6	3	4.5	6	12	18	13.5	sig
prot674	215	6	5	2.4	7.2	4	6	7.2	4.8	sig
prot675	211	4	4	12.6	10.8	9	30	43.2	16.2	sig
prot676	234	4	3	14	12	3	4	10	12	ns
prot677	214	6	5	4.5	4.5	9	7	9	12	ns
prot678	180	6	7	6	1.2	5	4	2.4	8.4	sig
prot679	292	5	6	10.8	3.6	27	6	43.2	32.4	sig
prot680	387	3	8	4	6	5	5	8	6	ns
prot681	283	4	1	10.5	12	5	8	9	4.5	ns
prot682	351	6	2	3.6	9.6	2	1	1.2	2.4	ns
prot683	502	3	6	18	9	4	6	10.8	7.2	ns
prot684	484	2	5	8	6	8	6	20	8	sig
prot685	345	3	5	7.5	7.5	5	5	6	12	ns
prot686	448	2	6	0	7.2	5	6	2.4	3.6	ns
prot687	277	4	6	16.2	14.4	1	3	5.4	14.4	ns
prot688	737	3	3	10	10	3	5	12	16	ns
prot689	159	3	8	7.5	4.5	2	12	9	15	sig
prot690	153	2	6	3.6	1.2	3	4	2.4	3.6	ns
prot691	321	5	5	9	7.2	2	2	5.4	1.8	ns
prot692	373	5	6	0	8	5	3	12	10	ns
prot693	124	3	4	6	6	4	1	7.5	7.5	ns
prot694	330	6	3	3.6	1.2	0	4	4.8	1.2	ns
prot695	319	8	3	9	5.4	5	0	12.6	5.4	ns
prot696	272	4	3	14	2	4	4	10	10	ns
prot697	296	1	3	13.5	13.5	4	1	3	7.5	ns
prot698	167	5	5	3.6	0	5	5	7.2	4.8	ns
prot699	832	6	7	1.8	7.2	7	6	7.2	3.6	ns
prot700	461	5	3	8	10	4	2	2	8	ns
prot701	152	7	2	6	7.5	9	9	6	7.5	sig
prot702	247	3	6	4.8	2.4	1	4	2.4	12	ns
prot703	311	4	5	9	5.4	6	9	16.2	21.6	sig
prot704	299	3	3	10	4	8	7	8	8	sig
prot705	383	2	1	1.5	4.5	4	1	3	3	ns
prot706	426	2	2	2.4	6	3	3	8.4	2.4	ns
prot707	155	3	4	9	12.6	10	2	1.8	12.6	sig
prot708	989	3	5	4	8	2	3	12	10	ns
prot709	187	1	5	0	9	5	4	6	4.5	ns
prot710	366	3	5	3.6	0	1	5	2.4	2.4	ns
prot711	715	5	3	5.4	5.4	3	1	1.8	10.8	ns
prot712	830	3	2	4	4	9	6	6	24	sig
prot713	177	4	2	7.5	4.5	3	2	6	4.5	ns
prot714	632	4	4	2.4	6	5	4	4.8	3.6	ns
prot715	444	1	2	10.8	3.6	4	2	7.2	3.6	ns
prot716	1241	4	0	8	2	2	2	2	2	ns
prot717	685	2	3	4.5	3	3	4	1.5	7.5	ns
prot718	387	1	2	6	0	1	1	2.4	0	ns
prot719	322	1	3	3.6	1.8	2	3	7.2	3.6	sig
prot720	735	0	1	4	2	1	0	2	6	ns
prot721	186	37	44	67.5	61.5	42	40	52.5	72	ns
prot722	156	38	42	43.2	56.4	43	26	50.4	57.6	ns
prot723	282	46	39	91.8	72	35	41	84.6	66.6	ns
prot724	140	27	29	54	80	35	23	70	46	ns
prot725	137	20	33	36	40.5	32	34	63	76.5	sig
prot726	124	33	26	28.8	26.4	40	32	64.8	54	sig
prot727	169	21	13	32.4	41.4	18	14	34.2	39.6	ns
prot728	142	24	22	40	36	16	27	36	40	ns
prot729	162	26	29	31.5	37.5	27	25	39	28.5	ns
prot730	200	23	18	20.4	25.2	16	6	18	24	ns
prot731	156	20	19	21.6	21.6	14	16	23.4	36	ns
prot732	306	18	16	38	36	26	36	64	68	sig
prot733	174	19	9	19.5	24	9	11	21	15	ns
prot734	194	22	23	21.6	30	15	16	20.4	22.8	ns
prot735	103	17	15	34.2	30.6	17	11	18	34.2	ns
prot736	172	11	15	34	26	16	9	22	22	ns
prot737	180	11	17	19.5	22.5	12	18	16.5	22.5	ns
prot738	184	11	9	16.8	25.2	9	8	10.8	10.8	ns
prot739	230	7	6	18	28.8	10	16	23.4	16.2	ns
prot740	187	12	8	30	26	13	15	24	22	ns
prot741	189	10	12	21	16.5	6	11	22.5	22.5	ns
prot742	180	16	12	26.4	13.2	9	15	20.4	15.6	ns
prot743	294	19	18	25.2	36	12	9	34.2	18	ns
prot744	186	8	14	24	26	14	15	22	32	ns
prot745	225	12	13	18	10.5	16	15	22.5	21	sig
prot746	174	19	12	18	19.2	12	18	13.2	20.4	ns
prot747	208	9	6	18	18	11	14	12.6	16.2	ns
prot748	217	9	13	12	14	4	12	22	18	ns
prot749	112	11	10	16.5	10.5	10	7	19.5	13.5	ns
prot750	206	12	13	13.2	12	9	12	8.4	19.2	ns
prot751	166	12	6	12.6	10.8	8	6	12.6	12.6	ns
prot752	113	5	12	18	22	18	45	66	84	sig
prot753	169	5	13	19.5	4.5	8	4	10.5	10.5	sig
prot754	313	11	6	10.8	8.4	6	10	10.8	10.8	ns
prot755	197	10	11	10.8	19.8	11	11	18	5.4	ns
prot756	124	4	7	8	6	3	5	14	14	ns
prot757	246	11	9	12	15	10	6	3	7.5	ns
prot758	258	6	7	7.2	3.6	16	22	19.2	19.2	sig
prot759	168	8	10	19.8	16.2	9	5	7.2	12.6	ns
prot760	260	6	6	12	18	8	8	12	12	ns
prot761	243	12	3	9	9	10	14	22.5	22.5	sig
prot762	124	10	9	9.6	6	7	11	8.4	9.6	ns
prot763	208	12	10	18	7.2	12	30	21.6	21.6	sig
prot764	217	5	2	2	8	8	5	6	6	ns
prot765	197	12	11	13.5	7.5	12	10	30	18	sig
prot766	177	4	9	3.6	4.8	5	6	8.4	10.8	ns
prot767	146	5	6	10.8	10.8	5	5	14.4	7.2	ns
prot768	157	6	2	14	6	4	7	6	16	ns
prot769	270	7	3	9	13.5	5	4	10.5	18	ns
prot770	264	4	3	13.2	8.4	10	8	10.8	13.2	ns
prot771	274	5	6	14.4	14.4	10	6	16.2	10.8	ns
prot772	156	11	6	12	10	3	4	6	6	ns
prot773	252	6	2	9	13.5	7	6	10.5	15	sig
prot774	356	11	3	2.4	6	5	6	9.6	6	ns
prot775	180	7	3	19.8	14.4	5	10	14.4	12.6	ns
prot776	251	5	4	8	16	4	7	14	8	ns
prot777	156	7	6	7.5	6	10	6	15	7.5	ns
prot778	227	6	0	9.6	7.2	4	4	7.2	7.2	ns
prot779	116	5	8	10.8	3.6	8	7	5.4	5.4	ns
prot780	154	3	5	8	10	27	36	30	12	sig
prot781	198	9	4	10.5	6	6	5	6	13.5	ns
prot782	236	4	8	9.6	2.4	9	6	6	4.8	ns
prot783	184	7	8	12.6	9	36	9	10.8	27	sig
prot784	122	3	5	30	8	6	8	28	18	sig
prot785	91	5	6	7.5	7.5	12	15	22.5	9	sig
prot786	274	7	1	4.8	6	9	7	13.2	13.2	sig
prot787	152	6	6	9	7.2	9	6	5.4	10.8	ns
prot788	162	2	2	6	10	6	2	8	8	ns
prot789	158	2	6	9	12	3	8	9	12	ns
prot790	463	6	8	2.4	10.8	5	7	4.8	6	ns
prot791	312	7	3	19.8	12.6	4	7	7.2	9	ns
prot792	261	8	5	4	4	4	4	4	2	ns
prot793	392	9	8	13.5	4.5	7	6	3	9	ns
prot794	182	5	3	7.2	4.8	6	4	3.6	4.8	ns
prot795	310	1	6	3.6	3.6	6	2	9	14.4	ns
prot796	382	4	4	8	6	5	6	18	10	ns
prot797	113	8	5	9	6	6	2	6	10.5	ns
prot798	111	4	1	4.8	7.2	6	4	7.2	4.8	ns
prot799	418	2	3	12.6	14.4	4	3	5.4	12.6	ns
prot800	185	3	0	8	8	6	3	12	14	ns
prot801	163	2	1	4.5	10.5	2	2	4.5	7.5	ns
prot802	238	6	3	6	2.4	1	4	8.4	3.6	ns
prot803	282	4	3	5.4	7.2	3	5	10.8	3.6	ns
prot804	305	4	6	14	4	11	13	26	10	sig
prot805	292	1	4	6	7.5	5	5	6	6	ns
prot806	427	4	3	3.6	2.4	1	5	4.8	3.6	ns
prot807	234	2	2	3.6	9	5	3	7.2	7.2	ns
prot808	233	9	2	12	16	4	1	10	12	ns
prot809	425	5	10	4.5	10.5	7	6	6	7.5	ns
prot810	95	8	4	4.8	3.6	2	6	4.8	10.8	ns
prot811	241	3	2	10.8	9	3	3	3.6	14.4	ns
prot812	201	2	7	6	8	5	0	4	8	ns
prot813	474	5	0	4.5	1.5	4	9	6	3	ns
prot814	437	6	3	3.6	3.6	3	7	4.8	3.6	ns
prot815	411	7	1	7.2	3.6	5	4	1.8	16.2	ns
prot816	333	1	4	6	6	2	1	12	12	ns
prot817	449	4	5	1.5	7.5	4	3	1.5	4.5	ns
prot818	256	3	1	2.4	4.8	3	3	6	1.2	ns
prot819	292	3	5	3.6	9	1	4	7.2	7.2	ns
prot820	669	1	4	6	10	2	6	8	20	sig
prot821	378	5	5	9	10.5	2	6	3	1.5	ns
prot822	373	6	3	1.2	4.8	4	4	2.4	2.4	ns
prot823	327	2	1	3.6	1.8	5	9	12.6	7.2	sig
prot824	180	4	2	10	6	2	2	6	0	ns
prot825	357	2	4	6	3	1	5	0	7.5	ns
prot826	791	5	2	2.4	1.2	0	1	3.6	4.8	ns
prot827	1037	5	6	10.8	7.2	4	4	9	3.6	ns
prot828	223	1	1	0	8	1	2	6	12	ns
prot829	417	3	2	4.5	1.5	4	4	1.5	6	ns
prot830	310	3	1	3.6	2.4	5	5	2.4	2.4	ns
prot831	796	4	1	1.8	5.4	1	5	3.6	7.2	ns
prot832	385	4	2	2	6	0	3	6	6	ns
prot833	399	2	1	4.5	6	3	3	7.5	3	ns
prot834	661	1	3	3.6	1.2	8	3	3.6	2.4	sig
prot835	648	2	3	1.8	3.6	4	0	0	1.8	ns
prot836	172	1	2	4	6	1	1	8	4	ns
prot837	459	1	0	1.5	4.5	4	3	0	3	ns
prot838	266	0	0	4.8	4.8	4	6	2.4	2.4	sig
prot839	85	58	55	86.4	106.2	56	65	77.4	81	ns
prot840	185	60	66	124	112	48	53	128	118	ns
prot841	130	53	61	73.5	97.5	48	57	85.5	97.5	ns
prot842	128	44	54	49.2	60	52	47	82.8	63.6	ns
prot843	130	60	66	95.4	91.8	69	47	106.2	100.8	ns
prot844	150	50	53	98	106	67	50	122	108	ns
prot845	94	40	41	66	63	43	45	54	69	ns
prot846	154	19	26	26.4	36	35	27	26.4	38.4	ns
prot847	76	33	33	34.2	36	46	32	61.2	72	sig
prot848	213	25	21	32	46	15	17	34	36	ns
prot849	51	16	17	25.5	34.5	20	23	33	39	ns
prot850	198	17	18	20.4	20.4	17	19	25.2	28.8	ns
prot851	150	19	14	30.6	37.8	19	17	36	50.4	sig
prot852	161	22	15	30	32	9	13	32	10	ns
prot853	227	13	12	21	24	14	12	15	18	sig
prot854	56	12	13	20.4	9.6	16	21	12	18	ns
prot855	107	16	30	28.8	27	13	15	19.8	25.2	ns
prot856	85	15	11	22	34	12	13	24	36	ns
prot857	191	16	7	24	15	9	14	27	13.5	ns
prot858	207	15	7	9.6	13.2	25	20	48	26.4	sig
prot859	313	13	7	19.8	18	9	12	25.2	46.8	ns
prot860	150	7	18	34	18	4	13	18	18	ns
prot861	446	17	10	18	24	6	12	15	13.5	ns
prot862	165	9	10	10.8	13.2	7	11	10.8	8.4	ns
prot863	164	9	9	16.2	18	10	10	16.2	23.4	ns
prot864	183	8	15	20	34	14	14	24	24	ns
prot865	112	14	11	19.5	7.5	12	10	19.5	24	ns
prot866	99	8	14	9.6	13.2	9	9	10.8	12	ns
prot867	162	13	7	23.4	16.2	9	6	27	14.4	ns
prot868	294	14	11	20	14	12	7	8	28	ns
prot869	219	9	12	15	13.5	13	11	13.5	7.5	ns
prot870	139	11	11	10.8	15.6	16	15	10.8	12	ns
prot871	1091	16	11	16.2	19.8	27	24	59.4	27	sig
prot872	153	5	10	34	24	3	10	18	24	ns
prot873	122	8	7	9	7.5	5	6	7.5	19.5	ns
prot874	308	4	7	6	10.8	10	8	9.6	8.4	ns
prot875	274	7	3	16.2	12.6	9	15	18	25.2	sig
prot876	168	6	6	22	14	9	6	30	16	ns
prot877	157	5	6	12	16.5	11	7	9	13.5	ns
prot878	171	11	11	10.8	10.8	12	6	4.8	10.8	ns
prot879	163	8	8	12.6	12.6	13	14	19.8	23.4	sig
prot880	78	8	4	12	16	10	7	16	16	ns
prot881	177	10	9	10.5	21	17	8	21	10.5	ns
prot882	198	7	8	10.8	8.4	8	8	16.8	7.2	ns
prot883	322	7	9	18	25.2	10	12	9	19.8	sig
prot884	145	16	15	16	16	9	10	20	6	ns
prot885	224	8	6	9	10.5	10	5	6	9	ns
prot886	155	5	11	3.6	10.8	4	9	8.4	12	ns
prot887	102	7	5	16.2	16.2	8	8	7.2	12.6	ns
prot888	207	8	11	12	6	15	18	30	54	sig
prot889	480	3	6	12	6	8	10	15	10.5	sig
prot890	104	5	12	9.6	12	8	8	8.4	8.4	ns
prot891	204	4	5	10.8	5.4	6	3	12.6	10.8	ns
prot892	248	9	6	18	6	8	7	18	12	ns
prot893	157	11	15	12	18	16	7	16.5	10.5	ns
prot894	132	6	5	7.2	4.8	2	7	4.8	2.4	ns
prot895	214	7	9	27	12.6	2	6	16.2	10.8	ns
prot896	219	5	12	14	8	2	4	10	14	ns
prot897	193	9	8	13.5	16.5	8	7	9	9	ns
prot898	155	1	12	3.6	6	10	6	7.2	9.6	sig
prot899	239	7	2	7.2	16.2	14	12	21.6	18	sig
prot900	116	6	2	12	16	8	9	16	10	ns
prot901	211	9	6	19.5	9	6	8	7.5	9	ns
prot902	156	5	6	8.4	7.2	9	21	28.8	10.8	sig
prot903	246	5	5	14.4	9	7	8	7.2	9	ns
prot904	218	6	10	12	8	1	5	18	8	ns
prot905	201	9	6	12	7.5	3	10	1.5	4.5	ns
prot906	111	4	1	3.6	6	5	4	6	8.4	ns
prot907	175	7	4	5.4	3.6	16	9	9	7.2	sig
prot908	195	3	2	10	12	8	5	12	16	ns
prot909	292	5	5	10.5	10.5	12	6	18	12	sig
prot910	173	2	6	4.8	3.6	2	8	3.6	2.4	ns
prot911	284	2	5	23.4	9	9	10	9	9	ns
prot912	151	3	6	12	16	6	6	10	12	ns
prot913	165	2	2	6	7.5	7	4	7.5	10.5	ns
prot914	132	4	5	6	12	3	4	3.6	4.8	ns
prot915	177	1	5	7.2	9	4	5	5.4	12.6	ns
prot916	137	8	5	4	10	16	4	26	4	sig
prot917	325	4	2	4.5	13.5	8	8	15	9	sig
prot918	192	4	4	4.8	4.8	2	3	6	0	ns
prot919	170	4	4	5.4	9	7	4	10.8	3.6	ns
prot920	157	2	4	12	8	7	11	28	10	sig
prot921	192	10	7	7.5	19.5	8	1	3	10.5	ns
prot922	474	5	1	4.8	1.2	4	6	4.8	7.2	ns
prot923	186	6	10	3.6	18	4	5	7.2	0	ns
prot924	428	7	4	12	10	3	2	4	8	ns
prot925	191	4	2	3	1.5	8	7	10.5	9	ns
prot926	169	9	5	1.2	7.2	4	8	1.2	6	ns
prot927	166	3	2	14.4	9	6	4	9	7.2	ns
prot928	290	4	3	10	4	6	3	2	10	ns
prot929	216	2	6	9	4.5	3	14	12	6	sig
prot930	103	1	3	6	6	2	0	3.6	0	ns
prot931	271	1	5	3.6	5.4	6	4	1.8	3.6	ns
prot932	147	1	3	2	4	4	2	4	16	ns
prot933	135	6	4	7.5	10.5	2	4	9	15	sig
prot934	135	4	1	7.2	3.6	3	8	7.2	3.6	ns
prot935	135	3	5	10.8	1.8	4	2	3.6	5.4	ns
prot936	135	4	5	8	8	4	4	2	8	ns
prot937	321	3	4	3	4.5	8	4	3	3	sig
prot938	164	3	3	6	1.2	3	5	4.8	3.6	ns
prot939	113	3	4	7.2	1.8	10	4	10.8	28.8	sig
prot940	271	3	4	2	2	6	9	30	18	sig
prot941	204	6	0	4.5	3	7	2	7.5	4.5	ns
prot942	276	2	5	4.8	6	2	7	2.4	8.4	ns
prot943	108	1	4	3.6	5.4	3	3	1.8	9	ns
prot944	91	6	4	8	2	3	5	14	4	ns
prot945	325	5	2	6	0	1	8	4.5	7.5	ns
prot946	114	2	7	3.6	3.6	3	2	3.6	1.2	ns
prot947	277	6	5	5.4	5.4	2	2	3.6	5.4	ns
prot948	118	3	0	6	6	1	2	8	4	ns
prot949	121	0	4	6	4.5	3	4	4.5	1.5	ns
prot950	198	2	4	4.8	3.6	0	4	1.2	2.4	ns
prot951	237	0	1	3.6	0	6	1	7.2	0	ns
prot952	220	3	3	2	10	3	6	0	6	ns
prot953	406	0	1	0	4.5	2	1	3	1.5	ns
prot954	391	2	2	4.8	0	2	2	4.8	0	ns
prot955	189	3	1	0	0	3	3	5.4	7.2	ns
prot956	232	2	2	6	8	3	12	12	36	sig
prot957	470	3	1	0	4.5	5	9	6	6	sig
prot958	527	1	1	1.2	3.6	3	1	2.4	4.8	ns
prot959	141	3	3	5.4	5.4	3	7	7.2	3.6	ns
prot960	602	1	0	2	2	0	1	4	2	ns
prot961	109	23	16	36	54	31	24	42	31.5	ns
prot962	258	25	22	31.2	36	30	28	36	33.6	ns
prot963	168	19	13	30.6	25.2	12	14	14.4	23.4	ns
prot964	177	16	9	28	42	16	13	36	36	ns
prot965	104	13	18	15	21	21	20	39	22.5	sig
prot966	187	7	14	10.8	9.6	7	12	13.2	10.8	ns
prot967	134	7	10	34.2	21.6	15	5	19.8	25.2	ns
prot968	153	17	12	38	22	20	11	24	30	ns
prot969	125	15	7	13.5	24	18	32	21	21	sig
prot970	242	12	7	8.4	18	14	8	6	15.6	ns
prot971	128	12	10	14.4	16.2	16	12	23.4	14.4	ns
prot972	160	6	8	26	24	10	6	14	12	ns
prot973	65	12	7	10.5	18	6	5	21	12	ns
prot974	143	14	14	16.8	4.8	15	9	12	16.8	ns
prot975	131	11	13	19.8	19.8	16	24	21.6	16.2	sig
prot976	128	13	8	16	24	12	14	16	24	ns
prot977	76	7	3	4.5	12	10	6	12	12	ns
prot978	95	4	11	10.8	7.2	11	27	27.6	21.6	sig
prot979	70	12	18	9	23.4	7	15	16.2	16.2	ns
prot980	136	8	19	18	28	10	4	12	24	ns
prot981	116	5	15	18	10.5	14	12	27	21	sig
prot982	108	15	11	7.2	18	26	16	16.8	24	sig
prot983	195	8	13	25.2	10.8	13	14	14.4	32.4	ns
prot984	145	8	8	20	10	10	12	6	30	ns
prot985	102	9	10	13.5	12	13	20	15	9	ns
prot986	173	6	9	9.6	6	5	3	13.2	8.4	ns
prot987	212	10	5	9	12.6	7	2	18	12.6	ns
prot988	116	9	5	6	14	24	27	54	54	sig
prot989	219	7	6	7.5	13.5	13	5	9	16.5	ns
prot990	312	8	9	8.4	4.8	8	5	10.8	8.4	ns
prot991	78	4	5	5.4	14.4	2	3	3.6	12.6	ns
prot992	193	8	7	14	20	8	14	14	8	ns
prot993	500	6	2	3	7.5	2	5	1.5	4.5	ns
prot994	195	5	0	3.6	8.4	4	7	3.6	9.6	ns
prot995	177	3	5	18	16.2	5	10	10.8	3.6	ns
prot996	224	8	4	10	6	2	9	18	8	sig
prot997	239	8	4	0	4.5	9	7	9	4.5	ns
prot998	223	7	4	8.4	3.6	8	4	12	16.8	sig
prot999	113	3	4	0	12.6	21	3	21.6	16.2	sig
prot1000	94	2	8	12	22	5	4	10	6	ns
prot1001	74	3	5	4.5	6	3	4	4.5	7.5	ns
prot1002	265	7	4	4.8	7.2	1	5	9.6	9.6	ns
prot1003	225	5	4	10.8	9	7	5	14.4	10.8	ns
prot1004	129	6	4	12	6	6	12	32	20	sig
prot1005	210	4	5	6	6	4	4	6	12	ns
prot1006	248	7	4	6	2.4	4	8	12	4.8	ns
prot1007	158	10	5	10.8	10.8	7	4	10.8	12.6	ns
prot1008	68	4	6	12	6	6	5	10	8	ns
prot1009	68	4	6	12	7.5	1	4	7.5	10.5	ns
prot1010	548	8	5	7.2	6	2	5	3.6	3.6	ns
prot1011	123	7	2	7.2	10.8	5	9	19.8	16.2	sig
prot1012	181	7	5	4	8	4	6	12	12	sig
prot1013	824	7	6	12	4.5	1	4	7.5	13.5	ns
prot1014	250	3	1	0	3.6	1	5	2.4	4.8	ns
prot1015	242	5	4	10.8	7.2	5	6	3.6	1.8	sig
prot1016	186	2	3	10	4	9	6	6	22	ns
prot1017	228	3	12	10.5	3	4	3	6	7.5	ns
prot1018	106	1	3	9.6	7.2	6	12	25.2	10.8	sig
prot1019	135	4	3	9	7.2	8	3	7.2	7.2	ns
prot1020	173	6	5	12	6	9	8	18	4	sig
prot1021	245	2	4	0	6	5	4	6	12	ns
prot1022	98	2	2	2.4	6	1	7	3.6	2.4	ns
prot1023	149	4	4	5.4	7.2	8	9	3.6	7.2	ns
prot1024	136	7	3	2	4	2	9	2	0	ns
prot1025	335	5	5	4.5	3	4	4	3	7.5	sig
prot1026	81	1	3	1.2	1.2	1	2	3.6	0	ns
prot1027	124	5	9	12.6	7.2	14	4	5.4	10.8	sig
prot1028	204	6	4	8	6	5	4	6	4	ns
prot1029	124	7	6	3	4.5	5	5	7.5	6	sig
prot1030	231	7	1	4.8	1.2	5	5	1.2	1.2	ns
prot1031	192	12	7	9	9	5	4	10.8	5.4	ns
prot1032	514	4	5	8	14	4	2	8	2	ns
prot1033	277	3	2	7.5	4.5	8	2	4.5	9	ns
prot1034	159	2	4	3.6	3.6	9	3	10.8	3.6	sig
prot1035	190	2	1	5.4	3.6	2	4	12.6	7.2	ns
prot1036	225	2	3	10	10	3	1	12	6	ns
prot1037	57	6	3	4.5	1.5	2	1	12	4.5	ns
prot1038	153	1	3	4.8	6	9	7	6	10.8	sig
prot1039	91	3	3	9	5.4	4	3	3.6	1.8	ns
prot1040	94	5	3	12	10	6	6	4	16	sig
prot1041	112	5	3	6	3	4	3	4.5	10.5	ns
prot1042	336	3	7	1.2	1.2	5	2	4.8	6	ns
prot1043	241	3	4	9	10.8	4	4	14.4	5.4	ns
prot1044	108	4	5	8	10	2	3	8	6	ns
prot1045	117	4	6	0	6	8	5	4.5	6	ns
prot1046	286	4	3	1.2	3.6	3	1	4.8	7.2	ns
prot1047	122	7	6	7.2	1.8	1	6	7.2	7.2	ns
prot1048	273	0	3	6	6	0	3	4	4	ns
prot1049	237	5	5	3	4.5	4	0	4.5	3	ns
prot1050	222	3	5	1.2	2.4	0	1	4.8	0	ns
prot1051	799	4	4	7.2	5.4	1	0	7.2	1.8	ns
prot1052	125	2	1	0	6	5	2	8	4	ns
prot1053	98	1	0	0	4.5	5	3	0	4.5	ns
prot1054	153	1	1	3.6	3.6	1	2	2.4	3.6	ns
prot1055	186	0	3	3.6	7.2	4	3	9	0	ns
prot1056	188	0	2	0	10	3	0	8	2	ns
prot1057	127	3	1	1.5	4.5	2	2	3	7.5	ns
prot1058	65	125	138	129.6	158.4	117	131	128.4	115.2	ns
prot1059	115	35	49	88.2	106.2	52	37	77.4	91.8	ns
prot1060	65	25	29	84	50	44	35	58	42	ns
prot1061	90	13	22	39	25.5	22	21	37.5	31.5	ns
prot1062	120	11	12	14.4	20.4	9	15	13.2	18	ns
prot1063	83	8	6	18	27	8	10	21.6	28.8	sig
prot1064	177	7	9	22	14	12	8	22	10	ns
prot1065	59	3	5	9	12	5	6	3	12	ns
prot1066	97	7	5	6	6	7	5	10.8	10.8	ns
prot1067	188	9	8	18	12.6	7	8	7.2	5.4	ns
prot1068	82	6	7	6	18	8	7	16	14	ns
prot1069	109	12	5	13.5	6	42	30	18	31.5	sig
prot1070	109	10	7	9.6	10.8	8	4	9.6	9.6	ns
prot1071	168	9	7	12.6	19.8	10	13	14.4	18	ns
prot1072	188	11	11	14	14	20	18	48	20	sig
prot1073	82	7	8	9	10.5	5	9	9	9	ns
prot1074	75	8	6	7.2	6	10	3	4.8	4.8	ns
prot1075	151	4	10	12.6	14.4	3	3	7.2	9	ns
prot1076	175	5	3	12	2	8	5	10	10	ns
prot1077	116	7	4	10.5	9	6	6	13.5	21	sig
prot1078	161	5	4	4.8	8.4	3	2	3.6	6	ns
prot1079	95	9	6	5.4	16.2	6	4	16.2	14.4	ns
prot1080	101	7	5	8	12	1	5	8	8	ns
prot1081	175	5	4	9	10.5	6	10	9	7.5	ns
prot1082	401	5	8	8.4	8.4	8	6	7.2	4.8	sig
prot1083	214	3	8	10.8	16.2	5	5	23.4	7.2	sig
prot1084	215	2	6	16	8	4	5	14	18	sig
prot1085	152	7	11	13.5	4.5	6	2	6	9	sig
prot1086	125	0	5	8.4	4.8	2	1	13.2	3.6	ns
prot1087	154	5	6	7.2	7.2	1	6	14.4	3.6	ns
prot1088	119	8	5	12	6	16	10	4	24	sig
prot1089	145	6	2	10.5	6	2	3	6	7.5	ns
prot1090	256	2	3	8.4	6	14	8	4.8	14.4	sig
prot1091	119	3	8	9	9	3	4	1.8	7.2	ns
prot1092	159	3	6	2	6	15	21	42	24	sig
prot1093	91	4	7	7.5	0	5	7	7.5	9	ns
prot1094	396	8	3	3.6	2.4	3	3	4.8	7.2	ns
prot1095	205	4	3	12.6	1.8	4	7	5.4	3.6	ns
prot1096	108	3	2	4	6	3	3	8	0	ns
prot1097	71	6	1	7.5	3	3	4	4.5	1.5	ns
prot1098	259	1	2	6	3.6	5	4	4.8	10.8	sig
prot1099	191	3	3	1.8	5.4	3	4	5.4	9	ns
prot1100	147	5	2	8	8	3	6	4	12	sig
prot1101	292	4	3	6	4.5	2	2	12	1.5	ns
prot1102	69	2	2	3.6	3.6	2	2	8.4	2.4	ns
prot1103	245	5	5	5.4	3.6	5	3	1.8	7.2	ns
prot1104	146	4	2	2	2	6	0	4	0	ns
prot1105	351	5	4	3	4.5	2	2	1.5	3	ns
prot1106	106	3	4	9.6	2.4	1	4	7.2	3.6	ns
prot1107	180	0	4	1.8	5.4	3	2	9	7.2	ns
prot1108	199	5	3	6	10	4	4	8	10	ns
prot1109	185	1	1	4.5	16.5	5	5	7.5	10.5	sig
prot1110	182	0	2	4.8	1.2	5	5	4.8	4.8	ns
prot1111	59	1	4	5.4	5.4	1	4	9	1.8	ns
prot1112	173	4	5	6	8	4	2	10	4	ns
prot1113	105	4	4	6	1.5	1	5	6	6	ns
prot1114	79	3	2	2.4	6	4	6	0	3.6	ns
prot1115	94	2	6	3.6	5.4	1	1	10.8	5.4	ns
prot1116	235	1	3	0	4	1	2	10	14	ns
prot1117	99	1	4	0	1.5	2	6	3	12	sig
prot1118	103	1	3	2.4	2.4	2	2	3.6	3.6	ns
prot1119	226	3	3	3.6	3.6	5	3	7.2	1.8	ns
prot1120	168	2	1	10	6	3	6	6	4	sig
prot1121	454	1	0	7.5	4.5	4	2	7.5	3	ns
prot1122	92	3	5	1.2	1.2	2	1	2.4	1.2	ns
prot1123	99	4	3	1.8	3.6	4	7	3.6	7.2	sig
prot1124	116	1	5	4	8	0	1	4	2	ns
prot1125	90	2	2	1.5	1.5	7	2	16.5	6	sig
prot1126	87	5	3	9.6	3.6	3	2	9.6	3.6	sig
prot1127	294	2	4	5.4	3.6	4	2	1.8	5.4	ns
prot1128	354	4	3	6	12	2	0	8	6	ns
prot1129	216	4	1	10.5	3	4	4	3	6	ns
prot1130	138	1	6	4.8	3.6	5	5	2.4	2.4	sig
prot1131	187	1	2	3.6	5.4	0	1	1.8	3.6	ns
prot1132	495	3	2	2	2	1	0	2	6	ns
prot1133	406	1	2	4.5	3	3	0	9	1.5	ns
prot1134	382	0	1	1.2	0	1	1	0	1.2	ns
prot1135	272	3	1	1.8	3.6	4	6	7.2	14.4	sig
prot1136	71	27	21	42	30	28	28	58	40	sig
prot1137	105	16	26	22.5	27	19	28	42	25.5	ns
prot1138	234	16	21	28.8	20.4	24	25	22.8	24	ns
prot1139	112	13	15	25.2	18	19	22	30.6	34.2	sig
prot1140	114	15	18	20	26	14	17	16	32	ns
prot1141	112	9	6	13.5	9	6	8	12	12	ns
prot1142	166	5	8	6	10.8	7	8	8.4	10.8	ns
prot1143	104	9	2	7.2	5.4	5	7	12.6	9	ns
prot1144	376	8	5	4	18	11	14	14	12	sig
prot1145	83	9	3	10.5	10.5	7	4	6	3	ns
prot1146	51	6	5	7.2	2.4	9	4	10.8	21.6	sig
prot1147	74	6	8	14.4	7.2	5	9	7.2	5.4	ns
prot1148	74	8	8	6	6	7	7	10	14	ns
prot1149	117	6	5	15	6	3	4	12	4.5	ns
prot1150	106	6	7	6	6	5	3	3.6	6	ns
prot1151	110	3	3	10.8	7.2	2	5	5.4	16.2	ns
prot1152	73	0	4	8	8	12	3	6	18	sig
prot1153	113	7	5	1.5	4.5	3	4	3	10.5	ns
prot1154	358	5	9	6	3.6	1	4	7.2	3.6	ns
prot1155	99	6	3	3.6	7.2	1	1	9	5.4	ns
prot1156	115	0	2	2	4	2	2	12	4	ns
prot1157	180	5	0	6	4.5	5	5	10.5	3	ns
prot1158	67	2	2	6	2.4	2	6	4.8	2.4	ns
prot1159	99	1	1	5.4	10.8	3	5	3.6	12.6	ns
prot1160	99	4	4	10	8	5	4	6	10	ns
prot1161	99	3	2	3	6	12	3	18	4.5	sig
prot1162	98	2	8	2.4	1.2	2	8	2.4	4.8	sig
prot1163	165	5	4	3.6	1.8	2	4	3.6	7.2	ns
prot1164	76	0	0	4	14	4	0	0	4	ns
prot1165	90	4	4	4.5	4.5	0	4	7.5	3	ns
prot1166	113	2	1	2.4	7.2	1	1	7.2	1.2	sig
prot1167	90	0	4	0	5.4	2	6	9	1.8	ns
prot1168	163	11	0	12	0	7	4	2	12	ns
prot1169	102	3	2	10.5	4.5	4	2	4.5	6	ns
prot1170	183	4	2	4.8	2.4	3	2	1.2	2.4	ns
prot1171	98	2	4	12.6	7.2	3	3	3.6	1.8	ns
prot1172	146	8	1	4	0	9	1	10	2	ns
prot1173	145	2	4	1.5	1.5	0	1	0	3	ns
prot1174	166	1	2	4.8	4.8	2	2	0	0	ns
prot1175	100	2	1	1.8	3.6	1	2	0	0	ns
prot1176	393	0	3	0	4	3	6	4	4	ns
prot1177	89	2	1	4.5	3	1	1	1.5	3	ns
prot1178	391	1	3	2.4	0	0	2	1.2	4.8	ns
prot1179	89	0	3	9	1.8	0	2	0	5.4	ns
prot1180	1106	4	4	32	26	2	6	18	14	ns
prot1181	3227	4	13	3	15	5	6	12	9	ns
prot1182	539	5	8	15.6	6	10	12	10.8	9.6	ns
prot1183	771	3	5	5.4	9	4	3	10.8	10.8	ns
prot1184	2680	2	3	10	10	4	7	8	14	ns
prot1185	917	2	4	4.5	3	5	4	4.5	9	ns
prot1186	4114	0	0	4.8	2.4	2	1	3.6	2.4	ns
prot1187	449	11	7	12.6	10.8	9	8	18	19.8	ns
prot1188	1304	2	2	8	10	5	4	8	8	ns
prot1189	393	3	2	7.5	12	8	4	9	1.5	ns
prot1190	1513	5	5	6	3.6	6	3	3.6	10.8	sig
prot1191	2580	2	3	5.4	3.6	1	3	3.6	7.2	ns
prot1192	959	7	7	4	10	3	4	6	14	ns
prot1193	510	8	11	6	7.5	5	3	6	7.5	ns
prot1194	427	5	7	6	7.2	7	4	7.2	6	ns
prot1195	413	2	6	7.2	3.6	1	4	12.6	5.4	ns
prot1196	819	3	5	2	10	6	3	8	8	ns
prot1197	1779	1	4	4.5	10.5	5	3	6	6	ns
prot1198	1379	2	3	3.6	1.2	5	6	6	0	ns
prot1199	652	4	6	16.2	7.2	18	18	16.2	27	sig
prot1200	704	3	2	4	4	1	4	0	6	ns
prot1201	1028	0	1	4.5	6	4	10	6	12	sig
prot1202	1181	1	1	1.2	6	1	1	6	1.2	sig
prot1203	383	5	6	10.8	5.4	8	7	18	12.6	ns
prot1204	1077	8	3	12	4	2	7	12	4	ns
prot1205	452	4	3	4.5	6	7	5	6	4.5	ns
prot1206	434	3	3	4.8	3.6	5	2	6	6	ns
prot1207	955	2	3	5.4	5.4	0	4	5.4	9	ns
prot1208	528	2	3	6	4	5	8	4	14	ns
prot1209	228	5	3	3	1.5	5	2	1.5	7.5	ns
prot1210	781	5	3	2.4	9.6	7	5	3.6	8.4	ns
prot1211	548	5	3	5.4	3.6	4	6	10.8	7.2	sig
prot1212	273	2	2	6	6	1	2	6	6	ns
prot1213	153	11	8	13.5	6	8	8	7.5	9	ns
prot1214	320	4	5	7.2	4.8	8	6	4.8	4.8	ns
prot1215	219	4	9	14.4	10.8	6	5	9	14.4	ns
prot1216	410	2	5	16	14	4	3	10	14	ns
prot1217	322	4	5	6	10.5	10	9	4.5	13.5	ns
prot1218	629	6	5	12	6	8	5	6	3.6	ns
prot1219	264	3	2	5.4	5.4	8	8	3.6	3.6	ns
prot1220	356	4	6	12	10	2	2	4	4	ns
prot1221	390	4	3	4.5	4.5	4	3	10.5	6	ns
prot1222	235	3	5	6	3.6	8	6	14.4	4.8	sig
prot1223	263	3	1	5.4	10.8	4	2	3.6	7.2	ns
prot1224	481	3	3	4	4	2	4	4	4	sig
prot1225	551	3	4	3	6	11	4	7.5	13.5	sig
prot1226	481	2	4	1.2	0	2	5	3.6	3.6	ns
prot1227	487	0	0	7.2	3.6	4	0	1.8	3.6	ns
prot1228	881	1	2	2	6	5	2	2	2	ns
prot1229	2284	2	6	6	4.5	3	2	6	3	ns
prot1230	852	2	0	2.4	3.6	3	3	1.2	4.8	ns
prot1231	341	2	5	7.2	5.4	3	1	3.6	7.2	ns
prot1232	182	6	2	8	2	2	4	10	12	ns
prot1233	327	5	7	3	1.5	8	10	18	12	sig
prot1234	219	6	7	8.4	2.4	2	5	10.8	8.4	ns
prot1235	406	3	8	3.6	5.4	1	6	0	5.4	ns
prot1236	332	4	2	10	2	0	3	2	4	ns
prot1237	365	3	2	6	3	6	4	6	6	ns
prot1238	308	1	4	2.4	7.2	1	3	1.2	1.2	ns
prot1239	232	1	5	1.8	7.2	5	2	9	1.8	ns
prot1240	2067	1	2	6	8	1	4	6	4	ns
prot1241	865	2	3	4.5	1.5	15	9	9	9	sig
prot1242	682	2	1	1.2	1.2	2	0	1.2	3.6	ns
prot1243	573	1	0	3.6	1.8	2	6	3.6	1.8	ns
prot1244	454	2	0	0	0	1	2	2	4	ns
prot1245	611	13	9	9	18	5	12	24	19.5	ns
prot1246	133	4	3	9.6	6	8	11	6	13.2	ns
prot1247	221	4	8	10.8	14.4	5	9	5.4	9	ns
prot1248	153	6	6	10	16	6	8	24	24	ns
prot1249	363	5	8	7.5	7.5	4	6	12	10.5	ns
prot1250	435	3	5	12	6	9	9	4.8	8.4	ns
prot1251	366	6	2	3.6	16.2	2	5	10.8	1.8	ns
prot1252	170	5	6	8	10	10	3	4	8	ns
prot1253	267	3	5	7.5	3	3	3	4.5	4.5	ns
prot1254	463	4	7	3.6	1.2	6	6	8.4	2.4	ns
prot1255	542	4	5	3.6	5.4	4	2	1.8	3.6	ns
prot1256	448	4	7	14	0	6	4	22	8	sig
prot1257	177	5	2	1.5	10.5	5	2	4.5	7.5	ns
prot1258	365	6	4	7.2	7.2	3	5	2.4	2.4	ns
prot1259	746	5	1	3.6	3.6	6	1	5.4	7.2	ns
prot1260	458	3	2	8	4	21	3	36	30	sig
prot1261	147	3	3	9	7.5	3	5	4.5	1.5	ns
prot1262	266	1	2	0	2.4	3	2	1.2	7.2	ns
prot1263	340	2	3	5.4	14.4	2	7	3.6	10.8	ns
prot1264	398	3	3	2	10	3	1	2	4	ns
prot1265	403	2	5	3	4.5	4	8	12	15	sig
prot1266	302	2	2	4.8	2.4	4	3	4.8	1.2	ns
prot1267	465	1	6	7.2	12.6	3	4	5.4	7.2	ns
prot1268	487	1	1	2	2	1	2	4	6	ns
prot1269	568	2	2	4.5	6	3	3	1.5	0	ns
prot1270	370	3	3	6	4.8	3	2	4.8	2.4	ns
prot1271	435	3	1	3.6	1.8	3	3	9	5.4	ns
prot1272	382	2	2	2	4	1	4	2	2	sig
prot1273	400	1	2	3	4.5	1	3	0	3	ns
prot1274	1317	1	1	0	1.2	0	1	0	1.2	ns
prot1275	1827	2	2	1.8	7.2	1	0	1.8	7.2	ns
prot1276	227	5	10	12	8	5	3	8	8	ns
prot1277	126	2	3	9	10.5	5	3	4.5	9	ns
prot1278	199	6	2	2.4	7.2	4	5	4.8	4.8	ns
prot1279	186	6	4	7.2	7.2	8	2	18	9	sig
prot1280	397	6	7	6	6	3	4	8	10	ns
prot1281	191	2	4	1.5	6	6	6	9	3	ns
prot1282	181	5	6	6	2.4	1	6	9.6	8.4	ns
prot1283	332	7	3	9	0	8	6	12.6	0	ns
prot1284	207	2	1	10	12	6	6	6	8	ns
prot1285	433	8	1	7.5	12	13	13	13.5	13.5	sig
prot1286	220	6	6	7.2	6	4	7	3.6	4.8	ns
prot1287	174	3	5	16.2	1.8	4	4	3.6	3.6	ns
prot1288	398	4	5	10	4	3	4	4	0	ns
prot1289	250	4	7	4.5	3	7	5	3	10.5	sig
prot1290	254	5	3	3.6	0	1	6	3.6	1.2	ns
prot1291	278	3	1	7.2	7.2	2	1	9	5.4	ns
prot1292	195	1	3	6	8	21	3	18	12	sig
prot1293	493	6	4	1.5	3	1	0	9	4.5	ns
prot1294	395	3	3	3.6	1.2	1	5	4.8	6	sig
prot1295	346	0	1	0	3.6	1	3	0	7.2	ns
prot1296	386	7	6	4	6	8	3	14	10	ns
prot1297	323	0	2	4.5	4.5	2	3	0	3	ns
prot1298	221	3	7	3.6	2.4	4	5	4.8	6	ns
prot1299	330	5	7	10.8	0	3	18	27	10.8	sig
prot1300	913	2	7	6	6	3	1	4	2	ns
prot1301	216	4	3	0	7.5	9	3	13.5	13.5	sig
prot1302	176	2	1	3.6	0	2	3	1.2	3.6	ns
prot1303	396	9	4	1.8	3.6	6	4	18	3.6	sig
prot1304	144	1	3	4	10	3	4	8	10	ns
prot1305	340	2	2	1.5	3	1	1	1.5	1.5	ns
prot1306	177	2	2	4.8	6	2	2	2.4	2.4	ns
prot1307	491	2	3	3.6	3.6	7	6	9	10.8	ns
prot1308	289	4	2	6	4	3	2	6	10	ns
prot1309	925	0	4	3	4.5	1	4	1.5	3	ns
prot1310	266	1	1	0	1.2	3	1	2.4	0	ns
prot1311	584	3	1	0	9	2	3	5.4	5.4	ns
prot1312	316	1	4	2	4	1	1	2	8	sig
prot1313	365	2	3	3	3	2	3	1.5	4.5	ns
prot1314	282	1	2	4.8	1.2	2	7	0	2.4	ns
prot1315	465	3	5	5.4	5.4	3	2	3.6	7.2	ns
prot1316	577	2	3	6	2	3	1	0	4	ns
prot1317	274	0	6	4.5	3	4	0	4.5	4.5	ns
prot1318	517	0	3	7.2	3.6	2	0	3.6	1.2	ns
prot1319	782	4	3	1.8	5.4	3	3	5.4	9	ns
prot1320	567	2	0	4	2	2	2	12	24	sig
prot1321	356	1	1	1.5	0	1	4	0	0	ns
prot1322	229	0	1	3.6	2.4	1	1	0	1.2	ns
prot1323	388	4	2	5.4	5.4	1	2	1.8	3.6	ns
prot1324	109	5	8	22	18	14	14	28	46	sig
prot1325	167	2	4	7.5	4.5	3	5	3	3	ns
prot1326	192	4	9	4.8	8.4	2	2	4.8	3.6	ns
prot1327	174	5	1	7.2	7.2	3	5	5.4	12.6	ns
prot1328	144	6	1	4	8	0	3	12	8	ns
prot1329	139	4	3	4.5	6	3	4	6	4.5	ns
prot1330	160	7	7	4.8	4.8	3	4	8.4	6	ns
prot1331	220	5	3	7.2	3.6	4	5	5.4	3.6	ns
prot1332	248	5	2	10	6	5	5	0	6	ns
prot1333	254	3	3	6	10.5	6	4	6	9	ns
prot1334	213	8	5	7.2	8.4	4	5	2.4	1.2	ns
prot1335	81	2	2	3.6	3.6	1	5	0	5.4	ns
prot1336	318	1	5	8	2	3	7	10	8	ns
prot1337	247	2	3	3	1.5	3	9	12	3	sig
prot1338	381	6	2	3.6	0	0	4	4.8	1.2	ns
prot1339	159	3	4	7.2	3.6	2	4	3.6	9	ns
prot1340	205	1	4	2	4	6	6	16	6	sig
prot1341	244	4	1	7.5	7.5	5	3	4.5	4.5	ns
prot1342	160	0	0	4.8	0	3	9	3.6	18	sig
prot1343	288	1	0	0	1.8	2	1	1.8	1.8	ns
prot1344	383	1	3	6	4	1	2	8	4	ns
prot1345	206	4	5	0	1.5	6	2	3	6	ns
prot1346	703	0	0	1.2	0	0	2	2.4	0	ns
prot1347	238	3	1	7.2	1.8	4	6	1.8	5.4	ns
prot1348	366	4	3	2	2	2	2	6	6	ns
prot1349	430	3	1	1.5	0	2	2	3	4.5	ns
prot1350	637	3	5	2.4	7.2	4	8	7.2	2.4	sig
prot1351	141	2	2	1.8	3.6	5	4	0	18	ns
prot1352	140	4	4	8	2	0	4	8	4	ns
prot1353	431	2	2	1.5	3	4	5	16.5	3	sig
prot1354	969	3	4	2.4	0	1	3	2.4	2.4	ns
prot1355	247	5	1	3.6	12.6	3	0	1.8	3.6	ns
prot1356	1101	3	5	4	12	6	0	6	6	ns
prot1357	178	3	3	0	3	1	4	1.5	1.5	ns
prot1358	178	3	1	4.8	2.4	2	4	2.4	4.8	sig
prot1359	297	3	3	3.6	7.2	6	2	1.8	1.8	ns
prot1360	238	3	2	2	4	1	1	2	8	sig
prot1361	226	2	2	6	1.5	1	3	1.5	6	ns
prot1362	486	2	4	1.2	1.2	3	1	3.6	1.2	ns
prot1363	758	0	3	0	3.6	4	2	7.2	7.2	sig
prot1364	305	0	3	4	4	3	0	0	4	ns
prot1365	526	1	0	3	4.5	1	5	3	1.5	ns
prot1366	375	6	2	0	3.6	2	1	3.6	1.2	ns
prot1367	651	2	1	1.8	1.8	3	3	5.4	16.2	sig
prot1368	5934	1	3	4	2	2	2	8	4	sig
prot1369	421	0	2	1.5	0	2	0	1.5	1.5	ns
prot1370	142	0	1	3.6	1.2	2	4	10.8	2.4	sig
prot1371	1145	2	1	3.6	5.4	3	1	0	3.6	ns
prot1372	238	4	5	4	2	2	1	4	2	sig
prot1373	391	0	2	7.5	1.5	0	0	1.5	3	ns
prot1374	618	1	1	1.2	2.4	1	2	0	3.6	ns
prot1375	93	6	2	12.6	12.6	9	8	9	10.8	ns
prot1376	130	5	7	16	16	8	8	26	6	ns
prot1377	83	4	4	6	1.5	10	3	4.5	7.5	ns
prot1378	361	6	3	6	3.6	1	7	2.4	4.8	ns
prot1379	193	6	2	3.6	9	3	6	18	21.6	sig
prot1380	393	5	5	8	18	9	6	8	16	ns
prot1381	232	5	3	4.5	1.5	2	5	3	3	ns
prot1382	201	2	6	2.4	9.6	6	9	3.6	6	ns
prot1383	105	3	5	7.2	3.6	2	6	9	1.8	sig
prot1384	173	2	4	2	8	5	7	14	10	sig
prot1385	182	3	5	15	12	4	6	3	10.5	ns
prot1386	199	5	5	6	1.2	4	4	3.6	6	ns
prot1387	191	1	6	5.4	9	4	0	5.4	5.4	ns
prot1388	274	1	5	14	4	4	0	10	4	ns
prot1389	135	1	1	6	1.5	5	7	3	3	ns
prot1390	169	3	9	7.2	4.8	1	4	3.6	4.8	ns
prot1391	688	1	5	3.6	5.4	5	4	3.6	3.6	sig
prot1392	152	0	0	6	2	5	3	4	4	ns
prot1393	528	4	5	4.5	6	13	9	6	19.5	sig
prot1394	157	3	3	2.4	6	3	2	4.8	2.4	ns
prot1395	126	7	3	16.2	5.4	2	3	3.6	7.2	ns
prot1396	80	0	2	10	6	2	2	6	10	ns
prot1397	122	1	0	3	3	4	1	1.5	9	ns
prot1398	232	3	1	2.4	3.6	3	1	3.6	1.2	ns
prot1399	171	5	1	3.6	7.2	2	5	3.6	3.6	ns
prot1400	70	3	3	6	0	3	3	6	8	ns
prot1401	130	3	4	4.5	4.5	3	6	4.5	13.5	sig
prot1402	103	4	4	6	3.6	3	3	3.6	3.6	ns
prot1403	547	2	4	1.8	3.6	4	0	0	5.4	ns
prot1404	250	2	2	6	2	1	4	2	6	ns
prot1405	497	2	2	1.5	6	3	3	3	0	ns
prot1406	312	2	0	1.2	3.6	2	1	1.2	4.8	sig
prot1407	152	3	1	5.4	1.8	3	2	3.6	3.6	ns
prot1408	535	2	1	4	10	6	2	4	8	ns
prot1409	87	1	1	0	3	0	1	3	6	ns
prot1410	232	1	3	3.6	3.6	4	5	2.4	4.8	ns
prot1411	232	1	5	1.8	1.8	0	2	0	0	ns
prot1412	843	2	1	6	2	2	4	4	8	sig
prot1413	555	1	1	3	3	1	5	1.5	1.5	sig
prot1414	173	1	0	1.2	2.4	4	0	0	0	ns
prot1415	194	4	1	7.2	1.8	4	1	1.8	1.8	ns
prot1416	180	1	1	4	2	1	3	2	2	ns
prot1417	199	2	1	0	0	4	1	1.5	6	ns
prot1418	287	0	1	3.6	1.2	1	1	7.2	1.2	ns
prot1419	999	4	5	5.4	1.8	12	3	27	16.2	sig
prot1420	220	1	1	2	4	6	6	24	6	sig
prot1421	648	2	2	4.5	1.5	4	2	3	4.5	ns
prot1422	164	1	4	7.2	1.2	2	1	3.6	4.8	ns
prot1423	181	2	2	3.6	1.8	4	2	3.6	1.8	ns
prot1424	285	5	3	14	12	7	10	8	6	ns
prot1425	172	1	4	1.5	3	1	3	9	10.5	ns
prot1426	103	8	6	1.2	3.6	5	2	1.2	6	ns
prot1427	430	7	3	9	7.2	4	1	5.4	9	ns
prot1428	130	7	4	6	14	3	7	8	8	ns
prot1429	123	5	3	6	10.5	12	3	9	4.5	sig
prot1430	304	5	3	9.6	2.4	4	7	6	7.2	ns
prot1431	164	4	6	12.6	0	4	3	3.6	1.8	ns
prot1432	75	3	4	6	4	2	4	6	18	ns
prot1433	173	4	5	4.5	4.5	4	0	3	3	ns
prot1434	176	3	3	7.2	2.4	4	3	2.4	3.6	ns
prot1435	191	1	1	7.2	7.2	2	3	5.4	3.6	ns
prot1436	138	2	3	4	2	5	6	4	6	ns
prot1437	148	4	2	1.5	1.5	3	10	7.5	4.5	ns
prot1438	101	5	1	2.4	3.6	1	4	7.2	4.8	ns
prot1439	157	1	2	3.6	7.2	1	3	9	10.8	ns
prot1440	488	4	2	12	12	6	3	4	8	sig
prot1441	133	4	3	6	0	5	2	3	3	ns
prot1442	229	2	3	7.2	3.6	3	2	4.8	2.4	ns
prot1443	89	0	1	7.2	7.2	3	1	5.4	5.4	ns
prot1444	317	6	3	6	6	2	2	16	4	sig
prot1445	88	4	2	1.5	6	4	2	3	10.5	ns
prot1446	180	0	4	0	2.4	2	2	1.2	2.4	ns
prot1447	207	2	1	5.4	0	1	0	0	9	ns
prot1448	235	4	2	0	6	2	3	10	4	ns
prot1449	86	1	4	4.5	1.5	2	1	1.5	3	ns
prot1450	115	1	6	3.6	2.4	2	4	9.6	7.2	sig
prot1451	127	1	4	7.2	0	4	6	3.6	7.2	sig
prot1452	229	0	2	8	0	3	3	4	8	ns
prot1453	247	5	2	7.5	6	4	8	3	6	ns
prot1454	573	1	0	1.2	0	0	1	2.4	2.4	ns
prot1455	176	2	3	7.2	5.4	1	4	3.6	3.6	ns
prot1456	169	0	2	6	0	2	1	2	4	sig
prot1457	81	0	4	0	4.5	5	4	3	4.5	ns
prot1458	89	3	2	2.4	1.2	3	6	3.6	3.6	sig
prot1459	178	4	3	3.6	7.2	0	2	3.6	1.8	ns
prot1460	151	2	2	0	0	1	3	2	2	ns
prot1461	146	3	2	6	3	3	5	6	1.5	ns
prot1462	217	2	2	1.2	0	0	2	3.6	0	ns
prot1463	159	1	1	5.4	7.2	4	4	7.2	7.2	sig
prot1464	237	1	3	0	6	2	0	6	0	ns
prot1465	587	2	1	1.5	1.5	4	0	4.5	1.5	ns
prot1466	128	1	3	2.4	3.6	2	6	4.8	2.4	sig
prot1467	425	1	4	0	7.2	0	0	7.2	7.2	ns
prot1468	256	3	2	4	0	4	0	6	2	ns
prot1469	136	2	0	6	1.5	0	1	3	3	ns
prot1470	76	1	4	2.4	0	1	2	0	1.2	ns
prot1471	175	1	0	3.6	1.8	3	0	5.4	3.6	ns
prot1472	231	2	2	6	8	1	0	2	4	ns
prot1473	337	2	1	0	1.5	0	0	3	3	ns
prot1474	239	1	2	3.6	2.4	3	3	0	2.4	ns
prot1475	456	1	1	0	0	2	2	7.2	3.6	sig
prot1476	126	4	1	2	0	4	2	4	4	sig
prot1477	488	1	2	0	4.5	3	1	0	3	ns
prot1478	127	2	2	2.4	2.4	1	0	4.8	6	ns
prot1479	191	8	3	5.4	10.8	7	3	12.6	1.8	ns
prot1480	114	9	2	8	2	2	3	4	12	ns
prot1481	62	2	1	6	3	5	3	0	6	ns
prot1482	350	7	8	3.6	2.4	1	6	1.2	2.4	ns
prot1483	108	6	4	5.4	7.2	2	6	1.8	5.4	ns
prot1484	321	4	1	4	8	2	5	4	4	ns
prot1485	308	2	2	1.5	1.5	3	1	0	0	ns
prot1486	59	4	3	4.8	1.2	5	2	2.4	4.8	ns
prot1487	218	3	4	0	10.8	5	6	1.8	5.4	ns
prot1488	106	3	3	6	4	2	2	8	4	ns
prot1489	154	1	3	4.5	4.5	4	3	3	1.5	ns
prot1490	166	0	3	0	3.6	3	2	2.4	2.4	ns
prot1491	515	2	4	9	1.8	1	2	7.2	10.8	sig
prot1492	183	1	6	4	4	2	2	4	10	ns
prot1493	162	2	4	6	3	4	7	1.5	6	ns
prot1494	140	1	2	2.4	4.8	5	1	2.4	1.2	ns
prot1495	169	4	4	3.6	3.6	1	2	0	3.6	ns
prot1496	242	4	4	6	2	1	6	6	8	ns
prot1497	292	2	0	1.5	3	6	4	6	9	sig
prot1498	197	2	4	3.6	3.6	0	2	2.4	4.8	ns
prot1499	856	0	3	7.2	5.4	2	2	1.8	3.6	ns
prot1500	127	2	0	8	6	2	3	2	4	ns
prot1501	72	3	3	10.5	6	3	1	3	7.5	ns
prot1502	148	0	3	0	1.2	2	3	3.6	1.2	ns
prot1503	53	2	0	0	1.8	0	2	3.6	7.2	ns
prot1504	98	0	1	2	6	2	0	6	0	ns
prot1505	405	3	0	3	3	4	0	3	0	ns
prot1506	104	2	0	0	6	2	2	2.4	2.4	sig
prot1507	176	0	0	5.4	0	7	7	3.6	7.2	sig
prot1508	125	0	0	2	2	2	2	6	8	ns
prot1509	160	2	2	6	0	0	3	0	0	ns
prot1510	316	3	0	2.4	1.2	4	1	8.4	1.2	sig
prot1511	978	1	1	1.8	3.6	2	10	3.6	10.8	sig
prot1512	234	2	1	6	6	2	1	0	6	ns
prot1513	431	2	1	3	1.5	1	0	4.5	1.5	ns
prot1514	2591	3	3	2.4	4.8	5	1	2.4	2.4	ns
prot1515	712	2	3	10.8	3.6	3	5	5.4	1.8	ns
prot1516	1852	3	4	14	10	7	6	8	8	sig
prot1517	2086	4	2	6	15	11	4	13.5	3	sig
prot1518	1064	8	1	3.6	3.6	3	3	2.4	3.6	ns
prot1519	609	7	5	23.4	14.4	3	6	7.2	10.8	ns
prot1520	645	2	2	6	0	0	2	10	8	ns
prot1521	969	3	3	1.5	3	0	2	6	1.5	ns
prot1522	857	3	0	3.6	2.4	2	4	2.4	4.8	ns
prot1523	488	1	3	3.6	1.8	1	2	1.8	0	ns
prot1524	2821	1	2	8	2	2	3	0	6	ns
prot1525	512	3	1	4.5	4.5	4	5	4.5	1.5	ns
prot1526	876	6	3	4.8	1.2	5	1	1.2	2.4	sig
prot1527	543	3	1	5.4	7.2	3	6	5.4	3.6	ns
prot1528	809	2	4	10	10	3	2	2	6	ns
prot1529	1674	1	0	1.5	1.5	2	2	6	6	ns
prot1530	1191	1	1	2.4	1.2	1	0	1.2	0	ns
prot1531	208	7	5	1.8	12.6	4	4	0	7.2	ns
prot1532	437	0	6	2	4	2	4	16	4	sig
prot1533	510	1	0	3	0	3	3	0	6	ns
prot1534	695	2	0	2.4	2.4	4	2	1.2	1.2	ns
prot1535	227	3	1	5.4	1.8	3	1	7.2	1.8	ns
prot1536	700	4	3	2	2	6	10	4	12	sig
prot1537	218	0	0	0	3	4	4	4.5	0	ns
prot1538	423	1	2	2.4	2.4	1	1	2.4	4.8	ns
prot1539	873	3	0	3.6	1.8	2	1	3.6	3.6	ns
prot1540	1426	3	2	2	4	2	1	6	8	ns
prot1541	520	1	0	4.5	3	2	1	4.5	0	ns
prot1542	290	10	11	7.2	15.6	36	28	14.4	24	sig
prot1543	296	3	11	7.2	5.4	6	3	9	0	ns
prot1544	309	3	0	10	14	8	3	12	6	ns
prot1545	502	1	4	7.5	3	4	1	4.5	7.5	ns
prot1546	204	1	2	3.6	2.4	2	1	1.2	3.6	ns
prot1547	437	1	2	5.4	1.8	3	2	7.2	14.4	ns
prot1548	314	2	2	4	8	6	3	6	24	sig
prot1549	402	4	1	4.5	0	3	3	4.5	3	ns
prot1550	188	4	1	1.2	1.2	2	3	1.2	3.6	ns
prot1551	434	1	2	5.4	10.8	4	4	3.6	7.2	sig
prot1552	325	2	0	2	4	2	0	8	2	ns
prot1553	607	1	0	3	6	1	1	0	3	ns
prot1554	739	7	2	0	0	1	3	2.4	4.8	ns
prot1555	235	1	2	0	1.8	1	0	1.8	0	ns
prot1556	982	1	5	6	2	2	1	2	2	ns
prot1557	392	1	1	3	3	4	4	6	9	sig
prot1558	543	0	3	2.4	2.4	3	3	3.6	7.2	sig
prot1559	462	1	0	0	3.6	2	2	5.4	3.6	sig
prot1560	348	1	2	4	4	1	1	2	4	ns
prot1561	463	1	1	4.5	1.5	6	6	3	9	sig
prot1562	173	5	5	4.8	4.8	4	5	10.8	6	sig
prot1563	274	2	2	3.6	1.8	3	6	32.4	10.8	sig
prot1564	251	4	2	14	10	5	1	18	12	ns
prot1565	231	2	7	12	3	8	5	6	7.5	ns
prot1566	394	0	1	6	0	3	3	2.4	4.8	ns
prot1567	240	5	5	9	5.4	3	2	10.8	7.2	ns
prot1568	441	3	2	12	8	1	7	4	4	ns
prot1569	200	4	3	3	4.5	1	5	1.5	6	ns
prot1570	371	1	2	2.4	2.4	0	0	4.8	2.4	ns
prot1571	313	5	1	5.4	1.8	2	2	5.4	5.4	ns
prot1572	730	2	2	4	8	1	4	4	6	ns
prot1573	329	1	5	6	3	12	9	18	18	sig
prot1574	627	1	4	3.6	1.2	2	2	3.6	2.4	sig
prot1575	250	0	2	0	1.8	2	2	3.6	7.2	ns
prot1576	144	3	1	12	6	2	1	4	4	sig
prot1577	472	0	3	4.5	4.5	2	2	3	3	ns
prot1578	421	0	1	6	0	2	3	0	2.4	ns
prot1579	250	2	1	1.8	3.6	2	3	1.8	1.8	ns
prot1580	266	1	3	4	4	3	12	12	6	sig
prot1581	861	3	1	0	3	3	0	1.5	3	ns
prot1582	1312	2	4	1.2	2.4	1	2	4.8	2.4	sig
prot1583	493	3	4	1.8	3.6	0	1	3.6	3.6	ns
prot1584	1082	4	1	0	6	3	3	4	4	sig
prot1585	648	2	2	1.5	0	3	3	4.5	3	sig
prot1586	276	2	4	6	3.6	3	2	1.2	1.2	ns
prot1587	518	0	1	1.8	5.4	1	4	1.8	1.8	sig
prot1588	640	2	0	4	0	0	3	4	8	ns
prot1589	722	2	1	1.5	1.5	2	4	4.5	6	ns
prot1590	147	4	2	3.6	6	1	3	2.4	2.4	ns
prot1591	193	4	5	5.4	0	0	3	9	3.6	ns
prot1592	194	5	1	2	0	3	3	6	8	ns
prot1593	365	1	0	0	1.5	2	5	3	10.5	sig
prot1594	290	1	3	7.2	2.4	0	7	2.4	8.4	ns
prot1595	636	4	2	1.8	3.6	2	2	5.4	5.4	sig
prot1596	1160	1	0	2	8	0	0	0	8	ns
prot1597	641	6	1	4.5	3	6	4	4.5	0	ns
prot1598	175	1	0	0	0	2	8	2.4	2.4	sig
prot1599	318	5	1	3.6	0	1	2	3.6	0	ns
prot1600	424	0	4	10	2	6	3	24	24	sig
prot1601	348	4	3	1.5	0	2	1	4.5	0	ns
prot1602	227	0	2	3.6	4.8	2	2	1.2	4.8	ns
prot1603	427	0	0	3.6	3.6	4	2	3.6	9	ns
prot1604	268	3	1	6	4	0	0	6	0	ns
prot1605	357	5	1	6	1.5	2	3	4.5	6	sig
prot1606	174	3	1	3.6	0	1	1	6	4.8	ns
prot1607	233	2	3	5.4	0	3	6	5.4	16.2	sig
prot1608	217	0	0	0	2	0	0	2	2	ns
prot1609	980	0	2	0	3	2	2	3	3	sig
prot1610	263	2	2	2.4	2.4	1	1	0	0	ns
prot1611	169	1	1	1.8	0	3	9	10.8	5.4	sig
prot1612	178	1	0	2	4	3	1	0	0	ns
prot1613	355	0	2	3	1.5	0	0	3	0	ns
prot1614	604	1	0	2.4	2.4	1	1	0	1.2	ns
prot1615	149	1	0	3.6	1.8	1	1	0	1.8	ns
prot1616	594	1	2	0	2	0	0	2	0	ns
prot1617	257	0	1	1.5	1.5	2	3	6	1.5	ns
prot1618	421	1	2	2.4	1.2	2	0	4.8	1.2	ns
prot1619	712	1	2	5.4	0	1	0	3.6	1.8	ns
prot1620	423	1	3	0	0	0	0	2	0	ns
prot1621	488	0	1	0	1.5	1	1	4.5	3	ns
prot1622	1872	1	0	2.4	0	2	2	2.4	7.2	sig
prot1623	153	6	4	5.4	3.6	12	9	21.6	16.2	sig
prot1624	275	0	4	4	2	9	6	18	12	sig
prot1625	463	6	3	3	4.5	4	14	3	12	sig
prot1626	103	1	5	3.6	2.4	1	5	1.2	3.6	ns
prot1627	287	6	6	5.4	0	5	7	3.6	3.6	sig
prot1628	282	5	5	6	10	2	3	12	6	ns
prot1629	200	2	3	6	1.5	4	4	1.5	3	ns
prot1630	149	2	4	3.6	6	3	5	6	4.8	ns
prot1631	149	0	4	0	5.4	3	3	7.2	3.6	sig
prot1632	132	2	0	6	8	4	4	0	6	ns
prot1633	118	0	3	1.5	10.5	3	1	1.5	3	ns
prot1634	191	3	1	2.4	2.4	1	3	1.2	3.6	ns
prot1635	189	4	4	1.8	0	2	2	7.2	1.8	ns
prot1636	273	3	3	4	4	5	2	6	8	ns
prot1637	327	2	3	1.5	1.5	1	5	3	6	ns
prot1638	148	1	0	2.4	0	2	2	0	2.4	ns
prot1639	206	4	1	0	1.8	2	1	5.4	3.6	ns
prot1640	108	1	2	2	2	0	0	4	2	ns
prot1641	267	5	4	7.5	9	4	1	1.5	1.5	ns
prot1642	204	4	1	2.4	3.6	4	4	4.8	4.8	sig
prot1643	223	3	1	7.2	5.4	0	3	9	0	ns
prot1644	298	2	0	8	2	4	1	0	4	ns
prot1645	194	0	1	4.5	6	3	3	4.5	3	ns
prot1646	77	1	1	2.4	0	2	1	2.4	1.2	ns
prot1647	166	5	2	1.8	0	2	0	5.4	0	ns
prot1648	418	3	0	6	2	0	2	4	4	ns
prot1649	418	0	1	1.5	1.5	1	1	1.5	0	ns
prot1650	127	0	1	2.4	4.8	0	2	4.8	0	ns
prot1651	279	0	2	7.2	1.8	3	3	5.4	3.6	sig
prot1652	181	2	3	6	4	3	2	6	6	ns
prot1653	129	3	0	4.5	1.5	4	0	1.5	1.5	ns
prot1654	161	1	3	1.2	1.2	5	2	6	4.8	sig
prot1655	126	1	0	1.8	5.4	1	2	5.4	0	ns
prot1656	326	4	3	0	0	2	1	4	8	ns
prot1657	207	2	1	1.5	1.5	2	1	4.5	4.5	ns
prot1658	191	3	2	2.4	1.2	7	4	4.8	4.8	sig
prot1659	238	1	3	3.6	5.4	3	1	1.8	0	ns
prot1660	210	1	1	4	6	1	2	8	4	ns
prot1661	331	0	3	1.5	3	4	3	0	3	ns
prot1662	574	3	2	3.6	3.6	1	3	0	1.2	ns
prot1663	455	1	0	3.6	9	2	1	5.4	1.8	ns
prot1664	553	0	1	4	0	3	1	6	0	ns
prot1665	522	3	3	0	1.5	2	1	1.5	0	ns
prot1666	325	0	1	2.4	0	1	0	1.2	0	ns
prot1667	208	0	2	3.6	3.6	2	2	5.4	5.4	ns
prot1668	232	1	1	2	2	2	0	0	4	ns
prot1669	219	1	1	0	4.5	3	0	7.5	1.5	ns
prot1670	409	2	0	0	0	3	2	2.4	1.2	ns
prot1671	233	3	2	5.4	7.2	4	1	1.8	3.6	sig
prot1672	772	1	1	2	2	2	2	2	2	ns
prot1673	360	3	3	4.5	3	2	2	6	9	sig
prot1674	439	3	1	0	1.2	1	1	1.2	1.2	sig
prot1675	442	1	2	0	3.6	2	3	5.4	1.8	ns
prot1676	138	2	1	0	2	3	1	2	0	ns
prot1677	106	3	2	1.5	3	3	3	4.5	4.5	sig
prot1678	370	3	1	1.2	0	3	3	1.2	3.6	ns
prot1679	629	0	1	0	1.8	2	2	3.6	0	ns
prot1680	187	1	0	2	2	1	3	4	0	ns
prot1681	596	2	1	3	3	2	0	0	1.5	ns
prot1682	255	1	1	1.2	2.4	1	1	1.2	2.4	ns
prot1683	92	12	10	9	12.6	5	5	5.4	3.6	ns
prot1684	171	3	2	10	12	3	6	10	10	ns
prot1685	165	4	3	3	6	5	2	3	0	ns
prot1686	148	3	9	2.4	4.8	3	6	9.6	4.8	sig
prot1687	229	4	1	5.4	5.4	6	2	9	3.6	ns
prot1688	123	1	4	0	6	2	3	6	4	ns
prot1689	77	4	3	4.5	3	3	1	3	3	ns
prot1690	465	3	4	0	0	1	1	8.4	3.6	ns
prot1691	279	0	1	1.8	0	2	1	1.8	1.8	ns
prot1692	278	0	1	2	4	1	2	2	2	ns
prot1693	119	1	1	4.5	0	2	2	3	4.5	ns
prot1694	148	2	0	2.4	1.2	3	2	1.2	1.2	ns
prot1695	72	0	1	1.8	0	0	1	3.6	1.8	ns
prot1696	353	1	5	6	12	2	2	6	4	ns
prot1697	196	2	2	0	1.5	1	0	3	1.5	ns
prot1698	174	2	2	2.4	3.6	1	2	2.4	8.4	ns
prot1699	126	3	3	1.8	0	6	1	3.6	3.6	ns
prot1700	235	1	1	0	2	5	1	8	4	ns
prot1701	235	3	0	4.5	1.5	2	3	0	1.5	ns
prot1702	110	0	2	2.4	6	1	3	7.2	2.4	ns
prot1703	188	4	2	3.6	0	3	2	1.8	5.4	ns
prot1704	225	2	1	2	0	2	2	0	0	ns
prot1705	138	1	6	6	1.5	2	2	0	3	ns
prot1706	174	2	2	2.4	1.2	4	2	1.2	4.8	sig
prot1707	672	0	0	1.8	3.6	2	0	1.8	0	ns
prot1708	84	1	0	0	0	0	0	6	0	ns
prot1709	107	3	0	9	4.5	2	2	3	0	ns
prot1710	146	1	0	0	3.6	1	5	2.4	3.6	ns
prot1711	183	1	1	3.6	1.8	2	0	5.4	3.6	ns
prot1712	555	0	1	2	4	0	3	0	0	ns
prot1713	467	1	1	1.5	0	0	2	3	1.5	ns
prot1714	265	3	0	1.2	0	2	2	2.4	2.4	sig
prot1715	598	1	0	3.6	3.6	0	1	3.6	3.6	ns
prot1716	317	0	2	2	4	2	4	12	4	sig
prot1717	196	3	2	1.5	1.5	2	2	6	6	sig
prot1718	267	2	2	3.6	3.6	2	3	1.2	0	ns
prot1719	612	3	2	3.6	3.6	3	6	10.8	21.6	sig
prot1720	62	2	0	4	4	0	2	6	4	ns
prot1721	77	1	2	1.5	4.5	2	1	1.5	3	ns
prot1722	68	1	1	1.2	2.4	3	3	3.6	3.6	sig
prot1723	632	0	0	1.8	5.4	2	2	3.6	7.2	sig
prot1724	230	0	2	0	0	2	0	4	2	ns
prot1725	133	0	0	1.5	0	0	1	1.5	3	ns
prot1726	334	1	0	1.2	1.2	1	1	2.4	2.4	ns
prot1727	311	0	1	1.8	3.6	3	0	0	3.6	ns
prot1728	563	3	2	6	4	0	2	2	4	ns
prot1729	327	1	1	0	3	2	8	3	3	sig
prot1730	144	1	4	2.4	0	0	2	1.2	0	ns
prot1731	668	0	1	0	7.2	1	0	5.4	0	ns
prot1732	85	2	3	8	4	2	0	2	4	ns
prot1733	102	2	2	3	1.5	2	4	3	6	sig
prot1734	508	4	1	2.4	0	0	1	1.2	1.2	ns
prot1735	226	3	3	5.4	1.8	2	0	0	3.6	ns
prot1736	676	1	1	2	2	2	2	0	4	ns
prot1737	539	0	0	0	0	0	0	0	0	ns
prot1738	295	0	0	0	0	1	0	1.2	0	ns
prot1739	224	2	2	3.6	0	1	1	3.6	1.8	ns
prot1740	2292	1	1	0	0	2	6	4	4	sig
prot1741	170	7	1	7.5	6	5	8	3	4.5	ns
prot1742	134	2	0	1.2	3.6	4	3	3.6	3.6	sig
prot1743	255	1	2	0	3.6	2	0	3.6	0	ns
prot1744	304	4	5	10	8	5	5	14	6	ns
prot1745	237	6	0	6	6	2	1	4.5	9	ns
prot1746	105	1	1	1.2	1.2	2	1	0	2.4	ns
prot1747	69	1	1	3.6	9	2	3	0	1.8	ns
prot1748	247	3	6	2	0	1	0	0	0	ns
prot1749	99	2	4	4.5	4.5	2	6	3	21	sig
prot1750	116	1	1	4.8	1.2	3	4	3.6	2.4	ns
prot1751	152	1	2	1.8	1.8	2	1	3.6	1.8	ns
prot1752	225	4	2	8	6	5	3	0	0	ns
prot1753	147	3	2	4.5	6	1	2	3	1.5	ns
prot1754	125	1	1	3.6	1.2	1	2	2.4	1.2	ns
prot1755	90	4	0	5.4	3.6	5	2	1.8	1.8	sig
prot1756	237	1	0	6	2	4	2	2	4	ns
prot1757	66	1	0	0	4.5	1	1	6	0	ns
prot1758	264	2	2	2.4	1.2	2	5	6	6	ns
prot1759	137	2	4	1.8	3.6	0	3	7.2	0	ns
prot1760	511	3	1	2	4	3	2	2	0	ns
prot1761	141	2	0	6	4.5	2	1	3	3	ns
prot1762	280	0	0	1.2	1.2	4	9	2.4	2.4	sig
prot1763	302	3	0	3.6	1.8	3	0	1.8	3.6	ns
prot1764	74	1	2	2	8	1	3	2	6	ns
prot1765	171	1	3	3	7.5	1	0	4.5	0	ns
prot1766	95	3	1	0	4.8	2	1	4.8	1.2	ns
prot1767	367	0	1	0	0	1	1	0	5.4	ns
prot1768	144	1	1	4	2	2	1	2	2	ns
prot1769	664	1	0	1.5	0	3	1	3	1.5	ns
prot1770	179	1	3	1.2	4.8	3	0	0	0	ns
prot1771	114	2	1	0	1.8	1	0	0	0	ns
prot1772	161	1	0	0	2	0	0	2	4	ns
prot1773	205	1	1	3	7.5	2	2	6	3	sig
prot1774	305	0	1	1.2	1.2	0	1	0	1.2	ns
prot1775	416	1	2	0	0	0	0	1.8	3.6	ns
prot1776	397	4	0	4	4	0	0	0	8	ns
prot1777	224	3	2	1.5	1.5	1	1	6	3	ns
prot1778	314	0	3	1.2	1.2	4	1	1.2	1.2	sig
prot1779	174	2	1	0	3.6	0	4	5.4	0	ns
prot1780	416	3	1	4	0	4	2	4	6	sig
prot1781	131	1	1	1.5	1.5	1	0	4.5	1.5	ns
prot1782	107	1	1	2.4	4.8	3	1	1.2	3.6	ns
prot1783	163	2	0	1.8	1.8	1	2	3.6	0	ns
prot1784	564	1	0	4	4	2	2	4	4	sig
prot1785	208	2	2	1.5	0	1	1	3	3	sig
prot1786	135	1	0	2.4	3.6	1	1	0	2.4	ns
prot1787	3394	6	3	3.6	3.6	3	4	1.8	3.6	ns
prot1788	1957	1	2	10	4	1	0	4	4	ns
prot1789	1088	1	1	1.5	1.5	2	2	3	0	ns
prot1790	424	1	0	0	4.8	2	2	0	2.4	ns
prot1791	1035	2	1	10.8	0	1	1	0	5.4	ns
prot1792	926	1	1	0	8	1	0	8	2	ns
prot1793	1669	0	1	0	0	1	0	3	4.5	ns
prot1794	201	3	2	2.4	1.2	4	5	1.2	7.2	ns
prot1795	539	2	1	3.6	1.8	2	3	3.6	7.2	ns
prot1796	638	0	1	4	0	1	1	6	0	ns
prot1797	225	2	5	4.5	6	4	5	6	0	ns
prot1798	319	8	7	1.2	3.6	2	4	3.6	7.2	ns
prot1799	520	2	3	1.8	3.6	1	1	7.2	7.2	ns
prot1800	785	6	3	2	2	4	1	4	4	ns
prot1801	629	7	2	0	10.5	2	2	6	3	ns
prot1802	341	2	4	1.2	3.6	0	4	3.6	1.2	ns
prot1803	412	0	1	1.8	3.6	2	5	0	1.8	ns
prot1804	308	0	2	0	0	0	2	4	4	ns
prot1805	743	1	0	1.5	3	1	2	0	0	ns
prot1806	470	2	1	0	1.2	3	1	0	2.4	ns
prot1807	1140	2	0	3.6	0	2	2	0	0	ns
prot1808	1466	0	1	2	4	0	0	2	0	ns
prot1809	254	5	4	3	1.5	1	4	3	1.5	ns
prot1810	257	4	1	1.2	7.2	4	5	2.4	4.8	sig
prot1811	375	0	4	3.6	0	4	1	1.8	1.8	sig
prot1812	1882	2	2	8	4	1	1	6	4	ns
prot1813	1300	0	1	7.5	1.5	1	1	0	1.5	ns
prot1814	444	3	1	1.2	1.2	1	3	2.4	0	ns
prot1815	832	4	3	0	5.4	1	2	5.4	1.8	ns
prot1816	582	1	0	4	0	1	3	2	0	ns
prot1817	280	2	3	3	0	0	2	1.5	3	ns
prot1818	1244	1	2	1.2	2.4	3	9	3.6	3.6	sig
prot1819	276	2	2	0	3.6	3	1	0	5.4	ns
prot1820	623	3	2	4	2	3	2	4	4	sig
prot1821	450	0	1	0	0	0	0	0	0	ns
prot1822	247	2	1	1.2	1.2	2	2	1.2	0	ns
prot1823	387	1	1	0	1.8	2	2	1.8	1.8	ns
prot1824	662	2	0	4	4	1	1	0	4	ns
prot1825	743	0	0	0	0	1	1	0	0	ns
prot1826	874	1	0	1.2	0	2	5	2.4	2.4	sig
prot1827	1301	0	0	3.6	1.8	0	2	3.6	0	ns
prot1828	274	2	1	6	8	4	8	4	4	sig
prot1829	551	3	0	3	4.5	2	3	4.5	3	sig
prot1830	447	3	0	3.6	3.6	1	4	6	3.6	ns
prot1831	154	4	1	5.4	3.6	3	3	3.6	1.8	ns
prot1832	210	2	2	6	4	4	2	6	4	sig
prot1833	290	5	1	3	3	2	5	6	3	ns
prot1834	220	1	2	3.6	1.2	3	2	2.4	2.4	ns
prot1835	184	2	2	1.8	1.8	0	1	14.4	3.6	ns
prot1836	168	1	3	6	4	1	1	6	6	ns
prot1837	102	0	2	4.5	4.5	2	1	6	1.5	ns
prot1838	327	2	2	4.8	2.4	2	1	1.2	4.8	ns
prot1839	962	2	4	3.6	1.8	3	0	0	9	ns
prot1840	556	1	2	6	6	1	1	4	6	ns
prot1841	374	2	2	3	3	1	0	1.5	3	ns
prot1842	728	0	0	2.4	2.4	0	1	0	1.2	ns
prot1843	243	1	1	0	3.6	2	4	0	1.8	ns
prot1844	127	0	2	0	2	0	0	2	0	ns
prot1845	519	0	1	0	0	1	2	3	3	ns
prot1846	492	1	1	2.4	1.2	3	3	7.2	10.8	sig
prot1847	233	0	3	1.8	3.6	2	1	10.8	1.8	sig
prot1848	287	0	1	0	2	1	1	0	0	ns
prot1849	337	0	2	1.5	4.5	1	1	3	3	ns
prot1850	404	0	0	1.2	0	0	0	1.2	1.2	ns
prot1851	3175	0	0	5.4	3.6	2	4	3.6	3.6	sig
prot1852	243	0	0	2	0	0	1	0	0	ns
prot1853	275	2	4	1.5	1.5	3	3	3	3	sig
prot1854	648	4	1	3.6	1.2	1	2	0	2.4	ns
prot1855	172	3	1	3.6	1.8	1	0	0	1.8	ns
prot1856	283	1	1	2	6	21	12	6	12	sig
prot1857	159	4	1	1.5	7.5	1	3	3	1.5	ns
prot1858	372	2	1	4.8	0	2	1	0	2.4	ns
prot1859	174	0	3	5.4	3.6	10	4	3.6	10.8	sig
prot1860	182	0	1	6	2	3	3	6	12	sig
prot1861	251	1	2	1.5	4.5	2	5	1.5	1.5	ns
prot1862	1009	2	3	2.4	3.6	2	5	4.8	3.6	ns
prot1863	233	2	3	0	0	0	2	0	1.8	ns
prot1864	158	1	2	2	4	1	0	8	10	ns
prot1865	200	1	2	9	1.5	4	2	6	3	sig
prot1866	292	1	2	0	3.6	4	2	2.4	2.4	sig
prot1867	399	1	1	0	7.2	0	0	3.6	1.8	ns
prot1868	229	3	4	2	2	3	1	6	0	ns
prot1869	228	1	0	0	6	1	3	4.5	0	ns
prot1870	445	1	1	0	1.2	0	1	3.6	2.4	ns
prot1871	334	3	2	7.2	0	1	0	3.6	5.4	ns
prot1872	848	3	0	0	4	2	4	8	4	sig
prot1873	151	1	0	1.5	3	2	3	4.5	1.5	ns
prot1874	1410	1	2	0	2.4	0	0	2.4	0	ns
prot1875	164	2	0	0	7.2	3	2	1.8	1.8	ns
prot1876	114	1	2	0	10	0	1	2	0	ns
prot1877	262	1	6	4.5	3	0	1	0	1.5	ns
prot1878	174	0	0	1.2	0	2	3	2.4	1.2	ns
prot1879	987	1	0	3.6	0	3	2	10.8	5.4	sig
prot1880	170	0	1	0	4	2	0	4	4	ns
prot1881	399	1	1	1.5	6	1	1	0	1.5	ns
prot1882	504	0	5	1.2	1.2	1	1	0	4.8	ns
prot1883	359	0	2	3.6	1.8	0	0	3.6	1.8	ns
prot1884	85	0	2	2	4	2	4	4	4	sig
prot1885	186	2	1	4.5	1.5	0	2	0	0	ns
prot1886	231	1	1	2.4	2.4	3	0	1.2	3.6	ns
prot1887	161	2	2	7.2	5.4	1	0	0	5.4	ns
prot1888	296	0	2	0	2	1	1	4	0	ns
prot1889	362	2	1	0	0	3	2	1.5	3	ns
prot1890	492	0	3	1.2	0	6	3	10.8	10.8	sig
prot1891	240	0	0	1.8	0	0	1	3.6	1.8	ns
prot1892	587	1	2	4	6	0	4	6	2	ns
prot1893	523	1	1	1.5	1.5	0	1	1.5	1.5	ns
prot1894	979	1	0	1.2	0	1	3	2.4	1.2	ns
prot1895	2381	0	4	9	3.6	5	1	1.8	9	sig
prot1896	246	1	2	2	0	2	2	0	0	ns
prot1897	309	0	1	4.5	0	0	1	4.5	3	ns
prot1898	214	1	1	2.4	0	2	2	4.8	2.4	sig
prot1899	659	4	3	3.6	1.8	0	3	0	1.8	ns
prot1900	185	3	1	8	4	1	1	4	4	ns
prot1901	201	1	1	3	1.5	0	2	3	4.5	ns
prot1902	464	0	1	1.2	1.2	0	1	0	0	ns
prot1903	298	1	2	1.8	1.8	0	0	3.6	1.8	ns
prot1904	502	0	0	0	2	0	1	2	2	ns
prot1905	295	1	0	0	4.5	0	1	3	3	ns
prot1906	1921	0	1	0	0	2	2	1.2	0	ns
prot1907	900	1	0	3.6	5.4	0	2	3.6	0	ns
prot1908	1567	1	1	6	4	1	2	4	0	ns
prot1909	659	2	1	0	3	1	2	3	3	sig
prot1910	909	0	3	2.4	0	3	0	1.2	0	ns
prot1911	193	0	2	0	3.6	1	0	0	0	ns
prot1912	431	2	0	0	0	0	1	0	2	ns
prot1913	118	1	1	1.5	0	1	0	0	1.5	ns
prot1914	229	4	6	4.8	6	6	6	8.4	6	sig
prot1915	232	4	2	1.8	10.8	3	3	7.2	3.6	ns
prot1916	267	1	4	6	0	2	1	0	4	ns
prot1917	266	1	1	1.5	4.5	2	2	9	3	sig
prot1918	183	4	0	0	1.2	2	2	9.6	4.8	sig
prot1919	909	4	4	3.6	0	1	1	5.4	5.4	ns
prot1920	219	0	0	0	4	0	2	4	2	ns
prot1921	141	3	0	3	1.5	2	0	1.5	9	ns
prot1922	154	3	3	1.2	3.6	0	1	2.4	2.4	ns
prot1923	243	0	1	3.6	3.6	1	0	1.8	0	ns
prot1924	135	2	0	0	4	0	1	4	0	ns
prot1925	315	1	2	3	3	2	2	6	3	sig
prot1926	517	1	5	0	2.4	1	0	2.4	2.4	ns
prot1927	127	0	0	0	1.8	2	0	0	1.8	ns
prot1928	439	3	1	2	0	2	1	4	2	ns
prot1929	398	0	2	0	1.5	0	2	1.5	3	ns
prot1930	462	1	0	1.2	1.2	0	1	2.4	2.4	ns
prot1931	202	1	2	1.8	0	2	0	5.4	5.4	ns
prot1932	114	1	0	0	0	0	2	2	2	ns
prot1933	137	1	1	3	1.5	1	1	1.5	3	sig
prot1934	124	1	0	2.4	1.2	6	2	1.2	1.2	sig
prot1935	641	1	2	0	7.2	2	1	1.8	3.6	ns
prot1936	415	2	0	2	6	1	1	2	8	sig
prot1937	448	3	0	3	0	0	1	3	1.5	ns
prot1938	572	0	0	0	1.2	1	2	0	0	ns
prot1939	819	0	1	3.6	1.8	2	2	5.4	0	ns
prot1940	365	1	0	2	0	0	1	2	2	ns
prot1941	600	1	1	0	3	2	2	0	0	ns
prot1942	692	2	1	0	0	0	1	1.2	2.4	ns
prot1943	244	2	0	0	3.6	0	1	0	1.8	ns
prot1944	203	0	1	4	0	1	1	2	4	ns
prot1945	383	0	1	3	1.5	1	1	1.5	1.5	ns
prot1946	208	1	1	1.2	0	4	2	2.4	1.2	sig
prot1947	292	1	1	1.8	3.6	3	1	3.6	3.6	ns
prot1948	288	1	2	0	0	1	2	4	0	ns
prot1949	111	0	0	1.5	1.5	0	6	0	3	ns
prot1950	309	2	1	0	0	3	9	7.2	3.6	sig
prot1951	555	1	1	1.8	0	0	2	1.8	3.6	ns
prot1952	719	5	0	0	0	0	1	0	2	ns
prot1953	548	2	1	1.5	3	1	0	1.5	3	ns
prot1954	209	1	1	1.2	1.2	0	1	0	1.2	ns
prot1955	561	0	0	0	1.8	3	1	3.6	1.8	ns
prot1956	575	0	2	0	4	3	0	6	4	ns
prot1957	193	1	0	1.5	1.5	0	3	1.5	3	ns
prot1958	476	1	1	0	1.2	4	1	1.2	6	sig
prot1959	426	2	0	1.8	0	1	1	1.8	1.8	sig
prot1960	210	2	0	2	0	2	1	2	2	ns
prot1961	167	0	0	3	3	1	3	1.5	1.5	ns
prot1962	255	1	1	1.2	1.2	0	2	1.2	1.2	ns
prot1963	259	1	0	0	0	0	1	3.6	1.8	ns
prot1964	828	2	2	4	2	1	0	2	2	ns
prot1965	491	2	1	1.5	0	1	0	0	1.5	ns
prot1966	116	3	1	1.2	0	0	2	0	0	ns
prot1967	392	2	1	0	1.8	1	0	5.4	0	ns
prot1968	278	1	1	2	2	0	2	2	2	ns
prot1969	275	2	0	1.5	1.5	2	4	1.5	4.5	ns
prot1970	542	1	1	0	0	2	0	1.2	2.4	ns
prot1971	303	0	0	3.6	0	0	0	1.8	0	ns
prot1972	206	1	0	2	0	2	1	0	0	ns
prot1973	575	5	3	1.5	0	2	1	1.5	1.5	ns
prot1974	882	2	0	0	0	1	0	1.2	0	ns
prot1975	503	0	1	1.8	1.8	1	1	0	5.4	ns
prot1976	350	1	0	0	0	1	0	0	4	ns
prot1977	277	1	1	1.5	1.5	2	2	3	4.5	sig
prot1978	251	0	1	1.2	1.2	1	1	0	1.2	ns
prot1979	223	1	1	1.8	1.8	0	1	0	3.6	ns
prot1980	109	1	5	2	8	1	2	6	8	ns
prot1981	1093	0	0	3	4.5	4	4	1.5	3	sig
prot1982	123	1	3	3.6	2.4	0	1	1.2	1.2	ns
prot1983	160	0	2	1.8	7.2	0	5	0	0	ns
prot1984	160	1	1	0	0	1	2	4	8	ns
prot1985	433	2	1	3	6	1	1	1.5	3	ns
prot1986	214	1	2	0	1.2	2	3	1.2	0	ns
prot1987	114	4	2	7.2	0	2	0	0	1.8	ns
prot1988	178	1	2	2	2	3	0	0	2	ns
prot1989	248	1	5	3	0	0	0	4.5	0	ns
prot1990	49	3	4	2.4	2.4	1	1	0	1.2	ns
prot1991	86	0	2	5.4	1.8	3	1	1.8	7.2	ns
prot1992	335	3	1	2	0	0	2	2	2	ns
prot1993	171	1	1	3	4.5	1	2	3	1.5	sig
prot1994	214	2	0	1.2	1.2	18	3	3.6	7.2	sig
prot1995	108	1	1	1.8	0	3	2	0	1.8	ns
prot1996	115	0	1	0	4	3	3	6	6	sig
prot1997	96	2	1	0	4.5	2	1	4.5	3	ns
prot1998	82	2	1	2.4	1.2	2	0	1.2	2.4	ns
prot1999	365	1	1	1.8	7.2	1	2	3.6	0	ns
[truncated: 1,549 more rows]
