# Supplementary material for: Protein complex-based analysis is resistant to the obfuscating consequences of batch effects --- a case study in clinical proteomics
Source: BMC Genomics. 2017 Mar 14;18(Suppl 2):142. doi: 10.1186/s12864-017-3490-3 (PMC5374662; doi:10.1186/s12864-017-3490-3)
Supplement: Supplementary file 2 — Simulated data D2.2H. (ZIP 3730 kb) [file 12864_2017_3490_MOESM2_ESM.zip › D2.2.370.txt]

protLen	X0	X0.1	X0.2	X0.3	X1	X1.1	X1.2	X1.3	sig
prot1	1338	874	938	1263	1405.5	878	858	1395	1320	ns
prot2	2199	27	35	44.4	42	36	29	37.2	36	ns
prot3	1538	32	29	81	66	41	31	99	123	ns
prot4	2319	28	17	41.4	43.2	23	20	55.8	30.6	ns
prot5	1392	46	55	55.5	69	42	52	75	72	ns
prot6	1985	30	34	45.6	51.6	42	27	39.6	38.4	ns
prot7	1262	47	40	156	129	42	49	162	183	ns
prot8	3862	18	12	34.2	25.2	16	18	45	43.2	ns
prot9	1295	47	30	73.5	79.5	38	42	63	81	ns
prot10	4287	7	6	13.2	14.4	33	21	39.6	21.6	sig
prot11	1277	51	39	126	108	47	42	120	90	ns
prot12	3587	7	7	12.6	16.2	9	2	12.6	7.2	ns
prot13	774	64	60	102	106.5	79	75	106.5	96	ns
prot14	1960	2	1	9.6	3.6	6	6	3.6	6	ns
prot15	858	55	67	201	201	130	130	366	384	sig
prot16	693	80	79	124.2	118.8	77	92	154.8	156.6	ns
prot17	748	65	80	105	88.5	58	74	82.5	85.5	ns
prot18	875	46	45	60	44.4	44	54	45.6	50.4	ns
prot19	1755	12	10	21	51	6	16	33	33	ns
prot20	839	43	42	50.4	57.6	47	35	68.4	72	ns
prot21	857	33	41	36	37.5	21	24	25.5	43.5	ns
prot22	1248	29	28	33.6	31.2	34	25	31.2	26.4	ns
prot23	1308	21	16	30	72	17	14	27	21	ns
prot24	1260	12	15	28.8	19.8	39	51	91.8	86.4	sig
prot25	1487	9	3	12	10.5	6	6	12	7.5	ns
prot26	477	106	83	108	99.6	98	77	118.8	94.8	ns
prot27	1324	17	19	45	72	21	13	57	81	ns
prot28	997	15	19	36	28.8	10	22	30.6	36	ns
prot29	623	103	123	186	162	131	107	147	168	ns
prot30	657	90	98	121.2	114	97	77	108	121.2	ns
prot31	1735	13	16	48	45	14	12	63	39	ns
prot32	904	10	17	21.6	23.4	21	51	48.6	75.6	sig
prot33	446	191	217	282	297	209	203	309	285	ns
prot34	262	188	216	232.8	205.2	207	192	194.4	243.6	ns
prot35	682	95	103	333	294	106	100	324	258	ns
prot36	742	42	61	82.8	104.4	51	67	91.8	104.4	ns
prot37	630	41	28	51	45	35	35	57	43.5	ns
prot38	672	31	21	28.8	33.6	30	19	38.4	45.6	ns
prot39	1056	16	23	99	75	26	26	75	84	ns
prot40	1098	28	27	55.8	37.8	19	25	57.6	34.2	ns
prot41	1192	21	12	10.5	15	9	16	18	21	ns
prot42	1888	12	15	10.8	10.8	12	36	32.4	39.6	sig
prot43	500	181	168	504	495	254	292	933	939	sig
prot44	610	57	47	97.2	82.8	49	43	95.4	88.2	ns
prot45	543	40	32	43.5	54	45	34	57	37.5	ns
prot46	685	28	25	33.6	24	33	32	38.4	36	ns
prot47	546	24	27	78	93	35	39	75	48	ns
prot48	1311	13	11	19.8	21.6	9	12	12.6	12.6	ns
prot49	1047	12	13	19.5	18	14	13	13.5	15	ns
prot50	491	129	127	148.8	166.8	111	120	145.2	163.2	ns
prot51	654	74	73	207	267	78	76	213	231	ns
prot52	639	57	58	86.4	109.8	59	68	126	77.4	ns
prot53	740	57	46	82.5	91.5	58	51	82.5	103.5	ns
prot54	1143	14	21	16.8	20.4	10	24	25.2	24	ns
prot55	966	24	16	54	39	19	28	36	66	ns
prot56	1042	10	19	23.4	23.4	11	15	27	21.6	ns
prot57	2166	8	14	10.5	13.5	3	7	10.5	6	ns
prot58	443	31	36	26.4	50.4	31	25	36	43.2	ns
prot59	589	20	19	105	75	26	25	84	66	ns
prot60	740	22	14	37.8	39.6	24	26	52.2	41.4	ns
prot61	532	16	13	25.5	18	19	20	28.5	33	ns
prot62	740	7	9	15.6	20.4	12	28	33.6	12	sig
prot63	727	8	11	33	69	11	19	54	54	ns
prot64	1585	4	4	14.4	10.8	5	4	18	9	ns
prot65	479	217	233	325.5	376.5	219	209	337.5	312	ns
prot66	364	168	161	176.4	188.4	154	155	144	195.6	ns
prot67	433	150	148	501	465	169	163	504	450	ns
prot68	346	170	140	277.2	277.2	160	161	266.4	286.2	ns
prot69	545	88	100	151.5	145.5	100	104	136.5	136.5	ns
prot70	472	72	63	87.6	81.6	66	80	84	86.4	ns
prot71	478	48	52	144	159	50	43	117	150	ns
prot72	413	60	53	73.8	64.8	102	90	194.4	151.2	sig
prot73	496	35	46	61.5	52.5	39	32	70.5	58.5	ns
prot74	630	27	37	52.8	39.6	42	40	42	36	ns
prot75	544	22	24	78	72	24	28	78	90	ns
prot76	880	12	11	18	21.6	12	15	27	10.8	ns
prot77	684	10	10	19.5	19.5	12	9	22.5	9	ns
prot78	988	9	10	6	10.8	10	9	12	7.2	ns
prot79	430	71	66	213	183	70	68	225	186	ns
prot80	707	31	27	72	45	20	30	48.6	63	ns
prot81	418	22	22	37.5	28.5	25	25	33	30	ns
prot82	820	22	16	13.2	18	13	9	18	13.2	ns
prot83	1450	7	6	24	30	11	7	36	30	ns
prot84	500	81	80	156.6	145.8	64	74	126	153	ns
prot85	451	75	58	88.5	76.5	76	56	85.5	69	ns
prot86	757	29	34	34.8	33.6	25	41	32.4	28.8	ns
prot87	539	15	23	78	57	22	30	57	90	ns
prot88	455	18	22	28.8	37.8	11	19	21.6	32.4	ns
prot89	646	25	14	22.5	33	13	17	30	16.5	ns
prot90	533	10	10	8.4	10.8	13	9	15.6	7.2	ns
prot91	1101	3	4	15	15	3	5	24	9	ns
prot92	375	179	170	289.8	306	182	166	331.2	360	ns
prot93	477	119	110	169.5	201	121	120	174	186	ns
prot94	440	81	77	81.6	88.8	72	67	102	102	ns
prot95	445	73	67	231	189	63	66	165	159	ns
prot96	373	40	54	72	95.4	69	88	140.4	144	sig
prot97	606	36	20	46.5	69	29	26	63	28.5	ns
prot98	343	19	27	24	27.6	25	33	24	27.6	ns
prot99	403	21	25	51	66	15	23	63	63	ns
prot100	591	12	22	39.6	39.6	26	21	30.6	16.2	ns
prot101	641	8	15	12	21	14	13	16.5	21	ns
prot102	583	13	14	9.6	19.2	10	13	8.4	13.2	ns
prot103	544	10	10	27	27	20	9	57	36	ns
prot104	2137	6	6	16.2	1.8	8	4	5.4	10.8	ns
prot105	375	41	34	70.5	63	39	31	57	51	ns
prot106	454	49	33	51.6	48	46	37	43.2	43.2	ns
prot107	472	32	38	75	144	42	32	120	108	ns
prot108	517	40	39	45	54	33	22	52.2	57.6	ns
prot109	464	22	19	27	33	24	22	51	31.5	ns
prot110	637	19	16	15.6	25.2	24	16	24	28.8	ns
prot111	423	21	24	36	33	16	23	63	66	ns
prot112	414	12	13	25.2	23.4	19	19	28.8	21.6	ns
prot113	898	14	9	22.5	30	16	19	16.5	28.5	ns
prot114	498	9	7	12	9.6	11	12	16.8	12	ns
prot115	580	11	15	36	36	20	13	48	42	ns
prot116	448	15	13	19.8	10.8	12	9	19.8	21.6	ns
prot117	569	5	9	15	12	11	9	9	12	ns
prot118	1032	7	6	7.2	9.6	6	10	26.4	16.8	sig
prot119	357	96	91	279	261	93	87	282	264	ns
prot120	231	58	65	113.4	120.6	67	56	97.2	99	ns
prot121	372	51	49	69	79.5	37	49	43.5	78	ns
prot122	375	34	52	50.4	38.4	39	39	60	57.6	ns
prot123	507	39	40	129	105	38	37	102	132	ns
prot124	411	33	31	50.4	52.2	41	41	68.4	68.4	ns
prot125	374	15	17	34.5	31.5	28	15	28.5	22.5	ns
prot126	827	11	13	15.6	16.8	31	41	37.2	27.6	sig
prot127	774	10	17	72	48	22	28	78	72	sig
prot128	576	8	7	12.6	19.8	1	9	12.6	5.4	ns
prot129	413	12	15	18	13.5	10	10	25.5	24	ns
prot130	569	8	6	6	6	8	8	7.2	8.4	ns
prot131	590	7	4	15	21	14	14	30	12	ns
prot132	774	8	6	14.4	14.4	8	10	12.6	23.4	ns
prot133	1023	4	9	13.5	7.5	11	4	7.5	15	ns
prot134	803	5	2	4.8	7.2	6	5	7.2	2.4	ns
prot135	242	70	66	168	219	61	48	156	168	ns
prot136	439	51	63	81	106.2	55	77	117	86.4	ns
prot137	318	47	62	97.5	75	44	54	81	78	ns
prot138	278	58	48	63.6	80.4	53	49	87.6	76.8	ns
prot139	309	44	41	105	153	48	42	138	141	ns
prot140	568	32	31	57.6	66.6	52	33	45	55.8	ns
prot141	316	29	35	45	51	30	39	45	48	ns
prot142	283	30	41	38.4	27.6	38	25	36	36	ns
prot143	608	35	24	108	84	21	24	63	78	ns
prot144	673	23	13	32.4	36	26	25	32.4	41.4	ns
prot145	414	24	13	37.5	12	18	22	46.5	33	ns
prot146	707	13	16	24	14.4	14	12	33.6	15.6	ns
prot147	406	29	17	45	27	14	7	42	63	ns
prot148	510	15	11	19.8	19.8	16	7	28.8	45	ns
prot149	500	13	6	28.5	16.5	7	9	27	13.5	ns
prot150	350	8	16	10.8	15.6	10	6	14.4	9.6	ns
prot151	683	13	13	39	45	10	15	45	45	ns
prot152	569	12	8	18	19.8	22	22	28.8	32.4	sig
prot153	450	13	11	15	16.5	8	11	25.5	30	sig
prot154	399	9	9	12	12	10	8	8.4	10.8	ns
prot155	713	7	7	15	24	11	9	18	21	ns
prot156	564	7	10	25.2	27	8	6	23.4	23.4	ns
prot157	1149	5	5	18	16.5	8	9	9	6	ns
prot158	721	8	8	4.8	6	2	5	12	8.4	ns
prot159	260	178	218	594	552	197	215	624	525	ns
prot160	372	129	135	230.4	280.8	128	136	232.2	266.4	ns
prot161	297	102	101	139.5	154.5	94	78	141	142.5	ns
prot162	276	50	40	55.2	43.2	51	48	45.6	60	ns
prot163	480	27	33	114	60	36	30	111	96	ns
prot164	299	33	37	66.6	55.8	43	31	88.2	73.8	sig
prot165	317	27	32	52.5	43.5	49	63	61.5	84	sig
prot166	437	19	28	25.2	32.4	23	18	42	27.6	ns
prot167	537	20	27	45	63	18	17	63	39	ns
prot168	228	21	21	41.4	25.2	24	14	36	37.8	ns
prot169	289	22	12	27	19.5	35	28	36	34.5	sig
prot170	341	10	12	10.8	21.6	14	20	14.4	21.6	ns
prot171	445	15	17	60	30	14	13	57	51	ns
prot172	458	15	11	25.2	19.8	13	13	21.6	25.2	ns
prot173	450	9	11	15	10.5	22	14	18	33	sig
prot174	588	8	17	21.6	15.6	11	16	16.8	14.4	ns
prot175	761	13	15	33	30	42	30	135	27	sig
prot176	519	10	5	19.8	18	6	16	28.8	10.8	ns
prot177	1216	9	11	12	13.5	5	10	13.5	12	ns
prot178	605	6	10	7.2	15.6	10	10	8.4	12	ns
prot179	748	10	5	30	36	5	18	66	33	sig
prot180	460	9	15	16.2	14.4	23	20	36	61.2	sig
prot181	645	3	5	9	15	3	8	7.5	9	ns
prot182	528	3	10	14.4	19.2	6	11	8.4	6	ns
prot183	958	5	5	24	24	6	6	18	36	sig
prot184	4213	5	5	10.8	3.6	2	2	3.6	7.2	ns
prot185	1921	7	5	1.5	4.5	2	3	9	0	ns
prot186	333	156	141	162	182.4	135	114	195.6	178.8	ns
prot187	229	115	107	330	348	105	117	312	264	ns
prot188	413	42	42	72	72	64	92	208.8	162	sig
prot189	437	39	41	76.5	66	35	41	70.5	55.5	ns
prot190	459	28	33	30	28.8	34	21	24	31.2	ns
prot191	170	30	28	93	90	40	29	90	87	ns
prot192	200	34	26	82.8	82.8	70	48	100.8	118.8	sig
prot193	396	36	35	57	72	35	28	58.5	52.5	ns
prot194	219	13	15	24	27.6	18	12	26.4	22.8	ns
prot195	509	19	27	57	60	19	26	54	69	ns
prot196	255	22	18	32.4	41.4	17	17	28.8	46.8	ns
prot197	343	20	11	12	34.5	12	8	13.5	19.5	ns
prot198	453	22	18	21.6	19.2	24	17	19.2	20.4	ns
prot199	418	16	19	63	57	11	14	24	39	ns
prot200	506	12	19	32.4	30.6	20	14	19.8	21.6	ns
prot201	545	11	15	19.5	21	40	34	30	30	sig
prot202	406	14	11	7.2	15.6	22	13	27.6	21.6	sig
prot203	586	7	8	57	21	11	13	60	36	ns
prot204	570	12	7	19.8	14.4	8	12	18	21.6	ns
prot205	868	6	8	22.5	15	9	5	4.5	10.5	ns
prot206	508	10	9	8.4	10.8	10	6	7.2	18	ns
prot207	715	11	12	18	30	11	4	39	54	sig
prot208	622	8	13	18	14.4	9	11	5.4	25.2	ns
prot209	463	8	5	6	13.5	6	6	10.5	9	ns
prot210	756	8	6	9.6	9.6	5	9	13.2	2.4	ns
prot211	520	7	5	9	24	7	10	21	30	ns
prot212	858	2	6	3.6	9	6	5	5.4	14.4	ns
prot213	463	8	2	4.5	1.5	2	4	3	4.5	ns
prot214	248	83	83	86.4	93.6	95	97	109.2	118.8	ns
prot215	386	45	58	135	150	45	53	156	159	ns
prot216	252	44	41	59.4	91.8	68	69	115.2	147.6	sig
prot217	271	51	59	87	73.5	50	39	94.5	79.5	ns
prot218	367	45	45	60	55.2	34	44	48	48	ns
prot219	335	50	43	117	102	52	49	150	111	ns
prot220	600	34	28	77.4	90	56	44	68.4	70.2	ns
prot221	232	40	39	42	64.5	77	67	97.5	132	sig
prot222	273	32	40	44.4	58.8	30	32	39.6	40.8	ns
prot223	243	34	40	99	84	102	93	171	180	sig
prot224	223	30	17	57.6	48.6	34	24	50.4	46.8	ns
prot225	250	27	23	36	37.5	25	25	39	43.5	sig
prot226	223	24	33	40.8	37.2	61	50	70.8	48	sig
prot227	289	20	21	96	69	27	26	93	72	ns
prot228	378	24	25	46.8	48.6	22	28	59.4	54	ns
prot229	410	18	22	28.5	46.5	34	33	30	54	sig
prot230	389	22	21	28.8	19.2	14	18	27.6	26.4	ns
prot231	610	17	12	57	66	20	26	36	60	ns
prot232	243	12	11	14.4	34.2	8	8	41.4	30.6	ns
prot233	397	7	15	21	31.5	48	39	63	63	sig
prot234	229	12	13	14.4	12	7	12	7.2	12	ns
prot235	321	19	4	30	21	10	11	36	39	ns
prot236	447	14	15	14.4	14.4	13	10	21.6	21.6	ns
prot237	272	7	15	13.5	24	3	10	16.5	18	ns
prot238	645	4	8	20.4	12	29	13	27.6	13.2	sig
prot239	709	3	11	24	15	1	10	21	30	ns
prot240	513	9	8	12.6	25.2	7	11	23.4	10.8	ns
prot241	314	14	10	9	15	12	24	13.5	22.5	sig
prot242	388	4	4	8.4	9.6	6	6	3.6	8.4	ns
prot243	956	3	3	12	15	3	2	9	3	ns
prot244	128	247	246	439.2	415.8	229	268	460.8	442.8	ns
prot245	197	61	60	102	90	122	150	198	168	sig
prot246	334	77	63	94.8	72	66	54	91.2	73.2	ns
prot247	175	47	40	162	135	40	53	138	123	ns
prot248	162	64	49	108	113.4	54	54	97.2	97.2	ns
prot249	305	28	38	55.5	64.5	27	29	67.5	46.5	ns
prot250	312	34	32	45.6	58.8	46	50	36	55.2	ns
prot251	300	32	40	108	114	30	50	87	129	ns
prot252	127	50	48	66.6	72	108	138	205.2	232.2	sig
prot253	191	32	41	72	55.5	117	111	144	144	sig
prot254	211	40	34	32.4	45.6	90	150	144	126	sig
prot255	199	43	54	108	96	93	75	306	369	sig
prot256	266	39	44	66.6	61.2	46	36	75.6	59.4	ns
prot257	322	21	22	30	34.5	30	19	28.5	31.5	ns
prot258	313	21	29	33.6	37.2	19	30	34.8	39.6	ns
prot259	286	17	22	48	48	21	17	63	54	ns
prot260	265	9	21	27	27	24	18	36	32.4	sig
prot261	466	19	18	18	27	28	15	28.5	30	ns
prot262	455	18	21	21.6	20.4	24	51	68.4	46.8	sig
prot263	185	15	23	66	42	20	29	108	69	ns
prot264	209	18	21	28.8	27	14	15	34.2	14.4	ns
prot265	433	14	18	25.5	22.5	16	22	33	21	sig
prot266	247	13	17	21.6	25.2	10	16	13.2	13.2	ns
prot267	331	17	16	39	57	12	11	39	54	ns
prot268	452	11	17	28.8	28.8	14	8	32.4	21.6	ns
prot269	348	16	12	24	19.5	12	11	25.5	24	ns
prot270	533	6	7	9.6	9.6	6	7	7.2	8.4	ns
prot271	342	9	14	21	33	15	9	27	39	ns
prot272	229	16	7	14.4	9	11	9	21.6	12.6	ns
prot273	581	9	16	10.5	21	9	8	9	13.5	ns
prot274	389	7	10	12	6	9	17	13.2	4.8	ns
prot275	368	8	10	15	12	12	6	33	15	ns
prot276	350	8	9	9	10.8	13	7	18	14.4	ns
prot277	502	8	9	19.5	13.5	7	19	16.5	6	sig
prot278	588	5	6	15.6	9.6	10	0	10.8	6	ns
prot279	404	6	10	21	27	11	4	24	21	ns
prot280	281	9	4	12.6	10.8	8	2	14.4	10.8	sig
prot281	475	11	9	7.5	15	9	14	7.5	13.5	sig
prot282	264	5	10	9.6	7.2	8	2	12	6	ns
prot283	428	9	4	18	24	7	9	27	3	ns
prot284	605	10	5	14.4	14.4	5	6	3.6	7.2	ns
prot285	546	7	4	7.5	10.5	8	3	6	12	ns
prot286	393	6	6	7.2	4.8	6	1	3.6	2.4	ns
prot287	651	8	4	9	12	6	2	15	9	ns
prot288	386	3	3	10.8	5.4	3	6	14.4	10.8	ns
prot289	127	181	202	268.5	288	198	173	291	325.5	ns
prot290	307	148	144	184.8	168	245	225	324	324	sig
prot291	151	80	62	201	216	66	66	225	264	ns
prot292	246	48	42	59.4	63	45	62	108	97.2	sig
prot293	201	30	37	22.5	49.5	32	34	37.5	46.5	ns
prot294	295	32	31	43.2	38.4	30	36	36	37.2	ns
prot295	377	24	24	69	84	30	35	90	102	sig
prot296	232	28	23	34.2	50.4	27	31	45	61.2	ns
prot297	333	25	22	49.5	33	34	24	28.5	31.5	ns
prot298	276	26	15	30	20.4	22	22	22.8	40.8	ns
prot299	225	28	18	63	75	29	20	63	66	ns
prot300	152	20	10	39.6	59.4	20	23	39.6	43.2	sig
prot301	268	26	24	39	30	54	40	64.5	61.5	sig
prot302	261	19	18	25.2	20.4	27	24	32.4	15.6	ns
prot303	234	19	18	75	72	19	18	63	72	ns
prot304	203	18	20	34.2	39.6	26	24	41.4	34.2	ns
prot305	277	18	21	12	28.5	19	18	25.5	21	ns
prot306	224	18	14	28.8	16.8	13	9	21.6	12	ns
prot307	260	24	21	39	63	10	21	48	48	ns
prot308	278	20	25	32.4	37.8	25	19	23.4	57.6	sig
prot309	420	11	17	22.5	18	44	20	36	45	sig
prot310	424	16	12	21.6	16.8	15	12	16.8	25.2	ns
prot311	219	21	14	51	30	10	15	54	39	ns
prot312	277	9	5	23.4	10.8	12	19	27	14.4	ns
prot313	279	12	12	10.5	13.5	3	11	25.5	6	ns
prot314	558	12	13	13.2	9.6	18	30	26.4	38.4	sig
prot315	822	6	4	30	24	13	7	30	33	ns
prot316	423	8	4	19.8	19.8	13	2	37.8	16.2	ns
prot317	301	4	10	12	10.5	12	5	21	7.5	sig
prot318	477	11	10	7.2	12	5	11	12	15.6	ns
prot319	354	13	11	12	27	9	12	18	21	ns
prot320	538	10	8	16.2	14.4	4	10	5.4	12.6	ns
prot321	330	9	8	13.5	15	15	15	19.5	13.5	ns
prot322	345	5	4	9.6	6	7	11	12	8.4	ns
prot323	290	9	2	24	24	4	5	24	21	ns
prot324	587	3	8	14.4	9	8	6	14.4	18	sig
prot325	416	9	14	15	9	11	5	27	12	sig
prot326	806	15	9	10.8	10.8	9	10	8.4	8.4	ns
prot327	243	7	12	24	27	14	10	21	27	ns
prot328	674	6	3	10.8	14.4	10	16	50.4	18	sig
prot329	297	6	3	12	6	5	9	10.5	4.5	ns
prot330	558	7	5	10.8	7.2	11	4	8.4	8.4	ns
prot331	340	8	3	30	24	5	2	24	18	ns
prot332	546	11	6	12.6	12.6	8	6	7.2	5.4	ns
prot333	193	2	8	10.5	4.5	4	9	19.5	13.5	sig
prot334	641	4	8	6	9.6	7	10	8.4	4.8	ns
prot335	452	5	3	9	12	7	7	18	6	ns
prot336	481	5	7	9	5.4	6	5	5.4	5.4	ns
prot337	355	6	4	7.5	10.5	6	6	1.5	9	ns
prot338	530	3	6	9.6	6	2	4	9.6	4.8	ns
prot339	374	3	4	9	9	6	7	18	12	ns
prot340	253	7	9	7.2	5.4	3	5	9	7.2	ns
prot341	442	4	3	7.5	7.5	6	2	1.5	9	ns
prot342	861	6	4	1.2	4.8	2	5	4.8	7.2	ns
prot343	413	4	4	12	9	5	7	30	18	sig
prot344	648	2	5	5.4	5.4	4	2	7.2	5.4	ns
prot345	719	4	6	3	6	5	5	1.5	6	ns
prot346	786	4	6	4.8	3.6	4	3	7.2	7.2	ns
prot347	596	7	8	18	6	7	4	27	21	ns
prot348	777	8	3	5.4	3.6	5	3	9	9	ns
prot349	798	2	5	7.5	4.5	2	5	6	10.5	ns
prot350	141	206	231	223.2	259.2	220	255	276	249.6	ns
prot351	221	136	135	363	471	266	322	954	954	sig
prot352	283	54	79	147.6	135	74	64	122.4	108	ns
prot353	246	65	63	75	99	63	64	105	82.5	ns
prot354	212	53	35	64.8	56.4	40	49	55.2	54	ns
prot355	219	29	41	117	93	33	39	102	87	ns
prot356	448	43	34	61.2	52.2	42	42	66.6	84.6	ns
prot357	351	45	39	51	73.5	37	32	55.5	52.5	ns
prot358	161	34	32	33.6	26.4	18	32	54	30	ns
prot359	178	24	28	93	81	20	30	93	51	ns
prot360	178	14	23	37.8	39.6	24	23	32.4	41.4	ns
prot361	250	23	22	25.5	39	46	44	63	45	sig
prot362	238	25	26	31.2	31.2	22	18	33.6	28.8	ns
prot363	261	16	19	93	63	13	13	57	48	ns
prot364	194	22	17	50.4	34.2	38	42	90	61.2	sig
prot365	234	24	11	25.5	24	26	21	28.5	36	ns
prot366	337	15	18	24	21.6	26	14	24	34.8	sig
prot367	296	21	21	51	48	12	15	51	48	ns
prot368	248	15	16	23.4	30.6	16	13	34.2	28.8	ns
prot369	311	16	13	25.5	31.5	14	13	21	16.5	ns
prot370	224	17	18	26.4	19.2	13	17	12	24	ns
prot371	279	16	15	69	60	13	17	57	30	ns
prot372	471	19	16	14.4	30.6	19	13	25.2	28.8	ns
prot373	218	9	11	18	6	8	10	12	13.5	ns
prot374	249	9	19	19.2	19.2	11	25	12	12	ns
prot375	312	20	12	66	63	17	18	48	51	ns
prot376	402	12	11	12.6	30.6	14	13	25.2	28.8	sig
prot377	196	14	9	19.5	7.5	15	15	22.5	28.5	ns
prot378	285	19	13	20.4	14.4	13	9	14.4	10.8	ns
prot379	292	12	9	45	60	10	16	39	18	ns
prot380	227	14	10	27	21.6	30	14	32.4	64.8	sig
prot381	322	6	9	13.5	12	6	6	15	12	ns
prot382	449	12	9	20.4	16.8	8	10	14.4	16.8	sig
prot383	373	12	13	42	51	9	4	24	54	ns
prot384	239	8	9	12.6	19.8	3	5	19.8	12.6	ns
prot385	235	11	7	13.5	12	13	7	16.5	10.5	ns
prot386	267	11	6	16.8	9.6	11	10	7.2	8.4	ns
prot387	262	9	5	21	30	12	6	99	63	sig
prot388	241	9	5	9	9	21	18	48.6	43.2	sig
prot389	315	6	9	9	6	9	8	15	12	ns
prot390	997	3	5	12	4.8	6	5	13.2	12	ns
prot391	392	5	12	9	21	4	4	12	9	ns
prot392	558	8	5	9	7.2	2	8	3.6	19.8	ns
prot393	468	5	6	9	10.5	7	4	7.5	15	ns
prot394	253	11	4	13.2	6	8	11	15.6	9.6	ns
prot395	248	8	5	21	30	9	5	21	21	ns
prot396	527	4	6	18	21.6	13	13	19.8	14.4	ns
prot397	432	4	8	6	6	6	5	12	9	ns
prot398	455	4	3	7.2	8.4	8	8	13.2	8.4	ns
prot399	529	7	5	21	18	6	4	15	36	ns
prot400	375	7	5	7.2	18	8	7	10.8	12.6	ns
prot401	287	4	5	3	3	2	5	12	6	ns
prot402	332	3	5	4.8	6	6	5	4.8	8.4	ns
prot403	541	5	6	12	3	21	12	72	54	sig
prot404	280	5	4	7.2	10.8	4	6	9	10.8	ns
prot405	458	7	9	7.5	13.5	3	3	9	10.5	ns
prot406	291	7	4	7.2	3.6	4	2	4.8	6	ns
prot407	548	4	7	33	12	4	10	15	12	ns
prot408	292	4	4	7.2	5.4	2	3	0	5.4	ns
prot409	559	5	6	7.5	13.5	15	12	22.5	9	sig
prot410	859	2	5	1.2	4.8	4	3	4.8	10.8	ns
prot411	484	2	4	9	9	9	9	27	36	sig
prot412	117	127	149	279	261	166	172	259.2	336.6	sig
prot413	182	140	136	208.5	202.5	130	148	202.5	195	ns
prot414	226	114	92	135.6	123.6	86	107	134.4	148.8	ns
prot415	179	91	84	168	189	73	78	228	216	ns
prot416	129	56	54	97.2	91.8	64	76	136.8	106.2	ns
prot417	222	48	53	84	61.5	58	38	64.5	76.5	ns
prot418	353	32	37	43.2	34.8	27	34	42	43.2	ns
prot419	157	44	46	120	117	47	44	144	99	ns
prot420	376	23	27	64.8	41.4	21	18	41.4	72	ns
prot421	429	21	39	31.5	54	96	66	166.5	148.5	sig
prot422	182	26	25	30	34.8	32	29	62.4	54	sig
prot423	187	14	23	75	90	23	28	54	57	ns
prot424	206	21	26	27	41.4	16	28	46.8	27	ns
prot425	319	21	24	43.5	31.5	75	105	112.5	90	sig
prot426	533	19	29	20.4	33.6	23	20	18	26.4	ns
prot427	182	15	24	57	81	20	17	60	42	ns
prot428	260	18	19	30.6	34.2	18	26	27	45	ns
prot429	181	26	16	22.5	27	15	13	22.5	39	ns
prot430	246	21	6	15.6	22.8	36	57	75.6	18	sig
prot431	156	12	18	30	42	11	16	75	27	ns
prot432	213	12	10	30.6	28.8	15	14	27	34.2	ns
prot433	295	13	11	18	10.5	5	4	15	13.5	ns
prot434	610	18	17	16.8	13.2	12	11	13.2	9.6	ns
prot435	152	10	19	24	33	13	6	39	51	ns
prot436	470	12	18	28.8	14.4	16	15	23.4	28.8	ns
prot437	278	12	5	16.5	18	20	6	13.5	24	ns
prot438	250	10	14	12	15.6	17	15	18	18	ns
prot439	265	23	10	33	27	15	8	54	42	ns
prot440	327	11	8	30.6	12.6	22	24	21.6	54	sig
prot441	577	12	10	15	13.5	10	3	12	13.5	ns
prot442	236	6	14	12	12	10	9	16.8	13.2	ns
prot443	347	10	9	33	21	10	6	33	45	ns
prot444	177	8	8	12.6	21.6	12	14	14.4	27	ns
prot445	261	7	10	13.5	15	14	8	1.5	13.5	ns
prot446	357	10	11	7.2	6	6	12	3.6	9.6	ns
prot447	379	13	14	21	33	23	22	87	75	sig
prot448	172	12	11	16.2	21.6	8	7	12.6	16.2	ns
prot449	161	6	9	7.5	15	10	6	21	15	ns
prot450	466	5	9	10.8	19.2	12	13	19.2	15.6	sig
prot451	165	6	8	18	24	5	7	24	15	ns
prot452	245	5	4	10.8	12.6	7	6	12.6	12.6	ns
prot453	222	12	10	16.5	10.5	9	6	13.5	12	ns
prot454	428	8	8	6	6	12	20	36	14.4	sig
prot455	227	9	7	9	15	24	6	45	36	sig
prot456	420	8	11	14.4	12.6	13	20	25.2	19.8	sig
prot457	171	2	7	10.5	9	10	7	12	10.5	ns
prot458	307	8	6	8.4	10.8	7	5	6	4.8	ns
prot459	230	9	7	9	30	5	14	21	21	ns
prot460	343	4	5	16.2	3.6	8	9	10.8	14.4	ns
prot461	441	7	10	9	10.5	4	7	13.5	9	ns
prot462	415	3	10	3.6	3.6	7	5	4.8	8.4	ns
prot463	270	10	6	6	6	7	8	15	21	ns
prot464	711	4	8	5.4	9	3	3	3.6	16.2	ns
prot465	321	10	6	6	13.5	5	3	7.5	6	ns
prot466	238	8	3	9.6	12	5	6	8.4	3.6	ns
prot467	320	3	6	21	15	7	11	18	27	ns
prot468	274	6	5	9	5.4	18	4	12.6	19.8	sig
prot469	364	6	4	6	6	6	8	10.5	9	ns
prot470	361	4	6	4.8	9.6	27	18	18	39.6	sig
prot471	262	4	5	27	18	7	3	21	18	ns
prot472	513	5	5	14.4	14.4	4	8	7.2	12.6	ns
prot473	569	7	5	7.5	12	8	0	13.5	6	ns
prot474	387	2	3	8.4	7.2	3	8	8.4	8.4	ns
prot475	447	2	5	12	6	3	6	9	12	ns
prot476	378	3	7	1.8	10.8	6	2	3.6	7.2	ns
prot477	251	1	7	7.5	7.5	1	2	4.5	7.5	ns
prot478	468	1	6	6	4.8	4	9	4.8	3.6	ns
prot479	544	7	3	12	18	6	4	12	15	ns
prot480	244	3	2	7.2	10.8	8	4	3.6	14.4	sig
prot481	327	4	5	3	3	2	5	3	0	ns
prot482	494	2	2	3.6	3.6	1	5	4.8	2.4	ns
prot483	192	148	177	513	528	145	156	483	570	ns
prot484	243	131	139	221.4	235.8	118	129	241.2	210.6	ns
prot485	149	32	54	73.5	60	52	49	69	49.5	ns
prot486	236	35	52	54	50.4	38	44	43.2	63.6	ns
prot487	134	34	37	129	117	66	82	240	294	sig
prot488	103	38	39	46.8	54	30	32	84.6	63	ns
prot489	103	32	41	58.5	46.5	44	37	54	58.5	ns
prot490	103	32	41	34.8	43.2	46	42	40.8	40.8	ns
prot491	271	40	35	114	78	34	24	99	111	ns
prot492	257	26	27	41.4	55.8	21	30	41.4	52.2	ns
prot493	174	13	14	25.5	27	13	29	18	27	ns
prot494	165	32	28	36	33.6	28	32	32.4	40.8	ns
prot495	251	18	10	69	45	14	22	48	57	ns
prot496	265	19	24	25.2	27	21	15	39.6	50.4	ns
prot497	193	22	23	25.5	28.5	45	27	57	51	sig
prot498	137	24	27	25.2	31.2	66	78	57.6	72	sig
prot499	149	17	12	36	63	17	29	102	42	ns
prot500	291	16	25	48.6	54	11	30	37.8	30.6	ns
prot501	227	16	16	27	30	14	25	27	36	sig
prot502	198	17	19	19.2	20.4	54	48	28.8	50.4	sig
prot503	194	27	9	63	45	16	21	63	57	ns
prot504	234	18	14	27	28.8	38	22	54	54	sig
prot505	247	9	17	27	19.5	12	14	24	16.5	ns
prot506	145	24	21	32.4	19.2	21	13	20.4	27.6	ns
prot507	141	18	8	51	39	40	31	54	96	sig
prot508	187	14	16	30.6	23.4	8	10	21.6	19.8	ns
prot509	165	15	13	16.5	25.5	12	17	27	28.5	ns
prot510	166	11	18	16.8	20.4	15	11	12	20.4	ns
prot511	225	10	16	42	42	18	6	36	39	ns
prot512	239	8	5	32.4	23.4	15	9	32.4	25.2	ns
prot513	275	7	13	24	22.5	18	12	18	19.5	ns
prot514	206	14	12	13.2	19.2	12	10	10.8	16.8	ns
prot515	322	19	11	30	57	14	8	51	33	ns
prot516	178	9	19	23.4	28.8	15	17	30.6	16.2	ns
prot517	227	14	14	15	27	15	11	18	24	ns
prot518	237	13	17	16.8	9.6	19	17	18	12	ns
prot519	254	8	14	63	48	12	11	48	42	ns
prot520	208	16	10	14.4	19.8	13	10	23.4	23.4	ns
prot521	153	7	16	19.5	16.5	48	24	40.5	54	sig
prot522	244	14	14	16.8	16.8	11	18	22.8	10.8	ns
prot523	287	8	10	21	27	8	12	24	36	ns
prot524	206	12	13	16.2	14.4	15	14	16.2	25.2	ns
prot525	244	15	8	18	10.5	10	18	15	10.5	sig
prot526	383	10	9	7.2	13.2	16	12	7.2	8.4	ns
prot527	184	12	5	24	27	7	14	42	27	ns
prot528	377	9	5	9	25.2	15	6	7.2	14.4	ns
prot529	355	8	6	16.5	13.5	11	6	12	7.5	ns
prot530	129	12	11	14.4	10.8	10	15	19.2	7.2	sig
prot531	162	4	7	18	15	5	10	30	27	ns
prot532	184	13	6	14.4	9	7	5	14.4	14.4	ns
prot533	347	12	7	9	13.5	11	12	7.5	13.5	ns
prot534	203	8	4	8.4	12	5	13	8.4	19.2	sig
prot535	1930	9	7	15	24	9	7	12	18	ns
prot536	316	8	5	16.2	19.8	11	8	9	14.4	ns
prot537	198	7	8	15	13.5	8	5	12	9	ns
prot538	250	5	10	7.2	8.4	18	13	8.4	2.4	sig
prot539	265	5	4	18	15	20	16	42	48	sig
prot540	469	8	9	19.8	9	11	8	14.4	12.6	ns
prot541	563	2	7	9	9	8	12	30	6	sig
prot542	290	5	2	8.4	10.8	12	10	12	21.6	sig
prot543	338	5	3	12	6	5	4	18	9	ns
prot544	449	8	5	10.8	7.2	18	13	25.2	28.8	sig
prot545	273	4	14	4.5	15	9	8	9	12	ns
prot546	412	6	7	14.4	6	5	3	4.8	9.6	ns
prot547	170	4	1	9	15	1	6	15	6	ns
prot548	478	5	6	18	7.2	1	6	5.4	10.8	ns
prot549	302	4	6	13.5	12	3	3	12	0	ns
prot550	167	6	6	1.2	7.2	4	8	7.2	2.4	ns
prot551	151	7	4	24	12	3	4	15	36	ns
prot552	816	7	6	10.8	9	4	5	14.4	14.4	ns
prot553	279	6	3	4.5	9	5	6	6	7.5	ns
prot554	320	3	6	7.2	8.4	9	5	3.6	6	ns
prot555	351	5	2	12	3	4	3	18	12	ns
prot556	242	5	6	5.4	10.8	3	6	12.6	10.8	ns
prot557	276	3	5	7.5	7.5	3	7	10.5	13.5	ns
prot558	565	8	5	4.8	3.6	8	4	16.8	4.8	sig
prot559	356	3	6	12	15	4	3	18	18	ns
prot560	162	4	8	7.2	5.4	3	3	5.4	1.8	ns
prot561	155	3	5	7.5	10.5	5	14	13.5	10.5	sig
prot562	484	5	5	4.8	1.2	2	4	7.2	6	ns
prot563	462	8	2	15	9	5	6	15	9	ns
prot564	989	1	3	3.6	9	14	6	10.8	16.2	sig
prot565	353	3	1	4.5	7.5	12	18	9	22.5	sig
prot566	382	5	3	6	10.8	2	3	7.2	4.8	ns
prot567	1092	3	3	12	15	1	6	18	12	ns
prot568	158	0	3	5.4	9	5	6	10.8	3.6	ns
prot569	829	2	4	6	3	3	9	6	4.5	ns
prot570	600	2	2	3.6	3.6	2	2	10.8	8.4	sig
prot571	743	1	3	15	9	6	2	15	12	sig
prot572	271	1	3	1.8	1.8	1	3	0	3.6	ns
prot573	774	3	2	6	9	2	5	7.5	4.5	ns
prot574	617	0	0	2.4	0	0	2	3.6	1.2	ns
prot575	120	152	170	504	522	167	195	444	558	ns
prot576	257	137	149	261	280.8	161	172	273.6	271.8	ns
prot577	138	140	168	220.5	219	141	158	232.5	198	ns
prot578	126	84	70	103.2	100.8	87	82	105.6	109.2	ns
prot579	126	88	100	273	228	75	87	267	276	ns
prot580	126	96	69	147.6	172.8	89	93	160.2	131.4	ns
prot581	126	85	102	133.5	132	84	93	115.5	99	ns
prot582	126	95	96	103.2	108	69	83	86.4	109.2	ns
prot583	126	88	81	261	243	101	81	225	279	ns
prot584	126	81	69	131.4	163.8	200	180	309.6	313.2	sig
prot585	433	68	79	111	124.5	88	74	115.5	127.5	ns
prot586	258	33	45	54	60	37	39	38.4	31.2	ns
prot587	219	27	25	66	93	81	96	288	234	sig
prot588	274	22	43	48.6	52.2	44	36	54	54	sig
prot589	211	22	18	40.5	39	19	23	40.5	39	ns
prot590	203	17	26	22.8	27.6	25	32	31.2	22.8	ns
prot591	210	22	31	48	72	56	63	135	129	sig
prot592	190	26	10	36	34.2	38	50	84.6	72	sig
prot593	164	18	17	30	27	19	22	39	21	ns
prot594	159	22	25	18	27.6	14	21	18	31.2	ns
prot595	171	24	20	60	60	23	19	66	42	ns
prot596	153	17	22	34.2	32.4	15	19	32.4	41.4	ns
prot597	176	20	14	31.5	24	21	18	30	15	ns
prot598	192	20	16	13.2	22.8	19	20	14.4	20.4	ns
prot599	352	13	17	66	45	16	17	69	33	ns
prot600	146	21	8	36	21.6	14	16	32.4	23.4	ns
prot601	323	13	15	21	24	9	11	19.5	21	ns
prot602	258	19	17	16.8	22.8	17	18	22.8	12	ns
prot603	152	20	11	33	39	12	18	39	48	ns
prot604	76	18	20	28.8	34.2	14	17	36	23.4	ns
prot605	128	16	15	21	18	21	13	25.5	25.5	ns
prot606	187	17	19	32.4	20.4	18	16	24	33.6	ns
prot607	160	12	17	42	27	18	13	39	51	ns
prot608	315	21	13	36	19.8	24	46	43.2	57.6	sig
prot609	129	8	12	12	24	14	20	27	27	sig
prot610	185	10	9	14.4	15.6	14	9	18	15.6	ns
prot611	146	11	14	24	36	12	12	63	48	ns
prot612	241	12	9	14.4	28.8	14	10	18	18	ns
prot613	222	16	10	25.5	21	11	17	16.5	19.5	ns
prot614	205	9	8	12	8.4	8	7	12	13.2	ns
prot615	240	13	16	51	21	12	11	54	30	sig
prot616	99	7	11	14.4	27	8	7	18	14.4	ns
prot617	643	8	9	16.5	6	13	15	19.5	15	ns
prot618	239	17	11	19.2	19.2	18	11	15.6	10.8	ns
prot619	383	6	15	36	36	27	27	66	81	sig
prot620	247	12	13	25.2	14.4	8	8	10.8	18	ns
prot621	189	12	10	18	21	13	11	18	21	sig
prot622	171	11	7	13.2	8.4	4	11	15.6	10.8	ns
prot623	326	14	13	18	30	11	13	24	30	ns
prot624	231	8	10	19.8	14.4	13	9	28.8	10.8	ns
prot625	153	11	14	9	12	7	13	15	12	ns
prot626	268	11	10	14.4	8.4	11	9	14.4	22.8	ns
prot627	204	10	7	36	33	15	9	30	24	sig
prot628	191	8	6	21.6	25.2	10	13	23.4	25.2	ns
prot629	114	10	5	6	15	8	13	18	13.5	ns
prot630	419	7	11	6	10.8	13	17	9.6	16.8	ns
prot631	141	8	13	24	45	11	13	42	39	ns
prot632	128	13	11	30.6	21.6	10	6	10.8	19.8	ns
prot633	164	5	7	4.5	6	6	9	7.5	16.5	ns
prot634	274	4	10	9.6	13.2	8	9	19.2	19.2	ns
prot635	188	12	13	27	24	24	26	60	42	sig
prot636	372	7	8	16.2	12.6	11	7	30.6	12.6	ns
prot637	365	10	10	24	15	10	12	15	18	ns
prot638	145	8	10	10.8	9.6	10	8	13.2	3.6	ns
prot639	159	4	11	21	42	5	14	18	24	ns
prot640	379	2	2	16.2	18	4	7	21.6	9	ns
prot641	190	3	3	24	13.5	27	33	49.5	27	sig
prot642	194	10	8	19.2	6	8	15	13.2	4.8	ns
prot643	178	12	9	18	36	11	19	9	24	ns
prot644	181	8	6	21.6	14.4	11	7	12.6	21.6	ns
prot645	321	6	10	19.5	10.5	16	11	15	9	ns
prot646	192	3	11	7.2	6	13	5	19.2	13.2	sig
prot647	352	6	14	6	24	9	6	15	18	ns
prot648	118	4	9	28.8	16.2	6	4	10.8	9	ns
prot649	410	4	8	13.5	9	7	6	7.5	12	ns
prot650	403	3	6	8.4	6	7	10	6	10.8	ns
prot651	199	9	8	12	15	7	9	18	21	ns
prot652	457	10	12	12.6	9	7	4	5.4	3.6	ns
prot653	221	5	11	12	18	7	4	15	16.5	sig
prot654	216	6	1	6	8.4	2	8	8.4	1.2	ns
prot655	217	7	6	27	27	4	6	21	9	ns
prot656	172	2	5	14.4	12.6	9	18	32.4	32.4	sig
prot657	268	3	4	4.5	6	6	2	7.5	12	ns
prot658	583	10	2	12	10.8	6	6	8.4	7.2	ns
prot659	229	6	12	33	33	8	7	15	21	ns
prot660	177	14	6	10.8	10.8	16	20	36	25.2	sig
prot661	142	9	9	10.5	9	10	7	12	12	ns
prot662	178	7	5	7.2	12	7	6	8.4	1.2	ns
prot663	111	5	5	15	18	3	8	15	18	ns
prot664	116	10	7	12.6	9	8	8	16.2	9	ns
prot665	325	7	7	12	12	8	12	21	10.5	ns
prot666	268	6	8	6	4.8	8	7	10.8	12	ns
prot667	599	15	6	30	21	5	4	21	21	ns
prot668	341	6	6	12.6	10.8	10	11	9	10.8	sig
prot669	172	2	5	6	10.5	5	8	19.5	9	ns
prot670	204	1	4	6	9.6	5	3	12	13.2	ns
prot671	171	2	6	24	18	4	8	9	30	ns
prot672	255	10	7	9	7.2	9	5	14.4	3.6	ns
prot673	180	4	4	9	7.5	2	2	9	9	sig
prot674	215	6	6	6	6	2	9	6	3.6	ns
prot675	211	4	7	21	9	8	8	9	15	ns
prot676	234	5	4	7.2	0	1	2	10.8	9	ns
prot677	214	6	5	10.5	7.5	5	6	7.5	9	ns
prot678	180	4	4	3.6	4.8	2	6	8.4	3.6	ns
prot679	292	5	3	27	3	9	2	39	27	sig
prot680	387	8	4	9	9	3	6	7.2	5.4	ns
prot681	283	7	7	0	12	8	10	21	12	sig
prot682	351	7	8	1.2	0	2	4	3.6	3.6	ns
prot683	502	3	10	15	12	5	2	21	6	ns
prot684	484	4	3	1.8	5.4	3	3	16.2	21.6	sig
prot685	345	4	7	13.5	9	3	5	4.5	4.5	ns
prot686	448	2	5	4.8	4.8	5	1	6	0	ns
prot687	277	9	5	12	27	6	8	15	12	ns
prot688	737	4	5	5.4	9	5	1	9	7.2	ns
prot689	159	4	3	4.5	4.5	0	4	4.5	3	ns
prot690	153	5	10	6	6	2	4	1.2	7.2	ns
prot691	321	2	5	3	15	7	3	24	6	ns
prot692	373	3	7	5.4	5.4	6	3	16.2	1.8	ns
prot693	124	2	6	3	3	8	8	12	12	sig
prot694	330	4	2	9.6	4.8	4	6	2.4	4.8	ns
prot695	319	5	6	12	3	3	9	9	9	ns
prot696	272	2	2	7.2	3.6	6	3	5.4	7.2	ns
prot697	296	3	4	22.5	9	5	9	6	3	ns
prot698	167	3	5	6	4.8	3	1	8.4	2.4	ns
prot699	832	2	3	15	15	2	1	9	6	ns
prot700	461	5	4	9	3.6	2	1	5.4	14.4	ns
prot701	152	5	4	7.5	0	5	2	13.5	6	ns
prot702	247	3	4	3.6	3.6	7	3	2.4	8.4	ns
prot703	311	4	3	12	9	5	2	3	12	ns
prot704	299	3	2	7.2	3.6	7	2	9	9	sig
prot705	383	2	3	0	6	4	4	3	7.5	ns
prot706	426	2	3	2.4	4.8	3	5	3.6	6	ns
prot707	155	7	1	24	9	4	3	15	6	ns
prot708	989	3	2	1.8	3.6	4	3	3.6	5.4	sig
prot709	187	2	3	6	6	2	5	7.5	4.5	ns
prot710	366	4	1	4.8	1.2	6	3	1.2	3.6	ns
prot711	715	4	0	12	6	7	2	6	9	ns
prot712	830	2	2	1.8	1.8	1	1	3.6	1.8	ns
prot713	177	3	2	4.5	1.5	8	8	12	6	sig
prot714	632	2	2	3.6	0	4	2	2.4	2.4	ns
prot715	444	1	1	6	6	4	4	15	27	sig
prot716	1241	1	3	0	9	1	2	7.2	1.8	ns
prot717	685	4	3	3	4.5	5	2	3	4.5	ns
prot718	387	4	0	1.2	3.6	1	4	1.2	2.4	ns
prot719	322	4	2	3	18	0	4	3	3	ns
prot720	735	1	2	5.4	3.6	2	4	7.2	3.6	sig
prot721	186	41	39	49.5	58.5	44	38	76.5	72	ns
prot722	156	44	47	52.8	45.6	43	41	60	26.4	ns
prot723	282	51	50	159	138	44	60	210	198	sig
prot724	140	37	30	57.6	55.8	29	25	34.2	36	ns
prot725	137	30	24	31.5	37.5	34	25	39	40.5	ns
prot726	124	33	27	28.8	31.2	29	29	22.8	25.2	ns
prot727	169	24	15	57	54	11	19	78	48	ns
prot728	142	22	20	36	34.2	41	31	48.6	55.8	sig
prot729	162	21	24	34.5	36	30	23	36	37.5	ns
prot730	200	22	21	22.8	30	24	17	25.2	24	ns
prot731	156	21	13	63	54	19	14	63	63	ns
prot732	306	17	24	41.4	41.4	17	21	37.8	32.4	ns
prot733	174	16	10	27	15	10	27	39	36	sig
prot734	194	19	18	14.4	28.8	16	9	25.2	16.8	ns
prot735	103	16	15	36	51	16	13	81	36	ns
prot736	172	13	22	16.2	21.6	21	10	25.2	16.2	ns
prot737	180	15	13	24	9	9	17	18	25.5	ns
prot738	184	17	14	10.8	9.6	15	13	8.4	19.2	ns
prot739	230	21	10	39	54	14	16	45	36	ns
prot740	187	9	12	23.4	37.8	11	17	16.2	34.2	ns
prot741	189	22	14	15	25.5	17	14	27	19.5	ns
prot742	180	14	16	6	20.4	12	17	19.2	19.2	ns
prot743	294	10	14	33	27	10	14	24	45	ns
prot744	186	8	9	14.4	25.2	12	8	30.6	28.8	ns
prot745	225	8	14	12	22.5	12	11	18	15	ns
prot746	174	6	17	19.2	13.2	14	14	12	16.8	ns
prot747	208	13	14	24	30	13	16	30	30	ns
prot748	217	10	8	25.2	21.6	13	10	23.4	18	ns
prot749	112	7	11	12	10.5	7	9	24	18	ns
prot750	206	15	14	10.8	18	34	18	14.4	36	sig
prot751	166	14	5	24	45	5	10	27	30	ns
prot752	113	5	8	14.4	16.2	10	4	14.4	23.4	ns
prot753	169	7	11	12	10.5	10	15	21	9	ns
prot754	313	10	7	9.6	9.6	12	13	6	10.8	ns
prot755	197	10	4	24	30	5	5	21	30	ns
prot756	124	6	7	14.4	12.6	2	4	9	18	ns
prot757	246	12	12	18	15	21	12	40.5	49.5	sig
prot758	258	9	10	9.6	13.2	7	11	4.8	9.6	ns
prot759	168	6	5	21	30	5	13	21	42	sig
prot760	260	7	7	12.6	12.6	10	6	16.2	9	ns
prot761	243	13	8	7.5	13.5	7	8	9	9	ns
prot762	124	8	7	7.2	12	5	9	9.6	4.8	ns
prot763	208	8	8	18	15	4	10	21	24	ns
prot764	217	4	4	3.6	7.2	8	12	36	39.6	sig
prot765	197	8	8	15	6	9	10	10.5	6	ns
prot766	177	5	6	9.6	8.4	1	3	6	4.8	ns
prot767	146	6	4	27	27	18	18	54	9	sig
prot768	157	1	6	9	7.2	4	4	3.6	10.8	ns
prot769	270	6	4	1.5	10.5	7	8	18	3	sig
prot770	264	9	7	10.8	7.2	3	13	4.8	10.8	ns
prot771	274	7	10	21	24	6	4	21	21	ns
prot772	156	6	6	19.8	16.2	8	8	9	7.2	ns
prot773	252	7	7	4.5	9	7	1	12	10.5	ns
prot774	356	5	5	8.4	6	5	7	13.2	13.2	ns
prot775	180	9	6	27	18	9	15	63	90	sig
prot776	251	4	7	5.4	9	7	5	9	5.4	ns
prot777	156	9	7	6	4.5	7	5	4.5	7.5	ns
prot778	227	5	2	12	6	5	4	13.2	2.4	ns
prot779	116	5	6	15	21	5	6	27	21	ns
prot780	154	7	4	1.8	12.6	10	6	10.8	9	sig
prot781	198	3	10	13.5	15	7	8	9	13.5	ns
prot782	236	4	6	10.8	4.8	11	10	10.8	2.4	ns
prot783	184	7	4	24	3	10	4	9	21	ns
prot784	122	9	7	9	3.6	14	12	18	3.6	sig
prot785	91	6	5	9	7.5	4	5	9	12	sig
prot786	274	6	5	12	9.6	12	4	6	4.8	ns
prot787	152	5	14	15	15	15	18	9	18	sig
prot788	162	4	2	3.6	10.8	4	2	16.2	3.6	ns
prot789	158	6	6	13.5	12	10	10	9	7.5	ns
prot790	463	3	5	7.2	7.2	5	2	10.8	4.8	ns
prot791	312	6	7	9	21	10	8	30	30	sig
prot792	261	3	6	10.8	7.2	8	3	10.8	21.6	sig
prot793	392	4	6	9	1.5	6	4	9	10.5	ns
prot794	182	7	0	7.2	3.6	3	9	8.4	1.2	ns
prot795	310	4	4	15	9	7	4	18	9	ns
prot796	382	3	3	5.4	16.2	1	5	5.4	7.2	ns
prot797	113	3	7	13.5	9	5	12	10.5	7.5	sig
prot798	111	8	2	9.6	8.4	3	1	7.2	2.4	ns
prot799	418	3	5	12	9	5	13	27	33	sig
prot800	185	2	3	7.2	5.4	5	3	1.8	12.6	ns
prot801	163	5	1	12	6	2	8	4.5	7.5	ns
prot802	238	4	5	4.8	6	7	6	6	7.2	ns
prot803	282	9	6	15	12	6	5	15	18	ns
prot804	305	5	7	7.2	10.8	8	5	0	9	ns
prot805	292	4	5	6	4.5	5	6	3	3	ns
prot806	427	4	6	4.8	2.4	2	5	6	1.2	ns
prot807	234	3	4	24	9	4	6	6	9	ns
prot808	233	4	5	9	12.6	4	4	10.8	10.8	ns
prot809	425	3	7	0	3	2	5	7.5	9	sig
prot810	95	5	8	4.8	3.6	4	8	16.8	7.2	sig
prot811	241	4	7	21	12	7	2	9	12	ns
prot812	201	5	3	5.4	5.4	4	2	3.6	10.8	sig
prot813	474	0	3	1.5	10.5	0	2	4.5	6	ns
prot814	437	1	4	1.2	2.4	3	3	2.4	3.6	ns
prot815	411	3	6	21	6	3	3	12	9	ns
prot816	333	5	3	7.2	5.4	4	8	5.4	5.4	ns
prot817	449	4	4	10.5	7.5	5	3	6	3	ns
prot818	256	0	3	2.4	4.8	12	8	9.6	4.8	sig
prot819	292	2	6	0	3	2	7	6	15	ns
prot820	669	2	7	3.6	5.4	3	4	3.6	5.4	ns
prot821	378	3	4	4.5	6	3	3	7.5	0	ns
prot822	373	6	9	7.2	4.8	8	4	1.2	6	ns
prot823	327	7	3	12	12	2	3	6	3	ns
prot824	180	0	3	5.4	5.4	4	10	10.8	7.2	sig
prot825	357	2	5	4.5	3	4	3	4.5	10.5	ns
prot826	791	5	1	0	2.4	2	2	2.4	4.8	sig
prot827	1037	2	1	15	9	4	6	3	9	ns
prot828	223	3	0	5.4	3.6	1	2	9	3.6	ns
prot829	417	2	3	4.5	4.5	2	4	6	3	sig
prot830	310	5	2	0	2.4	2	2	10.8	2.4	ns
prot831	796	1	3	3	3	5	2	3	6	ns
prot832	385	3	2	12.6	9	7	5	3.6	7.2	sig
prot833	399	2	3	4.5	6	0	3	3	4.5	ns
prot834	661	2	3	3.6	3.6	0	2	1.2	2.4	ns
prot835	648	2	1	6	18	0	3	12	3	ns
prot836	172	2	0	1.8	10.8	2	2	3.6	3.6	ns
prot837	459	1	2	3	6	2	3	4.5	6	sig
prot838	266	5	0	1.2	0	3	3	3.6	10.8	sig
prot839	85	40	54	183	153	47	53	117	147	ns
prot840	185	63	56	102.6	108	87	99	176.4	144	sig
prot841	130	59	47	84	67.5	97	92	127.5	141	sig
prot842	128	57	68	62.4	70.8	31	59	68.4	40.8	ns
prot843	130	62	32	159	141	50	67	153	144	ns
prot844	150	36	44	113.4	77.4	55	52	70.2	88.2	ns
prot845	94	46	42	40.5	66	90	63	88.5	118.5	sig
prot846	154	19	14	22.8	27.6	26	34	36	36	sig
prot847	76	29	20	75	54	45	38	99	114	sig
prot848	213	15	28	25.2	21.6	20	19	32.4	30.6	ns
prot849	51	18	16	33	22.5	22	16	34.5	27	ns
prot850	198	16	22	22.8	20.4	11	21	28.8	21.6	ns
prot851	150	13	20	51	51	27	10	45	51	ns
prot852	161	8	14	36	28.8	13	11	12.6	32.4	ns
prot853	227	12	7	19.5	28.5	11	16	16.5	18	ns
prot854	56	17	16	15.6	16.8	15	13	20.4	13.2	ns
prot855	107	11	15	51	54	18	11	21	81	ns
prot856	85	10	11	28.8	16.2	20	15	23.4	25.2	ns
prot857	191	8	18	21	19.5	8	7	15	24	ns
prot858	207	12	8	18	15.6	42	27	46.8	50.4	sig
prot859	313	16	14	42	36	10	9	27	33	ns
prot860	150	15	15	19.8	18	12	12	18	27	ns
prot861	446	11	14	22.5	13.5	15	16	18	12	ns
prot862	165	12	15	12	8.4	32	30	21.6	40.8	sig
prot863	164	10	5	27	15	22	21	42	63	sig
prot864	183	10	10	23.4	21.6	15	11	23.4	27	ns
prot865	112	10	14	15	16.5	12	12	9	21	ns
prot866	99	9	7	10.8	12	14	16	14.4	10.8	ns
prot867	162	11	11	27	12	13	14	18	30	ns
prot868	294	10	5	27	21.6	6	6	16.2	19.8	ns
prot869	219	11	11	24	7.5	8	10	19.5	13.5	ns
prot870	139	12	7	14.4	7.2	12	12	13.2	20.4	sig
prot871	1091	5	5	18	27	6	14	18	36	ns
prot872	153	7	7	16.2	14.4	12	4	21.6	21.6	ns
prot873	122	11	9	10.5	12	8	6	10.5	15	ns
prot874	308	9	7	7.2	4.8	7	6	15.6	8.4	ns
prot875	274	8	5	9	24	10	6	18	24	ns
prot876	168	13	7	10.8	14.4	10	11	14.4	10.8	ns
prot877	157	4	8	12	15	5	8	19.5	6	ns
prot878	171	20	18	8.4	10.8	17	10	8.4	12	ns
prot879	163	11	13	27	30	3	5	33	15	ns
prot880	78	9	6	7.2	16.2	20	18	14.4	25.2	sig
prot881	177	7	10	9	13.5	18	11	33	13.5	sig
prot882	198	5	8	7.2	6	4	6	3.6	8.4	ns
prot883	322	7	10	21	24	10	9	27	9	ns
prot884	145	11	9	25.2	10.8	15	16	25.2	18	sig
prot885	224	10	5	4.5	9	4	9	9	9	ns
prot886	155	7	8	12	9.6	8	10	6	2.4	ns
prot887	102	7	6	24	15	20	7	27	54	sig
prot888	207	6	10	12.6	5.4	7	12	9	7.2	ns
prot889	480	4	5	4.5	12	9	9	3	7.5	ns
prot890	104	11	5	7.2	6	7	7	7.2	7.2	ns
prot891	204	10	8	6	39	6	10	12	30	sig
prot892	248	10	11	7.2	10.8	8	11	12.6	7.2	ns
prot893	157	8	7	13.5	13.5	7	11	9	7.5	ns
prot894	132	8	11	9.6	6	5	6	6	3.6	ns
prot895	214	5	7	12	9	6	7	9	24	ns
prot896	219	4	5	12.6	3.6	2	8	10.8	7.2	sig
prot897	193	9	4	10.5	13.5	6	6	9	13.5	ns
prot898	155	8	7	7.2	6	6	7	3.6	12	ns
prot899	239	4	8	30	15	6	6	21	15	ns
prot900	116	10	2	7.2	14.4	8	8	5.4	7.2	ns
prot901	211	6	5	7.5	13.5	3	9	6	6	ns
prot902	156	5	3	8.4	8.4	6	4	14.4	8.4	ns
prot903	246	6	12	21	18	9	18	9	54	sig
prot904	218	8	3	7.2	7.2	2	7	12.6	18	ns
prot905	201	3	6	6	6	6	3	9	12	ns
prot906	111	2	0	4.8	2.4	2	4	4.8	1.2	ns
prot907	175	1	6	12	6	3	4	21	12	ns
prot908	195	9	5	7.2	10.8	5	9	9	9	ns
prot909	292	7	7	4.5	9	3	3	10.5	9	ns
prot910	173	3	4	6	4.8	4	7	6	6	sig
prot911	284	8	4	42	9	8	2	18	24	sig
prot912	151	3	6	9	9	6	6	9	5.4	ns
prot913	165	3	1	6	7.5	3	9	12	0	ns
prot914	132	4	3	3.6	4.8	4	5	7.2	6	ns
prot915	177	6	6	9	15	5	4	12	9	ns
prot916	137	5	3	12.6	9	7	6	12.6	10.8	ns
prot917	325	2	3	6	7.5	3	3	18	27	sig
prot918	192	5	1	4.8	4.8	5	4	9.6	7.2	ns
prot919	170	2	8	12	6	5	2	3	18	ns
prot920	157	5	6	7.2	9	8	16	14.4	14.4	sig
prot921	192	3	7	6	9	4	2	6	7.5	ns
prot922	474	3	5	4.8	6	8	7	2.4	13.2	ns
prot923	186	4	9	9	21	3	6	6	21	ns
prot924	428	3	1	9	7.2	4	2	3.6	3.6	ns
prot925	191	4	3	13.5	10.5	1	6	15	15	sig
prot926	169	5	8	3.6	1.2	5	3	9.6	4.8	ns
prot927	166	5	4	12	12	6	4	24	24	sig
prot928	290	5	5	18	5.4	2	3	5.4	5.4	ns
prot929	216	1	6	3	7.5	4	4	6	16.5	ns
prot930	103	2	5	8.4	6	7	1	7.2	2.4	ns
prot931	271	5	5	15	18	1	4	3	18	ns
prot932	147	4	4	5.4	7.2	5	7	3.6	5.4	ns
prot933	135	1	2	4.5	6	2	1	4.5	1.5	ns
prot934	135	2	6	4.8	6	6	4	10.8	2.4	ns
prot935	135	4	4	12	3	6	3	6	12	ns
prot936	135	5	2	1.8	0	4	3	5.4	7.2	ns
prot937	321	3	3	1.5	3	4	1	6	10.5	ns
prot938	164	1	4	4.8	1.2	2	4	10.8	6	sig
prot939	113	2	2	9	6	1	3	6	21	ns
prot940	271	3	5	5.4	5.4	0	4	3.6	5.4	ns
prot941	204	1	2	3	0	6	3	6	4.5	ns
prot942	276	3	4	1.2	1.2	8	4	12	4.8	sig
prot943	108	1	3	15	18	0	3	24	6	ns
prot944	91	5	3	5.4	3.6	9	6	10.8	7.2	sig
prot945	325	3	8	3	4.5	2	1	6	10.5	sig
prot946	114	4	2	6	3.6	5	3	4.8	6	ns
prot947	277	2	7	0	12	4	8	6	6	sig
prot948	118	2	3	5.4	3.6	2	3	5.4	7.2	ns
prot949	121	3	6	4.5	3	4	2	4.5	1.5	ns
prot950	198	1	1	0	4.8	3	0	2.4	3.6	ns
prot951	237	3	3	3	6	6	2	3	12	ns
prot952	220	1	5	3.6	3.6	2	3	3.6	7.2	ns
prot953	406	0	2	1.5	6	3	4	1.5	3	ns
prot954	391	1	2	2.4	3.6	6	2	2.4	3.6	sig
prot955	189	3	6	0	3	3	6	9	9	sig
prot956	232	6	3	5.4	5.4	3	1	5.4	3.6	ns
prot957	470	3	3	1.5	3	0	3	3	3	ns
prot958	527	1	1	2.4	1.2	1	2	4.8	2.4	ns
prot959	141	3	1	6	12	5	3	3	6	ns
prot960	602	3	0	1.8	3.6	4	2	7.2	10.8	sig
prot961	109	20	23	40.5	27	78	57	157.5	112.5	sig
prot962	258	17	18	37.2	26.4	21	30	15.6	37.2	ns
prot963	168	16	13	36	60	38	16	114	87	sig
prot964	177	12	16	21.6	18	12	18	25.2	23.4	ns
prot965	104	18	19	16.5	16.5	16	11	18	18	ns
prot966	187	15	11	7.2	16.8	6	11	7.2	10.8	ns
prot967	134	14	10	36	39	13	11	42	36	ns
prot968	153	11	17	19.8	28.8	17	13	21.6	25.2	ns
prot969	125	19	14	19.5	15	11	5	12	15	ns
prot970	242	14	10	12	8.4	13	15	8.4	12	ns
prot971	128	15	15	30	24	11	10	36	36	ns
prot972	160	8	7	21.6	14.4	9	11	16.2	25.2	ns
prot973	65	11	9	12	18	5	19	6	15	ns
prot974	143	11	9	15.6	13.2	27	7	30	30	sig
prot975	131	10	9	42	33	10	14	24	33	ns
prot976	128	6	11	16.2	18	16	5	23.4	19.8	ns
prot977	76	6	5	12	12	7	9	16.5	15	ns
prot978	95	6	13	14.4	9.6	13	7	16.8	13.2	sig
prot979	70	11	7	21	27	8	10	39	12	ns
prot980	136	11	10	10.8	25.2	39	21	37.8	48.6	sig
prot981	116	15	14	18	9	8	7	12	18	sig
prot982	108	14	12	6	15.6	4	8	12	4.8	ns
prot983	195	11	4	24	21	26	24	42	90	sig
prot984	145	12	3	7.2	14.4	11	8	10.8	5.4	ns
prot985	102	9	7	10.5	13.5	7	8	15	10.5	ns
prot986	173	9	5	3.6	7.2	10	7	9.6	7.2	ns
prot987	212	9	7	21	18	7	4	24	15	ns
prot988	116	2	3	14.4	7.2	9	11	5.4	7.2	ns
prot989	219	13	6	12	12	5	9	10.5	13.5	ns
prot990	312	11	5	13.2	7.2	21	18	21.6	43.2	sig
prot991	78	6	6	18	15	9	4	21	30	ns
prot992	193	5	8	10.8	10.8	6	8	21.6	19.8	ns
prot993	500	5	5	6	7.5	5	2	6	4.5	ns
prot994	195	10	2	2.4	6	7	5	3.6	4.8	ns
prot995	177	9	4	18	21	8	7	24	15	ns
prot996	224	4	5	9	10.8	11	6	3.6	9	ns
prot997	239	8	6	10.5	4.5	1	11	7.5	7.5	ns
prot998	223	5	7	8.4	12	5	5	3.6	6	ns
prot999	113	7	7	18	15	8	9	18	12	ns
prot1000	94	6	8	5.4	10.8	6	4	7.2	1.8	ns
prot1001	74	4	7	3	6	6	3	9	6	ns
prot1002	265	3	6	12	8.4	7	5	2.4	8.4	ns
prot1003	225	3	6	21	15	3	2	21	18	ns
prot1004	129	4	3	3.6	5.4	3	1	5.4	5.4	ns
prot1005	210	3	3	4.5	9	14	7	16.5	19.5	sig
prot1006	248	2	4	3.6	3.6	0	4	9.6	9.6	ns
prot1007	158	5	8	21	12	4	5	12	27	ns
prot1008	68	7	5	7.2	3.6	4	4	5.4	9	ns
prot1009	68	2	4	9	9	5	9	3	9	ns
prot1010	548	6	7	6	7.2	4	5	7.2	6	ns
prot1011	123	5	5	12	12	9	7	15	12	ns
prot1012	181	6	3	1.8	3.6	5	6	5.4	5.4	ns
prot1013	824	3	4	3	7.5	5	5	4.5	9	ns
prot1014	250	8	5	6	2.4	5	4	4.8	4.8	ns
prot1015	242	7	4	27	9	4	8	27	27	sig
prot1016	186	5	5	5.4	7.2	9	6	21.6	48.6	sig
prot1017	228	4	4	9	13.5	3	6	7.5	12	ns
prot1018	106	2	4	4.8	3.6	4	10	19.2	12	sig
prot1019	135	4	4	27	30	3	2	12	12	ns
prot1020	173	6	3	5.4	7.2	3	1	9	7.2	ns
prot1021	245	4	5	13.5	9	9	3	3	3	ns
prot1022	98	6	4	2.4	4.8	3	6	2.4	2.4	ns
prot1023	149	7	4	12	21	2	2	12	12	ns
prot1024	136	1	2	5.4	5.4	5	2	5.4	5.4	ns
prot1025	335	3	3	4.5	3	2	3	7.5	9	ns
prot1026	81	4	4	2.4	8.4	18	21	10.8	14.4	sig
prot1027	124	3	2	27	6	3	4	12	18	ns
prot1028	204	4	6	3.6	5.4	3	1	0	10.8	ns
prot1029	124	3	5	1.5	6	3	4	3	7.5	ns
prot1030	231	1	5	6	7.2	3	3	1.2	8.4	ns
prot1031	192	3	3	21	18	3	6	15	9	ns
prot1032	514	4	3	5.4	5.4	4	3	10.8	5.4	ns
prot1033	277	5	4	7.5	6	5	6	7.5	10.5	ns
prot1034	159	1	2	4.8	2.4	2	2	3.6	3.6	ns
prot1035	190	2	2	24	9	2	1	15	6	ns
prot1036	225	3	0	5.4	9	6	4	3.6	7.2	ns
prot1037	57	0	6	4.5	3	4	5	4.5	3	ns
prot1038	153	1	6	1.2	7.2	5	5	1.2	2.4	ns
prot1039	91	3	5	12	12	4	4	9	6	ns
prot1040	94	4	2	9	5.4	3	2	10.8	9	ns
prot1041	112	3	4	1.5	0	4	2	9	3	sig
prot1042	336	1	2	7.2	0	4	2	3.6	2.4	ns
prot1043	241	8	6	15	12	3	5	21	24	ns
prot1044	108	1	1	7.2	1.8	4	10	9	3.6	sig
prot1045	117	4	3	1.5	4.5	2	1	1.5	4.5	ns
prot1046	286	5	1	2.4	2.4	1	5	4.8	6	ns
prot1047	122	3	6	6	15	4	4	3	12	sig
prot1048	273	3	1	10.8	0	3	3	5.4	3.6	ns
prot1049	237	2	0	12	4.5	4	5	7.5	4.5	ns
prot1050	222	2	4	6	13.2	1	3	6	2.4	ns
prot1051	799	2	3	3	3	1	2	15	9	ns
prot1052	125	3	1	3.6	1.8	2	2	0	5.4	ns
prot1053	98	1	2	6	1.5	6	2	3	1.5	ns
prot1054	153	5	3	3.6	3.6	2	0	3.6	1.2	ns
prot1055	186	2	3	12	6	2	2	0	3	ns
prot1056	188	2	2	7.2	5.4	4	5	12.6	9	sig
prot1057	127	0	5	4.5	6	2	2	1.5	1.5	ns
prot1058	65	122	122	132	136.8	180	294	266.4	249.6	sig
prot1059	115	47	40	132	147	44	47	138	156	ns
prot1060	65	32	34	63	37.8	18	29	45	52.2	ns
prot1061	90	23	16	33	37.5	18	24	27	22.5	ns
prot1062	120	13	11	19.2	21.6	16	11	12	13.2	sig
prot1063	83	9	9	18	24	10	6	15	36	ns
prot1064	177	4	11	3.6	18	5	7	7.2	5.4	ns
prot1065	59	6	6	6	6	7	6	7.5	9	ns
prot1066	97	9	12	6	12	9	10	10.8	3.6	ns
prot1067	188	4	7	42	15	6	12	30	30	sig
prot1068	82	8	11	12.6	16.2	7	5	10.8	18	ns
prot1069	109	8	6	9	9	9	12	18	12	ns
prot1070	109	12	7	8.4	12	8	8	13.2	8.4	sig
prot1071	168	7	3	27	18	6	16	42	36	sig
prot1072	188	7	7	10.8	16.2	8	6	5.4	19.8	ns
prot1073	82	9	7	10.5	6	9	7	19.5	13.5	sig
prot1074	75	6	8	12	8.4	4	11	10.8	6	ns
prot1075	151	9	3	21	6	8	6	24	18	ns
prot1076	175	8	2	14.4	5.4	5	5	9	5.4	ns
prot1077	116	9	7	10.5	15	2	6	15	10.5	sig
prot1078	161	6	4	4.8	4.8	6	7	9.6	6	ns
prot1079	95	5	5	18	21	3	4	9	9	ns
prot1080	101	3	6	12.6	9	6	4	5.4	3.6	ns
prot1081	175	2	5	7.5	6	9	4	9	12	sig
prot1082	401	4	5	4.8	12	9	13	15.6	10.8	sig
prot1083	214	4	2	12	15	8	8	30	18	sig
prot1084	215	6	3	3.6	5.4	3	2	7.2	3.6	ns
prot1085	152	6	6	9	7.5	0	4	7.5	9	ns
prot1086	125	3	2	2.4	3.6	6	6	8.4	3.6	ns
prot1087	154	3	3	3	9	4	5	21	18	ns
prot1088	119	5	9	12.6	1.8	5	9	5.4	5.4	ns
prot1089	145	8	8	1.5	4.5	4	8	21	30	sig
prot1090	256	6	1	4.8	2.4	1	14	6	12	ns
prot1091	119	8	3	9	9	5	2	6	9	ns
prot1092	159	7	6	5.4	9	5	6	10.8	9	ns
prot1093	91	3	4	10.5	4.5	3	3	6	3	ns
prot1094	396	7	4	9.6	6	6	5	6	4.8	ns
prot1095	205	2	4	12	9	3	4	9	9	ns
prot1096	108	4	6	9	1.8	3	7	1.8	10.8	ns
prot1097	71	4	1	7.5	9	2	4	12	9	ns
prot1098	259	3	4	7.2	4.8	3	5	2.4	4.8	ns
prot1099	191	7	3	9	24	4	4	9	3	ns
prot1100	147	5	3	3.6	7.2	4	3	10.8	3.6	ns
prot1101	292	3	2	3	4.5	4	9	4.5	3	sig
prot1102	69	5	4	8.4	2.4	0	3	0	1.2	ns
prot1103	245	7	6	12	9	9	3	18	18	sig
prot1104	146	1	2	3.6	0	1	4	7.2	3.6	sig
prot1105	351	3	2	9	4.5	1	2	3	3	ns
prot1106	106	7	4	2.4	3.6	4	2	3.6	7.2	ns
prot1107	180	1	3	9	3	8	3	6	9	ns
prot1108	199	3	2	5.4	9	2	7	9	5.4	ns
prot1109	185	4	7	9	4.5	4	3	4.5	7.5	ns
prot1110	182	0	1	6	7.2	1	4	3.6	1.2	ns
prot1111	59	2	1	12	12	3	5	15	3	ns
prot1112	173	2	6	3.6	5.4	3	4	5.4	9	ns
prot1113	105	1	1	1.5	6	3	4	3	4.5	ns
prot1114	79	1	2	6	3.6	6	4	1.2	6	ns
prot1115	94	1	2	6	15	1	2	9	12	ns
prot1116	235	1	3	3.6	3.6	7	9	3.6	7.2	sig
prot1117	99	3	1	4.5	4.5	5	5	4.5	3	ns
prot1118	103	3	4	8.4	4.8	1	1	4.8	1.2	ns
prot1119	226	2	2	9	6	3	5	3	6	ns
prot1120	168	5	0	3.6	1.8	5	4	5.4	3.6	ns
prot1121	454	2	3	3	6	4	4	4.5	6	ns
prot1122	92	7	3	7.2	3.6	1	3	3.6	2.4	ns
prot1123	99	1	2	9	3	2	2	6	15	ns
prot1124	116	2	0	1.8	7.2	15	12	5.4	16.2	sig
prot1125	90	2	2	4.5	1.5	0	1	4.5	4.5	ns
prot1126	87	4	0	3.6	1.2	4	3	7.2	6	ns
prot1127	294	3	3	6	3	4	1	18	6	ns
prot1128	354	3	2	1.8	5.4	0	0	1.8	3.6	ns
prot1129	216	0	4	4.5	0	3	3	1.5	7.5	ns
prot1130	138	5	4	2.4	3.6	5	4	2.4	2.4	sig
prot1131	187	2	3	3	6	1	1	9	6	ns
prot1132	495	1	1	1.8	1.8	0	0	0	1.8	ns
prot1133	406	0	1	3	0	2	2	7.5	3	sig
prot1134	382	2	1	0	4.8	5	0	3.6	2.4	ns
prot1135	272	3	1	6	9	2	0	9	0	ns
prot1136	71	14	21	32.4	45	22	22	39.6	37.8	ns
prot1137	105	20	17	27	31.5	29	11	37.5	37.5	sig
prot1138	234	19	24	24	15.6	29	36	43.2	40.8	sig
prot1139	112	7	18	30	51	11	12	48	51	ns
prot1140	114	13	19	21.6	23.4	13	17	18	28.8	ns
prot1141	112	6	5	4.5	10.5	8	4	3	7.5	ns
prot1142	166	5	6	7.2	7.2	7	8	10.8	13.2	ns
prot1143	104	3	6	6	24	8	7	9	21	ns
prot1144	376	8	7	10.8	12.6	1	4	19.8	9	ns
prot1145	83	6	8	10.5	4.5	3	9	6	10.5	ns
prot1146	51	3	8	7.2	8.4	5	10	4.8	3.6	ns
prot1147	74	5	6	15	15	4	6	12	27	ns
prot1148	74	4	4	12.6	5.4	5	6	1.8	3.6	ns
prot1149	117	4	5	4.5	4.5	4	4	1.5	6	ns
prot1150	106	6	8	10.8	8.4	5	6	10.8	4.8	ns
prot1151	110	6	3	9	0	6	6	15	9	ns
prot1152	73	4	3	7.2	12.6	14	16	14.4	18	sig
prot1153	113	4	2	7.5	10.5	0	5	6	3	ns
prot1154	358	3	2	8.4	9.6	3	7	2.4	8.4	ns
prot1155	99	1	2	3	18	3	6	27	24	sig
prot1156	115	5	5	7.2	3.6	15	12	16.2	27	sig
prot1157	180	7	3	1.5	3	4	4	6	1.5	ns
prot1158	67	2	1	4.8	0	4	7	6	4.8	ns
prot1159	99	5	3	9	0	3	5	3	12	ns
prot1160	99	4	4	7.2	9	3	2	7.2	7.2	ns
prot1161	99	2	4	3	3	9	9	13.5	4.5	sig
prot1162	98	5	4	3.6	2.4	4	7	8.4	6	sig
prot1163	165	0	3	18	15	6	3	27	27	sig
prot1164	76	2	2	1.8	3.6	2	5	0	7.2	ns
prot1165	90	4	3	10.5	7.5	3	1	1.5	6	ns
prot1166	113	2	2	4.8	1.2	3	4	6	2.4	ns
prot1167	90	1	1	18	9	3	0	6	9	ns
prot1168	163	2	4	5.4	0	4	2	5.4	1.8	ns
prot1169	102	2	1	4.5	3	1	3	3	4.5	ns
prot1170	183	4	1	3.6	3.6	0	2	1.2	1.2	ns
prot1171	98	2	2	9	6	2	4	12	9	sig
prot1172	146	3	3	1.8	9	6	1	3.6	9	ns
prot1173	145	2	0	3	0	1	1	0	0	ns
prot1174	166	1	0	6	4.8	0	0	3.6	2.4	ns
prot1175	100	3	0	3	6	2	2	0	6	ns
prot1176	393	3	1	1.8	5.4	2	2	1.8	0	ns
prot1177	89	2	1	1.5	6	0	1	4.5	3	ns
prot1178	391	0	1	1.2	1.2	2	2	2.4	2.4	sig
prot1179	89	1	1	0	9	1	0	9	3	ns
prot1180	1106	13	8	9	18	14	11	14.4	10.8	ns
prot1181	3227	2	4	13.5	7.5	8	3	16.5	7.5	ns
prot1182	539	9	6	8.4	9.6	14	8	6	12	ns
prot1183	771	5	4	12	18	3	12	36	27	sig
prot1184	2680	4	2	3.6	5.4	4	6	3.6	3.6	sig
prot1185	917	4	6	4.5	7.5	9	12	9	9	sig
prot1186	4114	3	1	4.8	2.4	4	4	2.4	2.4	sig
prot1187	449	3	9	27	18	13	7	33	3	ns
prot1188	1304	4	2	9	10.8	6	2	3.6	18	sig
prot1189	393	3	4	7.5	4.5	12	12	13.5	36	sig
prot1190	1513	2	2	7.2	6	6	4	4.8	8.4	sig
prot1191	2580	5	2	9	9	3	0	6	9	ns
prot1192	959	3	6	19.8	18	5	6	16.2	5.4	ns
prot1193	510	8	2	9	10.5	3	8	10.5	4.5	ns
prot1194	427	3	7	9.6	8.4	12	2	4.8	6	ns
prot1195	413	5	3	21	12	6	2	6	9	sig
prot1196	819	3	2	5.4	10.8	6	4	3.6	5.4	ns
prot1197	1779	1	3	7.5	10.5	4	4	3	3	ns
prot1198	1379	6	2	3.6	3.6	3	6	2.4	4.8	sig
prot1199	652	2	4	9	12	4	4	0	3	ns
prot1200	704	1	2	9	3.6	5	2	7.2	7.2	ns
prot1201	1028	1	2	4.5	3	2	2	4.5	6	ns
prot1202	1181	3	2	0	4.8	1	5	2.4	0	ns
prot1203	383	9	9	9	27	4	8	12	24	ns
prot1204	1077	3	7	3.6	9	9	5	16.2	12.6	ns
prot1205	452	5	2	9	6	6	4	4.5	0	ns
prot1206	434	3	3	2.4	2.4	6	6	2.4	3.6	ns
prot1207	955	5	4	18	6	3	6	21	9	ns
prot1208	528	4	3	7.2	12.6	3	3	7.2	12.6	ns
prot1209	228	2	3	3	4.5	3	0	3	4.5	ns
prot1210	781	3	5	1.2	8.4	6	5	6	8.4	ns
prot1211	548	5	3	6	12	5	4	9	18	ns
prot1212	273	3	6	7.2	3.6	4	18	10.8	7.2	sig
prot1213	153	8	6	7.5	13.5	4	8	6	7.5	ns
prot1214	320	5	3	4.8	3.6	9	15	25.2	21.6	sig
prot1215	219	10	3	12	18	12	7	24	36	sig
prot1216	410	10	5	10.8	7.2	10	9	5.4	12.6	ns
prot1217	322	7	8	9	10.5	13	9	10.5	7.5	sig
prot1218	629	4	4	3.6	3.6	3	4	2.4	4.8	ns
prot1219	264	5	5	21	9	1	5	15	6	ns
prot1220	356	4	12	5.4	5.4	8	3	7.2	10.8	ns
prot1221	390	10	8	10.5	4.5	4	12	6	27	sig
prot1222	235	1	1	4.8	4.8	7	4	7.2	4.8	ns
prot1223	263	3	4	12	9	1	7	6	12	ns
prot1224	481	1	2	7.2	5.4	1	4	7.2	3.6	ns
prot1225	551	3	1	3	3	5	3	4.5	4.5	ns
prot1226	481	4	5	6	3.6	3	5	8.4	3.6	ns
prot1227	487	0	4	6	6	3	1	3	0	ns
prot1228	881	1	2	1.8	3.6	4	0	9	5.4	ns
prot1229	2284	4	2	6	7.5	4	0	1.5	9	ns
prot1230	852	1	3	3.6	0	0	3	2.4	1.2	ns
prot1231	341	6	3	3	6	5	7	6	6	ns
prot1232	182	7	4	7.2	1.8	2	5	12.6	1.8	ns
prot1233	327	7	5	6	1.5	4	2	4.5	10.5	ns
prot1234	219	4	5	4.8	3.6	4	5	4.8	3.6	ns
prot1235	406	1	3	15	3	4	0	18	12	ns
prot1236	332	0	3	5.4	7.2	4	2	14.4	10.8	sig
prot1237	365	5	3	1.5	4.5	6	4	6	6	ns
prot1238	308	3	3	3.6	8.4	3	2	9.6	4.8	sig
prot1239	232	0	3	6	12	2	2	9	0	ns
prot1240	2067	0	2	5.4	3.6	3	4	3.6	3.6	ns
prot1241	865	2	2	4.5	1.5	3	2	4.5	6	ns
prot1242	682	2	1	4.8	3.6	3	3	10.8	7.2	sig
prot1243	573	0	2	3	12	2	2	6	6	sig
prot1244	454	1	3	1.8	7.2	1	0	3.6	3.6	ns
prot1245	611	11	10	22.5	13.5	9	11	9	16.5	ns
prot1246	133	5	8	9.6	8.4	7	9	3.6	8.4	ns
prot1247	221	10	5	27	27	7	9	33	24	ns
prot1248	153	12	8	12.6	14.4	9	9	25.2	12.6	ns
prot1249	363	4	5	1.5	4.5	2	8	4.5	9	ns
prot1250	435	10	4	1.2	9.6	5	6	6	7.2	ns
prot1251	366	1	5	12	30	3	4	12	15	ns
prot1252	170	3	5	5.4	7.2	2	4	5.4	3.6	ns
prot1253	267	4	3	0	1.5	1	1	3	3	ns
prot1254	463	6	4	3.6	6	10	8	9.6	7.2	sig
prot1255	542	4	1	0	15	2	3	6	0	ns
prot1256	448	5	2	9	12.6	6	3	5.4	14.4	ns
prot1257	177	6	6	12	9	5	3	6	9	ns
prot1258	365	2	1	3.6	3.6	3	2	2.4	2.4	ns
prot1259	746	7	2	0	6	2	1	6	6	ns
prot1260	458	7	1	7.2	7.2	1	4	9	9	ns
prot1261	147	0	4	4.5	9	4	0	6	7.5	ns
prot1262	266	2	6	6	2.4	1	3	3.6	3.6	ns
prot1263	340	3	3	9	12	3	2	9	18	ns
prot1264	398	1	4	9	1.8	2	2	3.6	3.6	ns
prot1265	403	2	2	1.5	3	1	5	7.5	3	ns
prot1266	302	8	4	3.6	2.4	3	3	3.6	4.8	ns
prot1267	465	1	4	6	9	2	3	9	3	ns
prot1268	487	3	1	0	0	1	1	7.2	3.6	sig
prot1269	568	2	5	3	4.5	2	3	4.5	6	ns
prot1270	370	1	5	3.6	4.8	4	3	2.4	0	ns
prot1271	435	2	3	0	3	0	1	3	3	ns
prot1272	382	3	2	3.6	5.4	0	2	0	3.6	ns
prot1273	400	3	3	1.5	3	6	2	6	3	sig
prot1274	1317	1	1	1.2	0	1	2	0	2.4	ns
prot1275	1827	1	1	0	0	2	2	6	6	sig
prot1276	227	6	4	9	14.4	8	7	5.4	14.4	ns
prot1277	126	3	2	9	7.5	5	6	6	9	ns
prot1278	199	5	5	6	3.6	5	3	6	3.6	ns
prot1279	186	2	3	12	18	2	3	12	12	ns
prot1280	397	5	6	10.8	10.8	15	3	37.8	32.4	sig
prot1281	191	5	4	7.5	3	13	4	12	4.5	ns
prot1282	181	5	3	2.4	7.2	5	10	4.8	1.2	ns
prot1283	332	4	4	9	24	2	4	21	15	ns
prot1284	207	3	5	3.6	10.8	6	1	10.8	5.4	ns
prot1285	433	6	3	7.5	4.5	7	2	10.5	4.5	ns
prot1286	220	1	7	6	9.6	4	7	7.2	6	ns
prot1287	174	7	8	15	15	8	7	9	9	ns
prot1288	398	0	2	18	7.2	1	3	9	12.6	ns
prot1289	250	2	0	0	4.5	6	3	4.5	3	ns
prot1290	254	1	0	4.8	3.6	2	1	1.2	2.4	ns
prot1291	278	4	2	12	15	5	2	6	3	sig
prot1292	195	4	5	7.2	5.4	5	1	5.4	7.2	ns
prot1293	493	1	6	7.5	6	6	3	3	6	ns
prot1294	395	4	4	2.4	2.4	3	3	1.2	2.4	ns
prot1295	346	2	2	6	3	4	1	3	3	ns
prot1296	386	5	3	7.2	3.6	2	3	3.6	3.6	ns
prot1297	323	4	3	3	7.5	1	3	3	1.5	ns
prot1298	221	5	6	3.6	4.8	6	1	4.8	3.6	ns
prot1299	330	2	1	6	18	4	4	12	15	ns
prot1300	913	5	2	1.8	3.6	5	2	23.4	3.6	sig
prot1301	216	1	6	4.5	3	12	15	13.5	18	sig
prot1302	176	2	6	2.4	4.8	1	1	3.6	0	ns
prot1303	396	1	5	3	6	3	3	18	9	sig
prot1304	144	4	1	1.8	1.8	3	2	7.2	9	ns
prot1305	340	6	5	3	3	5	2	1.5	9	ns
prot1306	177	6	1	4.8	3.6	5	3	1.2	1.2	ns
prot1307	491	5	2	12	9	4	3	3	12	ns
prot1308	289	3	0	7.2	5.4	2	2	1.8	9	ns
prot1309	925	3	4	1.5	1.5	5	3	3	3	ns
prot1310	266	3	1	2.4	1.2	2	4	1.2	0	ns
prot1311	584	5	1	15	0	2	4	15	0	ns
prot1312	316	4	1	1.8	0	2	3	5.4	5.4	ns
prot1313	365	3	2	3	9	4	3	1.5	4.5	ns
prot1314	282	1	1	2.4	1.2	6	2	7.2	3.6	ns
prot1315	465	4	0	9	12	1	4	18	3	ns
prot1316	577	1	1	1.8	0	3	3	21.6	27	sig
prot1317	274	6	6	7.5	0	5	3	3	3	ns
prot1318	517	1	2	3.6	2.4	0	2	1.2	0	ns
prot1319	782	4	1	3	6	2	2	6	12	ns
prot1320	567	1	6	3.6	1.8	2	1	7.2	5.4	ns
prot1321	356	2	0	1.5	1.5	3	3	4.5	13.5	sig
prot1322	229	1	2	1.2	1.2	1	3	4.8	1.2	ns
prot1323	388	1	0	3	9	1	3	0	0	ns
prot1324	109	6	14	14.4	14.4	6	5	5.4	19.8	ns
prot1325	167	5	8	12	6	2	2	1.5	1.5	sig
prot1326	192	1	6	9.6	4.8	18	27	18	14.4	sig
prot1327	174	2	5	18	15	3	7	12	6	ns
prot1328	144	4	5	7.2	9	3	4	14.4	1.8	ns
prot1329	139	3	3	6	4.5	4	4	10.5	1.5	ns
prot1330	160	6	5	3.6	6	8	4	3.6	3.6	ns
prot1331	220	3	1	9	6	5	4	24	21	ns
prot1332	248	4	5	5.4	3.6	7	7	18	7.2	sig
prot1333	254	4	4	4.5	6	2	3	3	4.5	ns
prot1334	213	2	5	1.2	7.2	6	6	7.2	3.6	ns
prot1335	81	1	1	6	9	3	3	3	12	ns
prot1336	318	4	5	7.2	5.4	6	3	3.6	10.8	ns
prot1337	247	3	1	4.5	6	3	9	6	7.5	ns
prot1338	381	0	4	2.4	2.4	1	2	0	2.4	ns
prot1339	159	1	2	3	18	6	3	3	12	ns
prot1340	205	0	2	5.4	5.4	1	1	7.2	3.6	ns
prot1341	244	5	3	7.5	3	3	5	13.5	4.5	ns
prot1342	160	0	2	0	2.4	0	4	3.6	3.6	ns
prot1343	288	3	2	12	9	5	1	3	3	ns
prot1344	383	4	1	7.2	1.8	5	4	1.8	1.8	sig
prot1345	206	3	1	6	4.5	6	6	6	9	sig
prot1346	703	1	0	1.2	2.4	1	3	2.4	0	ns
prot1347	238	5	5	0	9	2	2	30	12	sig
prot1348	366	4	1	1.8	5.4	1	2	7.2	0	ns
prot1349	430	3	2	0	1.5	4	0	3	1.5	ns
prot1350	637	3	4	4.8	3.6	4	4	0	3.6	ns
prot1351	141	4	4	9	12	0	0	9	9	ns
prot1352	140	1	1	1.8	5.4	2	2	5.4	3.6	ns
prot1353	431	1	1	3	4.5	2	2	0	1.5	ns
prot1354	969	3	0	2.4	1.2	4	0	6	2.4	ns
prot1355	247	2	1	12	3	0	2	12	12	ns
prot1356	1101	2	1	3.6	1.8	1	2	12.6	9	sig
prot1357	178	2	1	3	3	1	0	1.5	1.5	ns
prot1358	178	1	0	1.2	3.6	3	2	7.2	3.6	ns
prot1359	297	1	4	12	12	0	3	3	6	ns
prot1360	238	2	5	1.8	1.8	1	4	0	5.4	ns
prot1361	226	3	2	3	3	1	3	1.5	1.5	ns
prot1362	486	2	5	4.8	0	2	0	1.2	0	ns
prot1363	758	1	0	3	6	5	4	21	6	sig
prot1364	305	5	1	0	0	4	1	1.8	3.6	ns
prot1365	526	2	0	3	1.5	1	1	3	1.5	sig
prot1366	375	3	2	2.4	3.6	4	0	1.2	1.2	ns
prot1367	651	2	3	3	9	1	1	3	15	ns
prot1368	5934	1	0	1.8	1.8	2	1	1.8	3.6	ns
prot1369	421	0	2	1.5	1.5	2	6	3	3	sig
prot1370	142	0	1	1.2	0	1	1	0	2.4	ns
prot1371	1145	2	3	0	0	1	1	3	3	ns
prot1372	238	1	1	9	0	1	3	1.8	1.8	ns
prot1373	391	0	1	1.5	1.5	3	1	1.5	0	ns
prot1374	618	2	1	1.2	3.6	2	2	2.4	3.6	sig
prot1375	93	6	10	33	36	7	6	27	12	ns
prot1376	130	6	7	14.4	9	5	11	5.4	10.8	ns
prot1377	83	8	5	12	3	9	8	18	12	sig
prot1378	361	2	3	3.6	4.8	12	6	18	7.2	sig
prot1379	193	4	0	12	18	9	5	60	6	sig
prot1380	393	7	4	19.8	16.2	18	24	27	37.8	sig
prot1381	232	7	2	6	6	3	2	6	6	ns
prot1382	201	2	4	8.4	1.2	2	9	10.8	7.2	sig
prot1383	105	2	4	12	15	2	9	12	15	ns
prot1384	173	7	2	5.4	7.2	4	3	5.4	10.8	ns
prot1385	182	2	3	3	9	4	4	1.5	4.5	ns
prot1386	199	4	2	1.2	6	2	1	1.2	7.2	sig
prot1387	191	2	1	12	15	2	2	6	12	ns
prot1388	274	3	2	3.6	3.6	0	4	5.4	7.2	ns
prot1389	135	4	3	3	6	3	3	6	1.5	ns
prot1390	169	1	0	0	1.2	6	3	6	0	ns
prot1391	688	1	5	9	3	3	2	3	15	ns
prot1392	152	1	4	1.8	0	1	2	1.8	5.4	ns
prot1393	528	2	1	3	3	0	4	4.5	4.5	ns
prot1394	157	4	1	3.6	3.6	6	4	9.6	12	sig
prot1395	126	1	2	3	3	1	2	12	12	ns
prot1396	80	1	4	7.2	10.8	10	4	5.4	5.4	sig
prot1397	122	3	1	4.5	4.5	1	5	1.5	9	ns
prot1398	232	4	1	1.2	2.4	3	1	1.2	3.6	ns
prot1399	171	4	2	12	6	3	5	15	15	ns
prot1400	70	4	2	5.4	5.4	8	1	3.6	3.6	ns
prot1401	130	2	3	1.5	1.5	3	6	0	1.5	ns
prot1402	103	1	2	1.2	7.2	2	2	1.2	2.4	ns
prot1403	547	3	1	3	6	2	2	3	0	ns
prot1404	250	0	1	1.8	0	3	4	0	0	ns
prot1405	497	0	2	6	1.5	4	2	6	6	sig
prot1406	312	2	0	0	1.2	1	1	2.4	3.6	ns
prot1407	152	1	5	12	3	2	4	6	12	sig
prot1408	535	2	3	5.4	5.4	4	2	10.8	3.6	sig
prot1409	87	4	4	3	7.5	1	1	0	1.5	ns
prot1410	232	3	0	1.2	1.2	2	3	4.8	1.2	ns
prot1411	232	1	0	12	9	1	4	3	3	sig
prot1412	843	2	1	10.8	3.6	4	2	12.6	3.6	ns
prot1413	555	3	4	1.5	3	1	2	1.5	1.5	ns
prot1414	173	2	3	1.2	1.2	2	1	1.2	1.2	ns
prot1415	194	0	3	0	12	0	3	6	3	ns
prot1416	180	3	0	1.8	1.8	1	6	0	3.6	ns
prot1417	199	0	1	0	1.5	1	2	0	1.5	ns
prot1418	287	0	2	2.4	2.4	1	1	3.6	1.2	ns
prot1419	999	2	3	12	9	2	7	3	6	ns
prot1420	220	1	3	1.8	1.8	2	2	3.6	0	ns
prot1421	648	2	2	1.5	3	1	0	7.5	4.5	ns
prot1422	164	2	0	3.6	0	1	1	3.6	1.2	ns
prot1423	181	1	2	3	0	2	2	6	6	sig
prot1424	285	3	11	10.8	10.8	14	5	23.4	28.8	sig
prot1425	172	4	6	6	10.5	5	5	10.5	10.5	sig
prot1426	103	4	2	7.2	3.6	11	4	8.4	19.2	sig
prot1427	430	5	1	3	3	2	7	15	9	ns
prot1428	130	4	2	10.8	12.6	10	5	7.2	9	ns
prot1429	123	4	0	10.5	6	3	6	9	22.5	sig
prot1430	304	2	7	1.2	3.6	4	2	1.2	2.4	ns
prot1431	164	0	6	12	15	3	5	24	9	ns
prot1432	75	2	1	1.8	3.6	3	1	3.6	7.2	ns
prot1433	173	4	2	7.5	1.5	2	3	10.5	3	ns
prot1434	176	3	7	0	1.2	2	5	1.2	4.8	ns
prot1435	191	7	1	9	6	0	3	15	15	ns
prot1436	138	4	1	7.2	5.4	6	5	10.8	5.4	ns
prot1437	148	1	3	3	10.5	2	4	9	7.5	ns
prot1438	101	1	4	6	3.6	6	3	6	2.4	ns
prot1439	157	3	2	12	3	4	1	12	6	ns
prot1440	488	3	3	3.6	5.4	5	3	5.4	3.6	ns
prot1441	133	3	2	4.5	3	3	1	7.5	7.5	ns
prot1442	229	5	6	1.2	3.6	5	2	2.4	3.6	ns
prot1443	89	7	3	12	6	2	3	12	12	ns
prot1444	317	1	3	10.8	0	4	4	7.2	3.6	sig
prot1445	88	2	2	4.5	7.5	0	0	7.5	6	ns
prot1446	180	2	2	1.2	6	5	1	3.6	4.8	ns
prot1447	207	1	2	6	9	3	18	27	9	sig
prot1448	235	3	4	0	1.8	0	2	7.2	5.4	ns
prot1449	86	2	1	1.5	1.5	1	0	1.5	4.5	ns
prot1450	115	2	0	3.6	2.4	3	2	1.2	4.8	ns
prot1451	127	4	2	6	9	5	1	3	6	sig
prot1452	229	3	3	3.6	0	5	2	5.4	3.6	ns
prot1453	247	2	3	7.5	3	1	5	1.5	6	sig
prot1454	573	1	1	0	2.4	1	1	0	3.6	ns
prot1455	176	0	1	9	6	4	1	6	6	ns
prot1456	169	2	2	5.4	5.4	3	4	1.8	3.6	ns
prot1457	81	1	1	3	4.5	5	2	3	4.5	ns
prot1458	89	0	1	0	1.2	4	1	1.2	2.4	sig
prot1459	178	2	3	15	0	4	4	18	12	sig
prot1460	151	3	1	3.6	5.4	1	2	9	7.2	sig
prot1461	146	1	2	3	1.5	2	6	6	0	ns
prot1462	217	5	1	2.4	0	2	4	1.2	4.8	ns
prot1463	159	2	1	9	9	6	1	15	12	ns
prot1464	237	3	0	5.4	3.6	2	4	7.2	3.6	sig
prot1465	587	1	1	3	1.5	3	2	3	4.5	sig
prot1466	128	0	0	3.6	2.4	2	3	2.4	3.6	ns
prot1467	425	2	2	3	9	0	3	3	0	ns
prot1468	256	0	3	5.4	1.8	2	0	5.4	3.6	ns
prot1469	136	2	2	7.5	10.5	2	3	3	0	ns
prot1470	76	1	0	2.4	2.4	0	2	2.4	2.4	ns
prot1471	175	0	2	9	3	2	2	9	6	ns
prot1472	231	3	1	0	5.4	2	6	3.6	10.8	sig
prot1473	337	1	2	0	4.5	2	4	3	1.5	ns
prot1474	239	1	0	0	1.2	1	0	0	2.4	ns
prot1475	456	4	2	0	3	0	2	9	0	ns
prot1476	126	1	1	1.8	1.8	0	2	1.8	1.8	ns
prot1477	488	0	2	3	1.5	2	1	0	4.5	ns
prot1478	127	0	0	2.4	1.2	3	2	0	2.4	ns
prot1479	191	3	1	21	9	7	6	12	15	ns
prot1480	114	7	4	10.8	7.2	4	7	3.6	7.2	ns
prot1481	62	0	3	7.5	3	6	0	3	3	ns
prot1482	350	2	6	6	8.4	1	1	1.2	3.6	ns
prot1483	108	3	2	3	0	2	2	15	9	ns
prot1484	321	1	4	0	0	4	4	1.8	10.8	ns
prot1485	308	0	1	9	3	1	3	0	1.5	ns
prot1486	59	3	3	1.2	3.6	3	3	4.8	1.2	ns
prot1487	218	5	2	3	6	3	4	9	15	ns
prot1488	106	5	4	1.8	7.2	4	2	3.6	12.6	sig
prot1489	154	1	3	1.5	7.5	2	0	3	4.5	ns
prot1490	166	2	3	2.4	1.2	2	1	1.2	3.6	ns
prot1491	515	0	4	6	6	0	4	9	6	ns
prot1492	183	2	1	7.2	1.8	2	5	9	0	ns
prot1493	162	1	0	7.5	1.5	3	4	4.5	6	ns
prot1494	140	4	4	2.4	4.8	0	0	0	4.8	ns
prot1495	169	2	2	3	3	0	1	6	3	ns
prot1496	242	4	2	10.8	0	2	1	9	5.4	ns
prot1497	292	0	1	4.5	1.5	2	1	1.5	1.5	ns
prot1498	197	5	3	2.4	3.6	1	3	1.2	1.2	ns
prot1499	856	1	1	9	6	0	1	3	0	ns
prot1500	127	1	2	3.6	1.8	1	0	0	5.4	ns
prot1501	72	1	3	1.5	3	2	4	3	6	ns
prot1502	148	2	2	4.8	3.6	2	2	10.8	6	sig
prot1503	53	2	1	0	3	2	0	9	0	ns
prot1504	98	3	2	0	3.6	0	3	0	0	ns
prot1505	405	3	0	1.5	0	0	2	0	3	ns
prot1506	104	4	1	1.2	0	1	4	0	2.4	ns
prot1507	176	2	1	6	0	3	0	6	6	ns
prot1508	125	5	2	1.8	3.6	2	1	1.8	9	ns
prot1509	160	2	1	1.5	1.5	1	1	6	4.5	ns
prot1510	316	1	0	3.6	2.4	0	0	1.2	0	ns
prot1511	978	1	0	0	6	2	2	6	6	sig
prot1512	234	3	2	5.4	3.6	2	6	3.6	3.6	sig
prot1513	431	2	2	0	4.5	1	6	1.5	1.5	ns
prot1514	2591	1	4	1.2	4.8	1	4	8.4	6	ns
prot1515	712	6	5	21	12	10	14	30	18	sig
prot1516	1852	5	4	5.4	5.4	4	3	3.6	9	ns
prot1517	2086	5	8	4.5	6	8	4	3	10.5	ns
prot1518	1064	2	2	3.6	7.2	12	6	18	7.2	sig
prot1519	609	5	4	30	18	3	11	9	15	ns
prot1520	645	3	1	3.6	5.4	2	0	3.6	1.8	ns
prot1521	969	2	2	3	0	0	0	1.5	3	ns
prot1522	857	1	2	2.4	1.2	1	1	6	3.6	ns
prot1523	488	2	1	9	6	1	1	3	0	ns
prot1524	2821	0	1	3.6	3.6	2	3	0	7.2	ns
prot1525	512	3	7	4.5	7.5	2	4	4.5	6	ns
prot1526	876	2	2	2.4	3.6	0	1	2.4	1.2	ns
prot1527	543	4	2	18	15	3	5	9	12	ns
prot1528	809	3	4	1.8	7.2	9	2	7.2	3.6	sig
prot1529	1674	1	3	3	1.5	3	1	0	1.5	ns
prot1530	1191	1	2	3.6	1.2	2	4	2.4	2.4	sig
prot1531	208	5	5	12	6	5	2	9	21	ns
prot1532	437	2	2	1.8	0	3	1	7.2	5.4	ns
prot1533	510	3	3	0	3	1	3	6	4.5	ns
prot1534	695	3	3	2.4	3.6	5	2	2.4	2.4	ns
prot1535	227	5	2	3	9	2	1	9	0	ns
prot1536	700	4	3	3.6	0	1	1	5.4	1.8	ns
prot1537	218	3	4	0	3	2	2	3	1.5	ns
prot1538	423	2	2	3.6	1.2	1	4	3.6	2.4	ns
prot1539	873	4	1	3	0	1	4	12	9	ns
prot1540	1426	1	2	1.8	3.6	8	10	3.6	10.8	sig
prot1541	520	1	0	0	1.5	1	1	3	0	ns
prot1542	290	7	13	14.4	12	11	9	16.8	9.6	ns
prot1543	296	1	4	6	12	2	8	27	24	ns
prot1544	309	5	2	7.2	7.2	1	1	7.2	3.6	ns
prot1545	502	2	1	7.5	7.5	4	3	3	1.5	ns
prot1546	204	1	3	1.2	1.2	1	0	1.2	3.6	ns
prot1547	437	4	4	15	3	6	9	63	72	sig
prot1548	314	4	2	3.6	7.2	3	1	5.4	5.4	ns
prot1549	402	4	0	3	0	0	3	3	1.5	ns
prot1550	188	2	3	3.6	2.4	9	7	6	8.4	sig
prot1551	434	5	1	6	6	4	2	0	6	ns
prot1552	325	3	3	1.8	0	6	3	5.4	5.4	sig
prot1553	607	0	1	1.5	0	0	3	3	0	ns
prot1554	739	4	2	4.8	0	1	2	2.4	0	ns
prot1555	235	0	1	9	6	1	3	0	6	ns
prot1556	982	1	4	0	3.6	2	7	3.6	7.2	sig
prot1557	392	7	2	3	7.5	1	2	4.5	1.5	ns
prot1558	543	0	3	3.6	0	1	3	3.6	0	ns
prot1559	462	0	5	9	0	3	3	9	9	sig
prot1560	348	1	1	1.8	1.8	2	8	5.4	5.4	sig
prot1561	463	1	0	1.5	1.5	0	1	1.5	0	ns
prot1562	173	9	0	2.4	6	6	4	2.4	7.2	ns
prot1563	274	2	2	12	15	4	3	18	15	ns
prot1564	251	4	3	3.6	1.8	6	6	9	0	ns
prot1565	231	6	4	4.5	9	5	2	7.5	4.5	ns
prot1566	394	6	1	3.6	3.6	6	2	4.8	4.8	sig
prot1567	240	1	3	9	9	1	0	24	6	ns
prot1568	441	4	2	7.2	7.2	2	2	3.6	1.8	ns
prot1569	200	1	2	3	6	2	3	3	1.5	ns
prot1570	371	2	0	1.2	1.2	3	2	2.4	0	ns
prot1571	313	4	5	9	3	1	2	15	6	ns
prot1572	730	2	3	0	5.4	2	2	5.4	3.6	ns
prot1573	329	4	0	4.5	1.5	1	2	4.5	6	ns
prot1574	627	1	2	3.6	1.2	1	0	1.2	2.4	ns
prot1575	250	5	2	9	9	3	2	9	6	sig
prot1576	144	4	3	5.4	1.8	1	1	9	5.4	ns
prot1577	472	4	1	1.5	6	7	2	6	7.5	sig
prot1578	421	4	0	1.2	1.2	1	5	2.4	3.6	ns
prot1579	250	2	4	0	3	0	0	9	3	ns
prot1580	266	2	3	7.2	1.8	2	3	7.2	1.8	ns
prot1581	861	2	2	3	0	1	3	0	0	ns
prot1582	1312	0	2	1.2	2.4	1	3	4.8	1.2	ns
prot1583	493	3	2	3	6	2	1	6	3	ns
prot1584	1082	1	1	5.4	3.6	0	1	7.2	5.4	ns
prot1585	648	2	3	1.5	1.5	4	2	6	3	sig
prot1586	276	1	1	2.4	2.4	6	3	7.2	3.6	sig
prot1587	518	4	3	0	3	1	2	12	6	sig
prot1588	640	0	1	1.8	3.6	0	3	5.4	1.8	ns
prot1589	722	4	2	1.5	7.5	8	1	4.5	4.5	ns
prot1590	147	1	2	3.6	1.2	2	4	3.6	4.8	ns
prot1591	193	3	10	18	9	2	6	9	15	ns
prot1592	194	3	3	1.8	3.6	2	2	7.2	1.8	ns
prot1593	365	1	2	4.5	1.5	2	2	3	3	ns
prot1594	290	1	1	2.4	1.2	3	2	3.6	1.2	ns
prot1595	636	4	3	6	15	2	1	3	18	sig
prot1596	1160	2	2	10.8	3.6	3	1	3.6	1.8	ns
prot1597	641	4	3	7.5	1.5	4	1	0	6	ns
prot1598	175	3	1	2.4	1.2	3	0	1.2	3.6	ns
prot1599	318	3	0	3	6	1	3	6	3	ns
prot1600	424	2	5	5.4	3.6	2	3	3.6	3.6	ns
prot1601	348	1	1	4.5	9	5	1	3	3	sig
prot1602	227	1	1	0	1.2	6	0	3.6	2.4	ns
prot1603	427	4	0	6	0	2	1	9	0	ns
prot1604	268	2	2	0	1.8	1	3	3.6	1.8	ns
prot1605	357	2	0	4.5	3	3	4	1.5	1.5	ns
prot1606	174	2	2	1.2	2.4	2	3	1.2	2.4	ns
prot1607	233	3	0	6	0	0	0	3	0	ns
prot1608	217	0	1	7.2	3.6	0	4	0	1.8	ns
prot1609	980	1	0	3	0	2	3	4.5	1.5	ns
prot1610	263	1	0	2.4	2.4	1	1	1.2	1.2	ns
prot1611	169	0	1	6	3	2	4	6	12	sig
prot1612	178	4	0	3.6	3.6	2	3	0	1.8	ns
prot1613	355	1	1	3	6	2	0	3	1.5	ns
prot1614	604	1	0	2.4	0	1	4	3.6	0	ns
prot1615	149	0	2	0	6	1	0	0	3	ns
prot1616	594	0	2	0	0	6	3	5.4	5.4	sig
prot1617	257	0	0	1.5	1.5	3	1	1.5	4.5	ns
prot1618	421	1	0	4.8	0	1	1	0	3.6	ns
prot1619	712	1	0	0	3	0	0	3	6	ns
prot1620	423	0	0	1.8	0	0	0	0	0	ns
prot1621	488	0	2	1.5	0	0	1	0	1.5	ns
prot1622	1872	0	2	1.2	0	1	1	1.2	0	ns
prot1623	153	3	4	15	12	5	4	9	21	ns
prot1624	275	4	4	1.8	1.8	6	2	1.8	10.8	ns
prot1625	463	2	4	4.5	6	1	7	7.5	0	ns
prot1626	103	4	2	0	4.8	3	1	2.4	7.2	ns
prot1627	287	3	3	9	9	2	1	3	3	ns
prot1628	282	3	1	5.4	7.2	0	5	5.4	9	ns
prot1629	200	0	0	0	4.5	4	1	1.5	7.5	sig
prot1630	149	2	3	4.8	3.6	1	2	8.4	2.4	ns
prot1631	149	0	2	3	9	4	3	3	6	ns
prot1632	132	3	4	1.8	1.8	1	0	0	7.2	ns
prot1633	118	1	1	6	0	2	6	4.5	4.5	sig
prot1634	191	1	5	4.8	0	2	4	4.8	2.4	sig
prot1635	189	1	1	12	12	4	3	15	0	ns
prot1636	273	1	0	7.2	1.8	1	2	3.6	5.4	ns
prot1637	327	0	3	6	1.5	1	5	0	0	ns
prot1638	148	2	1	1.2	1.2	5	1	2.4	6	sig
prot1639	206	1	0	3	6	1	0	6	3	ns
prot1640	108	1	1	0	3.6	2	5	1.8	7.2	ns
prot1641	267	1	3	3	4.5	3	4	1.5	1.5	ns
prot1642	204	4	1	4.8	1.2	0	4	1.2	1.2	ns
prot1643	223	1	2	6	6	2	2	3	12	ns
prot1644	298	2	1	3.6	1.8	1	2	0	5.4	ns
prot1645	194	2	6	0	3	5	1	0	7.5	ns
prot1646	77	3	3	2.4	0	1	3	3.6	1.2	ns
prot1647	166	1	1	12	6	2	4	9	6	ns
prot1648	418	2	0	3.6	1.8	2	0	0	9	ns
prot1649	418	0	0	1.5	1.5	0	0	1.5	1.5	ns
prot1650	127	1	2	3.6	1.2	7	2	2.4	3.6	ns
prot1651	279	4	3	9	6	1	3	9	3	ns
prot1652	181	4	4	5.4	1.8	1	3	5.4	1.8	ns
prot1653	129	0	3	0	0	3	2	3	12	sig
prot1654	161	1	0	4.8	1.2	1	3	1.2	2.4	ns
prot1655	126	2	2	9	3	6	2	3	3	ns
prot1656	326	1	1	0	5.4	2	2	5.4	5.4	sig
prot1657	207	2	2	4.5	0	2	1	3	3	ns
prot1658	191	4	0	3.6	2.4	0	0	1.2	3.6	ns
prot1659	238	2	0	9	0	0	4	6	6	ns
prot1660	210	0	2	0	1.8	1	0	1.8	3.6	ns
prot1661	331	1	0	4.5	0	4	2	3	7.5	sig
prot1662	574	1	3	0	2.4	3	0	1.2	1.2	ns
prot1663	455	0	2	3	9	5	2	0	6	ns
prot1664	553	3	1	1.8	0	0	2	0	1.8	ns
prot1665	522	3	2	0	3	1	1	3	1.5	sig
prot1666	325	0	1	1.2	2.4	1	1	2.4	1.2	ns
prot1667	208	1	0	9	3	1	3	15	3	ns
prot1668	232	1	0	0	3.6	0	0	1.8	5.4	ns
prot1669	219	0	1	3	1.5	1	0	3	1.5	ns
prot1670	409	1	4	0	1.2	1	1	1.2	0	ns
prot1671	233	1	0	6	0	6	3	18	6	sig
prot1672	772	0	1	1.8	1.8	0	1	1.8	0	ns
prot1673	360	2	4	7.5	4.5	3	3	3	0	ns
prot1674	439	1	2	2.4	1.2	1	1	3.6	1.2	ns
prot1675	442	1	3	3	0	3	0	0	6	ns
prot1676	138	1	1	5.4	3.6	2	0	0	1.8	ns
prot1677	106	0	1	1.5	1.5	1	1	1.5	1.5	ns
prot1678	370	2	2	1.2	1.2	3	3	0	2.4	ns
prot1679	629	1	1	9	0	3	1	3	0	ns
prot1680	187	1	2	1.8	10.8	2	4	0	3.6	ns
prot1681	596	2	2	0	3	1	1	1.5	1.5	sig
prot1682	255	2	0	1.2	1.2	1	0	2.4	0	ns
prot1683	92	10	5	0	15	6	4	6	12	ns
prot1684	171	6	3	5.4	5.4	1	6	7.2	1.8	sig
prot1685	165	1	4	1.5	7.5	5	2	1.5	7.5	ns
prot1686	148	6	5	2.4	1.2	1	2	3.6	2.4	ns
prot1687	229	6	2	6	18	3	0	18	12	ns
prot1688	123	2	4	0	5.4	4	2	5.4	3.6	ns
prot1689	77	5	2	3	1.5	2	2	7.5	6	sig
prot1690	465	1	2	4.8	3.6	2	0	0	1.2	ns
prot1691	279	3	1	0	0	2	2	6	6	sig
prot1692	278	0	3	5.4	3.6	7	4	7.2	3.6	sig
prot1693	119	2	1	4.5	4.5	1	2	3	1.5	ns
prot1694	148	3	1	1.2	1.2	9	3	3.6	3.6	sig
prot1695	72	0	0	0	6	0	1	6	9	ns
prot1696	353	2	2	7.2	3.6	3	3	3.6	1.8	ns
prot1697	196	0	1	4.5	1.5	2	2	1.5	3	ns
prot1698	174	0	2	2.4	3.6	2	2	1.2	7.2	ns
prot1699	126	2	1	9	6	2	6	6	6	sig
prot1700	235	2	4	3.6	5.4	2	3	1.8	0	ns
prot1701	235	4	1	3	10.5	1	1	0	1.5	ns
prot1702	110	2	1	1.2	3.6	3	2	4.8	7.2	ns
prot1703	188	3	4	0	3	3	1	3	0	ns
prot1704	225	4	2	0	0	1	1	3.6	1.8	sig
prot1705	138	2	1	0	4.5	1	1	4.5	0	ns
prot1706	174	1	0	1.2	0	0	3	2.4	3.6	ns
prot1707	672	0	2	3	27	2	5	12	48	sig
prot1708	84	1	0	1.8	0	5	1	3.6	1.8	ns
prot1709	107	1	0	1.5	1.5	7	2	3	3	sig
prot1710	146	1	6	3.6	0	4	2	1.2	7.2	ns
prot1711	183	2	2	9	18	6	4	3	12	sig
prot1712	555	1	0	1.8	5.4	1	1	1.8	0	ns
prot1713	467	2	2	1.5	3	3	1	1.5	0	ns
prot1714	265	2	4	1.2	2.4	2	2	0	0	ns
prot1715	598	1	3	3	3	2	3	12	0	ns
prot1716	317	4	1	3.6	3.6	2	3	3.6	1.8	ns
prot1717	196	2	0	1.5	7.5	1	2	0	3	ns
prot1718	267	0	1	0	1.2	0	2	0	0	ns
prot1719	612	2	0	9	12	2	3	12	0	ns
prot1720	62	0	1	3.6	3.6	2	1	0	5.4	ns
prot1721	77	1	2	1.5	1.5	3	1	0	3	ns
prot1722	68	1	1	1.2	1.2	3	1	1.2	0	ns
prot1723	632	2	2	3	3	2	2	3	0	ns
prot1724	230	0	0	1.8	1.8	2	0	1.8	3.6	ns
prot1725	133	1	0	1.5	0	0	0	0	1.5	ns
prot1726	334	0	0	2.4	0	1	1	2.4	2.4	ns
prot1727	311	2	2	0	3	0	1	9	0	ns
prot1728	563	1	1	1.8	0	2	1	1.8	0	ns
prot1729	327	2	0	0	0	1	1	3	0	ns
prot1730	144	1	1	2.4	2.4	0	1	2.4	3.6	ns
prot1731	668	1	1	6	6	2	2	15	0	ns
prot1732	85	3	1	1.8	7.2	0	2	3.6	5.4	ns
prot1733	102	1	1	1.5	0	1	6	1.5	1.5	sig
prot1734	508	0	1	0	0	2	0	1.2	3.6	ns
prot1735	226	1	1	3	9	3	6	18	9	sig
prot1736	676	0	1	1.8	0	0	2	1.8	0	ns
prot1737	539	2	1	0	1.5	2	2	3	4.5	sig
prot1738	295	0	0	0	0	0	1	1.2	0	ns
prot1739	224	1	0	6	0	0	1	3	3	ns
prot1740	2292	1	1	3.6	1.8	3	2	3.6	3.6	sig
prot1741	170	2	3	3	10.5	3	2	13.5	13.5	sig
prot1742	134	1	0	2.4	1.2	2	1	4.8	1.2	ns
prot1743	255	1	4	6	6	10	4	18	18	sig
prot1744	304	4	4	1.8	5.4	3	2	5.4	0	ns
prot1745	237	7	4	4.5	10.5	4	5	3	4.5	ns
prot1746	105	4	1	2.4	2.4	0	1	3.6	1.2	ns
prot1747	69	3	2	0	6	3	1	3	0	ns
prot1748	247	2	1	5.4	5.4	0	3	1.8	1.8	ns
prot1749	99	4	1	9	4.5	1	2	6	0	ns
prot1750	116	2	4	3.6	1.2	2	4	3.6	3.6	ns
prot1751	152	3	0	9	0	0	1	6	0	ns
prot1752	225	1	0	1.8	7.2	4	0	5.4	3.6	ns
prot1753	147	5	3	1.5	4.5	1	4	1.5	1.5	sig
prot1754	125	4	4	3.6	1.2	0	4	1.2	0	ns
prot1755	90	3	2	0	6	5	4	15	0	ns
prot1756	237	1	4	1.8	3.6	4	1	3.6	5.4	ns
prot1757	66	0	0	1.5	0	3	2	9	4.5	sig
prot1758	264	4	6	1.2	3.6	0	2	3.6	0	ns
prot1759	137	2	3	9	0	0	2	6	3	ns
prot1760	511	3	2	3.6	7.2	0	1	3.6	3.6	ns
prot1761	141	0	0	0	0	1	4	0	0	ns
prot1762	280	1	2	4.8	2.4	1	2	0	2.4	ns
prot1763	302	1	4	6	6	4	2	9	6	ns
prot1764	74	2	0	1.8	0	3	2	3.6	10.8	sig
prot1765	171	0	1	4.5	1.5	2	2	10.5	3	sig
prot1766	95	1	4	1.2	0	1	3	3.6	2.4	ns
prot1767	367	5	3	6	6	3	1	0	3	ns
prot1768	144	0	1	7.2	7.2	1	1	7.2	1.8	ns
prot1769	664	1	1	0	1.5	0	2	3	1.5	ns
prot1770	179	0	0	1.2	1.2	4	2	2.4	2.4	sig
prot1771	114	1	1	3	6	1	0	6	9	ns
prot1772	161	1	1	5.4	0	1	1	1.8	0	ns
prot1773	205	5	3	0	1.5	0	3	3	1.5	ns
prot1774	305	2	2	2.4	2.4	2	2	1.2	1.2	sig
prot1775	416	0	2	6	0	1	1	3	3	ns
prot1776	397	3	2	0	1.8	2	1	1.8	1.8	sig
prot1777	224	1	0	0	3	3	1	3	3	ns
prot1778	314	0	0	0	0	2	0	2.4	2.4	ns
prot1779	174	3	1	15	0	1	4	3	3	sig
prot1780	416	0	2	1.8	0	3	4	3.6	0	ns
prot1781	131	0	2	6	0	4	1	3	0	ns
prot1782	107	0	2	2.4	2.4	0	0	1.2	1.2	ns
prot1783	163	1	0	6	6	0	2	0	6	ns
prot1784	564	1	1	0	1.8	0	2	0	1.8	ns
prot1785	208	0	4	1.5	1.5	3	1	0	1.5	ns
prot1786	135	2	0	1.2	0	1	2	1.2	0	ns
prot1787	3394	4	2	12	3	2	0	0	9	ns
prot1788	1957	1	1	3.6	1.8	4	2	10.8	14.4	sig
prot1789	1088	5	2	0	0	0	1	1.5	1.5	ns
prot1790	424	0	1	4.8	4.8	9	18	14.4	3.6	sig
prot1791	1035	2	2	12	3	0	2	0	3	ns
prot1792	926	0	1	0	1.8	3	5	1.8	1.8	ns
prot1793	1669	0	0	1.5	0	1	2	0	1.5	ns
prot1794	201	1	5	1.2	1.2	1	1	6	4.8	ns
prot1795	539	2	3	3	3	2	3	6	6	sig
prot1796	638	1	1	1.8	1.8	4	2	3.6	10.8	sig
prot1797	225	6	3	3	1.5	7	7	3	12	ns
prot1798	319	6	3	1.2	2.4	3	1	2.4	6	ns
prot1799	520	1	2	6	12	3	4	18	3	ns
prot1800	785	5	2	10.8	5.4	1	0	0	5.4	ns
prot1801	629	3	3	3	4.5	3	3	9	22.5	sig
prot1802	341	0	1	1.2	3.6	1	1	1.2	6	sig
prot1803	412	2	0	3	9	0	1	3	3	ns
prot1804	308	1	0	1.8	1.8	1	1	0	1.8	ns
prot1805	743	1	1	1.5	3	1	1	1.5	0	ns
prot1806	470	2	1	2.4	1.2	1	2	0	1.2	ns
prot1807	1140	1	0	3	3	1	2	0	3	ns
prot1808	1466	1	1	1.8	1.8	2	2	0	0	ns
prot1809	254	1	2	3	4.5	2	6	7.5	3	ns
prot1810	257	1	1	4.8	0	9	4	2.4	4.8	sig
prot1811	375	1	2	0	6	0	1	3	3	ns
prot1812	1882	1	3	3.6	0	3	1	9	0	ns
prot1813	1300	1	2	0	4.5	0	0	1.5	0	ns
prot1814	444	4	2	1.2	0	0	2	0	6	ns
prot1815	832	1	2	6	6	2	2	12	6	sig
prot1816	582	3	1	0	3.6	5	2	3.6	7.2	ns
prot1817	280	4	2	0	0	0	1	3	4.5	ns
prot1818	1244	3	0	3.6	0	1	0	3.6	1.2	ns
prot1819	276	1	2	3	6	0	0	0	9	ns
prot1820	623	1	0	1.8	1.8	0	2	5.4	0	ns
prot1821	450	0	1	0	3	1	2	1.5	1.5	sig
prot1822	247	0	2	2.4	1.2	0	1	0	2.4	ns
prot1823	387	0	1	3	0	2	0	0	3	ns
prot1824	662	2	0	0	7.2	0	1	3.6	0	ns
prot1825	743	1	2	1.5	1.5	1	1	1.5	0	ns
prot1826	874	1	0	0	1.2	0	3	0	1.2	ns
prot1827	1301	3	1	0	3	0	1	0	6	ns
prot1828	274	3	0	9	3.6	2	4	3.6	5.4	ns
prot1829	551	1	1	0	4.5	2	3	4.5	4.5	ns
prot1830	447	3	1	4.8	1.2	0	4	1.2	1.2	ns
prot1831	154	3	0	3	0	2	0	9	12	ns
prot1832	210	2	0	5.4	3.6	0	4	0	3.6	ns
prot1833	290	0	1	1.5	3	2	3	0	3	ns
prot1834	220	3	5	4.8	4.8	2	2	2.4	3.6	ns
prot1835	184	3	2	0	3	5	5	12	6	sig
prot1836	168	0	4	3.6	1.8	3	2	7.2	1.8	ns
prot1837	102	0	3	3	1.5	1	3	7.5	6	ns
prot1838	327	2	1	0	2.4	1	3	1.2	1.2	ns
prot1839	962	1	2	3	0	2	6	6	18	sig
prot1840	556	1	0	3.6	0	1	2	1.8	0	ns
prot1841	374	2	2	3	1.5	2	2	4.5	4.5	sig
prot1842	728	1	1	0	3.6	1	3	1.2	0	ns
prot1843	243	0	2	3	6	6	2	6	6	sig
prot1844	127	0	1	0	1.8	2	1	1.8	1.8	ns
prot1845	519	0	1	1.5	0	2	1	3	6	ns
prot1846	492	3	2	3.6	1.2	3	2	2.4	1.2	ns
prot1847	233	4	0	3	9	3	3	9	9	sig
prot1848	287	0	2	0	3.6	1	1	3.6	3.6	sig
prot1849	337	1	0	3	0	2	2	1.5	3	sig
prot1850	404	0	1	1.2	3.6	2	6	2.4	4.8	sig
prot1851	3175	2	2	0	0	1	0	3	3	ns
prot1852	243	0	0	1.8	1.8	0	0	0	0	ns
prot1853	275	2	3	0	0	1	1	3	0	ns
prot1854	648	1	3	1.2	1.2	2	3	2.4	1.2	ns
prot1855	172	0	2	3	3	3	1	9	3	ns
prot1856	283	3	3	3.6	1.8	2	1	7.2	7.2	sig
prot1857	159	3	3	6	3	1	3	0	1.5	ns
prot1858	372	2	3	3.6	0	3	1	0	0	ns
prot1859	174	2	1	6	6	2	3	9	9	ns
prot1860	182	3	1	3.6	3.6	2	0	5.4	1.8	ns
prot1861	251	1	5	0	3	0	0	6	4.5	ns
prot1862	1009	1	1	3.6	3.6	1	3	8.4	2.4	ns
prot1863	233	0	0	0	3	0	0	0	6	ns
prot1864	158	3	2	9	1.8	2	4	5.4	7.2	ns
prot1865	200	0	2	0	3	2	4	3	3	sig
prot1866	292	2	1	0	1.2	1	2	1.2	4.8	ns
prot1867	399	0	1	3	0	6	6	9	9	sig
prot1868	229	4	1	3.6	1.8	4	3	3.6	0	ns
prot1869	228	3	5	0	1.5	1	0	3	3	ns
prot1870	445	5	0	3.6	1.2	0	2	4.8	3.6	ns
prot1871	334	1	1	0	0	3	0	0	9	ns
prot1872	848	0	3	3.6	3.6	3	5	3.6	1.8	ns
prot1873	151	3	3	6	0	5	1	0	4.5	ns
prot1874	1410	1	3	0	0	0	3	2.4	4.8	ns
prot1875	164	3	3	6	9	3	2	9	6	ns
prot1876	114	3	1	7.2	7.2	2	2	1.8	1.8	ns
prot1877	262	1	0	1.5	3	2	4	1.5	4.5	ns
prot1878	174	0	0	2.4	3.6	6	2	2.4	2.4	sig
prot1879	987	0	1	6	6	1	1	6	9	ns
prot1880	170	0	5	0	5.4	2	0	1.8	1.8	ns
prot1881	399	1	0	0	6	1	1	1.5	1.5	ns
prot1882	504	0	1	0	1.2	2	2	2.4	1.2	ns
prot1883	359	1	1	6	3	9	6	27	18	sig
prot1884	85	1	1	0	5.4	2	1	1.8	3.6	ns
prot1885	186	0	0	3	4.5	4	0	3	1.5	ns
prot1886	231	3	2	2.4	3.6	2	0	2.4	0	ns
prot1887	161	2	1	6	3	1	2	0	3	ns
prot1888	296	0	1	0	1.8	2	0	0	1.8	ns
prot1889	362	1	2	0	3	1	4	4.5	1.5	ns
prot1890	492	2	2	2.4	0	2	1	0	2.4	ns
prot1891	240	1	1	6	3	0	0	3	9	ns
prot1892	587	0	4	1.8	1.8	1	1	1.8	1.8	ns
prot1893	523	1	1	4.5	1.5	2	2	3	3	sig
prot1894	979	0	0	1.2	0	4	2	1.2	1.2	sig
prot1895	2381	0	1	3	0	0	1	3	3	ns
prot1896	246	2	1	1.8	1.8	2	2	3.6	3.6	sig
prot1897	309	1	3	0	0	0	1	1.5	3	ns
prot1898	214	2	1	2.4	2.4	2	3	2.4	2.4	sig
prot1899	659	1	2	3	0	1	3	0	3	ns
prot1900	185	0	2	0	1.8	1	3	0	0	ns
prot1901	201	2	0	4.5	1.5	2	1	4.5	4.5	ns
prot1902	464	1	2	0	0	1	2	2.4	2.4	ns
prot1903	298	1	0	3	6	0	1	3	3	ns
prot1904	502	1	2	0	0	0	1	5.4	1.8	ns
prot1905	295	0	2	0	1.5	0	0	4.5	3	ns
prot1906	1921	2	1	1.2	0	0	0	0	0	ns
prot1907	900	1	0	0	3	0	1	0	0	ns
prot1908	1567	2	1	1.8	0	1	0	0	3.6	ns
prot1909	659	1	1	0	1.5	1	1	4.5	3	ns
prot1910	909	1	2	1.2	2.4	2	7	6	2.4	sig
prot1911	193	2	1	0	0	1	1	3	6	ns
prot1912	431	0	1	1.8	1.8	0	0	1.8	10.8	ns
prot1913	118	1	0	3	0	1	1	1.5	3	sig
prot1914	229	0	4	6	9.6	1	1	1.2	2.4	ns
prot1915	232	3	3	12	0	2	6	3	6	ns
prot1916	267	3	4	0	1.8	3	1	3.6	1.8	ns
prot1917	266	1	2	4.5	4.5	1	1	6	3	ns
prot1918	183	1	4	1.2	1.2	0	1	3.6	0	ns
prot1919	909	1	4	6	3	2	5	6	6	ns
prot1920	219	5	2	0	5.4	2	3	3.6	1.8	ns
prot1921	141	1	1	3	3	1	4	0	4.5	ns
prot1922	154	3	2	1.2	1.2	3	4	3.6	2.4	ns
prot1923	243	0	2	9	6	1	1	3	3	sig
prot1924	135	0	0	0	5.4	5	3	1.8	3.6	ns
prot1925	315	0	2	4.5	1.5	1	2	4.5	0	ns
prot1926	517	1	1	1.2	1.2	2	2	3.6	3.6	ns
prot1927	127	1	0	3	0	1	2	0	0	ns
prot1928	439	0	1	5.4	3.6	1	1	0	0	ns
prot1929	398	0	2	0	6	1	4	0	0	ns
prot1930	462	1	1	1.2	1.2	1	0	1.2	4.8	ns
prot1931	202	3	0	0	6	3	6	27	18	sig
prot1932	114	2	2	1.8	0	1	1	0	1.8	ns
prot1933	137	2	0	0	3	0	0	0	1.5	ns
prot1934	124	1	2	3.6	1.2	0	0	0	0	ns
prot1935	641	1	1	0	0	1	4	3	3	sig
prot1936	415	2	2	0	1.8	1	1	1.8	5.4	ns
prot1937	448	0	1	1.5	3	3	0	1.5	3	ns
prot1938	572	2	2	0	2.4	2	2	0	1.2	ns
prot1939	819	2	1	0	9	1	1	6	6	ns
prot1940	365	0	0	0	1.8	1	1	5.4	1.8	ns
prot1941	600	0	1	1.5	0	0	1	1.5	1.5	ns
prot1942	692	2	2	0	1.2	0	2	0	1.2	ns
prot1943	244	0	1	0	0	4	3	6	6	sig
prot1944	203	0	0	0	0	2	1	1.8	0	ns
prot1945	383	2	2	0	3	2	0	4.5	1.5	ns
prot1946	208	0	3	0	1.2	3	2	3.6	3.6	sig
prot1947	292	5	1	3	9	0	0	12	3	ns
prot1948	288	0	1	0	1.8	1	0	0	0	ns
prot1949	111	0	2	1.5	6	1	1	1.5	1.5	ns
prot1950	309	1	1	0	3.6	1	1	2.4	0	ns
prot1951	555	2	0	0	0	1	1	3	6	ns
prot1952	719	1	1	1.8	1.8	1	0	3.6	0	ns
prot1953	548	0	1	1.5	3	2	1	3	4.5	ns
prot1954	209	0	0	4.8	2.4	1	0	1.2	0	ns
prot1955	561	3	2	6	6	9	4	6	6	sig
prot1956	575	1	0	0	0	3	3	5.4	5.4	sig
prot1957	193	1	2	3	1.5	2	2	1.5	3	ns
prot1958	476	0	1	0	1.2	2	2	2.4	4.8	sig
prot1959	426	2	0	0	0	0	1	6	3	ns
prot1960	210	2	4	7.2	1.8	1	2	5.4	0	ns
prot1961	167	1	1	1.5	1.5	2	2	0	1.5	ns
prot1962	255	2	3	2.4	1.2	4	1	1.2	1.2	ns
prot1963	259	1	2	3	3	0	0	0	9	ns
prot1964	828	1	1	0	1.8	3	3	5.4	10.8	sig
prot1965	491	1	0	1.5	0	1	2	0	3	ns
prot1966	116	0	1	1.2	2.4	1	1	2.4	2.4	ns
prot1967	392	0	1	0	3	2	2	12	6	sig
prot1968	278	1	1	1.8	0	0	0	0	1.8	ns
prot1969	275	2	1	0	3	4	5	3	1.5	sig
prot1970	542	2	0	1.2	0	1	1	1.2	0	ns
prot1971	303	1	1	0	3	0	1	0	9	ns
prot1972	206	3	0	1.8	1.8	1	2	0	3.6	ns
prot1973	575	1	3	0	3	0	2	3	1.5	ns
prot1974	882	2	0	0	0	0	1	1.2	1.2	ns
prot1975	503	0	1	0	3	0	0	0	0	ns
prot1976	350	0	0	0	0	2	1	1.8	1.8	ns
prot1977	277	0	2	0	0	2	2	3	6	sig
prot1978	251	0	0	0	2.4	1	1	2.4	1.2	ns
prot1979	223	0	1	0	3	0	0	3	0	ns
prot1980	109	2	4	5.4	5.4	0	1	5.4	5.4	ns
prot1981	1093	2	1	1.5	0	3	3	3	6	ns
prot1982	123	2	2	1.2	0	0	2	1.2	1.2	ns
prot1983	160	5	1	6	6	1	2	3	3	ns
prot1984	160	4	3	7.2	1.8	2	0	1.8	1.8	ns
prot1985	433	3	2	4.5	1.5	3	3	3	4.5	ns
prot1986	214	0	1	0	0	3	3	7.2	3.6	sig
prot1987	114	1	1	3	6	2	3	3	6	ns
prot1988	178	1	1	3.6	1.8	1	3	1.8	5.4	ns
prot1989	248	1	2	0	1.5	2	2	3	4.5	sig
prot1990	49	2	2	1.2	0	1	2	2.4	3.6	ns
prot1991	86	3	1	6	9	1	1	6	0	ns
prot1992	335	0	1	0	0	1	0	1.8	1.8	ns
prot1993	171	0	2	1.5	4.5	15	3	4.5	4.5	sig
prot1994	214	0	2	2.4	4.8	2	1	3.6	0	ns
prot1995	108	1	1	3	0	0	0	6	0	ns
prot1996	115	1	3	3.6	1.8	1	1	0	3.6	ns
prot1997	96	0	2	3	4.5	2	2	3	3	sig
prot1998	82	3	3	0	2.4	2	1	1.2	4.8	sig
prot1999	365	3	1	6	9	1	1	0	3	ns
[truncated: 1,549 more rows]
