# Supplementary material for: Protein complex-based analysis is resistant to the obfuscating consequences of batch effects --- a case study in clinical proteomics
Source: BMC Genomics. 2017 Mar 14;18(Suppl 2):142. doi: 10.1186/s12864-017-3490-3 (PMC5374662; doi:10.1186/s12864-017-3490-3)
Supplement: Supplementary file 2 — Simulated data D2.2H. (ZIP 3730 kb) [file 12864_2017_3490_MOESM2_ESM.zip › D2.2.371.txt]

protLen	X0	X0.1	X0.2	X0.3	X1	X1.1	X1.2	X1.3	sig
prot1	1338	895	890	1066.8	1006.8	895	888	1056	1058.4	ns
prot2	2199	26	27	50.4	59.4	93	81	226.8	140.4	sig
prot3	1538	33	44	66	76	31	31	68	70	ns
prot4	2319	19	22	57	57	38	18	90	60	ns
prot5	1392	50	37	40.8	48	80	114	124.8	69.6	sig
prot6	1985	23	30	68.4	59.4	24	42	50.4	57.6	ns
prot7	1262	60	57	68	94	102	110	180	132	sig
prot8	3862	16	15	39	66	10	20	63	78	ns
prot9	1295	48	52	55.2	57.6	38	47	56.4	58.8	ns
prot10	4287	10	16	19.8	23.4	11	12	23.4	34.2	ns
prot11	1277	39	34	60	100	37	37	96	70	ns
prot12	3587	5	9	24	24	3	8	21	6	ns
prot13	774	90	76	81.6	88.8	63	83	87.6	78	ns
prot14	1960	5	5	16.2	14.4	5	3	16.2	9	ns
prot15	858	53	68	144	132	61	66	92	102	ns
prot16	693	91	75	246	216	90	103	276	285	sig
prot17	748	65	59	66	81.6	58	68	94.8	82.8	ns
prot18	875	38	49	61.2	72	43	43	75.6	86.4	ns
prot19	1755	18	11	38	22	10	12	28	26	ns
prot20	839	31	36	126	126	36	33	69	123	ns
prot21	857	29	21	25.2	28.8	29	29	33.6	30	ns
prot22	1248	23	20	48.6	43.2	27	31	55.8	52.2	ns
prot23	1308	14	18	28	24	57	48	72	120	sig
prot24	1260	11	12	42	60	23	14	60	45	ns
prot25	1487	10	8	8.4	6	3	12	7.2	10.8	ns
prot26	477	78	98	160.2	142.2	101	83	165.6	180	ns
prot27	1324	17	25	38	38	43	43	62	94	sig
prot28	997	25	21	54	24	22	12	57	57	ns
prot29	623	110	95	114	130.8	90	106	138	134.4	ns
prot30	657	91	95	187.2	181.8	96	102	172.8	176.4	ns
prot31	1735	12	15	30	24	15	15	40	30	sig
prot32	904	17	14	36	24	16	18	60	66	sig
prot33	446	179	181	214.8	210	558	597	716.4	766.8	sig
prot34	262	189	189	286.2	313.2	167	165	311.4	325.8	ns
prot35	682	113	98	206	210	109	115	194	210	ns
prot36	742	51	44	147	129	50	46	156	162	ns
prot37	630	39	46	39.6	51.6	45	40	36	33.6	ns
prot38	672	26	35	68.4	30.6	43	37	61.2	46.8	sig
prot39	1056	17	27	70	50	21	24	40	56	ns
prot40	1098	24	23	84	54	21	24	42	57	ns
prot41	1192	11	10	12	13.2	13	14	12	18	ns
prot42	1888	13	12	7.2	12.6	11	6	7.2	30.6	ns
prot43	500	155	148	322	332	177	158	278	324	ns
prot44	610	73	53	156	159	39	59	180	138	ns
prot45	543	32	38	45.6	40.8	32	32	45.6	43.2	ns
prot46	685	24	25	64.8	54	28	33	43.2	36	ns
prot47	546	28	23	60	60	25	22	56	46	ns
prot48	1311	11	12	33	39	12	14	36	24	ns
prot49	1047	7	9	18	9.6	12	9	7.2	16.8	ns
prot50	491	135	142	199.8	264.6	121	146	261	250.2	ns
prot51	654	84	76	168	134	82	60	144	164	ns
prot52	639	62	56	240	174	54	59	165	186	ns
prot53	740	54	61	51.6	68.4	43	52	58.8	64.8	ns
prot54	1143	22	19	34.2	27	20	10	34.2	37.8	ns
prot55	966	22	22	24	46	26	16	30	18	ns
prot56	1042	5	9	42	36	14	7	63	36	ns
prot57	2166	5	4	4.8	12	11	15	7.2	9.6	ns
prot58	443	38	43	48.6	54	24	27	50.4	43.2	ns
prot59	589	28	21	36	66	30	30	42	58	ns
prot60	740	20	25	66	78	20	22	63	63	ns
prot61	532	18	16	19.2	22.8	17	23	21.6	25.2	ns
prot62	740	9	10	19.8	9	7	7	7.2	19.8	ns
prot63	727	16	12	30	22	12	12	16	26	ns
prot64	1585	11	5	12	15	8	3	12	21	ns
prot65	479	231	236	262.8	300	223	220	258	259.2	ns
prot66	364	151	154	307.8	322.2	168	160	264.6	279	ns
prot67	433	167	160	248	350	162	151	322	276	ns
prot68	346	141	139	417	420	229	259	795	696	sig
prot69	545	94	110	106.8	114	191	182	181.2	159.6	sig
prot70	472	63	87	144	118.8	79	79	142.2	131.4	ns
prot71	478	50	45	124	108	44	55	104	100	ns
prot72	413	33	55	114	114	80	96	264	348	sig
prot73	496	48	39	39.6	51.6	33	31	39.6	40.8	ns
prot74	630	30	37	55.8	55.8	38	30	48.6	63	ns
prot75	544	37	23	48	52	22	26	54	56	ns
prot76	880	8	15	39	48	8	19	45	33	ns
prot77	684	6	8	10.8	13.2	5	4	14.4	7.2	ns
prot78	988	11	11	7.2	19.8	9	7	18	23.4	ns
prot79	430	69	63	120	142	58	74	142	142	ns
prot80	707	30	30	60	72	31	36	93	90	sig
prot81	418	23	25	24	42	27	23	27.6	32.4	ns
prot82	820	12	19	28.8	27	15	14	25.2	27	ns
prot83	1450	8	9	32	20	11	8	12	20	ns
prot84	500	68	86	294	249	75	77	282	207	ns
prot85	451	50	52	70.8	54	63	65	73.2	76.8	ns
prot86	757	30	26	45	52.2	27	27	32.4	45	ns
prot87	539	16	22	48	38	26	22	48	48	ns
prot88	455	15	15	54	27	23	14	63	54	ns
prot89	646	16	10	24	18	15	18	25.2	28.8	ns
prot90	533	9	8	16.2	19.8	13	7	16.2	12.6	ns
prot91	1101	6	2	10	14	4	5	10	10	ns
prot92	375	174	168	474	531	167	160	522	519	ns
prot93	477	118	117	133.2	150	140	113	122.4	138	ns
prot94	440	80	69	126	136.8	134	170	234	244.8	sig
prot95	445	57	67	138	146	71	79	114	114	ns
prot96	373	56	35	135	144	90	68	186	252	sig
prot97	606	29	34	36	39.6	28	35	37.2	43.2	ns
prot98	343	20	34	54	46.8	15	18	43.2	34.2	ns
prot99	403	26	20	32	50	22	23	38	32	sig
prot100	591	25	15	48	63	22	13	54	72	ns
prot101	641	6	13	16.8	10.8	10	14	14.4	14.4	ns
prot102	583	8	9	18	19.8	10	11	27	14.4	ns
prot103	544	10	11	24	20	11	7	18	20	ns
prot104	2137	7	5	9	18	4	6	9	24	ns
prot105	375	51	38	44.4	49.2	39	34	39.6	43.2	ns
prot106	454	46	48	106.2	70.2	40	39	79.2	70.2	ns
prot107	472	32	38	84	54	27	35	78	60	ns
prot108	517	25	36	99	108	39	40	87	93	ns
prot109	464	26	25	34.8	26.4	18	29	34.8	36	ns
prot110	637	15	16	34.2	21.6	84	66	135	129.6	sig
prot111	423	19	12	32	44	20	18	48	46	ns
prot112	414	15	16	69	51	19	12	48	39	ns
prot113	898	15	20	14.4	15.6	12	11	25.2	15.6	ns
prot114	498	12	17	18	14.4	18	12	21.6	18	ns
prot115	580	15	6	34	12	12	17	34	26	ns
prot116	448	10	14	42	18	13	10	33	36	ns
prot117	569	8	15	8.4	13.2	12	7	10.8	10.8	ns
prot118	1032	2	12	12.6	9	6	8	12.6	9	ns
prot119	357	106	107	190	198	142	136	276	324	sig
prot120	231	65	62	213	195	66	70	201	249	sig
prot121	372	53	50	54	49.2	40	49	56.4	66	ns
prot122	375	52	37	64.8	93.6	43	42	70.2	84.6	ns
prot123	507	43	35	72	82	44	35	64	98	sig
prot124	411	27	35	117	102	78	50	234	174	sig
prot125	374	20	19	20.4	21.6	23	18	26.4	19.2	ns
prot126	827	13	13	27	25.2	18	15	41.4	30.6	ns
prot127	774	19	24	4	18	9	21	36	26	ns
prot128	576	5	14	27	36	4	11	15	33	ns
prot129	413	15	16	8.4	12	10	10	9.6	13.2	ns
prot130	569	4	9	19.8	9	3	9	19.8	23.4	ns
prot131	590	6	13	14	14	11	8	10	12	ns
prot132	774	11	13	27	42	9	4	24	15	ns
prot133	1023	7	9	9.6	12	12	5	8.4	7.2	ns
prot134	803	4	5	3.6	5.4	5	5	9	14.4	sig
prot135	242	66	55	108	112	56	60	122	116	ns
prot136	439	57	55	147	186	60	42	180	210	ns
prot137	318	56	64	72	58.8	63	61	78	70.8	ns
prot138	278	43	70	95.4	88.2	62	62	84.6	86.4	ns
prot139	309	40	50	80	82	70	85	198	134	sig
prot140	568	37	40	114	117	38	35	111	108	ns
prot141	316	32	27	43.2	43.2	35	30	42	30	ns
prot142	283	30	30	63	68.4	34	25	59.4	45	ns
prot143	608	23	30	44	54	27	22	48	44	ns
prot144	673	22	13	48	66	29	26	78	69	sig
prot145	414	19	11	24	16.8	21	25	19.2	25.2	ns
prot146	707	15	9	37.8	25.2	20	16	34.2	34.2	ns
prot147	406	9	13	34	48	26	27	20	42	sig
prot148	510	15	15	57	81	40	18	69	42	sig
prot149	500	16	11	9.6	6	15	16	14.4	22.8	ns
prot150	350	7	11	7.2	14.4	7	12	21.6	19.8	sig
prot151	683	14	14	24	30	15	14	32	32	ns
prot152	569	7	10	30	12	6	9	27	24	ns
prot153	450	10	16	10.8	10.8	12	12	20.4	14.4	sig
prot154	399	12	7	27	34.2	15	10	14.4	21.6	ns
prot155	713	4	8	10	14	9	11	20	12	ns
prot156	564	11	16	24	48	9	11	33	54	ns
prot157	1149	6	3	8.4	7.2	8	3	8.4	12	ns
prot158	721	8	4	9	10.8	6	7	9	5.4	ns
prot159	260	182	208	442	364	540	630	1176	1098	sig
prot160	372	156	139	468	459	140	135	456	366	ns
prot161	297	71	100	111.6	104.4	80	97	114	109.2	ns
prot162	276	55	40	100.8	97.2	56	50	102.6	77.4	ns
prot163	480	30	36	52	66	24	30	58	68	ns
prot164	299	37	36	93	78	38	39	108	57	ns
prot165	317	33	36	36	46.8	33	36	43.2	44.4	ns
prot166	437	24	22	19.8	36	78	57	151.2	113.4	sig
prot167	537	25	26	54	50	26	23	48	34	ns
prot168	228	21	15	45	45	17	18	87	60	sig
prot169	289	20	16	26.4	26.4	18	22	13.2	25.2	ns
prot170	341	20	21	21.6	23.4	20	24	41.4	46.8	ns
prot171	445	14	17	64	38	19	17	34	32	ns
prot172	458	17	8	45	39	20	38	42	78	sig
prot173	450	8	10	9.6	6	5	15	13.2	10.8	ns
prot174	588	16	19	30.6	28.8	12	16	34.2	21.6	ns
prot175	761	18	7	28	16	20	18	68	40	sig
prot176	519	15	8	39	33	10	7	48	36	sig
prot177	1216	10	7	8.4	10.8	5	10	8.4	9.6	ns
prot178	605	13	8	16.2	14.4	8	7	19.8	9	ns
prot179	748	8	8	18	18	22	18	46	36	sig
prot180	460	7	6	24	21	12	51	81	63	sig
prot181	645	15	7	10.8	6	6	14	7.2	8.4	ns
prot182	528	9	13	9	16.2	9	2	1.8	23.4	ns
prot183	958	9	7	8	14	5	8	12	20	ns
prot184	4213	10	0	15	6	5	1	30	18	sig
prot185	1921	7	4	8.4	6	5	4	3.6	3.6	ns
prot186	333	149	142	252	264.6	153	135	273.6	279	ns
prot187	229	104	87	236	210	98	99	176	214	ns
prot188	413	44	43	123	174	46	44	168	111	ns
prot189	437	40	45	46.8	32.4	51	41	33.6	49.2	ns
prot190	459	31	23	59.4	36	42	40	72	104.4	sig
prot191	170	30	19	78	52	48	32	54	66	ns
prot192	200	31	40	144	99	81	69	333	414	sig
prot193	396	26	31	39.6	56.4	24	23	36	32.4	ns
prot194	219	16	23	46.8	30.6	30	17	50.4	32.4	ns
prot195	509	33	25	52	46	23	19	62	48	ns
prot196	255	8	15	54	48	22	17	57	69	ns
prot197	343	13	13	7.2	14.4	16	24	40.8	28.8	sig
prot198	453	15	15	21.6	36	20	22	23.4	30.6	sig
prot199	418	9	4	28	18	20	31	54	46	sig
prot200	506	9	13	30	27	18	13	42	27	ns
prot201	545	14	21	14.4	22.8	14	11	13.2	13.2	ns
prot202	406	12	11	25.2	14.4	14	14	23.4	21.6	ns
prot203	586	13	10	26	14	15	10	40	20	ns
prot204	570	10	10	33	30	13	18	42	24	ns
prot205	868	9	14	8.4	9.6	10	8	15.6	7.2	ns
prot206	508	10	9	7.2	12.6	8	6	12.6	7.2	ns
prot207	715	10	12	12	6	10	8	12	10	ns
prot208	622	9	7	33	42	8	10	15	33	ns
prot209	463	5	3	3.6	13.2	7	6	3.6	8.4	ns
prot210	756	11	2	10.8	10.8	30	18	86.4	10.8	sig
prot211	520	5	7	16	16	14	8	12	32	sig
prot212	858	5	2	18	15	8	5	36	6	ns
prot213	463	3	2	7.2	3.6	4	2	4.8	7.2	ns
prot214	248	98	94	153	162	72	65	140.4	136.8	ns
prot215	386	55	64	116	130	53	56	122	126	ns
prot216	252	56	47	174	138	37	58	99	117	ns
prot217	271	43	51	63.6	50.4	58	63	54	52.8	ns
prot218	367	41	34	79.2	90	55	46	88.2	68.4	ns
prot219	335	44	48	90	94	32	39	88	88	ns
prot220	600	37	29	111	108	39	28	129	105	ns
prot221	232	32	40	51.6	54	45	25	28.8	51.6	ns
prot222	273	29	51	79.2	79.2	82	64	154.8	133.2	sig
prot223	243	31	22	54	66	40	32	70	62	ns
prot224	223	19	22	102	63	22	22	78	90	ns
prot225	250	29	26	33.6	42	27	23	31.2	27.6	ns
prot226	223	28	30	54	39.6	25	21	61.2	46.8	ns
prot227	289	24	34	42	38	22	31	54	62	ns
prot228	378	28	25	72	51	34	28	72	66	ns
prot229	410	15	14	13.2	18	24	36	43.2	40.8	sig
prot230	389	22	21	21.6	50.4	18	18	37.8	19.8	ns
prot231	610	20	15	36	28	18	18	30	42	ns
prot232	243	20	11	48	30	26	19	36	51	ns
prot233	397	14	12	19.2	6	17	20	13.2	22.8	ns
prot234	229	13	15	12.6	19.8	8	12	23.4	14.4	ns
prot235	321	12	10	20	18	8	9	26	26	ns
prot236	447	18	4	27	36	13	9	36	45	ns
prot237	272	10	10	16.8	12	11	6	15.6	15.6	ns
prot238	645	15	15	21.6	27	13	7	18	12.6	ns
prot239	709	11	11	10	12	3	5	20	10	ns
prot240	513	11	9	48	18	8	10	24	33	ns
prot241	314	10	8	14.4	12	13	9	6	14.4	ns
prot242	388	4	6	9	16.2	8	5	9	12.6	ns
prot243	956	1	0	2	6	8	3	4	14	ns
prot244	128	252	283	750	792	230	212	738	720	ns
prot245	197	62	57	76.8	64.8	76	76	92.4	92.4	ns
prot246	334	88	56	126	131.4	49	53	115.2	117	ns
prot247	175	48	47	92	86	46	43	98	84	ns
prot248	162	65	65	180	141	110	126	378	372	sig
prot249	305	30	41	46.8	37.2	24	34	43.2	44.4	ns
prot250	312	47	32	72	66.6	33	59	54	93.6	ns
prot251	300	28	38	84	82	39	38	86	78	ns
prot252	127	40	40	153	93	29	37	123	123	ns
prot253	191	29	30	57.6	33.6	27	37	57.6	49.2	ns
prot254	211	29	30	68.4	68.4	96	108	221.4	156.6	sig
prot255	199	41	30	72	56	26	42	68	80	ns
prot256	266	33	38	96	93	38	27	129	87	ns
prot257	322	23	20	30	27.6	36	25	20.4	20.4	ns
prot258	313	26	30	54	63	24	24	55.8	45	ns
prot259	286	24	17	26	48	72	33	96	120	sig
prot260	265	14	15	51	36	10	11	39	21	ns
prot261	466	15	22	26.4	16.8	16	24	18	34.8	ns
prot262	455	17	23	25.2	39.6	11	21	19.8	28.8	ns
prot263	185	19	17	60	36	16	18	38	22	ns
prot264	209	16	19	48	42	25	11	39	33	ns
prot265	433	17	18	26.4	14.4	7	14	24	20.4	ns
prot266	247	22	16	23.4	27	21	16	19.8	28.8	ns
prot267	331	15	10	26	24	13	11	34	26	ns
prot268	452	12	15	36	63	12	14	54	42	ns
prot269	348	15	15	25.2	18	13	14	19.2	13.2	ns
prot270	533	9	7	23.4	9	7	12	10.8	14.4	ns
prot271	342	9	19	20	20	16	11	28	40	ns
prot272	229	10	8	21	36	13	7	45	21	ns
prot273	581	13	17	18	31.2	9	4	14.4	15.6	ns
prot274	389	6	9	12.6	18	13	9	12.6	14.4	ns
prot275	368	12	7	10	12	12	10	18	10	ns
prot276	350	6	11	33	36	8	8	36	21	ns
prot277	502	5	7	4.8	10.8	6	5	12	3.6	ns
prot278	588	10	5	18	3.6	3	6	14.4	12.6	ns
prot279	404	12	6	22	12	9	6	16	22	ns
prot280	281	8	7	27	12	18	18	36	27	sig
prot281	475	5	6	7.2	3.6	6	2	6	3.6	ns
prot282	264	4	4	10.8	7.2	5	5	10.8	10.8	ns
prot283	428	5	6	18	6	11	3	4	6	ns
prot284	605	2	8	12	15	1	6	15	24	ns
prot285	546	4	8	6	10.8	6	8	8.4	9.6	ns
prot286	393	10	9	5.4	3.6	6	12	7.2	7.2	ns
prot287	651	8	6	18	8	14	13	10	10	sig
prot288	386	3	6	18	3	4	10	54	36	sig
prot289	127	185	176	237.6	236.4	174	197	244.8	231.6	ns
prot290	307	138	155	259.2	268.2	130	142	262.8	280.8	ns
prot291	151	53	74	140	130	56	56	126	162	ns
prot292	246	32	34	75	99	43	35	93	126	ns
prot293	201	42	31	44.4	31.2	40	23	43.2	38.4	ns
prot294	295	41	34	59.4	59.4	37	28	72	61.2	ns
prot295	377	30	22	68	50	31	39	58	68	ns
prot296	232	25	26	96	63	35	21	69	90	ns
prot297	333	27	22	30	33.6	20	23	31.2	33.6	ns
prot298	276	18	25	36	52.2	58	50	81	90	sig
prot299	225	23	27	48	50	30	35	48	44	sig
prot300	152	17	19	45	51	25	16	54	66	ns
prot301	268	16	24	27.6	21.6	21	23	36	31.2	ns
prot302	261	32	28	37.8	30.6	72	42	108	124.2	sig
prot303	234	26	21	40	46	20	17	62	46	ns
prot304	203	17	19	66	81	16	25	60	48	ns
prot305	277	21	16	16.8	16.8	21	21	28.8	19.2	ns
prot306	224	20	18	23.4	25.2	20	21	43.2	36	ns
prot307	260	21	17	46	38	19	15	30	24	ns
prot308	278	17	17	75	66	17	14	57	36	ns
prot309	420	16	15	19.2	20.4	20	19	22.8	20.4	ns
prot310	424	19	16	32.4	21.6	13	18	25.2	28.8	ns
prot311	219	14	20	30	26	21	17	28	40	ns
prot312	277	9	15	45	45	12	12	30	36	ns
prot313	279	16	7	8.4	9.6	8	9	6	9.6	ns
prot314	558	15	9	27	39.6	13	17	16.2	25.2	ns
prot315	822	7	6	20	18	12	11	14	16	sig
prot316	423	7	12	33	36	10	11	39	15	ns
prot317	301	4	9	12	18	7	4	7.2	8.4	ns
prot318	477	5	9	25.2	14.4	10	16	12.6	14.4	sig
prot319	354	9	5	22	18	7	11	22	18	ns
prot320	538	6	7	27	30	7	3	21	15	ns
prot321	330	7	11	12	4.8	8	9	8.4	12	ns
prot322	345	5	7	18	19.8	11	5	21.6	18	ns
prot323	290	4	9	16	4	11	9	28	26	sig
prot324	587	4	4	24	21	14	7	6	27	ns
prot325	416	10	4	9.6	8.4	16	18	12	14.4	sig
prot326	806	11	11	18	10.8	13	11	16.2	10.8	ns
prot327	243	11	7	12	28	6	8	20	10	ns
prot328	674	2	10	15	18	4	7	18	27	ns
prot329	297	10	10	4.8	2.4	6	7	8.4	13.2	ns
prot330	558	6	13	5.4	10.8	6	5	16.2	18	ns
prot331	340	3	8	12	4	5	10	12	14	sig
prot332	546	5	7	12	24	4	28	42	42	sig
prot333	193	9	5	4.8	6	14	7	24	16.8	sig
prot334	641	6	5	3.6	9	5	2	5.4	10.8	ns
prot335	452	8	4	8	12	9	6	24	16	sig
prot336	481	5	4	24	21	10	7	18	9	ns
prot337	355	2	3	6	8.4	3	4	4.8	7.2	ns
prot338	530	5	3	5.4	7.2	6	6	3.6	9	ns
prot339	374	4	10	8	4	5	6	14	10	ns
prot340	253	3	4	21	21	4	10	42	36	sig
prot341	442	4	4	6	7.2	4	8	3.6	6	ns
prot342	861	5	3	9	7.2	7	9	9	3.6	ns
prot343	413	3	6	6	12	2	4	8	8	ns
prot344	648	2	4	9	9	2	2	12	3	ns
prot345	719	4	6	6	7.2	3	8	9.6	9.6	sig
prot346	786	5	4	10.8	7.2	0	3	9	12.6	ns
prot347	596	3	6	14	8	5	4	12	6	ns
prot348	777	4	2	3	15	4	3	18	12	ns
prot349	798	3	6	6	6	6	3	2.4	6	ns
prot350	141	220	209	439.2	343.8	322	362	577.8	619.2	sig
prot351	221	165	149	242	310	147	139	284	264	ns
prot352	283	71	80	183	156	56	53	192	159	ns
prot353	246	56	60	90	82.8	106	138	168	117.6	sig
prot354	212	40	39	66.6	82.8	86	90	162	180	sig
prot355	219	23	39	72	64	42	34	64	72	ns
prot356	448	31	44	120	78	40	43	132	105	ns
prot357	351	26	39	46.8	52.8	41	31	49.2	44.4	ns
prot358	161	32	28	63	50.4	37	20	39.6	64.8	ns
prot359	178	33	34	74	60	46	32	88	80	sig
prot360	178	20	15	93	72	19	27	51	90	ns
prot361	250	21	18	32.4	31.2	72	63	90	68.4	sig
prot362	238	20	24	43.2	41.4	24	23	57.6	39.6	ns
prot363	261	19	22	50	56	14	30	60	48	sig
prot364	194	15	20	63	60	14	21	48	63	ns
prot365	234	18	21	25.2	18	26	19	21.6	15.6	ns
prot366	337	23	21	36	37.8	19	14	39.6	34.2	ns
prot367	296	14	12	32	24	42	34	60	96	sig
prot368	248	18	24	42	78	14	13	36	63	ns
prot369	311	24	12	14.4	19.2	12	13	15.6	15.6	ns
prot370	224	23	17	27	28.8	10	7	18	32.4	ns
prot371	279	13	18	38	28	13	14	34	40	ns
prot372	471	12	10	42	51	20	27	78	54	sig
prot373	218	10	9	10.8	12	10	9	10.8	4.8	ns
prot374	249	15	16	25.2	23.4	12	17	32.4	19.8	ns
prot375	312	12	10	20	34	17	12	30	32	ns
prot376	402	13	13	42	33	7	12	48	33	ns
prot377	196	13	14	13.2	14.4	42	36	43.2	43.2	sig
prot378	285	18	15	45	30.6	10	14	19.8	16.2	ns
prot379	292	5	16	28	22	14	14	22	32	ns
prot380	227	12	12	24	27	10	18	27	36	ns
prot381	322	8	13	12	6	5	9	12	13.2	ns
prot382	449	8	14	21.6	18	12	11	12.6	18	ns
prot383	373	10	11	18	14	28	18	32	36	sig
prot384	239	8	12	39	27	13	7	27	6	ns
prot385	235	8	6	13.2	7.2	10	9	8.4	12	ns
prot386	267	12	7	16.2	30.6	10	13	21.6	9	ns
prot387	262	10	12	26	20	4	4	20	10	ns
prot388	241	9	7	15	33	6	7	27	39	ns
prot389	315	6	6	10.8	6	1	8	15.6	10.8	ns
prot390	997	10	7	12.6	7.2	10	7	14.4	9	sig
prot391	392	3	5	16	20	11	10	14	16	ns
prot392	558	7	7	27	30	14	13	48	69	sig
prot393	468	7	4	6	13.2	4	5	3.6	1.2	ns
prot394	253	8	10	12.6	10.8	12	18	25.2	16.2	sig
prot395	248	8	10	10	6	9	15	72	36	sig
prot396	527	11	4	15	30	3	9	30	24	ns
prot397	432	4	5	9.6	7.2	7	4	9.6	3.6	ns
prot398	455	5	3	19.8	9	2	8	7.2	16.2	ns
prot399	529	8	2	8	6	6	7	22	14	ns
prot400	375	4	7	15	21	6	10	27	18	ns
prot401	287	7	3	4.8	10.8	5	5	8.4	4.8	ns
prot402	332	4	6	3.6	12.6	3	9	7.2	9	ns
prot403	541	5	4	6	12	10	16	16	28	sig
prot404	280	6	5	18	21	8	4	12	18	ns
prot405	458	6	4	4.8	9.6	9	10	9.6	10.8	ns
prot406	291	3	2	12.6	7.2	5	2	3.6	16.2	ns
prot407	548	6	6	8	14	5	9	12	18	ns
prot408	292	2	2	12	12	7	3	6	12	ns
prot409	559	2	4	4.8	6	2	3	6	6	ns
prot410	859	1	2	3.6	0	1	4	5.4	1.8	ns
prot411	484	3	4	4	10	7	5	8	12	ns
prot412	117	148	126	486	378	252	248	891	690	sig
prot413	182	129	124	162	199.2	118	126	172.8	156	ns
prot414	226	108	94	208.8	154.8	315	297	631.8	621	sig
prot415	179	60	74	136	156	70	101	150	140	ns
prot416	129	73	55	207	189	189	231	603	549	sig
prot417	222	43	48	75.6	57.6	47	53	76.8	58.8	ns
prot418	353	38	34	73.8	77.4	27	37	57.6	77.4	ns
prot419	157	34	27	80	96	41	35	84	80	ns
prot420	376	30	25	96	66	36	36	72	114	sig
prot421	429	21	28	20.4	18	32	23	30	42	ns
prot422	182	27	17	41.4	32.4	24	20	41.4	45	ns
prot423	187	27	21	40	42	27	20	50	30	ns
prot424	206	21	24	102	69	25	15	57	87	ns
prot425	319	15	26	28.8	27.6	20	24	21.6	24	ns
prot426	533	17	25	32.4	14.4	23	27	36	28.8	ns
prot427	182	19	18	36	32	25	31	72	82	sig
prot428	260	18	14	54	66	20	46	108	60	sig
prot429	181	14	17	18	20.4	13	25	16.8	25.2	ns
prot430	246	11	13	43.2	45	54	39	113.4	102.6	sig
prot431	156	15	13	22	32	18	21	26	42	ns
prot432	213	15	16	42	27	16	18	51	48	ns
prot433	295	14	10	18	8.4	24	15	25.2	25.2	sig
prot434	610	17	13	32.4	21.6	15	8	27	21.6	ns
prot435	152	18	12	24	20	12	15	26	26	ns
prot436	470	12	15	15	30	10	17	33	48	ns
prot437	278	13	7	10.8	9.6	3	14	12	16.8	ns
prot438	250	21	14	21.6	30.6	16	16	21.6	25.2	ns
prot439	265	16	16	32	24	13	12	32	18	ns
prot440	327	6	11	21	36	7	12	21	39	ns
prot441	577	12	5	4.8	10.8	10	8	10.8	9.6	ns
prot442	236	7	8	12.6	18	10	9	23.4	12.6	ns
prot443	347	13	6	24	16	14	3	24	20	ns
prot444	177	12	22	36	36	8	12	54	27	ns
prot445	261	5	7	8.4	15.6	12	5	18	8.4	ns
prot446	357	6	6	10.8	18	5	8	9	14.4	ns
prot447	379	14	11	16	24	11	12	24	16	ns
prot448	172	4	7	12	24	6	9	9	24	ns
prot449	161	10	4	8.4	7.2	8	6	10.8	7.2	ns
prot450	466	8	10	5.4	12.6	14	11	10.8	19.8	ns
prot451	165	12	4	14	12	4	6	20	16	ns
prot452	245	3	6	6	18	8	8	15	24	sig
prot453	222	5	15	7.2	9.6	10	4	12	9.6	ns
prot454	428	15	4	10.8	18	6	13	18	10.8	sig
prot455	227	6	9	14	10	8	9	12	12	ns
prot456	420	8	8	45	21	10	18	45	30	sig
prot457	171	11	9	14.4	6	10	6	4.8	8.4	ns
prot458	307	5	3	23.4	7.2	10	10	7.2	9	ns
prot459	230	8	8	14	8	9	7	14	6	ns
prot460	343	10	10	15	18	11	5	54	21	sig
prot461	441	7	6	2.4	12	6	11	12	7.2	ns
prot462	415	8	9	14.4	14.4	5	7	7.2	10.8	ns
prot463	270	6	5	14	10	4	3	8	8	ns
prot464	711	3	3	27	27	6	8	36	24	sig
prot465	321	9	6	1.2	12	8	7	7.2	10.8	ns
prot466	238	4	4	25.2	12.6	5	9	12.6	18	ns
prot467	320	6	6	8	16	3	9	14	20	ns
prot468	274	2	4	21	24	9	6	15	18	ns
prot469	364	8	13	3.6	6	6	9	8.4	6	ns
prot470	361	8	7	10.8	18	9	11	14.4	12.6	ns
prot471	262	7	5	6	12	10	7	20	8	ns
prot472	513	8	11	18	24	26	14	72	48	sig
prot473	569	4	8	3.6	4.8	7	6	4.8	2.4	ns
prot474	387	1	3	7.2	7.2	5	4	3.6	9	ns
prot475	447	6	1	8	8	4	9	6	10	ns
prot476	378	4	5	0	9	7	2	12	0	ns
prot477	251	3	3	3.6	10.8	4	5	4.8	7.2	ns
prot478	468	3	4	9	7.2	1	4	18	3.6	sig
prot479	544	3	4	4	6	5	7	12	8	ns
prot480	244	4	7	6	9	3	2	9	9	ns
prot481	327	3	5	3.6	2.4	7	4	4.8	8.4	sig
prot482	494	5	4	3.6	0	4	3	1.8	1.8	ns
prot483	192	188	178	362	342	223	229	434	440	sig
prot484	243	117	123	405	363	136	138	414	399	sig
prot485	149	49	33	60	60	92	85	97.2	114	sig
prot486	236	43	34	63	79.2	32	29	66.6	54	ns
prot487	134	36	38	66	48	34	32	64	48	ns
prot488	103	36	44	105	99	32	42	90	114	ns
prot489	103	36	42	42	43.2	34	26	33.6	43.2	ns
prot490	103	39	31	66.6	73.8	27	33	63	82.8	ns
prot491	271	27	34	74	72	46	51	102	78	sig
prot492	257	24	27	84	93	27	27	75	81	ns
prot493	174	16	13	13.2	21.6	21	10	20.4	21.6	ns
prot494	165	23	13	63	52.2	28	25	48.6	39.6	ns
prot495	251	16	29	56	54	26	14	48	36	ns
prot496	265	25	15	84	54	19	24	66	81	ns
prot497	193	16	25	19.2	28.8	23	23	20.4	21.6	ns
prot498	137	23	20	27	37.8	16	20	43.2	39.6	ns
prot499	149	25	23	40	48	21	12	36	64	ns
prot500	291	18	17	21	84	16	17	90	78	ns
prot501	227	21	17	22.8	21.6	16	13	24	27.6	ns
prot502	198	32	10	37.8	23.4	17	21	37.8	27	ns
prot503	194	19	14	28	44	18	26	32	56	ns
prot504	234	13	20	42	45	10	20	36	66	ns
prot505	247	11	15	20.4	16.8	12	16	14.4	20.4	ns
prot506	145	24	16	36	37.8	38	34	75.6	50.4	sig
prot507	141	14	25	26	30	31	34	64	90	sig
prot508	187	14	15	27	42	17	11	33	57	ns
prot509	165	24	16	20.4	14.4	13	14	19.2	16.8	ns
prot510	166	11	12	39.6	19.8	19	13	23.4	32.4	ns
prot511	225	18	15	26	14	22	34	32	36	sig
prot512	239	5	15	48	48	15	12	30	54	ns
prot513	275	17	13	12	13.2	12	12	8.4	18	ns
prot514	206	16	15	25.2	14.4	13	9	25.2	19.8	ns
prot515	322	17	13	18	18	23	16	26	82	sig
prot516	178	17	19	42	39	16	11	57	30	ns
prot517	227	15	12	21.6	21.6	20	7	15.6	9.6	ns
prot518	237	14	15	16.2	23.4	13	16	28.8	12.6	ns
prot519	254	7	13	18	28	12	15	30	18	ns
prot520	208	17	15	42	30	51	39	135	108	sig
prot521	153	12	12	15.6	10.8	9	9	10.8	13.2	ns
prot522	244	15	13	32.4	21.6	12	13	16.2	27	ns
prot523	287	2	9	20	14	11	9	28	18	ns
prot524	206	11	13	39	24	11	17	57	39	sig
prot525	244	11	6	15.6	15.6	10	11	9.6	13.2	ns
prot526	383	6	11	14.4	7.2	8	9	16.2	14.4	ns
prot527	184	8	3	16	24	14	7	12	16	ns
prot528	377	17	9	27	24	14	5	6	39	ns
prot529	355	5	7	7.2	8.4	7	5	9.6	8.4	ns
prot530	129	11	8	7.2	5.4	8	5	18	14.4	ns
prot531	162	12	3	6	6	9	7	16	6	ns
prot532	184	9	4	33	12	4	8	24	18	ns
prot533	347	8	10	16.8	12	4	8	9.6	9.6	ns
prot534	203	2	5	9	7.2	4	6	16.2	14.4	ns
prot535	1930	9	4	14	16	7	2	18	16	ns
prot536	316	7	6	36	48	7	16	18	18	ns
prot537	198	9	5	8.4	10.8	11	14	6	8.4	ns
prot538	250	5	7	9	18	5	7	12.6	9	ns
prot539	265	6	3	8	18	7	9	22	18	ns
prot540	469	14	8	21	33	8	6	24	18	ns
prot541	563	3	7	6	9.6	8	5	3.6	14.4	ns
prot542	290	5	6	5.4	3.6	8	14	18	21.6	sig
prot543	338	8	5	6	12	5	7	12	14	ns
prot544	449	8	4	9	21	6	6	27	9	ns
prot545	273	6	5	2.4	9.6	18	18	25.2	32.4	sig
prot546	412	6	3	10.8	14.4	9	5	9	9	ns
prot547	170	5	5	10	8	6	7	12	2	ns
prot548	478	7	9	42	9	6	5	21	18	ns
prot549	302	5	8	7.2	9.6	5	3	10.8	8.4	ns
prot550	167	4	3	7.2	3.6	3	8	10.8	9	ns
prot551	151	6	7	8	8	6	7	16	10	ns
prot552	816	7	3	9	27	6	4	21	27	ns
prot553	279	4	1	4.8	4.8	4	5	4.8	8.4	ns
prot554	320	4	6	12.6	9	7	3	10.8	7.2	ns
prot555	351	4	4	16	14	3	1	12	6	ns
prot556	242	5	2	6	9	2	7	12	9	ns
prot557	276	8	7	3.6	6	4	4	3.6	3.6	ns
prot558	565	6	2	5.4	10.8	5	4	10.8	3.6	ns
prot559	356	6	0	6	4	1	2	8	12	ns
prot560	162	2	3	6	9	6	1	21	6	ns
prot561	155	9	5	7.2	3.6	4	6	4.8	3.6	ns
prot562	484	1	4	7.2	5.4	18	9	27	5.4	sig
prot563	462	4	3	6	2	7	11	22	14	sig
prot564	989	6	2	3	3	2	6	21	6	ns
prot565	353	7	3	2.4	4.8	1	3	6	4.8	ns
prot566	382	2	7	10.8	9	4	5	14.4	10.8	ns
prot567	1092	3	4	12	10	3	2	12	14	ns
prot568	158	3	4	18	15	18	9	36	27	sig
prot569	829	3	0	1.2	2.4	2	1	8.4	2.4	ns
prot570	600	4	5	7.2	1.8	4	3	1.8	1.8	ns
prot571	743	4	4	4	10	4	4	6	8	ns
prot572	271	4	5	3	6	3	1	12	12	ns
prot573	774	0	2	3.6	4.8	1	3	7.2	0	ns
prot574	617	2	2	1.8	1.8	2	1	0	3.6	ns
prot575	120	180	151	336	344	158	174	376	344	ns
prot576	257	162	151	447	381	435	429	1251	1440	sig
prot577	138	156	128	174	180	162	139	187.2	170.4	ns
prot578	126	102	83	154.8	160.2	68	76	160.2	160.2	ns
prot579	126	73	80	158	142	89	92	154	156	ns
prot580	126	71	67	252	228	83	89	231	240	ns
prot581	126	87	95	85.2	99.6	98	88	111.6	106.8	ns
prot582	126	81	78	154.8	151.2	83	93	144	144	ns
prot583	126	74	70	180	168	84	82	164	146	ns
prot584	126	64	97	252	228	94	75	237	246	ns
prot585	433	87	92	94.8	97.2	83	76	86.4	90	ns
prot586	258	22	36	52.2	81	46	38	70.2	77.4	ns
prot587	219	29	32	66	64	24	34	56	68	ns
prot588	274	26	32	84	90	31	23	75	111	ns
prot589	211	20	17	30	16.8	20	19	26.4	22.8	ns
prot590	203	17	31	39.6	36	22	27	32.4	27	ns
prot591	210	28	31	52	58	28	20	50	56	ns
prot592	190	32	24	60	72	23	15	84	99	ns
prot593	164	15	13	27.6	33.6	16	18	25.2	30	ns
prot594	159	27	17	27	36	15	19	43.2	45	ns
prot595	171	21	29	36	52	19	20	40	30	ns
prot596	153	18	15	60	75	24	16	60	87	ns
prot597	176	21	28	31.2	16.8	36	42	75.6	90	sig
prot598	192	21	18	30.6	18	14	14	34.2	32.4	ns
prot599	352	15	20	24	34	14	17	36	24	ns
prot600	146	13	13	48	51	13	21	66	54	ns
prot601	323	19	7	20.4	13.2	16	11	15.6	14.4	ns
prot602	258	17	16	27	36	18	13	37.8	25.2	ns
prot603	152	13	18	8	24	20	36	72	36	sig
prot604	76	12	20	60	30	16	11	54	45	ns
prot605	128	14	13	10.8	27.6	14	20	10.8	22.8	ns
prot606	187	17	21	21.6	30.6	12	21	34.2	21.6	ns
prot607	160	17	16	14	38	19	9	28	30	ns
prot608	315	19	9	45	66	13	19	33	54	ns
prot609	129	13	9	22.8	16.8	11	11	19.2	4.8	ns
prot610	185	12	13	25.2	18	9	8	21.6	23.4	ns
prot611	146	11	12	22	20	13	14	32	34	sig
prot612	241	7	14	48	42	32	32	60	90	sig
prot613	222	15	20	12	18	20	20	38.4	27.6	sig
prot614	205	7	17	14.4	10.8	10	12	18	12.6	ns
prot615	240	15	10	26	28	12	13	22	10	ns
prot616	99	12	7	54	27	17	7	30	36	ns
prot617	643	14	16	7.2	8.4	17	7	10.8	9.6	ns
prot618	239	10	12	19.8	37.8	18	17	23.4	43.2	sig
prot619	383	8	17	42	22	21	39	48	54	sig
prot620	247	17	8	36	27	11	13	30	15	ns
prot621	189	6	13	6	18	15	9	18	13.2	ns
prot622	171	11	13	23.4	21.6	10	14	21.6	19.8	ns
prot623	326	9	6	6	20	9	6	16	8	ns
prot624	231	15	9	36	42	11	8	45	30	ns
prot625	153	11	11	13.2	9.6	8	7	15.6	9.6	ns
prot626	268	14	8	23.4	23.4	7	10	9	18	ns
prot627	204	2	7	10	26	4	9	16	16	ns
prot628	191	8	16	39	27	15	13	27	27	ns
prot629	114	13	11	13.2	14.4	9	8	15.6	12	ns
prot630	419	11	9	25.2	14.4	14	4	14.4	19.8	ns
prot631	141	5	14	22	28	4	10	24	16	ns
prot632	128	10	4	33	18	8	14	30	33	ns
prot633	164	7	5	7.2	7.2	7	4	10.8	16.8	sig
prot634	274	10	15	16.2	23.4	9	6	9	14.4	ns
prot635	188	7	8	18	16	17	7	12	30	ns
prot636	372	4	12	21	18	8	5	24	21	ns
prot637	365	9	7	14.4	14.4	5	7	7.2	15.6	ns
prot638	145	11	9	18	25.2	4	13	10.8	23.4	sig
prot639	159	4	3	4	16	7	6	8	18	ns
prot640	379	9	7	27	12	9	10	24	18	ns
prot641	190	5	7	10.8	15.6	9	13	13.2	21.6	ns
prot642	194	8	9	21.6	10.8	6	11	14.4	10.8	ns
prot643	178	8	7	12	14	5	8	24	26	ns
prot644	181	6	8	42	21	10	12	27	24	ns
prot645	321	10	7	10.8	10.8	11	14	15.6	13.2	sig
prot646	192	5	5	18	5.4	24	18	14.4	14.4	sig
prot647	352	8	6	22	20	8	12	24	16	sig
prot648	118	11	9	21	21	6	12	42	36	sig
prot649	410	4	10	12	12	8	8	12	8.4	ns
prot650	403	7	8	10.8	21.6	8	3	5.4	9	ns
prot651	199	4	9	14	12	8	5	14	22	ns
prot652	457	5	7	18	30	24	21	54	63	sig
prot653	221	5	7	13.2	18	11	8	13.2	9.6	sig
prot654	216	4	7	10.8	14.4	3	9	9	10.8	ns
prot655	217	5	7	14	14	7	11	12	10	ns
prot656	172	5	4	30	15	5	12	33	27	ns
prot657	268	5	2	12	10.8	4	6	6	3.6	ns
prot658	583	10	6	9	12.6	14	11	23.4	18	ns
prot659	229	6	7	20	6	11	7	12	20	ns
prot660	177	7	5	18	57	11	11	21	24	ns
prot661	142	12	9	16.8	6	14	4	6	10.8	ns
prot662	178	4	12	12.6	7.2	6	5	7.2	5.4	ns
prot663	111	6	4	12	14	27	18	42	36	sig
prot664	116	6	5	21	21	11	7	24	24	sig
prot665	325	7	5	6	7.2	30	21	46.8	39.6	sig
prot666	268	7	11	14.4	5.4	6	2	10.8	1.8	ns
prot667	599	3	7	16	24	5	6	16	24	ns
prot668	341	9	5	39	12	7	2	30	27	ns
prot669	172	2	4	8.4	2.4	8	7	7.2	4.8	ns
prot670	204	6	8	12.6	14.4	5	8	10.8	14.4	ns
prot671	171	5	3	14	6	6	1	10	14	ns
prot672	255	5	4	18	12	5	4	21	9	ns
prot673	180	7	3	1.2	2.4	6	4	4.8	6	ns
prot674	215	3	7	0	5.4	2	5	10.8	12.6	ns
prot675	211	3	6	10	10	12	14	24	28	sig
prot676	234	1	7	24	18	9	7	27	48	sig
prot677	214	4	5	2.4	3.6	2	6	8.4	12	ns
prot678	180	5	9	3.6	10.8	7	7	16.2	3.6	ns
prot679	292	7	3	8	6	5	4	2	12	ns
prot680	387	3	3	18	9	5	7	18	12	ns
prot681	283	8	7	1.2	6	13	13	4.8	6	sig
prot682	351	1	2	12.6	10.8	24	15	5.4	10.8	sig
prot683	502	2	5	6	12	7	4	10	6	ns
prot684	484	6	6	12	15	5	4	15	6	ns
prot685	345	3	4	6	2.4	2	3	2.4	8.4	ns
prot686	448	4	4	9	7.2	3	15	16.2	10.8	sig
prot687	277	2	7	8	6	24	18	36	18	sig
prot688	737	3	4	18	6	7	3	15	12	ns
prot689	159	9	1	4.8	7.2	3	5	8.4	6	ns
prot690	153	6	4	14.4	1.8	16	7	23.4	23.4	sig
prot691	321	2	3	6	10	3	3	4	8	ns
prot692	373	4	0	15	12	8	7	9	21	ns
prot693	124	5	6	8.4	8.4	2	5	1.2	7.2	ns
prot694	330	0	0	9	7.2	3	3	5.4	7.2	ns
prot695	319	4	7	4	6	8	4	12	4	sig
prot696	272	2	6	12	15	7	16	12	21	sig
prot697	296	5	1	3.6	4.8	6	5	6	4.8	ns
prot698	167	4	3	9	7.2	2	7	12.6	7.2	sig
prot699	832	2	2	0	6	2	1	10	4	ns
prot700	461	2	3	6	6	1	2	21	9	ns
prot701	152	6	1	4.8	8.4	12	6	14.4	16.8	sig
prot702	247	8	3	1.8	9	6	4	7.2	1.8	ns
prot703	311	3	1	6	8	1	3	4	2	ns
prot704	299	6	2	3	12	0	6	3	12	ns
prot705	383	2	2	0	1.2	2	3	3.6	3.6	ns
prot706	426	3	2	9	5.4	3	2	5.4	10.8	ns
prot707	155	2	6	6	12	6	4	8	10	ns
prot708	989	5	2	12	24	1	8	12	9	ns
prot709	187	2	2	3.6	8.4	3	2	2.4	3.6	sig
prot710	366	2	0	5.4	7.2	5	7	7.2	9	ns
prot711	715	4	4	4	10	1	2	6	4	ns
prot712	830	5	1	6	12	3	2	6	3	ns
prot713	177	3	4	3.6	1.2	0	4	2.4	3.6	ns
prot714	632	5	1	12.6	3.6	4	5	5.4	3.6	ns
prot715	444	0	2	8	12	5	7	4	10	ns
prot716	1241	0	2	12	6	2	3	6	3	ns
prot717	685	5	5	2.4	6	2	4	0	2.4	ns
prot718	387	2	1	0	3.6	1	1	3.6	3.6	ns
prot719	322	5	7	2	4	2	3	2	4	ns
prot720	735	3	4	3	6	1	1	6	0	ns
prot721	186	47	37	43.2	44.4	32	41	62.4	56.4	ns
prot722	156	47	29	77.4	64.8	43	39	57.6	70.2	ns
prot723	282	47	33	72	100	47	47	90	74	ns
prot724	140	36	31	102	111	31	27	81	111	ns
prot725	137	19	20	26.4	31.2	17	31	33.6	25.2	ns
prot726	124	22	20	43.2	46.8	60	44	82.8	104.4	sig
prot727	169	12	20	42	28	15	18	28	54	ns
prot728	142	17	25	54	63	22	28	60	69	ns
prot729	162	33	34	34.8	28.8	24	27	28.8	27.6	ns
prot730	200	26	28	34.2	41.4	17	25	37.8	32.4	ns
prot731	156	27	23	46	20	15	14	48	44	ns
prot732	306	19	21	54	42	17	26	42	54	ns
prot733	174	13	16	19.2	25.2	20	14	19.2	16.8	sig
prot734	194	17	17	27	36	20	16	14.4	36	ns
prot735	103	9	13	30	30	11	14	32	22	ns
prot736	172	19	20	45	81	30	54	126	90	sig
prot737	180	14	11	19.2	25.2	14	18	9.6	19.2	ns
prot738	184	11	12	28.8	18	13	8	23.4	18	ns
prot739	230	14	17	18	30	13	14	38	16	ns
prot740	187	8	14	39	36	12	11	54	63	ns
prot741	189	12	17	15.6	14.4	14	13	16.8	18	ns
prot742	180	14	13	19.8	25.2	14	11	16.2	27	ns
prot743	294	10	12	22	30	11	11	36	28	ns
prot744	186	16	9	39	39	15	16	30	48	ns
prot745	225	4	10	9.6	7.2	8	13	10.8	13.2	ns
prot746	174	12	13	36	19.8	12	14	18	18	ns
prot747	208	13	9	20	20	17	10	28	16	ns
prot748	217	9	7	21	24	10	15	42	30	ns
prot749	112	7	12	13.2	20.4	10	14	16.8	26.4	sig
prot750	206	9	8	23.4	23.4	11	21	9	27	ns
prot751	166	12	10	6	18	10	14	28	16	ns
prot752	113	9	6	21	27	12	10	90	36	sig
prot753	169	11	7	8.4	9.6	9	8	6	8.4	ns
prot754	313	14	6	19.8	16.2	6	7	25.2	14.4	ns
prot755	197	10	9	12	20	16	14	28	40	sig
prot756	124	6	4	30	24	9	8	18	24	ns
prot757	246	6	3	8.4	15.6	8	22	9.6	14.4	sig
prot758	258	9	8	16.2	12.6	8	10	16.2	19.8	ns
prot759	168	8	8	16	12	19	8	12	14	ns
prot760	260	6	11	9	15	6	9	18	18	ns
prot761	243	7	9	7.2	6	8	12	6	4.8	ns
prot762	124	6	1	9	14.4	6	8	7.2	14.4	ns
prot763	208	5	6	20	22	9	7	12	14	ns
prot764	217	7	7	21	15	10	9	12	18	sig
prot765	197	8	7	6	9.6	9	5	2.4	12	ns
prot766	177	3	4	12.6	5.4	6	12	3.6	18	sig
prot767	146	3	5	16	16	4	8	12	14	ns
prot768	157	5	5	12	12	8	6	12	15	ns
prot769	270	2	7	3.6	3.6	16	16	9.6	9.6	sig
prot770	264	12	4	12.6	19.8	7	5	10.8	7.2	ns
prot771	274	8	7	10	12	8	2	14	8	ns
prot772	156	6	5	21	15	10	7	15	24	ns
prot773	252	4	9	6	8.4	13	9	10.8	10.8	sig
prot774	356	14	7	25.2	16.2	7	13	18	12.6	sig
prot775	180	6	6	10	12	9	5	10	20	ns
prot776	251	3	8	21	21	7	8	18	12	ns
prot777	156	6	4	9.6	3.6	5	9	8.4	7.2	ns
prot778	227	4	7	5.4	16.2	10	5	10.8	18	sig
prot779	116	4	5	14	14	6	8	6	6	ns
prot780	154	7	7	15	6	1	3	18	12	ns
prot781	198	3	5	6	4.8	6	7	12	10.8	ns
prot782	236	8	3	10.8	12.6	7	5	12.6	10.8	ns
prot783	184	3	6	20	8	5	11	12	10	ns
prot784	122	3	7	15	12	10	4	42	42	sig
prot785	91	8	9	6	6	9	3	12	12	sig
prot786	274	5	8	14.4	12.6	4	6	7.2	7.2	ns
prot787	152	2	5	16	10	7	7	2	6	ns
prot788	162	6	8	3	3	0	2	18	12	ns
prot789	158	4	4	10.8	8.4	5	7	6	6	ns
prot790	463	5	5	7.2	5.4	8	4	5.4	3.6	ns
prot791	312	8	2	16	8	4	3	6	16	ns
prot792	261	0	2	15	3	6	5	15	12	ns
prot793	392	3	4	10.8	8.4	6	3	6	7.2	ns
prot794	182	4	7	12.6	9	21	3	43.2	32.4	sig
prot795	310	3	3	4	14	0	3	10	10	ns
prot796	382	8	2	18	18	6	6	18	12	ns
prot797	113	4	3	8.4	7.2	4	5	10.8	9.6	ns
prot798	111	5	8	5.4	9	10	6	28.8	25.2	sig
prot799	418	3	4	6	8	4	6	4	6	ns
prot800	185	5	7	6	21	2	3	18	18	ns
prot801	163	3	3	7.2	10.8	7	5	3.6	2.4	ns
prot802	238	6	6	9	14.4	4	4	9	5.4	ns
prot803	282	6	6	20	6	6	5	14	6	ns
prot804	305	3	5	21	12	5	2	15	21	ns
prot805	292	4	2	4.8	3.6	7	3	2.4	4.8	ns
prot806	427	5	1	7.2	1.8	6	12	16.2	37.8	sig
prot807	234	6	3	6	10	4	8	14	2	ns
prot808	233	10	6	12	27	3	7	27	24	ns
prot809	425	3	5	2.4	3.6	6	3	12	3.6	ns
prot810	95	2	2	3.6	10.8	6	12	32.4	7.2	sig
prot811	241	3	7	2	16	21	21	30	42	sig
prot812	201	4	6	15	24	2	3	24	12	ns
prot813	474	3	1	8.4	3.6	3	5	2.4	7.2	ns
prot814	437	3	2	1.8	7.2	2	5	5.4	7.2	ns
prot815	411	6	4	8	6	0	3	4	12	ns
prot816	333	5	1	3	12	3	2	9	6	ns
prot817	449	8	3	2.4	6	4	4	6	2.4	ns
prot818	256	1	3	7.2	7.2	7	2	7.2	5.4	ns
prot819	292	6	3	8	6	2	3	4	4	ns
prot820	669	3	1	12	6	2	4	21	12	ns
prot821	378	6	5	8.4	4.8	2	2	8.4	1.2	ns
prot822	373	0	4	0	3.6	3	7	12.6	3.6	ns
prot823	327	2	4	2	2	3	6	6	12	sig
prot824	180	4	2	12	12	4	1	9	6	ns
prot825	357	2	0	6	2.4	2	1	7.2	2.4	ns
prot826	791	2	4	7.2	1.8	2	3	3.6	5.4	ns
prot827	1037	5	5	12	8	5	3	2	12	ns
prot828	223	2	2	6	9	2	4	3	15	ns
prot829	417	1	4	1.2	4.8	1	3	1.2	3.6	ns
prot830	310	2	3	1.8	3.6	2	0	5.4	3.6	ns
prot831	796	6	1	6	10	4	2	6	2	ns
prot832	385	4	5	9	9	2	2	6	15	ns
prot833	399	4	4	6	3.6	1	2	2.4	2.4	ns
prot834	661	3	2	7.2	1.8	4	0	7.2	1.8	ns
prot835	648	5	4	4	0	1	3	14	10	ns
prot836	172	1	2	3	6	4	7	15	39	sig
prot837	459	3	0	3.6	1.2	2	2	0	4.8	ns
prot838	266	4	2	0	3.6	2	2	7.2	9	sig
prot839	85	55	66	92	114	52	51	96	134	ns
prot840	185	54	56	150	180	54	61	147	213	ns
prot841	130	41	51	52.8	60	53	49	69.6	60	ns
prot842	128	44	52	97.2	68.4	52	41	95.4	120.6	ns
prot843	130	50	45	92	92	54	73	128	124	sig
prot844	150	49	60	153	165	54	54	183	189	ns
prot845	94	36	47	40.8	58.8	46	28	46.8	50.4	ns
prot846	154	33	21	46.8	39.6	25	24	36	32.4	ns
prot847	76	18	23	66	66	22	28	56	60	ns
prot848	213	19	22	48	66	19	15	36	78	ns
prot849	51	21	22	22.8	28.8	24	16	27.6	26.4	ns
prot850	198	9	23	30.6	27	23	21	36	43.2	ns
prot851	150	19	24	34	24	18	23	36	18	ns
prot852	161	17	9	66	36	9	15	39	42	ns
prot853	227	13	14	9.6	10.8	13	15	24	10.8	ns
prot854	56	25	10	23.4	21.6	11	12	21.6	25.2	ns
prot855	107	13	9	24	22	28	34	68	44	sig
prot856	85	12	15	48	30	8	9	51	24	ns
prot857	191	12	18	12	14.4	7	13	15.6	10.8	ns
prot858	207	6	15	21.6	27	6	11	23.4	23.4	ns
prot859	313	11	16	26	24	13	13	22	12	ns
prot860	150	9	8	33	36	7	13	36	30	ns
prot861	446	15	15	22.8	13.2	6	14	13.2	19.2	ns
prot862	165	7	7	25.2	18	18	20	28.8	39.6	sig
prot863	164	14	9	32	18	13	18	32	24	sig
prot864	183	11	15	60	24	12	18	81	30	sig
prot865	112	12	11	7.2	9.6	16	24	10.8	31.2	sig
prot866	99	9	8	19.8	18	14	8	18	19.8	ns
prot867	162	12	13	18	16	13	11	28	26	ns
prot868	294	9	6	27	48	8	16	36	54	sig
prot869	219	14	6	13.2	12	15	8	9.6	13.2	ns
prot870	139	10	13	32.4	18	9	3	14.4	12.6	ns
prot871	1091	9	15	18	20	10	8	24	16	ns
prot872	153	14	8	24	27	6	9	24	18	ns
prot873	122	7	13	15.6	9.6	8	8	6	4.8	ns
prot874	308	11	6	25.2	12.6	15	15	16.2	14.4	sig
prot875	274	6	6	16	16	6	7	14	22	ns
prot876	168	9	8	60	45	9	15	30	48	ns
prot877	157	6	5	10.8	14.4	16	8	12	7.2	ns
prot878	171	9	9	9	9	36	51	75.6	48.6	sig
prot879	163	7	10	18	16	9	5	16	20	ns
prot880	78	12	7	18	12	5	6	39	15	ns
prot881	177	11	8	9.6	14.4	6	7	8.4	10.8	ns
prot882	198	8	10	14.4	7.2	6	5	14.4	12.6	ns
prot883	322	5	10	16	18	30	24	66	36	sig
prot884	145	8	11	27	12	8	4	27	39	ns
prot885	224	4	1	8.4	10.8	7	10	7.2	3.6	ns
prot886	155	7	6	14.4	7.2	9	4	16.2	18	ns
prot887	102	6	5	10	16	9	6	18	20	ns
prot888	207	7	5	9	24	21	45	27	90	sig
prot889	480	4	3	8.4	3.6	6	8	3.6	7.2	ns
prot890	104	8	7	16.2	9	8	7	14.4	16.2	ns
prot891	204	5	8	8	12	7	13	16	18	ns
prot892	248	7	6	24	18	5	2	21	30	ns
prot893	157	5	13	9.6	9.6	4	6	7.2	6	ns
prot894	132	5	8	10.8	9	4	13	5.4	23.4	ns
prot895	214	10	8	16	6	3	5	18	10	ns
prot896	219	9	2	18	21	9	4	21	21	ns
prot897	193	9	8	7.2	7.2	4	3	4.8	4.8	ns
prot898	155	7	11	10.8	7.2	5	5	12.6	7.2	ns
prot899	239	7	8	18	6	7	6	8	10	ns
prot900	116	9	7	24	21	9	7	9	9	ns
prot901	211	7	6	3.6	10.8	14	3	10.8	19.2	sig
prot902	156	7	8	10.8	12.6	7	5	7.2	14.4	ns
prot903	246	6	2	8	14	12	18	36	18	sig
prot904	218	4	6	30	24	5	10	12	18	ns
prot905	201	5	7	8.4	4.8	30	24	10.8	25.2	sig
prot906	111	4	5	9	1.8	10	18	21.6	10.8	sig
prot907	175	7	4	10	14	8	5	8	12	ns
prot908	195	3	5	21	9	4	4	18	18	ns
prot909	292	10	7	4.8	4.8	10	8	10.8	9.6	ns
prot910	173	6	2	18	0	4	4	19.8	9	sig
prot911	284	7	4	2	22	13	9	8	8	ns
prot912	151	10	4	9	12	3	3	15	21	ns
prot913	165	7	6	8.4	10.8	1	2	6	3.6	ns
prot914	132	2	4	16.2	12.6	6	21	43.2	16.2	sig
prot915	177	6	4	4	14	5	2	6	8	ns
prot916	137	6	3	21	9	6	4	21	24	ns
prot917	325	3	7	4.8	6	14	10	8.4	1.2	sig
prot918	192	4	1	19.8	3.6	5	6	9	9	ns
prot919	170	2	6	4	8	2	6	12	6	ns
prot920	157	3	2	15	12	1	3	12	21	ns
prot921	192	3	6	6	9.6	8	4	8.4	7.2	ns
prot922	474	5	3	9	10.8	2	5	12.6	10.8	ns
prot923	186	3	7	14	8	6	3	8	18	sig
prot924	428	5	4	24	9	4	6	12	12	ns
prot925	191	7	3	3.6	1.2	5	6	9.6	7.2	ns
prot926	169	2	5	5.4	3.6	4	1	7.2	10.8	ns
prot927	166	1	4	8	4	9	3	8	8	ns
prot928	290	4	2	15	9	7	2	12	15	ns
prot929	216	1	10	0	3.6	7	5	2.4	6	ns
prot930	103	4	2	10.8	1.8	3	3	9	9	ns
prot931	271	2	2	12	4	5	13	18	14	sig
prot932	147	3	4	12	6	5	5	21	9	ns
prot933	135	2	2	8.4	4.8	2	8	6	1.2	ns
prot934	135	4	4	5.4	1.8	6	2	1.8	1.8	sig
prot935	135	5	7	4	14	2	1	6	2	ns
prot936	135	5	4	24	12	5	1	6	12	ns
prot937	321	2	0	6	3.6	4	1	4.8	8.4	ns
prot938	164	3	5	1.8	0	9	9	16.2	21.6	sig
prot939	113	4	3	6	6	9	12	18	12	sig
prot940	271	4	1	21	15	1	2	6	9	ns
prot941	204	1	2	6	1.2	6	3	4.8	7.2	sig
prot942	276	6	2	7.2	7.2	6	2	14.4	5.4	sig
prot943	108	5	3	4	8	7	5	6	4	ns
prot944	91	2	7	12	9	4	3	3	9	ns
prot945	325	6	4	4.8	4.8	4	5	2.4	3.6	ns
prot946	114	2	2	1.8	9	4	1	7.2	1.8	ns
prot947	277	1	3	4	10	2	2	4	10	ns
prot948	118	1	4	24	15	1	1	6	9	ns
prot949	121	2	4	1.2	3.6	2	4	2.4	3.6	ns
prot950	198	0	3	9	10.8	4	2	7.2	5.4	ns
prot951	237	1	4	2	6	2	3	2	2	ns
prot952	220	3	2	6	6	3	2	0	12	ns
prot953	406	4	6	2.4	3.6	1	6	1.2	4.8	ns
prot954	391	0	5	3.6	3.6	5	2	3.6	7.2	sig
prot955	189	2	3	4	2	1	2	2	2	sig
prot956	232	3	1	3	12	0	2	9	0	ns
prot957	470	2	1	3.6	1.2	0	1	1.2	2.4	ns
prot958	527	2	2	5.4	7.2	0	3	1.8	3.6	ns
prot959	141	4	5	8	6	3	5	2	0	ns
prot960	602	1	1	3	6	2	3	6	9	ns
prot961	109	37	21	34.8	40.8	22	26	22.8	31.2	ns
prot962	258	30	24	45	59.4	32	25	39.6	39.6	ns
prot963	168	17	13	28	26	14	14	22	32	ns
prot964	177	24	15	51	39	36	22	102	132	sig
prot965	104	12	16	21.6	10.8	19	7	13.2	27.6	ns
prot966	187	16	14	12.6	16.2	12	13	27	16.2	ns
prot967	134	16	12	38	26	18	16	54	54	sig
prot968	153	15	10	51	27	13	8	27	48	ns
prot969	125	9	9	15.6	12	12	5	10.8	18	ns
prot970	242	11	13	10.8	21.6	6	12	9	23.4	ns
prot971	128	13	12	16	18	12	11	18	14	ns
prot972	160	10	10	39	33	10	7	21	51	ns
prot973	65	11	8	10.8	12	14	11	19.2	8.4	ns
prot974	143	15	11	27	14.4	10	10	25.2	19.8	ns
prot975	131	8	10	24	28	10	10	28	32	ns
prot976	128	19	11	30	21	8	10	54	30	ns
prot977	76	9	8	9.6	9.6	14	10	14.4	12	sig
prot978	95	10	12	10.8	19.8	18	27	59.4	43.2	sig
prot979	70	8	8	18	32	8	5	20	12	ns
prot980	136	10	11	12	39	9	8	21	27	ns
prot981	116	7	14	7.2	12	28	20	33.6	24	sig
prot982	108	9	16	14.4	25.2	16	23	36	32.4	sig
prot983	195	9	6	24	10	16	18	22	20	sig
prot984	145	2	6	15	18	15	39	45	81	sig
prot985	102	11	5	7.2	12	8	10	13.2	10.8	ns
prot986	173	7	5	9	14.4	7	6	9	16.2	ns
prot987	212	4	10	12	12	3	5	12	14	ns
prot988	116	10	6	12	18	9	14	42	54	sig
prot989	219	5	3	3.6	10.8	5	9	9.6	7.2	ns
prot990	312	9	7	5.4	12.6	13	6	10.8	19.8	ns
prot991	78	12	6	18	8	9	4	2	14	ns
prot992	193	5	6	12	18	8	8	48	30	sig
prot993	500	4	2	4.8	6	3	9	2.4	4.8	ns
prot994	195	7	6	1.8	10.8	6	4	10.8	18	ns
prot995	177	8	5	12	10	7	4	12	8	ns
prot996	224	5	5	18	18	2	6	6	18	ns
prot997	239	4	7	9.6	2.4	1	7	0	3.6	ns
prot998	223	3	5	1.8	12.6	27	18	16.2	21.6	sig
prot999	113	12	8	14	14	3	4	0	10	ns
prot1000	94	4	4	18	21	6	4	27	45	sig
prot1001	74	11	5	3.6	2.4	5	3	6	7.2	ns
prot1002	265	12	6	10.8	5.4	5	6	7.2	9	ns
prot1003	225	3	8	10	24	6	5	18	12	ns
prot1004	129	4	6	21	30	8	4	21	18	ns
prot1005	210	5	5	4.8	9.6	4	5	3.6	6	ns
prot1006	248	3	4	10.8	12.6	9	5	1.8	5.4	ns
prot1007	158	7	5	12	12	4	9	14	8	ns
prot1008	68	3	4	15	15	3	4	30	12	ns
prot1009	68	5	7	2.4	2.4	2	3	6	9.6	ns
prot1010	548	6	3	14.4	3.6	3	5	9	10.8	ns
prot1011	123	3	4	12	10	8	3	14	14	ns
prot1012	181	7	4	24	6	7	6	9	9	ns
prot1013	824	5	6	3.6	1.2	4	4	6	7.2	ns
prot1014	250	2	6	3.6	5.4	3	6	10.8	21.6	sig
prot1015	242	3	4	22	8	5	3	14	4	ns
prot1016	186	6	5	15	15	4	7	9	21	ns
prot1017	228	8	5	6	7.2	5	5	8.4	6	ns
prot1018	106	5	1	7.2	9	9	6	10.8	16.2	sig
prot1019	135	7	2	10	10	7	10	16	2	ns
prot1020	173	5	6	12	6	5	6	12	3	ns
prot1021	245	5	6	3.6	7.2	4	4	6	6	ns
prot1022	98	5	1	5.4	5.4	3	7	1.8	7.2	ns
prot1023	149	3	3	8	10	4	3	18	12	ns
prot1024	136	2	3	6	3	5	2	3	12	ns
prot1025	335	6	4	3.6	7.2	7	6	9.6	1.2	sig
prot1026	81	1	4	3.6	1.8	2	0	0	7.2	ns
prot1027	124	4	9	10	26	6	9	12	12	ns
prot1028	204	4	5	18	0	2	5	24	12	ns
prot1029	124	3	5	1.2	7.2	9	9	12	9.6	sig
prot1030	231	2	5	0	3.6	4	5	7.2	7.2	ns
prot1031	192	3	4	6	4	4	1	14	6	ns
prot1032	514	4	6	9	12	3	4	9	9	ns
prot1033	277	6	5	4.8	2.4	24	21	18	25.2	sig
prot1034	159	1	6	7.2	12.6	4	4	7.2	1.8	ns
prot1035	190	2	6	8	0	0	4	2	10	ns
prot1036	225	3	1	12	9	5	4	15	12	ns
prot1037	57	4	5	3.6	2.4	4	2	6	2.4	sig
prot1038	153	4	5	7.2	3.6	1	9	7.2	7.2	ns
prot1039	91	4	2	12	8	6	5	12	4	ns
prot1040	94	7	3	9	6	5	4	15	12	ns
prot1041	112	5	2	6	4.8	3	5	6	2.4	ns
prot1042	336	1	4	7.2	9	1	6	9	5.4	ns
prot1043	241	5	7	6	14	4	2	8	10	ns
prot1044	108	3	2	3	9	2	6	18	12	sig
prot1045	117	2	4	7.2	3.6	6	4	2.4	4.8	sig
prot1046	286	3	3	1.8	3.6	2	4	12.6	9	sig
prot1047	122	3	3	12	8	2	3	14	8	ns
prot1048	273	4	3	15	3	0	4	3	3	ns
prot1049	237	4	5	4.8	1.2	4	4	2.4	4.8	ns
prot1050	222	3	5	7.2	1.8	6	2	1.8	9	ns
prot1051	799	2	3	2	4	2	1	4	6	ns
prot1052	125	4	3	9	0	1	2	9	12	ns
prot1053	98	1	4	2.4	3.6	4	7	2.4	4.8	sig
prot1054	153	3	2	3.6	1.8	2	2	5.4	5.4	ns
prot1055	186	0	3	6	2	2	3	0	4	ns
prot1056	188	4	2	3	6	7	2	9	18	ns
prot1057	127	0	0	1.2	1.2	1	1	4.8	4.8	sig
prot1058	65	110	109	235.8	192.6	104	114	192.6	216	ns
prot1059	115	52	42	102	90	40	47	98	124	ns
prot1060	65	28	27	39	72	28	28	60	102	ns
prot1061	90	18	13	19.2	31.2	15	25	22.8	28.8	ns
prot1062	120	8	7	21.6	23.4	17	16	30.6	30.6	ns
prot1063	83	5	12	20	14	7	10	26	10	ns
prot1064	177	5	6	12	27	8	14	30	30	sig
prot1065	59	3	10	13.2	8.4	10	8	8.4	10.8	ns
prot1066	97	5	12	16.2	9	6	12	18	18	ns
prot1067	188	5	9	20	16	16	6	16	10	ns
prot1068	82	9	7	9	36	8	7	30	12	ns
prot1069	109	5	8	7.2	14.4	14	9	9.6	16.8	ns
prot1070	109	8	8	16.2	18	7	12	14.4	7.2	ns
prot1071	168	6	6	20	14	12	7	12	10	ns
prot1072	188	5	5	18	21	11	7	21	12	ns
prot1073	82	6	4	14.4	9.6	4	3	4.8	10.8	ns
prot1074	75	10	3	21.6	10.8	8	10	10.8	21.6	ns
prot1075	151	6	5	12	14	6	5	14	6	ns
prot1076	175	3	5	12	18	11	5	6	9	ns
prot1077	116	7	6	8.4	6	2	8	9.6	2.4	sig
prot1078	161	5	10	5.4	7.2	2	9	12.6	7.2	ns
prot1079	95	3	7	16	6	5	8	18	16	ns
prot1080	101	5	4	9	27	3	8	3	6	ns
prot1081	175	5	4	8.4	4.8	4	10	7.2	2.4	ns
prot1082	401	4	10	7.2	16.2	6	4	14.4	18	sig
prot1083	214	5	8	10	16	2	6	14	10	ns
prot1084	215	5	6	21	6	6	6	15	24	ns
prot1085	152	4	5	7.2	3.6	5	3	6	7.2	ns
prot1086	125	4	2	9	10.8	2	5	14.4	5.4	ns
prot1087	154	5	1	4	10	6	2	12	12	ns
prot1088	119	7	4	12	12	8	4	6	9	ns
prot1089	145	4	8	7.2	3.6	5	3	4.8	4.8	ns
prot1090	256	8	4	14.4	10.8	8	10	5.4	7.2	ns
prot1091	119	6	4	4	10	6	4	12	4	ns
prot1092	159	4	6	9	24	3	4	6	15	ns
prot1093	91	4	4	13.2	6	4	6	6	6	ns
prot1094	396	3	4	5.4	7.2	7	9	12.6	23.4	sig
prot1095	205	6	7	12	4	4	3	8	14	ns
prot1096	108	2	3	6	0	5	9	39	15	sig
prot1097	71	3	7	3.6	3.6	5	1	4.8	6	ns
prot1098	259	3	2	3.6	9	1	3	7.2	9	ns
prot1099	191	3	6	4	2	4	5	10	4	ns
prot1100	147	2	2	9	9	3	3	9	18	ns
prot1101	292	5	8	4.8	6	12	12	14.4	14.4	sig
prot1102	69	10	2	10.8	5.4	1	3	5.4	1.8	ns
prot1103	245	3	5	4	12	2	3	8	6	ns
prot1104	146	3	1	6	9	6	4	12	12	sig
prot1105	351	3	5	7.2	4.8	3	5	3.6	2.4	ns
prot1106	106	0	4	5.4	5.4	2	8	3.6	3.6	ns
prot1107	180	2	3	2	2	10	3	6	18	sig
prot1108	199	4	3	9	0	2	2	9	18	ns
prot1109	185	0	2	8.4	0	6	5	2.4	3.6	ns
prot1110	182	5	1	7.2	5.4	0	1	1.8	5.4	ns
prot1111	59	5	0	12	0	4	8	8	12	sig
prot1112	173	4	3	12	3	4	3	9	3	ns
prot1113	105	7	3	10.8	1.2	3	3	1.2	10.8	ns
prot1114	79	5	4	1.8	1.8	3	4	7.2	3.6	ns
prot1115	94	0	6	6	10	4	3	6	4	ns
prot1116	235	5	2	6	3	3	4	18	6	ns
prot1117	99	1	1	4.8	3.6	6	6	14.4	10.8	sig
prot1118	103	2	2	1.8	5.4	4	2	7.2	1.8	ns
prot1119	226	4	5	4	10	3	8	4	10	ns
prot1120	168	3	2	0	6	2	3	9	6	ns
prot1121	454	1	6	2.4	4.8	3	2	4.8	1.2	ns
prot1122	92	3	3	3.6	5.4	6	2	1.8	0	ns
prot1123	99	1	0	6	4	2	4	4	8	sig
prot1124	116	4	5	9	6	1	5	9	12	ns
prot1125	90	1	3	1.2	2.4	2	8	2.4	4.8	sig
prot1126	87	2	3	9	7.2	6	6	25.2	21.6	sig
prot1127	294	1	4	6	12	2	4	4	6	ns
prot1128	354	3	3	6	9	0	2	3	0	ns
prot1129	216	9	5	1.2	1.2	0	1	4.8	4.8	ns
prot1130	138	2	2	9	1.8	6	3	5.4	1.8	ns
prot1131	187	2	0	4	6	2	2	2	10	ns
prot1132	495	3	2	0	0	3	1	3	6	ns
prot1133	406	1	4	1.2	1.2	0	1	2.4	2.4	ns
prot1134	382	1	2	1.8	1.8	1	2	5.4	1.8	ns
prot1135	272	3	1	2	4	0	0	0	2	ns
prot1136	71	20	21	30	72	27	20	75	69	ns
prot1137	105	15	15	27.6	20.4	30	50	74.4	64.8	sig
prot1138	234	14	23	41.4	27	20	17	37.8	34.2	ns
prot1139	112	17	20	26	32	9	14	38	44	ns
prot1140	114	14	16	39	45	12	11	42	45	ns
prot1141	112	10	9	8.4	12	10	16	10.8	7.2	sig
prot1142	166	8	7	19.8	14.4	5	10	10.8	10.8	ns
prot1143	104	2	5	14	18	5	7	16	14	sig
prot1144	376	4	6	12	33	9	16	27	60	sig
prot1145	83	9	3	6	3.6	7	5	4.8	13.2	ns
prot1146	51	5	7	21.6	10.8	8	8	10.8	16.2	ns
prot1147	74	9	9	14	4	0	7	6	10	ns
prot1148	74	6	4	15	6	5	8	15	21	ns
prot1149	117	4	10	6	9.6	2	3	3.6	7.2	ns
prot1150	106	7	7	5.4	9	1	1	9	9	ns
prot1151	110	5	7	4	6	2	5	8	10	ns
prot1152	73	1	6	6	3	2	4	3	6	ns
prot1153	113	7	3	3.6	1.2	5	5	2.4	4.8	ns
prot1154	358	7	1	1.8	7.2	2	5	10.8	0	ns
prot1155	99	1	2	10	2	2	4	6	4	ns
prot1156	115	2	3	9	9	4	4	6	9	ns
prot1157	180	5	5	6	6	3	3	9.6	2.4	ns
prot1158	67	1	2	1.8	3.6	9	4	5.4	14.4	sig
prot1159	99	1	6	12	8	1	3	10	12	ns
prot1160	99	1	5	6	12	4	2	12	12	sig
prot1161	99	1	4	3.6	6	2	4	2.4	1.2	ns
prot1162	98	2	5	12.6	9	3	9	16.2	14.4	sig
prot1163	165	2	3	4	2	6	3	6	4	ns
prot1164	76	6	1	9	6	1	2	0	3	ns
prot1165	90	2	6	2.4	4.8	2	2	3.6	4.8	ns
prot1166	113	6	1	3.6	1.8	2	4	7.2	12.6	ns
prot1167	90	2	1	4	4	3	6	8	4	ns
prot1168	163	0	0	9	12	1	3	0	12	ns
prot1169	102	3	2	1.2	2.4	1	3	2.4	2.4	ns
prot1170	183	3	2	1.8	5.4	2	4	3.6	7.2	ns
prot1171	98	1	5	6	2	4	0	10	6	ns
prot1172	146	1	4	12	12	3	2	6	3	ns
prot1173	145	1	4	3.6	3.6	1	1	1.2	2.4	ns
prot1174	166	3	1	7.2	1.8	2	0	1.8	1.8	ns
prot1175	100	1	3	2	0	3	1	2	2	ns
prot1176	393	3	2	9	9	1	1	9	0	ns
prot1177	89	3	3	2.4	4.8	0	3	4.8	2.4	ns
prot1178	391	0	0	0	3.6	4	0	9	0	ns
prot1179	89	2	0	8	2	0	5	2	4	ns
prot1180	1106	5	5	18	18	14	14	60	42	sig
prot1181	3227	2	5	9.6	10.8	11	4	6	13.2	ns
prot1182	539	5	6	12.6	21.6	7	7	14.4	16.2	ns
prot1183	771	7	6	12	16	6	6	8	16	ns
prot1184	2680	4	3	12	9	5	3	6	21	ns
prot1185	917	0	8	3.6	7.2	3	6	7.2	2.4	ns
prot1186	4114	1	2	3.6	1.8	1	0	3.6	0	ns
prot1187	449	8	8	12	18	10	5	16	20	ns
prot1188	1304	6	4	15	6	5	3	12	30	ns
prot1189	393	6	3	0	8.4	1	4	3.6	2.4	ns
prot1190	1513	6	2	3.6	7.2	5	2	7.2	3.6	ns
prot1191	2580	0	2	8	6	3	1	8	6	ns
prot1192	959	9	4	15	36	6	5	21	21	ns
prot1193	510	11	8	12	4.8	5	3	6	7.2	ns
prot1194	427	3	4	9	10.8	2	5	21.6	9	ns
prot1195	413	6	2	10	0	4	0	2	6	ns
prot1196	819	5	3	3	15	4	1	3	18	ns
prot1197	1779	6	3	3.6	2.4	2	2	4.8	9.6	sig
prot1198	1379	2	4	7.2	18	9	6	16.2	5.4	sig
prot1199	652	3	1	4	6	1	5	4	0	ns
prot1200	704	4	3	6	0	2	4	9	27	sig
prot1201	1028	3	5	4.8	3.6	3	4	2.4	1.2	ns
prot1202	1181	3	1	9	3.6	4	3	16.2	3.6	ns
prot1203	383	9	4	16	22	4	4	12	14	ns
prot1204	1077	8	4	15	6	7	3	24	21	ns
prot1205	452	6	2	6	6	1	4	2.4	10.8	ns
prot1206	434	4	1	0	10.8	4	3	1.8	5.4	ns
prot1207	955	4	3	10	4	2	3	2	10	ns
prot1208	528	2	0	9	18	7	2	18	9	ns
prot1209	228	4	4	2.4	3.6	5	1	4.8	1.2	ns
prot1210	781	0	3	9	3.6	1	3	7.2	7.2	ns
prot1211	548	1	2	10	8	5	2	4	6	ns
prot1212	273	2	7	6	6	2	3	18	15	ns
prot1213	153	5	5	7.2	8.4	10	7	13.2	7.2	ns
prot1214	320	5	4	5.4	9	8	3	16.2	16.2	sig
prot1215	219	5	11	18	10	11	7	14	10	ns
prot1216	410	2	7	15	6	5	8	18	18	ns
prot1217	322	4	3	10.8	4.8	6	5	7.2	8.4	ns
prot1218	629	3	5	7.2	9	6	4	14.4	14.4	sig
prot1219	264	5	7	8	8	6	6	8	10	ns
prot1220	356	5	5	15	3	12	3	18	9	sig
prot1221	390	4	5	3.6	6	1	6	7.2	0	ns
prot1222	235	3	3	5.4	5.4	5	7	10.8	5.4	ns
prot1223	263	3	3	6	14	3	3	8	6	ns
prot1224	481	3	2	6	3	9	3	27	18	sig
prot1225	551	3	3	6	2.4	5	3	2.4	0	ns
prot1226	481	2	4	18	10.8	6	5	7.2	3.6	ns
prot1227	487	0	2	0	8	1	1	2	2	ns
prot1228	881	1	7	3	12	4	0	3	18	ns
prot1229	2284	2	2	6	0	1	3	6	2.4	ns
prot1230	852	4	3	1.8	5.4	2	4	3.6	7.2	sig
prot1231	341	3	2	20	10	3	6	24	12	sig
prot1232	182	4	3	12	15	3	6	9	6	ns
prot1233	327	5	2	4.8	4.8	4	6	9.6	2.4	ns
prot1234	219	3	4	14.4	14.4	2	7	19.8	10.8	ns
prot1235	406	5	6	12	2	2	14	12	20	sig
prot1236	332	2	1	3	6	1	5	12	3	ns
prot1237	365	5	3	3.6	3.6	9	5	3.6	4.8	ns
prot1238	308	2	1	10.8	1.8	3	3	1.8	7.2	ns
prot1239	232	1	0	4	4	1	0	6	4	ns
prot1240	2067	1	3	9	12	0	4	6	3	ns
prot1241	865	4	5	1.2	1.2	0	3	6	2.4	ns
prot1242	682	2	1	1.8	3.6	6	9	5.4	10.8	sig
prot1243	573	1	2	10	6	3	7	4	2	ns
prot1244	454	2	1	3	0	3	0	6	3	ns
prot1245	611	8	20	10.8	15.6	14	15	10.8	13.2	ns
prot1246	133	7	11	12.6	9	6	7	5.4	14.4	ns
prot1247	221	10	7	16	10	12	10	20	12	sig
prot1248	153	8	2	18	18	12	7	15	39	ns
prot1249	363	6	6	10.8	4.8	6	3	7.2	12	ns
prot1250	435	7	4	9	10.8	2	5	16.2	12.6	ns
prot1251	366	6	4	18	10	9	9	8	8	sig
prot1252	170	3	6	15	12	3	3	6	15	ns
prot1253	267	5	3	1.2	8.4	5	3	3.6	3.6	ns
prot1254	463	4	1	5.4	7.2	0	4	3.6	9	ns
prot1255	542	4	1	4	6	4	4	6	8	ns
prot1256	448	3	1	18	6	6	18	36	54	sig
prot1257	177	6	4	7.2	6	6	3	2.4	1.2	ns
prot1258	365	4	3	5.4	7.2	2	5	9	1.8	ns
prot1259	746	6	4	4	14	2	2	8	2	ns
prot1260	458	3	8	9	6	4	5	15	30	sig
prot1261	147	2	5	3.6	2.4	2	4	3.6	3.6	ns
prot1262	266	5	4	0	0	5	4	7.2	1.8	ns
prot1263	340	2	3	12	10	3	0	6	4	ns
prot1264	398	3	6	12	12	1	2	12	15	ns
prot1265	403	4	2	4.8	2.4	1	2	4.8	8.4	sig
prot1266	302	2	4	3.6	3.6	7	4	5.4	9	ns
prot1267	465	5	2	4	14	1	0	14	6	ns
prot1268	487	1	3	3	6	2	0	6	3	ns
prot1269	568	1	2	2.4	6	1	4	0	7.2	ns
prot1270	370	3	1	7.2	0	3	5	5.4	10.8	ns
prot1271	435	0	3	8	0	1	1	2	4	ns
prot1272	382	1	3	9	3	2	1	0	6	ns
prot1273	400	0	0	4.8	2.4	0	3	2.4	2.4	ns
prot1274	1317	1	1	1.8	0	1	1	1.8	0	ns
prot1275	1827	2	0	0	0	1	1	2	2	sig
prot1276	227	7	8	27	21	5	6	9	12	ns
prot1277	126	3	4	6	4.8	3	3	2.4	4.8	ns
prot1278	199	5	4	12.6	5.4	6	4	5.4	7.2	ns
prot1279	186	6	7	12	12	2	7	14	10	ns
prot1280	397	4	4	6	9	2	2	9	30	ns
prot1281	191	4	8	2.4	6	5	5	6	2.4	ns
prot1282	181	4	4	7.2	18	6	3	19.8	7.2	ns
prot1283	332	0	7	12	4	5	3	8	2	ns
prot1284	207	4	2	9	6	4	4	6	9	ns
prot1285	433	4	7	7.2	1.2	4	2	1.2	4.8	sig
prot1286	220	7	9	7.2	12.6	4	7	5.4	3.6	ns
prot1287	174	1	0	10	6	4	5	14	2	ns
prot1288	398	4	5	9	6	8	2	12	30	sig
prot1289	250	4	6	2.4	3.6	5	6	6	3.6	ns
prot1290	254	5	3	1.8	1.8	1	2	3.6	0	ns
prot1291	278	5	2	2	4	3	2	4	8	ns
prot1292	195	4	2	9	3	11	5	27	6	sig
prot1293	493	3	2	7.2	7.2	6	6	12	9.6	sig
prot1294	395	4	2	9	9	1	2	9	3.6	ns
prot1295	346	4	3	6	4	3	5	0	12	ns
prot1296	386	4	2	12	9	3	3	9	6	ns
prot1297	323	2	0	4.8	3.6	2	5	3.6	3.6	ns
prot1298	221	2	8	3.6	5.4	5	1	10.8	7.2	sig
prot1299	330	6	2	6	10	4	4	10	14	sig
prot1300	913	3	1	18	9	5	6	15	6	sig
prot1301	216	7	1	7.2	2.4	3	2	4.8	2.4	ns
prot1302	176	3	4	7.2	7.2	5	4	7.2	3.6	ns
prot1303	396	1	1	12	8	3	2	6	4	ns
prot1304	144	3	3	9	15	0	3	9	15	ns
prot1305	340	4	7	1.2	0	3	6	4.8	2.4	ns
prot1306	177	0	2	1.8	5.4	2	2	1.8	3.6	sig
prot1307	491	6	2	12	2	2	3	12	10	ns
prot1308	289	4	1	12	18	2	4	6	9	ns
prot1309	925	2	4	4.8	1.2	15	3	3.6	3.6	sig
prot1310	266	0	2	1.8	1.8	7	7	7.2	3.6	sig
prot1311	584	1	3	4	10	3	5	4	0	ns
prot1312	316	3	1	0	0	5	3	15	9	ns
prot1313	365	2	5	3.6	3.6	2	2	6	2.4	ns
prot1314	282	5	4	7.2	0	2	1	7.2	5.4	ns
prot1315	465	1	5	8	4	4	3	10	4	ns
prot1316	577	9	1	9	3	1	1	12	9	ns
prot1317	274	3	2	6	4.8	1	2	1.2	0	ns
prot1318	517	1	1	1.8	0	3	2	1.8	1.8	ns
prot1319	782	2	3	0	6	4	2	6	14	ns
prot1320	567	2	1	0	3	2	1	6	3	sig
prot1321	356	1	1	1.2	0	1	2	0	1.2	ns
prot1322	229	1	3	0	0	1	3	1.8	5.4	ns
prot1323	388	2	0	6	8	3	1	2	4	ns
prot1324	109	6	9	30	12	5	8	27	30	ns
prot1325	167	0	5	2.4	3.6	5	2	2.4	0	ns
prot1326	192	4	6	10.8	7.2	5	7	5.4	10.8	ns
prot1327	174	5	7	4	8	1	3	4	6	ns
prot1328	144	4	6	12	9	3	2	9	18	ns
prot1329	139	2	3	3.6	8.4	4	6	1.2	1.2	ns
prot1330	160	6	3	16.2	9	6	7	10.8	5.4	ns
prot1331	220	7	3	8	2	2	1	10	20	ns
prot1332	248	3	6	6	18	3	4	6	6	ns
prot1333	254	1	1	8.4	4.8	3	3	2.4	3.6	ns
prot1334	213	5	5	7.2	10.8	3	2	10.8	5.4	ns
prot1335	81	2	1	4	6	3	4	0	2	ns
prot1336	318	2	4	18	9	4	3	21	12	ns
prot1337	247	4	6	2.4	2.4	2	5	0	4.8	ns
prot1338	381	4	3	5.4	9	3	2	1.8	3.6	ns
prot1339	159	3	4	2	4	2	6	8	4	sig
prot1340	205	2	3	12	6	2	7	3	3	ns
prot1341	244	3	5	2.4	4.8	4	4	4.8	6	ns
prot1342	160	1	2	5.4	3.6	1	1	10.8	1.8	ns
prot1343	288	1	3	4	6	1	1	6	6	ns
prot1344	383	1	3	0	6	4	2	3	12	ns
prot1345	206	2	5	8.4	2.4	3	0	1.2	3.6	ns
prot1346	703	1	1	5.4	1.8	2	2	0	3.6	ns
prot1347	238	4	0	2	8	0	1	8	2	ns
prot1348	366	1	2	6	9	0	6	12	6	ns
prot1349	430	3	1	0	0	6	15	3.6	3.6	sig
prot1350	637	3	4	9	5.4	3	2	5.4	7.2	ns
prot1351	141	2	4	4	8	3	6	6	6	ns
prot1352	140	0	3	9	6	6	2	12	12	ns
prot1353	431	3	0	3.6	1.2	2	0	2.4	2.4	ns
prot1354	969	1	2	3.6	1.8	1	1	1.8	7.2	ns
prot1355	247	2	0	2	4	2	1	6	2	ns
prot1356	1101	3	4	15	9	3	2	6	12	ns
prot1357	178	0	0	0	4.8	5	3	4.8	4.8	ns
prot1358	178	2	1	5.4	1.8	3	0	0	5.4	ns
prot1359	297	0	2	2	8	12	9	6	6	sig
prot1360	238	1	1	3	3	0	4	6	6	ns
prot1361	226	3	3	1.2	2.4	2	3	1.2	6	ns
prot1362	486	2	1	1.8	1.8	0	1	7.2	5.4	ns
prot1363	758	2	1	2	2	2	2	4	8	sig
prot1364	305	3	0	0	6	0	0	0	12	ns
prot1365	526	4	3	1.2	2.4	2	3	3.6	2.4	ns
prot1366	375	2	1	3.6	1.8	1	1	7.2	1.8	ns
prot1367	651	5	2	2	10	2	0	0	2	ns
prot1368	5934	2	1	0	3	1	0	9	3	ns
prot1369	421	1	2	2.4	2.4	6	3	10.8	7.2	sig
prot1370	142	3	1	0	1.8	1	1	0	3.6	ns
prot1371	1145	3	0	2	2	1	0	2	4	ns
prot1372	238	4	2	6	9	2	0	0	12	ns
prot1373	391	1	1	2.4	1.2	2	0	3.6	1.2	ns
prot1374	618	1	2	0	3.6	2	2	3.6	3.6	sig
prot1375	93	10	5	6	16	9	9	18	10	ns
prot1376	130	5	9	18	18	3	7	33	12	ns
prot1377	83	6	5	7.2	6	4	5	4.8	6	ns
prot1378	361	4	8	0	10.8	3	4	9	7.2	ns
prot1379	193	1	5	14	8	6	3	16	12	ns
prot1380	393	8	3	6	24	1	5	27	21	ns
prot1381	232	2	2	2.4	3.6	5	2	1.2	3.6	ns
prot1382	201	7	6	5.4	5.4	1	4	1.8	10.8	ns
prot1383	105	5	0	8	12	5	7	0	6	ns
prot1384	173	1	9	6	12	6	4	15	6	ns
prot1385	182	4	5	4.8	2.4	1	2	2.4	4.8	ns
prot1386	199	4	3	12.6	7.2	2	1	7.2	3.6	ns
prot1387	191	5	6	6	10	1	4	12	4	sig
prot1388	274	6	4	12	3	2	2	9	9	ns
prot1389	135	0	2	1.2	2.4	1	4	1.2	7.2	ns
prot1390	169	0	2	5.4	5.4	3	5	5.4	1.8	ns
prot1391	688	8	1	10	8	4	2	18	14	sig
prot1392	152	4	3	15	0	2	8	6	9	sig
prot1393	528	3	0	2.4	1.2	5	4	3.6	6	ns
prot1394	157	7	1	14.4	7.2	6	15	5.4	27	sig
prot1395	126	3	2	4	0	2	1	6	10	ns
prot1396	80	3	1	6	3	5	1	3	18	ns
prot1397	122	4	2	2.4	0	6	1	6	2.4	ns
prot1398	232	3	3	5.4	3.6	1	3	3.6	5.4	ns
prot1399	171	3	4	10	6	12	6	4	16	sig
prot1400	70	1	2	6	18	4	1	9	3	ns
prot1401	130	3	2	1.2	0	1	0	1.2	2.4	ns
prot1402	103	1	3	1.8	3.6	2	2	5.4	7.2	ns
prot1403	547	1	1	0	2	3	3	2	10	ns
prot1404	250	1	3	6	3	1	1	3	6	sig
prot1405	497	2	0	3.6	1.2	3	3	8.4	2.4	ns
prot1406	312	2	4	3.6	9	2	3	5.4	3.6	sig
prot1407	152	1	1	6	2	3	2	2	6	ns
prot1408	535	2	2	6	3	2	1	0	3	ns
prot1409	87	2	2	3.6	1.2	3	3	1.2	1.2	ns
prot1410	232	4	2	7.2	10.8	3	3	1.8	0	ns
prot1411	232	1	0	2	4	0	2	0	8	ns
prot1412	843	3	2	0	9	2	4	3	3	ns
prot1413	555	1	1	0	1.2	6	8	2.4	2.4	sig
prot1414	173	3	2	3.6	0	2	3	7.2	3.6	ns
prot1415	194	3	1	4	6	5	1	2	2	sig
prot1416	180	3	0	3	6	0	0	3	3	ns
prot1417	199	0	1	2.4	0	2	2	1.2	1.2	sig
prot1418	287	1	3	1.8	3.6	3	0	3.6	3.6	ns
prot1419	999	3	1	2	6	0	1	4	4	ns
prot1420	220	3	3	6	6	0	1	6	9	ns
prot1421	648	4	4	1.2	1.2	3	3	0	0	ns
prot1422	164	3	0	1.8	1.8	2	1	5.4	3.6	ns
prot1423	181	0	2	4	2	1	3	8	0	ns
prot1424	285	7	4	18	12	7	1	18	18	ns
prot1425	172	7	3	8.4	3.6	4	4	7.2	8.4	sig
prot1426	103	4	3	9	7.2	8	4	12.6	5.4	ns
prot1427	430	8	5	10	10	3	3	8	8	sig
prot1428	130	6	7	36	12	8	6	27	27	ns
prot1429	123	2	3	2.4	7.2	2	2	2.4	3.6	ns
prot1430	304	2	5	12.6	10.8	5	7	7.2	9	sig
prot1431	164	0	7	10	8	9	7	4	10	ns
prot1432	75	2	2	3	15	6	9	18	18	sig
prot1433	173	3	2	2.4	4.8	2	4	7.2	12	sig
prot1434	176	4	4	9	18	2	1	7.2	14.4	ns
prot1435	191	2	2	2	6	2	4	6	14	ns
prot1436	138	4	3	9	15	1	2	3	15	ns
prot1437	148	5	2	0	8.4	1	4	4.8	6	ns
prot1438	101	3	0	1.8	5.4	4	2	5.4	10.8	ns
prot1439	157	2	4	6	4	2	4	4	6	ns
prot1440	488	2	4	9	9	2	2	6	6	ns
prot1441	133	3	4	2.4	7.2	2	1	0	2.4	ns
prot1442	229	5	4	7.2	0	3	4	3.6	3.6	ns
prot1443	89	5	2	10	16	5	3	4	10	ns
prot1444	317	0	3	3	9	3	2	9	12	ns
prot1445	88	4	4	2.4	1.2	1	3	6	4.8	ns
prot1446	180	2	3	0	3.6	3	3	3.6	7.2	ns
prot1447	207	3	2	6	2	7	2	4	10	sig
prot1448	235	2	0	3	12	1	2	3	9	ns
prot1449	86	2	2	3.6	2.4	2	2	1.2	1.2	ns
prot1450	115	1	0	3.6	5.4	5	1	0	10.8	ns
prot1451	127	2	2	8	2	4	6	4	4	sig
prot1452	229	3	1	6	3	2	1	6	3	ns
prot1453	247	5	1	2.4	1.2	2	3	4.8	3.6	ns
prot1454	573	1	0	7.2	3.6	0	2	5.4	5.4	ns
prot1455	176	3	2	6	10	1	1	2	2	ns
prot1456	169	2	2	6	6	1	2	3	3	sig
prot1457	81	1	2	0	6	3	2	3.6	1.2	ns
prot1458	89	1	3	3.6	7.2	1	2	1.8	0	ns
prot1459	178	0	1	6	4	3	1	4	6	ns
prot1460	151	2	3	6	3	0	2	3	3	ns
prot1461	146	3	0	2.4	1.2	0	1	3.6	3.6	ns
prot1462	217	1	1	0	3.6	1	1	0	1.8	ns
prot1463	159	4	5	0	6	4	3	4	8	ns
prot1464	237	3	3	0	0	0	1	3	3	ns
prot1465	587	1	1	1.2	1.2	3	3	1.2	3.6	ns
prot1466	128	3	0	3.6	3.6	4	1	1.8	7.2	ns
prot1467	425	1	1	0	0	5	1	4	2	sig
prot1468	256	1	0	3	15	2	2	9	9	sig
prot1469	136	3	2	2.4	2.4	3	2	3.6	2.4	ns
prot1470	76	1	1	1.8	3.6	2	3	1.8	7.2	ns
prot1471	175	2	0	8	4	2	0	4	2	ns
prot1472	231	3	2	3	9	7	2	3	6	ns
prot1473	337	2	1	2.4	2.4	3	3	0	0	ns
prot1474	239	1	0	1.8	5.4	3	0	3.6	0	ns
prot1475	456	1	1	14	6	3	3	24	12	sig
prot1476	126	1	1	0	0	3	6	9	9	sig
prot1477	488	2	0	2.4	1.2	1	2	1.2	1.2	ns
prot1478	127	4	3	0	3.6	1	1	1.8	5.4	ns
prot1479	191	1	4	8	4	4	5	8	8	ns
prot1480	114	6	2	15	12	4	4	12	12	ns
prot1481	62	1	2	2.4	2.4	4	8	4.8	10.8	sig
prot1482	350	5	2	7.2	10.8	5	5	5.4	12.6	ns
prot1483	108	4	6	6	6	2	4	4	14	sig
prot1484	321	0	2	3	3	1	2	15	12	ns
prot1485	308	1	2	3.6	0	1	1	3.6	0	ns
prot1486	59	2	4	1.8	7.2	6	9	16.2	27	sig
prot1487	218	2	1	4	10	6	2	4	6	ns
prot1488	106	3	2	3	0	2	3	3	6	ns
prot1489	154	3	2	0	4.8	1	3	1.2	2.4	ns
prot1490	166	4	1	1.8	1.8	5	1	5.4	3.6	ns
prot1491	515	3	2	8	6	2	1	8	10	ns
prot1492	183	2	0	3	3	1	0	3	6	ns
prot1493	162	3	2	2.4	3.6	3	2	3.6	4.8	sig
prot1494	140	2	1	3.6	7.2	7	4	7.2	3.6	sig
prot1495	169	1	1	2	2	3	2	0	10	ns
prot1496	242	3	3	6	21	1	2	6	3	ns
prot1497	292	2	1	1.2	7.2	4	2	2.4	4.8	ns
prot1498	197	0	0	1.8	0	1	1	5.4	3.6	ns
prot1499	856	0	0	0	6	2	2	4	4	sig
prot1500	127	3	1	6	3	3	9	9	27	sig
prot1501	72	2	2	3.6	2.4	1	1	0	1.2	ns
prot1502	148	2	4	0	5.4	1	2	7.2	5.4	ns
prot1503	53	1	1	2	0	3	0	6	2	ns
prot1504	98	1	4	3	0	3	3	18	18	sig
prot1505	405	2	2	3.6	0	0	1	0	6	ns
prot1506	104	1	2	3.6	0	1	2	3.6	0	ns
prot1507	176	0	1	0	4	1	1	2	8	ns
prot1508	125	5	2	0	6	3	3	6	0	ns
prot1509	160	1	1	2.4	1.2	3	0	1.2	1.2	ns
prot1510	316	1	4	3.6	1.8	2	2	1.8	1.8	ns
prot1511	978	1	0	2	4	2	4	2	2	ns
prot1512	234	1	3	0	9	1	3	6	3	ns
prot1513	431	2	1	1.2	1.2	0	1	1.2	2.4	ns
prot1514	2591	3	5	5.4	5.4	7	3	5.4	7.2	ns
prot1515	712	10	3	8	4	15	9	24	30	sig
prot1516	1852	4	2	18	6	3	4	9	12	ns
prot1517	2086	7	6	1.2	4.8	3	5	6	3.6	ns
prot1518	1064	4	1	1.8	10.8	1	2	7.2	3.6	sig
prot1519	609	7	9	18	16	5	10	14	26	ns
prot1520	645	0	1	6	6	1	1	6	9	ns
prot1521	969	3	1	2.4	4.8	2	5	2.4	1.2	ns
prot1522	857	0	3	1.8	1.8	2	2	3.6	7.2	sig
prot1523	488	2	1	8	4	2	4	12	4	sig
prot1524	2821	2	4	3	0	0	0	6	6	ns
prot1525	512	0	4	3.6	6	5	2	6	4.8	sig
prot1526	876	1	4	5.4	3.6	6	12	16.2	37.8	sig
prot1527	543	3	3	8	8	1	2	6	12	ns
prot1528	809	5	2	9	12	0	7	6	6	ns
prot1529	1674	1	0	3.6	2.4	2	2	2.4	0	ns
prot1530	1191	1	1	0	1.8	0	1	0	1.8	ns
prot1531	208	2	4	2	6	5	1	10	4	ns
prot1532	437	2	4	12	3	0	2	12	6	ns
prot1533	510	3	5	1.2	2.4	0	2	2.4	2.4	ns
prot1534	695	1	2	10.8	1.8	1	5	9	5.4	ns
prot1535	227	0	2	8	4	1	2	4	2	ns
prot1536	700	2	4	15	3	3	5	9	15	ns
prot1537	218	2	1	0	2.4	4	4	1.2	1.2	ns
prot1538	423	5	2	9	7.2	15	6	16.2	16.2	sig
prot1539	873	1	1	4	6	3	4	6	6	ns
prot1540	1426	0	3	9	9	1	3	12	0	ns
prot1541	520	3	1	1.2	4.8	2	1	2.4	1.2	ns
prot1542	290	10	6	19.8	12.6	11	5	27	10.8	ns
prot1543	296	2	4	6	18	5	3	8	4	ns
prot1544	309	0	4	21	12	3	2	15	3	ns
prot1545	502	5	5	1.2	3.6	4	1	4.8	7.2	sig
prot1546	204	1	0	0	9	3	2	7.2	5.4	sig
prot1547	437	3	1	6	2	1	2	2	16	ns
prot1548	314	4	1	3	12	1	2	15	15	ns
prot1549	402	3	2	3.6	2.4	4	2	4.8	7.2	sig
prot1550	188	2	1	3.6	0	3	0	7.2	5.4	ns
prot1551	434	0	1	8	4	1	0	0	0	ns
prot1552	325	0	2	9	3	0	1	3	0	ns
prot1553	607	1	3	2.4	0	1	2	0	2.4	ns
prot1554	739	2	4	3.6	5.4	1	1	5.4	3.6	ns
prot1555	235	1	0	6	2	1	1	0	2	ns
prot1556	982	3	2	6	9	4	2	15	6	sig
prot1557	392	1	1	2.4	1.2	1	5	2.4	1.2	ns
prot1558	543	1	1	3.6	0	0	3	5.4	1.8	ns
prot1559	462	0	2	2	0	0	1	4	0	ns
prot1560	348	2	1	0	0	2	0	15	12	ns
prot1561	463	2	0	3.6	0	1	1	0	0	ns
prot1562	173	1	6	0	5.4	2	4	10.8	16.2	sig
prot1563	274	2	3	6	12	4	3	6	12	sig
prot1564	251	3	3	15	3	12	15	9	45	sig
prot1565	231	4	3	6	0	2	4	4.8	7.2	sig
prot1566	394	4	2	5.4	3.6	1	3	12.6	3.6	ns
prot1567	240	3	2	8	0	4	4	2	6	ns
prot1568	441	3	0	12	12	5	3	9	0	ns
prot1569	200	2	2	2.4	7.2	2	6	2.4	3.6	ns
prot1570	371	3	5	0	5.4	0	2	1.8	1.8	ns
prot1571	313	1	1	4	8	3	3	8	6	ns
prot1572	730	1	0	3	6	3	2	9	9	ns
prot1573	329	1	4	4.8	0	1	2	2.4	4.8	ns
prot1574	627	0	2	5.4	3.6	0	2	3.6	5.4	ns
prot1575	250	1	2	4	4	1	4	6	2	ns
prot1576	144	3	5	15	6	1	2	12	3	ns
prot1577	472	2	3	2.4	4.8	6	2	2.4	9.6	sig
prot1578	421	0	1	9	1.8	3	0	3.6	1.8	ns
prot1579	250	3	2	0	10	3	1	0	6	ns
prot1580	266	1	1	6	0	1	4	0	0	ns
prot1581	861	4	1	0	2.4	3	4	3.6	4.8	ns
prot1582	1312	1	3	7.2	1.8	1	0	3.6	5.4	ns
prot1583	493	3	2	4	0	1	0	4	10	ns
prot1584	1082	1	3	0	3	0	2	0	12	ns
prot1585	648	1	1	1.2	1.2	1	1	1.2	0	ns
prot1586	276	4	0	1.8	7.2	1	4	7.2	3.6	ns
prot1587	518	3	2	6	4	4	2	6	2	ns
prot1588	640	2	1	6	3	0	1	0	3	ns
prot1589	722	3	3	3.6	12	2	4	4.8	1.2	sig
prot1590	147	2	1	5.4	9	1	1	7.2	3.6	ns
prot1591	193	2	6	6	6	1	9	4	10	ns
prot1592	194	2	3	12	9	6	2	3	12	ns
prot1593	365	4	3	1.2	0	5	1	1.2	2.4	ns
prot1594	290	1	3	3.6	3.6	2	2	3.6	1.8	ns
prot1595	636	1	0	4	4	1	1	4	6	ns
prot1596	1160	0	3	3	9	6	6	9	9	sig
prot1597	641	3	2	1.2	4.8	2	3	3.6	1.2	ns
prot1598	175	1	0	3.6	1.8	6	2	3.6	5.4	sig
prot1599	318	1	2	6	2	0	3	2	4	ns
prot1600	424	0	1	6	15	3	1	6	0	ns
prot1601	348	4	2	4.8	1.2	3	1	1.2	0	ns
prot1602	227	1	0	3.6	1.8	2	2	3.6	3.6	sig
prot1603	427	2	0	4	2	2	5	18	4	sig
prot1604	268	1	4	9	0	2	1	6	12	ns
prot1605	357	3	3	2.4	2.4	1	7	4.8	1.2	sig
prot1606	174	1	0	1.8	1.8	2	3	5.4	1.8	ns
prot1607	233	1	0	4	8	2	0	0	6	ns
prot1608	217	2	2	6	18	2	2	6	6	sig
prot1609	980	3	1	1.2	1.2	1	1	1.2	2.4	sig
prot1610	263	4	1	0	3.6	1	3	3.6	1.8	ns
prot1611	169	1	1	2	2	3	0	0	6	ns
prot1612	178	2	1	3	0	1	1	9	0	ns
prot1613	355	4	0	1.2	0	2	3	0	3.6	ns
prot1614	604	2	1	0	1.8	1	1	3.6	3.6	ns
prot1615	149	0	1	2	0	2	1	2	4	ns
prot1616	594	0	2	3	0	0	3	0	6	ns
prot1617	257	2	4	2.4	1.2	2	4	2.4	1.2	sig
prot1618	421	1	1	7.2	5.4	1	1	1.8	3.6	sig
prot1619	712	2	0	0	6	1	2	0	2	ns
prot1620	423	0	1	6	3	1	0	6	3	ns
prot1621	488	0	1	1.2	1.2	0	1	0	2.4	ns
prot1622	1872	0	0	1.8	3.6	1	0	1.8	3.6	ns
prot1623	153	6	9	6	18	3	7	16	4	ns
prot1624	275	6	4	18	15	0	4	9	3	ns
prot1625	463	5	5	2.4	1.2	4	6	2.4	6	ns
prot1626	103	4	1	0	9	6	1	7.2	0	ns
prot1627	287	3	5	12	2	0	3	4	6	ns
prot1628	282	1	3	6	3	4	4	18	9	ns
prot1629	200	4	2	0	2.4	4	3	4.8	6	ns
prot1630	149	3	3	5.4	1.8	0	1	1.8	5.4	ns
prot1631	149	3	5	4	6	1	3	2	4	ns
prot1632	132	0	2	3	6	1	0	0	3	ns
prot1633	118	6	2	1.2	7.2	1	4	2.4	3.6	ns
prot1634	191	2	0	5.4	5.4	1	3	0	7.2	ns
prot1635	189	6	5	4	10	4	2	4	4	sig
prot1636	273	0	2	9	3	1	3	0	3	ns
prot1637	327	1	2	2.4	1.2	0	3	2.4	3.6	ns
prot1638	148	0	0	0	5.4	4	3	3.6	5.4	sig
prot1639	206	4	4	8	4	7	2	8	10	sig
prot1640	108	3	3	3	3	3	9	54	36	sig
prot1641	267	1	2	4.8	7.2	18	3	14.4	3.6	sig
prot1642	204	2	0	5.4	0	6	6	10.8	10.8	sig
prot1643	223	1	0	6	4	1	0	6	4	ns
prot1644	298	4	2	6	9	4	2	12	15	sig
prot1645	194	2	3	3.6	2.4	2	1	1.2	3.6	ns
prot1646	77	0	2	5.4	5.4	1	2	3.6	0	ns
prot1647	166	5	4	4	6	2	6	12	12	sig
prot1648	418	2	1	3	3	1	3	3	6	ns
prot1649	418	3	1	0	3.6	0	3	1.2	6	ns
prot1650	127	0	5	3.6	7.2	2	2	1.8	9	ns
prot1651	279	3	1	6	6	0	1	2	10	ns
prot1652	181	2	5	3	3	2	4	6	0	ns
prot1653	129	1	1	2.4	2.4	3	2	0	2.4	ns
prot1654	161	3	2	5.4	1.8	1	1	9	1.8	sig
prot1655	126	0	1	4	0	2	1	4	0	ns
prot1656	326	3	0	3	3	0	1	9	0	ns
prot1657	207	1	2	0	1.2	1	2	0	1.2	ns
prot1658	191	1	2	1.8	3.6	1	1	1.8	1.8	ns
prot1659	238	1	0	2	2	0	2	2	4	ns
prot1660	210	3	1	0	0	2	1	6	3	ns
prot1661	331	0	3	2.4	0	0	0	3.6	2.4	ns
prot1662	574	3	5	3.6	1.8	2	2	1.8	1.8	ns
prot1663	455	4	2	2	0	6	2	12	20	sig
prot1664	553	3	2	3	3	2	5	12	6	sig
prot1665	522	0	3	2.4	2.4	2	2	3.6	2.4	sig
prot1666	325	1	1	5.4	0	2	0	0	1.8	ns
prot1667	208	4	1	4	0	3	1	8	2	ns
prot1668	232	2	2	0	9	2	0	0	0	ns
prot1669	219	0	1	8.4	0	1	1	0	2.4	ns
prot1670	409	2	2	3.6	3.6	1	2	1.8	5.4	ns
prot1671	233	3	1	2	2	4	4	4	2	ns
prot1672	772	1	0	0	0	2	1	3	0	ns
prot1673	360	1	2	2.4	1.2	3	1	3.6	1.2	ns
prot1674	439	1	1	0	0	0	4	3.6	5.4	ns
prot1675	442	4	0	2	4	1	1	6	0	ns
prot1676	138	1	2	6	6	2	6	9	9	sig
prot1677	106	1	1	1.2	1.2	2	2	2.4	2.4	sig
prot1678	370	0	0	0	5.4	4	1	0	3.6	ns
prot1679	629	0	1	2	2	0	3	4	4	ns
prot1680	187	1	1	3	0	3	0	3	3	ns
prot1681	596	0	0	3.6	1.2	2	2	0	1.2	ns
prot1682	255	0	1	0	5.4	1	1	1.8	3.6	ns
prot1683	92	4	8	8	10	7	4	12	12	ns
prot1684	171	8	6	30	9	9	6	36	18	sig
prot1685	165	4	3	4.8	3.6	4	1	4.8	4.8	ns
prot1686	148	7	9	1.8	7.2	2	6	7.2	5.4	sig
prot1687	229	2	1	8	2	4	1	10	10	ns
prot1688	123	5	2	12	12	3	1	9	3	ns
prot1689	77	4	3	2.4	2.4	9	3	10.8	3.6	sig
prot1690	465	5	5	3.6	3.6	2	3	18	3.6	sig
prot1691	279	0	2	8	0	0	1	4	2	ns
prot1692	278	3	4	0	6	1	1	12	9	ns
prot1693	119	2	3	1.2	1.2	3	2	3.6	3.6	ns
prot1694	148	2	2	1.8	3.6	0	1	3.6	5.4	ns
prot1695	72	0	0	4	2	2	0	0	2	ns
prot1696	353	2	2	9	3	2	6	6	6	sig
prot1697	196	1	1	1.2	0	1	1	3.6	2.4	ns
prot1698	174	3	0	5.4	3.6	0	1	5.4	5.4	ns
prot1699	126	2	2	0	6	0	3	2	6	ns
prot1700	235	2	1	0	3	4	2	18	0	ns
prot1701	235	2	3	1.2	0	1	1	4.8	6	ns
prot1702	110	4	3	5.4	5.4	2	6	1.8	3.6	sig
prot1703	188	4	2	4	0	2	3	6	12	sig
prot1704	225	1	0	0	3	3	0	12	3	ns
prot1705	138	2	1	2.4	2.4	2	2	2.4	2.4	sig
prot1706	174	3	1	5.4	3.6	3	4	0	7.2	ns
prot1707	672	1	0	0	0	9	3	6	6	sig
prot1708	84	0	1	9	0	0	1	0	3	ns
prot1709	107	0	0	2.4	1.2	2	2	4.8	6	sig
prot1710	146	3	0	9	0	3	0	7.2	0	ns
prot1711	183	2	2	0	6	2	4	4	8	sig
prot1712	555	0	1	0	6	2	2	6	6	sig
prot1713	467	1	3	0	1.2	1	1	1.2	3.6	ns
prot1714	265	2	1	3.6	3.6	2	0	7.2	1.8	ns
prot1715	598	1	2	4	2	0	2	2	2	ns
prot1716	317	4	2	6	3	0	1	9	3	ns
prot1717	196	2	0	2.4	3.6	0	1	2.4	1.2	ns
prot1718	267	3	1	0	1.8	3	3	3.6	3.6	ns
prot1719	612	0	1	0	6	3	1	2	6	ns
prot1720	62	1	2	3	6	1	0	3	0	ns
prot1721	77	2	2	0	1.2	2	2	0	0	ns
prot1722	68	0	2	1.8	0	5	0	5.4	3.6	ns
prot1723	632	3	1	0	6	0	2	4	4	ns
prot1724	230	0	0	6	3	1	2	6	0	ns
prot1725	133	2	0	3.6	2.4	1	1	1.2	2.4	ns
prot1726	334	5	1	0	0	0	1	0	3.6	ns
prot1727	311	1	2	0	0	2	2	2	0	ns
prot1728	563	2	1	0	6	2	1	3	6	ns
prot1729	327	0	1	0	1.2	4	2	2.4	9.6	sig
prot1730	144	1	0	1.8	1.8	3	3	1.8	5.4	ns
prot1731	668	2	2	2	2	2	4	4	4	sig
prot1732	85	1	1	6	12	0	2	0	6	ns
prot1733	102	1	2	1.2	3.6	2	2	1.2	1.2	ns
prot1734	508	1	2	0	1.8	1	0	9	1.8	ns
prot1735	226	0	1	2	10	1	2	0	4	ns
prot1736	676	1	2	3	3	2	1	0	0	ns
prot1737	539	0	0	1.2	0	1	0	0	0	ns
prot1738	295	2	1	3.6	1.8	1	2	3.6	0	ns
prot1739	224	2	2	2	2	0	2	4	0	ns
prot1740	2292	0	1	0	0	0	1	6	6	ns
prot1741	170	2	3	6	3.6	3	4	4.8	8.4	ns
prot1742	134	0	3	3.6	3.6	2	1	1.8	1.8	ns
prot1743	255	2	2	4	2	2	1	4	0	ns
prot1744	304	2	2	15	12	3	7	12	9	ns
prot1745	237	6	2	2.4	2.4	2	3	4.8	1.2	ns
prot1746	105	3	0	1.8	5.4	2	1	1.8	1.8	ns
prot1747	69	2	1	4	2	0	0	2	2	ns
prot1748	247	1	4	3	15	3	2	6	9	ns
prot1749	99	2	3	3.6	1.2	2	7	4.8	4.8	sig
prot1750	116	2	1	3.6	3.6	1	2	3.6	3.6	ns
prot1751	152	0	0	0	2	1	0	6	0	ns
prot1752	225	3	1	3	9	3	2	6	0	ns
prot1753	147	2	3	1.2	4.8	2	2	1.2	2.4	ns
prot1754	125	0	1	3.6	5.4	3	3	7.2	1.8	ns
prot1755	90	3	1	8	2	2	0	0	2	ns
prot1756	237	2	2	3	6	2	1	0	3	ns
prot1757	66	3	3	1.2	3.6	4	4	0	3.6	ns
prot1758	264	1	0	0	1.8	6	3	7.2	1.8	ns
prot1759	137	1	1	6	2	0	1	8	4	ns
prot1760	511	2	1	0	3	1	1	12	6	ns
prot1761	141	2	1	0	2.4	0	4	0	1.2	ns
prot1762	280	0	2	3.6	0	2	0	0	3.6	ns
prot1763	302	3	3	2	2	1	2	2	0	ns
prot1764	74	0	1	6	3	1	0	6	6	ns
prot1765	171	3	0	0	1.2	3	1	0	2.4	ns
prot1766	95	2	1	0	0	2	2	3.6	1.8	ns
prot1767	367	2	2	0	2	2	0	4	2	ns
prot1768	144	0	4	0	3	1	0	6	6	ns
prot1769	664	2	1	2.4	3.6	2	0	0	2.4	ns
prot1770	179	5	2	1.8	3.6	4	1	3.6	1.8	ns
prot1771	114	1	1	2	0	4	1	2	8	ns
prot1772	161	1	1	0	3	2	0	3	6	ns
prot1773	205	2	0	0	3.6	6	1	0	2.4	ns
prot1774	305	2	0	1.8	1.8	2	3	5.4	3.6	ns
prot1775	416	0	1	4	4	4	2	4	4	sig
prot1776	397	0	1	6	3	2	1	3	6	sig
prot1777	224	3	1	2.4	0	2	0	4.8	0	ns
prot1778	314	1	1	3.6	1.8	0	1	0	1.8	ns
prot1779	174	1	2	0	6	2	2	4	4	sig
prot1780	416	0	2	3	6	1	4	3	3	sig
prot1781	131	2	1	2.4	0	2	1	0	3.6	ns
prot1782	107	0	1	1.8	10.8	1	1	3.6	3.6	ns
prot1783	163	0	0	2	10	2	1	2	0	ns
prot1784	564	1	0	3	6	0	0	6	3	ns
prot1785	208	1	2	1.2	1.2	1	1	1.2	0	ns
prot1786	135	1	0	1.8	1.8	1	0	0	0	ns
prot1787	3394	1	3	4	4	1	2	4	0	ns
prot1788	1957	2	2	3	9	2	0	3	9	ns
prot1789	1088	2	1	1.2	0	2	1	6	6	ns
prot1790	424	2	2	5.4	12.6	0	3	3.6	7.2	ns
prot1791	1035	0	2	4	4	1	3	2	10	ns
prot1792	926	1	2	0	3	4	2	6	6	sig
prot1793	1669	2	1	0	2.4	1	0	0	1.2	ns
prot1794	201	3	2	10.8	1.8	0	2	3.6	5.4	ns
prot1795	539	0	2	4	0	1	1	4	10	ns
prot1796	638	2	2	6	0	1	1	3	6	ns
prot1797	225	4	4	6	1.2	7	4	10.8	13.2	sig
prot1798	319	3	11	10.8	1.8	3	4	7.2	3.6	ns
prot1799	520	2	2	6	4	6	3	8	8	ns
prot1800	785	5	2	15	6	2	1	6	15	sig
prot1801	629	5	3	2.4	2.4	2	2	4.8	12	sig
prot1802	341	1	3	3.6	3.6	4	2	12.6	3.6	sig
prot1803	412	2	1	6	4	0	2	0	4	ns
prot1804	308	1	1	0	6	0	2	3	0	ns
prot1805	743	1	0	2.4	1.2	2	2	2.4	2.4	sig
prot1806	470	2	1	0	0	0	1	0	1.8	ns
prot1807	1140	2	1	2	2	2	2	4	6	ns
prot1808	1466	1	2	0	3	2	0	6	3	ns
prot1809	254	1	1	1.2	3.6	6	3	0	1.2	ns
prot1810	257	3	1	1.8	5.4	3	2	0	7.2	ns
prot1811	375	3	0	4	0	4	2	0	0	ns
prot1812	1882	3	3	0	0	2	7	6	6	sig
prot1813	1300	0	1	2.4	0	0	1	1.2	1.2	ns
prot1814	444	3	0	5.4	3.6	4	2	5.4	5.4	sig
prot1815	832	3	1	0	2	2	0	4	4	ns
prot1816	582	1	1	6	6	1	1	6	9	ns
prot1817	280	0	1	0	1.2	2	2	2.4	2.4	sig
prot1818	1244	1	4	3.6	1.8	1	1	10.8	1.8	sig
prot1819	276	2	2	2	6	2	2	2	0	ns
prot1820	623	0	1	3	3	1	0	6	0	ns
prot1821	450	1	0	2.4	0	1	2	1.2	4.8	sig
prot1822	247	1	3	3.6	3.6	2	2	9	7.2	sig
prot1823	387	2	1	4	4	2	1	2	2	ns
prot1824	662	1	0	0	3	2	2	6	6	sig
prot1825	743	1	1	0	1.2	3	1	1.2	2.4	ns
prot1826	874	0	0	0	0	0	0	5.4	3.6	ns
prot1827	1301	0	1	2	0	2	2	4	4	sig
prot1828	274	0	0	9	6	2	5	12	9	ns
prot1829	551	2	4	1.2	3.6	3	5	3.6	0	ns
prot1830	447	0	0	5.4	3.6	5	7	7.2	7.2	sig
prot1831	154	2	1	8	8	2	2	4	8	sig
prot1832	210	4	3	3	3	3	0	12	9	ns
prot1833	290	2	2	2.4	4.8	4	2	7.2	9.6	sig
prot1834	220	2	2	3.6	3.6	3	9	5.4	16.2	sig
prot1835	184	4	4	4	2	3	3	10	4	ns
prot1836	168	3	0	6	6	2	0	0	3	ns
prot1837	102	3	4	2.4	3.6	2	2	2.4	6	ns
prot1838	327	3	2	1.8	3.6	2	0	3.6	3.6	ns
prot1839	962	3	1	6	4	1	3	0	2	ns
prot1840	556	2	2	6	3	3	2	6	9	ns
prot1841	374	3	1	2.4	0	5	0	2.4	1.2	ns
prot1842	728	2	1	0	1.8	1	1	5.4	1.8	ns
prot1843	243	2	1	2	4	0	1	6	4	ns
prot1844	127	1	3	6	6	3	5	0	6	ns
prot1845	519	0	0	3.6	2.4	1	0	0	1.2	ns
prot1846	492	2	0	3.6	3.6	3	1	5.4	5.4	ns
prot1847	233	0	1	2	4	5	3	2	6	ns
prot1848	287	1	1	6	3	3	0	0	6	ns
prot1849	337	1	1	1.2	1.2	2	0	1.2	3.6	ns
prot1850	404	0	1	3.6	1.8	1	0	1.8	0	ns
prot1851	3175	0	0	0	0	0	1	0	0	ns
prot1852	243	0	0	6	6	1	2	3	9	ns
prot1853	275	1	1	0	3.6	0	0	0	0	ns
prot1854	648	2	5	9	5.4	4	2	0	3.6	ns
prot1855	172	1	1	6	4	3	3	12	18	sig
prot1856	283	2	2	24	9	3	4	0	9	ns
prot1857	159	4	0	3.6	6	4	0	2.4	2.4	ns
prot1858	372	0	1	5.4	9	2	3	1.8	0	ns
prot1859	174	1	1	8	4	10	4	8	12	sig
prot1860	182	3	3	3	3	1	2	6	0	ns
prot1861	251	3	0	2.4	3.6	1	2	2.4	0	ns
prot1862	1009	2	2	1.8	1.8	4	5	3.6	9	sig
prot1863	233	2	1	2	2	0	1	4	2	ns
prot1864	158	1	4	15	3	0	2	9	3	ns
prot1865	200	4	2	0	2.4	0	2	2.4	3.6	ns
prot1866	292	3	0	0	1.8	3	1	1.8	1.8	ns
prot1867	399	0	0	2	2	2	0	2	4	ns
prot1868	229	1	4	12	3	2	2	3	9	ns
prot1869	228	2	2	2.4	0	1	3	0	2.4	ns
prot1870	445	2	2	0	5.4	6	3	5.4	5.4	sig
prot1871	334	1	0	6	4	1	0	4	2	ns
prot1872	848	1	1	3	0	1	3	3	12	ns
prot1873	151	2	3	0	2.4	1	2	0	1.2	ns
prot1874	1410	0	2	0	0	0	2	1.8	0	ns
prot1875	164	0	2	2	2	0	2	6	6	ns
prot1876	114	4	1	9	3	9	6	9	9	sig
prot1877	262	1	1	1.2	2.4	3	4	2.4	3.6	sig
prot1878	174	3	1	5.4	1.8	2	5	5.4	1.8	ns
prot1879	987	2	0	4	4	1	0	4	2	ns
prot1880	170	2	1	6	12	2	1	3	9	ns
prot1881	399	2	1	1.2	3.6	3	3	3.6	1.2	ns
prot1882	504	6	3	3.6	7.2	1	0	1.8	3.6	ns
prot1883	359	2	2	4	12	4	3	4	4	sig
prot1884	85	2	0	3	0	0	1	3	3	ns
prot1885	186	1	1	0	0	1	2	0	0	ns
prot1886	231	1	1	0	3.6	2	3	3.6	0	ns
prot1887	161	0	1	0	8	1	0	2	2	ns
prot1888	296	0	2	6	0	0	2	0	3	ns
prot1889	362	0	1	0	0	0	1	1.2	0	ns
prot1890	492	2	1	1.8	0	0	1	3.6	1.8	ns
prot1891	240	2	1	0	4	1	1	4	0	ns
prot1892	587	1	0	15	6	0	1	3	3	ns
prot1893	523	1	0	0	1.2	1	2	0	0	ns
prot1894	979	2	0	0	0	0	0	1.8	3.6	ns
prot1895	2381	1	3	2	0	3	2	0	2	ns
prot1896	246	0	0	9	3	2	5	6	3	ns
prot1897	309	0	1	1.2	3.6	1	0	2.4	0	ns
prot1898	214	0	0	3.6	3.6	2	2	3.6	0	ns
prot1899	659	2	1	2	0	2	4	4	4	sig
prot1900	185	0	1	0	3	2	2	3	3	ns
prot1901	201	0	0	1.2	2.4	3	0	1.2	1.2	ns
prot1902	464	3	0	1.8	0	3	3	10.8	10.8	sig
prot1903	298	0	0	2	2	0	1	2	0	ns
prot1904	502	0	0	3	3	0	0	3	6	ns
prot1905	295	0	0	0	2.4	0	1	1.2	0	ns
prot1906	1921	0	0	0	0	0	1	0	1.8	ns
prot1907	900	1	0	0	4	3	5	0	0	ns
prot1908	1567	0	0	6	0	1	1	3	3	sig
prot1909	659	0	0	1.2	1.2	1	0	1.2	1.2	ns
prot1910	909	1	2	0	5.4	2	3	3.6	1.8	ns
prot1911	193	2	0	2	0	0	0	0	0	ns
prot1912	431	2	1	3	3	0	0	0	0	ns
prot1913	118	1	2	2.4	0	1	0	1.2	0	ns
prot1914	229	3	5	7.2	5.4	3	1	5.4	1.8	ns
prot1915	232	1	3	2	6	3	1	4	6	ns
prot1916	267	3	0	3	3	4	2	6	0	ns
prot1917	266	1	2	1.2	1.2	3	4	2.4	3.6	ns
prot1918	183	3	0	5.4	1.8	1	3	3.6	5.4	ns
prot1919	909	3	2	4	8	1	3	2	2	ns
prot1920	219	1	6	9	3	1	2	3	0	ns
prot1921	141	0	1	3.6	1.2	2	3	3.6	3.6	ns
prot1922	154	6	5	0	1.8	0	2	1.8	7.2	ns
prot1923	243	0	3	0	4	3	2	2	4	ns
prot1924	135	0	0	0	0	3	3	9	9	sig
prot1925	315	2	1	1.2	2.4	2	1	2.4	4.8	sig
prot1926	517	2	2	3.6	3.6	3	2	1.8	1.8	ns
prot1927	127	0	1	2	4	1	1	2	0	ns
prot1928	439	4	1	6	3	1	2	3	6	ns
prot1929	398	1	1	2.4	1.2	5	1	1.2	2.4	sig
prot1930	462	0	0	0	0	0	1	3.6	1.8	ns
prot1931	202	1	1	2	0	6	9	6	6	sig
prot1932	114	2	0	6	0	4	2	6	6	sig
prot1933	137	2	0	0	2.4	1	2	0	0	ns
prot1934	124	3	1	0	0	2	4	7.2	3.6	sig
prot1935	641	1	2	0	0	2	4	2	2	ns
prot1936	415	2	2	9	6	2	1	3	9	ns
prot1937	448	2	0	1.2	0	3	1	1.2	0	ns
prot1938	572	1	1	1.8	0	0	0	0	5.4	ns
prot1939	819	1	3	2	0	0	1	2	0	ns
prot1940	365	2	3	0	0	0	0	6	3	ns
prot1941	600	0	0	0	0	1	0	0	0	ns
prot1942	692	2	4	5.4	1.8	0	1	1.8	1.8	ns
prot1943	244	2	0	2	4	0	2	4	2	ns
prot1944	203	3	0	0	6	2	1	3	6	ns
prot1945	383	2	0	10.8	2.4	1	0	2.4	0	ns
prot1946	208	0	2	1.8	3.6	0	1	1.8	1.8	ns
prot1947	292	0	1	4	2	1	2	10	6	ns
prot1948	288	1	0	3	3	0	2	6	3	ns
prot1949	111	3	2	3.6	1.2	2	3	1.2	1.2	ns
prot1950	309	2	1	3.6	1.8	2	4	3.6	3.6	sig
prot1951	555	3	2	2	0	0	1	2	2	ns
prot1952	719	1	1	3	0	6	3	9	9	sig
prot1953	548	0	1	1.2	1.2	3	6	7.2	3.6	sig
prot1954	209	1	2	5.4	3.6	0	3	3.6	3.6	ns
prot1955	561	0	3	4	8	6	2	8	4	sig
prot1956	575	1	1	0	0	1	3	9	3	ns
prot1957	193	1	3	1.2	3.6	1	0	1.2	1.2	ns
prot1958	476	0	2	5.4	1.8	2	1	3.6	1.8	ns
prot1959	426	2	0	2	0	3	1	0	0	ns
prot1960	210	1	1	3	3	1	1	0	3	ns
prot1961	167	2	1	0	0	0	0	1.2	0	ns
prot1962	255	0	0	1.8	1.8	0	0	0	3.6	ns
prot1963	259	1	0	0	2	1	0	0	2	ns
prot1964	828	1	1	0	0	0	0	0	6	ns
prot1965	491	1	0	0	1.2	1	0	2.4	0	ns
prot1966	116	1	2	0	5.4	2	2	3.6	3.6	sig
prot1967	392	2	0	0	0	0	0	2	2	ns
prot1968	278	1	4	0	0	0	0	0	0	ns
prot1969	275	0	1	0	1.2	0	0	0	6	ns
prot1970	542	0	0	0	1.8	0	0	0	1.8	ns
prot1971	303	0	3	0	0	1	1	4	2	ns
prot1972	206	1	2	3	0	0	1	3	6	ns
prot1973	575	2	0	2.4	1.2	1	2	0	1.2	ns
prot1974	882	0	1	3.6	0	1	1	3.6	0	ns
prot1975	503	0	0	0	6	1	2	4	2	ns
prot1976	350	0	1	3	0	0	0	0	3	ns
prot1977	277	0	0	0	0	1	0	0	1.2	ns
prot1978	251	3	1	3.6	1.8	2	2	3.6	3.6	sig
prot1979	223	0	0	2	0	0	0	0	4	ns
prot1980	109	4	4	6	15	1	0	6	12	ns
prot1981	1093	4	2	2.4	2.4	0	1	2.4	0	ns
prot1982	123	1	1	1.8	3.6	1	1	3.6	1.8	ns
prot1983	160	2	2	0	2	3	2	8	0	ns
prot1984	160	3	2	0	3	0	3	12	15	ns
prot1985	433	3	1	3.6	3.6	3	1	2.4	2.4	ns
prot1986	214	6	1	1.8	0	4	4	7.2	3.6	sig
prot1987	114	3	1	0	6	2	2	2	2	ns
prot1988	178	3	3	12	0	2	4	6	27	sig
prot1989	248	0	1	0	1.2	6	6	7.2	2.4	sig
prot1990	49	1	1	1.8	0	2	2	3.6	7.2	sig
prot1991	86	2	2	8	0	1	1	0	6	ns
prot1992	335	0	1	3	0	2	2	6	6	sig
prot1993	171	2	1	2.4	1.2	2	3	0	1.2	ns
prot1994	214	2	0	5.4	3.6	6	1	3.6	1.8	ns
prot1995	108	2	1	0	2	3	3	6	6	sig
prot1996	115	1	0	0	6	2	4	12	6	sig
prot1997	96	1	1	0	1.2	1	3	1.2	0	ns
prot1998	82	1	0	0	1.8	0	2	0	3.6	ns
prot1999	365	3	3	4	2	0	1	2	6	ns
[truncated: 1,549 more rows]
