# Supplementary material for: Protein complex-based analysis is resistant to the obfuscating consequences of batch effects --- a case study in clinical proteomics
Source: BMC Genomics. 2017 Mar 14;18(Suppl 2):142. doi: 10.1186/s12864-017-3490-3 (PMC5374662; doi:10.1186/s12864-017-3490-3)
Supplement: Supplementary file 2 — Simulated data D2.2H. (ZIP 3730 kb) [file 12864_2017_3490_MOESM2_ESM.zip › D2.2.372.txt]

protLen	X0	X0.1	X0.2	X0.3	X1	X1.1	X1.2	X1.3	sig
prot1	1338	905	838	1549.8	1573.2	895	860	1553.4	1636.2	ns
prot2	2199	21	30	40.8	33.6	51	43	31.2	39.6	ns
prot3	1538	30	39	36	39	31	41	33	57	ns
prot4	2319	25	31	66	93	58	44	120	150	sig
prot5	1392	40	49	75.6	77.4	46	51	88.2	77.4	ns
prot6	1985	31	26	46.8	36	22	41	45.6	36	ns
prot7	1262	50	50	91.5	64.5	47	49	76.5	73.5	ns
prot8	3862	14	13	63	63	20	19	66	42	ns
prot9	1295	37	42	81	55.8	35	55	106.2	91.8	ns
prot10	4287	5	7	16.8	16.8	11	13	9.6	10.8	ns
prot11	1277	41	43	60	48	83	68	94.5	97.5	sig
prot12	3587	13	5	21	36	7	7	21	42	ns
prot13	774	73	77	144	115.2	79	76	113.4	113.4	ns
prot14	1960	7	6	9.6	7.2	5	4	4.8	8.4	ns
prot15	858	67	66	88.5	84	71	52	108	85.5	ns
prot16	693	72	57	222	225	83	76	231	228	ns
prot17	748	51	67	117	129.6	59	64	129.6	109.8	ns
prot18	875	51	50	51.6	40.8	46	42	64.8	57.6	ns
prot19	1755	6	14	18	21	9	18	24	15	ns
prot20	839	45	42	108	63	45	27	87	99	ns
prot21	857	24	25	55.8	48.6	20	34	63	57.6	ns
prot22	1248	24	22	40.8	38.4	60	46	67.2	67.2	sig
prot23	1308	16	29	37.5	28.5	66	54	90	63	sig
prot24	1260	19	14	36	48	14	10	57	39	ns
prot25	1487	3	8	10.8	12.6	8	5	14.4	21.6	ns
prot26	477	97	107	97.2	117.6	73	83	94.8	92.4	ns
prot27	1324	22	24	39	36	35	28	48	21	sig
prot28	997	22	11	60	39	15	22	42	33	ns
prot29	623	107	107	210.6	207	244	212	403.2	432	sig
prot30	657	90	106	120	130.8	124	87	105.6	123.6	ns
prot31	1735	15	9	22.5	18	15	14	24	13.5	ns
prot32	904	14	13	33	36	12	14	36	84	sig
prot33	446	192	175	318.6	360	195	183	313.2	351	ns
prot34	262	206	174	226.8	249.6	180	184	202.8	234	ns
prot35	682	98	107	144	180	115	108	144	175.5	ns
prot36	742	45	39	168	147	46	45	186	168	ns
prot37	630	40	43	72	64.8	45	39	91.8	66.6	ns
prot38	672	36	37	42	39.6	25	39	26.4	21.6	ns
prot39	1056	32	35	48	28.5	32	21	31.5	55.5	ns
prot40	1098	18	22	57	54	22	28	93	54	sig
prot41	1192	11	15	28.8	39.6	13	10	27	23.4	ns
prot42	1888	12	9	15.6	21.6	10	13	16.8	15.6	ns
prot43	500	163	159	249	232.5	150	160	264	238.5	ns
prot44	610	54	58	183	138	67	63	165	135	ns
prot45	543	25	30	63	64.8	67	68	90	129.6	sig
prot46	685	36	26	31.2	30	48	54	93.6	79.2	sig
prot47	546	29	32	36	37.5	23	22	49.5	48	ns
prot48	1311	11	14	39	30	13	22	60	45	ns
prot49	1047	12	8	21.6	18	18	22	32.4	39.6	sig
prot50	491	140	150	148.8	170.4	135	121	140.4	162	ns
prot51	654	88	76	120	99	79	79	111	129	ns
prot52	639	62	75	162	159	63	59	159	162	ns
prot53	740	51	49	81	81	42	49	90	117	ns
prot54	1143	17	27	20.4	25.2	19	18	22.8	22.8	ns
prot55	966	9	9	16.5	18	20	16	30	33	ns
prot56	1042	15	8	54	36	10	10	42	18	ns
prot57	2166	11	9	5.4	10.8	13	9	14.4	16.2	ns
prot58	443	29	24	39.6	22.8	31	26	25.2	38.4	ns
prot59	589	26	26	36	24	23	14	30	45	sig
prot60	740	34	20	84	57	56	27	102	135	sig
prot61	532	20	22	36	39.6	48	32	61.2	54	sig
prot62	740	13	13	13.2	7.2	11	11	16.8	16.8	ns
prot63	727	11	13	15	18	10	7	25.5	12	ns
prot64	1585	5	5	27	27	8	8	18	18	ns
prot65	479	228	215	374.4	450	278	306	549	482.4	sig
prot66	364	154	169	211.2	198	147	128	176.4	162	ns
prot67	433	138	154	259.5	234	185	154	270	334.5	sig
prot68	346	153	148	408	384	134	149	480	447	ns
prot69	545	84	88	178.2	153	98	97	145.8	167.4	ns
prot70	472	84	87	97.2	92.4	95	80	108	108	sig
prot71	478	39	57	72	84	44	46	76.5	78	ns
prot72	413	44	47	156	132	60	53	138	135	ns
prot73	496	41	48	79.2	102.6	27	33	70.2	75.6	ns
prot74	630	38	39	46.8	38.4	34	41	40.8	34.8	ns
prot75	544	28	21	34.5	27	19	23	36	37.5	ns
prot76	880	7	7	42	51	8	13	33	42	ns
prot77	684	16	8	28.8	21.6	20	30	21.6	43.2	sig
prot78	988	9	9	10.8	14.4	13	8	12	7.2	ns
prot79	430	67	74	112.5	100.5	79	58	108	91.5	ns
prot80	707	26	22	96	78	20	23	72	75	ns
prot81	418	24	23	50.4	41.4	32	21	52.2	64.8	ns
prot82	820	15	20	19.2	15.6	9	13	16.8	14.4	ns
prot83	1450	11	7	10.5	10.5	11	7	13.5	12	ns
prot84	500	71	82	234	222	64	72	246	201	ns
prot85	451	62	54	97.2	111.6	54	74	120.6	113.4	ns
prot86	757	31	26	44.4	24	22	29	27.6	34.8	ns
prot87	539	21	16	43.5	36	18	27	30	39	ns
prot88	455	11	17	27	39	22	16	45	72	ns
prot89	646	17	20	23.4	27	16	14	25.2	30.6	ns
prot90	533	13	10	13.2	13.2	11	12	13.2	12	ns
prot91	1101	4	11	7.5	7.5	6	6	10.5	6	ns
prot92	375	169	187	558	465	316	336	1044	1002	sig
prot93	477	111	122	221.4	219.6	121	121	201.6	185.4	ns
prot94	440	83	68	91.2	85.2	71	70	102	84	ns
prot95	445	71	61	106.5	99	79	75	88.5	103.5	ns
prot96	373	49	53	168	150	42	54	174	153	ns
prot97	606	29	27	66.6	68.4	29	27	45	43.2	ns
prot98	343	21	17	19.2	37.2	20	17	33.6	28.8	ns
prot99	403	20	20	42	19.5	12	18	27	31.5	ns
prot100	591	22	20	63	63	54	57	216	162	sig
prot101	641	13	12	18	23.4	13	11	23.4	28.8	ns
prot102	583	11	11	10.8	21.6	8	16	10.8	8.4	ns
prot103	544	13	5	19.5	15	16	16	21	30	sig
prot104	2137	5	8	30	15	9	6	33	12	ns
prot105	375	52	29	52.2	72	43	39	48.6	104.4	ns
prot106	454	41	37	45.6	46.8	51	56	72	97.2	sig
prot107	472	36	35	54	64.5	41	21	48	48	ns
prot108	517	28	29	126	102	52	47	135	216	sig
prot109	464	18	28	52.2	32.4	27	28	66.6	39.6	ns
prot110	637	19	12	25.2	24	63	48	79.2	39.6	sig
prot111	423	23	25	22.5	25.5	22	16	22.5	33	ns
prot112	414	15	12	54	30	17	13	30	36	ns
prot113	898	15	8	21.6	27	15	17	32.4	21.6	ns
prot114	498	15	9	12	14.4	26	21	26.4	14.4	sig
prot115	580	19	8	28.5	19.5	9	17	28.5	24	ns
prot116	448	6	8	30	24	10	15	36	27	ns
prot117	569	10	11	10.8	16.2	4	7	14.4	16.2	ns
prot118	1032	9	4	8.4	10.8	5	2	8.4	10.8	ns
prot119	357	94	78	147	129	134	142	213	229.5	sig
prot120	231	75	66	168	183	61	60	213	195	ns
prot121	372	54	55	73.8	111.6	54	47	86.4	84.6	sig
prot122	375	56	31	42	46.8	43	44	43.2	49.2	ns
prot123	507	42	53	55.5	73.5	46	48	81	72	sig
prot124	411	43	28	99	114	44	44	120	108	sig
prot125	374	17	17	43.2	41.4	24	22	41.4	46.8	ns
prot126	827	17	14	16.8	13.2	19	19	27.6	16.8	ns
prot127	774	18	11	12	22.5	14	15	30	10.5	ns
prot128	576	15	5	30	24	6	5	27	15	ns
prot129	413	18	16	25.2	23.4	16	10	25.2	14.4	ns
prot130	569	9	11	15.6	14.4	12	10	14.4	7.2	ns
prot131	590	13	10	16.5	15	8	8	18	16.5	ns
prot132	774	8	6	12	24	10	7	42	30	ns
prot133	1023	9	10	14.4	14.4	9	6	16.2	19.8	ns
prot134	803	4	3	6	2.4	7	4	8.4	2.4	ns
prot135	242	60	75	109.5	85.5	67	54	84	90	ns
prot136	439	52	53	174	162	53	56	159	189	ns
prot137	318	54	49	77.4	100.8	50	50	106.2	102.6	ns
prot138	278	53	56	75.6	81.6	63	61	64.8	78	ns
prot139	309	39	54	70.5	63	53	41	75	76.5	ns
prot140	568	37	27	93	108	27	32	87	105	ns
prot141	316	34	32	66.6	36	34	29	54	48.6	ns
prot142	283	30	29	30	40.8	25	30	20.4	38.4	ns
prot143	608	25	25	40.5	33	22	23	48	24	ns
prot144	673	18	19	93	27	27	36	96	81	sig
prot145	414	27	17	32.4	25.2	23	23	34.2	34.2	ns
prot146	707	18	20	30	22.8	26	20	42	21.6	sig
prot147	406	15	9	21	24	9	17	25.5	22.5	ns
prot148	510	12	13	36	87	8	11	36	33	ns
prot149	500	20	15	14.4	27	12	15	23.4	21.6	ns
prot150	350	15	15	7.2	16.8	12	13	12	2.4	sig
prot151	683	16	14	24	24	12	19	18	25.5	ns
prot152	569	11	12	27	42	11	8	24	27	ns
prot153	450	8	12	14.4	28.8	13	14	18	9	ns
prot154	399	4	12	14.4	9.6	9	10	4.8	15.6	ns
prot155	713	11	8	15	15	21	39	22.5	45	sig
prot156	564	10	10	48	30	17	4	30	27	ns
prot157	1149	7	5	9	19.8	6	8	16.2	10.8	ns
prot158	721	0	8	6	9.6	13	11	4.8	10.8	sig
prot159	260	211	215	288	271.5	182	213	259.5	273	ns
prot160	372	151	141	435	438	144	156	411	489	ns
prot161	297	99	107	167.4	176.4	99	90	156.6	154.8	ns
prot162	276	59	47	49.2	55.2	54	44	58.8	70.8	ns
prot163	480	38	26	43.5	36	66	102	175.5	130.5	sig
prot164	299	38	25	72	102	24	30	90	108	ns
prot165	317	26	32	59.4	41.4	34	24	43.2	45	ns
prot166	437	22	22	34.8	37.2	21	18	31.2	27.6	ns
prot167	537	31	27	40.5	36	54	32	75	60	sig
prot168	228	15	21	48	33	20	22	72	84	ns
prot169	289	22	13	30.6	32.4	18	15	27	30.6	ns
prot170	341	19	14	20.4	19.2	10	8	15.6	26.4	sig
prot171	445	11	21	19.5	25.5	19	12	25.5	21	ns
prot172	458	13	9	39	21	13	13	72	57	sig
prot173	450	14	12	14.4	19.8	42	36	59.4	59.4	sig
prot174	588	16	19	16.8	12	13	11	10.8	26.4	ns
prot175	761	15	18	22.5	24	13	14	18	15	ns
prot176	519	14	13	27	48	13	8	12	27	ns
prot177	1216	5	12	12.6	12.6	11	5	18	18	ns
prot178	605	5	9	6	7.2	6	14	10.8	14.4	ns
prot179	748	10	9	7.5	7.5	10	7	15	10.5	ns
prot180	460	8	7	30	39	12	16	24	42	sig
prot181	645	7	11	12.6	12.6	7	8	3.6	12.6	ns
prot182	528	7	2	12	8.4	18	20	19.2	16.8	sig
prot183	958	4	8	6	10.5	8	14	30	30	sig
prot184	4213	4	2	6	12	5	4	12	6	ns
prot185	1921	3	3	3.6	5.4	4	1	7.2	9	ns
prot186	333	146	125	154.8	146.4	153	167	166.8	153.6	ns
prot187	229	93	98	115.5	127.5	91	117	154.5	150	ns
prot188	413	52	54	147	141	40	44	105	114	ns
prot189	437	31	36	68.4	77.4	50	39	86.4	73.8	ns
prot190	459	28	32	43.2	28.8	21	19	43.2	38.4	ns
prot191	170	23	42	48	45	38	28	46.5	48	ns
prot192	200	41	46	126	117	40	34	108	129	ns
prot193	396	28	36	39.6	46.8	38	36	52.2	50.4	ns
prot194	219	12	23	24	26.4	14	21	20.4	22.8	ns
prot195	509	29	20	31.5	34.5	17	26	30	34.5	ns
prot196	255	22	22	57	87	28	19	51	57	ns
prot197	343	13	16	21.6	34.2	8	22	19.8	25.2	ns
prot198	453	16	21	18	25.2	16	17	25.2	19.2	ns
prot199	418	22	13	18	12	40	27	60	34.5	sig
prot200	506	15	13	45	36	14	16	39	48	ns
prot201	545	17	9	16.2	27	18	13	32.4	37.8	ns
prot202	406	9	13	10.8	12	10	13	14.4	13.2	ns
prot203	586	12	17	25.5	22.5	6	19	19.5	18	ns
prot204	570	15	12	15	27	4	4	42	36	ns
prot205	868	16	10	21.6	18	12	10	7.2	25.2	ns
prot206	508	4	8	12	10.8	9	14	7.2	4.8	ns
prot207	715	8	8	15	13.5	3	7	10.5	10.5	ns
prot208	622	10	5	24	18	12	17	48	39	sig
prot209	463	6	9	14.4	9	14	6	12.6	16.2	ns
prot210	756	10	7	10.8	8.4	6	8	6	12	ns
prot211	520	9	9	10.5	10.5	10	22	15	21	sig
prot212	858	5	3	9	18	4	3	18	15	ns
prot213	463	2	4	9	9	5	5	7.2	7.2	ns
prot214	248	72	85	108	100.8	90	93	103.2	114	ns
prot215	386	48	36	90	84	177	171	234	175.5	sig
prot216	252	47	60	138	147	94	56	285	249	sig
prot217	271	42	62	64.8	73.8	56	49	72	68.4	ns
prot218	367	50	52	46.8	62.4	55	45	55.2	55.2	ns
prot219	335	38	42	67.5	67.5	30	43	69	73.5	ns
prot220	600	46	37	147	84	42	33	78	129	ns
prot221	232	34	29	57.6	64.8	41	37	52.2	88.2	ns
prot222	273	40	49	49.2	52.8	38	35	40.8	34.8	ns
prot223	243	30	29	45	51	32	44	43.5	58.5	ns
prot224	223	37	38	84	66	22	28	96	114	ns
prot225	250	36	29	50.4	48.6	29	22	32.4	46.8	ns
prot226	223	30	26	39.6	26.4	24	27	34.8	33.6	ns
prot227	289	21	26	40.5	30	27	27	34.5	28.5	ns
prot228	378	23	37	66	72	19	17	87	63	ns
prot229	410	27	16	32.4	45	22	13	32.4	27	ns
prot230	389	17	20	22.8	26.4	24	17	27.6	31.2	ns
prot231	610	15	28	28.5	30	24	18	31.5	21	ns
prot232	243	20	17	51	54	14	14	36	54	ns
prot233	397	14	8	21.6	18	18	20	32.4	16.2	ns
prot234	229	8	10	10.8	7.2	14	16	21.6	26.4	sig
prot235	321	9	6	19.5	16.5	13	7	21	16.5	ns
prot236	447	8	14	24	24	15	9	36	36	ns
prot237	272	9	13	28.8	10.8	13	6	23.4	12.6	ns
prot238	645	16	9	15.6	15.6	30	22	40.8	19.2	sig
prot239	709	7	4	6	13.5	4	6	7.5	12	ns
prot240	513	14	9	18	30	9	9	9	21	ns
prot241	314	9	7	21.6	9	6	10	3.6	25.2	ns
prot242	388	7	12	7.2	4.8	8	5	10.8	3.6	ns
prot243	956	5	2	10.5	1.5	7	4	4.5	3	ns
prot244	128	222	238	720	687	477	400	1254	1188	sig
prot245	197	82	64	113.4	115.2	74	64	120.6	118.8	ns
prot246	334	71	74	79.2	70.8	72	58	86.4	78	ns
prot247	175	42	50	84	69	42	56	55.5	85.5	ns
prot248	162	64	67	180	186	63	60	201	171	ns
prot249	305	32	36	57.6	57.6	25	32	57.6	46.8	ns
prot250	312	50	39	55.2	45.6	22	44	60	52.8	ns
prot251	300	31	34	52.5	46.5	45	36	49.5	82.5	ns
prot252	127	41	33	90	114	35	28	90	114	ns
prot253	191	21	22	52.2	79.2	39	35	68.4	68.4	ns
prot254	211	48	27	40.8	40.8	33	35	49.2	34.8	ns
prot255	199	29	39	52.5	40.5	38	23	37.5	37.5	ns
prot256	266	37	41	87	105	30	34	96	93	ns
prot257	322	18	27	57.6	23.4	19	25	45	36	ns
prot258	313	24	30	31.2	34.8	36	28	32.4	39.6	ns
prot259	286	19	28	34.5	34.5	66	66	108	81	sig
prot260	265	11	16	33	54	17	19	42	30	sig
prot261	466	20	13	30.6	21.6	14	16	27	45	ns
prot262	455	14	14	16.8	16.8	17	18	19.2	21.6	ns
prot263	185	14	19	18	28.5	21	11	25.5	28.5	ns
prot264	209	12	15	57	36	22	16	57	39	ns
prot265	433	13	14	23.4	34.2	21	11	25.2	27	ns
prot266	247	15	17	13.2	13.2	16	16	14.4	13.2	ns
prot267	331	20	11	16.5	15	14	7	13.5	24	ns
prot268	452	16	10	42	21	14	16	21	18	ns
prot269	348	11	13	14.4	30.6	15	10	30.6	10.8	ns
prot270	533	8	8	12	10.8	12	17	15.6	12	sig
prot271	342	13	10	15	21	10	7	7.5	10.5	ns
prot272	229	11	7	21	24	8	8	33	33	ns
prot273	581	10	8	12.6	10.8	12	14	18	10.8	ns
prot274	389	4	9	10.8	7.2	7	5	6	8.4	ns
prot275	368	13	11	9	9	8	6	15	12	ns
prot276	350	12	2	27	36	16	6	36	39	ns
prot277	502	9	4	16.2	7.2	9	6	12.6	5.4	ns
prot278	588	7	5	10.8	6	8	8	14.4	26.4	sig
prot279	404	6	11	18	9	12	5	6	7.5	ns
prot280	281	2	7	18	30	2	5	21	9	ns
prot281	475	7	11	14.4	14.4	4	7	10.8	7.2	ns
prot282	264	5	7	3.6	4.8	5	10	9.6	6	ns
prot283	428	6	3	13.5	15	7	4	7.5	12	ns
prot284	605	4	4	12	6	8	3	27	36	ns
prot285	546	4	4	5.4	9	3	5	3.6	10.8	ns
prot286	393	4	3	8.4	7.2	8	2	9.6	3.6	ns
prot287	651	6	3	6	3	5	5	10.5	7.5	ns
prot288	386	5	5	18	9	3	4	12	12	ns
prot289	127	192	195	354.6	316.8	181	174	365.4	320.4	ns
prot290	307	135	140	168	165.6	144	128	172.8	181.2	ns
prot291	151	78	69	102	108	79	82	108	93	ns
prot292	246	37	40	114	96	32	34	108	126	ns
prot293	201	34	37	68.4	68.4	35	44	66.6	75.6	sig
prot294	295	29	30	38.4	26.4	28	29	32.4	25.2	ns
prot295	377	31	29	39	31.5	22	17	37.5	36	ns
prot296	232	33	24	75	81	19	27	99	84	ns
prot297	333	21	24	39.6	34.2	64	56	43.2	68.4	sig
prot298	276	28	36	31.2	30	17	26	16.8	22.8	ns
prot299	225	25	21	46.5	39	16	27	33	30	ns
prot300	152	21	20	66	90	19	29	78	87	sig
prot301	268	43	20	45	52.2	25	25	34.2	32.4	ns
prot302	261	18	22	15.6	24	29	22	19.2	21.6	ns
prot303	234	18	17	28.5	19.5	15	15	31.5	36	ns
prot304	203	14	21	57	48	24	21	69	45	ns
prot305	277	12	25	27	36	13	17	37.8	25.2	ns
prot306	224	19	25	24	31.2	23	16	26.4	18	ns
prot307	260	25	17	21	28.5	22	22	22.5	36	ns
prot308	278	20	16	78	66	20	21	72	42	ns
prot309	420	11	14	32.4	28.8	16	16	23.4	18	ns
prot310	424	12	20	25.2	30	11	13	18	7.2	ns
prot311	219	11	21	33	21	10	10	36	19.5	ns
prot312	277	10	10	39	24	15	16	54	63	sig
prot313	279	11	8	16.2	18	8	9	5.4	16.2	ns
prot314	558	14	10	14.4	24	11	11	15.6	18	ns
prot315	822	12	10	15	12	7	12	15	18	ns
prot316	423	13	7	27	27	14	14	27	30	ns
prot317	301	9	7	14.4	21.6	20	26	25.2	18	sig
prot318	477	7	9	14.4	13.2	5	10	7.2	13.2	ns
prot319	354	12	11	25.5	22.5	9	5	15	15	ns
prot320	538	4	10	27	15	7	8	24	18	ns
prot321	330	14	9	25.2	18	8	13	10.8	10.8	ns
prot322	345	6	12	8.4	6	11	11	9.6	10.8	ns
prot323	290	3	4	7.5	10.5	5	17	9	6	sig
prot324	587	8	10	9	9	6	8	21	15	ns
prot325	416	7	8	18	14.4	5	8	7.2	21.6	ns
prot326	806	13	13	10.8	7.2	10	12	14.4	13.2	sig
prot327	243	7	10	13.5	15	14	5	16.5	7.5	ns
prot328	674	11	7	3	27	6	6	15	30	ns
prot329	297	5	2	19.8	14.4	8	5	9	18	ns
prot330	558	8	5	8.4	16.8	26	22	21.6	14.4	sig
prot331	340	4	6	7.5	7.5	6	5	9	13.5	ns
prot332	546	7	10	30	12	3	3	33	18	ns
prot333	193	4	12	16.2	7.2	4	5	7.2	9	ns
prot334	641	2	2	7.2	4.8	5	8	7.2	6	ns
prot335	452	5	6	0	4.5	6	9	9	4.5	ns
prot336	481	5	5	15	9	4	3	9	15	ns
prot337	355	5	6	9	5.4	4	4	5.4	14.4	ns
prot338	530	1	1	6	4.8	4	6	2.4	4.8	ns
prot339	374	4	1	7.5	3	8	6	21	9	sig
prot340	253	5	7	18	21	2	4	15	21	ns
prot341	442	4	2	9	7.2	6	4	7.2	5.4	ns
prot342	861	5	6	3.6	3.6	4	10	12	4.8	sig
prot343	413	3	3	9	6	4	3	7.5	1.5	ns
prot344	648	4	2	3	27	5	7	12	6	ns
prot345	719	3	6	9	7.2	8	7	18	14.4	ns
prot346	786	8	4	8.4	3.6	3	2	2.4	2.4	ns
prot347	596	3	2	4.5	4.5	11	5	9	4.5	ns
prot348	777	4	2	12	9	4	4	6	9	sig
prot349	798	4	4	10.8	3.6	3	6	7.2	1.8	ns
prot350	141	212	225	265.2	258	227	240	241.2	260.4	ns
prot351	221	162	157	225	237	286	258	432	423	sig
prot352	283	72	70	186	162	75	79	180	192	ns
prot353	246	67	64	127.8	108	61	56	88.2	120.6	ns
prot354	212	41	49	60	51.6	48	41	38.4	50.4	ns
prot355	219	28	49	57	54	40	62	36	84	sig
prot356	448	26	36	123	105	41	49	108	132	ns
prot357	351	33	36	72	75.6	34	27	84.6	82.8	ns
prot358	161	28	30	33.6	28.8	23	28	32.4	43.2	ns
prot359	178	25	30	40.5	46.5	18	26	39	39	ns
prot360	178	21	16	66	66	46	60	96	90	sig
prot361	250	19	29	18	37.8	21	22	21.6	34.2	ns
prot362	238	14	24	36	37.2	23	27	26.4	30	ns
prot363	261	19	20	30	22.5	18	22	16.5	30	ns
prot364	194	20	19	69	57	25	21	63	63	ns
prot365	234	24	27	36	37.8	22	23	36	30.6	ns
prot366	337	15	29	18	26.4	18	22	24	27.6	ns
prot367	296	14	17	16.5	39	19	11	27	30	ns
prot368	248	7	5	45	66	32	27	96	108	sig
prot369	311	18	18	19.8	25.2	18	16	28.8	37.8	ns
prot370	224	12	10	12	16.8	17	18	16.8	19.2	ns
prot371	279	22	10	37.5	25.5	13	10	22.5	25.5	ns
prot372	471	16	13	33	75	19	15	57	48	ns
prot373	218	8	14	14.4	18	6	5	5.4	12.6	ns
prot374	249	7	8	20.4	13.2	17	8	22.8	13.2	ns
prot375	312	15	16	30	18	13	17	19.5	15	ns
prot376	402	11	14	57	36	10	15	27	33	ns
prot377	196	16	15	27	32.4	13	15	30.6	32.4	ns
prot378	285	18	12	12	14.4	12	20	10.8	16.8	ns
prot379	292	13	11	18	16.5	9	12	16.5	19.5	ns
prot380	227	11	7	51	39	18	27	48	87	sig
prot381	322	13	6	10.8	9	8	12	28.8	36	sig
prot382	449	11	19	9.6	12	15	12	20.4	15.6	ns
prot383	373	9	7	15	12	15	7	16.5	22.5	ns
prot384	239	6	13	27	42	11	8	9	24	ns
prot385	235	6	5	14.4	16.2	8	9	19.8	18	ns
prot386	267	11	9	21.6	13.2	7	12	10.8	9.6	ns
prot387	262	5	4	12	22.5	15	8	12	13.5	ns
prot388	241	10	5	45	33	8	12	24	27	ns
prot389	315	7	6	5.4	19.8	10	9	10.8	18	ns
prot390	997	10	1	4.8	12	10	8	21.6	12	sig
prot391	392	6	3	3	3	8	8	12	13.5	ns
prot392	558	4	6	21	15	3	6	24	33	ns
prot393	468	9	5	10.8	9	14	4	19.8	25.2	sig
prot394	253	6	8	10.8	9.6	8	6	10.8	3.6	ns
prot395	248	5	7	12	6	7	6	6	3	ns
prot396	527	7	5	6	21	14	24	30	24	sig
prot397	432	6	9	5.4	14.4	6	12	28.8	28.8	sig
prot398	455	4	5	8.4	4.8	11	7	12	6	ns
prot399	529	4	2	4.5	7.5	3	6	7.5	4.5	ns
prot400	375	7	6	30	24	5	5	12	21	ns
prot401	287	6	7	16.2	7.2	8	8	10.8	9	ns
prot402	332	5	3	4.8	4.8	9	4	3.6	6	ns
prot403	541	4	6	4.5	10.5	3	6	3	15	ns
prot404	280	11	5	9	3	8	7	30	6	ns
prot405	458	9	8	12.6	12.6	12	9	7.2	21.6	sig
prot406	291	5	2	7.2	3.6	3	5	3.6	1.2	ns
prot407	548	3	6	7.5	9	7	8	13.5	4.5	ns
prot408	292	7	6	21	6	0	2	12	9	ns
prot409	559	9	4	9	7.2	6	7	5.4	5.4	ns
prot410	859	4	1	7.2	4.8	5	2	4.8	2.4	ns
prot411	484	4	1	1.5	1.5	3	5	9	1.5	ns
prot412	117	137	153	372	444	133	129	411	414	ns
prot413	182	121	155	192.6	226.8	411	360	712.8	691.2	sig
prot414	226	98	97	134.4	140.4	111	98	134.4	122.4	ns
prot415	179	74	77	87	142.5	61	83	127.5	94.5	ns
prot416	129	54	60	183	201	63	56	147	174	ns
prot417	222	50	49	81	97.2	51	53	93.6	102.6	ns
prot418	353	31	27	39.6	49.2	40	38	43.2	44.4	ns
prot419	157	37	47	54	72	46	35	48	76.5	ns
prot420	376	24	34	72	75	22	35	90	99	ns
prot421	429	36	29	54	46.8	25	18	54	46.8	ns
prot422	182	31	19	18	25.2	29	23	44.4	37.2	sig
prot423	187	16	19	18	39	19	19	28.5	39	ns
prot424	206	20	25	51	72	26	28	108	78	sig
prot425	319	27	23	37.8	66.6	38	33	54	50.4	sig
prot426	533	23	17	33.6	22.8	17	19	26.4	27.6	ns
prot427	182	14	16	25.5	42	24	12	36	30	ns
prot428	260	23	19	45	42	19	17	45	54	ns
prot429	181	23	17	28.8	25.2	20	24	30.6	25.2	ns
prot430	246	18	14	16.8	21.6	20	24	19.2	31.2	sig
prot431	156	14	13	28.5	27	34	18	48	48	sig
prot432	213	15	12	54	48	17	18	45	60	ns
prot433	295	11	6	19.8	18	16	22	25.2	32.4	sig
prot434	610	17	14	20.4	7.2	9	9	20.4	20.4	ns
prot435	152	13	11	24	24	13	14	19.5	21	ns
prot436	470	7	14	42	54	10	11	39	45	ns
prot437	278	13	8	30.6	25.2	9	11	32.4	21.6	ns
prot438	250	12	15	14.4	14.4	6	21	18	16.8	ns
prot439	265	15	15	9	18	21	8	15	22.5	ns
prot440	327	9	2	21	21	13	5	36	24	ns
prot441	577	8	10	21.6	14.4	16	24	46.8	32.4	sig
prot442	236	9	10	7.2	14.4	8	10	13.2	9.6	ns
prot443	347	8	9	15	21	20	26	36	22.5	sig
prot444	177	13	12	24	33	24	33	99	144	sig
prot445	261	12	10	23.4	23.4	10	16	32.4	39.6	sig
prot446	357	6	3	9.6	9.6	14	13	13.2	8.4	sig
prot447	379	10	11	9	16.5	7	12	12	7.5	ns
prot448	172	15	6	27	21	15	18	30	60	sig
prot449	161	8	5	16.2	16.2	4	2	18	10.8	ns
prot450	466	16	5	8.4	7.2	5	10	6	15.6	ns
prot451	165	8	12	7.5	24	4	4	3	12	ns
prot452	245	2	5	12	9	6	6	30	36	sig
prot453	222	7	8	10.8	23.4	11	10	14.4	16.2	ns
prot454	428	3	8	4.8	8.4	6	13	13.2	6	ns
prot455	227	5	6	3	7.5	8	7	9	9	ns
prot456	420	10	7	30	30	11	11	48	39	sig
prot457	171	6	4	18	10.8	9	8	23.4	5.4	ns
prot458	307	3	9	8.4	10.8	6	6	9.6	13.2	ns
prot459	230	11	3	7.5	15	7	6	10.5	13.5	ns
prot460	343	4	9	21	27	10	7	21	42	ns
prot461	441	10	6	16.2	10.8	13	14	28.8	16.2	sig
prot462	415	4	11	7.2	7.2	1	6	4.8	7.2	ns
prot463	270	2	5	7.5	10.5	9	8	9	7.5	ns
prot464	711	4	2	12	24	0	8	6	12	ns
prot465	321	6	7	27	7.2	3	5	16.2	10.8	ns
prot466	238	6	5	7.2	6	4	2	6	4.8	ns
prot467	320	6	6	7.5	10.5	7	6	7.5	9	ns
prot468	274	6	2	30	12	6	4	18	33	ns
prot469	364	8	12	14.4	14.4	9	12	10.8	10.8	ns
prot470	361	6	7	8.4	9.6	15	14	4.8	18	sig
prot471	262	7	5	7.5	9	4	7	4.5	10.5	ns
prot472	513	8	6	24	27	4	5	24	3	ns
prot473	569	4	3	14.4	7.2	4	14	25.2	7.2	sig
prot474	387	5	7	2.4	3.6	4	5	3.6	2.4	ns
prot475	447	6	3	1.5	10.5	13	9	6	4.5	ns
prot476	378	4	5	12	12	2	5	30	15	ns
prot477	251	5	3	7.2	9	10	1	3.6	14.4	ns
prot478	468	4	9	1.2	1.2	3	6	7.2	8.4	ns
prot479	544	6	1	9	9	5	2	9	10.5	ns
prot480	244	8	1	6	12	18	24	36	45	sig
prot481	327	7	5	5.4	7.2	12	12	21.6	16.2	sig
prot482	494	5	6	1.2	1.2	2	5	3.6	3.6	ns
prot483	192	198	159	249	279	170	182	267	231	ns
prot484	243	112	133	396	408	123	117	387	363	ns
prot485	149	42	48	79.2	84.6	48	45	66.6	84.6	ns
prot486	236	25	37	50.4	60	36	42	39.6	36	ns
prot487	134	38	33	64.5	82.5	43	43	64.5	69	ns
prot488	103	25	30	111	99	27	33	75	87	ns
prot489	103	39	49	50.4	68.4	28	28	90	73.8	ns
prot490	103	35	43	36	50.4	41	28	49.2	46.8	ns
prot491	271	34	33	46.5	51	21	39	61.5	45	ns
prot492	257	34	32	84	105	36	33	63	63	ns
prot493	174	21	13	28.8	39.6	12	18	39.6	27	ns
prot494	165	31	30	36	38.4	46	46	48	54	sig
prot495	251	7	22	30	30	44	34	40.5	33	sig
prot496	265	20	30	51	78	22	19	66	63	ns
prot497	193	32	23	54	46.8	23	21	37.8	43.2	ns
prot498	137	23	20	33.6	37.2	21	19	22.8	22.8	ns
prot499	149	18	15	36	25.5	19	16	30	27	ns
prot500	291	29	24	87	99	26	25	60	66	ns
prot501	227	24	21	48.6	43.2	17	22	37.8	43.2	ns
prot502	198	14	16	20.4	21.6	16	17	13.2	16.8	ns
prot503	194	24	23	31.5	28.5	17	22	18	19.5	ns
prot504	234	15	13	60	66	21	15	51	45	ns
prot505	247	14	13	25.2	34.2	19	13	19.8	34.2	ns
prot506	145	14	20	20.4	15.6	20	21	31.2	28.8	ns
prot507	141	18	14	18	25.5	21	17	21	27	ns
prot508	187	7	10	51	33	11	14	63	45	ns
prot509	165	21	24	28.8	18	15	17	37.8	30.6	ns
prot510	166	20	13	16.8	18	36	42	57.6	50.4	sig
prot511	225	12	7	25.5	16.5	18	12	30	27	ns
prot512	239	17	14	60	36	9	13	27	45	ns
prot513	275	20	13	25.2	28.8	21	26	27	21.6	sig
prot514	206	11	11	8.4	12	27	30	43.2	39.6	sig
prot515	322	7	9	12	16.5	15	14	30	21	ns
prot516	178	19	21	39	33	16	14	30	30	ns
prot517	227	21	12	23.4	23.4	30	28	37.8	27	sig
prot518	237	16	17	15.6	21.6	14	24	7.2	16.8	ns
prot519	254	12	14	12	10.5	13	21	18	16.5	ns
prot520	208	13	8	51	48	18	13	30	21	ns
prot521	153	10	10	16.2	23.4	14	8	21.6	18	ns
prot522	244	18	10	18	19.2	14	10	15.6	12	ns
prot523	287	4	9	18	16.5	16	20	42	27	sig
prot524	206	16	13	30	21	17	9	24	39	ns
prot525	244	12	12	32.4	18	10	9	19.8	23.4	ns
prot526	383	10	6	6	8.4	13	16	19.2	13.2	sig
prot527	184	12	14	9	19.5	10	9	10.5	13.5	ns
prot528	377	9	9	18	12	7	7	39	30	ns
prot529	355	5	8	19.8	7.2	13	8	12.6	18	ns
prot530	129	8	8	9.6	13.2	21	36	39.6	39.6	sig
prot531	162	8	10	16.5	22.5	6	7	10.5	12	ns
prot532	184	9	7	33	33	10	12	15	33	ns
prot533	347	8	4	12.6	10.8	5	4	19.8	10.8	ns
prot534	203	5	6	9.6	2.4	4	3	8.4	3.6	ns
prot535	1930	4	5	13.5	16.5	10	8	27	22.5	sig
prot536	316	9	5	27	21	8	8	33	24	ns
prot537	198	5	5	14.4	10.8	13	18	48.6	25.2	sig
prot538	250	5	5	10.8	6	3	8	6	6	ns
prot539	265	4	7	9	12	9	6	7.5	13.5	ns
prot540	469	4	3	36	24	5	5	33	21	ns
prot541	563	6	6	9	10.8	8	5	9	10.8	ns
prot542	290	5	10	2.4	7.2	10	9	9.6	7.2	ns
prot543	338	7	8	4.5	10.5	18	13	6	24	sig
prot544	449	4	8	24	15	1	8	18	18	ns
prot545	273	7	10	3.6	12.6	6	7	9	7.2	ns
prot546	412	7	2	8.4	6	2	4	3.6	7.2	ns
prot547	170	3	3	9	10.5	8	5	7.5	4.5	ns
prot548	478	7	7	9	18	12	14	12	84	sig
prot549	302	5	1	16.2	16.2	1	5	9	19.8	ns
prot550	167	2	4	8.4	6	6	4	1.2	8.4	ns
prot551	151	12	6	6	10.5	11	4	16.5	16.5	sig
prot552	816	9	5	3	12	3	5	15	6	ns
prot553	279	4	2	3.6	9	10	7	14.4	9	sig
prot554	320	9	7	10.8	3.6	3	5	7.2	4.8	ns
prot555	351	5	5	9	4.5	2	5	9	4.5	ns
prot556	242	3	4	6	12	7	8	18	12	sig
prot557	276	7	4	5.4	5.4	4	5	3.6	12.6	ns
prot558	565	6	3	8.4	3.6	4	2	8.4	3.6	ns
prot559	356	6	4	7.5	7.5	2	5	6	9	ns
prot560	162	0	7	15	18	3	3	27	9	ns
prot561	155	7	5	5.4	7.2	7	6	3.6	9	ns
prot562	484	2	3	2.4	1.2	8	10	4.8	16.8	sig
prot563	462	6	1	3	15	5	3	4.5	10.5	ns
prot564	989	1	4	15	9	6	2	21	9	ns
prot565	353	7	2	3.6	10.8	2	3	7.2	7.2	ns
prot566	382	2	3	7.2	3.6	6	6	3.6	3.6	ns
prot567	1092	3	3	6	1.5	2	6	1.5	6	ns
prot568	158	3	3	18	18	2	3	9	6	ns
prot569	829	6	3	10.8	5.4	5	4	10.8	5.4	ns
prot570	600	1	2	1.2	2.4	5	3	2.4	6	ns
prot571	743	4	1	4.5	1.5	1	2	3	4.5	ns
prot572	271	0	1	6	6	3	0	15	3	ns
prot573	774	4	4	7.2	0	4	3	7.2	12.6	ns
prot574	617	0	0	1.2	1.2	1	0	1.2	2.4	ns
prot575	120	177	153	253.5	246	158	150	255	247.5	ns
prot576	257	151	134	408	390	146	176	414	414	ns
prot577	138	132	144	223.2	248.4	141	144	226.8	300.6	ns
prot578	126	81	86	97.2	84	86	86	100.8	109.2	ns
prot579	126	75	75	126	148.5	82	87	111	144	ns
prot580	126	82	76	243	243	81	105	234	246	ns
prot581	126	91	85	160.2	147.6	94	97	174.6	142.2	ns
prot582	126	93	80	110.4	97.2	79	73	102	85.2	ns
prot583	126	92	80	135	108	68	81	126	129	ns
prot584	126	104	93	279	210	89	94	303	216	ns
prot585	433	99	92	145.8	163.8	99	88	145.8	165.6	ns
prot586	258	37	39	54	56.4	33	39	37.2	51.6	ns
prot587	219	26	26	37.5	46.5	66	60	135	126	sig
prot588	274	32	26	90	99	25	25	90	72	ns
prot589	211	19	23	36	45	22	27	43.2	27	ns
prot590	203	23	26	22.8	26.4	87	60	75.6	93.6	sig
prot591	210	22	36	52.5	31.5	38	20	43.5	40.5	ns
prot592	190	22	19	87	54	21	21	57	78	ns
prot593	164	17	25	57.6	36	32	30	64.8	48.6	sig
prot594	159	23	11	24	21.6	31	41	38.4	34.8	sig
prot595	171	14	20	21	33	42	72	54	117	sig
prot596	153	16	16	63	90	16	21	51	72	ns
prot597	176	26	24	23.4	39.6	17	22	37.8	36	ns
prot598	192	20	26	25.2	15.6	27	19	18	15.6	ns
prot599	352	19	19	27	25.5	15	16	27	36	ns
prot600	146	13	17	63	60	16	9	51	54	ns
prot601	323	10	19	16.2	32.4	11	12	19.8	30.6	ns
prot602	258	23	16	15.6	15.6	17	23	24	24	ns
prot603	152	17	15	22.5	13.5	12	22	42	13.5	ns
prot604	76	25	25	33	42	14	18	48	39	ns
prot605	128	14	19	27	21.6	11	14	27	28.8	ns
prot606	187	21	18	22.8	20.4	11	21	24	24	ns
prot607	160	17	15	33	12	23	17	39	21	ns
prot608	315	16	17	60	48	19	14	39	54	ns
prot609	129	12	13	30.6	23.4	18	11	16.2	12.6	ns
prot610	185	4	16	9.6	18	12	18	13.2	18	ns
prot611	146	18	11	21	25.5	14	9	27	19.5	ns
prot612	241	11	12	15	24	11	11	36	36	ns
prot613	222	12	14	27	34.2	15	15	23.4	19.8	ns
prot614	205	5	11	10.8	13.2	7	10	10.8	6	ns
prot615	240	12	8	27	24	10	13	24	18	ns
prot616	99	11	10	39	42	8	9	39	39	ns
prot617	643	3	3	19.8	18	20	18	61.2	39.6	sig
prot618	239	14	20	12	16.8	22	30	31.2	12	sig
prot619	383	11	16	19.5	18	15	8	16.5	22.5	ns
prot620	247	10	9	18	39	12	11	30	30	ns
prot621	189	12	8	30.6	12.6	27	33	48.6	27	sig
prot622	171	16	8	15.6	12	8	7	9.6	12	ns
prot623	326	9	15	10.5	13.5	5	15	9	10.5	ns
prot624	231	9	10	27	48	12	14	42	24	ns
prot625	153	6	11	23.4	14.4	12	14	25.2	21.6	ns
prot626	268	8	12	9.6	13.2	9	6	14.4	16.8	ns
prot627	204	6	10	18	13.5	8	5	6	12	ns
prot628	191	16	19	33	36	21	13	33	24	ns
prot629	114	16	11	5.4	23.4	13	6	16.2	16.2	ns
prot630	419	8	18	7.2	15.6	8	17	18	6	ns
prot631	141	9	6	19.5	12	12	14	22.5	13.5	ns
prot632	128	10	9	21	24	13	23	48	39	sig
prot633	164	3	10	14.4	12.6	9	9	12.6	16.2	ns
prot634	274	15	6	14.4	9.6	9	14	10.8	19.2	ns
prot635	188	11	14	9	9	9	19	15	15	ns
prot636	372	6	10	30	33	7	11	39	81	sig
prot637	365	10	9	23.4	14.4	11	10	14.4	27	ns
prot638	145	9	5	8.4	15.6	7	14	24	21.6	sig
prot639	159	7	8	13.5	9	15	12	33	21	sig
prot640	379	10	5	27	27	8	4	18	30	ns
prot641	190	5	9	16.2	12.6	5	14	5.4	9	ns
prot642	194	9	14	3.6	7.2	8	4	9.6	8.4	ns
prot643	178	9	7	15	7.5	6	8	16.5	10.5	ns
prot644	181	6	10	21	30	9	9	21	39	ns
prot645	321	5	10	18	10.8	7	8	12.6	12.6	ns
prot646	192	8	7	4.8	9.6	33	6	25.2	28.8	sig
prot647	352	9	6	15	12	18	9	21	16.5	sig
prot648	118	11	7	24	18	6	4	18	30	ns
prot649	410	10	4	16.2	9	4	5	12.6	10.8	ns
prot650	403	3	7	6	7.2	6	8	7.2	4.8	sig
prot651	199	7	10	6	12	10	10	10.5	12	ns
prot652	457	2	7	9	21	10	6	18	24	ns
prot653	221	8	11	12.6	19.8	7	8	16.2	14.4	ns
prot654	216	6	8	4.8	7.2	5	5	10.8	6	ns
prot655	217	5	10	7.5	13.5	4	18	24	15	sig
prot656	172	10	7	21	15	8	5	18	18	ns
prot657	268	9	3	12.6	9	6	5	10.8	12.6	ns
prot658	583	4	6	7.2	4.8	9	3	10.8	9.6	ns
prot659	229	9	6	12	18	15	7	7.5	13.5	ns
prot660	177	10	6	12	18	9	3	12	39	ns
prot661	142	10	6	14.4	19.8	9	4	14.4	12.6	ns
prot662	178	6	6	9.6	13.2	5	4	6	8.4	ns
prot663	111	2	4	6	19.5	6	8	4.5	7.5	ns
prot664	116	5	7	36	18	7	11	15	18	ns
prot665	325	10	6	19.8	12.6	11	6	12.6	14.4	ns
prot666	268	5	5	10.8	13.2	4	5	14.4	3.6	ns
prot667	599	10	5	1.5	13.5	6	6	7.5	10.5	ns
prot668	341	8	12	21	24	13	11	24	18	sig
prot669	172	4	5	10.8	9	4	9	16.2	1.8	ns
prot670	204	6	6	9.6	1.2	3	8	7.2	4.8	ns
prot671	171	8	8	12	12	4	7	4.5	3	ns
prot672	255	4	4	18	30	9	4	12	6	ns
prot673	180	2	2	9	16.2	3	15	21.6	21.6	sig
prot674	215	8	5	4.8	6	5	6	4.8	7.2	ns
prot675	211	6	4	15	12	4	6	10.5	12	ns
prot676	234	10	5	18	18	6	1	9	15	ns
prot677	214	6	5	7.2	5.4	12	18	16.2	27	sig
prot678	180	9	7	8.4	1.2	13	8	4.8	7.2	ns
prot679	292	6	4	3	9	5	5	7.5	6	ns
prot680	387	7	8	18	15	5	3	12	18	ns
prot681	283	9	2	5.4	9	18	12	21.6	48.6	sig
prot682	351	2	3	2.4	2.4	3	2	2.4	6	ns
prot683	502	4	4	7.5	6	1	9	4.5	12	ns
prot684	484	3	3	9	15	14	4	27	27	sig
prot685	345	3	11	3.6	9	7	6	14.4	7.2	sig
prot686	448	2	1	1.2	3.6	5	4	2.4	8.4	ns
prot687	277	7	7	7.5	9	9	5	4.5	6	ns
prot688	737	9	6	15	0	1	3	6	9	ns
prot689	159	7	3	9	5.4	4	6	9	3.6	ns
prot690	153	6	8	8.4	7.2	2	5	1.2	4.8	ns
prot691	321	2	1	10.5	7.5	6	6	6	1.5	ns
prot692	373	3	7	12	0	1	8	12	18	ns
prot693	124	4	4	12.6	7.2	3	5	5.4	7.2	ns
prot694	330	2	5	2.4	7.2	5	3	3.6	3.6	ns
prot695	319	6	4	1.5	9	5	3	4.5	3	ns
prot696	272	6	3	12	6	2	4	9	6	ns
prot697	296	6	6	7.2	3.6	8	5	7.2	10.8	ns
prot698	167	1	3	10.8	3.6	5	3	2.4	4.8	ns
prot699	832	3	4	6	6	5	3	3	7.5	ns
prot700	461	5	6	15	15	8	4	6	48	sig
prot701	152	3	1	7.2	10.8	4	7	9	10.8	ns
prot702	247	4	4	2.4	8.4	3	6	12	7.2	ns
prot703	311	4	3	6	1.5	1	2	4.5	1.5	ns
prot704	299	5	4	9	6	2	4	12	15	ns
prot705	383	5	3	0	1.8	2	2	7.2	7.2	sig
prot706	426	4	1	3.6	4.8	1	5	6	6	ns
prot707	155	2	6	7.5	10.5	5	3	3	7.5	ns
prot708	989	2	2	3	6	4	3	9	6	ns
prot709	187	4	3	3.6	0	2	2	5.4	5.4	ns
prot710	366	2	4	3.6	4.8	2	0	3.6	2.4	ns
prot711	715	3	5	3	7.5	7	4	9	4.5	ns
prot712	830	2	1	12	9	3	1	3	6	ns
prot713	177	3	4	5.4	10.8	3	2	3.6	5.4	ns
prot714	632	1	3	4.8	3.6	6	4	3.6	4.8	ns
prot715	444	4	4	4.5	4.5	3	0	1.5	4.5	ns
prot716	1241	1	1	9	9	2	2	9	9	ns
prot717	685	2	5	5.4	5.4	3	4	1.8	3.6	ns
prot718	387	1	2	3.6	4.8	3	0	0	2.4	ns
prot719	322	1	3	1.5	1.5	2	1	4.5	1.5	ns
prot720	735	1	0	3	6	3	2	3	12	ns
prot721	186	40	45	81	73.8	42	39	73.8	68.4	ns
prot722	156	43	35	44.4	51.6	50	42	66	66	sig
prot723	282	52	33	49.5	76.5	117	180	193.5	175.5	sig
prot724	140	37	31	63	81	36	30	84	84	ns
prot725	137	27	24	48.6	45	28	23	54	30.6	ns
prot726	124	20	13	27.6	22.8	38	45	33.6	28.8	sig
prot727	169	24	27	27	27	34	22	54	54	sig
prot728	142	23	26	78	45	19	19	78	54	ns
prot729	162	23	21	32.4	45	26	20	34.2	36	ns
prot730	200	27	13	36	28.8	27	32	48	38.4	sig
prot731	156	14	25	30	21	16	13	18	28.5	ns
prot732	306	18	12	60	48	15	21	72	63	ns
prot733	174	15	16	30.6	25.2	12	16	39.6	27	ns
prot734	194	20	25	26.4	10.8	19	19	22.8	13.2	ns
prot735	103	14	12	21	25.5	20	18	18	27	sig
prot736	172	15	12	51	54	11	12	57	48	ns
prot737	180	9	16	28.8	25.2	13	16	21.6	36	ns
prot738	184	7	9	12	14.4	15	17	12	7.2	ns
prot739	230	9	10	10.5	19.5	34	28	30	42	sig
prot740	187	15	16	42	45	11	12	39	36	ns
prot741	189	14	19	27	19.8	22	9	21.6	25.2	ns
prot742	180	14	10	16.8	24	19	10	16.8	19.2	ns
prot743	294	10	19	22.5	25.5	9	13	24	18	ns
prot744	186	11	15	30	39	16	26	63	60	sig
prot745	225	7	16	9	14.4	10	10	21.6	21.6	ns
prot746	174	18	8	22.8	16.8	19	10	12	9.6	ns
prot747	208	10	13	13.5	21	11	14	15	18	ns
prot748	217	12	15	42	27	13	11	27	42	ns
prot749	112	10	8	25.2	23.4	10	10	16.2	16.2	ns
prot750	206	8	12	12	18	11	8	6	13.2	ns
prot751	166	7	7	19.5	15	14	8	24	25.5	sig
prot752	113	10	6	30	18	14	6	48	48	sig
prot753	169	9	15	19.8	12.6	27	9	28.8	16.2	sig
prot754	313	14	8	8.4	14.4	8	9	6	9.6	ns
prot755	197	5	7	12	21	10	7	13.5	13.5	ns
prot756	124	4	7	24	15	8	8	15	18	ns
prot757	246	15	6	14.4	7.2	13	11	12.6	36	sig
prot758	258	14	12	7.2	10.8	7	11	3.6	10.8	ns
prot759	168	6	7	4.5	16.5	12	6	7.5	16.5	ns
prot760	260	6	4	18	15	3	8	15	18	ns
prot761	243	12	8	19.8	12.6	11	11	28.8	23.4	sig
prot762	124	9	7	8.4	14.4	11	14	9.6	12	ns
prot763	208	13	2	12	18	16	9	10.5	24	sig
prot764	217	7	4	24	3	4	3	24	21	ns
prot765	197	11	7	18	16.2	5	13	14.4	12.6	ns
prot766	177	7	5	1.2	10.8	14	12	4.8	21.6	sig
prot767	146	8	4	13.5	9	27	24	22.5	36	sig
prot768	157	4	3	15	24	3	3	3	18	ns
prot769	270	6	5	12.6	10.8	7	6	7.2	12.6	ns
prot770	264	8	5	9.6	7.2	8	8	13.2	10.8	ns
prot771	274	8	5	12	10.5	7	10	12	9	ns
prot772	156	11	3	27	18	7	8	24	18	ns
prot773	252	8	3	5.4	10.8	6	0	18	9	ns
prot774	356	4	4	7.2	9.6	12	2	8.4	8.4	ns
prot775	180	4	7	9	1.5	6	7	12	22.5	ns
prot776	251	4	11	18	12	2	4	12	24	ns
prot777	156	9	7	16.2	14.4	4	4	18	12.6	ns
prot778	227	4	8	7.2	6	3	12	4.8	12	ns
prot779	116	4	4	10.5	3	6	8	1.5	7.5	ns
prot780	154	6	4	18	24	3	5	12	15	ns
prot781	198	5	4	10.8	1.8	4	7	9	10.8	ns
prot782	236	7	7	4.8	4.8	5	4	7.2	4.8	ns
prot783	184	6	3	4.5	10.5	8	4	13.5	10.5	ns
prot784	122	4	5	9	24	7	4	18	18	ns
prot785	91	6	10	16.2	12.6	12	8	10.8	21.6	sig
prot786	274	2	8	4.8	3.6	15	12	14.4	3.6	sig
prot787	152	1	6	10.5	4.5	12	24	9	27	sig
prot788	162	2	4	6	6	2	3	12	18	ns
prot789	158	3	4	14.4	14.4	4	13	19.8	45	sig
prot790	463	1	6	9.6	4.8	9	15	12	14.4	sig
prot791	312	5	3	9	9	6	7	12	4.5	ns
prot792	261	6	3	12	27	3	3	9	9	ns
prot793	392	4	5	9	10.8	14	14	7.2	10.8	sig
prot794	182	7	4	4.8	6	12	5	4.8	6	ns
prot795	310	5	3	4.5	6	4	5	7.5	9	ns
prot796	382	6	4	24	12	4	8	9	39	ns
prot797	113	7	12	12.6	5.4	6	8	3.6	9	ns
prot798	111	2	6	4.8	1.2	7	7	4.8	10.8	ns
prot799	418	5	3	12	3	5	5	13.5	19.5	sig
prot800	185	4	6	0	9	2	5	3	9	ns
prot801	163	6	2	3.6	7.2	3	3	7.2	5.4	ns
prot802	238	7	7	7.2	3.6	2	6	4.8	6	ns
prot803	282	4	2	6	10.5	7	2	7.5	3	ns
prot804	305	5	3	9	12	4	2	12	15	ns
prot805	292	5	0	10.8	1.8	2	1	10.8	5.4	ns
prot806	427	4	2	1.2	7.2	3	3	6	6	ns
prot807	234	7	3	7.5	10.5	4	5	9	3	ns
prot808	233	2	7	6	12	7	5	27	39	ns
prot809	425	5	3	9	5.4	6	2	9	12.6	ns
prot810	95	2	2	4.8	2.4	11	7	13.2	6	sig
prot811	241	5	4	4.5	4.5	3	6	6	6	ns
prot812	201	6	6	9	21	3	3	15	9	ns
prot813	474	2	3	3.6	10.8	6	3	7.2	5.4	ns
prot814	437	2	4	3.6	4.8	5	2	4.8	3.6	ns
prot815	411	1	7	4.5	1.5	7	5	3	3	ns
prot816	333	3	4	9	6	5	2	9	0	ns
prot817	449	2	3	7.2	9	1	4	3.6	5.4	ns
prot818	256	3	1	6	6	4	3	9.6	12	sig
prot819	292	1	4	6	0	4	1	0	0	ns
prot820	669	4	7	12	6	5	5	12	6	ns
prot821	378	4	6	5.4	5.4	2	2	5.4	0	ns
prot822	373	2	2	1.2	1.2	4	6	1.2	6	ns
prot823	327	1	1	4.5	3	3	6	4.5	3	ns
prot824	180	3	5	0	6	6	5	9	6	ns
prot825	357	2	0	7.2	10.8	2	0	1.8	7.2	ns
prot826	791	3	2	3.6	2.4	5	3	4.8	1.2	ns
prot827	1037	3	6	0	9	1	5	12	1.5	ns
prot828	223	1	1	18	0	3	3	9	12	ns
prot829	417	3	3	7.2	1.8	1	1	1.8	5.4	ns
prot830	310	2	1	3.6	1.2	3	2	2.4	3.6	ns
prot831	796	1	1	3	1.5	4	2	3	0	ns
prot832	385	2	2	0	12	1	0	3	9	ns
prot833	399	4	3	3.6	12.6	4	5	3.6	0	ns
prot834	661	2	2	1.2	4.8	1	2	2.4	1.2	ns
prot835	648	0	1	3	3	1	2	4.5	1.5	ns
prot836	172	1	3	3	0	4	8	6	12	sig
prot837	459	4	2	7.2	3.6	0	3	1.8	3.6	ns
prot838	266	1	5	2.4	3.6	1	2	1.2	1.2	ns
prot839	85	65	60	97.5	91.5	61	53	73.5	111	ns
prot840	185	61	55	168	159	55	57	195	192	ns
prot841	130	59	49	108	97.2	54	61	113.4	82.8	ns
prot842	128	55	56	61.2	74.4	106	69	93.6	104.4	sig
prot843	130	66	59	99	96	78	68	93	129	sig
prot844	150	67	60	165	168	117	86	285	249	sig
prot845	94	35	32	54	70.2	47	41	73.8	61.2	ns
prot846	154	27	19	30	32.4	26	28	31.2	34.8	ns
prot847	76	22	27	36	37.5	12	27	36	34.5	ns
prot848	213	17	17	48	60	38	21	102	54	sig
prot849	51	19	23	36	27	20	23	37.8	19.8	ns
prot850	198	20	13	19.2	14.4	21	21	13.2	27.6	ns
prot851	150	23	16	24	24	39	72	54	58.5	sig
prot852	161	12	13	24	27	17	15	57	54	ns
prot853	227	12	7	14.4	14.4	13	14	14.4	14.4	ns
prot854	56	15	13	19.2	18	11	12	20.4	22.8	ns
prot855	107	16	22	19.5	24	19	16	33	27	sig
prot856	85	11	14	54	36	7	6	24	57	ns
prot857	191	14	9	21.6	19.8	11	13	10.8	14.4	ns
prot858	207	10	10	15.6	16.8	14	13	10.8	13.2	ns
prot859	313	13	4	12	19.5	10	9	27	10.5	ns
prot860	150	11	7	45	9	12	16	36	24	ns
prot861	446	23	16	19.8	18	12	8	19.8	14.4	ns
prot862	165	16	6	6	10.8	12	13	13.2	19.2	ns
prot863	164	12	9	13.5	13.5	7	15	16.5	16.5	ns
prot864	183	15	11	18	42	13	10	24	45	ns
prot865	112	11	3	19.8	23.4	8	12	23.4	21.6	ns
prot866	99	7	4	9.6	18	15	10	21.6	9.6	ns
prot867	162	12	9	12	25.5	24	12	18	15	sig
prot868	294	10	10	39	18	4	20	24	24	ns
prot869	219	8	5	12.6	25.2	8	16	21.6	16.2	ns
prot870	139	10	18	19.2	7.2	14	10	19.2	16.8	sig
prot871	1091	15	8	7.5	15	4	9	10.5	9	ns
prot872	153	6	12	12	39	9	7	45	27	ns
prot873	122	8	10	12.6	9	10	14	32.4	64.8	sig
prot874	308	9	7	7.2	13.2	5	10	8.4	9.6	ns
prot875	274	13	11	4.5	12	6	7	10.5	13.5	ns
prot876	168	16	7	12	21	15	24	126	90	sig
prot877	157	9	10	12.6	19.8	7	7	18	19.8	ns
prot878	171	8	6	12	7.2	16	25	30	19.2	sig
prot879	163	6	6	12	16.5	8	10	15	6	ns
prot880	78	7	11	33	21	4	6	39	39	ns
prot881	177	8	4	18	7.2	6	12	25.2	7.2	ns
prot882	198	6	5	10.8	7.2	2	7	4.8	8.4	ns
prot883	322	7	7	10.5	7.5	10	12	12	18	ns
prot884	145	7	9	27	24	10	4	27	15	ns
prot885	224	7	5	10.8	16.2	9	10	3.6	9	ns
prot886	155	11	4	6	7.2	7	8	8.4	7.2	ns
prot887	102	10	7	16.5	10.5	8	7	7.5	12	ns
prot888	207	15	7	18	15	2	8	9	9	ns
prot889	480	6	6	7.2	7.2	14	18	14.4	14.4	sig
prot890	104	7	8	6	6	6	6	6	12	ns
prot891	204	10	6	12	7.5	13	6	7.5	10.5	ns
prot892	248	8	11	15	12	5	5	18	3	ns
prot893	157	7	10	12.6	14.4	6	5	19.8	18	ns
prot894	132	7	9	7.2	4.8	1	2	4.8	10.8	ns
prot895	214	5	6	10.5	4.5	14	10	13.5	3	sig
prot896	219	1	1	6	18	5	6	12	24	ns
prot897	193	5	10	10.8	14.4	10	11	14.4	16.2	ns
prot898	155	6	6	6	8.4	4	11	7.2	6	ns
prot899	239	8	6	4.5	4.5	7	10	13.5	10.5	ns
prot900	116	6	8	15	12	6	9	6	24	ns
prot901	211	8	8	14.4	14.4	7	6	14.4	9	ns
prot902	156	9	3	4.8	4.8	10	6	9.6	4.8	ns
prot903	246	3	5	1.5	6	9	6	6	6	ns
prot904	218	7	4	24	30	5	5	24	12	ns
prot905	201	3	8	5.4	9	12	6	32.4	21.6	sig
prot906	111	5	2	8.4	4.8	1	1	6	1.2	ns
prot907	175	4	7	12	4.5	3	1	7.5	7.5	ns
prot908	195	5	4	18	24	8	7	15	30	ns
prot909	292	5	9	9	5.4	9	10	19.8	10.8	ns
prot910	173	4	4	7.2	1.2	4	2	7.2	9.6	ns
prot911	284	7	4	13.5	4.5	9	9	19.5	6	ns
prot912	151	3	5	18	21	9	12	54	9	sig
prot913	165	3	3	3.6	1.8	3	4	7.2	14.4	ns
prot914	132	6	4	1.2	7.2	2	3	6	3.6	ns
prot915	177	4	4	3	6	15	12	9	22.5	sig
prot916	137	6	8	12	12	7	7	21	15	ns
prot917	325	4	4	7.2	10.8	6	3	5.4	5.4	ns
prot918	192	6	4	4.8	4.8	4	2	4.8	6	ns
prot919	170	3	9	9	7.5	5	5	4.5	3	ns
prot920	157	3	5	21	15	6	8	27	27	sig
prot921	192	6	7	5.4	9	8	4	5.4	7.2	ns
prot922	474	5	7	7.2	0	2	4	1.2	9.6	ns
prot923	186	5	4	6	12	4	8	10.5	13.5	ns
prot924	428	2	3	15	18	1	3	6	6	ns
prot925	191	3	6	16.2	12.6	3	8	7.2	10.8	ns
prot926	169	7	2	4.8	2.4	3	8	6	4.8	ns
prot927	166	4	5	3	10.5	4	4	6	6	sig
prot928	290	3	3	9	18	4	3	15	15	ns
prot929	216	2	5	0	9	2	7	1.8	7.2	ns
prot930	103	5	3	6	6	4	3	2.4	8.4	ns
prot931	271	1	5	6	7.5	3	18	13.5	27	sig
prot932	147	3	4	3	15	6	9	54	27	sig
prot933	135	3	2	9	7.2	12	24	16.2	27	sig
prot934	135	6	4	9.6	9.6	6	5	6	7.2	ns
prot935	135	6	1	3	6	7	1	6	3	ns
prot936	135	1	3	9	9	3	1	12	6	ns
prot937	321	3	1	3.6	1.8	3	6	9	1.8	ns
prot938	164	6	0	2.4	4.8	1	1	3.6	0	ns
prot939	113	1	1	0	1.5	4	4	4.5	7.5	ns
prot940	271	6	2	15	9	2	1	3	6	ns
prot941	204	2	3	7.2	7.2	0	4	3.6	7.2	ns
prot942	276	2	10	1.2	1.2	6	4	7.2	10.8	sig
prot943	108	3	5	1.5	6	3	4	4.5	3	ns
prot944	91	7	4	6	9	4	3	12	21	ns
prot945	325	4	6	5.4	9	4	5	3.6	5.4	ns
prot946	114	0	7	2.4	4.8	2	2	4.8	2.4	ns
prot947	277	4	4	4.5	1.5	2	3	7.5	6	ns
prot948	118	1	1	6	6	3	1	3	9	ns
prot949	121	6	2	5.4	3.6	0	1	1.8	1.8	ns
prot950	198	3	4	6	3.6	1	0	1.2	3.6	ns
prot951	237	1	1	3	1.5	2	2	6	3	sig
prot952	220	4	5	12	21	5	4	9	9	ns
prot953	406	0	4	5.4	5.4	0	1	9	3.6	ns
prot954	391	1	1	3.6	0	2	4	2.4	2.4	sig
prot955	189	2	2	6	7.5	2	1	12	4.5	ns
prot956	232	3	6	6	6	2	2	12	6	ns
prot957	470	4	3	1.8	9	0	3	3.6	5.4	ns
prot958	527	4	2	1.2	1.2	1	1	1.2	6	ns
prot959	141	2	1	3	3	2	6	15	6	sig
prot960	602	0	5	0	9	3	2	3	9	ns
prot961	109	29	18	32.4	46.8	33	25	39.6	57.6	ns
prot962	258	25	28	26.4	26.4	23	23	31.2	22.8	ns
prot963	168	22	18	37.5	24	15	14	28.5	22.5	ns
prot964	177	19	17	54	51	66	45	162	198	sig
prot965	104	11	6	12.6	23.4	15	12	27	23.4	ns
prot966	187	18	14	9.6	14.4	14	13	13.2	12	ns
prot967	134	8	11	19.5	25.5	7	9	19.5	16.5	ns
prot968	153	14	18	39	33	20	27	54	93	sig
prot969	125	12	13	19.8	18	7	9	21.6	21.6	ns
prot970	242	12	13	10.8	18	8	7	13.2	10.8	ns
prot971	128	15	13	12	15	9	9	22.5	18	ns
prot972	160	17	11	42	21	9	4	33	33	ns
prot973	65	7	10	23.4	21.6	9	13	18	21.6	ns
prot974	143	18	16	10.8	12	11	10	18	21.6	ns
prot975	131	16	12	19.5	19.5	16	22	31.5	27	sig
prot976	128	8	8	30	48	11	26	39	54	sig
prot977	76	11	7	23.4	12.6	18	4	10.8	10.8	sig
prot978	95	10	11	16.8	13.2	13	12	9.6	9.6	ns
prot979	70	10	6	12	16.5	34	22	19.5	19.5	sig
prot980	136	9	0	21	30	19	5	21	15	ns
prot981	116	10	10	14.4	9	19	10	16.2	7.2	ns
prot982	108	19	6	9.6	8.4	16	16	6	14.4	ns
prot983	195	9	10	19.5	15	9	10	3	13.5	ns
prot984	145	5	6	36	15	5	8	9	36	ns
prot985	102	10	9	14.4	21.6	9	18	27	18	sig
prot986	173	4	5	8.4	12	7	4	12	12	ns
prot987	212	5	5	15	10.5	5	4	13.5	15	ns
prot988	116	8	5	30	18	6	7	15	18	ns
prot989	219	3	6	18	9	5	9	9	7.2	ns
prot990	312	7	6	7.2	15.6	12	10	14.4	14.4	sig
prot991	78	8	6	4.5	7.5	6	5	13.5	3	ns
prot992	193	6	10	12	12	6	8	36	18	ns
prot993	500	8	6	5.4	7.2	18	18	32.4	21.6	sig
prot994	195	6	7	3.6	6	6	10	14.4	12	sig
prot995	177	12	3	7.5	4.5	6	6	7.5	9	ns
prot996	224	10	6	33	24	4	9	24	12	ns
prot997	239	11	5	7.2	10.8	0	5	9	12.6	ns
prot998	223	3	7	3.6	2.4	8	5	1.2	2.4	ns
prot999	113	3	9	13.5	6	5	7	7.5	7.5	ns
prot1000	94	3	2	12	27	5	2	33	30	ns
prot1001	74	3	4	7.2	9	2	8	5.4	5.4	ns
prot1002	265	3	7	7.2	12	8	6	7.2	6	ns
prot1003	225	6	3	3	7.5	6	9	7.5	6	ns
prot1004	129	7	4	18	30	6	5	15	21	ns
prot1005	210	1	2	10.8	7.2	6	6	3.6	5.4	ns
prot1006	248	3	6	6	8.4	6	2	9.6	9.6	sig
prot1007	158	3	6	6	9	6	4	30	12	sig
prot1008	68	4	6	3	9	10	6	36	24	sig
prot1009	68	5	2	9	7.2	7	4	5.4	7.2	ns
prot1010	548	7	8	10.8	3.6	4	6	12	9.6	ns
prot1011	123	3	4	13.5	4.5	7	6	7.5	15	ns
prot1012	181	3	3	12	15	5	3	9	15	ns
prot1013	824	5	3	7.2	14.4	8	5	14.4	5.4	ns
prot1014	250	4	8	3.6	3.6	8	5	4.8	2.4	ns
prot1015	242	8	6	4.5	9	2	13	6	6	sig
prot1016	186	3	1	12	18	6	3	9	3	ns
prot1017	228	8	6	16.2	10.8	4	14	18	7.2	sig
prot1018	106	7	5	4.8	4.8	5	4	4.8	7.2	ns
prot1019	135	3	2	7.5	12	9	8	10.5	0	ns
prot1020	173	4	4	15	6	12	9	27	9	sig
prot1021	245	2	4	1.8	3.6	4	9	12.6	7.2	ns
prot1022	98	1	4	0	2.4	6	5	2.4	1.2	ns
prot1023	149	3	1	7.5	6	6	3	10.5	10.5	ns
prot1024	136	2	2	6	9	2	2	30	9	ns
prot1025	335	2	3	10.8	9	5	4	10.8	3.6	ns
prot1026	81	4	2	3.6	6	4	0	6	4.8	ns
prot1027	124	5	7	13.5	7.5	5	7	9	4.5	ns
prot1028	204	7	4	12	6	4	1	9	9	ns
prot1029	124	7	5	10.8	0	4	9	9	1.8	ns
prot1030	231	4	1	6	3.6	2	8	4.8	2.4	sig
prot1031	192	4	3	3	4.5	3	2	9	6	ns
prot1032	514	2	5	9	3	2	6	21	15	ns
prot1033	277	3	4	7.2	18	9	10	10.8	12.6	ns
prot1034	159	4	2	2.4	6	4	1	2.4	1.2	ns
prot1035	190	4	5	4.5	9	9	15	22.5	13.5	sig
prot1036	225	6	6	12	15	2	8	27	18	sig
prot1037	57	4	1	5.4	9	10	8	3.6	21.6	sig
prot1038	153	2	5	2.4	2.4	5	7	4.8	3.6	ns
prot1039	91	4	5	1.5	12	5	0	10.5	3	ns
prot1040	94	4	4	9	9	8	3	18	12	ns
prot1041	112	5	4	5.4	1.8	4	8	3.6	9	ns
prot1042	336	4	3	2.4	2.4	9	12	14.4	7.2	sig
prot1043	241	5	5	3	7.5	9	6	4.5	9	sig
prot1044	108	10	6	9	0	2	6	6	6	ns
prot1045	117	4	2	3.6	9	8	1	3.6	9	ns
prot1046	286	3	2	3.6	1.2	3	2	1.2	6	ns
prot1047	122	1	5	7.5	1.5	5	1	7.5	7.5	ns
prot1048	273	4	5	12	15	2	1	21	6	ns
prot1049	237	1	1	5.4	7.2	2	3	9	5.4	ns
prot1050	222	3	3	1.2	6	1	4	2.4	2.4	ns
prot1051	799	0	0	4.5	3	3	2	3	3	ns
prot1052	125	4	2	0	9	5	6	0	3	ns
prot1053	98	4	2	3.6	1.8	3	1	5.4	10.8	ns
prot1054	153	0	4	1.2	4.8	1	2	0	2.4	ns
prot1055	186	1	2	3	6	1	3	1.5	9	ns
prot1056	188	2	3	9	12	1	1	6	6	ns
prot1057	127	1	1	3.6	0	3	1	3.6	0	ns
prot1058	65	132	122	135.6	117.6	121	151	186	186	sig
prot1059	115	34	42	75	79.5	47	45	61.5	81	ns
prot1060	65	30	35	69	111	30	39	150	132	sig
prot1061	90	22	17	32.4	30.6	32	22	90	109.8	sig
prot1062	120	9	9	16.8	12	21	36	25.2	21.6	sig
prot1063	83	14	13	15	10.5	10	4	16.5	16.5	ns
prot1064	177	5	7	27	21	7	10	15	15	ns
prot1065	59	9	11	12.6	12.6	10	10	10.8	5.4	ns
prot1066	97	11	7	4.8	12	33	18	39.6	18	sig
prot1067	188	12	3	12	10.5	4	5	13.5	13.5	ns
prot1068	82	14	12	36	33	12	7	18	9	ns
prot1069	109	7	11	12.6	18	8	5	16.2	7.2	ns
prot1070	109	7	11	10.8	3.6	6	3	3.6	3.6	ns
prot1071	168	8	7	16.5	12	11	5	13.5	16.5	ns
prot1072	188	10	8	21	27	8	11	42	18	ns
prot1073	82	5	6	9	5.4	5	7	14.4	16.2	ns
prot1074	75	12	4	4.8	6	9	6	12	14.4	ns
prot1075	151	6	5	10.5	7.5	5	12	9	9	ns
prot1076	175	6	6	9	6	7	7	27	21	ns
prot1077	116	7	7	16.2	3.6	6	10	7.2	7.2	ns
prot1078	161	4	8	14.4	4.8	12	18	14.4	25.2	sig
prot1079	95	6	5	12	6	6	2	13.5	12	ns
prot1080	101	6	5	9	3	2	4	3	9	ns
prot1081	175	4	3	14.4	10.8	8	5	7.2	12.6	ns
prot1082	401	6	6	4.8	6	3	8	6	4.8	ns
prot1083	214	6	7	10.5	9	6	5	6	10.5	ns
prot1084	215	2	7	12	3	7	8	12	12	ns
prot1085	152	4	4	9	14.4	5	6	5.4	9	ns
prot1086	125	9	4	3.6	6	3	6	3.6	1.2	ns
prot1087	154	3	4	3	3	3	0	4.5	10.5	ns
prot1088	119	7	4	3	21	6	5	6	6	ns
prot1089	145	7	6	9	5.4	8	6	16.2	7.2	ns
prot1090	256	8	4	4.8	8.4	11	5	10.8	6	sig
prot1091	119	7	5	4.5	7.5	3	6	6	6	ns
prot1092	159	5	8	12	12	6	2	18	18	sig
prot1093	91	3	4	0	7.2	10	6	3.6	10.8	sig
prot1094	396	5	5	9.6	8.4	2	8	8.4	9.6	sig
prot1095	205	3	6	3	9	5	6	9	6	sig
prot1096	108	4	2	9	6	3	5	9	0	ns
prot1097	71	6	4	9	9	5	1	12.6	1.8	ns
prot1098	259	2	3	4.8	3.6	7	2	9.6	6	ns
prot1099	191	10	0	1.5	6	4	3	7.5	4.5	ns
prot1100	147	3	2	12	3	4	1	21	6	ns
prot1101	292	6	6	0	10.8	4	2	5.4	5.4	ns
prot1102	69	2	3	1.2	2.4	5	3	4.8	2.4	ns
prot1103	245	4	4	6	4.5	2	5	7.5	7.5	ns
prot1104	146	1	2	3	3	4	6	6	6	sig
prot1105	351	4	4	9	5.4	6	4	3.6	3.6	sig
prot1106	106	10	8	2.4	3.6	5	5	3.6	4.8	ns
prot1107	180	6	6	7.5	4.5	3	7	1.5	1.5	ns
prot1108	199	4	7	15	3	3	1	15	18	ns
prot1109	185	3	7	3.6	5.4	4	3	1.8	12.6	ns
prot1110	182	6	4	1.2	4.8	6	12	3.6	7.2	sig
prot1111	59	1	3	3	3	4	2	1.5	6	ns
prot1112	173	7	2	9	3	3	0	9	12	ns
prot1113	105	8	5	3.6	5.4	4	3	7.2	7.2	ns
prot1114	79	0	3	2.4	2.4	3	3	0	3.6	ns
prot1115	94	3	5	3	4.5	2	0	1.5	4.5	ns
prot1116	235	3	2	0	0	2	3	3	6	ns
prot1117	99	4	5	9	7.2	1	7	5.4	9	ns
prot1118	103	2	0	3.6	3.6	1	4	0	1.2	ns
prot1119	226	2	3	6	3	5	2	0	6	ns
prot1120	168	6	3	12	3	2	3	6	12	ns
prot1121	454	1	2	5.4	1.8	3	2	3.6	0	ns
prot1122	92	3	0	1.2	1.2	2	1	3.6	3.6	ns
prot1123	99	0	1	4.5	3	3	4	3	4.5	sig
prot1124	116	2	0	3	9	1	3	12	15	ns
prot1125	90	0	1	7.2	5.4	4	1	9	7.2	sig
prot1126	87	1	3	1.2	1.2	6	24	7.2	10.8	sig
prot1127	294	0	3	1.5	7.5	3	2	6	3	ns
prot1128	354	2	1	9	6	2	3	9	12	ns
prot1129	216	2	3	1.8	9	3	1	7.2	5.4	ns
prot1130	138	3	3	4.8	2.4	3	2	2.4	1.2	ns
prot1131	187	2	2	0	0	0	1	3	6	ns
prot1132	495	2	2	9	0	1	1	9	3	ns
prot1133	406	2	3	3.6	1.8	1	3	3.6	0	ns
prot1134	382	4	1	2.4	2.4	2	2	3.6	2.4	ns
prot1135	272	2	1	1.5	1.5	1	1	0	3	ns
prot1136	71	19	17	51	66	22	32	48	24	ns
prot1137	105	19	18	43.2	30.6	13	20	43.2	32.4	ns
prot1138	234	20	25	15.6	24	24	19	22.8	21.6	ns
prot1139	112	19	10	24	25.5	24	30	33	60	sig
prot1140	114	11	12	48	60	25	19	36	30	ns
prot1141	112	3	7	7.2	19.8	4	6	9	14.4	ns
prot1142	166	11	10	9.6	7.2	12	3	15.6	4.8	ns
prot1143	104	6	3	10.5	13.5	7	6	9	4.5	ns
prot1144	376	5	8	18	18	5	8	9	24	ns
prot1145	83	7	9	9	16.2	7	7	32.4	19.8	sig
prot1146	51	7	5	4.8	6	6	6	7.2	6	ns
prot1147	74	8	1	6	6	2	10	10.5	7.5	ns
prot1148	74	4	6	27	21	5	6	18	27	ns
prot1149	117	9	4	12.6	10.8	4	6	10.8	5.4	ns
prot1150	106	3	3	7.2	4.8	8	4	9.6	2.4	ns
prot1151	110	2	8	9	6	10	10	18	9	sig
prot1152	73	3	2	12	12	4	5	3	12	ns
prot1153	113	4	5	9	1.8	1	1	7.2	9	ns
prot1154	358	7	2	3.6	6	6	1	6	4.8	ns
prot1155	99	3	3	1.5	3	5	4	6	6	ns
prot1156	115	3	3	9	6	15	6	27	45	sig
prot1157	180	2	4	7.2	3.6	2	4	3.6	5.4	ns
prot1158	67	5	5	4.8	3.6	0	5	0	8.4	ns
prot1159	99	1	4	3	3	5	2	7.5	6	ns
prot1160	99	1	1	21	12	8	3	12	12	sig
prot1161	99	2	3	7.2	10.8	6	2	1.8	7.2	sig
prot1162	98	4	2	3.6	2.4	4	3	2.4	4.8	ns
prot1163	165	2	3	1.5	7.5	2	2	9	4.5	ns
prot1164	76	0	4	21	9	3	0	3	3	ns
prot1165	90	3	4	3.6	3.6	2	4	10.8	3.6	sig
prot1166	113	2	3	6	6	4	4	2.4	3.6	ns
prot1167	90	0	3	7.5	3	5	6	1.5	4.5	ns
prot1168	163	2	2	9	15	1	1	3	9	ns
prot1169	102	5	2	1.8	3.6	0	8	1.8	7.2	ns
prot1170	183	3	5	1.2	3.6	3	1	3.6	2.4	ns
prot1171	98	2	0	6	1.5	9	9	9	22.5	sig
prot1172	146	2	1	21	6	10	3	9	3	ns
prot1173	145	0	5	1.8	0	0	7	0	10.8	ns
prot1174	166	3	2	0	1.2	3	4	0	4.8	ns
prot1175	100	3	1	4.5	1.5	2	2	1.5	6	ns
prot1176	393	2	2	6	3	1	0	9	0	ns
prot1177	89	3	3	0	9	2	1	3.6	12.6	sig
prot1178	391	1	2	2.4	2.4	6	3	3.6	3.6	sig
prot1179	89	1	4	1.5	0	3	1	4.5	3	ns
prot1180	1106	10	6	18	27	9	9	24	30	ns
prot1181	3227	10	8	9	3.6	7	7	18	19.8	ns
prot1182	539	11	8	10.8	22.8	8	11	8.4	3.6	ns
prot1183	771	2	4	6	6	2	4	7.5	4.5	ns
prot1184	2680	5	3	6	6	2	10	36	12	sig
prot1185	917	5	7	9	9	5	3	10.8	5.4	ns
prot1186	4114	0	1	4.8	2.4	1	0	1.2	2.4	ns
prot1187	449	10	10	10.5	16.5	16	5	13.5	10.5	ns
prot1188	1304	1	5	12	15	1	5	18	12	ns
prot1189	393	4	3	3.6	5.4	12	9	16.2	3.6	ns
prot1190	1513	0	2	3.6	2.4	0	3	2.4	3.6	ns
prot1191	2580	5	3	4.5	4.5	4	1	0	1.5	ns
prot1192	959	8	6	24	12	6	6	12	21	ns
prot1193	510	9	5	7.2	5.4	6	5	9	18	ns
prot1194	427	5	3	2.4	4.8	3	2	4.8	4.8	ns
prot1195	413	4	3	10.5	1.5	2	7	6	4.5	ns
prot1196	819	8	5	9	3	0	3	12	3	ns
prot1197	1779	1	4	3.6	9	4	2	5.4	3.6	ns
prot1198	1379	4	3	4.8	3.6	2	5	3.6	2.4	ns
prot1199	652	3	4	7.5	4.5	1	3	6	9	ns
prot1200	704	1	1	6	12	2	5	3	15	ns
prot1201	1028	2	4	1.8	3.6	7	3	5.4	3.6	ns
prot1202	1181	1	1	1.2	4.8	4	1	2.4	3.6	ns
prot1203	383	13	6	3	9	5	5	12	10.5	ns
prot1204	1077	6	1	12	18	4	3	18	6	ns
prot1205	452	4	3	3.6	12.6	5	3	10.8	3.6	ns
prot1206	434	3	0	0	7.2	2	6	9.6	3.6	ns
prot1207	955	3	2	3	6	7	6	3	3	ns
prot1208	528	2	8	9	15	3	5	6	6	ns
prot1209	228	2	6	7.2	10.8	4	5	10.8	14.4	ns
prot1210	781	5	4	3.6	6	2	3	3.6	7.2	ns
prot1211	548	0	4	7.5	6	1	1	1.5	0	ns
prot1212	273	5	5	0	0	3	7	9	3	ns
prot1213	153	7	6	18	9	5	6	16.2	12.6	ns
prot1214	320	5	3	6	2.4	7	6	4.8	4.8	ns
prot1215	219	8	8	12	9	27	27	27	31.5	sig
prot1216	410	3	4	15	15	3	6	18	6	ns
prot1217	322	2	4	10.8	9	7	7	12.6	9	ns
prot1218	629	4	7	3.6	3.6	1	6	7.2	2.4	ns
prot1219	264	6	3	4.5	4.5	4	1	6	9	ns
prot1220	356	9	4	6	15	2	9	12	3	ns
prot1221	390	4	2	5.4	3.6	4	5	10.8	9	sig
prot1222	235	7	1	3.6	3.6	5	6	3.6	6	ns
prot1223	263	6	4	4.5	1.5	5	5	4.5	4.5	ns
prot1224	481	1	3	3	12	1	0	6	9	ns
prot1225	551	5	3	9	1.8	21	9	5.4	10.8	sig
prot1226	481	5	2	3.6	7.2	0	1	6	7.2	ns
prot1227	487	0	0	3	0	1	2	3	3	ns
prot1228	881	5	1	6	6	1	3	12	15	ns
prot1229	2284	2	1	7.2	0	4	2	7.2	1.8	sig
prot1230	852	2	0	1.2	1.2	5	1	3.6	1.2	ns
prot1231	341	3	4	1.5	1.5	5	4	3	10.5	ns
prot1232	182	2	3	18	12	3	8	9	12	ns
prot1233	327	7	9	9	9	24	9	48.6	10.8	sig
prot1234	219	6	6	9.6	6	2	2	3.6	7.2	ns
prot1235	406	1	3	10.5	4.5	3	5	6	7.5	ns
prot1236	332	2	3	9	3	2	6	18	12	sig
prot1237	365	2	3	9	5.4	4	3	7.2	9	ns
prot1238	308	1	1	8.4	2.4	3	5	1.2	2.4	ns
prot1239	232	2	3	4.5	3	5	4	7.5	7.5	sig
prot1240	2067	1	5	9	18	5	0	12	9	ns
prot1241	865	2	6	3.6	1.8	6	3	5.4	10.8	sig
prot1242	682	1	1	2.4	2.4	8	2	9.6	2.4	sig
prot1243	573	2	5	1.5	1.5	1	1	1.5	3	ns
prot1244	454	1	4	9	6	3	2	6	3	ns
prot1245	611	17	14	21.6	21.6	14	9	21.6	16.2	ns
prot1246	133	5	9	8.4	7.2	4	3	14.4	10.8	ns
prot1247	221	6	6	6	6	16	8	27	12	sig
prot1248	153	4	11	18	18	10	11	39	18	ns
prot1249	363	5	8	7.2	7.2	8	8	12.6	12.6	sig
prot1250	435	12	8	6	13.2	7	7	7.2	8.4	ns
prot1251	366	3	4	6	12	7	7	9	12	sig
prot1252	170	5	3	12	6	11	4	15	27	sig
prot1253	267	3	3	7.2	7.2	2	6	5.4	7.2	ns
prot1254	463	6	6	4.8	3.6	3	6	3.6	1.2	ns
prot1255	542	5	4	0	4.5	1	5	6	6	ns
prot1256	448	7	5	15	15	4	16	6	30	sig
prot1257	177	4	3	7.2	1.8	4	4	3.6	5.4	ns
prot1258	365	4	2	6	6	4	3	0	1.2	ns
prot1259	746	2	3	7.5	6	7	4	13.5	6	sig
prot1260	458	2	4	6	3	8	4	24	24	sig
prot1261	147	8	7	7.2	7.2	3	4	9	3.6	ns
prot1262	266	2	1	6	3.6	7	3	2.4	1.2	ns
prot1263	340	3	6	3	4.5	2	3	6	3	ns
prot1264	398	3	2	15	15	5	9	15	27	sig
prot1265	403	2	0	5.4	1.8	4	0	7.2	9	ns
prot1266	302	3	2	0	1.2	1	4	2.4	6	ns
prot1267	465	6	3	4.5	4.5	1	2	3	4.5	ns
prot1268	487	4	1	3	6	0	1	0	6	ns
prot1269	568	3	0	5.4	3.6	0	2	1.8	3.6	ns
prot1270	370	4	3	1.2	2.4	1	2	6	4.8	ns
prot1271	435	3	0	3	0	0	1	1.5	0	ns
prot1272	382	2	1	0	0	0	0	6	6	ns
prot1273	400	1	0	3.6	1.8	1	2	7.2	3.6	ns
prot1274	1317	0	1	0	1.2	1	2	1.2	3.6	ns
prot1275	1827	1	4	0	4.5	0	1	0	3	ns
prot1276	227	7	9	18	15	2	8	18	6	ns
prot1277	126	3	5	10.8	5.4	10	16	28.8	18	sig
prot1278	199	4	3	2.4	2.4	3	2	7.2	4.8	ns
prot1279	186	10	4	4.5	10.5	6	3	9	6	ns
prot1280	397	2	4	15	9	7	3	9	6	ns
prot1281	191	5	2	14.4	10.8	4	7	10.8	10.8	ns
prot1282	181	3	2	3.6	3.6	6	4	4.8	2.4	ns
prot1283	332	7	11	6	10.5	4	4	12	1.5	ns
prot1284	207	2	4	15	6	8	1	12	9	ns
prot1285	433	4	0	3.6	12.6	3	4	5.4	7.2	ns
prot1286	220	5	7	1.2	3.6	3	5	3.6	4.8	ns
prot1287	174	5	2	9	9	4	6	6	3	ns
prot1288	398	4	3	6	9	3	4	15	3	ns
prot1289	250	3	6	7.2	10.8	2	5	1.8	3.6	ns
prot1290	254	8	2	4.8	2.4	5	3	1.2	6	ns
prot1291	278	3	3	0	9	2	3	9	1.5	ns
prot1292	195	5	0	12	12	7	4	39	15	sig
prot1293	493	3	2	3.6	7.2	3	1	9	9	ns
prot1294	395	5	4	3.6	3.6	2	7	6	6	ns
prot1295	346	4	2	1.5	1.5	2	0	3	3	ns
prot1296	386	2	1	6	6	4	0	21	9	ns
prot1297	323	4	5	0	5.4	5	1	5.4	10.8	ns
prot1298	221	4	2	9.6	6	4	3	9.6	3.6	ns
prot1299	330	3	1	9	3	5	3	1.5	3	ns
prot1300	913	2	3	18	18	2	3	18	6	ns
prot1301	216	2	2	5.4	7.2	4	4	9	7.2	ns
prot1302	176	4	2	3.6	3.6	5	2	2.4	3.6	ns
prot1303	396	3	1	3	1.5	3	6	3	3	ns
prot1304	144	6	0	9	9	4	1	9	3	ns
prot1305	340	3	1	3.6	7.2	1	0	1.8	5.4	ns
prot1306	177	4	5	3.6	4.8	1	3	3.6	4.8	ns
prot1307	491	3	5	1.5	4.5	1	4	9	6	ns
prot1308	289	6	3	9	6	2	0	0	3	ns
prot1309	925	1	4	7.2	5.4	9	4	7.2	7.2	sig
prot1310	266	1	3	2.4	3.6	4	3	2.4	1.2	ns
prot1311	584	0	3	4.5	3	7	2	7.5	7.5	sig
prot1312	316	2	2	9	3	2	2	12	9	sig
prot1313	365	2	3	3.6	7.2	3	3	1.8	1.8	ns
prot1314	282	5	5	3.6	1.2	3	1	3.6	2.4	ns
prot1315	465	3	1	6	6	1	2	3	4.5	ns
prot1316	577	1	2	6	15	0	2	6	0	ns
prot1317	274	4	0	1.8	9	0	2	0	3.6	ns
prot1318	517	2	2	6	3.6	1	5	0	2.4	ns
prot1319	782	5	3	1.5	1.5	2	1	4.5	1.5	ns
prot1320	567	0	1	3	0	2	5	3	3	ns
prot1321	356	0	1	1.8	3.6	1	0	3.6	3.6	ns
prot1322	229	0	0	2.4	2.4	6	3	3.6	3.6	sig
prot1323	388	0	2	0	3	0	0	1.5	3	ns
prot1324	109	10	7	21	30	8	3	12	24	ns
prot1325	167	3	5	3.6	0	4	1	9	3.6	ns
prot1326	192	3	5	7.2	8.4	2	6	4.8	2.4	ns
prot1327	174	3	6	3	6	2	11	7.5	10.5	sig
prot1328	144	2	4	9	18	4	6	12	18	ns
prot1329	139	3	2	1.8	12.6	3	4	9	5.4	ns
prot1330	160	3	7	2.4	4.8	2	4	10.8	4.8	sig
prot1331	220	2	3	1.5	9	4	2	3	7.5	ns
prot1332	248	4	5	24	18	2	4	18	3	ns
prot1333	254	5	2	9	7.2	2	3	5.4	12.6	ns
prot1334	213	2	2	6	1.2	3	1	6	6	ns
prot1335	81	2	3	4.5	3	0	1	1.5	4.5	ns
prot1336	318	5	3	12	12	0	3	6	9	ns
prot1337	247	4	5	7.2	7.2	3	9	10.8	3.6	ns
prot1338	381	3	2	4.8	1.2	4	10	4.8	4.8	sig
prot1339	159	2	5	4.5	4.5	4	4	9	6	sig
prot1340	205	2	1	12	3	2	2	18	6	sig
prot1341	244	7	1	10.8	9	2	4	3.6	25.2	sig
prot1342	160	3	3	2.4	3.6	4	0	2.4	2.4	ns
prot1343	288	5	1	0	4.5	8	6	21	6	sig
prot1344	383	2	3	6	15	6	4	18	18	sig
prot1345	206	4	3	3.6	10.8	8	4	5.4	5.4	ns
prot1346	703	3	2	6	3.6	0	1	1.2	1.2	ns
prot1347	238	4	2	1.5	1.5	3	5	4.5	3	ns
prot1348	366	2	1	6	0	4	2	6	3	ns
prot1349	430	2	2	3.6	3.6	8	6	7.2	7.2	sig
prot1350	637	2	1	2.4	4.8	1	3	2.4	2.4	ns
prot1351	141	1	3	6	1.5	9	12	18	4.5	sig
prot1352	140	3	0	12	15	3	7	9	3	ns
prot1353	431	1	0	3.6	5.4	3	2	10.8	16.2	ns
prot1354	969	3	2	1.2	2.4	1	3	4.8	4.8	ns
prot1355	247	3	1	7.5	9	3	2	0	4.5	ns
prot1356	1101	0	2	12	12	5	4	18	12	ns
prot1357	178	1	1	5.4	1.8	2	1	1.8	0	ns
prot1358	178	4	4	3.6	0	2	1	3.6	6	ns
prot1359	297	2	2	3	4.5	4	5	3	3	ns
prot1360	238	4	3	3	9	4	3	0	0	ns
prot1361	226	2	5	0	0	1	0	7.2	5.4	ns
prot1362	486	1	1	1.2	2.4	5	2	4.8	2.4	sig
prot1363	758	2	2	0	3	1	3	3	4.5	ns
prot1364	305	0	2	18	3	3	2	0	0	ns
prot1365	526	6	0	1.8	0	0	4	5.4	1.8	ns
prot1366	375	3	1	1.2	2.4	2	3	2.4	2.4	ns
prot1367	651	0	0	3	1.5	2	2	1.5	3	sig
prot1368	5934	1	1	6	0	2	1	0	0	ns
prot1369	421	1	2	3.6	0	2	4	7.2	5.4	ns
prot1370	142	0	3	1.2	0	2	2	2.4	2.4	sig
prot1371	1145	1	1	1.5	3	2	1	3	1.5	ns
prot1372	238	2	5	6	9	0	1	3	3	ns
prot1373	391	0	1	1.8	1.8	1	0	5.4	3.6	ns
prot1374	618	2	1	0	0	0	1	2.4	1.2	ns
prot1375	93	9	9	9	3	6	2	3	16.5	ns
prot1376	130	7	7	24	30	7	9	36	27	ns
prot1377	83	6	5	9	10.8	7	5	3.6	12.6	ns
prot1378	361	5	7	3.6	3.6	3	4	1.2	3.6	ns
prot1379	193	2	1	6	9	7	3	4.5	4.5	ns
prot1380	393	8	7	18	36	5	8	12	9	ns
prot1381	232	2	3	5.4	14.4	6	6	7.2	7.2	ns
prot1382	201	4	7	8.4	7.2	6	6	3.6	7.2	ns
prot1383	105	3	2	6	6	4	3	3	4.5	ns
prot1384	173	5	4	12	6	5	2	3	6	ns
prot1385	182	1	6	5.4	7.2	4	2	10.8	5.4	ns
prot1386	199	7	3	6	1.2	3	2	6	2.4	ns
prot1387	191	4	4	9	10.5	1	6	12	4.5	ns
prot1388	274	0	2	9	9	6	6	9	18	sig
prot1389	135	1	5	3.6	7.2	5	4	9	5.4	ns
prot1390	169	2	3	2.4	0	5	3	3.6	4.8	ns
prot1391	688	8	2	12	3	4	3	6	4.5	ns
prot1392	152	1	2	9	9	2	1	12	12	ns
prot1393	528	0	5	1.8	10.8	10	2	7.2	3.6	sig
prot1394	157	3	4	0	4.8	5	1	8.4	2.4	sig
prot1395	126	1	1	1.5	4.5	1	3	3	3	ns
prot1396	80	5	3	15	9	12	12	36	54	sig
prot1397	122	3	5	1.8	1.8	4	3	3.6	3.6	ns
prot1398	232	3	3	1.2	4.8	9	9	10.8	21.6	sig
prot1399	171	4	6	3	1.5	1	3	4.5	6	ns
prot1400	70	0	2	9	3	4	0	9	6	ns
prot1401	130	1	2	0	1.8	1	2	3.6	7.2	ns
prot1402	103	1	2	4.8	2.4	2	4	4.8	6	sig
prot1403	547	3	3	0	6	1	1	1.5	0	ns
prot1404	250	1	2	0	6	4	4	3	6	sig
prot1405	497	1	1	1.8	0	3	3	1.8	0	ns
prot1406	312	1	2	1.2	1.2	2	2	4.8	1.2	ns
prot1407	152	0	2	4.5	3	1	0	3	0	ns
prot1408	535	1	2	3	0	3	2	9	9	ns
prot1409	87	1	0	5.4	1.8	1	2	3.6	1.8	ns
prot1410	232	3	2	1.2	1.2	2	2	1.2	2.4	ns
prot1411	232	1	3	1.5	9	1	0	0	1.5	ns
prot1412	843	2	1	18	12	2	3	0	9	ns
prot1413	555	3	2	1.8	3.6	1	0	1.8	1.8	ns
prot1414	173	1	0	1.2	0	0	4	3.6	0	ns
prot1415	194	1	2	4.5	6	1	4	1.5	1.5	sig
prot1416	180	1	1	6	3	0	1	3	9	ns
prot1417	199	2	1	0	3.6	1	1	5.4	1.8	ns
prot1418	287	0	3	2.4	3.6	4	2	3.6	2.4	ns
prot1419	999	2	4	6	4.5	3	2	4.5	1.5	ns
prot1420	220	5	0	15	9	6	2	6	6	sig
prot1421	648	0	1	3.6	1.8	2	2	7.2	0	ns
prot1422	164	1	0	1.2	0	2	1	1.2	1.2	ns
prot1423	181	0	0	4.5	1.5	2	0	1.5	3	ns
prot1424	285	13	5	9	24	3	5	15	18	ns
prot1425	172	10	0	1.8	7.2	18	9	16.2	43.2	sig
prot1426	103	9	4	6	6	7	6	4.8	4.8	ns
prot1427	430	1	4	4.5	12	7	4	7.5	6	sig
prot1428	130	7	10	18	15	12	22	42	24	sig
prot1429	123	1	5	7.2	7.2	8	2	7.2	7.2	ns
prot1430	304	4	3	4.8	2.4	5	4	1.2	6	ns
prot1431	164	3	3	10.5	6	8	5	7.5	0	ns
prot1432	75	1	4	3	9	1	1	3	12	sig
prot1433	173	1	7	10.8	1.8	2	3	1.8	5.4	ns
prot1434	176	2	2	3.6	2.4	5	5	1.2	2.4	ns
prot1435	191	1	2	4.5	6	0	5	6	3	ns
prot1436	138	3	1	3	3	1	3	6	3	ns
prot1437	148	2	3	7.2	1.8	8	6	10.8	3.6	sig
prot1438	101	1	5	4.8	4.8	0	3	7.2	2.4	ns
prot1439	157	0	3	1.5	1.5	4	2	6	4.5	ns
prot1440	488	1	3	3	3	6	2	6	9	sig
prot1441	133	0	2	9	3.6	2	5	12.6	3.6	ns
prot1442	229	2	2	3.6	2.4	4	4	6	10.8	sig
prot1443	89	4	3	3	4.5	1	4	0	7.5	ns
prot1444	317	1	2	6	6	1	6	9	3	ns
prot1445	88	0	1	1.8	7.2	5	4	5.4	3.6	ns
prot1446	180	0	4	1.2	2.4	2	1	1.2	3.6	ns
prot1447	207	5	3	1.5	0	2	2	4.5	3	ns
prot1448	235	2	8	6	6	1	1	15	3	ns
prot1449	86	4	1	5.4	0	4	0	3.6	3.6	ns
prot1450	115	4	3	1.2	3.6	4	2	4.8	4.8	ns
prot1451	127	4	2	6	3	0	1	1.5	1.5	ns
prot1452	229	2	0	3	6	2	0	9	9	ns
prot1453	247	1	1	1.8	10.8	2	1	7.2	0	ns
prot1454	573	2	3	0	1.2	2	1	0	2.4	ns
prot1455	176	2	1	0	4.5	2	1	4.5	1.5	ns
prot1456	169	0	2	6	6	3	1	6	9	ns
prot1457	81	2	3	1.8	7.2	0	2	5.4	1.8	ns
prot1458	89	3	0	3.6	4.8	0	1	0	0	ns
prot1459	178	1	0	1.5	4.5	3	5	4.5	4.5	ns
prot1460	151	3	2	12	3	1	2	12	6	ns
prot1461	146	1	4	3.6	0	3	1	12.6	1.8	ns
prot1462	217	0	1	0	3.6	3	3	3.6	1.2	ns
prot1463	159	1	3	9	1.5	2	5	1.5	1.5	ns
prot1464	237	2	3	3	0	1	1	3	6	ns
prot1465	587	1	1	3.6	1.8	2	0	7.2	3.6	ns
prot1466	128	2	2	0	3.6	2	0	2.4	3.6	ns
prot1467	425	2	0	1.5	1.5	2	0	0	1.5	ns
prot1468	256	1	1	9	3	1	4	9	12	ns
prot1469	136	1	1	3.6	3.6	1	3	1.8	1.8	ns
prot1470	76	4	5	2.4	1.2	2	4	3.6	2.4	ns
prot1471	175	2	0	9	0	0	2	0	0	ns
prot1472	231	4	3	6	3	2	0	3	6	ns
prot1473	337	2	2	5.4	3.6	1	4	1.8	0	ns
prot1474	239	0	4	0	2.4	4	2	2.4	4.8	sig
prot1475	456	3	1	3	4.5	3	0	1.5	1.5	ns
prot1476	126	1	2	3	0	0	0	6	9	ns
prot1477	488	1	5	3.6	3.6	2	2	1.8	3.6	ns
prot1478	127	0	1	0	1.2	2	0	1.2	1.2	ns
prot1479	191	6	6	9	4.5	4	4	9	6	ns
prot1480	114	9	6	21	15	3	5	9	12	ns
prot1481	62	3	4	3.6	1.8	5	2	0	5.4	ns
prot1482	350	3	5	4.8	6	1	2	4.8	7.2	ns
prot1483	108	2	1	7.5	6	1	3	1.5	7.5	ns
prot1484	321	3	6	6	6	3	3	6	3	ns
prot1485	308	2	4	7.2	1.8	5	2	12.6	9	sig
prot1486	59	1	5	0	4.8	3	2	2.4	3.6	ns
prot1487	218	1	8	4.5	6	4	4	3	3	ns
prot1488	106	2	3	6	12	4	4	15	3	ns
prot1489	154	4	3	3.6	7.2	3	4	3.6	7.2	ns
prot1490	166	1	0	3.6	1.2	1	5	0	2.4	ns
prot1491	515	0	1	3	6	6	9	9	22.5	sig
prot1492	183	0	0	18	6	1	6	6	12	ns
prot1493	162	2	1	5.4	5.4	4	4	1.8	3.6	sig
prot1494	140	2	2	2.4	4.8	2	0	3.6	1.2	ns
prot1495	169	1	1	0	4.5	0	1	1.5	0	ns
prot1496	242	3	1	6	0	1	4	6	0	ns
prot1497	292	1	1	7.2	3.6	1	2	7.2	10.8	ns
prot1498	197	2	2	6	1.2	3	2	2.4	3.6	ns
prot1499	856	2	2	1.5	1.5	6	2	4.5	3	sig
prot1500	127	2	2	3	6	2	4	6	21	ns
prot1501	72	0	3	3.6	1.8	2	1	7.2	0	ns
prot1502	148	2	1	0	0	2	2	2.4	2.4	sig
prot1503	53	3	1	3	3	2	1	0	0	ns
prot1504	98	1	1	0	12	0	2	0	6	ns
prot1505	405	3	2	1.8	0	4	1	0	1.8	ns
prot1506	104	0	1	2.4	4.8	5	3	2.4	2.4	ns
prot1507	176	1	2	3	3	1	2	1.5	1.5	ns
prot1508	125	2	2	6	3	1	3	6	6	ns
prot1509	160	0	2	3.6	0	1	0	1.8	5.4	ns
prot1510	316	1	2	0	1.2	1	1	1.2	1.2	sig
prot1511	978	1	0	3	3	1	1	6	1.5	ns
prot1512	234	1	0	3	3	1	1	9	6	ns
prot1513	431	1	1	5.4	1.8	1	0	1.8	3.6	ns
prot1514	2591	2	1	6	6	4	4	12	6	sig
prot1515	712	3	6	9	3	3	4	6	7.5	ns
prot1516	1852	2	2	9	12	4	3	12	3	ns
prot1517	2086	3	3	1.8	9	4	7	9	1.8	ns
prot1518	1064	5	5	4.8	4.8	2	1	2.4	6	ns
prot1519	609	4	4	13.5	16.5	5	11	6	12	ns
prot1520	645	2	3	9	9	1	0	6	6	ns
prot1521	969	5	4	5.4	0	4	5	7.2	9	sig
prot1522	857	1	2	0	1.2	5	2	2.4	2.4	sig
prot1523	488	0	3	6	3	9	4	3	6	sig
prot1524	2821	6	2	6	12	6	1	3	12	ns
prot1525	512	6	4	7.2	9	3	3	3.6	3.6	ns
prot1526	876	3	1	7.2	3.6	5	2	4.8	1.2	ns
prot1527	543	7	4	4.5	6	4	3	1.5	1.5	ns
prot1528	809	2	4	12	6	5	1	6	18	ns
prot1529	1674	2	4	0	1.8	3	2	3.6	1.8	ns
prot1530	1191	0	1	1.2	2.4	2	4	3.6	0	ns
prot1531	208	1	0	3	9	2	1	3	3	ns
prot1532	437	2	1	6	6	2	3	18	6	ns
prot1533	510	2	3	3.6	3.6	2	2	1.8	1.8	ns
prot1534	695	0	2	1.2	4.8	2	5	3.6	6	ns
prot1535	227	0	1	1.5	4.5	4	3	6	3	ns
prot1536	700	1	0	9	6	0	2	6	9	ns
prot1537	218	4	3	7.2	3.6	1	1	1.8	1.8	ns
prot1538	423	3	3	6	1.2	2	4	2.4	2.4	ns
prot1539	873	4	3	10.5	1.5	1	3	4.5	7.5	ns
prot1540	1426	2	2	9	3	2	5	9	3	ns
prot1541	520	2	0	5.4	7.2	1	4	3.6	3.6	sig
prot1542	290	11	9	18	13.2	12	9	14.4	9.6	ns
prot1543	296	5	2	6	0	3	5	0	4.5	ns
prot1544	309	4	7	9	9	3	2	18	9	ns
prot1545	502	2	3	7.2	9	0	3	7.2	1.8	ns
prot1546	204	0	1	0	1.2	1	2	0	3.6	ns
prot1547	437	4	3	3	3	2	4	1.5	1.5	ns
prot1548	314	4	2	3	12	4	2	6	6	ns
prot1549	402	4	2	5.4	7.2	3	2	0	1.8	ns
prot1550	188	0	0	2.4	3.6	7	4	4.8	10.8	sig
prot1551	434	0	2	1.5	1.5	2	0	6	3	ns
prot1552	325	1	2	3	0	3	0	3	9	ns
prot1553	607	0	3	5.4	3.6	4	1	3.6	1.8	ns
prot1554	739	2	2	2.4	4.8	1	1	2.4	8.4	ns
prot1555	235	2	1	0	0	1	0	1.5	1.5	ns
prot1556	982	0	3	6	0	1	2	6	3	ns
prot1557	392	2	2	3.6	5.4	9	6	5.4	5.4	sig
prot1558	543	2	0	2.4	1.2	1	0	3.6	0	ns
prot1559	462	1	1	3	3	3	3	3	3	sig
prot1560	348	3	3	12	6	1	3	6	6	ns
prot1561	463	0	2	1.8	1.8	0	2	1.8	0	ns
prot1562	173	4	2	8.4	3.6	4	3	1.2	1.2	ns
prot1563	274	0	3	3	10.5	3	4	4.5	6	sig
prot1564	251	2	3	0	3	6	2	12	9	ns
prot1565	231	5	2	1.8	1.8	4	0	9	9	ns
prot1566	394	3	4	3.6	3.6	1	3	1.2	2.4	ns
prot1567	240	4	4	4.5	3	2	5	3	6	ns
prot1568	441	2	12	9	9	3	0	12	0	ns
prot1569	200	1	1	5.4	1.8	3	1	1.8	3.6	ns
prot1570	371	1	2	0	0	1	1	7.2	1.2	ns
prot1571	313	6	2	4.5	6	3	4	1.5	1.5	ns
prot1572	730	5	5	15	12	3	3	9	12	ns
prot1573	329	1	6	1.8	0	2	4	9	3.6	sig
prot1574	627	2	3	2.4	3.6	1	0	1.2	2.4	ns
prot1575	250	3	1	3	3	3	2	3	3	ns
prot1576	144	0	4	6	9	9	9	18	9	sig
prot1577	472	1	8	1.8	1.8	1	1	1.8	7.2	ns
prot1578	421	2	2	1.2	2.4	3	2	2.4	2.4	ns
prot1579	250	3	2	3	1.5	1	3	1.5	4.5	ns
prot1580	266	2	0	3	15	5	4	6	6	sig
prot1581	861	1	1	0	9	2	1	7.2	3.6	ns
prot1582	1312	1	2	1.2	0	0	0	1.2	1.2	ns
prot1583	493	0	2	1.5	4.5	2	5	3	3	sig
prot1584	1082	0	0	0	3	0	2	3	3	ns
prot1585	648	2	1	1.8	1.8	0	1	3.6	1.8	ns
prot1586	276	1	2	1.2	3.6	1	1	7.2	2.4	ns
prot1587	518	0	1	1.5	0	2	1	1.5	0	ns
prot1588	640	3	1	3	6	3	2	6	0	ns
prot1589	722	5	1	5.4	3.6	1	8	12.6	7.2	ns
prot1590	147	6	0	3.6	6	3	5	4.8	3.6	ns
prot1591	193	1	2	13.5	7.5	3	5	1.5	6	ns
prot1592	194	9	4	24	9	3	0	12	0	ns
prot1593	365	2	1	5.4	1.8	3	2	9	1.8	ns
prot1594	290	1	5	2.4	1.2	2	3	3.6	4.8	ns
prot1595	636	4	2	3	7.5	2	2	3	4.5	ns
prot1596	1160	1	0	0	12	0	1	6	3	ns
prot1597	641	1	6	3.6	1.8	3	3	5.4	3.6	ns
prot1598	175	1	1	2.4	3.6	2	2	1.2	0	ns
prot1599	318	1	0	1.5	1.5	2	0	3	1.5	ns
prot1600	424	2	4	3	6	3	3	6	3	ns
prot1601	348	1	2	3.6	3.6	3	2	5.4	1.8	ns
prot1602	227	1	2	2.4	2.4	3	3	3.6	7.2	sig
prot1603	427	1	2	3	4.5	2	1	4.5	3	ns
prot1604	268	0	3	0	3	1	3	6	9	ns
prot1605	357	1	1	3.6	1.8	2	2	5.4	3.6	ns
prot1606	174	3	2	2.4	2.4	0	3	1.2	2.4	ns
prot1607	233	1	1	0	0	0	0	1.5	6	ns
prot1608	217	1	0	3	0	0	0	6	3	ns
prot1609	980	1	1	1.8	1.8	1	1	5.4	0	ns
prot1610	263	0	1	1.2	1.2	2	1	3.6	0	ns
prot1611	169	2	1	0	3	2	0	4.5	3	ns
prot1612	178	2	1	3	3	0	0	3	3	ns
prot1613	355	0	0	5.4	1.8	2	1	1.8	1.8	ns
prot1614	604	2	0	2.4	0	1	1	1.2	1.2	ns
prot1615	149	1	6	1.5	0	1	1	0	0	ns
prot1616	594	0	2	3	0	1	1	0	0	ns
prot1617	257	0	2	1.8	0	0	3	3.6	0	ns
prot1618	421	1	0	2.4	2.4	2	4	7.2	3.6	sig
prot1619	712	2	0	3	0	0	2	0	3	ns
prot1620	423	0	0	0	3	3	3	9	18	sig
prot1621	488	2	2	0	0	4	2	3.6	3.6	sig
prot1622	1872	2	0	0	3.6	1	2	0	0	ns
prot1623	153	5	8	10.5	7.5	4	5	7.5	7.5	ns
prot1624	275	7	4	6	12	8	3	12	3	ns
prot1625	463	3	2	5.4	1.8	3	6	5.4	7.2	ns
prot1626	103	4	2	6	4.8	1	4	3.6	0	ns
prot1627	287	4	2	3	7.5	3	4	4.5	1.5	ns
prot1628	282	2	3	9	9	2	3	9	12	ns
prot1629	200	1	4	3.6	9	1	3	5.4	1.8	ns
prot1630	149	3	1	4.8	3.6	6	3	10.8	7.2	sig
prot1631	149	1	3	0	4.5	2	3	3	4.5	ns
prot1632	132	2	4	6	3	3	2	6	12	ns
prot1633	118	1	4	10.8	5.4	0	2	5.4	7.2	ns
prot1634	191	2	2	2.4	1.2	0	0	3.6	2.4	ns
prot1635	189	2	2	6	6	1	6	3	9	ns
prot1636	273	5	1	6	0	1	2	3	15	ns
prot1637	327	0	1	1.8	3.6	2	4	3.6	3.6	ns
prot1638	148	2	1	2.4	3.6	5	0	1.2	1.2	ns
prot1639	206	1	0	3	4.5	0	2	3	3	ns
prot1640	108	4	2	6	3	3	2	9	3	ns
prot1641	267	1	2	5.4	5.4	3	2	1.8	5.4	ns
prot1642	204	4	1	1.2	2.4	0	1	3.6	3.6	ns
prot1643	223	5	6	6	3	1	4	1.5	1.5	ns
prot1644	298	0	1	3	12	2	1	9	12	ns
prot1645	194	1	1	0	5.4	4	1	1.8	3.6	ns
prot1646	77	5	2	3.6	6	3	3	10.8	3.6	sig
prot1647	166	1	3	1.5	3	0	1	0	3	ns
prot1648	418	2	1	6	9	0	1	0	3	ns
prot1649	418	2	3	0	0	0	2	3.6	1.8	ns
prot1650	127	4	1	0	2.4	3	2	1.2	1.2	ns
prot1651	279	0	2	0	0	2	2	3	4.5	sig
prot1652	181	2	2	0	6	0	3	9	0	ns
prot1653	129	2	0	3.6	3.6	0	1	1.8	0	ns
prot1654	161	1	1	2.4	0	0	0	1.2	0	ns
prot1655	126	2	0	6	1.5	1	6	0	1.5	ns
prot1656	326	1	1	12	6	0	2	9	0	ns
prot1657	207	0	3	0	3.6	0	2	1.8	0	ns
prot1658	191	1	3	3.6	1.2	2	4	2.4	0	ns
prot1659	238	2	0	3	3	2	1	4.5	1.5	ns
prot1660	210	2	2	0	3	1	0	3	0	ns
prot1661	331	3	2	3.6	3.6	2	0	3.6	3.6	ns
prot1662	574	1	3	2.4	2.4	2	2	8.4	6	sig
prot1663	455	3	3	4.5	3	2	3	7.5	3	ns
prot1664	553	1	2	3	0	3	1	18	0	ns
prot1665	522	1	0	1.8	3.6	3	0	5.4	1.8	ns
prot1666	325	3	1	0	2.4	0	1	2.4	1.2	ns
prot1667	208	1	2	3	1.5	1	3	1.5	1.5	ns
prot1668	232	1	2	0	0	3	3	3	6	ns
prot1669	219	0	2	3.6	0	3	2	0	7.2	ns
prot1670	409	0	1	1.2	0	1	1	0	0	ns
prot1671	233	4	3	0	1.5	3	1	1.5	3	ns
prot1672	772	2	0	0	3	3	2	0	6	ns
prot1673	360	3	2	7.2	3.6	5	2	3.6	0	ns
prot1674	439	3	0	0	1.2	2	1	1.2	2.4	ns
prot1675	442	2	2	0	0	4	2	3	0	ns
prot1676	138	2	0	0	9	2	2	6	12	sig
prot1677	106	2	2	1.8	0	0	1	3.6	0	ns
prot1678	370	2	0	2.4	1.2	2	1	2.4	1.2	ns
prot1679	629	1	2	1.5	1.5	3	1	3	0	ns
prot1680	187	1	3	3	3	0	0	0	6	ns
prot1681	596	1	1	0	0	1	0	0	0	ns
prot1682	255	2	0	0	2.4	1	3	1.2	1.2	ns
prot1683	92	5	4	4.5	3	7	6	4.5	6	ns
prot1684	171	1	2	21	9	7	3	9	15	ns
prot1685	165	3	1	0	12.6	4	6	18	7.2	sig
prot1686	148	5	3	3.6	4.8	1	1	6	2.4	ns
prot1687	229	5	3	6	7.5	2	3	6	3	sig
prot1688	123	7	2	12	12	5	1	9	6	ns
prot1689	77	2	2	3.6	3.6	1	0	5.4	7.2	ns
prot1690	465	3	2	0	0	2	2	3.6	0	ns
prot1691	279	0	3	3	1.5	1	5	3	1.5	sig
prot1692	278	2	2	3	3	2	2	12	3	ns
prot1693	119	3	0	0	3.6	1	4	1.8	5.4	ns
prot1694	148	2	0	2.4	1.2	1	1	4.8	2.4	ns
prot1695	72	0	1	1.5	6	2	1	3	1.5	ns
prot1696	353	1	3	6	12	2	1	3	3	ns
prot1697	196	2	1	3.6	5.4	6	2	3.6	3.6	sig
prot1698	174	2	2	1.2	2.4	4	3	3.6	2.4	ns
prot1699	126	2	3	4.5	1.5	3	2	6	6	sig
prot1700	235	2	1	0	0	2	0	3	15	ns
prot1701	235	0	0	1.8	3.6	5	2	5.4	1.8	ns
prot1702	110	2	2	3.6	0	1	2	0	2.4	ns
prot1703	188	3	2	3	1.5	3	2	1.5	0	ns
prot1704	225	1	1	6	9	2	0	0	3	ns
prot1705	138	3	1	3.6	0	3	6	10.8	10.8	sig
prot1706	174	2	3	0	4.8	6	2	2.4	9.6	sig
prot1707	672	1	0	3	0	3	1	1.5	1.5	ns
prot1708	84	2	1	0	3	1	2	12	3	ns
prot1709	107	0	1	1.8	0	1	0	0	1.8	ns
prot1710	146	1	2	2.4	1.2	4	2	3.6	1.2	ns
prot1711	183	2	2	4.5	3	2	4	4.5	3	ns
prot1712	555	0	4	0	0	2	1	6	3	ns
prot1713	467	1	0	9	1.8	2	2	16.2	3.6	sig
prot1714	265	2	0	2.4	1.2	3	2	2.4	4.8	sig
prot1715	598	3	1	4.5	3	1	0	1.5	6	ns
prot1716	317	0	1	6	15	2	2	12	6	sig
prot1717	196	1	1	0	1.8	0	3	1.8	1.8	ns
prot1718	267	1	1	1.2	1.2	1	0	0	0	ns
prot1719	612	4	0	4.5	1.5	3	1	1.5	1.5	ns
prot1720	62	0	3	12	6	2	7	6	6	sig
prot1721	77	1	1	3.6	0	9	9	5.4	5.4	sig
prot1722	68	4	2	0	1.2	0	2	1.2	0	ns
prot1723	632	0	2	0	3	1	1	4.5	0	ns
prot1724	230	3	1	3	0	0	1	3	0	ns
prot1725	133	2	0	1.8	5.4	0	0	1.8	3.6	ns
prot1726	334	0	2	2.4	0	0	2	1.2	2.4	ns
prot1727	311	0	0	6	3	2	1	1.5	3	ns
prot1728	563	0	0	0	6	3	2	0	0	ns
prot1729	327	3	0	1.8	1.8	0	3	1.8	3.6	ns
prot1730	144	2	1	4.8	1.2	0	0	1.2	2.4	ns
prot1731	668	3	2	0	3	1	1	0	0	ns
prot1732	85	3	1	3	3	0	1	9	9	ns
prot1733	102	1	1	1.8	1.8	1	1	1.8	0	ns
prot1734	508	2	1	2.4	3.6	2	2	2.4	0	ns
prot1735	226	1	2	6	0	3	1	0	1.5	ns
prot1736	676	1	3	3	3	1	0	3	3	ns
prot1737	539	0	1	0	0	2	4	7.2	3.6	sig
prot1738	295	0	1	0	0	0	3	1.2	0	ns
prot1739	224	0	1	1.5	1.5	2	0	1.5	4.5	ns
prot1740	2292	1	2	0	6	1	1	3	3	ns
prot1741	170	5	5	7.2	7.2	5	4	12.6	3.6	ns
prot1742	134	2	1	1.2	6	2	1	3.6	2.4	ns
prot1743	255	0	3	4.5	1.5	1	1	4.5	4.5	ns
prot1744	304	0	8	9	18	3	6	6	27	ns
prot1745	237	1	5	3.6	1.8	3	2	3.6	10.8	ns
prot1746	105	1	3	1.2	0	9	12	3.6	3.6	sig
prot1747	69	2	4	3	4.5	3	2	0	1.5	ns
prot1748	247	4	3	12	3	3	3	9	6	ns
prot1749	99	2	3	5.4	5.4	3	0	7.2	7.2	ns
prot1750	116	3	0	1.2	1.2	2	1	3.6	3.6	ns
prot1751	152	1	1	1.5	0	3	1	0	0	ns
prot1752	225	2	4	0	3	1	2	9	3	ns
prot1753	147	3	1	3.6	3.6	7	0	7.2	7.2	ns
prot1754	125	5	1	3.6	2.4	2	0	1.2	3.6	ns
prot1755	90	0	3	6	1.5	2	4	3	6	sig
prot1756	237	3	1	12	9	2	2	6	3	ns
prot1757	66	0	2	3.6	5.4	1	1	7.2	1.8	ns
prot1758	264	2	1	1.2	0	1	6	0	1.2	ns
prot1759	137	2	2	4.5	3	2	0	4.5	3	ns
prot1760	511	3	1	3	9	1	0	6	6	ns
prot1761	141	4	3	3.6	5.4	2	1	0	7.2	ns
prot1762	280	1	1	0	1.2	2	1	0	1.2	ns
prot1763	302	2	2	3	3	1	3	0	0	ns
prot1764	74	0	1	3	3	1	0	3	3	ns
prot1765	171	0	1	1.8	0	3	12	5.4	5.4	sig
prot1766	95	5	2	3.6	1.2	4	5	2.4	6	sig
prot1767	367	0	3	1.5	7.5	2	1	1.5	1.5	sig
prot1768	144	1	2	3	0	1	2	0	6	ns
prot1769	664	2	3	0	3.6	0	4	0	0	ns
prot1770	179	0	0	4.8	2.4	1	2	1.2	1.2	ns
prot1771	114	1	3	1.5	1.5	0	2	0	3	ns
prot1772	161	0	1	6	3	2	1	3	3	sig
prot1773	205	0	2	1.8	1.8	2	2	0	3.6	ns
prot1774	305	1	0	1.2	0	3	0	1.2	1.2	ns
prot1775	416	1	2	1.5	0	0	2	0	3	ns
prot1776	397	2	1	3	6	0	1	6	3	ns
prot1777	224	0	0	1.8	0	1	1	0	1.8	ns
prot1778	314	2	0	0	4.8	1	1	1.2	1.2	sig
prot1779	174	0	2	3	0	1	0	0	0	ns
prot1780	416	0	1	6	3	3	2	3	6	ns
prot1781	131	0	0	3.6	1.8	2	7	3.6	7.2	sig
prot1782	107	1	3	1.2	2.4	1	1	0	2.4	ns
prot1783	163	1	1	1.5	1.5	0	0	0	0	ns
prot1784	564	0	2	6	3	2	2	3	6	ns
prot1785	208	0	1	0	3.6	2	2	0	0	ns
prot1786	135	1	2	1.2	3.6	1	3	1.2	1.2	ns
prot1787	3394	1	3	6	6	2	1	4.5	4.5	ns
prot1788	1957	5	1	3	0	4	3	6	12	ns
prot1789	1088	3	0	1.8	0	2	1	1.8	1.8	ns
prot1790	424	2	2	2.4	3.6	5	5	2.4	3.6	ns
prot1791	1035	0	1	3	1.5	2	1	1.5	6	sig
prot1792	926	1	3	3	0	1	2	6	3	ns
prot1793	1669	1	2	0	1.8	3	0	1.8	3.6	ns
prot1794	201	2	2	6	2.4	5	11	8.4	4.8	sig
prot1795	539	6	0	1.5	0	2	2	3	6	sig
prot1796	638	0	0	0	3	0	1	9	0	ns
prot1797	225	3	2	16.2	1.8	4	3	0	9	ns
prot1798	319	2	1	7.2	3.6	3	5	3.6	1.2	ns
prot1799	520	3	1	0	7.5	4	4	0	3	ns
prot1800	785	2	3	12	9	4	3	9	6	ns
prot1801	629	3	4	10.8	5.4	3	0	3.6	5.4	ns
prot1802	341	1	0	3.6	2.4	0	2	4.8	1.2	ns
prot1803	412	1	0	3	1.5	3	1	3	1.5	ns
prot1804	308	1	0	3	6	1	0	6	0	ns
prot1805	743	1	1	1.8	1.8	0	0	0	5.4	ns
prot1806	470	3	1	2.4	0	0	1	2.4	1.2	ns
prot1807	1140	2	2	0	0	0	0	1.5	0	ns
prot1808	1466	4	2	3	3	3	2	0	6	ns
prot1809	254	7	3	1.8	10.8	0	2	5.4	5.4	ns
prot1810	257	2	3	1.2	4.8	3	2	2.4	1.2	ns
prot1811	375	1	2	1.5	0	0	1	0	6	ns
prot1812	1882	0	3	6	0	1	1	15	3	ns
prot1813	1300	0	0	1.8	5.4	0	1	0	1.8	ns
prot1814	444	2	2	1.2	0	2	4	1.2	1.2	sig
prot1815	832	2	2	1.5	0	0	2	0	0	ns
prot1816	582	0	2	0	3	2	4	0	0	ns
prot1817	280	1	1	1.8	3.6	2	8	3.6	3.6	sig
prot1818	1244	2	1	2.4	2.4	4	3	2.4	1.2	ns
prot1819	276	2	0	3	0	1	1	6	6	ns
prot1820	623	0	0	0	3	3	1	3	3	ns
prot1821	450	0	2	1.8	3.6	2	2	0	0	ns
prot1822	247	2	1	2.4	0	4	4	4.8	2.4	sig
prot1823	387	3	1	0	0	2	2	4.5	3	sig
prot1824	662	1	2	3	0	3	3	0	0	ns
prot1825	743	1	0	1.8	1.8	0	1	1.8	3.6	ns
prot1826	874	0	2	0	1.2	2	1	0	1.2	ns
prot1827	1301	0	0	0	0	0	2	1.5	0	ns
prot1828	274	3	2	6	12	0	2	6	6	ns
prot1829	551	4	0	5.4	1.8	4	4	1.8	1.8	ns
prot1830	447	1	2	0	2.4	4	1	1.2	2.4	ns
prot1831	154	7	4	9	3	3	1	3	1.5	ns
prot1832	210	2	2	6	9	1	0	3	3	ns
prot1833	290	4	3	3.6	5.4	2	1	3.6	7.2	ns
prot1834	220	2	1	0	1.2	2	4	2.4	2.4	ns
prot1835	184	0	4	4.5	4.5	3	1	1.5	3	ns
prot1836	168	2	0	6	6	6	6	12	6	sig
prot1837	102	2	3	0	1.8	1	8	9	3.6	sig
prot1838	327	0	0	3.6	7.2	2	2	4.8	1.2	ns
prot1839	962	2	0	0	4.5	4	2	4.5	1.5	ns
prot1840	556	3	3	6	3	1	2	6	6	ns
prot1841	374	1	2	0	0	3	3	3.6	0	ns
prot1842	728	2	3	0	1.2	3	8	2.4	2.4	sig
prot1843	243	3	0	0	1.5	0	1	6	1.5	ns
prot1844	127	2	4	6	0	1	0	0	6	ns
prot1845	519	2	2	3.6	0	1	1	1.8	0	ns
prot1846	492	1	2	0	2.4	0	1	2.4	2.4	ns
prot1847	233	2	2	3	0	1	2	1.5	1.5	ns
prot1848	287	1	0	0	0	1	2	3	6	sig
prot1849	337	0	1	7.2	1.8	3	0	0	1.8	ns
prot1850	404	0	0	0	1.2	2	0	2.4	1.2	ns
prot1851	3175	3	0	1.5	6	2	2	3	3	sig
prot1852	243	1	1	0	0	1	0	3	3	ns
prot1853	275	1	2	3.6	5.4	1	1	1.8	1.8	sig
prot1854	648	4	1	4.8	1.2	12	9	3.6	10.8	sig
prot1855	172	2	0	6	0	4	1	3	4.5	ns
prot1856	283	1	2	9	6	0	3	12	6	ns
prot1857	159	2	4	5.4	0	1	3	1.8	5.4	ns
prot1858	372	5	0	2.4	2.4	6	1	1.2	2.4	ns
prot1859	174	2	4	3	3	2	4	1.5	0	ns
prot1860	182	2	3	0	3	0	2	6	9	ns
prot1861	251	1	1	7.2	5.4	1	4	1.8	3.6	sig
prot1862	1009	2	4	1.2	1.2	1	5	0	1.2	ns
prot1863	233	1	3	1.5	0	3	1	0	3	ns
prot1864	158	3	1	6	3	2	0	3	3	ns
prot1865	200	2	1	0	5.4	2	2	5.4	10.8	sig
prot1866	292	1	3	2.4	3.6	2	4	2.4	2.4	sig
prot1867	399	0	2	3	0	2	2	3	0	ns
prot1868	229	2	1	0	6	1	4	9	6	ns
prot1869	228	2	2	0	3.6	2	6	3.6	14.4	sig
prot1870	445	2	2	1.2	1.2	2	2	1.2	2.4	ns
prot1871	334	1	3	0	0	0	1	4.5	0	ns
prot1872	848	3	0	6	0	0	2	0	0	ns
prot1873	151	3	2	3.6	3.6	1	1	1.8	1.8	ns
prot1874	1410	2	2	0	3.6	0	1	7.2	2.4	ns
prot1875	164	2	1	3	1.5	1	0	3	7.5	ns
prot1876	114	1	0	0	0	2	2	6	6	sig
prot1877	262	2	0	1.8	0	2	2	0	3.6	ns
prot1878	174	1	1	2.4	1.2	2	2	1.2	4.8	ns
prot1879	987	2	0	0	3	1	1	1.5	1.5	ns
prot1880	170	0	0	0	3	4	2	12	6	ns
prot1881	399	0	2	0	3.6	1	0	0	3.6	ns
prot1882	504	2	2	2.4	2.4	1	2	2.4	2.4	ns
prot1883	359	7	1	1.5	1.5	2	2	1.5	1.5	ns
prot1884	85	2	2	6	0	1	0	3	0	ns
prot1885	186	1	0	0	3.6	2	4	3.6	3.6	sig
prot1886	231	2	0	2.4	0	0	1	2.4	0	ns
prot1887	161	0	1	1.5	3	1	1	0	1.5	ns
prot1888	296	1	1	3	3	0	1	6	12	ns
prot1889	362	1	3	1.8	1.8	1	3	3.6	0	ns
prot1890	492	2	1	2.4	2.4	1	2	1.2	1.2	ns
prot1891	240	1	1	4.5	1.5	6	3	9	9	sig
prot1892	587	0	1	12	9	2	2	9	0	ns
prot1893	523	2	0	3.6	1.8	0	2	0	0	ns
prot1894	979	1	1	1.2	0	1	1	0	1.2	ns
prot1895	2381	4	2	1.5	3	2	0	1.5	4.5	ns
prot1896	246	2	1	6	0	0	0	0	3	ns
prot1897	309	1	0	1.8	0	1	0	1.8	0	ns
prot1898	214	1	1	0	0	6	3	3.6	3.6	sig
prot1899	659	0	4	1.5	6	3	6	13.5	4.5	sig
prot1900	185	1	2	6	6	2	4	6	6	sig
prot1901	201	1	0	0	0	0	1	0	3.6	ns
prot1902	464	0	0	3.6	3.6	1	1	2.4	2.4	ns
prot1903	298	1	2	1.5	0	1	0	0	1.5	ns
prot1904	502	0	1	0	0	1	0	3	0	ns
prot1905	295	3	0	5.4	1.8	1	2	1.8	0	ns
prot1906	1921	1	1	1.2	1.2	2	2	2.4	2.4	sig
prot1907	900	1	1	0	1.5	0	2	0	0	ns
prot1908	1567	0	2	12	3	4	6	6	6	sig
prot1909	659	0	0	0	1.8	0	2	3.6	0	ns
prot1910	909	0	1	0	1.2	2	2	0	3.6	ns
prot1911	193	0	0	0	3	1	1	1.5	0	ns
prot1912	431	1	0	0	0	0	0	3	0	ns
prot1913	118	0	0	1.8	0	2	2	0	1.8	ns
prot1914	229	2	1	3.6	3.6	6	4	4.8	4.8	sig
prot1915	232	4	3	1.5	1.5	2	2	9	6	sig
prot1916	267	1	0	3	0	12	6	18	9	sig
prot1917	266	2	4	3.6	7.2	2	2	7.2	1.8	ns
prot1918	183	0	2	0	0	2	0	0	2.4	ns
prot1919	909	1	2	4.5	3	0	3	0	4.5	ns
prot1920	219	1	4	3	6	1	1	12	6	ns
prot1921	141	2	0	5.4	5.4	5	4	3.6	3.6	sig
prot1922	154	1	3	3.6	1.2	3	9	3.6	10.8	sig
prot1923	243	0	0	1.5	0	1	2	1.5	1.5	ns
prot1924	135	2	0	0	0	1	0	0	0	ns
prot1925	315	0	2	1.8	0	0	0	1.8	1.8	ns
prot1926	517	1	1	1.2	0	2	3	2.4	1.2	ns
prot1927	127	3	1	0	1.5	0	1	1.5	0	ns
prot1928	439	0	1	6	6	3	2	0	0	ns
prot1929	398	0	0	1.8	1.8	1	2	1.8	0	ns
prot1930	462	2	1	1.2	2.4	0	0	1.2	0	ns
prot1931	202	1	0	3	1.5	2	5	1.5	0	ns
prot1932	114	3	1	0	6	3	0	0	0	ns
prot1933	137	1	1	1.8	5.4	1	3	1.8	0	ns
prot1934	124	0	2	2.4	2.4	1	1	2.4	3.6	ns
prot1935	641	2	0	0	1.5	1	1	3	1.5	ns
prot1936	415	4	2	9	6	0	3	6	9	ns
prot1937	448	1	2	1.8	0	1	1	0	1.8	ns
prot1938	572	1	2	1.2	1.2	4	0	1.2	0	ns
prot1939	819	3	4	1.5	0	2	7	6	7.5	sig
prot1940	365	2	0	3	0	0	0	0	3	ns
prot1941	600	0	0	1.8	0	0	2	0	1.8	ns
prot1942	692	1	0	1.2	0	0	2	3.6	3.6	ns
prot1943	244	0	2	0	1.5	0	0	1.5	1.5	ns
prot1944	203	1	1	6	3	0	0	0	9	ns
prot1945	383	0	0	5.4	3.6	3	1	3.6	3.6	ns
prot1946	208	0	1	1.2	3.6	1	0	0	3.6	ns
prot1947	292	1	0	0	1.5	4	1	3	1.5	ns
prot1948	288	2	2	3	6	1	1	0	3	ns
prot1949	111	0	0	0	1.8	2	1	0	1.8	ns
prot1950	309	0	0	2.4	1.2	3	2	2.4	2.4	sig
prot1951	555	1	3	0	1.5	0	1	3	1.5	ns
prot1952	719	2	2	3	0	6	3	9	9	sig
prot1953	548	1	4	0	1.8	1	2	3.6	0	ns
prot1954	209	1	0	3.6	4.8	0	2	0	2.4	ns
prot1955	561	3	3	0	1.5	3	3	4.5	4.5	sig
prot1956	575	1	0	3	3	1	0	6	9	ns
prot1957	193	1	0	1.8	1.8	2	3	0	1.8	ns
prot1958	476	2	1	1.2	2.4	2	2	2.4	2.4	sig
prot1959	426	0	1	1.5	1.5	2	2	6	4.5	sig
prot1960	210	1	1	6	3	2	2	6	6	sig
prot1961	167	1	2	3.6	3.6	5	1	1.8	3.6	sig
prot1962	255	1	1	1.2	0	1	1	1.2	1.2	sig
prot1963	259	0	1	1.5	0	2	1	0	0	ns
prot1964	828	1	1	3	6	4	2	24	6	sig
prot1965	491	0	1	3.6	5.4	1	1	0	0	ns
prot1966	116	1	0	1.2	0	1	1	3.6	1.2	ns
prot1967	392	0	1	0	0	2	4	3	6	sig
prot1968	278	1	0	6	3	2	0	0	0	ns
prot1969	275	0	2	1.8	0	2	1	1.8	5.4	ns
prot1970	542	1	0	1.2	1.2	0	1	0	0	ns
prot1971	303	0	1	1.5	0	0	1	4.5	1.5	ns
prot1972	206	0	0	3	9	0	1	0	3	ns
prot1973	575	1	1	1.8	0	0	2	0	3.6	ns
prot1974	882	0	2	1.2	1.2	2	2	2.4	2.4	sig
prot1975	503	1	0	0	0	0	0	4.5	1.5	ns
prot1976	350	0	0	0	3	0	0	0	3	ns
prot1977	277	0	1	0	0	2	1	0	0	ns
prot1978	251	0	1	0	1.2	2	2	2.4	2.4	sig
prot1979	223	2	1	0	0	0	0	0	0	ns
prot1980	109	0	2	9	9	2	2	3	6	sig
prot1981	1093	1	0	1.8	3.6	3	3	5.4	3.6	ns
prot1982	123	3	1	2.4	1.2	4	2	0	0	ns
prot1983	160	2	0	4.5	0	2	2	1.5	1.5	ns
prot1984	160	2	1	3	3	1	1	0	6	ns
prot1985	433	1	3	1.8	3.6	2	1	0	0	ns
prot1986	214	6	2	3.6	2.4	2	1	4.8	2.4	ns
prot1987	114	0	2	1.5	3	0	3	0	1.5	ns
prot1988	178	5	2	3	9	1	1	3	3	ns
prot1989	248	2	1	1.8	0	5	1	0	0	ns
prot1990	49	3	2	0	6	2	3	4.8	4.8	ns
prot1991	86	1	2	4.5	0	4	2	6	1.5	ns
prot1992	335	2	1	3	3	2	6	6	18	sig
prot1993	171	1	0	7.2	12.6	6	9	5.4	5.4	sig
prot1994	214	2	1	3.6	4.8	4	1	3.6	3.6	ns
prot1995	108	1	1	0	0	1	2	0	0	ns
prot1996	115	1	1	0	6	3	12	9	9	sig
prot1997	96	0	2	5.4	1.8	0	2	1.8	7.2	ns
prot1998	82	2	1	1.2	0	5	0	1.2	0	ns
prot1999	365	2	1	1.5	4.5	2	0	0	1.5	ns
[truncated: 1,549 more rows]
