# Supplementary material for: Protein complex-based analysis is resistant to the obfuscating consequences of batch effects --- a case study in clinical proteomics
Source: BMC Genomics. 2017 Mar 14;18(Suppl 2):142. doi: 10.1186/s12864-017-3490-3 (PMC5374662; doi:10.1186/s12864-017-3490-3)
Supplement: Supplementary file 2 — Simulated data D2.2H. (ZIP 3730 kb) [file 12864_2017_3490_MOESM2_ESM.zip › D2.2.373.txt]

protLen	X0	X0.1	X0.2	X0.3	X1	X1.1	X1.2	X1.3	sig
prot1	1338	923	883	1459.5	1294.5	1383	1254	2056.5	1866	sig
prot2	2199	29	29	46.8	52.2	40	45	93.6	55.8	sig
prot3	1538	19	31	31.2	38.4	34	30	31.2	38.4	ns
prot4	2319	25	26	52	42	27	23	44	42	ns
prot5	1392	46	51	66	52.5	40	37	67.5	60	ns
prot6	1985	38	29	73.8	50.4	32	30	70.2	48.6	ns
prot7	1262	56	43	56.4	61.2	53	55	60	57.6	ns
prot8	3862	17	21	36	46	18	16	34	52	ns
prot9	1295	49	34	72	64.5	60	55	67.5	73.5	ns
prot10	4287	10	9	19.8	21.6	12	14	27	18	ns
prot11	1277	41	50	48	49.2	38	45	37.2	49.2	ns
prot12	3587	11	3	16	8	6	7	14	14	ns
prot13	774	64	59	124.5	124.5	76	66	97.5	109.5	ns
prot14	1960	8	2	14.4	3.6	5	5	7.2	9	ns
prot15	858	64	56	79.2	76.8	61	62	91.2	68.4	ns
prot16	693	91	78	138	158	65	80	146	162	ns
prot17	748	56	58	100.5	99	142	108	198	192	sig
prot18	875	35	41	81	75.6	50	47	86.4	93.6	sig
prot19	1755	14	10	13.2	19.2	12	26	15.6	14.4	ns
prot20	839	40	28	84	64	38	32	68	84	ns
prot21	857	25	29	40.5	48	43	26	37.5	30	ns
prot22	1248	24	20	55.8	37.8	28	30	45	46.8	ns
prot23	1308	14	21	15.6	21.6	14	22	14.4	14.4	ns
prot24	1260	14	20	28	32	23	34	46	50	sig
prot25	1487	8	9	7.5	9	7	13	19.5	7.5	ns
prot26	477	79	90	185.4	136.8	180	142	327.6	266.4	sig
prot27	1324	17	18	28.8	25.2	25	24	40.8	31.2	ns
prot28	997	30	19	32	32	18	12	42	40	ns
prot29	623	104	88	150	142.5	109	114	171	157.5	ns
prot30	657	104	80	226.8	180	99	104	163.8	165.6	ns
prot31	1735	16	13	19.2	20.4	14	16	21.6	16.8	ns
prot32	904	15	9	14	18	66	42	66	102	sig
prot33	446	211	185	315	325.5	212	192	286.5	255	ns
prot34	262	173	183	343.8	300.6	230	215	399.6	406.8	sig
prot35	682	113	113	123.6	108	105	111	112.8	123.6	ns
prot36	742	44	55	118	146	40	50	142	126	ns
prot37	630	39	46	63	46.5	48	34	54	60	ns
prot38	672	35	17	55.8	55.8	96	72	129.6	172.8	sig
prot39	1056	27	29	33.6	22.8	23	37	27.6	28.8	ns
prot40	1098	17	24	36	44	21	19	44	30	ns
prot41	1192	11	13	15	25.5	10	12	39	15	sig
prot42	1888	15	13	21.6	25.2	12	12	19.8	18	ns
prot43	500	175	142	198	186	318	324	386.4	345.6	sig
prot44	610	55	36	100	86	104	94	256	244	sig
prot45	543	37	37	45	34.5	29	33	40.5	54	ns
prot46	685	31	34	66.6	46.8	21	25	48.6	77.4	ns
prot47	546	24	23	27.6	42	26	26	39.6	30	ns
prot48	1311	15	12	36	44	9	15	20	16	ns
prot49	1047	13	8	16.5	19.5	5	11	13.5	18	ns
prot50	491	119	150	241.2	252	139	129	232.2	270	ns
prot51	654	81	68	87.6	111.6	81	96	80.4	85.2	ns
prot52	639	69	52	104	124	120	112	224	268	sig
prot53	740	54	56	61.5	61.5	46	53	96	81	ns
prot54	1143	17	20	32.4	30.6	14	16	30.6	34.2	ns
prot55	966	14	13	14.4	18	18	17	18	15.6	ns
prot56	1042	10	9	14	34	12	8	26	20	ns
prot57	2166	10	5	16.5	12	12	7	4.5	7.5	ns
prot58	443	30	24	64.8	54	27	26	43.2	59.4	ns
prot59	589	20	18	34.8	27.6	19	31	18	34.8	ns
prot60	740	23	22	56	48	30	21	52	38	ns
prot61	532	21	20	28.5	36	28	18	31.5	34.5	ns
prot62	740	9	5	25.2	18	9	11	16.2	25.2	ns
prot63	727	13	7	13.2	13.2	14	16	21.6	14.4	sig
prot64	1585	8	3	14	10	5	7	8	16	ns
prot65	479	218	223	373.5	318	204	246	357	361.5	ns
prot66	364	180	144	235.8	273.6	334	284	446.4	550.8	sig
prot67	433	158	135	172.8	201.6	240	214	237.6	291.6	sig
prot68	346	151	145	302	340	274	328	528	524	sig
prot69	545	104	90	138	153	90	107	156	136.5	ns
prot70	472	69	81	131.4	136.8	91	59	138.6	126	ns
prot71	478	54	55	51.6	55.2	51	51	56.4	54	ns
prot72	413	36	48	84	100	42	35	110	88	ns
prot73	496	37	33	57	66	38	55	64.5	60	sig
prot74	630	28	29	63	55.8	37	30	55.8	64.8	ns
prot75	544	23	21	31.2	30	31	29	39.6	31.2	ns
prot76	880	8	8	24	20	7	10	14	14	ns
prot77	684	10	11	22.5	15	9	7	13.5	19.5	ns
prot78	988	12	8	12.6	16.2	17	6	14.4	16.2	ns
prot79	430	73	59	79.2	79.2	96	104	112.8	126	sig
prot80	707	32	30	38	40	28	23	40	78	ns
prot81	418	30	25	43.5	37.5	49	32	75	60	sig
prot82	820	21	18	19.8	19.8	16	7	36	28.8	ns
prot83	1450	7	9	9.6	10.8	14	15	18	24	sig
prot84	500	75	77	128	128	92	80	164	154	ns
prot85	451	60	67	87	90	53	57	91.5	91.5	ns
prot86	757	21	32	52.2	46.8	29	22	57.6	50.4	ns
prot87	539	23	18	36	22.8	21	27	39.6	22.8	ns
prot88	455	12	16	26	42	22	34	82	76	sig
prot89	646	21	13	22.5	31.5	16	21	33	24	ns
prot90	533	7	13	25.2	18	7	7	23.4	16.2	ns
prot91	1101	4	3	2.4	3.6	6	6	7.2	1.2	ns
prot92	375	158	182	336	306	159	157	366	280	ns
prot93	477	113	106	165	178.5	107	126	153	180	ns
prot94	440	73	66	127.8	162	98	106	187.2	147.6	sig
prot95	445	59	66	75.6	69.6	62	66	69.6	90	ns
prot96	373	51	52	104	94	57	55	72	86	ns
prot97	606	28	34	43.5	34.5	30	28	51	37.5	ns
prot98	343	21	31	72	46.8	27	27	46.8	46.8	ns
prot99	403	26	19	22.8	28.8	17	16	25.2	19.2	ns
prot100	591	13	12	46	42	17	24	40	46	ns
prot101	641	8	12	21	25.5	11	14	25.5	10.5	ns
prot102	583	13	14	19.8	14.4	12	11	16.2	25.2	ns
prot103	544	9	7	8.4	7.2	9	12	14.4	16.8	ns
prot104	2137	12	6	14	14	6	7	8	16	ns
prot105	375	42	39	46.5	69	42	44	54	49.5	ns
prot106	454	43	43	37.8	81	36	41	77.4	68.4	ns
prot107	472	41	31	34.8	42	49	31	38.4	40.8	ns
prot108	517	28	33	70	40	32	25	66	76	ns
prot109	464	17	29	39	36	21	19	43.5	36	ns
prot110	637	22	31	48.6	37.8	11	14	41.4	43.2	ns
prot111	423	22	12	32.4	25.2	28	30	19.2	31.2	sig
prot112	414	19	13	20	28	12	16	34	32	ns
prot113	898	15	16	25.5	9	27	14	40.5	24	ns
prot114	498	13	7	19.8	27	14	32	25.2	48.6	sig
prot115	580	11	11	13.2	22.8	6	10	19.2	19.2	ns
prot116	448	13	15	18	14	5	6	22	18	ns
prot117	569	8	5	18	12	6	18	21	27	sig
prot118	1032	6	8	5.4	5.4	5	6	9	10.8	ns
prot119	357	90	101	111.6	117.6	112	117	132	102	ns
prot120	231	49	69	120	120	62	67	126	120	ns
prot121	372	51	51	69	63	34	43	64.5	72	ns
prot122	375	57	39	91.8	86.4	48	63	93.6	118.8	sig
prot123	507	39	41	60	45.6	57	60	86.4	61.2	sig
prot124	411	45	32	68	70	24	35	76	70	ns
prot125	374	16	29	33	22.5	17	20	40.5	25.5	ns
prot126	827	16	21	37.8	25.2	18	13	23.4	28.8	ns
prot127	774	17	9	14.4	14.4	27	25	40.8	32.4	sig
prot128	576	1	8	14	14	5	3	8	10	ns
prot129	413	11	9	19.5	15	16	4	13.5	16.5	ns
prot130	569	6	4	30.6	27	10	9	16.2	14.4	ns
prot131	590	4	9	12	10.8	14	20	43.2	24	sig
prot132	774	14	2	30	10	11	11	20	20	ns
prot133	1023	15	16	16.5	10.5	9	4	19.5	10.5	ns
prot134	803	4	5	7.2	10.8	2	2	10.8	9	ns
prot135	242	61	56	72	74.4	62	56	72	67.2	ns
prot136	439	57	73	114	126	60	64	110	108	ns
prot137	318	47	62	96	75	156	126	189	279	sig
prot138	278	51	42	95.4	93.6	52	52	88.2	95.4	ns
prot139	309	48	45	57.6	50.4	41	41	68.4	38.4	ns
prot140	568	31	33	62	78	36	42	60	58	ns
prot141	316	34	29	27	48	28	25	66	39	ns
prot142	283	31	30	34.2	50.4	32	26	41.4	70.2	ns
prot143	608	28	24	21.6	43.2	23	26	21.6	21.6	ns
prot144	673	19	25	50	66	22	22	44	50	ns
prot145	414	20	15	25.5	28.5	17	16	40.5	24	ns
prot146	707	19	21	39.6	14.4	20	16	37.8	27	ns
prot147	406	19	21	10.8	20.4	25	10	12	21.6	ns
prot148	510	12	17	30	42	39	45	108	114	sig
prot149	500	12	12	25.5	19.5	17	8	6	28.5	ns
prot150	350	10	9	21.6	18	8	5	19.8	21.6	ns
prot151	683	16	14	27.6	13.2	16	12	25.2	18	ns
prot152	569	11	10	28	18	4	7	26	18	ns
prot153	450	15	12	16.5	9	10	11	10.5	22.5	ns
prot154	399	9	12	14.4	23.4	13	13	18	21.6	ns
prot155	713	7	9	10.8	12	8	6	9.6	13.2	ns
prot156	564	6	7	30	18	11	9	16	18	ns
prot157	1149	5	3	6	7.5	9	8	7.5	18	ns
prot158	721	4	3	5.4	12.6	8	4	7.2	14.4	sig
prot159	260	179	196	229.2	214.8	172	183	236.4	202.8	ns
prot160	372	141	110	300	292	165	129	296	252	ns
prot161	297	98	90	157.5	147	150	142	183	237	sig
prot162	276	43	64	82.8	66.6	50	43	100.8	100.8	ns
prot163	480	28	38	40.8	33.6	26	27	32.4	49.2	ns
prot164	299	29	29	56	62	36	36	80	92	sig
prot165	317	34	25	34.5	45	81	99	130.5	144	sig
prot166	437	14	14	52.2	34.2	34	17	30.6	46.8	ns
prot167	537	21	20	28.8	27.6	24	32	31.2	34.8	sig
prot168	228	20	17	40	44	18	17	16	34	ns
prot169	289	14	20	30	40.5	16	14	28.5	27	ns
prot170	341	19	15	28.8	32.4	8	19	18	27	ns
prot171	445	13	20	15.6	18	12	19	16.8	21.6	ns
prot172	458	12	18	28	22	16	9	36	22	ns
prot173	450	20	11	18	24	14	21	15	18	sig
prot174	588	14	10	32.4	30.6	9	12	16.2	18	ns
prot175	761	14	20	24	20.4	14	19	16.8	13.2	ns
prot176	519	16	9	8	24	4	9	16	20	ns
prot177	1216	13	10	6	15	6	16	33	39	sig
prot178	605	14	9	14.4	10.8	36	54	48.6	10.8	sig
prot179	748	9	6	6	12	5	12	6	15.6	ns
prot180	460	8	9	18	24	7	10	20	14	ns
prot181	645	6	9	12	9	6	9	13.5	7.5	ns
prot182	528	6	7	7.2	18	5	9	7.2	10.8	ns
prot183	958	7	5	1.2	9.6	7	7	7.2	3.6	ns
prot184	4213	5	2	6	10	6	1	10	0	ns
prot185	1921	5	4	4.5	3	1	3	6	6	ns
prot186	333	129	131	291.6	264.6	136	136	280.8	273.6	ns
prot187	229	117	85	117.6	93.6	94	116	133.2	129.6	ns
prot188	413	60	39	80	88	47	31	106	100	ns
prot189	437	37	31	61.5	66	39	27	57	48	ns
prot190	459	23	29	50.4	46.8	26	29	48.6	48.6	ns
prot191	170	42	26	32.4	39.6	27	33	39.6	36	ns
prot192	200	39	32	50	76	42	45	96	84	ns
prot193	396	27	30	37.5	57	25	33	39	54	ns
prot194	219	28	24	34.2	48.6	24	34	34.2	34.2	sig
prot195	509	21	24	24	27.6	28	25	18	21.6	ns
prot196	255	14	18	46	40	21	25	44	60	ns
prot197	343	21	23	28.5	13.5	20	14	25.5	16.5	ns
prot198	453	18	23	32.4	36	17	13	39.6	36	ns
prot199	418	14	16	16.8	18	17	11	19.2	25.2	ns
prot200	506	9	16	32	22	15	7	26	28	ns
prot201	545	14	9	16.5	37.5	10	14	19.5	21	ns
prot202	406	7	3	16.2	12.6	10	14	21.6	32.4	ns
prot203	586	14	13	13.2	14.4	10	13	12	14.4	ns
prot204	570	15	10	16	26	28	28	18	18	sig
prot205	868	7	8	21	19.5	12	6	21	10.5	ns
prot206	508	6	6	7.2	10.8	8	13	23.4	14.4	sig
prot207	715	15	11	9.6	10.8	16	6	8.4	10.8	ns
prot208	622	13	9	28	14	15	6	16	20	ns
prot209	463	7	6	9	4.5	24	18	24	12	sig
prot210	756	9	10	14.4	9	5	6	25.2	19.8	ns
prot211	520	10	11	3.6	4.8	7	8	9.6	6	ns
prot212	858	4	7	10	10	4	3	4	10	ns
prot213	463	8	7	3	4.5	2	2	3	4.5	ns
prot214	248	73	92	133.2	172.8	93	108	156.6	149.4	ns
prot215	386	56	58	62.4	57.6	57	49	52.8	57.6	ns
prot216	252	33	43	106	84	44	53	108	100	ns
prot217	271	36	46	87	54	45	56	73.5	76.5	ns
prot218	367	49	51	66.6	81	39	40	68.4	57.6	ns
prot219	335	45	46	40.8	61.2	56	48	70.8	73.2	sig
prot220	600	37	44	68	58	26	39	46	64	ns
prot221	232	32	39	54	61.5	43	34	48	48	ns
prot222	273	35	31	45	45	45	36	73.8	48.6	ns
prot223	243	23	28	27.6	36	38	22	40.8	46.8	ns
prot224	223	27	41	72	46	30	30	80	54	ns
prot225	250	22	23	43.5	42	26	23	51	34.5	ns
prot226	223	20	31	54	34.2	25	30	41.4	48.6	ns
prot227	289	24	30	42	26.4	35	25	22.8	27.6	sig
prot228	378	30	19	36	48	30	36	48	48	ns
prot229	410	24	20	28.5	21	19	26	18	24	ns
prot230	389	26	16	30.6	30.6	12	29	43.2	55.8	ns
prot231	610	9	16	20.4	21.6	26	39	21.6	38.4	sig
prot232	243	15	21	32	26	17	10	34	28	ns
prot233	397	16	20	6	22.5	20	22	30	21	sig
prot234	229	20	16	12.6	16.2	7	14	21.6	18	ns
prot235	321	12	15	4.8	12	13	13	16.8	14.4	ns
prot236	447	12	6	16	14	12	6	30	24	ns
prot237	272	13	15	7.5	13.5	13	16	18	18	ns
prot238	645	11	7	19.8	10.8	9	9	16.2	32.4	ns
prot239	709	6	1	3.6	4.8	15	24	14.4	21.6	sig
prot240	513	16	8	20	18	7	9	14	20	ns
prot241	314	7	8	10.5	12	7	14	13.5	12	ns
prot242	388	4	12	10.8	12.6	7	8	18	7.2	ns
prot243	956	3	2	4.8	2.4	2	2	6	2.4	ns
prot244	128	222	245	506	454	231	224	504	448	ns
prot245	197	92	82	97.5	144	88	102	175.5	148.5	sig
prot246	334	64	62	140.4	104.4	63	67	95.4	122.4	ns
prot247	175	54	45	57.6	51.6	54	54	64.8	50.4	ns
prot248	162	41	66	126	106	58	50	124	84	ns
prot249	305	40	36	45	40.5	59	52	91.5	61.5	sig
prot250	312	44	42	90	70.2	35	43	64.8	64.8	ns
prot251	300	27	25	40.8	57.6	129	123	144	133.2	sig
prot252	127	35	45	54	58	60	63	100	96	sig
prot253	191	37	37	51	54	42	34	45	57	ns
prot254	211	40	40	63	70.2	34	26	77.4	52.2	ns
prot255	199	45	33	38.4	51.6	96	132	75.6	82.8	sig
prot256	266	31	41	42	76	25	31	78	74	ns
prot257	322	21	24	33	39	20	23	40.5	28.5	ns
prot258	313	19	20	48.6	39.6	40	47	72	97.2	sig
prot259	286	17	23	25.2	19.2	15	20	28.8	26.4	ns
prot260	265	12	23	22	20	13	14	46	20	ns
prot261	466	20	18	30	22.5	13	22	22.5	34.5	ns
prot262	455	16	20	32.4	39.6	10	12	32.4	27	ns
prot263	185	11	21	13.2	16.8	23	21	20.4	31.2	ns
prot264	209	21	18	36	32	17	26	50	36	ns
prot265	433	20	10	18	28.5	14	26	18	21	ns
prot266	247	13	13	27	19.8	16	18	25.2	28.8	ns
prot267	331	13	12	13.2	7.2	18	16	14.4	20.4	ns
prot268	452	7	16	36	28	17	14	44	26	ns
prot269	348	7	7	12	34.5	15	17	21	24	ns
prot270	533	11	6	14.4	19.8	6	10	10.8	16.2	ns
prot271	342	13	5	14.4	13.2	14	12	10.8	9.6	ns
prot272	229	5	10	10	14	8	5	26	24	ns
prot273	581	14	14	22.5	6	30	12	58.5	54	sig
prot274	389	9	9	12.6	21.6	13	6	19.8	7.2	ns
prot275	368	5	8	13.2	6	10	6	7.2	7.2	ns
prot276	350	6	6	12	8	10	9	16	24	ns
prot277	502	9	8	15	7.5	11	4	9	13.5	ns
prot278	588	8	5	18	12.6	11	14	32.4	12.6	sig
prot279	404	11	6	6	3.6	7	7	12	12	ns
prot280	281	9	5	14	10	3	6	16	4	ns
prot281	475	9	9	7.5	9	6	5	13.5	13.5	ns
prot282	264	10	3	7.2	14.4	5	6	3.6	14.4	ns
prot283	428	7	5	6	4.8	11	7	6	4.8	ns
prot284	605	4	3	8	6	6	10	10	0	ns
prot285	546	6	8	9	13.5	7	2	4.5	3	ns
prot286	393	4	6	10.8	9	5	10	3.6	12.6	ns
prot287	651	5	2	4.8	12	4	7	9.6	7.2	ns
prot288	386	6	6	10	10	14	2	16	28	sig
prot289	127	200	190	304.5	280.5	263	229	372	403.5	sig
prot290	307	156	139	261	250.2	399	450	842.4	772.2	sig
prot291	151	82	80	103.2	91.2	106	119	146.4	153.6	sig
prot292	246	38	44	64	58	47	42	74	60	ns
prot293	201	40	38	45	61.5	123	87	202.5	148.5	sig
prot294	295	22	29	46.8	55.8	35	34	48.6	63	ns
prot295	377	30	32	30	38.4	20	42	37.2	38.4	ns
prot296	232	27	17	54	32	34	24	60	48	ns
prot297	333	20	22	40.5	28.5	35	18	25.5	43.5	ns
prot298	276	18	26	41.4	46.8	26	30	57.6	46.8	ns
prot299	225	23	25	25.2	24	17	21	15.6	22.8	ns
prot300	152	25	14	38	58	31	28	46	36	ns
prot301	268	19	23	36	27	25	30	22.5	42	ns
prot302	261	22	29	41.4	46.8	21	18	32.4	55.8	ns
prot303	234	20	22	30	25.2	24	22	21.6	34.8	ns
prot304	203	18	23	38	46	15	19	36	34	ns
prot305	277	23	20	37.5	43.5	20	23	22.5	18	ns
prot306	224	30	22	32.4	41.4	19	26	32.4	34.2	ns
prot307	260	33	14	25.2	27.6	19	20	24	19.2	ns
prot308	278	17	15	48	42	11	16	26	38	ns
prot309	420	15	25	19.5	25.5	13	13	19.5	16.5	ns
prot310	424	14	14	32.4	28.8	19	13	34.2	21.6	ns
prot311	219	22	16	16.8	16.8	12	14	12	16.8	ns
prot312	277	12	13	40	24	12	12	20	26	ns
prot313	279	7	10	10.5	7.5	6	10	12	9	ns
prot314	558	17	15	25.2	28.8	9	16	23.4	28.8	ns
prot315	822	11	14	14.4	12	13	8	7.2	9.6	ns
prot316	423	10	12	26	28	14	16	32	46	sig
prot317	301	6	10	18	13.5	7	10	10.5	10.5	ns
prot318	477	12	5	19.8	23.4	8	11	5.4	23.4	ns
prot319	354	13	5	12	16.8	13	10	13.2	12	ns
prot320	538	12	9	12	22	11	7	20	20	ns
prot321	330	8	7	21	22.5	39	30	45	45	sig
prot322	345	5	7	18	16.2	8	11	16.2	16.2	ns
prot323	290	3	9	12	7.2	6	3	1.2	9.6	ns
prot324	587	6	6	24	20	10	4	16	4	ns
prot325	416	9	4	9	3	9	12	12	12	ns
prot326	806	9	6	10.8	10.8	10	7	16.2	18	ns
prot327	243	10	6	7.2	6	3	13	9.6	8.4	ns
prot328	674	5	10	18	12	5	6	26	14	ns
prot329	297	8	12	13.5	10.5	5	5	6	6	ns
prot330	558	6	7	12.6	3.6	8	8	12.6	14.4	ns
prot331	340	4	1	9.6	4.8	18	12	12	2.4	sig
prot332	546	4	3	10	20	6	4	22	8	ns
prot333	193	3	8	9	13.5	20	11	7.5	7.5	sig
prot334	641	7	7	3.6	5.4	8	10	18	14.4	sig
prot335	452	8	6	8.4	9.6	3	7	4.8	10.8	ns
prot336	481	1	4	4	12	6	3	8	6	ns
prot337	355	4	4	9	10.5	7	4	6	9	ns
prot338	530	2	12	12.6	7.2	2	6	19.8	7.2	sig
prot339	374	6	4	2.4	7.2	8	8	14.4	9.6	sig
prot340	253	9	6	12	0	4	8	8	10	ns
prot341	442	4	6	4.5	12	5	3	3	6	ns
prot342	861	4	3	9	3.6	7	5	10.8	12.6	ns
prot343	413	3	5	3.6	8.4	1	3	3.6	7.2	ns
prot344	648	2	3	2	8	9	2	4	4	ns
prot345	719	7	2	7.5	12	6	4	6	3	ns
prot346	786	4	6	5.4	5.4	3	2	3.6	9	ns
prot347	596	4	7	4.8	3.6	3	2	7.2	14.4	ns
prot348	777	3	3	12	6	3	2	14	6	ns
prot349	798	0	3	6	4.5	6	9	4.5	9	sig
prot350	141	226	226	369	390.6	226	223	392.4	405	ns
prot351	221	152	160	186	166.8	426	435	608.4	612	sig
prot352	283	63	63	154	122	57	75	150	144	ns
prot353	246	59	52	88.5	90	71	65	94.5	91.5	ns
prot354	212	56	54	95.4	81	30	49	93.6	84.6	ns
prot355	219	38	31	49.2	34.8	94	74	91.2	98.4	sig
prot356	448	42	29	60	86	52	76	104	140	sig
prot357	351	35	31	67.5	60	102	102	148.5	153	sig
prot358	161	23	37	50.4	50.4	29	22	41.4	55.8	ns
prot359	178	26	24	38.4	36	24	35	28.8	40.8	ns
prot360	178	16	18	38	44	35	20	56	50	ns
prot361	250	21	23	39	34.5	26	23	31.5	42	ns
prot362	238	26	21	52.2	30.6	23	14	27	48.6	ns
prot363	261	17	24	20.4	16.8	18	19	19.2	33.6	ns
prot364	194	23	21	40	40	17	18	46	36	ns
prot365	234	17	22	22.5	25.5	17	19	31.5	36	ns
prot366	337	19	19	27	27	20	18	48.6	23.4	ns
prot367	296	14	14	20.4	13.2	16	9	20.4	24	ns
prot368	248	17	12	32	30	11	17	4	24	ns
prot369	311	13	19	13.5	19.5	17	14	18	18	ns
prot370	224	17	14	21.6	27	24	38	46.8	46.8	sig
prot371	279	12	13	15.6	21.6	25	10	16.8	15.6	ns
prot372	471	24	16	40	24	12	16	16	28	ns
prot373	218	3	4	10.5	9	4	4	15	7.5	ns
prot374	249	12	14	34.2	16.2	18	16	23.4	19.8	ns
prot375	312	17	24	19.2	24	14	13	14.4	10.8	ns
prot376	402	13	11	14	38	7	7	22	28	ns
prot377	196	11	18	31.5	18	11	14	18	21	ns
prot378	285	8	6	25.2	12.6	15	10	37.8	25.2	ns
prot379	292	18	10	18	19.2	17	10	12	15.6	ns
prot380	227	12	9	22	24	9	13	22	30	ns
prot381	322	8	8	16.5	10.5	6	9	13.5	16.5	ns
prot382	449	8	6	16.2	18	11	18	39.6	39.6	sig
prot383	373	17	13	19.2	8.4	10	10	16.8	14.4	ns
prot384	239	11	8	26	18	14	14	18	12	ns
prot385	235	7	8	15	12	6	9	13.5	18	ns
prot386	267	15	13	16.2	14.4	6	7	21.6	19.8	ns
prot387	262	6	5	6	6	14	8	12	10.8	sig
prot388	241	16	12	14	20	14	15	24	28	sig
prot389	315	14	9	4.5	10.5	4	4	12	13.5	ns
prot390	997	7	12	10.8	14.4	10	7	9	12.6	ns
prot391	392	10	2	8.4	7.2	6	3	4.8	12	ns
prot392	558	12	13	20	16	12	2	18	14	ns
prot393	468	6	11	12	7.5	8	5	7.5	6	ns
prot394	253	6	4	18	10.8	8	14	18	18	ns
prot395	248	7	4	13.2	7.2	14	8	6	12	ns
prot396	527	9	7	16	20	9	11	20	6	ns
prot397	432	10	2	7.5	6	7	4	6	3	ns
prot398	455	4	4	10.8	12.6	9	3	14.4	3.6	ns
prot399	529	2	5	8.4	7.2	21	3	18	14.4	sig
prot400	375	5	4	14	10	14	10	24	24	sig
prot401	287	4	5	1.5	9	12	14	4.5	22.5	sig
prot402	332	6	4	10.8	7.2	5	7	14.4	14.4	ns
prot403	541	8	6	6	3.6	3	7	4.8	18	ns
prot404	280	8	7	14	14	5	9	16	10	ns
prot405	458	6	5	6	9	9	9	13.5	18	sig
prot406	291	2	1	1.8	9	2	5	1.8	18	ns
prot407	548	2	6	3.6	1.2	5	2	4.8	7.2	ns
prot408	292	5	3	8	12	2	4	8	10	ns
prot409	559	3	3	1.5	0	5	7	13.5	16.5	sig
prot410	859	3	2	0	9	1	4	0	14.4	ns
prot411	484	3	3	3.6	4.8	3	3	7.2	7.2	ns
prot412	117	122	125	308	270	146	131	272	272	ns
prot413	182	130	123	198	175.5	270	234	330	405	sig
prot414	226	97	116	163.8	219.6	184	175	347.4	304.2	sig
prot415	179	90	63	115.2	132	249	192	216	237.6	sig
prot416	129	70	67	114	102	66	61	136	118	ns
prot417	222	58	49	82.5	76.5	45	54	87	58.5	ns
prot418	353	35	29	52.2	46.8	36	42	61.2	70.2	ns
prot419	157	48	37	56.4	64.8	23	43	38.4	62.4	ns
prot420	376	30	27	64	62	16	28	44	64	ns
prot421	429	30	42	39	28.5	33	33	48	42	ns
prot422	182	26	25	32.4	43.2	22	45	59.4	43.2	sig
prot423	187	19	22	25.2	28.8	19	12	22.8	36	ns
prot424	206	26	21	82	86	21	30	52	56	ns
prot425	319	29	21	28.5	24	29	13	52.5	30	ns
prot426	533	20	24	39.6	37.8	17	23	45	41.4	ns
prot427	182	29	20	24	31.2	8	15	25.2	18	ns
prot428	260	22	19	26	42	20	14	34	44	ns
prot429	181	17	21	28.5	31.5	14	16	24	28.5	ns
prot430	246	12	16	27	32.4	14	18	19.8	23.4	ns
prot431	156	15	16	21.6	7.2	19	12	21.6	20.4	ns
prot432	213	11	19	24	50	20	15	28	28	ns
prot433	295	9	9	13.5	7.5	11	11	13.5	19.5	sig
prot434	610	7	11	25.2	34.2	15	10	18	19.8	ns
prot435	152	15	11	18	22.8	13	13	15.6	20.4	ns
prot436	470	8	18	30	16	14	15	16	40	ns
prot437	278	14	14	25.5	13.5	12	15	36	33	sig
prot438	250	13	9	14.4	16.2	9	11	16.2	16.2	ns
prot439	265	17	13	19.2	13.2	13	18	15.6	18	ns
prot440	327	19	11	24	16	7	9	34	18	ns
prot441	577	8	9	27	19.5	15	8	19.5	15	ns
prot442	236	8	8	7.2	25.2	10	7	14.4	16.2	ns
prot443	347	11	7	4.8	10.8	8	9	7.2	18	ns
prot444	177	14	10	20	18	10	11	12	20	ns
prot445	261	12	11	10.5	15	8	6	7.5	6	ns
prot446	357	9	7	14.4	9	8	6	16.2	18	ns
prot447	379	13	10	12	21.6	16	13	9.6	13.2	ns
prot448	172	5	4	8	20	27	15	78	30	sig
prot449	161	6	6	16.5	6	11	3	7.5	9	ns
prot450	466	7	6	19.8	23.4	14	10	12.6	18	ns
prot451	165	9	12	4.8	2.4	10	7	9.6	9.6	ns
prot452	245	7	3	12	4	7	6	12	6	ns
prot453	222	13	4	15	18	10	6	16.5	15	ns
prot454	428	9	12	21.6	16.2	11	9	21.6	12.6	ns
prot455	227	5	7	15.6	3.6	8	5	9.6	2.4	ns
prot456	420	9	4	8	8	10	12	16	10	ns
prot457	171	10	7	21	7.5	6	7	3	13.5	ns
prot458	307	5	9	18	10.8	4	9	10.8	18	ns
prot459	230	6	7	12	10.8	13	4	8.4	10.8	ns
prot460	343	11	11	12	14	8	8	12	10	ns
prot461	441	8	6	7.5	4.5	6	8	13.5	3	ns
prot462	415	6	5	7.2	7.2	12	9	3.6	3.6	ns
prot463	270	4	5	4.8	8.4	4	5	9.6	3.6	ns
prot464	711	7	6	4	2	11	14	36	8	sig
prot465	321	13	10	7.5	4.5	9	8	15	12	sig
prot466	238	7	3	5.4	0	12	8	14.4	36	sig
prot467	320	2	10	10.8	6	2	3	4.8	7.2	ns
prot468	274	7	6	8	24	7	9	6	20	ns
prot469	364	4	4	7.5	6	4	6	3	4.5	ns
prot470	361	13	5	9	3.6	6	4	10.8	18	ns
prot471	262	4	6	4.8	4.8	5	8	6	2.4	sig
prot472	513	8	9	10	4	9	11	32	22	sig
prot473	569	3	7	6	7.5	1	4	6	3	ns
prot474	387	4	8	9	14.4	6	4	7.2	7.2	ns
prot475	447	3	6	4.8	8.4	6	6	4.8	9.6	ns
prot476	378	3	0	4	18	7	7	14	10	ns
prot477	251	3	3	9	6	1	9	7.5	9	ns
prot478	468	6	4	10.8	10.8	2	3	3.6	7.2	ns
prot479	544	2	4	4.8	3.6	4	4	2.4	2.4	ns
prot480	244	7	3	6	6	6	3	14	8	ns
prot481	327	2	6	3	6	4	4	12	10.5	sig
prot482	494	5	4	1.8	1.8	2	5	9	5.4	ns
prot483	192	174	165	220.8	224.4	168	170	184.8	218.4	ns
prot484	243	112	125	236	236	158	132	254	262	ns
prot485	149	37	42	69	54	47	38	66	66	ns
prot486	236	43	37	72	61.2	37	44	52.2	70.2	ns
prot487	134	22	29	39.6	38.4	35	47	32.4	34.8	ns
prot488	103	30	36	56	66	67	56	116	172	sig
prot489	103	37	25	60	60	29	51	55.5	52.5	ns
prot490	103	34	40	66.6	63	79	56	117	136.8	sig
prot491	271	35	32	48	28.8	102	90	108	104.4	sig
prot492	257	33	36	60	56	21	21	46	54	ns
prot493	174	18	17	22.5	36	44	50	63	66	sig
prot494	165	36	21	45	54	65	47	84.6	106.2	sig
prot495	251	24	19	25.2	19.2	28	26	36	18	ns
prot496	265	24	16	46	32	19	20	30	42	ns
prot497	193	24	16	33	27	24	22	49.5	39	ns
prot498	137	24	24	50.4	45	24	32	57.6	36	ns
prot499	149	30	19	25.2	38.4	31	19	30	24	ns
prot500	291	27	17	48	50	24	26	40	46	ns
prot501	227	17	20	31.5	37.5	25	20	36	27	sig
prot502	198	24	15	16.2	34.2	15	18	46.8	25.2	ns
prot503	194	18	13	24	16.8	21	15	22.8	27.6	ns
prot504	234	17	16	34	38	29	12	20	30	ns
prot505	247	12	12	21	19.5	13	20	13.5	19.5	ns
prot506	145	14	24	37.8	16.2	11	17	34.2	34.2	ns
prot507	141	17	15	20.4	20.4	19	19	19.2	14.4	ns
prot508	187	9	19	38	24	13	18	38	32	ns
prot509	165	14	16	18	27	15	19	28.5	34.5	ns
prot510	166	15	22	16.2	28.8	25	40	68.4	64.8	sig
prot511	225	12	16	26.4	14.4	25	17	16.8	20.4	sig
prot512	239	14	10	24	44	17	15	22	14	ns
prot513	275	12	24	12	25.5	11	9	15	22.5	ns
prot514	206	13	13	19.8	23.4	8	8	21.6	19.8	ns
prot515	322	7	14	12	20.4	14	15	6	10.8	ns
prot516	178	19	18	24	20	15	9	34	36	ns
prot517	227	11	23	27	13.5	14	10	16.5	24	ns
prot518	237	7	10	16.2	37.8	9	10	34.2	23.4	ns
prot519	254	12	18	22.8	8.4	14	9	12	12	ns
prot520	208	12	8	16	16	12	13	34	22	ns
prot521	153	7	7	27	13.5	23	20	10.5	19.5	sig
prot522	244	21	22	21.6	18	14	10	27	23.4	ns
prot523	287	10	9	13.2	6	9	12	6	12	ns
prot524	206	10	6	24	18	9	9	26	18	ns
prot525	244	12	8	10.5	19.5	4	10	12	16.5	ns
prot526	383	9	11	16.2	16.2	6	5	23.4	12.6	ns
prot527	184	14	8	18	6	16	8	13.2	15.6	ns
prot528	377	5	8	8	20	3	11	14	22	ns
prot529	355	6	6	13.5	10.5	13	7	19.5	12	ns
prot530	129	10	9	9	27	8	5	18	16.2	ns
prot531	162	12	6	7.2	12	8	8	7.2	12	ns
prot532	184	12	11	18	8	11	6	14	16	ns
prot533	347	11	13	12	13.5	7	4	24	12	ns
prot534	203	9	4	9	9	3	7	3.6	9	ns
prot535	1930	7	4	2.4	12	12	9	8.4	10.8	ns
prot536	316	7	10	12	20	27	27	18	30	sig
prot537	198	8	14	6	10.5	5	10	24	10.5	ns
prot538	250	6	5	9	16.2	6	2	14.4	14.4	ns
prot539	265	5	6	2.4	6	9	5	7.2	8.4	ns
prot540	469	5	3	24	26	10	5	18	22	ns
prot541	563	6	4	9	6	8	12	4.5	10.5	ns
prot542	290	7	3	16.2	14.4	2	3	19.8	9	ns
prot543	338	6	7	10.8	4.8	11	9	7.2	6	ns
prot544	449	6	0	22	14	6	9	22	2	ns
prot545	273	7	5	7.5	10.5	6	5	12	18	sig
prot546	412	4	3	9	7.2	10	14	7.2	18	ns
prot547	170	7	5	3.6	3.6	1	5	2.4	9.6	ns
prot548	478	11	6	16	6	8	6	12	14	ns
prot549	302	5	7	12	6	6	4	4.5	12	ns
prot550	167	4	8	9	5.4	4	6	14.4	25.2	sig
prot551	151	3	5	12	3.6	4	3	8.4	3.6	ns
prot552	816	8	2	4	12	11	7	32	4	sig
prot553	279	7	4	6	9	4	7	7.5	1.5	ns
prot554	320	7	9	10.8	9	2	5	9	12.6	ns
prot555	351	5	4	7.2	6	9	4	6	10.8	sig
prot556	242	5	6	12	10	7	2	8	12	ns
prot557	276	4	7	3	3	3	3	3	4.5	ns
prot558	565	6	7	9	12.6	9	3	18	5.4	sig
prot559	356	6	3	7.2	6	2	8	4.8	8.4	ns
prot560	162	4	3	4	2	2	4	10	22	sig
prot561	155	4	3	12	4.5	2	5	6	4.5	ns
prot562	484	6	1	3.6	3.6	2	4	1.8	1.8	ns
prot563	462	3	7	2.4	3.6	3	3	4.8	2.4	ns
prot564	989	8	3	10	10	5	7	6	14	ns
prot565	353	1	1	3	4.5	4	5	6	4.5	ns
prot566	382	7	9	9	16.2	2	2	3.6	9	ns
prot567	1092	2	7	3.6	6	2	2	1.2	4.8	ns
prot568	158	4	2	16	4	1	3	2	2	ns
prot569	829	0	5	10.5	7.5	4	2	6	7.5	ns
prot570	600	2	7	7.2	9	5	3	12.6	5.4	ns
prot571	743	5	4	4.8	1.2	5	6	2.4	2.4	ns
prot572	271	2	4	0	2	3	2	2	8	ns
prot573	774	3	2	6	9	4	4	4.5	1.5	ns
prot574	617	2	3	0	3.6	3	1	1.8	1.8	ns
prot575	120	168	153	189.6	226.8	158	162	200.4	210	ns
prot576	257	150	147	306	336	141	141	266	310	ns
prot577	138	124	128	219	193.5	145	143	204	229.5	ns
prot578	126	83	69	149.4	138.6	81	69	147.6	169.2	ns
prot579	126	88	92	76.8	99.6	77	68	115.2	80.4	ns
prot580	126	87	83	170	172	83	81	168	196	ns
prot581	126	94	82	133.5	118.5	85	68	150	126	ns
prot582	126	84	81	153	165.6	98	118	216	205.2	sig
prot583	126	82	80	108	93.6	255	282	298.8	316.8	sig
prot584	126	81	80	170	190	100	66	184	166	ns
prot585	433	78	78	127.5	112.5	164	172	225	243	sig
prot586	258	48	45	63	68.4	52	52	136.8	151.2	sig
prot587	219	31	24	54	31.2	29	28	25.2	27.6	ns
prot588	274	24	32	60	62	59	29	86	140	sig
prot589	211	32	22	31.5	33	20	21	34.5	36	ns
prot590	203	25	29	46.8	48.6	33	23	45	41.4	ns
prot591	210	31	21	30	24	24	24	36	28.8	ns
prot592	190	30	21	40	42	17	15	54	34	ns
prot593	164	11	22	31.5	34.5	19	23	27	30	ns
prot594	159	22	24	30.6	25.2	44	42	86.4	64.8	sig
prot595	171	23	21	28.8	26.4	22	21	24	20.4	ns
prot596	153	17	24	42	34	78	72	108	162	sig
prot597	176	20	17	18	22.5	32	31	61.5	48	sig
prot598	192	18	16	23.4	28.8	20	18	45	16.2	ns
prot599	352	8	14	13.2	19.2	25	25	24	37.2	sig
prot600	146	16	21	40	24	11	18	34	44	ns
prot601	323	11	13	21	27	21	42	58.5	72	sig
prot602	258	22	14	25.2	30.6	14	11	23.4	43.2	ns
prot603	152	9	18	15.6	18	14	18	26.4	20.4	ns
prot604	76	11	19	22	40	22	14	26	44	ns
prot605	128	11	18	24	16.5	16	18	30	25.5	ns
prot606	187	19	21	28.8	30.6	18	18	27	39.6	ns
prot607	160	11	16	19.2	28.8	21	20	16.8	20.4	ns
prot608	315	18	17	38	34	11	16	40	26	ns
prot609	129	8	9	19.5	10.5	51	24	27	72	sig
prot610	185	15	8	14.4	18	17	11	19.8	30.6	sig
prot611	146	12	13	10.8	13.2	11	10	27.6	18	ns
prot612	241	12	19	32	18	15	9	44	20	ns
prot613	222	16	12	27	15	16	19	21	21	ns
prot614	205	14	5	18	27	51	36	37.8	70.2	sig
prot615	240	11	9	18	12	23	25	34.8	24	sig
prot616	99	11	8	12	28	11	15	8	20	ns
prot617	643	7	14	21	10.5	18	20	24	54	sig
prot618	239	11	12	19.8	32.4	18	27	86.4	59.4	sig
prot619	383	10	14	15.6	16.8	10	15	12	19.2	ns
prot620	247	12	7	18	20	12	10	8	30	ns
prot621	189	10	13	13.5	15	26	20	45	42	sig
prot622	171	12	10	10.8	28.8	13	9	21.6	25.2	ns
prot623	326	11	7	9.6	9.6	10	10	12	10.8	ns
prot624	231	8	15	28	20	33	30	48	84	sig
prot625	153	13	15	10.5	18	18	24	54	40.5	sig
prot626	268	11	11	10.8	21.6	5	8	16.2	10.8	ns
prot627	204	6	9	6	1.2	4	10	7.2	9.6	ns
prot628	191	14	8	22	14	6	11	12	20	ns
prot629	114	10	15	13.5	12	10	9	22.5	13.5	ns
prot630	419	10	10	14.4	25.2	14	10	50.4	43.2	sig
prot631	141	13	15	18	13.2	8	14	15.6	14.4	ns
prot632	128	7	7	18	14	9	6	26	26	ns
prot633	164	5	4	12	7.5	10	8	10.5	3	sig
prot634	274	8	9	10.8	12.6	11	18	19.8	25.2	sig
prot635	188	12	9	10.8	19.2	10	12	12	16.8	ns
prot636	372	7	10	20	12	5	4	20	18	ns
prot637	365	13	7	10.5	10.5	9	11	15	7.5	ns
prot638	145	8	6	12.6	12.6	8	9	18	16.2	ns
prot639	159	8	16	12	12	7	9	7.2	6	ns
prot640	379	5	11	12	20	11	11	20	28	ns
prot641	190	11	12	7.5	13.5	42	12	40.5	49.5	sig
prot642	194	8	6	18	16.2	11	9	12.6	12.6	ns
prot643	178	6	8	9.6	9.6	4	12	12	9.6	sig
prot644	181	10	5	18	24	5	10	10	8	ns
prot645	321	9	9	12	10.5	9	10	19.5	12	ns
prot646	192	6	7	14.4	12.6	14	9	12.6	28.8	sig
prot647	352	10	7	10.8	9.6	6	5	10.8	6	ns
prot648	118	11	5	10	10	10	11	10	22	ns
prot649	410	6	7	9	10.5	6	8	12	12	ns
prot650	403	7	3	10.8	10.8	7	11	5.4	3.6	ns
prot651	199	5	6	10.8	3.6	14	2	8.4	6	ns
prot652	457	7	5	14	12	4	5	14	18	ns
prot653	221	12	10	6	19.5	7	7	12	15	ns
prot654	216	9	5	12.6	12.6	8	5	23.4	10.8	ns
prot655	217	6	6	8.4	3.6	6	5	14.4	13.2	ns
prot656	172	7	8	16	26	10	8	8	32	ns
prot657	268	7	4	10.5	6	1	3	9	9	ns
prot658	583	7	3	12.6	10.8	7	11	19.8	9	ns
prot659	229	8	12	9.6	12	8	5	6	12	ns
prot660	177	9	11	16	16	9	10	28	10	ns
prot661	142	7	3	13.5	12	4	3	19.5	13.5	ns
prot662	178	5	5	16.2	9	3	8	5.4	14.4	ns
prot663	111	3	6	9.6	7.2	3	7	9.6	3.6	ns
prot664	116	9	8	18	16	5	10	14	10	ns
prot665	325	10	10	10.5	12	10	9	6	7.5	ns
prot666	268	2	9	16.2	12.6	1	3	10.8	14.4	ns
prot667	599	13	9	8.4	4.8	9	11	12	10.8	ns
prot668	341	10	8	6	16	5	7	14	12	ns
prot669	172	5	7	9	6	6	6	13.5	9	ns
prot670	204	4	7	14.4	5.4	1	2	14.4	10.8	ns
prot671	171	8	7	2.4	4.8	10	8	8.4	2.4	ns
prot672	255	6	7	8	8	8	9	8	10	ns
prot673	180	2	7	12	6	4	4	9	9	ns
prot674	215	8	8	5.4	16.2	3	5	7.2	12.6	ns
prot675	211	4	3	7.2	6	5	5	7.2	10.8	ns
prot676	234	2	1	2	8	2	6	0	4	ns
prot677	214	7	3	4.5	4.5	2	2	9	9	ns
prot678	180	3	2	7.2	9	3	6	14.4	7.2	ns
prot679	292	5	8	3.6	4.8	3	15	18	14.4	sig
prot680	387	4	4	20	10	1	10	12	12	ns
prot681	283	3	4	10.5	9	6	3	1.5	4.5	ns
prot682	351	5	2	9	7.2	6	4	10.8	10.8	sig
prot683	502	8	4	7.2	14.4	4	12	4.8	14.4	sig
prot684	484	4	1	4	10	3	1	12	4	ns
prot685	345	2	3	9	7.5	7	3	9	7.5	ns
prot686	448	1	4	9	9	1	3	5.4	14.4	ns
prot687	277	5	5	3.6	2.4	3	3	4.8	7.2	ns
prot688	737	3	3	8	6	3	2	4	6	ns
prot689	159	6	8	9	9	2	6	9	13.5	sig
prot690	153	7	2	5.4	3.6	5	3	10.8	10.8	ns
prot691	321	7	4	7.2	3.6	6	7	7.2	2.4	ns
prot692	373	4	0	14	8	5	6	6	8	ns
prot693	124	7	8	10.5	10.5	3	3	9	6	ns
prot694	330	3	6	3.6	9	2	2	1.8	3.6	ns
prot695	319	3	4	6	3.6	6	2	4.8	10.8	sig
prot696	272	4	3	10	12	4	5	4	4	sig
prot697	296	7	5	3	6	4	5	7.5	9	ns
prot698	167	5	7	9	7.2	5	7	10.8	9	ns
prot699	832	2	5	2.4	6	2	2	6	4.8	ns
prot700	461	3	5	18	4	3	4	4	4	ns
prot701	152	2	4	6	12	3	2	7.5	4.5	ns
prot702	247	2	5	14.4	3.6	2	3	7.2	5.4	ns
prot703	311	2	2	6	3.6	4	12	7.2	3.6	sig
prot704	299	3	5	12	14	1	5	10	10	ns
prot705	383	1	6	4.5	7.5	2	0	4.5	6	ns
prot706	426	3	3	3.6	1.8	14	13	12.6	9	sig
prot707	155	3	1	7.2	0	15	21	21.6	14.4	sig
prot708	989	4	1	4	8	1	2	16	6	ns
prot709	187	4	2	4.5	6	1	5	3	1.5	ns
prot710	366	4	2	0	0	5	5	7.2	3.6	ns
prot711	715	2	2	3.6	2.4	4	1	3.6	1.2	ns
prot712	830	3	1	4	0	5	3	0	4	ns
prot713	177	6	2	4.5	3	1	2	6	7.5	ns
prot714	632	3	1	3.6	7.2	5	4	5.4	7.2	ns
prot715	444	4	5	2.4	2.4	1	1	6	9.6	ns
prot716	1241	1	7	6	2	4	3	10	6	ns
prot717	685	3	8	0	6	2	4	6	4.5	ns
prot718	387	0	3	5.4	0	2	1	0	1.8	ns
prot719	322	0	3	0	2.4	7	2	4.8	4.8	sig
prot720	735	2	4	4	6	5	1	8	2	sig
prot721	186	45	39	52.5	64.5	38	46	57	78	ns
prot722	156	40	32	81	84.6	38	35	55.8	77.4	ns
prot723	282	38	38	56.4	44.4	30	41	45.6	46.8	ns
prot724	140	31	31	64	68	56	47	122	116	sig
prot725	137	32	29	30	40.5	17	24	28.5	51	ns
prot726	124	21	30	30.6	37.8	20	28	30.6	39.6	ns
prot727	169	16	18	18	22.8	18	17	26.4	30	ns
prot728	142	16	22	42	34	28	27	46	40	ns
prot729	162	26	23	36	46.5	46	36	87	57	sig
prot730	200	13	17	36	30.6	17	21	36	54	ns
prot731	156	14	23	21.6	9.6	17	21	13.2	14.4	ns
prot732	306	27	15	36	38	17	21	32	42	ns
prot733	174	14	9	16.5	24	18	16	27	16.5	ns
prot734	194	22	21	27	34.2	18	17	27	27	ns
prot735	103	16	13	14.4	14.4	10	11	19.2	18	ns
prot736	172	16	9	20	30	16	20	26	30	ns
prot737	180	10	15	22.5	24	15	7	24	18	ns
prot738	184	7	14	30.6	25.2	13	10	21.6	27	ns
prot739	230	14	8	12	20.4	14	15	21.6	7.2	ns
prot740	187	16	6	22	36	13	12	24	32	ns
prot741	189	6	14	24	24	16	22	25.5	15	ns
prot742	180	12	21	21.6	25.2	32	20	45	68.4	sig
prot743	294	15	9	14.4	12	11	11	13.2	9.6	ns
prot744	186	8	15	18	24	15	12	24	24	ns
prot745	225	18	14	18	28.5	10	9	21	16.5	ns
prot746	174	9	10	21.6	14.4	13	10	14.4	18	ns
prot747	208	8	10	21.6	15.6	14	15	9.6	9.6	ns
prot748	217	11	8	24	14	14	8	20	16	ns
prot749	112	10	6	18	13.5	39	27	54	40.5	sig
prot750	206	10	12	14.4	18	6	9	12.6	28.8	ns
prot751	166	12	9	9.6	13.2	14	8	12	10.8	ns
prot752	113	6	14	22	16	7	11	8	12	ns
prot753	169	8	12	12	15	7	7	10.5	12	ns
prot754	313	8	10	10.8	16.2	12	10	12.6	7.2	ns
prot755	197	9	7	10.8	16.8	20	22	24	13.2	sig
prot756	124	5	8	12	18	10	10	12	24	sig
prot757	246	11	9	15	9	8	4	13.5	7.5	ns
prot758	258	9	7	19.8	14.4	18	33	75.6	48.6	sig
prot759	168	15	5	12	7.2	9	8	4.8	10.8	ns
prot760	260	7	2	12	12	3	7	16	16	ns
prot761	243	3	9	12	18	10	3	21	15	sig
prot762	124	10	7	19.8	9	13	10	21.6	18	sig
prot763	208	16	9	16.8	10.8	7	6	9.6	9.6	ns
prot764	217	8	5	16	4	5	7	10	10	ns
prot765	197	3	6	21	6	10	4	7.5	12	ns
prot766	177	6	5	5.4	7.2	4	5	3.6	7.2	ns
prot767	146	4	7	10.8	7.2	6	4	3.6	6	ns
prot768	157	9	5	12	16	3	4	6	8	ns
prot769	270	5	5	6	7.5	7	2	15	12	ns
prot770	264	5	9	14.4	5.4	7	3	10.8	9	ns
prot771	274	11	6	3.6	6	7	9	10.8	7.2	ns
prot772	156	7	2	4	12	10	7	20	12	ns
prot773	252	8	8	9	7.5	15	3	40.5	18	sig
prot774	356	11	3	12.6	14.4	8	5	12.6	14.4	ns
prot775	180	5	10	9.6	10.8	2	14	4.8	14.4	sig
prot776	251	4	9	6	12	2	7	10	6	ns
prot777	156	11	12	15	9	2	8	12	9	ns
prot778	227	13	3	7.2	10.8	5	6	19.8	9	ns
prot779	116	5	4	8.4	7.2	4	6	4.8	8.4	ns
prot780	154	8	5	10	10	7	2	10	40	sig
prot781	198	6	9	6	7.5	9	6	7.5	15	ns
prot782	236	7	5	3.6	14.4	8	13	9	9	ns
prot783	184	11	4	8.4	2.4	11	4	4.8	8.4	ns
prot784	122	4	8	10	10	6	4	6	0	ns
prot785	91	9	8	4.5	10.5	10	8	24	21	sig
prot786	274	2	4	7.2	16.2	7	2	12.6	23.4	sig
prot787	152	4	5	3.6	6	10	4	6	8.4	ns
prot788	162	5	6	10	8	1	2	18	0	ns
prot789	158	2	12	9	3	12	24	40.5	9	sig
prot790	463	10	7	12.6	5.4	3	3	10.8	10.8	ns
prot791	312	5	8	12	2.4	2	3	8.4	7.2	ns
prot792	261	4	6	6	6	4	3	8	14	ns
prot793	392	6	7	4.5	7.5	4	2	7.5	4.5	ns
prot794	182	3	7	10.8	1.8	3	9	1.8	3.6	ns
prot795	310	4	7	1.2	2.4	6	4	7.2	9.6	sig
prot796	382	4	4	4	10	7	5	4	4	ns
prot797	113	9	3	1.5	18	6	7	9	7.5	ns
prot798	111	4	3	5.4	12.6	5	5	1.8	9	ns
prot799	418	8	3	6	2.4	4	9	10.8	14.4	sig
prot800	185	3	1	16	12	3	2	6	12	ns
prot801	163	3	5	4.5	4.5	4	2	7.5	7.5	ns
prot802	238	5	6	10.8	5.4	7	4	3.6	3.6	ns
prot803	282	2	6	6	6	4	3	4.8	2.4	ns
prot804	305	3	8	2	8	4	10	8	16	sig
prot805	292	3	3	13.5	4.5	6	3	6	10.5	ns
prot806	427	4	1	7.2	3.6	5	2	7.2	5.4	ns
prot807	234	3	4	6	1.2	4	5	6	3.6	ns
prot808	233	3	7	12	14	5	5	12	4	ns
prot809	425	4	3	4.5	9	5	4	12	9	ns
prot810	95	7	3	10.8	5.4	21	18	21.6	16.2	sig
prot811	241	4	4	6	1.2	5	4	1.2	7.2	ns
prot812	201	7	3	16	8	3	4	10	10	ns
prot813	474	1	5	6	0	9	15	13.5	13.5	sig
prot814	437	3	5	5.4	3.6	2	2	5.4	0	ns
prot815	411	5	5	3.6	6	2	2	7.2	4.8	ns
prot816	333	2	2	6	6	4	3	8	2	ns
prot817	449	3	3	4.5	6	2	0	4.5	3	ns
prot818	256	4	4	3.6	7.2	0	3	1.8	5.4	ns
prot819	292	5	5	6	4.8	3	4	4.8	1.2	ns
prot820	669	6	3	2	10	2	5	4	6	ns
prot821	378	3	4	7.5	10.5	4	4	7.5	7.5	ns
prot822	373	3	4	9	1.8	3	1	10.8	3.6	ns
prot823	327	3	2	3.6	4.8	1	2	2.4	7.2	ns
prot824	180	1	2	2	4	2	5	4	6	ns
prot825	357	2	5	4.5	4.5	1	5	3	7.5	ns
prot826	791	0	3	3.6	5.4	5	3	5.4	1.8	ns
prot827	1037	3	4	4.8	2.4	2	9	9.6	7.2	sig
prot828	223	0	4	4	0	1	3	6	2	ns
prot829	417	3	2	7.5	4.5	6	8	15	12	sig
prot830	310	2	3	1.8	1.8	12	2	7.2	7.2	sig
prot831	796	2	4	2.4	2.4	1	4	2.4	1.2	ns
prot832	385	2	3	6	4	3	1	6	10	ns
prot833	399	2	3	4.5	1.5	0	1	7.5	0	ns
prot834	661	1	0	5.4	10.8	0	2	5.4	5.4	ns
prot835	648	1	3	4.8	2.4	3	3	2.4	1.2	ns
prot836	172	3	1	8	0	2	1	2	2	sig
prot837	459	3	4	1.5	4.5	3	2	3	3	ns
prot838	266	0	1	1.8	3.6	1	1	3.6	3.6	ns
prot839	85	60	43	52.8	73.2	45	56	72	64.8	ns
prot840	185	57	57	100	142	180	147	294	336	sig
prot841	130	55	66	88.5	64.5	67	54	85.5	91.5	ns
prot842	128	69	50	81	109.8	51	59	120.6	88.2	ns
prot843	130	58	46	56.4	60	61	50	70.8	66	ns
prot844	150	56	59	94	80	47	48	102	100	ns
prot845	94	32	35	60	55.5	42	42	63	46.5	sig
prot846	154	25	23	54	54	26	19	45	43.2	ns
prot847	76	30	24	25.2	31.2	32	16	32.4	25.2	ns
prot848	213	21	11	54	28	16	15	44	38	ns
prot849	51	16	13	28.5	33	12	19	22.5	33	ns
prot850	198	16	11	34.2	43.2	23	20	50.4	25.2	ns
prot851	150	13	15	20.4	18	28	32	33.6	52.8	sig
prot852	161	12	15	40	22	13	17	32	28	ns
prot853	227	12	3	25.5	16.5	8	15	16.5	16.5	ns
prot854	56	15	14	25.2	18	12	12	21.6	28.8	ns
prot855	107	13	9	6	18	17	15	18	16.8	ns
prot856	85	9	11	42	32	12	14	28	20	ns
prot857	191	16	11	18	16.5	14	10	9	16.5	ns
prot858	207	18	12	27	19.8	11	13	10.8	16.2	ns
prot859	313	5	7	21.6	9.6	45	42	50.4	21.6	sig
prot860	150	9	20	26	20	6	11	16	24	ns
prot861	446	10	10	10.5	13.5	11	8	12	15	ns
prot862	165	9	7	25.2	19.8	8	17	18	25.2	ns
prot863	164	11	13	15.6	12	12	7	9.6	13.2	ns
prot864	183	10	6	30	18	9	13	14	14	ns
prot865	112	8	9	15	12	14	9	9	12	ns
prot866	99	12	7	16.2	36	11	15	16.2	10.8	ns
prot867	162	9	9	12	13.2	14	12	10.8	10.8	ns
prot868	294	8	10	18	28	12	9	22	28	ns
prot869	219	9	11	10.5	12	15	6	16.5	22.5	ns
prot870	139	10	8	18	14.4	11	20	39.6	25.2	sig
prot871	1091	6	8	10.8	12	11	14	14.4	12	ns
prot872	153	7	9	18	24	12	17	16	24	ns
prot873	122	2	7	24	7.5	10	12	15	16.5	ns
prot874	308	5	12	16.2	18	6	5	16.2	16.2	ns
prot875	274	4	5	10.8	12	9	9	8.4	9.6	ns
prot876	168	6	7	22	16	9	8	26	18	ns
prot877	157	13	8	7.5	16.5	6	7	6	9	ns
prot878	171	11	9	12.6	14.4	7	11	14.4	21.6	ns
prot879	163	8	5	4.8	10.8	10	12	19.2	7.2	sig
prot880	78	7	8	18	10	9	8	22	14	ns
prot881	177	9	17	18	9	9	14	13.5	19.5	sig
prot882	198	6	2	19.8	12.6	10	10	28.8	18	sig
prot883	322	10	9	12	6	12	8	12	4.8	ns
prot884	145	11	7	28	10	9	5	24	22	ns
prot885	224	10	4	6	10.5	12	18	24	24	sig
prot886	155	7	7	12.6	14.4	9	9	9	5.4	ns
prot887	102	7	10	19.2	3.6	6	7	12	4.8	ns
prot888	207	1	5	14	10	7	12	10	14	ns
prot889	480	4	13	10.5	10.5	6	8	6	10.5	ns
prot890	104	2	11	12.6	23.4	5	9	10.8	12.6	ns
prot891	204	7	4	7.2	6	5	7	9.6	10.8	ns
prot892	248	6	8	6	12	11	7	14	16	ns
prot893	157	9	4	9	7.5	15	4	15	18	ns
prot894	132	6	10	14.4	19.8	14	6	10.8	25.2	sig
prot895	214	7	7	13.2	6	8	8	4.8	14.4	ns
prot896	219	5	5	12	6	24	15	24	30	sig
prot897	193	9	10	13.5	4.5	3	9	6	13.5	ns
prot898	155	6	6	10.8	1.8	7	7	10.8	12.6	ns
prot899	239	3	6	8.4	2.4	5	6	14.4	3.6	ns
prot900	116	5	5	20	8	8	5	10	8	ns
prot901	211	6	8	4.5	7.5	5	4	9	4.5	ns
prot902	156	7	7	12.6	10.8	16	5	16.2	16.2	sig
prot903	246	6	7	12	3.6	5	8	6	14.4	ns
prot904	218	4	10	14	16	14	5	28	32	sig
prot905	201	8	8	7.5	18	7	6	3	9	ns
prot906	111	1	6	5.4	3.6	4	2	7.2	3.6	ns
prot907	175	7	3	6	2.4	2	4	9.6	7.2	ns
prot908	195	3	6	22	8	5	4	12	8	ns
prot909	292	6	1	6	7.5	7	4	10.5	9	ns
prot910	173	5	4	9	5.4	4	4	14.4	7.2	ns
prot911	284	8	9	7.2	8.4	3	7	7.2	2.4	ns
prot912	151	5	4	14	16	6	7	12	4	sig
prot913	165	6	7	7.5	6	3	7	3	6	ns
prot914	132	8	4	3.6	19.8	2	3	5.4	12.6	ns
prot915	177	1	7	7.2	7.2	4	7	6	4.8	ns
prot916	137	2	4	22	4	5	4	8	16	ns
prot917	325	4	2	4.5	9	9	3	16.5	10.5	ns
prot918	192	6	2	7.2	14.4	9	7	7.2	9	ns
prot919	170	9	1	6	0	4	3	3.6	6	ns
prot920	157	4	10	10	8	9	7	4	6	ns
prot921	192	0	3	3	10.5	9	8	13.5	12	sig
prot922	474	6	5	3.6	3.6	7	5	1.8	10.8	ns
prot923	186	4	5	6	3.6	6	4	2.4	2.4	ns
prot924	428	2	3	12	6	2	2	4	2	ns
prot925	191	7	4	4.5	6	6	6	18	6	sig
prot926	169	5	8	9	9	4	2	9	7.2	ns
prot927	166	2	4	4.8	2.4	3	7	4.8	3.6	ns
prot928	290	3	4	14	6	2	6	8	18	ns
prot929	216	4	5	9	3	21	15	13.5	18	sig
prot930	103	4	3	5.4	1.8	3	4	19.8	10.8	ns
prot931	271	2	5	7.2	4.8	5	3	7.2	0	ns
prot932	147	5	1	8	8	1	1	10	4	ns
prot933	135	3	1	1.5	3	6	3	4.5	7.5	ns
prot934	135	3	3	7.2	5.4	8	7	5.4	7.2	ns
prot935	135	1	0	2.4	4.8	2	1	2.4	7.2	ns
prot936	135	4	9	8	12	5	6	8	4	ns
prot937	321	3	6	3	10.5	4	4	6	6	ns
prot938	164	3	1	7.2	3.6	1	3	5.4	5.4	ns
prot939	113	2	5	2.4	2.4	3	2	3.6	4.8	ns
prot940	271	3	3	2	2	5	7	2	14	ns
prot941	204	2	1	4.5	4.5	1	3	6	9	ns
prot942	276	2	4	7.2	10.8	4	4	1.8	5.4	ns
prot943	108	3	2	3.6	2.4	8	1	8.4	9.6	sig
prot944	91	7	0	10	12	5	3	6	4	ns
prot945	325	6	6	6	3	2	4	4.5	0	ns
prot946	114	3	3	10.8	1.8	2	6	14.4	7.2	sig
prot947	277	2	4	1.2	3.6	2	7	2.4	3.6	ns
prot948	118	1	1	2	4	3	1	4	2	ns
prot949	121	4	1	7.5	4.5	3	3	1.5	3	ns
prot950	198	2	2	0	1.8	1	5	5.4	1.8	ns
prot951	237	0	4	2.4	3.6	3	3	2.4	1.2	ns
prot952	220	1	3	2	0	2	2	8	16	sig
prot953	406	4	2	3	0	2	5	6	1.5	ns
prot954	391	3	0	0	1.8	3	2	1.8	12.6	ns
prot955	189	0	4	3.6	2.4	1	5	1.2	2.4	ns
prot956	232	1	0	0	6	6	4	6	8	sig
prot957	470	1	0	1.5	6	3	1	1.5	3	ns
prot958	527	2	2	1.8	3.6	0	2	1.8	1.8	ns
prot959	141	5	2	4.8	6	2	0	2.4	4.8	ns
prot960	602	1	2	12	6	0	3	2	10	ns
prot961	109	26	32	30	24	30	35	37.5	45	ns
prot962	258	13	25	37.8	32.4	27	24	50.4	43.2	ns
prot963	168	9	14	15.6	15.6	15	21	19.2	16.8	ns
prot964	177	21	5	32	24	20	21	28	26	ns
prot965	104	16	9	18	21	11	14	19.5	16.5	ns
prot966	187	14	8	7.2	18	9	8	14.4	14.4	ns
prot967	134	15	20	10.8	12	15	9	22.8	15.6	ns
prot968	153	15	14	22	24	9	21	18	34	ns
prot969	125	6	12	12	15	11	8	19.5	15	ns
prot970	242	11	12	21.6	10.8	12	20	54	39.6	sig
prot971	128	12	11	16.8	18	16	18	19.2	24	sig
prot972	160	4	6	10	18	7	13	10	26	ns
prot973	65	11	13	9	15	10	10	7.5	19.5	ns
prot974	143	14	20	18	18	10	13	25.2	25.2	ns
prot975	131	13	12	18	16.8	22	36	24	16.8	sig
prot976	128	10	11	22	28	10	9	14	18	ns
prot977	76	10	5	9	13.5	6	10	10.5	10.5	sig
prot978	95	16	12	21.6	10.8	28	26	32.4	32.4	sig
prot979	70	7	8	12	13.2	13	14	7.2	8.4	ns
prot980	136	7	6	22	24	16	23	40	36	sig
prot981	116	16	4	21	16.5	9	7	15	21	ns
prot982	108	10	8	28.8	12.6	22	32	19.8	23.4	sig
prot983	195	5	10	6	21.6	11	7	3.6	13.2	ns
prot984	145	6	7	24	22	12	8	30	18	ns
prot985	102	7	9	9	21	16	6	16.5	19.5	ns
prot986	173	2	6	14.4	5.4	11	8	12.6	10.8	ns
prot987	212	7	9	9.6	7.2	6	4	4.8	3.6	ns
prot988	116	6	9	12	22	6	9	20	20	sig
prot989	219	8	6	13.5	12	4	4	16.5	13.5	ns
prot990	312	8	4	10.8	14.4	9	4	23.4	9	sig
prot991	78	5	6	9.6	6	5	5	15.6	7.2	ns
prot992	193	5	8	12	14	21	15	60	18	sig
prot993	500	6	3	9	4.5	3	2	10.5	1.5	ns
prot994	195	5	4	10.8	9	3	7	9	9	ns
prot995	177	6	4	4.8	3.6	4	5	7.2	7.2	ns
prot996	224	6	6	2	18	1	6	16	16	ns
prot997	239	6	3	9	10.5	5	5	12	9	ns
prot998	223	6	6	7.2	7.2	3	6	9	12.6	ns
prot999	113	11	8	7.2	8.4	8	3	6	8.4	ns
prot1000	94	4	3	12	8	8	7	4	14	ns
prot1001	74	5	4	13.5	1.5	4	4	10.5	1.5	ns
prot1002	265	4	9	5.4	3.6	9	20	14.4	10.8	sig
prot1003	225	4	8	12	6	4	4	10.8	9.6	ns
prot1004	129	4	1	8	6	5	5	10	6	ns
prot1005	210	6	5	10.5	6	14	14	19.5	21	sig
prot1006	248	4	6	9	10.8	4	10	7.2	18	sig
prot1007	158	4	3	6	6	7	11	4.8	16.8	sig
prot1008	68	4	5	8	14	3	6	6	14	ns
prot1009	68	4	7	9	12	3	6	9	0	ns
prot1010	548	6	0	9	12.6	2	7	12.6	12.6	ns
prot1011	123	3	5	7.2	4.8	11	3	2.4	6	ns
prot1012	181	5	6	12	8	8	4	16	4	ns
prot1013	824	1	1	7.5	6	6	2	1.5	10.5	ns
prot1014	250	4	2	1.8	9	12	3	16.2	21.6	sig
prot1015	242	0	3	4.8	6	6	2	4.8	4.8	ns
prot1016	186	4	2	8	8	6	3	2	8	ns
prot1017	228	6	7	7.5	7.5	5	7	9	9	ns
prot1018	106	3	10	7.2	14.4	1	2	5.4	9	ns
prot1019	135	4	1	7.2	4.8	5	13	4.8	15.6	sig
prot1020	173	5	7	6	8	7	6	6	10	ns
prot1021	245	4	4	3	1.5	7	3	6	6	ns
prot1022	98	3	4	5.4	12.6	1	3	9	3.6	ns
prot1023	149	4	3	4.8	8.4	5	8	3.6	1.2	ns
prot1024	136	4	1	4	6	3	5	12	0	ns
prot1025	335	3	1	6	7.5	4	2	6	1.5	ns
prot1026	81	3	4	5.4	5.4	3	2	3.6	3.6	ns
prot1027	124	2	5	4.8	2.4	15	9	25.2	14.4	sig
prot1028	204	5	3	14	8	3	3	6	14	ns
prot1029	124	3	3	6	7.5	2	4	6	6	ns
prot1030	231	4	2	7.2	1.8	1	2	0	7.2	ns
prot1031	192	4	2	6	6	1	4	4.8	7.2	sig
prot1032	514	2	4	8	4	3	4	8	6	ns
prot1033	277	2	6	7.5	7.5	11	4	6	13.5	ns
prot1034	159	1	3	1.8	3.6	4	3	3.6	0	ns
prot1035	190	3	4	2.4	1.2	6	3	6	3.6	ns
prot1036	225	4	5	12	12	5	6	10	12	ns
prot1037	57	1	3	0	0	8	10	9	3	sig
prot1038	153	6	8	5.4	7.2	2	2	9	7.2	ns
prot1039	91	4	7	4.8	10.8	3	1	6	3.6	ns
prot1040	94	3	3	4	12	4	2	12	2	ns
prot1041	112	3	2	4.5	4.5	3	2	4.5	6	ns
prot1042	336	5	3	9	7.2	8	4	7.2	5.4	ns
prot1043	241	4	4	4.8	9.6	3	4	4.8	4.8	sig
prot1044	108	2	2	2	8	11	2	12	10	ns
prot1045	117	2	4	9	7.5	5	5	6	3	ns
prot1046	286	4	3	1.8	5.4	1	2	10.8	5.4	ns
prot1047	122	3	3	6	2.4	6	3	4.8	3.6	ns
prot1048	273	2	6	8	2	3	4	6	4	ns
prot1049	237	3	5	3	6	2	6	12	12	sig
prot1050	222	3	1	3.6	9	2	6	10.8	3.6	sig
prot1051	799	1	6	2.4	1.2	5	2	2.4	1.2	sig
prot1052	125	4	3	8	6	4	2	8	4	ns
prot1053	98	2	4	4.5	4.5	5	2	3	3	sig
prot1054	153	2	2	0	12.6	6	3	32.4	10.8	sig
prot1055	186	3	2	0	2.4	2	0	2.4	2.4	ns
prot1056	188	5	4	2	10	3	1	8	6	ns
prot1057	127	0	1	4.5	3	1	2	3	4.5	ns
prot1058	65	111	135	190.8	212.4	165	180	291.6	320.4	sig
prot1059	115	36	57	58.8	36	51	39	55.2	61.2	ns
prot1060	65	34	19	62	64	31	30	34	76	ns
prot1061	90	17	23	27	34.5	13	22	31.5	28.5	ns
prot1062	120	15	14	21.6	18	14	13	27	21.6	ns
prot1063	83	4	9	12	9.6	8	7	10.8	10.8	ns
prot1064	177	3	8	14	18	9	5	6	14	ns
prot1065	59	5	9	6	19.5	4	7	9	18	ns
prot1066	97	5	9	7.2	12.6	8	14	16.2	10.8	ns
prot1067	188	8	7	16.8	8.4	7	6	3.6	3.6	ns
prot1068	82	8	2	14	10	7	8	12	12	ns
prot1069	109	7	6	15	10.5	7	9	7.5	15	ns
prot1070	109	7	11	16.2	16.2	13	8	21.6	12.6	ns
prot1071	168	13	7	13.2	15.6	18	24	43.2	21.6	sig
prot1072	188	7	6	6	18	5	8	18	18	ns
prot1073	82	5	1	6	13.5	8	6	18	10.5	ns
prot1074	75	8	9	7.2	10.8	24	24	27	27	sig
prot1075	151	9	8	7.2	7.2	7	6	3.6	10.8	ns
prot1076	175	5	5	10	4	10	4	12	14	ns
prot1077	116	12	7	7.5	7.5	4	5	9	9	ns
prot1078	161	7	6	5.4	10.8	9	1	9	10.8	ns
prot1079	95	4	13	6	6	2	4	12	9.6	ns
prot1080	101	5	5	0	12	3	8	6	8	ns
prot1081	175	7	13	3	4.5	9	9	16.5	40.5	sig
prot1082	401	7	5	10.8	12.6	3	3	9	16.2	ns
prot1083	214	5	10	4.8	4.8	4	3	9.6	6	ns
prot1084	215	5	5	14	12	14	8	12	24	sig
prot1085	152	8	3	7.5	12	6	4	15	7.5	ns
prot1086	125	4	2	5.4	9	4	5	5.4	3.6	ns
prot1087	154	3	4	1.2	7.2	6	10	14.4	7.2	sig
prot1088	119	10	4	12	6	1	7	10	8	ns
prot1089	145	0	5	7.5	6	2	5	3	15	ns
prot1090	256	4	5	10.8	16.2	5	5	14.4	3.6	ns
prot1091	119	4	5	2.4	3.6	2	4	4.8	4.8	ns
prot1092	159	6	6	8	2	0	2	6	8	ns
prot1093	91	7	1	4.5	3	4	4	1.5	3	ns
prot1094	396	1	5	7.2	12.6	8	4	14.4	9	ns
prot1095	205	5	4	2.4	7.2	3	6	2.4	8.4	ns
prot1096	108	5	6	10	8	6	4	2	2	ns
prot1097	71	4	3	4.5	6	4	4	6	7.5	sig
prot1098	259	3	3	9	3.6	4	2	16.2	7.2	ns
prot1099	191	4	4	6	3.6	2	2	4.8	8.4	sig
prot1100	147	1	6	14	8	6	2	8	8	sig
prot1101	292	3	7	3	4.5	4	5	1.5	13.5	ns
prot1102	69	3	6	9	3.6	2	6	3.6	10.8	sig
prot1103	245	1	3	6	3.6	0	7	7.2	3.6	ns
prot1104	146	4	1	6	4	3	4	0	10	ns
prot1105	351	1	6	7.5	6	2	1	10.5	1.5	ns
prot1106	106	1	3	18	7.2	8	6	12.6	1.8	ns
prot1107	180	0	3	2.4	0	3	2	3.6	1.2	ns
prot1108	199	1	5	8	8	5	3	6	2	ns
prot1109	185	5	3	4.5	6	5	3	6	6	ns
prot1110	182	6	1	5.4	10.8	7	5	3.6	1.8	ns
prot1111	59	3	3	1.2	6	1	3	2.4	1.2	ns
prot1112	173	2	2	4	2	4	1	4	6	ns
prot1113	105	2	4	12	4.5	3	9	4.5	4.5	ns
prot1114	79	2	1	3.6	9	5	1	10.8	5.4	ns
prot1115	94	2	4	3.6	2.4	1	2	2.4	3.6	ns
prot1116	235	4	5	2	2	4	2	8	2	ns
prot1117	99	1	2	3	3	2	1	1.5	6	ns
prot1118	103	1	3	10.8	3.6	5	4	7.2	3.6	sig
prot1119	226	4	1	2.4	3.6	0	2	2.4	2.4	ns
prot1120	168	4	1	6	4	5	6	6	8	ns
prot1121	454	8	3	9	9	3	1	4.5	1.5	ns
prot1122	92	3	2	3.6	3.6	5	7	7.2	9	sig
prot1123	99	7	6	2.4	1.2	3	0	1.2	0	ns
prot1124	116	1	2	2	6	5	3	4	6	ns
prot1125	90	4	1	4.5	0	3	1	4.5	3	ns
prot1126	87	0	4	5.4	7.2	4	4	10.8	12.6	sig
prot1127	294	3	5	2.4	2.4	5	3	2.4	3.6	ns
prot1128	354	3	0	4	4	4	1	4	2	ns
prot1129	216	4	1	7.5	4.5	0	0	6	4.5	ns
prot1130	138	3	3	7.2	12.6	3	1	9	14.4	ns
prot1131	187	3	2	2.4	0	1	2	2.4	2.4	ns
prot1132	495	1	0	4	2	1	2	2	8	ns
prot1133	406	2	4	1.5	1.5	2	1	3	1.5	ns
prot1134	382	1	1	3.6	0	1	2	1.8	1.8	ns
prot1135	272	1	2	3.6	1.2	2	4	1.2	1.2	ns
prot1136	71	19	26	54	48	36	27	36	40	sig
prot1137	105	13	19	34.5	45	13	23	31.5	24	ns
prot1138	234	17	27	43.2	28.8	19	20	41.4	41.4	ns
prot1139	112	12	14	27.6	16.8	17	25	22.8	26.4	sig
prot1140	114	15	17	26	42	20	15	18	42	ns
prot1141	112	11	7	21	12	6	8	12	21	sig
prot1142	166	14	12	16.2	21.6	10	4	7.2	9	ns
prot1143	104	7	9	2.4	6	4	7	10.8	3.6	ns
prot1144	376	6	6	8	16	3	9	20	18	ns
prot1145	83	7	3	13.5	10.5	9	6	10.5	6	ns
prot1146	51	2	7	5.4	10.8	11	5	9	23.4	sig
prot1147	74	6	3	10.8	4.8	10	14	14.4	9.6	sig
prot1148	74	5	3	12	8	2	3	10	10	ns
prot1149	117	2	4	4.5	9	7	6	4.5	10.5	ns
prot1150	106	4	3	5.4	14.4	3	4	5.4	16.2	ns
prot1151	110	3	2	2.4	1.2	4	5	3.6	4.8	ns
prot1152	73	3	3	0	2	5	2	8	2	ns
prot1153	113	2	2	3	4.5	3	5	3	4.5	ns
prot1154	358	3	2	1.8	5.4	7	3	7.2	9	ns
prot1155	99	3	5	2.4	4.8	3	3	4.8	2.4	ns
prot1156	115	7	3	2	8	3	4	8	8	ns
prot1157	180	2	2	9	6	3	2	6	4.5	ns
prot1158	67	4	2	5.4	10.8	7	1	3.6	3.6	ns
prot1159	99	2	3	3.6	4.8	2	2	16.8	12	sig
prot1160	99	2	4	4	8	7	4	10	6	ns
prot1161	99	1	3	1.5	0	5	2	3	3	ns
prot1162	98	2	4	9	7.2	5	6	7.2	5.4	ns
prot1163	165	7	4	4.8	1.2	4	2	3.6	1.2	ns
prot1164	76	2	2	4	2	2	3	6	4	ns
prot1165	90	1	3	1.5	0	4	2	4.5	1.5	ns
prot1166	113	5	2	7.2	7.2	2	2	3.6	1.8	ns
prot1167	90	2	0	6	3.6	6	2	4.8	2.4	sig
prot1168	163	4	6	6	4	7	1	8	4	sig
prot1169	102	3	3	6	1.5	3	2	1.5	6	ns
prot1170	183	2	4	7.2	1.8	6	2	5.4	3.6	sig
prot1171	98	2	3	3.6	0	4	0	2.4	3.6	ns
prot1172	146	4	2	2	4	7	5	8	8	ns
prot1173	145	3	3	0	3	1	2	3	3	ns
prot1174	166	0	2	5.4	9	1	1	0	0	ns
prot1175	100	1	0	1.2	0	2	1	2.4	2.4	ns
prot1176	393	1	6	6	4	5	3	14	8	ns
prot1177	89	3	1	1.5	6	2	5	9	1.5	ns
prot1178	391	1	1	5.4	1.8	1	2	1.8	7.2	ns
prot1179	89	0	3	2.4	1.2	1	1	3.6	3.6	ns
prot1180	1106	3	9	12	18	36	24	42	36	sig
prot1181	3227	8	9	4.5	3	11	7	16.5	16.5	ns
prot1182	539	10	16	28.8	23.4	8	9	25.2	14.4	ns
prot1183	771	5	6	0	10.8	3	3	8.4	2.4	ns
prot1184	2680	4	5	4	6	3	3	6	6	ns
prot1185	917	2	5	4.5	9	6	8	3	3	ns
prot1186	4114	3	2	5.4	0	2	2	3.6	5.4	ns
prot1187	449	14	8	8.4	8.4	10	7	4.8	8.4	ns
prot1188	1304	5	5	8	8	3	4	6	2	ns
prot1189	393	2	3	13.5	13.5	8	2	6	6	ns
prot1190	1513	3	1	1.8	0	2	2	3.6	5.4	ns
prot1191	2580	0	2	2.4	3.6	2	2	3.6	3.6	ns
prot1192	959	6	9	14	16	5	3	12	16	ns
prot1193	510	3	4	9	3	4	2	10.5	7.5	ns
prot1194	427	3	11	9	9	9	5	5.4	9	ns
prot1195	413	2	3	3.6	3.6	1	6	4.8	3.6	ns
prot1196	819	3	4	6	8	4	4	6	10	ns
prot1197	1779	5	3	3	6	6	3	7.5	1.5	ns
prot1198	1379	3	5	3.6	1.8	2	5	7.2	3.6	ns
prot1199	652	7	5	12	1.2	2	0	3.6	8.4	ns
prot1200	704	3	4	2	4	3	2	2	8	ns
prot1201	1028	3	2	4.5	3	2	2	9	3	ns
prot1202	1181	3	1	12.6	0	3	2	7.2	5.4	ns
prot1203	383	6	8	8.4	6	7	5	8.4	8.4	ns
prot1204	1077	11	5	16	4	6	4	4	6	ns
prot1205	452	3	7	6	9	8	7	9	1.5	ns
prot1206	434	0	4	7.2	9	3	3	14.4	9	ns
prot1207	955	3	2	3.6	4.8	2	4	3.6	1.2	ns
prot1208	528	2	3	10	6	5	13	18	18	sig
prot1209	228	1	5	6	3	5	5	10.5	9	ns
prot1210	781	5	5	5.4	3.6	0	2	5.4	3.6	ns
prot1211	548	6	4	7.2	7.2	4	8	9.6	4.8	sig
prot1212	273	7	3	8	4	1	4	6	4	ns
prot1213	153	7	7	9	4.5	8	7	18	19.5	ns
prot1214	320	4	9	5.4	18	5	1	5.4	12.6	ns
prot1215	219	6	7	3.6	6	2	5	1.2	13.2	ns
prot1216	410	7	8	12	10	2	5	6	8	ns
prot1217	322	8	6	15	6	15	18	31.5	13.5	sig
prot1218	629	4	7	9	1.8	9	4	7.2	12.6	ns
prot1219	264	3	6	3.6	3.6	3	7	1.2	3.6	ns
prot1220	356	2	5	4	2	4	2	4	6	ns
prot1221	390	5	4	6	15	5	3	3	6	ns
prot1222	235	1	4	3.6	9	3	2	1.8	0	ns
prot1223	263	8	3	1.2	6	3	5	3.6	1.2	ns
prot1224	481	2	4	2	10	5	4	10	4	sig
prot1225	551	4	2	10.5	4.5	2	2	1.5	4.5	ns
prot1226	481	5	2	9	9	2	9	7.2	12.6	ns
prot1227	487	1	5	4.8	1.2	3	6	3.6	10.8	sig
prot1228	881	1	4	0	2	2	0	8	8	ns
prot1229	2284	2	0	4.5	6	6	2	15	3	sig
prot1230	852	3	5	3.6	1.8	0	2	0	1.8	ns
prot1231	341	3	3	3.6	6	12	8	12	7.2	sig
prot1232	182	2	6	4	2	2	8	6	4	ns
prot1233	327	6	6	10.5	4.5	2	6	4.5	10.5	ns
prot1234	219	2	6	7.2	3.6	3	9	12.6	14.4	ns
prot1235	406	5	4	3.6	3.6	3	8	9.6	4.8	sig
prot1236	332	3	3	2	6	2	3	0	0	ns
prot1237	365	1	0	3	6	2	2	7.5	4.5	ns
prot1238	308	4	3	5.4	9	4	3	5.4	5.4	ns
prot1239	232	2	2	1.2	2.4	5	1	1.2	4.8	ns
prot1240	2067	3	2	2	4	1	3	8	0	ns
prot1241	865	6	4	7.5	7.5	1	0	6	0	ns
prot1242	682	1	1	5.4	0	1	1	1.8	9	ns
prot1243	573	2	3	2.4	6	1	3	0	2.4	ns
prot1244	454	3	2	4	6	2	1	4	0	ns
prot1245	611	7	17	12	19.5	17	15	13.5	12	ns
prot1246	133	8	8	10.8	10.8	3	6	18	16.2	ns
prot1247	221	4	11	10.8	7.2	7	9	8.4	6	ns
prot1248	153	13	9	10	8	9	13	22	16	ns
prot1249	363	8	4	10.5	12	8	1	12	9	ns
prot1250	435	8	8	12.6	12.6	21	21	37.8	32.4	sig
prot1251	366	4	6	4.8	7.2	7	2	7.2	6	ns
prot1252	170	3	4	6	16	5	0	16	10	ns
prot1253	267	3	1	10.5	6	6	2	4.5	0	ns
prot1254	463	4	2	7.2	9	2	7	5.4	5.4	ns
prot1255	542	3	3	6	6	2	5	2.4	3.6	ns
prot1256	448	2	7	16	4	4	4	8	8	ns
prot1257	177	4	4	4.5	6	5	7	19.5	6	sig
prot1258	365	0	4	7.2	3.6	2	3	3.6	1.8	ns
prot1259	746	2	4	3.6	2.4	5	11	4.8	7.2	ns
prot1260	458	4	4	8	8	4	8	10	6	ns
prot1261	147	0	3	3	3	2	5	0	3	ns
prot1262	266	4	5	14.4	9	2	4	5.4	9	ns
prot1263	340	3	2	0	8.4	9	7	10.8	6	sig
prot1264	398	4	6	6	4	3	3	8	2	ns
prot1265	403	3	4	1.5	4.5	3	5	3	4.5	ns
prot1266	302	1	3	5.4	9	8	1	7.2	7.2	sig
prot1267	465	2	4	2.4	7.2	3	3	6	1.2	ns
prot1268	487	0	2	2	6	9	6	12	18	sig
prot1269	568	1	6	7.5	1.5	2	2	0	3	ns
prot1270	370	3	2	3.6	3.6	3	4	3.6	5.4	ns
prot1271	435	4	2	2.4	1.2	1	1	0	0	ns
prot1272	382	3	1	6	2	1	0	6	0	ns
prot1273	400	2	0	3	3	2	4	3	3	sig
prot1274	1317	0	0	1.8	0	1	0	0	1.8	ns
prot1275	1827	1	1	1.2	1.2	1	1	0	0	ns
prot1276	227	9	6	24	16	10	8	8	8	ns
prot1277	126	5	3	9	6	5	8	7.5	12	ns
prot1278	199	4	6	7.2	7.2	4	3	12.6	1.8	ns
prot1279	186	1	6	9.6	8.4	2	2	14.4	6	sig
prot1280	397	7	2	14	8	6	3	12	2	ns
prot1281	191	5	4	3	1.5	4	6	4.5	4.5	ns
prot1282	181	3	6	10.8	10.8	6	3	7.2	10.8	ns
prot1283	332	5	3	9.6	3.6	6	5	6	4.8	ns
prot1284	207	4	2	10	6	2	5	4	8	ns
prot1285	433	1	2	7.5	7.5	2	2	6	6	ns
prot1286	220	6	6	5.4	7.2	4	6	5.4	5.4	ns
prot1287	174	3	3	2.4	2.4	6	6	8.4	7.2	sig
prot1288	398	3	6	8	8	5	2	8	10	sig
prot1289	250	3	6	6	6	2	1	18	7.5	ns
prot1290	254	1	3	7.2	5.4	5	5	3.6	12.6	sig
prot1291	278	3	3	6	3.6	3	3	4.8	3.6	ns
prot1292	195	4	2	10	2	3	2	2	12	ns
prot1293	493	0	3	4.5	1.5	5	2	6	7.5	ns
prot1294	395	1	1	0	3.6	1	2	9	3.6	ns
prot1295	346	1	6	1.2	6	0	2	0	0	ns
prot1296	386	8	4	4	6	6	6	6	6	sig
prot1297	323	2	2	4.5	3	1	1	4.5	3	ns
prot1298	221	1	2	7.2	7.2	5	2	10.8	5.4	ns
prot1299	330	8	1	2.4	1.2	5	5	3.6	3.6	ns
prot1300	913	4	2	8	10	0	1	6	4	ns
prot1301	216	4	3	3	6	3	7	4.5	7.5	ns
prot1302	176	4	2	7.2	9	1	4	3.6	7.2	ns
prot1303	396	2	5	2.4	4.8	1	0	2.4	3.6	ns
prot1304	144	4	3	6	4	1	2	4	8	ns
prot1305	340	3	2	4.5	4.5	3	3	4.5	6	ns
prot1306	177	2	4	5.4	3.6	2	4	1.8	5.4	ns
prot1307	491	5	3	2.4	3.6	4	2	4.8	4.8	ns
prot1308	289	1	0	10	14	2	3	2	6	ns
prot1309	925	2	2	6	4.5	3	1	1.5	3	ns
prot1310	266	2	4	1.8	3.6	1	5	3.6	3.6	ns
prot1311	584	4	3	4.8	2.4	2	1	3.6	1.2	ns
prot1312	316	5	4	6	4	1	2	10	4	ns
prot1313	365	3	2	3	3	3	2	1.5	3	ns
prot1314	282	4	1	3.6	5.4	1	0	3.6	7.2	ns
prot1315	465	2	4	7.2	6	0	3	3.6	6	ns
prot1316	577	3	1	6	6	1	3	2	2	ns
prot1317	274	0	2	1.5	1.5	2	1	3	4.5	ns
prot1318	517	2	1	9	1.8	1	3	3.6	1.8	ns
prot1319	782	5	3	1.2	4.8	2	0	0	1.2	ns
prot1320	567	4	3	0	2	1	0	2	2	ns
prot1321	356	2	0	1.5	0	0	0	1.5	3	ns
prot1322	229	1	0	5.4	1.8	5	4	9	7.2	sig
prot1323	388	0	0	1.2	4.8	1	1	2.4	2.4	ns
prot1324	109	3	7	16	14	6	8	16	8	ns
prot1325	167	2	2	6	0	2	2	4.5	9	sig
prot1326	192	4	3	9	1.8	12	12	28.8	28.8	sig
prot1327	174	4	1	2.4	4.8	0	2	2.4	2.4	ns
prot1328	144	4	3	6	8	3	7	12	14	ns
prot1329	139	8	0	7.5	3	3	1	3	4.5	ns
prot1330	160	6	5	1.8	7.2	1	7	5.4	5.4	ns
prot1331	220	3	2	6	3.6	1	3	4.8	2.4	ns
prot1332	248	4	5	8	8	11	4	22	10	sig
prot1333	254	3	5	9	12	3	4	4.5	4.5	ns
prot1334	213	1	1	10.8	3.6	3	6	3.6	9	ns
prot1335	81	3	5	3.6	3.6	2	9	6	2.4	sig
prot1336	318	2	4	4	12	4	5	14	4	ns
prot1337	247	3	6	7.5	4.5	5	6	4.5	7.5	ns
prot1338	381	4	2	1.8	3.6	4	1	1.8	7.2	ns
prot1339	159	4	2	2.4	2.4	4	2	4.8	7.2	sig
prot1340	205	3	6	4	0	2	0	8	0	ns
prot1341	244	4	3	4.5	7.5	3	1	7.5	1.5	ns
prot1342	160	3	0	3.6	5.4	1	2	9	7.2	sig
prot1343	288	1	3	3.6	2.4	3	3	1.2	3.6	ns
prot1344	383	5	0	2	4	3	9	2	0	ns
prot1345	206	3	2	6	4.5	1	4	4.5	6	ns
prot1346	703	0	3	0	3.6	1	3	9	0	ns
prot1347	238	4	2	1.2	7.2	2	2	4.8	4.8	ns
prot1348	366	1	3	8	4	1	1	0	2	ns
prot1349	430	6	0	4.5	3	3	2	1.5	4.5	ns
prot1350	637	1	2	1.8	7.2	3	4	7.2	5.4	ns
prot1351	141	3	3	4.8	2.4	4	13	6	4.8	sig
prot1352	140	3	1	4	4	3	3	10	4	ns
prot1353	431	1	2	7.5	3	1	4	4.5	6	ns
prot1354	969	3	4	5.4	9	1	3	0	9	ns
prot1355	247	2	3	2.4	1.2	0	4	3.6	3.6	ns
prot1356	1101	4	4	6	4	2	1	10	4	ns
prot1357	178	1	0	0	1.5	0	2	1.5	1.5	ns
prot1358	178	2	1	1.8	1.8	2	1	5.4	7.2	ns
prot1359	297	3	0	3.6	4.8	2	2	6	1.2	ns
prot1360	238	4	0	6	2	4	3	2	12	ns
prot1361	226	1	0	4.5	3	5	3	4.5	3	ns
prot1362	486	3	2	1.8	3.6	2	4	5.4	3.6	ns
prot1363	758	1	2	3.6	2.4	2	2	1.2	2.4	ns
prot1364	305	3	1	4	2	4	2	4	2	ns
prot1365	526	2	2	0	0	1	2	1.5	1.5	ns
prot1366	375	3	2	1.8	5.4	1	4	3.6	1.8	ns
prot1367	651	9	3	1.2	6	0	3	1.2	1.2	ns
prot1368	5934	0	1	4	4	0	1	2	2	ns
prot1369	421	0	1	6	3	4	2	6	1.5	ns
prot1370	142	0	2	5.4	3.6	2	1	1.8	1.8	ns
prot1371	1145	0	3	0	1.2	2	5	6	2.4	sig
prot1372	238	3	1	0	4	3	3	0	4	ns
prot1373	391	0	1	0	3	0	1	3	1.5	ns
prot1374	618	1	0	0	0	5	0	0	1.8	ns
prot1375	93	8	8	4.8	9.6	6	9	6	10.8	ns
prot1376	130	7	10	20	8	24	21	36	36	sig
prot1377	83	10	7	4.5	6	5	2	7.5	13.5	ns
prot1378	361	6	3	7.2	7.2	7	14	3.6	9	sig
prot1379	193	5	6	1.2	7.2	8	6	12	3.6	ns
prot1380	393	8	2	6	12	4	5	22	8	sig
prot1381	232	5	5	10.5	6	3	4	7.5	4.5	ns
prot1382	201	4	4	3.6	5.4	5	3	12.6	7.2	ns
prot1383	105	3	5	1.2	2.4	2	3	2.4	1.2	ns
prot1384	173	4	7	18	8	6	2	12	4	ns
prot1385	182	3	3	4.5	7.5	5	4	4.5	4.5	ns
prot1386	199	3	1	7.2	1.8	3	8	5.4	10.8	ns
prot1387	191	4	5	3.6	2.4	4	7	4.8	3.6	ns
prot1388	274	3	4	2	6	2	7	2	6	ns
prot1389	135	3	4	3	3	7	5	13.5	6	sig
prot1390	169	2	2	7.2	1.8	5	2	7.2	19.8	sig
prot1391	688	3	3	3.6	6	2	4	1.2	4.8	ns
prot1392	152	6	1	10	6	9	9	36	24	sig
prot1393	528	3	5	3	6	3	2	4.5	1.5	ns
prot1394	157	6	2	12.6	5.4	6	3	5.4	5.4	ns
prot1395	126	3	5	1.2	1.2	2	3	2.4	4.8	ns
prot1396	80	1	3	10	4	1	4	10	2	ns
prot1397	122	2	2	6	6	4	1	6	4.5	ns
prot1398	232	2	4	1.8	1.8	4	4	9	3.6	ns
prot1399	171	3	2	6	3.6	6	6	7.2	25.2	sig
prot1400	70	0	3	4	6	0	1	4	6	ns
prot1401	130	3	3	0	7.5	2	4	0	1.5	ns
prot1402	103	4	2	7.2	5.4	4	10	14.4	14.4	sig
prot1403	547	2	1	3.6	3.6	1	2	4.8	1.2	sig
prot1404	250	4	3	6	8	3	3	4	4	ns
prot1405	497	1	1	1.5	3	1	1	1.5	1.5	ns
prot1406	312	1	5	3.6	5.4	0	0	0	1.8	ns
prot1407	152	2	4	1.2	3.6	2	2	1.2	2.4	ns
prot1408	535	1	1	8	10	3	0	6	6	ns
prot1409	87	2	0	4.5	6	3	0	4.5	1.5	ns
prot1410	232	4	0	7.2	1.8	1	2	5.4	5.4	ns
prot1411	232	0	0	1.2	2.4	1	3	1.2	2.4	ns
prot1412	843	2	5	4	2	6	6	6	6	sig
prot1413	555	1	2	3	3	3	3	4.5	0	ns
prot1414	173	0	1	0	1.8	1	1	0	7.2	ns
prot1415	194	1	1	1.2	1.2	1	2	1.2	3.6	ns
prot1416	180	1	3	0	0	0	2	0	10	ns
prot1417	199	1	0	0	3	3	3	4.5	4.5	sig
prot1418	287	1	5	3.6	3.6	2	1	5.4	1.8	ns
prot1419	999	1	0	0	2.4	2	2	2.4	3.6	ns
prot1420	220	0	3	2	2	2	3	8	4	ns
prot1421	648	2	0	0	3	2	2	9	4.5	sig
prot1422	164	2	3	1.8	5.4	3	5	3.6	7.2	ns
prot1423	181	2	1	1.2	0	2	2	4.8	2.4	sig
prot1424	285	8	12	10	0	7	4	10	14	ns
prot1425	172	3	1	6	6	5	4	6	7.5	ns
prot1426	103	2	0	5.4	9	3	4	7.2	12.6	ns
prot1427	430	2	4	6	4.8	4	5	3.6	4.8	ns
prot1428	130	11	5	10	6	4	9	14	12	ns
prot1429	123	2	3	4.5	4.5	2	5	4.5	1.5	ns
prot1430	304	2	4	7.2	0	3	5	7.2	1.8	ns
prot1431	164	6	6	2.4	7.2	3	5	2.4	3.6	ns
prot1432	75	3	3	2	10	6	1	6	4	ns
prot1433	173	4	2	3	3	2	3	6	7.5	ns
prot1434	176	6	1	7.2	10.8	2	2	10.8	10.8	ns
prot1435	191	3	3	3.6	3.6	1	3	6	6	ns
prot1436	138	4	1	6	6	2	7	6	8	ns
prot1437	148	4	1	6	6	1	0	6	1.5	ns
prot1438	101	3	6	7.2	1.8	4	2	5.4	3.6	ns
prot1439	157	2	2	0	1.2	4	5	1.2	4.8	ns
prot1440	488	5	3	6	6	6	5	14	8	ns
prot1441	133	1	1	4.5	4.5	2	6	1.5	4.5	ns
prot1442	229	1	1	5.4	10.8	5	0	10.8	7.2	ns
prot1443	89	0	3	3.6	2.4	3	2	6	2.4	ns
prot1444	317	2	2	2	6	0	3	4	6	ns
prot1445	88	1	2	0	6	11	4	6	16.5	sig
prot1446	180	2	1	3.6	3.6	6	9	5.4	5.4	sig
prot1447	207	1	2	7.2	4.8	3	5	3.6	1.2	ns
prot1448	235	1	0	2	2	4	1	2	2	sig
prot1449	86	1	3	3	0	1	1	3	3	ns
prot1450	115	2	3	3.6	1.8	3	2	7.2	3.6	sig
prot1451	127	3	4	7.2	1.2	1	1	7.2	1.2	ns
prot1452	229	0	3	8	4	3	10	6	4	sig
prot1453	247	6	3	1.5	3	2	4	9	4.5	sig
prot1454	573	3	1	3.6	3.6	2	2	0	9	ns
prot1455	176	4	2	2.4	2.4	2	3	7.2	1.2	ns
prot1456	169	1	2	6	2	0	2	4	0	ns
prot1457	81	3	1	0	4.5	4	3	1.5	1.5	ns
prot1458	89	2	3	1.8	1.8	2	1	1.8	1.8	sig
prot1459	178	2	2	1.2	3.6	1	2	6	2.4	ns
prot1460	151	2	4	4	4	0	1	2	2	ns
prot1461	146	2	1	1.5	4.5	2	0	0	1.5	ns
prot1462	217	0	4	0	3.6	3	3	9	1.8	ns
prot1463	159	1	3	2.4	3.6	2	3	2.4	3.6	ns
prot1464	237	2	4	8	0	2	1	0	2	ns
prot1465	587	2	1	6	1.5	0	3	0	9	ns
prot1466	128	2	1	1.8	3.6	5	3	3.6	1.8	ns
prot1467	425	1	4	2.4	2.4	1	3	1.2	2.4	ns
prot1468	256	0	2	0	0	3	3	2	0	ns
prot1469	136	0	3	6	4.5	6	3	9	4.5	sig
prot1470	76	3	1	0	3.6	2	0	1.8	5.4	ns
prot1471	175	1	1	0	1.2	4	2	2.4	4.8	sig
prot1472	231	2	2	6	4	0	0	6	4	ns
prot1473	337	3	0	0	0	0	1	1.5	3	ns
prot1474	239	4	1	5.4	3.6	2	2	0	1.8	ns
prot1475	456	4	1	1.2	0	6	0	2.4	0	ns
prot1476	126	2	1	4	10	1	0	0	2	ns
prot1477	488	1	1	1.5	4.5	3	3	4.5	4.5	sig
prot1478	127	0	2	1.8	5.4	2	2	7.2	3.6	sig
prot1479	191	4	2	2.4	1.2	4	3	2.4	9.6	sig
prot1480	114	2	3	8	10	1	0	4	6	ns
prot1481	62	1	6	0	4.5	2	4	4.5	4.5	ns
prot1482	350	4	2	3.6	7.2	2	11	25.2	3.6	sig
prot1483	108	5	7	6	3.6	0	2	4.8	3.6	ns
prot1484	321	2	2	2	8	2	1	0	4	ns
prot1485	308	1	2	4.5	3	9	6	27	4.5	sig
prot1486	59	2	4	3.6	5.4	3	5	9	1.8	ns
prot1487	218	5	3	3.6	2.4	2	3	4.8	1.2	ns
prot1488	106	3	1	2	6	0	0	14	8	ns
prot1489	154	1	3	1.5	4.5	4	1	3	0	ns
prot1490	166	1	0	0	5.4	2	5	3.6	3.6	sig
prot1491	515	0	3	1.2	4.8	4	3	4.8	2.4	sig
prot1492	183	1	4	10	4	5	2	6	4	ns
prot1493	162	2	5	1.5	3	3	5	3	1.5	ns
prot1494	140	0	1	1.8	5.4	0	0	1.8	1.8	ns
prot1495	169	2	2	0	2.4	1	4	1.2	2.4	ns
prot1496	242	2	1	6	0	3	3	30	24	sig
prot1497	292	1	2	3	3	6	2	1.5	6	ns
prot1498	197	1	3	1.8	3.6	3	2	3.6	0	ns
prot1499	856	0	1	2.4	4.8	0	1	1.2	1.2	ns
prot1500	127	2	1	10	6	4	3	4	6	sig
prot1501	72	0	1	3	6	4	2	1.5	0	ns
prot1502	148	0	5	1.8	1.8	7	4	9	7.2	sig
prot1503	53	1	0	1.2	6	1	0	3.6	2.4	ns
prot1504	98	2	3	2	0	4	2	8	2	sig
prot1505	405	0	0	1.5	1.5	2	3	3	4.5	ns
prot1506	104	1	1	3.6	1.8	0	2	5.4	0	ns
prot1507	176	1	1	1.2	1.2	3	2	1.2	2.4	ns
prot1508	125	3	2	2	4	2	3	2	4	ns
prot1509	160	2	0	0	1.5	1	3	3	3	ns
prot1510	316	2	1	3.6	1.8	1	1	1.8	3.6	ns
prot1511	978	1	3	0	0	0	3	3.6	3.6	ns
prot1512	234	3	1	2	0	0	1	2	2	ns
prot1513	431	2	0	0	3	1	2	3	0	ns
prot1514	2591	2	0	1.8	9	2	3	3.6	3.6	ns
prot1515	712	7	5	6	7.2	2	4	15.6	6	sig
prot1516	1852	2	5	6	10	9	5	14	4	sig
prot1517	2086	4	6	3	4.5	2	6	6	9	ns
prot1518	1064	8	4	5.4	9	3	2	9	5.4	ns
prot1519	609	4	9	10.8	12	10	4	8.4	15.6	ns
prot1520	645	3	0	12	4	1	5	6	2	ns
prot1521	969	0	3	1.5	3	4	0	4.5	1.5	ns
prot1522	857	2	1	9	3.6	1	1	1.8	5.4	ns
prot1523	488	0	0	2.4	1.2	3	1	2.4	2.4	ns
prot1524	2821	3	1	8	10	2	0	0	2	ns
prot1525	512	3	2	3	1.5	0	3	1.5	3	ns
prot1526	876	6	3	3.6	3.6	7	5	1.8	9	ns
prot1527	543	3	5	8.4	6	4	6	6	6	ns
prot1528	809	1	2	4	8	4	8	6	6	sig
prot1529	1674	1	1	3	6	1	5	6	4.5	ns
prot1530	1191	2	2	3.6	0	0	0	3.6	7.2	ns
prot1531	208	0	4	0	2.4	1	2	3.6	8.4	ns
prot1532	437	0	3	10	4	2	0	2	8	ns
prot1533	510	3	3	4.5	6	3	4	3	3	sig
prot1534	695	2	4	3.6	3.6	1	3	7.2	3.6	ns
prot1535	227	3	2	4.8	2.4	2	3	1.2	2.4	ns
prot1536	700	4	1	6	2	0	0	4	0	ns
prot1537	218	3	2	3	1.5	9	6	4.5	3	sig
prot1538	423	3	1	12.6	3.6	1	3	0	5.4	ns
prot1539	873	4	2	1.2	1.2	6	2	7.2	12	sig
prot1540	1426	2	1	4	4	2	5	14	4	sig
prot1541	520	0	4	3	1.5	0	1	1.5	0	ns
prot1542	290	9	12	18	14.4	8	5	14.4	25.2	ns
prot1543	296	3	5	8.4	7.2	4	1	0	7.2	ns
prot1544	309	3	2	2	2	4	1	2	8	sig
prot1545	502	4	4	9	3	0	2	4.5	4.5	ns
prot1546	204	2	0	1.8	1.8	0	2	0	7.2	ns
prot1547	437	1	3	3.6	1.2	2	5	4.8	3.6	ns
prot1548	314	1	3	4	2	2	3	10	4	ns
prot1549	402	3	3	0	3	8	8	6	3	sig
prot1550	188	6	2	5.4	3.6	3	2	5.4	1.8	ns
prot1551	434	4	0	4.8	0	1	4	2.4	3.6	ns
prot1552	325	2	0	2	2	2	2	2	2	ns
prot1553	607	1	1	1.5	1.5	0	1	1.5	0	ns
prot1554	739	1	4	1.8	3.6	6	8	7.2	3.6	sig
prot1555	235	1	0	1.2	3.6	1	1	0	3.6	ns
prot1556	982	1	3	4	2	2	2	4	4	sig
prot1557	392	1	3	4.5	0	0	3	1.5	3	ns
prot1558	543	0	2	1.8	0	4	2	0	3.6	ns
prot1559	462	0	1	0	2.4	0	1	0	2.4	ns
prot1560	348	2	3	6	2	2	2	2	4	ns
prot1561	463	1	1	1.5	0	1	0	0	1.5	ns
prot1562	173	1	2	7.2	1.8	2	3	7.2	5.4	ns
prot1563	274	1	3	1.2	1.2	5	2	4.8	8.4	ns
prot1564	251	4	6	6	20	7	4	6	4	ns
prot1565	231	2	4	3	4.5	5	6	3	6	sig
prot1566	394	1	0	9	3.6	3	2	3.6	0	ns
prot1567	240	5	1	1.2	3.6	4	1	7.2	2.4	ns
prot1568	441	1	0	0	8	4	0	0	4	ns
prot1569	200	5	2	4.5	0	2	2	1.5	0	ns
prot1570	371	2	2	1.8	3.6	4	4	5.4	1.8	ns
prot1571	313	2	4	2.4	1.2	3	0	2.4	1.2	ns
prot1572	730	4	3	12	0	3	2	6	6	ns
prot1573	329	1	4	3	1.5	2	2	4.5	4.5	ns
prot1574	627	1	1	9	3.6	1	2	9	1.8	ns
prot1575	250	2	2	2.4	0	2	4	4.8	4.8	ns
prot1576	144	3	2	2	4	3	4	6	0	ns
prot1577	472	1	0	6	1.5	4	0	3	3	ns
prot1578	421	5	0	3.6	0	3	3	3.6	0	ns
prot1579	250	2	1	1.2	3.6	0	6	6	1.2	ns
prot1580	266	2	1	6	2	6	3	6	42	sig
prot1581	861	1	0	3	3	4	2	1.5	1.5	ns
prot1582	1312	1	2	5.4	7.2	4	2	0	0	ns
prot1583	493	2	2	1.2	3.6	0	0	6	2.4	ns
prot1584	1082	3	1	0	0	2	0	0	4	ns
prot1585	648	2	5	3	1.5	1	1	4.5	0	ns
prot1586	276	3	4	3.6	1.8	1	2	9	3.6	ns
prot1587	518	0	0	3.6	0	2	2	1.2	2.4	ns
prot1588	640	1	1	4	0	3	1	2	2	ns
prot1589	722	3	4	4.5	6	2	2	6	4.5	ns
prot1590	147	4	5	9	7.2	2	5	14.4	3.6	ns
prot1591	193	2	4	6	6	3	2	3.6	6	ns
prot1592	194	2	2	6	4	2	2	2	8	ns
prot1593	365	2	2	3	7.5	5	2	3	6	ns
prot1594	290	2	3	5.4	3.6	2	5	3.6	1.8	ns
prot1595	636	2	2	2.4	0	3	2	1.2	0	ns
prot1596	1160	1	3	6	2	5	4	4	4	ns
prot1597	641	1	5	3	3	0	2	3	3	ns
prot1598	175	0	1	3.6	1.8	1	4	5.4	9	ns
prot1599	318	2	1	2.4	2.4	2	3	3.6	1.2	ns
prot1600	424	3	4	0	0	2	4	4	12	sig
prot1601	348	1	1	3	3	0	0	7.5	4.5	ns
prot1602	227	0	0	3.6	3.6	2	3	1.8	0	ns
prot1603	427	8	3	0	4.8	2	2	0	3.6	ns
prot1604	268	0	3	8	0	3	3	4	0	ns
prot1605	357	3	1	4.5	4.5	0	2	1.5	0	ns
prot1606	174	2	1	1.8	1.8	2	0	3.6	1.8	ns
prot1607	233	2	3	0	2.4	2	2	1.2	2.4	ns
prot1608	217	1	2	4	2	2	3	4	4	sig
prot1609	980	0	0	0	1.5	1	2	3	1.5	ns
prot1610	263	2	4	0	3.6	0	1	3.6	0	ns
prot1611	169	1	3	3.6	2.4	1	0	1.2	2.4	ns
prot1612	178	1	1	2	0	2	2	8	8	sig
prot1613	355	0	0	3	1.5	1	0	3	0	ns
prot1614	604	1	1	1.8	0	1	2	0	1.8	ns
prot1615	149	0	0	0	3.6	3	2	2.4	2.4	sig
prot1616	594	0	1	0	2	2	1	4	0	ns
prot1617	257	0	2	3	1.5	12	3	4.5	4.5	sig
prot1618	421	0	3	3.6	1.8	1	1	1.8	3.6	sig
prot1619	712	3	2	0	0	1	0	0	0	ns
prot1620	423	0	0	0	0	2	4	4	6	sig
prot1621	488	0	1	0	3	1	0	1.5	1.5	ns
prot1622	1872	1	0	1.8	1.8	1	1	5.4	3.6	ns
prot1623	153	11	4	2.4	10.8	9	18	18	14.4	sig
prot1624	275	7	5	6	0	4	3	6	4	ns
prot1625	463	2	5	3	4.5	3	3	7.5	6	ns
prot1626	103	0	2	3.6	0	4	6	10.8	10.8	sig
prot1627	287	1	1	1.2	1.2	4	10	7.2	4.8	sig
prot1628	282	4	4	8	14	2	4	8	8	ns
prot1629	200	2	3	1.5	7.5	4	4	10.5	10.5	sig
prot1630	149	2	5	5.4	1.8	2	2	1.8	10.8	sig
prot1631	149	0	3	6	1.2	3	2	7.2	1.2	ns
prot1632	132	1	3	0	4	3	1	2	4	ns
prot1633	118	3	1	3	3	3	2	3	7.5	ns
prot1634	191	0	3	5.4	3.6	2	1	1.8	9	ns
prot1635	189	1	4	1.2	4.8	4	1	4.8	6	sig
prot1636	273	2	0	2	0	2	1	6	2	ns
prot1637	327	0	1	0	0	0	1	6	1.5	ns
prot1638	148	1	3	3.6	1.8	2	0	1.8	5.4	ns
prot1639	206	1	2	2.4	2.4	3	2	1.2	3.6	ns
prot1640	108	3	2	0	2	5	2	4	8	sig
prot1641	267	0	3	3	0	3	6	4.5	18	sig
prot1642	204	2	2	3.6	0	3	1	9	3.6	ns
prot1643	223	1	2	2.4	1.2	0	1	0	0	ns
prot1644	298	2	2	4	4	1	4	0	2	ns
prot1645	194	3	2	1.5	9	4	3	1.5	6	ns
prot1646	77	0	5	1.8	1.8	1	2	3.6	0	ns
prot1647	166	1	2	2.4	2.4	1	6	3.6	0	ns
prot1648	418	3	1	8	4	1	2	2	2	ns
prot1649	418	1	3	3	1.5	4	2	3	3	sig
prot1650	127	1	1	3.6	7.2	2	2	1.8	7.2	ns
prot1651	279	0	2	1.2	2.4	1	0	3.6	4.8	ns
prot1652	181	0	4	0	4	1	1	8	8	ns
prot1653	129	0	2	0	1.5	4	1	1.5	3	sig
prot1654	161	0	2	0	3.6	1	1	1.8	1.8	ns
prot1655	126	0	3	2.4	2.4	1	0	4.8	1.2	ns
prot1656	326	2	0	8	6	3	2	4	4	ns
prot1657	207	2	4	1.5	4.5	2	4	3	0	ns
prot1658	191	2	2	1.8	1.8	3	2	5.4	14.4	sig
prot1659	238	3	0	0	1.2	2	4	2.4	2.4	sig
prot1660	210	5	4	6	2	3	1	2	0	ns
prot1661	331	1	2	0	9	1	2	1.5	6	ns
prot1662	574	0	0	9	0	1	1	5.4	0	ns
prot1663	455	1	3	3.6	3.6	2	2	7.2	4.8	sig
prot1664	553	0	3	2	4	1	0	0	6	ns
prot1665	522	2	2	0	3	4	1	0	0	ns
prot1666	325	0	0	1.8	3.6	0	1	1.8	3.6	ns
prot1667	208	2	2	3.6	1.2	1	1	0	2.4	ns
prot1668	232	0	2	12	2	1	1	4	6	ns
prot1669	219	1	1	4.5	3	2	2	12	3	sig
prot1670	409	3	2	0	3.6	1	1	3.6	1.8	sig
prot1671	233	1	3	1.2	2.4	2	0	2.4	1.2	ns
prot1672	772	1	3	2	0	0	0	4	6	ns
prot1673	360	0	3	1.5	1.5	3	0	3	4.5	ns
prot1674	439	2	2	5.4	0	1	2	3.6	10.8	sig
prot1675	442	3	0	1.2	2.4	2	2	2.4	4.8	sig
prot1676	138	0	1	4	2	1	1	6	2	ns
prot1677	106	1	0	1.5	1.5	2	4	3	3	sig
prot1678	370	4	1	1.8	0	3	1	3.6	1.8	ns
prot1679	629	0	1	4.8	1.2	2	2	2.4	2.4	sig
prot1680	187	1	0	0	2	1	1	8	4	sig
prot1681	596	0	1	1.5	4.5	3	1	1.5	0	ns
prot1682	255	1	3	1.8	1.8	1	1	0	0	ns
prot1683	92	4	4	6	4.8	9	2	14.4	3.6	ns
prot1684	171	2	3	4	6	2	2	10	12	ns
prot1685	165	4	6	7.5	0	2	7	9	6	ns
prot1686	148	6	4	3.6	5.4	3	2	10.8	5.4	ns
prot1687	229	4	3	4.8	3.6	4	6	4.8	4.8	ns
prot1688	123	0	1	8	10	14	2	12	8	ns
prot1689	77	1	3	7.5	1.5	2	1	3	7.5	sig
prot1690	465	3	2	5.4	1.8	2	4	1.8	5.4	ns
prot1691	279	1	0	1.2	1.2	2	1	2.4	2.4	ns
prot1692	278	0	1	4	6	3	2	0	2	ns
prot1693	119	2	1	3	3	2	2	7.5	1.5	ns
prot1694	148	3	0	1.8	3.6	5	2	7.2	9	sig
prot1695	72	1	0	0	2.4	0	1	1.2	0	ns
prot1696	353	6	0	0	4	2	5	6	6	ns
prot1697	196	1	1	3	1.5	2	2	3	3	sig
prot1698	174	5	1	9	5.4	0	3	5.4	5.4	ns
prot1699	126	3	3	3.6	2.4	2	0	2.4	0	ns
prot1700	235	2	0	0	4	2	1	2	6	ns
prot1701	235	4	0	4.5	1.5	2	1	0	4.5	ns
prot1702	110	0	3	0	5.4	2	3	5.4	3.6	sig
prot1703	188	3	2	2.4	0	2	1	3.6	3.6	ns
prot1704	225	0	1	0	2	1	0	4	2	ns
prot1705	138	1	2	1.5	3	2	8	3	4.5	sig
prot1706	174	2	1	7.2	3.6	18	6	10.8	10.8	sig
prot1707	672	2	1	0	1.2	4	0	1.2	0	ns
prot1708	84	2	2	0	4	1	2	4	4	ns
prot1709	107	0	1	0	1.5	2	4	10.5	3	sig
prot1710	146	2	3	3.6	0	7	2	9	7.2	sig
prot1711	183	0	2	3.6	1.2	1	1	4.8	0	ns
prot1712	555	0	0	2	0	1	1	0	2	ns
prot1713	467	2	2	9	1.5	4	3	3	0	ns
prot1714	265	1	0	0	3.6	0	1	7.2	1.8	ns
prot1715	598	1	2	1.2	2.4	1	1	0	3.6	ns
prot1716	317	0	0	6	2	2	3	0	8	ns
prot1717	196	3	5	1.5	1.5	0	1	1.5	0	ns
prot1718	267	0	2	1.8	1.8	2	2	0	0	ns
prot1719	612	2	2	0	1.2	1	2	1.2	2.4	ns
prot1720	62	1	2	0	4	2	3	0	6	ns
prot1721	77	1	1	6	1.5	7	2	3	6	sig
prot1722	68	0	1	3.6	0	1	1	1.8	1.8	sig
prot1723	632	0	1	6	0	1	3	1.2	0	ns
prot1724	230	0	1	2	2	3	1	2	0	ns
prot1725	133	0	1	0	1.5	0	3	1.5	3	ns
prot1726	334	0	2	1.8	1.8	2	0	0	1.8	ns
prot1727	311	2	1	3.6	0	3	6	3.6	3.6	sig
prot1728	563	0	2	2	2	0	1	2	2	ns
prot1729	327	0	2	0	1.5	1	0	4.5	4.5	ns
prot1730	144	2	1	0	3.6	0	1	1.8	3.6	ns
prot1731	668	0	2	0	4.8	4	2	1.2	1.2	ns
prot1732	85	0	3	2	4	2	2	4	4	sig
prot1733	102	4	1	0	1.5	0	0	1.5	3	ns
prot1734	508	2	2	7.2	3.6	2	1	1.8	0	ns
prot1735	226	1	2	1.2	2.4	3	6	7.2	3.6	sig
prot1736	676	0	0	0	0	2	0	6	2	ns
prot1737	539	1	0	1.5	3	2	1	0	1.5	ns
prot1738	295	0	0	0	1.8	2	0	0	0	ns
prot1739	224	1	1	2.4	1.2	1	3	0	2.4	ns
prot1740	2292	2	0	0	0	2	0	4	4	ns
prot1741	170	1	5	3	3	2	4	10.5	7.5	ns
prot1742	134	1	0	1.8	7.2	2	2	7.2	1.8	ns
prot1743	255	2	2	2.4	1.2	3	2	2.4	2.4	ns
prot1744	304	2	2	2	12	5	4	8	18	ns
prot1745	237	3	2	6	3	2	1	1.5	4.5	ns
prot1746	105	1	0	3.6	3.6	2	1	3.6	3.6	ns
prot1747	69	1	1	4.8	2.4	2	0	1.2	3.6	ns
prot1748	247	0	1	4	4	2	3	2	2	ns
prot1749	99	2	6	3	4.5	2	3	6	4.5	ns
prot1750	116	0	3	7.2	9	2	2	9	3.6	ns
prot1751	152	3	1	2.4	0	1	0	3.6	0	ns
prot1752	225	3	1	2	4	4	3	4	2	ns
prot1753	147	3	4	6	0	4	3	3	3	ns
prot1754	125	0	1	3.6	5.4	2	3	3.6	3.6	ns
prot1755	90	3	3	1.2	2.4	1	2	3.6	1.2	ns
prot1756	237	3	1	4	6	1	4	4	2	ns
prot1757	66	0	1	6	4.5	2	2	4.5	4.5	ns
prot1758	264	5	4	0	3.6	1	3	5.4	1.8	ns
prot1759	137	1	4	1.2	0	1	2	2.4	3.6	ns
prot1760	511	3	3	2	0	2	0	4	4	ns
prot1761	141	0	0	0	1.5	3	0	1.5	0	ns
prot1762	280	2	1	3.6	0	2	4	3.6	1.8	sig
prot1763	302	5	1	0	2.4	1	2	2.4	3.6	ns
prot1764	74	0	3	2	4	1	0	0	6	ns
prot1765	171	2	1	1.5	0	1	2	0	0	ns
prot1766	95	2	2	0	5.4	2	2	1.8	0	ns
prot1767	367	0	5	2.4	2.4	1	0	0	0	ns
prot1768	144	1	2	0	4	0	3	2	4	ns
prot1769	664	3	3	3	0	2	2	0	3	ns
prot1770	179	3	2	1.8	1.8	1	2	5.4	1.8	ns
prot1771	114	0	1	1.2	1.2	3	3	7.2	3.6	sig
prot1772	161	1	0	4	0	0	3	0	6	ns
prot1773	205	4	0	0	1.5	2	5	3	3	sig
prot1774	305	0	1	1.8	0	1	0	0	5.4	ns
prot1775	416	1	2	2.4	0	0	2	0	2.4	ns
prot1776	397	1	1	2	6	1	2	8	0	ns
prot1777	224	4	3	4.5	0	2	1	0	1.5	ns
prot1778	314	0	1	1.8	5.4	1	1	1.8	7.2	sig
prot1779	174	1	1	0	1.2	2	2	2.4	9.6	sig
prot1780	416	2	0	0	2	1	2	0	2	ns
prot1781	131	1	2	3	3	2	2	6	7.5	sig
prot1782	107	3	3	1.8	1.8	1	1	1.8	1.8	ns
prot1783	163	1	1	1.2	2.4	2	1	0	2.4	ns
prot1784	564	0	0	0	2	1	1	4	2	sig
prot1785	208	4	0	3	0	0	2	1.5	0	ns
prot1786	135	2	1	1.8	0	3	6	16.2	10.8	sig
prot1787	3394	1	4	4.8	0	2	5	4.8	1.2	sig
prot1788	1957	1	0	2	0	1	1	8	2	sig
prot1789	1088	1	1	6	0	2	4	3	3	sig
prot1790	424	1	3	3.6	7.2	4	5	5.4	3.6	ns
prot1791	1035	2	1	0	0	2	2	1.2	1.2	ns
prot1792	926	0	1	2	0	2	2	4	4	sig
prot1793	1669	0	1	0	0	1	0	0	1.5	ns
prot1794	201	2	2	3.6	1.8	3	4	1.8	5.4	ns
prot1795	539	0	0	0	2.4	2	2	2.4	2.4	ns
prot1796	638	1	0	0	2	1	0	0	2	ns
prot1797	225	5	6	4.5	9	4	5	12	6	ns
prot1798	319	1	2	3.6	12.6	7	2	12.6	9	sig
prot1799	520	3	0	1.2	3.6	3	2	4.8	2.4	ns
prot1800	785	6	4	0	2	1	3	4	6	ns
prot1801	629	1	4	3	10.5	1	3	4.5	3	ns
prot1802	341	3	1	1.8	3.6	5	1	1.8	0	ns
prot1803	412	1	0	2.4	0	0	1	1.2	1.2	ns
prot1804	308	1	0	0	6	0	0	4	0	ns
prot1805	743	2	0	1.5	3	1	3	0	0	ns
prot1806	470	0	5	5.4	1.8	2	0	1.8	1.8	ns
prot1807	1140	0	3	0	0	0	3	0	0	ns
prot1808	1466	0	2	0	0	3	2	4	6	sig
prot1809	254	0	1	0	0	1	3	1.5	7.5	ns
prot1810	257	3	2	1.8	1.8	1	4	7.2	0	ns
prot1811	375	1	1	2.4	0	0	3	3.6	0	ns
prot1812	1882	0	2	2	8	0	4	2	4	ns
prot1813	1300	0	0	0	0	3	0	3	3	ns
prot1814	444	2	0	1.8	5.4	2	1	3.6	1.8	ns
prot1815	832	0	3	0	2.4	3	0	4.8	1.2	ns
prot1816	582	1	2	6	0	3	0	0	2	ns
prot1817	280	1	0	0	0	1	1	3	3	ns
prot1818	1244	2	3	5.4	1.8	2	2	0	0	ns
prot1819	276	2	0	1.2	1.2	1	1	1.2	7.2	ns
prot1820	623	0	0	4	6	1	1	2	4	ns
prot1821	450	0	0	0	1.5	3	1	4.5	0	ns
prot1822	247	0	0	1.8	0	1	2	3.6	1.8	sig
prot1823	387	0	3	1.2	1.2	1	2	1.2	3.6	ns
prot1824	662	3	1	2	0	1	1	2	4	ns
prot1825	743	0	0	0	6	2	0	0	1.5	ns
prot1826	874	0	0	0	1.8	0	1	3.6	3.6	ns
prot1827	1301	0	0	1.2	4.8	2	2	1.2	1.2	ns
prot1828	274	1	3	0	8	4	2	6	2	ns
prot1829	551	2	1	7.5	0	5	2	3	1.5	ns
prot1830	447	3	3	5.4	3.6	2	2	9	3.6	ns
prot1831	154	4	4	3.6	3.6	1	2	3.6	2.4	ns
prot1832	210	2	5	2	2	4	0	4	4	ns
prot1833	290	4	3	0	1.5	3	1	4.5	1.5	ns
prot1834	220	1	6	1.8	3.6	4	3	9	1.8	ns
prot1835	184	1	1	3.6	3.6	1	3	4.8	0	ns
prot1836	168	0	3	2	2	2	9	10	4	sig
prot1837	102	0	2	0	4.5	2	2	3	6	ns
prot1838	327	2	1	0	1.8	3	2	5.4	5.4	ns
prot1839	962	2	3	2.4	1.2	1	2	2.4	3.6	ns
prot1840	556	0	3	4	0	1	5	0	2	ns
prot1841	374	0	0	4.5	1.5	1	1	1.5	3	ns
prot1842	728	3	3	0	1.8	1	2	1.8	1.8	ns
prot1843	243	2	0	1.2	0	3	1	2.4	1.2	ns
prot1844	127	0	3	4	4	0	0	0	2	ns
prot1845	519	4	0	3	3	2	2	0	1.5	ns
prot1846	492	1	0	0	3.6	2	1	3.6	0	ns
prot1847	233	3	2	1.2	2.4	1	2	2.4	0	ns
prot1848	287	1	1	2	2	2	5	4	4	sig
prot1849	337	0	0	1.5	3	0	2	3	3	ns
prot1850	404	2	0	1.8	1.8	1	3	1.8	0	ns
prot1851	3175	2	1	1.2	1.2	1	2	0	0	ns
prot1852	243	2	0	4	0	1	0	2	4	ns
prot1853	275	1	0	0	3	1	2	3	1.5	ns
prot1854	648	1	3	5.4	1.8	3	2	0	1.8	ns
prot1855	172	2	0	1.2	1.2	3	2	7.2	4.8	sig
prot1856	283	3	1	2	10	2	2	18	6	ns
prot1857	159	0	2	0	1.5	1	3	4.5	6	ns
prot1858	372	1	1	5.4	1.8	2	0	0	1.8	ns
prot1859	174	2	1	3.6	2.4	1	0	0	10.8	ns
prot1860	182	2	1	4	4	3	1	4	4	ns
prot1861	251	2	3	4.5	0	2	2	9	6	sig
prot1862	1009	2	2	9	5.4	3	3	0	0	ns
prot1863	233	0	2	1.2	0	2	0	0	4.8	ns
prot1864	158	5	2	12	6	4	4	12	4	sig
prot1865	200	3	1	6	3	1	5	3	1.5	ns
prot1866	292	1	2	1.8	0	1	0	1.8	1.8	ns
prot1867	399	2	1	0	0	1	1	1.2	1.2	ns
prot1868	229	2	6	2	2	2	1	8	6	ns
prot1869	228	2	2	3	4.5	3	1	0	4.5	ns
prot1870	445	2	1	0	1.8	6	3	5.4	16.2	sig
prot1871	334	2	1	4.8	1.2	1	1	0	0	ns
prot1872	848	3	0	6	2	2	2	8	10	sig
prot1873	151	4	2	0	4.5	2	4	1.5	1.5	sig
prot1874	1410	0	1	1.8	0	9	9	5.4	5.4	sig
prot1875	164	2	1	2.4	1.2	2	5	0	2.4	ns
prot1876	114	1	0	4	6	4	2	2	2	ns
prot1877	262	1	0	1.5	1.5	2	1	3	0	ns
prot1878	174	1	1	3.6	1.8	0	1	0	0	ns
prot1879	987	1	1	0	3.6	2	0	3.6	0	ns
prot1880	170	3	0	2	2	2	2	6	2	ns
prot1881	399	2	2	3	4.5	1	2	4.5	7.5	ns
prot1882	504	1	2	1.8	0	1	1	3.6	1.8	ns
prot1883	359	2	2	1.2	4.8	3	0	1.2	0	ns
prot1884	85	2	1	2	2	2	2	0	2	ns
prot1885	186	1	0	3	0	3	3	3	3	sig
prot1886	231	1	0	3.6	0	1	0	3.6	3.6	ns
prot1887	161	2	3	0	1.2	1	2	0	2.4	ns
prot1888	296	5	1	0	2	2	4	2	2	ns
prot1889	362	0	0	4.5	3	2	2	3	9	sig
prot1890	492	1	1	0	1.8	1	0	3.6	3.6	ns
prot1891	240	4	1	1.2	1.2	2	0	0	2.4	ns
prot1892	587	0	1	4	6	1	2	0	0	ns
prot1893	523	1	1	1.5	0	1	2	3	3	ns
prot1894	979	1	0	1.8	0	0	1	1.8	3.6	ns
prot1895	2381	2	2	1.2	0	1	2	0	1.2	ns
prot1896	246	1	2	2	4	0	3	2	0	ns
prot1897	309	0	1	3	0	1	0	0	1.5	ns
prot1898	214	1	1	5.4	1.8	0	1	0	1.8	ns
prot1899	659	1	1	2.4	2.4	0	0	2.4	0	ns
prot1900	185	0	3	2	0	1	1	2	2	ns
prot1901	201	1	4	4.5	1.5	0	1	3	3	ns
prot1902	464	1	3	0	7.2	2	2	3.6	1.8	ns
prot1903	298	2	1	1.2	1.2	0	1	0	1.2	ns
prot1904	502	3	1	2	2	0	0	4	0	ns
prot1905	295	1	2	0	1.5	0	0	1.5	3	ns
prot1906	1921	0	1	0	0	1	0	1.8	1.8	ns
prot1907	900	1	0	0	0	1	0	2.4	2.4	ns
prot1908	1567	0	2	2	2	9	6	6	6	sig
prot1909	659	1	2	1.5	3	1	1	1.5	1.5	sig
prot1910	909	0	0	5.4	0	0	1	0	5.4	ns
prot1911	193	0	1	0	1.2	0	0	0	0	ns
prot1912	431	1	0	2	0	1	0	4	2	ns
prot1913	118	1	2	1.5	1.5	0	1	1.5	1.5	ns
prot1914	229	3	2	9	1.8	1	4	0	5.4	ns
prot1915	232	1	1	2.4	1.2	4	2	4.8	2.4	sig
prot1916	267	1	2	4	6	1	2	4	4	ns
prot1917	266	0	5	6	3	3	15	9	4.5	sig
prot1918	183	1	0	1.8	1.8	1	0	1.8	1.8	ns
prot1919	909	4	2	1.2	3.6	8	2	7.2	4.8	sig
prot1920	219	3	2	2	4	0	0	0	4	ns
prot1921	141	1	2	3	0	2	1	3	3	ns
prot1922	154	2	0	0	1.8	1	0	1.8	3.6	ns
prot1923	243	3	1	0	2.4	1	0	1.2	2.4	ns
prot1924	135	2	2	2	2	1	0	2	4	ns
prot1925	315	0	0	3	3	4	1	3	0	ns
prot1926	517	1	2	1.8	1.8	0	0	1.8	1.8	ns
prot1927	127	2	1	2.4	2.4	2	2	1.2	1.2	ns
prot1928	439	1	2	4	0	2	3	2	4	ns
prot1929	398	1	0	0	0	2	0	3	3	ns
prot1930	462	1	2	1.8	0	1	0	0	0	ns
prot1931	202	3	1	1.2	0	3	3	2.4	2.4	ns
prot1932	114	1	2	0	2	5	0	2	0	ns
prot1933	137	0	0	1.5	0	1	0	3	0	ns
prot1934	124	2	3	0	0	3	0	0	3.6	ns
prot1935	641	4	2	0	0	0	1	0	0	ns
prot1936	415	1	1	6	10	3	1	2	4	ns
prot1937	448	1	2	0	1.5	1	1	3	3	ns
prot1938	572	2	0	0	1.8	4	1	1.8	3.6	ns
prot1939	819	0	1	1.2	0	1	1	2.4	1.2	ns
prot1940	365	2	3	0	10	3	0	0	2	ns
prot1941	600	0	0	0	1.5	4	2	3	3	sig
prot1942	692	2	1	3.6	0	2	3	5.4	0	ns
prot1943	244	1	1	2.4	0	4	2	2.4	4.8	sig
prot1944	203	1	2	0	4	0	0	6	4	ns
prot1945	383	2	2	1.5	1.5	1	1	3	0	ns
prot1946	208	1	0	3.6	1.8	0	1	0	1.8	ns
prot1947	292	0	1	0	0	2	3	3.6	2.4	sig
prot1948	288	0	2	2	2	6	6	12	6	sig
prot1949	111	1	0	1.5	3	2	2	3	3	sig
prot1950	309	1	3	3.6	0	1	0	1.8	5.4	ns
prot1951	555	0	2	2.4	0	3	3	3.6	3.6	sig
prot1952	719	0	1	0	0	1	1	0	4	ns
prot1953	548	0	1	3	1.5	1	1	1.5	1.5	ns
prot1954	209	1	1	0	1.8	0	1	9	3.6	ns
prot1955	561	1	3	1.2	1.2	0	2	1.2	1.2	ns
prot1956	575	2	1	8	2	2	3	2	0	ns
prot1957	193	0	3	0	0	2	1	1.5	3	ns
prot1958	476	1	1	0	1.8	1	1	0	1.8	ns
prot1959	426	0	1	0	0	1	0	1.2	0	ns
prot1960	210	7	0	0	4	3	0	0	2	ns
prot1961	167	3	2	3	1.5	0	1	1.5	1.5	ns
prot1962	255	1	2	1.8	1.8	0	3	1.8	3.6	ns
prot1963	259	1	1	0	0	1	0	2.4	1.2	ns
prot1964	828	2	0	8	2	0	0	2	0	ns
prot1965	491	1	0	1.5	1.5	0	1	1.5	0	ns
prot1966	116	2	0	0	1.8	0	0	1.8	1.8	ns
prot1967	392	1	3	1.2	0	2	1	2.4	1.2	ns
prot1968	278	0	1	2	2	1	1	4	0	ns
prot1969	275	2	3	0	1.5	0	2	3	1.5	ns
prot1970	542	0	0	0	0	0	1	0	0	ns
prot1971	303	2	0	2.4	1.2	0	0	1.2	1.2	ns
prot1972	206	1	1	0	2	0	2	0	2	ns
prot1973	575	1	1	1.5	1.5	2	0	1.5	1.5	ns
prot1974	882	0	0	1.8	0	0	1	1.8	0	ns
prot1975	503	1	1	2.4	6	0	1	0	1.2	ns
prot1976	350	1	1	2	4	2	1	2	2	ns
prot1977	277	1	1	0	0	1	0	0	0	ns
prot1978	251	0	0	0	3.6	1	1	1.8	3.6	ns
prot1979	223	2	3	1.2	0	2	0	2.4	0	ns
prot1980	109	5	3	2	4	2	6	12	6	sig
prot1981	1093	2	2	4.5	4.5	6	2	6	3	ns
prot1982	123	0	2	3.6	7.2	3	3	7.2	5.4	ns
prot1983	160	1	1	1.2	4.8	3	3	0	0	ns
prot1984	160	1	3	4	0	1	1	2	4	ns
prot1985	433	2	0	4.5	3	2	4	10.5	3	sig
prot1986	214	3	2	5.4	3.6	6	9	5.4	10.8	sig
prot1987	114	1	1	3.6	4.8	2	3	3.6	2.4	ns
prot1988	178	2	3	0	4	1	1	0	0	ns
prot1989	248	1	1	0	4.5	2	1	3	1.5	sig
prot1990	49	2	1	1.8	0	2	8	3.6	7.2	sig
prot1991	86	1	3	0	0	0	3	2.4	0	ns
prot1992	335	1	2	2	4	2	2	6	2	ns
prot1993	171	3	3	4.5	3	1	3	3	0	ns
prot1994	214	1	2	1.8	1.8	0	1	1.8	1.8	ns
prot1995	108	1	0	0	0	1	0	1.2	0	ns
prot1996	115	3	3	0	2	0	1	2	4	ns
prot1997	96	1	1	1.5	0	0	0	1.5	0	ns
prot1998	82	0	0	1.8	5.4	0	2	1.8	1.8	ns
prot1999	365	2	2	1.2	3.6	2	1	1.2	2.4	ns
[truncated: 1,549 more rows]
