# Supplementary material for: Protein complex-based analysis is resistant to the obfuscating consequences of batch effects --- a case study in clinical proteomics
Source: BMC Genomics. 2017 Mar 14;18(Suppl 2):142. doi: 10.1186/s12864-017-3490-3 (PMC5374662; doi:10.1186/s12864-017-3490-3)
Supplement: Supplementary file 2 — Simulated data D2.2H. (ZIP 3730 kb) [file 12864_2017_3490_MOESM2_ESM.zip › D2.2.374.txt]

protLen	X0	X0.1	X0.2	X0.3	X1	X1.1	X1.2	X1.3	sig
prot1	1338	904	914	2628	2787	877	871	2649	2682	ns
prot2	2199	18	30	59.4	34.2	30	46	46.8	72	sig
prot3	1538	28	28	39.6	48	35	21	42	26.4	ns
prot4	2319	23	22	25.5	27	23	21	42	36	ns
prot5	1392	57	41	147	99	31	43	198	99	ns
prot6	1985	16	33	57.6	64.8	39	64	102.6	104.4	sig
prot7	1262	45	44	56.4	54	126	150	198	144	sig
prot8	3862	15	27	34.5	27	15	15	30	16.5	ns
prot9	1295	56	50	159	147	46	52	138	147	ns
prot10	4287	15	6	28.8	12.6	15	16	19.8	39.6	ns
prot11	1277	38	38	48	62.4	30	43	55.2	40.8	ns
prot12	3587	12	9	15	3	5	10	13.5	7.5	ns
prot13	774	65	70	216	219	77	66	240	234	ns
prot14	1960	6	10	14.4	1.8	3	5	7.2	7.2	ns
prot15	858	71	57	78	85.2	74	77	85.2	75.6	ns
prot16	693	80	80	93	115.5	148	162	219	216	sig
prot17	748	69	60	213	174	69	65	198	192	ns
prot18	875	53	46	73.8	75.6	82	82	118.8	82.8	sig
prot19	1755	9	9	7.2	20.4	18	18	13.2	21.6	ns
prot20	839	32	32	51	69	50	40	54	48	ns
prot21	857	34	35	90	96	44	34	102	93	sig
prot22	1248	18	19	52.2	66.6	37	25	30.6	46.8	ns
prot23	1308	11	18	19.2	21.6	20	24	33.6	25.2	ns
prot24	1260	12	14	21	27	34	25	48	60	sig
prot25	1487	6	5	39	15	12	7	24	18	ns
prot26	477	80	85	117	169.2	89	77	156.6	136.8	ns
prot27	1324	29	31	28.8	21.6	30	24	22.8	32.4	ns
prot28	997	17	17	18	33	34	24	36	18	sig
prot29	623	116	110	375	294	107	108	309	327	ns
prot30	657	103	100	149.4	153	110	108	160.2	174.6	ns
prot31	1735	17	15	18	16.8	20	11	13.2	13.2	ns
prot32	904	6	15	18	12	15	13	15	13.5	ns
prot33	446	199	194	594	546	189	172	612	543	ns
prot34	262	196	183	336.6	327.6	180	165	372.6	280.8	ns
prot35	682	95	95	116.4	135.6	128	100	129.6	128.4	ns
prot36	742	47	50	81	67.5	46	50	75	91.5	ns
prot37	630	35	50	132	135	40	68	144	168	sig
prot38	672	35	38	59.4	59.4	36	32	57.6	52.2	ns
prot39	1056	34	34	25.2	34.8	32	25	25.2	33.6	ns
prot40	1098	23	26	37.5	24	24	22	31.5	31.5	ns
prot41	1192	9	12	39	48	6	12	39	48	ns
prot42	1888	14	13	14.4	30.6	26	21	25.2	32.4	sig
prot43	500	169	180	181.2	190.8	166	168	202.8	205.2	ns
prot44	610	53	54	66	67.5	52	49	54	73.5	ns
prot45	543	38	40	117	96	39	37	81	123	ns
prot46	685	27	25	59.4	52.2	27	30	50.4	61.2	ns
prot47	546	26	28	30	37.2	23	24	32.4	30	ns
prot48	1311	14	13	25.5	15	10	13	15	21	ns
prot49	1047	10	12	39	39	7	10	42	21	ns
prot50	491	131	127	248.4	257.4	138	124	252	246.6	ns
prot51	654	75	64	91.2	92.4	86	74	78	90	ns
prot52	639	56	73	99	87	41	54	97.5	78	ns
prot53	740	55	51	162	129	48	44	159	147	ns
prot54	1143	14	19	34.2	32.4	21	15	30.6	27	ns
prot55	966	18	19	19.2	25.2	19	16	14.4	21.6	ns
prot56	1042	15	9	19.5	16.5	9	18	18	15	ns
prot57	2166	16	5	30	21	9	8	30	30	ns
prot58	443	40	42	54	46.8	23	31	50.4	61.2	ns
prot59	589	18	23	26.4	28.8	23	34	26.4	27.6	ns
prot60	740	18	15	34.5	25.5	16	20	37.5	31.5	ns
prot61	532	17	27	54	75	18	17	54	54	ns
prot62	740	17	12	10.8	23.4	9	8	23.4	14.4	ns
prot63	727	4	14	15.6	10.8	13	10	14.4	9.6	ns
prot64	1585	2	2	16.5	9	10	12	12	18	sig
prot65	479	222	231	666	708	239	225	669	735	ns
prot66	364	135	139	237.6	266.4	137	147	268.2	297	ns
prot67	433	142	137	162	200.4	155	137	177.6	178.8	ns
prot68	346	144	167	208.5	196.5	153	150	202.5	223.5	ns
prot69	545	73	85	327	309	93	90	261	327	ns
prot70	472	86	63	131.4	131.4	61	84	131.4	140.4	ns
prot71	478	55	53	43.2	66	58	59	57.6	61.2	ns
prot72	413	46	52	70.5	81	82	62	85.5	112.5	sig
prot73	496	27	48	120	81	99	96	387	270	sig
prot74	630	44	32	66.6	63	30	41	50.4	64.8	ns
prot75	544	26	25	31.2	25.2	24	24	24	28.8	ns
prot76	880	15	14	21	25.5	9	10	21	18	ns
prot77	684	10	12	30	27	4	11	18	45	ns
prot78	988	8	11	16.2	12.6	24	24	59.4	54	sig
prot79	430	75	78	87.6	80.4	65	79	92.4	69.6	ns
prot80	707	20	20	33	34.5	20	32	34.5	39	ns
prot81	418	18	21	93	72	19	24	63	84	ns
prot82	820	11	14	23.4	28.8	9	25	27	39.6	ns
prot83	1450	6	9	8.4	16.8	11	2	19.2	10.8	ns
prot84	500	71	63	109.5	117	76	73	105	120	ns
prot85	451	66	51	150	153	144	162	441	423	sig
prot86	757	27	30	50.4	37.8	24	29	54	41.4	ns
prot87	539	22	25	27.6	34.8	32	28	45.6	28.8	sig
prot88	455	15	12	28.5	34.5	17	18	34.5	37.5	ns
prot89	646	16	16	42	39	17	24	30	36	ns
prot90	533	12	11	10.8	27	8	5	18	14.4	ns
prot91	1101	3	6	6	3.6	5	5	8.4	10.8	ns
prot92	375	197	163	267	261	173	214	241.5	267	ns
prot93	477	123	116	423	354	109	122	327	363	ns
prot94	440	82	73	97.2	118.8	82	66	149.4	126	ns
prot95	445	54	68	82.8	73.2	79	59	100.8	87.6	ns
prot96	373	60	57	73.5	69	44	42	88.5	66	ns
prot97	606	31	31	90	123	41	36	96	84	ns
prot98	343	26	26	37.8	59.4	29	14	43.2	54	ns
prot99	403	18	18	15.6	25.2	26	15	24	24	ns
prot100	591	19	12	22.5	33	17	18	31.5	27	ns
prot101	641	12	9	48	18	7	17	36	42	sig
prot102	583	11	13	12.6	30.6	13	7	18	23.4	ns
prot103	544	10	14	25.2	14.4	16	14	31.2	33.6	sig
prot104	2137	5	6	13.5	9	7	4	22.5	12	ns
prot105	375	39	39	150	147	38	47	96	144	ns
prot106	454	34	49	68.4	70.2	41	40	55.8	68.4	ns
prot107	472	37	42	38.4	42	45	28	52.8	54	ns
prot108	517	29	38	40.5	40.5	31	37	40.5	40.5	ns
prot109	464	27	31	69	72	29	24	72	63	ns
prot110	637	13	23	27	52.2	48	28	90	61.2	sig
prot111	423	20	24	30	28.8	19	13	25.2	20.4	ns
prot112	414	16	10	15	15	13	13	19.5	18	ns
prot113	898	23	28	48	30	7	11	57	60	ns
prot114	498	16	17	19.8	28.8	16	7	27	32.4	ns
prot115	580	8	7	19.2	15.6	8	12	9.6	18	ns
prot116	448	11	7	19.5	16.5	8	11	13.5	10.5	ns
prot117	569	12	9	36	24	7	8	21	24	ns
prot118	1032	7	3	7.2	5.4	10	10	10.8	7.2	sig
prot119	357	100	85	140.4	152.4	92	98	123.6	127.2	ns
prot120	231	61	62	91.5	102	44	39	93	102	ns
prot121	372	42	44	159	165	40	48	129	120	ns
prot122	375	39	43	88.2	90	90	74	129.6	140.4	sig
prot123	507	40	28	38.4	52.8	47	51	49.2	34.8	ns
prot124	411	43	26	51	39	59	67	87	70.5	sig
prot125	374	21	21	69	69	19	18	51	78	ns
prot126	827	11	14	36	32.4	27	13	27	9	ns
prot127	774	19	12	25.2	19.2	13	11	21.6	16.8	ns
prot128	576	7	2	12	7.5	12	4	9	9	sig
prot129	413	15	5	36	21	13	15	33	18	ns
prot130	569	9	12	19.8	27	9	11	23.4	25.2	ns
prot131	590	5	10	7.2	14.4	22	18	21.6	28.8	sig
prot132	774	10	8	15	7.5	11	9	9	22.5	ns
prot133	1023	7	9	24	27	13	6	30	30	sig
prot134	803	4	3	3.6	7.2	1	3	7.2	9	ns
prot135	242	66	63	69.6	84	52	63	73.2	66	ns
prot136	439	52	64	96	96	57	48	81	79.5	ns
prot137	318	56	66	147	153	59	49	165	162	ns
prot138	278	54	40	75.6	99	71	65	100.8	90	ns
prot139	309	45	44	63.6	60	53	55	58.8	72	ns
prot140	568	39	31	49.5	64.5	92	70	105	108	sig
prot141	316	25	29	99	132	40	33	108	102	sig
prot142	283	31	30	37.8	46.8	33	30	50.4	48.6	ns
prot143	608	25	18	38.4	32.4	28	32	33.6	26.4	ns
prot144	673	26	16	34.5	22.5	15	29	19.5	36	ns
prot145	414	25	20	48	36	18	25	57	33	ns
prot146	707	21	17	30.6	32.4	14	22	41.4	36	ns
prot147	406	9	20	16.8	21.6	31	29	30	40.8	sig
prot148	510	8	12	27	15	15	19	31.5	16.5	ns
prot149	500	10	12	42	42	5	15	63	48	ns
prot150	350	7	6	25.2	18	9	10	14.4	14.4	ns
prot151	683	22	15	6	15.6	16	10	16.8	18	ns
prot152	569	7	8	16.5	12	12	11	13.5	16.5	ns
prot153	450	15	13	39	33	7	15	24	48	ns
prot154	399	11	12	25.2	14.4	6	5	25.2	9	ns
prot155	713	10	5	10.8	7.2	10	11	9.6	12	ns
prot156	564	5	14	7.5	9	14	30	12	24	sig
prot157	1149	7	9	21	33	6	10	15	9	ns
prot158	721	9	3	10.8	12.6	4	11	9	1.8	ns
prot159	260	195	200	243.6	235.2	217	205	242.4	248.4	ns
prot160	372	140	133	223.5	232.5	135	150	192	193.5	ns
prot161	297	111	96	330	276	94	97	282	270	ns
prot162	276	56	49	84.6	79.2	38	41	122.4	88.2	ns
prot163	480	34	33	39.6	46.8	29	25	40.8	36	ns
prot164	299	29	36	42	33	62	72	78	111	sig
prot165	317	40	41	75	87	30	30	99	84	ns
prot166	437	22	18	41.4	43.2	18	26	52.2	30.6	ns
prot167	537	26	27	16.8	36	19	18	37.2	28.8	ns
prot168	228	17	18	27	36	22	29	34.5	18	sig
prot169	289	20	21	57	69	15	17	75	33	ns
prot170	341	26	17	23.4	46.8	12	32	32.4	59.4	sig
prot171	445	14	19	22.8	21.6	12	18	25.2	15.6	ns
prot172	458	13	8	18	12	11	9	13.5	16.5	ns
prot173	450	9	11	33	60	10	6	42	27	ns
prot174	588	16	9	23.4	16.2	20	15	34.2	25.2	ns
prot175	761	13	13	16.8	20.4	13	7	15.6	9.6	ns
prot176	519	11	12	21	27	8	10	10.5	13.5	ns
prot177	1216	7	7	36	27	9	6	30	27	ns
prot178	605	9	11	16.2	12.6	16	14	36	23.4	sig
prot179	748	10	9	18	8.4	4	8	4.8	8.4	ns
prot180	460	8	9	10.5	12	14	20	9	21	sig
prot181	645	10	7	24	15	27	15	63	72	sig
prot182	528	6	10	10.8	14.4	8	4	9	18	ns
prot183	958	3	7	3.6	6	6	11	6	8.4	ns
prot184	4213	3	3	7.5	0	1	2	6	4.5	ns
prot185	1921	4	5	6	6	4	6	27	18	ns
prot186	333	146	139	252	262.8	140	132	268.2	257.4	ns
prot187	229	100	109	118.8	98.4	101	132	133.2	140.4	ns
prot188	413	51	39	75	63	46	49	81	51	ns
prot189	437	38	44	90	120	42	47	126	102	ns
prot190	459	27	19	50.4	64.8	30	33	64.8	55.8	ns
prot191	170	32	38	40.8	63.6	37	30	48	34.8	ns
prot192	200	39	27	58.5	67.5	42	35	52.5	73.5	ns
prot193	396	27	28	90	102	32	36	93	90	ns
prot194	219	27	24	39.6	23.4	15	17	28.8	37.8	ns
prot195	509	25	27	33.6	26.4	22	22	27.6	24	sig
prot196	255	14	22	40.5	30	22	27	27	30	ns
prot197	343	14	11	39	48	13	13	51	39	ns
prot198	453	22	19	32.4	23.4	16	16	19.8	41.4	ns
prot199	418	12	12	20.4	22.8	17	11	16.8	14.4	ns
prot200	506	12	15	10.5	16.5	17	17	27	18	ns
prot201	545	15	14	36	45	5	15	57	33	ns
prot202	406	7	16	10.8	28.8	14	8	16.2	19.8	ns
prot203	586	12	18	16.8	9.6	12	14	8.4	19.2	ns
prot204	570	10	3	10.5	13.5	12	2	22.5	6	sig
prot205	868	7	10	36	30	13	13	45	42	ns
prot206	508	13	14	21.6	10.8	13	7	12.6	14.4	ns
prot207	715	6	9	10.8	9.6	10	8	12	12	ns
prot208	622	10	11	19.5	10.5	9	7	9	12	ns
prot209	463	6	8	6	33	15	9	54	45	sig
prot210	756	5	5	10.8	21.6	8	4	9	10.8	ns
prot211	520	8	6	10.8	7.2	11	7	8.4	8.4	ns
prot212	858	4	8	12	7.5	14	6	21	33	sig
prot213	463	4	6	12	9	8	11	21	6	ns
prot214	248	91	89	145.8	149.4	96	101	172.8	192.6	sig
prot215	386	53	56	69.6	67.2	54	48	67.2	72	ns
prot216	252	50	54	70.5	78	74	60	117	93	sig
prot217	271	45	62	117	171	37	34	204	126	ns
prot218	367	44	33	61.2	91.8	78	74	158.4	187.2	sig
prot219	335	40	57	52.8	46.8	60	63	69.6	69.6	sig
prot220	600	27	25	46.5	57	41	43	73.5	40.5	ns
prot221	232	36	31	135	138	23	38	120	126	ns
prot222	273	38	30	73.8	50.4	47	40	54	72	sig
prot223	243	37	31	28.8	51.6	19	34	42	39.6	ns
prot224	223	26	30	42	37.5	39	21	31.5	42	ns
prot225	250	25	22	87	87	30	28	99	87	ns
prot226	223	38	35	34.2	55.8	28	23	54	48.6	ns
prot227	289	25	21	20.4	26.4	39	17	22.8	25.2	ns
prot228	378	24	24	34.5	22.5	22	30	24	40.5	ns
prot229	410	21	25	66	63	8	20	54	63	ns
prot230	389	21	24	27	43.2	18	18	32.4	30.6	ns
prot231	610	12	18	15.6	21.6	46	32	45.6	48	sig
prot232	243	19	16	22.5	18	22	16	22.5	18	ns
prot233	397	11	9	36	45	46	28	96	108	sig
prot234	229	14	10	21.6	19.8	13	12	25.2	23.4	ns
prot235	321	14	13	13.2	13.2	6	9	15.6	9.6	ns
prot236	447	7	10	22.5	16.5	12	12	16.5	22.5	ns
prot237	272	15	7	30	27	13	15	48	12	ns
prot238	645	7	9	19.8	18	13	8	28.8	23.4	ns
prot239	709	8	6	3.6	15.6	3	6	14.4	10.8	sig
prot240	513	7	12	24	12	14	14	33	30	sig
prot241	314	8	6	18	36	16	20	60	48	sig
prot242	388	6	5	9	10.8	8	11	9	9	ns
prot243	956	5	1	6	3.6	2	7	2.4	4.8	ns
prot244	128	226	226	354	328.5	253	225	348	379.5	ns
prot245	197	59	72	207	207	62	85	198	201	ns
prot246	334	63	68	124.2	131.4	72	73	115.2	120.6	ns
prot247	175	40	46	63.6	66	43	52	61.2	43.2	ns
prot248	162	50	65	88.5	85.5	98	78	141	114	sig
prot249	305	34	25	111	99	27	23	75	96	ns
prot250	312	43	46	68.4	70.2	45	41	77.4	64.8	ns
prot251	300	37	29	34.8	52.8	77	58	67.2	80.4	sig
prot252	127	37	35	57	70.5	39	36	52.5	60	ns
prot253	191	33	30	99	93	34	37	105	99	ns
prot254	211	42	45	54	75.6	28	50	70.2	57.6	ns
prot255	199	37	32	30	24	40	30	39.6	50.4	ns
prot256	266	40	38	61.5	46.5	31	21	42	42	ns
prot257	322	21	27	66	51	27	26	63	69	ns
prot258	313	21	31	41.4	70.2	27	18	48.6	36	ns
prot259	286	30	16	36	30	29	23	25.2	30	ns
prot260	265	17	11	25.5	15	12	8	13.5	16.5	ns
prot261	466	25	18	72	54	25	17	45	39	ns
prot262	455	24	22	19.8	34.2	12	17	37.8	25.2	ns
prot263	185	19	22	27.6	21.6	21	15	20.4	27.6	ns
prot264	209	15	19	34.5	22.5	12	17	43.5	31.5	ns
prot265	433	17	14	51	39	10	14	57	39	ns
prot266	247	14	17	30.6	18	15	13	18	39.6	ns
prot267	331	8	16	16.8	10.8	16	14	21.6	16.8	ns
prot268	452	15	17	18	21	14	19	16.5	19.5	ns
prot269	348	7	7	27	15	18	13	39	42	ns
prot270	533	14	5	3.6	14.4	9	8	16.2	14.4	ns
prot271	342	10	13	8.4	10.8	14	12	20.4	7.2	ns
prot272	229	14	8	13.5	18	20	12	13.5	31.5	sig
prot273	581	9	8	33	18	10	13	45	21	ns
prot274	389	7	8	16.2	5.4	10	9	16.2	12.6	ns
prot275	368	9	9	3.6	2.4	10	5	8.4	7.2	ns
prot276	350	6	10	12	16.5	9	9	13.5	4.5	ns
prot277	502	10	4	36	24	10	18	30	30	ns
prot278	588	4	11	9	5.4	24	9	21.6	37.8	sig
prot279	404	7	8	4.8	7.2	8	5	3.6	10.8	ns
prot280	281	6	6	15	10.5	3	3	10.5	7.5	ns
prot281	475	8	8	12	21	5	5	27	18	ns
prot282	264	6	3	3.6	9	4	3	7.2	7.2	ns
prot283	428	11	4	10.8	3.6	4	3	4.8	3.6	ns
prot284	605	1	9	1.5	10.5	8	6	10.5	7.5	ns
prot285	546	5	4	24	9	16	3	12	36	sig
prot286	393	2	6	14.4	18	4	9	7.2	9	ns
prot287	651	6	4	7.2	2.4	4	7	3.6	2.4	ns
prot288	386	5	4	3	3	4	6	9	6	ns
prot289	127	206	179	564	594	197	171	609	591	ns
prot290	307	151	132	284.4	302.4	396	474	923.4	858.6	sig
prot291	151	64	68	84	88.8	77	66	79.2	90	ns
prot292	246	26	37	39	66	105	123	175.5	202.5	sig
prot293	201	37	31	93	102	39	31	93	102	ns
prot294	295	33	33	59.4	54	38	38	41.4	41.4	ns
prot295	377	28	34	31.2	28.8	22	21	36	44.4	ns
prot296	232	32	24	28.5	46.5	46	34	52.5	66	sig
prot297	333	29	16	48	66	10	18	72	99	ns
prot298	276	15	21	54	36	22	35	52.2	37.8	ns
prot299	225	30	29	19.2	36	22	26	27.6	32.4	ns
prot300	152	24	27	22.5	22.5	30	22	60	27	sig
prot301	268	29	24	54	66	28	23	69	45	ns
prot302	261	20	20	50.4	36	28	15	34.2	28.8	ns
prot303	234	17	22	27.6	19.2	24	23	13.2	28.8	ns
prot304	203	21	15	36	42	29	25	34.5	33	sig
prot305	277	13	19	48	57	21	8	66	63	ns
prot306	224	26	24	27	32.4	24	20	30.6	25.2	ns
prot307	260	25	13	13.2	16.8	15	20	14.4	19.2	ns
prot308	278	20	20	33	34.5	25	12	24	30	ns
prot309	420	15	11	57	27	29	36	69	93	sig
prot310	424	12	11	34.2	30.6	11	19	32.4	32.4	ns
prot311	219	10	12	18	15.6	14	9	15.6	24	ns
prot312	277	6	10	15	21	14	9	36	16.5	ns
prot313	279	10	9	27	39	4	8	36	66	sig
prot314	558	15	15	27	16.2	13	13	25.2	25.2	ns
prot315	822	7	6	16.8	14.4	6	11	7.2	10.8	ns
prot316	423	15	12	12	6	15	10	15	13.5	ns
prot317	301	5	7	12	21	8	11	39	33	ns
prot318	477	8	12	16.2	23.4	8	15	18	9	ns
prot319	354	16	8	21.6	15.6	12	18	28.8	39.6	sig
prot320	538	12	11	16.5	15	3	11	13.5	19.5	ns
prot321	330	6	5	42	27	14	15	21	42	ns
prot322	345	7	7	14.4	12.6	10	4	9	12.6	ns
prot323	290	6	6	12	10.8	9	10	12	8.4	ns
prot324	587	8	5	13.5	7.5	3	7	13.5	12	ns
prot325	416	8	6	27	12	4	2	18	18	ns
prot326	806	6	9	12.6	12.6	12	12	18	7.2	ns
prot327	243	9	8	12	3.6	9	9	16.8	14.4	ns
prot328	674	6	6	7.5	13.5	11	7	15	15	ns
prot329	297	8	12	24	18	8	4	18	15	ns
prot330	558	8	10	10.8	14.4	10	8	10.8	32.4	sig
prot331	340	6	3	8.4	9.6	5	1	7.2	4.8	ns
prot332	546	4	3	16.5	12	9	6	12	6	ns
prot333	193	4	8	18	12	3	5	3	18	ns
prot334	641	6	7	19.8	7.2	4	5	9	10.8	ns
prot335	452	4	4	8.4	14.4	2	6	9.6	3.6	ns
prot336	481	5	3	7.5	12	3	3	6	4.5	ns
prot337	355	6	5	9	15	8	2	18	3	ns
prot338	530	6	3	10.8	7.2	7	5	23.4	3.6	sig
prot339	374	7	5	7.2	7.2	4	6	9.6	8.4	sig
prot340	253	2	7	7.5	12	10	4	15	15	sig
prot341	442	5	3	12	24	3	2	9	24	ns
prot342	861	3	7	3.6	7.2	5	8	9	16.2	ns
prot343	413	4	3	4.8	0	2	1	3.6	7.2	ns
prot344	648	8	3	4.5	9	3	3	4.5	4.5	ns
prot345	719	4	6	9	15	3	4	6	24	ns
prot346	786	6	7	9	10.8	3	2	5.4	1.8	ns
prot347	596	2	2	4.8	6	8	8	9.6	7.2	sig
prot348	777	6	3	6	1.5	2	5	4.5	7.5	ns
prot349	798	0	3	6	6	3	4	9	12	ns
prot350	141	198	200	421.2	417.6	231	214	405	358.2	ns
prot351	221	135	145	166.8	184.8	134	153	190.8	180	ns
prot352	283	70	60	90	87	69	63	109.5	123	ns
prot353	246	56	55	186	201	189	174	486	621	sig
prot354	212	43	46	90	68.4	64	69	133.2	129.6	sig
prot355	219	51	44	43.2	36	32	33	37.2	42	ns
prot356	448	33	41	60	54	37	40	48	57	ns
prot357	351	27	35	114	114	32	32	123	87	ns
prot358	161	25	32	54	43.2	21	33	54	59.4	ns
prot359	178	25	24	21.6	33.6	84	87	72	118.8	sig
prot360	178	20	36	30	48	17	25	28.5	31.5	ns
prot361	250	21	25	57	66	42	36	138	132	sig
prot362	238	24	23	55.8	43.2	25	21	50.4	39.6	ns
prot363	261	17	19	25.2	25.2	49	36	49.2	51.6	sig
prot364	194	18	20	30	21	15	22	13.5	31.5	ns
prot365	234	19	16	66	87	18	17	66	69	ns
prot366	337	24	16	39.6	23.4	27	32	64.8	50.4	sig
prot367	296	21	19	24	22.8	21	17	12	22.8	ns
prot368	248	8	9	18	25.5	48	24	72	63	sig
prot369	311	13	19	66	66	45	39	108	135	sig
prot370	224	13	13	19.8	43.2	18	10	27	19.8	ns
prot371	279	8	19	19.2	24	51	60	72	75.6	sig
prot372	471	16	13	37.5	37.5	29	16	15	24	sig
prot373	218	9	7	12	24	4	9	18	39	ns
prot374	249	13	17	27	21.6	14	15	30.6	36	ns
prot375	312	17	20	21.6	19.2	40	25	34.8	34.8	sig
prot376	402	16	12	16.5	19.5	11	12	25.5	25.5	ns
prot377	196	14	7	42	51	17	6	39	48	ns
prot378	285	11	11	28.8	18	16	26	54	46.8	sig
prot379	292	10	16	13.2	13.2	24	32	33.6	43.2	sig
prot380	227	5	8	28.5	18	16	14	30	24	sig
prot381	322	13	12	33	24	30	21	135	99	sig
prot382	449	6	11	9	14.4	10	14	21.6	10.8	ns
prot383	373	15	13	10.8	25.2	42	21	21.6	21.6	sig
prot384	239	15	7	19.5	19.5	51	30	45	36	sig
prot385	235	12	7	21	21	11	5	18	36	ns
prot386	267	9	4	10.8	23.4	8	9	18	10.8	ns
prot387	262	5	8	9.6	3.6	3	3	8.4	9.6	ns
prot388	241	5	5	15	15	9	10	4.5	6	ns
prot389	315	9	9	24	18	13	16	39	15	sig
prot390	997	8	8	14.4	23.4	9	13	23.4	25.2	sig
prot391	392	4	5	12	12	5	5	9.6	12	ns
prot392	558	9	11	6	7.5	6	4	10.5	12	ns
prot393	468	9	1	15	21	5	5	15	21	ns
prot394	253	5	7	9	16.2	8	6	7.2	9	ns
prot395	248	8	7	12	16.8	18	36	25.2	21.6	sig
prot396	527	4	7	12	10.5	7	10	9	15	ns
prot397	432	6	2	21	21	18	15	54	18	sig
prot398	455	4	9	9	10.8	4	2	14.4	7.2	ns
prot399	529	6	12	7.2	8.4	4	7	6	9.6	ns
prot400	375	7	7	10.5	3	14	9	3	3	ns
prot401	287	4	6	24	15	5	6	18	9	ns
prot402	332	5	3	12.6	5.4	6	5	5.4	7.2	ns
prot403	541	4	10	6	6	3	2	2.4	10.8	ns
prot404	280	6	4	1.5	12	8	7	6	3	ns
prot405	458	8	5	27	15	8	8	18	33	ns
prot406	291	9	2	7.2	5.4	10	10	14.4	18	sig
prot407	548	6	4	4.8	4.8	3	8	7.2	3.6	ns
prot408	292	2	1	4.5	6	2	3	3	4.5	ns
prot409	559	4	5	15	39	3	7	24	12	ns
prot410	859	4	6	5.4	5.4	4	3	9	5.4	ns
prot411	484	4	4	6	7.2	3	4	8.4	6	ns
prot412	117	142	146	193.5	169.5	158	148	210	214.5	ns
prot413	182	121	129	378	444	136	137	444	402	ns
prot414	226	98	122	214.2	226.8	114	100	201.6	185.4	ns
prot415	179	74	56	84	86.4	73	59	86.4	86.4	ns
prot416	129	70	69	120	112.5	66	70	79.5	63	ns
prot417	222	52	51	153	132	45	44	177	141	ns
prot418	353	50	41	72	64.8	48	34	73.8	59.4	ns
prot419	157	43	47	43.2	44.4	114	99	154.8	144	sig
prot420	376	39	27	46.5	42	28	26	45	42	ns
prot421	429	29	32	96	93	32	28	90	75	ns
prot422	182	16	20	28.8	39.6	35	25	34.2	30.6	ns
prot423	187	19	28	24	31.2	21	27	27.6	37.2	ns
prot424	206	19	19	22.5	28.5	27	14	28.5	48	ns
prot425	319	21	22	87	48	20	24	81	90	ns
prot426	533	25	17	36	52.2	14	27	45	37.8	ns
prot427	182	13	20	27.6	31.2	22	18	30	25.2	ns
prot428	260	26	21	21	24	20	15	19.5	30	ns
prot429	181	16	24	57	39	24	13	36	63	ns
prot430	246	13	15	19.8	43.2	19	19	52.2	28.8	ns
prot431	156	15	15	21.6	22.8	19	19	22.8	20.4	ns
prot432	213	21	19	25.5	27	15	11	15	24	ns
prot433	295	7	7	21	12	7	10	27	36	ns
prot434	610	10	10	25.2	30.6	10	11	16.2	21.6	ns
prot435	152	9	14	12	16.8	40	48	36	28.8	sig
prot436	470	18	14	15	16.5	10	12	22.5	25.5	ns
prot437	278	11	11	39	36	12	12	21	30	ns
prot438	250	14	17	16.2	21.6	15	19	16.2	36	ns
prot439	265	6	11	15.6	18	13	14	15.6	16.8	ns
prot440	327	6	10	21	12	11	12	15	13.5	ns
prot441	577	6	21	21	42	8	10	42	33	ns
prot442	236	6	10	19.8	23.4	8	6	14.4	14.4	ns
prot443	347	10	10	14.4	7.2	8	6	13.2	13.2	ns
prot444	177	3	8	19.5	15	9	8	18	24	ns
prot445	261	4	15	30	30	7	8	15	33	ns
prot446	357	4	3	25.2	5.4	4	8	7.2	14.4	ns
prot447	379	15	9	12	13.2	9	13	13.2	20.4	ns
prot448	172	10	6	10.5	12	9	10	15	18	ns
prot449	161	9	8	18	27	9	5	39	27	ns
prot450	466	13	6	25.2	19.8	9	12	12.6	19.8	ns
prot451	165	8	7	4.8	10.8	9	11	10.8	10.8	ns
prot452	245	4	5	10.5	12	3	7	12	9	ns
prot453	222	5	3	30	33	8	11	30	18	sig
prot454	428	10	6	12.6	16.2	4	6	16.2	18	ns
prot455	227	7	6	13.2	8.4	5	8	6	13.2	ns
prot456	420	5	6	12	7.5	9	8	9	9	ns
prot457	171	9	10	30	9	8	4	33	15	ns
prot458	307	6	7	9	12.6	3	8	9	16.2	ns
prot459	230	6	6	4.8	3.6	7	6	8.4	10.8	ns
prot460	343	8	7	6	10.5	5	7	9	13.5	ns
prot461	441	7	13	27	39	7	8	15	15	ns
prot462	415	3	3	10.8	5.4	2	3	14.4	9	ns
prot463	270	8	8	9.6	10.8	8	9	4.8	3.6	ns
prot464	711	3	2	7.5	7.5	3	6	19.5	7.5	ns
prot465	321	3	2	9	30	4	5	24	24	ns
prot466	238	5	6	14.4	3.6	8	5	16.2	7.2	ns
prot467	320	3	6	8.4	7.2	13	3	3.6	4.8	ns
prot468	274	5	6	6	9	5	5	3	10.5	ns
prot469	364	7	4	12	15	9	9	24	18	ns
prot470	361	3	8	10.8	18	7	20	7.2	7.2	sig
prot471	262	5	7	8.4	10.8	9	5	8.4	7.2	ns
prot472	513	3	11	10.5	15	3	5	15	12	ns
prot473	569	4	5	15	9	4	1	9	6	ns
prot474	387	11	6	7.2	7.2	5	2	3.6	5.4	ns
prot475	447	1	3	7.2	1.2	8	4	6	7.2	ns
prot476	378	5	4	7.5	1.5	4	7	9	13.5	ns
prot477	251	2	6	9	0	4	5	9	0	ns
prot478	468	2	4	3.6	18	1	4	5.4	5.4	ns
prot479	544	2	5	2.4	6	4	5	3.6	2.4	ns
prot480	244	3	4	6	4.5	2	6	9	3	sig
prot481	327	6	3	15	15	8	6	18	12	sig
prot482	494	2	6	5.4	10.8	2	3	1.8	5.4	ns
prot483	192	200	159	220.8	206.4	186	189	237.6	188.4	ns
prot484	243	134	124	205.5	181.5	128	126	207	187.5	ns
prot485	149	38	37	141	105	117	159	405	225	sig
prot486	236	34	47	55.8	72	46	48	93.6	95.4	sig
prot487	134	30	38	49.2	27.6	37	36	43.2	42	ns
prot488	103	35	33	39	69	37	31	69	63	ns
prot489	103	37	31	96	99	35	42	99	120	ns
prot490	103	34	46	75.6	52.2	31	27	63	55.8	ns
prot491	271	38	37	49.2	40.8	31	33	48	45.6	ns
prot492	257	29	32	52.5	34.5	29	21	43.5	39	ns
prot493	174	11	19	66	36	22	22	39	54	ns
prot494	165	22	25	55.8	54	30	25	66.6	36	ns
prot495	251	18	27	21.6	22.8	12	15	22.8	16.8	ns
prot496	265	31	21	33	36	24	18	33	40.5	ns
prot497	193	21	24	30	69	26	20	63	54	ns
prot498	137	22	24	28.8	41.4	20	20	25.2	43.2	ns
prot499	149	18	27	22.8	21.6	18	21	24	19.2	ns
prot500	291	20	28	39	37.5	20	18	34.5	37.5	ns
prot501	227	11	20	84	30	16	11	57	63	ns
prot502	198	21	18	25.2	23.4	17	24	30.6	27	ns
prot503	194	24	21	21.6	19.2	9	23	20.4	25.2	ns
prot504	234	19	19	25.5	15	28	18	42	30	sig
prot505	247	11	18	51	45	14	17	39	57	ns
prot506	145	17	19	28.8	28.8	19	23	28.8	32.4	ns
prot507	141	21	8	14.4	15.6	20	13	21.6	13.2	ns
prot508	187	25	18	33	13.5	17	10	21	16.5	ns
prot509	165	16	12	51	75	57	48	144	117	sig
prot510	166	20	17	25.2	25.2	11	10	23.4	28.8	ns
prot511	225	15	13	24	12	21	22	19.2	46.8	sig
prot512	239	10	7	24	18	10	12	12	18	ns
prot513	275	12	9	48	66	11	14	42	36	ns
prot514	206	11	14	19.8	14.4	11	5	27	34.2	ns
prot515	322	12	12	15.6	13.2	9	18	10.8	24	ns
prot516	178	15	9	22.5	13.5	13	19	12	31.5	ns
prot517	227	16	10	27	36	24	48	108	117	sig
prot518	237	14	15	12.6	48.6	19	16	21.6	23.4	sig
prot519	254	11	15	20.4	14.4	14	18	15.6	14.4	ns
prot520	208	8	7	16.5	9	26	21	24	33	sig
prot521	153	12	12	15	27	14	32	78	78	sig
prot522	244	10	16	27	21.6	9	12	23.4	14.4	ns
prot523	287	10	9	14.4	13.2	20	12	28.8	21.6	sig
prot524	206	7	9	16.5	24	7	10	13.5	15	ns
prot525	244	13	11	21	27	14	20	39	48	sig
prot526	383	10	14	18	9	4	16	12.6	7.2	sig
prot527	184	11	8	14.4	10.8	11	7	10.8	4.8	ns
prot528	377	5	6	7.5	19.5	10	8	21	9	ns
prot529	355	15	6	12	24	7	11	33	30	ns
prot530	129	8	7	12.6	19.8	12	3	27	21.6	ns
prot531	162	9	5	8.4	12	9	8	8.4	7.2	ns
prot532	184	4	5	9	9	8	8	4.5	19.5	ns
prot533	347	12	10	33	15	10	7	21	18	ns
prot534	203	6	9	12.6	7.2	20	16	19.8	12.6	sig
prot535	1930	7	5	4.8	8.4	7	12	13.2	9.6	sig
prot536	316	6	7	15	3	9	12	6	10.5	ns
prot537	198	12	9	9	15	6	11	36	12	ns
prot538	250	6	3	5.4	7.2	8	2	16.2	7.2	ns
prot539	265	7	6	12	8.4	12	10	8.4	9.6	ns
prot540	469	10	12	16.5	15	10	8	24	24	sig
prot541	563	9	11	30	30	12	6	18	36	ns
prot542	290	5	4	12.6	18	13	11	19.8	3.6	sig
prot543	338	9	5	4.8	4.8	10	7	10.8	9.6	ns
prot544	449	9	4	10.5	7.5	7	6	9	12	ns
prot545	273	3	7	15	12	5	4	24	21	ns
prot546	412	6	3	14.4	7.2	8	15	12.6	19.8	ns
prot547	170	3	4	6	3.6	2	4	3.6	12	ns
prot548	478	6	3	12	15	9	7	10.5	18	ns
prot549	302	9	5	24	33	6	7	18	12	ns
prot550	167	4	12	7.2	18	10	5	7.2	14.4	ns
prot551	151	6	8	9.6	4.8	1	8	10.8	2.4	ns
prot552	816	4	9	7.5	1.5	7	5	13.5	10.5	ns
prot553	279	3	5	12	21	1	3	12	3	ns
prot554	320	6	4	3.6	9	7	12	9	12.6	ns
prot555	351	3	3	6	6	6	2	6	6	ns
prot556	242	2	8	12	6	2	4	7.5	10.5	ns
prot557	276	7	5	27	9	12	24	63	54	sig
prot558	565	5	5	12.6	7.2	7	4	7.2	5.4	ns
prot559	356	5	1	2.4	8.4	6	6	13.2	4.8	ns
prot560	162	7	3	6	4.5	6	6	3	18	sig
prot561	155	10	5	21	9	4	5	9	12	ns
prot562	484	6	1	5.4	3.6	6	8	18	7.2	sig
prot563	462	8	1	9.6	6	4	3	4.8	6	ns
prot564	989	3	2	7.5	3	6	1	9	3	ns
prot565	353	2	3	21	15	4	6	30	24	sig
prot566	382	7	5	7.2	10.8	5	8	14.4	7.2	ns
prot567	1092	3	1	3.6	1.2	1	4	4.8	4.8	ns
prot568	158	4	3	6	1.5	3	3	7.5	0	ns
prot569	829	3	1	24	12	13	5	12	33	sig
prot570	600	1	1	1.8	9	2	3	9	5.4	ns
prot571	743	1	4	2.4	4.8	2	7	3.6	4.8	ns
prot572	271	3	2	0	3	1	2	3	0	ns
prot573	774	1	3	0	3	1	5	9	6	ns
prot574	617	1	1	1.8	1.8	2	0	1.8	1.8	ns
prot575	120	154	171	207.6	194.4	155	159	212.4	199.2	ns
prot576	257	164	135	220.5	175.5	130	128	229.5	229.5	ns
prot577	138	152	140	420	381	154	146	489	468	ns
prot578	126	67	86	169.2	140.4	69	87	160.2	135	ns
prot579	126	76	84	115.2	104.4	93	87	93.6	120	ns
prot580	126	80	86	145.5	139.5	92	83	132	126	ns
prot581	126	87	75	255	267	81	67	273	318	ns
prot582	126	76	77	126	127.8	73	73	149.4	126	ns
prot583	126	95	82	110.4	91.2	66	84	97.2	111.6	ns
prot584	126	86	77	148.5	111	88	84	123	129	ns
prot585	433	89	92	297	321	76	93	264	237	ns
prot586	258	40	31	57.6	55.8	24	45	55.8	66.6	ns
prot587	219	31	31	38.4	38.4	24	33	27.6	36	ns
prot588	274	27	29	37.5	42	32	28	51	46.5	ns
prot589	211	19	27	60	54	19	20	78	72	ns
prot590	203	33	23	36	25.2	15	25	39.6	63	ns
prot591	210	19	25	33.6	40.8	29	32	30	27.6	sig
prot592	190	21	32	46.5	55.5	28	25	42	39	ns
prot593	164	24	16	81	78	54	60	117	162	sig
prot594	159	22	25	45	45	34	27	46.8	54	sig
prot595	171	16	15	18	19.2	20	9	20.4	14.4	ns
prot596	153	21	19	30	33	28	22	42	43.5	sig
prot597	176	12	15	48	72	22	14	57	48	ns
prot598	192	22	13	37.8	45	12	25	32.4	32.4	ns
prot599	352	18	17	13.2	15.6	8	12	19.2	15.6	ns
prot600	146	8	20	18	24	14	18	28.5	28.5	ns
prot601	323	20	15	39	30	12	11	30	24	ns
prot602	258	14	16	25.2	34.2	24	23	41.4	50.4	sig
prot603	152	23	8	13.2	14.4	16	13	16.8	12	ns
prot604	76	19	10	22.5	18	20	24	34.5	16.5	sig
prot605	128	11	26	48	54	25	14	39	45	ns
prot606	187	21	22	39.6	21.6	13	27	39.6	36	ns
prot607	160	14	14	12	18	14	11	18	19.2	ns
prot608	315	20	21	24	18	15	12	27	25.5	ns
prot609	129	6	6	27	42	11	8	33	24	ns
prot610	185	13	9	25.2	16.2	8	11	21.6	16.2	ns
prot611	146	22	9	10.8	20.4	12	14	13.2	19.2	ns
prot612	241	18	13	18	22.5	18	18	21	24	sig
prot613	222	15	22	39	57	13	15	42	60	ns
prot614	205	14	7	19.8	18	13	12	10.8	12.6	ns
prot615	240	7	15	19.2	12	10	11	14.4	20.4	ns
prot616	99	10	11	15	12	8	13	13.5	15	ns
prot617	643	13	12	21	12	9	7	21	45	ns
prot618	239	9	9	18	14.4	8	13	18	21.6	ns
prot619	383	17	12	22.8	14.4	16	7	12	18	ns
prot620	247	15	9	15	10.5	3	10	19.5	16.5	ns
prot621	189	6	15	33	18	14	10	21	21	ns
prot622	171	7	11	16.2	14.4	18	6	18	27	ns
prot623	326	12	15	9.6	8.4	9	8	15.6	14.4	ns
prot624	231	11	9	21	16.5	5	13	10.5	21	ns
prot625	153	10	8	36	21	22	27	54	75	sig
prot626	268	7	6	28.8	30.6	11	11	7.2	10.8	ns
prot627	204	6	6	15.6	8.4	14	13	24	16.8	sig
prot628	191	7	8	15	15	16	15	30	22.5	sig
prot629	114	11	4	39	12	8	11	30	33	ns
prot630	419	8	7	18	21.6	6	11	27	23.4	ns
prot631	141	12	9	8.4	15.6	18	11	13.2	10.8	ns
prot632	128	9	13	12	19.5	5	6	9	10.5	ns
prot633	164	5	6	27	15	6	8	33	12	sig
prot634	274	17	3	14.4	14.4	22	20	21.6	16.2	sig
prot635	188	10	10	13.2	19.2	14	14	8.4	19.2	ns
prot636	372	5	8	10.5	12	15	10	13.5	16.5	ns
prot637	365	8	7	33	12	14	13	21	24	ns
prot638	145	10	7	16.2	10.8	15	16	14.4	18	sig
prot639	159	11	7	8.4	12	11	7	16.8	9.6	sig
prot640	379	8	8	16.5	10.5	11	8	10.5	15	ns
prot641	190	5	9	30	24	13	8	21	36	ns
prot642	194	9	8	10.8	18	8	11	10.8	9	ns
prot643	178	7	9	8.4	7.2	6	5	6	10.8	ns
prot644	181	12	5	9	19.5	6	14	22.5	9	ns
prot645	321	12	9	21	18	14	16	15	18	ns
prot646	192	6	9	12.6	3.6	5	11	14.4	3.6	ns
prot647	352	4	10	3.6	15.6	11	7	13.2	8.4	ns
prot648	118	4	5	7.5	7.5	5	11	10.5	10.5	ns
prot649	410	6	14	27	15	6	10	27	9	ns
prot650	403	4	6	10.8	7.2	8	5	7.2	12.6	ns
prot651	199	6	4	10.8	10.8	6	21	14.4	39.6	sig
prot652	457	7	6	13.5	9	12	24	9	27	sig
prot653	221	13	2	21	18	27	27	81	45	sig
prot654	216	4	7	14.4	3.6	5	6	16.2	12.6	ns
prot655	217	8	3	12	8.4	18	3	3.6	4.8	ns
prot656	172	4	7	6	4.5	2	5	9	7.5	ns
prot657	268	6	4	18	24	3	7	12	6	ns
prot658	583	7	8	12.6	14.4	6	8	16.2	12.6	ns
prot659	229	6	8	4.8	13.2	7	8	4.8	6	ns
prot660	177	5	5	18	10.5	6	6	19.5	15	ns
prot661	142	9	12	9	12	9	4	27	9	ns
prot662	178	5	10	10.8	9	4	4	9	9	ns
prot663	111	5	10	4.8	10.8	7	6	9.6	8.4	ns
prot664	116	1	7	16.5	9	18	22	6	33	sig
prot665	325	3	12	39	30	7	6	21	21	ns
prot666	268	6	7	12.6	3.6	4	6	9	18	ns
prot667	599	7	5	7.2	9.6	4	8	8.4	8.4	ns
prot668	341	13	6	6	15	5	6	7.5	13.5	ns
prot669	172	3	5	18	9	16	4	48	18	sig
prot670	204	2	3	9	5.4	12	4	7.2	7.2	ns
prot671	171	6	7	8.4	8.4	6	5	8.4	2.4	ns
prot672	255	4	4	13.5	7.5	3	5	15	9	ns
prot673	180	3	5	15	15	9	4	15	18	ns
prot674	215	8	5	3.6	12.6	3	6	18	10.8	ns
prot675	211	8	3	8.4	6	5	11	4.8	8.4	ns
prot676	234	0	4	4.5	6	4	3	4.5	7.5	ns
prot677	214	2	5	12	21	9	9	12	12	sig
prot678	180	5	9	5.4	5.4	2	5	12.6	3.6	ns
prot679	292	6	4	7.2	7.2	4	7	4.8	3.6	ns
prot680	387	2	2	3	9	3	6	4.5	9	ns
prot681	283	2	7	24	3	18	21	45	81	sig
prot682	351	1	3	9	5.4	1	6	10.8	1.8	ns
prot683	502	5	5	3.6	4.8	13	3	4.8	4.8	ns
prot684	484	6	5	4.5	3	5	2	4.5	4.5	ns
prot685	345	6	7	15	9	5	4	24	3	ns
prot686	448	2	1	5.4	3.6	7	8	3.6	9	ns
prot687	277	4	4	2.4	4.8	8	5	7.2	9.6	ns
prot688	737	2	5	15	3	3	8	4.5	9	sig
prot689	159	9	2	12	0	2	7	3	9	ns
prot690	153	5	4	5.4	12.6	3	6	9	14.4	ns
prot691	321	2	4	1.2	7.2	6	1	6	3.6	ns
prot692	373	6	5	7.5	9	0	5	4.5	4.5	ns
prot693	124	4	0	9	3	1	4	18	12	ns
prot694	330	4	4	9	5.4	5	2	10.8	5.4	ns
prot695	319	0	0	0	3.6	4	3	7.2	10.8	ns
prot696	272	6	2	6	12	2	4	1.5	6	sig
prot697	296	1	3	9	12	3	1	9	3	ns
prot698	167	3	2	1.8	9	3	3	9	1.8	ns
prot699	832	4	0	6	4.8	2	4	3.6	0	ns
prot700	461	4	8	4.5	6	3	1	6	3	ns
prot701	152	3	1	9	6	5	7	3	15	ns
prot702	247	5	7	5.4	7.2	6	2	7.2	7.2	sig
prot703	311	4	1	2.4	4.8	6	7	2.4	6	ns
prot704	299	5	2	1.5	4.5	5	4	3	6	ns
prot705	383	3	2	3	18	2	0	12	0	ns
prot706	426	6	4	7.2	7.2	4	1	12.6	5.4	ns
prot707	155	3	2	3.6	3.6	3	2	7.2	7.2	ns
prot708	989	1	1	3	4.5	2	3	12	3	sig
prot709	187	3	1	6	3	1	2	12	3	ns
prot710	366	4	2	1.8	3.6	4	4	9	3.6	ns
prot711	715	4	2	2.4	6	5	7	6	1.2	ns
prot712	830	4	1	3	1.5	2	1	1.5	9	ns
prot713	177	3	3	6	9	1	2	6	12	sig
prot714	632	3	3	7.2	7.2	1	3	3.6	9	ns
prot715	444	1	4	0	3.6	4	4	9.6	4.8	sig
prot716	1241	0	6	0	3	0	4	6	4.5	ns
prot717	685	2	3	15	9	3	8	36	12	sig
prot718	387	2	1	5.4	3.6	1	3	7.2	5.4	ns
prot719	322	4	1	1.2	1.2	0	3	4.8	1.2	ns
prot720	735	3	1	0	3	0	1	1.5	1.5	ns
prot721	186	56	38	135	138	52	78	186	216	sig
prot722	156	48	56	81	64.8	34	35	84.6	84.6	ns
prot723	282	50	49	39.6	48	43	56	44.4	60	ns
prot724	140	30	25	55.5	42	35	31	31.5	52.5	ns
prot725	137	26	29	66	81	33	31	84	84	ns
prot726	124	32	23	34.2	50.4	19	17	57.6	52.2	ns
prot727	169	16	12	24	21.6	16	18	19.2	20.4	ns
prot728	142	19	27	40.5	33	23	30	28.5	31.5	ns
prot729	162	33	26	57	72	15	38	84	72	ns
prot730	200	26	17	37.8	32.4	15	18	39.6	23.4	ns
prot731	156	10	16	26.4	25.2	19	22	27.6	22.8	ns
prot732	306	20	22	28.5	22.5	17	11	22.5	21	ns
prot733	174	18	14	39	36	11	18	27	39	ns
prot734	194	17	15	19.8	28.8	14	20	28.8	27	ns
prot735	103	22	11	22.8	25.2	11	11	15.6	18	ns
prot736	172	13	18	24	18	11	14	22.5	34.5	ns
prot737	180	17	21	57	51	15	12	81	45	ns
prot738	184	13	11	16.2	32.4	39	42	86.4	59.4	sig
prot739	230	10	14	22.8	16.8	15	12	19.2	18	ns
prot740	187	14	12	25.5	24	14	13	15	21	ns
prot741	189	14	11	30	48	13	15	42	45	ns
prot742	180	8	14	27	25.2	18	24	21.6	30.6	sig
prot743	294	13	16	15.6	15.6	20	22	19.2	21.6	sig
prot744	186	15	8	18	27	11	17	24	25.5	ns
prot745	225	6	11	42	45	8	5	33	45	ns
prot746	174	11	13	21.6	16.2	12	12	19.8	10.8	ns
prot747	208	14	13	12	16.8	6	14	13.2	10.8	ns
prot748	217	12	9	6	19.5	24	33	49.5	54	sig
prot749	112	11	9	18	9	16	19	33	45	ns
prot750	206	8	13	19.8	27	13	6	21.6	19.8	ns
prot751	166	13	13	21.6	13.2	9	7	14.4	6	ns
prot752	113	7	7	19.5	24	11	9	10.5	10.5	ns
prot753	169	11	6	42	27	13	10	48	30	ns
prot754	313	5	10	10.8	16.2	8	7	28.8	12.6	ns
prot755	197	11	5	8.4	10.8	8	8	12	16.8	ns
prot756	124	5	4	12	7.5	9	18	16.5	16.5	sig
prot757	246	9	5	12	12	6	4	39	15	ns
prot758	258	13	13	14.4	18	6	1	9	16.2	ns
prot759	168	14	12	7.2	9.6	8	7	13.2	6	ns
prot760	260	8	8	4.5	7.5	4	6	10.5	13.5	ns
prot761	243	11	5	27	27	8	6	30	12	ns
prot762	124	7	13	23.4	14.4	8	7	9	23.4	ns
prot763	208	13	6	8.4	8.4	23	11	19.2	30	sig
prot764	217	5	5	13.5	7.5	9	13	13.5	6	sig
prot765	197	8	8	15	30	4	18	48	66	sig
prot766	177	7	0	1.8	9	4	5	7.2	18	ns
prot767	146	10	7	4.8	10.8	4	5	6	8.4	ns
prot768	157	3	2	9	7.5	7	5	12	3	ns
prot769	270	4	3	15	15	0	3	9	3	ns
prot770	264	6	7	12.6	9	6	3	7.2	14.4	ns
prot771	274	4	3	6	9.6	9	9	9.6	4.8	ns
prot772	156	2	5	16.5	15	4	12	9	6	ns
prot773	252	7	2	9	9	8	7	12	18	ns
prot774	356	8	12	14.4	16.2	36	18	86.4	64.8	sig
prot775	180	10	10	4.8	10.8	6	5	4.8	9.6	ns
prot776	251	5	6	9	7.5	5	4	7.5	12	ns
prot777	156	4	7	18	24	12	15	63	30	sig
prot778	227	13	5	3.6	14.4	6	5	10.8	19.8	ns
prot779	116	4	8	7.2	7.2	7	7	15.6	10.8	sig
prot780	154	7	8	10.5	7.5	4	8	16.5	10.5	sig
prot781	198	7	5	36	18	13	13	69	54	sig
prot782	236	11	6	9	7.2	7	6	9	9	ns
prot783	184	9	12	10.8	1.2	7	7	7.2	9.6	ns
prot784	122	5	5	9	10.5	4	5	10.5	12	ns
prot785	91	6	10	21	27	7	5	24	18	sig
prot786	274	6	4	10.8	1.8	8	5	9	5.4	ns
prot787	152	12	7	9.6	6	6	6	16.8	14.4	sig
prot788	162	8	5	6	6	4	7	1.5	4.5	ns
prot789	158	3	8	24	18	8	8	18	30	ns
prot790	463	6	3	7.2	0	8	4	21.6	28.8	sig
prot791	312	7	4	8.4	8.4	8	2	3.6	7.2	ns
prot792	261	5	4	9	7.5	2	4	4.5	6	ns
prot793	392	4	5	18	12	8	11	18	30	ns
prot794	182	2	6	10.8	10.8	5	4	9	18	ns
prot795	310	2	2	4.8	8.4	5	3	2.4	6	ns
prot796	382	13	3	9	10.5	2	2	6	7.5	ns
prot797	113	5	3	27	18	4	10	30	15	ns
prot798	111	4	9	7.2	9	4	6	7.2	3.6	sig
prot799	418	4	8	8.4	8.4	3	5	2.4	7.2	ns
prot800	185	5	7	3	4.5	4	3	3	4.5	ns
prot801	163	4	2	12	3	3	9	36	72	sig
prot802	238	5	7	7.2	3.6	3	7	10.8	14.4	ns
prot803	282	7	1	6	8.4	6	2	12	16.8	sig
prot804	305	5	6	10.5	1.5	3	6	9	9	ns
prot805	292	5	4	9	6	2	6	9	12	ns
prot806	427	7	4	9	3.6	5	2	3.6	3.6	ns
prot807	234	4	4	8.4	8.4	5	1	4.8	4.8	ns
prot808	233	5	7	6	18	3	7	3	4.5	ns
prot809	425	5	4	15	15	1	3	12	18	ns
prot810	95	2	3	5.4	5.4	8	10	10.8	10.8	sig
prot811	241	5	3	8.4	6	5	4	4.8	2.4	ns
prot812	201	5	5	12	7.5	3	2	4.5	4.5	ns
prot813	474	8	6	18	6	4	1	18	9	ns
prot814	437	4	2	12.6	3.6	2	1	10.8	3.6	ns
prot815	411	5	3	7.2	3.6	5	3	6	2.4	ns
prot816	333	5	2	4.5	1.5	4	2	10.5	0	ns
prot817	449	3	8	12	6	3	5	3	9	ns
prot818	256	5	2	3.6	3.6	3	4	7.2	3.6	ns
prot819	292	2	5	1.2	2.4	3	4	0	3.6	ns
prot820	669	2	3	4.5	3	0	5	4.5	3	ns
prot821	378	3	6	18	21	3	4	9	9	ns
prot822	373	4	4	5.4	3.6	3	9	16.2	21.6	sig
prot823	327	1	4	1.2	4.8	3	0	7.2	3.6	ns
prot824	180	2	5	6	4.5	2	5	3	15	ns
prot825	357	4	4	0	12	2	6	12	36	sig
prot826	791	1	3	7.2	7.2	1	3	3.6	9	ns
prot827	1037	6	3	4.8	12	2	5	4.8	8.4	ns
prot828	223	6	0	1.5	3	4	2	4.5	6	ns
prot829	417	4	1	9	18	4	2	6	12	ns
prot830	310	2	3	3.6	3.6	2	4	9	7.2	sig
prot831	796	2	1	1.2	3.6	4	2	9.6	2.4	sig
prot832	385	3	2	1.5	3	0	0	7.5	4.5	ns
prot833	399	6	2	12	15	2	4	6	9	ns
prot834	661	2	3	5.4	0	4	2	5.4	3.6	ns
prot835	648	2	1	3.6	2.4	4	2	3.6	1.2	ns
prot836	172	3	1	4.5	0	0	1	3	1.5	ns
prot837	459	2	2	6	3	2	2	24	3	sig
prot838	266	2	3	3.6	3.6	3	2	7.2	3.6	ns
prot839	85	62	45	58.8	56.4	66	46	67.2	72	ns
prot840	185	59	68	73.5	76.5	180	138	310.5	342	sig
prot841	130	54	43	177	153	59	56	147	180	ns
prot842	128	48	48	86.4	104.4	94	102	208.8	205.2	sig
prot843	130	56	48	63.6	84	63	48	73.2	63.6	ns
prot844	150	68	57	82.5	69	174	180	247.5	225	sig
prot845	94	45	46	129	150	32	49	99	111	ns
prot846	154	24	24	41.4	41.4	23	33	59.4	52.2	ns
prot847	76	25	21	32.4	22.8	13	22	26.4	44.4	ns
prot848	213	20	23	37.5	28.5	20	17	22.5	31.5	ns
prot849	51	13	15	60	66	18	23	66	48	ns
prot850	198	19	14	30.6	37.8	22	17	34.2	27	ns
prot851	150	12	19	20.4	22.8	14	13	22.8	16.8	ns
prot852	161	14	14	24	18	11	16	18	24	ns
prot853	227	10	10	63	57	14	11	33	21	ns
prot854	56	13	9	30.6	23.4	16	19	19.8	21.6	ns
prot855	107	10	15	16.8	14.4	12	13	12	13.2	ns
prot856	85	17	13	15	28.5	14	15	13.5	25.5	ns
prot857	191	7	14	51	39	7	11	36	39	ns
prot858	207	12	7	23.4	25.2	16	9	27	21.6	ns
prot859	313	19	7	15.6	21.6	11	12	16.8	12	ns
prot860	150	16	5	25.5	13.5	22	22	30	46.5	sig
prot861	446	11	11	39	39	14	11	27	27	ns
prot862	165	10	14	18	32.4	8	14	23.4	32.4	ns
prot863	164	11	15	7.2	18	12	11	9.6	14.4	ns
prot864	183	19	12	27	21	12	12	21	33	sig
prot865	112	9	9	36	39	14	6	30	24	ns
prot866	99	11	9	19.8	23.4	9	10	27	18	ns
prot867	162	11	10	14.4	12	57	57	25.2	32.4	sig
prot868	294	19	6	21	13.5	7	7	12	12	ns
prot869	219	7	6	30	27	6	12	15	15	ns
prot870	139	8	7	19.8	16.2	8	12	18	25.2	ns
prot871	1091	4	10	9.6	7.2	9	10	6	10.8	ns
prot872	153	10	6	12	12	16	6	15	15	ns
prot873	122	10	10	30	39	10	6	36	36	ns
prot874	308	12	8	16.2	12.6	5	9	14.4	23.4	ns
prot875	274	8	6	13.2	9.6	10	7	7.2	12	ns
prot876	168	10	11	7.5	18	16	14	25.5	10.5	ns
prot877	157	7	7	36	33	10	8	21	3	sig
prot878	171	13	8	14.4	16.2	10	8	12.6	12.6	ns
prot879	163	6	12	4.8	14.4	36	12	32.4	21.6	sig
prot880	78	6	10	18	13.5	3	9	10.5	15	ns
prot881	177	8	4	21	18	8	8	18	15	ns
prot882	198	6	5	10.8	16.2	8	3	9	14.4	ns
prot883	322	8	7	8.4	1.2	6	5	4.8	7.2	ns
prot884	145	9	9	6	10.5	11	4	22.5	15	ns
prot885	224	9	9	24	15	24	12	54	66	sig
prot886	155	8	5	14.4	10.8	6	7	12.6	12.6	ns
prot887	102	7	5	7.2	13.2	9	6	6	7.2	ns
prot888	207	9	7	6	12	12	5	6	9	ns
prot889	480	5	6	24	21	9	6	42	42	sig
prot890	104	7	8	14.4	7.2	5	7	10.8	21.6	ns
prot891	204	5	8	6	4.8	8	5	3.6	2.4	ns
prot892	248	6	8	9	7.5	12	8	18	15	sig
prot893	157	8	11	21	24	18	42	90	54	sig
prot894	132	3	2	9	9	4	5	3.6	19.8	ns
prot895	214	5	4	12	6	7	6	13.2	3.6	ns
prot896	219	8	7	6	1.5	13	16	13.5	16.5	sig
prot897	193	2	9	21	24	18	11	39	48	sig
prot898	155	7	1	9	5.4	4	2	9	9	ns
prot899	239	4	4	8.4	8.4	14	14	14.4	14.4	sig
prot900	116	6	6	4.5	10.5	4	5	12	6	ns
prot901	211	3	1	21	24	9	8	18	15	ns
prot902	156	5	4	9	21.6	9	13	19.8	7.2	sig
prot903	246	9	6	3.6	8.4	6	9	4.8	12	ns
prot904	218	6	7	1.5	4.5	11	3	12	9	ns
prot905	201	6	7	9	27	5	4	24	24	ns
prot906	111	3	2	7.2	7.2	4	7	3.6	7.2	ns
prot907	175	3	2	6	3.6	3	3	3.6	8.4	ns
prot908	195	6	6	12	7.5	9	6	12	10.5	ns
prot909	292	6	6	39	15	4	10	3	12	ns
prot910	173	2	4	7.2	9	2	7	10.8	5.4	ns
prot911	284	5	5	2.4	3.6	5	4	4.8	3.6	ns
prot912	151	7	4	4.5	7.5	5	6	15	9	sig
prot913	165	2	6	6	27	3	1	6	15	ns
prot914	132	7	8	3.6	10.8	7	3	5.4	10.8	ns
prot915	177	4	4	4.8	3.6	2	4	1.2	8.4	ns
prot916	137	4	8	9	9	11	5	19.5	24	sig
prot917	325	5	8	6	18	4	3	12	12	ns
prot918	192	7	4	3.6	7.2	5	5	12.6	7.2	ns
prot919	170	4	5	9.6	2.4	4	1	4.8	1.2	ns
prot920	157	4	3	7.5	7.5	3	3	10.5	6	ns
prot921	192	4	8	30	9	3	5	18	15	ns
prot922	474	2	5	3.6	5.4	6	3	5.4	3.6	ns
prot923	186	4	6	7.2	6	6	5	3.6	6	ns
prot924	428	2	2	0	7.5	4	1	0	4.5	ns
prot925	191	4	3	9	24	6	4	24	33	ns
prot926	169	7	4	5.4	5.4	16	10	21.6	32.4	sig
prot927	166	6	5	8.4	1.2	4	8	3.6	3.6	ns
prot928	290	6	3	6	0	5	4	4.5	4.5	ns
prot929	216	8	3	9	6	6	2	21	12	ns
prot930	103	1	2	5.4	0	4	4	9	7.2	ns
prot931	271	5	4	1.2	7.2	3	2	3.6	6	ns
prot932	147	1	7	6	1.5	15	18	27	18	sig
prot933	135	4	3	6	6	3	1	12	6	ns
prot934	135	2	3	9	5.4	4	6	3.6	3.6	sig
prot935	135	7	4	7.2	2.4	8	14	7.2	4.8	sig
prot936	135	4	1	4.5	4.5	4	2	3	4.5	ns
prot937	321	3	3	6	6	2	4	15	9	ns
prot938	164	2	3	3.6	5.4	2	1	14.4	9	ns
prot939	113	3	2	7.2	3.6	1	4	3.6	9.6	ns
prot940	271	7	3	3	13.5	2	2	0	4.5	ns
prot941	204	3	3	12	12	3	2	9	9	ns
prot942	276	5	3	5.4	3.6	2	11	9	9	ns
prot943	108	3	1	1.2	3.6	2	2	3.6	1.2	ns
prot944	91	3	3	3	4.5	4	2	3	10.5	sig
prot945	325	4	0	3	6	4	2	3	6	ns
prot946	114	2	3	3.6	10.8	2	1	3.6	3.6	ns
prot947	277	4	4	3.6	3.6	4	2	2.4	0	ns
prot948	118	1	2	1.5	1.5	4	4	6	1.5	ns
prot949	121	6	5	6	9	3	2	15	9	ns
prot950	198	4	2	0	0	5	1	9	1.8	ns
prot951	237	0	2	1.2	3.6	3	2	3.6	6	ns
prot952	220	0	2	1.5	4.5	4	2	3	3	sig
prot953	406	0	0	6	9	2	6	12	9	ns
prot954	391	2	3	5.4	3.6	1	2	3.6	3.6	ns
prot955	189	1	2	3.6	1.2	1	0	1.2	1.2	ns
prot956	232	2	5	6	1.5	3	2	0	3	ns
prot957	470	0	3	12	6	2	1	6	3	ns
prot958	527	4	4	5.4	1.8	2	2	3.6	1.8	ns
prot959	141	1	1	4.8	3.6	7	1	3.6	9.6	ns
prot960	602	2	2	1.5	0	3	15	9	4.5	sig
prot961	109	25	27	69	39	23	25	51	75	ns
prot962	258	26	26	39.6	30.6	44	44	86.4	129.6	sig
prot963	168	16	16	13.2	26.4	18	18	21.6	27.6	sig
prot964	177	21	11	19.5	25.5	17	13	25.5	18	ns
prot965	104	14	14	48	57	16	9	24	27	ns
prot966	187	12	7	16.2	16.2	11	2	25.2	16.2	ns
prot967	134	15	9	21.6	14.4	17	9	16.8	18	ns
prot968	153	10	11	25.5	19.5	20	10	15	27	ns
prot969	125	10	9	21	18	3	8	24	21	ns
prot970	242	9	9	16.2	18	8	17	19.8	16.2	ns
prot971	128	9	10	12	8.4	3	8	22.8	24	ns
prot972	160	14	12	10.5	9	5	11	16.5	22.5	ns
prot973	65	7	13	12	42	24	27	72	117	sig
prot974	143	8	14	9	21.6	13	11	28.8	30.6	ns
prot975	131	15	15	14.4	12	17	12	13.2	13.2	ns
prot976	128	6	14	13.5	13.5	11	4	25.5	15	ns
prot977	76	5	5	39	24	9	5	45	6	ns
prot978	95	6	8	16.2	14.4	30	24	36	32.4	sig
prot979	70	4	15	16.8	13.2	9	5	9.6	13.2	ns
prot980	136	12	14	13.5	7.5	7	12	16.5	19.5	ns
prot981	116	12	10	30	39	8	7	27	15	ns
prot982	108	9	12	21.6	18	5	15	23.4	19.8	ns
prot983	195	9	11	6	14.4	18	7	7.2	15.6	sig
prot984	145	9	8	15	12	12	8	16.5	10.5	ns
prot985	102	5	9	33	21	9	7	21	27	ns
prot986	173	1	13	10.8	7.2	10	5	12.6	7.2	ns
prot987	212	6	9	4.8	9.6	5	2	7.2	6	ns
prot988	116	2	9	9	6	16	12	15	15	sig
prot989	219	5	6	30	12	10	5	21	9	ns
prot990	312	8	10	23.4	14.4	10	8	10.8	16.2	ns
prot991	78	11	6	8.4	10.8	6	12	14.4	7.2	sig
prot992	193	4	7	9	7.5	20	18	12	9	sig
prot993	500	3	4	9	12	3	4	6	6	ns
prot994	195	6	6	12.6	9	6	11	5.4	9	ns
prot995	177	5	5	10.8	10.8	8	5	8.4	8.4	ns
prot996	224	6	5	7.5	6	14	6	21	15	sig
prot997	239	3	7	12	18	7	5	3	15	ns
prot998	223	11	5	3.6	19.8	3	5	7.2	10.8	ns
prot999	113	6	6	1.2	4.8	7	7	0	3.6	ns
prot1000	94	4	2	1.5	15	3	8	4.5	6	ns
prot1001	74	8	2	24	18	3	7	21	6	ns
prot1002	265	5	9	14.4	7.2	8	4	18	12.6	ns
prot1003	225	2	4	8.4	4.8	5	4	3.6	6	ns
prot1004	129	7	1	7.5	4.5	7	5	22.5	10.5	ns
prot1005	210	2	9	18	12	5	5	27	12	ns
prot1006	248	6	7	10.8	3.6	4	4	7.2	10.8	ns
prot1007	158	6	6	7.2	4.8	5	8	7.2	3.6	ns
prot1008	68	5	5	3	7.5	5	3	7.5	9	ns
prot1009	68	3	5	12	9	0	6	18	24	ns
prot1010	548	5	6	5.4	10.8	3	6	5.4	1.8	ns
prot1011	123	6	11	6	8.4	8	5	6	9.6	ns
prot1012	181	7	5	4.5	4.5	9	1	10.5	6	ns
prot1013	824	4	2	18	24	5	0	21	12	ns
prot1014	250	5	6	1.8	5.4	1	6	3.6	9	ns
prot1015	242	4	3	2.4	6	1	2	8.4	1.2	ns
prot1016	186	6	7	6	4.5	2	5	6	0	ns
prot1017	228	6	5	15	18	6	8	24	18	sig
prot1018	106	9	3	12.6	1.8	9	3	12.6	9	ns
prot1019	135	5	2	7.2	7.2	3	4	9.6	3.6	ns
prot1020	173	6	4	9	6	6	1	13.5	1.5	ns
prot1021	245	8	5	6	3	2	3	9	18	ns
prot1022	98	4	2	7.2	3.6	8	6	12.6	3.6	ns
prot1023	149	5	5	6	6	2	5	2.4	6	ns
prot1024	136	4	4	10.5	12	1	1	3	12	ns
prot1025	335	6	4	15	12	4	4	18	21	sig
prot1026	81	0	2	7.2	3.6	5	0	5.4	5.4	ns
prot1027	124	2	5	2.4	2.4	3	8	9.6	8.4	ns
prot1028	204	4	4	3	7.5	5	3	4.5	4.5	ns
prot1029	124	2	6	9	6	1	4	12	15	ns
prot1030	231	7	6	10.8	9	7	0	9	5.4	ns
prot1031	192	2	5	7.2	2.4	1	6	4.8	6	ns
prot1032	514	1	4	3	6	1	4	4.5	1.5	ns
prot1033	277	4	3	15	3	4	3	21	9	ns
prot1034	159	5	3	3.6	7.2	3	2	3.6	10.8	ns
prot1035	190	4	1	7.2	4.8	4	6	1.2	1.2	ns
prot1036	225	5	4	4.5	3	6	7	3	9	ns
prot1037	57	5	3	6	18	0	1	6	15	ns
prot1038	153	2	5	5.4	5.4	7	2	9	5.4	ns
prot1039	91	4	5	4.8	3.6	12	24	18	10.8	sig
prot1040	94	5	1	9	6	3	4	6	9	ns
prot1041	112	3	1	15	15	3	7	18	6	ns
prot1042	336	3	4	10.8	1.8	2	2	5.4	5.4	ns
prot1043	241	4	7	4.8	4.8	3	2	2.4	2.4	ns
prot1044	108	5	3	6	6	6	1	1.5	4.5	ns
prot1045	117	3	2	6	9	2	2	12	18	ns
prot1046	286	3	2	7.2	5.4	5	3	3.6	3.6	ns
prot1047	122	2	2	10.8	0	2	4	6	2.4	ns
prot1048	273	0	6	1.5	4.5	5	0	7.5	1.5	ns
prot1049	237	1	2	15	18	3	2	9	9	ns
prot1050	222	4	2	7.2	7.2	1	2	3.6	7.2	sig
prot1051	799	6	4	1.2	1.2	5	1	4.8	4.8	ns
prot1052	125	1	1	4.5	7.5	2	3	12	4.5	ns
prot1053	98	0	1	12	6	4	0	15	9	ns
prot1054	153	1	5	3.6	7.2	6	5	9	1.8	sig
prot1055	186	3	3	1.2	2.4	2	6	2.4	7.2	sig
prot1056	188	1	2	6	3	4	8	6	12	sig
prot1057	127	2	1	21	12	3	3	3	3	ns
prot1058	65	128	129	201.6	207	96	109	212.4	230.4	ns
prot1059	115	50	37	56.4	54	45	45	51.6	54	ns
prot1060	65	21	28	40.5	42	33	31	36	40.5	ns
prot1061	90	14	30	57	63	24	15	57	48	ns
prot1062	120	13	11	21.6	23.4	14	13	18	25.2	ns
prot1063	83	10	7	8.4	16.8	3	3	12	10.8	ns
prot1064	177	6	4	12	7.5	8	12	6	21	sig
prot1065	59	5	8	24	24	22	12	66	54	sig
prot1066	97	9	12	16.2	27	4	5	7.2	10.8	ns
prot1067	188	5	11	9.6	9.6	4	5	12	7.2	ns
prot1068	82	10	8	6	7.5	9	5	10.5	16.5	ns
prot1069	109	7	7	9	12	7	9	27	21	ns
prot1070	109	4	10	9	12.6	6	10	21.6	14.4	ns
prot1071	168	8	8	12	15.6	6	6	15.6	9.6	ns
prot1072	188	8	7	12	13.5	10	11	15	13.5	ns
prot1073	82	5	7	21	12	12	12	12	36	sig
prot1074	75	3	11	10.8	12.6	6	4	16.2	14.4	ns
prot1075	151	8	6	6	4.8	3	4	13.2	4.8	ns
prot1076	175	6	10	4.5	10.5	8	4	3	7.5	ns
prot1077	116	6	8	15	27	9	2	9	15	ns
prot1078	161	3	6	7.2	10.8	8	6	21.6	10.8	ns
prot1079	95	4	3	12	4.8	9	7	7.2	3.6	ns
prot1080	101	8	11	7.5	4.5	6	10	9	9	ns
prot1081	175	3	4	9	18	4	4	9	21	ns
prot1082	401	5	5	7.2	14.4	6	9	16.2	10.8	ns
prot1083	214	3	3	6	8.4	10	14	14.4	16.8	sig
prot1084	215	2	6	3	15	6	4	6	16.5	ns
prot1085	152	2	4	9	21	4	6	27	18	ns
prot1086	125	5	5	1.8	7.2	5	4	5.4	3.6	ns
prot1087	154	2	4	6	8.4	6	3	6	7.2	ns
prot1088	119	4	6	7.5	15	4	7	6	6	ns
prot1089	145	4	4	12	24	5	14	27	15	sig
prot1090	256	9	8	12.6	3.6	5	2	7.2	5.4	ns
prot1091	119	5	4	7.2	4.8	1	7	2.4	8.4	ns
prot1092	159	3	10	1.5	9	10	4	9	3	ns
prot1093	91	5	2	6	21	5	4	15	12	ns
prot1094	396	6	1	9	12.6	16	11	12.6	16.2	sig
prot1095	205	2	2	2.4	3.6	10	3	7.2	6	ns
prot1096	108	4	2	4.5	4.5	2	3	7.5	7.5	ns
prot1097	71	2	8	15	6	4	7	42	6	sig
prot1098	259	5	2	3.6	3.6	6	2	10.8	5.4	ns
prot1099	191	3	0	2.4	3.6	4	4	1.2	2.4	ns
prot1100	147	8	2	9	9	2	3	3	7.5	ns
prot1101	292	4	8	18	15	6	4	18	9	ns
prot1102	69	3	8	0	3.6	2	6	7.2	1.8	ns
prot1103	245	4	2	6	6	2	4	4.8	7.2	ns
prot1104	146	0	1	6	4.5	4	16	9	12	sig
prot1105	351	5	2	9	9	2	1	3	15	ns
prot1106	106	7	1	12.6	3.6	3	4	7.2	1.8	ns
prot1107	180	2	4	2.4	2.4	2	1	1.2	2.4	ns
prot1108	199	3	3	4.5	7.5	6	12	18	22.5	sig
prot1109	185	3	3	3	9	1	3	27	15	ns
prot1110	182	0	3	5.4	3.6	2	5	10.8	7.2	ns
prot1111	59	9	3	1.2	3.6	4	9	3.6	6	ns
prot1112	173	5	1	6	4.5	2	2	3	9	ns
prot1113	105	5	2	18	12	5	8	6	6	ns
prot1114	79	1	6	7.2	5.4	4	3	3.6	7.2	ns
prot1115	94	1	4	2.4	0	4	8	3.6	4.8	ns
prot1116	235	3	2	4.5	3	3	3	1.5	7.5	ns
prot1117	99	3	2	9	3	3	5	0	3	ns
prot1118	103	5	2	3.6	1.8	2	3	1.8	5.4	ns
prot1119	226	3	3	2.4	1.2	1	5	4.8	2.4	sig
prot1120	168	3	2	4.5	7.5	3	2	4.5	0	ns
prot1121	454	2	0	9	6	3	12	18	27	sig
prot1122	92	4	0	5.4	1.8	4	2	28.8	10.8	sig
prot1123	99	1	3	2.4	4.8	2	2	2.4	2.4	ns
prot1124	116	3	2	6	6	2	3	3	4.5	ns
prot1125	90	0	1	9	12	2	2	6	9	sig
prot1126	87	3	3	3.6	3.6	1	1	1.8	5.4	ns
prot1127	294	2	1	1.2	2.4	1	1	6	1.2	ns
prot1128	354	1	0	3	3	1	5	4.5	3	ns
prot1129	216	1	4	9	3	2	3	3	12	ns
prot1130	138	1	4	3.6	3.6	2	2	3.6	3.6	sig
prot1131	187	3	1	3.6	4.8	0	0	2.4	2.4	ns
prot1132	495	3	3	9	4.5	3	2	3	4.5	sig
prot1133	406	5	2	12	6	6	2	6	24	sig
prot1134	382	0	0	5.4	10.8	2	0	5.4	5.4	ns
prot1135	272	0	2	1.2	3.6	3	0	2.4	2.4	ns
prot1136	71	23	17	25.5	27	22	18	30	39	ns
prot1137	105	31	26	60	75	22	18	42	57	ns
prot1138	234	22	14	36	23.4	20	17	39.6	36	ns
prot1139	112	15	17	18	18	14	12	18	18	ns
prot1140	114	16	15	25.5	12	11	14	24	28.5	ns
prot1141	112	10	8	24	27	8	2	12	18	ns
prot1142	166	5	10	7.2	12.6	7	8	12.6	18	ns
prot1143	104	6	7	7.2	7.2	9	9	7.2	1.2	ns
prot1144	376	6	7	10.5	12	6	7	16.5	6	ns
prot1145	83	10	3	24	12	2	8	15	15	ns
prot1146	51	5	6	7.2	9	7	4	12.6	10.8	ns
prot1147	74	11	4	2.4	6	5	5	4.8	3.6	ns
prot1148	74	9	3	15	9	2	6	9	16.5	ns
prot1149	117	3	6	18	21	3	3	12	9	ns
prot1150	106	6	3	14.4	10.8	6	2	25.2	3.6	sig
prot1151	110	4	6	7.2	6	4	4	3.6	0	ns
prot1152	73	2	3	3	4.5	3	2	7.5	9	ns
prot1153	113	5	1	6	15	3	7	12	18	ns
prot1154	358	2	5	7.2	9	4	0	5.4	9	ns
prot1155	99	1	2	4.8	4.8	3	4	6	0	ns
prot1156	115	2	3	7.5	4.5	3	1	1.5	10.5	ns
prot1157	180	4	0	15	3	2	3	9	12	ns
prot1158	67	8	2	10.8	7.2	5	1	3.6	7.2	ns
prot1159	99	4	3	3.6	4.8	2	3	6	3.6	ns
prot1160	99	3	3	0	3	6	6	15	9	sig
prot1161	99	2	3	9	6	4	4	15	12	ns
prot1162	98	1	0	9	5.4	1	5	9	1.8	ns
prot1163	165	5	6	7.2	2.4	3	4	1.2	6	ns
prot1164	76	1	2	4.5	3	0	1	7.5	7.5	ns
prot1165	90	3	5	6	6	1	2	6	6	ns
prot1166	113	1	2	5.4	7.2	4	2	1.8	7.2	ns
prot1167	90	4	6	3.6	2.4	5	2	1.2	2.4	ns
prot1168	163	5	4	0	4.5	1	6	6	6	ns
prot1169	102	6	1	9	9	1	1	3	3	ns
prot1170	183	6	4	5.4	1.8	1	4	3.6	3.6	ns
prot1171	98	2	1	2.4	3.6	2	2	9.6	2.4	ns
prot1172	146	4	2	7.5	1.5	4	2	1.5	3	ns
prot1173	145	2	3	12	6	3	1	0	0	ns
prot1174	166	0	4	5.4	5.4	2	1	10.8	1.8	ns
prot1175	100	3	1	1.2	2.4	3	1	1.2	6	ns
prot1176	393	1	1	1.5	1.5	1	2	4.5	4.5	ns
prot1177	89	2	1	6	0	3	3	6	9	ns
prot1178	391	0	4	1.8	1.8	2	2	1.8	3.6	ns
prot1179	89	2	1	0	1.2	5	2	6	1.2	sig
prot1180	1106	4	7	7.5	9	3	7	9	7.5	ns
prot1181	3227	7	7	18	27	24	12	45	72	sig
prot1182	539	7	13	21.6	12.6	20	9	32.4	28.8	sig
prot1183	771	8	6	6	6	3	7	3.6	4.8	ns
prot1184	2680	2	4	6	4.5	5	8	4.5	6	ns
prot1185	917	9	3	12	15	10	5	6	6	ns
prot1186	4114	2	2	7.2	5.4	1	5	3.6	7.2	sig
prot1187	449	7	6	7.2	7.2	9	8	7.2	10.8	ns
prot1188	1304	5	3	6	0	10	1	6	7.5	ns
prot1189	393	1	7	27	12	3	5	24	12	ns
prot1190	1513	2	3	14.4	5.4	4	6	3.6	12.6	ns
prot1191	2580	4	1	2.4	7.2	1	3	3.6	0	ns
prot1192	959	5	8	12	4.5	6	8	15	10.5	ns
prot1193	510	7	2	21	33	10	6	12	12	ns
prot1194	427	5	6	14.4	9	6	6	14.4	7.2	ns
prot1195	413	4	2	3.6	7.2	4	3	3.6	4.8	ns
prot1196	819	6	5	7.5	9	4	3	3	10.5	ns
prot1197	1779	2	0	9	21	8	2	15	0	ns
prot1198	1379	4	2	1.8	5.4	4	2	3.6	7.2	ns
prot1199	652	4	2	7.2	4.8	2	8	2.4	3.6	ns
prot1200	704	2	5	1.5	1.5	1	1	6	7.5	ns
prot1201	1028	4	1	3	9	3	4	0	6	ns
prot1202	1181	4	2	1.8	3.6	2	1	7.2	5.4	ns
prot1203	383	7	2	10.8	8.4	7	12	7.2	2.4	ns
prot1204	1077	1	9	4.5	9	3	6	6	6	ns
prot1205	452	3	6	6	12	3	2	9	18	ns
prot1206	434	5	3	1.8	10.8	2	3	5.4	7.2	ns
prot1207	955	2	4	3.6	1.2	4	4	4.8	9.6	sig
prot1208	528	5	2	12	6	2	6	3	3	ns
prot1209	228	4	3	9	3	4	3	6	15	ns
prot1210	781	6	5	1.8	10.8	9	11	16.2	12.6	sig
prot1211	548	4	2	2.4	3.6	1	5	2.4	6	ns
prot1212	273	5	3	6	7.5	1	2	3	1.5	ns
prot1213	153	8	6	21	27	7	8	18	24	ns
prot1214	320	4	6	14.4	10.8	4	4	7.2	7.2	ns
prot1215	219	6	9	3.6	4.8	7	9	2.4	10.8	ns
prot1216	410	5	8	12	9	4	4	6	12	ns
prot1217	322	4	7	9	18	11	7	21	9	ns
prot1218	629	5	13	5.4	10.8	7	6	7.2	9	ns
prot1219	264	5	3	12	2.4	0	5	6	3.6	ns
prot1220	356	2	9	12	3	15	12	18	9	sig
prot1221	390	5	9	33	15	4	4	24	21	sig
prot1222	235	1	8	16.2	9	3	3	9	5.4	ns
prot1223	263	5	6	2.4	2.4	6	5	6	6	ns
prot1224	481	1	1	4.5	12	4	2	9	1.5	ns
prot1225	551	3	4	6	9	1	3	15	3	ns
prot1226	481	2	5	9	5.4	6	5	12.6	10.8	ns
prot1227	487	2	2	7.2	2.4	2	2	0	3.6	ns
prot1228	881	2	1	4.5	1.5	1	1	3	7.5	ns
prot1229	2284	4	3	6	6	4	1	3	6	ns
prot1230	852	2	4	14.4	1.8	0	0	9	5.4	ns
prot1231	341	0	5	6	8.4	2	4	3.6	7.2	ns
prot1232	182	3	4	4.5	7.5	6	5	7.5	9	ns
prot1233	327	3	0	6	15	4	5	6	15	ns
prot1234	219	2	8	5.4	9	2	4	3.6	7.2	ns
prot1235	406	4	6	3.6	6	8	6	4.8	9.6	sig
prot1236	332	2	1	4.5	3	2	4	3	3	sig
prot1237	365	4	4	0	21	5	5	15	12	ns
prot1238	308	2	4	1.8	3.6	3	5	5.4	3.6	ns
prot1239	232	2	5	2.4	4.8	4	3	1.2	2.4	ns
prot1240	2067	3	4	4.5	7.5	2	1	4.5	6	ns
prot1241	865	1	2	6	15	4	2	9	6	ns
prot1242	682	1	0	1.8	3.6	4	0	1.8	1.8	ns
prot1243	573	3	4	0	3.6	2	2	0	4.8	ns
prot1244	454	3	2	4.5	0	1	2	6	0	ns
prot1245	611	14	10	30	39	15	22	48	42	sig
prot1246	133	6	6	16.2	9	5	5	10.8	7.2	ns
prot1247	221	8	10	9.6	9.6	8	11	7.2	9.6	ns
prot1248	153	11	9	7.5	10.5	4	12	21	18	sig
prot1249	363	5	8	21	9	3	3	9	21	ns
prot1250	435	5	2	14.4	5.4	9	5	12.6	14.4	ns
prot1251	366	2	2	3.6	4.8	3	2	2.4	3.6	ns
prot1252	170	5	5	6	4.5	7	4	9	7.5	ns
prot1253	267	2	3	12	12	5	3	6	6	ns
prot1254	463	5	4	5.4	0	2	3	3.6	5.4	ns
prot1255	542	3	3	4.8	2.4	2	7	1.2	3.6	ns
prot1256	448	1	3	9	4.5	5	6	4.5	6	ns
prot1257	177	3	5	6	12	2	3	24	15	ns
prot1258	365	3	3	5.4	12.6	2	5	9	5.4	ns
prot1259	746	1	4	3.6	1.2	7	1	4.8	8.4	ns
prot1260	458	3	0	9	9	7	3	6	0	ns
prot1261	147	4	2	12	9	5	3	9	12	ns
prot1262	266	4	4	5.4	1.8	4	7	12.6	12.6	sig
prot1263	340	0	2	1.2	4.8	6	2	2.4	6	ns
prot1264	398	4	5	6	4.5	11	7	3	10.5	sig
prot1265	403	3	0	3	3	3	7	0	9	ns
prot1266	302	6	3	1.8	7.2	3	6	5.4	5.4	sig
prot1267	465	3	3	2.4	7.2	6	9	14.4	14.4	sig
prot1268	487	1	1	1.5	0	2	1	4.5	6	ns
prot1269	568	1	1	9	6	5	4	3	3	sig
prot1270	370	1	4	10.8	5.4	2	3	12.6	5.4	ns
prot1271	435	2	2	3.6	2.4	1	1	2.4	1.2	ns
prot1272	382	0	0	3	0	1	0	0	1.5	ns
prot1273	400	3	1	12	3	1	2	9	0	ns
prot1274	1317	0	4	0	0	2	2	3.6	1.8	ns
prot1275	1827	0	1	1.2	0	1	2	1.2	3.6	ns
prot1276	227	5	0	16.5	9	4	6	1.5	13.5	ns
prot1277	126	5	5	18	15	4	1	15	15	sig
prot1278	199	6	4	7.2	5.4	16	12	18	7.2	sig
prot1279	186	6	6	8.4	12	6	2	12	3.6	ns
prot1280	397	5	4	9	9	5	7	4.5	7.5	ns
prot1281	191	6	3	0	9	6	2	30	9	sig
prot1282	181	4	6	7.2	5.4	4	4	5.4	7.2	ns
prot1283	332	3	2	7.2	2.4	4	8	9.6	3.6	sig
prot1284	207	4	6	4.5	6	8	5	7.5	10.5	ns
prot1285	433	4	6	12	15	5	5	54	15	sig
prot1286	220	6	6	5.4	5.4	3	5	7.2	16.2	ns
prot1287	174	5	6	6	3.6	15	18	14.4	7.2	sig
prot1288	398	4	4	3	10.5	5	3	7.5	3	ns
prot1289	250	3	6	12	9	14	4	48	30	sig
prot1290	254	0	4	3.6	0	9	9	10.8	16.2	sig
prot1291	278	2	4	1.2	3.6	3	5	2.4	1.2	ns
prot1292	195	7	5	4.5	7.5	2	2	1.5	4.5	ns
prot1293	493	4	6	21	15	4	4	9	9	ns
prot1294	395	1	3	5.4	7.2	7	2	3.6	12.6	sig
prot1295	346	5	3	4.8	1.2	2	4	12	7.2	sig
prot1296	386	3	1	1.5	1.5	6	1	9	4.5	ns
prot1297	323	5	3	9	18	0	4	6	6	ns
prot1298	221	7	5	0	7.2	9	1	7.2	5.4	ns
prot1299	330	4	2	4.8	2.4	9	6	7.2	7.2	sig
prot1300	913	2	4	7.5	4.5	3	2	1.5	0	ns
prot1301	216	0	3	15	0	2	4	6	6	sig
prot1302	176	3	4	7.2	5.4	5	0	0	1.8	ns
prot1303	396	0	2	4.8	3.6	5	2	2.4	1.2	ns
prot1304	144	4	2	1.5	4.5	2	5	10.5	6	ns
prot1305	340	1	4	9	9	3	3	9	0	ns
prot1306	177	1	3	1.8	3.6	2	1	1.8	9	sig
prot1307	491	5	2	2.4	8.4	8	4	7.2	4.8	sig
prot1308	289	1	1	6	4.5	6	4	3	12	sig
prot1309	925	3	1	3	12	1	4	6	9	ns
prot1310	266	3	0	3.6	1.8	1	4	0	0	ns
prot1311	584	3	3	2.4	2.4	3	1	1.2	3.6	ns
prot1312	316	0	3	1.5	1.5	3	2	3	3	ns
prot1313	365	4	2	15	3	1	4	9	9	ns
prot1314	282	1	2	9	1.8	3	2	7.2	7.2	sig
prot1315	465	1	1	1.2	4.8	2	2	2.4	3.6	ns
prot1316	577	4	2	4.5	6	1	1	9	1.5	ns
prot1317	274	3	3	12	3	3	2	9	6	ns
prot1318	517	2	1	5.4	3.6	6	3	21.6	10.8	sig
prot1319	782	2	2	2.4	2.4	2	1	6	1.2	sig
prot1320	567	1	1	0	6	6	3	9	13.5	sig
prot1321	356	2	3	3	0	1	1	3	3	ns
prot1322	229	2	1	3.6	1.8	0	3	5.4	0	ns
prot1323	388	5	0	0	1.2	2	2	2.4	3.6	sig
prot1324	109	10	7	4.5	12	6	4	9	9	ns
prot1325	167	5	7	12	9	2	1	0	15	ns
prot1326	192	9	4	10.8	18	2	4	10.8	18	ns
prot1327	174	5	2	3.6	4.8	3	2	2.4	4.8	ns
prot1328	144	3	1	6	4.5	3	7	6	7.5	ns
prot1329	139	3	2	0	6	14	10	18	24	sig
prot1330	160	1	4	1.8	7.2	5	7	10.8	5.4	ns
prot1331	220	3	5	12	6	3	2	6	4.8	ns
prot1332	248	5	4	4.5	9	3	4	3	4.5	ns
prot1333	254	1	3	3	9	6	2	9	3	ns
prot1334	213	2	7	7.2	7.2	3	4	10.8	0	ns
prot1335	81	2	3	3.6	1.2	5	3	4.8	4.8	ns
prot1336	318	2	9	4.5	6	3	4	6	9	ns
prot1337	247	9	1	15	18	5	6	9	24	ns
prot1338	381	1	2	0	1.8	6	3	5.4	5.4	ns
prot1339	159	3	5	2.4	1.2	3	0	3.6	3.6	ns
prot1340	205	3	0	7.5	1.5	4	6	3	4.5	ns
prot1341	244	1	2	3	12	4	4	9	6	ns
prot1342	160	2	1	3.6	5.4	3	2	1.8	0	ns
prot1343	288	3	4	1.2	2.4	2	1	3.6	1.2	ns
prot1344	383	2	4	0	3	4	2	4.5	3	ns
prot1345	206	1	2	9	6	4	2	6	18	ns
prot1346	703	1	1	7.2	1.8	2	2	5.4	1.8	ns
prot1347	238	1	1	6	1.2	5	4	1.2	6	sig
prot1348	366	1	2	9	3	9	5	6	7.5	sig
prot1349	430	4	1	6	6	2	5	15	9	ns
prot1350	637	2	0	3.6	1.8	2	4	5.4	3.6	sig
prot1351	141	1	2	2.4	6	0	5	2.4	0	ns
prot1352	140	3	6	10.5	6	2	0	4.5	3	ns
prot1353	431	1	3	15	15	4	1	12	6	sig
prot1354	969	5	2	5.4	1.8	1	1	3.6	3.6	ns
prot1355	247	1	1	1.2	1.2	2	4	6	4.8	sig
prot1356	1101	4	1	3	7.5	3	3	6	6	ns
prot1357	178	1	0	3	6	3	9	9	9	sig
prot1358	178	3	2	1.8	7.2	2	1	7.2	3.6	ns
prot1359	297	2	3	1.2	0	1	0	2.4	6	ns
prot1360	238	1	3	1.5	3	0	2	3	1.5	ns
prot1361	226	3	1	3	3	2	1	12	6	ns
prot1362	486	0	3	0	3.6	1	1	1.8	3.6	ns
prot1363	758	2	1	4.8	3.6	0	3	1.2	1.2	ns
prot1364	305	0	3	3	4.5	0	0	1.5	4.5	ns
prot1365	526	3	4	6	6	2	4	6	24	sig
prot1366	375	2	1	0	3.6	3	2	1.8	1.8	ns
prot1367	651	0	1	2.4	3.6	3	1	1.2	4.8	ns
prot1368	5934	1	2	3	1.5	5	0	4.5	1.5	ns
prot1369	421	6	2	0	3	6	6	45	27	sig
prot1370	142	1	2	1.8	3.6	5	1	1.8	5.4	ns
prot1371	1145	0	3	4.8	1.2	0	1	2.4	1.2	ns
prot1372	238	1	0	0	3	1	2	1.5	4.5	ns
prot1373	391	3	1	3	12	0	2	3	0	ns
prot1374	618	0	2	3.6	0	1	2	1.8	0	ns
prot1375	93	5	10	13.2	12	18	21	21.6	39.6	sig
prot1376	130	5	10	9	13.5	8	10	30	12	sig
prot1377	83	7	4	33	12	10	4	15	27	ns
prot1378	361	1	2	3.6	10.8	7	4	7.2	19.8	sig
prot1379	193	3	4	3.6	8.4	2	6	2.4	9.6	sig
prot1380	393	4	5	4.5	7.5	6	3	3	1.5	ns
prot1381	232	4	3	6	12	2	7	9	12	ns
prot1382	201	3	5	5.4	12.6	6	2	14.4	14.4	sig
prot1383	105	4	4	1.2	4.8	4	1	3.6	3.6	ns
prot1384	173	2	4	6	6	4	7	7.5	4.5	ns
prot1385	182	2	5	3	12	6	2	27	9	sig
prot1386	199	4	4	7.2	10.8	0	2	9	10.8	ns
prot1387	191	5	2	4.8	4.8	4	5	3.6	1.2	ns
prot1388	274	2	7	7.5	4.5	8	1	9	1.5	ns
prot1389	135	1	0	6	12	6	1	21	6	sig
prot1390	169	6	3	7.2	9	3	3	7.2	3.6	ns
prot1391	688	2	3	4.8	6	5	5	7.2	7.2	ns
prot1392	152	2	2	4.5	6	9	9	18	4.5	sig
prot1393	528	5	2	6	15	4	4	6	12	sig
prot1394	157	5	5	3.6	10.8	1	4	7.2	5.4	ns
prot1395	126	1	3	1.2	2.4	4	9	8.4	2.4	sig
prot1396	80	2	4	4.5	3	4	1	3	4.5	ns
prot1397	122	0	4	9	12	5	1	0	0	ns
prot1398	232	3	4	7.2	7.2	0	6	7.2	5.4	ns
prot1399	171	4	3	4.8	6	4	2	2.4	4.8	ns
prot1400	70	3	1	3	0	3	2	4.5	3	ns
prot1401	130	2	3	6	9	1	3	0	3	ns
prot1402	103	7	1	3.6	3.6	5	4	3.6	7.2	ns
prot1403	547	1	1	2.4	1.2	2	1	2.4	0	ns
prot1404	250	1	5	3	6	5	0	0	4.5	ns
prot1405	497	1	3	0	3	3	2	9	0	ns
prot1406	312	3	1	5.4	1.8	0	2	1.8	5.4	ns
prot1407	152	1	1	2.4	7.2	2	4	3.6	1.2	ns
prot1408	535	4	0	3	1.5	4	3	1.5	4.5	ns
prot1409	87	1	1	3	9	1	1	3	3	ns
prot1410	232	2	4	5.4	1.8	4	4	7.2	7.2	sig
prot1411	232	0	4	1.2	2.4	1	1	6	1.2	ns
prot1412	843	1	0	6	6	5	2	3	7.5	sig
prot1413	555	2	6	0	0	1	1	3	18	ns
prot1414	173	0	2	1.8	5.4	2	8	1.8	1.8	sig
prot1415	194	3	0	2.4	1.2	1	2	2.4	0	ns
prot1416	180	2	2	0	3	1	1	3	0	ns
prot1417	199	2	0	6	12	0	0	6	6	ns
prot1418	287	0	1	5.4	0	1	4	1.8	0	ns
prot1419	999	2	3	3.6	2.4	1	2	7.2	2.4	ns
prot1420	220	1	3	1.5	0	2	2	0	3	ns
prot1421	648	1	1	0	3	2	2	18	9	sig
prot1422	164	0	4	1.8	5.4	3	3	3.6	0	ns
prot1423	181	0	1	2.4	0	0	0	3.6	1.2	ns
prot1424	285	5	5	12	3	12	10	6	6	ns
prot1425	172	3	1	24	24	2	6	12	12	ns
prot1426	103	3	9	14.4	9	6	2	3.6	12.6	ns
prot1427	430	3	3	7.2	4.8	1	3	2.4	1.2	ns
prot1428	130	3	4	7.5	7.5	5	5	9	7.5	ns
prot1429	123	2	4	9	15	3	7	9	18	ns
prot1430	304	6	1	9	3.6	2	7	5.4	0	ns
prot1431	164	1	4	1.2	6	2	4	6	8.4	ns
prot1432	75	3	1	0	6	2	2	1.5	3	ns
prot1433	173	9	4	12	3	3	2	9	6	ns
prot1434	176	4	7	14.4	3.6	1	4	5.4	9	ns
prot1435	191	4	6	4.8	3.6	7	4	3.6	0	ns
prot1436	138	5	3	3	3	7	3	3	4.5	ns
prot1437	148	2	3	3	6	12	3	18	27	sig
prot1438	101	2	1	3.6	9	1	1	9	7.2	ns
prot1439	157	4	3	4.8	0	2	4	4.8	6	ns
prot1440	488	2	2	3	0	3	4	6	9	ns
prot1441	133	2	4	9	15	6	6	12	12	sig
prot1442	229	1	2	5.4	5.4	4	4	1.8	5.4	ns
prot1443	89	5	3	7.2	6	4	3	2.4	2.4	ns
prot1444	317	2	2	4.5	1.5	0	3	0	0	ns
prot1445	88	2	2	6	9	3	3	6	9	ns
prot1446	180	2	3	5.4	5.4	1	1	3.6	3.6	ns
prot1447	207	6	1	6	2.4	2	3	4.8	4.8	sig
prot1448	235	4	1	3	3	4	1	1.5	6	ns
prot1449	86	1	2	6	9	1	3	6	3	ns
prot1450	115	1	2	3.6	7.2	2	0	3.6	3.6	ns
prot1451	127	5	4	3.6	2.4	2	2	2.4	9.6	sig
prot1452	229	1	4	3	3	1	2	0	3	ns
prot1453	247	2	3	9	12	1	5	12	18	sig
prot1454	573	4	2	1.8	3.6	2	0	5.4	1.8	ns
prot1455	176	1	3	0	1.2	3	2	4.8	1.2	ns
prot1456	169	4	1	4.5	6	0	2	1.5	3	ns
prot1457	81	2	3	0	3	4	3	6	9	ns
prot1458	89	0	3	1.8	1.8	0	0	3.6	3.6	ns
prot1459	178	2	2	0	3.6	0	3	1.2	0	ns
prot1460	151	3	1	0	1.5	1	1	3	1.5	ns
prot1461	146	1	0	3	9	3	6	3	9	ns
prot1462	217	0	3	3.6	1.8	1	3	0	3.6	ns
prot1463	159	5	2	6	2.4	1	1	1.2	2.4	ns
prot1464	237	3	1	1.5	0	2	1	4.5	1.5	ns
prot1465	587	2	1	9	3	4	3	9	0	ns
prot1466	128	3	2	3.6	1.8	6	6	18	7.2	sig
prot1467	425	3	3	0	1.2	3	2	0	1.2	ns
prot1468	256	3	1	7.5	1.5	3	2	3	4.5	sig
prot1469	136	2	4	0	6	0	4	6	6	ns
prot1470	76	4	2	3.6	0	4	0	7.2	5.4	ns
prot1471	175	1	1	4.8	4.8	2	1	0	2.4	ns
prot1472	231	0	2	3	3	2	4	6	6	sig
prot1473	337	0	4	0	0	0	1	3	3	ns
prot1474	239	2	1	3.6	1.8	0	2	1.8	1.8	ns
prot1475	456	2	1	1.2	1.2	3	3	1.2	2.4	ns
prot1476	126	3	1	3	0	4	2	0	1.5	ns
prot1477	488	3	2	9	9	1	0	3	9	ns
prot1478	127	2	2	5.4	0	1	2	3.6	3.6	ns
prot1479	191	2	3	2.4	3.6	6	5	2.4	4.8	ns
prot1480	114	5	4	7.5	6	4	2	10.5	6	ns
prot1481	62	5	0	12	3	4	2	6	6	ns
prot1482	350	1	4	5.4	9	3	2	10.8	9	ns
prot1483	108	5	5	4.8	3.6	4	3	7.2	3.6	ns
prot1484	321	1	1	3	1.5	4	1	7.5	1.5	ns
prot1485	308	4	2	3	9	4	2	9	0	ns
prot1486	59	4	3	5.4	5.4	2	5	1.8	5.4	ns
prot1487	218	5	2	2.4	6	3	0	2.4	1.2	ns
prot1488	106	3	2	3	3	3	1	1.5	0	ns
prot1489	154	3	2	0	18	0	4	3	6	ns
prot1490	166	1	2	1.8	0	1	1	10.8	3.6	ns
prot1491	515	4	1	2.4	4.8	1	2	2.4	6	ns
prot1492	183	3	1	6	9	2	4	6	4.5	ns
prot1493	162	6	3	9	3	2	3	3	9	ns
prot1494	140	4	2	3.6	1.8	2	3	1.8	9	ns
prot1495	169	1	1	6	3.6	1	1	1.2	1.2	ns
prot1496	242	2	2	3	3	0	1	1.5	1.5	ns
prot1497	292	4	3	9	6	6	4	3	12	ns
prot1498	197	1	1	1.8	5.4	2	1	3.6	7.2	ns
prot1499	856	3	0	1.2	1.2	0	2	1.2	1.2	ns
prot1500	127	5	1	3	4.5	4	1	6	3	ns
prot1501	72	1	1	3	0	1	3	3	3	ns
prot1502	148	2	1	0	3.6	3	2	3.6	3.6	sig
prot1503	53	1	0	1.2	1.2	0	0	2.4	4.8	ns
prot1504	98	2	1	1.5	3	2	0	1.5	4.5	ns
prot1505	405	2	1	3	6	6	1	3	6	sig
prot1506	104	3	3	1.8	1.8	2	0	3.6	5.4	ns
prot1507	176	2	2	3.6	3.6	1	3	1.2	2.4	ns
prot1508	125	3	2	3	1.5	2	2	3	6	sig
prot1509	160	1	2	18	6	0	2	3	0	ns
prot1510	316	2	2	0	1.8	0	1	0	1.8	ns
prot1511	978	2	1	2.4	3.6	0	3	3.6	4.8	ns
prot1512	234	0	4	1.5	1.5	2	2	1.5	6	ns
prot1513	431	1	1	0	0	2	0	9	3	ns
prot1514	2591	3	5	5.4	1.8	0	3	1.8	7.2	ns
prot1515	712	4	7	6	3.6	5	11	16.8	19.2	sig
prot1516	1852	5	4	6	6	4	4	0	4.5	ns
prot1517	2086	7	4	15	24	5	1	24	9	ns
prot1518	1064	3	7	1.8	9	1	2	5.4	5.4	ns
prot1519	609	10	4	2.4	12	7	8	12	4.8	sig
prot1520	645	5	5	7.5	9	3	2	10.5	3	ns
prot1521	969	2	2	9	9	3	3	6	6	ns
prot1522	857	3	2	1.8	3.6	4	2	3.6	1.8	ns
prot1523	488	3	1	1.2	4.8	2	4	2.4	0	ns
prot1524	2821	3	0	1.5	1.5	4	3	1.5	4.5	ns
prot1525	512	3	5	9	3	3	5	3	3	ns
prot1526	876	1	5	12.6	3.6	4	3	5.4	5.4	ns
prot1527	543	2	8	9.6	6	3	5	6	4.8	ns
prot1528	809	4	2	0	7.5	1	4	1.5	6	ns
prot1529	1674	0	2	6	9	1	0	12	0	ns
prot1530	1191	0	0	1.8	0	2	1	0	0	ns
prot1531	208	1	1	3.6	4.8	2	2	2.4	4.8	ns
prot1532	437	3	6	4.5	3	1	4	1.5	3	ns
prot1533	510	0	3	18	9	3	0	12	12	ns
prot1534	695	6	3	5.4	7.2	2	2	5.4	12.6	ns
prot1535	227	1	3	3.6	1.2	3	1	0	1.2	ns
prot1536	700	3	0	3	3	1	1	3	1.5	ns
prot1537	218	1	2	6	15	1	1	12	6	sig
prot1538	423	6	2	7.2	0	4	2	7.2	5.4	ns
prot1539	873	1	3	2.4	4.8	2	4	0	2.4	ns
prot1540	1426	6	2	3	3	0	3	3	3	ns
prot1541	520	1	1	3	0	1	1	3	0	ns
prot1542	290	8	9	21.6	12.6	15	8	9	18	ns
prot1543	296	3	3	3.6	7.2	8	4	3.6	8.4	ns
prot1544	309	5	4	6	6	2	3	6	9	ns
prot1545	502	2	3	9	12	3	5	3	0	ns
prot1546	204	2	1	1.8	5.4	2	3	0	3.6	ns
prot1547	437	2	2	2.4	8.4	2	1	2.4	2.4	ns
prot1548	314	4	2	6	4.5	0	4	4.5	1.5	ns
prot1549	402	3	7	18	6	2	3	12	3	ns
prot1550	188	1	2	3.6	1.8	2	2	3.6	5.4	ns
prot1551	434	1	0	4.8	2.4	1	1	4.8	2.4	ns
prot1552	325	2	2	3	1.5	4	2	3	0	ns
prot1553	607	0	2	3	6	1	2	6	3	sig
prot1554	739	2	1	5.4	0	1	4	7.2	5.4	ns
prot1555	235	1	0	1.2	2.4	1	1	2.4	2.4	ns
prot1556	982	1	1	3	0	4	1	1.5	3	ns
prot1557	392	2	2	15	6	4	4	12	12	sig
prot1558	543	1	1	1.8	0	4	2	5.4	0	ns
prot1559	462	1	2	0	1.2	2	4	2.4	2.4	sig
prot1560	348	1	1	4.5	1.5	0	2	3	4.5	ns
prot1561	463	1	1	6	0	0	0	3	3	ns
prot1562	173	2	5	5.4	5.4	3	9	10.8	16.2	sig
prot1563	274	2	7	2.4	2.4	3	1	1.2	1.2	ns
prot1564	251	3	3	10.5	4.5	4	4	12	6	sig
prot1565	231	5	4	15	15	6	3	12	18	ns
prot1566	394	1	1	0	7.2	2	7	1.8	5.4	ns
prot1567	240	3	5	2.4	1.2	0	1	6	3.6	ns
prot1568	441	3	2	9	0	5	1	4.5	3	ns
prot1569	200	0	4	12	6	1	2	6	6	ns
prot1570	371	0	1	1.8	0	0	2	1.8	0	ns
prot1571	313	2	3	3.6	3.6	3	2	4.8	4.8	ns
prot1572	730	2	2	7.5	1.5	2	4	1.5	9	sig
prot1573	329	2	1	3	3	2	5	12	6	sig
prot1574	627	4	4	9	5.4	5	1	3.6	1.8	ns
prot1575	250	2	2	2.4	0	2	2	9.6	2.4	sig
prot1576	144	3	1	1.5	1.5	0	3	4.5	4.5	ns
prot1577	472	2	0	9	6	1	1	0	3	ns
prot1578	421	0	5	1.8	5.4	0	1	0	0	ns
prot1579	250	0	1	2.4	1.2	2	4	9.6	4.8	sig
prot1580	266	3	1	3	0	0	2	0	4.5	ns
prot1581	861	1	2	6	9	4	4	6	6	ns
prot1582	1312	1	2	3.6	1.8	2	4	3.6	14.4	sig
prot1583	493	1	4	2.4	2.4	2	2	2.4	4.8	sig
prot1584	1082	1	2	4.5	1.5	0	0	0	1.5	ns
prot1585	648	3	1	0	3	2	1	3	3	ns
prot1586	276	2	2	0	3.6	3	3	27	16.2	sig
prot1587	518	1	3	2.4	1.2	1	3	0	1.2	ns
prot1588	640	0	1	0	0	3	1	1.5	3	ns
prot1589	722	2	2	9	0	3	1	24	9	ns
prot1590	147	3	4	5.4	7.2	3	5	3.6	5.4	ns
prot1591	193	3	4	4.8	4.8	11	5	2.4	13.2	sig
prot1592	194	3	2	1.5	3	3	5	3	4.5	ns
prot1593	365	2	5	6	9	2	4	6	9	ns
prot1594	290	0	5	3.6	0	5	2	12.6	7.2	ns
prot1595	636	1	1	9.6	2.4	2	3	2.4	2.4	ns
prot1596	1160	1	3	1.5	1.5	2	1	0	3	ns
prot1597	641	2	3	12	6	0	4	3	15	ns
prot1598	175	1	1	3.6	0	2	2	3.6	3.6	ns
prot1599	318	4	1	6	3.6	1	3	1.2	3.6	ns
prot1600	424	2	1	6	3	4	4	3	13.5	sig
prot1601	348	1	3	6	6	6	8	30	12	sig
prot1602	227	2	1	5.4	0	4	2	3.6	10.8	sig
prot1603	427	1	2	3.6	3.6	6	0	1.2	1.2	ns
prot1604	268	1	2	6	1.5	2	1	7.5	3	ns
prot1605	357	1	3	9	3	6	1	9	9	ns
prot1606	174	3	1	3.6	3.6	2	2	0	3.6	ns
prot1607	233	2	0	1.2	2.4	1	2	1.2	1.2	ns
prot1608	217	1	2	1.5	0	2	1	1.5	3	sig
prot1609	980	1	0	9	0	0	0	3	0	ns
prot1610	263	3	3	3.6	1.8	4	2	3.6	3.6	sig
prot1611	169	0	1	2.4	0	1	1	1.2	0	ns
prot1612	178	3	1	1.5	3	2	3	3	4.5	sig
prot1613	355	0	2	3	3	0	2	6	0	ns
prot1614	604	1	0	5.4	0	1	2	1.8	1.8	ns
prot1615	149	1	2	2.4	1.2	0	2	1.2	1.2	ns
prot1616	594	0	1	0	0	1	1	0	1.5	ns
prot1617	257	2	3	12	6	2	0	6	0	ns
prot1618	421	3	0	3.6	0	0	0	1.8	0	ns
prot1619	712	0	0	1.2	0	1	0	0	0	ns
prot1620	423	0	0	1.5	4.5	1	0	1.5	0	ns
prot1621	488	1	3	12	6	6	3	9	9	sig
prot1622	1872	1	0	3.6	3.6	2	2	3.6	7.2	sig
prot1623	153	2	6	7.2	9.6	9	5	3.6	3.6	ns
prot1624	275	1	3	7.5	7.5	7	8	1.5	6	sig
prot1625	463	5	3	6	6	4	6	12	9	ns
prot1626	103	1	5	7.2	7.2	3	4	5.4	1.8	ns
prot1627	287	2	1	2.4	4.8	2	4	12	4.8	sig
prot1628	282	3	2	4.5	3	1	4	1.5	4.5	ns
prot1629	200	1	3	15	9	3	4	6	12	sig
prot1630	149	0	2	1.8	7.2	8	2	10.8	5.4	sig
prot1631	149	4	2	4.8	4.8	3	4	3.6	4.8	ns
prot1632	132	0	2	6	1.5	2	2	6	7.5	sig
prot1633	118	1	3	6	6	2	4	6	9	ns
prot1634	191	3	1	0	1.8	2	4	12.6	9	sig
prot1635	189	2	2	4.8	2.4	2	4	2.4	4.8	ns
prot1636	273	1	2	4.5	4.5	2	7	7.5	7.5	sig
prot1637	327	1	3	0	9	2	2	3	6	ns
prot1638	148	1	4	5.4	3.6	1	0	9	1.8	ns
prot1639	206	2	1	3.6	0	3	3	2.4	3.6	ns
prot1640	108	2	1	3	0	2	4	4.5	4.5	sig
prot1641	267	1	1	12	12	4	6	24	6	sig
prot1642	204	1	3	7.2	0	4	3	1.8	5.4	ns
prot1643	223	1	2	1.2	2.4	2	0	1.2	3.6	ns
prot1644	298	4	3	6	4.5	0	3	4.5	6	ns
prot1645	194	2	1	0	6	3	4	3	6	ns
prot1646	77	4	3	1.8	3.6	2	5	7.2	9	sig
prot1647	166	1	3	4.8	0	5	2	3.6	1.2	ns
prot1648	418	2	4	0	1.5	1	2	6	3	sig
prot1649	418	2	3	6	3	3	2	18	9	sig
prot1650	127	2	4	1.8	5.4	2	2	3.6	7.2	ns
prot1651	279	2	1	4.8	3.6	2	3	1.2	1.2	ns
prot1652	181	2	1	3	6	1	0	3	0	ns
prot1653	129	2	0	0	9	2	2	9	6	ns
prot1654	161	1	4	3.6	3.6	0	2	3.6	0	ns
prot1655	126	4	3	3.6	2.4	2	2	0	3.6	ns
prot1656	326	1	1	1.5	7.5	1	2	1.5	0	ns
prot1657	207	0	3	0	0	3	0	9	9	ns
prot1658	191	0	5	1.8	0	2	1	10.8	3.6	sig
prot1659	238	2	2	0	6	2	2	1.2	2.4	ns
prot1660	210	1	2	0	4.5	1	1	0	3	ns
prot1661	331	0	3	3	0	0	0	6	3	ns
prot1662	574	3	0	5.4	1.8	3	2	1.8	5.4	ns
prot1663	455	0	3	1.2	3.6	3	3	14.4	7.2	sig
prot1664	553	2	1	1.5	3	0	2	0	1.5	ns
prot1665	522	0	0	9	3	1	3	3	12	ns
prot1666	325	4	2	0	3.6	1	2	0	0	ns
prot1667	208	3	2	1.2	2.4	2	1	3.6	0	ns
prot1668	232	4	2	3	0	4	8	3	3	sig
prot1669	219	0	0	9	6	0	1	6	0	ns
prot1670	409	1	5	0	5.4	2	2	1.8	1.8	ns
prot1671	233	1	2	1.2	2.4	2	2	2.4	2.4	sig
prot1672	772	2	0	1.5	3	2	2	3	3	sig
prot1673	360	3	1	3	3	2	2	18	9	sig
prot1674	439	0	2	1.8	3.6	2	3	3.6	0	ns
prot1675	442	1	1	1.2	2.4	3	1	0	1.2	ns
prot1676	138	1	2	0	4.5	0	2	0	1.5	ns
prot1677	106	0	6	3	3	2	2	6	6	sig
prot1678	370	2	2	5.4	5.4	1	2	3.6	1.8	sig
prot1679	629	1	1	1.2	1.2	0	1	1.2	0	ns
prot1680	187	0	3	1.5	1.5	6	3	4.5	13.5	sig
prot1681	596	3	2	6	6	1	0	3	3	ns
prot1682	255	0	0	5.4	1.8	0	1	1.8	0	ns
prot1683	92	7	6	6	8.4	2	5	4.8	4.8	ns
prot1684	171	2	2	3	9	3	3	4.5	6	ns
prot1685	165	3	1	12	9	5	3	9	12	ns
prot1686	148	2	2	7.2	7.2	3	5	10.8	7.2	ns
prot1687	229	2	6	1.2	2.4	2	5	8.4	4.8	sig
prot1688	123	1	3	9	1.5	6	1	6	1.5	ns
prot1689	77	3	2	3	3	0	2	12	6	ns
prot1690	465	3	0	3.6	7.2	4	1	7.2	0	ns
prot1691	279	0	0	0	0	2	2	2.4	2.4	ns
prot1692	278	3	2	3	3	1	3	1.5	1.5	ns
prot1693	119	6	1	3	0	1	0	3	3	ns
prot1694	148	1	1	5.4	1.8	0	2	7.2	0	ns
prot1695	72	2	5	0	4.8	5	4	2.4	13.2	sig
prot1696	353	2	1	1.5	6	4	5	7.5	6	ns
prot1697	196	0	0	0	9	6	3	9	9	sig
prot1698	174	3	0	9	1.8	0	0	1.8	3.6	ns
prot1699	126	2	3	2.4	6	1	1	1.2	4.8	ns
prot1700	235	1	0	0	3	1	4	3	6	ns
prot1701	235	0	5	9	12	2	0	0	0	ns
prot1702	110	1	0	1.8	5.4	2	4	9	3.6	sig
prot1703	188	2	4	0	1.2	0	2	2.4	3.6	ns
prot1704	225	1	0	1.5	0	0	0	1.5	1.5	ns
prot1705	138	4	3	3	0	5	5	12	12	sig
prot1706	174	4	3	3.6	5.4	3	3	9	5.4	ns
prot1707	672	2	1	3.6	2.4	2	3	0	0	ns
prot1708	84	1	1	3	1.5	2	1	3	3	ns
prot1709	107	3	2	15	6	0	1	3	0	ns
prot1710	146	2	2	0	0	2	5	3.6	9	sig
prot1711	183	2	2	4.8	3.6	6	1	6	2.4	ns
prot1712	555	2	1	1.5	6	2	2	3	3	sig
prot1713	467	1	2	12	9	3	4	0	6	ns
prot1714	265	2	2	3.6	5.4	0	2	3.6	1.8	ns
prot1715	598	0	2	2.4	0	0	0	2.4	0	ns
prot1716	317	2	1	1.5	0	2	1	4.5	1.5	ns
prot1717	196	0	0	0	12	2	2	18	12	sig
prot1718	267	0	1	3.6	0	0	0	3.6	3.6	ns
prot1719	612	0	0	0	3.6	1	2	1.2	1.2	ns
prot1720	62	2	1	3	4.5	4	3	1.5	0	ns
prot1721	77	2	3	6	6	0	1	3	12	ns
prot1722	68	1	2	1.8	0	0	0	1.8	0	ns
prot1723	632	2	0	1.2	0	2	2	4.8	2.4	sig
prot1724	230	1	0	0	1.5	2	1	0	4.5	ns
prot1725	133	3	0	6	3	3	3	27	18	sig
prot1726	334	0	1	0	10.8	1	0	0	0	ns
prot1727	311	3	2	3.6	1.2	0	4	1.2	0	ns
prot1728	563	0	2	1.5	4.5	3	2	4.5	3	sig
prot1729	327	2	2	0	9	1	0	12	3	ns
prot1730	144	1	2	1.8	1.8	1	0	3.6	5.4	ns
prot1731	668	2	1	3.6	2.4	3	1	2.4	1.2	ns
prot1732	85	0	1	4.5	4.5	0	3	1.5	4.5	ns
prot1733	102	1	0	9	0	0	2	0	0	ns
prot1734	508	3	0	1.8	3.6	1	3	0	0	ns
prot1735	226	2	2	1.2	2.4	1	1	1.2	1.2	ns
prot1736	676	0	2	3	0	1	2	3	0	ns
prot1737	539	0	3	9	0	0	0	6	3	ns
prot1738	295	2	0	0	0	2	2	3.6	5.4	sig
prot1739	224	1	1	1.2	0	3	1	1.2	1.2	ns
prot1740	2292	2	0	0	3	0	0	0	0	ns
prot1741	170	2	6	15	6	4	3	21	12	ns
prot1742	134	2	3	5.4	5.4	2	1	1.8	7.2	ns
prot1743	255	1	0	2.4	0	3	0	1.2	1.2	ns
prot1744	304	6	5	4.5	13.5	6	4	6	0	ns
prot1745	237	4	2	6	12	0	3	6	6	ns
prot1746	105	1	1	0	1.8	3	1	1.8	3.6	ns
prot1747	69	0	2	0	3.6	2	1	1.2	0	ns
prot1748	247	1	2	3	3	5	2	4.5	1.5	ns
prot1749	99	1	3	15	6	2	3	15	6	ns
prot1750	116	2	3	5.4	7.2	4	4	3.6	3.6	sig
prot1751	152	1	2	2.4	0	1	1	1.2	1.2	sig
prot1752	225	2	1	3	1.5	1	1	3	3	ns
prot1753	147	1	2	9	9	1	3	3	6	ns
prot1754	125	1	1	1.8	10.8	1	1	3.6	9	sig
prot1755	90	2	1	1.2	3.6	1	5	2.4	0	ns
prot1756	237	3	2	1.5	4.5	2	1	3	3	ns
prot1757	66	2	2	3	6	3	3	27	9	sig
prot1758	264	2	2	3.6	5.4	4	2	1.8	0	ns
prot1759	137	3	2	2.4	2.4	1	2	0	1.2	ns
prot1760	511	0	1	1.5	0	3	0	7.5	4.5	ns
prot1761	141	1	1	3	3	2	1	0	6	ns
prot1762	280	1	3	9	0	0	1	7.2	0	ns
prot1763	302	2	1	2.4	1.2	2	0	2.4	2.4	ns
prot1764	74	4	0	1.5	1.5	2	1	0	1.5	ns
prot1765	171	2	2	6	9	2	1	3	0	ns
prot1766	95	1	1	7.2	1.8	3	2	3.6	0	ns
prot1767	367	6	1	1.2	2.4	1	1	2.4	2.4	ns
prot1768	144	0	2	1.5	0	5	0	1.5	3	ns
prot1769	664	1	1	9	3	1	0	0	0	ns
prot1770	179	0	2	0	5.4	0	0	1.8	0	ns
prot1771	114	1	0	0	3.6	5	2	2.4	2.4	sig
prot1772	161	2	0	1.5	1.5	0	0	3	0	ns
prot1773	205	4	1	0	0	2	2	6	6	sig
prot1774	305	1	0	0	7.2	2	1	1.8	1.8	ns
prot1775	416	1	0	0	3.6	2	2	4.8	2.4	sig
prot1776	397	1	0	3	4.5	0	2	0	7.5	ns
prot1777	224	0	0	0	0	1	0	3	3	ns
prot1778	314	1	3	5.4	1.8	1	0	7.2	3.6	ns
prot1779	174	1	1	2.4	3.6	0	1	2.4	0	ns
prot1780	416	0	0	4.5	1.5	3	2	3	3	sig
prot1781	131	0	1	0	12	4	1	9	0	ns
prot1782	107	0	2	5.4	5.4	0	2	0	0	ns
prot1783	163	1	1	0	0	2	2	4.8	2.4	sig
prot1784	564	2	3	0	1.5	1	1	3	1.5	ns
prot1785	208	1	1	3	3	0	0	6	3	ns
prot1786	135	2	0	0	5.4	1	0	1.8	0	ns
prot1787	3394	1	2	3.6	1.2	3	1	7.2	2.4	ns
prot1788	1957	1	1	1.5	0	1	4	6	1.5	ns
prot1789	1088	3	2	9	6	1	3	6	9	ns
prot1790	424	2	0	7.2	0	2	4	1.8	5.4	ns
prot1791	1035	4	2	2.4	2.4	3	2	1.2	0	ns
prot1792	926	1	0	1.5	3	1	0	1.5	4.5	ns
prot1793	1669	2	2	3	0	1	1	6	9	ns
prot1794	201	2	1	0	5.4	1	0	1.8	5.4	ns
prot1795	539	2	4	1.2	3.6	0	2	1.2	1.2	ns
prot1796	638	2	1	1.5	3	0	0	1.5	0	ns
prot1797	225	6	5	15	21	5	0	6	24	ns
prot1798	319	2	3	10.8	5.4	8	5	9	7.2	ns
prot1799	520	3	4	3.6	6	3	2	4.8	6	ns
prot1800	785	4	5	9	0	1	3	1.5	6	ns
prot1801	629	1	3	3	15	1	1	3	0	ns
prot1802	341	2	1	3.6	3.6	2	3	0	7.2	ns
prot1803	412	0	3	1.2	0	2	2	2.4	2.4	sig
prot1804	308	1	1	0	1.5	1	1	3	3	ns
prot1805	743	0	0	12	3	0	2	3	6	ns
prot1806	470	0	3	1.8	1.8	1	4	1.8	1.8	ns
prot1807	1140	0	2	0	2.4	1	1	1.2	2.4	sig
prot1808	1466	1	2	1.5	4.5	2	1	3	1.5	ns
prot1809	254	7	3	3	0	4	4	6	6	sig
prot1810	257	0	3	1.8	5.4	2	2	3.6	5.4	ns
prot1811	375	0	0	0	0	3	6	7.2	3.6	sig
prot1812	1882	1	4	3	4.5	2	2	4.5	7.5	ns
prot1813	1300	0	3	3	3	0	1	0	0	ns
prot1814	444	1	0	5.4	7.2	1	3	0	1.8	ns
prot1815	832	3	0	1.2	0	2	1	1.2	0	ns
prot1816	582	4	1	0	1.5	0	1	0	6	ns
prot1817	280	0	1	6	0	1	0	0	0	ns
prot1818	1244	0	3	3.6	0	3	0	1.8	3.6	ns
prot1819	276	2	0	1.2	0	5	0	1.2	0	ns
prot1820	623	1	2	0	3	1	0	1.5	0	ns
prot1821	450	1	0	3	0	1	2	0	0	ns
prot1822	247	2	1	0	1.8	2	1	3.6	5.4	ns
prot1823	387	1	1	2.4	1.2	1	1	0	1.2	ns
prot1824	662	0	0	1.5	1.5	1	1	4.5	1.5	ns
prot1825	743	1	1	0	6	0	3	0	0	ns
prot1826	874	0	0	3.6	1.8	0	2	1.8	1.8	ns
prot1827	1301	1	0	1.2	2.4	3	1	0	0	ns
prot1828	274	2	3	1.5	10.5	24	15	4.5	13.5	sig
prot1829	551	3	3	6	6	0	1	0	15	ns
prot1830	447	3	1	1.8	5.4	1	1	9	1.8	sig
prot1831	154	2	1	1.2	2.4	2	0	0	7.2	ns
prot1832	210	3	3	0	4.5	1	2	1.5	0	ns
prot1833	290	1	2	6	9	1	1	0	9	ns
prot1834	220	2	3	5.4	5.4	1	0	5.4	3.6	ns
prot1835	184	2	1	3.6	3.6	3	1	6	2.4	ns
prot1836	168	1	0	3	3	1	1	1.5	4.5	ns
prot1837	102	4	2	6	6	2	2	6	18	sig
prot1838	327	2	2	3.6	0	2	4	5.4	0	ns
prot1839	962	4	2	2.4	0	0	1	2.4	3.6	ns
prot1840	556	1	3	3	4.5	1	0	4.5	1.5	ns
prot1841	374	3	0	6	3	1	0	6	0	ns
prot1842	728	3	1	1.8	1.8	2	2	3.6	3.6	sig
prot1843	243	3	1	3.6	0	3	0	1.2	0	ns
prot1844	127	1	0	0	3	2	1	0	0	ns
prot1845	519	2	1	0	0	0	0	3	3	ns
prot1846	492	0	0	1.8	1.8	1	0	0	0	ns
prot1847	233	4	1	0	0	2	1	1.2	1.2	ns
prot1848	287	1	0	4.5	1.5	4	1	7.5	1.5	sig
prot1849	337	3	2	3	0	0	1	3	6	ns
prot1850	404	1	0	3.6	0	9	3	10.8	10.8	sig
prot1851	3175	1	1	0	1.2	6	3	3.6	3.6	sig
prot1852	243	1	0	0	1.5	0	1	1.5	0	ns
prot1853	275	1	1	0	0	2	2	6	12	sig
prot1854	648	2	3	3.6	1.8	9	12	5.4	5.4	sig
prot1855	172	2	2	1.2	4.8	3	3	0	2.4	ns
prot1856	283	1	6	3	3	2	5	6	1.5	ns
prot1857	159	1	0	3	3	3	0	3	12	ns
prot1858	372	2	2	1.8	3.6	5	2	3.6	7.2	sig
prot1859	174	1	1	1.2	6	2	1	1.2	3.6	ns
prot1860	182	3	2	7.5	1.5	2	0	4.5	1.5	ns
prot1861	251	2	2	0	3	0	4	3	6	ns
prot1862	1009	0	1	0	5.4	3	4	1.8	1.8	ns
prot1863	233	1	2	1.2	0	1	0	0	0	ns
prot1864	158	4	1	4.5	4.5	6	1	6	4.5	ns
prot1865	200	2	2	3	3	2	2	3	9	ns
prot1866	292	1	2	5.4	1.8	1	1	3.6	1.8	sig
prot1867	399	0	4	1.2	1.2	1	0	0	1.2	ns
prot1868	229	1	4	4.5	7.5	0	3	1.5	7.5	ns
prot1869	228	1	3	6	6	1	1	9	12	ns
prot1870	445	3	2	3.6	1.8	2	4	3.6	7.2	sig
prot1871	334	1	1	3.6	0	0	3	1.2	1.2	ns
prot1872	848	1	1	1.5	3	2	1	1.5	1.5	ns
prot1873	151	2	0	12	12	1	2	12	12	ns
prot1874	1410	1	2	3.6	0	1	2	3.6	1.8	ns
prot1875	164	0	1	7.2	0	2	2	3.6	2.4	sig
prot1876	114	0	3	1.5	4.5	1	3	3	3	ns
prot1877	262	0	0	12	0	6	3	9	9	sig
prot1878	174	1	1	1.8	0	2	0	1.8	1.8	ns
prot1879	987	1	2	0	2.4	1	1	4.8	0	ns
prot1880	170	2	2	3	4.5	4	2	0	3	ns
prot1881	399	3	5	6	3	2	3	3	6	ns
prot1882	504	1	4	3.6	7.2	2	2	1.8	1.8	ns
prot1883	359	5	1	2.4	2.4	2	2	3.6	2.4	sig
prot1884	85	0	1	1.5	4.5	0	2	1.5	3	ns
prot1885	186	0	0	3	3	2	4	6	6	ns
prot1886	231	0	0	3.6	3.6	2	0	1.8	1.8	ns
prot1887	161	0	1	1.2	2.4	0	3	1.2	0	ns
prot1888	296	2	2	3	1.5	2	2	1.5	4.5	ns
prot1889	362	0	0	9	6	2	4	12	6	sig
prot1890	492	2	2	1.8	1.8	4	2	3.6	3.6	sig
prot1891	240	0	1	0	2.4	1	1	1.2	0	ns
prot1892	587	1	2	3	6	2	0	1.5	1.5	ns
prot1893	523	2	0	3	0	2	2	6	6	sig
prot1894	979	1	0	0	0	1	1	0	0	ns
prot1895	2381	1	1	1.2	2.4	2	2	0	0	ns
prot1896	246	4	0	0	0	1	0	1.5	0	ns
prot1897	309	0	1	12	9	0	1	0	3	ns
prot1898	214	2	0	0	0	3	3	5.4	10.8	sig
prot1899	659	1	1	1.2	2.4	2	1	0	1.2	ns
prot1900	185	1	0	3	1.5	2	0	0	0	ns
prot1901	201	0	4	3	3	2	1	3	9	ns
prot1902	464	0	0	1.8	0	1	0	3.6	3.6	ns
prot1903	298	1	3	0	0	1	0	2.4	1.2	ns
prot1904	502	2	1	3	3	4	2	7.5	3	sig
prot1905	295	0	1	0	3	4	2	6	6	sig
prot1906	1921	2	1	0	1.8	2	1	1.8	1.8	ns
prot1907	900	1	0	2.4	0	1	1	1.2	0	ns
prot1908	1567	0	1	1.5	0	4	1	1.5	6	sig
prot1909	659	3	0	0	3	0	2	3	6	ns
prot1910	909	1	1	1.8	3.6	0	1	0	3.6	ns
prot1911	193	2	0	1.2	0	1	0	1.2	0	ns
prot1912	431	0	1	3	0	0	0	0	1.5	ns
prot1913	118	0	2	0	3	1	0	9	3	ns
prot1914	229	3	4	1.8	3.6	1	3	3.6	5.4	ns
prot1915	232	1	0	2.4	1.2	3	0	4.8	0	ns
prot1916	267	0	0	1.5	1.5	1	0	0	1.5	ns
prot1917	266	0	0	12	6	6	3	3	6	ns
prot1918	183	3	2	1.8	1.8	4	4	3.6	3.6	sig
prot1919	909	0	1	2.4	1.2	1	3	0	6	ns
prot1920	219	3	2	1.5	4.5	3	2	3	9	sig
prot1921	141	2	2	3	12	2	2	6	6	sig
prot1922	154	4	3	0	3.6	3	2	5.4	3.6	ns
prot1923	243	0	3	2.4	1.2	1	1	2.4	1.2	sig
prot1924	135	1	2	0	1.5	0	1	3	1.5	ns
prot1925	315	0	2	6	3	0	2	0	9	ns
prot1926	517	3	2	1.8	1.8	6	6	16.2	5.4	sig
prot1927	127	0	3	3.6	1.2	1	0	0	4.8	ns
prot1928	439	1	1	1.5	1.5	1	3	6	0	ns
prot1929	398	2	1	3	3	6	2	6	6	sig
prot1930	462	0	2	0	0	1	0	0	1.8	ns
prot1931	202	2	1	0	2.4	3	1	6	2.4	ns
prot1932	114	0	0	1.5	0	2	2	6	21	sig
prot1933	137	1	2	9	6	1	0	3	3	ns
prot1934	124	1	1	9	3.6	1	3	0	0	ns
prot1935	641	1	1	0	1.2	1	0	0	3.6	ns
prot1936	415	4	0	0	1.5	0	3	1.5	0	ns
prot1937	448	1	2	3	3	0	2	3	6	ns
prot1938	572	0	1	1.8	1.8	3	1	0	0	ns
prot1939	819	4	0	0	1.2	2	4	2.4	2.4	sig
prot1940	365	1	0	1.5	0	2	0	0	0	ns
prot1941	600	0	2	0	6	3	0	3	0	ns
prot1942	692	1	0	0	0	1	1	1.8	0	ns
prot1943	244	0	0	1.2	2.4	2	1	2.4	1.2	ns
prot1944	203	1	1	1.5	1.5	0	0	3	4.5	ns
prot1945	383	2	0	6	6	1	4	6	3	ns
prot1946	208	1	0	0	1.8	2	0	0	0	ns
prot1947	292	2	2	1.2	3.6	1	2	2.4	1.2	ns
prot1948	288	2	0	1.5	9	1	0	0	3	ns
prot1949	111	2	0	3	9	1	1	0	0	ns
prot1950	309	0	0	1.8	3.6	1	1	3.6	0	ns
prot1951	555	2	0	0	0	1	0	3.6	0	ns
prot1952	719	1	0	3	0	1	0	0	3	ns
prot1953	548	0	1	6	6	1	0	3	3	ns
prot1954	209	0	0	1.8	5.4	1	1	1.8	3.6	ns
prot1955	561	1	3	1.2	1.2	2	0	4.8	0	ns
prot1956	575	1	1	0	1.5	1	6	1.5	3	sig
prot1957	193	2	1	0	6	1	1	3	0	ns
prot1958	476	3	2	1.8	1.8	2	0	1.8	3.6	ns
prot1959	426	0	0	0	1.2	1	2	1.2	0	ns
prot1960	210	0	1	1.5	0	1	0	3	4.5	ns
prot1961	167	2	1	3	3	2	6	6	6	sig
prot1962	255	0	0	3.6	1.8	2	0	3.6	1.8	ns
prot1963	259	2	1	1.2	0	2	1	0	3.6	ns
prot1964	828	1	0	0	1.5	1	0	4.5	0	ns
prot1965	491	1	0	0	0	2	0	0	0	ns
prot1966	116	0	0	0	0	1	4	1.8	0	ns
prot1967	392	1	1	0	0	2	2	6	2.4	sig
prot1968	278	1	0	1.5	1.5	0	2	0	0	ns
prot1969	275	1	0	3	0	1	4	6	3	sig
prot1970	542	0	0	0	5.4	0	1	0	3.6	ns
prot1971	303	0	1	0	2.4	1	2	3.6	0	ns
prot1972	206	2	0	1.5	0	3	0	1.5	3	ns
prot1973	575	0	0	3	0	0	0	3	0	ns
prot1974	882	0	0	3.6	3.6	2	0	0	1.8	ns
prot1975	503	1	0	2.4	1.2	1	2	2.4	1.2	sig
prot1976	350	0	3	1.5	0	0	2	1.5	1.5	ns
prot1977	277	0	1	0	3	2	1	3	0	ns
prot1978	251	2	1	0	0	6	2	7.2	10.8	sig
prot1979	223	0	0	0	0	1	0	1.2	0	ns
prot1980	109	1	3	3	3	0	1	7.5	0	ns
prot1981	1093	4	3	15	0	1	1	9	9	ns
prot1982	123	0	7	3.6	5.4	2	1	1.8	5.4	ns
prot1983	160	2	1	2.4	7.2	2	0	2.4	1.2	ns
prot1984	160	2	3	4.5	3	0	3	3	0	ns
prot1985	433	1	1	6	3	2	0	0	6	ns
prot1986	214	2	1	1.8	1.8	0	0	0	5.4	ns
prot1987	114	0	1	1.2	1.2	4	1	3.6	3.6	ns
prot1988	178	2	1	3	0	2	1	1.5	0	ns
prot1989	248	3	0	0	9	1	0	12	0	ns
prot1990	49	2	2	0	1.8	0	0	0	5.4	ns
prot1991	86	1	3	3.6	2.4	3	1	1.2	2.4	ns
prot1992	335	2	0	1.5	0	1	0	0	1.5	ns
prot1993	171	1	1	3	0	0	1	15	3	ns
prot1994	214	0	2	5.4	1.8	0	3	1.8	3.6	ns
prot1995	108	0	0	1.2	1.2	2	6	4.8	2.4	sig
prot1996	115	4	3	4.5	0	4	6	9	6	sig
prot1997	96	1	2	3	9	0	1	0	12	ns
prot1998	82	1	1	0	5.4	0	5	0	1.8	ns
prot1999	365	0	1	0	0	3	0	2.4	0	ns
[truncated: 1,549 more rows]
