# Supplementary material for: Protein complex-based analysis is resistant to the obfuscating consequences of batch effects --- a case study in clinical proteomics
Source: BMC Genomics. 2017 Mar 14;18(Suppl 2):142. doi: 10.1186/s12864-017-3490-3 (PMC5374662; doi:10.1186/s12864-017-3490-3)
Supplement: Supplementary file 2 — Simulated data D2.2H. (ZIP 3730 kb) [file 12864_2017_3490_MOESM2_ESM.zip › D2.2.375.txt]

protLen	X0	X0.1	X0.2	X0.3	X1	X1.1	X1.2	X1.3	sig
prot1	1338	860	895	2724	2631	880	914	2853	2811	ns
prot2	2199	27	25	78	64	33	35	58	64	ns
prot3	1538	21	27	52.5	49.5	35	32	57	39	ns
prot4	2319	27	25	43.2	43.2	23	21	43.2	39.6	ns
prot5	1392	41	40	132	144	39	58	159	126	ns
prot6	1985	41	39	54	52	33	33	52	70	ns
prot7	1262	56	46	60	72	65	33	81	70.5	ns
prot8	3862	12	22	34.2	25.2	16	17	32.4	21.6	ns
prot9	1295	37	42	120	138	62	62	216	180	sig
prot10	4287	11	7	22	10	10	10	22	20	ns
prot11	1277	38	45	61.5	58.5	38	39	54	67.5	ns
prot12	3587	11	9	12.6	14.4	11	9	16.2	9	sig
prot13	774	78	66	213	183	83	63	183	222	ns
prot14	1960	6	5	30	8	2	4	18	8	ns
prot15	858	65	59	81	85.5	112	133	151.5	159	sig
prot16	693	74	72	151.2	153	64	70	118.8	122.4	ns
prot17	748	69	54	192	207	60	80	165	195	ns
prot18	875	44	44	114	76	45	63	80	78	ns
prot19	1755	17	7	16.5	18	12	15	19.5	16.5	ns
prot20	839	36	41	61.2	68.4	38	48	57.6	68.4	ns
prot21	857	20	26	75	84	45	51	135	117	sig
prot22	1248	26	15	64	56	46	26	58	84	sig
prot23	1308	17	18	31.5	18	17	18	28.5	37.5	ns
prot24	1260	12	16	27	34.2	16	28	43.2	28.8	sig
prot25	1487	11	7	39	24	6	27	45	54	sig
prot26	477	85	78	174	186	98	87	172	194	ns
prot27	1324	17	29	37.5	27	28	22	37.5	31.5	ns
prot28	997	23	19	30.6	18	16	21	37.8	28.8	ns
prot29	623	108	102	336	342	193	229	567	528	sig
prot30	657	103	93	186	176	96	95	204	196	ns
prot31	1735	18	12	19.5	37.5	15	21	18	39	sig
prot32	904	14	7	21.6	28.8	5	11	12.6	28.8	ns
prot33	446	191	195	522	591	177	203	612	597	ns
prot34	262	179	194	408	398	210	212	468	536	sig
prot35	682	109	114	162	168	101	108	145.5	156	ns
prot36	742	50	55	68.4	93.6	204	195	280.8	275.4	sig
prot37	630	42	39	102	123	41	39	102	72	ns
prot38	672	35	35	48	44	38	32	88	76	sig
prot39	1056	32	27	45	40.5	27	33	42	37.5	ns
prot40	1098	19	20	41.4	23.4	25	23	23.4	32.4	ns
prot41	1192	16	15	45	27	18	11	57	39	sig
prot42	1888	11	21	30	36	10	13	18	30	ns
prot43	500	149	171	273	274.5	152	154	264	277.5	ns
prot44	610	57	58	122.4	90	43	66	82.8	93.6	ns
prot45	543	34	35	81	75	29	33	99	78	ns
prot46	685	33	36	50	76	29	25	56	50	ns
prot47	546	24	20	37.5	27	26	34	49.5	36	ns
prot48	1311	12	16	19.8	21.6	12	10	32.4	32.4	ns
prot49	1047	8	18	39	36	11	7	24	30	ns
prot50	491	125	129	214	274	117	134	290	262	ns
prot51	654	65	74	103.5	97.5	78	74	138	106.5	ns
prot52	639	64	58	113.4	122.4	45	50	73.8	86.4	ns
prot53	740	43	52	135	129	53	63	138	138	ns
prot54	1143	9	17	36	46	45	45	68	54	sig
prot55	966	20	14	19.5	28.5	20	17	19.5	22.5	ns
prot56	1042	9	14	12.6	21.6	12	9	23.4	30.6	ns
prot57	2166	8	7	24	21	13	4	24	24	ns
prot58	443	24	32	56	46	30	38	70	64	ns
prot59	589	19	19	25.5	28.5	24	27	48	39	ns
prot60	740	20	21	43.2	39.6	43	49	93.6	52.2	sig
prot61	532	15	11	54	45	11	20	66	45	ns
prot62	740	12	4	20	26	9	10	28	28	ns
prot63	727	12	14	18	18	6	8	15	15	ns
prot64	1585	5	4	23.4	7.2	6	5	12.6	5.4	ns
prot65	479	224	215	624	678	245	214	702	606	ns
prot66	364	142	167	312	276	154	160	274	320	ns
prot67	433	172	135	208.5	237	166	156	241.5	246	ns
prot68	346	160	113	253.8	250.2	140	144	239.4	268.2	ns
prot69	545	96	107	345	264	105	78	294	255	ns
prot70	472	82	84	186	142	85	65	120	120	ns
prot71	478	54	63	96	70.5	69	78	123	114	sig
prot72	413	39	47	66.6	75.6	68	30	75.6	79.2	ns
prot73	496	49	35	129	135	49	36	120	105	ns
prot74	630	33	31	88	62	32	27	64	76	ns
prot75	544	20	21	33	22.5	30	24	36	43.5	ns
prot76	880	10	12	18	27	12	14	18	25.2	ns
prot77	684	10	20	27	24	11	8	21	36	ns
prot78	988	7	8	20	14	18	10	30	36	sig
prot79	430	70	77	108	123	60	64	97.5	76.5	ns
prot80	707	31	30	57.6	61.2	23	25	32.4	46.8	ns
prot81	418	25	25	72	87	36	25	93	93	ns
prot82	820	16	18	24	30	18	21	26	30	ns
prot83	1450	11	7	7.5	24	12	16	15	7.5	ns
prot84	500	75	65	131.4	133.2	76	89	190.8	115.2	ns
prot85	451	50	64	159	183	55	58	177	189	ns
prot86	757	30	26	70	46	34	32	36	48	ns
prot87	539	29	24	34.5	31.5	23	33	33	40.5	ns
prot88	455	18	11	36	23.4	16	24	25.2	28.8	ns
prot89	646	15	15	42	39	11	20	42	45	ns
prot90	533	10	7	24	20	10	7	18	8	ns
prot91	1101	8	4	7.5	6	5	7	9	9	ns
prot92	375	181	165	295.2	315	157	170	295.2	356.4	ns
prot93	477	97	96	282	336	126	131	357	366	ns
prot94	440	64	72	140	156	88	83	132	172	ns
prot95	445	54	80	102	102	65	83	111	103.5	ns
prot96	373	51	49	86.4	79.2	50	54	95.4	68.4	ns
prot97	606	35	30	84	105	36	31	114	81	ns
prot98	343	27	25	34	48	20	22	42	54	ns
prot99	403	24	23	33	30	19	23	43.5	37.5	ns
prot100	591	14	27	45	41.4	17	17	23.4	34.2	ns
prot101	641	9	16	33	36	14	12	30	36	ns
prot102	583	11	18	18	14	8	11	18	12	ns
prot103	544	9	20	21	10.5	17	11	21	25.5	ns
prot104	2137	4	8	16.2	9	2	7	5.4	9	ns
prot105	375	40	37	87	93	44	33	150	138	ns
prot106	454	44	45	92	70	28	43	64	76	ns
prot107	472	42	34	52.5	46.5	28	45	61.5	75	ns
prot108	517	27	34	59.4	50.4	34	26	63	55.8	ns
prot109	464	20	29	99	78	22	23	72	69	ns
prot110	637	19	16	36	42	21	16	36	36	ns
prot111	423	18	18	22.5	21	18	22	33	19.5	ns
prot112	414	20	7	18	16.2	15	17	28.8	25.2	ns
prot113	898	13	16	48	30	11	13	36	33	ns
prot114	498	14	18	26	32	15	18	30	32	ns
prot115	580	12	19	21	21	15	11	13.5	12	ns
prot116	448	8	15	21.6	9	16	27	41.4	16.2	sig
prot117	569	6	4	24	33	8	9	36	15	ns
prot118	1032	2	8	2	4	7	3	12	10	ns
prot119	357	83	92	145.5	174	83	116	132	168	ns
prot120	231	62	46	82.8	97.2	100	134	223.2	176.4	sig
prot121	372	40	44	174	141	36	40	153	126	ns
prot122	375	51	46	100	92	43	38	84	112	ns
prot123	507	45	42	61.5	58.5	43	34	75	58.5	ns
prot124	411	41	34	77.4	52.2	39	34	63	86.4	ns
prot125	374	19	25	51	69	22	24	54	54	sig
prot126	827	10	14	34	26	14	10	10	32	ns
prot127	774	11	10	18	27	20	8	25.5	15	ns
prot128	576	5	6	9	16.2	2	5	14.4	12.6	ns
prot129	413	11	12	33	27	25	27	54	60	sig
prot130	569	10	7	20	30	12	7	28	18	ns
prot131	590	10	10	10.5	9	9	10	16.5	12	ns
prot132	774	9	13	16.2	14.4	12	10	9	10.8	ns
prot133	1023	9	9	30	33	11	10	45	24	ns
prot134	803	4	1	12	6	6	5	20	10	ns
prot135	242	67	65	103.5	88.5	65	77	118.5	105	sig
prot136	439	50	74	91.8	109.8	57	44	106.2	122.4	ns
prot137	318	50	45	147	147	52	47	186	174	ns
prot138	278	54	62	114	96	55	59	136	114	ns
prot139	309	37	56	60	87	45	50	70.5	70.5	ns
prot140	568	35	30	59.4	66.6	37	35	64.8	50.4	ns
prot141	316	22	25	135	141	96	102	315	306	sig
prot142	283	33	35	46	44	56	72	82	98	sig
prot143	608	33	23	40.5	57	30	27	36	37.5	ns
prot144	673	20	16	23.4	25.2	48	66	64.8	129.6	sig
prot145	414	19	19	54	72	12	25	33	60	ns
prot146	707	23	18	26	38	11	9	42	36	ns
prot147	406	14	13	25.5	24	13	11	18	22.5	ns
prot148	510	13	10	43.2	23.4	14	11	23.4	28.8	ns
prot149	500	9	16	33	36	13	22	39	33	ns
prot150	350	10	8	18	22	6	9	22	22	ns
prot151	683	18	12	27	24	36	60	81	45	sig
prot152	569	11	10	18	14.4	17	12	23.4	18	ns
prot153	450	4	9	39	24	16	11	18	21	ns
prot154	399	6	10	38	14	9	12	24	24	ns
prot155	713	12	12	10.5	15	6	7	19.5	16.5	ns
prot156	564	13	6	21.6	14.4	10	8	18	19.8	ns
prot157	1149	9	3	21	27	11	11	60	27	sig
prot158	721	6	8	10	18	10	4	20	12	ns
prot159	260	201	187	261	315	219	200	306	270	ns
prot160	372	157	114	271.8	219.6	156	176	315	333	sig
prot161	297	98	100	306	279	96	95	237	237	ns
prot162	276	54	44	96	128	104	77	202	144	sig
prot163	480	35	33	39	34.5	37	48	60	49.5	ns
prot164	299	33	37	61.2	68.4	66	64	136.8	97.2	sig
prot165	317	36	24	72	78	29	23	81	87	ns
prot166	437	23	28	50	48	23	19	58	52	ns
prot167	537	30	16	22.5	31.5	18	23	36	39	ns
prot168	228	25	11	30.6	45	63	45	86.4	118.8	sig
prot169	289	14	11	54	57	16	20	48	63	ns
prot170	341	17	22	24	44	19	24	20	46	ns
prot171	445	17	14	25.5	24	42	42	58.5	90	sig
prot172	458	16	15	32.4	23.4	14	13	16.2	23.4	ns
prot173	450	12	14	18	42	24	39	135	63	sig
prot174	588	15	13	30	8	15	19	18	24	ns
prot175	761	15	11	18	21	16	10	36	21	ns
prot176	519	13	7	3.6	19.8	10	11	18	9	ns
prot177	1216	12	9	36	24	8	8	30	30	ns
prot178	605	11	13	10	14	13	13	24	20	ns
prot179	748	7	6	9	19.5	7	8	21	13.5	ns
prot180	460	6	8	30.6	18	5	8	27	23.4	ns
prot181	645	10	8	21	9	21	24	63	45	sig
prot182	528	5	3	12	20	6	8	4	28	ns
prot183	958	6	2	9	16.5	5	7	7.5	15	ns
prot184	4213	1	3	3.6	5.4	5	3	0	5.4	ns
prot185	1921	5	9	21	3	5	4	12	9	ns
prot186	333	136	142	308	292	133	149	248	324	ns
prot187	229	99	100	169.5	169.5	97	91	135	145.5	ns
prot188	413	39	39	93.6	90	35	48	102.6	81	ns
prot189	437	44	47	117	120	40	37	150	123	ns
prot190	459	30	25	50	32	30	23	76	68	ns
prot191	170	31	29	57	39	38	46	63	39	ns
prot192	200	42	26	72	59.4	38	35	61.2	70.2	ns
prot193	396	28	33	93	117	36	40	141	138	sig
prot194	219	22	26	32	38	28	20	56	42	ns
prot195	509	24	27	27	30	20	28	33	25.5	ns
prot196	255	21	16	43.2	30.6	17	20	54	45	sig
prot197	343	12	11	42	42	23	20	114	39	sig
prot198	453	22	18	30	36	36	22	30	32	ns
prot199	418	16	10	22.5	16.5	21	25	24	18	ns
prot200	506	14	7	28.8	23.4	12	10	25.2	28.8	ns
prot201	545	13	13	63	39	32	38	87	96	sig
prot202	406	12	10	24	16	13	8	26	24	ns
prot203	586	12	15	37.5	21	13	13	24	28.5	sig
prot204	570	7	9	18	27	7	11	18	19.8	ns
prot205	868	7	12	30	48	3	11	18	39	ns
prot206	508	9	6	22	8	8	9	14	12	ns
prot207	715	10	10	12	21	6	7	9	10.5	ns
prot208	622	7	11	19.8	14.4	18	20	39.6	28.8	sig
prot209	463	7	10	12	18	8	6	21	12	ns
prot210	756	10	9	16	24	9	5	8	16	ns
prot211	520	9	7	12	12	12	10	21	9	sig
prot212	858	6	6	9	9	6	4	3.6	28.8	sig
prot213	463	3	3	18	18	5	5	12	12	ns
prot214	248	86	74	166	162	87	83	140	170	ns
prot215	386	57	51	88.5	84	56	58	75	82.5	ns
prot216	252	43	46	72	82.8	50	37	86.4	93.6	ns
prot217	271	40	35	144	141	42	54	114	123	ns
prot218	367	34	43	88	64	42	55	104	80	ns
prot219	335	27	44	63	69	42	49	69	67.5	ns
prot220	600	34	38	77.4	73.8	34	31	77.4	72	ns
prot221	232	37	27	138	111	48	40	123	105	ns
prot222	273	31	41	48	58	44	37	84	76	ns
prot223	243	36	34	40.5	48	32	41	55.5	42	ns
prot224	223	25	26	63	55.8	35	24	37.8	45	ns
prot225	250	19	24	87	87	22	31	108	102	sig
prot226	223	35	16	58	40	37	22	68	40	ns
prot227	289	33	18	42	31.5	50	58	69	72	sig
prot228	378	26	13	28.8	37.8	18	24	41.4	37.8	ns
prot229	410	23	15	54	45	16	22	69	24	ns
prot230	389	26	22	44	48	21	19	46	40	ns
prot231	610	19	14	15	24	17	17	25.5	21	ns
prot232	243	11	17	16.2	19.8	39	24	91.8	102.6	sig
prot233	397	14	16	39	42	10	14	30	48	ns
prot234	229	10	14	32	30	14	10	20	20	ns
prot235	321	12	10	33	15	10	10	18	15	ns
prot236	447	9	12	12.6	14.4	12	11	30.6	9	ns
prot237	272	15	11	33	36	8	10	45	33	ns
prot238	645	10	15	14	22	11	14	28	12	ns
prot239	709	4	2	7.5	16.5	5	6	4.5	4.5	ns
prot240	513	15	8	23.4	25.2	12	10	14.4	14.4	ns
prot241	314	12	13	30	18	4	9	9	24	ns
prot242	388	2	5	10	10	7	12	16	8	ns
prot243	956	2	2	3	9	2	4	3	3	ns
prot244	128	262	224	430.2	513	232	223	421.2	466.2	ns
prot245	197	69	64	207	219	70	57	195	168	ns
prot246	334	78	72	138	136	148	146	212	260	sig
prot247	175	61	44	58.5	54	50	66	58.5	81	ns
prot248	162	61	54	126	111.6	51	58	122.4	108	ns
prot249	305	43	34	150	135	30	32	93	105	ns
prot250	312	47	35	96	78	39	51	98	60	ns
prot251	300	21	36	61.5	54	30	39	46.5	45	ns
prot252	127	36	42	73.8	81	42	50	77.4	84.6	ns
prot253	191	40	40	120	90	41	35	132	96	ns
prot254	211	35	27	84	60	32	39	74	54	ns
prot255	199	27	28	37.5	46.5	33	36	48	48	ns
prot256	266	27	39	50.4	57.6	31	38	72	43.2	ns
prot257	322	25	25	57	69	41	38	108	141	sig
prot258	313	16	31	52	60	54	40	80	80	sig
prot259	286	20	16	22.5	25.5	31	19	21	33	ns
prot260	265	14	13	30.6	25.2	7	13	23.4	16.2	ns
prot261	466	14	13	60	63	30	40	114	72	sig
prot262	455	17	18	34	34	17	23	26	34	ns
prot263	185	14	28	33	28.5	12	22	31.5	27	ns
prot264	209	13	18	39.6	28.8	12	16	43.2	36	ns
prot265	433	9	17	45	36	23	16	27	51	ns
prot266	247	19	14	46	26	18	14	30	34	ns
prot267	331	20	19	16.5	22.5	12	15	25.5	22.5	ns
prot268	452	11	11	21.6	23.4	11	15	23.4	41.4	ns
prot269	348	14	18	48	33	14	10	51	51	ns
prot270	533	13	2	10	16	11	9	14	14	ns
prot271	342	8	7	16.5	18	20	10	13.5	13.5	sig
prot272	229	4	10	16.2	19.8	8	10	14.4	23.4	ns
prot273	581	10	12	42	51	26	18	42	18	sig
prot274	389	9	11	14	18	11	8	14	10	ns
prot275	368	7	10	15	7.5	10	6	7.5	16.5	ns
prot276	350	9	14	18	12.6	9	10	19.8	18	ns
prot277	502	11	6	36	21	7	12	21	33	ns
prot278	588	9	5	12	20	8	5	14	20	ns
prot279	404	8	9	16.5	10.5	7	7	18	6	ns
prot280	281	6	7	19.8	16.2	10	8	7.2	10.8	ns
prot281	475	6	5	15	9	7	5	15	9	ns
prot282	264	6	4	14	14	6	5	12	8	ns
prot283	428	2	3	12	15	4	2	6	7.5	ns
prot284	605	3	3	9	10.8	11	3	7.2	5.4	ns
prot285	546	7	8	24	24	12	8	36	72	sig
prot286	393	6	1	12	12	6	8	12	14	ns
prot287	651	7	5	7.5	12	5	6	6	7.5	ns
prot288	386	5	9	10.8	9	2	2	10.8	10.8	ns
prot289	127	208	221	657	681	199	197	615	534	ns
prot290	307	128	158	304	310	180	188	400	456	sig
prot291	151	55	61	132	87	74	65	99	79.5	ns
prot292	246	39	34	73.8	61.2	37	27	41.4	50.4	ns
prot293	201	31	35	126	99	29	47	111	99	ns
prot294	295	39	33	62	74	34	27	72	64	ns
prot295	377	28	16	42	40.5	59	63	70.5	88.5	sig
prot296	232	32	23	54	48.6	28	31	41.4	45	ns
prot297	333	20	33	69	63	22	19	111	60	ns
prot298	276	24	31	34	38	29	19	56	50	ns
prot299	225	18	25	46.5	40.5	17	20	45	15	ns
prot300	152	18	23	46.8	36	26	24	30.6	34.2	ns
prot301	268	18	11	72	87	23	21	84	81	ns
prot302	261	19	21	52	76	20	25	56	36	ns
prot303	234	10	25	33	19.5	31	18	28.5	25.5	ns
prot304	203	16	12	36	45	12	25	34.2	30.6	ns
prot305	277	15	27	51	51	15	30	66	69	ns
prot306	224	14	19	28	42	17	17	24	34	ns
prot307	260	15	30	18	25.5	15	13	28.5	28.5	ns
prot308	278	10	12	45	25.2	25	19	46.8	30.6	ns
prot309	420	19	17	51	51	14	14	39	36	ns
prot310	424	23	19	26	40	16	32	92	60	sig
prot311	219	9	21	31.5	18	15	10	24	22.5	ns
prot312	277	14	11	25.2	28.8	11	19	30.6	28.8	ns
prot313	279	9	10	18	33	14	5	30	45	ns
prot314	558	13	17	28	28	13	8	24	22	ns
prot315	822	14	8	12	10.5	7	6	10.5	16.5	ns
prot316	423	4	8	10.8	18	10	6	25.2	21.6	ns
prot317	301	5	6	30	15	7	11	24	24	ns
prot318	477	5	8	20	16	18	23	32	32	sig
prot319	354	12	8	12	22.5	12	19	34.5	16.5	sig
prot320	538	7	8	21.6	19.8	9	8	16.2	19.8	ns
prot321	330	7	11	33	24	9	5	24	33	ns
prot322	345	8	13	20	14	18	22	22	40	sig
prot323	290	5	7	13.5	6	11	5	6	19.5	sig
prot324	587	9	8	14.4	7.2	15	10	25.2	5.4	sig
prot325	416	5	5	15	15	2	7	18	6	ns
prot326	806	8	9	28	20	10	3	6	12	ns
prot327	243	13	11	9	19.5	9	7	12	12	ns
prot328	674	7	12	14.4	5.4	11	8	18	18	ns
prot329	297	4	10	21	21	10	8	9	30	ns
prot330	558	4	10	6	18	6	6	10	8	ns
prot331	340	9	5	13.5	3	8	10	12	1.5	sig
prot332	546	4	3	18	16.2	4	4	12.6	21.6	ns
prot333	193	4	3	18	24	14	7	30	24	sig
prot334	641	3	4	10	12	4	6	12	24	sig
prot335	452	8	3	12	6	7	4	4.5	7.5	ns
prot336	481	4	6	7.2	5.4	3	4	5.4	10.8	ns
prot337	355	3	7	9	15	7	2	15	12	ns
prot338	530	4	2	12	6	9	18	54	24	sig
prot339	374	2	2	3	7.5	8	6	7.5	6	ns
prot340	253	3	3	10.8	9	8	5	10.8	18	ns
prot341	442	5	0	9	18	3	1	15	6	ns
prot342	861	6	6	4	2	3	1	12	6	ns
prot343	413	5	6	7.5	4.5	7	11	24	10.5	sig
prot344	648	2	2	5.4	1.8	5	4	3.6	1.8	ns
prot345	719	5	5	15	9	3	6	27	6	sig
prot346	786	6	8	12	8	9	18	18	6	sig
prot347	596	4	5	4.5	10.5	8	6	4.5	9	ns
prot348	777	1	3	10.8	3.6	2	2	10.8	16.2	ns
prot349	798	5	1	9	15	2	3	12	3	ns
prot350	141	218	230	424	462	226	218	406	472	ns
prot351	221	150	145	223.5	217.5	163	127	178.5	235.5	ns
prot352	283	74	59	111.6	93.6	66	71	135	118.8	ns
prot353	246	67	57	225	198	90	96	243	279	sig
prot354	212	51	39	106	110	40	42	86	92	ns
prot355	219	43	27	64.5	61.5	39	40	54	55.5	ns
prot356	448	42	36	68.4	84.6	38	32	54	55.8	ns
prot357	351	36	30	108	132	32	34	105	138	ns
prot358	161	28	30	64	40	92	70	176	112	sig
prot359	178	35	27	43.5	40.5	26	23	49.5	36	ns
prot360	178	19	25	45	32.4	16	20	30.6	50.4	ns
prot361	250	19	22	57	42	21	23	48	48	ns
prot362	238	29	25	50	44	27	23	48	40	ns
prot363	261	19	15	39	34.5	23	27	33	21	ns
prot364	194	21	24	39.6	28.8	47	41	77.4	55.8	sig
prot365	234	24	15	75	81	22	18	54	72	ns
prot366	337	16	26	36	34	31	20	42	26	ns
prot367	296	19	21	15	22.5	15	11	25.5	27	ns
prot368	248	15	15	27	21.6	6	14	16.2	9	ns
prot369	311	13	18	36	39	12	12	42	60	ns
prot370	224	20	17	32	16	15	18	28	22	ns
prot371	279	19	21	22.5	16.5	38	34	45	36	sig
prot372	471	19	16	23.4	28.8	14	12	28.8	46.8	ns
prot373	218	7	7	15	21	15	6	30	15	ns
prot374	249	11	15	18	12	13	15	30	26	ns
prot375	312	14	20	24	21	18	12	31.5	18	ns
prot376	402	19	13	27	30.6	8	14	21.6	18	ns
prot377	196	11	9	51	30	36	39	144	117	sig
prot378	285	8	14	22	28	10	19	22	32	ns
prot379	292	14	19	25.5	21	26	28	24	39	sig
prot380	227	15	11	23.4	25.2	7	17	19.8	19.8	ns
prot381	322	7	11	15	39	8	9	63	45	ns
prot382	449	10	13	30	24	9	10	24	8	ns
prot383	373	12	15	21	9	15	11	19.5	13.5	ns
prot384	239	8	16	10.8	16.2	7	17	25.2	21.6	sig
prot385	235	9	15	18	24	5	6	48	24	ns
prot386	267	9	16	28	26	9	15	66	18	sig
prot387	262	6	7	19.5	15	15	10	18	12	sig
prot388	241	7	5	19.8	25.2	5	7	28.8	19.8	ns
prot389	315	5	4	15	12	10	9	24	24	sig
prot390	997	9	6	10	12	14	16	20	32	sig
prot391	392	6	4	10.5	10.5	7	6	18	7.5	ns
prot392	558	8	10	16.2	19.8	10	4	16.2	7.2	ns
prot393	468	4	6	15	12	5	5	21	24	ns
prot394	253	10	7	18	8	18	15	54	42	sig
prot395	248	12	11	7.5	4.5	0	9	9	7.5	ns
prot396	527	5	9	9	23.4	9	18	54	32.4	sig
prot397	432	4	3	6	18	7	5	15	3	ns
prot398	455	10	7	6	6	5	1	18	6	ns
prot399	529	6	3	10.5	6	3	6	4.5	10.5	ns
prot400	375	5	4	21.6	7.2	5	8	10.8	9	ns
prot401	287	3	6	18	36	6	15	36	18	sig
prot402	332	4	4	2	10	4	11	14	22	sig
prot403	541	7	5	6	7.5	5	5	4.5	9	ns
prot404	280	5	9	9	9	8	6	12.6	1.8	ns
prot405	458	3	7	15	15	4	5	21	30	ns
prot406	291	5	2	10	6	2	5	14	8	ns
prot407	548	3	9	10.5	4.5	7	7	7.5	4.5	ns
prot408	292	1	5	9	14.4	3	2	3.6	5.4	ns
prot409	559	5	5	15	9	4	6	6	27	ns
prot410	859	2	3	0	8	3	3	12	0	ns
prot411	484	6	5	6	6	9	3	4.5	9	sig
prot412	117	134	145	198	270	408	456	772.2	820.8	sig
prot413	182	155	118	426	408	136	130	402	486	ns
prot414	226	96	101	208	234	111	104	206	206	ns
prot415	179	83	78	121.5	109.5	69	76	120	96	ns
prot416	129	51	67	122.4	86.4	106	103	223.2	217.8	sig
prot417	222	50	42	171	156	46	52	192	156	ns
prot418	353	34	41	62	86	46	28	92	78	ns
prot419	157	55	37	61.5	61.5	49	83	127.5	97.5	sig
prot420	376	35	24	54	55.8	38	40	68.4	57.6	sig
prot421	429	26	22	84	108	33	26	111	69	ns
prot422	182	26	24	52	54	28	24	38	50	ns
prot423	187	32	21	37.5	37.5	26	28	30	28.5	ns
prot424	206	23	22	50.4	36	72	45	167.4	75.6	sig
prot425	319	23	25	78	75	17	22	75	87	ns
prot426	533	22	24	44	42	20	14	32	42	ns
prot427	182	19	14	27	36	11	18	30	24	ns
prot428	260	29	16	45	30.6	20	14	28.8	32.4	ns
prot429	181	22	28	54	69	16	27	66	33	ns
prot430	246	20	12	32	26	11	14	32	32	ns
prot431	156	16	13	25.5	28.5	17	18	30	25.5	ns
prot432	213	16	12	28.8	27	40	42	43.2	50.4	sig
prot433	295	7	5	21	45	14	13	15	39	sig
prot434	610	26	13	40	36	15	15	22	28	ns
prot435	152	14	9	22.5	12	20	18	24	33	sig
prot436	470	11	15	27	19.8	20	24	32.4	14.4	sig
prot437	278	13	10	21	24	16	15	39	45	ns
prot438	250	12	13	16	16	11	10	20	34	ns
prot439	265	16	19	28.5	25.5	17	10	21	21	ns
prot440	327	5	13	25.2	23.4	8	13	16.2	9	ns
prot441	577	8	7	33	24	7	14	30	33	ns
prot442	236	7	5	18	20	6	5	10	22	ns
prot443	347	14	10	7.5	28.5	12	8	18	16.5	ns
prot444	177	13	9	25.2	19.8	13	6	16.2	14.4	ns
prot445	261	8	4	30	21	9	9	54	42	sig
prot446	357	4	10	6	12	9	6	30	42	sig
prot447	379	14	12	16.5	9	8	10	16.5	27	ns
prot448	172	15	4	18	9	21	18	32.4	25.2	sig
prot449	161	7	13	45	18	10	15	36	60	sig
prot450	466	9	12	24	34	8	3	16	12	ns
prot451	165	7	8	7.5	12	24	6	24	24	sig
prot452	245	8	6	10.8	16.2	8	22	39.6	32.4	sig
prot453	222	12	12	30	33	9	8	42	24	ns
prot454	428	14	9	10	18	8	7	6	22	ns
prot455	227	5	7	4.5	15	3	10	9	9	ns
prot456	420	7	10	7.2	18	7	7	9	12.6	ns
prot457	171	10	7	24	27	27	16	39	39	sig
prot458	307	8	5	20	8	4	3	8	22	ns
prot459	230	7	1	3	7.5	10	6	6	7.5	ns
prot460	343	9	5	16.2	12.6	4	6	28.8	14.4	ns
prot461	441	8	6	30	24	6	6	24	24	ns
prot462	415	9	4	10	8	3	8	8	14	ns
prot463	270	11	9	12	1.5	14	4	13.5	9	sig
prot464	711	7	6	7.2	1.8	10	9	3.6	12.6	ns
prot465	321	8	9	12	27	15	6	27	72	sig
prot466	238	10	4	14	12	9	5	6	20	ns
prot467	320	7	6	10.5	12	7	6	10.5	6	ns
prot468	274	10	4	21.6	10.8	7	5	7.2	3.6	ns
prot469	364	12	7	18	24	7	8	6	12	ns
prot470	361	5	7	12	8	5	4	18	12	ns
prot471	262	6	9	4.5	7.5	22	6	6	12	sig
prot472	513	6	4	14.4	9	4	5	5.4	7.2	ns
prot473	569	4	2	9	15	5	3	6	18	ns
prot474	387	4	5	8	4	4	2	4	12	ns
prot475	447	3	4	10.5	7.5	8	2	9	7.5	ns
prot476	378	3	3	5.4	10.8	2	1	5.4	16.2	ns
prot477	251	3	6	21	21	5	2	6	6	ns
prot478	468	2	3	14	6	4	1	2	6	ns
prot479	544	3	5	1.5	4.5	4	4	3	4.5	ns
prot480	244	4	1	9	7.2	15	12	21.6	37.8	sig
prot481	327	7	4	15	3	5	6	9	18	ns
prot482	494	2	0	6	6	3	1	2	10	ns
prot483	192	169	155	220.5	228	301	284	459	421.5	sig
prot484	243	136	95	232.2	228.6	127	142	225	217.8	ns
prot485	149	40	36	132	117	51	51	114	135	ns
prot486	236	38	56	76	76	35	32	60	94	ns
prot487	134	41	39	55.5	72	105	114	189	207	sig
prot488	103	39	28	52.2	63	72	79	100.8	106.2	sig
prot489	103	34	26	111	102	41	27	105	126	ns
prot490	103	40	41	68	70	20	31	84	64	ns
prot491	271	33	32	34.5	43.5	31	27	34.5	42	ns
prot492	257	26	33	54	37.8	41	34	84.6	64.8	sig
prot493	174	16	13	60	75	22	20	45	42	ns
prot494	165	17	33	50	36	23	29	42	56	ns
prot495	251	29	21	33	22.5	27	16	24	30	ns
prot496	265	18	24	16.2	37.8	28	22	46.8	36	ns
prot497	193	16	22	72	72	23	21	87	69	ns
prot498	137	26	25	44	52	15	27	36	48	ns
prot499	149	22	27	37.5	33	24	26	36	30	ns
prot500	291	23	17	45	52.2	22	21	36	32.4	ns
prot501	227	19	14	27	72	15	22	48	57	ns
prot502	198	22	19	30	26	17	19	38	20	ns
prot503	194	25	19	24	19.5	12	28	30	27	ns
prot504	234	19	17	30.6	21.6	18	13	34.2	37.8	ns
prot505	247	20	13	45	33	18	13	63	27	ns
prot506	145	20	15	32	40	20	21	16	30	ns
prot507	141	20	18	24	34.5	12	22	19.5	24	sig
prot508	187	16	16	14.4	19.8	13	22	18	32.4	sig
prot509	165	17	17	48	42	12	9	36	69	ns
prot510	166	10	11	48	42	16	13	40	36	ns
prot511	225	18	14	22.5	30	21	15	27	24	ns
prot512	239	11	13	28.8	14.4	13	15	10.8	32.4	ns
prot513	275	15	17	39	42	16	9	33	45	ns
prot514	206	15	17	30	30	15	14	32	38	ns
prot515	322	11	18	19.5	30	9	17	16.5	31.5	ns
prot516	178	11	15	32.4	18	10	17	45	27	ns
prot517	227	17	9	33	51	10	16	54	36	ns
prot518	237	8	10	28	10	10	14	36	32	ns
prot519	254	7	8	18	18	11	11	19.5	12	ns
prot520	208	10	12	21.6	36	18	17	28.8	18	sig
prot521	153	14	12	33	24	10	9	36	15	ns
prot522	244	13	9	20	34	13	24	24	36	sig
prot523	287	9	6	4.5	19.5	8	11	9	19.5	sig
prot524	206	13	6	18	25.2	9	13	14.4	19.8	ns
prot525	244	12	8	51	39	18	13	24	39	ns
prot526	383	12	6	12	18	12	13	12	18	ns
prot527	184	11	8	15	22.5	6	10	12	12	ns
prot528	377	5	7	18	18	36	21	48.6	48.6	sig
prot529	355	10	8	30	21	8	9	18	42	ns
prot530	129	7	8	12	18	6	7	18	20	ns
prot531	162	7	9	12	10.5	36	24	40.5	22.5	sig
prot532	184	9	9	21.6	5.4	10	4	19.8	12.6	ns
prot533	347	8	8	21	45	11	5	15	27	ns
prot534	203	4	10	20	10	3	5	14	10	ns
prot535	1930	6	10	12	13.5	6	3	10.5	4.5	ns
prot536	316	10	16	12.6	12.6	5	12	16.2	16.2	ns
prot537	198	7	9	9	21	7	6	27	33	ns
prot538	250	7	6	14	14	9	10	16	26	ns
prot539	265	5	5	9	7.5	6	6	9	15	ns
prot540	469	5	11	9	16.2	8	8	18	14.4	ns
prot541	563	11	7	12	9	16	9	21	42	sig
prot542	290	15	4	16	16	18	13	36	40	sig
prot543	338	12	3	15	6	4	8	9	12	ns
prot544	449	8	7	1.8	7.2	7	13	19.8	25.2	sig
prot545	273	4	3	15	6	5	3	18	18	ns
prot546	412	4	9	8	22	4	6	14	20	ns
prot547	170	5	3	9	7.5	14	7	16.5	7.5	sig
prot548	478	3	10	18	7.2	10	10	25.2	21.6	sig
prot549	302	6	3	15	6	3	7	9	21	ns
prot550	167	5	8	16	10	7	4	2	6	ns
prot551	151	6	5	6	15	2	5	7.5	10.5	ns
prot552	816	6	7	9	10.8	10	7	14.4	19.8	ns
prot553	279	4	5	6	9	5	3	12	18	ns
prot554	320	1	9	10	10	5	7	8	8	ns
prot555	351	3	3	4.5	0	9	12	9	27	sig
prot556	242	2	3	10.8	9	4	6	7.2	10.8	ns
prot557	276	7	2	15	18	8	2	18	15	ns
prot558	565	6	8	14	4	2	2	12	12	ns
prot559	356	8	4	4.5	7.5	2	3	3	3	ns
prot560	162	6	1	1.8	7.2	6	2	7.2	9	ns
prot561	155	5	7	6	15	8	8	3	18	ns
prot562	484	5	3	6	6	4	6	8	6	ns
prot563	462	4	7	3	3	4	2	7.5	10.5	ns
prot564	989	5	4	14.4	3.6	1	6	7.2	5.4	ns
prot565	353	3	3	18	18	3	1	15	15	ns
prot566	382	8	2	6	6	6	5	12	10	ns
prot567	1092	5	5	6	3	3	1	1.5	7.5	ns
prot568	158	2	6	3.6	3.6	4	5	9	3.6	ns
prot569	829	7	3	12	12	0	3	24	18	ns
prot570	600	3	2	2	2	1	5	6	10	ns
prot571	743	5	2	0	4.5	5	2	7.5	0	ns
prot572	271	2	1	5.4	1.8	4	2	1.8	7.2	sig
prot573	774	2	2	9	12	10	10	12	18	sig
prot574	617	1	0	4	2	1	0	2	8	ns
prot575	120	149	157	252	243	167	181	250.5	252	ns
prot576	257	133	134	257.4	219.6	145	139	241.2	217.8	ns
prot577	138	139	143	468	402	153	147	417	423	ns
prot578	126	84	88	188	184	77	86	190	186	ns
prot579	126	107	90	123	144	81	82	132	142.5	ns
prot580	126	76	77	158.4	174.6	88	82	127.8	151.2	ns
prot581	126	84	81	261	228	86	78	234	276	ns
prot582	126	83	87	186	172	107	93	178	212	ns
prot583	126	84	78	132	145.5	70	80	160.5	111	ns
prot584	126	85	108	180	199.8	89	61	142.2	158.4	ns
prot585	433	83	99	282	243	270	270	909	612	sig
prot586	258	39	34	82	90	52	27	60	66	ns
prot587	219	27	33	36	24	25	40	39	39	ns
prot588	274	25	32	48.6	59.4	19	27	59.4	52.2	ns
prot589	211	26	23	78	54	28	21	48	69	ns
prot590	203	18	20	38	42	22	24	60	46	sig
prot591	210	20	23	45	42	26	23	42	51	ns
prot592	190	23	28	59.4	52.2	24	30	37.8	41.4	ns
prot593	164	22	22	60	48	29	22	54	66	ns
prot594	159	16	19	44	42	25	24	48	30	ns
prot595	171	15	21	34.5	25.5	60	45	85.5	54	sig
prot596	153	16	20	34.2	41.4	21	17	43.2	36	ns
prot597	176	15	18	69	78	46	36	114	108	sig
prot598	192	10	15	34	18	16	21	36	34	ns
prot599	352	12	11	21	24	31	29	27	43.5	sig
prot600	146	16	12	27	28.8	16	16	37.8	37.8	ns
prot601	323	17	19	57	57	9	11	27	48	ns
prot602	258	19	22	26	28	11	21	42	22	ns
prot603	152	12	17	19.5	24	13	12	27	18	ns
prot604	76	18	14	36	32.4	15	20	48.6	37.8	ns
prot605	128	22	19	60	39	18	7	39	39	ns
prot606	187	21	25	30	46	13	22	30	28	ns
prot607	160	11	14	34.5	19.5	11	13	30	19.5	ns
prot608	315	14	16	21.6	12.6	54	42	43.2	68.4	sig
prot609	129	19	14	30	33	14	12	63	45	ns
prot610	185	11	9	24	28	13	8	46	22	sig
prot611	146	8	15	9	18	10	11	27	15	ns
prot612	241	15	13	23.4	36	11	14	19.8	32.4	ns
prot613	222	11	16	42	39	17	23	42	48	sig
prot614	205	12	9	24	8	10	10	4	16	ns
prot615	240	14	6	30	16.5	10	9	22.5	22.5	ns
prot616	99	9	15	16.2	19.8	9	10	23.4	10.8	ns
prot617	643	8	9	36	42	12	12	30	54	sig
prot618	239	11	14	22	22	7	10	30	22	ns
prot619	383	10	17	13.5	15	7	19	16.5	18	ns
prot620	247	7	13	14.4	12.6	12	12	21.6	14.4	ns
prot621	189	8	9	24	18	13	7	42	27	ns
prot622	171	9	10	18	24	10	13	10	20	ns
prot623	326	10	7	6	6	4	10	12	6	ns
prot624	231	10	9	14.4	16.2	14	13	16.2	21.6	ns
prot625	153	10	12	39	42	10	11	27	15	ns
prot626	268	8	11	12	20	6	5	26	16	sig
prot627	204	8	6	6	24	14	11	30	27	sig
prot628	191	14	14	23.4	16.2	10	12	18	18	ns
prot629	114	11	6	12	24	11	10	24	12	ns
prot630	419	14	10	22	14	10	17	22	18	ns
prot631	141	6	10	10.5	16.5	11	12	6	13.5	ns
prot632	128	9	7	12.6	27	7	13	19.8	7.2	ns
prot633	164	7	13	15	18	7	3	21	6	ns
prot634	274	4	7	8	16	12	7	22	10	ns
prot635	188	11	8	9	16.5	7	12	16.5	15	ns
prot636	372	9	12	12.6	9	8	6	10.8	10.8	ns
prot637	365	10	4	18	30	10	8	36	21	ns
prot638	145	8	4	12	28	8	5	14	16	ns
prot639	159	6	5	15	7.5	11	6	13.5	12	ns
prot640	379	9	5	7.2	19.8	8	13	12.6	14.4	ns
prot641	190	6	3	24	48	12	9	24	18	ns
prot642	194	6	3	28	18	10	6	30	14	ns
prot643	178	7	7	3	18	7	5	15	7.5	ns
prot644	181	9	9	12.6	12.6	11	9	9	10.8	ns
prot645	321	9	11	21	12	8	9	36	3	ns
prot646	192	5	8	32	8	8	11	8	10	ns
prot647	352	6	9	16.5	10.5	9	9	10.5	12	ns
prot648	118	9	6	12.6	10.8	10	11	19.8	10.8	ns
prot649	410	8	8	21	18	9	9	81	27	sig
prot650	403	7	5	12	22	7	6	16	10	ns
prot651	199	6	10	15	3	7	14	15	12	ns
prot652	457	8	7	12.6	14.4	6	2	10.8	3.6	ns
prot653	221	9	10	24	39	10	9	18	30	ns
prot654	216	4	8	14	18	5	7	10	16	ns
prot655	217	9	3	3	15	1	3	6	7.5	ns
prot656	172	6	6	7.2	7.2	8	2	14.4	12.6	ns
prot657	268	5	7	18	21	4	0	12	12	ns
prot658	583	2	7	18	18	10	7	14	20	sig
prot659	229	10	8	16.5	15	7	13	18	10.5	ns
prot660	177	6	8	16.2	7.2	18	24	28.8	18	sig
prot661	142	6	10	42	18	6	16	24	30	sig
prot662	178	5	8	32	14	9	6	16	10	ns
prot663	111	10	4	7.5	9	5	10	9	7.5	ns
prot664	116	4	9	10.8	14.4	4	7	9	3.6	ns
prot665	325	13	8	18	18	6	9	18	12	ns
prot666	268	7	8	14	10	5	4	14	8	ns
prot667	599	4	7	15	3	3	6	16.5	9	ns
prot668	341	6	10	10.8	14.4	4	3	10.8	12.6	ns
prot669	172	4	6	12	15	7	3	24	15	ns
prot670	204	5	5	8	16	9	6	10	2	ns
prot671	171	6	9	1.5	7.5	7	4	10.5	16.5	ns
prot672	255	9	6	9	9	4	4	9	7.2	ns
prot673	180	2	4	18	24	5	1	21	15	ns
prot674	215	2	2	8	20	9	6	12	16	ns
prot675	211	5	6	7.5	15	5	10	7.5	7.5	ns
prot676	234	7	6	5.4	7.2	2	3	9	14.4	ns
prot677	214	7	2	15	18	8	5	6	24	ns
prot678	180	3	6	14	10	5	5	8	16	ns
prot679	292	2	6	3	7.5	4	3	9	9	ns
prot680	387	1	4	9	10.8	8	3	7.2	16.2	sig
prot681	283	5	7	18	15	3	2	15	12	ns
prot682	351	0	5	2	8	1	2	6	10	ns
prot683	502	3	4	7.5	6	4	3	10.5	6	ns
prot684	484	4	3	3.6	7.2	1	4	9	12.6	ns
prot685	345	4	6	21	6	7	6	18	9	ns
prot686	448	6	4	10	8	6	12	12	30	sig
prot687	277	4	1	6	4.5	12	4	15	12	sig
prot688	737	9	2	9	7.2	2	5	10.8	5.4	ns
prot689	159	5	2	9	12	7	5	18	24	ns
prot690	153	1	6	6	4	15	12	12	36	sig
prot691	321	2	6	6	12	6	5	9	7.5	ns
prot692	373	4	5	7.2	7.2	2	5	9	5.4	ns
prot693	124	3	5	3	18	2	6	6	30	sig
prot694	330	0	3	4	6	4	8	2	2	ns
prot695	319	7	1	3	9	5	2	1.5	15	sig
prot696	272	5	3	10.8	5.4	5	2	9	3.6	ns
prot697	296	6	3	18	9	3	2	6	0	ns
prot698	167	4	2	10	4	5	7	4	22	sig
prot699	832	4	6	6	10.5	4	5	10.5	10.5	ns
prot700	461	4	2	1.8	3.6	2	6	3.6	12.6	ns
prot701	152	6	2	12	18	6	9	12	15	ns
prot702	247	4	3	2	14	6	2	12	16	sig
prot703	311	4	2	9	13.5	4	3	9	7.5	ns
prot704	299	7	3	3.6	5.4	7	11	12.6	23.4	sig
prot705	383	2	1	9	6	5	11	21	12	sig
prot706	426	2	4	8	8	5	2	10	12	ns
prot707	155	5	7	9	7.5	8	2	6	3	ns
prot708	989	5	4	7.2	5.4	4	5	5.4	3.6	ns
prot709	187	2	1	3	6	2	5	6	12	sig
prot710	366	0	3	4	10	2	3	2	10	ns
prot711	715	1	2	4.5	3	2	2	10.5	6	sig
prot712	830	3	3	5.4	3.6	3	2	7.2	5.4	ns
prot713	177	3	1	12	12	1	4	30	6	ns
prot714	632	1	2	4	8	4	2	6	4	ns
prot715	444	1	3	10.5	4.5	4	2	4.5	0	ns
prot716	1241	1	4	3.6	3.6	2	3	0	9	ns
prot717	685	2	2	18	9	2	1	3	15	ns
prot718	387	2	0	2	6	1	0	6	6	ns
prot719	322	3	3	9	4.5	3	3	1.5	4.5	ns
prot720	735	2	1	7.2	3.6	2	1	0	0	ns
prot721	186	38	40	96	150	42	34	153	117	ns
prot722	156	33	41	68	84	70	72	136	112	sig
prot723	282	40	57	60	79.5	72	58	114	94.5	sig
prot724	140	26	35	50.4	39.6	35	23	50.4	55.8	ns
prot725	137	25	41	72	84	102	90	207	180	sig
prot726	124	19	28	48	44	54	52	96	104	sig
prot727	169	14	21	40.5	22.5	18	14	27	34.5	ns
prot728	142	22	24	37.8	43.2	29	28	41.4	46.8	sig
prot729	162	26	24	57	57	28	34	87	93	sig
prot730	200	14	19	40	54	23	22	46	34	ns
prot731	156	12	13	9	30	19	21	33	22.5	ns
prot732	306	19	23	32.4	43.2	16	13	39.6	43.2	ns
prot733	174	15	12	45	51	24	10	84	84	sig
prot734	194	14	21	40	30	15	17	42	36	ns
prot735	103	15	13	22.5	16.5	14	20	28.5	13.5	ns
prot736	172	16	11	32.4	18	23	25	36	45	sig
prot737	180	10	9	33	48	17	19	54	39	ns
prot738	184	11	13	30	24	13	10	30	20	ns
prot739	230	15	15	18	18	16	10	16.5	10.5	ns
prot740	187	20	11	27	18	57	36	70.2	91.8	sig
prot741	189	17	15	60	30	16	11	39	33	ns
prot742	180	17	19	24	30	11	10	26	36	ns
prot743	294	10	16	25.5	15	25	27	33	24	sig
prot744	186	11	14	32.4	27	14	15	21.6	10.8	ns
prot745	225	15	14	27	21	8	10	42	30	ns
prot746	174	10	9	18	28	13	12	30	26	ns
prot747	208	13	13	19.5	15	13	17	22.5	16.5	ns
prot748	217	15	11	16.2	10.8	11	10	14.4	18	ns
prot749	112	12	9	27	24	13	14	30	27	ns
prot750	206	19	12	30	28	5	11	32	22	ns
prot751	166	11	5	13.5	9	8	10	19.5	10.5	ns
prot752	113	7	5	10.8	21.6	15	7	19.8	21.6	ns
prot753	169	8	7	24	27	8	8	15	15	ns
prot754	313	10	10	16	20	8	8	18	18	ns
prot755	197	6	10	19.5	4.5	16	18	15	18	sig
prot756	124	4	7	19.8	9	8	5	3.6	16.2	ns
prot757	246	6	7	18	15	5	8	18	24	ns
prot758	258	6	10	28	16	7	8	26	18	ns
prot759	168	10	5	19.5	3	6	4	18	10.5	ns
prot760	260	5	10	9	16.2	15	18	32.4	16.2	sig
prot761	243	10	6	12	27	7	10	27	24	ns
prot762	124	9	8	18	14	12	14	30	24	sig
prot763	208	6	4	10.5	9	14	14	4.5	13.5	ns
prot764	217	4	4	16.2	12.6	7	7	18	7.2	ns
prot765	197	10	5	12	24	7	5	24	36	ns
prot766	177	5	2	12	16	3	4	8	10	ns
prot767	146	5	7	13.5	13.5	9	6	7.5	6	ns
prot768	157	6	5	10.8	5.4	9	6	9	12.6	ns
prot769	270	6	6	24	18	9	6	21	15	ns
prot770	264	3	6	20	8	7	5	20	20	ns
prot771	274	11	13	9	12	9	4	12	18	sig
prot772	156	5	2	19.8	14.4	10	8	7.2	25.2	ns
prot773	252	3	6	36	9	9	8	18	33	ns
prot774	356	7	6	16	18	6	1	18	12	ns
prot775	180	6	8	6	1.5	9	7	7.5	12	ns
prot776	251	5	8	3.6	7.2	4	6	9	10.8	ns
prot777	156	3	6	18	18	7	9	42	15	ns
prot778	227	11	6	12	24	8	8	16	16	sig
prot779	116	7	10	3	7.5	15	24	36	18	sig
prot780	154	4	8	16.2	23.4	12	6	7.2	5.4	ns
prot781	198	4	8	9	9	5	10	15	21	ns
prot782	236	6	5	16	18	7	3	12	6	ns
prot783	184	6	6	16.5	7.5	9	12	12	13.5	ns
prot784	122	8	3	7.2	14.4	4	3	14.4	10.8	ns
prot785	91	5	4	21	33	3	12	9	27	sig
prot786	274	6	7	2	22	6	18	28	12	sig
prot787	152	4	2	9	4.5	7	7	7.5	4.5	ns
prot788	162	5	1	9	10.8	7	4	9	7.2	ns
prot789	158	4	2	15	12	8	3	18	24	ns
prot790	463	12	4	10	12	3	3	20	14	ns
prot791	312	7	6	7.5	6	18	15	13.5	18	sig
prot792	261	7	4	5.4	5.4	6	2	16.2	5.4	ns
prot793	392	4	5	9	12	5	4	6	27	sig
prot794	182	8	5	8	8	4	4	12	10	ns
prot795	310	3	3	6	4.5	2	1	10.5	4.5	ns
prot796	382	6	4	10.8	1.8	18	9	37.8	48.6	sig
prot797	113	5	6	9	24	5	9	9	30	ns
prot798	111	2	6	12	10	6	5	4	10	ns
prot799	418	7	2	7.5	7.5	5	2	6	13.5	ns
prot800	185	6	4	9	3.6	5	12	7.2	12.6	sig
prot801	163	4	6	3	6	2	7	18	12	ns
prot802	238	5	2	6	8	6	5	14	18	ns
prot803	282	8	6	4.5	13.5	6	4	4.5	9	ns
prot804	305	5	6	3.6	7.2	7	5	3.6	7.2	ns
prot805	292	2	2	15	12	14	9	27	15	sig
prot806	427	1	2	6	4	2	3	8	10	ns
prot807	234	3	2	10.5	1.5	6	4	12	13.5	sig
prot808	233	8	7	12.6	3.6	7	13	7.2	19.8	sig
prot809	425	10	6	24	18	7	8	18	21	ns
prot810	95	0	3	10	18	4	20	24	8	sig
prot811	241	4	3	13.5	10.5	9	4	13.5	6	sig
prot812	201	8	2	3.6	9	4	3	1.8	3.6	ns
prot813	474	6	3	18	15	4	2	12	6	ns
prot814	437	4	6	12	4	3	2	4	6	ns
prot815	411	2	4	1.5	6	3	3	6	9	ns
prot816	333	2	2	1.8	1.8	6	2	5.4	3.6	ns
prot817	449	3	3	12	21	1	3	9	21	ns
prot818	256	2	2	10	4	0	3	10	8	ns
prot819	292	3	2	1.5	4.5	2	4	0	3	ns
prot820	669	1	3	10.8	12.6	9	1	7.2	12.6	ns
prot821	378	4	7	9	9	8	0	12	15	ns
prot822	373	3	2	12	8	8	2	6	16	sig
prot823	327	2	2	9	3	3	1	9	4.5	ns
prot824	180	3	2	3.6	5.4	6	3	9	3.6	ns
prot825	357	4	1	9	9	5	1	15	9	ns
prot826	791	4	5	2	0	1	3	8	2	ns
prot827	1037	1	1	4.5	7.5	3	4	6	6	ns
prot828	223	3	3	7.2	5.4	3	3	5.4	0	ns
prot829	417	3	9	3	3	4	4	9	15	ns
prot830	310	1	2	2	4	3	2	8	6	ns
prot831	796	1	0	7.5	7.5	1	3	4.5	3	ns
prot832	385	2	2	3.6	7.2	3	2	1.8	3.6	ns
prot833	399	5	3	9	18	4	4	6	18	sig
prot834	661	6	1	6	6	2	3	4	2	ns
prot835	648	3	3	4.5	1.5	1	4	4.5	6	ns
prot836	172	0	0	0	5.4	2	3	7.2	7.2	ns
prot837	459	2	2	0	6	0	3	6	6	ns
prot838	266	3	2	4	2	0	0	2	8	ns
prot839	85	46	53	76.5	100.5	75	69	139.5	156	sig
prot840	185	66	61	106.2	99	50	62	81	111.6	ns
prot841	130	55	65	120	174	54	66	162	159	ns
prot842	128	49	47	88	98	186	147	270	336	sig
prot843	130	54	41	87	75	57	67	79.5	96	ns
prot844	150	41	61	118.8	90	231	135	259.2	318.6	sig
prot845	94	33	47	156	165	31	34	132	129	ns
prot846	154	19	26	58	40	23	23	64	54	ns
prot847	76	18	19	28.5	33	23	17	42	36	ns
prot848	213	20	19	23.4	32.4	17	13	28.8	30.6	ns
prot849	51	16	20	54	81	14	26	45	39	ns
prot850	198	9	13	42	38	32	34	56	64	sig
prot851	150	15	15	28.5	34.5	32	32	34.5	54	sig
prot852	161	17	12	18	19.8	11	11	16.2	23.4	ns
prot853	227	10	13	36	42	11	10	24	42	ns
prot854	56	16	12	40	24	7	18	26	20	ns
prot855	107	7	13	22.5	24	15	17	24	15	ns
prot856	85	13	14	21.6	21.6	16	18	14.4	18	ns
prot857	191	17	7	30	27	10	12	42	45	ns
prot858	207	18	11	32	16	14	14	34	34	ns
prot859	313	11	10	10.5	25.5	8	9	21	25.5	ns
prot860	150	12	14	30.6	25.2	22	28	32.4	39.6	sig
prot861	446	10	12	21	27	16	23	54	33	sig
prot862	165	9	14	26	20	16	11	40	32	ns
prot863	164	8	9	19.5	25.5	9	9	21	22.5	ns
prot864	183	8	8	25.2	23.4	13	12	27	14.4	ns
prot865	112	11	10	21	39	10	9	36	24	ns
prot866	99	6	7	24	30	9	11	26	26	ns
prot867	162	4	6	12	25.5	11	11	13.5	15	ns
prot868	294	10	9	14.4	28.8	6	5	19.8	10.8	ns
prot869	219	11	13	30	30	11	9	21	30	ns
prot870	139	12	6	24	18	15	10	60	28	sig
prot871	1091	6	8	12	21	11	4	9	27	ns
prot872	153	9	11	18	16.2	11	9	12.6	10.8	ns
prot873	122	11	13	18	21	7	14	33	30	ns
prot874	308	14	14	22	22	3	5	24	4	ns
prot875	274	4	8	12	6	5	5	10.5	22.5	ns
prot876	168	8	8	21.6	7.2	2	10	14.4	10.8	ns
prot877	157	8	9	18	9	27	30	72	108	sig
prot878	171	7	10	24	26	12	12	30	14	ns
prot879	163	10	10	6	9	6	7	22.5	13.5	ns
prot880	78	10	6	7.2	14.4	7	11	16.2	9	ns
prot881	177	6	14	27	18	6	16	27	33	ns
prot882	198	12	6	10	16	6	11	18	18	ns
prot883	322	10	7	9	16.5	8	7	7.5	15	ns
prot884	145	8	7	19.8	7.2	5	4	3.6	19.8	ns
prot885	224	9	9	18	15	9	6	27	18	ns
prot886	155	12	4	12	20	6	11	12	6	ns
prot887	102	4	9	10.5	19.5	12	7	6	16.5	ns
prot888	207	7	4	5.4	12.6	4	7	9	5.4	ns
prot889	480	9	7	15	24	5	3	18	18	ns
prot890	104	1	4	14	8	5	8	6	8	ns
prot891	204	5	7	12	7.5	6	12	10.5	7.5	ns
prot892	248	6	8	18	14.4	10	3	16.2	14.4	sig
prot893	157	8	5	18	15	7	9	18	9	ns
prot894	132	8	0	14	18	6	9	24	12	ns
prot895	214	12	3	10.5	4.5	5	8	12	9	ns
prot896	219	3	7	14.4	5.4	3	4	7.2	0	ns
prot897	193	8	4	15	24	7	8	18	9	ns
prot898	155	9	1	18	10	9	7	10	10	ns
prot899	239	4	7	9	4.5	7	5	3	7.5	ns
prot900	116	7	6	14.4	19.8	4	6	10.8	12.6	ns
prot901	211	2	9	27	27	6	10	21	24	ns
prot902	156	4	5	10	24	11	4	10	10	ns
prot903	246	8	7	15	3	4	7	10.5	3	ns
prot904	218	4	4	12.6	18	4	4	18	7.2	ns
prot905	201	6	8	18	12	7	8	9	12	ns
prot906	111	3	3	10	2	8	4	16	8	sig
prot907	175	2	3	10.5	7.5	6	2	9	7.5	ns
prot908	195	5	4	7.2	5.4	18	12	37.8	43.2	sig
prot909	292	3	9	18	6	3	4	21	9	ns
prot910	173	8	1	16	4	4	3	8	12	ns
prot911	284	3	4	4.5	9	4	3	10.5	9	ns
prot912	151	6	5	5.4	9	7	7	10.8	1.8	ns
prot913	165	2	4	15	12	5	6	12	15	ns
prot914	132	9	4	16	8	5	7	6	18	ns
prot915	177	4	7	4.5	12	5	5	4.5	15	ns
prot916	137	4	6	5.4	14.4	5	9	16.2	16.2	ns
prot917	325	5	7	21	15	8	8	9	15	ns
prot918	192	5	6	2	2	5	7	6	4	ns
prot919	170	5	5	4.5	3	2	6	15	15	sig
prot920	157	5	4	9	9	3	5	5.4	9	ns
prot921	192	0	7	12	15	15	18	45	45	sig
prot922	474	7	2	8	6	3	4	0	6	ns
prot923	186	4	2	6	6	5	4	6	3	sig
prot924	428	3	4	5.4	1.8	5	4	3.6	1.8	ns
prot925	191	3	3	18	21	4	4	6	3	ns
prot926	169	4	3	12	4	0	6	12	12	ns
prot927	166	4	3	6	4.5	11	11	6	10.5	sig
prot928	290	2	2	7.2	5.4	3	6	10.8	5.4	ns
prot929	216	5	2	6	9	6	5	6	9	ns
prot930	103	4	4	10	6	4	6	8	14	ns
prot931	271	3	3	7.5	3	10	2	10.5	0	ns
prot932	147	4	4	9	9	3	1	5.4	5.4	ns
prot933	135	6	9	18	9	3	0	9	6	ns
prot934	135	4	3	10	8	7	1	4	4	ns
prot935	135	4	2	9	4.5	1	2	4.5	3	ns
prot936	135	0	1	16.2	7.2	18	18	21.6	10.8	sig
prot937	321	3	2	3	9	6	2	3	3	sig
prot938	164	1	2	2	2	1	3	6	8	ns
prot939	113	5	3	4.5	3	4	4	7.5	1.5	ns
prot940	271	3	3	3.6	14.4	2	1	3.6	3.6	ns
prot941	204	3	1	9	15	1	2	3	6	ns
prot942	276	5	3	2	8	9	3	4	8	sig
prot943	108	4	0	3	12	4	2	10.5	6	ns
prot944	91	3	5	10.8	1.8	3	4	9	5.4	ns
prot945	325	6	1	12	9	3	4	9	6	ns
prot946	114	4	4	2	2	2	2	4	4	ns
prot947	277	1	0	3	6	2	2	3	1.5	ns
prot948	118	1	4	3.6	3.6	3	5	5.4	1.8	ns
prot949	121	3	1	6	15	5	1	9	12	ns
prot950	198	2	5	6	2	2	2	4	4	sig
prot951	237	3	3	3	0	1	1	1.5	3	ns
prot952	220	2	3	3.6	1.8	0	2	7.2	3.6	ns
prot953	406	1	4	3	6	2	0	12	3	ns
prot954	391	2	4	2	4	1	1	4	6	ns
prot955	189	3	1	1.5	1.5	3	1	4.5	1.5	ns
prot956	232	3	1	7.2	5.4	5	1	7.2	3.6	ns
prot957	470	1	3	6	15	1	3	6	6	ns
prot958	527	3	3	2	2	1	1	6	4	ns
prot959	141	2	0	3	4.5	3	6	13.5	18	sig
prot960	602	0	2	3.6	0	1	1	5.4	1.8	ns
prot961	109	23	21	72	87	22	28	84	87	ns
prot962	258	21	21	86	50	30	27	56	42	ns
prot963	168	19	19	18	25.5	23	22	40.5	51	sig
prot964	177	15	22	21.6	23.4	24	11	27	39.6	ns
prot965	104	17	9	30	42	36	51	81	126	sig
prot966	187	13	13	14	20	4	7	18	12	ns
prot967	134	13	12	10.5	27	7	10	21	16.5	ns
prot968	153	15	12	28.8	25.2	48	51	102.6	81	sig
prot969	125	13	11	60	39	21	7	33	21	ns
prot970	242	9	6	16	22	8	13	22	24	ns
prot971	128	6	19	13.5	30	11	17	18	18	ns
prot972	160	8	8	27	19.8	10	16	25.2	36	sig
prot973	65	10	11	30	15	7	12	45	30	ns
prot974	143	13	6	24	30	14	12	18	16	ns
prot975	131	12	13	18	13.5	16	8	28.5	21	sig
prot976	128	14	17	21.6	27	23	20	39.6	39.6	sig
prot977	76	11	14	9	48	6	5	24	12	ns
prot978	95	10	10	18	38	31	23	22	40	sig
prot979	70	2	10	13.5	16.5	31	20	30	27	sig
prot980	136	18	14	16.2	28.8	10	12	10.8	25.2	ns
prot981	116	11	6	21	30	12	10	21	33	ns
prot982	108	7	14	12	22	11	13	24	8	ns
prot983	195	10	8	10.5	13.5	5	7	13.5	18	ns
prot984	145	11	9	12.6	27	11	10	16.2	5.4	ns
prot985	102	5	7	24	30	11	11	27	27	ns
prot986	173	7	7	12	14	3	13	12	20	ns
prot987	212	5	5	7.5	7.5	6	5	15	9	ns
prot988	116	1	8	12.6	9	14	10	7.2	7.2	sig
prot989	219	6	5	3	27	9	8	30	24	ns
prot990	312	11	5	12	24	15	27	48	54	sig
prot991	78	7	4	6	3	5	3	7.5	6	ns
prot992	193	5	3	12.6	18	3	5	14.4	9	ns
prot993	500	7	3	15	9	3	0	3	15	ns
prot994	195	8	7	12	10	11	18	14	10	sig
prot995	177	7	6	15	6	4	3	6	7.5	ns
prot996	224	11	7	10.8	7.2	4	4	16.2	9	ns
prot997	239	5	6	12	33	2	6	12	6	ns
prot998	223	3	4	2	6	4	4	14	8	ns
prot999	113	6	1	7.5	6	4	4	12	6	ns
prot1000	94	1	6	10.8	12.6	4	4	12.6	5.4	ns
prot1001	74	4	5	21	24	4	4	6	15	ns
prot1002	265	6	8	24	12	3	3	14	16	ns
prot1003	225	10	1	10.5	6	8	5	10.5	13.5	ns
prot1004	129	5	8	3.6	3.6	8	4	7.2	10.8	ns
prot1005	210	6	7	12	6	1	7	9	27	ns
prot1006	248	3	6	10	12	4	2	4	10	ns
prot1007	158	8	4	15	9	4	5	4.5	7.5	ns
prot1008	68	8	6	9	9	5	5	3.6	3.6	ns
prot1009	68	4	6	3	15	8	7	6	12	sig
prot1010	548	9	9	6	6	4	9	10	10	ns
prot1011	123	2	5	3	10.5	4	4	7.5	12	ns
prot1012	181	4	4	10.8	3.6	4	4	3.6	7.2	ns
prot1013	824	3	7	27	12	8	5	18	9	ns
prot1014	250	5	5	12	4	5	2	0	8	ns
prot1015	242	3	8	7.5	3	3	5	9	9	ns
prot1016	186	5	1	3.6	5.4	5	1	3.6	10.8	ns
prot1017	228	4	5	12	15	4	7	6	15	ns
prot1018	106	3	2	8	6	10	9	20	12	sig
prot1019	135	5	3	10.5	4.5	7	7	7.5	4.5	ns
prot1020	173	1	7	0	3.6	2	2	3.6	9	ns
prot1021	245	3	4	3	9	5	6	15	18	ns
prot1022	98	3	4	6	6	2	3	10	12	ns
prot1023	149	3	3	12	10.5	3	7	7.5	6	ns
prot1024	136	4	0	10.8	3.6	4	0	10.8	9	ns
prot1025	335	5	4	15	6	2	5	18	15	ns
prot1026	81	1	2	2	14	2	4	6	8	ns
prot1027	124	4	9	3	4.5	8	5	3	7.5	ns
prot1028	204	0	3	12.6	3.6	5	4	5.4	3.6	ns
prot1029	124	3	1	18	18	5	3	0	9	ns
prot1030	231	5	4	8	10	2	3	12	10	ns
prot1031	192	3	2	13.5	7.5	5	5	9	6	ns
prot1032	514	3	2	9	10.8	4	0	7.2	1.8	ns
prot1033	277	4	6	18	18	3	5	9	6	ns
prot1034	159	1	5	6	2	5	1	0	8	ns
prot1035	190	1	5	0	7.5	5	6	4.5	4.5	ns
prot1036	225	6	7	12.6	9	9	3	10.8	9	ns
prot1037	57	1	2	15	9	0	5	18	12	ns
prot1038	153	4	2	8	4	3	5	12	16	ns
prot1039	91	5	6	1.5	3	3	5	7.5	3	ns
prot1040	94	3	3	3.6	5.4	6	6	7.2	3.6	ns
prot1041	112	2	1	6	15	4	4	9	18	ns
prot1042	336	0	6	12	6	3	2	2	8	ns
prot1043	241	4	4	6	6	3	5	9	1.5	ns
prot1044	108	4	2	5.4	7.2	1	4	7.2	10.8	ns
prot1045	117	4	2	9	0	6	6	3	9	ns
prot1046	286	4	3	6	4	3	6	12	12	sig
prot1047	122	3	2	7.5	7.5	1	5	3	1.5	ns
prot1048	273	2	2	0	7.2	4	3	7.2	5.4	ns
prot1049	237	3	4	3	9	2	4	6	12	ns
prot1050	222	6	4	6	0	6	9	6	6	sig
prot1051	799	2	1	7.5	4.5	5	3	3	1.5	ns
prot1052	125	2	4	1.8	3.6	5	4	9	7.2	ns
prot1053	98	2	2	6	0	3	3	15	6	ns
prot1054	153	0	3	2	4	3	1	4	4	ns
prot1055	186	1	3	6	1.5	2	1	3	1.5	ns
prot1056	188	1	3	1.8	1.8	5	0	0	0	ns
prot1057	127	3	2	6	3	3	2	6	12	ns
prot1058	65	111	113	238	232	120	115	252	182	ns
prot1059	115	48	44	76.5	75	177	105	234	198	sig
prot1060	65	30	32	46.8	54	35	29	55.8	50.4	ns
prot1061	90	15	20	75	36	21	13	57	72	ns
prot1062	120	9	9	28	30	15	13	30	26	ns
prot1063	83	9	9	15	13.5	6	12	18	21	ns
prot1064	177	8	9	18	12.6	9	6	10.8	18	ns
prot1065	59	5	6	24	9	13	4	21	24	ns
prot1066	97	9	13	22	20	10	15	32	20	ns
prot1067	188	5	9	12	12	12	5	7.5	4.5	ns
prot1068	82	7	6	14.4	10.8	10	8	16.2	12.6	ns
prot1069	109	7	8	42	15	11	7	21	27	ns
prot1070	109	6	11	12	14	4	8	8	10	ns
prot1071	168	7	7	18	12	10	9	4.5	13.5	ns
prot1072	188	15	6	16.2	10.8	8	5	16.2	12.6	ns
prot1073	82	7	6	18	12	3	7	27	12	ns
prot1074	75	10	9	18	18	6	11	16	12	ns
prot1075	151	7	8	6	6	5	5	4.5	7.5	ns
prot1076	175	4	6	14.4	7.2	8	11	5.4	12.6	ns
prot1077	116	4	6	21	15	10	5	24	24	ns
prot1078	161	5	6	12	16	1	12	10	12	sig
prot1079	95	6	3	4.5	6	11	4	10.5	9	ns
prot1080	101	7	5	5.4	10.8	8	5	12.6	7.2	ns
prot1081	175	8	3	21	30	6	2	30	15	ns
prot1082	401	8	5	10	12	3	8	14	12	ns
prot1083	214	6	5	9	9	6	4	4.5	15	ns
prot1084	215	10	5	7.2	12.6	4	6	5.4	10.8	ns
prot1085	152	4	5	15	15	4	8	18	27	sig
prot1086	125	4	7	12	12	6	9	18	18	sig
prot1087	154	4	2	3	4.5	6	4	9	1.5	ns
prot1088	119	5	4	10.8	9	5	4	9	7.2	ns
prot1089	145	4	8	15	21	8	8	24	24	sig
prot1090	256	7	8	16	12	1	6	6	8	ns
prot1091	119	5	4	6	3	7	6	9	9	ns
prot1092	159	4	8	10.8	1.8	14	4	3.6	25.2	sig
prot1093	91	2	7	3	21	4	1	6	12	ns
prot1094	396	3	4	8	10	6	3	6	8	ns
prot1095	205	7	3	6	12	4	14	15	21	sig
prot1096	108	4	5	3.6	9	4	3	9	9	ns
prot1097	71	4	7	18	12	3	2	12	3	ns
prot1098	259	5	1	2	4	6	1	16	2	sig
prot1099	191	4	2	6	9	5	2	1.5	4.5	ns
prot1100	147	3	5	9	1.8	2	3	9	5.4	ns
prot1101	292	2	5	18	9	5	5	12	3	ns
prot1102	69	5	5	0	10	5	3	8	14	ns
prot1103	245	3	5	9	7.5	5	5	13.5	9	ns
prot1104	146	5	2	0	9	1	1	10.8	3.6	sig
prot1105	351	3	1	15	9	7	3	9	9	ns
prot1106	106	3	2	2	10	4	0	14	10	ns
prot1107	180	4	2	4.5	4.5	4	3	4.5	10.5	ns
prot1108	199	2	2	5.4	9	7	6	3.6	9	sig
prot1109	185	7	3	12	6	2	5	12	3	ns
prot1110	182	3	3	4	0	5	2	8	4	ns
prot1111	59	4	4	7.5	6	6	4	3	6	sig
prot1112	173	7	2	9	5.4	1	2	1.8	1.8	sig
prot1113	105	4	5	21	6	4	5	0	6	ns
prot1114	79	1	5	12	14	4	3	8	2	ns
prot1115	94	2	0	7.5	12	1	1	1.5	3	ns
prot1116	235	4	7	1.8	0	3	1	7.2	5.4	ns
prot1117	99	5	2	9	6	3	2	9	12	ns
prot1118	103	2	1	2	2	4	1	0	10	ns
prot1119	226	3	2	7.5	4.5	2	5	4.5	3	ns
prot1120	168	2	1	3.6	3.6	7	0	5.4	5.4	ns
prot1121	454	3	3	0	6	0	2	9	6	ns
prot1122	92	3	0	4	4	1	4	8	10	ns
prot1123	99	4	3	7.5	3	6	1	0	4.5	ns
prot1124	116	4	4	9	5.4	9	9	21.6	27	sig
prot1125	90	3	5	0	6	2	3	9	21	ns
prot1126	87	2	0	2	6	2	2	6	4	ns
prot1127	294	1	3	7.5	7.5	2	5	3	6	sig
prot1128	354	4	1	0	3.6	3	1	3.6	3.6	ns
prot1129	216	4	0	3	9	3	4	6	9	ns
prot1130	138	1	2	4	2	2	1	0	6	ns
prot1131	187	0	1	4.5	4.5	3	4	1.5	3	ns
prot1132	495	3	1	3.6	7.2	0	3	3.6	3.6	ns
prot1133	406	1	1	0	0	2	3	12	9	ns
prot1134	382	2	0	6	10	0	2	2	0	ns
prot1135	272	1	1	1.5	1.5	0	1	7.5	4.5	ns
prot1136	71	18	18	32.4	25.2	32	20	46.8	37.8	ns
prot1137	105	24	25	75	60	29	19	75	63	ns
prot1138	234	22	20	48	56	20	19	32	56	ns
prot1139	112	19	21	25.5	33	33	21	33	36	sig
prot1140	114	15	18	16.2	19.8	51	54	32.4	108	sig
prot1141	112	10	5	18	18	2	5	18	18	sig
prot1142	166	6	8	10	14	6	6	14	32	ns
prot1143	104	6	8	3	13.5	21	39	36	27	sig
prot1144	376	9	5	9	10.8	8	8	21.6	7.2	ns
prot1145	83	8	8	21	18	9	2	21	21	ns
prot1146	51	7	8	8	4	7	6	18	16	ns
prot1147	74	6	5	7.5	4.5	7	7	7.5	16.5	ns
prot1148	74	9	3	7.2	1.8	4	8	12.6	7.2	ns
prot1149	117	7	7	9	12	4	3	12	15	ns
prot1150	106	5	5	8	12	8	6	6	6	ns
prot1151	110	1	3	0	10.5	5	0	3	12	ns
prot1152	73	5	3	3.6	1.8	5	1	3.6	7.2	ns
prot1153	113	3	5	24	3	14	6	42	36	sig
prot1154	358	4	6	6	4	2	4	6	14	ns
prot1155	99	3	4	7.5	7.5	1	2	3	3	ns
prot1156	115	4	8	5.4	10.8	2	1	7.2	9	ns
prot1157	180	4	4	12	6	1	1	12	15	ns
prot1158	67	2	3	8	2	2	3	8	4	ns
prot1159	99	3	3	1.5	1.5	3	4	1.5	7.5	ns
prot1160	99	4	3	3.6	9	2	2	3.6	3.6	ns
prot1161	99	0	4	6	15	0	3	12	6	ns
prot1162	98	4	3	4	2	0	3	12	6	ns
prot1163	165	3	3	4.5	7.5	2	2	1.5	3	ns
prot1164	76	3	4	0	3.6	2	2	0	1.8	ns
prot1165	90	3	2	12	9	4	3	9	6	sig
prot1166	113	1	5	6	0	8	6	4	8	sig
prot1167	90	2	5	3	1.5	5	1	1.5	1.5	ns
prot1168	163	3	5	5.4	1.8	3	1	9	3.6	ns
prot1169	102	0	2	3	15	5	4	15	15	ns
prot1170	183	3	0	0	6	4	7	4	8	sig
prot1171	98	2	0	1.5	4.5	1	3	9	6	ns
prot1172	146	2	5	3.6	7.2	4	2	3.6	3.6	sig
prot1173	145	1	2	6	9	0	1	6	0	ns
prot1174	166	1	3	2	6	2	4	2	4	ns
prot1175	100	3	2	4.5	0	1	2	4.5	1.5	ns
prot1176	393	4	0	10.8	1.8	1	1	1.8	5.4	ns
prot1177	89	1	4	9	6	1	0	6	9	ns
prot1178	391	2	2	2	10	2	2	2	4	ns
prot1179	89	2	2	1.5	3	4	2	4.5	1.5	ns
prot1180	1106	7	9	7.2	10.8	12	7	7.2	9	ns
prot1181	3227	5	6	9	27	21	33	36	45	sig
prot1182	539	6	4	14	22	3	11	16	12	ns
prot1183	771	2	4	9	9	8	5	4.5	4.5	ns
prot1184	2680	3	2	5.4	9	2	1	1.8	7.2	ns
prot1185	917	4	2	6	9	5	3	6	6	ns
prot1186	4114	2	2	4	6	2	2	10	10	sig
prot1187	449	7	5	22.5	18	18	7	19.5	24	sig
prot1188	1304	5	4	7.2	9	1	5	5.4	9	ns
prot1189	393	5	2	18	12	3	4	12	12	ns
prot1190	1513	2	1	10	4	2	4	2	6	ns
prot1191	2580	5	1	4.5	7.5	5	1	3	3	sig
prot1192	959	5	4	10.8	3.6	16	13	19.8	16.2	sig
prot1193	510	7	10	9	24	5	11	15	54	sig
prot1194	427	7	7	10	16	8	8	12	10	ns
prot1195	413	4	4	3	7.5	5	1	6	3	ns
prot1196	819	5	5	3.6	1.8	2	5	7.2	5.4	ns
prot1197	1779	3	3	0	6	4	4	6	9	ns
prot1198	1379	3	2	6	6	1	1	14	2	ns
prot1199	652	4	4	6	3	5	2	3	1.5	ns
prot1200	704	1	2	9	0	3	3	5.4	3.6	ns
prot1201	1028	6	2	9	12	8	4	18	12	sig
prot1202	1181	1	0	6	2	3	4	4	10	ns
prot1203	383	5	6	7.5	6	10	6	13.5	7.5	ns
prot1204	1077	4	6	14.4	14.4	5	5	21.6	18	ns
prot1205	452	3	7	15	12	5	1	12	18	ns
prot1206	434	7	1	6	6	2	4	8	16	ns
prot1207	955	5	1	4.5	3	5	1	3	4.5	ns
prot1208	528	7	5	5.4	9	2	7	7.2	12.6	sig
prot1209	228	4	3	6	15	3	3	9	15	ns
prot1210	781	7	2	4	8	5	2	8	8	ns
prot1211	548	4	1	1.5	3	6	3	4.5	4.5	sig
prot1212	273	4	2	7.2	7.2	3	1	3.6	3.6	ns
prot1213	153	6	8	33	6	5	11	33	36	sig
prot1214	320	8	4	10	12	9	6	14	12	ns
prot1215	219	7	7	19.5	10.5	7	7	16.5	4.5	ns
prot1216	410	8	2	7.2	10.8	6	4	7.2	3.6	ns
prot1217	322	3	12	42	15	4	5	15	15	ns
prot1218	629	9	5	4	2	5	4	12	8	ns
prot1219	264	3	7	7.5	12	6	11	4.5	6	ns
prot1220	356	8	3	3.6	9	5	2	1.8	5.4	ns
prot1221	390	9	3	15	9	2	2	0	6	ns
prot1222	235	7	6	4	2	4	7	6	8	ns
prot1223	263	1	1	1.5	3	4	3	4.5	4.5	ns
prot1224	481	2	4	3.6	5.4	1	2	1.8	1.8	ns
prot1225	551	4	6	18	9	2	4	18	3	ns
prot1226	481	6	4	14	6	6	4	4	6	ns
prot1227	487	1	0	3	1.5	2	1	0	0	ns
prot1228	881	0	2	1.8	3.6	6	6	10.8	10.8	sig
prot1229	2284	3	1	9	12	3	2	9	9	ns
prot1230	852	2	0	6	0	4	2	4	2	ns
prot1231	341	4	3	1.5	1.5	0	0	12	1.5	ns
prot1232	182	7	4	3.6	14.4	4	5	7.2	7.2	sig
prot1233	327	2	7	21	12	4	5	3	24	ns
prot1234	219	3	5	2	8	3	5	4	8	ns
prot1235	406	4	4	12	3	3	15	13.5	4.5	sig
prot1236	332	1	1	7.2	5.4	4	2	3.6	0	ns
prot1237	365	2	1	6	3	12	6	18	27	sig
prot1238	308	6	4	10	12	5	6	12	12	sig
prot1239	232	2	3	6	3	2	3	3	1.5	ns
prot1240	2067	4	3	3.6	3.6	0	4	0	9	ns
prot1241	865	1	5	9	6	2	2	6	3	ns
prot1242	682	3	3	0	6	1	1	2	0	ns
prot1243	573	6	2	3	1.5	2	1	0	3	ns
prot1244	454	1	0	0	3.6	2	1	0	0	ns
prot1245	611	12	11	18	36	10	14	18	36	ns
prot1246	133	8	10	18	16	5	2	10	14	ns
prot1247	221	8	4	10.5	18	7	6	10.5	9	ns
prot1248	153	10	10	16.2	9	10	11	3.6	14.4	ns
prot1249	363	2	15	12	24	3	5	27	18	ns
prot1250	435	5	6	20	6	7	12	16	12	sig
prot1251	366	0	4	4.5	3	2	4	10.5	6	ns
prot1252	170	8	2	5.4	9	7	8	3.6	12.6	ns
prot1253	267	3	0	21	15	4	3	6	9	ns
prot1254	463	2	1	4	8	2	7	26	10	sig
prot1255	542	2	1	1.5	4.5	7	5	10.5	7.5	sig
prot1256	448	2	3	3.6	3.6	3	1	7.2	7.2	ns
prot1257	177	4	4	6	27	3	5	18	12	ns
prot1258	365	3	3	6	8	2	4	18	8	sig
prot1259	746	6	2	6	6	6	2	3	6	ns
prot1260	458	3	3	7.2	7.2	3	4	7.2	3.6	ns
prot1261	147	1	1	9	3	3	6	3	9	ns
prot1262	266	2	2	6	0	2	4	6	8	ns
prot1263	340	2	6	4.5	4.5	5	2	16.5	13.5	sig
prot1264	398	4	3	3.6	5.4	2	6	10.8	14.4	sig
prot1265	403	2	2	0	3	3	2	9	9	sig
prot1266	302	3	4	6	4	10	4	4	10	sig
prot1267	465	6	3	7.5	3	1	2	12	3	ns
prot1268	487	0	3	1.8	5.4	7	7	9	7.2	sig
prot1269	568	4	3	18	6	0	3	6	15	ns
prot1270	370	2	3	4	2	2	0	6	4	ns
prot1271	435	3	1	4.5	0	2	1	1.5	1.5	ns
prot1272	382	1	1	5.4	1.8	4	2	3.6	7.2	ns
prot1273	400	1	1	0	3	1	4	3	0	ns
prot1274	1317	0	0	0	4	2	0	4	6	ns
prot1275	1827	1	3	1.5	1.5	0	1	4.5	4.5	ns
prot1276	227	10	8	18	12.6	6	6	9	10.8	ns
prot1277	126	2	1	24	6	3	8	24	15	ns
prot1278	199	8	3	2	10	3	2	6	4	ns
prot1279	186	4	5	6	18	5	6	9	7.5	ns
prot1280	397	3	2	9	10.8	3	7	9	9	ns
prot1281	191	7	6	12	12	5	6	12	12	ns
prot1282	181	5	4	12	10	11	6	18	10	ns
prot1283	332	1	0	6	10.5	8	6	6	4.5	ns
prot1284	207	4	3	5.4	9	7	4	9	5.4	ns
prot1285	433	4	2	18	21	4	5	6	15	ns
prot1286	220	8	3	12	2	2	6	4	8	ns
prot1287	174	6	5	3	4.5	8	4	13.5	3	sig
prot1288	398	2	5	9	3.6	2	4	9	10.8	ns
prot1289	250	4	3	0	15	1	8	21	15	ns
prot1290	254	0	5	6	6	2	5	8	14	sig
prot1291	278	1	6	6	10.5	3	4	3	9	ns
prot1292	195	3	1	5.4	5.4	3	2	3.6	3.6	ns
prot1293	493	4	5	12	18	7	5	6	12	sig
prot1294	395	2	2	8	8	5	3	10	4	ns
prot1295	346	2	2	3	1.5	1	4	3	3	ns
prot1296	386	3	1	1.8	9	9	12	10.8	21.6	sig
prot1297	323	5	2	18	3	4	4	6	6	ns
prot1298	221	1	4	4	12	4	6	6	6	ns
prot1299	330	0	4	6	10.5	4	7	1.5	7.5	sig
prot1300	913	8	2	1.8	5.4	4	8	14.4	10.8	sig
prot1301	216	1	3	9	6	1	3	6	6	ns
prot1302	176	2	1	12	6	2	4	0	4	ns
prot1303	396	4	2	6	4.5	1	4	3	6	sig
prot1304	144	0	6	7.2	5.4	2	2	3.6	7.2	ns
prot1305	340	1	1	12	18	10	4	18	18	sig
prot1306	177	3	0	4	10	3	2	6	4	ns
prot1307	491	5	1	3	6	2	1	3	1.5	sig
prot1308	289	2	2	10.8	12.6	4	2	3.6	1.8	ns
prot1309	925	1	6	6	3	1	2	6	6	sig
prot1310	266	1	3	0	2	4	0	10	2	ns
prot1311	584	3	4	4.5	6	2	12	6	6	sig
prot1312	316	3	3	10.8	12.6	1	1	1.8	3.6	ns
prot1313	365	0	3	3	6	8	3	0	9	ns
prot1314	282	2	3	4	4	1	3	2	4	ns
prot1315	465	0	6	4.5	1.5	1	1	3	6	ns
prot1316	577	6	1	3.6	1.8	0	4	0	1.8	ns
prot1317	274	2	2	9	0	4	0	15	6	ns
prot1318	517	1	1	0	4	1	2	2	8	ns
prot1319	782	2	2	4.5	1.5	2	5	4.5	0	ns
prot1320	567	4	3	0	5.4	0	3	0	0	ns
prot1321	356	3	1	9	3	1	1	0	0	ns
prot1322	229	1	0	2	4	4	0	2	2	ns
prot1323	388	1	3	3	4.5	1	2	1.5	1.5	ns
prot1324	109	7	5	21.6	14.4	3	6	16.2	18	ns
prot1325	167	4	4	24	9	1	4	9	3	ns
prot1326	192	3	4	2	4	3	6	10	8	ns
prot1327	174	4	4	10.5	6	5	2	4.5	6	ns
prot1328	144	5	5	9	7.2	8	2	7.2	7.2	sig
prot1329	139	1	0	6	6	2	16	12	24	sig
prot1330	160	5	1	12	16	2	2	12	4	ns
prot1331	220	4	4	4.5	4.5	5	3	3	10.5	ns
prot1332	248	5	3	7.2	1.8	7	3	1.8	3.6	ns
prot1333	254	3	6	3	9	6	6	15	18	ns
prot1334	213	1	1	8	6	2	4	8	6	sig
prot1335	81	3	1	6	4.5	4	2	9	9	sig
prot1336	318	5	5	5.4	12.6	4	3	10.8	10.8	sig
prot1337	247	3	1	18	3	7	2	12	18	ns
prot1338	381	3	4	6	2	2	3	10	2	ns
prot1339	159	4	1	6	6	3	5	4.5	0	ns
prot1340	205	2	6	1.8	3.6	2	2	3.6	5.4	ns
prot1341	244	6	1	27	6	10	8	6	18	sig
prot1342	160	4	2	2	0	1	1	4	10	ns
prot1343	288	4	4	6	6	1	2	3	7.5	ns
prot1344	383	0	1	9	3.6	2	2	7.2	9	ns
prot1345	206	2	2	12	12	5	4	9	0	ns
prot1346	703	2	2	4	12	0	1	6	4	ns
prot1347	238	1	3	6	1.5	3	3	3	4.5	ns
prot1348	366	1	5	7.2	5.4	0	2	0	7.2	ns
prot1349	430	2	2	15	18	0	5	12	9	ns
prot1350	637	2	7	6	6	3	1	2	8	ns
prot1351	141	2	4	10.5	7.5	4	4	3	3	ns
prot1352	140	1	3	5.4	7.2	2	1	9	3.6	ns
prot1353	431	1	1	9	3	6	4	18	30	sig
prot1354	969	1	0	4	6	4	8	4	6	sig
prot1355	247	4	0	3	3	0	1	9	4.5	ns
prot1356	1101	2	4	7.2	5.4	12	3	37.8	21.6	sig
prot1357	178	0	2	6	12	3	1	12	0	ns
prot1358	178	3	2	2	6	8	4	16	28	sig
prot1359	297	4	2	9	0	5	1	1.5	3	ns
prot1360	238	3	3	5.4	3.6	3	2	1.8	5.4	ns
prot1361	226	3	0	0	6	2	3	9	9	ns
prot1362	486	1	2	2	8	2	4	8	4	sig
prot1363	758	2	2	0	3	3	2	3	3	ns
prot1364	305	2	4	5.4	1.8	2	1	3.6	0	ns
prot1365	526	0	1	3	9	4	0	0	0	ns
prot1366	375	2	3	0	4	2	1	6	0	ns
prot1367	651	3	2	0	6	4	2	3	1.5	ns
prot1368	5934	1	3	3.6	3.6	0	0	5.4	0	ns
prot1369	421	2	0	3	6	4	2	6	12	ns
prot1370	142	2	0	2	0	1	2	2	2	sig
prot1371	1145	0	5	3	4.5	2	0	3	1.5	ns
prot1372	238	1	3	7.2	5.4	2	4	3.6	3.6	sig
prot1373	391	0	1	9	3	0	3	9	0	ns
prot1374	618	1	1	2	6	0	0	4	2	ns
prot1375	93	8	4	9	16.5	6	7	10.5	13.5	ns
prot1376	130	7	8	12.6	12.6	6	7	9	14.4	ns
prot1377	83	4	5	15	12	10	4	6	9	ns
prot1378	361	1	6	4	6	0	4	10	6	ns
prot1379	193	4	3	13.5	3	2	6	9	10.5	ns
prot1380	393	1	9	9	7.2	4	10	14.4	5.4	ns
prot1381	232	4	2	21	15	1	2	12	9	ns
prot1382	201	6	2	8	2	2	7	4	10	ns
prot1383	105	3	1	4.5	7.5	3	2	3	6	ns
prot1384	173	8	3	7.2	3.6	4	1	9	9	ns
prot1385	182	1	6	0	3	2	1	0	9	ns
prot1386	199	3	2	8	2	9	15	30	12	sig
prot1387	191	7	7	3	4.5	3	2	6	3	ns
prot1388	274	5	5	1.8	5.4	3	2	7.2	10.8	ns
prot1389	135	4	1	6	15	1	5	12	6	ns
prot1390	169	2	1	4	2	3	3	6	14	ns
prot1391	688	3	2	1.5	7.5	4	2	0	0	ns
prot1392	152	3	4	5.4	9	5	3	9	3.6	ns
prot1393	528	1	1	3	12	2	0	12	6	ns
prot1394	157	3	7	8	6	4	2	6	6	ns
prot1395	126	2	1	4.5	3	1	4	1.5	6	ns
prot1396	80	2	3	5.4	10.8	6	4	9	1.8	ns
prot1397	122	1	0	9	6	1	0	9	9	ns
prot1398	232	3	1	0	12	0	5	2	4	ns
prot1399	171	5	3	3	1.5	2	0	6	0	ns
prot1400	70	2	3	3.6	5.4	3	0	7.2	3.6	ns
prot1401	130	1	5	9	12	1	0	0	3	ns
prot1402	103	3	2	10	10	6	6	30	6	sig
prot1403	547	1	4	1.5	6	1	0	3	9	ns
prot1404	250	3	1	3.6	3.6	2	4	1.8	7.2	ns
prot1405	497	3	1	3	3	2	3	3	0	ns
prot1406	312	1	1	0	8	3	1	0	2	ns
prot1407	152	1	6	1.5	4.5	0	2	3	4.5	ns
prot1408	535	3	5	0	3.6	2	0	3.6	1.8	ns
prot1409	87	1	1	3	9	3	3	3	3	ns
prot1410	232	2	4	2	6	1	4	4	4	sig
prot1411	232	3	1	1.5	3	1	0	3	0	ns
prot1412	843	1	1	3.6	0	3	4	3.6	3.6	ns
prot1413	555	3	3	6	6	1	2	6	3	ns
prot1414	173	0	5	4	2	2	3	0	2	ns
prot1415	194	0	4	1.5	1.5	1	1	1.5	7.5	ns
prot1416	180	1	1	5.4	3.6	2	5	1.8	1.8	ns
prot1417	199	0	1	9	3	0	1	0	3	ns
prot1418	287	2	3	4	6	4	2	8	4	ns
prot1419	999	2	2	4.5	1.5	4	1	3	9	sig
prot1420	220	3	0	3.6	1.8	2	3	5.4	5.4	sig
prot1421	648	0	3	9	0	0	0	12	0	ns
prot1422	164	2	2	4	0	1	1	0	4	ns
prot1423	181	2	0	1.5	0	3	2	1.5	1.5	ns
prot1424	285	8	5	3.6	3.6	2	7	3.6	12.6	ns
prot1425	172	3	3	12	15	3	3	15	15	ns
prot1426	103	5	3	8	6	4	3	6	6	ns
prot1427	430	4	3	10.5	3	4	2	6	4.5	ns
prot1428	130	3	4	7.2	5.4	7	3	5.4	7.2	ns
prot1429	123	1	3	0	9	1	4	33	3	sig
prot1430	304	3	3	8	6	4	3	6	8	ns
prot1431	164	6	1	6	9	3	7	6	7.5	ns
prot1432	75	2	4	9	1.8	2	2	7.2	5.4	ns
prot1433	173	3	1	9	6	2	2	3	18	ns
prot1434	176	4	2	2	6	1	2	2	4	ns
prot1435	191	1	3	1.5	9	3	3	4.5	9	ns
prot1436	138	3	5	1.8	3.6	6	6	7.2	10.8	sig
prot1437	148	6	1	3	0	3	3	9	9	ns
prot1438	101	1	2	8	6	7	5	10	8	ns
prot1439	157	5	6	3	3	1	5	1.5	1.5	sig
prot1440	488	4	3	5.4	5.4	2	8	3.6	7.2	ns
prot1441	133	6	5	15	6	4	3	9	24	ns
prot1442	229	2	4	6	14	2	1	10	2	ns
prot1443	89	2	3	1.5	7.5	1	3	3	10.5	ns
prot1444	317	4	1	7.2	1.8	2	6	7.2	5.4	sig
prot1445	88	2	2	6	12	3	3	12	12	ns
prot1446	180	3	1	6	4	9	9	12	18	sig
prot1447	207	2	2	3	3	3	4	1.5	1.5	ns
prot1448	235	5	3	5.4	3.6	2	3	10.8	5.4	ns
prot1449	86	4	2	9	6	3	4	12	9	ns
prot1450	115	1	4	4	2	6	4	4	2	ns
prot1451	127	4	1	3	1.5	1	1	3	7.5	ns
prot1452	229	0	0	5.4	1.8	1	1	3.6	1.8	ns
prot1453	247	5	1	3	0	1	2	6	3	ns
prot1454	573	6	1	6	6	5	1	2	0	ns
prot1455	176	3	4	7.5	4.5	4	6	4.5	1.5	ns
prot1456	169	3	0	3.6	5.4	1	0	7.2	1.8	ns
prot1457	81	3	1	9	9	1	1	3	0	ns
prot1458	89	1	1	4	2	3	1	6	2	ns
prot1459	178	0	0	1.5	3	1	2	3	0	ns
prot1460	151	3	0	1.8	0	2	0	0	3.6	ns
prot1461	146	4	1	0	15	3	1	9	6	ns
prot1462	217	2	2	4	2	3	3	18	12	sig
prot1463	159	2	3	3	4.5	0	1	1.5	1.5	ns
prot1464	237	2	3	1.8	1.8	3	3	5.4	10.8	sig
prot1465	587	4	0	3	12	2	3	6	6	sig
prot1466	128	2	1	4	4	2	0	2	6	ns
prot1467	425	1	1	1.5	3	2	5	3	4.5	ns
prot1468	256	2	3	3.6	3.6	1	2	1.8	1.8	ns
prot1469	136	1	5	12	3	2	4	12	6	sig
prot1470	76	1	3	4	2	1	2	2	4	sig
prot1471	175	1	1	1.5	4.5	1	1	1.5	1.5	ns
prot1472	231	2	5	3.6	0	3	2	3.6	3.6	sig
prot1473	337	1	3	6	0	2	3	6	6	sig
prot1474	239	0	2	6	6	0	2	0	6	ns
prot1475	456	3	2	0	0	0	1	1.5	1.5	ns
prot1476	126	3	2	5.4	1.8	1	1	1.8	0	ns
prot1477	488	1	1	6	3	2	2	9	3	ns
prot1478	127	1	1	8	0	1	0	2	2	ns
prot1479	191	3	1	0	4.5	9	11	13.5	10.5	sig
prot1480	114	2	6	9	3.6	2	3	10.8	10.8	ns
prot1481	62	1	3	6	3	2	2	24	9	sig
prot1482	350	4	3	10	10	6	2	2	6	ns
prot1483	108	4	2	9	4.5	4	6	7.5	9	ns
prot1484	321	3	1	3.6	1.8	1	3	5.4	3.6	ns
prot1485	308	0	3	12	18	4	0	3	6	ns
prot1486	59	6	3	4	6	3	5	4	8	ns
prot1487	218	3	2	3	9	2	3	3	6	ns
prot1488	106	4	1	7.2	0	4	5	5.4	0	ns
prot1489	154	2	3	3	6	9	3	9	27	sig
prot1490	166	2	3	0	2	3	0	4	10	ns
prot1491	515	1	0	4.5	4.5	1	1	4.5	3	ns
prot1492	183	2	1	5.4	0	2	1	3.6	3.6	ns
prot1493	162	3	1	3	18	8	2	0	6	ns
prot1494	140	0	3	8	6	3	1	8	2	ns
prot1495	169	2	1	4.5	1.5	0	1	0	3	ns
prot1496	242	0	4	5.4	5.4	2	3	0	3.6	ns
prot1497	292	2	5	3	3	1	2	6	6	ns
prot1498	197	4	2	6	6	2	6	10	6	ns
prot1499	856	1	0	1.5	3	1	1	1.5	1.5	ns
prot1500	127	3	2	5.4	3.6	2	1	1.8	1.8	sig
prot1501	72	1	3	0	3	2	1	6	0	ns
prot1502	148	2	2	6	0	4	0	6	2	ns
prot1503	53	1	3	1.5	3	2	2	4.5	3	sig
prot1504	98	0	2	3.6	1.8	3	2	1.8	9	ns
prot1505	405	1	3	18	6	5	3	6	3	ns
prot1506	104	3	1	4	6	4	1	2	0	ns
prot1507	176	1	1	1.5	4.5	3	0	3	1.5	ns
prot1508	125	2	1	7.2	0	1	2	3.6	1.8	ns
prot1509	160	3	5	6	0	1	2	6	3	ns
prot1510	316	1	1	6	2	1	4	4	4	ns
prot1511	978	1	3	1.5	0	4	2	3	13.5	sig
prot1512	234	0	2	1.8	7.2	3	2	5.4	5.4	sig
prot1513	431	1	0	0	6	0	1	3	0	ns
prot1514	2591	1	3	2	6	2	1	6	8	ns
prot1515	712	4	6	6	7.5	10	3	7.5	4.5	ns
prot1516	1852	2	2	10.8	5.4	6	4	3.6	1.8	ns
prot1517	2086	8	2	27	12	4	6	15	21	ns
prot1518	1064	4	3	8	10	4	4	2	12	ns
prot1519	609	5	12	4.5	9	12	8	4.5	9	ns
prot1520	645	3	3	1.8	1.8	7	1	1.8	7.2	ns
prot1521	969	2	0	6	6	4	2	9	6	ns
prot1522	857	1	1	6	2	1	1	2	2	ns
prot1523	488	1	1	1.5	3	2	4	1.5	1.5	ns
prot1524	2821	5	2	0	3.6	3	5	3.6	1.8	ns
prot1525	512	4	3	12	9	6	2	6	3	ns
prot1526	876	2	1	2	4	6	4	8	16	sig
prot1527	543	0	5	7.5	7.5	1	2	3	12	ns
prot1528	809	1	3	9	5.4	5	1	5.4	9	ns
prot1529	1674	1	1	6	9	1	2	0	0	ns
prot1530	1191	0	2	4	4	1	4	2	2	sig
prot1531	208	5	2	4.5	10.5	1	6	3	4.5	ns
prot1532	437	4	0	5.4	5.4	7	2	5.4	5.4	ns
prot1533	510	3	5	6	18	6	2	12	18	sig
prot1534	695	3	3	10	0	3	2	6	6	ns
prot1535	227	1	1	4.5	3	0	2	0	4.5	ns
prot1536	700	4	3	0	7.2	4	0	5.4	12.6	ns
prot1537	218	1	4	0	3	3	1	6	3	ns
prot1538	423	2	5	4	6	3	5	14	2	ns
prot1539	873	1	4	1.5	3	2	3	3	3	ns
prot1540	1426	4	0	5.4	10.8	3	3	5.4	7.2	ns
prot1541	520	1	1	3	3	2	1	6	0	ns
prot1542	290	8	17	24	18	39	30	66	84	sig
prot1543	296	2	4	12	6	7	5	3	7.5	ns
prot1544	309	4	1	12.6	9	2	1	3.6	7.2	ns
prot1545	502	7	4	12	6	2	4	18	21	ns
prot1546	204	0	0	6	6	1	0	0	0	ns
prot1547	437	2	1	6	6	3	3	4.5	4.5	ns
prot1548	314	4	4	0	0	2	2	5.4	7.2	ns
prot1549	402	5	1	6	15	2	1	6	6	ns
prot1550	188	5	2	4	4	4	4	8	4	sig
prot1551	434	2	5	1.5	3	8	2	3	12	sig
prot1552	325	1	1	0	3.6	4	5	3.6	1.8	ns
prot1553	607	1	2	3	9	4	1	6	6	sig
prot1554	739	0	2	6	2	3	1	4	4	ns
prot1555	235	3	2	1.5	3	0	2	1.5	3	ns
prot1556	982	3	4	3.6	0	3	1	1.8	5.4	ns
prot1557	392	1	5	12	6	3	3	0	3	ns
prot1558	543	2	1	2	2	1	1	4	4	ns
prot1559	462	5	1	1.5	0	2	0	0	4.5	ns
prot1560	348	2	4	3.6	1.8	2	2	3.6	3.6	sig
prot1561	463	2	2	3	9	0	0	6	0	ns
prot1562	173	4	3	0	12	6	6	8	4	ns
prot1563	274	2	2	9	1.5	1	1	3	3	ns
prot1564	251	2	1	9	7.2	7	3	7.2	1.8	ns
prot1565	231	6	1	18	6	0	4	9	3	ns
prot1566	394	7	3	0	6	1	5	10	4	sig
prot1567	240	6	2	3	0	2	6	6	3	ns
prot1568	441	3	3	1.8	0	6	3	3.6	9	ns
prot1569	200	2	0	9	15	3	2	3	9	ns
prot1570	371	3	1	14	8	0	3	6	4	ns
prot1571	313	1	2	0	4.5	4	2	1.5	4.5	ns
prot1572	730	0	1	3.6	3.6	2	4	5.4	3.6	ns
prot1573	329	1	1	0	12	2	2	6	0	ns
prot1574	627	3	3	2	4	1	4	0	2	ns
prot1575	250	2	2	0	6	1	2	1.5	1.5	ns
prot1576	144	1	0	5.4	5.4	2	7	12.6	7.2	sig
prot1577	472	4	1	3	6	2	4	3	3	ns
prot1578	421	1	2	0	4	2	1	8	4	ns
prot1579	250	2	2	3	0	4	1	3	3	ns
prot1580	266	2	2	1.8	7.2	2	2	3.6	9	ns
prot1581	861	0	2	9	3	1	3	6	9	ns
prot1582	1312	1	5	2	0	2	2	10	2	ns
prot1583	493	2	4	4.5	4.5	2	1	3	3	ns
prot1584	1082	0	1	1.8	1.8	0	1	3.6	0	ns
prot1585	648	2	1	0	0	1	2	3	3	ns
prot1586	276	0	3	2	6	2	2	8	4	sig
prot1587	518	1	1	1.5	4.5	2	0	1.5	1.5	ns
prot1588	640	1	3	3.6	0	1	0	5.4	0	ns
prot1589	722	2	4	3	12	1	5	9	12	ns
prot1590	147	0	2	8	2	4	7	22	4	sig
prot1591	193	1	5	4.5	9	7	5	7.5	13.5	sig
prot1592	194	2	3	7.2	3.6	1	4	0	1.8	ns
prot1593	365	3	6	9	6	5	0	6	15	ns
prot1594	290	5	4	2	6	2	0	0	4	ns
prot1595	636	1	4	4.5	3	2	3	4.5	6	ns
prot1596	1160	3	5	3.6	3.6	4	1	9	5.4	ns
prot1597	641	1	1	6	0	2	4	9	12	ns
prot1598	175	1	0	0	8	3	2	8	4	ns
prot1599	318	2	4	1.5	1.5	1	1	3	0	ns
prot1600	424	2	2	3.6	1.8	0	0	5.4	0	ns
prot1601	348	3	2	6	6	4	2	12	0	ns
prot1602	227	2	2	2	4	2	1	4	4	ns
prot1603	427	2	2	0	1.5	1	1	3	4.5	ns
prot1604	268	1	3	1.8	1.8	5	5	3.6	9	sig
prot1605	357	2	1	0	6	4	1	9	3	ns
prot1606	174	0	1	2	4	4	4	4	8	sig
prot1607	233	5	1	1.5	9	1	2	3	1.5	ns
prot1608	217	1	0	5.4	1.8	0	0	5.4	0	ns
prot1609	980	0	2	0	3	0	1	0	3	ns
prot1610	263	2	2	2	6	12	6	6	6	sig
prot1611	169	1	3	1.5	1.5	0	2	0	1.5	ns
prot1612	178	1	3	1.8	3.6	4	3	3.6	5.4	ns
prot1613	355	3	0	0	0	0	0	3	3	ns
prot1614	604	1	0	10	2	0	1	2	2	ns
prot1615	149	1	2	1.5	1.5	0	3	3	1.5	ns
prot1616	594	1	0	0	0	1	1	3.6	1.8	sig
prot1617	257	1	1	3	6	2	0	3	9	ns
prot1618	421	0	2	2	4	2	3	2	8	ns
prot1619	712	1	0	0	4.5	1	0	3	0	ns
prot1620	423	1	1	0	3.6	2	0	3.6	3.6	ns
prot1621	488	0	2	3	3	1	1	3	3	ns
prot1622	1872	1	0	0	6	2	0	6	0	ns
prot1623	153	5	7	6	12	7	6	3	6	ns
prot1624	275	3	4	7.2	14.4	4	4	1.8	3.6	ns
prot1625	463	3	2	6	9	3	1	18	9	ns
prot1626	103	5	9	2	0	2	3	6	2	ns
prot1627	287	4	5	3	4.5	4	2	1.5	4.5	ns
prot1628	282	7	3	0	1.8	4	1	0	3.6	ns
prot1629	200	3	7	12	12	1	1	12	6	ns
prot1630	149	1	1	4	10	1	5	4	0	ns
prot1631	149	0	0	4.5	4.5	3	5	10.5	4.5	ns
prot1632	132	1	3	3.6	5.4	2	4	7.2	3.6	sig
prot1633	118	2	1	6	3	3	4	9	6	ns
prot1634	191	1	3	2	6	3	2	4	6	ns
prot1635	189	1	1	1.5	4.5	6	3	6	4.5	ns
prot1636	273	3	0	7.2	3.6	1	3	3.6	0	ns
prot1637	327	3	3	9	9	3	0	6	3	ns
prot1638	148	2	1	2	4	1	1	0	8	ns
prot1639	206	3	5	0	1.5	4	2	6	3	ns
prot1640	108	2	2	0	3.6	1	0	9	7.2	ns
prot1641	267	3	0	3	18	4	4	6	12	sig
prot1642	204	2	0	2	8	3	4	8	6	sig
prot1643	223	2	1	1.5	3	3	0	1.5	1.5	ns
prot1644	298	2	2	1.8	1.8	1	1	1.8	3.6	ns
prot1645	194	1	3	9	3	3	1	6	3	ns
prot1646	77	1	1	0	2	2	8	4	4	sig
prot1647	166	4	0	1.5	3	3	2	3	1.5	ns
prot1648	418	1	1	1.8	10.8	3	2	5.4	1.8	ns
prot1649	418	1	2	9	3	2	1	9	0	ns
prot1650	127	1	0	8	2	1	0	0	6	ns
prot1651	279	1	4	1.5	3	1	1	4.5	1.5	ns
prot1652	181	0	2	1.8	1.8	2	1	1.8	1.8	ns
prot1653	129	2	3	3	3	3	6	12	3	ns
prot1654	161	2	0	2	2	1	1	2	4	ns
prot1655	126	1	2	1.5	6	4	2	3	6	sig
prot1656	326	1	0	7.2	3.6	0	0	3.6	1.8	ns
prot1657	207	1	2	6	3	2	6	12	12	sig
prot1658	191	1	3	4	6	3	4	4	2	ns
prot1659	238	0	0	4.5	3	0	1	1.5	3	ns
prot1660	210	2	2	5.4	1.8	1	1	0	1.8	ns
prot1661	331	2	2	3	3	1	4	0	3	ns
prot1662	574	1	2	2	2	2	4	2	4	ns
prot1663	455	4	0	3	1.5	3	2	3	3	ns
prot1664	553	3	3	7.2	0	0	1	3.6	3.6	ns
prot1665	522	0	3	6	3	2	0	6	0	ns
prot1666	325	0	2	6	2	3	3	0	0	ns
prot1667	208	0	2	1.5	6	1	5	3	1.5	ns
prot1668	232	2	1	1.8	7.2	2	1	3.6	0	ns
prot1669	219	2	2	9	6	0	6	9	6	ns
prot1670	409	0	0	2	2	1	1	2	6	ns
prot1671	233	3	2	0	1.5	4	2	3	3	ns
prot1672	772	0	0	1.8	1.8	2	2	0	1.8	ns
prot1673	360	2	2	9	3	1	2	3	9	ns
prot1674	439	0	3	8	2	2	0	2	0	ns
prot1675	442	3	3	0	3	2	2	4.5	3	sig
prot1676	138	1	0	1.8	0	1	1	3.6	0	ns
prot1677	106	0	0	12	3	2	0	6	3	ns
prot1678	370	0	2	6	6	0	3	0	2	ns
prot1679	629	1	2	0	0	0	1	1.5	1.5	ns
prot1680	187	2	4	3.6	5.4	4	1	1.8	3.6	ns
prot1681	596	4	0	0	3	3	1	3	0	ns
prot1682	255	1	3	2	0	2	0	0	2	ns
prot1683	92	7	4	4.5	10.5	5	6	6	9	ns
prot1684	171	2	3	9	5.4	4	4	10.8	1.8	ns
prot1685	165	5	5	9	18	3	2	15	9	ns
prot1686	148	3	4	8	10	2	6	8	6	ns
prot1687	229	4	2	4.5	1.5	0	2	6	0	ns
prot1688	123	3	5	1.8	5.4	2	2	12.6	7.2	sig
prot1689	77	3	1	9	6	2	3	6	0	ns
prot1690	465	0	3	2	4	2	7	0	6	ns
prot1691	279	2	0	1.5	6	1	0	1.5	1.5	ns
prot1692	278	1	1	0	1.8	7	2	3.6	3.6	sig
prot1693	119	2	3	0	3	1	3	6	3	ns
prot1694	148	0	1	2	4	6	6	12	18	sig
prot1695	72	2	0	3	1.5	3	0	1.5	4.5	ns
prot1696	353	2	2	3.6	1.8	0	2	0	3.6	ns
prot1697	196	2	1	0	6	0	2	3	3	ns
prot1698	174	4	4	4	8	4	2	4	0	ns
prot1699	126	1	2	4.5	1.5	1	3	4.5	1.5	ns
prot1700	235	1	0	3.6	5.4	4	4	12.6	7.2	sig
prot1701	235	1	1	0	0	1	0	9	6	ns
prot1702	110	1	3	6	8	2	0	2	6	ns
prot1703	188	3	5	7.5	0	1	1	0	3	ns
prot1704	225	1	0	1.8	1.8	0	4	0	0	ns
prot1705	138	1	2	9	3	3	1	6	3	ns
prot1706	174	3	2	2	2	0	3	6	6	ns
prot1707	672	2	2	1.5	1.5	2	4	0	3	ns
prot1708	84	1	0	0	3.6	1	1	1.8	3.6	ns
prot1709	107	1	1	6	0	1	2	3	3	ns
prot1710	146	3	5	2	0	9	3	6	6	sig
prot1711	183	0	1	4.5	6	0	1	1.5	1.5	ns
prot1712	555	1	0	3.6	1.8	2	2	7.2	3.6	sig
prot1713	467	0	1	6	9	0	0	12	0	ns
prot1714	265	0	1	2	2	3	1	2	2	ns
prot1715	598	3	1	4.5	6	3	6	4.5	9	sig
prot1716	317	1	4	5.4	5.4	1	3	1.8	1.8	ns
prot1717	196	1	0	3	12	0	0	3	0	ns
prot1718	267	1	1	2	4	0	0	6	2	ns
prot1719	612	0	4	4.5	0	0	0	1.5	1.5	ns
prot1720	62	1	0	0	0	1	2	0	1.8	ns
prot1721	77	1	0	6	6	2	1	0	0	ns
prot1722	68	2	0	2	2	1	2	2	2	ns
prot1723	632	0	1	1.5	4.5	2	2	1.5	1.5	ns
prot1724	230	0	1	3.6	3.6	0	2	1.8	0	ns
prot1725	133	2	1	0	6	2	0	3	0	ns
prot1726	334	0	2	0	2	1	2	2	4	ns
prot1727	311	1	0	0	3	0	0	0	0	ns
prot1728	563	1	1	0	3.6	0	3	5.4	1.8	ns
prot1729	327	1	1	3	0	2	4	3	6	ns
prot1730	144	1	4	0	2	3	2	0	4	ns
prot1731	668	1	0	0	0	3	1	1.5	0	ns
prot1732	85	3	1	5.4	3.6	3	2	0	3.6	ns
prot1733	102	1	1	3	9	2	0	3	3	ns
prot1734	508	0	0	0	0	2	1	4	6	ns
prot1735	226	0	1	1.5	3	0	0	3	3	ns
prot1736	676	0	1	1.8	0	2	0	3.6	1.8	ns
prot1737	539	3	1	6	9	0	1	3	3	ns
prot1738	295	1	0	6	2	1	1	2	4	ns
prot1739	224	1	2	1.5	3	2	5	3	3	sig
prot1740	2292	0	0	0	3.6	2	0	3.6	0	ns
prot1741	170	3	7	9	18	2	2	18	15	ns
prot1742	134	2	2	2	0	4	5	18	10	sig
prot1743	255	1	0	0	1.5	1	2	1.5	3	sig
prot1744	304	3	3	3.6	1.8	1	0	9	5.4	ns
prot1745	237	0	3	6	6	2	2	6	3	ns
prot1746	105	1	1	2	6	1	1	8	4	sig
prot1747	69	4	2	0	3	3	2	4.5	1.5	ns
prot1748	247	1	2	3.6	3.6	3	1	5.4	3.6	ns
prot1749	99	1	4	6	15	5	1	3	3	ns
prot1750	116	0	4	6	6	3	1	4	2	ns
prot1751	152	0	0	3	1.5	0	6	3	0	ns
prot1752	225	6	0	3.6	3.6	3	3	1.8	3.6	ns
prot1753	147	3	1	6	6	1	0	0	3	ns
prot1754	125	0	2	0	2	3	1	6	4	ns
prot1755	90	4	3	6	3	3	1	4.5	1.5	ns
prot1756	237	2	2	1.8	0	4	1	1.8	5.4	ns
prot1757	66	1	1	9	6	0	0	0	9	ns
prot1758	264	4	3	6	0	1	2	4	0	ns
prot1759	137	1	2	1.5	1.5	1	2	0	1.5	ns
prot1760	511	5	1	9	3.6	2	3	3.6	5.4	sig
prot1761	141	2	1	12	6	2	1	12	3	sig
prot1762	280	1	1	6	8	1	0	0	4	ns
prot1763	302	0	3	0	0	2	2	0	4.5	ns
prot1764	74	0	2	0	5.4	2	4	1.8	1.8	ns
prot1765	171	0	0	0	6	3	0	3	0	ns
prot1766	95	2	3	2	4	1	4	0	10	ns
prot1767	367	3	0	0	0	2	0	1.5	0	ns
prot1768	144	3	1	1.8	3.6	1	3	1.8	3.6	ns
prot1769	664	2	0	0	0	0	1	0	0	ns
prot1770	179	2	1	2	4	5	2	6	0	ns
prot1771	114	2	0	0	0	0	2	0	1.5	ns
prot1772	161	0	1	5.4	1.8	1	0	0	0	ns
prot1773	205	1	1	3	3	3	4	9	0	ns
prot1774	305	0	2	4	0	0	1	2	2	ns
prot1775	416	2	0	3	3	3	3	3	4.5	sig
prot1776	397	1	1	1.8	3.6	0	2	1.8	0	ns
prot1777	224	3	0	6	9	2	0	0	6	ns
prot1778	314	2	0	0	2	0	1	6	4	ns
prot1779	174	0	3	1.5	0	2	3	0	3	ns
prot1780	416	0	1	3.6	1.8	1	1	5.4	1.8	ns
prot1781	131	1	2	3	12	1	0	0	6	ns
prot1782	107	2	2	0	8	1	2	4	2	ns
prot1783	163	1	0	3	0	0	1	0	0	ns
prot1784	564	3	1	0	0	0	1	1.8	5.4	ns
prot1785	208	2	1	9	3	2	2	6	9	sig
prot1786	135	1	3	4	4	2	2	4	4	sig
prot1787	3394	2	3	6	3	2	1	3	3	ns
prot1788	1957	1	3	3.6	1.8	0	4	1.8	3.6	ns
prot1789	1088	0	1	3	21	2	2	3	9	ns
prot1790	424	0	3	8	8	4	2	2	4	ns
prot1791	1035	4	4	1.5	1.5	2	2	6	1.5	ns
prot1792	926	1	1	0	3.6	0	2	1.8	0	ns
prot1793	1669	1	2	0	3	2	2	6	6	sig
prot1794	201	3	1	8	2	1	2	10	16	ns
prot1795	539	1	3	1.5	3	2	3	3	3	ns
prot1796	638	1	1	0	1.8	0	2	0	0	ns
prot1797	225	3	3	12	15	5	5	15	3	ns
prot1798	319	5	7	4	4	5	3	4	10	ns
prot1799	520	3	0	0	6	2	5	4.5	4.5	ns
prot1800	785	5	4	7.2	3.6	4	2	1.8	3.6	ns
prot1801	629	3	2	12	6	3	2	9	12	ns
prot1802	341	0	0	2	0	1	3	6	0	ns
prot1803	412	1	2	1.5	1.5	4	4	6	6	sig
prot1804	308	2	0	3.6	1.8	0	0	1.8	0	ns
prot1805	743	0	0	0	12	0	0	3	0	ns
prot1806	470	1	0	2	2	0	2	2	0	ns
prot1807	1140	2	2	0	1.5	1	1	1.5	3	ns
prot1808	1466	1	0	1.8	0	1	1	3.6	0	ns
prot1809	254	1	3	3	12	0	3	9	0	ns
prot1810	257	2	1	6	6	4	4	0	2	ns
prot1811	375	2	2	3	3	1	1	3	1.5	ns
prot1812	1882	4	0	1.8	7.2	1	0	3.6	7.2	ns
prot1813	1300	0	0	3	3	1	3	0	3	ns
prot1814	444	2	1	4	4	2	2	6	2	ns
prot1815	832	3	3	3	6	2	4	7.5	7.5	sig
prot1816	582	3	0	1.8	1.8	5	1	1.8	5.4	ns
prot1817	280	0	1	0	6	2	0	3	0	ns
prot1818	1244	0	2	2	2	1	2	2	6	ns
prot1819	276	1	1	0	6	1	1	6	0	ns
prot1820	623	0	2	5.4	0	2	2	5.4	3.6	sig
prot1821	450	0	3	0	6	1	0	9	3	ns
prot1822	247	1	2	2	6	0	1	2	2	ns
prot1823	387	2	2	1.5	0	2	2	3	3	sig
prot1824	662	3	3	0	1.8	2	3	3.6	1.8	ns
prot1825	743	1	3	3	0	1	5	0	6	ns
prot1826	874	0	0	2	2	1	2	0	4	ns
prot1827	1301	2	1	0	3	1	2	0	1.5	ns
prot1828	274	2	2	0	0	0	3	5.4	1.8	ns
prot1829	551	1	1	12	3	1	2	12	3	ns
prot1830	447	1	1	2	2	1	2	2	6	ns
prot1831	154	4	2	1.5	0	2	4	6	1.5	ns
prot1832	210	2	3	0	3.6	3	4	7.2	5.4	ns
prot1833	290	0	2	3	12	1	1	3	3	ns
prot1834	220	3	2	2	6	12	6	6	18	sig
prot1835	184	2	0	4.5	0	2	4	0	1.5	ns
prot1836	168	2	2	1.8	1.8	0	1	1.8	3.6	ns
prot1837	102	3	2	0	12	5	1	15	3	ns
prot1838	327	2	1	0	6	2	2	8	6	ns
prot1839	962	3	3	3	4.5	2	1	3	6	ns
prot1840	556	1	2	9	3.6	0	3	0	1.8	ns
prot1841	374	3	4	9	3	0	2	3	0	ns
prot1842	728	0	1	2	2	9	3	6	18	sig
prot1843	243	3	2	3	6	3	1	3	0	ns
prot1844	127	1	0	0	0	2	3	3.6	0	ns
prot1845	519	1	3	3	6	1	1	0	12	ns
prot1846	492	0	0	4	2	1	1	0	2	ns
prot1847	233	3	2	4.5	4.5	3	1	0	0	ns
prot1848	287	0	1	0	0	1	0	1.8	1.8	ns
prot1849	337	1	3	9	3	2	1	12	3	ns
prot1850	404	1	0	2	2	2	1	2	0	ns
prot1851	3175	1	1	0	1.5	0	0	0	0	ns
prot1852	243	2	0	0	7.2	2	0	0	3.6	ns
prot1853	275	3	0	3	3	0	2	9	3	ns
prot1854	648	3	2	2	0	3	1	8	0	ns
prot1855	172	2	1	0	4.5	0	2	3	4.5	ns
prot1856	283	1	2	5.4	1.8	4	18	14.4	18	sig
prot1857	159	2	3	6	15	1	5	3	15	sig
prot1858	372	4	2	12	6	1	3	4	4	ns
prot1859	174	3	3	4.5	3	2	5	6	1.5	sig
prot1860	182	3	1	3.6	1.8	9	6	5.4	5.4	sig
prot1861	251	1	4	6	3	1	1	9	3	ns
prot1862	1009	3	4	4	2	2	5	6	2	ns
prot1863	233	1	0	1.5	3	1	0	0	0	ns
prot1864	158	4	2	7.2	1.8	9	3	5.4	16.2	sig
prot1865	200	1	1	3	6	2	2	3	12	ns
prot1866	292	2	1	6	2	2	5	14	4	sig
prot1867	399	0	1	1.5	1.5	2	2	3	6	sig
prot1868	229	0	0	3.6	3.6	4	6	7.2	9	ns
prot1869	228	0	2	6	3	12	3	9	27	sig
prot1870	445	1	3	2	0	2	2	2	2	ns
prot1871	334	2	2	1.5	4.5	3	12	4.5	13.5	sig
prot1872	848	1	0	1.8	5.4	2	2	1.8	1.8	ns
prot1873	151	2	1	0	0	6	9	18	9	sig
prot1874	1410	5	3	2	4	0	0	0	8	ns
prot1875	164	0	0	3	1.5	1	0	3	3	ns
prot1876	114	2	1	0	5.4	1	2	3.6	1.8	ns
prot1877	262	0	3	3	3	2	4	6	12	sig
prot1878	174	1	3	2	4	2	0	0	2	ns
prot1879	987	1	2	4.5	0	0	2	1.5	0	ns
prot1880	170	0	2	1.8	5.4	2	6	5.4	3.6	sig
prot1881	399	2	1	3	3	2	3	6	18	sig
prot1882	504	2	7	6	8	5	0	6	2	ns
prot1883	359	0	4	3	3	0	2	4.5	3	ns
prot1884	85	2	2	0	0	2	1	1.8	3.6	ns
prot1885	186	1	3	6	0	2	0	9	3	ns
prot1886	231	0	2	2	2	0	1	4	0	ns
prot1887	161	0	3	0	3	0	2	0	1.5	ns
prot1888	296	1	1	5.4	1.8	2	0	1.8	1.8	ns
prot1889	362	1	0	9	6	3	4	6	12	sig
prot1890	492	0	2	2	4	1	2	2	2	ns
prot1891	240	0	2	0	1.5	2	0	3	4.5	ns
prot1892	587	3	0	1.8	1.8	0	0	3.6	3.6	ns
prot1893	523	1	0	6	0	3	0	3	6	ns
prot1894	979	3	0	0	2	1	0	0	0	ns
prot1895	2381	0	0	0	1.5	4	2	1.5	3	ns
prot1896	246	0	2	0	3.6	1	0	0	1.8	ns
prot1897	309	1	1	9	3	2	2	6	6	sig
prot1898	214	1	0	2	2	0	1	0	6	ns
prot1899	659	2	1	1.5	0	0	3	1.5	1.5	ns
prot1900	185	1	2	0	0	1	1	5.4	1.8	ns
prot1901	201	1	0	3	0	2	2	6	3	ns
prot1902	464	1	0	0	0	4	1	2	0	ns
prot1903	298	2	0	1.5	1.5	2	1	0	3	ns
prot1904	502	3	1	0	0	1	1	1.8	1.8	sig
prot1905	295	1	0	3	0	3	3	9	18	sig
prot1906	1921	1	1	0	0	0	3	0	2	ns
prot1907	900	0	2	0	1.5	2	2	4.5	3	sig
prot1908	1567	1	1	3.6	3.6	1	0	1.8	0	ns
prot1909	659	0	1	6	9	1	0	6	3	ns
prot1910	909	2	1	6	6	0	2	4	2	ns
prot1911	193	0	0	0	0	0	0	1.5	1.5	ns
prot1912	431	0	0	1.8	1.8	0	1	3.6	1.8	ns
prot1913	118	0	0	12	3	2	1	0	6	ns
prot1914	229	1	5	2	8	2	5	4	12	ns
prot1915	232	5	3	9	3	3	1	0	1.5	ns
prot1916	267	1	2	0	1.8	3	2	0	3.6	ns
prot1917	266	2	1	0	3	7	2	21	12	sig
prot1918	183	1	3	6	0	2	1	2	4	ns
prot1919	909	2	6	3	6	4	2	3	6	sig
prot1920	219	2	0	0	1.8	1	2	1.8	0	ns
prot1921	141	3	2	6	3	1	1	6	6	ns
prot1922	154	1	2	4	2	2	2	0	10	ns
prot1923	243	1	1	3	10.5	2	0	1.5	0	ns
prot1924	135	2	1	3.6	1.8	0	1	1.8	1.8	ns
prot1925	315	0	2	3	9	0	0	3	6	ns
prot1926	517	0	2	4	2	1	1	2	2	ns
prot1927	127	2	0	3	1.5	0	1	0	1.5	ns
prot1928	439	2	2	5.4	0	0	3	3.6	7.2	ns
prot1929	398	2	0	3	0	6	12	9	9	sig
prot1930	462	1	0	2	0	2	1	2	4	ns
prot1931	202	1	3	3	0	2	1	1.5	1.5	ns
prot1932	114	0	0	0	0	1	0	3.6	0	ns
prot1933	137	3	0	3	3	4	2	6	3	sig
prot1934	124	0	1	2	6	1	1	0	6	ns
prot1935	641	0	2	0	4.5	1	1	1.5	1.5	ns
prot1936	415	2	1	5.4	1.8	2	2	7.2	1.8	ns
prot1937	448	3	2	0	0	2	1	3	0	ns
prot1938	572	3	2	0	0	1	1	2	12	sig
prot1939	819	4	1	1.5	3	0	1	3	1.5	ns
prot1940	365	2	2	3.6	0	3	9	5.4	5.4	sig
prot1941	600	3	2	0	6	0	3	0	3	ns
prot1942	692	0	1	2	2	3	3	6	6	sig
prot1943	244	0	3	3	7.5	1	0	1.5	1.5	ns
prot1944	203	1	0	3.6	1.8	4	9	3.6	3.6	sig
prot1945	383	3	0	0	9	2	2	0	9	ns
prot1946	208	1	3	2	0	1	0	2	2	ns
prot1947	292	1	0	3	0	0	2	3	3	ns
prot1948	288	1	0	0	7.2	2	0	3.6	9	ns
prot1949	111	2	1	3	6	1	3	6	0	ns
prot1950	309	1	1	0	6	0	1	0	0	ns
prot1951	555	1	2	0	1.5	4	2	3	3	sig
prot1952	719	0	0	1.8	3.6	0	0	1.8	1.8	ns
prot1953	548	2	1	3	9	3	6	9	18	sig
prot1954	209	0	0	2	0	1	2	4	0	ns
prot1955	561	0	4	3	0	4	2	3	4.5	sig
prot1956	575	2	3	0	0	0	0	1.8	1.8	ns
prot1957	193	3	0	6	0	1	3	0	0	ns
prot1958	476	3	1	4	0	0	0	0	2	ns
prot1959	426	0	1	0	3	2	2	0	0	ns
prot1960	210	1	2	5.4	1.8	1	0	1.8	3.6	ns
prot1961	167	0	1	3	6	0	3	9	3	ns
prot1962	255	4	1	2	0	2	1	2	2	ns
prot1963	259	0	0	0	4.5	0	1	0	1.5	ns
prot1964	828	0	0	0	1.8	0	0	1.8	0	ns
prot1965	491	0	0	6	3	0	0	3	3	ns
prot1966	116	2	1	2	0	0	3	0	4	ns
prot1967	392	1	2	0	3	2	2	1.5	1.5	ns
prot1968	278	0	1	1.8	1.8	0	1	1.8	0	ns
prot1969	275	1	1	0	3	3	1	0	3	ns
prot1970	542	0	0	4	0	0	1	0	2	ns
prot1971	303	1	0	1.5	1.5	1	1	1.5	1.5	sig
prot1972	206	1	0	0	1.8	2	2	3.6	3.6	sig
prot1973	575	1	3	3	0	0	2	3	6	ns
prot1974	882	1	0	2	4	2	2	4	4	sig
prot1975	503	1	1	3	1.5	0	2	1.5	4.5	ns
prot1976	350	1	2	0	0	2	0	0	0	ns
prot1977	277	0	0	3	3	0	0	0	0	ns
prot1978	251	0	1	4	2	1	0	0	0	ns
prot1979	223	0	0	3	0	0	1	0	0	ns
prot1980	109	1	1	3.6	5.4	3	6	7.2	1.8	ns
prot1981	1093	4	0	3	3	2	2	3	6	ns
prot1982	123	2	2	4	2	4	3	4	4	sig
prot1983	160	3	2	1.5	6	1	1	1.5	1.5	ns
prot1984	160	3	0	1.8	3.6	2	0	3.6	1.8	ns
prot1985	433	1	3	6	6	2	0	9	6	ns
prot1986	214	0	0	0	2	2	2	6	2	ns
prot1987	114	2	1	1.5	6	2	5	3	3	ns
prot1988	178	4	0	0	1.8	0	1	0	1.8	ns
prot1989	248	1	1	0	3	1	1	6	3	ns
prot1990	49	3	1	4	6	0	2	2	8	ns
prot1991	86	2	3	3	0	2	5	4.5	3	ns
prot1992	335	0	2	3.6	5.4	1	1	7.2	1.8	ns
prot1993	171	1	3	0	3	2	2	12	9	ns
prot1994	214	1	1	0	2	1	0	2	2	ns
prot1995	108	2	1	1.5	1.5	0	2	0	1.5	ns
prot1996	115	1	0	0	0	1	1	1.8	5.4	ns
prot1997	96	0	2	6	0	1	2	6	3	ns
prot1998	82	1	0	2	0	1	1	0	2	ns
prot1999	365	1	1	0	1.5	0	2	1.5	3	ns
[truncated: 1,549 more rows]
