# Supplementary material for: Protein complex-based analysis is resistant to the obfuscating consequences of batch effects --- a case study in clinical proteomics
Source: BMC Genomics. 2017 Mar 14;18(Suppl 2):142. doi: 10.1186/s12864-017-3490-3 (PMC5374662; doi:10.1186/s12864-017-3490-3)
Supplement: Supplementary file 2 — Simulated data D2.2H. (ZIP 3730 kb) [file 12864_2017_3490_MOESM2_ESM.zip › D2.2.376.txt]

protLen	X0	X0.1	X0.2	X0.3	X1	X1.1	X1.2	X1.3	sig
prot1	1338	850	922	1023.6	1136.4	873	849	1128	1047.6	ns
prot2	2199	22	28	80	58	81	123	150	126	sig
prot3	1538	24	41	52.5	36	32	42	66	42	ns
prot4	2319	27	18	66	63	22	23	72	72	ns
prot5	1392	49	50	58.8	48	36	50	54	51.6	ns
prot6	1985	31	33	84	58	72	65	126	148	sig
prot7	1262	44	48	81	88.5	54	39	69	69	ns
prot8	3862	24	12	45	36	36	38	102	96	sig
prot9	1295	54	41	55.2	54	41	56	54	55.2	ns
prot10	4287	12	8	18	22	28	16	60	36	sig
prot11	1277	39	51	48	52.5	43	46	63	51	ns
prot12	3587	6	7	18	18	6	8	18	12	ns
prot13	774	72	73	86.4	96	70	68	94.8	72	ns
prot14	1960	7	0	8	10	12	6	16	36	sig
prot15	858	46	77	88.5	96	192	174	292.5	243	sig
prot16	693	77	73	225	279	81	74	285	231	ns
prot17	748	51	66	67.2	80.4	71	79	86.4	105.6	sig
prot18	875	58	49	68	76	52	43	96	64	ns
prot19	1755	9	17	16.5	24	20	11	16.5	18	ns
prot20	839	40	31	99	114	42	68	225	78	sig
prot21	857	30	24	27.6	25.2	68	44	57.6	84	sig
prot22	1248	16	27	50	56	31	23	52	58	ns
prot23	1308	14	21	28.5	22.5	24	19	27	22.5	ns
prot24	1260	15	13	63	33	38	22	138	66	sig
prot25	1487	2	5	4.8	10.8	14	22	16.8	8.4	sig
prot26	477	78	82	180	236	85	81	172	142	ns
prot27	1324	23	23	39	40.5	25	19	42	42	ns
prot28	997	19	18	51	81	23	23	57	51	ns
prot29	623	121	102	129.6	133.2	114	105	134.4	124.8	ns
prot30	657	76	102	242	186	232	178	352	356	sig
prot31	1735	8	14	22.5	22.5	16	11	25.5	13.5	ns
prot32	904	11	16	30	33	10	10	33	24	ns
prot33	446	178	207	220.8	241.2	223	200	214.8	242.4	ns
prot34	262	183	198	368	354	186	177	404	420	ns
prot35	682	89	88	159	175.5	117	91	159	150	ns
prot36	742	63	54	129	129	57	44	156	180	ns
prot37	630	32	43	44.4	52.8	54	31	30	50.4	ns
prot38	672	24	32	44	56	36	41	70	68	ns
prot39	1056	27	20	25.5	42	23	24	58.5	37.5	ns
prot40	1098	23	16	45	63	25	13	30	81	ns
prot41	1192	15	9	19.2	13.2	13	16	9.6	14.4	ns
prot42	1888	11	8	26	24	14	12	24	20	ns
prot43	500	172	171	228	241.5	167	158	235.5	228	ns
prot44	610	49	59	168	201	49	48	126	177	ns
prot45	543	35	18	36	39.6	23	27	36	54	ns
prot46	685	21	26	54	52	21	27	50	54	ns
prot47	546	30	32	46.5	40.5	20	21	22.5	39	ns
prot48	1311	12	11	45	36	27	16	54	54	sig
prot49	1047	13	12	14.4	20.4	16	21	21.6	21.6	sig
prot50	491	128	143	240	256	138	123	224	260	ns
prot51	654	71	78	112.5	108	89	69	112.5	109.5	ns
prot52	639	77	72	237	171	59	59	150	132	ns
prot53	740	49	65	52.8	70.8	64	53	69.6	67.2	ns
prot54	1143	24	12	52	30	10	15	28	50	ns
prot55	966	18	18	43.5	28.5	9	25	30	25.5	ns
prot56	1042	12	18	51	39	11	17	33	36	ns
prot57	2166	11	5	7.2	8.4	7	16	21.6	19.2	sig
prot58	443	31	37	68	54	43	59	112	118	sig
prot59	589	22	21	46.5	33	27	25	31.5	42	ns
prot60	740	22	22	48	48	21	24	72	36	ns
prot61	532	20	22	27.6	20.4	43	52	49.2	37.2	sig
prot62	740	10	14	10	26	9	11	16	22	ns
prot63	727	12	10	10.5	19.5	12	18	22.5	27	sig
prot64	1585	2	6	18	45	9	9	18	24	ns
prot65	479	263	235	282	255.6	262	213	286.8	267.6	ns
prot66	364	154	155	300	342	158	166	300	316	ns
prot67	433	148	170	213	205.5	184	191	285	255	sig
prot68	346	152	145	420	468	152	145	450	477	ns
prot69	545	108	92	117.6	105.6	89	80	116.4	133.2	ns
prot70	472	67	83	174	154	79	69	190	160	ns
prot71	478	53	53	72	69	93	98	126	108	sig
prot72	413	43	52	123	162	32	52	171	117	ns
prot73	496	40	45	50.4	43.2	46	49	52.8	45.6	ns
prot74	630	36	23	92	84	41	59	104	136	sig
prot75	544	23	21	42	31.5	24	18	30	43.5	ns
prot76	880	15	11	42	36	13	13	36	21	ns
prot77	684	6	12	16.8	8.4	27	20	33.6	18	sig
prot78	988	10	3	18	24	12	9	12	30	ns
prot79	430	64	84	99	120	67	70	105	102	ns
prot80	707	19	21	105	75	31	26	69	69	ns
prot81	418	28	29	26.4	33.6	25	19	39.6	31.2	ns
prot82	820	12	14	28	22	18	9	22	30	ns
prot83	1450	10	3	13.5	9	11	6	7.5	13.5	ns
prot84	500	73	79	177	183	68	78	255	237	ns
prot85	451	57	80	74.4	69.6	47	56	60	57.6	ns
prot86	757	33	25	62	52	27	24	88	60	ns
prot87	539	20	23	42	37.5	28	28	39	42	ns
prot88	455	19	9	36	57	19	19	39	42	ns
prot89	646	25	15	26.4	25.2	18	11	15.6	24	ns
prot90	533	9	14	16	34	16	15	40	32	sig
prot91	1101	3	3	10.5	4.5	5	5	7.5	4.5	ns
prot92	375	173	158	543	486	190	160	492	558	ns
prot93	477	99	110	135.6	140.4	111	121	141.6	139.2	ns
prot94	440	82	70	168	140	80	82	140	142	ns
prot95	445	74	60	73.5	78	66	64	126	93	ns
prot96	373	51	48	120	177	45	49	144	144	ns
prot97	606	32	32	30	40.8	45	52	48	81.6	sig
prot98	343	25	19	56	60	27	30	30	58	ns
prot99	403	19	16	36	22.5	19	27	27	21	ns
prot100	591	23	19	33	54	17	27	69	63	ns
prot101	641	9	18	13.2	19.2	17	7	19.2	14.4	ns
prot102	583	7	15	26	46	10	11	32	32	ns
prot103	544	8	8	12	19.5	8	13	10.5	21	sig
prot104	2137	5	7	21	24	4	5	15	21	ns
prot105	375	43	42	52.8	42	48	37	55.2	48	ns
prot106	454	37	41	84	78	61	65	176	154	sig
prot107	472	42	33	63	37.5	108	105	117	153	sig
prot108	517	28	36	84	99	29	35	135	111	ns
prot109	464	14	29	24	28.8	22	30	36	43.2	ns
prot110	637	20	18	48	40	45	63	96	108	sig
prot111	423	21	23	22.5	25.5	17	18	19.5	30	ns
prot112	414	22	17	45	51	15	16	45	36	ns
prot113	898	8	17	27.6	19.2	21	13	28.8	16.8	ns
prot114	498	16	11	30	28	9	11	26	24	ns
prot115	580	11	10	28.5	21	17	14	31.5	19.5	ns
prot116	448	12	9	33	27	38	20	48	12	sig
prot117	569	8	7	4.8	9.6	9	13	2.4	7.2	ns
prot118	1032	5	5	8	12	6	6	12	14	sig
prot119	357	84	103	147	160.5	100	105	123	129	ns
prot120	231	57	63	153	153	54	65	180	186	ns
prot121	372	49	55	48	60	53	31	60	54	ns
prot122	375	32	42	72	106	51	32	90	80	ns
prot123	507	30	39	72	64.5	35	38	57	66	ns
prot124	411	38	27	105	93	35	29	96	117	ns
prot125	374	16	24	25.2	19.2	18	18	24	30	ns
prot126	827	10	13	22	38	19	16	38	20	ns
prot127	774	17	14	30	18	12	12	25.5	24	ns
prot128	576	5	9	33	21	5	5	24	6	ns
prot129	413	17	9	19.2	20.4	12	20	21.6	24	sig
prot130	569	7	7	18	16	7	11	16	12	ns
prot131	590	5	9	4.5	18	7	9	18	13.5	ns
prot132	774	11	6	15	30	12	7	15	27	ns
prot133	1023	11	11	13.2	10.8	11	12	10.8	7.2	ns
prot134	803	8	5	20	8	10	3	8	8	sig
prot135	242	57	67	100.5	96	82	56	91.5	97.5	ns
prot136	439	56	56	189	192	63	45	180	195	ns
prot137	318	39	58	70.8	68.4	60	44	54	54	ns
prot138	278	61	65	134	120	108	128	220	200	sig
prot139	309	51	48	67.5	82.5	34	46	54	73.5	ns
prot140	568	28	34	96	87	36	31	111	75	ns
prot141	316	35	20	37.2	33.6	27	30	33.6	36	ns
prot142	283	35	25	46	56	34	56	128	108	sig
prot143	608	28	23	40.5	36	33	29	42	34.5	ns
prot144	673	19	23	36	81	19	18	51	51	ns
prot145	414	18	20	25.2	24	23	15	20.4	21.6	ns
prot146	707	22	17	40	26	10	22	42	54	ns
prot147	406	9	13	27	13.5	16	18	21	22.5	ns
prot148	510	9	14	33	48	30	45	90	144	sig
prot149	500	14	10	20.4	10.8	22	12	24	32.4	sig
prot150	350	13	9	18	12	13	10	20	12	ns
prot151	683	13	21	25.5	19.5	10	16	34.5	7.5	ns
prot152	569	4	9	21	15	5	13	30	30	ns
prot153	450	10	10	12	10.8	11	10	13.2	10.8	ns
prot154	399	10	10	8	12	6	11	30	24	ns
prot155	713	6	5	9	16.5	9	10	9	16.5	ns
prot156	564	6	12	24	39	11	5	24	33	ns
prot157	1149	11	3	10.8	10.8	18	16	4.8	12	sig
prot158	721	6	6	6	10	8	9	20	14	ns
prot159	260	184	193	309	294	182	180	262.5	271.5	ns
prot160	372	133	142	411	429	130	145	381	390	ns
prot161	297	107	91	118.8	99.6	95	95	114	111.6	ns
prot162	276	52	38	94	120	42	49	82	118	ns
prot163	480	31	39	60	37.5	21	26	48	34.5	ns
prot164	299	16	36	90	75	41	32	120	72	ns
prot165	317	35	39	44.4	25.2	28	33	24	34.8	ns
prot166	437	26	16	38	30	26	15	30	42	ns
prot167	537	16	30	36	25.5	22	28	33	28.5	ns
prot168	228	24	26	24	66	13	20	54	66	ns
prot169	289	17	21	25.2	18	48	33	104.4	93.6	sig
prot170	341	22	14	34	36	42	72	78	120	sig
prot171	445	10	10	22.5	25.5	12	19	19.5	16.5	ns
prot172	458	14	12	30	51	17	9	30	33	ns
prot173	450	9	15	14.4	14.4	13	12	16.8	10.8	ns
prot174	588	11	24	38	26	25	10	28	32	ns
prot175	761	15	15	12	13.5	16	13	15	18	ns
prot176	519	7	14	42	54	16	8	36	30	ns
prot177	1216	8	10	16.8	8.4	6	13	10.8	3.6	ns
prot178	605	8	6	16	32	7	6	18	18	ns
prot179	748	19	4	13.5	15	7	14	9	12	sig
prot180	460	4	11	24	42	13	10	30	27	ns
prot181	645	12	3	6	4.8	6	9	12	8.4	ns
prot182	528	8	5	20	16	11	14	36	22	sig
prot183	958	8	4	13.5	6	6	2	13.5	6	ns
prot184	4213	1	2	30	6	0	8	0	9	ns
prot185	1921	2	3	3.6	3.6	3	7	8.4	6	ns
prot186	333	126	134	234	248	174	133	256	256	ns
prot187	229	109	103	148.5	138	94	108	196.5	144	ns
prot188	413	51	46	147	171	55	44	132	147	ns
prot189	437	31	34	45.6	51.6	37	43	60	45.6	ns
prot190	459	26	29	70	60	35	38	64	64	ns
prot191	170	35	24	45	61.5	32	53	63	45	ns
prot192	200	39	40	111	141	40	41	129	114	ns
prot193	396	18	24	52.8	38.4	87	108	93.6	61.2	sig
prot194	219	21	22	32	54	19	21	52	38	ns
prot195	509	19	20	34.5	21	57	75	117	117	sig
prot196	255	21	16	78	63	32	24	84	84	sig
prot197	343	11	13	21.6	26.4	23	16	18	24	ns
prot198	453	17	21	30	28	20	21	28	26	ns
prot199	418	18	25	13.5	21	18	7	15	21	ns
prot200	506	10	18	60	30	12	20	33	51	sig
prot201	545	14	17	15.6	22.8	36	66	90	64.8	sig
prot202	406	8	11	8	30	11	11	18	30	ns
prot203	586	18	15	10.5	15	6	18	15	10.5	ns
prot204	570	12	13	18	33	11	5	42	15	ns
prot205	868	11	8	14.4	10.8	13	18	24	26.4	sig
prot206	508	14	10	42	16	5	4	16	22	ns
prot207	715	7	7	9	10.5	29	22	24	21	sig
prot208	622	11	4	18	33	9	9	27	33	ns
prot209	463	7	8	10.8	8.4	0	8	10.8	12	ns
prot210	756	8	8	6	18	6	5	6	20	ns
prot211	520	4	4	13.5	16.5	6	13	9	3	sig
prot212	858	2	5	12	9	8	4	30	6	sig
prot213	463	5	3	2.4	8.4	1	3	6	4.8	ns
prot214	248	83	93	176	174	80	96	188	170	ns
prot215	386	53	53	85.5	97.5	50	57	66	84	ns
prot216	252	49	60	120	123	45	46	141	180	ns
prot217	271	41	63	46.8	56.4	55	50	52.8	45.6	ns
prot218	367	54	45	96	94	57	51	86	84	ns
prot219	335	52	58	73.5	43.5	48	49	58.5	70.5	ns
prot220	600	51	32	129	117	37	30	114	138	sig
prot221	232	37	37	37.2	40.8	37	36	52.8	43.2	ns
prot222	273	46	40	90	62	30	42	70	94	ns
prot223	243	37	27	57	45	35	37	42	52.5	ns
prot224	223	27	28	90	96	24	23	141	51	ns
prot225	250	33	28	24	33.6	29	33	31.2	37.2	ns
prot226	223	29	16	46	70	50	52	120	124	sig
prot227	289	21	29	33	25.5	20	26	27	42	ns
prot228	378	17	26	75	57	19	16	63	78	ns
prot229	410	16	13	39.6	20.4	20	24	21.6	22.8	sig
prot230	389	17	30	24	36	21	16	44	46	ns
prot231	610	14	22	33	22.5	48	39	85.5	103.5	sig
prot232	243	16	9	45	39	15	12	54	39	ns
prot233	397	11	16	13.2	14.4	11	13	10.8	13.2	ns
prot234	229	9	6	12	28	11	13	26	18	ns
prot235	321	10	13	18	22.5	10	12	25.5	12	ns
prot236	447	9	5	27	39	26	26	78	66	sig
prot237	272	13	10	12	20.4	11	14	10.8	21.6	ns
prot238	645	9	10	18	20	17	9	12	18	ns
prot239	709	7	9	16.5	7.5	5	11	7.5	9	ns
prot240	513	15	11	30	27	20	18	33	69	sig
prot241	314	8	4	10.8	10.8	30	24	18	32.4	sig
prot242	388	8	6	4	20	5	8	14	22	ns
prot243	956	3	0	9	4.5	2	2	1.5	3	ns
prot244	128	241	260	720	765	232	217	675	627	ns
prot245	197	65	62	81.6	84	58	75	93.6	111.6	ns
prot246	334	62	73	144	130	56	60	148	150	ns
prot247	175	56	42	67.5	75	46	38	72	70.5	ns
prot248	162	56	56	213	210	138	142	312	420	sig
prot249	305	27	40	50.4	28.8	27	40	37.2	39.6	ns
prot250	312	39	52	66	84	55	38	52	74	ns
prot251	300	32	29	60	55.5	36	31	73.5	55.5	ns
prot252	127	33	49	111	93	46	40	120	108	ns
prot253	191	21	32	44.4	43.2	35	31	34.8	40.8	ns
prot254	211	36	30	74	68	35	46	74	82	ns
prot255	199	33	38	39	61.5	60	56	123	93	sig
prot256	266	29	32	117	126	31	37	72	93	ns
prot257	322	18	20	32.4	28.8	18	33	33.6	28.8	ns
prot258	313	28	29	78	44	32	29	62	58	ns
prot259	286	24	28	21	30	32	23	40.5	73.5	sig
prot260	265	21	10	45	33	16	15	51	45	ns
prot261	466	15	28	27.6	26.4	22	16	20.4	20.4	ns
prot262	455	15	15	32	36	17	16	38	28	ns
prot263	185	21	28	36	36	17	16	34.5	42	ns
prot264	209	21	17	63	75	15	19	48	33	ns
prot265	433	15	18	20.4	21.6	14	13	10.8	22.8	ns
prot266	247	15	18	38	40	24	40	68	52	sig
prot267	331	18	16	22.5	31.5	32	24	24	18	sig
prot268	452	14	19	36	33	15	10	36	27	ns
prot269	348	14	16	15.6	19.2	14	10	14.4	4.8	ns
prot270	533	12	0	20	30	12	7	12	20	ns
prot271	342	14	10	19.5	13.5	10	7	25.5	22.5	ns
prot272	229	10	4	24	24	18	9	27	21	ns
prot273	581	14	13	14.4	9.6	18	24	19.2	16.8	sig
prot274	389	8	14	14	26	4	4	20	20	ns
prot275	368	6	9	10.5	12	11	14	15	21	sig
prot276	350	9	6	39	21	17	9	27	27	ns
prot277	502	13	10	9.6	8.4	5	5	12	9.6	ns
prot278	588	7	7	6	12	3	3	16	12	ns
prot279	404	7	8	6	12	7	12	10.5	12	ns
prot280	281	3	9	18	6	5	5	21	24	sig
prot281	475	14	5	8.4	12	5	4	6	8.4	ns
prot282	264	2	5	16	10	9	7	6	8	ns
prot283	428	4	5	6	4.5	8	8	4.5	7.5	ns
prot284	605	5	5	27	21	10	9	9	9	ns
prot285	546	7	6	13.2	6	4	4	9.6	4.8	ns
prot286	393	4	7	8	10	8	8	4	10	ns
prot287	651	3	3	9	10.5	4	11	3	10.5	ns
prot288	386	12	4	15	21	4	6	15	12	ns
prot289	127	218	195	206.4	214.8	555	621	774	702	sig
prot290	307	126	148	304	296	150	143	302	268	ns
prot291	151	78	70	87	106.5	57	66	126	105	ns
prot292	246	29	35	72	135	28	39	117	102	ns
prot293	201	27	35	34.8	37.2	36	34	36	42	ns
prot294	295	24	27	90	74	39	25	64	70	ns
prot295	377	25	32	40.5	42	36	24	58.5	33	ns
prot296	232	31	23	72	96	20	31	93	75	ns
prot297	333	28	18	24	20.4	32	17	31.2	26.4	ns
prot298	276	25	23	52	48	32	26	58	60	ns
prot299	225	25	27	28.5	31.5	22	19	52.5	34.5	ns
prot300	152	24	16	66	69	20	20	78	75	ns
prot301	268	29	18	39.6	34.8	31	26	38.4	21.6	ns
prot302	261	27	20	34	26	21	20	38	40	ns
prot303	234	16	20	34.5	18	16	16	33	39	ns
prot304	203	20	13	45	60	14	19	54	66	ns
prot305	277	25	21	30	25.2	17	15	21.6	30	ns
prot306	224	11	17	34	34	14	20	30	50	ns
prot307	260	12	19	27	19.5	17	19	27	24	ns
prot308	278	19	30	39	63	20	17	57	69	ns
prot309	420	13	20	12	21.6	22	9	19.2	12	ns
prot310	424	22	17	34	34	20	16	32	32	sig
prot311	219	6	12	25.5	24	19	7	16.5	27	ns
prot312	277	13	11	36	54	12	15	51	24	ns
prot313	279	8	14	9.6	7.2	20	16	14.4	16.8	sig
prot314	558	20	9	24	32	30	24	54	78	sig
prot315	822	10	6	7.5	9	45	27	40.5	31.5	sig
prot316	423	9	10	33	27	12	16	69	24	sig
prot317	301	5	4	9.6	7.2	8	12	3.6	8.4	ns
prot318	477	9	6	22	20	4	11	18	34	ns
prot319	354	10	10	16.5	21	23	23	27	37.5	sig
prot320	538	6	8	33	27	7	8	15	24	ns
prot321	330	11	14	15.6	12	8	10	9.6	8.4	ns
prot322	345	6	10	22	10	11	7	16	18	ns
prot323	290	3	4	4.5	15	6	9	12	9	ns
prot324	587	9	7	15	18	6	14	21	15	ns
prot325	416	2	13	9.6	7.2	4	10	6	9.6	ns
prot326	806	7	11	16	12	12	14	16	22	sig
prot327	243	13	8	18	10.5	12	7	13.5	9	ns
prot328	674	9	9	15	21	10	11	12	30	ns
prot329	297	7	11	9.6	2.4	8	7	9.6	6	ns
prot330	558	5	5	30	18	12	9	6	18	ns
prot331	340	6	5	4.5	9	6	9	9	6	ns
prot332	546	10	7	24	6	6	5	21	15	ns
prot333	193	4	5	4.8	12	7	8	4.8	3.6	ns
prot334	641	3	7	12	10	3	6	8	8	ns
prot335	452	2	5	12	13.5	24	9	18	36	sig
prot336	481	3	7	6	12	3	5	6	12	ns
prot337	355	2	6	9.6	6	2	5	6	0	ns
prot338	530	4	4	12	10	6	7	8	14	sig
prot339	374	3	3	4.5	9	12	15	18	18	sig
prot340	253	5	5	33	30	1	8	18	18	ns
prot341	442	3	1	7.2	3.6	6	5	2.4	4.8	ns
prot342	861	7	6	14	0	1	5	8	8	ns
prot343	413	4	6	7.5	3	4	7	3	6	ns
prot344	648	5	5	12	9	5	4	0	9	ns
prot345	719	7	2	10.8	1.2	8	15	9.6	18	sig
prot346	786	5	4	10	8	4	7	6	4	ns
prot347	596	4	6	7.5	10.5	2	4	4.5	4.5	ns
prot348	777	3	4	15	15	4	3	9	15	ns
prot349	798	7	6	3.6	2.4	3	3	3.6	2.4	ns
prot350	141	234	214	452	480	218	201	464	496	ns
prot351	221	124	152	247.5	205.5	149	158	189	208.5	ns
prot352	283	71	75	159	228	59	65	225	210	ns
prot353	246	62	56	79.2	70.8	68	76	66	61.2	ns
prot354	212	49	36	78	86	47	42	98	96	ns
prot355	219	30	37	61.5	60	43	38	43.5	42	ns
prot356	448	36	33	114	96	38	57	135	93	ns
prot357	351	49	49	36	34.8	76	59	80.4	75.6	sig
prot358	161	25	28	72	52	28	24	42	66	ns
prot359	178	33	17	42	40.5	39	25	48	55.5	ns
prot360	178	16	26	75	60	19	31	66	39	ns
prot361	250	20	22	21.6	34.8	20	14	27.6	26.4	ns
prot362	238	24	20	36	42	31	21	54	48	ns
prot363	261	14	22	37.5	25.5	28	15	34.5	28.5	ns
prot364	194	21	14	48	66	19	14	81	48	ns
prot365	234	17	13	25.2	20.4	22	30	45.6	46.8	sig
prot366	337	18	14	32	32	28	22	28	28	ns
prot367	296	20	11	24	18	14	25	30	22.5	ns
prot368	248	13	11	18	51	18	15	21	36	ns
prot369	311	12	22	20.4	30	11	16	21.6	19.2	ns
prot370	224	19	14	12	26	10	13	36	28	ns
prot371	279	16	16	13.5	31.5	31	25	54	34.5	sig
prot372	471	11	12	54	51	18	9	45	48	ns
prot373	218	5	12	13.2	3.6	8	8	12	16.8	ns
prot374	249	12	18	32	36	14	18	22	28	ns
prot375	312	14	18	18	24	14	16	18	16.5	ns
prot376	402	8	14	42	45	14	11	30	33	ns
prot377	196	14	14	10.8	18	13	18	7.2	14.4	ns
prot378	285	12	11	22	32	11	18	16	32	ns
prot379	292	21	17	24	10.5	15	9	18	18	ns
prot380	227	6	17	30	24	5	12	36	39	ns
prot381	322	8	9	10.8	12	7	13	7.2	8.4	ns
prot382	449	7	8	18	18	3	9	18	28	ns
prot383	373	11	7	16.5	16.5	12	7	13.5	12	ns
prot384	239	11	13	18	15	33	15	72	99	sig
prot385	235	10	6	8.4	12	6	8	9.6	13.2	ns
prot386	267	12	12	10	4	9	23	26	44	sig
prot387	262	9	3	4.5	9	14	16	15	24	sig
prot388	241	5	7	18	15	12	11	27	21	ns
prot389	315	1	5	13.2	9.6	10	9	8.4	4.8	ns
prot390	997	7	9	10	28	5	6	20	8	ns
prot391	392	9	8	16.5	18	8	6	13.5	10.5	ns
prot392	558	4	1	15	21	4	7	18	24	ns
prot393	468	7	6	2.4	6	4	6	12	6	ns
prot394	253	13	9	6	16	9	11	12	14	ns
prot395	248	13	6	6	9	3	6	7.5	3	ns
prot396	527	5	14	27	27	18	27	63	72	sig
prot397	432	3	6	15.6	8.4	6	5	3.6	7.2	ns
prot398	455	4	4	4	10	21	15	48	18	sig
prot399	529	7	5	4.5	1.5	6	10	3	13.5	ns
prot400	375	7	10	33	24	7	4	9	18	ns
prot401	287	8	0	6	6	5	6	2.4	2.4	ns
prot402	332	5	4	4	12	8	5	10	8	ns
prot403	541	1	7	6	4.5	7	9	6	6	ns
prot404	280	6	10	21	15	5	5	12	15	ns
prot405	458	2	8	3.6	8.4	5	6	12	3.6	ns
prot406	291	5	4	6	6	6	8	20	12	sig
prot407	548	4	3	4.5	4.5	6	5	13.5	9	ns
prot408	292	3	4	6	27	6	6	63	72	sig
prot409	559	2	3	2.4	4.8	5	4	9.6	4.8	sig
prot410	859	5	1	12	8	5	8	8	8	sig
prot411	484	5	3	6	7.5	2	3	6	6	ns
prot412	117	147	130	420	438	218	178	666	675	sig
prot413	182	147	151	127.2	132	236	232	278.4	250.8	sig
prot414	226	100	119	216	236	100	120	188	216	ns
prot415	179	77	65	111	117	65	65	115.5	108	ns
prot416	129	58	61	174	147	56	55	177	210	ns
prot417	222	47	56	51.6	52.8	54	43	62.4	56.4	ns
prot418	353	33	44	80	84	33	29	68	76	ns
prot419	157	36	38	64.5	54	37	55	55.5	73.5	ns
prot420	376	24	36	66	60	19	26	78	57	ns
prot421	429	28	29	38.4	25.2	93	93	86.4	108	sig
prot422	182	17	22	58	56	28	27	50	42	ns
prot423	187	13	17	30	36	39	33	31.5	63	sig
prot424	206	22	16	63	60	19	26	63	42	ns
prot425	319	33	20	34.8	24	24	29	30	26.4	ns
prot426	533	17	13	46	52	23	21	38	42	ns
prot427	182	19	18	25.5	22.5	24	18	34.5	27	ns
prot428	260	22	13	75	54	13	21	57	48	ns
prot429	181	15	19	22.8	28.8	19	17	26.4	26.4	ns
prot430	246	19	16	26	28	20	21	32	26	ns
prot431	156	9	19	42	31.5	18	24	22.5	30	ns
prot432	213	14	18	48	42	18	15	33	57	ns
prot433	295	5	5	12	14.4	8	6	10.8	8.4	ns
prot434	610	12	7	32	26	12	17	32	24	ns
prot435	152	20	17	24	18	9	17	15	16.5	ns
prot436	470	18	15	36	18	16	15	48	27	ns
prot437	278	12	15	16.8	16.8	13	8	8.4	14.4	ns
prot438	250	4	15	24	20	11	11	26	20	ns
prot439	265	11	15	18	15	14	15	27	18	ns
prot440	327	17	11	39	12	9	8	24	33	ns
prot441	577	12	17	13.2	15.6	12	6	10.8	16.8	ns
prot442	236	4	5	12	24	12	8	26	20	ns
prot443	347	12	7	10.5	16.5	11	6	19.5	16.5	ns
prot444	177	8	12	30	24	12	10	24	36	sig
prot445	261	6	12	10.8	16.8	6	10	12	6	ns
prot446	357	3	10	12	26	9	8	12	30	sig
prot447	379	11	11	15	16.5	15	7	13.5	15	ns
prot448	172	10	8	21	24	20	13	27	69	sig
prot449	161	6	9	6	9.6	14	5	16.8	4.8	ns
prot450	466	7	6	18	22	4	6	24	12	ns
prot451	165	6	6	6	13.5	5	8	12	12	ns
prot452	245	7	5	18	15	9	15	24	27	sig
prot453	222	5	8	16.8	9.6	8	4	8.4	9.6	ns
prot454	428	5	5	16	8	6	7	14	10	ns
prot455	227	6	7	7.5	16.5	9	3	9	12	ns
prot456	420	11	2	21	24	16	20	30	66	sig
prot457	171	12	6	9.6	16.8	4	4	15.6	10.8	ns
prot458	307	6	8	14	8	5	7	10	12	ns
prot459	230	9	6	4.5	9	4	6	12	7.5	ns
prot460	343	9	9	18	30	7	11	15	27	ns
prot461	441	7	3	0	6	10	8	13.2	3.6	ns
prot462	415	4	3	18	4	5	1	16	12	ns
prot463	270	8	3	9	10.5	8	8	6	6	ns
prot464	711	7	5	24	15	4	5	18	15	ns
prot465	321	11	7	14.4	4.8	5	9	6	7.2	ns
prot466	238	2	6	6	12	5	6	12	10	ns
prot467	320	4	11	12	7.5	8	10	18	10.5	ns
prot468	274	2	2	21	30	8	7	36	21	ns
prot469	364	10	12	8.4	7.2	15	5	14.4	3.6	ns
prot470	361	8	8	4	10	6	6	14	8	ns
prot471	262	10	8	6	7.5	4	6	9	10.5	ns
prot472	513	6	7	12	12	9	6	36	24	sig
prot473	569	4	5	6	7.2	3	6	6	4.8	ns
prot474	387	7	3	2	10	6	5	12	6	ns
prot475	447	5	5	3	9	4	4	3	1.5	ns
prot476	378	5	2	6	9	3	12	27	36	sig
prot477	251	1	9	4.8	6	2	4	3.6	10.8	ns
prot478	468	3	2	12	2	4	2	8	8	ns
prot479	544	5	4	3	9	3	8	6	9	sig
prot480	244	3	4	9	18	12	6	42	6	sig
prot481	327	2	3	3.6	6	2	3	1.2	2.4	ns
prot482	494	4	4	2	4	2	3	6	6	ns
prot483	192	200	173	247.5	280.5	147	172	249	253.5	ns
prot484	243	137	125	405	363	122	112	384	354	ns
prot485	149	46	58	42	58.8	49	55	70.8	64.8	sig
prot486	236	38	35	70	84	33	31	84	74	ns
prot487	134	45	32	55.5	46.5	41	33	48	54	ns
prot488	103	29	47	75	102	28	48	129	90	ns
prot489	103	27	32	51.6	31.2	40	92	84	78	sig
prot490	103	37	41	80	76	31	31	72	74	ns
prot491	271	34	27	63	46.5	25	47	55.5	39	ns
prot492	257	24	32	72	99	25	26	75	66	sig
prot493	174	12	19	20.4	12	21	12	22.8	12	ns
prot494	165	26	30	56	58	38	24	60	58	ns
prot495	251	26	18	22.5	39	32	18	25.5	25.5	ns
prot496	265	15	18	69	51	21	23	69	63	ns
prot497	193	21	29	36	19.2	28	17	28.8	39.6	ns
prot498	137	19	12	44	52	18	20	50	42	ns
prot499	149	29	23	34.5	42	18	16	31.5	39	ns
prot500	291	20	23	54	87	49	25	123	147	sig
prot501	227	23	15	20.4	15.6	22	22	20.4	24	ns
prot502	198	17	21	34	32	18	14	34	42	ns
prot503	194	21	18	33	33	23	15	40.5	42	ns
prot504	234	21	18	48	45	13	14	57	66	ns
prot505	247	12	10	10.8	10.8	15	12	22.8	15.6	ns
prot506	145	12	12	42	34	13	17	34	40	ns
prot507	141	18	15	19.5	25.5	17	20	24	22.5	ns
prot508	187	11	9	33	30	10	16	36	36	ns
prot509	165	21	11	18	19.2	14	12	19.2	16.8	ns
prot510	166	14	15	30	26	11	7	20	28	ns
prot511	225	10	18	24	25.5	11	23	24	21	ns
prot512	239	21	15	45	30	20	14	36	27	ns
prot513	275	20	12	13.2	19.2	25	21	15.6	16.8	ns
prot514	206	14	16	22	32	13	9	18	40	ns
prot515	322	10	19	24	19.5	27	39	63	67.5	sig
prot516	178	14	16	51	54	17	10	45	39	ns
prot517	227	16	12	20.4	14.4	10	13	14.4	20.4	ns
prot518	237	12	14	28	36	10	9	36	14	ns
prot519	254	11	14	21	12	22	9	19.5	37.5	sig
prot520	208	10	15	24	48	19	10	33	39	ns
prot521	153	5	12	18	13.2	14	17	16.8	13.2	ns
prot522	244	15	13	26	24	34	28	28	40	sig
prot523	287	7	7	6	16.5	12	9	19.5	22.5	ns
prot524	206	11	7	39	33	12	14	30	33	ns
prot525	244	11	13	13.2	12	13	6	15.6	10.8	ns
prot526	383	7	9	26	20	10	12	28	18	ns
prot527	184	9	11	19.5	19.5	9	5	7.5	9	ns
prot528	377	7	13	18	21	10	8	24	30	ns
prot529	355	5	9	13.2	10.8	5	11	7.2	13.2	ns
prot530	129	6	5	32	12	16	13	14	44	sig
prot531	162	12	5	10.5	10.5	12	20	15	12	sig
prot532	184	7	7	21	18	5	7	18	18	ns
prot533	347	5	7	7.2	9.6	14	5	8.4	7.2	ns
prot534	203	6	4	10	16	5	4	8	14	ns
prot535	1930	9	4	9	6	18	15	31.5	40.5	sig
prot536	316	6	6	15	27	6	6	9	39	ns
prot537	198	11	5	10.8	7.2	10	5	12	10.8	ns
prot538	250	6	6	12	14	10	6	4	8	ns
prot539	265	12	6	10.5	3	9	9	10.5	4.5	ns
prot540	469	12	15	12	45	5	7	33	33	ns
prot541	563	14	8	3.6	9.6	9	11	8.4	6	sig
prot542	290	3	2	18	16	8	8	24	10	ns
prot543	338	9	3	9	9	4	4	13.5	6	ns
prot544	449	4	7	18	27	3	9	24	9	ns
prot545	273	5	5	3.6	7.2	4	11	9.6	12	ns
prot546	412	6	5	16	16	7	7	4	14	ns
prot547	170	5	6	9	1.5	5	4	3	1.5	ns
prot548	478	5	7	24	21	5	2	30	24	ns
prot549	302	7	4	4.8	8.4	1	12	7.2	3.6	ns
prot550	167	8	4	18	6	3	2	10	16	ns
prot551	151	7	8	7.5	6	4	7	6	4.5	ns
prot552	816	1	4	18	3	8	14	15	39	ns
prot553	279	5	5	8.4	9.6	6	3	4.8	2.4	ns
prot554	320	7	4	8	16	3	4	12	12	ns
prot555	351	7	7	3	4.5	6	9	4.5	6	sig
prot556	242	6	6	15	18	2	9	15	18	ns
prot557	276	3	4	4.8	4.8	5	7	7.2	9.6	ns
prot558	565	5	4	4	12	4	5	6	8	ns
prot559	356	1	3	4.5	1.5	3	2	1.5	12	ns
prot560	162	3	5	3	12	1	4	9	15	ns
prot561	155	4	3	3.6	3.6	1	5	4.8	6	ns
prot562	484	3	6	10	12	3	5	12	16	ns
prot563	462	9	6	1.5	7.5	4	5	3	4.5	ns
prot564	989	1	5	6	18	0	1	6	3	ns
prot565	353	3	3	9.6	3.6	6	0	4.8	2.4	ns
prot566	382	5	3	12	6	9	11	32	10	sig
prot567	1092	6	3	12	1.5	4	4	1.5	6	ns
prot568	158	5	2	9	3	4	4	9	9	ns
prot569	829	1	3	4.8	4.8	5	2	6	6	ns
prot570	600	1	2	10	2	2	5	6	12	ns
prot571	743	2	4	3	4.5	3	1	3	4.5	ns
prot572	271	6	4	0	3	4	4	9	3	ns
prot573	774	6	2	1.2	0	5	2	2.4	1.2	ns
prot574	617	3	1	0	4	1	1	6	6	ns
prot575	120	181	181	264	241.5	188	173	228	310.5	ns
prot576	257	135	127	417	435	149	147	351	438	ns
prot577	138	154	122	178.8	141.6	133	148	171.6	182.4	ns
prot578	126	81	96	168	194	225	207	510	534	sig
prot579	126	100	83	138	120	116	98	127.5	115.5	ns
prot580	126	84	70	198	240	75	96	219	240	ns
prot581	126	93	95	99.6	98.4	97	95	94.8	100.8	ns
prot582	126	94	88	146	138	96	75	170	186	ns
prot583	126	72	72	153	133.5	78	84	117	138	ns
prot584	126	85	89	333	246	95	72	240	309	ns
prot585	433	94	84	96	86.4	196	178	225.6	206.4	sig
prot586	258	40	32	50	72	37	42	60	84	ns
prot587	219	31	25	40.5	49.5	18	31	52.5	42	ns
prot588	274	23	34	105	60	58	50	144	156	sig
prot589	211	21	22	27.6	24	29	29	30	31.2	ns
prot590	203	29	28	36	28	46	34	72	64	sig
prot591	210	31	37	45	31.5	24	42	66	40.5	sig
prot592	190	34	24	99	78	22	19	66	93	ns
prot593	164	19	16	22.8	19.2	26	22	18	24	ns
prot594	159	21	25	36	28	30	15	30	36	ns
prot595	171	19	12	37.5	33	20	15	36	40.5	ns
prot596	153	28	26	93	81	22	20	60	96	ns
prot597	176	13	18	27.6	27.6	22	21	37.2	28.8	ns
prot598	192	15	11	30	24	17	14	42	26	ns
prot599	352	15	16	30	10.5	21	18	27	28.5	ns
prot600	146	18	20	27	60	15	17	33	54	ns
prot601	323	18	21	9.6	14.4	38	20	24	33.6	sig
prot602	258	13	20	44	28	10	17	34	34	ns
prot603	152	17	18	27	13.5	11	13	25.5	22.5	ns
prot604	76	11	16	60	48	14	13	66	39	ns
prot605	128	22	8	22.8	19.2	14	18	16.8	25.2	ns
prot606	187	19	15	40	34	24	21	44	38	ns
prot607	160	14	7	24	31.5	14	14	30	24	ns
prot608	315	20	17	42	54	21	12	75	51	ns
prot609	129	17	12	12	19.2	9	11	14.4	14.4	ns
prot610	185	10	18	22	34	20	12	22	20	ns
prot611	146	14	14	13.5	22.5	12	8	16.5	21	ns
prot612	241	20	8	27	30	11	15	45	42	ns
prot613	222	16	15	16.8	14.4	17	12	16.8	12	ns
prot614	205	11	8	20	18	6	3	18	16	ns
prot615	240	14	15	9	18	11	12	19.5	18	ns
prot616	99	15	16	24	33	5	11	42	24	ns
prot617	643	10	16	8.4	12	11	12	13.2	15.6	ns
prot618	239	10	12	34	18	8	11	26	16	ns
prot619	383	16	14	15	22.5	12	13	22.5	13.5	ns
prot620	247	5	7	21	30	10	17	27	33	ns
prot621	189	17	14	7.2	13.2	9	8	12	16.8	ns
prot622	171	6	12	18	22	10	15	38	18	ns
prot623	326	9	7	21	7.5	8	7	15	16.5	ns
prot624	231	15	12	18	45	15	7	18	27	ns
prot625	153	8	10	15.6	10.8	10	6	12	6	ns
prot626	268	10	11	34	6	9	7	30	22	ns
prot627	204	14	3	6	7.5	10	11	7.5	15	ns
prot628	191	12	10	30	45	18	15	27	36	sig
prot629	114	4	7	10.8	4.8	9	16	10.8	8.4	ns
prot630	419	10	9	24	26	6	10	20	20	ns
prot631	141	11	13	15	13.5	8	10	27	9	ns
prot632	128	15	10	39	27	10	10	48	27	sig
prot633	164	5	9	6	9.6	5	11	6	9.6	ns
prot634	274	6	10	18	10	10	11	24	18	ns
prot635	188	13	10	22.5	16.5	9	8	10.5	27	ns
prot636	372	7	8	12	33	14	20	39	60	sig
prot637	365	10	6	9.6	13.2	7	13	9.6	4.8	ns
prot638	145	5	14	8	20	16	13	26	36	sig
prot639	159	7	4	4.5	6	10	24	36	21	sig
prot640	379	8	6	33	21	4	6	33	21	ns
prot641	190	13	5	6	13.2	23	14	21.6	24	sig
prot642	194	6	9	20	8	8	8	8	20	ns
prot643	178	7	6	15	21	11	1	21	19.5	sig
prot644	181	6	5	27	21	12	10	6	21	ns
prot645	321	14	9	18	9.6	9	5	8.4	9.6	ns
prot646	192	1	14	12	22	9	10	4	6	ns
prot647	352	4	10	10.5	7.5	36	30	36	40.5	sig
prot648	118	3	11	24	12	11	7	15	30	ns
prot649	410	5	9	2.4	12	6	5	4.8	9.6	ns
prot650	403	4	6	6	6	5	7	6	20	ns
prot651	199	8	9	12	13.5	8	2	6	12	ns
prot652	457	3	8	27	15	7	7	15	18	ns
prot653	221	3	8	8.4	4.8	7	8	8.4	7.2	ns
prot654	216	5	8	14	6	5	8	8	14	ns
prot655	217	13	4	13.5	10.5	9	3	7.5	12	ns
prot656	172	8	6	24	24	5	5	21	12	ns
prot657	268	8	4	6	4.8	16	8	7.2	12	sig
prot658	583	10	7	14	20	7	9	16	10	ns
prot659	229	3	8	6	12	20	13	27	24	sig
prot660	177	2	14	21	21	10	4	33	21	ns
prot661	142	7	8	6	4.8	0	3	9.6	10.8	ns
prot662	178	6	6	2	6	5	8	12	20	ns
prot663	111	5	5	12	6	22	16	12	18	sig
prot664	116	5	4	21	21	8	6	21	21	ns
prot665	325	6	7	8.4	12	5	8	7.2	14.4	ns
prot666	268	5	4	16	10	8	5	26	18	ns
prot667	599	10	11	6	13.5	8	10	6	16.5	sig
prot668	341	5	9	21	9	4	5	24	27	ns
prot669	172	7	8	3.6	7.2	1	9	7.2	6	ns
prot670	204	6	2	8	4	2	5	4	4	ns
prot671	171	4	5	7.5	7.5	3	5	3	13.5	ns
prot672	255	8	5	12	18	5	11	33	33	sig
prot673	180	7	7	6	3.6	4	3	1.2	3.6	ns
prot674	215	5	2	6	6	8	2	10	8	ns
prot675	211	6	8	15	9	6	5	10.5	10.5	ns
prot676	234	6	4	18	9	6	3	9	6	ns
prot677	214	4	4	4.8	7.2	6	9	4.8	8.4	ns
prot678	180	7	4	16	8	7	9	14	26	sig
prot679	292	4	6	9	12	6	6	7.5	3	sig
prot680	387	7	2	18	15	3	3	6	18	ns
prot681	283	5	3	7.2	7.2	6	6	12	9.6	sig
prot682	351	7	2	2	4	9	12	18	18	sig
prot683	502	2	4	9	7.5	4	4	10.5	4.5	ns
prot684	484	3	6	9	15	2	4	9	12	ns
prot685	345	6	3	4.8	4.8	6	5	10.8	8.4	ns
prot686	448	5	6	10	12	6	3	10	14	ns
prot687	277	5	4	6	6	4	3	9	6	ns
prot688	737	6	3	15	18	7	7	9	6	ns
prot689	159	6	8	0	9.6	3	4	3.6	3.6	ns
prot690	153	3	4	14	10	9	4	22	4	sig
prot691	321	7	1	13.5	7.5	3	8	3	6	ns
prot692	373	3	6	12	15	4	2	15	9	ns
prot693	124	1	1	3.6	8.4	2	2	3.6	2.4	ns
prot694	330	4	8	8	6	2	4	6	14	ns
prot695	319	7	6	4.5	6	2	4	4.5	4.5	ns
prot696	272	4	3	9	6	3	7	15	18	ns
prot697	296	5	3	9.6	8.4	10	4	4.8	4.8	sig
prot698	167	1	4	8	10	2	11	4	22	sig
prot699	832	7	7	4.5	7.5	5	7	10.5	3	sig
prot700	461	1	3	9	6	4	4	9	18	ns
prot701	152	2	3	6	1.2	11	4	6	2.4	sig
prot702	247	11	2	12	6	6	4	6	8	ns
prot703	311	1	6	3	4.5	4	5	1.5	7.5	ns
prot704	299	6	3	18	18	4	3	9	9	ns
prot705	383	0	5	1.2	2.4	4	0	6	4.8	ns
prot706	426	7	5	6	8	3	1	8	8	ns
prot707	155	3	2	6	1.5	4	1	3	4.5	ns
prot708	989	1	2	6	6	4	4	3	18	ns
prot709	187	3	4	3.6	1.2	9	1	1.2	7.2	ns
prot710	366	4	5	6	4	3	3	4	6	ns
prot711	715	0	2	6	3	5	1	3	9	ns
prot712	830	4	4	9	9	3	1	6	9	ns
prot713	177	1	3	3.6	1.2	2	5	2.4	1.2	ns
prot714	632	2	2	4	4	7	3	8	10	ns
prot715	444	1	2	6	4.5	4	3	6	6	ns
prot716	1241	2	1	3	12	1	3	6	15	ns
prot717	685	6	4	0	4.8	3	3	1.2	3.6	ns
prot718	387	0	1	2	2	1	2	0	4	ns
prot719	322	2	1	7.5	0	1	2	4.5	1.5	ns
prot720	735	5	1	9	6	0	1	3	3	ns
prot721	186	41	37	58.8	49.2	37	58	54	40.8	ns
prot722	156	48	39	70	74	34	31	58	78	ns
prot723	282	33	46	76.5	75	30	45	61.5	63	ns
prot724	140	34	24	99	66	36	32	117	96	ns
prot725	137	31	29	21.6	39.6	25	18	30	31.2	ns
prot726	124	33	31	70	50	21	20	38	54	ns
prot727	169	20	20	24	22.5	21	22	45	31.5	sig
prot728	142	14	22	54	63	18	16	42	57	ns
prot729	162	18	21	18	33.6	75	78	86.4	97.2	sig
prot730	200	17	16	50	28	21	25	52	32	ns
prot731	156	15	7	21	18	17	19	24	24	ns
prot732	306	18	11	75	63	28	19	75	66	sig
prot733	174	11	13	15.6	18	12	13	10.8	24	ns
prot734	194	19	15	32	34	24	15	26	30	ns
prot735	103	13	16	24	24	17	14	22.5	16.5	ns
prot736	172	14	20	36	48	16	14	48	33	ns
prot737	180	14	16	20.4	14.4	14	13	14.4	14.4	ns
prot738	184	10	13	14	30	8	30	28	44	sig
prot739	230	11	12	24	16.5	9	13	9	27	ns
prot740	187	8	14	51	51	11	10	51	39	ns
prot741	189	12	18	9.6	18	13	15	26.4	19.2	ns
prot742	180	16	16	44	20	6	15	22	42	ns
prot743	294	15	16	22.5	28.5	16	30	33	15	sig
prot744	186	18	9	36	51	13	15	33	27	ns
prot745	225	14	11	6	12	8	11	13.2	13.2	ns
prot746	174	10	11	22	22	16	22	32	44	sig
prot747	208	17	16	16.5	18	19	12	25.5	15	ns
prot748	217	11	11	12	21	11	12	36	12	ns
prot749	112	7	8	4.8	8.4	12	12	10.8	15.6	ns
prot750	206	6	7	14	24	18	24	36	36	sig
prot751	166	6	7	16.5	24	33	42	22.5	31.5	sig
prot752	113	8	7	15	18	9	14	24	48	sig
prot753	169	12	8	8.4	4.8	6	14	8.4	18	ns
prot754	313	5	8	30	18	11	14	28	28	sig
prot755	197	7	8	21	24	20	16	21	48	sig
prot756	124	7	8	21	18	9	5	33	9	ns
prot757	246	7	7	12	10.8	9	6	7.2	8.4	ns
prot758	258	7	8	14	16	6	11	24	20	ns
prot759	168	10	10	6	9	5	10	3	9	ns
prot760	260	4	8	24	21	4	2	12	33	ns
prot761	243	15	13	16.8	14.4	16	22	16.8	12	sig
prot762	124	7	4	18	18	7	12	12	14	ns
prot763	208	8	14	10.5	12	5	10	7.5	7.5	ns
prot764	217	8	7	27	12	5	6	21	15	ns
prot765	197	5	8	7.2	9.6	6	10	4.8	12	ns
prot766	177	8	8	20	12	2	7	14	14	ns
prot767	146	4	5	4.5	6	5	7	16.5	9	ns
prot768	157	5	3	12	18	9	4	30	9	ns
prot769	270	4	8	6	6	1	5	9.6	12	ns
prot770	264	5	6	20	26	6	4	12	8	ns
prot771	274	3	9	12	4.5	8	5	1.5	15	ns
prot772	156	6	3	18	12	7	4	3	21	ns
prot773	252	7	2	10.8	8.4	4	6	13.2	8.4	ns
prot774	356	9	8	12	12	7	5	12	18	ns
prot775	180	5	5	7.5	6	11	11	10.5	16.5	ns
prot776	251	5	4	18	12	7	4	24	21	ns
prot777	156	11	8	7.2	7.2	6	5	7.2	4.8	ns
prot778	227	7	10	22	18	7	4	10	16	ns
prot779	116	5	8	9	9	1	2	7.5	9	ns
prot780	154	6	4	9	12	4	9	27	15	ns
prot781	198	7	3	2.4	6	7	6	4.8	4.8	ns
prot782	236	4	6	20	12	5	5	16	8	ns
prot783	184	4	7	6	9	5	10	7.5	9	ns
prot784	122	6	5	9	6	5	5	21	6	ns
prot785	91	5	5	3.6	2.4	9	9	14.4	25.2	sig
prot786	274	5	12	10	8	3	8	4	10	ns
prot787	152	7	10	7.5	9	1	2	13.5	12	ns
prot788	162	4	2	9	3	4	5	21	6	ns
prot789	158	3	6	9.6	8.4	4	9	8.4	3.6	ns
prot790	463	7	10	10	18	8	3	8	8	ns
prot791	312	5	11	7.5	10.5	4	3	18	6	ns
prot792	261	1	6	24	15	5	6	15	12	ns
prot793	392	5	4	4.8	9.6	11	6	2.4	7.2	ns
prot794	182	4	3	18	16	12	6	20	28	sig
prot795	310	1	5	10.5	9	0	3	10.5	9	ns
prot796	382	3	12	3	15	6	7	15	12	ns
prot797	113	5	5	4.8	9.6	5	3	6	9.6	ns
prot798	111	4	6	12	14	5	7	10	12	ns
prot799	418	6	5	7.5	9	5	3	4.5	9	ns
prot800	185	5	5	9	12	2	3	12	9	ns
prot801	163	1	2	2.4	2.4	1	1	1.2	4.8	sig
prot802	238	6	8	6	12	5	9	12	12	ns
prot803	282	5	5	4.5	9	4	2	6	7.5	ns
prot804	305	5	5	9	15	5	12	15	9	ns
prot805	292	3	11	0	6	1	5	8.4	7.2	ns
prot806	427	5	3	0	6	2	6	12	6	sig
prot807	234	1	5	3	4.5	8	4	3	4.5	ns
prot808	233	6	2	12	21	16	16	30	24	sig
prot809	425	6	4	1.2	7.2	6	2	10.8	10.8	sig
prot810	95	6	7	24	8	5	4	16	16	sig
prot811	241	2	3	6	6	2	4	7.5	4.5	ns
prot812	201	6	4	0	9	5	1	12	6	ns
prot813	474	0	4	7.2	6	6	2	2.4	4.8	sig
prot814	437	2	4	14	6	8	2	16	8	sig
prot815	411	4	10	3	4.5	4	4	10.5	6	ns
prot816	333	2	4	9	18	2	3	18	3	ns
prot817	449	4	5	3.6	1.2	2	5	3.6	6	ns
prot818	256	2	3	12	6	2	6	12	4	sig
prot819	292	8	2	10.5	4.5	7	2	1.5	6	ns
prot820	669	4	7	9	18	6	10	30	18	sig
prot821	378	2	4	7.2	9.6	6	5	2.4	7.2	ns
prot822	373	2	4	6	8	2	2	2	4	ns
prot823	327	3	3	3	4.5	15	6	9	13.5	sig
prot824	180	1	2	6	9	1	3	12	9	ns
prot825	357	6	4	3.6	2.4	4	6	7.2	6	ns
prot826	791	3	2	4	8	4	4	8	4	sig
prot827	1037	3	1	7.5	3	10	12	15	24	sig
prot828	223	1	3	0	15	2	2	3	6	ns
prot829	417	1	2	4.8	1.2	3	4	3.6	7.2	sig
prot830	310	2	5	0	2	5	2	2	6	ns
prot831	796	2	3	7.5	3	2	1	0	1.5	ns
prot832	385	4	5	3	15	2	1	0	3	ns
prot833	399	3	3	7.2	3.6	3	3	3.6	2.4	sig
prot834	661	2	1	4	12	1	2	8	2	sig
prot835	648	6	5	3	4.5	3	2	6	6	ns
prot836	172	4	2	3	3	1	4	3	6	ns
prot837	459	1	3	1.2	0	2	1	0	2.4	ns
prot838	266	3	1	4	2	4	3	4	12	sig
prot839	85	56	61	72	84	65	61	76.5	94.5	ns
prot840	185	58	57	192	174	69	55	159	180	ns
prot841	130	57	62	76.8	57.6	47	58	69.6	50.4	ns
prot842	128	54	51	108	84	58	66	108	78	ns
prot843	130	50	44	57	79.5	63	57	84	69	ns
prot844	150	62	59	168	123	50	50	183	177	ns
prot845	94	39	40	55.2	44.4	44	42	56.4	38.4	ns
prot846	154	23	18	46	44	24	27	46	50	ns
prot847	76	35	29	45	46.5	33	34	37.5	36	ns
prot848	213	22	21	63	42	19	11	54	69	ns
prot849	51	24	18	26.4	27.6	45	81	68.4	72	sig
prot850	198	16	24	30	26	19	18	34	44	ns
prot851	150	24	16	22.5	31.5	12	18	25.5	33	sig
prot852	161	11	13	39	45	9	13	45	39	ns
prot853	227	10	11	14.4	8.4	17	14	13.2	13.2	ns
prot854	56	10	12	26	22	13	14	30	36	ns
prot855	107	20	12	18	19.5	25	27	61.5	43.5	sig
prot856	85	11	7	57	27	11	20	33	51	ns
prot857	191	8	14	9.6	9.6	10	10	16.8	12	ns
prot858	207	11	17	34	16	18	39	78	54	sig
prot859	313	14	13	18	6	12	14	18	13.5	sig
prot860	150	21	15	57	48	9	7	27	39	ns
prot861	446	14	10	15.6	14.4	10	11	16.8	10.8	ns
prot862	165	6	13	18	40	22	22	56	56	sig
prot863	164	3	8	15	19.5	13	9	15	22.5	ns
prot864	183	12	13	39	45	22	16	84	42	sig
prot865	112	9	7	20.4	14.4	11	7	14.4	19.2	ns
prot866	99	9	17	30	12	9	10	30	36	ns
prot867	162	11	7	15	18	9	15	12	10.5	ns
prot868	294	10	7	36	36	21	57	54	99	sig
prot869	219	12	10	10.8	18	12	8	13.2	15.6	ns
prot870	139	10	11	20	10	10	12	24	24	ns
prot871	1091	9	12	13.5	13.5	10	13	7.5	19.5	sig
prot872	153	8	5	21	30	10	14	48	21	ns
prot873	122	9	12	9.6	12	12	8	3.6	9.6	ns
prot874	308	6	7	22	16	8	8	20	8	ns
prot875	274	6	2	7.5	13.5	21	36	18	27	sig
prot876	168	9	8	27	48	10	11	27	24	ns
prot877	157	8	1	18	6	7	8	7.2	16.8	ns
prot878	171	7	14	8	16	9	15	22	20	ns
prot879	163	8	8	4.5	13.5	45	15	31.5	31.5	sig
prot880	78	13	6	33	27	3	11	30	12	ns
prot881	177	7	9	13.2	7.2	10	8	8.4	12	ns
prot882	198	10	8	12	22	4	10	6	4	ns
prot883	322	11	12	13.5	19.5	4	18	10.5	13.5	ns
prot884	145	7	7	15	15	10	8	36	30	sig
prot885	224	6	3	9.6	9.6	9	6	4.8	9.6	ns
prot886	155	7	5	6	14	8	8	12	20	ns
prot887	102	8	7	13.5	12	8	12	10.5	12	ns
prot888	207	8	5	12	39	6	11	36	27	ns
prot889	480	5	7	8.4	7.2	7	9	8.4	4.8	ns
prot890	104	5	3	12	16	6	3	10	10	ns
prot891	204	5	6	10.5	18	5	7	12	12	ns
prot892	248	9	6	24	12	5	10	12	24	ns
prot893	157	5	7	1.2	9.6	8	4	4.8	6	ns
prot894	132	2	8	20	16	5	5	10	6	ns
prot895	214	6	2	6	13.5	8	7	6	4.5	ns
prot896	219	6	5	18	21	8	5	18	9	ns
prot897	193	6	3	4.8	7.2	5	9	2.4	8.4	ns
prot898	155	9	6	14	8	6	14	20	16	sig
prot899	239	3	5	3	6	6	9	9	12	ns
prot900	116	6	10	12	15	2	11	27	3	ns
prot901	211	8	4	8.4	7.2	11	13	15.6	24	sig
prot902	156	3	6	8	8	18	8	44	24	sig
prot903	246	10	2	9	4.5	6	6	4.5	10.5	ns
prot904	218	6	6	24	6	6	12	21	18	ns
prot905	201	8	3	6	8.4	2	5	4.8	2.4	ns
prot906	111	4	1	8	14	12	8	4	4	sig
prot907	175	7	5	13.5	4.5	7	6	7.5	7.5	ns
prot908	195	4	7	33	21	6	15	63	72	sig
prot909	292	9	9	4.8	6	6	4	12	4.8	ns
prot910	173	7	9	16	4	7	7	10	8	sig
prot911	284	7	3	6	12	12	6	21	18	sig
prot912	151	5	5	6	15	27	12	27	36	sig
prot913	165	5	7	10.8	4.8	12	16	12	14.4	sig
prot914	132	4	6	10	6	4	8	6	4	ns
prot915	177	9	5	3	6	8	4	4.5	13.5	ns
prot916	137	4	8	24	21	4	5	18	33	ns
prot917	325	6	7	2.4	8.4	12	2	14.4	3.6	sig
prot918	192	4	5	12	10	6	4	10	4	ns
prot919	170	5	7	9	9	3	2	4.5	9	ns
prot920	157	1	1	21	9	9	8	27	6	sig
prot921	192	5	3	4.8	8.4	3	4	7.2	7.2	ns
prot922	474	5	3	6	6	3	3	6	10	ns
prot923	186	2	2	7.5	15	5	7	13.5	9	ns
prot924	428	1	2	3	6	7	4	15	6	ns
prot925	191	3	3	8.4	4.8	5	3	8.4	7.2	ns
prot926	169	9	3	4	4	5	7	10	8	ns
prot927	166	1	9	1.5	1.5	4	2	0	1.5	ns
prot928	290	1	7	18	0	2	5	21	3	ns
prot929	216	3	2	3.6	0	1	2	6	2.4	ns
prot930	103	5	1	12	20	4	4	2	12	ns
prot931	271	4	2	6	10.5	4	1	3	1.5	ns
prot932	147	5	2	21	9	7	7	21	21	sig
prot933	135	1	1	3.6	2.4	3	1	7.2	4.8	ns
prot934	135	3	2	2	10	4	11	14	10	sig
prot935	135	2	5	3	7.5	4	4	1.5	7.5	sig
prot936	135	3	8	6	6	7	3	6	6	ns
prot937	321	3	6	2.4	2.4	15	6	10.8	7.2	sig
prot938	164	3	4	4	2	2	4	8	10	ns
prot939	113	0	1	4.5	0	1	3	3	4.5	ns
prot940	271	4	3	3	3	2	2	6	3	ns
prot941	204	1	4	1.2	2.4	3	4	3.6	4.8	ns
prot942	276	4	0	8	12	4	2	10	8	ns
prot943	108	7	4	3	4.5	4	4	1.5	12	ns
prot944	91	2	2	9	12	2	5	9	9	ns
prot945	325	4	1	6	7.2	9	3	4.8	4.8	ns
prot946	114	0	3	10	2	0	4	12	4	ns
prot947	277	2	5	4.5	1.5	3	3	4.5	4.5	sig
prot948	118	3	4	6	15	2	1	0	6	ns
prot949	121	6	5	4.8	1.2	0	1	4.8	1.2	ns
prot950	198	3	1	6	14	2	3	4	4	ns
prot951	237	1	2	6	1.5	3	6	4.5	9	sig
prot952	220	2	2	12	6	3	3	0	3	ns
prot953	406	4	5	6	2.4	1	3	6	3.6	ns
prot954	391	0	3	6	8	3	4	0	4	ns
prot955	189	4	0	1.5	1.5	3	1	4.5	1.5	ns
prot956	232	8	0	6	3	5	1	6	3	ns
prot957	470	5	2	1.2	4.8	2	0	1.2	4.8	ns
prot958	527	3	2	0	2	2	2	4	14	ns
prot959	141	3	1	1.5	3	4	2	7.5	3	ns
prot960	602	3	1	3	3	8	6	18	18	sig
prot961	109	19	30	27.6	44.4	32	27	22.8	33.6	ns
prot962	258	21	22	42	56	28	26	46	42	ns
prot963	168	17	12	24	24	13	16	15	19.5	ns
prot964	177	13	10	54	48	18	11	33	51	ns
prot965	104	11	19	14.4	13.2	33	36	43.2	54	sig
prot966	187	6	10	6	14	8	10	26	30	ns
prot967	134	15	12	22.5	28.5	9	11	21	15	ns
prot968	153	13	10	48	36	15	12	45	42	ns
prot969	125	7	10	14.4	14.4	8	10	19.2	10.8	ns
prot970	242	10	11	34	40	10	10	24	18	ns
prot971	128	10	16	13.5	12	7	14	24	16.5	ns
prot972	160	4	7	24	21	6	13	45	30	ns
prot973	65	17	11	14.4	10.8	14	6	9.6	12	ns
prot974	143	6	8	20	28	27	20	32	64	sig
prot975	131	16	14	21	12	15	11	18	18	ns
prot976	128	10	9	36	18	16	13	33	24	ns
prot977	76	10	7	8.4	14.4	18	18	28.8	36	sig
prot978	95	8	11	22	22	19	13	24	14	ns
prot979	70	11	10	12	9	8	5	12	15	ns
prot980	136	10	13	42	33	3	9	15	30	ns
prot981	116	9	9	13.2	8.4	9	4	14.4	12	ns
prot982	108	12	9	22	24	4	15	20	16	ns
prot983	195	8	10	18	24	22	20	24	42	sig
prot984	145	12	15	21	30	4	13	15	18	ns
prot985	102	6	8	8.4	8.4	15	24	50.4	36	sig
prot986	173	7	8	6	6	8	8	14	24	ns
prot987	212	6	3	15	18	5	6	9	9	ns
prot988	116	1	6	15	21	4	12	9	18	ns
prot989	219	8	7	14.4	4.8	8	7	13.2	7.2	ns
prot990	312	7	2	14	16	4	5	12	12	ns
prot991	78	7	3	6	13.5	5	8	7.5	9	ns
prot992	193	10	8	6	9	4	6	21	15	ns
prot993	500	3	5	3.6	4.8	3	4	10.8	2.4	ns
prot994	195	4	5	10	8	12	8	6	4	ns
prot995	177	7	3	7.5	10.5	11	11	6	9	ns
prot996	224	5	4	15	30	3	6	18	33	ns
prot997	239	6	6	8.4	6	6	7	4.8	10.8	ns
prot998	223	3	5	14	12	10	8	12	20	sig
prot999	113	2	6	6	9	8	8	7.5	6	ns
prot1000	94	6	5	18	6	3	5	12	30	ns
prot1001	74	5	7	3.6	3.6	7	6	6	3.6	ns
prot1002	265	5	4	10	8	6	7	12	12	ns
prot1003	225	1	4	13.5	12	13	9	19.5	19.5	sig
prot1004	129	5	2	6	3	5	5	12	30	ns
prot1005	210	4	5	4.8	4.8	9	2	6	7.2	ns
prot1006	248	3	5	14	8	6	9	12	8	ns
prot1007	158	6	6	10.5	4.5	6	6	10.5	3	ns
prot1008	68	3	1	18	15	14	8	18	78	sig
prot1009	68	7	5	9.6	6	9	5	7.2	2.4	ns
prot1010	548	6	6	12	24	11	7	16	16	ns
prot1011	123	6	7	12	7.5	1	1	4.5	9	ns
prot1012	181	2	3	9	18	5	4	9	18	ns
prot1013	824	3	3	4.8	4.8	3	3	6	3.6	ns
prot1014	250	2	4	4	2	2	3	10	12	ns
prot1015	242	1	5	6	12	4	2	4.5	6	ns
prot1016	186	3	4	15	12	2	3	18	12	ns
prot1017	228	5	5	4.8	8.4	14	7	4.8	1.2	ns
prot1018	106	3	2	6	6	4	6	14	8	ns
prot1019	135	3	7	9	4.5	2	4	6	16.5	ns
prot1020	173	1	4	15	0	3	3	9	27	ns
prot1021	245	1	2	2.4	4.8	5	2	3.6	1.2	ns
prot1022	98	7	6	6	10	3	2	16	6	ns
prot1023	149	7	7	12	4.5	3	5	7.5	9	ns
prot1024	136	2	4	9	12	2	2	0	3	ns
prot1025	335	4	4	1.2	6	4	2	9.6	6	ns
prot1026	81	6	1	4	6	5	3	6	6	ns
prot1027	124	7	5	4.5	4.5	4	12	9	3	sig
prot1028	204	6	5	15	12	4	4	3	9	ns
prot1029	124	5	3	3.6	0	2	7	3.6	8.4	ns
prot1030	231	3	2	4	2	4	3	12	12	ns
prot1031	192	2	3	10.5	9	7	2	3	7.5	sig
prot1032	514	4	3	9	12	9	6	36	36	sig
prot1033	277	5	3	3.6	8.4	5	5	4.8	8.4	ns
prot1034	159	2	0	2	2	2	4	10	14	sig
prot1035	190	6	5	7.5	3	1	5	4.5	4.5	ns
prot1036	225	1	5	3	18	2	0	12	12	ns
prot1037	57	4	5	4.8	4.8	6	5	6	4.8	ns
prot1038	153	5	5	8	8	5	6	6	6	ns
prot1039	91	3	3	4.5	7.5	7	2	6	15	ns
prot1040	94	3	3	6	0	4	3	6	9	ns
prot1041	112	4	7	2.4	4.8	4	3	6	4.8	ns
prot1042	336	4	4	12	2	6	6	12	12	sig
prot1043	241	1	7	3	4.5	2	4	9	12	ns
prot1044	108	6	7	12	12	3	4	12	6	ns
prot1045	117	5	2	9.6	6	3	4	3.6	8.4	ns
prot1046	286	4	5	4	12	8	3	8	6	ns
prot1047	122	2	1	4.5	1.5	3	3	4.5	7.5	ns
prot1048	273	5	1	6	0	3	4	6	12	ns
prot1049	237	4	4	3.6	4.8	3	4	2.4	7.2	sig
prot1050	222	0	3	2	2	2	3	4	6	ns
prot1051	799	2	2	4.5	1.5	5	1	3	6	ns
prot1052	125	3	2	9	15	0	1	15	12	ns
prot1053	98	2	2	4.8	0	3	4	7.2	3.6	sig
prot1054	153	1	4	4	0	0	3	2	2	ns
prot1055	186	3	0	1.5	1.5	1	2	4.5	0	ns
prot1056	188	1	3	15	9	3	2	6	12	ns
prot1057	127	1	1	3.6	2.4	1	1	2.4	0	ns
prot1058	65	87	108	266	252	196	218	400	404	sig
prot1059	115	71	37	66	64.5	43	56	78	60	ns
prot1060	65	23	23	69	75	26	28	69	78	ns
prot1061	90	18	15	24	30	18	19	26.4	31.2	ns
prot1062	120	12	9	22	20	8	13	20	20	ns
prot1063	83	6	6	12	6	14	7	6	16.5	ns
prot1064	177	7	6	30	9	3	12	36	51	ns
prot1065	59	6	6	8.4	6	6	12	8.4	9.6	ns
prot1066	97	4	6	20	14	12	5	20	12	sig
prot1067	188	5	6	6	12	7	6	9	6	ns
prot1068	82	9	9	15	21	12	6	24	24	ns
prot1069	109	7	7	15.6	7.2	20	5	13.2	26.4	sig
prot1070	109	7	10	12	12	10	5	18	28	ns
prot1071	168	8	6	12	7.5	7	6	18	13.5	ns
prot1072	188	12	10	30	24	12	10	66	54	sig
prot1073	82	6	7	8.4	10.8	5	4	7.2	7.2	ns
prot1074	75	11	12	12	24	5	7	22	14	ns
prot1075	151	8	5	9	10.5	7	2	4.5	7.5	ns
prot1076	175	6	8	9	15	5	7	15	9	ns
prot1077	116	5	3	6	4.8	8	14	14.4	14.4	sig
prot1078	161	6	8	16	14	9	5	12	24	ns
prot1079	95	8	7	10.5	9	6	4	13.5	6	ns
prot1080	101	5	5	9	6	4	5	3	24	ns
prot1081	175	5	8	4.8	3.6	5	4	4.8	8.4	ns
prot1082	401	3	8	14	4	5	5	12	14	ns
prot1083	214	1	8	12	7.5	6	7	4.5	10.5	ns
prot1084	215	4	6	15	27	2	7	27	21	sig
prot1085	152	4	6	8.4	6	3	3	10.8	6	ns
prot1086	125	5	4	4	6	5	6	4	6	ns
prot1087	154	4	6	10.5	7.5	8	1	4.5	19.5	ns
prot1088	119	7	2	15	15	2	7	24	24	ns
prot1089	145	3	4	6	4.8	9	5	9.6	4.8	ns
prot1090	256	3	3	10	8	24	12	12	30	sig
prot1091	119	2	5	6	6	0	3	7.5	4.5	ns
prot1092	159	3	5	15	15	10	4	12	12	sig
prot1093	91	5	4	7.2	4.8	3	11	8.4	6	ns
prot1094	396	6	0	12	10	1	6	22	2	ns
prot1095	205	2	1	9	1.5	4	5	4.5	12	ns
prot1096	108	4	4	3	27	6	5	0	18	ns
prot1097	71	6	5	4.8	6	3	4	6	1.2	ns
prot1098	259	1	2	8	0	5	8	6	8	ns
prot1099	191	2	5	4.5	0	1	3	4.5	3	ns
prot1100	147	4	3	9	12	3	3	6	0	ns
prot1101	292	6	2	8.4	0	5	4	4.8	7.2	ns
prot1102	69	5	1	6	20	5	2	6	6	ns
prot1103	245	6	2	6	4.5	1	3	6	3	ns
prot1104	146	1	4	15	15	5	1	3	9	ns
prot1105	351	3	2	2.4	1.2	0	4	4.8	6	ns
prot1106	106	2	5	14	6	3	1	8	8	ns
prot1107	180	1	4	9	7.5	3	6	6	4.5	ns
prot1108	199	2	8	9	6	6	7	6	12	ns
prot1109	185	5	2	1.2	2.4	7	2	15.6	4.8	sig
prot1110	182	3	1	8	10	0	0	0	6	ns
prot1111	59	2	7	0	1.5	6	4	3	12	sig
prot1112	173	3	2	6	3	1	1	15	9	ns
prot1113	105	2	4	3.6	0	0	1	3.6	3.6	ns
prot1114	79	1	1	8	6	2	5	10	4	ns
prot1115	94	2	6	9	6	3	1	6	6	ns
prot1116	235	3	6	6	3	2	3	6	12	ns
prot1117	99	3	6	4.8	1.2	6	4	3.6	1.2	ns
prot1118	103	4	1	4	4	2	5	10	8	ns
prot1119	226	4	2	3	4.5	4	2	3	4.5	ns
prot1120	168	6	4	9	3	2	2	15	9	ns
prot1121	454	2	2	4.8	3.6	4	1	1.2	0	ns
prot1122	92	2	0	10	6	2	2	6	2	ns
prot1123	99	1	1	9	7.5	1	2	6	3	sig
prot1124	116	1	4	6	9	3	5	3	12	ns
prot1125	90	5	3	3.6	3.6	2	2	1.2	2.4	ns
prot1126	87	4	2	6	10	2	4	6	14	ns
prot1127	294	4	6	1.5	0	0	5	4.5	4.5	ns
prot1128	354	2	2	6	3	1	2	6	0	ns
prot1129	216	2	2	2.4	6	4	6	3.6	2.4	sig
prot1130	138	2	2	6	8	2	2	4	4	ns
prot1131	187	0	1	6	0	6	2	6	6	sig
prot1132	495	1	1	9	6	3	2	21	0	ns
prot1133	406	2	1	3.6	4.8	5	1	2.4	2.4	ns
prot1134	382	0	2	2	2	4	2	4	0	ns
prot1135	272	5	1	1.5	1.5	0	3	4.5	3	ns
prot1136	71	21	19	102	87	13	22	48	51	ns
prot1137	105	24	23	31.2	33.6	21	22	34.8	15.6	ns
prot1138	234	26	21	34	36	22	14	28	28	ns
prot1139	112	12	14	19.5	28.5	18	17	19.5	18	ns
prot1140	114	17	10	36	15	17	22	57	48	ns
prot1141	112	6	8	12	10.8	7	10	6	12	ns
prot1142	166	8	11	6	10	4	1	20	18	ns
prot1143	104	8	9	4.5	6	5	7	9	7.5	ns
prot1144	376	4	7	24	27	7	5	21	18	ns
prot1145	83	7	11	4.8	3.6	5	5	7.2	4.8	ns
prot1146	51	3	4	8	6	9	2	22	12	ns
prot1147	74	3	4	9	7.5	12	4	6	9	ns
prot1148	74	6	5	12	15	11	4	9	12	ns
prot1149	117	3	5	9.6	9.6	4	14	12	14.4	sig
prot1150	106	8	3	14	16	5	3	14	16	ns
prot1151	110	5	8	7.5	4.5	6	5	6	12	ns
prot1152	73	2	1	3	18	1	4	6	12	ns
prot1153	113	3	5	8.4	4.8	4	6	9.6	7.2	sig
prot1154	358	6	3	8	6	5	4	6	2	ns
prot1155	99	3	2	4.5	3	1	0	9	7.5	ns
prot1156	115	5	2	6	9	2	1	6	12	ns
prot1157	180	3	3	4.8	2.4	2	3	3.6	1.2	ns
prot1158	67	4	3	8	4	2	6	8	16	sig
prot1159	99	6	1	4.5	4.5	16	12	6	18	sig
prot1160	99	4	2	21	6	4	4	6	3	ns
prot1161	99	3	4	4.8	6	6	8	2.4	9.6	sig
prot1162	98	3	4	6	8	18	9	24	30	sig
prot1163	165	0	2	1.5	6	5	2	7.5	7.5	ns
prot1164	76	2	7	3	3	1	4	3	3	ns
prot1165	90	1	0	4.8	0	2	1	8.4	3.6	ns
prot1166	113	4	2	8	6	1	1	4	6	ns
prot1167	90	6	3	4.5	3	2	3	3	3	ns
prot1168	163	1	6	12	6	2	3	6	12	ns
prot1169	102	3	4	4.8	1.2	2	3	2.4	2.4	ns
prot1170	183	3	3	2	10	2	4	6	4	sig
prot1171	98	3	4	4.5	6	6	1	1.5	1.5	ns
prot1172	146	5	1	6	9	3	9	45	45	sig
prot1173	145	2	1	2.4	1.2	4	3	2.4	1.2	ns
prot1174	166	3	1	8	4	4	2	6	6	ns
prot1175	100	2	2	3	3	3	1	6	1.5	ns
prot1176	393	2	2	12	9	9	3	27	18	sig
prot1177	89	3	4	3.6	1.2	4	0	3.6	1.2	ns
prot1178	391	1	5	4	2	5	1	4	0	ns
prot1179	89	1	3	6	3	2	0	4.5	3	ns
prot1180	1106	8	7	18	9	12	5	15	9	ns
prot1181	3227	10	6	6	13.2	16	14	13.2	19.2	sig
prot1182	539	4	8	14	22	10	10	6	14	ns
prot1183	771	2	3	9	6	9	18	4.5	31.5	sig
prot1184	2680	8	2	21	18	3	3	12	3	ns
prot1185	917	4	4	2.4	6	0	2	3.6	3.6	ns
prot1186	4114	2	0	0	6	2	2	2	8	ns
prot1187	449	7	5	10.5	10.5	10	18	12	9	ns
prot1188	1304	3	2	9	21	2	4	12	9	ns
prot1189	393	7	11	3.6	6	0	5	6	2.4	ns
prot1190	1513	1	0	16	4	3	4	4	8	ns
prot1191	2580	4	3	6	1.5	4	8	9	12	sig
prot1192	959	5	10	18	15	6	4	21	15	ns
prot1193	510	6	5	3.6	9.6	6	7	6	6	ns
prot1194	427	3	5	20	12	5	7	8	12	ns
prot1195	413	5	5	4.5	3	2	3	6	0	ns
prot1196	819	3	5	15	9	6	5	24	15	ns
prot1197	1779	2	4	3.6	6	1	3	1.2	3.6	ns
prot1198	1379	0	3	4	8	1	3	10	8	ns
prot1199	652	1	4	9	4.5	3	5	6	6	ns
prot1200	704	5	0	6	6	2	4	3	0	ns
prot1201	1028	0	3	1.2	2.4	2	1	3.6	0	ns
prot1202	1181	2	3	4	8	5	5	4	6	ns
prot1203	383	10	8	6	15	4	4	12	12	ns
prot1204	1077	3	5	9	39	7	4	6	12	ns
prot1205	452	1	4	7.2	14.4	7	1	4.8	12	ns
prot1206	434	7	4	4	8	4	6	10	6	ns
prot1207	955	5	2	4.5	3	2	3	4.5	4.5	ns
prot1208	528	3	6	15	21	5	4	6	12	ns
prot1209	228	3	1	6	1.2	10	6	9.6	14.4	sig
prot1210	781	3	8	8	10	6	2	8	8	ns
prot1211	548	6	5	4.5	3	3	3	22.5	22.5	sig
prot1212	273	2	1	3	18	1	1	9	15	ns
prot1213	153	12	8	9.6	10.8	7	3	10.8	3.6	ns
prot1214	320	8	8	22	4	4	6	8	0	ns
prot1215	219	6	8	18	7.5	7	11	4.5	10.5	ns
prot1216	410	2	4	12	21	8	3	15	18	ns
prot1217	322	1	2	2.4	4.8	7	4	6	4.8	ns
prot1218	629	6	3	10	6	2	9	8	22	sig
prot1219	264	7	6	0	1.5	4	6	9	3	sig
prot1220	356	8	4	0	6	2	5	18	12	ns
prot1221	390	4	5	6	6	2	5	6	6	ns
prot1222	235	5	5	6	10	2	6	12	8	ns
prot1223	263	2	2	1.5	7.5	4	4	4.5	0	ns
prot1224	481	3	2	0	3	3	2	6	3	ns
prot1225	551	5	2	2.4	7.2	2	3	2.4	3.6	ns
prot1226	481	5	4	8	10	2	8	12	4	ns
prot1227	487	1	2	3	3	7	2	6	3	sig
prot1228	881	3	0	3	9	0	2	6	21	ns
prot1229	2284	5	4	4.8	3.6	5	1	6	3.6	ns
prot1230	852	5	0	2	2	0	0	8	6	ns
prot1231	341	4	6	9	1.5	7	13	7.5	3	sig
prot1232	182	6	3	18	6	2	1	9	15	ns
prot1233	327	4	8	7.2	2.4	1	4	2.4	12	ns
prot1234	219	6	4	8	12	15	12	24	24	sig
prot1235	406	2	2	1.5	10.5	3	5	4.5	3	ns
prot1236	332	0	3	3	6	3	4	6	3	ns
prot1237	365	6	1	4.8	2.4	4	5	7.2	6	ns
prot1238	308	1	8	6	14	2	2	8	8	sig
prot1239	232	0	3	3	4.5	4	4	15	15	sig
prot1240	2067	5	1	6	0	3	2	15	6	ns
prot1241	865	3	2	1.2	3.6	0	4	2.4	3.6	ns
prot1242	682	1	0	0	4	0	3	6	4	ns
prot1243	573	1	5	3	3	1	2	3	1.5	ns
prot1244	454	4	0	9	6	3	1	6	9	ns
prot1245	611	13	11	15.6	15.6	11	9	14.4	18	ns
prot1246	133	6	9	8	16	5	6	12	22	ns
prot1247	221	9	7	18	7.5	24	15	13.5	18	sig
prot1248	153	7	11	30	18	8	7	24	15	ns
prot1249	363	6	6	0	8.4	7	4	10.8	3.6	ns
prot1250	435	4	7	6	16	6	5	18	14	ns
prot1251	366	5	1	1.5	6	5	4	7.5	9	sig
prot1252	170	4	8	21	9	5	6	6	9	ns
prot1253	267	5	2	3.6	7.2	4	4	7.2	4.8	ns
prot1254	463	6	7	4	6	4	4	6	4	ns
prot1255	542	2	3	4.5	7.5	3	1	3	7.5	ns
prot1256	448	3	3	6	9	6	6	21	15	ns
prot1257	177	3	2	2.4	3.6	9	1	9.6	4.8	ns
prot1258	365	1	4	14	8	3	3	12	8	ns
prot1259	746	1	4	4.5	7.5	4	3	6	7.5	ns
prot1260	458	3	0	9	21	14	8	36	30	sig
prot1261	147	6	2	7.2	3.6	3	4	7.2	3.6	ns
prot1262	266	2	1	2	6	6	0	8	8	ns
prot1263	340	3	4	9	4.5	5	4	3	3	ns
prot1264	398	2	2	6	6	2	4	12	6	sig
prot1265	403	5	2	2.4	3.6	2	2	1.2	1.2	ns
prot1266	302	2	5	10	8	2	3	10	12	ns
prot1267	465	3	1	3	4.5	6	2	4.5	6	ns
prot1268	487	2	3	3	0	6	2	6	12	sig
prot1269	568	2	1	8.4	2.4	5	11	2.4	8.4	sig
prot1270	370	1	3	10	6	2	1	2	2	ns
prot1271	435	3	0	0	0	2	2	1.5	3	ns
prot1272	382	1	3	0	6	4	4	12	12	sig
prot1273	400	2	4	4.8	1.2	0	2	1.2	1.2	ns
prot1274	1317	1	0	8	0	3	3	6	6	sig
prot1275	1827	3	0	1.5	3	1	0	0	1.5	ns
prot1276	227	7	7	27	24	8	12	18	36	sig
prot1277	126	2	7	3.6	10.8	5	5	6	6	ns
prot1278	199	4	6	8	10	2	1	12	10	ns
prot1279	186	3	7	12	6	6	3	7.5	12	ns
prot1280	397	5	5	15	9	2	6	15	24	ns
prot1281	191	2	4	4.8	7.2	9	2	4.8	3.6	ns
prot1282	181	3	5	4	12	1	7	8	8	ns
prot1283	332	0	6	3	7.5	10	12	12	3	sig
prot1284	207	4	4	21	15	5	3	18	15	ns
prot1285	433	1	3	3.6	3.6	8	2	7.2	9.6	sig
prot1286	220	3	5	14	14	5	3	10	12	ns
prot1287	174	6	3	4.5	7.5	9	11	16.5	7.5	sig
prot1288	398	1	2	3	12	4	2	15	6	ns
prot1289	250	4	1	9.6	3.6	4	6	2.4	4.8	ns
prot1290	254	5	3	8	6	1	1	8	2	ns
prot1291	278	3	4	3	1.5	3	4	3	3	ns
prot1292	195	4	4	18	6	3	5	9	12	ns
prot1293	493	4	3	0	4.8	4	2	3.6	7.2	ns
prot1294	395	3	2	6	2	6	1	2	4	sig
prot1295	346	1	0	6	7.5	4	2	0	0	ns
prot1296	386	1	3	12	12	1	1	6	3	ns
prot1297	323	2	1	2.4	3.6	3	2	2.4	2.4	ns
prot1298	221	2	1	8	6	6	4	8	8	sig
prot1299	330	3	3	6	4.5	1	5	6	6	ns
prot1300	913	7	3	12	9	4	3	0	6	ns
prot1301	216	2	5	3.6	7.2	2	3	3.6	1.2	ns
prot1302	176	3	4	6	10	1	3	6	6	ns
prot1303	396	3	0	3	6	2	4	10.5	6	sig
prot1304	144	1	5	3	3	3	1	9	15	ns
prot1305	340	1	5	4.8	2.4	2	2	0	2.4	ns
prot1306	177	2	2	2	6	3	2	6	0	ns
prot1307	491	4	6	9	3	2	5	10.5	6	ns
prot1308	289	4	2	6	12	4	1	15	6	ns
prot1309	925	3	6	1.2	1.2	6	2	3.6	3.6	ns
prot1310	266	1	1	6	4	0	4	6	2	ns
prot1311	584	3	2	1.5	1.5	2	8	6	6	sig
prot1312	316	2	4	6	0	2	2	0	6	ns
prot1313	365	3	3	2.4	3.6	1	3	1.2	9.6	ns
prot1314	282	0	3	8	6	3	5	4	2	ns
prot1315	465	2	3	6	3	1	0	1.5	4.5	ns
prot1316	577	1	1	0	6	2	1	6	0	ns
prot1317	274	3	3	2.4	3.6	0	2	1.2	3.6	ns
prot1318	517	3	2	4	0	3	2	2	6	ns
prot1319	782	2	2	1.5	3	3	2	3	1.5	ns
prot1320	567	1	4	12	6	0	3	3	0	ns
prot1321	356	2	0	3.6	1.2	1	2	1.2	4.8	sig
prot1322	229	0	2	6	2	4	4	4	8	sig
prot1323	388	3	1	4.5	1.5	2	1	1.5	1.5	sig
prot1324	109	5	6	18	12	11	7	21	27	ns
prot1325	167	6	3	6	6	8	4	9.6	2.4	sig
prot1326	192	8	7	14	16	1	9	4	14	ns
prot1327	174	6	5	4.5	6	1	1	3	10.5	ns
prot1328	144	1	4	6	33	0	7	12	12	ns
prot1329	139	2	2	3.6	2.4	13	9	6	2.4	sig
prot1330	160	7	4	14	10	6	5	16	2	ns
prot1331	220	1	2	9	4.5	7	5	1.5	1.5	ns
prot1332	248	2	1	15	18	2	13	6	12	ns
prot1333	254	2	3	8.4	7.2	4	4	8.4	4.8	ns
prot1334	213	5	5	10	6	2	3	2	12	ns
prot1335	81	4	3	4.5	4.5	3	4	4.5	4.5	ns
prot1336	318	2	2	9	9	2	3	12	6	ns
prot1337	247	3	7	3.6	4.8	7	6	3.6	4.8	ns
prot1338	381	2	2	8	4	1	2	4	4	sig
prot1339	159	1	0	4.5	4.5	4	1	3	4.5	ns
prot1340	205	8	3	3	3	2	9	9	6	sig
prot1341	244	4	1	7.2	6	6	4	7.2	6	ns
prot1342	160	1	0	0	2	0	3	2	6	ns
prot1343	288	1	3	7.5	1.5	3	1	3	3	ns
prot1344	383	1	6	6	15	2	4	18	0	ns
prot1345	206	5	4	0	4.8	4	1	8.4	3.6	ns
prot1346	703	4	4	8	4	1	0	4	2	ns
prot1347	238	2	2	3	6	3	2	3	6	sig
prot1348	366	3	1	12	0	8	2	6	15	ns
prot1349	430	3	3	2.4	2.4	3	4	1.2	2.4	ns
prot1350	637	1	1	10	8	4	4	4	2	ns
prot1351	141	3	0	1.5	4.5	5	1	3	3	ns
prot1352	140	7	1	0	9	1	5	0	9	ns
prot1353	431	3	2	7.2	1.2	8	8	4.8	7.2	sig
prot1354	969	2	3	6	2	2	1	4	2	sig
prot1355	247	2	3	0	6	2	4	1.5	3	ns
prot1356	1101	1	3	9	12	2	3	6	6	ns
prot1357	178	0	4	0	2.4	1	1	3.6	1.2	ns
prot1358	178	1	3	6	4	2	3	6	0	ns
prot1359	297	1	1	3	4.5	1	3	4.5	3	ns
prot1360	238	2	1	3	6	1	3	6	3	ns
prot1361	226	1	2	0	2.4	2	1	1.2	4.8	ns
prot1362	486	2	2	0	6	2	2	0	4	ns
prot1363	758	1	0	3	3	3	0	6	6	ns
prot1364	305	3	4	6	6	2	1	3	3	ns
prot1365	526	1	1	2.4	4.8	12	2	2.4	4.8	sig
prot1366	375	0	0	4	0	2	0	0	10	ns
prot1367	651	1	1	0	1.5	0	0	1.5	3	ns
prot1368	5934	1	2	6	0	0	1	3	0	ns
prot1369	421	2	4	3.6	1.2	2	2	4.8	4.8	sig
prot1370	142	0	1	4	2	1	2	0	8	ns
prot1371	1145	5	2	0	1.5	2	2	3	4.5	sig
prot1372	238	1	1	3	3	2	6	3	9	ns
prot1373	391	1	0	0	1.2	2	2	2.4	6	sig
prot1374	618	1	0	4	0	0	1	0	0	ns
prot1375	93	3	7	12	19.5	6	4	9	10.5	ns
prot1376	130	5	10	15	21	7	5	15	18	ns
prot1377	83	5	4	6	7.2	8	4	6	4.8	ns
prot1378	361	4	3	4	8	0	6	14	4	ns
prot1379	193	3	4	6	6	4	5	7.5	10.5	ns
prot1380	393	1	9	21	12	8	7	30	15	ns
prot1381	232	4	9	4.8	4.8	4	3	2.4	6	ns
prot1382	201	4	5	4	0	5	7	10	8	ns
prot1383	105	7	4	4.5	4.5	5	6	7.5	7.5	ns
prot1384	173	0	2	9	21	4	2	18	6	ns
prot1385	182	2	5	6	3.6	8	8	12	12	sig
prot1386	199	7	1	6	4	1	2	2	6	ns
prot1387	191	1	6	3	6	7	5	10.5	9	ns
prot1388	274	2	1	15	9	2	2	9	3	ns
prot1389	135	3	3	6	4.8	2	2	7.2	2.4	ns
prot1390	169	3	4	4	6	4	2	4	2	ns
prot1391	688	1	0	1.5	3	3	2	3	7.5	ns
prot1392	152	4	4	21	12	2	1	12	12	ns
prot1393	528	2	2	3.6	6	3	0	3.6	13.2	ns
prot1394	157	1	4	6	10	3	0	10	10	ns
prot1395	126	2	1	6	4.5	4	4	7.5	10.5	sig
prot1396	80	2	6	6	12	1	5	15	6	ns
prot1397	122	0	1	1.2	1.2	5	5	2.4	4.8	sig
prot1398	232	1	5	2	8	2	4	12	8	ns
prot1399	171	5	3	9	1.5	0	3	4.5	3	ns
prot1400	70	2	4	6	18	0	1	6	15	ns
prot1401	130	4	2	0	2.4	1	3	1.2	1.2	ns
prot1402	103	4	2	4	4	8	6	4	8	sig
prot1403	547	4	2	3	4.5	1	3	3	4.5	ns
prot1404	250	2	1	6	3	1	2	6	12	ns
prot1405	497	0	7	0	3.6	1	3	1.2	1.2	ns
prot1406	312	0	0	2	2	4	1	0	2	ns
prot1407	152	1	2	4.5	3	2	3	1.5	1.5	ns
prot1408	535	2	4	3	9	3	1	9	3	ns
prot1409	87	0	5	4.8	1.2	5	2	2.4	1.2	ns
prot1410	232	3	4	2	10	1	2	2	2	ns
prot1411	232	0	4	1.5	3	3	2	1.5	0	ns
prot1412	843	2	1	12	12	1	2	12	0	ns
prot1413	555	2	3	4.8	0	0	2	2.4	1.2	ns
prot1414	173	5	3	4	2	2	1	6	2	ns
prot1415	194	0	2	3	3	2	1	1.5	4.5	ns
prot1416	180	3	2	0	9	0	0	3	3	ns
prot1417	199	2	1	1.2	2.4	1	0	2.4	0	ns
prot1418	287	3	1	10	8	1	4	2	6	ns
prot1419	999	3	1	4.5	1.5	2	2	6	9	sig
prot1420	220	2	0	0	3	1	4	6	6	ns
prot1421	648	1	2	0	0	2	1	4.8	3.6	ns
prot1422	164	0	1	8	6	2	6	16	24	sig
prot1423	181	0	2	3	3	0	1	0	0	ns
prot1424	285	6	3	24	36	12	27	72	90	sig
prot1425	172	7	2	3.6	3.6	3	6	4.8	2.4	ns
prot1426	103	5	8	2	6	2	7	6	14	ns
prot1427	430	3	4	13.5	4.5	4	5	3	3	ns
prot1428	130	5	7	0	30	4	4	36	24	sig
prot1429	123	3	4	12	6	3	1	3.6	1.2	ns
prot1430	304	4	5	10	6	4	10	8	14	ns
prot1431	164	1	0	1.5	4.5	4	3	6	9	ns
prot1432	75	2	3	3	6	0	1	21	15	ns
prot1433	173	5	1	4.8	3.6	4	2	8.4	1.2	ns
prot1434	176	3	6	6	8	6	8	32	12	sig
prot1435	191	5	1	9	1.5	2	4	3	4.5	ns
prot1436	138	4	3	6	9	4	1	15	18	sig
prot1437	148	2	3	2.4	6	1	2	2.4	4.8	ns
prot1438	101	0	2	4	4	4	1	10	4	ns
prot1439	157	2	3	0	4.5	1	4	6	9	sig
prot1440	488	3	1	12	9	3	3	6	9	ns
prot1441	133	1	2	4.8	4.8	3	18	10.8	3.6	sig
prot1442	229	2	2	4	6	4	3	4	6	ns
prot1443	89	2	1	1.5	4.5	2	6	4.5	6	sig
prot1444	317	3	1	6	0	1	5	6	3	ns
prot1445	88	0	5	7.2	3.6	5	4	1.2	6	ns
prot1446	180	2	5	4	6	3	4	6	2	ns
prot1447	207	3	1	4.5	1.5	2	6	12	9	sig
prot1448	235	2	0	12	3	3	1	3	0	ns
prot1449	86	2	0	1.2	2.4	2	2	2.4	3.6	ns
prot1450	115	3	3	10	2	2	2	0	8	ns
prot1451	127	1	2	0	3	1	4	7.5	6	ns
prot1452	229	3	5	6	3	3	2	12	0	ns
prot1453	247	3	3	4.8	2.4	2	1	2.4	3.6	ns
prot1454	573	3	1	6	4	2	0	2	4	ns
prot1455	176	2	1	7.5	0	9	12	9	9	sig
prot1456	169	4	1	0	3	3	3	24	6	sig
prot1457	81	1	1	1.2	2.4	4	0	1.2	1.2	ns
prot1458	89	1	0	6	0	0	3	0	8	ns
prot1459	178	3	0	1.5	3	5	0	0	3	ns
prot1460	151	1	0	12	6	2	0	3	9	ns
prot1461	146	1	1	4.8	2.4	3	1	1.2	0	ns
prot1462	217	3	2	2	0	3	2	2	6	ns
prot1463	159	2	1	3	3	6	8	6	4.5	sig
prot1464	237	3	0	6	6	0	0	12	3	ns
prot1465	587	0	3	1.2	2.4	4	2	6	4.8	sig
prot1466	128	1	0	4	4	3	3	4	0	ns
prot1467	425	3	2	1.5	1.5	2	1	0	3	ns
prot1468	256	1	1	6	6	1	3	0	0	ns
prot1469	136	3	5	1.2	3.6	1	2	3.6	3.6	ns
prot1470	76	1	1	0	6	2	1	2	2	ns
prot1471	175	0	1	1.5	0	4	1	1.5	7.5	sig
prot1472	231	2	3	6	0	5	4	12	6	sig
prot1473	337	3	2	1.2	4.8	4	0	1.2	2.4	ns
prot1474	239	1	2	0	2	2	2	0	4	ns
prot1475	456	2	0	1.5	3	2	6	6	3	sig
prot1476	126	0	2	0	0	1	0	6	3	ns
prot1477	488	1	0	1.2	0	1	2	0	2.4	ns
prot1478	127	3	0	4	6	1	1	2	4	ns
prot1479	191	5	2	3	0	5	3	1.5	4.5	ns
prot1480	114	4	3	12	18	6	5	15	6	sig
prot1481	62	4	1	4.8	9.6	4	5	3.6	1.2	ns
prot1482	350	3	5	4	10	10	6	10	10	sig
prot1483	108	9	2	7.5	1.5	3	4	6	3	ns
prot1484	321	1	1	12	3	4	3	3	9	ns
prot1485	308	1	1	1.2	1.2	1	4	1.2	2.4	ns
prot1486	59	2	2	4	4	0	3	6	6	ns
prot1487	218	3	3	6	0	0	3	4.5	7.5	ns
prot1488	106	6	3	6	9	2	1	3	12	ns
prot1489	154	1	2	3.6	6	0	1	3.6	1.2	ns
prot1490	166	1	3	4	6	2	1	4	2	ns
prot1491	515	3	2	1.5	3	6	9	22.5	13.5	sig
prot1492	183	2	2	3	6	1	0	9	3	ns
prot1493	162	0	3	3.6	3.6	3	4	3.6	1.2	ns
prot1494	140	1	0	0	2	2	1	4	2	ns
prot1495	169	1	1	1.5	3	2	1	3	1.5	ns
prot1496	242	2	2	3	3	1	3	6	0	ns
prot1497	292	3	1	8.4	3.6	3	1	2.4	0	ns
prot1498	197	5	1	4	4	5	7	4	4	ns
prot1499	856	3	2	1.5	3	0	3	1.5	4.5	ns
prot1500	127	1	3	18	12	0	0	9	0	ns
prot1501	72	3	2	3.6	4.8	4	2	3.6	2.4	sig
prot1502	148	0	3	6	2	2	2	2	4	ns
prot1503	53	1	2	6	3	1	1	3	0	ns
prot1504	98	1	1	6	3	3	0	6	0	ns
prot1505	405	0	1	3.6	3.6	1	0	1.2	2.4	ns
prot1506	104	0	2	8	6	2	0	2	6	ns
prot1507	176	1	0	3	4.5	0	1	4.5	1.5	ns
prot1508	125	3	3	6	0	2	4	6	3	ns
prot1509	160	2	1	2.4	3.6	1	2	1.2	0	ns
prot1510	316	0	2	4	0	2	3	6	0	ns
prot1511	978	2	0	4.5	1.5	1	0	1.5	1.5	ns
prot1512	234	0	3	0	0	2	1	0	3	ns
prot1513	431	0	2	1.2	0	1	0	2.4	2.4	ns
prot1514	2591	4	2	0	4	5	1	8	4	ns
prot1515	712	4	6	6	6	3	3	7.5	10.5	ns
prot1516	1852	5	2	6	12	4	6	9	0	ns
prot1517	2086	3	4	3.6	7.2	7	4	3.6	3.6	ns
prot1518	1064	2	6	10	12	4	4	4	8	ns
prot1519	609	5	11	18	12	3	6	13.5	9	ns
prot1520	645	2	2	12	0	2	2	27	6	sig
prot1521	969	1	1	4.8	2.4	1	2	1.2	1.2	ns
prot1522	857	1	0	2	0	2	1	4	2	ns
prot1523	488	1	2	4.5	1.5	1	0	0	3	ns
prot1524	2821	0	4	6	12	1	2	0	9	ns
prot1525	512	1	3	3.6	4.8	5	7	6	6	sig
prot1526	876	4	1	4	8	4	16	14	4	sig
prot1527	543	3	5	3	9	4	2	4.5	3	ns
prot1528	809	4	2	15	0	1	1	15	9	ns
prot1529	1674	3	1	2.4	1.2	0	3	1.2	1.2	ns
prot1530	1191	2	0	2	6	0	0	4	4	ns
prot1531	208	2	2	6	3	2	4	4.5	3	ns
prot1532	437	4	5	6	3	15	3	36	9	sig
prot1533	510	2	3	4.8	1.2	1	1	0	4.8	ns
prot1534	695	6	1	2	4	3	5	14	4	ns
prot1535	227	3	2	1.5	4.5	2	3	3	1.5	ns
prot1536	700	3	3	6	12	1	5	3	15	ns
prot1537	218	2	2	4.8	6	2	3	2.4	1.2	ns
prot1538	423	3	2	6	4	1	5	4	2	ns
prot1539	873	1	2	4.5	3	1	1	3	3	ns
prot1540	1426	0	2	0	12	0	0	6	6	ns
prot1541	520	2	1	1.2	3.6	3	2	1.2	3.6	ns
prot1542	290	9	8	28	16	8	14	16	16	ns
prot1543	296	5	3	7.5	7.5	5	13	21	7.5	sig
prot1544	309	3	3	6	9	4	2	18	12	ns
prot1545	502	1	5	6	10.8	5	1	3.6	1.2	ns
prot1546	204	1	1	2	2	0	1	0	6	ns
prot1547	437	5	5	3	3	2	1	4.5	3	ns
prot1548	314	2	7	3	9	1	1	3	6	ns
prot1549	402	3	1	2.4	8.4	2	6	3.6	1.2	ns
prot1550	188	1	2	2	2	3	3	6	6	ns
prot1551	434	2	4	0	1.5	2	1	1.5	1.5	ns
prot1552	325	1	2	9	3	2	4	9	3	ns
prot1553	607	1	4	1.2	2.4	2	2	3.6	1.2	ns
prot1554	739	2	1	2	4	2	1	4	2	ns
prot1555	235	2	1	3	3	0	2	1.5	1.5	ns
prot1556	982	2	2	0	3	1	2	0	3	ns
prot1557	392	6	2	2.4	2.4	1	1	6	6	ns
prot1558	543	1	0	6	2	1	3	0	0	ns
prot1559	462	2	1	3	0	1	2	3	1.5	ns
prot1560	348	4	3	6	6	2	1	12	9	ns
prot1561	463	1	2	2.4	1.2	2	2	2.4	2.4	sig
prot1562	173	1	4	4	8	4	5	2	10	ns
prot1563	274	2	4	0	3	6	1	1.5	6	ns
prot1564	251	3	3	9	9	0	7	15	12	ns
prot1565	231	4	3	4.8	6	4	4	9.6	4.8	sig
prot1566	394	6	4	10	10	2	2	6	6	ns
prot1567	240	4	1	1.5	7.5	16	2	15	12	sig
prot1568	441	5	2	9	3	4	3	6	3	ns
prot1569	200	2	4	1.2	1.2	2	2	2.4	3.6	ns
prot1570	371	2	3	2	12	4	3	4	8	ns
prot1571	313	2	1	4.5	1.5	1	2	3	12	sig
prot1572	730	4	3	9	0	3	1	15	0	ns
prot1573	329	2	2	1.2	1.2	2	1	4.8	2.4	ns
prot1574	627	2	3	2	2	0	2	6	4	ns
prot1575	250	2	1	4.5	0	5	1	0	1.5	ns
prot1576	144	2	1	6	9	9	3	9	9	sig
prot1577	472	1	5	3.6	2.4	2	2	4.8	6	sig
prot1578	421	4	0	0	2	1	1	8	6	ns
prot1579	250	0	3	3	1.5	1	1	4.5	0	ns
prot1580	266	1	1	15	6	1	1	9	9	ns
prot1581	861	5	3	1.2	1.2	1	0	3.6	1.2	ns
prot1582	1312	1	0	8	4	3	1	0	4	ns
prot1583	493	0	6	1.5	4.5	6	12	4.5	13.5	sig
prot1584	1082	1	4	3	6	3	3	6	3	ns
prot1585	648	1	0	3.6	0	1	0	0	0	ns
prot1586	276	2	1	4	4	2	2	4	8	sig
prot1587	518	3	0	3	1.5	3	2	1.5	4.5	ns
prot1588	640	2	1	6	3	3	2	9	0	ns
prot1589	722	2	2	3.6	1.2	2	2	2.4	3.6	sig
prot1590	147	5	4	16	12	3	1	4	10	ns
prot1591	193	7	3	4.5	6	5	4	0	10.5	ns
prot1592	194	2	2	9	12	2	2	15	9	ns
prot1593	365	2	5	6	2.4	2	2	0	3.6	ns
prot1594	290	4	1	2	10	2	7	4	10	ns
prot1595	636	2	3	10.5	0	1	3	3	1.5	ns
prot1596	1160	1	4	3	6	1	2	3	6	ns
prot1597	641	4	2	3.6	2.4	3	6	1.2	7.2	ns
prot1598	175	6	1	2	0	4	1	6	8	ns
prot1599	318	1	2	0	1.5	2	1	1.5	6	sig
prot1600	424	2	1	0	6	3	0	9	6	ns
prot1601	348	1	2	2.4	2.4	3	2	1.2	2.4	ns
prot1602	227	2	1	2	2	1	2	4	10	ns
prot1603	427	3	1	4.5	4.5	3	3	7.5	1.5	ns
prot1604	268	0	2	6	3	4	1	15	6	ns
prot1605	357	0	3	2.4	2.4	2	1	4.8	4.8	ns
prot1606	174	2	2	0	4	2	2	4	2	ns
prot1607	233	2	3	3	6	1	5	0	1.5	ns
prot1608	217	3	1	6	3	1	0	0	3	ns
prot1609	980	1	1	1.2	1.2	0	1	0	2.4	ns
prot1610	263	1	0	0	0	1	1	2	8	ns
prot1611	169	2	1	1.5	1.5	0	1	0	1.5	ns
prot1612	178	0	2	9	6	1	3	0	6	ns
prot1613	355	2	2	1.2	3.6	4	4	2.4	2.4	sig
prot1614	604	3	2	0	2	0	1	6	0	ns
prot1615	149	1	0	0	0	1	0	3	0	ns
prot1616	594	1	2	0	3	0	0	6	0	ns
prot1617	257	1	2	1.2	3.6	1	2	1.2	3.6	ns
prot1618	421	0	1	0	6	6	2	4	4	sig
prot1619	712	0	0	0	0	0	2	1.5	3	ns
prot1620	423	2	3	3	9	1	2	3	3	ns
prot1621	488	0	2	0	0	0	2	1.2	0	ns
prot1622	1872	1	0	4	6	5	2	4	4	sig
prot1623	153	7	4	4.5	9	4	9	9	15	ns
prot1624	275	5	1	9	6	2	1	3	9	ns
prot1625	463	2	4	8.4	4.8	6	3	3.6	4.8	sig
prot1626	103	6	3	4	14	4	5	4	4	sig
prot1627	287	3	2	4.5	3	3	3	3	3	ns
prot1628	282	5	2	9	15	3	1	12	15	ns
prot1629	200	1	1	3.6	3.6	4	2	3.6	1.2	ns
prot1630	149	2	7	4	4	2	0	2	6	ns
prot1631	149	4	5	4.5	1.5	3	3	9	3	ns
prot1632	132	3	2	0	0	2	2	3	3	ns
prot1633	118	3	3	0	6	0	2	4.8	3.6	ns
prot1634	191	0	1	4	4	1	2	2	2	ns
prot1635	189	0	4	6	6	4	4	6	6	sig
prot1636	273	4	3	3	3	2	3	12	6	ns
prot1637	327	3	4	0	2.4	0	3	3.6	1.2	ns
prot1638	148	3	1	0	0	2	2	2	4	ns
prot1639	206	5	0	1.5	1.5	1	2	3	0	ns
prot1640	108	3	2	3	0	2	1	3	3	sig
prot1641	267	3	1	4.8	1.2	1	4	1.2	4.8	ns
prot1642	204	4	3	0	0	1	2	4	2	ns
prot1643	223	3	3	3	0	3	6	4.5	4.5	sig
prot1644	298	2	3	3	9	3	1	3	3	ns
prot1645	194	1	3	1.2	4.8	1	3	1.2	0	ns
prot1646	77	1	1	6	4	0	1	2	2	ns
prot1647	166	2	2	1.5	0	1	0	1.5	1.5	ns
prot1648	418	3	8	0	12	0	1	9	0	ns
prot1649	418	4	1	3.6	0	0	1	1.2	1.2	ns
prot1650	127	4	2	12	6	1	4	14	8	sig
prot1651	279	1	4	4.5	3	4	2	1.5	4.5	ns
prot1652	181	3	1	3	6	0	1	3	6	ns
prot1653	129	2	4	1.2	1.2	2	2	2.4	1.2	ns
prot1654	161	1	4	2	4	7	2	4	4	sig
prot1655	126	0	5	3	3	1	3	4.5	3	ns
prot1656	326	2	4	9	6	2	2	9	3	ns
prot1657	207	0	6	1.2	1.2	2	2	2.4	2.4	sig
prot1658	191	3	1	6	2	1	0	10	2	ns
prot1659	238	0	0	1.5	1.5	2	2	3	3	sig
prot1660	210	2	0	12	6	2	2	15	15	sig
prot1661	331	1	3	2.4	0	0	0	4.8	2.4	ns
prot1662	574	1	0	2	4	1	1	2	2	sig
prot1663	455	2	6	0	3	0	4	6	1.5	ns
prot1664	553	1	1	6	3	1	0	0	9	ns
prot1665	522	0	0	0	2.4	0	0	1.2	4.8	ns
prot1666	325	1	1	4	4	4	3	0	2	ns
prot1667	208	1	4	1.5	6	1	5	3	1.5	ns
prot1668	232	1	2	6	3	0	1	6	6	ns
prot1669	219	3	1	1.2	2.4	2	5	1.2	2.4	ns
prot1670	409	2	3	0	2	3	1	2	2	ns
prot1671	233	4	5	3	1.5	2	1	4.5	0	ns
prot1672	772	0	0	6	3	1	2	3	6	ns
prot1673	360	0	1	1.2	1.2	2	0	0	2.4	ns
prot1674	439	4	1	0	4	1	1	4	2	ns
prot1675	442	4	1	1.5	1.5	0	1	4.5	0	ns
prot1676	138	2	1	3	3	2	2	0	9	ns
prot1677	106	2	2	1.2	0	0	1	1.2	1.2	ns
prot1678	370	3	0	4	2	1	2	2	8	ns
prot1679	629	1	0	1.5	0	0	1	1.5	0	ns
prot1680	187	2	2	6	3	3	2	6	18	sig
prot1681	596	2	2	1.2	2.4	1	1	0	1.2	ns
prot1682	255	2	1	2	0	2	1	2	2	ns
prot1683	92	6	4	3	4.5	9	6	4.5	7.5	ns
prot1684	171	7	1	3	18	2	3	18	12	ns
prot1685	165	2	4	2.4	3.6	5	2	7.2	4.8	ns
prot1686	148	7	2	10	16	9	9	18	18	sig
prot1687	229	1	2	6	3	3	2	4.5	6	ns
prot1688	123	0	4	6	9	3	5	9	12	ns
prot1689	77	3	2	0	3.6	0	6	1.2	4.8	ns
prot1690	465	3	2	8	8	1	1	4	10	sig
prot1691	279	2	1	3	3	4	1	0	0	ns
prot1692	278	1	4	0	3	1	1	9	6	ns
prot1693	119	2	3	1.2	1.2	9	15	7.2	10.8	sig
prot1694	148	2	1	4	6	0	2	6	4	ns
prot1695	72	2	1	3	0	0	3	4.5	1.5	ns
prot1696	353	5	4	6	6	3	3	18	12	sig
prot1697	196	1	1	1.2	0	2	1	1.2	1.2	ns
prot1698	174	3	2	12	2	3	1	0	4	ns
prot1699	126	4	0	4.5	1.5	3	2	1.5	1.5	ns
prot1700	235	1	2	12	0	2	2	6	6	ns
prot1701	235	6	1	1.2	1.2	4	0	2.4	2.4	ns
prot1702	110	3	1	0	6	3	1	4	2	ns
prot1703	188	3	4	3	4.5	4	0	1.5	1.5	ns
prot1704	225	2	0	0	9	2	2	0	3	ns
prot1705	138	3	3	2.4	1.2	0	3	2.4	0	ns
prot1706	174	0	3	2	2	1	2	0	10	ns
prot1707	672	0	3	0	3	1	3	0	0	ns
prot1708	84	3	2	6	3	1	0	6	0	ns
prot1709	107	6	2	1.2	1.2	3	1	4.8	0	ns
prot1710	146	1	2	4	2	2	3	6	16	sig
prot1711	183	4	2	1.5	1.5	4	4	3	6	sig
prot1712	555	0	0	6	9	2	2	12	6	sig
prot1713	467	1	1	2.4	6	2	2	1.2	2.4	ns
prot1714	265	3	1	0	8	1	0	0	4	ns
prot1715	598	0	1	1.5	0	2	3	3	6	ns
prot1716	317	2	3	3	3	0	0	3	6	ns
prot1717	196	3	1	2.4	0	1	2	2.4	4.8	ns
prot1718	267	1	2	4	2	3	5	4	0	ns
prot1719	612	2	1	0	1.5	1	0	1.5	1.5	ns
prot1720	62	4	2	15	3	1	3	6	0	ns
prot1721	77	0	3	1.2	2.4	0	2	0	1.2	ns
prot1722	68	1	0	4	6	2	2	4	8	sig
prot1723	632	1	2	0	3	4	3	6	3	ns
prot1724	230	1	1	0	0	2	2	9	24	sig
prot1725	133	1	0	1.2	0	1	1	2.4	1.2	sig
prot1726	334	0	1	4	2	4	2	8	8	sig
prot1727	311	1	2	3	1.5	4	2	3	3	sig
prot1728	563	1	1	0	3	2	2	6	3	ns
prot1729	327	0	2	1.2	1.2	1	1	3.6	3.6	ns
prot1730	144	5	2	2	10	3	2	2	6	ns
prot1731	668	1	1	3	0	1	0	1.5	1.5	ns
prot1732	85	1	1	6	9	3	3	0	0	ns
prot1733	102	2	0	1.2	2.4	1	0	4.8	1.2	ns
prot1734	508	1	0	0	2	0	0	0	0	ns
prot1735	226	2	0	4.5	3	2	2	6	1.5	ns
prot1736	676	0	1	6	6	0	2	0	0	ns
prot1737	539	0	1	1.2	1.2	2	2	3.6	3.6	sig
prot1738	295	0	0	0	2	1	0	0	2	ns
prot1739	224	1	2	1.5	0	0	2	1.5	4.5	ns
prot1740	2292	2	3	3	3	3	3	9	9	sig
prot1741	170	2	2	4.8	4.8	5	5	2.4	4.8	ns
prot1742	134	0	6	8	2	6	6	6	30	sig
prot1743	255	0	1	0	1.5	2	0	1.5	3	ns
prot1744	304	3	2	18	6	5	5	15	9	ns
prot1745	237	4	3	4.8	4.8	1	2	1.2	2.4	ns
prot1746	105	0	3	6	4	5	2	4	4	sig
prot1747	69	2	1	3	3	2	2	3	3	ns
prot1748	247	3	2	6	0	2	2	9	3	ns
prot1749	99	2	2	0	3.6	7	2	6	4.8	ns
prot1750	116	4	0	2	4	2	2	6	2	ns
prot1751	152	2	0	1.5	1.5	3	0	6	1.5	ns
prot1752	225	2	4	0	21	0	1	9	15	ns
prot1753	147	3	4	1.2	1.2	2	3	3.6	0	ns
prot1754	125	1	2	2	2	2	7	8	18	sig
prot1755	90	4	3	1.5	3	2	1	3	6	ns
prot1756	237	1	6	3	3	1	2	15	3	ns
prot1757	66	2	2	4.8	1.2	2	4	1.2	3.6	ns
prot1758	264	1	0	4	6	1	1	4	2	sig
prot1759	137	1	2	3	4.5	8	2	4.5	4.5	sig
prot1760	511	1	3	9	3	0	1	6	6	ns
prot1761	141	2	3	1.2	0	1	2	2.4	3.6	ns
prot1762	280	1	2	6	4	1	0	4	8	ns
prot1763	302	4	2	1.5	1.5	0	3	1.5	0	ns
prot1764	74	2	1	6	3	2	4	18	12	sig
prot1765	171	2	0	2.4	4.8	5	2	3.6	2.4	ns
prot1766	95	2	2	2	4	1	1	0	6	ns
prot1767	367	2	2	0	0	6	2	9	3	sig
prot1768	144	1	1	3	9	1	0	3	3	ns
prot1769	664	0	0	3.6	1.2	2	1	0	1.2	ns
prot1770	179	0	0	0	4	1	5	4	2	sig
prot1771	114	1	2	1.5	0	1	1	0	1.5	ns
prot1772	161	0	0	6	6	2	1	12	3	sig
prot1773	205	0	2	1.2	2.4	0	5	1.2	2.4	ns
prot1774	305	1	0	10	6	2	0	4	2	ns
prot1775	416	0	3	1.5	1.5	0	2	1.5	6	ns
prot1776	397	0	1	0	6	2	2	6	18	sig
prot1777	224	0	0	1.2	1.2	0	0	1.2	1.2	ns
prot1778	314	0	1	0	2	3	6	6	6	sig
prot1779	174	0	3	0	4.5	0	2	1.5	3	ns
prot1780	416	0	0	6	3	2	2	6	6	ns
prot1781	131	4	1	2.4	1.2	3	3	7.2	3.6	sig
prot1782	107	0	1	0	2	1	4	2	0	ns
prot1783	163	1	2	0	1.5	0	0	1.5	1.5	ns
prot1784	564	3	1	3	3	8	2	6	12	sig
prot1785	208	1	0	1.2	3.6	0	0	1.2	0	ns
prot1786	135	0	1	2	0	1	0	6	0	ns
prot1787	3394	2	3	4.5	1.5	4	2	0	4.5	ns
prot1788	1957	1	3	6	0	3	3	9	15	ns
prot1789	1088	3	0	0	1.2	2	1	4.8	2.4	ns
prot1790	424	2	1	4	6	6	2	8	2	sig
prot1791	1035	1	1	1.5	3	1	2	3	4.5	ns
prot1792	926	0	1	3	9	1	0	0	3	ns
prot1793	1669	4	1	1.2	0	3	2	0	1.2	ns
prot1794	201	2	0	0	12	3	4	4	8	ns
prot1795	539	2	0	6	1.5	0	6	0	3	ns
prot1796	638	0	0	9	3	1	1	6	3	ns
prot1797	225	4	10	7.2	8.4	7	8	3.6	9.6	ns
prot1798	319	1	3	6	2	1	4	4	4	ns
prot1799	520	4	3	4.5	6	3	3	4.5	1.5	ns
prot1800	785	4	6	18	12	2	4	9	12	ns
prot1801	629	4	3	2.4	0	5	5	1.2	2.4	ns
prot1802	341	1	1	2	0	1	2	4	2	ns
prot1803	412	1	0	0	1.5	0	4	0	0	ns
prot1804	308	4	0	0	3	1	0	0	3	ns
prot1805	743	0	1	2.4	0	1	0	1.2	0	ns
prot1806	470	0	1	0	2	1	3	2	0	ns
prot1807	1140	1	2	1.5	4.5	2	0	1.5	1.5	ns
prot1808	1466	1	1	0	3	0	0	3	0	ns
prot1809	254	1	1	0	3.6	1	4	1.2	4.8	ns
prot1810	257	0	4	8	6	2	3	6	6	ns
prot1811	375	0	2	3	0	1	2	3	1.5	sig
prot1812	1882	1	2	6	0	2	3	9	9	ns
prot1813	1300	1	2	1.2	0	4	2	2.4	2.4	sig
prot1814	444	1	1	4	2	2	1	8	10	ns
prot1815	832	6	2	3	6	1	2	3	4.5	ns
prot1816	582	2	0	6	3	0	0	6	6	ns
prot1817	280	1	0	1.2	0	2	2	2.4	4.8	sig
prot1818	1244	4	2	2	2	2	2	4	2	ns
prot1819	276	3	2	3	6	2	2	6	3	sig
prot1820	623	0	0	0	3	1	0	6	3	ns
prot1821	450	0	1	1.2	0	1	0	1.2	0	ns
prot1822	247	0	1	10	2	1	2	4	4	ns
prot1823	387	3	0	0	3	1	4	4.5	1.5	ns
prot1824	662	0	1	6	0	1	1	0	6	ns
prot1825	743	1	1	0	1.2	1	1	1.2	0	ns
prot1826	874	2	1	0	0	0	2	0	0	ns
prot1827	1301	0	1	1.5	0	0	1	1.5	0	ns
prot1828	274	2	4	3	3	3	0	9	3	ns
prot1829	551	4	1	3.6	2.4	3	1	4.8	3.6	ns
prot1830	447	2	1	2	2	3	2	4	4	sig
prot1831	154	4	1	4.5	4.5	3	3	4.5	4.5	sig
prot1832	210	1	0	3	0	2	4	24	6	sig
prot1833	290	0	1	2.4	1.2	4	4	3.6	1.2	ns
prot1834	220	5	2	6	6	2	1	2	2	ns
prot1835	184	1	0	4.5	1.5	2	1	9	9	ns
prot1836	168	1	0	0	6	1	1	6	6	ns
prot1837	102	2	2	1.2	3.6	4	4	1.2	1.2	ns
prot1838	327	3	1	12	2	1	2	4	2	ns
prot1839	962	2	1	1.5	7.5	1	0	3	0	ns
prot1840	556	3	3	0	6	3	5	6	6	ns
prot1841	374	2	2	2.4	0	0	2	2.4	0	ns
prot1842	728	3	2	6	2	2	0	2	4	ns
prot1843	243	0	1	0	4.5	3	0	3	0	ns
prot1844	127	1	3	3	3	1	0	12	3	ns
prot1845	519	3	0	2.4	1.2	1	1	1.2	1.2	ns
prot1846	492	2	2	2	2	3	1	0	2	ns
prot1847	233	5	2	9	0	1	2	1.5	1.5	ns
prot1848	287	0	1	9	3	0	1	3	3	ns
prot1849	337	2	1	0	2.4	4	4	2.4	2.4	sig
prot1850	404	0	1	0	0	1	0	0	0	ns
prot1851	3175	1	0	1.5	0	3	0	0	0	ns
prot1852	243	1	0	0	0	2	2	6	6	sig
prot1853	275	0	1	0	1.2	3	3	1.2	0	ns
prot1854	648	2	2	0	6	4	5	8	6	ns
prot1855	172	1	3	3	1.5	1	1	0	1.5	ns
prot1856	283	1	1	0	6	1	2	6	0	ns
prot1857	159	3	3	1.2	1.2	5	0	3.6	6	ns
prot1858	372	1	1	6	0	2	1	0	6	ns
prot1859	174	1	3	3	3	4	2	3	3	sig
prot1860	182	0	1	12	3	0	2	9	6	ns
prot1861	251	0	3	1.2	1.2	1	1	0	4.8	ns
prot1862	1009	1	1	6	2	2	2	0	6	ns
prot1863	233	1	1	0	1.5	0	1	0	1.5	ns
prot1864	158	2	3	18	9	6	2	6	9	ns
prot1865	200	1	0	1.2	0	2	3	1.2	1.2	ns
prot1866	292	2	4	0	4	5	2	4	4	sig
prot1867	399	2	1	3	1.5	1	1	3	1.5	ns
prot1868	229	0	3	9	3	0	3	12	0	ns
prot1869	228	2	2	0	0	1	1	1.2	3.6	ns
prot1870	445	5	3	4	8	2	3	4	4	ns
prot1871	334	0	1	4.5	0	1	2	4.5	3	ns
prot1872	848	0	1	3	12	2	0	6	9	ns
prot1873	151	1	4	3.6	1.2	6	2	4.8	2.4	sig
prot1874	1410	2	1	0	6	0	2	6	2	ns
prot1875	164	0	0	0	3	2	2	1.5	1.5	ns
prot1876	114	2	3	6	3	2	5	0	6	ns
prot1877	262	0	0	1.2	1.2	2	0	0	0	ns
prot1878	174	3	1	6	8	1	0	4	4	ns
prot1879	987	3	3	4.5	1.5	2	2	3	0	ns
prot1880	170	1	1	3	6	0	1	6	9	ns
prot1881	399	1	1	2.4	3.6	3	1	3.6	2.4	ns
prot1882	504	1	0	4	4	3	1	6	2	ns
prot1883	359	1	1	1.5	0	2	6	3	3	sig
prot1884	85	0	2	0	9	3	1	6	3	ns
prot1885	186	0	2	1.2	1.2	1	1	1.2	0	ns
prot1886	231	1	2	0	0	2	2	10	4	sig
prot1887	161	1	1	1.5	6	3	3	3	9	sig
prot1888	296	1	3	9	0	2	2	6	9	ns
prot1889	362	2	0	0	0	2	1	1.2	3.6	ns
prot1890	492	1	0	0	6	2	2	4	0	ns
prot1891	240	2	0	0	1.5	0	0	4.5	1.5	ns
prot1892	587	5	1	12	3	0	0	3	6	ns
prot1893	523	0	0	0	0	1	3	1.2	2.4	ns
prot1894	979	0	0	0	0	1	1	0	0	ns
prot1895	2381	1	0	1.5	0	2	2	1.5	4.5	ns
prot1896	246	0	1	3	3	3	1	3	0	ns
prot1897	309	2	1	1.2	3.6	4	2	2.4	2.4	sig
prot1898	214	0	0	0	2	1	0	4	2	ns
prot1899	659	1	0	1.5	1.5	2	2	1.5	3	ns
prot1900	185	1	0	3	6	2	0	0	3	ns
prot1901	201	1	2	1.2	1.2	0	0	1.2	1.2	ns
prot1902	464	2	5	0	2	1	1	2	2	sig
prot1903	298	1	0	1.5	0	0	2	0	0	ns
prot1904	502	0	0	6	0	1	0	6	3	ns
prot1905	295	0	1	1.2	1.2	0	1	1.2	1.2	ns
prot1906	1921	4	1	0	2	2	1	2	4	ns
prot1907	900	1	0	0	0	1	0	0	3	ns
prot1908	1567	0	1	3	3	1	1	0	6	ns
prot1909	659	0	0	0	2.4	1	0	0	2.4	ns
prot1910	909	0	0	2	0	2	1	0	4	ns
prot1911	193	1	1	3	0	0	1	0	1.5	ns
prot1912	431	0	0	6	0	0	2	3	0	ns
prot1913	118	1	1	0	2.4	0	2	0	1.2	ns
prot1914	229	2	2	4	6	3	3	12	2	ns
prot1915	232	0	2	3	4.5	1	4	7.5	7.5	ns
prot1916	267	2	0	3	12	2	0	6	3	ns
prot1917	266	3	3	3.6	1.2	5	1	2.4	2.4	ns
prot1918	183	4	1	2	6	3	3	8	4	sig
prot1919	909	4	1	4.5	6	3	1	0	3	ns
prot1920	219	1	2	6	6	3	9	9	27	sig
prot1921	141	3	1	1.2	2.4	2	2	6	1.2	ns
prot1922	154	3	3	4	0	2	2	0	6	ns
prot1923	243	0	4	0	3	1	1	3	1.5	sig
prot1924	135	0	1	0	0	0	1	6	0	ns
prot1925	315	0	1	2.4	4.8	1	0	3.6	3.6	ns
prot1926	517	0	1	0	8	2	2	2	2	ns
prot1927	127	1	3	3	1.5	0	1	1.5	0	ns
prot1928	439	2	1	0	9	1	1	6	3	ns
prot1929	398	2	0	1.2	2.4	2	1	0	4.8	ns
prot1930	462	0	2	2	2	3	0	0	2	ns
prot1931	202	1	3	1.5	1.5	3	1	3	0	ns
prot1932	114	1	2	6	3	0	0	9	6	ns
prot1933	137	3	1	1.2	1.2	3	1	1.2	1.2	ns
prot1934	124	6	0	2	8	1	3	4	0	ns
prot1935	641	0	1	0	1.5	1	1	4.5	1.5	ns
prot1936	415	1	1	3	9	0	0	0	0	ns
prot1937	448	1	2	4.8	0	5	1	0	1.2	ns
prot1938	572	2	3	2	2	3	3	6	6	sig
prot1939	819	1	1	1.5	3	1	1	0	0	ns
prot1940	365	2	0	0	0	2	6	6	6	sig
prot1941	600	0	2	0	1.2	1	0	2.4	1.2	ns
prot1942	692	1	3	2	2	2	2	4	4	sig
prot1943	244	0	3	1.5	4.5	2	0	0	1.5	ns
prot1944	203	1	1	6	3	0	0	0	3	ns
prot1945	383	1	1	1.2	1.2	4	2	1.2	0	ns
prot1946	208	2	1	0	0	2	2	6	4	ns
prot1947	292	1	1	1.5	0	2	3	3	0	ns
prot1948	288	3	0	0	9	0	0	3	3	ns
prot1949	111	2	1	1.2	0	1	1	1.2	3.6	ns
prot1950	309	1	2	0	0	0	3	2	2	ns
prot1951	555	0	3	1.5	3	1	2	3	0	ns
prot1952	719	0	2	0	6	1	0	3	6	ns
prot1953	548	1	2	1.2	0	0	1	1.2	1.2	ns
prot1954	209	1	0	2	2	0	0	0	0	ns
prot1955	561	4	0	3	3	2	1	4.5	3	ns
prot1956	575	1	0	0	0	2	1	3	12	ns
prot1957	193	0	2	2.4	0	1	2	2.4	1.2	sig
prot1958	476	1	1	4	6	0	0	2	0	ns
prot1959	426	1	1	1.5	3	1	1	1.5	3	ns
prot1960	210	0	0	0	3	2	1	6	0	ns
prot1961	167	3	4	3.6	1.2	1	1	2.4	2.4	ns
prot1962	255	4	1	2	0	0	1	0	0	ns
prot1963	259	0	0	1.5	0	0	0	3	0	ns
prot1964	828	2	1	0	9	2	2	6	0	ns
prot1965	491	0	1	1.2	1.2	2	0	1.2	0	ns
prot1966	116	1	1	2	2	2	2	4	12	sig
prot1967	392	3	1	0	0	0	0	1.5	0	ns
prot1968	278	2	4	0	3	0	1	6	0	ns
prot1969	275	0	0	1.2	1.2	1	1	0	1.2	ns
prot1970	542	0	0	4	0	2	0	2	2	ns
prot1971	303	1	1	1.5	1.5	1	1	0	0	ns
prot1972	206	0	2	0	3	0	0	6	3	ns
prot1973	575	0	0	0	1.2	2	0	1.2	0	ns
prot1974	882	1	0	2	2	0	3	0	8	ns
prot1975	503	0	1	1.5	3	2	0	3	1.5	ns
prot1976	350	0	1	0	0	2	0	6	0	ns
prot1977	277	0	2	1.2	3.6	2	2	2.4	2.4	sig
prot1978	251	0	1	2	2	0	0	0	0	ns
prot1979	223	1	0	0	0	3	3	4.5	9	sig
prot1980	109	4	1	12	6	2	1	9	12	ns
prot1981	1093	0	3	3.6	2.4	5	2	0	1.2	ns
prot1982	123	2	1	2	0	3	3	10	6	ns
prot1983	160	0	4	4.5	0	0	4	3	1.5	ns
prot1984	160	3	2	9	6	3	1	6	6	ns
prot1985	433	4	1	0	1.2	2	1	0	2.4	ns
prot1986	214	1	1	4	4	1	3	2	2	ns
prot1987	114	1	3	4.5	0	0	1	3	4.5	ns
prot1988	178	3	1	0	6	1	1	0	0	ns
prot1989	248	1	0	2.4	1.2	0	0	1.2	0	ns
prot1990	49	3	2	6	2	3	1	2	0	ns
prot1991	86	1	1	1.5	1.5	4	2	3	3	sig
prot1992	335	3	2	3	3	3	1	6	0	ns
prot1993	171	1	1	0	1.2	3	2	2.4	3.6	sig
prot1994	214	0	2	4	2	0	2	4	0	ns
prot1995	108	2	2	3	0	1	1	1.5	6	sig
prot1996	115	1	0	9	6	5	2	6	6	sig
prot1997	96	2	0	0	0	2	4	2.4	2.4	sig
prot1998	82	0	1	0	0	0	1	6	0	ns
prot1999	365	2	1	3	0	2	1	0	3	ns
[truncated: 1,549 more rows]
