# Supplementary material for: Protein complex-based analysis is resistant to the obfuscating consequences of batch effects --- a case study in clinical proteomics
Source: BMC Genomics. 2017 Mar 14;18(Suppl 2):142. doi: 10.1186/s12864-017-3490-3 (PMC5374662; doi:10.1186/s12864-017-3490-3)
Supplement: Supplementary file 2 — Simulated data D2.2H. (ZIP 3730 kb) [file 12864_2017_3490_MOESM2_ESM.zip › D2.2.377.txt]

protLen	X0	X0.1	X0.2	X0.3	X1	X1.1	X1.2	X1.3	sig
prot1	1338	857	858	1598.4	1539	900	876	1614.6	1501.2	ns
prot2	2199	26	29	31.2	32.4	26	28	24	38.4	ns
prot3	1538	34	40	80	62	25	38	78	72	ns
prot4	2319	21	19	31.5	46.5	38	42	42	87	sig
prot5	1392	40	61	79.2	91.8	75	56	124.2	104.4	sig
prot6	1985	26	25	30	36	32	26	32.4	39.6	ns
prot7	1262	40	55	96	88	41	39	84	72	ns
prot8	3862	14	13	30	25.5	20	17	28.5	33	ns
prot9	1295	38	38	91.8	70.2	51	42	79.2	97.2	ns
prot10	4287	8	14	12	27.6	12	11	15.6	19.2	ns
prot11	1277	28	39	82	74	42	37	58	92	ns
prot12	3587	10	5	10.5	7.5	15	11	12	10.5	ns
prot13	774	71	65	136.8	149.4	61	60	147.6	135	ns
prot14	1960	4	3	6	3.6	5	7	12	3.6	ns
prot15	858	56	65	144	142	65	54	108	130	ns
prot16	693	79	77	126	114	74	69	96	108	ns
prot17	748	60	60	106.2	129.6	64	70	120.6	108	ns
prot18	875	44	43	42	60	51	46	69.6	64.8	ns
prot19	1755	24	21	18	16	15	15	34	22	ns
prot20	839	40	40	60	64.5	34	33	57	57	ns
prot21	857	39	24	48.6	50.4	25	19	52.2	36	ns
prot22	1248	21	29	43.2	28.8	22	26	37.2	24	ns
prot23	1308	23	27	46	30	18	24	32	34	ns
prot24	1260	13	14	30	18	14	16	21	19.5	ns
prot25	1487	6	12	14.4	12.6	6	4	12.6	10.8	ns
prot26	477	83	95	94.8	105.6	89	86	103.2	111.6	ns
prot27	1324	17	25	50	58	27	18	50	48	ns
prot28	997	21	19	27	18	14	18	18	27	ns
prot29	623	91	110	205.2	180	105	121	201.6	189	ns
prot30	657	97	99	120	123.6	108	97	108	135.6	ns
prot31	1735	10	12	28	26	18	13	18	34	ns
prot32	904	10	13	24	24	16	13	22.5	16.5	ns
prot33	446	189	199	325.8	367.2	582	609	961.2	1026	sig
prot34	262	195	202	220.8	241.2	202	170	231.6	230.4	ns
prot35	682	116	103	198	208	96	109	166	188	ns
prot36	742	43	52	85.5	79.5	48	44	61.5	75	ns
prot37	630	35	38	104.4	54	87	126	189	232.2	sig
prot38	672	40	24	32.4	28.8	21	23	32.4	52.8	ns
prot39	1056	29	22	68	48	28	26	60	40	ns
prot40	1098	29	23	37.5	42	22	25	16.5	48	sig
prot41	1192	18	14	18	28.8	13	15	21.6	18	ns
prot42	1888	17	14	19.2	16.8	39	42	25.2	36	sig
prot43	500	157	148	302	324	169	184	330	354	ns
prot44	610	50	49	69	61.5	53	64	73.5	75	ns
prot45	543	39	29	61.2	61.2	38	35	91.8	59.4	ns
prot46	685	27	28	49.2	40.8	25	30	32.4	31.2	ns
prot47	546	33	26	58	52	33	31	54	36	ns
prot48	1311	11	12	12	13.5	20	17	19.5	9	ns
prot49	1047	12	14	30.6	16.2	12	11	21.6	18	ns
prot50	491	148	126	159.6	170.4	115	118	165.6	174	ns
prot51	654	83	71	178	158	71	67	146	186	ns
prot52	639	56	74	91.5	112.5	59	61	78	102	ns
prot53	740	48	47	99	86.4	147	156	264.6	291.6	sig
prot54	1143	14	17	14.4	24	16	15	18	24	ns
prot55	966	15	10	46	26	18	14	36	24	ns
prot56	1042	14	9	24	19.5	10	10	24	15	ns
prot57	2166	14	7	7.2	12.6	12	6	10.8	14.4	ns
prot58	443	38	34	36	34.8	37	30	27.6	44.4	ns
prot59	589	23	29	46	48	26	24	48	40	ns
prot60	740	26	18	28.5	45	21	17	31.5	27	ns
prot61	532	18	22	23.4	30.6	13	21	23.4	41.4	ns
prot62	740	11	10	16.8	12	7	10	8.4	14.4	ns
prot63	727	14	14	32	24	15	7	28	18	ns
prot64	1585	8	9	4.5	13.5	6	5	10.5	18	ns
prot65	479	207	227	433.8	430.2	253	226	424.8	460.8	ns
prot66	364	143	142	184.8	196.8	272	198	261.6	291.6	sig
prot67	433	156	169	296	324	231	242	498	488	sig
prot68	346	167	160	199.5	193.5	131	145	217.5	202.5	ns
prot69	545	111	84	180	167.4	92	112	167.4	181.8	ns
prot70	472	76	66	87.6	91.2	65	88	69.6	104.4	ns
prot71	478	44	45	120	112	64	42	98	108	ns
prot72	413	45	47	69	87	47	45	72	73.5	ns
prot73	496	34	35	50.4	82.8	32	40	48.6	61.2	ns
prot74	630	33	33	43.2	38.4	26	30	31.2	45.6	ns
prot75	544	26	30	56	56	23	25	34	42	ns
prot76	880	7	16	19.5	21	7	15	36	15	ns
prot77	684	13	8	21.6	9	13	7	16.2	18	ns
prot78	988	12	13	15.6	9.6	5	11	12	21.6	ns
prot79	430	66	66	122	156	70	70	122	138	ns
prot80	707	38	23	52.5	31.5	23	29	42	42	ns
prot81	418	34	30	59.4	54	28	23	45	27	ns
prot82	820	10	18	15.6	16.8	13	18	16.8	19.2	ns
prot83	1450	11	7	22	20	7	13	12	16	ns
prot84	500	86	82	112.5	124.5	59	68	103.5	102	ns
prot85	451	55	56	97.2	95.4	56	54	72	99	ns
prot86	757	27	24	42	38.4	29	33	45.6	39.6	ns
prot87	539	22	23	50	46	30	28	36	42	ns
prot88	455	8	12	25.5	19.5	9	12	27	18	ns
prot89	646	14	17	23.4	30.6	18	20	14.4	39.6	ns
prot90	533	13	13	13.2	12	11	11	10.8	12	ns
prot91	1101	8	7	8	2	4	3	16	6	ns
prot92	375	172	154	285	249	168	183	280.5	256.5	ns
prot93	477	107	109	216	208.8	105	108	219.6	201.6	ns
prot94	440	73	76	76.8	68.4	71	76	96	85.2	ns
prot95	445	67	59	118	114	64	76	164	116	ns
prot96	373	47	54	66	84	62	60	78	84	ns
prot97	606	25	35	41.4	46.8	37	30	70.2	73.8	ns
prot98	343	23	19	38.4	22.8	21	20	30	30	ns
prot99	403	17	22	34	42	14	23	38	42	ns
prot100	591	17	17	30	16.5	20	13	21	33	ns
prot101	641	8	13	23.4	27	10	15	18	12.6	ns
prot102	583	14	9	13.2	10.8	18	23	21.6	16.8	sig
prot103	544	9	12	18	26	16	11	36	50	sig
prot104	2137	5	5	10.5	9	7	9	7.5	6	ns
prot105	375	40	28	66.6	68.4	25	38	77.4	57.6	ns
prot106	454	38	29	40.8	49.2	54	32	44.4	51.6	ns
prot107	472	31	42	54	64	51	58	92	92	sig
prot108	517	31	35	63	57	41	26	39	45	ns
prot109	464	27	27	43.2	50.4	50	38	82.8	97.2	sig
prot110	637	17	27	14.4	21.6	18	16	21.6	24	ns
prot111	423	12	14	42	58	20	18	36	42	ns
prot112	414	16	17	27	13.5	12	11	16.5	19.5	ns
prot113	898	15	25	28.8	28.8	19	17	19.8	25.2	ns
prot114	498	15	8	8.4	8.4	11	18	15.6	14.4	ns
prot115	580	11	21	30	30	18	11	20	42	ns
prot116	448	11	11	10.5	10.5	17	13	10.5	13.5	ns
prot117	569	6	9	12.6	10.8	12	6	9	16.2	ns
prot118	1032	3	6	4.8	12	3	0	2.4	6	ns
prot119	357	96	93	170	180	100	87	182	220	ns
prot120	231	76	75	87	84	62	61	76.5	100.5	ns
prot121	372	51	57	104.4	86.4	42	60	75.6	88.2	ns
prot122	375	46	48	68.4	39.6	48	33	73.2	50.4	ns
prot123	507	43	39	80	98	43	40	74	92	ns
prot124	411	36	37	39	49.5	19	32	43.5	49.5	ns
prot125	374	21	23	16.2	34.2	18	20	23.4	57.6	sig
prot126	827	18	11	18	14.4	14	28	7.2	19.2	ns
prot127	774	11	15	20	28	23	11	34	46	ns
prot128	576	6	5	9	15	10	22	33	30	sig
prot129	413	9	11	10.8	27	5	16	23.4	14.4	ns
prot130	569	11	12	16.8	13.2	12	9	16.8	14.4	ns
prot131	590	4	4	16	14	16	17	34	20	sig
prot132	774	7	16	21	15	13	14	12	16.5	ns
prot133	1023	14	13	14.4	19.8	10	9	19.8	25.2	ns
prot134	803	6	2	6	2.4	10	7	6	3.6	ns
prot135	242	68	63	128	102	54	53	146	114	ns
prot136	439	65	59	79.5	109.5	60	53	84	78	ns
prot137	318	47	66	91.8	95.4	41	51	95.4	99	ns
prot138	278	63	68	61.2	38.4	51	46	58.8	75.6	ns
prot139	309	45	37	82	76	48	38	72	80	ns
prot140	568	25	38	73.5	67.5	39	35	58.5	43.5	ns
prot141	316	21	23	66.6	54	36	27	52.2	63	ns
prot142	283	30	33	33.6	39.6	29	34	24	42	ns
prot143	608	24	21	52	54	25	31	42	36	ns
prot144	673	15	27	19.5	39	27	24	27	40.5	sig
prot145	414	15	16	34.2	23.4	48	34	97.2	46.8	sig
prot146	707	23	18	20.4	25.2	14	18	21.6	13.2	ns
prot147	406	13	16	32	26	11	11	28	30	ns
prot148	510	15	15	21	19.5	15	15	24	16.5	ns
prot149	500	10	17	23.4	28.8	10	20	12.6	18	ns
prot150	350	7	10	6	13.2	8	15	12	16.8	ns
prot151	683	13	18	18	40	18	19	26	20	ns
prot152	569	5	5	16.5	16.5	12	10	13.5	9	ns
prot153	450	17	13	21.6	16.2	15	8	18	16.2	ns
prot154	399	8	17	6	14.4	7	10	15.6	10.8	ns
prot155	713	10	4	14	16	14	6	16	40	sig
prot156	564	7	9	7.5	21	5	9	18	15	ns
prot157	1149	8	3	16.2	14.4	8	5	9	16.2	ns
prot158	721	8	5	9.6	8.4	5	6	4.8	3.6	ns
prot159	260	197	185	370	396	260	267	520	468	sig
prot160	372	138	141	235.5	207	131	166	214.5	232.5	ns
prot161	297	84	95	196.2	171	91	102	147.6	171	ns
prot162	276	45	37	54	64.8	51	46	72	67.2	ns
prot163	480	29	39	54	72	36	29	60	52	ns
prot164	299	23	30	64.5	64.5	29	33	33	42	ns
prot165	317	30	26	52.2	73.8	56	38	81	97.2	sig
prot166	437	24	25	33.6	20.4	25	23	27.6	27.6	ns
prot167	537	24	22	48	34	25	24	34	40	ns
prot168	228	22	21	36	28.5	25	34	57	57	sig
prot169	289	16	22	34.2	27	19	26	37.8	23.4	ns
prot170	341	10	11	10.8	22.8	20	22	27.6	16.8	ns
prot171	445	14	19	20	34	9	14	20	24	ns
prot172	458	18	13	16.5	22.5	41	13	37.5	37.5	sig
prot173	450	8	10	14.4	23.4	14	12	9	18	ns
prot174	588	15	12	12	16.8	21	13	21.6	21.6	ns
prot175	761	15	18	24	18	11	10	40	22	ns
prot176	519	11	15	15	18	13	4	19.5	9	ns
prot177	1216	8	8	25.2	10.8	4	12	18	23.4	ns
prot178	605	6	8	14.4	16.8	8	10	12	14.4	ns
prot179	748	11	8	14	10	3	9	18	18	ns
prot180	460	7	8	15	21	14	11	13.5	24	ns
prot181	645	8	6	19.8	14.4	14	9	28.8	16.2	sig
prot182	528	10	9	8.4	13.2	2	11	12	9.6	sig
prot183	958	3	9	16	10	10	4	2	14	ns
prot184	4213	4	0	4.5	3	2	2	4.5	3	ns
prot185	1921	3	7	1.8	7.2	2	5	5.4	1.8	ns
prot186	333	149	144	176.4	178.8	183	148	162	162	ns
prot187	229	117	104	184	210	124	102	218	188	ns
prot188	413	34	54	81	46.5	48	52	75	66	ns
prot189	437	37	36	73.8	75.6	35	35	70.2	52.2	ns
prot190	459	35	31	34.8	43.2	87	105	108	100.8	sig
prot191	170	32	44	70	78	28	29	62	72	ns
prot192	200	37	48	58.5	52.5	46	46	54	58.5	ns
prot193	396	33	24	77.4	61.2	27	29	50.4	57.6	ns
prot194	219	19	17	30	22.8	24	54	43.2	40.8	sig
prot195	509	32	22	34	36	14	21	52	42	ns
prot196	255	25	21	37.5	28.5	34	27	37.5	37.5	ns
prot197	343	14	16	45	12.6	14	17	28.8	16.2	ns
prot198	453	13	21	16.8	24	36	40	55.2	36	sig
prot199	418	11	12	20	36	45	54	78	120	sig
prot200	506	13	11	19.5	13.5	54	33	54	67.5	sig
prot201	545	14	14	23.4	34.2	60	60	86.4	75.6	sig
prot202	406	7	16	9.6	8.4	9	8	14.4	10.8	ns
prot203	586	17	14	20	30	11	4	12	44	ns
prot204	570	10	13	16.5	13.5	9	7	15	22.5	ns
prot205	868	9	9	12.6	12.6	14	10	18	9	sig
prot206	508	11	2	3.6	8.4	8	6	10.8	14.4	ns
prot207	715	13	8	26	26	5	10	26	16	ns
prot208	622	11	7	12	16.5	19	7	15	19.5	ns
prot209	463	4	10	16.2	10.8	7	6	10.8	12.6	ns
prot210	756	8	8	12	4.8	16	22	21.6	12	sig
prot211	520	4	4	8	12	8	7	14	26	sig
prot212	858	7	2	7.5	6	6	4	18	9	sig
prot213	463	6	5	5.4	5.4	1	4	0	9	ns
prot214	248	79	81	100.8	114	74	88	104.4	74.4	ns
prot215	386	47	60	122	128	61	66	116	96	ns
prot216	252	44	54	57	51	43	42	66	67.5	ns
prot217	271	50	45	77.4	90	94	94	176.4	126	sig
prot218	367	43	58	44.4	55.2	36	45	50.4	43.2	ns
prot219	335	51	45	76	66	39	40	68	90	ns
prot220	600	39	37	55.5	55.5	42	33	64.5	81	ns
prot221	232	32	26	59.4	63	34	43	50.4	68.4	ns
prot222	273	40	39	45.6	50.4	40	31	40.8	45.6	ns
prot223	243	37	32	58	82	37	37	60	70	ns
prot224	223	30	25	45	51	35	19	34.5	36	ns
prot225	250	27	32	41.4	46.8	33	27	48.6	46.8	ns
prot226	223	28	32	37.2	33.6	33	26	36	43.2	ns
prot227	289	27	31	60	40	21	30	42	40	ns
prot228	378	17	27	31.5	30	24	28	27	33	ns
prot229	410	21	17	32.4	39.6	18	16	30.6	32.4	ns
prot230	389	19	28	22.8	25.2	14	29	25.2	15.6	ns
prot231	610	22	16	44	40	26	26	54	52	sig
prot232	243	19	18	18	19.5	12	16	19.5	19.5	ns
prot233	397	13	22	14.4	36	10	27	18	30.6	ns
prot234	229	11	7	10.8	13.2	10	12	9.6	10.8	ns
prot235	321	9	12	18	30	27	32	44	62	sig
prot236	447	13	11	15	34.5	12	12	12	27	sig
prot237	272	9	11	21.6	18	11	13	23.4	16.2	ns
prot238	645	14	11	15.6	18	13	11	12	12	ns
prot239	709	7	3	18	14	4	1	14	8	ns
prot240	513	6	11	13.5	15	10	10	10.5	9	ns
prot241	314	4	7	10.8	16.2	9	9	19.8	14.4	ns
prot242	388	8	7	3.6	8.4	5	4	7.2	4.8	ns
prot243	956	2	0	4	0	3	3	8	4	ns
prot244	128	230	265	361.5	385.5	222	247	315	331.5	ns
prot245	197	53	86	131.4	135	62	71	127.8	171	ns
prot246	334	66	61	79.2	79.2	84	54	91.2	66	ns
prot247	175	50	43	76	102	53	48	108	114	ns
prot248	162	56	59	97.5	72	66	57	87	96	ns
prot249	305	26	32	61.2	52.2	37	41	50.4	61.2	ns
prot250	312	42	40	43.2	56.4	61	65	75.6	73.2	sig
prot251	300	39	31	70	60	34	38	90	66	ns
prot252	127	38	43	57	61.5	68	76	117	114	sig
prot253	191	31	33	70.2	77.4	28	47	79.2	79.2	ns
prot254	211	46	40	45.6	43.2	36	38	32.4	43.2	ns
prot255	199	32	32	66	74	34	39	62	62	ns
prot256	266	34	29	67.5	66	70	52	102	121.5	sig
prot257	322	21	26	52.2	45	22	36	61.2	64.8	sig
prot258	313	29	32	34.8	30	27	24	22.8	36	ns
prot259	286	21	26	42	52	21	17	34	34	ns
prot260	265	16	14	19.5	25.5	16	9	12	28.5	ns
prot261	466	21	16	41.4	46.8	36	26	37.8	25.2	sig
prot262	455	20	12	21.6	20.4	15	23	27.6	22.8	ns
prot263	185	26	26	16	48	38	50	68	62	sig
prot264	209	11	19	30	31.5	18	11	25.5	28.5	ns
prot265	433	14	11	32.4	32.4	10	18	37.8	21.6	ns
prot266	247	16	11	21.6	15.6	5	14	15.6	25.2	ns
prot267	331	17	22	28	18	25	13	20	24	ns
prot268	452	19	13	27	15	12	13	16.5	16.5	ns
prot269	348	6	12	10.8	36	12	21	36	36	sig
prot270	533	2	9	15.6	10.8	10	12	10.8	16.8	sig
prot271	342	13	16	28	20	11	9	8	16	ns
prot272	229	8	15	18	4.5	11	10	21	18	ns
prot273	581	10	11	25.2	21.6	14	10	25.2	18	ns
prot274	389	7	4	10.8	9.6	6	4	14.4	10.8	ns
prot275	368	5	5	16	16	6	8	18	12	ns
prot276	350	7	9	10.5	16.5	15	15	36	22.5	sig
prot277	502	9	8	12.6	25.2	4	7	10.8	18	ns
prot278	588	6	3	8.4	7.2	8	3	8.4	12	ns
prot279	404	9	8	18	16	9	8	8	18	ns
prot280	281	3	4	10.5	6	5	3	7.5	6	ns
prot281	475	5	2	3.6	18	3	7	14.4	18	ns
prot282	264	4	8	4.8	3.6	5	3	6	7.2	ns
prot283	428	7	6	24	10	2	4	12	8	ns
prot284	605	4	6	12	16.5	4	3	7.5	1.5	ns
prot285	546	3	8	16.2	14.4	5	5	14.4	5.4	ns
prot286	393	6	4	6	2.4	4	0	7.2	14.4	ns
prot287	651	3	5	10	12	3	6	10	8	ns
prot288	386	6	11	7.5	7.5	8	6	10.5	4.5	ns
prot289	127	210	204	300.6	327.6	418	349	687.6	583.2	sig
prot290	307	163	148	162	210	138	138	154.8	144	ns
prot291	151	64	75	184	120	62	48	138	146	ns
prot292	246	38	37	70.5	69	35	37	49.5	39	ns
prot293	201	26	31	46.8	84.6	28	33	41.4	70.2	ns
prot294	295	24	30	44.4	32.4	35	29	25.2	42	ns
prot295	377	33	31	74	52	33	30	60	70	ns
prot296	232	23	20	43.5	30	23	19	43.5	43.5	ns
prot297	333	21	19	36	37.8	18	17	30.6	34.2	ns
prot298	276	20	29	30	28.8	13	20	22.8	40.8	ns
prot299	225	26	26	46	54	20	23	48	48	ns
prot300	152	20	27	40.5	42	17	21	22.5	34.5	ns
prot301	268	20	19	39.6	45	32	23	57.6	63	sig
prot302	261	29	27	27.6	19.2	23	27	22.8	28.8	ns
prot303	234	23	21	44	44	23	17	54	38	ns
prot304	203	18	13	30	24	23	20	34.5	21	sig
prot305	277	18	18	18	27	13	19	27	36	ns
prot306	224	21	19	19.2	8.4	21	27	25.2	26.4	ns
prot307	260	17	21	38	24	14	20	36	36	ns
prot308	278	20	16	18	33	21	18	40.5	40.5	ns
prot309	420	11	11	23.4	28.8	16	16	28.8	25.2	ns
prot310	424	11	16	14.4	14.4	45	45	46.8	64.8	sig
prot311	219	12	12	20	40	27	34	64	62	sig
prot312	277	9	12	15	9	22	10	15	25.5	sig
prot313	279	9	13	18	18	4	3	14.4	14.4	ns
prot314	558	11	10	16.8	15.6	11	16	19.2	13.2	ns
prot315	822	12	8	18	30	8	10	22	22	ns
prot316	423	7	7	12	21	19	12	16.5	19.5	ns
prot317	301	8	7	12.6	7.2	18	18	25.2	45	sig
prot318	477	11	9	12	15.6	10	13	21.6	21.6	sig
prot319	354	8	13	14	18	10	9	36	16	ns
prot320	538	10	8	6	19.5	5	8	12	21	ns
prot321	330	6	9	12.6	23.4	6	11	10.8	16.2	ns
prot322	345	3	10	9.6	13.2	6	7	9.6	4.8	ns
prot323	290	11	6	6	10	3	10	16	22	ns
prot324	587	5	15	6	12	4	5	10.5	10.5	ns
prot325	416	5	7	7.2	14.4	7	7	12.6	28.8	sig
prot326	806	10	15	7.2	16.8	9	7	3.6	4.8	ns
prot327	243	7	8	28	18	24	39	42	60	sig
prot328	674	7	3	10.5	16.5	7	7	9	10.5	ns
prot329	297	9	8	9	9	6	9	18	9	ns
prot330	558	9	2	9.6	7.2	5	5	6	12	ns
prot331	340	4	0	20	10	14	4	8	18	sig
prot332	546	4	2	9	12	5	6	12	4.5	ns
prot333	193	5	6	16.2	18	4	4	23.4	16.2	ns
prot334	641	3	3	8.4	2.4	7	13	4.8	21.6	sig
prot335	452	8	6	8	10	10	16	28	32	sig
prot336	481	5	5	4.5	9	5	4	3	4.5	ns
prot337	355	7	2	9	18	9	12	16.2	37.8	sig
prot338	530	5	4	4.8	2.4	3	3	8.4	3.6	ns
prot339	374	4	5	4	12	5	5	20	10	sig
prot340	253	6	5	10.5	4.5	8	14	12	3	sig
prot341	442	3	4	9	3.6	4	5	9	14.4	ns
prot342	861	7	3	10.8	10.8	6	9	6	8.4	ns
prot343	413	6	7	4	0	15	15	36	30	sig
prot344	648	3	6	7.5	7.5	6	8	3	9	sig
prot345	719	7	3	7.2	14.4	4	4	12.6	12.6	ns
prot346	786	2	6	7.2	6	0	4	2.4	0	ns
prot347	596	4	6	2	4	7	3	6	12	ns
prot348	777	6	5	4.5	4.5	4	0	6	0	ns
prot349	798	4	5	5.4	5.4	4	6	1.8	5.4	ns
prot350	141	230	222	240	265.2	218	223	280.8	256.8	ns
prot351	221	150	135	330	258	162	145	334	264	ns
prot352	283	65	70	102	114	53	66	96	91.5	ns
prot353	246	71	63	113.4	145.8	66	71	109.8	118.8	ns
prot354	212	56	48	55.2	60	41	39	50.4	56.4	ns
prot355	219	36	31	50	76	33	41	76	64	ns
prot356	448	28	42	54	60	50	41	58.5	61.5	ns
prot357	351	31	45	75.6	86.4	28	35	82.8	79.2	ns
prot358	161	36	35	40.8	26.4	29	27	42	36	ns
prot359	178	33	27	52	64	21	26	66	58	ns
prot360	178	23	24	39	34.5	27	19	37.5	30	ns
prot361	250	24	24	37.8	59.4	24	26	27	36	ns
prot362	238	20	23	24	32.4	46	44	45.6	48	sig
prot363	261	17	18	30	46	52	44	68	116	sig
prot364	194	16	17	28.5	31.5	15	19	39	27	ns
prot365	234	14	18	39.6	30.6	44	40	79.2	68.4	sig
prot366	337	14	17	30	28.8	11	24	19.2	26.4	ns
prot367	296	10	13	30	32	13	16	32	24	ns
prot368	248	10	22	21	19.5	19	18	25.5	16.5	ns
prot369	311	17	20	28.8	30.6	22	15	32.4	27	ns
prot370	224	16	9	13.2	14.4	15	12	16.8	18	ns
prot371	279	19	10	16	40	32	23	46	50	sig
prot372	471	12	16	24	13.5	22	26	42	30	sig
prot373	218	12	6	25.2	18	5	9	27	12.6	ns
prot374	249	10	9	21.6	19.2	14	18	8.4	13.2	ns
prot375	312	14	9	24	16	16	11	28	32	ns
prot376	402	11	11	21	24	13	12	12	30	ns
prot377	196	9	13	19.8	21.6	20	18	37.8	36	sig
prot378	285	15	10	14.4	12	7	12	15.6	14.4	ns
prot379	292	12	12	22	32	15	11	22	30	ns
prot380	227	8	14	15	13.5	11	9	18	6	ns
prot381	322	12	9	10.8	14.4	5	21	27	19.8	ns
prot382	449	9	10	10.8	20.4	10	8	8.4	21.6	ns
prot383	373	13	22	18	24	6	17	20	26	ns
prot384	239	10	6	4.5	15	11	9	21	13.5	ns
prot385	235	9	9	10.8	23.4	12	6	21.6	21.6	ns
prot386	267	7	9	6	20.4	11	8	12	6	ns
prot387	262	5	8	18	24	8	8	16	22	ns
prot388	241	6	13	9	13.5	9	15	9	12	ns
prot389	315	12	2	12.6	14.4	8	7	21.6	18	ns
prot390	997	7	9	4.8	12	5	4	8.4	9.6	ns
prot391	392	3	5	12	6	8	6	18	8	ns
prot392	558	8	9	15	13.5	4	7	9	12	ns
prot393	468	9	8	10.8	7.2	3	7	9	5.4	ns
prot394	253	3	5	3.6	9.6	9	21	39.6	28.8	sig
prot395	248	8	14	10	10	8	12	4	16	ns
prot396	527	11	9	12	6	8	7	13.5	9	ns
prot397	432	8	4	12.6	12.6	3	5	7.2	12.6	ns
prot398	455	7	5	8.4	2.4	6	6	4.8	8.4	ns
prot399	529	4	7	8	16	4	6	12	8	sig
prot400	375	8	7	1.5	12	3	5	1.5	7.5	ns
prot401	287	5	6	7.2	7.2	2	3	3.6	10.8	ns
prot402	332	3	3	8.4	2.4	5	12	8.4	4.8	ns
prot403	541	10	4	6	12	5	2	2	6	ns
prot404	280	3	4	9	6	6	3	13.5	12	ns
prot405	458	7	8	12.6	3.6	4	4	5.4	10.8	ns
prot406	291	5	3	12	6	3	6	4.8	2.4	ns
prot407	548	8	7	6	6	11	6	6	10	ns
prot408	292	0	4	13.5	3	3	4	6	3	ns
prot409	559	3	7	9	7.2	5	2	1.8	14.4	ns
prot410	859	5	5	7.2	2.4	3	5	3.6	1.2	ns
prot411	484	5	5	10	2	4	3	4	6	ns
prot412	117	138	146	201	219	288	281	327	405	sig
prot413	182	109	146	268.2	214.2	435	450	739.8	588.6	sig
prot414	226	123	117	148.8	135.6	98	96	118.8	117.6	ns
prot415	179	74	78	138	102	144	130	206	342	sig
prot416	129	64	66	108	93	60	79	103.5	99	ns
prot417	222	60	44	86.4	117	42	40	88.2	93.6	ns
prot418	353	43	30	55.2	48	39	43	40.8	27.6	ns
prot419	157	42	44	80	76	39	47	92	56	ns
prot420	376	21	33	48	45	38	16	52.5	37.5	ns
prot421	429	35	23	59.4	43.2	32	24	46.8	70.2	ns
prot422	182	23	21	32.4	27.6	22	22	30	31.2	ns
prot423	187	21	30	42	50	25	21	48	34	ns
prot424	206	19	21	31.5	36	19	22	37.5	39	ns
prot425	319	18	22	39.6	32.4	29	20	39.6	46.8	ns
prot426	533	23	23	15.6	21.6	16	19	26.4	24	ns
prot427	182	19	22	50	18	25	17	32	40	ns
prot428	260	19	10	34.5	25.5	27	24	30	24	ns
prot429	181	12	12	21.6	30.6	17	18	25.2	37.8	ns
prot430	246	16	16	27.6	15.6	19	13	10.8	21.6	ns
prot431	156	9	18	26	38	17	12	34	28	ns
prot432	213	18	11	28.5	24	13	18	22.5	43.5	ns
prot433	295	12	5	14.4	16.2	11	8	10.8	16.2	ns
prot434	610	10	8	19.2	16.8	29	23	51.6	21.6	sig
prot435	152	18	19	34	34	10	15	22	34	ns
prot436	470	16	6	19.5	31.5	14	14	15	21	sig
prot437	278	9	12	23.4	19.8	27	7	39.6	32.4	sig
prot438	250	12	17	13.2	12	32	36	36	24	sig
prot439	265	12	25	26	36	16	11	24	32	ns
prot440	327	5	12	12	16.5	22	16	24	24	sig
prot441	577	12	4	19.8	14.4	22	13	28.8	25.2	sig
prot442	236	9	13	15.6	19.2	9	7	6	7.2	ns
prot443	347	15	8	18	18	11	11	26	28	ns
prot444	177	13	8	25.5	25.5	9	8	12	13.5	ns
prot445	261	10	10	27	19.8	18	9	10.8	14.4	sig
prot446	357	6	9	10.8	9.6	4	12	12	9.6	ns
prot447	379	12	8	26	14	17	15	24	30	ns
prot448	172	14	6	22.5	12	6	5	12	12	ns
prot449	161	14	4	12.6	10.8	7	5	19.8	18	ns
prot450	466	13	6	12	14.4	8	12	15.6	13.2	ns
prot451	165	13	5	14	12	8	8	12	14	ns
prot452	245	10	4	10.5	6	6	6	9	10.5	ns
prot453	222	6	9	14.4	12.6	7	12	36	27	ns
prot454	428	6	8	7.2	6	5	6	10.8	2.4	ns
prot455	227	8	9	26	12	11	7	16	4	sig
prot456	420	6	7	9	9	5	12	4.5	12	ns
prot457	171	7	10	14.4	14.4	3	5	14.4	10.8	ns
prot458	307	5	5	4.8	8.4	6	7	4.8	7.2	ns
prot459	230	7	5	14	14	5	8	14	14	ns
prot460	343	6	5	10.5	7.5	9	0	4.5	12	ns
prot461	441	5	3	7.2	12.6	8	12	21.6	32.4	sig
prot462	415	4	2	8.4	6	7	6	3.6	4.8	ns
prot463	270	3	4	6	12	18	9	42	30	sig
prot464	711	4	6	12	16.5	6	8	10.5	12	ns
prot465	321	6	7	16.2	7.2	12	12	7.2	7.2	sig
prot466	238	3	6	6	4.8	8	1	16.8	7.2	ns
prot467	320	4	7	16	20	2	6	14	8	ns
prot468	274	3	5	15	7.5	8	5	10.5	7.5	ns
prot469	364	6	5	19.8	14.4	3	5	7.2	7.2	ns
prot470	361	13	3	6	10.8	18	21	21.6	36	sig
prot471	262	7	7	14	20	10	3	18	24	sig
prot472	513	3	7	4.5	15	5	6	12	9	ns
prot473	569	5	1	7.2	3.6	10	2	7.2	9	ns
prot474	387	3	5	4.8	7.2	13	13	10.8	13.2	sig
prot475	447	5	6	14	10	15	12	12	12	sig
prot476	378	4	7	6	7.5	4	3	7.5	3	ns
prot477	251	3	6	3.6	10.8	9	3	12.6	7.2	ns
prot478	468	1	2	4.8	7.2	0	10	7.2	3.6	ns
prot479	544	3	2	8	10	10	8	8	6	sig
prot480	244	2	0	7.5	7.5	7	5	9	6	ns
prot481	327	1	3	10.8	3.6	3	2	3.6	5.4	ns
prot482	494	1	1	6	4.8	2	8	2.4	4.8	sig
prot483	192	147	169	398	324	146	180	342	312	ns
prot484	243	137	131	199.5	187.5	108	146	189	178.5	ns
prot485	149	46	47	79.2	75.6	104	92	183.6	219.6	sig
prot486	236	55	28	56.4	39.6	48	43	64.8	86.4	sig
prot487	134	40	33	64	64	29	34	74	68	ns
prot488	103	29	28	64.5	57	52	48	52.5	36	ns
prot489	103	42	38	81	79.2	36	27	63	55.8	ns
prot490	103	39	34	43.2	38.4	92	82	79.2	79.2	sig
prot491	271	33	32	62	68	27	47	58	68	ns
prot492	257	25	20	34.5	45	23	21	42	36	ns
prot493	174	16	20	39.6	30.6	10	15	19.8	21.6	ns
prot494	165	25	29	39.6	46.8	28	22	39.6	34.8	ns
prot495	251	26	18	42	38	15	23	34	24	ns
prot496	265	15	22	21	30	30	29	43.5	33	sig
prot497	193	20	22	57.6	30.6	23	20	54	52.2	ns
prot498	137	16	23	22.8	28.8	11	35	25.2	22.8	ns
prot499	149	16	29	44	44	18	25	78	40	ns
prot500	291	27	18	40.5	33	23	28	33	21	ns
prot501	227	20	21	45	28.8	16	20	34.2	43.2	ns
prot502	198	20	12	21.6	14.4	17	14	24	19.2	ns
prot503	194	16	16	48	36	17	21	38	26	ns
prot504	234	23	19	21	27	18	22	28.5	19.5	ns
prot505	247	17	21	28.8	34.2	13	12	21.6	23.4	ns
prot506	145	17	29	30	19.2	17	13	12	27.6	ns
prot507	141	13	12	26	32	16	15	28	30	ns
prot508	187	9	11	16.5	16.5	17	20	30	12	ns
prot509	165	14	14	16.2	28.8	30	30	68.4	32.4	sig
prot510	166	18	21	14.4	18	13	16	15.6	21.6	ns
prot511	225	15	9	24	28	16	25	28	26	sig
prot512	239	16	12	13.5	21	13	7	22.5	16.5	ns
prot513	275	10	16	25.2	21.6	14	17	30.6	25.2	ns
prot514	206	12	6	18	14.4	10	11	20.4	6	ns
prot515	322	13	15	28	30	10	13	30	22	ns
prot516	178	17	11	22.5	19.5	10	16	30	24	ns
prot517	227	14	17	12.6	21.6	13	7	18	27	ns
prot518	237	20	22	21.6	16.8	11	9	20.4	15.6	ns
prot519	254	10	9	22	26	17	9	14	18	ns
prot520	208	16	18	13.5	9	9	19	6	24	ns
prot521	153	11	13	18	14.4	10	11	14.4	21.6	ns
prot522	244	3	10	6	15.6	14	20	19.2	25.2	sig
prot523	287	6	8	14	22	7	6	16	32	ns
prot524	206	8	11	13.5	15	15	11	10.5	13.5	ns
prot525	244	9	13	19.8	16.2	11	11	18	19.8	ns
prot526	383	12	8	8.4	6	8	16	26.4	14.4	sig
prot527	184	6	5	10	10	30	18	48	66	sig
prot528	377	10	10	10.5	13.5	9	11	18	19.5	ns
prot529	355	13	11	18	18	7	7	10.8	19.8	ns
prot530	129	10	6	7.2	12	10	13	1.2	4.8	ns
prot531	162	9	9	18	4	11	9	32	36	sig
prot532	184	6	10	21	9	11	10	7.5	7.5	ns
prot533	347	6	12	14.4	10.8	10	7	12.6	10.8	ns
prot534	203	3	10	7.2	6	7	7	7.2	6	ns
prot535	1930	8	11	18	6	4	8	10	16	ns
prot536	316	10	10	9	6	11	9	7.5	10.5	ns
prot537	198	5	7	14.4	16.2	7	8	18	12.6	ns
prot538	250	9	6	10.8	8.4	7	13	6	9.6	sig
prot539	265	8	11	18	14	8	10	20	14	ns
prot540	469	7	5	6	19.5	7	13	13.5	13.5	ns
prot541	563	10	7	7.2	3.6	9	8	14.4	14.4	ns
prot542	290	7	10	7.2	7.2	13	5	6	2.4	ns
prot543	338	7	8	10	16	4	3	12	12	ns
prot544	449	3	7	1.5	15	2	9	4.5	7.5	ns
prot545	273	6	5	9	10.8	6	4	7.2	12.6	ns
prot546	412	8	7	10.8	6	24	4	19.2	19.2	sig
prot547	170	4	4	8	6	1	4	4	4	ns
prot548	478	6	6	9	9	4	6	16.5	12	ns
prot549	302	6	4	5.4	14.4	7	4	21.6	5.4	ns
prot550	167	3	3	9.6	4.8	4	5	3.6	8.4	ns
prot551	151	8	8	16	8	9	14	8	18	sig
prot552	816	3	4	12	3	4	9	3	9	ns
prot553	279	2	5	1.8	10.8	9	12	21.6	10.8	sig
prot554	320	4	5	6	4.8	6	6	2.4	7.2	ns
prot555	351	5	7	6	10	5	8	8	10	ns
prot556	242	6	5	4.5	9	8	5	7.5	12	sig
prot557	276	7	4	12.6	10.8	5	3	5.4	9	ns
prot558	565	4	8	8.4	6	4	2	3.6	1.2	ns
prot559	356	3	3	2	12	6	21	24	36	sig
prot560	162	2	2	4.5	7.5	2	5	1.5	6	ns
prot561	155	8	6	9	3.6	2	2	3.6	16.2	sig
prot562	484	5	8	4.8	6	2	4	3.6	2.4	ns
prot563	462	1	5	16	16	3	4	14	8	ns
prot564	989	3	8	6	10.5	6	1	7.5	4.5	ns
prot565	353	6	6	3.6	7.2	4	3	1.8	5.4	ns
prot566	382	3	4	7.2	3.6	8	10	8.4	3.6	ns
prot567	1092	2	1	4	8	6	5	18	4	ns
prot568	158	3	7	0	7.5	5	7	6	3	ns
prot569	829	4	0	5.4	7.2	2	1	3.6	9	ns
prot570	600	0	2	7.2	3.6	3	3	7.2	7.2	ns
prot571	743	2	4	2	2	1	1	4	4	ns
prot572	271	5	3	4.5	6	2	2	6	6	sig
prot573	774	4	4	9	1.8	2	2	5.4	3.6	ns
prot574	617	0	1	1.2	0	0	3	1.2	2.4	ns
prot575	120	158	184	330	356	168	169	298	328	ns
prot576	257	162	128	204	189	169	135	199.5	238.5	ns
prot577	138	129	152	257.4	266.4	138	159	232.2	291.6	ns
prot578	126	100	88	102	87.6	80	77	87.6	96	ns
prot579	126	82	86	160	170	84	80	174	176	ns
prot580	126	72	86	120	123	77	100	112.5	162	ns
prot581	126	96	69	183.6	133.2	85	83	162	108	ns
prot582	126	81	77	92.4	99.6	65	80	103.2	94.8	ns
prot583	126	89	86	156	166	96	86	188	184	ns
prot584	126	75	81	142.5	123	84	85	154.5	132	ns
prot585	433	88	94	147.6	129.6	68	92	171	108	ns
prot586	258	44	30	39.6	56.4	29	34	50.4	38.4	ns
prot587	219	24	32	62	66	28	40	54	50	ns
prot588	274	31	33	52.5	39	48	42	66	69	sig
prot589	211	23	26	36	28.8	22	20	46.8	36	ns
prot590	203	23	27	32.4	33.6	22	20	22.8	32.4	ns
prot591	210	29	23	56	62	30	34	38	64	ns
prot592	190	26	22	37.5	39	17	33	42	33	ns
prot593	164	21	16	41.4	36	66	75	124.2	145.8	sig
prot594	159	19	19	26.4	25.2	13	14	15.6	28.8	ns
prot595	171	23	18	44	34	16	22	60	48	ns
prot596	153	21	21	34.5	25.5	13	18	30	39	ns
prot597	176	13	19	32.4	27	19	22	34.2	27	ns
prot598	192	18	18	24	12	14	17	30	16.8	ns
prot599	352	16	12	30	28	19	20	38	40	ns
prot600	146	19	26	21	34.5	14	22	21	31.5	ns
prot601	323	11	18	36	32.4	13	24	41.4	28.8	sig
prot602	258	17	24	20.4	21.6	14	10	21.6	14.4	ns
prot603	152	17	6	46	28	11	20	42	26	ns
prot604	76	12	15	18	30	16	14	16.5	16.5	ns
prot605	128	16	15	25.2	14.4	14	16	27	30.6	ns
prot606	187	15	15	18	14.4	22	12	19.2	20.4	ns
prot607	160	9	13	36	36	10	21	34	40	ns
prot608	315	23	18	19.5	27	20	19	37.5	22.5	ns
prot609	129	16	19	21.6	16.2	16	16	30.6	25.2	ns
prot610	185	18	14	18	21.6	15	17	20.4	16.8	ns
prot611	146	9	8	28	26	11	15	40	24	ns
prot612	241	10	13	12	16.5	13	12	22.5	19.5	ns
prot613	222	16	20	16.2	19.8	9	12	41.4	12.6	ns
prot614	205	11	9	8.4	16.8	9	7	18	13.2	ns
prot615	240	10	18	28	20	6	15	22	22	ns
prot616	99	7	10	15	16.5	14	6	19.5	15	ns
prot617	643	9	11	18	18	8	8	16.2	18	ns
prot618	239	14	12	12	19.2	20	20	19.2	21.6	sig
prot619	383	12	20	26	20	11	18	24	34	ns
prot620	247	16	15	13.5	18	12	18	67.5	36	sig
prot621	189	11	8	21.6	19.8	18	16	16.2	23.4	ns
prot622	171	11	13	8.4	8.4	14	10	28.8	14.4	sig
prot623	326	6	11	14	22	11	7	20	24	sig
prot624	231	16	10	16.5	21	10	9	15	15	ns
prot625	153	14	10	14.4	21.6	7	15	19.8	18	ns
prot626	268	8	10	6	8.4	4	12	9.6	19.2	ns
prot627	204	4	8	18	26	14	14	22	28	sig
prot628	191	15	6	16.5	18	10	5	19.5	21	ns
prot629	114	13	4	9	18	11	11	7.2	16.2	ns
prot630	419	6	8	19.2	12	9	11	12	9.6	ns
prot631	141	11	11	14	16	17	16	28	38	sig
prot632	128	11	10	6	12	12	6	13.5	18	ns
prot633	164	6	3	10.8	18	8	8	12.6	18	ns
prot634	274	8	11	4.8	13.2	18	30	18	54	sig
prot635	188	14	8	22	20	11	11	38	16	ns
prot636	372	14	10	18	3	10	10	16.5	16.5	ns
prot637	365	4	11	16.2	19.8	33	42	54	54	sig
prot638	145	7	10	8.4	12	10	10	7.2	13.2	ns
prot639	159	11	3	24	20	7	5	14	28	ns
prot640	379	15	9	12	13.5	9	6	9	24	ns
prot641	190	15	8	16.2	28.8	6	8	12.6	9	ns
prot642	194	8	2	9.6	10.8	6	6	12	9.6	ns
prot643	178	4	7	12	20	7	8	4	14	ns
prot644	181	8	8	7.5	12	12	7	19.5	12	ns
prot645	321	6	15	16.2	28.8	19	10	19.8	25.2	ns
prot646	192	5	8	7.2	9.6	8	8	8.4	8.4	ns
prot647	352	6	8	18	8	8	10	16	14	sig
prot648	118	5	6	7.5	7.5	10	6	12	15	ns
prot649	410	7	5	16.2	7.2	7	5	19.8	3.6	ns
prot650	403	5	5	9.6	9.6	7	7	4.8	7.2	ns
prot651	199	6	2	12	14	8	11	20	16	ns
prot652	457	4	15	4.5	13.5	4	6	15	6	sig
prot653	221	8	5	9	10.8	11	13	19.8	14.4	ns
prot654	216	6	9	10.8	10.8	3	10	3.6	22.8	ns
prot655	217	8	5	10	20	8	2	14	12	ns
prot656	172	4	9	6	10.5	11	11	9	4.5	ns
prot657	268	3	5	3.6	10.8	9	4	9	10.8	ns
prot658	583	4	10	8.4	8.4	21	18	18	25.2	sig
prot659	229	8	10	6	18	24	21	42	54	sig
prot660	177	3	9	7.5	10.5	10	10	15	18	sig
prot661	142	6	6	5.4	7.2	8	9	9	9	ns
prot662	178	9	5	7.2	4.8	10	5	4.8	4.8	ns
prot663	111	9	4	16	14	4	4	6	6	ns
prot664	116	9	3	6	9	13	18	19.5	19.5	sig
prot665	325	2	6	12.6	14.4	15	24	48.6	37.8	sig
prot666	268	4	5	6	8.4	6	5	8.4	9.6	ns
prot667	599	11	4	20	16	3	5	10	20	ns
prot668	341	5	6	12	13.5	6	7	19.5	7.5	ns
prot669	172	4	10	10.8	7.2	5	8	9	14.4	ns
prot670	204	6	5	3.6	6	4	2	9.6	6	ns
prot671	171	4	4	18	2	6	6	12	10	ns
prot672	255	6	3	9	6	10	6	18	18	sig
prot673	180	7	5	5.4	5.4	7	5	9	3.6	sig
prot674	215	6	7	4.8	6	5	4	1.2	2.4	ns
prot675	211	8	2	2	8	3	6	12	18	ns
prot676	234	3	6	3	12	1	2	7.5	6	ns
prot677	214	5	6	14.4	19.8	3	7	10.8	7.2	ns
prot678	180	9	5	8.4	4.8	4	4	10.8	3.6	ns
prot679	292	7	4	16	8	3	6	14	6	ns
prot680	387	5	10	9	16.5	3	2	4.5	4.5	ns
prot681	283	7	8	5.4	16.2	3	5	5.4	12.6	ns
prot682	351	6	3	1.2	4.8	4	5	4.8	2.4	ns
prot683	502	5	2	10	4	4	5	10	8	ns
prot684	484	5	3	4.5	9	2	7	4.5	4.5	ns
prot685	345	4	2	7.2	10.8	10	6	14.4	14.4	sig
prot686	448	5	8	4.8	2.4	4	2	3.6	8.4	ns
prot687	277	4	7	12	8	5	6	10	14	ns
prot688	737	6	8	3	3	3	4	3	4.5	ns
prot689	159	3	2	9	5.4	6	6	5.4	3.6	ns
prot690	153	1	5	2.4	4.8	6	1	10.8	6	ns
prot691	321	7	0	8	8	6	3	8	8	ns
prot692	373	6	5	6	7.5	6	12	4.5	27	sig
prot693	124	3	3	7.2	9	4	4	3.6	10.8	ns
prot694	330	4	4	4.8	1.2	2	1	3.6	0	ns
prot695	319	5	3	2	12	8	5	12	14	sig
prot696	272	2	4	7.5	1.5	4	2	4.5	4.5	ns
prot697	296	5	2	3.6	5.4	3	4	7.2	10.8	ns
prot698	167	4	7	1.2	1.2	3	6	9.6	1.2	ns
prot699	832	5	6	4	10	21	18	24	12	sig
prot700	461	4	3	6	7.5	8	1	6	4.5	ns
prot701	152	2	6	19.8	10.8	4	9	5.4	10.8	ns
prot702	247	5	5	3.6	2.4	6	2	1.2	3.6	ns
prot703	311	3	5	18	10	4	3	2	2	ns
prot704	299	5	4	7.5	9	7	2	16.5	13.5	sig
prot705	383	2	7	5.4	1.8	4	3	5.4	9	ns
prot706	426	0	7	10.8	4.8	12	2	2.4	2.4	ns
prot707	155	9	3	10	14	3	2	8	2	ns
prot708	989	3	3	6	3	4	3	4.5	3	ns
prot709	187	1	0	9	5.4	2	0	0	9	ns
prot710	366	5	4	4.8	7.2	1	4	1.2	3.6	ns
prot711	715	2	4	6	4	3	3	2	6	ns
prot712	830	1	4	0	6	3	3	6	4.5	ns
prot713	177	4	6	3.6	5.4	2	6	1.8	3.6	ns
prot714	632	4	3	6	4.8	5	1	2.4	6	sig
prot715	444	1	3	8	4	8	12	4	24	sig
prot716	1241	6	1	0	4.5	3	0	3	3	ns
prot717	685	1	1	10.8	0	8	4	1.8	3.6	ns
prot718	387	4	1	2.4	2.4	2	1	2.4	3.6	ns
prot719	322	4	4	8	2	2	2	8	16	sig
prot720	735	2	0	0	0	2	2	9	3	sig
prot721	186	44	38	82.8	102.6	52	49	77.4	70.2	ns
prot722	156	39	43	46.8	62.4	42	49	38.4	54	ns
prot723	282	37	52	82	108	45	52	84	70	ns
prot724	140	30	29	42	37.5	34	28	37.5	42	ns
prot725	137	35	24	57.6	36	30	27	45	41.4	ns
prot726	124	27	27	36	24	28	25	36	32.4	ns
prot727	169	16	19	30	36	48	36	84	120	sig
prot728	142	20	22	43.5	34.5	26	19	51	34.5	ns
prot729	162	16	28	41.4	41.4	22	21	34.2	63	ns
prot730	200	19	26	13.2	20.4	21	19	22.8	21.6	ns
prot731	156	8	25	32	28	16	17	28	26	ns
prot732	306	27	14	19.5	34.5	28	21	24	27	ns
prot733	174	11	17	27	28.8	21	12	21.6	25.2	ns
prot734	194	19	19	20.4	14.4	32	41	30	40.8	sig
prot735	103	7	22	30	38	17	18	28	30	ns
prot736	172	9	6	12	15	22	18	54	30	sig
prot737	180	10	18	25.2	25.2	63	36	70.2	75.6	sig
prot738	184	17	14	7.2	14.4	9	17	4.8	16.8	ns
prot739	230	15	14	24	36	19	6	28	32	ns
prot740	187	4	22	15	22.5	14	13	24	25.5	ns
prot741	189	13	15	19.8	12.6	7	15	37.8	16.2	ns
prot742	180	22	17	19.2	9.6	18	16	10.8	19.2	ns
prot743	294	12	13	28	44	14	16	24	24	ns
prot744	186	11	15	18	7.5	13	16	19.5	19.5	sig
prot745	225	9	11	16.2	21.6	7	8	12.6	25.2	ns
prot746	174	21	12	15.6	18	15	18	24	25.2	sig
prot747	208	10	6	28	18	8	8	22	28	ns
prot748	217	6	7	12	12	16	8	18	22.5	ns
prot749	112	7	10	18	28.8	10	16	28.8	18	ns
prot750	206	11	16	10.8	15.6	10	8	7.2	20.4	ns
prot751	166	4	4	26	18	33	18	48	36	sig
prot752	113	7	9	9	10.5	11	5	13.5	16.5	ns
prot753	169	12	9	19.8	16.2	11	13	21.6	21.6	ns
prot754	313	12	7	9.6	13.2	11	9	13.2	12	ns
prot755	197	8	8	18	14	8	9	20	16	ns
prot756	124	6	5	6	12	6	15	16.5	6	ns
prot757	246	2	4	19.8	16.2	12	12	14.4	12.6	ns
prot758	258	7	7	8.4	12	17	8	9.6	6	ns
prot759	168	7	10	16	18	13	9	14	30	ns
prot760	260	7	8	12	4.5	3	11	16.5	21	ns
prot761	243	7	10	14.4	18	7	9	14.4	10.8	ns
prot762	124	13	6	10.8	13.2	9	7	16.8	6	ns
prot763	208	12	3	18	4	7	7	6	20	ns
prot764	217	6	5	9	7.5	4	3	7.5	10.5	ns
prot765	197	11	7	10.8	12.6	10	7	12.6	5.4	ns
prot766	177	2	7	3.6	6	7	5	4.8	7.2	ns
prot767	146	5	1	8	6	2	4	16	8	ns
prot768	157	4	7	3	3	4	8	3	13.5	ns
prot769	270	8	3	14.4	7.2	10	10	21.6	21.6	sig
prot770	264	3	7	3.6	13.2	10	4	7.2	7.2	ns
prot771	274	3	8	12	14	7	3	10	12	ns
prot772	156	3	7	12	9	3	4	6	3	ns
prot773	252	5	8	19.8	16.2	8	5	9	16.2	ns
prot774	356	8	12	6	9.6	6	6	7.2	7.2	ns
prot775	180	7	6	10	10	13	7	16	10	ns
prot776	251	4	4	7.5	12	7	4	24	9	ns
prot777	156	4	9	12.6	7.2	5	9	19.8	12.6	ns
prot778	227	7	1	6	10.8	11	6	6	7.2	ns
prot779	116	4	8	6	14	7	3	12	18	ns
prot780	154	4	3	9	7.5	8	4	7.5	12	ns
prot781	198	3	7	16.2	9	7	12	10.8	12.6	ns
prot782	236	8	5	8.4	4.8	8	7	6	8.4	ns
prot783	184	8	5	6	12	9	5	8	8	ns
prot784	122	9	8	6	7.5	7	6	3	7.5	ns
prot785	91	4	7	0	16.2	3	8	12.6	9	ns
prot786	274	4	5	6	7.2	9	2	6	8.4	ns
prot787	152	6	9	8	10	4	5	8	16	ns
prot788	162	3	5	1.5	6	5	5	3	4.5	ns
prot789	158	7	5	9	9	9	2	3.6	9	ns
prot790	463	3	2	3.6	6	6	4	14.4	9.6	sig
prot791	312	11	5	18	2	8	5	4	12	ns
prot792	261	1	4	4.5	12	4	5	7.5	9	ns
prot793	392	4	3	14.4	9	5	7	12.6	10.8	ns
prot794	182	8	4	7.2	4.8	3	4	9.6	12	sig
prot795	310	3	7	8	12	10	6	16	4	sig
prot796	382	7	8	1.5	10.5	3	8	15	7.5	ns
prot797	113	5	6	12.6	9	3	3	10.8	10.8	ns
prot798	111	7	2	6	4.8	21	15	21.6	28.8	sig
prot799	418	6	4	8	10	6	4	14	14	ns
prot800	185	2	5	6	10.5	2	5	10.5	3	sig
prot801	163	6	4	7.2	5.4	5	6	3.6	1.8	ns
prot802	238	4	7	8.4	7.2	4	5	3.6	2.4	ns
prot803	282	1	6	4	6	24	18	30	30	sig
prot804	305	5	6	6	4.5	1	5	7.5	9	ns
prot805	292	5	2	3.6	7.2	10	6	5.4	10.8	ns
prot806	427	5	4	6	7.2	3	3	2.4	3.6	ns
prot807	234	3	5	12	14	2	5	12	10	ns
prot808	233	7	2	9	4.5	3	4	10.5	1.5	ns
prot809	425	3	6	10.8	16.2	6	2	1.8	9	ns
prot810	95	4	2	4.8	7.2	3	10	14.4	3.6	sig
prot811	241	2	8	6	6	4	4	10	10	ns
prot812	201	5	7	7.5	4.5	5	4	4.5	0	ns
prot813	474	1	4	3.6	1.8	0	3	3.6	7.2	ns
prot814	437	1	6	4.8	3.6	4	5	2.4	3.6	ns
prot815	411	3	0	18	6	3	2	4	8	ns
prot816	333	4	3	3	6	5	3	0	4.5	ns
prot817	449	2	2	12.6	1.8	0	2	12.6	7.2	ns
prot818	256	3	3	4.8	2.4	6	2	6	1.2	ns
prot819	292	2	2	2	8	2	1	2	6	ns
prot820	669	4	4	4.5	4.5	3	7	1.5	6	ns
prot821	378	2	4	5.4	7.2	1	8	5.4	0	ns
prot822	373	2	6	4.8	3.6	3	2	7.2	3.6	ns
prot823	327	3	5	8	4	2	4	2	2	ns
prot824	180	2	3	7.5	3	2	3	4.5	6	ns
prot825	357	2	2	1.8	3.6	3	6	16.2	5.4	sig
prot826	791	1	1	2.4	2.4	3	2	4.8	2.4	ns
prot827	1037	4	3	8	2	5	1	4	12	ns
prot828	223	2	3	1.5	3	5	6	4.5	3	ns
prot829	417	10	2	3.6	7.2	6	2	5.4	3.6	ns
prot830	310	0	0	2.4	4.8	1	6	6	2.4	ns
prot831	796	4	3	4	0	5	4	6	4	ns
prot832	385	2	6	1.5	3	2	3	6	3	sig
prot833	399	4	2	0	5.4	2	3	9	7.2	ns
prot834	661	1	1	4.8	1.2	3	5	4.8	3.6	ns
prot835	648	1	4	6	4	0	4	0	6	ns
prot836	172	5	0	4.5	1.5	2	7	1.5	3	ns
prot837	459	0	3	3.6	5.4	1	0	1.8	3.6	ns
prot838	266	2	1	1.2	2.4	2	5	2.4	2.4	sig
prot839	85	61	53	102	138	45	50	110	78	ns
prot840	185	59	44	87	76.5	189	165	229.5	279	sig
prot841	130	48	62	93.6	106.2	92	99	235.8	142.2	sig
prot842	128	45	69	74.4	68.4	68	53	72	100.8	sig
prot843	130	72	53	124	106	57	70	90	120	ns
prot844	150	53	53	82.5	70.5	61	64	82.5	88.5	ns
prot845	94	31	40	64.8	86.4	54	67	145.8	122.4	sig
prot846	154	19	32	24	27.6	34	36	54	46.8	sig
prot847	76	34	25	50	48	27	26	52	78	ns
prot848	213	15	26	27	31.5	16	18	12	28.5	ns
prot849	51	22	13	36	28.8	15	19	37.8	48.6	ns
prot850	198	21	14	22.8	18	17	17	21.6	21.6	ns
prot851	150	14	16	30	34	48	36	78	66	sig
prot852	161	9	11	12	15	11	11	18	24	ns
prot853	227	12	13	36	27	10	14	28.8	23.4	ns
prot854	56	19	18	14.4	13.2	38	14	16.8	40.8	sig
prot855	107	10	13	22	30	19	15	30	30	ns
prot856	85	11	15	13.5	22.5	9	12	19.5	15	ns
prot857	191	12	10	21.6	23.4	8	16	18	16.2	ns
prot858	207	14	5	8.4	18	48	48	50.4	46.8	sig
prot859	313	12	6	18	20	15	12	18	28	ns
prot860	150	10	7	12	25.5	13	12	24	16.5	ns
prot861	446	15	12	23.4	19.8	15	14	21.6	23.4	ns
prot862	165	13	10	10.8	14.4	11	10	9.6	6	ns
prot863	164	9	9	22	22	11	12	28	28	ns
prot864	183	5	12	25.5	18	12	15	22.5	22.5	ns
prot865	112	8	13	23.4	14.4	8	11	14.4	18	ns
prot866	99	11	8	7.2	8.4	12	15	19.2	13.2	ns
prot867	162	18	7	26	18	14	16	24	16	ns
prot868	294	11	7	9	9	15	10	15	10.5	ns
prot869	219	11	8	12.6	12.6	14	9	25.2	28.8	sig
prot870	139	5	12	25.2	12	18	7	14.4	15.6	sig
prot871	1091	15	11	24	16	15	7	26	40	ns
prot872	153	5	9	15	13.5	11	5	10.5	15	ns
prot873	122	12	11	16.2	7.2	7	6	16.2	14.4	ns
prot874	308	9	6	6	13.2	7	16	10.8	12	ns
prot875	274	5	5	14	10	16	3	18	12	ns
prot876	168	6	9	13.5	21	10	10	22.5	9	ns
prot877	157	6	7	14.4	16.2	12	12	32.4	21.6	sig
prot878	171	10	9	9.6	14.4	9	5	9.6	13.2	ns
prot879	163	10	9	16	12	12	5	12	12	ns
prot880	78	11	9	6	10.5	9	4	6	10.5	ns
prot881	177	7	6	12.6	16.2	4	13	19.8	10.8	sig
prot882	198	9	6	3.6	3.6	6	7	6	13.2	ns
prot883	322	12	6	32	16	4	6	20	22	ns
prot884	145	7	6	4.5	9	10	13	12	18	ns
prot885	224	9	11	21.6	9	8	10	19.8	5.4	ns
prot886	155	5	7	6	6	3	3	8.4	7.2	ns
prot887	102	10	7	14	14	7	9	10	22	ns
prot888	207	8	6	9	10.5	7	5	18	13.5	ns
prot889	480	6	7	12.6	10.8	6	5	7.2	10.8	ns
prot890	104	10	10	6	10.8	14	11	13.2	6	ns
prot891	204	5	9	12	8	6	2	28	18	sig
prot892	248	8	6	18	13.5	10	9	10.5	3	ns
prot893	157	10	9	3.6	16.2	5	5	7.2	7.2	ns
prot894	132	7	5	7.2	6	5	5	6	4.8	ns
prot895	214	4	6	18	8	6	9	8	6	ns
prot896	219	6	5	9	4.5	8	10	13.5	10.5	ns
prot897	193	7	5	12.6	16.2	8	10	19.8	10.8	ns
prot898	155	7	2	7.2	6	6	7	7.2	2.4	ns
prot899	239	5	3	16	14	4	2	16	14	ns
prot900	116	4	9	7.5	4.5	7	4	13.5	10.5	sig
prot901	211	7	6	9	19.8	7	8	14.4	10.8	ns
prot902	156	8	3	9.6	9.6	3	7	6	6	ns
prot903	246	5	3	14	4	4	7	8	10	ns
prot904	218	3	4	7.5	3	7	7	13.5	10.5	sig
prot905	201	5	4	1.8	10.8	3	3	5.4	5.4	ns
prot906	111	5	5	2.4	8.4	3	9	1.2	3.6	ns
prot907	175	6	1	6	4	15	3	36	12	sig
prot908	195	7	12	4.5	10.5	5	4	6	13.5	ns
prot909	292	5	8	19.8	9	8	5	9	12.6	ns
prot910	173	2	8	4.8	3.6	4	3	4.8	8.4	ns
prot911	284	5	12	8	16	6	6	4	4	ns
prot912	151	3	8	13.5	3	4	2	10.5	6	sig
prot913	165	5	7	3.6	9	5	1	1.8	10.8	ns
prot914	132	8	4	3.6	4.8	4	3	4.8	3.6	ns
prot915	177	8	4	6	8	3	7	20	4	ns
prot916	137	6	7	7.5	6	14	8	12	9	sig
prot917	325	3	5	14.4	12.6	5	0	7.2	5.4	ns
prot918	192	5	3	3.6	3.6	7	5	2.4	3.6	ns
prot919	170	2	2	2	8	6	4	12	12	sig
prot920	157	6	6	3	12	4	4	4.5	3	ns
prot921	192	6	4	9	10.8	4	4	3.6	12.6	ns
prot922	474	5	6	7.2	0	5	5	6	6	ns
prot923	186	4	4	8	8	8	5	8	10	ns
prot924	428	2	4	1.5	4.5	1	5	4.5	7.5	ns
prot925	191	8	5	14.4	7.2	8	4	3.6	9	ns
prot926	169	8	2	1.2	3.6	3	6	4.8	8.4	ns
prot927	166	5	4	10	8	4	4	6	2	ns
prot928	290	4	3	1.5	4.5	4	3	7.5	9	ns
prot929	216	2	6	9	9	5	4	3.6	10.8	sig
prot930	103	6	6	4.8	6	4	3	4.8	3.6	ns
prot931	271	2	4	14	6	2	2	8	12	ns
prot932	147	9	2	1.5	6	2	9	10.5	13.5	sig
prot933	135	8	3	12.6	5.4	4	3	5.4	7.2	ns
prot934	135	3	5	3.6	3.6	3	1	3.6	0	ns
prot935	135	4	3	4	10	2	1	12	4	ns
prot936	135	4	4	6	7.5	5	9	24	3	sig
prot937	321	2	2	7.2	1.8	1	1	3.6	9	ns
prot938	164	3	2	4.8	2.4	6	3	9.6	4.8	sig
prot939	113	3	1	4	4	4	5	6	4	ns
prot940	271	3	5	1.5	1.5	5	5	7.5	3	ns
prot941	204	5	1	1.8	9	4	1	5.4	1.8	ns
prot942	276	6	2	7.2	6	2	4	6	1.2	ns
prot943	108	1	2	16	10	5	2	10	10	sig
prot944	91	4	4	13.5	7.5	2	7	10.5	6	ns
prot945	325	3	1	1.8	5.4	5	1	9	10.8	ns
prot946	114	3	2	3.6	3.6	4	8	14.4	2.4	sig
prot947	277	3	3	4	8	1	2	6	4	ns
prot948	118	1	0	1.5	0	1	2	3	1.5	ns
prot949	121	5	2	16.2	3.6	3	9	27	16.2	sig
prot950	198	5	1	4.8	3.6	3	2	2.4	3.6	ns
prot951	237	4	2	4	12	6	3	4	6	sig
prot952	220	1	4	4.5	4.5	5	13	16.5	6	sig
prot953	406	4	4	3.6	1.8	1	3	3.6	0	ns
prot954	391	1	3	0	1.2	4	0	2.4	3.6	ns
prot955	189	3	5	6	0	3	3	6	6	sig
prot956	232	5	2	4.5	6	5	2	3	4.5	ns
prot957	470	4	4	3.6	3.6	3	1	1.8	7.2	ns
prot958	527	2	1	0	3.6	1	0	0	4.8	ns
prot959	141	2	5	2	0	6	2	8	12	sig
prot960	602	3	2	0	3	0	1	3	6	ns
prot961	109	32	17	39.6	45	25	21	52.2	41.4	ns
prot962	258	27	30	27.6	32.4	24	26	36	25.2	ns
prot963	168	12	15	24	24	14	22	34	20	ns
prot964	177	13	13	19.5	25.5	13	16	22.5	30	ns
prot965	104	12	13	28.8	23.4	10	11	19.8	30.6	ns
prot966	187	12	11	14.4	16.8	33	24	25.2	32.4	sig
prot967	134	8	17	44	12	22	16	12	22	sig
prot968	153	14	13	28.5	33	14	11	19.5	30	ns
prot969	125	13	11	25.2	19.8	9	8	16.2	12.6	ns
prot970	242	11	15	10.8	20.4	9	13	9.6	9.6	ns
prot971	128	12	13	14	16	20	10	24	22	ns
prot972	160	8	12	13.5	13.5	14	11	4.5	21	ns
prot973	65	7	7	23.4	16.2	9	11	23.4	19.8	ns
prot974	143	9	15	19.2	8.4	15	21	21.6	21.6	sig
prot975	131	17	15	28	24	11	13	32	20	ns
prot976	128	4	12	15	12	10	11	15	13.5	ns
prot977	76	8	9	10.8	19.8	6	6	12.6	16.2	ns
prot978	95	12	17	9.6	9.6	10	12	9.6	10.8	ns
prot979	70	9	8	14	26	12	15	14	16	ns
prot980	136	8	10	10.5	15	8	11	13.5	15	ns
prot981	116	9	8	19.8	14.4	10	16	27	14.4	ns
prot982	108	11	6	19.2	15.6	14	13	10.8	19.2	ns
prot983	195	8	6	14	26	10	5	26	18	ns
prot984	145	12	3	16.5	12	8	6	13.5	15	ns
prot985	102	12	10	12.6	10.8	5	6	14.4	7.2	ns
prot986	173	7	4	16.8	10.8	18	13	13.2	8.4	sig
prot987	212	7	6	14	6	8	3	6	4	ns
prot988	116	7	5	13.5	12	10	7	10.5	10.5	ns
prot989	219	8	9	12.6	10.8	12	6	18	21.6	sig
prot990	312	7	9	9.6	6	7	5	13.2	9.6	ns
prot991	78	11	7	10	12	6	3	8	4	ns
prot992	193	7	6	6	12	6	3	12	6	ns
prot993	500	4	9	9	3.6	12	3	3.6	5.4	sig
prot994	195	2	6	8.4	7.2	2	22	15.6	2.4	sig
prot995	177	6	4	14	12	3	7	14	14	ns
prot996	224	5	5	9	10.5	7	6	13.5	7.5	ns
prot997	239	8	2	12.6	7.2	6	6	14.4	14.4	ns
prot998	223	7	5	2.4	8.4	4	6	2.4	9.6	ns
prot999	113	8	6	14	14	4	4	10	6	ns
prot1000	94	3	8	3	6	4	5	9	6	ns
prot1001	74	5	7	7.2	10.8	5	4	16.2	7.2	ns
prot1002	265	5	6	6	15.6	5	7	15.6	3.6	ns
prot1003	225	5	4	10	6	6	5	10	10	ns
prot1004	129	2	8	3	3	2	7	7.5	7.5	ns
prot1005	210	4	4	10.8	16.2	1	4	9	9	ns
prot1006	248	4	3	4.8	3.6	2	4	4.8	9.6	sig
prot1007	158	2	6	20	8	4	6	14	24	ns
prot1008	68	2	4	4.5	6	6	3	1.5	9	ns
prot1009	68	4	5	5.4	12.6	6	6	7.2	7.2	sig
prot1010	548	6	4	2.4	6	4	7	3.6	6	ns
prot1011	123	5	3	8	2	4	5	14	12	ns
prot1012	181	6	6	3	3	5	5	13.5	10.5	ns
prot1013	824	6	3	7.2	7.2	1	2	12.6	18	sig
prot1014	250	5	3	6	8.4	6	10	7.2	10.8	sig
prot1015	242	3	1	8	12	4	7	6	8	ns
prot1016	186	5	4	4.5	3	3	7	4.5	4.5	ns
prot1017	228	8	2	9	7.2	6	5	3.6	5.4	ns
prot1018	106	5	6	7.2	9.6	6	4	4.8	3.6	sig
prot1019	135	6	2	10	8	3	4	6	6	ns
prot1020	173	4	3	9	7.5	4	12	15	3	sig
prot1021	245	8	4	9	5.4	2	1	1.8	10.8	ns
prot1022	98	2	5	3.6	4.8	2	4	3.6	4.8	ns
prot1023	149	3	3	14	6	6	7	6	14	ns
prot1024	136	3	2	9	6	7	13	13.5	10.5	sig
prot1025	335	4	7	10.8	3.6	2	5	12.6	10.8	ns
prot1026	81	4	5	2.4	1.2	3	4	7.2	4.8	ns
prot1027	124	6	7	10	12	3	5	8	2	ns
prot1028	204	2	6	3	4.5	1	7	1.5	12	ns
prot1029	124	2	4	7.2	9	8	2	5.4	7.2	ns
prot1030	231	1	5	2.4	4.8	6	12	14.4	14.4	sig
prot1031	192	4	4	6	8	6	7	10	14	ns
prot1032	514	2	2	3	0	7	2	1.5	3	ns
prot1033	277	11	5	1.8	7.2	4	6	9	9	ns
prot1034	159	3	4	3.6	2.4	5	3	2.4	4.8	ns
prot1035	190	5	4	0	4	12	21	30	18	sig
prot1036	225	4	3	4.5	4.5	3	4	9	4.5	ns
prot1037	57	8	7	21.6	3.6	18	27	21.6	27	sig
prot1038	153	3	1	1.2	3.6	2	4	2.4	4.8	ns
prot1039	91	3	3	10	8	4	7	6	6	ns
prot1040	94	2	4	10.5	6	4	4	3	1.5	ns
prot1041	112	9	6	7.2	3.6	2	6	1.8	5.4	ns
prot1042	336	6	4	6	3.6	2	5	2.4	2.4	ns
prot1043	241	6	4	6	10	6	3	6	18	sig
prot1044	108	5	2	0	1.5	3	3	4.5	13.5	sig
prot1045	117	3	3	9	7.2	5	5	10.8	5.4	ns
prot1046	286	4	2	3.6	4.8	2	3	6	1.2	ns
prot1047	122	1	3	6	2	3	6	10	4	ns
prot1048	273	1	3	1.5	6	4	1	6	4.5	ns
prot1049	237	4	2	7.2	3.6	3	3	9	9	ns
prot1050	222	2	0	1.2	2.4	1	4	1.2	2.4	sig
prot1051	799	1	3	10	2	0	3	2	8	ns
prot1052	125	0	0	3	0	2	4	4.5	1.5	ns
prot1053	98	1	0	3.6	1.8	1	4	3.6	1.8	ns
prot1054	153	0	4	3.6	2.4	2	2	3.6	1.2	ns
prot1055	186	5	3	6	6	2	4	2	6	ns
prot1056	188	2	5	3	6	4	2	3	4.5	ns
prot1057	127	0	2	5.4	5.4	1	6	0	9	ns
prot1058	65	124	120	141.6	122.4	108	107	135.6	142.8	ns
prot1059	115	50	52	82	78	45	44	82	90	ns
prot1060	65	27	27	43.5	46.5	32	27	45	42	ns
prot1061	90	19	17	37.8	32.4	30	32	97.2	46.8	sig
prot1062	120	12	8	13.2	18	10	5	18	21.6	ns
prot1063	83	5	12	22	18	8	10	18	22	ns
prot1064	177	12	4	9	9	9	8	12	16.5	ns
prot1065	59	5	5	10.8	16.2	7	7	7.2	12.6	ns
prot1066	97	10	9	15.6	8.4	9	10	3.6	12	ns
prot1067	188	5	6	16	10	13	11	28	10	sig
prot1068	82	8	3	1.5	18	7	9	13.5	10.5	ns
prot1069	109	8	10	7.2	9	7	6	14.4	21.6	ns
prot1070	109	6	6	7.2	15.6	7	14	13.2	6	ns
prot1071	168	7	9	8	14	12	4	14	30	ns
prot1072	188	7	10	15	9	8	9	10.5	13.5	ns
prot1073	82	7	7	16.2	18	7	10	16.2	14.4	ns
prot1074	75	6	10	10.8	6	8	10	13.2	8.4	ns
prot1075	151	3	4	8	16	1	5	6	12	ns
prot1076	175	7	7	10.5	15	5	8	12	9	ns
prot1077	116	3	8	10.8	3.6	11	5	10.8	16.2	ns
prot1078	161	9	3	2.4	8.4	5	6	8.4	8.4	ns
prot1079	95	6	9	12	4	8	12	10	20	ns
prot1080	101	4	3	6	6	6	1	4.5	6	ns
prot1081	175	3	9	9	12.6	8	12	18	3.6	sig
prot1082	401	1	6	6	2.4	2	7	6	8.4	ns
prot1083	214	7	8	8	10	3	5	14	18	ns
prot1084	215	3	7	4.5	15	7	5	6	10.5	ns
prot1085	152	4	9	14.4	12.6	5	0	7.2	10.8	ns
prot1086	125	4	7	13.2	6	4	8	3.6	1.2	ns
prot1087	154	5	4	8	10	15	24	18	18	sig
prot1088	119	6	4	4.5	9	3	7	7.5	7.5	ns
prot1089	145	6	2	9	1.8	2	3	1.8	7.2	ns
prot1090	256	10	7	7.2	2.4	2	3	6	4.8	ns
prot1091	119	3	5	8	14	3	4	8	6	ns
prot1092	159	6	3	4.5	7.5	3	2	4.5	10.5	ns
prot1093	91	10	3	5.4	10.8	4	4	10.8	1.8	ns
prot1094	396	2	3	10.8	13.2	7	4	2.4	2.4	ns
prot1095	205	0	4	2	18	12	9	18	6	sig
prot1096	108	5	5	4.5	4.5	3	4	12	7.5	ns
prot1097	71	3	3	5.4	3.6	1	5	7.2	5.4	ns
prot1098	259	2	2	3.6	2.4	12	6	2.4	16.8	sig
prot1099	191	2	2	4	14	4	4	22	10	sig
prot1100	147	5	2	4.5	6	5	2	3	3	ns
prot1101	292	2	5	5.4	1.8	4	4	7.2	9	ns
prot1102	69	3	7	3.6	1.2	1	2	1.2	1.2	ns
prot1103	245	2	2	6	4	2	4	10	8	ns
prot1104	146	2	0	0	4.5	1	4	1.5	3	ns
prot1105	351	5	5	9	5.4	6	10	5.4	5.4	sig
prot1106	106	2	7	6	7.2	6	2	4.8	2.4	sig
prot1107	180	1	2	2	4	0	1	6	12	ns
prot1108	199	3	3	10.5	6	6	3	7.5	1.5	ns
prot1109	185	2	3	10.8	3.6	4	3	7.2	3.6	ns
prot1110	182	4	5	3.6	7.2	6	4	10.8	3.6	sig
prot1111	59	3	4	8	4	9	2	4	4	sig
prot1112	173	3	3	3	4.5	3	0	6	4.5	ns
prot1113	105	3	1	9	10.8	3	3	1.8	3.6	ns
prot1114	79	8	3	0	1.2	8	2	2.4	4.8	sig
prot1115	94	3	0	4	8	3	2	8	8	sig
prot1116	235	3	7	9	6	2	4	3	1.5	ns
prot1117	99	6	1	5.4	7.2	5	2	5.4	3.6	ns
prot1118	103	3	3	6	0	3	1	3.6	1.2	ns
prot1119	226	2	4	6	2	1	4	6	4	ns
prot1120	168	2	2	3	6	4	9	3	16.5	sig
prot1121	454	2	3	7.2	3.6	1	1	3.6	3.6	ns
prot1122	92	2	2	0	6	3	1	3.6	3.6	ns
prot1123	99	3	1	8	2	4	5	12	4	ns
prot1124	116	2	0	6	4.5	2	5	3	7.5	sig
prot1125	90	1	1	0	3.6	12	3	27	10.8	sig
prot1126	87	5	1	0	2.4	1	3	1.2	4.8	ns
prot1127	294	5	4	4	8	2	1	6	0	ns
prot1128	354	0	1	1.5	3	2	4	3	6	sig
prot1129	216	1	1	16.2	7.2	2	3	5.4	5.4	ns
prot1130	138	2	3	1.2	2.4	2	2	4.8	1.2	ns
prot1131	187	1	2	4	2	0	3	4	4	ns
prot1132	495	7	2	3	7.5	2	2	4.5	3	sig
prot1133	406	1	0	0	1.8	0	0	1.8	1.8	ns
prot1134	382	1	0	1.2	0	2	2	2.4	2.4	ns
prot1135	272	2	2	0	2	1	1	4	8	ns
prot1136	71	19	24	31.5	27	13	19	43.5	19.5	ns
prot1137	105	17	19	34.2	34.2	18	16	37.8	36	ns
prot1138	234	25	21	27.6	25.2	16	21	38.4	20.4	ns
prot1139	112	18	20	34	30	14	13	34	38	ns
prot1140	114	12	14	25.5	16.5	10	10	22.5	25.5	ns
prot1141	112	5	3	18	12.6	11	6	10.8	28.8	ns
prot1142	166	4	6	7.2	9.6	8	6	4.8	9.6	ns
prot1143	104	6	7	6	16	10	12	24	12	sig
prot1144	376	9	3	9	7.5	18	8	15	24	sig
prot1145	83	7	10	16.2	12.6	7	8	16.2	14.4	ns
prot1146	51	2	7	8.4	7.2	5	7	7.2	6	ns
prot1147	74	5	4	10	4	3	2	10	14	ns
prot1148	74	1	3	6	6	4	7	7.5	4.5	ns
prot1149	117	1	5	7.2	5.4	8	6	14.4	25.2	sig
prot1150	106	8	4	6	6	7	8	4.8	7.2	ns
prot1151	110	8	11	10	10	9	3	24	12	sig
prot1152	73	4	4	10.5	1.5	2	4	6	9	ns
prot1153	113	2	1	5.4	10.8	3	1	9	9	ns
prot1154	358	3	4	2.4	0	6	4	4.8	1.2	ns
prot1155	99	4	4	8	4	0	1	6	6	ns
prot1156	115	1	5	6	3	3	3	1.5	4.5	ns
prot1157	180	3	5	5.4	5.4	6	6	5.4	18	ns
prot1158	67	3	3	3.6	1.2	6	2	2.4	6	ns
prot1159	99	3	2	4	6	3	3	6	30	sig
prot1160	99	4	4	6	0	4	5	1.5	4.5	ns
prot1161	99	7	5	10.8	7.2	6	0	5.4	5.4	ns
prot1162	98	4	0	3.6	3.6	8	1	8.4	8.4	ns
prot1163	165	2	0	8	6	5	2	8	20	sig
prot1164	76	4	4	6	6	6	1	1.5	3	ns
prot1165	90	0	3	9	3.6	2	1	1.8	0	ns
prot1166	113	5	3	4.8	1.2	10	6	7.2	4.8	sig
prot1167	90	6	2	6	6	3	2	10	6	ns
prot1168	163	4	3	3	6	3	6	0	1.5	ns
prot1169	102	2	3	0	1.8	3	9	16.2	16.2	sig
prot1170	183	5	1	1.2	3.6	2	5	2.4	4.8	sig
prot1171	98	6	4	8	4	0	4	8	10	ns
prot1172	146	5	4	0	4.5	4	11	6	10.5	sig
prot1173	145	0	2	7.2	1.8	1	1	5.4	0	ns
prot1174	166	5	3	2.4	4.8	0	2	2.4	2.4	ns
prot1175	100	0	3	2	4	2	4	4	4	ns
prot1176	393	3	5	0	3	2	3	1.5	1.5	ns
prot1177	89	1	3	5.4	5.4	2	1	5.4	9	ns
prot1178	391	1	3	1.2	7.2	1	2	0	2.4	ns
prot1179	89	3	1	4	4	2	3	2	6	ns
prot1180	1106	5	6	15	15	5	7	10.5	12	ns
prot1181	3227	6	7	12.6	7.2	10	8	36	7.2	sig
prot1182	539	6	7	12	12	6	12	7.2	12	ns
prot1183	771	9	6	6	12	8	3	10	8	ns
prot1184	2680	2	2	4.5	9	6	5	3	12	ns
prot1185	917	4	6	9	5.4	2	5	3.6	5.4	ns
prot1186	4114	4	0	0	4.8	2	0	2.4	3.6	ns
prot1187	449	9	11	26	8	11	11	24	24	sig
prot1188	1304	5	6	3	4.5	5	4	10.5	10.5	sig
prot1189	393	2	1	7.2	10.8	6	5	1.8	10.8	ns
prot1190	1513	2	1	2.4	1.2	4	2	2.4	4.8	ns
prot1191	2580	2	3	12	2	3	3	6	4	ns
prot1192	959	4	6	6	12	6	9	6	10.5	ns
prot1193	510	5	6	12.6	14.4	4	7	9	10.8	ns
prot1194	427	5	10	7.2	3.6	10	4	7.2	4.8	ns
prot1195	413	5	5	6	14	1	2	6	4	ns
prot1196	819	4	6	4.5	6	2	6	3	4.5	ns
prot1197	1779	4	2	3.6	5.4	2	3	7.2	10.8	ns
prot1198	1379	2	3	4.8	7.2	5	3	4.8	1.2	ns
prot1199	652	5	2	8	4	1	3	4	6	ns
prot1200	704	1	2	0	3	2	2	1.5	7.5	ns
prot1201	1028	5	3	5.4	9	1	3	3.6	3.6	ns
prot1202	1181	4	2	0	3.6	5	2	2.4	3.6	ns
prot1203	383	6	6	10	12	6	10	16	18	ns
prot1204	1077	4	3	4.5	1.5	7	2	6	4.5	ns
prot1205	452	4	3	5.4	21.6	1	5	5.4	5.4	ns
prot1206	434	5	6	6	2.4	4	15	2.4	14.4	sig
prot1207	955	8	1	8	4	12	15	24	36	sig
prot1208	528	4	4	7.5	4.5	6	2	6	10.5	ns
prot1209	228	5	3	1.8	3.6	2	4	7.2	0	ns
prot1210	781	1	3	4.8	4.8	12	3	3.6	7.2	sig
prot1211	548	2	0	6	4	3	4	12	16	ns
prot1212	273	3	4	6	4.5	15	30	4.5	4.5	sig
prot1213	153	8	9	7.2	9	14	18	28.8	21.6	sig
prot1214	320	5	3	6	10.8	7	8	8.4	7.2	ns
prot1215	219	4	6	20	20	7	10	12	16	ns
prot1216	410	5	8	10.5	9	2	7	6	7.5	ns
prot1217	322	4	4	7.2	12.6	7	5	12.6	5.4	ns
prot1218	629	4	8	7.2	3.6	6	6	6	2.4	ns
prot1219	264	5	5	2	10	8	6	8	24	sig
prot1220	356	2	2	9	7.5	4	7	3	3	ns
prot1221	390	3	4	9	3.6	6	1	1.8	7.2	ns
prot1222	235	6	5	3.6	1.2	1	1	0	2.4	ns
prot1223	263	1	3	6	4	2	5	6	10	ns
prot1224	481	3	1	1.5	1.5	3	12	4.5	4.5	sig
prot1225	551	2	5	10.8	5.4	4	3	7.2	3.6	ns
prot1226	481	3	5	4.8	4.8	8	6	2.4	3.6	ns
prot1227	487	2	0	4	0	1	0	6	0	ns
prot1228	881	5	2	6	3	3	4	6	0	ns
prot1229	2284	4	4	5.4	7.2	5	2	5.4	9	ns
prot1230	852	2	1	1.2	1.2	2	0	0	4.8	ns
prot1231	341	3	3	10	6	8	3	4	10	ns
prot1232	182	1	3	10.5	7.5	5	5	7.5	9	ns
prot1233	327	4	3	14.4	5.4	5	2	12.6	10.8	ns
prot1234	219	4	2	4.8	4.8	4	3	4.8	7.2	ns
prot1235	406	4	4	6	12	2	1	6	4	ns
prot1236	332	2	0	1.5	4.5	5	1	1.5	4.5	ns
prot1237	365	2	4	0	1.8	2	4	3.6	5.4	ns
prot1238	308	4	2	2.4	3.6	4	3	6	2.4	ns
prot1239	232	2	5	6	2	4	2	6	4	sig
prot1240	2067	2	4	6	1.5	4	1	4.5	4.5	ns
prot1241	865	3	2	3.6	5.4	5	3	7.2	5.4	ns
prot1242	682	3	0	1.2	4.8	3	3	2.4	0	ns
prot1243	573	3	2	6	8	4	0	4	4	ns
prot1244	454	1	1	1.5	3	3	3	4.5	7.5	ns
prot1245	611	11	12	21.6	16.2	9	12	12.6	21.6	ns
prot1246	133	6	7	9.6	7.2	9	5	9.6	6	ns
prot1247	221	7	9	24	10	10	10	14	6	ns
prot1248	153	15	9	10.5	9	8	9	10.5	12	ns
prot1249	363	3	5	9	5.4	5	7	5.4	5.4	ns
prot1250	435	3	6	7.2	9.6	4	2	3.6	8.4	ns
prot1251	366	1	6	10	10	12	2	20	20	sig
prot1252	170	3	4	7.5	10.5	21	12	13.5	31.5	sig
prot1253	267	3	1	1.8	3.6	6	5	10.8	10.8	sig
prot1254	463	3	4	9.6	4.8	4	1	3.6	2.4	ns
prot1255	542	3	3	10	8	7	7	14	26	sig
prot1256	448	5	4	1.5	7.5	2	1	16.5	10.5	sig
prot1257	177	5	6	5.4	7.2	5	2	7.2	9	sig
prot1258	365	1	3	6	7.2	7	3	6	3.6	ns
prot1259	746	4	6	8	10	6	8	8	4	sig
prot1260	458	6	0	3	13.5	3	4	4.5	0	ns
prot1261	147	1	6	5.4	7.2	7	4	7.2	1.8	ns
prot1262	266	6	7	4.8	2.4	2	8	2.4	12	sig
prot1263	340	3	2	10	6	2	6	4	12	ns
prot1264	398	2	5	3	4.5	3	1	7.5	6	ns
prot1265	403	1	1	3.6	5.4	4	5	16.2	7.2	sig
prot1266	302	2	4	1.2	2.4	3	1	6	7.2	ns
prot1267	465	3	3	8	2	1	3	2	6	ns
prot1268	487	2	0	0	1.5	2	2	3	1.5	ns
prot1269	568	6	3	5.4	5.4	1	6	10.8	3.6	sig
prot1270	370	2	3	1.2	2.4	2	2	2.4	4.8	sig
prot1271	435	1	0	2	4	1	1	4	2	ns
prot1272	382	4	2	3	1.5	0	3	0	3	ns
prot1273	400	0	2	3.6	1.8	9	3	5.4	5.4	sig
prot1274	1317	1	1	1.2	1.2	0	0	0	1.2	ns
prot1275	1827	2	1	0	6	1	1	4	6	ns
prot1276	227	9	3	16.5	3	6	7	3	4.5	ns
prot1277	126	7	6	3.6	10.8	6	11	9	12.6	ns
prot1278	199	2	2	3.6	3.6	4	5	6	1.2	ns
prot1279	186	3	10	16	4	27	3	36	18	sig
prot1280	397	4	8	4.5	7.5	3	5	7.5	4.5	ns
prot1281	191	4	2	3.6	12.6	5	5	5.4	7.2	ns
prot1282	181	8	4	6	10.8	2	3	1.2	8.4	ns
prot1283	332	3	4	14	10	10	16	20	12	sig
prot1284	207	3	3	6	9	6	4	4.5	6	ns
prot1285	433	2	2	7.2	7.2	4	3	3.6	1.8	ns
prot1286	220	3	3	10.8	4.8	9	12	10.8	14.4	sig
prot1287	174	3	5	8	14	1	5	14	8	sig
prot1288	398	2	5	7.5	6	4	4	3	3	ns
prot1289	250	6	10	5.4	3.6	1	6	3.6	5.4	ns
prot1290	254	0	4	4.8	6	1	2	3.6	0	ns
prot1291	278	1	5	8	6	2	7	6	6	ns
prot1292	195	3	5	7.5	6	1	4	4.5	1.5	ns
prot1293	493	1	1	5.4	9	5	3	0	7.2	ns
prot1294	395	0	4	4.8	1.2	3	2	3.6	1.2	ns
prot1295	346	3	4	8	2	3	3	8	10	ns
prot1296	386	1	6	3	7.5	5	7	6	3	ns
prot1297	323	0	2	7.2	7.2	1	5	5.4	1.8	ns
prot1298	221	3	3	6	3.6	2	1	4.8	3.6	ns
prot1299	330	5	1	10	6	2	2	10	4	ns
prot1300	913	5	4	6	4.5	8	5	3	6	ns
prot1301	216	3	5	1.8	1.8	1	3	5.4	9	ns
prot1302	176	1	4	2.4	4.8	4	2	3.6	3.6	sig
prot1303	396	3	4	8	2	5	2	2	2	sig
prot1304	144	1	1	9	6	9	7	6	16.5	sig
prot1305	340	3	3	3.6	9	5	3	7.2	3.6	ns
prot1306	177	3	1	3.6	2.4	3	2	4.8	1.2	ns
prot1307	491	1	3	4	6	3	2	8	10	ns
prot1308	289	0	0	0	4.5	3	12	13.5	22.5	sig
prot1309	925	3	3	12.6	3.6	2	2	7.2	5.4	ns
prot1310	266	2	1	0	1.2	3	2	1.2	6	ns
prot1311	584	2	1	2	6	3	0	10	6	ns
prot1312	316	0	3	1.5	1.5	4	2	6	1.5	ns
prot1313	365	3	1	3.6	3.6	1	2	3.6	5.4	ns
prot1314	282	1	3	2.4	1.2	3	2	2.4	2.4	ns
prot1315	465	3	2	6	4	0	1	12	2	ns
prot1316	577	4	0	0	1.5	2	1	3	4.5	ns
prot1317	274	0	1	1.8	5.4	5	1	0	0	ns
prot1318	517	2	1	0	1.2	4	7	2.4	6	sig
prot1319	782	3	1	0	4	0	1	0	2	ns
prot1320	567	0	1	3	1.5	0	2	0	0	ns
prot1321	356	0	2	5.4	0	1	1	1.8	1.8	ns
prot1322	229	2	3	4.8	1.2	5	0	2.4	2.4	ns
prot1323	388	2	1	4	0	2	1	0	2	ns
prot1324	109	5	8	9	12	9	11	6	9	ns
prot1325	167	3	1	7.2	5.4	5	4	3.6	5.4	ns
prot1326	192	4	4	3.6	4.8	6	5	2.4	2.4	ns
prot1327	174	0	5	8	10	9	8	4	4	sig
prot1328	144	2	3	7.5	3	11	4	16.5	6	sig
prot1329	139	2	3	7.2	3.6	2	3	0	1.8	ns
prot1330	160	2	7	2.4	8.4	4	8	4.8	10.8	sig
prot1331	220	5	4	4	6	8	4	4	12	ns
prot1332	248	3	6	4.5	7.5	6	3	4.5	12	ns
prot1333	254	2	1	3.6	5.4	5	4	12.6	3.6	ns
prot1334	213	0	3	1.2	3.6	2	7	0	0	ns
prot1335	81	3	4	4	4	2	3	12	4	ns
prot1336	318	4	4	7.5	3	5	1	4.5	7.5	ns
prot1337	247	7	2	1.8	5.4	6	14	32.4	7.2	sig
prot1338	381	3	1	7.2	2.4	1	3	4.8	3.6	ns
prot1339	159	3	2	4	10	6	2	8	4	ns
prot1340	205	7	4	1.5	12	1	3	3	3	ns
prot1341	244	2	5	7.2	1.8	3	3	5.4	3.6	ns
prot1342	160	1	2	2.4	1.2	6	2	1.2	2.4	ns
prot1343	288	0	2	6	14	1	4	2	2	ns
prot1344	383	4	0	3	6	4	4	9	6	ns
prot1345	206	7	4	7.2	3.6	3	3	16.2	27	sig
prot1346	703	4	2	1.2	2.4	3	3	2.4	0	ns
prot1347	238	1	1	2	2	4	7	4	8	ns
prot1348	366	2	0	1.5	1.5	2	2	4.5	1.5	ns
prot1349	430	1	4	1.8	3.6	2	6	1.8	0	ns
prot1350	637	4	3	4.8	1.2	1	5	1.2	2.4	ns
prot1351	141	5	2	14	10	2	2	8	2	ns
prot1352	140	5	2	1.5	1.5	2	4	1.5	9	ns
prot1353	431	4	0	5.4	0	2	1	5.4	3.6	ns
prot1354	969	0	3	0	4.8	4	4	1.2	1.2	ns
prot1355	247	4	2	6	2	15	15	12	6	sig
prot1356	1101	2	3	6	3	2	3	4.5	1.5	ns
prot1357	178	1	0	1.8	3.6	2	3	1.8	3.6	ns
prot1358	178	2	1	3.6	2.4	4	3	1.2	1.2	ns
prot1359	297	0	1	8	0	2	2	4	4	ns
prot1360	238	1	1	4.5	1.5	5	3	0	4.5	ns
prot1361	226	2	1	3.6	1.8	0	1	7.2	5.4	ns
prot1362	486	1	3	1.2	2.4	2	8	2.4	3.6	sig
prot1363	758	2	0	2	4	1	3	2	2	ns
prot1364	305	0	1	1.5	3	2	4	1.5	4.5	ns
prot1365	526	2	4	3.6	1.8	5	0	0	0	ns
prot1366	375	2	6	0	1.2	2	1	1.2	0	ns
prot1367	651	1	1	2	8	4	7	4	4	sig
prot1368	5934	2	2	6	3	9	3	9	4.5	sig
prot1369	421	1	2	1.8	3.6	1	1	5.4	1.8	ns
prot1370	142	1	1	0	0	1	0	2.4	1.2	ns
prot1371	1145	2	0	2	2	2	1	2	2	ns
prot1372	238	2	1	3	1.5	0	3	3	3	ns
prot1373	391	1	0	0	0	2	2	5.4	3.6	sig
prot1374	618	0	1	2.4	0	0	3	2.4	0	ns
prot1375	93	9	9	20	18	6	4	8	8	ns
prot1376	130	9	6	4.5	1.5	9	11	10.5	10.5	ns
prot1377	83	4	2	14.4	3.6	6	3	9	21.6	ns
prot1378	361	2	3	2.4	4.8	9	9	18	7.2	sig
prot1379	193	4	5	6	16	0	2	6	10	ns
prot1380	393	5	10	9	12	8	2	4.5	12	ns
prot1381	232	1	7	9	12.6	3	8	10.8	9	ns
prot1382	201	4	0	6	4.8	6	27	28.8	25.2	sig
prot1383	105	5	6	8	4	3	3	4	14	ns
prot1384	173	5	4	7.5	0	5	5	4.5	6	ns
prot1385	182	5	4	7.2	7.2	1	6	1.8	1.8	ns
prot1386	199	4	4	3.6	6	1	2	9.6	3.6	ns
prot1387	191	4	4	8	10	4	3	4	10	ns
prot1388	274	5	2	3	4.5	1	2	4.5	1.5	ns
prot1389	135	3	5	9	3.6	12	6	43.2	5.4	sig
prot1390	169	3	4	6	7.2	6	18	25.2	18	sig
prot1391	688	3	4	6	8	0	3	4	8	ns
prot1392	152	1	0	0	0	2	2	3	4.5	ns
prot1393	528	0	3	1.8	5.4	6	1	3.6	9	ns
prot1394	157	0	1	6	1.2	1	4	3.6	2.4	ns
prot1395	126	3	2	6	8	4	5	8	4	ns
prot1396	80	2	2	6	3	1	2	6	0	ns
prot1397	122	1	1	1.8	7.2	2	2	1.8	5.4	ns
prot1398	232	1	3	3.6	3.6	4	3	4.8	2.4	ns
prot1399	171	4	4	6	12	1	7	4	2	ns
prot1400	70	3	4	3	1.5	2	7	3	6	ns
prot1401	130	4	1	5.4	0	2	4	1.8	3.6	ns
prot1402	103	2	0	7.2	1.2	5	2	6	6	sig
prot1403	547	5	5	6	4	6	2	4	2	ns
prot1404	250	0	1	4.5	1.5	6	6	4.5	22.5	sig
prot1405	497	2	3	3.6	5.4	1	0	5.4	5.4	ns
prot1406	312	0	2	4.8	2.4	1	0	3.6	2.4	ns
prot1407	152	1	3	4	2	3	2	8	6	ns
prot1408	535	2	3	4.5	1.5	0	1	0	0	ns
prot1409	87	2	0	5.4	3.6	0	0	5.4	1.8	ns
prot1410	232	3	0	1.2	3.6	5	4	3.6	6	ns
prot1411	232	0	2	0	4	3	2	2	8	ns
prot1412	843	1	3	1.5	1.5	2	4	3	1.5	ns
prot1413	555	2	3	1.8	5.4	3	2	1.8	1.8	ns
prot1414	173	1	2	3.6	0	3	1	1.2	1.2	ns
prot1415	194	4	0	2	0	1	1	4	2	ns
prot1416	180	0	2	0	3	1	3	0	4.5	ns
prot1417	199	2	1	1.8	3.6	0	5	1.8	1.8	ns
prot1418	287	1	0	3.6	3.6	1	2	1.2	1.2	ns
prot1419	999	0	2	4	6	2	0	2	4	ns
prot1420	220	1	1	7.5	3	4	3	0	1.5	ns
prot1421	648	2	0	0	3.6	1	2	1.8	0	ns
prot1422	164	2	1	3.6	0	4	9	6	4.8	sig
prot1423	181	3	1	4	2	1	2	0	4	ns
prot1424	285	4	8	9	10.5	3	2	4.5	9	ns
prot1425	172	4	4	12.6	7.2	2	6	1.8	7.2	ns
prot1426	103	6	4	2.4	7.2	5	8	4.8	8.4	ns
prot1427	430	6	5	8	10	4	1	6	4	ns
prot1428	130	9	6	9	7.5	5	5	18	16.5	sig
prot1429	123	7	2	7.2	9	3	3	7.2	9	ns
prot1430	304	2	5	4.8	7.2	3	2	3.6	4.8	ns
prot1431	164	5	4	16	10	2	4	8	8	ns
prot1432	75	2	3	6	6	1	2	7.5	4.5	ns
prot1433	173	2	5	9	1.8	5	4	7.2	1.8	sig
prot1434	176	0	3	3.6	2.4	2	4	6	2.4	ns
prot1435	191	4	3	4	2	2	5	0	8	ns
prot1436	138	0	2	10.5	1.5	4	2	9	9	sig
prot1437	148	1	4	5.4	0	5	2	5.4	5.4	ns
prot1438	101	3	4	2.4	3.6	5	4	10.8	8.4	sig
prot1439	157	3	2	8	4	3	4	4	4	ns
prot1440	488	4	2	4.5	3	2	2	1.5	3	sig
prot1441	133	3	7	9	5.4	5	2	3.6	7.2	sig
prot1442	229	4	6	2.4	2.4	5	5	8.4	2.4	sig
prot1443	89	4	4	2	14	1	0	4	12	ns
prot1444	317	0	4	3	1.5	5	1	1.5	3	ns
prot1445	88	3	4	9	5.4	3	3	1.8	5.4	ns
prot1446	180	2	4	3.6	0	4	0	4.8	2.4	ns
prot1447	207	4	1	4	6	2	1	2	8	ns
prot1448	235	2	0	4.5	6	2	0	4.5	6	ns
prot1449	86	3	1	1.8	7.2	3	3	0	0	ns
prot1450	115	1	4	1.2	4.8	1	4	1.2	2.4	ns
prot1451	127	4	1	2	6	3	3	6	0	ns
prot1452	229	3	3	3	1.5	1	0	3	3	ns
prot1453	247	5	3	5.4	3.6	1	2	9	1.8	ns
prot1454	573	1	4	1.2	2.4	4	4	2.4	1.2	ns
prot1455	176	2	2	0	8	5	2	8	8	ns
prot1456	169	1	1	7.5	0	2	4	3	3	ns
prot1457	81	2	3	5.4	3.6	2	2	5.4	7.2	ns
prot1458	89	0	5	4.8	3.6	1	3	0	1.2	ns
prot1459	178	2	1	0	2	4	1	4	2	ns
prot1460	151	0	2	0	3	0	2	3	3	ns
prot1461	146	0	5	5.4	0	2	0	12.6	3.6	ns
prot1462	217	1	3	3.6	2.4	2	0	3.6	3.6	ns
prot1463	159	0	1	4	2	1	4	4	0	ns
prot1464	237	4	1	1.5	6	2	2	1.5	6	ns
prot1465	587	1	2	1.8	1.8	3	5	3.6	0	ns
prot1466	128	3	1	3.6	0	3	4	1.2	2.4	ns
prot1467	425	1	0	2	8	1	1	2	2	ns
prot1468	256	1	3	3	3	1	3	6	0	ns
prot1469	136	4	4	0	0	2	3	3.6	3.6	ns
prot1470	76	2	2	0	1.2	3	2	2.4	3.6	sig
prot1471	175	1	4	6	0	1	4	12	2	sig
prot1472	231	3	2	4.5	3	0	1	6	0	ns
prot1473	337	2	1	0	7.2	1	1	3.6	5.4	ns
prot1474	239	2	2	2.4	2.4	1	5	4.8	2.4	ns
prot1475	456	2	2	4	0	0	2	0	6	ns
prot1476	126	2	2	1.5	0	2	1	1.5	1.5	ns
prot1477	488	2	0	1.8	3.6	2	0	3.6	3.6	ns
prot1478	127	1	0	0	2.4	0	1	1.2	1.2	ns
prot1479	191	5	2	6	14	1	3	8	8	ns
prot1480	114	5	0	1.5	6	5	4	6	1.5	ns
prot1481	62	3	1	1.8	5.4	1	4	1.8	7.2	ns
prot1482	350	8	2	3.6	4.8	2	7	2.4	0	ns
prot1483	108	7	3	4	10	5	6	0	6	ns
prot1484	321	3	2	0	0	3	0	6	4.5	ns
prot1485	308	2	2	1.8	1.8	2	0	3.6	3.6	ns
prot1486	59	8	1	6	3.6	5	5	2.4	4.8	sig
prot1487	218	2	3	6	6	2	1	8	6	ns
prot1488	106	2	1	4.5	3	12	9	18	13.5	sig
prot1489	154	2	2	3.6	5.4	3	1	5.4	16.2	ns
prot1490	166	2	1	1.2	6	0	2	2.4	0	ns
prot1491	515	4	2	4	8	3	2	12	8	ns
prot1492	183	5	4	0	3	4	4	1.5	3	ns
prot1493	162	3	2	3.6	0	4	1	0	7.2	ns
prot1494	140	2	2	1.2	2.4	6	1	1.2	0	ns
prot1495	169	0	3	6	2	1	2	8	4	ns
prot1496	242	1	4	1.5	1.5	2	1	7.5	4.5	ns
prot1497	292	5	1	0	0	2	2	1.8	7.2	ns
prot1498	197	3	2	4.8	4.8	5	2	3.6	1.2	ns
prot1499	856	1	0	10	4	5	3	2	2	ns
prot1500	127	6	2	3	1.5	3	3	18	4.5	sig
prot1501	72	2	2	0	7.2	3	2	1.8	5.4	ns
prot1502	148	0	3	2.4	4.8	0	3	4.8	6	ns
prot1503	53	0	0	0	4	3	3	24	12	sig
prot1504	98	2	0	3	1.5	2	1	0	0	ns
prot1505	405	2	2	9	3.6	0	3	5.4	3.6	ns
prot1506	104	3	1	2.4	2.4	2	6	2.4	2.4	sig
prot1507	176	2	2	8	0	2	1	8	2	ns
prot1508	125	3	2	1.5	6	1	2	0	3	ns
prot1509	160	1	2	1.8	3.6	2	1	3.6	1.8	ns
prot1510	316	0	1	2.4	2.4	4	2	2.4	1.2	ns
prot1511	978	0	2	2	6	2	3	2	6	ns
prot1512	234	1	0	3	3	2	0	1.5	3	ns
prot1513	431	1	1	3.6	1.8	0	1	0	1.8	ns
prot1514	2591	3	4	0	2.4	7	7	4.8	2.4	sig
prot1515	712	5	6	12	8	9	4	14	10	sig
prot1516	1852	0	2	7.5	9	4	6	3	12	sig
prot1517	2086	7	6	9	7.2	12	3	16.2	27	sig
prot1518	1064	3	1	2.4	4.8	11	7	2.4	2.4	ns
prot1519	609	10	10	16	16	9	11	36	14	sig
prot1520	645	2	4	3	0	1	2	6	6	ns
prot1521	969	1	2	1.8	1.8	3	4	3.6	7.2	ns
prot1522	857	3	1	2.4	0	1	2	1.2	4.8	ns
prot1523	488	0	2	6	0	1	1	0	0	ns
prot1524	2821	0	0	3	3	4	2	3	12	sig
prot1525	512	6	3	7.2	9	6	4	5.4	14.4	sig
prot1526	876	3	1	2.4	3.6	3	2	2.4	4.8	ns
prot1527	543	2	6	6	2	6	2	8	6	ns
prot1528	809	4	3	4.5	6	7	2	13.5	10.5	sig
prot1529	1674	1	0	1.8	5.4	1	1	7.2	3.6	ns
prot1530	1191	1	3	1.2	0	3	6	3.6	3.6	sig
prot1531	208	6	3	4	12	3	1	6	4	ns
prot1532	437	2	2	6	1.5	4	4	10.5	6	ns
prot1533	510	1	0	3.6	1.8	2	1	5.4	1.8	ns
prot1534	695	2	1	3.6	3.6	3	4	2.4	3.6	ns
prot1535	227	1	1	12	4	2	2	10	4	ns
prot1536	700	4	3	7.5	6	1	4	6	4.5	ns
prot1537	218	1	1	3.6	5.4	4	1	7.2	0	ns
prot1538	423	1	2	6	1.2	2	4	1.2	2.4	ns
prot1539	873	2	2	2	8	2	1	4	2	ns
prot1540	1426	2	0	6	1.5	0	2	3	4.5	ns
prot1541	520	1	0	0	0	2	2	0	3.6	ns
prot1542	290	11	7	13.2	6	9	13	15.6	12	ns
prot1543	296	0	2	10	10	4	7	6	10	ns
prot1544	309	5	0	7.5	1.5	1	2	6	7.5	ns
prot1545	502	1	4	10.8	3.6	5	1	3.6	3.6	ns
prot1546	204	0	2	0	1.2	1	4	3.6	2.4	ns
prot1547	437	2	6	4	4	1	7	10	4	ns
prot1548	314	2	4	3	9	3	1	10.5	4.5	ns
prot1549	402	3	1	1.8	3.6	8	10	7.2	18	sig
prot1550	188	6	2	2.4	6	1	0	2.4	2.4	ns
prot1551	434	1	4	6	4	0	1	4	2	ns
prot1552	325	0	3	1.5	3	1	3	0	1.5	ns
prot1553	607	1	0	5.4	0	0	2	3.6	0	ns
prot1554	739	2	2	1.2	1.2	6	3	3.6	10.8	sig
prot1555	235	1	1	0	2	0	0	8	0	ns
prot1556	982	2	3	1.5	3	3	3	4.5	1.5	ns
prot1557	392	3	2	0	9	1	2	7.2	9	ns
prot1558	543	2	1	1.2	0	3	1	2.4	2.4	ns
prot1559	462	2	3	4	2	1	1	2	2	ns
prot1560	348	0	1	3	3	4	1	0	4.5	ns
prot1561	463	0	1	3.6	1.8	2	1	0	0	ns
prot1562	173	4	6	3.6	1.2	6	8	12	4.8	sig
prot1563	274	4	3	2	8	5	6	8	4	sig
prot1564	251	4	4	7.5	4.5	1	10	1.5	7.5	ns
prot1565	231	1	3	7.2	9	5	3	7.2	1.8	ns
prot1566	394	1	4	2.4	10.8	3	3	0	3.6	ns
prot1567	240	2	0	8	6	2	2	4	6	ns
prot1568	441	4	2	1.5	6	2	2	7.5	4.5	ns
prot1569	200	2	3	3.6	5.4	1	3	5.4	10.8	ns
prot1570	371	3	1	2.4	3.6	6	3	4.8	3.6	sig
prot1571	313	7	3	4	2	1	1	8	0	ns
prot1572	730	2	4	4.5	4.5	4	2	4.5	6	ns
prot1573	329	1	0	1.8	7.2	3	1	1.8	1.8	ns
prot1574	627	2	1	4.8	4.8	1	1	1.2	2.4	ns
prot1575	250	4	4	2	2	0	3	8	6	ns
prot1576	144	3	3	1.5	9	0	3	1.5	3	ns
prot1577	472	4	2	1.8	3.6	3	1	3.6	1.8	ns
prot1578	421	2	4	4.8	1.2	2	2	4.8	2.4	ns
prot1579	250	2	0	4	0	3	1	2	4	ns
prot1580	266	0	2	1.5	3	1	1	1.5	1.5	sig
prot1581	861	0	0	0	3.6	4	2	9	7.2	ns
prot1582	1312	0	4	0	1.2	1	1	0	0	ns
prot1583	493	0	0	4	2	0	1	4	6	ns
prot1584	1082	1	0	1.5	1.5	0	1	4.5	0	ns
prot1585	648	1	1	3.6	0	2	4	1.8	5.4	ns
prot1586	276	4	4	0	1.2	4	2	1.2	0	ns
prot1587	518	2	2	0	0	2	1	0	0	ns
prot1588	640	5	0	1.5	1.5	1	2	1.5	0	ns
prot1589	722	3	5	5.4	0	1	7	5.4	7.2	ns
prot1590	147	3	2	3.6	2.4	4	1	6	6	ns
prot1591	193	5	12	18	0	3	5	2	8	ns
prot1592	194	8	4	3	3	2	5	4.5	1.5	ns
prot1593	365	3	3	1.8	7.2	1	6	7.2	3.6	ns
prot1594	290	1	3	3.6	3.6	2	1	1.2	2.4	ns
prot1595	636	2	1	6	4	2	3	2	2	ns
prot1596	1160	2	2	6	3	2	1	4.5	4.5	ns
prot1597	641	3	3	3.6	5.4	0	2	7.2	3.6	ns
prot1598	175	0	1	4.8	0	3	3	2.4	1.2	ns
prot1599	318	2	2	2	8	2	2	6	4	ns
prot1600	424	1	1	3	3	4	3	1.5	4.5	ns
prot1601	348	2	0	5.4	0	4	2	16.2	9	sig
prot1602	227	4	1	0	1.2	2	1	2.4	1.2	sig
prot1603	427	1	1	2	2	2	8	4	4	sig
prot1604	268	1	3	1.5	0	1	0	4.5	3	ns
prot1605	357	3	2	7.2	3.6	18	9	5.4	5.4	sig
prot1606	174	1	0	0	3.6	4	2	2.4	2.4	sig
prot1607	233	1	1	4	4	0	4	2	4	ns
prot1608	217	0	2	0	1.5	4	5	3	3	sig
prot1609	980	1	2	3.6	0	0	0	1.8	1.8	ns
prot1610	263	0	2	1.2	1.2	0	0	0	2.4	ns
prot1611	169	0	0	2	0	1	1	4	2	ns
prot1612	178	1	0	0	0	0	2	1.5	0	ns
prot1613	355	2	1	1.8	0	12	6	5.4	5.4	sig
prot1614	604	0	1	0	2.4	2	2	2.4	3.6	sig
prot1615	149	2	3	2	0	7	2	4	4	sig
prot1616	594	1	2	3	1.5	0	2	7.5	3	ns
prot1617	257	0	1	3.6	0	1	2	0	0	ns
prot1618	421	2	0	1.2	2.4	1	0	0	3.6	ns
prot1619	712	0	1	2	2	1	1	4	0	ns
prot1620	423	0	0	3	1.5	0	0	1.5	0	ns
prot1621	488	1	1	1.8	1.8	2	2	7.2	3.6	sig
prot1622	1872	3	2	0	0	2	1	1.2	0	ns
prot1623	153	13	7	8	6	6	24	30	24	sig
prot1624	275	1	1	6	3	4	0	6	4.5	ns
prot1625	463	2	3	9	1.8	2	4	3.6	9	ns
prot1626	103	1	8	3.6	0	0	3	2.4	10.8	ns
prot1627	287	2	0	2	10	4	4	6	4	ns
prot1628	282	4	0	4.5	6	18	3	18	4.5	sig
prot1629	200	1	4	3.6	3.6	2	7	7.2	7.2	ns
prot1630	149	5	0	2.4	2.4	1	6	8.4	6	sig
prot1631	149	2	1	8	0	1	6	2	4	ns
prot1632	132	2	4	1.5	1.5	3	1	3	3	ns
prot1633	118	3	3	5.4	3.6	3	3	7.2	5.4	ns
prot1634	191	2	0	1.2	3.6	4	4	1.2	4.8	ns
prot1635	189	2	4	4	6	4	2	20	4	sig
prot1636	273	2	1	1.5	7.5	2	7	3	6	sig
prot1637	327	1	0	3.6	3.6	0	1	5.4	5.4	ns
prot1638	148	3	3	2.4	2.4	2	0	0	2.4	ns
prot1639	206	4	3	2	6	4	1	0	2	ns
prot1640	108	2	3	3	3	3	2	3	1.5	ns
prot1641	267	2	3	1.8	9	2	2	7.2	1.8	ns
prot1642	204	2	1	3.6	2.4	2	2	1.2	1.2	ns
prot1643	223	1	0	12	0	3	9	24	6	sig
prot1644	298	1	2	4.5	3	4	8	6	3	sig
prot1645	194	3	4	5.4	0	1	4	1.8	1.8	ns
prot1646	77	2	1	1.2	4.8	2	1	1.2	1.2	ns
prot1647	166	0	4	4	0	4	4	2	2	ns
prot1648	418	3	5	6	4.5	2	1	4.5	3	ns
prot1649	418	0	0	1.8	1.8	4	2	7.2	3.6	sig
prot1650	127	1	2	2.4	1.2	1	0	3.6	2.4	ns
prot1651	279	3	2	4	8	2	2	12	12	sig
prot1652	181	1	2	3	0	2	1	3	4.5	ns
prot1653	129	1	1	3.6	3.6	1	4	1.8	3.6	ns
prot1654	161	3	1	2.4	1.2	6	3	10.8	7.2	sig
prot1655	126	3	3	6	8	1	4	6	8	ns
prot1656	326	1	2	3	3	2	3	4.5	4.5	sig
prot1657	207	4	0	0	3.6	1	3	7.2	7.2	ns
prot1658	191	3	5	1.2	4.8	4	0	3.6	4.8	ns
prot1659	238	1	0	8	6	1	1	2	2	ns
prot1660	210	4	2	0	1.5	2	2	7.5	3	ns
prot1661	331	2	2	1.8	5.4	1	1	1.8	0	ns
prot1662	574	2	2	1.2	1.2	1	3	2.4	1.2	ns
prot1663	455	4	1	6	2	2	2	0	4	ns
prot1664	553	2	0	3	3	4	2	1.5	6	ns
prot1665	522	4	1	1.8	3.6	0	2	0	1.8	ns
prot1666	325	1	2	3.6	3.6	3	5	3.6	1.2	ns
prot1667	208	5	1	2	2	1	0	4	6	ns
prot1668	232	2	1	0	3	1	2	1.5	0	ns
prot1669	219	3	3	0	0	2	2	3.6	1.8	ns
prot1670	409	1	3	0	4.8	4	2	2.4	1.2	ns
prot1671	233	3	1	4	6	0	1	6	0	ns
prot1672	772	1	1	1.5	1.5	1	3	3	1.5	ns
prot1673	360	3	2	3.6	0	4	1	7.2	7.2	ns
prot1674	439	4	2	1.2	1.2	2	5	0	0	ns
prot1675	442	1	3	4	2	2	1	2	2	ns
prot1676	138	2	2	3	0	0	0	1.5	0	ns
prot1677	106	0	3	3.6	1.8	1	0	0	1.8	ns
prot1678	370	1	1	3.6	1.2	3	2	0	1.2	ns
prot1679	629	1	2	0	2	3	3	6	18	sig
prot1680	187	0	2	4.5	1.5	1	0	0	1.5	ns
prot1681	596	2	1	1.8	1.8	4	0	1.8	0	ns
prot1682	255	1	0	0	1.2	0	1	1.2	0	ns
prot1683	92	5	5	24	14	8	5	16	6	ns
prot1684	171	3	7	4.5	4.5	3	3	6	10.5	ns
prot1685	165	7	2	1.8	5.4	15	24	21.6	10.8	sig
prot1686	148	4	5	6	6	2	2	2.4	4.8	ns
prot1687	229	2	3	4	6	2	2	10	10	ns
prot1688	123	4	3	9	0	4	3	3	1.5	ns
prot1689	77	2	2	12.6	1.8	3	4	5.4	3.6	ns
prot1690	465	6	2	3.6	6	3	2	1.2	2.4	ns
prot1691	279	0	1	8	4	0	0	2	6	ns
prot1692	278	0	3	0	1.5	1	1	1.5	1.5	ns
prot1693	119	2	0	3.6	3.6	2	2	1.8	1.8	ns
prot1694	148	2	1	1.2	3.6	2	1	3.6	2.4	ns
prot1695	72	1	2	4	2	1	1	2	4	ns
prot1696	353	4	3	3	3	0	2	0	1.5	ns
prot1697	196	0	0	0	9	2	1	1.8	3.6	sig
prot1698	174	3	1	1.2	3.6	2	2	2.4	3.6	ns
prot1699	126	2	2	4	2	3	3	24	6	sig
prot1700	235	3	2	6	1.5	1	1	0	6	ns
prot1701	235	1	0	1.8	5.4	2	2	1.8	3.6	ns
prot1702	110	1	3	0	1.2	2	2	3.6	6	ns
prot1703	188	2	4	2	0	0	3	0	2	ns
prot1704	225	2	1	0	7.5	0	0	3	1.5	ns
prot1705	138	2	2	1.8	5.4	4	6	3.6	5.4	sig
prot1706	174	3	2	0	2.4	4	2	2.4	7.2	ns
prot1707	672	0	1	4	2	3	4	8	4	ns
prot1708	84	4	2	0	6	4	4	1.5	1.5	sig
prot1709	107	0	2	3.6	0	2	1	3.6	5.4	ns
prot1710	146	4	1	0	0	2	3	2.4	4.8	sig
prot1711	183	2	2	8	6	2	2	2	6	ns
prot1712	555	0	0	1.5	1.5	0	2	3	4.5	ns
prot1713	467	2	1	0	0	1	1	1.8	1.8	sig
prot1714	265	1	2	1.2	2.4	2	2	2.4	1.2	ns
prot1715	598	2	2	0	2	4	2	10	10	sig
prot1716	317	0	3	1.5	1.5	0	1	1.5	1.5	ns
prot1717	196	2	0	0	1.8	1	1	1.8	3.6	sig
prot1718	267	1	0	1.2	0	1	1	2.4	2.4	ns
prot1719	612	1	2	2	6	1	1	2	2	sig
prot1720	62	1	1	6	1.5	2	1	4.5	3	ns
prot1721	77	3	2	1.8	7.2	1	2	1.8	1.8	ns
prot1722	68	0	3	1.2	1.2	1	3	0	1.2	ns
prot1723	632	1	2	0	2	3	1	4	2	ns
prot1724	230	1	0	0	0	0	0	3	4.5	ns
prot1725	133	0	1	0	0	0	0	3.6	1.8	ns
prot1726	334	1	0	1.2	1.2	2	3	2.4	3.6	sig
prot1727	311	3	0	6	2	0	0	6	4	ns
prot1728	563	2	4	1.5	1.5	2	3	3	3	sig
prot1729	327	2	3	3.6	1.8	1	0	1.8	3.6	ns
prot1730	144	3	1	2.4	2.4	1	2	2.4	4.8	ns
prot1731	668	0	1	0	6	0	2	0	2	ns
prot1732	85	1	3	4.5	3	2	4	3	4.5	ns
prot1733	102	5	1	0	7.2	1	0	0	1.8	ns
prot1734	508	2	0	1.2	2.4	1	2	6	1.2	ns
prot1735	226	2	2	14	6	3	0	2	6	ns
prot1736	676	1	1	0	0	2	3	1.5	0	ns
prot1737	539	0	0	0	3.6	2	2	0	0	ns
prot1738	295	0	1	0	0	1	1	2.4	0	ns
prot1739	224	1	1	0	2	0	0	0	2	ns
prot1740	2292	1	2	0	3	1	1	1.5	1.5	ns
prot1741	170	3	2	12.6	1.8	4	9	7.2	12.6	sig
prot1742	134	3	1	2.4	2.4	2	2	1.2	1.2	ns
prot1743	255	2	2	4	4	6	2	4	10	sig
prot1744	304	4	2	4.5	6	2	2	4.5	6	ns
prot1745	237	4	6	7.2	0	0	1	1.8	5.4	ns
prot1746	105	1	4	0	0	0	2	1.2	0	ns
prot1747	69	2	1	2	8	0	2	0	12	ns
prot1748	247	2	3	6	1.5	5	4	3	10.5	sig
prot1749	99	2	2	5.4	0	6	3	9	1.8	ns
prot1750	116	2	1	4.8	1.2	1	3	1.2	1.2	ns
prot1751	152	1	3	2	2	0	3	4	6	ns
prot1752	225	1	4	7.5	4.5	3	2	4.5	6	ns
prot1753	147	1	1	1.8	0	6	6	3.6	3.6	sig
prot1754	125	3	1	2.4	4.8	1	5	3.6	2.4	ns
prot1755	90	1	3	10	2	2	4	8	4	sig
prot1756	237	2	1	0	3	3	3	1.5	1.5	ns
prot1757	66	1	0	0	3.6	0	2	1.8	5.4	ns
prot1758	264	2	1	0	0	2	2	2.4	4.8	ns
prot1759	137	3	3	2	2	0	3	2	2	ns
prot1760	511	0	1	0	3	0	1	1.5	3	ns
prot1761	141	1	0	5.4	1.8	3	3	7.2	3.6	ns
prot1762	280	1	3	1.2	0	1	2	1.2	1.2	ns
prot1763	302	3	0	2	2	3	1	6	0	ns
prot1764	74	3	1	3	3	1	0	0	1.5	ns
prot1765	171	4	1	0	9	2	1	1.8	9	ns
prot1766	95	1	0	1.2	3.6	1	2	3.6	0	ns
prot1767	367	1	1	2	4	2	1	2	0	ns
prot1768	144	1	2	4.5	3	0	2	3	0	ns
prot1769	664	0	2	0	1.8	2	2	7.2	5.4	sig
prot1770	179	1	0	2.4	2.4	4	1	3.6	4.8	ns
prot1771	114	1	1	0	2	1	2	0	4	ns
prot1772	161	2	0	3	1.5	1	1	3	1.5	sig
prot1773	205	1	2	3.6	1.8	1	4	3.6	3.6	sig
prot1774	305	2	0	1.2	0	2	2	0	0	ns
prot1775	416	1	0	0	10	0	4	2	4	ns
prot1776	397	1	1	1.5	0	2	0	3	1.5	ns
prot1777	224	0	1	0	1.8	1	2	1.8	0	ns
prot1778	314	3	1	0	1.2	1	0	1.2	0	ns
prot1779	174	1	1	2	2	1	1	2	2	ns
prot1780	416	0	1	6	1.5	0	2	0	3	ns
prot1781	131	2	3	0	3.6	1	3	0	1.8	ns
prot1782	107	1	1	2.4	1.2	1	3	0	2.4	ns
prot1783	163	2	2	0	0	2	2	6	0	ns
prot1784	564	1	1	0	0	1	0	3	1.5	ns
prot1785	208	0	0	0	0	2	2	3.6	7.2	sig
prot1786	135	1	1	2.4	2.4	1	1	0	0	ns
prot1787	3394	2	1	0	4	4	3	6	4	ns
prot1788	1957	1	2	1.5	6	1	3	1.5	4.5	ns
prot1789	1088	0	3	1.8	7.2	1	2	5.4	3.6	ns
prot1790	424	2	1	2.4	0	4	5	1.2	1.2	ns
prot1791	1035	1	1	8	0	0	3	4	2	ns
prot1792	926	1	0	4.5	3	4	2	3	6	sig
prot1793	1669	1	0	5.4	1.8	3	2	0	1.8	ns
prot1794	201	4	2	3.6	1.2	4	10	2.4	4.8	sig
prot1795	539	0	1	0	2	1	0	4	8	ns
prot1796	638	0	1	0	1.5	0	0	3	0	ns
prot1797	225	5	3	3.6	1.8	4	4	5.4	14.4	ns
prot1798	319	3	3	2.4	3.6	2	3	4.8	3.6	ns
prot1799	520	2	5	2	6	2	2	2	2	ns
prot1800	785	3	2	1.5	0	11	9	7.5	10.5	sig
prot1801	629	4	2	0	1.8	4	8	7.2	7.2	sig
prot1802	341	2	1	1.2	1.2	1	0	4.8	2.4	ns
prot1803	412	2	2	2	0	2	1	6	6	ns
prot1804	308	0	2	0	3	0	0	0	4.5	ns
prot1805	743	1	1	0	1.8	1	1	0	1.8	ns
prot1806	470	1	3	2.4	1.2	2	2	0	2.4	ns
prot1807	1140	1	0	2	2	0	0	8	0	ns
prot1808	1466	2	1	4.5	1.5	3	6	4.5	4.5	sig
prot1809	254	1	2	5.4	10.8	4	1	1.8	7.2	ns
prot1810	257	3	3	0	3.6	4	2	3.6	2.4	ns
prot1811	375	3	1	4	4	2	1	2	0	ns
prot1812	1882	0	2	4.5	4.5	2	2	1.5	0	ns
prot1813	1300	4	0	1.8	5.4	0	0	0	1.8	ns
prot1814	444	2	1	3.6	2.4	1	5	1.2	1.2	sig
prot1815	832	0	1	8	0	0	2	6	4	ns
prot1816	582	0	1	6	1.5	3	3	1.5	0	ns
prot1817	280	1	1	5.4	1.8	0	1	3.6	1.8	ns
prot1818	1244	1	1	1.2	2.4	3	1	1.2	1.2	ns
prot1819	276	4	3	2	4	3	2	2	0	ns
prot1820	623	1	2	1.5	7.5	3	0	1.5	4.5	ns
prot1821	450	0	2	0	0	0	1	1.8	5.4	ns
prot1822	247	0	0	1.2	1.2	0	1	0	1.2	ns
prot1823	387	0	1	4	2	1	2	2	0	ns
prot1824	662	1	1	3	3	1	4	3	1.5	sig
prot1825	743	0	0	1.8	5.4	0	1	3.6	0	ns
prot1826	874	0	0	2.4	0	2	0	3.6	2.4	ns
prot1827	1301	1	0	2	0	4	2	4	4	sig
prot1828	274	1	3	3	4.5	2	3	1.5	1.5	ns
prot1829	551	1	3	5.4	3.6	2	5	1.8	3.6	ns
prot1830	447	2	2	3.6	0	1	2	4.8	1.2	ns
prot1831	154	3	2	6	6	4	4	4	8	sig
prot1832	210	1	4	3	10.5	1	3	1.5	1.5	ns
prot1833	290	4	0	3.6	5.4	5	3	1.8	1.8	ns
prot1834	220	3	4	1.2	4.8	1	2	4.8	4.8	ns
prot1835	184	0	4	6	4	5	4	8	10	sig
prot1836	168	0	3	1.5	0	4	2	3	3	sig
prot1837	102	0	1	7.2	7.2	6	2	3.6	3.6	ns
prot1838	327	2	5	2.4	1.2	3	4	0	4.8	ns
prot1839	962	1	1	4	2	1	5	0	2	ns
prot1840	556	3	4	1.5	3	1	4	1.5	0	ns
prot1841	374	0	4	3.6	0	1	1	3.6	1.8	ns
prot1842	728	0	3	1.2	1.2	3	3	2.4	0	ns
prot1843	243	0	1	6	4	0	0	0	2	ns
prot1844	127	0	2	0	3	2	0	1.5	0	ns
prot1845	519	1	1	1.8	7.2	3	2	7.2	7.2	sig
prot1846	492	1	2	0	0	2	4	1.2	2.4	ns
prot1847	233	3	2	2	8	6	1	12	2	sig
prot1848	287	5	4	1.5	4.5	3	1	1.5	0	ns
prot1849	337	0	2	1.8	1.8	1	1	5.4	3.6	ns
prot1850	404	1	0	0	2.4	2	1	1.2	2.4	ns
prot1851	3175	0	0	4	0	3	0	0	4	ns
prot1852	243	0	0	0	0	2	2	3	3	sig
prot1853	275	0	2	5.4	1.8	4	1	0	5.4	ns
prot1854	648	3	3	3.6	2.4	2	1	1.2	3.6	ns
prot1855	172	0	1	2	4	1	1	0	2	ns
prot1856	283	8	3	3	1.5	2	1	0	4.5	ns
prot1857	159	0	2	5.4	7.2	1	2	7.2	7.2	ns
prot1858	372	3	1	2.4	2.4	1	2	2.4	2.4	ns
prot1859	174	1	2	4	8	2	3	10	6	ns
prot1860	182	0	0	1.5	3	1	2	6	4.5	ns
prot1861	251	1	1	1.8	5.4	3	4	3.6	5.4	sig
prot1862	1009	2	2	6	4.8	1	6	1.2	2.4	sig
prot1863	233	0	2	2	0	1	0	4	2	ns
prot1864	158	3	1	1.5	7.5	4	2	4.5	1.5	ns
prot1865	200	1	3	3.6	0	2	3	1.8	7.2	ns
prot1866	292	2	0	1.2	4.8	0	1	2.4	1.2	ns
prot1867	399	2	1	6	2	3	0	0	0	ns
prot1868	229	2	0	1.5	1.5	1	0	1.5	1.5	ns
prot1869	228	2	2	7.2	3.6	3	3	1.8	3.6	ns
prot1870	445	1	0	0	0	4	2	4.8	9.6	sig
prot1871	334	2	3	2	0	0	2	0	2	ns
prot1872	848	1	0	0	3	1	6	1.5	3	sig
prot1873	151	5	3	3.6	1.8	2	1	1.8	1.8	ns
prot1874	1410	3	1	3.6	3.6	2	3	3.6	3.6	ns
prot1875	164	0	1	0	4	1	1	0	6	ns
prot1876	114	4	1	3	6	0	0	1.5	6	ns
prot1877	262	0	2	7.2	5.4	2	4	7.2	3.6	sig
prot1878	174	2	3	1.2	1.2	0	1	1.2	2.4	ns
prot1879	987	2	1	2	8	1	1	8	2	sig
prot1880	170	1	1	1.5	3	2	0	3	3	ns
prot1881	399	2	2	1.8	0	1	1	1.8	3.6	ns
prot1882	504	2	0	2.4	1.2	1	1	1.2	1.2	ns
prot1883	359	0	0	4	6	1	5	2	2	ns
prot1884	85	1	0	3	1.5	1	0	1.5	1.5	ns
prot1885	186	2	0	3.6	5.4	3	3	21.6	5.4	sig
prot1886	231	0	1	1.2	3.6	1	2	1.2	1.2	sig
prot1887	161	1	2	4	2	3	3	2	4	ns
prot1888	296	2	1	3	1.5	1	2	3	0	ns
prot1889	362	3	0	9	3.6	0	0	3.6	5.4	ns
prot1890	492	1	2	1.2	1.2	1	4	1.2	1.2	ns
prot1891	240	0	0	8	0	0	2	4	2	ns
prot1892	587	2	2	1.5	1.5	3	2	0	1.5	ns
prot1893	523	2	1	0	0	0	6	0	0	ns
prot1894	979	0	0	1.2	0	3	3	3.6	3.6	sig
prot1895	2381	1	2	4	0	1	1	0	0	ns
prot1896	246	1	0	1.5	1.5	0	0	3	1.5	ns
prot1897	309	1	1	3.6	1.8	0	0	0	3.6	ns
prot1898	214	0	1	1.2	0	0	0	4.8	0	ns
prot1899	659	1	1	0	4	3	6	6	6	sig
prot1900	185	1	0	1.5	0	5	4	3	3	sig
prot1901	201	1	1	1.8	1.8	2	1	3.6	3.6	ns
prot1902	464	0	0	1.2	1.2	1	2	3.6	1.2	ns
prot1903	298	1	1	0	4	3	5	0	4	ns
prot1904	502	0	0	1.5	3	1	1	1.5	1.5	sig
prot1905	295	1	0	1.8	1.8	0	2	0	1.8	ns
prot1906	1921	1	0	2.4	0	0	0	1.2	2.4	ns
prot1907	900	2	3	0	0	1	6	0	2	ns
prot1908	1567	2	4	0	1.5	0	0	0	0	ns
prot1909	659	1	1	3.6	3.6	2	1	0	1.8	ns
prot1910	909	0	0	1.2	0	3	2	2.4	2.4	sig
prot1911	193	1	3	4	0	2	2	8	4	sig
prot1912	431	2	2	3	3	1	1	4.5	1.5	ns
prot1913	118	1	2	0	1.8	2	2	3.6	7.2	sig
prot1914	229	3	2	3.6	2.4	5	9	3.6	3.6	ns
prot1915	232	1	4	2	4	1	0	6	8	ns
prot1916	267	2	2	1.5	1.5	1	0	3	1.5	ns
prot1917	266	3	2	3.6	3.6	1	1	1.8	1.8	ns
prot1918	183	1	2	0	4.8	1	0	0	0	ns
prot1919	909	7	2	2	4	2	2	4	10	ns
prot1920	219	1	2	3	1.5	2	2	3	1.5	ns
prot1921	141	3	2	1.8	9	0	0	0	0	ns
prot1922	154	3	3	4.8	1.2	1	1	0	1.2	ns
prot1923	243	3	1	2	0	1	0	0	2	ns
prot1924	135	1	3	0	1.5	2	1	1.5	3	ns
prot1925	315	2	1	0	3.6	1	1	0	1.8	ns
prot1926	517	2	0	2.4	1.2	2	0	2.4	3.6	ns
prot1927	127	3	2	0	8	3	0	0	0	ns
prot1928	439	2	2	4.5	0	2	2	3	3	ns
prot1929	398	1	0	5.4	3.6	1	1	1.8	5.4	ns
prot1930	462	0	0	2.4	0	0	2	1.2	0	ns
prot1931	202	3	3	0	4	2	0	4	6	ns
prot1932	114	1	1	1.5	3	1	1	0	4.5	ns
prot1933	137	1	0	5.4	1.8	0	1	0	3.6	ns
prot1934	124	1	1	1.2	1.2	0	2	3.6	0	ns
prot1935	641	1	3	2	4	2	1	4	2	sig
prot1936	415	0	1	0	1.5	0	2	4.5	9	ns
prot1937	448	1	0	0	1.8	2	0	9	1.8	ns
prot1938	572	1	0	1.2	2.4	3	0	0	1.2	ns
prot1939	819	2	3	2	4	1	1	2	2	sig
prot1940	365	0	0	0	0	3	3	4.5	13.5	sig
prot1941	600	1	0	1.8	1.8	1	1	1.8	5.4	ns
prot1942	692	2	1	1.2	0	2	2	1.2	1.2	ns
prot1943	244	0	1	2	6	1	1	4	0	ns
prot1944	203	1	1	3	1.5	3	2	1.5	0	ns
prot1945	383	0	1	3.6	1.8	1	2	0	3.6	ns
prot1946	208	1	2	0	3.6	0	1	3.6	0	ns
prot1947	292	3	1	4	4	7	0	2	6	ns
prot1948	288	2	1	1.5	0	1	1	1.5	0	ns
prot1949	111	0	3	3.6	0	0	0	1.8	0	ns
prot1950	309	1	1	0	0	0	3	1.2	2.4	ns
prot1951	555	1	2	2	4	1	4	2	6	ns
prot1952	719	1	1	3	0	0	0	0	3	ns
prot1953	548	1	1	3.6	0	3	2	0	0	ns
prot1954	209	0	2	1.2	2.4	1	0	1.2	0	ns
prot1955	561	1	2	4	4	0	1	2	2	ns
prot1956	575	1	3	1.5	4.5	2	7	7.5	6	sig
prot1957	193	1	3	1.8	3.6	2	2	0	5.4	ns
prot1958	476	3	2	2.4	0	1	0	0	1.2	ns
prot1959	426	0	1	2	0	3	2	0	0	ns
prot1960	210	0	3	1.5	1.5	2	2	3	6	sig
prot1961	167	0	0	1.8	5.4	2	2	5.4	7.2	sig
prot1962	255	1	0	0	0	1	1	0	0	ns
prot1963	259	2	0	0	2	2	1	0	2	ns
prot1964	828	0	0	0	4.5	2	1	1.5	4.5	ns
prot1965	491	0	2	1.8	1.8	1	1	3.6	0	ns
prot1966	116	1	0	1.2	0	3	3	3.6	10.8	sig
prot1967	392	1	0	0	2	4	1	4	0	ns
prot1968	278	1	0	1.5	1.5	1	2	0	3	ns
prot1969	275	0	2	1.8	5.4	1	0	1.8	0	ns
prot1970	542	0	1	0	0	1	0	0	0	ns
prot1971	303	1	0	6	2	1	0	0	2	ns
prot1972	206	0	3	1.5	0	3	3	4.5	18	sig
prot1973	575	1	2	3.6	0	1	2	0	3.6	ns
prot1974	882	0	1	0	1.2	1	2	1.2	1.2	ns
prot1975	503	2	1	2	2	1	0	4	4	ns
prot1976	350	0	3	0	0	0	3	1.5	1.5	ns
prot1977	277	0	0	1.8	0	1	1	3.6	1.8	ns
prot1978	251	1	1	1.2	1.2	3	1	0	2.4	ns
prot1979	223	0	0	0	0	1	0	0	0	ns
prot1980	109	5	1	0	1.5	2	1	7.5	6	ns
prot1981	1093	1	2	7.2	0	2	4	3.6	1.8	ns
prot1982	123	1	0	2.4	0	5	1	1.2	0	ns
prot1983	160	1	1	2	2	1	2	4	2	sig
prot1984	160	2	3	1.5	0	3	1	1.5	0	ns
prot1985	433	1	1	0	7.2	1	0	3.6	3.6	ns
prot1986	214	1	3	3.6	1.2	3	1	1.2	0	ns
prot1987	114	3	1	4	4	1	1	2	0	ns
prot1988	178	2	3	1.5	6	1	3	1.5	1.5	ns
prot1989	248	3	0	0	3.6	0	0	1.8	3.6	ns
prot1990	49	2	2	1.2	1.2	0	3	1.2	1.2	ns
prot1991	86	4	5	8	4	4	3	2	6	ns
prot1992	335	1	0	0	0	1	1	1.5	4.5	ns
prot1993	171	7	2	3.6	3.6	0	0	5.4	1.8	ns
prot1994	214	0	2	3.6	0	3	15	14.4	7.2	sig
prot1995	108	0	0	2	0	1	1	2	2	ns
prot1996	115	1	1	4.5	1.5	2	3	3	3	sig
prot1997	96	1	2	1.8	1.8	3	2	0	1.8	ns
prot1998	82	2	1	0	1.2	1	0	2.4	0	ns
prot1999	365	1	0	4	0	1	1	2	0	ns
[truncated: 1,549 more rows]
