# Supplementary material for: Protein complex-based analysis is resistant to the obfuscating consequences of batch effects --- a case study in clinical proteomics
Source: BMC Genomics. 2017 Mar 14;18(Suppl 2):142. doi: 10.1186/s12864-017-3490-3 (PMC5374662; doi:10.1186/s12864-017-3490-3)
Supplement: Supplementary file 2 — Simulated data D2.2H. (ZIP 3730 kb) [file 12864_2017_3490_MOESM2_ESM.zip › D2.2.378.txt]

protLen	X0	X0.1	X0.2	X0.3	X1	X1.1	X1.2	X1.3	sig
prot1	1338	905	878	1044	1045.2	867	900	1081.2	1106.4	ns
prot2	2199	33	34	99	72	33	34	90	108	ns
prot3	1538	37	30	56	60	28	36	66	50	ns
prot4	2319	23	20	37.5	40.5	28	15	28.5	22.5	ns
prot5	1392	43	42	67.2	55.2	34	63	49.2	61.2	ns
prot6	1985	30	30	111	99	37	30	81	132	ns
prot7	1262	47	41	88	100	72	76	180	160	sig
prot8	3862	13	15	22.5	28.5	26	20	37.5	19.5	ns
prot9	1295	46	45	55.2	56.4	39	45	58.8	40.8	ns
prot10	4287	13	17	51	24	42	48	117	63	sig
prot11	1277	37	34	80	72	50	51	92	78	ns
prot12	3587	6	12	9	12	4	8	7.5	13.5	ns
prot13	774	58	70	97.2	90	77	64	78	75.6	ns
prot14	1960	4	4	15	21	5	7	27	9	ns
prot15	858	55	60	112	136	64	73	128	142	ns
prot16	693	78	85	127.5	111	63	70	111	120	ns
prot17	748	65	64	70.8	68.4	148	156	144	129.6	sig
prot18	875	30	38	156	150	45	46	153	183	ns
prot19	1755	23	13	24	36	13	10	18	28	ns
prot20	839	33	34	64.5	57	53	43	63	66	sig
prot21	857	28	29	32.4	30	45	42	43.2	46.8	sig
prot22	1248	24	30	81	87	35	27	84	90	ns
prot23	1308	12	18	30	34	14	25	24	30	ns
prot24	1260	18	13	19.5	21	16	18	30	34.5	ns
prot25	1487	6	4	8.4	6	14	12	12	24	sig
prot26	477	97	100	279	267	84	92	306	261	ns
prot27	1324	35	22	52	42	26	22	46	52	ns
prot28	997	17	19	24	31.5	22	16	28.5	25.5	ns
prot29	623	97	108	133.2	135.6	94	115	134.4	158.4	ns
prot30	657	113	95	306	336	104	80	324	327	ns
prot31	1735	11	11	26	12	11	17	28	34	ns
prot32	904	9	14	12	10.5	12	11	22.5	27	ns
prot33	446	197	185	225.6	219.6	180	202	232.8	236.4	ns
prot34	262	183	182	528	447	181	185	549	573	ns
prot35	682	115	84	212	214	98	115	200	226	ns
prot36	742	59	55	79.5	76.5	48	51	72	76.5	ns
prot37	630	42	34	56.4	36	30	36	57.6	49.2	ns
prot38	672	37	30	84	90	33	33	105	87	ns
prot39	1056	18	31	50	58	27	22	54	82	ns
prot40	1098	22	19	30	42	22	28	28.5	36	ns
prot41	1192	6	14	18	14.4	14	13	15.6	18	ns
prot42	1888	16	18	27	45	20	19	48	27	ns
prot43	500	157	207	362	306	172	163	326	368	ns
prot44	610	50	56	88.5	82.5	55	49	75	72	ns
prot45	543	33	47	43.2	38.4	64	62	43.2	52.8	sig
prot46	685	21	25	84	102	30	36	66	93	ns
prot47	546	21	20	50	52	29	36	52	54	ns
prot48	1311	13	8	16.5	12	10	13	13.5	22.5	ns
prot49	1047	12	14	13.2	9.6	16	13	16.8	13.2	sig
prot50	491	135	139	378	408	129	132	372	429	ns
prot51	654	88	50	152	120	81	67	100	134	ns
prot52	639	58	52	106.5	90	156	183	292.5	292.5	sig
prot53	740	53	63	45.6	63.6	168	183	219.6	169.2	sig
prot54	1143	18	22	48	78	13	28	60	57	ns
prot55	966	12	24	34	46	19	18	16	32	ns
prot56	1042	10	14	21	16.5	10	16	16.5	22.5	ns
prot57	2166	5	11	12	8.4	10	3	12	19.2	sig
prot58	443	28	30	129	96	25	33	60	105	ns
prot59	589	30	28	40	38	18	24	40	40	ns
prot60	740	14	18	31.5	37.5	17	26	28.5	28.5	ns
prot61	532	22	21	33.6	18	23	21	22.8	37.2	ns
prot62	740	14	11	57	42	9	8	30	42	ns
prot63	727	9	9	24	26	30	42	78	66	sig
prot64	1585	7	4	10.5	15	1	7	6	12	ns
prot65	479	249	245	308.4	272.4	238	245	314.4	298.8	ns
prot66	364	149	130	459	459	144	158	489	600	ns
prot67	433	149	172	320	268	152	170	282	302	ns
prot68	346	149	148	214.5	205.5	142	152	223.5	231	ns
prot69	545	90	76	116.4	121.2	90	98	102	94.8	ns
prot70	472	73	70	180	267	78	67	195	246	ns
prot71	478	49	51	126	82	47	58	100	102	ns
prot72	413	54	35	60	64.5	42	49	72	87	ns
prot73	496	40	41	46.8	56.4	32	43	52.8	45.6	ns
prot74	630	29	27	87	63	24	31	96	105	ns
prot75	544	14	23	54	62	27	26	36	48	ns
prot76	880	14	9	25.5	28.5	9	20	21	24	sig
prot77	684	5	11	22.8	10.8	10	9	15.6	12	ns
prot78	988	10	13	30	27	10	13	39	48	ns
prot79	430	60	82	142	118	61	74	150	134	ns
prot80	707	20	23	36	45	27	32	31.5	33	ns
prot81	418	26	26	30	19.2	58	59	60	56.4	sig
prot82	820	23	19	42	30	19	14	27	57	ns
prot83	1450	11	13	26	12	10	14	28	36	sig
prot84	500	77	80	121.5	123	267	225	391.5	310.5	sig
prot85	451	55	58	62.4	68.4	70	48	51.6	64.8	ns
prot86	757	34	28	66	84	20	32	96	72	ns
prot87	539	17	18	64	44	25	32	58	48	ns
prot88	455	18	18	37.5	28.5	29	34	34.5	61.5	sig
prot89	646	20	21	26.4	22.8	51	57	72	79.2	sig
prot90	533	8	6	27	27	7	12	24	39	ns
prot91	1101	5	4	6	4	8	5	6	8	ns
prot92	375	182	156	274.5	258	310	331	520.5	408	sig
prot93	477	116	98	135.6	144	103	108	162	147.6	ns
prot94	440	80	74	222	240	65	75	222	183	ns
prot95	445	61	76	162	162	79	75	140	120	ns
prot96	373	54	51	73.5	45	50	67	91.5	84	ns
prot97	606	25	34	49.2	42	37	25	40.8	49.2	ns
prot98	343	19	33	60	78	31	41	54	105	sig
prot99	403	24	21	56	36	28	17	44	40	ns
prot100	591	15	15	31.5	33	21	26	30	31.5	ns
prot101	641	10	16	13.2	16.8	9	8	7.2	16.8	ns
prot102	583	16	11	33	33	23	31	54	42	sig
prot103	544	10	8	20	24	12	14	30	24	ns
prot104	2137	3	2	9	13.5	18	10	21	24	sig
prot105	375	43	36	40.8	44.4	43	47	55.2	48	ns
prot106	454	50	38	144	123	48	39	150	120	ns
prot107	472	35	28	56	88	117	102	228	264	sig
prot108	517	35	29	58.5	40.5	34	21	43.5	57	ns
prot109	464	26	28	20.4	28.8	20	33	50.4	25.2	ns
prot110	637	24	24	54	72	25	15	51	45	ns
prot111	423	21	14	44	42	22	16	48	44	ns
prot112	414	14	9	7.5	21	13	20	15	21	ns
prot113	898	19	14	22.8	20.4	11	19	22.8	26.4	ns
prot114	498	14	10	39	27	20	22	54	36	sig
prot115	580	20	16	28	30	14	18	28	46	ns
prot116	448	14	12	9	15	7	15	19.5	19.5	ns
prot117	569	7	6	9.6	15.6	9	9	13.2	7.2	ns
prot118	1032	3	13	18	9	3	6	15	15	ns
prot119	357	84	99	204	198	106	81	210	170	ns
prot120	231	52	47	103.5	100.5	50	62	105	112.5	ns
prot121	372	50	45	55.2	61.2	50	63	55.2	52.8	ns
prot122	375	49	37	117	165	159	147	486	423	sig
prot123	507	43	41	94	76	32	48	84	80	ns
prot124	411	35	26	52.5	52.5	33	31	48	72	ns
prot125	374	26	24	31.2	30	21	20	26.4	26.4	ns
prot126	827	17	13	66	54	12	17	51	48	ns
prot127	774	13	26	44	22	11	11	24	34	ns
prot128	576	4	4	13.5	16.5	3	6	7.5	7.5	ns
prot129	413	13	5	27.6	20.4	8	12	4.8	8.4	ns
prot130	569	17	16	30	33	14	6	18	30	ns
prot131	590	8	10	10	26	17	4	22	30	ns
prot132	774	10	10	12	12	3	3	16.5	10.5	ns
prot133	1023	8	9	12	14.4	11	12	10.8	8.4	ns
prot134	803	5	3	15	12	4	8	12	6	ns
prot135	242	64	55	104	120	56	62	120	148	ns
prot136	439	56	54	102	70.5	64	51	100.5	88.5	ns
prot137	318	53	66	60	55.2	82	78	98.4	97.2	sig
prot138	278	58	61	165	168	153	162	549	603	sig
prot139	309	47	41	96	92	43	42	68	90	ns
prot140	568	35	33	46.5	49.5	36	32	57	43.5	ns
prot141	316	33	27	45.6	37.2	27	33	45.6	36	ns
prot142	283	25	28	87	63	58	74	180	144	sig
prot143	608	20	23	46	36	22	31	46	58	ns
prot144	673	14	22	25.5	34.5	18	22	34.5	30	ns
prot145	414	14	23	20.4	27.6	22	36	38.4	50.4	sig
prot146	707	16	16	72	78	22	18	54	45	ns
prot147	406	21	18	28	36	14	20	42	26	ns
prot148	510	15	13	16.5	18	12	20	34.5	13.5	ns
prot149	500	19	14	14.4	13.2	13	9	9.6	15.6	ns
prot150	350	9	9	15	39	4	16	27	27	ns
prot151	683	15	12	32	30	19	8	34	26	ns
prot152	569	14	12	19.5	10.5	14	26	9	48	sig
prot153	450	8	14	18	8.4	8	9	12	15.6	ns
prot154	399	10	8	18	27	20	12	33	18	ns
prot155	713	6	7	28	14	11	7	26	16	ns
prot156	564	8	3	7.5	16.5	11	13	9	10.5	ns
prot157	1149	10	8	9.6	4.8	7	11	8.4	7.2	ns
prot158	721	3	2	24	21	7	8	12	12	ns
prot159	260	174	201	442	372	172	197	374	396	ns
prot160	372	157	122	204	223.5	280	296	411	390	sig
prot161	297	88	86	98.4	117.6	95	95	133.2	88.8	ns
prot162	276	46	47	141	132	45	56	177	171	ns
prot163	480	39	32	68	70	42	42	56	62	sig
prot164	299	31	35	42	55.5	32	37	40.5	48	ns
prot165	317	21	16	39.6	33.6	24	20	28.8	30	ns
prot166	437	22	31	63	81	21	11	60	63	ns
prot167	537	20	19	24	58	25	28	46	38	ns
prot168	228	7	19	33	34.5	16	25	27	22.5	ns
prot169	289	28	12	27.6	21.6	14	16	20.4	16.8	ns
prot170	341	26	15	54	42	17	26	60	60	ns
prot171	445	14	16	28	42	19	13	40	36	ns
prot172	458	17	14	28.5	13.5	12	7	25.5	18	ns
prot173	450	8	6	12	19.2	10	9	15.6	8.4	ns
prot174	588	13	9	27	51	8	24	48	33	ns
prot175	761	16	14	26	14	10	8	24	26	ns
prot176	519	13	10	22.5	16.5	7	13	15	10.5	ns
prot177	1216	8	12	8.4	10.8	7	14	7.2	7.2	ns
prot178	605	10	15	15	27	10	7	42	18	ns
prot179	748	12	8	20	18	8	10	12	20	sig
prot180	460	8	8	19.5	9	11	15	16.5	15	ns
prot181	645	8	8	6	13.2	10	5	12	12	ns
prot182	528	4	10	15	15	8	5	6	18	ns
prot183	958	4	5	16	22	5	5	10	6	ns
prot184	4213	4	5	3	6	2	8	13.5	6	sig
prot185	1921	3	4	1.2	7.2	0	4	4.8	2.4	ns
prot186	333	143	156	423	399	151	146	441	405	ns
prot187	229	95	100	212	194	112	97	240	184	ns
prot188	413	49	61	73.5	63	93	66	94.5	72	sig
prot189	437	35	39	60	45.6	42	34	50.4	44.4	ns
prot190	459	32	28	84	66	28	38	84	81	ns
prot191	170	28	32	70	48	43	29	82	62	ns
prot192	200	31	41	52.5	67.5	40	42	58.5	52.5	ns
prot193	396	27	26	51.6	46.8	27	21	49.2	40.8	ns
prot194	219	20	27	60	42	15	14	69	69	ns
prot195	509	16	27	50	42	13	30	40	46	ns
prot196	255	16	21	40.5	27	21	26	37.5	28.5	ns
prot197	343	18	8	18	10.8	18	12	16.8	19.2	ns
prot198	453	27	19	66	45	16	20	33	60	ns
prot199	418	8	16	38	32	27	22	32	20	sig
prot200	506	16	12	16.5	24	15	16	24	40.5	sig
prot201	545	18	15	22.8	13.2	16	13	20.4	22.8	ns
prot202	406	12	10	30	27	11	15	30	42	ns
prot203	586	14	7	32	24	18	12	12	18	ns
prot204	570	15	9	13.5	9	8	10	21	21	ns
prot205	868	8	17	12	12	13	10	16.8	13.2	ns
prot206	508	7	10	21	21	9	6	39	30	ns
prot207	715	11	11	18	16	3	9	30	26	ns
prot208	622	13	12	7.5	12	8	7	10.5	12	ns
prot209	463	10	6	7.2	10.8	5	8	6	7.2	ns
prot210	756	4	5	24	21	5	10	30	42	ns
prot211	520	9	8	12	16	6	7	8	8	ns
prot212	858	1	3	6	1.5	8	3	7.5	9	ns
prot213	463	4	4	1.2	10.8	3	7	6	4.8	ns
prot214	248	84	91	255	261	89	87	240	273	ns
prot215	386	67	59	104	90	57	43	102	110	ns
prot216	252	53	45	69	76.5	43	26	69	70.5	ns
prot217	271	44	37	63.6	52.8	47	39	73.2	56.4	ns
prot218	367	34	41	120	147	43	31	150	147	ns
prot219	335	30	56	106	72	80	86	172	168	sig
prot220	600	47	30	39	57	30	30	64.5	72	ns
prot221	232	39	42	40.8	56.4	34	26	28.8	44.4	ns
prot222	273	38	26	96	87	28	56	99	132	ns
prot223	243	39	41	74	60	37	29	54	66	ns
prot224	223	29	33	43.5	58.5	31	29	27	39	ns
prot225	250	27	32	37.2	26.4	34	28	38.4	38.4	sig
prot226	223	33	28	87	66	29	40	123	141	sig
prot227	289	25	28	56	62	28	22	48	70	ns
prot228	378	29	27	31.5	25.5	72	87	144	121.5	sig
prot229	410	26	20	19.2	26.4	18	22	26.4	24	ns
prot230	389	21	19	66	81	20	24	75	57	ns
prot231	610	22	14	28	40	12	19	48	44	ns
prot232	243	13	8	27	25.5	13	16	33	19.5	ns
prot233	397	12	16	22.8	19.2	17	13	7.2	14.4	ns
prot234	229	8	10	51	15	13	11	30	42	ns
prot235	321	18	8	30	22	11	11	18	26	ns
prot236	447	12	10	18	10.5	14	9	19.5	4.5	ns
prot237	272	16	12	7.2	9.6	12	14	10.8	12	ns
prot238	645	9	14	18	27	12	15	18	42	ns
prot239	709	4	7	20	12	9	4	16	20	ns
prot240	513	8	9	15	22.5	9	10	19.5	19.5	ns
prot241	314	5	17	9.6	8.4	9	9	4.8	9.6	ns
prot242	388	10	4	18	27	8	1	9	27	ns
prot243	956	4	5	10	6	3	3	12	6	ns
prot244	128	228	261	367.5	330	236	232	315	342	ns
prot245	197	68	78	85.2	106.8	90	81	117.6	110.4	sig
prot246	334	59	53	252	222	59	81	234	225	ns
prot247	175	41	50	88	106	49	42	98	92	ns
prot248	162	56	61	84	96	62	63	99	72	ns
prot249	305	25	31	43.2	40.8	39	36	48	48	ns
prot250	312	35	52	132	84	46	45	132	108	ns
prot251	300	35	44	56	60	34	37	64	90	ns
prot252	127	43	48	73.5	45	42	29	78	61.5	ns
prot253	191	36	30	50.4	49.2	36	34	42	46.8	ns
prot254	211	34	30	123	90	74	65	147	141	sig
prot255	199	34	31	58	90	29	31	62	78	ns
prot256	266	36	41	51	49.5	30	30	69	60	ns
prot257	322	23	22	22.8	26.4	56	54	60	67.2	sig
prot258	313	27	27	81	75	75	87	243	171	sig
prot259	286	21	23	38	34	21	29	46	44	ns
prot260	265	12	19	18	24	14	5	24	22.5	ns
prot261	466	27	30	21.6	27.6	13	16	14.4	24	ns
prot262	455	14	20	42	51	13	21	54	54	ns
prot263	185	22	19	18	34	26	31	34	30	ns
prot264	209	11	13	21	25.5	17	17	27	27	ns
prot265	433	15	9	21.6	16.8	16	16	24	15.6	ns
prot266	247	21	13	45	42	22	33	90	66	sig
prot267	331	20	11	32	34	12	16	22	30	ns
prot268	452	12	17	24	16.5	16	16	13.5	18	ns
prot269	348	16	15	21.6	15.6	12	8	16.8	14.4	ns
prot270	533	9	9	24	60	7	4	18	9	ns
prot271	342	14	6	22	30	13	11	18	28	ns
prot272	229	8	10	15	16.5	11	2	21	13.5	ns
prot273	581	6	10	6	16.8	4	9	12	20.4	ns
prot274	389	5	11	21	18	5	5	27	33	ns
prot275	368	5	7	18	24	11	11	10	18	ns
prot276	350	10	7	12	16.5	11	7	13.5	13.5	ns
prot277	502	8	10	9.6	10.8	18	33	28.8	14.4	sig
prot278	588	10	3	15	18	6	7	18	27	ns
prot279	404	7	8	22	16	16	16	12	24	sig
prot280	281	5	5	10.5	13.5	10	7	19.5	7.5	ns
prot281	475	2	5	8.4	9.6	6	5	6	7.2	ns
prot282	264	11	4	9	12	4	5	18	18	ns
prot283	428	5	9	14	14	6	6	14	10	ns
prot284	605	5	6	4.5	3	9	4	7.5	6	ns
prot285	546	2	4	3.6	4.8	5	4	3.6	7.2	ns
prot286	393	2	6	18	21	8	5	12	9	ns
prot287	651	4	9	18	10	4	9	8	8	ns
prot288	386	1	4	15	12	6	8	12	3	ns
prot289	127	191	204	226.8	228	201	207	256.8	232.8	ns
prot290	307	131	153	435	447	165	144	378	447	ns
prot291	151	71	67	122	132	69	61	132	156	ns
prot292	246	34	31	42	57	42	33	52.5	55.5	ns
prot293	201	22	33	42	37.2	36	28	39.6	51.6	ns
prot294	295	39	26	99	99	39	37	102	99	ns
prot295	377	28	34	50	46	63	61	122	140	sig
prot296	232	32	27	39	52.5	47	30	39	39	sig
prot297	333	24	22	34.8	22.8	16	20	34.8	36	ns
prot298	276	21	21	51	84	31	22	69	87	ns
prot299	225	25	19	56	44	93	66	138	198	sig
prot300	152	22	17	21	28.5	39	39	58.5	58.5	sig
prot301	268	25	19	26.4	15.6	28	14	20.4	16.8	ns
prot302	261	22	13	69	60	24	25	36	66	ns
prot303	234	18	22	24	48	30	25	40	32	ns
prot304	203	25	13	39	27	22	30	54	63	sig
prot305	277	17	25	24	28.8	23	17	20.4	24	ns
prot306	224	25	22	39	48	22	19	66	33	ns
prot307	260	24	11	42	32	22	12	32	48	ns
prot308	278	20	23	30	22.5	50	32	45	57	sig
prot309	420	8	12	25.2	19.2	14	17	20.4	19.2	ns
prot310	424	9	15	33	51	15	19	51	63	ns
prot311	219	13	16	36	34	18	19	18	36	ns
prot312	277	19	13	13.5	24	10	15	15	19.5	ns
prot313	279	6	8	9.6	6	16	10	13.2	14.4	ns
prot314	558	20	13	45	30	19	13	51	27	ns
prot315	822	10	19	14	28	8	8	20	8	ns
prot316	423	8	10	21	19.5	16	15	33	21	sig
prot317	301	13	2	12	10.8	5	7	9.6	7.2	ns
prot318	477	7	6	27	15	8	9	45	12	ns
prot319	354	12	8	16	38	8	6	16	22	ns
prot320	538	7	6	16.5	13.5	10	8	7.5	12	ns
prot321	330	15	8	10.8	4.8	12	6	36	14.4	sig
prot322	345	12	8	27	21	8	10	18	21	ns
prot323	290	6	4	14	10	5	9	8	10	ns
prot324	587	5	8	18	12	5	3	15	6	ns
prot325	416	4	5	8.4	2.4	7	7	9.6	7.2	ns
prot326	806	5	7	21	30	5	6	33	33	sig
prot327	243	10	6	8	6	12	10	18	20	ns
prot328	674	1	7	12	6	6	11	7.5	6	ns
prot329	297	6	8	9.6	4.8	15	6	8.4	10.8	ns
prot330	558	13	6	15	21	8	4	21	21	ns
prot331	340	5	3	14	8	5	1	8	4	ns
prot332	546	11	8	13.5	3	4	6	22.5	6	ns
prot333	193	7	7	9.6	8.4	2	7	3.6	3.6	ns
prot334	641	7	6	15	36	12	12	36	18	sig
prot335	452	0	11	12	8	10	6	20	12	sig
prot336	481	3	3	15	6	2	3	6	7.5	ns
prot337	355	2	6	10.8	9.6	7	6	8.4	2.4	ns
prot338	530	6	1	21	21	8	1	6	21	ns
prot339	374	5	7	12	12	6	3	4	18	ns
prot340	253	5	5	7.5	9	5	2	7.5	7.5	ns
prot341	442	7	4	7.2	3.6	7	5	4.8	10.8	sig
prot342	861	3	4	12	9	8	7	15	9	ns
prot343	413	3	5	0	8	9	7	22	14	sig
prot344	648	1	4	6	1.5	2	5	3	7.5	ns
prot345	719	7	4	3.6	6	6	4	0	6	ns
prot346	786	6	8	12	12	7	4	3	9	ns
prot347	596	1	7	10	6	7	6	12	12	ns
prot348	777	10	5	1.5	7.5	2	0	4.5	4.5	ns
prot349	798	2	3	2.4	0	5	3	2.4	4.8	ns
prot350	141	196	243	639	669	242	216	666	645	ns
prot351	221	144	146	270	304	153	162	284	280	ns
prot352	283	68	68	93	112.5	74	59	106.5	93	ns
prot353	246	59	56	63.6	70.8	99	92	127.2	110.4	sig
prot354	212	47	50	144	117	34	34	117	93	ns
prot355	219	35	34	60	70	28	32	70	66	ns
prot356	448	36	35	78	76.5	37	42	55.5	60	ns
prot357	351	37	36	49.2	58.8	44	46	69.6	43.2	sig
prot358	161	38	33	90	81	24	21	102	102	ns
prot359	178	21	26	64	62	35	21	78	68	ns
prot360	178	26	27	28.5	39	16	29	34.5	34.5	ns
prot361	250	26	31	20.4	31.2	75	81	100.8	97.2	sig
prot362	238	27	19	63	87	12	18	102	72	ns
prot363	261	20	28	52	50	21	23	42	38	ns
prot364	194	28	25	15	31.5	22	27	24	21	ns
prot365	234	17	24	24	28.8	18	18	21.6	22.8	sig
prot366	337	18	23	48	63	20	24	66	57	ns
prot367	296	23	20	42	34	26	21	26	32	ns
prot368	248	14	14	15	19.5	11	16	24	18	sig
prot369	311	10	12	18	25.2	13	13	19.2	21.6	sig
prot370	224	11	10	42	54	45	27	63	108	sig
prot371	279	17	19	36	34	19	10	30	20	ns
prot372	471	16	17	24	21	19	18	30	34.5	ns
prot373	218	8	9	9.6	13.2	13	8	13.2	9.6	ns
prot374	249	11	11	39	63	15	13	33	48	ns
prot375	312	15	14	28	16	15	16	34	26	ns
prot376	402	13	13	15	16.5	15	14	27	12	ns
prot377	196	17	21	22.8	16.8	22	14	12	7.2	ns
prot378	285	10	16	51	57	13	5	39	27	ns
prot379	292	11	20	32	26	14	16	22	24	ns
prot380	227	5	11	21	12	8	17	19.5	15	ns
prot381	322	9	6	13.2	18	9	7	4.8	10.8	ns
prot382	449	12	12	33	48	6	9	30	33	ns
prot383	373	8	13	34	32	13	14	24	30	ns
prot384	239	4	11	21	4.5	10	30	21	51	sig
prot385	235	9	7	13.2	14.4	7	12	15.6	7.2	ns
prot386	267	10	11	30	27	17	8	36	30	ns
prot387	262	3	21	16	16	7	6	20	14	ns
prot388	241	9	10	25.5	9	16	20	21	16.5	sig
prot389	315	6	11	8.4	4.8	8	6	12	4.8	sig
prot390	997	1	11	12	15	7	10	30	18	ns
prot391	392	3	9	12	18	6	4	8	22	ns
prot392	558	6	13	6	13.5	10	8	12	9	ns
prot393	468	5	3	8.4	1.2	11	3	8.4	10.8	ns
prot394	253	9	4	12	21	9	9	33	21	ns
prot395	248	6	5	26	16	8	7	20	26	sig
prot396	527	12	6	19.5	21	14	8	12	10.5	ns
prot397	432	6	2	12	4.8	5	2	2.4	9.6	ns
prot398	455	6	4	6	12	3	4	15	12	ns
prot399	529	8	2	6	12	4	5	10	12	ns
prot400	375	9	3	9	12	9	6	24	9	sig
prot401	287	9	6	1.2	3.6	2	5	10.8	6	ns
prot402	332	8	4	9	9	9	9	18	9	sig
prot403	541	5	5	12	18	4	7	10	6	ns
prot404	280	4	7	12	9	8	8	6	9	ns
prot405	458	8	7	8.4	8.4	7	14	13.2	10.8	sig
prot406	291	7	4	18	15	21	15	54	63	sig
prot407	548	6	9	4	18	8	8	12	18	ns
prot408	292	4	6	4.5	0	2	1	13.5	7.5	ns
prot409	559	6	4	4.8	3.6	8	3	3.6	2.4	ns
prot410	859	5	3	9	9	5	3	6	6	ns
prot411	484	4	5	8	8	3	7	8	10	ns
prot412	117	150	139	187.5	201	266	257	394.5	394.5	sig
prot413	182	130	142	115.2	170.4	130	119	183.6	148.8	ns
prot414	226	113	94	312	399	118	121	342	348	ns
prot415	179	86	84	154	142	78	79	126	134	ns
prot416	129	58	48	82.5	84	65	59	106.5	88.5	ns
prot417	222	61	49	42	56.4	55	49	57.6	61.2	ns
prot418	353	36	44	96	117	38	36	108	138	ns
prot419	157	48	34	78	66	26	33	80	78	ns
prot420	376	24	25	40.5	19.5	23	30	64.5	48	sig
prot421	429	21	28	27.6	27.6	50	34	51.6	45.6	sig
prot422	182	29	18	66	96	18	28	66	90	ns
prot423	187	21	20	42	52	93	72	162	102	sig
prot424	206	24	19	42	45	26	23	48	27	sig
prot425	319	21	20	19.2	20.4	31	26	24	28.8	ns
prot426	533	20	20	57	75	27	18	39	63	ns
prot427	182	25	17	26	52	21	20	56	44	ns
prot428	260	22	17	27	33	14	20	22.5	22.5	ns
prot429	181	20	21	22.8	25.2	20	17	31.2	28.8	ns
prot430	246	16	21	42	39	17	15	45	42	ns
prot431	156	25	25	22	26	17	19	50	40	ns
prot432	213	12	12	22.5	31.5	18	14	22.5	25.5	ns
prot433	295	6	9	3.6	7.2	12	11	15.6	12	ns
prot434	610	4	7	57	27	9	12	54	51	ns
prot435	152	17	7	24	20	8	12	16	32	ns
prot436	470	9	13	21	15	11	9	27	28.5	ns
prot437	278	11	7	13.2	13.2	13	11	15.6	13.2	ns
prot438	250	22	17	39	45	11	10	63	30	ns
prot439	265	10	9	22	32	14	17	28	40	ns
prot440	327	7	11	15	21	10	9	13.5	12	ns
prot441	577	8	17	8.4	12	7	10	12	8.4	ns
prot442	236	12	12	27	30	7	11	30	24	ns
prot443	347	9	10	16	28	13	8	16	20	ns
prot444	177	9	8	18	7.5	10	11	9	15	ns
prot445	261	6	11	10.8	10.8	3	10	8.4	15.6	ns
prot446	357	12	9	12	12	5	4	21	15	ns
prot447	379	15	17	8	18	11	18	40	28	sig
prot448	172	6	5	21	9	14	26	27	21	sig
prot449	161	11	10	15.6	8.4	16	12	14.4	40.8	sig
prot450	466	9	8	30	15	8	24	30	42	sig
prot451	165	4	4	14	18	9	5	6	16	ns
prot452	245	6	8	6	6	5	3	9	10.5	ns
prot453	222	9	5	9.6	12	9	6	7.2	8.4	ns
prot454	428	7	10	21	12	11	7	33	33	ns
prot455	227	7	2	14	6	8	7	10	20	ns
prot456	420	4	6	9	10.5	14	13	24	10.5	sig
prot457	171	7	11	8.4	10.8	13	11	13.2	3.6	ns
prot458	307	2	14	30	18	9	6	36	45	sig
prot459	230	11	6	12	14	8	10	12	10	ns
prot460	343	1	7	15	9	6	8	6	15	ns
prot461	441	8	6	2.4	7.2	4	6	10.8	7.2	ns
prot462	415	7	5	0	6	8	10	39	18	sig
prot463	270	9	5	14	16	9	13	14	22	sig
prot464	711	4	10	7.5	10.5	4	7	4.5	4.5	ns
prot465	321	6	9	8.4	8.4	21	15	14.4	25.2	sig
prot466	238	10	6	27	21	1	1	9	6	ns
prot467	320	6	6	18	16	17	8	12	12	sig
prot468	274	7	6	12	7.5	8	6	4.5	6	ns
prot469	364	1	6	7.2	14.4	25	13	26.4	10.8	sig
prot470	361	7	8	18	15	3	4	12	30	ns
prot471	262	1	5	8	14	4	4	16	10	ns
prot472	513	7	4	9	16.5	4	5	13.5	13.5	ns
prot473	569	4	5	3.6	9.6	8	3	2.4	2.4	ns
prot474	387	1	3	18	9	6	2	15	15	sig
prot475	447	8	3	4	8	3	5	2	14	ns
prot476	378	7	1	7.5	4.5	1	5	13.5	4.5	ns
prot477	251	4	7	4.8	4.8	2	4	4.8	4.8	ns
prot478	468	5	3	12	6	8	1	12	24	ns
prot479	544	4	1	12	4	1	4	4	12	ns
prot480	244	5	4	3	9	5	9	9	9	ns
prot481	327	0	5	7.2	8.4	14	8	3.6	3.6	sig
prot482	494	2	5	12	0	3	3	9	3	ns
prot483	192	172	158	322	344	155	184	322	314	ns
prot484	243	114	150	177	198	121	131	220.5	186	ns
prot485	149	45	39	60	66	42	36	52.8	52.8	ns
prot486	236	40	44	114	192	34	37	123	108	ns
prot487	134	38	43	78	84	36	33	88	90	ns
prot488	103	35	34	58.5	54	36	38	60	54	ns
prot489	103	42	41	54	26.4	34	30	49.2	32.4	ns
prot490	103	28	34	93	90	46	33	81	108	ns
prot491	271	33	23	68	92	26	28	70	60	ns
prot492	257	28	28	42	51	48	48	58.5	63	sig
prot493	174	20	19	15.6	16.8	16	23	18	7.2	ns
prot494	165	29	22	75	102	37	25	96	81	ns
prot495	251	22	23	42	44	29	20	44	22	ns
prot496	265	20	16	25.5	24	25	19	66	39	sig
prot497	193	27	25	31.2	25.2	12	29	21.6	28.8	ns
prot498	137	18	20	75	90	12	27	57	81	ns
prot499	149	24	24	32	36	20	31	48	34	ns
prot500	291	17	19	31.5	24	20	20	30	21	ns
prot501	227	21	19	19.2	20.4	23	18	49.2	37.2	sig
prot502	198	16	14	57	42	16	14	72	72	sig
prot503	194	23	17	40	42	14	20	38	16	ns
prot504	234	12	21	27	21	21	14	24	25.5	ns
prot505	247	11	13	15.6	16.8	14	13	15.6	18	ns
prot506	145	20	17	66	75	22	25	69	27	ns
prot507	141	17	10	50	28	10	15	24	28	ns
prot508	187	6	13	21	19.5	13	7	19.5	13.5	ns
prot509	165	15	14	18	19.2	11	14	15.6	28.8	ns
prot510	166	24	10	30	33	17	15	63	54	ns
prot511	225	18	15	28	20	9	20	48	24	ns
prot512	239	10	17	27	13.5	10	15	13.5	24	ns
prot513	275	11	7	19.2	15.6	36	27	61.2	50.4	sig
prot514	206	16	7	30	42	25	23	87	66	sig
prot515	322	13	6	32	26	9	15	18	38	ns
prot516	178	11	10	19.5	21	18	15	22.5	25.5	ns
prot517	227	17	14	18	16.8	16	16	24	25.2	sig
prot518	237	15	12	39	36	2	9	18	42	ns
prot519	254	16	12	32	32	13	9	52	20	ns
prot520	208	15	10	10.5	19.5	19	10	22.5	18	ns
prot521	153	8	8	8.4	22.8	8	11	15.6	14.4	ns
prot522	244	16	18	33	39	12	22	36	39	ns
prot523	287	13	8	4	24	16	12	26	14	ns
prot524	206	17	9	15	25.5	21	16	40.5	22.5	sig
prot525	244	18	11	6	19.2	8	14	19.2	13.2	ns
prot526	383	11	9	33	24	11	11	15	15	ns
prot527	184	8	10	16	18	11	4	12	20	ns
prot528	377	10	11	12	13.5	5	8	13.5	27	ns
prot529	355	9	14	16.8	6	9	6	7.2	12	ns
prot530	129	7	13	42	33	10	4	24	18	ns
prot531	162	6	10	16	8	10	10	8	18	ns
prot532	184	10	8	15	12	14	16	33	27	sig
prot533	347	6	7	9.6	8.4	10	2	4.8	10.8	ns
prot534	203	5	12	21	3	2	7	15	6	ns
prot535	1930	13	6	8	14	7	5	6	18	ns
prot536	316	4	10	13.5	13.5	5	10	12	9	ns
prot537	198	6	6	6	2.4	8	9	14.4	10.8	ns
prot538	250	10	10	18	15	8	4	12	39	ns
prot539	265	4	3	32	10	9	9	16	14	ns
prot540	469	4	6	13.5	15	15	14	15	22.5	sig
prot541	563	7	3	1.2	9.6	5	12	13.2	7.2	ns
prot542	290	7	7	42	24	9	9	27	24	ns
prot543	338	6	6	14	22	8	7	12	8	ns
prot544	449	5	6	10.5	16.5	8	8	9	12	sig
prot545	273	6	6	2.4	3.6	4	4	15.6	4.8	ns
prot546	412	3	8	12	30	10	8	24	30	sig
prot547	170	4	5	6	8	8	3	10	12	ns
prot548	478	2	8	9	10.5	20	12	15	18	sig
prot549	302	4	2	12	4.8	11	10	13.2	12	sig
prot550	167	6	5	15	6	8	4	15	18	ns
prot551	151	9	8	8	8	6	3	2	10	ns
prot552	816	4	7	7.5	4.5	13	11	6	7.5	sig
prot553	279	6	3	3.6	4.8	2	3	10.8	4.8	ns
prot554	320	6	1	18	24	9	1	6	0	ns
prot555	351	6	6	4	2	4	5	2	16	ns
prot556	242	6	7	6	6	5	1	13.5	4.5	ns
prot557	276	5	9	6	3.6	4	5	4.8	6	ns
prot558	565	5	6	18	9	5	4	15	15	ns
prot559	356	9	6	6	2	4	4	6	10	ns
prot560	162	2	4	3	3	2	5	4.5	6	ns
prot561	155	1	6	4.8	6	9	3	1.2	6	ns
prot562	484	7	5	15	9	3	3	18	24	ns
prot563	462	6	3	6	2	1	3	8	8	ns
prot564	989	10	5	9	4.5	3	5	4.5	1.5	ns
prot565	353	3	4	6	3.6	3	10	10.8	9.6	sig
prot566	382	1	5	6	18	4	2	21	18	ns
prot567	1092	2	3	8	6	4	2	6	8	ns
prot568	158	1	7	3	7.5	3	3	7.5	9	ns
prot569	829	2	3	0	6	2	5	1.2	7.2	sig
prot570	600	0	4	6	9	7	5	21	15	sig
prot571	743	5	3	8	6	3	3	6	4	ns
prot572	271	4	0	4.5	3	1	3	3	7.5	ns
prot573	774	3	5	2.4	6	1	1	6	0	ns
prot574	617	3	2	0	0	1	0	3	9	ns
prot575	120	174	188	340	320	146	178	364	368	ns
prot576	257	140	140	198	226.5	154	187	271.5	231	sig
prot577	138	138	130	158.4	136.8	128	135	169.2	184.8	ns
prot578	126	93	97	249	243	103	81	291	267	ns
prot579	126	96	83	154	148	66	95	170	196	ns
prot580	126	100	86	136.5	121.5	120	134	183	198	sig
prot581	126	79	79	90	92.4	72	76	117.6	94.8	ns
prot582	126	70	69	252	225	85	72	252	234	ns
prot583	126	94	93	146	146	162	153	316	368	sig
prot584	126	73	88	121.5	130.5	84	103	129	121.5	ns
prot585	433	90	78	96	111.6	113	102	116.4	110.4	sig
prot586	258	31	46	108	75	41	42	114	120	ns
prot587	219	29	30	56	58	36	16	50	28	ns
prot588	274	25	28	30	40.5	23	29	48	34.5	ns
prot589	211	18	19	27.6	33.6	44	56	45.6	52.8	sig
prot590	203	40	23	84	75	52	44	174	150	sig
prot591	210	19	32	44	60	36	20	48	38	ns
prot592	190	19	20	36	36	31	24	27	39	ns
prot593	164	22	20	22.8	37.2	19	17	32.4	28.8	ns
prot594	159	20	20	48	72	9	25	45	69	ns
prot595	171	17	11	48	42	22	21	34	42	ns
prot596	153	27	23	39	27	23	15	25.5	22.5	ns
prot597	176	19	22	16.8	22.8	22	30	36	45.6	sig
prot598	192	13	12	51	63	14	11	48	48	ns
prot599	352	14	12	30	18	14	17	32	28	sig
prot600	146	18	22	18	27	14	17	27	36	ns
prot601	323	16	19	19.2	18	19	14	15.6	14.4	ns
prot602	258	19	25	57	45	54	27	153	135	sig
prot603	152	23	20	28	28	13	14	20	28	ns
prot604	76	13	14	25.5	21	16	17	19.5	18	ns
prot605	128	18	22	15.6	24	14	19	15.6	12	ns
prot606	187	17	23	39	48	12	15	45	57	ns
prot607	160	16	21	32	18	16	18	32	18	ns
prot608	315	15	18	31.5	22.5	22	21	24	24	ns
prot609	129	15	10	8.4	18	15	8	8.4	9.6	ns
prot610	185	9	8	39	33	8	14	45	42	ns
prot611	146	14	11	18	30	14	14	30	20	ns
prot612	241	10	12	22.5	30	11	16	19.5	28.5	ns
prot613	222	17	10	16.8	9.6	10	17	21.6	24	ns
prot614	205	6	9	27	42	20	16	39	54	sig
prot615	240	11	11	26	36	14	7	36	28	sig
prot616	99	12	12	25.5	13.5	6	10	12	15	ns
prot617	643	8	8	8.4	15.6	5	7	8.4	9.6	ns
prot618	239	12	12	30	33	18	18	78	54	sig
prot619	383	16	12	12	14	12	19	28	26	sig
prot620	247	12	15	15	13.5	12	14	18	16.5	ns
prot621	189	8	10	6	12	6	11	12	15.6	ns
prot622	171	12	14	45	45	5	12	18	39	ns
prot623	326	4	16	10	16	9	9	20	18	ns
prot624	231	15	18	16.5	19.5	57	21	67.5	49.5	sig
prot625	153	11	16	18	12	12	15	7.2	13.2	ns
prot626	268	7	16	36	27	8	8	24	27	ns
prot627	204	4	12	20	18	11	2	26	22	ns
prot628	191	13	5	21	12	24	10	24	31.5	sig
prot629	114	13	8	13.2	8.4	8	9	8.4	14.4	ns
prot630	419	8	8	18	30	11	23	66	48	sig
prot631	141	7	5	20	28	13	6	18	16	ns
prot632	128	5	12	16.5	16.5	7	13	9	18	ns
prot633	164	8	8	8.4	9.6	7	6	8.4	6	ns
prot634	274	11	9	30	24	9	7	27	30	ns
prot635	188	10	4	20	22	13	12	18	16	ns
prot636	372	10	10	12	9	8	6	18	27	sig
prot637	365	10	7	14.4	4.8	4	7	8.4	8.4	ns
prot638	145	3	9	21	24	5	8	15	24	ns
prot639	159	11	6	10	14	10	9	22	10	ns
prot640	379	12	8	4.5	10.5	4	15	13.5	16.5	ns
prot641	190	17	10	4.8	14.4	11	13	7.2	12	ns
prot642	194	8	8	33	12	8	3	24	27	ns
prot643	178	11	11	14	26	8	12	12	14	sig
prot644	181	10	7	13.5	15	7	6	30	10.5	sig
prot645	321	10	12	13.2	9.6	13	7	12	15.6	ns
prot646	192	4	4	18	21	10	5	21	24	ns
prot647	352	10	7	18	10	11	6	24	12	ns
prot648	118	5	9	15	15	7	6	4.5	7.5	ns
prot649	410	5	7	7.2	8.4	3	7	9.6	12	ns
prot650	403	4	6	9	30	6	5	18	12	ns
prot651	199	10	7	14	20	4	10	14	8	ns
prot652	457	5	6	4.5	6	15	5	6	12	ns
prot653	221	9	7	7.2	4.8	10	9	9.6	9.6	ns
prot654	216	5	3	27	18	10	7	15	33	ns
prot655	217	5	3	6	22	11	7	32	28	sig
prot656	172	5	5	9	7.5	6	8	6	9	ns
prot657	268	3	5	4.8	4.8	7	8	14.4	7.2	ns
prot658	583	8	7	30	12	4	7	27	12	ns
prot659	229	12	9	14	12	6	9	14	28	ns
prot660	177	8	3	12	16.5	11	5	15	10.5	ns
prot661	142	5	5	7.2	4.8	5	5	4.8	4.8	ns
prot662	178	9	4	18	21	15	15	36	63	sig
prot663	111	4	7	12	18	2	9	8	12	ns
prot664	116	9	10	9	3	7	4	4.5	18	ns
prot665	325	8	12	8.4	10.8	3	4	9.6	4.8	ns
prot666	268	8	8	36	12	5	6	27	24	ns
prot667	599	9	4	12	12	15	10	6	12	sig
prot668	341	9	3	13.5	15	11	6	7.5	3	ns
prot669	172	5	7	3.6	2.4	2	11	6	4.8	ns
prot670	204	4	2	21	9	3	13	18	18	ns
prot671	171	6	4	10	24	0	7	8	8	ns
prot672	255	7	3	12	13.5	4	5	10.5	4.5	ns
prot673	180	6	5	8.4	4.8	3	8	9.6	9.6	sig
prot674	215	9	5	30	3	2	6	12	42	ns
prot675	211	5	5	22	6	5	10	14	4	ns
prot676	234	2	6	7.5	7.5	4	8	9	6	sig
prot677	214	4	3	3.6	9.6	3	5	4.8	4.8	ns
prot678	180	4	5	15	0	10	10	48	54	sig
prot679	292	9	7	2	4	9	6	8	2	ns
prot680	387	6	7	7.5	7.5	1	9	4.5	9	ns
prot681	283	5	5	3.6	3.6	3	4	4.8	10.8	ns
prot682	351	5	3	12	15	3	4	9	18	ns
prot683	502	5	6	8	14	4	9	6	10	ns
prot684	484	1	3	9	6	3	4	3	3	ns
prot685	345	3	4	9.6	7.2	1	7	6	4.8	ns
prot686	448	6	3	21	12	4	3	12	6	ns
prot687	277	5	6	2	4	7	7	6	10	ns
prot688	737	7	7	3	4.5	6	4	4.5	3	ns
prot689	159	2	2	12	0	3	9	18	21.6	sig
prot690	153	3	4	15	15	5	4	27	18	ns
prot691	321	2	5	2	8	1	11	14	14	sig
prot692	373	5	5	6	4.5	4	3	3	13.5	ns
prot693	124	4	3	6	6	4	7	3.6	1.2	ns
prot694	330	3	6	9	12	4	7	15	9	ns
prot695	319	2	5	12	12	2	2	8	14	ns
prot696	272	2	3	9	6	0	2	7.5	1.5	ns
prot697	296	2	5	3.6	3.6	6	2	6	3.6	ns
prot698	167	3	4	9	9	2	3	6	12	ns
prot699	832	5	5	10	10	4	4	12	20	sig
prot700	461	4	4	6	3	8	8	6	6	sig
prot701	152	2	5	6	1.2	4	6	3.6	3.6	ns
prot702	247	6	5	15	9	6	5	6	21	ns
prot703	311	2	4	2	6	7	1	10	2	sig
prot704	299	5	2	4.5	7.5	4	5	1.5	6	ns
prot705	383	1	1	0	3.6	3	3	2.4	3.6	ns
prot706	426	4	5	15	6	6	4	21	15	ns
prot707	155	9	2	10	12	3	15	12	12	sig
prot708	989	2	4	3	7.5	1	4	0	4.5	ns
prot709	187	3	1	6	3.6	1	3	4.8	2.4	ns
prot710	366	4	3	9	3	3	6	3	18	ns
prot711	715	1	1	2	2	3	2	8	2	ns
prot712	830	5	3	3	7.5	3	1	4.5	0	ns
prot713	177	4	2	1.2	4.8	2	3	1.2	2.4	ns
prot714	632	5	7	9	9	6	3	12	9	sig
prot715	444	5	2	6	8	7	5	8	4	sig
prot716	1241	3	1	7.5	9	5	2	4.5	4.5	ns
prot717	685	1	1	3.6	6	4	3	3.6	6	ns
prot718	387	2	0	9	0	1	3	9	3	ns
prot719	322	1	1	2	2	4	4	4	8	sig
prot720	735	1	0	0	3	1	0	4.5	0	ns
prot721	186	35	38	51.6	52.8	70	84	96	105.6	sig
prot722	156	31	48	102	120	44	41	114	117	ns
prot723	282	27	41	86	68	47	38	66	80	ns
prot724	140	29	25	40.5	52.5	26	29	57	36	ns
prot725	137	29	20	24	22.8	36	30	38.4	52.8	sig
prot726	124	27	23	72	72	17	22	75	90	ns
prot727	169	29	16	32	40	15	19	46	48	ns
prot728	142	18	25	31.5	46.5	69	54	108	90	sig
prot729	162	22	15	28.8	26.4	22	22	31.2	33.6	ns
prot730	200	18	17	39	66	22	20	63	60	ns
prot731	156	16	23	38	22	21	12	36	40	ns
prot732	306	23	14	24	15	22	12	19.5	30	ns
prot733	174	16	12	19.2	16.8	8	18	14.4	6	ns
prot734	194	26	22	63	48	22	11	51	39	sig
prot735	103	11	21	30	44	22	16	46	62	sig
prot736	172	16	9	22.5	19.5	15	8	37.5	21	ns
prot737	180	22	17	20.4	16.8	9	16	12	18	ns
prot738	184	15	9	30	33	18	19	24	48	ns
prot739	230	2	13	16	28	8	11	36	26	ns
prot740	187	13	18	21	7.5	20	13	16.5	25.5	ns
prot741	189	15	12	16.8	12	11	17	20.4	20.4	ns
prot742	180	14	14	36	36	10	16	42	54	ns
prot743	294	12	15	12	26	10	7	30	24	ns
prot744	186	19	14	22.5	18	24	30	36	15	sig
prot745	225	10	12	10.8	10.8	17	13	12	9.6	ns
prot746	174	14	18	33	24	36	24	60	60	sig
prot747	208	10	11	22	26	9	10	26	26	ns
prot748	217	5	9	21	19.5	18	24	21	18	sig
prot749	112	5	11	16.8	13.2	18	16	16.8	16.8	sig
prot750	206	9	12	30	42	11	11	54	21	ns
prot751	166	6	7	24	14	30	21	30	24	sig
prot752	113	13	8	12	12	10	7	13.5	13.5	ns
prot753	169	5	11	10.8	9.6	9	7	9.6	4.8	ns
prot754	313	10	7	27	9	4	9	27	39	ns
prot755	197	7	8	10	12	6	6	14	32	ns
prot756	124	6	8	9	10.5	6	8	15	12	ns
prot757	246	5	5	10.8	7.2	10	7	16.8	13.2	ns
prot758	258	6	6	21	18	4	16	21	33	ns
prot759	168	6	9	20	14	4	6	12	8	ns
prot760	260	5	11	9	9	7	5	12	13.5	ns
prot761	243	3	10	10.8	9.6	8	7	8.4	3.6	ns
prot762	124	6	10	36	33	5	13	33	30	ns
prot763	208	4	8	12	2	7	8	22	10	ns
prot764	217	11	3	7.5	10.5	5	4	9	19.5	ns
prot765	197	8	3	4.8	7.2	9	9	30	13.2	sig
prot766	177	8	5	15	18	1	4	30	15	ns
prot767	146	3	13	14	16	6	4	22	10	ns
prot768	157	4	7	4.5	1.5	6	9	3	6	ns
prot769	270	5	4	15.6	3.6	6	4	6	9.6	ns
prot770	264	6	4	27	21	8	6	15	18	ns
prot771	274	4	6	14	20	5	6	14	10	ns
prot772	156	3	7	10.5	19.5	4	5	9	6	ns
prot773	252	5	5	4.8	7.2	12	8	16.8	7.2	sig
prot774	356	4	5	30	30	5	4	15	21	ns
prot775	180	6	4	18	10	10	8	20	20	sig
prot776	251	6	12	7.5	12	7	14	16.5	10.5	sig
prot777	156	4	5	8.4	7.2	28	26	24	16.8	sig
prot778	227	5	7	9	21	7	6	18	24	ns
prot779	116	7	3	6	14	7	5	6	8	ns
prot780	154	4	6	18	6	10	4	9	3	sig
prot781	198	5	6	9.6	3.6	8	5	4.8	8.4	ns
prot782	236	6	10	15	27	4	12	15	45	ns
prot783	184	5	6	6	10	8	8	10	12	ns
prot784	122	4	8	10.5	7.5	8	12	6	10.5	ns
prot785	91	8	4	9.6	6	5	5	6	8.4	ns
prot786	274	9	12	18	21	2	8	15	15	ns
prot787	152	5	8	14	8	6	5	10	10	ns
prot788	162	3	2	7.5	1.5	4	4	9	7.5	ns
prot789	158	11	5	9.6	8.4	3	6	8.4	10.8	ns
prot790	463	6	5	12	15	2	2	18	18	ns
prot791	312	9	7	10	10	6	7	18	12	ns
prot792	261	3	3	12	4.5	2	3	9	1.5	ns
prot793	392	4	6	10.8	2.4	4	8	10.8	8.4	ns
prot794	182	5	5	24	6	2	8	18	12	ns
prot795	310	7	2	12	8	3	6	10	2	ns
prot796	382	3	6	13.5	10.5	24	21	22.5	9	sig
prot797	113	7	5	7.2	9.6	8	6	4.8	7.2	sig
prot798	111	0	5	6	18	0	5	24	24	ns
prot799	418	4	3	10	8	6	2	10	10	sig
prot800	185	9	4	6	3	6	2	3	4.5	ns
prot801	163	1	4	3.6	4.8	2	1	1.2	1.2	ns
prot802	238	8	7	15	12	2	5	9	18	ns
prot803	282	8	4	2	18	11	9	22	26	sig
prot804	305	2	5	6	10.5	2	4	6	7.5	ns
prot805	292	3	3	4.8	7.2	8	8	1.2	8.4	ns
prot806	427	2	1	6	9	9	9	54	36	sig
prot807	234	0	0	0	10	2	4	16	10	ns
prot808	233	1	6	4.5	18	4	6	7.5	1.5	ns
prot809	425	1	1	7.2	6	6	8	10.8	6	ns
prot810	95	3	6	12	6	3	6	27	12	ns
prot811	241	3	5	8	6	3	0	6	12	ns
prot812	201	6	4	3	1.5	4	3	12	7.5	ns
prot813	474	3	6	1.2	6	10	2	4.8	3.6	sig
prot814	437	1	2	15	12	4	10	12	30	sig
prot815	411	5	3	16	6	5	5	2	4	ns
prot816	333	3	5	1.5	3	4	3	1.5	4.5	ns
prot817	449	3	2	2.4	3.6	4	2	2.4	3.6	ns
prot818	256	4	5	9	12	3	3	12	6	ns
prot819	292	3	2	12	8	2	0	10	4	ns
prot820	669	4	2	1.5	6	2	4	12	4.5	ns
prot821	378	2	10	4.8	2.4	3	6	1.2	9.6	ns
prot822	373	4	2	6	12	5	2	15	9	ns
prot823	327	1	2	2	4	3	1	6	6	ns
prot824	180	2	2	6	3	3	1	9	3	ns
prot825	357	3	0	3.6	4.8	4	1	2.4	2.4	ns
prot826	791	4	2	3	21	1	0	15	6	ns
prot827	1037	2	7	2	14	10	8	8	8	sig
prot828	223	8	1	4.5	6	0	4	3	1.5	ns
prot829	417	4	1	2.4	6	2	4	16.8	7.2	sig
prot830	310	0	3	0	9	3	2	9	6	sig
prot831	796	1	0	6	0	4	1	10	4	ns
prot832	385	2	3	3	1.5	1	4	7.5	0	ns
prot833	399	6	1	4.8	3.6	2	4	0	6	ns
prot834	661	4	1	15	3	2	1	9	9	ns
prot835	648	3	4	6	4	5	4	4	4	ns
prot836	172	4	2	3	0	0	6	1.5	6	ns
prot837	459	4	3	0	2.4	2	2	1.2	0	ns
prot838	266	4	4	6	12	2	4	6	6	sig
prot839	85	59	60	114	102	49	47	82	106	ns
prot840	185	53	71	82.5	88.5	55	48	75	73.5	ns
prot841	130	44	47	66	78	55	47	57.6	44.4	ns
prot842	128	54	43	153	171	57	65	162	174	ns
prot843	130	42	60	116	112	61	56	90	118	ns
prot844	150	60	46	63	90	54	43	81	96	ns
prot845	94	37	31	54	56.4	46	41	42	48	ns
prot846	154	14	21	51	81	28	30	78	108	ns
prot847	76	23	26	40	58	25	34	62	48	ns
prot848	213	18	28	36	16.5	18	22	42	39	sig
prot849	51	20	19	25.2	24	17	25	21.6	21.6	ns
prot850	198	19	17	54	66	16	11	42	54	ns
prot851	150	18	11	28	34	8	15	32	44	ns
prot852	161	6	11	24	24	14	15	19.5	16.5	ns
prot853	227	7	20	15.6	15.6	13	10	19.2	16.8	ns
prot854	56	11	14	42	36	10	13	45	39	ns
prot855	107	13	18	32	24	10	19	24	36	ns
prot856	85	11	15	19.5	28.5	6	18	19.5	15	ns
prot857	191	11	15	21.6	16.8	13	13	16.8	15.6	ns
prot858	207	9	9	30	27	16	16	42	30	sig
prot859	313	19	14	18	12	38	12	28	32	sig
prot860	150	15	9	15	12	10	12	12	19.5	ns
prot861	446	6	10	15.6	18	14	7	18	6	ns
prot862	165	11	10	33	18	18	32	96	60	sig
prot863	164	9	7	30	12	13	9	30	18	ns
prot864	183	19	18	25.5	18	12	9	24	18	ns
prot865	112	13	10	10.8	14.4	11	18	15.6	14.4	sig
prot866	99	7	13	27	39	36	42	126	99	sig
prot867	162	4	10	22	20	7	13	26	30	ns
prot868	294	17	16	13.5	10.5	9	15	22.5	13.5	sig
prot869	219	10	5	13.2	13.2	10	16	19.2	9.6	sig
prot870	139	7	9	27	33	5	12	36	33	ns
prot871	1091	9	10	24	6	8	12	30	28	sig
prot872	153	11	11	12	16.5	10	9	12	6	ns
prot873	122	9	3	13.2	8.4	15	8	9.6	14.4	ns
prot874	308	5	7	27	27	8	10	24	24	ns
prot875	274	8	9	6	12	11	9	20	16	ns
prot876	168	6	9	19.5	15	9	17	27	9	ns
prot877	157	9	3	8.4	9.6	8	4	9.6	4.8	ns
prot878	171	10	15	30	30	9	5	24	54	ns
prot879	163	11	9	18	16	7	8	16	10	ns
prot880	78	7	13	13.5	7.5	8	5	15	10.5	ns
prot881	177	10	8	13.2	12	14	5	12	10.8	ns
prot882	198	6	9	15	36	14	11	18	18	ns
prot883	322	5	8	24	14	6	8	30	12	ns
prot884	145	6	9	13.5	16.5	23	16	24	10.5	sig
prot885	224	7	5	7.2	8.4	10	3	16.8	8.4	ns
prot886	155	6	5	27	9	7	13	21	42	sig
prot887	102	3	8	30	10	7	6	16	12	ns
prot888	207	10	5	3	6	6	10	9	9	sig
prot889	480	5	9	2.4	4.8	20	10	19.2	14.4	sig
prot890	104	8	7	18	15	9	6	18	21	ns
prot891	204	9	2	18	18	7	8	12	10	ns
prot892	248	4	8	10.5	7.5	9	7	12	15	ns
prot893	157	4	8	7.2	9.6	5	9	8.4	8.4	ns
prot894	132	6	3	27	12	4	8	24	6	ns
prot895	214	7	5	16	12	14	16	20	20	sig
prot896	219	6	4	12	4.5	4	7	6	6	ns
prot897	193	6	10	3.6	4.8	7	8	4.8	10.8	ns
prot898	155	4	3	27	24	4	3	6	18	ns
prot899	239	9	7	8	8	9	7	12	22	ns
prot900	116	9	9	12	4.5	4	5	10.5	10.5	ns
prot901	211	10	9	9.6	6	2	1	6	4.8	ns
prot902	156	5	7	21	12	8	4	30	27	sig
prot903	246	3	3	12	8	4	9	10	10	ns
prot904	218	4	8	7.5	10.5	5	6	9	7.5	ns
prot905	201	8	2	8.4	6	4	7	6	6	ns
prot906	111	3	4	3	9	5	2	6	15	sig
prot907	175	4	7	6	14	5	6	8	4	ns
prot908	195	10	6	6	7.5	6	2	3	10.5	ns
prot909	292	8	4	6	6	5	4	6	4.8	ns
prot910	173	4	1	18	9	2	5	9	21	ns
prot911	284	3	4	6	8	5	2	8	18	ns
prot912	151	7	8	9	1.5	4	3	12	4.5	ns
prot913	165	10	4	3.6	10.8	7	1	1.2	6	ns
prot914	132	3	3	6	21	0	2	3	18	ns
prot915	177	4	5	14	10	8	3	2	18	ns
prot916	137	3	5	13.5	4.5	3	1	7.5	12	ns
prot917	325	4	3	4.8	8.4	5	4	1.2	3.6	ns
prot918	192	2	7	18	6	6	7	12	18	sig
prot919	170	3	3	8	10	4	3	4	14	ns
prot920	157	4	5	9	6	7	6	6	10.5	ns
prot921	192	3	7	6	4.8	1	8	3.6	8.4	ns
prot922	474	6	1	12	0	4	6	9	6	ns
prot923	186	7	4	8	10	9	2	6	14	ns
prot924	428	5	7	4.5	3	6	1	7.5	7.5	ns
prot925	191	3	5	6	13.2	10	16	14.4	9.6	sig
prot926	169	2	0	27	15	9	12	27	36	sig
prot927	166	7	2	8	6	6	1	8	8	ns
prot928	290	4	4	1.5	9	3	4	4.5	7.5	ns
prot929	216	4	5	3.6	4.8	5	7	7.2	12	sig
prot930	103	5	3	18	21	2	9	6	3	ns
prot931	271	4	3	2	4	3	3	10	6	ns
prot932	147	5	6	3	3	6	5	3	3	ns
prot933	135	4	2	4.8	7.2	1	9	3.6	6	ns
prot934	135	2	4	15	12	4	2	12	9	ns
prot935	135	6	4	10	2	5	4	6	6	ns
prot936	135	5	1	6	4.5	3	6	10.5	1.5	ns
prot937	321	3	2	1.2	4.8	3	4	6	8.4	ns
prot938	164	2	4	0	15	4	0	12	24	ns
prot939	113	1	6	6	6	6	2	6	8	ns
prot940	271	2	3	7.5	6	6	2	9	9	sig
prot941	204	2	5	0	0	2	4	6	2.4	ns
prot942	276	6	3	6	12	1	1	15	6	ns
prot943	108	7	1	0	12	7	6	10	6	ns
prot944	91	3	2	1.5	7.5	5	4	4.5	10.5	ns
prot945	325	5	4	6	7.2	2	4	6	3.6	ns
prot946	114	7	5	9	12	6	12	9	9	sig
prot947	277	0	4	8	6	4	1	6	2	ns
prot948	118	1	2	6	3	0	0	3	0	ns
prot949	121	5	3	2.4	4.8	6	4	12	9.6	sig
prot950	198	2	4	9	9	4	2	24	24	sig
prot951	237	5	3	6	2	3	6	6	2	ns
prot952	220	2	4	0	3	2	5	7.5	10.5	sig
prot953	406	2	2	1.2	2.4	4	3	6	2.4	ns
prot954	391	0	3	0	3	1	1	9	3	ns
prot955	189	3	1	4	14	2	4	4	0	ns
prot956	232	2	3	3	3	3	4	7.5	4.5	ns
prot957	470	1	0	3.6	2.4	1	1	3.6	1.2	ns
prot958	527	2	0	9	3	6	2	6	6	sig
prot959	141	4	2	8	4	2	2	2	8	ns
prot960	602	2	3	1.5	3	2	1	0	7.5	ns
prot961	109	22	27	33.6	39.6	11	28	34.8	30	ns
prot962	258	22	24	84	48	48	34	186	150	sig
prot963	168	10	8	38	36	15	16	34	34	ns
prot964	177	22	10	31.5	22.5	15	20	16.5	33	ns
prot965	104	14	14	16.8	13.2	11	19	20.4	9.6	ns
prot966	187	12	8	33	33	11	8	33	24	ns
prot967	134	19	12	22	36	12	11	22	30	ns
prot968	153	20	14	21	28.5	12	17	15	24	ns
prot969	125	17	16	15.6	14.4	9	18	8.4	8.4	ns
prot970	242	12	15	45	45	14	7	33	21	ns
prot971	128	7	9	14	18	14	5	36	16	ns
prot972	160	9	10	7.5	13.5	10	14	21	33	sig
prot973	65	10	9	16.8	7.2	16	10	15.6	15.6	ns
prot974	143	14	5	45	30	7	6	45	54	ns
prot975	131	16	8	20	34	12	9	16	14	ns
prot976	128	11	13	15	22.5	24	16	22.5	30	sig
prot977	76	8	3	7.2	7.2	20	16	16.8	14.4	sig
prot978	95	14	13	45	60	12	9	45	84	sig
prot979	70	9	12	20	18	15	12	24	20	ns
prot980	136	12	12	16.5	18	11	8	12	16.5	ns
prot981	116	9	6	13.2	13.2	8	11	13.2	8.4	ns
prot982	108	12	13	9	18	10	6	15	21	ns
prot983	195	12	8	16	20	10	12	24	24	sig
prot984	145	6	8	16.5	7.5	8	4	6	9	ns
prot985	102	5	5	7.2	6	6	11	18	9.6	ns
prot986	173	5	7	39	18	10	5	21	30	ns
prot987	212	6	6	12	4	27	18	60	48	sig
prot988	116	7	5	21	4.5	6	4	10.5	12	ns
prot989	219	7	10	6	12	5	7	7.2	6	ns
prot990	312	9	3	24	12	5	13	12	21	ns
prot991	78	5	2	12	14	9	2	24	4	ns
prot992	193	6	10	4.5	13.5	10	16	12	9	sig
prot993	500	8	5	3.6	6	2	4	2.4	1.2	ns
prot994	195	5	6	27	18	5	8	21	30	ns
prot995	177	9	7	12	2	2	10	12	16	ns
prot996	224	2	6	1.5	7.5	4	4	7.5	9	ns
prot997	239	3	7	4.8	7.2	5	4	7.2	6	ns
prot998	223	5	3	18	18	4	7	21	6	ns
prot999	113	4	4	18	10	11	9	26	44	sig
prot1000	94	4	5	6	7.5	1	0	9	3	ns
prot1001	74	5	6	7.2	6	5	3	8.4	9.6	ns
prot1002	265	3	4	24	18	6	5	9	12	ns
prot1003	225	2	0	8	8	5	8	12	8	ns
prot1004	129	6	3	7.5	7.5	6	5	4.5	7.5	ns
prot1005	210	6	3	7.2	8.4	4	8	2.4	1.2	ns
prot1006	248	8	2	15	21	9	9	15	21	sig
prot1007	158	3	5	20	20	3	6	8	8	ns
prot1008	68	5	5	7.5	3	4	3	6	6	ns
prot1009	68	3	7	4.8	4.8	7	11	6	8.4	sig
prot1010	548	4	6	6	15	5	10	9	36	ns
prot1011	123	8	6	8	4	1	6	6	10	ns
prot1012	181	6	4	7.5	9	5	2	7.5	1.5	ns
prot1013	824	5	3	3.6	4.8	1	5	4.8	6	ns
prot1014	250	1	1	15	18	5	1	0	3	ns
prot1015	242	3	5	10	8	2	5	6	10	ns
prot1016	186	5	3	13.5	6	0	6	6	9	ns
prot1017	228	5	4	2.4	4.8	5	5	2.4	7.2	ns
prot1018	106	4	4	30	21	3	5	15	12	ns
prot1019	135	2	3	10	10	2	5	12	6	ns
prot1020	173	2	2	4.5	9	4	3	0	6	ns
prot1021	245	4	3	2.4	4.8	8	10	7.2	12	sig
prot1022	98	5	2	9	9	8	0	6	0	ns
prot1023	149	3	6	12	4	4	3	6	16	ns
prot1024	136	2	4	4.5	3	2	2	1.5	1.5	ns
prot1025	335	3	4	6	3.6	3	4	8.4	7.2	ns
prot1026	81	3	4	15	15	4	5	6	15	ns
prot1027	124	6	6	14	18	4	5	14	6	ns
prot1028	204	4	3	0	9	5	3	4.5	9	ns
prot1029	124	5	4	7.2	2.4	3	4	2.4	1.2	ns
prot1030	231	8	2	3	15	4	6	6	9	ns
prot1031	192	1	8	12	4	8	5	16	8	ns
prot1032	514	2	2	3	10.5	6	7	6	4.5	ns
prot1033	277	3	2	4.8	8.4	3	12	14.4	21.6	sig
prot1034	159	0	4	6	6	2	1	6	6	ns
prot1035	190	4	1	4	12	1	1	12	6	ns
prot1036	225	4	3	12	4.5	2	3	7.5	7.5	ns
prot1037	57	3	6	6	6	1	3	4.8	8.4	ns
prot1038	153	2	3	12	9	4	7	21	9	ns
prot1039	91	1	4	6	2	2	3	6	4	ns
prot1040	94	6	1	1.5	6	0	1	3	1.5	ns
prot1041	112	3	3	3.6	8.4	4	1	2.4	4.8	ns
prot1042	336	1	4	9	6	3	2	6	15	ns
prot1043	241	1	6	12	12	4	4	8	12	ns
prot1044	108	6	6	3	4.5	2	2	0	4.5	ns
prot1045	117	5	3	3.6	2.4	1	5	3.6	2.4	ns
prot1046	286	3	2	15	9	4	0	0	18	ns
prot1047	122	4	3	4	10	3	4	6	14	ns
prot1048	273	2	3	3	6	3	2	1.5	4.5	ns
prot1049	237	4	4	2.4	2.4	3	6	2.4	6	ns
prot1050	222	1	3	6	3	1	4	21	9	ns
prot1051	799	0	3	4	2	3	3	8	6	ns
prot1052	125	0	0	6	1.5	1	2	0	1.5	ns
prot1053	98	2	2	3.6	3.6	1	3	6	2.4	ns
prot1054	153	1	0	6	15	1	3	0	3	ns
prot1055	186	2	1	12	6	2	4	2	2	ns
prot1056	188	2	2	7.5	3	12	9	18	22.5	sig
prot1057	127	0	1	1.2	1.2	1	1	0	2.4	ns
prot1058	65	135	103	342	384	118	113	321	348	ns
prot1059	115	41	45	78	78	57	75	138	108	sig
prot1060	65	40	37	49.5	46.5	105	60	171	94.5	sig
prot1061	90	11	14	21.6	32.4	24	25	12	20.4	ns
prot1062	120	8	13	39	33	10	14	39	24	ns
prot1063	83	6	5	20	24	20	16	52	36	sig
prot1064	177	8	3	12	6	6	7	9	6	ns
prot1065	59	7	11	13.2	10.8	15	9	10.8	18	sig
prot1066	97	10	5	36	21	12	12	24	27	ns
prot1067	188	11	8	14	16	8	20	24	32	sig
prot1068	82	8	9	6	10.5	5	11	12	18	ns
prot1069	109	8	7	7.2	15.6	13	13	4.8	21.6	sig
prot1070	109	12	9	27	24	30	10	42	36	sig
prot1071	168	7	7	14	24	9	3	12	24	ns
prot1072	188	6	13	16.5	6	16	12	9	13.5	sig
prot1073	82	7	5	8.4	9.6	6	12	13.2	4.8	ns
prot1074	75	8	4	15	24	10	10	27	21	ns
prot1075	151	7	4	10	14	3	9	10	16	ns
prot1076	175	5	1	6	9	8	1	7.5	4.5	ns
prot1077	116	5	0	6	6	6	6	4.8	4.8	ns
prot1078	161	0	9	21	24	7	11	12	18	ns
prot1079	95	4	7	8	12	8	8	14	14	ns
prot1080	101	4	7	6	6	6	4	9	7.5	ns
prot1081	175	6	9	8.4	9.6	3	6	4.8	6	ns
prot1082	401	5	4	18	6	5	5	15	24	ns
prot1083	214	10	7	14	16	10	3	14	18	ns
prot1084	215	3	7	7.5	3	3	1	12	3	ns
prot1085	152	1	9	3.6	8.4	4	5	4.8	9.6	ns
prot1086	125	2	8	15	18	2	7	12	27	ns
prot1087	154	2	1	16	12	7	5	8	8	sig
prot1088	119	13	3	6	4.5	5	6	9	10.5	ns
prot1089	145	5	2	6	9.6	5	6	8.4	7.2	ns
prot1090	256	3	9	21	9	9	3	12	27	ns
prot1091	119	2	3	6	8	7	4	6	6	ns
prot1092	159	5	2	10.5	7.5	4	4	7.5	6	ns
prot1093	91	8	5	3.6	4.8	5	6	1.2	3.6	ns
prot1094	396	2	7	15	30	5	5	18	9	ns
prot1095	205	4	2	6	8	5	4	10	4	ns
prot1096	108	4	4	9	6	2	3	4.5	3	ns
prot1097	71	5	4	4.8	2.4	5	4	2.4	4.8	ns
prot1098	259	3	3	12	3	3	5	12	9	ns
prot1099	191	3	2	2	8	7	3	8	4	ns
prot1100	147	4	4	3	6	3	2	7.5	3	ns
prot1101	292	6	5	3.6	3.6	3	7	4.8	4.8	ns
prot1102	69	4	5	12	9	0	4	9	9	ns
prot1103	245	1	5	8	8	2	1	12	8	ns
prot1104	146	1	2	4.5	6	5	2	1.5	1.5	ns
prot1105	351	2	1	3.6	4.8	3	4	2.4	1.2	ns
prot1106	106	5	2	18	3	2	9	27	15	sig
prot1107	180	4	5	2	2	2	2	8	10	sig
prot1108	199	3	2	7.5	1.5	7	3	4.5	4.5	ns
prot1109	185	4	2	4.8	6	12	18	3.6	18	sig
prot1110	182	5	2	9	3	2	3	3	6	ns
prot1111	59	6	3	2	6	4	2	8	4	ns
prot1112	173	2	2	4.5	1.5	3	3	3	3	ns
prot1113	105	3	2	3.6	6	2	1	7.2	0	ns
prot1114	79	0	1	9	9	2	4	6	6	ns
prot1115	94	2	1	4	4	1	4	4	8	sig
prot1116	235	2	7	3	3	2	5	3	6	ns
prot1117	99	2	1	3.6	3.6	1	3	4.8	2.4	ns
prot1118	103	4	2	9	3	1	1	0	0	ns
prot1119	226	1	5	6	0	2	5	0	6	ns
prot1120	168	5	4	3	3	4	4	4.5	4.5	ns
prot1121	454	2	2	2.4	3.6	4	3	4.8	0	ns
prot1122	92	1	0	3	3	2	3	21	0	ns
prot1123	99	3	2	6	4	2	1	6	4	ns
prot1124	116	2	7	4.5	4.5	2	5	3	12	ns
prot1125	90	4	1	4.8	2.4	0	3	2.4	1.2	ns
prot1126	87	3	3	3	6	3	2	12	30	sig
prot1127	294	4	4	4	4	4	3	2	4	ns
prot1128	354	5	3	0	6	4	5	10.5	1.5	ns
prot1129	216	2	2	3.6	1.2	4	2	1.2	0	ns
prot1130	138	5	2	9	21	1	1	3	3	sig
prot1131	187	1	1	0	4	1	2	2	4	ns
prot1132	495	2	1	4.5	0	1	7	3	0	ns
prot1133	406	1	0	0	0	2	2	7.2	2.4	ns
prot1134	382	1	0	6	3	0	1	3	0	ns
prot1135	272	2	4	6	6	1	2	4	6	ns
prot1136	71	22	16	30	42	20	40	57	36	sig
prot1137	105	20	16	15.6	26.4	20	26	31.2	33.6	ns
prot1138	234	20	26	45	75	36	31	93	120	sig
prot1139	112	16	13	16	26	12	20	36	22	ns
prot1140	114	9	10	15	30	15	16	30	21	ns
prot1141	112	8	6	6	4.8	6	5	7.2	4.8	ns
prot1142	166	11	11	9	21	8	7	21	15	ns
prot1143	104	4	8	16	12	4	8	8	12	ns
prot1144	376	10	9	16.5	9	5	10	15	15	ns
prot1145	83	4	8	3.6	8.4	11	8	3.6	12	ns
prot1146	51	5	7	9	15	6	15	72	36	sig
prot1147	74	6	6	12	8	15	24	12	36	sig
prot1148	74	5	8	9	10.5	3	3	15	10.5	ns
prot1149	117	3	3	8.4	6	18	18	7.2	21.6	sig
prot1150	106	5	3	21	21	4	2	15	15	ns
prot1151	110	2	3	4	0	1	5	16	4	ns
prot1152	73	4	1	13.5	4.5	0	3	3	3	ns
prot1153	113	7	2	9.6	6	4	3	4.8	6	ns
prot1154	358	5	4	18	15	5	2	9	12	ns
prot1155	99	1	4	2	6	6	8	28	8	sig
prot1156	115	1	1	9	7.5	3	2	3	4.5	ns
prot1157	180	5	1	6	4.8	3	8	3.6	16.8	sig
prot1158	67	4	3	15	9	3	2	3	15	ns
prot1159	99	2	0	6	2	4	3	2	4	ns
prot1160	99	3	1	1.5	6	2	7	1.5	3	ns
prot1161	99	3	4	1.2	3.6	7	2	2.4	3.6	ns
prot1162	98	0	5	9	15	3	2	9	12	ns
prot1163	165	6	2	10	2	2	0	4	4	ns
prot1164	76	4	2	6	3	5	2	10.5	3	ns
prot1165	90	3	4	1.2	1.2	1	1	4.8	2.4	ns
prot1166	113	0	6	9	6	3	3	27	45	sig
prot1167	90	4	3	12	4	0	5	10	2	ns
prot1168	163	4	5	1.5	4.5	2	4	3	13.5	sig
prot1169	102	5	1	4.8	4.8	2	8	9.6	12	sig
prot1170	183	2	4	0	15	4	2	12	3	ns
prot1171	98	4	7	4	4	1	6	4	0	ns
prot1172	146	0	1	3	7.5	3	2	7.5	3	ns
prot1173	145	3	4	1.2	2.4	2	2	6	2.4	ns
prot1174	166	1	0	3	3	2	4	9	6	ns
prot1175	100	1	1	2	0	2	3	2	4	ns
prot1176	393	3	4	4.5	3	1	2	1.5	6	ns
prot1177	89	2	5	3.6	1.2	3	0	1.2	2.4	ns
prot1178	391	1	1	12	0	0	4	9	0	ns
prot1179	89	2	0	4	2	3	0	6	0	ns
prot1180	1106	10	4	6	9	8	7	9	16.5	ns
prot1181	3227	7	2	7.2	9.6	8	10	9.6	6	ns
prot1182	539	8	12	33	21	9	8	27	18	ns
prot1183	771	6	5	6	2	2	5	18	6	ns
prot1184	2680	1	5	4.5	6	4	6	6	4.5	ns
prot1185	917	2	3	2.4	3.6	4	5	2.4	0	ns
prot1186	4114	5	4	6	6	1	2	9	9	ns
prot1187	449	7	4	14	16	7	11	12	18	ns
prot1188	1304	4	6	4.5	6	12	9	4.5	18	sig
prot1189	393	5	0	7.2	12	6	12	12	3.6	sig
prot1190	1513	2	3	9	9	5	7	21	15	sig
prot1191	2580	4	1	0	4	2	0	2	0	ns
prot1192	959	6	4	7.5	9	11	5	9	9	ns
prot1193	510	9	5	8.4	8.4	9	3	4.8	8.4	ns
prot1194	427	5	8	12	30	11	6	18	21	ns
prot1195	413	4	9	0	12	2	4	8	6	ns
prot1196	819	1	3	0	6	4	4	0	4.5	ns
prot1197	1779	4	3	2.4	2.4	6	4	3.6	4.8	ns
prot1198	1379	2	3	6	9	2	4	15	0	ns
prot1199	652	4	2	6	2	3	6	6	6	ns
prot1200	704	3	2	6	4.5	4	1	3	6	ns
prot1201	1028	1	3	1.2	4.8	1	1	4.8	7.2	ns
prot1202	1181	3	3	6	12	1	3	3	24	ns
prot1203	383	9	8	14	12	6	8	10	12	ns
prot1204	1077	10	1	12	9	8	18	9	21	sig
prot1205	452	2	5	3.6	6	12	5	6	10.8	ns
prot1206	434	7	2	6	9	2	4	33	9	ns
prot1207	955	3	4	8	4	6	4	8	2	ns
prot1208	528	4	7	12	3	9	4	15	6	sig
prot1209	228	1	2	3.6	3.6	1	2	4.8	2.4	ns
prot1210	781	4	4	15	30	2	8	9	15	ns
prot1211	548	2	3	6	2	5	4	4	4	ns
prot1212	273	5	3	4.5	9	1	3	6	4.5	ns
prot1213	153	11	4	13.2	6	14	6	18	7.2	ns
prot1214	320	7	5	18	18	6	18	30	12	sig
prot1215	219	3	8	20	12	11	7	14	14	sig
prot1216	410	7	2	9	4.5	5	4	10.5	9	ns
prot1217	322	5	8	6	2.4	8	1	4.8	9.6	ns
prot1218	629	2	3	9	18	4	4	21	6	ns
prot1219	264	6	6	4	10	4	3	8	2	ns
prot1220	356	2	7	9	7.5	4	2	7.5	9	ns
prot1221	390	4	5	3.6	4.8	6	2	8.4	6	ns
prot1222	235	3	5	12	9	5	1	6	0	ns
prot1223	263	4	5	10	6	5	4	6	4	ns
prot1224	481	0	4	7.5	4.5	2	1	3	3	ns
prot1225	551	4	2	4.8	3.6	4	4	6	4.8	ns
prot1226	481	3	5	9	18	4	4	42	24	sig
prot1227	487	0	0	6	4	2	0	0	0	ns
prot1228	881	3	2	6	3	1	2	4.5	3	ns
prot1229	2284	0	3	2.4	4.8	3	0	6	2.4	ns
prot1230	852	1	1	3	6	4	2	6	3	ns
prot1231	341	4	4	10	10	4	6	8	6	ns
prot1232	182	5	6	7.5	6	5	4	4.5	1.5	ns
prot1233	327	6	3	3.6	3.6	9	5	4.8	8.4	sig
prot1234	219	3	3	12	9	12	18	36	45	sig
prot1235	406	5	8	12	6	3	2	4	12	ns
prot1236	332	0	3	4.5	0	2	5	6	6	sig
prot1237	365	5	4	2.4	1.2	3	7	4.8	2.4	ns
prot1238	308	3	2	9	9	5	5	6	9	ns
prot1239	232	1	1	2	2	2	3	2	8	ns
prot1240	2067	4	4	4.5	6	2	0	3	4.5	ns
prot1241	865	4	2	4.8	8.4	2	2	4.8	6	ns
prot1242	682	2	2	3	0	1	2	6	3	ns
prot1243	573	1	4	8	2	2	4	8	2	ns
prot1244	454	2	2	0	3	2	4	6	1.5	sig
prot1245	611	14	15	18	13.2	12	10	14.4	24	ns
prot1246	133	5	10	18	15	15	15	30	27	sig
prot1247	221	9	10	22	8	10	10	12	16	ns
prot1248	153	9	8	6	9	9	13	4.5	16.5	ns
prot1249	363	6	5	6	2.4	4	5	8.4	2.4	ns
prot1250	435	2	5	9	15	3	3	15	12	ns
prot1251	366	8	5	12	4	4	2	6	6	ns
prot1252	170	7	4	9	18	5	4	9	4.5	ns
prot1253	267	7	4	0	2.4	3	3	1.2	3.6	ns
prot1254	463	8	3	6	12	8	2	12	42	sig
prot1255	542	6	7	10	10	7	2	22	8	sig
prot1256	448	1	4	6	1.5	9	9	27	4.5	sig
prot1257	177	2	4	6	6	5	4	19.2	6	sig
prot1258	365	5	4	15	18	6	2	6	24	sig
prot1259	746	3	4	8	6	6	8	20	16	sig
prot1260	458	4	2	7.5	0	14	12	3	15	sig
prot1261	147	4	5	6	1.2	0	5	3.6	6	ns
prot1262	266	5	1	12	15	3	1	15	9	ns
prot1263	340	4	5	2	4	3	4	4	2	ns
prot1264	398	3	3	4.5	6	0	2	4.5	6	ns
prot1265	403	1	4	6	2.4	1	4	3.6	3.6	ns
prot1266	302	1	2	18	18	5	5	9	21	ns
prot1267	465	1	2	4	6	2	6	16	8	ns
prot1268	487	1	5	3	3	1	4	0	3	ns
prot1269	568	3	6	0	2.4	4	4	6	7.2	ns
prot1270	370	2	4	0	12	6	1	12	15	sig
prot1271	435	2	0	4	2	2	1	4	8	ns
prot1272	382	1	3	1.5	0	4	5	3	6	sig
prot1273	400	0	2	1.2	0	1	3	0	3.6	ns
prot1274	1317	1	0	3	0	0	1	3	0	ns
prot1275	1827	2	3	2	0	4	2	2	0	ns
prot1276	227	9	7	7.5	4.5	12	16	18	15	sig
prot1277	126	5	0	7.2	0	2	3	4.8	4.8	ns
prot1278	199	3	7	18	9	4	3	3	18	ns
prot1279	186	8	8	16	4	4	7	8	8	ns
prot1280	397	3	5	9	9	15	6	27	31.5	sig
prot1281	191	1	4	6	4.8	3	2	7.2	6	ns
prot1282	181	3	3	18	9	3	1	15	9	ns
prot1283	332	4	4	10	8	10	18	12	8	sig
prot1284	207	3	3	6	4.5	2	4	1.5	9	sig
prot1285	433	0	2	3.6	4.8	5	3	3.6	4.8	ns
prot1286	220	1	4	18	21	6	3	6	24	ns
prot1287	174	3	6	14	16	4	3	10	14	ns
prot1288	398	2	3	1.5	9	2	5	3	4.5	ns
prot1289	250	4	3	4.8	10.8	3	1	14.4	3.6	ns
prot1290	254	3	3	3	6	3	2	12	6	ns
prot1291	278	2	5	10	0	2	4	8	4	ns
prot1292	195	7	7	6	1.5	4	4	9	3	sig
prot1293	493	4	1	3.6	1.2	1	4	2.4	6	ns
prot1294	395	5	4	12	0	16	4	6	15	sig
prot1295	346	1	3	2	4	2	3	0	6	ns
prot1296	386	2	2	4.5	6	1	0	4.5	0	ns
prot1297	323	3	7	3.6	3.6	2	1	7.2	3.6	ns
prot1298	221	3	4	21	9	4	7	18	6	ns
prot1299	330	5	2	8	14	0	2	2	8	ns
prot1300	913	4	0	1.5	0	2	3	4.5	9	ns
prot1301	216	2	4	4.8	4.8	3	2	3.6	2.4	ns
prot1302	176	3	4	9	15	10	4	18	24	sig
prot1303	396	2	5	8	12	3	3	12	8	sig
prot1304	144	3	2	12	4.5	3	1	9	4.5	ns
prot1305	340	3	1	1.2	3.6	4	1	7.2	1.2	ns
prot1306	177	3	2	9	6	2	4	18	6	sig
prot1307	491	3	4	6	6	1	1	2	10	ns
prot1308	289	4	2	3	4.5	4	3	1.5	3	ns
prot1309	925	3	3	0	2.4	3	3	7.2	3.6	sig
prot1310	266	2	0	6	3	2	2	6	3	ns
prot1311	584	3	3	8	4	1	2	2	10	sig
prot1312	316	1	2	4.5	1.5	4	2	6	7.5	sig
prot1313	365	1	0	1.2	2.4	0	2	0	6	ns
prot1314	282	3	4	3	3	1	1	3	9	ns
prot1315	465	0	4	8	2	2	2	2	2	sig
prot1316	577	1	5	1.5	3	2	4	7.5	10.5	sig
prot1317	274	2	1	1.2	1.2	1	2	2.4	0	ns
prot1318	517	5	0	6	0	2	5	0	12	ns
prot1319	782	4	1	2	2	2	1	2	2	ns
prot1320	567	1	0	0	0	0	1	0	3	ns
prot1321	356	2	1	2.4	3.6	1	0	2.4	2.4	ns
prot1322	229	2	1	3	6	6	3	9	9	sig
prot1323	388	2	0	0	0	3	3	6	30	sig
prot1324	109	6	7	15	12	8	8	12	12	ns
prot1325	167	2	2	3.6	6	4	3	6	0	ns
prot1326	192	7	7	9	18	3	4	12	12	ns
prot1327	174	4	0	8	6	1	7	16	10	sig
prot1328	144	3	2	7.5	3	2	4	10.5	9	ns
prot1329	139	0	1	2.4	3.6	4	4	4.8	1.2	ns
prot1330	160	3	5	15	9	5	2	30	21	sig
prot1331	220	5	8	12	6	3	1	4	14	ns
prot1332	248	4	3	6	10.5	8	10	4.5	6	ns
prot1333	254	4	5	2.4	3.6	4	4	9.6	4.8	ns
prot1334	213	5	3	9	12	3	2	6	6	ns
prot1335	81	6	7	2	12	5	4	10	4	sig
prot1336	318	1	2	4.5	6	4	6	7.5	10.5	ns
prot1337	247	1	3	6	1.2	5	5	3.6	6	ns
prot1338	381	0	1	6	12	2	1	6	3	ns
prot1339	159	2	4	0	6	2	2	0	6	ns
prot1340	205	3	0	1.5	3	1	3	10.5	6	ns
prot1341	244	11	2	6	6	2	2	7.2	6	sig
prot1342	160	2	4	12	15	2	1	3	6	ns
prot1343	288	3	3	2	12	5	3	4	0	ns
prot1344	383	4	3	3	1.5	2	3	6	4.5	sig
prot1345	206	3	2	6	4.8	2	5	3.6	4.8	ns
prot1346	703	4	3	6	3	4	2	9	9	sig
prot1347	238	2	2	4	2	3	5	8	4	ns
prot1348	366	0	1	3	7.5	0	2	1.5	0	ns
prot1349	430	1	2	4.8	1.2	3	4	0	3.6	ns
prot1350	637	1	2	6	6	4	4	27	21	sig
prot1351	141	5	4	4	2	4	4	10	10	ns
prot1352	140	2	6	6	1.5	1	4	7.5	1.5	ns
prot1353	431	2	2	1.2	2.4	2	2	1.2	1.2	ns
prot1354	969	1	2	6	6	3	3	6	3	ns
prot1355	247	4	3	4	6	2	3	14	4	ns
prot1356	1101	2	3	1.5	6	5	5	7.5	1.5	ns
prot1357	178	2	0	6	2.4	2	0	1.2	2.4	ns
prot1358	178	5	4	0	3	2	9	9	18	sig
prot1359	297	2	2	8	6	1	0	4	0	ns
prot1360	238	1	4	4.5	4.5	3	3	4.5	9	sig
prot1361	226	0	0	2.4	1.2	3	4	0	1.2	ns
prot1362	486	3	2	3	6	3	1	3	0	ns
prot1363	758	2	2	2	4	3	2	8	2	ns
prot1364	305	0	0	3	0	3	0	4.5	3	ns
prot1365	526	0	2	1.2	0	1	3	1.2	1.2	ns
prot1366	375	3	3	12	3	4	0	3	12	ns
prot1367	651	4	0	2	2	3	4	4	0	ns
prot1368	5934	0	0	0	4.5	1	2	3	0	ns
prot1369	421	1	4	0	6	2	2	2.4	2.4	sig
prot1370	142	1	2	6	6	1	0	12	3	ns
prot1371	1145	0	1	4	2	1	1	8	4	sig
prot1372	238	2	3	6	1.5	1	1	1.5	4.5	ns
prot1373	391	1	2	1.2	1.2	1	2	1.2	4.8	ns
prot1374	618	0	2	3	6	2	1	3	3	ns
prot1375	93	7	5	12	10	5	6	30	10	ns
prot1376	130	7	12	6	13.5	5	6	10.5	12	ns
prot1377	83	5	9	1.2	8.4	8	6	4.8	8.4	ns
prot1378	361	1	2	6	6	2	3	18	12	ns
prot1379	193	6	9	8	14	6	10	12	4	ns
prot1380	393	4	4	13.5	3	6	5	7.5	10.5	ns
prot1381	232	1	4	2.4	3.6	5	5	2.4	14.4	ns
prot1382	201	3	4	12	33	1	13	24	6	sig
prot1383	105	1	3	6	14	5	1	2	18	ns
prot1384	173	2	2	6	10.5	3	2	3	6	ns
prot1385	182	2	4	4.8	7.2	3	3	6	1.2	ns
prot1386	199	2	7	9	12	4	7	12	3	ns
prot1387	191	4	5	10	6	6	10	4	20	sig
prot1388	274	2	4	6	6	2	2	7.5	6	ns
prot1389	135	3	2	3.6	6	4	4	2.4	3.6	ns
prot1390	169	3	3	3	15	5	5	15	15	ns
prot1391	688	3	3	12	4	2	2	6	12	ns
prot1392	152	4	2	3	6	3	0	4.5	1.5	ns
prot1393	528	6	4	3.6	2.4	3	4	6	4.8	ns
prot1394	157	0	3	6	6	1	3	3	0	ns
prot1395	126	3	2	4	8	4	1	8	4	ns
prot1396	80	3	3	1.5	6	1	3	1.5	3	ns
prot1397	122	3	2	3.6	4.8	2	1	1.2	1.2	sig
prot1398	232	3	0	3	6	2	2	9	6	ns
prot1399	171	4	4	2	6	2	1	6	8	ns
prot1400	70	3	3	3	1.5	0	1	0	3	ns
prot1401	130	4	1	1.2	3.6	1	3	0	1.2	ns
prot1402	103	2	4	12	9	4	1	3	9	ns
prot1403	547	1	2	4	2	2	2	4	8	sig
prot1404	250	1	2	0	3	3	2	3	4.5	ns
prot1405	497	1	5	2.4	1.2	2	1	3.6	0	ns
prot1406	312	0	2	3	6	1	1	6	3	ns
prot1407	152	0	3	2	6	3	3	2	8	ns
prot1408	535	1	1	1.5	4.5	3	1	3	3	ns
prot1409	87	1	1	6	4.8	2	5	1.2	1.2	ns
prot1410	232	4	3	0	9	3	0	6	9	ns
prot1411	232	0	0	8	6	0	3	2	2	ns
prot1412	843	3	1	1.5	4.5	2	1	1.5	3	ns
prot1413	555	1	2	2.4	0	5	4	1.2	2.4	ns
prot1414	173	2	1	3	3	1	2	9	0	ns
prot1415	194	0	4	0	6	4	5	10	2	ns
prot1416	180	1	2	4.5	6	2	3	3	4.5	ns
prot1417	199	0	0	1.2	0	1	1	3.6	3.6	ns
prot1418	287	1	2	6	3	2	5	12	6	sig
prot1419	999	3	1	4	4	2	0	0	2	ns
prot1420	220	1	2	0	4.5	1	0	3	1.5	ns
prot1421	648	0	1	2.4	3.6	1	1	1.2	2.4	ns
prot1422	164	0	0	12	3	3	0	6	6	ns
prot1423	181	1	2	6	2	2	3	2	2	ns
prot1424	285	2	4	13.5	10.5	8	4	13.5	9	ns
prot1425	172	5	4	1.2	9.6	2	7	4.8	0	ns
prot1426	103	4	4	18	18	6	8	30	6	sig
prot1427	430	4	5	4	4	4	5	6	4	ns
prot1428	130	10	5	6	9	6	6	21	12	sig
prot1429	123	1	3	3.6	2.4	3	18	7.2	21.6	sig
prot1430	304	7	4	24	3	3	2	3	6	ns
prot1431	164	6	9	16	8	3	1	2	4	ns
prot1432	75	1	2	0	6	3	2	21	4.5	sig
prot1433	173	1	0	9.6	4.8	3	2	6	4.8	ns
prot1434	176	2	5	9	0	6	8	30	6	sig
prot1435	191	1	4	6	4	3	7	8	6	ns
prot1436	138	0	3	0	6	4	4	0	3	ns
prot1437	148	3	5	2.4	6	4	8	4.8	16.8	sig
prot1438	101	5	0	6	15	4	1	12	6	sig
prot1439	157	2	3	0	2	2	3	2	8	ns
prot1440	488	4	5	6	0	4	2	4.5	1.5	ns
prot1441	133	1	2	4.8	7.2	5	4	3.6	2.4	ns
prot1442	229	4	3	9	6	1	2	18	0	ns
prot1443	89	5	2	4	14	0	5	6	4	ns
prot1444	317	4	1	3	1.5	2	2	1.5	0	ns
prot1445	88	5	1	4.8	3.6	2	3	3.6	1.2	ns
prot1446	180	1	2	3	0	3	4	3	3	ns
prot1447	207	5	2	0	8	5	1	4	10	sig
prot1448	235	3	4	1.5	4.5	3	4	6	4.5	sig
prot1449	86	0	1	2.4	1.2	4	0	2.4	0	ns
prot1450	115	2	3	3	6	4	5	9	0	ns
prot1451	127	2	3	4	4	2	2	2	10	ns
prot1452	229	6	1	7.5	7.5	4	6	3	4.5	sig
prot1453	247	2	2	0	1.2	2	5	2.4	4.8	sig
prot1454	573	4	1	0	0	1	1	3	9	ns
prot1455	176	2	3	4	2	1	0	4	4	ns
prot1456	169	2	1	6	1.5	3	12	18	9	sig
prot1457	81	5	1	0	2.4	6	6	2.4	2.4	sig
prot1458	89	1	2	3	9	4	4	9	3	ns
prot1459	178	6	1	8	6	1	0	6	0	ns
prot1460	151	1	3	1.5	4.5	3	3	4.5	3	ns
prot1461	146	4	4	4.8	1.2	2	3	4.8	3.6	ns
prot1462	217	1	3	6	12	4	1	6	3	ns
prot1463	159	1	0	0	6	0	1	2	8	ns
prot1464	237	0	1	6	3	1	2	4.5	3	ns
prot1465	587	2	4	0	1.2	2	1	1.2	2.4	ns
prot1466	128	1	0	3	12	2	2	6	9	ns
prot1467	425	0	1	2	0	4	1	2	4	ns
prot1468	256	1	0	1.5	1.5	2	3	1.5	3	ns
prot1469	136	6	1	2.4	1.2	2	1	1.2	1.2	ns
prot1470	76	1	3	3	6	2	2	6	12	sig
prot1471	175	1	2	4	2	0	1	6	2	ns
prot1472	231	2	6	1.5	4.5	0	3	1.5	3	ns
prot1473	337	0	1	6	6	2	1	1.2	1.2	ns
prot1474	239	1	4	0	3	2	1	3	3	ns
prot1475	456	3	1	4	4	3	3	6	6	sig
prot1476	126	0	4	1.5	3	2	4	3	3	sig
prot1477	488	0	2	4.8	0	1	0	2.4	1.2	ns
prot1478	127	2	0	0	0	2	2	9	9	sig
prot1479	191	4	7	8	12	2	2	4	4	ns
prot1480	114	3	8	4.5	7.5	3	4	7.5	9	ns
prot1481	62	3	3	2.4	4.8	5	2	6	1.2	sig
prot1482	350	4	3	18	3	2	2	9	15	ns
prot1483	108	3	4	10	6	7	1	4	8	ns
prot1484	321	4	3	3	6	4	3	6	4.5	ns
prot1485	308	1	2	3.6	2.4	1	2	1.2	2.4	ns
prot1486	59	1	1	12	6	1	3	9	12	ns
prot1487	218	5	5	4	4	1	4	6	6	ns
prot1488	106	4	3	0	3	3	4	4.5	4.5	ns
prot1489	154	6	3	3.6	1.2	4	1	3.6	3.6	ns
prot1490	166	3	2	3	0	3	3	36	9	sig
prot1491	515	4	0	6	2	3	0	6	12	ns
prot1492	183	0	6	6	3	2	2	1.5	6	ns
prot1493	162	4	3	6	2.4	16	10	7.2	14.4	sig
prot1494	140	7	2	12	9	9	18	18	36	sig
prot1495	169	1	2	2	4	2	2	2	10	ns
prot1496	242	5	2	3	0	0	4	1.5	0	ns
prot1497	292	1	2	2.4	2.4	1	3	4.8	1.2	ns
prot1498	197	7	1	9	6	4	4	9	0	ns
prot1499	856	2	2	4	2	12	3	6	6	sig
prot1500	127	1	5	0	1.5	0	0	1.5	7.5	ns
prot1501	72	4	3	2.4	1.2	4	1	1.2	1.2	sig
prot1502	148	2	2	6	3	2	2	3	3	ns
prot1503	53	1	2	2	0	4	3	4	4	sig
prot1504	98	1	1	0	1.5	1	1	3	3	ns
prot1505	405	2	2	2.4	3.6	2	2	2.4	4.8	sig
prot1506	104	1	1	6	6	2	0	3	6	ns
prot1507	176	1	2	4	2	0	1	2	6	ns
prot1508	125	2	1	3	1.5	0	1	4.5	0	ns
prot1509	160	2	4	1.2	2.4	1	1	2.4	1.2	ns
prot1510	316	2	0	3	9	3	2	9	0	ns
prot1511	978	2	3	0	4	3	2	20	6	sig
prot1512	234	0	1	1.5	1.5	6	2	3	3	sig
prot1513	431	3	2	0	0	1	0	1.2	1.2	ns
prot1514	2591	2	4	6	0	1	1	3	12	ns
prot1515	712	7	7	8	8	2	5	6	12	ns
prot1516	1852	1	1	7.5	6	3	3	1.5	4.5	ns
prot1517	2086	5	8	2.4	6	3	0	6	3.6	ns
prot1518	1064	5	0	9	6	5	7	3	3	sig
prot1519	609	10	9	6	14	6	12	20	14	ns
prot1520	645	1	4	3	0	7	2	3	0	ns
prot1521	969	3	3	2.4	2.4	5	2	6	3.6	ns
prot1522	857	2	2	9	9	1	1	12	3	sig
prot1523	488	3	0	6	2	0	1	4	2	ns
prot1524	2821	3	2	0	1.5	1	3	1.5	1.5	ns
prot1525	512	1	0	8.4	8.4	2	3	1.2	1.2	ns
prot1526	876	0	2	6	6	1	0	6	9	ns
prot1527	543	2	7	10	8	4	5	6	12	ns
prot1528	809	4	2	4.5	1.5	2	4	3	1.5	ns
prot1529	1674	4	5	1.2	1.2	1	0	1.2	1.2	ns
prot1530	1191	2	0	3	9	2	1	9	3	ns
prot1531	208	2	3	6	4	3	3	8	0	ns
prot1532	437	3	6	6	4.5	2	2	1.5	4.5	ns
prot1533	510	3	3	1.2	3.6	6	9	3.6	3.6	sig
prot1534	695	1	3	21	3	2	0	12	6	ns
prot1535	227	2	1	6	0	0	1	2	2	ns
prot1536	700	1	1	1.5	4.5	6	2	9	3	sig
prot1537	218	2	3	1.2	1.2	2	4	3.6	2.4	ns
prot1538	423	2	3	9	9	2	1	3	6	ns
prot1539	873	2	2	8	0	2	1	6	12	ns
prot1540	1426	2	1	3	3	3	1	4.5	3	ns
prot1541	520	1	1	2.4	0	1	2	1.2	2.4	ns
prot1542	290	8	14	27	21	8	8	66	30	ns
prot1543	296	2	6	8	8	6	6	4	10	ns
prot1544	309	8	3	9	7.5	5	2	3	6	ns
prot1545	502	3	0	2.4	3.6	5	1	2.4	2.4	ns
prot1546	204	1	0	0	0	0	1	6	3	ns
prot1547	437	4	4	2	8	6	4	10	10	ns
prot1548	314	2	3	7.5	1.5	3	4	3	10.5	ns
prot1549	402	7	5	2.4	4.8	4	5	3.6	0	ns
prot1550	188	1	2	3	6	1	2	9	9	ns
prot1551	434	3	2	4	2	3	1	14	2	ns
prot1552	325	1	3	1.5	1.5	1	2	6	0	ns
prot1553	607	2	2	1.2	2.4	1	1	6	0	ns
prot1554	739	3	2	6	3	0	1	3	6	ns
prot1555	235	1	0	4	2	1	0	6	0	ns
prot1556	982	2	2	0	6	1	1	0	1.5	ns
prot1557	392	1	1	7.2	4.8	2	4	4.8	2.4	sig
prot1558	543	1	3	0	0	0	0	6	6	ns
prot1559	462	0	0	0	2	2	0	2	2	ns
prot1560	348	2	1	3	4.5	1	0	1.5	3	ns
prot1561	463	1	1	2.4	1.2	3	3	3.6	3.6	sig
prot1562	173	3	4	9	12	3	7	9	12	ns
prot1563	274	2	1	14	6	2	9	8	8	sig
prot1564	251	4	3	9	0	21	15	18	13.5	sig
prot1565	231	2	3	4.8	4.8	1	3	6	3.6	ns
prot1566	394	4	2	3	15	2	3	3	9	ns
prot1567	240	3	2	8	8	5	2	12	10	ns
prot1568	441	1	2	4.5	3	1	1	6	1.5	sig
prot1569	200	3	3	1.2	3.6	1	1	2.4	1.2	ns
prot1570	371	2	1	3	3	3	0	15	6	ns
prot1571	313	1	3	4	2	1	3	6	6	ns
prot1572	730	2	3	4.5	9	2	13	7.5	6	sig
prot1573	329	4	0	9.6	1.2	4	5	8.4	8.4	sig
prot1574	627	0	2	3	3	2	0	3	9	ns
prot1575	250	3	0	8	4	8	4	4	4	sig
prot1576	144	2	1	3	1.5	3	5	4.5	3	ns
prot1577	472	4	2	0	3.6	1	2	2.4	1.2	ns
prot1578	421	2	0	6	15	0	1	9	6	ns
prot1579	250	1	4	6	4	2	4	4	6	ns
prot1580	266	2	3	3	1.5	1	2	1.5	3	ns
prot1581	861	2	3	2.4	2.4	1	3	6	2.4	ns
prot1582	1312	2	0	0	6	9	3	9	27	sig
prot1583	493	3	2	6	4	1	2	2	2	sig
prot1584	1082	4	2	0	1.5	0	1	1.5	3	ns
prot1585	648	2	2	1.2	2.4	2	2	0	1.2	ns
prot1586	276	1	0	3	6	1	5	6	3	ns
prot1587	518	4	1	0	2	1	0	0	0	ns
prot1588	640	2	1	3	0	2	0	3	0	ns
prot1589	722	4	3	0	4.8	3	5	3.6	4.8	ns
prot1590	147	2	3	12	12	5	2	6	18	sig
prot1591	193	3	3	14	8	9	7	14	8	sig
prot1592	194	1	2	1.5	6	1	2	3	4.5	ns
prot1593	365	1	5	2.4	1.2	2	2	6	3.6	ns
prot1594	290	3	2	6	3	6	4	6	6	sig
prot1595	636	2	2	6	10	2	2	2	2	ns
prot1596	1160	2	2	0	6	2	1	6	1.5	ns
prot1597	641	5	4	3.6	2.4	1	4	2.4	4.8	ns
prot1598	175	3	1	3	12	1	1	0	3	ns
prot1599	318	1	1	4	4	0	3	4	4	ns
prot1600	424	2	3	4.5	7.5	2	3	4.5	3	ns
prot1601	348	0	1	4.8	7.2	1	5	0	3.6	ns
prot1602	227	0	4	3	3	3	3	9	45	sig
prot1603	427	1	2	10	2	9	4	4	4	sig
prot1604	268	1	2	4.5	1.5	0	0	7.5	4.5	ns
prot1605	357	1	0	1.2	4.8	4	2	1.2	2.4	ns
prot1606	174	1	0	6	6	4	2	6	6	sig
prot1607	233	0	1	2	4	0	1	4	2	ns
prot1608	217	2	0	0	0	5	1	3	0	ns
prot1609	980	1	1	2.4	3.6	2	0	1.2	1.2	ns
prot1610	263	1	1	6	9	2	1	0	0	ns
prot1611	169	0	0	0	8	2	4	4	4	sig
prot1612	178	1	0	1.5	0	2	0	3	0	ns
prot1613	355	2	3	1.2	3.6	0	3	1.2	0	ns
prot1614	604	1	0	0	6	9	6	9	36	sig
prot1615	149	0	0	0	2	0	2	2	2	ns
prot1616	594	1	0	1.5	1.5	0	1	1.5	0	ns
prot1617	257	2	1	1.2	0	0	0	4.8	0	ns
prot1618	421	3	0	3	9	0	2	0	3	ns
prot1619	712	3	3	6	0	1	1	2	8	sig
prot1620	423	1	3	3	1.5	0	0	1.5	1.5	ns
prot1621	488	1	2	2.4	0	2	0	1.2	1.2	ns
prot1622	1872	1	0	3	0	1	0	6	0	ns
prot1623	153	3	3	4	10	5	10	12	16	sig
prot1624	275	4	2	0	0	4	2	3	1.5	ns
prot1625	463	6	1	2.4	1.2	4	4	4.8	6	ns
prot1626	103	2	3	6	6	3	3	12	12	ns
prot1627	287	0	3	0	6	3	1	2	6	ns
prot1628	282	2	2	1.5	1.5	2	2	3	3	ns
prot1629	200	1	6	2.4	0	4	5	2.4	2.4	ns
prot1630	149	1	2	9	12	6	6	18	24	sig
prot1631	149	1	1	8	6	2	1	2	6	ns
prot1632	132	3	1	3	3	5	4	0	7.5	ns
prot1633	118	4	2	2.4	3.6	1	3	1.2	0	ns
prot1634	191	2	2	12	9	3	5	3	3	ns
prot1635	189	5	5	2	2	4	1	8	4	ns
prot1636	273	2	1	3	6	1	2	3	0	ns
prot1637	327	3	1	2.4	0	1	0	0	4.8	ns
prot1638	148	2	4	0	6	3	2	0	3	ns
prot1639	206	4	3	6	4	1	1	8	10	sig
prot1640	108	0	0	1.5	4.5	6	6	6	3	sig
prot1641	267	2	1	1.2	7.2	1	3	3.6	1.2	ns
prot1642	204	2	2	3	12	2	1	6	3	ns
prot1643	223	1	2	8	8	2	4	6	0	ns
prot1644	298	0	1	1.5	3	0	4	4.5	4.5	ns
prot1645	194	4	4	2.4	2.4	4	6	2.4	9.6	sig
prot1646	77	2	4	6	6	0	2	3	6	ns
prot1647	166	4	3	2	2	2	2	2	4	ns
prot1648	418	0	1	3	3	3	1	3	1.5	ns
prot1649	418	1	1	0	3.6	1	0	1.2	1.2	ns
prot1650	127	8	4	9	0	1	1	3	6	sig
prot1651	279	1	3	0	8	2	3	4	6	ns
prot1652	181	4	2	4.5	0	2	1	6	1.5	ns
prot1653	129	0	4	1.2	1.2	1	3	1.2	3.6	ns
prot1654	161	3	2	3	9	2	2	18	18	sig
prot1655	126	3	2	8	6	5	1	2	6	ns
prot1656	326	4	5	1.5	1.5	2	2	1.5	3	ns
prot1657	207	4	1	1.2	1.2	0	4	1.2	2.4	ns
prot1658	191	2	3	9	0	4	0	3	9	ns
prot1659	238	2	2	2	6	2	2	2	2	sig
prot1660	210	0	2	1.5	1.5	1	1	1.5	3	ns
prot1661	331	1	0	0	0	2	1	1.2	2.4	ns
prot1662	574	4	0	12	6	1	3	0	3	ns
prot1663	455	1	1	2	2	0	2	4	0	ns
prot1664	553	2	0	3	6	1	1	4.5	6	ns
prot1665	522	1	2	4.8	6	0	0	1.2	1.2	ns
prot1666	325	1	2	3	9	3	1	0	0	ns
prot1667	208	2	0	0	4	4	6	6	8	ns
prot1668	232	0	2	4.5	1.5	1	0	3	3	ns
prot1669	219	2	2	1.2	4.8	2	0	2.4	0	ns
prot1670	409	1	2	6	3	3	1	0	0	ns
prot1671	233	2	3	6	4	2	3	6	4	ns
prot1672	772	0	1	4.5	1.5	3	3	4.5	4.5	sig
prot1673	360	2	5	1.2	1.2	0	2	1.2	3.6	ns
prot1674	439	1	0	0	3	1	0	0	6	ns
prot1675	442	1	2	0	2	0	2	0	2	ns
prot1676	138	0	1	1.5	3	2	0	0	1.5	ns
prot1677	106	0	1	1.2	0	0	1	1.2	0	ns
prot1678	370	1	1	6	3	0	1	6	0	ns
prot1679	629	1	2	6	2	1	1	6	0	ns
prot1680	187	1	1	3	1.5	0	2	0	3	ns
prot1681	596	0	3	0	1.2	0	2	2.4	1.2	ns
prot1682	255	1	0	6	3	0	0	3	3	ns
prot1683	92	9	5	14	16	8	3	6	10	ns
prot1684	171	4	2	3	4.5	2	11	3	4.5	ns
prot1685	165	2	4	6	1.2	4	7	4.8	7.2	ns
prot1686	148	3	2	15	12	4	12	24	6	sig
prot1687	229	1	3	10	4	0	4	8	4	ns
prot1688	123	1	0	3	3	2	4	6	9	sig
prot1689	77	1	2	1.2	1.2	2	5	4.8	4.8	ns
prot1690	465	1	4	3	0	1	4	0	6	ns
prot1691	279	1	1	0	0	0	0	6	0	ns
prot1692	278	3	4	1.5	3	2	0	6	1.5	ns
prot1693	119	1	3	1.2	2.4	1	1	3.6	2.4	ns
prot1694	148	2	1	3	3	1	2	3	15	ns
prot1695	72	1	3	2	8	1	4	8	4	ns
prot1696	353	4	4	3	0	18	6	9	18	sig
prot1697	196	2	3	0	0	3	2	3.6	1.2	ns
prot1698	174	0	3	0	3	3	1	3	3	ns
prot1699	126	0	1	2	2	2	0	2	4	ns
prot1700	235	1	1	3	3	5	2	3	3	ns
prot1701	235	0	0	0	0	1	4	1.2	2.4	ns
prot1702	110	2	1	0	0	3	1	9	6	ns
prot1703	188	1	6	4	4	2	2	2	4	ns
prot1704	225	1	0	3	1.5	2	2	0	0	ns
prot1705	138	4	2	0	0	1	0	8.4	3.6	ns
prot1706	174	0	3	3	3	1	0	3	3	ns
prot1707	672	2	1	2	0	1	1	2	0	ns
prot1708	84	1	5	1.5	4.5	2	0	6	3	ns
prot1709	107	2	2	0	0	1	1	3.6	0	ns
prot1710	146	3	1	3	3	3	1	6	9	ns
prot1711	183	1	2	0	6	2	1	2	4	ns
prot1712	555	0	1	4.5	1.5	1	1	3	0	ns
prot1713	467	2	0	3.6	0	4	0	1.2	0	ns
prot1714	265	2	0	9	6	2	0	6	6	ns
prot1715	598	1	0	2	6	1	2	4	2	ns
prot1716	317	1	1	0	1.5	3	6	4.5	4.5	sig
prot1717	196	0	0	0	3.6	0	1	1.2	2.4	ns
prot1718	267	1	2	9	6	1	4	9	3	ns
prot1719	612	4	0	6	8	1	0	2	2	ns
prot1720	62	1	0	3	3	1	2	6	4.5	ns
prot1721	77	3	2	3.6	2.4	2	1	3.6	0	ns
prot1722	68	2	2	0	0	0	0	3	6	ns
prot1723	632	0	1	4	2	4	2	8	4	sig
prot1724	230	2	1	1.5	0	2	2	3	3	sig
prot1725	133	1	0	4.8	2.4	1	1	3.6	0	ns
prot1726	334	0	3	3	9	0	1	3	6	ns
prot1727	311	4	3	8	0	1	0	0	4	ns
prot1728	563	0	1	0	3	0	0	1.5	1.5	ns
prot1729	327	0	0	2.4	0	2	2	2.4	2.4	sig
prot1730	144	1	4	0	12	3	2	6	9	ns
prot1731	668	1	0	6	2	0	1	2	2	ns
prot1732	85	0	1	3	1.5	2	8	9	6	sig
prot1733	102	2	0	2.4	0	0	1	0	1.2	ns
prot1734	508	4	1	6	3	0	0	0	0	ns
prot1735	226	2	3	2	2	2	5	4	8	sig
prot1736	676	1	0	0	1.5	0	2	0	3	ns
prot1737	539	3	1	1.2	2.4	0	0	1.2	0	ns
prot1738	295	0	0	3	6	1	0	3	3	ns
prot1739	224	1	1	0	6	2	1	4	0	ns
prot1740	2292	2	0	0	1.5	1	1	3	3	sig
prot1741	170	4	4	4.8	1.2	4	1	7.2	9.6	ns
prot1742	134	3	1	6	0	6	2	6	6	ns
prot1743	255	1	0	6	0	3	0	0	6	ns
prot1744	304	7	4	9	3	7	4	1.5	3	ns
prot1745	237	0	4	1.2	6	4	1	2.4	0	ns
prot1746	105	1	1	3	6	0	3	0	12	ns
prot1747	69	3	2	6	4	0	3	2	4	ns
prot1748	247	0	2	1.5	1.5	1	0	4.5	0	ns
prot1749	99	4	1	4.8	6	4	4	4.8	6	sig
prot1750	116	4	2	3	9	4	1	6	9	ns
prot1751	152	1	2	0	4	1	2	0	2	ns
prot1752	225	0	5	0	1.5	4	0	1.5	3	ns
prot1753	147	1	4	4.8	7.2	3	2	3.6	2.4	ns
prot1754	125	0	1	9	12	4	0	3	9	ns
prot1755	90	2	1	4	6	4	2	4	6	ns
prot1756	237	2	3	3	6	2	5	13.5	6	sig
prot1757	66	2	2	4.8	2.4	1	2	1.2	1.2	ns
prot1758	264	3	2	6	3	2	2	3	0	ns
prot1759	137	2	3	6	4	2	4	2	8	ns
prot1760	511	1	3	3	0	0	3	1.5	3	ns
prot1761	141	1	1	2.4	1.2	2	2	0	1.2	ns
prot1762	280	2	3	9	6	6	4	18	6	sig
prot1763	302	1	3	6	0	0	3	2	8	ns
prot1764	74	1	3	3	1.5	2	0	3	0	ns
prot1765	171	1	5	4.8	1.2	1	2	2.4	2.4	ns
prot1766	95	1	0	12	0	0	1	6	0	ns
prot1767	367	1	2	4	6	6	3	6	6	sig
prot1768	144	4	0	3	0	3	1	1.5	1.5	ns
prot1769	664	0	2	0	0	1	0	6	0	ns
prot1770	179	1	0	15	3	1	1	6	9	ns
prot1771	114	0	1	0	0	0	2	4	2	ns
prot1772	161	1	2	1.5	3	1	1	1.5	3	ns
prot1773	205	4	1	3.6	0	0	1	3.6	4.8	ns
prot1774	305	2	1	6	6	1	1	0	0	ns
prot1775	416	1	1	4	0	0	0	2	4	ns
prot1776	397	2	1	0	6	0	3	0	0	ns
prot1777	224	2	2	7.2	1.2	1	0	1.2	1.2	ns
prot1778	314	3	4	3	3	0	1	6	0	ns
prot1779	174	0	0	2	0	0	0	0	0	ns
prot1780	416	1	0	0	3	3	0	3	0	ns
prot1781	131	0	2	3.6	3.6	0	0	0	0	ns
prot1782	107	4	1	3	6	4	2	6	6	sig
prot1783	163	2	1	2	2	0	1	8	0	ns
prot1784	564	1	2	1.5	0	1	0	4.5	0	ns
prot1785	208	0	2	1.2	2.4	0	3	0	0	ns
prot1786	135	1	1	0	9	1	1	0	9	ns
prot1787	3394	3	2	14	6	9	3	12	24	sig
prot1788	1957	1	2	6	4.5	1	0	0	3	ns
prot1789	1088	1	0	1.2	1.2	3	0	6	0	ns
prot1790	424	3	1	12	6	5	5	6	6	ns
prot1791	1035	1	3	2	6	2	4	2	0	ns
prot1792	926	5	2	4.5	6	3	0	1.5	3	ns
prot1793	1669	1	0	0	4.8	1	1	0	1.2	ns
prot1794	201	0	2	15	12	1	1	21	6	ns
prot1795	539	2	1	6	6	3	5	2	6	ns
prot1796	638	0	2	0	1.5	2	2	3	6	sig
prot1797	225	7	3	6	4.8	1	2	4.8	7.2	ns
prot1798	319	3	0	18	9	9	5	6	9	ns
prot1799	520	2	1	0	4	0	3	8	0	ns
prot1800	785	3	5	4.5	4.5	1	2	0	4.5	ns
prot1801	629	5	2	3.6	7.2	1	6	0	1.2	ns
prot1802	341	1	1	6	3	15	3	9	9	sig
prot1803	412	1	0	2	2	2	0	0	4	ns
prot1804	308	0	0	0	1.5	1	0	3	0	ns
prot1805	743	1	2	0	0	1	1	1.2	0	ns
prot1806	470	3	2	3	3	1	2	6	0	ns
prot1807	1140	1	0	2	2	0	2	2	4	ns
prot1808	1466	3	0	1.5	1.5	0	1	0	1.5	ns
prot1809	254	4	3	0	6	3	3	6	3.6	ns
prot1810	257	3	1	3	3	3	1	9	15	ns
prot1811	375	2	0	2	6	3	0	4	0	ns
prot1812	1882	2	2	0	4.5	2	1	3	6	ns
prot1813	1300	0	1	0	2.4	1	2	1.2	0	ns
prot1814	444	1	0	6	9	2	0	9	9	ns
prot1815	832	2	0	8	2	1	0	2	4	ns
prot1816	582	1	1	0	3	3	1	3	3	ns
prot1817	280	0	1	0	2.4	2	1	0	1.2	ns
prot1818	1244	3	1	3	0	2	2	3	6	ns
prot1819	276	0	4	6	4	2	2	8	4	sig
prot1820	623	0	2	1.5	1.5	1	2	1.5	0	ns
prot1821	450	0	0	0	2.4	1	2	1.2	2.4	ns
prot1822	247	0	2	6	6	1	0	0	6	ns
prot1823	387	1	3	0	0	2	2	4	4	sig
prot1824	662	1	1	3	0	1	1	6	1.5	ns
prot1825	743	2	0	2.4	2.4	0	2	3.6	1.2	ns
prot1826	874	0	3	3	0	0	0	0	0	ns
prot1827	1301	0	1	0	2	1	1	2	4	sig
prot1828	274	0	3	4.5	3	9	3	18	13.5	sig
prot1829	551	5	2	0	2.4	0	2	1.2	1.2	ns
prot1830	447	3	0	6	0	2	2	18	6	sig
prot1831	154	2	1	6	4	0	0	4	0	ns
prot1832	210	0	3	0	1.5	3	3	0	9	ns
prot1833	290	1	2	1.2	1.2	6	4	2.4	4.8	sig
prot1834	220	2	1	9	3	3	5	6	12	ns
prot1835	184	1	3	4	2	0	3	2	8	ns
prot1836	168	1	1	0	3	1	5	1.5	3	sig
prot1837	102	1	1	2.4	2.4	3	2	2.4	2.4	ns
prot1838	327	0	1	9	3	2	2	9	6	sig
prot1839	962	0	1	2	4	3	2	4	0	ns
prot1840	556	2	1	4.5	0	4	4	3	6	sig
prot1841	374	1	1	4.8	2.4	0	1	4.8	1.2	ns
prot1842	728	1	2	6	0	6	6	12	3	sig
prot1843	243	2	1	0	2	2	2	6	4	sig
prot1844	127	0	0	1.5	1.5	0	0	0	3	ns
prot1845	519	4	1	1.2	1.2	1	0	1.2	1.2	ns
prot1846	492	1	4	3	6	0	1	3	0	ns
prot1847	233	2	5	6	4	1	1	4	2	ns
prot1848	287	2	0	4.5	0	3	2	4.5	3	sig
prot1849	337	2	1	1.2	3.6	1	1	0	2.4	ns
prot1850	404	2	1	6	6	0	3	0	6	ns
prot1851	3175	0	0	0	2	0	1	2	0	ns
prot1852	243	1	3	1.5	0	0	1	0	0	ns
prot1853	275	3	0	4.8	1.2	1	2	1.2	2.4	ns
prot1854	648	2	1	6	9	4	1	9	15	ns
prot1855	172	1	3	4	2	3	3	4	8	ns
prot1856	283	3	4	4.5	1.5	10	14	9	12	sig
prot1857	159	1	3	4.8	3.6	6	2	4.8	4.8	sig
prot1858	372	1	1	0	0	1	1	15	3	ns
prot1859	174	0	0	8	6	3	5	4	14	ns
prot1860	182	2	4	1.5	1.5	2	0	3	3	ns
prot1861	251	1	0	4.8	4.8	3	0	3.6	3.6	ns
prot1862	1009	0	0	6	12	2	3	9	18	sig
prot1863	233	1	0	0	0	3	0	2	2	ns
prot1864	158	1	2	1.5	6	0	3	1.5	4.5	ns
prot1865	200	0	0	3.6	1.2	1	2	0	1.2	ns
prot1866	292	0	2	6	0	2	3	9	9	ns
prot1867	399	2	1	2	2	0	0	6	0	ns
prot1868	229	2	1	3	3	2	2	4.5	1.5	ns
prot1869	228	1	2	1.2	4.8	3	3	2.4	0	ns
prot1870	445	1	1	3	9	4	2	6	18	sig
prot1871	334	2	1	10	0	2	2	2	0	ns
prot1872	848	1	2	3	3	2	2	1.5	1.5	sig
prot1873	151	2	1	3.6	1.2	2	1	6	2.4	ns
prot1874	1410	1	2	12	6	1	0	3	0	ns
prot1875	164	1	2	2	2	4	3	6	4	ns
prot1876	114	0	0	0	0	1	2	1.5	6	sig
prot1877	262	3	2	3.6	1.2	3	2	1.2	0	ns
prot1878	174	3	1	0	3	3	2	9	9	ns
prot1879	987	0	0	8	2	2	2	4	4	sig
prot1880	170	3	1	1.5	1.5	3	0	3	4.5	ns
prot1881	399	0	1	2.4	1.2	4	6	3.6	2.4	sig
prot1882	504	0	1	3	3	4	2	0	6	ns
prot1883	359	4	4	2	2	1	3	2	0	ns
prot1884	85	3	2	3	4.5	1	0	1.5	3	ns
prot1885	186	1	0	1.2	1.2	4	4	2.4	2.4	sig
prot1886	231	0	1	3	3	1	0	0	9	ns
prot1887	161	1	0	0	2	1	2	0	2	ns
prot1888	296	2	0	4.5	0	0	1	1.5	1.5	ns
prot1889	362	1	0	0	0	5	2	1.2	1.2	sig
prot1890	492	1	2	3	3	0	0	3	6	ns
prot1891	240	0	1	0	2	0	1	2	0	ns
prot1892	587	0	1	4.5	0	2	2	3	3	sig
prot1893	523	0	0	2.4	0	2	0	0	0	ns
prot1894	979	1	1	9	3	1	2	3	3	ns
prot1895	2381	1	1	0	2	1	1	2	2	ns
prot1896	246	3	2	0	4.5	1	0	0	0	ns
prot1897	309	0	1	1.2	2.4	2	2	2.4	2.4	sig
prot1898	214	2	0	0	3	1	2	0	0	ns
prot1899	659	1	0	2	6	2	3	2	4	ns
prot1900	185	1	0	1.5	0	1	0	4.5	1.5	ns
prot1901	201	1	2	1.2	4.8	1	2	0	1.2	ns
prot1902	464	1	2	0	3	3	0	3	0	ns
prot1903	298	1	0	0	2	2	2	2	2	ns
prot1904	502	0	0	0	1.5	1	0	1.5	0	ns
prot1905	295	2	1	0	0	0	0	3.6	0	ns
prot1906	1921	2	0	0	6	1	1	6	3	ns
prot1907	900	2	1	6	4	2	0	2	2	ns
prot1908	1567	1	1	3	0	1	0	0	3	ns
prot1909	659	0	1	0	1.2	1	0	1.2	1.2	ns
prot1910	909	2	1	9	3	1	3	3	0	ns
prot1911	193	1	2	0	2	2	0	0	2	ns
prot1912	431	0	1	0	0	0	1	1.5	0	ns
prot1913	118	1	0	3.6	0	2	1	1.2	1.2	ns
prot1914	229	4	6	9	6	2	3	6	6	ns
prot1915	232	2	3	4	6	2	4	10	10	sig
prot1916	267	1	1	4.5	1.5	3	6	4.5	4.5	sig
prot1917	266	2	1	0	1.2	1	4	1.2	1.2	sig
prot1918	183	1	0	6	3	4	2	3	3	ns
prot1919	909	5	3	2	4	1	2	6	6	ns
prot1920	219	3	2	1.5	7.5	0	3	0	6	ns
prot1921	141	1	1	0	4.8	2	1	2.4	3.6	ns
prot1922	154	2	3	3	0	2	3	0	12	ns
prot1923	243	2	0	4	2	2	1	0	4	ns
prot1924	135	0	1	3	0	3	6	4.5	13.5	sig
prot1925	315	0	1	0	3.6	1	3	0	0	ns
prot1926	517	4	1	0	0	2	1	3	6	ns
prot1927	127	0	1	0	4	0	0	0	0	ns
prot1928	439	2	3	1.5	0	1	0	1.5	4.5	ns
prot1929	398	1	1	3.6	0	4	1	0	0	ns
prot1930	462	1	1	6	3	1	0	0	6	ns
prot1931	202	1	0	2	4	1	2	4	4	ns
prot1932	114	1	2	0	1.5	2	1	0	0	ns
prot1933	137	0	0	1.2	1.2	1	2	0	2.4	ns
prot1934	124	1	3	0	0	0	2	0	3	ns
prot1935	641	1	0	2	2	0	1	0	0	ns
prot1936	415	1	0	6	1.5	8	8	3	6	sig
prot1937	448	2	0	1.2	3.6	1	1	2.4	0	ns
prot1938	572	1	3	3	3	3	0	3	6	ns
prot1939	819	2	1	0	8	0	4	0	4	ns
prot1940	365	1	0	1.5	3	1	1	0	0	ns
prot1941	600	0	0	0	0	2	1	2.4	0	ns
prot1942	692	4	1	0	0	2	0	3	9	ns
prot1943	244	0	1	0	0	2	2	0	0	ns
prot1944	203	1	2	0	3	4	1	1.5	6	sig
prot1945	383	2	0	1.2	1.2	1	0	3.6	0	ns
prot1946	208	1	4	0	0	0	0	0	0	ns
prot1947	292	1	0	4	0	2	4	10	4	sig
prot1948	288	0	0	0	1.5	0	6	0	3	ns
prot1949	111	1	3	0	4.8	1	0	1.2	2.4	ns
prot1950	309	0	1	0	0	1	2	3	0	ns
prot1951	555	2	0	0	0	1	1	0	2	ns
prot1952	719	0	1	0	0	1	1	1.5	1.5	sig
prot1953	548	2	0	1.2	2.4	1	1	2.4	0	ns
prot1954	209	1	1	3	0	0	1	6	3	ns
prot1955	561	1	2	6	0	2	2	6	4	ns
prot1956	575	0	2	3	0	1	2	0	0	ns
prot1957	193	1	3	0	2.4	5	2	2.4	1.2	ns
prot1958	476	1	2	0	3	2	3	3	3	ns
prot1959	426	1	1	2	0	0	1	2	2	ns
prot1960	210	1	1	0	1.5	2	0	3	0	ns
prot1961	167	3	0	1.2	4.8	0	2	1.2	1.2	ns
prot1962	255	1	0	9	0	3	0	3	3	ns
prot1963	259	2	0	4	2	1	1	0	2	ns
prot1964	828	0	1	4.5	0	0	0	1.5	0	ns
prot1965	491	1	1	0	0	1	1	0	1.2	ns
prot1966	116	0	2	3	6	2	2	6	12	sig
prot1967	392	0	1	2	0	1	1	4	2	sig
prot1968	278	1	2	0	0	2	1	0	1.5	ns
prot1969	275	0	0	1.2	0	4	2	3.6	3.6	sig
prot1970	542	0	0	3	6	0	2	0	0	ns
prot1971	303	1	1	0	0	3	1	0	0	ns
prot1972	206	0	0	0	3	0	1	1.5	1.5	ns
prot1973	575	1	0	1.2	0	2	3	0	2.4	ns
prot1974	882	2	1	0	0	0	0	3	0	ns
prot1975	503	1	4	0	0	1	1	6	6	ns
prot1976	350	0	1	0	0	2	2	3	9	sig
prot1977	277	1	1	0	0	1	1	2.4	1.2	ns
prot1978	251	1	0	3	3	2	1	6	3	ns
prot1979	223	0	0	0	0	0	0	0	4	ns
prot1980	109	3	2	0	1.5	3	2	3	1.5	ns
prot1981	1093	1	2	0	0	2	4	2.4	4.8	sig
prot1982	123	4	0	6	9	4	1	12	6	ns
prot1983	160	3	2	2	2	1	1	0	2	ns
prot1984	160	1	1	3	3	3	3	13.5	4.5	sig
prot1985	433	3	0	3.6	2.4	4	6	9.6	2.4	sig
prot1986	214	1	1	0	3	0	1	9	9	ns
prot1987	114	5	1	6	4	0	1	2	2	ns
prot1988	178	4	1	1.5	1.5	2	0	4.5	4.5	ns
prot1989	248	3	1	1.2	1.2	0	0	2.4	2.4	ns
prot1990	49	2	3	3	0	0	1	6	9	ns
prot1991	86	2	3	4	2	2	1	4	2	ns
prot1992	335	1	2	3	0	1	0	1.5	0	ns
prot1993	171	2	0	2.4	0	7	4	4.8	4.8	sig
prot1994	214	1	1	6	6	3	4	6	6	ns
prot1995	108	0	0	0	4	3	3	6	6	sig
prot1996	115	0	0	3	4.5	1	2	0	3	ns
prot1997	96	2	5	2.4	0	0	0	0	0	ns
prot1998	82	2	0	3	6	2	0	6	3	ns
prot1999	365	1	1	2	4	1	2	2	2	ns
[truncated: 1,549 more rows]
