# Supplementary material for: Protein complex-based analysis is resistant to the obfuscating consequences of batch effects --- a case study in clinical proteomics
Source: BMC Genomics. 2017 Mar 14;18(Suppl 2):142. doi: 10.1186/s12864-017-3490-3 (PMC5374662; doi:10.1186/s12864-017-3490-3)
Supplement: Supplementary file 2 — Simulated data D2.2H. (ZIP 3730 kb) [file 12864_2017_3490_MOESM2_ESM.zip › D2.2.379.txt]

protLen	X0	X0.1	X0.2	X0.3	X1	X1.1	X1.2	X1.3	sig
prot1	1338	818	891	1105.2	1068	875	900	1077.6	1039.2	ns
prot2	2199	37	29	45	50.4	21	34	63	75.6	ns
prot3	1538	24	27	72	52	36	30	74	58	ns
prot4	2319	15	19	54	51	22	22	72	69	ns
prot5	1392	54	52	51.6	55.2	39	40	56.4	54	ns
prot6	1985	25	32	50.4	50.4	50	59	117	104.4	sig
prot7	1262	57	44	86	96	45	55	80	106	ns
prot8	3862	15	18	51	63	16	26	54	66	ns
prot9	1295	38	42	52.8	44.4	101	61	84	102	sig
prot10	4287	12	7	23.4	16.2	12	8	25.2	12.6	ns
prot11	1277	39	34	84	72	74	74	200	156	sig
prot12	3587	13	12	15	18	6	4	27	27	ns
prot13	774	66	79	73.2	84	108	99	147.6	126	sig
prot14	1960	6	6	7.2	5.4	5	6	10.8	3.6	ns
prot15	858	77	78	134	122	74	50	116	122	ns
prot16	693	79	87	267	273	81	86	237	249	ns
prot17	748	69	52	84	74.4	62	63	70.8	75.6	ns
prot18	875	46	43	91.8	88.2	48	36	72	70.2	ns
prot19	1755	12	13	18	18	16	13	30	26	ns
prot20	839	34	37	78	102	64	57	144	279	sig
prot21	857	25	23	24	28.8	38	35	28.8	31.2	ns
prot22	1248	27	26	46.8	43.2	45	54	88.2	81	sig
prot23	1308	16	11	52	44	20	22	38	54	ns
prot24	1260	15	15	36	36	12	18	66	57	sig
prot25	1487	8	7	2.4	9.6	36	24	32.4	21.6	sig
prot26	477	95	103	149.4	147.6	84	93	149.4	174.6	ns
prot27	1324	16	29	48	48	26	23	56	52	ns
prot28	997	15	15	51	69	21	19	36	60	ns
prot29	623	96	110	136.8	135.6	112	91	139.2	118.8	ns
prot30	657	86	112	154.8	214.2	105	101	156.6	196.2	ns
prot31	1735	13	11	20	28	16	12	28	26	ns
prot32	904	15	14	30	33	14	11	24	33	ns
prot33	446	172	202	229.2	231.6	213	183	228	242.4	ns
prot34	262	173	201	397.8	397.8	201	190	320.4	340.2	ns
prot35	682	123	111	204	226	99	97	212	222	ns
prot36	742	48	43	147	183	55	42	117	120	ns
prot37	630	35	34	48	45.6	56	54	74.4	75.6	sig
prot38	672	34	34	43.2	59.4	32	28	68.4	45	ns
prot39	1056	26	19	44	58	28	36	68	52	ns
prot40	1098	20	31	75	57	27	27	45	60	ns
prot41	1192	15	14	13.2	8.4	19	17	13.2	12	sig
prot42	1888	8	15	30.6	19.8	18	7	12.6	14.4	ns
prot43	500	169	151	344	304	143	156	288	334	ns
prot44	610	53	63	174	150	96	92	294	252	sig
prot45	543	33	33	34.8	38.4	147	102	108	133.2	sig
prot46	685	37	31	48.6	57.6	38	24	55.8	43.2	ns
prot47	546	30	27	38	52	33	29	46	64	ns
prot48	1311	8	13	39	45	17	10	51	24	ns
prot49	1047	8	10	10.8	10.8	20	22	7.2	28.8	sig
prot50	491	111	113	223.2	225	150	129	297	262.8	ns
prot51	654	76	72	148	124	70	81	148	138	ns
prot52	639	64	57	198	147	117	128	345	276	sig
prot53	740	49	50	72	60	52	42	62.4	67.2	ns
prot54	1143	18	10	30.6	23.4	17	19	28.8	30.6	ns
prot55	966	11	24	32	22	17	21	20	38	ns
prot56	1042	17	12	66	33	15	18	63	30	sig
prot57	2166	6	9	12	9.6	12	12	8.4	6	ns
prot58	443	36	42	45	54	23	27	66.6	52.2	ns
prot59	589	24	22	54	30	22	24	58	26	ns
prot60	740	26	21	66	66	22	26	48	81	ns
prot61	532	18	21	24	21.6	8	24	25.2	15.6	ns
prot62	740	18	10	19.8	16.2	16	9	16.2	19.8	ns
prot63	727	13	10	16	26	8	11	24	14	ns
prot64	1585	7	6	15	15	7	16	27	39	sig
prot65	479	246	238	276	259.2	228	219	229.2	244.8	ns
prot66	364	144	175	262.8	255.6	155	145	248.4	275.4	ns
prot67	433	149	160	310	334	474	447	924	972	sig
prot68	346	157	141	447	432	142	129	405	468	ns
prot69	545	96	83	110.4	130.8	89	93	99.6	115.2	ns
prot70	472	71	91	135	149.4	77	78	147.6	127.8	ns
prot71	478	47	59	116	104	36	56	106	112	ns
prot72	413	37	43	102	141	42	47	156	183	ns
prot73	496	41	49	63.6	48	43	49	52.8	50.4	ns
prot74	630	44	30	45	61.2	46	69	93.6	108	sig
prot75	544	20	27	60	56	29	30	34	48	ns
prot76	880	12	14	42	42	22	12	27	39	ns
prot77	684	9	7	10.8	15.6	8	10	16.8	10.8	ns
prot78	988	10	8	19.8	16.2	14	9	19.8	18	ns
prot79	430	69	68	130	138	72	71	120	168	ns
prot80	707	29	25	96	75	42	46	78	90	sig
prot81	418	32	18	21.6	27.6	29	26	46.8	39.6	ns
prot82	820	19	14	23.4	39.6	15	11	27	21.6	ns
prot83	1450	8	7	20	18	9	5	30	16	ns
prot84	500	86	81	219	222	77	64	195	228	ns
prot85	451	42	58	73.2	74.4	61	76	86.4	74.4	sig
prot86	757	22	38	43.2	43.2	35	26	55.8	64.8	ns
prot87	539	31	25	42	38	41	38	118	64	sig
prot88	455	20	19	36	57	18	17	51	60	ns
prot89	646	21	18	15.6	14.4	15	13	18	20.4	ns
prot90	533	14	6	19.8	14.4	12	16	39.6	43.2	sig
prot91	1101	3	6	4	6	5	6	12	16	ns
prot92	375	161	177	549	480	182	177	516	507	ns
prot93	477	90	96	141.6	127.2	214	192	331.2	297.6	sig
prot94	440	72	69	135	149.4	71	80	163.8	133.2	ns
prot95	445	66	67	140	122	55	69	144	162	ns
prot96	373	51	40	120	129	44	46	138	147	ns
prot97	606	23	34	43.2	38.4	38	33	30	26.4	ns
prot98	343	16	22	52.2	41.4	21	24	46.8	55.8	ns
prot99	403	14	23	38	60	49	29	72	90	sig
prot100	591	14	15	75	51	51	51	117	108	sig
prot101	641	12	12	19.2	15.6	12	12	15.6	18	ns
prot102	583	8	14	14.4	27	15	21	18	21.6	ns
prot103	544	8	13	22	24	10	14	20	20	ns
prot104	2137	5	7	18	33	10	7	21	27	ns
prot105	375	43	30	54	43.2	74	48	82.8	74.4	sig
prot106	454	48	40	64.8	99	33	35	75.6	66.6	ns
prot107	472	29	26	66	52	62	54	124	144	sig
prot108	517	32	42	114	99	41	31	90	102	ns
prot109	464	30	28	33.6	44.4	27	26	26.4	24	ns
prot110	637	21	21	37.8	28.8	28	32	50.4	54	sig
prot111	423	18	10	40	26	15	20	34	46	ns
prot112	414	14	6	30	39	12	11	54	48	ns
prot113	898	18	13	13.2	12	20	16	16.8	12	ns
prot114	498	12	12	16.2	21.6	28	18	54	28.8	sig
prot115	580	11	11	28	28	16	17	22	30	ns
prot116	448	14	10	33	42	9	11	39	21	ns
prot117	569	5	13	8.4	12	11	18	10.8	8.4	ns
prot118	1032	8	10	3.6	12.6	3	4	9	10.8	ns
prot119	357	80	96	190	212	90	101	186	182	ns
prot120	231	55	76	192	162	59	61	222	177	ns
prot121	372	53	37	57.6	54	44	39	69.6	67.2	ns
prot122	375	48	38	84.6	79.2	40	47	97.2	88.2	ns
prot123	507	44	38	52	82	96	76	196	156	sig
prot124	411	29	29	132	63	26	31	111	90	ns
prot125	374	21	25	27.6	24	15	14	28.8	18	ns
prot126	827	8	21	30.6	25.2	16	13	28.8	32.4	ns
prot127	774	12	15	24	18	20	16	24	48	sig
prot128	576	5	5	18	15	13	14	33	33	sig
prot129	413	16	13	12	12	14	12	15.6	8.4	ns
prot130	569	9	5	16.2	23.4	11	11	3.6	21.6	sig
prot131	590	5	15	12	20	7	8	12	10	ns
prot132	774	10	12	12	39	7	11	15	24	ns
prot133	1023	12	8	9.6	8.4	7	6	13.2	9.6	ns
prot134	803	1	9	14.4	1.8	4	3	9	9	ns
prot135	242	46	56	136	124	117	90	296	198	sig
prot136	439	60	52	198	174	63	54	138	204	ns
prot137	318	43	62	67.2	90	43	57	69.6	64.8	ns
prot138	278	58	46	88.2	93.6	73	54	104.4	126	ns
prot139	309	36	45	88	92	50	52	98	112	ns
prot140	568	40	44	96	111	38	24	93	96	ns
prot141	316	33	32	37.2	40.8	32	31	32.4	43.2	ns
prot142	283	38	29	45	45	26	29	48.6	54	ns
prot143	608	30	33	46	64	33	21	40	60	ns
prot144	673	20	13	36	54	24	48	120	90	sig
prot145	414	18	17	19.2	19.2	21	20	25.2	9.6	ns
prot146	707	13	15	19.8	34.2	22	16	41.4	36	ns
prot147	406	11	12	28	34	9	20	38	28	ns
prot148	510	17	15	21	54	14	15	39	27	ns
prot149	500	9	10	12	15.6	10	10	13.2	16.8	ns
prot150	350	15	13	27	18	8	8	19.8	25.2	ns
prot151	683	11	12	34	24	9	13	20	14	ns
prot152	569	14	12	33	27	13	10	39	51	sig
prot153	450	11	13	10.8	9.6	10	10	15.6	13.2	ns
prot154	399	7	11	14.4	16.2	6	4	7.2	19.8	ns
prot155	713	7	11	16	12	4	7	10	16	ns
prot156	564	10	7	42	24	13	11	15	18	ns
prot157	1149	5	12	13.2	9.6	8	5	12	3.6	ns
prot158	721	9	2	18	10.8	3	1	12.6	14.4	ns
prot159	260	214	194	368	386	207	175	408	310	ns
prot160	372	126	143	387	420	143	159	384	468	ns
prot161	297	96	92	111.6	115.2	104	97	94.8	117.6	ns
prot162	276	54	48	90	93.6	50	43	93.6	82.8	ns
prot163	480	36	25	52	42	39	46	90	96	sig
prot164	299	37	22	114	96	70	72	222	180	sig
prot165	317	29	25	22.8	44.4	35	30	50.4	38.4	ns
prot166	437	26	25	55.8	46.8	31	26	39.6	27	ns
prot167	537	21	10	36	46	18	22	38	52	ns
prot168	228	24	19	75	48	20	21	45	81	ns
prot169	289	20	13	21.6	12	16	34	28.8	31.2	sig
prot170	341	15	23	28.8	27	18	18	32.4	37.8	ns
prot171	445	21	15	28	44	16	15	36	34	ns
prot172	458	13	16	36	54	33	48	135	99	sig
prot173	450	13	12	10.8	7.2	36	54	46.8	39.6	sig
prot174	588	13	17	23.4	16.2	15	23	27	30.6	ns
prot175	761	11	11	20	22	13	12	22	26	ns
prot176	519	12	14	27	24	8	12	18	21	ns
prot177	1216	7	8	3.6	18	11	14	10.8	8.4	ns
prot178	605	11	6	25.2	21.6	9	15	16.2	16.2	ns
prot179	748	11	5	10	20	18	10	20	32	sig
prot180	460	8	8	30	15	9	11	48	33	ns
prot181	645	10	7	12	8.4	11	10	12	14.4	ns
prot182	528	12	7	14.4	7.2	24	6	32.4	48.6	sig
prot183	958	5	2	8	14	5	6	8	12	ns
prot184	4213	6	3	6	18	5	2	0	12	ns
prot185	1921	3	5	2.4	7.2	2	2	8.4	15.6	sig
prot186	333	157	153	203.4	259.2	132	135	248.4	214.2	ns
prot187	229	107	111	192	166	106	102	236	188	ns
prot188	413	53	47	141	135	48	42	120	87	ns
prot189	437	30	33	55.2	48	44	42	48	56.4	ns
prot190	459	27	30	66.6	55.8	25	35	55.8	46.8	ns
prot191	170	25	31	68	76	32	34	80	62	ns
prot192	200	41	40	126	111	23	39	81	123	ns
prot193	396	29	31	38.4	34.8	27	38	34.8	42	ns
prot194	219	21	22	34.2	34.2	26	15	39.6	32.4	ns
prot195	509	19	25	50	34	17	25	42	34	ns
prot196	255	20	13	69	84	17	23	63	66	ns
prot197	343	12	10	19.2	15.6	23	32	32.4	16.8	sig
prot198	453	20	20	34.2	30.6	11	20	27	16.2	ns
prot199	418	11	20	26	20	16	15	38	48	ns
prot200	506	11	19	30	39	12	11	60	54	ns
prot201	545	16	12	15.6	10.8	31	20	26.4	27.6	sig
prot202	406	10	13	27	16.2	15	14	21.6	16.2	ns
prot203	586	11	9	20	22	14	10	14	38	ns
prot204	570	10	11	30	27	7	9	18	30	ns
prot205	868	10	14	16.8	14.4	3	11	8.4	10.8	ns
prot206	508	8	14	14.4	10.8	16	15	16.2	39.6	sig
prot207	715	9	12	24	8	9	12	14	12	ns
prot208	622	6	13	21	42	8	16	60	36	sig
prot209	463	4	10	7.2	7.2	4	7	12	8.4	ns
prot210	756	9	12	16.2	12.6	10	11	14.4	7.2	ns
prot211	520	7	4	20	8	10	5	20	14	ns
prot212	858	1	2	15	27	6	6	6	36	sig
prot213	463	6	4	3.6	4.8	4	4	8.4	6	ns
prot214	248	77	79	147.6	162	88	76	153	122.4	ns
prot215	386	65	42	116	96	58	58	104	106	ns
prot216	252	41	51	129	162	61	68	174	204	sig
prot217	271	48	35	56.4	45.6	62	64	91.2	58.8	sig
prot218	367	36	49	93.6	54	39	34	99	59.4	ns
prot219	335	29	44	80	98	65	52	74	118	sig
prot220	600	36	25	93	114	28	25	78	99	ns
prot221	232	41	33	56.4	46.8	72	40	67.2	54	sig
prot222	273	38	25	84.6	90	37	32	59.4	70.2	ns
prot223	243	26	26	56	64	26	32	72	84	ns
prot224	223	27	32	90	90	27	31	69	99	ns
prot225	250	26	30	31.2	43.2	32	27	26.4	26.4	ns
prot226	223	30	30	64.8	54	36	23	59.4	48.6	ns
prot227	289	23	34	44	36	20	18	48	46	ns
prot228	378	25	24	72	72	20	26	57	69	ns
prot229	410	17	13	25.2	25.2	17	13	16.8	25.2	ns
prot230	389	21	21	37.8	41.4	21	17	37.8	34.2	ns
prot231	610	16	14	36	38	13	25	40	50	ns
prot232	243	21	12	51	48	51	33	135	153	sig
prot233	397	13	13	16.8	15.6	12	16	9.6	19.2	ns
prot234	229	7	12	10.8	23.4	10	9	34.2	28.8	ns
prot235	321	15	11	22	30	11	8	22	20	ns
prot236	447	11	18	30	39	10	14	33	30	ns
prot237	272	9	7	8.4	10.8	10	5	14.4	16.8	ns
prot238	645	7	12	19.8	23.4	8	7	27	14.4	ns
prot239	709	5	4	10	22	7	5	10	10	ns
prot240	513	12	13	42	24	11	13	27	33	ns
prot241	314	10	6	8.4	16.8	10	9	13.2	10.8	ns
prot242	388	9	5	9	5.4	10	18	28.8	25.2	sig
prot243	956	1	6	12	12	3	3	10	14	ns
prot244	128	229	223	711	756	218	243	663	711	ns
prot245	197	81	70	70.8	108	74	83	87.6	85.2	ns
prot246	334	66	63	118.8	120.6	66	70	147.6	117	ns
prot247	175	51	44	114	68	41	43	92	98	ns
prot248	162	62	55	156	183	84	102	312	282	sig
prot249	305	24	35	39.6	52.8	19	30	34.8	49.2	ns
prot250	312	38	37	70.2	52.2	37	34	70.2	95.4	ns
prot251	300	36	31	54	60	52	45	104	114	sig
prot252	127	44	26	114	108	36	29	105	120	ns
prot253	191	43	41	50.4	42	35	38	36	51.6	ns
prot254	211	49	29	64.8	77.4	38	35	52.2	63	ns
prot255	199	40	31	70	66	28	31	78	56	ns
prot256	266	35	39	78	90	33	34	93	102	ns
prot257	322	27	29	43.2	36	20	18	32.4	26.4	ns
prot258	313	25	27	45	57.6	20	34	54	37.8	ns
prot259	286	32	20	58	54	16	16	36	42	ns
prot260	265	12	14	36	33	12	11	42	30	ns
prot261	466	11	17	21.6	24	15	19	15.6	32.4	ns
prot262	455	18	18	34.2	23.4	20	21	46.8	46.8	sig
prot263	185	13	18	46	54	13	27	36	26	ns
prot264	209	11	22	24	39	15	15	51	33	ns
prot265	433	15	15	12	15.6	16	13	16.8	15.6	ns
prot266	247	16	15	21.6	18	14	17	32.4	41.4	ns
prot267	331	18	17	24	18	14	11	30	26	ns
prot268	452	10	13	57	48	9	13	36	27	ns
prot269	348	14	10	9.6	12	8	12	22.8	16.8	ns
prot270	533	9	7	16.2	14.4	18	9	28.8	19.8	sig
prot271	342	13	8	18	14	10	6	36	20	ns
prot272	229	8	14	15	15	12	6	30	18	sig
prot273	581	15	12	12	12	15	11	22.8	13.2	ns
prot274	389	14	4	32.4	27	7	10	9	18	ns
prot275	368	15	6	8	26	6	7	16	24	ns
prot276	350	10	7	27	21	5	8	33	24	ns
prot277	502	9	12	12	3.6	5	7	8.4	4.8	ns
prot278	588	9	9	12.6	14.4	6	7	14.4	10.8	ns
prot279	404	8	11	22	8	3	6	16	18	ns
prot280	281	6	7	21	12	10	6	42	24	sig
prot281	475	6	10	9.6	10.8	14	16	19.2	19.2	sig
prot282	264	11	8	5.4	7.2	7	6	1.8	12.6	ns
prot283	428	7	11	12	16	8	10	4	6	ns
prot284	605	1	5	9	12	6	8	12	24	sig
prot285	546	4	13	8.4	8.4	9	8	9.6	4.8	ns
prot286	393	2	7	10.8	5.4	5	5	9	5.4	ns
prot287	651	3	5	14	20	4	4	8	20	ns
prot288	386	8	2	24	6	4	3	24	18	ns
prot289	127	213	197	241.2	253.2	185	181	243.6	264	ns
prot290	307	157	145	203.4	246.6	157	137	279	252	ns
prot291	151	64	62	120	158	71	88	132	146	ns
prot292	246	34	41	117	120	28	37	102	120	ns
prot293	201	43	32	36	42	108	111	90	111.6	sig
prot294	295	30	39	63	52.2	23	24	64.8	48.6	ns
prot295	377	29	30	50	62	90	99	162	198	sig
prot296	232	38	31	84	120	33	20	78	78	ns
prot297	333	21	23	28.8	26.4	30	26	44.4	27.6	ns
prot298	276	21	26	43.2	50.4	27	29	43.2	45	ns
prot299	225	30	15	40	48	31	25	32	46	ns
prot300	152	19	28	84	42	26	19	57	51	ns
prot301	268	18	29	28.8	25.2	22	22	31.2	15.6	ns
prot302	261	21	24	34.2	43.2	25	21	34.2	43.2	ns
prot303	234	26	22	44	44	30	26	54	54	ns
prot304	203	14	13	81	54	17	26	84	75	sig
prot305	277	14	16	19.2	32.4	27	20	28.8	21.6	ns
prot306	224	11	16	36	36	20	16	34.2	39.6	ns
prot307	260	18	17	30	42	16	15	20	34	ns
prot308	278	14	28	54	63	22	22	45	72	ns
prot309	420	12	22	15.6	20.4	13	17	19.2	16.8	ns
prot310	424	19	17	12.6	28.8	12	15	34.2	30.6	ns
prot311	219	16	11	28	34	15	10	12	38	ns
prot312	277	14	11	36	21	9	17	39	21	ns
prot313	279	9	4	12	12	4	7	9.6	13.2	ns
prot314	558	16	17	28.8	16.2	11	7	23.4	27	ns
prot315	822	7	9	16	22	8	10	16	24	ns
prot316	423	10	10	36	24	10	11	39	33	ns
prot317	301	11	12	8.4	4.8	13	13	8.4	6	sig
prot318	477	15	10	21.6	12.6	15	13	19.8	10.8	ns
prot319	354	14	7	16	20	13	9	22	12	ns
prot320	538	6	9	27	21	7	6	27	21	ns
prot321	330	15	8	19.2	7.2	7	8	15.6	10.8	ns
prot322	345	10	4	9	10.8	9	5	12.6	16.2	ns
prot323	290	10	6	24	8	8	5	10	28	ns
prot324	587	8	3	30	24	11	12	27	21	ns
prot325	416	7	6	3.6	14.4	5	4	12	9.6	ns
prot326	806	6	6	18	18	9	8	16.2	10.8	ns
prot327	243	8	7	10	20	8	9	14	18	ns
prot328	674	4	10	21	24	8	16	36	36	sig
prot329	297	9	6	14.4	7.2	11	8	7.2	4.8	ns
prot330	558	7	9	27	7.2	11	6	16.2	12.6	ns
prot331	340	5	4	6	10	11	7	26	10	sig
prot332	546	10	10	18	27	11	6	18	27	ns
prot333	193	5	5	6	7.2	6	6	3.6	3.6	ns
prot334	641	6	9	5.4	5.4	1	6	12.6	5.4	ns
prot335	452	2	4	8	18	3	6	6	12	ns
prot336	481	5	4	15	6	3	7	9	12	ns
prot337	355	5	4	6	9.6	5	4	8.4	2.4	sig
prot338	530	3	6	5.4	10.8	10	10	7.2	7.2	sig
prot339	374	5	6	6	4	5	7	4	6	ns
prot340	253	3	4	21	6	8	6	12	15	ns
prot341	442	3	3	1.2	1.2	5	3	2.4	7.2	ns
prot342	861	3	7	18	1.8	4	3	5.4	7.2	ns
prot343	413	6	5	8	8	4	3	12	6	ns
prot344	648	1	1	9	9	4	6	9	9	ns
prot345	719	1	4	3.6	9.6	4	2	6	4.8	ns
prot346	786	5	7	7.2	9	8	1	7.2	7.2	ns
prot347	596	7	5	10	6	8	2	18	6	ns
prot348	777	8	1	6	9	3	5	9	15	ns
prot349	798	4	5	2.4	2.4	3	5	3.6	6	ns
prot350	141	211	218	421.2	419.4	217	209	325.8	412.2	ns
prot351	221	151	142	280	310	420	516	810	1032	sig
prot352	283	61	59	180	180	99	92	333	258	sig
prot353	246	66	58	76.8	64.8	66	65	75.6	85.2	ns
prot354	212	29	39	77.4	90	50	46	84.6	81	ns
prot355	219	36	25	70	56	31	30	66	70	ns
prot356	448	35	28	126	93	34	44	111	126	ns
prot357	351	27	37	43.2	39.6	31	24	54	38.4	ns
prot358	161	30	28	57.6	59.4	42	26	30.6	55.8	ns
prot359	178	27	32	52	64	75	84	228	174	sig
prot360	178	17	21	60	57	30	21	60	51	ns
prot361	250	14	15	25.2	16.8	26	24	26.4	26.4	ns
prot362	238	13	19	43.2	39.6	23	26	45	52.2	sig
prot363	261	21	15	52	32	19	12	46	58	ns
prot364	194	14	23	36	48	18	17	57	54	ns
prot365	234	23	18	31.2	28.8	16	21	24	15.6	ns
prot366	337	22	21	36	36	38	41	73.8	61.2	sig
prot367	296	15	17	22	26	10	17	34	38	ns
prot368	248	10	15	36	48	15	16	36	42	ns
prot369	311	13	16	19.2	24	16	12	19.2	22.8	ns
prot370	224	8	17	16.2	16.2	16	15	16.2	37.8	ns
prot371	279	15	21	22	44	20	19	26	20	ns
prot372	471	21	23	48	48	11	15	36	48	ns
prot373	218	10	8	9.6	6	13	6	12	10.8	ns
prot374	249	18	15	14.4	21.6	10	14	28.8	27	ns
prot375	312	6	13	38	30	16	29	54	46	sig
prot376	402	16	14	36	45	26	33	48	66	sig
prot377	196	15	12	10.8	8.4	9	7	10.8	18	ns
prot378	285	15	15	27	19.8	13	14	28.8	19.8	ns
prot379	292	10	13	20	24	17	14	34	32	ns
prot380	227	17	13	15	36	16	22	36	63	sig
prot381	322	14	6	20.4	3.6	20	32	28.8	26.4	sig
prot382	449	10	12	14.4	10.8	11	10	12.6	28.8	ns
prot383	373	18	9	6	22	12	12	26	30	ns
prot384	239	8	12	30	27	6	8	12	15	ns
prot385	235	7	12	13.2	13.2	11	8	7.2	4.8	ns
prot386	267	9	6	16.2	14.4	12	14	57.6	25.2	sig
prot387	262	9	3	20	12	10	19	10	12	ns
prot388	241	11	3	12	30	8	11	39	30	ns
prot389	315	8	6	8.4	9.6	6	12	10.8	13.2	ns
prot390	997	8	9	18	12.6	8	7	10.8	14.4	ns
prot391	392	4	4	20	12	4	4	8	10	ns
prot392	558	10	4	21	33	8	7	24	24	ns
prot393	468	5	7	4.8	9.6	3	3	6	8.4	ns
prot394	253	7	4	7.2	12.6	9	3	18	7.2	ns
prot395	248	2	7	20	14	8	6	16	16	ns
prot396	527	10	7	33	18	13	14	36	21	sig
prot397	432	10	1	3.6	2.4	4	4	2.4	7.2	ns
prot398	455	10	3	3.6	5.4	5	7	9	19.8	ns
prot399	529	4	2	18	16	3	7	16	12	ns
prot400	375	4	5	21	3	5	4	3	24	ns
prot401	287	8	4	9.6	3.6	7	4	4.8	4.8	ns
prot402	332	5	2	14.4	7.2	4	6	7.2	9	ns
prot403	541	5	8	12	4	2	2	14	8	ns
prot404	280	2	9	18	27	11	2	21	24	ns
prot405	458	8	4	3.6	9.6	11	7	9.6	9.6	ns
prot406	291	5	7	5.4	12.6	1	8	7.2	5.4	ns
prot407	548	9	3	10	10	7	5	10	10	ns
prot408	292	2	3	0	9	2	3	6	12	ns
prot409	559	9	2	2.4	3.6	3	1	2.4	7.2	ns
prot410	859	5	2	5.4	1.8	4	2	0	7.2	ns
prot411	484	3	4	10	10	4	4	20	12	sig
prot412	117	157	147	384	459	167	127	417	396	ns
prot413	182	141	134	156	157.2	139	119	150	154.8	ns
prot414	226	105	89	171	180	141	156	356.4	297	sig
prot415	179	68	66	152	166	84	59	144	134	ns
prot416	129	65	79	186	189	98	96	258	312	sig
prot417	222	41	38	70.8	62.4	47	49	68.4	50.4	ns
prot418	353	30	30	48.6	68.4	33	31	66.6	54	ns
prot419	157	42	35	84	94	44	50	92	88	ns
prot420	376	21	31	93	69	28	24	90	87	ns
prot421	429	26	29	39.6	46.8	22	35	33.6	18	ns
prot422	182	22	22	37.8	28.8	22	27	39.6	36	ns
prot423	187	27	25	48	38	23	26	44	48	ns
prot424	206	34	26	81	63	32	26	93	78	ns
prot425	319	20	15	44.4	30	19	25	28.8	27.6	sig
prot426	533	26	23	37.8	32.4	21	13	50.4	28.8	ns
prot427	182	20	14	28	48	21	13	38	42	ns
prot428	260	21	24	42	51	44	50	114	90	sig
prot429	181	19	23	24	15.6	23	14	26.4	16.8	ns
prot430	246	10	18	25.2	30.6	10	11	18	27	ns
prot431	156	13	18	24	52	17	17	32	34	ns
prot432	213	15	13	24	57	14	22	42	30	ns
prot433	295	9	7	9.6	14.4	12	7	9.6	12	ns
prot434	610	12	8	32.4	16.2	12	10	28.8	18	ns
prot435	152	13	13	44	26	38	30	36	68	sig
prot436	470	9	13	48	57	17	12	42	21	sig
prot437	278	7	9	12	16.8	12	6	12	14.4	ns
prot438	250	10	12	27	28.8	14	14	25.2	16.2	ns
prot439	265	13	18	30	32	11	18	32	30	ns
prot440	327	11	8	15	27	7	13	51	33	ns
prot441	577	8	9	25.2	8.4	10	9	4.8	9.6	ns
prot442	236	13	9	5.4	14.4	11	11	19.8	23.4	ns
prot443	347	8	11	18	18	8	9	20	28	ns
prot444	177	10	4	24	24	10	9	33	27	ns
prot445	261	9	12	12	12	9	14	10.8	9.6	ns
prot446	357	5	8	7.2	10.8	5	6	9	12.6	ns
prot447	379	16	13	14	14	7	7	20	20	ns
prot448	172	7	10	24	27	5	13	24	24	ns
prot449	161	9	11	9.6	4.8	7	8	4.8	4.8	ns
prot450	466	7	7	19.8	25.2	10	10	12.6	12.6	ns
prot451	165	9	11	18	14	7	4	24	8	ns
prot452	245	6	8	15	6	8	5	27	33	ns
prot453	222	9	9	3.6	15.6	14	8	24	19.2	sig
prot454	428	9	7	14.4	10.8	30	33	59.4	54	sig
prot455	227	3	14	8	10	5	7	16	12	ns
prot456	420	7	5	30	27	10	24	30	66	sig
prot457	171	11	7	3.6	4.8	4	9	14.4	7.2	ns
prot458	307	7	8	12.6	3.6	8	9	12.6	7.2	ns
prot459	230	8	10	12	14	10	14	28	48	sig
prot460	343	4	3	24	15	2	5	9	30	ns
prot461	441	6	5	10.8	6	8	8	3.6	7.2	ns
prot462	415	2	3	12.6	3.6	4	9	12.6	5.4	ns
prot463	270	6	5	12	10	6	5	12	18	ns
prot464	711	4	8	9	15	5	6	27	15	ns
prot465	321	11	11	1.2	7.2	7	6	7.2	9.6	ns
prot466	238	8	8	7.2	9	5	6	10.8	5.4	ns
prot467	320	2	4	14	6	9	7	14	6	ns
prot468	274	6	11	36	15	6	6	21	18	ns
prot469	364	7	7	7.2	7.2	6	11	14.4	9.6	ns
prot470	361	6	8	16.2	14.4	10	10	32.4	10.8	sig
prot471	262	3	7	2	12	4	5	30	16	ns
prot472	513	7	6	3	33	12	16	30	18	sig
prot473	569	3	5	4.8	4.8	4	3	3.6	4.8	ns
prot474	387	6	7	1.8	3.6	3	6	7.2	16.2	sig
prot475	447	5	2	6	8	8	4	6	6	ns
prot476	378	5	5	15	6	2	5	12	6	ns
prot477	251	7	8	3.6	4.8	5	3	8.4	6	ns
prot478	468	3	3	5.4	1.8	3	4	5.4	12.6	ns
prot479	544	5	3	12	14	3	0	4	2	ns
prot480	244	3	7	6	24	5	5	15	15	ns
prot481	327	4	2	4.8	6	4	2	2.4	6	ns
prot482	494	3	2	3.6	10.8	2	3	5.4	9	ns
prot483	192	177	173	320	378	176	154	360	372	ns
prot484	243	148	144	411	351	125	114	360	435	ns
prot485	149	51	53	54	54	36	46	46.8	38.4	ns
prot486	236	43	53	86.4	72	43	31	70.2	75.6	ns
prot487	134	33	41	66	62	29	28	68	66	ns
prot488	103	28	29	84	123	31	26	123	78	ns
prot489	103	35	33	46.8	37.2	36	28	38.4	39.6	ns
prot490	103	27	40	59.4	75.6	56	42	86.4	77.4	sig
prot491	271	26	28	54	52	24	34	76	48	ns
prot492	257	26	31	84	81	29	24	93	93	ns
prot493	174	18	21	18	18	34	28	50.4	62.4	sig
prot494	165	29	21	37.8	48.6	25	26	43.2	45	ns
prot495	251	28	14	34	44	18	25	46	38	sig
prot496	265	23	26	66	69	19	29	60	78	ns
prot497	193	27	25	27.6	30	30	20	34.8	34.8	ns
prot498	137	16	24	52.2	50.4	19	20	32.4	41.4	ns
prot499	149	19	17	48	52	28	22	92	76	sig
prot500	291	24	10	60	36	22	38	45	132	sig
prot501	227	17	20	27.6	24	18	24	32.4	28.8	sig
prot502	198	13	10	14.4	30.6	27	36	57.6	36	sig
prot503	194	23	21	60	28	31	32	40	76	sig
prot504	234	27	16	54	51	15	15	39	54	ns
prot505	247	9	15	12	16.8	9	13	7.2	18	ns
prot506	145	17	20	30.6	30.6	23	24	45	43.2	ns
prot507	141	24	17	50	28	16	14	34	34	ns
prot508	187	16	19	42	21	18	10	42	45	ns
prot509	165	20	15	16.8	18	16	16	25.2	19.2	ns
prot510	166	17	17	45	21.6	12	18	27	25.2	ns
prot511	225	13	11	28	26	11	11	38	16	ns
prot512	239	14	13	24	45	17	12	54	54	ns
prot513	275	8	13	10.8	14.4	12	15	25.2	20.4	ns
prot514	206	15	19	21.6	27	11	16	21.6	27	ns
prot515	322	11	14	30	16	19	12	42	28	ns
prot516	178	15	9	42	30	17	17	30	42	ns
prot517	227	12	10	13.2	21.6	16	9	13.2	18	ns
prot518	237	6	13	30.6	25.2	18	13	39.6	16.2	ns
prot519	254	13	8	38	34	16	10	24	28	ns
prot520	208	14	12	42	33	13	12	33	45	ns
prot521	153	12	14	10.8	8.4	13	12	19.2	21.6	ns
prot522	244	16	16	30.6	25.2	19	17	28.8	21.6	ns
prot523	287	16	1	14	28	5	12	18	12	ns
prot524	206	10	8	21	30	20	27	54	54	sig
prot525	244	10	15	15.6	10.8	22	11	10.8	14.4	ns
prot526	383	8	6	14.4	16.2	11	12	5.4	5.4	ns
prot527	184	7	12	18	18	6	12	10	20	ns
prot528	377	10	8	18	30	9	5	18	24	ns
prot529	355	9	7	6	6	8	5	6	7.2	ns
prot530	129	7	10	19.8	9	11	10	18	12.6	ns
prot531	162	7	6	14	10	6	7	22	16	ns
prot532	184	11	13	18	21	7	14	24	30	ns
prot533	347	5	11	7.2	4.8	12	12	16.8	14.4	sig
prot534	203	6	6	10.8	12.6	6	7	19.8	10.8	ns
prot535	1930	9	7	14	32	14	13	36	44	sig
prot536	316	12	13	15	15	13	9	33	60	sig
prot537	198	9	7	4.8	12	5	10	6	13.2	ns
prot538	250	7	9	10.8	12.6	7	8	9	7.2	ns
prot539	265	7	8	14	8	18	16	10	18	sig
prot540	469	5	8	18	9	8	7	27	24	ns
prot541	563	13	4	6	6	9	6	16.8	12	sig
prot542	290	6	8	10.8	5.4	8	6	12.6	14.4	ns
prot543	338	7	5	20	12	1	4	20	16	ns
prot544	449	5	6	3	21	6	4	15	18	ns
prot545	273	11	6	10.8	6	8	4	7.2	7.2	ns
prot546	412	8	10	10.8	14.4	9	3	5.4	12.6	ns
prot547	170	3	10	14	14	3	4	10	8	ns
prot548	478	5	3	24	33	8	3	12	36	ns
prot549	302	8	5	6	3.6	4	4	8.4	6	ns
prot550	167	6	3	14.4	9	10	6	7.2	10.8	sig
prot551	151	10	2	8	22	12	12	16	8	sig
prot552	816	9	6	9	18	1	7	6	24	ns
prot553	279	3	2	12	4.8	5	3	4.8	3.6	ns
prot554	320	2	8	14.4	3.6	4	8	16.2	5.4	ns
prot555	351	2	2	8	4	14	2	24	28	sig
prot556	242	3	3	21	6	2	1	18	12	ns
prot557	276	4	4	7.2	7.2	4	6	9.6	2.4	ns
prot558	565	7	3	9	5.4	10	4	10.8	9	sig
prot559	356	4	4	4	8	2	6	8	16	sig
prot560	162	6	2	12	9	2	2	6	21	ns
prot561	155	3	5	3.6	9.6	5	5	6	4.8	ns
prot562	484	2	6	3.6	3.6	2	6	7.2	3.6	ns
prot563	462	1	4	10	8	21	12	30	12	sig
prot564	989	3	2	6	15	4	4	15	3	ns
prot565	353	3	3	6	7.2	6	1	4.8	3.6	ns
prot566	382	3	6	14.4	7.2	5	11	23.4	3.6	sig
prot567	1092	1	5	2	12	5	4	8	6	ns
prot568	158	7	0	9	12	5	2	15	12	sig
prot569	829	2	2	4.8	2.4	4	4	2.4	7.2	sig
prot570	600	2	0	0	5.4	3	3	9	5.4	ns
prot571	743	5	5	2	4	4	6	4	6	ns
prot572	271	1	1	6	9	1	3	12	12	ns
prot573	774	3	2	2.4	0	4	4	2.4	6	ns
prot574	617	4	2	7.2	7.2	1	0	1.8	3.6	ns
prot575	120	150	158	350	366	474	522	948	1086	sig
prot576	257	148	165	438	438	144	134	483	471	ns
prot577	138	156	168	150	182.4	141	119	175.2	162	ns
prot578	126	85	79	172.8	158.4	87	82	172.8	120.6	ns
prot579	126	78	94	190	186	255	228	510	510	sig
prot580	126	84	86	294	264	82	83	240	243	ns
prot581	126	94	80	102	93.6	83	75	124.8	115.2	ns
prot582	126	98	82	158.4	126	92	88	154.8	190.8	ns
prot583	126	91	97	154	136	79	62	200	132	ns
prot584	126	88	74	240	246	87	103	297	261	ns
prot585	433	74	67	99.6	100.8	76	86	90	106.8	ns
prot586	258	44	31	72	66.6	37	36	66.6	61.2	ns
prot587	219	25	32	36	54	32	28	68	70	ns
prot588	274	19	30	93	66	24	27	129	93	ns
prot589	211	21	24	33.6	34.8	54	44	64.8	52.8	sig
prot590	203	19	19	52.2	39.6	14	19	39.6	54	ns
prot591	210	31	27	56	54	30	25	54	46	ns
prot592	190	18	27	60	75	23	22	81	60	ns
prot593	164	13	26	20.4	21.6	60	42	50.4	97.2	sig
prot594	159	24	27	34.2	46.8	26	16	39.6	41.4	ns
prot595	171	18	18	46	42	19	25	48	30	ns
prot596	153	26	18	45	78	23	29	69	45	ns
prot597	176	16	16	32.4	18	15	20	25.2	25.2	ns
prot598	192	18	15	21.6	30.6	17	17	28.8	41.4	ns
prot599	352	21	16	22	22	18	12	34	28	ns
prot600	146	13	8	27	36	15	17	84	57	ns
prot601	323	15	9	22.8	16.8	15	11	20.4	14.4	ns
prot602	258	22	19	45	23.4	22	13	30.6	21.6	ns
prot603	152	11	9	28	28	20	18	24	26	sig
prot604	76	21	14	54	45	14	16	51	33	ns
prot605	128	13	14	19.2	15.6	12	17	20.4	14.4	ns
prot606	187	14	19	28.8	45	17	16	30.6	27	ns
prot607	160	15	11	30	32	12	18	24	34	ns
prot608	315	20	14	72	60	38	25	102	93	sig
prot609	129	9	11	14.4	15.6	16	17	14.4	8.4	ns
prot610	185	16	15	19.8	18	27	14	39.6	55.8	sig
prot611	146	8	13	20	26	16	26	68	32	sig
prot612	241	10	14	69	30	20	8	57	42	sig
prot613	222	17	12	26.4	14.4	17	17	13.2	16.8	ns
prot614	205	12	6	23.4	16.2	12	11	16.2	18	ns
prot615	240	19	11	24	32	9	12	16	34	ns
prot616	99	13	9	36	36	12	8	24	48	ns
prot617	643	15	11	15.6	10.8	8	15	14.4	16.8	ns
prot618	239	19	13	10.8	16.2	8	17	27	28.8	ns
prot619	383	15	11	30	28	42	30	60	102	sig
prot620	247	21	10	57	12	6	9	42	33	ns
prot621	189	9	10	13.2	16.8	17	11	8.4	24	ns
prot622	171	10	7	18	16.2	11	16	18	10.8	ns
prot623	326	11	8	36	22	5	3	14	26	ns
prot624	231	11	13	39	27	6	12	24	27	ns
prot625	153	8	11	15.6	10.8	12	12	16.8	10.8	ns
prot626	268	19	12	12.6	14.4	9	11	10.8	16.2	ns
prot627	204	7	3	10	16	8	24	32	20	sig
prot628	191	13	6	45	39	12	8	42	54	ns
prot629	114	10	8	19.2	14.4	16	5	15.6	12	ns
prot630	419	12	10	16.2	19.8	10	13	19.8	19.8	ns
prot631	141	16	11	32	24	14	14	46	36	sig
prot632	128	10	11	33	24	10	9	21	27	ns
prot633	164	8	7	4.8	4.8	7	5	10.8	7.2	ns
prot634	274	8	9	19.8	7.2	28	16	46.8	46.8	sig
prot635	188	9	9	18	28	9	9	24	24	ns
prot636	372	5	10	24	42	9	11	30	27	ns
prot637	365	12	8	13.2	10.8	24	15	46.8	54	sig
prot638	145	13	12	16.2	14.4	8	9	18	16.2	ns
prot639	159	7	10	12	16	6	11	8	20	ns
prot640	379	12	3	21	36	7	9	21	18	ns
prot641	190	9	7	10.8	15.6	10	3	7.2	10.8	ns
prot642	194	8	7	25.2	19.8	5	3	19.8	7.2	ns
prot643	178	7	6	22	38	8	6	12	10	ns
prot644	181	2	15	18	18	5	4	24	15	ns
prot645	321	10	8	8.4	12	12	5	2.4	9.6	ns
prot646	192	8	7	18	9	7	4	12.6	9	ns
prot647	352	5	10	10	12	7	8	14	10	ns
prot648	118	11	8	36	12	5	11	15	18	ns
prot649	410	5	8	4.8	4.8	8	9	9.6	7.2	ns
prot650	403	7	8	5.4	18	9	6	12.6	7.2	ns
prot651	199	5	10	16	10	4	5	16	14	ns
prot652	457	2	6	24	27	11	6	30	45	ns
prot653	221	14	7	4.8	13.2	8	9	8.4	9.6	ns
prot654	216	7	11	16.2	12.6	10	7	12.6	10.8	ns
prot655	217	2	8	6	16	8	13	16	8	sig
prot656	172	5	6	15	24	7	10	42	12	sig
prot657	268	3	3	3.6	4.8	8	5	3.6	4.8	ns
prot658	583	11	5	25.2	7.2	11	5	14.4	16.2	ns
prot659	229	13	7	18	18	6	9	22	22	ns
prot660	177	6	8	30	18	8	13	33	27	ns
prot661	142	12	6	3.6	8.4	14	14	12	19.2	sig
prot662	178	6	4	7.2	9	13	7	12.6	21.6	sig
prot663	111	8	5	16	10	5	10	16	14	ns
prot664	116	8	4	24	18	6	6	18	15	ns
prot665	325	6	11	8.4	10.8	10	5	10.8	4.8	ns
prot666	268	10	6	12.6	1.8	7	6	5.4	12.6	ns
prot667	599	7	9	14	6	6	8	12	16	ns
prot668	341	5	7	30	21	10	8	27	6	ns
prot669	172	5	4	4.8	4.8	6	5	7.2	9.6	ns
prot670	204	8	3	7.2	7.2	9	13	39.6	23.4	sig
prot671	171	6	6	4	4	6	5	20	12	ns
prot672	255	4	6	36	33	4	6	36	12	ns
prot673	180	1	3	4.8	3.6	6	4	10.8	3.6	ns
prot674	215	7	4	10.8	14.4	11	9	16.2	9	sig
prot675	211	3	6	10	10	6	6	10	10	ns
prot676	234	5	3	12	9	6	5	12	24	ns
prot677	214	4	6	10.8	9.6	9	8	9.6	4.8	ns
prot678	180	5	8	10.8	5.4	7	10	14.4	10.8	ns
prot679	292	3	3	12	8	4	5	14	6	ns
prot680	387	6	5	3	15	6	5	12	12	ns
prot681	283	5	5	10.8	4.8	10	4	3.6	1.2	ns
prot682	351	1	2	9	5.4	5	2	7.2	7.2	ns
prot683	502	8	3	4	8	6	8	10	2	ns
prot684	484	2	3	0	6	4	7	12	12	ns
prot685	345	9	4	9.6	9.6	3	9	2.4	12	ns
prot686	448	7	5	5.4	10.8	12	9	43.2	27	sig
prot687	277	8	4	8	2	4	7	4	6	ns
prot688	737	3	3	9	18	3	3	18	15	ns
prot689	159	6	5	6	8.4	16	4	8.4	8.4	sig
prot690	153	8	7	7.2	12.6	4	3	5.4	12.6	ns
prot691	321	4	6	10	4	6	3	6	16	ns
prot692	373	5	2	6	15	4	4	18	21	ns
prot693	124	4	3	2.4	3.6	2	7	6	6	ns
prot694	330	4	1	7.2	3.6	2	5	3.6	5.4	ns
prot695	319	2	3	10	2	4	2	16	8	sig
prot696	272	3	5	15	15	4	1	9	18	ns
prot697	296	0	3	2.4	6	5	1	4.8	3.6	ns
prot698	167	5	4	5.4	5.4	4	1	7.2	3.6	ns
prot699	832	3	4	4	8	9	5	14	22	sig
prot700	461	3	3	3	15	3	9	6	6	sig
prot701	152	2	3	6	0	1	3	4.8	8.4	ns
prot702	247	4	5	7.2	10.8	4	7	14.4	3.6	ns
prot703	311	2	5	12	14	3	8	4	4	sig
prot704	299	4	2	12	9	3	2	12	15	ns
prot705	383	2	2	4.8	1.2	2	3	4.8	3.6	ns
prot706	426	2	3	7.2	3.6	9	5	9	7.2	ns
prot707	155	4	6	12	6	1	2	16	4	ns
prot708	989	5	0	12	9	3	3	6	3	ns
prot709	187	3	4	1.2	8.4	2	3	3.6	3.6	ns
prot710	366	2	6	9	10.8	4	7	1.8	7.2	ns
prot711	715	2	2	12	6	11	2	10	4	sig
prot712	830	3	6	3	15	6	6	36	9	sig
prot713	177	2	1	4.8	1.2	1	5	0	1.2	ns
prot714	632	4	2	3.6	5.4	5	0	5.4	1.8	ns
prot715	444	3	2	8	8	1	5	8	2	ns
prot716	1241	3	2	12	3	3	4	9	6	ns
prot717	685	1	4	6	2.4	4	0	1.2	7.2	ns
prot718	387	1	2	5.4	5.4	3	3	5.4	5.4	sig
prot719	322	2	3	2	4	0	0	2	4	ns
prot720	735	1	0	6	0	1	1	6	3	ns
prot721	186	51	40	48	45.6	41	52	56.4	46.8	ns
prot722	156	43	32	55.8	68.4	49	41	93.6	84.6	sig
prot723	282	55	42	78	74	41	42	86	94	ns
prot724	140	32	24	99	72	27	34	72	78	ns
prot725	137	20	21	30	28.8	17	25	32.4	33.6	ns
prot726	124	26	22	46.8	37.8	20	20	37.8	36	ns
prot727	169	17	22	48	54	12	19	30	46	ns
prot728	142	20	21	60	63	19	27	69	57	ns
prot729	162	19	26	31.2	27.6	25	32	22.8	22.8	ns
prot730	200	18	20	34.2	27	22	18	41.4	19.8	ns
prot731	156	22	16	44	30	18	13	44	24	ns
prot732	306	19	18	60	72	22	14	54	48	ns
prot733	174	15	16	18	13.2	10	14	24	20.4	ns
prot734	194	13	13	28.8	32.4	21	20	37.8	32.4	ns
prot735	103	15	13	30	20	30	20	56	60	sig
prot736	172	6	13	33	39	15	6	51	27	ns
prot737	180	12	24	16.8	20.4	19	15	10.8	21.6	ns
prot738	184	17	21	10.8	18	14	14	19.8	21.6	ns
prot739	230	13	15	30	28	7	7	26	18	ns
prot740	187	13	19	57	42	13	20	36	51	ns
prot741	189	7	13	10.8	21.6	48	39	54	28.8	sig
prot742	180	14	10	30.6	25.2	14	12	19.8	43.2	ns
prot743	294	12	18	26	24	11	11	32	28	ns
prot744	186	11	5	39	24	10	10	30	15	ns
prot745	225	8	14	10.8	16.8	12	14	9.6	10.8	ns
prot746	174	11	16	21.6	25.2	9	13	28.8	28.8	ns
prot747	208	15	13	28	20	7	18	26	24	ns
prot748	217	13	12	36	33	3	8	30	42	ns
prot749	112	10	2	9.6	4.8	10	11	13.2	12	ns
prot750	206	10	19	23.4	21.6	10	16	21.6	30.6	ns
prot751	166	9	13	14	10	12	7	14	30	ns
prot752	113	13	8	24	24	3	6	81	90	sig
prot753	169	10	6	4.8	9.6	16	18	19.2	24	sig
prot754	313	9	9	19.8	10.8	4	9	7.2	12.6	ns
prot755	197	8	7	24	20	6	8	22	22	ns
prot756	124	12	7	12	18	2	5	39	27	ns
prot757	246	6	6	8.4	4.8	6	4	8.4	7.2	ns
prot758	258	7	4	10.8	19.8	7	8	12.6	10.8	ns
prot759	168	9	10	20	14	9	9	24	20	ns
prot760	260	4	8	45	15	20	16	24	36	sig
prot761	243	9	10	14.4	9.6	7	10	13.2	7.2	ns
prot762	124	7	8	16.2	12.6	25	25	23.4	25.2	sig
prot763	208	5	14	18	6	7	8	16	16	ns
prot764	217	6	9	24	30	8	5	18	21	ns
prot765	197	5	15	9.6	10.8	5	5	7.2	10.8	ns
prot766	177	6	9	12.6	5.4	7	8	18	10.8	sig
prot767	146	7	7	12	20	8	5	14	18	ns
prot768	157	3	3	15	33	3	7	21	9	ns
prot769	270	1	5	8.4	7.2	3	5	3.6	9.6	ns
prot770	264	5	9	14.4	18	16	18	25.2	21.6	sig
prot771	274	5	3	16	8	10	8	8	14	ns
prot772	156	6	5	36	24	8	7	15	9	ns
prot773	252	6	12	14.4	3.6	12	10	16.8	26.4	sig
prot774	356	11	6	10.8	14.4	6	9	19.8	10.8	ns
prot775	180	7	8	20	14	5	7	12	16	ns
prot776	251	6	6	15	24	7	8	30	24	sig
prot777	156	4	4	9.6	9.6	7	12	8.4	7.2	ns
prot778	227	7	5	14.4	12.6	5	9	14.4	5.4	ns
prot779	116	2	4	8	4	3	6	14	12	ns
prot780	154	5	5	21	21	4	5	15	9	ns
prot781	198	5	5	10.8	13.2	8	10	9.6	6	ns
prot782	236	4	7	19.8	12.6	7	9	10.8	10.8	ns
prot783	184	6	7	16	14	3	3	16	18	ns
prot784	122	5	6	15	21	4	5	24	15	ns
prot785	91	4	5	2.4	10.8	2	8	8.4	14.4	sig
prot786	274	4	5	9	3.6	8	3	7.2	7.2	ns
prot787	152	3	3	6	12	6	3	8	8	ns
prot788	162	2	2	12	9	2	4	12	12	ns
prot789	158	3	5	13.2	4.8	7	7	3.6	10.8	ns
prot790	463	7	5	12.6	9	4	5	10.8	7.2	ns
prot791	312	6	1	10	20	8	11	12	16	ns
prot792	261	4	3	12	33	4	2	18	9	ns
prot793	392	8	8	10.8	7.2	7	5	6	9.6	ns
prot794	182	7	4	5.4	9	3	7	7.2	5.4	ns
prot795	310	9	5	8	6	7	1	4	10	ns
prot796	382	12	3	12	15	6	5	18	15	ns
prot797	113	2	3	2.4	8.4	12	6	21.6	7.2	sig
prot798	111	6	7	10.8	5.4	9	6	7.2	7.2	ns
prot799	418	7	5	12	6	8	10	8	16	sig
prot800	185	8	2	18	9	13	2	21	12	sig
prot801	163	6	6	7.2	1.2	7	5	10.8	10.8	sig
prot802	238	1	6	16.2	5.4	5	3	3.6	7.2	ns
prot803	282	5	0	14	16	2	5	6	10	ns
prot804	305	5	9	21	18	5	4	18	12	sig
prot805	292	3	7	7.2	3.6	4	7	6	6	ns
prot806	427	4	2	3.6	3.6	0	1	5.4	9	ns
prot807	234	4	5	12	2	5	4	18	8	ns
prot808	233	1	11	12	6	5	6	18	12	ns
prot809	425	4	3	4.8	1.2	8	8	3.6	3.6	ns
prot810	95	3	4	5.4	9	4	6	10.8	5.4	ns
prot811	241	2	8	14	8	3	2	6	4	ns
prot812	201	5	4	18	21	3	5	9	12	ns
prot813	474	9	3	6	1.2	6	2	1.2	6	ns
prot814	437	2	7	0	3.6	5	4	3.6	7.2	sig
prot815	411	2	3	8	10	2	5	12	10	ns
prot816	333	3	1	3	6	3	4	9	18	ns
prot817	449	6	3	4.8	3.6	1	6	2.4	1.2	sig
prot818	256	1	8	3.6	9	6	8	7.2	14.4	sig
prot819	292	4	2	8	4	2	3	2	4	ns
prot820	669	1	4	9	3	3	2	24	0	ns
prot821	378	6	4	4.8	3.6	3	2	8.4	7.2	ns
prot822	373	3	0	7.2	1.8	3	3	0	10.8	ns
prot823	327	5	2	4	8	6	15	36	12	sig
prot824	180	4	6	21	24	2	7	9	18	ns
prot825	357	1	4	7.2	2.4	1	2	3.6	2.4	ns
prot826	791	4	1	5.4	3.6	4	1	5.4	5.4	ns
prot827	1037	2	1	6	14	5	5	8	8	ns
prot828	223	2	3	9	3	3	3	12	12	ns
prot829	417	1	2	2.4	3.6	1	1	4.8	1.2	ns
prot830	310	2	3	7.2	3.6	3	4	3.6	0	ns
prot831	796	1	0	4	0	5	1	6	2	ns
prot832	385	1	3	6	15	3	1	9	6	ns
prot833	399	4	3	4.8	2.4	7	2	4.8	4.8	sig
prot834	661	2	2	3.6	3.6	1	4	1.8	3.6	ns
prot835	648	3	4	4	8	4	2	4	0	ns
prot836	172	2	3	12	3	0	1	6	6	ns
prot837	459	0	6	2.4	2.4	4	4	2.4	2.4	sig
prot838	266	1	2	5.4	7.2	0	4	1.8	1.8	ns
prot839	85	45	59	116	102	49	52	94	104	ns
prot840	185	64	64	180	150	62	60	186	132	ns
prot841	130	49	48	54	68.4	147	162	201.6	172.8	sig
prot842	128	55	59	86.4	99	57	70	99	113.4	ns
prot843	130	55	50	148	138	43	51	84	110	ns
prot844	150	62	38	150	162	110	106	246	306	sig
prot845	94	48	40	52.8	45.6	39	45	37.2	46.8	ns
prot846	154	29	21	45	57.6	16	29	46.8	37.8	ns
prot847	76	26	17	48	48	24	27	54	52	ns
prot848	213	11	26	45	69	23	20	36	51	ns
prot849	51	21	16	25.2	22.8	28	54	40.8	21.6	sig
prot850	198	20	9	41.4	27	22	18	41.4	25.2	ns
prot851	150	13	15	42	20	10	8	26	28	ns
prot852	161	13	13	42	27	16	16	60	63	sig
prot853	227	19	13	16.8	12	12	11	21.6	16.8	ns
prot854	56	11	12	39.6	25.2	13	13	43.2	21.6	ns
prot855	107	18	10	34	30	23	17	28	20	ns
prot856	85	13	14	51	57	16	21	48	39	ns
prot857	191	7	15	8.4	8.4	14	8	19.2	15.6	ns
prot858	207	11	8	37.8	18	9	16	18	19.8	ns
prot859	313	17	7	28	16	13	12	20	12	ns
prot860	150	13	9	36	60	7	11	27	42	ns
prot861	446	14	9	14.4	16.8	13	12	13.2	12	ns
prot862	165	9	10	10.8	19.8	9	8	10.8	16.2	ns
prot863	164	13	12	14	34	18	23	26	50	sig
prot864	183	11	10	21	36	11	11	36	33	ns
prot865	112	8	8	13.2	12	6	15	13.2	9.6	ns
prot866	99	8	11	14.4	19.8	8	14	19.8	25.2	ns
prot867	162	12	11	20	16	25	11	24	24	ns
prot868	294	8	14	42	6	9	9	36	18	ns
prot869	219	20	12	12	22.8	10	9	9.6	18	ns
prot870	139	13	13	23.4	19.8	8	10	21.6	14.4	ns
prot871	1091	7	11	20	24	48	39	36	66	sig
prot872	153	8	6	33	33	6	9	18	27	ns
prot873	122	10	6	9.6	8.4	4	10	8.4	18	ns
prot874	308	9	7	25.2	16.2	22	14	36	19.8	sig
prot875	274	10	9	10	18	4	6	22	16	ns
prot876	168	11	10	18	18	7	9	33	21	ns
prot877	157	11	5	9.6	12	6	7	7.2	6	ns
prot878	171	9	9	12.6	21.6	6	9	19.8	18	ns
prot879	163	8	10	16	26	9	9	20	18	ns
prot880	78	7	8	36	27	8	3	18	24	ns
prot881	177	6	10	9.6	9.6	16	10	10.8	18	sig
prot882	198	7	8	18	18	7	8	10.8	14.4	ns
prot883	322	5	5	22	4	8	8	20	8	ns
prot884	145	10	6	30	18	6	10	27	27	ns
prot885	224	7	9	8.4	16.8	5	6	12	8.4	ns
prot886	155	7	10	10.8	16.2	6	5	18	10.8	ns
prot887	102	3	6	8	16	6	3	8	16	ns
prot888	207	3	7	15	12	20	7	42	66	sig
prot889	480	8	5	8.4	7.2	4	5	7.2	3.6	ns
prot890	104	2	8	16.2	16.2	8	12	16.2	7.2	ns
prot891	204	4	4	8	10	8	15	28	12	sig
prot892	248	7	7	12	18	2	9	33	12	ns
prot893	157	7	9	13.2	13.2	9	11	12	6	ns
prot894	132	9	4	10.8	18	11	7	5.4	7.2	ns
prot895	214	4	5	4	8	10	14	36	20	sig
prot896	219	6	4	12	12	5	9	18	24	ns
prot897	193	9	7	8.4	7.2	6	9	7.2	2.4	ns
prot898	155	4	4	10.8	7.2	6	4	3.6	10.8	ns
prot899	239	7	5	16	12	6	5	8	10	ns
prot900	116	2	6	18	3	7	6	18	12	ns
prot901	211	9	8	4.8	13.2	8	5	8.4	8.4	ns
prot902	156	9	6	3.6	9	9	8	14.4	18	ns
prot903	246	1	7	10	24	5	4	2	10	ns
prot904	218	6	4	12	15	5	7	21	21	ns
prot905	201	4	6	8.4	2.4	4	4	8.4	9.6	ns
prot906	111	1	5	7.2	0	6	2	9	1.8	ns
prot907	175	5	9	6	6	2	5	6	12	ns
prot908	195	8	5	0	30	6	8	21	24	ns
prot909	292	4	9	4.8	4.8	1	3	7.2	7.2	ns
prot910	173	4	4	12.6	12.6	2	6	7.2	1.8	ns
prot911	284	4	8	16	8	9	11	44	26	sig
prot912	151	1	3	6	18	4	14	54	36	sig
prot913	165	8	6	4.8	3.6	7	4	7.2	10.8	ns
prot914	132	6	4	7.2	5.4	5	6	5.4	5.4	ns
prot915	177	6	6	18	6	4	5	12	14	ns
prot916	137	5	10	12	21	5	11	18	18	ns
prot917	325	5	6	3.6	4.8	2	4	6	4.8	ns
prot918	192	5	4	7.2	7.2	4	9	7.2	10.8	sig
prot919	170	4	6	0	10	5	2	4	12	ns
prot920	157	8	5	18	9	3	4	27	12	ns
prot921	192	1	3	4.8	8.4	4	6	3.6	3.6	ns
prot922	474	8	4	0	7.2	9	1	7.2	3.6	ns
prot923	186	4	2	10	8	2	3	10	10	ns
prot924	428	4	4	3	3	4	6	3	6	ns
prot925	191	5	3	2.4	1.2	5	1	4.8	4.8	ns
prot926	169	2	4	7.2	14.4	8	4	1.8	14.4	ns
prot927	166	4	5	8	10	5	6	10	6	ns
prot928	290	2	1	27	9	9	15	54	27	sig
prot929	216	6	1	2.4	4.8	1	5	8.4	3.6	ns
prot930	103	6	2	3.6	3.6	5	2	7.2	3.6	ns
prot931	271	3	7	8	4	3	3	10	8	ns
prot932	147	3	3	15	18	2	6	3	12	ns
prot933	135	2	3	4.8	1.2	2	3	1.2	6	ns
prot934	135	5	4	7.2	12.6	7	13	3.6	19.8	sig
prot935	135	4	3	6	4	4	2	10	8	ns
prot936	135	6	4	12	24	6	5	15	9	ns
prot937	321	1	1	2.4	3.6	2	4	4.8	2.4	ns
prot938	164	0	4	0	5.4	3	5	7.2	7.2	ns
prot939	113	5	1	8	4	4	2	10	12	sig
prot940	271	3	2	9	3	1	2	0	3	ns
prot941	204	0	2	4.8	2.4	3	4	2.4	3.6	ns
prot942	276	5	2	5.4	7.2	2	5	3.6	3.6	ns
prot943	108	4	2	4	6	8	10	8	12	sig
prot944	91	1	3	18	0	3	3	0	12	ns
prot945	325	2	5	6	2.4	5	4	4.8	8.4	sig
prot946	114	2	5	5.4	9	3	6	10.8	7.2	ns
prot947	277	1	3	4	2	8	8	12	12	sig
prot948	118	2	1	3	6	0	2	12	3	ns
prot949	121	2	2	2.4	1.2	4	3	3.6	2.4	ns
prot950	198	3	1	3.6	10.8	3	5	7.2	7.2	ns
prot951	237	3	3	6	6	4	4	6	6	ns
prot952	220	5	1	18	15	2	6	9	21	ns
prot953	406	2	4	2.4	0	1	3	4.8	3.6	ns
prot954	391	4	1	5.4	9	3	2	5.4	3.6	ns
prot955	189	1	1	8	0	1	1	0	8	ns
prot956	232	3	2	12	6	6	4	12	6	sig
prot957	470	4	4	3.6	3.6	2	1	2.4	3.6	ns
prot958	527	1	2	5.4	7.2	3	0	3.6	0	ns
prot959	141	2	1	10	6	6	6	2	8	sig
prot960	602	2	1	0	6	1	2	3	9	ns
prot961	109	22	27	31.2	30	27	27	37.2	32.4	ns
prot962	258	29	29	25.2	37.8	41	50	84.6	81	sig
prot963	168	12	24	30	26	15	9	34	26	ns
prot964	177	15	11	51	69	23	13	42	54	ns
prot965	104	11	7	33.6	13.2	12	21	12	13.2	ns
prot966	187	11	10	16.2	18	8	10	12.6	21.6	ns
prot967	134	15	16	32	26	9	18	26	30	ns
prot968	153	19	23	36	39	20	28	108	48	sig
prot969	125	11	7	9.6	18	14	5	13.2	12	ns
prot970	242	9	6	32.4	19.8	10	9	18	16.2	ns
prot971	128	18	14	18	12	9	9	14	26	ns
prot972	160	12	8	39	24	10	11	21	27	ns
prot973	65	14	13	10.8	9.6	11	10	10.8	16.8	ns
prot974	143	12	16	14.4	23.4	12	12	32.4	14.4	ns
prot975	131	18	9	36	22	12	8	28	20	ns
prot976	128	8	16	21	27	16	23	39	54	sig
prot977	76	6	6	10.8	4.8	4	5	8.4	7.2	ns
prot978	95	10	6	25.2	14.4	5	12	19.8	27	ns
prot979	70	6	9	4	30	13	7	10	26	ns
prot980	136	15	7	54	24	6	8	63	48	sig
prot981	116	7	8	14.4	16.8	11	5	7.2	8.4	ns
prot982	108	4	9	12.6	12.6	14	7	16.2	23.4	ns
prot983	195	8	12	18	32	9	14	14	12	ns
prot984	145	5	3	12	9	14	10	48	60	sig
prot985	102	6	12	8.4	4.8	5	9	9.6	8.4	ns
prot986	173	7	3	18	12.6	8	9	10.8	27	sig
prot987	212	12	6	16	8	4	7	12	8	ns
prot988	116	7	6	39	12	6	4	18	21	ns
prot989	219	6	3	8.4	12	2	5	8.4	8.4	ns
prot990	312	11	2	14.4	16.2	8	13	12.6	14.4	ns
prot991	78	6	9	18	10	5	3	4	20	ns
prot992	193	3	3	33	24	21	21	63	45	sig
prot993	500	3	4	3.6	2.4	5	2	2.4	2.4	ns
prot994	195	4	7	7.2	9	8	4	5.4	10.8	ns
prot995	177	5	9	10	10	4	6	14	8	ns
prot996	224	5	13	24	12	6	5	21	3	ns
prot997	239	4	4	6	6	8	5	7.2	4.8	ns
prot998	223	4	7	7.2	19.8	14	14	32.4	18	sig
prot999	113	9	7	6	10	6	7	12	2	ns
prot1000	94	7	4	9	18	4	8	6	12	sig
prot1001	74	5	4	8.4	12	12	18	25.2	14.4	sig
prot1002	265	12	3	12.6	5.4	4	6	7.2	9	ns
prot1003	225	9	6	14	2	7	2	8	16	ns
prot1004	129	5	5	15	15	6	7	6	15	sig
prot1005	210	6	5	2.4	9.6	2	12	4.8	3.6	ns
prot1006	248	4	5	3.6	12.6	5	7	10.8	3.6	ns
prot1007	158	6	3	6	12	5	6	4	8	ns
prot1008	68	5	3	6	9	3	9	81	54	sig
prot1009	68	7	10	7.2	3.6	5	4	6	2.4	ns
prot1010	548	5	5	5.4	10.8	8	0	7.2	12.6	ns
prot1011	123	7	3	6	12	8	10	12	8	sig
prot1012	181	9	2	21	15	2	5	6	6	ns
prot1013	824	3	3	4.8	3.6	2	1	2.4	7.2	ns
prot1014	250	3	5	7.2	3.6	3	4	9	3.6	ns
prot1015	242	4	4	6	6	3	8	14	10	ns
prot1016	186	2	3	9	12	8	3	30	9	sig
prot1017	228	4	7	4.8	15.6	8	12	7.2	7.2	sig
prot1018	106	3	3	9	5.4	9	9	12.6	3.6	ns
prot1019	135	2	4	10	8	4	3	16	10	ns
prot1020	173	6	4	9	18	2	3	12	15	ns
prot1021	245	7	4	7.2	9.6	4	2	7.2	4.8	ns
prot1022	98	5	4	0	7.2	5	3	12.6	1.8	ns
prot1023	149	3	8	14	10	2	0	8	10	ns
prot1024	136	6	2	18	3	6	9	63	36	sig
prot1025	335	2	4	4.8	4.8	3	3	7.2	7.2	ns
prot1026	81	4	5	5.4	5.4	4	2	14.4	9	ns
prot1027	124	7	8	10	10	4	8	16	8	ns
prot1028	204	4	2	18	6	5	1	15	9	ns
prot1029	124	4	3	4.8	4.8	6	4	1.2	4.8	ns
prot1030	231	1	4	9	5.4	15	15	21.6	16.2	sig
prot1031	192	9	5	12	10	14	5	26	4	sig
prot1032	514	4	3	18	6	2	2	18	12	ns
prot1033	277	3	7	9.6	3.6	2	2	6	6	ns
prot1034	159	3	2	3.6	1.8	2	3	7.2	3.6	ns
prot1035	190	7	4	4	6	9	3	8	10	ns
prot1036	225	2	5	6	9	5	3	18	0	ns
prot1037	57	1	0	3.6	2.4	4	6	3.6	3.6	ns
prot1038	153	5	6	7.2	5.4	7	6	10.8	10.8	ns
prot1039	91	1	4	2	10	4	2	10	6	ns
prot1040	94	3	7	6	12	5	5	15	15	ns
prot1041	112	4	3	2.4	3.6	4	0	3.6	1.2	ns
prot1042	336	2	5	1.8	3.6	5	4	1.8	10.8	ns
prot1043	241	9	1	6	14	9	12	12	18	sig
prot1044	108	0	4	3	0	2	9	12	12	sig
prot1045	117	2	5	1.2	4.8	2	6	1.2	7.2	ns
prot1046	286	3	4	3.6	9	4	2	5.4	1.8	ns
prot1047	122	6	3	2	2	4	2	0	4	ns
prot1048	273	1	3	12	12	2	1	12	15	ns
prot1049	237	3	1	4.8	2.4	12	9	21.6	14.4	sig
prot1050	222	8	1	7.2	3.6	2	2	3.6	5.4	ns
prot1051	799	2	3	4	12	4	4	4	4	ns
prot1052	125	2	1	6	12	4	3	9	0	ns
prot1053	98	2	2	1.2	0	2	6	2.4	4.8	ns
prot1054	153	5	3	3.6	3.6	6	3	3.6	1.8	ns
prot1055	186	2	2	2	2	3	1	2	4	ns
prot1056	188	1	0	12	0	3	2	6	12	sig
prot1057	127	1	0	3.6	6	2	0	0	2.4	ns
prot1058	65	106	105	199.8	217.8	117	119	185.4	178.2	ns
prot1059	115	33	53	82	92	45	31	126	62	ns
prot1060	65	26	30	123	102	42	34	87	93	sig
prot1061	90	16	17	20.4	21.6	25	22	20.4	28.8	ns
prot1062	120	12	17	19.8	25.2	16	12	21.6	23.4	ns
prot1063	83	15	11	24	8	12	4	12	30	ns
prot1064	177	6	7	21	21	9	15	42	27	sig
prot1065	59	4	9	3.6	12	7	5	12	4.8	ns
prot1066	97	14	8	14.4	27	9	7	19.8	16.2	ns
prot1067	188	2	10	10	16	8	7	20	6	ns
prot1068	82	6	6	27	39	7	4	9	12	ns
prot1069	109	5	6	6	8.4	11	16	9.6	9.6	sig
prot1070	109	8	10	18	12.6	12	18	18	18	sig
prot1071	168	12	6	12	20	3	8	12	14	ns
prot1072	188	7	10	30	15	16	6	48	60	sig
prot1073	82	2	8	2.4	7.2	6	8	12	12	ns
prot1074	75	6	6	16.2	18	10	15	37.8	18	sig
prot1075	151	4	3	30	14	7	11	6	8	ns
prot1076	175	3	9	12	18	16	10	42	30	sig
prot1077	116	3	3	6	7.2	9	2	8.4	7.2	ns
prot1078	161	5	5	10.8	7.2	11	11	19.8	23.4	sig
prot1079	95	5	4	14	10	5	6	8	14	ns
prot1080	101	6	6	12	6	2	1	9	15	ns
prot1081	175	0	5	8.4	8.4	5	7	6	7.2	ns
prot1082	401	4	7	10.8	7.2	4	4	7.2	7.2	ns
prot1083	214	8	3	12	14	9	7	36	26	sig
prot1084	215	3	1	12	9	6	2	12	15	ns
prot1085	152	3	2	4.8	7.2	5	3	7.2	4.8	ns
prot1086	125	4	5	12.6	7.2	2	5	14.4	10.8	ns
prot1087	154	7	7	18	8	4	3	6	12	ns
prot1088	119	9	2	9	6	9	5	24	15	ns
prot1089	145	1	4	1.2	4.8	5	4	2.4	4.8	ns
prot1090	256	3	7	7.2	3.6	3	5	5.4	10.8	ns
prot1091	119	4	1	10	2	5	1	6	4	ns
prot1092	159	2	4	15	9	4	3	9	6	ns
prot1093	91	5	4	6	4.8	3	4	6	6	ns
prot1094	396	5	3	3.6	14.4	6	2	5.4	10.8	ns
prot1095	205	5	0	8	0	12	12	48	18	sig
prot1096	108	6	7	21	15	2	5	12	12	ns
prot1097	71	2	4	7.2	1.2	5	1	2.4	4.8	ns
prot1098	259	4	1	14.4	10.8	2	5	5.4	1.8	ns
prot1099	191	5	5	4	6	9	3	12	12	sig
prot1100	147	5	3	21	9	2	11	12	12	sig
prot1101	292	4	7	4.8	4.8	0	2	8.4	7.2	ns
prot1102	69	4	1	7.2	10.8	3	3	5.4	3.6	ns
prot1103	245	3	3	12	10	4	1	4	6	ns
prot1104	146	4	3	3	6	1	4	3	12	ns
prot1105	351	3	3	2.4	4.8	4	6	4.8	6	ns
prot1106	106	3	3	12.6	1.8	4	3	1.8	12.6	ns
prot1107	180	1	2	8	2	3	2	8	8	ns
prot1108	199	5	3	3	15	4	3	12	6	ns
prot1109	185	5	6	4.8	2.4	6	6	3.6	0	ns
prot1110	182	5	1	5.4	7.2	0	0	16.2	10.8	ns
prot1111	59	0	3	4	6	2	4	0	6	ns
prot1112	173	3	3	9	9	1	2	3	9	ns
prot1113	105	7	3	6	6	7	5	4.8	10.8	sig
prot1114	79	5	3	3.6	1.8	2	3	7.2	3.6	ns
prot1115	94	2	1	4	16	1	1	2	4	ns
prot1116	235	5	4	0	9	1	2	18	9	ns
prot1117	99	0	6	7.2	4.8	4	2	3.6	3.6	ns
prot1118	103	1	1	1.8	5.4	4	3	3.6	0	ns
prot1119	226	2	2	6	10	4	4	10	4	sig
prot1120	168	8	1	12	12	5	2	12	15	ns
prot1121	454	1	3	2.4	4.8	1	1	1.2	3.6	ns
prot1122	92	3	0	3.6	1.8	2	2	7.2	7.2	ns
prot1123	99	3	2	2	8	2	4	6	6	ns
prot1124	116	5	2	12	9	3	7	12	0	ns
prot1125	90	2	3	0	2.4	6	5	1.2	3.6	ns
prot1126	87	3	4	1.8	5.4	5	2	7.2	7.2	ns
prot1127	294	2	1	4	8	2	1	4	6	ns
prot1128	354	1	0	9	6	4	1	21	6	ns
prot1129	216	4	1	6	1.2	2	5	2.4	2.4	sig
prot1130	138	2	1	1.8	1.8	4	2	0	0	ns
prot1131	187	0	2	2	4	2	4	8	8	sig
prot1132	495	1	1	0	12	3	3	6	6	ns
prot1133	406	1	1	2.4	3.6	1	1	4.8	2.4	sig
prot1134	382	3	1	1.8	1.8	0	1	1.8	1.8	ns
prot1135	272	2	3	4	2	1	1	2	2	ns
prot1136	71	16	21	72	96	25	18	51	51	ns
prot1137	105	22	21	19.2	34.8	27	18	27.6	22.8	ns
prot1138	234	16	16	48.6	30.6	16	12	25.2	36	ns
prot1139	112	20	10	28	26	75	51	66	150	sig
prot1140	114	14	15	48	39	31	34	102	75	sig
prot1141	112	8	4	12	12	8	11	8.4	3.6	ns
prot1142	166	7	6	7.2	12.6	4	11	23.4	14.4	ns
prot1143	104	4	8	12	12	9	7	54	36	sig
prot1144	376	12	9	15	24	4	6	27	12	ns
prot1145	83	5	4	8.4	6	4	3	10.8	7.2	ns
prot1146	51	4	7	12.6	12.6	6	6	7.2	5.4	ns
prot1147	74	3	4	16	8	6	5	22	12	ns
prot1148	74	4	5	6	18	9	9	12	18	ns
prot1149	117	5	3	7.2	2.4	5	8	8.4	6	ns
prot1150	106	7	10	9	7.2	0	7	5.4	7.2	ns
prot1151	110	4	2	2	2	4	4	6	4	ns
prot1152	73	2	6	9	6	4	0	6	21	ns
prot1153	113	5	6	2.4	4.8	9	9	14.4	28.8	sig
prot1154	358	2	7	5.4	9	3	6	3.6	7.2	ns
prot1155	99	5	2	6	4	5	3	4	2	ns
prot1156	115	7	3	6	9	2	5	0	15	ns
prot1157	180	8	2	6	7.2	3	3	4.8	2.4	ns
prot1158	67	2	4	7.2	1.8	2	3	9	3.6	ns
prot1159	99	2	2	10	10	2	3	14	8	ns
prot1160	99	4	1	9	12	2	3	6	9	ns
prot1161	99	4	3	4.8	3.6	0	2	4.8	4.8	ns
prot1162	98	4	1	3.6	9	5	2	10.8	5.4	ns
prot1163	165	2	1	4	6	3	9	30	24	sig
prot1164	76	1	0	3	3	1	2	6	3	ns
prot1165	90	3	1	6	2.4	2	2	1.2	3.6	ns
prot1166	113	3	6	1.8	3.6	2	3	9	7.2	ns
prot1167	90	1	4	8	8	2	0	2	2	ns
prot1168	163	4	1	18	3	5	2	9	6	ns
prot1169	102	2	5	2.4	0	4	3	1.2	1.2	ns
prot1170	183	3	3	3.6	9	12	2	7.2	25.2	sig
prot1171	98	2	1	2	4	5	4	6	4	ns
prot1172	146	2	1	18	6	0	4	6	9	ns
prot1173	145	1	3	1.2	2.4	4	4	3.6	2.4	ns
prot1174	166	2	0	3.6	3.6	5	2	9	5.4	ns
prot1175	100	3	1	6	8	2	2	2	2	ns
prot1176	393	3	2	12	0	0	0	6	6	ns
prot1177	89	2	3	2.4	7.2	3	2	2.4	2.4	sig
prot1178	391	3	1	5.4	5.4	4	0	1.8	3.6	ns
prot1179	89	2	2	4	8	2	1	6	4	ns
prot1180	1106	4	8	21	27	9	5	18	30	ns
prot1181	3227	3	6	9.6	8.4	2	7	4.8	7.2	ns
prot1182	539	5	7	10.8	12.6	16	12	37.8	27	sig
prot1183	771	5	4	8	14	4	3	12	10	ns
prot1184	2680	7	2	18	15	10	1	21	6	sig
prot1185	917	2	4	3.6	3.6	5	4	6	13.2	sig
prot1186	4114	3	2	0	3.6	0	2	5.4	1.8	ns
prot1187	449	8	8	18	12	10	7	20	16	ns
prot1188	1304	4	4	6	15	1	3	12	12	ns
prot1189	393	2	2	3.6	3.6	4	5	7.2	2.4	ns
prot1190	1513	1	4	3.6	12.6	6	3	1.8	1.8	ns
prot1191	2580	2	1	8	0	2	3	8	8	ns
prot1192	959	13	6	21	9	12	12	36	27	sig
prot1193	510	7	5	9.6	6	6	4	8.4	6	ns
prot1194	427	6	5	10.8	9	6	11	7.2	19.8	sig
prot1195	413	2	4	4	8	3	2	8	12	ns
prot1196	819	5	3	9	9	8	2	30	6	sig
prot1197	1779	4	0	2.4	3.6	3	2	2.4	3.6	ns
prot1198	1379	2	1	9	1.8	9	3	5.4	16.2	sig
prot1199	652	2	2	2	6	4	4	0	6	ns
prot1200	704	3	4	9	6	5	4	9	18	ns
prot1201	1028	3	0	7.2	2.4	6	4	2.4	2.4	sig
prot1202	1181	5	4	1.8	5.4	2	1	7.2	5.4	ns
prot1203	383	4	4	16	14	11	10	4	8	sig
prot1204	1077	4	2	27	15	4	6	18	15	ns
prot1205	452	4	6	2.4	2.4	7	3	12	6	ns
prot1206	434	2	3	10.8	5.4	7	5	7.2	10.8	ns
prot1207	955	5	4	10	10	5	4	6	8	ns
prot1208	528	6	4	3	3	4	7	3	21	ns
prot1209	228	5	1	4.8	3.6	8	4	1.2	2.4	sig
prot1210	781	7	7	3.6	5.4	4	1	7.2	9	ns
prot1211	548	2	7	4	10	12	4	8	8	sig
prot1212	273	2	4	9	18	6	3	15	3	ns
prot1213	153	7	9	8.4	9.6	8	7	7.2	9.6	ns
prot1214	320	7	1	3.6	5.4	16	9	12.6	9	sig
prot1215	219	4	8	18	16	15	6	20	20	sig
prot1216	410	5	5	6	18	5	9	21	24	ns
prot1217	322	2	7	6	12	6	12	9.6	14.4	sig
prot1218	629	4	2	9	5.4	5	4	7.2	1.8	ns
prot1219	264	6	3	12	8	8	0	10	8	ns
prot1220	356	5	7	15	9	1	6	15	15	ns
prot1221	390	4	2	3.6	8.4	5	5	6	4.8	sig
prot1222	235	2	3	3.6	1.8	4	3	5.4	9	ns
prot1223	263	5	2	4	8	4	1	12	8	ns
prot1224	481	0	1	3	3	2	7	6	9	ns
prot1225	551	5	3	8.4	3.6	3	4	2.4	3.6	ns
prot1226	481	1	1	9	5.4	1	1	12.6	5.4	ns
prot1227	487	2	0	6	4	2	6	4	8	sig
prot1228	881	3	2	3	6	2	2	3	3	ns
prot1229	2284	3	5	6	3.6	1	1	3.6	1.2	ns
prot1230	852	0	4	5.4	3.6	4	1	1.8	5.4	ns
prot1231	341	3	5	2	10	3	2	10	2	ns
prot1232	182	3	2	12	12	7	6	18	3	sig
prot1233	327	4	6	8.4	7.2	9	15	3.6	14.4	sig
prot1234	219	4	6	7.2	3.6	6	5	21.6	3.6	ns
prot1235	406	3	8	4	4	2	6	10	4	ns
prot1236	332	1	3	9	6	3	9	9	9	sig
prot1237	365	3	4	1.2	9.6	3	1	3.6	6	ns
prot1238	308	0	3	5.4	5.4	7	1	7.2	10.8	ns
prot1239	232	3	1	4	6	2	2	16	16	sig
prot1240	2067	2	2	0	15	3	4	9	9	ns
prot1241	865	3	2	2.4	1.2	3	1	2.4	10.8	ns
prot1242	682	1	2	3.6	5.4	1	3	3.6	5.4	ns
prot1243	573	1	1	2	2	0	3	6	4	ns
prot1244	454	2	1	0	3	0	3	12	0	ns
prot1245	611	7	14	15.6	12	9	12	12	8.4	ns
prot1246	133	9	8	21.6	12.6	11	10	7.2	9	ns
prot1247	221	12	2	24	18	8	9	20	14	ns
prot1248	153	8	9	18	24	7	9	36	9	ns
prot1249	363	9	9	14.4	12	10	16	24	12	sig
prot1250	435	4	5	16.2	7.2	8	4	9	10.8	ns
prot1251	366	5	5	16	8	3	9	14	8	ns
prot1252	170	4	9	9	12	7	6	18	15	ns
prot1253	267	1	1	2.4	7.2	1	0	3.6	4.8	ns
prot1254	463	2	4	10.8	7.2	2	4	10.8	1.8	ns
prot1255	542	3	1	2	10	1	5	8	10	ns
prot1256	448	5	3	24	15	1	1	6	18	ns
prot1257	177	5	4	7.2	6	7	3	8.4	3.6	ns
prot1258	365	0	8	5.4	3.6	4	3	14.4	9	ns
prot1259	746	4	3	0	2	7	3	6	4	ns
prot1260	458	4	7	27	6	6	6	18	24	sig
prot1261	147	4	3	2.4	2.4	3	2	6	6	ns
prot1262	266	3	0	10.8	3.6	5	2	5.4	3.6	ns
prot1263	340	5	1	6	6	5	2	4	8	ns
prot1264	398	3	2	12	6	4	11	12	15	sig
prot1265	403	2	2	1.2	1.2	1	2	2.4	1.2	sig
prot1266	302	4	3	9	3.6	3	3	1.8	5.4	ns
prot1267	465	2	2	6	8	5	2	8	4	ns
prot1268	487	0	3	3	18	0	1	0	3	ns
prot1269	568	2	4	3.6	1.2	4	2	4.8	3.6	ns
prot1270	370	7	6	5.4	9	6	1	3.6	3.6	ns
prot1271	435	2	2	4	4	1	5	6	0	ns
prot1272	382	0	1	3	0	2	1	9	9	ns
prot1273	400	3	1	1.2	2.4	3	2	4.8	1.2	ns
prot1274	1317	1	2	3.6	3.6	1	0	3.6	1.8	ns
prot1275	1827	1	1	6	2	0	1	4	4	ns
prot1276	227	8	10	27	9	5	5	15	36	sig
prot1277	126	2	3	7.2	6	3	9	16.8	9.6	sig
prot1278	199	3	4	3.6	9	5	5	7.2	0	ns
prot1279	186	5	2	10	12	5	2	8	16	ns
prot1280	397	9	6	18	12	9	8	24	9	sig
prot1281	191	2	3	2.4	7.2	4	3	3.6	3.6	ns
prot1282	181	6	5	5.4	9	3	3	9	12.6	ns
prot1283	332	5	4	10	12	6	12	36	30	sig
prot1284	207	1	2	3	9	4	3	15	6	ns
prot1285	433	2	4	3.6	3.6	0	4	0	2.4	ns
prot1286	220	3	3	10.8	7.2	7	4	19.8	3.6	sig
prot1287	174	4	2	10	14	11	7	26	8	sig
prot1288	398	4	3	6	3	1	2	6	3	ns
prot1289	250	7	3	2.4	1.2	6	3	1.2	2.4	ns
prot1290	254	5	4	9	7.2	5	4	0	3.6	ns
prot1291	278	4	5	8	8	2	4	2	6	ns
prot1292	195	3	3	9	18	4	9	6	18	sig
prot1293	493	2	4	3.6	1.2	1	2	2.4	4.8	ns
prot1294	395	5	2	7.2	5.4	1	4	0	0	ns
prot1295	346	3	3	8	0	2	2	2	4	ns
prot1296	386	1	1	15	3	1	2	15	12	sig
prot1297	323	5	1	1.2	1.2	9	6	3.6	14.4	sig
prot1298	221	3	3	5.4	7.2	5	2	7.2	1.8	ns
prot1299	330	3	4	6	10	5	1	16	4	ns
prot1300	913	6	3	3	9	7	6	18	3	ns
prot1301	216	3	2	1.2	4.8	4	2	3.6	3.6	ns
prot1302	176	2	2	1.8	7.2	4	1	0	5.4	ns
prot1303	396	2	2	8	2	1	2	4	10	ns
prot1304	144	3	0	6	18	6	10	18	30	sig
prot1305	340	0	0	2.4	3.6	1	4	0	2.4	ns
prot1306	177	3	0	5.4	1.8	4	3	5.4	1.8	ns
prot1307	491	1	1	10	10	2	4	6	6	ns
prot1308	289	6	1	9	6	7	5	12	6	sig
prot1309	925	2	3	2.4	3.6	4	4	1.2	4.8	ns
prot1310	266	1	2	0	5.4	2	2	7.2	3.6	sig
prot1311	584	4	2	4	6	3	3	4	2	ns
prot1312	316	1	1	3	6	6	2	12	12	sig
prot1313	365	5	4	6	3.6	2	4	0	4.8	ns
prot1314	282	1	2	9	5.4	1	0	1.8	5.4	ns
prot1315	465	1	4	10	8	3	3	4	8	ns
prot1316	577	1	0	6	6	0	1	9	0	ns
prot1317	274	5	1	1.2	2.4	3	5	3.6	2.4	ns
prot1318	517	3	0	7.2	3.6	2	1	0	7.2	ns
prot1319	782	0	1	2	6	7	1	8	0	ns
prot1320	567	2	1	3	18	0	0	6	3	ns
prot1321	356	0	1	2.4	0	0	1	3.6	0	ns
prot1322	229	1	3	0	3.6	3	1	3.6	1.8	ns
prot1323	388	1	2	2	2	1	1	0	0	ns
prot1324	109	12	4	36	48	16	18	60	48	sig
prot1325	167	4	3	9.6	7.2	2	4	10.8	4.8	sig
prot1326	192	5	6	7.2	9	3	6	5.4	9	ns
prot1327	174	5	2	4	2	5	5	14	26	sig
prot1328	144	5	5	12	9	3	3	9	6	ns
prot1329	139	3	2	3.6	7.2	4	3	1.2	2.4	ns
prot1330	160	6	4	5.4	9	6	6	7.2	9	ns
prot1331	220	5	10	4	10	7	4	6	6	ns
prot1332	248	7	2	18	21	3	2	6	18	ns
prot1333	254	4	5	6	6	7	2	4.8	3.6	ns
prot1334	213	6	5	5.4	5.4	6	5	12.6	9	ns
prot1335	81	3	6	4	6	1	1	2	6	ns
prot1336	318	6	3	15	6	4	5	15	6	ns
prot1337	247	4	5	4.8	4.8	6	2	10.8	9.6	sig
prot1338	381	1	3	3.6	7.2	2	1	3.6	3.6	ns
prot1339	159	1	2	6	8	2	3	2	8	ns
prot1340	205	3	0	9	3	4	2	6	18	ns
prot1341	244	7	5	3.6	6	1	7	4.8	8.4	ns
prot1342	160	2	1	10.8	3.6	0	2	1.8	3.6	ns
prot1343	288	3	3	8	8	4	6	4	8	sig
prot1344	383	3	3	12	6	8	2	9	9	sig
prot1345	206	0	2	2.4	3.6	2	2	1.2	1.2	ns
prot1346	703	0	1	3.6	9	6	1	3.6	3.6	ns
prot1347	238	3	0	2	6	2	4	0	6	ns
prot1348	366	0	5	21	6	4	7	6	12	sig
prot1349	430	4	4	0	2.4	2	4	2.4	4.8	sig
prot1350	637	4	3	10.8	9	9	9	10.8	5.4	sig
prot1351	141	4	4	14	16	7	5	0	4	ns
prot1352	140	2	8	0	6	5	3	9	6	ns
prot1353	431	3	1	2.4	2.4	4	1	1.2	4.8	sig
prot1354	969	1	1	7.2	5.4	2	4	1.8	5.4	ns
prot1355	247	3	3	2	4	4	6	8	4	sig
prot1356	1101	2	0	9	12	3	3	9	6	ns
prot1357	178	4	1	1.2	2.4	0	3	4.8	1.2	ns
prot1358	178	3	3	3.6	0	1	3	10.8	1.8	ns
prot1359	297	4	4	2	8	3	3	0	6	ns
prot1360	238	1	0	9	9	2	2	6	0	ns
prot1361	226	2	3	1.2	3.6	3	3	0	4.8	ns
prot1362	486	4	2	1.8	3.6	0	3	3.6	1.8	ns
prot1363	758	2	1	0	4	0	2	4	6	ns
prot1364	305	1	1	9	3	1	1	6	0	ns
prot1365	526	3	3	2.4	1.2	1	1	7.2	2.4	ns
prot1366	375	1	0	0	0	3	1	0	5.4	ns
prot1367	651	3	3	0	6	1	2	2	2	ns
prot1368	5934	1	0	3	0	0	0	12	15	ns
prot1369	421	0	1	2.4	0	0	0	2.4	1.2	ns
prot1370	142	3	1	0	1.8	0	1	1.8	0	ns
prot1371	1145	0	0	0	6	1	0	2	2	ns
prot1372	238	3	2	12	3	1	1	0	6	ns
prot1373	391	0	1	4.8	0	2	0	1.2	0	ns
prot1374	618	1	0	0	0	0	2	1.8	1.8	ns
prot1375	93	6	3	22	14	14	14	36	36	sig
prot1376	130	9	7	21	15	7	6	12	36	ns
prot1377	83	4	4	2.4	2.4	12	12	14.4	21.6	sig
prot1378	361	1	6	3.6	0	3	3	3.6	0	ns
prot1379	193	2	6	10	10	4	4	6	8	ns
prot1380	393	8	7	15	6	6	8	15	21	ns
prot1381	232	4	7	6	4.8	2	7	4.8	2.4	ns
prot1382	201	5	7	3.6	1.8	4	5	5.4	10.8	ns
prot1383	105	3	0	2	6	5	2	12	10	ns
prot1384	173	2	3	12	6	5	6	15	15	ns
prot1385	182	2	4	3.6	6	1	2	6	4.8	ns
prot1386	199	5	6	7.2	7.2	2	3	7.2	5.4	sig
prot1387	191	5	1	10	10	4	3	10	6	ns
prot1388	274	3	3	9	12	1	5	12	3	ns
prot1389	135	2	2	1.2	3.6	3	2	0	3.6	ns
prot1390	169	5	1	1.8	1.8	3	0	7.2	10.8	ns
prot1391	688	3	2	6	8	4	4	16	6	ns
prot1392	152	3	2	6	3	3	2	3	3	ns
prot1393	528	2	2	2.4	2.4	2	3	2.4	7.2	ns
prot1394	157	0	2	0	7.2	2	2	5.4	5.4	ns
prot1395	126	1	2	2	0	1	1	8	16	ns
prot1396	80	4	2	3	6	1	1	6	21	ns
prot1397	122	3	0	6	3.6	4	2	3.6	2.4	ns
prot1398	232	1	3	5.4	3.6	5	2	12.6	12.6	sig
prot1399	171	4	0	4	12	2	4	14	14	sig
prot1400	70	2	1	0	3	3	9	18	9	sig
prot1401	130	3	1	2.4	2.4	3	1	2.4	6	ns
prot1402	103	4	4	3.6	5.4	3	3	0	5.4	ns
prot1403	547	2	1	2	8	2	1	2	2	sig
prot1404	250	1	1	3	12	1	1	6	6	ns
prot1405	497	1	0	1.2	0	5	3	3.6	2.4	ns
prot1406	312	2	2	5.4	1.8	0	0	5.4	1.8	ns
prot1407	152	1	0	6	6	3	6	12	6	sig
prot1408	535	1	2	6	9	1	1	9	0	ns
prot1409	87	3	1	2.4	0	1	1	2.4	8.4	sig
prot1410	232	1	3	5.4	3.6	0	3	1.8	1.8	ns
prot1411	232	0	4	6	8	1	1	8	2	ns
prot1412	843	2	1	6	0	2	3	9	15	ns
prot1413	555	3	2	3.6	1.2	1	0	1.2	0	ns
prot1414	173	1	3	0	0	1	0	7.2	0	ns
prot1415	194	0	3	4	2	1	1	0	2	ns
prot1416	180	0	2	3	6	1	2	3	0	ns
prot1417	199	2	1	1.2	2.4	1	4	2.4	2.4	sig
prot1418	287	2	0	1.8	1.8	2	2	3.6	12.6	sig
prot1419	999	2	4	8	6	1	0	6	6	ns
prot1420	220	3	0	3	0	2	2	0	0	ns
prot1421	648	5	3	2.4	1.2	2	0	0	0	ns
prot1422	164	2	0	1.8	1.8	1	1	1.8	3.6	ns
prot1423	181	0	0	6	4	0	2	6	2	ns
prot1424	285	6	7	21	21	11	4	18	12	ns
prot1425	172	3	4	4.8	4.8	3	5	6	4.8	ns
prot1426	103	4	5	9	9	6	5	7.2	7.2	ns
prot1427	430	5	5	2	10	2	3	12	10	ns
prot1428	130	4	7	12	9	4	4	12	30	ns
prot1429	123	5	8	2.4	4.8	5	4	7.2	7.2	ns
prot1430	304	1	3	5.4	5.4	3	4	0	7.2	ns
prot1431	164	3	0	12	6	4	5	8	6	ns
prot1432	75	1	2	15	9	4	2	6	6	ns
prot1433	173	3	3	2.4	2.4	3	3	3.6	4.8	ns
prot1434	176	2	2	5.4	7.2	4	2	7.2	10.8	ns
prot1435	191	2	3	6	6	6	6	12	20	sig
prot1436	138	4	4	3	9	3	3	12	9	ns
prot1437	148	3	1	6	6	2	3	1.2	3.6	ns
prot1438	101	3	5	7.2	7.2	4	2	12.6	7.2	ns
prot1439	157	1	0	2	0	6	15	18	18	sig
prot1440	488	5	3	6	9	5	3	3	6	ns
prot1441	133	5	2	3.6	4.8	1	1	1.2	0	ns
prot1442	229	1	1	5.4	9	2	2	7.2	5.4	ns
prot1443	89	9	4	2	12	3	0	10	10	ns
prot1444	317	4	1	3	3	2	3	0	0	ns
prot1445	88	0	1	3.6	1.2	2	1	3.6	1.2	ns
prot1446	180	1	2	10.8	5.4	4	1	5.4	1.8	ns
prot1447	207	0	2	0	8	3	3	6	4	ns
prot1448	235	1	2	6	6	0	4	9	3	ns
prot1449	86	0	5	2.4	3.6	3	1	2.4	2.4	ns
prot1450	115	5	0	7.2	1.8	1	0	7.2	5.4	ns
prot1451	127	1	6	6	6	0	3	4	4	ns
prot1452	229	0	2	6	3	2	2	12	3	sig
prot1453	247	1	4	2.4	3.6	9	3	3.6	7.2	sig
prot1454	573	1	1	1.8	7.2	2	7	0	7.2	ns
prot1455	176	3	3	6	4	4	6	6	4	ns
prot1456	169	0	2	12	9	3	2	3	6	ns
prot1457	81	3	1	3.6	1.2	2	5	0	1.2	ns
prot1458	89	2	3	1.8	1.8	0	1	1.8	0	ns
prot1459	178	2	3	0	2	1	3	4	2	ns
prot1460	151	0	2	6	3	1	0	6	6	ns
prot1461	146	1	3	2.4	1.2	0	2	3.6	1.2	ns
prot1462	217	2	1	3.6	0	3	9	5.4	5.4	sig
prot1463	159	1	4	8	0	4	3	2	2	ns
prot1464	237	1	0	9	3	1	2	0	0	ns
prot1465	587	1	0	2.4	2.4	0	6	0	3.6	ns
prot1466	128	3	3	1.8	1.8	3	2	5.4	1.8	ns
prot1467	425	1	1	4	2	3	3	12	12	sig
prot1468	256	5	2	0	0	2	1	3	3	ns
prot1469	136	0	1	0	3.6	4	1	3.6	3.6	ns
prot1470	76	5	2	5.4	3.6	3	3	10.8	3.6	sig
prot1471	175	5	2	10	2	1	2	2	2	ns
prot1472	231	1	1	3	9	2	1	3	21	ns
prot1473	337	0	2	2.4	1.2	2	0	2.4	1.2	ns
prot1474	239	0	1	5.4	3.6	3	1	1.8	3.6	ns
prot1475	456	2	1	6	2	2	2	4	2	ns
prot1476	126	2	0	6	0	3	1	0	6	ns
prot1477	488	0	0	2.4	1.2	0	0	2.4	0	ns
prot1478	127	1	2	1.8	0	1	0	0	0	ns
prot1479	191	5	2	8	14	3	3	6	4	ns
prot1480	114	1	8	27	6	16	20	30	12	sig
prot1481	62	9	7	1.2	3.6	2	7	3.6	6	ns
prot1482	350	2	3	5.4	10.8	6	4	10.8	10.8	ns
prot1483	108	6	1	10	2	2	2	14	10	ns
prot1484	321	2	1	6	3	1	5	6	21	ns
prot1485	308	2	0	2.4	4.8	5	3	2.4	0	ns
prot1486	59	1	5	9	1.8	5	2	5.4	1.8	ns
prot1487	218	3	3	2	2	7	4	8	10	sig
prot1488	106	1	3	9	9	2	0	9	3	ns
prot1489	154	3	4	1.2	2.4	4	1	1.2	2.4	ns
prot1490	166	0	3	5.4	5.4	1	2	0	1.8	ns
prot1491	515	1	1	8	6	3	2	2	4	ns
prot1492	183	4	1	6	6	2	3	3	6	ns
prot1493	162	1	1	3.6	3.6	4	2	1.2	6	ns
prot1494	140	4	3	3.6	3.6	1	0	3.6	1.8	ns
prot1495	169	4	1	4	4	3	1	4	2	ns
prot1496	242	3	3	3	6	3	1	0	6	ns
prot1497	292	5	3	4.8	2.4	4	4	4.8	4.8	sig
prot1498	197	4	5	7.2	3.6	2	4	3.6	3.6	ns
prot1499	856	2	1	0	0	2	2	6	4	sig
prot1500	127	2	1	12	12	5	0	12	6	ns
prot1501	72	1	2	1.2	4.8	1	3	0	1.2	ns
prot1502	148	0	2	3.6	3.6	1	0	7.2	5.4	ns
prot1503	53	2	0	2	4	3	2	2	2	ns
prot1504	98	0	1	0	3	0	1	3	0	ns
prot1505	405	1	4	3.6	4.8	2	1	3.6	1.2	ns
prot1506	104	1	3	0	3.6	0	1	5.4	3.6	ns
prot1507	176	2	1	4	2	0	2	6	2	ns
prot1508	125	2	4	9	9	3	2	9	3	ns
prot1509	160	3	4	2.4	3.6	0	1	0	1.2	ns
prot1510	316	1	1	7.2	0	4	2	3.6	3.6	sig
prot1511	978	2	2	4	6	3	0	4	2	ns
prot1512	234	1	1	12	6	2	2	6	9	ns
prot1513	431	3	0	1.2	0	1	1	2.4	2.4	ns
prot1514	2591	3	2	1.8	1.8	3	3	9	1.8	ns
prot1515	712	2	4	10	6	5	2	12	10	ns
prot1516	1852	4	0	9	15	7	1	15	12	sig
prot1517	2086	3	6	3.6	6	3	2	6	1.2	ns
prot1518	1064	2	1	3.6	7.2	5	1	3.6	5.4	ns
prot1519	609	9	5	18	18	6	7	8	10	ns
prot1520	645	1	1	12	6	3	1	9	9	ns
prot1521	969	1	2	2.4	1.2	4	3	2.4	2.4	ns
prot1522	857	3	3	3.6	0	0	1	3.6	9	ns
prot1523	488	1	4	0	0	1	1	4	8	ns
prot1524	2821	0	1	6	3	1	1	6	3	ns
prot1525	512	2	4	4.8	1.2	1	4	1.2	6	ns
prot1526	876	3	6	5.4	9	3	3	5.4	21.6	sig
prot1527	543	1	5	6	8	3	4	10	6	ns
prot1528	809	4	3	15	18	2	3	9	21	ns
prot1529	1674	1	0	2.4	0	1	2	0	2.4	ns
prot1530	1191	1	1	0	3.6	7	4	3.6	7.2	sig
prot1531	208	3	5	8	14	2	4	4	8	ns
prot1532	437	4	2	6	3	3	3	3	9	ns
prot1533	510	1	2	4.8	2.4	2	0	4.8	1.2	ns
prot1534	695	1	2	3.6	10.8	3	6	21.6	10.8	sig
prot1535	227	4	3	6	6	3	2	2	4	ns
prot1536	700	2	0	6	3	1	1	15	12	ns
prot1537	218	1	3	3.6	3.6	0	4	2.4	2.4	ns
prot1538	423	2	3	10.8	9	2	1	7.2	7.2	sig
prot1539	873	2	4	2	6	3	2	12	4	sig
prot1540	1426	2	2	3	6	3	3	12	0	ns
prot1541	520	1	0	2.4	1.2	0	1	0	1.2	ns
prot1542	290	9	9	18	21.6	10	10	27	18	ns
prot1543	296	1	1	6	8	12	6	16	12	sig
prot1544	309	1	1	0	15	3	1	12	15	ns
prot1545	502	3	6	8.4	7.2	1	0	3.6	2.4	ns
prot1546	204	1	2	3.6	1.8	1	1	3.6	0	ns
prot1547	437	4	3	8	12	2	4	6	8	ns
prot1548	314	5	2	3	6	4	6	30	36	sig
prot1549	402	3	1	4.8	7.2	5	2	2.4	1.2	ns
prot1550	188	2	2	3.6	5.4	4	0	1.8	3.6	ns
prot1551	434	4	0	4	0	1	2	8	0	ns
prot1552	325	0	0	0	9	0	1	0	9	ns
prot1553	607	0	0	2.4	2.4	2	1	1.2	1.2	ns
prot1554	739	2	2	0	0	3	2	3.6	0	ns
prot1555	235	4	2	2	0	0	2	2	4	ns
prot1556	982	2	1	0	3	5	4	6	6	sig
prot1557	392	7	1	3.6	1.2	4	5	1.2	3.6	ns
prot1558	543	0	0	0	3.6	2	0	0	3.6	ns
prot1559	462	0	1	4	2	2	2	4	2	ns
prot1560	348	2	0	0	3	1	2	6	6	ns
prot1561	463	2	2	0	0	2	2	2.4	2.4	sig
prot1562	173	2	3	5.4	7.2	4	0	9	9	ns
prot1563	274	2	4	16	12	3	2	6	2	ns
prot1564	251	7	8	9	9	7	4	12	18	ns
prot1565	231	3	3	3.6	2.4	1	3	1.2	7.2	ns
prot1566	394	3	4	1.8	12.6	4	9	0	12.6	ns
prot1567	240	5	2	8	4	4	2	4	14	ns
prot1568	441	0	5	3	3	1	6	6	9	ns
prot1569	200	1	4	2.4	4.8	6	1	0	0	ns
prot1570	371	1	1	3.6	5.4	1	2	0	0	ns
prot1571	313	2	1	6	6	3	3	8	8	ns
prot1572	730	0	5	9	9	1	4	3	6	ns
prot1573	329	1	1	4.8	2.4	2	2	4.8	2.4	ns
prot1574	627	1	0	1.8	3.6	1	0	1.8	5.4	ns
prot1575	250	2	3	10	0	4	2	6	6	sig
prot1576	144	4	2	12	9	2	4	9	12	ns
prot1577	472	2	0	1.2	1.2	4	2	2.4	4.8	sig
prot1578	421	5	2	3.6	0	3	0	0	3.6	ns
prot1579	250	2	0	6	2	2	2	4	2	ns
prot1580	266	5	4	0	3	12	9	9	9	sig
prot1581	861	0	2	1.2	2.4	1	2	2.4	3.6	ns
prot1582	1312	3	2	0	1.8	2	1	0	1.8	ns
prot1583	493	2	3	2	6	2	3	18	4	sig
prot1584	1082	0	3	9	0	2	0	3	0	ns
prot1585	648	1	0	1.2	1.2	2	2	1.2	3.6	ns
prot1586	276	1	2	7.2	5.4	2	2	1.8	1.8	ns
prot1587	518	2	1	2	2	1	1	0	0	ns
prot1588	640	2	0	0	6	1	0	9	0	ns
prot1589	722	1	2	4.8	4.8	9	9	7.2	7.2	sig
prot1590	147	3	2	5.4	3.6	6	6	18	10.8	sig
prot1591	193	1	1	8	2	2	1	6	10	ns
prot1592	194	1	0	3	6	3	2	12	12	ns
prot1593	365	3	4	1.2	7.2	5	4	1.2	3.6	ns
prot1594	290	2	1	1.8	5.4	3	0	5.4	5.4	ns
prot1595	636	2	3	8	6	4	2	0	4	ns
prot1596	1160	1	0	6	0	7	3	18	9	ns
prot1597	641	2	3	2.4	1.2	1	2	2.4	3.6	ns
prot1598	175	1	1	0	0	3	1	1.8	5.4	ns
prot1599	318	1	4	4	10	1	1	6	2	ns
prot1600	424	0	1	6	9	2	2	6	18	sig
prot1601	348	4	4	3.6	2.4	1	3	1.2	0	ns
prot1602	227	1	1	0	7.2	1	2	0	3.6	ns
prot1603	427	1	3	10	6	1	1	4	2	ns
prot1604	268	2	2	0	3	4	3	0	9	ns
prot1605	357	1	2	1.2	2.4	4	4	1.2	1.2	sig
prot1606	174	2	2	0	0	2	0	7.2	7.2	ns
prot1607	233	3	1	8	4	0	4	4	0	ns
prot1608	217	1	1	6	0	0	2	0	0	ns
prot1609	980	0	0	1.2	4.8	1	1	2.4	1.2	sig
prot1610	263	1	1	5.4	5.4	1	2	3.6	0	ns
prot1611	169	2	3	4	0	1	2	2	2	ns
prot1612	178	2	0	3	3	1	3	3	3	ns
prot1613	355	0	2	0	0	2	1	1.2	0	ns
prot1614	604	0	0	3.6	1.8	1	2	1.8	1.8	ns
prot1615	149	2	0	0	2	1	2	0	0	ns
prot1616	594	2	1	3	6	2	1	6	0	ns
prot1617	257	2	1	2.4	0	0	3	6	1.2	ns
prot1618	421	1	0	3.6	1.8	1	0	0	0	ns
prot1619	712	0	1	4	2	0	0	2	0	ns
prot1620	423	3	0	0	9	0	0	3	0	ns
prot1621	488	0	1	0	0	2	0	1.2	1.2	ns
prot1622	1872	2	1	0	3.6	0	2	1.8	3.6	ns
prot1623	153	3	6	6	8	7	2	12	8	ns
prot1624	275	6	3	12	3	5	5	6	9	ns
prot1625	463	3	6	7.2	7.2	6	5	7.2	10.8	ns
prot1626	103	1	1	1.8	10.8	1	2	12.6	5.4	ns
prot1627	287	2	3	0	8	3	6	2	2	ns
prot1628	282	1	1	3	9	6	3	6	12	ns
prot1629	200	2	5	3.6	0	0	3	4.8	3.6	ns
prot1630	149	3	3	7.2	1.8	1	1	5.4	5.4	ns
prot1631	149	4	2	8	12	3	3	12	8	ns
prot1632	132	2	3	0	3	0	1	3	9	ns
prot1633	118	3	4	4.8	0	1	5	4.8	4.8	ns
prot1634	191	1	4	3.6	3.6	3	3	10.8	3.6	ns
prot1635	189	3	3	6	8	9	3	12	12	sig
prot1636	273	0	0	9	12	1	6	0	18	ns
prot1637	327	4	3	1.2	3.6	1	6	1.2	4.8	ns
prot1638	148	1	1	7.2	3.6	3	3	1.8	1.8	ns
prot1639	206	2	4	4	6	1	1	4	0	ns
prot1640	108	3	2	0	3	2	0	6	3	ns
prot1641	267	4	4	2.4	4.8	1	1	0	2.4	ns
prot1642	204	2	1	5.4	9	3	1	5.4	3.6	ns
prot1643	223	3	3	0	8	2	4	12	4	sig
prot1644	298	2	2	9	3	0	5	0	3	ns
prot1645	194	1	4	6	1.2	0	5	0	6	ns
prot1646	77	1	3	1.8	5.4	8	4	10.8	7.2	sig
prot1647	166	1	3	2	0	2	2	10	2	ns
prot1648	418	2	4	3	6	1	1	18	6	ns
prot1649	418	1	0	1.2	2.4	0	0	1.2	3.6	ns
prot1650	127	5	1	5.4	1.8	1	1	1.8	5.4	ns
prot1651	279	4	0	6	4	2	3	4	4	ns
prot1652	181	0	3	9	12	3	2	3	9	ns
prot1653	129	4	2	1.2	1.2	4	8	7.2	3.6	sig
prot1654	161	3	3	0	3.6	2	0	1.8	3.6	ns
prot1655	126	1	4	6	2	1	4	4	4	ns
prot1656	326	1	4	0	9	3	3	9	9	sig
prot1657	207	2	0	0	2.4	2	1	2.4	2.4	ns
prot1658	191	2	3	5.4	7.2	2	4	12.6	12.6	sig
prot1659	238	3	2	2	2	1	0	4	0	ns
prot1660	210	1	1	6	12	12	6	36	18	sig
prot1661	331	0	1	4.8	0	1	0	2.4	1.2	ns
prot1662	574	3	0	7.2	3.6	2	4	3.6	7.2	sig
prot1663	455	3	2	6	2	4	2	2	2	sig
prot1664	553	0	0	3	6	3	3	6	9	ns
prot1665	522	1	0	2.4	1.2	2	1	2.4	1.2	ns
prot1666	325	0	0	3.6	5.4	2	2	7.2	5.4	sig
prot1667	208	1	0	2	10	3	3	2	0	ns
prot1668	232	1	2	6	0	1	0	6	6	ns
prot1669	219	0	3	2.4	2.4	2	3	1.2	3.6	ns
prot1670	409	0	5	0	3.6	4	0	1.8	1.8	ns
prot1671	233	2	1	10	0	2	5	8	8	ns
prot1672	772	1	4	3	3	0	7	9	15	ns
prot1673	360	2	3	1.2	1.2	1	4	0	1.2	ns
prot1674	439	2	3	5.4	3.6	1	3	5.4	3.6	ns
prot1675	442	4	4	6	2	1	2	0	0	ns
prot1676	138	0	1	0	3	1	1	15	3	ns
prot1677	106	0	3	0	1.2	1	1	1.2	2.4	ns
prot1678	370	2	1	7.2	1.8	6	6	10.8	5.4	sig
prot1679	629	0	2	2	0	2	1	2	6	ns
prot1680	187	2	0	3	0	1	1	3	6	ns
prot1681	596	2	0	0	0	1	2	1.2	2.4	ns
prot1682	255	1	1	1.8	0	0	0	0	0	ns
prot1683	92	9	7	12	10	3	4	8	10	ns
prot1684	171	3	3	9	9	6	4	24	18	ns
prot1685	165	2	2	4.8	6	4	6	9.6	4.8	sig
prot1686	148	3	5	1.8	5.4	4	4	3.6	1.8	ns
prot1687	229	2	3	14	12	2	2	6	12	sig
prot1688	123	3	1	9	15	0	3	9	6	ns
prot1689	77	3	1	3.6	7.2	0	1	3.6	2.4	ns
prot1690	465	2	2	7.2	1.8	2	2	1.8	9	sig
prot1691	279	2	1	2	6	1	1	0	2	ns
prot1692	278	1	3	3	3	4	0	0	3	ns
prot1693	119	0	0	0	1.2	7	1	6	4.8	sig
prot1694	148	2	2	1.8	1.8	5	2	12.6	3.6	sig
prot1695	72	3	0	6	4	2	2	4	4	sig
prot1696	353	3	5	9	9	0	3	0	12	ns
prot1697	196	1	3	1.2	1.2	2	3	0	1.2	ns
prot1698	174	4	2	3.6	3.6	0	3	5.4	0	ns
prot1699	126	0	4	0	6	2	2	4	4	sig
prot1700	235	2	3	3	6	4	5	0	9	ns
prot1701	235	0	2	1.2	3.6	1	0	1.2	2.4	ns
prot1702	110	3	1	3.6	5.4	1	3	9	9	ns
prot1703	188	3	2	0	2	2	2	8	4	sig
prot1704	225	2	0	3	0	2	2	6	9	sig
prot1705	138	3	1	1.2	2.4	4	1	0	2.4	ns
prot1706	174	3	2	1.8	5.4	3	1	3.6	10.8	ns
prot1707	672	2	1	2	2	0	0	8	2	ns
prot1708	84	1	0	6	9	1	2	0	3	ns
prot1709	107	2	2	1.2	2.4	0	0	3.6	2.4	ns
prot1710	146	2	1	5.4	7.2	2	3	5.4	3.6	ns
prot1711	183	3	1	0	4	0	1	4	0	ns
prot1712	555	1	2	6	0	1	2	3	3	sig
prot1713	467	0	2	0	0	0	1	4.8	2.4	ns
prot1714	265	2	1	1.8	0	1	2	0	1.8	ns
prot1715	598	2	1	0	6	1	5	2	4	ns
prot1716	317	2	1	6	3	0	2	3	3	ns
prot1717	196	0	2	6	2.4	1	1	0	1.2	ns
prot1718	267	2	1	5.4	1.8	0	1	7.2	1.8	ns
prot1719	612	3	0	4	2	0	1	4	0	ns
prot1720	62	0	2	6	6	2	2	3	0	ns
prot1721	77	3	1	2.4	0	1	4	1.2	0	ns
prot1722	68	0	1	0	0	0	2	1.8	3.6	ns
prot1723	632	1	2	4	4	2	3	8	4	ns
prot1724	230	1	1	0	6	2	0	0	3	ns
prot1725	133	2	1	4.8	2.4	0	3	1.2	3.6	ns
prot1726	334	0	2	0	5.4	0	0	3.6	1.8	ns
prot1727	311	1	2	6	2	5	2	4	2	ns
prot1728	563	3	0	0	3	3	6	18	27	sig
prot1729	327	2	0	0	1.2	1	1	2.4	1.2	ns
prot1730	144	2	1	1.8	7.2	2	0	3.6	3.6	ns
prot1731	668	3	1	0	4	2	1	8	2	ns
prot1732	85	1	0	3	3	1	3	3	6	ns
prot1733	102	1	0	2.4	1.2	2	1	2.4	1.2	ns
prot1734	508	2	4	1.8	5.4	0	0	0	5.4	ns
prot1735	226	0	0	0	6	1	1	2	2	ns
prot1736	676	1	0	0	6	3	0	0	9	ns
prot1737	539	1	1	1.2	1.2	0	0	1.2	2.4	ns
prot1738	295	0	1	0	1.8	3	1	1.8	0	ns
prot1739	224	3	1	0	0	1	2	0	2	ns
prot1740	2292	0	1	0	0	3	3	9	18	sig
prot1741	170	7	5	1.2	3.6	2	5	2.4	4.8	ns
prot1742	134	0	1	0	5.4	1	2	0	0	ns
prot1743	255	1	1	2	4	3	1	8	2	ns
prot1744	304	4	5	6	9	5	5	6	15	ns
prot1745	237	3	2	2.4	0	2	3	6	2.4	ns
prot1746	105	0	1	7.2	1.8	2	2	7.2	3.6	ns
prot1747	69	1	1	4	6	4	1	6	4	ns
prot1748	247	3	2	0	0	2	4	0	3	ns
prot1749	99	3	5	1.2	6	4	2	2.4	7.2	ns
prot1750	116	2	3	7.2	1.8	1	5	1.8	0	ns
prot1751	152	4	1	2	6	1	5	0	2	ns
prot1752	225	2	3	15	0	3	3	0	0	ns
prot1753	147	0	1	2.4	1.2	1	3	1.2	2.4	ns
prot1754	125	3	1	3.6	3.6	0	0	3.6	1.8	ns
prot1755	90	2	2	2	4	2	2	8	2	ns
prot1756	237	2	3	9	6	2	2	6	6	ns
prot1757	66	0	2	1.2	2.4	3	5	4.8	1.2	ns
prot1758	264	1	2	7.2	1.8	4	2	3.6	7.2	sig
prot1759	137	1	3	4	2	1	2	0	4	ns
prot1760	511	1	1	12	9	2	2	12	21	sig
prot1761	141	0	1	3.6	3.6	1	0	1.2	0	ns
prot1762	280	3	4	1.8	5.4	2	4	3.6	3.6	sig
prot1763	302	0	3	4	0	1	2	6	4	ns
prot1764	74	4	3	3	3	1	1	0	3	ns
prot1765	171	1	1	1.2	0	1	0	1.2	1.2	ns
prot1766	95	3	0	3.6	1.8	1	1	5.4	0	ns
prot1767	367	0	2	4	2	0	1	2	0	ns
prot1768	144	0	1	3	3	0	1	3	6	ns
prot1769	664	1	0	1.2	1.2	0	1	0	4.8	ns
prot1770	179	1	0	1.8	5.4	0	1	1.8	1.8	ns
prot1771	114	1	1	0	0	1	1	2	2	ns
prot1772	161	1	1	6	3	4	2	0	3	ns
prot1773	205	0	0	4.8	0	1	1	3.6	1.2	ns
prot1774	305	2	2	1.8	1.8	2	2	3.6	3.6	sig
prot1775	416	1	2	6	0	0	0	0	4	ns
prot1776	397	0	5	6	6	0	2	9	3	ns
prot1777	224	1	0	1.2	1.2	4	2	6	2.4	sig
prot1778	314	0	0	3.6	0	1	0	3.6	1.8	ns
prot1779	174	4	1	2	0	2	1	6	4	ns
prot1780	416	2	0	0	3	1	4	0	0	ns
prot1781	131	0	1	0	2.4	2	3	2.4	2.4	sig
prot1782	107	3	0	0	1.8	0	0	1.8	0	ns
prot1783	163	1	2	2	0	0	0	2	2	ns
prot1784	564	2	1	3	0	1	1	3	3	sig
prot1785	208	0	0	1.2	2.4	1	0	3.6	1.2	ns
prot1786	135	2	3	0	3.6	1	0	1.8	5.4	ns
prot1787	3394	2	3	14	8	2	2	8	0	ns
prot1788	1957	3	3	9	9	1	1	6	6	ns
prot1789	1088	4	1	1.2	2.4	18	9	10.8	3.6	sig
prot1790	424	2	3	1.8	1.8	1	3	1.8	1.8	ns
prot1791	1035	2	2	2	0	1	2	2	4	ns
prot1792	926	4	3	9	6	1	0	3	9	ns
prot1793	1669	2	1	2.4	0	3	3	3.6	7.2	sig
prot1794	201	2	0	3.6	3.6	2	2	1.8	9	ns
prot1795	539	1	1	0	4	4	2	4	6	ns
prot1796	638	0	1	3	3	1	4	9	0	ns
prot1797	225	4	4	2.4	4.8	15	12	14.4	10.8	sig
prot1798	319	5	2	0	16.2	4	4	5.4	7.2	ns
prot1799	520	2	1	8	6	1	4	2	4	ns
prot1800	785	2	5	6	9	4	3	12	9	ns
prot1801	629	2	4	4.8	3.6	2	2	1.2	3.6	ns
prot1802	341	1	1	3.6	1.8	0	2	5.4	1.8	ns
prot1803	412	1	0	2	6	3	1	2	6	ns
prot1804	308	0	1	3	0	1	1	3	6	sig
prot1805	743	1	4	1.2	2.4	0	3	1.2	0	ns
prot1806	470	0	1	1.8	1.8	5	1	3.6	1.8	sig
prot1807	1140	1	0	4	2	4	1	0	8	ns
prot1808	1466	2	3	0	0	3	2	9	0	ns
prot1809	254	3	2	4.8	1.2	0	1	2.4	2.4	ns
prot1810	257	3	1	1.8	10.8	6	2	0	1.8	ns
prot1811	375	1	4	0	2	2	2	6	6	ns
prot1812	1882	1	2	3	3	1	1	6	6	ns
prot1813	1300	2	1	1.2	0	1	1	1.2	2.4	ns
prot1814	444	3	1	7.2	1.8	2	2	3.6	3.6	ns
prot1815	832	0	0	4	2	2	0	2	4	ns
prot1816	582	0	1	3	3	2	1	12	3	ns
prot1817	280	1	1	2.4	2.4	2	2	2.4	3.6	sig
prot1818	1244	1	3	7.2	0	3	0	3.6	3.6	ns
prot1819	276	3	3	4	0	2	1	4	0	ns
prot1820	623	0	1	3	3	0	2	3	3	ns
prot1821	450	2	1	0	2.4	1	0	1.2	0	ns
prot1822	247	2	5	5.4	7.2	1	0	0	0	ns
prot1823	387	1	1	0	0	2	2	6	2	ns
prot1824	662	0	1	6	0	0	1	6	0	ns
prot1825	743	1	1	0	2.4	2	0	1.2	0	ns
prot1826	874	0	0	1.8	0	1	0	0	3.6	ns
prot1827	1301	1	0	2	2	1	1	0	2	ns
prot1828	274	2	3	18	9	3	4	3	3	ns
prot1829	551	4	1	6	3.6	6	9	14.4	7.2	sig
prot1830	447	0	2	1.8	0	1	3	3.6	0	ns
prot1831	154	3	2	8	4	0	4	4	2	ns
prot1832	210	1	2	3	3	0	1	6	6	ns
prot1833	290	2	1	2.4	1.2	1	2	2.4	4.8	ns
prot1834	220	5	0	3.6	5.4	4	3	5.4	12.6	ns
prot1835	184	4	2	8	8	2	3	8	0	ns
prot1836	168	2	5	0	6	2	4	6	12	sig
prot1837	102	0	1	3.6	2.4	1	0	4.8	2.4	ns
prot1838	327	2	1	1.8	7.2	3	3	5.4	5.4	sig
prot1839	962	1	3	6	6	3	5	4	6	ns
prot1840	556	0	3	18	6	6	2	6	6	sig
prot1841	374	0	3	2.4	3.6	4	2	4.8	2.4	sig
prot1842	728	2	0	3.6	3.6	2	2	1.8	0	ns
prot1843	243	0	0	6	2	2	2	4	4	sig
prot1844	127	0	2	3	3	2	3	9	3	ns
prot1845	519	2	1	0	1.2	2	2	1.2	1.2	ns
prot1846	492	0	0	1.8	3.6	0	1	7.2	3.6	ns
prot1847	233	6	2	4	2	1	0	2	4	ns
prot1848	287	1	0	6	3	1	2	0	3	ns
prot1849	337	3	1	1.2	1.2	3	4	0	1.2	ns
prot1850	404	0	1	0	0	1	1	3.6	0	ns
prot1851	3175	0	2	0	4	0	2	2	0	ns
prot1852	243	2	1	0	0	1	1	0	0	ns
prot1853	275	0	3	0	0	1	1	1.2	0	ns
prot1854	648	4	4	5.4	3.6	3	1	0	3.6	ns
prot1855	172	1	2	2	2	1	1	0	8	ns
prot1856	283	6	1	15	6	4	3	3	12	ns
prot1857	159	4	2	4.8	2.4	3	0	3.6	7.2	ns
prot1858	372	1	1	3.6	3.6	1	4	1.8	3.6	ns
prot1859	174	1	2	10	2	6	10	4	8	sig
prot1860	182	3	0	0	0	2	2	15	15	sig
prot1861	251	3	5	1.2	0	2	3	2.4	3.6	ns
prot1862	1009	3	2	1.8	3.6	0	2	3.6	7.2	ns
prot1863	233	2	2	0	2	1	2	0	0	ns
prot1864	158	2	3	12	6	1	2	3	12	ns
prot1865	200	2	1	3.6	2.4	0	1	1.2	4.8	ns
prot1866	292	0	0	3.6	5.4	2	1	7.2	1.8	ns
prot1867	399	2	1	2	2	2	0	0	2	ns
prot1868	229	3	3	6	9	1	1	3	9	ns
prot1869	228	2	1	2.4	3.6	1	3	2.4	2.4	ns
prot1870	445	2	2	1.8	1.8	2	0	1.8	0	ns
prot1871	334	1	0	2	2	1	1	2	2	ns
prot1872	848	2	1	0	0	0	0	12	15	ns
prot1873	151	1	0	0	0	1	4	2.4	3.6	ns
prot1874	1410	2	1	3.6	0	2	3	3.6	1.8	ns
prot1875	164	4	0	4	0	1	2	0	0	ns
prot1876	114	0	2	6	6	2	0	6	0	ns
prot1877	262	1	3	0	3.6	0	1	1.2	1.2	ns
prot1878	174	2	0	5.4	1.8	1	0	0	9	ns
prot1879	987	2	2	0	10	1	2	0	0	ns
prot1880	170	3	1	6	0	3	2	6	6	ns
prot1881	399	0	2	1.2	2.4	0	4	2.4	1.2	ns
prot1882	504	0	1	3.6	5.4	2	0	0	1.8	ns
prot1883	359	2	5	8	2	0	1	0	4	ns
prot1884	85	1	1	9	9	2	1	9	0	ns
prot1885	186	0	2	2.4	1.2	5	1	1.2	3.6	ns
prot1886	231	1	1	1.8	0	1	3	1.8	0	ns
prot1887	161	0	1	2	0	1	1	0	0	ns
prot1888	296	0	1	0	9	1	0	3	0	ns
prot1889	362	2	1	1.2	1.2	4	2	2.4	4.8	sig
prot1890	492	3	0	1.8	3.6	1	1	1.8	1.8	ns
prot1891	240	0	2	2	0	0	0	0	4	ns
prot1892	587	2	0	0	0	4	2	6	12	sig
prot1893	523	2	0	0	0	0	1	2.4	1.2	ns
prot1894	979	0	0	0	0	2	1	0	1.8	ns
prot1895	2381	3	1	0	2	1	1	6	0	ns
prot1896	246	1	2	9	12	2	0	0	3	ns
prot1897	309	1	0	1.2	0	2	0	1.2	3.6	ns
prot1898	214	2	1	0	5.4	1	2	1.8	1.8	ns
prot1899	659	3	0	2	4	3	1	6	6	ns
prot1900	185	1	0	6	0	1	0	3	0	ns
prot1901	201	0	2	2.4	0	1	2	6	0	ns
prot1902	464	0	2	7.2	0	0	1	3.6	5.4	ns
prot1903	298	1	1	2	0	3	2	0	2	ns
prot1904	502	1	3	3	0	0	0	6	3	ns
prot1905	295	0	2	0	1.2	1	1	2.4	1.2	ns
prot1906	1921	2	1	0	7.2	1	2	0	0	ns
prot1907	900	1	1	2	4	1	0	0	2	ns
prot1908	1567	3	3	3	9	3	0	3	3	ns
prot1909	659	2	0	1.2	0	2	2	4.8	2.4	sig
prot1910	909	2	1	1.8	0	0	0	0	0	ns
prot1911	193	0	0	0	0	1	0	4	6	ns
prot1912	431	2	1	6	0	0	1	0	0	ns
prot1913	118	0	0	1.2	0	1	1	3.6	1.2	ns
prot1914	229	4	4	1.8	5.4	8	4	16.2	14.4	sig
prot1915	232	1	6	8	4	1	2	8	6	ns
prot1916	267	3	2	3	0	9	4	6	15	sig
prot1917	266	0	2	2.4	6	2	1	1.2	2.4	ns
prot1918	183	2	2	1.8	0	2	1	0	0	ns
prot1919	909	0	1	6	6	2	13	4	18	sig
prot1920	219	3	1	6	0	2	3	3	6	ns
prot1921	141	1	8	0	4.8	4	2	7.2	2.4	sig
prot1922	154	2	1	5.4	9	1	3	1.8	3.6	ns
prot1923	243	2	2	0	2	1	3	10	4	ns
prot1924	135	2	1	6	6	0	1	3	0	ns
prot1925	315	0	0	3.6	0	0	0	0	1.2	ns
prot1926	517	0	0	1.8	0	2	2	7.2	3.6	sig
prot1927	127	0	1	0	0	1	1	6	6	ns
prot1928	439	0	2	9	9	5	3	3	9	ns
prot1929	398	0	1	2.4	1.2	2	1	0	2.4	ns
prot1930	462	0	1	1.8	0	1	1	1.8	1.8	sig
prot1931	202	1	3	6	6	0	1	2	2	ns
prot1932	114	0	2	0	3	3	1	6	0	ns
prot1933	137	2	5	2.4	0	1	4	2.4	0	ns
prot1934	124	2	0	0	3.6	4	1	1.8	1.8	ns
prot1935	641	2	0	2	0	6	2	8	8	sig
prot1936	415	0	2	3	3	3	1	0	0	ns
prot1937	448	2	2	3.6	1.2	4	2	2.4	2.4	sig
prot1938	572	2	0	1.8	3.6	2	0	3.6	5.4	ns
prot1939	819	1	2	0	2	5	5	4	4	sig
prot1940	365	1	1	0	3	2	1	6	12	ns
prot1941	600	1	1	2.4	1.2	0	1	2.4	0	ns
prot1942	692	1	2	5.4	1.8	1	1	5.4	1.8	ns
prot1943	244	0	2	4	0	2	2	4	4	sig
prot1944	203	1	1	6	6	1	0	6	9	ns
prot1945	383	1	1	1.2	2.4	4	5	8.4	2.4	sig
prot1946	208	2	0	1.8	3.6	0	1	3.6	5.4	ns
prot1947	292	0	0	2	4	1	3	2	0	ns
prot1948	288	0	1	0	0	3	3	9	9	sig
prot1949	111	1	0	0	1.2	1	3	2.4	2.4	ns
prot1950	309	2	0	1.8	1.8	3	1	1.8	0	ns
prot1951	555	2	0	0	2	3	1	0	2	ns
prot1952	719	2	2	0	3	2	1	3	3	ns
prot1953	548	0	1	0	1.2	4	4	7.2	4.8	sig
prot1954	209	1	0	3.6	7.2	1	2	3.6	1.8	sig
prot1955	561	3	2	2	0	1	0	2	2	ns
prot1956	575	0	2	6	3	1	0	3	12	ns
prot1957	193	0	0	1.2	1.2	1	3	1.2	2.4	ns
prot1958	476	3	0	0	1.8	2	1	3.6	3.6	ns
prot1959	426	0	0	4	0	0	0	0	2	ns
prot1960	210	0	2	3	0	2	2	3	3	ns
prot1961	167	2	4	2.4	0	3	0	2.4	2.4	ns
prot1962	255	1	1	3.6	0	1	0	3.6	0	ns
prot1963	259	0	1	0	2	0	1	0	0	ns
prot1964	828	2	0	3	6	1	1	6	3	sig
prot1965	491	3	4	0	0	2	3	2.4	2.4	sig
prot1966	116	1	2	0	0	0	0	0	3.6	ns
prot1967	392	1	1	4	4	2	1	0	0	ns
prot1968	278	0	0	12	0	1	0	0	3	ns
prot1969	275	1	2	0	0	0	3	2.4	3.6	ns
prot1970	542	1	0	1.8	1.8	1	2	3.6	1.8	ns
prot1971	303	1	0	0	0	1	2	2	2	ns
prot1972	206	1	0	0	6	0	1	6	3	ns
prot1973	575	0	0	0	2.4	3	3	3.6	3.6	sig
prot1974	882	1	1	1.8	0	2	1	3.6	0	ns
prot1975	503	1	0	2	4	2	1	0	0	ns
prot1976	350	1	1	0	0	0	1	3	0	ns
prot1977	277	0	0	1.2	0	3	3	3.6	3.6	sig
prot1978	251	2	2	0	1.8	0	1	0	0	ns
prot1979	223	0	1	2	4	2	2	8	4	sig
prot1980	109	0	0	9	3	3	3	9	6	ns
prot1981	1093	4	1	3.6	2.4	5	1	3.6	2.4	ns
prot1982	123	2	2	5.4	1.8	2	3	3.6	1.8	ns
prot1983	160	1	1	4	4	0	2	6	4	ns
prot1984	160	3	2	0	9	3	1	9	3	ns
prot1985	433	2	0	0	2.4	1	1	3.6	2.4	ns
prot1986	214	0	3	1.8	7.2	1	2	0	1.8	ns
prot1987	114	0	1	2	2	0	2	0	2	ns
prot1988	178	6	0	3	9	3	3	36	9	sig
prot1989	248	1	0	2.4	1.2	0	0	0	1.2	ns
prot1990	49	2	1	3.6	0	0	0	1.8	1.8	ns
prot1991	86	4	3	4	2	0	1	2	0	ns
prot1992	335	1	0	0	6	3	2	3	6	ns
prot1993	171	4	2	2.4	2.4	4	1	0	2.4	ns
prot1994	214	0	1	1.8	0	1	1	0	1.8	ns
prot1995	108	1	0	2	0	1	0	0	0	ns
prot1996	115	3	2	3	3	1	4	3	0	ns
prot1997	96	1	4	0	0	1	0	0	2.4	ns
prot1998	82	0	3	3.6	1.8	5	2	3.6	9	sig
prot1999	365	0	1	4	0	1	1	8	4	sig
[truncated: 1,549 more rows]
