# Supplementary material for: Protein complex-based analysis is resistant to the obfuscating consequences of batch effects --- a case study in clinical proteomics
Source: BMC Genomics. 2017 Mar 14;18(Suppl 2):142. doi: 10.1186/s12864-017-3490-3 (PMC5374662; doi:10.1186/s12864-017-3490-3)
Supplement: Supplementary file 2 — Simulated data D2.2H. (ZIP 3730 kb) [file 12864_2017_3490_MOESM2_ESM.zip › D2.2.380.txt]

protLen	X0	X0.1	X0.2	X0.3	X1	X1.1	X1.2	X1.3	sig
prot1	1338	912	893	1318.5	1279.5	897	868	1374	1305	ns
prot2	2199	25	27	45.6	44.4	33	32	52.8	34.8	ns
prot3	1538	47	26	96	70	32	23	64	62	ns
prot4	2319	27	25	63	72	33	17	69	78	ns
prot5	1392	46	53	85.5	63	51	40	82.5	72	ns
prot6	1985	32	40	33.6	38.4	31	37	38.4	33.6	ns
prot7	1262	51	49	102	96	51	48	80	94	ns
prot8	3862	18	15	63	48	25	17	75	72	sig
prot9	1295	51	40	69	57	54	62	52.5	84	ns
prot10	4287	13	12	15.6	12	12	17	15.6	13.2	ns
prot11	1277	44	45	74	80	63	60	90	138	sig
prot12	3587	10	8	36	12	3	8	24	36	ns
prot13	774	76	73	97.5	112.5	67	82	108	100.5	ns
prot14	1960	5	4	1.2	4.8	9	9	7.2	7.2	ns
prot15	858	59	67	128	118	130	126	268	236	sig
prot16	693	94	80	264	210	115	160	390	480	sig
prot17	748	57	71	112.5	121.5	56	59	84	109.5	ns
prot18	875	45	46	63.6	46.8	48	53	57.6	62.4	ns
prot19	1755	14	14	26	34	14	15	38	34	ns
prot20	839	43	33	126	117	36	37	114	123	ns
prot21	857	26	19	42	33	24	28	33	51	ns
prot22	1248	29	34	34.8	24	26	35	34.8	37.2	sig
prot23	1308	20	21	40	48	31	41	86	72	sig
prot24	1260	18	10	21	57	20	10	39	60	ns
prot25	1487	8	7	12	10.5	7	7	9	13.5	ns
prot26	477	83	91	97.2	93.6	106	93	104.4	114	ns
prot27	1324	25	30	50	50	27	29	50	46	ns
prot28	997	30	8	54	57	16	20	63	57	ns
prot29	623	122	109	160.5	199.5	109	119	175.5	180	ns
prot30	657	102	98	112.8	124.8	94	114	112.8	129.6	ns
prot31	1735	14	16	24	20	21	20	32	36	sig
prot32	904	15	9	36	30	33	33	72	90	sig
prot33	446	190	191	303	289.5	567	612	882	895.5	sig
prot34	262	181	184	232.8	178.8	186	166	207.6	241.2	ns
prot35	682	103	100	240	188	102	93	194	190	ns
prot36	742	44	59	171	180	55	66	177	222	sig
prot37	630	42	36	64.5	60	35	36	72	45	ns
prot38	672	23	28	50.4	37.2	26	27	43.2	39.6	ns
prot39	1056	35	41	38	54	49	61	86	122	sig
prot40	1098	22	23	42	72	22	17	66	39	ns
prot41	1192	10	9	21	21	8	16	15	16.5	ns
prot42	1888	16	14	6	13.2	34	30	43.2	31.2	sig
prot43	500	178	177	288	384	150	173	350	346	ns
prot44	610	46	50	189	186	95	97	309	255	sig
prot45	543	38	40	69	54	37	35	49.5	54	ns
prot46	685	41	28	34.8	32.4	17	35	27.6	43.2	ns
prot47	546	29	15	52	62	34	45	78	56	sig
prot48	1311	7	15	48	24	10	13	24	33	ns
prot49	1047	13	9	15	18	13	13	22.5	28.5	ns
prot50	491	137	141	170.4	153.6	148	136	178.8	174	ns
prot51	654	86	80	146	154	92	61	158	160	ns
prot52	639	77	60	156	192	65	60	168	183	ns
prot53	740	66	55	69	76.5	44	46	88.5	70.5	ns
prot54	1143	16	23	24	21.6	16	23	9.6	19.2	ns
prot55	966	14	17	60	26	15	14	26	20	ns
prot56	1042	12	13	24	42	36	48	90	135	sig
prot57	2166	5	6	10.5	16.5	6	9	13.5	13.5	ns
prot58	443	23	36	38.4	38.4	15	38	30	28.8	ns
prot59	589	29	25	58	44	26	20	58	58	ns
prot60	740	18	22	84	75	18	21	72	72	ns
prot61	532	18	25	45	34.5	15	15	37.5	28.5	ns
prot62	740	12	14	6	15.6	13	6	15.6	10.8	ns
prot63	727	9	7	18	30	8	7	28	36	ns
prot64	1585	8	6	21	12	7	7	18	27	ns
prot65	479	202	226	357	300	606	696	1152	1039.5	sig
prot66	364	158	158	168	192	158	160	190.8	176.4	ns
prot67	433	149	152	306	288	159	168	294	306	ns
prot68	346	169	147	393	447	142	140	477	462	ns
prot69	545	107	107	135	141	88	95	138	144	ns
prot70	472	64	74	86.4	104.4	71	82	91.2	110.4	ns
prot71	478	55	57	78	106	56	50	98	98	ns
prot72	413	38	35	135	126	58	40	144	129	ns
prot73	496	38	49	42	58.5	65	59	70.5	121.5	sig
prot74	630	31	31	43.2	37.2	30	35	37.2	34.8	ns
prot75	544	20	30	44	48	30	19	36	46	ns
prot76	880	9	17	42	33	13	17	30	51	ns
prot77	684	4	18	19.5	12	16	7	18	15	sig
prot78	988	6	14	16.8	14.4	26	18	16.8	21.6	sig
prot79	430	67	69	146	160	60	68	126	146	ns
prot80	707	31	25	60	57	26	31	66	69	ns
prot81	418	22	31	40.5	48	28	22	27	42	ns
prot82	820	26	11	15.6	15.6	17	17	18	18	ns
prot83	1450	8	8	18	26	5	12	20	24	ns
prot84	500	76	84	192	228	114	128	351	333	sig
prot85	451	54	54	93	78	57	65	82.5	96	ns
prot86	757	31	24	30	24	23	33	32.4	28.8	ns
prot87	539	25	30	32	76	29	50	86	76	sig
prot88	455	17	14	66	39	12	16	69	33	ns
prot89	646	18	11	16.5	22.5	17	15	25.5	12	ns
prot90	533	15	11	6	13.2	10	5	7.2	14.4	ns
prot91	1101	3	6	12	8	7	8	2	10	ns
prot92	375	177	178	507	519	174	164	519	573	ns
prot93	477	131	113	211.5	168	105	117	186	159	ns
prot94	440	73	67	78	69.6	74	75	85.2	84	ns
prot95	445	62	68	132	144	62	83	130	150	ns
prot96	373	44	42	135	165	141	147	477	423	sig
prot97	606	35	36	40.5	37.5	30	26	45	37.5	ns
prot98	343	27	28	30	22.8	14	29	38.4	31.2	ns
prot99	403	28	19	40	48	28	28	58	52	sig
prot100	591	19	17	51	48	21	23	66	42	ns
prot101	641	10	11	18	18	27	36	45	67.5	sig
prot102	583	9	10	13.2	14.4	13	9	6	12	ns
prot103	544	15	10	24	16	17	12	28	14	ns
prot104	2137	5	3	33	9	6	10	12	21	sig
prot105	375	33	31	67.5	55.5	64	66	52.5	82.5	sig
prot106	454	41	44	64.8	39.6	39	31	45.6	56.4	ns
prot107	472	41	42	68	56	40	33	70	80	ns
prot108	517	40	25	90	114	29	28	84	81	ns
prot109	464	25	27	46.5	37.5	60	58	123	87	sig
prot110	637	23	26	27.6	22.8	17	25	24	18	ns
prot111	423	20	23	30	46	16	22	48	48	sig
prot112	414	11	11	36	51	11	11	45	36	ns
prot113	898	6	22	21	18	17	17	19.5	19.5	ns
prot114	498	9	17	14.4	20.4	9	13	13.2	15.6	ns
prot115	580	16	10	28	22	19	13	22	26	sig
prot116	448	13	10	27	36	15	12	36	51	ns
prot117	569	7	3	21	13.5	4	11	13.5	12	ns
prot118	1032	6	6	2.4	4.8	15	15	21.6	21.6	sig
prot119	357	97	106	180	174	92	92	226	228	ns
prot120	231	63	68	201	186	80	72	165	216	sig
prot121	372	52	53	72	73.5	41	44	85.5	88.5	ns
prot122	375	41	40	50.4	54	41	43	66	49.2	ns
prot123	507	36	48	90	88	111	111	258	264	sig
prot124	411	29	26	102	93	29	27	96	84	ns
prot125	374	23	21	24	18	23	22	24	28.5	ns
prot126	827	21	21	25.2	16.8	10	19	6	15.6	ns
prot127	774	13	15	36	10	20	10	30	44	ns
prot128	576	5	4	27	30	8	7	18	18	ns
prot129	413	8	12	21	10.5	16	30	51	42	sig
prot130	569	10	5	19.2	8.4	5	12	8.4	9.6	ns
prot131	590	7	9	18	16	17	7	20	20	ns
prot132	774	9	15	33	36	18	33	99	81	sig
prot133	1023	9	9	10.5	25.5	14	34	24	48	sig
prot134	803	4	2	7.2	4.8	5	6	4.8	8.4	sig
prot135	242	52	46	110	86	64	67	108	120	ns
prot136	439	53	59	198	156	38	45	180	180	ns
prot137	318	59	48	84	73.5	63	63	87	81	ns
prot138	278	59	52	60	79.2	66	53	63.6	61.2	ns
prot139	309	40	47	70	118	72	79	224	134	sig
prot140	568	27	37	105	105	34	40	81	102	ns
prot141	316	35	29	45	48	35	25	34.5	48	ns
prot142	283	34	23	20.4	39.6	23	25	31.2	44.4	ns
prot143	608	27	23	70	42	29	34	68	60	sig
prot144	673	16	25	93	57	72	81	135	144	sig
prot145	414	11	26	30	33	25	19	22.5	33	ns
prot146	707	16	16	19.2	25.2	16	14	25.2	14.4	ns
prot147	406	12	15	26	38	6	14	12	28	ns
prot148	510	12	14	51	33	15	9	48	51	ns
prot149	500	15	11	19.5	18	13	12	30	21	ns
prot150	350	10	16	7.2	10.8	17	8	8.4	14.4	ns
prot151	683	17	9	24	34	28	20	44	84	sig
prot152	569	13	12	36	45	18	16	69	54	sig
prot153	450	16	10	10.5	19.5	12	11	22.5	13.5	ns
prot154	399	7	10	18	6	33	12	36	39.6	sig
prot155	713	8	7	24	18	15	24	48	42	sig
prot156	564	15	10	30	18	11	11	27	45	ns
prot157	1149	10	4	15	6	18	33	40.5	36	sig
prot158	721	7	4	7.2	7.2	4	6	12	9.6	ns
prot159	260	181	198	388	410	201	191	400	380	ns
prot160	372	130	141	393	372	131	140	411	384	ns
prot161	297	90	78	135	100.5	92	102	132	150	ns
prot162	276	59	48	60	58.8	106	92	100.8	136.8	sig
prot163	480	27	33	66	64	33	33	56	52	ns
prot164	299	28	38	87	93	26	37	111	99	ns
prot165	317	32	27	37.5	46.5	34	29	30	45	ns
prot166	437	26	17	22.8	45.6	13	24	25.2	20.4	ns
prot167	537	27	17	42	40	19	19	36	32	ns
prot168	228	24	27	54	57	36	51	162	225	sig
prot169	289	23	11	30	25.5	16	16	19.5	31.5	ns
prot170	341	12	13	15.6	18	36	36	45.6	28.8	sig
prot171	445	17	20	42	36	24	14	28	30	ns
prot172	458	15	18	48	45	13	14	42	36	ns
prot173	450	10	11	18	15	5	13	9	19.5	ns
prot174	588	15	15	19.2	18	6	17	20.4	24	ns
prot175	761	9	15	16	20	18	13	28	36	ns
prot176	519	7	6	24	21	5	13	21	18	ns
prot177	1216	6	10	22.5	27	8	9	22.5	12	ns
prot178	605	13	8	4.8	13.2	13	11	14.4	16.8	ns
prot179	748	7	8	20	10	5	8	18	16	ns
prot180	460	8	10	12	18	26	16	30	60	sig
prot181	645	4	13	10.5	12	7	10	18	16.5	sig
prot182	528	5	6	10.8	12	1	4	9.6	7.2	ns
prot183	958	4	8	16	8	6	15	36	72	sig
prot184	4213	6	3	6	12	1	2	3	24	sig
prot185	1921	4	1	9	6	2	5	3	10.5	ns
prot186	333	146	151	172.8	141.6	137	148	177.6	187.2	ns
prot187	229	119	99	170	188	185	180	314	360	sig
prot188	413	44	39	117	135	43	45	153	141	ns
prot189	437	29	39	39	60	41	36	69	64.5	ns
prot190	459	35	18	30	33.6	68	46	69.6	67.2	sig
prot191	170	24	29	78	58	64	78	104	112	sig
prot192	200	40	37	126	84	79	90	270	204	sig
prot193	396	40	29	66	42	35	36	48	43.5	ns
prot194	219	17	21	24	26.4	17	20	22.8	22.8	ns
prot195	509	30	20	44	30	18	22	44	54	ns
prot196	255	24	18	69	57	26	17	69	84	ns
prot197	343	15	13	24	22.5	21	17	25.5	19.5	ns
prot198	453	16	15	28.8	21.6	25	28	16.8	28.8	ns
prot199	418	13	10	30	32	7	9	22	26	ns
prot200	506	21	15	27	60	26	16	51	39	sig
prot201	545	17	16	22.5	19.5	15	11	10.5	16.5	ns
prot202	406	9	22	14.4	12	8	14	18	15.6	ns
prot203	586	13	11	20	24	17	8	24	26	ns
prot204	570	15	13	18	27	12	9	27	27	ns
prot205	868	8	10	25.5	18	10	10	15	24	ns
prot206	508	10	3	12	4.8	5	9	7.2	4.8	ns
prot207	715	10	7	18	14	6	7	8	10	ns
prot208	622	9	6	18	36	14	20	33	33	ns
prot209	463	7	4	3	15	3	5	15	13.5	ns
prot210	756	8	8	12	10.8	5	7	13.2	15.6	sig
prot211	520	9	4	22	18	8	8	14	20	ns
prot212	858	5	8	24	9	6	6	24	9	ns
prot213	463	4	2	7.5	4.5	2	3	4.5	7.5	ns
prot214	248	79	84	93.6	106.8	164	133	159.6	175.2	sig
prot215	386	55	63	112	152	60	39	110	92	ns
prot216	252	39	46	135	141	76	88	210	303	sig
prot217	271	53	61	76.5	64.5	39	43	54	57	ns
prot218	367	44	41	52.8	55.2	50	54	49.2	43.2	ns
prot219	335	49	41	90	90	33	58	68	84	ns
prot220	600	33	27	108	123	45	31	126	96	ns
prot221	232	31	39	52.5	45	33	42	60	46.5	ns
prot222	273	32	32	38.4	43.2	34	36	33.6	51.6	ns
prot223	243	29	41	74	82	31	30	68	78	ns
prot224	223	30	29	90	81	32	20	75	87	ns
prot225	250	27	26	37.5	39	23	31	48	36	ns
prot226	223	22	19	32.4	30	23	23	30	31.2	ns
prot227	289	26	22	44	44	21	37	46	38	ns
prot228	378	20	23	66	78	28	29	66	78	ns
prot229	410	13	21	18	25.5	16	21	42	19.5	ns
prot230	389	23	19	30	33.6	22	19	26.4	16.8	ns
prot231	610	20	14	26	30	51	33	108	132	sig
prot232	243	16	16	54	33	18	17	69	39	ns
prot233	397	12	11	15	21	11	16	7.5	27	ns
prot234	229	9	7	16.8	8.4	12	6	14.4	9.6	ns
prot235	321	10	11	24	32	10	9	20	16	ns
prot236	447	11	12	36	9	14	15	15	36	ns
prot237	272	9	13	22.5	22.5	11	4	19.5	19.5	ns
prot238	645	12	7	10.8	9.6	9	6	16.8	10.8	ns
prot239	709	4	4	10	12	5	9	8	16	ns
prot240	513	10	14	30	21	10	9	24	36	ns
prot241	314	9	13	10.5	6	11	7	15	12	ns
prot242	388	9	15	4.8	7.2	5	3	14.4	4.8	ns
prot243	956	8	0	8	8	8	4	12	4	ns
prot244	128	224	232	759	729	216	244	729	738	ns
prot245	197	74	66	94.5	105	138	140	138	222	sig
prot246	334	71	77	99.6	92.4	122	117	132	135.6	sig
prot247	175	51	43	80	82	51	42	94	90	ns
prot248	162	69	54	237	177	68	42	144	159	ns
prot249	305	37	38	54	48	35	36	34.5	43.5	ns
prot250	312	37	36	60	43.2	41	39	40.8	51.6	ns
prot251	300	40	41	68	70	34	47	70	68	ns
prot252	127	46	28	102	90	41	44	87	129	ns
prot253	191	39	24	67.5	61.5	30	32	54	40.5	ns
prot254	211	33	33	42	39.6	38	46	43.2	36	ns
prot255	199	26	29	48	62	30	35	62	54	ns
prot256	266	38	35	93	126	42	34	96	108	ns
prot257	322	19	18	37.5	30	31	30	31.5	24	ns
prot258	313	27	35	26.4	34.8	23	27	16.8	42	ns
prot259	286	22	20	40	44	20	34	48	60	sig
prot260	265	20	12	48	36	8	17	33	54	sig
prot261	466	18	22	24	19.5	13	18	37.5	33	ns
prot262	455	19	18	27.6	24	17	15	28.8	13.2	ns
prot263	185	17	15	46	38	23	32	68	76	sig
prot264	209	14	21	48	39	22	21	45	51	ns
prot265	433	18	15	31.5	30	14	13	13.5	27	ns
prot266	247	17	26	15.6	16.8	24	21	32.4	33.6	sig
prot267	331	12	18	42	24	12	16	34	28	ns
prot268	452	23	18	36	48	12	13	33	48	ns
prot269	348	14	18	16.5	22.5	14	11	15	16.5	ns
prot270	533	3	5	8.4	9.6	5	10	7.2	13.2	ns
prot271	342	11	7	20	30	12	10	24	24	ns
prot272	229	15	13	42	36	23	25	75	81	sig
prot273	581	10	10	19.5	19.5	10	18	15	15	ns
prot274	389	8	5	7.2	10.8	9	8	12	12	ns
prot275	368	8	3	14	16	6	6	18	10	ns
prot276	350	7	6	24	27	10	8	21	27	ns
prot277	502	9	10	21	9	6	12	12	21	sig
prot278	588	3	5	8.4	6	12	12	12	19.2	sig
prot279	404	12	11	12	22	6	2	22	18	ns
prot280	281	6	4	24	24	3	6	21	24	ns
prot281	475	3	6	12	13.5	7	6	7.5	15	sig
prot282	264	2	5	6	3.6	4	3	4.8	2.4	ns
prot283	428	6	8	22	22	11	5	12	10	ns
prot284	605	4	6	24	3	18	12	45	45	sig
prot285	546	3	6	9	16.5	8	10	13.5	7.5	ns
prot286	393	5	9	4.8	6	6	6	7.2	3.6	ns
prot287	651	9	5	2	14	3	8	8	12	sig
prot288	386	5	6	21	12	4	5	9	30	ns
prot289	127	198	202	291	312	205	196	255	327	ns
prot290	307	144	149	183.6	171.6	408	408	514.8	558	sig
prot291	151	70	72	148	154	71	68	144	138	ns
prot292	246	34	49	132	102	20	29	99	111	ns
prot293	201	34	23	40.5	43.5	29	36	48	39	ns
prot294	295	26	30	31.2	33.6	52	52	60	50.4	sig
prot295	377	26	25	52	68	38	25	66	60	ns
prot296	232	35	20	84	81	30	23	48	75	ns
prot297	333	23	23	34.5	34.5	26	23	34.5	37.5	ns
prot298	276	22	22	16.8	39.6	26	29	25.2	37.2	ns
prot299	225	34	13	58	40	19	24	34	30	ns
prot300	152	19	26	57	63	16	15	75	63	ns
prot301	268	22	21	27	22.5	22	21	43.5	36	ns
prot302	261	20	18	31.2	22.8	23	23	21.6	16.8	ns
prot303	234	11	28	38	50	22	19	38	50	ns
prot304	203	26	20	39	33	15	23	51	45	ns
prot305	277	15	21	19.5	28.5	18	19	30	30	ns
prot306	224	16	16	26.4	27.6	16	22	26.4	22.8	ns
prot307	260	20	15	44	46	11	14	30	18	ns
prot308	278	15	22	57	42	18	15	84	81	ns
prot309	420	15	19	25.5	25.5	28	26	22.5	33	sig
prot310	424	22	23	15.6	19.2	14	13	13.2	14.4	ns
prot311	219	14	14	38	32	21	14	26	32	ns
prot312	277	12	12	39	39	9	13	36	45	ns
prot313	279	11	11	13.5	4.5	4	5	16.5	16.5	sig
prot314	558	12	7	9.6	13.2	18	14	21.6	15.6	ns
prot315	822	11	6	26	26	13	12	10	18	ns
prot316	423	10	13	24	27	13	10	39	36	sig
prot317	301	11	7	13.5	12	12	10	10.5	12	ns
prot318	477	13	11	14.4	10.8	8	9	9.6	12	ns
prot319	354	7	10	14	34	10	6	10	26	ns
prot320	538	8	10	9	27	10	7	18	39	ns
prot321	330	12	9	24	10.5	24	22	30	39	sig
prot322	345	9	7	16.8	7.2	14	6	12	9.6	sig
prot323	290	6	13	14	12	2	8	10	20	ns
prot324	587	5	10	21	15	10	8	15	21	ns
prot325	416	9	9	12	16.5	5	4	10.5	9	sig
prot326	806	8	4	7.2	3.6	6	6	8.4	10.8	ns
prot327	243	5	7	20	26	6	8	16	20	ns
prot328	674	4	9	36	36	5	8	15	21	ns
prot329	297	13	6	7.5	9	8	14	13.5	15	sig
prot330	558	8	6	12	9.6	6	2	9.6	9.6	ns
prot331	340	2	4	12	14	5	8	12	12	ns
prot332	546	7	11	21	18	16	7	48	42	sig
prot333	193	5	4	6	21	6	2	9	15	ns
prot334	641	4	5	8.4	8.4	4	7	10.8	8.4	ns
prot335	452	4	13	8	16	8	2	36	20	sig
prot336	481	4	9	12	15	5	1	33	21	ns
prot337	355	8	5	9	4.5	8	12	24	18	sig
prot338	530	3	5	1.2	2.4	6	6	3.6	6	ns
prot339	374	3	6	6	4	6	6	16	14	ns
prot340	253	4	11	6	18	2	5	24	12	ns
prot341	442	3	2	4.5	7.5	3	6	9	6	ns
prot342	861	3	2	3.6	0	5	4	4.8	6	ns
prot343	413	3	3	18	4	3	1	8	10	ns
prot344	648	6	2	18	9	4	2	21	12	ns
prot345	719	0	5	9	4.5	6	3	6	12	ns
prot346	786	3	7	2.4	6	10	4	24	14.4	sig
prot347	596	8	5	16	2	4	6	8	18	ns
prot348	777	7	3	6	9	4	1	15	15	ns
prot349	798	4	4	6	1.5	0	4	1.5	6	ns
prot350	141	205	208	260.4	262.8	216	204	250.8	247.2	ns
prot351	221	137	153	308	272	132	153	298	284	ns
prot352	283	43	64	195	180	76	77	222	201	ns
prot353	246	68	58	90	85.5	86	96	153	183	sig
prot354	212	49	45	37.2	60	81	88	118.8	91.2	sig
prot355	219	32	41	78	86	22	37	80	64	ns
prot356	448	36	41	126	108	38	30	111	102	ns
prot357	351	34	40	58.5	49.5	33	39	69	72	ns
prot358	161	29	35	51.6	31.2	61	38	80.4	54	sig
prot359	178	34	26	66	54	22	34	50	64	ns
prot360	178	30	15	60	57	26	25	75	81	ns
prot361	250	22	26	37.5	40.5	22	15	21	27	ns
prot362	238	29	16	19.2	27.6	16	21	36	21.6	ns
prot363	261	23	23	42	54	15	23	24	36	ns
prot364	194	20	15	57	51	20	25	48	66	ns
prot365	234	13	17	30	33	18	20	27	25.5	ns
prot366	337	17	21	28.8	19.2	20	17	31.2	24	ns
prot367	296	20	16	32	48	66	66	114	120	sig
prot368	248	23	15	54	30	14	20	42	75	ns
prot369	311	15	16	30	25.5	16	15	15	19.5	ns
prot370	224	12	10	16.8	14.4	20	26	12	26.4	sig
prot371	279	19	13	30	40	18	13	24	32	ns
prot372	471	22	15	51	69	10	9	57	60	ns
prot373	218	13	5	13.5	10.5	2	10	13.5	7.5	ns
prot374	249	17	14	19.2	18	17	17	19.2	14.4	ns
prot375	312	13	10	18	24	13	10	18	36	ns
prot376	402	13	18	42	24	11	9	33	39	ns
prot377	196	8	16	27	15	18	14	22.5	24	ns
prot378	285	20	8	21.6	25.2	29	25	38.4	15.6	sig
prot379	292	16	22	38	24	15	8	20	32	ns
prot380	227	9	10	24	21	26	16	66	60	sig
prot381	322	6	14	15	18	15	7	21	18	ns
prot382	449	9	16	13.2	10.8	8	14	7.2	15.6	ns
prot383	373	13	15	16	18	10	16	26	18	ns
prot384	239	10	13	30	39	5	13	12	18	ns
prot385	235	9	7	18	4.5	8	11	22.5	13.5	ns
prot386	267	10	9	13.2	12	9	8	13.2	9.6	ns
prot387	262	6	11	20	8	7	7	14	16	ns
prot388	241	11	8	27	12	12	7	36	24	ns
prot389	315	8	4	7.5	7.5	7	4	7.5	9	ns
prot390	997	6	8	4.8	4.8	5	5	7.2	16.8	ns
prot391	392	7	11	6	16	5	7	28	12	ns
prot392	558	11	7	21	24	12	2	39	36	sig
prot393	468	6	4	13.5	13.5	9	4	6	10.5	ns
prot394	253	10	6	6	8.4	3	13	14.4	13.2	ns
prot395	248	5	6	14	8	12	8	14	18	ns
prot396	527	6	4	39	24	7	5	18	21	ns
prot397	432	7	7	1.5	13.5	7	3	4.5	13.5	ns
prot398	455	7	4	4.8	7.2	6	4	8.4	6	sig
prot399	529	5	4	14	12	12	9	12	30	sig
prot400	375	6	6	18	18	10	8	15	18	ns
prot401	287	6	6	12	6	7	6	9	3	ns
prot402	332	5	3	6	4.8	7	5	6	2.4	ns
prot403	541	2	7	10	2	7	4	10	12	ns
prot404	280	3	4	15	15	5	7	21	30	ns
prot405	458	6	10	13.5	6	3	14	10.5	9	ns
prot406	291	2	4	4.8	2.4	4	10	6	4.8	sig
prot407	548	6	2	8	8	5	2	6	8	ns
prot408	292	4	5	12	24	5	3	21	12	ns
prot409	559	5	2	9	4.5	3	6	6	9	ns
prot410	859	5	2	1.2	6	1	2	4.8	2.4	ns
prot411	484	3	4	6	4	4	2	10	10	ns
prot412	117	147	141	396	375	142	151	459	459	ns
prot413	182	129	121	198	232.5	120	119	213	210	ns
prot414	226	120	106	144	118.8	114	117	122.4	118.8	ns
prot415	179	85	85	144	144	63	86	162	168	ns
prot416	129	57	62	201	180	69	64	198	183	ns
prot417	222	43	51	57	67.5	78	76	130.5	94.5	sig
prot418	353	48	34	46.8	46.8	37	41	42	44.4	ns
prot419	157	42	38	86	58	44	46	76	70	ns
prot420	376	26	28	75	87	29	22	75	84	ns
prot421	429	28	27	33	46.5	32	29	36	43.5	ns
prot422	182	23	22	33.6	24	23	22	20.4	16.8	ns
prot423	187	26	31	42	64	16	27	30	28	ns
prot424	206	25	26	63	66	19	21	72	54	ns
prot425	319	20	24	30	33	21	26	31.5	48	ns
prot426	533	26	17	25.2	26.4	18	18	30	20.4	ns
prot427	182	20	21	28	40	51	57	138	120	sig
prot428	260	19	13	75	69	19	21	57	69	ns
prot429	181	22	24	16.5	19.5	22	20	34.5	31.5	ns
prot430	246	9	9	16.8	15.6	13	12	31.2	19.2	ns
prot431	156	20	15	36	18	19	12	20	36	ns
prot432	213	8	13	57	30	19	9	57	54	ns
prot433	295	10	5	19.5	21	6	10	19.5	16.5	ns
prot434	610	17	18	12	9.6	9	18	16.8	19.2	ns
prot435	152	14	14	24	20	14	22	28	44	sig
prot436	470	14	14	30	48	23	20	60	75	sig
prot437	278	22	10	21	18	15	10	10.5	12	ns
prot438	250	11	8	9.6	12	12	8	10.8	18	ns
prot439	265	16	24	20	24	13	9	24	20	ns
prot440	327	15	6	27	27	13	8	18	33	ns
prot441	577	9	5	9	12	8	16	12	12	ns
prot442	236	6	13	8.4	9.6	10	12	16.8	8.4	ns
prot443	347	12	12	14	12	10	13	26	24	ns
prot444	177	9	9	24	30	6	7	15	30	ns
prot445	261	9	16	25.5	16.5	18	27	63	63	sig
prot446	357	5	8	13.2	9.6	5	2	18	8.4	ns
prot447	379	9	9	18	20	8	9	32	20	ns
prot448	172	10	6	30	9	11	4	12	18	ns
prot449	161	12	12	24	12	8	11	9	9	ns
prot450	466	5	12	20.4	8.4	9	8	4.8	9.6	ns
prot451	165	10	6	12	10	7	8	8	18	ns
prot452	245	8	4	21	27	7	4	18	18	ns
prot453	222	16	13	16.5	13.5	9	4	9	15	ns
prot454	428	7	9	9.6	12	4	9	9.6	6	ns
prot455	227	4	2	14	16	3	6	10	10	ns
prot456	420	5	12	9	27	9	7	33	24	ns
prot457	171	8	6	9	12	7	5	10.5	13.5	ns
prot458	307	6	6	9.6	6	10	8	9.6	1.2	ns
prot459	230	5	5	14	14	1	6	16	12	ns
prot460	343	2	9	9	30	12	4	9	15	ns
prot461	441	7	6	10.5	15	12	27	22.5	36	sig
prot462	415	10	6	4.8	4.8	4	2	7.2	3.6	ns
prot463	270	8	5	8	0	3	3	14	10	ns
prot464	711	3	6	21	15	1	9	6	15	ns
prot465	321	4	7	6	4.5	4	4	9	9	ns
prot466	238	7	6	4.8	7.2	6	5	6	7.2	ns
prot467	320	8	7	10	12	4	6	4	14	ns
prot468	274	9	5	18	21	15	10	42	24	sig
prot469	364	10	11	12	15	6	6	12	6	ns
prot470	361	6	6	13.2	10.8	5	9	4.8	14.4	ns
prot471	262	4	4	16	2	5	1	8	6	ns
prot472	513	3	8	42	24	5	12	9	39	ns
prot473	569	3	7	6	7.5	3	3	3	4.5	ns
prot474	387	3	2	6	1.2	3	3	0	7.2	ns
prot475	447	6	3	2	6	3	9	12	42	sig
prot476	378	6	6	9	6	2	3	6	15	ns
prot477	251	5	4	4.5	7.5	7	4	1.5	6	ns
prot478	468	3	5	6	7.2	2	7	4.8	1.2	ns
prot479	544	4	8	12	8	8	1	10	12	ns
prot480	244	6	5	6	15	4	3	12	18	ns
prot481	327	1	4	4.5	3	3	5	9	4.5	ns
prot482	494	2	6	3.6	1.2	1	3	1.2	6	ns
prot483	192	161	190	284	320	152	165	386	362	ns
prot484	243	133	119	393	336	119	127	342	360	ns
prot485	149	39	50	64.5	52.5	43	38	49.5	57	ns
prot486	236	50	27	51.6	40.8	49	46	40.8	52.8	ns
prot487	134	40	45	68	60	40	39	74	72	ns
prot488	103	45	35	123	102	39	46	84	138	sig
prot489	103	46	46	46.5	55.5	44	31	72	78	sig
prot490	103	26	44	46.8	46.8	36	34	43.2	38.4	ns
prot491	271	33	37	68	62	28	36	52	62	ns
prot492	257	32	34	78	84	25	30	87	105	ns
prot493	174	26	19	19.5	18	17	9	27	33	ns
prot494	165	25	24	27.6	34.8	31	29	24	28.8	ns
prot495	251	26	22	58	50	15	26	22	44	ns
prot496	265	24	18	60	84	27	25	51	45	ns
prot497	193	16	21	37.5	42	17	23	34.5	27	ns
prot498	137	23	14	26.4	20.4	23	25	32.4	16.8	ns
prot499	149	13	17	50	42	29	27	26	56	ns
prot500	291	25	19	63	66	20	21	48	57	ns
prot501	227	15	15	21	30	48	39	67.5	148.5	sig
prot502	198	18	18	22.8	20.4	26	25	21.6	21.6	ns
prot503	194	11	13	28	32	21	22	22	30	ns
prot504	234	12	13	39	66	19	18	60	54	ns
prot505	247	9	14	24	10.5	18	28	36	36	sig
prot506	145	13	13	33.6	24	27	32	34.8	38.4	sig
prot507	141	11	12	40	38	15	22	32	24	ns
prot508	187	9	15	54	45	9	13	39	36	ns
prot509	165	17	13	18	22.5	44	34	60	45	sig
prot510	166	14	17	10.8	20.4	26	28	33.6	40.8	sig
prot511	225	17	12	28	22	19	13	24	20	ns
prot512	239	11	12	42	57	11	9	57	42	ns
prot513	275	18	22	13.5	19.5	11	15	24	22.5	ns
prot514	206	11	15	10.8	8.4	12	14	21.6	15.6	ns
prot515	322	6	10	28	38	21	18	56	60	sig
prot516	178	12	20	36	36	12	11	39	30	ns
prot517	227	11	15	12	24	9	11	30	21	ns
prot518	237	23	11	13.2	13.2	13	14	13.2	13.2	ns
prot519	254	12	13	18	28	7	15	32	38	ns
prot520	208	15	11	42	45	7	12	27	33	ns
prot521	153	18	10	24	19.5	21	21	24	27	sig
prot522	244	12	10	15.6	16.8	25	12	13.2	13.2	ns
prot523	287	8	11	6	8	14	10	14	34	sig
prot524	206	12	13	27	24	9	9	27	42	ns
prot525	244	11	17	10.5	13.5	8	8	19.5	16.5	ns
prot526	383	6	6	7.2	9.6	9	11	16.8	15.6	sig
prot527	184	8	10	10	14	11	5	12	16	sig
prot528	377	5	1	21	33	15	16	33	36	ns
prot529	355	9	7	10.5	13.5	10	18	18	24	sig
prot530	129	10	6	9.6	3.6	14	22	31.2	21.6	sig
prot531	162	13	10	14	20	5	6	18	6	ns
prot532	184	5	6	33	21	6	12	27	30	ns
prot533	347	6	4	7.5	16.5	11	7	12	9	ns
prot534	203	7	11	1.2	4.8	15	9	21.6	32.4	sig
prot535	1930	10	4	20	16	5	4	12	12	ns
prot536	316	8	8	15	30	9	12	27	45	ns
prot537	198	6	9	15	9	8	12	9	18	ns
prot538	250	6	7	7.2	9.6	8	4	8.4	8.4	ns
prot539	265	10	8	14	8	10	6	20	16	ns
prot540	469	13	5	33	30	12	11	12	21	ns
prot541	563	7	3	7.5	12	10	9	7.5	9	ns
prot542	290	2	11	8.4	10.8	6	9	6	7.2	ns
prot543	338	6	7	8	6	6	5	12	16	ns
prot544	449	11	5	24	15	5	6	36	6	ns
prot545	273	4	4	4.5	0	4	5	18	9	ns
prot546	412	5	3	8.4	6	14	11	19.2	15.6	sig
prot547	170	0	4	10	14	5	6	10	14	ns
prot548	478	2	12	15	18	7	5	21	48	sig
prot549	302	6	3	12	7.5	4	6	9	4.5	ns
prot550	167	4	5	4.8	6	1	8	3.6	6	ns
prot551	151	7	4	16	8	5	5	8	6	ns
prot552	816	3	4	12	6	9	5	3	3	ns
prot553	279	3	5	6	4.5	3	4	6	3	ns
prot554	320	9	8	9.6	6	4	3	3.6	8.4	ns
prot555	351	4	8	8	10	3	3	6	8	ns
prot556	242	2	6	15	15	5	8	24	21	ns
prot557	276	3	3	7.5	9	1	3	7.5	4.5	ns
prot558	565	4	4	12	1.2	7	8	1.2	3.6	ns
prot559	356	3	1	4	6	2	4	8	4	ns
prot560	162	4	5	12	9	2	4	9	6	ns
prot561	155	3	1	9	7.5	5	3	7.5	6	ns
prot562	484	2	3	7.2	2.4	2	3	3.6	3.6	ns
prot563	462	5	4	2	2	5	7	20	20	sig
prot564	989	6	3	21	21	3	4	6	3	ns
prot565	353	6	6	3	3	4	2	3	1.5	ns
prot566	382	6	5	10.8	1.2	7	2	8.4	4.8	ns
prot567	1092	5	5	0	14	8	4	10	14	ns
prot568	158	5	3	6	15	4	2	48	6	sig
prot569	829	0	4	1.5	6	0	3	6	4.5	ns
prot570	600	1	7	6	3.6	2	5	4.8	6	ns
prot571	743	3	5	4	4	1	5	8	4	ns
prot572	271	2	2	9	9	3	1	6	6	ns
prot573	774	2	5	3	4.5	4	2	4.5	3	ns
prot574	617	3	1	0	1.2	0	3	1.2	3.6	ns
prot575	120	171	159	318	354	162	164	376	330	ns
prot576	257	146	135	477	501	135	135	462	381	ns
prot577	138	156	149	201	256.5	120	123	228	210	ns
prot578	126	80	85	104.4	85.2	155	148	181.2	170.4	sig
prot579	126	90	93	190	184	81	86	174	164	ns
prot580	126	76	86	270	258	94	98	264	285	ns
prot581	126	81	77	100.5	123	74	93	151.5	132	ns
prot582	126	95	78	105.6	115.2	276	180	298.8	388.8	sig
prot583	126	110	75	166	176	80	86	168	176	ns
prot584	126	89	103	294	300	100	112	222	273	sig
prot585	433	77	98	136.5	135	91	71	115.5	145.5	ns
prot586	258	44	33	31.2	45.6	64	100	96	84	sig
prot587	219	35	24	54	46	34	25	54	44	ns
prot588	274	35	26	87	69	31	27	66	90	ns
prot589	211	21	24	25.5	36	38	46	42	42	sig
prot590	203	12	25	42	25.2	31	25	38.4	20.4	sig
prot591	210	31	18	52	66	29	32	48	44	ns
prot592	190	24	34	63	48	19	25	75	57	ns
prot593	164	27	21	30	30	36	20	46.5	28.5	sig
prot594	159	20	22	28.8	27.6	22	23	28.8	31.2	ns
prot595	171	22	17	30	48	17	20	40	34	ns
prot596	153	20	19	54	54	23	24	90	63	ns
prot597	176	21	27	25.5	30	44	50	63	54	sig
prot598	192	17	12	16.8	22.8	18	18	19.2	16.8	ns
prot599	352	11	12	24	26	15	26	22	32	ns
prot600	146	12	10	66	24	17	13	48	63	ns
prot601	323	17	8	27	16.5	14	11	25.5	25.5	ns
prot602	258	25	22	27.6	16.8	10	16	30	19.2	ns
prot603	152	18	12	18	16	20	19	32	34	ns
prot604	76	11	20	36	48	15	19	33	48	ns
prot605	128	27	13	19.5	25.5	16	17	30	19.5	ns
prot606	187	22	22	12	28.8	22	16	27.6	28.8	ns
prot607	160	18	13	36	38	19	6	32	32	ns
prot608	315	19	17	72	69	18	22	48	54	sig
prot609	129	9	16	19.5	16.5	12	20	21	13.5	ns
prot610	185	13	7	18	9.6	12	15	8.4	18	ns
prot611	146	5	15	16	16	11	10	20	34	ns
prot612	241	18	9	33	54	20	8	42	36	ns
prot613	222	7	21	13.5	18	13	8	25.5	21	ns
prot614	205	6	14	7.2	10.8	6	16	6	8.4	ns
prot615	240	9	16	32	22	13	15	44	14	ns
prot616	99	12	5	36	45	7	12	33	24	ns
prot617	643	13	11	9	15	9	14	16.5	18	ns
prot618	239	17	15	10.8	18	26	20	26.4	19.2	sig
prot619	383	15	14	20	28	22	32	64	56	sig
prot620	247	8	12	42	33	8	13	27	21	ns
prot621	189	7	11	24	9	8	10	10.5	10.5	ns
prot622	171	13	11	13.2	15.6	12	10	15.6	8.4	ns
prot623	326	9	12	18	10	11	9	10	8	ns
prot624	231	7	11	42	42	27	27	81	90	sig
prot625	153	10	16	13.5	7.5	15	7	16.5	16.5	ns
prot626	268	9	8	12	9.6	15	18	14.4	13.2	ns
prot627	204	10	7	18	8	9	8	24	10	ns
prot628	191	12	13	30	36	7	9	30	6	ns
prot629	114	9	10	12	4.5	13	5	12	7.5	ns
prot630	419	11	6	12	13.2	9	13	12	10.8	ns
prot631	141	16	12	22	18	11	7	22	20	ns
prot632	128	11	3	24	27	12	8	18	36	ns
prot633	164	5	6	12	4.5	6	6	7.5	9	ns
prot634	274	7	8	18	18	10	5	14.4	10.8	ns
prot635	188	9	8	22	10	27	33	42	54	sig
prot636	372	11	9	36	21	8	9	18	21	ns
prot637	365	8	12	16.5	12	9	10	10.5	13.5	ns
prot638	145	14	6	14.4	8.4	13	9	13.2	10.8	ns
prot639	159	8	4	10	12	2	12	16	10	ns
prot640	379	8	16	15	36	5	6	42	30	ns
prot641	190	7	12	19.5	21	22	29	51	16.5	sig
prot642	194	9	7	9.6	8.4	8	11	7.2	9.6	ns
prot643	178	8	9	26	8	7	8	18	6	ns
prot644	181	10	7	30	12	8	9	18	24	ns
prot645	321	4	13	15	13.5	6	10	9	10.5	ns
prot646	192	9	4	6	19.2	10	6	6	6	ns
prot647	352	7	8	8	10	6	7	24	8	ns
prot648	118	11	6	9	18	12	7	30	36	ns
prot649	410	6	9	10.5	13.5	14	10	6	7.5	sig
prot650	403	3	7	9.6	8.4	5	5	2.4	7.2	ns
prot651	199	8	7	10	16	13	14	36	22	sig
prot652	457	3	8	24	24	15	15	90	90	sig
prot653	221	4	4	16.5	4.5	9	11	7.5	18	ns
prot654	216	5	9	3.6	8.4	14	12	9.6	10.8	sig
prot655	217	7	8	16	6	20	12	12	32	sig
prot656	172	7	3	12	21	2	14	84	30	sig
prot657	268	5	5	4.5	13.5	5	4	6	7.5	ns
prot658	583	13	4	4.8	14.4	5	6	12	8.4	ns
prot659	229	15	7	20	26	6	13	12	16	ns
prot660	177	6	4	30	24	6	4	18	18	ns
prot661	142	4	12	12	13.5	7	7	9	15	ns
prot662	178	10	7	4.8	8.4	7	6	4.8	10.8	ns
prot663	111	6	3	8	10	6	12	20	14	ns
prot664	116	10	7	48	21	5	6	12	18	ns
prot665	325	7	4	10.5	9	8	7	9	6	ns
prot666	268	10	8	6	9.6	5	4	3.6	4.8	ns
prot667	599	7	5	8	12	4	7	18	24	ns
prot668	341	5	8	30	18	6	5	12	21	ns
prot669	172	7	4	4.5	3	12	6	6	7.5	ns
prot670	204	2	10	6	8.4	4	6	4.8	8.4	ns
prot671	171	3	6	6	10	4	7	8	4	ns
prot672	255	6	6	30	18	7	9	12	15	ns
prot673	180	6	5	4.5	6	1	4	9	7.5	ns
prot674	215	5	5	8.4	6	4	6	7.2	3.6	ns
prot675	211	9	5	14	8	6	7	12	14	ns
prot676	234	3	1	12	24	3	4	9	9	ns
prot677	214	9	5	3	3	1	5	7.5	3	ns
prot678	180	2	4	10.8	9.6	4	1	2.4	3.6	ns
prot679	292	7	5	10	12	4	5	12	4	ns
prot680	387	1	5	15	3	4	5	21	12	ns
prot681	283	4	6	6	7.5	11	8	7.5	1.5	ns
prot682	351	5	5	8.4	1.2	5	4	6	3.6	ns
prot683	502	6	5	6	4	2	5	14	10	ns
prot684	484	6	6	3	3	3	4	6	9	ns
prot685	345	6	0	7.5	3	6	12	12	9	sig
prot686	448	4	2	10.8	1.2	2	3	1.2	2.4	ns
prot687	277	2	6	6	4	6	4	8	10	ns
prot688	737	5	6	12	24	5	3	15	18	ns
prot689	159	2	2	6	6	6	2	18	6	ns
prot690	153	3	5	1.2	7.2	5	4	9.6	7.2	ns
prot691	321	9	6	8	8	12	12	42	18	sig
prot692	373	9	4	15	9	3	5	12	15	ns
prot693	124	4	2	3	10.5	2	2	10.5	10.5	ns
prot694	330	3	2	0	4.8	2	7	2.4	3.6	ns
prot695	319	6	3	6	10	5	8	8	2	sig
prot696	272	0	3	6	9	5	3	18	9	ns
prot697	296	3	6	1.5	7.5	3	4	7.5	4.5	ns
prot698	167	5	5	6	6	5	3	3.6	4.8	ns
prot699	832	4	5	2	6	9	3	20	8	ns
prot700	461	2	6	15	15	5	4	6	6	ns
prot701	152	3	6	6	3	3	4	4.5	3	ns
prot702	247	6	7	1.2	4.8	3	6	0	2.4	ns
prot703	311	0	3	4	6	4	2	6	4	ns
prot704	299	2	3	12	15	4	1	24	18	sig
prot705	383	1	3	1.5	1.5	3	2	3	1.5	ns
prot706	426	5	3	6	2.4	3	1	4.8	1.2	ns
prot707	155	2	4	4	8	4	2	18	2	ns
prot708	989	4	0	3	3	15	12	27	18	sig
prot709	187	3	4	1.5	4.5	4	2	1.5	6	ns
prot710	366	2	2	2.4	2.4	1	3	6	2.4	ns
prot711	715	7	2	2	2	6	8	16	32	sig
prot712	830	1	6	3	6	4	4	18	0	ns
prot713	177	4	2	10.5	3	6	5	3	4.5	ns
prot714	632	3	2	6	3.6	5	3	0	4.8	ns
prot715	444	1	1	6	2	2	4	10	4	ns
prot716	1241	2	4	6	15	1	6	3	12	ns
prot717	685	1	4	1.5	1.5	3	1	3	4.5	ns
prot718	387	2	2	3.6	0	5	0	2.4	1.2	ns
prot719	322	1	1	2	2	6	3	24	12	sig
prot720	735	3	0	6	6	0	2	6	0	ns
prot721	186	47	41	58.5	55.5	42	41	72	57	ns
prot722	156	49	41	54	43.2	43	44	54	57.6	ns
prot723	282	43	38	68	94	37	34	110	110	ns
prot724	140	24	25	120	90	30	23	81	84	ns
prot725	137	30	19	36	42	31	24	34.5	36	ns
prot726	124	31	15	33.6	22.8	25	21	33.6	26.4	ns
prot727	169	13	16	28	32	22	11	36	28	ns
prot728	142	22	23	51	90	54	34	180	144	sig
prot729	162	33	24	40.5	31.5	18	19	36	25.5	ns
prot730	200	16	16	20.4	19.2	25	19	21.6	19.2	ns
prot731	156	13	10	50	36	15	21	38	42	ns
prot732	306	15	13	57	57	21	17	39	57	ns
prot733	174	16	18	16.5	22.5	20	16	18	13.5	ns
prot734	194	18	20	20.4	13.2	19	12	27.6	15.6	ns
prot735	103	16	11	34	38	14	11	28	28	ns
prot736	172	17	13	36	33	16	18	51	42	ns
prot737	180	11	13	12	28.5	22	15	25.5	27	ns
prot738	184	5	12	16.8	21.6	17	8	21.6	12	ns
prot739	230	13	11	40	34	10	11	28	18	ns
prot740	187	17	12	45	27	7	19	30	36	ns
prot741	189	19	13	21	25.5	17	14	18	27	ns
prot742	180	14	16	19.2	21.6	24	12	18	24	sig
prot743	294	10	16	26	24	10	9	24	14	ns
prot744	186	11	10	27	48	11	14	51	30	ns
prot745	225	10	7	18	16.5	14	15	16.5	16.5	ns
prot746	174	12	16	12	22.8	13	15	16.8	13.2	ns
prot747	208	13	12	24	28	7	13	30	26	ns
prot748	217	6	9	24	33	12	12	45	21	ns
prot749	112	7	6	22.5	13.5	12	13	16.5	9	ns
prot750	206	14	12	15.6	13.2	15	14	13.2	12	ns
prot751	166	8	15	20	22	12	2	26	18	ns
prot752	113	8	10	12	24	10	8	48	30	sig
prot753	169	12	8	9	18	4	8	15	10.5	ns
prot754	313	11	7	13.2	8.4	7	10	2.4	13.2	ns
prot755	197	11	6	10	14	7	12	10	20	ns
prot756	124	5	8	21	30	2	6	27	21	ns
prot757	246	4	3	12	12	4	5	19.5	33	sig
prot758	258	6	7	12	6	10	6	19.2	10.8	ns
prot759	168	8	7	24	16	10	5	16	12	ns
prot760	260	12	5	21	15	7	6	15	24	ns
prot761	243	5	8	10.5	15	9	11	10.5	7.5	ns
prot762	124	14	6	9.6	16.8	14	8	8.4	7.2	ns
prot763	208	6	8	16	6	2	6	26	10	ns
prot764	217	5	12	30	18	13	18	39	27	sig
prot765	197	5	7	13.5	13.5	10	11	7.5	6	ns
prot766	177	5	4	3.6	7.2	4	4	4.8	6	ns
prot767	146	6	6	12	10	27	21	36	30	sig
prot768	157	5	7	12	9	4	8	15	18	ns
prot769	270	5	1	10.5	6	3	6	7.5	7.5	ns
prot770	264	5	7	8.4	4.8	7	6	4.8	10.8	ns
prot771	274	6	6	16	12	5	1	20	12	ns
prot772	156	8	8	6	27	14	4	30	18	ns
prot773	252	8	12	13.5	10.5	12	8	24	15	sig
prot774	356	7	9	7.2	6	4	4	9.6	8.4	ns
prot775	180	12	9	14	8	14	11	36	26	sig
prot776	251	7	7	30	15	9	9	54	72	sig
prot777	156	5	5	10.5	21	12	14	12	12	sig
prot778	227	4	5	8.4	8.4	7	6	10.8	6	ns
prot779	116	6	6	8	6	6	8	12	12	ns
prot780	154	9	6	27	18	4	1	18	21	ns
prot781	198	6	6	12	4.5	16	14	9	12	sig
prot782	236	6	6	8.4	14.4	8	2	12	9.6	ns
prot783	184	7	8	18	16	5	5	20	16	ns
prot784	122	3	5	6	24	7	3	18	12	ns
prot785	91	7	5	16.5	6	6	8	9	9	sig
prot786	274	4	10	8.4	1.2	12	8	9.6	7.2	ns
prot787	152	3	3	4	18	1	7	8	6	ns
prot788	162	3	6	12	12	5	5	9	21	ns
prot789	158	4	11	4.5	6	5	3	12	7.5	ns
prot790	463	4	3	2.4	4.8	4	6	3.6	12	ns
prot791	312	10	8	8	18	2	1	14	12	ns
prot792	261	4	6	9	6	3	7	0	27	ns
prot793	392	2	4	6	10.5	20	6	15	18	sig
prot794	182	3	6	6	6	12	5	0	3.6	ns
prot795	310	2	4	12	6	3	6	12	10	ns
prot796	382	4	7	18	27	4	9	15	6	ns
prot797	113	6	5	1.5	4.5	6	5	7.5	9	ns
prot798	111	8	5	6	3.6	6	6	3.6	2.4	ns
prot799	418	1	9	10	6	1	2	2	6	ns
prot800	185	2	2	6	12	6	4	9	24	sig
prot801	163	2	7	1.5	9	3	4	9	4.5	ns
prot802	238	1	7	1.2	4.8	8	10	7.2	3.6	ns
prot803	282	2	3	8	6	12	4	16	16	sig
prot804	305	4	6	15	15	7	4	9	12	ns
prot805	292	7	3	6	7.5	6	3	7.5	3	ns
prot806	427	3	1	4.8	4.8	4	3	4.8	6	ns
prot807	234	3	4	10	10	6	9	6	12	sig
prot808	233	5	9	3	12	1	3	21	18	ns
prot809	425	6	6	4.5	3	4	7	6	7.5	ns
prot810	95	5	4	2.4	8.4	4	7	4.8	4.8	ns
prot811	241	4	8	2	8	6	4	6	6	ns
prot812	201	5	4	6	18	15	9	27	9	sig
prot813	474	4	5	4.5	4.5	3	4	6	7.5	ns
prot814	437	5	5	6	2.4	5	4	4.8	7.2	ns
prot815	411	4	1	10	4	2	6	0	6	ns
prot816	333	2	3	15	9	2	9	15	3	ns
prot817	449	3	1	4.5	6	6	1	0	4.5	ns
prot818	256	4	6	1.2	3.6	12	21	3.6	14.4	sig
prot819	292	7	1	4	2	1	1	8	6	ns
prot820	669	3	3	9	12	3	5	12	15	ns
prot821	378	1	3	0	4.5	3	2	9	6	ns
prot822	373	4	4	3.6	6	3	5	2.4	4.8	ns
prot823	327	2	4	8	2	3	4	2	4	ns
prot824	180	2	0	6	12	2	6	24	12	sig
prot825	357	2	3	4.5	0	4	5	3	6	sig
prot826	791	2	1	3.6	3.6	1	1	2.4	2.4	ns
prot827	1037	5	8	8	12	5	0	2	6	ns
prot828	223	3	4	6	15	7	4	9	12	ns
prot829	417	2	3	6	7.5	4	6	0	3	ns
prot830	310	2	1	2.4	1.2	0	3	2.4	1.2	ns
prot831	796	5	3	6	4	4	0	4	4	ns
prot832	385	3	5	3	9	3	2	12	6	ns
prot833	399	2	2	4.5	4.5	2	3	4.5	7.5	ns
prot834	661	0	2	1.2	3.6	5	3	2.4	1.2	ns
prot835	648	5	3	6	14	1	2	4	4	ns
prot836	172	1	3	15	9	1	1	6	6	ns
prot837	459	1	3	0	0	2	6	3	12	sig
prot838	266	2	1	2.4	2.4	1	5	6	6	sig
prot839	85	57	56	100	100	52	47	102	114	ns
prot840	185	54	44	186	174	84	73	180	204	sig
prot841	130	42	41	55.5	88.5	55	44	91.5	67.5	ns
prot842	128	51	65	50.4	69.6	55	63	58.8	63.6	ns
prot843	130	58	57	104	100	52	51	104	104	ns
prot844	150	61	54	177	150	60	57	183	156	ns
prot845	94	31	43	54	46.5	120	159	189	234	sig
prot846	154	32	24	33.6	26.4	47	52	54	73.2	sig
prot847	76	23	27	52	44	47	45	136	80	sig
prot848	213	17	19	42	57	20	15	45	45	ns
prot849	51	19	18	30	30	22	21	49.5	40.5	sig
prot850	198	19	16	15.6	21.6	18	19	26.4	20.4	ns
prot851	150	17	14	18	24	42	51	96	96	sig
prot852	161	11	14	39	45	16	15	39	54	ns
prot853	227	13	16	21	18	15	5	24	19.5	ns
prot854	56	16	24	15.6	13.2	13	12	19.2	18	ns
prot855	107	20	11	32	20	12	13	38	28	ns
prot856	85	11	10	24	39	16	12	54	45	ns
prot857	191	14	11	15	18	18	18	16.5	9	ns
prot858	207	12	11	16.8	15.6	10	12	20.4	12	ns
prot859	313	13	11	20	18	9	13	22	16	ns
prot860	150	13	7	33	36	21	18	60	45	sig
prot861	446	10	14	15	12	9	9	24	16.5	ns
prot862	165	9	10	13.2	8.4	10	13	21.6	24	ns
prot863	164	13	13	36	10	20	14	20	20	ns
prot864	183	14	6	27	39	11	14	39	48	ns
prot865	112	10	5	21	15	13	11	15	19.5	ns
prot866	99	4	14	12	9.6	8	10	20.4	10.8	ns
prot867	162	13	7	12	36	15	14	24	18	ns
prot868	294	10	15	33	36	14	7	30	33	ns
prot869	219	11	13	13.5	16.5	12	7	10.5	12	ns
prot870	139	10	12	14.4	10.8	13	7	9.6	18	ns
prot871	1091	10	12	10	20	9	11	24	10	ns
prot872	153	8	13	42	42	13	10	54	30	sig
prot873	122	10	7	18	19.5	11	12	13.5	16.5	ns
prot874	308	10	6	13.2	10.8	4	11	9.6	15.6	ns
prot875	274	5	7	16	12	6	9	14	14	ns
prot876	168	9	8	27	42	7	8	33	24	ns
prot877	157	7	10	21	15	6	6	15	7.5	ns
prot878	171	6	7	15.6	12	8	11	16.8	9.6	ns
prot879	163	7	5	12	12	8	13	18	18	ns
prot880	78	6	11	30	21	4	4	18	33	ns
prot881	177	7	15	6	10.5	27	21	13.5	31.5	sig
prot882	198	10	10	9.6	9.6	9	9	2.4	9.6	ns
prot883	322	7	7	8	16	7	8	22	16	ns
prot884	145	5	12	6	18	8	8	27	21	ns
prot885	224	7	4	12	13.5	13	5	15	10.5	ns
prot886	155	7	9	7.2	8.4	5	5	4.8	9.6	ns
prot887	102	9	9	24	18	7	4	8	24	ns
prot888	207	4	10	21	24	8	7	15	18	ns
prot889	480	6	2	7.5	7.5	10	8	3	1.5	ns
prot890	104	9	4	13.2	7.2	4	7	14.4	10.8	ns
prot891	204	5	4	18	12	7	4	10	2	ns
prot892	248	8	7	18	15	8	7	15	36	ns
prot893	157	6	3	13.5	9	6	8	24	12	sig
prot894	132	15	10	7.2	3.6	7	8	9.6	6	ns
prot895	214	5	5	18	4	9	4	4	8	ns
prot896	219	4	6	21	27	2	10	6	24	ns
prot897	193	5	8	7.5	12	5	2	13.5	13.5	ns
prot898	155	6	8	7.2	4.8	8	5	7.2	8.4	ns
prot899	239	6	5	14	6	6	2	10	8	ns
prot900	116	7	8	24	18	8	9	30	18	sig
prot901	211	5	5	4.5	9	8	7	19.5	9	ns
prot902	156	6	5	7.2	4.8	6	6	12	7.2	ns
prot903	246	13	5	10	14	4	5	12	18	ns
prot904	218	5	8	24	12	3	4	18	9	ns
prot905	201	7	6	7.5	7.5	1	6	9	12	ns
prot906	111	5	3	8.4	2.4	4	2	6	12	ns
prot907	175	4	5	16	6	5	6	14	10	ns
prot908	195	7	6	15	24	2	8	21	12	ns
prot909	292	10	9	12	7.5	6	3	15	13.5	sig
prot910	173	5	4	6	7.2	6	4	3.6	8.4	ns
prot911	284	2	5	10	6	4	8	16	14	ns
prot912	151	3	6	12	15	6	27	54	27	sig
prot913	165	5	4	7.5	10.5	6	1	7.5	12	ns
prot914	132	7	2	3.6	8.4	6	7	6	3.6	ns
prot915	177	1	6	4	12	5	3	10	14	ns
prot916	137	7	5	18	18	8	6	30	36	sig
prot917	325	5	5	4.5	6	8	3	4.5	0	ns
prot918	192	3	5	6	6	2	12	9.6	12	sig
prot919	170	0	6	8	12	6	4	4	10	ns
prot920	157	3	5	6	6	3	7	24	9	ns
prot921	192	9	4	9	9	5	3	10.5	7.5	ns
prot922	474	2	1	8.4	8.4	3	6	4.8	8.4	ns
prot923	186	5	6	12	14	11	4	6	8	ns
prot924	428	4	2	12	12	6	6	9	21	ns
prot925	191	4	3	10.5	6	6	4	9	10.5	ns
prot926	169	3	5	8.4	3.6	6	18	7.2	10.8	sig
prot927	166	4	4	4	8	3	6	6	6	ns
prot928	290	2	4	6	3	1	5	15	12	ns
prot929	216	0	4	6	10.5	13	5	19.5	19.5	sig
prot930	103	4	3	4.8	2.4	3	2	3.6	2.4	sig
prot931	271	3	2	16	8	6	2	10	8	ns
prot932	147	5	5	9	15	2	8	6	12	sig
prot933	135	6	6	1.5	3	2	2	3	7.5	ns
prot934	135	2	2	4.8	2.4	12	3	21.6	18	sig
prot935	135	5	4	14	10	7	11	14	14	sig
prot936	135	7	4	3	9	2	2	12	12	ns
prot937	321	3	3	6	4.5	2	2	7.5	6	ns
prot938	164	3	1	3.6	3.6	4	1	3.6	7.2	ns
prot939	113	6	4	10	6	2	4	2	12	ns
prot940	271	2	3	6	6	1	2	3	15	ns
prot941	204	2	5	3	1.5	6	10	6	15	sig
prot942	276	2	4	1.2	1.2	4	5	1.2	1.2	ns
prot943	108	1	4	6	10	4	3	4	2	ns
prot944	91	4	5	15	3	3	5	27	9	ns
prot945	325	4	1	1.5	3	3	4	4.5	7.5	ns
prot946	114	3	4	1.2	4.8	3	1	3.6	1.2	ns
prot947	277	1	2	6	2	3	2	2	10	ns
prot948	118	2	2	3	6	0	6	9	9	ns
prot949	121	2	3	3	4.5	3	3	12	10.5	ns
prot950	198	1	3	1.2	3.6	4	2	9.6	2.4	sig
prot951	237	3	3	2	4	4	2	10	10	sig
prot952	220	3	3	0	9	2	2	3	3	ns
prot953	406	3	1	1.5	1.5	2	4	3	4.5	ns
prot954	391	7	4	2.4	4.8	1	2	1.2	2.4	ns
prot955	189	5	5	4	2	3	2	4	4	ns
prot956	232	2	1	3	6	3	2	0	0	ns
prot957	470	1	2	1.5	4.5	2	1	1.5	6	ns
prot958	527	4	1	2.4	4.8	2	1	3.6	2.4	ns
prot959	141	2	1	2	0	4	2	6	6	ns
prot960	602	0	1	9	3	2	2	6	0	ns
prot961	109	22	24	42	36	62	48	60	63	sig
prot962	258	28	33	25.2	45.6	27	23	21.6	26.4	ns
prot963	168	15	20	32	22	19	13	26	28	ns
prot964	177	12	14	39	63	32	24	63	63	sig
prot965	104	19	16	21	12	16	19	18	12	ns
prot966	187	15	6	13.2	9.6	12	6	21.6	8.4	ns
prot967	134	5	18	16	24	13	10	30	24	ns
prot968	153	14	16	60	39	11	8	48	57	ns
prot969	125	11	12	21	21	16	14	21	19.5	ns
prot970	242	16	14	13.2	22.8	10	10	16.8	8.4	ns
prot971	128	6	13	30	12	8	15	32	22	ns
prot972	160	9	4	36	15	18	5	21	24	ns
prot973	65	8	4	7.5	12	5	8	18	16.5	ns
prot974	143	16	12	13.2	12	6	17	12	8.4	ns
prot975	131	16	16	22	34	30	39	42	42	sig
prot976	128	14	14	36	33	11	18	33	30	ns
prot977	76	6	6	15	10.5	36	27	18	22.5	sig
prot978	95	11	14	22.8	13.2	11	8	13.2	7.2	ns
prot979	70	8	10	18	16	9	18	26	22	sig
prot980	136	13	13	39	21	7	8	24	24	ns
prot981	116	7	8	18	19.5	16	9	13.5	19.5	ns
prot982	108	10	12	6	8.4	9	4	18	19.2	sig
prot983	195	10	13	30	12	10	8	34	18	ns
prot984	145	5	7	12	9	5	8	21	36	ns
prot985	102	10	10	3	9	11	8	13.5	16.5	ns
prot986	173	9	9	10.8	10.8	4	6	9.6	9.6	ns
prot987	212	4	9	10	8	4	8	16	14	ns
prot988	116	8	6	21	15	4	2	18	21	ns
prot989	219	10	4	6	9	12	5	6	18	sig
prot990	312	4	9	0	9.6	9	7	4.8	10.8	ns
prot991	78	7	6	18	12	4	5	18	18	ns
prot992	193	10	8	3	24	3	7	24	12	ns
prot993	500	0	7	10.5	3	3	5	3	1.5	ns
prot994	195	8	6	2.4	8.4	6	1	12	8.4	ns
prot995	177	7	1	6	6	13	5	4	18	ns
prot996	224	4	7	24	24	9	7	21	48	sig
prot997	239	5	7	1.5	6	5	11	6	6	sig
prot998	223	4	5	4.8	3.6	16	8	19.2	9.6	sig
prot999	113	2	6	14	18	6	6	54	24	sig
prot1000	94	2	2	0	12	3	7	24	24	ns
prot1001	74	6	3	4.5	9	2	10	9	6	ns
prot1002	265	8	10	9.6	4.8	21	15	18	10.8	sig
prot1003	225	7	3	10	14	9	4	10	10	ns
prot1004	129	5	7	9	9	6	4	21	21	ns
prot1005	210	4	6	10.5	3	5	7	16.5	10.5	sig
prot1006	248	3	7	13.2	8.4	6	4	8.4	4.8	ns
prot1007	158	5	6	10	8	7	2	10	10	ns
prot1008	68	6	4	18	9	7	2	15	0	ns
prot1009	68	6	4	6	3	3	7	6	6	ns
prot1010	548	6	2	8.4	4.8	6	5	2.4	13.2	ns
prot1011	123	8	7	10	18	2	2	6	14	ns
prot1012	181	6	4	18	18	5	7	21	24	sig
prot1013	824	5	7	4.5	4.5	4	6	9	4.5	ns
prot1014	250	6	5	3.6	4.8	4	5	6	2.4	ns
prot1015	242	7	6	4	6	9	14	10	18	sig
prot1016	186	2	3	9	18	5	3	3	9	ns
prot1017	228	4	4	9	10.5	4	6	7.5	6	ns
prot1018	106	6	2	7.2	3.6	7	4	12	1.2	ns
prot1019	135	2	2	16	0	4	9	6	10	ns
prot1020	173	4	4	12	21	5	5	12	21	sig
prot1021	245	7	7	7.5	7.5	4	4	7.5	3	ns
prot1022	98	2	3	4.8	2.4	5	6	8.4	2.4	ns
prot1023	149	3	3	6	8	24	9	24	24	sig
prot1024	136	1	4	21	9	2	3	3	12	ns
prot1025	335	3	4	3	4.5	0	5	6	7.5	ns
prot1026	81	3	4	2.4	6	3	3	1.2	2.4	ns
prot1027	124	4	4	6	4	3	12	4	6	ns
prot1028	204	3	3	3	6	10	3	12	12	sig
prot1029	124	3	6	7.5	7.5	0	4	6	1.5	ns
prot1030	231	11	4	4.8	2.4	2	1	2.4	1.2	ns
prot1031	192	6	5	2	10	9	18	12	12	sig
prot1032	514	4	3	12	9	6	4	12	15	ns
prot1033	277	4	5	7.5	4.5	8	6	4.5	4.5	ns
prot1034	159	2	5	3.6	3.6	2	4	1.2	3.6	ns
prot1035	190	1	4	6	8	3	2	4	4	sig
prot1036	225	5	2	6	0	4	10	12	12	ns
prot1037	57	5	4	0	4.5	12	9	31.5	9	sig
prot1038	153	7	3	3.6	2.4	7	3	4.8	7.2	ns
prot1039	91	5	8	6	6	4	4	0	18	ns
prot1040	94	5	7	9	6	4	3	18	15	ns
prot1041	112	2	3	4.5	3	3	3	4.5	9	ns
prot1042	336	3	4	1.2	6	3	4	4.8	0	ns
prot1043	241	6	6	10	12	4	3	16	4	ns
prot1044	108	3	1	15	15	4	1	15	15	sig
prot1045	117	2	3	7.5	4.5	4	2	3	3	ns
prot1046	286	3	4	3.6	3.6	0	6	4.8	7.2	ns
prot1047	122	3	0	6	10	4	3	8	6	ns
prot1048	273	2	2	6	3	3	5	9	6	ns
prot1049	237	3	1	3	7.5	14	8	3	15	sig
prot1050	222	1	7	4.8	2.4	1	2	3.6	3.6	ns
prot1051	799	2	1	6	2	9	12	18	18	sig
prot1052	125	3	3	6	6	4	9	27	12	sig
prot1053	98	1	3	0	4.5	1	1	3	0	ns
prot1054	153	2	2	3.6	0	1	2	4.8	0	ns
prot1055	186	3	2	2	4	2	5	8	4	sig
prot1056	188	3	0	3	21	6	2	6	6	sig
prot1057	127	2	2	4.5	7.5	4	3	7.5	3	ns
prot1058	65	142	136	110.4	128.4	106	112	132	157.2	ns
prot1059	115	42	37	98	66	81	108	166	184	sig
prot1060	65	24	35	90	105	40	28	90	84	ns
prot1061	90	12	12	42	22.5	19	14	30	24	ns
prot1062	120	10	12	13.2	14.4	15	9	15.6	19.2	ns
prot1063	83	11	10	18	12	8	8	22	24	ns
prot1064	177	7	16	21	21	6	6	27	21	ns
prot1065	59	10	9	12	10.5	3	9	9	9	ns
prot1066	97	9	10	9.6	6	14	11	20.4	7.2	ns
prot1067	188	12	8	12	12	9	7	20	10	ns
prot1068	82	9	7	36	3	13	9	60	27	sig
prot1069	109	3	10	13.5	18	8	3	13.5	7.5	ns
prot1070	109	6	6	9.6	6	15	6	12	6	ns
prot1071	168	7	10	20	18	9	7	4	14	ns
prot1072	188	8	7	24	18	13	14	12	30	ns
prot1073	82	6	5	15	6	8	5	10.5	9	ns
prot1074	75	6	7	8.4	9.6	9	10	12	26.4	sig
prot1075	151	2	7	16	2	5	6	12	10	ns
prot1076	175	13	10	21	24	3	3	21	9	ns
prot1077	116	3	5	6	9	4	6	21	18	sig
prot1078	161	5	8	9.6	7.2	6	3	8.4	6	ns
prot1079	95	2	8	8	8	9	18	42	36	sig
prot1080	101	7	1	18	15	3	8	15	9	ns
prot1081	175	7	7	6	13.5	4	4	6	12	ns
prot1082	401	4	2	4.8	8.4	7	13	4.8	8.4	sig
prot1083	214	8	5	12	2	6	15	18	16	sig
prot1084	215	5	3	15	15	3	3	12	12	ns
prot1085	152	6	2	9	0	6	5	6	12	ns
prot1086	125	8	2	3.6	9.6	5	0	10.8	4.8	ns
prot1087	154	6	2	16	12	1	3	6	4	ns
prot1088	119	2	5	18	15	6	7	12	15	ns
prot1089	145	2	5	6	9	5	5	6	6	ns
prot1090	256	5	3	6	9.6	13	5	15.6	8.4	sig
prot1091	119	4	5	10	14	3	4	4	10	ns
prot1092	159	3	2	12	18	13	11	12	15	sig
prot1093	91	8	2	6	7.5	12	8	12	18	sig
prot1094	396	6	4	3.6	9.6	3	8	3.6	1.2	ns
prot1095	205	3	4	14	10	10	20	16	4	sig
prot1096	108	5	3	12	9	15	12	45	36	sig
prot1097	71	3	7	9	7.5	9	2	9	6	ns
prot1098	259	5	2	2.4	4.8	5	2	9.6	3.6	ns
prot1099	191	3	4	4	8	2	2	4	14	ns
prot1100	147	5	6	6	6	5	0	24	9	ns
prot1101	292	3	4	4.5	3	1	4	4.5	6	ns
prot1102	69	3	6	3.6	4.8	5	5	4.8	7.2	sig
prot1103	245	3	4	8	14	1	1	6	8	ns
prot1104	146	1	5	15	9	3	4	3	15	ns
prot1105	351	3	1	3	0	6	4	3	7.5	ns
prot1106	106	4	0	4.8	3.6	0	5	4.8	3.6	ns
prot1107	180	3	4	2	4	2	3	2	4	ns
prot1108	199	6	3	12	12	6	4	12	15	ns
prot1109	185	1	1	4.5	3	2	2	15	6	sig
prot1110	182	2	3	4.8	2.4	3	7	7.2	0	ns
prot1111	59	1	3	4	4	4	5	6	4	ns
prot1112	173	6	2	18	12	6	4	30	24	sig
prot1113	105	4	2	7.5	4.5	4	4	3	6	ns
prot1114	79	3	3	4.8	4.8	3	4	1.2	2.4	ns
prot1115	94	4	5	6	2	2	4	6	2	ns
prot1116	235	5	3	3	12	4	6	12	18	sig
prot1117	99	2	5	4.5	4.5	1	3	3	1.5	ns
prot1118	103	2	0	1.2	0	5	4	0	3.6	ns
prot1119	226	5	4	4	6	4	3	4	10	ns
prot1120	168	1	3	15	18	3	5	6	9	ns
prot1121	454	4	1	6	7.5	4	1	1.5	7.5	ns
prot1122	92	2	2	2.4	1.2	0	3	4.8	4.8	ns
prot1123	99	3	1	6	8	5	3	4	2	ns
prot1124	116	5	3	6	3	4	4	12	6	ns
prot1125	90	4	0	4.5	1.5	0	0	0	3	ns
prot1126	87	5	3	4.8	3.6	2	5	0	3.6	ns
prot1127	294	6	3	2	4	3	3	0	10	ns
prot1128	354	2	2	0	3	2	1	6	3	ns
prot1129	216	5	1	7.5	3	5	1	1.5	1.5	ns
prot1130	138	3	1	2.4	2.4	3	2	4.8	2.4	ns
prot1131	187	0	2	6	12	2	2	2	2	ns
prot1132	495	0	3	15	3	2	0	0	6	ns
prot1133	406	2	1	1.5	3	2	1	0	6	ns
prot1134	382	2	2	4.8	2.4	0	0	1.2	2.4	ns
prot1135	272	0	2	6	4	1	1	2	8	ns
prot1136	71	19	21	63	60	21	17	69	72	ns
prot1137	105	27	17	55.5	30	23	28	15	30	ns
prot1138	234	28	21	26.4	16.8	15	10	14.4	22.8	ns
prot1139	112	10	16	32	40	16	17	28	26	ns
prot1140	114	11	18	42	36	15	16	39	45	ns
prot1141	112	4	10	12	16.5	7	7	13.5	4.5	ns
prot1142	166	6	9	8.4	6	11	6	12	12	sig
prot1143	104	7	9	22	10	9	4	16	18	ns
prot1144	376	7	9	12	15	7	10	24	12	ns
prot1145	83	10	6	7.5	13.5	8	6	4.5	16.5	ns
prot1146	51	9	4	7.2	6	9	6	7.2	8.4	ns
prot1147	74	3	6	8	8	4	4	14	4	ns
prot1148	74	2	4	9	12	18	4	30	24	sig
prot1149	117	5	4	12	10.5	3	7	4.5	10.5	ns
prot1150	106	7	6	6	7.2	7	4	4.8	3.6	ns
prot1151	110	4	4	8	8	18	18	30	30	sig
prot1152	73	4	5	15	18	3	2	6	0	ns
prot1153	113	4	6	9	10.5	7	6	6	3	ns
prot1154	358	4	5	6	7.2	9	2	7.2	6	ns
prot1155	99	3	1	6	8	4	3	4	8	ns
prot1156	115	3	4	15	6	3	1	12	6	ns
prot1157	180	4	4	3	3	1	2	6	7.5	ns
prot1158	67	5	3	10.8	4.8	4	3	3.6	2.4	ns
prot1159	99	3	3	4	8	4	2	4	8	ns
prot1160	99	1	3	9	9	3	4	12	15	ns
prot1161	99	1	6	1.5	6	2	4	7.5	3	ns
prot1162	98	1	1	3.6	6	2	5	2.4	2.4	sig
prot1163	165	2	1	2	6	1	2	12	4	ns
prot1164	76	1	1	9	3	0	5	12	12	ns
prot1165	90	2	5	4.5	6	3	6	12	4.5	sig
prot1166	113	2	0	4.8	3.6	5	1	1.2	0	ns
prot1167	90	1	3	6	14	2	2	8	6	ns
prot1168	163	2	1	0	12	2	3	12	15	ns
prot1169	102	1	8	6	1.5	2	1	0	6	ns
prot1170	183	4	3	3.6	3.6	2	3	2.4	1.2	ns
prot1171	98	2	3	4	8	5	2	4	6	ns
prot1172	146	3	2	21	12	2	3	9	15	ns
prot1173	145	4	2	1.5	1.5	3	3	3	4.5	ns
prot1174	166	1	1	3.6	2.4	2	3	1.2	2.4	ns
prot1175	100	2	0	0	0	1	2	8	4	ns
prot1176	393	2	1	6	9	2	2	39	21	sig
prot1177	89	2	4	1.5	3	4	2	9	3	sig
prot1178	391	3	2	4.8	2.4	3	3	2.4	0	ns
prot1179	89	0	3	2	4	4	1	10	0	ns
prot1180	1106	7	2	33	21	7	8	15	15	ns
prot1181	3227	7	7	7.5	15	4	10	12	7.5	ns
prot1182	539	14	10	12	8.4	8	8	10.8	18	sig
prot1183	771	8	8	16	10	8	6	4	8	ns
prot1184	2680	2	3	6	12	3	5	3	12	ns
prot1185	917	1	4	4.5	3	5	2	7.5	7.5	ns
prot1186	4114	1	4	3.6	3.6	1	2	4.8	1.2	ns
prot1187	449	9	7	22	24	8	10	8	14	ns
prot1188	1304	2	2	12	18	3	4	3	12	ns
prot1189	393	3	10	1.5	3	3	4	7.5	9	ns
prot1190	1513	0	3	3.6	4.8	4	0	3.6	10.8	ns
prot1191	2580	2	1	2	4	2	6	4	8	sig
prot1192	959	9	5	24	6	5	6	18	36	ns
prot1193	510	10	4	15	6	10	2	9	7.5	ns
prot1194	427	5	3	8.4	0	13	5	9.6	8.4	ns
prot1195	413	3	3	4	4	3	4	12	2	ns
prot1196	819	6	4	18	12	4	10	30	6	sig
prot1197	1779	3	4	4.5	6	4	5	6	4.5	ns
prot1198	1379	2	3	4.8	1.2	1	3	3.6	6	ns
prot1199	652	3	1	6	4	14	10	4	16	sig
prot1200	704	1	5	12	3	4	3	6	15	ns
prot1201	1028	4	1	6	6	4	0	6	6	ns
prot1202	1181	2	2	1.2	4.8	2	2	3.6	3.6	ns
prot1203	383	8	5	14	10	3	6	10	10	ns
prot1204	1077	4	2	18	24	5	8	24	18	ns
prot1205	452	4	1	7.5	4.5	2	4	6	7.5	ns
prot1206	434	6	5	3.6	1.2	8	16	7.2	4.8	sig
prot1207	955	4	6	8	12	6	0	8	8	ns
prot1208	528	2	2	12	21	1	8	12	15	ns
prot1209	228	2	3	4.5	3	4	9	13.5	7.5	sig
prot1210	781	4	7	4.8	3.6	2	4	2.4	2.4	ns
prot1211	548	3	1	4	6	1	5	10	8	sig
prot1212	273	6	2	6	6	3	5	6	6	ns
prot1213	153	5	4	18	6	7	13	21	21	sig
prot1214	320	2	3	6	3.6	5	4	10.8	4.8	ns
prot1215	219	11	12	8	18	5	9	22	10	ns
prot1216	410	2	6	15	24	3	3	6	12	ns
prot1217	322	6	5	6	12	5	9	7.5	4.5	ns
prot1218	629	5	7	7.2	1.2	7	3	4.8	7.2	ns
prot1219	264	4	6	4	2	7	6	4	6	ns
prot1220	356	3	4	15	12	4	4	9	6	ns
prot1221	390	4	4	1.5	6	2	4	10.5	15	ns
prot1222	235	2	1	1.2	6	6	6	18	7.2	sig
prot1223	263	1	3	6	4	3	4	8	12	ns
prot1224	481	0	1	0	12	3	2	6	6	ns
prot1225	551	4	2	7.5	1.5	0	2	0	4.5	ns
prot1226	481	6	4	6	3.6	4	3	0	6	ns
prot1227	487	2	2	0	4	2	0	0	0	ns
prot1228	881	1	2	12	6	2	3	3	3	ns
prot1229	2284	3	1	4.5	4.5	4	3	6	10.5	ns
prot1230	852	1	4	0	2.4	1	2	0	0	ns
prot1231	341	1	8	2	10	1	3	4	10	ns
prot1232	182	4	2	9	18	5	5	6	18	ns
prot1233	327	4	5	1.5	4.5	9	12	31.5	13.5	sig
prot1234	219	3	2	4.8	0	9	4	6	7.2	ns
prot1235	406	4	0	4	8	2	3	6	8	ns
prot1236	332	0	2	6	0	3	5	0	3	ns
prot1237	365	2	7	7.5	4.5	5	3	12	10.5	ns
prot1238	308	4	1	6	2.4	5	1	2.4	1.2	ns
prot1239	232	1	1	2	4	5	1	4	0	ns
prot1240	2067	2	3	24	3	5	2	0	18	ns
prot1241	865	2	1	3	4.5	3	4	6	4.5	ns
prot1242	682	1	2	2.4	1.2	0	1	3.6	3.6	ns
prot1243	573	2	0	0	4	2	1	4	6	ns
prot1244	454	1	4	9	3	3	3	3	9	ns
prot1245	611	10	16	16.5	22.5	11	8	24	15	sig
prot1246	133	7	5	6	3.6	10	5	7.2	3.6	ns
prot1247	221	5	7	24	8	8	7	32	22	ns
prot1248	153	8	12	30	30	7	5	9	15	ns
prot1249	363	7	2	9	4.5	2	4	6	13.5	ns
prot1250	435	6	3	13.2	3.6	7	2	6	4.8	ns
prot1251	366	7	2	16	16	6	3	8	6	ns
prot1252	170	6	9	6	9	2	7	12	9	ns
prot1253	267	4	2	3	7.5	3	5	4.5	9	ns
prot1254	463	2	3	2.4	4.8	5	13	4.8	6	sig
prot1255	542	4	1	16	10	7	2	10	4	sig
prot1256	448	6	3	12	9	24	15	27	45	sig
prot1257	177	1	6	4.5	6	2	4	10.5	4.5	ns
prot1258	365	4	3	6	4.8	1	1	3.6	9.6	ns
prot1259	746	3	3	6	10	1	2	2	4	sig
prot1260	458	4	4	12	0	3	4	9	18	ns
prot1261	147	5	3	4.5	4.5	8	3	7.5	6	ns
prot1262	266	5	3	0	2.4	7	4	6	6	ns
prot1263	340	4	4	12	8	4	2	4	8	sig
prot1264	398	2	2	0	6	2	6	12	6	sig
prot1265	403	2	3	1.5	3	2	4	1.5	6	ns
prot1266	302	5	1	4.8	3.6	7	4	2.4	4.8	ns
prot1267	465	5	0	2	2	3	12	30	18	sig
prot1268	487	1	2	3	3	2	2	9	12	sig
prot1269	568	1	0	1.5	4.5	3	0	4.5	6	ns
prot1270	370	1	4	2.4	4.8	4	0	6	2.4	ns
prot1271	435	1	2	2	4	0	2	0	0	ns
prot1272	382	2	3	3	3	2	0	12	3	ns
prot1273	400	0	1	0	0	1	2	6	0	ns
prot1274	1317	1	0	2.4	0	1	2	0	1.2	ns
prot1275	1827	2	0	4	6	4	3	2	2	ns
prot1276	227	7	7	24	21	8	4	21	39	ns
prot1277	126	1	5	4.5	7.5	9	4	4.5	10.5	ns
prot1278	199	8	2	3.6	4.8	7	7	9.6	8.4	sig
prot1279	186	3	8	4	18	2	4	12	14	ns
prot1280	397	3	3	18	9	8	7	18	15	ns
prot1281	191	1	5	0	12	5	6	4.5	9	ns
prot1282	181	3	5	4.8	3.6	4	4	4.8	6	ns
prot1283	332	5	5	8	4	5	7	2	16	ns
prot1284	207	5	4	9	3	2	4	18	6	sig
prot1285	433	3	4	4.5	6	2	2	6	3	ns
prot1286	220	4	6	6	6	0	7	6	4.8	ns
prot1287	174	3	3	4	6	4	4	12	8	ns
prot1288	398	5	2	3	12	7	7	12	12	sig
prot1289	250	1	9	4.5	4.5	1	5	3	3	ns
prot1290	254	1	0	6	3.6	1	1	2.4	1.2	sig
prot1291	278	4	6	12	6	5	4	14	8	sig
prot1292	195	6	4	12	12	2	1	9	9	ns
prot1293	493	0	0	1.5	4.5	6	4	12	1.5	ns
prot1294	395	2	4	1.2	2.4	3	1	3.6	6	ns
prot1295	346	0	5	2	2	1	0	2	2	ns
prot1296	386	2	3	6	12	1	1	3	9	ns
prot1297	323	1	5	3	7.5	1	2	6	9	sig
prot1298	221	4	5	3.6	4.8	6	3	4.8	7.2	ns
prot1299	330	2	0	8	14	1	5	2	6	ns
prot1300	913	1	5	21	6	5	4	12	6	ns
prot1301	216	6	1	1.5	4.5	2	5	9	6	ns
prot1302	176	1	2	2.4	3.6	2	1	6	4.8	ns
prot1303	396	3	6	10	6	3	0	4	6	ns
prot1304	144	3	1	9	3	2	4	9	9	ns
prot1305	340	5	0	13.5	6	4	3	0	4.5	ns
prot1306	177	1	4	1.2	2.4	3	6	1.2	2.4	ns
prot1307	491	3	3	4	8	1	2	4	6	ns
prot1308	289	1	2	12	6	1	2	0	9	ns
prot1309	925	3	1	6	3	5	1	3	4.5	ns
prot1310	266	1	2	4.8	3.6	3	3	4.8	0	ns
prot1311	584	3	2	2	8	4	2	4	12	ns
prot1312	316	3	2	0	3	1	2	3	6	ns
prot1313	365	2	3	3	1.5	4	6	9	15	sig
prot1314	282	4	0	2.4	2.4	2	4	3.6	3.6	ns
prot1315	465	4	4	8	10	3	3	8	6	ns
prot1316	577	2	2	6	15	5	3	3	3	ns
prot1317	274	5	2	3	3	2	3	7.5	3	ns
prot1318	517	4	2	0	0	1	3	0	0	ns
prot1319	782	1	2	0	2	4	2	2	0	ns
prot1320	567	1	3	6	0	1	0	3	6	ns
prot1321	356	0	0	1.5	0	0	2	1.5	0	ns
prot1322	229	2	0	4.8	3.6	2	3	2.4	4.8	sig
prot1323	388	0	2	2	0	2	4	2	2	ns
prot1324	109	6	9	12	42	10	6	12	27	ns
prot1325	167	1	2	4.5	6	4	7	7.5	4.5	ns
prot1326	192	5	4	2.4	13.2	5	4	4.8	9.6	ns
prot1327	174	1	3	12	0	5	1	4	6	ns
prot1328	144	6	7	15	12	7	6	9	15	ns
prot1329	139	4	3	4.5	1.5	3	8	6	3	ns
prot1330	160	4	7	3.6	2.4	7	4	7.2	3.6	ns
prot1331	220	0	4	6	6	16	4	8	26	sig
prot1332	248	3	2	9	12	3	7	6	6	ns
prot1333	254	3	6	7.5	7.5	1	0	6	6	ns
prot1334	213	2	4	4.8	4.8	4	3	4.8	8.4	ns
prot1335	81	0	3	10	6	0	2	6	0	ns
prot1336	318	1	1	12	6	2	1	12	18	ns
prot1337	247	8	5	6	1.5	5	7	15	3	ns
prot1338	381	1	1	1.2	3.6	2	1	4.8	2.4	ns
prot1339	159	1	3	10	8	4	4	0	10	ns
prot1340	205	1	4	6	12	4	2	6	6	ns
prot1341	244	3	4	4.5	0	3	3	6	9	ns
prot1342	160	2	0	1.2	2.4	3	0	4.8	2.4	ns
prot1343	288	3	0	2	10	2	0	4	10	ns
prot1344	383	4	4	15	12	3	1	9	0	ns
prot1345	206	3	3	3	4.5	1	1	1.5	3	ns
prot1346	703	2	1	3.6	2.4	5	1	2.4	4.8	ns
prot1347	238	6	3	6	6	3	3	10	0	ns
prot1348	366	1	1	6	9	4	4	6	3	ns
prot1349	430	2	2	3	0	4	2	3	0	ns
prot1350	637	5	3	6	4.8	1	3	3.6	1.2	ns
prot1351	141	6	5	4	6	2	8	6	2	ns
prot1352	140	3	1	3	9	1	2	9	3	ns
prot1353	431	6	2	7.5	7.5	4	3	1.5	6	ns
prot1354	969	4	1	1.2	4.8	2	0	3.6	3.6	ns
prot1355	247	2	1	2	0	5	1	8	4	ns
prot1356	1101	2	5	0	15	2	1	9	3	ns
prot1357	178	1	3	3	0	2	1	1.5	1.5	ns
prot1358	178	5	2	3.6	2.4	12	3	18	10.8	sig
prot1359	297	0	4	4	4	0	2	2	10	ns
prot1360	238	1	2	6	3	4	1	3	3	sig
prot1361	226	1	4	9	3	3	2	6	6	ns
prot1362	486	1	0	3.6	1.2	3	1	0	4.8	ns
prot1363	758	1	1	6	0	1	1	6	2	ns
prot1364	305	2	0	0	9	5	3	3	3	ns
prot1365	526	2	1	0	3	1	3	3	7.5	ns
prot1366	375	2	1	2.4	3.6	0	0	2.4	2.4	ns
prot1367	651	1	0	8	2	1	2	2	6	ns
prot1368	5934	0	0	0	0	0	1	6	0	ns
prot1369	421	0	2	6	1.5	0	2	0	6	ns
prot1370	142	2	2	2.4	1.2	1	2	0	1.2	ns
prot1371	1145	1	0	6	6	1	0	0	4	ns
prot1372	238	1	3	0	0	4	6	24	6	sig
prot1373	391	0	1	1.5	0	4	1	1.5	3	ns
prot1374	618	1	2	0	0	2	1	0	1.2	ns
prot1375	93	8	9	4	12	5	10	20	6	ns
prot1376	130	5	9	21	21	4	8	21	12	ns
prot1377	83	5	9	15	10.5	5	6	12	9	ns
prot1378	361	5	4	2.4	7.2	3	3	7.2	3.6	ns
prot1379	193	10	8	10	8	3	4	8	16	ns
prot1380	393	6	5	6	15	1	5	15	6	ns
prot1381	232	3	2	4.5	3	8	6	1.5	7.5	ns
prot1382	201	6	4	3.6	7.2	3	3	4.8	2.4	ns
prot1383	105	3	1	12	6	5	4	8	8	ns
prot1384	173	6	7	18	18	3	6	9	3	ns
prot1385	182	5	5	6	3	8	5	3	16.5	sig
prot1386	199	3	3	2.4	2.4	4	2	3.6	4.8	ns
prot1387	191	2	2	4	6	4	5	6	4	ns
prot1388	274	1	4	12	15	3	2	6	18	ns
prot1389	135	4	2	1.5	4.5	4	1	6	3	ns
prot1390	169	5	5	2.4	2.4	6	2	7.2	9.6	sig
prot1391	688	3	6	6	4	8	3	10	8	ns
prot1392	152	2	6	15	12	4	4	6	9	ns
prot1393	528	1	3	1.5	7.5	3	9	4.5	4.5	sig
prot1394	157	7	4	9.6	2.4	8	2	4.8	2.4	ns
prot1395	126	1	3	2	6	2	0	10	12	ns
prot1396	80	4	4	6	15	6	2	9	9	ns
prot1397	122	4	3	4.5	3	2	1	3	3	ns
prot1398	232	1	2	9.6	0	3	4	4.8	6	ns
prot1399	171	3	2	4	12	0	2	4	4	ns
prot1400	70	2	2	27	3	4	2	3	15	ns
prot1401	130	2	1	6	6	3	4	3	3	sig
prot1402	103	5	3	2.4	2.4	5	1	3.6	4.8	ns
prot1403	547	4	1	2	0	3	4	2	2	ns
prot1404	250	1	0	0	3	2	2	6	12	sig
prot1405	497	1	1	1.5	1.5	3	0	3	1.5	ns
prot1406	312	0	4	2.4	0	4	1	0	3.6	ns
prot1407	152	4	4	6	4	6	0	0	2	ns
prot1408	535	2	2	12	9	0	2	6	3	ns
prot1409	87	1	3	3	1.5	0	3	0	3	ns
prot1410	232	2	4	2.4	4.8	12	3	7.2	3.6	sig
prot1411	232	2	3	8	2	2	2	8	6	ns
prot1412	843	2	1	9	12	2	2	15	12	ns
prot1413	555	1	0	3	3	7	2	7.5	7.5	sig
prot1414	173	0	2	0	2.4	2	8	2.4	4.8	sig
prot1415	194	4	1	2	10	0	1	4	6	ns
prot1416	180	1	1	3	9	3	1	3	9	ns
prot1417	199	2	2	3	0	4	5	0	3	ns
prot1418	287	1	3	4.8	1.2	3	2	7.2	3.6	ns
prot1419	999	4	1	4	4	3	2	6	2	ns
prot1420	220	1	1	9	9	0	1	6	3	ns
prot1421	648	2	2	0	1.5	2	2	1.5	3	ns
prot1422	164	3	2	1.2	2.4	2	1	2.4	2.4	ns
prot1423	181	3	5	0	8	1	2	0	2	ns
prot1424	285	10	6	18	36	6	10	24	21	ns
prot1425	172	2	6	12	13.5	9	15	22.5	22.5	sig
prot1426	103	3	4	8.4	7.2	6	3	3.6	7.2	ns
prot1427	430	4	5	6	4	7	2	4	4	ns
prot1428	130	6	6	18	21	8	9	42	24	sig
prot1429	123	2	1	7.5	7.5	5	5	3	6	sig
prot1430	304	4	2	1.2	4.8	5	5	2.4	4.8	ns
prot1431	164	3	6	6	6	4	3	4	8	ns
prot1432	75	1	1	6	9	2	1	3	15	ns
prot1433	173	2	1	6	6	0	4	9	7.5	ns
prot1434	176	3	3	8.4	4.8	1	2	1.2	1.2	ns
prot1435	191	3	1	4	8	2	2	4	2	ns
prot1436	138	0	4	18	6	4	1	3	3	ns
prot1437	148	4	2	3	1.5	0	3	0	6	ns
prot1438	101	2	5	7.2	1.2	4	2	3.6	3.6	ns
prot1439	157	4	3	2	6	12	2	12	4	sig
prot1440	488	2	6	3	0	2	1	12	6	ns
prot1441	133	3	2	7.5	3	6	5	7.5	6	ns
prot1442	229	1	1	6	3.6	3	12	10.8	10.8	sig
prot1443	89	3	3	8	6	7	1	6	6	ns
prot1444	317	1	2	3	9	0	2	12	9	ns
prot1445	88	4	1	7.5	1.5	14	4	12	6	sig
prot1446	180	3	3	0	2.4	2	0	1.2	2.4	ns
prot1447	207	2	3	4	4	2	0	2	0	ns
prot1448	235	3	2	9	6	2	7	9	9	ns
prot1449	86	3	5	3	1.5	1	1	4.5	0	ns
prot1450	115	7	6	4.8	2.4	5	6	1.2	1.2	sig
prot1451	127	2	2	14	4	3	10	6	6	ns
prot1452	229	1	3	6	12	1	0	9	12	ns
prot1453	247	3	1	4.5	4.5	2	4	6	16.5	sig
prot1454	573	2	4	3.6	0	1	1	2.4	2.4	sig
prot1455	176	2	5	4	6	2	1	8	2	ns
prot1456	169	0	2	9	12	1	1	3	12	ns
prot1457	81	3	1	0	3	9	2	6	7.5	sig
prot1458	89	1	0	2.4	2.4	1	2	6	1.2	ns
prot1459	178	2	1	10	0	0	4	2	4	ns
prot1460	151	1	1	0	6	1	0	6	9	ns
prot1461	146	0	2	6	3	2	4	1.5	6	sig
prot1462	217	1	1	2.4	0	4	4	2.4	4.8	sig
prot1463	159	3	2	2	2	3	5	4	0	ns
prot1464	237	0	2	3	6	1	1	6	6	ns
prot1465	587	1	1	3	3	4	2	6	3	sig
prot1466	128	2	2	3.6	2.4	3	1	1.2	3.6	ns
prot1467	425	2	1	4	2	0	0	4	4	ns
prot1468	256	0	0	6	9	1	2	9	6	ns
prot1469	136	1	5	3	1.5	6	2	4.5	0	ns
prot1470	76	3	4	1.2	4.8	2	3	2.4	4.8	ns
prot1471	175	1	1	2	0	2	1	2	0	ns
prot1472	231	1	3	3	12	0	2	3	6	ns
prot1473	337	2	0	0	3	1	2	1.5	1.5	ns
prot1474	239	1	2	2.4	4.8	3	3	7.2	2.4	sig
prot1475	456	1	1	0	0	0	0	2	8	ns
prot1476	126	1	2	3	3	2	2	6	18	sig
prot1477	488	1	0	0	0	2	2	6	6	sig
prot1478	127	3	1	2.4	0	0	3	1.2	2.4	ns
prot1479	191	5	5	6	2	7	3	10	6	ns
prot1480	114	3	2	12	9	3	7	6	12	ns
prot1481	62	3	5	6	4.5	2	2	1.5	9	ns
prot1482	350	2	3	6	7.2	4	2	7.2	3.6	ns
prot1483	108	3	3	12	8	2	6	4	4	ns
prot1484	321	2	3	0	6	3	2	3	15	ns
prot1485	308	1	1	3	3	5	2	1.5	10.5	ns
prot1486	59	4	5	1.2	3.6	2	5	4.8	3.6	ns
prot1487	218	3	3	4	4	3	3	4	4	ns
prot1488	106	1	1	12	9	3	2	3	3	ns
prot1489	154	2	3	6	1.5	2	6	9	6	sig
prot1490	166	5	3	2.4	4.8	2	1	1.2	0	ns
prot1491	515	4	4	6	2	6	6	12	24	sig
prot1492	183	1	2	3	3	3	4	6	6	sig
prot1493	162	9	3	1.5	4.5	5	2	4.5	4.5	ns
prot1494	140	5	2	3.6	1.2	4	9	4.8	2.4	sig
prot1495	169	1	3	2	10	1	3	4	4	ns
prot1496	242	2	2	3	9	2	2	3	0	ns
prot1497	292	2	1	0	3	3	1	7.5	4.5	ns
prot1498	197	3	3	2.4	2.4	4	2	1.2	3.6	ns
prot1499	856	0	2	4	0	2	1	8	4	ns
prot1500	127	2	1	9	3	4	2	3	12	sig
prot1501	72	3	2	7.5	0	3	1	0	0	ns
prot1502	148	4	3	2.4	1.2	2	0	0	1.2	ns
prot1503	53	2	4	6	4	9	3	12	6	sig
prot1504	98	0	0	3	6	2	0	0	9	ns
prot1505	405	1	3	4.5	3	1	1	0	0	ns
prot1506	104	2	1	1.2	2.4	3	1	6	1.2	ns
prot1507	176	1	0	2	0	2	2	4	0	ns
prot1508	125	1	3	9	6	2	5	6	0	ns
prot1509	160	0	0	1.5	0	2	0	4.5	1.5	ns
prot1510	316	2	0	3.6	0	0	1	0	2.4	ns
prot1511	978	2	1	2	0	2	3	2	2	ns
prot1512	234	0	3	9	3	2	1	0	0	ns
prot1513	431	1	0	0	3	2	0	0	3	ns
prot1514	2591	2	1	1.2	0	4	2	2.4	4.8	ns
prot1515	712	2	2	14	10	4	3	6	4	ns
prot1516	1852	0	5	24	15	0	1	9	21	ns
prot1517	2086	5	4	9	7.5	4	2	10.5	6	ns
prot1518	1064	8	6	3.6	9.6	5	1	2.4	4.8	ns
prot1519	609	4	6	14	22	7	6	20	16	ns
prot1520	645	0	1	6	6	1	0	6	0	ns
prot1521	969	2	2	4.5	1.5	2	3	4.5	4.5	ns
prot1522	857	1	2	1.2	1.2	4	1	3.6	1.2	ns
prot1523	488	3	3	0	8	2	4	4	8	ns
prot1524	2821	2	3	6	6	2	1	6	3	ns
prot1525	512	5	1	1.5	4.5	5	3	3	7.5	ns
prot1526	876	5	4	2.4	3.6	3	2	4.8	1.2	ns
prot1527	543	3	4	16	10	5	2	6	6	ns
prot1528	809	6	3	3	15	3	4	12	12	ns
prot1529	1674	2	0	3	4.5	1	0	6	0	ns
prot1530	1191	1	2	1.2	1.2	4	2	12	9.6	sig
prot1531	208	4	2	0	4	4	1	10	4	ns
prot1532	437	4	2	6	6	3	6	9	12	sig
prot1533	510	3	1	1.5	0	4	4	4.5	6	sig
prot1534	695	4	2	0	1.2	1	1	6	2.4	ns
prot1535	227	1	3	2	4	3	3	2	2	ns
prot1536	700	1	3	3	12	4	5	9	15	ns
prot1537	218	3	3	0	3	0	3	0	10.5	ns
prot1538	423	4	1	3.6	1.2	1	4	1.2	2.4	ns
prot1539	873	2	1	2	4	1	0	0	6	ns
prot1540	1426	0	0	3	0	2	3	12	3	ns
prot1541	520	1	1	1.5	1.5	2	1	4.5	3	ns
prot1542	290	10	17	18	15.6	16	28	14.4	31.2	sig
prot1543	296	3	2	6	4	8	8	8	18	sig
prot1544	309	2	2	12	15	1	1	9	9	ns
prot1545	502	5	1	1.5	3	3	1	3	7.5	ns
prot1546	204	1	0	0	3.6	3	0	0	2.4	ns
prot1547	437	2	3	6	16	3	12	36	18	sig
prot1548	314	1	4	6	9	2	4	6	3	ns
prot1549	402	4	4	3	4.5	2	1	3	3	ns
prot1550	188	2	1	3.6	1.2	4	4	1.2	2.4	sig
prot1551	434	1	3	6	2	1	4	8	4	ns
prot1552	325	0	4	3	3	2	1	6	12	ns
prot1553	607	2	2	4.5	3	1	2	3	0	ns
prot1554	739	6	1	3.6	3.6	4	2	1.2	2.4	sig
prot1555	235	2	0	2	2	2	4	6	4	sig
prot1556	982	1	0	3	6	3	4	3	3	ns
prot1557	392	2	4	0	4.5	1	3	3	3	ns
prot1558	543	3	0	0	2.4	1	1	1.2	0	ns
prot1559	462	1	4	2	2	2	1	0	2	ns
prot1560	348	1	1	6	3	4	3	9	6	ns
prot1561	463	0	0	0	1.5	2	0	3	0	ns
prot1562	173	4	3	7.2	7.2	4	5	7.2	4.8	ns
prot1563	274	3	6	4	10	1	4	2	16	ns
prot1564	251	3	6	21	15	9	4	3	9	ns
prot1565	231	3	5	6	6	2	1	4.5	3	ns
prot1566	394	1	2	1.2	3.6	2	3	1.2	0	ns
prot1567	240	6	5	2	8	3	2	4	10	ns
prot1568	441	0	3	9	12	1	4	15	6	ns
prot1569	200	4	1	6	4.5	1	5	7.5	6	sig
prot1570	371	2	1	4.8	1.2	12	3	7.2	3.6	sig
prot1571	313	3	2	2	2	4	3	4	2	ns
prot1572	730	4	5	0	12	7	2	9	3	ns
prot1573	329	1	1	0	1.5	0	0	4.5	1.5	ns
prot1574	627	2	2	3.6	2.4	1	0	2.4	1.2	ns
prot1575	250	4	6	4	0	3	0	4	4	ns
prot1576	144	3	3	15	12	2	2	15	3	ns
prot1577	472	0	1	3	6	3	0	0	0	ns
prot1578	421	1	3	3.6	0	1	0	0	6	ns
prot1579	250	1	6	0	4	3	2	10	6	ns
prot1580	266	5	4	12	3	1	1	6	6	ns
prot1581	861	0	2	6	1.5	1	0	6	1.5	ns
prot1582	1312	2	1	1.2	0	1	1	3.6	3.6	ns
prot1583	493	2	1	0	0	1	0	8	8	ns
prot1584	1082	1	2	0	9	2	2	6	6	sig
prot1585	648	0	3	0	0	4	2	3	3	sig
prot1586	276	2	1	1.2	1.2	2	4	1.2	2.4	ns
prot1587	518	0	2	0	2	2	4	4	4	sig
prot1588	640	0	2	9	3	0	1	3	3	ns
prot1589	722	0	4	6	6	2	3	0	3	ns
prot1590	147	4	5	4.8	10.8	4	2	1.2	2.4	ns
prot1591	193	4	3	14	2	3	2	4	4	ns
prot1592	194	2	4	3	9	7	5	12	15	sig
prot1593	365	3	1	4.5	1.5	3	2	3	6	ns
prot1594	290	1	1	3.6	1.2	2	1	0	4.8	ns
prot1595	636	3	3	6	4	2	3	2	2	ns
prot1596	1160	6	1	3	3	1	0	12	6	ns
prot1597	641	4	6	9	3	2	2	3	4.5	ns
prot1598	175	2	3	2.4	2.4	0	1	4.8	3.6	ns
prot1599	318	1	2	4	6	0	1	2	6	ns
prot1600	424	2	1	3	6	2	2	15	9	ns
prot1601	348	2	1	0	1.5	2	2	1.5	3	sig
prot1602	227	1	1	2.4	0	2	1	2.4	4.8	ns
prot1603	427	3	0	8	4	4	3	4	10	ns
prot1604	268	0	3	9	3	2	3	0	0	ns
prot1605	357	3	1	0	3	0	4	3	3	ns
prot1606	174	1	2	2.4	2.4	1	0	2.4	4.8	ns
prot1607	233	3	0	8	2	5	1	0	0	ns
prot1608	217	0	1	6	0	2	2	6	6	sig
prot1609	980	1	0	1.5	3	3	3	6	4.5	sig
prot1610	263	2	0	2.4	1.2	0	2	2.4	2.4	ns
prot1611	169	1	0	2	4	0	0	0	4	ns
prot1612	178	1	3	0	0	2	0	6	0	ns
prot1613	355	0	2	1.5	3	3	6	4.5	4.5	sig
prot1614	604	0	3	0	1.2	0	0	1.2	2.4	ns
prot1615	149	1	1	0	4	1	1	2	0	ns
prot1616	594	0	0	6	3	2	2	6	12	sig
prot1617	257	1	2	0	1.5	1	1	1.5	0	ns
prot1618	421	0	1	0	2.4	1	0	4.8	0	ns
prot1619	712	1	0	2	0	1	1	2	2	ns
prot1620	423	1	1	0	3	3	0	3	6	ns
prot1621	488	1	2	3	3	0	4	0	1.5	ns
prot1622	1872	4	1	0	1.2	2	2	4.8	2.4	sig
prot1623	153	8	1	6	16	4	11	4	8	ns
prot1624	275	5	4	24	15	12	8	18	12	sig
prot1625	463	4	4	4.5	4.5	2	4	3	10.5	sig
prot1626	103	3	2	7.2	3.6	6	1	8.4	1.2	ns
prot1627	287	3	1	12	4	3	3	6	10	ns
prot1628	282	2	0	18	3	6	1	3	3	sig
prot1629	200	6	2	3	4.5	2	3	6	3	ns
prot1630	149	3	4	1.2	1.2	2	2	1.2	3.6	ns
prot1631	149	2	2	8	6	0	3	10	2	ns
prot1632	132	5	1	0	6	2	2	3	3	ns
prot1633	118	0	1	4.5	4.5	4	2	9	3	ns
prot1634	191	1	0	2.4	0	1	1	1.2	2.4	ns
prot1635	189	3	3	2	2	3	2	12	10	ns
prot1636	273	3	2	12	9	2	2	3	3	ns
prot1637	327	0	2	3	1.5	3	2	3	1.5	ns
prot1638	148	1	0	1.2	3.6	1	2	0	2.4	ns
prot1639	206	0	4	0	8	1	1	6	2	ns
prot1640	108	1	1	3	3	2	1	3	3	ns
prot1641	267	0	4	7.5	3	4	4	4.5	3	ns
prot1642	204	1	1	3.6	2.4	2	0	1.2	2.4	ns
prot1643	223	3	4	6	4	4	5	0	2	ns
prot1644	298	1	5	9	9	2	1	6	15	sig
prot1645	194	0	6	4.5	4.5	4	1	7.5	3	ns
prot1646	77	4	4	1.2	2.4	0	0	3.6	0	ns
prot1647	166	1	1	2	2	2	2	8	4	ns
prot1648	418	3	1	9	6	3	3	6	3	ns
prot1649	418	3	0	0	3	2	1	6	0	ns
prot1650	127	2	0	3.6	0	2	0	1.2	1.2	ns
prot1651	279	1	1	6	4	2	2	4	4	sig
prot1652	181	3	2	0	6	2	0	0	3	ns
prot1653	129	1	2	1.5	6	1	1	3	1.5	ns
prot1654	161	1	0	2.4	2.4	2	3	2.4	2.4	sig
prot1655	126	0	4	2	4	1	4	6	0	ns
prot1656	326	1	4	6	3	1	2	6	12	ns
prot1657	207	1	1	1.5	0	0	1	4.5	1.5	ns
prot1658	191	6	5	2.4	6	8	2	3.6	9.6	sig
prot1659	238	3	3	0	6	1	1	0	2	ns
prot1660	210	3	1	6	0	2	1	3	0	ns
prot1661	331	2	1	3	3	2	1	1.5	0	ns
prot1662	574	0	2	4.8	3.6	3	0	1.2	1.2	ns
prot1663	455	2	2	10	8	2	1	0	0	ns
prot1664	553	1	1	0	9	2	2	0	9	ns
prot1665	522	1	0	1.5	0	2	2	3	3	sig
prot1666	325	1	3	1.2	1.2	4	2	2.4	2.4	sig
prot1667	208	0	3	4	0	6	4	2	6	ns
prot1668	232	1	2	6	9	0	0	3	0	ns
prot1669	219	1	1	1.5	1.5	1	1	1.5	3	sig
prot1670	409	0	2	2.4	1.2	0	1	0	2.4	ns
prot1671	233	4	4	2	10	1	0	4	8	ns
prot1672	772	2	1	3	9	2	1	0	3	ns
prot1673	360	3	2	3	1.5	0	2	3	6	ns
prot1674	439	5	3	2.4	2.4	0	1	1.2	0	ns
prot1675	442	3	2	2	6	1	1	6	0	ns
prot1676	138	0	2	6	0	1	0	0	6	ns
prot1677	106	0	0	3	1.5	1	1	0	3	ns
prot1678	370	2	3	4.8	3.6	1	0	2.4	4.8	ns
prot1679	629	2	4	2	0	6	2	4	4	sig
prot1680	187	0	3	0	6	3	0	6	12	ns
prot1681	596	0	2	3	7.5	1	0	1.5	1.5	ns
prot1682	255	1	2	0	1.2	2	1	1.2	1.2	ns
prot1683	92	3	3	14	6	6	10	12	12	ns
prot1684	171	5	5	12	12	10	7	12	12	sig
prot1685	165	2	3	9	4.5	8	3	3	6	ns
prot1686	148	5	4	2.4	3.6	15	6	7.2	3.6	sig
prot1687	229	0	1	6	2	4	3	18	12	sig
prot1688	123	3	1	3	6	6	6	6	6	sig
prot1689	77	1	0	4.5	4.5	3	2	3	9	sig
prot1690	465	4	2	0	4.8	6	3	7.2	10.8	sig
prot1691	279	0	2	2	2	1	1	4	0	ns
prot1692	278	2	3	0	6	4	0	12	9	ns
prot1693	119	2	5	3	1.5	2	0	3	0	ns
prot1694	148	3	2	3.6	2.4	1	2	3.6	3.6	ns
prot1695	72	2	1	2	0	1	1	6	4	ns
prot1696	353	1	3	0	12	2	2	0	9	ns
prot1697	196	2	2	1.5	1.5	2	0	4.5	3	ns
prot1698	174	3	3	2.4	2.4	2	2	4.8	2.4	ns
prot1699	126	0	1	8	2	4	2	12	6	sig
prot1700	235	1	4	0	3	1	3	0	6	ns
prot1701	235	1	0	1.5	0	5	1	3	1.5	ns
prot1702	110	4	3	3.6	1.2	0	3	1.2	1.2	ns
prot1703	188	3	1	10	2	1	3	8	4	ns
prot1704	225	0	1	3	3	2	2	6	6	sig
prot1705	138	5	2	3	3	2	1	0	1.5	ns
prot1706	174	3	3	1.2	2.4	1	2	3.6	2.4	ns
prot1707	672	2	0	0	2	1	2	4	0	ns
prot1708	84	0	1	3	3	0	3	9	3	ns
prot1709	107	1	1	3	3	1	1	0	3	ns
prot1710	146	2	2	1.2	2.4	2	2	2.4	3.6	sig
prot1711	183	2	3	4	4	2	0	2	6	ns
prot1712	555	0	1	0	0	1	0	3	3	ns
prot1713	467	0	2	3	0	3	1	1.5	1.5	ns
prot1714	265	2	0	0	1.2	4	2	0	1.2	ns
prot1715	598	1	2	2	6	2	1	0	2	ns
prot1716	317	2	3	0	3	1	1	9	6	ns
prot1717	196	2	0	1.5	0	0	0	3	1.5	ns
prot1718	267	0	1	2.4	2.4	4	0	1.2	3.6	ns
prot1719	612	2	0	6	0	0	0	2	0	ns
prot1720	62	1	3	3	3	2	2	6	3	ns
prot1721	77	0	1	0	4.5	1	0	0	1.5	ns
prot1722	68	0	3	0	1.2	1	1	0	1.2	ns
prot1723	632	0	3	2	4	0	3	4	0	ns
prot1724	230	1	0	3	0	1	1	3	3	ns
prot1725	133	1	4	1.5	0	1	4	1.5	0	ns
prot1726	334	1	0	2.4	0	1	0	1.2	2.4	ns
prot1727	311	0	2	6	4	1	4	2	4	ns
prot1728	563	0	0	6	0	1	3	3	3	ns
prot1729	327	1	1	0	0	1	2	1.5	1.5	ns
prot1730	144	1	0	3.6	2.4	4	2	4.8	1.2	sig
prot1731	668	3	1	2	4	1	1	6	0	ns
prot1732	85	1	0	0	9	1	2	9	3	ns
prot1733	102	0	0	4.5	1.5	2	3	0	4.5	ns
prot1734	508	2	0	2.4	1.2	3	3	10.8	3.6	sig
prot1735	226	3	1	4	8	0	0	2	2	ns
prot1736	676	1	1	0	0	1	1	3	0	ns
prot1737	539	2	3	0	0	1	1	0	4.5	ns
prot1738	295	0	1	0	0	1	2	0	0	ns
prot1739	224	0	1	4	4	3	6	6	12	sig
prot1740	2292	0	1	0	0	1	1	6	6	sig
prot1741	170	2	5	7.5	7.5	5	5	0	3	ns
prot1742	134	3	2	0	1.2	1	0	3.6	2.4	ns
prot1743	255	2	1	4	0	0	1	2	0	ns
prot1744	304	5	1	6	12	2	5	9	18	ns
prot1745	237	2	2	4.5	0	0	7	3	0	ns
prot1746	105	2	0	2.4	1.2	1	2	1.2	0	ns
prot1747	69	2	2	6	2	4	0	2	2	ns
prot1748	247	2	3	6	3	15	6	36	27	sig
prot1749	99	1	5	4.5	3	2	2	1.5	4.5	ns
prot1750	116	4	2	3.6	1.2	2	3	1.2	2.4	ns
prot1751	152	0	1	0	0	1	1	2	8	ns
prot1752	225	2	5	6	9	2	5	3	9	ns
prot1753	147	0	2	3	1.5	1	2	3	0	ns
prot1754	125	3	3	1.2	4.8	2	6	2.4	4.8	sig
prot1755	90	3	0	10	2	3	2	4	0	ns
prot1756	237	1	2	9	9	2	8	6	6	sig
prot1757	66	1	2	6	3	2	2	0	1.5	ns
prot1758	264	1	2	3.6	1.2	1	4	1.2	4.8	sig
prot1759	137	3	1	4	4	3	3	24	6	sig
prot1760	511	2	3	12	9	3	1	6	9	ns
prot1761	141	4	2	1.5	6	1	1	3	1.5	ns
prot1762	280	1	1	2.4	2.4	3	2	2.4	2.4	sig
prot1763	302	1	3	2	0	1	1	2	4	ns
prot1764	74	0	2	6	3	1	0	3	0	ns
prot1765	171	0	2	1.5	0	2	3	6	3	sig
prot1766	95	1	3	0	3.6	1	0	2.4	1.2	ns
prot1767	367	4	2	4	0	3	0	4	2	ns
prot1768	144	0	0	6	3	0	4	3	0	ns
prot1769	664	2	0	6	0	3	3	4.5	4.5	sig
prot1770	179	2	2	2.4	2.4	0	0	1.2	0	ns
prot1771	114	1	1	2	4	3	3	6	2	ns
prot1772	161	1	1	3	3	0	4	6	3	ns
prot1773	205	3	0	0	0	3	0	3	0	ns
prot1774	305	0	1	0	4.8	0	0	0	1.2	ns
prot1775	416	1	1	0	4	1	1	2	2	ns
prot1776	397	2	3	3	3	0	2	3	6	ns
prot1777	224	2	1	1.5	3	1	2	3	0	ns
prot1778	314	1	1	1.2	1.2	2	2	1.2	1.2	ns
prot1779	174	3	0	2	2	1	1	2	0	ns
prot1780	416	1	1	9	3	3	2	3	3	ns
prot1781	131	3	1	0	0	1	1	1.5	0	ns
prot1782	107	0	2	1.2	0	1	2	2.4	1.2	ns
prot1783	163	1	1	2	2	1	0	2	2	ns
prot1784	564	1	0	3	6	2	2	6	6	sig
prot1785	208	0	2	1.5	1.5	0	1	0	1.5	ns
prot1786	135	0	1	0	4.8	2	4	2.4	0	ns
prot1787	3394	2	2	0	2	2	2	2	8	ns
prot1788	1957	1	1	6	0	2	1	9	15	ns
prot1789	1088	2	1	6	4.5	3	4	4.5	9	ns
prot1790	424	3	2	3.6	2.4	2	1	7.2	0	ns
prot1791	1035	2	1	0	0	3	3	12	18	sig
prot1792	926	0	3	3	0	0	1	3	3	ns
prot1793	1669	1	2	1.5	3	2	2	9	3	sig
prot1794	201	2	4	0	3.6	1	1	2.4	1.2	ns
prot1795	539	3	0	0	4	1	2	4	0	ns
prot1796	638	2	1	6	3	1	2	3	0	ns
prot1797	225	3	5	4.5	7.5	2	5	12	4.5	ns
prot1798	319	7	7	6	7.2	1	4	3.6	4.8	ns
prot1799	520	2	2	4	4	1	2	4	4	ns
prot1800	785	1	3	6	3	4	7	0	24	ns
prot1801	629	3	3	1.5	6	6	9	22.5	4.5	sig
prot1802	341	3	1	4.8	1.2	1	4	3.6	0	ns
prot1803	412	0	0	2	0	3	3	12	12	sig
prot1804	308	2	2	0	6	1	1	3	6	sig
prot1805	743	0	2	1.5	1.5	3	0	3	0	ns
prot1806	470	1	0	3.6	2.4	1	2	1.2	1.2	ns
prot1807	1140	3	0	4	4	2	1	0	2	ns
prot1808	1466	1	0	3	0	1	2	3	3	ns
prot1809	254	2	6	3	0	2	4	12	15	sig
prot1810	257	2	3	2.4	3.6	1	1	1.2	0	ns
prot1811	375	1	2	2	4	0	2	2	2	ns
prot1812	1882	3	5	6	15	2	2	6	3	ns
prot1813	1300	1	1	1.5	1.5	1	1	0	1.5	ns
prot1814	444	1	5	1.2	1.2	3	2	3.6	6	ns
prot1815	832	0	3	8	4	0	1	0	2	ns
prot1816	582	2	1	3	0	1	1	3	6	sig
prot1817	280	2	2	1.5	1.5	0	1	1.5	3	ns
prot1818	1244	1	2	1.2	3.6	1	2	3.6	3.6	ns
prot1819	276	2	3	2	0	3	1	2	0	ns
prot1820	623	1	3	3	0	2	4	3	6	ns
prot1821	450	1	1	0	1.5	3	3	4.5	4.5	sig
prot1822	247	0	0	1.2	3.6	0	0	2.4	2.4	ns
prot1823	387	1	1	0	8	0	0	2	0	ns
prot1824	662	3	2	6	0	6	6	9	9	sig
prot1825	743	0	1	1.5	1.5	3	3	4.5	4.5	sig
prot1826	874	1	1	1.2	0	1	1	1.2	2.4	sig
prot1827	1301	1	2	0	2	2	2	4	4	sig
prot1828	274	1	4	6	0	5	3	6	3	ns
prot1829	551	1	1	3	3	2	0	3	1.5	ns
prot1830	447	3	3	2.4	2.4	2	1	2.4	1.2	ns
prot1831	154	1	2	6	0	1	2	0	2	ns
prot1832	210	0	1	6	9	2	3	6	6	ns
prot1833	290	1	4	4.5	0	1	2	1.5	0	ns
prot1834	220	4	1	2.4	4.8	3	1	1.2	2.4	ns
prot1835	184	3	0	4	8	4	6	12	8	sig
prot1836	168	2	3	3	3	2	0	0	3	ns
prot1837	102	3	3	3	6	1	7	3	7.5	ns
prot1838	327	3	5	1.2	3.6	2	2	4.8	3.6	sig
prot1839	962	0	2	6	0	0	0	6	4	ns
prot1840	556	0	1	6	6	4	1	6	0	ns
prot1841	374	2	2	4.5	3	1	1	1.5	3	ns
prot1842	728	0	0	2.4	6	0	4	6	1.2	ns
prot1843	243	1	3	6	2	2	1	2	4	ns
prot1844	127	1	2	3	3	1	2	9	0	ns
prot1845	519	2	1	0	1.5	3	0	1.5	1.5	ns
prot1846	492	4	1	1.2	3.6	1	0	1.2	1.2	ns
prot1847	233	2	2	6	4	2	0	4	0	ns
prot1848	287	1	2	6	6	2	0	6	6	ns
prot1849	337	2	1	1.5	3	1	0	1.5	3	ns
prot1850	404	1	1	1.2	2.4	2	1	1.2	2.4	ns
prot1851	3175	1	0	2	2	2	0	4	2	ns
prot1852	243	0	1	3	0	0	3	0	0	ns
prot1853	275	2	2	4.5	1.5	2	2	3	3	sig
prot1854	648	3	1	3.6	3.6	3	3	6	2.4	ns
prot1855	172	2	3	4	4	1	2	8	2	sig
prot1856	283	4	3	3	12	1	4	12	18	ns
prot1857	159	2	3	3	9	2	5	6	0	ns
prot1858	372	2	1	2.4	1.2	0	0	4.8	2.4	ns
prot1859	174	4	4	6	6	2	1	4	6	ns
prot1860	182	2	3	6	0	0	0	9	12	ns
prot1861	251	2	2	3	3	4	2	6	1.5	ns
prot1862	1009	3	1	1.2	2.4	4	2	4.8	7.2	sig
prot1863	233	0	0	4	2	5	2	4	8	sig
prot1864	158	1	2	3	6	7	2	12	6	sig
prot1865	200	2	1	0	3	2	2	3	3	ns
prot1866	292	2	3	0	1.2	11	4	2.4	2.4	sig
prot1867	399	1	0	6	2	2	0	2	2	ns
prot1868	229	1	2	3	12	3	2	6	9	ns
prot1869	228	4	1	3	3	3	1	1.5	6	ns
prot1870	445	2	3	3.6	1.2	0	1	2.4	2.4	ns
prot1871	334	0	3	4	4	1	1	2	2	sig
prot1872	848	3	4	0	3	0	1	6	0	ns
prot1873	151	0	2	4.5	12	1	2	1.5	0	ns
prot1874	1410	1	1	0	0	1	0	2.4	2.4	ns
prot1875	164	0	2	4	6	1	0	2	8	ns
prot1876	114	3	2	3	6	1	2	3	6	ns
prot1877	262	1	0	3	1.5	1	3	3	3	ns
prot1878	174	2	1	2.4	1.2	2	1	3.6	1.2	ns
prot1879	987	0	0	0	2	3	2	0	4	ns
prot1880	170	2	1	6	9	2	0	12	12	ns
prot1881	399	0	1	1.5	1.5	1	1	1.5	3	ns
prot1882	504	2	0	1.2	4.8	2	2	2.4	1.2	ns
prot1883	359	2	1	2	6	1	3	4	2	ns
prot1884	85	1	0	6	0	1	5	3	3	sig
prot1885	186	0	1	1.5	1.5	5	2	3	1.5	ns
prot1886	231	1	4	1.2	1.2	2	1	1.2	0	ns
prot1887	161	1	2	2	0	0	0	2	6	ns
prot1888	296	1	0	9	3	1	1	3	12	ns
prot1889	362	1	4	4.5	1.5	1	1	1.5	7.5	ns
prot1890	492	0	0	2.4	1.2	1	0	2.4	1.2	ns
prot1891	240	0	2	2	0	3	3	12	6	sig
prot1892	587	1	2	9	6	1	1	0	3	ns
prot1893	523	1	1	0	0	4	2	3	3	sig
prot1894	979	1	0	0	2.4	2	6	3.6	2.4	sig
prot1895	2381	1	0	2	2	0	1	0	0	ns
prot1896	246	0	0	3	0	3	1	3	3	ns
prot1897	309	3	2	1.5	1.5	1	2	4.5	1.5	ns
prot1898	214	2	2	0	3.6	0	2	1.2	6	ns
prot1899	659	1	2	2	2	1	1	2	2	sig
prot1900	185	1	3	0	0	1	2	6	6	ns
prot1901	201	0	0	1.5	0	0	3	0	3	ns
prot1902	464	1	3	2.4	0	2	2	4.8	2.4	sig
prot1903	298	1	0	0	2	1	1	0	0	ns
prot1904	502	1	0	0	3	0	2	0	0	ns
prot1905	295	2	0	0	1.5	2	1	0	0	ns
prot1906	1921	6	1	2.4	1.2	0	0	2.4	1.2	ns
prot1907	900	1	3	4	2	0	0	0	4	ns
prot1908	1567	1	0	0	3	0	1	6	6	ns
prot1909	659	2	0	1.5	6	5	1	1.5	3	ns
prot1910	909	1	1	0	2.4	1	2	0	2.4	ns
prot1911	193	0	0	0	2	0	0	0	2	ns
prot1912	431	0	0	0	0	0	0	0	0	ns
prot1913	118	1	2	0	4.5	1	0	0	0	ns
prot1914	229	5	3	3.6	2.4	4	2	4.8	10.8	sig
prot1915	232	1	3	4	4	4	2	8	4	sig
prot1916	267	3	4	3	6	3	2	9	6	sig
prot1917	266	2	1	6	3	3	1	7.5	1.5	ns
prot1918	183	2	1	1.2	0	0	1	2.4	0	ns
prot1919	909	4	1	8	2	2	3	2	6	ns
prot1920	219	1	3	6	3	4	4	3	0	ns
prot1921	141	6	3	1.5	3	0	2	1.5	1.5	ns
prot1922	154	4	1	0	1.2	4	1	2.4	1.2	ns
prot1923	243	0	2	0	0	1	1	2	0	ns
prot1924	135	1	2	6	0	2	2	9	0	ns
prot1925	315	1	1	4.5	0	8	2	3	9	sig
prot1926	517	2	5	1.2	2.4	2	2	1.2	1.2	ns
prot1927	127	1	0	2	4	0	0	2	0	ns
prot1928	439	4	0	9	9	1	0	3	6	ns
prot1929	398	2	2	0	4.5	2	2	1.5	4.5	ns
prot1930	462	0	0	0	2.4	0	1	1.2	1.2	ns
prot1931	202	0	2	0	2	1	0	4	4	ns
prot1932	114	3	0	3	6	0	0	0	3	ns
prot1933	137	1	3	6	1.5	1	0	0	0	ns
prot1934	124	2	1	1.2	1.2	0	3	2.4	0	ns
prot1935	641	0	2	0	0	2	1	4	2	ns
prot1936	415	0	4	0	3	2	1	3	3	ns
prot1937	448	0	1	0	1.5	0	2	0	3	ns
prot1938	572	1	1	3.6	1.2	1	3	0	0	ns
prot1939	819	0	2	0	6	1	0	4	2	ns
prot1940	365	1	1	0	9	0	0	3	3	ns
prot1941	600	1	0	0	1.5	1	0	1.5	1.5	ns
prot1942	692	5	0	0	1.2	0	1	1.2	2.4	ns
prot1943	244	2	1	0	2	1	1	4	0	ns
prot1944	203	1	0	3	3	4	2	6	6	sig
prot1945	383	2	0	1.5	1.5	1	0	1.5	1.5	ns
prot1946	208	1	0	1.2	3.6	2	2	0	2.4	ns
prot1947	292	0	0	2	0	1	1	0	2	ns
prot1948	288	1	1	6	3	6	6	27	18	sig
prot1949	111	2	1	3	0	2	1	1.5	0	ns
prot1950	309	2	1	2.4	0	0	1	1.2	1.2	ns
prot1951	555	1	1	4	0	2	0	2	0	ns
prot1952	719	1	1	0	3	2	2	6	18	sig
prot1953	548	1	0	4.5	6	0	1	0	1.5	ns
prot1954	209	2	3	1.2	2.4	3	3	7.2	10.8	sig
prot1955	561	1	1	0	0	1	1	2	2	ns
prot1956	575	1	2	6	0	1	0	0	3	ns
prot1957	193	0	1	3	6	0	0	4.5	1.5	ns
prot1958	476	1	0	0	2.4	0	1	1.2	0	ns
prot1959	426	1	1	0	2	3	0	2	0	ns
prot1960	210	1	1	0	3	3	0	0	3	ns
prot1961	167	1	1	4.5	4.5	0	2	1.5	0	ns
prot1962	255	1	0	0	1.2	4	1	1.2	1.2	ns
prot1963	259	0	2	0	2	4	2	4	4	sig
prot1964	828	1	1	3	3	2	2	3	3	ns
prot1965	491	1	1	1.5	0	0	0	3	0	ns
prot1966	116	1	2	1.2	3.6	1	0	1.2	3.6	ns
prot1967	392	0	1	2	0	0	2	8	0	ns
prot1968	278	0	0	3	0	2	2	6	9	sig
prot1969	275	0	0	3	3	3	6	4.5	4.5	sig
prot1970	542	0	0	1.2	1.2	0	0	0	0	ns
prot1971	303	0	2	2	2	2	0	0	0	ns
prot1972	206	0	1	6	0	2	2	0	0	ns
prot1973	575	2	0	1.5	0	1	0	0	0	ns
prot1974	882	0	0	1.2	2.4	0	2	2.4	1.2	ns
prot1975	503	2	1	2	2	1	1	2	4	ns
prot1976	350	1	0	6	6	2	1	3	3	sig
prot1977	277	2	0	1.5	1.5	2	2	3	3	sig
prot1978	251	3	1	0	1.2	2	0	1.2	1.2	ns
prot1979	223	0	0	2	2	1	2	2	6	ns
prot1980	109	3	5	3	12	2	1	9	3	ns
prot1981	1093	1	3	4.5	1.5	6	1	7.5	0	ns
prot1982	123	1	1	4.8	1.2	1	1	2.4	1.2	ns
prot1983	160	1	1	4	6	5	1	2	2	sig
prot1984	160	1	0	0	6	2	3	0	3	ns
prot1985	433	3	1	0	4.5	4	4	3	3	sig
prot1986	214	3	0	1.2	1.2	2	2	2.4	2.4	sig
prot1987	114	2	1	2	2	1	1	4	4	ns
prot1988	178	2	0	9	3	4	0	3	3	ns
prot1989	248	0	0	0	1.5	3	1	1.5	3	ns
prot1990	49	0	2	1.2	1.2	5	1	2.4	1.2	ns
prot1991	86	0	2	10	0	1	3	0	0	ns
prot1992	335	2	0	3	15	1	2	0	0	ns
prot1993	171	2	2	0	4.5	8	2	1.5	1.5	sig
prot1994	214	5	0	1.2	2.4	2	3	3.6	2.4	ns
prot1995	108	0	0	2	2	4	1	2	4	ns
prot1996	115	0	0	3	0	2	2	3	9	ns
prot1997	96	2	2	1.5	1.5	4	1	1.5	1.5	sig
prot1998	82	0	1	3.6	0	1	0	2.4	1.2	ns
prot1999	365	1	1	8	4	2	2	4	6	sig
[truncated: 1,549 more rows]
