# Supplementary material for: Protein complex-based analysis is resistant to the obfuscating consequences of batch effects --- a case study in clinical proteomics
Source: BMC Genomics. 2017 Mar 14;18(Suppl 2):142. doi: 10.1186/s12864-017-3490-3 (PMC5374662; doi:10.1186/s12864-017-3490-3)
Supplement: Supplementary file 2 — Simulated data D2.2H. (ZIP 3730 kb) [file 12864_2017_3490_MOESM2_ESM.zip › D2.2.381.txt]

protLen	X0	X0.1	X0.2	X0.3	X1	X1.1	X1.2	X1.3	sig
prot1	1338	858	892	1058.4	1048.8	881	928	1100.4	1048.8	ns
prot2	2199	23	28	52.5	37.5	26	33	34.5	46.5	ns
prot3	1538	42	35	111	111	27	34	90	99	ns
prot4	2319	20	15	52	36	25	31	50	48	ns
prot5	1392	44	36	50.4	60	50	47	70.8	51.6	ns
prot6	1985	39	37	34.5	54	47	56	87	64.5	sig
prot7	1262	50	49	147	159	49	46	135	186	ns
prot8	3862	22	19	48	42	9	27	24	38	ns
prot9	1295	46	40	60	51.6	35	41	58.8	45.6	ns
prot10	4287	10	6	16.5	22.5	9	9	15	19.5	ns
prot11	1277	48	49	123	117	34	38	111	123	ns
prot12	3587	8	7	18	6	4	11	18	36	ns
prot13	774	66	83	88.8	79.2	80	89	87.6	109.2	sig
prot14	1960	2	5	7.5	12	36	18	13.5	22.5	sig
prot15	858	76	61	195	189	62	69	219	228	ns
prot16	693	83	80	144	180	84	63	176	174	ns
prot17	748	69	63	72	52.8	61	82	70.8	81.6	ns
prot18	875	51	33	72	66	43	29	81	76.5	ns
prot19	1755	16	10	30	27	16	19	39	39	ns
prot20	839	30	37	66	84	34	36	68	80	ns
prot21	857	30	33	26.4	42	33	29	32.4	27.6	ns
prot22	1248	27	22	37.5	36	23	23	40.5	40.5	ns
prot23	1308	18	19	75	33	17	22	75	54	ns
prot24	1260	13	18	24	28	16	14	34	32	ns
prot25	1487	4	6	7.2	4.8	6	7	6	8.4	ns
prot26	477	92	87	117	117	86	90	111	132	ns
prot27	1324	25	17	84	84	18	21	66	84	ns
prot28	997	19	15	36	38	63	45	126	96	sig
prot29	623	117	98	120	124.8	92	118	133.2	141.6	ns
prot30	657	94	113	136.5	175.5	115	101	138	186	ns
prot31	1735	16	13	54	45	7	9	27	39	ns
prot32	904	17	15	30	30	32	16	36	28	sig
prot33	446	181	192	249.6	213.6	558	627	702	756	sig
prot34	262	201	207	288	298.5	304	309	373.5	417	sig
prot35	682	95	107	324	300	110	102	351	327	ns
prot36	742	53	48	80	82	44	41	100	114	ns
prot37	630	33	42	51.6	48	34	35	39.6	43.2	ns
prot38	672	36	34	31.5	48	29	34	45	51	ns
prot39	1056	11	22	57	48	26	31	105	93	ns
prot40	1098	24	25	60	36	18	22	52	40	ns
prot41	1192	9	11	10.8	18	18	20	28.8	36	sig
prot42	1888	11	20	16.5	18	15	12	28.5	18	ns
prot43	500	187	160	561	537	167	163	411	534	ns
prot44	610	52	45	112	152	45	45	104	64	ns
prot45	543	37	32	50.4	32.4	29	25	28.8	60	ns
prot46	685	20	25	34.5	37.5	33	19	40.5	54	ns
prot47	546	36	12	87	66	30	33	78	84	ns
prot48	1311	10	7	40	20	14	10	20	22	ns
prot49	1047	7	14	15.6	9.6	16	8	12	9.6	ns
prot50	491	112	139	232.5	226.5	118	126	205.5	202.5	ns
prot51	654	76	72	225	249	81	90	225	204	ns
prot52	639	62	44	116	112	68	64	124	128	sig
prot53	740	56	54	73.2	55.2	77	99	97.2	108	sig
prot54	1143	23	18	36	27	34	36	78	72	sig
prot55	966	16	17	63	45	14	26	45	48	ns
prot56	1042	16	7	16	30	8	7	28	30	ns
prot57	2166	5	7	7.2	7.2	9	6	9.6	8.4	ns
prot58	443	23	32	30	48	38	48	63	57	sig
prot59	589	37	23	102	84	22	23	75	78	ns
prot60	740	27	22	48	40	9	20	40	76	ns
prot61	532	15	18	22.8	22.8	19	18	27.6	33.6	ns
prot62	740	12	12	19.5	13.5	11	13	10.5	9	ns
prot63	727	12	9	30	24	6	7	45	39	ns
prot64	1585	8	5	12	16	10	10	16	36	sig
prot65	479	229	237	292.8	292.8	205	233	298.8	271.2	ns
prot66	364	162	157	228	208.5	137	149	247.5	225	ns
prot67	433	155	147	480	417	169	157	495	513	ns
prot68	346	117	138	286	338	120	133	300	284	ns
prot69	545	106	120	110.4	133.2	90	99	116.4	84	ns
prot70	472	73	70	111	135	136	158	189	219	sig
prot71	478	53	50	147	141	52	51	177	189	ns
prot72	413	44	53	110	68	46	61	108	110	ns
prot73	496	40	38	49.2	52.8	49	30	43.2	34.8	ns
prot74	630	33	33	51	64.5	31	36	54	58.5	ns
prot75	544	25	30	42	60	38	22	96	105	sig
prot76	880	17	14	22	24	32	24	72	60	sig
prot77	684	9	7	8.4	14.4	10	14	12	15.6	ns
prot78	988	8	7	10.5	15	8	9	13.5	22.5	ns
prot79	430	63	65	204	189	74	71	267	231	sig
prot80	707	29	24	58	44	43	52	104	116	sig
prot81	418	23	23	24	32.4	50	58	62.4	76.8	sig
prot82	820	9	16	27	33	17	14	16.5	24	ns
prot83	1450	5	6	39	39	13	7	18	33	ns
prot84	500	67	79	164	168	67	83	144	180	ns
prot85	451	48	65	64.8	62.4	48	63	64.8	63.6	ns
prot86	757	32	21	49.5	39	62	54	111	102	sig
prot87	539	25	25	63	63	34	48	90	72	sig
prot88	455	15	11	26	42	33	27	40	68	sig
prot89	646	19	14	14.4	15.6	23	14	14.4	21.6	ns
prot90	533	12	9	6	15	17	17	18	15	ns
prot91	1101	1	8	27	6	2	3	6	18	ns
prot92	375	160	177	320	340	163	157	356	380	ns
prot93	477	135	120	135.6	142.8	101	111	134.4	122.4	ns
prot94	440	89	71	99	106.5	69	52	97.5	97.5	ns
prot95	445	74	68	186	219	61	62	189	189	ns
prot96	373	56	63	88	86	48	45	86	100	ns
prot97	606	30	24	33.6	37.2	36	24	50.4	34.8	ns
prot98	343	18	26	31.5	31.5	40	65	48	43.5	sig
prot99	403	20	19	66	75	27	26	45	66	ns
prot100	591	17	14	22	40	20	14	30	42	ns
prot101	641	12	10	13.2	10.8	42	42	57.6	32.4	sig
prot102	583	9	10	15	18	9	7	12	19.5	ns
prot103	544	17	17	33	33	13	11	39	33	sig
prot104	2137	9	6	10	12	5	7	20	2	ns
prot105	375	42	31	40.8	50.4	48	66	68.4	57.6	sig
prot106	454	42	42	58.5	64.5	50	36	60	84	ns
prot107	472	37	27	129	111	29	30	93	87	ns
prot108	517	42	34	52	64	33	35	84	66	ns
prot109	464	31	24	32.4	25.2	27	27	25.2	33.6	ns
prot110	637	17	19	40.5	18	25	23	39	24	ns
prot111	423	24	15	57	42	18	18	81	42	ns
prot112	414	11	8	24	42	16	30	60	44	sig
prot113	898	19	11	22.8	16.8	24	22	31.2	31.2	sig
prot114	498	16	14	12	28.5	11	11	21	18	ns
prot115	580	10	13	30	42	21	16	72	81	sig
prot116	448	12	13	20	26	9	16	26	50	sig
prot117	569	6	5	6	7.2	9	9	10.8	12	ns
prot118	1032	6	6	6	6	5	9	10.5	19.5	sig
prot119	357	111	89	297	306	107	103	324	279	ns
prot120	231	63	56	102	132	189	147	336	282	sig
prot121	372	55	43	72	62.4	49	53	56.4	66	ns
prot122	375	42	48	75	57	41	51	58.5	73.5	ns
prot123	507	47	50	180	114	94	60	252	222	sig
prot124	411	36	22	62	70	108	114	234	144	sig
prot125	374	25	21	32.4	31.2	20	17	26.4	30	ns
prot126	827	12	18	27	30	11	17	30	16.5	ns
prot127	774	10	16	48	36	45	51	108	135	sig
prot128	576	5	7	24	8	10	9	12	14	ns
prot129	413	11	18	6	16.8	13	15	8.4	14.4	ns
prot130	569	7	6	15	22.5	13	9	6	19.5	ns
prot131	590	4	12	33	30	57	24	126	99	sig
prot132	774	13	10	20	20	14	12	34	26	sig
prot133	1023	6	9	14.4	13.2	5	7	9.6	9.6	ns
prot134	803	4	7	9	4.5	5	8	10.5	9	ns
prot135	242	53	51	216	216	54	56	168	135	ns
prot136	439	61	48	122	116	98	122	252	196	sig
prot137	318	56	57	69.6	85.2	60	54	72	66	ns
prot138	278	54	66	103.5	75	78	70	117	135	sig
prot139	309	42	40	186	114	96	84	246	282	sig
prot140	568	30	38	84	72	32	27	74	56	ns
prot141	316	32	38	43.2	42	28	30	38.4	37.2	ns
prot142	283	32	25	48	42	33	34	37.5	48	ns
prot143	608	26	32	93	69	29	27	69	96	ns
prot144	673	15	16	32	52	25	19	30	34	ns
prot145	414	24	18	14.4	22.8	17	24	21.6	27.6	ns
prot146	707	19	13	28.5	27	21	17	33	25.5	ns
prot147	406	18	15	45	54	14	14	36	39	ns
prot148	510	15	20	20	26	22	18	50	64	sig
prot149	500	9	16	25.2	21.6	14	12	15.6	16.8	ns
prot150	350	15	10	12	15	14	12	33	22.5	sig
prot151	683	11	11	48	24	26	24	84	102	sig
prot152	569	6	12	30	22	10	16	36	32	sig
prot153	450	14	13	14.4	16.8	21	24	46.8	28.8	sig
prot154	399	12	9	21	13.5	39	39	45	45	sig
prot155	713	7	2	15	24	3	8	27	24	ns
prot156	564	8	14	10	20	7	14	12	24	ns
prot157	1149	5	10	10.8	9.6	21	24	18	21.6	sig
prot158	721	4	1	9	7.5	11	5	6	6	ns
prot159	260	175	201	615	576	234	199	567	579	ns
prot160	372	125	146	260	324	146	122	264	272	ns
prot161	297	94	99	116.4	121.2	92	94	99.6	110.4	ns
prot162	276	40	55	76.5	66	52	56	91.5	61.5	ns
prot163	480	32	23	84	108	35	29	102	99	ns
prot164	299	34	31	68	56	35	30	56	40	ns
prot165	317	29	27	27.6	34.8	22	23	34.8	49.2	ns
prot166	437	20	14	36	42	30	24	24	45	ns
prot167	537	22	16	60	69	17	29	72	54	ns
prot168	228	14	14	58	42	19	24	50	50	ns
prot169	289	26	19	25.2	19.2	14	18	26.4	27.6	ns
prot170	341	21	22	19.5	30	36	40	39	60	sig
prot171	445	15	15	57	39	15	10	60	51	ns
prot172	458	19	8	22	26	29	31	32	32	sig
prot173	450	13	14	8.4	20.4	7	11	16.8	19.2	ns
prot174	588	14	14	21	19.5	8	11	16.5	19.5	ns
prot175	761	12	9	33	27	18	30	66	72	sig
prot176	519	8	6	10	16	30	33	90	54	sig
prot177	1216	8	5	9.6	15.6	13	7	14.4	9.6	ns
prot178	605	6	6	13.5	13.5	12	9	12	10.5	ns
prot179	748	4	7	27	51	6	2	36	27	ns
prot180	460	8	15	22	24	22	18	40	40	sig
prot181	645	12	8	10.8	4.8	4	10	24	10.8	sig
prot182	528	3	10	7.5	10.5	11	6	9	7.5	ns
prot183	958	4	4	24	18	5	8	15	18	ns
prot184	4213	3	1	8	4	1	3	6	8	ns
prot185	1921	7	3	4.8	6	5	4	2.4	2.4	ns
prot186	333	155	144	220.5	202.5	252	316	417	459	sig
prot187	229	119	101	318	318	91	104	333	366	ns
prot188	413	58	45	84	78	35	43	96	74	ns
prot189	437	39	49	44.4	52.8	43	38	62.4	48	ns
prot190	459	24	31	37.5	63	31	34	43.5	52.5	ns
prot191	170	29	34	93	87	25	37	108	81	ns
prot192	200	36	49	88	70	43	51	96	78	ns
prot193	396	44	33	43.2	28.8	25	38	34.8	43.2	ns
prot194	219	16	24	34.5	28.5	25	17	33	31.5	ns
prot195	509	26	29	54	99	66	81	234	252	sig
prot196	255	21	21	48	54	21	20	44	42	ns
prot197	343	18	12	24	16.8	11	15	27.6	20.4	ns
prot198	453	28	16	25.5	22.5	34	23	54	54	sig
prot199	418	16	16	54	45	13	10	42	33	ns
prot200	506	12	13	28	16	11	14	18	40	ns
prot201	545	17	23	18	18	11	24	16.8	22.8	sig
prot202	406	9	11	28.5	18	9	11	19.5	13.5	ns
prot203	586	12	16	39	27	13	9	45	60	ns
prot204	570	8	11	24	8	8	7	16	16	ns
prot205	868	12	5	16.8	12	4	14	15.6	6	ns
prot206	508	8	6	18	4.5	8	7	9	16.5	ns
prot207	715	7	10	12	21	5	10	9	27	ns
prot208	622	7	11	18	8	26	22	36	40	sig
prot209	463	9	6	10.8	10.8	8	8	12	9.6	ns
prot210	756	6	6	12	16.5	5	7	10.5	13.5	ns
prot211	520	4	3	33	39	9	5	42	21	ns
prot212	858	7	0	10	14	10	3	16	2	ns
prot213	463	4	3	9.6	3.6	11	11	15.6	6	sig
prot214	248	81	83	123	145.5	69	80	139.5	144	ns
prot215	386	53	49	159	195	58	54	201	156	sig
prot216	252	44	49	106	112	43	39	96	116	ns
prot217	271	60	48	60	39.6	54	53	61.2	64.8	ns
prot218	367	37	39	66	67.5	39	51	67.5	58.5	ns
prot219	335	48	35	153	111	44	43	129	117	ns
prot220	600	28	40	70	66	28	29	52	62	ns
prot221	232	36	44	43.2	45.6	36	34	39.6	40.8	ns
prot222	273	39	41	52.5	55.5	31	41	54	52.5	ns
prot223	243	32	34	117	117	36	41	87	90	ns
prot224	223	38	24	64	50	66	45	92	72	sig
prot225	250	28	25	25.2	32.4	28	24	27.6	26.4	ns
prot226	223	31	31	33	48	22	24	39	34.5	ns
prot227	289	29	22	66	99	30	28	87	99	ns
prot228	378	24	24	46	54	29	19	50	62	ns
prot229	410	15	19	25.2	26.4	18	23	19.2	33.6	ns
prot230	389	18	18	21	27	22	29	30	34.5	ns
prot231	610	17	22	27	60	15	16	27	42	ns
prot232	243	15	22	28	28	14	17	34	28	ns
prot233	397	11	17	14.4	12	10	15	15.6	14.4	ns
prot234	229	7	2	19.5	21	11	11	15	16.5	ns
prot235	321	10	19	39	33	16	14	63	54	sig
prot236	447	9	11	26	22	9	9	20	18	ns
prot237	272	16	9	15.6	18	11	10	18	18	ns
prot238	645	8	11	15	21	8	12	13.5	16.5	ns
prot239	709	7	6	6	42	6	5	18	12	ns
prot240	513	8	15	24	24	8	14	36	12	ns
prot241	314	15	10	13.2	13.2	18	13	10.8	10.8	ns
prot242	388	3	6	12	6	6	4	9	9	sig
prot243	956	3	5	3	15	4	5	9	6	ns
prot244	128	232	208	406	404	215	258	474	416	ns
prot245	197	64	74	85.2	76.8	140	148	157.2	156	sig
prot246	334	57	59	102	117	65	70	102	114	ns
prot247	175	33	37	120	102	56	54	153	111	ns
prot248	162	64	44	118	126	60	59	142	120	ns
prot249	305	34	32	40.8	16.8	114	99	140.4	133.2	sig
prot250	312	34	43	60	63	31	43	60	60	ns
prot251	300	35	48	99	87	36	30	108	87	ns
prot252	127	37	45	80	84	32	33	88	76	ns
prot253	191	37	32	37.2	62.4	28	41	37.2	38.4	ns
prot254	211	31	16	58.5	42	40	40	46.5	55.5	ns
prot255	199	38	29	87	117	43	41	123	114	sig
prot256	266	33	36	72	74	82	60	116	100	sig
prot257	322	17	23	20.4	25.2	36	25	21.6	22.8	ns
prot258	313	25	29	45	30	56	40	75	60	sig
prot259	286	24	20	33	69	18	19	75	60	ns
prot260	265	16	10	20	16	11	13	36	18	ns
prot261	466	17	19	14.4	18	16	11	20.4	22.8	ns
prot262	455	20	11	12	28.5	11	23	25.5	21	ns
prot263	185	15	21	57	60	10	25	39	33	ns
prot264	209	21	13	30	26	32	30	56	60	sig
prot265	433	19	23	12	24	16	21	21.6	14.4	ns
prot266	247	17	19	19.5	27	12	17	22.5	34.5	ns
prot267	331	17	12	51	36	13	14	36	21	ns
prot268	452	11	12	26	26	20	19	26	22	ns
prot269	348	12	17	18	9.6	13	13	9.6	13.2	ns
prot270	533	9	10	15	13.5	12	12	13.5	13.5	sig
prot271	342	7	13	30	36	9	9	24	27	ns
prot272	229	11	4	24	22	10	16	20	14	ns
prot273	581	13	11	14.4	12	7	15	9.6	15.6	ns
prot274	389	12	8	12	10.5	5	5	13.5	9	ns
prot275	368	6	6	24	27	14	11	6	24	ns
prot276	350	6	7	18	10	5	12	24	22	ns
prot277	502	6	7	9.6	14.4	11	11	12	10.8	ns
prot278	588	8	8	10.5	16.5	8	4	4.5	4.5	ns
prot279	404	12	6	33	18	9	8	24	30	ns
prot280	281	4	7	2	10	10	4	12	40	sig
prot281	475	6	3	7.2	4.8	0	7	2.4	8.4	ns
prot282	264	5	2	10.5	12	8	13	9	7.5	ns
prot283	428	8	8	18	21	4	7	18	21	ns
prot284	605	3	9	6	20	6	3	14	12	ns
prot285	546	7	2	8.4	4.8	1	6	8.4	6	ns
prot286	393	9	8	10.5	7.5	4	1	6	7.5	ns
prot287	651	1	6	6	30	8	4	15	9	ns
prot288	386	4	3	2	6	5	1	12	14	ns
prot289	127	194	171	231.6	238.8	176	221	242.4	240	ns
prot290	307	129	147	235.5	208.5	117	158	211.5	214.5	ns
prot291	151	77	60	204	207	85	67	249	180	ns
prot292	246	31	30	54	56	34	34	72	68	ns
prot293	201	35	30	36	25.2	25	29	37.2	37.2	ns
prot294	295	28	32	46.5	39	40	32	45	43.5	ns
prot295	377	39	25	63	72	32	31	90	66	ns
prot296	232	19	17	62	74	33	26	60	48	ns
prot297	333	28	32	34.8	37.2	20	23	32.4	26.4	ns
prot298	276	29	27	33	40.5	22	24	45	31.5	ns
prot299	225	20	18	63	72	24	19	69	66	ns
prot300	152	17	22	38	28	22	26	38	34	ns
prot301	268	26	20	28.8	28.8	30	31	25.2	38.4	ns
prot302	261	20	19	19.5	42	21	28	42	31.5	ns
prot303	234	28	19	54	60	23	23	66	78	ns
prot304	203	18	13	46	60	21	22	42	30	ns
prot305	277	23	17	24	19.2	22	12	22.8	20.4	ns
prot306	224	16	21	19.5	31.5	27	33	22.5	30	sig
prot307	260	14	19	33	57	14	13	51	51	ns
prot308	278	23	20	38	26	34	34	44	54	sig
prot309	420	18	17	18	16.8	14	14	20.4	19.2	ns
prot310	424	9	13	22.5	27	16	19	24	25.5	ns
prot311	219	6	21	36	36	16	25	57	48	sig
prot312	277	11	19	18	12	17	8	28	32	ns
prot313	279	10	4	8.4	10.8	12	8	8.4	19.2	ns
prot314	558	11	6	19.5	27	18	13	25.5	21	ns
prot315	822	5	6	21	30	9	5	30	33	ns
prot316	423	10	6	18	26	33	36	42	48	sig
prot317	301	8	7	10.8	13.2	4	13	7.2	4.8	ns
prot318	477	13	15	12	7.5	14	14	13.5	9	ns
prot319	354	14	12	42	12	11	4	27	42	ns
prot320	538	15	6	14	6	8	4	10	20	ns
prot321	330	9	13	12	12	8	12	13.2	10.8	ns
prot322	345	4	5	10.5	10.5	13	4	7.5	9	ns
prot323	290	8	5	12	15	5	8	15	9	ns
prot324	587	9	4	8	12	2	9	14	14	ns
prot325	416	7	4	3.6	8.4	5	5	6	10.8	ns
prot326	806	6	12	12	10.5	7	4	7.5	10.5	ns
prot327	243	12	9	30	27	14	7	39	33	sig
prot328	674	4	6	24	0	5	3	14	4	ns
prot329	297	10	9	12	13.2	8	7	8.4	8.4	ns
prot330	558	9	5	12	7.5	9	8	12	7.5	ns
prot331	340	9	4	6	15	7	5	9	15	ns
prot332	546	7	7	18	8	13	9	20	18	ns
prot333	193	5	8	8.4	7.2	7	5	7.2	6	ns
prot334	641	4	6	9	12	4	7	6	6	ns
prot335	452	6	4	15	21	6	10	33	15	sig
prot336	481	3	9	10	10	6	8	8	8	ns
prot337	355	2	5	4.8	3.6	6	1	4.8	4.8	ns
prot338	530	5	3	7.5	1.5	0	2	7.5	4.5	ns
prot339	374	2	4	9	0	5	3	6	27	ns
prot340	253	7	5	8	18	8	2	22	22	sig
prot341	442	3	3	3.6	6	2	4	6	2.4	ns
prot342	861	7	7	4.5	6	6	6	1.5	12	ns
prot343	413	5	7	21	12	6	9	54	27	sig
prot344	648	7	2	0	12	4	6	6	4	ns
prot345	719	2	2	7.2	3.6	4	5	7.2	6	ns
prot346	786	7	6	3	7.5	4	4	7.5	4.5	ns
prot347	596	4	2	3	15	5	5	33	27	sig
prot348	777	4	2	10	4	6	7	12	6	ns
prot349	798	3	2	15.6	7.2	1	1	2.4	0	ns
prot350	141	217	229	325.5	337.5	672	705	1147.5	1129.5	sig
prot351	221	151	160	420	417	163	134	444	375	ns
prot352	283	63	76	112	134	56	68	138	154	ns
prot353	246	53	59	68.4	84	55	68	75.6	82.8	ns
prot354	212	48	31	73.5	69	33	56	72	60	ns
prot355	219	31	39	93	114	33	39	120	105	ns
prot356	448	37	39	70	76	35	45	64	78	ns
prot357	351	29	38	44.4	48	46	36	32.4	37.2	ns
prot358	161	37	24	40.5	45	69	93	121.5	139.5	sig
prot359	178	31	28	105	93	15	38	72	84	ns
prot360	178	20	16	34	38	28	60	64	108	sig
prot361	250	22	29	19.2	21.6	29	22	30	27.6	ns
prot362	238	19	24	31.5	42	26	29	45	28.5	ns
prot363	261	24	19	45	78	21	17	60	75	ns
prot364	194	16	22	34	32	20	18	46	28	ns
prot365	234	17	22	20.4	25.2	24	24	14.4	18	ns
prot366	337	26	16	21	24	13	13	25.5	30	ns
prot367	296	18	21	39	39	23	16	27	45	ns
prot368	248	16	13	32	30	11	14	30	38	ns
prot369	311	14	13	14.4	31.2	14	14	15.6	26.4	ns
prot370	224	11	15	24	16.5	12	6	24	24	ns
prot371	279	20	11	45	18	19	7	48	66	ns
prot372	471	20	19	28	26	13	13	32	42	ns
prot373	218	11	7	10.8	10.8	8	8	8.4	16.8	ns
prot374	249	14	17	9	19.5	18	17	24	21	ns
prot375	312	18	13	36	27	19	21	42	36	ns
prot376	402	11	10	26	28	14	9	28	22	ns
prot377	196	13	8	14.4	20.4	14	11	10.8	12	ns
prot378	285	12	13	13.5	16.5	10	11	19.5	19.5	ns
prot379	292	11	18	33	48	5	17	54	36	ns
prot380	227	14	9	24	22	9	13	18	28	ns
prot381	322	2	12	13.2	12	11	6	8.4	7.2	ns
prot382	449	14	4	12	13.5	5	13	15	18	ns
prot383	373	13	10	48	30	8	16	33	42	ns
prot384	239	6	12	18	10	12	10	16	10	ns
prot385	235	13	6	9.6	9.6	25	14	10.8	19.2	sig
prot386	267	8	9	16.5	16.5	12	30	63	40.5	sig
prot387	262	9	12	18	24	2	11	24	18	ns
prot388	241	4	7	6	10	13	7	36	32	sig
prot389	315	5	5	13.2	16.8	7	8	12	4.8	ns
prot390	997	10	3	13.5	12	12	14	12	6	sig
prot391	392	3	4	15	9	9	6	18	18	ns
prot392	558	8	7	18	16	3	7	10	20	ns
prot393	468	5	5	7.2	6	8	4	4.8	3.6	sig
prot394	253	10	7	7.5	6	7	7	7.5	7.5	ns
prot395	248	10	11	27	30	4	11	18	27	ns
prot396	527	9	8	24	14	3	5	18	16	ns
prot397	432	5	1	3.6	7.2	6	2	2.4	7.2	ns
prot398	455	14	3	12	12	6	7	10.5	6	ns
prot399	529	4	6	21	9	18	2	6	27	sig
prot400	375	4	7	20	10	8	2	8	10	ns
prot401	287	3	7	7.2	7.2	8	3	2.4	4.8	ns
prot402	332	3	1	7.5	7.5	2	8	9	4.5	ns
prot403	541	7	5	3	15	7	3	9	27	ns
prot404	280	7	9	6	14	8	6	4	10	ns
prot405	458	5	8	4.8	12	11	9	4.8	10.8	ns
prot406	291	2	8	9	4.5	6	1	9	1.5	ns
prot407	548	7	6	9	24	11	10	21	21	ns
prot408	292	3	4	6	4	5	6	6	8	ns
prot409	559	2	7	4.8	3.6	3	5	7.2	3.6	ns
prot410	859	2	4	1.5	6	3	2	3	4.5	ns
prot411	484	4	6	9	12	4	1	9	9	ns
prot412	117	137	129	264	326	144	161	280	280	ns
prot413	182	143	137	171.6	146.4	143	123	151.2	135.6	ns
prot414	226	114	98	142.5	184.5	99	99	141	126	ns
prot415	179	69	68	189	192	86	92	231	237	ns
prot416	129	74	62	90	106	63	57	140	136	ns
prot417	222	62	64	45.6	55.2	52	42	67.2	79.2	ns
prot418	353	41	45	58.5	55.5	25	37	61.5	54	ns
prot419	157	38	50	114	90	47	31	114	114	ns
prot420	376	30	33	40	54	34	40	52	46	ns
prot421	429	33	25	40.8	20.4	24	31	33.6	28.8	ns
prot422	182	25	17	39	40.5	26	24	36	45	ns
prot423	187	26	19	60	57	19	28	63	90	ns
prot424	206	27	18	42	50	17	19	36	52	ns
prot425	319	34	17	31.2	26.4	22	21	30	30	ns
prot426	533	20	18	24	28.5	24	21	34.5	24	ns
prot427	182	19	17	42	60	15	24	75	48	ns
prot428	260	13	10	24	62	15	15	42	26	ns
prot429	181	11	15	25.2	19.2	57	78	50.4	68.4	sig
prot430	246	20	23	19.5	22.5	17	17	31.5	30	ns
prot431	156	14	23	33	48	28	10	57	30	ns
prot432	213	12	20	36	32	18	12	48	38	ns
prot433	295	10	6	4.8	10.8	14	2	13.2	7.2	ns
prot434	610	13	11	16.5	15	19	16	7.5	19.5	ns
prot435	152	12	12	39	36	16	21	42	21	ns
prot436	470	16	13	18	18	20	11	36	14	ns
prot437	278	9	21	15.6	12	11	10	12	14.4	ns
prot438	250	17	13	9	19.5	9	16	27	18	ns
prot439	265	16	10	45	48	15	14	51	24	ns
prot440	327	7	7	32	20	11	5	28	20	ns
prot441	577	10	8	10.8	6	15	12	24	21.6	sig
prot442	236	8	7	13.5	16.5	18	24	39	21	sig
prot443	347	13	8	27	24	8	13	36	33	ns
prot444	177	16	11	8	18	11	9	22	6	ns
prot445	261	10	8	10.8	13.2	12	6	12	10.8	ns
prot446	357	3	9	13.5	15	21	18	22.5	31.5	sig
prot447	379	7	11	42	39	14	5	51	24	ns
prot448	172	12	9	26	18	13	8	18	28	ns
prot449	161	4	8	10.8	21.6	6	8	10.8	14.4	ns
prot450	466	10	13	24	9	9	10	12	16.5	ns
prot451	165	6	8	42	15	4	6	24	18	ns
prot452	245	4	8	12	22	6	8	10	10	ns
prot453	222	4	6	9.6	7.2	10	15	8.4	9.6	ns
prot454	428	11	4	13.5	12	10	10	9	10.5	ns
prot455	227	8	6	24	12	2	7	12	21	ns
prot456	420	10	7	2	10	9	11	20	10	ns
prot457	171	6	4	12	10.8	10	12	6	2.4	ns
prot458	307	8	4	7.5	9	7	8	6	12	ns
prot459	230	9	8	18	12	3	5	24	36	ns
prot460	343	4	7	6	22	13	5	20	14	sig
prot461	441	14	10	7.2	14.4	12	12	16.8	9.6	sig
prot462	415	4	8	6	1.5	5	4	9	4.5	ns
prot463	270	6	6	15	12	4	3	21	6	ns
prot464	711	4	5	8	8	9	5	16	10	ns
prot465	321	2	9	8.4	9.6	7	11	6	4.8	ns
prot466	238	7	7	19.5	6	6	6	9	7.5	ns
prot467	320	8	10	21	12	10	5	27	24	ns
prot468	274	10	10	18	12	8	7	6	12	ns
prot469	364	5	11	6	6	12	10	12	28.8	sig
prot470	361	7	4	7.5	6	7	4	9	6	ns
prot471	262	8	3	12	15	5	6	18	12	ns
prot472	513	9	5	6	10	1	3	14	10	ns
prot473	569	2	9	1.2	7.2	9	15	7.2	25.2	sig
prot474	387	9	10	12	3	9	4	6	6	ns
prot475	447	1	4	21	15	4	0	12	9	ns
prot476	378	0	6	8	8	4	5	8	16	ns
prot477	251	8	5	3.6	1.2	4	6	2.4	9.6	ns
prot478	468	5	3	4.5	4.5	10	5	4.5	9	ns
prot479	544	7	7	18	9	5	4	9	12	ns
prot480	244	3	5	10	10	4	8	4	8	ns
prot481	327	1	4	6	7.2	2	4	3.6	2.4	ns
prot482	494	1	1	6	7.5	1	2	1.5	6	ns
prot483	192	169	177	468	552	310	382	966	1116	sig
prot484	243	128	126	244	242	117	121	256	222	ns
prot485	149	50	39	49.2	60	43	47	37.2	49.2	ns
prot486	236	36	36	66	57	37	42	66	43.5	ns
prot487	134	40	36	108	81	38	33	102	132	ns
prot488	103	35	33	80	74	36	28	94	100	ns
prot489	103	38	42	42	48	30	34	50.4	36	ns
prot490	103	36	32	52.5	55.5	32	31	48	43.5	ns
prot491	271	33	32	78	111	29	32	111	93	ns
prot492	257	29	25	56	78	38	52	98	112	sig
prot493	174	12	19	16.8	20.4	15	7	20.4	22.8	ns
prot494	165	26	15	34.5	48	30	39	40.5	45	ns
prot495	251	19	15	66	45	24	30	180	120	sig
prot496	265	24	33	42	36	12	23	38	30	ns
prot497	193	18	22	31.2	24	29	22	12	33.6	ns
prot498	137	12	21	40.5	39	20	28	28.5	25.5	ns
prot499	149	30	23	81	72	25	13	66	48	ns
prot500	291	24	21	50	56	16	27	52	34	ns
prot501	227	19	19	20.4	21.6	12	18	19.2	19.2	ns
prot502	198	18	11	22.5	21	18	18	22.5	19.5	ns
prot503	194	13	19	54	51	18	17	54	51	ns
prot504	234	19	16	28	34	12	21	28	30	ns
prot505	247	15	20	15.6	22.8	11	13	16.8	21.6	ns
prot506	145	14	16	30	28.5	38	38	34.5	48	sig
prot507	141	11	18	54	63	14	15	57	45	ns
prot508	187	18	10	34	40	13	14	38	22	ns
prot509	165	13	13	21.6	16.8	20	21	39.6	36	sig
prot510	166	19	12	22.5	25.5	22	23	25.5	27	ns
prot511	225	21	18	33	45	17	8	27	63	ns
prot512	239	12	17	32	20	50	26	48	80	sig
prot513	275	16	8	13.2	14.4	25	21	9.6	10.8	ns
prot514	206	10	13	16.5	9	12	15	15	16.5	ns
prot515	322	15	11	24	39	21	5	57	39	ns
prot516	178	12	14	26	36	12	16	40	26	ns
prot517	227	11	16	14.4	18	3	13	20.4	18	ns
prot518	237	16	16	21	18	12	18	16.5	12	ns
prot519	254	10	16	45	27	17	10	39	30	ns
prot520	208	20	18	22	34	31	9	32	72	sig
prot521	153	10	8	15.6	18	10	8	19.2	15.6	ns
prot522	244	10	21	27	25.5	11	14	18	27	ns
prot523	287	10	11	24	24	13	5	12	39	ns
prot524	206	13	11	14	26	11	8	26	26	ns
prot525	244	15	10	12	14.4	6	6	13.2	7.2	ns
prot526	383	5	8	19.5	13.5	15	18	18	18	sig
prot527	184	8	8	27	21	9	9	27	30	ns
prot528	377	11	10	10	20	4	5	10	14	ns
prot529	355	9	14	1.2	12	6	7	9.6	10.8	ns
prot530	129	7	10	21	13.5	6	8	13.5	15	ns
prot531	162	9	7	33	24	7	13	21	18	ns
prot532	184	7	2	18	10	12	6	20	12	ns
prot533	347	15	10	7.2	7.2	8	6	14.4	2.4	sig
prot534	203	5	2	1.5	9	3	2	16.5	10.5	ns
prot535	1930	10	8	15	30	5	6	18	27	ns
prot536	316	8	7	26	20	7	11	12	16	ns
prot537	198	10	6	9.6	9.6	10	7	8.4	8.4	ns
prot538	250	9	6	12	10.5	5	6	7.5	9	ns
prot539	265	10	2	21	18	6	5	15	21	ns
prot540	469	6	7	12	16	20	16	40	32	sig
prot541	563	7	6	2.4	4.8	13	4	8.4	4.8	ns
prot542	290	6	11	22.5	7.5	7	7	18	13.5	ns
prot543	338	3	10	12	21	3	6	24	24	ns
prot544	449	8	6	10	2	6	5	14	6	ns
prot545	273	7	9	4.8	4.8	12	10	24	21.6	sig
prot546	412	3	7	3	10.5	7	13	9	16.5	ns
prot547	170	7	5	18	15	15	15	36	54	sig
prot548	478	5	4	12	8	7	5	6	6	ns
prot549	302	7	5	7.2	4.8	4	11	4.8	6	ns
prot550	167	4	3	7.5	6	4	4	7.5	7.5	ns
prot551	151	4	3	21	15	9	5	15	24	ns
prot552	816	7	5	10	12	3	6	16	14	ns
prot553	279	3	3	6	4.8	7	2	2.4	2.4	ns
prot554	320	5	4	9	9	4	6	10.5	9	ns
prot555	351	4	0	6	15	5	5	9	15	ns
prot556	242	4	8	10	12	1	6	6	0	ns
prot557	276	2	3	8.4	12	3	1	7.2	6	ns
prot558	565	4	10	3	10.5	4	7	7.5	7.5	sig
prot559	356	2	4	9	0	4	5	9	9	ns
prot560	162	2	4	6	8	2	2	4	12	ns
prot561	155	6	4	8.4	8.4	4	9	3.6	4.8	ns
prot562	484	8	4	6	10.5	12	4	6	9	sig
prot563	462	3	2	9	0	6	7	18	15	sig
prot564	989	2	5	6	12	3	3	6	8	ns
prot565	353	4	2	3.6	6	3	2	2.4	6	ns
prot566	382	2	3	4.5	12	4	6	12	3	ns
prot567	1092	3	1	21	3	2	4	9	15	ns
prot568	158	2	4	4	2	6	3	8	4	sig
prot569	829	4	3	1.2	7.2	0	5	8.4	2.4	ns
prot570	600	2	7	1.5	3	5	2	1.5	4.5	ns
prot571	743	3	3	12	3	9	3	36	9	sig
prot572	271	5	0	12	2	3	4	8	2	ns
prot573	774	2	1	1.2	2.4	1	3	6	4.8	ns
prot574	617	0	0	0	4.5	3	2	3	0	ns
prot575	120	175	159	522	471	202	212	615	570	sig
prot576	257	146	143	242	312	142	138	274	284	ns
prot577	138	158	140	186	189.6	127	161	169.2	157.2	ns
prot578	126	98	87	130.5	129	107	104	177	147	sig
prot579	126	89	82	252	261	92	103	318	345	sig
prot580	126	68	92	162	152	67	87	138	182	ns
prot581	126	96	94	96	115.2	93	87	82.8	114	ns
prot582	126	73	76	145.5	124.5	94	87	109.5	145.5	ns
prot583	126	89	94	282	231	93	82	243	255	ns
prot584	126	76	75	154	218	102	85	176	184	ns
prot585	433	85	74	105.6	122.4	81	75	93.6	112.8	ns
prot586	258	40	37	61.5	61.5	39	33	55.5	48	ns
prot587	219	27	31	93	81	24	26	93	54	ns
prot588	274	31	29	54	78	26	22	62	44	ns
prot589	211	23	28	21.6	21.6	23	24	30	31.2	ns
prot590	203	27	24	48	34.5	35	29	43.5	24	sig
prot591	210	19	37	81	78	32	21	78	57	ns
prot592	190	24	30	54	28	19	24	44	40	ns
prot593	164	14	25	22.8	15.6	20	20	27.6	27.6	sig
prot594	159	29	14	25.5	19.5	21	16	34.5	28.5	ns
prot595	171	21	24	48	51	38	22	108	138	sig
prot596	153	29	30	40	52	23	25	46	38	ns
prot597	176	30	12	22.8	18	22	29	28.8	30	ns
prot598	192	14	17	28.5	37.5	20	25	37.5	30	sig
prot599	352	11	10	39	36	11	20	54	36	ns
prot600	146	17	14	36	26	20	20	28	28	ns
prot601	323	18	10	18	14.4	16	18	18	24	ns
prot602	258	19	22	33	31.5	21	17	16.5	21	ns
prot603	152	11	15	21	42	15	12	45	48	ns
prot604	76	8	23	28	40	14	19	38	36	ns
prot605	128	13	18	22.8	20.4	48	63	86.4	64.8	sig
prot606	187	11	16	40.5	27	17	18	25.5	34.5	ns
prot607	160	18	11	69	63	22	22	57	51	sig
prot608	315	14	20	38	26	18	12	40	32	ns
prot609	129	15	13	10.8	19.2	20	14	14.4	14.4	ns
prot610	185	17	16	24	15	20	13	19.5	18	ns
prot611	146	13	7	30	33	13	11	18	42	ns
prot612	241	7	19	38	36	20	20	44	54	sig
prot613	222	16	19	14.4	24	15	13	13.2	16.8	ns
prot614	205	10	9	19.5	10.5	15	9	27	18	sig
prot615	240	12	12	42	42	24	16	72	60	sig
prot616	99	12	14	22	28	8	7	26	22	ns
prot617	643	14	17	10.8	18	11	11	12	7.2	ns
prot618	239	14	10	10.5	12	14	12	16.5	28.5	sig
prot619	383	13	9	18	51	20	36	78	90	sig
prot620	247	11	18	12	36	8	14	16	18	ns
prot621	189	13	11	8.4	16.8	33	24	25.2	36	sig
prot622	171	9	14	15	27	8	12	9	21	ns
prot623	326	11	12	33	21	13	10	45	18	ns
prot624	231	14	9	18	22	11	10	14	16	ns
prot625	153	10	10	9.6	13.2	11	5	19.2	9.6	ns
prot626	268	11	12	12	21	6	9	18	13.5	ns
prot627	204	3	8	24	24	10	7	12	33	ns
prot628	191	9	14	24	34	10	9	30	26	ns
prot629	114	8	9	10.8	9.6	8	9	13.2	10.8	ns
prot630	419	11	6	15	12	5	6	15	13.5	ns
prot631	141	7	8	24	18	12	11	24	18	ns
prot632	128	9	10	26	18	10	6	18	20	ns
prot633	164	6	5	8.4	6	7	8	8.4	6	ns
prot634	274	18	11	22.5	12	8	7	24	7.5	ns
prot635	188	11	16	24	21	11	9	39	33	ns
prot636	372	9	5	10	18	15	10	16	20	ns
prot637	365	1	10	15.6	9.6	9	8	12	10.8	ns
prot638	145	13	13	4.5	18	6	16	9	12	ns
prot639	159	8	6	15	12	4	7	18	33	ns
prot640	379	7	10	12	18	12	10	8	18	ns
prot641	190	10	8	10.8	10.8	8	10	16.8	8.4	ns
prot642	194	12	4	10.5	10.5	8	6	10.5	12	ns
prot643	178	10	12	24	27	5	8	21	24	ns
prot644	181	3	10	10	8	3	7	10	18	ns
prot645	321	5	7	15.6	18	12	12	9.6	13.2	ns
prot646	192	9	9	10.5	12	2	5	4.5	7.5	ns
prot647	352	8	4	21	30	9	8	27	30	ns
prot648	118	8	13	10	16	4	10	12	20	ns
prot649	410	8	4	8.4	7.2	9	27	21.6	36	sig
prot650	403	11	7	10.5	13.5	9	1	12	4.5	ns
prot651	199	8	5	39	15	7	9	27	18	ns
prot652	457	6	7	20	20	10	5	8	10	ns
prot653	221	11	8	9.6	13.2	7	5	12	8.4	ns
prot654	216	5	9	6	10.5	14	14	15	9	sig
prot655	217	7	5	21	18	7	8	15	18	ns
prot656	172	6	9	10	8	2	4	12	6	ns
prot657	268	4	3	7.2	6	5	6	7.2	3.6	ns
prot658	583	5	8	10.5	13.5	11	9	19.5	13.5	ns
prot659	229	7	5	30	12	10	9	21	30	ns
prot660	177	12	8	20	14	4	7	12	12	ns
prot661	142	15	13	13.2	14.4	5	6	7.2	4.8	ns
prot662	178	5	5	6	16.5	7	9	9	7.5	ns
prot663	111	8	8	18	18	5	3	18	21	ns
prot664	116	4	6	18	10	7	4	12	26	ns
prot665	325	2	6	2.4	3.6	3	9	7.2	6	ns
prot666	268	11	6	7.5	6	3	8	7.5	9	ns
prot667	599	8	5	30	18	10	5	24	39	ns
prot668	341	9	7	10	16	10	4	16	12	ns
prot669	172	5	7	12	9.6	6	9	2.4	4.8	ns
prot670	204	5	4	6	9	8	4	6	12	ns
prot671	171	8	8	21	15	4	0	12	21	ns
prot672	255	9	4	14	8	10	12	20	8	sig
prot673	180	8	6	4.8	2.4	4	4	6	6	ns
prot674	215	6	3	6	4.5	3	4	6	1.5	ns
prot675	211	5	7	12	15	15	15	45	18	sig
prot676	234	2	6	12	10	2	6	6	6	ns
prot677	214	4	3	4.8	6	6	4	7.2	8.4	ns
prot678	180	2	9	13.5	7.5	5	7	15	15	ns
prot679	292	6	2	21	18	8	7	9	18	ns
prot680	387	5	4	8	6	6	8	12	24	sig
prot681	283	1	9	7.2	9.6	9	18	19.2	4.8	sig
prot682	351	1	1	4.5	4.5	0	4	1.5	1.5	ns
prot683	502	7	5	12	12	7	7	9	3	ns
prot684	484	3	3	6	12	2	7	10	6	ns
prot685	345	6	7	6	4.8	4	5	4.8	7.2	ns
prot686	448	6	4	4.5	6	3	4	4.5	6	ns
prot687	277	5	3	15	9	18	21	63	36	sig
prot688	737	4	6	4	6	2	5	6	10	ns
prot689	159	2	0	7.2	3.6	3	3	3.6	8.4	ns
prot690	153	5	5	6	6	3	4	3	13.5	ns
prot691	321	4	2	9	15	2	1	15	15	ns
prot692	373	3	4	14	10	5	7	14	26	sig
prot693	124	5	2	2.4	2.4	4	4	2.4	6	sig
prot694	330	1	5	9	3	4	5	9	1.5	ns
prot695	319	5	4	15	12	5	11	15	39	sig
prot696	272	7	4	12	2	2	2	14	18	ns
prot697	296	4	4	9.6	9.6	3	4	4.8	7.2	ns
prot698	167	2	6	16.5	4.5	15	12	22.5	4.5	sig
prot699	832	6	2	15	18	6	6	15	12	ns
prot700	461	3	5	16	6	3	1	8	10	ns
prot701	152	4	5	3.6	4.8	2	8	4.8	6	ns
prot702	247	6	5	6	3	9	2	4.5	6	ns
prot703	311	7	4	9	6	6	2	6	3	ns
prot704	299	3	5	8	8	6	5	4	12	sig
prot705	383	1	2	1.2	2.4	4	1	1.2	0	ns
prot706	426	4	4	6	4.5	3	1	7.5	9	ns
prot707	155	2	5	15	12	3	5	6	9	ns
prot708	989	2	4	12	0	8	4	6	4	ns
prot709	187	4	6	1.2	1.2	12	10	9.6	9.6	sig
prot710	366	3	4	4.5	4.5	6	3	3	4.5	ns
prot711	715	3	2	12	9	2	4	3	6	ns
prot712	830	3	5	14	2	2	4	8	4	ns
prot713	177	4	0	3.6	1.2	2	3	3.6	3.6	ns
prot714	632	3	5	3	7.5	1	3	4.5	7.5	ns
prot715	444	3	3	9	9	4	3	12	12	ns
prot716	1241	1	3	6	4	4	2	2	4	ns
prot717	685	1	2	2.4	7.2	2	0	4.8	9.6	ns
prot718	387	2	1	6	1.5	2	8	9	3	sig
prot719	322	2	1	3	3	4	2	0	6	ns
prot720	735	2	0	2	0	3	1	4	4	ns
prot721	186	42	47	45.6	39.6	38	34	37.2	46.8	ns
prot722	156	33	47	63	49.5	72	68	91.5	108	sig
prot723	282	37	52	120	147	44	36	144	171	ns
prot724	140	23	26	48	42	20	17	52	62	ns
prot725	137	21	28	31.2	33.6	25	27	31.2	22.8	ns
prot726	124	23	34	51	43.5	26	32	36	55.5	sig
prot727	169	20	17	48	60	22	21	90	81	ns
prot728	142	20	26	46	58	27	17	48	48	ns
prot729	162	27	27	30	18	40	47	37.2	43.2	sig
prot730	200	32	21	30	16.5	22	20	31.5	30	ns
prot731	156	17	14	48	51	13	19	48	57	ns
prot732	306	11	15	32	26	34	27	84	48	sig
prot733	174	20	11	15.6	19.2	20	13	15.6	16.8	ns
prot734	194	16	9	39	25.5	36	40	66	57	sig
prot735	103	19	12	54	42	9	13	45	45	ns
prot736	172	12	9	36	40	13	9	30	28	ns
prot737	180	8	16	16.8	21.6	36	54	25.2	64.8	sig
prot738	184	12	9	13.5	13.5	14	7	22.5	24	ns
prot739	230	12	15	39	39	34	30	90	78	sig
prot740	187	5	14	24	16	7	11	22	32	ns
prot741	189	10	18	12	10.8	19	14	21.6	15.6	ns
prot742	180	20	23	21	28.5	43	27	43.5	33	sig
prot743	294	11	14	51	36	14	15	42	39	ns
prot744	186	12	10	14	16	18	7	28	26	ns
prot745	225	11	13	10.8	14.4	22	14	16.8	9.6	sig
prot746	174	7	10	25.5	9	12	15	22.5	18	ns
prot747	208	8	13	48	33	12	14	39	30	ns
prot748	217	12	8	12	26	12	22	10	22	ns
prot749	112	7	14	14.4	9.6	9	15	15.6	12	ns
prot750	206	16	13	19.5	9	18	7	16.5	16.5	ns
prot751	166	10	10	36	27	8	7	12	24	ns
prot752	113	10	12	14	12	14	4	20	12	ns
prot753	169	8	6	7.2	9.6	7	7	13.2	3.6	ns
prot754	313	12	10	9	13.5	15	9	19.5	19.5	ns
prot755	197	13	7	33	21	11	7	12	15	ns
prot756	124	1	4	10	18	9	14	10	22	sig
prot757	246	4	11	3.6	8.4	8	8	18	9.6	sig
prot758	258	13	6	16.5	4.5	10	10	21	24	sig
prot759	168	6	7	39	36	13	9	24	24	ns
prot760	260	7	8	10	8	5	4	14	12	ns
prot761	243	12	8	6	7.2	8	9	8.4	14.4	ns
prot762	124	12	9	13.5	12	12	8	21	22.5	ns
prot763	208	2	7	21	18	9	23	42	39	sig
prot764	217	2	5	18	12	8	9	16	8	ns
prot765	197	6	8	15.6	7.2	8	5	7.2	6	ns
prot766	177	5	4	7.5	10.5	1	5	9	1.5	sig
prot767	146	7	5	15	9	8	5	18	12	ns
prot768	157	3	4	14	18	7	4	18	6	ns
prot769	270	3	5	9.6	8.4	5	4	4.8	6	ns
prot770	264	7	8	9	12	4	7	13.5	12	ns
prot771	274	2	2	12	18	13	6	3	27	ns
prot772	156	4	1	18	10	8	7	8	14	ns
prot773	252	10	7	9.6	8.4	11	7	4.8	10.8	ns
prot774	356	7	8	4.5	13.5	3	5	7.5	3	ns
prot775	180	5	4	12	12	10	5	6	15	ns
prot776	251	5	4	22	8	8	6	10	14	ns
prot777	156	8	7	10.8	10.8	5	9	8.4	8.4	ns
prot778	227	5	12	9	7.5	8	2	10.5	9	ns
prot779	116	6	7	24	3	9	5	27	9	ns
prot780	154	4	4	14	14	5	4	6	12	ns
prot781	198	4	8	7.2	6	12	7	12	6	ns
prot782	236	6	4	3	9	7	7	6	1.5	ns
prot783	184	6	6	9	18	5	4	33	12	ns
prot784	122	2	2	6	18	6	4	16	16	ns
prot785	91	4	2	10.8	7.2	9	13	6	6	ns
prot786	274	6	6	7.5	9	24	30	18	9	sig
prot787	152	2	0	21	24	2	7	21	12	ns
prot788	162	2	3	8	12	5	7	14	12	ns
prot789	158	3	4	2.4	7.2	2	5	6	12	ns
prot790	463	10	7	3	6	6	9	6	10.5	ns
prot791	312	7	2	12	6	11	7	12	12	ns
prot792	261	2	2	8	8	4	6	12	10	ns
prot793	392	6	6	3.6	6	4	7	6	12	ns
prot794	182	4	8	6	6	18	6	40.5	31.5	sig
prot795	310	6	2	18	12	18	9	63	90	sig
prot796	382	4	6	24	10	4	10	4	10	ns
prot797	113	6	6	7.2	6	12	15	25.2	21.6	sig
prot798	111	5	5	15	6	6	6	4.5	3	ns
prot799	418	5	7	15	6	9	8	9	6	ns
prot800	185	6	3	6	16	3	1	8	10	ns
prot801	163	3	4	3.6	2.4	2	4	1.2	2.4	sig
prot802	238	4	6	9	4.5	4	3	10.5	3	ns
prot803	282	6	8	15	18	3	4	24	12	ns
prot804	305	3	2	6	10	4	3	8	6	ns
prot805	292	3	3	8.4	4.8	7	9	6	6	sig
prot806	427	3	5	7.5	7.5	2	6	9	4.5	sig
prot807	234	3	4	12	12	6	2	3	18	ns
prot808	233	9	2	8	12	3	8	12	8	ns
prot809	425	1	4	4.8	3.6	10	2	3.6	7.2	ns
prot810	95	5	6	7.5	6	12	6	6	9	ns
prot811	241	3	5	6	9	10	4	6	21	ns
prot812	201	2	1	8	10	6	2	2	8	ns
prot813	474	2	4	1.2	10.8	3	5	4.8	1.2	ns
prot814	437	2	7	4.5	6	1	2	3	6	ns
prot815	411	9	1	3	12	5	3	15	12	ns
prot816	333	5	3	6	10	3	3	8	14	ns
prot817	449	4	4	6	1.2	7	5	10.8	6	sig
prot818	256	6	4	4.5	6	3	3	1.5	4.5	ns
prot819	292	7	3	9	3	5	2	9	3	ns
prot820	669	1	5	18	4	6	6	12	8	sig
prot821	378	6	7	3.6	3.6	2	1	6	2.4	sig
prot822	373	6	1	4.5	6	15	6	18	18	sig
prot823	327	6	5	6	3	3	2	0	6	ns
prot824	180	1	6	8	8	3	2	12	8	ns
prot825	357	2	3	3.6	0	5	5	6	4.8	sig
prot826	791	4	0	1.5	6	3	2	6	0	ns
prot827	1037	4	3	12	12	5	5	3	6	ns
prot828	223	3	5	12	8	2	10	12	12	sig
prot829	417	5	4	3.6	8.4	2	6	9.6	4.8	sig
prot830	310	4	0	1.5	4.5	8	4	6	12	sig
prot831	796	3	0	0	0	2	0	6	6	ns
prot832	385	3	3	4	6	8	2	8	4	sig
prot833	399	5	5	2.4	4.8	0	4	6	2.4	ns
prot834	661	4	3	3	4.5	5	9	10.5	7.5	sig
prot835	648	3	2	15	9	6	3	18	27	sig
prot836	172	0	3	2	2	4	2	4	4	sig
prot837	459	0	3	2.4	4.8	2	4	6	2.4	sig
prot838	266	4	1	4.5	3	0	1	1.5	4.5	ns
prot839	85	52	51	153	123	84	98	264	210	sig
prot840	185	53	64	124	116	69	55	120	108	ns
prot841	130	51	53	72	51.6	44	57	72	50.4	ns
prot842	128	43	57	87	84	61	56	78	78	ns
prot843	130	36	50	144	162	48	65	207	171	ns
prot844	150	45	60	92	146	51	56	112	108	ns
prot845	94	43	43	52.8	43.2	48	36	49.2	56.4	ns
prot846	154	25	27	43.5	39	22	13	34.5	30	ns
prot847	76	26	24	66	96	29	38	72	87	ns
prot848	213	19	21	38	34	19	22	34	30	ns
prot849	51	15	23	22.8	20.4	21	24	22.8	28.8	ns
prot850	198	28	20	25.5	31.5	19	15	37.5	22.5	ns
prot851	150	25	17	48	57	32	28	96	90	sig
prot852	161	19	10	26	18	16	8	14	36	ns
prot853	227	18	15	12	18	26	7	10.8	15.6	ns
prot854	56	10	17	12	19.5	26	14	21	28.5	ns
prot855	107	18	11	45	51	19	14	54	60	sig
prot856	85	14	14	12	28	6	9	30	22	ns
prot857	191	5	7	10.8	18	14	10	12	13.2	ns
prot858	207	14	11	24	24	12	7	16.5	18	ns
prot859	313	14	10	21	27	12	14	24	39	ns
prot860	150	11	10	14	36	10	11	26	16	ns
prot861	446	12	9	12	15.6	57	45	57.6	57.6	sig
prot862	165	13	12	22.5	15	11	8	10.5	18	ns
prot863	164	17	13	30	42	11	7	36	15	ns
prot864	183	14	7	32	22	11	11	26	30	ns
prot865	112	11	14	12	9.6	10	16	7.2	9.6	sig
prot866	99	6	10	13.5	10.5	13	7	27	15	ns
prot867	162	9	12	30	18	8	12	45	27	ns
prot868	294	8	13	14	14	14	14	24	26	ns
prot869	219	11	7	13.2	16.8	9	7	8.4	14.4	ns
prot870	139	8	8	25.5	24	7	11	19.5	12	ns
prot871	1091	10	11	33	21	16	13	27	39	ns
prot872	153	7	13	20	18	11	8	10	16	ns
prot873	122	8	6	12	10.8	9	10	8.4	18	ns
prot874	308	16	5	19.5	6	21	15	27	18	sig
prot875	274	9	11	21	24	8	7	21	12	ns
prot876	168	7	7	26	24	11	12	22	28	sig
prot877	157	12	8	3.6	7.2	7	5	10.8	7.2	ns
prot878	171	11	3	13.5	13.5	4	8	13.5	13.5	ns
prot879	163	9	10	15	18	12	8	51	24	ns
prot880	78	7	13	8	14	10	11	16	22	ns
prot881	177	7	7	3.6	12	10	9	9.6	9.6	ns
prot882	198	1	5	9	16.5	12	10	7.5	15	sig
prot883	322	12	3	21	51	10	10	18	24	ns
prot884	145	6	9	24	4	6	12	16	10	ns
prot885	224	4	9	9.6	7.2	6	4	9.6	2.4	ns
prot886	155	3	5	12	4.5	5	2	4.5	12	ns
prot887	102	8	10	24	27	6	5	12	18	ns
prot888	207	7	4	22	14	12	11	20	20	ns
prot889	480	3	5	8.4	12	9	24	14.4	7.2	sig
prot890	104	8	10	9	6	8	5	9	9	sig
prot891	204	5	4	21	27	9	5	30	15	ns
prot892	248	5	5	16	6	7	4	12	10	ns
prot893	157	6	9	9.6	8.4	6	14	9.6	10.8	sig
prot894	132	6	8	9	9	6	5	25.5	15	ns
prot895	214	7	8	18	18	21	24	63	54	sig
prot896	219	6	4	10	10	9	2	8	6	ns
prot897	193	4	3	4.8	7.2	10	6	9.6	4.8	ns
prot898	155	8	4	3	6	14	6	6	12	sig
prot899	239	7	4	15	18	6	6	24	15	sig
prot900	116	11	6	12	10	9	5	14	4	ns
prot901	211	9	9	4.8	6	4	4	3.6	12	ns
prot902	156	6	9	10.5	7.5	5	7	6	10.5	ns
prot903	246	5	2	18	15	8	14	48	54	sig
prot904	218	8	7	18	10	4	7	6	14	ns
prot905	201	3	5	6	6	3	3	2.4	4.8	ns
prot906	111	6	1	4.5	6	4	2	4.5	4.5	ns
prot907	175	3	5	18	12	3	4	15	12	ns
prot908	195	3	6	26	10	14	16	32	8	sig
prot909	292	5	5	9.6	8.4	14	7	13.2	8.4	sig
prot910	173	8	3	0	6	1	3	4.5	6	ns
prot911	284	11	6	12	24	8	2	9	24	ns
prot912	151	10	8	10	10	1	6	4	8	ns
prot913	165	3	9	6	6	15	9	25.2	14.4	sig
prot914	132	0	2	9	4.5	7	5	10.5	4.5	ns
prot915	177	5	4	12	27	1	6	24	21	sig
prot916	137	3	2	16	8	8	10	8	14	ns
prot917	325	6	8	6	10.8	7	6	4.8	3.6	ns
prot918	192	4	3	6	9	9	9	22.5	22.5	sig
prot919	170	6	5	6	9	5	4	12	15	ns
prot920	157	2	2	8	10	8	0	12	8	ns
prot921	192	4	6	9.6	9.6	7	4	7.2	8.4	ns
prot922	474	1	3	9	7.5	11	4	13.5	10.5	sig
prot923	186	5	3	18	18	9	5	15	18	ns
prot924	428	3	5	10	10	2	3	12	8	ns
prot925	191	8	9	7.2	2.4	5	4	9.6	7.2	ns
prot926	169	6	7	9	7.5	4	5	7.5	4.5	ns
prot927	166	4	2	6	12	6	5	15	9	ns
prot928	290	2	1	6	2	4	1	6	6	ns
prot929	216	1	4	6	4.8	4	5	9.6	2.4	ns
prot930	103	5	2	4.5	1.5	3	8	7.5	3	ns
prot931	271	4	6	24	18	3	3	9	15	ns
prot932	147	4	2	8	8	4	5	6	8	ns
prot933	135	4	4	4.8	3.6	3	2	4.8	1.2	ns
prot934	135	6	7	13.5	6	6	2	6	3	sig
prot935	135	1	1	9	9	3	4	9	9	ns
prot936	135	4	4	8	4	2	2	2	8	ns
prot937	321	4	5	3.6	3.6	5	0	4.8	4.8	ns
prot938	164	4	8	3	4.5	1	4	3	1.5	sig
prot939	113	2	4	0	6	6	1	15	15	ns
prot940	271	5	5	10	0	1	1	6	6	ns
prot941	204	2	6	2.4	6	6	6	12	4.8	sig
prot942	276	0	2	1.5	4.5	2	5	3	1.5	ns
prot943	108	2	5	18	6	3	6	15	9	ns
prot944	91	5	1	4	6	2	1	12	10	ns
prot945	325	6	1	3.6	3.6	3	3	1.2	0	ns
prot946	114	2	6	1.5	6	4	8	6	4.5	sig
prot947	277	4	1	12	9	1	4	9	6	ns
prot948	118	5	2	2	8	8	3	4	6	ns
prot949	121	2	2	4.8	2.4	3	1	3.6	6	ns
prot950	198	3	3	1.5	3	5	1	4.5	3	ns
prot951	237	1	4	6	3	0	2	12	3	ns
prot952	220	4	3	2	6	2	1	2	8	ns
prot953	406	6	1	3.6	2.4	15	9	3.6	10.8	sig
prot954	391	1	2	3	3	1	3	1.5	0	ns
prot955	189	4	0	3	6	3	3	9	0	ns
prot956	232	3	1	0	6	3	4	0	2	ns
prot957	470	1	2	3.6	2.4	2	4	3.6	2.4	ns
prot958	527	0	4	1.5	6	2	0	4.5	4.5	ns
prot959	141	3	4	6	9	0	2	9	12	ns
prot960	602	3	0	2	0	6	3	6	6	sig
prot961	109	23	23	18	31.2	20	30	32.4	30	ns
prot962	258	31	20	33	48	27	32	31.5	28.5	ns
prot963	168	22	10	54	45	17	14	54	48	ns
prot964	177	19	21	46	32	36	24	52	60	sig
prot965	104	13	19	6	10.8	13	11	14.4	10.8	ns
prot966	187	12	15	18	15	7	8	13.5	18	ns
prot967	134	13	13	36	39	9	7	30	63	ns
prot968	153	11	10	16	24	5	10	30	26	ns
prot969	125	8	8	12	20.4	11	10	20.4	21.6	ns
prot970	242	12	11	18	18	27	16	21	43.5	sig
prot971	128	11	7	36	54	26	26	66	60	sig
prot972	160	6	9	16	32	14	4	12	18	ns
prot973	65	12	13	19.2	16.8	12	11	10.8	19.2	ns
prot974	143	14	19	13.5	13.5	10	6	19.5	9	ns
prot975	131	11	9	24	63	9	9	45	30	ns
prot976	128	6	10	16	34	21	27	78	48	sig
prot977	76	9	6	9.6	8.4	8	8	13.2	13.2	ns
prot978	95	5	14	18	22.5	9	13	15	9	ns
prot979	70	9	4	36	27	6	9	21	30	ns
prot980	136	12	12	16	28	10	13	8	26	ns
prot981	116	6	12	8.4	12	14	30	26.4	24	sig
prot982	108	9	7	18	13.5	9	5	13.5	12	ns
prot983	195	8	7	39	30	12	6	12	24	ns
prot984	145	6	8	12	18	10	24	44	36	sig
prot985	102	8	10	12	6	6	6	12	2.4	sig
prot986	173	8	1	6	12	8	16	30	24	sig
prot987	212	8	6	24	30	5	8	21	24	ns
prot988	116	8	3	14	8	6	5	14	22	ns
prot989	219	9	9	6	6	11	3	7.2	6	ns
prot990	312	9	8	12	9	5	4	10.5	16.5	ns
prot991	78	8	8	30	21	4	7	24	42	ns
prot992	193	6	14	8	22	9	6	10	18	ns
prot993	500	4	4	1.2	7.2	8	5	3.6	4.8	ns
prot994	195	6	3	4.5	3	10	3	6	7.5	ns
prot995	177	4	6	24	9	7	5	27	12	ns
prot996	224	5	4	12	2	8	8	8	20	sig
prot997	239	4	5	4.8	9.6	5	4	3.6	6	ns
prot998	223	1	3	9	4.5	8	6	9	6	ns
prot999	113	5	8	9	12	7	6	18	9	ns
prot1000	94	4	6	10	8	3	5	16	8	ns
prot1001	74	3	3	4.8	7.2	6	9	9.6	7.2	sig
prot1002	265	7	6	12	4.5	7	4	4.5	9	ns
prot1003	225	4	8	12	3	4	7	18	24	ns
prot1004	129	4	2	4	16	10	12	4	24	sig
prot1005	210	6	4	7.2	6	4	5	6	3.6	ns
prot1006	248	7	7	9	4.5	7	13	10.5	10.5	sig
prot1007	158	7	9	12	15	5	6	9	30	ns
prot1008	68	2	5	8	12	6	9	2	12	ns
prot1009	68	4	7	4.8	3.6	4	6	4.8	2.4	ns
prot1010	548	5	4	10.5	9	8	5	12	6	ns
prot1011	123	2	4	33	21	8	5	12	3	ns
prot1012	181	6	5	6	12	6	3	6	6	ns
prot1013	824	5	6	2.4	2.4	2	5	7.2	8.4	ns
prot1014	250	8	6	4.5	3	6	6	18	6	sig
prot1015	242	1	6	18	9	7	5	12	21	ns
prot1016	186	5	1	8	6	9	18	6	24	sig
prot1017	228	6	8	9.6	2.4	7	13	6	13.2	sig
prot1018	106	6	8	13.5	0	5	6	6	9	ns
prot1019	135	6	6	21	12	4	8	6	18	ns
prot1020	173	8	4	12	6	4	11	14	18	sig
prot1021	245	6	3	3.6	2.4	6	6	2.4	8.4	ns
prot1022	98	5	4	3	3	7	3	6	4.5	ns
prot1023	149	3	1	3	12	6	9	9	12	sig
prot1024	136	2	3	10	0	2	2	6	12	ns
prot1025	335	3	5	6	4.8	2	7	3.6	8.4	ns
prot1026	81	3	2	3	6	3	1	3	3	ns
prot1027	124	4	7	18	12	4	4	21	24	ns
prot1028	204	4	4	0	12	3	4	6	6	ns
prot1029	124	5	5	6	4.8	9	4	3.6	2.4	ns
prot1030	231	2	3	6	4.5	3	3	6	6	ns
prot1031	192	6	8	21	18	3	12	63	27	sig
prot1032	514	0	3	8	6	3	5	8	8	ns
prot1033	277	5	4	3.6	7.2	5	8	4.8	3.6	ns
prot1034	159	2	5	9	9	2	6	1.5	10.5	ns
prot1035	190	7	4	18	21	5	1	12	6	ns
prot1036	225	4	10	4	6	3	5	4	8	ns
prot1037	57	4	8	6	1.2	3	5	3.6	2.4	ns
prot1038	153	2	0	6	4.5	6	8	3	6	sig
prot1039	91	7	1	6	18	6	6	15	15	ns
prot1040	94	3	5	4	8	2	5	8	12	sig
prot1041	112	3	2	6	6	7	3	4.8	3.6	ns
prot1042	336	4	2	1.5	3	5	3	6	13.5	ns
prot1043	241	2	3	24	6	6	3	27	45	sig
prot1044	108	2	5	8	12	1	7	4	8	ns
prot1045	117	4	3	4.8	3.6	3	3	3.6	8.4	ns
prot1046	286	2	3	4.5	1.5	4	5	3	7.5	sig
prot1047	122	2	4	6	15	1	2	9	9	ns
prot1048	273	4	1	12	8	15	6	18	6	sig
prot1049	237	2	5	2.4	3.6	3	6	10.8	2.4	ns
prot1050	222	2	3	4.5	4.5	3	2	4.5	6	ns
prot1051	799	3	1	18	12	5	2	12	6	sig
prot1052	125	1	2	2	20	3	4	16	8	ns
prot1053	98	2	2	3.6	4.8	6	3	3.6	7.2	sig
prot1054	153	4	2	3	6	0	1	3	7.5	ns
prot1055	186	5	4	12	6	3	1	12	9	ns
prot1056	188	3	3	4	8	1	1	6	4	ns
prot1057	127	0	0	4.8	0	2	2	3.6	0	ns
prot1058	65	114	123	154.5	184.5	104	97	174	196.5	ns
prot1059	115	36	52	144	168	52	49	117	144	ns
prot1060	65	21	34	68	28	45	54	118	118	sig
prot1061	90	10	29	25.2	20.4	17	17	24	25.2	ns
prot1062	120	9	8	7.5	18	13	15	27	19.5	ns
prot1063	83	10	10	30	33	16	12	24	60	sig
prot1064	177	7	7	16	12	3	4	14	14	ns
prot1065	59	5	10	10.8	12	9	6	7.2	9.6	ns
prot1066	97	14	3	13.5	18	7	9	10.5	10.5	ns
prot1067	188	5	5	18	27	5	8	21	21	ns
prot1068	82	4	9	18	12	5	4	10	22	ns
prot1069	109	10	12	13.2	3.6	7	8	15.6	4.8	ns
prot1070	109	8	10	18	7.5	9	2	15	10.5	ns
prot1071	168	11	9	48	24	7	6	30	24	ns
prot1072	188	6	12	20	4	11	12	16	16	ns
prot1073	82	3	8	7.2	16.8	4	7	8.4	4.8	ns
prot1074	75	8	6	9	16.5	9	11	24	21	sig
prot1075	151	6	7	18	12	7	3	33	24	ns
prot1076	175	5	8	8	12	9	11	28	10	sig
prot1077	116	5	1	4.8	2.4	4	5	9.6	6	ns
prot1078	161	9	9	12	10.5	5	6	12	4.5	ns
prot1079	95	6	4	30	21	3	2	24	18	ns
prot1080	101	4	7	12	14	1	4	12	8	ns
prot1081	175	3	8	13.2	4.8	8	6	9.6	10.8	ns
prot1082	401	10	4	9	12	5	6	12	10.5	ns
prot1083	214	7	3	12	30	3	3	6	24	ns
prot1084	215	3	5	2	8	0	6	12	2	ns
prot1085	152	5	6	2.4	7.2	6	3	10.8	0	ns
prot1086	125	4	3	4.5	9	5	2	4.5	3	ns
prot1087	154	2	2	6	15	5	2	9	12	ns
prot1088	119	4	7	16	8	5	6	4	12	ns
prot1089	145	5	3	2.4	9.6	7	4	4.8	3.6	ns
prot1090	256	2	6	4.5	6	8	6	12	12	sig
prot1091	119	6	1	12	15	15	4	12	18	sig
prot1092	159	6	6	12	4	6	4	6	4	sig
prot1093	91	3	4	1.2	2.4	7	4	7.2	7.2	ns
prot1094	396	5	6	0	6	3	6	0	12	ns
prot1095	205	2	2	6	18	2	1	12	6	ns
prot1096	108	5	6	12	4	2	2	10	8	ns
prot1097	71	4	1	3.6	4.8	8	2	4.8	9.6	sig
prot1098	259	2	9	3	0	1	3	1.5	9	ns
prot1099	191	3	2	18	9	5	1	21	9	ns
prot1100	147	6	4	10	6	5	4	4	8	ns
prot1101	292	2	6	3.6	4.8	2	6	7.2	3.6	ns
prot1102	69	4	4	3	10.5	3	5	3	7.5	ns
prot1103	245	1	5	6	6	2	6	9	12	ns
prot1104	146	3	3	10	2	4	2	2	2	ns
prot1105	351	7	3	4.8	2.4	2	2	3.6	1.2	ns
prot1106	106	4	8	4.5	6	6	6	7.5	7.5	ns
prot1107	180	3	1	12	6	4	2	9	9	ns
prot1108	199	4	6	8	12	4	4	4	10	ns
prot1109	185	8	5	3.6	3.6	2	2	2.4	6	ns
prot1110	182	0	3	3	3	1	3	6	1.5	ns
prot1111	59	3	8	0	6	1	5	6	12	sig
prot1112	173	3	3	4	6	2	4	12	2	ns
prot1113	105	2	3	4.8	3.6	6	1	3.6	4.8	ns
prot1114	79	2	4	4.5	3	3	2	3	4.5	ns
prot1115	94	2	2	3	0	6	4	9	12	ns
prot1116	235	1	3	12	2	3	7	4	4	ns
prot1117	99	4	0	6	2.4	2	4	3.6	6	ns
prot1118	103	1	5	3	1.5	0	3	1.5	1.5	ns
prot1119	226	4	2	6	15	2	5	9	6	ns
prot1120	168	3	3	4	10	0	5	14	4	ns
prot1121	454	2	4	3.6	1.2	1	2	1.2	4.8	ns
prot1122	92	1	3	7.5	3	4	0	1.5	3	ns
prot1123	99	3	2	15	6	2	0	6	9	ns
prot1124	116	2	4	12	4	6	2	10	8	ns
prot1125	90	0	3	0	0	1	4	1.2	1.2	ns
prot1126	87	1	2	4.5	3	5	3	6	6	ns
prot1127	294	1	4	9	3	4	1	15	3	ns
prot1128	354	2	2	6	6	4	2	8	0	ns
prot1129	216	0	0	7.2	1.2	1	0	2.4	0	ns
prot1130	138	4	3	1.5	1.5	3	2	4.5	3	ns
prot1131	187	1	0	0	6	3	2	15	6	ns
prot1132	495	1	0	4	4	2	2	6	6	sig
prot1133	406	2	3	4.8	3.6	4	2	2.4	7.2	sig
prot1134	382	3	1	1.5	4.5	2	2	3	9	sig
prot1135	272	1	3	6	0	2	2	0	3	ns
prot1136	71	23	23	50	44	20	24	44	52	ns
prot1137	105	27	17	24	22.8	27	32	25.2	40.8	sig
prot1138	234	16	17	30	37.5	36	38	64.5	51	sig
prot1139	112	24	14	39	39	15	13	48	54	ns
prot1140	114	10	21	30	24	14	17	24	32	ns
prot1141	112	8	11	7.2	13.2	8	12	9.6	28.8	sig
prot1142	166	8	8	16.5	9	5	4	4.5	9	ns
prot1143	104	6	4	30	24	12	21	45	81	sig
prot1144	376	8	7	6	12	10	12	10	14	ns
prot1145	83	2	5	9.6	4.8	4	2	9.6	7.2	ns
prot1146	51	4	4	6	4.5	8	5	4.5	9	ns
prot1147	74	8	10	6	12	3	4	30	18	ns
prot1148	74	7	7	16	10	4	7	8	12	ns
prot1149	117	2	4	3.6	7.2	6	8	3.6	9.6	ns
prot1150	106	4	5	0	9	4	4	6	7.5	ns
prot1151	110	5	4	0	15	9	4	9	9	ns
prot1152	73	4	3	12	2	6	5	4	6	ns
prot1153	113	7	4	2.4	6	3	1	7.2	4.8	ns
prot1154	358	3	3	12	3	3	2	6	3	ns
prot1155	99	4	2	24	9	6	8	30	6	sig
prot1156	115	4	4	6	10	5	3	2	18	ns
prot1157	180	4	5	9.6	2.4	2	3	3.6	3.6	ns
prot1158	67	1	3	4.5	6	15	15	22.5	31.5	sig
prot1159	99	1	5	12	9	3	3	6	15	ns
prot1160	99	2	4	8	10	1	1	6	6	ns
prot1161	99	4	3	3.6	2.4	0	6	2.4	0	ns
prot1162	98	1	4	10.5	7.5	6	3	3	7.5	ns
prot1163	165	6	2	3	12	4	2	9	12	ns
prot1164	76	2	3	8	4	2	5	2	6	ns
prot1165	90	3	2	1.2	3.6	3	2	2.4	4.8	sig
prot1166	113	3	1	4.5	1.5	6	6	3	9	sig
prot1167	90	4	1	6	6	9	3	18	36	sig
prot1168	163	4	0	4	6	3	4	2	6	ns
prot1169	102	0	1	6	3.6	4	3	8.4	7.2	ns
prot1170	183	4	3	6	6	3	3	0	4.5	ns
prot1171	98	2	6	15	6	3	2	12	9	ns
prot1172	146	6	2	2	2	1	3	2	6	ns
prot1173	145	2	0	2.4	2.4	3	1	1.2	1.2	ns
prot1174	166	1	0	1.5	0	3	3	0	6	ns
prot1175	100	1	4	6	6	3	1	9	6	ns
prot1176	393	7	1	8	10	1	2	2	2	ns
prot1177	89	1	1	6	3.6	2	4	2.4	1.2	ns
prot1178	391	0	1	4.5	3	3	1	4.5	0	ns
prot1179	89	5	0	3	0	3	3	6	6	ns
prot1180	1106	6	3	26	18	20	24	24	28	sig
prot1181	3227	4	5	12	2.4	6	2	9.6	8.4	ns
prot1182	539	8	6	12	12	10	6	22.5	16.5	ns
prot1183	771	4	4	6	18	4	6	27	9	ns
prot1184	2680	4	3	10	6	4	7	8	26	sig
prot1185	917	3	5	1.2	4.8	3	3	4.8	2.4	ns
prot1186	4114	4	2	10.5	6	3	1	6	0	ns
prot1187	449	9	6	12	24	7	8	33	15	ns
prot1188	1304	2	3	14	10	7	1	10	10	ns
prot1189	393	6	11	4.8	4.8	5	4	2.4	3.6	ns
prot1190	1513	2	1	3	9	5	2	7.5	0	ns
prot1191	2580	2	2	15	6	4	3	6	0	ns
prot1192	959	6	10	12	20	8	6	14	10	ns
prot1193	510	5	4	4.8	4.8	6	4	6	9.6	ns
prot1194	427	4	3	7.5	4.5	3	6	10.5	9	ns
prot1195	413	2	5	15	18	4	2	9	6	ns
prot1196	819	5	3	4	10	4	6	10	10	ns
prot1197	1779	6	4	0	2.4	2	3	8.4	1.2	ns
prot1198	1379	1	2	3	3	5	6	3	4.5	ns
prot1199	652	2	3	9	18	4	1	12	6	ns
prot1200	704	2	3	6	2	2	2	4	4	ns
prot1201	1028	2	0	0	4.8	7	2	10.8	16.8	sig
prot1202	1181	3	5	0	9	1	0	3	6	ns
prot1203	383	6	7	18	18	5	4	18	33	ns
prot1204	1077	7	6	8	4	5	3	6	10	ns
prot1205	452	6	6	4.8	3.6	3	2	3.6	7.2	ns
prot1206	434	3	7	7.5	6	3	6	12	6	ns
prot1207	955	5	4	3	9	2	1	21	6	ns
prot1208	528	5	5	8	12	5	5	8	16	ns
prot1209	228	6	3	4.8	6	1	3	4.8	3.6	ns
prot1210	781	5	7	3	4.5	9	4	10.5	10.5	sig
prot1211	548	3	3	6	15	3	5	18	12	ns
prot1212	273	2	4	8	2	2	5	2	2	ns
prot1213	153	8	5	7.2	12	10	20	9.6	12	sig
prot1214	320	2	5	7.5	7.5	6	8	9	9	ns
prot1215	219	9	7	18	24	6	15	24	54	sig
prot1216	410	3	6	14	18	4	2	10	10	ns
prot1217	322	2	6	9.6	4.8	3	7	3.6	6	ns
prot1218	629	2	3	6	6	3	4	6	6	ns
prot1219	264	3	3	12	15	6	8	18	3	sig
prot1220	356	2	1	14	0	0	0	4	16	ns
prot1221	390	3	4	8.4	6	5	4	2.4	6	ns
prot1222	235	2	5	6	6	1	3	6	6	ns
prot1223	263	3	0	6	9	5	4	6	9	ns
prot1224	481	2	0	6	6	1	0	4	2	ns
prot1225	551	2	3	3.6	3.6	3	4	4.8	7.2	ns
prot1226	481	8	1	4.5	1.5	4	5	6	3	ns
prot1227	487	1	1	9	6	2	1	3	3	ns
prot1228	881	3	2	6	0	2	2	8	4	sig
prot1229	2284	4	1	1.2	2.4	2	2	2.4	1.2	ns
prot1230	852	4	2	3	1.5	0	2	6	1.5	ns
prot1231	341	5	2	3	9	6	18	45	36	sig
prot1232	182	6	4	14	4	3	2	10	10	ns
prot1233	327	2	8	8.4	6	6	6	1.2	7.2	ns
prot1234	219	3	6	6	10.5	5	7	9	12	ns
prot1235	406	5	0	3	6	5	3	6	24	ns
prot1236	332	1	1	0	6	7	4	8	14	sig
prot1237	365	6	2	6	3.6	6	2	2.4	1.2	sig
prot1238	308	6	2	9	3	4	1	3	4.5	ns
prot1239	232	3	4	9	0	3	4	6	15	ns
prot1240	2067	2	4	4	8	2	1	4	12	sig
prot1241	865	4	1	3.6	1.2	4	3	2.4	7.2	ns
prot1242	682	0	2	1.5	3	4	5	1.5	1.5	ns
prot1243	573	2	1	6	3	1	2	3	6	ns
prot1244	454	1	0	0	2	4	0	0	2	ns
prot1245	611	10	14	18	18	11	15	26.4	8.4	ns
prot1246	133	8	4	6	9	11	4	15	9	ns
prot1247	221	5	5	12	9	2	7	24	21	ns
prot1248	153	9	10	30	18	10	6	26	8	ns
prot1249	363	4	5	3.6	9.6	5	7	10.8	4.8	ns
prot1250	435	6	7	6	9	3	6	13.5	6	ns
prot1251	366	5	4	21	12	4	4	9	21	ns
prot1252	170	7	1	6	4	4	6	14	6	ns
prot1253	267	3	6	3.6	4.8	8	5	1.2	0	ns
prot1254	463	6	3	3	6	3	3	6	4.5	ns
prot1255	542	6	2	9	15	6	12	9	36	sig
prot1256	448	3	2	8	8	5	6	6	20	ns
prot1257	177	5	4	3.6	3.6	2	3	7.2	3.6	ns
prot1258	365	9	4	6	0	3	3	4.5	9	ns
prot1259	746	7	1	15	15	4	3	9	12	ns
prot1260	458	2	1	8	6	4	4	8	4	ns
prot1261	147	5	8	3.6	6	4	4	4.8	4.8	ns
prot1262	266	7	4	3	10.5	4	2	1.5	0	ns
prot1263	340	2	3	3	9	2	2	3	12	ns
prot1264	398	4	5	4	4	6	5	2	0	ns
prot1265	403	2	1	6	0	3	6	4.8	3.6	sig
prot1266	302	6	2	4.5	7.5	1	5	9	0	ns
prot1267	465	5	2	6	15	1	1	15	12	ns
prot1268	487	0	2	8	4	3	1	2	4	ns
prot1269	568	1	2	8.4	6	4	3	3.6	2.4	ns
prot1270	370	6	3	4.5	3	6	3	9	4.5	sig
prot1271	435	2	3	12	15	3	2	6	3	ns
prot1272	382	2	1	2	2	1	2	4	0	ns
prot1273	400	3	1	0	0	0	1	0	0	ns
prot1274	1317	0	1	4.5	1.5	2	2	3	4.5	sig
prot1275	1827	1	2	0	6	0	2	3	6	ns
prot1276	227	4	6	16	12	8	8	16	16	sig
prot1277	126	2	0	9.6	3.6	3	6	6	3.6	ns
prot1278	199	1	6	3	7.5	12	12	9	6	sig
prot1279	186	2	5	15	24	5	6	15	24	ns
prot1280	397	4	5	12	8	6	3	10	12	ns
prot1281	191	2	9	6	2.4	2	9	7.2	7.2	ns
prot1282	181	4	1	4.5	6	5	5	3	10.5	ns
prot1283	332	9	4	6	6	9	12	54	54	sig
prot1284	207	4	2	6	6	9	2	14	6	ns
prot1285	433	3	3	2.4	3.6	7	2	4.8	4.8	ns
prot1286	220	5	0	10.5	3	4	5	10.5	7.5	ns
prot1287	174	6	3	3	15	2	5	6	0	ns
prot1288	398	3	3	10	4	1	3	8	12	ns
prot1289	250	3	2	6	4.8	4	5	2.4	6	sig
prot1290	254	2	5	3	6	2	4	6	9	ns
prot1291	278	3	5	9	9	5	2	12	15	sig
prot1292	195	1	3	6	6	5	6	8	10	ns
prot1293	493	4	3	1.2	7.2	7	11	8.4	2.4	sig
prot1294	395	3	3	6	10.5	1	1	3	3	ns
prot1295	346	2	4	0	3	1	0	9	0	ns
prot1296	386	2	2	6	8	3	5	4	12	ns
prot1297	323	1	3	6	3.6	2	3	6	7.2	ns
prot1298	221	6	5	7.5	3	3	3	7.5	10.5	ns
prot1299	330	3	2	15	6	2	2	6	9	ns
prot1300	913	3	2	8	10	0	1	14	2	ns
prot1301	216	7	2	3.6	2.4	3	3	4.8	3.6	ns
prot1302	176	2	4	3	7.5	2	1	9	0	ns
prot1303	396	1	4	3	9	4	2	6	3	ns
prot1304	144	5	2	4	8	1	5	10	6	ns
prot1305	340	0	4	3.6	2.4	1	1	0	6	ns
prot1306	177	3	3	4.5	3	1	2	1.5	3	ns
prot1307	491	4	4	12	6	2	1	9	9	ns
prot1308	289	1	5	4	8	4	1	8	8	ns
prot1309	925	1	1	1.2	3.6	2	2	4.8	2.4	ns
prot1310	266	3	1	0	3	2	5	1.5	7.5	ns
prot1311	584	2	1	15	6	1	2	3	3	ns
prot1312	316	1	3	2	0	0	3	8	10	ns
prot1313	365	2	5	3.6	3.6	9	12	7.2	18	sig
prot1314	282	1	1	1.5	6	4	4	6	3	sig
prot1315	465	3	4	0	3	2	1	6	9	ns
prot1316	577	4	3	2	6	1	2	2	4	ns
prot1317	274	2	3	3.6	2.4	2	3	1.2	1.2	ns
prot1318	517	0	2	0	1.5	3	1	1.5	1.5	ns
prot1319	782	4	0	3	6	0	3	0	0	ns
prot1320	567	0	2	8	6	1	0	2	2	ns
prot1321	356	0	1	4.8	1.2	0	0	0	4.8	ns
prot1322	229	3	2	0	1.5	0	3	1.5	0	ns
prot1323	388	2	5	6	6	3	1	3	6	ns
prot1324	109	7	6	18	6	18	15	12	42	sig
prot1325	167	6	2	8.4	4.8	5	5	2.4	4.8	ns
prot1326	192	4	1	4.5	6	4	5	6	13.5	ns
prot1327	174	3	1	9	0	3	5	6	15	ns
prot1328	144	6	5	6	2	1	4	6	10	ns
prot1329	139	3	5	3.6	1.2	2	3	4.8	3.6	ns
prot1330	160	6	4	7.5	3	1	5	4.5	1.5	ns
prot1331	220	7	4	15	6	3	5	3	9	ns
prot1332	248	4	2	16	6	5	4	4	12	ns
prot1333	254	5	1	2.4	6	3	6	3.6	4.8	ns
prot1334	213	4	3	3	12	4	4	3	1.5	ns
prot1335	81	1	4	6	6	4	4	9	3	ns
prot1336	318	4	3	6	14	1	7	4	8	ns
prot1337	247	1	3	4.8	3.6	18	9	21.6	3.6	sig
prot1338	381	4	1	3	3	2	1	1.5	3	ns
prot1339	159	5	2	12	3	2	4	18	0	ns
prot1340	205	4	3	4	8	3	0	4	2	ns
prot1341	244	7	1	9.6	4.8	3	4	9.6	8.4	ns
prot1342	160	3	2	4.5	3	5	4	0	1.5	ns
prot1343	288	3	3	6	3	1	2	9	9	ns
prot1344	383	4	3	4	6	12	3	24	6	sig
prot1345	206	3	4	6	3.6	3	3	1.2	1.2	ns
prot1346	703	4	3	7.5	3	1	0	4.5	4.5	ns
prot1347	238	0	1	3	6	7	5	6	33	sig
prot1348	366	2	2	6	4	4	2	6	10	ns
prot1349	430	0	2	2.4	3.6	3	6	4.8	7.2	sig
prot1350	637	1	6	6	4.5	2	6	4.5	6	ns
prot1351	141	1	2	6	9	3	4	0	6	ns
prot1352	140	4	4	2	10	4	7	6	10	ns
prot1353	431	2	6	2.4	4.8	2	4	2.4	4.8	sig
prot1354	969	1	1	1.5	0	2	2	4.5	3	ns
prot1355	247	0	2	0	3	1	3	0	6	ns
prot1356	1101	2	3	2	10	2	7	4	8	sig
prot1357	178	1	2	1.2	0	2	2	3.6	2.4	ns
prot1358	178	5	3	3	3	4	1	1.5	1.5	ns
prot1359	297	1	2	6	0	3	2	3	6	ns
prot1360	238	1	2	4	2	3	3	4	4	ns
prot1361	226	7	2	2.4	1.2	4	1	0	3.6	ns
prot1362	486	0	2	3	1.5	5	1	3	0	ns
prot1363	758	0	2	3	6	4	3	3	0	ns
prot1364	305	2	1	2	4	2	2	4	4	ns
prot1365	526	4	2	1.2	0	1	0	0	2.4	ns
prot1366	375	3	0	1.5	3	1	4	6	1.5	ns
prot1367	651	0	3	0	9	0	4	3	3	ns
prot1368	5934	1	0	2	0	0	2	0	2	ns
prot1369	421	0	3	1.2	1.2	2	3	1.2	3.6	ns
prot1370	142	3	3	3	6	2	0	3	3	ns
prot1371	1145	1	4	6	0	0	1	9	3	ns
prot1372	238	2	3	6	4	1	4	10	12	sig
prot1373	391	2	2	1.2	3.6	1	1	1.2	1.2	sig
prot1374	618	0	2	1.5	3	2	1	0	3	ns
prot1375	93	7	2	27	27	5	9	24	21	ns
prot1376	130	8	9	14	12	10	3	24	16	ns
prot1377	83	6	3	10.8	10.8	8	6	4.8	6	ns
prot1378	361	3	3	9	4.5	3	3	1.5	3	ns
prot1379	193	5	3	15	24	6	1	6	15	ns
prot1380	393	4	3	12	20	3	7	18	18	ns
prot1381	232	2	2	2.4	4.8	5	5	1.2	2.4	ns
prot1382	201	4	3	9	3	9	2	9	3	sig
prot1383	105	3	5	15	9	3	3	3	9	ns
prot1384	173	6	3	10	8	5	3	8	2	ns
prot1385	182	4	3	2.4	7.2	4	5	8.4	6	ns
prot1386	199	0	4	1.5	3	3	5	6	9	ns
prot1387	191	2	2	6	12	12	10	18	12	sig
prot1388	274	2	4	2	4	1	3	10	8	ns
prot1389	135	4	2	2.4	3.6	4	1	1.2	2.4	ns
prot1390	169	4	1	1.5	1.5	1	3	4.5	7.5	ns
prot1391	688	5	6	9	12	6	1	12	3	ns
prot1392	152	3	4	4	6	2	1	2	4	ns
prot1393	528	2	7	2.4	6	5	3	4.8	3.6	ns
prot1394	157	3	2	6	1.5	4	5	4.5	3	ns
prot1395	126	0	5	6	3	8	2	24	6	sig
prot1396	80	4	4	8	6	3	4	6	4	ns
prot1397	122	4	2	1.2	1.2	2	2	2.4	1.2	ns
prot1398	232	3	2	3	4.5	6	3	3	3	ns
prot1399	171	1	5	3	12	2	3	9	6	ns
prot1400	70	2	2	10	6	2	2	2	8	ns
prot1401	130	2	2	2.4	2.4	4	1	2.4	3.6	ns
prot1402	103	3	3	6	6	9	5	13.5	3	sig
prot1403	547	2	3	3	6	1	0	3	3	ns
prot1404	250	2	3	2	2	3	2	0	2	ns
prot1405	497	1	1	1.2	0	1	1	1.2	1.2	ns
prot1406	312	1	2	1.5	1.5	4	3	3	6	ns
prot1407	152	5	3	3	0	1	2	3	0	ns
prot1408	535	2	3	8	4	1	0	4	0	ns
prot1409	87	0	1	0	1.2	0	0	2.4	6	ns
prot1410	232	0	3	3	1.5	5	1	4.5	3	ns
prot1411	232	2	2	3	3	3	6	27	18	sig
prot1412	843	0	1	6	8	0	2	6	4	ns
prot1413	555	2	2	3.6	3.6	3	1	1.2	1.2	ns
prot1414	173	2	1	4.5	3	9	12	4.5	13.5	sig
prot1415	194	2	1	0	6	1	1	3	6	ns
prot1416	180	0	1	2	4	1	1	0	0	ns
prot1417	199	0	0	3.6	0	1	1	4.8	2.4	ns
prot1418	287	2	2	3	3	2	2	7.5	3	sig
prot1419	999	1	1	0	6	1	4	3	3	ns
prot1420	220	3	2	2	8	3	1	6	2	ns
prot1421	648	1	2	4.8	2.4	3	1	2.4	1.2	ns
prot1422	164	3	1	0	0	2	1	3	3	ns
prot1423	181	1	0	3	15	0	0	0	0	ns
prot1424	285	3	8	12	14	5	5	10	14	ns
prot1425	172	5	9	4.8	3.6	5	5	3.6	2.4	ns
prot1426	103	3	4	10.5	6	3	2	4.5	7.5	ns
prot1427	430	1	3	3	12	4	2	3	12	ns
prot1428	130	4	5	10	8	7	5	12	14	ns
prot1429	123	4	2	0	6	15	9	14.4	14.4	sig
prot1430	304	4	5	12	3	2	3	4.5	6	ns
prot1431	164	3	4	6	15	5	5	18	9	ns
prot1432	75	2	2	4	8	2	3	10	2	ns
prot1433	173	3	3	4.8	4.8	4	2	7.2	1.2	ns
prot1434	176	4	2	4.5	3	2	1	7.5	4.5	ns
prot1435	191	1	2	6	3	5	5	18	21	ns
prot1436	138	7	3	6	2	2	5	4	8	ns
prot1437	148	1	2	1.2	4.8	4	2	2.4	1.2	ns
prot1438	101	2	2	3	0	1	2	3	4.5	ns
prot1439	157	1	2	3	12	1	1	18	9	ns
prot1440	488	4	6	0	14	3	4	6	2	ns
prot1441	133	3	5	6	2.4	6	4	6	2.4	sig
prot1442	229	0	3	1.5	1.5	18	3	18	4.5	sig
prot1443	89	1	1	6	3	4	7	6	21	sig
prot1444	317	1	1	8	2	2	1	4	2	ns
prot1445	88	1	4	4.8	0	4	1	8.4	6	ns
prot1446	180	3	7	1.5	4.5	2	3	1.5	3	ns
prot1447	207	2	4	12	6	4	4	18	9	ns
prot1448	235	4	1	8	8	1	4	8	0	ns
prot1449	86	4	1	1.2	1.2	2	1	1.2	2.4	ns
prot1450	115	2	3	0	6	1	6	0	4.5	ns
prot1451	127	3	3	0	0	3	0	12	9	ns
prot1452	229	2	0	6	8	1	3	4	4	ns
prot1453	247	6	3	6	2.4	2	4	4.8	2.4	ns
prot1454	573	2	2	1.5	1.5	0	1	1.5	1.5	ns
prot1455	176	2	0	6	0	3	3	3	12	ns
prot1456	169	2	2	4	4	1	2	6	4	ns
prot1457	81	3	2	1.2	2.4	3	2	3.6	3.6	ns
prot1458	89	1	1	1.5	3	1	1	6	0	ns
prot1459	178	2	1	6	3	0	3	6	3	ns
prot1460	151	1	3	4	0	0	1	2	2	ns
prot1461	146	1	2	2.4	1.2	4	4	4.8	2.4	ns
prot1462	217	1	3	4.5	1.5	1	2	0	0	ns
prot1463	159	2	2	9	6	2	2	9	9	ns
prot1464	237	2	1	6	8	2	2	4	0	ns
prot1465	587	3	3	1.2	0	2	2	2.4	2.4	sig
prot1466	128	1	2	1.5	6	2	5	6	7.5	sig
prot1467	425	3	1	3	12	1	3	3	6	ns
prot1468	256	1	3	2	12	2	3	0	2	ns
prot1469	136	3	3	2.4	0	5	2	6	2.4	sig
prot1470	76	4	0	4.5	4.5	2	2	4.5	3	ns
prot1471	175	1	2	3	9	0	0	9	6	ns
prot1472	231	2	3	4	4	2	2	2	0	ns
prot1473	337	1	2	0	0	4	2	2.4	2.4	sig
prot1474	239	1	2	4.5	0	0	1	0	4.5	ns
prot1475	456	2	5	9	15	2	1	9	9	ns
prot1476	126	1	1	2	4	3	1	0	2	ns
prot1477	488	1	0	0	0	0	2	2.4	3.6	ns
prot1478	127	2	1	1.5	1.5	3	0	4.5	3	ns
prot1479	191	5	5	18	6	5	4	21	33	sig
prot1480	114	1	3	6	0	10	5	8	14	ns
prot1481	62	4	3	2.4	4.8	1	10	2.4	2.4	sig
prot1482	350	5	1	9	3	4	4	4.5	4.5	ns
prot1483	108	1	3	6	9	1	1	18	27	ns
prot1484	321	1	0	4	8	2	1	4	8	ns
prot1485	308	2	2	6	4.8	3	0	1.2	1.2	ns
prot1486	59	3	3	4.5	9	2	5	6	1.5	ns
prot1487	218	4	4	0	0	6	4	6	18	sig
prot1488	106	5	2	2	0	3	2	6	4	ns
prot1489	154	0	3	3.6	8.4	4	1	4.8	1.2	sig
prot1490	166	1	4	4.5	3	1	2	1.5	1.5	ns
prot1491	515	2	4	12	15	3	2	9	3	ns
prot1492	183	5	3	4	6	3	1	8	4	ns
prot1493	162	1	6	1.2	3.6	2	4	4.8	7.2	ns
prot1494	140	5	2	0	3	1	1	3	1.5	ns
prot1495	169	1	1	9	9	0	1	6	15	ns
prot1496	242	3	4	2	8	8	4	6	10	ns
prot1497	292	5	2	2.4	2.4	2	1	2.4	6	ns
prot1498	197	4	1	4.5	3	3	1	1.5	9	ns
prot1499	856	1	1	9	3	3	3	18	9	sig
prot1500	127	2	1	6	6	9	9	6	12	sig
prot1501	72	0	1	2.4	0	2	3	0	1.2	ns
prot1502	148	2	2	1.5	1.5	5	1	1.5	7.5	sig
prot1503	53	1	3	3	6	1	1	9	9	ns
prot1504	98	0	1	0	0	1	1	2	2	ns
prot1505	405	3	1	2.4	1.2	1	2	0	2.4	ns
prot1506	104	0	1	1.5	4.5	3	1	3	4.5	ns
prot1507	176	2	1	3	3	6	3	3	3	ns
prot1508	125	0	1	4	8	2	4	0	4	ns
prot1509	160	1	3	2.4	1.2	1	1	2.4	2.4	ns
prot1510	316	1	1	9	0	3	0	3	0	ns
prot1511	978	3	0	9	6	3	3	0	3	ns
prot1512	234	0	2	2	2	1	0	6	2	ns
prot1513	431	4	1	2.4	0	1	0	0	2.4	ns
prot1514	2591	6	1	1.5	6	3	9	18	4.5	sig
prot1515	712	4	4	9	12	4	5	15	9	ns
prot1516	1852	0	4	6	12	12	15	18	54	sig
prot1517	2086	6	4	4.8	1.2	1	3	3.6	2.4	ns
prot1518	1064	3	3	4.5	3	16	5	3	7.5	sig
prot1519	609	7	6	24	27	7	11	15	18	ns
prot1520	645	3	2	4	8	2	6	12	16	sig
prot1521	969	0	4	4.8	1.2	3	3	10.8	25.2	sig
prot1522	857	2	1	0	3	1	0	1.5	3	ns
prot1523	488	3	3	3	6	2	4	6	6	sig
prot1524	2821	3	3	6	6	4	5	2	4	sig
prot1525	512	2	4	3.6	4.8	2	6	1.2	4.8	ns
prot1526	876	0	5	4.5	3	1	1	4.5	1.5	ns
prot1527	543	2	3	6	18	6	5	6	3	ns
prot1528	809	1	2	6	4	3	5	2	6	ns
prot1529	1674	4	2	0	1.2	1	0	0	0	ns
prot1530	1191	2	1	0	1.5	2	3	1.5	0	ns
prot1531	208	1	3	6	9	0	5	9	9	ns
prot1532	437	1	0	4	0	2	1	2	4	ns
prot1533	510	1	0	2.4	2.4	3	3	3.6	2.4	ns
prot1534	695	3	3	4.5	9	2	2	1.5	3	ns
prot1535	227	2	3	6	9	2	5	3	6	ns
prot1536	700	3	3	4	0	7	1	8	6	ns
prot1537	218	0	1	0	3.6	1	5	0	1.2	ns
prot1538	423	5	1	3	1.5	3	4	3	4.5	ns
prot1539	873	4	5	6	3	12	3	18	9	sig
prot1540	1426	1	5	0	2	0	2	10	2	ns
prot1541	520	4	4	0	1.2	3	3	3.6	7.2	sig
prot1542	290	7	14	16.5	13.5	12	10	16.5	24	ns
prot1543	296	2	5	3	9	3	4	15	12	ns
prot1544	309	2	6	6	6	6	1	4	8	ns
prot1545	502	3	3	7.2	6	5	4	2.4	6	ns
prot1546	204	1	1	3	0	4	1	3	1.5	ns
prot1547	437	4	3	21	21	1	4	6	12	sig
prot1548	314	4	2	6	4	3	7	6	0	ns
prot1549	402	3	4	0	2.4	2	1	7.2	2.4	ns
prot1550	188	0	2	4.5	3	4	1	3	6	ns
prot1551	434	3	1	12	9	2	1	3	6	ns
prot1552	325	1	2	0	0	8	4	4	4	sig
prot1553	607	1	2	3.6	1.2	1	1	1.2	4.8	ns
prot1554	739	2	0	4.5	3	1	4	1.5	1.5	ns
prot1555	235	3	2	0	0	2	2	3	0	ns
prot1556	982	5	2	8	0	1	0	4	0	ns
prot1557	392	1	1	2.4	2.4	1	1	3.6	3.6	ns
prot1558	543	0	2	3	1.5	1	3	0	3	ns
prot1559	462	2	2	0	0	1	2	9	6	ns
prot1560	348	0	1	6	6	2	1	2	2	ns
prot1561	463	4	1	1.2	2.4	6	3	7.2	3.6	sig
prot1562	173	7	3	9	3	3	4	6	1.5	ns
prot1563	274	3	4	12	9	10	4	30	30	sig
prot1564	251	7	6	14	2	4	5	10	4	ns
prot1565	231	3	5	7.2	4.8	3	3	8.4	3.6	ns
prot1566	394	4	2	6	4.5	5	4	3	6	sig
prot1567	240	1	4	3	9	4	2	6	6	ns
prot1568	441	3	2	6	2	0	1	4	8	ns
prot1569	200	2	4	0	6	3	3	2.4	1.2	ns
prot1570	371	3	1	3	4.5	2	2	6	6	sig
prot1571	313	2	5	12	6	2	2	6	3	ns
prot1572	730	2	1	4	6	2	3	2	2	ns
prot1573	329	2	4	3.6	3.6	3	1	1.2	2.4	ns
prot1574	627	0	0	0	7.5	1	4	6	0	ns
prot1575	250	1	5	0	6	0	1	0	6	ns
prot1576	144	3	1	10	6	1	3	4	4	ns
prot1577	472	0	3	1.2	3.6	1	1	6	2.4	ns
prot1578	421	2	3	6	0	3	2	3	6	sig
prot1579	250	1	2	3	6	6	3	18	18	sig
prot1580	266	3	4	2	4	2	1	0	2	ns
prot1581	861	3	2	3.6	3.6	4	1	1.2	2.4	ns
prot1582	1312	1	2	1.5	6	9	3	4.5	4.5	sig
prot1583	493	2	1	3	12	4	5	21	6	sig
prot1584	1082	2	1	4	2	1	0	4	2	ns
prot1585	648	1	2	0	1.2	2	1	4.8	2.4	ns
prot1586	276	1	1	1.5	0	6	2	3	3	sig
prot1587	518	0	4	3	3	0	0	0	0	ns
prot1588	640	0	0	6	4	1	2	0	0	ns
prot1589	722	4	4	8.4	4.8	3	4	1.2	6	ns
prot1590	147	8	3	4.5	4.5	3	6	4.5	3	ns
prot1591	193	2	3	15	0	2	7	6	12	sig
prot1592	194	1	1	2	2	1	3	6	2	ns
prot1593	365	1	3	7.2	0	8	4	4.8	12	sig
prot1594	290	2	0	1.5	4.5	3	1	3	4.5	ns
prot1595	636	3	6	3	12	3	2	15	15	ns
prot1596	1160	2	2	2	4	3	4	0	0	ns
prot1597	641	4	2	2.4	3.6	4	2	2.4	1.2	ns
prot1598	175	2	2	1.5	4.5	1	2	0	1.5	ns
prot1599	318	4	5	6	6	1	5	0	6	ns
prot1600	424	3	1	12	2	0	2	2	6	ns
prot1601	348	2	6	1.2	2.4	3	1	1.2	3.6	ns
prot1602	227	1	3	4.5	1.5	3	1	0	0	ns
prot1603	427	2	3	9	12	2	3	6	3	ns
prot1604	268	2	1	4	4	1	2	6	6	ns
prot1605	357	2	1	3.6	3.6	2	2	3.6	6	ns
prot1606	174	3	0	3	3	1	1	6	3	ns
prot1607	233	0	1	9	3	0	0	3	6	ns
prot1608	217	2	0	4	4	1	1	0	0	ns
prot1609	980	1	0	1.2	1.2	3	1	1.2	2.4	ns
prot1610	263	1	2	1.5	4.5	1	0	4.5	1.5	ns
prot1611	169	1	2	9	0	1	0	0	3	ns
prot1612	178	0	0	4	4	0	0	6	0	ns
prot1613	355	0	0	1.2	2.4	2	1	2.4	0	ns
prot1614	604	1	1	0	0	1	3	1.5	3	ns
prot1615	149	0	3	3	0	2	1	0	6	ns
prot1616	594	3	0	2	2	1	1	2	2	ns
prot1617	257	0	2	3.6	4.8	1	1	2.4	1.2	ns
prot1618	421	1	1	1.5	0	1	0	0	0	ns
prot1619	712	1	1	3	3	0	0	0	6	ns
prot1620	423	2	2	4	0	1	3	0	0	ns
prot1621	488	1	2	0	0	0	3	0	2.4	ns
prot1622	1872	2	3	3	0	2	1	0	3	ns
prot1623	153	7	5	9	24	4	6	9	24	ns
prot1624	275	4	4	8	8	3	4	8	8	ns
prot1625	463	7	8	1.2	4.8	3	6	4.8	4.8	ns
prot1626	103	3	2	4.5	6	2	2	0	7.5	ns
prot1627	287	5	1	12	9	1	2	9	6	ns
prot1628	282	3	4	8	2	3	3	0	6	ns
prot1629	200	2	1	0	6	3	1	7.2	3.6	ns
prot1630	149	2	3	4.5	4.5	3	4	4.5	3	ns
prot1631	149	3	1	6	3	2	3	6	12	ns
prot1632	132	0	2	0	2	1	1	6	0	ns
prot1633	118	5	3	2.4	0	3	6	10.8	7.2	sig
prot1634	191	2	3	6	9	5	1	1.5	0	ns
prot1635	189	5	0	6	6	5	3	0	3	ns
prot1636	273	1	2	4	6	2	2	2	4	ns
prot1637	327	4	2	3.6	2.4	3	1	3.6	0	ns
prot1638	148	1	1	3	3	2	2	6	12	sig
prot1639	206	2	1	9	0	2	0	3	0	ns
prot1640	108	3	1	4	6	1	2	6	4	ns
prot1641	267	3	1	7.2	2.4	7	11	2.4	2.4	sig
prot1642	204	3	0	3	4.5	4	5	6	3	ns
prot1643	223	2	3	9	0	3	6	18	18	sig
prot1644	298	4	3	2	4	4	3	4	6	ns
prot1645	194	3	2	3.6	6	1	3	2.4	2.4	ns
prot1646	77	1	5	1.5	0	0	2	3	4.5	ns
prot1647	166	1	2	12	0	6	4	6	3	ns
prot1648	418	3	2	4	10	6	4	4	4	sig
prot1649	418	1	1	1.2	2.4	3	2	1.2	1.2	ns
prot1650	127	2	1	9	6	1	1	0	3	ns
prot1651	279	2	1	0	6	3	3	12	3	ns
prot1652	181	1	4	6	2	2	0	2	6	ns
prot1653	129	2	0	0	1.2	5	4	6	2.4	sig
prot1654	161	1	1	1.5	3	4	1	1.5	4.5	ns
prot1655	126	0	0	6	18	3	3	0	0	ns
prot1656	326	0	1	8	0	2	3	2	8	ns
prot1657	207	1	0	1.2	1.2	4	2	2.4	4.8	sig
prot1658	191	2	1	0	4.5	2	3	4.5	1.5	ns
prot1659	238	4	1	15	0	2	0	0	0	ns
prot1660	210	1	0	4	2	0	1	10	2	ns
prot1661	331	0	0	0	2.4	2	8	2.4	3.6	sig
prot1662	574	3	1	1.5	1.5	3	3	4.5	6	ns
prot1663	455	3	4	9	15	0	1	6	9	ns
prot1664	553	4	2	2	4	6	4	8	4	sig
prot1665	522	2	1	2.4	1.2	1	2	2.4	4.8	ns
prot1666	325	0	0	0	1.5	2	0	1.5	3	ns
prot1667	208	2	4	6	9	1	1	0	3	ns
prot1668	232	1	1	0	2	2	4	2	2	ns
prot1669	219	0	2	1.2	3.6	1	4	1.2	6	ns
prot1670	409	1	0	0	3	3	3	0	1.5	ns
prot1671	233	4	2	9	3	2	2	6	30	sig
prot1672	772	0	1	0	2	2	1	2	2	ns
prot1673	360	1	3	1.2	1.2	2	2	2.4	1.2	ns
prot1674	439	3	1	1.5	3	1	0	6	1.5	ns
prot1675	442	0	1	6	9	1	1	0	3	ns
prot1676	138	0	4	0	4	2	1	2	0	ns
prot1677	106	0	1	0	6	4	2	3.6	1.2	ns
prot1678	370	3	0	4.5	0	2	1	3	0	ns
prot1679	629	0	0	3	3	0	1	0	0	ns
prot1680	187	1	1	8	2	2	3	4	4	ns
prot1681	596	1	1	1.2	1.2	2	2	0	0	ns
prot1682	255	0	0	3	0	1	0	3	3	ns
prot1683	92	5	4	6	30	4	10	27	15	ns
prot1684	171	8	4	10	4	4	5	4	10	sig
prot1685	165	2	3	6	1.2	6	5	3.6	1.2	ns
prot1686	148	4	3	3	7.5	6	3	7.5	12	ns
prot1687	229	2	1	9	9	0	6	9	9	ns
prot1688	123	5	2	2	6	4	0	2	2	ns
prot1689	77	4	2	1.2	2.4	2	1	3.6	2.4	ns
prot1690	465	0	2	0	3	1	3	4.5	3	ns
prot1691	279	1	0	3	6	0	4	3	6	ns
prot1692	278	4	0	6	6	4	0	10	2	ns
prot1693	119	1	0	2.4	3.6	1	1	7.2	2.4	ns
prot1694	148	1	3	1.5	1.5	2	7	7.5	6	sig
prot1695	72	2	2	6	3	0	0	6	0	ns
prot1696	353	3	0	6	8	2	2	4	8	ns
prot1697	196	0	4	0	1.2	4	2	7.2	0	ns
prot1698	174	0	2	0	4.5	1	2	4.5	4.5	ns
prot1699	126	3	2	6	6	9	2	12	6	sig
prot1700	235	2	2	10	2	2	3	4	0	ns
prot1701	235	1	4	2.4	0	2	2	2.4	0	ns
prot1702	110	0	0	3	1.5	1	4	1.5	1.5	ns
prot1703	188	3	4	0	12	3	9	18	18	sig
prot1704	225	1	2	0	2	1	1	0	6	ns
prot1705	138	6	1	3.6	1.2	2	2	0	2.4	ns
prot1706	174	1	0	4.5	1.5	4	4	3	13.5	sig
prot1707	672	3	2	12	0	2	0	0	0	ns
prot1708	84	3	3	0	6	0	2	4	2	ns
prot1709	107	0	0	1.2	0	1	4	2.4	2.4	sig
prot1710	146	1	2	0	1.5	1	1	3	3	ns
prot1711	183	1	3	3	3	2	11	21	6	sig
prot1712	555	1	1	0	4	2	4	10	4	sig
prot1713	467	1	1	0	4.8	1	2	2.4	0	ns
prot1714	265	0	4	3	4.5	4	2	4.5	4.5	ns
prot1715	598	2	1	12	3	1	1	6	9	ns
prot1716	317	0	3	2	2	3	2	2	4	ns
prot1717	196	1	2	1.2	2.4	2	0	1.2	0	ns
prot1718	267	2	0	1.5	3	1	1	0	3	ns
prot1719	612	1	3	9	3	1	3	3	0	ns
prot1720	62	4	2	0	4	3	3	2	2	ns
prot1721	77	0	0	2.4	0	1	2	3.6	2.4	ns
prot1722	68	0	0	0	4.5	2	2	3	3	sig
prot1723	632	1	1	3	9	6	3	36	9	sig
prot1724	230	0	3	0	0	0	1	0	0	ns
prot1725	133	1	2	1.2	1.2	4	2	2.4	2.4	sig
prot1726	334	1	1	0	1.5	0	0	1.5	0	ns
prot1727	311	2	0	6	0	4	4	30	24	sig
prot1728	563	1	1	0	4	1	0	2	0	ns
prot1729	327	0	0	0	1.2	2	2	2.4	2.4	sig
prot1730	144	1	0	1.5	1.5	3	6	13.5	4.5	sig
prot1731	668	2	0	0	6	1	0	3	3	ns
prot1732	85	3	1	4	2	2	1	2	2	ns
prot1733	102	2	0	1.2	1.2	0	2	2.4	1.2	ns
prot1734	508	1	0	1.5	6	2	2	0	0	ns
prot1735	226	1	0	0	9	1	1	9	6	ns
prot1736	676	0	2	0	4	1	0	8	4	ns
prot1737	539	0	0	0	1.2	4	3	3.6	2.4	sig
prot1738	295	0	0	1.5	1.5	1	0	0	1.5	ns
prot1739	224	0	1	0	0	1	0	9	0	ns
prot1740	2292	1	0	4	0	2	0	0	0	ns
prot1741	170	4	5	4.8	2.4	9	2	8.4	13.2	sig
prot1742	134	1	0	3	4.5	4	6	9	15	sig
prot1743	255	2	0	6	12	1	2	6	6	ns
prot1744	304	3	3	4	6	5	8	8	14	ns
prot1745	237	0	1	3.6	0	2	3	1.2	3.6	ns
prot1746	105	0	0	1.5	1.5	1	1	3	0	ns
prot1747	69	2	1	3	9	3	5	9	6	ns
prot1748	247	0	2	2	2	5	1	8	2	sig
prot1749	99	1	3	1.2	2.4	3	4	2.4	1.2	ns
prot1750	116	2	1	4.5	3	4	4	3	6	sig
prot1751	152	1	2	0	9	12	3	9	9	sig
prot1752	225	3	2	4	4	9	12	6	18	sig
prot1753	147	6	5	1.2	3.6	6	2	3.6	1.2	ns
prot1754	125	2	1	4.5	0	3	0	1.5	1.5	ns
prot1755	90	4	1	3	9	3	0	0	6	ns
prot1756	237	2	4	6	2	1	3	6	8	ns
prot1757	66	2	1	2.4	1.2	5	2	3.6	4.8	ns
prot1758	264	1	1	6	3	4	1	1.5	4.5	ns
prot1759	137	2	1	3	0	2	3	6	6	ns
prot1760	511	2	1	0	10	2	0	0	4	ns
prot1761	141	2	0	1.2	2.4	0	2	4.8	4.8	ns
prot1762	280	1	1	4.5	1.5	2	6	1.5	7.5	ns
prot1763	302	3	0	6	3	0	1	3	0	ns
prot1764	74	1	4	2	2	1	3	0	4	ns
prot1765	171	1	0	1.2	1.2	2	0	2.4	3.6	ns
prot1766	95	2	1	0	1.5	2	1	1.5	3	ns
prot1767	367	1	0	6	0	1	1	6	0	ns
prot1768	144	2	1	6	6	3	5	2	2	ns
prot1769	664	0	1	2.4	1.2	3	12	3.6	3.6	sig
prot1770	179	1	1	3	0	2	3	6	3	ns
prot1771	114	1	1	0	0	2	0	6	6	ns
prot1772	161	1	2	0	2	1	0	4	2	ns
prot1773	205	1	1	0	2.4	2	2	0	3.6	ns
prot1774	305	0	2	0	1.5	0	0	6	7.5	ns
prot1775	416	2	1	6	6	0	1	0	6	ns
prot1776	397	2	0	2	4	3	0	2	2	ns
prot1777	224	1	0	1.2	1.2	2	3	0	1.2	ns
prot1778	314	3	4	4.5	0	2	2	3	3	sig
prot1779	174	0	2	0	3	2	2	6	6	sig
prot1780	416	3	2	2	4	2	1	2	0	ns
prot1781	131	0	0	0	0	0	3	0	1.2	ns
prot1782	107	3	1	1.5	4.5	3	3	4.5	0	ns
prot1783	163	0	1	6	3	0	1	0	0	ns
prot1784	564	0	4	0	2	1	0	0	0	ns
prot1785	208	1	1	3.6	1.2	2	4	4.8	6	sig
prot1786	135	2	1	1.5	1.5	1	0	1.5	0	ns
prot1787	3394	5	4	15	9	2	6	9	9	ns
prot1788	1957	2	3	2	4	2	2	2	4	ns
prot1789	1088	4	4	4.8	3.6	2	2	2.4	2.4	sig
prot1790	424	3	2	1.5	3	4	3	9	3	sig
prot1791	1035	1	0	3	0	1	0	3	0	ns
prot1792	926	1	0	12	0	3	2	4	0	ns
prot1793	1669	2	0	0	2.4	0	1	0	2.4	ns
prot1794	201	0	1	3	3	2	0	3	4.5	ns
prot1795	539	1	2	9	6	2	0	15	3	ns
prot1796	638	1	0	2	2	1	0	0	2	ns
prot1797	225	5	2	6	3.6	2	4	6	2.4	ns
prot1798	319	0	2	6	4.5	1	3	4.5	4.5	ns
prot1799	520	2	3	9	9	4	2	18	3	ns
prot1800	785	1	2	6	8	0	3	2	4	ns
prot1801	629	3	1	6	2.4	7	11	6	2.4	sig
prot1802	341	2	2	1.5	3	3	2	1.5	1.5	ns
prot1803	412	2	1	3	3	2	2	12	6	sig
prot1804	308	1	1	2	0	2	0	2	4	ns
prot1805	743	2	1	1.2	2.4	0	2	1.2	1.2	ns
prot1806	470	1	4	1.5	3	0	0	1.5	1.5	ns
prot1807	1140	2	3	6	3	2	0	0	3	ns
prot1808	1466	1	3	2	0	0	1	2	2	ns
prot1809	254	1	3	3.6	1.2	3	2	6	0	ns
prot1810	257	2	8	3	1.5	2	5	1.5	6	sig
prot1811	375	2	1	0	3	2	2	15	6	sig
prot1812	1882	0	4	8	0	0	2	8	4	ns
prot1813	1300	1	0	2.4	1.2	0	0	1.2	1.2	ns
prot1814	444	5	0	1.5	3	2	2	0	3	ns
prot1815	832	1	1	0	3	1	1	6	3	ns
prot1816	582	1	0	4	6	2	2	8	12	sig
prot1817	280	3	1	2.4	0	1	4	0	1.2	ns
prot1818	1244	1	2	0	0	4	4	3	12	sig
prot1819	276	2	1	3	6	2	1	3	3	sig
prot1820	623	2	0	0	4	1	4	2	2	sig
prot1821	450	2	1	1.2	1.2	2	2	2.4	2.4	sig
prot1822	247	3	0	0	4.5	1	0	1.5	0	ns
prot1823	387	2	0	0	3	0	2	3	6	ns
prot1824	662	1	1	6	0	0	2	4	0	ns
prot1825	743	0	0	2.4	0	1	1	0	0	ns
prot1826	874	0	1	3	0	1	2	1.5	3	ns
prot1827	1301	2	0	9	9	1	0	3	6	ns
prot1828	274	4	4	4	4	5	1	10	0	ns
prot1829	551	1	2	1.2	3.6	2	2	3.6	1.2	ns
prot1830	447	1	4	4.5	4.5	1	1	7.5	3	ns
prot1831	154	3	4	6	6	3	2	3	0	ns
prot1832	210	0	2	4	4	0	4	4	4	ns
prot1833	290	0	0	2.4	1.2	1	1	4.8	2.4	ns
prot1834	220	2	2	7.5	0	5	2	4.5	3	ns
prot1835	184	0	1	9	6	5	1	6	9	ns
prot1836	168	3	2	0	0	0	1	6	2	ns
prot1837	102	1	0	3.6	3.6	1	0	2.4	2.4	ns
prot1838	327	2	3	3	0	0	3	3	3	ns
prot1839	962	0	0	6	0	3	1	3	0	ns
prot1840	556	1	3	2	0	2	6	0	4	ns
prot1841	374	2	4	3.6	1.2	2	1	3.6	3.6	ns
prot1842	728	2	1	0	3	3	5	1.5	3	ns
prot1843	243	6	2	3	9	3	2	9	9	ns
prot1844	127	1	0	2	0	0	0	0	2	ns
prot1845	519	1	1	0	1.2	1	5	3.6	2.4	ns
prot1846	492	2	2	1.5	4.5	1	2	4.5	3	ns
prot1847	233	1	3	3	3	0	2	0	6	ns
prot1848	287	0	2	6	2	0	1	2	0	ns
prot1849	337	3	2	2.4	2.4	1	1	3.6	4.8	ns
prot1850	404	2	1	0	4.5	1	0	3	0	ns
prot1851	3175	1	0	3	3	0	2	0	3	ns
prot1852	243	1	1	0	0	0	1	0	0	ns
prot1853	275	1	0	1.2	3.6	0	0	0	2.4	ns
prot1854	648	3	2	1.5	4.5	9	4	0	1.5	ns
prot1855	172	2	1	6	15	2	1	0	0	ns
prot1856	283	4	2	8	6	2	1	8	6	ns
prot1857	159	3	0	2.4	4.8	2	4	10.8	6	sig
prot1858	372	1	2	1.5	7.5	3	1	1.5	0	ns
prot1859	174	1	2	3	15	5	2	9	21	ns
prot1860	182	2	0	4	10	1	0	6	0	ns
prot1861	251	1	2	2.4	1.2	1	1	2.4	3.6	ns
prot1862	1009	0	3	3	4.5	6	2	4.5	4.5	ns
prot1863	233	0	2	3	0	0	2	0	3	ns
prot1864	158	0	2	6	8	4	2	2	6	ns
prot1865	200	3	4	2.4	1.2	0	2	1.2	1.2	ns
prot1866	292	0	1	3	4.5	2	2	3	3	ns
prot1867	399	2	1	3	3	1	1	3	0	ns
prot1868	229	2	0	2	4	2	3	2	2	ns
prot1869	228	3	1	3.6	1.2	2	1	3.6	1.2	ns
prot1870	445	2	0	1.5	3	2	1	1.5	7.5	sig
prot1871	334	0	1	9	3	3	6	9	36	sig
prot1872	848	2	1	4	10	4	2	4	0	ns
prot1873	151	0	2	1.2	3.6	2	4	3.6	1.2	ns
prot1874	1410	0	1	3	1.5	2	1	3	1.5	ns
prot1875	164	2	3	0	3	1	0	6	3	ns
prot1876	114	3	2	4	6	4	1	0	2	ns
prot1877	262	0	3	1.2	0	0	3	3.6	3.6	ns
prot1878	174	0	2	1.5	1.5	2	2	4.5	1.5	ns
prot1879	987	0	2	3	9	1	5	12	0	ns
prot1880	170	5	5	2	10	0	0	0	2	ns
prot1881	399	1	0	1.2	1.2	2	2	1.2	0	ns
prot1882	504	2	3	3	6	1	1	3	1.5	sig
prot1883	359	2	1	6	3	2	0	15	12	ns
prot1884	85	0	3	0	2	0	0	0	0	ns
prot1885	186	0	2	1.2	2.4	1	2	1.2	1.2	sig
prot1886	231	3	3	1.5	3	3	3	4.5	4.5	sig
prot1887	161	1	1	6	0	1	2	9	0	ns
prot1888	296	2	1	2	2	1	3	2	2	ns
prot1889	362	2	1	3.6	0	3	3	3.6	3.6	sig
prot1890	492	4	0	0	1.5	1	2	1.5	1.5	sig
prot1891	240	1	1	0	0	1	2	3	3	ns
prot1892	587	1	1	2	4	2	5	4	4	sig
prot1893	523	0	0	0	1.2	1	1	0	0	ns
prot1894	979	1	0	1.5	0	1	2	1.5	3	ns
prot1895	2381	3	3	3	9	0	1	0	0	ns
prot1896	246	2	3	0	4	9	5	8	4	sig
prot1897	309	1	1	0	1.2	1	1	0	0	ns
prot1898	214	5	1	0	1.5	3	1	4.5	1.5	ns
prot1899	659	1	0	3	0	4	6	6	6	sig
prot1900	185	0	1	2	0	0	0	6	0	ns
prot1901	201	0	0	0	2.4	0	1	0	1.2	ns
prot1902	464	2	1	1.5	1.5	3	3	4.5	4.5	sig
prot1903	298	1	0	0	9	2	1	0	9	ns
prot1904	502	1	0	0	2	0	2	4	4	ns
prot1905	295	0	2	3.6	0	1	3	2.4	1.2	ns
prot1906	1921	1	1	1.5	1.5	1	0	0	1.5	ns
prot1907	900	0	0	0	6	4	1	3	3	sig
prot1908	1567	0	2	0	2	0	1	6	2	ns
prot1909	659	1	0	3.6	0	3	9	7.2	3.6	sig
prot1910	909	1	0	0	3	3	2	3	3	sig
prot1911	193	2	0	0	3	0	2	0	0	ns
prot1912	431	1	0	4	0	2	2	4	4	sig
prot1913	118	0	0	1.2	2.4	2	1	1.2	0	ns
prot1914	229	3	4	4.5	6	0	1	3	3	ns
prot1915	232	0	3	9	3	6	4	6	24	sig
prot1916	267	1	1	2	2	3	0	6	0	ns
prot1917	266	2	3	3.6	0	4	1	1.2	2.4	ns
prot1918	183	0	2	1.5	1.5	0	1	3	1.5	ns
prot1919	909	1	5	6	3	2	2	33	15	sig
prot1920	219	3	4	4	6	0	3	6	4	ns
prot1921	141	3	3	2.4	0	1	2	2.4	2.4	ns
prot1922	154	2	0	1.5	3	2	1	1.5	3	ns
prot1923	243	1	1	0	6	2	3	0	0	ns
prot1924	135	0	4	2	0	2	1	2	4	ns
prot1925	315	1	0	1.2	0	0	1	0	1.2	ns
prot1926	517	1	0	0	4.5	0	1	1.5	1.5	ns
prot1927	127	0	1	0	0	0	1	3	0	ns
prot1928	439	1	3	6	6	1	0	0	2	ns
prot1929	398	3	3	3.6	0	1	0	1.2	3.6	ns
prot1930	462	1	2	1.5	0	2	2	6	3	sig
prot1931	202	3	1	3	3	0	5	3	12	ns
prot1932	114	0	2	0	0	3	6	6	6	sig
prot1933	137	0	2	1.2	0	1	0	3.6	1.2	ns
prot1934	124	1	0	1.5	4.5	4	1	3	3	sig
prot1935	641	1	0	9	0	1	1	3	3	sig
prot1936	415	1	1	2	2	2	0	2	2	ns
prot1937	448	1	0	1.2	2.4	2	3	2.4	1.2	ns
prot1938	572	0	3	0	3	1	0	4.5	4.5	ns
prot1939	819	0	0	12	3	0	0	0	0	ns
prot1940	365	3	0	2	2	1	1	4	0	ns
prot1941	600	1	2	1.2	1.2	1	1	4.8	1.2	sig
prot1942	692	2	0	1.5	3	1	3	1.5	0	ns
prot1943	244	0	2	3	3	2	1	3	0	ns
prot1944	203	3	1	4	2	0	2	2	4	ns
prot1945	383	2	1	1.2	1.2	3	0	1.2	0	ns
prot1946	208	0	1	3	0	2	1	1.5	3	ns
prot1947	292	2	0	0	3	6	2	3	3	ns
prot1948	288	3	2	0	0	0	0	0	4	ns
prot1949	111	2	1	1.2	0	0	1	3.6	1.2	ns
prot1950	309	2	0	4.5	6	2	0	0	0	ns
prot1951	555	0	1	0	3	0	0	0	3	ns
prot1952	719	4	2	0	2	3	3	6	6	sig
prot1953	548	2	0	1.2	1.2	1	2	2.4	2.4	ns
prot1954	209	2	2	1.5	4.5	4	2	0	1.5	ns
prot1955	561	1	0	6	3	4	2	12	6	sig
prot1956	575	1	0	2	2	0	1	0	0	ns
prot1957	193	2	1	1.2	0	3	0	0	0	ns
prot1958	476	1	3	1.5	0	4	2	6	3	sig
prot1959	426	1	0	3	3	1	0	3	6	ns
prot1960	210	1	1	2	4	0	0	2	2	ns
prot1961	167	1	1	1.2	4.8	1	4	2.4	2.4	ns
prot1962	255	1	0	1.5	1.5	1	1	0	1.5	ns
prot1963	259	0	0	0	3	1	0	3	0	ns
prot1964	828	3	2	6	2	3	6	6	6	sig
prot1965	491	0	1	0	2.4	0	1	0	1.2	ns
prot1966	116	2	3	0	0	1	1	0	0	ns
prot1967	392	0	1	0	9	2	2	3	3	sig
prot1968	278	1	0	4	0	0	1	0	2	ns
prot1969	275	2	0	0	1.2	2	2	2.4	2.4	sig
prot1970	542	2	1	0	1.5	0	0	0	1.5	ns
prot1971	303	0	1	0	0	2	2	9	6	sig
prot1972	206	2	0	4	2	1	2	0	2	ns
prot1973	575	1	0	2.4	0	2	2	6	6	sig
prot1974	882	0	0	0	1.5	3	0	0	0	ns
prot1975	503	2	1	6	6	1	3	0	0	ns
prot1976	350	1	1	2	0	1	2	0	0	ns
prot1977	277	2	0	0	0	0	1	2.4	1.2	ns
prot1978	251	1	1	4.5	3	1	1	0	0	ns
prot1979	223	0	1	0	0	0	0	3	0	ns
prot1980	109	1	1	4	2	4	2	0	4	ns
prot1981	1093	3	1	1.2	3.6	1	3	3.6	1.2	ns
prot1982	123	1	3	4.5	1.5	6	0	1.5	6	ns
prot1983	160	1	2	0	0	2	5	12	6	sig
prot1984	160	1	2	2	4	1	1	0	2	ns
prot1985	433	1	1	2.4	0	0	3	2.4	4.8	ns
prot1986	214	2	0	6	0	1	6	7.5	3	ns
prot1987	114	1	3	6	15	2	4	3	6	ns
prot1988	178	1	5	0	8	1	1	0	12	ns
prot1989	248	1	1	2.4	0	3	2	2.4	3.6	sig
prot1990	49	2	1	0	6	1	1	7.5	3	ns
prot1991	86	2	5	6	9	1	1	6	15	ns
prot1992	335	2	2	2	0	2	0	0	2	ns
prot1993	171	2	2	1.2	2.4	2	1	2.4	1.2	ns
prot1994	214	2	2	3	0	0	3	3	4.5	ns
prot1995	108	1	0	9	6	2	3	6	6	sig
prot1996	115	1	3	4	2	1	0	0	6	ns
prot1997	96	0	1	0	1.2	2	1	1.2	2.4	ns
prot1998	82	0	2	0	0	2	1	0	0	ns
prot1999	365	0	1	0	0	0	1	0	3	ns
[truncated: 1,549 more rows]
