# Supplementary material for: Protein complex-based analysis is resistant to the obfuscating consequences of batch effects --- a case study in clinical proteomics
Source: BMC Genomics. 2017 Mar 14;18(Suppl 2):142. doi: 10.1186/s12864-017-3490-3 (PMC5374662; doi:10.1186/s12864-017-3490-3)
Supplement: Supplementary file 2 — Simulated data D2.2H. (ZIP 3730 kb) [file 12864_2017_3490_MOESM2_ESM.zip › D2.2.382.txt]

protLen	X0	X0.1	X0.2	X0.3	X1	X1.1	X1.2	X1.3	sig
prot1	1338	868	937	1372.5	1345.5	883	857	1233	1338	ns
prot2	2199	33	41	48	62	33	24	76	64	ns
prot3	1538	39	38	66.6	68.4	25	25	70.2	45	ns
prot4	2319	28	31	32.4	16.8	27	28	19.2	36	ns
prot5	1392	43	53	66	57	144	159	202.5	162	sig
prot6	1985	22	42	86	58	31	38	58	72	ns
prot7	1262	35	47	95.4	90	48	62	95.4	88.2	ns
prot8	3862	18	16	30	18	15	18	21.6	18	ns
prot9	1295	48	41	87	64.5	49	47	63	63	ns
prot10	4287	14	15	38	36	16	5	32	32	sig
prot11	1277	33	47	97.2	72	35	50	82.8	48.6	ns
prot12	3587	7	6	12	10.8	5	9	4.8	16.8	ns
prot13	774	76	81	108	114	66	81	84	114	ns
prot14	1960	8	5	8	8	6	14	28	16	sig
prot15	858	61	54	117	104.4	60	52	102.6	126	ns
prot16	693	87	71	117.6	94.8	64	83	102	84	ns
prot17	748	64	64	91.5	90	71	62	97.5	114	ns
prot18	875	34	52	136	88	40	40	74	78	ns
prot19	1755	13	11	10.8	23.4	14	18	27	16.2	ns
prot20	839	40	42	40.8	49.2	35	38	37.2	38.4	ns
prot21	857	34	25	34.5	60	25	28	34.5	43.5	ns
prot22	1248	33	32	52	64	27	28	46	42	ns
prot23	1308	14	20	48.6	36	14	21	30.6	45	ns
prot24	1260	17	13	19.2	18	17	17	19.2	13.2	ns
prot25	1487	6	7	13.5	13.5	5	7	7.5	4.5	ns
prot26	477	85	101	156	154	92	100	164	178	ns
prot27	1324	25	28	36	54	21	18	50.4	61.2	ns
prot28	997	19	17	20.4	18	18	14	18	25.2	ns
prot29	623	122	117	180	160.5	156	174	234	228	sig
prot30	657	112	105	192	174	107	126	252	232	sig
prot31	1735	15	9	21.6	19.8	9	4	12.6	19.8	ns
prot32	904	11	12	13.2	19.2	10	15	9.6	6	ns
prot33	446	191	199	318	283.5	394	340	534	618	sig
prot34	262	202	199	380	406	185	199	342	410	ns
prot35	682	96	102	183.6	171	95	123	181.8	198	ns
prot36	742	54	57	73.2	61.2	75	68	97.2	111.6	sig
prot37	630	38	33	57	51	39	39	63	43.5	ns
prot38	672	20	39	76	58	24	33	72	54	ns
prot39	1056	32	18	45	41.4	18	35	43.2	37.8	ns
prot40	1098	16	22	20.4	16.8	38	44	40.8	39.6	sig
prot41	1192	6	5	15	22.5	13	12	19.5	22.5	ns
prot42	1888	22	10	26	16	15	22	42	52	sig
prot43	500	165	167	311.4	297	177	185	309.6	261	ns
prot44	610	51	38	61.2	58.8	45	42	73.2	44.4	ns
prot45	543	26	31	43.5	52.5	30	25	43.5	63	ns
prot46	685	28	25	56	50	21	23	54	46	ns
prot47	546	31	32	46.8	50.4	26	24	41.4	39.6	ns
prot48	1311	16	17	15.6	13.2	10	13	18	13.2	ns
prot49	1047	17	10	22.5	10.5	22	13	33	40.5	sig
prot50	491	135	148	244	266	154	144	282	332	ns
prot51	654	74	74	126	135	83	72	147.6	118.8	ns
prot52	639	75	56	57.6	78	48	64	90	58.8	ns
prot53	740	54	54	81	76.5	54	59	81	69	ns
prot54	1143	22	11	38	38	18	19	50	38	ns
prot55	966	6	14	28.8	28.8	24	26	46.8	43.2	sig
prot56	1042	9	10	9.6	12	15	10	12	12	ns
prot57	2166	9	6	9	13.5	8	12	4.5	16.5	ns
prot58	443	26	19	58	78	36	36	86	76	ns
prot59	589	21	18	37.8	46.8	21	32	43.2	39.6	ns
prot60	740	30	22	22.8	24	19	26	20.4	27.6	ns
prot61	532	16	18	27	34.5	40	26	51	54	sig
prot62	740	10	21	24	20	21	45	60	36	sig
prot63	727	10	12	18	19.8	11	14	27	25.2	ns
prot64	1585	9	7	12	10.8	10	4	7.2	9.6	ns
prot65	479	230	227	304.5	343.5	439	380	586.5	669	sig
prot66	364	162	169	314	332	175	173	396	352	sig
prot67	433	149	140	275.4	288	162	156	270	275.4	ns
prot68	346	163	135	175.2	193.2	284	282	379.2	391.2	sig
prot69	545	94	95	148.5	120	97	90	142.5	139.5	ns
prot70	472	82	78	150	158	66	76	124	138	ns
prot71	478	41	48	63	86.4	49	48	106.2	91.8	ns
prot72	413	49	42	43.2	56.4	53	38	58.8	54	ns
prot73	496	45	37	55.5	70.5	35	37	72	60	ns
prot74	630	38	23	68	60	37	35	92	76	ns
prot75	544	20	27	52.2	39.6	27	18	48.6	41.4	ns
prot76	880	10	9	7.2	14.4	40	20	24	45.6	sig
prot77	684	11	10	15	24	6	10	7.5	7.5	ns
prot78	988	13	5	12	22	8	7	22	22	ns
prot79	430	71	62	111.6	133.2	65	79	118.8	113.4	ns
prot80	707	23	36	28.8	25.2	31	24	30	33.6	ns
prot81	418	30	28	36	27	40	48	78	66	sig
prot82	820	13	14	32	26	26	14	40	48	sig
prot83	1450	9	11	16.2	25.2	10	14	14.4	9	ns
prot84	500	85	76	80.4	92.4	68	84	81.6	93.6	ns
prot85	451	53	56	96	91.5	86	87	130.5	103.5	sig
prot86	757	30	31	52	56	31	28	66	56	ns
prot87	539	30	21	41.4	34.2	21	19	27	43.2	ns
prot88	455	19	16	14.4	20.4	19	10	25.2	19.2	ns
prot89	646	5	19	27	30	16	15	19.5	28.5	ns
prot90	533	14	9	22	16	11	15	20	20	ns
prot91	1101	9	4	5.4	9	8	0	9	10.8	ns
prot92	375	168	161	200.4	196.8	184	164	219.6	223.2	ns
prot93	477	122	99	180	168	116	102	198	189	ns
prot94	440	75	84	166	152	82	68	166	128	ns
prot95	445	59	73	129.6	131.4	50	70	126	126	ns
prot96	373	59	38	58.8	58.8	42	44	61.2	56.4	ns
prot97	606	31	28	43.5	42	40	43	60	52.5	ns
prot98	343	18	26	38	42	23	34	58	38	ns
prot99	403	24	20	45	36	25	28	34.2	39.6	ns
prot100	591	26	19	21.6	21.6	27	36	32.4	45.6	sig
prot101	641	7	18	12	27	12	14	10.5	19.5	ns
prot102	583	13	15	16	12	13	9	22	28	ns
prot103	544	13	11	19.8	16.2	9	11	32.4	12.6	ns
prot104	2137	7	10	3.6	7.2	16	12	4.8	4.8	sig
prot105	375	28	40	60	58.5	39	38	55.5	55.5	ns
prot106	454	33	37	70	60	42	39	58	82	ns
prot107	472	43	22	66.6	70.2	32	27	59.4	45	ns
prot108	517	39	28	24	37.2	36	25	44.4	51.6	ns
prot109	464	30	22	31.5	36	31	23	46.5	40.5	ns
prot110	637	11	26	24	30	21	21	30	42	ns
prot111	423	24	17	36	41.4	15	16	28.8	30.6	ns
prot112	414	12	11	9.6	12	17	7	12	19.2	ns
prot113	898	10	10	13.5	24	17	16	40.5	18	ns
prot114	498	8	7	18	14	18	17	36	16	ns
prot115	580	22	13	16.2	27	13	10	23.4	23.4	ns
prot116	448	9	12	12	9.6	11	14	9.6	7.2	ns
prot117	569	4	8	12	9	3	10	19.5	19.5	ns
prot118	1032	5	3	10	4	5	3	18	16	ns
prot119	357	94	102	187.2	187.2	104	104	151.2	172.8	ns
prot120	231	58	61	52.8	64.8	48	46	75.6	62.4	ns
prot121	372	51	40	70.5	70.5	50	32	75	79.5	ns
prot122	375	50	36	84	74	37	44	70	70	ns
prot123	507	50	37	72	77.4	44	31	72	88.2	ns
prot124	411	32	24	36	37.2	37	36	44.4	34.8	ns
prot125	374	13	23	31.5	28.5	22	21	33	27	ns
prot126	827	16	15	30	26	16	8	24	16	ns
prot127	774	15	13	32.4	28.8	17	13	23.4	23.4	ns
prot128	576	4	10	7.2	4.8	3	6	8.4	6	ns
prot129	413	18	11	19.5	16.5	17	10	19.5	18	ns
prot130	569	8	7	14	18	7	10	20	14	ns
prot131	590	7	7	21.6	18	8	6	21.6	16.2	ns
prot132	774	7	10	7.2	15.6	8	7	14.4	18	ns
prot133	1023	11	11	12	12	8	7	16.5	15	ns
prot134	803	5	3	8	6	3	5	24	6	ns
prot135	242	55	40	95.4	84.6	55	78	111.6	126	ns
prot136	439	81	53	88.8	63.6	53	59	74.4	45.6	ns
prot137	318	53	34	90	73.5	57	50	82.5	85.5	ns
prot138	278	67	65	114	122	57	64	94	90	ns
prot139	309	46	46	70.2	84.6	46	40	73.8	84.6	ns
prot140	568	44	43	37.2	36	41	30	37.2	49.2	ns
prot141	316	41	40	39	43.5	30	43	40.5	57	ns
prot142	283	27	29	50	58	30	27	64	48	ns
prot143	608	31	23	32.4	37.8	26	22	41.4	52.2	ns
prot144	673	17	23	18	30	21	18	34.8	21.6	ns
prot145	414	25	14	36	21	20	14	39	42	ns
prot146	707	25	22	46	28	60	72	132	84	sig
prot147	406	16	13	28.8	39.6	27	21	25.2	43.2	sig
prot148	510	12	13	15.6	21.6	28	32	28.8	33.6	sig
prot149	500	16	17	19.5	22.5	8	12	12	24	ns
prot150	350	12	5	22	12	8	21	28	40	sig
prot151	683	12	25	28.8	27	13	12	39.6	25.2	sig
prot152	569	13	6	4.8	8.4	5	11	12	7.2	ns
prot153	450	17	11	13.5	15	8	8	16.5	18	ns
prot154	399	9	11	12	18	12	4	10	16	ns
prot155	713	6	8	14.4	10.8	9	7	16.2	19.8	ns
prot156	564	18	10	6	14.4	7	7	13.2	10.8	ns
prot157	1149	6	4	3	15	2	8	3	10.5	ns
prot158	721	5	3	10	8	7	4	10	4	ns
prot159	260	212	206	399.6	331.2	194	197	369	338.4	ns
prot160	372	110	143	152.4	175.2	137	145	195.6	181.2	ns
prot161	297	90	112	160.5	145.5	118	102	168	159	sig
prot162	276	52	45	98	94	49	52	96	76	ns
prot163	480	37	32	46.8	57.6	29	41	55.8	52.2	ns
prot164	299	21	33	40.8	36	27	43	39.6	38.4	ns
prot165	317	35	30	58.5	31.5	26	29	61.5	37.5	ns
prot166	437	26	16	44	52	21	48	76	66	sig
prot167	537	19	21	30.6	39.6	25	19	55.8	36	ns
prot168	228	17	21	30	27.6	20	25	19.2	14.4	ns
prot169	289	22	19	21	27	13	18	24	27	ns
prot170	341	12	14	58	38	14	25	26	32	ns
prot171	445	21	20	27	30.6	40	38	82.8	64.8	sig
prot172	458	8	15	20.4	16.8	24	54	50.4	54	sig
prot173	450	10	9	10.5	24	8	7	21	16.5	ns
prot174	588	7	17	20	32	15	18	38	26	ns
prot175	761	11	16	16.2	21.6	16	6	23.4	23.4	ns
prot176	519	12	6	12	12	14	18	21.6	10.8	sig
prot177	1216	10	14	21	13.5	16	9	7.5	34.5	sig
prot178	605	7	13	8	12	7	13	22	24	ns
prot179	748	5	10	14.4	16.2	5	8	12.6	16.2	ns
prot180	460	6	6	13.2	15.6	4	6	6	7.2	ns
prot181	645	11	2	12	13.5	4	10	13.5	9	ns
prot182	528	8	6	12	12	8	5	22	6	ns
prot183	958	5	5	21.6	5.4	12	10	7.2	21.6	sig
prot184	4213	2	3	3.6	8.4	4	3	4.8	6	ns
prot185	1921	5	4	6	13.5	2	1	13.5	7.5	ns
prot186	333	145	160	310	246	139	130	284	254	ns
prot187	229	92	118	178.2	203.4	115	93	160.2	162	ns
prot188	413	36	46	55.2	46.8	45	46	64.8	48	ns
prot189	437	40	58	64.5	54	36	43	57	55.5	ns
prot190	459	32	39	54	48	34	34	70	56	ns
prot191	170	26	29	84.6	52.2	22	25	46.8	52.2	ns
prot192	200	40	39	49.2	36	43	53	62.4	48	ns
prot193	396	34	36	42	61.5	30	37	46.5	58.5	ns
prot194	219	25	21	36	32	19	18	44	58	ns
prot195	509	22	24	48.6	19.8	19	28	34.2	23.4	ns
prot196	255	24	25	24	22.8	29	21	25.2	24	ns
prot197	343	16	11	21	22.5	15	10	16.5	15	ns
prot198	453	18	15	24	20	25	36	80	44	sig
prot199	418	14	11	34.2	27	18	13	23.4	27	ns
prot200	506	16	12	16.8	13.2	13	21	13.2	12	ns
prot201	545	19	11	18	39	17	20	25.5	27	sig
prot202	406	11	16	22	20	9	12	26	30	ns
prot203	586	4	14	34.2	28.8	11	14	27	16.2	ns
prot204	570	8	11	6	12	8	12	16.8	16.8	sig
prot205	868	11	12	13.5	18	12	10	10.5	15	ns
prot206	508	5	7	14	14	24	15	60	66	sig
prot207	715	2	7	9	10.8	10	10	16.2	14.4	ns
prot208	622	8	6	10.8	3.6	10	18	19.2	24	sig
prot209	463	7	10	9	15	5	8	4.5	12	ns
prot210	756	11	9	12	20	10	7	22	22	ns
prot211	520	4	9	14.4	16.2	9	6	10.8	14.4	ns
prot212	858	9	6	7.2	6	5	4	2.4	2.4	ns
prot213	463	6	3	9	1.5	6	7	9	4.5	ns
prot214	248	78	81	194	148	122	122	224	220	sig
prot215	386	47	47	95.4	86.4	55	55	115.2	104.4	ns
prot216	252	44	27	51.6	38.4	108	110	88.8	94.8	sig
prot217	271	37	37	66	82.5	58	43	73.5	76.5	ns
prot218	367	37	36	80	72	58	42	94	88	ns
prot219	335	39	38	68.4	63	97	85	126	154.8	sig
prot220	600	34	32	38.4	39.6	35	21	37.2	45.6	ns
prot221	232	48	42	60	48	31	32	61.5	64.5	ns
prot222	273	33	28	80	68	45	36	64	82	ns
prot223	243	40	36	59.4	52.2	24	33	39.6	55.8	ns
prot224	223	26	21	26.4	34.8	32	31	52.8	45.6	sig
prot225	250	25	14	42	42	56	50	75	90	sig
prot226	223	19	31	66	60	23	28	48	76	ns
prot227	289	34	34	36	27	66	48	93.6	75.6	sig
prot228	378	22	23	20.4	25.2	25	23	27.6	24	ns
prot229	410	17	15	19.5	19.5	26	21	24	22.5	ns
prot230	389	24	15	46	32	22	23	42	56	ns
prot231	610	22	17	28.8	39.6	19	17	23.4	32.4	ns
prot232	243	23	13	20.4	25.2	11	6	21.6	10.8	ns
prot233	397	10	8	24	19.5	15	19	24	18	ns
prot234	229	7	11	12	22	25	16	32	32	sig
prot235	321	13	15	14.4	25.2	23	22	48.6	19.8	sig
prot236	447	14	11	12	8.4	11	3	12	14.4	ns
prot237	272	8	11	18	15	9	11	15	15	ns
prot238	645	13	9	22	26	14	9	30	30	ns
prot239	709	3	8	10.8	5.4	2	11	5.4	5.4	ns
prot240	513	12	6	6	8.4	7	9	8.4	19.2	ns
prot241	314	4	15	18	15	9	20	15	15	sig
prot242	388	8	4	16	22	3	33	48	48	sig
prot243	956	4	2	0	10.8	6	6	10.8	21.6	sig
prot244	128	231	244	279.6	307.2	229	233	276	283.2	ns
prot245	197	74	63	96	93	64	70	106.5	93	ns
prot246	334	66	57	142	146	72	63	126	134	ns
prot247	175	67	46	75.6	68.4	156	147	199.8	210.6	sig
prot248	162	66	91	62.4	68.4	73	71	115.2	91.2	sig
prot249	305	33	29	64.5	63	79	67	81	102	sig
prot250	312	39	45	80	76	48	39	66	92	ns
prot251	300	28	35	61.2	63	43	32	73.8	104.4	ns
prot252	127	39	42	52.8	48	39	36	43.2	43.2	ns
prot253	191	29	28	54	43.5	39	30	58.5	57	ns
prot254	211	29	38	74	74	34	36	92	70	ns
prot255	199	40	42	63	64.8	24	34	57.6	64.8	ns
prot256	266	44	34	40.8	39.6	65	63	75.6	97.2	sig
prot257	322	33	20	42	39	20	28	42	57	sig
prot258	313	31	18	66	28	28	23	72	62	ns
prot259	286	15	18	34.2	34.2	21	30	28.8	39.6	ns
prot260	265	16	16	14.4	18	12	9	20.4	16.8	ns
prot261	466	19	22	27	39	10	23	36	36	ns
prot262	455	14	16	30	40	19	13	32	36	ns
prot263	185	24	17	36	57.6	15	15	28.8	34.2	ns
prot264	209	16	11	24	13.2	22	20	39.6	39.6	sig
prot265	433	6	13	30	19.5	18	29	21	30	sig
prot266	247	17	16	36	36	19	15	34	26	ns
prot267	331	14	14	23.4	30.6	16	13	19.8	10.8	ns
prot268	452	19	18	18	14.4	15	12	22.8	18	ns
prot269	348	13	15	12	21	15	14	21	18	ns
prot270	533	7	2	8	18	7	7	24	14	ns
prot271	342	13	11	14.4	27	29	18	25.2	23.4	sig
prot272	229	13	10	10.8	15.6	10	10	9.6	13.2	ns
prot273	581	9	12	18	16.5	9	8	21	12	ns
prot274	389	8	12	8	10	16	16	24	18	sig
prot275	368	6	11	14.4	16.2	5	10	14.4	9	ns
prot276	350	7	10	12	7.2	27	33	28.8	25.2	sig
prot277	502	12	5	10.5	13.5	7	7	13.5	10.5	ns
prot278	588	7	8	18	12	7	9	4	16	ns
prot279	404	10	10	9	16.2	6	3	14.4	10.8	ns
prot280	281	7	7	10.8	3.6	3	4	6	8.4	ns
prot281	475	5	10	6	12	4	7	10.5	6	ns
prot282	264	2	6	14	16	5	16	10	18	sig
prot283	428	4	6	12.6	7.2	5	11	7.2	5.4	ns
prot284	605	8	3	6	7.2	10	26	7.2	14.4	sig
prot285	546	6	8	15	6	5	3	3	7.5	ns
prot286	393	8	4	10	10	15	27	42	54	sig
prot287	651	6	5	12.6	12.6	3	3	7.2	9	ns
prot288	386	6	4	7.2	7.2	5	9	7.2	3.6	ns
prot289	127	206	208	312	312	220	184	280.5	313.5	ns
prot290	307	135	161	276	294	157	126	318	312	ns
prot291	151	58	64	136.8	158.4	71	64	111.6	149.4	ns
prot292	246	28	43	40.8	43.2	96	111	90	129.6	sig
prot293	201	40	32	48	36	108	81	153	148.5	sig
prot294	295	27	22	64	84	35	30	64	66	ns
prot295	377	22	33	46.8	55.8	40	36	54	46.8	ns
prot296	232	23	32	26.4	22.8	43	32	33.6	26.4	sig
prot297	333	26	18	36	39	22	21	31.5	43.5	ns
prot298	276	22	22	44	48	25	14	46	52	ns
prot299	225	26	18	37.8	36	26	28	34.2	36	ns
prot300	152	17	21	15.6	15.6	24	21	26.4	22.8	ns
prot301	268	21	23	37.5	28.5	21	14	33	40.5	ns
prot302	261	13	24	30	34	46	64	64	104	sig
prot303	234	31	16	41.4	41.4	20	20	32.4	36	ns
prot304	203	23	16	22.8	26.4	60	75	93.6	43.2	sig
prot305	277	21	26	34.5	31.5	23	18	36	36	ns
prot306	224	19	20	34	26	78	45	78	90	sig
prot307	260	14	13	34.2	19.8	13	20	32.4	45	ns
prot308	278	20	8	26.4	14.4	22	15	19.2	22.8	ns
prot309	420	23	13	30	25.5	10	15	16.5	22.5	ns
prot310	424	19	16	36	32	11	5	36	40	ns
prot311	219	19	11	23.4	28.8	12	11	32.4	37.8	ns
prot312	277	19	15	15.6	12	7	12	14.4	18	ns
prot313	279	9	9	9	15	7	7	10.5	16.5	ns
prot314	558	11	16	36	20	24	11	28	30	ns
prot315	822	5	17	5.4	21.6	8	5	21.6	23.4	ns
prot316	423	15	10	19.2	15.6	8	12	12	14.4	ns
prot317	301	6	15	13.5	15	10	10	9	10.5	ns
prot318	477	12	7	20	14	9	9	16	14	ns
prot319	354	10	11	16.2	12.6	7	9	14.4	18	ns
prot320	538	10	10	8.4	19.2	7	5	7.2	9.6	ns
prot321	330	7	8	9	10.5	12	12	15	12	ns
prot322	345	5	7	10	14	10	3	14	8	ns
prot323	290	4	9	16.2	18	8	9	21.6	14.4	ns
prot324	587	14	6	3.6	13.2	6	7	10.8	8.4	ns
prot325	416	8	7	4.5	15	9	7	6	10.5	ns
prot326	806	6	9	10	18	6	5	12	10	ns
prot327	243	6	12	16.2	12.6	12	8	21.6	14.4	ns
prot328	674	14	3	14.4	8.4	13	8	7.2	13.2	ns
prot329	297	6	5	7.5	10.5	7	6	16.5	12	ns
prot330	558	9	11	12	20	11	9	24	12	ns
prot331	340	4	3	5.4	7.2	2	3	19.8	7.2	ns
prot332	546	8	9	3.6	7.2	6	6	4.8	6	ns
prot333	193	7	12	15	9	6	7	6	7.5	ns
prot334	641	5	7	8	12	7	9	20	20	ns
prot335	452	5	4	7.2	5.4	4	4	5.4	10.8	ns
prot336	481	3	4	6	2.4	4	6	8.4	4.8	ns
prot337	355	5	5	7.5	7.5	10	22	15	3	sig
prot338	530	6	1	8	8	9	4	4	12	ns
prot339	374	6	5	7.2	1.8	2	2	12.6	10.8	ns
prot340	253	4	9	7.2	3.6	4	3	4.8	3.6	ns
prot341	442	3	3	16.5	4.5	3	15	13.5	9	sig
prot342	861	3	3	4	4	3	6	10	6	ns
prot343	413	5	6	5.4	0	3	4	3.6	5.4	ns
prot344	648	2	3	3.6	3.6	2	1	8.4	6	ns
prot345	719	3	6	6	4.5	2	8	10.5	6	ns
prot346	786	4	5	14	8	6	2	4	16	sig
prot347	596	2	8	7.2	14.4	9	6	5.4	9	ns
prot348	777	4	3	6	9.6	4	2	9.6	4.8	ns
prot349	798	3	2	6	3	1	4	4.5	7.5	ns
prot350	141	200	260	454	428	212	209	462	394	ns
prot351	221	170	158	226.8	268.2	292	290	615.6	529.2	sig
prot352	283	83	67	87.6	88.8	57	73	63.6	96	ns
prot353	246	65	57	114	84	101	104	183	183	sig
prot354	212	44	56	88	96	49	35	74	80	ns
prot355	219	38	37	41.4	70.2	37	36	55.8	70.2	ns
prot356	448	34	41	74.4	45.6	58	67	118.8	108	sig
prot357	351	39	33	58.5	64.5	34	33	43.5	60	ns
prot358	161	25	26	58	68	34	27	46	48	ns
prot359	178	28	23	45	46.8	26	44	48.6	37.8	ns
prot360	178	16	25	27.6	43.2	17	24	28.8	21.6	ns
prot361	250	26	24	36	25.5	32	38	49.5	45	sig
prot362	238	16	25	56	30	26	21	40	36	ns
prot363	261	31	18	37.8	32.4	19	21	36	34.2	ns
prot364	194	24	16	28.8	24	75	30	97.2	57.6	sig
prot365	234	27	18	30	28.5	23	18	31.5	30	ns
prot366	337	23	13	46	42	23	18	38	46	ns
prot367	296	18	19	32.4	27	23	19	32.4	34.2	ns
prot368	248	12	16	14.4	14.4	20	14	18	20.4	ns
prot369	311	14	17	30	19.5	14	16	19.5	25.5	ns
prot370	224	11	14	28	42	10	10	28	30	ns
prot371	279	15	16	41.4	27	22	18	32.4	23.4	ns
prot372	471	20	17	19.2	22.8	22	16	19.2	14.4	ns
prot373	218	4	15	13.5	13.5	10	4	9	19.5	ns
prot374	249	15	5	26	10	12	9	32	22	ns
prot375	312	15	15	28.8	27	13	16	28.8	23.4	ns
prot376	402	8	10	8.4	14.4	14	10	15.6	15.6	ns
prot377	196	21	15	22.5	25.5	14	20	25.5	18	ns
prot378	285	11	10	40	32	10	14	16	16	ns
prot379	292	16	13	21.6	34.2	11	9	16.2	23.4	ns
prot380	227	6	6	9.6	14.4	10	8	10.8	8.4	ns
prot381	322	18	13	15	15	12	3	16.5	18	ns
prot382	449	4	11	14	32	11	11	24	22	ns
prot383	373	13	11	23.4	19.8	12	9	18	14.4	ns
prot384	239	11	10	13.2	9.6	11	10	4.8	12	ns
prot385	235	12	12	12	13.5	4	11	9	15	ns
prot386	267	12	12	18	12	11	8	18	20	ns
prot387	262	6	8	14.4	19.8	7	9	14.4	21.6	ns
prot388	241	4	11	10.8	6	8	10	7.2	9.6	ns
prot389	315	5	13	9	13.5	6	8	4.5	16.5	ns
prot390	997	7	8	10	10	14	11	40	26	sig
prot391	392	4	7	14.4	10.8	6	4	21.6	10.8	sig
prot392	558	7	6	9.6	7.2	7	2	12	3.6	ns
prot393	468	9	5	6	9	9	7	6	10.5	ns
prot394	253	6	6	16	16	9	3	12	10	ns
prot395	248	5	13	1.8	19.8	9	18	19.8	41.4	sig
prot396	527	10	3	14.4	9.6	6	12	8.4	8.4	ns
prot397	432	3	7	9	6	4	5	12	3	ns
prot398	455	11	1	14	6	3	4	16	8	ns
prot399	529	1	7	12.6	10.8	8	8	1.8	0	ns
prot400	375	4	6	6	6	3	4	6	10.8	ns
prot401	287	8	2	9	6	5	2	4.5	6	ns
prot402	332	5	6	16	6	4	7	10	8	ns
prot403	541	7	7	14.4	5.4	8	2	7.2	9	ns
prot404	280	7	4	6	6	6	6	4.8	8.4	ns
prot405	458	7	9	4.5	19.5	7	4	7.5	7.5	ns
prot406	291	0	10	14	8	5	4	12	12	ns
prot407	548	8	4	3.6	18	6	2	5.4	5.4	ns
prot408	292	5	4	6	7.2	4	4	3.6	6	ns
prot409	559	2	5	13.5	6	6	4	9	13.5	sig
prot410	859	1	7	12	12	6	0	4	2	ns
prot411	484	4	0	5.4	9	6	8	7.2	7.2	sig
prot412	117	143	174	175.2	175.2	120	130	171.6	156	ns
prot413	182	122	132	211.5	154.5	112	133	157.5	195	ns
prot414	226	104	119	246	218	86	121	254	218	ns
prot415	179	72	61	145.8	127.8	79	71	127.8	133.2	ns
prot416	129	58	49	64.8	76.8	75	64	87.6	87.6	ns
prot417	222	49	54	67.5	82.5	45	28	73.5	76.5	ns
prot418	353	35	44	84	92	34	36	74	62	ns
prot419	157	49	49	52.2	68.4	147	120	189	259.2	sig
prot420	376	25	24	43.2	30	30	31	32.4	38.4	ns
prot421	429	24	25	46.5	40.5	24	31	45	51	ns
prot422	182	21	25	46	76	19	28	52	60	ns
prot423	187	28	22	43.2	55.8	18	27	25.2	52.2	ns
prot424	206	16	26	44.4	45.6	23	27	21.6	28.8	ns
prot425	319	23	16	22.5	25.5	25	23	25.5	34.5	ns
prot426	533	23	26	54	38	24	30	38	38	ns
prot427	182	21	20	32.4	18	18	26	32.4	37.8	ns
prot428	260	16	14	22.8	25.2	23	16	20.4	27.6	ns
prot429	181	8	23	33	19.5	21	18	34.5	42	ns
prot430	246	23	17	18	22	15	11	38	24	ns
prot431	156	18	19	27	19.8	13	19	32.4	34.2	ns
prot432	213	17	12	15.6	21.6	17	16	28.8	22.8	sig
prot433	295	9	13	16.5	13.5	9	9	33	24	sig
prot434	610	10	8	30	10	16	16	32	42	sig
prot435	152	12	13	25.2	14.4	45	45	108	70.2	sig
prot436	470	16	16	12	9.6	19	7	14.4	10.8	ns
prot437	278	12	19	13.5	10.5	13	13	22.5	13.5	ns
prot438	250	8	11	18	22	13	17	28	36	ns
prot439	265	7	15	14.4	23.4	22	20	36	18	sig
prot440	327	10	10	13.2	19.2	10	7	14.4	15.6	ns
prot441	577	9	10	13.5	21	10	17	27	18	sig
prot442	236	6	15	12	28	7	17	12	20	ns
prot443	347	4	7	21.6	10.8	6	5	10.8	32.4	ns
prot444	177	8	6	8.4	10.8	7	7	12	13.2	ns
prot445	261	8	9	7.5	16.5	6	13	25.5	21	sig
prot446	357	7	9	14	12	6	8	12	8	ns
prot447	379	13	9	30.6	25.2	7	10	18	21.6	ns
prot448	172	9	13	8.4	10.8	8	8	4.8	7.2	ns
prot449	161	11	8	9	13.5	5	6	10.5	18	ns
prot450	466	14	6	24	26	9	11	16	16	ns
prot451	165	8	8	18	16.2	7	13	12.6	5.4	ns
prot452	245	9	14	9.6	3.6	9	4	10.8	7.2	ns
prot453	222	12	14	4.5	10.5	39	30	22.5	36	sig
prot454	428	11	7	10	34	8	8	16	12	ns
prot455	227	5	9	12.6	10.8	8	7	18	12.6	ns
prot456	420	9	7	12	6	5	14	4.8	16.8	ns
prot457	171	12	4	13.5	12	7	7	15	10.5	ns
prot458	307	9	9	16	12	1	3	14	12	ns
prot459	230	7	5	10.8	12.6	5	7	9	10.8	ns
prot460	343	5	6	3.6	9.6	8	6	7.2	7.2	ns
prot461	441	10	4	9	10.5	10	6	15	13.5	ns
prot462	415	7	5	2	8	5	7	12	14	ns
prot463	270	4	13	7.2	12.6	4	5	3.6	10.8	ns
prot464	711	8	4	4.8	7.2	7	8	10.8	6	ns
prot465	321	5	6	7.5	7.5	4	6	15	13.5	ns
prot466	238	6	4	14	4	4	6	20	6	ns
prot467	320	4	12	10.8	10.8	6	8	12.6	16.2	ns
prot468	274	6	4	14.4	8.4	6	5	3.6	4.8	ns
prot469	364	4	3	12	10.5	6	5	15	12	ns
prot470	361	5	7	18	10	5	8	18	12	ns
prot471	262	1	4	12.6	7.2	6	3	7.2	14.4	ns
prot472	513	6	5	6	13.2	2	4	3.6	10.8	ns
prot473	569	5	8	10.5	3	5	8	4.5	9	ns
prot474	387	6	3	8	20	5	6	10	8	ns
prot475	447	1	7	14.4	9	6	18	37.8	32.4	sig
prot476	378	3	4	2.4	7.2	3	2	2.4	6	ns
prot477	251	2	4	6	6	4	3	4.5	10.5	ns
prot478	468	2	7	10	8	6	3	8	8	ns
prot479	544	5	0	1.8	10.8	6	0	9	1.8	ns
prot480	244	7	4	3.6	0	4	5	2.4	10.8	sig
prot481	327	5	5	12	10.5	8	18	9	6	sig
prot482	494	2	4	6	4	2	3	8	4	ns
prot483	192	174	164	259.2	318.6	191	165	295.2	298.8	ns
prot484	243	151	145	133.2	171.6	141	109	142.8	166.8	ns
prot485	149	56	33	58.5	64.5	53	46	52.5	51	ns
prot486	236	38	47	62	82	43	42	88	76	ns
prot487	134	31	39	61.2	43.2	30	31	59.4	84.6	ns
prot488	103	35	23	45.6	48	30	35	51.6	40.8	ns
prot489	103	38	31	43.5	64.5	58	52	94.5	105	sig
prot490	103	36	36	88	54	39	28	76	80	ns
prot491	271	21	34	75.6	45	78	108	226.8	178.2	sig
prot492	257	29	47	28.8	31.2	30	28	25.2	34.8	ns
prot493	174	11	17	21	12	12	22	21	16.5	ns
prot494	165	30	38	54	70	22	21	60	54	ns
prot495	251	23	34	45	41.4	15	28	41.4	39.6	ns
prot496	265	20	23	30	21.6	18	20	38.4	22.8	ns
prot497	193	20	23	37.5	37.5	16	22	46.5	31.5	ns
prot498	137	25	17	48	26	26	30	48	54	ns
prot499	149	27	29	48.6	36	22	40	50.4	61.2	sig
prot500	291	21	18	20.4	26.4	69	60	72	100.8	sig
prot501	227	21	17	31.5	30	15	23	39	30	ns
prot502	198	19	16	22	34	13	16	30	36	ns
prot503	194	12	16	36	34.2	18	17	45	50.4	ns
prot504	234	25	12	18	26.4	18	22	15.6	25.2	ns
prot505	247	10	9	22.5	10.5	22	16	19.5	37.5	sig
prot506	145	24	13	38	46	12	17	52	32	ns
prot507	141	15	15	34.2	23.4	23	38	57.6	64.8	sig
prot508	187	12	9	14.4	22.8	12	17	14.4	14.4	ns
prot509	165	19	19	25.5	21	20	20	22.5	36	sig
prot510	166	13	10	32	46	14	15	30	42	ns
prot511	225	21	9	30.6	34.2	9	23	27	30.6	ns
prot512	239	10	12	15.6	7.2	28	40	24	24	sig
prot513	275	14	8	21	15	11	11	21	22.5	ns
prot514	206	11	10	28	32	18	16	24	38	sig
prot515	322	9	15	28.8	23.4	16	11	27	30.6	ns
prot516	178	14	9	13.2	15.6	22	33	32.4	19.2	sig
prot517	227	13	17	16.5	19.5	45	36	67.5	45	sig
prot518	237	14	12	28	24	14	7	26	16	ns
prot519	254	12	16	21.6	23.4	13	14	23.4	19.8	ns
prot520	208	12	21	15.6	18	17	17	15.6	12	ns
prot521	153	13	13	22.5	18	9	14	13.5	18	ns
prot522	244	11	15	32	42	19	8	22	24	ns
prot523	287	13	10	12.6	16.2	14	7	18	12.6	ns
prot524	206	10	13	12	7.2	13	15	9.6	14.4	ns
prot525	244	11	12	16.5	15	15	16	13.5	16.5	ns
prot526	383	10	8	18	20	7	7	32	18	sig
prot527	184	11	9	14.4	23.4	9	8	27	10.8	ns
prot528	377	3	6	9.6	4.8	13	18	16.8	12	sig
prot529	355	12	9	9	12	2	7	10.5	3	ns
prot530	129	4	12	16	14	8	5	26	20	ns
prot531	162	6	6	16.2	14.4	20	11	16.2	28.8	sig
prot532	184	12	8	8.4	13.2	22	24	21.6	19.2	sig
prot533	347	11	14	9	16.5	7	5	12	6	ns
prot534	203	4	4	34	6	8	5	14	16	ns
prot535	1930	4	4	21.6	9	7	9	12.6	14.4	ns
prot536	316	7	10	8.4	9.6	15	8	4.8	10.8	ns
prot537	198	9	10	13.5	16.5	9	4	4.5	4.5	ns
prot538	250	5	4	12	6	8	4	6	12	ns
prot539	265	7	6	12.6	12.6	7	10	12.6	19.8	ns
prot540	469	11	4	3.6	12	11	6	9.6	9.6	sig
prot541	563	3	4	6	9	4	10	6	4.5	ns
prot542	290	3	9	10	8	5	5	4	18	ns
prot543	338	3	7	16.2	3.6	4	7	12.6	3.6	ns
prot544	449	10	4	6	9.6	6	3	9.6	4.8	ns
prot545	273	9	7	10.5	13.5	5	6	6	12	ns
prot546	412	2	8	6	12	3	9	4	8	ns
prot547	170	2	3	9	14.4	2	3	19.8	9	ns
prot548	478	9	10	8.4	18	2	6	13.2	10.8	ns
prot549	302	7	7	19.5	6	6	4	4.5	15	ns
prot550	167	6	4	8	8	6	2	8	8	ns
prot551	151	4	3	9	9	5	3	10.8	10.8	ns
prot552	816	4	2	3.6	6	5	4	7.2	3.6	ns
prot553	279	5	2	9	1.5	12	3	4.5	7.5	ns
prot554	320	5	5	12	12	4	4	16	20	ns
prot555	351	2	4	7.2	7.2	8	4	18	18	sig
prot556	242	11	8	6	4.8	5	4	8.4	2.4	ns
prot557	276	8	3	13.5	16.5	7	1	4.5	7.5	ns
prot558	565	3	1	10	6	7	2	8	14	ns
prot559	356	4	6	5.4	1.8	4	3	12.6	10.8	ns
prot560	162	5	2	3.6	1.2	5	4	13.2	2.4	sig
prot561	155	3	3	1.5	0	2	3	6	10.5	ns
prot562	484	7	2	6	8	5	7	8	8	sig
prot563	462	7	9	5.4	7.2	2	5	10.8	3.6	ns
prot564	989	2	2	8.4	1.2	9	5	15.6	10.8	sig
prot565	353	3	2	7.5	4.5	7	2	6	4.5	ns
prot566	382	4	9	14	6	3	5	10	6	ns
prot567	1092	4	3	5.4	5.4	7	5	0	9	ns
prot568	158	1	1	2.4	6	3	3	6	1.2	ns
prot569	829	2	5	6	13.5	3	18	18	18	sig
prot570	600	5	2	4	0	2	5	6	8	ns
prot571	743	4	4	1.8	10.8	2	0	5.4	5.4	ns
prot572	271	2	0	3.6	2.4	1	1	2.4	6	ns
prot573	774	1	0	3	1.5	3	3	3	1.5	ns
prot574	617	1	1	0	4	1	2	6	4	ns
prot575	120	164	159	307.8	300.6	174	166	343.8	298.8	ns
prot576	257	161	149	182.4	174	153	158	175.2	186	ns
prot577	138	172	115	192	217.5	138	126	216	202.5	ns
prot578	126	95	84	196	158	80	78	192	142	ns
prot579	126	87	84	185.4	163.8	75	75	131.4	167.4	ns
prot580	126	84	65	109.2	128.4	90	81	105.6	100.8	ns
prot581	126	88	76	154.5	135	80	68	123	136.5	ns
prot582	126	96	72	166	152	87	84	146	158	ns
prot583	126	78	90	154.8	167.4	80	88	160.2	158.4	ns
prot584	126	89	101	91.2	79.2	92	77	82.8	92.4	ns
prot585	433	92	93	130.5	127.5	84	85	115.5	106.5	ns
prot586	258	30	37	72	84	108	99	276	186	sig
prot587	219	20	29	52.2	48.6	45	56	68.4	70.2	sig
prot588	274	22	26	36	32.4	31	24	33.6	24	ns
prot589	211	21	21	31.5	22.5	34	19	45	27	sig
prot590	203	26	27	36	42	26	20	38	50	ns
prot591	210	26	29	59.4	48.6	18	28	64.8	37.8	ns
prot592	190	18	20	33.6	22.8	19	37	21.6	26.4	ns
prot593	164	20	15	30	40.5	23	15	24	30	ns
prot594	159	23	26	40	56	24	15	34	28	ns
prot595	171	21	21	43.2	37.8	38	30	61.2	46.8	sig
prot596	153	26	20	24	19.2	29	27	22.8	16.8	ns
prot597	176	23	18	31.5	30	10	21	24	36	ns
prot598	192	20	12	36	18	16	22	46	38	ns
prot599	352	25	19	30.6	27	13	20	16.2	36	ns
prot600	146	15	17	18	22.8	20	11	26.4	20.4	ns
prot601	323	21	6	16.5	25.5	17	9	13.5	16.5	ns
prot602	258	17	24	46	42	27	21	34	50	ns
prot603	152	9	10	37.8	19.8	42	39	75.6	91.8	sig
prot604	76	23	16	16.8	7.2	19	18	19.2	30	ns
prot605	128	13	17	12	34.5	14	18	19.5	21	ns
prot606	187	28	22	44	36	19	19	22	44	ns
prot607	160	17	15	21.6	7.2	19	26	19.8	30.6	ns
prot608	315	17	15	27.6	14.4	13	15	25.2	22.8	ns
prot609	129	10	9	22.5	13.5	21	28	18	39	sig
prot610	185	12	8	30	26	18	20	32	40	sig
prot611	146	15	16	25.2	25.2	15	13	14.4	21.6	ns
prot612	241	14	13	16.8	10.8	8	19	16.8	14.4	ns
prot613	222	11	6	25.5	28.5	20	18	13.5	18	ns
prot614	205	9	14	20	16	9	13	26	20	ns
prot615	240	9	19	14.4	23.4	13	10	25.2	25.2	ns
prot616	99	13	9	8.4	9.6	16	6	15.6	20.4	ns
prot617	643	12	8	18	6	7	8	7.5	13.5	ns
prot618	239	16	14	24	20	14	13	24	36	ns
prot619	383	15	15	28.8	14.4	32	14	64.8	75.6	sig
prot620	247	7	11	15.6	9.6	7	6	13.2	13.2	ns
prot621	189	10	5	19.5	9	6	10	21	18	ns
prot622	171	12	9	20	18	11	13	28	28	ns
prot623	326	7	10	18	18	10	28	28.8	36	sig
prot624	231	17	9	16.8	13.2	29	25	16.8	15.6	sig
prot625	153	11	10	16.5	19.5	10	6	21	4.5	ns
prot626	268	11	10	20	12	7	12	24	26	ns
prot627	204	7	6	7.2	12.6	9	7	14.4	9	ns
prot628	191	6	8	13.2	14.4	12	8	10.8	9.6	ns
prot629	114	7	8	15	16.5	2	5	19.5	13.5	ns
prot630	419	9	8	26	22	10	9	24	26	ns
prot631	141	11	11	10.8	23.4	13	5	21.6	18	ns
prot632	128	9	9	10.8	15.6	8	9	13.2	7.2	ns
prot633	164	7	5	13.5	3	8	8	10.5	10.5	ns
prot634	274	12	9	22	20	13	13	18	24	ns
prot635	188	8	9	12.6	10.8	8	10	21.6	16.2	ns
prot636	372	10	14	8.4	12	14	14	24	36	sig
prot637	365	5	10	13.5	18	8	9	13.5	6	ns
prot638	145	7	6	24	16	5	9	22	24	ns
prot639	159	9	10	10.8	27	6	7	12.6	12.6	ns
prot640	379	2	7	9.6	3.6	8	9	4.8	12	ns
prot641	190	5	6	16.5	13.5	11	10	9	9	ns
prot642	194	9	7	14	18	11	6	22	26	ns
prot643	178	3	7	7.2	9	6	3	10.8	10.8	ns
prot644	181	6	10	9.6	12	11	8	3.6	13.2	ns
prot645	321	13	9	18	18	21	21	22.5	58.5	sig
prot646	192	8	9	14	16	5	7	16	12	ns
prot647	352	7	10	14.4	5.4	12	8	39.6	18	sig
prot648	118	8	5	12	8.4	10	3	9.6	4.8	ns
prot649	410	4	10	12	9	8	5	9	16.5	ns
prot650	403	4	4	6	12	9	4	8	18	ns
prot651	199	10	6	7.2	14.4	7	7	18	16.2	ns
prot652	457	8	7	4.8	7.2	16	7	16.8	10.8	sig
prot653	221	10	8	13.5	12	33	24	54	40.5	sig
prot654	216	6	4	6	12	6	4	4	14	ns
prot655	217	12	6	14.4	12.6	5	4	7.2	9	ns
prot656	172	7	10	6	6	9	16	10.8	10.8	sig
prot657	268	8	5	6	10.5	4	6	21	15	sig
prot658	583	13	3	14	10	18	20	32	24	sig
prot659	229	5	7	9	18	11	9	16.2	18	ns
prot660	177	6	6	10.8	7.2	4	8	7.2	3.6	ns
prot661	142	12	4	16.5	6	9	9	7.5	15	ns
prot662	178	6	6	16	12	10	7	10	10	ns
prot663	111	4	7	3.6	1.8	8	6	10.8	19.8	ns
prot664	116	4	7	10.8	16.8	6	8	19.2	8.4	ns
prot665	325	7	8	6	15	7	4	12	9	ns
prot666	268	7	9	14	10	10	8	10	20	ns
prot667	599	14	11	7.2	14.4	8	8	16.2	12.6	ns
prot668	341	10	3	1.2	4.8	10	5	7.2	12	ns
prot669	172	7	6	13.5	9	12	24	12	21	sig
prot670	204	3	6	18	10	4	3	6	4	ns
prot671	171	1	8	7.2	3.6	20	18	7.2	7.2	sig
prot672	255	5	6	6	3.6	13	9	8.4	13.2	sig
prot673	180	3	4	6	6	5	4	7.5	6	ns
prot674	215	6	4	8	10	4	5	20	8	ns
prot675	211	1	7	14.4	9	6	7	12.6	9	ns
prot676	234	5	3	2.4	4.8	8	2	8.4	7.2	ns
prot677	214	3	3	6	3	6	2	6	10.5	ns
prot678	180	7	10	10	10	6	2	6	10	ns
prot679	292	4	6	5.4	9	6	5	10.8	14.4	ns
prot680	387	3	7	8.4	2.4	10	4	2.4	7.2	sig
prot681	283	5	2	15	3	3	6	10.5	4.5	ns
prot682	351	5	6	2	6	21	18	24	24	sig
prot683	502	5	4	7.2	7.2	1	6	7.2	5.4	ns
prot684	484	5	2	2.4	4.8	6	6	1.2	14.4	ns
prot685	345	5	7	10.5	12	6	2	15	6	ns
prot686	448	3	3	10	8	2	2	0	10	ns
prot687	277	5	5	5.4	3.6	6	2	10.8	5.4	ns
prot688	737	2	7	6	4.8	6	7	6	3.6	ns
prot689	159	6	3	3	1.5	5	2	7.5	10.5	sig
prot690	153	5	4	10	14	3	5	10	4	ns
prot691	321	3	1	7.2	12.6	3	1	9	3.6	ns
prot692	373	5	3	4.8	9.6	2	2	2.4	4.8	ns
prot693	124	3	3	3	9	7	2	7.5	7.5	ns
prot694	330	3	2	4	10	3	2	18	0	ns
prot695	319	5	4	14.4	12.6	2	4	9	5.4	ns
prot696	272	1	5	3.6	8.4	8	10	4.8	9.6	sig
prot697	296	4	6	7.5	3	7	3	4.5	3	ns
prot698	167	0	5	2	4	3	3	4	8	ns
prot699	832	2	5	3.6	7.2	6	3	3.6	5.4	ns
prot700	461	3	4	3.6	4.8	0	3	4.8	3.6	ns
prot701	152	3	6	1.5	7.5	2	3	6	3	ns
prot702	247	4	2	6	14	4	5	20	6	ns
prot703	311	6	3	12.6	5.4	5	1	3.6	1.8	ns
prot704	299	5	7	7.2	6	6	2	4.8	7.2	ns
prot705	383	2	2	4.5	9	1	3	4.5	0	ns
prot706	426	3	8	14	14	5	6	4	4	ns
prot707	155	4	1	5.4	10.8	4	7	5.4	9	ns
prot708	989	1	3	3.6	3.6	4	6	2.4	2.4	ns
prot709	187	1	4	4.5	1.5	4	1	3	4.5	ns
prot710	366	2	0	6	2	1	2	4	4	ns
prot711	715	3	1	7.2	3.6	4	4	5.4	0	ns
prot712	830	4	3	4.8	3.6	1	3	2.4	2.4	ns
prot713	177	2	4	6	1.5	2	1	6	4.5	ns
prot714	632	9	3	10	6	4	4	6	14	ns
prot715	444	2	2	7.2	5.4	1	4	3.6	12.6	ns
prot716	1241	3	1	2.4	3.6	4	0	4.8	2.4	ns
prot717	685	1	3	3	4.5	4	2	3	3	sig
prot718	387	1	1	2	0	1	1	10	4	sig
prot719	322	2	1	9	1.8	2	1	3.6	3.6	ns
prot720	735	3	3	3.6	0	2	3	0	1.2	ns
prot721	186	44	50	72	69	59	81	114	108	sig
prot722	156	36	44	80	82	45	40	88	90	ns
prot723	282	33	53	109.8	64.8	37	48	77.4	68.4	ns
prot724	140	24	37	31.2	37.2	30	28	40.8	38.4	ns
prot725	137	23	28	43.5	31.5	14	20	39	34.5	ns
prot726	124	30	41	42	50	22	19	48	46	ns
prot727	169	18	17	27	39.6	21	18	36	46.8	ns
prot728	142	24	29	18	20.4	24	25	21.6	26.4	ns
prot729	162	27	21	46.5	28.5	65	43	43.5	70.5	sig
prot730	200	19	21	36	40	20	13	40	42	ns
prot731	156	14	11	34.2	19.8	18	18	27	23.4	ns
prot732	306	16	17	19.2	22.8	24	16	30	21.6	ns
prot733	174	14	15	13.5	24	42	48	81	67.5	sig
prot734	194	20	14	34	40	20	24	32	56	sig
prot735	103	20	15	27	14.4	13	16	12.6	23.4	ns
prot736	172	20	8	14.4	9.6	19	21	19.2	13.2	ns
prot737	180	16	13	31.5	25.5	17	17	27	22.5	ns
prot738	184	14	15	14	24	15	9	22	22	ns
prot739	230	9	6	14.4	18	18	15	34.2	23.4	ns
prot740	187	20	17	13.2	14.4	19	12	9.6	14.4	ns
prot741	189	13	15	19.5	10.5	45	42	76.5	67.5	sig
prot742	180	12	13	34	38	13	15	20	30	ns
prot743	294	8	17	19.8	21.6	13	15	9	23.4	ns
prot744	186	14	14	10.8	15.6	14	8	12	8.4	ns
prot745	225	12	15	15	16.5	5	11	19.5	19.5	ns
prot746	174	10	10	36	24	20	18	32	30	sig
prot747	208	7	15	7.2	23.4	12	12	12.6	32.4	ns
prot748	217	10	11	10.8	8.4	7	9	13.2	6	ns
prot749	112	13	10	15	19.5	12	11	12	22.5	ns
prot750	206	9	18	10	16	10	11	14	22	ns
prot751	166	7	15	14.4	16.2	13	22	39.6	41.4	sig
prot752	113	10	5	9.6	9.6	8	9	9.6	6	ns
prot753	169	10	7	13.5	7.5	7	9	19.5	16.5	ns
prot754	313	10	9	18	18	7	4	16	22	sig
prot755	197	13	10	12.6	21.6	11	3	10.8	14.4	ns
prot756	124	5	7	9.6	1.2	5	11	6	7.2	ns
prot757	246	9	14	7.5	13.5	6	4	6	15	ns
prot758	258	8	6	28	18	30	15	48	36	sig
prot759	168	11	8	16.2	12.6	12	8	19.8	16.2	ns
prot760	260	2	11	12	2.4	10	9	9.6	8.4	ns
prot761	243	12	2	7.5	16.5	12	8	10.5	9	ns
prot762	124	4	10	14	14	6	7	10	14	ns
prot763	208	5	4	9	12.6	7	7	18	10.8	ns
prot764	217	8	5	3.6	8.4	5	4	4.8	13.2	ns
prot765	197	9	5	15	10.5	7	6	7.5	4.5	ns
prot766	177	8	6	22	6	4	6	12	14	sig
prot767	146	5	10	9	19.8	3	2	14.4	18	ns
prot768	157	9	3	9.6	3.6	12	15	18	14.4	sig
prot769	270	5	3	6	9	2	9	6	9	ns
prot770	264	5	6	14	10	2	8	12	12	ns
prot771	274	5	8	7.2	12.6	2	5	12.6	14.4	ns
prot772	156	4	4	13.2	6	1	3	10.8	4.8	ns
prot773	252	6	5	12	7.5	7	6	12	10.5	ns
prot774	356	4	4	18	4	7	8	14	18	ns
prot775	180	6	7	5.4	7.2	7	13	7.2	18	ns
prot776	251	4	3	12	3.6	2	5	8.4	2.4	ns
prot777	156	5	9	15	9	8	6	4.5	15	ns
prot778	227	4	6	12	10	8	8	14	12	ns
prot779	116	7	3	9	16.2	7	4	10.8	21.6	ns
prot780	154	4	8	4.8	7.2	9	7	10.8	7.2	ns
prot781	198	8	4	12	7.5	8	8	10.5	3	ns
prot782	236	6	8	24	18	3	12	20	16	sig
prot783	184	6	9	10.8	18	6	10	10.8	28.8	sig
prot784	122	3	5	4.8	3.6	1	11	7.2	7.2	ns
prot785	91	5	7	10.5	7.5	8	10	21	6	sig
prot786	274	6	4	10	10	4	7	12	16	ns
prot787	152	4	9	10.8	10.8	5	2	9	19.8	ns
prot788	162	6	7	16.8	3.6	8	2	4.8	7.2	ns
prot789	158	7	5	10.5	16.5	6	8	4.5	4.5	ns
prot790	463	2	3	18	14	3	7	14	20	ns
prot791	312	6	4	9	14.4	5	6	14.4	9	ns
prot792	261	2	5	4.8	2.4	6	2	1.2	3.6	ns
prot793	392	9	8	12	7.5	11	4	15	6	ns
prot794	182	4	3	10	14	5	4	4	12	ns
prot795	310	3	3	12.6	5.4	2	6	5.4	10.8	ns
prot796	382	6	8	6	4.8	9	2	9.6	6	ns
prot797	113	7	7	15	7.5	2	8	16.5	10.5	ns
prot798	111	4	5	14	10	5	5	12	8	ns
prot799	418	1	3	16.2	7.2	2	4	5.4	7.2	ns
prot800	185	3	5	4.8	3.6	11	4	7.2	4.8	sig
prot801	163	4	3	1.5	3	6	6	9	1.5	ns
prot802	238	4	2	12	10	3	5	20	18	ns
prot803	282	5	6	9	3.6	4	6	12.6	9	ns
prot804	305	2	3	6	6	1	5	3.6	4.8	ns
prot805	292	2	3	6	6	6	4	9	10.5	ns
prot806	427	2	3	12	8	3	3	6	10	ns
prot807	234	2	2	9	5.4	6	3	5.4	10.8	ns
prot808	233	6	6	4.8	7.2	8	8	2.4	8.4	ns
prot809	425	6	4	6	7.5	13	5	13.5	13.5	sig
prot810	95	2	5	8	2	5	7	8	8	ns
prot811	241	2	6	9	3.6	2	2	5.4	7.2	ns
prot812	201	1	3	6	3.6	3	4	2.4	4.8	ns
prot813	474	4	8	10.5	4.5	3	5	4.5	3	ns
prot814	437	4	3	6	6	1	1	8	0	ns
prot815	411	5	0	3.6	5.4	1	1	9	3.6	sig
prot816	333	1	4	4.8	2.4	3	2	6	4.8	ns
prot817	449	4	2	3	9	6	4	4.5	6	ns
prot818	256	5	3	6	2	2	1	6	8	ns
prot819	292	2	4	7.2	3.6	2	3	10.8	3.6	ns
prot820	669	3	2	1.2	3.6	2	4	3.6	2.4	ns
prot821	378	3	3	7.5	1.5	9	18	4.5	9	sig
prot822	373	3	4	8	8	9	6	18	18	sig
prot823	327	2	4	7.2	0	3	2	10.8	0	ns
prot824	180	0	4	2.4	6	3	4	4.8	3.6	ns
prot825	357	5	4	3	4.5	3	4	4.5	6	ns
prot826	791	3	3	14	2	3	2	6	6	ns
prot827	1037	2	5	5.4	7.2	2	6	7.2	16.2	ns
prot828	223	1	1	0	2.4	0	3	2.4	4.8	ns
prot829	417	6	6	6	7.5	1	2	3	12	ns
prot830	310	3	3	6	2	3	5	2	6	ns
prot831	796	4	0	1.8	5.4	2	0	3.6	5.4	ns
prot832	385	2	0	1.2	0	3	2	2.4	2.4	sig
prot833	399	1	0	4.5	4.5	1	1	3	6	ns
prot834	661	2	1	4	2	2	3	4	6	ns
prot835	648	4	4	3.6	5.4	2	8	3.6	10.8	sig
prot836	172	1	4	6	2.4	1	3	2.4	1.2	ns
prot837	459	2	3	1.5	1.5	1	1	0	3	ns
prot838	266	5	2	6	4	3	1	2	0	ns
prot839	85	41	63	108	90	56	65	90	68.4	ns
prot840	185	53	60	55.2	90	55	50	69.6	61.2	ns
prot841	130	58	48	79.5	85.5	53	53	91.5	72	ns
prot842	128	52	51	122	102	57	48	118	96	ns
prot843	130	61	45	115.2	109.8	55	55	102.6	111.6	ns
prot844	150	52	55	60	56.4	63	59	58.8	72	ns
prot845	94	45	30	49.5	70.5	54	74	115.5	78	sig
prot846	154	15	24	58	48	25	20	40	50	ns
prot847	76	33	26	27	46.8	28	32	41.4	55.8	ns
prot848	213	10	15	18	30	75	63	50.4	46.8	sig
prot849	51	27	27	37.5	24	36	30	42	15	sig
prot850	198	13	30	36	32	19	18	44	34	ns
prot851	150	20	15	30.6	30.6	18	13	27	21.6	ns
prot852	161	13	17	18	9.6	12	12	19.2	24	sig
prot853	227	9	15	22.5	12	12	12	19.5	18	ns
prot854	56	16	19	24	22	20	15	76	44	sig
prot855	107	10	20	32.4	19.8	33	36	75.6	97.2	sig
prot856	85	10	11	14.4	24	24	10	14.4	19.2	ns
prot857	191	16	15	21	19.5	7	12	22.5	24	ns
prot858	207	12	8	28	34	12	11	14	18	ns
prot859	313	12	18	9	25.2	10	9	18	28.8	ns
prot860	150	6	14	13.2	21.6	13	16	7.2	10.8	ns
prot861	446	14	12	12	18	8	7	4.5	9	ns
prot862	165	10	7	20	20	22	22	52	56	sig
prot863	164	8	7	23.4	19.8	12	11	18	21.6	ns
prot864	183	8	9	12	16.8	11	11	10.8	22.8	ns
prot865	112	10	14	21	18	11	9	7.5	16.5	ns
prot866	99	7	8	8	30	13	10	12	12	ns
prot867	162	19	10	18	28.8	12	11	10.8	34.2	ns
prot868	294	8	9	9.6	14.4	6	6	13.2	15.6	ns
prot869	219	11	8	18	16.5	10	9	12	19.5	ns
prot870	139	10	13	18	20	15	10	22	18	ns
prot871	1091	12	7	16.2	12.6	2	8	10.8	9	ns
prot872	153	7	7	10.8	10.8	12	8	8.4	9.6	sig
prot873	122	11	6	15	10.5	13	10	22.5	7.5	ns
prot874	308	7	5	14	18	4	17	12	16	ns
prot875	274	10	6	12.6	16.2	8	7	21.6	7.2	ns
prot876	168	12	6	19.2	7.2	6	8	9.6	12	ns
prot877	157	7	8	13.5	10.5	8	3	6	10.5	ns
prot878	171	1	6	24	24	8	7	10	20	ns
prot879	163	11	8	18	12.6	9	11	5.4	16.2	ns
prot880	78	4	10	4.8	4.8	5	8	2.4	8.4	ns
prot881	177	7	11	21	12	12	5	9	19.5	ns
prot882	198	12	7	14	10	5	9	6	18	ns
prot883	322	6	8	14.4	16.2	5	7	12.6	16.2	ns
prot884	145	14	11	7.2	13.2	7	9	1.2	9.6	ns
prot885	224	11	6	21	9	4	8	7.5	7.5	ns
prot886	155	1	5	12	18	12	33	24	36	sig
prot887	102	5	5	16.2	1.8	13	11	9	7.2	ns
prot888	207	9	8	7.2	8.4	7	5	4.8	8.4	ns
prot889	480	7	6	9	16.5	6	3	15	12	ns
prot890	104	11	7	22	8	7	7	16	16	ns
prot891	204	2	7	3.6	16.2	6	5	16.2	10.8	ns
prot892	248	6	3	4.8	7.2	4	5	3.6	4.8	ns
prot893	157	11	10	9	22.5	5	4	6	15	ns
prot894	132	7	10	18	6	8	6	18	10	ns
prot895	214	8	6	10.8	7.2	6	8	9	3.6	ns
prot896	219	3	9	9.6	12	5	11	7.2	3.6	ns
prot897	193	7	6	13.5	7.5	21	24	40.5	27	sig
prot898	155	1	8	8	8	5	7	14	6	ns
prot899	239	5	7	12.6	7.2	6	5	9	5.4	ns
prot900	116	4	8	6	9.6	11	2	4.8	4.8	ns
prot901	211	7	3	7.5	9	9	6	10.5	4.5	ns
prot902	156	8	3	12	10	4	7	12	18	ns
prot903	246	2	4	16.2	12.6	2	3	16.2	12.6	ns
prot904	218	2	4	9.6	9.6	12	6	2.4	8.4	ns
prot905	201	4	6	4.5	12	9	8	7.5	10.5	ns
prot906	111	2	3	8	2	6	1	4	10	ns
prot907	175	5	3	3.6	7.2	9	4	19.8	12.6	sig
prot908	195	1	8	7.2	12	4	7	2.4	6	ns
prot909	292	4	6	7.5	9	5	6	7.5	12	ns
prot910	173	3	5	2	6	2	1	6	6	ns
prot911	284	5	8	5.4	12.6	6	4	14.4	19.8	ns
prot912	151	1	4	3.6	4.8	6	7	6	2.4	ns
prot913	165	5	6	6	3	6	4	18	9	sig
prot914	132	1	4	10	4	4	1	4	12	ns
prot915	177	6	8	12.6	9	3	2	9	3.6	ns
prot916	137	7	6	13.2	4.8	5	10	8.4	12	ns
prot917	325	9	2	13.5	0	9	30	13.5	18	sig
prot918	192	5	7	4	6	2	4	6	4	ns
prot919	170	1	4	5.4	10.8	1	2	0	16.2	ns
prot920	157	4	5	9.6	7.2	4	6	10.8	2.4	ns
prot921	192	5	6	12	12	14	20	9	15	sig
prot922	474	3	3	6	10	6	5	8	4	ns
prot923	186	4	6	12.6	9	2	4	7.2	5.4	ns
prot924	428	5	3	1.2	1.2	5	1	3.6	6	ns
prot925	191	3	3	7.5	9	4	7	7.5	6	ns
prot926	169	9	4	6	6	4	1	8	4	ns
prot927	166	5	5	1.8	7.2	1	6	9	3.6	ns
prot928	290	2	4	2.4	7.2	0	2	4.8	7.2	ns
prot929	216	4	7	7.5	4.5	6	8	12	6	sig
prot930	103	7	1	6	8	6	1	6	8	ns
prot931	271	5	8	0	10.8	4	3	5.4	10.8	ns
prot932	147	6	2	4.8	2.4	4	4	6	6	ns
prot933	135	3	2	1.5	6	5	5	7.5	7.5	sig
prot934	135	5	4	6	14	12	18	18	6	sig
prot935	135	1	3	3.6	5.4	2	4	16.2	9	sig
prot936	135	3	4	2.4	2.4	3	4	9.6	4.8	ns
prot937	321	6	3	3	3	2	1	4.5	9	ns
prot938	164	0	2	8	0	3	5	6	14	ns
prot939	113	2	4	5.4	5.4	5	4	7.2	7.2	ns
prot940	271	1	1	1.2	1.2	2	2	3.6	2.4	ns
prot941	204	4	10	6	3	7	1	3	3	ns
prot942	276	4	2	6	6	1	2	2	8	ns
prot943	108	3	3	1.8	5.4	6	4	7.2	3.6	ns
prot944	91	2	5	0	3.6	3	0	3.6	3.6	ns
prot945	325	3	2	3	6	12	9	13.5	4.5	sig
prot946	114	3	2	10	4	1	5	6	2	ns
prot947	277	3	3	3.6	9	4	1	7.2	3.6	ns
prot948	118	4	4	3.6	1.2	3	2	2.4	6	ns
prot949	121	3	5	4.5	0	6	9	9	18	sig
prot950	198	2	1	2	6	4	3	2	6	ns
prot951	237	3	1	3.6	5.4	4	3	3.6	10.8	ns
prot952	220	4	4	1.2	7.2	2	4	2.4	2.4	ns
prot953	406	2	2	1.5	9	3	1	3	6	ns
prot954	391	1	1	4	4	5	1	0	6	ns
prot955	189	2	4	3.6	1.8	2	0	7.2	5.4	ns
prot956	232	0	4	1.2	4.8	4	3	0	2.4	ns
prot957	470	3	3	3	4.5	8	10	6	9	sig
prot958	527	2	1	4	10	6	2	4	0	ns
prot959	141	1	2	0	1.8	1	4	7.2	1.8	ns
prot960	602	1	3	6	1.2	6	3	3.6	3.6	sig
prot961	109	28	30	36	39	25	25	25.5	42	ns
prot962	258	25	23	44	50	28	48	92	96	sig
prot963	168	16	12	23.4	23.4	19	16	45	27	ns
prot964	177	20	16	26.4	18	24	8	26.4	20.4	ns
prot965	104	9	12	25.5	25.5	12	14	12	24	ns
prot966	187	9	17	22	18	7	4	12	12	ns
prot967	134	24	15	21.6	23.4	10	12	25.2	37.8	ns
prot968	153	10	5	16.8	15.6	24	14	16.8	31.2	sig
prot969	125	9	10	19.5	15	9	13	16.5	10.5	ns
prot970	242	14	15	24	34	13	12	30	26	ns
prot971	128	13	12	12.6	30.6	6	16	23.4	19.8	ns
prot972	160	6	5	8.4	4.8	8	5	9.6	15.6	ns
prot973	65	13	15	16.5	10.5	15	18	24	15	sig
prot974	143	9	10	28	30	8	14	20	22	ns
prot975	131	17	15	28.8	25.2	9	16	28.8	25.2	ns
prot976	128	12	10	16.8	6	13	9	16.8	9.6	ns
prot977	76	1	11	15	12	10	11	7.5	16.5	ns
prot978	95	13	16	16	20	16	7	26	16	ns
prot979	70	6	12	23.4	19.8	10	6	10.8	12.6	ns
prot980	136	7	17	10.8	20.4	16	11	8.4	10.8	ns
prot981	116	10	6	24	16.5	36	16	39	24	sig
prot982	108	10	14	22	22	6	3	18	20	ns
prot983	195	9	11	12.6	9	9	4	19.8	21.6	ns
prot984	145	10	11	9.6	12	11	5	15.6	8.4	ns
prot985	102	14	13	3	13.5	51	21	22.5	49.5	sig
prot986	173	8	7	10	14	8	8	12	12	ns
prot987	212	4	4	7.2	16.2	3	2	14.4	12.6	ns
prot988	116	7	7	4.8	8.4	2	4	3.6	4.8	ns
prot989	219	6	7	9	15	1	11	10.5	12	ns
prot990	312	7	12	16	6	16	11	14	46	sig
prot991	78	4	6	9	9	4	14	25.2	3.6	sig
prot992	193	6	5	12	4.8	11	8	3.6	9.6	ns
prot993	500	2	3	6	3	7	3	7.5	3	ns
prot994	195	7	5	18	6	6	9	14	10	ns
prot995	177	4	5	12.6	19.8	10	8	9	16.2	ns
prot996	224	2	5	16.8	8.4	5	4	3.6	9.6	ns
prot997	239	7	3	1.5	13.5	1	6	13.5	6	ns
prot998	223	7	5	10	4	3	2	10	4	ns
prot999	113	7	9	14.4	3.6	12	15	27	27	sig
prot1000	94	8	3	3.6	4.8	8	3	3.6	4.8	ns
prot1001	74	4	2	12	6	9	4	16.5	13.5	sig
prot1002	265	5	5	14	12	4	8	16	16	ns
prot1003	225	6	3	12.6	7.2	10	10	14.4	14.4	sig
prot1004	129	5	4	9.6	9.6	9	0	4.8	7.2	ns
prot1005	210	4	4	4.5	10.5	4	3	9	12	ns
prot1006	248	4	7	16	10	4	3	12	14	ns
prot1007	158	8	5	10.8	19.8	11	4	7.2	9	ns
prot1008	68	8	6	7.2	8.4	6	10	4.8	4.8	ns
prot1009	68	2	6	6	10.5	10	6	15	12	sig
prot1010	548	7	5	4	12	7	3	10	8	ns
prot1011	123	2	5	10.8	10.8	5	3	10.8	10.8	ns
prot1012	181	4	3	6	7.2	1	3	7.2	3.6	ns
prot1013	824	5	6	7.5	9	3	5	12	4.5	ns
prot1014	250	2	4	2	0	8	0	12	4	ns
prot1015	242	4	2	7.2	1.8	7	7	12.6	7.2	sig
prot1016	186	2	2	2.4	3.6	4	3	2.4	10.8	ns
prot1017	228	7	3	9	9	7	8	9	10.5	ns
prot1018	106	4	7	18	4	7	5	10	10	ns
prot1019	135	1	4	7.2	9	5	5	1.8	5.4	ns
prot1020	173	3	2	7.2	4.8	5	6	1.2	4.8	ns
prot1021	245	4	5	1.5	6	5	6	7.5	3	ns
prot1022	98	4	3	10	8	2	6	10	6	ns
prot1023	149	3	4	7.2	12.6	4	6	10.8	5.4	ns
prot1024	136	2	5	4.8	4.8	3	1	2.4	2.4	ns
prot1025	335	6	4	10.5	12	5	4	12	7.5	ns
prot1026	81	3	2	2	6	3	4	14	2	ns
prot1027	124	7	2	7.2	9	1	5	5.4	16.2	ns
prot1028	204	4	1	3.6	6	2	9	2.4	4.8	sig
prot1029	124	7	3	7.5	6	1	4	7.5	6	ns
prot1030	231	1	8	12	12	4	9	12	6	ns
prot1031	192	5	5	9	21.6	6	10	16.2	5.4	ns
prot1032	514	4	5	3.6	4.8	1	6	4.8	1.2	ns
prot1033	277	1	3	12	12	5	3	10.5	3	ns
prot1034	159	2	3	10	4	15	12	6	30	sig
prot1035	190	2	1	5.4	5.4	8	8	3.6	18	sig
prot1036	225	3	4	2.4	12	9	3	2.4	3.6	ns
prot1037	57	3	4	3	1.5	5	6	7.5	7.5	ns
prot1038	153	2	5	8	8	3	0	6	2	ns
prot1039	91	1	5	7.2	1.8	12	6	5.4	5.4	sig
prot1040	94	6	1	2.4	7.2	5	4	6	4.8	ns
prot1041	112	4	1	4.5	9	6	6	1.5	0	ns
prot1042	336	5	1	10	16	3	4	0	6	ns
prot1043	241	2	10	10.8	5.4	2	3	10.8	7.2	ns
prot1044	108	3	2	7.2	3.6	3	1	2.4	2.4	ns
prot1045	117	2	2	6	1.5	3	2	1.5	4.5	ns
prot1046	286	2	3	12	6	2	8	8	4	sig
prot1047	122	3	2	3.6	3.6	2	1	1.8	5.4	ns
prot1048	273	1	4	6	6	4	2	6	2.4	ns
prot1049	237	2	5	7.5	4.5	3	2	10.5	9	ns
prot1050	222	4	1	10	4	1	3	16	4	ns
prot1051	799	3	3	7.2	9	0	3	10.8	3.6	ns
prot1052	125	6	4	2.4	1.2	9	9	7.2	7.2	sig
prot1053	98	2	1	3	10.5	2	2	0	0	ns
prot1054	153	1	4	4	2	6	2	12	4	sig
prot1055	186	2	1	3.6	0	1	4	3.6	5.4	ns
prot1056	188	5	5	1.2	3.6	2	2	1.2	0	ns
prot1057	127	0	0	3	4.5	2	2	1.5	6	ns
prot1058	65	113	115	208	258	111	103	196	214	ns
prot1059	115	36	40	66.6	73.8	60	54	104.4	88.2	sig
prot1060	65	20	26	32.4	30	29	28	42	30	ns
prot1061	90	10	21	37.5	19.5	18	19	34.5	27	ns
prot1062	120	17	5	22	32	8	18	20	44	ns
prot1063	83	11	7	18	19.8	5	8	28.8	10.8	ns
prot1064	177	4	11	6	9.6	11	9	19.2	19.2	sig
prot1065	59	5	8	12	9	6	5	9	12	ns
prot1066	97	4	11	8	24	23	18	32	26	sig
prot1067	188	7	7	9	16.2	5	18	16.2	16.2	sig
prot1068	82	11	8	15.6	4.8	5	14	6	6	ns
prot1069	109	6	12	10.5	21	7	12	18	6	ns
prot1070	109	13	5	16	22	6	15	2	18	ns
prot1071	168	9	9	16.2	12.6	8	8	10.8	18	ns
prot1072	188	9	5	9.6	10.8	9	5	8.4	8.4	ns
prot1073	82	7	5	4.5	16.5	1	5	9	6	ns
prot1074	75	13	8	16	6	11	8	8	18	ns
prot1075	151	10	1	9	14.4	4	3	9	16.2	ns
prot1076	175	5	5	8.4	6	6	5	6	12	ns
prot1077	116	6	4	9	7.5	3	6	9	9	ns
prot1078	161	4	7	10	16	5	6	4	22	ns
prot1079	95	6	7	5.4	10.8	2	9	9	12.6	ns
prot1080	101	2	4	9.6	7.2	3	5	7.2	3.6	ns
prot1081	175	4	2	15	10.5	7	7	15	4.5	ns
prot1082	401	6	4	2	6	9	13	14	36	sig
prot1083	214	11	3	12.6	12.6	33	24	16.2	43.2	sig
prot1084	215	3	4	4.8	4.8	5	2	7.2	4.8	ns
prot1085	152	3	3	6	7.5	9	27	22.5	27	sig
prot1086	125	2	3	18	14	8	3	0	4	ns
prot1087	154	5	4	9	9	3	10	21.6	5.4	sig
prot1088	119	7	4	12	3.6	8	5	3.6	8.4	ns
prot1089	145	5	5	0	4.5	4	6	1.5	4.5	ns
prot1090	256	5	2	18	12	18	21	36	30	sig
prot1091	119	9	7	9	5.4	2	2	3.6	3.6	ns
prot1092	159	9	6	9.6	8.4	5	4	4.8	2.4	ns
prot1093	91	5	3	7.5	4.5	7	2	1.5	4.5	ns
prot1094	396	4	8	8	4	2	4	10	12	sig
prot1095	205	5	3	5.4	7.2	24	9	16.2	10.8	sig
prot1096	108	5	3	2.4	3.6	2	0	3.6	2.4	ns
prot1097	71	1	4	3	13.5	6	0	6	3	ns
prot1098	259	1	4	0	8	4	3	4	12	sig
prot1099	191	0	0	3.6	3.6	4	6	3.6	1.8	ns
prot1100	147	5	2	4.8	7.2	4	3	4.8	4.8	ns
prot1101	292	3	0	10.5	10.5	8	5	9	7.5	ns
prot1102	69	4	5	6	4	4	2	12	4	ns
prot1103	245	1	3	5.4	3.6	5	6	7.2	9	sig
prot1104	146	1	5	1.2	10.8	1	2	2.4	1.2	ns
prot1105	351	3	4	10.5	6	1	3	6	4.5	ns
prot1106	106	8	5	8	4	4	5	4	14	sig
prot1107	180	3	3	5.4	5.4	4	2	3.6	1.8	ns
prot1108	199	3	3	2.4	3.6	3	2	4.8	3.6	ns
prot1109	185	5	1	12	7.5	2	2	6	1.5	ns
prot1110	182	3	4	8	10	3	7	4	6	ns
prot1111	59	0	2	9	7.2	2	4	5.4	1.8	ns
prot1112	173	0	2	7.2	4.8	3	0	2.4	7.2	ns
prot1113	105	1	5	4.5	3	3	2	1.5	1.5	ns
prot1114	79	1	3	4	10	2	2	24	16	sig
prot1115	94	1	3	10.8	3.6	3	3	1.8	1.8	ns
prot1116	235	8	3	1.2	1.2	2	2	6	2.4	sig
prot1117	99	3	1	4.5	6	2	1	4.5	9	ns
prot1118	103	1	3	6	2	5	3	6	10	ns
prot1119	226	4	1	7.2	7.2	3	12	7.2	7.2	sig
prot1120	168	2	2	2.4	6	1	0	6	3.6	ns
prot1121	454	5	1	1.5	1.5	3	1	1.5	4.5	ns
prot1122	92	10	2	0	6	2	3	2	8	ns
prot1123	99	3	2	1.8	12.6	2	1	7.2	3.6	ns
prot1124	116	2	3	1.2	1.2	5	1	4.8	3.6	ns
prot1125	90	2	2	1.5	9	4	2	10.5	9	ns
prot1126	87	2	0	14	2	3	5	16	4	ns
prot1127	294	4	0	5.4	9	1	4	0	0	ns
prot1128	354	1	2	3.6	3.6	3	1	2.4	6	ns
prot1129	216	2	3	3	4.5	3	2	0	3	ns
prot1130	138	1	2	2	2	1	4	12	2	ns
prot1131	187	2	0	1.8	5.4	5	3	5.4	3.6	ns
prot1132	495	3	1	2.4	1.2	4	4	2.4	2.4	sig
prot1133	406	2	2	1.5	0	2	6	6	4.5	ns
prot1134	382	1	3	2	0	1	1	6	2	ns
prot1135	272	3	2	3.6	1.8	2	0	0	1.8	ns
prot1136	71	21	21	31.2	30	19	24	25.2	28.8	ns
prot1137	105	17	14	28.5	22.5	23	18	19.5	30	ns
prot1138	234	22	20	50	36	20	13	42	42	ns
prot1139	112	9	10	9	27	18	22	36	54	sig
prot1140	114	14	14	15.6	16.8	21	13	13.2	22.8	ns
prot1141	112	5	2	10.5	4.5	10	5	4.5	7.5	ns
prot1142	166	13	6	14	14	11	5	20	22	ns
prot1143	104	5	4	7.2	14.4	8	5	9	14.4	ns
prot1144	376	5	4	4.8	13.2	9	3	10.8	10.8	ns
prot1145	83	5	5	9	3	3	5	9	15	ns
prot1146	51	6	14	16	8	5	6	14	10	ns
prot1147	74	4	4	10.8	12.6	4	4	12.6	9	ns
prot1148	74	7	5	6	6	5	1	8.4	7.2	sig
prot1149	117	3	6	4.5	15	5	4	6	4.5	ns
prot1150	106	6	8	8	12	7	10	14	8	ns
prot1151	110	8	7	7.2	9	3	2	5.4	7.2	ns
prot1152	73	1	3	3.6	2.4	5	4	1.2	2.4	ns
prot1153	113	1	6	4.5	0	3	2	9	1.5	ns
prot1154	358	3	1	8	4	5	4	20	14	sig
prot1155	99	4	2	7.2	10.8	4	6	1.8	9	ns
prot1156	115	2	9	6	4.8	2	4	4.8	9.6	ns
prot1157	180	3	7	3	7.5	2	2	9	3	ns
prot1158	67	4	3	8	6	3	6	4	10	ns
prot1159	99	3	0	9	3.6	1	4	3.6	10.8	ns
prot1160	99	2	4	3.6	2.4	1	1	3.6	7.2	ns
prot1161	99	6	3	1.5	9	2	1	6	3	ns
prot1162	98	6	4	6	4	1	2	6	4	ns
prot1163	165	4	4	7.2	7.2	3	1	1.8	5.4	ns
prot1164	76	3	3	3.6	2.4	8	10	12	9.6	sig
prot1165	90	2	6	4.5	6	4	4	6	4.5	ns
prot1166	113	3	1	2	6	0	4	0	4	ns
prot1167	90	0	4	3.6	10.8	12	2	7.2	10.8	sig
prot1168	163	2	3	4.8	6	4	2	9.6	9.6	sig
prot1169	102	4	2	0	6	2	3	1.5	3	ns
prot1170	183	0	4	4	6	4	4	12	10	sig
prot1171	98	3	3	1.8	10.8	4	3	7.2	3.6	ns
prot1172	146	2	3	1.2	2.4	3	2	6	0	ns
prot1173	145	1	1	1.5	1.5	2	6	9	12	sig
prot1174	166	0	2	2	4	3	4	2	6	ns
prot1175	100	1	0	1.8	1.8	2	1	1.8	5.4	ns
prot1176	393	1	5	0	1.2	2	3	1.2	4.8	ns
prot1177	89	7	2	1.5	3	1	1	3	1.5	ns
prot1178	391	0	1	6	8	2	2	6	6	ns
prot1179	89	0	1	3.6	1.8	0	1	1.8	0	ns
prot1180	1106	8	8	19.2	8.4	5	8	9.6	9.6	ns
prot1181	3227	7	8	9	13.5	8	9	7.5	10.5	ns
prot1182	539	15	7	8	16	6	5	12	16	ns
prot1183	771	5	4	5.4	5.4	3	21	27	10.8	sig
prot1184	2680	2	9	3.6	3.6	5	5	3.6	4.8	ns
prot1185	917	6	3	7.5	7.5	9	3	12	18	sig
prot1186	4114	1	2	6	0	0	3	2	4	ns
prot1187	449	11	5	16.2	21.6	9	6	9	12.6	ns
prot1188	1304	3	4	6	6	6	3	7.2	3.6	ns
prot1189	393	8	7	9	4.5	21	9	13.5	27	sig
prot1190	1513	4	4	2	12	3	6	8	2	ns
prot1191	2580	5	2	7.2	5.4	3	1	3.6	9	ns
prot1192	959	3	4	12	6	7	8	8.4	9.6	ns
prot1193	510	3	5	6	12	15	12	22.5	22.5	sig
prot1194	427	6	10	14	10	4	6	20	6	ns
prot1195	413	6	5	3.6	7.2	5	3	5.4	3.6	ns
prot1196	819	6	3	1.2	8.4	7	1	1.2	4.8	ns
prot1197	1779	4	4	1.5	6	3	2	0	6	ns
prot1198	1379	4	1	2	10	5	4	6	6	ns
prot1199	652	7	1	5.4	12.6	3	2	14.4	1.8	ns
prot1200	704	2	0	3.6	6	4	3	2.4	4.8	sig
prot1201	1028	6	1	7.5	3	2	3	0	4.5	ns
prot1202	1181	1	3	4	6	2	0	8	8	ns
prot1203	383	8	7	16.2	9	12	7	10.8	12.6	ns
prot1204	1077	4	11	6	4.8	5	1	6	6	ns
prot1205	452	2	2	7.5	4.5	3	3	3	10.5	ns
prot1206	434	6	4	10	14	3	5	6	10	ns
prot1207	955	3	5	9	1.8	2	2	3.6	7.2	ns
prot1208	528	2	4	12	4.8	5	2	2.4	3.6	ns
prot1209	228	3	5	6	4.5	5	3	1.5	3	ns
prot1210	781	5	5	8	6	8	5	6	14	ns
prot1211	548	4	2	1.8	7.2	1	2	7.2	9	ns
prot1212	273	9	6	2.4	2.4	6	2	0	2.4	ns
prot1213	153	9	7	9	9	6	10	13.5	13.5	ns
prot1214	320	9	6	14	22	4	6	6	16	ns
prot1215	219	7	4	10.8	16.2	5	4	23.4	9	sig
prot1216	410	7	3	7.2	1.2	8	12	7.2	28.8	sig
prot1217	322	4	3	7.5	9	5	3	4.5	6	ns
prot1218	629	3	6	14	4	4	6	14	8	ns
prot1219	264	4	6	5.4	3.6	4	2	7.2	3.6	ns
prot1220	356	4	2	6	6	13	7	2.4	4.8	sig
prot1221	390	7	8	3	7.5	2	1	4.5	4.5	ns
prot1222	235	3	2	4	0	4	5	6	8	ns
prot1223	263	5	3	14.4	3.6	4	1	3.6	3.6	ns
prot1224	481	4	4	2.4	2.4	2	4	4.8	3.6	sig
prot1225	551	4	2	7.5	4.5	6	8	21	12	sig
prot1226	481	5	3	10	10	4	7	2	0	ns
prot1227	487	6	0	3.6	5.4	6	2	5.4	3.6	sig
prot1228	881	2	2	2.4	3.6	0	1	3.6	1.2	ns
prot1229	2284	2	2	0	1.5	3	1	3	4.5	ns
prot1230	852	0	1	0	2	3	2	8	8	ns
prot1231	341	3	1	3.6	3.6	3	3	32.4	10.8	sig
prot1232	182	3	1	3.6	8.4	5	2	8.4	4.8	ns
prot1233	327	5	3	10.5	4.5	5	3	7.5	7.5	ns
prot1234	219	3	7	6	2	2	6	10	6	ns
prot1235	406	1	4	3.6	9	4	6	18	18	sig
prot1236	332	2	5	0	2.4	3	2	2.4	2.4	ns
prot1237	365	1	1	1.5	7.5	21	12	18	4.5	sig
prot1238	308	3	2	16	10	4	3	6	0	ns
prot1239	232	4	3	7.2	7.2	7	1	3.6	1.8	sig
prot1240	2067	4	1	4.8	2.4	1	3	8.4	1.2	ns
prot1241	865	1	1	4.5	0	0	2	3	3	ns
prot1242	682	2	2	8	2	2	3	0	2	ns
prot1243	573	2	3	3.6	3.6	0	7	5.4	0	ns
prot1244	454	0	1	1.2	0	4	3	3.6	3.6	ns
prot1245	611	10	13	15	15	24	20	36	42	sig
prot1246	133	10	6	12	12	7	8	12	12	ns
prot1247	221	9	8	27	12.6	3	7	12.6	3.6	ns
prot1248	153	9	5	12	9.6	8	10	4.8	10.8	ns
prot1249	363	2	3	1.5	7.5	3	5	10.5	15	ns
prot1250	435	5	2	12	10	4	3	6	12	ns
prot1251	366	7	5	5.4	12.6	6	3	12.6	5.4	ns
prot1252	170	5	9	12	8.4	3	7	6	4.8	ns
prot1253	267	4	2	1.5	6	8	6	9	3	sig
prot1254	463	6	3	6	2	18	21	6	12	sig
prot1255	542	1	1	5.4	7.2	4	6	5.4	3.6	ns
prot1256	448	6	6	3.6	1.2	4	5	4.8	3.6	ns
prot1257	177	4	5	7.5	10.5	8	4	4.5	3	sig
prot1258	365	5	5	4	6	5	7	4	10	sig
prot1259	746	1	0	3.6	7.2	3	3	10.8	3.6	ns
prot1260	458	7	4	4.8	0	3	5	4.8	6	ns
prot1261	147	0	2	1.5	9	6	2	4.5	3	ns
prot1262	266	2	2	8	2	6	4	2	0	ns
prot1263	340	2	2	7.2	5.4	4	4	25.2	18	sig
prot1264	398	2	3	1.2	4.8	1	4	0	0	ns
prot1265	403	0	1	3	7.5	4	1	4.5	4.5	ns
prot1266	302	2	5	2	6	6	21	12	42	sig
prot1267	465	5	1	1.8	7.2	1	5	7.2	14.4	sig
prot1268	487	1	1	1.2	1.2	4	1	1.2	2.4	ns
prot1269	568	2	2	3	7.5	2	6	9	9	ns
prot1270	370	2	2	4	8	4	1	6	2	ns
prot1271	435	4	0	5.4	1.8	2	1	1.8	0	ns
prot1272	382	4	3	2.4	1.2	1	2	1.2	3.6	ns
prot1273	400	0	2	3	4.5	0	2	3	0	ns
prot1274	1317	1	1	2	2	1	1	0	2	ns
prot1275	1827	3	1	0	3.6	4	1	3.6	1.8	ns
prot1276	227	5	6	6	8.4	4	6	4.8	6	ns
prot1277	126	2	3	9	1.5	9	2	7.5	6	ns
prot1278	199	6	8	10	16	12	15	60	30	sig
prot1279	186	5	9	14.4	3.6	4	5	12.6	14.4	ns
prot1280	397	7	6	6	4.8	1	9	6	10.8	ns
prot1281	191	4	2	9	1.5	7	3	9	7.5	ns
prot1282	181	5	2	18	6	3	5	16	8	ns
prot1283	332	4	4	5.4	7.2	5	3	5.4	14.4	ns
prot1284	207	3	11	7.2	2.4	3	4	2.4	6	ns
prot1285	433	9	3	10.5	1.5	3	5	9	3	ns
prot1286	220	8	6	14	12	4	4	6	6	ns
prot1287	174	5	4	3.6	3.6	2	1	14.4	9	ns
prot1288	398	3	7	3.6	6	2	3	7.2	2.4	ns
prot1289	250	5	1	9	6	3	2	4.5	7.5	ns
prot1290	254	6	2	2	8	3	3	10	10	ns
prot1291	278	4	5	1.8	0	0	2	7.2	1.8	ns
prot1292	195	3	3	3.6	2.4	3	5	2.4	1.2	ns
prot1293	493	4	4	12	4.5	2	3	6	3	ns
prot1294	395	4	1	6	8	6	1	10	2	ns
prot1295	346	1	2	3.6	3.6	7	5	9	7.2	sig
prot1296	386	4	4	2.4	2.4	4	6	2.4	4.8	sig
prot1297	323	3	5	4.5	7.5	2	2	3	4.5	ns
prot1298	221	5	2	2	6	1	5	2	14	ns
prot1299	330	4	3	7.2	7.2	5	8	7.2	10.8	sig
prot1300	913	6	1	3.6	3.6	2	2	6	2.4	ns
prot1301	216	4	2	4.5	7.5	4	6	3	7.5	ns
prot1302	176	0	1	4	2	2	4	8	4	ns
prot1303	396	3	4	3.6	3.6	5	5	3.6	5.4	ns
prot1304	144	4	4	3.6	6	2	3	3.6	2.4	ns
prot1305	340	2	2	3	6	2	3	1.5	10.5	ns
prot1306	177	1	4	2	0	6	4	0	6	ns
prot1307	491	3	3	5.4	10.8	1	3	3.6	9	ns
prot1308	289	5	2	1.2	3.6	1	1	1.2	4.8	ns
prot1309	925	2	5	1.5	7.5	4	1	1.5	7.5	sig
prot1310	266	2	3	6	2	3	2	6	2	ns
prot1311	584	3	4	7.2	5.4	2	3	1.8	1.8	ns
prot1312	316	1	1	3.6	0	4	1	2.4	1.2	ns
prot1313	365	3	3	4.5	6	6	3	13.5	22.5	sig
prot1314	282	3	1	0	4	0	3	4	4	ns
prot1315	465	2	3	1.8	0	3	3	1.8	14.4	ns
prot1316	577	4	3	2.4	2.4	3	2	1.2	0	ns
prot1317	274	1	1	6	6	2	0	6	4.5	ns
prot1318	517	0	1	4	2	0	1	4	2	ns
prot1319	782	1	0	0	3.6	1	3	1.8	3.6	ns
prot1320	567	0	1	0	0	0	4	1.2	3.6	ns
prot1321	356	1	0	1.5	1.5	2	2	3	7.5	sig
prot1322	229	1	0	6	4	3	1	4	4	ns
prot1323	388	2	0	7.2	0	1	2	3.6	1.8	ns
prot1324	109	8	6	9.6	10.8	6	8	14.4	6	ns
prot1325	167	10	1	7.5	10.5	0	4	6	7.5	ns
prot1326	192	11	3	10	6	4	5	16	8	ns
prot1327	174	7	3	9	3.6	5	2	10.8	1.8	ns
prot1328	144	3	3	2.4	7.2	1	1	4.8	7.2	ns
prot1329	139	3	4	6	9	3	5	3	1.5	ns
prot1330	160	6	3	8	8	8	4	12	8	ns
prot1331	220	2	4	9	5.4	4	7	9	12.6	ns
prot1332	248	2	4	2.4	8.4	4	3	2.4	6	ns
prot1333	254	1	2	6	7.5	1	3	12	7.5	ns
prot1334	213	3	1	6	12	6	6	12	6	sig
prot1335	81	1	3	5.4	3.6	3	1	5.4	3.6	ns
prot1336	318	8	7	1.2	4.8	7	1	2.4	1.2	ns
prot1337	247	4	6	1.5	12	6	7	7.5	12	ns
prot1338	381	2	1	8	4	7	1	6	12	ns
prot1339	159	3	2	3.6	5.4	2	2	9	7.2	ns
prot1340	205	3	6	1.2	1.2	1	3	2.4	3.6	ns
prot1341	244	3	4	4.5	9	10	6	9	9	sig
prot1342	160	1	2	4	4	1	2	4	0	ns
prot1343	288	3	1	3.6	9	1	1	5.4	0	ns
prot1344	383	1	3	0	3.6	1	1	1.2	4.8	ns
prot1345	206	3	3	3	1.5	2	2	10.5	4.5	ns
prot1346	703	1	7	10	10	2	5	4	18	sig
prot1347	238	2	2	12.6	7.2	3	3	10.8	1.8	ns
prot1348	366	1	1	1.2	1.2	2	1	1.2	2.4	ns
prot1349	430	2	1	1.5	6	2	1	4.5	0	ns
prot1350	637	4	2	2	4	5	3	6	6	ns
prot1351	141	4	6	1.8	16.2	3	6	7.2	5.4	ns
prot1352	140	1	3	2.4	3.6	2	2	1.2	4.8	ns
prot1353	431	6	1	3	3	3	3	1.5	3	ns
prot1354	969	3	2	4	12	0	1	4	6	ns
prot1355	247	2	3	1.8	3.6	4	4	1.8	7.2	ns
prot1356	1101	3	2	2.4	0	1	1	4.8	6	ns
prot1357	178	2	0	0	1.5	3	3	13.5	4.5	sig
prot1358	178	1	5	2	6	5	5	14	12	sig
prot1359	297	2	1	3.6	3.6	2	3	7.2	7.2	ns
prot1360	238	0	3	2.4	4.8	1	2	4.8	2.4	ns
prot1361	226	0	2	1.5	4.5	1	2	1.5	1.5	ns
prot1362	486	2	1	2	4	0	1	4	6	ns
prot1363	758	0	2	5.4	1.8	2	1	5.4	5.4	ns
prot1364	305	0	1	2.4	0	5	0	3.6	1.2	ns
prot1365	526	2	1	0	3	0	3	3	1.5	ns
prot1366	375	3	5	2	2	4	2	8	6	ns
prot1367	651	1	1	1.8	0	5	6	0	1.8	ns
prot1368	5934	3	0	3.6	1.2	1	3	1.2	2.4	ns
prot1369	421	2	2	4.5	3	2	2	3	3	ns
prot1370	142	1	4	0	0	2	2	6	2	ns
prot1371	1145	0	0	3.6	0	1	1	0	0	ns
prot1372	238	1	1	3.6	0	2	6	4.8	4.8	sig
prot1373	391	2	3	1.5	3	1	2	1.5	3	ns
prot1374	618	3	0	2	0	2	2	4	8	sig
prot1375	93	7	12	5.4	23.4	5	9	25.2	16.2	ns
prot1376	130	7	6	6	14.4	5	4	7.2	7.2	ns
prot1377	83	5	2	6	4.5	22	13	13.5	16.5	sig
prot1378	361	7	2	10	2	10	2	4	12	sig
prot1379	193	8	1	10.8	1.8	6	3	14.4	5.4	ns
prot1380	393	6	10	4.8	4.8	6	5	9.6	2.4	ns
prot1381	232	4	1	3	1.5	8	5	3	3	ns
prot1382	201	2	4	6	16	6	2	8	10	ns
prot1383	105	4	7	7.2	1.8	3	6	7.2	1.8	ns
prot1384	173	4	4	2.4	0	4	5	2.4	4.8	ns
prot1385	182	8	2	7.5	9	3	4	6	3	ns
prot1386	199	2	2	8	4	4	6	0	6	ns
prot1387	191	3	3	3.6	1.8	5	2	7.2	7.2	ns
prot1388	274	3	5	3.6	4.8	4	6	14.4	2.4	sig
prot1389	135	3	4	6	7.5	9	1	4.5	3	ns
prot1390	169	2	2	6	6	6	6	6	18	sig
prot1391	688	1	2	10.8	1.8	4	6	7.2	5.4	ns
prot1392	152	5	2	4.8	2.4	0	0	2.4	2.4	ns
prot1393	528	2	7	10.5	3	8	2	15	6	sig
prot1394	157	1	3	8	6	3	2	10	0	ns
prot1395	126	3	4	7.2	5.4	2	8	5.4	1.8	ns
prot1396	80	4	6	1.2	6	3	0	1.2	1.2	ns
prot1397	122	1	1	1.5	6	2	2	6	4.5	ns
prot1398	232	9	2	10	4	1	3	6	8	ns
prot1399	171	2	3	1.8	3.6	2	2	7.2	3.6	ns
prot1400	70	1	0	1.2	4.8	3	0	2.4	3.6	ns
prot1401	130	2	1	0	10.5	1	2	3	3	ns
prot1402	103	2	0	2	12	6	3	4	8	ns
prot1403	547	3	1	3.6	1.8	4	1	7.2	9	sig
prot1404	250	0	3	2.4	1.2	0	6	2.4	2.4	ns
prot1405	497	2	2	4.5	1.5	0	1	3	1.5	ns
prot1406	312	0	2	4	4	4	2	2	2	sig
prot1407	152	1	2	1.8	1.8	2	2	0	3.6	ns
prot1408	535	1	5	1.2	1.2	7	7	2.4	4.8	sig
prot1409	87	0	3	3	0	3	6	4.5	4.5	sig
prot1410	232	2	4	6	6	2	2	4	2	ns
prot1411	232	0	0	3.6	5.4	1	1	1.8	5.4	ns
prot1412	843	0	2	3.6	2.4	3	2	3.6	1.2	ns
prot1413	555	1	1	4.5	1.5	4	3	0	0	ns
prot1414	173	2	0	0	4	3	0	4	4	ns
prot1415	194	2	4	7.2	3.6	2	2	3.6	1.8	ns
prot1416	180	0	2	2.4	0	2	2	2.4	2.4	sig
prot1417	199	1	2	0	1.5	1	1	3	1.5	sig
prot1418	287	2	0	0	10	1	0	0	4	ns
prot1419	999	4	3	1.8	3.6	5	1	1.8	3.6	ns
prot1420	220	2	3	3.6	1.2	1	2	2.4	0	ns
prot1421	648	0	1	4.5	3	3	2	1.5	1.5	ns
prot1422	164	2	3	4	4	1	1	4	2	ns
prot1423	181	1	1	0	3.6	2	2	1.8	5.4	ns
prot1424	285	7	5	8.4	7.2	6	10	7.2	6	ns
prot1425	172	5	2	10.5	13.5	14	2	9	15	sig
prot1426	103	5	3	2	6	3	6	0	8	ns
prot1427	430	6	2	5.4	7.2	3	3	10.8	5.4	ns
prot1428	130	3	8	3.6	7.2	6	4	10.8	6	ns
prot1429	123	5	4	0	4.5	4	5	7.5	1.5	ns
prot1430	304	4	5	6	2	5	4	4	12	ns
prot1431	164	2	3	7.2	7.2	9	6	16.2	16.2	sig
prot1432	75	2	3	3.6	1.2	2	2	4.8	3.6	ns
prot1433	173	0	5	4.5	1.5	3	4	4.5	6	ns
prot1434	176	8	1	2	4	1	3	8	8	ns
prot1435	191	5	2	5.4	3.6	2	6	3.6	9	sig
prot1436	138	4	3	0	3.6	2	5	1.2	0	ns
prot1437	148	0	3	4.5	3	3	0	3	4.5	ns
prot1438	101	1	1	8	8	3	3	6	4	ns
prot1439	157	4	1	5.4	1.8	1	2	5.4	3.6	ns
prot1440	488	5	1	6	0	2	3	3.6	2.4	ns
prot1441	133	3	4	4.5	1.5	2	1	7.5	4.5	ns
prot1442	229	1	3	4	4	4	3	8	4	ns
prot1443	89	5	1	7.2	7.2	1	2	3.6	5.4	ns
prot1444	317	3	2	0	4.8	2	2	1.2	0	ns
prot1445	88	2	1	0	7.5	1	1	3	3	sig
prot1446	180	4	2	2	0	0	1	4	2	ns
prot1447	207	3	5	10.8	7.2	0	0	3.6	1.8	ns
prot1448	235	3	1	3.6	2.4	5	2	6	1.2	ns
prot1449	86	1	2	1.5	0	1	0	6	3	ns
prot1450	115	3	0	2	6	0	2	4	4	ns
prot1451	127	4	5	1.8	5.4	4	4	7.2	10.8	sig
prot1452	229	6	2	4.8	3.6	2	0	4.8	2.4	ns
prot1453	247	1	0	1.5	6	1	3	4.5	3	ns
prot1454	573	0	1	8	0	6	12	6	6	sig
prot1455	176	4	2	3.6	1.8	1	4	3.6	0	ns
prot1456	169	2	3	3.6	2.4	1	4	3.6	3.6	ns
prot1457	81	1	3	7.5	4.5	2	4	15	15	sig
prot1458	89	0	1	2	0	2	4	4	4	sig
prot1459	178	1	1	5.4	1.8	4	1	3.6	1.8	ns
prot1460	151	7	2	6	2.4	2	3	1.2	1.2	ns
prot1461	146	4	3	1.5	0	2	6	1.5	0	ns
prot1462	217	4	2	2	8	4	2	10	10	sig
prot1463	159	4	2	1.8	1.8	2	2	1.8	0	ns
prot1464	237	0	3	3.6	3.6	2	0	0	3.6	ns
prot1465	587	0	1	1.5	0	1	1	1.5	3	ns
prot1466	128	0	0	2	4	4	4	10	8	ns
prot1467	425	3	0	1.8	0	1	0	0	1.8	ns
prot1468	256	1	1	0	0	6	3	3.6	3.6	sig
prot1469	136	5	0	4.5	3	2	3	4.5	3	ns
prot1470	76	3	1	2	2	1	1	2	4	ns
prot1471	175	0	1	1.8	0	0	2	0	3.6	ns
prot1472	231	2	1	3.6	2.4	2	6	2.4	2.4	ns
prot1473	337	2	0	1.5	1.5	6	2	3	3	sig
prot1474	239	3	3	2	2	0	1	2	2	ns
prot1475	456	2	0	1.8	3.6	1	3	0	1.8	ns
prot1476	126	0	0	0	1.2	4	2	2.4	2.4	sig
prot1477	488	0	0	0	0	0	0	0	0	ns
prot1478	127	0	1	2	2	2	2	6	2	ns
prot1479	191	1	6	5.4	1.8	7	2	0	7.2	ns
prot1480	114	3	6	4.8	3.6	3	5	2.4	8.4	ns
prot1481	62	4	5	6	3	1	4	6	6	ns
prot1482	350	3	2	8	16	5	7	4	10	sig
prot1483	108	7	3	7.2	3.6	6	7	14.4	10.8	ns
prot1484	321	0	1	0	1.2	3	4	0	2.4	ns
prot1485	308	3	2	3	3	1	3	1.5	6	ns
prot1486	59	5	0	10	4	6	4	12	4	sig
prot1487	218	5	3	5.4	1.8	3	3	5.4	5.4	ns
prot1488	106	3	1	3.6	2.4	0	3	2.4	2.4	ns
prot1489	154	2	1	4.5	1.5	5	2	6	4.5	ns
prot1490	166	1	2	4	0	5	4	8	8	sig
prot1491	515	3	5	1.8	3.6	2	7	5.4	7.2	ns
prot1492	183	2	4	0	2.4	4	4	2.4	2.4	sig
prot1493	162	2	3	1.5	4.5	6	4	3	12	sig
prot1494	140	1	6	10	10	0	6	18	8	ns
prot1495	169	1	0	3.6	1.8	1	1	1.8	3.6	ns
prot1496	242	1	1	2.4	0	1	1	2.4	1.2	ns
prot1497	292	1	1	3	3	2	1	3	1.5	ns
prot1498	197	2	1	10	6	3	4	4	4	ns
prot1499	856	6	3	3.6	1.8	2	2	3.6	1.8	ns
prot1500	127	1	4	2.4	2.4	0	1	2.4	1.2	ns
prot1501	72	2	2	1.5	4.5	2	1	0	3	ns
prot1502	148	3	3	2	6	6	1	2	4	ns
prot1503	53	3	0	5.4	1.8	5	2	5.4	5.4	ns
prot1504	98	1	1	3.6	1.2	1	3	3.6	2.4	ns
prot1505	405	2	1	1.5	3	2	2	1.5	3	ns
prot1506	104	8	2	0	2	2	1	6	2	ns
prot1507	176	1	0	7.2	1.8	0	2	0	0	ns
prot1508	125	0	1	1.2	6	2	2	10.8	2.4	sig
prot1509	160	2	1	3	3	2	3	1.5	0	ns
prot1510	316	1	4	0	4	6	3	24	12	sig
prot1511	978	2	0	1.8	7.2	0	2	5.4	3.6	ns
prot1512	234	1	1	1.2	1.2	1	0	4.8	1.2	ns
prot1513	431	1	0	0	3	2	4	3	3	sig
prot1514	2591	3	4	6	6	1	1	4	2	ns
prot1515	712	9	1	12.6	3.6	6	12	7.2	3.6	sig
prot1516	1852	3	5	7.2	2.4	4	4	6	4.8	ns
prot1517	2086	3	3	3	3	2	3	7.5	3	ns
prot1518	1064	2	0	4	4	4	2	6	6	ns
prot1519	609	8	8	21.6	12.6	9	6	5.4	3.6	ns
prot1520	645	7	4	2.4	3.6	3	5	1.2	4.8	ns
prot1521	969	1	2	3	4.5	1	1	1.5	0	ns
prot1522	857	4	1	8	4	2	1	0	6	ns
prot1523	488	1	2	3.6	5.4	1	1	1.8	5.4	ns
prot1524	2821	2	3	1.2	2.4	0	4	6	1.2	ns
prot1525	512	2	0	1.5	4.5	1	5	9	1.5	ns
prot1526	876	0	3	6	6	5	1	8	10	ns
prot1527	543	6	5	3.6	3.6	6	2	10.8	7.2	sig
prot1528	809	7	1	2.4	8.4	2	2	3.6	3.6	ns
prot1529	1674	0	5	3	6	0	3	7.5	3	ns
prot1530	1191	0	1	2	4	1	0	6	2	ns
prot1531	208	1	3	1.8	10.8	3	5	0	7.2	ns
prot1532	437	6	1	3.6	3.6	1	2	3.6	3.6	ns
prot1533	510	2	1	3	3	0	2	3	3	ns
prot1534	695	2	0	4	0	3	1	2	8	ns
prot1535	227	0	3	3.6	1.8	0	3	7.2	5.4	ns
prot1536	700	3	3	4.8	7.2	0	4	1.2	2.4	ns
prot1537	218	4	6	6	0	1	2	1.5	6	ns
prot1538	423	7	5	4	4	3	4	6	8	sig
prot1539	873	3	2	7.2	0	4	3	3.6	0	ns
prot1540	1426	2	1	6	2.4	1	5	6	2.4	sig
prot1541	520	2	0	0	3	2	1	0	0	ns
prot1542	290	11	9	20	24	8	12	22	24	ns
prot1543	296	4	5	5.4	5.4	15	12	32.4	10.8	sig
prot1544	309	1	1	2.4	4.8	2	6	3.6	3.6	ns
prot1545	502	4	3	4.5	1.5	3	2	4.5	6	ns
prot1546	204	2	1	4	2	5	4	8	4	sig
prot1547	437	6	3	5.4	3.6	9	8	3.6	3.6	sig
prot1548	314	0	4	2.4	3.6	2	5	6	4.8	sig
prot1549	402	4	2	1.5	3	2	2	1.5	7.5	sig
prot1550	188	2	5	4	2	0	0	6	4	ns
prot1551	434	0	1	10.8	3.6	1	2	3.6	5.4	ns
prot1552	325	1	0	1.2	1.2	2	0	3.6	0	ns
prot1553	607	3	0	4.5	3	4	2	3	3	sig
prot1554	739	0	2	12	6	4	0	6	8	ns
prot1555	235	1	0	3.6	1.8	9	3	5.4	5.4	sig
prot1556	982	3	2	1.2	1.2	2	1	1.2	3.6	ns
prot1557	392	3	3	4.5	3	4	5	4.5	7.5	ns
prot1558	543	1	0	2	6	0	1	8	2	ns
prot1559	462	2	0	7.2	1.8	2	3	1.8	0	ns
prot1560	348	3	1	1.2	2.4	1	1	2.4	3.6	ns
prot1561	463	1	0	4.5	1.5	0	1	1.5	1.5	ns
prot1562	173	3	2	10	4	0	7	12	6	ns
prot1563	274	2	0	12.6	5.4	4	6	10.8	10.8	sig
prot1564	251	1	5	2.4	3.6	12	1	10.8	2.4	ns
prot1565	231	2	2	1.5	3	0	1	3	3	ns
prot1566	394	4	4	4	2	3	4	6	6	ns
prot1567	240	1	3	12.6	5.4	3	3	7.2	3.6	ns
prot1568	441	3	2	3.6	3.6	5	2	6	6	sig
prot1569	200	2	3	1.5	3	1	1	3	3	ns
prot1570	371	3	2	2	2	3	1	6	6	ns
prot1571	313	5	2	1.8	5.4	3	2	5.4	3.6	ns
prot1572	730	4	3	0	6	1	3	1.2	3.6	ns
prot1573	329	2	1	3	1.5	1	2	6	6	ns
prot1574	627	3	2	0	4	1	3	0	2	ns
prot1575	250	1	2	3.6	9	2	1	3.6	7.2	ns
prot1576	144	4	2	6	1.2	5	1	4.8	1.2	ns
prot1577	472	1	1	4.5	0	2	0	4.5	1.5	ns
prot1578	421	1	1	8	2	2	1	4	6	ns
prot1579	250	2	2	3.6	1.8	4	1	3.6	1.8	ns
prot1580	266	2	1	0	0	0	0	1.2	2.4	ns
prot1581	861	6	1	1.5	1.5	2	2	7.5	7.5	sig
prot1582	1312	0	1	2	4	2	3	2	0	ns
prot1583	493	4	4	3.6	5.4	3	4	0	1.8	ns
prot1584	1082	3	1	2.4	1.2	2	1	2.4	2.4	ns
prot1585	648	3	0	3	3	0	4	4.5	0	ns
prot1586	276	2	3	6	0	0	2	4	8	ns
prot1587	518	1	2	3.6	5.4	1	1	1.8	3.6	ns
prot1588	640	2	2	1.2	0	0	1	2.4	2.4	ns
prot1589	722	5	2	6	3	1	2	4.5	3	ns
prot1590	147	3	5	6	2	2	6	16	6	ns
prot1591	193	3	4	1.8	10.8	2	4	7.2	1.8	sig
prot1592	194	3	4	3.6	0	4	2	1.2	2.4	ns
prot1593	365	0	0	6	4.5	1	2	4.5	7.5	ns
prot1594	290	3	4	0	6	6	4	8	16	sig
prot1595	636	4	1	1.8	0	0	0	1.8	9	ns
prot1596	1160	3	2	2.4	3.6	2	2	1.2	1.2	sig
prot1597	641	3	2	6	1.5	2	0	1.5	1.5	ns
prot1598	175	2	2	4	0	0	2	6	4	ns
prot1599	318	2	0	1.8	9	2	2	5.4	3.6	ns
prot1600	424	1	3	2.4	2.4	2	2	4.8	2.4	ns
prot1601	348	3	2	1.5	1.5	5	4	7.5	10.5	sig
prot1602	227	0	2	4	4	3	3	6	12	sig
prot1603	427	4	4	3.6	7.2	2	1	3.6	7.2	sig
prot1604	268	3	3	4.8	2.4	4	6	7.2	2.4	sig
prot1605	357	4	0	3	1.5	1	1	1.5	0	ns
prot1606	174	1	2	0	2	0	4	4	0	ns
prot1607	233	0	2	3.6	3.6	2	2	3.6	3.6	sig
prot1608	217	1	2	0	1.2	1	2	2.4	0	ns
prot1609	980	1	2	0	0	1	0	0	0	ns
prot1610	263	0	2	8	4	2	2	0	2	ns
prot1611	169	3	1	3.6	1.8	1	0	3.6	0	ns
prot1612	178	0	1	1.2	1.2	1	1	1.2	2.4	ns
prot1613	355	4	2	3	1.5	1	1	1.5	4.5	ns
prot1614	604	1	1	0	6	3	3	6	6	sig
prot1615	149	1	0	3.6	3.6	2	2	5.4	0	ns
prot1616	594	2	0	0	0	1	0	1.2	0	ns
prot1617	257	0	1	3	3	0	2	3	0	ns
prot1618	421	2	2	6	0	4	2	8	8	sig
prot1619	712	0	2	3.6	1.8	0	0	9	0	ns
prot1620	423	0	0	0	0	0	1	3.6	3.6	ns
prot1621	488	0	1	0	0	0	3	1.5	3	ns
prot1622	1872	1	1	2	2	0	3	2	2	ns
prot1623	153	7	5	3.6	3.6	8	14	36	18	sig
prot1624	275	3	3	3.6	2.4	15	3	7.2	18	sig
prot1625	463	2	6	4.5	6	3	9	18	18	sig
prot1626	103	3	1	0	20	4	5	14	0	ns
prot1627	287	3	2	7.2	1.8	2	6	10.8	5.4	ns
prot1628	282	3	1	1.2	2.4	1	2	2.4	4.8	ns
prot1629	200	4	1	3	3	1	3	4.5	3	ns
prot1630	149	2	5	2	0	10	10	4	8	sig
prot1631	149	0	4	7.2	9	2	4	3.6	5.4	ns
prot1632	132	0	2	1.2	2.4	1	0	6	3.6	ns
prot1633	118	2	2	1.5	1.5	1	4	6	6	ns
prot1634	191	0	2	8	8	3	1	0	10	ns
prot1635	189	0	2	10.8	1.8	5	4	1.8	0	ns
prot1636	273	0	1	6	1.2	1	2	6	3.6	ns
prot1637	327	2	2	1.5	3	0	1	3	4.5	ns
prot1638	148	2	1	4	0	1	2	6	4	ns
prot1639	206	1	2	0	5.4	0	3	0	5.4	ns
prot1640	108	3	2	2.4	1.2	0	2	1.2	2.4	ns
prot1641	267	5	2	3	3	9	6	4.5	9	sig
prot1642	204	2	3	0	6	2	2	2	6	ns
prot1643	223	0	2	5.4	5.4	4	4	7.2	1.8	ns
prot1644	298	1	2	2.4	1.2	1	5	2.4	3.6	ns
prot1645	194	4	6	0	9	3	5	7.5	6	ns
prot1646	77	3	1	0	4	1	1	8	4	ns
prot1647	166	3	0	3.6	9	4	2	1.8	1.8	ns
prot1648	418	5	2	4.8	6	6	3	3.6	14.4	sig
prot1649	418	1	0	6	1.5	4	2	3	1.5	sig
prot1650	127	2	0	6	0	2	4	6	6	ns
prot1651	279	2	0	0	5.4	1	2	1.8	1.8	ns
prot1652	181	5	0	2.4	2.4	3	3	2.4	3.6	ns
prot1653	129	1	0	3	3	2	3	6	1.5	ns
prot1654	161	1	1	0	2	6	12	6	6	sig
prot1655	126	3	2	1.8	3.6	2	4	0	0	ns
prot1656	326	1	2	1.2	2.4	1	4	0	2.4	ns
prot1657	207	0	0	3	1.5	4	2	1.5	3	ns
prot1658	191	2	0	6	0	8	6	12	6	sig
prot1659	238	1	2	3.6	3.6	2	0	5.4	1.8	ns
prot1660	210	2	5	1.2	4.8	3	4	0	3.6	ns
prot1661	331	1	0	1.5	0	3	4	0	1.5	ns
prot1662	574	5	1	4	0	3	3	6	8	ns
prot1663	455	3	0	3.6	5.4	3	3	7.2	0	ns
prot1664	553	1	2	4.8	1.2	0	1	4.8	0	ns
prot1665	522	0	0	1.5	1.5	1	0	0	0	ns
prot1666	325	1	2	6	4	2	1	2	2	sig
prot1667	208	1	1	1.8	5.4	1	1	5.4	1.8	ns
prot1668	232	1	0	0	1.2	2	4	2.4	2.4	sig
prot1669	219	0	2	3	6	0	0	1.5	1.5	ns
prot1670	409	2	0	6	6	2	3	2	4	ns
prot1671	233	2	1	5.4	3.6	2	4	7.2	3.6	sig
prot1672	772	1	0	0	1.2	0	0	0	1.2	ns
prot1673	360	1	2	0	3	4	2	3	6	ns
prot1674	439	1	2	6	0	0	1	2	2	ns
prot1675	442	2	0	5.4	1.8	2	2	5.4	3.6	sig
prot1676	138	0	1	1.2	1.2	1	0	2.4	1.2	ns
prot1677	106	3	1	0	1.5	2	4	3	3	sig
prot1678	370	2	2	2	2	5	1	2	2	sig
prot1679	629	0	1	1.8	3.6	4	0	3.6	1.8	ns
prot1680	187	1	1	1.2	0	0	2	1.2	0	ns
prot1681	596	0	2	1.5	0	0	1	0	1.5	ns
prot1682	255	0	0	2	0	1	1	8	4	sig
prot1683	92	4	3	10.8	14.4	4	3	3.6	5.4	ns
prot1684	171	4	4	12	4.8	7	9	13.2	6	sig
prot1685	165	6	7	3	9	1	3	1.5	3	ns
prot1686	148	4	6	6	8	1	8	0	10	ns
prot1687	229	2	1	7.2	1.8	4	2	5.4	10.8	sig
prot1688	123	2	1	2.4	1.2	5	3	2.4	2.4	ns
prot1689	77	2	2	3	0	2	6	3	6	sig
prot1690	465	1	3	2	4	3	1	4	0	ns
prot1691	279	1	3	3.6	0	3	3	5.4	16.2	sig
prot1692	278	3	1	1.2	2.4	1	2	2.4	4.8	ns
prot1693	119	2	0	1.5	3	4	4	6	12	sig
prot1694	148	0	5	6	12	1	0	0	6	ns
prot1695	72	0	1	1.8	0	1	2	0	0	ns
prot1696	353	3	1	0	4.8	7	2	2.4	6	sig
prot1697	196	0	0	3	0	0	2	1.5	3	ns
prot1698	174	4	2	6	4	1	1	4	6	ns
prot1699	126	3	2	5.4	1.8	2	1	1.8	1.8	ns
prot1700	235	1	4	2.4	3.6	1	3	1.2	3.6	ns
prot1701	235	1	2	4.5	1.5	1	3	0	3	ns
prot1702	110	1	2	4	2	1	2	2	0	ns
prot1703	188	2	1	5.4	7.2	4	1	7.2	3.6	ns
prot1704	225	1	0	1.2	1.2	3	2	3.6	2.4	sig
prot1705	138	3	2	1.5	3	3	2	0	3	ns
prot1706	174	2	5	6	10	0	3	6	14	ns
prot1707	672	2	4	0	1.8	1	1	1.8	1.8	sig
prot1708	84	3	1	3.6	1.2	1	0	0	1.2	ns
prot1709	107	3	1	1.5	1.5	1	1	1.5	0	ns
prot1710	146	2	4	0	8	1	2	4	2	ns
prot1711	183	1	2	7.2	1.8	1	2	5.4	5.4	ns
prot1712	555	2	1	1.2	0	1	0	1.2	0	ns
prot1713	467	1	0	0	4.5	3	0	0	0	ns
prot1714	265	0	0	0	2	0	1	0	4	ns
prot1715	598	0	1	1.8	1.8	2	3	3.6	0	ns
prot1716	317	0	1	0	1.2	1	1	1.2	3.6	ns
prot1717	196	0	0	0	3	2	4	3	1.5	sig
prot1718	267	1	0	0	2	2	4	4	4	sig
prot1719	612	1	2	5.4	1.8	3	2	1.8	1.8	ns
prot1720	62	4	2	1.2	2.4	2	1	1.2	1.2	ns
prot1721	77	2	1	1.5	1.5	1	2	3	4.5	ns
prot1722	68	1	2	2	2	1	0	0	2	ns
prot1723	632	0	1	5.4	0	1	1	0	3.6	ns
prot1724	230	1	0	2.4	0	2	3	3.6	3.6	sig
prot1725	133	1	0	1.5	1.5	1	3	3	1.5	ns
prot1726	334	0	3	0	2	1	1	0	2	ns
prot1727	311	2	0	3.6	0	2	4	5.4	3.6	sig
prot1728	563	1	1	1.2	1.2	2	1	1.2	0	ns
prot1729	327	1	2	1.5	3	1	0	1.5	3	ns
prot1730	144	1	1	10	8	1	1	2	0	ns
prot1731	668	4	1	1.8	1.8	0	0	3.6	1.8	ns
prot1732	85	0	1	0	4.8	2	3	2.4	0	ns
prot1733	102	0	0	3	0	1	2	1.5	0	ns
prot1734	508	0	2	0	0	0	1	4	6	ns
prot1735	226	3	0	1.8	3.6	2	1	1.8	1.8	ns
prot1736	676	2	2	0	1.2	1	2	0	1.2	ns
prot1737	539	1	1	3	1.5	1	0	1.5	0	ns
prot1738	295	1	0	0	2	1	1	2	2	ns
prot1739	224	1	0	1.8	0	2	4	3.6	3.6	sig
prot1740	2292	0	0	0	0	1	1	0	1.2	ns
prot1741	170	3	7	6	6	4	7	9	1.5	ns
prot1742	134	2	1	2	10	0	3	8	4	ns
prot1743	255	3	2	10.8	0	18	12	10.8	5.4	sig
prot1744	304	5	5	3.6	6	5	3	3.6	8.4	ns
prot1745	237	1	4	1.5	6	1	3	3	1.5	ns
prot1746	105	2	1	4	8	2	2	8	4	sig
prot1747	69	3	3	3.6	3.6	4	3	3.6	5.4	sig
prot1748	247	1	3	3.6	2.4	1	1	3.6	3.6	ns
prot1749	99	7	2	3	1.5	3	1	3	1.5	ns
prot1750	116	3	1	2	8	1	2	4	6	ns
prot1751	152	1	2	0	0	3	1	0	3.6	ns
prot1752	225	4	1	1.2	1.2	3	0	3.6	2.4	ns
prot1753	147	2	1	3	1.5	0	2	3	4.5	ns
prot1754	125	3	2	2	2	4	1	4	6	ns
prot1755	90	1	2	9	1.8	1	0	1.8	0	ns
prot1756	237	0	1	0	3.6	1	1	2.4	1.2	ns
prot1757	66	4	0	1.5	3	4	2	3	1.5	ns
prot1758	264	1	4	2	4	1	2	8	0	ns
prot1759	137	4	1	7.2	3.6	1	1	5.4	1.8	ns
prot1760	511	4	2	3.6	2.4	0	0	1.2	0	ns
prot1761	141	2	2	0	0	2	2	3	3	sig
prot1762	280	0	0	4	4	5	2	8	10	sig
prot1763	302	1	0	3.6	5.4	2	2	1.8	0	ns
prot1764	74	0	0	0	1.2	0	2	1.2	1.2	ns
prot1765	171	1	1	0	1.5	0	2	0	0	ns
prot1766	95	2	0	4	2	6	4	8	4	sig
prot1767	367	0	1	5.4	3.6	1	1	7.2	1.8	ns
prot1768	144	0	2	4.8	0	1	2	7.2	1.2	ns
prot1769	664	1	1	1.5	1.5	2	2	3	3	sig
prot1770	179	2	2	2	4	1	1	2	0	ns
prot1771	114	3	1	1.8	7.2	1	2	1.8	1.8	ns
prot1772	161	0	1	1.2	0	0	2	0	0	ns
prot1773	205	1	2	1.5	0	2	3	1.5	0	ns
prot1774	305	1	0	2	6	1	1	0	2	ns
prot1775	416	1	1	0	0	2	1	0	1.8	ns
prot1776	397	2	1	2.4	1.2	1	1	1.2	1.2	ns
prot1777	224	1	3	0	0	0	1	3	3	ns
prot1778	314	3	2	2	4	0	1	2	6	ns
prot1779	174	1	0	3.6	1.8	1	0	1.8	5.4	ns
prot1780	416	0	0	1.2	4.8	2	1	1.2	1.2	ns
prot1781	131	0	3	0	0	9	3	9	4.5	sig
prot1782	107	0	2	4	6	1	1	6	4	ns
prot1783	163	0	0	0	0	2	2	3.6	3.6	sig
prot1784	564	1	3	1.2	1.2	2	0	0	1.2	ns
prot1785	208	0	0	3	0	1	2	1.5	3	ns
prot1786	135	1	0	2	0	2	5	4	4	sig
prot1787	3394	3	6	5.4	5.4	13	2	3.6	3.6	sig
prot1788	1957	1	1	1.2	2.4	3	3	1.2	3.6	ns
prot1789	1088	0	1	3	3	1	0	0	4.5	ns
prot1790	424	3	4	6	12	3	2	8	2	ns
prot1791	1035	2	1	1.8	5.4	2	2	3.6	1.8	ns
prot1792	926	1	2	0	2.4	1	2	3.6	1.2	ns
prot1793	1669	0	1	0	1.5	0	2	0	1.5	ns
prot1794	201	4	4	2	2	2	2	4	8	ns
prot1795	539	1	3	1.8	3.6	1	1	7.2	3.6	sig
prot1796	638	1	2	3.6	0	1	1	0	0	ns
prot1797	225	2	5	9	10.5	5	5	3	10.5	ns
prot1798	319	2	5	12	6	5	4	8	18	sig
prot1799	520	3	1	5.4	9	6	3	1.8	1.8	ns
prot1800	785	4	2	6	3.6	2	3	3.6	3.6	ns
prot1801	629	2	0	6	4.5	2	1	1.5	9	sig
prot1802	341	0	0	2	0	1	0	6	4	ns
prot1803	412	2	1	0	1.8	5	0	1.8	5.4	ns
prot1804	308	0	0	0	1.2	0	2	0	2.4	ns
prot1805	743	0	2	3	0	0	0	1.5	1.5	ns
prot1806	470	2	0	8	0	1	0	2	2	ns
prot1807	1140	0	0	1.8	0	0	2	0	0	ns
prot1808	1466	1	3	1.2	0	1	1	1.2	3.6	ns
prot1809	254	3	4	0	6	2	1	4.5	3	ns
prot1810	257	1	2	10	4	5	5	2	8	ns
prot1811	375	2	1	0	1.8	2	2	1.8	1.8	ns
prot1812	1882	1	2	3.6	0	4	2	1.2	1.2	ns
prot1813	1300	1	1	1.5	6	2	2	6	3	sig
prot1814	444	1	1	6	8	1	1	4	4	ns
prot1815	832	1	1	3.6	3.6	5	2	0	1.8	ns
prot1816	582	2	1	1.2	0	1	3	1.2	0	ns
prot1817	280	3	0	1.5	1.5	1	4	0	0	ns
prot1818	1244	0	0	2	8	0	0	0	0	ns
prot1819	276	5	1	3.6	0	0	1	1.8	3.6	ns
prot1820	623	3	2	2.4	0	1	4	2.4	0	ns
prot1821	450	3	2	0	6	0	4	4.5	1.5	ns
prot1822	247	0	2	2	2	0	0	0	0	ns
prot1823	387	0	0	1.8	1.8	2	1	0	0	ns
prot1824	662	3	0	1.2	3.6	1	1	1.2	0	ns
prot1825	743	2	2	1.5	6	0	2	1.5	1.5	ns
prot1826	874	1	1	0	4	0	3	2	2	ns
prot1827	1301	0	0	0	0	2	2	3.6	3.6	sig
prot1828	274	0	1	2.4	6	3	2	9.6	2.4	sig
prot1829	551	1	0	3	3	0	0	0	3	ns
prot1830	447	1	1	2	2	2	12	4	8	sig
prot1831	154	1	0	3.6	7.2	15	3	5.4	5.4	sig
prot1832	210	3	2	0	1.2	4	3	4.8	6	ns
prot1833	290	2	2	7.5	3	2	2	3	6	sig
prot1834	220	2	0	8	4	0	1	2	4	ns
prot1835	184	4	6	3.6	5.4	0	2	1.8	5.4	ns
prot1836	168	1	0	0	1.2	2	4	1.2	2.4	ns
prot1837	102	0	1	1.5	3	3	0	4.5	7.5	ns
prot1838	327	1	4	4	0	4	1	6	4	ns
prot1839	962	1	3	3.6	1.8	3	5	3.6	3.6	ns
prot1840	556	1	1	1.2	0	2	2	2.4	2.4	sig
prot1841	374	3	1	3	1.5	1	6	1.5	7.5	ns
prot1842	728	0	2	0	2	1	2	4	2	sig
prot1843	243	2	3	5.4	1.8	1	5	1.8	1.8	ns
prot1844	127	2	3	1.2	1.2	1	1	1.2	0	ns
prot1845	519	1	2	0	0	1	1	0	3	ns
prot1846	492	2	1	4	0	9	9	24	6	sig
prot1847	233	1	6	3.6	1.8	3	1	7.2	3.6	ns
prot1848	287	0	3	1.2	1.2	0	0	1.2	0	ns
prot1849	337	2	1	0	4.5	2	2	1.5	1.5	ns
prot1850	404	1	0	2	4	1	2	2	2	ns
prot1851	3175	0	0	1.8	1.8	0	0	1.8	0	ns
prot1852	243	0	2	1.2	0	0	2	1.2	1.2	ns
prot1853	275	1	0	3	1.5	2	1	0	1.5	ns
prot1854	648	2	3	4	4	3	2	4	4	ns
prot1855	172	2	1	3.6	5.4	1	3	3.6	3.6	ns
prot1856	283	2	3	4.8	2.4	3	0	1.2	4.8	ns
prot1857	159	3	0	0	3	3	1	4.5	3	ns
prot1858	372	1	2	6	6	3	0	12	2	ns
prot1859	174	2	0	0	5.4	4	2	3.6	9	sig
prot1860	182	1	1	2.4	0	0	3	1.2	2.4	ns
prot1861	251	0	0	3	4.5	1	3	1.5	4.5	ns
prot1862	1009	1	1	4	12	2	2	8	0	ns
prot1863	233	0	1	1.8	1.8	2	0	1.8	3.6	ns
prot1864	158	4	3	2.4	1.2	0	1	7.2	3.6	ns
prot1865	200	1	1	7.5	0	1	2	3	1.5	ns
prot1866	292	2	3	2	10	4	2	16	4	sig
prot1867	399	0	4	3.6	1.8	0	1	0	0	ns
prot1868	229	5	0	2.4	0	3	1	7.2	3.6	ns
prot1869	228	2	5	4.5	1.5	1	4	3	4.5	ns
prot1870	445	4	1	2	2	8	2	8	8	sig
prot1871	334	1	1	1.8	0	4	0	3.6	3.6	ns
prot1872	848	4	4	4.8	1.2	11	4	2.4	8.4	sig
prot1873	151	3	1	4.5	3	2	2	1.5	1.5	ns
prot1874	1410	1	0	2	0	0	0	4	2	ns
prot1875	164	2	2	0	3.6	3	1	3.6	1.8	ns
prot1876	114	4	1	1.2	1.2	0	2	4.8	1.2	ns
prot1877	262	2	4	1.5	0	2	5	6	6	sig
prot1878	174	1	1	6	8	0	0	2	10	ns
prot1879	987	1	3	1.8	0	3	1	7.2	1.8	ns
prot1880	170	1	1	2.4	3.6	4	1	2.4	1.2	sig
prot1881	399	2	1	6	1.5	3	1	0	1.5	ns
prot1882	504	5	2	4	2	1	0	2	2	ns
prot1883	359	2	1	3.6	1.8	0	0	1.8	0	ns
prot1884	85	1	0	1.2	2.4	1	0	1.2	1.2	ns
prot1885	186	2	0	0	1.5	2	1	4.5	0	ns
prot1886	231	0	3	0	0	1	0	0	2	ns
prot1887	161	1	0	5.4	0	9	3	5.4	5.4	sig
prot1888	296	2	3	2.4	0	2	2	2.4	2.4	sig
prot1889	362	5	0	0	3	1	2	0	3	ns
prot1890	492	0	2	4	2	1	1	0	0	ns
prot1891	240	3	1	0	0	2	2	1.8	3.6	ns
prot1892	587	3	3	0	6	2	4	2.4	4.8	sig
prot1893	523	0	2	0	3	0	2	1.5	1.5	ns
prot1894	979	0	0	4	0	0	1	0	0	ns
prot1895	2381	0	0	1.8	1.8	1	0	3.6	1.8	ns
prot1896	246	0	2	0	1.2	2	0	1.2	3.6	ns
prot1897	309	0	2	1.5	1.5	0	2	3	0	ns
prot1898	214	0	0	2	0	1	0	0	4	ns
prot1899	659	1	1	3.6	5.4	2	2	1.8	7.2	ns
prot1900	185	0	2	0	1.2	3	4	0	2.4	ns
prot1901	201	2	1	1.5	1.5	0	1	1.5	4.5	ns
prot1902	464	0	3	4	0	0	3	4	0	ns
prot1903	298	2	0	3.6	5.4	1	1	1.8	0	ns
prot1904	502	1	0	0	1.2	0	2	1.2	0	ns
prot1905	295	0	1	1.5	3	0	0	0	1.5	ns
prot1906	1921	0	0	2	0	2	1	2	4	ns
prot1907	900	0	0	1.8	5.4	0	1	1.8	3.6	ns
prot1908	1567	0	1	2.4	2.4	0	0	0	1.2	ns
prot1909	659	0	1	1.5	1.5	2	1	3	1.5	ns
prot1910	909	1	1	4	2	0	1	0	2	ns
prot1911	193	0	0	0	0	0	0	0	0	ns
prot1912	431	0	0	0	1.2	1	0	0	0	ns
prot1913	118	1	1	0	0	3	3	4.5	4.5	sig
prot1914	229	6	0	2	4	3	2	4	2	ns
prot1915	232	0	1	7.2	0	1	1	0	3.6	ns
prot1916	267	0	1	3.6	4.8	1	2	2.4	1.2	ns
prot1917	266	1	1	0	3	3	2	0	3	ns
prot1918	183	2	1	4	2	2	4	2	4	ns
prot1919	909	0	2	1.8	1.8	3	2	5.4	5.4	ns
prot1920	219	1	2	3.6	2.4	2	2	4.8	3.6	ns
prot1921	141	1	1	1.5	6	0	0	3	0	ns
prot1922	154	2	3	8	4	2	0	4	4	ns
prot1923	243	1	2	3.6	1.8	3	0	0	0	ns
prot1924	135	3	0	0	1.2	2	2	2.4	1.2	sig
prot1925	315	1	0	3	0	2	2	4.5	6	ns
prot1926	517	3	0	2	2	1	1	4	2	ns
prot1927	127	1	2	1.8	0	0	4	0	0	ns
prot1928	439	0	1	1.2	2.4	4	3	3.6	3.6	sig
prot1929	398	1	0	0	6	3	0	1.5	1.5	ns
prot1930	462	0	0	2	6	2	4	4	4	sig
prot1931	202	1	2	5.4	3.6	0	0	0	1.8	ns
prot1932	114	3	0	1.2	0	0	3	1.2	0	ns
prot1933	137	2	1	1.5	1.5	1	0	3	1.5	ns
prot1934	124	0	2	2	0	1	0	0	4	ns
prot1935	641	1	3	1.8	1.8	0	1	3.6	5.4	ns
prot1936	415	2	0	2.4	3.6	2	4	4.8	4.8	sig
prot1937	448	1	3	0	1.5	1	2	3	3	ns
prot1938	572	1	3	0	4	0	0	2	4	ns
prot1939	819	0	0	3.6	3.6	2	3	0	1.8	ns
prot1940	365	2	2	1.2	0	1	1	0	1.2	ns
prot1941	600	0	0	0	1.5	1	0	1.5	0	ns
prot1942	692	3	2	4	2	1	0	2	6	ns
prot1943	244	1	1	1.8	1.8	1	2	1.8	1.8	sig
prot1944	203	0	2	2.4	0	1	1	1.2	4.8	ns
prot1945	383	2	0	0	1.5	1	3	0	0	ns
prot1946	208	1	1	6	0	1	3	4	2	ns
prot1947	292	1	1	0	1.8	3	1	0	1.8	ns
prot1948	288	4	1	0	0	2	2	2.4	2.4	sig
prot1949	111	2	4	3	3	9	3	4.5	4.5	sig
prot1950	309	1	1	2	0	1	2	0	4	ns
prot1951	555	0	0	3.6	3.6	1	1	1.8	3.6	ns
prot1952	719	2	1	1.2	0	4	0	0	4.8	ns
prot1953	548	1	4	1.5	0	2	2	1.5	1.5	sig
prot1954	209	2	1	2	2	3	1	0	2	ns
prot1955	561	2	2	1.8	0	0	0	9	3.6	ns
prot1956	575	0	0	3.6	1.2	2	2	2.4	2.4	sig
prot1957	193	1	0	1.5	3	1	1	0	3	ns
prot1958	476	0	2	2	0	0	1	2	4	ns
prot1959	426	0	1	0	0	1	0	0	0	ns
prot1960	210	1	2	0	0	0	1	0	0	ns
prot1961	167	3	1	1.5	1.5	2	2	4.5	9	sig
prot1962	255	2	2	0	0	1	1	0	2	ns
prot1963	259	0	0	0	1.8	2	0	3.6	0	ns
prot1964	828	1	2	0	1.2	0	1	0	0	ns
prot1965	491	1	0	3	0	1	2	1.5	1.5	ns
prot1966	116	1	1	0	0	0	3	0	2	ns
prot1967	392	0	2	0	1.8	1	0	1.8	1.8	ns
prot1968	278	1	1	1.2	0	0	3	1.2	1.2	ns
prot1969	275	3	1	1.5	0	2	0	0	0	ns
prot1970	542	2	0	0	2	3	6	6	6	sig
prot1971	303	1	0	1.8	3.6	0	1	3.6	3.6	ns
prot1972	206	1	0	2.4	1.2	1	1	1.2	0	ns
prot1973	575	1	0	0	1.5	1	0	3	1.5	ns
prot1974	882	1	2	0	2	2	2	4	0	ns
prot1975	503	1	2	3.6	1.8	3	0	9	0	ns
prot1976	350	1	1	1.2	2.4	2	0	0	0	ns
prot1977	277	0	0	1.5	1.5	2	2	0	0	ns
prot1978	251	2	1	2	6	0	0	2	2	ns
prot1979	223	0	0	0	1.8	2	1	0	0	ns
prot1980	109	1	1	6	0	1	1	1.2	1.2	ns
prot1981	1093	3	0	4.5	3	3	3	0	4.5	ns
prot1982	123	2	2	4	2	4	2	8	8	sig
prot1983	160	0	2	0	5.4	2	6	9	0	ns
prot1984	160	1	0	1.2	1.2	9	3	3.6	3.6	sig
prot1985	433	1	1	1.5	0	2	3	3	4.5	sig
prot1986	214	3	1	0	4	2	3	6	2	ns
prot1987	114	3	1	5.4	0	2	0	1.8	3.6	ns
prot1988	178	4	0	1.2	0	0	3	1.2	2.4	ns
prot1989	248	1	1	3	1.5	2	0	1.5	0	ns
prot1990	49	3	1	2	8	0	2	4	4	ns
prot1991	86	1	2	0	3.6	1	6	0	3.6	ns
prot1992	335	4	2	1.2	0	1	1	2.4	1.2	sig
prot1993	171	2	0	4.5	1.5	4	4	4.5	1.5	ns
prot1994	214	1	2	4	0	0	2	2	2	ns
prot1995	108	0	1	3.6	3.6	2	1	1.8	0	ns
prot1996	115	1	4	1.2	2.4	1	1	1.2	2.4	ns
prot1997	96	4	2	4.5	1.5	2	3	4.5	1.5	ns
prot1998	82	0	1	4	4	3	3	6	6	sig
prot1999	365	1	1	1.8	0	0	1	0	5.4	ns
[truncated: 1,549 more rows]
