# Supplementary material for: Protein complex-based analysis is resistant to the obfuscating consequences of batch effects --- a case study in clinical proteomics
Source: BMC Genomics. 2017 Mar 14;18(Suppl 2):142. doi: 10.1186/s12864-017-3490-3 (PMC5374662; doi:10.1186/s12864-017-3490-3)
Supplement: Supplementary file 2 — Simulated data D2.2H. (ZIP 3730 kb) [file 12864_2017_3490_MOESM2_ESM.zip › D2.2.383.txt]

protLen	X0	X0.1	X0.2	X0.3	X1	X1.1	X1.2	X1.3	sig
prot1	1338	856	834	1357.5	1192.5	883	837	1308	1299	ns
prot2	2199	34	27	69	81	52	49	222	147	sig
prot3	1538	33	33	36	49.2	24	31	28.8	38.4	ns
prot4	2319	26	35	30	34	23	20	46	60	ns
prot5	1392	45	39	79.5	70.5	37	50	63	67.5	ns
prot6	1985	25	31	102	114	25	26	105	105	ns
prot7	1262	46	48	57.6	57.6	50	53	56.4	69.6	ns
prot8	3862	26	21	26	30	45	66	126	150	sig
prot9	1295	45	33	67.5	64.5	50	47	51	76.5	ns
prot10	4287	6	12	30	24	18	18	42	36	sig
prot11	1277	41	44	44.4	57.6	65	76	102	92.4	sig
prot12	3587	5	9	20	10	5	8	16	6	ns
prot13	774	71	72	112.5	114	82	83	81	108	ns
prot14	1960	4	5	15	18	6	6	18	21	ns
prot15	858	59	66	75.6	75.6	63	65	67.2	81.6	ns
prot16	693	68	83	174	160	180	291	432	504	sig
prot17	748	63	61	100.5	96	65	70	94.5	94.5	ns
prot18	875	50	35	105	90	35	45	153	117	ns
prot19	1755	12	9	7.2	18	13	12	16.8	14.4	ns
prot20	839	26	45	84	68	40	36	72	80	ns
prot21	857	23	17	49.5	49.5	25	25	28.5	48	ns
prot22	1248	28	26	84	78	33	24	99	93	ns
prot23	1308	22	23	25.2	18	14	23	26.4	26.4	ns
prot24	1260	22	20	38	18	10	12	34	44	ns
prot25	1487	9	5	13.5	3	16	13	10.5	6	sig
prot26	477	83	82	240	225	87	89	246	279	ns
prot27	1324	20	22	32.4	24	22	28	33.6	32.4	ns
prot28	997	17	18	40	40	23	24	40	32	ns
prot29	623	99	86	186	172.5	100	104	177	153	ns
prot30	657	111	110	327	291	85	90	285	291	ns
prot31	1735	10	16	10.8	10.8	12	13	10.8	20.4	ns
prot32	904	9	26	30	24	8	16	20	22	ns
prot33	446	182	189	315	312	202	202	306	289.5	ns
prot34	262	197	206	567	555	175	181	480	576	ns
prot35	682	113	83	130.8	128.4	111	101	129.6	153.6	ns
prot36	742	55	63	86	140	50	56	108	94	ns
prot37	630	44	31	43.5	48	56	49	111	115.5	sig
prot38	672	30	26	111	123	35	26	102	84	ns
prot39	1056	34	21	21.6	34.8	41	22	34.8	37.2	sig
prot40	1098	23	26	56	30	58	36	108	68	sig
prot41	1192	12	18	18	27	8	10	21	15	ns
prot42	1888	13	12	36	57	15	11	51	45	ns
prot43	500	165	168	187.2	205.2	173	174	230.4	166.8	ns
prot44	610	55	46	122	92	42	53	116	116	ns
prot45	543	26	34	34.5	55.5	29	32	48	43.5	ns
prot46	685	32	28	90	57	46	34	102	93	sig
prot47	546	31	21	33.6	40.8	30	25	33.6	36	ns
prot48	1311	17	12	18	24	12	10	28	20	ns
prot49	1047	14	8	13.5	13.5	8	11	15	15	ns
prot50	491	148	137	363	402	143	135	378	369	ns
prot51	654	70	85	110.4	96	117	135	151.2	134.4	sig
prot52	639	44	62	120	122	70	64	120	122	ns
prot53	740	47	50	79.5	54	50	54	72	73.5	ns
prot54	1143	18	16	39	51	13	12	45	57	ns
prot55	966	15	18	24	16.8	21	27	28.8	36	sig
prot56	1042	6	12	26	30	15	20	12	14	ns
prot57	2166	5	4	18	18	6	6	16.5	16.5	sig
prot58	443	29	27	81	117	42	34	138	120	sig
prot59	589	23	18	32.4	36	42	30	55.2	52.8	sig
prot60	740	23	22	38	50	22	16	34	38	ns
prot61	532	18	18	22.5	27	20	27	13.5	46.5	ns
prot62	740	14	6	15	24	11	8	39	39	ns
prot63	727	7	12	12	14.4	20	22	10.8	16.8	sig
prot64	1585	7	6	12	6	9	6	12	16	ns
prot65	479	246	226	345	363	362	332	486	481.5	sig
prot66	364	167	166	411	462	142	159	507	558	ns
prot67	433	146	136	211.2	189.6	148	148	207.6	196.8	ns
prot68	346	147	146	340	308	202	216	460	390	sig
prot69	545	87	116	138	141	84	99	135	114	ns
prot70	472	71	70	222	204	72	60	219	228	ns
prot71	478	57	49	54	51.6	50	42	51.6	63.6	ns
prot72	413	45	56	86	108	44	48	76	84	ns
prot73	496	35	46	70.5	63	38	36	54	60	ns
prot74	630	33	41	93	93	31	37	108	99	ns
prot75	544	24	26	32.4	24	38	28	42	27.6	sig
prot76	880	16	12	22	34	16	25	44	58	sig
prot77	684	15	16	21	10.5	8	13	19.5	12	ns
prot78	988	11	13	36	42	14	15	36	21	ns
prot79	430	78	61	86.4	80.4	67	71	76.8	86.4	ns
prot80	707	25	29	30	50	36	29	66	58	ns
prot81	418	17	17	42	27	26	35	43.5	48	ns
prot82	820	24	12	54	57	17	13	60	39	ns
prot83	1450	3	6	8.4	13.2	17	11	7.2	4.8	sig
prot84	500	76	78	162	166	78	98	136	182	ns
prot85	451	61	50	66	97.5	56	56	103.5	69	ns
prot86	757	34	33	96	90	26	27	108	60	ns
prot87	539	21	29	30	32.4	26	21	36	31.2	ns
prot88	455	14	21	40	34	10	11	38	26	ns
prot89	646	23	13	21	24	15	15	27	21	ns
prot90	533	9	4	15	18	5	15	24	27	ns
prot91	1101	6	2	6	3.6	4	4	6	6	ns
prot92	375	132	157	332	362	297	315	670	604	sig
prot93	477	100	97	154.5	162	216	224	345	336	sig
prot94	440	70	67	243	186	216	249	702	657	sig
prot95	445	65	62	81.6	85.2	67	64	74.4	87.6	ns
prot96	373	42	53	108	116	49	50	104	104	ns
prot97	606	21	30	39	43.5	26	29	48	40.5	ns
prot98	343	29	23	75	90	21	19	57	45	ns
prot99	403	26	21	30	25.2	21	17	20.4	28.8	ns
prot100	591	29	19	38	42	14	18	40	46	ns
prot101	641	13	13	15	16.5	15	7	15	22.5	ns
prot102	583	10	11	39	27	17	11	30	51	ns
prot103	544	13	8	12	9.6	22	31	21.6	13.2	sig
prot104	2137	8	5	16	10	4	9	20	12	ns
prot105	375	39	49	57	70.5	35	39	51	63	ns
prot106	454	40	44	150	144	35	43	138	129	ns
prot107	472	40	34	30	40.8	102	72	86.4	57.6	sig
prot108	517	35	27	58	56	24	34	56	86	ns
prot109	464	27	27	39	37.5	30	23	39	42	ns
prot110	637	20	24	51	54	23	18	69	69	ns
prot111	423	19	19	27.6	21.6	60	33	97.2	90	sig
prot112	414	14	16	22	22	7	14	28	20	ns
prot113	898	14	11	18	25.5	32	21	27	27	sig
prot114	498	7	14	33	30	9	13	21	30	ns
prot115	580	10	17	12	20.4	10	14	22.8	18	ns
prot116	448	7	15	14	20	39	21	78	84	sig
prot117	569	5	8	12	6	10	12	13.5	10.5	ns
prot118	1032	5	2	6	12	16	10	42	6	sig
prot119	357	93	110	114	129.6	109	88	105.6	127.2	ns
prot120	231	53	47	138	136	72	47	116	130	ns
prot121	372	53	49	78	72	47	52	57	78	ns
prot122	375	48	46	132	198	41	48	135	129	ns
prot123	507	56	34	58.8	51.6	38	40	38.4	49.2	ns
prot124	411	40	27	60	56	33	32	70	68	ns
prot125	374	21	19	39	19.5	26	32	34.5	30	sig
prot126	827	21	12	33	36	17	17	33	45	ns
prot127	774	14	13	21.6	10.8	10	10	18	18	ns
prot128	576	10	7	14	16	6	3	20	8	ns
prot129	413	9	11	19.5	18	14	10	16.5	22.5	ns
prot130	569	5	9	27	21	12	9	24	21	ns
prot131	590	9	12	13.2	9.6	7	8	14.4	12	ns
prot132	774	13	9	20	16	10	8	30	22	ns
prot133	1023	7	8	16.5	12	7	4	6	16.5	ns
prot134	803	6	4	9	27	4	1	12	30	ns
prot135	242	57	66	78	70.8	64	63	80.4	69.6	ns
prot136	439	55	57	98	110	114	134	236	272	sig
prot137	318	49	51	52.5	97.5	47	52	81	73.5	ns
prot138	278	66	49	195	174	50	54	192	147	ns
prot139	309	50	39	49.2	52.8	51	46	58.8	55.2	ns
prot140	568	34	31	80	78	47	36	72	94	sig
prot141	316	33	27	43.5	45	38	36	69	49.5	sig
prot142	283	32	27	78	84	25	36	69	63	ns
prot143	608	25	31	37.2	44.4	78	75	72	82.8	sig
prot144	673	20	15	50	48	16	26	58	60	ns
prot145	414	17	19	34.5	24	19	16	31.5	28.5	ns
prot146	707	14	22	48	42	18	18	63	108	sig
prot147	406	13	18	18	15.6	12	21	20.4	15.6	ns
prot148	510	21	16	44	22	17	16	18	26	ns
prot149	500	10	13	16.5	12	51	45	36	54	sig
prot150	350	15	9	39	45	8	18	60	78	sig
prot151	683	11	22	12	10.8	20	16	15.6	20.4	ns
prot152	569	20	14	28	32	6	6	24	28	ns
prot153	450	18	10	18	25.5	9	12	16.5	18	ns
prot154	399	7	15	24	36	12	7	60	36	ns
prot155	713	5	9	12	8.4	11	9	10.8	9.6	ns
prot156	564	9	12	22	16	16	14	46	18	sig
prot157	1149	8	8	9	7.5	10	8	13.5	19.5	ns
prot158	721	7	4	15	15	7	7	15	21	ns
prot159	260	202	206	244.8	230.4	212	185	247.2	226.8	ns
prot160	372	140	148	284	294	348	360	918	828	sig
prot161	297	67	119	115.5	144	89	90	150	145.5	ns
prot162	276	58	46	135	141	64	58	165	186	sig
prot163	480	29	21	39.6	28.8	34	40	63.6	40.8	sig
prot164	299	23	23	68	60	33	36	80	72	ns
prot165	317	31	18	28.5	30	22	34	42	46.5	ns
prot166	437	24	21	78	60	93	57	216	270	sig
prot167	537	21	25	28.8	28.8	13	25	21.6	25.2	ns
prot168	228	22	32	26	26	15	18	32	48	ns
prot169	289	28	25	22.5	24	21	20	22.5	19.5	ns
prot170	341	19	15	63	39	20	14	45	51	ns
prot171	445	15	21	30	20.4	22	24	26.4	13.2	ns
prot172	458	14	14	32	18	12	16	26	28	ns
prot173	450	11	7	28.5	16.5	11	16	9	28.5	sig
prot174	588	19	13	36	33	14	16	33	60	ns
prot175	761	13	8	21.6	12	14	14	18	14.4	ns
prot176	519	7	8	20	22	4	8	12	14	ns
prot177	1216	15	8	7.5	18	10	10	16.5	16.5	ns
prot178	605	9	10	21	33	27	21	54	63	sig
prot179	748	5	11	18	7.2	24	9	21.6	46.8	sig
prot180	460	9	12	18	10	11	6	18	22	ns
prot181	645	7	9	10.5	13.5	4	3	13.5	9	ns
prot182	528	9	6	42	18	8	3	18	27	ns
prot183	958	2	6	12	10.8	15	42	28.8	28.8	sig
prot184	4213	3	3	10	6	3	2	8	2	ns
prot185	1921	6	7	4.5	6	6	5	6	12	ns
prot186	333	134	124	378	414	294	302	888	756	sig
prot187	229	120	101	132	110.4	91	118	115.2	110.4	ns
prot188	413	45	45	88	88	51	50	104	116	ns
prot189	437	31	47	69	64.5	46	23	45	72	ns
prot190	459	39	33	96	93	33	30	63	81	ns
prot191	170	32	27	44.4	40.8	29	36	38.4	40.8	ns
prot192	200	48	40	98	88	41	39	88	86	ns
prot193	396	37	30	52.5	51	25	43	52.5	55.5	ns
prot194	219	16	21	60	48	21	22	57	57	ns
prot195	509	31	19	22.8	25.2	19	29	20.4	19.2	ns
prot196	255	15	30	38	38	24	23	38	52	sig
prot197	343	17	10	25.5	15	8	9	24	18	ns
prot198	453	13	24	84	54	17	26	57	63	ns
prot199	418	13	17	6	13.2	13	21	14.4	13.2	ns
prot200	506	12	10	26	44	12	15	20	16	ns
prot201	545	16	16	22.5	19.5	14	15	15	33	ns
prot202	406	5	15	48	57	34	22	42	54	sig
prot203	586	14	12	8.4	12	13	15	20.4	9.6	ns
prot204	570	12	9	20	28	3	10	22	14	ns
prot205	868	12	5	16.5	16.5	7	11	16.5	27	ns
prot206	508	4	7	18	27	10	9	36	36	ns
prot207	715	6	8	14.4	10.8	5	6	7.2	3.6	ns
prot208	622	7	12	18	24	5	9	12	18	ns
prot209	463	7	5	10.5	21	12	12	22.5	18	sig
prot210	756	3	4	30	27	6	7	24	30	ns
prot211	520	5	8	8.4	4.8	7	7	6	7.2	ns
prot212	858	1	5	6	10	6	18	24	12	sig
prot213	463	4	4	1.5	4.5	3	4	4.5	3	ns
prot214	248	78	87	216	246	72	92	264	252	ns
prot215	386	64	46	75.6	55.2	59	45	62.4	56.4	ns
prot216	252	38	42	76	82	51	50	110	92	ns
prot217	271	48	53	90	76.5	51	51	64.5	55.5	ns
prot218	367	45	34	132	156	48	36	153	165	ns
prot219	335	47	51	50.4	55.2	44	48	51.6	60	ns
prot220	600	34	42	60	68	37	42	76	88	ns
prot221	232	31	37	72	54	42	38	37.5	58.5	ns
prot222	273	40	34	96	93	58	68	228	234	sig
prot223	243	27	31	40.8	40.8	28	30	31.2	33.6	ns
prot224	223	29	28	42	54	19	19	58	62	ns
prot225	250	29	23	49.5	36	37	23	45	49.5	ns
prot226	223	37	35	69	75	27	32	114	156	sig
prot227	289	14	25	24	28.8	26	21	26.4	28.8	ns
prot228	378	27	23	46	56	23	29	42	58	ns
prot229	410	20	26	28.5	36	26	18	28.5	22.5	ns
prot230	389	17	24	84	63	24	29	66	57	ns
prot231	610	25	9	21.6	32.4	16	21	25.2	16.8	ns
prot232	243	13	9	34	24	20	13	40	24	sig
prot233	397	18	14	16.5	18	18	14	10.5	22.5	ns
prot234	229	12	15	21	51	14	26	84	90	sig
prot235	321	8	8	16.8	8.4	14	14	13.2	13.2	ns
prot236	447	10	11	20	12	10	15	30	22	ns
prot237	272	8	14	21	22.5	9	15	25.5	16.5	ns
prot238	645	8	4	30	42	12	9	27	45	ns
prot239	709	6	10	4.8	4.8	3	7	6	9.6	ns
prot240	513	15	7	20	26	9	7	16	28	ns
prot241	314	7	10	10.5	18	13	11	12	12	ns
prot242	388	7	9	27	12	5	5	45	15	ns
prot243	956	4	3	4.8	8.4	3	5	3.6	3.6	ns
prot244	128	229	234	494	496	261	252	448	550	ns
prot245	197	73	78	117	105	60	76	105	93	ns
prot246	334	72	61	150	207	70	68	225	213	ns
prot247	175	57	48	58.8	39.6	56	45	61.2	55.2	ns
prot248	162	46	48	116	102	99	106	194	220	sig
prot249	305	32	15	34.5	45	36	38	37.5	54	ns
prot250	312	40	36	135	144	33	38	135	129	ns
prot251	300	45	48	46.8	30	31	32	57.6	43.2	ns
prot252	127	39	36	64	78	74	72	208	192	sig
prot253	191	40	33	42	64.5	126	87	126	162	sig
prot254	211	39	28	111	84	35	26	87	72	ns
prot255	199	35	24	45.6	44.4	65	50	91.2	69.6	sig
prot256	266	46	33	62	66	42	36	62	50	ns
prot257	322	22	18	31.5	45	32	33	49.5	63	sig
prot258	313	20	29	96	66	34	27	114	90	ns
prot259	286	15	19	28.8	20.4	29	22	26.4	18	ns
prot260	265	20	11	28	26	22	13	26	24	ns
prot261	466	31	14	31.5	22.5	16	16	30	31.5	ns
prot262	455	15	19	57	48	23	17	69	57	sig
prot263	185	14	19	21.6	26.4	15	22	27.6	26.4	ns
prot264	209	15	19	46	40	24	14	36	32	ns
prot265	433	9	18	13.5	18	12	14	15	34.5	ns
prot266	247	19	16	51	45	11	17	42	24	ns
prot267	331	13	4	13.2	16.8	12	12	26.4	20.4	sig
prot268	452	18	13	18	28	12	16	36	32	ns
prot269	348	13	6	16.5	18	13	18	30	24	sig
prot270	533	9	9	33	24	15	9	42	42	sig
prot271	342	17	11	16.8	15.6	6	9	6	14.4	ns
prot272	229	2	8	24	24	12	11	20	10	ns
prot273	581	13	17	16.5	10.5	13	19	21	22.5	ns
prot274	389	6	6	21	27	9	8	30	30	ns
prot275	368	5	10	6	12	11	8	13.2	7.2	ns
prot276	350	7	8	22	24	12	7	18	12	ns
prot277	502	7	8	6	22.5	7	12	22.5	9	ns
prot278	588	11	10	33	21	6	8	30	6	ns
prot279	404	4	6	7.2	20.4	8	7	7.2	9.6	ns
prot280	281	8	6	10	14	2	9	14	8	ns
prot281	475	5	3	12	4.5	11	6	6	10.5	ns
prot282	264	3	3	21	15	5	6	6	18	ns
prot283	428	9	5	10.8	8.4	9	9	9.6	6	ns
prot284	605	6	5	10	16	5	3	12	12	ns
prot285	546	12	3	9	6	11	14	19.5	16.5	sig
prot286	393	5	5	21	18	5	3	18	18	ns
prot287	651	2	6	10.8	6	7	4	8.4	12	ns
prot288	386	2	7	10	12	6	5	12	14	ns
prot289	127	197	200	318	277.5	186	197	307.5	306	ns
prot290	307	146	142	450	459	133	155	423	435	ns
prot291	151	74	92	76.8	75.6	66	70	86.4	69.6	ns
prot292	246	38	40	58	82	31	35	76	86	ns
prot293	201	32	28	43.5	43.5	30	32	52.5	51	ns
prot294	295	31	30	90	81	32	37	114	90	ns
prot295	377	40	40	43.2	33.6	35	37	34.8	32.4	ns
prot296	232	32	36	46	72	40	39	54	90	sig
prot297	333	21	23	37.5	39	24	17	39	33	ns
prot298	276	16	26	84	81	30	20	51	96	ns
prot299	225	23	26	30	31.2	44	36	43.2	43.2	sig
prot300	152	24	32	62	38	22	23	38	42	ns
prot301	268	21	23	31.5	43.5	32	52	84	63	sig
prot302	261	18	25	48	75	18	21	66	81	ns
prot303	234	19	25	21.6	24	25	32	37.2	49.2	sig
prot304	203	10	26	22	28	21	24	56	26	ns
prot305	277	17	21	33	25.5	17	19	30	25.5	ns
prot306	224	23	15	54	51	51	57	225	171	sig
prot307	260	24	20	25.2	19.2	19	19	21.6	13.2	ns
prot308	278	16	15	28	30	38	36	92	68	sig
prot309	420	12	9	25.5	25.5	42	57	76.5	54	sig
prot310	424	15	13	42	33	18	9	51	39	ns
prot311	219	16	16	14.4	15.6	11	16	15.6	19.2	ns
prot312	277	7	13	36	22	8	6	20	18	ns
prot313	279	5	4	19.5	12	12	9	13.5	6	ns
prot314	558	10	13	45	54	13	18	36	24	ns
prot315	822	2	6	12	9.6	8	14	18	19.2	sig
prot316	423	12	17	28	10	8	6	28	18	ns
prot317	301	8	14	12	19.5	10	15	27	24	sig
prot318	477	14	11	33	27	30	33	81	117	sig
prot319	354	6	15	10.8	12	18	8	3.6	10.8	ns
prot320	538	7	9	8	20	6	12	22	26	sig
prot321	330	6	9	3	19.5	18	12	10.5	12	ns
prot322	345	12	3	27	15	5	4	12	27	ns
prot323	290	5	15	9.6	9.6	6	5	10.8	8.4	ns
prot324	587	4	9	8	8	11	7	10	14	ns
prot325	416	5	9	6	4.5	5	6	9	10.5	ns
prot326	806	8	9	9	27	4	8	27	24	ns
prot327	243	9	3	15.6	4.8	14	7	12	8.4	ns
prot328	674	9	9	12	12	9	11	8	22	ns
prot329	297	4	12	15	3	9	6	4.5	12	ns
prot330	558	9	3	30	21	7	10	33	27	ns
prot331	340	4	4	9.6	4.8	8	7	6	6	ns
prot332	546	15	10	6	18	5	5	6	12	ns
prot333	193	5	5	12	12	4	7	7.5	9	ns
prot334	641	4	4	30	15	4	4	27	15	ns
prot335	452	9	4	2.4	4.8	7	6	8.4	4.8	sig
prot336	481	1	6	18	10	1	5	2	8	ns
prot337	355	4	4	6	9	8	6	10.5	1.5	ns
prot338	530	10	10	15	9	4	10	9	15	ns
prot339	374	3	7	4.8	2.4	4	4	10.8	2.4	ns
prot340	253	5	5	16	10	5	6	6	6	ns
prot341	442	6	5	3	4.5	5	8	7.5	3	ns
prot342	861	4	4	27	0	10	2	6	15	ns
prot343	413	5	2	3.6	4.8	8	5	1.2	3.6	ns
prot344	648	2	4	16	10	2	8	4	6	ns
prot345	719	2	3	7.5	10.5	4	5	15	10.5	ns
prot346	786	3	7	6	15	5	5	9	18	ns
prot347	596	2	4	6	4.8	3	7	6	3.6	ns
prot348	777	6	3	6	2	2	1	4	6	ns
prot349	798	3	2	4.5	4.5	5	2	6	1.5	ns
prot350	141	210	214	687	624	198	232	615	633	ns
prot351	221	151	151	175.2	187.2	137	162	165.6	195.6	ns
prot352	283	55	79	124	140	77	71	114	136	ns
prot353	246	60	52	85.5	60	71	64	99	115.5	ns
prot354	212	36	40	150	138	51	40	114	96	ns
prot355	219	38	36	34.8	44.4	34	35	34.8	37.2	ns
prot356	448	41	41	62	92	40	42	60	84	ns
prot357	351	38	36	55.5	51	31	39	48	60	ns
prot358	161	24	18	129	87	35	38	93	93	sig
prot359	178	36	26	22.8	43.2	31	23	38.4	27.6	ns
prot360	178	16	31	50	58	29	23	60	40	ns
prot361	250	19	20	37.5	33	23	23	33	36	ns
prot362	238	14	23	51	63	20	17	78	72	ns
prot363	261	22	17	24	28.8	24	24	26.4	21.6	ns
prot364	194	18	19	30	38	19	25	50	30	ns
prot365	234	22	17	24	24	23	16	31.5	36	ns
prot366	337	19	11	63	60	26	18	48	75	ns
prot367	296	24	16	18	27.6	18	20	31.2	18	ns
prot368	248	17	14	26	44	18	18	34	24	sig
prot369	311	10	12	28.5	28.5	14	10	15	21	ns
prot370	224	10	14	33	39	12	18	45	21	ns
prot371	279	15	16	28.8	19.2	19	14	13.2	27.6	ns
prot372	471	18	13	40	22	21	21	38	32	ns
prot373	218	10	16	15	12	17	12	10.5	18	sig
prot374	249	11	15	51	45	24	17	66	66	sig
prot375	312	10	17	20.4	13.2	17	22	9.6	15.6	ns
prot376	402	11	16	24	26	23	12	46	38	sig
prot377	196	13	10	16.5	13.5	30	28	57	51	sig
prot378	285	15	16	36	24	26	18	18	33	ns
prot379	292	17	6	9.6	19.2	9	13	12	20.4	ns
prot380	227	6	11	18	20	11	6	22	14	ns
prot381	322	9	13	10.5	16.5	18	26	36	21	sig
prot382	449	14	9	36	36	11	17	33	21	ns
prot383	373	14	11	16.8	9.6	7	10	18	7.2	ns
prot384	239	11	13	12	16	9	11	18	14	ns
prot385	235	12	5	18	19.5	9	5	9	16.5	ns
prot386	267	6	11	15	39	8	6	30	24	ns
prot387	262	9	8	14.4	10.8	12	12	14.4	31.2	sig
prot388	241	9	11	16	8	6	5	12	16	ns
prot389	315	11	3	13.5	10.5	14	13	21	6	ns
prot390	997	10	7	15	21	11	3	18	12	ns
prot391	392	6	10	10.8	8.4	6	7	9.6	8.4	ns
prot392	558	6	8	18	16	11	7	12	18	ns
prot393	468	5	4	6	4.5	7	7	15	6	ns
prot394	253	4	3	9	27	4	5	12	18	ns
prot395	248	4	10	7.2	9.6	11	8	9.6	10.8	ns
prot396	527	10	13	14	28	3	13	18	30	ns
prot397	432	2	7	0	7.5	4	4	3	6	ns
prot398	455	3	4	15	6	7	3	6	3	ns
prot399	529	5	7	6	6	4	6	7.2	6	ns
prot400	375	6	3	6	16	4	7	8	2	ns
prot401	287	6	2	13.5	10.5	7	2	12	6	ns
prot402	332	6	7	24	6	2	8	18	27	sig
prot403	541	6	3	6	4.8	7	8	7.2	7.2	ns
prot404	280	4	8	12	12	11	11	14	10	sig
prot405	458	4	5	13.5	6	1	5	12	10.5	ns
prot406	291	1	3	12	15	8	2	0	9	ns
prot407	548	5	4	10.8	7.2	4	7	7.2	8.4	ns
prot408	292	3	3	8	2	6	21	6	18	sig
prot409	559	5	4	10.5	9	2	5	3	7.5	ns
prot410	859	0	3	9	15	5	2	9	9	ns
prot411	484	6	4	1.2	4.8	3	5	2.4	3.6	ns
prot412	117	132	127	284	290	128	117	298	248	ns
prot413	182	119	117	192	219	148	140	186	181.5	ns
prot414	226	119	104	291	312	103	103	303	315	ns
prot415	179	69	74	79.2	76.8	70	75	88.8	81.6	ns
prot416	129	60	55	120	122	117	106	198	226	sig
prot417	222	39	46	78	63	58	51	78	82.5	ns
prot418	353	41	31	138	102	36	33	126	123	ns
prot419	157	51	49	37.2	51.6	38	39	45.6	40.8	ns
prot420	376	28	24	50	56	29	28	48	68	ns
prot421	429	37	24	46.5	31.5	23	28	33	37.5	ns
prot422	182	24	27	81	72	16	36	84	72	ns
prot423	187	29	34	34.8	34.8	34	24	38.4	28.8	sig
prot424	206	37	25	40	40	25	19	40	46	ns
prot425	319	17	22	37.5	48	25	26	36	45	ns
prot426	533	24	25	33	63	22	18	60	45	ns
prot427	182	22	14	21.6	22.8	19	26	25.2	24	ns
prot428	260	29	11	40	46	23	12	28	34	ns
prot429	181	18	21	24	22.5	57	36	103.5	108	sig
prot430	246	9	15	54	51	15	20	36	60	ns
prot431	156	12	11	19.2	16.8	21	18	19.2	20.4	ns
prot432	213	16	17	22	22	13	20	36	24	ns
prot433	295	13	7	16.5	19.5	10	5	15	16.5	ns
prot434	610	13	8	51	42	15	16	30	39	ns
prot435	152	16	14	16.8	9.6	11	17	13.2	26.4	ns
prot436	470	17	13	20	16	10	16	28	20	ns
prot437	278	7	16	10.5	19.5	14	11	15	18	ns
prot438	250	12	11	39	24	29	25	42	108	sig
prot439	265	20	17	22.8	12	20	8	22.8	21.6	sig
prot440	327	7	10	14	22	15	9	16	22	ns
prot441	577	10	13	19.5	18	12	9	15	25.5	ns
prot442	236	6	11	24	27	7	12	24	24	ns
prot443	347	16	9	4.8	16.8	8	10	14.4	9.6	ns
prot444	177	11	12	32	18	14	12	24	16	ns
prot445	261	15	7	4.5	10.5	7	8	9	7.5	ns
prot446	357	4	7	30	15	12	9	21	18	ns
prot447	379	13	12	14.4	15.6	12	12	18	16.8	ns
prot448	172	5	10	24	16	3	10	16	14	ns
prot449	161	5	8	9	16.5	9	8	13.5	12	ns
prot450	466	4	10	45	27	15	11	24	27	ns
prot451	165	13	7	12	8.4	13	4	4.8	6	ns
prot452	245	10	7	18	14	7	4	12	18	ns
prot453	222	12	11	19.5	13.5	13	15	15	4.5	ns
prot454	428	5	13	24	18	6	5	21	18	ns
prot455	227	15	6	9.6	9.6	8	7	12	6	sig
prot456	420	4	10	16	12	5	5	10	8	ns
prot457	171	3	6	27	19.5	15	9	4.5	12	ns
prot458	307	2	6	12	21	5	3	21	27	ns
prot459	230	5	7	9.6	6	3	3	8.4	3.6	ns
prot460	343	7	9	14	4	6	6	12	8	ns
prot461	441	7	9	9	10.5	9	6	15	9	ns
prot462	415	5	7	3	15	6	6	12	27	ns
prot463	270	4	2	8.4	8.4	4	3	6	4.8	ns
prot464	711	8	4	8	12	6	5	18	16	ns
prot465	321	9	6	12	12	5	6	18	10.5	ns
prot466	238	2	5	12	9	8	7	15	9	ns
prot467	320	9	9	6	9.6	5	6	6	9.6	ns
prot468	274	11	6	18	10	7	7	8	6	ns
prot469	364	9	5	15	15	5	5	10.5	15	ns
prot470	361	9	7	18	27	3	6	24	24	ns
prot471	262	6	2	8.4	3.6	6	9	2.4	10.8	sig
prot472	513	4	8	16	10	4	10	10	14	ns
prot473	569	3	2	6	3	5	4	10.5	6	ns
prot474	387	4	3	12	12	6	10	42	24	sig
prot475	447	3	1	2.4	4.8	4	6	4.8	13.2	ns
prot476	378	3	9	14	12	3	2	10	6	ns
prot477	251	6	4	4.5	6	3	7	7.5	6	ns
prot478	468	1	5	9	6	3	2	9	15	ns
prot479	544	3	2	4.8	4.8	4	3	1.2	8.4	ns
prot480	244	6	5	6	10	5	4	6	12	ns
prot481	327	3	1	6	4.5	3	2	4.5	3	ns
prot482	494	4	1	3	6	2	1	6	18	ns
prot483	192	189	170	222	164.4	165	173	216	194.4	ns
prot484	243	130	106	248	222	134	104	246	280	ns
prot485	149	38	45	66	73.5	50	40	79.5	64.5	ns
prot486	236	36	42	99	132	47	34	138	132	ns
prot487	134	33	35	43.2	45.6	76	59	108	51.6	sig
prot488	103	27	39	80	84	41	44	80	78	ns
prot489	103	40	35	48	46.5	32	25	52.5	64.5	ns
prot490	103	34	40	102	72	44	35	126	102	ns
prot491	271	28	41	39.6	42	42	37	54	37.2	ns
prot492	257	24	24	46	60	22	33	52	64	ns
prot493	174	20	12	19.5	19.5	10	20	30	13.5	ns
prot494	165	36	19	78	81	90	102	270	306	sig
prot495	251	20	17	34.8	30	20	28	38.4	36	sig
prot496	265	22	22	66	48	19	14	30	40	ns
prot497	193	22	22	24	40.5	26	29	33	48	ns
prot498	137	26	23	75	51	11	23	78	60	ns
prot499	149	23	24	31.2	25.2	21	24	27.6	21.6	ns
prot500	291	28	19	44	36	23	12	46	44	ns
prot501	227	24	19	22.5	27	26	32	51	42	sig
prot502	198	22	15	45	42	14	15	66	51	ns
prot503	194	15	12	27.6	30	15	21	18	25.2	ns
prot504	234	14	13	30	36	9	11	32	50	ns
prot505	247	18	18	16.5	21	8	14	19.5	31.5	ns
prot506	145	13	21	72	33	21	17	57	21	ns
prot507	141	9	11	25.2	20.4	18	14	18	20.4	ns
prot508	187	11	13	26	32	11	9	22	32	ns
prot509	165	13	18	15	22.5	18	27	49.5	40.5	sig
prot510	166	19	14	42	45	34	24	72	72	sig
prot511	225	18	11	10.8	16.8	8	11	18	21.6	ns
prot512	239	10	16	34	20	13	21	26	34	ns
prot513	275	8	18	22.5	15	11	20	30	22.5	ns
prot514	206	19	11	36	27	7	10	36	21	ns
prot515	322	11	17	16.8	19.2	60	42	39.6	43.2	sig
prot516	178	11	9	30	34	17	16	38	28	ns
prot517	227	9	13	15	24	11	38	37.5	34.5	sig
prot518	237	10	11	42	45	14	15	27	54	ns
prot519	254	18	16	13.2	15.6	12	18	19.2	24	sig
prot520	208	12	13	20	22	10	5	14	20	ns
prot521	153	15	8	18	22.5	10	11	28.5	13.5	ns
prot522	244	19	16	48	51	11	11	54	36	ns
prot523	287	9	9	8.4	4.8	24	27	50.4	21.6	sig
prot524	206	7	10	24	34	23	13	40	28	sig
prot525	244	15	9	27	12	8	32	24	45	sig
prot526	383	9	5	15	33	12	11	21	36	ns
prot527	184	7	7	16.8	15.6	20	11	15.6	16.8	ns
prot528	377	13	7	22	20	12	5	20	22	ns
prot529	355	11	17	4.5	12	12	30	18	15	sig
prot530	129	6	10	36	12	9	11	102	66	sig
prot531	162	7	7	12	10.8	11	8	13.2	8.4	ns
prot532	184	3	6	8	20	6	1	24	22	ns
prot533	347	8	6	18	13.5	21	9	22.5	45	sig
prot534	203	9	4	15	12	9	5	12	15	ns
prot535	1930	11	9	10.8	6	7	12	3.6	14.4	ns
prot536	316	6	4	26	8	18	10	28	16	sig
prot537	198	4	9	15	12	16	12	36	13.5	sig
prot538	250	8	3	15	9	6	8	24	12	ns
prot539	265	6	6	9.6	12	8	7	8.4	6	ns
prot540	469	10	7	18	16	27	30	48	60	sig
prot541	563	5	11	12	9	13	14	13.5	13.5	sig
prot542	290	8	2	21	27	11	6	18	36	ns
prot543	338	7	9	6	12	4	3	6	4.8	ns
prot544	449	5	4	12	4	4	4	16	16	ns
prot545	273	7	8	7.5	7.5	6	8	12	7.5	ns
prot546	412	3	2	15	21	2	7	9	12	ns
prot547	170	4	4	8.4	2.4	6	7	6	1.2	sig
prot548	478	4	3	22	18	7	11	14	26	sig
prot549	302	6	7	12	12	3	7	9	10.5	ns
prot550	167	5	7	9	12	5	9	27	15	sig
prot551	151	11	6	8.4	7.2	11	5	1.2	8.4	ns
prot552	816	6	3	4	14	8	3	10	4	ns
prot553	279	5	5	12	12	4	5	7.5	15	sig
prot554	320	7	7	21	15	9	7	15	18	ns
prot555	351	4	5	7.2	4.8	2	5	3.6	3.6	ns
prot556	242	4	8	10	6	4	4	14	6	ns
prot557	276	3	6	9	3	3	7	9	9	ns
prot558	565	6	4	15	18	5	3	15	12	ns
prot559	356	1	2	1.2	6	3	4	10.8	4.8	ns
prot560	162	2	4	6	10	4	4	6	6	ns
prot561	155	6	4	3	4.5	13	9	7.5	6	sig
prot562	484	0	5	12	18	2	2	9	9	sig
prot563	462	3	3	10.8	9.6	6	3	21.6	10.8	sig
prot564	989	6	4	12	10	7	3	10	6	ns
prot565	353	1	2	6	6	6	12	18	9	sig
prot566	382	8	6	15	6	8	5	18	9	ns
prot567	1092	0	3	3.6	3.6	4	4	3.6	3.6	ns
prot568	158	1	5	6	10	6	1	0	8	ns
prot569	829	4	5	7.5	4.5	3	4	9	1.5	ns
prot570	600	0	4	3	9	6	6	3	9	ns
prot571	743	3	2	3.6	3.6	2	0	3.6	2.4	ns
prot572	271	1	0	2	6	1	2	4	0	ns
prot573	774	3	2	4.5	4.5	1	3	4.5	3	ns
prot574	617	1	2	9	3	1	1	0	12	ns
prot575	120	161	185	184.8	190.8	495	564	680.4	554.4	sig
prot576	257	124	133	276	310	147	151	294	314	ns
prot577	138	140	141	231	222	435	480	670.5	639	sig
prot578	126	86	81	270	267	92	97	276	219	ns
prot579	126	80	83	104.4	87.6	93	80	98.4	110.4	ns
prot580	126	96	66	188	170	83	89	168	188	ns
prot581	126	71	78	84	153	84	85	130.5	117	ns
prot582	126	76	81	225	264	84	89	240	246	ns
prot583	126	76	85	97.2	72	82	83	114	103.2	ns
prot584	126	86	85	170	160	78	78	168	156	ns
prot585	433	83	79	139.5	115.5	81	113	127.5	129	ns
prot586	258	42	43	78	123	37	41	99	99	ns
prot587	219	31	24	24	42	46	45	48	55.2	sig
prot588	274	28	34	66	46	25	28	44	56	ns
prot589	211	15	18	27	39	19	16	16.5	27	ns
prot590	203	20	16	81	48	23	19	72	81	ns
prot591	210	36	21	40.8	34.8	29	26	31.2	28.8	ns
prot592	190	31	22	32	32	17	17	54	52	ns
prot593	164	24	22	36	22.5	20	14	40.5	37.5	ns
prot594	159	21	28	69	78	22	21	63	69	ns
prot595	171	21	25	22.8	24	26	10	25.2	31.2	ns
prot596	153	28	24	38	48	24	20	38	32	ns
prot597	176	19	13	24	22.5	24	23	27	31.5	ns
prot598	192	29	16	33	33	23	16	51	51	ns
prot599	352	14	9	20.4	18	18	10	26.4	30	ns
prot600	146	17	19	34	28	22	21	38	36	ns
prot601	323	16	18	25.5	31.5	24	42	76.5	45	sig
prot602	258	18	17	48	63	17	28	63	51	ns
prot603	152	15	12	18	14.4	14	14	14.4	15.6	ns
prot604	76	16	17	40	26	10	15	24	28	ns
prot605	128	22	20	31.5	31.5	16	13	24	24	ns
prot606	187	26	14	42	63	22	14	78	54	ns
prot607	160	21	13	20.4	25.2	17	15	16.8	24	ns
prot608	315	12	15	32	34	75	45	120	108	sig
prot609	129	20	10	15	16.5	15	12	18	16.5	ns
prot610	185	8	19	66	60	15	11	42	42	ns
prot611	146	15	10	14.4	10.8	14	11	13.2	10.8	ns
prot612	241	7	10	24	26	15	17	26	22	ns
prot613	222	9	14	27	19.5	17	10	25.5	21	ns
prot614	205	7	6	24	21	9	9	51	36	ns
prot615	240	11	10	26.4	18	10	20	14.4	31.2	sig
prot616	99	12	9	18	18	10	10	12	24	ns
prot617	643	5	8	18	16.5	14	28	45	33	sig
prot618	239	10	11	33	51	14	12	30	39	ns
prot619	383	14	10	16.8	18	24	48	50.4	50.4	sig
prot620	247	7	8	22	16	8	10	24	32	sig
prot621	189	9	14	18	27	15	12	18	18	ns
prot622	171	9	11	33	21	14	9	24	51	ns
prot623	326	9	8	8.4	6	15	13	8.4	6	ns
prot624	231	13	9	28	24	8	12	22	18	ns
prot625	153	11	9	7.5	9	21	15	13.5	15	sig
prot626	268	19	14	18	24	11	17	27	27	ns
prot627	204	8	7	19.2	10.8	10	8	7.2	8.4	ns
prot628	191	14	15	24	30	42	16	48	40	sig
prot629	114	6	6	15	21	13	20	16.5	21	sig
prot630	419	7	7	48	48	15	12	18	33	ns
prot631	141	8	9	10.8	10.8	18	12	19.2	14.4	sig
prot632	128	6	14	20	20	14	14	32	20	sig
prot633	164	8	4	12	7.5	3	10	12	10.5	ns
prot634	274	7	7	30	18	9	8	36	24	ns
prot635	188	13	12	16.8	12	8	15	4.8	7.2	ns
prot636	372	6	3	16	20	8	4	22	20	ns
prot637	365	9	9	12	7.5	15	8	16.5	16.5	ns
prot638	145	9	6	21	9	9	8	9	18	ns
prot639	159	14	9	4.8	7.2	7	10	12	13.2	sig
prot640	379	7	12	12	26	5	5	20	22	ns
prot641	190	9	12	13.5	9	11	9	16.5	18	ns
prot642	194	9	9	33	30	14	12	30	24	ns
prot643	178	5	6	8.4	10.8	3	7	3.6	12	ns
prot644	181	2	7	12	12	13	9	8	16	ns
prot645	321	5	7	16.5	6	9	3	18	12	ns
prot646	192	9	2	15	15	7	11	21	12	ns
prot647	352	9	6	7.2	12	7	5	12	8.4	ns
prot648	118	7	4	18	16	6	9	18	22	ns
prot649	410	3	8	16.5	9	5	10	12	7.5	ns
prot650	403	7	6	15	30	5	8	15	21	ns
prot651	199	5	9	8.4	10.8	9	9	7.2	4.8	ns
prot652	457	8	6	18	12	8	7	12	22	ns
prot653	221	11	9	6	12	13	10	10.5	12	sig
prot654	216	5	5	21	21	10	5	15	18	ns
prot655	217	8	5	9.6	3.6	5	8	8.4	8.4	ns
prot656	172	6	5	22	12	33	24	24	78	sig
prot657	268	6	4	13.5	7.5	8	2	10.5	3	ns
prot658	583	5	8	30	18	4	2	27	12	ns
prot659	229	6	11	7.2	16.8	2	8	15.6	15.6	sig
prot660	177	8	10	16	14	6	12	8	10	ns
prot661	142	7	5	10.5	15	7	8	10.5	7.5	ns
prot662	178	4	13	21	15	6	8	33	21	ns
prot663	111	9	2	4.8	8.4	16	8	12	16.8	sig
prot664	116	6	6	14	22	7	4	10	18	ns
prot665	325	9	6	7.5	15	8	5	6	10.5	ns
prot666	268	8	3	27	15	5	6	27	18	ns
prot667	599	9	6	4.8	10.8	6	8	7.2	7.2	ns
prot668	341	6	11	12	18	4	6	32	28	sig
prot669	172	7	9	3	10.5	7	6	13.5	3	ns
prot670	204	3	6	21	18	6	5	15	18	ns
prot671	171	7	4	8.4	12	14	16	14.4	12	sig
prot672	255	3	5	10	14	5	3	12	12	ns
prot673	180	6	6	9	4.5	5	6	3	6	ns
prot674	215	4	9	21	24	3	6	3	21	ns
prot675	211	4	2	7.2	12	6	4	7.2	7.2	ns
prot676	234	5	9	16	14	6	14	18	18	sig
prot677	214	8	7	7.5	9	6	6	6	4.5	ns
prot678	180	4	5	15	12	4	10	21	18	ns
prot679	292	4	5	6	8.4	9	5	12	4.8	ns
prot680	387	6	3	12	18	6	12	24	16	sig
prot681	283	9	11	9	12	6	6	12	3	ns
prot682	351	5	3	9	3	1	3	6	9	ns
prot683	502	4	3	4.8	6	1	6	2.4	4.8	ns
prot684	484	3	4	12	8	1	3	4	6	ns
prot685	345	3	4	4.5	4.5	6	12	4.5	6	ns
prot686	448	3	3	9	18	8	6	15	15	sig
prot687	277	6	3	8.4	3.6	5	7	8.4	7.2	ns
prot688	737	6	6	12	10	4	5	8	2	ns
prot689	159	3	5	12	7.5	9	4	7.5	3	ns
prot690	153	4	6	12	0	7	5	18	15	ns
prot691	321	4	0	6	3.6	4	2	4.8	4.8	ns
prot692	373	5	2	14	10	2	4	12	12	ns
prot693	124	3	1	7.5	4.5	4	3	12	9	ns
prot694	330	3	4	6	3	12	15	27	45	sig
prot695	319	7	3	2.4	8.4	4	5	6	7.2	ns
prot696	272	5	2	6	16	5	4	10	10	ns
prot697	296	3	1	6	3	2	6	10.5	7.5	ns
prot698	167	5	4	6	0	4	6	18	12	sig
prot699	832	2	7	2.4	2.4	4	4	9.6	4.8	ns
prot700	461	7	0	6	6	7	8	8	10	ns
prot701	152	6	2	13.5	1.5	9	2	6	9	sig
prot702	247	2	7	9	12	3	7	15	9	ns
prot703	311	3	2	0	1.2	15	6	3.6	3.6	sig
prot704	299	3	3	12	14	1	2	20	6	ns
prot705	383	3	0	9	1.5	3	1	1.5	6	ns
prot706	426	4	2	9	15	1	5	18	21	sig
prot707	155	2	6	0	2.4	2	0	2.4	4.8	ns
prot708	989	7	2	6	6	2	7	6	10	ns
prot709	187	0	4	3	3	2	3	4.5	4.5	ns
prot710	366	3	6	12	3	3	4	9	12	ns
prot711	715	4	4	4.8	3.6	4	3	10.8	1.2	ns
prot712	830	3	0	8	6	2	4	22	14	sig
prot713	177	0	0	3	6	2	3	6	4.5	ns
prot714	632	4	7	6	18	2	4	9	6	ns
prot715	444	2	3	0	4.8	2	5	2.4	3.6	ns
prot716	1241	1	1	4	2	0	2	6	2	ns
prot717	685	3	2	7.5	3	3	4	3	3	ns
prot718	387	2	1	6	9	4	2	6	6	sig
prot719	322	3	2	3.6	2.4	3	3	3.6	3.6	sig
prot720	735	1	0	4	2	1	2	2	0	ns
prot721	186	45	57	42	49.5	55	35	60	46.5	ns
prot722	156	28	45	105	132	43	40	135	123	ns
prot723	282	50	48	50.4	57.6	50	45	58.8	54	ns
prot724	140	24	36	64	58	48	60	96	140	sig
prot725	137	24	33	33	40.5	25	36	46.5	37.5	ns
prot726	124	18	27	57	57	27	34	66	72	ns
prot727	169	23	16	26.4	28.8	20	23	22.8	20.4	ns
prot728	142	25	20	48	38	32	32	96	96	sig
prot729	162	25	27	33	36	32	23	43.5	43.5	ns
prot730	200	22	23	57	45	24	16	57	66	sig
prot731	156	14	9	19.2	25.2	15	14	18	19.2	ns
prot732	306	16	32	44	46	28	25	36	38	ns
prot733	174	14	16	27	21	13	11	18	18	ns
prot734	194	20	13	57	45	20	17	45	45	ns
prot735	103	17	16	13.2	16.8	39	51	43.2	61.2	sig
prot736	172	21	13	38	22	16	26	52	44	sig
prot737	180	11	15	21	21	8	16	15	21	ns
prot738	184	10	13	42	36	10	11	21	54	ns
prot739	230	14	10	16.8	12	12	15	20.4	19.2	ns
prot740	187	16	19	18	36	13	20	12	44	ns
prot741	189	18	12	12	24	17	18	13.5	24	ns
prot742	180	16	13	48	57	16	17	51	30	ns
prot743	294	16	11	16.8	8.4	13	14	10.8	21.6	ns
prot744	186	11	8	32	30	12	20	32	18	ns
prot745	225	10	8	12	22.5	10	15	15	15	ns
prot746	174	13	12	51	48	12	18	42	36	ns
prot747	208	13	7	8.4	12	9	5	8.4	19.2	ns
prot748	217	10	16	20	16	27	39	36	72	sig
prot749	112	11	14	15	16.5	9	9	7.5	15	ns
prot750	206	16	10	63	39	16	14	27	30	ns
prot751	166	15	11	9.6	7.2	6	10	12	12	ns
prot752	113	10	4	4	18	7	10	18	30	ns
prot753	169	9	8	10.5	10.5	8	6	12	15	ns
prot754	313	11	7	33	18	4	6	24	15	ns
prot755	197	9	6	13.2	12	13	6	14.4	15.6	ns
prot756	124	3	13	6	12	6	6	26	14	ns
prot757	246	5	9	9	9	11	4	13.5	13.5	ns
prot758	258	5	3	15	39	10	10	36	33	ns
prot759	168	7	11	10.8	10.8	8	13	12	7.2	ns
prot760	260	5	12	12	12	6	6	14	22	ns
prot761	243	12	2	12	7.5	8	10	25.5	7.5	ns
prot762	124	8	4	18	12	8	9	24	24	ns
prot763	208	9	4	4.8	12	7	5	13.2	19.2	sig
prot764	217	8	7	12	6	5	3	18	14	ns
prot765	197	7	7	16.5	10.5	11	9	6	12	ns
prot766	177	3	6	27	18	5	8	12	15	ns
prot767	146	2	7	6	7.2	12	8	4.8	1.2	ns
prot768	157	4	8	12	14	7	4	6	10	ns
prot769	270	3	10	9	9	6	1	10.5	13.5	ns
prot770	264	10	4	21	27	6	6	21	33	ns
prot771	274	6	8	3.6	4.8	7	5	9.6	13.2	ns
prot772	156	7	5	6	14	7	4	6	8	ns
prot773	252	7	6	7.5	10.5	12	10	18	12	sig
prot774	356	6	7	30	21	6	8	15	21	ns
prot775	180	5	4	7.2	10.8	5	4	4.8	7.2	ns
prot776	251	7	4	6	14	6	3	4	6	ns
prot777	156	11	12	13.5	7.5	5	9	10.5	4.5	ns
prot778	227	10	8	27	36	6	11	12	24	ns
prot779	116	3	3	8.4	10.8	6	2	15.6	10.8	ns
prot780	154	4	5	10	12	5	6	16	10	ns
prot781	198	11	3	12	3	5	4	16.5	27	sig
prot782	236	7	6	27	30	8	7	24	9	ns
prot783	184	11	7	9.6	4.8	4	16	12	19.2	sig
prot784	122	2	6	8	10	4	6	16	12	ns
prot785	91	5	8	4.5	3	4	7	15	10.5	ns
prot786	274	5	5	18	15	5	6	18	30	ns
prot787	152	4	6	6	8.4	6	11	6	4.8	ns
prot788	162	5	4	2	6	7	5	12	6	ns
prot789	158	5	8	7.5	6	6	6	7.5	9	ns
prot790	463	8	6	42	12	4	6	21	18	ns
prot791	312	3	5	12	6	4	7	6	9.6	ns
prot792	261	5	6	12	8	4	6	4	4	ns
prot793	392	6	4	13.5	0	3	7	12	4.5	ns
prot794	182	3	2	15	12	5	6	12	15	ns
prot795	310	4	3	8.4	2.4	3	3	3.6	1.2	ns
prot796	382	7	4	12	10	9	3	12	8	ns
prot797	113	7	10	6	16.5	2	8	3	10.5	ns
prot798	111	3	4	12	9	6	4	18	3	ns
prot799	418	3	6	6	6	14	9	7.2	7.2	sig
prot800	185	2	4	20	8	3	3	10	6	ns
prot801	163	3	3	3	6	9	3	9	1.5	ns
prot802	238	8	3	18	21	6	2	18	18	ns
prot803	282	5	4	2.4	3.6	2	7	3.6	7.2	ns
prot804	305	6	4	8	10	3	11	8	10	ns
prot805	292	3	6	7.5	9	7	4	3	6	ns
prot806	427	1	0	24	15	3	3	12	15	ns
prot807	234	3	2	4.8	2.4	12	8	16.8	7.2	sig
prot808	233	8	6	6	10	0	8	14	8	ns
prot809	425	4	2	4.5	6	1	5	6	4.5	ns
prot810	95	5	4	15	12	1	4	15	12	ns
prot811	241	3	2	3.6	3.6	1	3	9.6	2.4	ns
prot812	201	4	5	0	12	5	6	6	6	ns
prot813	474	3	3	12	3	3	3	3	7.5	ns
prot814	437	4	8	18	6	2	7	27	27	sig
prot815	411	1	5	2.4	3.6	2	4	3.6	3.6	ns
prot816	333	6	0	6	10	9	6	6	14	ns
prot817	449	1	3	3	4.5	2	3	10.5	4.5	ns
prot818	256	5	2	3	18	2	1	12	9	ns
prot819	292	2	2	2.4	1.2	2	3	6	4.8	ns
prot820	669	1	0	10	2	4	4	6	4	ns
prot821	378	3	3	6	1.5	6	14	15	15	sig
prot822	373	8	3	9	9	5	4	9	21	ns
prot823	327	6	3	4.8	6	4	2	3.6	3.6	sig
prot824	180	2	4	4	6	5	3	12	4	ns
prot825	357	3	1	7.5	7.5	1	5	1.5	3	ns
prot826	791	3	2	3	9	3	3	24	6	sig
prot827	1037	2	4	4.8	2.4	1	5	7.2	4.8	sig
prot828	223	3	5	2	6	3	5	0	6	ns
prot829	417	2	5	1.5	6	2	3	4.5	4.5	ns
prot830	310	3	3	12	6	2	2	9	3	ns
prot831	796	3	0	1.2	3.6	3	3	2.4	0	ns
prot832	385	7	2	4	6	1	0	4	10	ns
prot833	399	5	1	3	4.5	1	5	6	1.5	sig
prot834	661	2	0	9	3	3	6	9	12	ns
prot835	648	1	3	4.8	6	6	4	2.4	4.8	ns
prot836	172	1	6	2	0	1	2	6	4	ns
prot837	459	3	2	6	1.5	4	2	1.5	3	ns
prot838	266	1	1	12	9	1	4	15	3	sig
prot839	85	46	61	60	68.4	55	68	55.2	66	ns
prot840	185	56	56	124	110	55	77	96	112	ns
prot841	130	59	73	85.5	94.5	92	90	127.5	118.5	sig
prot842	128	59	55	153	168	57	59	165	153	ns
prot843	130	63	63	70.8	56.4	62	50	67.2	62.4	ns
prot844	150	47	50	98	88	47	56	124	76	ns
prot845	94	25	30	67.5	66	45	52	51	60	ns
prot846	154	29	25	66	66	29	36	87	90	ns
prot847	76	25	28	28.8	37.2	27	32	28.8	27.6	ns
prot848	213	11	26	38	42	13	19	36	26	ns
prot849	51	15	18	34.5	28.5	21	36	45	48	sig
prot850	198	26	19	81	63	13	17	63	84	ns
prot851	150	22	15	15.6	18	17	20	22.8	18	ns
prot852	161	10	16	22	26	11	17	18	20	ns
prot853	227	10	13	24	18	14	13	10.5	15	ns
prot854	56	13	18	42	51	11	16	33	24	ns
prot855	107	18	18	25.2	13.2	14	18	10.8	19.2	ns
prot856	85	13	14	28	16	11	17	38	22	ns
prot857	191	16	12	12	6	17	13	10.5	16.5	ns
prot858	207	13	10	33	33	14	12	24	45	ns
prot859	313	16	8	12	6	27	27	21.6	27.6	sig
prot860	150	10	10	14	20	8	2	24	20	ns
prot861	446	9	16	16.5	19.5	27	20	24	6	sig
prot862	165	10	7	15	27	15	11	30	18	ns
prot863	164	15	9	6	15.6	10	10	15.6	19.2	ns
prot864	183	16	16	20	30	6	10	28	34	ns
prot865	112	10	9	21	28.5	21	14	33	18	sig
prot866	99	9	6	27	30	15	12	39	33	ns
prot867	162	9	9	6	16.8	23	7	12	25.2	ns
prot868	294	10	14	34	14	16	12	24	28	ns
prot869	219	15	13	18	13.5	11	10	13.5	13.5	ns
prot870	139	10	7	45	39	10	14	27	36	ns
prot871	1091	8	5	8.4	7.2	8	7	12	14.4	ns
prot872	153	12	8	26	16	6	17	12	24	ns
prot873	122	11	12	15	10.5	6	6	21	7.5	ns
prot874	308	11	6	24	27	22	18	78	78	sig
prot875	274	11	5	3.6	7.2	11	6	13.2	12	ns
prot876	168	7	9	18	30	4	10	18	10	ns
prot877	157	12	8	7.5	12	10	2	15	13.5	ns
prot878	171	7	7	39	27	8	9	27	33	ns
prot879	163	13	9	4.8	6	10	2	24	19.2	sig
prot880	78	2	4	6	8	7	11	10	16	ns
prot881	177	11	9	13.5	13.5	6	3	12	13.5	ns
prot882	198	13	7	21	27	5	3	12	24	ns
prot883	322	9	10	7.2	6	11	6	10.8	10.8	ns
prot884	145	4	7	22	6	8	6	18	18	ns
prot885	224	5	8	13.5	7.5	11	6	9	7.5	ns
prot886	155	7	5	24	12	14	8	24	24	sig
prot887	102	5	4	9.6	8.4	6	8	10.8	15.6	ns
prot888	207	10	2	12	14	7	8	18	14	ns
prot889	480	4	5	9	13.5	7	2	4.5	6	ns
prot890	104	7	8	24	21	7	5	18	24	ns
prot891	204	14	4	7.2	2.4	7	7	9.6	6	sig
prot892	248	5	4	12	10	4	7	8	12	ns
prot893	157	11	4	12	16.5	24	30	22.5	27	sig
prot894	132	5	2	24	9	8	7	21	12	sig
prot895	214	8	10	6	7.2	7	3	8.4	6	ns
prot896	219	6	7	10	10	7	5	10	12	ns
prot897	193	4	7	10.5	15	6	4	12	6	ns
prot898	155	2	2	15	15	8	5	21	24	ns
prot899	239	5	2	12	7.2	10	1	6	4.8	ns
prot900	116	8	7	8	14	4	13	8	14	ns
prot901	211	5	5	7.5	6	6	7	7.5	9	ns
prot902	156	6	7	15	21	4	4	24	27	ns
prot903	246	6	3	15.6	7.2	4	5	8.4	4.8	ns
prot904	218	6	6	4	8	8	3	12	18	ns
prot905	201	8	3	4.5	7.5	8	5	7.5	3	ns
prot906	111	10	6	12	3	2	7	12	21	ns
prot907	175	5	5	12	6	2	6	8.4	9.6	ns
prot908	195	6	3	4	6	6	5	10	10	ns
prot909	292	5	7	10.5	10.5	6	7	7.5	13.5	ns
prot910	173	3	2	3	6	2	4	9	3	ns
prot911	284	14	6	3.6	7.2	8	10	14.4	7.2	sig
prot912	151	5	3	4	2	5	7	12	8	ns
prot913	165	7	2	6	9	6	3	6	3	ns
prot914	132	7	8	18	18	8	4	12	3	ns
prot915	177	7	3	4.8	7.2	12	6	4.8	7.2	ns
prot916	137	9	9	14	16	3	5	16	8	ns
prot917	325	7	6	10.5	1.5	3	2	9	6	ns
prot918	192	7	7	24	15	10	3	15	6	ns
prot919	170	6	2	3.6	6	6	4	3.6	9.6	ns
prot920	157	3	4	18	16	5	7	20	4	ns
prot921	192	3	4	9	1.5	5	4	10.5	9	ns
prot922	474	5	7	12	9	8	1	9	12	ns
prot923	186	3	2	9.6	3.6	4	5	4.8	1.2	ns
prot924	428	3	0	6	12	2	5	6	2	ns
prot925	191	6	8	4.5	6	4	3	4.5	12	ns
prot926	169	6	4	9	12	5	1	9	6	ns
prot927	166	2	8	9.6	10.8	3	3	2.4	10.8	ns
prot928	290	2	3	10	4	5	0	4	8	ns
prot929	216	2	3	3	4.5	4	5	4.5	4.5	ns
prot930	103	4	4	9	18	5	5	9	18	ns
prot931	271	4	6	4.8	4.8	1	6	4.8	8.4	ns
prot932	147	5	2	6	8	7	4	8	10	ns
prot933	135	2	3	6	10.5	18	15	22.5	9	sig
prot934	135	3	3	24	12	4	12	12	24	sig
prot935	135	3	5	6	3.6	3	4	4.8	4.8	ns
prot936	135	4	4	14	4	1	5	4	6	ns
prot937	321	2	3	3	6	3	4	4.5	3	sig
prot938	164	1	3	9	12	2	4	9	12	ns
prot939	113	1	5	3.6	3.6	5	2	4.8	2.4	sig
prot940	271	5	2	0	0	4	2	4	2	ns
prot941	204	4	0	4.5	3	6	2	3	21	sig
prot942	276	3	7	21	9	1	3	12	12	ns
prot943	108	3	4	4.8	0	3	1	2.4	3.6	ns
prot944	91	7	3	6	2	5	4	4	8	ns
prot945	325	4	1	4.5	10.5	1	2	4.5	13.5	ns
prot946	114	4	5	9	12	3	1	3	6	ns
prot947	277	2	2	1.2	3.6	2	2	2.4	3.6	ns
prot948	118	2	1	6	4	2	1	2	4	ns
prot949	121	6	0	3	10.5	2	3	0	6	ns
prot950	198	2	6	3	6	2	2	15	15	ns
prot951	237	0	1	2.4	4.8	4	5	1.2	1.2	ns
prot952	220	3	5	4	8	2	2	6	4	ns
prot953	406	2	5	1.5	6	3	0	4.5	1.5	ns
prot954	391	3	1	12	0	0	3	6	3	ns
prot955	189	2	3	1.2	1.2	2	2	3.6	6	ns
prot956	232	2	4	2	4	1	2	6	4	ns
prot957	470	1	3	3	6	4	6	9	9	sig
prot958	527	3	1	6	0	2	1	9	6	ns
prot959	141	3	5	3.6	4.8	9	2	4.8	15.6	sig
prot960	602	2	2	4	4	1	1	0	2	ns
prot961	109	27	22	39	43.5	27	24	46.5	27	ns
prot962	258	18	28	78	108	26	30	48	75	ns
prot963	168	15	9	20.4	21.6	17	19	19.2	26.4	ns
prot964	177	14	15	34	40	15	21	28	34	ns
prot965	104	21	12	18	24	22	16	30	31.5	sig
prot966	187	6	16	39	24	9	7	33	39	ns
prot967	134	15	11	18	9.6	19	14	14.4	15.6	ns
prot968	153	7	12	24	18	12	15	8	28	ns
prot969	125	9	13	7.5	12	31	11	30	24	sig
prot970	242	9	15	15	21	12	8	30	42	ns
prot971	128	17	8	6	4.8	32	20	7.2	33.6	sig
prot972	160	11	7	26	30	21	21	36	54	sig
prot973	65	7	15	10.5	25.5	5	12	27	18	ns
prot974	143	17	11	27	33	10	13	39	39	ns
prot975	131	8	15	9.6	16.8	9	13	14.4	12	ns
prot976	128	13	16	22	14	20	14	36	40	sig
prot977	76	3	5	16.5	9	7	6	6	18	ns
prot978	95	8	14	45	45	10	12	27	36	ns
prot979	70	14	3	12	12	3	6	9.6	10.8	ns
prot980	136	7	12	28	22	12	9	24	20	ns
prot981	116	8	12	18	16.5	26	14	36	27	sig
prot982	108	11	13	33	48	11	8	27	27	ns
prot983	195	9	8	21.6	10.8	8	14	10.8	12	ns
prot984	145	12	10	14	20	10	6	18	14	ns
prot985	102	10	8	16.5	13.5	2	9	19.5	12	ns
prot986	173	4	7	18	21	4	12	27	30	ns
prot987	212	3	4	8.4	9.6	7	8	13.2	9.6	ns
prot988	116	8	8	6	14	9	8	10	12	ns
prot989	219	9	6	13.5	18	7	14	9	16.5	ns
prot990	312	12	12	24	18	7	5	21	18	ns
prot991	78	9	12	15.6	2.4	16	16	15.6	10.8	sig
prot992	193	8	6	14	14	4	10	10	12	ns
prot993	500	3	5	4.5	4.5	2	2	4.5	1.5	ns
prot994	195	2	5	12	27	12	18	24	42	sig
prot995	177	2	4	4.8	12	9	11	6	4.8	ns
prot996	224	5	7	12	14	6	5	16	12	ns
prot997	239	4	8	10.5	4.5	7	8	6	13.5	ns
prot998	223	4	8	6	18	11	7	33	33	sig
prot999	113	6	3	3.6	9.6	3	8	2.4	7.2	ns
prot1000	94	2	3	8	10	9	1	10	2	ns
prot1001	74	7	5	9	12	4	5	6	9	ns
prot1002	265	7	8	30	21	7	3	27	9	ns
prot1003	225	6	6	4.8	3.6	2	3	4.8	2.4	ns
prot1004	129	5	6	8	8	6	10	12	36	sig
prot1005	210	6	7	6	9	4	14	4.5	4.5	ns
prot1006	248	4	5	9	18	1	6	21	21	ns
prot1007	158	9	8	8.4	2.4	4	7	3.6	7.2	ns
prot1008	68	3	6	14	0	2	6	10	8	ns
prot1009	68	5	5	7.5	7.5	6	3	6	4.5	ns
prot1010	548	7	5	21	18	5	0	21	15	ns
prot1011	123	7	3	4.8	3.6	9	6	7.2	10.8	ns
prot1012	181	9	5	6	4	11	5	12	8	sig
prot1013	824	9	8	4.5	1.5	3	6	4.5	4.5	ns
prot1014	250	4	8	12	6	4	3	9	6	ns
prot1015	242	7	8	4.8	3.6	4	5	4.8	3.6	ns
prot1016	186	3	2	6	10	6	6	8	28	sig
prot1017	228	5	12	6	3	7	6	6	4.5	ns
prot1018	106	3	3	15	27	3	2	12	9	ns
prot1019	135	3	4	9.6	3.6	6	5	3.6	2.4	ns
prot1020	173	6	5	4	2	2	2	16	4	ns
prot1021	245	6	3	9	7.5	4	6	4.5	9	ns
prot1022	98	1	3	9	3	3	2	12	12	ns
prot1023	149	3	6	6	4.8	5	2	4.8	8.4	ns
prot1024	136	2	5	6	4	2	4	8	6	ns
prot1025	335	5	3	6	4.5	7	9	6	7.5	ns
prot1026	81	3	1	6	12	3	4	9	9	ns
prot1027	124	4	4	8.4	2.4	7	9	7.2	9.6	ns
prot1028	204	4	4	4	2	3	4	6	2	ns
prot1029	124	5	4	7.5	6	3	6	4.5	13.5	sig
prot1030	231	3	4	15	9	6	5	9	12	ns
prot1031	192	6	3	2.4	3.6	4	6	1.2	8.4	ns
prot1032	514	4	1	10	2	1	6	6	0	ns
prot1033	277	11	6	4.5	4.5	2	1	4.5	7.5	ns
prot1034	159	0	1	9	9	0	3	6	9	ns
prot1035	190	5	8	7.2	6	2	6	2.4	2.4	ns
prot1036	225	5	5	10	12	6	7	20	10	ns
prot1037	57	3	3	4.5	4.5	4	1	6	3	ns
prot1038	153	3	6	24	12	3	4	6	18	ns
prot1039	91	3	4	4.8	2.4	7	5	6	6	sig
prot1040	94	5	6	10	6	3	4	10	8	ns
prot1041	112	4	2	9	1.5	2	3	1.5	12	ns
prot1042	336	2	2	9	12	3	1	6	6	ns
prot1043	241	7	6	3.6	1.2	7	11	2.4	4.8	sig
prot1044	108	4	3	6	6	4	2	4	2	ns
prot1045	117	7	0	4.5	3	4	2	1.5	4.5	ns
prot1046	286	2	3	6	15	3	4	6	21	ns
prot1047	122	2	2	2.4	0	2	3	2.4	6	ns
prot1048	273	2	4	6	4	3	5	10	8	ns
prot1049	237	2	1	3	6	1	2	1.5	7.5	ns
prot1050	222	4	2	15	3	5	2	6	6	ns
prot1051	799	2	0	3.6	2.4	6	4	7.2	2.4	sig
prot1052	125	4	5	6	4	3	1	4	6	ns
prot1053	98	2	3	1.5	0	1	4	4.5	1.5	ns
prot1054	153	2	2	9	12	4	4	12	12	sig
prot1055	186	2	1	2.4	3.6	1	1	2.4	3.6	ns
prot1056	188	3	3	4	4	3	1	2	4	ns
prot1057	127	1	0	4.5	0	3	1	4.5	0	ns
prot1058	65	118	113	354	342	128	112	324	318	ns
prot1059	115	50	42	46.8	64.8	101	68	92.4	108	sig
prot1060	65	32	19	52	48	37	31	72	74	sig
prot1061	90	23	13	21	34.5	15	17	25.5	28.5	ns
prot1062	120	13	7	21	24	19	11	51	39	sig
prot1063	83	7	5	9.6	13.2	4	5	18	16.8	ns
prot1064	177	7	8	14	10	5	9	10	12	ns
prot1065	59	8	8	13.5	9	9	3	7.5	7.5	ns
prot1066	97	8	6	21	45	14	12	57	42	sig
prot1067	188	11	6	6	8.4	8	14	3.6	8.4	ns
prot1068	82	8	9	6	18	8	9	12	2	ns
prot1069	109	5	10	12	24	8	8	10.5	7.5	ns
prot1070	109	8	6	24	6	13	4	18	18	ns
prot1071	168	6	11	9.6	8.4	14	5	16.8	7.2	ns
prot1072	188	12	5	12	8	6	4	16	14	ns
prot1073	82	6	8	4.5	10.5	9	4	12	7.5	ns
prot1074	75	6	4	21	21	3	8	21	12	ns
prot1075	151	9	8	7.2	8.4	7	3	3.6	4.8	ns
prot1076	175	4	8	14	8	9	6	16	8	ns
prot1077	116	5	6	4.5	10.5	6	6	10.5	9	ns
prot1078	161	7	8	9	12	8	7	12	21	ns
prot1079	95	2	7	6	4.8	12	6	7.2	13.2	ns
prot1080	101	5	10	8	8	6	4	4	10	ns
prot1081	175	6	6	7.5	12	3	4	7.5	6	ns
prot1082	401	9	4	18	9	5	7	9	21	ns
prot1083	214	3	6	6	8.4	6	8	7.2	9.6	ns
prot1084	215	7	5	16	6	4	6	12	10	ns
prot1085	152	8	3	3	9	3	4	6	15	sig
prot1086	125	9	5	15	15	5	5	6	6	ns
prot1087	154	2	3	8.4	4.8	0	5	2.4	7.2	ns
prot1088	119	4	6	16	6	6	9	12	10	ns
prot1089	145	2	3	4.5	4.5	5	4	4.5	10.5	ns
prot1090	256	2	10	12	3	6	3	27	18	ns
prot1091	119	6	9	3.6	3.6	1	5	1.2	2.4	ns
prot1092	159	3	1	8	22	3	5	4	4	ns
prot1093	91	2	2	7.5	10.5	5	6	6	1.5	ns
prot1094	396	1	5	6	15	7	6	15	6	ns
prot1095	205	3	5	2.4	2.4	8	2	9.6	7.2	ns
prot1096	108	5	1	18	6	4	2	12	2	ns
prot1097	71	1	6	7.5	6	5	4	4.5	7.5	ns
prot1098	259	5	1	15	15	5	5	6	15	ns
prot1099	191	5	1	2.4	0	4	4	4.8	6	ns
prot1100	147	4	4	4	10	5	4	4	12	ns
prot1101	292	1	4	3	7.5	0	4	4.5	7.5	ns
prot1102	69	4	3	3	9	3	1	9	12	ns
prot1103	245	8	0	2.4	6	3	3	3.6	4.8	ns
prot1104	146	3	2	10	2	6	1	2	4	ns
prot1105	351	4	6	4.5	6	2	3	3	7.5	ns
prot1106	106	7	4	12	3	3	3	12	0	ns
prot1107	180	1	7	6	2.4	3	5	6	6	ns
prot1108	199	4	4	8	20	1	2	4	0	ns
prot1109	185	2	3	7.5	7.5	7	6	4.5	3	ns
prot1110	182	3	5	9	21	5	5	12	6	ns
prot1111	59	3	0	4.8	1.2	2	5	2.4	3.6	ns
prot1112	173	1	4	6	6	1	6	8	6	ns
prot1113	105	5	3	6	3	3	4	6	3	ns
prot1114	79	4	2	6	6	4	3	3	15	ns
prot1115	94	1	5	2.4	3.6	4	9	2.4	1.2	ns
prot1116	235	0	3	0	6	8	6	8	32	sig
prot1117	99	0	2	0	4.5	9	5	3	7.5	sig
prot1118	103	3	1	0	9	3	3	6	6	ns
prot1119	226	5	3	6	6	4	5	1.2	3.6	ns
prot1120	168	2	5	12	4	2	1	8	10	ns
prot1121	454	2	2	1.5	3	7	2	4.5	3	ns
prot1122	92	2	2	3	15	4	1	15	18	ns
prot1123	99	4	2	1.2	1.2	0	2	3.6	3.6	ns
prot1124	116	2	4	4	6	3	2	8	8	ns
prot1125	90	1	3	6	3	3	4	6	1.5	ns
prot1126	87	3	6	15	9	5	2	9	18	ns
prot1127	294	1	3	1.2	2.4	8	2	2.4	2.4	ns
prot1128	354	3	3	2	4	5	4	10	8	sig
prot1129	216	7	2	7.5	6	2	5	4.5	4.5	ns
prot1130	138	1	1	9	3	4	2	3	3	sig
prot1131	187	2	2	2.4	2.4	0	2	0	0	ns
prot1132	495	2	0	2	14	1	5	8	2	sig
prot1133	406	1	0	4.5	0	8	3	0	1.5	ns
prot1134	382	4	1	3	3	3	2	6	12	sig
prot1135	272	0	3	1.2	2.4	3	0	0	0	ns
prot1136	71	21	22	30	38	24	40	80	72	sig
prot1137	105	19	20	34.5	24	20	10	30	45	ns
prot1138	234	20	20	60	54	19	23	45	66	ns
prot1139	112	9	19	9.6	26.4	27	36	79.2	61.2	sig
prot1140	114	12	16	26	30	13	25	22	26	ns
prot1141	112	2	6	12	6	4	9	12	13.5	ns
prot1142	166	4	5	24	30	6	5	33	30	sig
prot1143	104	10	6	10.8	7.2	7	8	13.2	6	sig
prot1144	376	8	2	16	20	11	8	18	16	ns
prot1145	83	7	4	7.5	3	6	4	12	9	ns
prot1146	51	5	6	15	18	5	9	27	15	sig
prot1147	74	4	10	7.2	2.4	4	7	8.4	2.4	ns
prot1148	74	9	7	10	8	2	4	12	14	ns
prot1149	117	3	2	9	7.5	12	6	3	9	sig
prot1150	106	3	5	15	18	4	6	18	24	ns
prot1151	110	3	6	2.4	4.8	7	14	16.8	8.4	sig
prot1152	73	5	3	6	10	2	3	2	4	ns
prot1153	113	7	5	6	3	4	3	7.5	7.5	ns
prot1154	358	1	3	21	9	3	6	12	12	ns
prot1155	99	4	2	4.8	1.2	1	5	4.8	1.2	ns
prot1156	115	2	6	2	2	8	8	8	12	sig
prot1157	180	4	4	4.5	1.5	4	2	7.5	6	sig
prot1158	67	5	2	6	6	6	6	12	9	ns
prot1159	99	3	1	3.6	7.2	3	1	4.8	2.4	ns
prot1160	99	1	2	8	8	1	3	6	6	ns
prot1161	99	5	6	4.5	10.5	5	4	3	1.5	ns
prot1162	98	5	2	0	9	12	2	18	12	sig
prot1163	165	1	7	3.6	4.8	2	4	3.6	2.4	ns
prot1164	76	2	2	6	4	5	2	6	6	ns
prot1165	90	1	3	1.5	4.5	1	6	4.5	7.5	ns
prot1166	113	6	6	9	12	10	2	3	12	sig
prot1167	90	4	4	2.4	6	2	2	3.6	2.4	ns
prot1168	163	2	5	0	2	4	2	14	4	sig
prot1169	102	1	1	1.5	1.5	4	5	3	6	ns
prot1170	183	6	6	6	12	5	5	6	12	ns
prot1171	98	1	1	0	1.2	3	3	0	3.6	ns
prot1172	146	7	4	0	6	1	2	4	6	ns
prot1173	145	0	2	0	4.5	1	1	1.5	6	sig
prot1174	166	0	0	3	3	0	1	9	3	ns
prot1175	100	2	2	1.2	0	1	1	3.6	0	ns
prot1176	393	1	1	8	4	2	3	10	4	ns
prot1177	89	3	1	3	1.5	5	2	0	3	ns
prot1178	391	3	2	3	3	2	1	6	12	ns
prot1179	89	1	2	1.2	1.2	1	1	1.2	2.4	ns
prot1180	1106	7	7	24	24	3	9	16	14	ns
prot1181	3227	1	8	15	10.5	9	4	7.5	15	ns
prot1182	539	10	8	36	30	4	12	24	12	sig
prot1183	771	4	6	3.6	3.6	4	5	3.6	3.6	ns
prot1184	2680	6	2	4	4	6	6	20	4	sig
prot1185	917	2	4	9	4.5	4	4	9	10.5	ns
prot1186	4114	2	1	6	0	3	3	9	6	ns
prot1187	449	6	7	7.2	14.4	12	12	14.4	9.6	ns
prot1188	1304	3	2	8	14	3	5	12	8	ns
prot1189	393	4	1	7.5	7.5	5	2	6	7.5	ns
prot1190	1513	7	2	9	6	3	6	3	3	ns
prot1191	2580	3	4	6	6	1	6	4.8	6	ns
prot1192	959	9	8	12	20	10	6	10	10	ns
prot1193	510	11	6	4.5	7.5	4	4	16.5	6	ns
prot1194	427	6	7	15	12	6	7	30	15	ns
prot1195	413	3	3	4.8	1.2	3	5	7.2	1.2	ns
prot1196	819	5	6	6	8	9	1	6	10	ns
prot1197	1779	0	4	6	7.5	3	3	3	6	ns
prot1198	1379	2	6	21	12	15	6	54	9	sig
prot1199	652	2	4	3.6	1.2	4	5	4.8	2.4	ns
prot1200	704	3	2	6	2	3	6	6	30	sig
prot1201	1028	3	4	7.5	4.5	2	4	1.5	3	ns
prot1202	1181	6	2	3	0	3	5	6	15	ns
prot1203	383	5	7	7.2	4.8	5	2	6	8.4	ns
prot1204	1077	4	5	18	12	3	5	16	8	ns
prot1205	452	5	6	6	7.5	7	3	9	7.5	ns
prot1206	434	3	3	9	18	5	2	15	15	ns
prot1207	955	2	4	7.2	8.4	13	4	2.4	13.2	sig
prot1208	528	3	6	14	4	2	10	6	16	sig
prot1209	228	1	3	7.5	1.5	3	2	4.5	4.5	ns
prot1210	781	2	7	12	15	5	6	12	24	ns
prot1211	548	1	3	4.8	8.4	4	8	4.8	4.8	sig
prot1212	273	4	2	6	12	4	2	2	12	ns
prot1213	153	6	5	15	10.5	11	13	13.5	19.5	sig
prot1214	320	4	3	9	27	4	8	6	21	ns
prot1215	219	6	7	10.8	3.6	10	7	6	6	ns
prot1216	410	4	3	6	16	3	6	10	8	ns
prot1217	322	4	5	4.5	4.5	4	5	10.5	9	ns
prot1218	629	7	4	6	6	3	2	12	18	sig
prot1219	264	4	6	3.6	7.2	4	5	6	12	ns
prot1220	356	4	6	10	2	4	12	12	28	sig
prot1221	390	5	3	4.5	3	6	6	9	9	ns
prot1222	235	2	5	15	6	0	7	3	6	ns
prot1223	263	3	2	3.6	6	2	4	2.4	2.4	ns
prot1224	481	2	2	8	10	2	2	4	6	ns
prot1225	551	4	5	7.5	3	4	4	10.5	0	ns
prot1226	481	4	2	12	3	4	5	15	21	ns
prot1227	487	2	1	2.4	3.6	2	1	2.4	2.4	ns
prot1228	881	1	0	0	6	6	2	20	16	sig
prot1229	2284	2	2	6	4.5	6	0	0	7.5	ns
prot1230	852	4	3	9	9	3	7	3	6	ns
prot1231	341	2	4	4.8	1.2	1	3	3.6	1.2	ns
prot1232	182	4	1	12	4	2	6	0	8	ns
prot1233	327	4	4	9	1.5	7	4	3	6	ns
prot1234	219	6	5	6	9	8	8	21	12	ns
prot1235	406	1	5	7.2	6	12	9	10.8	18	sig
prot1236	332	3	0	0	6	0	2	4	4	ns
prot1237	365	3	8	4.5	6	3	6	6	4.5	ns
prot1238	308	1	7	18	15	5	4	15	15	ns
prot1239	232	2	0	2.4	4.8	2	2	2.4	4.8	ns
prot1240	2067	1	4	2	4	1	3	4	2	ns
prot1241	865	2	3	3	3	1	4	3	6	sig
prot1242	682	2	1	3	18	2	0	0	9	ns
prot1243	573	2	1	1.2	1.2	5	2	1.2	7.2	ns
prot1244	454	2	4	2	0	2	2	4	2	ns
prot1245	611	4	13	13.5	28.5	7	13	22.5	25.5	ns
prot1246	133	5	6	15	12	6	7	9	9	ns
prot1247	221	6	5	6	6	5	7	6	6	ns
prot1248	153	9	12	10	12	11	9	10	16	ns
prot1249	363	8	6	6	4.5	6	3	4.5	9	ns
prot1250	435	7	3	24	15	8	4	21	21	ns
prot1251	366	4	8	3.6	3.6	2	1	3.6	1.2	ns
prot1252	170	7	5	8	10	5	1	24	2	sig
prot1253	267	1	2	6	6	2	7	9	4.5	ns
prot1254	463	3	2	9	6	4	2	9	15	ns
prot1255	542	2	4	4.8	1.2	15	9	14.4	28.8	sig
prot1256	448	8	1	12	10	4	3	20	12	sig
prot1257	177	7	5	9	4.5	4	6	1.5	4.5	ns
prot1258	365	7	4	9	12	2	4	6	9	ns
prot1259	746	3	2	0	6	5	6	3.6	6	ns
prot1260	458	2	2	6	16	6	2	4	4	ns
prot1261	147	3	1	6	3	2	3	7.5	6	ns
prot1262	266	5	1	9	15	3	3	24	12	sig
prot1263	340	3	5	7.2	3.6	6	0	6	3.6	ns
prot1264	398	0	3	8	12	4	2	6	4	ns
prot1265	403	2	1	9	3	4	2	6	6	sig
prot1266	302	1	4	9	9	2	7	3	3	ns
prot1267	465	5	2	4.8	4.8	4	4	1.2	1.2	ns
prot1268	487	3	1	8	0	2	2	6	4	sig
prot1269	568	1	1	1.5	3	2	2	3	0	ns
prot1270	370	3	1	6	15	3	0	9	12	ns
prot1271	435	0	0	1.2	6	1	2	1.2	1.2	ns
prot1272	382	0	2	6	8	0	0	0	4	ns
prot1273	400	3	2	1.5	1.5	8	4	12	3	sig
prot1274	1317	1	0	6	3	2	3	12	6	sig
prot1275	1827	2	2	0	1.2	3	1	1.2	1.2	ns
prot1276	227	9	6	14	12	9	8	16	12	ns
prot1277	126	2	3	6	7.5	15	15	9	22.5	sig
prot1278	199	5	5	6	30	8	11	12	12	sig
prot1279	186	7	9	2.4	6	6	8	21.6	12	sig
prot1280	397	2	5	10	12	12	12	30	6	sig
prot1281	191	4	5	4.5	9	4	6	9	10.5	sig
prot1282	181	5	5	6	12	1	1	6	9	ns
prot1283	332	3	7	4.8	3.6	1	4	7.2	4.8	ns
prot1284	207	4	4	10	14	0	5	8	8	ns
prot1285	433	6	2	6	7.5	1	2	6	7.5	ns
prot1286	220	5	8	9	18	4	10	24	12	ns
prot1287	174	4	5	12	3.6	3	4	6	4.8	ns
prot1288	398	3	4	6	10	1	3	2	8	ns
prot1289	250	6	2	9	7.5	7	1	9	6	ns
prot1290	254	1	3	9	12	4	1	9	6	ns
prot1291	278	4	3	7.2	2.4	1	8	3.6	1.2	ns
prot1292	195	2	3	2	2	0	2	4	4	ns
prot1293	493	3	5	1.5	6	4	4	3	13.5	sig
prot1294	395	4	7	9	21	4	4	12	6	ns
prot1295	346	1	2	3.6	0	6	6	3.6	10.8	sig
prot1296	386	3	2	0	8	1	2	6	10	ns
prot1297	323	2	4	6	6	7	1	1.5	3	ns
prot1298	221	7	2	9	18	1	4	6	9	ns
prot1299	330	5	2	6	10.8	8	2	2.4	7.2	sig
prot1300	913	2	7	4	8	15	9	18	18	sig
prot1301	216	1	4	13.5	4.5	0	4	1.5	9	ns
prot1302	176	7	6	6	6	6	10	12	18	sig
prot1303	396	1	2	0	2.4	4	0	2.4	1.2	ns
prot1304	144	5	4	6	10	3	4	2	4	ns
prot1305	340	1	3	4.5	1.5	3	4	7.5	3	ns
prot1306	177	1	1	3	9	2	3	3	9	ns
prot1307	491	2	2	4.8	1.2	9	15	14.4	10.8	sig
prot1308	289	1	1	2	6	2	3	4	6	ns
prot1309	925	2	3	6	9	3	4	3	21	sig
prot1310	266	1	0	6	3	4	1	0	3	ns
prot1311	584	0	2	1.2	4.8	3	4	2.4	2.4	ns
prot1312	316	7	0	4	4	0	0	2	8	ns
prot1313	365	3	6	1.5	0	1	1	1.5	1.5	ns
prot1314	282	3	1	18	12	3	4	3	3	ns
prot1315	465	2	4	1.2	7.2	4	3	4.8	2.4	ns
prot1316	577	4	2	2	2	1	4	6	2	ns
prot1317	274	1	1	1.5	3	5	0	1.5	3	ns
prot1318	517	1	0	9	3	1	4	0	6	ns
prot1319	782	1	0	0	1.2	2	1	2.4	6	sig
prot1320	567	1	0	2	2	6	6	6	6	sig
prot1321	356	2	4	0	4.5	2	3	3	4.5	sig
prot1322	229	1	2	3	0	1	1	0	3	ns
prot1323	388	3	1	2.4	0	2	2	2.4	4.8	sig
prot1324	109	7	6	16	14	9	11	8	10	ns
prot1325	167	4	2	6	3	8	2	1.5	1.5	ns
prot1326	192	9	8	15	21	4	3	24	27	ns
prot1327	174	2	6	1.2	6	6	2	0	2.4	ns
prot1328	144	3	7	8	2	2	8	12	6	ns
prot1329	139	5	0	7.5	9	3	1	3	4.5	ns
prot1330	160	10	7	18	3	7	11	9	6	ns
prot1331	220	4	5	6	3.6	8	6	2.4	3.6	ns
prot1332	248	4	3	12	4	5	3	10	18	ns
prot1333	254	2	1	1.5	7.5	9	6	4.5	6	sig
prot1334	213	5	2	12	9	3	5	6	15	ns
prot1335	81	4	4	3.6	1.2	1	4	3.6	2.4	ns
prot1336	318	3	4	6	10	6	7	12	14	ns
prot1337	247	3	2	7.5	4.5	5	3	4.5	10.5	ns
prot1338	381	5	2	3	12	2	7	15	39	sig
prot1339	159	2	3	3.6	2.4	2	5	2.4	3.6	ns
prot1340	205	2	2	4	8	2	5	6	8	ns
prot1341	244	5	5	3	6	7	4	10.5	6	ns
prot1342	160	0	1	6	6	2	3	9	12	ns
prot1343	288	2	9	0	2.4	4	0	2.4	1.2	ns
prot1344	383	5	3	2	2	2	3	8	0	ns
prot1345	206	2	6	4.5	4.5	5	1	7.5	3	ns
prot1346	703	0	3	3	3	12	6	45	18	sig
prot1347	238	3	3	3.6	3.6	1	6	1.2	3.6	ns
prot1348	366	3	1	8	0	4	5	2	6	ns
prot1349	430	3	0	6	1.5	4	1	6	4.5	ns
prot1350	637	5	3	9	9	5	5	12	18	sig
prot1351	141	7	5	3.6	1.2	0	3	3.6	4.8	ns
prot1352	140	1	1	0	8	2	5	0	4	ns
prot1353	431	1	4	0	6	7	11	6	7.5	sig
prot1354	969	1	6	6	9	3	3	3	6	ns
prot1355	247	3	4	2.4	3.6	5	1	2.4	4.8	ns
prot1356	1101	2	4	6	10	3	0	2	2	ns
prot1357	178	1	2	3	1.5	1	1	0	1.5	ns
prot1358	178	3	1	0	0	3	2	6	18	ns
prot1359	297	1	2	2.4	0	3	5	1.2	1.2	ns
prot1360	238	1	1	2	0	1	2	6	2	ns
prot1361	226	3	2	3	3	6	6	4.5	3	sig
prot1362	486	4	3	9	3	6	5	0	6	ns
prot1363	758	4	2	0	3.6	1	3	1.2	1.2	ns
prot1364	305	2	0	8	4	3	1	4	0	ns
prot1365	526	4	3	0	4.5	1	0	4.5	1.5	ns
prot1366	375	3	1	9	3	3	1	12	6	ns
prot1367	651	4	1	1.2	2.4	2	4	2.4	0	ns
prot1368	5934	0	0	4	6	0	0	2	0	ns
prot1369	421	2	2	0	3	3	2	3	0	ns
prot1370	142	0	1	0	0	0	5	0	0	ns
prot1371	1145	0	0	0	1.2	1	4	1.2	1.2	sig
prot1372	238	1	5	0	0	6	0	4	2	ns
prot1373	391	1	1	1.5	1.5	1	2	1.5	3	sig
prot1374	618	1	2	3	6	0	2	6	0	ns
prot1375	93	6	6	12	10.8	5	9	4.8	6	ns
prot1376	130	6	5	20	12	8	7	26	16	sig
prot1377	83	5	4	9	6	5	6	9	12	ns
prot1378	361	6	1	12	6	1	4	12	18	ns
prot1379	193	1	6	4.8	6	5	2	4.8	2.4	ns
prot1380	393	10	7	18	14	16	16	12	20	sig
prot1381	232	2	3	6	6	4	6	3	3	ns
prot1382	201	4	4	15	6	6	14	24	30	sig
prot1383	105	6	3	2.4	2.4	2	6	2.4	2.4	ns
prot1384	173	4	2	4	8	4	3	12	2	ns
prot1385	182	4	5	6	4.5	4	1	6	10.5	ns
prot1386	199	3	7	6	21	4	4	3	9	ns
prot1387	191	4	4	3.6	8.4	9	6	7.2	10.8	sig
prot1388	274	0	2	10	4	2	2	2	2	ns
prot1389	135	1	4	1.5	4.5	7	4	3	1.5	sig
prot1390	169	3	2	6	12	8	3	9	18	ns
prot1391	688	5	3	2.4	1.2	4	3	3.6	1.2	ns
prot1392	152	5	0	2	2	2	6	16	12	sig
prot1393	528	1	2	3	7.5	2	2	7.5	3	ns
prot1394	157	2	3	6	3	5	4	9	9	ns
prot1395	126	2	3	7.2	3.6	1	1	1.2	3.6	ns
prot1396	80	1	3	2	2	3	4	8	6	ns
prot1397	122	4	1	4.5	12	2	2	1.5	1.5	ns
prot1398	232	2	3	12	6	12	12	18	9	sig
prot1399	171	8	3	3.6	0	3	2	0	3.6	ns
prot1400	70	0	3	4	6	6	6	8	4	sig
prot1401	130	3	2	4.5	1.5	9	9	13.5	9	sig
prot1402	103	2	0	12	3	5	0	12	6	ns
prot1403	547	1	2	0	2.4	1	2	3.6	1.2	ns
prot1404	250	1	0	0	0	2	1	2	4	ns
prot1405	497	0	2	3	4.5	2	1	3	1.5	ns
prot1406	312	1	2	3	0	3	6	9	9	sig
prot1407	152	0	2	2.4	2.4	0	4	6	2.4	ns
prot1408	535	3	1	4	2	3	3	4	6	ns
prot1409	87	2	1	1.5	3	0	2	1.5	0	ns
prot1410	232	4	1	12	0	2	5	6	21	sig
prot1411	232	3	2	1.2	2.4	3	3	1.2	0	ns
prot1412	843	2	3	6	2	1	5	6	4	ns
prot1413	555	5	2	1.5	3	1	4	0	0	ns
prot1414	173	0	1	6	9	2	1	6	6	ns
prot1415	194	1	3	2.4	1.2	1	0	4.8	2.4	ns
prot1416	180	1	2	2	6	1	0	6	4	ns
prot1417	199	2	0	1.5	0	4	1	4.5	1.5	ns
prot1418	287	1	5	6	3	3	3	9	0	ns
prot1419	999	3	3	1.2	2.4	1	1	1.2	3.6	ns
prot1420	220	4	2	8	0	2	1	4	6	ns
prot1421	648	2	1	3	1.5	1	1	1.5	1.5	ns
prot1422	164	2	0	3	3	0	1	3	3	ns
prot1423	181	2	1	3.6	1.2	3	2	0	0	ns
prot1424	285	5	7	14	6	5	10	14	12	sig
prot1425	172	2	9	1.5	1.5	2	3	7.5	6	ns
prot1426	103	2	5	12	6	4	7	6	6	sig
prot1427	430	4	5	2.4	6	4	8	4.8	2.4	ns
prot1428	130	8	1	10	12	7	3	16	6	ns
prot1429	123	2	1	6	4.5	3	3	3	4.5	ns
prot1430	304	1	4	9	12	5	1	6	12	ns
prot1431	164	3	2	2.4	3.6	2	3	3.6	4.8	ns
prot1432	75	1	2	6	6	0	4	4	2	ns
prot1433	173	8	3	4.5	7.5	3	3	6	3	ns
prot1434	176	5	1	15	9	3	2	18	12	ns
prot1435	191	2	2	2.4	2.4	2	4	1.2	4.8	ns
prot1436	138	2	4	10	10	2	6	4	2	ns
prot1437	148	0	3	3	3	6	1	6	1.5	ns
prot1438	101	2	3	6	9	1	7	15	15	sig
prot1439	157	2	3	2.4	2.4	1	3	0	1.2	ns
prot1440	488	1	3	6	6	1	4	10	6	ns
prot1441	133	2	2	6	3	4	2	6	6	ns
prot1442	229	4	0	9	6	8	2	6	9	sig
prot1443	89	1	2	7.2	2.4	4	5	3.6	2.4	ns
prot1444	317	4	1	2	6	5	4	0	4	ns
prot1445	88	3	1	4.5	0	0	3	3	6	ns
prot1446	180	0	0	6	0	3	0	0	3	ns
prot1447	207	2	0	4.8	4.8	4	5	3.6	1.2	ns
prot1448	235	4	0	10	10	3	0	6	0	ns
prot1449	86	0	4	3	4.5	6	3	13.5	4.5	sig
prot1450	115	5	5	6	6	2	4	6	15	sig
prot1451	127	4	2	4.8	3.6	2	3	1.2	4.8	ns
prot1452	229	2	3	6	2	0	3	10	4	ns
prot1453	247	7	0	1.5	6	2	2	3	7.5	sig
prot1454	573	3	1	12	3	2	1	3	6	ns
prot1455	176	1	1	2.4	6	4	1	4.8	0	ns
prot1456	169	5	1	6	8	0	0	0	2	ns
prot1457	81	0	3	9	1.5	4	4	12	3	sig
prot1458	89	0	1	6	3	1	2	15	6	ns
prot1459	178	0	5	2.4	0	2	2	1.2	1.2	ns
prot1460	151	2	1	4	16	1	2	4	4	ns
prot1461	146	0	3	9	9	5	0	3	7.5	ns
prot1462	217	1	3	0	6	0	2	0	3	ns
prot1463	159	3	0	2.4	3.6	3	1	1.2	0	ns
prot1464	237	0	0	6	2	3	2	6	6	sig
prot1465	587	1	1	1.5	1.5	0	1	1.5	3	ns
prot1466	128	0	2	6	6	4	6	3	15	ns
prot1467	425	2	1	2.4	1.2	1	1	1.2	4.8	ns
prot1468	256	3	0	4	0	1	1	4	6	ns
prot1469	136	2	3	9	3	4	1	7.5	0	ns
prot1470	76	2	1	3	0	2	1	3	0	ns
prot1471	175	1	4	1.2	2.4	1	2	1.2	1.2	ns
prot1472	231	1	1	4	2	0	5	2	2	ns
prot1473	337	4	3	1.5	0	1	0	0	1.5	ns
prot1474	239	0	4	0	6	1	0	6	3	ns
prot1475	456	2	2	3.6	2.4	2	2	1.2	1.2	ns
prot1476	126	0	0	6	2	1	2	6	4	ns
prot1477	488	1	0	1.5	0	0	0	1.5	1.5	ns
prot1478	127	1	1	0	6	1	0	3	9	ns
prot1479	191	5	4	4.8	7.2	5	3	4.8	3.6	ns
prot1480	114	5	5	10	12	3	5	4	12	ns
prot1481	62	1	4	7.5	3	3	2	1.5	1.5	ns
prot1482	350	2	2	6	6	5	6	6	6	ns
prot1483	108	1	2	3.6	1.2	6	2	1.2	6	ns
prot1484	321	2	4	2	0	4	1	4	4	ns
prot1485	308	4	4	6	1.5	6	3	4.5	9	sig
prot1486	59	1	2	0	6	6	2	3	3	sig
prot1487	218	1	5	6	1.2	1	4	3.6	0	ns
prot1488	106	5	4	4	4	0	5	10	10	ns
prot1489	154	4	5	4.5	0	4	5	6	7.5	sig
prot1490	166	4	1	6	9	4	4	12	3	sig
prot1491	515	2	3	10.8	1.2	2	4	2.4	1.2	ns
prot1492	183	0	6	4	4	1	4	4	6	ns
prot1493	162	3	0	4.5	4.5	1	0	10.5	3	ns
prot1494	140	1	1	6	0	8	4	12	6	sig
prot1495	169	2	5	1.2	1.2	2	3	1.2	4.8	ns
prot1496	242	0	4	0	0	2	2	8	8	ns
prot1497	292	3	3	3	3	4	6	3	4.5	ns
prot1498	197	1	2	6	9	3	6	6	12	ns
prot1499	856	1	3	2.4	3.6	3	3	1.2	1.2	ns
prot1500	127	3	2	4	2	2	4	4	4	ns
prot1501	72	0	2	1.5	1.5	4	5	1.5	0	ns
prot1502	148	1	1	0	6	3	2	3	0	ns
prot1503	53	4	1	1.2	4.8	1	1	1.2	0	ns
prot1504	98	1	2	6	2	3	3	6	18	sig
prot1505	405	2	3	1.5	1.5	1	1	4.5	3	ns
prot1506	104	0	1	3	3	2	1	3	6	ns
prot1507	176	0	2	1.2	1.2	1	2	3.6	2.4	ns
prot1508	125	0	5	2	0	2	6	16	4	sig
prot1509	160	1	3	1.5	3	1	2	4.5	1.5	ns
prot1510	316	0	1	0	0	1	0	3	12	ns
prot1511	978	0	1	2.4	1.2	0	0	3.6	2.4	ns
prot1512	234	1	1	4	4	4	0	8	2	ns
prot1513	431	0	3	0	0	0	0	0	0	ns
prot1514	2591	4	3	15	9	4	5	3	6	ns
prot1515	712	5	4	3.6	2.4	2	12	12	7.2	sig
prot1516	1852	4	1	10	6	4	10	4	8	sig
prot1517	2086	5	9	4.5	9	4	6	4.5	3	ns
prot1518	1064	4	3	15	24	5	5	15	0	ns
prot1519	609	8	8	12	10.8	7	12	10.8	10.8	ns
prot1520	645	0	2	0	8	6	2	16	8	sig
prot1521	969	1	5	4.5	1.5	9	3	13.5	13.5	sig
prot1522	857	1	0	3	9	5	1	6	3	ns
prot1523	488	1	0	0	6	1	0	2.4	1.2	ns
prot1524	2821	2	3	2	4	3	6	6	24	sig
prot1525	512	3	0	6	4.5	6	6	13.5	9	sig
prot1526	876	4	4	6	9	6	6	12	27	sig
prot1527	543	4	5	6	3.6	4	4	4.8	7.2	ns
prot1528	809	3	2	8	4	2	4	2	6	ns
prot1529	1674	2	0	3	3	3	2	0	4.5	ns
prot1530	1191	0	3	6	6	2	2	12	6	sig
prot1531	208	4	3	2.4	4.8	4	4	3.6	3.6	ns
prot1532	437	0	3	4	2	1	1	4	8	ns
prot1533	510	2	2	1.5	4.5	12	9	4.5	9	sig
prot1534	695	1	0	3	9	2	3	15	9	ns
prot1535	227	0	4	1.2	1.2	3	3	6	2.4	ns
prot1536	700	1	3	14	2	4	0	4	4	ns
prot1537	218	1	2	1.5	3	2	1	1.5	0	ns
prot1538	423	3	2	9	6	4	4	9	9	sig
prot1539	873	1	3	1.2	4.8	1	3	1.2	0	ns
prot1540	1426	6	4	2	0	2	2	4	6	ns
prot1541	520	2	0	4.5	1.5	1	2	1.5	3	ns
prot1542	290	12	8	39	39	10	10	15	15	ns
prot1543	296	4	3	2.4	3.6	2	7	2.4	2.4	sig
prot1544	309	5	4	4	12	6	5	4	8	ns
prot1545	502	5	2	9	4.5	2	1	4.5	9	ns
prot1546	204	2	2	6	6	2	2	3	6	ns
prot1547	437	2	4	6	2.4	0	4	1.2	0	ns
prot1548	314	1	2	10	8	1	2	4	2	ns
prot1549	402	3	6	6	1.5	1	5	3	6	ns
prot1550	188	3	3	3	3	6	2	18	18	sig
prot1551	434	0	3	1.2	1.2	2	0	1.2	2.4	ns
prot1552	325	2	2	4	0	1	5	8	4	ns
prot1553	607	3	3	1.5	3	3	9	13.5	4.5	sig
prot1554	739	1	1	6	15	4	4	12	6	sig
prot1555	235	1	0	1.2	2.4	1	0	3.6	3.6	ns
prot1556	982	2	2	6	6	2	4	4	0	ns
prot1557	392	4	1	7.5	6	2	1	6	1.5	ns
prot1558	543	2	2	0	6	1	0	0	6	ns
prot1559	462	0	1	1.2	2.4	1	0	1.2	2.4	ns
prot1560	348	3	0	6	4	3	0	6	2	ns
prot1561	463	0	1	3	3	4	4	3	3	sig
prot1562	173	3	7	9	21	2	5	9	9	ns
prot1563	274	4	2	1.2	1.2	1	2	7.2	2.4	ns
prot1564	251	6	3	8	4	2	4	8	8	ns
prot1565	231	6	5	1.5	4.5	4	4	3	9	ns
prot1566	394	1	7	12	12	5	2	18	9	ns
prot1567	240	5	5	7.2	2.4	2	2	4.8	2.4	ns
prot1568	441	1	4	2	4	8	2	4	12	sig
prot1569	200	3	0	0	1.5	4	2	3	3	sig
prot1570	371	1	1	12	6	2	2	30	6	sig
prot1571	313	4	1	1.2	1.2	3	5	4.8	0	ns
prot1572	730	4	1	4	2	7	1	2	6	ns
prot1573	329	1	3	3	6	3	0	0	0	ns
prot1574	627	4	3	0	3	1	2	3	9	ns
prot1575	250	1	3	7.2	2.4	0	2	2.4	0	ns
prot1576	144	3	2	8	6	1	2	4	6	ns
prot1577	472	1	2	7.5	3	3	2	3	1.5	ns
prot1578	421	0	4	9	6	1	2	6	12	ns
prot1579	250	4	1	3.6	1.2	1	1	4.8	1.2	sig
prot1580	266	2	1	4	6	2	4	4	14	sig
prot1581	861	3	3	3	3	1	5	3	1.5	ns
prot1582	1312	0	1	9	3	3	2	9	9	ns
prot1583	493	0	3	0	4.8	4	4	1.2	1.2	ns
prot1584	1082	1	1	4	0	1	1	4	0	ns
prot1585	648	3	3	3	3	2	2	3	6	sig
prot1586	276	3	2	6	6	4	4	6	12	sig
prot1587	518	2	0	2.4	0	6	4	9.6	7.2	sig
prot1588	640	0	1	2	4	1	2	2	2	ns
prot1589	722	3	2	3	6	4	3	9	6	ns
prot1590	147	6	3	6	6	4	3	9	6	ns
prot1591	193	2	2	3.6	3.6	7	4	2.4	6	ns
prot1592	194	1	7	4	2	3	3	4	4	ns
prot1593	365	4	0	6	1.5	2	2	6	24	sig
prot1594	290	3	1	6	6	3	1	3	3	ns
prot1595	636	2	2	4.8	3.6	6	5	4.8	2.4	ns
prot1596	1160	4	0	2	4	2	2	10	4	ns
prot1597	641	3	2	4.5	3	5	5	9	6	ns
prot1598	175	2	4	0	3	2	4	6	9	sig
prot1599	318	2	2	1.2	1.2	6	6	7.2	10.8	sig
prot1600	424	2	3	0	4	6	2	16	4	sig
prot1601	348	3	6	0	1.5	4	2	3	3	ns
prot1602	227	2	0	9	6	1	3	6	6	ns
prot1603	427	3	2	4.8	1.2	3	6	7.2	3.6	sig
prot1604	268	3	3	6	10	2	0	2	2	ns
prot1605	357	1	3	4.5	4.5	1	3	3	0	ns
prot1606	174	0	1	12	6	2	1	3	3	ns
prot1607	233	2	1	1.2	0	1	2	4.8	2.4	ns
prot1608	217	1	3	0	4	2	0	0	6	ns
prot1609	980	1	0	1.5	1.5	1	3	0	1.5	ns
prot1610	263	3	1	6	6	0	2	6	3	ns
prot1611	169	2	0	1.2	1.2	3	0	1.2	0	ns
prot1612	178	1	2	4	2	3	1	4	0	ns
prot1613	355	1	1	4.5	1.5	0	3	3	1.5	ns
prot1614	604	2	0	3	0	0	1	0	0	ns
prot1615	149	1	1	1.2	1.2	1	0	2.4	2.4	ns
prot1616	594	2	1	2	6	0	3	2	0	ns
prot1617	257	4	3	3	1.5	0	1	3	0	ns
prot1618	421	1	0	3	0	2	2	6	6	sig
prot1619	712	1	1	1.2	1.2	0	0	2.4	3.6	ns
prot1620	423	1	2	2	0	3	0	2	8	ns
prot1621	488	2	0	4.5	1.5	0	0	4.5	1.5	ns
prot1622	1872	2	1	3	3	0	0	3	6	ns
prot1623	153	2	7	8.4	8.4	4	16	19.2	14.4	sig
prot1624	275	1	5	6	8	1	2	8	18	ns
prot1625	463	2	6	3	9	7	4	6	19.5	sig
prot1626	103	2	3	3	9	0	4	9	6	ns
prot1627	287	2	0	1.2	2.4	2	4	2.4	1.2	ns
prot1628	282	0	4	8	2	4	2	4	0	ns
prot1629	200	4	5	3	3	2	4	4.5	4.5	sig
prot1630	149	3	2	12	12	3	1	15	6	ns
prot1631	149	0	2	2.4	6	3	4	6	2.4	ns
prot1632	132	2	1	6	6	0	5	2	4	ns
prot1633	118	2	2	4.5	0	5	2	6	3	ns
prot1634	191	2	2	3	6	4	1	12	3	ns
prot1635	189	2	5	2.4	0	8	2	4.8	7.2	sig
prot1636	273	5	2	2	4	6	1	4	6	ns
prot1637	327	3	3	3	3	1	0	0	3	ns
prot1638	148	0	2	3	6	1	2	3	6	ns
prot1639	206	3	1	6	3.6	0	3	2.4	1.2	ns
prot1640	108	2	3	4	2	2	4	10	6	ns
prot1641	267	2	2	6	4.5	2	4	9	4.5	sig
prot1642	204	1	3	9	15	9	3	27	9	sig
prot1643	223	2	2	2.4	2.4	0	1	1.2	1.2	ns
prot1644	298	0	0	4	4	3	2	6	4	ns
prot1645	194	3	6	7.5	4.5	3	3	4.5	4.5	sig
prot1646	77	0	2	3	3	3	2	3	3	ns
prot1647	166	2	1	3.6	1.2	2	3	0	4.8	ns
prot1648	418	1	2	4	6	4	0	8	6	ns
prot1649	418	0	3	0	1.5	0	2	1.5	1.5	ns
prot1650	127	3	2	0	6	0	1	3	15	ns
prot1651	279	4	1	1.2	2.4	3	2	2.4	2.4	ns
prot1652	181	1	2	4	6	4	1	6	0	ns
prot1653	129	0	2	1.5	3	0	0	0	0	ns
prot1654	161	1	0	3	3	2	0	3	0	ns
prot1655	126	1	1	6	1.2	1	0	2.4	4.8	ns
prot1656	326	3	2	2	4	2	0	4	2	ns
prot1657	207	3	3	1.5	6	0	0	0	3	ns
prot1658	191	3	1	0	6	1	2	0	3	ns
prot1659	238	1	1	1.2	0	1	1	1.2	2.4	ns
prot1660	210	5	0	6	8	2	4	0	4	ns
prot1661	331	0	2	1.5	4.5	4	3	0	4.5	ns
prot1662	574	1	3	9	12	3	0	3	6	ns
prot1663	455	3	2	1.2	3.6	1	1	3.6	1.2	ns
prot1664	553	1	1	4	0	2	0	0	2	ns
prot1665	522	2	1	0	1.5	2	4	1.5	3	ns
prot1666	325	1	0	3	0	1	0	3	6	ns
prot1667	208	1	3	3.6	0	3	1	2.4	3.6	ns
prot1668	232	2	3	2	4	4	2	8	2	sig
prot1669	219	1	5	3	3	0	2	3	1.5	ns
prot1670	409	0	1	12	3	1	2	3	9	ns
prot1671	233	2	2	0	4.8	2	0	2.4	1.2	ns
prot1672	772	2	1	2	4	2	2	6	6	ns
prot1673	360	2	1	6	1.5	3	1	1.5	0	ns
prot1674	439	1	1	3	0	2	4	3	0	ns
prot1675	442	4	1	3.6	1.2	0	0	3.6	0	ns
prot1676	138	0	1	4	0	1	2	4	2	ns
prot1677	106	1	1	0	0	2	2	6	9	sig
prot1678	370	2	3	0	3	3	1	6	3	ns
prot1679	629	2	0	0	1.2	2	2	7.2	7.2	sig
prot1680	187	1	1	6	4	1	1	6	2	ns
prot1681	596	1	0	3	0	1	2	3	0	ns
prot1682	255	1	0	3	6	0	2	0	6	ns
prot1683	92	7	9	7.2	6	8	8	12	9.6	sig
prot1684	171	2	4	12	4	4	4	4	10	ns
prot1685	165	7	5	12	7.5	3	6	0	12	ns
prot1686	148	2	4	15	9	3	3	6	24	sig
prot1687	229	2	2	4.8	1.2	3	4	1.2	2.4	ns
prot1688	123	3	1	12	2	2	1	2	4	ns
prot1689	77	3	2	4.5	6	2	1	4.5	1.5	ns
prot1690	465	1	2	6	9	3	1	6	9	ns
prot1691	279	0	1	2.4	1.2	1	1	0	0	ns
prot1692	278	1	3	4	4	3	2	8	4	ns
prot1693	119	3	2	1.5	6	0	3	1.5	3	ns
prot1694	148	3	4	3	3	1	0	6	6	ns
prot1695	72	1	1	1.2	4.8	0	3	7.2	1.2	ns
prot1696	353	0	2	4	4	5	4	2	2	sig
prot1697	196	1	3	1.5	6	1	0	3	3	ns
prot1698	174	1	1	6	3	4	3	3	0	ns
prot1699	126	4	1	0	7.2	2	2	7.2	1.2	ns
prot1700	235	2	3	2	0	1	0	4	6	ns
prot1701	235	1	3	1.5	3	1	0	0	3	ns
prot1702	110	0	3	0	3	1	2	3	3	ns
prot1703	188	1	2	1.2	1.2	1	3	6	6	ns
prot1704	225	1	1	4	2	2	0	0	4	ns
prot1705	138	0	1	4.5	1.5	2	0	3	3	ns
prot1706	174	2	2	6	0	2	5	9	3	ns
prot1707	672	0	1	0	1.2	2	0	1.2	2.4	ns
prot1708	84	1	2	10	4	3	2	6	8	ns
prot1709	107	1	1	1.5	1.5	2	2	3	1.5	ns
prot1710	146	0	2	0	3	3	3	0	6	ns
prot1711	183	3	3	3.6	2.4	1	1	1.2	3.6	ns
prot1712	555	1	0	0	4	1	5	2	2	sig
prot1713	467	1	0	0	1.5	3	1	0	1.5	ns
prot1714	265	0	0	3	0	3	0	6	3	ns
prot1715	598	0	0	2.4	2.4	6	6	3.6	7.2	sig
prot1716	317	1	6	6	2	3	2	4	4	ns
prot1717	196	1	0	3	3	2	3	4.5	3	sig
prot1718	267	2	2	0	3	0	1	3	3	ns
prot1719	612	1	2	1.2	3.6	2	2	2.4	7.2	sig
prot1720	62	5	2	2	4	2	1	4	0	ns
prot1721	77	3	2	1.5	6	0	2	1.5	0	ns
prot1722	68	4	0	6	0	1	1	0	0	ns
prot1723	632	2	1	3.6	3.6	4	0	0	1.2	ns
prot1724	230	1	2	0	6	2	1	0	6	ns
prot1725	133	3	1	0	1.5	0	3	1.5	0	ns
prot1726	334	1	1	0	6	1	0	3	6	ns
prot1727	311	3	1	0	1.2	1	0	1.2	1.2	ns
prot1728	563	1	3	2	2	2	2	12	4	sig
prot1729	327	1	3	3	0	3	1	1.5	1.5	ns
prot1730	144	3	0	9	3	1	3	0	3	ns
prot1731	668	2	3	1.2	8.4	0	2	1.2	2.4	ns
prot1732	85	2	1	0	8	1	2	2	4	ns
prot1733	102	3	0	0	3	0	1	1.5	1.5	ns
prot1734	508	2	3	6	0	0	2	3	9	ns
prot1735	226	2	0	0	0	0	2	2.4	0	ns
prot1736	676	1	0	2	6	1	0	6	2	ns
prot1737	539	0	0	1.5	3	2	1	1.5	1.5	ns
prot1738	295	3	1	6	0	1	1	0	6	ns
prot1739	224	3	2	2.4	1.2	3	6	7.2	3.6	sig
prot1740	2292	1	0	2	0	1	2	4	2	sig
prot1741	170	2	3	1.5	6	4	4	9	7.5	sig
prot1742	134	0	1	12	6	0	1	6	6	ns
prot1743	255	1	4	2.4	1.2	4	2	2.4	6	sig
prot1744	304	1	8	4	10	3	6	6	14	ns
prot1745	237	2	1	1.5	6	0	4	4.5	6	ns
prot1746	105	3	0	6	9	1	3	3	0	ns
prot1747	69	0	1	0	3.6	8	2	2.4	2.4	sig
prot1748	247	2	1	2	6	3	0	8	4	ns
prot1749	99	3	1	4.5	4.5	5	4	4.5	3	ns
prot1750	116	1	2	0	0	0	3	9	15	ns
prot1751	152	1	1	2.4	0	1	1	2.4	0	ns
prot1752	225	2	3	2	12	0	0	6	2	ns
prot1753	147	1	1	3	3	2	5	0	3	ns
prot1754	125	1	1	3	3	3	0	6	6	ns
prot1755	90	3	1	3.6	0	4	2	8.4	4.8	sig
prot1756	237	0	2	4	2	3	4	10	4	ns
prot1757	66	2	0	0	3	3	3	4.5	1.5	ns
prot1758	264	4	1	0	9	2	2	3	9	ns
prot1759	137	1	4	3.6	2.4	4	4	2.4	4.8	sig
prot1760	511	1	5	0	4	2	3	2	6	ns
prot1761	141	2	1	4.5	0	2	2	3	9	sig
prot1762	280	0	1	6	9	2	1	9	9	ns
prot1763	302	2	4	2.4	1.2	0	0	1.2	2.4	ns
prot1764	74	0	2	0	2	0	0	0	2	ns
prot1765	171	2	0	0	1.5	0	1	1.5	0	ns
prot1766	95	0	1	12	9	3	1	3	3	ns
prot1767	367	1	4	1.2	1.2	1	1	0	2.4	ns
prot1768	144	2	3	0	4	3	3	6	6	sig
prot1769	664	3	2	0	0	2	3	4.5	3	ns
prot1770	179	2	2	6	6	3	2	9	6	sig
prot1771	114	0	0	2.4	0	2	2	1.2	0	ns
prot1772	161	5	2	2	2	2	0	4	0	ns
prot1773	205	1	1	0	0	1	2	1.5	1.5	ns
prot1774	305	4	1	6	9	1	1	0	9	ns
prot1775	416	2	0	2.4	1.2	1	1	2.4	0	ns
prot1776	397	0	0	2	4	0	2	2	0	ns
prot1777	224	2	0	0	3	0	1	1.5	4.5	ns
prot1778	314	2	1	12	0	1	1	3	3	sig
prot1779	174	0	1	0	2.4	3	0	3.6	0	ns
prot1780	416	0	0	2	0	0	0	2	0	ns
prot1781	131	1	0	3	0	2	2	3	3	sig
prot1782	107	1	0	3	6	2	4	0	6	ns
prot1783	163	1	1	1.2	0	3	3	3.6	7.2	sig
prot1784	564	1	1	2	2	1	2	2	2	ns
prot1785	208	3	1	3	0	0	0	3	0	ns
prot1786	135	0	2	9	0	2	2	6	9	sig
prot1787	3394	0	3	3.6	3.6	2	3	7.2	1.2	ns
prot1788	1957	1	0	2	4	4	0	0	2	ns
prot1789	1088	1	0	9	3	1	1	4.5	4.5	ns
prot1790	424	4	2	9	6	4	5	6	6	sig
prot1791	1035	4	2	1.2	1.2	4	2	0	1.2	ns
prot1792	926	1	0	2	0	0	0	2	2	ns
prot1793	1669	1	0	3	1.5	1	2	1.5	1.5	ns
prot1794	201	1	1	6	6	0	1	15	6	ns
prot1795	539	1	0	4.8	2.4	2	4	2.4	4.8	sig
prot1796	638	0	1	4	0	0	0	2	4	ns
prot1797	225	6	5	4.5	3	5	4	7.5	7.5	ns
prot1798	319	6	7	9	18	2	4	9	6	ns
prot1799	520	2	2	2.4	1.2	2	4	2.4	3.6	ns
prot1800	785	2	6	6	8	4	2	8	6	ns
prot1801	629	4	1	4.5	7.5	2	3	3	4.5	ns
prot1802	341	2	1	0	0	1	1	3	9	ns
prot1803	412	1	2	0	1.2	0	2	1.2	0	ns
prot1804	308	0	0	2	0	0	2	2	4	ns
prot1805	743	2	1	1.5	0	2	0	0	1.5	ns
prot1806	470	2	1	0	0	3	3	9	9	sig
prot1807	1140	3	1	2.4	1.2	1	0	0	0	ns
prot1808	1466	1	0	0	0	0	1	6	6	ns
prot1809	254	3	1	0	6	2	1	1.5	3	ns
prot1810	257	3	3	3	12	1	3	3	0	ns
prot1811	375	1	3	1.2	2.4	3	9	3.6	10.8	sig
prot1812	1882	2	0	4	8	2	1	8	6	ns
prot1813	1300	0	1	1.5	0	0	0	0	0	ns
prot1814	444	2	5	9	9	1	1	6	6	sig
prot1815	832	2	0	2.4	3.6	0	1	1.2	4.8	ns
prot1816	582	0	0	6	2	2	1	2	2	ns
prot1817	280	0	1	0	0	1	1	0	6	ns
prot1818	1244	2	2	6	0	2	2	6	6	sig
prot1819	276	2	1	1.2	0	6	4	3.6	3.6	sig
prot1820	623	1	1	4	2	0	1	2	4	ns
prot1821	450	1	2	3	0	1	0	3	0	ns
prot1822	247	2	0	3	6	0	2	9	0	ns
prot1823	387	2	1	4.8	0	0	1	2.4	2.4	ns
prot1824	662	1	0	0	4	2	3	4	8	sig
prot1825	743	0	1	0	3	2	1	1.5	1.5	ns
prot1826	874	1	2	3	3	1	1	0	3	ns
prot1827	1301	2	0	0	0	3	3	3.6	3.6	sig
prot1828	274	6	4	2	6	1	1	6	4	ns
prot1829	551	2	3	1.5	7.5	1	0	3	1.5	ns
prot1830	447	3	1	9	0	1	2	0	6	ns
prot1831	154	5	0	0	1.2	2	1	2.4	6	ns
prot1832	210	1	1	6	6	0	1	2	4	ns
prot1833	290	2	4	0	0	3	1	3	3	ns
prot1834	220	1	2	12	18	4	2	9	6	sig
prot1835	184	2	1	2.4	4.8	4	6	6	3.6	ns
prot1836	168	1	1	2	4	1	3	4	0	ns
prot1837	102	2	5	1.5	9	4	3	1.5	1.5	ns
prot1838	327	1	3	0	21	2	2	0	3	ns
prot1839	962	2	6	3.6	3.6	2	2	1.2	3.6	ns
prot1840	556	0	0	6	2	0	3	0	4	ns
prot1841	374	0	2	6	7.5	0	4	4.5	1.5	ns
prot1842	728	2	4	6	6	1	2	3	0	ns
prot1843	243	3	2	2.4	1.2	0	1	3.6	1.2	ns
prot1844	127	3	2	0	0	0	2	2	4	ns
prot1845	519	1	1	1.5	3	0	2	6	3	ns
prot1846	492	1	2	3	9	3	2	6	12	sig
prot1847	233	1	3	1.2	2.4	1	3	1.2	0	ns
prot1848	287	0	0	0	0	1	2	8	2	sig
prot1849	337	0	1	0	4.5	0	1	1.5	3	ns
prot1850	404	2	0	6	0	2	2	12	6	sig
prot1851	3175	0	1	1.2	0	1	2	2.4	0	ns
prot1852	243	3	0	2	2	0	2	0	0	ns
prot1853	275	0	4	3	1.5	2	4	3	0	ns
prot1854	648	6	1	3	6	0	3	3	3	ns
prot1855	172	3	0	0	0	0	1	3.6	3.6	ns
prot1856	283	4	2	6	0	2	2	4	10	ns
prot1857	159	4	6	4.5	1.5	1	0	1.5	9	ns
prot1858	372	0	2	0	6	1	3	0	6	ns
prot1859	174	3	6	4.8	6	2	4	1.2	7.2	ns
prot1860	182	1	2	0	6	4	4	6	6	sig
prot1861	251	5	5	4.5	4.5	1	1	3	0	ns
prot1862	1009	3	3	3	0	3	12	9	27	sig
prot1863	233	1	1	0	2.4	0	4	0	1.2	ns
prot1864	158	1	1	2	2	2	2	2	8	ns
prot1865	200	3	4	3	1.5	3	2	1.5	0	ns
prot1866	292	1	1	6	3	0	0	3	6	ns
prot1867	399	2	0	0	0	0	1	2.4	3.6	ns
prot1868	229	2	4	0	4	0	0	2	6	ns
prot1869	228	2	0	3	7.5	2	4	1.5	3	ns
prot1870	445	2	1	6	9	2	0	6	9	ns
prot1871	334	5	0	3.6	1.2	3	1	3.6	4.8	ns
prot1872	848	3	4	0	2	0	2	6	6	ns
prot1873	151	2	4	0	4.5	0	1	3	0	ns
prot1874	1410	2	1	6	9	2	2	0	0	ns
prot1875	164	1	3	0	3.6	3	1	3.6	1.2	ns
prot1876	114	0	1	0	6	1	0	2	2	ns
prot1877	262	1	2	1.5	4.5	1	3	0	7.5	ns
prot1878	174	0	1	9	6	12	3	18	9	sig
prot1879	987	2	1	1.2	0	0	0	2.4	1.2	ns
prot1880	170	2	4	2	8	1	4	2	6	ns
prot1881	399	6	3	6	3	0	1	0	6	ns
prot1882	504	1	4	6	3	1	0	3	0	ns
prot1883	359	0	2	2.4	0	1	0	2.4	0	ns
prot1884	85	0	3	0	0	1	1	4	2	sig
prot1885	186	0	2	0	0	1	0	0	1.5	ns
prot1886	231	1	0	6	6	0	0	6	3	ns
prot1887	161	0	0	0	3.6	0	3	0	3.6	ns
prot1888	296	1	0	2	4	0	1	4	0	ns
prot1889	362	3	0	10.5	4.5	0	2	1.5	0	ns
prot1890	492	1	1	6	0	0	1	6	0	ns
prot1891	240	2	1	3.6	0	3	3	7.2	3.6	sig
prot1892	587	2	1	0	0	1	0	2	0	ns
prot1893	523	3	1	0	0	0	0	3	1.5	ns
prot1894	979	0	0	6	0	2	4	15	6	sig
prot1895	2381	0	1	0	0	1	0	2.4	1.2	ns
prot1896	246	1	1	2	6	1	1	2	0	ns
prot1897	309	1	1	1.5	3	2	1	0	0	ns
prot1898	214	1	0	3	0	0	0	9	0	ns
prot1899	659	2	4	2.4	0	1	1	1.2	2.4	ns
prot1900	185	2	2	6	0	2	2	4	4	sig
prot1901	201	0	3	3	0	2	2	9	3	sig
prot1902	464	1	1	0	6	3	3	18	9	sig
prot1903	298	1	0	3.6	2.4	1	0	0	0	ns
prot1904	502	1	1	0	6	6	3	6	6	sig
prot1905	295	1	1	1.5	0	0	1	1.5	0	ns
prot1906	1921	0	1	0	0	0	0	6	6	ns
prot1907	900	1	0	0	1.2	0	1	2.4	1.2	ns
prot1908	1567	2	0	4	8	2	2	0	2	ns
prot1909	659	3	0	1.5	0	2	1	0	0	ns
prot1910	909	3	1	9	6	1	4	3	0	ns
prot1911	193	0	4	3.6	2.4	3	1	3.6	0	ns
prot1912	431	0	0	0	2	4	2	4	8	sig
prot1913	118	1	0	1.5	0	3	3	4.5	4.5	sig
prot1914	229	1	3	18	0	2	2	9	9	ns
prot1915	232	0	2	3.6	1.2	1	3	1.2	3.6	ns
prot1916	267	0	1	2	2	3	0	0	4	ns
prot1917	266	0	2	1.5	0	1	2	0	0	ns
prot1918	183	2	2	6	3	1	2	9	3	ns
prot1919	909	1	3	2.4	2.4	4	2	2.4	1.2	ns
prot1920	219	4	4	0	4	1	1	6	4	ns
prot1921	141	1	1	1.5	1.5	14	4	9	3	sig
prot1922	154	1	3	6	6	2	2	6	3	ns
prot1923	243	0	3	0	0	0	1	0	0	ns
prot1924	135	2	1	4	0	3	1	4	0	ns
prot1925	315	0	1	3	0	2	2	1.5	1.5	sig
prot1926	517	0	0	0	9	2	4	18	6	sig
prot1927	127	1	0	2.4	1.2	2	0	0	1.2	ns
prot1928	439	1	1	0	6	2	3	6	6	ns
prot1929	398	1	2	1.5	3	2	2	3	3	sig
prot1930	462	3	0	0	12	3	2	0	3	ns
prot1931	202	2	3	1.2	0	0	2	6	3.6	ns
prot1932	114	0	1	2	2	1	0	0	4	ns
prot1933	137	2	1	6	1.5	1	0	0	3	ns
prot1934	124	2	3	6	9	0	1	0	3	ns
prot1935	641	1	1	2.4	2.4	0	2	0	0	ns
prot1936	415	2	1	2	0	2	5	4	10	sig
prot1937	448	1	3	0	0	0	1	1.5	1.5	ns
prot1938	572	1	1	0	0	2	4	6	6	sig
prot1939	819	1	1	0	3.6	0	0	3.6	1.2	ns
prot1940	365	0	0	2	2	2	2	4	0	ns
prot1941	600	1	1	3	0	2	1	0	0	ns
prot1942	692	0	0	3	0	1	2	3	0	ns
prot1943	244	1	0	2.4	2.4	5	2	4.8	2.4	sig
prot1944	203	1	1	2	2	0	0	2	0	ns
prot1945	383	2	1	0	1.5	1	0	1.5	0	ns
prot1946	208	0	0	3	0	1	1	6	0	ns
prot1947	292	2	3	2.4	0	6	2	9.6	7.2	sig
prot1948	288	2	0	4	4	0	2	4	6	ns
prot1949	111	1	0	1.5	0	1	0	1.5	1.5	ns
prot1950	309	0	3	6	0	0	1	3	0	ns
prot1951	555	1	4	1.2	2.4	2	4	2.4	2.4	sig
prot1952	719	2	1	0	0	0	1	2	6	ns
prot1953	548	3	3	1.5	1.5	2	5	6	6	sig
prot1954	209	0	2	6	6	1	3	0	0	ns
prot1955	561	0	0	0	0	6	9	3.6	3.6	sig
prot1956	575	4	1	0	2	0	2	6	0	ns
prot1957	193	3	1	4.5	6	4	1	1.5	0	ns
prot1958	476	0	0	0	12	0	1	6	3	ns
prot1959	426	0	0	0	3.6	3	3	3.6	3.6	sig
prot1960	210	1	0	0	0	1	3	4	2	ns
prot1961	167	2	2	1.5	1.5	1	1	0	1.5	ns
prot1962	255	1	0	3	0	0	0	6	3	ns
prot1963	259	0	2	0	1.2	0	1	1.2	0	ns
prot1964	828	1	1	4	2	2	2	4	4	ns
prot1965	491	0	1	6	0	1	1	0	0	ns
prot1966	116	2	0	0	0	3	1	3	0	ns
prot1967	392	1	1	0	2.4	0	1	1.2	1.2	ns
prot1968	278	0	2	0	2	2	2	4	4	sig
prot1969	275	1	2	1.5	3	2	2	7.5	3	sig
prot1970	542	0	0	3	0	2	2	6	6	sig
prot1971	303	1	1	1.2	0	2	2	1.2	1.2	ns
prot1972	206	2	1	4	2	1	3	0	0	ns
prot1973	575	0	1	1.5	0	0	2	1.5	0	ns
prot1974	882	0	1	0	0	0	1	3	3	ns
prot1975	503	3	2	1.2	0	0	0	0	0	ns
prot1976	350	0	1	2	4	1	0	2	4	ns
prot1977	277	1	0	1.5	3	1	2	1.5	3	ns
prot1978	251	3	0	3	3	2	0	6	3	ns
prot1979	223	0	0	0	1.2	1	0	1.2	1.2	ns
prot1980	109	3	5	4	8	5	1	2	6	ns
prot1981	1093	2	1	3	3	2	2	3	6	sig
prot1982	123	4	0	6	6	1	3	3	0	ns
prot1983	160	1	1	2.4	2.4	1	2	1.2	0	ns
prot1984	160	1	0	0	2	3	2	6	6	ns
prot1985	433	1	5	4.5	3	2	0	7.5	3	ns
prot1986	214	1	2	6	12	1	2	9	9	ns
prot1987	114	1	1	3.6	0	1	0	1.2	6	ns
prot1988	178	2	2	4	2	4	5	2	4	ns
prot1989	248	2	1	0	0	2	2	6	3	sig
prot1990	49	4	0	12	6	1	1	12	3	ns
prot1991	86	2	4	2.4	2.4	1	1	0	6	ns
prot1992	335	3	1	2	2	1	0	2	2	ns
prot1993	171	2	2	3	4.5	3	1	4.5	4.5	ns
prot1994	214	3	2	0	6	1	3	3	3	ns
prot1995	108	1	0	0	1.2	1	1	1.2	1.2	sig
prot1996	115	0	0	2	2	1	0	2	0	ns
prot1997	96	1	2	1.5	3	1	2	3	0	ns
prot1998	82	0	0	9	0	2	1	9	0	ns
prot1999	365	1	1	0	4.8	2	4	4.8	4.8	sig
[truncated: 1,549 more rows]
