# Supplementary material for: Protein complex-based analysis is resistant to the obfuscating consequences of batch effects --- a case study in clinical proteomics
Source: BMC Genomics. 2017 Mar 14;18(Suppl 2):142. doi: 10.1186/s12864-017-3490-3 (PMC5374662; doi:10.1186/s12864-017-3490-3)
Supplement: Supplementary file 2 — Simulated data D2.2H. (ZIP 3730 kb) [file 12864_2017_3490_MOESM2_ESM.zip › D2.2.384.txt]

protLen	X0	X0.1	X0.2	X0.3	X1	X1.1	X1.2	X1.3	sig
prot1	1338	934	875	1860	1818	887	902	1806	1760	ns
prot2	2199	26	27	57	39	105	96	135	157.5	sig
prot3	1538	32	28	102	108	32	35	105	87	ns
prot4	2319	24	23	33.6	30	16	19	24	33.6	ns
prot5	1392	47	44	92	68	48	49	74	88	ns
prot6	1985	32	38	43.5	39	33	30	58.5	66	ns
prot7	1262	36	55	165	144	55	48	180	129	ns
prot8	3862	11	26	20.4	13.2	14	15	16.8	20.4	ns
prot9	1295	50	50	72	80	54	40	78	94	ns
prot10	4287	10	11	16.5	13.5	13	11	22.5	27	ns
prot11	1277	46	47	126	126	38	45	126	114	ns
prot12	3587	4	9	10.8	3.6	8	9	4.8	8.4	ns
prot13	774	66	68	138	154	243	243	360	432	sig
prot14	1960	5	4	12	4.5	21	21	9	18	sig
prot15	858	59	75	165	177	93	92	312	330	sig
prot16	693	83	68	88.8	104.4	78	80	99.6	82.8	ns
prot17	748	70	60	126	122	130	99	208	202	sig
prot18	875	45	37	75	66	83	112	132	145.5	sig
prot19	1755	17	10	39	63	10	12	30	33	ns
prot20	839	30	40	49.2	43.2	31	31	39.6	50.4	ns
prot21	857	24	24	70	64	29	23	48	36	ns
prot22	1248	31	25	39	28.5	28	32	51	36	ns
prot23	1308	22	13	60	54	26	10	63	66	ns
prot24	1260	17	15	21.6	19.2	15	15	30	15.6	ns
prot25	1487	3	8	14	18	10	15	24	30	sig
prot26	477	85	73	139.5	117	100	88	136.5	156	ns
prot27	1324	11	24	87	96	29	14	66	84	ns
prot28	997	16	20	16.8	32.4	15	13	30	28.8	ns
prot29	623	122	107	246	214	187	191	406	374	sig
prot30	657	94	101	139.5	160.5	87	98	135	126	ns
prot31	1735	11	9	39	42	26	26	84	72	sig
prot32	904	6	23	10.8	12	11	14	4.8	15.6	ns
prot33	446	184	207	374	332	227	235	520	456	sig
prot34	262	166	174	246	291	160	177	322.5	262.5	ns
prot35	682	103	109	348	345	107	99	312	342	ns
prot36	742	50	46	73.2	43.2	55	61	56.4	55.2	ns
prot37	630	34	42	88	90	51	66	88	148	sig
prot38	672	24	23	52.5	46.5	29	36	28.5	46.5	ns
prot39	1056	27	25	75	90	36	22	90	75	ns
prot40	1098	18	20	21.6	25.2	17	20	22.8	18	ns
prot41	1192	5	12	24	24	32	28	64	60	sig
prot42	1888	12	11	6	12	22	20	22.5	36	sig
prot43	500	165	158	501	519	159	172	462	501	ns
prot44	610	51	51	66	61.2	45	54	56.4	90	ns
prot45	543	38	42	64	68	37	33	64	80	ns
prot46	685	26	33	48	25.5	26	34	49.5	22.5	ns
prot47	546	29	23	60	90	36	56	180	210	sig
prot48	1311	14	9	6	15.6	16	11	13.2	16.8	ns
prot49	1047	18	17	18	24	24	22	48	40	sig
prot50	491	130	134	181.5	199.5	145	128	205.5	178.5	ns
prot51	654	66	67	249	234	78	92	306	303	sig
prot52	639	80	56	86.4	49.2	56	68	68.4	87.6	ns
prot53	740	55	53	116	106	53	50	112	90	ns
prot54	1143	16	15	27	30	17	19	27	31.5	ns
prot55	966	19	16	45	63	17	17	24	54	ns
prot56	1042	20	13	10.8	14.4	13	12	8.4	16.8	ns
prot57	2166	11	8	14	10	4	9	20	12	ns
prot58	443	26	33	51	42	108	81	117	99	sig
prot59	589	33	17	84	75	19	21	60	75	ns
prot60	740	19	22	27.6	30	27	13	22.8	37.2	ns
prot61	532	21	25	58	28	18	22	50	26	ns
prot62	740	7	5	16.5	16.5	5	7	18	15	ns
prot63	727	13	19	18	39	11	7	36	27	ns
prot64	1585	7	6	4.8	6	6	11	4.8	6	ns
prot65	479	239	197	406	426	212	193	426	442	ns
prot66	364	149	142	235.5	196.5	133	141	228	232.5	ns
prot67	433	157	154	447	477	232	216	711	732	sig
prot68	346	128	149	157.2	189.6	147	125	168	178.8	ns
prot69	545	87	94	162	196	190	198	348	384	sig
prot70	472	82	74	117	105	68	83	97.5	123	ns
prot71	478	46	55	135	150	51	38	135	153	ns
prot72	413	59	47	61.2	52.8	38	65	60	57.6	ns
prot73	496	40	40	92	100	33	42	68	86	ns
prot74	630	37	29	58.5	58.5	147	105	180	175.5	sig
prot75	544	17	33	69	96	31	26	72	78	ns
prot76	880	11	16	15.6	20.4	11	10	10.8	10.8	ns
prot77	684	10	8	30	40	9	9	22	14	ns
prot78	988	16	8	15	16.5	13	9	10.5	10.5	ns
prot79	430	60	59	183	195	58	69	207	213	ns
prot80	707	30	28	30	48	26	33	27.6	33.6	ns
prot81	418	29	34	44	36	21	28	48	58	ns
prot82	820	13	17	27	21	22	22	33	33	sig
prot83	1450	15	4	57	15	13	9	18	33	ns
prot84	500	83	72	87.6	87.6	123	96	147.6	160.8	sig
prot85	451	53	59	134	118	50	52	90	152	ns
prot86	757	35	19	31.5	25.5	54	87	148.5	112.5	sig
prot87	539	29	29	75	81	23	28	57	87	ns
prot88	455	22	17	26.4	28.8	28	11	26.4	15.6	ns
prot89	646	15	16	18	28	27	23	72	90	sig
prot90	533	14	12	19.5	16.5	11	15	15	16.5	ns
prot91	1101	6	2	15	33	5	3	18	3	ns
prot92	375	192	192	213.6	204	186	168	198	194.4	ns
prot93	477	115	109	250	224	100	127	226	234	ns
prot94	440	63	66	148.5	105	100	114	147	153	sig
prot95	445	63	57	225	171	62	62	237	204	ns
prot96	373	45	48	57.6	70.8	90	74	84	84	sig
prot97	606	38	22	54	74	40	38	70	60	ns
prot98	343	20	27	33	36	21	15	37.5	40.5	ns
prot99	403	24	17	45	54	18	27	75	69	ns
prot100	591	22	17	20.4	30	21	23	26.4	24	ns
prot101	641	13	15	22	30	14	16	22	36	sig
prot102	583	14	10	7.5	12	34	22	60	33	sig
prot103	544	4	6	21	45	11	10	33	15	ns
prot104	2137	7	6	3.6	13.2	5	4	4.8	9.6	ns
prot105	375	29	41	80	74	44	42	48	72	ns
prot106	454	37	32	58.5	42	30	40	42	57	ns
prot107	472	37	35	93	117	32	36	75	99	ns
prot108	517	44	33	46.8	43.2	49	53	52.8	48	sig
prot109	464	34	29	40	52	24	23	44	44	ns
prot110	637	16	19	33	28.5	23	29	43.5	60	sig
prot111	423	24	22	48	54	25	27	81	93	sig
prot112	414	12	12	15.6	22.8	14	13	14.4	15.6	ns
prot113	898	10	19	34	26	15	17	28	26	ns
prot114	498	13	12	13.5	18	18	14	16.5	15	ns
prot115	580	18	14	39	51	24	51	144	198	sig
prot116	448	7	12	18	12	13	14	15.6	12	ns
prot117	569	9	10	20	26	7	14	8	26	ns
prot118	1032	2	10	7.5	4.5	4	6	13.5	9	sig
prot119	357	115	92	303	267	107	97	291	336	ns
prot120	231	63	66	79.2	85.2	60	51	67.2	76.8	ns
prot121	372	57	40	94	112	44	57	88	90	ns
prot122	375	38	46	55.5	85.5	40	43	63	52.5	ns
prot123	507	40	45	84	117	53	31	129	105	ns
prot124	411	36	36	44.4	39.6	31	37	39.6	33.6	ns
prot125	374	23	22	38	52	21	22	46	26	ns
prot126	827	20	13	18	27	20	10	12	25.5	ns
prot127	774	14	10	45	27	27	22	66	45	sig
prot128	576	9	4	8.4	7.2	9	8	6	14.4	ns
prot129	413	15	5	30	22	20	14	36	62	sig
prot130	569	10	6	10.5	18	10	9	22.5	13.5	ns
prot131	590	12	7	45	36	14	6	18	9	ns
prot132	774	12	10	14.4	10.8	6	10	9.6	13.2	ns
prot133	1023	10	7	22	10	6	16	24	16	sig
prot134	803	5	9	3	13.5	6	5	13.5	10.5	ns
prot135	242	58	58	153	162	68	57	168	162	ns
prot136	439	65	53	63.6	68.4	103	110	105.6	112.8	sig
prot137	318	56	54	78	108	60	56	120	94	ns
prot138	278	50	78	84	81	65	63	76.5	91.5	ns
prot139	309	45	38	123	114	42	47	123	114	ns
prot140	568	33	37	38.4	27.6	32	30	42	42	ns
prot141	316	33	38	72	56	40	56	152	104	sig
prot142	283	22	26	46.5	39	32	31	37.5	66	ns
prot143	608	23	24	96	87	32	26	57	72	ns
prot144	673	23	14	24	26.4	29	29	21.6	26.4	ns
prot145	414	20	13	40	38	15	16	32	40	ns
prot146	707	11	18	31.5	22.5	48	34	36	57	sig
prot147	406	25	17	66	60	21	15	39	60	ns
prot148	510	14	13	15.6	13.2	12	10	13.2	20.4	ns
prot149	500	21	13	18	20	14	6	18	22	ns
prot150	350	8	9	16.5	6	6	9	13.5	28.5	ns
prot151	683	15	10	66	48	7	22	42	54	ns
prot152	569	16	11	8.4	6	14	6	14.4	21.6	sig
prot153	450	17	5	16	18	11	13	14	20	ns
prot154	399	17	6	10.5	19.5	9	12	7.5	16.5	ns
prot155	713	6	5	30	33	15	5	27	27	ns
prot156	564	7	13	9.6	16.8	9	12	14.4	15.6	ns
prot157	1149	14	13	14	20	16	12	36	24	sig
prot158	721	3	7	10.5	10.5	8	4	9	9	ns
prot159	260	207	197	573	552	172	209	639	588	ns
prot160	372	144	113	171.6	181.2	118	134	145.2	153.6	ns
prot161	297	86	80	158	174	102	108	212	206	sig
prot162	276	46	47	61.5	58.5	49	46	105	75	ns
prot163	480	31	30	93	93	34	35	75	96	ns
prot164	299	39	20	39.6	44.4	36	42	32.4	45.6	ns
prot165	317	33	29	74	62	72	108	132	186	sig
prot166	437	21	25	33	36	31	14	33	34.5	ns
prot167	537	20	26	45	69	14	16	69	63	ns
prot168	228	26	14	30	32.4	15	18	24	12	ns
prot169	289	18	13	52	38	15	26	50	30	ns
prot170	341	16	18	36	22.5	51	60	76.5	67.5	sig
prot171	445	22	13	66	48	34	26	108	72	sig
prot172	458	11	8	16.8	15.6	14	15	18	15.6	ns
prot173	450	11	8	22	12	5	11	18	22	ns
prot174	588	9	12	25.5	19.5	12	11	13.5	16.5	ns
prot175	761	18	20	33	57	16	8	54	39	ns
prot176	519	10	12	12	10.8	10	12	14.4	14.4	ns
prot177	1216	13	10	14	18	10	11	20	20	ns
prot178	605	11	20	4.5	13.5	8	11	12	10.5	ns
prot179	748	12	7	51	27	10	15	33	15	ns
prot180	460	8	8	6	6	9	8	19.2	12	ns
prot181	645	9	4	20	18	16	16	4	22	sig
prot182	528	6	5	6	19.5	10	8	6	9	ns
prot183	958	6	6	21	18	6	4	15	15	ns
prot184	4213	0	3	2.4	6	4	1	6	2.4	ns
prot185	1921	6	5	0	6	3	3	2	12	ns
prot186	333	148	155	207	225	156	130	210	222	ns
prot187	229	106	116	282	288	107	107	348	261	ns
prot188	413	51	49	50.4	73.2	39	49	52.8	56.4	ns
prot189	437	51	39	62	78	50	34	88	130	sig
prot190	459	22	36	51	37.5	29	27	42	46.5	ns
prot191	170	26	44	87	81	39	36	90	111	ns
prot192	200	40	35	45.6	44.4	81	68	103.2	84	sig
prot193	396	31	40	56	36	42	38	46	62	ns
prot194	219	26	16	21	31.5	22	24	31.5	33	ns
prot195	509	22	17	48	66	32	20	72	87	ns
prot196	255	15	21	24	32.4	22	25	26.4	27.6	ns
prot197	343	16	17	30	16	14	14	36	42	ns
prot198	453	11	23	31.5	25.5	14	16	21	27	ns
prot199	418	17	16	66	51	22	13	42	60	ns
prot200	506	8	17	13.2	12	9	20	8.4	16.8	ns
prot201	545	15	12	28	22	13	23	28	28	ns
prot202	406	3	19	18	21	5	17	12	10.5	ns
prot203	586	17	17	42	42	14	13	51	51	ns
prot204	570	8	7	9.6	8.4	12	7	14.4	16.8	ns
prot205	868	7	7	22	20	14	10	26	20	ns
prot206	508	6	7	9	12	11	9	9	19.5	ns
prot207	715	8	9	30	42	6	4	15	27	ns
prot208	622	8	11	4.8	9.6	14	11	10.8	13.2	ns
prot209	463	3	6	26	10	6	12	22	10	ns
prot210	756	7	7	4.5	9	12	18	6	15	sig
prot211	520	3	2	15	27	7	8	15	33	sig
prot212	858	6	4	7.2	9.6	2	6	13.2	8.4	ns
prot213	463	4	3	12	4	5	6	6	6	ns
prot214	248	79	86	114	103.5	65	87	124.5	105	ns
prot215	386	59	58	153	165	74	81	282	297	sig
prot216	252	45	41	70.8	62.4	50	52	51.6	46.8	ns
prot217	271	52	57	128	104	54	42	90	78	ns
prot218	367	47	39	63	73.5	45	34	64.5	67.5	ns
prot219	335	37	43	132	138	28	39	120	135	ns
prot220	600	34	24	43.2	38.4	36	31	31.2	48	ns
prot221	232	38	39	92	64	70	64	128	152	sig
prot222	273	37	35	55.5	46.5	30	45	51	57	ns
prot223	243	33	28	99	90	37	40	111	90	ns
prot224	223	34	22	37.2	27.6	84	69	82.8	97.2	sig
prot225	250	25	29	36	52	23	23	70	60	ns
prot226	223	24	30	37.5	43.5	25	19	43.5	34.5	ns
prot227	289	25	28	117	93	28	29	63	81	ns
prot228	378	29	25	22.8	21.6	26	23	30	25.2	ns
prot229	410	21	12	34	26	21	22	50	34	ns
prot230	389	23	17	25.5	42	29	24	42	22.5	ns
prot231	610	14	12	75	30	13	18	51	45	ns
prot232	243	11	17	9.6	16.8	48	63	43.2	50.4	sig
prot233	397	11	9	26	34	16	17	44	14	ns
prot234	229	12	10	9	13.5	27	36	67.5	31.5	sig
prot235	321	16	12	33	36	7	12	45	33	ns
prot236	447	10	11	16.8	16.8	13	10	18	13.2	ns
prot237	272	14	12	16	22	7	7	22	16	ns
prot238	645	10	13	13.5	16.5	9	12	16.5	12	ns
prot239	709	10	7	15	24	7	7	6	3	ns
prot240	513	7	11	7.2	12	9	6	14.4	18	ns
prot241	314	4	12	14	16	6	12	24	22	sig
prot242	388	5	8	7.5	16.5	3	3	18	7.5	ns
prot243	956	3	1	33	3	6	8	6	24	sig
prot244	128	234	243	307.2	259.2	231	214	288	265.2	ns
prot245	197	56	69	136	134	108	100	236	188	sig
prot246	334	75	72	103.5	94.5	58	64	103.5	93	ns
prot247	175	35	43	129	144	129	177	432	414	sig
prot248	162	66	61	79.2	74.4	58	79	50.4	73.2	ns
prot249	305	35	32	50	68	36	44	60	68	ns
prot250	312	45	36	70.5	64.5	47	57	75	57	ns
prot251	300	38	33	129	108	68	74	246	192	sig
prot252	127	38	46	51.6	37.2	35	44	39.6	54	ns
prot253	191	22	44	72	64	49	39	66	62	ns
prot254	211	34	25	48	48	62	62	85.5	108	sig
prot255	199	39	24	117	78	49	35	90	78	sig
prot256	266	32	38	42	34.8	40	38	42	44.4	ns
prot257	322	27	23	50	36	27	19	34	56	ns
prot258	313	38	22	36	33	23	27	43.5	37.5	ns
prot259	286	22	21	87	57	17	14	30	66	ns
prot260	265	15	20	8.4	16.8	19	14	14.4	12	ns
prot261	466	13	20	50	52	17	21	58	38	ns
prot262	455	17	13	28.5	27	17	18	19.5	25.5	ns
prot263	185	24	14	42	51	27	38	123	87	sig
prot264	209	21	14	9.6	24	14	14	14.4	26.4	ns
prot265	433	13	17	40	28	22	14	18	34	ns
prot266	247	16	12	22.5	19.5	15	14	22.5	27	ns
prot267	331	14	14	60	66	22	13	33	39	ns
prot268	452	11	17	9.6	19.2	22	27	38.4	43.2	sig
prot269	348	10	9	40	32	11	13	24	28	ns
prot270	533	9	8	10.5	19.5	7	10	12	18	ns
prot271	342	5	12	33	42	9	12	27	36	ns
prot272	229	16	11	12	15.6	36	12	39.6	28.8	sig
prot273	581	7	12	16	18	16	23	40	44	sig
prot274	389	11	10	19.5	16.5	25	16	24	27	sig
prot275	368	12	8	27	21	9	10	45	24	ns
prot276	350	5	7	7.2	10.8	10	21	18	19.2	sig
prot277	502	12	7	20	18	21	8	24	30	sig
prot278	588	7	9	9	15	6	5	10.5	3	ns
prot279	404	7	8	24	15	7	9	15	30	ns
prot280	281	7	6	7.2	2.4	5	5	4.8	4.8	ns
prot281	475	5	6	18	6	9	18	18	20	sig
prot282	264	6	5	10.5	6	7	2	4.5	4.5	ns
prot283	428	8	10	15	15	30	21	54	63	sig
prot284	605	7	5	9.6	10.8	3	9	10.8	4.8	sig
prot285	546	3	4	10	14	4	6	6	10	ns
prot286	393	4	8	12	6	8	8	6	13.5	ns
prot287	651	4	4	24	27	3	5	15	6	ns
prot288	386	6	7	9.6	8.4	5	6	6	6	ns
prot289	127	222	171	416	362	241	253	548	444	sig
prot290	307	139	159	219	205.5	259	261	435	364.5	sig
prot291	151	64	71	225	219	72	69	201	201	ns
prot292	246	35	33	60	45.6	40	37	34.8	38.4	ns
prot293	201	34	32	74	66	30	32	80	86	ns
prot294	295	40	34	49.5	61.5	56	38	67.5	49.5	sig
prot295	377	39	23	93	78	38	57	138	126	sig
prot296	232	30	19	36	38.4	30	30	37.2	42	ns
prot297	333	22	29	42	44	26	29	62	44	ns
prot298	276	22	26	31.5	36	27	24	42	27	ns
prot299	225	18	25	93	117	21	25	48	60	ns
prot300	152	26	24	24	36	23	18	26.4	34.8	ns
prot301	268	29	23	58	40	36	34	76	52	sig
prot302	261	23	29	28.5	30	19	18	25.5	40.5	ns
prot303	234	18	19	45	78	22	27	42	87	ns
prot304	203	20	18	24	20.4	13	21	25.2	27.6	ns
prot305	277	17	18	38	34	31	19	30	34	ns
prot306	224	20	16	30	34.5	32	34	45	45	sig
prot307	260	12	14	45	72	22	17	66	51	ns
prot308	278	25	21	27.6	24	24	21	19.2	20.4	ns
prot309	420	17	19	28	32	16	21	28	24	ns
prot310	424	7	8	25.5	18	18	15	33	21	ns
prot311	219	16	15	54	57	20	11	48	30	ns
prot312	277	14	9	14.4	9.6	16	13	15.6	15.6	ns
prot313	279	9	7	24	10	2	16	22	20	ns
prot314	558	13	12	19.5	19.5	10	14	27	21	ns
prot315	822	8	8	21	24	12	21	99	135	sig
prot316	423	8	15	9.6	14.4	16	22	15.6	16.8	sig
prot317	301	5	12	12	20	8	9	20	24	ns
prot318	477	10	8	15	15	14	14	16.5	9	ns
prot319	354	8	7	51	21	11	11	33	36	ns
prot320	538	7	11	12	6	39	27	18	32.4	sig
prot321	330	10	11	32	8	7	25	22	50	sig
prot322	345	7	8	10.5	16.5	15	13	12	13.5	ns
prot323	290	10	7	12	27	2	7	18	27	ns
prot324	587	8	11	7.2	13.2	22	20	24	15.6	sig
prot325	416	6	5	8	16	7	11	12	10	ns
prot326	806	10	4	15	9	5	7	7.5	10.5	ns
prot327	243	10	7	18	24	13	8	21	30	ns
prot328	674	4	5	10.8	6	6	12	7.2	15.6	ns
prot329	297	3	10	12	16	11	5	4	18	ns
prot330	558	9	9	15	9	21	9	9	40.5	sig
prot331	340	5	3	6	36	3	7	9	24	ns
prot332	546	11	5	10.8	8.4	9	2	9.6	9.6	ns
prot333	193	4	7	10	28	6	8	20	18	ns
prot334	641	4	2	7.5	9	3	6	4.5	7.5	ns
prot335	452	7	8	21	18	4	5	24	30	ns
prot336	481	6	6	9.6	1.2	3	4	9.6	9.6	ns
prot337	355	4	5	4	4	6	4	8	6	ns
prot338	530	4	3	4.5	16.5	3	3	6	4.5	ns
prot339	374	4	2	24	18	6	4	21	9	ns
prot340	253	3	8	8.4	3.6	5	7	4.8	14.4	sig
prot341	442	3	0	10	4	6	6	2	14	ns
prot342	861	3	8	10.5	9	4	4	12	6	sig
prot343	413	8	3	33	12	5	9	12	21	ns
prot344	648	3	3	3.6	7.2	9	4	6	8.4	sig
prot345	719	5	4	4	12	10	4	10	10	ns
prot346	786	3	3	9	6	5	2	9	4.5	ns
prot347	596	5	2	15	15	6	6	12	24	ns
prot348	777	3	2	2.4	1.2	4	4	4.8	7.2	ns
prot349	798	1	3	10	8	5	5	4	6	ns
prot350	141	206	235	300	310.5	222	228	330	315	ns
prot351	221	142	154	432	441	131	150	429	465	ns
prot352	283	64	72	80.4	68.4	65	75	97.2	98.4	ns
prot353	246	64	59	112	116	88	73	148	122	sig
prot354	212	48	47	85.5	57	48	46	66	52.5	ns
prot355	219	20	31	72	123	36	41	135	132	ns
prot356	448	40	35	43.2	51.6	28	31	36	49.2	ns
prot357	351	37	38	86	78	31	36	82	90	ns
prot358	161	31	37	39	34.5	32	31	60	46.5	ns
prot359	178	27	24	60	87	26	23	69	108	ns
prot360	178	19	28	21.6	36	23	19	27.6	26.4	sig
prot361	250	18	13	60	34	22	22	62	54	ns
prot362	238	24	20	25.5	33	28	24	36	25.5	ns
prot363	261	19	19	66	48	22	50	87	93	sig
prot364	194	14	27	28.8	26.4	19	18	13.2	16.8	ns
prot365	234	21	13	38	42	24	24	48	32	ns
prot366	337	20	14	22.5	25.5	15	19	37.5	40.5	ns
prot367	296	20	22	48	48	23	34	120	81	sig
prot368	248	10	15	22.8	16.8	19	14	15.6	12	ns
prot369	311	16	20	18	26	16	13	30	12	ns
prot370	224	16	13	19.5	13.5	14	18	21	27	ns
prot371	279	13	13	60	57	12	14	42	84	ns
prot372	471	17	22	21.6	19.2	13	19	10.8	16.8	ns
prot373	218	9	8	20	14	13	11	12	10	sig
prot374	249	23	14	34.5	21	14	14	19.5	28.5	ns
prot375	312	14	17	27	51	15	16	54	30	ns
prot376	402	18	8	19.2	8.4	13	16	20.4	18	ns
prot377	196	20	19	18	34	11	18	28	40	sig
prot378	285	16	12	28.5	22.5	16	8	21	21	ns
prot379	292	19	6	57	42	12	17	39	48	ns
prot380	227	10	12	12	9.6	13	16	14.4	18	ns
prot381	322	10	6	22	20	13	5	30	12	ns
prot382	449	7	11	19.5	19.5	6	12	13.5	15	ns
prot383	373	11	8	24	42	13	31	75	81	sig
prot384	239	9	10	15.6	7.2	12	16	12	21.6	sig
prot385	235	10	5	14	26	11	10	14	18	ns
prot386	267	11	13	22.5	19.5	22	28	30	33	sig
prot387	262	9	10	6	39	14	15	48	30	sig
prot388	241	11	9	4.8	10.8	24	24	32.4	18	sig
prot389	315	13	8	16	22	4	2	8	6	ns
prot390	997	8	5	3	10.5	16	10	6	9	ns
prot391	392	8	7	18	15	10	3	21	9	ns
prot392	558	7	11	6	13.2	11	13	6	4.8	ns
prot393	468	7	3	4	12	5	8	10	8	ns
prot394	253	7	8	10.5	12	10	8	10.5	4.5	ns
prot395	248	8	5	12	27	7	8	21	18	ns
prot396	527	6	6	7.2	8.4	15	9	13.2	7.2	ns
prot397	432	3	5	10	4	6	3	4	8	ns
prot398	455	8	4	15	9	10	10	21	9	sig
prot399	529	5	7	9	12	2	3	15	12	ns
prot400	375	4	4	8.4	7.2	9	8	12	16.8	sig
prot401	287	7	6	16	14	18	21	48	30	sig
prot402	332	7	4	7.5	7.5	3	8	9	4.5	ns
prot403	541	1	9	3	15	2	10	12	18	sig
prot404	280	4	3	7.2	6	6	4	9.6	3.6	ns
prot405	458	10	9	10	14	4	6	22	14	ns
prot406	291	1	3	7.5	9	7	3	12	4.5	ns
prot407	548	5	8	12	18	8	6	33	9	ns
prot408	292	10	4	1.2	3.6	4	5	2.4	3.6	ns
prot409	559	8	5	12	14	1	9	10	8	ns
prot410	859	5	4	0	6	0	1	4.5	10.5	ns
prot411	484	2	9	9	12	2	1	3	9	ns
prot412	117	148	162	180	159.6	136	132	182.4	166.8	ns
prot413	182	143	128	238	258	121	140	252	268	ns
prot414	226	72	100	132	162	204	170	210	243	sig
prot415	179	68	76	246	234	79	62	189	276	ns
prot416	129	60	53	75.6	62.4	59	60	80.4	73.2	ns
prot417	222	51	45	106	106	46	45	116	106	ns
prot418	353	48	25	42	55.5	35	41	52.5	60	ns
prot419	157	37	41	108	126	41	34	120	93	ns
prot420	376	25	20	31.2	24	23	29	36	14.4	ns
prot421	429	33	31	76	60	18	29	40	56	ns
prot422	182	27	19	39	42	51	32	48	49.5	sig
prot423	187	26	19	63	51	36	28	117	114	sig
prot424	206	24	19	22.8	28.8	30	25	26.4	32.4	ns
prot425	319	29	28	44	40	56	43	108	94	sig
prot426	533	13	19	33	39	19	19	30	36	ns
prot427	182	16	29	81	45	22	21	48	72	ns
prot428	260	13	18	12	25.2	18	20	24	27.6	ns
prot429	181	19	8	28	34	17	13	30	42	ns
prot430	246	10	16	19.5	21	15	19	24	25.5	ns
prot431	156	9	19	45	57	20	17	51	42	ns
prot432	213	12	14	21.6	19.2	12	20	15.6	19.2	ns
prot433	295	12	10	8	20	12	10	14	16	ns
prot434	610	18	14	22.5	30	9	11	18	19.5	ns
prot435	152	13	8	39	42	7	14	42	33	ns
prot436	470	13	14	22.8	10.8	8	14	14.4	10.8	ns
prot437	278	9	8	30	24	36	26	20	68	sig
prot438	250	10	10	7.5	19.5	10	10	22.5	21	ns
prot439	265	15	12	42	42	20	14	60	33	ns
prot440	327	15	7	12	10.8	10	8	8.4	14.4	ns
prot441	577	7	9	18	22	13	13	32	32	sig
prot442	236	9	11	9	33	4	8	9	18	ns
prot443	347	7	6	42	15	42	24	81	81	sig
prot444	177	9	9	13.2	6	10	8	15.6	6	ns
prot445	261	6	8	20	16	6	10	20	16	ns
prot446	357	10	10	18	9	4	10	13.5	7.5	ns
prot447	379	15	10	27	21	6	13	30	30	ns
prot448	172	12	8	3.6	7.2	4	8	10.8	7.2	ns
prot449	161	9	4	14	26	8	6	28	10	ns
prot450	466	11	14	19.5	18	10	14	19.5	18	ns
prot451	165	9	13	18	27	11	8	33	36	ns
prot452	245	8	9	6	9.6	6	8	9.6	6	ns
prot453	222	8	13	12	18	12	12	20	24	sig
prot454	428	5	9	7.5	18	11	10	22.5	15	ns
prot455	227	9	9	12	21	8	7	21	21	ns
prot456	420	6	7	1.2	8.4	7	7	6	7.2	ns
prot457	171	8	9	16	10	11	10	10	24	ns
prot458	307	6	11	7.5	3	6	3	7.5	12	ns
prot459	230	5	4	12	9	7	5	9	18	ns
prot460	343	2	5	4.8	4.8	10	8	12	12	ns
prot461	441	4	4	12	12	18	13	32	22	sig
prot462	415	6	4	7.5	13.5	4	6	10.5	9	ns
prot463	270	7	4	21	18	4	6	15	18	ns
prot464	711	8	7	7.2	8.4	8	10	7.2	6	sig
prot465	321	10	3	12	10	4	4	20	10	ns
prot466	238	4	10	6	6	6	6	7.5	9	sig
prot467	320	7	6	15	9	10	16	27	30	sig
prot468	274	7	4	8.4	4.8	6	4	8.4	10.8	ns
prot469	364	3	11	8	12	12	9	12	22	ns
prot470	361	7	6	13.5	7.5	5	7	13.5	6	ns
prot471	262	4	2	9	15	5	5	18	12	ns
prot472	513	7	8	2.4	4.8	6	3	10.8	8.4	ns
prot473	569	2	5	6	10	3	7	10	16	ns
prot474	387	4	6	6	6	5	5	6	7.5	ns
prot475	447	10	2	3	15	10	10	42	30	sig
prot476	378	1	1	2.4	6	8	10	3.6	10.8	sig
prot477	251	6	11	14	6	3	1	6	18	ns
prot478	468	2	3	6	6	4	2	1.5	9	ns
prot479	544	3	3	21	9	1	4	6	12	ns
prot480	244	4	5	2.4	6	2	2	15.6	6	ns
prot481	327	2	5	2	2	5	5	6	8	ns
prot482	494	0	0	3	3	3	1	1.5	7.5	ns
prot483	192	162	172	480	519	161	165	477	480	ns
prot484	243	125	146	150	171.6	124	153	168	148.8	ns
prot485	149	38	50	96	104	43	42	102	86	ns
prot486	236	35	40	79.5	52.5	40	39	54	70.5	ns
prot487	134	35	32	87	96	26	51	129	102	ns
prot488	103	40	38	58.8	27.6	33	35	46.8	43.2	ns
prot489	103	37	35	58	68	41	27	54	56	ns
prot490	103	21	48	43.5	49.5	44	33	46.5	48	ns
prot491	271	27	34	75	138	30	44	93	105	ns
prot492	257	23	20	28.8	32.4	35	27	21.6	40.8	ns
prot493	174	16	13	42	34	16	22	24	30	ns
prot494	165	30	25	42	43.5	26	29	37.5	33	ns
prot495	251	16	22	63	60	25	31	108	108	sig
prot496	265	25	30	25.2	15.6	24	21	21.6	42	ns
prot497	193	25	22	44	40	16	28	48	52	ns
prot498	137	21	26	16.5	30	18	23	36	22.5	ns
prot499	149	24	21	69	63	24	26	54	90	ns
prot500	291	28	32	24	26.4	26	22	34.8	25.2	ns
prot501	227	19	21	26	42	19	15	28	46	ns
prot502	198	18	12	22.5	22.5	17	20	22.5	31.5	ns
prot503	194	15	25	51	54	72	30	162	171	sig
prot504	234	14	13	19.2	19.2	14	12	12	14.4	ns
prot505	247	14	14	24	32	15	15	38	20	ns
prot506	145	14	9	30	36	16	17	24	27	ns
prot507	141	15	13	42	48	15	22	36	90	ns
prot508	187	15	8	16.8	14.4	18	13	9.6	21.6	ns
prot509	165	16	17	28	26	15	18	26	30	ns
prot510	166	11	16	28.5	25.5	60	42	81	76.5	sig
prot511	225	12	9	66	42	16	5	24	39	ns
prot512	239	12	13	24	8.4	7	14	18	18	ns
prot513	275	9	21	26	30	12	20	44	36	ns
prot514	206	14	12	16.5	7.5	21	5	24	18	ns
prot515	322	17	14	45	24	14	13	39	48	ns
prot516	178	18	18	16.8	15.6	14	17	20.4	26.4	ns
prot517	227	14	18	24	30	32	22	60	48	sig
prot518	237	14	9	24	30	7	11	7.5	13.5	ns
prot519	254	12	8	12	30	18	24	72	84	sig
prot520	208	15	13	20.4	13.2	11	10	9.6	13.2	ns
prot521	153	7	13	24	22	20	26	64	16	sig
prot522	244	7	17	22.5	18	14	16	30	18	ns
prot523	287	12	6	33	39	14	10	24	15	ns
prot524	206	13	7	12	12	6	10	18	7.2	ns
prot525	244	11	11	18	18	12	9	22	24	ns
prot526	383	5	15	19.5	10.5	15	10	18	13.5	sig
prot527	184	13	11	39	36	10	12	15	27	ns
prot528	377	7	7	14.4	10.8	12	14	14.4	12	sig
prot529	355	8	4	14	30	11	8	20	14	ns
prot530	129	10	5	18	6	9	10	10.5	10.5	ns
prot531	162	10	7	15	51	3	9	15	21	ns
prot532	184	6	4	8.4	10.8	3	12	8.4	7.2	ns
prot533	347	12	7	22	18	6	5	24	22	ns
prot534	203	7	5	7.5	6	4	5	4.5	12	ns
prot535	1930	12	4	36	15	6	5	27	33	ns
prot536	316	9	4	10.8	10.8	9	5	9.6	14.4	ns
prot537	198	7	5	12	6	8	13	22	12	ns
prot538	250	7	5	7.5	3	5	9	6	3	ns
prot539	265	5	10	36	30	6	4	18	27	ns
prot540	469	6	12	6	13.2	13	5	4.8	13.2	ns
prot541	563	4	8	14	22	3	8	8	16	ns
prot542	290	7	8	7.5	9	13	7	27	19.5	sig
prot543	338	10	7	18	15	8	6	33	15	ns
prot544	449	5	8	7.2	7.2	4	11	6	4.8	ns
prot545	273	4	4	8	16	2	6	14	12	ns
prot546	412	4	3	4.5	15	14	10	10.5	16.5	ns
prot547	170	2	5	18	24	11	6	33	18	sig
prot548	478	3	6	7.2	7.2	14	18	24	12	sig
prot549	302	2	4	10	10	5	7	8	12	ns
prot550	167	2	3	3	6	6	2	10.5	1.5	ns
prot551	151	4	2	24	30	6	5	18	12	sig
prot552	816	8	6	8.4	6	2	3	3.6	6	ns
prot553	279	3	2	4	6	5	2	12	12	ns
prot554	320	9	6	10.5	7.5	6	3	9	6	ns
prot555	351	5	3	12	6	4	5	9	9	ns
prot556	242	7	2	4.8	1.2	7	6	8.4	2.4	ns
prot557	276	7	0	4	6	3	2	12	2	ns
prot558	565	7	4	7.5	3	8	8	9	6	ns
prot559	356	3	4	18	18	1	3	6	9	ns
prot560	162	3	4	7.2	4.8	0	3	1.2	2.4	ns
prot561	155	3	4	8	4	3	3	6	18	ns
prot562	484	2	6	6	7.5	3	6	10.5	7.5	ns
prot563	462	7	6	21	15	3	6	15	12	ns
prot564	989	6	5	4.8	0	5	4	3.6	3.6	ns
prot565	353	5	6	8	10	4	7	2	10	ns
prot566	382	4	4	3	6	3	6	6	6	ns
prot567	1092	4	3	6	9	0	1	15	6	ns
prot568	158	4	2	4.8	9.6	3	4	3.6	6	ns
prot569	829	1	4	4	6	2	2	8	8	ns
prot570	600	4	5	4.5	12	5	1	1.5	3	ns
prot571	743	4	4	0	12	9	3	6	18	ns
prot572	271	3	2	4.8	2.4	1	3	1.2	2.4	ns
prot573	774	2	5	8	8	6	4	8	4	sig
prot574	617	0	1	1.5	3	4	3	1.5	6	ns
prot575	120	206	189	525	504	155	173	537	507	ns
prot576	257	144	146	172.8	188.4	156	132	189.6	183.6	ns
prot577	138	144	159	350	264	140	154	260	278	ns
prot578	126	87	89	142.5	118.5	228	252	409.5	346.5	sig
prot579	126	86	87	261	243	78	86	219	312	ns
prot580	126	95	91	105.6	126	92	76	100.8	103.2	ns
prot581	126	78	75	152	154	91	94	156	188	ns
prot582	126	80	85	121.5	126	79	76	139.5	123	ns
prot583	126	93	87	231	219	82	77	234	267	ns
prot584	126	85	92	98.4	84	70	86	104.4	108	ns
prot585	433	75	75	142	170	173	162	368	302	sig
prot586	258	49	38	72	64.5	50	29	66	58.5	ns
prot587	219	31	18	105	78	30	25	105	84	ns
prot588	274	25	19	40.8	25.2	49	50	70.8	70.8	sig
prot589	211	23	18	56	40	24	25	28	52	ns
prot590	203	29	21	31.5	51	13	22	40.5	25.5	ns
prot591	210	30	21	78	78	23	33	96	63	ns
prot592	190	29	27	22.8	24	31	23	36	33.6	sig
prot593	164	19	16	30	42	36	44	84	76	sig
prot594	159	20	17	30	24	25	31	33	19.5	ns
prot595	171	16	23	42	36	18	16	54	69	ns
prot596	153	24	21	15.6	20.4	14	27	32.4	24	ns
prot597	176	19	16	42	38	19	25	46	44	ns
prot598	192	19	19	33	27	20	14	22.5	30	ns
prot599	352	9	16	39	48	36	48	120	48	sig
prot600	146	9	19	12	14.4	19	8	20.4	28.8	ns
prot601	323	13	21	20	26	18	15	40	28	ns
prot602	258	14	11	22.5	24	14	23	27	27	ns
prot603	152	9	10	27	27	48	27	135	108	sig
prot604	76	14	11	19.2	16.8	18	34	49.2	38.4	sig
prot605	128	19	17	28	36	15	6	24	26	ns
prot606	187	27	20	30	27	24	24	27	22.5	ns
prot607	160	12	13	48	48	15	14	54	69	ns
prot608	315	15	15	15.6	20.4	12	24	19.2	21.6	ns
prot609	129	14	18	22	28	9	12	26	18	ns
prot610	185	17	13	13.5	13.5	8	10	18	21	ns
prot611	146	10	14	36	24	9	12	39	36	ns
prot612	241	15	10	9.6	16.8	6	14	13.2	8.4	ns
prot613	222	21	17	24	24	18	17	46	24	sig
prot614	205	12	8	10.5	13.5	36	20	21	37.5	sig
prot615	240	15	10	24	39	10	10	42	39	ns
prot616	99	8	10	10.8	12	24	30	50.4	46.8	sig
prot617	643	5	14	26	18	10	9	18	28	ns
prot618	239	11	17	22.5	15	5	12	21	18	ns
prot619	383	18	16	51	27	4	19	36	45	ns
prot620	247	13	11	14.4	8.4	9	12	9.6	9.6	ns
prot621	189	10	15	40	20	8	15	22	30	ns
prot622	171	9	15	12	12	6	10	13.5	10.5	ns
prot623	326	12	12	36	27	12	7	30	39	ns
prot624	231	12	14	14.4	12	12	13	12	14.4	ns
prot625	153	8	14	28	12	16	14	22	14	ns
prot626	268	9	7	18	15	18	21	40.5	49.5	sig
prot627	204	5	7	24	30	10	6	18	24	ns
prot628	191	11	12	20.4	7.2	9	10	19.2	9.6	ns
prot629	114	5	9	14	16	30	18	30	24	sig
prot630	419	10	12	16.5	10.5	6	11	10.5	12	ns
prot631	141	6	10	42	24	13	11	36	42	ns
prot632	128	11	5	6	9.6	9	6	9.6	12	ns
prot633	164	6	4	18	12	6	4	14	6	ns
prot634	274	9	7	21	15	5	7	12	10.5	ns
prot635	188	7	10	21	27	12	13	39	33	ns
prot636	372	8	8	8.4	15.6	10	4	3.6	6	ns
prot637	365	9	9	38	14	11	12	12	16	ns
prot638	145	6	6	15	12	13	8	16.5	12	ns
prot639	159	11	5	27	15	6	8	21	33	ns
prot640	379	10	5	12	6	8	14	9.6	7.2	ns
prot641	190	12	5	20	8	6	6	14	26	ns
prot642	194	6	10	9	10.5	7	9	15	9	ns
prot643	178	10	6	18	21	14	9	39	36	ns
prot644	181	10	14	3.6	6	14	8	28.8	21.6	sig
prot645	321	10	9	18	14	5	5	16	24	ns
prot646	192	10	12	1.5	10.5	8	3	7.5	15	ns
prot647	352	8	10	15	21	7	10	24	24	ns
prot648	118	11	11	8.4	8.4	6	4	6	6	ns
prot649	410	6	8	16	20	6	6	14	26	ns
prot650	403	8	6	7.5	13.5	11	9	15	3	ns
prot651	199	5	6	27	12	11	7	21	21	ns
prot652	457	4	9	4.8	2.4	8	10	10.8	15.6	ns
prot653	221	9	6	10	10	10	11	22	16	sig
prot654	216	3	5	13.5	9	8	6	4.5	18	ns
prot655	217	7	2	24	27	3	9	30	24	ns
prot656	172	9	5	3.6	7.2	6	10	4.8	4.8	ns
prot657	268	4	3	14	14	7	5	10	8	ns
prot658	583	8	13	7.5	10.5	8	9	16.5	18	ns
prot659	229	4	8	21	18	6	9	15	27	ns
prot660	177	10	8	12	13.2	12	10	6	7.2	ns
prot661	142	12	9	18	16	16	22	32	24	sig
prot662	178	4	5	15	9	9	1	9	10.5	ns
prot663	111	5	6	21	21	6	6	12	15	ns
prot664	116	9	6	8.4	7.2	5	7	7.2	4.8	ns
prot665	325	4	8	16	22	5	9	10	12	ns
prot666	268	5	3	10.5	13.5	11	7	7.5	10.5	ns
prot667	599	6	8	27	21	8	7	18	12	ns
prot668	341	7	8	8.4	7.2	4	5	7.2	8.4	ns
prot669	172	11	7	32	12	5	2	8	18	ns
prot670	204	4	9	1.5	3	7	4	15	1.5	ns
prot671	171	8	4	21	21	6	6	21	21	ns
prot672	255	3	4	4.8	3.6	6	12	14.4	7.2	sig
prot673	180	3	1	12	4	6	7	2	14	ns
prot674	215	5	5	6	4.5	4	8	16.5	12	ns
prot675	211	10	5	15	9	6	6	12	3	ns
prot676	234	6	4	3.6	2.4	3	5	4.8	6	ns
prot677	214	2	3	6	8	11	7	14	14	ns
prot678	180	9	3	13.5	4.5	6	4	12	7.5	ns
prot679	292	3	3	9	12	14	5	15	33	sig
prot680	387	5	2	7.2	4.8	4	6	1.2	9.6	ns
prot681	283	3	6	4	10	7	5	16	8	ns
prot682	351	2	3	7.5	6	1	6	6	3	ns
prot683	502	4	4	12	21	8	1	12	3	ns
prot684	484	8	5	1.2	3.6	3	5	6	6	ns
prot685	345	7	2	12	12	8	4	8	4	ns
prot686	448	2	2	4.5	16.5	2	8	7.5	10.5	ns
prot687	277	8	7	6	15	5	2	18	18	ns
prot688	737	2	6	6	8.4	0	3	3.6	1.2	ns
prot689	159	2	6	10	8	3	5	6	2	ns
prot690	153	1	5	1.5	6	5	2	10.5	10.5	ns
prot691	321	5	4	9	9	1	2	3	3	ns
prot692	373	4	3	3.6	4.8	5	5	8.4	6	ns
prot693	124	3	4	12	6	5	3	10	12	ns
prot694	330	2	1	4.5	7.5	4	3	4.5	7.5	ns
prot695	319	4	4	9	3	5	6	18	15	ns
prot696	272	7	3	4.8	7.2	9	2	4.8	7.2	ns
prot697	296	2	0	6	4	4	2	4	4	ns
prot698	167	5	4	7.5	6	8	3	6	4.5	ns
prot699	832	4	4	3	21	4	3	6	12	ns
prot700	461	8	6	3.6	2.4	2	4	3.6	6	ns
prot701	152	8	2	8	16	13	9	8	10	sig
prot702	247	4	8	6	7.5	4	5	6	4.5	ns
prot703	311	4	1	6	9	4	2	9	18	ns
prot704	299	3	3	2.4	9.6	3	4	4.8	6	ns
prot705	383	1	0	6	2	3	3	2	8	ns
prot706	426	2	5	1.5	4.5	6	6	4.5	4.5	ns
prot707	155	7	3	18	12	1	7	3	12	ns
prot708	989	6	3	2.4	2.4	6	4	3.6	2.4	ns
prot709	187	0	4	8	2	2	0	14	8	ns
prot710	366	2	5	1.5	6	3	3	4.5	3	ns
prot711	715	2	5	6	6	12	4	12	18	sig
prot712	830	2	4	4.8	0	3	4	1.2	2.4	ns
prot713	177	2	1	8	10	2	2	4	8	ns
prot714	632	2	3	1.5	6	5	4	6	7.5	ns
prot715	444	2	3	6	3	3	7	3	3	ns
prot716	1241	3	3	2.4	3.6	1	2	2.4	4.8	ns
prot717	685	2	4	4	2	3	7	4	6	ns
prot718	387	2	3	1.5	3	6	6	9	4.5	sig
prot719	322	1	5	6	0	1	3	6	0	ns
prot720	735	1	1	0	0	0	2	1.2	0	ns
prot721	186	37	35	74	104	44	48	108	88	ns
prot722	156	47	43	67.5	67.5	33	39	42	67.5	ns
prot723	282	40	45	150	132	55	39	132	180	ns
prot724	140	32	32	31.2	37.2	30	36	44.4	43.2	ns
prot725	137	23	24	46	44	28	20	48	40	ns
prot726	124	21	25	37.5	37.5	21	24	42	31.5	ns
prot727	169	29	17	63	72	21	22	51	51	ns
prot728	142	29	29	25.2	32.4	21	18	25.2	28.8	ns
prot729	162	25	15	48	56	22	30	52	48	ns
prot730	200	18	26	31.5	30	21	21	24	24	ns
prot731	156	18	8	81	45	33	54	180	144	sig
prot732	306	24	14	21.6	12	14	27	14.4	20.4	ns
prot733	174	22	9	30	16	16	15	28	32	ns
prot734	194	23	17	27	30	17	23	28.5	40.5	ns
prot735	103	15	13	42	54	38	36	84	96	sig
prot736	172	14	15	8.4	10.8	9	18	32.4	18	sig
prot737	180	13	17	26	24	5	11	14	16	ns
prot738	184	6	12	15	12	18	10	40.5	21	sig
prot739	230	15	10	30	33	12	7	27	39	ns
prot740	187	13	9	24	18	32	20	24	24	sig
prot741	189	17	8	28	30	23	12	34	28	sig
prot742	180	13	18	19.5	16.5	13	9	27	27	ns
prot743	294	14	11	45	48	14	18	51	27	ns
prot744	186	10	12	14.4	14.4	8	14	18	21.6	ns
prot745	225	9	7	24	16	13	11	18	18	ns
prot746	174	14	6	15	16.5	17	7	21	9	ns
prot747	208	11	11	63	36	8	21	24	21	ns
prot748	217	9	9	4.8	10.8	10	10	14.4	15.6	ns
prot749	112	6	9	22	10	8	12	18	14	ns
prot750	206	9	12	15	10.5	12	13	15	16.5	ns
prot751	166	10	4	18	30	8	7	24	21	ns
prot752	113	8	8	6	12	20	18	16.8	24	sig
prot753	169	11	12	14	30	6	9	22	22	ns
prot754	313	7	10	12	16.5	9	10	25.5	15	ns
prot755	197	11	9	42	27	11	3	33	12	ns
prot756	124	8	7	3.6	12	5	7	9.6	8.4	sig
prot757	246	6	9	18	16	7	8	12	20	ns
prot758	258	5	12	13.5	12	9	6	15	15	ns
prot759	168	8	12	21	9	36	18	90	126	sig
prot760	260	9	9	13.2	6	7	8	4.8	8.4	ns
prot761	243	6	8	6	24	9	7	10	18	ns
prot762	124	7	11	18	12	6	9	15	10.5	ns
prot763	208	9	12	21	30	10	7	30	39	ns
prot764	217	7	7	10.8	3.6	10	2	8.4	3.6	ns
prot765	197	7	8	20	16	7	6	18	8	ns
prot766	177	6	5	9	4.5	4	4	4.5	12	ns
prot767	146	4	7	12	21	5	7	21	21	ns
prot768	157	3	12	6	7.2	7	4	6	4.8	ns
prot769	270	5	5	16	4	4	4	10	14	ns
prot770	264	5	6	6	9	6	5	10.5	12	ns
prot771	274	7	7	15	18	6	6	21	27	ns
prot772	156	5	6	12	2.4	12	10	14.4	3.6	sig
prot773	252	14	5	20	18	4	5	6	8	ns
prot774	356	8	10	4.5	9	14	9	13.5	22.5	sig
prot775	180	6	7	30	21	5	9	24	12	ns
prot776	251	7	5	8.4	7.2	4	2	6	7.2	ns
prot777	156	3	7	26	8	12	24	36	60	sig
prot778	227	7	7	3	3	8	5	9	9	ns
prot779	116	11	7	15	9	9	4	33	24	ns
prot780	154	4	6	16.8	12	10	6	6	7.2	ns
prot781	198	5	4	12	8	27	33	18	66	sig
prot782	236	9	3	16.5	12	5	12	3	16.5	ns
prot783	184	7	9	18	15	6	3	12	21	ns
prot784	122	13	5	3.6	7.2	10	0	4.8	6	ns
prot785	91	8	10	12	14	2	9	16	12	sig
prot786	274	11	4	10.5	3	20	16	27	30	sig
prot787	152	4	3	12	18	5	7	33	42	sig
prot788	162	4	2	4.8	2.4	2	0	3.6	0	ns
prot789	158	2	9	14	14	7	4	6	20	ns
prot790	463	5	5	4.5	7.5	2	7	4.5	12	ns
prot791	312	2	7	15	12	3	6	9	12	ns
prot792	261	6	5	6	3.6	3	4	8.4	4.8	ns
prot793	392	3	6	10	20	10	2	16	10	ns
prot794	182	8	8	4.5	7.5	3	6	3	9	ns
prot795	310	5	6	24	12	1	6	3	12	ns
prot796	382	5	10	8.4	2.4	4	7	8.4	6	ns
prot797	113	8	6	0	14	3	5	10	6	ns
prot798	111	4	4	6	9	5	2	6	12	ns
prot799	418	7	8	21	15	10	14	18	36	sig
prot800	185	5	10	6	8.4	4	5	9.6	9.6	sig
prot801	163	1	4	4	12	4	4	8	6	ns
prot802	238	5	5	10.5	4.5	3	5	9	10.5	ns
prot803	282	5	1	3	9	5	3	21	6	ns
prot804	305	6	4	4.8	13.2	6	2	4.8	9.6	sig
prot805	292	4	1	10	4	5	5	8	8	ns
prot806	427	2	5	7.5	7.5	3	3	4.5	1.5	ns
prot807	234	9	4	12	9	4	3	18	18	ns
prot808	233	9	5	4.8	4.8	3	2	9.6	2.4	ns
prot809	425	2	8	8	4	4	4	4	18	ns
prot810	95	4	3	10.5	6	7	2	3	6	ns
prot811	241	1	6	18	9	4	3	15	12	ns
prot812	201	1	6	1.2	2.4	4	3	8.4	3.6	ns
prot813	474	5	3	10	4	7	3	4	12	ns
prot814	437	2	4	4.5	7.5	9	18	4.5	9	sig
prot815	411	10	4	12	3	4	5	15	9	ns
prot816	333	5	3	3.6	7.2	5	1	7.2	2.4	sig
prot817	449	5	7	6	6	1	3	10	12	ns
prot818	256	4	1	3	1.5	5	2	12	9	ns
prot819	292	4	2	3	6	3	3	21	9	ns
prot820	669	8	2	7.2	9.6	7	2	4.8	3.6	ns
prot821	378	6	2	10	6	7	4	6	4	ns
prot822	373	1	4	6	7.5	2	1	3	6	ns
prot823	327	2	4	9	6	6	9	27	36	sig
prot824	180	4	3	2.4	4.8	3	3	6	4.8	ns
prot825	357	5	3	6	0	4	5	12	8	ns
prot826	791	4	2	3	6	0	5	0	4.5	ns
prot827	1037	5	4	9	12	7	4	3	12	ns
prot828	223	2	4	2.4	2.4	6	6	3.6	3.6	sig
prot829	417	2	3	10	12	1	0	6	4	ns
prot830	310	2	3	6	9	4	2	7.5	3	ns
prot831	796	3	1	0	15	3	2	9	6	ns
prot832	385	1	2	1.2	0	3	3	4.8	2.4	ns
prot833	399	2	4	6	4	3	4	10	2	ns
prot834	661	4	2	9	0	2	3	7.5	0	ns
prot835	648	0	4	18	9	5	4	12	3	ns
prot836	172	2	1	3.6	1.2	1	1	1.2	2.4	ns
prot837	459	3	1	0	4	3	3	0	0	ns
prot838	266	1	2	1.5	3	1	1	1.5	1.5	ns
prot839	85	50	55	168	183	47	62	150	225	ns
prot840	185	75	59	66	56.4	60	55	57.6	68.4	ns
prot841	130	60	49	120	100	59	42	82	98	ns
prot842	128	52	58	67.5	78	123	150	306	252	sig
prot843	130	50	49	207	153	59	68	174	126	ns
prot844	150	63	57	73.2	61.2	45	51	61.2	46.8	ns
prot845	94	40	47	66	100	46	46	92	92	sig
prot846	154	27	27	30	31.5	25	29	33	46.5	ns
prot847	76	27	24	69	42	23	30	90	99	ns
prot848	213	18	20	20.4	24	17	14	20.4	22.8	ns
prot849	51	12	25	44	42	11	23	30	28	ns
prot850	198	19	17	18	36	17	12	31.5	36	ns
prot851	150	15	13	48	39	16	12	48	60	ns
prot852	161	11	12	14.4	8.4	28	28	33.6	31.2	sig
prot853	227	9	15	34	10	13	10	20	32	ns
prot854	56	16	17	19.5	19.5	19	11	13.5	19.5	ns
prot855	107	13	20	66	45	38	28	114	78	sig
prot856	85	16	11	10.8	13.2	7	19	22.8	20.4	ns
prot857	191	17	7	34	20	9	9	32	16	ns
prot858	207	13	8	25.5	21	13	13	13.5	22.5	ns
prot859	313	12	15	45	24	10	11	33	45	ns
prot860	150	8	11	8.4	13.2	11	9	19.2	16.8	ns
prot861	446	8	14	32	32	9	12	22	20	ns
prot862	165	12	10	13.5	19.5	10	10	18	18	ns
prot863	164	6	6	12	51	11	12	24	48	ns
prot864	183	16	13	19.2	18	12	14	18	9.6	ns
prot865	112	14	9	32	10	9	8	30	20	ns
prot866	99	8	6	13.5	18	10	9	18	18	ns
prot867	162	12	19	12	24	7	13	15	30	ns
prot868	294	12	10	10.8	10.8	12	10	14.4	10.8	ns
prot869	219	5	13	18	26	7	9	16	28	ns
prot870	139	17	8	9	18	7	7	24	16.5	ns
prot871	1091	8	7	15	27	8	9	21	15	ns
prot872	153	9	4	20.4	14.4	7	9	6	14.4	ns
prot873	122	8	8	16	14	8	8	18	12	ns
prot874	308	14	7	9	22.5	9	5	16.5	10.5	ns
prot875	274	10	2	27	0	13	9	12	15	ns
prot876	168	14	17	9.6	8.4	11	7	13.2	12	ns
prot877	157	5	7	16	10	7	10	14	14	ns
prot878	171	6	12	15	12	7	9	7.5	18	ns
prot879	163	5	9	18	18	5	9	36	24	ns
prot880	78	6	6	10.8	15.6	4	8	7.2	4.8	ns
prot881	177	8	12	20	18	8	8	24	34	sig
prot882	198	5	7	12	9	5	6	12	13.5	ns
prot883	322	7	8	18	15	9	15	21	36	ns
prot884	145	11	8	7.2	8.4	27	21	18	46.8	sig
prot885	224	8	7	22	8	8	6	6	20	ns
prot886	155	10	7	7.5	1.5	9	9	7.5	13.5	ns
prot887	102	9	3	18	9	11	20	42	39	sig
prot888	207	3	7	7.2	6	14	18	8.4	6	sig
prot889	480	3	9	10	6	9	6	12	18	ns
prot890	104	1	7	7.5	7.5	8	9	12	4.5	ns
prot891	204	3	9	21	24	7	12	24	18	ns
prot892	248	3	6	9.6	2.4	6	6	7.2	8.4	ns
prot893	157	10	10	16	18	7	12	14	18	ns
prot894	132	3	4	21	12	6	12	12	15	sig
prot895	214	5	6	15	15	6	7	12	15	ns
prot896	219	7	3	6	6	8	10	9.6	9.6	sig
prot897	193	3	5	14	16	5	5	12	8	ns
prot898	155	5	5	6	3	10	5	4.5	10.5	ns
prot899	239	6	4	9	9	7	9	18	18	ns
prot900	116	7	4	9.6	2.4	10	8	0	3.6	ns
prot901	211	6	11	10	12	8	2	16	10	ns
prot902	156	2	7	13.5	10.5	3	7	10.5	6	ns
prot903	246	6	5	6	12	9	6	21	21	ns
prot904	218	7	5	12	2.4	6	9	6	9.6	ns
prot905	201	3	8	6	10	9	4	18	6	sig
prot906	111	6	5	6	1.5	4	2	3	6	ns
prot907	175	4	8	24	15	1	5	18	15	ns
prot908	195	9	4	9.6	9.6	7	6	12	2.4	ns
prot909	292	7	3	2	8	8	6	8	8	ns
prot910	173	6	6	6	7.5	1	0	6	9	ns
prot911	284	8	6	15	12	7	11	27	6	sig
prot912	151	5	6	8.4	6	2	4	6	7.2	ns
prot913	165	8	2	14	12	6	7	10	8	ns
prot914	132	4	5	10.5	4.5	4	2	6	4.5	ns
prot915	177	8	5	18	9	3	9	9	36	sig
prot916	137	1	4	7.2	10.8	8	6	8.4	7.2	ns
prot917	325	5	5	10	10	4	6	8	20	ns
prot918	192	3	4	4.5	3	6	7	7.5	4.5	ns
prot919	170	4	3	12	9	4	3	12	12	ns
prot920	157	4	9	2.4	8.4	6	1	6	2.4	ns
prot921	192	9	6	6	4	9	16	10	14	sig
prot922	474	2	2	1.5	10.5	1	3	6	9	ns
prot923	186	9	7	24	27	7	4	18	15	ns
prot924	428	1	4	1.2	3.6	6	9	14.4	18	sig
prot925	191	5	3	16	0	5	2	10	8	ns
prot926	169	1	4	4.5	3	4	5	10.5	1.5	ns
prot927	166	4	3	24	6	2	4	3	18	ns
prot928	290	1	4	8.4	2.4	6	5	6	4.8	ns
prot929	216	2	5	12	10	2	3	0	18	ns
prot930	103	4	4	3	0	4	3	4.5	4.5	ns
prot931	271	4	5	15	15	5	2	9	9	ns
prot932	147	2	7	6	4.8	7	3	1.2	10.8	ns
prot933	135	5	1	4	10	5	3	10	10	ns
prot934	135	1	4	3	9	6	1	3	7.5	ns
prot935	135	1	3	21	6	4	4	3	15	ns
prot936	135	2	3	2.4	6	1	2	8.4	14.4	sig
prot937	321	0	5	4	4	2	1	2	8	ns
prot938	164	7	3	3	6	2	1	6	6	ns
prot939	113	1	3	3	9	6	5	6	12	ns
prot940	271	2	1	1.2	3.6	6	3	10.8	3.6	sig
prot941	204	1	3	8	2	4	10	4	8	sig
prot942	276	2	4	4.5	9	4	3	9	7.5	ns
prot943	108	4	3	15	15	1	5	9	3	ns
prot944	91	3	3	9.6	4.8	3	4	3.6	0	ns
prot945	325	5	5	8	4	4	6	8	12	sig
prot946	114	4	2	3	3	1	1	0	4.5	ns
prot947	277	3	5	6	12	7	3	3	15	ns
prot948	118	2	0	0	3.6	2	5	3.6	1.2	ns
prot949	121	1	1	4	6	2	2	8	4	sig
prot950	198	4	1	4.5	4.5	2	0	6	1.5	ns
prot951	237	3	2	9	3	4	1	6	6	ns
prot952	220	2	4	1.2	0	8	12	7.2	7.2	sig
prot953	406	4	1	2	6	5	5	4	4	ns
prot954	391	1	1	1.5	4.5	4	4	3	6	sig
prot955	189	2	0	3	3	1	1	3	6	ns
prot956	232	1	2	1.2	1.2	4	7	4.8	8.4	sig
prot957	470	1	6	8	6	2	2	2	10	ns
prot958	527	4	0	4.5	3	1	6	4.5	3	ns
prot959	141	2	0	3	6	12	9	27	18	sig
prot960	602	2	2	3.6	3.6	4	2	2.4	8.4	sig
prot961	109	32	33	52	70	36	36	40	72	sig
prot962	258	29	26	27	37.5	28	33	22.5	25.5	ns
prot963	168	9	15	30	54	9	18	45	63	ns
prot964	177	14	19	18	25.2	23	16	19.2	21.6	ns
prot965	104	16	16	22	26	14	10	26	16	ns
prot966	187	9	7	21	13.5	10	9	19.5	24	ns
prot967	134	14	10	42	24	10	11	48	30	sig
prot968	153	18	13	13.2	21.6	7	22	19.2	20.4	sig
prot969	125	12	10	36	8	13	11	16	18	ns
prot970	242	7	11	22.5	9	11	10	19.5	16.5	ns
prot971	128	9	8	27	21	10	5	45	48	ns
prot972	160	9	8	8.4	13.2	4	9	18	9.6	ns
prot973	65	7	12	26	14	15	11	24	24	ns
prot974	143	15	8	19.5	22.5	14	14	16.5	15	ns
prot975	131	11	15	27	69	42	42	99	81	sig
prot976	128	5	7	14.4	10.8	8	13	14.4	6	ns
prot977	76	7	5	12	10	5	5	6	14	ns
prot978	95	11	9	10.5	12	11	10	24	10.5	ns
prot979	70	9	15	21	24	42	21	81	36	sig
prot980	136	16	10	16.8	8.4	13	14	13.2	15.6	ns
prot981	116	9	9	20	16	10	14	16	10	ns
prot982	108	17	6	6	9	11	7	12	16.5	ns
prot983	195	12	11	21	27	8	11	18	27	ns
prot984	145	7	12	10.8	13.2	4	8	3.6	7.2	ns
prot985	102	9	12	12	18	7	10	26	24	ns
prot986	173	10	8	19.5	7.5	10	7	6	15	ns
prot987	212	9	7	12	27	13	5	21	24	sig
prot988	116	8	5	1.2	10.8	7	8	12	9.6	sig
prot989	219	4	8	6	26	4	7	24	10	ns
prot990	312	8	3	9	10.5	7	2	6	9	ns
prot991	78	5	7	18	36	5	6	15	9	ns
prot992	193	6	7	10.8	6	2	14	9.6	13.2	sig
prot993	500	3	2	10	10	3	8	10	6	ns
prot994	195	6	4	9	7.5	16	14	10.5	24	sig
prot995	177	3	2	15	24	9	7	12	24	ns
prot996	224	3	5	6	3.6	12	16	16.8	2.4	sig
prot997	239	2	4	12	10	8	4	14	12	ns
prot998	223	6	1	12	10.5	6	18	31.5	27	sig
prot999	113	3	4	30	9	8	4	18	9	ns
prot1000	94	5	6	3.6	10.8	4	9	7.2	7.2	ns
prot1001	74	5	7	16	12	8	4	8	18	ns
prot1002	265	4	7	4.5	6	4	11	12	9	ns
prot1003	225	6	0	21	18	5	5	18	18	ns
prot1004	129	6	3	12	2.4	4	5	15.6	9.6	ns
prot1005	210	3	4	8	12	9	6	16	24	sig
prot1006	248	0	4	6	3	4	10	7.5	1.5	ns
prot1007	158	3	6	9	9	8	3	21	18	ns
prot1008	68	8	7	2.4	3.6	1	6	7.2	3.6	ns
prot1009	68	1	4	6	10	6	6	16	10	ns
prot1010	548	6	5	9	3	7	14	21	7.5	sig
prot1011	123	4	7	15	6	7	1	15	21	ns
prot1012	181	1	6	6	6	7	6	6	4.8	ns
prot1013	824	2	3	10	0	4	1	12	12	ns
prot1014	250	3	4	6	6	7	7	10.5	6	ns
prot1015	242	3	3	15	6	5	2	12	12	ns
prot1016	186	3	1	3.6	3.6	3	5	9.6	3.6	ns
prot1017	228	6	6	10	14	4	7	12	8	ns
prot1018	106	7	7	13.5	10.5	0	4	9	3	ns
prot1019	135	2	7	18	9	4	7	9	30	ns
prot1020	173	3	3	6	6	3	8	4.8	7.2	sig
prot1021	245	2	1	10	4	3	1	6	10	ns
prot1022	98	2	6	4.5	4.5	3	4	4.5	6	ns
prot1023	149	0	6	6	3	9	2	33	21	sig
prot1024	136	2	3	6	1.2	3	1	4.8	3.6	ns
prot1025	335	4	5	10	6	2	11	4	4	ns
prot1026	81	3	2	1.5	6	1	1	4.5	6	ns
prot1027	124	4	8	15	18	5	4	15	18	ns
prot1028	204	1	1	1.2	2.4	3	2	2.4	6	ns
prot1029	124	3	6	10	4	3	9	36	24	sig
prot1030	231	4	7	9	3	16	4	12	15	sig
prot1031	192	4	2	9	12	6	8	24	21	ns
prot1032	514	4	5	4.8	4.8	15	21	7.2	10.8	sig
prot1033	277	5	6	4	4	11	4	10	20	ns
prot1034	159	5	2	9	6	1	2	6	1.5	ns
prot1035	190	5	5	9	9	6	5	3	12	sig
prot1036	225	5	2	1.2	6	5	6	4.8	4.8	ns
prot1037	57	1	3	2	0	3	2	8	10	ns
prot1038	153	2	5	3	6	1	6	7.5	6	ns
prot1039	91	6	4	12	12	6	1	24	12	sig
prot1040	94	2	3	2.4	7.2	1	2	4.8	3.6	ns
prot1041	112	2	4	4	4	2	1	2	10	ns
prot1042	336	0	3	3	3	6	4	6	6	ns
prot1043	241	2	7	12	6	3	3	9	12	ns
prot1044	108	5	1	7.2	3.6	10	5	4.8	6	sig
prot1045	117	3	4	6	4	0	4	6	18	ns
prot1046	286	2	3	4.5	4.5	4	4	6	4.5	ns
prot1047	122	3	5	3	6	0	1	6	9	ns
prot1048	273	5	2	3.6	2.4	4	2	4.8	3.6	sig
prot1049	237	5	3	2	2	3	4	4	6	ns
prot1050	222	1	3	6	9	1	4	3	4.5	ns
prot1051	799	1	2	15	18	2	1	12	21	ns
prot1052	125	0	2	1.2	0	6	10	4.8	14.4	sig
prot1053	98	1	2	6	0	5	2	2	2	ns
prot1054	153	3	2	6	6	3	5	4.5	4.5	ns
prot1055	186	2	0	9	9	2	4	3	15	sig
prot1056	188	0	2	3.6	6	3	3	3.6	3.6	ns
prot1057	127	5	2	0	4	1	1	6	6	ns
prot1058	65	109	115	174	156	117	113	165	177	ns
prot1059	115	47	36	141	138	37	34	120	114	ns
prot1060	65	27	28	30	37.2	29	30	20.4	36	ns
prot1061	90	25	18	30	34	22	27	52	38	ns
prot1062	120	7	12	22.5	27	11	8	21	33	ns
prot1063	83	5	7	24	21	8	6	27	42	ns
prot1064	177	5	4	14.4	3.6	2	6	8.4	9.6	ns
prot1065	59	5	9	10	12	10	6	16	6	ns
prot1066	97	11	7	13.5	12	7	8	15	4.5	ns
prot1067	188	5	11	21	18	4	11	9	24	ns
prot1068	82	5	7	9.6	4.8	10	4	14.4	8.4	ns
prot1069	109	5	5	8	10	5	10	14	6	ns
prot1070	109	6	12	13.5	12	13	5	15	18	ns
prot1071	168	6	8	21	18	9	9	9	15	ns
prot1072	188	7	3	16.8	8.4	8	10	14.4	8.4	ns
prot1073	82	10	9	16	24	6	7	10	10	ns
prot1074	75	5	9	10.5	10.5	8	10	18	10.5	ns
prot1075	151	6	6	9	15	4	3	24	9	ns
prot1076	175	4	6	7.2	4.8	5	5	2.4	4.8	ns
prot1077	116	8	3	4	12	18	12	42	36	sig
prot1078	161	1	2	10.5	9	8	7	6	7.5	ns
prot1079	95	6	5	21	24	18	24	63	72	sig
prot1080	101	4	7	2.4	6	5	2	9.6	7.2	ns
prot1081	175	6	10	4	14	4	3	20	20	ns
prot1082	401	3	8	6	10.5	4	6	12	9	ns
prot1083	214	5	6	15	27	8	4	21	9	ns
prot1084	215	4	2	4.8	4.8	12	10	3.6	7.2	sig
prot1085	152	6	6	20	18	8	3	10	10	ns
prot1086	125	2	6	9	6	2	4	9	7.5	ns
prot1087	154	5	11	18	18	3	2	24	15	ns
prot1088	119	6	7	10.8	3.6	8	2	4.8	7.2	ns
prot1089	145	6	4	2	2	9	10	12	18	sig
prot1090	256	5	3	7.5	4.5	10	7	7.5	7.5	ns
prot1091	119	4	5	3	9	2	5	15	12	ns
prot1092	159	6	5	4.8	3.6	4	7	10.8	4.8	sig
prot1093	91	6	3	6	14	5	4	12	10	ns
prot1094	396	6	6	3	12	8	4	9	7.5	ns
prot1095	205	5	5	15	18	2	3	9	9	ns
prot1096	108	5	7	10.8	2.4	6	6	3.6	8.4	ns
prot1097	71	1	8	4	12	5	5	8	6	ns
prot1098	259	4	0	1.5	3	15	12	22.5	13.5	sig
prot1099	191	3	2	15	3	4	4	12	9	ns
prot1100	147	6	6	7.2	4.8	3	5	1.2	2.4	ns
prot1101	292	7	4	6	2	6	6	2	12	ns
prot1102	69	2	3	4.5	4.5	1	1	6	6	ns
prot1103	245	4	5	18	12	5	4	15	6	ns
prot1104	146	6	3	3.6	2.4	3	1	1.2	1.2	ns
prot1105	351	5	3	4	8	4	6	10	6	ns
prot1106	106	1	2	6	1.5	2	6	3	6	ns
prot1107	180	1	1	12	21	4	7	9	12	ns
prot1108	199	1	4	0	6	21	21	18	7.2	sig
prot1109	185	6	2	6	8	4	4	4	10	ns
prot1110	182	6	2	4.5	6	15	24	13.5	18	sig
prot1111	59	2	1	9	3	9	6	9	27	sig
prot1112	173	2	3	2.4	0	7	2	2.4	3.6	ns
prot1113	105	4	4	12	0	3	2	6	8	sig
prot1114	79	6	4	1.5	4.5	4	3	10.5	3	ns
prot1115	94	4	3	3	3	6	2	3	3	ns
prot1116	235	2	2	2.4	2.4	2	1	2.4	1.2	ns
prot1117	99	1	0	8	2	2	0	4	4	ns
prot1118	103	3	2	3	1.5	6	2	7.5	6	sig
prot1119	226	2	3	9	15	5	4	12	6	ns
prot1120	168	2	5	2.4	6	3	4	8.4	1.2	ns
prot1121	454	1	3	2	4	4	2	6	12	sig
prot1122	92	5	4	6	7.5	1	4	0	4.5	ns
prot1123	99	2	1	9	9	4	2	6	3	ns
prot1124	116	5	3	2.4	3.6	2	2	1.2	1.2	ns
prot1125	90	1	2	2	6	1	5	10	6	ns
prot1126	87	3	2	4.5	3	6	12	9	9	sig
prot1127	294	2	2	6	9	4	1	6	15	ns
prot1128	354	0	1	1.2	3.6	2	5	1.2	2.4	ns
prot1129	216	9	5	8	6	3	1	10	4	ns
prot1130	138	3	2	4.5	0	4	1	1.5	1.5	ns
prot1131	187	5	5	6	12	4	0	3	3	ns
prot1132	495	0	1	2.4	0	6	9	3.6	7.2	sig
prot1133	406	1	0	2	6	2	2	2	2	ns
prot1134	382	1	1	1.5	3	1	7	1.5	1.5	ns
prot1135	272	1	0	6	6	1	2	3	3	ns
prot1136	71	20	22	22.8	30	24	23	20.4	13.2	ns
prot1137	105	15	18	26	38	15	31	34	40	ns
prot1138	234	13	25	24	37.5	26	16	30	37.5	ns
prot1139	112	15	18	33	72	17	18	54	66	ns
prot1140	114	18	12	14.4	26.4	15	12	16.8	14.4	ns
prot1141	112	9	9	18	14	5	6	10	12	ns
prot1142	166	6	12	9	7.5	3	8	12	12	ns
prot1143	104	7	9	30	24	7	6	21	30	ns
prot1144	376	7	7	6	7.2	18	14	16.8	6	sig
prot1145	83	4	5	10	18	3	4	10	16	ns
prot1146	51	4	5	10.5	10.5	3	4	10.5	7.5	ns
prot1147	74	5	3	15	21	7	9	18	18	ns
prot1148	74	9	7	8.4	2.4	13	4	26.4	15.6	sig
prot1149	117	6	5	12	4	7	7	6	12	ns
prot1150	106	6	4	3	13.5	3	6	12	10.5	ns
prot1151	110	2	1	6	9	2	4	9	6	ns
prot1152	73	3	3	3.6	3.6	4	4	2.4	3.6	ns
prot1153	113	7	3	6	2	1	3	8	12	ns
prot1154	358	4	3	12	4.5	5	4	12	4.5	ns
prot1155	99	4	1	6	6	3	3	12	6	ns
prot1156	115	2	5	1.2	2.4	7	5	6	8.4	sig
prot1157	180	5	2	6	6	2	1	8	8	ns
prot1158	67	4	2	4.5	4.5	4	5	6	3	ns
prot1159	99	6	1	18	6	0	3	6	6	ns
prot1160	99	1	5	3.6	1.2	5	2	2.4	3.6	ns
prot1161	99	3	4	2	2	2	10	4	16	sig
prot1162	98	3	5	4.5	6	5	6	4.5	1.5	ns
prot1163	165	5	1	12	15	3	3	15	12	ns
prot1164	76	2	2	2.4	6	6	6	3.6	7.2	sig
prot1165	90	0	1	6	4	2	4	12	2	sig
prot1166	113	0	3	9	1.5	5	2	1.5	7.5	ns
prot1167	90	4	2	3	3	2	5	12	6	ns
prot1168	163	3	0	2.4	3.6	6	1	6	3.6	ns
prot1169	102	4	1	4	6	4	2	4	2	ns
prot1170	183	2	7	7.5	6	4	3	7.5	7.5	ns
prot1171	98	5	5	0	3	4	2	6	6	ns
prot1172	146	1	3	6	2.4	6	3	3.6	3.6	ns
prot1173	145	4	2	6	2	2	5	0	2	ns
prot1174	166	0	2	4.5	3	1	3	6	1.5	ns
prot1175	100	2	1	3	9	2	1	6	3	ns
prot1176	393	4	2	2.4	0	2	4	2.4	9.6	sig
prot1177	89	3	1	0	6	1	2	2	6	ns
prot1178	391	1	1	6	0	3	0	1.5	0	ns
prot1179	89	1	1	3	3	3	2	6	6	ns
prot1180	1106	9	2	3.6	6	15	3	3.6	9.6	ns
prot1181	3227	3	10	12	10	9	5	14	8	ns
prot1182	539	11	5	13.5	10.5	11	9	15	9	ns
prot1183	771	5	5	15	18	7	4	24	9	ns
prot1184	2680	4	0	3.6	4.8	1	7	2.4	7.2	sig
prot1185	917	6	5	14	6	9	5	10	8	sig
prot1186	4114	2	3	6	0	0	3	3	0	ns
prot1187	449	4	4	9	24	7	12	21	30	ns
prot1188	1304	5	4	4.8	3.6	4	2	6	6	ns
prot1189	393	2	4	8	6	3	10	8	10	ns
prot1190	1513	2	2	6	3	4	0	6	4.5	ns
prot1191	2580	2	2	0	18	1	2	21	3	ns
prot1192	959	9	4	8.4	7.2	3	8	7.2	2.4	ns
prot1193	510	2	1	16	14	5	6	8	10	ns
prot1194	427	13	6	9	13.5	5	13	9	4.5	ns
prot1195	413	3	9	12	3	2	6	30	3	ns
prot1196	819	6	4	6	7.2	12	6	25.2	7.2	sig
prot1197	1779	2	2	12	6	1	5	12	4	sig
prot1198	1379	1	7	7.5	7.5	3	2	9	10.5	ns
prot1199	652	2	4	9	6	4	4	15	6	sig
prot1200	704	6	5	8.4	2.4	2	4	3.6	4.8	ns
prot1201	1028	5	2	2	4	6	4	14	0	ns
prot1202	1181	4	2	4.5	4.5	1	2	0	3	ns
prot1203	383	1	10	33	24	7	9	39	30	ns
prot1204	1077	6	5	3.6	4.8	2	5	3.6	4.8	ns
prot1205	452	5	5	8	12	6	3	18	12	ns
prot1206	434	3	1	13.5	3	5	5	7.5	3	ns
prot1207	955	5	2	9	6	4	4	0	15	ns
prot1208	528	1	4	3.6	3.6	5	3	9.6	4.8	ns
prot1209	228	3	7	0	8	2	4	8	4	sig
prot1210	781	5	3	4.5	6	9	4	6	3	ns
prot1211	548	2	4	15	15	2	2	24	9	ns
prot1212	273	2	2	4.8	6	4	6	4.8	2.4	sig
prot1213	153	10	4	26	20	8	7	16	8	ns
prot1214	320	10	5	4.5	9	7	3	9	9	ns
prot1215	219	10	5	12	30	11	9	27	15	ns
prot1216	410	4	9	3.6	8.4	5	6	12	4.8	sig
prot1217	322	7	12	20	24	3	7	10	12	ns
prot1218	629	5	7	7.5	7.5	2	3	13.5	30	sig
prot1219	264	5	2	0	15	6	6	9	18	ns
prot1220	356	5	7	9.6	2.4	1	4	4.8	6	ns
prot1221	390	2	5	6	10	5	3	6	8	ns
prot1222	235	2	1	4.5	6	6	4	4.5	1.5	ns
prot1223	263	6	3	6	12	3	4	9	6	ns
prot1224	481	0	3	2.4	0	1	1	3.6	1.2	ns
prot1225	551	1	4	6	12	2	5	6	4	ns
prot1226	481	3	0	4.5	3	5	3	7.5	6	ns
prot1227	487	1	1	3	9	5	3	3	3	ns
prot1228	881	3	3	1.2	2.4	6	2	4.8	2.4	sig
prot1229	2284	2	2	8	8	2	4	4	10	sig
prot1230	852	1	2	6	3	2	1	1.5	3	sig
prot1231	341	1	6	15	12	4	3	12	18	ns
prot1232	182	3	3	4.8	7.2	5	2	6	6	ns
prot1233	327	3	3	10	8	6	6	16	8	ns
prot1234	219	7	3	10.5	6	3	7	9	0	ns
prot1235	406	2	5	15	6	7	3	12	12	ns
prot1236	332	2	2	1.2	2.4	1	1	4.8	2.4	ns
prot1237	365	7	6	2	6	2	4	10	10	ns
prot1238	308	4	3	9	4.5	3	3	4.5	3	ns
prot1239	232	3	2	9	3	4	1	9	0	ns
prot1240	2067	1	5	0	1.2	3	5	6	1.2	ns
prot1241	865	3	2	6	2	4	6	8	8	sig
prot1242	682	2	1	6	1.5	0	0	0	1.5	ns
prot1243	573	4	4	9	0	1	1	3	6	ns
prot1244	454	1	1	3.6	3.6	2	1	2.4	3.6	ns
prot1245	611	12	9	8	8	13	10	20	26	ns
prot1246	133	9	8	7.5	10.5	5	2	18	9	ns
prot1247	221	9	6	27	36	16	9	96	33	sig
prot1248	153	6	8	6	8.4	7	10	4.8	4.8	ns
prot1249	363	3	6	4	8	3	4	16	6	ns
prot1250	435	7	8	7.5	3	5	2	7.5	6	ns
prot1251	366	4	7	3	21	6	7	12	24	ns
prot1252	170	2	7	2.4	4.8	3	5	4.8	8.4	ns
prot1253	267	6	3	6	6	1	0	2	0	ns
prot1254	463	8	6	7.5	7.5	5	5	3	6	ns
prot1255	542	5	4	3	6	3	2	12	0	ns
prot1256	448	2	7	6	2.4	6	5	6	3.6	ns
prot1257	177	2	4	10	10	3	7	6	6	ns
prot1258	365	4	2	3	4.5	5	7	6	12	ns
prot1259	746	2	1	9	9	6	5	6	18	sig
prot1260	458	2	5	8.4	3.6	3	7	6	13.2	ns
prot1261	147	0	5	2	8	3	4	4	8	ns
prot1262	266	4	5	6	4.5	8	10	6	9	sig
prot1263	340	3	6	18	3	4	10	30	24	sig
prot1264	398	5	2	4.8	3.6	4	1	3.6	2.4	ns
prot1265	403	5	2	2	4	5	4	2	4	sig
prot1266	302	1	2	7.5	3	1	5	9	3	ns
prot1267	465	2	5	15	6	4	4	3	9	ns
prot1268	487	2	4	1.2	1.2	5	1	2.4	3.6	ns
prot1269	568	1	1	8	2	1	3	6	12	ns
prot1270	370	3	6	4.5	6	3	1	6	4.5	ns
prot1271	435	0	0	9	3	1	3	3	3	ns
prot1272	382	2	3	1.2	3.6	0	0	1.2	3.6	ns
prot1273	400	1	0	2	4	2	1	0	2	ns
prot1274	1317	2	0	1.5	1.5	0	0	1.5	1.5	ns
prot1275	1827	1	0	3	3	4	2	0	12	ns
prot1276	227	5	7	7.2	6	7	4	4.8	4.8	ns
prot1277	126	3	9	8	10	8	3	16	6	ns
prot1278	199	2	5	7.5	6	6	2	4.5	6	ns
prot1279	186	3	4	9	21	11	7	6	18	ns
prot1280	397	3	5	4.8	3.6	8	6	6	8.4	ns
prot1281	191	6	5	8	8	6	9	12	4	sig
prot1282	181	1	5	12	4.5	14	10	18	9	sig
prot1283	332	1	8	15	12	5	4	18	9	ns
prot1284	207	4	4	4.8	2.4	4	3	9.6	1.2	ns
prot1285	433	3	6	10	6	8	1	14	4	ns
prot1286	220	5	4	6	3	4	4	9	4.5	ns
prot1287	174	6	6	3	15	0	6	12	18	ns
prot1288	398	3	3	2.4	1.2	3	4	4.8	1.2	ns
prot1289	250	1	4	6	18	2	4	24	16	sig
prot1290	254	3	3	4.5	1.5	3	2	1.5	1.5	ns
prot1291	278	6	1	9	9	3	2	6	15	ns
prot1292	195	3	2	1.2	4.8	4	2	4.8	3.6	ns
prot1293	493	2	2	10	6	2	3	8	14	ns
prot1294	395	4	1	3	3	2	2	4.5	0	ns
prot1295	346	3	1	6	6	2	3	3	9	ns
prot1296	386	7	3	3.6	0	1	1	6	3.6	ns
prot1297	323	5	4	6	8	5	1	0	8	ns
prot1298	221	6	5	7.5	7.5	4	3	3	3	ns
prot1299	330	3	2	9	6	4	1	12	24	ns
prot1300	913	2	5	4.8	3.6	1	5	4.8	0	ns
prot1301	216	2	1	6	4	4	4	16	2	sig
prot1302	176	3	1	3	1.5	3	3	9	9	sig
prot1303	396	3	3	9	3	6	3	9	27	sig
prot1304	144	3	3	1.2	0	4	11	10.8	2.4	sig
prot1305	340	8	2	8	4	3	1	6	2	ns
prot1306	177	2	4	4.5	3	4	1	6	9	sig
prot1307	491	2	1	12	12	0	2	6	15	ns
prot1308	289	2	4	0	9.6	4	4	2.4	2.4	sig
prot1309	925	4	1	6	6	2	2	0	6	ns
prot1310	266	2	2	1.5	1.5	2	1	1.5	0	ns
prot1311	584	4	0	6	15	1	4	3	0	ns
prot1312	316	4	0	2.4	1.2	1	0	3.6	0	ns
prot1313	365	3	2	8	2	4	2	12	14	ns
prot1314	282	4	1	7.5	3	3	1	3	9	ns
prot1315	465	0	1	12	12	5	5	6	6	sig
prot1316	577	4	2	2.4	3.6	3	3	3.6	1.2	ns
prot1317	274	3	3	8	6	4	4	4	8	ns
prot1318	517	3	1	0	1.5	3	1	6	1.5	ns
prot1319	782	2	1	3	3	3	0	6	3	ns
prot1320	567	6	2	1.2	2.4	1	0	2.4	0	ns
prot1321	356	1	0	2	6	2	3	4	4	sig
prot1322	229	0	0	3	1.5	1	3	1.5	0	ns
prot1323	388	0	1	9	6	0	3	6	6	ns
prot1324	109	6	2	8.4	10.8	13	6	2.4	6	ns
prot1325	167	3	4	6	6	2	1	6	2	ns
prot1326	192	3	5	4.5	7.5	5	6	10.5	4.5	ns
prot1327	174	4	2	12	3	2	3	3	12	ns
prot1328	144	6	7	6	4.8	2	4	6	4.8	ns
prot1329	139	2	5	6	4	1	1	0	2	ns
prot1330	160	3	4	6	0	4	2	3	1.5	ns
prot1331	220	4	7	3	12	4	3	6	12	ns
prot1332	248	2	3	6	7.2	8	3	4.8	7.2	ns
prot1333	254	2	3	4	8	4	3	8	2	ns
prot1334	213	2	4	6	4.5	10	2	1.5	4.5	ns
prot1335	81	2	3	9	12	4	3	12	6	ns
prot1336	318	8	7	4.8	4.8	2	2	3.6	4.8	ns
prot1337	247	6	5	10	8	5	6	4	6	ns
prot1338	381	5	7	4.5	1.5	4	2	9	4.5	ns
prot1339	159	1	0	9	3	1	4	3	12	sig
prot1340	205	2	2	3.6	2.4	3	1	3.6	3.6	ns
prot1341	244	3	4	2	12	3	2	10	4	ns
prot1342	160	1	2	1.5	0	1	2	7.5	3	ns
prot1343	288	1	1	6	0	3	1	12	9	ns
prot1344	383	2	5	3.6	3.6	4	5	3.6	4.8	ns
prot1345	206	2	3	6	12	3	1	4	6	ns
prot1346	703	3	1	1.5	6	1	3	1.5	4.5	ns
prot1347	238	1	4	6	12	4	5	6	6	ns
prot1348	366	1	3	1.2	4.8	0	3	3.6	3.6	ns
prot1349	430	2	1	8	6	1	3	2	4	ns
prot1350	637	1	2	3	6	2	2	3	3	ns
prot1351	141	5	3	3	21	0	2	6	6	ns
prot1352	140	4	2	2.4	3.6	5	1	0	3.6	ns
prot1353	431	3	2	8	12	2	4	2	8	ns
prot1354	969	1	4	3	6	1	6	4.5	3	ns
prot1355	247	2	1	9	15	5	1	6	0	ns
prot1356	1101	3	2	1.2	6	2	7	2.4	4.8	ns
prot1357	178	2	1	0	0	0	1	0	2	ns
prot1358	178	2	2	1.5	0	9	4	10.5	3	sig
prot1359	297	4	4	0	3	4	2	3	3	ns
prot1360	238	0	4	4.8	0	3	6	10.8	3.6	sig
prot1361	226	1	2	2	4	4	1	4	4	ns
prot1362	486	2	1	4.5	6	3	0	4.5	0	ns
prot1363	758	1	2	12	6	0	3	9	6	ns
prot1364	305	4	0	1.2	2.4	1	0	1.2	1.2	ns
prot1365	526	0	3	6	0	1	1	2	4	ns
prot1366	375	2	4	1.5	4.5	0	4	3	4.5	ns
prot1367	651	0	2	6	3	1	1	6	6	ns
prot1368	5934	1	2	1.2	2.4	1	1	1.2	1.2	sig
prot1369	421	3	3	2	6	1	5	2	4	ns
prot1370	142	1	2	6	3	3	2	0	1.5	ns
prot1371	1145	0	2	6	0	2	6	6	6	sig
prot1372	238	4	1	2.4	3.6	0	1	1.2	4.8	ns
prot1373	391	1	1	2	2	0	1	2	2	ns
prot1374	618	1	1	6	6	0	2	1.5	0	ns
prot1375	93	8	10	18	27	6	7	15	30	ns
prot1376	130	8	11	10.8	10.8	13	9	8.4	12	ns
prot1377	83	4	6	18	10	13	5	14	26	sig
prot1378	361	3	1	9	3	3	7	1.5	4.5	ns
prot1379	193	3	5	33	12	3	1	9	9	ns
prot1380	393	5	7	3.6	8.4	8	2	7.2	9.6	ns
prot1381	232	2	4	8	6	1	1	8	14	ns
prot1382	201	4	8	3	9	3	8	7.5	7.5	ns
prot1383	105	3	2	6	3	3	3	15	9	ns
prot1384	173	4	5	3.6	6	5	2	4.8	7.2	ns
prot1385	182	3	3	6	2	3	2	10	10	ns
prot1386	199	9	4	7.5	4.5	4	8	9	21	sig
prot1387	191	4	2	6	6	12	8	18	30	sig
prot1388	274	5	3	2.4	3.6	2	0	4.8	3.6	ns
prot1389	135	1	1	0	6	1	1	4	4	ns
prot1390	169	3	4	10.5	0	2	1	1.5	1.5	ns
prot1391	688	2	3	3	12	4	1	12	9	ns
prot1392	152	1	3	0	4.8	2	3	9.6	4.8	sig
prot1393	528	3	7	2	8	6	3	2	6	ns
prot1394	157	6	5	1.5	10.5	3	6	6	3	sig
prot1395	126	5	2	3	6	2	4	12	6	ns
prot1396	80	5	3	3.6	1.2	10	1	3.6	1.2	ns
prot1397	122	2	4	6	0	3	3	6	8	ns
prot1398	232	2	0	1.5	6	0	6	4.5	6	ns
prot1399	171	2	5	9	9	2	4	12	6	sig
prot1400	70	6	2	0	4.8	1	5	4.8	6	sig
prot1401	130	2	3	8	6	1	4	10	0	ns
prot1402	103	2	4	9	4.5	6	3	6	1.5	ns
prot1403	547	2	1	3	6	1	2	9	0	ns
prot1404	250	1	3	6	0	1	2	1.2	3.6	ns
prot1405	497	2	0	4	0	1	3	8	2	ns
prot1406	312	2	0	3	1.5	1	1	3	4.5	ns
prot1407	152	5	2	9	6	2	2	6	6	ns
prot1408	535	3	1	4.8	2.4	1	2	3.6	2.4	ns
prot1409	87	0	3	8	6	10	6	4	20	sig
prot1410	232	1	3	1.5	0	2	4	4.5	3	ns
prot1411	232	2	2	3	9	1	1	3	3	ns
prot1412	843	0	2	0	2.4	3	1	2.4	2.4	ns
prot1413	555	1	0	2	4	1	0	4	0	ns
prot1414	173	2	3	0	6	1	2	4.5	3	ns
prot1415	194	2	0	3	3	4	2	12	6	sig
prot1416	180	1	0	0	1.2	0	2	2.4	1.2	ns
prot1417	199	3	3	6	6	3	3	6	18	sig
prot1418	287	2	3	4.5	3	2	2	6	1.5	ns
prot1419	999	1	0	9	9	3	3	0	9	ns
prot1420	220	5	1	0	0	1	2	1.2	2.4	ns
prot1421	648	0	1	2	2	1	1	2	4	ns
prot1422	164	0	0	1.5	4.5	2	1	3	4.5	ns
prot1423	181	2	2	3	0	1	1	3	3	ns
prot1424	285	1	11	13.2	8.4	10	4	10.8	9.6	ns
prot1425	172	5	2	6	6	7	5	20	6	ns
prot1426	103	1	8	6	6	7	8	4.5	7.5	ns
prot1427	430	5	4	15	9	1	4	6	9	ns
prot1428	130	5	5	8.4	6	6	6	8.4	12	ns
prot1429	123	2	2	6	10	3	3	10	2	ns
prot1430	304	2	5	3	3	6	6	4.5	6	ns
prot1431	164	3	4	18	6	2	3	9	6	ns
prot1432	75	2	0	2.4	4.8	1	2	2.4	3.6	ns
prot1433	173	2	6	8	4	3	3	6	6	ns
prot1434	176	3	1	7.5	1.5	2	3	3	3	ns
prot1435	191	4	2	6	12	2	4	12	6	ns
prot1436	138	2	1	4.8	2.4	4	2	6	2.4	ns
prot1437	148	1	4	4	6	5	4	4	2	ns
prot1438	101	6	3	7.5	1.5	6	1	4.5	3	ns
prot1439	157	8	2	3	3	4	3	9	3	ns
prot1440	488	4	2	4.8	3.6	1	2	6	4.8	ns
prot1441	133	5	0	2	8	3	15	24	24	sig
prot1442	229	2	1	6	1.5	6	4	9	6	ns
prot1443	89	2	6	6	12	4	4	12	18	ns
prot1444	317	1	1	6	2.4	1	1	3.6	1.2	ns
prot1445	88	7	5	10	6	1	1	2	8	ns
prot1446	180	4	4	0	1.5	5	2	9	3	sig
prot1447	207	0	1	6	12	0	1	6	3	ns
prot1448	235	0	5	1.2	2.4	4	2	7.2	3.6	ns
prot1449	86	3	3	0	2	1	2	6	6	ns
prot1450	115	4	4	6	4.5	6	4	12	6	sig
prot1451	127	3	3	3	0	0	5	6	9	ns
prot1452	229	2	5	2.4	3.6	1	2	1.2	1.2	ns
prot1453	247	2	2	4	8	1	2	2	6	ns
prot1454	573	0	2	1.5	0	1	1	6	6	ns
prot1455	176	2	2	6	6	2	2	6	3	ns
prot1456	169	1	3	3.6	1.2	5	2	1.2	1.2	ns
prot1457	81	4	1	6	6	2	4	4	6	ns
prot1458	89	3	2	3	3	0	2	6	10.5	ns
prot1459	178	1	4	6	9	1	3	9	6	ns
prot1460	151	4	1	1.2	3.6	6	6	2.4	2.4	sig
prot1461	146	0	0	4	6	3	0	8	8	ns
prot1462	217	2	3	1.5	7.5	2	2	3	6	ns
prot1463	159	2	2	18	9	2	1	3	12	ns
prot1464	237	2	1	0	1.2	2	4	0	1.2	ns
prot1465	587	1	3	0	4	12	3	6	6	sig
prot1466	128	1	2	1.5	1.5	0	3	3	4.5	ns
prot1467	425	2	1	0	3	0	0	9	3	ns
prot1468	256	2	2	1.2	2.4	2	0	1.2	6	ns
prot1469	136	1	5	6	0	3	3	2	4	ns
prot1470	76	2	2	1.5	3	0	0	1.5	1.5	ns
prot1471	175	0	1	3	6	3	1	6	0	ns
prot1472	231	1	1	0	1.2	4	1	2.4	0	ns
prot1473	337	1	0	2	2	3	9	6	24	sig
prot1474	239	0	1	0	3	1	1	3	1.5	ns
prot1475	456	1	2	3	6	2	1	6	3	ns
prot1476	126	3	2	1.2	0	1	0	2.4	0	ns
prot1477	488	1	2	0	4	1	2	2	2	ns
prot1478	127	0	2	1.5	1.5	2	2	3	1.5	ns
prot1479	191	2	2	21	12	5	5	9	15	ns
prot1480	114	8	2	2.4	7.2	6	1	4.8	6	sig
prot1481	62	3	3	6	6	3	4	8	14	ns
prot1482	350	8	8	3	1.5	3	9	4.5	6	ns
prot1483	108	5	2	6	9	10	8	42	36	sig
prot1484	321	7	1	6	4.8	10	2	7.2	9.6	sig
prot1485	308	1	2	4	6	3	2	2	6	ns
prot1486	59	2	8	0	3	5	1	7.5	3	sig
prot1487	218	1	4	12	9	1	4	15	0	ns
prot1488	106	5	6	4.8	2.4	2	3	2.4	2.4	ns
prot1489	154	1	2	4	10	7	4	14	4	ns
prot1490	166	1	3	6	1.5	1	1	3	6	ns
prot1491	515	2	5	6	9	3	5	3	0	ns
prot1492	183	3	2	1.2	1.2	1	1	2.4	1.2	ns
prot1493	162	1	1	0	6	3	1	0	4	ns
prot1494	140	1	5	3	7.5	2	1	1.5	3	sig
prot1495	169	1	4	3	12	2	2	6	9	sig
prot1496	242	3	3	2.4	2.4	4	2	1.2	2.4	ns
prot1497	292	5	4	0	10	3	2	2	0	ns
prot1498	197	4	4	4.5	3	9	3	22.5	9	sig
prot1499	856	1	4	9	3	6	2	12	6	sig
prot1500	127	4	0	0	3.6	2	2	2.4	3.6	ns
prot1501	72	1	2	2	6	1	3	4	4	ns
prot1502	148	0	1	3	3	2	2	3	7.5	sig
prot1503	53	2	1	9	6	3	1	0	9	ns
prot1504	98	3	3	6	0	1	2	4.8	2.4	ns
prot1505	405	1	0	8	6	2	2	12	4	sig
prot1506	104	1	2	3	6	0	0	1.5	1.5	ns
prot1507	176	0	3	6	9	0	0	3	3	ns
prot1508	125	3	3	2.4	2.4	5	1	1.2	2.4	ns
prot1509	160	1	3	2	0	3	2	6	2	ns
prot1510	316	0	0	1.5	0	1	1	0	0	ns
prot1511	978	3	1	0	6	2	1	3	6	ns
prot1512	234	3	1	0	2.4	4	1	4.8	4.8	sig
prot1513	431	0	1	0	0	2	2	4	4	sig
prot1514	2591	0	2	3	6	3	2	6	1.5	ns
prot1515	712	1	3	15	9	7	7	15	15	ns
prot1516	1852	3	2	8.4	6	2	3	3.6	3.6	ns
prot1517	2086	1	4	12	12	6	4	10	16	ns
prot1518	1064	1	3	3	6	7	6	3	4.5	ns
prot1519	609	12	3	15	24	4	4	15	15	ns
prot1520	645	3	5	0	1.2	6	2	12	2.4	sig
prot1521	969	3	2	6	6	1	2	2	6	ns
prot1522	857	1	3	1.5	3	1	4	1.5	6	sig
prot1523	488	0	0	9	3	1	3	6	0	ns
prot1524	2821	2	0	1.2	2.4	2	3	2.4	4.8	ns
prot1525	512	3	2	8	8	4	4	0	2	ns
prot1526	876	4	5	3	10.5	4	3	3	9	ns
prot1527	543	5	3	15	3	3	2	9	12	ns
prot1528	809	0	4	1.2	3.6	7	3	4.8	3.6	ns
prot1529	1674	0	3	2	2	3	2	2	2	ns
prot1530	1191	3	1	3	4.5	1	1	0	3	ns
prot1531	208	5	2	9	24	2	5	9	3	ns
prot1532	437	2	2	1.2	1.2	3	2	0	6	ns
prot1533	510	4	1	4	8	2	1	4	2	ns
prot1534	695	1	1	1.5	3	1	1	3	3	sig
prot1535	227	3	7	3	3	2	5	9	9	ns
prot1536	700	2	3	6	3.6	3	4	3.6	2.4	ns
prot1537	218	2	1	0	4	1	2	12	4	ns
prot1538	423	0	2	3	12	3	3	4.5	1.5	ns
prot1539	873	1	4	9	9	1	3	3	6	ns
prot1540	1426	2	1	2.4	1.2	2	5	3.6	6	ns
prot1541	520	1	2	4	2	7	5	4	4	sig
prot1542	290	11	8	10.5	16.5	12	10	22.5	21	ns
prot1543	296	1	6	3	9	2	11	27	27	sig
prot1544	309	4	1	4.8	4.8	2	14	4.8	12	sig
prot1545	502	4	2	2	6	5	3	4	6	ns
prot1546	204	0	1	3	3	4	3	3	4.5	sig
prot1547	437	4	3	12	6	6	7	12	6	ns
prot1548	314	2	1	3.6	0	3	1	1.2	2.4	ns
prot1549	402	3	3	4	4	3	2	6	8	sig
prot1550	188	3	3	7.5	4.5	2	2	6	1.5	ns
prot1551	434	1	2	0	0	1	2	6	6	ns
prot1552	325	1	1	1.2	2.4	0	2	4.8	1.2	ns
prot1553	607	1	0	0	4	3	3	18	6	sig
prot1554	739	3	6	4.5	1.5	0	3	3	4.5	ns
prot1555	235	0	2	9	3	2	3	3	0	ns
prot1556	982	1	2	2.4	2.4	1	2	2.4	4.8	ns
prot1557	392	1	3	2	4	3	1	2	6	ns
prot1558	543	0	0	3	0	3	2	1.5	0	ns
prot1559	462	3	3	3	6	1	2	6	6	ns
prot1560	348	4	2	2.4	1.2	5	2	2.4	2.4	ns
prot1561	463	0	1	2	2	2	1	2	0	ns
prot1562	173	1	2	1.5	4.5	3	4	1.5	3	ns
prot1563	274	0	4	12	9	4	2	0	9	ns
prot1564	251	3	4	4.8	4.8	9	13	13.2	13.2	sig
prot1565	231	4	4	12	4	9	12	18	24	sig
prot1566	394	5	3	6	3	4	3	1.5	10.5	ns
prot1567	240	5	0	12	6	6	3	9	12	sig
prot1568	441	1	2	8.4	1.2	4	2	1.2	4.8	ns
prot1569	200	4	2	8	6	2	2	4	2	ns
prot1570	371	3	3	6	6	2	2	6	1.5	ns
prot1571	313	1	2	3	0	4	1	12	0	ns
prot1572	730	2	2	8.4	0	2	2	3.6	3.6	ns
prot1573	329	1	1	4	6	1	2	6	0	ns
prot1574	627	2	0	6	4.5	1	3	0	0	ns
prot1575	250	1	5	0	9	4	2	0	0	ns
prot1576	144	1	2	2.4	3.6	1	2	3.6	3.6	ns
prot1577	472	1	4	8	4	1	0	0	8	ns
prot1578	421	1	1	1.5	1.5	6	1	1.5	4.5	ns
prot1579	250	1	0	12	6	0	2	3	0	ns
prot1580	266	2	5	1.2	1.2	2	1	0	2.4	ns
prot1581	861	0	1	2	10	1	2	4	2	ns
prot1582	1312	1	0	1.5	6	0	0	3	7.5	ns
prot1583	493	2	1	6	12	3	4	3	9	ns
prot1584	1082	0	1	2.4	1.2	2	0	3.6	2.4	ns
prot1585	648	0	1	6	2	1	2	4	2	ns
prot1586	276	1	1	3	1.5	4	1	3	3	ns
prot1587	518	3	3	0	3	1	2	9	9	ns
prot1588	640	1	3	1.2	2.4	1	1	0	2.4	ns
prot1589	722	3	6	6	0	2	1	10	12	ns
prot1590	147	2	6	4.5	6	5	1	9	1.5	ns
prot1591	193	7	4	9	18	7	4	9	27	ns
prot1592	194	3	2	2.4	3.6	4	4	0	4.8	ns
prot1593	365	4	4	4	2	2	1	0	0	ns
prot1594	290	2	2	6	4.5	3	1	4.5	7.5	ns
prot1595	636	3	4	12	6	2	6	3	12	ns
prot1596	1160	1	1	1.2	1.2	2	2	3.6	2.4	ns
prot1597	641	3	2	4	14	3	3	2	10	ns
prot1598	175	3	1	1.5	3	1	1	4.5	1.5	ns
prot1599	318	2	0	6	6	3	3	9	6	ns
prot1600	424	3	0	0	4.8	4	2	2.4	0	ns
prot1601	348	3	1	6	0	2	2	6	4	ns
prot1602	227	3	2	0	1.5	2	4	3	6	ns
prot1603	427	3	1	6	3	3	3	3	3	ns
prot1604	268	0	4	1.2	1.2	1	2	3.6	3.6	ns
prot1605	357	3	2	2	6	5	7	4	10	sig
prot1606	174	5	3	1.5	4.5	2	5	7.5	3	sig
prot1607	233	1	2	9	0	0	1	9	0	ns
prot1608	217	0	0	0	0	1	3	1.2	1.2	ns
prot1609	980	2	0	2	0	3	0	4	2	ns
prot1610	263	2	2	0	0	2	2	1.5	1.5	ns
prot1611	169	3	3	3	3	1	2	3	0	ns
prot1612	178	3	1	0	1.2	3	2	1.2	1.2	ns
prot1613	355	1	1	2	2	1	1	0	2	ns
prot1614	604	0	2	0	0	0	0	3	0	ns
prot1615	149	0	2	3	0	1	1	0	6	ns
prot1616	594	1	2	2.4	0	2	1	1.2	0	ns
prot1617	257	2	2	4	4	0	3	0	0	ns
prot1618	421	0	0	3	0	1	1	1.5	6	ns
prot1619	712	1	0	3	3	1	0	6	0	ns
prot1620	423	1	0	2.4	0	1	0	0	1.2	ns
prot1621	488	1	0	4	4	0	0	4	0	ns
prot1622	1872	2	0	3	4.5	3	1	0	1.5	ns
prot1623	153	4	3	9	0	6	4	15	12	ns
prot1624	275	4	3	4.8	6	6	4	3.6	4.8	ns
prot1625	463	3	1	6	4	2	5	20	12	ns
prot1626	103	3	1	4.5	7.5	6	2	4.5	0	ns
prot1627	287	1	0	6	9	4	4	6	18	ns
prot1628	282	3	3	1.2	7.2	3	3	6	3.6	ns
prot1629	200	4	1	8	4	3	2	4	2	ns
prot1630	149	2	3	4.5	3	6	9	13.5	4.5	sig
prot1631	149	3	3	0	12	2	0	6	3	ns
prot1632	132	0	2	2.4	1.2	1	2	6	1.2	sig
prot1633	118	2	2	2	2	5	5	8	10	sig
prot1634	191	6	2	0	6	1	1	3	6	ns
prot1635	189	2	2	12	3	3	1	9	3	ns
prot1636	273	3	2	4.8	2.4	2	1	1.2	1.2	ns
prot1637	327	0	2	4	6	2	2	2	4	ns
prot1638	148	3	2	4.5	4.5	1	0	4.5	6	ns
prot1639	206	1	2	3	3	3	2	6	3	ns
prot1640	108	3	3	1.2	2.4	1	1	2.4	1.2	ns
prot1641	267	3	4	2	4	2	4	6	6	ns
prot1642	204	2	0	3	1.5	1	1	6	6	ns
prot1643	223	2	1	6	6	0	3	3	0	ns
prot1644	298	4	2	6	2.4	1	2	3.6	6	ns
prot1645	194	3	5	2	6	2	0	4	4	ns
prot1646	77	2	2	3	1.5	1	2	1.5	1.5	ns
prot1647	166	3	3	3	3	4	0	9	6	ns
prot1648	418	3	1	4.8	1.2	1	0	2.4	3.6	ns
prot1649	418	0	2	0	4	4	3	6	2	ns
prot1650	127	1	3	1.5	0	2	4	4.5	3	ns
prot1651	279	0	2	3	3	5	1	9	3	ns
prot1652	181	2	1	1.2	1.2	1	2	2.4	2.4	ns
prot1653	129	0	2	6	6	0	1	2	2	ns
prot1654	161	1	2	1.5	1.5	0	0	3	0	ns
prot1655	126	0	3	3	12	1	1	18	3	ns
prot1656	326	1	1	2.4	0	0	0	2.4	2.4	ns
prot1657	207	3	2	0	4	1	0	2	2	ns
prot1658	191	2	4	3	3	3	0	3	3	ns
prot1659	238	1	1	12	6	0	0	0	3	ns
prot1660	210	1	2	2.4	1.2	2	4	2.4	0	ns
prot1661	331	1	0	8	8	3	1	0	4	ns
prot1662	574	3	3	7.5	1.5	3	2	1.5	6	ns
prot1663	455	1	3	6	9	6	3	45	27	sig
prot1664	553	0	2	1.2	1.2	6	3	3.6	7.2	sig
prot1665	522	1	2	2	0	0	0	6	0	ns
prot1666	325	5	1	1.5	3	1	1	4.5	6	ns
prot1667	208	1	0	6	3	3	1	3	6	ns
prot1668	232	2	0	1.2	1.2	0	0	1.2	4.8	ns
prot1669	219	0	1	2	4	2	0	6	8	ns
prot1670	409	1	0	0	3	1	3	3	0	ns
prot1671	233	1	2	3	6	2	2	0	6	ns
prot1672	772	2	2	3.6	1.2	2	4	2.4	2.4	sig
prot1673	360	3	3	4	4	1	3	2	0	ns
prot1674	439	1	0	3	1.5	1	2	1.5	0	ns
prot1675	442	1	2	3	3	0	2	0	3	ns
prot1676	138	1	1	1.2	2.4	4	2	2.4	3.6	sig
prot1677	106	0	3	4	0	4	2	0	4	ns
prot1678	370	2	1	1.5	0	1	0	1.5	1.5	ns
prot1679	629	0	0	0	3	1	1	3	9	ns
prot1680	187	2	1	0	1.2	2	2	0	1.2	ns
prot1681	596	3	0	2	0	0	3	4	4	ns
prot1682	255	2	0	4.5	0	4	2	3	6	sig
prot1683	92	6	8	15	15	3	4	15	24	ns
prot1684	171	3	4	6	8.4	2	5	2.4	3.6	ns
prot1685	165	2	1	4	12	15	21	18	6	sig
prot1686	148	6	5	1.5	4.5	9	7	6	7.5	sig
prot1687	229	3	0	6	9	0	4	6	0	ns
prot1688	123	1	3	7.2	2.4	0	5	1.2	2.4	ns
prot1689	77	5	0	4	6	1	1	4	8	ns
prot1690	465	2	1	4.5	6	7	3	3	1.5	ns
prot1691	279	0	1	3	0	1	1	0	6	ns
prot1692	278	1	1	0	4.8	0	1	2.4	1.2	ns
prot1693	119	2	4	4	2	0	0	4	6	ns
prot1694	148	4	0	1.5	3	0	2	1.5	0	ns
prot1695	72	2	0	6	3	2	2	3	15	ns
prot1696	353	2	4	3.6	2.4	2	2	2.4	3.6	ns
prot1697	196	4	4	2	2	1	2	0	4	ns
prot1698	174	4	4	0	3	12	6	6	12	sig
prot1699	126	1	1	6	3	1	2	0	6	ns
prot1700	235	3	2	2.4	2.4	2	2	2.4	4.8	sig
prot1701	235	2	3	2	2	6	6	6	4	sig
prot1702	110	1	3	3	1.5	1	3	1.5	4.5	ns
prot1703	188	5	2	3	9	3	4	3	18	ns
prot1704	225	0	0	1.2	0	1	2	0	1.2	ns
prot1705	138	3	2	2	2	2	3	4	4	ns
prot1706	174	0	8	3	4.5	2	2	7.5	1.5	ns
prot1707	672	1	2	6	0	0	2	15	0	ns
prot1708	84	3	0	2.4	2.4	0	1	0	2.4	ns
prot1709	107	2	1	4	2	2	0	6	2	ns
prot1710	146	2	1	3	4.5	4	0	3	1.5	ns
prot1711	183	0	0	12	15	9	3	9	45	sig
prot1712	555	0	0	3.6	1.2	3	0	2.4	0	ns
prot1713	467	1	1	4	2	1	3	4	8	ns
prot1714	265	1	1	0	1.5	2	1	0	4.5	ns
prot1715	598	4	1	0	3	1	2	3	3	ns
prot1716	317	3	1	2.4	4.8	0	0	1.2	1.2	ns
prot1717	196	2	4	4	2	4	1	4	2	ns
prot1718	267	0	2	1.5	0	2	1	3	4.5	ns
prot1719	612	2	2	0	3	2	2	6	24	sig
prot1720	62	2	3	2.4	1.2	4	2	1.2	6	ns
prot1721	77	2	3	0	4	1	1	0	0	ns
prot1722	68	2	1	1.5	0	2	2	1.5	3	ns
prot1723	632	1	0	9	9	3	1	3	0	ns
prot1724	230	2	1	3.6	1.2	1	0	1.2	0	ns
prot1725	133	0	2	0	0	2	1	2	4	ns
prot1726	334	2	0	4.5	3	0	0	3	0	ns
prot1727	311	1	2	3	3	1	3	3	9	ns
prot1728	563	1	2	0	0	0	1	3.6	1.2	ns
prot1729	327	3	1	4	2	2	4	14	4	sig
prot1730	144	2	3	1.5	0	0	2	1.5	6	ns
prot1731	668	1	2	9	6	0	1	15	9	ns
prot1732	85	2	1	1.2	2.4	0	2	2.4	3.6	ns
prot1733	102	2	1	6	4	2	2	2	0	ns
prot1734	508	3	0	1.5	1.5	3	1	3	3	ns
prot1735	226	0	1	6	6	1	4	6	3	ns
prot1736	676	2	2	2.4	1.2	0	2	1.2	0	ns
prot1737	539	0	0	2	4	0	0	4	4	ns
prot1738	295	0	0	3	1.5	2	2	3	3	sig
prot1739	224	0	0	6	0	3	2	6	6	sig
prot1740	2292	2	0	1.2	0	0	0	1.2	0	ns
prot1741	170	6	8	2	4	3	4	8	10	ns
prot1742	134	3	4	3	4.5	6	3	4.5	9	sig
prot1743	255	4	1	0	3	0	6	6	3	ns
prot1744	304	5	4	1.2	1.2	4	2	2.4	7.2	sig
prot1745	237	2	2	0	6	6	4	4	8	sig
prot1746	105	3	0	0	7.5	3	1	3	1.5	ns
prot1747	69	1	1	0	6	1	0	3	12	ns
prot1748	247	2	2	0	4.8	1	2	3.6	1.2	ns
prot1749	99	7	5	2	2	5	5	0	12	ns
prot1750	116	3	2	1.5	0	2	2	6	0	ns
prot1751	152	3	1	9	0	3	6	9	18	sig
prot1752	225	4	4	1.2	3.6	1	1	1.2	2.4	ns
prot1753	147	1	3	4	2	3	1	0	8	ns
prot1754	125	1	2	0	1.5	2	3	3	1.5	ns
prot1755	90	0	3	6	3	2	2	15	12	sig
prot1756	237	3	6	3.6	0	5	1	1.2	4.8	ns
prot1757	66	2	2	2	4	1	1	4	4	ns
prot1758	264	3	0	1.5	3	1	3	4.5	3	ns
prot1759	137	1	1	0	0	2	2	6	6	sig
prot1760	511	2	1	3.6	4.8	1	1	2.4	1.2	ns
prot1761	141	2	1	4	0	3	3	12	12	sig
prot1762	280	1	5	1.5	4.5	1	1	3	1.5	ns
prot1763	302	1	0	6	12	1	1	9	6	ns
prot1764	74	1	1	0	2.4	2	2	1.2	1.2	ns
prot1765	171	0	2	2	2	9	6	6	6	sig
prot1766	95	2	3	0	1.5	2	1	7.5	4.5	ns
prot1767	367	2	2	3	0	4	2	3	0	ns
prot1768	144	2	2	2.4	2.4	2	4	2.4	9.6	sig
prot1769	664	1	1	0	2	2	1	4	6	ns
prot1770	179	1	1	0	1.5	1	1	6	6	sig
prot1771	114	0	0	0	6	1	1	0	0	ns
prot1772	161	3	0	2.4	0	0	0	1.2	0	ns
prot1773	205	0	1	0	4	1	5	14	2	ns
prot1774	305	2	2	0	4.5	2	1	3	3	ns
prot1775	416	2	0	3	6	6	3	9	9	sig
prot1776	397	1	0	1.2	2.4	0	2	0	1.2	ns
prot1777	224	0	1	6	4	1	4	4	6	ns
prot1778	314	0	0	3	0	6	3	18	4.5	sig
prot1779	174	1	0	0	0	2	2	6	6	sig
prot1780	416	3	1	1.2	0	2	1	1.2	1.2	sig
prot1781	131	3	1	2	0	2	2	4	4	sig
prot1782	107	2	2	0	4.5	0	2	0	3	ns
prot1783	163	0	1	6	0	0	0	3	3	ns
prot1784	564	1	5	2.4	0	0	2	0	2.4	ns
prot1785	208	2	1	0	0	1	2	4	6	ns
prot1786	135	0	1	1.5	3	0	1	0	0	ns
prot1787	3394	2	3	12	3	2	1	9	15	ns
prot1788	1957	2	1	0	2.4	2	1	0	2.4	ns
prot1789	1088	2	3	4	4	1	2	2	2	ns
prot1790	424	4	4	1.5	0	3	1	6	4.5	ns
prot1791	1035	5	2	9	3	2	2	6	6	sig
prot1792	926	1	3	1.2	1.2	4	2	9.6	7.2	sig
prot1793	1669	1	2	2	0	3	1	2	4	ns
prot1794	201	6	3	3	4.5	0	2	1.5	3	ns
prot1795	539	2	0	9	6	0	1	6	0	ns
prot1796	638	1	0	0	1.2	0	1	1.2	2.4	ns
prot1797	225	5	3	10	10	5	5	12	4	ns
prot1798	319	2	5	1.5	6	4	4	1.5	3	sig
prot1799	520	1	1	6	3	3	2	15	15	ns
prot1800	785	2	4	1.2	2.4	4	3	4.8	1.2	ns
prot1801	629	1	1	12	8	1	2	4	4	ns
prot1802	341	1	3	1.5	0	2	2	4.5	3	ns
prot1803	412	2	1	3	6	2	0	3	0	ns
prot1804	308	1	0	1.2	2.4	2	0	1.2	1.2	ns
prot1805	743	1	1	2	0	0	0	0	0	ns
prot1806	470	0	1	4.5	0	0	1	1.5	0	ns
prot1807	1140	0	1	3	3	1	0	6	0	ns
prot1808	1466	1	1	1.2	1.2	2	2	2.4	2.4	sig
prot1809	254	4	0	0	0	3	1	4	6	ns
prot1810	257	1	3	4.5	6	1	0	3	7.5	ns
prot1811	375	2	2	6	0	2	2	6	9	ns
prot1812	1882	2	2	2.4	0	4	2	2.4	2.4	sig
prot1813	1300	1	0	2	0	1	1	2	4	sig
prot1814	444	3	0	1.5	1.5	2	2	3	3	sig
prot1815	832	0	2	9	6	0	1	6	12	ns
prot1816	582	2	4	1.2	1.2	3	1	3.6	1.2	ns
prot1817	280	1	0	2	6	0	1	0	4	ns
prot1818	1244	1	2	0	4.5	2	2	3	1.5	ns
prot1819	276	2	1	0	0	4	2	6	12	sig
prot1820	623	1	2	0	2.4	2	2	2.4	4.8	sig
prot1821	450	1	0	0	2	0	2	2	0	ns
prot1822	247	2	1	3	3	2	1	1.5	0	ns
prot1823	387	0	0	3	0	7	2	6	12	sig
prot1824	662	1	2	1.2	0	1	0	2.4	0	ns
prot1825	743	1	1	0	2	1	0	4	4	ns
prot1826	874	1	3	4.5	1.5	1	0	1.5	1.5	ns
prot1827	1301	2	2	3	0	0	0	3	3	ns
prot1828	274	3	2	3.6	1.2	0	2	4.8	0	ns
prot1829	551	1	7	0	2	0	1	6	4	ns
prot1830	447	1	2	3	3	1	3	1.5	4.5	ns
prot1831	154	5	1	3	12	5	4	15	9	ns
prot1832	210	3	1	1.2	2.4	2	2	3.6	3.6	ns
prot1833	290	2	1	4	4	7	2	4	18	sig
prot1834	220	2	0	1.5	7.5	2	2	4.5	3	ns
prot1835	184	2	3	3	9	12	15	18	9	sig
prot1836	168	0	1	1.2	2.4	2	2	0	1.2	ns
prot1837	102	2	2	2	8	1	0	2	10	ns
prot1838	327	0	4	3	1.5	9	9	18	9	sig
prot1839	962	1	2	6	6	2	1	15	3	ns
prot1840	556	3	3	3.6	1.2	3	2	0	1.2	ns
prot1841	374	3	4	2	6	2	1	2	0	ns
prot1842	728	0	3	1.5	1.5	2	2	4.5	3	ns
prot1843	243	4	3	6	3	2	4	6	12	sig
prot1844	127	2	3	1.2	3.6	1	0	1.2	2.4	ns
prot1845	519	2	0	4	2	3	1	2	2	ns
prot1846	492	1	0	4.5	1.5	2	2	3	3	sig
prot1847	233	4	5	0	3	5	0	3	3	ns
prot1848	287	3	3	2.4	1.2	2	1	0	2.4	ns
prot1849	337	1	2	4	2	2	3	6	2	ns
prot1850	404	0	1	0	4.5	0	0	0	3	ns
prot1851	3175	1	0	0	6	0	0	12	0	ns
prot1852	243	0	0	0	0	2	2	2.4	2.4	sig
prot1853	275	0	1	8	2	0	3	4	2	ns
prot1854	648	2	1	0	3	1	1	1.5	1.5	ns
prot1855	172	1	2	6	3	1	3	3	3	ns
prot1856	283	2	2	2.4	3.6	3	0	1.2	1.2	ns
prot1857	159	3	2	0	6	7	2	8	8	sig
prot1858	372	1	3	0	4.5	0	1	3	3	ns
prot1859	174	1	3	15	6	6	12	18	36	sig
prot1860	182	0	2	2.4	2.4	3	1	0	3.6	ns
prot1861	251	0	0	2	2	0	0	8	2	ns
prot1862	1009	2	2	0	1.5	1	2	3	6	ns
prot1863	233	0	1	6	6	1	1	9	0	ns
prot1864	158	0	2	2.4	2.4	4	2	2.4	0	ns
prot1865	200	1	2	0	2	6	6	6	12	sig
prot1866	292	1	1	1.5	3	1	2	1.5	1.5	ns
prot1867	399	3	1	3	0	2	1	3	3	ns
prot1868	229	2	0	3.6	3.6	1	4	1.2	3.6	ns
prot1869	228	2	0	2	4	2	0	2	4	ns
prot1870	445	0	1	1.5	0	3	4	3	0	ns
prot1871	334	3	1	3	12	1	2	9	9	ns
prot1872	848	2	3	2.4	1.2	1	1	3.6	0	ns
prot1873	151	0	1	6	4	9	3	24	12	sig
prot1874	1410	2	0	1.5	1.5	1	1	4.5	4.5	ns
prot1875	164	1	1	0	3	0	1	3	0	ns
prot1876	114	1	1	0	3.6	1	2	1.2	1.2	ns
prot1877	262	3	4	2	4	1	4	4	8	ns
prot1878	174	0	0	0	3	2	0	0	0	ns
prot1879	987	0	1	3	6	0	3	6	0	ns
prot1880	170	1	1	4.8	1.2	1	5	0	3.6	ns
prot1881	399	3	3	0	6	6	3	6	6	sig
prot1882	504	4	2	1.5	1.5	3	2	3	1.5	ns
prot1883	359	1	3	3	12	0	0	15	9	ns
prot1884	85	0	2	1.2	2.4	0	0	3.6	1.2	ns
prot1885	186	0	3	0	2	3	2	4	0	ns
prot1886	231	3	2	4.5	0	1	2	1.5	0	ns
prot1887	161	3	0	3	0	0	1	0	6	ns
prot1888	296	1	1	1.2	1.2	6	10	2.4	2.4	sig
prot1889	362	3	1	0	6	1	0	4	6	ns
prot1890	492	3	1	0	1.5	2	2	7.5	6	sig
prot1891	240	2	0	3	6	0	0	3	3	ns
prot1892	587	0	0	1.2	0	6	3	10.8	10.8	sig
prot1893	523	1	0	2	0	1	1	4	0	ns
prot1894	979	4	2	1.5	1.5	0	0	4.5	1.5	ns
prot1895	2381	2	2	3	0	2	0	0	3	ns
prot1896	246	0	3	0	2.4	0	1	2.4	0	ns
prot1897	309	1	2	0	0	1	0	2	0	ns
prot1898	214	0	1	3	3	2	0	0	0	ns
prot1899	659	2	2	0	15	2	1	6	3	ns
prot1900	185	1	0	1.2	0	3	0	0	1.2	ns
prot1901	201	0	1	0	2	0	0	6	4	ns
prot1902	464	0	0	0	1.5	1	0	1.5	0	ns
prot1903	298	2	2	3	0	2	3	6	9	ns
prot1904	502	0	2	1.2	3.6	2	1	1.2	0	ns
prot1905	295	1	2	4	0	1	1	0	0	ns
prot1906	1921	1	3	0	0	0	0	3	1.5	ns
prot1907	900	0	0	3	0	1	0	6	6	ns
prot1908	1567	1	0	0	0	3	3	3.6	3.6	sig
prot1909	659	0	1	0	0	1	0	2	4	ns
prot1910	909	1	1	0	0	1	3	3	0	ns
prot1911	193	0	0	0	6	0	0	0	3	ns
prot1912	431	3	1	4.8	1.2	1	1	0	1.2	ns
prot1913	118	1	0	2	0	0	3	4	4	ns
prot1914	229	3	3	1.5	6	3	2	3	6	ns
prot1915	232	1	3	3	9	0	4	3	9	ns
prot1916	267	1	3	6	2.4	1	2	1.2	1.2	ns
prot1917	266	2	1	2	6	3	2	8	6	sig
prot1918	183	2	1	1.5	1.5	1	1	1.5	1.5	sig
prot1919	909	5	4	15	15	3	1	15	6	ns
prot1920	219	2	3	3.6	1.2	3	3	1.2	2.4	ns
prot1921	141	6	2	2	2	3	2	2	6	ns
prot1922	154	0	3	1.5	0	5	1	1.5	4.5	ns
prot1923	243	2	0	3	6	1	1	0	0	ns
prot1924	135	2	1	2.4	1.2	0	4	0	2.4	ns
prot1925	315	0	4	4	2	1	1	4	2	sig
prot1926	517	2	0	1.5	0	1	0	0	1.5	ns
prot1927	127	0	0	3	3	1	0	0	0	ns
prot1928	439	0	2	1.2	2.4	2	2	2.4	2.4	sig
prot1929	398	2	0	0	4	0	3	0	2	ns
prot1930	462	0	1	1.5	3	3	2	1.5	7.5	ns
prot1931	202	2	1	9	9	3	0	3	3	ns
prot1932	114	0	0	1.2	0	4	2	2.4	2.4	sig
prot1933	137	2	0	4	8	2	0	12	2	ns
prot1934	124	3	0	1.5	0	2	1	0	0	ns
prot1935	641	0	3	0	6	0	0	12	9	ns
prot1936	415	1	2	2.4	0	2	4	0	3.6	ns
prot1937	448	2	2	8	0	5	0	0	6	ns
prot1938	572	1	1	3	3	0	2	1.5	0	ns
prot1939	819	2	0	6	0	0	1	3	3	ns
prot1940	365	1	0	2.4	2.4	1	2	0	2.4	ns
prot1941	600	1	1	2	0	2	3	4	4	sig
prot1942	692	1	1	3	0	1	1	0	0	ns
prot1943	244	0	1	0	0	0	2	3	3	ns
prot1944	203	2	1	1.2	1.2	2	2	1.2	0	ns
prot1945	383	1	0	0	4	4	1	0	0	ns
prot1946	208	0	0	0	1.5	2	2	3	0	ns
prot1947	292	1	1	0	3	3	1	0	6	ns
prot1948	288	1	2	1.2	2.4	0	1	0	0	ns
prot1949	111	1	0	0	0	0	0	6	2	ns
prot1950	309	0	2	1.5	1.5	0	1	1.5	0	ns
prot1951	555	2	2	0	3	3	3	6	12	sig
prot1952	719	1	0	0	1.2	4	2	3.6	2.4	sig
prot1953	548	2	0	0	2	6	3	12	6	sig
prot1954	209	3	2	0	1.5	0	0	6	1.5	ns
prot1955	561	1	0	3	0	0	1	9	0	ns
prot1956	575	1	0	3.6	0	1	0	2.4	0	ns
prot1957	193	1	3	0	2	3	3	6	6	sig
prot1958	476	1	1	0	0	2	2	1.5	3	sig
prot1959	426	3	1	3	0	1	0	3	6	ns
prot1960	210	2	2	1.2	3.6	0	1	2.4	1.2	ns
prot1961	167	4	2	0	2	1	3	4	2	ns
prot1962	255	3	1	6	3	1	0	1.5	0	ns
prot1963	259	0	0	3	3	2	3	6	6	sig
prot1964	828	0	2	1.2	1.2	0	0	0	3.6	ns
prot1965	491	2	1	4	0	2	1	0	2	ns
prot1966	116	2	2	0	4.5	0	1	1.5	1.5	ns
prot1967	392	0	0	12	3	2	2	9	0	ns
prot1968	278	0	0	0	0	0	0	0	1.2	ns
prot1969	275	1	0	0	0	1	1	2	2	ns
prot1970	542	1	0	0	1.5	3	1	3	0	ns
prot1971	303	3	0	3	0	2	1	0	0	ns
prot1972	206	1	1	0	0	4	1	1.2	2.4	ns
prot1973	575	1	0	4	0	1	1	2	2	ns
prot1974	882	1	0	1.5	0	3	3	4.5	4.5	sig
prot1975	503	1	2	3	3	1	1	3	0	ns
prot1976	350	0	1	0	1.2	1	1	0	1.2	ns
prot1977	277	0	0	2	2	0	1	0	2	ns
prot1978	251	0	1	3	0	1	1	1.5	1.5	sig
prot1979	223	1	2	0	0	1	1	3	3	ns
prot1980	109	2	1	2.4	1.2	4	1	3.6	1.2	ns
prot1981	1093	0	5	6	2	2	4	6	4	ns
prot1982	123	3	1	1.5	1.5	4	1	1.5	1.5	ns
prot1983	160	2	3	3	0	2	2	6	3	ns
prot1984	160	0	0	2.4	3.6	4	3	0	0	ns
prot1985	433	1	2	6	8	1	3	4	0	ns
prot1986	214	1	2	3	1.5	8	1	3	0	ns
prot1987	114	3	1	15	0	2	1	3	9	ns
prot1988	178	1	3	2.4	0	0	1	0	0	ns
prot1989	248	1	1	2	0	3	3	6	12	sig
prot1990	49	1	2	1.5	1.5	1	2	1.5	0	ns
prot1991	86	4	3	3	12	4	0	12	0	ns
prot1992	335	0	2	2.4	2.4	0	2	3.6	2.4	ns
prot1993	171	1	3	4	6	7	5	8	14	sig
prot1994	214	4	6	1.5	3	1	1	3	3	ns
prot1995	108	1	0	0	0	1	2	0	3	ns
prot1996	115	1	2	0	1.2	2	3	2.4	2.4	sig
prot1997	96	0	1	4	4	0	1	2	2	ns
prot1998	82	0	1	1.5	1.5	0	1	0	3	ns
prot1999	365	3	3	3	3	2	1	12	0	ns
[truncated: 1,549 more rows]
