# Supplementary material for: Protein complex-based analysis is resistant to the obfuscating consequences of batch effects --- a case study in clinical proteomics
Source: BMC Genomics. 2017 Mar 14;18(Suppl 2):142. doi: 10.1186/s12864-017-3490-3 (PMC5374662; doi:10.1186/s12864-017-3490-3)
Supplement: Supplementary file 2 — Simulated data D2.2H. (ZIP 3730 kb) [file 12864_2017_3490_MOESM2_ESM.zip › D2.2.385.txt]

protLen	X0	X0.1	X0.2	X0.3	X1	X1.1	X1.2	X1.3	sig
prot1	1338	858	884	2730	2712	910	862	2739	2661	ns
prot2	2199	31	34	31.5	42	39	31	45	42	ns
prot3	1538	32	33	58	72	72	70	100	172	sig
prot4	2319	17	23	39.6	32.4	54	63	129.6	151.2	sig
prot5	1392	46	42	96	141	34	42	135	150	ns
prot6	1985	28	34	48	49.5	45	32	43.5	48	ns
prot7	1262	48	55	124	76	40	43	112	96	ns
prot8	3862	21	17	25.2	27	32	41	45	64.8	sig
prot9	1295	51	37	111	129	48	43	168	135	ns
prot10	4287	10	15	24	16.5	15	11	24	15	ns
prot11	1277	45	41	70	72	42	31	56	94	ns
prot12	3587	6	7	12.6	19.8	6	5	21.6	19.8	ns
prot13	774	87	78	270	204	72	71	231	234	ns
prot14	1960	6	6	7.5	6	2	3	6	12	ns
prot15	858	70	55	148	118	57	54	140	132	ns
prot16	693	69	75	133.2	120.6	75	83	126	151.2	ns
prot17	748	80	58	141	192	57	81	198	237	ns
prot18	875	55	30	52.5	102	51	52	70.5	66	ns
prot19	1755	12	18	36	26	11	11	22	22	ns
prot20	839	23	37	77.4	66.6	26	36	68.4	68.4	ns
prot21	857	24	36	90	75	21	29	96	57	ns
prot22	1248	27	24	54	49.5	99	75	148.5	148.5	sig
prot23	1308	17	22	44	36	13	20	36	32	ns
prot24	1260	15	21	43.2	16.2	20	14	30.6	23.4	ns
prot25	1487	12	6	18	6	11	3	15	21	ns
prot26	477	84	100	130.5	139.5	79	89	124.5	114	ns
prot27	1324	23	26	58	24	54	44	88	84	sig
prot28	997	13	17	32.4	32.4	16	15	28.8	45	ns
prot29	623	120	114	327	354	86	117	306	300	ns
prot30	657	105	99	127.5	157.5	80	88	171	160.5	ns
prot31	1735	14	10	18	18	23	11	30	22	ns
prot32	904	11	10	25.2	25.2	14	14	9	25.2	ns
prot33	446	187	182	579	612	195	198	654	573	ns
prot34	262	176	167	283.5	256.5	190	177	270	283.5	ns
prot35	682	104	106	242	214	119	115	196	208	ns
prot36	742	54	54	81	86.4	50	52	86.4	102.6	ns
prot37	630	31	33	111	135	44	51	84	120	ns
prot38	672	35	24	40.5	60	36	36	57	43.5	ns
prot39	1056	24	16	58	38	35	23	54	48	ns
prot40	1098	23	16	25.2	30.6	25	23	45	50.4	ns
prot41	1192	10	15	36	36	15	8	33	42	ns
prot42	1888	6	14	16.5	16.5	6	10	16.5	9	ns
prot43	500	180	164	312	362	144	166	328	334	ns
prot44	610	47	64	117	82.8	56	52	81	82.8	ns
prot45	543	31	22	78	99	19	28	90	84	ns
prot46	685	36	28	39	49.5	28	19	45	46.5	ns
prot47	546	20	28	70	44	24	40	44	48	ns
prot48	1311	11	10	14.4	12.6	12	9	18	18	ns
prot49	1047	10	13	48	30	10	10	48	39	ns
prot50	491	124	120	196.5	189	270	257	337.5	358.5	sig
prot51	654	61	76	200	142	82	73	156	152	ns
prot52	639	68	53	84.6	100.8	46	65	115.2	100.8	ns
prot53	740	51	57	135	177	56	57	150	117	ns
prot54	1143	19	13	30	33	18	19	34.5	21	ns
prot55	966	17	14	30	36	20	13	38	30	ns
prot56	1042	13	8	25.2	25.2	7	16	25.2	23.4	sig
prot57	2166	1	9	30	21	7	2	21	15	ns
prot58	443	19	24	55.5	52.5	35	38	22.5	57	ns
prot59	589	17	16	60	34	21	20	52	56	ns
prot60	740	19	25	37.8	37.8	28	30	30.6	46.8	sig
prot61	532	17	18	42	60	21	22	63	75	ns
prot62	740	8	10	18	21	10	12	7.5	21	ns
prot63	727	7	10	26	22	16	6	22	14	ns
prot64	1585	10	0	7.2	9	11	4	18	21.6	ns
prot65	479	241	238	672	648	444	532	1422	1320	sig
prot66	364	163	164	250.5	219	141	154	201	226.5	ns
prot67	433	144	152	312	310	137	155	278	336	ns
prot68	346	146	150	270	244.8	147	144	262.8	309.6	ns
prot69	545	101	87	318	270	216	212	594	660	sig
prot70	472	83	69	97.5	94.5	85	86	151.5	147	sig
prot71	478	47	55	104	122	49	33	108	106	ns
prot72	413	42	43	82.8	91.8	49	44	84.6	84.6	ns
prot73	496	32	35	93	135	35	41	117	123	ns
prot74	630	34	32	60	49.5	35	38	63	55.5	ns
prot75	544	34	26	32	32	30	32	40	42	ns
prot76	880	12	10	23.4	18	20	15	18	25.2	ns
prot77	684	12	8	27	33	14	16	54	48	sig
prot78	988	8	17	12	28.5	10	16	30	21	sig
prot79	430	78	62	148	152	56	59	162	146	ns
prot80	707	30	26	55.8	32.4	27	35	52.2	55.8	ns
prot81	418	24	29	69	90	32	25	72	57	ns
prot82	820	18	14	22.5	24	22	27	24	60	sig
prot83	1450	9	13	26	20	8	6	18	16	ns
prot84	500	64	78	135	153	73	69	127.8	147.6	ns
prot85	451	45	57	195	198	57	54	168	168	ns
prot86	757	18	26	33	37.5	26	25	45	36	ns
prot87	539	33	23	42	52	25	23	32	42	ns
prot88	455	20	17	27	25.2	27	31	68.4	39.6	sig
prot89	646	14	17	33	39	11	24	72	42	sig
prot90	533	9	10	27	18	9	4	24	10.5	ns
prot91	1101	7	7	20	6	4	10	40	8	sig
prot92	375	193	180	295.2	298.8	159	185	318.6	304.2	ns
prot93	477	102	106	321	363	113	120	315	315	ns
prot94	440	68	60	135	123	70	77	121.5	96	ns
prot95	445	45	72	122	162	56	73	104	108	ns
prot96	373	66	39	82.8	72	46	59	63	77.4	ns
prot97	606	27	19	111	84	56	58	243	150	sig
prot98	343	28	30	37.5	27	21	21	33	39	ns
prot99	403	22	15	64	36	25	25	44	44	ns
prot100	591	18	15	39.6	27	22	19	64.8	39.6	sig
prot101	641	7	14	33	42	8	9	27	27	ns
prot102	583	10	9	15	15	36	30	49.5	58.5	sig
prot103	544	12	9	24	30	10	7	20	22	sig
prot104	2137	7	4	10.8	14.4	27	15	16.2	10.8	sig
prot105	375	44	45	99	126	86	68	222	276	sig
prot106	454	44	30	57	58.5	40	48	46.5	79.5	ns
prot107	472	44	22	70	82	41	36	48	72	ns
prot108	517	33	39	52.2	61.2	52	50	106.2	90	sig
prot109	464	19	30	96	108	46	44	126	108	sig
prot110	637	20	17	30	21	19	25	27	30	ns
prot111	423	19	13	30	36	22	22	36	34	ns
prot112	414	14	13	27	18	21	22	48.6	32.4	sig
prot113	898	14	21	18	39	13	12	48	54	ns
prot114	498	7	11	12	13.5	9	10	13.5	12	ns
prot115	580	13	8	30	36	9	7	30	28	ns
prot116	448	8	7	12.6	12.6	30	42	64.8	81	sig
prot117	569	5	11	39	39	7	5	33	21	ns
prot118	1032	7	4	9	12	4	3	7.5	7.5	ns
prot119	357	88	103	224	176	200	210	344	412	sig
prot120	231	50	53	104.4	86.4	60	51	102.6	93.6	ns
prot121	372	35	49	126	186	61	67	144	186	sig
prot122	375	45	49	75	69	41	44	46.5	66	ns
prot123	507	54	40	64	64	32	43	86	76	ns
prot124	411	41	24	57.6	61.2	37	35	70.2	43.2	ns
prot125	374	25	22	57	54	16	15	45	75	ns
prot126	827	22	14	33	24	16	32	22.5	31.5	sig
prot127	774	18	10	20	32	22	54	68	48	sig
prot128	576	5	7	27	14.4	12	12	46.8	18	sig
prot129	413	9	10	27	45	15	13	51	33	ns
prot130	569	14	8	12	7.5	18	18	21	27	sig
prot131	590	10	14	10	20	20	12	40	48	sig
prot132	774	8	17	18	14.4	0	9	12.6	16.2	ns
prot133	1023	12	11	27	27	13	6	30	24	ns
prot134	803	6	3	10.5	3	4	5	10.5	6	ns
prot135	242	49	62	116	122	62	57	134	116	ns
prot136	439	60	57	135	95.4	56	73	108	129.6	ns
prot137	318	50	57	177	150	47	39	177	171	ns
prot138	278	70	54	90	81	53	53	88.5	84	ns
prot139	309	56	42	72	80	44	48	70	64	ns
prot140	568	36	33	54	70.2	67	52	104.4	126	sig
prot141	316	32	37	102	105	37	28	111	90	ns
prot142	283	33	31	43.5	48	28	22	31.5	31.5	ns
prot143	608	30	27	62	44	62	52	112	116	sig
prot144	673	17	31	34.2	39.6	23	17	39.6	36	sig
prot145	414	20	17	48	99	17	27	93	63	ns
prot146	707	21	19	24	30	19	19	24	22.5	ns
prot147	406	19	20	26	36	10	18	26	32	ns
prot148	510	22	14	37.8	27	25	15	27	30.6	ns
prot149	500	13	17	33	30	11	9	57	27	ns
prot150	350	6	10	15	18	13	11	13.5	13.5	ns
prot151	683	17	8	24	34	17	15	20	38	ns
prot152	569	12	6	12.6	18	10	4	16.2	14.4	ns
prot153	450	13	8	36	30	12	13	33	30	ns
prot154	399	13	9	15	10.5	18	20	21	21	sig
prot155	713	14	13	16	4	9	11	14	18	ns
prot156	564	13	12	14.4	21.6	9	11	21.6	23.4	ns
prot157	1149	11	6	27	42	4	6	18	42	ns
prot158	721	7	4	6	9	5	8	1.5	6	ns
prot159	260	178	176	376	428	218	241	440	490	sig
prot160	372	135	130	235.8	257.4	134	146	257.4	243	ns
prot161	297	87	84	306	270	86	90	243	294	ns
prot162	276	54	49	64.5	78	48	46	67.5	90	ns
prot163	480	27	33	46	70	29	27	72	64	ns
prot164	299	33	38	52.2	77.4	37	28	75.6	64.8	ns
prot165	317	28	30	63	78	29	28	99	84	ns
prot166	437	16	23	40.5	34.5	27	21	42	40.5	ns
prot167	537	19	21	46	46	24	25	72	38	ns
prot168	228	21	17	30.6	41.4	21	13	34.2	34.2	ns
prot169	289	6	14	42	48	21	17	39	57	ns
prot170	341	15	13	33	28.5	26	52	45	54	sig
prot171	445	15	22	34	24	16	14	38	24	ns
prot172	458	13	15	23.4	19.8	18	26	25.2	28.8	ns
prot173	450	12	17	42	36	8	15	24	24	ns
prot174	588	13	8	18	16.5	10	14	21	24	ns
prot175	761	10	8	32	26	10	18	24	18	ns
prot176	519	5	5	16.2	18	8	9	23.4	19.8	ns
prot177	1216	11	9	18	21	8	10	42	30	ns
prot178	605	10	5	9	10.5	5	14	7.5	19.5	ns
prot179	748	9	12	18	20	7	6	12	20	ns
prot180	460	14	9	19.8	7.2	10	12	10.8	23.4	ns
prot181	645	4	10	27	57	12	18	18	30	sig
prot182	528	7	7	19.5	16.5	8	9	16.5	15	ns
prot183	958	3	7	22	16	8	6	18	8	ns
prot184	4213	7	1	7.2	3.6	2	6	7.2	5.4	ns
prot185	1921	2	3	15	9	6	8	15	9	ns
prot186	333	146	127	216	210	151	143	183	201	ns
prot187	229	92	116	194	238	99	85	152	182	ns
prot188	413	50	47	82.8	79.2	114	102	136.8	151.2	sig
prot189	437	52	38	135	132	47	56	120	150	sig
prot190	459	28	39	42	43.5	34	19	45	54	ns
prot191	170	35	32	72	38	38	32	48	68	ns
prot192	200	33	39	84.6	70.2	46	38	106.2	79.2	sig
prot193	396	31	40	96	123	33	27	120	93	ns
prot194	219	20	27	28.5	34.5	17	17	45	36	ns
prot195	509	20	21	54	34	23	16	44	32	ns
prot196	255	26	17	41.4	27	90	84	91.8	113.4	sig
prot197	343	13	10	51	39	22	27	75	96	sig
prot198	453	17	18	27	22.5	19	18	25.5	25.5	ns
prot199	418	16	13	20	30	21	11	16	32	ns
prot200	506	13	12	16.2	19.8	13	12	19.8	27	ns
prot201	545	15	11	48	36	16	17	36	39	ns
prot202	406	10	9	22.5	6	12	16	16.5	19.5	ns
prot203	586	19	5	22	32	14	13	18	22	ns
prot204	570	11	6	16.2	21.6	4	7	19.8	14.4	ns
prot205	868	10	17	21	27	3	9	18	21	ns
prot206	508	11	7	10.5	18	4	5	19.5	18	ns
prot207	715	7	5	18	8	5	4	12	14	ns
prot208	622	14	10	18	12.6	36	6	32.4	39.6	sig
prot209	463	4	4	15	21	8	9	21	21	ns
prot210	756	10	11	7.5	7.5	12	18	30	21	sig
prot211	520	4	8	16	16	11	6	8	14	ns
prot212	858	5	4	9	5.4	6	4	7.2	14.4	ns
prot213	463	8	7	6	9	10	6	30	24	sig
prot214	248	86	85	133.5	147	67	90	118.5	117	ns
prot215	386	53	44	106	134	76	116	212	240	sig
prot216	252	44	55	64.8	84.6	44	50	79.2	81	ns
prot217	271	50	49	117	180	43	53	114	153	ns
prot218	367	43	48	64.5	67.5	98	80	129	123	sig
prot219	335	39	46	92	92	35	44	76	84	ns
prot220	600	40	31	41.4	46.8	47	26	68.4	63	ns
prot221	232	36	39	96	123	41	36	93	114	ns
prot222	273	39	30	73.5	49.5	34	43	49.5	36	ns
prot223	243	26	40	54	54	24	30	64	74	ns
prot224	223	22	30	63	37.8	61	50	93.6	81	sig
prot225	250	26	24	81	90	41	28	78	111	ns
prot226	223	21	34	42	36	20	32	54	33	ns
prot227	289	30	24	42	60	20	31	52	64	ns
prot228	378	27	18	55.8	41.4	23	18	43.2	48.6	ns
prot229	410	22	17	51	39	13	18	57	63	ns
prot230	389	13	13	33	45	15	20	36	37.5	ns
prot231	610	13	17	26	28	16	12	28	36	ns
prot232	243	11	17	19.8	32.4	18	23	34.2	34.2	ns
prot233	397	15	18	51	51	30	20	63	81	sig
prot234	229	9	5	16.5	12	14	13	13.5	13.5	ns
prot235	321	15	6	16	20	16	16	28	30	ns
prot236	447	11	4	23.4	23.4	9	10	25.2	19.8	ns
prot237	272	17	14	30	45	16	14	48	18	sig
prot238	645	13	7	18	13.5	11	11	18	15	ns
prot239	709	5	7	6	12	6	4	20	10	ns
prot240	513	12	9	18	19.8	10	11	21.6	21.6	ns
prot241	314	14	4	24	9	4	10	21	30	sig
prot242	388	4	4	9	12	6	5	15	6	ns
prot243	956	7	2	2	6	3	4	12	6	ns
prot244	128	235	202	450	385.2	237	235	453.6	428.4	ns
prot245	197	69	75	222	207	84	61	195	210	ns
prot246	334	50	70	96	82.5	60	51	118.5	85.5	ns
prot247	175	47	61	86	90	55	48	116	104	ns
prot248	162	66	69	77.4	113.4	80	72	154.8	126	sig
prot249	305	28	32	102	81	44	32	93	114	ns
prot250	312	52	48	73.5	54	40	33	52.5	63	ns
prot251	300	38	37	56	90	29	36	78	76	ns
prot252	127	33	43	70.2	70.2	32	42	66.6	64.8	ns
prot253	191	40	32	99	114	26	43	99	117	ns
prot254	211	37	31	58.5	51	43	35	39	49.5	ns
prot255	199	40	34	66	66	31	33	72	66	ns
prot256	266	33	36	48.6	57.6	27	21	52.2	75.6	ns
prot257	322	22	25	48	48	29	27	69	36	ns
prot258	313	23	37	33	31.5	38	45	48	66	sig
prot259	286	13	22	32	50	29	21	28	40	ns
prot260	265	15	13	28.8	28.8	12	11	27	18	ns
prot261	466	19	17	75	51	19	24	33	24	ns
prot262	455	15	15	27	24	12	23	31.5	30	ns
prot263	185	23	11	40	40	22	29	64	38	sig
prot264	209	22	12	30.6	25.2	17	10	28.8	30.6	ns
prot265	433	21	10	24	54	10	19	51	54	ns
prot266	247	11	18	22.5	18	18	12	24	16.5	ns
prot267	331	11	15	20	50	12	9	26	26	ns
prot268	452	8	17	27	30.6	18	13	21.6	16.2	ns
prot269	348	11	12	45	39	11	13	33	45	ns
prot270	533	5	9	15	7.5	6	7	10.5	16.5	ns
prot271	342	6	10	24	26	15	6	22	14	ns
prot272	229	10	9	21.6	7.2	14	18	25.2	36	sig
prot273	581	12	10	33	48	8	9	57	42	ns
prot274	389	9	5	16.5	22.5	7	6	19.5	9	ns
prot275	368	7	9	12	12	12	3	28	14	ns
prot276	350	7	14	14.4	12.6	6	18	21.6	25.2	sig
prot277	502	6	5	9	21	5	5	18	27	ns
prot278	588	5	4	3	6	6	14	12	15	sig
prot279	404	5	11	20	26	20	9	30	16	ns
prot280	281	5	9	1.8	9	7	6	18	19.8	ns
prot281	475	3	6	3	18	4	7	18	15	ns
prot282	264	5	8	3	9	11	9	9	18	ns
prot283	428	4	7	12	12	6	4	10	8	ns
prot284	605	7	5	5.4	14.4	7	6	10.8	18	ns
prot285	546	9	2	6	15	5	5	6	12	ns
prot286	393	6	3	15	7.5	13	7	7.5	16.5	sig
prot287	651	7	8	6	8	10	12	12	16	sig
prot288	386	2	8	9	23.4	3	1	3.6	16.2	ns
prot289	127	210	185	609	534	195	210	606	645	ns
prot290	307	156	148	211.5	219	138	161	220.5	213	ns
prot291	151	74	68	160	128	71	67	130	140	ns
prot292	246	33	33	46.8	37.8	38	25	81	64.8	ns
prot293	201	28	27	102	81	28	37	84	117	ns
prot294	295	33	29	36	40.5	24	32	48	39	ns
prot295	377	23	33	76	66	37	32	74	58	ns
prot296	232	33	22	48.6	73.8	26	26	59.4	54	ns
prot297	333	27	21	51	63	26	24	75	75	ns
prot298	276	32	33	30	25.5	33	24	24	48	ns
prot299	225	29	24	50	30	25	39	40	40	ns
prot300	152	23	22	43.2	39.6	23	24	34.2	36	ns
prot301	268	30	8	60	87	12	28	51	84	ns
prot302	261	23	16	27	28.5	16	18	25.5	39	ns
prot303	234	19	17	62	40	38	28	76	68	sig
prot304	203	13	22	25.2	30.6	17	17	43.2	34.2	ns
prot305	277	16	13	21	63	23	14	36	60	ns
prot306	224	12	11	22.5	37.5	17	10	22.5	27	ns
prot307	260	17	14	22	18	18	30	32	44	sig
prot308	278	20	17	28.8	39.6	26	14	34.2	46.8	ns
prot309	420	21	10	45	54	29	27	102	87	sig
prot310	424	12	13	21	34.5	12	14	27	21	ns
prot311	219	17	19	30	18	18	8	24	42	ns
prot312	277	15	14	12.6	12.6	12	14	18	18	ns
prot313	279	12	7	18	39	12	24	117	81	sig
prot314	558	9	8	24	19.5	12	8	19.5	21	ns
prot315	822	13	8	18	24	5	11	14	20	ns
prot316	423	9	10	19.8	21.6	7	7	14.4	18	ns
prot317	301	13	6	33	21	6	4	21	18	ns
prot318	477	3	8	16.5	9	10	7	18	7.5	ns
prot319	354	10	11	12	24	8	8	20	18	ns
prot320	538	5	7	12.6	21.6	7	8	3.6	14.4	ns
prot321	330	5	11	33	18	10	10	42	33	ns
prot322	345	5	5	3	16.5	11	10	10.5	13.5	ns
prot323	290	9	9	10	6	4	18	24	28	sig
prot324	587	7	9	14.4	14.4	6	6	10.8	9	ns
prot325	416	7	9	15	24	4	8	18	12	ns
prot326	806	4	10	10.5	7.5	5	6	13.5	18	ns
prot327	243	9	11	16	20	10	7	12	18	ns
prot328	674	6	9	5.4	16.2	42	24	27	37.8	sig
prot329	297	9	5	27	21	7	14	30	30	ns
prot330	558	2	5	10.5	7.5	6	7	15	7.5	ns
prot331	340	5	4	8	4	4	9	4	12	ns
prot332	546	5	9	7.2	14.4	5	9	5.4	14.4	ns
prot333	193	3	4	15	9	7	6	9	18	ns
prot334	641	6	6	6	10.5	14	8	18	39	sig
prot335	452	5	6	10	24	5	9	10	14	ns
prot336	481	7	3	1.8	9	6	3	3.6	10.8	ns
prot337	355	2	9	12	18	2	4	18	3	ns
prot338	530	9	5	7.5	3	5	5	1.5	7.5	ns
prot339	374	4	6	8	14	5	3	16	14	ns
prot340	253	6	10	12.6	7.2	4	6	12.6	14.4	ns
prot341	442	3	5	15	12	4	5	9	9	ns
prot342	861	9	4	4.5	6	2	4	7.5	6	ns
prot343	413	7	5	6	10	18	9	30	30	sig
prot344	648	3	2	1.8	5.4	0	2	1.8	9	ns
prot345	719	7	4	15	9	1	4	9	9	ns
prot346	786	4	3	7.5	3	4	4	3	9	ns
prot347	596	5	10	10	16	1	7	2	12	ns
prot348	777	4	4	5.4	7.2	4	5	3.6	3.6	ns
prot349	798	2	1	9	18	6	4	12	36	sig
prot350	141	219	231	315	310.5	189	217	337.5	310.5	ns
prot351	221	165	150	316	260	429	423	870	774	sig
prot352	283	87	71	100.8	108	57	56	99	117	ns
prot353	246	71	57	210	168	126	158	396	372	sig
prot354	212	37	41	70.5	75	51	44	76.5	69	ns
prot355	219	36	37	74	74	76	52	140	156	sig
prot356	448	41	44	55.8	81	37	37	73.8	50.4	ns
prot357	351	38	33	102	99	47	38	90	117	ns
prot358	161	36	24	30	54	33	27	40.5	48	ns
prot359	178	26	27	62	66	34	25	70	56	ns
prot360	178	17	19	41.4	36	19	22	41.4	59.4	ns
prot361	250	18	19	63	66	16	12	78	78	ns
prot362	238	23	19	37.5	27	14	35	28.5	31.5	ns
prot363	261	11	20	32	34	23	27	38	54	ns
prot364	194	30	26	45	48.6	22	19	54	30.6	ns
prot365	234	31	12	57	48	19	16	51	90	ns
prot366	337	21	26	18	25.5	10	16	28.5	25.5	ns
prot367	296	14	16	42	36	30	24	60	54	sig
prot368	248	16	10	28.8	23.4	19	15	23.4	32.4	ns
prot369	311	14	18	15	33	16	11	42	30	ns
prot370	224	13	13	19.5	16.5	16	10	22.5	22.5	ns
prot371	279	16	27	20	30	20	10	40	52	ns
prot372	471	20	15	19.8	37.8	19	16	18	28.8	ns
prot373	218	10	15	24	27	12	9	36	33	ns
prot374	249	14	19	21	10.5	10	12	18	25.5	ns
prot375	312	18	10	10	28	13	11	24	30	ns
prot376	402	6	16	18	18	12	16	27	19.8	ns
prot377	196	14	17	48	27	15	18	30	63	ns
prot378	285	12	13	16.5	21	33	45	63	94.5	sig
prot379	292	14	25	22	22	13	8	26	16	ns
prot380	227	12	13	21.6	21.6	11	10	14.4	25.2	ns
prot381	322	15	11	36	36	13	14	42	33	ns
prot382	449	6	8	22.5	15	11	12	22.5	18	ns
prot383	373	15	13	22	24	14	18	44	40	sig
prot384	239	8	10	10.8	5.4	8	10	18	10.8	ns
prot385	235	9	8	9	27	7	7	12	30	ns
prot386	267	7	9	19.5	21	12	9	4.5	15	ns
prot387	262	6	12	14	18	6	9	6	12	ns
prot388	241	12	9	10.8	16.2	8	11	19.8	9	ns
prot389	315	6	8	15	15	10	4	24	12	ns
prot390	997	7	7	10.5	7.5	7	5	4.5	12	ns
prot391	392	9	10	16	22	6	4	8	8	ns
prot392	558	9	10	5.4	16.2	10	10	32.4	18	sig
prot393	468	5	7	27	15	7	16	15	42	sig
prot394	253	7	3	15	9	6	6	16.5	7.5	ns
prot395	248	9	4	16	24	8	6	28	20	sig
prot396	527	7	4	16.2	18	36	21	48.6	70.2	sig
prot397	432	7	4	9	18	8	7	21	27	ns
prot398	455	4	2	7.5	4.5	4	6	13.5	6	ns
prot399	529	4	6	14	4	6	5	10	12	ns
prot400	375	8	4	10.8	16.2	7	3	9	9	ns
prot401	287	8	7	6	15	5	8	15	18	sig
prot402	332	11	4	3	13.5	5	7	6	4.5	ns
prot403	541	7	5	10	6	5	7	12	16	ns
prot404	280	6	10	5.4	14.4	5	5	1.8	10.8	ns
prot405	458	5	6	18	30	8	8	15	27	ns
prot406	291	4	3	9	4.5	4	4	6	6	ns
prot407	548	7	9	14	8	6	24	30	42	sig
prot408	292	3	4	1.8	5.4	18	9	10.8	16.2	sig
prot409	559	1	8	9	9	4	5	0	12	ns
prot410	859	3	3	3	7.5	5	2	7.5	6	ns
prot411	484	5	1	10	6	6	1	14	8	ns
prot412	117	131	140	250.2	198	219	213	338.4	439.2	sig
prot413	182	130	112	357	315	110	127	345	411	ns
prot414	226	133	112	147	135	113	121	160.5	160.5	ns
prot415	179	73	73	128	146	93	92	162	132	ns
prot416	129	61	63	99	90	46	63	126	100.8	ns
prot417	222	52	53	111	150	81	75	225	222	sig
prot418	353	45	26	52.5	55.5	38	29	55.5	54	ns
prot419	157	39	37	74	72	33	41	68	98	ns
prot420	376	24	24	37.8	50.4	30	29	52.2	32.4	ns
prot421	429	23	24	69	93	32	22	84	78	ns
prot422	182	29	28	28.5	33	18	28	22.5	42	ns
prot423	187	30	27	50	34	21	27	60	48	ns
prot424	206	25	16	46.8	28.8	27	23	48.6	46.8	ns
prot425	319	28	24	99	57	19	18	42	54	ns
prot426	533	19	31	18	21	81	48	81	63	sig
prot427	182	22	11	38	30	33	33	76	54	sig
prot428	260	16	17	30.6	34.2	19	16	34.2	28.8	ns
prot429	181	19	22	60	60	9	15	60	42	ns
prot430	246	15	12	22.5	12	16	13	34.5	16.5	ns
prot431	156	10	12	36	28	23	14	32	40	ns
prot432	213	13	14	27	25.2	10	21	27	25.2	ns
prot433	295	5	7	21	18	12	11	36	39	ns
prot434	610	11	13	18	24	14	12	22.5	21	ns
prot435	152	13	14	34	24	16	10	22	34	ns
prot436	470	10	8	23.4	27	13	11	25.2	28.8	ns
prot437	278	11	12	45	45	14	8	33	21	ns
prot438	250	12	9	13.5	16.5	21	14	33	18	sig
prot439	265	11	13	32	34	16	18	12	22	ns
prot440	327	14	11	12.6	12.6	27	33	91.8	75.6	sig
prot441	577	7	12	36	36	8	15	36	18	ns
prot442	236	4	10	7.5	9	8	3	18	13.5	ns
prot443	347	15	8	22	28	11	6	16	24	ns
prot444	177	14	6	19.8	12.6	23	11	23.4	16.2	sig
prot445	261	8	13	33	27	10	13	12	33	sig
prot446	357	6	5	4.5	15	14	16	21	33	sig
prot447	379	13	7	30	22	11	9	24	16	ns
prot448	172	10	11	10.8	23.4	8	7	14.4	18	sig
prot449	161	8	5	27	21	7	8	24	18	ns
prot450	466	3	8	16.5	12	13	20	30	27	sig
prot451	165	5	6	14	22	7	7	12	10	ns
prot452	245	8	5	12.6	9	9	9	12.6	9	ns
prot453	222	3	10	21	27	8	12	36	33	ns
prot454	428	5	9	12	15	10	7	9	9	ns
prot455	227	10	5	2	16	11	7	22	12	ns
prot456	420	10	10	16.2	21.6	8	4	12.6	10.8	ns
prot457	171	8	8	27	45	14	10	30	24	sig
prot458	307	8	4	6	7.5	10	5	10.5	13.5	ns
prot459	230	8	6	4	20	12	8	6	8	ns
prot460	343	10	4	9	16.2	7	3	12.6	12.6	ns
prot461	441	7	5	15	21	9	4	21	21	ns
prot462	415	6	4	6	10.5	7	5	10.5	9	ns
prot463	270	3	6	24	16	2	9	4	18	ns
prot464	711	9	3	10.8	14.4	11	9	9	23.4	sig
prot465	321	7	9	18	18	7	3	18	9	ns
prot466	238	11	6	4.5	4.5	4	7	4.5	7.5	ns
prot467	320	5	5	8	10	5	10	8	16	ns
prot468	274	7	8	9	16.2	10	16	21.6	3.6	sig
prot469	364	7	9	15	18	8	5	18	18	ns
prot470	361	7	6	15	7.5	6	2	7.5	13.5	ns
prot471	262	8	5	6	14	7	8	10	8	ns
prot472	513	9	2	9	12.6	9	5	7.2	5.4	ns
prot473	569	3	2	6	21	4	4	6	6	ns
prot474	387	1	4	1.5	4.5	10	6	7.5	1.5	ns
prot475	447	3	3	6	10	4	5	12	10	sig
prot476	378	4	1	5.4	7.2	2	6	3.6	5.4	ns
prot477	251	3	11	15	3	4	5	39	27	sig
prot478	468	3	5	1.5	3	3	1	1.5	3	ns
prot479	544	6	3	12	2	4	4	6	10	ns
prot480	244	6	4	7.2	10.8	3	4	1.8	7.2	ns
prot481	327	4	2	3	9	2	7	9	18	ns
prot482	494	0	2	1.5	4.5	1	1	4.5	3	ns
prot483	192	175	171	328	342	185	152	330	332	ns
prot484	243	135	123	219.6	234	140	168	266.4	302.4	sig
prot485	149	48	39	177	102	59	46	156	117	ns
prot486	236	42	40	57	72	46	44	45	55.5	ns
prot487	134	28	38	70	82	35	31	56	70	ns
prot488	103	32	34	64.8	61.2	36	32	72	70.2	ns
prot489	103	38	28	126	111	31	39	102	93	ns
prot490	103	32	45	60	48	31	44	64.5	55.5	ns
prot491	271	29	27	68	82	34	43	60	52	ns
prot492	257	21	36	39.6	63	28	31	63	41.4	ns
prot493	174	20	18	57	36	22	14	45	60	ns
prot494	165	33	24	39	40.5	52	45	75	67.5	sig
prot495	251	18	18	46	50	23	15	36	38	ns
prot496	265	25	18	43.2	25.2	19	23	41.4	45	ns
prot497	193	21	16	42	54	20	39	57	57	ns
prot498	137	15	19	30	28.5	27	24	36	21	ns
prot499	149	22	26	46	70	20	15	38	42	ns
prot500	291	22	25	27	43.2	93	45	113.4	113.4	sig
prot501	227	11	17	51	60	12	22	36	51	ns
prot502	198	10	15	16.5	34.5	16	13	21	27	ns
prot503	194	30	23	48	32	26	30	54	76	sig
prot504	234	17	12	18	36	15	18	32.4	25.2	ns
prot505	247	12	18	42	33	12	15	33	48	ns
prot506	145	14	15	39	19.5	19	12	25.5	22.5	ns
prot507	141	17	12	42	30	51	36	84	150	sig
prot508	187	17	14	19.8	28.8	17	16	19.8	21.6	ns
prot509	165	21	11	24	42	12	24	54	39	ns
prot510	166	15	22	27	25.5	13	12	34.5	18	ns
prot511	225	12	18	18	24	24	17	28	16	ns
prot512	239	12	18	23.4	28.8	22	22	32.4	36	sig
prot513	275	12	11	24	57	10	25	42	30	ns
prot514	206	11	11	15	18	9	17	22.5	13.5	ns
prot515	322	15	12	16	36	16	9	22	18	ns
prot516	178	23	11	25.2	23.4	11	10	21.6	27	ns
prot517	227	16	17	27	24	12	14	45	27	ns
prot518	237	15	16	19.5	22.5	18	12	24	22.5	ns
prot519	254	16	15	22	14	20	34	92	56	sig
prot520	208	11	12	21.6	27	21	27	54	59.4	sig
prot521	153	8	15	30	30	12	11	54	21	sig
prot522	244	9	16	21	21	12	11	22.5	22.5	ns
prot523	287	9	8	24	14	15	9	16	16	ns
prot524	206	12	19	21.6	14.4	13	9	25.2	19.8	ns
prot525	244	8	7	30	39	13	13	54	27	ns
prot526	383	9	13	3	10.5	7	11	16.5	10.5	ns
prot527	184	14	7	24	26	8	6	24	20	ns
prot528	377	14	13	21.6	19.8	7	10	14.4	19.8	ns
prot529	355	6	14	30	24	4	8	30	15	ns
prot530	129	12	7	13.5	7.5	5	14	15	18	ns
prot531	162	6	5	20	8	7	4	18	16	ns
prot532	184	7	6	12.6	7.2	12	10	21.6	46.8	sig
prot533	347	2	4	12	27	8	8	39	21	ns
prot534	203	4	6	9	7.5	9	4	9	4.5	ns
prot535	1930	11	11	10	24	4	6	12	10	ns
prot536	316	9	7	10.8	7.2	9	4	23.4	19.8	ns
prot537	198	9	6	30	18	10	8	36	18	ns
prot538	250	10	8	24	13.5	3	5	15	6	ns
prot539	265	5	10	16	10	5	6	12	12	ns
prot540	469	6	8	14.4	18	10	4	23.4	9	ns
prot541	563	6	5	21	15	7	8	24	18	ns
prot542	290	3	4	9	7.5	3	4	16.5	15	ns
prot543	338	4	7	18	18	6	3	8	8	ns
prot544	449	7	9	10.8	10.8	7	6	21.6	18	sig
prot545	273	6	4	12	30	6	1	15	24	ns
prot546	412	8	5	9	12	6	8	6	7.5	ns
prot547	170	5	1	10	12	3	3	8	10	ns
prot548	478	4	6	16.2	7.2	7	4	16.2	16.2	ns
prot549	302	6	7	18	3	5	3	3	21	ns
prot550	167	10	4	10.5	4.5	0	5	6	10.5	ns
prot551	151	6	7	16	10	5	8	14	12	ns
prot552	816	9	12	7.2	10.8	4	5	10.8	5.4	ns
prot553	279	3	4	21	12	4	6	21	27	ns
prot554	320	2	8	10.5	10.5	2	6	0	7.5	ns
prot555	351	5	5	8	14	2	3	2	4	ns
prot556	242	8	4	10.8	14.4	7	2	3.6	14.4	sig
prot557	276	5	4	18	9	3	3	18	15	ns
prot558	565	1	9	10.5	10.5	6	7	7.5	6	ns
prot559	356	2	4	2	14	3	2	2	10	ns
prot560	162	3	4	12.6	1.8	3	5	3.6	10.8	ns
prot561	155	7	5	12	24	6	4	24	0	ns
prot562	484	4	3	9	3	2	2	1.5	4.5	ns
prot563	462	2	5	10	10	9	2	4	4	ns
prot564	989	6	1	9	5.4	6	2	5.4	1.8	ns
prot565	353	3	2	3	12	5	6	12	21	ns
prot566	382	10	4	7.5	4.5	6	5	6	10.5	ns
prot567	1092	3	5	6	2	0	4	4	2	ns
prot568	158	4	3	0	10.8	2	3	3.6	1.8	ns
prot569	829	3	3	9	15	3	4	9	3	ns
prot570	600	0	2	7.5	7.5	4	4	9	6	sig
prot571	743	3	7	6	8	6	0	4	4	ns
prot572	271	4	1	3.6	5.4	1	2	1.8	3.6	ns
prot573	774	3	3	12	9	4	4	0	3	ns
prot574	617	0	3	1.5	1.5	1	2	1.5	3	ns
prot575	120	179	169	336	394	180	167	288	358	ns
prot576	257	136	134	279	275.4	107	132	270	264.6	ns
prot577	138	124	156	456	426	135	126	486	402	ns
prot578	126	88	68	120	147	94	88	115.5	141	ns
prot579	126	72	85	162	148	96	84	130	176	ns
prot580	126	82	94	140.4	149.4	89	68	156.6	153	ns
prot581	126	88	75	312	276	79	67	249	267	ns
prot582	126	83	92	141	121.5	70	64	109.5	124.5	ns
prot583	126	89	83	144	180	79	76	170	188	ns
prot584	126	74	97	158.4	156.6	102	79	185.4	147.6	ns
prot585	433	79	78	264	243	80	93	282	216	ns
prot586	258	50	35	75	46.5	43	38	55.5	49.5	ns
prot587	219	33	25	64	58	24	26	60	68	ns
prot588	274	26	24	46.8	63	69	90	124.2	205.2	sig
prot589	211	22	15	87	66	19	17	87	69	ns
prot590	203	20	26	33	33	18	33	33	34.5	ns
prot591	210	28	15	54	60	108	51	192	156	sig
prot592	190	32	27	37.8	61.2	29	38	50.4	30.6	ns
prot593	164	15	18	66	48	22	20	84	66	ns
prot594	159	25	18	31.5	34.5	23	23	28.5	24	ns
prot595	171	23	23	42	52	18	19	38	40	ns
prot596	153	32	21	28.8	39.6	24	25	25.2	43.2	ns
prot597	176	29	25	60	90	23	20	66	60	ns
prot598	192	14	18	30	18	19	15	40.5	33	ns
prot599	352	19	25	36	36	13	17	26	34	ns
prot600	146	19	18	21.6	28.8	12	11	30.6	16.2	ns
prot601	323	12	10	33	45	12	15	48	33	ns
prot602	258	19	16	24	18	16	12	31.5	25.5	ns
prot603	152	24	13	28	34	10	12	30	18	ns
prot604	76	18	14	43.2	34.2	20	21	57.6	32.4	sig
prot605	128	12	10	51	42	12	17	48	69	ns
prot606	187	17	17	39	28.5	15	22	25.5	25.5	ns
prot607	160	12	20	26	28	23	12	22	28	ns
prot608	315	13	13	32.4	28.8	14	19	37.8	34.2	ns
prot609	129	10	13	27	24	18	16	48	81	sig
prot610	185	16	16	21	16.5	16	15	22.5	24	ns
prot611	146	10	15	26	14	30	12	84	78	sig
prot612	241	12	5	18	16.2	16	5	25.2	36	ns
prot613	222	14	15	39	75	19	12	51	21	ns
prot614	205	8	13	18	9	11	7	12	18	ns
prot615	240	13	14	28	20	16	22	28	44	sig
prot616	99	11	12	19.8	25.2	17	12	23.4	25.2	ns
prot617	643	10	3	36	42	30	24	81	108	sig
prot618	239	12	14	15	16.5	10	30	60	15	sig
prot619	383	10	9	20	30	11	20	48	26	ns
prot620	247	7	11	21.6	21.6	14	9	10.8	18	ns
prot621	189	15	9	39	39	18	20	69	54	sig
prot622	171	9	14	22.5	15	12	8	21	10.5	ns
prot623	326	9	10	24	16	7	9	14	14	ns
prot624	231	6	11	12.6	25.2	11	14	30.6	27	ns
prot625	153	7	13	30	18	14	7	33	33	ns
prot626	268	10	9	21	16.5	8	8	13.5	12	ns
prot627	204	3	10	12	18	24	15	48	66	sig
prot628	191	8	12	19.8	23.4	12	13	25.2	18	ns
prot629	114	8	7	27	27	8	9	33	39	ns
prot630	419	9	8	21	12	13	13	15	9	ns
prot631	141	11	6	22	30	14	8	32	12	ns
prot632	128	3	8	16.2	21.6	11	12	12.6	9	ns
prot633	164	8	9	15	24	5	6	24	42	ns
prot634	274	6	9	19.5	15	8	15	13.5	24	ns
prot635	188	9	6	12	16	16	10	16	30	ns
prot636	372	7	14	9	28.8	7	11	19.8	10.8	ns
prot637	365	7	10	24	18	11	7	15	30	ns
prot638	145	8	9	15	19.5	27	15	31.5	22.5	sig
prot639	159	3	6	18	14	12	13	18	10	ns
prot640	379	13	10	14.4	7.2	5	8	16.2	9	ns
prot641	190	10	9	30	24	12	12	51	24	sig
prot642	194	7	11	12	12	16	9	21	24	sig
prot643	178	10	12	4	14	12	7	12	6	ns
prot644	181	11	7	7.2	7.2	18	9	9	19.8	sig
prot645	321	9	11	21	15	4	9	45	27	ns
prot646	192	9	12	13.5	4.5	14	5	12	4.5	ns
prot647	352	6	8	16	10	4	11	18	14	ns
prot648	118	6	8	9	14.4	10	9	21.6	16.2	sig
prot649	410	4	8	18	39	6	7	21	12	ns
prot650	403	7	4	7.5	9	4	3	10.5	7.5	ns
prot651	199	10	4	20	8	8	9	14	22	ns
prot652	457	10	5	10.8	12.6	9	10	9	10.8	ns
prot653	221	6	9	21	21	10	5	30	12	ns
prot654	216	5	8	9	19.5	10	7	6	15	ns
prot655	217	10	1	20	18	7	4	6	12	ns
prot656	172	8	10	9	10.8	6	8	9	10.8	ns
prot657	268	8	2	30	12	6	7	15	21	ns
prot658	583	9	4	9	9	8	11	10.5	7.5	ns
prot659	229	10	8	22	10	11	15	16	14	ns
prot660	177	7	7	18	12.6	11	5	23.4	1.8	sig
prot661	142	11	8	27	21	6	8	24	24	ns
prot662	178	8	8	6	4.5	6	5	9	15	ns
prot663	111	6	4	6	10	8	5	14	10	ns
prot664	116	8	11	16.2	12.6	11	6	10.8	10.8	ns
prot665	325	10	8	21	15	10	11	15	27	ns
prot666	268	2	8	9	12	6	9	7.5	4.5	ns
prot667	599	8	8	14	18	4	4	16	14	ns
prot668	341	11	4	10.8	14.4	7	7	18	18	ns
prot669	172	11	5	33	21	3	8	15	3	ns
prot670	204	7	2	4.5	4.5	5	8	10.5	9	ns
prot671	171	6	5	6	14	22	10	20	24	sig
prot672	255	3	3	5.4	5.4	13	6	12.6	7.2	ns
prot673	180	4	8	12	15	5	4	24	15	ns
prot674	215	5	6	0	4.5	7	7	6	4.5	ns
prot675	211	5	4	20	10	4	7	14	18	sig
prot676	234	5	2	9	5.4	2	1	12.6	3.6	ns
prot677	214	4	4	15	24	6	1	12	21	ns
prot678	180	4	7	10.5	7.5	3	5	15	7.5	ns
prot679	292	5	2	16	8	6	4	6	14	ns
prot680	387	4	1	3.6	5.4	16	3	7.2	14.4	sig
prot681	283	5	3	12	15	9	3	18	45	sig
prot682	351	2	0	6	6	3	2	3	1.5	ns
prot683	502	6	6	6	4	7	1	12	12	sig
prot684	484	4	1	9	7.2	5	6	9	7.2	ns
prot685	345	3	4	12	9	3	7	12	24	ns
prot686	448	2	3	13.5	13.5	5	2	3	6	ns
prot687	277	3	3	8	6	9	12	24	42	sig
prot688	737	3	6	7.2	5.4	3	4	9	3.6	ns
prot689	159	3	2	24	9	1	2	0	9	ns
prot690	153	6	8	6	3	4	2	6	3	ns
prot691	321	8	7	14	16	3	4	8	8	ns
prot692	373	4	2	12.6	7.2	8	6	12.6	3.6	ns
prot693	124	3	5	15	9	1	4	15	6	ns
prot694	330	3	0	3	3	5	7	6	7.5	ns
prot695	319	2	2	10	4	5	3	10	12	ns
prot696	272	3	0	9	12.6	4	4	3.6	7.2	ns
prot697	296	4	4	12	12	3	7	3	27	ns
prot698	167	9	3	7.5	6	5	7	6	6	ns
prot699	832	4	2	6	4	7	4	18	6	ns
prot700	461	2	3	3.6	9	4	4	10.8	7.2	ns
prot701	152	7	5	18	9	4	5	3	6	ns
prot702	247	4	4	0	9	4	1	7.5	6	ns
prot703	311	2	1	6	6	7	1	12	8	ns
prot704	299	3	1	5.4	1.8	6	3	7.2	7.2	ns
prot705	383	4	3	12	15	7	3	12	9	ns
prot706	426	1	4	4.5	3	1	4	7.5	1.5	ns
prot707	155	5	8	6	6	4	4	6	6	ns
prot708	989	3	3	7.2	3.6	2	4	1.8	5.4	ns
prot709	187	4	2	6	3	3	3	9	0	ns
prot710	366	3	4	4.5	1.5	2	6	3	3	sig
prot711	715	7	1	14	12	2	2	14	12	ns
prot712	830	2	5	3.6	3.6	5	1	1.8	7.2	ns
prot713	177	1	6	6	3	4	2	6	12	sig
prot714	632	4	3	6	6	18	6	18	13.5	sig
prot715	444	5	6	2	12	6	0	6	2	ns
prot716	1241	2	4	0	1.8	3	2	5.4	3.6	ns
prot717	685	3	2	15	6	3	6	36	9	sig
prot718	387	0	1	4.5	4.5	6	3	9	4.5	sig
prot719	322	2	1	4	2	1	0	2	4	ns
prot720	735	2	1	0	3.6	1	0	7.2	3.6	ns
prot721	186	36	34	132	153	45	37	123	132	ns
prot722	156	37	43	64.5	60	40	42	60	46.5	ns
prot723	282	42	50	92	92	42	46	80	62	ns
prot724	140	36	40	68.4	57.6	23	27	48.6	54	ns
prot725	137	24	29	54	54	20	28	87	75	ns
prot726	124	38	25	51	33	30	28	28.5	52.5	ns
prot727	169	23	20	40	28	25	12	26	48	ns
prot728	142	21	20	48.6	28.8	24	20	46.8	41.4	ns
prot729	162	26	28	75	66	40	33	114	120	sig
prot730	200	22	19	28.5	21	17	20	36	27	ns
prot731	156	24	12	30	30	30	42	80	68	sig
prot732	306	17	15	19.8	19.8	18	24	43.2	57.6	sig
prot733	174	9	11	36	45	13	13	54	30	ns
prot734	194	11	20	39	21	10	18	36	12	ns
prot735	103	9	13	32	26	8	13	40	30	ns
prot736	172	17	14	27	14.4	17	12	21.6	21.6	ns
prot737	180	16	19	39	39	10	11	36	54	ns
prot738	184	13	17	24	22.5	14	16	19.5	12	ns
prot739	230	17	14	22	22	12	15	40	26	ns
prot740	187	18	13	25.2	28.8	12	13	18	27	ns
prot741	189	12	17	30	36	15	18	45	27	ns
prot742	180	17	13	22.5	22.5	14	12	15	12	ns
prot743	294	11	18	28	30	11	8	18	48	ns
prot744	186	15	15	32.4	21.6	17	9	23.4	19.8	ns
prot745	225	13	12	24	30	10	5	42	33	ns
prot746	174	9	8	19.5	15	14	14	22.5	19.5	ns
prot747	208	11	11	26	12	16	13	24	28	ns
prot748	217	7	5	18	18	12	10	18	9	ns
prot749	112	4	10	45	24	16	8	27	15	ns
prot750	206	13	11	18	12	9	6	10.5	15	ns
prot751	166	7	12	24	16	8	9	14	18	ns
prot752	113	8	7	3.6	18	5	11	21.6	9	ns
prot753	169	11	9	33	33	7	7	21	27	ns
prot754	313	10	10	12	10.5	6	11	13.5	7.5	ns
prot755	197	14	9	24	14	10	10	18	22	ns
prot756	124	4	6	7.2	19.8	7	7	10.8	12.6	ns
prot757	246	7	6	18	21	5	6	21	36	ns
prot758	258	15	12	10.5	21	14	6	10.5	13.5	ns
prot759	168	10	7	14	16	16	16	40	24	sig
prot760	260	5	6	9	10.8	10	6	12.6	10.8	ns
prot761	243	7	13	24	24	16	16	60	60	sig
prot762	124	4	9	10.5	7.5	14	6	18	30	sig
prot763	208	13	6	12	24	14	11	6	18	ns
prot764	217	6	4	18	3.6	4	4	14.4	3.6	ns
prot765	197	7	9	18	27	6	16	30	24	ns
prot766	177	4	6	12	7.5	5	4	9	12	ns
prot767	146	6	6	4	18	11	5	26	14	sig
prot768	157	7	1	9	5.4	3	6	5.4	7.2	ns
prot769	270	6	10	18	18	24	21	18	45	sig
prot770	264	4	6	9	6	4	9	3	10.5	ns
prot771	274	6	11	8	12	5	3	12	18	ns
prot772	156	3	4	9	16.2	11	7	12.6	10.8	ns
prot773	252	4	6	24	15	8	8	21	15	ns
prot774	356	7	9	9	16.5	9	11	10.5	1.5	ns
prot775	180	8	4	16	16	18	21	36	60	sig
prot776	251	6	5	12.6	12.6	6	2	16.2	12.6	ns
prot777	156	9	5	15	24	7	3	27	30	ns
prot778	227	5	3	13.5	10.5	7	10	15	7.5	ns
prot779	116	11	5	22	16	10	12	32	16	sig
prot780	154	1	5	5.4	14.4	3	9	7.2	16.2	ns
prot781	198	3	12	24	27	11	11	42	21	sig
prot782	236	5	7	6	9	11	6	1.5	15	ns
prot783	184	3	3	8	8	15	2	6	18	ns
prot784	122	4	2	12.6	9	6	3	10.8	10.8	ns
prot785	91	1	5	15	9	5	4	18	6	ns
prot786	274	4	8	1.5	15	4	6	10.5	9	ns
prot787	152	5	9	16	12	3	6	18	10	ns
prot788	162	2	2	5.4	7.2	9	2	9	12.6	ns
prot789	158	3	5	18	18	11	9	39	21	sig
prot790	463	4	6	9	10.5	3	9	12	10.5	ns
prot791	312	5	3	12	8	7	5	16	10	sig
prot792	261	2	12	5.4	5.4	3	3	10.8	3.6	ns
prot793	392	9	9	9	18	5	4	18	15	ns
prot794	182	2	6	6	6	4	7	10.5	6	ns
prot795	310	3	2	6	8	7	4	8	6	ns
prot796	382	5	6	7.2	12.6	2	8	12.6	5.4	ns
prot797	113	5	9	12	12	3	3	6	24	ns
prot798	111	4	5	6	3	6	5	7.5	12	ns
prot799	418	1	7	12	14	5	4	6	6	ns
prot800	185	4	2	5.4	5.4	3	4	10.8	9	ns
prot801	163	1	5	21	24	2	9	9	12	ns
prot802	238	5	6	9	9	10	10	4.5	12	ns
prot803	282	8	5	6	16	9	2	6	10	ns
prot804	305	5	3	3.6	12.6	7	3	7.2	7.2	ns
prot805	292	4	3	18	21	3	2	33	9	ns
prot806	427	4	2	7.5	4.5	4	3	7.5	10.5	ns
prot807	234	8	0	4	8	3	2	10	12	ns
prot808	233	3	6	5.4	10.8	2	4	9	9	ns
prot809	425	2	5	12	6	5	3	6	3	ns
prot810	95	6	4	3	3	1	3	3	7.5	ns
prot811	241	8	4	2	10	3	6	24	30	sig
prot812	201	6	6	9	7.2	5	1	3.6	0	ns
prot813	474	3	4	6	6	6	6	30	24	sig
prot814	437	1	4	4.5	9	0	4	4.5	7.5	ns
prot815	411	2	4	12	2	2	4	14	4	ns
prot816	333	3	1	1.8	7.2	2	4	3.6	5.4	ns
prot817	449	4	2	12	3	3	5	18	15	ns
prot818	256	5	2	4.5	3	0	10	3	4.5	ns
prot819	292	3	4	6	4	1	7	4	4	ns
prot820	669	3	4	5.4	5.4	1	4	12.6	5.4	ns
prot821	378	2	7	9	12	4	5	9	6	ns
prot822	373	1	3	6	4.5	1	4	4.5	4.5	ns
prot823	327	1	2	10	10	2	1	6	4	ns
prot824	180	1	2	0	5.4	3	3	0	3.6	ns
prot825	357	4	1	3	3	2	4	15	0	ns
prot826	791	1	2	1.5	4.5	5	3	4.5	1.5	ns
prot827	1037	3	5	6	8	2	0	10	4	ns
prot828	223	1	0	5.4	3.6	2	3	3.6	1.8	ns
prot829	417	4	2	6	6	2	3	9	9	ns
prot830	310	2	2	3	1.5	4	3	4.5	3	sig
prot831	796	2	4	8	2	5	3	4	8	ns
prot832	385	1	1	1.8	5.4	1	1	3.6	5.4	ns
prot833	399	4	2	9	3	0	3	9	15	ns
prot834	661	4	1	6	3	4	1	3	1.5	ns
prot835	648	4	3	4	4	3	3	2	6	ns
prot836	172	2	2	1.8	3.6	3	3	0	0	ns
prot837	459	1	1	6	6	2	3	24	12	sig
prot838	266	5	5	1.5	0	12	3	4.5	4.5	sig
prot839	85	52	55	124	114	58	59	98	108	ns
prot840	185	59	54	82.8	133.2	66	64	86.4	126	ns
prot841	130	44	43	207	141	41	61	198	159	ns
prot842	128	56	50	82.5	88.5	53	45	76.5	90	ns
prot843	130	57	49	102	122	60	59	114	98	ns
prot844	150	55	66	104.4	109.8	60	55	108	82.8	ns
prot845	94	34	43	147	105	38	29	96	144	ns
prot846	154	20	31	48	43.5	32	29	42	33	ns
prot847	76	25	24	54	56	18	26	56	76	ns
prot848	213	19	22	36	36	16	27	34.2	39.6	ns
prot849	51	14	18	57	48	19	21	57	60	ns
prot850	198	15	20	45	22.5	26	23	33	27	ns
prot851	150	10	21	34	24	13	10	54	48	ns
prot852	161	14	13	27	25.2	15	9	14.4	25.2	ns
prot853	227	12	15	39	30	16	11	42	27	ns
prot854	56	7	15	18	10.5	29	18	51	43.5	sig
prot855	107	13	15	18	38	39	33	54	108	sig
prot856	85	13	18	27	18	11	13	10.8	30.6	ns
prot857	191	16	11	18	27	8	16	30	33	ns
prot858	207	18	4	15	6	21	19	16.5	27	ns
prot859	313	8	10	20	12	12	12	12	30	ns
prot860	150	12	9	27	19.8	16	10	19.8	32.4	ns
prot861	446	5	16	33	18	18	12	36	48	ns
prot862	165	8	12	16.5	30	7	8	18	19.5	ns
prot863	164	7	7	30	18	17	14	24	22	sig
prot864	183	13	13	23.4	14.4	11	11	28.8	27	ns
prot865	112	12	14	33	36	2	9	27	33	ns
prot866	99	14	6	16.5	10.5	14	9	12	18	ns
prot867	162	9	17	24	32	8	8	26	12	ns
prot868	294	13	15	14.4	18	7	10	23.4	23.4	ns
prot869	219	5	9	30	42	30	26	60	54	sig
prot870	139	9	11	13.5	6	11	8	21	13.5	ns
prot871	1091	6	9	18	16	11	10	26	12	ns
prot872	153	12	13	19.8	16.2	9	8	23.4	16.2	ns
prot873	122	7	5	30	39	14	9	42	42	sig
prot874	308	9	5	9	12	8	12	4.5	10.5	ns
prot875	274	5	6	14	14	12	8	20	24	sig
prot876	168	7	11	18	16.2	11	9	18	23.4	ns
prot877	157	10	8	12	18	9	6	27	18	ns
prot878	171	5	8	7.5	10.5	9	10	12	9	ns
prot879	163	7	10	14	20	11	7	20	10	ns
prot880	78	4	5	10.8	9	8	8	19.8	14.4	ns
prot881	177	3	9	30	33	10	8	27	18	ns
prot882	198	8	9	12	10.5	4	7	7.5	1.5	ns
prot883	322	4	7	12	16	7	9	20	20	ns
prot884	145	9	2	14.4	16.2	11	7	18	9	ns
prot885	224	7	9	12	27	7	10	33	33	sig
prot886	155	7	6	7.5	3	13	5	10.5	7.5	ns
prot887	102	10	7	12	10	8	0	16	6	ns
prot888	207	4	3	9	3.6	4	8	14.4	9	ns
prot889	480	4	10	12	9	7	8	24	33	ns
prot890	104	8	7	10.5	18	7	7	16.5	12	ns
prot891	204	5	9	16	18	24	30	66	48	sig
prot892	248	5	7	9	10.8	2	5	14.4	9	ns
prot893	157	8	8	30	27	7	7	15	15	ns
prot894	132	6	7	6	10.5	6	5	4.5	15	ns
prot895	214	5	7	12	10	12	18	42	60	sig
prot896	219	5	2	10.8	5.4	6	3	12.6	21.6	ns
prot897	193	5	12	15	9	7	3	15	21	ns
prot898	155	6	8	12	10.5	18	24	49.5	18	sig
prot899	239	3	5	16	10	6	9	6	10	ns
prot900	116	7	5	10.8	19.8	2	9	3.6	10.8	ns
prot901	211	5	8	27	21	6	12	21	15	sig
prot902	156	8	7	4.5	7.5	7	6	6	15	ns
prot903	246	5	10	28	10	7	6	22	12	sig
prot904	218	5	7	12.6	18	5	7	9	10.8	ns
prot905	201	6	6	9	27	11	18	15	39	sig
prot906	111	1	3	4.5	4.5	6	7	4.5	6	ns
prot907	175	2	5	10	10	3	8	14	20	ns
prot908	195	8	6	5.4	9	6	7	16.2	5.4	ns
prot909	292	15	11	21	27	4	4	18	15	ns
prot910	173	6	6	3	3	4	2	6	9	ns
prot911	284	4	5	12	8	7	11	10	8	ns
prot912	151	6	5	10.8	7.2	3	4	5.4	10.8	ns
prot913	165	4	4	6	21	3	7	15	3	ns
prot914	132	6	2	12	10.5	3	9	12	7.5	ns
prot915	177	6	10	8	8	4	5	6	6	ns
prot916	137	3	3	9	3.6	8	8	3.6	10.8	ns
prot917	325	3	5	30	39	3	3	15	15	ns
prot918	192	4	3	7.5	6	1	4	7.5	6	ns
prot919	170	9	3	4	8	6	3	12	6	ns
prot920	157	5	2	7.2	3.6	6	2	1.8	9	ns
prot921	192	4	9	15	12	2	11	24	3	sig
prot922	474	2	4	6	6	4	4	12	3	ns
prot923	186	3	3	6	12	5	2	14	16	ns
prot924	428	1	2	7.2	5.4	3	0	9	1.8	ns
prot925	191	4	5	15	0	18	4	21	30	sig
prot926	169	6	4	7.5	6	13	2	4.5	7.5	ns
prot927	166	6	3	14	4	5	5	4	12	ns
prot928	290	2	4	5.4	7.2	0	2	12.6	3.6	ns
prot929	216	3	6	9	9	5	5	15	18	ns
prot930	103	6	2	10.5	3	5	2	1.5	6	ns
prot931	271	2	2	6	6	5	4	14	4	sig
prot932	147	10	1	0	9	6	6	7.2	10.8	sig
prot933	135	2	2	9	15	3	4	6	15	ns
prot934	135	6	4	6	3	5	2	6	3	ns
prot935	135	2	3	4	4	3	2	6	4	ns
prot936	135	5	4	5.4	9	7	4	9	9	ns
prot937	321	4	4	3	3	5	1	18	6	ns
prot938	164	2	11	7.5	1.5	3	3	1.5	1.5	ns
prot939	113	5	5	16	4	4	2	4	4	ns
prot940	271	3	0	5.4	10.8	1	1	5.4	5.4	ns
prot941	204	3	3	6	9	6	4	3	9	ns
prot942	276	1	4	1.5	6	3	3	9	4.5	ns
prot943	108	3	10	4	6	6	4	8	8	ns
prot944	91	3	2	9	10.8	6	5	0	9	ns
prot945	325	5	3	15	18	4	4	18	18	ns
prot946	114	3	5	9	1.5	4	6	13.5	1.5	ns
prot947	277	5	2	4	4	1	2	6	8	ns
prot948	118	1	0	3.6	3.6	1	1	9	5.4	ns
prot949	121	2	1	6	6	2	4	9	0	ns
prot950	198	0	2	9	4.5	6	4	4.5	4.5	ns
prot951	237	3	2	6	10	1	2	2	4	ns
prot952	220	2	3	12.6	5.4	1	5	3.6	12.6	sig
prot953	406	1	1	9	3	2	6	6	15	ns
prot954	391	1	2	4.5	3	6	4	3	6	sig
prot955	189	2	3	6	0	2	3	2	2	ns
prot956	232	4	2	3.6	5.4	2	2	5.4	3.6	sig
prot957	470	0	2	12	6	2	1	15	6	sig
prot958	527	1	1	1.5	1.5	4	0	3	6	ns
prot959	141	2	2	2	6	1	3	6	0	ns
prot960	602	1	2	1.8	3.6	2	3	3.6	7.2	ns
prot961	109	39	19	69	72	72	81	297	216	sig
prot962	258	28	19	33	43.5	24	25	27	36	ns
prot963	168	14	19	18	36	11	17	26	26	ns
prot964	177	13	18	30.6	32.4	19	13	28.8	28.8	ns
prot965	104	12	21	21	60	34	30	60	114	sig
prot966	187	4	9	4.5	12	30	22	36	21	sig
prot967	134	11	12	20	26	21	16	52	20	ns
prot968	153	9	9	21.6	19.8	5	9	19.8	19.8	ns
prot969	125	10	9	45	15	14	10	39	24	ns
prot970	242	7	10	12	13.5	18	39	40.5	40.5	sig
prot971	128	9	11	12	16	12	15	26	16	ns
prot972	160	9	7	18	10.8	10	6	14.4	12.6	ns
prot973	65	16	10	33	48	42	27	90	45	sig
prot974	143	10	9	13.5	13.5	8	15	24	22.5	ns
prot975	131	10	10	26	36	21	12	42	52	sig
prot976	128	10	9	9	12.6	16	6	34.2	21.6	ns
prot977	76	9	8	21	15	7	5	36	21	ns
prot978	95	10	12	12	15	21	30	36	58.5	sig
prot979	70	18	7	22	26	6	11	12	14	ns
prot980	136	14	12	23.4	9	10	10	23.4	21.6	ns
prot981	116	6	11	36	36	21	14	30	24	sig
prot982	108	11	7	27	13.5	7	2	16.5	13.5	ns
prot983	195	16	3	18	18	9	8	18	16	ns
prot984	145	10	8	12.6	19.8	12	3	37.8	18	sig
prot985	102	6	8	18	30	11	10	27	27	ns
prot986	173	6	7	6	15	12	14	36	24	sig
prot987	212	3	7	10	12	7	8	12	16	ns
prot988	116	5	6	7.2	18	7	3	10.8	10.8	ns
prot989	219	5	8	30	21	5	7	27	12	ns
prot990	312	9	6	10.5	15	10	5	13.5	6	ns
prot991	78	12	12	14	12	7	5	20	10	ns
prot992	193	9	5	19.8	14.4	8	9	12.6	10.8	ns
prot993	500	4	2	3	0	5	2	18	9	ns
prot994	195	2	6	10.5	9	6	6	7.5	9	ns
prot995	177	5	5	14	6	5	6	16	4	ns
prot996	224	6	5	14.4	14.4	8	4	9	5.4	ns
prot997	239	5	3	24	27	18	15	18	99	sig
prot998	223	4	5	4.5	13.5	4	6	6	7.5	ns
prot999	113	7	5	12	12	8	9	6	8	sig
prot1000	94	7	5	1.8	14.4	2	5	7.2	10.8	ns
prot1001	74	6	3	9	15	8	7	15	24	ns
prot1002	265	6	6	9	6	6	7	7.5	10.5	ns
prot1003	225	6	7	8	4	6	4	8	10	ns
prot1004	129	8	3	7.2	3.6	5	6	9	7.2	ns
prot1005	210	2	7	12	9	3	6	12	15	ns
prot1006	248	4	6	4.5	15	4	5	10.5	10.5	sig
prot1007	158	5	6	8	14	9	10	12	14	ns
prot1008	68	3	4	12.6	9	3	3	7.2	12.6	ns
prot1009	68	6	5	3	3	2	12	24	30	sig
prot1010	548	2	9	9	3	6	6	6	22.5	ns
prot1011	123	4	4	6	10	15	6	18	36	sig
prot1012	181	4	5	7.2	5.4	1	7	5.4	5.4	ns
prot1013	824	4	6	9	3	2	6	12	15	ns
prot1014	250	2	2	4.5	7.5	4	4	3	6	sig
prot1015	242	1	5	12	8	8	8	10	4	ns
prot1016	186	2	2	5.4	7.2	3	2	10.8	12.6	ns
prot1017	228	3	1	18	21	8	3	18	12	ns
prot1018	106	4	4	1.5	6	4	5	9	6	ns
prot1019	135	3	4	4	6	10	15	12	20	sig
prot1020	173	4	3	7.2	10.8	2	2	5.4	12.6	ns
prot1021	245	3	2	9	15	4	7	18	15	ns
prot1022	98	3	0	3	12	4	5	6	1.5	ns
prot1023	149	8	5	20	4	3	2	6	12	ns
prot1024	136	2	3	5.4	5.4	2	6	12.6	7.2	ns
prot1025	335	8	3	9	12	3	12	27	18	sig
prot1026	81	6	5	7.5	4.5	6	6	6	6	sig
prot1027	124	1	4	4	20	5	7	26	8	sig
prot1028	204	5	2	5.4	5.4	5	3	3.6	1.8	ns
prot1029	124	4	3	12	15	3	4	9	12	ns
prot1030	231	4	4	3	6	4	6	7.5	6	ns
prot1031	192	3	5	6	10	5	4	10	10	ns
prot1032	514	2	4	0	1.8	1	6	7.2	9	ns
prot1033	277	4	7	9	6	5	3	24	9	ns
prot1034	159	2	3	3	3	6	3	4.5	0	ns
prot1035	190	4	2	8	10	4	1	10	2	ns
prot1036	225	6	3	7.2	1.8	3	5	7.2	3.6	ns
prot1037	57	4	4	12	6	5	3	15	15	ns
prot1038	153	2	3	1.5	3	1	6	4.5	4.5	ns
prot1039	91	6	5	8	8	11	4	4	8	sig
prot1040	94	4	1	1.8	1.8	3	0	16.2	10.8	ns
prot1041	112	2	1	3	6	4	2	12	18	sig
prot1042	336	2	3	3	6	5	3	6	0	ns
prot1043	241	5	3	6	6	6	10	12	20	sig
prot1044	108	2	4	12.6	1.8	2	5	12.6	0	ns
prot1045	117	5	7	9	9	3	0	3	12	ns
prot1046	286	5	3	3	3	2	4	3	3	ns
prot1047	122	4	3	10	2	5	3	10	2	ns
prot1048	273	5	4	5.4	3.6	5	1	7.2	7.2	ns
prot1049	237	4	0	12	15	3	3	15	12	ns
prot1050	222	2	1	7.5	3	2	6	4.5	9	sig
prot1051	799	4	1	4	2	5	2	8	4	sig
prot1052	125	1	2	5.4	7.2	3	4	7.2	5.4	ns
prot1053	98	0	5	6	12	0	4	15	15	ns
prot1054	153	2	3	3	3	3	2	3	3	ns
prot1055	186	2	2	10	10	3	1	6	8	ns
prot1056	188	3	2	5.4	5.4	2	0	3.6	0	ns
prot1057	127	2	0	6	0	1	2	0	0	ns
prot1058	65	122	94	201	160.5	123	109	178.5	187.5	ns
prot1059	115	45	38	76	86	52	43	110	134	sig
prot1060	65	34	21	48.6	72	32	30	39.6	37.8	ns
prot1061	90	18	27	78	39	25	24	75	78	ns
prot1062	120	9	12	18	16.5	11	9	19.5	13.5	ns
prot1063	83	6	12	22	16	12	10	10	20	ns
prot1064	177	5	4	12.6	9	11	9	16.2	9	ns
prot1065	59	6	3	27	6	7	8	3	21	ns
prot1066	97	9	5	13.5	18	9	8	12	9	ns
prot1067	188	7	8	18	8	7	5	14	26	ns
prot1068	82	4	7	5.4	7.2	5	10	21.6	7.2	ns
prot1069	109	8	9	33	36	6	8	30	30	ns
prot1070	109	12	8	7.5	16.5	10	10	22.5	12	ns
prot1071	168	8	10	8	14	12	9	20	12	ns
prot1072	188	6	4	19.8	18	9	8	9	12.6	ns
prot1073	82	5	7	15	18	10	11	12	21	ns
prot1074	75	7	6	9	12	11	6	10.5	12	ns
prot1075	151	9	2	14	10	6	10	12	8	ns
prot1076	175	6	2	12.6	14.4	7	5	9	12.6	ns
prot1077	116	5	9	18	21	3	4	30	18	ns
prot1078	161	8	6	7.5	10.5	6	8	13.5	3	ns
prot1079	95	1	8	12	14	5	4	6	10	ns
prot1080	101	3	5	3.6	12.6	2	6	7.2	14.4	ns
prot1081	175	2	10	9	9	6	6	12	9	ns
prot1082	401	6	7	12	15	4	2	4.5	10.5	ns
prot1083	214	2	7	8	6	5	5	8	6	ns
prot1084	215	2	3	16.2	5.4	3	24	16.2	37.8	sig
prot1085	152	1	2	21	9	7	7	27	21	sig
prot1086	125	3	5	7.5	3	8	1	3	7.5	ns
prot1087	154	4	6	8	6	1	3	10	6	ns
prot1088	119	6	5	9	3.6	3	4	5.4	10.8	ns
prot1089	145	3	5	6	12	9	12	9	18	sig
prot1090	256	3	5	7.5	1.5	3	7	6	4.5	ns
prot1091	119	6	6	10	4	8	6	2	10	ns
prot1092	159	4	4	1.8	5.4	5	2	12.6	7.2	ns
prot1093	91	2	3	18	15	4	4	36	15	sig
prot1094	396	7	4	1.5	4.5	7	7	10.5	10.5	sig
prot1095	205	2	2	0	8	4	5	4	26	sig
prot1096	108	5	3	1.8	3.6	7	5	14.4	5.4	ns
prot1097	71	1	1	9	21	0	3	9	12	ns
prot1098	259	4	1	10.5	3	6	2	4.5	7.5	ns
prot1099	191	4	4	4	10	10	6	16	20	sig
prot1100	147	3	2	7.2	5.4	6	4	9	5.4	ns
prot1101	292	5	3	12	15	0	1	9	6	ns
prot1102	69	3	3	4.5	7.5	3	6	3	7.5	ns
prot1103	245	2	2	4	4	5	8	8	6	ns
prot1104	146	2	4	7.2	1.8	3	5	1.8	7.2	ns
prot1105	351	2	3	6	9	5	3	15	6	ns
prot1106	106	5	4	6	6	4	5	18	6	sig
prot1107	180	4	2	6	8	1	5	0	2	ns
prot1108	199	3	4	1.8	1.8	1	3	14.4	7.2	ns
prot1109	185	6	3	9	9	18	4	24	27	sig
prot1110	182	6	4	1.5	10.5	2	4	9	4.5	ns
prot1111	59	3	4	2	8	4	4	2	2	ns
prot1112	173	4	1	1.8	1.8	4	4	5.4	1.8	ns
prot1113	105	0	1	6	6	4	7	15	9	ns
prot1114	79	1	4	4.5	7.5	4	3	3	7.5	ns
prot1115	94	3	1	8	6	9	5	4	10	ns
prot1116	235	6	2	1.8	5.4	2	1	3.6	1.8	ns
prot1117	99	0	2	12	9	1	3	0	12	ns
prot1118	103	0	1	0	3	6	2	7.5	1.5	sig
prot1119	226	5	4	4	12	2	2	4	2	ns
prot1120	168	3	1	7.2	18	5	2	3.6	5.4	ns
prot1121	454	2	1	9	3	4	2	0	3	ns
prot1122	92	3	2	1.5	1.5	4	2	3	1.5	ns
prot1123	99	6	2	2	4	4	4	2	4	sig
prot1124	116	1	0	7.2	1.8	9	6	32.4	16.2	sig
prot1125	90	2	4	9	3	2	2	9	12	sig
prot1126	87	1	3	4.5	4.5	2	6	0	1.5	ns
prot1127	294	4	2	10	0	3	2	12	4	ns
prot1128	354	2	3	5.4	3.6	0	0	3.6	1.8	ns
prot1129	216	4	2	12	6	1	1	12	6	ns
prot1130	138	2	5	6	6	1	2	6	1.5	ns
prot1131	187	2	1	4	2	1	4	2	6	ns
prot1132	495	1	0	5.4	1.8	1	2	5.4	3.6	ns
prot1133	406	2	2	3	12	4	1	12	3	sig
prot1134	382	2	2	1.5	0	2	5	3	1.5	ns
prot1135	272	0	1	0	4	1	4	2	0	ns
prot1136	71	26	16	41.4	39.6	19	16	34.2	48.6	ns
prot1137	105	34	19	81	60	26	22	60	57	ns
prot1138	234	18	9	27	24	36	32	48	37.5	sig
prot1139	112	18	15	18	40	22	14	32	32	ns
prot1140	114	14	19	30.6	36	8	13	37.8	25.2	ns
prot1141	112	6	4	24	24	6	2	21	33	ns
prot1142	166	5	5	12	13.5	7	8	13.5	15	ns
prot1143	104	7	9	16	8	5	16	22	18	sig
prot1144	376	10	13	10.8	9	7	7	14.4	16.2	ns
prot1145	83	6	7	15	12	7	7	27	24	ns
prot1146	51	5	10	4.5	9	4	7	10.5	6	ns
prot1147	74	5	6	8	12	5	5	18	10	ns
prot1148	74	5	6	1.8	19.8	5	2	12.6	10.8	ns
prot1149	117	3	11	15	12	4	9	15	24	ns
prot1150	106	6	4	10.5	6	6	6	30	6	sig
prot1151	110	11	9	12	14	8	8	6	8	sig
prot1152	73	3	4	9	7.2	6	2	21.6	14.4	sig
prot1153	113	6	5	3	18	2	3	9	12	ns
prot1154	358	7	2	4.5	6	4	3	6	7.5	ns
prot1155	99	1	6	4	2	0	3	4	4	ns
prot1156	115	5	2	5.4	12.6	6	1	1.8	7.2	ns
prot1157	180	3	3	12	18	2	4	9	12	ns
prot1158	67	1	1	4.5	6	2	3	7.5	6	ns
prot1159	99	5	2	4	2	4	5	2	2	ns
prot1160	99	6	5	9	3.6	4	4	7.2	7.2	ns
prot1161	99	7	1	12	9	9	7	42	6	sig
prot1162	98	3	2	3	6	2	2	1.5	13.5	ns
prot1163	165	5	3	2	4	5	5	2	10	ns
prot1164	76	4	2	3.6	1.8	3	4	3.6	5.4	ns
prot1165	90	2	3	3	9	4	1	9	6	ns
prot1166	113	1	3	7.5	4.5	6	2	4.5	3	ns
prot1167	90	3	3	10	4	2	4	4	4	ns
prot1168	163	2	3	1.8	3.6	1	4	9	10.8	sig
prot1169	102	5	3	9	9	2	4	12	6	ns
prot1170	183	2	3	4.5	6	10	4	6	6	sig
prot1171	98	2	2	2	4	3	2	8	0	ns
prot1172	146	3	1	10.8	5.4	4	4	1.8	3.6	ns
prot1173	145	2	2	9	12	4	1	12	9	ns
prot1174	166	1	1	3	3	3	0	0	4.5	ns
prot1175	100	2	2	4	6	0	0	2	0	ns
prot1176	393	1	3	9	7.2	2	1	9	5.4	ns
prot1177	89	1	3	9	12	6	9	9	18	sig
prot1178	391	0	2	3	3	2	2	3	9	sig
prot1179	89	1	2	2	0	4	2	2	4	sig
prot1180	1106	10	8	12.6	16.2	5	8	12.6	18	ns
prot1181	3227	4	10	15	24	5	7	18	12	ns
prot1182	539	11	9	13.5	16.5	7	12	3	18	ns
prot1183	771	0	6	8	4	3	7	10	12	ns
prot1184	2680	1	2	7.2	1.8	6	12	32.4	5.4	sig
prot1185	917	4	3	12	6	3	2	9	15	ns
prot1186	4114	4	2	4.5	4.5	3	5	1.5	1.5	ns
prot1187	449	11	6	14	28	12	8	20	12	sig
prot1188	1304	5	3	12.6	7.2	3	3	3.6	7.2	ns
prot1189	393	5	5	15	15	10	6	9	33	ns
prot1190	1513	5	6	1.5	3	7	2	4.5	0	ns
prot1191	2580	1	1	4	4	10	10	8	12	sig
prot1192	959	11	6	9	14.4	4	7	18	16.2	ns
prot1193	510	5	6	18	9	3	2	18	24	ns
prot1194	427	8	3	6	6	7	8	9	7.5	ns
prot1195	413	2	4	14	10	7	2	8	10	ns
prot1196	819	7	2	10.8	1.8	3	6	3.6	10.8	ns
prot1197	1779	6	7	6	9	5	1	12	12	ns
prot1198	1379	3	4	1.5	10.5	8	4	4.5	6	ns
prot1199	652	7	0	10	6	3	3	4	12	ns
prot1200	704	1	2	5.4	5.4	3	4	7.2	5.4	sig
prot1201	1028	2	5	15	18	1	3	6	12	ns
prot1202	1181	1	0	1.5	4.5	3	1	0	4.5	ns
prot1203	383	5	13	8	24	8	6	10	4	ns
prot1204	1077	4	6	1.8	5.4	3	4	0	9	ns
prot1205	452	7	5	15	15	4	7	6	6	ns
prot1206	434	6	2	3	6	4	2	1.5	6	ns
prot1207	955	4	2	10	10	4	7	10	18	ns
prot1208	528	2	4	1.8	7.2	10	9	16.2	5.4	sig
prot1209	228	1	2	18	9	2	2	24	9	ns
prot1210	781	3	6	4.5	4.5	3	3	6	9	ns
prot1211	548	4	1	6	10	5	1	6	6	ns
prot1212	273	0	2	1.8	1.8	7	3	5.4	5.4	ns
prot1213	153	6	8	21	15	6	9	27	15	ns
prot1214	320	5	2	12	10.5	13	3	4.5	6	ns
prot1215	219	4	2	14	18	6	11	28	24	sig
prot1216	410	10	7	7.2	10.8	6	4	7.2	3.6	ns
prot1217	322	7	7	12	12	4	6	21	15	ns
prot1218	629	7	5	7.5	7.5	8	9	10.5	10.5	ns
prot1219	264	5	0	10	10	5	4	6	14	ns
prot1220	356	4	4	7.2	7.2	3	2	0	5.4	ns
prot1221	390	4	2	15	9	3	7	6	12	ns
prot1222	235	3	2	7.5	1.5	4	3	3	7.5	ns
prot1223	263	2	3	10	4	1	2	12	8	ns
prot1224	481	4	3	3.6	3.6	3	0	5.4	7.2	ns
prot1225	551	4	0	6	15	5	6	12	3	ns
prot1226	481	1	4	7.5	3	2	5	1.5	7.5	ns
prot1227	487	0	0	0	6	0	2	2	0	ns
prot1228	881	5	4	0	9	5	4	10.8	5.4	ns
prot1229	2284	2	4	9	18	7	2	6	12	ns
prot1230	852	3	3	1.5	10.5	6	3	0	1.5	ns
prot1231	341	4	4	0	10	3	3	10	8	ns
prot1232	182	2	7	7.2	3.6	8	5	5.4	5.4	ns
prot1233	327	3	5	18	6	10	0	15	6	ns
prot1234	219	5	8	4.5	7.5	1	6	12	4.5	ns
prot1235	406	3	1	0	6	5	2	4	6	ns
prot1236	332	1	0	1.8	1.8	3	1	3.6	0	ns
prot1237	365	5	3	9	12	14	7	6	6	sig
prot1238	308	5	3	9	3	2	3	4.5	3	ns
prot1239	232	4	2	6	0	2	4	8	2	ns
prot1240	2067	3	2	10.8	5.4	1	4	3.6	9	ns
prot1241	865	3	4	3	3	6	3	9	3	ns
prot1242	682	2	1	3	4.5	1	1	0	1.5	ns
prot1243	573	0	1	6	0	1	2	0	2	ns
prot1244	454	2	1	5.4	5.4	0	3	3.6	1.8	ns
prot1245	611	18	10	18	24	9	7	33	51	ns
prot1246	133	7	4	9	9	8	5	9	10.5	ns
prot1247	221	8	6	20	14	11	4	10	20	ns
prot1248	153	6	7	16.2	16.2	7	5	21.6	18	ns
prot1249	363	1	5	15	24	8	4	15	21	sig
prot1250	435	5	4	3	18	1	6	4.5	7.5	ns
prot1251	366	4	7	12	8	4	6	6	12	ns
prot1252	170	8	3	1.8	7.2	7	2	7.2	9	ns
prot1253	267	3	3	9	15	2	6	6	12	ns
prot1254	463	3	2	3	3	5	3	6	4.5	ns
prot1255	542	3	0	6	6	1	2	8	4	sig
prot1256	448	5	8	7.2	3.6	2	6	3.6	3.6	sig
prot1257	177	4	2	15	15	5	6	6	6	sig
prot1258	365	0	3	3	1.5	2	4	7.5	4.5	ns
prot1259	746	3	4	6	6	2	1	10	2	ns
prot1260	458	4	5	7.2	3.6	2	3	5.4	5.4	ns
prot1261	147	4	5	12	3	5	4	6	21	ns
prot1262	266	2	5	3	4.5	4	4	4.5	3	ns
prot1263	340	3	5	12	8	4	1	4	4	ns
prot1264	398	1	3	1.8	1.8	6	0	3.6	3.6	ns
prot1265	403	3	2	12	6	2	3	3	12	ns
prot1266	302	2	5	6	1.5	2	1	4.5	9	ns
prot1267	465	6	5	8	8	6	7	8	6	ns
prot1268	487	1	4	5.4	3.6	4	6	7.2	3.6	sig
prot1269	568	4	2	6	9	2	3	6	6	ns
prot1270	370	4	5	1.5	1.5	3	4	4.5	4.5	ns
prot1271	435	1	4	2	0	1	2	4	0	ns
prot1272	382	5	1	3.6	1.8	1	0	1.8	0	ns
prot1273	400	1	2	3	3	4	5	12	6	sig
prot1274	1317	1	2	0	1.5	4	0	1.5	0	ns
prot1275	1827	0	1	0	0	1	1	4	4	ns
prot1276	227	6	4	9	25.2	6	4	12.6	16.2	ns
prot1277	126	4	5	12	18	6	4	12	9	ns
prot1278	199	4	3	4.5	3	6	9	3	13.5	sig
prot1279	186	9	2	6	2	9	9	12	24	sig
prot1280	397	4	10	18	3.6	3	2	1.8	18	ns
prot1281	191	6	5	30	18	2	0	27	9	ns
prot1282	181	10	7	9	4.5	20	16	12	24	sig
prot1283	332	9	4	8	14	4	5	12	12	ns
prot1284	207	2	2	1.8	14.4	6	6	37.8	27	sig
prot1285	433	4	5	0	0	4	6	21	9	ns
prot1286	220	5	3	4.5	6	9	6	15	9	sig
prot1287	174	5	4	6	8	4	5	14	6	ns
prot1288	398	2	5	7.2	10.8	3	3	3.6	9	ns
prot1289	250	1	5	9	18	3	2	6	15	ns
prot1290	254	2	2	10.5	10.5	2	4	1.5	0	ns
prot1291	278	4	4	12	4	3	2	0	4	ns
prot1292	195	4	4	3.6	1.8	3	2	3.6	1.8	ns
prot1293	493	3	5	6	27	5	3	18	3	ns
prot1294	395	7	3	3	6	6	3	4.5	3	sig
prot1295	346	4	2	4	6	3	4	12	4	ns
prot1296	386	6	2	7.2	3.6	2	3	5.4	7.2	ns
prot1297	323	3	2	12	12	2	3	12	18	ns
prot1298	221	2	4	3	1.5	4	2	9	6	ns
prot1299	330	5	0	4	6	5	1	2	2	ns
prot1300	913	2	2	7.2	3.6	5	3	1.8	0	ns
prot1301	216	2	3	15	3	9	9	27	36	sig
prot1302	176	3	2	1.5	1.5	9	9	9	9	sig
prot1303	396	1	3	6	6	6	2	12	4	sig
prot1304	144	4	2	3.6	3.6	2	4	7.2	7.2	ns
prot1305	340	3	2	9	9	3	0	3	18	ns
prot1306	177	5	2	3	6	6	7	7.5	0	ns
prot1307	491	2	4	6	10	2	6	6	2	ns
prot1308	289	2	0	1.8	1.8	1	3	5.4	1.8	ns
prot1309	925	1	2	6	3	2	4	0	9	ns
prot1310	266	4	6	1.5	3	3	2	4.5	3	ns
prot1311	584	2	3	4	4	4	1	0	6	ns
prot1312	316	2	7	5.4	0	1	1	9	1.8	ns
prot1313	365	2	4	3	9	0	3	12	9	ns
prot1314	282	2	1	3	3	5	4	3	1.5	ns
prot1315	465	3	2	6	12	6	6	8	8	sig
prot1316	577	5	1	3.6	3.6	1	3	3.6	1.8	ns
prot1317	274	3	3	3	6	3	5	6	12	ns
prot1318	517	2	1	1.5	3	0	1	3	4.5	ns
prot1319	782	1	2	6	0	1	2	2	6	ns
prot1320	567	1	2	1.8	5.4	0	3	3.6	1.8	ns
prot1321	356	0	2	3	3	1	1	6	3	sig
prot1322	229	1	2	3	1.5	2	1	3	0	ns
prot1323	388	1	2	6	0	1	1	2	8	ns
prot1324	109	10	9	14.4	18	14	9	19.8	23.4	sig
prot1325	167	3	3	9	3	1	3	18	9	ns
prot1326	192	1	9	6	6	3	0	3	6	ns
prot1327	174	4	2	8	4	2	4	8	2	ns
prot1328	144	1	3	3.6	0	5	7	9	18	ns
prot1329	139	4	3	6	3	6	5	9	0	ns
prot1330	160	8	1	7.5	6	2	4	7.5	9	ns
prot1331	220	1	4	14	6	2	6	8	16	ns
prot1332	248	6	1	9	5.4	2	2	7.2	9	ns
prot1333	254	3	3	3	6	2	2	18	12	ns
prot1334	213	2	3	1.5	7.5	3	2	3	12	ns
prot1335	81	0	2	4	4	8	10	4	8	sig
prot1336	318	8	1	9	10.8	3	5	9	5.4	ns
prot1337	247	3	1	3	15	8	3	18	18	ns
prot1338	381	3	3	4.5	1.5	2	1	3	6	ns
prot1339	159	3	3	8	8	4	2	4	6	ns
prot1340	205	4	3	3.6	5.4	4	2	5.4	1.8	ns
prot1341	244	5	4	6	24	7	5	3	12	ns
prot1342	160	4	3	1.5	3	2	3	3	0	ns
prot1343	288	5	3	8	2	5	3	4	4	ns
prot1344	383	2	4	7.2	5.4	2	6	18	3.6	sig
prot1345	206	3	4	9	9	3	1	18	9	ns
prot1346	703	5	2	1.5	3	2	5	1.5	9	ns
prot1347	238	2	2	4	6	0	2	8	2	ns
prot1348	366	0	0	5.4	3.6	1	1	5.4	7.2	ns
prot1349	430	2	2	6	3	4	0	6	0	ns
prot1350	637	3	1	3	1.5	1	3	3	1.5	ns
prot1351	141	2	4	4	4	1	1	4	4	ns
prot1352	140	3	5	12.6	0	4	5	3.6	7.2	ns
prot1353	431	4	4	12	3	2	2	12	9	ns
prot1354	969	2	1	7.5	6	0	5	6	3	ns
prot1355	247	2	2	0	4	4	2	2	4	ns
prot1356	1101	6	2	7.2	1.8	2	5	7.2	3.6	ns
prot1357	178	0	0	0	0	2	2	3	0	ns
prot1358	178	3	6	4.5	6	4	2	3	6	ns
prot1359	297	5	1	2	4	4	2	8	4	sig
prot1360	238	2	3	0	7.2	3	2	5.4	10.8	sig
prot1361	226	1	1	0	9	4	4	3	3	sig
prot1362	486	1	2	1.5	3	0	1	3	0	ns
prot1363	758	5	3	6	0	1	2	8	2	ns
prot1364	305	0	0	7.2	1.8	2	0	1.8	9	ns
prot1365	526	0	1	9	0	4	4	9	9	ns
prot1366	375	3	3	6	3	2	0	3	1.5	ns
prot1367	651	3	6	4	8	2	0	2	4	ns
prot1368	5934	0	0	1.8	7.2	2	2	3.6	3.6	sig
prot1369	421	1	1	3	3	0	2	3	6	ns
prot1370	142	1	0	1.5	0	1	2	0	1.5	ns
prot1371	1145	0	4	2	2	1	1	0	2	ns
prot1372	238	4	1	5.4	1.8	2	1	0	5.4	ns
prot1373	391	2	0	0	9	2	2	15	6	sig
prot1374	618	1	1	0	0	1	0	0	0	ns
prot1375	93	11	5	14	22	9	18	20	30	sig
prot1376	130	6	5	10.8	10.8	6	7	12.6	9	ns
prot1377	83	5	3	6	12	4	2	15	15	ns
prot1378	361	1	4	3	3	5	2	4.5	3	ns
prot1379	193	6	2	10	12	1	7	2	22	ns
prot1380	393	9	7	14.4	16.2	7	9	16.2	10.8	ns
prot1381	232	4	2	6	15	4	5	3	15	ns
prot1382	201	2	5	6	1.5	9	24	13.5	9	sig
prot1383	105	5	3	12	6	1	4	12	12	ns
prot1384	173	4	3	7.2	3.6	3	4	0	12.6	ns
prot1385	182	3	5	15	12	4	3	9	21	ns
prot1386	199	4	5	6	6	3	6	9	3	ns
prot1387	191	3	1	14	6	1	3	6	6	ns
prot1388	274	2	2	3.6	3.6	3	4	5.4	10.8	ns
prot1389	135	3	4	9	18	0	3	0	9	ns
prot1390	169	4	5	1.5	4.5	1	3	7.5	0	ns
prot1391	688	3	6	10	16	3	1	6	6	ns
prot1392	152	2	2	3.6	12.6	2	10	14.4	14.4	sig
prot1393	528	3	3	9	9	2	2	3	6	ns
prot1394	157	3	3	6	12	1	9	3	4.5	ns
prot1395	126	1	2	6	4	9	9	10	18	sig
prot1396	80	5	2	1.8	5.4	4	7	3.6	7.2	sig
prot1397	122	2	3	12	3	1	4	12	12	ns
prot1398	232	4	3	1.5	0	2	2	6	3	sig
prot1399	171	5	3	6	0	4	3	8	4	ns
prot1400	70	4	0	5.4	9	2	0	0	1.8	ns
prot1401	130	4	4	3	0	1	3	9	9	ns
prot1402	103	2	5	4.5	1.5	4	2	10.5	7.5	sig
prot1403	547	3	2	12	2	0	2	0	2	ns
prot1404	250	2	3	0	1.8	2	2	1.8	5.4	ns
prot1405	497	4	2	6	0	0	1	9	9	ns
prot1406	312	1	3	3	1.5	0	0	3	0	ns
prot1407	152	2	3	2	8	2	0	4	4	ns
prot1408	535	2	1	3.6	10.8	5	3	5.4	5.4	ns
prot1409	87	0	2	3	3	2	6	6	18	sig
prot1410	232	2	2	4.5	1.5	4	3	9	7.5	ns
prot1411	232	3	1	10	2	1	4	8	2	ns
prot1412	843	1	4	7.2	5.4	2	3	9	3.6	ns
prot1413	555	2	1	6	0	1	2	6	0	ns
prot1414	173	1	1	1.5	6	2	2	6	3	sig
prot1415	194	1	2	2	2	3	1	6	6	ns
prot1416	180	2	2	0	3.6	0	1	0	1.8	ns
prot1417	199	1	1	0	6	6	6	27	18	sig
prot1418	287	2	4	3	1.5	1	0	1.5	3	ns
prot1419	999	5	2	8	2	5	0	6	8	ns
prot1420	220	2	1	1.8	3.6	0	0	0	1.8	ns
prot1421	648	0	2	6	3	1	2	3	0	ns
prot1422	164	2	1	3	0	1	2	1.5	1.5	ns
prot1423	181	1	2	6	0	1	1	10	4	sig
prot1424	285	9	5	16.2	12.6	3	6	9	9	ns
prot1425	172	0	5	9	6	6	5	12	18	ns
prot1426	103	1	3	6	7.5	3	5	7.5	9	ns
prot1427	430	3	2	6	0	2	3	8	2	ns
prot1428	130	6	3	1.8	12.6	6	8	5.4	14.4	ns
prot1429	123	4	4	9	12	4	3	6	12	ns
prot1430	304	3	3	4.5	3	3	1	7.5	10.5	ns
prot1431	164	2	3	6	6	2	2	12	2	ns
prot1432	75	3	0	9	1.8	2	0	1.8	5.4	ns
prot1433	173	4	0	18	9	2	3	15	9	ns
prot1434	176	2	3	4.5	3	2	6	4.5	0	ns
prot1435	191	4	3	8	2	0	1	4	4	ns
prot1436	138	5	4	7.2	3.6	6	2	3.6	25.2	sig
prot1437	148	3	3	6	15	3	4	9	6	ns
prot1438	101	3	3	6	7.5	1	4	1.5	6	ns
prot1439	157	4	1	4	6	4	3	2	8	ns
prot1440	488	2	2	3.6	1.8	2	2	3.6	7.2	ns
prot1441	133	2	3	0	18	2	2	3	6	ns
prot1442	229	1	4	3	3	3	3	1.5	1.5	ns
prot1443	89	1	4	6	4	6	2	6	14	ns
prot1444	317	5	6	1.8	5.4	6	2	7.2	1.8	ns
prot1445	88	4	1	9	12	1	2	3	6	ns
prot1446	180	2	3	3	6	1	2	4.5	0	ns
prot1447	207	3	2	4	6	3	2	4	12	ns
prot1448	235	2	0	5.4	3.6	3	2	9	3.6	ns
prot1449	86	1	1	15	9	3	1	6	6	ns
prot1450	115	3	5	3	0	1	1	4.5	6	ns
prot1451	127	3	1	4	12	1	2	4	10	ns
prot1452	229	4	2	3.6	3.6	2	1	3.6	5.4	ns
prot1453	247	3	3	0	3	3	2	3	9	ns
prot1454	573	3	4	3	3	9	9	13.5	4.5	sig
prot1455	176	2	3	0	4	3	6	0	0	ns
prot1456	169	0	4	3.6	1.8	1	0	5.4	3.6	ns
prot1457	81	4	1	3	3	3	2	3	3	ns
prot1458	89	1	3	0	0	1	2	3	3	ns
prot1459	178	1	3	6	8	3	0	2	8	ns
prot1460	151	3	2	1.8	1.8	0	1	3.6	1.8	ns
prot1461	146	0	4	9	9	2	4	12	15	ns
prot1462	217	3	1	3	6	1	2	4.5	6	ns
prot1463	159	2	1	2	0	3	3	4	2	ns
prot1464	237	0	0	5.4	1.8	2	6	5.4	3.6	sig
prot1465	587	0	0	0	6	1	1	3	6	ns
prot1466	128	1	0	3	3	6	6	6	3	sig
prot1467	425	3	4	6	2	3	2	4	2	ns
prot1468	256	1	1	1.8	3.6	2	4	5.4	3.6	sig
prot1469	136	2	3	6	9	0	2	6	9	ns
prot1470	76	3	3	1.5	0	2	0	0	1.5	ns
prot1471	175	1	2	4	2	2	0	2	0	ns
prot1472	231	1	5	1.8	5.4	5	1	0	3.6	ns
prot1473	337	0	0	3	9	6	15	9	9	sig
prot1474	239	4	3	1.5	1.5	2	1	1.5	0	ns
prot1475	456	2	4	4	4	6	6	18	12	sig
prot1476	126	3	0	1.8	1.8	0	1	7.2	1.8	ns
prot1477	488	1	2	9	0	1	0	6	6	ns
prot1478	127	1	3	0	3	2	3	1.5	4.5	ns
prot1479	191	5	2	2	2	2	2	4	10	ns
prot1480	114	5	1	5.4	18	7	2	5.4	10.8	ns
prot1481	62	3	2	15	9	0	0	15	0	ns
prot1482	350	4	4	4.5	9	6	4	9	13.5	sig
prot1483	108	7	0	10	2	21	15	12	12	sig
prot1484	321	1	0	1.8	7.2	0	0	7.2	7.2	ns
prot1485	308	4	3	6	12	7	4	6	12	sig
prot1486	59	0	1	1.5	1.5	0	6	6	4.5	ns
prot1487	218	0	5	6	4	4	6	10	10	ns
prot1488	106	4	2	3.6	7.2	1	1	5.4	5.4	ns
prot1489	154	2	3	15	3	0	2	9	0	ns
prot1490	166	2	3	4.5	4.5	3	1	1.5	3	ns
prot1491	515	6	3	2	8	0	5	2	2	ns
prot1492	183	4	2	3.6	5.4	0	5	5.4	0	ns
prot1493	162	2	2	9	9	2	1	15	3	ns
prot1494	140	0	3	7.5	6	5	2	7.5	16.5	sig
prot1495	169	1	4	8	4	0	1	8	6	ns
prot1496	242	1	0	3.6	3.6	6	2	9	0	ns
prot1497	292	7	1	3	12	7	4	6	15	sig
prot1498	197	2	1	9	1.5	1	3	1.5	3	ns
prot1499	856	0	0	2	2	1	2	2	2	ns
prot1500	127	3	2	9	3.6	2	7	7.2	3.6	ns
prot1501	72	4	1	0	0	4	1	6	6	ns
prot1502	148	2	2	3	0	0	0	3	3	ns
prot1503	53	1	4	6	2	1	2	2	0	ns
prot1504	98	2	1	5.4	1.8	0	1	5.4	0	ns
prot1505	405	1	2	3	6	1	0	15	6	ns
prot1506	104	4	3	1.5	4.5	2	0	3	4.5	ns
prot1507	176	1	3	0	4	4	2	2	6	ns
prot1508	125	1	3	0	7.2	2	8	7.2	3.6	sig
prot1509	160	3	3	0	9	5	1	9	15	ns
prot1510	316	2	1	1.5	0	1	2	3	4.5	ns
prot1511	978	0	1	2	0	3	1	4	2	ns
prot1512	234	1	0	5.4	0	1	0	3.6	3.6	ns
prot1513	431	0	2	6	3	2	2	0	3	ns
prot1514	2591	5	3	4.5	13.5	1	2	7.5	1.5	ns
prot1515	712	1	4	2	4	3	7	6	14	ns
prot1516	1852	3	5	5.4	5.4	6	7	1.8	3.6	sig
prot1517	2086	4	7	9	12	4	6	15	15	ns
prot1518	1064	5	2	6	1.5	2	1	4.5	3	ns
prot1519	609	6	5	12	14	6	6	16	14	ns
prot1520	645	7	3	5.4	5.4	3	3	3.6	1.8	ns
prot1521	969	3	0	3	15	1	2	12	12	ns
prot1522	857	4	4	0	6	2	2	0	0	ns
prot1523	488	1	1	4	2	2	2	4	4	sig
prot1524	2821	1	1	5.4	1.8	2	0	0	0	ns
prot1525	512	3	1	3	24	3	3	6	12	ns
prot1526	876	2	0	4.5	3	4	5	4.5	1.5	ns
prot1527	543	5	5	12	2	1	4	16	10	ns
prot1528	809	6	4	5.4	7.2	3	3	3.6	9	ns
prot1529	1674	4	2	6	0	2	4	0	3	ns
prot1530	1191	1	0	0	0	2	1	4.5	3	ns
prot1531	208	3	2	8	8	5	2	4	10	ns
prot1532	437	7	0	9	5.4	1	1	7.2	7.2	ns
prot1533	510	5	0	6	12	3	3	6	6	ns
prot1534	695	1	2	3	7.5	3	1	4.5	1.5	ns
prot1535	227	1	2	0	6	1	2	2	8	sig
prot1536	700	1	2	0	9	3	2	5.4	3.6	ns
prot1537	218	0	4	6	6	8	3	6	6	sig
prot1538	423	1	2	3	0	3	2	6	7.5	ns
prot1539	873	1	1	2	6	0	2	6	8	ns
prot1540	1426	0	0	3.6	5.4	3	2	5.4	3.6	sig
prot1541	520	0	0	3	9	5	2	9	3	ns
prot1542	290	17	8	15	13.5	11	11	30	16.5	sig
prot1543	296	5	9	4	8	9	4	10	14	sig
prot1544	309	1	3	9	9	7	5	3.6	10.8	ns
prot1545	502	7	1	15	6	6	0	0	3	ns
prot1546	204	0	4	1.5	1.5	2	4	3	15	sig
prot1547	437	2	3	4	6	2	3	6	4	ns
prot1548	314	5	2	9	3.6	3	0	5.4	5.4	ns
prot1549	402	4	1	6	9	4	2	18	9	ns
prot1550	188	3	2	1.5	4.5	1	3	3	4.5	ns
prot1551	434	3	3	2	4	6	6	8	4	sig
prot1552	325	0	0	0	0	0	1	3.6	0	ns
prot1553	607	0	2	3	6	2	2	6	12	sig
prot1554	739	1	2	3	6	5	1	6	1.5	ns
prot1555	235	1	2	4	0	2	2	4	4	sig
prot1556	982	3	2	1.8	5.4	2	2	7.2	7.2	sig
prot1557	392	2	3	3	3	3	2	9	9	sig
prot1558	543	0	1	3	1.5	0	3	1.5	3	ns
prot1559	462	1	1	0	2	0	1	4	2	ns
prot1560	348	2	2	7.2	1.8	2	2	1.8	5.4	ns
prot1561	463	1	0	9	6	1	1	3	3	sig
prot1562	173	9	3	7.5	1.5	1	1	4.5	6	ns
prot1563	274	4	1	2	12	2	6	2	8	sig
prot1564	251	5	4	5.4	7.2	6	8	12.6	9	ns
prot1565	231	7	4	3	0	4	2	12	9	ns
prot1566	394	3	3	13.5	4.5	0	4	4.5	3	ns
prot1567	240	7	3	6	2	5	4	4	6	ns
prot1568	441	2	0	3.6	3.6	6	2	9	3.6	ns
prot1569	200	1	4	3	3	1	5	12	12	ns
prot1570	371	3	1	4.5	1.5	5	2	3	1.5	ns
prot1571	313	1	3	2	2	0	2	2	0	ns
prot1572	730	1	2	9	1.8	1	1	7.2	3.6	ns
prot1573	329	5	3	6	3	3	3	36	9	sig
prot1574	627	2	2	0	3	0	3	3	1.5	ns
prot1575	250	1	1	2	4	2	0	2	6	ns
prot1576	144	1	2	5.4	0	1	3	7.2	5.4	ns
prot1577	472	0	3	6	9	5	2	6	3	ns
prot1578	421	2	2	4.5	3	3	1	3	0	ns
prot1579	250	0	1	6	2	1	4	2	4	ns
prot1580	266	3	3	5.4	1.8	2	1	1.8	1.8	ns
prot1581	861	1	2	6	21	0	0	6	3	ns
prot1582	1312	1	1	3	7.5	4	0	1.5	1.5	ns
prot1583	493	0	1	2	2	2	4	6	0	ns
prot1584	1082	1	0	1.8	0	0	0	0	1.8	ns
prot1585	648	0	1	0	9	1	2	0	6	ns
prot1586	276	2	2	1.5	3	2	1	1.5	4.5	ns
prot1587	518	0	3	2	4	3	3	6	18	sig
prot1588	640	2	2	3.6	3.6	1	0	0	0	ns
prot1589	722	3	4	9	6	1	2	18	18	sig
prot1590	147	1	3	1.5	7.5	1	5	3	1.5	sig
prot1591	193	3	1	6	8	18	9	6	6	sig
prot1592	194	4	4	5.4	0	9	15	21.6	27	sig
prot1593	365	3	6	15	6	2	4	9	3	ns
prot1594	290	1	2	4.5	1.5	3	2	3	3	ns
prot1595	636	2	1	4	4	5	4	8	4	ns
prot1596	1160	4	2	3.6	3.6	2	3	7.2	10.8	sig
prot1597	641	0	2	9	6	2	1	12	6	sig
prot1598	175	5	1	0	3	3	2	3	4.5	ns
prot1599	318	2	0	4	2	3	2	0	4	ns
prot1600	424	2	0	12.6	0	2	5	0	5.4	ns
prot1601	348	0	4	6	12	0	1	9	18	ns
prot1602	227	2	2	4.5	1.5	3	1	1.5	3	ns
prot1603	427	4	1	4	2	3	1	8	6	ns
prot1604	268	1	4	7.2	3.6	1	0	5.4	5.4	ns
prot1605	357	4	3	6	6	8	3	9	6	sig
prot1606	174	3	4	0	1.5	2	7	3	7.5	sig
prot1607	233	0	2	0	0	3	3	6	6	sig
prot1608	217	1	0	0	0	3	1	1.8	1.8	ns
prot1609	980	3	4	0	6	2	2	6	6	sig
prot1610	263	1	0	1.5	1.5	0	0	1.5	1.5	ns
prot1611	169	1	1	4	0	2	2	0	0	ns
prot1612	178	0	0	3.6	1.8	0	1	0	3.6	ns
prot1613	355	2	1	3	3	0	2	3	0	ns
prot1614	604	1	0	1.5	0	0	1	1.5	0	ns
prot1615	149	0	4	6	2	3	2	8	4	sig
prot1616	594	2	1	3.6	1.8	2	0	0	0	ns
prot1617	257	1	0	3	3	2	0	0	3	ns
prot1618	421	0	3	1.5	3	1	0	4.5	0	ns
prot1619	712	2	0	0	4	0	1	0	0	ns
prot1620	423	1	1	0	0	1	1	5.4	3.6	ns
prot1621	488	1	0	0	0	0	3	0	0	ns
prot1622	1872	1	2	1.5	3	0	0	0	0	ns
prot1623	153	6	6	8	16	5	5	10	12	ns
prot1624	275	2	3	3.6	7.2	4	2	5.4	7.2	ns
prot1625	463	4	4	9	18	8	3	12	9	ns
prot1626	103	5	3	1.5	1.5	3	1	6	3	ns
prot1627	287	4	2	10	4	2	4	0	10	ns
prot1628	282	7	2	5.4	1.8	1	4	3.6	3.6	ns
prot1629	200	0	2	3	6	3	3	0	3	ns
prot1630	149	1	2	3	4.5	1	2	0	9	ns
prot1631	149	1	2	2	6	4	6	6	8	sig
prot1632	132	0	3	0	0	3	3	0	5.4	ns
prot1633	118	7	1	6	9	2	4	6	6	ns
prot1634	191	3	4	0	6	6	2	0	3	ns
prot1635	189	1	2	4	4	6	4	8	16	sig
prot1636	273	5	3	3.6	3.6	5	2	3.6	1.8	ns
prot1637	327	3	1	3	3	3	3	12	9	ns
prot1638	148	4	0	1.5	4.5	1	3	3	0	ns
prot1639	206	0	1	4	6	1	2	2	2	ns
prot1640	108	3	3	5.4	0	2	2	1.8	1.8	ns
prot1641	267	4	2	9	3	1	3	12	18	ns
prot1642	204	0	1	1.5	0	2	1	0	4.5	ns
prot1643	223	2	1	6	6	0	4	6	4	ns
prot1644	298	1	1	3.6	1.8	5	2	1.8	12.6	ns
prot1645	194	1	0	6	9	2	1	9	6	ns
prot1646	77	4	1	1.5	4.5	2	2	12	12	sig
prot1647	166	1	2	8	2	0	1	0	4	ns
prot1648	418	3	3	1.8	1.8	3	4	3.6	5.4	ns
prot1649	418	1	1	3	6	3	2	0	3	ns
prot1650	127	0	1	6	1.5	1	0	3	1.5	ns
prot1651	279	0	1	6	4	6	2	4	12	sig
prot1652	181	4	2	5.4	0	1	2	5.4	3.6	ns
prot1653	129	2	0	12	0	0	2	9	6	ns
prot1654	161	2	2	1.5	1.5	5	0	0	1.5	ns
prot1655	126	2	3	2	8	3	2	0	4	ns
prot1656	326	0	4	3.6	3.6	0	2	3.6	7.2	ns
prot1657	207	0	0	9	3	3	1	0	3	ns
prot1658	191	5	2	6	1.5	1	1	1.5	1.5	ns
prot1659	238	2	2	6	2	1	2	2	6	ns
prot1660	210	6	3	1.8	0	2	4	14.4	3.6	sig
prot1661	331	2	0	0	3	0	0	3	0	ns
prot1662	574	4	3	7.5	4.5	1	0	0	3	ns
prot1663	455	4	4	2	0	4	5	4	6	ns
prot1664	553	0	0	5.4	3.6	2	3	3.6	1.8	ns
prot1665	522	0	3	3	9	0	1	0	12	ns
prot1666	325	3	3	3	3	1	1	4.5	3	ns
prot1667	208	0	2	0	8	2	9	4	10	sig
prot1668	232	3	2	5.4	1.8	1	3	1.8	3.6	ns
prot1669	219	2	4	0	3	2	2	12	6	sig
prot1670	409	1	3	3	4.5	2	2	9	3	sig
prot1671	233	2	3	4	4	4	1	8	2	ns
prot1672	772	1	0	3.6	1.8	2	0	1.8	1.8	ns
prot1673	360	3	3	9	9	2	1	9	9	ns
prot1674	439	0	1	4.5	1.5	3	1	0	6	ns
prot1675	442	1	3	0	4	1	2	4	0	ns
prot1676	138	2	3	1.8	3.6	3	2	1.8	0	ns
prot1677	106	3	3	3	6	1	1	0	0	ns
prot1678	370	2	1	3	1.5	1	0	7.5	0	ns
prot1679	629	1	0	2	2	2	1	4	2	ns
prot1680	187	0	4	0	5.4	2	2	14.4	3.6	sig
prot1681	596	2	1	0	6	1	0	3	0	ns
prot1682	255	2	2	0	3	0	0	0	3	ns
prot1683	92	2	7	8	10	7	3	4	6	ns
prot1684	171	3	4	5.4	10.8	5	4	9	10.8	ns
prot1685	165	4	4	9	12	0	3	15	9	ns
prot1686	148	4	0	6	1.5	3	2	3	3	ns
prot1687	229	4	1	6	2	6	2	2	4	ns
prot1688	123	1	3	1.8	3.6	1	2	7.2	1.8	ns
prot1689	77	6	4	3	3	2	2	3	3	ns
prot1690	465	2	6	7.5	0	2	4	7.5	6	ns
prot1691	279	0	1	10	2	0	2	4	2	ns
prot1692	278	1	2	5.4	3.6	1	0	3.6	5.4	ns
prot1693	119	1	4	15	0	0	1	3	15	ns
prot1694	148	4	4	1.5	1.5	2	2	4.5	1.5	ns
prot1695	72	1	2	6	0	2	2	2	2	ns
prot1696	353	2	0	3.6	3.6	2	3	0	3.6	ns
prot1697	196	0	2	3	3	2	2	6	6	sig
prot1698	174	2	4	0	4.5	2	2	3	1.5	ns
prot1699	126	2	0	8	2	2	1	2	2	sig
prot1700	235	1	1	7.2	3.6	0	3	3.6	1.8	ns
prot1701	235	5	4	3	0	2	4	6	6	ns
prot1702	110	1	4	1.5	1.5	0	3	3	3	ns
prot1703	188	3	2	4	4	3	6	12	6	sig
prot1704	225	1	0	3.6	3.6	0	1	1.8	0	ns
prot1705	138	1	0	3	0	0	4	9	0	ns
prot1706	174	2	0	3	1.5	1	1	4.5	4.5	ns
prot1707	672	3	3	4	4	1	2	6	2	ns
prot1708	84	4	3	0	1.8	2	3	7.2	7.2	sig
prot1709	107	4	1	0	0	4	2	6	6	sig
prot1710	146	1	3	4.5	0	1	4	4.5	6	ns
prot1711	183	1	5	0	4	0	2	6	6	ns
prot1712	555	0	0	5.4	1.8	1	1	0	1.8	ns
prot1713	467	2	0	9	0	3	0	6	6	ns
prot1714	265	0	3	3	0	0	0	3	1.5	ns
prot1715	598	2	1	2	2	0	1	0	4	ns
prot1716	317	2	4	3.6	0	1	1	3.6	0	ns
prot1717	196	0	1	3	3	2	1	3	12	sig
prot1718	267	4	1	0	0	2	2	3	3	sig
prot1719	612	2	2	2	8	2	2	4	8	sig
prot1720	62	3	2	3.6	1.8	2	2	7.2	5.4	sig
prot1721	77	1	4	6	6	1	2	0	6	ns
prot1722	68	0	1	1.5	0	1	3	0	1.5	ns
prot1723	632	1	4	4	2	0	2	2	2	ns
prot1724	230	2	0	1.8	1.8	1	0	0	1.8	ns
prot1725	133	1	2	3	3	3	3	36	27	sig
prot1726	334	4	1	1.5	1.5	1	3	0	1.5	ns
prot1727	311	1	1	2	6	2	3	6	4	ns
prot1728	563	3	1	0	1.8	1	0	1.8	1.8	ns
prot1729	327	0	0	0	3	2	2	0	6	ns
prot1730	144	1	2	1.5	0	1	1	1.5	0	ns
prot1731	668	3	1	0	10	1	1	0	4	ns
prot1732	85	4	1	7.2	1.8	1	1	3.6	1.8	ns
prot1733	102	1	1	0	9	4	2	6	12	sig
prot1734	508	3	0	1.5	0	2	1	4.5	3	ns
prot1735	226	3	4	0	8	9	9	6	6	sig
prot1736	676	1	1	0	1.8	0	1	0	0	ns
prot1737	539	3	0	9	3	0	2	6	3	ns
prot1738	295	0	0	3	1.5	3	0	0	3	ns
prot1739	224	2	2	4	6	0	0	2	4	ns
prot1740	2292	1	0	0	0	0	2	0	0	ns
prot1741	170	3	5	9	21	5	3	6	12	ns
prot1742	134	3	3	9	4.5	0	3	1.5	0	ns
prot1743	255	1	0	6	6	1	1	2	4	ns
prot1744	304	3	4	7.2	5.4	4	4	10.8	10.8	ns
prot1745	237	3	4	9	0	2	1	12	6	sig
prot1746	105	3	2	0	4.5	0	0	0	3	ns
prot1747	69	3	1	6	0	2	1	2	4	ns
prot1748	247	3	4	1.8	3.6	2	3	1.8	7.2	ns
prot1749	99	4	2	15	18	1	2	12	12	ns
prot1750	116	4	1	3	1.5	1	1	3	7.5	ns
prot1751	152	0	1	2	4	0	3	2	2	ns
prot1752	225	2	1	5.4	5.4	1	1	5.4	1.8	ns
prot1753	147	0	2	0	9	3	2	12	3	ns
prot1754	125	1	1	1.5	4.5	1	1	1.5	3	ns
prot1755	90	3	0	6	2	1	0	0	8	ns
prot1756	237	1	0	1.8	0	14	6	3.6	3.6	sig
prot1757	66	1	2	9	0	2	1	12	3	sig
prot1758	264	5	4	1.5	7.5	2	1	4.5	4.5	ns
prot1759	137	6	3	2	4	2	2	2	8	ns
prot1760	511	2	1	5.4	1.8	6	12	10.8	10.8	sig
prot1761	141	1	2	0	3	1	2	3	3	sig
prot1762	280	4	1	3	0	3	1	1.5	0	ns
prot1763	302	1	1	4	0	2	1	0	2	ns
prot1764	74	0	0	1.8	5.4	0	2	1.8	3.6	ns
prot1765	171	4	0	3	12	2	4	12	6	sig
prot1766	95	0	0	0	0	3	1	6	3	ns
prot1767	367	1	3	6	6	1	4	4	2	ns
prot1768	144	1	0	3.6	3.6	2	4	0	3.6	ns
prot1769	664	1	3	0	0	1	1	0	6	ns
prot1770	179	0	0	3	3	3	2	4.5	1.5	ns
prot1771	114	1	1	4	2	1	1	0	2	ns
prot1772	161	2	2	0	1.8	2	0	0	0	ns
prot1773	205	4	1	3	9	3	2	3	3	ns
prot1774	305	1	1	3	3	0	0	0	1.5	ns
prot1775	416	1	2	0	0	2	0	4	4	ns
prot1776	397	2	1	3.6	1.8	0	1	0	0	ns
prot1777	224	0	2	12	0	2	0	6	6	ns
prot1778	314	1	1	3	1.5	1	2	3	1.5	ns
prot1779	174	0	0	4	0	1	0	2	0	ns
prot1780	416	0	1	1.8	7.2	2	1	3.6	3.6	ns
prot1781	131	1	0	0	3	0	0	3	0	ns
prot1782	107	2	1	1.5	3	2	0	1.5	1.5	ns
prot1783	163	0	0	0	2	1	0	4	0	ns
prot1784	564	2	1	1.8	0	1	1	1.8	1.8	ns
prot1785	208	0	0	0	9	1	1	3	0	ns
prot1786	135	1	1	1.5	3	4	1	3	3	sig
prot1787	3394	1	2	2	2	2	5	4	10	ns
prot1788	1957	2	1	1.8	1.8	2	2	1.8	5.4	ns
prot1789	1088	2	3	6	12	0	4	3	6	ns
prot1790	424	2	2	1.5	4.5	4	1	3	7.5	ns
prot1791	1035	2	3	2	0	2	2	10	8	sig
prot1792	926	1	0	1.8	1.8	6	9	16.2	5.4	sig
prot1793	1669	0	4	0	3	1	1	0	3	ns
prot1794	201	0	3	1.5	4.5	2	3	4.5	4.5	ns
prot1795	539	1	2	4	2	0	2	8	2	ns
prot1796	638	1	0	1.8	0	1	2	0	0	ns
prot1797	225	5	4	12	9	1	4	15	12	ns
prot1798	319	6	4	9	7.5	2	1	4.5	7.5	ns
prot1799	520	3	1	2	4	3	2	6	4	ns
prot1800	785	0	4	7.2	3.6	2	4	9	16.2	sig
prot1801	629	4	4	15	0	1	3	6	6	ns
prot1802	341	1	1	3	6	0	1	1.5	3	ns
prot1803	412	3	0	4	0	1	0	4	2	ns
prot1804	308	1	1	1.8	1.8	3	6	5.4	5.4	sig
prot1805	743	3	1	3	3	1	1	0	0	ns
prot1806	470	1	0	3	3	3	0	4.5	0	ns
prot1807	1140	0	1	4	0	1	0	0	4	ns
prot1808	1466	1	1	1.8	5.4	2	7	3.6	3.6	sig
prot1809	254	1	2	6	6	1	3	6	3	ns
prot1810	257	2	2	3	1.5	4	2	3	6	sig
prot1811	375	0	1	6	0	2	5	2	0	ns
prot1812	1882	1	3	1.8	7.2	2	0	1.8	0	ns
prot1813	1300	0	1	0	0	1	2	0	3	ns
prot1814	444	1	2	1.5	0	0	1	0	3	ns
prot1815	832	1	0	4	2	3	9	6	6	sig
prot1816	582	2	2	1.8	3.6	3	0	3.6	3.6	ns
prot1817	280	0	2	0	3	2	2	6	6	sig
prot1818	1244	0	0	1.5	0	1	1	0	3	ns
prot1819	276	2	1	2	2	0	3	0	2	ns
prot1820	623	0	1	0	3.6	0	2	0	5.4	ns
prot1821	450	1	2	9	3	2	0	3	3	ns
prot1822	247	1	2	1.5	3	3	3	9	4.5	sig
prot1823	387	2	1	4	2	3	1	4	4	ns
prot1824	662	0	3	0	0	1	0	0	0	ns
prot1825	743	0	0	0	0	0	0	3	3	ns
prot1826	874	0	2	4.5	1.5	2	1	1.5	1.5	sig
prot1827	1301	0	0	2	0	0	0	4	0	ns
prot1828	274	1	0	5.4	0	1	0	0	9	ns
prot1829	551	4	2	3	12	0	2	6	0	ns
prot1830	447	1	0	0	1.5	1	4	6	1.5	ns
prot1831	154	1	1	2	2	3	0	0	2	ns
prot1832	210	2	0	1.8	5.4	0	1	5.4	3.6	ns
prot1833	290	1	2	9	15	1	3	6	0	ns
prot1834	220	3	6	1.5	3	4	8	12	6	sig
prot1835	184	0	0	2	0	1	6	6	4	ns
prot1836	168	0	1	3.6	7.2	1	1	1.8	1.8	ns
prot1837	102	1	4	6	3	4	4	3	6	ns
prot1838	327	1	2	4.5	0	2	1	3	1.5	ns
prot1839	962	2	3	0	4	3	2	4	2	ns
prot1840	556	0	0	7.2	5.4	0	1	0	5.4	ns
prot1841	374	4	4	3	6	3	9	27	27	sig
prot1842	728	1	3	1.5	3	2	0	6	3	ns
prot1843	243	2	1	6	2	4	1	4	2	sig
prot1844	127	1	2	3.6	1.8	0	2	3.6	3.6	ns
prot1845	519	5	1	0	9	1	0	12	3	ns
prot1846	492	1	2	7.5	0	2	4	4.5	3	sig
prot1847	233	0	1	6	0	1	1	4	4	ns
prot1848	287	2	0	1.8	0	1	0	9	0	ns
prot1849	337	0	2	0	6	12	3	9	9	sig
prot1850	404	1	0	0	1.5	2	3	3	0	ns
prot1851	3175	1	0	0	0	0	1	2	2	ns
prot1852	243	1	0	0	1.8	2	4	3.6	3.6	sig
prot1853	275	0	1	0	0	0	1	0	0	ns
prot1854	648	1	4	3	1.5	2	2	3	4.5	ns
prot1855	172	1	3	0	2	1	2	0	2	ns
prot1856	283	1	1	1.8	1.8	4	7	9	7.2	sig
prot1857	159	1	4	3	3	1	2	6	9	ns
prot1858	372	0	2	3	3	2	2	6	1.5	sig
prot1859	174	2	2	0	0	4	0	4	10	ns
prot1860	182	2	4	3.6	1.8	2	0	5.4	0	ns
prot1861	251	0	0	3	3	2	3	12	12	sig
prot1862	1009	1	2	3	3	5	1	6	7.5	sig
prot1863	233	0	1	0	2	3	3	6	6	sig
prot1864	158	4	4	5.4	5.4	0	2	3.6	1.8	ns
prot1865	200	3	3	6	3	1	1	6	0	ns
prot1866	292	0	0	0	3	0	0	1.5	4.5	ns
prot1867	399	1	2	2	8	1	1	0	2	ns
prot1868	229	3	1	9	1.8	2	3	5.4	3.6	ns
prot1869	228	0	3	6	6	4	10	6	6	sig
prot1870	445	4	3	3	3	4	1	1.5	3	sig
prot1871	334	1	1	4	4	2	2	4	12	sig
prot1872	848	0	0	3.6	7.2	2	2	3.6	5.4	ns
prot1873	151	2	2	0	3	5	4	6	3	sig
prot1874	1410	0	2	3	3	1	1	3	4.5	ns
prot1875	164	1	1	0	4	2	2	8	4	sig
prot1876	114	2	4	7.2	5.4	2	1	0	0	ns
prot1877	262	3	2	0	3	4	1	3	3	ns
prot1878	174	2	1	3	1.5	0	2	1.5	3	ns
prot1879	987	2	0	8	2	3	0	6	2	ns
prot1880	170	1	1	5.4	3.6	18	3	21.6	10.8	sig
prot1881	399	3	0	0	0	1	0	9	3	ns
prot1882	504	0	2	3	1.5	1	2	0	0	ns
prot1883	359	1	1	0	4	8	4	4	4	sig
prot1884	85	0	0	1.8	1.8	1	0	0	0	ns
prot1885	186	0	1	3	3	2	3	6	18	sig
prot1886	231	2	2	0	1.5	0	3	1.5	3	ns
prot1887	161	0	0	4	6	1	0	2	0	ns
prot1888	296	0	2	0	0	3	2	3.6	0	ns
prot1889	362	1	1	9	0	4	3	3	15	ns
prot1890	492	0	1	3	1.5	1	0	1.5	1.5	ns
prot1891	240	1	0	2	0	2	2	8	8	sig
prot1892	587	0	1	0	0	0	0	1.8	1.8	ns
prot1893	523	1	0	0	6	0	1	3	0	ns
prot1894	979	0	1	0	1.5	1	1	0	0	ns
prot1895	2381	1	1	2	4	0	1	4	2	ns
prot1896	246	1	1	1.8	0	1	0	1.8	5.4	ns
prot1897	309	0	3	3	0	0	0	9	0	ns
prot1898	214	1	1	1.5	1.5	0	2	3	3	ns
prot1899	659	2	0	2	0	0	2	0	2	ns
prot1900	185	0	2	0	1.8	0	0	1.8	3.6	ns
prot1901	201	1	3	3	0	3	3	9	9	sig
prot1902	464	1	2	1.5	0	0	2	1.5	1.5	ns
prot1903	298	1	1	0	2	2	2	4	2	ns
prot1904	502	1	1	1.8	0	0	1	0	1.8	ns
prot1905	295	2	1	0	0	3	0	0	0	ns
prot1906	1921	2	1	0	0	0	0	0	4.5	ns
prot1907	900	0	1	2	2	1	2	2	0	ns
prot1908	1567	0	1	3.6	1.8	1	1	3.6	1.8	ns
prot1909	659	1	0	0	3	1	2	0	0	ns
prot1910	909	1	0	0	1.5	1	0	0	3	ns
prot1911	193	0	0	2	4	0	3	4	2	ns
prot1912	431	0	2	0	0	1	0	0	0	ns
prot1913	118	0	0	0	12	2	2	3	0	ns
prot1914	229	3	0	0	3	1	2	4.5	6	ns
prot1915	232	4	1	8	4	4	2	0	0	ns
prot1916	267	3	2	5.4	3.6	2	2	7.2	3.6	sig
prot1917	266	0	0	3	3	1	3	9	0	ns
prot1918	183	2	1	3	4.5	0	2	0	1.5	ns
prot1919	909	1	4	12	0	4	1	4	4	ns
prot1920	219	1	0	3.6	5.4	0	2	1.8	1.8	ns
prot1921	141	2	1	0	18	1	1	6	3	ns
prot1922	154	2	3	3	3	4	4	3	3	sig
prot1923	243	5	1	2	2	3	2	2	0	ns
prot1924	135	0	1	1.8	5.4	2	4	3.6	3.6	ns
prot1925	315	0	0	0	3	1	1	3	3	sig
prot1926	517	2	2	0	1.5	0	1	0	0	ns
prot1927	127	0	2	8	0	1	2	2	6	ns
prot1928	439	2	1	1.8	5.4	4	2	3.6	14.4	sig
prot1929	398	0	0	0	3	1	1	6	6	ns
prot1930	462	1	0	1.5	0	2	0	3	0	ns
prot1931	202	1	1	2	4	6	3	12	18	sig
prot1932	114	1	3	0	1.8	0	2	1.8	0	ns
prot1933	137	3	0	3	9	4	2	6	6	sig
prot1934	124	1	2	0	1.5	4	4	6	9	sig
prot1935	641	3	1	2	0	1	0	0	0	ns
prot1936	415	4	1	3.6	3.6	1	0	0	5.4	ns
prot1937	448	0	0	0	3	0	1	0	3	ns
prot1938	572	2	2	1.5	3	3	1	1.5	3	ns
prot1939	819	1	1	6	0	2	1	4	2	ns
prot1940	365	0	3	1.8	3.6	4	2	3.6	3.6	sig
prot1941	600	0	1	0	3	0	2	3	6	ns
prot1942	692	2	0	0	0	2	0	1.5	1.5	ns
prot1943	244	0	0	2	2	0	0	0	0	ns
prot1944	203	1	4	3.6	1.8	2	0	0	3.6	ns
prot1945	383	2	3	9	3	2	3	12	0	ns
prot1946	208	3	0	3	1.5	1	0	4.5	1.5	ns
prot1947	292	0	0	2	4	1	2	4	4	ns
prot1948	288	3	2	1.8	0	1	1	3.6	0	ns
prot1949	111	1	2	0	3	4	2	12	6	sig
prot1950	309	2	1	0	1.5	1	0	0	1.5	ns
prot1951	555	2	0	0	2	2	2	4	4	sig
prot1952	719	1	1	0	0	2	2	10.8	7.2	sig
prot1953	548	1	0	3	6	2	1	3	0	ns
prot1954	209	2	1	3	1.5	2	0	1.5	1.5	ns
prot1955	561	3	1	0	4	1	0	2	4	ns
prot1956	575	1	1	0	5.4	0	0	1.8	3.6	ns
prot1957	193	1	3	3	6	3	2	0	3	ns
prot1958	476	1	1	1.5	1.5	0	2	3	1.5	ns
prot1959	426	2	0	0	4	3	1	0	0	ns
prot1960	210	2	1	0	0	2	2	0	5.4	ns
prot1961	167	2	1	9	6	2	0	3	9	ns
prot1962	255	0	1	1.5	0	2	2	1.5	0	ns
prot1963	259	2	1	0	0	2	4	4	4	sig
prot1964	828	2	1	1.8	1.8	0	1	3.6	1.8	ns
prot1965	491	1	0	0	3	1	0	3	6	ns
prot1966	116	1	1	0	1.5	1	0	0	1.5	ns
prot1967	392	1	1	2	2	2	1	2	2	ns
prot1968	278	0	1	0	0	1	1	3.6	0	ns
prot1969	275	2	1	9	3	3	1	6	0	ns
prot1970	542	0	0	1.5	0	2	1	0	0	ns
prot1971	303	2	0	2	2	0	1	0	2	ns
prot1972	206	0	0	0	1.8	1	1	5.4	1.8	ns
prot1973	575	0	0	0	3	4	2	6	6	sig
prot1974	882	2	1	0	0	3	1	0	0	ns
prot1975	503	4	1	0	2	3	3	12	6	sig
prot1976	350	0	0	1.8	1.8	2	3	0	0	ns
prot1977	277	0	0	0	9	0	0	6	6	ns
prot1978	251	0	2	0	0	2	2	4.5	3	sig
prot1979	223	0	0	2	0	0	1	2	2	ns
prot1980	109	2	1	1.8	5.4	3	3	3.6	3.6	ns
prot1981	1093	5	0	0	3	3	2	6	12	ns
prot1982	123	1	2	1.5	1.5	2	1	4.5	3	ns
prot1983	160	0	2	12	0	2	1	2	4	sig
prot1984	160	0	3	0	3.6	2	1	3.6	1.8	ns
prot1985	433	1	2	3	0	0	1	3	6	ns
prot1986	214	3	2	0	3	2	2	3	1.5	ns
prot1987	114	0	1	6	0	1	0	0	4	ns
prot1988	178	2	0	3.6	1.8	0	4	0	1.8	ns
prot1989	248	4	0	6	0	0	0	0	3	ns
prot1990	49	0	1	4.5	4.5	2	1	4.5	1.5	ns
prot1991	86	1	1	2	6	2	2	0	4	ns
prot1992	335	2	0	3.6	1.8	1	2	0	1.8	ns
prot1993	171	3	3	12	12	2	3	6	9	ns
prot1994	214	2	3	1.5	3	3	2	1.5	1.5	ns
prot1995	108	0	0	2	0	0	0	0	2	ns
prot1996	115	0	1	1.8	1.8	3	0	1.8	1.8	ns
prot1997	96	1	0	9	6	2	2	6	0	ns
prot1998	82	2	1	0	1.5	1	4	1.5	4.5	ns
prot1999	365	2	1	2	6	2	4	0	2	ns
[truncated: 1,549 more rows]
