# Supplementary material for: Protein complex-based analysis is resistant to the obfuscating consequences of batch effects --- a case study in clinical proteomics
Source: BMC Genomics. 2017 Mar 14;18(Suppl 2):142. doi: 10.1186/s12864-017-3490-3 (PMC5374662; doi:10.1186/s12864-017-3490-3)
Supplement: Supplementary file 2 — Simulated data D2.2H. (ZIP 3730 kb) [file 12864_2017_3490_MOESM2_ESM.zip › D2.2.386.txt]

protLen	X0	X0.1	X0.2	X0.3	X1	X1.1	X1.2	X1.3	sig
prot1	1338	864	851	1065.6	1053.6	938	854	1122	1059.6	ns
prot2	2199	29	25	78	96	40	25	87	84	ns
prot3	1538	39	34	52.5	42	31	36	43.5	48	ns
prot4	2319	20	22	52.2	30.6	21	27	48.6	54	ns
prot5	1392	43	47	58.8	48	29	40	66	55.2	ns
prot6	1985	31	33	102	99	35	31	99	105	ns
prot7	1262	48	42	67.5	67.5	51	40	73.5	72	ns
prot8	3862	16	21	37.8	36	16	17	18	43.2	ns
prot9	1295	36	38	42	58.8	39	42	51.6	57.6	ns
prot10	4287	15	9	42	27	8	11	18	21	ns
prot11	1277	41	49	66	70.5	39	42	55.5	66	ns
prot12	3587	8	8	16.2	12.6	6	11	5.4	16.2	ns
prot13	774	60	71	97.2	96	72	79	81.6	98.4	ns
prot14	1960	6	5	27	27	6	2	24	3	ns
prot15	858	69	66	91.5	84	57	59	102	96	ns
prot16	693	75	71	144	169.2	80	71	153	136.8	ns
prot17	748	62	74	76.8	63.6	96	112	141.6	118.8	sig
prot18	875	57	39	120	129	41	47	141	177	ns
prot19	1755	18	13	22.5	16.5	17	18	15	25.5	sig
prot20	839	28	54	82.8	73.8	33	45	61.2	66.6	ns
prot21	857	21	31	28.8	30	30	33	34.8	32.4	ns
prot22	1248	28	22	96	66	32	34	114	150	sig
prot23	1308	20	21	34.5	37.5	17	22	27	27	ns
prot24	1260	19	11	34.2	27	12	18	18	28.8	ns
prot25	1487	10	2	12	8.4	10	5	12	9.6	ns
prot26	477	83	90	222	312	93	101	300	252	ns
prot27	1324	23	23	34.5	36	33	28	39	51	sig
prot28	997	17	16	16.2	36	20	13	27	34.2	ns
prot29	623	110	128	134.4	135.6	113	110	122.4	126	ns
prot30	657	87	96	306	315	102	116	273	261	ns
prot31	1735	18	18	16.5	21	13	17	18	27	ns
prot32	904	11	15	12.6	21.6	22	13	18	14.4	ns
prot33	446	218	182	242.4	271.2	182	192	226.8	237.6	ns
prot34	262	167	229	594	570	191	189	651	507	ns
prot35	682	117	108	150	156	98	105	166.5	126	ns
prot36	742	60	40	100.8	77.4	86	72	162	178.2	sig
prot37	630	36	39	55.2	34.8	39	40	34.8	46.8	ns
prot38	672	41	36	81	81	38	51	153	162	sig
prot39	1056	34	31	25.5	51	26	27	33	43.5	ns
prot40	1098	20	24	43.2	36	18	21	48.6	43.2	ns
prot41	1192	20	21	20.4	12	14	8	16.8	13.2	ns
prot42	1888	22	13	33	45	14	8	33	42	ns
prot43	500	190	181	226.5	250.5	151	168	228	270	ns
prot44	610	68	44	100.8	64.8	48	52	106.2	100.8	ns
prot45	543	35	29	39.6	50.4	23	34	48	34.8	ns
prot46	685	27	31	111	75	39	35	99	84	ns
prot47	546	33	22	40.5	37.5	30	29	37.5	45	ns
prot48	1311	12	10	25.2	18	15	15	23.4	14.4	ns
prot49	1047	7	17	15.6	20.4	13	11	18	15.6	ns
prot50	491	145	128	492	396	148	130	357	444	ns
prot51	654	71	64	99	123	78	77	112.5	117	ns
prot52	639	64	74	109.8	113.4	101	106	207	187.2	sig
prot53	740	55	44	60	57.6	66	46	54	70.8	ns
prot54	1143	14	12	60	36	20	22	90	99	sig
prot55	966	23	23	25.5	15	15	8	19.5	24	ns
prot56	1042	14	18	25.2	25.2	15	9	16.2	19.8	ns
prot57	2166	5	4	12	6	9	9	12	9.6	sig
prot58	443	30	24	72	78	34	31	81	93	ns
prot59	589	35	34	25.5	39	26	27	33	28.5	ns
prot60	740	23	21	25.2	32.4	21	23	45	39.6	ns
prot61	532	15	23	20.4	16.8	25	15	31.2	19.2	ns
prot62	740	12	8	42	33	7	9	27	18	ns
prot63	727	13	12	21	10.5	7	11	21	15	ns
prot64	1585	4	8	10.8	10.8	4	4	5.4	5.4	ns
prot65	479	189	250	277.2	284.4	212	212	271.2	274.8	ns
prot66	364	170	149	441	483	160	157	405	459	ns
prot67	433	160	162	225	228	131	150	240	273	ns
prot68	346	137	142	246.6	244.8	125	117	282.6	192.6	ns
prot69	545	85	96	102	118.8	84	103	106.8	122.4	ns
prot70	472	73	73	240	219	77	83	255	198	ns
prot71	478	46	61	72	88.5	60	57	73.5	60	ns
prot72	413	37	48	81	70.2	50	51	95.4	102.6	ns
prot73	496	50	34	48	51.6	35	29	45.6	46.8	ns
prot74	630	36	35	102	111	34	40	150	108	ns
prot75	544	19	30	37.5	42	22	23	48	34.5	ns
prot76	880	20	12	21.6	30.6	10	8	18	18	ns
prot77	684	8	8	10.8	10.8	5	8	12	13.2	ns
prot78	988	8	8	45	39	32	24	36	96	sig
prot79	430	73	81	99	117	183	222	324	274.5	sig
prot80	707	22	26	52.2	59.4	22	29	43.2	54	ns
prot81	418	28	24	25.2	16.8	27	30	18	32.4	ns
prot82	820	16	14	42	48	14	24	45	51	ns
prot83	1450	11	11	13.5	9	18	16	33	18	sig
prot84	500	71	75	111.6	129.6	68	75	113.4	151.2	ns
prot85	451	45	68	70.8	73.2	53	58	66	74.4	ns
prot86	757	30	27	81	102	29	32	132	63	ns
prot87	539	32	19	18	37.5	31	18	22.5	33	ns
prot88	455	19	27	36	19.8	15	21	14.4	16.2	ns
prot89	646	18	11	24	21.6	12	22	21.6	21.6	ns
prot90	533	9	6	24	48	13	7	39	27	ns
prot91	1101	6	6	10.5	3	8	7	10.5	6	ns
prot92	375	181	192	329.4	365.4	177	169	322.2	313.2	ns
prot93	477	114	108	150	128.4	119	103	144	154.8	ns
prot94	440	81	63	225	222	87	76	222	210	ns
prot95	445	57	65	111	103.5	67	64	106.5	87	ns
prot96	373	49	56	104.4	93.6	56	58	91.8	106.2	ns
prot97	606	35	32	45.6	33.6	36	22	37.2	33.6	ns
prot98	343	23	23	54	63	20	13	69	48	ns
prot99	403	24	20	24	21	19	16	24	36	ns
prot100	591	24	21	30.6	27	24	20	25.2	45	ns
prot101	641	14	13	18	10.8	21	36	39.6	46.8	sig
prot102	583	11	11	18	36	10	12	9	30	ns
prot103	544	15	12	16.5	16.5	10	10	13.5	13.5	ns
prot104	2137	6	8	18	12.6	11	7	9	3.6	ns
prot105	375	38	43	56.4	68.4	39	43	50.4	51.6	ns
prot106	454	41	48	174	120	59	29	150	114	ns
prot107	472	38	35	42	46.5	31	31	58.5	48	ns
prot108	517	30	28	81	52.2	50	48	91.8	61.2	sig
prot109	464	35	32	26.4	32.4	22	26	24	36	ns
prot110	637	21	16	48	69	18	30	60	60	ns
prot111	423	20	20	28.5	28.5	21	14	34.5	40.5	ns
prot112	414	20	11	19.8	19.8	16	18	18	30.6	ns
prot113	898	12	15	24	19.2	18	17	15.6	18	ns
prot114	498	8	6	48	33	6	11	39	27	ns
prot115	580	17	20	24	21	26	16	57	57	sig
prot116	448	9	12	21.6	21.6	11	11	21.6	32.4	ns
prot117	569	5	15	12	7.2	9	5	4.8	8.4	ns
prot118	1032	8	9	18	27	7	8	18	18	ns
prot119	357	80	92	136.5	132	108	122	154.5	181.5	sig
prot120	231	51	69	120.6	117	90	87	172.8	133.2	sig
prot121	372	51	49	62.4	50.4	52	40	56.4	50.4	ns
prot122	375	35	40	135	123	47	64	159	123	ns
prot123	507	48	34	72	51	42	41	54	63	ns
prot124	411	29	35	61.2	41.4	35	36	57.6	59.4	ns
prot125	374	20	27	19.2	19.2	43	38	49.2	43.2	sig
prot126	827	16	14	45	51	23	9	30	36	ns
prot127	774	13	11	9	22.5	10	9	16.5	24	ns
prot128	576	7	6	10.8	9	4	14	19.8	25.2	sig
prot129	413	15	18	14.4	12	10	9	16.8	15.6	ns
prot130	569	4	10	24	30	8	9	27	27	ns
prot131	590	6	12	13.5	13.5	7	10	21	15	ns
prot132	774	7	8	12.6	12.6	15	18	54	59.4	sig
prot133	1023	7	8	14.4	7.2	6	14	4.8	7.2	ns
prot134	803	3	5	12	12	9	12	72	72	sig
prot135	242	57	64	70.5	93	69	77	85.5	84	ns
prot136	439	60	49	79.2	99	50	47	97.2	106.2	ns
prot137	318	60	65	69.6	55.2	60	61	67.2	52.8	ns
prot138	278	50	59	186	168	80	124	306	294	sig
prot139	309	57	36	66	60	56	56	99	75	sig
prot140	568	33	46	64.8	66.6	43	30	48.6	81	ns
prot141	316	32	30	40.8	34.8	46	56	50.4	43.2	sig
prot142	283	40	22	96	126	44	29	105	72	ns
prot143	608	21	34	30	46.5	26	32	31.5	36	ns
prot144	673	23	20	32.4	32.4	19	28	50.4	39.6	ns
prot145	414	21	21	21.6	25.2	58	40	50.4	60	sig
prot146	707	16	27	57	54	18	18	69	54	ns
prot147	406	11	14	25.5	30	8	22	24	19.5	ns
prot148	510	15	15	16.2	19.8	14	10	30.6	16.2	ns
prot149	500	13	18	12	14.4	17	8	16.8	13.2	ns
prot150	350	8	13	42	24	12	9	39	15	ns
prot151	683	19	25	16.5	16.5	22	18	21	49.5	sig
prot152	569	6	12	18	27	14	5	19.8	23.4	sig
prot153	450	7	8	7.2	14.4	13	6	12	13.2	ns
prot154	399	8	10	30	27	13	7	45	33	ns
prot155	713	7	7	9	18	5	11	9	13.5	ns
prot156	564	8	14	7.2	18	12	12	21.6	10.8	ns
prot157	1149	3	8	9.6	9.6	2	8	12	6	ns
prot158	721	8	6	27	9	14	4	36	30	sig
prot159	260	176	209	282	265.5	326	388	576	645	sig
prot160	372	123	150	223.2	271.8	202	213	410.4	352.8	sig
prot161	297	66	99	120	99.6	89	75	116.4	105.6	ns
prot162	276	57	47	174	123	47	60	132	126	ns
prot163	480	31	29	49.5	57	68	80	117	102	sig
prot164	299	33	29	68.4	55.8	32	31	50.4	64.8	ns
prot165	317	30	30	38.4	27.6	38	39	40.8	36	ns
prot166	437	15	18	60	87	32	19	87	51	ns
prot167	537	27	22	30	33	22	22	31.5	25.5	ns
prot168	228	16	22	32.4	28.8	13	27	37.8	45	ns
prot169	289	10	17	15.6	31.2	21	20	21.6	24	ns
prot170	341	20	16	45	42	16	19	36	39	ns
prot171	445	16	23	30	33	20	18	28.5	36	sig
prot172	458	21	11	14.4	18	17	26	30.6	34.2	sig
prot173	450	12	9	19.2	15.6	12	10	6	20.4	ns
prot174	588	13	11	39	48	10	14	45	36	ns
prot175	761	15	26	19.5	19.5	18	11	19.5	21	ns
prot176	519	12	10	16.2	23.4	9	8	19.8	18	ns
prot177	1216	8	9	7.2	12	12	16	7.2	12	ns
prot178	605	9	11	18	21	11	6	18	45	ns
prot179	748	5	8	10.5	19.5	16	16	45	21	sig
prot180	460	9	14	19.8	12.6	5	8	18	16.2	ns
prot181	645	7	12	3.6	9.6	8	6	6	20.4	sig
prot182	528	6	8	30	21	4	4	27	24	ns
prot183	958	7	5	6	3	8	8	7.5	9	sig
prot184	4213	4	2	0	7.2	3	4	3.6	1.8	ns
prot185	1921	1	4	4.8	6	4	5	0	7.2	ns
prot186	333	158	159	444	402	144	140	378	408	ns
prot187	229	93	94	166.5	160.5	206	224	315	273	sig
prot188	413	41	38	93.6	93.6	51	46	91.8	57.6	ns
prot189	437	36	41	44.4	36	48	55	57.6	49.2	sig
prot190	459	25	33	90	81	42	44	108	102	sig
prot191	170	31	29	39	52.5	34	36	46.5	64.5	ns
prot192	200	43	37	77.4	82.8	40	59	79.2	81	ns
prot193	396	36	37	43.2	39.6	27	23	48	39.6	ns
prot194	219	26	32	36	114	21	24	45	45	ns
prot195	509	21	27	36	48	17	23	34.5	42	ns
prot196	255	19	16	34.2	32.4	17	22	37.8	34.2	ns
prot197	343	8	16	24	27.6	15	8	19.2	20.4	ns
prot198	453	18	15	60	45	11	16	78	57	ns
prot199	418	17	13	13.5	22.5	11	12	12	18	ns
prot200	506	13	12	27	21.6	10	18	27	32.4	ns
prot201	545	19	12	22.8	16.8	13	19	21.6	25.2	ns
prot202	406	14	14	36	33	45	42	72	135	sig
prot203	586	13	14	18	16.5	11	11	15	22.5	ns
prot204	570	13	6	19.8	14.4	13	15	21.6	18	ns
prot205	868	9	9	8.4	10.8	9	10	16.8	12	ns
prot206	508	5	6	21	21	6	3	39	33	ns
prot207	715	7	5	10.5	7.5	11	9	9	7.5	ns
prot208	622	11	15	27	7.2	8	12	9	18	ns
prot209	463	7	13	4.8	15.6	13	6	7.2	10.8	ns
prot210	756	14	10	27	15	9	20	18	24	sig
prot211	520	8	4	9	12	2	4	4.5	16.5	ns
prot212	858	2	4	5.4	7.2	5	9	10.8	12.6	ns
prot213	463	6	6	4.8	4.8	6	8	2.4	2.4	sig
prot214	248	75	68	237	267	78	85	183	261	ns
prot215	386	53	49	91.5	79.5	62	49	90	82.5	ns
prot216	252	48	52	79.2	68.4	53	52	86.4	99	ns
prot217	271	58	48	66	48	104	72	124.8	108	sig
prot218	367	40	44	126	102	41	47	120	135	ns
prot219	335	43	41	70.5	55.5	40	42	70.5	57	ns
prot220	600	31	22	52.2	68.4	38	34	72	37.8	ns
prot221	232	38	36	40.8	56.4	51	40	36	50.4	ns
prot222	273	45	37	105	120	114	114	306	333	sig
prot223	243	23	28	42	33	66	108	157.5	139.5	sig
prot224	223	31	38	82.8	57.6	17	19	57.6	59.4	ns
prot225	250	26	33	26.4	32.4	28	42	36	37.2	ns
prot226	223	32	28	84	69	29	24	93	81	ns
prot227	289	32	23	52.5	37.5	27	26	37.5	28.5	ns
prot228	378	17	24	59.4	45	20	17	34.2	50.4	ns
prot229	410	15	16	27.6	28.8	16	14	16.8	31.2	ns
prot230	389	21	18	36	36	16	17	60	51	ns
prot231	610	18	18	19.5	21	31	32	40.5	48	sig
prot232	243	15	12	18	25.2	54	51	64.8	81	sig
prot233	397	10	18	13.2	19.2	19	14	21.6	12	ns
prot234	229	12	12	42	36	6	11	42	24	ns
prot235	321	11	10	16.5	10.5	12	9	13.5	13.5	ns
prot236	447	5	9	12.6	10.8	13	6	25.2	27	ns
prot237	272	9	12	14.4	13.2	7	9	18	20.4	ns
prot238	645	15	10	33	33	11	7	30	51	ns
prot239	709	7	10	12	13.5	9	6	10.5	10.5	ns
prot240	513	5	11	16.2	18	6	7	21.6	16.2	ns
prot241	314	5	7	15.6	12	9	11	7.2	13.2	ns
prot242	388	6	8	15	18	3	9	15	39	ns
prot243	956	5	1	6	9	0	2	6	3	ns
prot244	128	240	228	410.4	412.2	218	255	412.2	437.4	ns
prot245	197	69	69	67.2	87.6	82	62	88.8	91.2	ns
prot246	334	72	59	165	204	89	72	216	240	sig
prot247	175	44	63	79.5	76.5	57	62	67.5	78	ns
prot248	162	55	65	108	100.8	59	60	88.2	118.8	ns
prot249	305	32	21	38.4	44.4	45	25	27.6	32.4	ns
prot250	312	35	43	108	108	65	68	222	228	sig
prot251	300	53	40	60	64.5	76	63	78	102	sig
prot252	127	28	56	79.2	59.4	37	40	72	70.2	ns
prot253	191	28	30	40.8	48	33	27	38.4	45.6	ns
prot254	211	31	35	102	123	37	39	90	120	ns
prot255	199	36	25	37.5	43.5	40	33	51	42	ns
prot256	266	39	41	55.8	82.8	29	33	52.2	68.4	ns
prot257	322	26	21	19.2	25.2	23	24	36	26.4	ns
prot258	313	35	19	87	93	24	33	84	123	ns
prot259	286	23	19	33	40.5	20	20	36	34.5	ns
prot260	265	17	6	21.6	18	16	16	37.8	23.4	ns
prot261	466	17	23	18	22.8	26	23	31.2	19.2	ns
prot262	455	15	14	39	63	15	29	57	51	ns
prot263	185	20	16	21	28.5	18	22	31.5	25.5	ns
prot264	209	14	17	27	36	26	18	50.4	50.4	sig
prot265	433	15	18	25.2	13.2	18	11	27.6	14.4	ns
prot266	247	12	14	21	75	17	7	39	27	ns
prot267	331	12	14	28.5	25.5	15	10	16.5	24	ns
prot268	452	24	10	28.8	27	17	8	34.2	21.6	ns
prot269	348	9	14	6	8.4	24	18	50.4	46.8	sig
prot270	533	8	11	33	33	13	6	15	30	ns
prot271	342	10	11	10.5	15	13	6	15	9	ns
prot272	229	4	10	12.6	14.4	5	15	21.6	19.8	ns
prot273	581	8	8	15.6	12	9	15	7.2	10.8	ns
prot274	389	9	5	27	30	5	12	51	18	ns
prot275	368	5	9	9	10.5	5	5	7.5	12	ns
prot276	350	9	14	12.6	18	16	11	21.6	5.4	ns
prot277	502	6	14	6	8.4	8	10	8.4	12	sig
prot278	588	7	14	27	27	5	6	33	18	ns
prot279	404	9	9	9	18	13	20	10.5	21	sig
prot280	281	8	6	18	10.8	12	8	25.2	36	sig
prot281	475	7	3	6	12	12	24	14.4	18	sig
prot282	264	3	5	6	21	5	5	15	15	ns
prot283	428	7	4	12	7.5	6	4	4.5	9	ns
prot284	605	8	6	10.8	12.6	10	5	9	10.8	ns
prot285	546	5	6	8.4	1.2	9	6	4.8	1.2	ns
prot286	393	7	4	18	12	3	2	9	15	ns
prot287	651	4	5	10.5	6	12	6	7.5	9	ns
prot288	386	6	1	10.8	1.8	13	13	19.8	19.8	sig
prot289	127	226	205	241.2	223.2	227	180	240	230.4	ns
prot290	307	135	140	453	426	138	151	399	390	ns
prot291	151	83	72	118.5	115.5	71	71	106.5	103.5	ns
prot292	246	38	26	70.2	61.2	28	34	61.2	61.2	ns
prot293	201	38	29	32.4	34.8	41	42	39.6	26.4	ns
prot294	295	26	27	99	105	29	31	141	84	ns
prot295	377	28	25	40.5	60	57	63	76.5	60	sig
prot296	232	29	21	57.6	43.2	34	32	55.8	43.2	ns
prot297	333	29	30	38.4	26.4	40	26	30	30	ns
prot298	276	32	16	60	75	21	18	90	57	ns
prot299	225	19	31	30	30	23	22	28.5	34.5	ns
prot300	152	18	17	25.2	34.2	18	20	37.8	37.8	ns
prot301	268	22	13	32.4	31.2	34	38	43.2	56.4	sig
prot302	261	15	28	63	42	16	19	84	57	ns
prot303	234	20	24	36	18	24	24	45	34.5	ns
prot304	203	13	15	36	54	38	31	55.8	57.6	sig
prot305	277	19	20	30	20.4	16	16	20.4	30	ns
prot306	224	17	18	54	69	11	17	63	69	ns
prot307	260	25	22	24	25.5	15	14	24	19.5	ns
prot308	278	16	22	36	32.4	15	23	30.6	45	ns
prot309	420	16	13	10.8	16.8	13	17	18	9.6	ns
prot310	424	17	14	57	51	31	14	66	75	sig
prot311	219	14	16	10.5	21	31	31	33	30	sig
prot312	277	8	6	16.2	21.6	16	16	18	27	ns
prot313	279	12	17	10.8	4.8	14	14	15.6	10.8	sig
prot314	558	13	18	48	51	14	11	42	39	ns
prot315	822	5	9	22.5	12	8	13	10.5	27	ns
prot316	423	7	12	28.8	16.2	7	14	21.6	14.4	ns
prot317	301	4	8	12	1.2	18	12	50.4	39.6	sig
prot318	477	9	9	33	15	8	4	27	15	ns
prot319	354	12	9	12	13.5	14	8	15	18	ns
prot320	538	4	8	16.2	14.4	16	9	23.4	23.4	sig
prot321	330	12	9	10.8	13.2	11	8	13.2	9.6	ns
prot322	345	7	5	18	18	10	5	24	36	sig
prot323	290	6	10	15	12	7	5	10.5	15	ns
prot324	587	5	9	14.4	14.4	6	15	9	18	ns
prot325	416	11	6	12	4.8	5	13	8.4	16.8	sig
prot326	806	13	6	6	21	13	7	30	21	ns
prot327	243	7	13	9	6	11	9	9	16.5	ns
prot328	674	6	9	10.8	9	6	7	12.6	7.2	ns
prot329	297	11	5	9.6	4.8	8	5	15.6	9.6	ns
prot330	558	2	3	30	30	5	6	12	18	ns
prot331	340	4	2	7.5	4.5	3	10	18	18	sig
prot332	546	6	7	12.6	5.4	4	13	1.8	10.8	sig
prot333	193	4	4	9.6	10.8	6	5	6	6	ns
prot334	641	3	6	12	12	4	7	15	9	ns
prot335	452	2	7	1.5	7.5	5	3	4.5	13.5	ns
prot336	481	6	7	10.8	10.8	9	5	5.4	12.6	ns
prot337	355	4	5	2.4	6	3	2	0	2.4	ns
prot338	530	4	5	27	12	1	6	0	12	ns
prot339	374	5	1	9	3	7	5	7.5	7.5	ns
prot340	253	7	6	10.8	7.2	9	6	5.4	14.4	ns
prot341	442	1	4	3.6	9.6	3	3	9.6	6	ns
prot342	861	2	7	9	12	5	2	12	9	ns
prot343	413	3	4	6	9	2	7	4.5	9	ns
prot344	648	3	5	7.2	10.8	0	1	9	7.2	ns
prot345	719	7	3	2.4	6	6	0	4.8	1.2	ns
prot346	786	5	3	12	9	6	5	6	15	ns
prot347	596	2	6	4.5	10.5	2	1	7.5	3	ns
prot348	777	5	3	0	10.8	3	1	7.2	5.4	ns
prot349	798	3	1	3.6	3.6	2	3	1.2	1.2	ns
prot350	141	228	200	729	663	216	221	561	648	ns
prot351	221	161	128	229.5	243	226	212	292.5	363	sig
prot352	283	73	89	95.4	120.6	72	65	171	135	ns
prot353	246	64	66	75.6	63.6	68	60	68.4	81.6	ns
prot354	212	42	50	117	126	43	33	159	123	ns
prot355	219	37	44	52.5	49.5	29	36	61.5	60	ns
prot356	448	40	36	64.8	59.4	42	31	97.2	70.2	ns
prot357	351	46	40	37.2	38.4	28	44	49.2	46.8	ns
prot358	161	33	35	102	63	38	34	135	168	sig
prot359	178	38	32	49.5	45	29	28	43.5	40.5	ns
prot360	178	22	23	48.6	46.8	34	42	43.2	68.4	sig
prot361	250	25	18	30	26.4	19	18	28.8	30	sig
prot362	238	18	22	66	48	34	28	126	108	sig
prot363	261	21	25	25.5	25.5	24	24	16.5	36	ns
prot364	194	19	20	32.4	39.6	17	22	28.8	43.2	ns
prot365	234	25	14	18	25.2	25	26	26.4	28.8	ns
prot366	337	23	15	51	39	16	26	78	60	ns
prot367	296	16	11	21	27	13	23	31.5	31.5	ns
prot368	248	17	15	16.2	34.2	9	9	39.6	27	ns
prot369	311	25	21	21.6	19.2	18	23	24	13.2	sig
prot370	224	13	18	57	39	13	15	21	60	ns
prot371	279	16	16	31.5	25.5	17	13	28.5	31.5	ns
prot372	471	11	12	27	27	16	8	25.2	28.8	ns
prot373	218	8	11	9.6	10.8	10	13	8.4	4.8	ns
prot374	249	16	11	66	27	17	11	66	36	ns
prot375	312	8	16	21	30	20	15	25.5	18	ns
prot376	402	15	14	27	25.2	14	14	16.2	25.2	ns
prot377	196	10	13	10.8	13.2	13	17	22.8	12	ns
prot378	285	15	12	39	51	14	13	54	36	ns
prot379	292	16	17	18	22.5	13	8	22.5	16.5	ns
prot380	227	14	17	12.6	19.8	2	13	28.8	19.8	sig
prot381	322	13	8	2.4	12	7	11	4.8	9.6	ns
prot382	449	7	9	30	30	9	4	33	27	ns
prot383	373	9	13	10.5	18	11	13	24	15	ns
prot384	239	12	9	18	27	27	24	59.4	37.8	sig
prot385	235	7	9	8.4	6	8	7	6	13.2	ns
prot386	267	16	7	15	27	15	15	21	30	ns
prot387	262	9	7	15	10.5	16	8	7.5	19.5	ns
prot388	241	8	3	14.4	21.6	8	12	14.4	10.8	ns
prot389	315	10	3	10.8	6	10	6	6	4.8	ns
prot390	997	6	8	21	6	7	5	24	24	ns
prot391	392	7	5	15	10.5	9	6	13.5	13.5	ns
prot392	558	8	5	9	10.8	14	3	21.6	9	ns
prot393	468	7	6	6	8.4	3	3	4.8	12	ns
prot394	253	4	12	9	18	11	7	6	18	ns
prot395	248	4	12	9	15	9	5	13.5	4.5	ns
prot396	527	14	9	7.2	7.2	5	3	9	9	ns
prot397	432	6	5	2.4	10.8	8	7	10.8	8.4	ns
prot398	455	7	9	21	12	4	7	27	21	ns
prot399	529	3	3	4.5	7.5	5	4	6	7.5	ns
prot400	375	2	4	9	9	7	9	23.4	12.6	ns
prot401	287	5	8	7.2	3.6	6	4	9.6	6	ns
prot402	332	4	6	6	12	8	9	45	45	sig
prot403	541	5	2	3	12	8	10	10.5	9	ns
prot404	280	7	5	10.8	14.4	7	9	19.8	9	sig
prot405	458	4	4	8.4	7.2	7	11	3.6	9.6	ns
prot406	291	4	3	9	21	7	6	9	6	ns
prot407	548	9	8	4.5	9	7	4	9	9	sig
prot408	292	6	3	5.4	5.4	1	1	7.2	5.4	ns
prot409	559	6	2	6	6	3	2	12	4.8	ns
prot410	859	2	3	9	12	2	3	0	6	ns
prot411	484	2	3	4.5	1.5	3	5	6	6	ns
prot412	117	128	137	241.2	243	236	186	437.4	349.2	sig
prot413	182	119	122	152.4	148.8	123	128	169.2	170.4	ns
prot414	226	91	114	312	318	91	106	294	300	ns
prot415	179	73	76	108	117	83	85	90	99	ns
prot416	129	48	56	109.8	122.4	63	62	104.4	138.6	ns
prot417	222	55	44	72	78	29	47	54	50.4	ns
prot418	353	34	45	96	114	82	70	240	222	sig
prot419	157	40	47	51	61.5	56	68	90	81	sig
prot420	376	20	22	45	48.6	68	54	111.6	82.8	sig
prot421	429	17	34	34.8	37.2	27	21	36	28.8	ns
prot422	182	25	19	54	66	26	26	72	90	sig
prot423	187	24	11	45	39	16	34	39	34.5	ns
prot424	206	14	23	37.8	37.8	54	46	61.2	111.6	sig
prot425	319	26	17	34.8	27.6	72	30	86.4	86.4	sig
prot426	533	31	14	63	60	30	48	162	96	sig
prot427	182	18	17	22.5	37.5	24	19	39	28.5	ns
prot428	260	18	22	37.8	25.2	18	23	37.8	45	ns
prot429	181	16	21	21.6	18	26	34	36	26.4	sig
prot430	246	16	13	30	48	13	15	36	42	ns
prot431	156	18	19	22.5	34.5	18	20	21	25.5	ns
prot432	213	12	15	36	32.4	16	21	39.6	27	ns
prot433	295	10	14	10.8	8.4	3	3	9.6	8.4	ns
prot434	610	16	8	18	48	10	7	24	30	ns
prot435	152	11	10	22.5	18	15	16	13.5	27	ns
prot436	470	9	8	27	41.4	9	9	25.2	21.6	ns
prot437	278	14	10	14.4	7.2	15	4	14.4	13.2	ns
prot438	250	9	14	39	45	10	10	51	39	ns
prot439	265	24	15	19.5	15	19	18	21	15	sig
prot440	327	8	10	30.6	18	13	8	23.4	16.2	ns
prot441	577	5	10	12	13.2	27	21	39.6	21.6	sig
prot442	236	9	12	24	24	13	6	36	9	ns
prot443	347	11	15	13.5	13.5	9	8	9	18	ns
prot444	177	8	9	18	16.2	11	10	21.6	23.4	ns
prot445	261	6	11	6	10.8	6	13	18	4.8	ns
prot446	357	7	8	15	24	6	5	9	12	ns
prot447	379	13	9	18	16.5	36	14	33	48	sig
prot448	172	6	6	12.6	16.2	13	7	7.2	14.4	ns
prot449	161	9	6	10.8	16.8	4	8	8.4	9.6	ns
prot450	466	15	6	21	33	32	8	78	48	sig
prot451	165	7	6	9	10.5	5	6	15	4.5	ns
prot452	245	12	8	16.2	7.2	8	8	5.4	10.8	ns
prot453	222	6	7	13.2	15.6	8	8	14.4	7.2	ns
prot454	428	7	7	30	21	6	5	39	21	ns
prot455	227	9	5	12	9	9	5	9	10.5	ns
prot456	420	6	7	16.2	10.8	13	11	18	12.6	sig
prot457	171	4	7	12	8.4	8	15	4.8	8.4	ns
prot458	307	7	4	21	30	11	6	30	21	ns
prot459	230	4	12	4.5	10.5	7	8	13.5	13.5	ns
prot460	343	2	11	5.4	21.6	4	7	10.8	5.4	ns
prot461	441	5	4	7.2	7.2	6	10	6	4.8	ns
prot462	415	3	5	12	15	6	2	18	18	sig
prot463	270	7	3	3	3	8	12	21	15	sig
prot464	711	8	5	18	12.6	9	5	12.6	10.8	ns
prot465	321	6	10	3.6	7.2	9	10	7.2	2.4	ns
prot466	238	7	3	24	12	10	7	6	18	ns
prot467	320	12	4	7.5	12	6	7	7.5	12	ns
prot468	274	6	8	7.2	14.4	5	7	12.6	12.6	ns
prot469	364	8	8	7.2	4.8	14	14	10.8	13.2	sig
prot470	361	5	8	33	21	5	7	18	21	ns
prot471	262	5	4	4.5	6	4	5	12	15	ns
prot472	513	13	6	7.2	5.4	4	8	9	18	ns
prot473	569	5	2	1.2	3.6	5	3	3.6	2.4	ns
prot474	387	5	5	6	12	5	7	6	12	ns
prot475	447	6	5	3	10.5	4	1	7.5	1.5	ns
prot476	378	6	1	7.2	1.8	4	3	16.2	16.2	sig
prot477	251	3	1	2.4	2.4	4	1	4.8	6	ns
prot478	468	3	7	6	6	3	2	9	6	ns
prot479	544	1	6	4.5	7.5	2	9	6	4.5	sig
prot480	244	5	6	12.6	1.8	4	5	18	5.4	ns
prot481	327	4	1	1.2	8.4	2	4	3.6	3.6	ns
prot482	494	0	3	12	3	2	6	12	3	ns
prot483	192	164	181	223.5	250.5	159	193	256.5	298.5	ns
prot484	243	145	131	280.8	237.6	137	124	196.2	214.2	ns
prot485	149	35	46	56.4	57.6	47	52	57.6	49.2	ns
prot486	236	43	52	141	69	29	37	129	126	ns
prot487	134	28	33	46.5	58.5	37	33	54	48	ns
prot488	103	39	43	95.4	54	43	42	61.2	59.4	ns
prot489	103	27	30	46.8	44.4	26	26	30	45.6	ns
prot490	103	35	36	153	132	38	41	105	102	ns
prot491	271	32	39	43.5	57	34	30	55.5	54	ns
prot492	257	24	24	55.8	46.8	27	28	50.4	61.2	ns
prot493	174	18	15	22.8	25.2	17	23	14.4	18	ns
prot494	165	28	20	78	87	37	37	111	90	sig
prot495	251	16	14	21	31.5	26	20	15	19.5	ns
prot496	265	22	17	52.2	46.8	21	14	43.2	41.4	ns
prot497	193	20	21	25.2	42	39	26	28.8	43.2	sig
prot498	137	18	20	42	48	18	27	81	60	ns
prot499	149	29	19	31.5	19.5	17	20	21	37.5	ns
prot500	291	23	18	50.4	28.8	24	18	27	39.6	ns
prot501	227	13	11	16.8	14.4	20	24	24	21.6	ns
prot502	198	15	19	60	75	14	15	48	57	ns
prot503	194	23	16	21	24	16	17	30	27	ns
prot504	234	13	17	21.6	34.2	8	23	32.4	27	ns
prot505	247	12	18	12	10.8	12	9	15.6	15.6	ns
prot506	145	13	26	45	48	23	19	27	48	ns
prot507	141	16	17	21	28.5	8	14	15	24	ns
prot508	187	12	8	30.6	32.4	9	8	21.6	34.2	ns
prot509	165	12	14	21.6	13.2	12	13	13.2	22.8	ns
prot510	166	20	14	45	27	9	13	33	57	ns
prot511	225	12	21	15	25.5	17	19	25.5	21	sig
prot512	239	21	8	16.2	27	7	12	30.6	21.6	ns
prot513	275	10	15	18	26.4	21	17	13.2	21.6	ns
prot514	206	12	13	12	15	12	17	39	21	ns
prot515	322	14	19	19.5	16.5	8	9	15	22.5	ns
prot516	178	20	13	23.4	27	24	9	18	21.6	ns
prot517	227	14	13	10.8	21.6	10	12	8.4	18	ns
prot518	237	18	15	57	42	10	14	30	51	ns
prot519	254	5	14	24	21	13	15	22.5	16.5	ns
prot520	208	14	10	18	7.2	14	14	14.4	23.4	ns
prot521	153	14	15	12	15.6	7	10	15.6	13.2	ns
prot522	244	8	16	45	57	16	17	30	39	ns
prot523	287	10	11	16.5	16.5	9	12	15	13.5	ns
prot524	206	8	7	19.8	25.2	9	10	21.6	27	ns
prot525	244	10	8	4.8	13.2	10	9	8.4	18	ns
prot526	383	10	7	18	36	15	5	36	18	ns
prot527	184	7	11	7.5	16.5	11	7	10.5	18	ns
prot528	377	7	9	19.8	23.4	7	10	25.2	19.8	sig
prot529	355	6	12	9.6	12	8	6	9.6	7.2	ns
prot530	129	11	9	21	36	9	8	36	21	ns
prot531	162	11	8	6	9	14	11	10.5	16.5	sig
prot532	184	8	7	12.6	12.6	18	9	25.2	28.8	sig
prot533	347	12	8	6	10.8	11	9	10.8	12	ns
prot534	203	5	9	24	15	8	6	18	18	ns
prot535	1930	9	8	15	15	11	9	9	15	ns
prot536	316	4	12	10.8	10.8	6	8	5.4	19.8	ns
prot537	198	5	9	13.2	4.8	13	15	7.2	10.8	ns
prot538	250	7	7	24	21	27	24	45	27	sig
prot539	265	9	9	10.5	6	6	8	7.5	10.5	ns
prot540	469	7	11	14.4	16.2	6	7	19.8	9	ns
prot541	563	4	6	9.6	14.4	5	5	2.4	8.4	ns
prot542	290	13	9	24	39	10	10	36	42	sig
prot543	338	7	4	10.5	7.5	10	9	7.5	9	ns
prot544	449	4	11	7.2	19.8	3	7	12.6	14.4	ns
prot545	273	4	5	10.8	9.6	7	6	7.2	4.8	ns
prot546	412	4	10	6	15	5	8	39	18	ns
prot547	170	5	5	7.5	7.5	10	6	15	10.5	ns
prot548	478	13	6	23.4	10.8	7	3	12.6	7.2	ns
prot549	302	6	8	6	7.2	15	4	6	7.2	ns
prot550	167	4	5	18	18	2	6	9	18	ns
prot551	151	5	10	12	7.5	6	3	4.5	10.5	ns
prot552	816	8	7	3.6	3.6	4	10	12.6	12.6	sig
prot553	279	3	5	10.8	9.6	3	2	6	7.2	ns
prot554	320	5	4	12	18	11	6	21	21	ns
prot555	351	4	6	7.5	1.5	5	6	12	7.5	ns
prot556	242	7	6	5.4	18	2	2	9	0	ns
prot557	276	2	4	7.2	4.8	3	3	3.6	6	ns
prot558	565	2	3	21	12	4	7	12	6	ns
prot559	356	4	2	0	4.5	3	9	1.5	6	ns
prot560	162	6	2	3.6	1.8	3	6	9	1.8	ns
prot561	155	7	9	1.2	8.4	4	10	8.4	6	ns
prot562	484	2	2	18	12	4	5	12	9	ns
prot563	462	1	4	13.5	4.5	6	3	3	4.5	ns
prot564	989	3	7	3.6	5.4	5	3	3.6	3.6	ns
prot565	353	6	4	3.6	2.4	2	5	6	2.4	ns
prot566	382	4	4	9	24	4	4	15	3	ns
prot567	1092	1	2	9	6	4	3	6	0	ns
prot568	158	5	2	5.4	5.4	3	4	7.2	3.6	ns
prot569	829	4	7	7.2	4.8	9	15	10.8	21.6	sig
prot570	600	1	5	9	6	5	7	6	15	sig
prot571	743	2	3	1.5	7.5	3	2	7.5	1.5	ns
prot572	271	0	5	0	3.6	3	4	3.6	7.2	sig
prot573	774	2	5	2.4	1.2	2	1	6	3.6	ns
prot574	617	0	0	0	0	2	4	6	6	sig
prot575	120	177	172	241.5	238.5	164	172	252	237	ns
prot576	257	136	149	228.6	270	119	156	284.4	307.8	ns
prot577	138	145	132	159.6	171.6	129	151	164.4	178.8	ns
prot578	126	86	77	216	237	66	81	213	231	ns
prot579	126	79	89	144	132	87	83	139.5	135	ns
prot580	126	69	78	127.8	174.6	73	82	162	160.2	ns
prot581	126	90	92	97.2	127.2	85	84	116.4	98.4	ns
prot582	126	76	85	258	213	72	96	258	234	ns
prot583	126	75	69	106.5	130.5	72	66	109.5	135	ns
prot584	126	85	81	158.4	153	82	91	136.8	117	ns
prot585	433	79	83	94.8	112.8	135	140	154.8	129.6	sig
prot586	258	46	42	117	123	42	40	135	90	ns
prot587	219	24	26	48	40.5	21	24	37.5	37.5	ns
prot588	274	19	31	48.6	48.6	25	22	61.2	45	ns
prot589	211	21	26	24	25.2	12	25	30	31.2	ns
prot590	203	21	13	78	69	21	16	69	72	ns
prot591	210	21	26	40.5	27	24	32	33	30	ns
prot592	190	18	26	30.6	46.8	47	38	68.4	100.8	sig
prot593	164	20	23	20.4	19.2	16	18	25.2	21.6	ns
prot594	159	24	23	66	57	29	24	69	75	sig
prot595	171	23	15	22.5	22.5	24	21	31.5	40.5	ns
prot596	153	17	21	39.6	48.6	24	21	39.6	39.6	ns
prot597	176	19	12	15.6	18	21	24	22.8	21.6	ns
prot598	192	5	21	42	63	17	16	63	60	ns
prot599	352	19	14	28.5	27	14	11	28.5	28.5	ns
prot600	146	11	21	19.8	27	9	16	18	28.8	ns
prot601	323	15	15	15.6	15.6	12	10	13.2	19.2	ns
prot602	258	13	15	45	48	13	45	114	69	sig
prot603	152	15	15	28.5	19.5	20	8	10.5	13.5	ns
prot604	76	12	12	16.2	25.2	18	9	34.2	21.6	ns
prot605	128	18	20	30	16.8	27	24	28.8	36	sig
prot606	187	12	16	42	54	30	24	114	126	sig
prot607	160	24	13	31.5	31.5	10	14	34.5	19.5	ns
prot608	315	14	27	27	30.6	16	8	32.4	32.4	ns
prot609	129	12	12	19.2	14.4	8	16	16.8	19.2	ns
prot610	185	12	19	60	54	12	20	30	39	ns
prot611	146	18	8	13.5	16.5	11	15	25.5	19.5	ns
prot612	241	15	13	28.8	21.6	21	22	39.6	28.8	sig
prot613	222	11	18	13.2	14.4	17	16	20.4	19.2	ns
prot614	205	16	10	42	30	15	33	54	99	sig
prot615	240	6	15	19.5	21	13	14	19.5	19.5	ns
prot616	99	6	5	16.2	25.2	15	15	32.4	27	sig
prot617	643	9	12	16.8	14.4	11	10	4.8	12	ns
prot618	239	7	14	39	57	7	13	51	30	ns
prot619	383	16	12	21	16.5	9	10	13.5	19.5	ns
prot620	247	10	6	18	23.4	7	13	16.2	21.6	ns
prot621	189	6	8	7.2	12	5	10	6	18	ns
prot622	171	14	11	39	36	9	4	45	24	ns
prot623	326	7	15	16.5	9	8	12	24	15	ns
prot624	231	8	7	16.2	30.6	7	11	18	21.6	ns
prot625	153	12	6	14.4	7.2	10	16	13.2	26.4	ns
prot626	268	5	12	27	12	9	10	36	36	ns
prot627	204	7	9	7.5	7.5	8	3	9	7.5	ns
prot628	191	14	6	21.6	23.4	16	9	19.8	16.2	ns
prot629	114	7	10	8.4	10.8	15	12	28.8	26.4	sig
prot630	419	6	11	36	45	12	9	30	42	ns
prot631	141	12	13	16.5	12	18	8	24	15	ns
prot632	128	4	3	18	21.6	14	20	45	41.4	sig
prot633	164	6	7	6	7.2	6	9	8.4	9.6	ns
prot634	274	7	11	18	24	6	14	36	36	ns
prot635	188	11	13	16.5	16.5	8	13	10.5	7.5	ns
prot636	372	7	9	16.2	14.4	6	6	21.6	9	ns
prot637	365	7	16	4.8	10.8	20	5	13.2	32.4	sig
prot638	145	9	6	24	18	4	11	12	30	ns
prot639	159	4	8	9	15	7	13	9	9	ns
prot640	379	12	15	5.4	7.2	11	11	16.2	19.8	ns
prot641	190	5	4	19.2	22.8	8	8	10.8	8.4	ns
prot642	194	7	12	24	6	27	18	72	63	sig
prot643	178	5	3	7.5	19.5	9	8	15	15	ns
prot644	181	5	5	18	12.6	3	9	5.4	12.6	ns
prot645	321	14	12	10.8	4.8	6	10	10.8	10.8	ns
prot646	192	6	8	21	33	11	6	33	21	ns
prot647	352	4	7	12	15	27	12	18	49.5	sig
prot648	118	13	7	7.2	18	7	11	18	16.2	ns
prot649	410	6	5	13.2	10.8	12	7	7.2	9.6	ns
prot650	403	5	10	30	15	4	10	9	27	ns
prot651	199	10	10	10.5	7.5	12	4	6	9	ns
prot652	457	12	12	9	10.8	9	5	12.6	19.8	ns
prot653	221	8	4	6	10.8	4	8	12	9.6	ns
prot654	216	4	10	24	18	7	8	15	9	ns
prot655	217	8	7	13.5	13.5	6	5	7.5	6	ns
prot656	172	3	4	1.8	12.6	5	9	19.8	19.8	sig
prot657	268	5	7	4.8	2.4	7	4	4.8	7.2	ns
prot658	583	10	11	21	27	6	6	24	15	ns
prot659	229	5	15	10.5	13.5	12	16	22.5	21	sig
prot660	177	10	12	21.6	12.6	7	5	18	21.6	ns
prot661	142	7	9	3.6	4.8	7	8	9.6	6	ns
prot662	178	4	10	21	24	5	6	21	6	ns
prot663	111	7	5	6	13.5	3	5	12	7.5	ns
prot664	116	4	4	16.2	14.4	18	15	37.8	32.4	sig
prot665	325	8	8	9.6	10.8	27	21	21.6	18	sig
prot666	268	4	6	18	21	11	10	12	15	ns
prot667	599	9	6	10.5	7.5	6	11	7.5	12	ns
prot668	341	3	8	14.4	10.8	5	4	9	9	ns
prot669	172	4	4	4.8	1.2	6	7	9.6	8.4	ns
prot670	204	6	4	9	12	9	3	21	9	ns
prot671	171	4	6	12	9	6	11	6	12	ns
prot672	255	7	6	10.8	9	7	8	10.8	21.6	ns
prot673	180	4	4	4.8	3.6	7	6	7.2	8.4	ns
prot674	215	7	6	15	24	5	6	18	6	ns
prot675	211	8	4	7.5	15	4	8	9	12	ns
prot676	234	6	9	3.6	5.4	1	1	1.8	1.8	ns
prot677	214	7	1	7.2	4.8	4	8	16.8	12	sig
prot678	180	10	3	15	9	5	9	15	24	ns
prot679	292	4	11	7.5	4.5	5	3	7.5	16.5	ns
prot680	387	2	5	14.4	7.2	9	6	16.2	14.4	sig
prot681	283	8	8	8.4	9.6	4	9	14.4	3.6	sig
prot682	351	2	5	15	12	5	4	21	21	sig
prot683	502	6	4	12	13.5	5	1	4.5	9	ns
prot684	484	8	4	7.2	0	6	4	5.4	10.8	ns
prot685	345	4	8	3.6	4.8	5	8	2.4	3.6	ns
prot686	448	7	7	12	15	2	2	18	6	ns
prot687	277	1	4	7.5	7.5	2	3	3	3	ns
prot688	737	5	6	5.4	5.4	11	5	25.2	9	sig
prot689	159	2	6	3.6	8.4	5	4	6	3.6	ns
prot690	153	6	6	15	30	5	4	27	6	ns
prot691	321	7	8	12	7.5	3	4	13.5	3	ns
prot692	373	5	5	10.8	7.2	4	3	5.4	7.2	ns
prot693	124	2	6	3.6	2.4	4	3	2.4	3.6	ns
prot694	330	4	5	21	6	2	2	9	6	ns
prot695	319	6	7	7.5	3	5	6	12	7.5	ns
prot696	272	3	5	1.8	7.2	7	3	7.2	18	ns
prot697	296	6	4	2.4	8.4	2	9	3.6	3.6	sig
prot698	167	2	4	6	3	9	4	24	12	sig
prot699	832	6	5	9	6	4	4	6	3	ns
prot700	461	4	3	5.4	1.8	2	5	12.6	23.4	sig
prot701	152	4	0	4.8	10.8	15	9	18	3.6	sig
prot702	247	6	6	12	12	4	1	15	15	ns
prot703	311	1	3	4.5	3	5	4	4.5	6	ns
prot704	299	4	6	10.8	3.6	6	4	3.6	7.2	ns
prot705	383	6	2	2.4	4.8	3	2	0	2.4	ns
prot706	426	4	0	12	3	2	2	12	3	ns
prot707	155	2	3	7.5	10.5	0	4	3	0	ns
prot708	989	1	3	3.6	1.8	1	1	7.2	1.8	ns
prot709	187	1	2	2.4	3.6	2	3	3.6	3.6	ns
prot710	366	2	9	24	3	4	1	6	12	ns
prot711	715	2	1	6	6	2	2	1.5	1.5	ns
prot712	830	5	2	7.2	1.8	3	3	3.6	5.4	ns
prot713	177	3	5	2.4	10.8	2	5	2.4	6	ns
prot714	632	0	7	3	9	3	2	15	9	ns
prot715	444	6	6	0	1.5	5	2	10.5	9	ns
prot716	1241	2	5	3.6	5.4	2	0	9	1.8	ns
prot717	685	6	4	0	1.2	3	3	2.4	6	ns
prot718	387	1	3	6	3	3	1	9	12	ns
prot719	322	2	2	3	3	6	3	22.5	18	sig
prot720	735	3	3	1.8	0	2	1	1.8	5.4	ns
prot721	186	38	50	64.8	46.8	35	40	60	56.4	ns
prot722	156	38	44	123	132	43	33	87	135	ns
prot723	282	40	39	66	85.5	42	53	55.5	55.5	ns
prot724	140	25	35	55.8	41.4	21	29	48.6	63	ns
prot725	137	24	29	36	46.8	25	31	26.4	33.6	ns
prot726	124	25	23	96	60	34	31	114	111	sig
prot727	169	16	25	34.5	30	18	15	30	21	ns
prot728	142	21	20	36	23.4	46	38	86.4	64.8	sig
prot729	162	25	33	30	22.8	18	26	20.4	22.8	ns
prot730	200	14	17	48	45	23	17	75	42	ns
prot731	156	20	23	22.5	15	36	26	51	39	sig
prot732	306	14	22	23.4	37.8	16	20	27	27	ns
prot733	174	17	16	8.4	14.4	6	18	15.6	16.8	ns
prot734	194	16	14	39	42	23	18	69	51	sig
prot735	103	12	15	28.5	24	12	11	19.5	13.5	ns
prot736	172	16	19	19.8	21.6	9	10	23.4	21.6	ns
prot737	180	13	8	20.4	15.6	19	14	16.8	14.4	ns
prot738	184	13	20	27	42	14	10	33	42	ns
prot739	230	12	12	18	12	18	24	13.5	27	sig
prot740	187	12	14	27	28.8	18	14	12.6	16.2	ns
prot741	189	10	15	22.8	20.4	14	16	10.8	22.8	ns
prot742	180	11	15	54	48	14	12	54	36	ns
prot743	294	15	14	13.5	15	15	14	22.5	24	ns
prot744	186	11	11	27	28.8	42	39	59.4	54	sig
prot745	225	13	10	15.6	12	12	9	7.2	13.2	ns
prot746	174	11	10	39	27	9	11	39	48	ns
prot747	208	10	15	15	13.5	8	34	30	30	sig
prot748	217	5	6	14.4	16.2	9	13	16.2	16.2	ns
prot749	112	9	11	10.8	15.6	11	8	8.4	9.6	ns
prot750	206	9	9	33	27	10	10	33	30	ns
prot751	166	2	8	18	13.5	5	11	12	16.5	ns
prot752	113	7	12	9	23.4	14	10	10.8	18	sig
prot753	169	11	12	16.8	16.8	13	7	6	8.4	ns
prot754	313	12	14	12	15	10	12	27	18	ns
prot755	197	8	9	9	12	2	13	15	19.5	ns
prot756	124	10	3	16.2	10.8	10	6	14.4	18	sig
prot757	246	5	7	9.6	6	11	11	7.2	14.4	sig
prot758	258	9	11	21	27	8	9	24	15	ns
prot759	168	5	7	12	15	9	9	7.5	12	ns
prot760	260	6	8	21.6	14.4	4	9	12.6	14.4	ns
prot761	243	6	12	8.4	7.2	9	10	15.6	7.2	ns
prot762	124	11	5	21	36	9	9	27	21	ns
prot763	208	11	9	10.5	7.5	3	5	10.5	15	ns
prot764	217	4	5	16.2	9	11	6	21.6	9	ns
prot765	197	11	8	12	10.8	10	17	12	9.6	sig
prot766	177	6	3	21	15	2	7	24	12	ns
prot767	146	6	1	6	6	7	5	12	7.5	ns
prot768	157	5	4	10.8	1.8	6	4	12.6	7.2	ns
prot769	270	3	5	3.6	9.6	7	4	3.6	9.6	ns
prot770	264	4	8	6	15	7	11	27	24	ns
prot771	274	5	6	6	4.5	9	9	15	6	sig
prot772	156	10	6	16.2	7.2	13	6	21.6	10.8	ns
prot773	252	9	3	12	12	4	9	3.6	7.2	ns
prot774	356	5	9	24	36	5	9	12	12	ns
prot775	180	5	6	10.5	12	12	12	15	12	sig
prot776	251	4	5	5.4	9	12	24	37.8	37.8	sig
prot777	156	8	8	12	8.4	3	3	7.2	8.4	ns
prot778	227	6	7	12	9	6	6	18	24	ns
prot779	116	10	5	7.5	3	12	8	9	9	ns
prot780	154	3	3	7.2	9	4	8	10.8	9	ns
prot781	198	6	7	9.6	3.6	13	5	12	9.6	ns
prot782	236	6	5	18	24	5	9	9	24	ns
prot783	184	11	6	4.5	9	12	5	13.5	7.5	ns
prot784	122	3	7	7.2	3.6	7	9	12.6	19.8	sig
prot785	91	1	6	4.8	12	6	6	10.8	3.6	ns
prot786	274	6	4	15	15	5	5	6	21	ns
prot787	152	10	4	9	3	7	8	12	6	ns
prot788	162	6	5	3.6	3.6	3	4	7.2	5.4	ns
prot789	158	3	10	8.4	14.4	16	16	16.8	24	sig
prot790	463	6	3	15	18	7	6	9	30	ns
prot791	312	5	2	7.5	13.5	9	3	9	13.5	ns
prot792	261	4	5	12.6	7.2	6	5	9	7.2	ns
prot793	392	5	6	10.8	10.8	12	8	12	9.6	sig
prot794	182	3	4	18	12	5	4	18	12	ns
prot795	310	8	10	6	10.5	5	6	4.5	4.5	ns
prot796	382	4	6	10.8	10.8	4	4	3.6	7.2	ns
prot797	113	4	4	14.4	8.4	5	13	13.2	4.8	sig
prot798	111	4	8	21	18	8	7	27	24	ns
prot799	418	3	5	10.5	7.5	3	8	12	12	sig
prot800	185	4	2	5.4	9	2	8	3.6	7.2	ns
prot801	163	2	7	4.8	3.6	5	4	2.4	8.4	ns
prot802	238	5	6	24	9	6	5	24	18	ns
prot803	282	4	2	4.5	1.5	2	10	12	13.5	sig
prot804	305	4	6	12.6	3.6	11	5	7.2	14.4	ns
prot805	292	4	3	4.8	3.6	6	21	25.2	18	sig
prot806	427	5	4	21	12	5	2	3	15	ns
prot807	234	3	7	10.5	7.5	4	14	13.5	6	sig
prot808	233	4	6	7.2	10.8	5	6	7.2	9	ns
prot809	425	4	4	4.8	7.2	9	4	1.2	7.2	ns
prot810	95	4	7	6	12	10	12	6	24	sig
prot811	241	4	2	10.5	6	6	7	6	9	ns
prot812	201	3	2	9	7.2	9	6	7.2	10.8	sig
prot813	474	0	4	4.8	3.6	5	4	4.8	1.2	ns
prot814	437	6	2	9	6	3	4	6	6	ns
prot815	411	6	2	7.5	4.5	15	6	22.5	36	sig
prot816	333	4	5	1.8	7.2	3	1	3.6	5.4	ns
prot817	449	1	3	2.4	6	1	1	10.8	6	ns
prot818	256	2	0	12	12	5	5	0	9	ns
prot819	292	0	2	6	9	1	2	0	3	ns
prot820	669	4	6	1.8	5.4	1	2	5.4	0	ns
prot821	378	5	4	4.8	3.6	3	4	6	4.8	ns
prot822	373	0	6	12	3	4	7	6	3	ns
prot823	327	4	1	10.5	0	2	6	0	4.5	ns
prot824	180	2	1	3.6	9	2	2	10.8	1.8	sig
prot825	357	2	4	1.2	2.4	2	2	0	3.6	ns
prot826	791	1	4	9	9	9	9	12	15	sig
prot827	1037	5	1	7.5	9	5	4	6	4.5	ns
prot828	223	4	3	5.4	10.8	1	1	3.6	5.4	ns
prot829	417	5	2	1.2	3.6	1	3	1.2	4.8	ns
prot830	310	1	2	3	9	3	2	9	12	sig
prot831	796	5	1	0	1.5	3	3	4.5	12	sig
prot832	385	3	3	3.6	3.6	3	1	9	7.2	ns
prot833	399	3	5	3.6	3.6	1	0	4.8	2.4	ns
prot834	661	1	1	6	3	2	2	6	18	ns
prot835	648	4	3	4.5	4.5	4	5	6	4.5	ns
prot836	172	1	3	1.8	3.6	2	0	3.6	1.8	ns
prot837	459	1	0	2.4	2.4	0	0	0	3.6	ns
prot838	266	0	0	3	6	2	10	24	6	sig
prot839	85	57	54	61.5	82.5	58	53	85.5	100.5	ns
prot840	185	58	51	115.2	93.6	61	60	118.8	129.6	ns
prot841	130	52	61	61.2	66	52	49	58.8	56.4	ns
prot842	128	52	62	138	132	106	116	294	420	sig
prot843	130	41	54	79.5	69	51	60	91.5	75	ns
prot844	150	55	56	97.2	124.2	45	50	115.2	91.8	ns
prot845	94	29	41	63.6	44.4	70	76	91.2	91.2	sig
prot846	154	23	25	78	72	22	21	78	72	ns
prot847	76	23	18	45	30	31	22	34.5	33	ns
prot848	213	13	19	16.2	28.8	23	24	12.6	32.4	ns
prot849	51	19	21	16.8	19.2	57	60	36	36	sig
prot850	198	13	12	51	54	11	22	42	60	ns
prot851	150	9	17	28.5	18	13	15	36	24	ns
prot852	161	18	10	25.2	32.4	15	14	30.6	7.2	ns
prot853	227	13	11	19.2	10.8	9	13	13.2	10.8	ns
prot854	56	13	9	39	45	9	13	39	42	ns
prot855	107	19	10	19.5	16.5	54	51	58.5	90	sig
prot856	85	13	11	14.4	28.8	8	12	36	21.6	ns
prot857	191	5	8	15.6	10.8	16	13	9.6	13.2	ns
prot858	207	13	13	27	45	24	18	54	54	sig
prot859	313	15	9	15	13.5	12	15	12	9	ns
prot860	150	15	10	23.4	27	34	10	43.2	25.2	sig
prot861	446	12	15	18	12	14	9	7.2	10.8	ns
prot862	165	16	9	30	36	24	8	48	72	sig
prot863	164	14	8	25.5	18	8	9	9	19.5	ns
prot864	183	15	11	16.2	21.6	17	17	18	28.8	ns
prot865	112	12	11	12	13.2	6	8	9.6	10.8	ns
prot866	99	11	8	18	57	9	14	30	24	ns
prot867	162	10	11	12	12	17	13	25.5	18	ns
prot868	294	8	12	34.2	16.2	15	15	18	14.4	ns
prot869	219	5	5	4.8	12	7	10	10.8	14.4	ns
prot870	139	13	8	30	21	9	11	42	30	ns
prot871	1091	8	10	7.5	15	8	7	10.5	10.5	ns
prot872	153	8	8	14.4	19.8	9	8	10.8	30.6	ns
prot873	122	12	14	8.4	4.8	10	7	12	9.6	ns
prot874	308	10	5	21	18	8	10	48	36	ns
prot875	274	5	8	6	7.5	8	7	18	12	sig
prot876	168	6	7	18	18	15	12	23.4	27	ns
prot877	157	5	8	8.4	8.4	3	11	12	8.4	ns
prot878	171	10	6	30	27	8	6	36	30	ns
prot879	163	3	5	15	9	6	14	6	15	sig
prot880	78	6	3	9	18	4	2	9	21.6	ns
prot881	177	7	6	6	13.2	6	4	8.4	14.4	ns
prot882	198	5	13	15	24	22	14	33	42	sig
prot883	322	9	8	21	10.5	7	7	19.5	10.5	ns
prot884	145	7	8	14.4	18	7	8	19.8	12.6	ns
prot885	224	9	6	6	9.6	9	6	9.6	6	ns
prot886	155	14	7	21	33	10	6	6	15	ns
prot887	102	2	5	18	10.5	15	39	27	36	sig
prot888	207	6	11	10.8	12.6	13	4	12.6	7.2	ns
prot889	480	2	2	3.6	8.4	5	6	8.4	6	ns
prot890	104	8	10	21	15	5	6	12	18	ns
prot891	204	6	4	6	10.5	2	2	10.5	7.5	ns
prot892	248	4	6	14.4	14.4	7	14	12.6	36	sig
prot893	157	7	6	2.4	8.4	10	4	10.8	9.6	ns
prot894	132	3	4	6	12	4	6	24	27	sig
prot895	214	4	8	10.5	10.5	3	7	3	15	ns
prot896	219	3	6	9	10.8	4	2	12.6	9	ns
prot897	193	1	7	12	7.2	9	10	7.2	6	ns
prot898	155	6	10	15	24	7	6	18	6	ns
prot899	239	6	6	6	10.5	4	5	7.5	9	sig
prot900	116	4	8	19.8	12.6	6	7	7.2	12.6	ns
prot901	211	6	9	9.6	4.8	6	6	13.2	1.2	ns
prot902	156	9	6	15	24	6	7	21	15	ns
prot903	246	5	5	7.5	9	6	7	15	7.5	ns
prot904	218	4	4	14.4	10.8	8	4	10.8	9	ns
prot905	201	5	3	4.8	4.8	3	1	4.8	4.8	ns
prot906	111	3	3	18	6	5	2	6	6	ns
prot907	175	9	5	12	7.5	1	6	1.5	6	ns
prot908	195	9	4	10.8	5.4	4	2	14.4	10.8	sig
prot909	292	9	8	9.6	7.2	3	6	4.8	13.2	ns
prot910	173	6	3	3	12	2	5	12	0	ns
prot911	284	7	2	13.5	9	7	7	9	6	ns
prot912	151	2	3	19.8	10.8	6	4	9	16.2	ns
prot913	165	5	1	2.4	9.6	4	7	6	2.4	ns
prot914	132	5	7	9	12	1	3	18	6	ns
prot915	177	3	5	7.5	4.5	16	10	12	21	sig
prot916	137	6	8	18	9	10	9	9	10.8	ns
prot917	325	1	3	4.8	6	7	6	9.6	7.2	ns
prot918	192	3	7	24	12	3	5	18	6	ns
prot919	170	6	7	10.5	4.5	6	12	3	9	sig
prot920	157	3	5	7.2	7.2	2	4	12.6	5.4	ns
prot921	192	3	6	4.8	7.2	4	8	6	8.4	ns
prot922	474	4	2	18	24	4	1	6	6	ns
prot923	186	4	4	9	6	2	5	7.5	7.5	ns
prot924	428	5	2	7.2	1.8	4	8	14.4	10.8	sig
prot925	191	6	3	6	9.6	5	4	4.8	3.6	ns
prot926	169	3	2	15	12	4	5	6	21	ns
prot927	166	4	2	1.5	6	3	7	4.5	6	ns
prot928	290	4	3	7.2	1.8	18	6	27	10.8	sig
prot929	216	3	8	8.4	2.4	4	7	0	2.4	ns
prot930	103	1	5	12	12	0	1	6	18	ns
prot931	271	3	4	6	15	6	7	7.5	3	ns
prot932	147	7	3	7.2	10.8	4	3	9	3.6	ns
prot933	135	3	3	3.6	7.2	3	1	4.8	6	ns
prot934	135	3	3	3	9	2	4	21	15	ns
prot935	135	2	2	6	4.5	2	1	7.5	6	sig
prot936	135	5	6	10.8	1.8	3	0	3.6	9	ns
prot937	321	1	4	2.4	4.8	1	4	6	6	ns
prot938	164	1	0	6	21	8	3	9	30	sig
prot939	113	0	2	4.5	9	4	5	4.5	3	ns
prot940	271	2	2	3.6	3.6	1	3	1.8	1.8	ns
prot941	204	3	7	2.4	4.8	0	3	3.6	3.6	ns
prot942	276	2	6	27	12	4	4	6	15	ns
prot943	108	4	3	6	1.5	4	5	7.5	12	ns
prot944	91	2	2	3.6	5.4	2	0	3.6	9	ns
prot945	325	3	4	2.4	1.2	1	6	2.4	2.4	ns
prot946	114	4	5	0	9	4	2	9	9	ns
prot947	277	1	2	3	3	2	6	4.5	4.5	sig
prot948	118	2	1	10.8	0	7	2	7.2	3.6	sig
prot949	121	1	0	7.2	3.6	4	1	2.4	9.6	sig
prot950	198	3	2	6	6	3	7	3	6	ns
prot951	237	2	2	1.5	3	3	2	4.5	3	ns
prot952	220	4	2	3.6	7.2	2	0	3.6	5.4	ns
prot953	406	4	1	3.6	3.6	4	0	2.4	2.4	ns
prot954	391	0	2	6	6	1	1	3	3	ns
prot955	189	2	2	0	10.5	5	5	3	0	ns
prot956	232	2	3	7.2	3.6	2	4	5.4	3.6	sig
prot957	470	1	3	3.6	2.4	1	2	3.6	4.8	ns
prot958	527	2	1	12	3	6	3	12	12	sig
prot959	141	4	1	3	6	6	4	12	18	sig
prot960	602	8	1	3.6	1.8	1	3	3.6	3.6	ns
prot961	109	28	31	25.2	20.4	28	23	37.2	39.6	ns
prot962	258	28	14	72	51	27	15	72	75	ns
prot963	168	16	8	31.5	16.5	7	14	22.5	16.5	ns
prot964	177	20	17	25.2	30.6	17	9	27	12.6	ns
prot965	104	10	14	15.6	18	16	14	21.6	25.2	ns
prot966	187	9	13	24	24	21	18	117	81	sig
prot967	134	14	25	15	30	12	13	16.5	16.5	ns
prot968	153	20	8	14.4	27	15	14	28.8	27	ns
prot969	125	6	14	13.2	8.4	14	11	9.6	12	ns
prot970	242	12	8	30	36	18	10	81	66	sig
prot971	128	10	9	18	16.5	11	8	13.5	15	ns
prot972	160	12	10	7.2	21.6	14	7	18	14.4	sig
prot973	65	11	11	15.6	12	6	13	13.2	13.2	ns
prot974	143	14	12	42	39	15	12	30	36	ns
prot975	131	13	14	30	25.5	13	11	18	22.5	ns
prot976	128	5	11	16.2	21.6	14	12	18	23.4	ns
prot977	76	6	6	8.4	6	7	10	9.6	14.4	ns
prot978	95	11	15	36	30	9	18	42	24	ns
prot979	70	7	12	16.5	13.5	11	12	16.5	22.5	ns
prot980	136	5	10	23.4	25.2	23	29	36	28.8	sig
prot981	116	10	10	7.2	7.2	21	54	57.6	36	sig
prot982	108	5	5	27	18	6	11	12	36	ns
prot983	195	7	7	12	10.5	8	5	12	13.5	ns
prot984	145	5	6	21.6	12.6	36	33	48.6	43.2	sig
prot985	102	8	13	12	10.8	18	24	39.6	28.8	sig
prot986	173	8	5	24	12	1	5	24	27	ns
prot987	212	7	9	6	9	8	14	7.5	1.5	ns
prot988	116	7	8	9	10.8	3	5	18	10.8	ns
prot989	219	8	7	7.2	16.8	7	5	8.4	6	ns
prot990	312	9	4	21	24	5	10	21	27	ns
prot991	78	6	4	12	18	5	8	9	13.5	ns
prot992	193	5	9	7.2	5.4	6	14	25.2	5.4	sig
prot993	500	1	7	2.4	2.4	3	6	3.6	0	ns
prot994	195	7	7	21	15	7	4	12	9	ns
prot995	177	6	6	9	3	4	4	6	3	ns
prot996	224	2	4	5.4	12.6	4	7	1.8	10.8	ns
prot997	239	3	8	3.6	8.4	11	4	8.4	8.4	sig
prot998	223	4	2	18	24	21	15	54	54	sig
prot999	113	6	7	4.5	10.5	4	3	10.5	7.5	ns
prot1000	94	8	3	5.4	7.2	12	3	1.8	12.6	ns
prot1001	74	5	4	1.2	9.6	8	12	9.6	12	sig
prot1002	265	5	6	30	21	4	7	6	12	ns
prot1003	225	8	7	9	10.5	7	6	12	10.5	ns
prot1004	129	4	7	14.4	14.4	4	8	10.8	3.6	ns
prot1005	210	5	5	4.8	6	4	4	8.4	6	ns
prot1006	248	3	4	18	18	2	2	15	9	ns
prot1007	158	6	7	10.5	3	4	6	7.5	10.5	ns
prot1008	68	3	8	7.2	7.2	4	3	1.8	7.2	ns
prot1009	68	6	6	1.2	4.8	4	6	8.4	6	ns
prot1010	548	2	6	18	15	7	5	9	18	ns
prot1011	123	6	3	9	13.5	1	8	4.5	7.5	ns
prot1012	181	5	3	9	1.8	4	4	14.4	3.6	ns
prot1013	824	4	7	3.6	6	3	3	6	8.4	ns
prot1014	250	3	2	12	24	2	4	6	9	ns
prot1015	242	5	4	4.5	4.5	6	6	6	3	ns
prot1016	186	3	3	5.4	9	4	4	5.4	3.6	ns
prot1017	228	6	8	2.4	6	7	4	7.2	3.6	ns
prot1018	106	5	5	3	12	5	5	24	9	ns
prot1019	135	7	2	7.5	9	2	1	4.5	1.5	ns
prot1020	173	4	2	9	5.4	2	1	14.4	7.2	ns
prot1021	245	3	5	4.8	8.4	2	7	4.8	3.6	ns
prot1022	98	4	2	6	6	15	12	36	36	sig
prot1023	149	2	2	4.5	3	6	3	12	9	ns
prot1024	136	5	5	5.4	7.2	5	5	5.4	7.2	ns
prot1025	335	3	4	6	8.4	3	5	4.8	6	ns
prot1026	81	5	7	15	9	2	1	6	9	ns
prot1027	124	8	1	9	12	5	4	10.5	3	sig
prot1028	204	5	3	5.4	1.8	6	4	9	7.2	sig
prot1029	124	3	10	3.6	6	5	5	6	4.8	ns
prot1030	231	6	5	18	3	8	3	12	18	sig
prot1031	192	8	2	10.5	7.5	2	3	6	4.5	ns
prot1032	514	2	3	5.4	5.4	7	3	5.4	9	ns
prot1033	277	5	3	7.2	7.2	9	4	6	3.6	ns
prot1034	159	2	2	18	15	3	2	6	6	ns
prot1035	190	2	2	1.5	3	1	1	3	7.5	ns
prot1036	225	1	5	10.8	3.6	5	1	5.4	10.8	ns
prot1037	57	5	2	0	6	4	2	2.4	3.6	ns
prot1038	153	3	5	3	6	3	2	6	9	ns
prot1039	91	3	3	6	3	4	4	4.5	4.5	ns
prot1040	94	4	4	3.6	5.4	7	1	3.6	10.8	ns
prot1041	112	2	3	9.6	6	3	4	1.2	4.8	ns
prot1042	336	3	3	15	12	8	6	36	18	sig
prot1043	241	8	2	1.5	6	8	11	4.5	18	ns
prot1044	108	2	4	7.2	10.8	2	3	3.6	7.2	ns
prot1045	117	6	3	1.2	4.8	6	2	2.4	4.8	sig
prot1046	286	2	0	9	15	3	1	12	6	ns
prot1047	122	6	2	7.5	1.5	6	3	4.5	6	ns
prot1048	273	2	1	7.2	3.6	6	4	7.2	14.4	sig
prot1049	237	4	3	2.4	3.6	4	3	2.4	3.6	ns
prot1050	222	3	2	12	9	4	2	12	6	ns
prot1051	799	1	4	6	3	2	2	1.5	6	ns
prot1052	125	3	1	0	5.4	1	1	3.6	1.8	ns
prot1053	98	2	1	2.4	4.8	3	3	4.8	3.6	ns
prot1054	153	3	1	15	9	4	2	6	6	ns
prot1055	186	2	1	6	0	2	1	4.5	4.5	ns
prot1056	188	1	6	1.8	5.4	4	2	1.8	7.2	ns
prot1057	127	0	1	6	1.2	2	2	2.4	1.2	ns
prot1058	65	112	125	342	342	113	120	327	357	ns
prot1059	115	45	36	72	60	54	38	57	64.5	ns
prot1060	65	38	28	66.6	30.6	96	102	97.2	145.8	sig
prot1061	90	20	20	31.2	26.4	19	19	30	36	ns
prot1062	120	12	13	27	42	14	8	33	51	ns
prot1063	83	10	11	22.5	12	10	7	7.5	19.5	ns
prot1064	177	1	9	7.2	10.8	11	3	7.2	10.8	ns
prot1065	59	8	2	6	7.2	5	5	7.2	3.6	ns
prot1066	97	8	7	54	30	9	11	27	33	ns
prot1067	188	9	5	6	15	6	10	4.5	10.5	ns
prot1068	82	10	10	5.4	18	11	2	9	32.4	sig
prot1069	109	12	7	13.2	9.6	6	9	12	10.8	ns
prot1070	109	3	6	30	24	4	9	21	24	ns
prot1071	168	12	8	7.5	4.5	10	20	24	18	sig
prot1072	188	12	6	18	14.4	15	48	10.8	59.4	sig
prot1073	82	6	4	3.6	9.6	7	8	13.2	6	ns
prot1074	75	3	7	18	39	7	6	27	18	ns
prot1075	151	5	2	9	6	15	9	36	13.5	sig
prot1076	175	2	6	5.4	19.8	9	10	14.4	16.2	sig
prot1077	116	6	6	8.4	7.2	4	2	7.2	3.6	ns
prot1078	161	5	8	30	30	4	8	30	24	ns
prot1079	95	6	4	9	12	7	6	10.5	9	ns
prot1080	101	6	3	3.6	9	2	6	7.2	9	ns
prot1081	175	6	15	4.8	7.2	2	10	4.8	1.2	ns
prot1082	401	4	9	18	12	7	5	30	18	sig
prot1083	214	8	4	12	4.5	2	5	6	6	ns
prot1084	215	7	7	10.8	10.8	8	5	3.6	9	ns
prot1085	152	3	6	4.8	9.6	10	8	9.6	12	sig
prot1086	125	2	2	21	3	2	2	3	6	ns
prot1087	154	2	6	6	6	5	2	3	7.5	ns
prot1088	119	5	4	10.8	9	3	2	10.8	10.8	ns
prot1089	145	3	4	8.4	3.6	5	4	4.8	8.4	ns
prot1090	256	5	2	15	24	6	12	18	18	sig
prot1091	119	4	5	9	4.5	3	4	3	6	sig
prot1092	159	5	2	10.8	10.8	9	4	7.2	7.2	ns
prot1093	91	2	9	6	3.6	9	3	3.6	4.8	ns
prot1094	396	2	1	21	18	7	9	18	15	ns
prot1095	205	7	5	4.5	7.5	2	2	1.5	3	ns
prot1096	108	3	5	1.8	10.8	4	3	1.8	7.2	ns
prot1097	71	3	4	6	8.4	5	5	1.2	4.8	ns
prot1098	259	3	4	3	12	3	4	15	18	ns
prot1099	191	1	3	3	6	2	4	3	4.5	ns
prot1100	147	0	2	12.6	0	0	5	7.2	9	ns
prot1101	292	1	7	6	3.6	2	9	3.6	4.8	ns
prot1102	69	1	4	6	15	2	6	3	9	ns
prot1103	245	3	3	6	13.5	7	6	6	3	ns
prot1104	146	3	3	7.2	5.4	3	0	3.6	3.6	ns
prot1105	351	4	3	2.4	1.2	3	2	3.6	2.4	ns
prot1106	106	4	3	9	9	7	6	3	6	ns
prot1107	180	4	4	10.5	4.5	5	4	7.5	10.5	sig
prot1108	199	3	7	3.6	5.4	4	3	9	7.2	ns
prot1109	185	6	3	2.4	3.6	4	5	4.8	1.2	ns
prot1110	182	5	4	15	3	5	1	21	15	ns
prot1111	59	1	2	1.5	6	3	2	6	6	ns
prot1112	173	1	5	5.4	3.6	2	5	19.8	1.8	sig
prot1113	105	3	1	1.2	7.2	0	5	4.8	6	ns
prot1114	79	1	4	6	3	5	5	3	6	ns
prot1115	94	3	1	4.5	6	9	6	6	6	ns
prot1116	235	2	2	3.6	5.4	3	5	7.2	1.8	ns
prot1117	99	3	1	4.8	1.2	2	2	6	1.2	ns
prot1118	103	3	5	12	6	3	9	18	9	sig
prot1119	226	3	0	4.5	6	4	5	7.5	1.5	ns
prot1120	168	2	3	0	9	4	2	7.2	7.2	ns
prot1121	454	3	4	3.6	1.2	0	1	4.8	1.2	ns
prot1122	92	7	0	12	9	0	2	3	9	ns
prot1123	99	4	0	3	3	3	2	4.5	6	sig
prot1124	116	4	3	3.6	7.2	5	2	5.4	1.8	ns
prot1125	90	4	4	8.4	3.6	2	3	12	6	ns
prot1126	87	4	3	6	0	2	6	12	3	sig
prot1127	294	3	4	4.5	6	5	4	6	10.5	ns
prot1128	354	1	2	7.2	3.6	2	2	1.8	5.4	ns
prot1129	216	8	2	2.4	2.4	9	12	3.6	21.6	sig
prot1130	138	2	2	0	3	2	2	12	3	ns
prot1131	187	0	2	3	4.5	1	1	1.5	7.5	sig
prot1132	495	1	2	1.8	3.6	2	2	3.6	14.4	ns
prot1133	406	1	2	2.4	0	2	4	8.4	1.2	ns
prot1134	382	1	0	3	0	4	2	3	6	ns
prot1135	272	3	1	1.5	1.5	3	0	3	0	ns
prot1136	71	21	22	39.6	43.2	21	16	34.2	50.4	ns
prot1137	105	23	19	34.8	26.4	23	18	24	19.2	ns
prot1138	234	28	27	63	81	15	15	54	60	ns
prot1139	112	14	16	15	25.5	17	9	31.5	30	ns
prot1140	114	19	17	18	25.2	17	12	30.6	21.6	ns
prot1141	112	3	12	2.4	6	6	4	6	14.4	ns
prot1142	166	10	7	12	27	10	12	9	18	ns
prot1143	104	8	5	12	7.5	3	7	6	7.5	ns
prot1144	376	8	4	9	16.2	7	4	12.6	10.8	ns
prot1145	83	5	5	6	3.6	6	8	8.4	4.8	ns
prot1146	51	6	8	9	18	1	6	21	18	ns
prot1147	74	11	5	6	6	4	3	12	7.5	ns
prot1148	74	4	6	5.4	12.6	5	8	5.4	12.6	ns
prot1149	117	9	3	3.6	2.4	5	3	4.8	9.6	ns
prot1150	106	5	3	21	24	5	8	9	18	ns
prot1151	110	5	0	3	9	7	6	10.5	4.5	ns
prot1152	73	2	2	9	3.6	1	3	3.6	7.2	ns
prot1153	113	4	3	4.8	2.4	4	5	8.4	1.2	sig
prot1154	358	3	1	12	12	9	0	9	18	ns
prot1155	99	6	0	4.5	10.5	6	6	6	12	sig
prot1156	115	4	3	7.2	9	0	0	7.2	9	ns
prot1157	180	1	2	4.8	6	2	2	4.8	4.8	ns
prot1158	67	4	2	3	9	4	2	6	21	sig
prot1159	99	4	4	4.5	10.5	2	5	1.5	4.5	ns
prot1160	99	0	4	7.2	10.8	8	6	10.8	3.6	sig
prot1161	99	2	4	2.4	6	10	4	2.4	4.8	ns
prot1162	98	2	3	15	15	7	5	6	15	sig
prot1163	165	3	2	3	6	9	4	4.5	15	sig
prot1164	76	7	3	7.2	5.4	1	0	5.4	5.4	ns
prot1165	90	2	3	6	0	2	3	9.6	2.4	sig
prot1166	113	6	2	9	3	4	3	9	12	sig
prot1167	90	1	4	6	6	5	2	1.5	3	ns
prot1168	163	2	3	5.4	3.6	2	4	1.8	3.6	ns
prot1169	102	4	3	2.4	1.2	12	3	10.8	14.4	sig
prot1170	183	2	2	3	9	3	1	0	3	ns
prot1171	98	2	3	3	4.5	1	3	3	1.5	ns
prot1172	146	2	2	5.4	1.8	7	0	10.8	0	ns
prot1173	145	0	2	2.4	6	0	2	1.2	4.8	ns
prot1174	166	3	5	0	6	0	3	3	9	ns
prot1175	100	2	2	3	3	3	2	3	3	sig
prot1176	393	1	1	1.8	3.6	2	0	0	3.6	ns
prot1177	89	2	4	4.8	2.4	9	2	4.8	2.4	ns
prot1178	391	1	3	15	3	3	2	9	6	ns
prot1179	89	2	2	1.5	1.5	2	3	0	3	ns
prot1180	1106	7	8	14.4	21.6	13	4	7.2	9	sig
prot1181	3227	5	6	3.6	9.6	8	11	8.4	4.8	ns
prot1182	539	10	12	30	24	6	9	15	39	ns
prot1183	771	3	4	6	3	5	6	4.5	3	ns
prot1184	2680	3	3	10.8	3.6	2	3	3.6	7.2	ns
prot1185	917	1	3	3.6	4.8	2	1	4.8	4.8	ns
prot1186	4114	0	4	3	3	2	2	15	6	sig
prot1187	449	10	12	12	13.5	6	7	13.5	12	ns
prot1188	1304	3	3	9	7.2	12	15	10.8	5.4	sig
prot1189	393	5	6	6	6	1	6	3.6	3.6	ns
prot1190	1513	1	0	9	12	4	9	18	3	ns
prot1191	2580	2	3	1.5	1.5	1	2	4.5	4.5	ns
prot1192	959	5	8	7.2	10.8	6	8	12.6	9	ns
prot1193	510	7	10	8.4	4.8	6	4	4.8	4.8	ns
prot1194	427	6	7	12	18	11	5	9	21	ns
prot1195	413	5	9	9	7.5	4	5	4.5	10.5	ns
prot1196	819	6	3	1.8	9	2	2	9	9	ns
prot1197	1779	5	5	6	6	1	2	6	2.4	ns
prot1198	1379	0	3	3	15	2	7	12	12	ns
prot1199	652	0	2	3	3	6	1	7.5	7.5	sig
prot1200	704	3	1	3.6	5.4	5	2	9	1.8	ns
prot1201	1028	5	3	2.4	3.6	4	4	4.8	9.6	sig
prot1202	1181	4	2	9	15	2	3	0	0	ns
prot1203	383	4	10	12	7.5	4	9	7.5	9	ns
prot1204	1077	3	4	5.4	3.6	5	7	9	5.4	ns
prot1205	452	2	5	10.8	6	6	4	2.4	8.4	ns
prot1206	434	3	6	12	9	5	4	12	6	ns
prot1207	955	6	6	9	6	6	4	6	3	sig
prot1208	528	3	4	5.4	1.8	4	7	10.8	7.2	ns
prot1209	228	8	4	0	2.4	4	1	2.4	3.6	ns
prot1210	781	3	0	9	24	2	4	3	9	ns
prot1211	548	3	7	6	0	2	1	6	4.5	ns
prot1212	273	6	6	7.2	5.4	6	8	18	10.8	sig
prot1213	153	9	5	12	10.8	3	6	10.8	8.4	ns
prot1214	320	5	9	15	12	4	3	27	12	ns
prot1215	219	7	9	15	6	5	14	6	12	ns
prot1216	410	4	5	7.2	12.6	6	6	5.4	3.6	ns
prot1217	322	7	6	3.6	7.2	12	15	25.2	21.6	sig
prot1218	629	4	2	6	18	4	4	21	6	ns
prot1219	264	8	9	7.5	7.5	12	18	18	27	sig
prot1220	356	9	6	5.4	10.8	5	7	7.2	1.8	ns
prot1221	390	5	2	3.6	4.8	2	1	7.2	7.2	ns
prot1222	235	1	5	9	15	4	2	6	6	ns
prot1223	263	6	3	12	9	4	2	3	6	sig
prot1224	481	4	0	3.6	0	4	1	3.6	9	sig
prot1225	551	4	1	6	1.2	2	2	6	0	ns
prot1226	481	4	5	6	12	5	6	12	12	ns
prot1227	487	4	2	1.5	3	0	1	3	4.5	ns
prot1228	881	4	2	3.6	0	6	1	1.8	1.8	sig
prot1229	2284	2	8	2.4	2.4	1	3	4.8	0	ns
prot1230	852	2	0	6	6	2	5	6	12	ns
prot1231	341	0	1	13.5	7.5	5	4	3	7.5	ns
prot1232	182	3	5	7.2	3.6	5	4	10.8	0	ns
prot1233	327	3	4	3.6	9.6	3	0	9.6	6	ns
prot1234	219	9	4	12	21	1	4	6	6	ns
prot1235	406	4	4	4.5	3	2	10	4.5	6	ns
prot1236	332	0	1	0	5.4	2	3	0	5.4	ns
prot1237	365	1	3	4.8	2.4	2	3	4.8	4.8	ns
prot1238	308	5	1	3	9	8	4	18	12	sig
prot1239	232	1	4	3	3	4	4	3	10.5	sig
prot1240	2067	5	5	3.6	5.4	1	2	0	5.4	ns
prot1241	865	3	3	3.6	7.2	0	3	0	4.8	ns
prot1242	682	2	0	0	0	0	0	6	12	ns
prot1243	573	2	3	3	1.5	2	1	0	0	ns
prot1244	454	2	3	1.8	3.6	0	3	0	1.8	ns
prot1245	611	16	10	12	16.8	8	13	16.8	12	ns
prot1246	133	9	9	27	24	10	6	42	36	sig
prot1247	221	6	6	7.5	9	11	8	6	6	ns
prot1248	153	8	5	10.8	16.2	11	5	12.6	5.4	ns
prot1249	363	4	2	6	7.2	5	6	6	4.8	ns
prot1250	435	9	4	9	21	3	4	9	24	ns
prot1251	366	3	4	7.5	9	24	9	13.5	31.5	sig
prot1252	170	8	6	5.4	9	4	5	19.8	10.8	sig
prot1253	267	4	3	1.2	0	2	4	3.6	0	ns
prot1254	463	3	3	12	9	1	3	15	6	ns
prot1255	542	5	3	6	3	7	2	7.5	6	ns
prot1256	448	4	3	9	9	8	4	10.8	7.2	sig
prot1257	177	2	2	4.8	2.4	9	1	1.2	1.2	ns
prot1258	365	1	4	9	0	7	5	9	6	ns
prot1259	746	4	1	4.5	4.5	9	4	6	10.5	sig
prot1260	458	3	2	1.8	3.6	4	1	3.6	14.4	ns
prot1261	147	2	2	2.4	2.4	4	2	4.8	2.4	ns
prot1262	266	2	7	24	6	7	5	24	24	ns
prot1263	340	0	4	1.5	7.5	2	2	6	1.5	ns
prot1264	398	1	1	3.6	3.6	4	3	14.4	14.4	sig
prot1265	403	6	0	1.2	0	6	5	2.4	2.4	ns
prot1266	302	4	2	21	15	6	4	24	24	sig
prot1267	465	1	2	6	3	1	1	10.5	3	ns
prot1268	487	3	3	1.8	5.4	2	0	1.8	0	ns
prot1269	568	2	0	4.8	4.8	1	2	2.4	6	ns
prot1270	370	2	2	9	3	4	4	15	3	ns
prot1271	435	2	1	0	1.5	2	6	15	3	sig
prot1272	382	0	1	1.8	7.2	2	2	3.6	10.8	sig
prot1273	400	2	1	2.4	3.6	1	2	0	1.2	ns
prot1274	1317	1	0	0	0	1	1	0	0	ns
prot1275	1827	2	2	6	0	0	1	0	1.5	ns
prot1276	227	4	5	9	9	10	9	10.8	12.6	ns
prot1277	126	5	6	7.2	9.6	4	5	4.8	6	sig
prot1278	199	6	3	9	21	8	4	6	15	ns
prot1279	186	6	4	6	4.5	7	6	12	3	ns
prot1280	397	5	6	7.2	9	8	2	5.4	12.6	ns
prot1281	191	7	6	6	6	8	9	12	7.2	sig
prot1282	181	6	8	12	24	4	4	18	24	ns
prot1283	332	3	3	4.5	0	8	12	13.5	12	sig
prot1284	207	4	6	10.8	10.8	6	4	1.8	5.4	ns
prot1285	433	2	4	1.2	2.4	7	6	9.6	3.6	ns
prot1286	220	5	7	12	18	9	4	18	9	ns
prot1287	174	4	3	4.5	9	9	12	9	9	sig
prot1288	398	2	2	1.8	1.8	6	9	27	10.8	sig
prot1289	250	4	3	4.8	6	4	2	2.4	8.4	ns
prot1290	254	2	1	3	9	1	6	6	12	ns
prot1291	278	4	5	0	0	2	2	3	9	sig
prot1292	195	1	4	7.2	5.4	3	3	9	3.6	ns
prot1293	493	6	6	4.8	3.6	5	4	6	2.4	ns
prot1294	395	1	5	15	15	2	5	9	12	ns
prot1295	346	5	2	3	1.5	3	3	7.5	3	ns
prot1296	386	2	1	9	10.8	4	2	0	7.2	ns
prot1297	323	2	3	3.6	4.8	6	2	3.6	2.4	ns
prot1298	221	9	5	12	0	6	12	27	36	sig
prot1299	330	4	2	12	3	3	2	6	1.5	ns
prot1300	913	5	7	7.2	9	10	4	9	3.6	ns
prot1301	216	3	7	3.6	4.8	4	0	1.2	3.6	ns
prot1302	176	3	3	15	3	2	5	12	6	ns
prot1303	396	4	0	6	4.5	0	1	4.5	0	ns
prot1304	144	2	0	7.2	3.6	3	4	1.8	7.2	ns
prot1305	340	2	5	1.2	2.4	4	1	3.6	0	ns
prot1306	177	2	0	18	6	2	1	6	6	ns
prot1307	491	6	2	7.5	3	4	5	6	3	ns
prot1308	289	4	3	10.8	7.2	4	4	3.6	9	sig
prot1309	925	3	1	0	4.8	5	3	0	1.2	ns
prot1310	266	2	2	0	6	9	9	18	9	sig
prot1311	584	3	2	3	0	2	4	7.5	6	ns
prot1312	316	1	1	1.8	1.8	3	2	3.6	1.8	ns
prot1313	365	4	2	3.6	0	1	3	2.4	1.2	ns
prot1314	282	1	1	6	0	3	2	0	9	ns
prot1315	465	4	4	3	0	3	1	3	3	ns
prot1316	577	2	1	0	3.6	2	1	3.6	10.8	sig
prot1317	274	4	2	1.2	3.6	2	3	0	1.2	ns
prot1318	517	1	2	3	6	1	1	3	0	ns
prot1319	782	5	2	3	6	0	1	1.5	0	ns
prot1320	567	1	1	0	0	1	2	0	3.6	ns
prot1321	356	2	1	0	0	1	0	1.2	3.6	ns
prot1322	229	3	2	3	3	1	3	9	3	ns
prot1323	388	2	3	1.5	1.5	1	1	3	1.5	sig
prot1324	109	8	11	9	10.8	4	5	7.2	12.6	ns
prot1325	167	3	1	4.8	4.8	6	3	10.8	14.4	sig
prot1326	192	6	2	3	3	3	4	24	18	ns
prot1327	174	5	1	3	3	3	3	1.5	7.5	ns
prot1328	144	3	4	5.4	9	1	9	5.4	9	ns
prot1329	139	0	5	4.8	2.4	1	0	0	0	ns
prot1330	160	3	4	6	15	1	4	6	9	ns
prot1331	220	6	7	3	7.5	4	5	1.5	4.5	ns
prot1332	248	6	4	7.2	5.4	3	3	7.2	9	ns
prot1333	254	2	3	3.6	3.6	3	5	7.2	2.4	ns
prot1334	213	4	4	9	18	1	1	6	12	sig
prot1335	81	6	2	4.5	0	5	3	3	4.5	ns
prot1336	318	8	1	9	1.8	7	1	1.8	7.2	ns
prot1337	247	2	4	6	1.2	4	2	9.6	3.6	ns
prot1338	381	4	3	12	9	4	2	9	9	ns
prot1339	159	1	3	6	3	2	3	4.5	6	ns
prot1340	205	0	2	5.4	5.4	3	4	3.6	3.6	ns
prot1341	244	6	2	0	2.4	4	1	3.6	1.2	ns
prot1342	160	1	2	3	12	1	3	9	9	ns
prot1343	288	1	0	3	3	3	3	9	9	sig
prot1344	383	2	3	5.4	5.4	2	1	9	5.4	ns
prot1345	206	2	8	2.4	2.4	2	2	3.6	6	ns
prot1346	703	0	3	12	3	1	1	0	9	ns
prot1347	238	1	0	3	4.5	4	6	3	4.5	ns
prot1348	366	6	5	9	5.4	6	2	7.2	3.6	sig
prot1349	430	0	3	3.6	6	6	6	2.4	2.4	sig
prot1350	637	2	2	6	3	2	5	15	15	ns
prot1351	141	2	3	1.5	4.5	2	2	7.5	1.5	ns
prot1352	140	4	2	9	1.8	2	6	10.8	3.6	sig
prot1353	431	4	0	6	0	3	8	10.8	10.8	sig
prot1354	969	0	4	3	6	3	2	6	15	ns
prot1355	247	4	5	7.5	0	2	0	3	4.5	ns
prot1356	1101	0	2	9	1.8	2	2	9	5.4	ns
prot1357	178	4	0	2.4	1.2	2	1	4.8	2.4	ns
prot1358	178	3	0	0	9	5	2	3	6	ns
prot1359	297	5	4	1.5	4.5	5	3	7.5	3	ns
prot1360	238	1	0	3.6	1.8	2	2	1.8	10.8	ns
prot1361	226	0	3	3.6	1.2	1	2	1.2	9.6	ns
prot1362	486	3	2	6	6	1	0	0	9	ns
prot1363	758	1	1	3	9	0	0	6	3	ns
prot1364	305	0	5	1.8	1.8	0	0	5.4	0	ns
prot1365	526	2	1	1.2	2.4	2	5	2.4	6	ns
prot1366	375	2	1	12	3	2	4	9	12	ns
prot1367	651	3	3	1.5	6	4	1	3	1.5	ns
prot1368	5934	1	1	0	0	1	0	0	0	ns
prot1369	421	4	2	1.2	1.2	0	3	1.2	2.4	ns
prot1370	142	0	1	6	3	1	1	3	6	sig
prot1371	1145	2	3	1.5	1.5	3	4	1.5	4.5	ns
prot1372	238	0	1	1.8	1.8	3	3	3.6	3.6	sig
prot1373	391	2	3	2.4	3.6	2	4	1.2	2.4	ns
prot1374	618	2	2	3	6	4	2	6	9	sig
prot1375	93	9	5	7.5	15	11	18	30	16.5	sig
prot1376	130	6	6	10.8	32.4	6	7	9	9	ns
prot1377	83	8	3	7.2	4.8	12	5	7.2	4.8	ns
prot1378	361	4	2	15	12	3	3	54	18	sig
prot1379	193	8	1	6	7.5	3	5	6	3	ns
prot1380	393	9	6	9	12.6	10	0	10.8	5.4	ns
prot1381	232	1	1	3.6	4.8	1	4	6	3.6	ns
prot1382	201	2	5	9	0	3	7	9	15	ns
prot1383	105	6	0	1.5	3	8	5	1.5	7.5	ns
prot1384	173	4	5	5.4	12.6	1	2	9	10.8	ns
prot1385	182	5	3	3.6	4.8	4	2	1.2	2.4	ns
prot1386	199	4	3	6	9	4	3	18	12	ns
prot1387	191	4	3	0	4.5	2	4	0	9	ns
prot1388	274	1	4	5.4	1.8	4	5	5.4	9	ns
prot1389	135	2	0	3.6	0	2	5	4.8	2.4	ns
prot1390	169	4	3	15	12	4	4	6	12	ns
prot1391	688	3	3	4.5	1.5	6	2	12	1.5	sig
prot1392	152	1	1	5.4	9	3	3	10.8	16.2	sig
prot1393	528	6	3	4.8	4.8	0	2	4.8	4.8	ns
prot1394	157	2	3	6	9	8	6	6	9	ns
prot1395	126	3	5	4.5	3	3	8	4.5	3	ns
prot1396	80	3	2	3.6	5.4	4	3	3.6	5.4	ns
prot1397	122	3	3	1.2	1.2	2	4	6	6	ns
prot1398	232	3	5	6	6	9	9	27	18	sig
prot1399	171	3	0	3	4.5	4	9	10.5	7.5	sig
prot1400	70	1	3	0	9	2	2	0	1.8	ns
prot1401	130	3	5	4.8	1.2	1	4	6	3.6	ns
prot1402	103	1	3	6	6	2	6	15	9	ns
prot1403	547	4	1	3	1.5	6	3	4.5	1.5	ns
prot1404	250	4	0	1.8	5.4	1	2	5.4	3.6	ns
prot1405	497	4	2	1.2	1.2	3	0	2.4	6	ns
prot1406	312	1	0	0	12	5	1	9	0	ns
prot1407	152	4	2	1.5	0	2	3	6	1.5	ns
prot1408	535	1	4	0	1.8	5	1	1.8	7.2	ns
prot1409	87	4	1	0	3.6	3	1	4.8	1.2	ns
prot1410	232	2	3	0	9	1	2	9	6	ns
prot1411	232	2	4	6	3	4	3	3	6	sig
prot1412	843	2	2	5.4	5.4	3	0	7.2	5.4	ns
prot1413	555	3	1	2.4	2.4	7	2	0	4.8	ns
prot1414	173	0	1	9	3	4	0	9	3	ns
prot1415	194	2	4	3	0	1	2	1.5	6	ns
prot1416	180	0	1	7.2	3.6	1	2	1.8	1.8	ns
prot1417	199	0	1	0	1.2	2	2	4.8	4.8	sig
prot1418	287	4	1	9	18	4	2	6	9	ns
prot1419	999	0	0	4.5	0	2	1	4.5	7.5	ns
prot1420	220	4	1	1.8	3.6	2	1	1.8	3.6	ns
prot1421	648	0	2	1.2	1.2	1	0	1.2	0	ns
prot1422	164	2	1	6	18	0	1	3	6	ns
prot1423	181	1	0	0	0	0	4	1.5	1.5	ns
prot1424	285	8	12	12.6	9	6	7	7.2	1.8	ns
prot1425	172	5	3	4.8	4.8	3	3	3.6	3.6	ns
prot1426	103	4	5	6	21	7	6	18	15	ns
prot1427	430	5	3	12	7.5	4	5	4.5	6	ns
prot1428	130	10	9	12.6	3.6	10	4	7.2	5.4	ns
prot1429	123	7	3	3.6	6	1	3	3.6	8.4	ns
prot1430	304	1	5	3	21	1	0	6	12	ns
prot1431	164	5	1	4.5	3	7	5	7.5	3	ns
prot1432	75	3	5	1.8	10.8	1	1	5.4	5.4	ns
prot1433	173	2	3	1.2	3.6	4	4	4.8	3.6	ns
prot1434	176	4	5	15	15	0	2	3	18	ns
prot1435	191	1	5	4.5	4.5	2	4	4.5	1.5	ns
prot1436	138	2	3	3.6	1.8	5	11	16.2	9	sig
prot1437	148	5	4	2.4	3.6	1	1	2.4	2.4	ns
prot1438	101	2	6	6	9	3	4	12	24	sig
prot1439	157	5	1	4.5	1.5	3	2	0	4.5	ns
prot1440	488	0	4	10.8	5.4	3	4	9	3.6	ns
prot1441	133	2	1	1.2	6	2	5	1.2	2.4	ns
prot1442	229	3	3	9	3	4	3	9	6	ns
prot1443	89	1	2	7.5	10.5	7	2	3	3	ns
prot1444	317	2	1	1.8	3.6	3	2	5.4	3.6	ns
prot1445	88	1	3	7.2	1.2	2	4	2.4	2.4	ns
prot1446	180	2	3	9	3	8	4	6	6	sig
prot1447	207	2	3	0	6	6	10	6	6	sig
prot1448	235	2	1	7.2	3.6	8	4	7.2	3.6	sig
prot1449	86	2	2	1.2	3.6	4	1	2.4	0	ns
prot1450	115	1	0	0	12	2	2	9	6	ns
prot1451	127	1	0	9	1.5	1	5	1.5	1.5	ns
prot1452	229	3	0	7.2	7.2	3	0	3.6	3.6	ns
prot1453	247	0	4	2.4	3.6	2	2	2.4	4.8	ns
prot1454	573	1	2	9	9	1	5	3	3	ns
prot1455	176	2	3	7.5	6	2	5	3	4.5	ns
prot1456	169	1	0	1.8	7.2	1	2	7.2	1.8	sig
prot1457	81	1	2	2.4	4.8	4	2	1.2	2.4	ns
prot1458	89	1	2	9	9	2	11	12	15	sig
prot1459	178	1	3	0	0	2	2	7.5	6	sig
prot1460	151	2	0	0	0	0	2	3.6	3.6	ns
prot1461	146	0	2	2.4	3.6	2	1	1.2	6	ns
prot1462	217	2	0	0	0	0	0	12	3	ns
prot1463	159	1	5	1.5	4.5	2	2	13.5	3	sig
prot1464	237	3	2	0	1.8	1	3	5.4	1.8	ns
prot1465	587	3	1	2.4	3.6	3	4	2.4	3.6	sig
prot1466	128	3	3	12	9	4	2	6	6	sig
prot1467	425	0	1	1.5	0	1	0	1.5	3	ns
prot1468	256	1	2	7.2	5.4	4	1	7.2	1.8	ns
prot1469	136	1	4	1.2	2.4	2	1	1.2	0	ns
prot1470	76	2	1	3	3	6	4	6	12	sig
prot1471	175	3	0	1.5	1.5	2	0	0	6	ns
prot1472	231	4	4	7.2	3.6	2	2	1.8	1.8	ns
prot1473	337	1	2	0	4.8	2	2	0	0	ns
prot1474	239	2	1	3	0	1	2	3	12	ns
prot1475	456	2	0	6	0	3	4	3	4.5	sig
prot1476	126	2	0	1.8	1.8	2	1	5.4	3.6	ns
prot1477	488	1	0	1.2	2.4	2	4	2.4	6	sig
prot1478	127	1	0	3	9	2	1	0	0	ns
prot1479	191	2	2	0	3	6	3	4.5	3	sig
prot1480	114	5	3	14.4	3.6	9	2	3.6	9	ns
prot1481	62	3	2	2.4	2.4	2	3	6	4.8	ns
prot1482	350	1	6	9	6	1	5	9	0	ns
prot1483	108	4	3	6	6	4	4	4.5	7.5	ns
prot1484	321	5	2	1.8	5.4	5	0	3.6	0	ns
prot1485	308	1	2	2.4	2.4	2	2	0	4.8	ns
prot1486	59	1	4	6	3	1	0	12	6	ns
prot1487	218	6	0	7.5	6	4	6	4.5	1.5	ns
prot1488	106	4	2	3.6	0	2	3	1.8	1.8	ns
prot1489	154	0	1	2.4	6	2	0	2.4	0	ns
prot1490	166	0	0	0	9	3	5	9	9	ns
prot1491	515	2	5	4.5	4.5	5	3	1.5	1.5	ns
prot1492	183	1	5	3.6	3.6	1	3	3.6	1.8	ns
prot1493	162	1	1	2.4	2.4	2	1	1.2	1.2	ns
prot1494	140	1	2	3	6	3	4	6	12	sig
prot1495	169	2	2	0	1.5	2	2	4.5	6	ns
prot1496	242	5	1	1.8	0	1	5	7.2	7.2	ns
prot1497	292	3	2	3.6	7.2	1	4	3.6	0	ns
prot1498	197	4	0	12	9	12	12	18	18	sig
prot1499	856	1	1	3	4.5	3	2	1.5	1.5	ns
prot1500	127	2	4	3.6	5.4	0	2	5.4	1.8	ns
prot1501	72	4	5	3.6	3.6	2	4	2.4	2.4	ns
prot1502	148	1	1	9	9	2	2	3	9	ns
prot1503	53	1	0	3	0	1	0	3	3	ns
prot1504	98	1	2	1.8	0	3	3	0	5.4	ns
prot1505	405	0	0	2.4	4.8	0	3	1.2	0	ns
prot1506	104	0	0	0	6	3	0	6	3	ns
prot1507	176	1	0	6	0	1	2	1.5	1.5	ns
prot1508	125	4	1	1.8	0	4	6	3.6	3.6	sig
prot1509	160	2	4	0	1.2	4	1	2.4	1.2	ns
prot1510	316	1	1	9	6	2	8	6	6	sig
prot1511	978	2	0	3	3	3	12	4.5	4.5	sig
prot1512	234	0	2	1.8	5.4	3	1	7.2	0	ns
prot1513	431	1	0	0	0	2	2	4.8	2.4	sig
prot1514	2591	4	3	9	15	3	3	12	3	ns
prot1515	712	3	5	6	6	3	0	10.5	1.5	ns
prot1516	1852	4	7	7.2	5.4	3	1	9	7.2	ns
prot1517	2086	3	4	4.8	3.6	8	6	7.2	9.6	sig
prot1518	1064	3	0	6	6	5	3	12	9	ns
prot1519	609	4	9	15	13.5	12	9	9	12	ns
prot1520	645	2	0	0	3.6	1	5	3.6	3.6	ns
prot1521	969	2	1	3.6	0	3	0	2.4	2.4	ns
prot1522	857	2	1	6	6	1	1	3	3	ns
prot1523	488	3	0	4.5	4.5	2	1	1.5	0	ns
prot1524	2821	0	5	5.4	5.4	1	2	3.6	0	ns
prot1525	512	3	3	2.4	7.2	4	3	3.6	1.2	ns
prot1526	876	6	5	3	9	5	3	6	3	ns
prot1527	543	3	7	1.5	7.5	4	2	13.5	7.5	ns
prot1528	809	1	3	5.4	3.6	1	5	7.2	7.2	ns
prot1529	1674	2	2	3.6	3.6	2	2	2.4	1.2	ns
prot1530	1191	3	1	6	0	3	6	9	9	sig
prot1531	208	3	4	6	3	3	2	4.5	7.5	ns
prot1532	437	4	1	9	5.4	3	12	5.4	16.2	sig
prot1533	510	2	1	2.4	2.4	3	1	1.2	3.6	ns
prot1534	695	2	0	6	3	1	2	0	9	ns
prot1535	227	2	1	6	4.5	0	3	0	0	ns
prot1536	700	0	9	1.8	3.6	4	2	0	0	ns
prot1537	218	2	2	2.4	7.2	1	2	4.8	0	ns
prot1538	423	4	2	6	3	1	3	15	9	ns
prot1539	873	0	2	6	1.5	2	2	6	9	ns
prot1540	1426	1	1	5.4	1.8	2	1	1.8	5.4	ns
prot1541	520	2	2	0	0	2	0	1.2	1.2	ns
prot1542	290	10	16	27	30	15	9	36	21	ns
prot1543	296	2	2	1.5	1.5	8	2	4.5	13.5	sig
prot1544	309	4	2	5.4	10.8	0	2	5.4	7.2	ns
prot1545	502	5	0	1.2	4.8	1	6	3.6	2.4	ns
prot1546	204	1	1	6	12	1	4	9	0	ns
prot1547	437	4	2	6	3	3	1	4.5	4.5	ns
prot1548	314	5	2	5.4	3.6	5	4	5.4	7.2	ns
prot1549	402	4	3	2.4	2.4	5	0	1.2	3.6	ns
prot1550	188	2	4	9	9	3	1	12	6	ns
prot1551	434	3	1	4.5	3	3	1	1.5	0	ns
prot1552	325	2	2	0	0	3	1	0	3.6	ns
prot1553	607	1	3	1.2	3.6	5	1	2.4	0	ns
prot1554	739	2	0	9	3	4	2	9	3	ns
prot1555	235	1	1	1.5	1.5	0	4	1.5	3	ns
prot1556	982	0	6	3.6	1.8	3	2	1.8	0	ns
prot1557	392	3	2	7.2	3.6	1	2	2.4	8.4	ns
prot1558	543	1	0	0	3	0	3	6	0	ns
prot1559	462	1	1	0	0	2	2	3	3	sig
prot1560	348	3	2	3.6	1.8	3	4	7.2	5.4	sig
prot1561	463	2	1	0	0	1	2	1.2	1.2	ns
prot1562	173	0	4	3	6	4	3	6	12	ns
prot1563	274	3	2	3	6	5	9	6	7.5	sig
prot1564	251	2	6	9	5.4	4	4	3.6	5.4	ns
prot1565	231	4	4	7.2	6	2	3	3.6	6	ns
prot1566	394	3	3	15	6	5	0	12	12	ns
prot1567	240	2	3	7.5	7.5	4	7	7.5	4.5	ns
prot1568	441	3	4	7.2	3.6	3	5	0	3.6	ns
prot1569	200	1	1	8.4	2.4	0	5	1.2	2.4	ns
prot1570	371	5	2	18	15	2	2	3	3	sig
prot1571	313	2	4	7.5	4.5	2	1	4.5	4.5	ns
prot1572	730	5	0	10.8	5.4	4	4	1.8	7.2	sig
prot1573	329	2	1	2.4	4.8	1	2	2.4	4.8	ns
prot1574	627	0	1	6	3	1	0	12	9	ns
prot1575	250	2	1	4.5	4.5	6	1	0	4.5	ns
prot1576	144	2	1	3.6	1.8	4	4	5.4	3.6	ns
prot1577	472	2	1	3.6	3.6	1	3	2.4	1.2	ns
prot1578	421	2	0	6	0	2	2	0	9	ns
prot1579	250	4	0	1.5	0	0	3	6	4.5	ns
prot1580	266	4	1	3.6	1.8	3	1	0	1.8	ns
prot1581	861	3	1	4.8	2.4	1	3	1.2	3.6	ns
prot1582	1312	0	0	3	6	0	0	6	0	ns
prot1583	493	0	1	1.5	1.5	4	2	1.5	3	ns
prot1584	1082	2	4	0	5.4	1	1	0	5.4	ns
prot1585	648	1	0	2.4	1.2	0	0	1.2	1.2	ns
prot1586	276	1	1	0	6	1	1	12	3	ns
prot1587	518	1	0	3	0	1	2	0	4.5	ns
prot1588	640	0	0	3.6	1.8	1	5	7.2	1.8	sig
prot1589	722	4	2	4.8	0	4	3	4.8	4.8	ns
prot1590	147	2	2	15	6	2	1	6	12	ns
prot1591	193	3	5	4.5	4.5	4	5	7.5	7.5	ns
prot1592	194	1	0	3.6	0	4	4	7.2	3.6	ns
prot1593	365	4	4	6	2.4	1	1	3.6	9.6	ns
prot1594	290	3	3	12	3	1	0	0	12	ns
prot1595	636	2	3	0	7.5	4	1	7.5	7.5	ns
prot1596	1160	3	3	1.8	7.2	1	2	1.8	1.8	ns
prot1597	641	3	1	3.6	3.6	3	4	7.2	2.4	ns
prot1598	175	1	2	6	6	1	2	6	9	ns
prot1599	318	2	2	3	1.5	1	3	0	0	ns
prot1600	424	2	3	5.4	0	3	2	3.6	5.4	ns
prot1601	348	4	1	1.2	3.6	5	3	3.6	3.6	ns
prot1602	227	3	2	6	6	0	0	6	6	ns
prot1603	427	2	1	4.5	3	1	2	4.5	3	ns
prot1604	268	2	3	1.8	0	4	3	3.6	0	ns
prot1605	357	0	2	4.8	3.6	2	4	3.6	2.4	ns
prot1606	174	0	1	9	6	3	3	9	9	sig
prot1607	233	3	0	1.5	4.5	2	3	1.5	1.5	ns
prot1608	217	0	0	3.6	1.8	1	1	0	3.6	ns
prot1609	980	2	0	0	2.4	4	1	3.6	2.4	ns
prot1610	263	0	2	6	6	0	0	0	9	ns
prot1611	169	2	2	1.5	0	1	1	3	1.5	ns
prot1612	178	1	1	3.6	3.6	0	2	9	3.6	ns
prot1613	355	4	3	0	2.4	2	2	2.4	2.4	sig
prot1614	604	0	2	0	3	1	0	0	0	ns
prot1615	149	0	0	3	1.5	3	0	3	0	ns
prot1616	594	2	2	1.8	0	2	1	7.2	0	ns
prot1617	257	3	3	0	2.4	0	1	0	1.2	ns
prot1618	421	1	2	9	3	3	3	9	9	sig
prot1619	712	0	1	0	1.5	1	4	0	1.5	ns
prot1620	423	1	1	5.4	1.8	1	1	1.8	3.6	ns
prot1621	488	0	2	0	2.4	3	1	1.2	1.2	ns
prot1622	1872	0	1	6	0	3	0	3	0	ns
prot1623	153	8	5	7.5	7.5	5	6	12	6	ns
prot1624	275	3	3	16.2	3.6	3	5	5.4	3.6	ns
prot1625	463	2	3	8.4	0	1	3	3.6	8.4	ns
prot1626	103	3	3	9	3	6	0	12	3	ns
prot1627	287	8	4	3	3	9	6	4.5	13.5	sig
prot1628	282	1	3	9	3.6	3	3	5.4	21.6	sig
prot1629	200	3	5	1.2	2.4	2	3	3.6	6	ns
prot1630	149	0	6	15	12	6	2	6	24	sig
prot1631	149	1	1	6	3	0	1	7.5	10.5	ns
prot1632	132	2	2	5.4	3.6	2	1	3.6	3.6	ns
prot1633	118	4	0	3.6	3.6	2	4	1.2	4.8	sig
prot1634	191	2	4	3	15	3	4	12	6	sig
prot1635	189	3	1	3	1.5	0	4	4.5	4.5	ns
prot1636	273	4	1	5.4	0	0	1	1.8	3.6	ns
prot1637	327	2	3	7.2	2.4	4	3	2.4	0	ns
prot1638	148	1	2	12	12	1	1	0	3	ns
prot1639	206	3	1	1.5	1.5	2	2	1.5	1.5	ns
prot1640	108	2	2	3.6	3.6	2	3	5.4	3.6	ns
prot1641	267	1	1	4.8	4.8	10	4	9.6	12	sig
prot1642	204	4	2	3	9	2	2	12	9	ns
prot1643	223	0	0	1.5	1.5	2	2	1.5	3	ns
prot1644	298	0	1	7.2	5.4	1	2	7.2	14.4	ns
prot1645	194	1	2	2.4	0	2	1	2.4	4.8	ns
prot1646	77	0	3	0	6	2	6	6	6	sig
prot1647	166	3	3	0	4.5	2	5	3	6	sig
prot1648	418	3	1	7.2	5.4	3	1	5.4	3.6	ns
prot1649	418	0	2	0	4.8	0	0	1.2	3.6	ns
prot1650	127	2	1	6	6	4	2	6	6	sig
prot1651	279	2	1	6	4.5	3	0	3	4.5	ns
prot1652	181	3	1	1.8	9	3	2	3.6	3.6	ns
prot1653	129	4	1	1.2	1.2	4	1	2.4	2.4	ns
prot1654	161	3	1	0	0	1	1	0	0	ns
prot1655	126	1	1	3	3	0	3	4.5	4.5	ns
prot1656	326	3	1	7.2	7.2	2	1	3.6	9	ns
prot1657	207	1	0	2.4	0	2	2	4.8	1.2	sig
prot1658	191	2	5	3	3	1	2	0	6	ns
prot1659	238	2	0	0	7.5	1	0	0	3	ns
prot1660	210	5	2	1.8	5.4	3	3	0	1.8	ns
prot1661	331	4	3	3.6	1.2	1	3	2.4	3.6	ns
prot1662	574	3	4	6	0	0	2	0	0	ns
prot1663	455	1	1	4.5	3	2	1	1.5	4.5	ns
prot1664	553	0	2	3.6	3.6	1	0	1.8	0	ns
prot1665	522	1	2	2.4	3.6	1	0	3.6	2.4	ns
prot1666	325	1	2	6	6	2	2	6	3	ns
prot1667	208	2	0	1.5	3	0	0	1.5	0	ns
prot1668	232	1	1	3.6	0	2	1	3.6	0	ns
prot1669	219	0	0	2.4	1.2	0	2	1.2	0	ns
prot1670	409	0	0	3	6	3	1	0	3	ns
prot1671	233	3	2	4.5	1.5	6	9	4.5	4.5	sig
prot1672	772	3	1	0	5.4	0	1	0	3.6	ns
prot1673	360	0	1	4.8	2.4	3	1	1.2	3.6	ns
prot1674	439	1	0	3	3	1	0	0	3	ns
prot1675	442	1	0	4.5	3	6	4	3	12	sig
prot1676	138	1	0	5.4	1.8	2	2	3.6	3.6	sig
prot1677	106	1	1	2.4	0	3	2	2.4	1.2	ns
prot1678	370	0	1	6	0	2	3	3	3	ns
prot1679	629	3	1	4.5	0	0	3	0	3	ns
prot1680	187	0	3	3.6	0	3	1	3.6	3.6	ns
prot1681	596	1	1	1.2	0	2	4	2.4	2.4	sig
prot1682	255	0	3	0	6	1	1	3	0	ns
prot1683	92	2	8	9	1.5	9	4	4.5	6	ns
prot1684	171	2	6	9	10.8	4	2	9	1.8	ns
prot1685	165	3	7	7.2	7.2	4	5	9.6	4.8	ns
prot1686	148	2	1	6	9	6	8	6	6	sig
prot1687	229	3	2	3	4.5	1	1	9	1.5	ns
prot1688	123	2	4	3.6	1.8	2	1	3.6	5.4	ns
prot1689	77	1	5	0	2.4	1	0	2.4	6	ns
prot1690	465	1	0	0	9	6	4	9	3	ns
prot1691	279	1	1	0	0	2	5	3	3	ns
prot1692	278	1	0	0	3.6	1	2	0	3.6	ns
prot1693	119	2	3	0	3.6	4	2	4.8	4.8	sig
prot1694	148	2	6	6	12	1	1	6	9	ns
prot1695	72	2	0	0	1.5	2	2	1.5	0	ns
prot1696	353	2	2	0	10.8	3	0	1.8	5.4	ns
prot1697	196	3	2	4.8	0	0	1	1.2	0	ns
prot1698	174	1	4	6	3	2	1	3	6	ns
prot1699	126	1	2	3	4.5	2	2	1.5	6	ns
prot1700	235	1	4	3.6	5.4	1	2	7.2	1.8	ns
prot1701	235	6	2	3.6	0	6	3	1.2	4.8	ns
prot1702	110	3	0	9	12	4	5	6	12	sig
prot1703	188	1	3	3	1.5	3	3	3	4.5	ns
prot1704	225	0	0	1.8	1.8	0	2	0	1.8	ns
prot1705	138	1	1	6	2.4	1	1	1.2	4.8	sig
prot1706	174	4	3	3	9	4	4	9	3	ns
prot1707	672	3	4	1.5	0	1	2	1.5	0	ns
prot1708	84	0	4	1.8	0	2	4	3.6	1.8	ns
prot1709	107	1	0	2.4	0	1	1	1.2	2.4	ns
prot1710	146	1	1	3	3	3	1	15	18	ns
prot1711	183	3	4	4.5	4.5	4	2	1.5	3	ns
prot1712	555	0	3	0	0	3	3	5.4	16.2	sig
prot1713	467	2	1	1.2	1.2	4	1	0	1.2	ns
prot1714	265	0	1	6	0	1	1	6	6	ns
prot1715	598	1	2	1.5	0	1	2	4.5	9	ns
prot1716	317	2	4	7.2	3.6	1	1	1.8	9	ns
prot1717	196	2	1	2.4	0	2	1	1.2	3.6	ns
prot1718	267	2	0	6	6	0	1	12	3	ns
prot1719	612	3	0	1.5	0	2	2	3	4.5	sig
prot1720	62	0	1	0	0	0	3	0	1.8	ns
prot1721	77	2	1	1.2	0	2	2	2.4	2.4	sig
prot1722	68	1	1	3	6	0	1	3	6	ns
prot1723	632	1	0	3	0	2	2	3	3	sig
prot1724	230	0	0	1.8	1.8	2	4	3.6	3.6	sig
prot1725	133	1	3	2.4	3.6	2	0	1.2	0	ns
prot1726	334	2	1	3	3	0	1	3	0	ns
prot1727	311	2	1	1.5	3	2	0	1.5	1.5	ns
prot1728	563	0	2	3.6	0	0	1	3.6	0	ns
prot1729	327	1	2	1.2	3.6	1	1	2.4	0	ns
prot1730	144	1	0	3	12	0	1	3	3	ns
prot1731	668	2	1	4.5	3	9	6	4.5	4.5	sig
prot1732	85	2	0	0	5.4	8	2	3.6	3.6	sig
prot1733	102	1	1	0	2.4	2	2	3.6	3.6	sig
prot1734	508	3	1	6	0	3	0	6	0	ns
prot1735	226	1	3	7.5	1.5	0	0	0	6	ns
prot1736	676	1	3	0	0	0	0	0	9	ns
prot1737	539	2	1	1.2	3.6	2	0	1.2	2.4	ns
prot1738	295	1	1	0	0	0	1	6	0	ns
prot1739	224	1	1	3	0	1	1	0	0	ns
prot1740	2292	2	0	0	1.8	0	2	1.8	0	ns
prot1741	170	3	3	8.4	6	4	4	10.8	2.4	sig
prot1742	134	1	2	3	6	0	1	15	3	ns
prot1743	255	1	0	1.5	0	2	3	1.5	3	ns
prot1744	304	6	5	7.2	9	15	12	10.8	48.6	sig
prot1745	237	3	2	1.2	7.2	6	1	6	1.2	ns
prot1746	105	1	1	3	6	0	2	6	9	ns
prot1747	69	1	3	1.5	3	2	2	6	7.5	sig
prot1748	247	3	0	5.4	3.6	2	3	5.4	1.8	ns
prot1749	99	3	2	6	2.4	4	2	1.2	2.4	ns
prot1750	116	2	2	9	9	2	6	9	6	ns
prot1751	152	1	1	0	0	0	0	3	3	ns
prot1752	225	2	0	3.6	7.2	2	2	7.2	7.2	sig
prot1753	147	1	0	2.4	2.4	1	0	1.2	1.2	ns
prot1754	125	2	2	9	0	2	1	9	3	ns
prot1755	90	2	2	7.5	3	1	0	3	3	ns
prot1756	237	3	1	10.8	1.8	0	5	7.2	0	ns
prot1757	66	3	1	1.2	1.2	1	3	1.2	0	ns
prot1758	264	1	0	6	6	0	3	3	3	ns
prot1759	137	3	2	1.5	0	0	1	0	3	ns
prot1760	511	7	2	1.8	3.6	3	6	5.4	5.4	sig
prot1761	141	1	1	2.4	2.4	1	3	2.4	1.2	ns
prot1762	280	2	3	0	15	3	1	9	15	ns
prot1763	302	1	1	0	1.5	2	1	4.5	1.5	ns
prot1764	74	0	2	7.2	1.8	3	3	5.4	5.4	sig
prot1765	171	0	1	2.4	0	0	2	1.2	6	ns
prot1766	95	3	0	9	3	0	1	9	0	ns
prot1767	367	0	0	1.5	0	0	2	3	9	ns
prot1768	144	1	2	5.4	3.6	1	0	1.8	1.8	ns
prot1769	664	0	1	1.2	2.4	1	3	0	0	ns
prot1770	179	0	1	6	6	2	3	6	6	ns
prot1771	114	0	1	0	1.5	1	2	0	0	ns
prot1772	161	1	0	1.8	1.8	1	3	0	0	ns
prot1773	205	1	2	0	3.6	1	1	3.6	1.2	ns
prot1774	305	1	2	0	6	1	3	0	6	ns
prot1775	416	1	1	1.5	1.5	2	3	1.5	0	ns
prot1776	397	1	1	1.8	3.6	3	0	3.6	1.8	ns
prot1777	224	1	2	2.4	2.4	2	2	2.4	1.2	ns
prot1778	314	1	1	0	0	2	3	3	6	ns
prot1779	174	0	3	3	6	1	0	0	1.5	ns
prot1780	416	0	2	0	1.8	2	2	9	3.6	sig
prot1781	131	1	2	1.2	1.2	1	1	1.2	0	ns
prot1782	107	1	0	6	3	3	1	3	0	ns
prot1783	163	2	1	1.5	0	0	1	1.5	0	ns
prot1784	564	1	0	0	0	0	1	3.6	3.6	ns
prot1785	208	0	0	4.8	0	0	2	1.2	3.6	ns
prot1786	135	0	2	3	3	4	2	6	6	sig
prot1787	3394	4	1	1.5	9	4	2	4.5	12	sig
prot1788	1957	3	2	7.2	7.2	2	5	12.6	16.2	sig
prot1789	1088	2	2	1.2	2.4	2	1	3.6	2.4	ns
prot1790	424	2	1	6	6	2	2	6	0	ns
prot1791	1035	0	1	0	4.5	2	0	4.5	3	ns
prot1792	926	1	1	3.6	0	1	1	0	0	ns
prot1793	1669	3	3	0	2.4	2	2	1.2	1.2	ns
prot1794	201	2	1	18	6	2	1	9	3	ns
prot1795	539	1	2	6	3	1	4	0	1.5	ns
prot1796	638	0	0	3.6	5.4	5	0	0	0	ns
prot1797	225	4	5	3.6	6	5	4	1.2	7.2	ns
prot1798	319	3	2	15	9	1	3	9	18	ns
prot1799	520	2	1	0	4.5	2	1	3	1.5	ns
prot1800	785	3	2	7.2	7.2	0	1	3.6	3.6	ns
prot1801	629	1	2	2.4	2.4	7	3	4.8	3.6	ns
prot1802	341	3	1	9	6	2	2	6	12	sig
prot1803	412	0	1	3	7.5	3	1	1.5	0	ns
prot1804	308	0	1	1.8	5.4	1	0	1.8	7.2	ns
prot1805	743	1	1	1.2	1.2	1	1	1.2	0	ns
prot1806	470	2	1	12	6	1	2	6	3	ns
prot1807	1140	0	2	1.5	4.5	1	1	0	0	ns
prot1808	1466	1	0	5.4	1.8	1	2	5.4	1.8	ns
prot1809	254	3	2	3.6	2.4	3	3	6	2.4	ns
prot1810	257	2	3	9	9	0	1	0	9	ns
prot1811	375	2	1	3	0	1	3	1.5	3	ns
prot1812	1882	2	1	1.8	0	1	3	3.6	1.8	ns
prot1813	1300	0	1	3.6	0	2	2	0	2.4	ns
prot1814	444	1	1	0	3	1	3	3	9	ns
prot1815	832	0	3	1.5	3	2	3	3	3	sig
prot1816	582	4	1	5.4	3.6	4	2	3.6	0	ns
prot1817	280	0	0	1.2	2.4	0	1	2.4	1.2	ns
prot1818	1244	0	0	9	3	3	3	3	9	ns
prot1819	276	0	2	6	6	3	3	3	1.5	ns
prot1820	623	0	1	0	1.8	1	1	5.4	1.8	ns
prot1821	450	1	1	0	1.2	1	1	1.2	0	ns
prot1822	247	1	4	6	3	2	2	6	6	sig
prot1823	387	0	0	0	3	3	3	13.5	4.5	sig
prot1824	662	2	2	1.8	3.6	0	0	1.8	0	ns
prot1825	743	0	3	1.2	0	2	2	2.4	4.8	sig
prot1826	874	0	2	6	3	1	1	3	3	sig
prot1827	1301	1	1	1.5	0	2	0	0	0	ns
prot1828	274	1	2	5.4	5.4	3	0	3.6	9	ns
prot1829	551	1	2	0	1.2	1	0	1.2	1.2	ns
prot1830	447	2	3	3	0	1	1	6	6	ns
prot1831	154	2	1	3	6	3	3	9	3	ns
prot1832	210	3	0	5.4	5.4	6	3	5.4	16.2	sig
prot1833	290	4	2	2.4	3.6	4	4	1.2	7.2	ns
prot1834	220	3	1	3	6	3	2	9	9	sig
prot1835	184	2	3	4.5	4.5	3	3	3	4.5	ns
prot1836	168	3	3	1.8	5.4	2	0	0	3.6	ns
prot1837	102	3	7	4.8	0	2	3	2.4	3.6	ns
prot1838	327	4	0	0	12	2	2	0	0	ns
prot1839	962	3	3	3	1.5	1	1	0	0	ns
prot1840	556	1	0	1.8	1.8	1	0	5.4	0	ns
prot1841	374	3	2	1.2	3.6	1	1	1.2	1.2	ns
prot1842	728	1	2	6	0	1	2	6	0	ns
prot1843	243	1	2	6	3	2	1	3	3	ns
prot1844	127	2	0	5.4	0	1	0	1.8	1.8	ns
prot1845	519	1	0	6	2.4	0	0	2.4	9.6	ns
prot1846	492	2	2	9	0	1	5	3	9	ns
prot1847	233	1	0	1.5	1.5	0	1	1.5	1.5	ns
prot1848	287	1	0	5.4	1.8	2	1	0	1.8	ns
prot1849	337	1	1	1.2	1.2	4	12	4.8	2.4	sig
prot1850	404	1	0	3	3	3	2	6	9	ns
prot1851	3175	0	1	0	0	0	0	1.5	1.5	ns
prot1852	243	0	2	0	0	1	2	3.6	1.8	ns
prot1853	275	2	1	2.4	2.4	2	1	0	1.2	ns
prot1854	648	1	3	0	6	4	2	3	6	ns
prot1855	172	1	0	6	1.5	1	4	1.5	1.5	sig
prot1856	283	3	2	3.6	9	2	1	0	3.6	ns
prot1857	159	0	2	1.2	2.4	1	2	3.6	0	ns
prot1858	372	1	1	3	6	4	4	3	0	ns
prot1859	174	3	2	1.5	3	3	8	9	9	sig
prot1860	182	2	0	1.8	3.6	6	6	21.6	5.4	sig
prot1861	251	2	2	2.4	2.4	2	2	9.6	2.4	sig
prot1862	1009	1	1	3	12	5	1	6	18	ns
prot1863	233	0	0	1.5	3	2	3	6	3	sig
prot1864	158	3	1	3.6	5.4	4	5	7.2	3.6	sig
prot1865	200	0	2	0	3.6	0	2	3.6	2.4	ns
prot1866	292	0	1	0	3	1	2	9	3	ns
prot1867	399	1	1	0	0	0	1	4.5	0	ns
prot1868	229	2	2	5.4	3.6	2	2	3.6	3.6	ns
prot1869	228	4	0	1.2	1.2	2	2	0	1.2	ns
prot1870	445	2	2	9	3	3	1	9	3	ns
prot1871	334	1	0	0	4.5	1	0	1.5	0	ns
prot1872	848	0	2	1.8	7.2	3	1	3.6	1.8	ns
prot1873	151	2	1	0	0	8	2	2.4	2.4	sig
prot1874	1410	2	2	3	0	0	0	3	3	ns
prot1875	164	1	2	4.5	1.5	2	0	3	3	ns
prot1876	114	2	3	1.8	5.4	0	4	3.6	1.8	ns
prot1877	262	0	1	1.2	0	2	1	1.2	2.4	ns
prot1878	174	1	0	3	3	1	1	0	6	ns
prot1879	987	1	1	0	1.5	0	0	1.5	1.5	ns
prot1880	170	3	0	0	5.4	2	1	3.6	3.6	ns
prot1881	399	2	2	2.4	1.2	2	2	1.2	6	ns
prot1882	504	2	0	0	3	0	3	3	3	ns
prot1883	359	0	0	1.5	0	0	0	4.5	6	ns
prot1884	85	2	0	0	1.8	3	3	5.4	5.4	sig
prot1885	186	3	2	2.4	0	0	2	2.4	0	ns
prot1886	231	0	0	3	3	0	0	3	0	ns
prot1887	161	2	2	1.5	1.5	4	2	6	4.5	sig
prot1888	296	4	1	0	1.8	0	2	1.8	1.8	ns
prot1889	362	1	2	4.8	3.6	4	4	2.4	4.8	sig
prot1890	492	2	3	3	3	2	0	3	3	ns
prot1891	240	1	0	0	1.5	4	1	1.5	3	sig
prot1892	587	0	0	1.8	3.6	3	2	3.6	3.6	ns
prot1893	523	1	0	1.2	3.6	0	0	1.2	0	ns
prot1894	979	0	1	0	0	0	1	6	0	ns
prot1895	2381	2	1	3	0	0	1	7.5	0	ns
prot1896	246	0	0	3.6	3.6	0	2	0	1.8	ns
prot1897	309	1	1	0	0	1	0	0	0	ns
prot1898	214	1	0	0	3	0	2	3	3	ns
prot1899	659	0	0	3	1.5	1	0	1.5	1.5	ns
prot1900	185	0	1	1.8	3.6	8	2	3.6	3.6	sig
prot1901	201	3	1	2.4	2.4	0	1	2.4	0	ns
prot1902	464	1	3	0	9	2	0	3	3	ns
prot1903	298	0	2	3	3	0	1	7.5	0	ns
prot1904	502	2	2	0	1.8	0	0	1.8	1.8	ns
prot1905	295	1	2	2.4	0	1	2	1.2	0	ns
prot1906	1921	0	0	3	0	0	2	12	6	ns
prot1907	900	1	0	0	0	1	1	0	1.5	ns
prot1908	1567	0	2	1.8	0	2	0	3.6	0	ns
prot1909	659	2	1	0	1.2	1	1	1.2	1.2	ns
prot1910	909	0	1	0	6	1	1	3	3	ns
prot1911	193	1	0	1.5	1.5	2	1	0	3	ns
prot1912	431	0	1	0	0	2	0	0	0	ns
prot1913	118	0	0	1.2	1.2	0	0	1.2	1.2	ns
prot1914	229	2	4	12	0	5	2	6	6	ns
prot1915	232	2	2	1.5	1.5	1	1	4.5	3	ns
prot1916	267	1	1	1.8	5.4	2	2	1.8	1.8	sig
prot1917	266	0	1	1.2	2.4	5	1	3.6	1.2	ns
prot1918	183	2	0	6	0	4	2	6	6	ns
prot1919	909	2	1	1.5	3	1	3	3	4.5	ns
prot1920	219	2	0	3.6	1.8	0	3	0	1.8	ns
prot1921	141	3	1	0	7.2	0	2	0	2.4	ns
prot1922	154	0	2	6	3	3	2	12	3	ns
prot1923	243	1	1	1.5	3	1	2	1.5	0	ns
prot1924	135	3	1	0	0	4	1	1.8	3.6	sig
prot1925	315	2	1	2.4	0	0	0	1.2	0	ns
prot1926	517	1	0	3	9	1	0	6	3	ns
prot1927	127	1	2	1.5	3	1	3	1.5	3	ns
prot1928	439	2	1	3.6	0	2	5	1.8	9	sig
prot1929	398	2	1	1.2	1.2	0	0	2.4	1.2	ns
prot1930	462	0	0	0	3	1	1	3	3	sig
prot1931	202	0	2	3	6	0	1	0	1.5	ns
prot1932	114	1	0	1.8	0	0	0	1.8	0	ns
prot1933	137	2	1	1.2	1.2	0	2	1.2	2.4	ns
prot1934	124	1	1	6	6	1	2	6	3	ns
prot1935	641	6	2	0	1.5	1	0	0	3	ns
prot1936	415	0	0	0	1.8	4	3	5.4	7.2	sig
prot1937	448	2	4	3.6	0	1	1	1.2	0	ns
prot1938	572	0	0	0	9	3	0	12	3	ns
prot1939	819	1	1	4.5	7.5	6	3	4.5	18	sig
prot1940	365	2	0	0	3.6	1	0	3.6	0	ns
prot1941	600	0	0	0	3.6	2	3	0	1.2	ns
prot1942	692	1	1	9	6	2	0	3	3	ns
prot1943	244	0	1	0	1.5	3	0	0	0	ns
prot1944	203	2	1	0	0	2	0	1.8	1.8	ns
prot1945	383	0	0	2.4	6	1	0	1.2	3.6	ns
prot1946	208	3	1	6	3	2	1	6	3	ns
prot1947	292	1	0	1.5	1.5	2	2	4.5	1.5	ns
prot1948	288	0	2	3.6	7.2	1	0	1.8	1.8	ns
prot1949	111	1	1	1.2	0	1	1	0	1.2	ns
prot1950	309	1	0	0	3	1	0	0	6	ns
prot1951	555	0	0	0	0	2	1	1.5	0	ns
prot1952	719	2	2	1.8	1.8	1	0	3.6	3.6	ns
prot1953	548	0	0	0	0	0	3	2.4	3.6	ns
prot1954	209	0	1	9	3	0	2	3	3	ns
prot1955	561	1	0	3	1.5	0	0	0	1.5	ns
prot1956	575	1	3	0	1.8	0	3	7.2	1.8	ns
prot1957	193	3	2	1.2	0	0	3	3.6	1.2	ns
prot1958	476	1	4	12	3	3	2	3	3	ns
prot1959	426	1	1	1.5	1.5	1	1	3	1.5	ns
prot1960	210	2	4	3.6	1.8	1	4	0	0	ns
prot1961	167	0	2	0	1.2	3	0	1.2	0	ns
prot1962	255	2	0	0	3	0	1	9	0	ns
prot1963	259	2	0	0	0	2	2	3	0	ns
prot1964	828	1	1	3.6	1.8	1	2	1.8	0	ns
prot1965	491	2	0	4.8	0	1	0	1.2	0	ns
prot1966	116	0	0	6	3	14	2	18	18	sig
prot1967	392	0	0	0	0	0	2	4.5	0	ns
prot1968	278	0	1	7.2	1.8	1	0	3.6	3.6	ns
prot1969	275	0	2	2.4	1.2	2	2	2.4	1.2	ns
prot1970	542	1	1	0	0	3	1	0	3	ns
prot1971	303	0	0	0	0	1	0	0	0	ns
prot1972	206	0	1	1.8	0	0	0	0	1.8	ns
prot1973	575	0	1	1.2	1.2	0	0	3.6	1.2	ns
prot1974	882	0	2	0	0	0	1	3	0	ns
prot1975	503	1	1	0	0	1	1	0	1.5	ns
prot1976	350	1	1	1.8	1.8	1	0	3.6	0	ns
prot1977	277	0	0	1.2	2.4	0	0	0	1.2	ns
prot1978	251	1	3	0	0	0	0	0	6	ns
prot1979	223	1	1	0	0	1	3	1.5	1.5	ns
prot1980	109	5	3	5.4	0	1	5	1.8	10.8	ns
prot1981	1093	2	3	0	4.8	1	2	1.2	4.8	sig
prot1982	123	2	1	9	3	2	4	12	12	sig
prot1983	160	1	2	6	3	0	0	0	4.5	ns
prot1984	160	1	0	1.8	0	2	1	1.8	0	ns
prot1985	433	0	1	2.4	3.6	2	2	1.2	0	ns
prot1986	214	1	3	0	6	0	4	3	0	ns
prot1987	114	2	3	3	0	2	2	3	1.5	ns
prot1988	178	1	3	0	1.8	0	4	1.8	0	ns
prot1989	248	4	2	0	3.6	1	0	1.2	0	ns
prot1990	49	0	1	9	6	1	4	3	9	ns
prot1991	86	0	1	1.5	4.5	4	2	9	4.5	sig
prot1992	335	2	0	3.6	1.8	4	1	7.2	3.6	sig
prot1993	171	0	1	1.2	3.6	2	1	2.4	1.2	ns
prot1994	214	0	1	0	6	3	0	0	3	ns
prot1995	108	1	0	3	4.5	0	1	1.5	1.5	ns
prot1996	115	2	0	0	0	1	3	0	7.2	ns
prot1997	96	1	1	0	1.2	2	3	2.4	0	ns
prot1998	82	1	3	3	6	0	3	0	0	ns
prot1999	365	2	1	1.5	1.5	0	0	1.5	0	ns
[truncated: 1,549 more rows]
