# Supplementary material for: Protein complex-based analysis is resistant to the obfuscating consequences of batch effects --- a case study in clinical proteomics
Source: BMC Genomics. 2017 Mar 14;18(Suppl 2):142. doi: 10.1186/s12864-017-3490-3 (PMC5374662; doi:10.1186/s12864-017-3490-3)
Supplement: Supplementary file 2 — Simulated data D2.2H. (ZIP 3730 kb) [file 12864_2017_3490_MOESM2_ESM.zip › D2.2.387.txt]

protLen	X0	X0.1	X0.2	X0.3	X1	X1.1	X1.2	X1.3	sig
prot1	1338	866	904	1838	1730	909	882	1758	1700	ns
prot2	2199	31	41	50.4	48	20	28	34.8	40.8	ns
prot3	1538	26	32	67.5	55.5	46	46	66	72	sig
prot4	2319	27	15	36	41.4	41	40	72	93.6	sig
prot5	1392	54	36	90	96	49	54	90	88	ns
prot6	1985	26	28	32.4	42	74	61	64.8	62.4	sig
prot7	1262	45	47	75	82.5	54	48	70.5	82.5	ns
prot8	3862	29	14	23.4	39.6	14	18	34.2	34.2	ns
prot9	1295	39	48	86	102	48	40	102	104	ns
prot10	4287	14	13	7.2	7.2	15	12	13.2	19.2	ns
prot11	1277	37	29	64.5	37.5	46	41	46.5	54	ns
prot12	3587	9	9	9	23.4	5	12	12.6	12.6	ns
prot13	774	69	81	150	150	94	62	138	136	ns
prot14	1960	4	5	9.6	2.4	5	9	7.2	6	ns
prot15	858	57	69	73.5	97.5	65	83	88.5	94.5	ns
prot16	693	86	64	106.2	142.2	107	72	174.6	149.4	sig
prot17	748	76	62	120	106	65	80	154	124	ns
prot18	875	45	43	56.4	51.6	72	58	84	88.8	sig
prot19	1755	14	15	18	13.5	12	13	13.5	22.5	ns
prot20	839	50	33	57.6	77.4	35	40	82.8	64.8	ns
prot21	857	34	27	74	44	30	29	56	48	ns
prot22	1248	23	36	32.4	37.2	25	25	34.8	32.4	ns
prot23	1308	14	20	22.5	33	17	26	24	34.5	ns
prot24	1260	17	11	21.6	28.8	9	12	32.4	34.2	ns
prot25	1487	8	12	14	18	4	10	8	18	ns
prot26	477	78	75	103.2	109.2	94	90	104.4	116.4	ns
prot27	1324	24	30	31.5	37.5	28	33	54	66	sig
prot28	997	12	19	34.2	27	44	26	46.8	43.2	sig
prot29	623	121	98	214	222	106	106	204	232	ns
prot30	657	104	100	136.8	132	270	282	370.8	388.8	sig
prot31	1735	13	14	19.5	18	15	5	19.5	24	ns
prot32	904	10	10	12.6	16.2	10	15	18	21.6	ns
prot33	446	194	206	398	398	191	191	376	374	ns
prot34	262	177	173	235.2	237.6	308	355	384	412.8	sig
prot35	682	96	90	148.5	141	113	108	169.5	145.5	ns
prot36	742	53	50	77.4	86.4	70	64	129.6	113.4	sig
prot37	630	38	30	66	78	50	47	78	68	ns
prot38	672	35	25	40.8	39.6	31	29	32.4	36	ns
prot39	1056	23	24	45	39	27	17	48	37.5	ns
prot40	1098	15	27	41.4	50.4	26	27	52.2	36	ns
prot41	1192	12	17	14	14	10	11	32	26	ns
prot42	1888	14	15	12	13.2	34	26	40.8	36	sig
prot43	500	177	153	246	291	314	340	411	507	sig
prot44	610	49	53	124.2	88.2	51	53	91.8	91.8	ns
prot45	543	34	36	64	92	28	30	58	50	ns
prot46	685	22	25	34.8	38.4	27	32	32.4	37.2	ns
prot47	546	28	31	25.5	39	72	87	121.5	139.5	sig
prot48	1311	13	15	19.8	34.2	17	10	34.2	16.2	ns
prot49	1047	12	13	16	24	13	12	28	22	ns
prot50	491	133	145	169.2	150	133	144	160.8	160.8	ns
prot51	654	87	85	108	129	73	79	136.5	99	ns
prot52	639	61	55	95.4	115.2	116	140	223.2	194.4	sig
prot53	740	51	59	122	94	60	56	74	112	ns
prot54	1143	17	27	10.8	26.4	16	18	30	16.8	ns
prot55	966	26	16	22.5	24	48	30	45	60	sig
prot56	1042	14	15	21.6	19.8	11	11	36	28.8	sig
prot57	2166	3	8	22	26	7	5	8	18	ns
prot58	443	33	29	39.6	31.2	25	27	33.6	43.2	ns
prot59	589	30	30	37.5	52.5	23	27	27	39	ns
prot60	740	19	18	36	45	30	15	45	30.6	ns
prot61	532	19	23	28	28	18	23	44	30	ns
prot62	740	9	17	12	9.6	13	6	18	6	ns
prot63	727	12	13	21	25.5	16	11	30	19.5	sig
prot64	1585	12	6	9	12.6	8	9	18	18	ns
prot65	479	219	239	440	488	240	232	428	460	ns
prot66	364	150	148	192	166.8	308	290	374.4	355.2	sig
prot67	433	157	147	235.5	217.5	456	456	607.5	769.5	sig
prot68	346	159	132	259.2	280.8	145	141	244.8	268.2	ns
prot69	545	93	104	204	184	270	309	480	510	sig
prot70	472	97	67	87.6	90	70	86	97.2	108	ns
prot71	478	61	56	63	82.5	52	49	67.5	85.5	ns
prot72	413	55	52	93.6	95.4	42	62	90	88.2	ns
prot73	496	43	37	86	88	35	48	64	78	ns
prot74	630	38	36	44.4	52.8	34	30	49.2	48	ns
prot75	544	20	34	36	46.5	63	96	153	121.5	sig
prot76	880	10	4	18	19.8	16	8	30.6	16.2	ns
prot77	684	14	13	16	10	6	15	24	16	ns
prot78	988	11	11	8.4	8.4	12	6	10.8	16.8	ns
prot79	430	77	64	111	87	68	81	81	90	ns
prot80	707	29	22	59.4	36	36	37	43.2	52.2	sig
prot81	418	28	27	38	50	34	33	50	58	ns
prot82	820	12	18	22.8	20.4	13	17	6	16.8	ns
prot83	1450	7	6	18	13.5	6	10	13.5	13.5	ns
prot84	500	74	65	129.6	151.2	60	91	126	126	ns
prot85	451	58	49	112	102	44	61	112	130	ns
prot86	757	23	22	34.8	33.6	30	25	37.2	40.8	ns
prot87	539	25	18	30	40.5	21	15	28.5	30	ns
prot88	455	15	18	32.4	30.6	19	14	25.2	25.2	ns
prot89	646	14	16	32	32	16	15	32	26	ns
prot90	533	9	6	9.6	18	16	11	13.2	27.6	sig
prot91	1101	7	4	6	9	4	6	10.5	7.5	ns
prot92	375	174	175	300.6	322.2	188	157	322.2	279	ns
prot93	477	126	113	234	220	202	178	460	428	sig
prot94	440	74	73	94.8	96	130	122	178.8	157.2	sig
prot95	445	88	65	82.5	91.5	59	79	108	109.5	ns
prot96	373	42	58	86.4	90	67	65	109.8	111.6	sig
prot97	606	27	37	62	64	32	37	48	58	ns
prot98	343	18	20	21.6	26.4	93	72	75.6	90	sig
prot99	403	21	17	36	21	34	31	57	51	sig
prot100	591	13	12	34.2	46.8	16	15	28.8	39.6	ns
prot101	641	18	17	18	34	16	5	30	24	ns
prot102	583	8	11	13.2	14.4	28	4	38.4	36	sig
prot103	544	11	16	18	15	16	12	25.5	25.5	ns
prot104	2137	3	9	14.4	18	11	3	16.2	7.2	ns
prot105	375	39	38	94	86	33	30	94	88	ns
prot106	454	32	44	44.4	42	37	36	54	37.2	ns
prot107	472	31	40	51	49.5	87	93	108	139.5	sig
prot108	517	31	32	64.8	52.2	28	28	77.4	45	ns
prot109	464	24	31	60	46	26	33	74	70	ns
prot110	637	14	16	34.8	22.8	15	16	21.6	16.8	ns
prot111	423	17	17	28.5	27	14	19	24	31.5	ns
prot112	414	12	13	19.8	19.8	42	33	43.2	140.4	sig
prot113	898	18	10	18	48	17	18	36	38	sig
prot114	498	14	7	13.2	13.2	11	9	19.2	19.2	ns
prot115	580	12	20	18	22.5	16	17	39	15	ns
prot116	448	3	19	18	23.4	14	9	23.4	7.2	ns
prot117	569	8	7	18	16	6	5	18	24	ns
prot118	1032	5	3	1.2	9.6	2	6	3.6	7.2	ns
prot119	357	116	96	127.5	144	97	109	126	138	ns
prot120	231	62	49	113.4	115.2	65	62	108	70.2	ns
prot121	372	47	43	108	114	48	60	114	82	ns
prot122	375	44	53	61.2	54	39	36	56.4	40.8	ns
prot123	507	35	45	64.5	66	33	41	66	49.5	ns
prot124	411	26	35	54	55.8	31	41	41.4	61.2	ns
prot125	374	25	23	38	44	24	21	54	40	ns
prot126	827	23	13	20.4	14.4	16	5	13.2	12	ns
prot127	774	8	8	24	12	18	16	21	15	ns
prot128	576	11	6	10.8	14.4	7	9	14.4	3.6	ns
prot129	413	9	16	36	20	13	11	18	20	ns
prot130	569	11	9	8.4	4.8	16	13	14.4	12	sig
prot131	590	6	9	10.5	22.5	9	14	9	12	ns
prot132	774	5	10	18	25.2	12	11	21.6	12.6	ns
prot133	1023	12	4	18	20	17	12	20	18	ns
prot134	803	7	8	2.4	7.2	8	12	7.2	2.4	sig
prot135	242	65	51	90	90	122	148	189	171	sig
prot136	439	54	54	113.4	113.4	54	53	88.2	106.2	ns
prot137	318	46	47	94	100	50	51	88	106	ns
prot138	278	64	52	49.2	68.4	45	46	66	56.4	ns
prot139	309	45	58	55.5	69	53	44	97.5	64.5	ns
prot140	568	40	31	64.8	64.8	44	38	57.6	68.4	ns
prot141	316	28	34	42	60	31	29	70	54	ns
prot142	283	36	30	43.2	30	23	32	32.4	36	ns
prot143	608	21	28	37.5	55.5	23	24	46.5	34.5	ns
prot144	673	20	20	39.6	36	17	27	34.2	43.2	ns
prot145	414	17	15	46	32	33	24	60	54	sig
prot146	707	4	11	28.8	18	28	16	18	27.6	ns
prot147	406	10	7	16.5	13.5	15	12	21	16.5	ns
prot148	510	12	15	21.6	25.2	22	22	61.2	39.6	sig
prot149	500	11	20	18	24	10	9	34	24	ns
prot150	350	10	9	13.2	12	7	11	15.6	10.8	ns
prot151	683	13	18	21	21	17	15	18	25.5	ns
prot152	569	8	11	18	25.2	8	10	9	21.6	ns
prot153	450	15	11	36	20	10	14	12	44	ns
prot154	399	9	15	19.2	15.6	6	13	14.4	9.6	sig
prot155	713	9	5	16.5	9	12	14	12	12	sig
prot156	564	11	8	14.4	19.8	8	9	9	14.4	ns
prot157	1149	5	3	12	10	12	5	16	20	ns
prot158	721	6	5	9.6	4.8	7	4	7.2	8.4	ns
prot159	260	199	189	282	306	201	185	309	291	ns
prot160	372	140	128	262.8	223.2	134	133	261	244.8	ns
prot161	297	90	94	176	174	91	81	198	154	ns
prot162	276	53	39	60	61.2	49	47	69.6	49.2	ns
prot163	480	27	29	48	51	30	44	39	48	ns
prot164	299	35	41	73.8	48.6	45	48	100.8	111.6	sig
prot165	317	22	40	48	62	99	105	132	138	sig
prot166	437	36	18	19.2	32.4	27	24	21.6	21.6	ns
prot167	537	15	19	34.5	34.5	27	17	19.5	37.5	ns
prot168	228	16	25	19.8	21.6	25	24	30.6	23.4	ns
prot169	289	22	13	58	34	26	14	34	46	ns
prot170	341	12	13	20.4	30	14	22	26.4	16.8	ns
prot171	445	16	17	22.5	22.5	25	12	22.5	24	ns
prot172	458	20	12	27	25.2	9	19	25.2	27	ns
prot173	450	15	9	28	28	17	13	30	20	ns
prot174	588	16	18	20.4	24	19	21	14.4	18	ns
prot175	761	10	15	16.5	18	13	13	12	24	ns
prot176	519	8	13	25.2	14.4	10	5	9	16.2	ns
prot177	1216	7	12	14	24	11	10	10	16	ns
prot178	605	13	13	10.8	16.8	16	6	9.6	7.2	ns
prot179	748	6	7	12	7.5	5	10	4.5	16.5	ns
prot180	460	8	9	14.4	7.2	5	10	16.2	19.8	ns
prot181	645	6	6	14	20	3	10	24	14	ns
prot182	528	12	5	10.8	9.6	3	6	14.4	9.6	ns
prot183	958	2	5	9	12	10	5	10.5	4.5	ns
prot184	4213	3	3	3.6	10.8	7	1	10.8	1.8	sig
prot185	1921	2	5	6	16	4	3	12	10	ns
prot186	333	144	121	168	153.6	143	138	170.4	163.2	ns
prot187	229	104	113	156	150	174	226	273	309	sig
prot188	413	41	39	91.8	86.4	45	37	75.6	72	ns
prot189	437	40	44	78	94	44	33	66	90	ns
prot190	459	36	33	37.2	37.2	28	24	30	38.4	ns
prot191	170	34	36	49.5	69	26	40	33	45	ns
prot192	200	49	39	81	64.8	44	40	70.2	50.4	ns
prot193	396	29	27	50	66	29	29	56	64	ns
prot194	219	18	28	19.2	13.2	19	12	24	31.2	ns
prot195	509	29	26	31.5	34.5	14	20	37.5	27	ns
prot196	255	22	33	37.8	28.8	27	15	16.2	48.6	ns
prot197	343	12	17	18	44	9	16	32	42	ns
prot198	453	20	19	15.6	22.8	14	14	14.4	25.2	ns
prot199	418	13	16	19.5	19.5	18	14	21	27	ns
prot200	506	13	11	30.6	25.2	6	16	25.2	21.6	ns
prot201	545	14	13	26	30	16	5	32	24	ns
prot202	406	10	9	9.6	19.2	10	10	14.4	12	ns
prot203	586	17	12	15	18	14	10	28.5	12	ns
prot204	570	9	5	9	12.6	10	10	16.2	21.6	ns
prot205	868	12	10	22	18	9	11	16	18	ns
prot206	508	12	9	7.2	9.6	7	3	9.6	9.6	ns
prot207	715	11	11	7.5	10.5	8	5	9	13.5	ns
prot208	622	8	9	19.8	14.4	9	7	25.2	12.6	ns
prot209	463	6	7	12	12	4	2	14	16	ns
prot210	756	9	8	8.4	2.4	9	11	9.6	4.8	ns
prot211	520	5	10	9	6	8	6	18	9	ns
prot212	858	0	6	5.4	10.8	3	4	5.4	5.4	ns
prot213	463	4	5	12	4	5	1	6	8	ns
prot214	248	80	72	82.8	94.8	96	90	86.4	108	ns
prot215	386	61	64	91.5	67.5	61	65	84	97.5	ns
prot216	252	52	50	82.8	68.4	42	63	75.6	59.4	ns
prot217	271	44	38	82	118	159	138	270	276	sig
prot218	367	47	35	37.2	46.8	36	41	64.8	48	ns
prot219	335	44	45	54	61.5	51	53	70.5	64.5	ns
prot220	600	36	34	75.6	66.6	33	29	59.4	50.4	ns
prot221	232	39	45	90	70	33	47	82	84	ns
prot222	273	35	32	43.2	43.2	114	117	183.6	126	sig
prot223	243	29	26	49.5	45	37	31	54	61.5	sig
prot224	223	23	30	36	63	27	26	37.8	48.6	ns
prot225	250	27	20	52	50	28	32	66	70	ns
prot226	223	24	27	39.6	32.4	38	37	33.6	28.8	ns
prot227	289	23	24	34.5	31.5	24	16	37.5	43.5	ns
prot228	378	24	23	37.8	50.4	29	19	41.4	41.4	ns
prot229	410	22	24	40	44	23	29	52	40	sig
prot230	389	20	23	28.8	22.8	19	15	21.6	25.2	ns
prot231	610	27	14	24	28.5	18	16	25.5	27	ns
prot232	243	14	9	21.6	23.4	12	14	37.8	16.2	ns
prot233	397	14	8	18	38	14	13	16	30	ns
prot234	229	9	10	8.4	13.2	12	6	15.6	12	ns
prot235	321	10	10	12	19.5	42	33	40.5	49.5	sig
prot236	447	15	6	21.6	21.6	10	12	16.2	21.6	ns
prot237	272	8	6	18	26	10	11	20	26	ns
prot238	645	17	8	13.2	14.4	11	13	14.4	8.4	ns
prot239	709	7	5	10.5	4.5	8	10	7.5	4.5	ns
prot240	513	9	10	19.8	12.6	12	10	16.2	18	ns
prot241	314	10	5	12	18	7	7	12	28	ns
prot242	388	6	6	6	7.2	11	8	4.8	8.4	ns
prot243	956	1	2	9	3	1	3	3	4.5	ns
prot244	128	219	210	441	430.2	239	237	406.8	457.2	ns
prot245	197	72	74	138	156	71	72	162	120	ns
prot246	334	65	66	70.8	96	70	64	79.2	84	ns
prot247	175	40	41	69	82.5	27	44	84	55.5	ns
prot248	162	68	63	106.2	113.4	58	67	117	102.6	ns
prot249	305	26	23	64	86	28	35	62	78	ns
prot250	312	47	33	50.4	61.2	42	39	57.6	57.6	ns
prot251	300	39	47	49.5	67.5	37	32	51	57	ns
prot252	127	29	32	55.8	61.2	39	37	77.4	48.6	ns
prot253	191	38	27	64	58	41	46	78	84	ns
prot254	211	24	30	45.6	43.2	35	31	42	49.2	ns
prot255	199	32	33	46.5	58.5	37	39	57	42	ns
prot256	266	31	29	54	59.4	35	35	86.4	95.4	sig
prot257	322	30	24	40	34	30	26	62	54	ns
prot258	313	23	30	33.6	27.6	32	26	36	33.6	ns
prot259	286	25	20	36	30	21	16	31.5	21	ns
prot260	265	11	19	25.2	21.6	11	16	10.8	25.2	ns
prot261	466	17	22	38	40	16	24	26	30	ns
prot262	455	18	11	16.8	14.4	23	10	18	24	ns
prot263	185	20	22	34.5	46.5	25	30	37.5	30	sig
prot264	209	13	20	23.4	25.2	19	6	27	34.2	ns
prot265	433	17	8	16	30	13	12	28	38	ns
prot266	247	13	14	27.6	15.6	42	48	50.4	57.6	sig
prot267	331	11	18	21	16.5	13	16	25.5	27	ns
prot268	452	8	13	32.4	30.6	16	12	16.2	12.6	ns
prot269	348	13	11	32	20	15	10	16	24	ns
prot270	533	8	9	16.8	13.2	12	3	13.2	14.4	ns
prot271	342	16	14	12	7.5	8	10	13.5	24	ns
prot272	229	12	9	9	19.8	10	12	14.4	23.4	ns
prot273	581	8	9	24	26	11	8	30	28	ns
prot274	389	14	14	7.2	14.4	5	9	14.4	10.8	ns
prot275	368	9	5	7.5	16.5	7	6	9	4.5	ns
prot276	350	7	13	16.2	10.8	13	11	10.8	14.4	ns
prot277	502	4	9	6	16	24	21	78	54	sig
prot278	588	5	5	9.6	6	20	8	26.4	16.8	sig
prot279	404	4	8	10.5	10.5	8	8	4.5	13.5	ns
prot280	281	6	10	9	18	7	2	5.4	14.4	ns
prot281	475	4	4	26	18	3	7	8	6	ns
prot282	264	7	3	4.8	2.4	3	7	6	4.8	ns
prot283	428	9	6	10.5	9	10	7	10.5	13.5	ns
prot284	605	4	8	10.8	3.6	11	5	14.4	9	ns
prot285	546	4	6	8	14	8	15	10	10	ns
prot286	393	6	4	8.4	6	4	5	10.8	10.8	ns
prot287	651	7	4	7.5	1.5	3	4	9	1.5	ns
prot288	386	7	3	12.6	5.4	4	8	16.2	19.8	ns
prot289	127	189	232	386	374	197	210	384	386	ns
prot290	307	134	135	165.6	172.8	171	140	177.6	170.4	ns
prot291	151	65	68	96	100.5	69	66	103.5	109.5	ns
prot292	246	44	37	48.6	84.6	38	30	41.4	55.8	ns
prot293	201	40	33	62	56	27	41	72	70	ns
prot294	295	37	25	32.4	38.4	54	48	61.2	67.2	sig
prot295	377	38	25	37.5	40.5	38	35	57	46.5	sig
prot296	232	25	22	46.8	43.2	28	27	34.2	46.8	ns
prot297	333	19	23	50	32	17	29	42	36	ns
prot298	276	16	23	27.6	39.6	31	27	21.6	24	ns
prot299	225	22	22	48	33	21	30	37.5	33	ns
prot300	152	20	30	34.2	45	12	34	37.8	30.6	ns
prot301	268	29	24	30	42	12	20	46	38	ns
prot302	261	20	20	18	26.4	23	33	14.4	31.2	ns
prot303	234	18	25	24	34.5	34	38	37.5	48	sig
prot304	203	27	18	34.2	48.6	18	16	23.4	28.8	ns
prot305	277	21	15	24	42	17	20	34	30	ns
prot306	224	14	15	20.4	13.2	23	19	15.6	20.4	ns
prot307	260	17	13	31.5	34.5	16	19	34.5	34.5	ns
prot308	278	19	18	37.8	27	42	42	75.6	50.4	sig
prot309	420	13	12	28	20	17	23	28	24	ns
prot310	424	19	15	15.6	21.6	18	26	28.8	38.4	sig
prot311	219	15	11	18	19.5	45	45	85.5	81	sig
prot312	277	16	5	18	23.4	9	8	27	25.2	ns
prot313	279	10	7	14	16	3	5	26	24	ns
prot314	558	11	8	16.8	18	10	19	20.4	19.2	ns
prot315	822	11	11	27	15	14	15	18	10.5	ns
prot316	423	12	8	18	19.8	11	10	16.2	21.6	ns
prot317	301	5	6	24	14	9	8	22	12	ns
prot318	477	6	20	4.8	12	8	12	10.8	18	ns
prot319	354	7	7	10.5	18	30	30	24	24	sig
prot320	538	6	15	12.6	12.6	10	5	21.6	7.2	ns
prot321	330	8	6	14	12	20	27	18	32	sig
prot322	345	8	5	8.4	13.2	8	6	12	7.2	ns
prot323	290	4	10	10.5	10.5	33	9	18	27	sig
prot324	587	11	8	16.2	10.8	8	8	14.4	9	ns
prot325	416	7	10	14	10	8	11	14	18	ns
prot326	806	7	5	6	8.4	16	10	8.4	8.4	ns
prot327	243	7	3	6	13.5	5	7	18	12	ns
prot328	674	10	8	18	19.8	11	2	9	12.6	ns
prot329	297	8	9	18	18	5	10	14	12	sig
prot330	558	3	2	10.8	6	15	6	8.4	8.4	ns
prot331	340	3	5	4.5	12	7	7	6	10.5	sig
prot332	546	11	6	12.6	14.4	9	6	18	10.8	ns
prot333	193	5	8	12	10	6	3	8	10	ns
prot334	641	3	4	8.4	4.8	3	6	4.8	9.6	ns
prot335	452	7	4	4.5	4.5	6	6	12	9	ns
prot336	481	5	2	9	16.2	12	8	14.4	25.2	sig
prot337	355	7	3	6	2	5	7	10	10	ns
prot338	530	6	7	4.8	7.2	5	2	4.8	8.4	sig
prot339	374	1	2	4.5	6	3	6	10.5	1.5	ns
prot340	253	7	1	7.2	7.2	7	10	5.4	19.8	ns
prot341	442	7	1	4	16	20	8	4	24	sig
prot342	861	6	3	8.4	7.2	1	3	3.6	10.8	ns
prot343	413	6	2	6	7.5	6	3	1.5	6	ns
prot344	648	2	4	1.8	14.4	1	3	5.4	1.8	ns
prot345	719	4	4	6	4	3	6	10	6	ns
prot346	786	3	3	7.2	8.4	5	8	6	6	ns
prot347	596	10	7	7.5	6	5	13	16.5	10.5	sig
prot348	777	3	4	7.2	3.6	10	6	10.8	18	sig
prot349	798	5	2	6	6	3	5	12	8	ns
prot350	141	245	241	249.6	280.8	219	234	273.6	264	ns
prot351	221	173	140	202.5	223.5	138	142	228	229.5	ns
prot352	283	84	70	129.6	127.8	64	50	100.8	144	ns
prot353	246	61	52	126	102	64	57	138	110	ns
prot354	212	44	39	54	45.6	37	39	46.8	43.2	ns
prot355	219	45	47	58.5	69	46	35	73.5	55.5	sig
prot356	448	29	46	72	64.8	34	41	61.2	79.2	ns
prot357	351	31	36	96	70	32	38	66	80	ns
prot358	161	31	30	34.8	39.6	33	26	34.8	48	ns
prot359	178	29	31	43.5	42	32	28	48	28.5	ns
prot360	178	18	20	36	32.4	24	24	37.8	32.4	ns
prot361	250	20	26	44	34	42	44	36	64	sig
prot362	238	21	23	28.8	24	25	19	26.4	33.6	ns
prot363	261	27	17	30	28.5	21	22	25.5	31.5	ns
prot364	194	27	21	21.6	36	26	14	39.6	25.2	ns
prot365	234	20	21	70	44	25	24	38	36	ns
prot366	337	14	15	24	26.4	23	22	20.4	19.2	ns
prot367	296	15	13	33	21	16	11	24	25.5	ns
prot368	248	18	8	27	19.8	36	22	39.6	61.2	sig
prot369	311	13	10	42	16	27	12	16	36	ns
prot370	224	14	15	14.4	8.4	18	10	15.6	19.2	ns
prot371	279	20	18	28.5	27	17	10	27	12	ns
prot372	471	16	11	30.6	36	19	16	25.2	21.6	ns
prot373	218	5	9	14	16	8	7	18	20	ns
prot374	249	15	13	27.6	22.8	16	9	7.2	13.2	ns
prot375	312	20	15	28.5	15	19	16	27	18	ns
prot376	402	18	12	27	27	17	19	18	14.4	ns
prot377	196	12	14	30	24	11	12	24	24	ns
prot378	285	19	12	24	20.4	11	16	19.2	12	ns
prot379	292	6	11	15	24	16	23	46.5	40.5	sig
prot380	227	9	12	21.6	39.6	13	9	18	18	ns
prot381	322	10	7	20	30	7	4	14	20	ns
prot382	449	13	13	15.6	25.2	15	3	14.4	16.8	ns
prot383	373	11	12	19.5	18	5	12	21	12	ns
prot384	239	5	12	7.2	19.8	8	9	16.2	23.4	ns
prot385	235	11	8	8	22	5	9	16	16	ns
prot386	267	13	12	13.2	13.2	11	9	16.8	12	ns
prot387	262	8	3	13.5	12	7	7	18	10.5	ns
prot388	241	9	7	16.2	12.6	3	10	12.6	18	ns
prot389	315	7	6	16	10	3	10	26	4	ns
prot390	997	10	7	4.8	9.6	8	6	3.6	6	ns
prot391	392	6	7	7.5	7.5	4	2	6	10.5	sig
prot392	558	5	4	14.4	12.6	8	5	19.8	10.8	ns
prot393	468	8	7	12	10	9	8	12	8	ns
prot394	253	7	8	8.4	9.6	6	12	9.6	8.4	ns
prot395	248	3	2	6	7.5	4	6	15	9	ns
prot396	527	6	6	12.6	19.8	5	9	9	7.2	ns
prot397	432	6	6	12	8	6	6	4	10	ns
prot398	455	8	8	7.2	6	7	8	8.4	4.8	sig
prot399	529	4	4	4.5	13.5	4	1	4.5	3	ns
prot400	375	7	7	14.4	12.6	8	7	10.8	14.4	sig
prot401	287	6	5	10	10	2	10	14	20	sig
prot402	332	4	7	4.8	7.2	10	11	8.4	2.4	sig
prot403	541	8	3	6	6	5	5	12	1.5	ns
prot404	280	4	9	12.6	16.2	10	7	9	9	sig
prot405	458	7	5	12	18	5	5	18	0	ns
prot406	291	4	4	3.6	4.8	6	4	7.2	7.2	ns
prot407	548	5	5	12	10.5	5	5	10.5	13.5	ns
prot408	292	4	2	0	5.4	2	5	0	10.8	ns
prot409	559	3	2	10	6	1	2	4	12	ns
prot410	859	5	2	3.6	10.8	2	6	7.2	1.2	sig
prot411	484	4	5	9	12	4	4	6	4.5	ns
prot412	117	162	150	298.8	255.6	152	136	261	216	ns
prot413	182	127	112	250	248	130	128	248	284	ns
prot414	226	110	105	104.4	106.8	99	102	151.2	127.2	ns
prot415	179	73	71	97.5	103.5	59	63	85.5	120	ns
prot416	129	62	58	93.6	81	61	72	120.6	109.8	ns
prot417	222	56	48	114	112	50	36	94	88	ns
prot418	353	38	39	57.6	49.2	37	36	66	48	ns
prot419	157	40	36	78	70.5	44	38	51	49.5	ns
prot420	376	36	27	46.8	41.4	28	35	43.2	46.8	ns
prot421	429	26	29	60	58	32	23	66	68	ns
prot422	182	24	35	24	21.6	25	21	26.4	24	ns
prot423	187	25	17	54	22.5	24	22	30	31.5	ns
prot424	206	20	22	23.4	46.8	23	23	39.6	37.8	ns
prot425	319	20	26	42	52	20	20	36	58	ns
prot426	533	17	26	22.8	25.2	21	30	24	22.8	ns
prot427	182	23	22	25.5	39	19	18	33	28.5	ns
prot428	260	15	21	34.2	23.4	24	21	27	41.4	ns
prot429	181	14	12	46	26	20	13	36	40	ns
prot430	246	12	5	24	18	15	17	16.8	18	ns
prot431	156	17	11	18	18	12	22	31.5	24	ns
prot432	213	14	22	25.2	32.4	33	36	32.4	39.6	sig
prot433	295	11	11	20	10	13	7	10	18	ns
prot434	610	8	10	14.4	18	17	17	8.4	6	ns
prot435	152	12	9	18	15	15	11	19.5	31.5	ns
prot436	470	8	9	30.6	27	33	45	64.8	64.8	sig
prot437	278	10	16	18	22	15	11	26	14	ns
prot438	250	19	13	10.8	16.8	9	14	15.6	13.2	ns
prot439	265	12	15	19.5	18	32	27	21	21	sig
prot440	327	9	6	36	21.6	16	10	32.4	32.4	sig
prot441	577	6	13	30	20	11	7	28	20	ns
prot442	236	6	10	14.4	8.4	8	8	9.6	15.6	ns
prot443	347	8	15	22.5	19.5	16	16	10.5	13.5	ns
prot444	177	13	6	16.2	23.4	9	4	25.2	21.6	ns
prot445	261	12	7	12	16	11	14	16	22	ns
prot446	357	8	5	8.4	3.6	9	6	12	14.4	ns
prot447	379	11	16	15	10.5	21	9	18	10.5	ns
prot448	172	16	15	9	18	11	11	19.8	28.8	sig
prot449	161	11	4	8	22	12	5	26	16	ns
prot450	466	8	10	4.8	9.6	6	11	10.8	6	ns
prot451	165	7	8	12	13.5	8	9	6	13.5	ns
prot452	245	1	9	10.8	14.4	6	6	7.2	12.6	ns
prot453	222	8	7	14	14	10	10	22	16	ns
prot454	428	4	7	8.4	10.8	7	3	6	10.8	ns
prot455	227	6	7	6	12	4	8	15	22.5	sig
prot456	420	7	9	18	14.4	6	6	7.2	12.6	ns
prot457	171	9	6	10	24	7	8	20	22	ns
prot458	307	10	6	15.6	13.2	12	6	6	8.4	ns
prot459	230	9	6	13.5	6	9	7	6	15	ns
prot460	343	6	7	0	19.8	24	15	27	27	sig
prot461	441	6	7	12	16	6	11	6	14	ns
prot462	415	2	9	3.6	4.8	9	11	9.6	4.8	ns
prot463	270	5	7	13.5	16.5	2	6	9	6	ns
prot464	711	9	6	9	7.2	6	2	12.6	12.6	ns
prot465	321	9	5	10	16	6	5	12	10	ns
prot466	238	7	5	6	10.8	6	4	12	8.4	ns
prot467	320	7	5	7.5	15	8	7	6	10.5	ns
prot468	274	7	5	12.6	14.4	3	8	9	10.8	ns
prot469	364	6	4	12	20	7	11	18	10	ns
prot470	361	7	6	0	8.4	12	12	14.4	14.4	sig
prot471	262	4	5	7.5	13.5	6	8	13.5	13.5	sig
prot472	513	4	5	5.4	7.2	9	3	9	16.2	ns
prot473	569	4	7	10	8	6	8	10	6	ns
prot474	387	3	2	2.4	6	4	4	3.6	3.6	ns
prot475	447	9	5	4.5	6	5	3	0	12	ns
prot476	378	0	7	5.4	3.6	2	4	10.8	10.8	sig
prot477	251	6	7	8	10	3	9	10	8	ns
prot478	468	2	4	1.2	4.8	5	5	3.6	6	ns
prot479	544	4	3	7.5	6	4	2	4.5	3	ns
prot480	244	3	4	12.6	5.4	5	5	0	3.6	ns
prot481	327	5	6	4	2	8	8	8	12	sig
prot482	494	5	3	2.4	3.6	2	4	7.2	1.2	ns
prot483	192	198	165	244.5	255	166	140	294	264	ns
prot484	243	137	103	243	225	128	132	246.6	228.6	ns
prot485	149	45	46	110	90	44	55	110	64	ns
prot486	236	44	35	58.8	49.2	72	79	75.6	78	sig
prot487	134	36	32	72	54	34	41	67.5	42	ns
prot488	103	37	33	59.4	57.6	28	37	59.4	81	ns
prot489	103	40	41	50	86	39	33	54	66	ns
prot490	103	36	31	46.8	56.4	29	43	39.6	40.8	ns
prot491	271	43	33	61.5	45	30	29	37.5	46.5	ns
prot492	257	15	23	39.6	32.4	26	25	52.2	57.6	ns
prot493	174	17	15	28	28	21	25	36	24	ns
prot494	165	28	29	26.4	40.8	23	19	28.8	40.8	ns
prot495	251	14	17	12	30	34	32	33	30	sig
prot496	265	14	16	36	32.4	23	26	54	48.6	ns
prot497	193	21	26	56	48	26	48	60	72	sig
prot498	137	33	13	20.4	24	25	26	27.6	31.2	ns
prot499	149	21	21	28.5	36	17	26	36	33	sig
prot500	291	14	12	36	45	78	51	118.8	113.4	sig
prot501	227	30	18	40	28	12	15	24	36	ns
prot502	198	12	19	13.2	14.4	10	18	22.8	20.4	ns
prot503	194	12	27	28.5	18	60	57	81	85.5	sig
prot504	234	20	21	34.2	27	16	14	36	48.6	ns
prot505	247	11	12	32	14	18	14	28	30	ns
prot506	145	18	17	19.2	25.2	20	22	18	19.2	ns
prot507	141	20	11	27	22.5	7	15	18	28.5	ns
prot508	187	14	16	32.4	21.6	16	11	25.2	21.6	ns
prot509	165	15	20	32	38	11	12	16	36	ns
prot510	166	14	13	10.8	28.8	20	20	15.6	27.6	ns
prot511	225	7	15	28.5	25.5	13	9	24	30	ns
prot512	239	15	8	14.4	23.4	19	13	16.2	14.4	ns
prot513	275	16	11	26	26	17	10	20	30	ns
prot514	206	7	17	19.2	13.2	11	16	16.8	21.6	ns
prot515	322	10	15	16.5	24	11	13	16.5	15	ns
prot516	178	14	16	43.2	23.4	14	19	21.6	21.6	ns
prot517	227	19	7	28	30	14	7	26	16	ns
prot518	237	12	16	20.4	13.2	13	10	21.6	12	sig
prot519	254	15	8	13.5	31.5	6	13	19.5	18	ns
prot520	208	13	17	14.4	19.8	4	15	27	32.4	ns
prot521	153	10	17	16	18	16	18	18	12	ns
prot522	244	11	16	21.6	14.4	14	13	16.8	13.2	ns
prot523	287	11	8	22.5	15	9	10	18	12	ns
prot524	206	11	10	19.8	16.2	11	11	19.8	25.2	ns
prot525	244	8	13	18	34	6	6	32	8	ns
prot526	383	10	12	16.8	8.4	8	3	10.8	14.4	ns
prot527	184	11	7	10.5	19.5	9	12	15	18	ns
prot528	377	7	11	25.2	12.6	18	24	59.4	32.4	sig
prot529	355	9	5	22	14	22	18	44	16	sig
prot530	129	7	6	12	10.8	6	6	14.4	13.2	ns
prot531	162	4	7	18	10.5	7	8	16.5	7.5	ns
prot532	184	4	8	12.6	7.2	12	9	59.4	43.2	sig
prot533	347	8	9	10	18	8	10	14	20	ns
prot534	203	9	6	4.8	9.6	9	4	7.2	7.2	ns
prot535	1930	1	13	4.5	9	4	9	6	13.5	ns
prot536	316	6	7	14.4	16.2	7	13	18	14.4	ns
prot537	198	8	12	22	12	11	8	24	14	sig
prot538	250	6	4	6	8.4	9	5	4.8	4.8	ns
prot539	265	11	9	13.5	10.5	12	8	15	16.5	ns
prot540	469	6	6	14.4	27	10	7	14.4	19.8	sig
prot541	563	8	11	8	18	5	6	12	12	ns
prot542	290	8	6	7.2	10.8	10	8	9.6	7.2	ns
prot543	338	8	5	6	22.5	3	4	12	6	ns
prot544	449	5	8	7.2	10.8	2	4	7.2	10.8	ns
prot545	273	5	10	14	12	3	7	14	8	ns
prot546	412	6	9	6	10.8	3	10	2.4	7.2	ns
prot547	170	9	5	12	7.5	1	5	12	3	ns
prot548	478	7	9	14.4	10.8	7	6	5.4	16.2	ns
prot549	302	3	8	10	10	5	6	14	4	ns
prot550	167	4	7	0	4.8	4	11	3.6	9.6	ns
prot551	151	8	7	10.5	10.5	5	14	9	10.5	ns
prot552	816	1	5	10.8	5.4	3	3	9	12.6	ns
prot553	279	2	2	8	14	3	5	10	8	ns
prot554	320	7	4	10.8	6	9	3	7.2	3.6	ns
prot555	351	1	2	9	13.5	6	8	9	6	ns
prot556	242	3	6	5.4	3.6	7	2	0	5.4	ns
prot557	276	3	0	10	6	5	4	14	18	ns
prot558	565	4	4	16.8	9.6	20	13	10.8	10.8	sig
prot559	356	2	4	9	3	5	1	6	3	ns
prot560	162	1	4	5.4	3.6	2	5	5.4	3.6	ns
prot561	155	6	9	10	8	4	6	16	16	sig
prot562	484	3	3	6	6	3	0	7.2	7.2	ns
prot563	462	3	5	4.5	6	3	6	1.5	1.5	ns
prot564	989	6	4	5.4	5.4	5	1	9	7.2	ns
prot565	353	7	2	8	4	5	4	6	8	ns
prot566	382	6	6	7.2	9.6	18	15	25.2	25.2	sig
prot567	1092	5	7	7.5	4.5	5	4	7.5	6	ns
prot568	158	2	7	9	10.8	4	0	7.2	5.4	ns
prot569	829	2	1	10	6	2	5	10	8	sig
prot570	600	5	1	7.2	3.6	2	4	2.4	2.4	ns
prot571	743	7	2	7.5	4.5	2	6	1.5	4.5	ns
prot572	271	3	1	9	1.8	0	0	10.8	9	ns
prot573	774	3	7	6	10	4	9	10	10	sig
prot574	617	0	2	2.4	0	0	0	2.4	0	ns
prot575	120	174	154	249	261	178	167	255	256.5	ns
prot576	257	136	162	221.4	244.8	154	162	255.6	226.8	ns
prot577	138	141	123	352	240	109	138	290	310	ns
prot578	126	80	75	80.4	97.2	84	93	115.2	110.4	ns
prot579	126	97	81	141	141	87	79	130.5	118.5	ns
prot580	126	98	75	156.6	135	149	151	239.4	268.2	sig
prot581	126	98	95	198	178	243	276	492	498	sig
prot582	126	79	79	87.6	98.4	88	101	96	106.8	ns
prot583	126	86	77	129	112.5	86	83	162	156	sig
prot584	126	83	71	136.8	154.8	94	78	118.8	169.2	ns
prot585	433	86	80	174	174	86	93	186	180	ns
prot586	258	33	35	51.6	38.4	37	36	33.6	40.8	ns
prot587	219	32	34	36	45	37	31	51	42	ns
prot588	274	32	28	61.2	39.6	21	36	66.6	39.6	ns
prot589	211	30	26	56	52	33	18	52	32	ns
prot590	203	24	14	20.4	27.6	30	26	30	31.2	ns
prot591	210	29	37	31.5	39	31	31	36	34.5	ns
prot592	190	26	17	57.6	36	24	29	43.2	36	sig
prot593	164	13	16	42	42	18	22	34	46	ns
prot594	159	23	23	20.4	19.2	18	18	25.2	28.8	ns
prot595	171	18	25	27	36	20	21	33	27	ns
prot596	153	18	26	37.8	46.8	23	21	30.6	32.4	ns
prot597	176	17	20	52	22	18	20	48	20	ns
prot598	192	18	19	20.4	15.6	18	14	20.4	26.4	ns
prot599	352	17	19	10.5	27	21	13	22.5	24	ns
prot600	146	20	18	34.2	50.4	14	20	32.4	45	ns
prot601	323	23	15	16	18	16	15	24	20	ns
prot602	258	18	17	24	18	15	19	26.4	24	ns
prot603	152	15	13	15	24	18	9	25.5	13.5	ns
prot604	76	12	17	45	16.2	17	17	28.8	30.6	ns
prot605	128	20	11	38	38	16	10	34	40	ns
prot606	187	14	25	27.6	19.2	18	21	27.6	26.4	ns
prot607	160	13	10	18	27	18	19	21	27	ns
prot608	315	18	24	23.4	28.8	21	16	48.6	25.2	ns
prot609	129	10	11	20	18	12	8	22	16	ns
prot610	185	20	17	13.2	20.4	10	14	14.4	15.6	ns
prot611	146	11	16	13.5	28.5	27	39	40.5	67.5	sig
prot612	241	15	13	19.8	28.8	12	14	25.2	18	ns
prot613	222	14	11	34	28	9	18	30	18	ns
prot614	205	8	10	7.2	9.6	13	12	8.4	12	ns
prot615	240	15	10	13.5	16.5	11	3	9	21	ns
prot616	99	13	8	14.4	23.4	16	14	41.4	45	sig
prot617	643	16	7	16	8	5	10	26	26	ns
prot618	239	9	5	20.4	15.6	8	12	9.6	13.2	ns
prot619	383	21	14	25.5	16.5	11	19	10.5	25.5	ns
prot620	247	6	12	25.2	14.4	3	7	19.8	14.4	ns
prot621	189	12	14	26	22	5	4	26	22	ns
prot622	171	11	7	16.8	10.8	9	11	15.6	16.8	ns
prot623	326	6	12	13.5	10.5	3	10	13.5	13.5	ns
prot624	231	6	11	18	27	13	6	25.2	16.2	ns
prot625	153	2	10	28	12	12	8	28	14	ns
prot626	268	8	10	12	15.6	14	14	19.2	12	sig
prot627	204	3	9	16.5	9	7	4	13.5	15	ns
prot628	191	10	16	30.6	34.2	11	10	12.6	19.8	ns
prot629	114	10	8	26	22	5	5	20	18	ns
prot630	419	17	9	8.4	9.6	14	11	6	9.6	ns
prot631	141	9	8	7.5	16.5	12	9	16.5	12	ns
prot632	128	9	7	21.6	12.6	8	8	18	19.8	ns
prot633	164	4	3	20	18	9	7	10	24	ns
prot634	274	6	6	12	10.8	11	9	13.2	9.6	ns
prot635	188	13	9	18	10.5	11	9	13.5	9	ns
prot636	372	17	10	9	18	3	6	9	12.6	ns
prot637	365	10	6	22	28	9	13	18	22	ns
prot638	145	9	9	10.8	12	7	8	7.2	10.8	ns
prot639	159	5	6	12	13.5	13	8	12	16.5	ns
prot640	379	10	10	27	12.6	34	24	28.8	28.8	sig
prot641	190	6	7	24	16	14	18	40	28	sig
prot642	194	6	11	10.8	12	16	16	8.4	16.8	sig
prot643	178	9	7	6	10.5	9	5	16.5	12	ns
prot644	181	8	4	9	12.6	20	11	14.4	9	ns
prot645	321	7	11	10	26	9	6	34	20	ns
prot646	192	4	7	6	9.6	7	4	4.8	13.2	ns
prot647	352	4	5	18	12	5	10	10.5	9	ns
prot648	118	6	7	18	23.4	9	10	9	18	ns
prot649	410	6	7	8	20	6	8	8	12	ns
prot650	403	6	4	8.4	9.6	10	6	6	7.2	ns
prot651	199	5	10	10.5	7.5	5	11	10.5	6	sig
prot652	457	7	6	16.2	12.6	8	6	9	5.4	ns
prot653	221	6	7	14	18	6	8	12	12	ns
prot654	216	5	10	9.6	7.2	4	5	7.2	13.2	ns
prot655	217	6	12	13.5	10.5	6	7	15	6	ns
prot656	172	4	9	9	3.6	7	3	7.2	12.6	ns
prot657	268	4	6	16	12	4	6	14	10	ns
prot658	583	6	3	10.8	12	8	8	8.4	7.2	ns
prot659	229	4	10	6	15	9	10	10.5	7.5	ns
prot660	177	13	4	9	5.4	10	6	12.6	18	ns
prot661	142	5	5	14	16	10	5	20	18	ns
prot662	178	8	6	6	6	7	6	10.8	7.2	ns
prot663	111	5	4	6	22.5	9	3	15	15	ns
prot664	116	4	7	10.8	9	5	7	14.4	18	ns
prot665	325	9	2	26	10	7	7	20	16	ns
prot666	268	8	4	7.2	10.8	5	5	9.6	6	ns
prot667	599	5	3	15	7.5	4	5	15	10.5	ns
prot668	341	7	7	18	9	12	3	12.6	19.8	ns
prot669	172	7	9	16	14	5	4	6	6	ns
prot670	204	5	9	2.4	8.4	4	4	4.8	10.8	ns
prot671	171	11	6	3	9	4	4	12	10.5	ns
prot672	255	4	8	9	10.8	3	4	7.2	7.2	ns
prot673	180	4	3	12	10	1	7	8	4	ns
prot674	215	4	4	9.6	7.2	2	10	4.8	8.4	ns
prot675	211	6	5	10.5	10.5	7	6	13.5	10.5	ns
prot676	234	2	6	7.2	5.4	6	4	7.2	3.6	ns
prot677	214	1	4	16	10	7	3	12	4	ns
prot678	180	4	4	8.4	4.8	4	4	4.8	7.2	ns
prot679	292	7	7	12	4.5	5	4	10.5	12	ns
prot680	387	2	2	7.2	3.6	9	6	7.2	9	ns
prot681	283	6	4	8	6	2	6	18	6	ns
prot682	351	2	5	3.6	3.6	2	5	2.4	2.4	ns
prot683	502	6	3	9	10.5	5	9	10.5	6	ns
prot684	484	4	3	5.4	5.4	3	6	7.2	3.6	ns
prot685	345	6	4	12	8	12	3	54	48	sig
prot686	448	4	2	4.8	9.6	2	5	8.4	6	sig
prot687	277	6	5	4.5	10.5	6	3	6	7.5	ns
prot688	737	5	9	10.8	5.4	4	2	10.8	18	ns
prot689	159	6	7	2	14	2	5	12	20	ns
prot690	153	8	7	4.8	6	1	3	4.8	8.4	ns
prot691	321	2	2	9	6	6	8	6	6	ns
prot692	373	7	3	9	9	27	6	37.8	32.4	sig
prot693	124	3	7	8	12	4	2	8	2	ns
prot694	330	3	4	1.2	4.8	4	7	7.2	3.6	ns
prot695	319	3	1	7.5	7.5	3	6	4.5	6	ns
prot696	272	3	3	5.4	9	12	9	21.6	37.8	sig
prot697	296	4	7	4	6	8	12	12	24	sig
prot698	167	4	3	1.2	1.2	2	3	9.6	2.4	ns
prot699	832	5	1	1.5	3	5	4	9	9	ns
prot700	461	2	4	5.4	3.6	2	5	1.8	5.4	ns
prot701	152	3	4	12	18	3	8	4	4	ns
prot702	247	3	1	4.8	6	7	4	8.4	3.6	ns
prot703	311	4	1	9	1.5	4	4	15	3	sig
prot704	299	4	4	3.6	3.6	3	3	7.2	7.2	ns
prot705	383	3	1	10	8	1	4	0	2	ns
prot706	426	6	3	4.8	3.6	2	9	3.6	1.2	ns
prot707	155	4	1	7.5	6	2	1	10.5	3	ns
prot708	989	1	1	5.4	10.8	2	7	7.2	7.2	ns
prot709	187	1	5	6	2	1	5	4	0	ns
prot710	366	2	2	6	2.4	3	2	10.8	3.6	sig
prot711	715	3	0	6	3	7	3	1.5	6	ns
prot712	830	1	3	1.8	7.2	4	3	10.8	3.6	ns
prot713	177	3	2	4	6	3	4	4	6	ns
prot714	632	1	2	2.4	3.6	1	4	0	1.2	ns
prot715	444	5	6	3	3	5	1	4.5	3	ns
prot716	1241	2	1	3.6	5.4	3	9	32.4	5.4	sig
prot717	685	4	3	4	4	2	6	2	6	ns
prot718	387	3	1	3.6	1.2	3	1	1.2	2.4	ns
prot719	322	2	2	3	1.5	2	1	0	6	ns
prot720	735	1	1	5.4	1.8	2	2	7.2	10.8	ns
prot721	186	34	44	92	100	40	56	76	66	ns
prot722	156	39	53	45.6	46.8	50	43	54	37.2	ns
prot723	282	49	38	61.5	61.5	82	66	102	84	sig
prot724	140	31	25	32.4	41.4	31	27	48.6	54	ns
prot725	137	33	25	52	24	28	25	50	36	ns
prot726	124	22	27	27.6	28.8	25	35	34.8	44.4	sig
prot727	169	17	26	21	39	20	20	39	25.5	ns
prot728	142	26	17	27	34.2	17	27	34.2	46.8	ns
prot729	162	30	23	60	24	21	25	58	54	ns
prot730	200	15	18	27.6	27.6	14	25	19.2	27.6	ns
prot731	156	10	20	19.5	21	27	29	48	51	sig
prot732	306	17	21	28.8	37.8	25	22	27	32.4	ns
prot733	174	12	14	32	28	21	11	26	24	ns
prot734	194	20	22	18	18	15	17	18	21.6	ns
prot735	103	17	22	15	33	19	19	16.5	18	ns
prot736	172	10	11	37.8	36	18	18	36	41.4	sig
prot737	180	13	16	28	16	14	13	26	34	ns
prot738	184	17	13	12	10.8	13	14	7.2	6	ns
prot739	230	14	15	12	13.5	30	33	99	63	sig
prot740	187	14	10	19.8	19.8	24	12	43.2	21.6	sig
prot741	189	13	9	30	36	13	15	26	26	ns
prot742	180	14	14	16.8	16.8	17	14	21.6	13.2	ns
prot743	294	7	8	22.5	33	7	9	24	19.5	ns
prot744	186	15	14	23.4	21.6	8	11	30.6	12.6	ns
prot745	225	7	10	22	28	9	4	8	18	ns
prot746	174	17	9	12	14.4	18	6	26.4	19.2	ns
prot747	208	16	12	16.5	18	9	14	19.5	24	ns
prot748	217	10	14	19.8	16.2	7	10	16.2	12.6	ns
prot749	112	10	7	22	22	10	10	24	8	ns
prot750	206	9	7	10.8	19.2	11	15	12	9.6	ns
prot751	166	16	10	9	12	5	14	13.5	9	ns
prot752	113	7	7	23.4	9	14	15	16.2	28.8	sig
prot753	169	7	6	16	18	8	6	10	24	ns
prot754	313	8	5	6	8.4	12	8	13.2	12	ns
prot755	197	12	7	24	12	4	10	12	18	ns
prot756	124	5	7	10.8	16.2	8	10	12.6	18	ns
prot757	246	6	3	10	24	11	5	18	10	ns
prot758	258	7	9	9.6	6	2	11	12	14.4	ns
prot759	168	3	3	18	9	7	8	9	6	ns
prot760	260	7	5	5.4	9	9	5	14.4	16.2	ns
prot761	243	10	4	14	8	7	8	34	14	ns
prot762	124	5	10	14.4	12	6	6	9.6	9.6	ns
prot763	208	8	9	9	15	16	10	24	24	sig
prot764	217	5	2	12.6	10.8	12	9	7.2	10.8	ns
prot765	197	12	7	18	16	8	9	28	22	ns
prot766	177	4	4	8.4	8.4	11	5	4.8	4.8	ns
prot767	146	7	7	6	9	11	11	13.5	7.5	sig
prot768	157	4	5	3.6	7.2	5	7	1.8	5.4	ns
prot769	270	7	3	10	12	22	13	14	14	sig
prot770	264	8	5	4.8	3.6	9	9	9.6	1.2	ns
prot771	274	4	1	13.5	7.5	7	6	6	9	ns
prot772	156	8	4	12.6	9	11	20	23.4	25.2	sig
prot773	252	6	6	14	16	4	5	14	10	ns
prot774	356	5	10	10.8	8.4	11	6	8.4	10.8	ns
prot775	180	2	4	6	4.5	7	6	9	9	ns
prot776	251	7	5	3.6	12.6	5	8	18	1.8	ns
prot777	156	4	2	10	16	4	3	22	18	ns
prot778	227	3	5	7.2	12	7	6	3.6	4.8	ns
prot779	116	6	10	6	9	9	9	6	3	ns
prot780	154	4	7	3.6	12.6	24	9	10.8	32.4	sig
prot781	198	12	6	12	8	12	18	36	48	sig
prot782	236	12	4	13.2	9.6	3	5	12	3.6	ns
prot783	184	7	8	7.5	10.5	6	3	9	13.5	ns
prot784	122	5	1	10.8	7.2	10	11	10.8	12.6	sig
prot785	91	4	8	4	16	4	4	8	12	ns
prot786	274	3	3	12	7.2	21	6	14.4	25.2	sig
prot787	152	12	10	9	0	18	10	18	21	sig
prot788	162	5	2	7.2	3.6	5	2	18	9	sig
prot789	158	6	4	10	14	11	7	18	16	ns
prot790	463	4	9	3.6	9.6	2	6	4.8	6	ns
prot791	312	8	4	10.5	10.5	8	6	9	15	sig
prot792	261	4	4	5.4	7.2	5	2	7.2	1.8	ns
prot793	392	3	8	14	8	5	4	6	14	ns
prot794	182	4	9	10.8	6	4	5	4.8	8.4	ns
prot795	310	2	5	1.5	4.5	1	4	7.5	9	ns
prot796	382	9	5	9	12.6	4	8	9	14.4	sig
prot797	113	3	9	10	22	8	5	14	10	ns
prot798	111	5	4	4.8	6	4	4	7.2	7.2	ns
prot799	418	4	6	6	12	3	4	9	4.5	ns
prot800	185	2	5	10.8	14.4	9	9	16.2	3.6	sig
prot801	163	3	6	2	10	8	4	28	28	sig
prot802	238	4	6	6	8.4	3	5	9.6	9.6	ns
prot803	282	5	5	3	9	2	4	9	7.5	sig
prot804	305	5	7	10.8	7.2	5	2	3.6	12.6	ns
prot805	292	5	6	10	10	5	1	4	6	ns
prot806	427	4	1	6	3.6	6	4	2.4	6	ns
prot807	234	3	3	7.5	3	3	1	3	10.5	ns
prot808	233	6	3	9	7.2	13	16	23.4	16.2	sig
prot809	425	7	2	6	10	3	6	14	8	ns
prot810	95	3	3	3.6	8.4	4	6	6	4.8	ns
prot811	241	5	1	6	1.5	6	3	6	4.5	ns
prot812	201	7	4	12.6	9	7	2	5.4	7.2	ns
prot813	474	1	5	2	4	2	4	2	14	ns
prot814	437	6	2	3.6	3.6	2	4	4.8	3.6	ns
prot815	411	5	4	9	9	6	3	6	7.5	ns
prot816	333	4	1	7.2	5.4	2	3	3.6	5.4	ns
prot817	449	4	2	4	8	1	0	12	10	ns
prot818	256	1	6	1.2	4.8	2	3	6	8.4	ns
prot819	292	3	0	1.5	3	2	6	3	6	sig
prot820	669	6	1	7.2	7.2	4	3	9	7.2	ns
prot821	378	5	3	6	2	4	5	2	2	ns
prot822	373	5	3	3.6	0	2	4	1.2	7.2	ns
prot823	327	3	3	1.5	4.5	8	2	3	6	sig
prot824	180	4	4	9	1.8	2	3	3.6	3.6	ns
prot825	357	1	4	4	4	2	5	12	4	ns
prot826	791	4	4	4.8	4.8	2	6	2.4	3.6	ns
prot827	1037	3	1	7.5	3	3	1	3	7.5	ns
prot828	223	2	2	1.8	0	2	3	7.2	3.6	ns
prot829	417	3	3	6	6	6	12	18	24	sig
prot830	310	4	1	1.2	4.8	2	4	2.4	3.6	ns
prot831	796	1	0	1.5	4.5	2	2	1.5	3	ns
prot832	385	4	1	1.8	5.4	3	0	5.4	1.8	ns
prot833	399	2	0	6	2	3	2	10	6	ns
prot834	661	0	2	4.8	1.2	0	2	4.8	0	ns
prot835	648	2	4	7.5	6	2	2	4.5	6	ns
prot836	172	1	5	1.8	1.8	0	1	5.4	9	ns
prot837	459	3	2	0	0	1	1	2	0	ns
prot838	266	5	3	1.2	3.6	2	3	3.6	3.6	sig
prot839	85	49	63	96	87	110	108	129	138	sig
prot840	185	53	59	68.4	108	47	63	100.8	77.4	ns
prot841	130	56	57	86	120	49	51	106	100	ns
prot842	128	58	61	62.4	68.4	45	69	56.4	64.8	ns
prot843	130	64	57	90	97.5	56	59	88.5	76.5	ns
prot844	150	65	50	113.4	91.8	50	52	75.6	97.2	ns
prot845	94	39	31	104	66	42	43	100	80	ns
prot846	154	33	25	28.8	34.8	27	33	28.8	39.6	ns
prot847	76	23	19	37.5	33	21	20	34.5	25.5	ns
prot848	213	16	18	34.2	36	25	38	88.2	55.8	sig
prot849	51	16	16	40	48	32	34	116	72	sig
prot850	198	17	6	22.8	32.4	17	15	25.2	22.8	ns
prot851	150	8	16	27	37.5	16	18	27	13.5	ns
prot852	161	17	11	19.8	30.6	11	9	27	28.8	ns
prot853	227	10	12	26	28	9	7	30	34	ns
prot854	56	15	15	16.8	12	40	32	21.6	19.2	sig
prot855	107	17	21	22.5	25.5	25	13	22.5	28.5	ns
prot856	85	13	13	25.2	19.8	15	22	14.4	37.8	ns
prot857	191	17	9	18	18	7	15	26	14	ns
prot858	207	15	7	19.2	12	13	11	15.6	19.2	ns
prot859	313	15	13	10.5	13.5	11	6	6	21	ns
prot860	150	13	9	12.6	23.4	15	12	14.4	18	ns
prot861	446	8	13	22	22	12	12	16	28	ns
prot862	165	11	14	10.8	10.8	18	20	16.8	24	sig
prot863	164	12	7	10.5	21	7	6	19.5	19.5	ns
prot864	183	13	17	25.2	28.8	8	13	27	16.2	ns
prot865	112	13	12	18	18	33	48	36	90	sig
prot866	99	7	8	7.2	9.6	6	10	12	8.4	ns
prot867	162	15	17	12	16.5	12	16	9	16.5	ns
prot868	294	13	11	16.2	27	17	8	12.6	23.4	ns
prot869	219	11	12	32	20	14	26	20	60	sig
prot870	139	13	15	12	12	48	33	36	50.4	sig
prot871	1091	5	12	12	13.5	17	9	16.5	12	ns
prot872	153	11	15	16.2	16.2	6	8	10.8	12.6	ns
prot873	122	11	7	12	20	6	7	16	20	ns
prot874	308	10	8	13.2	10.8	7	8	8.4	10.8	ns
prot875	274	10	8	21	4.5	14	12	21	12	sig
prot876	168	13	16	18	21.6	6	10	7.2	19.8	ns
prot877	157	8	7	16	14	4	6	26	6	ns
prot878	171	11	7	19.2	10.8	11	6	8.4	14.4	ns
prot879	163	2	4	21	13.5	10	7	9	10.5	ns
prot880	78	12	4	5.4	9	5	6	16.2	10.8	ns
prot881	177	15	13	22	24	15	27	36	24	sig
prot882	198	7	5	4.8	12	11	25	24	16.8	sig
prot883	322	7	6	15	7.5	7	9	7.5	10.5	ns
prot884	145	4	8	10.8	7.2	14	8	16.2	14.4	ns
prot885	224	7	3	10	14	10	8	16	10	ns
prot886	155	10	4	7.2	4.8	12	12	12	9.6	sig
prot887	102	7	5	15	9	5	13	15	7.5	sig
prot888	207	1	9	10.8	3.6	7	10	9	9	ns
prot889	480	7	7	12	12	5	3	16	6	ns
prot890	104	9	8	13.2	7.2	8	6	2.4	15.6	ns
prot891	204	3	5	4.5	0	8	7	12	9	sig
prot892	248	7	7	10.8	9	6	5	9	7.2	ns
prot893	157	13	11	18	12	9	3	10	12	ns
prot894	132	5	3	7.2	8.4	6	1	10.8	7.2	ns
prot895	214	7	5	18	6	6	6	6	12	ns
prot896	219	5	9	9	5.4	5	10	9	7.2	ns
prot897	193	7	8	8	8	3	2	20	6	ns
prot898	155	4	10	8.4	9.6	6	3	6	6	ns
prot899	239	3	7	6	12	6	1	13.5	15	ns
prot900	116	4	6	9	12.6	5	9	18	5.4	ns
prot901	211	3	6	12	12	6	2	2	2	ns
prot902	156	9	8	8.4	10.8	2	6	10.8	4.8	ns
prot903	246	7	6	10.5	7.5	5	3	4.5	12	ns
prot904	218	4	8	18	7.2	6	20	18	25.2	sig
prot905	201	6	7	10	16	3	2	12	4	ns
prot906	111	3	7	3.6	3.6	2	5	3.6	3.6	ns
prot907	175	6	7	7.5	9	1	5	6	10.5	ns
prot908	195	3	3	10.8	10.8	4	5	14.4	9	ns
prot909	292	7	9	16	12	6	6	16	8	ns
prot910	173	6	4	2.4	2.4	5	2	7.2	4.8	ns
prot911	284	8	7	7.5	16.5	4	6	9	12	ns
prot912	151	1	3	7.2	10.8	4	10	14.4	28.8	sig
prot913	165	6	5	12	12	6	5	12	14	sig
prot914	132	7	7	1.2	2.4	1	9	8.4	4.8	ns
prot915	177	4	3	9	7.5	5	5	10.5	12	ns
prot916	137	9	9	14.4	12.6	9	7	7.2	39.6	sig
prot917	325	4	6	6	14	4	6	6	12	ns
prot918	192	4	4	4.8	3.6	3	6	3.6	6	ns
prot919	170	1	2	3	4.5	4	2	9	6	sig
prot920	157	6	4	3.6	3.6	8	6	7.2	7.2	ns
prot921	192	6	5	8	8	6	2	14	4	ns
prot922	474	6	1	4.8	9.6	4	6	8.4	4.8	ns
prot923	186	6	5	10.5	13.5	3	1	7.5	3	ns
prot924	428	4	6	5.4	5.4	6	8	7.2	1.8	ns
prot925	191	8	2	4	18	4	6	14	18	ns
prot926	169	8	2	3.6	7.2	3	2	6	8.4	ns
prot927	166	3	6	6	4.5	4	2	6	6	ns
prot928	290	3	2	9	7.2	2	2	3.6	3.6	ns
prot929	216	7	4	18	6	2	3	10	10	ns
prot930	103	1	6	4.8	4.8	3	7	4.8	2.4	ns
prot931	271	1	6	3	4.5	4	3	4.5	3	ns
prot932	147	4	4	1.8	9	6	2	5.4	7.2	ns
prot933	135	5	5	6	4	2	3	10	6	ns
prot934	135	4	6	2.4	3.6	4	8	2.4	3.6	ns
prot935	135	2	3	7.5	6	2	4	10.5	3	ns
prot936	135	1	4	7.2	10.8	2	4	5.4	1.8	ns
prot937	321	3	2	6	10	7	5	10	4	sig
prot938	164	1	2	2.4	0	2	5	3.6	4.8	ns
prot939	113	2	5	7.5	1.5	2	6	4.5	3	sig
prot940	271	3	4	3.6	0	1	5	7.2	14.4	sig
prot941	204	4	3	4	4	2	3	2	2	ns
prot942	276	5	4	3.6	7.2	1	3	4.8	1.2	ns
prot943	108	2	5	6	7.5	2	8	9	6	sig
prot944	91	3	4	9	9	5	1	12.6	7.2	sig
prot945	325	4	0	6	2	3	8	8	8	ns
prot946	114	3	0	7.2	1.2	4	6	7.2	1.2	sig
prot947	277	3	2	6	7.5	3	1	3	7.5	ns
prot948	118	1	1	1.8	1.8	3	1	5.4	5.4	ns
prot949	121	2	3	4	2	5	4	2	4	ns
prot950	198	3	6	4.8	1.2	1	5	1.2	1.2	sig
prot951	237	2	1	3	1.5	2	2	4.5	0	ns
prot952	220	4	3	3.6	5.4	2	2	3.6	10.8	ns
prot953	406	1	2	8	4	0	3	8	8	ns
prot954	391	2	0	3.6	1.2	4	1	0	2.4	ns
prot955	189	1	1	3	1.5	3	1	4.5	4.5	ns
prot956	232	1	3	5.4	1.8	4	8	5.4	3.6	ns
prot957	470	2	1	4	4	15	6	6	12	sig
prot958	527	1	2	1.2	1.2	3	2	1.2	0	ns
prot959	141	2	1	4.5	0	3	2	4.5	3	ns
prot960	602	3	0	1.8	7.2	2	3	3.6	3.6	ns
prot961	109	20	30	38	56	24	14	36	40	ns
prot962	258	25	29	31.2	34.8	30	20	26.4	18	ns
prot963	168	14	16	21	21	18	8	16.5	16.5	ns
prot964	177	15	15	28.8	43.2	41	43	61.2	61.2	sig
prot965	104	14	20	26	20	51	27	72	114	sig
prot966	187	10	9	13.2	7.2	30	21	54	43.2	sig
prot967	134	14	19	22.5	30	16	19	10.5	16.5	ns
prot968	153	13	12	19.8	37.8	9	11	28.8	27	ns
prot969	125	15	12	32	22	11	13	16	26	ns
prot970	242	11	10	9.6	14.4	10	8	13.2	8.4	ns
prot971	128	10	12	19.5	9	8	18	21	18	sig
prot972	160	12	5	5.4	10.8	10	11	14.4	21.6	ns
prot973	65	11	13	36	12	8	11	26	26	ns
prot974	143	14	13	14.4	18	10	8	9.6	10.8	ns
prot975	131	10	12	13.5	21	25	12	10.5	15	ns
prot976	128	14	10	21.6	18	9	10	25.2	12.6	ns
prot977	76	6	7	18	12	7	4	6	14	ns
prot978	95	9	9	13.2	21.6	14	8	8.4	14.4	ns
prot979	70	12	9	13.5	12	17	13	13.5	13.5	ns
prot980	136	9	11	16.2	21.6	8	10	18	14.4	ns
prot981	116	12	15	14	12	11	4	10	12	ns
prot982	108	9	8	9.6	16.8	23	23	26.4	26.4	sig
prot983	195	11	11	13.5	15	6	7	10.5	13.5	ns
prot984	145	11	4	16.2	25.2	13	8	12.6	12.6	ns
prot985	102	5	11	16	18	9	11	8	18	ns
prot986	173	4	6	6	9.6	18	12	18	32.4	sig
prot987	212	5	4	9	7.5	3	8	7.5	7.5	ns
prot988	116	8	9	10.8	3.6	7	9	10.8	12.6	ns
prot989	219	5	5	18	8	8	8	8	8	ns
prot990	312	8	6	8.4	8.4	6	4	8.4	9.6	ns
prot991	78	11	8	6	10.5	7	7	10.5	12	ns
prot992	193	4	5	10.8	18	6	5	14.4	9	ns
prot993	500	2	4	10	4	8	5	0	8	ns
prot994	195	6	5	10.8	6	9	3	6	4.8	ns
prot995	177	6	4	9	9	4	5	7.5	13.5	ns
prot996	224	2	5	5.4	25.2	4	7	12.6	10.8	ns
prot997	239	1	8	4	14	9	9	18	18	sig
prot998	223	5	5	4.8	12	5	4	4.8	1.2	ns
prot999	113	4	3	4.5	9	15	9	13.5	13.5	sig
prot1000	94	2	8	7.2	9	21	21	10.8	43.2	sig
prot1001	74	6	2	8	18	9	8	6	12	ns
prot1002	265	5	5	12	4.8	11	20	4.8	16.8	sig
prot1003	225	6	5	15	7.5	5	5	9	12	ns
prot1004	129	1	4	5.4	9	16	8	28.8	18	sig
prot1005	210	6	2	12	12	3	6	10	0	ns
prot1006	248	7	3	3.6	3.6	3	6	4.8	2.4	ns
prot1007	158	5	2	9	15	7	7	9	1.5	ns
prot1008	68	2	4	10.8	9	3	5	5.4	10.8	ns
prot1009	68	6	7	4	12	5	4	2	8	ns
prot1010	548	8	8	4.8	3.6	4	10	6	8.4	ns
prot1011	123	2	3	4.5	4.5	5	7	3	7.5	ns
prot1012	181	6	3	7.2	7.2	3	9	10.8	14.4	ns
prot1013	824	4	4	10	8	2	4	14	14	ns
prot1014	250	7	2	2.4	2.4	9	3	6	3.6	ns
prot1015	242	4	6	4.5	10.5	0	4	6	4.5	ns
prot1016	186	5	3	9	7.2	6	2	7.2	12.6	ns
prot1017	228	5	8	12	12	9	5	32	22	sig
prot1018	106	4	8	13.2	4.8	6	1	6	3.6	ns
prot1019	135	5	3	3	9	2	14	15	6	sig
prot1020	173	5	4	3.6	1.8	1	3	1.8	5.4	ns
prot1021	245	3	4	4	2	4	6	16	4	sig
prot1022	98	5	1	4.8	2.4	5	3	1.2	3.6	ns
prot1023	149	4	6	10.5	3	6	4	6	4.5	ns
prot1024	136	1	2	10.8	7.2	2	7	5.4	5.4	ns
prot1025	335	2	4	10	6	3	5	2	14	ns
prot1026	81	5	5	3.6	2.4	3	1	4.8	2.4	ns
prot1027	124	5	4	6	1.5	7	1	6	4.5	ns
prot1028	204	4	5	0	10.8	2	0	5.4	3.6	ns
prot1029	124	5	4	10	6	2	7	8	4	ns
prot1030	231	8	2	4.8	2.4	2	2	4.8	6	ns
prot1031	192	4	4	10.5	10.5	8	9	6	9	sig
prot1032	514	4	4	7.2	9	4	5	5.4	7.2	ns
prot1033	277	4	3	18	4	6	5	8	10	ns
prot1034	159	1	2	7.2	3.6	4	2	3.6	3.6	ns
prot1035	190	5	4	6	3	4	4	4.5	7.5	ns
prot1036	225	5	2	7.2	7.2	1	4	0	7.2	ns
prot1037	57	4	3	4	12	2	1	8	4	ns
prot1038	153	0	2	3.6	2.4	3	1	3.6	2.4	ns
prot1039	91	5	0	0	7.5	5	3	6	6	ns
prot1040	94	5	4	7.2	5.4	10	4	25.2	14.4	sig
prot1041	112	3	3	14	2	4	5	2	8	ns
prot1042	336	3	2	2.4	4.8	2	3	4.8	3.6	ns
prot1043	241	3	5	7.5	4.5	4	4	1.5	0	ns
prot1044	108	2	3	3.6	1.8	1	6	10.8	7.2	sig
prot1045	117	0	3	6	2	5	2	18	10	sig
prot1046	286	3	2	6	0	3	12	2.4	9.6	sig
prot1047	122	0	2	4.5	1.5	1	3	6	1.5	ns
prot1048	273	3	5	3.6	1.8	8	6	3.6	18	sig
prot1049	237	1	4	10	16	7	3	12	4	ns
prot1050	222	1	1	3.6	2.4	1	1	2.4	3.6	ns
prot1051	799	5	4	6	7.5	6	7	7.5	3	ns
prot1052	125	2	3	3.6	9	1	3	7.2	5.4	ns
prot1053	98	1	3	6	2	12	3	6	6	sig
prot1054	153	0	3	3.6	1.2	4	2	3.6	2.4	ns
prot1055	186	2	1	4.5	4.5	3	3	3	4.5	sig
prot1056	188	0	1	7.2	5.4	0	3	3.6	3.6	ns
prot1057	127	3	3	2	2	3	2	0	4	ns
prot1058	65	111	110	132	126	120	116	153.6	142.8	ns
prot1059	115	41	43	70.5	73.5	50	48	66	51	ns
prot1060	65	30	36	59.4	37.8	58	54	55.8	113.4	sig
prot1061	90	17	18	22	26	16	22	52	40	sig
prot1062	120	10	13	8.4	12	29	29	21.6	26.4	sig
prot1063	83	11	14	18	13.5	8	13	10.5	16.5	ns
prot1064	177	4	5	7.2	12.6	8	7	9	3.6	ns
prot1065	59	12	3	10	14	12	6	8	16	ns
prot1066	97	9	7	6	9.6	12	4	6	2.4	ns
prot1067	188	8	6	15	7.5	6	7	9	4.5	ns
prot1068	82	4	7	12.6	9	5	6	19.8	16.2	ns
prot1069	109	3	7	10	12	7	4	20	10	ns
prot1070	109	7	6	4.8	10.8	9	11	16.8	24	sig
prot1071	168	10	5	9	9	5	9	21	7.5	ns
prot1072	188	5	6	19.8	19.8	7	5	12.6	9	ns
prot1073	82	8	9	18	12	11	7	12	16	ns
prot1074	75	2	12	9.6	7.2	4	8	8.4	3.6	ns
prot1075	151	8	17	10.5	12	4	3	16.5	7.5	ns
prot1076	175	8	3	9	9	4	4	12.6	10.8	ns
prot1077	116	12	4	12	20	11	9	14	10	ns
prot1078	161	5	5	7.2	9.6	4	2	9.6	6	ns
prot1079	95	6	10	12	10.5	6	2	6	12	ns
prot1080	101	4	3	12.6	5.4	4	6	12.6	12.6	ns
prot1081	175	9	7	8	6	4	12	6	12	sig
prot1082	401	7	5	2.4	9.6	3	6	4.8	4.8	ns
prot1083	214	6	4	7.5	6	10	7	7.5	7.5	ns
prot1084	215	2	4	3.6	7.2	3	4	10.8	5.4	ns
prot1085	152	5	5	12	10	11	7	4	12	ns
prot1086	125	8	2	3.6	3.6	3	4	4.8	3.6	ns
prot1087	154	3	4	9	12	6	4	4.5	6	ns
prot1088	119	3	4	5.4	7.2	4	3	7.2	7.2	ns
prot1089	145	3	7	12	10	1	3	12	8	ns
prot1090	256	4	7	3.6	8.4	6	12	28.8	3.6	sig
prot1091	119	5	1	6	7.5	4	5	6	10.5	ns
prot1092	159	3	5	10.8	5.4	4	8	10.8	5.4	ns
prot1093	91	5	5	10	8	7	3	8	10	ns
prot1094	396	2	4	8.4	9.6	4	5	3.6	7.2	ns
prot1095	205	0	3	3	13.5	0	4	7.5	9	ns
prot1096	108	2	1	9	10.8	3	5	10.8	5.4	ns
prot1097	71	2	2	14	12	3	7	6	8	ns
prot1098	259	3	2	1.2	3.6	8	6	3.6	9.6	sig
prot1099	191	2	5	6	4.5	2	2	6	3	ns
prot1100	147	5	1	7.2	10.8	6	6	3.6	5.4	sig
prot1101	292	5	4	2	6	7	2	8	6	ns
prot1102	69	5	3	6	3.6	3	1	2.4	3.6	ns
prot1103	245	5	4	10.5	7.5	4	2	3	4.5	ns
prot1104	146	3	4	12.6	7.2	4	7	7.2	16.2	sig
prot1105	351	2	4	8	4	4	3	8	6	ns
prot1106	106	3	2	2.4	4.8	4	4	9.6	6	ns
prot1107	180	3	6	3	3	2	2	3	1.5	ns
prot1108	199	1	5	7.2	7.2	5	5	9	5.4	ns
prot1109	185	2	5	6	2	4	4	8	10	ns
prot1110	182	3	2	3.6	6	3	8	3.6	3.6	ns
prot1111	59	5	2	0	3	6	1	7.5	1.5	ns
prot1112	173	7	1	9	5.4	3	3	5.4	0	ns
prot1113	105	3	2	0	4	3	5	12	10	ns
prot1114	79	1	2	2.4	4.8	4	4	1.2	9.6	ns
prot1115	94	4	5	1.5	1.5	1	6	6	0	ns
prot1116	235	5	2	3.6	9	2	4	5.4	5.4	ns
prot1117	99	1	1	2	4	3	2	2	4	ns
prot1118	103	1	1	4.8	1.2	3	1	2.4	3.6	ns
prot1119	226	3	4	3	6	4	4	4.5	6	ns
prot1120	168	1	2	5.4	5.4	2	1	1.8	1.8	ns
prot1121	454	2	3	6	4	5	5	8	2	sig
prot1122	92	0	4	6	6	5	7	0	0	ns
prot1123	99	1	0	3	0	2	2	0	1.5	ns
prot1124	116	1	3	16.2	1.8	21	12	21.6	16.2	sig
prot1125	90	4	2	4	4	1	2	10	2	ns
prot1126	87	2	5	0	4.8	1	2	2.4	1.2	ns
prot1127	294	2	2	1.5	9	0	3	3	1.5	ns
prot1128	354	4	2	1.8	3.6	1	2	3.6	5.4	ns
prot1129	216	2	4	4	8	0	3	8	0	ns
prot1130	138	0	1	3.6	3.6	3	0	2.4	6	ns
prot1131	187	5	1	0	12	2	2	6	7.5	sig
prot1132	495	5	2	3.6	1.8	6	1	1.8	3.6	sig
prot1133	406	1	2	2	2	2	4	4	0	ns
prot1134	382	1	4	2.4	1.2	2	2	2.4	2.4	ns
prot1135	272	2	4	4.5	0	4	2	3	3	sig
prot1136	71	22	18	39.6	39.6	12	26	30.6	50.4	ns
prot1137	105	24	27	40	30	15	25	46	36	ns
prot1138	234	24	23	26.4	21.6	14	21	27.6	27.6	ns
prot1139	112	9	14	16.5	28.5	22	18	15	25.5	ns
prot1140	114	18	13	30.6	19.8	13	14	23.4	25.2	ns
prot1141	112	8	4	12	6	10	10	18	12	sig
prot1142	166	4	8	8.4	12	6	2	7.2	9.6	ns
prot1143	104	4	5	12	4.5	8	7	7.5	9	ns
prot1144	376	5	6	12.6	16.2	6	5	14.4	12.6	ns
prot1145	83	5	2	20	6	2	3	8	8	ns
prot1146	51	5	9	3.6	6	4	6	6	7.2	ns
prot1147	74	9	4	7.5	12	3	5	12	12	ns
prot1148	74	5	9	9	5.4	8	6	14.4	12.6	ns
prot1149	117	4	6	2	10	6	7	0	14	ns
prot1150	106	9	4	7.2	3.6	9	5	6	4.8	ns
prot1151	110	8	6	4.5	7.5	3	3	9	15	sig
prot1152	73	5	4	7.2	3.6	6	4	3.6	0	ns
prot1153	113	2	5	14	2	6	4	8	10	ns
prot1154	358	3	5	6	3.6	1	6	3.6	6	ns
prot1155	99	7	2	4.5	4.5	10	8	6	12	sig
prot1156	115	3	2	7.2	5.4	0	2	7.2	3.6	ns
prot1157	180	3	3	8	4	4	5	6	10	ns
prot1158	67	2	3	0	1.2	6	4	9.6	2.4	ns
prot1159	99	1	3	9	3	0	1	7.5	6	ns
prot1160	99	1	5	1.8	9	2	1	5.4	9	ns
prot1161	99	3	0	2	8	8	5	2	10	sig
prot1162	98	4	3	3.6	4.8	5	1	2.4	3.6	ns
prot1163	165	1	2	3	6	5	3	7.5	6	ns
prot1164	76	1	4	7.2	5.4	5	1	3.6	3.6	ns
prot1165	90	2	6	6	4	2	6	4	2	ns
prot1166	113	3	2	3.6	3.6	4	3	2.4	3.6	ns
prot1167	90	2	4	4.5	7.5	1	1	6	6	ns
prot1168	163	3	2	7.2	3.6	2	5	7.2	1.8	ns
prot1169	102	3	2	4	8	4	3	8	6	ns
prot1170	183	3	1	6	1.2	9	2	1.2	3.6	ns
prot1171	98	5	1	3	6	9	2	13.5	7.5	sig
prot1172	146	3	5	3.6	3.6	1	3	1.8	1.8	ns
prot1173	145	2	2	8	0	2	1	4	4	ns
prot1174	166	2	2	1.2	4.8	3	0	0	3.6	ns
prot1175	100	2	2	3	3	0	2	4.5	4.5	ns
prot1176	393	2	2	1.8	3.6	1	2	5.4	3.6	ns
prot1177	89	1	2	2	2	3	4	2	6	ns
prot1178	391	4	1	1.2	1.2	0	1	1.2	0	ns
prot1179	89	5	1	6	6	1	2	1.5	3	ns
prot1180	1106	5	6	12.6	7.2	6	3	12.6	14.4	ns
prot1181	3227	10	5	24	16	4	12	12	28	sig
prot1182	539	9	3	16.8	9.6	5	9	4.8	13.2	ns
prot1183	771	6	9	4.5	6	6	1	0	4.5	ns
prot1184	2680	3	4	9	3.6	4	8	3.6	19.8	sig
prot1185	917	4	0	12	8	5	9	14	22	sig
prot1186	4114	1	4	2.4	2.4	2	2	2.4	2.4	sig
prot1187	449	15	8	13.5	16.5	22	12	24	18	sig
prot1188	1304	4	2	5.4	10.8	5	5	9	16.2	sig
prot1189	393	5	3	8	8	4	9	6	16	ns
prot1190	1513	2	3	3.6	1.2	2	2	6	3.6	ns
prot1191	2580	5	2	7.5	6	1	3	4.5	6	ns
prot1192	959	11	7	10.8	10.8	4	5	14.4	3.6	ns
prot1193	510	7	6	4	18	5	7	8	18	ns
prot1194	427	4	11	6	7.2	6	4	6	2.4	ns
prot1195	413	7	4	3	7.5	6	2	7.5	4.5	ns
prot1196	819	4	9	5.4	14.4	6	8	5.4	7.2	ns
prot1197	1779	0	5	8	8	1	1	2	4	ns
prot1198	1379	4	3	6	6	1	2	4.8	7.2	ns
prot1199	652	3	6	4.5	6	3	1	6	4.5	ns
prot1200	704	5	6	7.2	5.4	5	2	1.8	1.8	ns
prot1201	1028	3	1	2	6	2	2	4	6	ns
prot1202	1181	2	2	2.4	0	3	2	1.2	3.6	ns
prot1203	383	6	9	6	15	4	5	7.5	7.5	ns
prot1204	1077	7	7	10.8	14.4	2	6	9	7.2	ns
prot1205	452	3	7	10	8	1	6	14	4	ns
prot1206	434	1	4	6	2.4	5	4	4.8	6	ns
prot1207	955	5	4	4.5	1.5	6	4	6	4.5	ns
prot1208	528	3	8	3.6	14.4	2	5	10.8	5.4	ns
prot1209	228	2	1	0	4	2	2	4	8	ns
prot1210	781	7	4	2.4	2.4	6	5	7.2	2.4	ns
prot1211	548	3	2	6	6	3	3	4.5	4.5	ns
prot1212	273	1	3	3.6	10.8	4	2	9	5.4	ns
prot1213	153	4	4	16	10	9	4	18	4	ns
prot1214	320	4	6	9.6	10.8	7	8	4.8	9.6	ns
prot1215	219	9	8	6	13.5	9	9	12	3	ns
prot1216	410	3	2	10.8	9	9	4	5.4	10.8	ns
prot1217	322	4	4	12	2	5	4	12	8	ns
prot1218	629	3	6	6	4.8	6	6	4.8	7.2	sig
prot1219	264	3	1	9	7.5	3	7	3	6	ns
prot1220	356	3	8	9	1.8	3	4	7.2	7.2	ns
prot1221	390	4	1	6	10	5	3	8	2	ns
prot1222	235	2	1	3.6	3.6	6	18	14.4	3.6	sig
prot1223	263	3	2	7.5	7.5	11	7	19.5	6	sig
prot1224	481	1	2	9	3.6	2	1	1.8	1.8	ns
prot1225	551	6	3	8	8	3	1	8	16	ns
prot1226	481	5	2	2.4	6	3	3	4.8	4.8	ns
prot1227	487	1	0	1.5	3	2	1	4.5	3	ns
prot1228	881	2	5	3.6	1.8	0	2	1.8	3.6	ns
prot1229	2284	1	2	8	10	3	3	0	6	ns
prot1230	852	3	3	4.8	2.4	4	2	1.2	1.2	ns
prot1231	341	5	4	1.5	1.5	2	5	6	4.5	ns
prot1232	182	6	3	1.8	12.6	8	12	18	18	sig
prot1233	327	5	4	12	16	8	4	10	10	ns
prot1234	219	5	0	8.4	12	11	1	8.4	8.4	ns
prot1235	406	6	6	7.5	6	14	8	12	3	sig
prot1236	332	2	2	3.6	3.6	3	6	0	5.4	ns
prot1237	365	5	3	4	10	8	4	6	18	sig
prot1238	308	8	3	4.8	1.2	8	2	3.6	3.6	ns
prot1239	232	4	2	10.5	1.5	4	3	4.5	0	ns
prot1240	2067	2	3	1.8	1.8	0	4	5.4	7.2	ns
prot1241	865	3	2	10	4	2	2	2	0	ns
prot1242	682	1	3	1.2	3.6	0	1	2.4	3.6	ns
prot1243	573	2	0	3	7.5	1	2	1.5	1.5	ns
prot1244	454	2	3	0	1.8	3	3	7.2	7.2	ns
prot1245	611	23	18	34	34	11	9	30	24	ns
prot1246	133	6	6	7.2	8.4	9	6	6	7.2	ns
prot1247	221	8	9	10.5	6	9	7	10.5	10.5	ns
prot1248	153	7	15	7.2	14.4	5	7	10.8	9	ns
prot1249	363	6	11	14	8	5	5	6	14	ns
prot1250	435	2	7	8.4	9.6	5	3	7.2	13.2	ns
prot1251	366	4	5	10.5	6	3	5	9	4.5	ns
prot1252	170	5	5	10.8	3.6	5	6	3.6	10.8	ns
prot1253	267	4	2	2	2	4	0	4	8	ns
prot1254	463	4	2	7.2	4.8	4	8	2.4	4.8	ns
prot1255	542	3	3	7.5	3	2	2	6	6	ns
prot1256	448	1	2	14.4	1.8	5	1	7.2	10.8	ns
prot1257	177	3	0	8	6	6	9	6	30	sig
prot1258	365	1	2	6	6	4	2	3.6	3.6	ns
prot1259	746	3	5	1.5	3	4	3	6	6	ns
prot1260	458	3	2	5.4	10.8	3	0	14.4	9	ns
prot1261	147	6	0	0	6	0	6	4	10	ns
prot1262	266	2	0	7.2	6	4	0	1.2	4.8	ns
prot1263	340	4	11	7.5	4.5	0	1	6	6	ns
prot1264	398	1	5	3.6	1.8	1	5	3.6	5.4	ns
prot1265	403	7	5	6	0	4	2	12	16	sig
prot1266	302	3	5	6	3.6	4	4	4.8	4.8	sig
prot1267	465	1	3	3	3	5	3	3	6	ns
prot1268	487	0	1	5.4	1.8	3	0	7.2	5.4	ns
prot1269	568	0	1	8	6	8	2	4	6	ns
prot1270	370	3	4	1.2	2.4	3	2	3.6	2.4	sig
prot1271	435	4	1	1.5	3	3	2	4.5	3	sig
prot1272	382	2	3	3.6	1.8	4	2	10.8	3.6	sig
prot1273	400	0	0	6	6	0	3	2	0	ns
prot1274	1317	0	2	1.2	2.4	1	1	0	1.2	ns
prot1275	1827	0	2	4.5	4.5	3	2	3	3	sig
prot1276	227	8	8	10.8	18	9	7	10.8	23.4	ns
prot1277	126	5	3	10	12	5	7	4	6	ns
prot1278	199	1	4	4.8	4.8	5	2	1.2	7.2	ns
prot1279	186	7	7	9	7.5	6	6	1.5	9	ns
prot1280	397	2	3	3.6	9	2	8	10.8	3.6	ns
prot1281	191	7	3	6	8	3	5	4	10	ns
prot1282	181	5	1	4.8	4.8	6	5	2.4	7.2	ns
prot1283	332	5	5	12	4.5	7	4	4.5	7.5	ns
prot1284	207	0	2	7.2	9	7	9	16.2	23.4	sig
prot1285	433	2	4	6	6	2	4	6	8	ns
prot1286	220	6	0	2.4	4.8	18	18	14.4	14.4	sig
prot1287	174	2	5	3	3	10	8	18	12	sig
prot1288	398	2	1	7.2	1.8	5	3	7.2	0	ns
prot1289	250	5	3	8	6	4	5	8	8	ns
prot1290	254	3	3	2.4	3.6	3	2	3.6	2.4	sig
prot1291	278	2	6	4.5	7.5	3	4	7.5	6	ns
prot1292	195	0	4	3.6	3.6	5	2	5.4	7.2	ns
prot1293	493	2	1	8	10	3	4	2	8	ns
prot1294	395	1	6	2.4	4.8	1	3	0	6	ns
prot1295	346	1	1	1.5	3	5	4	0	6	ns
prot1296	386	1	3	12.6	3.6	2	2	10.8	10.8	sig
prot1297	323	3	2	4	6	4	2	2	6	ns
prot1298	221	5	1	2.4	7.2	2	5	6	3.6	ns
prot1299	330	3	4	7.5	1.5	4	1	4.5	4.5	ns
prot1300	913	4	6	9	7.2	2	4	7.2	12.6	ns
prot1301	216	6	6	10	6	9	0	16	6	ns
prot1302	176	1	3	7.2	0	1	4	6	0	ns
prot1303	396	3	3	6	3	4	2	1.5	1.5	ns
prot1304	144	3	3	3.6	5.4	10	3	3.6	14.4	sig
prot1305	340	0	2	2	10	1	6	4	10	sig
prot1306	177	1	1	4.8	6	2	3	2.4	1.2	ns
prot1307	491	1	4	4.5	7.5	2	5	4.5	6	ns
prot1308	289	2	1	0	1.8	0	2	3.6	7.2	ns
prot1309	925	3	0	6	0	0	5	4	8	ns
prot1310	266	5	2	3.6	1.2	2	3	2.4	3.6	ns
prot1311	584	5	2	3	4.5	3	4	3	6	ns
prot1312	316	3	1	3.6	5.4	3	4	3.6	7.2	ns
prot1313	365	3	1	2	4	3	2	6	8	sig
prot1314	282	3	4	4.8	0	1	5	1.2	1.2	ns
prot1315	465	4	5	1.5	6	5	4	6	3	sig
prot1316	577	1	5	5.4	1.8	4	4	14.4	3.6	sig
prot1317	274	3	2	8	0	2	2	6	8	ns
prot1318	517	1	1	1.2	1.2	1	5	2.4	3.6	ns
prot1319	782	1	3	3	1.5	0	3	7.5	3	ns
prot1320	567	1	1	0	1.8	0	2	5.4	0	ns
prot1321	356	0	0	0	4	2	1	0	0	ns
prot1322	229	1	2	1.2	1.2	2	4	2.4	2.4	sig
prot1323	388	1	1	3	0	0	4	0	0	ns
prot1324	109	6	11	5.4	10.8	4	8	5.4	19.8	ns
prot1325	167	2	5	6	8	4	1	12	8	ns
prot1326	192	1	9	10.8	4.8	8	6	4.8	1.2	ns
prot1327	174	4	1	1.5	1.5	3	6	1.5	3	ns
prot1328	144	2	8	7.2	0	2	3	5.4	5.4	ns
prot1329	139	1	2	10	4	6	2	8	4	ns
prot1330	160	2	1	6	7.2	3	5	3.6	1.2	ns
prot1331	220	4	5	4.5	6	2	3	4.5	9	ns
prot1332	248	6	6	10.8	7.2	6	3	9	5.4	ns
prot1333	254	7	2	8	10	6	4	4	4	sig
prot1334	213	4	1	2.4	3.6	2	5	6	2.4	ns
prot1335	81	5	3	6	4.5	7	3	0	0	ns
prot1336	318	5	3	5.4	9	5	3	5.4	7.2	ns
prot1337	247	3	5	6	6	8	14	28	16	sig
prot1338	381	4	3	3.6	1.2	1	4	0	3.6	ns
prot1339	159	0	2	3	10.5	4	0	1.5	3	ns
prot1340	205	2	1	9	5.4	2	3	3.6	5.4	ns
prot1341	244	11	4	8	8	4	6	6	14	ns
prot1342	160	0	1	1.2	2.4	2	2	2.4	2.4	ns
prot1343	288	2	0	3	1.5	5	2	6	0	ns
prot1344	383	2	1	7.2	3.6	3	3	3.6	5.4	ns
prot1345	206	1	8	8	8	2	3	4	4	ns
prot1346	703	4	2	0	0	2	1	0	1.2	ns
prot1347	238	2	4	3	4.5	4	4	3	3	ns
prot1348	366	3	1	0	3.6	1	3	3.6	5.4	ns
prot1349	430	2	2	2	6	15	6	12	18	sig
prot1350	637	3	1	2.4	2.4	9	5	2.4	4.8	sig
prot1351	141	3	5	3	1.5	5	4	0	4.5	ns
prot1352	140	1	3	0	5.4	5	5	0	5.4	ns
prot1353	431	1	6	10	4	1	1	8	6	ns
prot1354	969	3	1	4.8	3.6	3	5	1.2	1.2	ns
prot1355	247	3	1	1.5	4.5	6	1	0	3	ns
prot1356	1101	4	1	7.2	5.4	4	1	10.8	7.2	sig
prot1357	178	2	1	4	6	3	1	8	2	ns
prot1358	178	1	4	7.2	4.8	4	3	2.4	1.2	ns
prot1359	297	2	1	4.5	1.5	3	2	3	9	ns
prot1360	238	1	1	3.6	9	3	5	3.6	9	ns
prot1361	226	2	1	10	6	2	2	0	0	ns
prot1362	486	6	2	3.6	2.4	2	4	1.2	3.6	ns
prot1363	758	3	0	1.5	4.5	0	2	3	1.5	ns
prot1364	305	4	1	5.4	9	3	6	5.4	5.4	sig
prot1365	526	1	1	8	2	3	4	6	6	ns
prot1366	375	4	1	0	0	6	0	3.6	1.2	ns
prot1367	651	2	3	3	3	2	2	3	4.5	ns
prot1368	5934	1	0	5.4	1.8	0	0	1.8	0	ns
prot1369	421	3	2	6	2	1	2	6	2	ns
prot1370	142	1	2	1.2	1.2	3	2	0	2.4	ns
prot1371	1145	1	0	1.5	0	1	0	10.5	1.5	ns
prot1372	238	0	2	3.6	1.8	2	1	0	3.6	ns
prot1373	391	5	2	0	2	4	1	0	4	ns
prot1374	618	2	2	6	1.2	3	6	3.6	3.6	sig
prot1375	93	8	3	9	12	12	9	12	12	ns
prot1376	130	5	8	14.4	10.8	5	9	7.2	9	ns
prot1377	83	2	5	16	10	3	6	20	18	sig
prot1378	361	6	3	3.6	4.8	3	6	7.2	3.6	ns
prot1379	193	9	4	6	13.5	10	5	1.5	4.5	ns
prot1380	393	6	4	1.8	5.4	3	3	14.4	7.2	ns
prot1381	232	6	2	6	10	1	5	12	20	sig
prot1382	201	4	5	7.2	9.6	3	6	4.8	9.6	ns
prot1383	105	2	4	6	1.5	2	3	7.5	6	ns
prot1384	173	2	0	5.4	5.4	5	5	5.4	5.4	ns
prot1385	182	1	5	14	6	3	4	12	16	ns
prot1386	199	3	4	7.2	3.6	5	3	6	4.8	ns
prot1387	191	3	0	7.5	4.5	15	21	13.5	18	sig
prot1388	274	2	1	7.2	1.8	3	5	5.4	9	ns
prot1389	135	2	2	4	6	1	5	4	6	ns
prot1390	169	3	1	4.8	8.4	5	3	2.4	2.4	ns
prot1391	688	3	4	0	4.5	12	24	22.5	13.5	sig
prot1392	152	0	1	3.6	1.8	1	3	7.2	1.8	ns
prot1393	528	2	0	6	2	3	2	6	0	ns
prot1394	157	0	0	4.8	10.8	2	4	4.8	2.4	ns
prot1395	126	3	1	4.5	9	2	4	15	6	sig
prot1396	80	3	3	3.6	7.2	12	9	16.2	10.8	sig
prot1397	122	3	0	2	6	4	1	2	4	ns
prot1398	232	6	0	2.4	2.4	6	0	4.8	3.6	ns
prot1399	171	5	4	3	3	6	3	6	1.5	ns
prot1400	70	1	2	3.6	1.8	1	3	7.2	0	ns
prot1401	130	2	0	2	2	2	1	4	4	ns
prot1402	103	2	1	3.6	1.2	4	5	1.2	1.2	ns
prot1403	547	1	2	10.5	0	2	1	7.5	1.5	ns
prot1404	250	1	2	1.8	1.8	4	4	7.2	3.6	sig
prot1405	497	3	1	6	6	2	2	2	8	sig
prot1406	312	2	2	3.6	1.2	1	2	1.2	1.2	ns
prot1407	152	2	4	3	1.5	3	9	4.5	4.5	sig
prot1408	535	2	5	7.2	3.6	2	2	0	5.4	ns
prot1409	87	2	3	4	0	3	3	0	0	ns
prot1410	232	1	1	1.2	2.4	1	2	3.6	2.4	ns
prot1411	232	1	1	3	3	1	1	4.5	3	ns
prot1412	843	1	2	0	1.8	0	1	3.6	7.2	ns
prot1413	555	3	1	4	4	3	2	2	2	ns
prot1414	173	0	1	0	2.4	1	2	1.2	1.2	ns
prot1415	194	4	4	1.5	0	2	2	1.5	3	ns
prot1416	180	1	0	5.4	0	2	2	1.8	3.6	ns
prot1417	199	3	3	6	0	1	1	4	4	sig
prot1418	287	0	2	4.8	1.2	2	4	4.8	8.4	sig
prot1419	999	1	0	0	4.5	0	1	6	1.5	ns
prot1420	220	0	0	0	0	2	2	0	1.8	ns
prot1421	648	0	3	4	0	0	4	4	4	ns
prot1422	164	2	2	0	1.2	2	0	1.2	2.4	ns
prot1423	181	3	1	3	1.5	1	1	3	3	ns
prot1424	285	7	6	9	9	12	8	21.6	14.4	sig
prot1425	172	0	3	16	10	3	8	18	10	ns
prot1426	103	8	4	3.6	9.6	1	2	2.4	6	ns
prot1427	430	5	6	4.5	4.5	5	1	6	4.5	ns
prot1428	130	8	7	7.2	7.2	4	8	10.8	7.2	ns
prot1429	123	4	1	8	4	2	3	8	8	ns
prot1430	304	4	4	8.4	3.6	1	2	2.4	8.4	ns
prot1431	164	3	2	9	6	1	0	7.5	4.5	ns
prot1432	75	1	1	9	3.6	1	1	1.8	3.6	ns
prot1433	173	5	4	4	8	2	2	4	8	ns
prot1434	176	3	2	4.8	9.6	1	0	2.4	4.8	ns
prot1435	191	1	1	3	4.5	5	5	3	7.5	sig
prot1436	138	4	6	3.6	3.6	3	2	3.6	0	ns
prot1437	148	5	1	2	6	1	3	4	8	ns
prot1438	101	3	3	4.8	2.4	4	0	3.6	3.6	ns
prot1439	157	3	3	7.5	3	3	2	3	3	ns
prot1440	488	3	5	3.6	3.6	2	3	5.4	0	ns
prot1441	133	2	2	2	2	3	12	24	24	sig
prot1442	229	0	3	3.6	1.2	0	4	7.2	0	ns
prot1443	89	2	0	3	3	3	3	1.5	3	ns
prot1444	317	2	1	3.6	7.2	1	1	1.8	5.4	ns
prot1445	88	4	5	4	2	2	2	4	8	ns
prot1446	180	3	2	3.6	1.2	2	6	4.8	2.4	sig
prot1447	207	3	3	6	3	3	6	4.5	3	ns
prot1448	235	2	3	0	3.6	5	5	12.6	7.2	sig
prot1449	86	5	4	10	6	2	1	4	2	ns
prot1450	115	5	5	3.6	1.2	2	2	8.4	4.8	sig
prot1451	127	3	4	7.5	3	3	1	4.5	4.5	ns
prot1452	229	3	2	3.6	3.6	5	5	3.6	12.6	sig
prot1453	247	2	2	8	4	4	3	8	2	ns
prot1454	573	3	1	1.2	1.2	1	0	1.2	4.8	ns
prot1455	176	1	3	4.5	9	4	5	1.5	3	ns
prot1456	169	1	1	0	1.8	1	3	1.8	0	ns
prot1457	81	1	2	6	0	4	0	4	4	ns
prot1458	89	1	1	1.2	0	2	3	2.4	4.8	sig
prot1459	178	1	2	1.5	1.5	3	9	4.5	4.5	sig
prot1460	151	2	1	5.4	3.6	1	2	0	0	ns
prot1461	146	4	2	4	6	2	1	8	6	ns
prot1462	217	1	2	3.6	1.2	5	3	4.8	2.4	ns
prot1463	159	3	1	4.5	1.5	3	0	6	3	ns
prot1464	237	0	1	0	3.6	2	2	1.8	1.8	ns
prot1465	587	1	0	2	0	6	4	12	4	sig
prot1466	128	3	0	1.2	2.4	1	6	1.2	2.4	ns
prot1467	425	1	3	1.5	1.5	1	2	1.5	1.5	ns
prot1468	256	2	4	1.8	5.4	2	0	5.4	1.8	ns
prot1469	136	2	2	6	0	2	4	4	8	sig
prot1470	76	1	4	0	1.2	0	2	0	2.4	ns
prot1471	175	2	0	3	6	3	3	3	4.5	ns
prot1472	231	2	2	9	1.8	1	1	5.4	3.6	ns
prot1473	337	1	0	0	4	5	5	0	6	ns
prot1474	239	1	0	0	1.2	1	0	2.4	4.8	ns
prot1475	456	2	1	3	0	0	1	1.5	3	ns
prot1476	126	3	0	3.6	3.6	3	0	1.8	0	ns
prot1477	488	2	1	0	0	2	1	2	4	ns
prot1478	127	0	2	4.8	0	2	1	0	2.4	ns
prot1479	191	1	4	6	3	3	4	13.5	6	ns
prot1480	114	2	3	3.6	5.4	1	7	5.4	5.4	ns
prot1481	62	0	5	8	6	0	3	8	2	ns
prot1482	350	2	3	3.6	3.6	1	1	4.8	1.2	sig
prot1483	108	5	3	12	6	3	6	4.5	6	ns
prot1484	321	1	2	0	7.2	2	5	3.6	3.6	ns
prot1485	308	4	3	2	8	3	4	2	8	ns
prot1486	59	3	3	2.4	0	5	2	3.6	2.4	ns
prot1487	218	5	1	6	0	2	1	6	3	ns
prot1488	106	2	1	1.8	7.2	4	2	7.2	7.2	sig
prot1489	154	3	3	2	4	0	0	6	2	ns
prot1490	166	2	2	0	2.4	4	4	3.6	7.2	sig
prot1491	515	2	3	3	3	0	2	7.5	6	ns
prot1492	183	2	2	5.4	5.4	1	1	3.6	5.4	ns
prot1493	162	1	0	6	4	4	2	8	4	sig
prot1494	140	1	1	1.2	1.2	4	2	3.6	0	ns
prot1495	169	3	0	3	1.5	0	1	1.5	3	ns
prot1496	242	3	0	5.4	0	4	2	7.2	9	sig
prot1497	292	2	5	4	10	1	3	4	10	ns
prot1498	197	1	2	1.2	4.8	3	3	1.2	3.6	ns
prot1499	856	2	0	1.5	1.5	0	0	3	7.5	ns
prot1500	127	3	2	0	5.4	0	1	5.4	3.6	ns
prot1501	72	1	0	0	10	1	3	0	8	ns
prot1502	148	1	0	1.2	1.2	3	4	1.2	2.4	ns
prot1503	53	2	0	1.5	3	2	1	1.5	4.5	ns
prot1504	98	1	1	0	7.2	0	1	3.6	0	ns
prot1505	405	1	1	2	4	1	4	2	4	sig
prot1506	104	1	1	1.2	1.2	3	2	3.6	0	ns
prot1507	176	1	0	1.5	1.5	9	6	9	9	sig
prot1508	125	1	4	5.4	1.8	1	1	3.6	5.4	ns
prot1509	160	0	1	6	4	3	1	2	2	ns
prot1510	316	0	1	3.6	0	3	2	2.4	2.4	ns
prot1511	978	0	1	4.5	0	1	2	1.5	0	ns
prot1512	234	1	3	1.8	5.4	1	3	1.8	0	ns
prot1513	431	1	2	6	4	1	1	4	2	sig
prot1514	2591	2	3	2.4	2.4	3	5	2.4	3.6	ns
prot1515	712	0	4	7.5	9	4	5	10.5	6	ns
prot1516	1852	3	3	9	9	7	11	7.2	12.6	sig
prot1517	2086	4	5	6	12	6	3	2	10	ns
prot1518	1064	2	4	4.8	1.2	2	2	3.6	7.2	ns
prot1519	609	8	6	7.5	12	4	11	9	6	ns
prot1520	645	0	4	5.4	7.2	2	10	7.2	10.8	sig
prot1521	969	3	1	2	4	2	6	2	10	ns
prot1522	857	1	0	3.6	1.2	1	1	2.4	2.4	ns
prot1523	488	0	2	7.5	1.5	1	0	1.5	6	ns
prot1524	2821	2	5	3.6	5.4	2	1	1.8	3.6	ns
prot1525	512	4	1	6	4	5	3	0	16	ns
prot1526	876	2	2	1.2	6	4	2	3.6	2.4	ns
prot1527	543	6	6	4.5	7.5	4	2	1.5	3	ns
prot1528	809	3	5	7.2	5.4	1	8	5.4	1.8	ns
prot1529	1674	1	2	4	8	3	2	2	4	ns
prot1530	1191	3	0	3.6	1.2	0	1	1.2	1.2	ns
prot1531	208	3	3	6	4.5	4	3	3	6	ns
prot1532	437	3	3	7.2	1.8	1	4	0	1.8	ns
prot1533	510	3	1	8	4	4	3	6	4	ns
prot1534	695	7	3	1.2	3.6	1	2	2.4	1.2	ns
prot1535	227	2	2	0	3	2	5	3	3	sig
prot1536	700	4	1	1.8	3.6	1	2	5.4	9	ns
prot1537	218	2	1	2	8	2	2	0	2	ns
prot1538	423	3	1	2.4	3.6	4	4	2.4	1.2	ns
prot1539	873	1	5	0	4.5	4	0	3	4.5	ns
prot1540	1426	3	1	5.4	5.4	4	2	14.4	1.8	sig
prot1541	520	2	0	2	6	1	1	0	6	ns
prot1542	290	6	15	10.8	12	6	10	15.6	9.6	ns
prot1543	296	7	3	7.5	7.5	4	3	3	6	ns
prot1544	309	4	4	1.8	3.6	3	3	7.2	14.4	ns
prot1545	502	0	5	10	6	2	4	6	10	ns
prot1546	204	3	2	4.8	1.2	1	2	1.2	1.2	ns
prot1547	437	2	1	3	1.5	11	2	6	10.5	sig
prot1548	314	1	2	7.2	5.4	2	2	7.2	0	ns
prot1549	402	1	4	6	2	1	3	4	4	ns
prot1550	188	1	0	4.8	1.2	4	2	9.6	2.4	sig
prot1551	434	2	2	4.5	3	2	3	6	0	ns
prot1552	325	0	0	3.6	0	1	1	1.8	0	ns
prot1553	607	1	2	4	2	3	3	24	6	sig
prot1554	739	1	3	7.2	0	4	0	1.2	1.2	ns
prot1555	235	1	1	4.5	3	1	2	3	3	ns
prot1556	982	1	2	3.6	7.2	2	1	3.6	5.4	ns
prot1557	392	1	2	6	4	3	2	0	4	ns
prot1558	543	2	0	3.6	2.4	1	0	1.2	2.4	ns
prot1559	462	0	2	1.5	3	3	3	0	1.5	ns
prot1560	348	1	0	5.4	3.6	2	2	3.6	0	ns
prot1561	463	2	1	4	4	2	1	0	0	ns
prot1562	173	5	4	3.6	4.8	3	2	3.6	1.2	ns
prot1563	274	5	1	4.5	3	3	5	0	1.5	ns
prot1564	251	4	1	5.4	7.2	4	6	14.4	9	ns
prot1565	231	4	3	2	8	5	3	10	8	ns
prot1566	394	5	9	3.6	1.2	1	3	3.6	2.4	ns
prot1567	240	0	3	1.5	4.5	2	4	6	6	ns
prot1568	441	2	3	1.8	5.4	0	7	1.8	7.2	ns
prot1569	200	4	4	2	0	2	0	0	8	ns
prot1570	371	2	2	0	1.2	5	1	2.4	2.4	ns
prot1571	313	2	4	3	1.5	1	2	4.5	3	ns
prot1572	730	4	4	1.8	3.6	2	3	3.6	3.6	sig
prot1573	329	1	2	6	2	1	4	2	2	ns
prot1574	627	4	1	1.2	0	2	3	3.6	6	ns
prot1575	250	3	3	3	1.5	1	1	3	1.5	sig
prot1576	144	6	0	9	7.2	6	0	5.4	1.8	ns
prot1577	472	4	5	2	10	1	1	0	10	ns
prot1578	421	0	1	2.4	2.4	2	1	4.8	0	ns
prot1579	250	3	4	1.5	0	0	2	4.5	7.5	ns
prot1580	266	2	3	1.8	0	1	2	1.8	1.8	ns
prot1581	861	2	2	8	6	2	4	4	4	ns
prot1582	1312	3	1	2.4	1.2	0	1	1.2	2.4	ns
prot1583	493	1	2	1.5	3	0	1	6	1.5	ns
prot1584	1082	2	1	1.8	9	2	0	1.8	1.8	ns
prot1585	648	2	2	4	0	1	2	2	2	ns
prot1586	276	0	3	0	1.2	3	2	2.4	2.4	sig
prot1587	518	1	4	0	1.5	1	1	6	3	ns
prot1588	640	2	2	7.2	0	0	3	1.8	1.8	ns
prot1589	722	4	5	2	2	2	5	6	8	ns
prot1590	147	7	2	1.2	6	3	1	2.4	2.4	ns
prot1591	193	3	3	4.5	12	3	3	1.5	6	ns
prot1592	194	3	4	5.4	1.8	1	3	5.4	0	ns
prot1593	365	1	3	8	2	2	1	10	6	ns
prot1594	290	2	2	4.8	1.2	2	6	2.4	1.2	sig
prot1595	636	1	4	0	4.5	1	1	3	4.5	ns
prot1596	1160	6	3	5.4	9	5	2	3.6	7.2	sig
prot1597	641	2	3	4	0	1	3	4	2	ns
prot1598	175	3	2	0	2.4	2	3	2.4	3.6	ns
prot1599	318	1	1	3	4.5	3	2	0	1.5	ns
prot1600	424	2	3	1.8	1.8	4	0	0	0	ns
prot1601	348	1	2	4	2	2	1	2	4	ns
prot1602	227	1	2	3.6	1.2	4	0	3.6	4.8	ns
prot1603	427	2	3	3	10.5	2	1	4.5	1.5	ns
prot1604	268	4	0	3.6	3.6	2	2	1.8	5.4	ns
prot1605	357	0	4	2	2	1	3	2	2	ns
prot1606	174	4	2	3.6	3.6	2	6	4.8	2.4	sig
prot1607	233	2	1	4.5	0	2	3	4.5	1.5	ns
prot1608	217	0	0	5.4	5.4	2	0	0	0	ns
prot1609	980	0	0	2	0	1	1	4	2	ns
prot1610	263	1	0	1.2	0	5	2	1.2	4.8	sig
prot1611	169	1	2	3	3	4	3	4.5	1.5	ns
prot1612	178	0	0	0	0	6	12	10.8	10.8	sig
prot1613	355	2	0	0	0	0	1	4	2	ns
prot1614	604	0	0	1.2	2.4	3	2	0	1.2	ns
prot1615	149	2	1	0	1.5	1	0	1.5	3	ns
prot1616	594	1	2	0	1.8	3	1	1.8	1.8	ns
prot1617	257	2	3	2	2	3	9	24	12	sig
prot1618	421	3	0	1.2	0	0	1	2.4	1.2	ns
prot1619	712	2	2	4.5	3	0	2	1.5	4.5	ns
prot1620	423	2	0	3.6	3.6	0	3	3.6	1.8	ns
prot1621	488	0	0	0	4	1	0	10	2	ns
prot1622	1872	1	3	0	2.4	2	1	3.6	0	ns
prot1623	153	7	5	4.5	6	10	12	18	18	sig
prot1624	275	2	5	7.2	14.4	3	4	5.4	7.2	ns
prot1625	463	4	6	8	16	9	3	6	18	sig
prot1626	103	2	5	3.6	3.6	13	5	6	8.4	sig
prot1627	287	1	5	4.5	1.5	3	3	1.5	6	ns
prot1628	282	6	4	9	7.2	3	4	1.8	3.6	ns
prot1629	200	3	1	12	2	4	13	14	14	sig
prot1630	149	5	4	3.6	3.6	2	2	2.4	1.2	ns
prot1631	149	2	1	3	6	1	3	7.5	1.5	ns
prot1632	132	2	1	1.8	3.6	2	0	0	0	ns
prot1633	118	4	2	8	8	3	4	2	8	ns
prot1634	191	3	1	0	4.8	6	1	4.8	1.2	ns
prot1635	189	1	1	4.5	6	6	2	4.5	6	ns
prot1636	273	3	0	5.4	5.4	0	0	1.8	3.6	ns
prot1637	327	0	1	8	4	0	1	6	10	ns
prot1638	148	2	2	1.2	0	1	2	1.2	1.2	ns
prot1639	206	4	2	6	6	1	1	0	1.5	ns
prot1640	108	1	2	0	1.8	2	1	5.4	0	ns
prot1641	267	2	2	4	2	2	1	8	4	ns
prot1642	204	3	3	0	2.4	1	2	0	0	ns
prot1643	223	0	1	3	1.5	3	3	7.5	3	ns
prot1644	298	1	1	1.8	1.8	2	1	5.4	7.2	ns
prot1645	194	0	2	6	4	4	3	4	0	ns
prot1646	77	2	2	2.4	1.2	1	3	6	3.6	ns
prot1647	166	0	5	0	0	3	3	3	1.5	ns
prot1648	418	0	0	5.4	5.4	4	1	9	3.6	ns
prot1649	418	3	3	0	6	0	5	2	2	ns
prot1650	127	3	1	3.6	1.2	2	1	3.6	2.4	ns
prot1651	279	2	1	1.5	3	0	2	6	3	ns
prot1652	181	2	4	7.2	1.8	6	2	7.2	3.6	sig
prot1653	129	3	3	0	2	4	1	4	4	ns
prot1654	161	0	1	1.2	1.2	1	1	3.6	2.4	ns
prot1655	126	2	3	1.5	7.5	1	2	3	1.5	ns
prot1656	326	2	5	0	5.4	4	0	5.4	7.2	ns
prot1657	207	0	1	6	2	3	0	0	8	ns
prot1658	191	0	0	4.8	0	1	5	1.2	2.4	ns
prot1659	238	1	2	3	1.5	2	1	0	1.5	ns
prot1660	210	1	3	7.2	1.8	1	3	3.6	5.4	ns
prot1661	331	2	2	4	4	3	2	0	8	ns
prot1662	574	3	3	1.2	2.4	2	2	2.4	0	ns
prot1663	455	1	1	7.5	6	1	3	3	6	ns
prot1664	553	0	3	0	1.8	0	0	1.8	1.8	ns
prot1665	522	0	0	4	2	2	1	0	2	ns
prot1666	325	2	2	3.6	2.4	0	2	2.4	0	ns
prot1667	208	0	0	6	3	2	0	6	7.5	ns
prot1668	232	0	5	1.8	1.8	2	4	3.6	3.6	sig
prot1669	219	3	6	6	4	4	0	2	2	ns
prot1670	409	1	1	2.4	1.2	4	2	4.8	2.4	sig
prot1671	233	4	4	6	7.5	2	2	3	9	sig
prot1672	772	1	1	1.8	1.8	2	2	16.2	3.6	sig
prot1673	360	1	2	12	2	4	1	10	4	ns
prot1674	439	0	0	0	2.4	1	0	1.2	1.2	ns
prot1675	442	1	1	0	6	0	1	1.5	1.5	ns
prot1676	138	0	1	0	1.8	0	0	5.4	7.2	ns
prot1677	106	2	1	0	4	1	0	6	4	ns
prot1678	370	1	0	1.2	2.4	3	2	2.4	1.2	ns
prot1679	629	2	1	4.5	0	2	4	3	3	sig
prot1680	187	0	1	0	0	1	1	3.6	1.8	ns
prot1681	596	0	1	2	0	2	1	0	0	ns
prot1682	255	0	1	1.2	1.2	0	2	1.2	2.4	ns
prot1683	92	5	10	4.5	6	1	10	7.5	9	ns
prot1684	171	3	3	3.6	7.2	8	8	14.4	3.6	sig
prot1685	165	3	4	2	2	4	2	6	12	ns
prot1686	148	5	4	3.6	3.6	2	4	7.2	7.2	sig
prot1687	229	5	3	9	3	1	3	9	3	ns
prot1688	123	4	6	5.4	7.2	9	24	32.4	32.4	sig
prot1689	77	3	4	2	2	2	3	2	2	ns
prot1690	465	2	3	1.2	3.6	3	3	1.2	4.8	ns
prot1691	279	1	2	0	4.5	1	0	1.5	0	ns
prot1692	278	0	1	0	3.6	3	0	3.6	1.8	ns
prot1693	119	4	2	4	6	1	0	2	4	ns
prot1694	148	3	2	1.2	2.4	1	0	4.8	3.6	ns
prot1695	72	1	2	0	7.5	6	3	4.5	9	sig
prot1696	353	0	1	0	5.4	4	4	7.2	7.2	sig
prot1697	196	1	0	4	4	2	3	8	6	sig
prot1698	174	4	2	2.4	1.2	3	1	4.8	0	ns
prot1699	126	0	1	4.5	0	2	2	4.5	0	ns
prot1700	235	0	1	1.8	3.6	4	1	7.2	1.8	sig
prot1701	235	1	0	6	2	1	1	2	8	ns
prot1702	110	2	1	1.2	3.6	1	1	4.8	2.4	sig
prot1703	188	3	1	0	4.5	1	2	0	7.5	ns
prot1704	225	1	0	5.4	0	1	0	7.2	3.6	ns
prot1705	138	1	0	2	4	3	3	6	4	ns
prot1706	174	4	1	2.4	2.4	6	4	2.4	1.2	ns
prot1707	672	1	2	3	3	1	4	3	6	ns
prot1708	84	0	0	1.8	3.6	4	2	3.6	3.6	sig
prot1709	107	4	0	2	2	0	4	4	6	ns
prot1710	146	1	1	2.4	1.2	3	2	1.2	2.4	ns
prot1711	183	3	2	1.5	4.5	2	0	0	4.5	ns
prot1712	555	1	1	0	0	1	1	1.8	0	ns
prot1713	467	2	2	0	4	3	1	2	2	ns
prot1714	265	0	0	3.6	2.4	0	5	2.4	2.4	ns
prot1715	598	3	0	0	0	3	1	1.5	6	ns
prot1716	317	0	1	0	1.8	2	1	0	0	ns
prot1717	196	0	2	2	0	2	2	4	8	sig
prot1718	267	2	3	2.4	1.2	0	2	1.2	0	ns
prot1719	612	2	4	1.5	3	1	2	0	6	ns
prot1720	62	1	0	7.2	3.6	2	3	3.6	3.6	ns
prot1721	77	1	0	0	4	0	3	4	2	ns
prot1722	68	3	0	1.2	0	1	3	1.2	4.8	ns
prot1723	632	2	2	4.5	1.5	1	2	1.5	0	ns
prot1724	230	3	0	1.8	0	2	0	0	1.8	ns
prot1725	133	0	0	4	0	2	2	4	4	sig
prot1726	334	1	1	0	1.2	3	9	3.6	3.6	sig
prot1727	311	0	1	4.5	1.5	0	2	0	0	ns
prot1728	563	1	1	5.4	0	2	4	3.6	9	sig
prot1729	327	0	3	2	2	0	1	0	6	ns
prot1730	144	2	2	2.4	1.2	1	0	0	4.8	ns
prot1731	668	0	1	1.5	1.5	2	2	3	12	sig
prot1732	85	1	0	5.4	3.6	3	2	1.8	3.6	ns
prot1733	102	0	1	0	2	1	2	2	2	sig
prot1734	508	1	1	1.2	3.6	3	2	2.4	0	ns
prot1735	226	1	2	4.5	4.5	1	4	1.5	1.5	ns
prot1736	676	0	1	3.6	3.6	0	2	1.8	0	ns
prot1737	539	0	0	0	0	2	0	0	4	ns
prot1738	295	0	0	0	0	1	0	2.4	0	ns
prot1739	224	1	1	3	1.5	2	6	3	6	sig
prot1740	2292	0	0	0	1.8	2	2	3.6	3.6	sig
prot1741	170	4	6	8	8	3	1	10	10	ns
prot1742	134	3	3	2.4	3.6	2	2	6	3.6	ns
prot1743	255	2	1	6	1.5	3	1	0	3	ns
prot1744	304	1	1	3.6	5.4	2	8	3.6	9	ns
prot1745	237	1	3	4	0	4	4	2	2	ns
prot1746	105	2	0	3.6	3.6	1	3	1.2	0	ns
prot1747	69	3	3	3	4.5	8	2	3	9	sig
prot1748	247	0	0	1.8	3.6	1	0	3.6	5.4	ns
prot1749	99	1	2	10	6	5	2	6	8	ns
prot1750	116	2	0	3.6	2.4	1	2	2.4	3.6	ns
prot1751	152	1	0	4.5	3	1	0	0	6	ns
prot1752	225	1	4	7.2	5.4	1	1	0	5.4	ns
prot1753	147	2	4	2	2	1	5	6	0	ns
prot1754	125	2	1	3.6	3.6	2	0	2.4	2.4	ns
prot1755	90	2	1	1.5	4.5	2	1	6	0	ns
prot1756	237	3	0	1.8	0	1	1	0	0	ns
prot1757	66	2	2	6	4	0	2	2	4	ns
prot1758	264	4	2	2.4	1.2	0	0	1.2	1.2	ns
prot1759	137	3	1	1.5	4.5	3	0	1.5	1.5	ns
prot1760	511	0	2	9	3.6	1	0	0	3.6	ns
prot1761	141	1	0	0	0	2	3	4	0	ns
prot1762	280	1	0	0	2.4	3	9	7.2	3.6	sig
prot1763	302	4	3	3	7.5	2	2	3	3	sig
prot1764	74	1	1	1.8	0	2	1	0	0	ns
prot1765	171	1	1	2	2	2	1	2	12	sig
prot1766	95	2	3	2.4	1.2	0	3	2.4	2.4	ns
prot1767	367	0	0	1.5	3	0	3	4.5	1.5	ns
prot1768	144	3	1	1.8	0	2	2	7.2	10.8	sig
prot1769	664	2	2	8	2	2	0	6	8	ns
prot1770	179	2	1	7.2	0	2	1	2.4	2.4	ns
prot1771	114	1	1	0	0	1	1	1.5	0	ns
prot1772	161	0	1	5.4	5.4	1	2	1.8	1.8	ns
prot1773	205	3	3	4	6	3	0	10	0	ns
prot1774	305	0	3	1.2	1.2	3	3	2.4	1.2	ns
prot1775	416	0	2	4.5	3	0	1	1.5	1.5	ns
prot1776	397	1	1	3.6	1.8	1	1	1.8	1.8	ns
prot1777	224	2	2	0	0	6	3	6	12	sig
prot1778	314	3	0	3.6	1.2	2	3	0	2.4	ns
prot1779	174	0	2	0	3	2	1	4.5	0	ns
prot1780	416	1	1	5.4	0	2	1	7.2	1.8	sig
prot1781	131	1	0	0	2	0	2	2	0	ns
prot1782	107	3	0	2.4	1.2	2	1	3.6	0	ns
prot1783	163	2	1	3	1.5	2	1	0	0	ns
prot1784	564	2	4	1.8	1.8	1	0	3.6	0	ns
prot1785	208	1	0	2	2	1	0	2	8	ns
prot1786	135	2	2	0	3.6	0	1	2.4	1.2	ns
prot1787	3394	1	1	1.5	12	3	5	3	1.5	ns
prot1788	1957	1	2	9	1.8	3	2	3.6	3.6	sig
prot1789	1088	1	1	0	4	11	5	10	4	sig
prot1790	424	3	2	2.4	2.4	0	1	6	0	ns
prot1791	1035	2	0	1.5	3	0	4	0	3	ns
prot1792	926	1	2	3.6	1.8	3	2	3.6	3.6	sig
prot1793	1669	1	1	0	2	2	2	2	2	ns
prot1794	201	3	2	3.6	6	1	9	6	3.6	ns
prot1795	539	1	1	1.5	0	3	0	3	1.5	ns
prot1796	638	0	1	1.8	0	5	4	3.6	7.2	sig
prot1797	225	2	3	4	8	4	6	2	6	ns
prot1798	319	4	3	3.6	1.2	1	3	1.2	1.2	ns
prot1799	520	3	3	0	3	2	1	7.5	3	sig
prot1800	785	1	4	12.6	1.8	3	5	5.4	10.8	ns
prot1801	629	4	2	4	6	1	2	2	6	ns
prot1802	341	0	4	3.6	4.8	4	0	0	2.4	ns
prot1803	412	2	0	0	3	2	0	1.5	1.5	ns
prot1804	308	0	0	1.8	3.6	1	0	3.6	0	ns
prot1805	743	1	2	0	4	1	0	0	2	ns
prot1806	470	2	1	0	1.2	9	2	2.4	2.4	sig
prot1807	1140	2	0	1.5	1.5	1	0	0	0	ns
prot1808	1466	0	4	1.8	3.6	3	6	16.2	16.2	sig
prot1809	254	3	2	0	2	1	2	0	2	ns
prot1810	257	1	3	3.6	0	3	0	2.4	3.6	ns
prot1811	375	1	1	4.5	1.5	4	2	1.5	1.5	ns
prot1812	1882	1	0	5.4	5.4	0	1	3.6	0	ns
prot1813	1300	1	1	4	0	1	1	2	2	ns
prot1814	444	1	3	2.4	1.2	0	1	3.6	2.4	ns
prot1815	832	1	2	0	0	3	3	0	4.5	ns
prot1816	582	1	0	1.8	0	1	0	3.6	5.4	ns
prot1817	280	0	0	0	4	2	2	4	4	sig
prot1818	1244	2	2	1.2	0	3	1	3.6	2.4	ns
prot1819	276	1	0	1.5	1.5	1	1	1.5	1.5	sig
prot1820	623	3	2	3.6	3.6	3	1	3.6	0	ns
prot1821	450	0	0	0	2	2	0	0	0	ns
prot1822	247	0	0	2.4	2.4	4	2	2.4	2.4	sig
prot1823	387	0	3	0	0	6	6	4.5	4.5	sig
prot1824	662	2	1	1.8	5.4	0	1	1.8	3.6	ns
prot1825	743	1	1	0	2	3	1	0	6	ns
prot1826	874	0	2	1.2	0	1	0	0	1.2	ns
prot1827	1301	0	0	3	1.5	1	1	1.5	1.5	sig
prot1828	274	2	5	5.4	7.2	1	3	3.6	5.4	ns
prot1829	551	3	2	4	6	2	8	4	4	sig
prot1830	447	1	1	2.4	2.4	4	3	2.4	3.6	sig
prot1831	154	2	1	4.5	9	3	2	3	4.5	sig
prot1832	210	4	3	5.4	7.2	1	3	1.8	3.6	ns
prot1833	290	3	1	6	4	6	5	8	8	ns
prot1834	220	5	1	4.8	6	2	1	3.6	7.2	ns
prot1835	184	1	0	3	1.5	5	4	6	1.5	sig
prot1836	168	1	3	0	3.6	1	2	1.8	1.8	ns
prot1837	102	1	0	2	0	5	2	4	4	ns
prot1838	327	2	2	1.2	2.4	9	18	7.2	7.2	sig
prot1839	962	1	1	4.5	1.5	1	2	0	1.5	ns
prot1840	556	2	0	5.4	1.8	0	0	7.2	3.6	ns
prot1841	374	2	0	0	6	1	1	8	2	ns
prot1842	728	2	1	1.2	0	6	2	3.6	4.8	ns
prot1843	243	1	2	4.5	3	9	3	4.5	9	sig
prot1844	127	1	1	1.8	0	3	0	1.8	1.8	ns
prot1845	519	1	0	2	0	2	2	0	4	ns
prot1846	492	1	3	3.6	2.4	2	2	4.8	0	ns
prot1847	233	2	2	3	4.5	2	4	3	0	ns
prot1848	287	1	0	3.6	0	1	2	3.6	5.4	ns
prot1849	337	1	2	0	0	3	2	6	6	sig
prot1850	404	1	0	0	0	0	3	3.6	1.2	ns
prot1851	3175	0	1	3	0	2	0	0	0	ns
prot1852	243	0	1	0	1.8	0	1	0	1.8	ns
prot1853	275	3	0	2	2	3	1	2	0	ns
prot1854	648	3	1	2.4	0	2	2	1.2	2.4	ns
prot1855	172	3	0	3	4.5	2	1	1.5	1.5	ns
prot1856	283	3	0	1.8	9	2	1	9	0	ns
prot1857	159	4	2	4	4	1	1	2	4	ns
prot1858	372	1	1	1.2	2.4	3	2	1.2	2.4	ns
prot1859	174	2	2	0	6	3	3	6	3	sig
prot1860	182	0	3	1.8	1.8	4	2	7.2	3.6	sig
prot1861	251	3	5	0	6	1	3	2	2	ns
prot1862	1009	3	0	2.4	1.2	3	5	3.6	1.2	ns
prot1863	233	1	0	0	1.5	0	1	3	0	ns
prot1864	158	5	2	3.6	1.8	4	2	3.6	1.8	ns
prot1865	200	2	5	6	0	3	3	24	18	sig
prot1866	292	1	2	0	4.8	1	0	1.2	3.6	ns
prot1867	399	0	1	4.5	0	3	3	9	4.5	sig
prot1868	229	1	1	1.8	5.4	2	4	7.2	7.2	sig
prot1869	228	1	1	4	4	1	0	2	6	ns
prot1870	445	0	2	0	2.4	4	4	1.2	3.6	ns
prot1871	334	0	3	4.5	1.5	1	2	4.5	3	ns
prot1872	848	0	1	5.4	10.8	2	3	1.8	1.8	ns
prot1873	151	3	1	4	2	3	3	6	4	ns
prot1874	1410	2	1	1.2	1.2	1	2	0	1.2	ns
prot1875	164	6	1	0	1.5	0	0	1.5	1.5	ns
prot1876	114	1	1	1.8	0	1	2	3.6	5.4	ns
prot1877	262	2	1	6	2	4	3	0	6	ns
prot1878	174	1	2	2.4	0	2	8	4.8	7.2	sig
prot1879	987	1	1	1.5	3	1	4	3	3	ns
prot1880	170	0	4	1.8	5.4	1	1	1.8	5.4	ns
prot1881	399	3	1	4	2	2	4	4	8	sig
prot1882	504	0	0	1.2	3.6	0	1	2.4	0	ns
prot1883	359	3	4	1.5	4.5	3	5	1.5	3	ns
prot1884	85	0	0	3.6	3.6	0	3	3.6	1.8	ns
prot1885	186	0	0	6	2	1	1	0	6	ns
prot1886	231	2	0	2.4	2.4	2	2	1.2	2.4	ns
prot1887	161	0	1	1.5	1.5	0	1	1.5	0	ns
prot1888	296	2	3	0	0	2	3	0	0	ns
prot1889	362	1	0	2	2	0	1	4	0	ns
prot1890	492	0	1	2.4	0	1	2	0	0	ns
prot1891	240	3	2	0	4.5	1	0	1.5	1.5	ns
prot1892	587	1	2	3.6	1.8	2	3	1.8	0	ns
prot1893	523	0	1	0	4	0	1	0	2	ns
prot1894	979	1	0	1.2	0	2	2	2.4	2.4	sig
prot1895	2381	2	1	1.5	3	1	1	1.5	3	ns
prot1896	246	2	1	3.6	0	2	5	3.6	3.6	sig
prot1897	309	1	0	2	4	1	1	4	2	sig
prot1898	214	0	1	0	0	3	3	3.6	7.2	sig
prot1899	659	1	2	3	0	1	1	1.5	1.5	sig
prot1900	185	0	1	0	1.8	0	2	0	0	ns
prot1901	201	3	2	0	6	2	1	2	0	ns
prot1902	464	2	1	0	2.4	1	0	3.6	0	ns
prot1903	298	1	1	3	0	0	0	3	0	ns
prot1904	502	0	1	3.6	1.8	1	2	0	0	ns
prot1905	295	0	2	0	0	1	1	4	2	sig
prot1906	1921	1	1	0	1.2	2	4	2.4	2.4	sig
prot1907	900	0	0	3	3	1	2	1.5	3	ns
prot1908	1567	2	2	0	3.6	1	1	0	1.8	ns
prot1909	659	1	0	0	4	1	0	6	2	ns
prot1910	909	1	0	1.2	2.4	0	2	0	1.2	ns
prot1911	193	0	0	1.5	1.5	1	1	0	1.5	ns
prot1912	431	0	3	1.8	1.8	1	0	1.8	1.8	ns
prot1913	118	0	0	2	0	3	3	6	6	sig
prot1914	229	4	6	3.6	2.4	4	8	9.6	4.8	sig
prot1915	232	2	0	0	3	1	2	3	1.5	ns
prot1916	267	1	3	1.8	1.8	2	0	3.6	0	ns
prot1917	266	1	3	0	10	4	3	4	6	sig
prot1918	183	3	3	2.4	3.6	2	6	4.8	2.4	sig
prot1919	909	2	0	0	4.5	2	3	7.5	3	ns
prot1920	219	3	1	1.8	3.6	3	2	1.8	5.4	ns
prot1921	141	0	2	0	2	6	8	4	4	sig
prot1922	154	1	1	1.2	1.2	1	2	2.4	7.2	ns
prot1923	243	1	1	0	1.5	1	2	1.5	1.5	ns
prot1924	135	1	1	3.6	1.8	1	3	1.8	3.6	ns
prot1925	315	2	1	4	0	4	1	4	2	ns
prot1926	517	1	1	3.6	0	1	1	1.2	2.4	sig
prot1927	127	1	0	1.5	1.5	2	0	1.5	1.5	ns
prot1928	439	0	0	1.8	3.6	0	0	0	1.8	ns
prot1929	398	0	3	0	2	0	0	4	4	ns
prot1930	462	0	0	1.2	1.2	1	0	0	4.8	ns
prot1931	202	4	2	4.5	4.5	1	1	1.5	1.5	sig
prot1932	114	0	2	0	0	1	1	1.8	3.6	ns
prot1933	137	2	1	0	2	2	1	4	0	ns
prot1934	124	2	3	1.2	2.4	1	0	1.2	3.6	ns
prot1935	641	0	1	0	1.5	2	5	3	3	sig
prot1936	415	1	2	3.6	1.8	2	2	5.4	1.8	ns
prot1937	448	1	1	4	0	1	3	0	4	ns
prot1938	572	5	1	3.6	1.2	0	1	1.2	3.6	ns
prot1939	819	0	2	0	0	4	0	3	1.5	ns
prot1940	365	0	0	0	1.8	3	6	5.4	5.4	sig
prot1941	600	1	1	0	0	0	1	2	0	ns
prot1942	692	2	5	1.2	1.2	1	1	1.2	0	ns
prot1943	244	0	0	0	1.5	0	1	1.5	1.5	ns
prot1944	203	1	2	1.8	3.6	1	0	7.2	0	ns
prot1945	383	0	2	2	8	2	1	0	6	ns
prot1946	208	2	0	2.4	3.6	1	1	1.2	2.4	sig
prot1947	292	3	2	3	1.5	1	1	1.5	3	ns
prot1948	288	2	0	0	0	2	0	0	0	ns
prot1949	111	1	0	6	2	2	0	2	0	ns
prot1950	309	2	1	3.6	1.2	2	2	4.8	4.8	sig
prot1951	555	1	2	4.5	1.5	1	1	1.5	0	ns
prot1952	719	0	2	5.4	0	0	1	1.8	0	ns
prot1953	548	2	0	2	0	0	2	0	2	ns
prot1954	209	1	4	1.2	0	1	0	3.6	2.4	ns
prot1955	561	1	4	1.5	0	5	2	3	4.5	ns
prot1956	575	0	1	1.8	1.8	2	0	0	1.8	ns
prot1957	193	0	3	4	2	1	0	2	2	ns
prot1958	476	0	1	2.4	4.8	3	6	7.2	3.6	sig
prot1959	426	0	2	1.5	0	0	1	0	0	ns
prot1960	210	1	0	3.6	3.6	2	1	1.8	1.8	sig
prot1961	167	0	2	6	6	4	2	4	4	sig
prot1962	255	1	1	2.4	1.2	0	0	2.4	3.6	ns
prot1963	259	2	0	0	1.5	1	0	1.5	3	ns
prot1964	828	1	0	1.8	1.8	1	1	0	3.6	ns
prot1965	491	0	0	2	4	0	0	2	4	ns
prot1966	116	1	0	0	1.2	0	1	3.6	0	ns
prot1967	392	0	1	0	0	0	0	1.5	1.5	ns
prot1968	278	1	1	0	1.8	0	0	1.8	0	ns
prot1969	275	1	2	4	2	0	1	4	8	ns
prot1970	542	1	1	0	1.2	0	1	0	1.2	ns
prot1971	303	2	0	1.5	3	1	1	1.5	6	sig
prot1972	206	4	4	1.8	1.8	0	2	3.6	3.6	ns
prot1973	575	1	2	6	4	0	0	2	4	ns
prot1974	882	2	0	1.2	1.2	2	2	2.4	2.4	sig
prot1975	503	0	0	0	1.5	1	1	1.5	1.5	ns
prot1976	350	2	1	1.8	3.6	0	0	0	1.8	ns
prot1977	277	0	1	2	0	4	2	0	2	ns
prot1978	251	0	0	2.4	1.2	4	2	0	0	ns
prot1979	223	1	2	1.5	0	4	2	3	4.5	sig
prot1980	109	4	3	3.6	5.4	3	1	1.8	5.4	ns
prot1981	1093	2	1	6	2	1	3	6	4	ns
prot1982	123	4	2	2.4	2.4	1	2	3.6	1.2	ns
prot1983	160	2	2	6	3	2	2	0	1.5	ns
prot1984	160	3	2	7.2	1.8	2	4	1.8	1.8	ns
prot1985	433	0	0	4	0	1	1	0	4	ns
prot1986	214	2	4	1.2	1.2	0	1	0	4.8	ns
prot1987	114	2	0	1.5	0	2	1	0	0	ns
prot1988	178	3	1	5.4	9	2	1	7.2	1.8	sig
prot1989	248	0	0	6	4	1	1	2	2	ns
prot1990	49	1	1	1.2	3.6	1	3	2.4	3.6	ns
prot1991	86	1	1	7.5	1.5	1	2	6	0	ns
prot1992	335	1	1	1.8	1.8	0	1	7.2	1.8	ns
prot1993	171	1	2	0	0	5	1	0	4	ns
prot1994	214	1	3	1.2	1.2	1	2	2.4	1.2	ns
prot1995	108	1	0	0	0	1	1	0	0	ns
prot1996	115	0	0	1.8	0	3	1	1.8	3.6	ns
prot1997	96	2	1	4	4	1	1	8	2	sig
prot1998	82	0	1	1.2	2.4	3	3	2.4	3.6	sig
prot1999	365	1	2	3	1.5	1	2	4.5	0	ns
[truncated: 1,549 more rows]
