# Supplementary material for: Protein complex-based analysis is resistant to the obfuscating consequences of batch effects --- a case study in clinical proteomics
Source: BMC Genomics. 2017 Mar 14;18(Suppl 2):142. doi: 10.1186/s12864-017-3490-3 (PMC5374662; doi:10.1186/s12864-017-3490-3)
Supplement: Supplementary file 2 — Simulated data D2.2H. (ZIP 3730 kb) [file 12864_2017_3490_MOESM2_ESM.zip › D2.2.388.txt]

protLen	X0	X0.1	X0.2	X0.3	X1	X1.1	X1.2	X1.3	sig
prot1	1338	861	898	1630.8	1587.6	886	881	1603.8	1675.8	ns
prot2	2199	30	29	52.5	42	33	36	30	36	ns
prot3	1538	35	33	33.6	32.4	23	40	43.2	20.4	ns
prot4	2319	31	19	72	63	25	24	78	48	ns
prot5	1392	51	34	82.8	77.4	56	66	118.8	122.4	sig
prot6	1985	36	29	48	46.5	32	32	40.5	55.5	ns
prot7	1262	54	43	55.2	46.8	51	59	70.8	49.2	ns
prot8	3862	30	12	60	33	17	23	39	45	ns
prot9	1295	52	49	81	70.2	69	92	135	129.6	sig
prot10	4287	15	12	24	13.5	51	27	54	94.5	sig
prot11	1277	37	41	46.8	38.4	40	43	42	44.4	ns
prot12	3587	5	8	21	9	10	4	21	30	ns
prot13	774	81	72	144	118.8	72	76	118.8	151.2	ns
prot14	1960	7	7	9	7.5	12	14	9	18	sig
prot15	858	62	61	64.8	72	124	77	138	129.6	sig
prot16	693	95	83	237	234	86	87	225	240	ns
prot17	748	76	97	131.4	154.8	124	121	154.8	250.2	sig
prot18	875	43	45	64.5	54	48	40	73.5	75	ns
prot19	1755	11	17	15.6	12	24	34	38.4	40.8	sig
prot20	839	52	35	96	123	42	38	99	120	ns
prot21	857	32	22	59.4	37.8	24	30	50.4	37.8	ns
prot22	1248	29	30	33	42	30	22	54	30	ns
prot23	1308	12	22	19.2	12	24	12	15.6	18	ns
prot24	1260	17	9	48	72	13	13	33	45	ns
prot25	1487	6	9	18	14.4	12	11	18	7.2	ns
prot26	477	86	100	147	145.5	105	85	103.5	130.5	ns
prot27	1324	23	21	32.4	26.4	21	19	25.2	26.4	ns
prot28	997	13	16	51	45	14	20	54	27	ns
prot29	623	95	101	189	178.2	102	112	189	214.2	ns
prot30	657	87	94	154.5	135	99	95	159	144	ns
prot31	1735	10	11	20.4	14.4	13	16	10.8	14.4	ns
prot32	904	15	16	36	60	19	14	21	69	ns
prot33	446	184	211	363.6	331.2	173	209	325.8	336.6	ns
prot34	262	199	171	295.5	288	194	158	246	247.5	ns
prot35	682	108	101	117.6	133.2	92	90	98.4	153.6	ns
prot36	742	54	47	102	192	67	49	135	204	ns
prot37	630	37	40	75.6	73.8	35	43	64.8	82.8	ns
prot38	672	35	33	31.5	61.5	33	34	52.5	51	ns
prot39	1056	34	34	45.6	34.8	26	23	32.4	24	ns
prot40	1098	30	25	66	63	15	24	63	90	ns
prot41	1192	12	10	23.4	10.8	13	13	18	19.8	ns
prot42	1888	7	8	24	9	15	20	18	19.5	ns
prot43	500	171	178	223.2	176.4	313	328	337.2	345.6	sig
prot44	610	43	42	147	144	37	55	138	150	ns
prot45	543	38	35	68.4	66.6	49	46	72	63	sig
prot46	685	25	27	51	36	39	34	57	63	sig
prot47	546	20	33	39.6	31.2	46	40	57.6	69.6	sig
prot48	1311	12	13	36	33	13	13	30	39	ns
prot49	1047	20	8	18	28.8	9	14	27	19.8	ns
prot50	491	140	133	193.5	204	120	120	190.5	177	ns
prot51	654	66	85	84	91.2	83	85	90	94.8	ns
prot52	639	52	64	192	135	192	204	603	531	sig
prot53	740	64	55	90	82.8	50	57	70.2	88.2	ns
prot54	1143	9	9	21	22.5	10	22	24	24	ns
prot55	966	7	20	21.6	16.8	20	21	22.8	21.6	ns
prot56	1042	12	10	24	48	16	10	45	33	ns
prot57	2166	6	7	16.2	16.2	12	7	9	12.6	ns
prot58	443	25	18	42	55.5	26	43	57	34.5	ns
prot59	589	23	23	31.2	30	27	31	34.8	28.8	ns
prot60	740	23	16	96	60	17	22	36	51	ns
prot61	532	17	12	36	45	18	20	28.8	27	ns
prot62	740	13	9	18	21	11	7	6	24	ns
prot63	727	16	14	24	12	13	15	19.2	12	ns
prot64	1585	6	6	24	27	4	2	33	15	ns
prot65	479	250	223	403.2	365.4	274	224	388.8	387	ns
prot66	364	156	171	213	229.5	456	519	657	616.5	sig
prot67	433	144	179	164.4	174	157	156	195.6	177.6	ns
prot68	346	123	167	462	453	123	134	459	366	ns
prot69	545	94	85	156.6	181.8	93	74	185.4	171	ns
prot70	472	67	65	103.5	117	83	81	106.5	105	ns
prot71	478	43	64	64.8	60	59	67	94.8	81.6	sig
prot72	413	47	48	96	174	58	69	225	243	sig
prot73	496	40	38	68.4	73.8	44	30	63	86.4	ns
prot74	630	25	26	42	37.5	45	35	49.5	33	ns
prot75	544	20	22	28.8	24	25	24	25.2	28.8	ns
prot76	880	16	13	54	42	9	18	54	45	ns
prot77	684	10	12	18	10.8	11	11	32.4	39.6	sig
prot78	988	11	8	19.5	18	20	20	30	57	sig
prot79	430	76	54	60	67.2	58	53	82.8	92.4	ns
prot80	707	23	35	69	75	26	30	87	102	ns
prot81	418	36	27	43.2	28.8	34	30	68.4	82.8	sig
prot82	820	18	10	34.5	25.5	13	13	24	12	ns
prot83	1450	9	5	10.8	22.8	8	14	15.6	10.8	ns
prot84	500	72	84	291	237	72	75	204	225	ns
prot85	451	51	59	82.8	86.4	50	50	124.2	106.2	ns
prot86	757	28	36	55.5	40.5	23	33	46.5	48	ns
prot87	539	33	31	20.4	30	28	29	22.8	36	ns
prot88	455	19	19	54	75	14	16	54	42	ns
prot89	646	18	22	30.6	14.4	16	12	21.6	45	ns
prot90	533	10	13	7.5	10.5	11	6	13.5	4.5	ns
prot91	1101	10	2	8.4	3.6	8	8	6	7.2	ns
prot92	375	188	180	555	522	154	172	522	534	ns
prot93	477	105	102	185.4	165.6	114	95	217.8	232.2	ns
prot94	440	76	66	118.5	102	70	62	93	114	ns
prot95	445	65	67	66	78	61	67	67.2	76.8	ns
prot96	373	33	56	120	162	49	41	111	165	ns
prot97	606	33	24	55.8	68.4	35	37	57.6	52.2	ns
prot98	343	17	21	36	45	25	24	31.5	45	ns
prot99	403	20	24	25.2	25.2	26	25	25.2	21.6	ns
prot100	591	17	20	57	63	17	20	48	60	ns
prot101	641	13	11	27	12.6	16	14	16.2	18	ns
prot102	583	12	7	18	19.5	14	16	19.5	19.5	ns
prot103	544	10	8	14.4	8.4	6	14	13.2	10.8	ns
prot104	2137	5	10	27	21	5	7	18	33	sig
prot105	375	36	41	97.2	73.8	47	35	84.6	73.8	ns
prot106	454	35	33	70.5	54	96	78	120	126	sig
prot107	472	45	26	36	43.2	28	29	36	37.2	ns
prot108	517	38	20	99	126	43	42	102	84	ns
prot109	464	32	27	48.6	46.8	30	29	50.4	66.6	sig
prot110	637	14	13	30	30	23	20	28.5	25.5	ns
prot111	423	22	26	20.4	13.2	20	27	21.6	21.6	ns
prot112	414	19	13	48	48	14	13	42	54	ns
prot113	898	19	16	52.2	27	10	20	41.4	27	ns
prot114	498	12	13	13.5	24	11	20	24	18	sig
prot115	580	12	16	16.8	19.2	18	15	15.6	20.4	ns
prot116	448	13	16	51	24	22	24	72	54	sig
prot117	569	6	9	25.2	14.4	11	6	19.8	9	ns
prot118	1032	5	4	10.5	9	6	5	9	19.5	ns
prot119	357	116	118	124.8	94.8	128	140	162	206.4	sig
prot120	231	55	55	198	138	51	74	171	219	ns
prot121	372	48	46	64.8	75.6	50	46	59.4	63	ns
prot122	375	57	46	67.5	81	52	42	61.5	64.5	ns
prot123	507	48	46	43.2	49.2	27	32	48	39.6	ns
prot124	411	26	29	114	117	25	26	108	81	ns
prot125	374	15	22	19.8	43.2	21	17	39.6	41.4	ns
prot126	827	21	16	27	22.5	15	14	22.5	24	ns
prot127	774	15	10	13.2	8.4	24	32	31.2	26.4	sig
prot128	576	6	6	15	21	6	5	36	18	ns
prot129	413	13	15	21.6	23.4	18	8	32.4	14.4	ns
prot130	569	8	11	21	16.5	10	5	6	18	ns
prot131	590	10	19	15.6	14.4	13	8	18	7.2	ns
prot132	774	11	10	27	24	11	5	39	18	ns
prot133	1023	10	13	12.6	10.8	15	24	59.4	48.6	sig
prot134	803	0	3	6	3	5	4	3	7.5	ns
prot135	242	69	69	81.6	61.2	65	45	79.2	73.2	ns
prot136	439	53	62	156	159	57	67	153	123	ns
prot137	318	51	51	75.6	100.8	47	49	100.8	115.2	ns
prot138	278	55	63	88.5	102	58	45	72	82.5	ns
prot139	309	49	40	61.2	46.8	51	62	88.8	75.6	sig
prot140	568	37	40	108	66	69	117	279	342	sig
prot141	316	26	29	54	41.4	31	41	57.6	52.2	ns
prot142	283	31	32	43.5	51	26	31	27	46.5	ns
prot143	608	24	25	37.2	31.2	21	32	30	34.8	ns
prot144	673	22	20	36	72	19	14	57	54	ns
prot145	414	13	22	28.8	41.4	18	14	37.8	45	ns
prot146	707	21	13	21	15	29	40	51	43.5	sig
prot147	406	18	11	21.6	25.2	19	14	18	15.6	ns
prot148	510	7	16	27	48	16	18	33	39	ns
prot149	500	18	8	34.2	25.2	9	9	34.2	23.4	ns
prot150	350	13	7	4.5	12	6	15	13.5	13.5	ns
prot151	683	23	8	16.8	25.2	15	21	21.6	21.6	ns
prot152	569	10	8	45	18	11	11	30	12	ns
prot153	450	9	14	16.2	16.2	16	12	25.2	16.2	ns
prot154	399	11	10	6	4.5	9	7	12	19.5	ns
prot155	713	10	14	12	7.2	10	4	7.2	16.8	ns
prot156	564	13	8	9	21	8	11	39	18	ns
prot157	1149	13	9	14.4	10.8	14	12	18	39.6	sig
prot158	721	5	6	10.5	10.5	5	4	9	10.5	ns
prot159	260	167	205	250.8	252	190	184	220.8	237.6	ns
prot160	372	145	142	414	396	145	143	438	438	ns
prot161	297	99	101	172.8	142.2	83	82	172.8	162	ns
prot162	276	49	51	69	97.5	56	50	111	81	sig
prot163	480	28	33	40.8	27.6	32	27	51.6	38.4	ns
prot164	299	34	32	87	108	38	43	111	132	sig
prot165	317	23	30	48.6	39.6	34	39	46.8	61.2	ns
prot166	437	32	19	30	31.5	61	41	61.5	67.5	sig
prot167	537	11	31	30	18	18	26	21.6	25.2	ns
prot168	228	19	24	51	66	20	25	69	75	sig
prot169	289	19	21	25.2	41.4	29	31	48.6	72	sig
prot170	341	12	14	24	30	11	17	19.5	21	ns
prot171	445	18	20	13.2	16.8	17	16	14.4	18	ns
prot172	458	9	13	72	39	12	12	33	48	ns
prot173	450	11	9	21.6	16.2	13	20	25.2	25.2	sig
prot174	588	20	13	28.5	33	13	15	18	21	ns
prot175	761	12	9	14.4	12	10	12	12	12	ns
prot176	519	12	10	36	15	13	14	18	45	ns
prot177	1216	12	6	10.8	21.6	9	8	12.6	9	ns
prot178	605	9	13	16.5	16.5	9	9	18	16.5	ns
prot179	748	11	7	12	12	7	10	8.4	8.4	ns
prot180	460	9	9	27	27	13	14	39	27	ns
prot181	645	5	6	18	19.8	16	16	23.4	32.4	sig
prot182	528	6	6	13.5	7.5	6	10	7.5	9	ns
prot183	958	7	5	3.6	2.4	5	3	7.2	7.2	ns
prot184	4213	5	6	3	15	2	3	12	0	ns
prot185	1921	4	5	3.6	9	3	4	9	9	ns
prot186	333	159	130	187.5	213	126	147	192	211.5	ns
prot187	229	99	109	127.2	116.4	109	87	114	106.8	ns
prot188	413	45	58	141	141	40	48	150	180	ns
prot189	437	49	36	57.6	59.4	44	38	73.8	72	ns
prot190	459	24	42	73.5	43.5	20	40	45	43.5	ns
prot191	170	35	32	46.8	36	33	36	24	30	ns
prot192	200	38	50	105	114	53	42	147	147	sig
prot193	396	38	36	55.8	54	31	31	64.8	52.2	ns
prot194	219	11	12	27	40.5	18	21	37.5	27	ns
prot195	509	28	26	30	32.4	40	59	56.4	37.2	sig
prot196	255	21	21	54	60	20	20	81	81	ns
prot197	343	15	20	16.2	30.6	17	16	36	19.8	ns
prot198	453	12	18	27	37.5	25	32	34.5	60	sig
prot199	418	20	11	19.2	20.4	17	8	15.6	18	ns
prot200	506	11	17	18	57	15	13	39	45	ns
prot201	545	20	14	27	25.2	15	13	32.4	27	ns
prot202	406	15	14	19.5	16.5	9	13	22.5	16.5	ns
prot203	586	14	18	10.8	12	13	17	16.8	18	ns
prot204	570	8	11	27	18	8	9	42	45	ns
prot205	868	11	10	14.4	18	7	13	14.4	27	ns
prot206	508	9	15	15	16.5	9	5	13.5	13.5	ns
prot207	715	10	10	16.8	12	14	18	19.2	10.8	sig
prot208	622	13	8	24	27	5	5	33	33	ns
prot209	463	8	6	9	7.2	6	5	12.6	5.4	ns
prot210	756	11	9	15	9	11	7	9	7.5	ns
prot211	520	5	8	3.6	3.6	11	7	7.2	3.6	ns
prot212	858	6	3	3	12	3	2	6	12	ns
prot213	463	6	5	7.2	1.8	4	5	9	5.4	ns
prot214	248	100	79	127.5	126	96	90	130.5	106.5	ns
prot215	386	54	54	54	61.2	51	57	68.4	55.2	ns
prot216	252	40	49	147	132	48	45	153	132	ns
prot217	271	36	45	104.4	81	95	77	142.2	149.4	sig
prot218	367	57	35	78	69	47	67	88.5	88.5	sig
prot219	335	41	37	40.8	63.6	40	35	40.8	54	ns
prot220	600	43	33	135	111	30	32	87	120	ns
prot221	232	37	50	64.8	68.4	34	39	90	43.2	ns
prot222	273	53	28	51	54	45	42	49.5	46.5	ns
prot223	243	32	31	46.8	30	29	37	43.2	50.4	ns
prot224	223	24	33	57	63	23	29	78	78	ns
prot225	250	21	27	57.6	34.2	27	31	48.6	34.2	ns
prot226	223	29	20	51	34.5	25	25	28.5	40.5	ns
prot227	289	22	21	30	39.6	42	51	108	54	sig
prot228	378	28	26	69	69	52	58	108	120	sig
prot229	410	14	21	30.6	30.6	18	11	37.8	41.4	ns
prot230	389	18	19	40.5	42	16	15	37.5	33	ns
prot231	610	19	13	15.6	13.2	18	17	20.4	25.2	ns
prot232	243	10	12	30	39	36	48	90	63	sig
prot233	397	19	6	37.8	36	20	19	37.8	28.8	ns
prot234	229	11	8	6	12	12	12	10.5	16.5	ns
prot235	321	10	9	15.6	18	13	11	14.4	16.8	ns
prot236	447	13	12	39	45	6	11	18	21	ns
prot237	272	13	7	23.4	25.2	12	10	25.2	16.2	ns
prot238	645	4	11	13.5	18	14	10	9	15	ns
prot239	709	2	10	4.8	8.4	12	8	7.2	7.2	sig
prot240	513	10	11	33	18	13	12	39	51	sig
prot241	314	4	9	16.2	14.4	7	10	14.4	10.8	ns
prot242	388	7	2	6	7.5	7	9	7.5	3	ns
prot243	956	1	5	2.4	6	2	2	4.8	3.6	ns
prot244	128	223	233	672	744	271	286	828	852	sig
prot245	197	74	61	104.4	135	58	89	109.8	151.2	ns
prot246	334	74	55	109.5	105	65	60	100.5	120	ns
prot247	175	51	44	69.6	51.6	34	47	75.6	58.8	ns
prot248	162	66	56	183	147	55	47	189	198	ns
prot249	305	37	35	79.2	72	36	36	55.8	66.6	ns
prot250	312	44	40	67.5	55.5	38	51	58.5	70.5	ns
prot251	300	37	37	43.2	45.6	36	44	37.2	39.6	ns
prot252	127	45	44	129	117	38	68	162	87	sig
prot253	191	42	45	66.6	46.8	43	37	55.8	64.8	ns
prot254	211	38	36	36	54	32	33	46.5	55.5	ns
prot255	199	30	27	39.6	42	40	29	44.4	42	sig
prot256	266	26	25	147	69	60	72	210	132	sig
prot257	322	18	26	34.2	45	52	29	73.8	72	sig
prot258	313	30	37	34.5	34.5	34	32	33	43.5	ns
prot259	286	25	21	19.2	26.4	23	18	24	30	ns
prot260	265	9	13	36	45	10	14	54	54	ns
prot261	466	15	9	16.2	23.4	32	30	43.2	59.4	sig
prot262	455	14	21	33	24	66	51	81	76.5	sig
prot263	185	21	14	22.8	18	16	26	21.6	12	ns
prot264	209	15	20	39	36	36	46	120	108	sig
prot265	433	16	18	21.6	19.8	9	15	16.2	23.4	ns
prot266	247	9	15	33	33	21	18	24	16.5	ns
prot267	331	7	12	26.4	13.2	14	12	13.2	18	ns
prot268	452	6	16	45	45	10	14	42	39	ns
prot269	348	18	9	32.4	23.4	10	15	18	19.8	ns
prot270	533	11	10	10.5	12	8	10	7.5	3	ns
prot271	342	16	4	12	15.6	8	9	12	14.4	ns
prot272	229	9	10	18	24	8	11	33	15	ns
prot273	581	14	11	27	12.6	10	13	10.8	18	ns
prot274	389	7	11	12	12	13	7	10.5	10.5	ns
prot275	368	10	2	9.6	14.4	8	15	10.8	7.2	ns
prot276	350	8	7	21	6	18	14	45	63	sig
prot277	502	10	10	19.8	27	6	7	18	12.6	ns
prot278	588	6	5	15	18	6	5	13.5	6	ns
prot279	404	10	3	9.6	7.2	8	16	6	8.4	ns
prot280	281	8	3	12	15	9	2	15	6	ns
prot281	475	5	4	9	16.2	2	7	7.2	18	ns
prot282	264	9	5	16.5	10.5	5	8	4.5	9	ns
prot283	428	4	7	7.2	3.6	9	11	10.8	6	ns
prot284	605	6	6	15	15	4	6	12	9	ns
prot285	546	5	5	10.8	7.2	8	3	12.6	12.6	ns
prot286	393	2	3	4.5	4.5	8	7	6	6	ns
prot287	651	3	3	7.2	8.4	7	6	8.4	6	ns
prot288	386	2	8	9	24	6	8	18	21	ns
prot289	127	194	183	316.8	347.4	200	213	385.2	343.8	ns
prot290	307	146	127	211.5	219	134	126	222	216	ns
prot291	151	68	76	78	69.6	83	56	64.8	58.8	ns
prot292	246	33	42	114	96	99	99	333	279	sig
prot293	201	32	37	52.2	70.2	45	31	54	61.2	ns
prot294	295	28	26	49.5	45	30	36	52.5	37.5	ns
prot295	377	30	28	31.2	43.2	30	40	48	28.8	ns
prot296	232	29	25	90	87	38	58	132	192	sig
prot297	333	22	21	52.2	43.2	24	17	52.2	48.6	ns
prot298	276	32	17	31.5	28.5	19	22	30	16.5	ns
prot299	225	24	22	26.4	26.4	20	23	37.2	28.8	ns
prot300	152	21	25	87	72	36	54	96	90	sig
prot301	268	19	20	32.4	41.4	37	22	36	50.4	sig
prot302	261	18	27	43.5	37.5	34	27	45	57	sig
prot303	234	16	22	26.4	22.8	33	18	26.4	24	sig
prot304	203	15	13	54	51	24	24	48	72	ns
prot305	277	16	21	34.2	36	26	21	28.8	27	ns
prot306	224	11	22	19.5	21	19	17	30	36	ns
prot307	260	18	18	21.6	19.2	20	11	20.4	18	ns
prot308	278	19	18	45	87	16	19	60	54	ns
prot309	420	15	21	21.6	23.4	11	15	21.6	36	ns
prot310	424	14	19	21	16.5	11	11	22.5	28.5	ns
prot311	219	12	12	19.2	9.6	17	11	16.8	9.6	ns
prot312	277	8	20	48	33	24	21	54	81	sig
prot313	279	11	8	16.2	16.2	12	9	7.2	10.8	ns
prot314	558	11	11	24	22.5	14	16	15	18	ns
prot315	822	7	4	9.6	10.8	14	13	12	8.4	ns
prot316	423	10	12	42	27	18	11	33	33	ns
prot317	301	11	11	21.6	16.2	7	9	10.8	5.4	ns
prot318	477	11	14	4.5	19.5	13	6	7.5	9	ns
prot319	354	9	18	16.8	13.2	11	10	13.2	15.6	ns
prot320	538	4	9	15	21	7	4	21	9	ns
prot321	330	5	7	25.2	19.8	10	10	19.8	19.8	ns
prot322	345	8	6	12	12	7	7	7.5	12	ns
prot323	290	7	9	8.4	8.4	9	11	7.2	10.8	ns
prot324	587	8	3	30	15	6	6	15	21	ns
prot325	416	7	6	0	12.6	12	8	25.2	32.4	sig
prot326	806	5	9	15	10.5	5	4	10.5	7.5	ns
prot327	243	12	17	12	6	11	13	9.6	7.2	ns
prot328	674	10	6	18	15	18	4	24	48	sig
prot329	297	10	6	18	10.8	6	7	14.4	18	ns
prot330	558	4	6	7.5	12	13	7	12	13.5	ns
prot331	340	8	6	3.6	3.6	6	2	14.4	16.8	sig
prot332	546	6	8	15	21	4	7	12	15	ns
prot333	193	5	3	14.4	3.6	15	36	27	43.2	sig
prot334	641	5	4	10.5	10.5	16	13	7.5	16.5	sig
prot335	452	6	7	7.2	8.4	10	5	6	7.2	ns
prot336	481	5	6	21	12	3	8	27	6	sig
prot337	355	8	6	5.4	14.4	7	6	7.2	5.4	ns
prot338	530	1	8	6	7.5	6	4	6	15	ns
prot339	374	3	4	4.8	6	5	9	2.4	8.4	ns
prot340	253	4	4	15	12	5	5	6	9	ns
prot341	442	6	5	7.2	3.6	7	6	3.6	3.6	sig
prot342	861	5	4	4.5	7.5	7	4	6	7.5	ns
prot343	413	8	3	10.8	4.8	2	3	6	3.6	ns
prot344	648	1	2	9	21	2	2	6	12	ns
prot345	719	5	1	10.8	9	3	2	9	3.6	ns
prot346	786	5	2	3	4.5	9	6	6	13.5	sig
prot347	596	4	5	8.4	3.6	12	15	10.8	21.6	sig
prot348	777	6	1	15	0	8	12	6	30	sig
prot349	798	5	5	7.2	5.4	6	5	7.2	1.8	ns
prot350	141	255	225	351	342	229	198	337.5	348	ns
prot351	221	148	161	174	186	142	144	158.4	200.4	ns
prot352	283	76	64	225	219	71	66	186	180	ns
prot353	246	51	59	111.6	133.2	136	130	230.4	259.2	sig
prot354	212	43	41	70.5	76.5	108	123	216	193.5	sig
prot355	219	40	28	43.2	37.2	29	39	36	54	ns
prot356	448	36	34	108	102	45	42	90	99	ns
prot357	351	42	45	63	57.6	31	31	73.8	72	ns
prot358	161	20	27	36	36	37	26	33	57	ns
prot359	178	25	25	38.4	27.6	36	32	36	34.8	ns
prot360	178	22	21	72	57	18	22	87	81	ns
prot361	250	23	18	46.8	39.6	20	29	37.8	28.8	ns
prot362	238	12	26	28.5	34.5	22	26	42	31.5	ns
prot363	261	28	25	26.4	21.6	23	23	28.8	28.8	ns
prot364	194	17	15	57	75	14	14	39	69	ns
prot365	234	21	25	45	41.4	20	19	25.2	41.4	ns
prot366	337	20	15	27	34.5	27	17	37.5	40.5	ns
prot367	296	24	14	19.2	20.4	46	30	48	52.8	sig
prot368	248	14	13	30	36	17	13	51	42	ns
prot369	311	12	18	25.2	30.6	13	14	18	28.8	ns
prot370	224	10	12	24	28.5	22	18	27	33	sig
prot371	279	16	24	10.8	20.4	18	9	9.6	19.2	ns
prot372	471	14	20	54	42	14	15	69	36	ns
prot373	218	5	11	14.4	18	8	14	16.2	14.4	ns
prot374	249	16	11	24	15	14	18	30	39	sig
prot375	312	21	5	16.8	18	11	15	18	18	ns
prot376	402	14	16	48	39	15	8	30	42	ns
prot377	196	6	21	27	21.6	15	16	30.6	21.6	ns
prot378	285	14	10	16.5	28.5	22	13	16.5	13.5	ns
prot379	292	20	11	19.2	3.6	11	8	19.2	13.2	ns
prot380	227	11	13	27	30	10	15	9	39	ns
prot381	322	7	13	37.8	7.2	12	7	12.6	30.6	sig
prot382	449	11	10	21	13.5	9	5	9	21	ns
prot383	373	10	13	9.6	13.2	14	16	16.8	15.6	sig
prot384	239	12	6	15	30	12	8	21	21	ns
prot385	235	7	15	10.8	16.2	9	7	14.4	21.6	ns
prot386	267	7	13	16.5	9	6	8	13.5	19.5	ns
prot387	262	8	8	8.4	9.6	9	5	8.4	7.2	ns
prot388	241	7	2	24	12	12	13	21	36	ns
prot389	315	8	4	10.8	12.6	10	5	10.8	12.6	ns
prot390	997	4	6	6	13.5	7	10	12	15	ns
prot391	392	4	4	12	6	8	12	19.2	9.6	sig
prot392	558	6	4	18	30	6	2	33	9	ns
prot393	468	7	7	9	21.6	5	9	7.2	10.8	ns
prot394	253	8	5	12	7.5	16	10	24	27	sig
prot395	248	6	5	8.4	4.8	15	13	9.6	7.2	ns
prot396	527	5	8	21	27	16	16	48	42	sig
prot397	432	4	5	18	14.4	9	24	27	27	sig
prot398	455	3	5	7.5	12	18	4	15	15	sig
prot399	529	1	3	3.6	10.8	3	5	7.2	3.6	ns
prot400	375	7	10	18	15	10	1	18	12	ns
prot401	287	7	2	7.2	7.2	5	4	7.2	7.2	ns
prot402	332	9	6	4.5	13.5	9	5	7.5	12	ns
prot403	541	4	8	9.6	8.4	5	5	7.2	6	ns
prot404	280	2	2	21	24	3	4	15	15	ns
prot405	458	8	7	12.6	9	4	5	9	14.4	ns
prot406	291	5	2	4.5	10.5	3	3	6	4.5	ns
prot407	548	4	9	2.4	7.2	6	7	2.4	4.8	ns
prot408	292	3	2	12	15	5	4	6	12	ns
prot409	559	4	4	7.2	7.2	8	10	7.2	10.8	sig
prot410	859	1	6	7.5	10.5	15	12	9	13.5	sig
prot411	484	4	2	2.4	4.8	6	6	3.6	8.4	ns
prot412	117	141	142	441	426	141	129	372	393	ns
prot413	182	123	138	239.4	214.2	141	120	216	239.4	ns
prot414	226	117	93	157.5	160.5	99	107	162	156	ns
prot415	179	61	65	103.2	79.2	67	66	102	82.8	ns
prot416	129	60	62	198	189	55	55	240	246	sig
prot417	222	59	50	126	64.8	48	44	118.8	109.8	ns
prot418	353	33	51	58.5	55.5	27	41	66	67.5	ns
prot419	157	39	43	57.6	50.4	29	44	38.4	57.6	ns
prot420	376	31	29	87	90	31	24	72	60	ns
prot421	429	28	26	43.2	41.4	36	34	55.8	55.8	sig
prot422	182	21	16	28.5	33	17	17	43.5	48	ns
prot423	187	32	27	25.2	30	21	25	25.2	36	ns
prot424	206	26	20	84	51	18	17	78	72	ns
prot425	319	27	16	55.8	23.4	26	17	61.2	39.6	ns
prot426	533	33	18	33	27	21	17	31.5	48	ns
prot427	182	22	21	22.8	20.4	24	18	27.6	20.4	ns
prot428	260	22	22	63	63	18	15	51	60	ns
prot429	181	10	11	16.2	23.4	14	20	43.2	32.4	ns
prot430	246	17	23	16.5	28.5	12	15	12	27	ns
prot431	156	15	23	19.2	16.8	40	27	33.6	26.4	sig
prot432	213	19	14	45	39	23	14	27	33	ns
prot433	295	4	18	12.6	10.8	11	5	14.4	21.6	ns
prot434	610	14	11	31.5	16.5	21	28	40.5	27	sig
prot435	152	13	12	15.6	24	13	10	12	14.4	ns
prot436	470	10	16	36	39	17	13	39	30	ns
prot437	278	13	17	12.6	28.8	7	8	16.2	21.6	ns
prot438	250	11	11	16.5	9	14	16	24	13.5	ns
prot439	265	10	13	18	15.6	17	16	13.2	12	ns
prot440	327	13	12	24	27	51	9	54	72	sig
prot441	577	9	10	27	10.8	10	8	12.6	21.6	ns
prot442	236	9	10	18	16.5	10	10	10.5	16.5	ns
prot443	347	9	12	9.6	7.2	12	7	10.8	12	ns
prot444	177	10	9	30	48	8	10	42	33	ns
prot445	261	6	9	21.6	14.4	12	10	25.2	10.8	ns
prot446	357	7	7	12	6	5	7	3	15	ns
prot447	379	8	11	6	12	12	14	16.8	16.8	ns
prot448	172	6	10	21	18	13	10	24	21	ns
prot449	161	4	13	5.4	18	7	7	12.6	23.4	ns
prot450	466	11	13	12	15	7	6	13.5	24	ns
prot451	165	7	9	7.2	8.4	5	7	4.8	3.6	ns
prot452	245	10	10	15	18	6	4	12	18	ns
prot453	222	9	11	10.8	25.2	9	10	10.8	16.2	ns
prot454	428	13	13	16.5	10.5	10	4	7.5	16.5	ns
prot455	227	7	7	10.8	4.8	12	7	13.2	1.2	sig
prot456	420	4	4	24	42	5	4	24	27	ns
prot457	171	6	4	18	5.4	4	4	7.2	23.4	ns
prot458	307	4	4	16.5	4.5	9	9	7.5	6	ns
prot459	230	10	2	10.8	9.6	14	16	26.4	9.6	sig
prot460	343	2	8	30	9	7	13	21	39	sig
prot461	441	9	7	7.2	7.2	9	11	18	7.2	ns
prot462	415	11	4	6	6	6	4	12	10.5	ns
prot463	270	10	5	9.6	7.2	5	6	8.4	6	ns
prot464	711	8	5	15	21	7	4	15	15	ns
prot465	321	7	6	14.4	14.4	11	5	3.6	3.6	ns
prot466	238	3	5	18	10.5	6	24	40.5	40.5	sig
prot467	320	11	7	4.8	8.4	3	10	7.2	10.8	ns
prot468	274	7	6	21	12	4	3	15	18	ns
prot469	364	5	1	18	18	4	5	19.8	18	ns
prot470	361	4	6	13.5	9	8	5	12	6	ns
prot471	262	7	6	2.4	9.6	15	12	32.4	14.4	sig
prot472	513	8	9	12	30	8	7	18	36	ns
prot473	569	4	3	1.8	1.8	3	6	3.6	10.8	ns
prot474	387	5	5	6	6	2	7	4.5	6	ns
prot475	447	5	4	4.8	4.8	11	4	9.6	8.4	sig
prot476	378	2	2	15	12	0	2	9	6	ns
prot477	251	6	4	5.4	7.2	4	4	7.2	18	ns
prot478	468	1	4	9	4.5	2	2	6	15	sig
prot479	544	3	4	6	7.2	3	5	4.8	2.4	ns
prot480	244	6	7	12	21	3	5	21	12	ns
prot481	327	7	2	12.6	12.6	3	6	1.8	5.4	ns
prot482	494	1	7	3	3	3	3	22.5	4.5	sig
prot483	192	196	189	214.8	229.2	150	158	200.4	194.4	ns
prot484	243	112	122	387	375	116	109	429	303	ns
prot485	149	43	47	84.6	77.4	117	129	232.2	199.8	sig
prot486	236	36	35	64.5	58.5	48	37	81	78	sig
prot487	134	35	36	40.8	49.2	40	34	40.8	48	ns
prot488	103	35	35	87	135	40	24	102	111	ns
prot489	103	30	45	54	61.2	24	30	73.8	46.8	ns
prot490	103	41	48	63	39	33	35	49.5	46.5	ns
prot491	271	24	33	37.2	33.6	34	44	30	26.4	ns
prot492	257	26	22	54	72	22	19	66	54	ns
prot493	174	21	16	23.4	34.2	18	36	25.2	55.8	sig
prot494	165	33	25	40.5	60	33	31	40.5	49.5	ns
prot495	251	25	23	25.2	20.4	16	18	20.4	16.8	ns
prot496	265	21	19	81	93	26	29	69	78	ns
prot497	193	24	32	48.6	46.8	26	23	37.8	37.8	ns
prot498	137	20	23	28.5	31.5	27	18	28.5	24	ns
prot499	149	27	25	19.2	24	29	19	24	20.4	ns
prot500	291	14	18	66	75	24	26	63	51	ns
prot501	227	25	21	41.4	23.4	78	72	97.2	81	sig
prot502	198	18	15	25.5	16.5	19	17	21	31.5	ns
prot503	194	15	11	15.6	22.8	22	17	14.4	13.2	ns
prot504	234	25	16	30	63	14	15	51	45	ns
prot505	247	10	17	30.6	34.2	10	15	21.6	21.6	ns
prot506	145	20	13	34.5	27	19	24	24	34.5	ns
prot507	141	13	14	24	31.2	12	13	14.4	16.8	ns
prot508	187	12	18	21	54	15	8	30	48	ns
prot509	165	12	16	30.6	14.4	15	16	37.8	18	ns
prot510	166	19	14	18	24	14	15	24	18	ns
prot511	225	16	15	18	20.4	17	8	22.8	20.4	ns
prot512	239	13	10	27	54	10	14	30	27	ns
prot513	275	19	14	27	25.2	19	16	34.2	25.2	sig
prot514	206	8	10	21	27	18	20	15	25.5	sig
prot515	322	12	11	13.2	9.6	6	9	14.4	25.2	ns
prot516	178	16	23	48	48	14	15	42	18	ns
prot517	227	17	15	7.2	25.2	18	15	18	23.4	ns
prot518	237	13	20	16.5	27	11	11	28.5	30	ns
prot519	254	13	17	15.6	19.2	13	10	12	12	ns
prot520	208	10	8	39	57	11	22	42	54	sig
prot521	153	15	11	25.2	14.4	14	10	28.8	16.2	ns
prot522	244	11	13	18	15	10	12	27	13.5	ns
prot523	287	12	8	4.8	18	14	13	7.2	8.4	ns
prot524	206	8	12	33	27	14	24	45	36	sig
prot525	244	6	8	21.6	27	2	11	21.6	12.6	ns
prot526	383	11	5	6	22.5	6	6	10.5	13.5	ns
prot527	184	8	8	16.8	8.4	5	11	15.6	7.2	ns
prot528	377	6	11	33	18	13	15	27	36	ns
prot529	355	7	6	18	18	11	4	16.2	21.6	ns
prot530	129	11	7	10.5	18	7	6	10.5	15	ns
prot531	162	12	6	14.4	12	24	16	19.2	19.2	sig
prot532	184	6	8	30	21	16	16	36	60	sig
prot533	347	6	8	16.2	12.6	27	15	37.8	43.2	sig
prot534	203	9	4	9	13.5	5	4	6	6	ns
prot535	1930	11	11	8.4	7.2	16	13	24	8.4	sig
prot536	316	10	12	21	18	8	8	24	21	ns
prot537	198	10	2	10.8	9	7	10	14.4	19.8	ns
prot538	250	4	2	9	10.5	5	11	12	7.5	ns
prot539	265	9	3	10.8	2.4	9	2	9.6	7.2	ns
prot540	469	13	12	24	33	12	8	12	18	ns
prot541	563	7	8	9	5.4	5	10	10.8	7.2	ns
prot542	290	5	8	4.5	13.5	15	15	40.5	36	sig
prot543	338	6	5	7.2	12	3	5	6	7.2	ns
prot544	449	6	8	30	30	7	8	18	15	ns
prot545	273	4	8	3.6	3.6	6	3	7.2	5.4	ns
prot546	412	8	12	7.5	12	9	7	6	9	ns
prot547	170	4	5	3.6	6	3	4	7.2	6	ns
prot548	478	3	9	24	18	5	10	15	15	ns
prot549	302	3	10	14.4	16.2	6	10	10.8	5.4	ns
prot550	167	5	9	6	7.5	10	12	15	15	sig
prot551	151	6	1	7.2	9.6	6	7	7.2	4.8	ns
prot552	816	8	4	12	12	8	4	15	6	ns
prot553	279	3	5	7.2	10.8	3	7	10.8	12.6	ns
prot554	320	4	1	6	9	2	3	7.5	4.5	ns
prot555	351	5	5	7.2	2.4	2	5	4.8	2.4	sig
prot556	242	4	4	9	24	4	6	21	6	ns
prot557	276	2	6	12.6	3.6	7	5	12.6	9	ns
prot558	565	4	3	6	4.5	10	2	9	6	sig
prot559	356	5	2	2.4	2.4	7	1	8.4	2.4	ns
prot560	162	8	3	18	9	2	2	12	21	sig
prot561	155	8	6	10.8	3.6	5	11	9	9	sig
prot562	484	5	2	9	10.5	6	3	12	4.5	ns
prot563	462	3	6	3.6	3.6	8	0	9.6	4.8	ns
prot564	989	6	9	9	0	4	2	24	24	sig
prot565	353	2	2	9	7.2	3	4	9	5.4	ns
prot566	382	7	3	4.5	9	5	13	16.5	13.5	sig
prot567	1092	2	5	2.4	1.2	7	4	2.4	3.6	ns
prot568	158	5	4	3	12	5	3	9	15	ns
prot569	829	0	5	9	7.2	2	3	9	5.4	ns
prot570	600	3	4	7.5	3	3	4	1.5	7.5	ns
prot571	743	1	0	6	3.6	5	4	1.2	3.6	ns
prot572	271	3	0	3	9	0	2	6	6	ns
prot573	774	5	2	0	3.6	9	6	10.8	10.8	sig
prot574	617	0	1	4.5	3	1	1	0	1.5	ns
prot575	120	170	168	204	201.6	177	171	177.6	187.2	ns
prot576	257	135	158	459	483	151	154	414	474	ns
prot577	138	129	146	248.4	259.2	142	148	246.6	248.4	ns
prot578	126	87	81	102	138	60	75	135	118.5	ns
prot579	126	78	76	93.6	79.2	99	90	91.2	96	ns
prot580	126	79	83	243	258	166	180	540	558	sig
prot581	126	85	85	138.6	165.6	73	77	158.4	154.8	ns
prot582	126	92	87	133.5	118.5	80	92	100.5	121.5	ns
prot583	126	88	82	120	92.4	69	79	102	80.4	ns
prot584	126	91	99	231	255	70	95	177	261	ns
prot585	433	88	82	151.2	145.8	79	86	169.2	153	ns
prot586	258	44	42	48	54	46	24	61.5	52.5	ns
prot587	219	42	33	39.6	22.8	29	35	45.6	22.8	ns
prot588	274	29	38	81	66	30	20	87	105	ns
prot589	211	19	21	57.6	52.2	30	18	36	48.6	ns
prot590	203	19	33	34.5	37.5	23	19	30	33	ns
prot591	210	27	37	37.2	31.2	23	23	33.6	36	ns
prot592	190	35	21	99	72	32	22	78	72	ns
prot593	164	27	29	34.2	43.2	18	26	41.4	36	ns
prot594	159	24	24	34.5	24	22	19	27	31.5	ns
prot595	171	24	21	30	32.4	14	19	26.4	26.4	ns
prot596	153	20	21	78	66	66	60	207	216	sig
prot597	176	19	25	37.8	36	36	42	108	108	sig
prot598	192	21	19	27	12	18	18	28.5	30	ns
prot599	352	18	13	16.8	18	11	20	14.4	19.2	ns
prot600	146	16	18	39	39	14	18	45	36	ns
prot601	323	15	18	10.8	27	25	22	25.2	28.8	ns
prot602	258	26	18	25.5	33	20	27	37.5	28.5	ns
prot603	152	13	12	21.6	12	26	26	31.2	24	sig
prot604	76	8	18	39	51	12	13	33	45	ns
prot605	128	20	15	30.6	27	22	12	34.2	30.6	ns
prot606	187	25	25	25.5	24	17	22	18	30	ns
prot607	160	15	18	15.6	18	8	19	19.2	16.8	ns
prot608	315	16	19	48	54	18	31	36	72	sig
prot609	129	9	12	18	21.6	14	7	12.6	14.4	ns
prot610	185	9	13	16.5	24	17	18	15	22.5	ns
prot611	146	9	14	6	13.2	20	12	16.8	14.4	ns
prot612	241	11	20	45	30	14	16	51	45	ns
prot613	222	16	15	18	28.8	12	11	34.2	30.6	ns
prot614	205	11	7	13.5	16.5	5	19	13.5	15	ns
prot615	240	11	13	10.8	10.8	14	10	14.4	15.6	sig
prot616	99	15	15	30	15	10	6	24	48	ns
prot617	643	8	8	21.6	18	12	15	23.4	21.6	ns
prot618	239	9	12	22.5	25.5	28	28	36	27	sig
prot619	383	15	14	19.2	16.8	14	13	19.2	14.4	ns
prot620	247	10	6	42	33	10	13	27	15	ns
prot621	189	12	13	18	25.2	14	13	14.4	19.8	ns
prot622	171	9	8	12	16.5	13	14	9	12	ns
prot623	326	7	7	7.2	13.2	12	8	10.8	10.8	ns
prot624	231	13	8	54	21	11	6	45	36	ns
prot625	153	10	5	36	25.2	8	7	12.6	16.2	ns
prot626	268	10	6	13.5	10.5	13	11	7.5	15	ns
prot627	204	9	11	13.2	7.2	13	8	9.6	8.4	ns
prot628	191	14	14	12	27	6	6	33	24	ns
prot629	114	12	8	12.6	16.2	11	14	32.4	28.8	sig
prot630	419	10	11	13.5	18	11	7	18	19.5	ns
prot631	141	13	12	15.6	13.2	4	13	10.8	9.6	ns
prot632	128	11	17	33	12	9	10	24	33	ns
prot633	164	9	6	12.6	9	3	6	9	18	ns
prot634	274	7	9	19.5	16.5	6	13	13.5	33	ns
prot635	188	8	13	10.8	14.4	13	10	12	8.4	ns
prot636	372	13	10	27	15	9	10	24	27	ns
prot637	365	8	7	12.6	9	5	12	14.4	14.4	ns
prot638	145	9	4	12	9	25	14	24	33	sig
prot639	159	7	8	8.4	8.4	12	8	4.8	13.2	ns
prot640	379	11	12	21	30	8	8	30	21	ns
prot641	190	8	9	19.8	14.4	9	3	21.6	16.2	ns
prot642	194	12	12	15	12	4	6	1.5	21	ns
prot643	178	5	5	8.4	7.2	10	12	16.8	12	sig
prot644	181	8	8	24	24	7	11	15	18	ns
prot645	321	11	11	19.8	16.2	10	8	16.2	7.2	ns
prot646	192	10	9	19.5	16.5	6	5	7.5	12	ns
prot647	352	7	12	9.6	8.4	7	7	8.4	13.2	ns
prot648	118	8	11	18	21	8	7	12	42	ns
prot649	410	6	8	19.8	9	10	8	23.4	7.2	ns
prot650	403	4	8	7.5	16.5	2	6	9	10.5	ns
prot651	199	5	7	9.6	7.2	7	10	8.4	9.6	ns
prot652	457	12	5	15	27	16	14	36	42	sig
prot653	221	12	6	18	16.2	8	9	12.6	23.4	ns
prot654	216	4	8	6	18	15	6	12	21	sig
prot655	217	9	6	6	4.8	6	2	8.4	10.8	ns
prot656	172	14	5	12	27	8	1	12	24	ns
prot657	268	6	4	5.4	7.2	8	5	7.2	9	ns
prot658	583	12	4	13.5	16.5	4	6	12	7.5	ns
prot659	229	13	13	7.2	3.6	7	8	7.2	7.2	ns
prot660	177	2	7	18	24	16	16	12	30	sig
prot661	142	5	8	12.6	18	6	6	12.6	25.2	ns
prot662	178	4	6	7.5	6	2	6	1.5	6	ns
prot663	111	8	5	4.8	6	5	4	2.4	6	ns
prot664	116	7	13	27	21	11	6	15	30	ns
prot665	325	3	2	3.6	9	8	11	7.2	12.6	ns
prot666	268	5	7	3	9	2	7	10.5	10.5	ns
prot667	599	8	6	12	7.2	10	8	8.4	13.2	ns
prot668	341	9	9	24	18	7	6	12	21	ns
prot669	172	8	11	7.2	12.6	6	5	9	7.2	ns
prot670	204	5	5	10.5	12	8	5	7.5	10.5	ns
prot671	171	6	13	3.6	2.4	11	6	2.4	4.8	ns
prot672	255	4	5	12	24	8	4	21	27	ns
prot673	180	5	0	5.4	9	7	5	5.4	7.2	ns
prot674	215	3	5	6	12	8	8	9	21	sig
prot675	211	3	9	8.4	6	10	3	7.2	2.4	ns
prot676	234	2	4	12	9	4	2	9	15	ns
prot677	214	10	6	10.8	7.2	10	10	18	7.2	sig
prot678	180	6	1	4.5	3	10	4	6	6	ns
prot679	292	5	5	3.6	8.4	4	6	7.2	4.8	ns
prot680	387	3	5	9	9	12	12	9	36	sig
prot681	283	4	7	5.4	12.6	7	2	3.6	12.6	ns
prot682	351	3	6	3	7.5	2	6	6	4.5	ns
prot683	502	6	3	8.4	9.6	10	5	1.2	2.4	ns
prot684	484	3	4	18	18	6	5	6	6	sig
prot685	345	1	5	19.8	9	2	1	14.4	5.4	ns
prot686	448	4	8	1.5	6	4	4	6	4.5	ns
prot687	277	5	3	6	9.6	5	8	4.8	3.6	ns
prot688	737	3	4	15	0	4	4	18	0	ns
prot689	159	6	3	18	10.8	5	4	5.4	7.2	ns
prot690	153	3	4	7.5	3	3	15	27	45	sig
prot691	321	4	4	2.4	9.6	6	10	9.6	16.8	sig
prot692	373	6	5	24	12	5	4	27	15	ns
prot693	124	5	3	5.4	9	3	6	1.8	7.2	ns
prot694	330	5	4	10.5	1.5	3	9	4.5	6	sig
prot695	319	5	4	6	3.6	5	5	1.2	8.4	ns
prot696	272	2	4	6	12	2	5	21	12	ns
prot697	296	5	3	9	1.8	6	1	7.2	0	ns
prot698	167	4	3	6	4.5	2	5	10.5	3	ns
prot699	832	2	5	7.2	0	11	3	7.2	4.8	ns
prot700	461	1	1	12	6	4	4	0	9	ns
prot701	152	5	5	7.2	9	4	0	5.4	10.8	ns
prot702	247	4	5	7.5	6	4	4	4.5	9	ns
prot703	311	4	5	2.4	4.8	4	1	3.6	4.8	ns
prot704	299	1	2	12	6	3	6	12	24	ns
prot705	383	2	2	3.6	3.6	4	0	12.6	1.8	ns
prot706	426	7	3	6	10.5	3	1	4.5	4.5	ns
prot707	155	7	0	1.2	8.4	3	2	2.4	2.4	ns
prot708	989	1	1	6	6	3	7	12	6	ns
prot709	187	6	1	3.6	10.8	1	1	9	9	ns
prot710	366	3	2	0	3	3	4	1.5	1.5	ns
prot711	715	3	3	4.8	1.2	4	7	3.6	1.2	ns
prot712	830	3	4	9	3	12	6	72	27	sig
prot713	177	0	0	0	3.6	9	9	21.6	5.4	sig
prot714	632	2	2	6	4.5	3	5	4.5	1.5	ns
prot715	444	2	1	7.2	4.8	2	5	6	3.6	ns
prot716	1241	1	3	6	6	2	2	6	9	ns
prot717	685	3	0	3.6	12.6	3	3	5.4	1.8	ns
prot718	387	1	1	4.5	4.5	4	0	3	0	ns
prot719	322	1	2	7.2	6	2	0	1.2	4.8	ns
prot720	735	0	1	12	3	1	2	9	3	ns
prot721	186	30	38	79.2	86.4	41	49	77.4	75.6	ns
prot722	156	40	37	61.5	60	41	54	64.5	69	ns
prot723	282	42	44	50.4	48	84	70	76.8	72	sig
prot724	140	25	29	114	114	19	23	102	108	ns
prot725	137	24	27	55.8	52.2	35	34	72	57.6	sig
prot726	124	17	15	45	33	19	25	36	34.5	ns
prot727	169	15	21	14.4	21.6	27	16	16.8	27.6	ns
prot728	142	30	23	90	33	23	20	69	72	ns
prot729	162	22	18	45	37.8	22	22	34.2	43.2	ns
prot730	200	23	20	28.5	36	22	52	64.5	34.5	sig
prot731	156	14	14	30	26.4	12	10	16.8	20.4	ns
prot732	306	19	21	21	60	16	17	36	75	ns
prot733	174	20	13	19.8	19.8	15	30	32.4	37.8	sig
prot734	194	21	17	31.5	27	15	14	27	40.5	ns
prot735	103	24	12	10.8	10.8	12	11	13.2	8.4	ns
prot736	172	6	15	27	48	16	15	42	60	ns
prot737	180	9	19	21.6	32.4	13	10	27	18	ns
prot738	184	11	15	15	22.5	20	9	33	43.5	sig
prot739	230	8	14	15.6	18	15	11	15.6	9.6	ns
prot740	187	10	17	24	33	11	15	24	57	ns
prot741	189	11	15	28.8	27	20	9	32.4	34.2	ns
prot742	180	15	11	15	19.5	15	11	15	30	ns
prot743	294	13	9	14.4	9.6	11	6	21.6	16.8	ns
prot744	186	13	11	21	45	9	10	27	33	ns
prot745	225	13	6	30.6	25.2	10	13	27	18	ns
prot746	174	8	6	18	16.5	16	9	7.5	10.5	ns
prot747	208	19	13	15.6	14.4	13	7	15.6	7.2	ns
prot748	217	11	7	30	15	6	14	27	30	ns
prot749	112	7	13	25.2	14.4	7	10	18	25.2	ns
prot750	206	11	9	21	22.5	13	17	21	21	ns
prot751	166	11	8	7.2	10.8	13	11	6	9.6	ns
prot752	113	15	7	51	24	8	8	36	30	sig
prot753	169	5	12	18	16.2	18	20	28.8	43.2	sig
prot754	313	15	6	18	16.5	2	8	12	16.5	ns
prot755	197	8	6	10.8	12	9	10	9.6	14.4	ns
prot756	124	11	4	18	18	7	8	30	18	ns
prot757	246	7	11	10.8	9	18	14	28.8	28.8	sig
prot758	258	7	7	13.5	22.5	7	7	15	13.5	ns
prot759	168	5	4	9.6	10.8	7	7	2.4	14.4	ns
prot760	260	11	5	18	12	11	7	12	12	ns
prot761	243	10	7	7.2	18	3	15	37.8	21.6	sig
prot762	124	8	9	12	13.5	4	11	6	12	ns
prot763	208	7	7	6	8.4	8	7	7.2	7.2	ns
prot764	217	5	8	18	12	10	4	15	12	ns
prot765	197	5	10	23.4	14.4	7	10	16.2	10.8	ns
prot766	177	5	2	4.5	9	6	4	6	9	ns
prot767	146	8	7	1.2	0	5	10	12	7.2	ns
prot768	157	3	6	18	15	5	11	12	3	ns
prot769	270	4	6	3.6	14.4	9	4	16.2	9	ns
prot770	264	4	11	1.5	9	6	14	12	9	sig
prot771	274	7	2	10.8	12	11	8	8.4	8.4	ns
prot772	156	7	8	6	30	4	7	3	30	ns
prot773	252	3	3	18	12.6	4	6	12.6	9	ns
prot774	356	2	10	7.5	9	5	4	18	15	ns
prot775	180	7	9	4.8	8.4	14	12	12	24	sig
prot776	251	4	4	9	9	7	5	15	21	ns
prot777	156	9	12	10.8	5.4	3	7	9	16.2	ns
prot778	227	3	5	4.5	10.5	2	6	10.5	7.5	ns
prot779	116	3	8	2.4	9.6	7	7	3.6	3.6	ns
prot780	154	7	5	18	12	5	10	18	6	ns
prot781	198	6	3	14.4	16.2	5	4	9	10.8	ns
prot782	236	2	7	4.5	10.5	5	2	12	6	ns
prot783	184	4	5	12	4.8	18	11	16.8	15.6	sig
prot784	122	4	9	12	9	5	4	24	18	ns
prot785	91	5	6	14.4	7.2	6	2	5.4	9	ns
prot786	274	5	8	9	7.5	6	3	12	4.5	ns
prot787	152	3	2	6	7.2	8	9	10.8	4.8	ns
prot788	162	6	3	12	3	5	4	0	9	ns
prot789	158	10	2	10.8	9	6	7	7.2	10.8	ns
prot790	463	9	17	7.5	3	6	9	9	6	ns
prot791	312	4	5	12	3.6	8	4	9.6	3.6	ns
prot792	261	1	3	24	15	5	6	3	15	ns
prot793	392	4	6	10.8	9	6	2	18	16.2	sig
prot794	182	5	5	10.5	15	5	1	4.5	10.5	ns
prot795	310	8	4	3.6	7.2	6	4	2.4	6	ns
prot796	382	7	3	15	24	10	7	21	18	ns
prot797	113	4	7	10.8	5.4	11	9	12.6	25.2	sig
prot798	111	2	6	13.5	10.5	2	0	4.5	3	ns
prot799	418	2	6	10.8	7.2	4	4	6	3.6	ns
prot800	185	4	2	12	18	4	8	9	6	ns
prot801	163	8	5	3.6	5.4	5	3	3.6	16.2	ns
prot802	238	8	6	6	6	4	6	15	4.5	sig
prot803	282	3	1	3.6	4.8	3	1	6	3.6	ns
prot804	305	6	1	21	12	1	6	21	3	sig
prot805	292	6	3	10.8	9	6	12	21.6	10.8	sig
prot806	427	2	2	7.5	1.5	2	2	4.5	7.5	ns
prot807	234	4	5	1.2	2.4	6	3	1.2	3.6	ns
prot808	233	2	8	9	21	2	5	15	27	ns
prot809	425	5	4	9	12.6	6	6	10.8	7.2	ns
prot810	95	4	9	6	10.5	15	9	4.5	4.5	sig
prot811	241	5	5	3.6	2.4	4	2	2.4	6	ns
prot812	201	4	6	12	21	4	6	15	3	ns
prot813	474	4	2	7.2	3.6	8	4	10.8	5.4	sig
prot814	437	4	2	4.5	1.5	3	4	4.5	4.5	ns
prot815	411	3	4	3.6	2.4	6	2	6	4.8	ns
prot816	333	1	3	18	0	3	2	6	9	ns
prot817	449	5	1	12.6	9	4	1	10.8	3.6	ns
prot818	256	1	3	7.5	3	4	2	3	9	ns
prot819	292	5	3	2.4	1.2	2	0	3.6	7.2	ns
prot820	669	4	1	21	12	4	10	9	9	ns
prot821	378	2	5	9	3.6	4	4	9	3.6	ns
prot822	373	1	5	6	4.5	4	4	6	3	ns
prot823	327	2	4	2.4	2.4	6	2	0	0	ns
prot824	180	2	2	9	12	6	5	12	9	ns
prot825	357	8	0	5.4	7.2	2	5	5.4	0	ns
prot826	791	2	1	6	6	3	2	1.5	1.5	ns
prot827	1037	3	5	2.4	2.4	2	5	4.8	3.6	ns
prot828	223	2	1	0	12	2	2	3	15	ns
prot829	417	4	7	7.2	1.8	6	4	7.2	7.2	ns
prot830	310	7	5	4.5	1.5	3	0	3	3	ns
prot831	796	3	3	8.4	3.6	0	2	6	2.4	ns
prot832	385	2	2	15	6	3	2	3	6	ns
prot833	399	2	1	3.6	3.6	1	3	3.6	5.4	ns
prot834	661	2	4	3	6	4	0	6	3	ns
prot835	648	2	4	2.4	1.2	4	4	3.6	2.4	ns
prot836	172	2	4	12	9	3	1	6	6	ns
prot837	459	2	0	1.8	5.4	2	3	5.4	3.6	ns
prot838	266	2	3	1.5	0	3	4	3	3	ns
prot839	85	60	71	69.6	54	126	99	112.8	116.4	sig
prot840	185	63	34	198	162	56	57	174	198	ns
prot841	130	47	49	97.2	86.4	55	57	111.6	79.2	ns
prot842	128	51	39	88.5	90	80	76	102	120	sig
prot843	130	64	46	57.6	73.2	60	61	61.2	54	ns
prot844	150	61	53	162	138	55	51	120	156	ns
prot845	94	40	34	79.2	79.2	39	44	59.4	77.4	ns
prot846	154	26	19	22.5	34.5	20	28	37.5	37.5	ns
prot847	76	28	27	24	20.4	22	18	27.6	34.8	ns
prot848	213	16	9	78	81	12	22	51	54	ns
prot849	51	21	16	36	43.2	16	15	39.6	39.6	ns
prot850	198	19	16	31.5	25.5	22	23	24	21	ns
prot851	150	16	11	14.4	28.8	12	18	20.4	19.2	ns
prot852	161	16	13	42	39	13	9	51	54	ns
prot853	227	12	8	23.4	21.6	18	9	28.8	27	ns
prot854	56	16	19	27	31.5	14	8	9	19.5	ns
prot855	107	14	14	14.4	20.4	16	17	18	24	ns
prot856	85	21	14	33	57	9	17	39	54	ns
prot857	191	16	5	21.6	21.6	5	11	16.2	14.4	ns
prot858	207	12	9	33	16.5	8	9	18	19.5	ns
prot859	313	13	7	6	8.4	11	15	13.2	16.8	ns
prot860	150	6	9	27	24	7	11	33	33	ns
prot861	446	12	8	27	14.4	12	8	19.8	12.6	ns
prot862	165	9	17	16.5	22.5	7	16	12	27	sig
prot863	164	6	10	10.8	6	10	8	16.8	7.2	ns
prot864	183	13	12	39	33	15	19	48	30	ns
prot865	112	17	9	14.4	18	5	13	16.2	16.2	ns
prot866	99	16	8	25.5	19.5	31	22	21	34.5	sig
prot867	162	12	13	13.2	10.8	8	10	15.6	10.8	ns
prot868	294	11	10	27	15	15	11	18	21	ns
prot869	219	18	11	21.6	10.8	6	13	16.2	7.2	ns
prot870	139	8	11	19.5	15	11	11	16.5	13.5	ns
prot871	1091	7	11	9.6	13.2	13	7	10.8	15.6	ns
prot872	153	11	10	18	21	5	10	30	21	ns
prot873	122	14	4	21.6	12.6	6	5	21.6	7.2	ns
prot874	308	11	3	10.5	16.5	11	10	15	18	ns
prot875	274	8	10	8.4	2.4	7	6	3.6	8.4	ns
prot876	168	9	11	33	36	14	8	39	30	ns
prot877	157	13	6	10.8	7.2	18	20	32.4	25.2	sig
prot878	171	10	8	10.5	18	7	9	7.5	19.5	ns
prot879	163	4	3	7.2	8.4	18	22	16.8	26.4	sig
prot880	78	9	4	24	12	11	16	54	54	sig
prot881	177	6	10	18	9	17	8	12.6	14.4	ns
prot882	198	6	7	12	7.5	11	6	12	7.5	ns
prot883	322	6	8	10.8	9.6	7	9	12	13.2	ns
prot884	145	7	5	27	30	7	15	30	27	ns
prot885	224	4	7	16.2	12.6	11	4	19.8	9	ns
prot886	155	12	5	12	13.5	5	4	6	9	ns
prot887	102	3	8	8.4	6	6	8	4.8	4.8	ns
prot888	207	6	1	18	24	9	7	3	27	ns
prot889	480	11	4	14.4	19.8	7	10	14.4	19.8	ns
prot890	104	5	2	12	3	3	5	3	12	ns
prot891	204	5	6	13.2	7.2	4	10	8.4	4.8	ns
prot892	248	5	11	9	3	5	6	18	15	ns
prot893	157	5	5	18	9	11	5	9	12.6	ns
prot894	132	3	6	9	15	5	7	12	13.5	ns
prot895	214	5	5	7.2	4.8	11	9	4.8	8.4	ns
prot896	219	9	2	15	12	1	6	24	15	ns
prot897	193	3	5	7.2	9	5	4	9	7.2	ns
prot898	155	7	9	22.5	10.5	7	8	3	10.5	ns
prot899	239	9	7	13.2	8.4	9	8	9.6	9.6	ns
prot900	116	6	6	12	12	8	8	33	15	sig
prot901	211	4	13	7.2	9	7	6	14.4	16.2	ns
prot902	156	4	4	9	12	3	5	10.5	6	ns
prot903	246	10	8	6	4.8	6	10	4.8	8.4	ns
prot904	218	4	8	33	18	8	5	27	45	ns
prot905	201	7	0	9	3.6	11	4	10.8	9	ns
prot906	111	2	5	6	4.5	2	1	1.5	6	ns
prot907	175	5	4	4.8	3.6	0	5	7.2	2.4	ns
prot908	195	4	6	9	15	3	4	3	12	ns
prot909	292	4	5	5.4	9	7	3	1.8	9	ns
prot910	173	3	3	9	7.5	4	2	4.5	12	ns
prot911	284	5	4	12	7.2	12	6	3.6	7.2	ns
prot912	151	2	6	15	9	4	3	33	6	ns
prot913	165	3	4	3.6	9	8	14	18	25.2	sig
prot914	132	2	4	9	4.5	8	6	15	12	sig
prot915	177	6	2	3.6	4.8	4	4	4.8	3.6	ns
prot916	137	5	4	18	21	4	10	21	6	ns
prot917	325	3	5	7.2	12.6	4	3	14.4	12.6	ns
prot918	192	6	5	10.5	6	12	12	18	13.5	sig
prot919	170	4	2	1.2	3.6	4	7	3.6	4.8	ns
prot920	157	5	6	12	3	5	5	24	21	ns
prot921	192	7	12	3.6	5.4	16	14	23.4	12.6	sig
prot922	474	6	5	4.5	3	7	4	3	6	ns
prot923	186	2	3	1.2	10.8	5	2	9.6	6	ns
prot924	428	6	4	6	9	3	2	9	3	ns
prot925	191	3	6	7.2	10.8	7	6	5.4	10.8	ns
prot926	169	5	5	9	13.5	7	4	4.5	6	ns
prot927	166	6	1	6	6	8	8	9.6	12	sig
prot928	290	3	2	3	9	8	6	42	24	sig
prot929	216	4	4	5.4	3.6	6	5	9	3.6	sig
prot930	103	3	3	1.5	4.5	5	3	3	9	ns
prot931	271	9	5	3.6	1.2	3	4	7.2	3.6	ns
prot932	147	6	4	9	12	8	5	12	12	ns
prot933	135	6	4	7.2	3.6	4	2	5.4	7.2	ns
prot934	135	3	7	9	12	4	2	6	3	ns
prot935	135	2	0	3.6	4.8	3	3	3.6	1.2	ns
prot936	135	7	2	15	15	3	2	18	12	ns
prot937	321	2	2	10.8	0	6	9	7.2	7.2	ns
prot938	164	3	1	7.5	4.5	2	3	4.5	1.5	ns
prot939	113	2	3	3.6	3.6	3	0	3.6	1.2	ns
prot940	271	5	3	9	3	6	3	0	6	ns
prot941	204	2	5	3.6	5.4	6	4	14.4	5.4	ns
prot942	276	2	3	9	3	4	4	4.5	4.5	ns
prot943	108	3	3	2.4	3.6	2	3	3.6	9.6	sig
prot944	91	2	6	9	6	1	2	9	6	ns
prot945	325	2	2	5.4	3.6	1	2	5.4	1.8	ns
prot946	114	2	4	1.5	1.5	6	18	9	18	sig
prot947	277	0	1	1.2	4.8	4	7	6	6	sig
prot948	118	4	2	12	18	1	3	15	3	ns
prot949	121	2	4	1.8	0	3	2	7.2	12.6	ns
prot950	198	2	1	3	4.5	0	2	6	4.5	ns
prot951	237	0	4	1.2	3.6	6	3	3.6	3.6	sig
prot952	220	4	3	21	6	7	2	12	15	sig
prot953	406	3	3	1.8	3.6	1	2	9	3.6	ns
prot954	391	2	0	4.5	4.5	2	7	3	7.5	sig
prot955	189	0	3	4.8	1.2	1	0	4.8	2.4	ns
prot956	232	0	3	6	3	4	2	9	12	ns
prot957	470	1	2	0	5.4	3	1	7.2	1.8	ns
prot958	527	0	1	3	3	2	4	9	9	sig
prot959	141	1	3	3.6	0	4	2	0	3.6	ns
prot960	602	1	3	9	12	2	1	3	0	ns
prot961	109	16	23	43.2	39.6	31	24	59.4	39.6	ns
prot962	258	27	25	34.5	27	22	22	34.5	33	ns
prot963	168	10	21	21.6	14.4	12	25	14.4	19.2	ns
prot964	177	16	13	39	33	10	19	21	48	ns
prot965	104	13	14	25.2	19.8	18	16	28.8	30.6	sig
prot966	187	15	8	13.5	13.5	12	9	7.5	27	ns
prot967	134	16	11	12	21.6	12	22	15.6	10.8	ns
prot968	153	12	11	48	54	15	11	30	51	ns
prot969	125	7	7	16.2	25.2	16	9	28.8	16.2	ns
prot970	242	10	6	18	21	11	15	15	12	ns
prot971	128	15	15	12	13.2	11	12	12	15.6	ns
prot972	160	5	3	36	24	9	5	24	9	ns
prot973	65	11	7	10.8	23.4	16	9	16.2	10.8	ns
prot974	143	13	10	25.5	27	28	16	42	45	sig
prot975	131	10	10	8.4	12	10	7	12	16.8	ns
prot976	128	7	13	33	21	24	14	81	60	sig
prot977	76	7	4	9	23.4	6	7	21.6	10.8	ns
prot978	95	9	8	13.5	12	6	12	21	16.5	ns
prot979	70	4	7	12	13.2	21	12	25.2	32.4	sig
prot980	136	4	15	30	48	8	14	42	21	ns
prot981	116	10	10	25.2	16.2	13	8	25.2	21.6	ns
prot982	108	11	14	13.5	19.5	16	25	34.5	33	sig
prot983	195	11	17	9.6	16.8	11	11	10.8	16.8	ns
prot984	145	5	8	30	18	5	15	21	27	ns
prot985	102	7	7	14.4	16.2	12	6	14.4	12.6	ns
prot986	173	10	6	4.5	6	3	7	7.5	6	ns
prot987	212	8	9	3.6	7.2	5	6	15.6	4.8	ns
prot988	116	7	10	33	12	4	7	12	12	ns
prot989	219	6	5	12.6	23.4	20	12	14.4	21.6	sig
prot990	312	6	11	3	7.5	10	20	13.5	30	sig
prot991	78	8	10	7.2	16.8	9	14	13.2	21.6	sig
prot992	193	8	9	15	30	7	6	9	33	ns
prot993	500	6	4	5.4	5.4	4	7	3.6	3.6	ns
prot994	195	6	4	6	6	6	3	10.5	13.5	ns
prot995	177	8	6	6	9.6	5	2	7.2	8.4	ns
prot996	224	4	3	12	12	11	2	9	9	ns
prot997	239	6	4	5.4	9	3	5	5.4	9	ns
prot998	223	6	4	9	7.5	5	1	0	9	ns
prot999	113	4	9	7.2	3.6	3	5	4.8	7.2	ns
prot1000	94	5	10	6	21	5	4	21	21	ns
prot1001	74	7	3	7.2	16.2	6	18	21.6	27	sig
prot1002	265	6	4	7.5	7.5	6	3	12	9	ns
prot1003	225	4	7	4.8	2.4	6	10	12	8.4	ns
prot1004	129	4	2	18	21	6	6	15	27	ns
prot1005	210	6	1	9	3.6	5	7	10.8	14.4	ns
prot1006	248	3	3	4.5	7.5	6	3	7.5	7.5	ns
prot1007	158	5	9	3.6	7.2	10	5	4.8	3.6	ns
prot1008	68	4	6	18	21	5	6	18	33	ns
prot1009	68	4	9	5.4	3.6	5	4	16.2	3.6	ns
prot1010	548	7	7	13.5	4.5	6	4	12	10.5	ns
prot1011	123	5	4	0	3.6	8	4	4.8	9.6	ns
prot1012	181	6	5	18	9	5	6	9	12	ns
prot1013	824	2	5	12.6	3.6	5	6	10.8	7.2	ns
prot1014	250	2	5	4.5	4.5	3	4	4.5	6	ns
prot1015	242	5	2	9.6	2.4	1	7	4.8	6	ns
prot1016	186	1	4	6	15	2	2	27	27	sig
prot1017	228	10	3	5.4	9	8	4	1.8	10.8	ns
prot1018	106	2	2	6	3	7	3	9	3	ns
prot1019	135	4	3	6	8.4	2	5	7.2	6	ns
prot1020	173	5	2	6	6	1	6	9	18	ns
prot1021	245	4	4	5.4	7.2	3	3	0	1.8	ns
prot1022	98	4	5	7.5	3	1	2	7.5	7.5	ns
prot1023	149	2	6	10.8	4.8	6	3	4.8	9.6	ns
prot1024	136	3	3	9	18	2	10	12	18	sig
prot1025	335	4	4	5.4	1.8	3	4	7.2	1.8	ns
prot1026	81	4	5	4.5	3	2	2	3	6	ns
prot1027	124	4	2	3.6	4.8	3	7	9.6	2.4	ns
prot1028	204	7	3	15	6	0	2	6	12	ns
prot1029	124	2	4	5.4	1.8	12	8	32.4	14.4	sig
prot1030	231	4	2	7.5	3	1	2	4.5	3	ns
prot1031	192	3	5	4.8	6	4	1	2.4	4.8	ns
prot1032	514	4	3	15	3	0	6	3	18	ns
prot1033	277	5	3	5.4	3.6	6	6	7.2	18	ns
prot1034	159	5	3	3	6	3	4	9	9	sig
prot1035	190	2	3	6	2.4	24	15	14.4	25.2	sig
prot1036	225	5	4	15	12	2	3	6	15	ns
prot1037	57	4	5	3.6	3.6	5	9	3.6	9	ns
prot1038	153	3	3	1.5	1.5	4	4	18	6	sig
prot1039	91	3	3	7.2	2.4	5	5	8.4	3.6	ns
prot1040	94	5	3	12	12	4	3	9	9	ns
prot1041	112	2	6	5.4	10.8	3	4	3.6	5.4	ns
prot1042	336	2	5	3	4.5	5	2	3	16.5	sig
prot1043	241	5	3	4.8	7.2	6	4	7.2	6	ns
prot1044	108	3	3	9	6	3	3	12	18	ns
prot1045	117	2	1	7.2	3.6	3	5	3.6	5.4	ns
prot1046	286	3	3	3	3	0	0	6	1.5	ns
prot1047	122	3	3	2.4	1.2	3	2	3.6	2.4	sig
prot1048	273	5	1	6	9	3	0	21	24	ns
prot1049	237	4	7	10.8	3.6	10	5	3.6	5.4	ns
prot1050	222	4	3	6	9	2	4	7.5	3	ns
prot1051	799	4	5	0	4.8	3	3	7.2	7.2	sig
prot1052	125	1	4	12	15	4	3	3	15	ns
prot1053	98	0	6	3.6	1.8	0	1	3.6	1.8	ns
prot1054	153	2	4	3	7.5	3	5	4.5	4.5	ns
prot1055	186	0	2	3.6	4.8	1	3	2.4	4.8	ns
prot1056	188	2	4	3	9	9	4	6	12	sig
prot1057	127	1	4	3.6	1.8	4	1	0	3.6	ns
prot1058	65	127	110	187.5	184.5	97	127	156	148.5	ns
prot1059	115	59	36	62.4	58.8	38	46	40.8	62.4	ns
prot1060	65	43	22	78	78	31	41	177	114	sig
prot1061	90	22	23	25.2	27	32	14	36	46.8	ns
prot1062	120	17	13	13.5	21	11	10	25.5	18	ns
prot1063	83	11	8	13.2	10.8	8	13	10.8	9.6	ns
prot1064	177	6	8	15	21	33	27	63	63	sig
prot1065	59	8	6	3.6	7.2	10	8	18	25.2	sig
prot1066	97	8	11	15	13.5	9	7	13.5	10.5	ns
prot1067	188	8	2	10.8	13.2	12	1	10.8	13.2	ns
prot1068	82	8	7	21	30	9	10	24	39	ns
prot1069	109	10	6	16.2	16.2	8	5	5.4	7.2	ns
prot1070	109	6	10	12	15	8	7	19.5	12	ns
prot1071	168	11	11	4.8	9.6	5	6	15.6	9.6	ns
prot1072	188	7	5	21	21	5	7	18	24	ns
prot1073	82	5	5	7.2	14.4	7	11	7.2	18	ns
prot1074	75	5	12	12	10.5	24	10	24	42	sig
prot1075	151	5	3	8.4	2.4	6	6	7.2	12	ns
prot1076	175	9	6	9	27	3	4	21	21	ns
prot1077	116	2	4	16.2	12.6	7	1	16.2	7.2	ns
prot1078	161	5	6	6	6	6	5	9	7.5	ns
prot1079	95	3	5	10.8	7.2	6	7	9.6	12	ns
prot1080	101	4	3	6	24	6	3	12	3	ns
prot1081	175	3	4	16.2	7.2	8	5	12.6	0	ns
prot1082	401	5	5	1.5	10.5	13	2	7.5	7.5	sig
prot1083	214	3	4	14.4	4.8	7	5	19.2	6	sig
prot1084	215	3	6	6	12	2	2	9	21	ns
prot1085	152	3	10	12.6	9	6	12	7.2	14.4	sig
prot1086	125	5	2	7.5	7.5	2	3	1.5	4.5	ns
prot1087	154	5	2	1.2	3.6	6	8	2.4	21.6	sig
prot1088	119	3	7	15	21	9	2	15	24	ns
prot1089	145	2	7	10.8	9	1	4	5.4	7.2	ns
prot1090	256	4	4	12	3	3	3	9	13.5	ns
prot1091	119	5	6	3.6	4.8	9	6	25.2	7.2	sig
prot1092	159	5	5	9	15	4	4	18	18	ns
prot1093	91	4	7	10.8	1.8	4	5	7.2	5.4	ns
prot1094	396	7	7	12	13.5	6	5	7.5	7.5	ns
prot1095	205	4	7	1.2	1.2	2	6	19.2	4.8	sig
prot1096	108	4	3	3	3	1	5	12	15	ns
prot1097	71	3	3	1.8	5.4	3	2	5.4	5.4	ns
prot1098	259	5	6	3	7.5	4	4	3	1.5	sig
prot1099	191	6	9	2.4	3.6	4	2	8.4	2.4	ns
prot1100	147	1	2	6	9	2	2	9	15	ns
prot1101	292	2	7	7.2	9	6	11	9	9	ns
prot1102	69	1	6	6	6	6	3	3	3	ns
prot1103	245	3	4	1.2	2.4	2	2	2.4	8.4	ns
prot1104	146	2	1	0	12	2	4	3	3	ns
prot1105	351	2	5	9	9	1	5	3.6	5.4	ns
prot1106	106	5	4	1.5	4.5	9	2	3	7.5	sig
prot1107	180	2	3	4.8	3.6	3	2	4.8	6	ns
prot1108	199	1	6	18	12	3	4	21	9	ns
prot1109	185	3	3	3.6	1.8	1	3	3.6	5.4	ns
prot1110	182	3	3	0	4.5	2	4	3	4.5	ns
prot1111	59	3	2	3.6	6	3	2	1.2	2.4	ns
prot1112	173	3	3	6	12	2	2	15	9	ns
prot1113	105	1	3	1.8	3.6	6	2	10.8	3.6	sig
prot1114	79	5	4	4.5	6	1	4	1.5	3	ns
prot1115	94	0	3	3.6	4.8	1	1	6	7.2	ns
prot1116	235	1	3	18	12	3	2	12	18	ns
prot1117	99	3	0	1.8	9	2	3	9	3.6	ns
prot1118	103	4	0	4.5	4.5	7	0	6	1.5	ns
prot1119	226	2	2	3.6	0	4	2	6	0	ns
prot1120	168	3	1	6	3	5	2	6	3	ns
prot1121	454	2	5	5.4	3.6	1	5	1.8	3.6	sig
prot1122	92	4	2	3	4.5	1	3	3	1.5	ns
prot1123	99	2	1	1.2	1.2	2	2	2.4	2.4	sig
prot1124	116	1	4	9	9	5	5	9	9	ns
prot1125	90	3	3	0	0	3	5	3.6	12.6	ns
prot1126	87	4	2	1.5	1.5	1	2	3	6	ns
prot1127	294	2	3	2.4	3.6	1	2	0	4.8	ns
prot1128	354	2	1	12	9	7	4	15	21	sig
prot1129	216	2	1	5.4	1.8	1	4	7.2	1.8	ns
prot1130	138	1	4	3	3	3	4	3	1.5	ns
prot1131	187	1	1	0	1.2	0	1	1.2	1.2	ns
prot1132	495	3	3	6	6	1	1	0	3	ns
prot1133	406	1	0	3.6	1.8	0	2	3.6	5.4	ns
prot1134	382	2	0	1.5	1.5	0	2	0	1.5	ns
prot1135	272	1	2	1.2	2.4	0	2	3.6	0	ns
prot1136	71	26	25	66	45	34	50	126	132	sig
prot1137	105	21	18	25.2	25.2	12	20	46.8	50.4	ns
prot1138	234	29	23	21	22.5	32	29	61.5	54	sig
prot1139	112	12	14	20.4	18	15	16	20.4	19.2	ns
prot1140	114	17	8	30	45	17	19	60	42	sig
prot1141	112	9	3	12.6	18	8	14	10.8	28.8	sig
prot1142	166	4	7	13.5	13.5	4	8	10.5	9	sig
prot1143	104	5	4	6	12	5	4	16.8	6	ns
prot1144	376	11	3	18	18	7	11	27	18	ns
prot1145	83	7	9	10.8	9	8	4	14.4	21.6	ns
prot1146	51	5	7	7.5	10.5	11	13	19.5	10.5	sig
prot1147	74	8	8	7.2	6	6	5	3.6	3.6	ns
prot1148	74	12	5	33	12	10	8	12	24	sig
prot1149	117	3	2	9	5.4	3	6	9	10.8	ns
prot1150	106	5	5	9	1.5	2	5	7.5	4.5	ns
prot1151	110	2	5	6	4.8	4	3	3.6	3.6	sig
prot1152	73	4	4	21	9	1	4	9	6	ns
prot1153	113	2	3	1.8	9	1	3	9	0	ns
prot1154	358	3	3	7.5	6	8	8	9	12	sig
prot1155	99	4	5	4.8	1.2	18	6	10.8	3.6	sig
prot1156	115	5	3	6	3	1	8	18	3	sig
prot1157	180	5	1	12.6	7.2	6	7	9	9	ns
prot1158	67	2	3	4.5	13.5	2	3	9	4.5	ns
prot1159	99	4	3	8.4	2.4	1	4	1.2	2.4	ns
prot1160	99	4	4	3	15	1	3	3	9	ns
prot1161	99	2	3	9	7.2	4	6	14.4	5.4	sig
prot1162	98	6	7	1.5	4.5	1	6	3	4.5	ns
prot1163	165	6	4	2.4	3.6	3	1	1.2	3.6	ns
prot1164	76	3	5	9	6	2	2	24	9	sig
prot1165	90	1	0	7.2	5.4	1	2	3.6	3.6	ns
prot1166	113	3	3	9	3	1	0	6	7.5	ns
prot1167	90	3	1	0	3.6	1	5	2.4	1.2	ns
prot1168	163	4	4	6	6	3	0	12	12	ns
prot1169	102	1	1	5.4	7.2	2	1	1.8	3.6	ns
prot1170	183	0	2	3	0	9	3	9	13.5	sig
prot1171	98	4	2	3.6	1.2	0	2	3.6	3.6	ns
prot1172	146	6	7	12	9	2	3	3	9	ns
prot1173	145	2	2	1.8	0	1	2	5.4	1.8	ns
prot1174	166	2	4	0	4.5	0	1	0	0	ns
prot1175	100	1	3	3.6	3.6	2	2	2.4	2.4	sig
prot1176	393	2	3	9	3	0	3	6	0	ns
prot1177	89	2	1	3.6	3.6	0	3	1.8	5.4	ns
prot1178	391	2	3	6	1.5	1	1	3	1.5	ns
prot1179	89	1	1	2.4	1.2	0	4	0	1.2	ns
prot1180	1106	9	10	18	12	10	6	33	30	sig
prot1181	3227	12	9	9	16.2	5	6	14.4	10.8	ns
prot1182	539	11	5	10.5	10.5	12	11	18	10.5	ns
prot1183	771	7	4	8.4	3.6	6	1	4.8	8.4	ns
prot1184	2680	5	4	18	0	7	5	6	12	sig
prot1185	917	2	3	9	7.2	2	10	21.6	10.8	sig
prot1186	4114	2	3	0	3	3	3	3	0	ns
prot1187	449	9	7	10.8	8.4	5	6	8.4	7.2	ns
prot1188	1304	4	2	9	15	3	7	15	12	ns
prot1189	393	4	4	12.6	3.6	24	12	32.4	32.4	sig
prot1190	1513	2	0	3	3	4	4	7.5	7.5	ns
prot1191	2580	2	4	2.4	3.6	1	2	3.6	3.6	ns
prot1192	959	5	9	30	27	4	9	21	24	ns
prot1193	510	7	7	9	7.2	21	24	21.6	27	sig
prot1194	427	2	5	15	9	6	11	10.5	9	ns
prot1195	413	3	4	6	0	2	0	4.8	4.8	ns
prot1196	819	3	5	12	12	3	5	15	15	ns
prot1197	1779	2	2	7.2	3.6	4	2	1.8	16.2	ns
prot1198	1379	1	2	7.5	4.5	3	1	6	1.5	ns
prot1199	652	4	3	2.4	2.4	5	6	6	13.2	sig
prot1200	704	2	3	3	9	1	4	15	6	ns
prot1201	1028	1	2	3.6	10.8	1	2	1.8	9	ns
prot1202	1181	2	2	6	6	2	2	3	1.5	ns
prot1203	383	8	6	2.4	7.2	5	3	6	2.4	ns
prot1204	1077	8	8	24	9	4	4	15	12	ns
prot1205	452	4	6	5.4	1.8	4	6	7.2	9	ns
prot1206	434	2	2	4.5	3	9	7	3	10.5	ns
prot1207	955	0	5	6	6	5	0	6	9.6	ns
prot1208	528	4	4	18	18	1	5	6	9	ns
prot1209	228	3	5	5.4	1.8	12	4	3.6	18	sig
prot1210	781	2	3	10.5	3	4	3	4.5	3	ns
prot1211	548	3	4	2.4	8.4	3	4	1.2	2.4	ns
prot1212	273	5	0	15	21	6	4	24	18	ns
prot1213	153	6	8	12.6	12.6	10	3	16.2	16.2	ns
prot1214	320	3	3	12	4.5	6	5	4.5	6	ns
prot1215	219	6	10	14.4	6	5	8	7.2	10.8	ns
prot1216	410	6	3	21	18	9	21	36	36	sig
prot1217	322	5	6	9	12.6	11	9	3.6	7.2	ns
prot1218	629	5	3	7.5	4.5	2	2	4.5	7.5	ns
prot1219	264	5	4	4.8	2.4	5	1	2.4	4.8	ns
prot1220	356	4	5	9	21	6	8	9	27	sig
prot1221	390	3	1	5.4	1.8	3	5	5.4	10.8	ns
prot1222	235	4	1	6	6	1	5	1.5	3	ns
prot1223	263	3	2	0	0	1	3	1.2	4.8	ns
prot1224	481	4	1	15	3	2	6	15	15	ns
prot1225	551	2	1	9	9	4	6	7.2	5.4	ns
prot1226	481	3	3	4.5	4.5	4	4	18	4.5	sig
prot1227	487	0	2	0	2.4	2	1	4.8	2.4	ns
prot1228	881	3	1	3	9	1	3	12	24	ns
prot1229	2284	3	2	5.4	3.6	7	3	5.4	5.4	ns
prot1230	852	6	2	7.5	3	1	0	1.5	3	ns
prot1231	341	2	1	4.8	4.8	2	5	3.6	3.6	ns
prot1232	182	5	2	3	21	3	4	3	18	ns
prot1233	327	1	2	5.4	5.4	6	10	25.2	18	sig
prot1234	219	4	4	6	7.5	4	5	3	15	ns
prot1235	406	5	5	9.6	6	5	3	8.4	8.4	ns
prot1236	332	0	2	9	6	3	0	3	6	ns
prot1237	365	0	3	5.4	9	7	5	3.6	5.4	ns
prot1238	308	5	4	10.5	9	1	1	10.5	6	ns
prot1239	232	3	2	4.8	7.2	3	2	4.8	2.4	ns
prot1240	2067	2	2	9	6	2	1	3	12	sig
prot1241	865	1	6	5.4	9	0	1	1.8	5.4	ns
prot1242	682	1	1	1.5	4.5	1	2	4.5	3	ns
prot1243	573	3	4	0	2.4	2	2	0	1.2	ns
prot1244	454	2	2	3	3	0	5	6	15	ns
prot1245	611	10	10	27	12.6	8	16	25.2	14.4	ns
prot1246	133	11	9	16.5	15	21	18	40.5	31.5	sig
prot1247	221	9	7	9.6	9.6	5	8	13.2	9.6	sig
prot1248	153	6	12	30	33	8	8	27	18	ns
prot1249	363	7	6	7.2	16.2	5	5	14.4	9	ns
prot1250	435	6	5	3	7.5	4	6	10.5	7.5	ns
prot1251	366	10	6	0	6	5	2	7.2	3.6	ns
prot1252	170	2	5	27	15	4	2	12	12	ns
prot1253	267	3	3	3.6	5.4	6	2	12.6	3.6	ns
prot1254	463	4	6	6	9	2	3	10.5	6	ns
prot1255	542	3	4	6	2.4	6	3	7.2	4.8	ns
prot1256	448	4	1	18	3	2	8	6	18	sig
prot1257	177	5	1	7.2	3.6	3	3	21.6	5.4	ns
prot1258	365	5	4	3	12	1	1	3	1.5	ns
prot1259	746	5	5	4.8	0	9	12	14.4	10.8	sig
prot1260	458	5	5	6	15	7	5	0	21	ns
prot1261	147	8	6	12.6	3.6	2	3	0	9	ns
prot1262	266	0	4	4.5	3	6	3	9	9	sig
prot1263	340	1	5	3.6	2.4	8	6	2.4	1.2	ns
prot1264	398	3	1	6	3	4	2	24	9	ns
prot1265	403	4	3	7.2	7.2	6	2	14.4	7.2	sig
prot1266	302	3	3	4.5	3	4	3	6	3	ns
prot1267	465	4	6	3.6	8.4	7	0	4.8	2.4	ns
prot1268	487	1	1	0	3	2	1	3	6	ns
prot1269	568	1	5	5.4	1.8	2	1	0	3.6	ns
prot1270	370	1	0	7.5	1.5	2	2	1.5	4.5	ns
prot1271	435	2	3	3.6	2.4	3	1	2.4	0	ns
prot1272	382	2	3	0	12	2	2	3	6	ns
prot1273	400	1	1	3.6	1.8	0	0	5.4	1.8	ns
prot1274	1317	2	0	0	0	2	2	4.5	3	sig
prot1275	1827	1	1	1.2	1.2	1	0	1.2	1.2	ns
prot1276	227	7	9	30	24	8	7	18	12	ns
prot1277	126	5	5	7.2	9	4	3	10.8	10.8	ns
prot1278	199	7	5	7.5	6	4	6	6	4.5	ns
prot1279	186	1	0	8.4	8.4	3	9	3.6	4.8	ns
prot1280	397	2	5	12	9	4	5	12	9	ns
prot1281	191	5	7	7.2	10.8	3	1	5.4	5.4	ns
prot1282	181	7	2	9	7.5	3	4	4.5	7.5	ns
prot1283	332	5	4	8.4	4.8	4	9	8.4	8.4	sig
prot1284	207	4	3	6	9	4	2	15	6	ns
prot1285	433	5	2	5.4	3.6	5	4	5.4	7.2	ns
prot1286	220	4	9	7.5	3	12	14	3	3	sig
prot1287	174	4	3	2.4	4.8	3	3	4.8	2.4	ns
prot1288	398	6	4	9	9	2	6	6	18	sig
prot1289	250	8	8	3.6	9	6	15	7.2	16.2	sig
prot1290	254	3	5	1.5	1.5	3	3	6	3	ns
prot1291	278	3	2	2.4	2.4	5	5	4.8	4.8	ns
prot1292	195	2	3	15	9	5	4	6	15	ns
prot1293	493	2	5	1.8	5.4	2	2	1.8	9	ns
prot1294	395	3	2	3	3	6	3	1.5	3	ns
prot1295	346	1	5	0	3.6	2	1	6	4.8	sig
prot1296	386	1	0	6	6	4	3	9	0	ns
prot1297	323	3	2	5.4	5.4	0	3	9	3.6	ns
prot1298	221	4	4	10.5	10.5	4	4	4.5	4.5	ns
prot1299	330	3	7	4.8	1.2	1	3	4.8	1.2	ns
prot1300	913	6	0	9	12	1	6	9	6	ns
prot1301	216	4	2	3.6	14.4	3	5	3.6	3.6	ns
prot1302	176	1	2	3	6	4	1	6	0	ns
prot1303	396	2	4	2.4	6	3	0	6	6	ns
prot1304	144	0	1	9	3	2	1	3	9	ns
prot1305	340	6	5	5.4	5.4	4	0	0	3.6	ns
prot1306	177	3	3	3	6	2	5	6	3	ns
prot1307	491	2	1	4.8	4.8	3	1	2.4	3.6	ns
prot1308	289	4	1	15	3	2	3	0	6	ns
prot1309	925	4	6	3.6	10.8	1	3	3.6	5.4	ns
prot1310	266	3	2	3	4.5	2	1	3	1.5	ns
prot1311	584	0	2	6	3.6	1	3	2.4	2.4	ns
prot1312	316	5	1	0	12	9	6	36	18	sig
prot1313	365	3	4	1.8	3.6	2	1	0	7.2	ns
prot1314	282	3	4	1.5	3	2	5	3	7.5	ns
prot1315	465	2	0	1.2	0	3	1	2.4	9.6	ns
prot1316	577	1	5	6	3	4	4	6	9	sig
prot1317	274	3	3	1.8	7.2	0	4	3.6	0	ns
prot1318	517	2	4	3	0	8	8	3	6	sig
prot1319	782	1	1	0	1.2	0	3	2.4	9.6	ns
prot1320	567	1	0	9	6	5	1	0	3	ns
prot1321	356	3	1	5.4	1.8	4	0	0	1.8	ns
prot1322	229	0	3	0	1.5	6	6	9	9	sig
prot1323	388	0	0	2.4	1.2	1	0	3.6	0	ns
prot1324	109	9	7	15	27	11	2	15	18	ns
prot1325	167	3	3	12.6	5.4	5	3	10.8	1.8	ns
prot1326	192	1	4	7.5	12	5	3	13.5	12	ns
prot1327	174	2	1	4.8	2.4	3	4	7.2	3.6	ns
prot1328	144	7	2	21	12	4	5	9	15	ns
prot1329	139	3	3	3.6	1.8	4	0	3.6	5.4	ns
prot1330	160	2	3	6	1.5	5	4	4.5	4.5	ns
prot1331	220	2	4	6	4.8	1	4	2.4	2.4	ns
prot1332	248	2	3	21	18	4	4	3	15	ns
prot1333	254	4	6	10.8	5.4	1	2	10.8	14.4	ns
prot1334	213	5	1	9	1.5	2	7	6	16.5	sig
prot1335	81	2	6	3.6	6	2	4	4.8	7.2	sig
prot1336	318	3	6	12	9	3	1	15	6	ns
prot1337	247	0	5	3.6	0	9	6	16.2	5.4	ns
prot1338	381	3	2	6	6	0	3	1.5	0	ns
prot1339	159	2	0	3.6	2.4	1	5	3.6	4.8	ns
prot1340	205	3	4	6	6	1	1	9	6	ns
prot1341	244	1	1	7.2	1.8	1	4	9	7.2	ns
prot1342	160	2	2	3	0	2	3	3	7.5	ns
prot1343	288	1	2	1.2	1.2	0	1	2.4	3.6	ns
prot1344	383	3	4	12	12	11	9	27	12	sig
prot1345	206	3	3	3.6	7.2	5	3	9	5.4	ns
prot1346	703	2	2	3	1.5	1	2	1.5	3	ns
prot1347	238	3	4	2.4	2.4	1	0	4.8	2.4	ns
prot1348	366	2	0	15	3	4	4	12	6	sig
prot1349	430	2	2	1.8	5.4	2	2	7.2	7.2	ns
prot1350	637	3	2	4.5	3	1	2	3	3	ns
prot1351	141	5	5	6	3.6	3	3	2.4	6	ns
prot1352	140	4	4	6	6	1	1	21	3	ns
prot1353	431	1	4	0	0	2	3	3.6	18	sig
prot1354	969	2	1	4.5	6	9	12	4.5	4.5	sig
prot1355	247	3	3	0	1.2	1	1	4.8	1.2	sig
prot1356	1101	4	2	0	12	6	4	6	18	sig
prot1357	178	1	1	5.4	3.6	2	0	1.8	3.6	ns
prot1358	178	3	6	1.5	0	2	4	4.5	6	ns
prot1359	297	2	2	4.8	3.6	2	2	3.6	4.8	ns
prot1360	238	1	0	6	6	1	2	3	6	ns
prot1361	226	2	2	3.6	7.2	2	3	3.6	1.8	ns
prot1362	486	1	2	4.5	7.5	2	0	4.5	6	ns
prot1363	758	2	4	0	0	6	4	2.4	7.2	sig
prot1364	305	0	5	9	3	2	1	6	6	ns
prot1365	526	2	2	1.8	9	3	2	3.6	1.8	ns
prot1366	375	2	1	1.5	4.5	2	0	6	1.5	ns
prot1367	651	3	1	2.4	1.2	2	2	1.2	4.8	ns
prot1368	5934	1	2	3	6	3	0	3	6	ns
prot1369	421	2	3	3.6	1.8	1	0	3.6	5.4	ns
prot1370	142	1	1	1.5	6	1	0	1.5	1.5	ns
prot1371	1145	2	2	0	1.2	1	1	2.4	3.6	ns
prot1372	238	5	3	9	3	2	4	6	3	ns
prot1373	391	1	1	3.6	0	2	8	7.2	3.6	sig
prot1374	618	0	3	1.5	3	0	1	1.5	0	ns
prot1375	93	8	9	6	4.8	11	5	7.2	4.8	ns
prot1376	130	9	1	24	21	6	7	21	36	ns
prot1377	83	7	8	3.6	12.6	10	4	16.2	12.6	ns
prot1378	361	6	3	3	3	3	1	3	4.5	ns
prot1379	193	2	0	4.8	8.4	5	9	1.2	7.2	ns
prot1380	393	3	8	24	24	5	5	27	15	ns
prot1381	232	5	3	12.6	9	24	12	21.6	16.2	sig
prot1382	201	3	3	13.5	9	9	5	3	10.5	sig
prot1383	105	4	2	4.8	2.4	2	5	7.2	7.2	ns
prot1384	173	3	5	12	9	5	6	12	18	ns
prot1385	182	6	4	5.4	9	1	3	9	5.4	ns
prot1386	199	6	5	4.5	1.5	4	2	3	3	ns
prot1387	191	9	4	6	2.4	5	4	1.2	7.2	ns
prot1388	274	3	6	3	9	12	14	36	6	sig
prot1389	135	2	5	1.8	7.2	8	4	5.4	3.6	ns
prot1390	169	3	2	4.5	4.5	2	6	6	6	ns
prot1391	688	0	1	6	2.4	8	3	4.8	3.6	sig
prot1392	152	3	2	15	21	1	2	3	9	ns
prot1393	528	3	1	1.8	3.6	4	1	5.4	3.6	ns
prot1394	157	4	5	4.5	4.5	9	5	7.5	4.5	ns
prot1395	126	2	1	2.4	4.8	2	7	3.6	2.4	ns
prot1396	80	1	2	6	9	2	8	36	18	sig
prot1397	122	1	1	7.2	9	3	1	7.2	1.8	ns
prot1398	232	1	2	1.5	6	3	1	3	4.5	ns
prot1399	171	1	1	3.6	1.2	4	1	6	1.2	sig
prot1400	70	0	1	18	6	0	0	9	6	ns
prot1401	130	2	0	3.6	1.8	3	3	3.6	5.4	ns
prot1402	103	2	0	1.5	4.5	4	2	4.5	3	ns
prot1403	547	2	1	2.4	1.2	1	2	2.4	2.4	ns
prot1404	250	2	3	3	12	2	3	0	6	ns
prot1405	497	3	2	1.8	1.8	3	0	1.8	3.6	ns
prot1406	312	0	0	1.5	6	2	2	3	3	ns
prot1407	152	1	1	1.2	3.6	5	2	2.4	0	ns
prot1408	535	3	2	6	3	1	1	15	12	sig
prot1409	87	2	2	3.6	1.8	2	2	3.6	1.8	ns
prot1410	232	5	2	6	1.5	2	2	1.5	0	ns
prot1411	232	4	2	4.8	6	1	5	7.2	0	ns
prot1412	843	1	2	3	6	3	1	3	3	ns
prot1413	555	2	0	0	1.8	2	2	5.4	9	ns
prot1414	173	2	0	4.5	1.5	3	0	7.5	4.5	ns
prot1415	194	3	1	1.2	1.2	3	1	2.4	1.2	ns
prot1416	180	0	2	6	6	0	2	12	3	ns
prot1417	199	2	1	3.6	5.4	1	1	3.6	3.6	ns
prot1418	287	2	0	1.5	1.5	0	1	3	3	ns
prot1419	999	2	3	6	2.4	1	3	1.2	0	ns
prot1420	220	1	2	0	0	2	2	12	9	sig
prot1421	648	6	4	0	3.6	0	0	1.8	3.6	ns
prot1422	164	2	0	6	0	3	1	0	1.5	ns
prot1423	181	1	3	1.2	0	3	0	2.4	0	ns
prot1424	285	8	8	27	18	6	5	3	27	ns
prot1425	172	8	8	1.8	1.8	4	4	3.6	3.6	ns
prot1426	103	6	3	9	4.5	3	9	3	6	ns
prot1427	430	1	3	2.4	6	7	7	6	4.8	sig
prot1428	130	5	3	12	6	5	6	36	21	ns
prot1429	123	0	6	9	12.6	2	4	3.6	5.4	ns
prot1430	304	2	2	9	6	7	6	12	6	ns
prot1431	164	0	0	3.6	8.4	8	8	3.6	10.8	sig
prot1432	75	4	5	12	6	1	3	12	0	ns
prot1433	173	5	4	3.6	3.6	6	3	7.2	3.6	ns
prot1434	176	2	2	1.5	4.5	0	5	0	7.5	ns
prot1435	191	1	2	4.8	4.8	1	1	0	3.6	ns
prot1436	138	2	5	18	12	1	6	6	27	ns
prot1437	148	2	6	7.2	10.8	1	2	10.8	5.4	ns
prot1438	101	3	6	0	1.5	3	3	6	1.5	ns
prot1439	157	3	1	0	1.2	0	2	0	1.2	ns
prot1440	488	4	6	15	21	2	5	9	9	ns
prot1441	133	4	6	7.2	7.2	5	7	7.2	19.8	sig
prot1442	229	1	5	4.5	3	3	5	3	0	ns
prot1443	89	2	1	2.4	4.8	6	9	10.8	7.2	sig
prot1444	317	1	0	6	12	2	1	6	6	ns
prot1445	88	3	3	3.6	7.2	11	2	1.8	1.8	sig
prot1446	180	2	3	1.5	3	2	1	6	4.5	ns
prot1447	207	0	7	0	2.4	2	3	3.6	2.4	ns
prot1448	235	2	2	6	3	2	2	12	6	sig
prot1449	86	1	2	5.4	3.6	6	2	7.2	10.8	sig
prot1450	115	2	3	4.5	4.5	3	5	3	4.5	ns
prot1451	127	2	0	3.6	1.2	1	3	4.8	3.6	ns
prot1452	229	0	2	3	12	2	4	12	6	ns
prot1453	247	4	2	7.2	5.4	3	2	7.2	3.6	ns
prot1454	573	2	1	4.5	3	2	4	1.5	1.5	ns
prot1455	176	2	1	2.4	0	2	2	1.2	1.2	ns
prot1456	169	3	1	0	6	0	2	9	3	ns
prot1457	81	1	3	1.8	3.6	9	3	5.4	5.4	sig
prot1458	89	4	1	1.5	0	0	0	3	3	ns
prot1459	178	3	2	0	6	4	6	2.4	2.4	sig
prot1460	151	4	2	6	9	3	3	9	18	sig
prot1461	146	0	8	7.2	3.6	2	2	1.8	3.6	ns
prot1462	217	3	2	4.5	1.5	1	2	0	0	ns
prot1463	159	1	0	1.2	1.2	1	1	7.2	4.8	sig
prot1464	237	1	2	6	0	1	0	0	3	ns
prot1465	587	2	0	3.6	3.6	1	0	1.8	0	ns
prot1466	128	1	2	1.5	1.5	3	4	3	3	sig
prot1467	425	1	2	0	0	3	1	1.2	1.2	ns
prot1468	256	0	1	3	0	4	2	9	12	sig
prot1469	136	0	6	3.6	3.6	2	3	5.4	3.6	sig
prot1470	76	1	1	1.5	1.5	2	3	4.5	1.5	ns
prot1471	175	3	0	1.2	0	1	2	1.2	3.6	ns
prot1472	231	1	3	6	3	2	2	0	6	ns
prot1473	337	0	1	5.4	1.8	3	3	3.6	5.4	ns
prot1474	239	1	3	1.5	3	1	0	4.5	1.5	ns
prot1475	456	3	2	1.2	4.8	2	1	1.2	0	ns
prot1476	126	2	2	3	6	1	0	9	3	ns
prot1477	488	3	1	0	1.8	0	0	0	0	ns
prot1478	127	0	1	1.5	3	6	6	4.5	4.5	sig
prot1479	191	5	0	2.4	3.6	2	2	7.2	7.2	sig
prot1480	114	1	5	9	6	5	6	21	12	ns
prot1481	62	3	3	0	3.6	1	3	3.6	9	ns
prot1482	350	4	6	4.5	10.5	3	9	40.5	18	sig
prot1483	108	5	4	8.4	6	15	18	14.4	7.2	sig
prot1484	321	3	2	12	6	2	2	9	3	ns
prot1485	308	3	1	9	1.8	3	2	5.4	1.8	ns
prot1486	59	4	1	10.5	7.5	3	3	3	7.5	ns
prot1487	218	5	2	2.4	6	0	6	2.4	3.6	ns
prot1488	106	2	1	6	6	3	4	0	12	ns
prot1489	154	1	3	7.2	5.4	2	1	1.8	3.6	ns
prot1490	166	2	0	6	1.5	5	2	10.5	1.5	sig
prot1491	515	2	3	2.4	3.6	1	0	4.8	4.8	ns
prot1492	183	0	1	6	21	3	2	9	12	ns
prot1493	162	5	2	9	5.4	5	2	7.2	3.6	ns
prot1494	140	1	4	3	9	2	2	6	7.5	sig
prot1495	169	5	0	2.4	1.2	8	4	4.8	2.4	sig
prot1496	242	1	2	3	6	3	6	45	27	sig
prot1497	292	5	1	3.6	1.8	2	2	5.4	0	ns
prot1498	197	1	1	7.5	3	2	2	0	4.5	ns
prot1499	856	3	3	6	1.2	1	2	1.2	2.4	ns
prot1500	127	1	0	9	6	2	2	3	6	ns
prot1501	72	1	1	0	1.8	2	2	0	3.6	ns
prot1502	148	3	0	1.5	1.5	2	2	3	6	sig
prot1503	53	2	2	2.4	1.2	0	2	0	1.2	ns
prot1504	98	0	0	6	3	3	3	6	6	sig
prot1505	405	3	5	1.8	5.4	3	1	1.8	3.6	ns
prot1506	104	0	2	3	1.5	0	2	1.5	3	ns
prot1507	176	2	3	0	2.4	2	2	1.2	2.4	ns
prot1508	125	0	2	3	0	2	0	9	3	ns
prot1509	160	3	1	3.6	1.8	2	2	1.8	1.8	ns
prot1510	316	1	1	0	3	2	5	1.5	4.5	ns
prot1511	978	0	2	1.2	1.2	1	1	1.2	1.2	sig
prot1512	234	1	4	3	3	1	0	6	9	ns
prot1513	431	0	0	3.6	0	0	1	1.8	0	ns
prot1514	2591	4	2	0	6	4	5	6	3	ns
prot1515	712	5	2	3.6	10.8	5	5	4.8	2.4	ns
prot1516	1852	3	4	15	12	4	2	18	9	ns
prot1517	2086	6	5	1.8	3.6	9	13	12.6	16.2	sig
prot1518	1064	1	6	9	9	3	5	0	4.5	ns
prot1519	609	8	8	3.6	9.6	4	3	6	9.6	ns
prot1520	645	4	3	9	3	0	1	3	12	ns
prot1521	969	4	2	1.8	5.4	2	1	3.6	5.4	ns
prot1522	857	3	1	1.5	6	3	6	4.5	18	sig
prot1523	488	1	0	2.4	3.6	3	3	3.6	7.2	sig
prot1524	2821	4	2	6	6	1	5	15	6	ns
prot1525	512	6	0	16.2	3.6	3	2	7.2	21.6	sig
prot1526	876	4	4	4.5	3	4	3	7.5	1.5	ns
prot1527	543	3	5	7.2	1.2	6	7	4.8	9.6	ns
prot1528	809	3	1	6	3	3	3	12	9	ns
prot1529	1674	0	2	3.6	3.6	1	2	1.8	1.8	ns
prot1530	1191	2	1	3	4.5	3	1	1.5	1.5	ns
prot1531	208	6	6	2.4	2.4	3	4	0	4.8	ns
prot1532	437	4	2	0	6	15	9	27	18	sig
prot1533	510	4	1	3.6	3.6	3	5	1.8	3.6	ns
prot1534	695	6	2	6	10.5	4	3	0	3	ns
prot1535	227	2	0	3.6	1.2	2	4	2.4	3.6	ns
prot1536	700	3	4	3	9	1	1	6	6	ns
prot1537	218	2	0	3.6	3.6	1	1	0	7.2	ns
prot1538	423	4	4	3	6	8	2	6	4.5	sig
prot1539	873	0	4	1.2	3.6	5	1	8.4	6	ns
prot1540	1426	1	1	9	9	3	2	6	18	sig
prot1541	520	3	3	5.4	5.4	1	0	0	1.8	ns
prot1542	290	8	10	12	13.5	11	6	10.5	15	ns
prot1543	296	8	3	8.4	9.6	4	2	7.2	3.6	ns
prot1544	309	4	3	9	15	8	6	30	18	sig
prot1545	502	6	5	3.6	9	5	4	12.6	7.2	sig
prot1546	204	4	1	6	3	0	2	1.5	3	ns
prot1547	437	2	5	3.6	7.2	5	4	4.8	0	ns
prot1548	314	1	3	9	9	3	2	6	6	sig
prot1549	402	2	4	9	7.2	3	2	0	5.4	ns
prot1550	188	2	1	0	3	7	4	10.5	3	sig
prot1551	434	0	5	2.4	1.2	6	9	3.6	10.8	sig
prot1552	325	0	1	3	9	2	1	6	3	sig
prot1553	607	1	3	1.8	1.8	0	1	0	1.8	ns
prot1554	739	2	1	0	1.5	3	2	3	1.5	ns
prot1555	235	2	0	1.2	1.2	1	3	3.6	2.4	ns
prot1556	982	2	1	3	6	0	0	6	6	ns
prot1557	392	5	0	1.8	1.8	3	2	7.2	0	ns
prot1558	543	2	2	3	3	2	1	1.5	0	ns
prot1559	462	1	2	3.6	0	0	0	0	0	ns
prot1560	348	3	2	3	6	4	0	6	9	ns
prot1561	463	1	0	1.8	1.8	0	1	1.8	0	ns
prot1562	173	1	4	4.5	1.5	4	3	6	6	ns
prot1563	274	3	2	2.4	3.6	6	6	2.4	4.8	ns
prot1564	251	5	5	9	9	2	6	12	3	ns
prot1565	231	4	2	7.2	10.8	4	2	5.4	5.4	ns
prot1566	394	2	2	9	4.5	2	2	6	4.5	ns
prot1567	240	4	5	1.2	9.6	2	9	2.4	12	sig
prot1568	441	2	1	21	6	1	3	9	9	ns
prot1569	200	3	2	5.4	5.4	4	5	0	1.8	ns
prot1570	371	3	1	7.5	3	3	2	4.5	1.5	ns
prot1571	313	0	4	3.6	1.2	2	4	1.2	1.2	ns
prot1572	730	4	1	12	3	1	4	6	0	ns
prot1573	329	2	2	5.4	9	3	2	3.6	12.6	ns
prot1574	627	3	0	1.5	1.5	2	0	6	0	ns
prot1575	250	3	2	2.4	0	1	3	3.6	2.4	ns
prot1576	144	0	2	6	0	4	1	6	6	ns
prot1577	472	3	2	1.8	1.8	3	1	3.6	9	ns
prot1578	421	3	5	1.5	0	4	0	3	6	ns
prot1579	250	2	1	2.4	2.4	6	0	1.2	3.6	ns
prot1580	266	0	1	9	12	4	4	6	33	sig
prot1581	861	4	1	1.8	7.2	2	0	1.8	1.8	ns
prot1582	1312	4	2	0	1.5	3	3	1.5	6	ns
prot1583	493	1	3	4.8	0	4	4	4.8	4.8	sig
prot1584	1082	2	1	3	0	2	2	15	6	sig
prot1585	648	1	1	0	1.8	1	0	5.4	5.4	ns
prot1586	276	2	1	3	3	3	0	0	3	ns
prot1587	518	1	0	3.6	1.2	2	2	9.6	4.8	sig
prot1588	640	1	0	0	6	3	0	3	9	ns
prot1589	722	3	4	5.4	3.6	1	1	5.4	3.6	ns
prot1590	147	4	2	9	6	2	1	4.5	1.5	ns
prot1591	193	4	2	6	4.8	4	4	9.6	9.6	sig
prot1592	194	2	2	6	18	2	1	9	6	ns
prot1593	365	1	2	1.8	1.8	3	0	7.2	3.6	ns
prot1594	290	3	2	3	3	2	0	13.5	0	ns
prot1595	636	2	1	2.4	3.6	2	0	1.2	3.6	ns
prot1596	1160	1	3	9	6	5	2	21	12	sig
prot1597	641	2	1	7.2	5.4	8	12	3.6	7.2	sig
prot1598	175	2	1	4.5	4.5	3	1	0	4.5	ns
prot1599	318	1	1	6	2.4	0	0	1.2	2.4	ns
prot1600	424	0	1	6	9	5	2	3	6	sig
prot1601	348	4	0	9	9	2	2	7.2	1.8	ns
prot1602	227	1	2	1.5	3	2	1	0	0	ns
prot1603	427	2	3	2.4	0	2	1	1.2	3.6	ns
prot1604	268	1	2	3	0	1	3	9	6	ns
prot1605	357	1	1	1.8	1.8	3	3	0	3.6	ns
prot1606	174	0	4	4.5	1.5	1	0	3	3	ns
prot1607	233	0	4	0	7.2	3	2	4.8	2.4	sig
prot1608	217	3	0	3	0	0	1	3	6	ns
prot1609	980	1	1	3.6	0	2	1	1.8	1.8	ns
prot1610	263	1	2	4.5	0	5	0	1.5	3	ns
prot1611	169	2	0	0	1.2	0	2	1.2	2.4	ns
prot1612	178	1	1	9	3	1	2	0	0	ns
prot1613	355	2	0	0	1.8	3	0	1.8	0	ns
prot1614	604	2	0	0	1.5	4	4	10.5	3	sig
prot1615	149	0	3	3.6	1.2	2	5	1.2	1.2	ns
prot1616	594	0	0	6	0	0	0	3	0	ns
prot1617	257	2	1	3.6	0	1	4	3.6	0	ns
prot1618	421	2	1	1.5	1.5	1	0	1.5	3	ns
prot1619	712	0	2	2.4	0	6	2	2.4	2.4	sig
prot1620	423	1	1	3	3	0	2	3	6	ns
prot1621	488	1	0	0	1.8	0	0	1.8	0	ns
prot1622	1872	1	2	1.5	3	2	0	3	1.5	ns
prot1623	153	5	4	2.4	7.2	7	3	4.8	7.2	ns
prot1624	275	1	5	12	6	2	1	12	9	ns
prot1625	463	2	4	3.6	1.8	2	4	25.2	10.8	sig
prot1626	103	2	4	10.5	6	2	7	7.5	4.5	ns
prot1627	287	3	2	1.2	6	0	3	1.2	0	ns
prot1628	282	3	4	6	3	4	3	9	12	ns
prot1629	200	1	2	5.4	9	0	1	1.8	10.8	ns
prot1630	149	2	1	0	4.5	5	2	1.5	3	ns
prot1631	149	1	3	2.4	4.8	1	2	2.4	1.2	ns
prot1632	132	3	0	0	9	0	0	6	0	ns
prot1633	118	3	1	5.4	3.6	1	2	3.6	3.6	ns
prot1634	191	1	2	3	4.5	1	2	3	3	ns
prot1635	189	0	3	1.2	4.8	2	4	2.4	3.6	sig
prot1636	273	2	3	6	12	7	1	6	6	ns
prot1637	327	0	1	3.6	1.8	1	4	1.8	3.6	ns
prot1638	148	3	2	3	0	1	4	1.5	3	sig
prot1639	206	1	2	3.6	3.6	7	4	4.8	2.4	sig
prot1640	108	2	2	3	3	2	3	6	6	ns
prot1641	267	3	2	7.2	5.4	0	3	3.6	0	ns
prot1642	204	3	1	7.5	1.5	3	3	4.5	1.5	ns
prot1643	223	3	4	2.4	1.2	3	3	1.2	3.6	ns
prot1644	298	1	1	6	3	2	1	6	6	ns
prot1645	194	2	2	3.6	5.4	1	1	3.6	1.8	ns
prot1646	77	0	0	7.5	4.5	6	9	4.5	4.5	sig
prot1647	166	1	3	1.2	4.8	3	1	1.2	4.8	ns
prot1648	418	2	1	9	6	3	3	9	27	sig
prot1649	418	4	1	9	3.6	1	0	3.6	1.8	ns
prot1650	127	0	1	1.5	7.5	2	2	0	1.5	ns
prot1651	279	1	3	1.2	1.2	1	1	2.4	2.4	ns
prot1652	181	0	3	9	0	4	3	0	6	ns
prot1653	129	1	3	5.4	7.2	3	3	1.8	0	ns
prot1654	161	2	2	0	1.5	1	2	0	1.5	ns
prot1655	126	0	3	2.4	1.2	2	4	1.2	4.8	sig
prot1656	326	4	0	6	9	4	5	9	0	ns
prot1657	207	0	3	3.6	1.8	1	1	0	1.8	ns
prot1658	191	0	2	4.5	7.5	1	2	3	0	ns
prot1659	238	1	3	1.2	1.2	0	3	2.4	1.2	ns
prot1660	210	0	1	0	3	0	0	6	0	ns
prot1661	331	2	3	1.8	3.6	2	14	10.8	3.6	sig
prot1662	574	0	2	1.5	1.5	2	3	1.5	6	ns
prot1663	455	0	2	3.6	4.8	5	2	3.6	1.2	ns
prot1664	553	0	1	0	6	0	1	9	9	ns
prot1665	522	1	1	1.8	3.6	0	0	9	0	ns
prot1666	325	4	3	4.5	4.5	0	2	3	1.5	ns
prot1667	208	3	0	1.2	3.6	1	3	0	4.8	ns
prot1668	232	1	3	9	12	2	0	6	6	ns
prot1669	219	1	1	9	10.8	1	2	5.4	3.6	ns
prot1670	409	0	1	0	1.5	3	4	3	3	sig
prot1671	233	1	3	2.4	1.2	3	2	0	1.2	ns
prot1672	772	0	2	3	9	1	1	3	12	ns
prot1673	360	1	2	3.6	1.8	2	2	5.4	0	ns
prot1674	439	1	0	1.5	7.5	1	3	4.5	0	ns
prot1675	442	5	3	3.6	1.2	0	0	1.2	1.2	ns
prot1676	138	0	4	0	0	2	1	0	3	ns
prot1677	106	0	0	1.8	0	0	1	3.6	0	ns
prot1678	370	2	1	0	1.5	2	3	1.5	1.5	ns
prot1679	629	1	1	1.2	1.2	1	1	0	4.8	ns
prot1680	187	1	3	0	0	0	1	9	0	ns
prot1681	596	0	2	1.8	0	4	0	0	1.8	ns
prot1682	255	0	0	1.5	0	2	4	3	12	sig
prot1683	92	5	8	8.4	6	3	4	3.6	1.2	ns
prot1684	171	0	5	9	9	4	4	12	18	ns
prot1685	165	2	3	5.4	3.6	2	6	9	9	ns
prot1686	148	10	1	7.5	4.5	6	5	4.5	3	ns
prot1687	229	1	4	3.6	2.4	1	4	1.2	7.2	ns
prot1688	123	0	2	21	0	1	2	6	3	ns
prot1689	77	2	0	3.6	1.8	1	2	0	7.2	ns
prot1690	465	3	6	3	3	6	9	9	13.5	sig
prot1691	279	1	0	1.2	3.6	4	2	2.4	0	ns
prot1692	278	0	3	6	3	2	4	6	12	sig
prot1693	119	1	0	3.6	5.4	0	1	3.6	1.8	ns
prot1694	148	1	0	1.5	4.5	0	2	3	6	ns
prot1695	72	1	0	1.2	1.2	3	2	3.6	1.2	ns
prot1696	353	3	2	6	3	4	3	9	3	ns
prot1697	196	1	2	3.6	3.6	2	2	3.6	3.6	sig
prot1698	174	2	2	1.5	4.5	2	3	0	7.5	ns
prot1699	126	1	1	1.2	1.2	2	3	0	2.4	ns
prot1700	235	0	3	0	0	1	1	0	3	ns
prot1701	235	3	1	3.6	3.6	0	3	1.8	1.8	ns
prot1702	110	0	1	1.5	1.5	3	4	3	3	ns
prot1703	188	1	3	1.2	1.2	1	2	3.6	2.4	ns
prot1704	225	1	3	9	6	1	0	6	0	ns
prot1705	138	0	2	1.8	5.4	1	0	1.8	1.8	ns
prot1706	174	1	2	3	12	2	2	1.5	3	ns
prot1707	672	2	1	6	0	0	1	1.2	2.4	ns
prot1708	84	1	0	6	3	2	3	3	3	ns
prot1709	107	1	1	0	3.6	1	1	1.8	5.4	ns
prot1710	146	4	0	3	3	1	1	4.5	6	ns
prot1711	183	0	1	0	4.8	2	5	2.4	6	sig
prot1712	555	1	2	3	0	0	0	3	3	ns
prot1713	467	0	1	3.6	1.8	1	2	1.8	0	ns
prot1714	265	0	0	0	1.5	2	0	4.5	1.5	ns
prot1715	598	3	3	2.4	1.2	4	2	0	0	ns
prot1716	317	5	3	6	3	3	4	9	6	sig
prot1717	196	1	0	0	0	3	3	5.4	5.4	sig
prot1718	267	0	0	1.5	1.5	4	7	3	3	sig
prot1719	612	1	1	1.2	3.6	0	1	3.6	1.2	ns
prot1720	62	0	0	12	6	1	0	12	6	ns
prot1721	77	1	2	1.8	1.8	2	1	3.6	3.6	ns
prot1722	68	2	0	1.5	3	1	1	3	3	ns
prot1723	632	2	1	0	0	3	1	2.4	3.6	ns
prot1724	230	0	2	3	0	2	3	3	6	ns
prot1725	133	0	1	1.8	3.6	1	1	0	5.4	ns
prot1726	334	2	2	1.5	0	2	1	1.5	1.5	ns
prot1727	311	0	1	1.2	2.4	2	0	0	1.2	ns
prot1728	563	0	1	6	3	2	1	6	3	ns
prot1729	327	1	2	1.8	0	4	2	7.2	3.6	sig
prot1730	144	0	1	4.5	1.5	0	0	4.5	1.5	ns
prot1731	668	1	0	1.2	2.4	2	2	2.4	2.4	sig
prot1732	85	1	1	0	0	2	0	3	3	ns
prot1733	102	0	4	1.8	5.4	2	1	7.2	0	ns
prot1734	508	0	0	0	0	0	1	3	1.5	ns
prot1735	226	2	1	0	1.2	3	4	3.6	2.4	sig
prot1736	676	1	1	6	0	1	1	3	0	ns
prot1737	539	1	0	3.6	1.8	1	0	1.8	0	ns
prot1738	295	3	0	1.5	1.5	0	0	1.5	1.5	ns
prot1739	224	0	3	1.2	0	1	2	0	1.2	ns
prot1740	2292	0	0	0	9	6	2	6	6	sig
prot1741	170	3	6	3.6	3.6	3	4	5.4	1.8	ns
prot1742	134	9	3	4.5	1.5	2	2	6	4.5	ns
prot1743	255	1	0	3.6	0	3	2	0	2.4	ns
prot1744	304	0	4	3	6	4	4	12	6	sig
prot1745	237	5	5	1.8	3.6	4	2	5.4	3.6	sig
prot1746	105	1	0	3	7.5	3	1	6	1.5	ns
prot1747	69	0	1	1.2	0	3	2	2.4	2.4	ns
prot1748	247	4	4	3	6	2	4	6	6	sig
prot1749	99	4	3	1.8	3.6	2	3	5.4	1.8	ns
prot1750	116	4	2	1.5	6	2	1	3	4.5	ns
prot1751	152	2	1	3.6	1.2	0	1	3.6	2.4	ns
prot1752	225	4	5	3	3	4	4	3	3	sig
prot1753	147	3	1	3.6	5.4	4	2	9	3.6	sig
prot1754	125	1	2	4.5	0	3	2	3	6	sig
prot1755	90	0	1	1.2	0	4	2	12	4.8	sig
prot1756	237	2	1	9	9	3	1	3	0	ns
prot1757	66	1	3	3.6	3.6	2	2	3.6	5.4	ns
prot1758	264	1	5	4.5	1.5	2	2	7.5	6	sig
prot1759	137	4	1	0	1.2	2	4	2.4	1.2	ns
prot1760	511	2	2	9	0	4	1	3	3	ns
prot1761	141	0	2	3.6	1.8	0	2	5.4	1.8	ns
prot1762	280	1	3	1.5	1.5	1	2	3	1.5	ns
prot1763	302	0	1	3.6	1.2	0	3	1.2	1.2	ns
prot1764	74	2	1	0	3	2	0	6	3	ns
prot1765	171	0	1	3.6	1.8	0	0	1.8	1.8	ns
prot1766	95	0	1	0	0	1	2	1.5	1.5	sig
prot1767	367	2	2	1.2	1.2	2	3	0	1.2	ns
prot1768	144	3	3	3	0	9	3	27	9	sig
prot1769	664	0	0	1.8	1.8	1	2	3.6	0	ns
prot1770	179	2	1	1.5	0	3	0	4.5	1.5	ns
prot1771	114	1	3	1.2	1.2	1	2	1.2	3.6	ns
prot1772	161	0	1	3	6	0	2	0	3	ns
prot1773	205	1	3	1.8	3.6	1	2	1.8	1.8	sig
prot1774	305	1	2	3	0	1	2	1.5	1.5	ns
prot1775	416	3	2	1.2	3.6	2	2	4.8	4.8	sig
prot1776	397	1	0	3	9	1	2	12	0	ns
prot1777	224	2	1	7.2	1.8	1	2	3.6	3.6	ns
prot1778	314	0	1	0	0	1	0	0	3	ns
prot1779	174	2	2	3.6	2.4	2	0	0	2.4	ns
prot1780	416	0	0	3	3	2	5	15	6	sig
prot1781	131	1	1	0	3.6	1	1	3.6	0	ns
prot1782	107	1	1	1.5	4.5	1	1	1.5	3	ns
prot1783	163	0	2	1.2	1.2	0	0	0	1.2	ns
prot1784	564	0	0	0	9	2	2	6	6	sig
prot1785	208	1	0	1.8	0	1	2	0	1.8	ns
prot1786	135	0	1	0	0	0	0	3	0	ns
prot1787	3394	1	0	0	1.2	2	6	2.4	12	sig
prot1788	1957	5	0	3	12	3	2	3	6	ns
prot1789	1088	1	5	9	1.8	6	4	10.8	3.6	sig
prot1790	424	4	2	3	6	4	1	3	1.5	sig
prot1791	1035	1	0	2.4	4.8	2	0	0	1.2	ns
prot1792	926	2	0	0	3	3	0	6	9	ns
prot1793	1669	1	1	1.8	1.8	2	1	0	3.6	ns
prot1794	201	1	1	4.5	4.5	1	0	6	3	ns
prot1795	539	2	1	2.4	0	1	1	2.4	1.2	ns
prot1796	638	0	1	0	3	1	0	3	0	ns
prot1797	225	7	5	10.8	9	4	5	9	14.4	ns
prot1798	319	2	5	3	4.5	3	2	1.5	6	ns
prot1799	520	4	3	4.8	4.8	2	4	0	3.6	ns
prot1800	785	4	6	6	15	3	4	12	15	ns
prot1801	629	5	3	5.4	1.8	4	3	10.8	5.4	ns
prot1802	341	2	3	1.5	3	0	0	1.5	3	ns
prot1803	412	2	3	1.2	1.2	1	1	1.2	2.4	ns
prot1804	308	1	0	3	3	1	1	3	3	sig
prot1805	743	1	0	0	1.8	2	6	3.6	7.2	sig
prot1806	470	1	2	0	1.5	2	4	3	3	sig
prot1807	1140	3	1	2.4	1.2	3	1	0	0	ns
prot1808	1466	1	0	0	12	0	1	3	6	ns
prot1809	254	0	4	1.8	3.6	2	2	0	3.6	ns
prot1810	257	0	3	7.5	1.5	2	0	4.5	0	ns
prot1811	375	1	1	2.4	1.2	3	2	3.6	7.2	sig
prot1812	1882	0	3	3	6	2	2	3	15	ns
prot1813	1300	1	1	0	1.8	1	1	0	0	ns
prot1814	444	3	0	7.5	4.5	1	1	1.5	3	ns
prot1815	832	2	1	0	1.2	1	3	2.4	2.4	ns
prot1816	582	0	3	6	3	4	2	6	6	sig
prot1817	280	0	0	1.8	0	3	3	5.4	5.4	sig
prot1818	1244	3	2	1.5	3	2	1	1.5	1.5	ns
prot1819	276	2	1	1.2	0	1	1	0	0	ns
prot1820	623	1	2	9	3	1	7	0	9	ns
prot1821	450	1	0	0	3.6	0	0	3.6	3.6	ns
prot1822	247	1	0	1.5	1.5	0	1	3	0	ns
prot1823	387	0	1	0	2.4	0	0	2.4	2.4	ns
prot1824	662	3	1	3	3	3	3	45	9	sig
prot1825	743	1	1	1.8	0	0	1	0	5.4	ns
prot1826	874	2	0	0	1.5	6	6	4.5	4.5	sig
prot1827	1301	1	0	2.4	1.2	0	0	0	0	ns
prot1828	274	3	2	3	6	0	2	3	6	ns
prot1829	551	1	4	3.6	3.6	2	3	5.4	1.8	ns
prot1830	447	1	0	1.5	7.5	1	4	3	0	ns
prot1831	154	0	3	6	3.6	1	1	1.2	2.4	ns
prot1832	210	2	1	6	6	0	3	3	3	ns
prot1833	290	1	2	1.8	7.2	6	3	16.2	16.2	sig
prot1834	220	3	1	3	3	3	3	0	3	ns
prot1835	184	3	5	3.6	2.4	7	1	3.6	2.4	ns
prot1836	168	0	2	12	3	3	2	9	3	ns
prot1837	102	4	3	1.8	3.6	2	3	5.4	1.8	ns
prot1838	327	1	4	1.5	1.5	3	2	3	3	ns
prot1839	962	2	2	3.6	1.2	1	2	2.4	2.4	ns
prot1840	556	0	1	6	3	1	4	9	0	ns
prot1841	374	2	5	1.8	7.2	2	8	3.6	10.8	sig
prot1842	728	2	3	4.5	1.5	2	1	1.5	0	ns
prot1843	243	2	1	1.2	2.4	1	2	2.4	4.8	ns
prot1844	127	1	0	3	6	2	2	3	0	ns
prot1845	519	1	1	1.8	0	1	3	1.8	0	ns
prot1846	492	0	2	0	3	3	3	0	3	ns
prot1847	233	1	2	0	2.4	1	0	1.2	0	ns
prot1848	287	1	0	6	0	2	0	3	12	ns
prot1849	337	2	5	1.8	3.6	3	3	5.4	5.4	sig
prot1850	404	0	3	0	3	0	0	4.5	3	ns
prot1851	3175	0	0	0	2.4	0	1	2.4	0	ns
prot1852	243	0	0	0	0	1	0	0	0	ns
prot1853	275	2	1	1.8	0	0	1	0	1.8	ns
prot1854	648	3	0	0	4.5	6	3	4.5	1.5	ns
prot1855	172	1	1	2.4	0	3	3	3.6	1.2	ns
prot1856	283	0	3	3	15	2	4	6	3	ns
prot1857	159	2	4	0	0	2	2	3.6	3.6	ns
prot1858	372	1	3	3	1.5	5	2	1.5	3	ns
prot1859	174	2	1	3.6	1.2	4	0	1.2	4.8	ns
prot1860	182	1	2	3	6	2	9	6	6	sig
prot1861	251	1	4	1.8	1.8	2	6	5.4	10.8	sig
prot1862	1009	3	3	1.5	3	2	2	0	1.5	ns
prot1863	233	0	1	0	2.4	0	0	1.2	0	ns
prot1864	158	2	3	18	3	3	2	6	0	ns
prot1865	200	0	1	1.8	1.8	0	2	3.6	3.6	ns
prot1866	292	2	1	1.5	7.5	2	2	6	6	sig
prot1867	399	1	0	0	1.2	1	1	2.4	1.2	ns
prot1868	229	2	4	9	12	2	2	6	12	sig
prot1869	228	2	2	3.6	3.6	3	4	7.2	0	ns
prot1870	445	2	2	1.5	3	3	2	3	3	sig
prot1871	334	0	3	0	2.4	8	2	7.2	9.6	sig
prot1872	848	2	2	3	12	3	3	18	9	sig
prot1873	151	0	3	1.8	0	2	3	1.8	5.4	ns
prot1874	1410	1	2	1.5	3	2	0	0	1.5	ns
prot1875	164	2	3	1.2	3.6	1	1	0	1.2	ns
prot1876	114	0	2	6	3	2	3	6	3	ns
prot1877	262	3	2	3.6	3.6	2	2	3.6	1.8	ns
prot1878	174	2	2	4.5	0	2	2	3	1.5	ns
prot1879	987	2	0	0	1.2	2	1	1.2	2.4	ns
prot1880	170	2	1	0	6	1	3	0	0	ns
prot1881	399	5	1	5.4	7.2	0	2	1.8	1.8	ns
prot1882	504	1	3	1.5	4.5	3	0	1.5	0	ns
prot1883	359	2	3	1.2	1.2	4	3	2.4	2.4	sig
prot1884	85	0	0	3	3	2	2	6	12	sig
prot1885	186	2	1	1.8	0	1	2	0	1.8	ns
prot1886	231	0	0	4.5	3	0	2	3	1.5	ns
prot1887	161	1	2	1.2	2.4	1	0	0	0	ns
prot1888	296	0	0	3	6	1	1	9	9	ns
prot1889	362	3	1	3.6	3.6	4	2	7.2	14.4	sig
prot1890	492	0	3	1.5	0	1	1	0	4.5	ns
prot1891	240	0	5	1.2	3.6	0	2	1.2	3.6	ns
prot1892	587	0	0	3	3	1	0	9	3	ns
prot1893	523	0	1	0	7.2	0	1	0	0	ns
prot1894	979	0	1	3	4.5	1	1	0	1.5	ns
prot1895	2381	0	1	0	1.2	2	1	0	0	ns
prot1896	246	1	0	6	6	1	0	12	0	ns
prot1897	309	2	0	0	0	0	3	0	1.8	ns
prot1898	214	1	1	0	1.5	0	1	0	0	ns
prot1899	659	1	1	1.2	0	2	2	2.4	3.6	sig
prot1900	185	0	0	0	3	2	2	6	6	sig
prot1901	201	0	1	0	1.8	0	1	1.8	0	ns
prot1902	464	1	1	1.5	3	0	0	1.5	1.5	ns
prot1903	298	3	1	1.2	2.4	3	1	2.4	1.2	ns
prot1904	502	1	1	3	0	1	2	3	12	ns
prot1905	295	1	1	0	1.8	2	1	3.6	1.8	sig
prot1906	1921	1	0	1.5	0	3	2	1.5	0	ns
prot1907	900	0	1	1.2	1.2	0	2	1.2	0	ns
prot1908	1567	0	4	6	0	3	3	9	9	sig
prot1909	659	3	3	0	0	0	0	0	3.6	ns
prot1910	909	0	0	0	1.5	2	2	3	3	sig
prot1911	193	1	1	0	1.2	0	1	0	2.4	ns
prot1912	431	0	0	3	3	2	2	6	6	sig
prot1913	118	2	1	0	1.8	1	0	1.8	1.8	ns
prot1914	229	2	3	3	7.5	7	1	1.5	6	ns
prot1915	232	3	3	4.8	1.2	2	1	1.2	2.4	ns
prot1916	267	2	3	6	0	0	2	9	6	ns
prot1917	266	3	2	5.4	0	4	2	9	3.6	sig
prot1918	183	1	1	3	4.5	1	3	4.5	0	ns
prot1919	909	4	1	0	1.2	1	5	6	1.2	ns
prot1920	219	3	3	6	6	1	0	3	3	ns
prot1921	141	4	1	0	0	2	1	1.8	0	ns
prot1922	154	0	1	6	3	6	12	9	4.5	sig
prot1923	243	2	3	1.2	2.4	2	4	2.4	6	sig
prot1924	135	1	2	9	0	2	0	3	6	ns
prot1925	315	2	1	0	3.6	0	0	1.8	0	ns
prot1926	517	0	1	4.5	0	1	1	3	1.5	sig
prot1927	127	4	2	2.4	3.6	3	3	3.6	3.6	sig
prot1928	439	2	3	3	9	2	2	9	9	sig
prot1929	398	0	0	1.8	3.6	1	0	3.6	1.8	ns
prot1930	462	2	0	3	0	3	6	4.5	4.5	sig
prot1931	202	3	0	2.4	2.4	0	1	1.2	4.8	ns
prot1932	114	1	2	0	3	1	1	6	6	ns
prot1933	137	2	0	0	0	1	1	1.8	0	ns
prot1934	124	1	4	0	4.5	4	1	9	3	ns
prot1935	641	1	0	1.2	3.6	2	2	2.4	2.4	sig
prot1936	415	1	1	3	0	2	1	0	3	ns
prot1937	448	0	2	1.8	0	2	1	1.8	5.4	ns
prot1938	572	1	2	0	6	1	3	4.5	1.5	ns
prot1939	819	2	1	0	0	2	2	2.4	1.2	ns
prot1940	365	1	0	0	0	0	2	3	3	ns
prot1941	600	0	0	1.8	0	1	1	1.8	1.8	sig
prot1942	692	0	0	0	0	0	1	0	1.5	ns
prot1943	244	1	2	0	0	1	1	4.8	2.4	ns
prot1944	203	3	0	6	3	0	0	9	3	ns
prot1945	383	3	1	3.6	1.8	3	1	1.8	1.8	ns
prot1946	208	1	0	0	0	6	3	4.5	4.5	sig
prot1947	292	2	1	2.4	1.2	1	1	1.2	3.6	ns
prot1948	288	3	0	0	3	1	2	3	6	ns
prot1949	111	0	2	1.8	5.4	1	2	0	3.6	ns
prot1950	309	0	0	1.5	1.5	0	2	3	3	ns
prot1951	555	1	1	0	0	0	2	2.4	0	ns
prot1952	719	0	3	3	3	1	0	3	0	ns
prot1953	548	2	2	0	5.4	1	1	3.6	1.8	sig
prot1954	209	1	1	0	6	0	0	1.5	0	ns
prot1955	561	0	2	1.2	1.2	0	1	3.6	6	ns
prot1956	575	1	2	6	6	1	1	0	3	ns
prot1957	193	2	1	1.8	3.6	1	1	1.8	0	ns
prot1958	476	1	0	3	1.5	1	0	0	1.5	ns
prot1959	426	0	0	0	0	0	1	0	0	ns
prot1960	210	0	1	3	9	2	3	0	6	ns
prot1961	167	4	0	1.8	1.8	2	0	3.6	7.2	ns
prot1962	255	1	1	0	0	0	1	0	0	ns
prot1963	259	0	0	1.2	0	3	3	3.6	3.6	sig
prot1964	828	2	1	6	0	3	1	0	0	ns
prot1965	491	0	0	0	0	0	0	5.4	1.8	ns
prot1966	116	0	1	1.5	1.5	0	0	0	3	ns
prot1967	392	0	0	0	1.2	3	0	0	1.2	ns
prot1968	278	2	1	6	3	0	0	3	3	ns
prot1969	275	0	0	5.4	9	1	1	3.6	1.8	ns
prot1970	542	2	0	1.5	1.5	1	0	0	1.5	ns
prot1971	303	3	0	2.4	1.2	1	1	0	1.2	ns
prot1972	206	2	0	6	3	2	1	0	3	ns
prot1973	575	1	0	1.8	3.6	3	2	5.4	3.6	sig
prot1974	882	0	0	3	0	1	0	3	1.5	ns
prot1975	503	0	4	0	3.6	2	2	6	4.8	sig
prot1976	350	0	1	0	3	2	2	18	6	sig
prot1977	277	0	0	0	0	0	1	0	0	ns
prot1978	251	0	2	0	1.5	0	2	1.5	3	ns
prot1979	223	0	0	0	1.2	0	0	1.2	1.2	ns
prot1980	109	0	0	9	0	2	4	0	12	ns
prot1981	1093	3	2	3.6	5.4	5	4	7.2	1.8	ns
prot1982	123	3	2	0	0	1	0	3	6	ns
prot1983	160	2	1	0	4.8	2	2	3.6	3.6	ns
prot1984	160	0	3	9	12	4	1	3	3	ns
prot1985	433	3	2	1.8	5.4	1	0	3.6	1.8	ns
prot1986	214	4	3	3	4.5	1	1	3	1.5	ns
prot1987	114	1	1	1.2	1.2	2	0	2.4	2.4	ns
prot1988	178	4	1	6	9	1	1	15	6	ns
prot1989	248	0	2	3.6	0	1	1	3.6	7.2	ns
prot1990	49	0	0	6	4.5	4	2	1.5	3	ns
prot1991	86	1	1	2.4	3.6	2	1	2.4	0	ns
prot1992	335	1	0	6	3	0	1	0	9	ns
prot1993	171	3	4	3.6	1.8	5	4	7.2	7.2	sig
prot1994	214	3	3	0	1.5	1	2	0	3	ns
prot1995	108	1	0	0	0	1	0	0	0	ns
prot1996	115	1	0	3	0	1	1	0	0	ns
prot1997	96	1	1	7.2	0	1	1	3.6	5.4	ns
prot1998	82	0	1	0	1.5	2	2	1.5	3	ns
prot1999	365	3	2	0	0	2	1	1.2	2.4	ns
[truncated: 1,549 more rows]
