# Supplementary material for: Protein complex-based analysis is resistant to the obfuscating consequences of batch effects --- a case study in clinical proteomics
Source: BMC Genomics. 2017 Mar 14;18(Suppl 2):142. doi: 10.1186/s12864-017-3490-3 (PMC5374662; doi:10.1186/s12864-017-3490-3)
Supplement: Supplementary file 2 — Simulated data D2.2H. (ZIP 3730 kb) [file 12864_2017_3490_MOESM2_ESM.zip › D2.2.389.txt]

protLen	X0	X0.1	X0.2	X0.3	X1	X1.1	X1.2	X1.3	sig
prot1	1338	873	924	2649	2634	898	868	2763	2739	ns
prot2	2199	25	24	75.6	66.6	27	33	73.8	37.8	ns
prot3	1538	37	39	70	70	99	93	222	168	sig
prot4	2319	27	24	21.6	31.2	28	17	19.2	39.6	ns
prot5	1392	41	36	102	117	45	70	234	258	sig
prot6	1985	28	32	32.4	59.4	36	26	36	52.2	ns
prot7	1262	55	47	102	86	47	53	114	98	ns
prot8	3862	18	25	16.8	24	16	25	24	25.2	ns
prot9	1295	53	64	123	165	46	42	138	132	ns
prot10	4287	12	6	19.8	18	12	12	18	25.2	ns
prot11	1277	46	40	114	84	39	47	76	88	ns
prot12	3587	7	2	10.8	12	8	13	6	7.2	sig
prot13	774	53	62	255	183	84	67	285	189	ns
prot14	1960	1	6	9	10.8	4	8	9	3.6	ns
prot15	858	55	60	90	114	76	74	114	136	ns
prot16	693	80	75	69.6	92.4	78	63	79.2	92.4	ns
prot17	748	46	63	171	189	59	64	207	189	ns
prot18	875	38	45	91.8	70.2	42	52	81	75.6	ns
prot19	1755	10	11	26	34	13	13	34	24	ns
prot20	839	39	50	43.2	60	90	108	104.4	129.6	sig
prot21	857	25	32	78	99	35	24	81	93	ns
prot22	1248	24	34	48.6	37.8	38	43	63	66.6	sig
prot23	1308	21	19	44	44	18	22	66	60	sig
prot24	1260	13	13	18	16.8	20	18	26.4	12	ns
prot25	1487	9	7	18	15	10	18	39	33	ns
prot26	477	69	85	176.4	172.8	79	93	176.4	138.6	ns
prot27	1324	24	22	42	46	50	42	60	56	sig
prot28	997	25	17	15.6	21.6	18	20	24	14.4	ns
prot29	623	120	114	336	375	95	100	336	318	ns
prot30	657	104	86	181.8	135	172	153	302.4	298.8	sig
prot31	1735	13	20	24	18	13	17	18	24	ns
prot32	904	12	12	10.8	15.6	16	11	14.4	14.4	ns
prot33	446	189	187	588	573	205	166	591	594	ns
prot34	262	204	156	347.4	363.6	206	195	351	331.2	ns
prot35	682	95	107	198	186	94	106	208	178	ns
prot36	742	64	53	54	69.6	53	42	62.4	64.8	ns
prot37	630	31	43	129	114	37	32	135	96	ns
prot38	672	27	28	55.8	41.4	30	30	57.6	73.8	ns
prot39	1056	29	32	60	34	24	30	64	56	ns
prot40	1098	21	17	24	28.8	19	24	19.2	25.2	ns
prot41	1192	10	7	33	36	10	11	54	36	ns
prot42	1888	11	21	16.2	16.2	14	9	16.2	19.8	ns
prot43	500	158	162	322	338	181	201	274	302	ns
prot44	610	41	46	57.6	68.4	53	83	93.6	64.8	sig
prot45	543	35	23	63	102	40	36	90	117	ns
prot46	685	31	26	68.4	48.6	27	27	52.2	45	ns
prot47	546	27	23	46	34	40	28	60	56	ns
prot48	1311	17	15	14.4	12	12	11	14.4	16.8	ns
prot49	1047	8	11	42	27	11	10	42	45	ns
prot50	491	150	138	241.2	196.2	150	182	248.4	331.2	sig
prot51	654	83	76	150	168	68	79	126	166	ns
prot52	639	61	55	79.2	79.2	102	112	160.8	122.4	sig
prot53	740	54	41	177	183	44	61	180	171	ns
prot54	1143	16	16	27	39.6	15	17	25.2	27	ns
prot55	966	13	15	28	34	9	20	20	26	ns
prot56	1042	12	9	14.4	27.6	13	12	13.2	19.2	ns
prot57	2166	5	9	24	30	8	11	48	24	sig
prot58	443	35	25	70.2	72	28	31	59.4	43.2	ns
prot59	589	23	20	46	38	22	15	60	60	ns
prot60	740	28	22	21.6	34.8	20	22	26.4	31.2	ns
prot61	532	22	22	72	66	20	17	60	69	ns
prot62	740	5	9	19.8	32.4	22	22	28.8	18	sig
prot63	727	12	16	16	14	5	5	14	16	ns
prot64	1585	8	8	10.8	7.2	16	14	27.6	10.8	sig
prot65	479	229	217	642	672	224	227	597	678	ns
prot66	364	140	148	295.2	284.4	319	270	473.4	509.4	sig
prot67	433	143	150	326	278	167	148	298	318	ns
prot68	346	152	154	181.2	170.4	471	474	421.2	496.8	sig
prot69	545	89	93	285	312	97	85	270	252	ns
prot70	472	80	80	131.4	133.2	83	81	156.6	145.8	ns
prot71	478	48	38	122	136	52	51	108	68	ns
prot72	413	41	42	50.4	46.8	43	43	66	58.8	ns
prot73	496	42	45	120	108	40	36	111	120	ns
prot74	630	37	35	59.4	81	56	58	126	113.4	sig
prot75	544	23	22	64	24	22	29	42	56	ns
prot76	880	10	10	14.4	13.2	8	10	20.4	13.2	ns
prot77	684	8	14	36	27	11	6	45	45	ns
prot78	988	12	12	7.2	23.4	11	12	21.6	18	ns
prot79	430	71	68	148	112	117	115	280	262	sig
prot80	707	26	30	39.6	34.8	25	26	21.6	31.2	ns
prot81	418	27	29	84	66	24	17	51	78	ns
prot82	820	22	17	32.4	30.6	12	17	28.8	32.4	ns
prot83	1450	8	9	20	18	14	8	18	18	ns
prot84	500	80	87	99.6	92.4	86	84	90	85.2	ns
prot85	451	61	75	174	153	84	48	159	168	ns
prot86	757	28	21	55.8	48.6	20	18	55.8	61.2	ns
prot87	539	28	19	42	36	28	17	58	62	sig
prot88	455	22	18	12	19.2	17	15	26.4	32.4	ns
prot89	646	20	14	66	54	23	20	66	66	sig
prot90	533	4	13	23.4	30.6	6	13	12.6	19.8	ns
prot91	1101	2	4	14	14	9	7	14	26	sig
prot92	375	193	175	228	228	180	171	206.4	236.4	ns
prot93	477	115	101	333	360	198	194	621	669	sig
prot94	440	88	67	142.2	122.4	67	66	158.4	153	ns
prot95	445	66	83	136	90	74	71	124	146	ns
prot96	373	51	58	64.8	37.2	87	78	96	72	sig
prot97	606	28	23	90	108	32	24	96	96	ns
prot98	343	28	34	37.8	46.8	31	29	36	37.8	ns
prot99	403	22	21	44	20	15	21	48	32	ns
prot100	591	15	20	24	21.6	18	16	13.2	24	ns
prot101	641	16	10	21	18	12	11	36	45	ns
prot102	583	8	16	30.6	16.2	14	8	27	14.4	ns
prot103	544	9	11	30	10	18	28	84	36	sig
prot104	2137	3	9	9.6	4.8	6	4	3.6	7.2	sig
prot105	375	37	44	111	99	132	126	378	315	sig
prot106	454	34	45	57.6	79.2	46	38	82.8	63	ns
prot107	472	28	32	76	56	38	45	62	52	ns
prot108	517	41	28	48	40.8	41	38	30	46.8	ns
prot109	464	28	32	69	96	32	14	96	57	ns
prot110	637	19	16	32.4	27	17	20	23.4	25.2	ns
prot111	423	26	19	50	46	22	27	32	60	sig
prot112	414	10	24	14.4	19.2	9	9	22.8	10.8	ns
prot113	898	14	15	51	39	8	20	24	54	ns
prot114	498	10	11	27	21.6	10	4	28.8	25.2	ns
prot115	580	11	18	18	24	10	19	30	16	ns
prot116	448	12	9	16.8	13.2	7	10	14.4	10.8	ns
prot117	569	11	11	18	15	8	3	27	21	ns
prot118	1032	11	7	3.6	12.6	14	14	9	25.2	sig
prot119	357	109	94	172	148	105	101	198	200	ns
prot120	231	55	52	63.6	55.2	88	84	134.4	144	sig
prot121	372	50	50	132	129	60	40	180	135	ns
prot122	375	37	38	95.4	93.6	40	50	81	79.2	ns
prot123	507	48	36	72	80	30	36	82	72	ns
prot124	411	33	34	36	40.8	123	120	187.2	108	sig
prot125	374	19	20	66	69	21	28	63	54	ns
prot126	827	16	13	34.2	27	24	30	25.2	50.4	sig
prot127	774	21	18	52	26	15	11	20	26	ns
prot128	576	6	6	9.6	9.6	8	7	9.6	14.4	ns
prot129	413	12	6	33	39	10	14	21	27	ns
prot130	569	11	17	16.2	25.2	11	8	14.4	12.6	ns
prot131	590	12	7	22	24	7	8	22	14	ns
prot132	774	9	4	8.4	12	11	15	8.4	8.4	ns
prot133	1023	15	3	33	33	4	4	30	27	ns
prot134	803	3	4	5.4	7.2	2	6	9	0	ns
prot135	242	74	46	126	148	74	50	124	110	ns
prot136	439	62	65	68.4	72	61	64	69.6	72	ns
prot137	318	53	57	111	117	58	68	165	159	ns
prot138	278	64	64	102.6	81	52	48	106.2	79.2	ns
prot139	309	52	49	98	90	39	54	92	114	ns
prot140	568	28	40	45.6	50.4	27	41	36	45.6	ns
prot141	316	32	33	105	69	34	30	105	69	ns
prot142	283	24	38	73.8	50.4	27	32	48.6	57.6	ns
prot143	608	30	34	44	52	24	19	72	46	ns
prot144	673	23	20	30	25.2	28	27	33.6	26.4	ns
prot145	414	19	15	57	69	18	21	48	60	ns
prot146	707	12	19	30.6	19.8	16	18	27	25.2	ns
prot147	406	20	16	28	16	17	16	30	20	ns
prot148	510	15	18	20.4	25.2	24	22	33.6	26.4	sig
prot149	500	6	10	24	48	8	16	54	30	ns
prot150	350	10	12	23.4	16.2	16	5	16.2	10.8	ns
prot151	683	13	13	36	30	15	13	38	32	ns
prot152	569	4	7	10.8	3.6	8	8	12	9.6	ns
prot153	450	11	12	42	42	13	9	51	24	ns
prot154	399	5	9	21.6	16.2	18	23	32.4	57.6	sig
prot155	713	12	8	20	14	8	11	20	14	ns
prot156	564	12	14	10.8	13.2	20	18	21.6	19.2	sig
prot157	1149	6	12	18	36	11	11	33	48	sig
prot158	721	3	6	7.2	10.8	7	5	10.8	7.2	ns
prot159	260	200	184	464	390	202	191	406	384	ns
prot160	372	133	135	148.8	180	142	119	159.6	170.4	ns
prot161	297	82	87	315	282	87	79	282	261	ns
prot162	276	52	45	117	88.2	138	144	194.4	264.6	sig
prot163	480	35	34	56	68	34	26	66	80	ns
prot164	299	35	39	44.4	50.4	38	37	39.6	34.8	ns
prot165	317	26	39	81	90	90	84	270	198	sig
prot166	437	24	28	36	32.4	28	39	72	68.4	sig
prot167	537	17	21	50	42	16	26	46	42	ns
prot168	228	13	13	21.6	24	78	57	61.2	46.8	sig
prot169	289	18	20	66	75	11	17	69	54	ns
prot170	341	16	15	21.6	12.6	17	19	37.8	43.2	ns
prot171	445	15	25	46	32	21	15	52	24	ns
prot172	458	11	10	16.8	13.2	20	18	21.6	19.2	sig
prot173	450	13	14	36	30	10	12	39	27	ns
prot174	588	16	16	23.4	23.4	23	16	16.2	21.6	ns
prot175	761	7	18	16	44	13	11	32	22	ns
prot176	519	7	9	7.2	13.2	10	11	18	9.6	ns
prot177	1216	11	8	39	30	8	9	27	12	ns
prot178	605	11	5	18	18	14	5	16.2	21.6	ns
prot179	748	7	11	22	12	11	12	12	14	ns
prot180	460	10	5	7.2	12	13	8	9.6	13.2	ns
prot181	645	13	7	18	18	10	8	12	39	ns
prot182	528	8	10	7.2	12.6	10	14	25.2	39.6	sig
prot183	958	5	4	16	10	4	7	12	22	ns
prot184	4213	3	4	9.6	2.4	4	4	6	3.6	ns
prot185	1921	7	3	9	21	6	4	6	6	ns
prot186	333	111	140	255.6	262.8	138	136	248.4	288	ns
prot187	229	91	91	186	170	117	109	196	252	ns
prot188	413	45	44	63.6	48	69	82	72	75.6	sig
prot189	437	40	41	117	93	41	46	78	117	ns
prot190	459	30	19	64.8	59.4	31	28	48.6	50.4	ns
prot191	170	38	38	38	36	26	32	62	42	ns
prot192	200	42	34	45.6	44.4	38	37	49.2	43.2	ns
prot193	396	24	45	105	99	33	31	114	84	ns
prot194	219	16	22	32.4	34.2	18	19	32.4	36	ns
prot195	509	21	19	50	42	17	24	44	32	ns
prot196	255	16	21	18	24	22	15	19.2	33.6	ns
prot197	343	14	18	42	45	24	10	39	48	ns
prot198	453	14	19	16.2	48.6	34	24	39.6	64.8	sig
prot199	418	11	10	20	28	9	15	22	36	ns
prot200	506	12	14	13.2	14.4	18	10	16.8	16.8	ns
prot201	545	15	7	45	45	11	13	54	45	ns
prot202	406	10	8	27	16.2	15	11	18	18	ns
prot203	586	18	12	20	26	13	9	24	22	ns
prot204	570	5	6	9.6	13.2	10	15	13.2	9.6	ns
prot205	868	4	11	33	33	8	12	21	27	ns
prot206	508	10	9	18	14.4	18	16	7.2	23.4	sig
prot207	715	7	7	10	6	14	6	14	20	ns
prot208	622	7	7	10.8	10.8	7	7	13.2	6	ns
prot209	463	9	4	33	21	7	6	6	33	ns
prot210	756	8	9	18	14.4	15	6	32.4	21.6	sig
prot211	520	8	8	14	14	9	8	24	16	ns
prot212	858	3	4	2.4	2.4	5	5	6	1.2	ns
prot213	463	5	6	9	9	5	4	9	6	ns
prot214	248	69	88	171	162	153	135	311.4	288	sig
prot215	386	55	46	70	112	48	47	118	104	ns
prot216	252	51	38	46.8	63.6	49	60	52.8	61.2	ns
prot217	271	40	52	102	141	82	104	306	300	sig
prot218	367	41	48	93.6	91.8	54	59	64.8	61.2	ns
prot219	335	45	53	84	72	37	33	90	54	ns
prot220	600	35	29	37.2	33.6	37	34	39.6	32.4	ns
prot221	232	46	29	123	135	26	47	114	171	ns
prot222	273	34	48	66.6	68.4	35	38	55.8	73.8	ns
prot223	243	24	28	74	68	78	81	210	258	sig
prot224	223	19	19	30	45.6	24	37	48	37.2	sig
prot225	250	24	24	81	69	35	28	84	81	ns
prot226	223	23	20	43.2	45	26	33	48.6	43.2	ns
prot227	289	29	32	38	56	27	25	46	46	ns
prot228	378	13	21	25.2	15.6	21	20	26.4	43.2	ns
prot229	410	16	16	72	48	18	42	90	84	sig
prot230	389	15	21	41.4	50.4	20	27	48.6	21.6	ns
prot231	610	15	17	26	34	22	11	44	32	ns
prot232	243	10	14	25.2	16.8	14	11	19.2	18	ns
prot233	397	13	13	51	27	13	10	33	33	ns
prot234	229	15	12	21.6	12.6	13	10	14.4	10.8	ns
prot235	321	11	12	24	32	12	15	32	28	ns
prot236	447	11	6	16.8	14.4	22	20	31.2	33.6	sig
prot237	272	15	10	30	33	7	8	24	15	ns
prot238	645	9	14	19.8	21.6	13	10	23.4	27	ns
prot239	709	4	4	10	8	6	7	12	12	ns
prot240	513	12	6	13.2	9.6	12	7	12	8.4	ns
prot241	314	10	13	39	27	10	6	21	24	ns
prot242	388	3	5	12.6	10.8	9	13	7.2	9	ns
prot243	956	6	1	10	12	3	5	6	6	ns
prot244	128	230	217	271.2	319.2	233	259	302.4	302.4	ns
prot245	197	75	77	207	183	74	67	219	201	ns
prot246	334	69	59	120.6	127.8	66	66	135	131.4	ns
prot247	175	57	51	102	86	46	44	92	100	ns
prot248	162	67	37	69.6	67.2	61	71	84	93.6	sig
prot249	305	32	38	123	102	37	24	114	96	ns
prot250	312	45	45	79.2	61.2	40	52	66.6	63	ns
prot251	300	32	34	68	66	43	40	60	70	ns
prot252	127	34	47	38.4	57.6	43	37	45.6	64.8	ns
prot253	191	43	34	129	84	37	29	84	87	ns
prot254	211	28	26	57.6	77.4	41	37	77.4	77.4	ns
prot255	199	40	41	74	68	36	47	92	68	ns
prot256	266	28	42	37.2	43.2	30	33	31.2	42	ns
prot257	322	22	21	72	78	22	22	48	54	ns
prot258	313	35	32	59.4	48.6	15	26	41.4	43.2	ns
prot259	286	16	23	48	38	34	27	54	42	sig
prot260	265	20	10	13.2	10.8	22	32	40.8	48	sig
prot261	466	15	14	63	63	17	20	42	48	ns
prot262	455	14	15	27	14.4	22	15	39.6	25.2	ns
prot263	185	17	29	24	40	18	21	28	34	ns
prot264	209	15	12	13.2	21.6	15	18	19.2	16.8	ns
prot265	433	12	19	57	60	15	12	39	36	ns
prot266	247	19	16	21.6	36	16	14	32.4	23.4	ns
prot267	331	24	17	22	40	22	12	36	52	sig
prot268	452	10	17	12	28.8	12	11	21.6	13.2	ns
prot269	348	11	10	45	30	12	8	60	69	ns
prot270	533	3	11	9	23.4	4	10	14.4	1.8	ns
prot271	342	7	8	22	14	11	2	24	32	ns
prot272	229	10	5	12	8.4	13	10	12	14.4	ns
prot273	581	17	16	30	36	8	9	21	39	ns
prot274	389	4	8	5.4	19.8	14	5	10.8	12.6	ns
prot275	368	4	10	12	8	10	1	22	12	ns
prot276	350	5	9	10.8	19.2	18	14	21.6	24	sig
prot277	502	13	8	24	15	8	8	27	24	ns
prot278	588	5	5	14.4	21.6	6	7	3.6	10.8	ns
prot279	404	10	7	16	16	22	26	28	44	sig
prot280	281	4	5	8.4	4.8	5	8	4.8	12	sig
prot281	475	10	4	24	18	8	9	15	9	ns
prot282	264	9	4	7.2	10.8	14	12	25.2	14.4	sig
prot283	428	8	3	4	10	6	8	6	12	ns
prot284	605	2	8	3.6	3.6	7	6	6	7.2	ns
prot285	546	4	3	21	24	4	6	21	27	ns
prot286	393	7	4	10.8	10.8	10	7	14.4	14.4	sig
prot287	651	6	8	8	8	6	5	10	16	ns
prot288	386	8	3	8.4	3.6	7	13	10.8	8.4	sig
prot289	127	178	201	618	603	197	183	606	564	ns
prot290	307	161	151	248.4	270	234	228	360	457.2	sig
prot291	151	65	59	144	138	79	92	176	152	sig
prot292	246	33	25	36	39.6	29	28	55.2	49.2	ns
prot293	201	33	35	96	120	25	33	108	114	ns
prot294	295	29	27	55.8	63	34	34	73.8	57.6	ns
prot295	377	27	30	78	58	30	28	56	72	ns
prot296	232	28	26	24	42	26	19	33.6	33.6	ns
prot297	333	20	17	57	81	40	44	156	150	sig
prot298	276	22	19	52.2	46.8	23	21	30.6	34.2	ns
prot299	225	23	28	50	58	19	23	52	46	ns
prot300	152	22	26	26.4	26.4	29	14	21.6	20.4	ns
prot301	268	31	23	84	63	43	50	141	102	sig
prot302	261	20	22	37.8	37.8	23	13	50.4	48.6	ns
prot303	234	25	29	46	40	22	20	48	40	ns
prot304	203	14	16	24	20.4	20	25	22.8	18	ns
prot305	277	18	19	63	60	17	33	57	57	ns
prot306	224	18	18	34.2	36	25	14	27	37.8	ns
prot307	260	25	29	32	28	54	51	102	120	sig
prot308	278	11	11	15.6	26.4	14	16	37.2	26.4	ns
prot309	420	14	13	45	30	15	12	48	42	ns
prot310	424	14	18	28.8	25.2	17	10	27	19.8	ns
prot311	219	10	11	22	30	20	26	48	52	sig
prot312	277	16	11	14.4	13.2	18	11	34.8	30	sig
prot313	279	8	9	30	33	30	45	54	81	sig
prot314	558	18	20	25.2	10.8	23	18	45	41.4	sig
prot315	822	13	4	6	20	5	9	12	18	ns
prot316	423	7	13	9.6	10.8	5	11	14.4	12	ns
prot317	301	6	9	15	27	7	7	15	36	ns
prot318	477	7	12	12.6	19.8	9	18	14.4	9	ns
prot319	354	14	10	18	8	11	4	26	10	ns
prot320	538	5	6	6	13.2	15	7	9.6	8.4	ns
prot321	330	11	11	27	27	6	11	24	21	ns
prot322	345	8	11	19.8	12.6	10	9	16.2	16.2	ns
prot323	290	6	13	10	10	4	5	12	6	ns
prot324	587	6	5	10.8	6	4	8	6	9.6	ns
prot325	416	11	7	39	30	9	8	24	18	ns
prot326	806	8	11	12.6	12.6	7	11	18	14.4	ns
prot327	243	9	11	10	6	12	8	10	16	ns
prot328	674	6	8	9.6	6	4	4	7.2	10.8	ns
prot329	297	10	5	9	18	2	4	24	39	ns
prot330	558	7	7	3.6	18	10	5	16.2	12.6	ns
prot331	340	4	5	2	2	6	12	36	24	sig
prot332	546	12	6	7.2	7.2	5	9	9.6	4.8	ns
prot333	193	2	6	18	36	6	4	12	15	ns
prot334	641	8	1	9	10.8	3	2	9	9	ns
prot335	452	7	6	12	10	6	2	12	8	ns
prot336	481	5	6	3.6	3.6	7	6	3.6	3.6	ns
prot337	355	4	5	18	18	8	5	15	12	ns
prot338	530	2	1	10.8	3.6	5	6	12.6	12.6	ns
prot339	374	3	6	16	12	5	6	16	2	ns
prot340	253	12	4	4.8	7.2	5	5	2.4	3.6	ns
prot341	442	9	4	15	15	3	4	12	21	ns
prot342	861	1	5	7.2	5.4	2	5	7.2	12.6	ns
prot343	413	7	4	10	2	4	7	8	10	ns
prot344	648	4	3	3.6	7.2	6	4	6	6	ns
prot345	719	7	7	21	18	5	4	15	0	ns
prot346	786	5	1	9	9	2	2	5.4	5.4	ns
prot347	596	4	4	4	14	4	3	6	4	ns
prot348	777	1	3	8.4	3.6	2	4	1.2	4.8	ns
prot349	798	4	3	15	12	2	3	3	15	ns
prot350	141	220	216	397.8	367.2	354	320	644.4	583.2	sig
prot351	221	156	161	264	294	152	158	312	286	ns
prot352	283	97	68	79.2	82.8	72	69	87.6	78	ns
prot353	246	60	63	195	171	64	60	186	213	ns
prot354	212	44	50	90	95.4	41	45	55.8	72	ns
prot355	219	37	38	94	72	35	35	86	68	ns
prot356	448	31	37	46.8	44.4	32	39	54	37.2	ns
prot357	351	35	28	129	105	40	35	93	102	ns
prot358	161	32	28	46.8	34.2	22	26	32.4	52.2	ns
prot359	178	23	39	62	50	24	26	60	66	ns
prot360	178	19	33	30	26.4	26	12	26.4	24	ns
prot361	250	28	17	90	51	27	21	48	66	ns
prot362	238	24	21	36	52.2	24	19	50.4	39.6	ns
prot363	261	17	19	34	46	27	41	62	54	sig
prot364	194	18	20	28.8	20.4	16	19	31.2	13.2	ns
prot365	234	26	25	75	69	13	22	42	72	ns
prot366	337	22	17	46.8	30.6	24	23	32.4	36	ns
prot367	296	20	20	44	24	24	18	32	36	sig
prot368	248	14	8	18	16.8	15	15	22.8	16.8	ns
prot369	311	16	16	51	33	17	14	63	36	ns
prot370	224	13	9	23.4	32.4	10	19	18	21.6	ns
prot371	279	23	20	28	26	14	17	30	34	ns
prot372	471	16	14	22.8	21.6	21	9	25.2	13.2	ns
prot373	218	7	11	21	30	18	24	60	78	sig
prot374	249	13	15	19.8	21.6	17	11	27	21.6	ns
prot375	312	10	12	26	38	12	19	32	32	sig
prot376	402	18	8	14.4	26.4	15	10	10.8	16.8	ns
prot377	196	11	10	57	54	12	15	54	45	ns
prot378	285	17	10	21.6	14.4	12	14	25.2	18	ns
prot379	292	12	10	14	28	9	14	34	24	ns
prot380	227	18	7	16.8	13.2	10	9	2.4	22.8	ns
prot381	322	7	10	42	36	11	11	30	27	ns
prot382	449	9	10	10.8	14.4	9	8	14.4	21.6	ns
prot383	373	12	15	34	34	8	7	18	28	ns
prot384	239	8	6	8.4	14.4	8	18	12	16.8	sig
prot385	235	9	8	33	18	9	10	42	30	ns
prot386	267	10	8	14.4	18	11	8	19.8	9	ns
prot387	262	10	7	12	12	18	9	32	20	sig
prot388	241	9	6	15.6	15.6	11	12	6	9.6	ns
prot389	315	5	5	21	30	27	15	72	63	sig
prot390	997	3	4	16.2	14.4	5	13	5.4	7.2	ns
prot391	392	6	6	30	14	4	6	4	18	ns
prot392	558	2	7	9.6	12	7	9	4.8	7.2	ns
prot393	468	1	6	21	18	9	15	45	54	sig
prot394	253	9	5	7.2	5.4	10	12	18	16.2	ns
prot395	248	10	6	14	6	6	11	10	14	ns
prot396	527	10	14	13.2	12	7	6	8.4	12	ns
prot397	432	7	5	6	6	4	4	6	21	ns
prot398	455	5	3	9	12.6	3	13	1.8	10.8	ns
prot399	529	7	4	10	4	8	6	12	4	sig
prot400	375	9	3	8.4	4.8	10	2	9.6	4.8	ns
prot401	287	4	4	27	21	5	8	6	9	ns
prot402	332	13	1	14.4	9	15	12	27	21.6	sig
prot403	541	5	10	6	14	8	14	28	20	sig
prot404	280	4	3	7.2	4.8	18	7	8.4	2.4	sig
prot405	458	3	5	12	15	11	4	30	21	ns
prot406	291	6	7	7.2	5.4	3	4	9	1.8	ns
prot407	548	7	7	14	8	7	7	16	18	ns
prot408	292	5	3	7.2	2.4	3	5	2.4	1.2	ns
prot409	559	3	3	12	12	0	4	24	3	ns
prot410	859	7	5	0	10.8	4	2	3.6	9	ns
prot411	484	3	3	6	4	6	4	4	16	ns
prot412	117	151	132	182.4	160.8	280	260	307.2	352.8	sig
prot413	182	122	115	363	351	292	270	732	792	sig
prot414	226	115	106	199.8	208.8	107	108	219.6	219.6	ns
prot415	179	87	58	164	138	68	84	130	156	ns
prot416	129	61	52	70.8	84	60	65	68.4	70.8	ns
prot417	222	51	46	135	153	34	46	165	147	ns
prot418	353	37	46	46.8	70.2	32	36	41.4	72	ns
prot419	157	38	32	74	102	42	45	76	68	ns
prot420	376	31	34	36	25.2	17	23	34.8	39.6	ns
prot421	429	31	24	78	69	36	50	114	183	sig
prot422	182	23	24	48.6	27	27	24	43.2	27	ns
prot423	187	22	30	38	40	33	20	66	46	ns
prot424	206	30	19	26.4	24	21	28	26.4	27.6	ns
prot425	319	21	22	60	90	22	20	87	108	ns
prot426	533	30	32	28.8	23.4	69	75	129.6	129.6	sig
prot427	182	18	25	44	54	16	12	32	52	ns
prot428	260	21	21	22.8	18	19	20	24	22.8	ns
prot429	181	12	23	48	36	14	18	69	54	ns
prot430	246	17	12	28.8	23.4	13	13	30.6	36	ns
prot431	156	19	18	24	34	16	13	40	36	ns
prot432	213	19	18	25.2	22.8	38	23	30	37.2	sig
prot433	295	13	10	45	15	14	8	24	30	ns
prot434	610	19	13	36	25.2	27	23	39.6	45	sig
prot435	152	15	17	30	16	10	15	36	20	ns
prot436	470	15	14	16.8	13.2	15	11	13.2	10.8	ns
prot437	278	12	16	54	60	8	16	36	57	ns
prot438	250	9	15	19.8	21.6	16	10	19.8	10.8	ns
prot439	265	11	12	22	30	39	66	96	54	sig
prot440	327	11	8	9.6	9.6	21	22	24	10.8	sig
prot441	577	9	7	15	27	11	4	21	27	ns
prot442	236	10	10	18	7.2	11	16	25.2	12.6	sig
prot443	347	6	9	30	18	15	17	12	26	ns
prot444	177	10	11	14.4	19.2	7	6	12	16.8	ns
prot445	261	7	10	27	39	10	11	33	30	ns
prot446	357	4	5	16.2	5.4	8	2	14.4	12.6	ns
prot447	379	8	11	40	16	12	12	18	28	ns
prot448	172	9	10	9.6	15.6	9	5	9.6	8.4	ns
prot449	161	11	13	42	18	22	16	15	27	sig
prot450	466	12	12	30.6	16.2	9	9	16.2	12.6	ns
prot451	165	5	7	18	20	9	6	12	14	ns
prot452	245	2	5	10.8	8.4	4	9	9.6	8.4	ns
prot453	222	7	6	30	21	12	4	30	18	ns
prot454	428	5	7	19.8	10.8	12	6	21.6	27	sig
prot455	227	11	3	32	20	12	9	4	18	ns
prot456	420	5	9	8.4	10.8	6	8	7.2	7.2	ns
prot457	171	5	5	33	33	7	9	21	15	ns
prot458	307	5	10	5.4	14.4	7	6	10.8	25.2	ns
prot459	230	9	3	10	20	5	7	10	12	ns
prot460	343	5	4	12	13.2	8	9	7.2	9.6	ns
prot461	441	5	6	24	18	12	8	21	27	ns
prot462	415	7	8	7.2	14.4	4	6	7.2	5.4	ns
prot463	270	7	5	2	16	2	7	10	8	ns
prot464	711	8	3	6	7.2	5	6	8.4	9.6	ns
prot465	321	6	8	12	21	6	5	9	24	ns
prot466	238	4	10	9	3.6	2	2	10.8	10.8	ns
prot467	320	7	5	8	24	18	27	42	42	sig
prot468	274	4	10	7.2	7.2	14	5	4.8	10.8	ns
prot469	364	9	5	18	21	14	8	36	15	sig
prot470	361	10	7	5.4	7.2	11	2	9	9	ns
prot471	262	14	3	14	6	2	7	8	10	sig
prot472	513	4	4	12	8.4	5	4	9.6	7.2	ns
prot473	569	4	4	15	12	4	4	18	24	sig
prot474	387	4	4	16.2	7.2	1	3	14.4	5.4	ns
prot475	447	4	6	8	8	18	15	30	36	sig
prot476	378	7	6	2.4	4.8	7	9	2.4	6	sig
prot477	251	3	1	30	3	8	4	12	27	sig
prot478	468	7	2	0	9	6	3	10.8	5.4	ns
prot479	544	3	3	2	10	8	8	16	8	sig
prot480	244	4	6	8.4	4.8	7	4	6	3.6	ns
prot481	327	6	2	9	3	3	4	12	9	ns
prot482	494	7	2	5.4	5.4	3	2	9	7.2	ns
prot483	192	157	177	350	352	173	162	392	364	ns
prot484	243	146	133	175.2	159.6	121	124	122.4	146.4	ns
prot485	149	40	50	117	132	42	29	159	138	ns
prot486	236	46	46	84.6	77.4	38	40	52.2	68.4	ns
prot487	134	30	37	54	88	24	41	82	54	ns
prot488	103	38	34	36	42	29	36	39.6	42	ns
prot489	103	31	19	96	117	43	46	81	120	ns
prot490	103	34	39	64.8	57.6	88	94	115.2	144	sig
prot491	271	33	51	60	66	36	37	52	80	ns
prot492	257	28	23	30	31.2	24	22	32.4	39.6	ns
prot493	174	15	24	33	54	11	16	42	63	ns
prot494	165	35	31	50.4	45	70	56	90	129.6	sig
prot495	251	26	25	48	40	27	21	56	54	ns
prot496	265	25	19	33.6	30	24	24	24	32.4	ns
prot497	193	28	19	63	66	30	23	75	69	ns
prot498	137	26	24	41.4	18	21	15	28.8	25.2	ns
prot499	149	23	24	34	38	24	17	62	26	ns
prot500	291	28	17	28.8	25.2	21	18	31.2	19.2	ns
prot501	227	22	21	51	51	20	21	39	51	ns
prot502	198	22	14	37.8	30.6	20	19	19.8	34.2	ns
prot503	194	16	18	42	42	33	18	36	22	ns
prot504	234	16	21	14.4	19.2	16	13	25.2	32.4	ns
prot505	247	13	15	36	36	17	11	27	27	ns
prot506	145	19	9	23.4	36	14	14	39.6	25.2	ns
prot507	141	18	17	30	20	18	14	30	34	ns
prot508	187	16	14	19.2	16.8	15	15	21.6	13.2	ns
prot509	165	21	13	45	48	17	9	36	48	ns
prot510	166	21	14	25.2	19.8	22	22	61.2	28.8	sig
prot511	225	16	12	26	22	9	14	32	24	ns
prot512	239	12	20	13.2	20.4	11	10	9.6	10.8	ns
prot513	275	18	17	27	42	13	7	42	42	ns
prot514	206	14	11	18	21.6	22	12	21.6	16.2	ns
prot515	322	11	13	36	28	10	14	24	20	ns
prot516	178	18	11	14.4	25.2	14	13	24	7.2	ns
prot517	227	6	11	21	69	9	12	36	48	ns
prot518	237	14	10	23.4	34.2	10	19	16.2	28.8	ns
prot519	254	12	15	12	30	15	17	36	28	ns
prot520	208	10	13	18	13.2	14	7	15.6	14.4	ns
prot521	153	15	16	39	18	11	11	42	39	ns
prot522	244	17	7	25.2	23.4	14	12	14.4	34.2	ns
prot523	287	5	11	16	22	13	5	12	12	ns
prot524	206	15	13	8.4	9.6	12	17	15.6	14.4	ns
prot525	244	11	11	21	27	27	33	72	126	sig
prot526	383	9	5	21.6	19.8	14	14	14.4	23.4	ns
prot527	184	13	10	18	32	12	8	16	24	sig
prot528	377	11	9	10.8	3.6	8	8	13.2	9.6	ns
prot529	355	10	11	24	45	10	11	51	15	sig
prot530	129	8	8	7.2	19.8	10	12	18	16.2	ns
prot531	162	3	9	18	6	16	10	28	40	sig
prot532	184	7	6	9.6	10.8	7	8	4.8	10.8	ns
prot533	347	7	3	30	21	15	7	9	18	ns
prot534	203	6	3	5.4	10.8	2	6	12.6	16.2	ns
prot535	1930	3	12	8	10	4	9	16	10	ns
prot536	316	5	8	7.2	8.4	24	30	18	50.4	sig
prot537	198	9	6	33	9	16	10	18	48	sig
prot538	250	5	8	3.6	12.6	8	7	9	16.2	ns
prot539	265	8	5	10	10	10	6	16	24	sig
prot540	469	9	14	9.6	12	6	7	4.8	18	ns
prot541	563	6	6	21	9	4	11	24	21	ns
prot542	290	11	9	3.6	9	6	5	21.6	12.6	ns
prot543	338	5	7	12	12	9	12	22	4	ns
prot544	449	6	6	13.2	13.2	4	9	3.6	8.4	ns
prot545	273	3	9	21	21	6	1	21	21	ns
prot546	412	9	9	16.2	19.8	6	8	1.8	16.2	ns
prot547	170	3	1	12	10	5	4	12	8	ns
prot548	478	2	5	6	8.4	14	20	21.6	12	sig
prot549	302	11	3	24	18	6	9	30	12	ns
prot550	167	5	7	9	16.2	6	3	3.6	9	ns
prot551	151	8	6	12	18	7	7	6	4	ns
prot552	816	7	2	10.8	8.4	7	5	7.2	3.6	ns
prot553	279	1	5	9	15	1	3	9	6	ns
prot554	320	5	6	7.2	9	5	1	10.8	7.2	ns
prot555	351	4	7	8	16	4	8	8	6	sig
prot556	242	11	5	4.8	2.4	3	2	4.8	3.6	ns
prot557	276	1	4	12	6	12	12	27	9	sig
prot558	565	6	3	5.4	3.6	6	4	16.2	10.8	ns
prot559	356	2	3	8	10	2	2	6	0	ns
prot560	162	3	6	9.6	3.6	8	4	2.4	2.4	sig
prot561	155	3	2	6	27	5	3	15	18	ns
prot562	484	3	2	0	3.6	2	2	9	3.6	ns
prot563	462	3	4	6	8	4	7	0	12	ns
prot564	989	3	4	2.4	3.6	3	1	1.2	1.2	ns
prot565	353	3	6	9	9	6	4	3	24	ns
prot566	382	8	2	7.2	7.2	3	5	10.8	0	ns
prot567	1092	0	2	10	10	7	4	8	14	sig
prot568	158	3	7	3.6	0	8	6	3.6	2.4	sig
prot569	829	7	5	3	0	3	0	12	3	ns
prot570	600	4	3	3.6	0	4	0	3.6	5.4	ns
prot571	743	2	3	2	6	6	9	24	30	sig
prot572	271	0	0	8.4	3.6	0	3	3.6	2.4	ns
prot573	774	4	1	6	3	1	3	12	3	ns
prot574	617	2	1	0	0	0	3	5.4	3.6	ns
prot575	120	160	167	294	342	176	146	324	282	ns
prot576	257	149	176	189.6	172.8	159	148	169.2	168	ns
prot577	138	126	164	438	405	248	274	690	816	sig
prot578	126	98	85	160.2	136.8	74	78	167.4	169.2	ns
prot579	126	86	80	144	172	285	189	438	462	sig
prot580	126	77	85	100.8	105.6	86	81	97.2	115.2	ns
prot581	126	70	78	231	255	81	85	240	225	ns
prot582	126	59	82	154.8	163.8	85	75	172.8	147.6	ns
prot583	126	82	71	198	156	82	80	198	182	ns
prot584	126	81	75	84	100.8	93	89	96	108	ns
prot585	433	79	66	246	297	137	158	594	420	sig
prot586	258	45	31	72	68.4	31	23	70.2	63	ns
prot587	219	38	22	46	62	44	46	68	68	sig
prot588	274	34	29	38.4	33.6	30	34	21.6	31.2	ns
prot589	211	21	21	96	51	12	20	69	69	ns
prot590	203	23	24	41.4	46.8	16	19	34.2	32.4	ns
prot591	210	36	25	56	52	27	29	84	58	ns
prot592	190	27	23	34.8	30	16	25	36	32.4	ns
prot593	164	24	21	39	48	34	47	123	87	sig
prot594	159	22	20	43.2	28.8	28	19	37.8	36	ns
prot595	171	19	23	48	34	33	14	22	32	ns
prot596	153	22	19	32.4	30	21	26	24	25.2	ns
prot597	176	23	20	57	45	36	40	135	108	sig
prot598	192	21	16	27	34.2	20	22	30.6	27	ns
prot599	352	15	19	46	34	24	19	34	34	ns
prot600	146	15	15	12	22.8	18	15	26.4	19.2	ns
prot601	323	9	16	42	51	20	20	54	54	sig
prot602	258	18	27	27	34.2	22	21	39.6	32.4	ns
prot603	152	20	15	18	20	18	12	22	52	ns
prot604	76	17	16	15.6	14.4	13	13	15.6	15.6	ns
prot605	128	16	16	36	45	16	10	54	54	ns
prot606	187	16	13	43.2	37.8	9	22	41.4	41.4	ns
prot607	160	11	20	34	24	19	11	32	28	ns
prot608	315	13	15	9.6	28.8	9	16	21.6	19.2	ns
prot609	129	12	16	57	45	13	15	33	15	ns
prot610	185	14	13	32.4	14.4	20	24	37.8	32.4	sig
prot611	146	16	9	30	22	12	11	20	26	ns
prot612	241	16	11	21.6	13.2	14	6	16.8	16.8	ns
prot613	222	16	16	21	39	11	17	39	51	ns
prot614	205	7	9	25.2	12.6	7	8	14.4	16.2	ns
prot615	240	17	3	24	16	9	10	24	16	ns
prot616	99	7	17	14.4	9.6	9	13	21.6	4.8	ns
prot617	643	8	8	27	42	10	8	33	30	ns
prot618	239	10	9	27	16.2	17	6	19.8	16.2	ns
prot619	383	9	10	20	14	9	20	16	24	ns
prot620	247	6	19	16.8	4.8	16	18	31.2	21.6	sig
prot621	189	7	15	30	30	14	8	48	51	ns
prot622	171	5	12	19.8	18	12	10	23.4	21.6	ns
prot623	326	7	8	12	16	9	10	4	20	ns
prot624	231	9	7	13.2	14.4	7	16	10.8	12	ns
prot625	153	5	10	18	51	10	14	90	48	sig
prot626	268	12	7	19.8	18	8	17	23.4	12.6	ns
prot627	204	5	6	12	8	39	12	48	66	sig
prot628	191	16	12	12	19.2	30	28	21.6	40.8	sig
prot629	114	13	13	33	30	4	6	24	30	ns
prot630	419	12	13	19.8	18	12	11	9	28.8	ns
prot631	141	12	10	26	26	19	8	20	10	ns
prot632	128	11	5	9.6	25.2	9	2	10.8	15.6	ns
prot633	164	7	11	21	24	16	7	39	27	sig
prot634	274	15	4	14.4	14.4	9	11	16.2	10.8	ns
prot635	188	10	11	28	10	5	11	14	14	ns
prot636	372	9	14	12	8.4	11	12	8.4	8.4	ns
prot637	365	10	7	21	18	12	7	18	30	ns
prot638	145	11	4	25.2	18	10	12	14.4	14.4	ns
prot639	159	12	8	22	16	5	11	26	14	ns
prot640	379	6	8	7.2	9.6	36	36	18	21.6	sig
prot641	190	12	12	21	18	9	8	24	33	ns
prot642	194	6	12	10.8	18	14	9	23.4	19.8	ns
prot643	178	4	7	20	32	3	5	18	12	ns
prot644	181	6	8	8.4	10.8	3	8	6	18	ns
prot645	321	9	4	33	18	10	13	33	36	ns
prot646	192	8	5	21.6	16.2	3	3	59.4	37.8	sig
prot647	352	7	4	18	12	6	8	8	8	ns
prot648	118	6	3	10.8	9.6	8	4	15.6	4.8	ns
prot649	410	5	5	15	27	7	2	21	15	ns
prot650	403	5	3	12.6	12.6	4	5	25.2	16.2	sig
prot651	199	10	4	18	8	10	3	8	18	ns
prot652	457	12	6	6	12	5	6	13.2	4.8	ns
prot653	221	3	5	18	18	3	6	21	27	ns
prot654	216	3	10	12.6	19.8	2	3	10.8	12.6	ns
prot655	217	5	7	12	10	8	8	4	8	ns
prot656	172	5	8	4.8	3.6	2	8	10.8	6	ns
prot657	268	6	3	15	24	5	11	15	39	sig
prot658	583	9	10	5.4	9	9	3	19.8	9	ns
prot659	229	11	6	10	16	8	10	16	18	ns
prot660	177	5	6	4.8	4.8	15	9	10.8	4.8	sig
prot661	142	8	5	18	15	10	8	18	21	ns
prot662	178	7	2	9	23.4	8	5	16.2	10.8	ns
prot663	111	5	3	20	6	6	8	4	8	ns
prot664	116	2	7	15.6	7.2	6	7	9.6	8.4	ns
prot665	325	12	5	30	15	9	8	27	21	ns
prot666	268	2	3	10.8	19.8	6	2	12.6	3.6	ns
prot667	599	8	3	12	28	7	7	6	10	ns
prot668	341	10	7	10.8	6	6	11	8.4	14.4	ns
prot669	172	3	7	3	6	8	6	21	24	ns
prot670	204	4	9	9	18	2	9	12.6	18	ns
prot671	171	2	8	8	16	13	4	18	26	sig
prot672	255	9	6	2.4	8.4	7	9	6	6	ns
prot673	180	7	4	15	9	4	16	12	21	sig
prot674	215	3	4	5.4	14.4	2	7	10.8	9	ns
prot675	211	5	3	20	12	1	8	22	16	ns
prot676	234	6	1	3.6	4.8	7	5	2.4	6	ns
prot677	214	9	7	18	12	9	4	6	15	ns
prot678	180	6	4	12.6	10.8	7	4	12.6	7.2	ns
prot679	292	3	7	6	12	5	7	28	28	sig
prot680	387	3	4	3.6	4.8	5	0	7.2	4.8	ns
prot681	283	2	7	9	24	5	2	15	21	ns
prot682	351	2	5	3.6	7.2	1	4	0	12.6	ns
prot683	502	3	5	6	0	9	5	22	10	sig
prot684	484	3	4	7.2	6	3	5	3.6	1.2	ns
prot685	345	6	6	3	15	13	5	15	12	ns
prot686	448	4	4	1.8	9	7	4	10.8	5.4	ns
prot687	277	5	5	6	14	6	6	4	4	ns
prot688	737	1	4	4.8	10.8	5	3	7.2	6	ns
prot689	159	7	6	18	12	1	6	15	15	sig
prot690	153	5	3	3.6	9	5	4	10.8	3.6	ns
prot691	321	3	5	14	18	1	3	4	10	ns
prot692	373	2	5	4.8	7.2	4	4	8.4	9.6	ns
prot693	124	2	5	9	6	5	3	27	12	ns
prot694	330	0	6	5.4	0	5	2	5.4	1.8	ns
prot695	319	3	1	4	2	2	3	16	10	ns
prot696	272	5	4	3.6	4.8	6	6	3.6	2.4	ns
prot697	296	5	3	12	15	3	6	9	36	sig
prot698	167	7	3	5.4	5.4	5	4	3.6	9	ns
prot699	832	2	6	8	10	4	5	16	8	ns
prot700	461	5	3	6	7.2	6	6	3.6	0	ns
prot701	152	4	3	21	36	6	8	21	12	ns
prot702	247	4	4	12.6	5.4	5	4	5.4	7.2	ns
prot703	311	2	2	10	8	8	12	6	8	sig
prot704	299	3	0	6	3.6	2	3	2.4	2.4	ns
prot705	383	1	3	15	24	1	1	3	6	ns
prot706	426	3	4	1.8	5.4	5	6	7.2	9	ns
prot707	155	3	4	14	10	2	3	6	12	ns
prot708	989	3	1	8.4	1.2	4	2	1.2	2.4	ns
prot709	187	2	3	6	3	4	1	12	15	ns
prot710	366	3	2	1.8	3.6	2	2	1.8	10.8	ns
prot711	715	7	4	12	2	4	1	4	4	ns
prot712	830	3	1	3.6	3.6	1	4	1.2	2.4	ns
prot713	177	3	2	9	6	6	1	9	9	ns
prot714	632	4	1	1.8	10.8	3	3	5.4	12.6	ns
prot715	444	3	4	2	2	1	5	6	4	ns
prot716	1241	3	2	2.4	4.8	2	2	1.2	2.4	ns
prot717	685	0	5	6	9	8	4	6	6	sig
prot718	387	2	3	3.6	3.6	3	3	9	3.6	ns
prot719	322	1	0	4	4	4	1	6	6	ns
prot720	735	1	2	2.4	0	2	2	4.8	3.6	ns
prot721	186	31	35	105	156	36	40	123	93	ns
prot722	156	39	46	57.6	70.2	46	39	75.6	64.8	ns
prot723	282	48	51	94	80	58	64	128	162	sig
prot724	140	20	29	39.6	33.6	23	26	28.8	37.2	ns
prot725	137	27	23	72	72	27	45	90	117	sig
prot726	124	19	25	52.2	41.4	34	45	50.4	59.4	sig
prot727	169	25	21	24	34	19	21	30	44	ns
prot728	142	17	22	38.4	28.8	25	21	37.2	22.8	ns
prot729	162	22	29	63	87	38	43	93	168	sig
prot730	200	23	27	37.8	45	20	19	36	36	sig
prot731	156	17	20	36	22	22	18	34	38	sig
prot732	306	17	8	31.2	21.6	43	36	37.2	21.6	sig
prot733	174	17	15	33	15	12	14	48	51	ns
prot734	194	12	20	39.6	32.4	13	13	28.8	19.8	ns
prot735	103	15	10	42	26	12	15	36	26	ns
prot736	172	11	14	16.8	14.4	7	20	24	21.6	ns
prot737	180	9	9	30	54	17	16	33	45	ns
prot738	184	14	12	34.2	39.6	18	21	19.8	18	ns
prot739	230	8	14	18	18	12	10	26	16	ns
prot740	187	14	16	13.2	12	16	10	16.8	18	ns
prot741	189	18	14	36	42	16	7	51	69	ns
prot742	180	12	12	18	28.8	10	8	25.2	21.6	ns
prot743	294	6	17	22	32	14	7	18	32	ns
prot744	186	16	8	25.2	13.2	14	6	12	14.4	ns
prot745	225	18	7	51	36	8	11	24	45	ns
prot746	174	10	12	21.6	25.2	4	14	16.2	21.6	ns
prot747	208	9	7	26	24	15	7	16	24	ns
prot748	217	16	11	15.6	9.6	14	16	21.6	19.2	sig
prot749	112	9	5	30	30	7	14	33	39	ns
prot750	206	12	6	14.4	27	7	10	18	19.8	ns
prot751	166	8	10	26	8	7	7	16	28	ns
prot752	113	6	5	14.4	9.6	13	23	21.6	13.2	sig
prot753	169	8	10	27	27	13	6	18	27	ns
prot754	313	8	7	21.6	14.4	14	9	48.6	14.4	sig
prot755	197	12	6	8	16	10	10	16	20	ns
prot756	124	12	8	9.6	14.4	4	10	4.8	12	ns
prot757	246	10	9	33	30	5	4	24	15	ns
prot758	258	10	13	14.4	9	9	8	14.4	16.2	ns
prot759	168	7	7	12	12	5	9	18	20	ns
prot760	260	7	8	12	6	7	8	7.2	7.2	ns
prot761	243	5	7	24	36	4	6	39	24	ns
prot762	124	7	11	14.4	16.2	9	7	9	12.6	ns
prot763	208	7	12	12	16	3	6	8	26	ns
prot764	217	7	2	2.4	7.2	5	6	6	10.8	ns
prot765	197	5	9	36	27	8	15	30	24	ns
prot766	177	3	8	5.4	10.8	14	12	3.6	18	sig
prot767	146	4	5	8	4	4	6	6	12	ns
prot768	157	4	6	8.4	4.8	5	6	9.6	7.2	sig
prot769	270	4	5	21	24	6	10	24	15	ns
prot770	264	5	5	3.6	14.4	7	2	3.6	9	ns
prot771	274	9	6	6	16	8	8	14	2	ns
prot772	156	10	3	7.2	8.4	3	8	4.8	9.6	ns
prot773	252	11	6	21	24	8	5	15	21	sig
prot774	356	6	9	14.4	5.4	2	7	9	10.8	ns
prot775	180	7	7	22	16	17	8	20	16	ns
prot776	251	12	7	12	4.8	3	7	2.4	12	ns
prot777	156	5	4	18	30	6	11	18	30	ns
prot778	227	8	2	14.4	9	6	5	7.2	14.4	ns
prot779	116	5	8	6	14	10	12	24	12	sig
prot780	154	5	4	6	9.6	9	5	3.6	4.8	ns
prot781	198	5	10	21	18	12	9	12	12	ns
prot782	236	6	9	7.2	21.6	10	5	12.6	7.2	ns
prot783	184	6	9	30	10	10	5	12	12	ns
prot784	122	6	9	2.4	3.6	6	6	6	4.8	ns
prot785	91	6	4	6	18	5	6	24	15	ns
prot786	274	0	4	10.8	12.6	10	10	18	10.8	sig
prot787	152	8	4	12	12	7	8	18	8	ns
prot788	162	2	4	6	9.6	3	3	6	2.4	ns
prot789	158	2	12	24	36	4	7	21	21	ns
prot790	463	4	3	16.2	14.4	8	3	5.4	7.2	ns
prot791	312	8	5	4	16	6	7	12	14	ns
prot792	261	3	2	8.4	8.4	4	6	6	2.4	ns
prot793	392	11	5	24	12	9	7	6	21	ns
prot794	182	3	5	12.6	9	9	7	5.4	14.4	ns
prot795	310	5	6	8	0	5	2	4	2	ns
prot796	382	5	5	6	7.2	6	12	9.6	9.6	sig
prot797	113	4	3	24	6	9	4	15	24	ns
prot798	111	3	8	7.2	1.8	3	4	5.4	7.2	ns
prot799	418	5	5	2	10	4	5	6	14	ns
prot800	185	7	5	3.6	1.2	2	11	27.6	10.8	sig
prot801	163	2	6	15	3	2	4	6	6	ns
prot802	238	6	7	12.6	5.4	5	4	12.6	3.6	ns
prot803	282	3	3	8	12	5	7	12	12	ns
prot804	305	4	4	4.8	4.8	4	8	9.6	4.8	sig
prot805	292	4	5	3	6	7	4	15	27	sig
prot806	427	4	1	3.6	5.4	3	3	9	3.6	ns
prot807	234	4	7	18	8	1	3	4	12	ns
prot808	233	7	5	8.4	7.2	3	4	8.4	3.6	ns
prot809	425	2	6	6	9	5	7	6	9	ns
prot810	95	3	2	7.2	7.2	7	4	5.4	7.2	ns
prot811	241	6	1	6	12	4	3	4	8	ns
prot812	201	4	2	4.8	2.4	3	9	14.4	10.8	sig
prot813	474	2	3	15	12	3	2	24	12	ns
prot814	437	4	4	5.4	5.4	4	5	9	3.6	ns
prot815	411	5	4	10	10	2	6	8	6	ns
prot816	333	5	4	1.2	6	6	3	7.2	10.8	sig
prot817	449	3	7	3	6	3	4	6	18	ns
prot818	256	5	2	3.6	1.8	8	6	10.8	5.4	sig
prot819	292	4	5	2	0	1	4	4	4	ns
prot820	669	7	3	1.2	3.6	2	4	3.6	2.4	ns
prot821	378	1	5	9	18	2	9	9	12	ns
prot822	373	3	1	9	0	5	4	9	5.4	ns
prot823	327	2	3	0	0	0	2	8	0	ns
prot824	180	2	2	3.6	4.8	5	3	2.4	4.8	ns
prot825	357	4	2	3	6	4	3	6	9	ns
prot826	791	5	4	3.6	5.4	2	3	5.4	3.6	ns
prot827	1037	5	7	10	6	5	2	2	8	ns
prot828	223	4	2	3.6	3.6	3	2	3.6	2.4	ns
prot829	417	3	2	15	9	3	10	24	12	sig
prot830	310	5	3	5.4	1.8	1	1	3.6	5.4	ns
prot831	796	5	4	6	8	2	2	10	0	ns
prot832	385	2	6	0	3.6	1	0	0	4.8	ns
prot833	399	4	2	9	12	2	2	12	9	ns
prot834	661	2	3	10.8	1.8	3	4	10.8	1.8	ns
prot835	648	1	1	8	0	5	2	4	8	ns
prot836	172	1	1	0	0	4	2	3.6	0	ns
prot837	459	1	2	0	0	0	1	0	12	ns
prot838	266	1	2	3.6	0	2	3	9	5.4	ns
prot839	85	74	49	100	104	64	63	72	108	ns
prot840	185	62	70	80.4	74.4	57	65	85.2	76.8	ns
prot841	130	61	65	144	195	58	59	231	255	sig
prot842	128	66	59	79.2	93.6	56	60	126	95.4	ns
prot843	130	65	55	124	106	50	45	94	88	ns
prot844	150	52	67	69.6	58.8	57	51	55.2	74.4	ns
prot845	94	38	32	87	75	50	40	144	105	sig
prot846	154	27	20	36	41.4	30	23	25.2	43.2	ns
prot847	76	21	30	54	38	21	37	50	36	ns
prot848	213	19	19	16.8	20.4	25	19	22.8	19.2	ns
prot849	51	21	20	45	51	18	29	87	66	sig
prot850	198	24	23	39.6	30.6	16	22	32.4	27	ns
prot851	150	13	18	38	36	10	20	44	24	ns
prot852	161	17	10	19.2	15.6	18	16	20.4	18	ns
prot853	227	18	16	39	24	9	17	33	54	ns
prot854	56	8	13	32.4	23.4	12	15	18	18	ns
prot855	107	20	13	26	36	13	20	36	28	ns
prot856	85	17	20	13.2	13.2	16	18	27.6	49.2	sig
prot857	191	12	7	27	45	14	16	48	39	ns
prot858	207	13	10	25.2	12.6	11	9	30.6	16.2	ns
prot859	313	9	17	10	28	11	10	28	20	ns
prot860	150	9	7	14.4	9.6	4	13	13.2	12	ns
prot861	446	9	9	36	42	10	7	18	39	ns
prot862	165	9	10	19.8	16.2	11	15	19.8	27	ns
prot863	164	7	5	20	26	7	10	38	14	ns
prot864	183	13	12	12	15.6	11	10	16.8	12	ns
prot865	112	12	8	24	27	20	6	30	30	ns
prot866	99	9	12	12.6	19.8	18	42	43.2	64.8	sig
prot867	162	13	11	28	20	16	14	36	36	sig
prot868	294	13	9	14.4	16.8	15	14	14.4	13.2	ns
prot869	219	11	13	33	39	8	9	15	27	ns
prot870	139	18	5	16.2	23.4	7	10	21.6	32.4	ns
prot871	1091	12	7	10	16	11	6	16	8	ns
prot872	153	12	5	9.6	15.6	10	10	18	14.4	ns
prot873	122	7	12	24	33	8	15	36	30	sig
prot874	308	8	9	16.2	9	9	8	30.6	18	ns
prot875	274	9	12	8	20	36	21	48	48	sig
prot876	168	9	17	18	15.6	5	10	7.2	10.8	ns
prot877	157	4	7	30	33	14	12	36	36	sig
prot878	171	11	11	23.4	14.4	12	6	7.2	18	ns
prot879	163	5	6	20	16	4	10	10	12	ns
prot880	78	9	5	7.2	8.4	21	18	25.2	39.6	sig
prot881	177	12	5	18	33	12	5	30	27	ns
prot882	198	5	11	9	9	5	8	14.4	23.4	sig
prot883	322	4	12	6	12	8	4	8	24	sig
prot884	145	7	6	9.6	13.2	11	5	10.8	3.6	ns
prot885	224	2	6	27	6	5	6	18	12	sig
prot886	155	7	4	12.6	5.4	7	13	18	19.8	sig
prot887	102	6	10	16	20	5	8	18	16	ns
prot888	207	8	8	14.4	1.2	12	5	7.2	9.6	ns
prot889	480	7	11	30	27	9	8	30	18	ns
prot890	104	3	7	25.2	12.6	8	9	10.8	10.8	ns
prot891	204	8	7	6	12	7	7	18	6	ns
prot892	248	7	7	4.8	9.6	7	10	6	9.6	ns
prot893	157	6	5	3	18	4	7	21	24	ns
prot894	132	10	7	12.6	16.2	16	9	19.8	28.8	sig
prot895	214	10	4	6	12	5	6	16	14	ns
prot896	219	9	4	14.4	9.6	6	4	9.6	14.4	sig
prot897	193	3	7	18	24	4	4	18	21	ns
prot898	155	5	3	9	1.8	7	6	10.8	10.8	ns
prot899	239	6	10	10	8	5	7	12	14	ns
prot900	116	8	3	8.4	8.4	8	2	6	9.6	ns
prot901	211	6	7	15	36	8	4	27	18	ns
prot902	156	3	7	7.2	10.8	6	1	5.4	18	ns
prot903	246	0	2	2	16	5	8	6	14	ns
prot904	218	6	7	7.2	6	13	4	6	4.8	ns
prot905	201	3	11	15	21	6	5	15	27	ns
prot906	111	2	4	7.2	10.8	5	5	7.2	12.6	ns
prot907	175	10	5	4	10	9	10	10	6	ns
prot908	195	7	4	6	2.4	8	10	9.6	12	sig
prot909	292	11	4	21	24	3	3	9	18	ns
prot910	173	2	2	12.6	12.6	4	5	9	10.8	ns
prot911	284	7	4	16	6	9	13	28	18	sig
prot912	151	6	7	2.4	4.8	3	5	9.6	8.4	ns
prot913	165	11	5	15	9	4	8	15	3	sig
prot914	132	6	3	9	10.8	4	5	3.6	9	ns
prot915	177	8	4	10	6	3	7	10	14	ns
prot916	137	3	6	10.8	6	3	21	18	25.2	sig
prot917	325	2	3	15	9	14	5	15	27	sig
prot918	192	6	7	10.8	7.2	2	5	12.6	12.6	ns
prot919	170	3	4	6	8	3	7	8	14	ns
prot920	157	5	3	2.4	6	3	4	3.6	3.6	ns
prot921	192	6	11	12	27	15	27	54	45	sig
prot922	474	2	9	1.8	7.2	3	5	12.6	5.4	ns
prot923	186	6	4	10	10	7	4	8	8	ns
prot924	428	9	7	3.6	4.8	6	6	9.6	4.8	ns
prot925	191	3	4	27	9	1	10	18	15	ns
prot926	169	2	2	7.2	7.2	4	7	9	12.6	ns
prot927	166	2	9	16	4	4	3	4	4	ns
prot928	290	4	5	1.2	8.4	4	2	4.8	3.6	ns
prot929	216	5	5	6	21	1	7	9	12	ns
prot930	103	4	6	1.8	3.6	2	3	3.6	9	ns
prot931	271	3	2	4	4	5	3	2	10	ns
prot932	147	2	4	2.4	0	2	3	7.2	7.2	ns
prot933	135	3	4	12	15	4	5	12	0	ns
prot934	135	1	2	7.2	3.6	7	2	3.6	7.2	ns
prot935	135	7	2	4	4	8	4	4	12	ns
prot936	135	5	2	3.6	3.6	2	5	9.6	3.6	ns
prot937	321	3	5	3	3	7	0	6	3	ns
prot938	164	6	0	5.4	9	6	9	5.4	16.2	sig
prot939	113	2	0	6	6	4	2	6	4	ns
prot940	271	5	1	4.8	3.6	2	1	3.6	6	ns
prot941	204	1	1	3	9	3	1	15	15	ns
prot942	276	2	6	7.2	10.8	10	2	3.6	3.6	ns
prot943	108	5	5	6	6	3	3	12	8	ns
prot944	91	5	3	1.2	1.2	1	4	1.2	13.2	ns
prot945	325	2	3	12	6	8	8	24	24	sig
prot946	114	3	3	10.8	5.4	3	4	7.2	5.4	ns
prot947	277	3	1	2	4	4	1	10	6	ns
prot948	118	0	5	4.8	1.2	6	1	0	2.4	ns
prot949	121	3	2	12	3	4	3	9	3	ns
prot950	198	6	3	5.4	3.6	4	2	1.8	1.8	sig
prot951	237	7	0	8	4	4	2	4	8	sig
prot952	220	2	4	2.4	1.2	7	2	4.8	15.6	sig
prot953	406	1	3	3	0	3	2	9	0	ns
prot954	391	0	4	9	3.6	2	1	5.4	0	ns
prot955	189	2	2	4	4	1	2	0	2	ns
prot956	232	0	1	0	1.2	2	2	4.8	4.8	ns
prot957	470	3	4	3	0	0	1	12	9	ns
prot958	527	0	2	0	5.4	6	3	5.4	32.4	sig
prot959	141	3	5	4	10	3	5	2	10	ns
prot960	602	1	2	1.2	0	2	1	0	0	ns
prot961	109	34	13	93	63	20	26	60	63	ns
prot962	258	22	29	37.8	46.8	25	20	61.2	45	ns
prot963	168	13	21	26	36	17	19	34	22	ns
prot964	177	14	15	16.8	20.4	16	17	18	22.8	ns
prot965	104	13	12	30	45	13	15	33	36	ns
prot966	187	10	7	21.6	19.8	6	10	16.2	10.8	ns
prot967	134	12	11	30	32	10	8	18	18	ns
prot968	153	11	14	21.6	10.8	13	12	12	20.4	ns
prot969	125	12	11	39	12	12	11	21	39	ns
prot970	242	13	11	23.4	23.4	10	11	14.4	21.6	ns
prot971	128	10	9	14	12	43	23	28	32	sig
prot972	160	9	9	16.8	7.2	9	8	9.6	9.6	ns
prot973	65	17	12	24	33	10	10	27	45	ns
prot974	143	14	13	10.8	12.6	22	20	39.6	32.4	sig
prot975	131	8	11	22	20	10	6	16	22	ns
prot976	128	16	11	13.2	8.4	13	7	9.6	8.4	ns
prot977	76	10	7	15	39	4	7	36	30	ns
prot978	95	9	3	18	16.2	11	12	7.2	18	ns
prot979	70	6	7	16	12	28	8	36	48	sig
prot980	136	7	16	10.8	13.2	13	16	13.2	13.2	ns
prot981	116	10	8	36	21	8	13	24	36	sig
prot982	108	8	6	27	14.4	17	4	18	18	sig
prot983	195	8	10	18	20	16	12	52	28	sig
prot984	145	8	6	13.2	13.2	12	6	12	12	ns
prot985	102	8	13	15	9	8	4	18	24	ns
prot986	173	6	7	27	14.4	6	8	12.6	9	ns
prot987	212	5	10	18	8	11	8	10	8	ns
prot988	116	7	8	10.8	6	8	10	14.4	4.8	ns
prot989	219	5	3	21	15	6	8	18	9	ns
prot990	312	6	8	5.4	16.2	9	4	7.2	10.8	ns
prot991	78	4	5	8	0	3	11	10	8	ns
prot992	193	7	5	10.8	12	8	9	8.4	8.4	ns
prot993	500	2	5	18	18	6	2	21	18	sig
prot994	195	6	5	7.2	14.4	2	2	12.6	7.2	ns
prot995	177	9	3	24	14	5	4	8	20	ns
prot996	224	5	5	6	9.6	0	3	3.6	1.2	ns
prot997	239	6	7	12	21	3	5	15	15	ns
prot998	223	3	4	7.2	12.6	9	4	7.2	14.4	ns
prot999	113	6	5	6	8	4	5	12	12	ns
prot1000	94	7	4	7.2	3.6	11	5	3.6	2.4	ns
prot1001	74	8	4	15	6	6	3	12	27	sig
prot1002	265	6	12	12.6	14.4	7	4	12.6	9	ns
prot1003	225	7	7	16	14	7	7	12	8	ns
prot1004	129	7	6	3.6	6	9	8	10.8	3.6	sig
prot1005	210	2	3	12	0	10	7	12	9	ns
prot1006	248	5	4	3.6	12.6	5	6	3.6	10.8	ns
prot1007	158	4	1	8	4	9	10	8	8	ns
prot1008	68	9	3	3.6	3.6	4	3	2.4	4.8	ns
prot1009	68	5	6	12	21	12	6	12	18	sig
prot1010	548	5	6	10.8	16.2	4	6	10.8	12.6	ns
prot1011	123	5	3	4	26	2	10	6	14	ns
prot1012	181	4	3	9.6	4.8	5	3	3.6	4.8	ns
prot1013	824	2	6	15	9	3	11	30	12	ns
prot1014	250	3	2	5.4	0	3	2	1.8	3.6	ns
prot1015	242	1	4	10	8	8	3	14	10	ns
prot1016	186	3	3	2.4	9.6	6	2	6	6	ns
prot1017	228	8	4	15	18	7	8	21	21	ns
prot1018	106	5	4	5.4	12.6	5	3	9	7.2	ns
prot1019	135	4	2	6	4	6	3	6	8	ns
prot1020	173	2	7	3.6	1.2	4	1	2.4	4.8	ns
prot1021	245	4	3	3	0	2	3	15	9	ns
prot1022	98	5	5	3.6	7.2	2	6	5.4	3.6	ns
prot1023	149	2	3	8	10	8	6	18	4	ns
prot1024	136	5	5	6	6	7	3	8.4	2.4	ns
prot1025	335	6	1	9	9	21	12	27	18	sig
prot1026	81	3	1	7.2	3.6	5	11	7.2	3.6	sig
prot1027	124	7	4	10	6	7	8	6	10	ns
prot1028	204	2	5	4.8	6	6	5	3.6	4.8	ns
prot1029	124	7	5	3	21	1	3	6	6	ns
prot1030	231	3	3	7.2	0	4	14	3.6	7.2	sig
prot1031	192	3	7	4	8	3	5	4	10	ns
prot1032	514	4	3	4.8	4.8	2	1	3.6	3.6	ns
prot1033	277	8	2	15	15	2	6	15	12	sig
prot1034	159	6	2	5.4	1.8	2	0	3.6	7.2	ns
prot1035	190	0	11	4	6	7	3	6	10	ns
prot1036	225	3	5	4.8	6	3	2	4.8	3.6	ns
prot1037	57	3	2	0	12	5	4	9	9	ns
prot1038	153	5	2	3.6	10.8	5	7	10.8	7.2	ns
prot1039	91	6	6	8	12	5	5	8	10	ns
prot1040	94	5	3	3.6	3.6	6	8	2.4	4.8	ns
prot1041	112	3	2	0	12	6	4	6	30	sig
prot1042	336	1	1	1.8	1.8	4	2	12.6	5.4	ns
prot1043	241	5	5	8	4	5	5	8	10	ns
prot1044	108	2	3	1.2	4.8	3	7	4.8	2.4	ns
prot1045	117	3	4	9	3	2	4	6	12	ns
prot1046	286	3	8	9	1.8	5	2	9	9	sig
prot1047	122	6	3	4	6	1	5	2	2	sig
prot1048	273	3	4	2.4	7.2	8	3	6	4.8	ns
prot1049	237	8	3	6	6	3	3	12	6	ns
prot1050	222	3	2	7.2	3.6	1	4	7.2	3.6	ns
prot1051	799	2	3	14	6	4	10	16	20	sig
prot1052	125	3	5	2.4	6	2	2	2.4	1.2	ns
prot1053	98	4	5	9	0	12	3	9	18	sig
prot1054	153	3	3	5.4	1.8	2	2	1.8	7.2	ns
prot1055	186	0	1	6	6	1	7	6	8	ns
prot1056	188	0	2	4.8	0	1	1	2.4	2.4	sig
prot1057	127	3	1	6	0	0	2	9	3	ns
prot1058	65	123	98	190.8	214.2	126	108	198	198	ns
prot1059	115	51	49	98	110	62	48	94	100	ns
prot1060	65	35	22	38.4	39.6	27	30	42	33.6	ns
prot1061	90	19	20	60	54	75	33	180	189	sig
prot1062	120	7	9	30.6	23.4	18	15	18	16.2	ns
prot1063	83	7	11	14	14	14	20	60	44	sig
prot1064	177	6	4	7.2	4.8	6	6	3.6	6	ns
prot1065	59	8	9	24	27	7	5	21	15	ns
prot1066	97	9	10	10.8	19.8	9	17	21.6	21.6	ns
prot1067	188	12	3	18	18	5	9	20	14	ns
prot1068	82	3	4	6	4.8	9	9	9.6	9.6	ns
prot1069	109	4	6	36	42	30	12	108	45	sig
prot1070	109	9	7	10.8	10.8	7	8	5.4	12.6	ns
prot1071	168	5	9	8	20	11	20	32	22	sig
prot1072	188	14	6	12	3.6	5	4	8.4	2.4	ns
prot1073	82	6	7	36	21	5	5	33	27	ns
prot1074	75	11	8	12.6	10.8	27	18	37.8	32.4	sig
prot1075	151	7	6	8	14	5	7	12	8	ns
prot1076	175	4	11	4.8	8.4	7	12	6	8.4	ns
prot1077	116	3	4	15	18	4	4	18	12	ns
prot1078	161	4	9	12.6	12.6	24	30	43.2	21.6	sig
prot1079	95	6	5	18	6	5	9	28	14	sig
prot1080	101	4	4	4.8	8.4	4	3	7.2	4.8	ns
prot1081	175	4	4	12	6	7	3	9	15	ns
prot1082	401	7	5	16.2	5.4	7	8	7.2	16.2	ns
prot1083	214	4	4	10	10	4	4	12	12	ns
prot1084	215	4	3	7.2	10.8	3	4	6	3.6	ns
prot1085	152	6	6	3	15	3	11	9	18	ns
prot1086	125	1	1	7.2	9	4	5	10.8	10.8	ns
prot1087	154	2	6	8	12	6	2	10	10	ns
prot1088	119	4	5	6	6	6	3	10.8	3.6	ns
prot1089	145	4	3	18	9	2	2	18	6	ns
prot1090	256	9	5	16.2	5.4	4	4	18	7.2	ns
prot1091	119	5	3	4	8	10	8	16	16	sig
prot1092	159	7	5	3.6	3.6	5	2	6	3.6	ns
prot1093	91	6	3	12	12	5	5	12	12	ns
prot1094	396	5	8	9	12.6	3	7	1.8	1.8	ns
prot1095	205	5	3	10	4	6	5	10	8	ns
prot1096	108	3	2	1.2	4.8	7	9	6	3.6	ns
prot1097	71	4	5	9	9	4	5	9	15	ns
prot1098	259	3	4	1.8	3.6	1	3	18	5.4	ns
prot1099	191	6	2	6	0	1	4	4	6	ns
prot1100	147	2	4	4.8	4.8	1	5	6	6	ns
prot1101	292	5	7	12	9	3	4	6	9	ns
prot1102	69	2	4	3.6	1.8	6	2	5.4	1.8	ns
prot1103	245	3	5	8	6	9	8	2	6	ns
prot1104	146	3	3	1.2	4.8	3	0	4.8	0	ns
prot1105	351	4	5	6	15	2	3	9	15	ns
prot1106	106	3	2	7.2	10.8	3	6	12.6	5.4	ns
prot1107	180	4	1	4	4	4	3	6	10	ns
prot1108	199	4	8	3.6	6	3	3	10.8	6	ns
prot1109	185	4	2	3	12	2	2	9	12	ns
prot1110	182	6	1	10.8	10.8	5	3	10.8	1.8	ns
prot1111	59	5	1	2	4	2	3	2	0	ns
prot1112	173	4	5	3.6	1.2	12	3	3.6	25.2	sig
prot1113	105	2	3	3	9	5	1	15	12	ns
prot1114	79	3	4	3.6	5.4	1	2	1.8	3.6	ns
prot1115	94	4	2	2	2	5	1	4	4	ns
prot1116	235	3	1	2.4	0	6	4	4.8	0	ns
prot1117	99	1	2	0	6	1	1	9	9	ns
prot1118	103	1	1	3.6	1.8	0	0	3.6	3.6	ns
prot1119	226	1	2	4	4	3	12	6	18	sig
prot1120	168	2	4	1.2	0	3	2	4.8	2.4	ns
prot1121	454	1	1	6	6	0	3	12	6	ns
prot1122	92	3	3	5.4	5.4	1	5	0	3.6	ns
prot1123	99	4	0	8	2	1	4	6	0	ns
prot1124	116	6	3	2.4	7.2	4	5	6	6	sig
prot1125	90	2	1	6	6	2	4	12	6	sig
prot1126	87	2	0	10.8	5.4	3	1	3.6	9	ns
prot1127	294	5	2	4	12	4	2	12	10	ns
prot1128	354	1	3	6	1.2	3	4	2.4	1.2	ns
prot1129	216	5	1	9	12	3	1	6	9	ns
prot1130	138	5	3	1.8	5.4	5	1	0	5.4	ns
prot1131	187	1	0	0	6	3	3	6	6	sig
prot1132	495	4	2	0	3.6	4	2	2.4	1.2	ns
prot1133	406	3	0	3	6	4	4	6	6	sig
prot1134	382	2	1	1.8	3.6	2	4	3.6	3.6	sig
prot1135	272	0	4	2	6	1	0	2	0	ns
prot1136	71	18	11	28.8	37.2	10	23	37.2	27.6	ns
prot1137	105	24	24	48	36	21	18	60	81	ns
prot1138	234	24	20	37.8	41.4	21	18	36	34.2	ns
prot1139	112	19	15	36	20	14	18	16	24	ns
prot1140	114	18	15	19.2	21.6	14	16	15.6	15.6	ns
prot1141	112	13	11	18	21	4	11	21	12	ns
prot1142	166	6	1	18	5.4	10	8	61.2	36	sig
prot1143	104	5	9	16	16	9	8	14	16	ns
prot1144	376	5	5	7.2	7.2	4	4	8.4	12	ns
prot1145	83	6	3	21	24	6	8	30	18	ns
prot1146	51	6	7	9	10.8	6	1	12.6	7.2	ns
prot1147	74	3	2	10	12	8	7	2	8	ns
prot1148	74	1	7	6	4.8	1	4	2.4	4.8	ns
prot1149	117	3	3	15	12	3	3	18	24	ns
prot1150	106	5	5	14.4	10.8	3	2	7.2	5.4	ns
prot1151	110	4	5	8	10	11	2	6	10	ns
prot1152	73	6	4	6	7.2	3	4	4.8	2.4	ns
prot1153	113	2	4	12	9	2	6	3	15	ns
prot1154	358	3	7	10.8	10.8	1	1	7.2	7.2	ns
prot1155	99	4	5	0	4	2	0	4	14	ns
prot1156	115	5	6	7.2	2.4	6	5	7.2	2.4	ns
prot1157	180	3	4	12	6	4	4	15	6	ns
prot1158	67	4	3	3.6	3.6	5	4	5.4	5.4	ns
prot1159	99	5	4	6	8	3	3	6	4	ns
prot1160	99	6	4	3.6	1.2	1	6	3.6	3.6	ns
prot1161	99	3	4	9	9	3	4	9	6	ns
prot1162	98	3	0	7.2	3.6	4	2	9	1.8	ns
prot1163	165	2	1	6	6	4	5	4	6	ns
prot1164	76	3	2	6	6	1	5	2.4	4.8	ns
prot1165	90	2	4	9	3	1	0	9	0	ns
prot1166	113	3	1	1.8	1.8	8	2	10.8	3.6	sig
prot1167	90	1	0	10	14	3	1	4	2	ns
prot1168	163	0	2	4.8	6	1	1	2.4	4.8	ns
prot1169	102	0	7	6	9	3	2	24	12	sig
prot1170	183	1	2	0	5.4	2	4	14.4	5.4	ns
prot1171	98	3	5	6	6	4	4	2	8	ns
prot1172	146	3	2	3.6	4.8	5	2	4.8	4.8	ns
prot1173	145	2	2	6	6	0	2	3	0	ns
prot1174	166	4	3	0	3.6	0	4	5.4	3.6	ns
prot1175	100	3	4	2	2	2	2	6	2	ns
prot1176	393	2	2	0	1.2	3	2	0	6	ns
prot1177	89	2	2	3	3	0	1	3	6	ns
prot1178	391	1	2	1.8	3.6	2	2	3.6	7.2	ns
prot1179	89	1	0	4	4	1	2	0	0	ns
prot1180	1106	4	5	12	9.6	14	14	19.2	19.2	sig
prot1181	3227	3	7	12	21	5	4	18	27	ns
prot1182	539	5	6	16.2	18	7	7	9	12.6	ns
prot1183	771	4	6	20	10	4	3	8	4	ns
prot1184	2680	4	4	3.6	3.6	2	1	6	3.6	ns
prot1185	917	5	5	30	24	6	2	3	15	sig
prot1186	4114	2	4	5.4	7.2	1	0	3.6	9	ns
prot1187	449	10	13	6	16	22	20	20	24	sig
prot1188	1304	3	1	4.8	6	6	21	14.4	36	sig
prot1189	393	5	3	18	21	4	1	12	9	ns
prot1190	1513	3	2	5.4	1.8	4	12	10.8	10.8	sig
prot1191	2580	7	2	4	4	6	2	6	6	sig
prot1192	959	7	5	8.4	7.2	7	11	2.4	4.8	ns
prot1193	510	7	5	15	15	5	5	30	18	ns
prot1194	427	2	3	10.8	16.2	4	3	9	5.4	ns
prot1195	413	4	3	6	4	2	2	16	6	ns
prot1196	819	6	6	4.8	3.6	2	4	2.4	3.6	ns
prot1197	1779	4	4	9	15	4	2	6	6	ns
prot1198	1379	1	3	9	5.4	5	0	1.8	12.6	ns
prot1199	652	3	2	10	8	6	3	2	12	ns
prot1200	704	5	1	4.8	2.4	3	1	2.4	2.4	ns
prot1201	1028	3	6	15	12	3	2	6	6	ns
prot1202	1181	2	3	3.6	3.6	2	2	18	14.4	sig
prot1203	383	6	6	14	16	6	9	24	18	ns
prot1204	1077	6	6	4.8	12	5	4	9.6	2.4	ns
prot1205	452	2	2	18	6	5	2	6	15	ns
prot1206	434	5	3	7.2	5.4	5	5	9	7.2	sig
prot1207	955	8	3	10	10	3	3	6	12	ns
prot1208	528	3	1	3.6	4.8	3	2	4.8	3.6	ns
prot1209	228	2	5	9	6	1	2	6	15	ns
prot1210	781	3	2	5.4	10.8	4	1	5.4	12.6	ns
prot1211	548	3	4	8	6	1	0	2	6	ns
prot1212	273	2	3	2.4	3.6	4	5	4.8	1.2	ns
prot1213	153	5	12	24	24	5	11	15	15	ns
prot1214	320	3	5	7.2	3.6	6	3	5.4	5.4	ns
prot1215	219	7	7	8	10	8	4	10	16	ns
prot1216	410	10	5	7.2	7.2	5	3	2.4	3.6	ns
prot1217	322	5	5	15	21	3	8	6	15	ns
prot1218	629	8	6	1.8	3.6	6	2	3.6	10.8	ns
prot1219	264	4	6	6	6	3	8	10	14	ns
prot1220	356	1	5	2.4	4.8	3	4	6	6	ns
prot1221	390	9	8	12	21	7	7	12	15	ns
prot1222	235	2	4	3.6	9	1	4	9	7.2	ns
prot1223	263	2	2	4	10	1	6	4	14	ns
prot1224	481	4	4	2.4	0	2	2	3.6	2.4	sig
prot1225	551	6	11	9	9	4	6	12	36	sig
prot1226	481	5	2	10.8	1.8	1	4	3.6	7.2	ns
prot1227	487	0	1	6	2	3	1	10	4	ns
prot1228	881	1	3	1.2	4.8	6	2	3.6	7.2	ns
prot1229	2284	1	2	12	15	5	5	3	0	ns
prot1230	852	3	1	0	7.2	0	5	7.2	1.8	ns
prot1231	341	4	4	12	4	7	4	12	2	sig
prot1232	182	1	2	7.2	3.6	4	5	2.4	7.2	ns
prot1233	327	6	8	6	12	4	4	12	6	ns
prot1234	219	7	4	9	7.2	1	4	12.6	5.4	ns
prot1235	406	5	5	12	18	6	1	6	2	ns
prot1236	332	1	0	1.2	0	0	3	1.2	1.2	ns
prot1237	365	1	1	15	3	4	4	3	12	ns
prot1238	308	8	3	7.2	0	5	2	3.6	1.8	ns
prot1239	232	1	4	4	8	3	4	6	6	ns
prot1240	2067	2	1	2.4	2.4	0	4	3.6	3.6	ns
prot1241	865	3	4	12	3	4	1	0	6	ns
prot1242	682	3	2	3.6	5.4	2	2	0	0	ns
prot1243	573	2	2	4	0	3	3	8	2	ns
prot1244	454	2	2	1.2	3.6	5	1	2.4	2.4	ns
prot1245	611	12	14	27	39	14	17	51	45	ns
prot1246	133	3	7	14.4	18	4	14	16.2	25.2	sig
prot1247	221	9	13	14	10	8	11	20	12	sig
prot1248	153	9	3	7.2	8.4	12	9	12	16.8	sig
prot1249	363	6	6	27	15	7	2	6	12	ns
prot1250	435	9	9	14.4	7.2	6	4	7.2	19.8	ns
prot1251	366	2	5	4	8	5	5	10	8	ns
prot1252	170	7	5	3.6	3.6	2	7	3.6	4.8	ns
prot1253	267	2	1	3	12	4	2	6	9	sig
prot1254	463	3	1	10.8	7.2	9	7	19.8	3.6	sig
prot1255	542	3	5	14	8	4	0	6	6	ns
prot1256	448	7	5	1.2	3.6	5	3	3.6	1.2	ns
prot1257	177	8	5	15	12	2	4	18	18	ns
prot1258	365	3	2	16.2	3.6	5	4	9	1.8	ns
prot1259	746	4	3	14	12	3	2	8	0	ns
prot1260	458	5	4	3.6	6	2	4	7.2	8.4	ns
prot1261	147	3	1	3	12	5	6	6	12	ns
prot1262	266	2	6	18	1.8	2	2	9	5.4	ns
prot1263	340	2	3	10	6	1	3	20	4	ns
prot1264	398	3	3	2.4	3.6	7	2	3.6	1.2	ns
prot1265	403	1	3	0	9	1	1	12	6	sig
prot1266	302	1	2	1.8	9	4	3	10.8	3.6	ns
prot1267	465	2	4	6	12	0	0	2	4	ns
prot1268	487	2	2	3.6	1.2	3	2	3.6	1.2	ns
prot1269	568	3	2	3	9	2	2	12	6	sig
prot1270	370	2	2	5.4	9	6	4	10.8	14.4	sig
prot1271	435	2	2	0	6	4	1	4	4	ns
prot1272	382	0	1	1.2	3.6	2	0	2.4	1.2	ns
prot1273	400	0	2	6	6	1	5	9	6	ns
prot1274	1317	0	1	1.8	5.4	2	0	1.8	0	ns
prot1275	1827	0	0	0	2	3	0	4	0	ns
prot1276	227	4	7	12	7.2	5	6	3.6	7.2	ns
prot1277	126	4	8	6	30	3	2	15	15	ns
prot1278	199	3	2	14.4	5.4	4	4	10.8	3.6	ns
prot1279	186	5	4	16	14	3	4	8	6	ns
prot1280	397	4	4	2.4	3.6	2	4	8.4	9.6	ns
prot1281	191	3	2	27	12	6	6	12	27	ns
prot1282	181	4	2	10.8	9	2	6	5.4	10.8	ns
prot1283	332	7	2	8	6	11	8	10	4	ns
prot1284	207	2	0	2.4	7.2	3	4	2.4	1.2	ns
prot1285	433	3	2	9	21	13	4	15	15	sig
prot1286	220	2	2	5.4	5.4	5	7	12.6	1.8	ns
prot1287	174	4	7	6	12	1	2	14	12	ns
prot1288	398	1	2	4.8	4.8	3	0	0	4.8	ns
prot1289	250	5	5	6	33	2	3	9	9	sig
prot1290	254	1	4	5.4	9	6	2	7.2	3.6	ns
prot1291	278	7	3	16	4	1	2	10	12	ns
prot1292	195	2	3	2.4	6	2	3	2.4	10.8	sig
prot1293	493	2	1	15	18	1	2	0	6	ns
prot1294	395	9	2	7.2	1.8	7	3	3.6	7.2	ns
prot1295	346	1	4	12	0	1	1	6	6	ns
prot1296	386	0	2	2.4	6	3	3	4.8	2.4	ns
prot1297	323	4	2	9	9	5	1	9	6	ns
prot1298	221	3	2	9	10.8	3	3	1.8	9	ns
prot1299	330	1	2	4	8	4	9	16	4	ns
prot1300	913	2	2	3.6	3.6	2	1	2.4	3.6	ns
prot1301	216	2	3	21	6	0	8	0	6	ns
prot1302	176	2	4	1.8	1.8	3	0	9	5.4	ns
prot1303	396	1	2	2	2	2	1	2	2	ns
prot1304	144	3	1	2.4	6	2	4	4.8	6	ns
prot1305	340	3	1	6	6	3	1	12	3	ns
prot1306	177	4	2	3.6	7.2	1	3	0	5.4	ns
prot1307	491	1	3	8	8	2	0	6	10	ns
prot1308	289	6	4	6	3.6	4	2	6	4.8	sig
prot1309	925	2	1	3	18	5	0	6	9	ns
prot1310	266	3	2	1.8	3.6	4	1	7.2	7.2	sig
prot1311	584	2	3	2	6	3	0	4	0	ns
prot1312	316	3	4	3.6	2.4	4	2	3.6	1.2	ns
prot1313	365	2	1	3	9	6	4	9	6	ns
prot1314	282	0	0	1.8	1.8	2	3	3.6	3.6	ns
prot1315	465	5	3	8	6	1	5	2	4	ns
prot1316	577	1	3	2.4	3.6	2	2	4.8	1.2	ns
prot1317	274	2	1	0	3	6	6	27	27	sig
prot1318	517	0	4	1.8	7.2	0	2	1.8	0	ns
prot1319	782	0	1	14	4	1	1	10	6	ns
prot1320	567	1	0	1.2	3.6	1	0	0	1.2	ns
prot1321	356	2	0	6	3	3	2	3	3	ns
prot1322	229	1	4	1.8	1.8	0	1	3.6	0	ns
prot1323	388	2	3	6	2	1	0	4	12	ns
prot1324	109	7	3	10.8	4.8	7	6	3.6	8.4	ns
prot1325	167	4	8	21	0	5	2	9	12	ns
prot1326	192	10	3	9	5.4	5	4	7.2	5.4	ns
prot1327	174	2	3	4	4	3	3	6	2	ns
prot1328	144	5	3	6	8.4	7	4	2.4	6	ns
prot1329	139	1	2	9	3	3	3	6	15	ns
prot1330	160	8	4	5.4	10.8	3	3	5.4	7.2	ns
prot1331	220	2	4	14	10	7	3	8	8	ns
prot1332	248	5	3	4.8	8.4	2	5	2.4	2.4	ns
prot1333	254	9	4	15	18	1	1	15	18	ns
prot1334	213	4	1	10.8	5.4	5	4	7.2	3.6	ns
prot1335	81	3	1	0	6	2	4	2	0	ns
prot1336	318	2	6	3.6	2.4	3	3	3.6	3.6	ns
prot1337	247	5	2	6	9	9	3	12	9	sig
prot1338	381	5	2	7.2	1.8	8	4	7.2	3.6	sig
prot1339	159	3	7	0	6	2	5	16	2	ns
prot1340	205	2	4	2.4	6	2	1	3.6	2.4	ns
prot1341	244	4	6	6	9	2	2	12	3	ns
prot1342	160	2	1	5.4	3.6	3	2	3.6	3.6	sig
prot1343	288	4	1	0	4	2	1	6	6	ns
prot1344	383	5	2	7.2	4.8	4	1	4.8	1.2	ns
prot1345	206	2	1	6	6	4	4	18	6	sig
prot1346	703	0	1	3.6	3.6	4	1	0	3.6	ns
prot1347	238	2	2	4	10	3	5	2	4	ns
prot1348	366	0	4	4.8	4.8	2	6	4.8	9.6	sig
prot1349	430	6	4	18	6	1	5	0	6	ns
prot1350	637	3	2	7.2	5.4	1	2	3.6	10.8	ns
prot1351	141	0	1	12	4	6	7	4	10	ns
prot1352	140	2	7	4.8	6	6	6	2.4	7.2	sig
prot1353	431	6	2	9	6	4	3	3	9	ns
prot1354	969	2	3	3.6	1.8	3	6	9	5.4	ns
prot1355	247	3	2	0	6	3	1	6	8	ns
prot1356	1101	3	4	0	2.4	3	2	1.2	2.4	ns
prot1357	178	4	1	3	3	2	0	6	12	ns
prot1358	178	3	4	0	3.6	5	3	5.4	3.6	ns
prot1359	297	3	1	4	0	9	3	12	12	sig
prot1360	238	2	1	2.4	2.4	3	0	0	1.2	ns
prot1361	226	3	2	12	9	0	3	9	3	ns
prot1362	486	4	3	0	3.6	5	2	7.2	1.8	sig
prot1363	758	1	1	0	0	2	2	0	4	ns
prot1364	305	2	1	0	0	2	0	0	2.4	ns
prot1365	526	4	1	9	0	1	1	0	6	ns
prot1366	375	4	2	0	3.6	1	2	0	1.8	ns
prot1367	651	4	3	2	4	1	6	0	6	ns
prot1368	5934	0	1	4.8	2.4	0	2	1.2	2.4	ns
prot1369	421	2	0	3	12	0	2	6	3	ns
prot1370	142	1	0	1.8	0	2	1	1.8	5.4	ns
prot1371	1145	1	3	2	2	2	3	4	2	ns
prot1372	238	1	2	4.8	0	1	4	2.4	2.4	sig
prot1373	391	1	2	6	12	1	0	6	3	ns
prot1374	618	1	0	1.8	1.8	1	0	1.8	1.8	ns
prot1375	93	10	8	12	20	9	7	8	8	ns
prot1376	130	5	5	10.8	10.8	5	10	7.2	8.4	ns
prot1377	83	8	4	18	12	6	2	24	21	ns
prot1378	361	4	6	7.2	9	2	1	9	7.2	ns
prot1379	193	6	5	10	12	1	6	20	6	ns
prot1380	393	8	8	6	7.2	7	3	3.6	8.4	ns
prot1381	232	1	6	9	6	1	4	21	3	ns
prot1382	201	4	4	5.4	1.8	7	1	7.2	9	ns
prot1383	105	3	2	14	10	3	12	6	8	sig
prot1384	173	5	4	2.4	6	5	1	2.4	1.2	ns
prot1385	182	5	3	6	15	4	2	9	6	ns
prot1386	199	4	4	12.6	9	3	3	9	5.4	ns
prot1387	191	2	4	2	10	8	9	8	8	sig
prot1388	274	4	1	7.2	8.4	5	4	1.2	1.2	ns
prot1389	135	1	4	15	15	0	3	6	3	ns
prot1390	169	5	1	9	5.4	3	8	7.2	7.2	ns
prot1391	688	6	3	6	18	8	4	24	6	sig
prot1392	152	3	5	4.8	2.4	1	1	1.2	2.4	ns
prot1393	528	4	2	6	15	5	3	9	9	ns
prot1394	157	1	4	0	1.8	2	3	3.6	3.6	ns
prot1395	126	1	3	4	2	2	1	8	8	ns
prot1396	80	2	5	6	3.6	6	3	1.2	6	ns
prot1397	122	6	2	3	9	2	7	12	21	sig
prot1398	232	6	0	9	3.6	1	6	3.6	3.6	ns
prot1399	171	3	6	2	2	5	3	6	4	ns
prot1400	70	3	2	3.6	1.2	4	2	1.2	4.8	ns
prot1401	130	1	3	6	6	8	8	9	9	ns
prot1402	103	0	1	1.8	0	2	4	3.6	18	sig
prot1403	547	3	3	0	0	3	1	0	4	ns
prot1404	250	1	1	1.2	1.2	2	3	1.2	4.8	ns
prot1405	497	3	4	6	12	2	4	6	6	sig
prot1406	312	4	1	3.6	3.6	1	3	3.6	3.6	ns
prot1407	152	2	2	6	2	4	4	2	8	sig
prot1408	535	0	1	2.4	1.2	5	2	1.2	2.4	sig
prot1409	87	2	2	6	6	3	1	6	3	ns
prot1410	232	4	2	7.2	1.8	2	5	5.4	1.8	ns
prot1411	232	1	0	4	2	3	3	4	2	ns
prot1412	843	0	3	2.4	3.6	3	0	2.4	0	ns
prot1413	555	2	2	6	3	2	2	0	9	ns
prot1414	173	4	1	3.6	5.4	2	2	1.8	1.8	ns
prot1415	194	1	2	2	6	1	0	2	6	ns
prot1416	180	1	1	3.6	1.2	6	3	10.8	7.2	sig
prot1417	199	3	2	9	9	6	1	3	9	ns
prot1418	287	2	1	0	3.6	2	2	5.4	3.6	ns
prot1419	999	2	1	2	8	2	1	2	2	ns
prot1420	220	3	0	3.6	2.4	0	0	1.2	3.6	ns
prot1421	648	2	2	3	3	1	3	9	0	ns
prot1422	164	0	0	1.8	5.4	3	6	16.2	37.8	sig
prot1423	181	1	4	4	2	0	1	2	0	ns
prot1424	285	9	6	7.2	9.6	5	8	8.4	6	ns
prot1425	172	3	4	6	9	4	10	12	6	sig
prot1426	103	8	6	10.8	7.2	3	4	9	12.6	ns
prot1427	430	5	6	2	2	6	5	12	8	sig
prot1428	130	2	5	10.8	6	16	14	7.2	7.2	sig
prot1429	123	11	0	6	18	4	0	12	6	ns
prot1430	304	2	1	7.2	7.2	1	2	10.8	5.4	ns
prot1431	164	2	2	6	0	4	3	6	10	ns
prot1432	75	2	3	4.8	4.8	1	5	3.6	3.6	ns
prot1433	173	1	4	6	6	9	3	54	36	sig
prot1434	176	3	0	1.8	0	2	3	3.6	5.4	ns
prot1435	191	1	2	6	4	3	1	6	10	ns
prot1436	138	2	1	1.2	0	3	4	4.8	3.6	ns
prot1437	148	0	2	9	3	1	4	6	15	ns
prot1438	101	5	2	3.6	9	6	1	5.4	5.4	ns
prot1439	157	1	1	4	2	1	3	8	4	ns
prot1440	488	4	6	4.8	2.4	6	1	1.2	6	sig
prot1441	133	1	0	9	3	3	0	3	9	ns
prot1442	229	5	2	3.6	12.6	3	5	0	3.6	ns
prot1443	89	1	2	6	10	3	3	12	6	ns
prot1444	317	2	1	0	3.6	3	2	1.2	2.4	ns
prot1445	88	2	1	6	18	5	3	9	0	ns
prot1446	180	2	1	1.8	5.4	2	0	0	3.6	ns
prot1447	207	3	1	10	10	1	1	6	4	ns
prot1448	235	3	3	4.8	4.8	1	3	3.6	2.4	ns
prot1449	86	1	3	6	12	1	3	0	6	ns
prot1450	115	2	2	1.8	1.8	2	6	7.2	3.6	ns
prot1451	127	3	6	12	2	2	3	18	4	ns
prot1452	229	3	5	2.4	1.2	2	0	1.2	3.6	ns
prot1453	247	1	2	3	12	2	2	15	6	ns
prot1454	573	1	1	7.2	3.6	1	4	5.4	5.4	ns
prot1455	176	6	3	6	0	4	1	2	6	ns
prot1456	169	1	2	6	2.4	2	1	2.4	0	ns
prot1457	81	3	2	3	3	6	2	9	24	sig
prot1458	89	1	1	3.6	0	1	0	3.6	3.6	ns
prot1459	178	5	3	8	4	2	6	6	8	ns
prot1460	151	3	1	2.4	4.8	2	0	1.2	2.4	ns
prot1461	146	0	1	3	6	5	1	12	3	ns
prot1462	217	5	1	0	1.8	0	2	3.6	3.6	ns
prot1463	159	3	4	4	8	2	1	4	4	ns
prot1464	237	4	2	3.6	0	1	1	0	3.6	ns
prot1465	587	0	0	0	9	0	2	6	3	ns
prot1466	128	1	0	0	1.8	0	1	0	1.8	ns
prot1467	425	1	3	4	8	4	0	2	2	ns
prot1468	256	2	1	2.4	3.6	9	3	10.8	3.6	sig
prot1469	136	2	1	6	0	2	12	6	12	sig
prot1470	76	1	0	1.8	1.8	1	2	1.8	7.2	sig
prot1471	175	1	0	2	4	2	2	2	2	ns
prot1472	231	6	4	4.8	1.2	2	1	1.2	2.4	sig
prot1473	337	3	1	0	0	3	2	0	0	ns
prot1474	239	0	1	0	0	0	2	1.8	1.8	ns
prot1475	456	2	3	0	4	2	1	6	0	ns
prot1476	126	3	1	1.2	2.4	1	0	4.8	2.4	ns
prot1477	488	0	1	9	3	2	0	9	3	ns
prot1478	127	1	3	3.6	3.6	0	1	3.6	3.6	ns
prot1479	191	5	0	8	2	6	5	4	4	ns
prot1480	114	5	6	2.4	3.6	9	3	8.4	7.2	ns
prot1481	62	0	4	15	6	5	1	15	6	ns
prot1482	350	10	2	1.8	3.6	2	4	10.8	9	sig
prot1483	108	4	5	16	4	3	2	10	14	ns
prot1484	321	3	0	4.8	2.4	4	2	4.8	3.6	ns
prot1485	308	2	2	6	3	1	1	15	0	ns
prot1486	59	0	5	1.8	3.6	4	10	3.6	18	sig
prot1487	218	3	2	8	4	3	0	4	10	ns
prot1488	106	0	4	1.2	4.8	1	1	1.2	1.2	ns
prot1489	154	0	5	6	0	2	2	12	3	ns
prot1490	166	0	1	5.4	1.8	0	2	7.2	1.8	ns
prot1491	515	5	4	0	4	1	3	2	2	ns
prot1492	183	5	5	3.6	1.2	4	1	6	2.4	ns
prot1493	162	3	2	3	3	6	6	18	18	sig
prot1494	140	6	0	5.4	5.4	5	1	5.4	3.6	ns
prot1495	169	1	2	8	4	1	2	2	0	ns
prot1496	242	3	1	0	3.6	2	4	3.6	3.6	ns
prot1497	292	3	1	15	12	2	7	3	9	ns
prot1498	197	2	4	3.6	0	0	4	3.6	0	ns
prot1499	856	1	2	4	6	6	2	4	4	sig
prot1500	127	1	4	6	4.8	5	0	0	4.8	ns
prot1501	72	0	3	6	9	3	12	9	18	sig
prot1502	148	1	2	1.8	3.6	6	3	5.4	10.8	sig
prot1503	53	2	2	2	2	4	2	4	2	ns
prot1504	98	1	3	0	4.8	3	4	1.2	1.2	ns
prot1505	405	1	1	9	3	2	2	9	3	ns
prot1506	104	2	0	1.8	1.8	2	7	3.6	7.2	sig
prot1507	176	3	1	0	6	11	4	4	14	sig
prot1508	125	0	1	3.6	1.2	1	1	0	3.6	ns
prot1509	160	4	0	3	12	1	3	0	0	ns
prot1510	316	0	0	0	3.6	1	2	3.6	5.4	ns
prot1511	978	3	3	2	4	1	3	4	0	ns
prot1512	234	0	1	0	3.6	2	0	6	2.4	ns
prot1513	431	1	3	3	6	0	1	0	12	ns
prot1514	2591	3	2	5.4	5.4	3	3	5.4	7.2	ns
prot1515	712	4	7	4	6	5	9	8	8	ns
prot1516	1852	4	3	2.4	3.6	1	1	9.6	2.4	ns
prot1517	2086	5	2	12	15	6	3	12	36	ns
prot1518	1064	1	2	5.4	10.8	4	1	9	7.2	ns
prot1519	609	8	6	18	10	10	6	22	12	ns
prot1520	645	2	4	0	1.2	2	4	7.2	9.6	sig
prot1521	969	4	4	9	9	6	0	12	3	ns
prot1522	857	3	1	1.8	0	0	2	1.8	7.2	ns
prot1523	488	1	1	4	2	2	7	4	10	sig
prot1524	2821	2	2	1.2	3.6	3	2	1.2	1.2	ns
prot1525	512	1	6	6	12	6	3	18	18	sig
prot1526	876	3	2	3.6	5.4	1	3	1.8	1.8	ns
prot1527	543	1	5	4	8	5	1	4	10	ns
prot1528	809	3	2	2.4	3.6	4	5	9.6	2.4	sig
prot1529	1674	0	2	6	6	6	8	12	12	sig
prot1530	1191	0	2	3.6	3.6	1	1	3.6	0	ns
prot1531	208	4	5	2	4	1	2	4	2	ns
prot1532	437	2	6	1.2	2.4	1	3	6	2.4	ns
prot1533	510	4	3	6	9	3	3	3	3	ns
prot1534	695	2	2	7.2	9	7	3	3.6	10.8	ns
prot1535	227	2	4	4	2	0	3	4	2	ns
prot1536	700	2	1	0	6	4	4	2.4	2.4	ns
prot1537	218	7	2	9	15	2	1	6	3	ns
prot1538	423	4	1	5.4	1.8	9	8	3.6	7.2	sig
prot1539	873	3	3	8	8	2	1	0	2	ns
prot1540	1426	2	1	6	4.8	4	2	1.2	1.2	ns
prot1541	520	0	2	3	6	5	2	12	12	sig
prot1542	290	17	12	12.6	18	7	7	23.4	19.8	ns
prot1543	296	1	1	12	6	4	7	4	10	ns
prot1544	309	3	7	3.6	2.4	4	3	4.8	4.8	ns
prot1545	502	0	2	6	12	5	0	18	9	ns
prot1546	204	2	0	1.8	1.8	5	2	0	1.8	ns
prot1547	437	2	4	6	8	1	4	4	6	ns
prot1548	314	1	1	3.6	0	3	2	2.4	2.4	sig
prot1549	402	0	5	0	9	2	5	9	9	ns
prot1550	188	1	4	0	0	3	2	5.4	5.4	ns
prot1551	434	1	0	10	0	4	2	8	12	sig
prot1552	325	0	4	2.4	1.2	8	2	4.8	2.4	sig
prot1553	607	1	1	3	6	2	1	3	12	ns
prot1554	739	4	5	5.4	3.6	0	3	3.6	3.6	ns
prot1555	235	1	3	2	0	2	1	2	0	ns
prot1556	982	0	1	3.6	4.8	1	3	0	0	ns
prot1557	392	2	3	3	9	4	2	6	0	ns
prot1558	543	1	1	0	0	4	2	1.8	1.8	ns
prot1559	462	2	0	0	0	2	6	4	4	sig
prot1560	348	1	0	3.6	1.2	1	1	0	3.6	ns
prot1561	463	2	2	0	6	1	2	9	0	ns
prot1562	173	3	2	1.8	7.2	2	2	9	7.2	sig
prot1563	274	2	2	10	8	5	3	4	2	ns
prot1564	251	6	9	3.6	4.8	2	4	2.4	3.6	ns
prot1565	231	3	2	12	9	2	4	15	12	ns
prot1566	394	3	3	7.2	7.2	2	6	9	5.4	ns
prot1567	240	3	3	4	8	6	10	6	8	sig
prot1568	441	2	4	2.4	2.4	1	3	3.6	0	ns
prot1569	200	2	2	3	6	4	2	21	6	sig
prot1570	371	3	5	0	5.4	0	0	3.6	5.4	ns
prot1571	313	2	2	2	8	3	2	4	18	sig
prot1572	730	3	1	4.8	1.2	3	6	3.6	4.8	sig
prot1573	329	0	2	3	18	2	4	9	3	ns
prot1574	627	2	2	1.8	0	10	2	14.4	7.2	sig
prot1575	250	4	2	4	2	3	0	4	10	ns
prot1576	144	4	2	0	4.8	6	2	4.8	7.2	sig
prot1577	472	2	1	6	0	1	1	3	12	sig
prot1578	421	1	0	5.4	3.6	4	4	1.8	3.6	sig
prot1579	250	2	2	6	6	1	1	2	6	ns
prot1580	266	0	2	1.2	2.4	2	8	2.4	4.8	sig
prot1581	861	2	0	3	6	3	4	0	3	ns
prot1582	1312	0	5	1.8	3.6	4	6	7.2	3.6	sig
prot1583	493	4	1	0	4	1	5	6	6	ns
prot1584	1082	1	2	1.2	2.4	2	2	2.4	2.4	sig
prot1585	648	0	1	9	0	1	1	0	0	ns
prot1586	276	2	2	3.6	1.8	3	4	1.8	3.6	ns
prot1587	518	3	2	2	0	2	2	8	6	ns
prot1588	640	2	1	2.4	2.4	4	0	1.2	0	ns
prot1589	722	10	1	15	15	2	1	12	15	ns
prot1590	147	3	0	1.8	3.6	2	3	3.6	7.2	ns
prot1591	193	4	2	6	10	9	1	10	6	ns
prot1592	194	4	2	1.2	0	4	2	2.4	2.4	ns
prot1593	365	4	2	6	3	6	2	24	18	sig
prot1594	290	4	4	5.4	5.4	1	2	3.6	7.2	sig
prot1595	636	3	5	2	2	1	6	4	2	ns
prot1596	1160	3	3	0	2.4	1	4	4.8	1.2	sig
prot1597	641	0	2	12	3	2	1	6	9	ns
prot1598	175	1	2	3.6	0	6	6	3.6	3.6	sig
prot1599	318	2	0	6	2	2	2	4	2	ns
prot1600	424	0	1	2.4	2.4	2	3	3.6	1.2	ns
prot1601	348	1	4	15	9	4	3	12	12	ns
prot1602	227	1	0	3.6	5.4	2	5	3.6	9	sig
prot1603	427	3	2	2	0	4	2	4	4	ns
prot1604	268	0	1	0	2.4	1	1	1.2	1.2	ns
prot1605	357	1	2	3	9	4	2	12	6	sig
prot1606	174	1	3	0	0	3	0	5.4	5.4	ns
prot1607	233	1	0	6	6	1	4	6	2	ns
prot1608	217	0	3	0	0	2	2	0	0	ns
prot1609	980	1	2	0	3	3	1	6	0	ns
prot1610	263	4	3	0	1.8	1	2	1.8	0	ns
prot1611	169	1	1	0	2	1	1	2	0	ns
prot1612	178	2	2	2.4	0	3	3	3.6	3.6	sig
prot1613	355	1	0	0	3	4	1	0	3	ns
prot1614	604	1	3	0	5.4	2	0	1.8	1.8	ns
prot1615	149	1	0	4	2	1	2	8	0	ns
prot1616	594	0	3	2.4	3.6	1	0	0	0	ns
prot1617	257	0	2	9	3	2	0	3	3	ns
prot1618	421	2	1	1.8	1.8	1	0	1.8	9	ns
prot1619	712	0	2	4	4	0	1	2	0	ns
prot1620	423	1	0	1.2	0	2	0	0	1.2	ns
prot1621	488	2	1	3	3	1	1	3	6	sig
prot1622	1872	1	0	5.4	1.8	2	0	0	1.8	ns
prot1623	153	3	5	6	6	7	4	16	16	ns
prot1624	275	4	5	6	3.6	3	6	8.4	6	ns
prot1625	463	5	1	12	3	0	3	15	9	ns
prot1626	103	3	2	5.4	0	2	3	7.2	5.4	ns
prot1627	287	1	3	6	0	1	2	2	4	sig
prot1628	282	6	3	1.2	1.2	0	0	1.2	3.6	ns
prot1629	200	2	2	9	9	2	7	12	15	sig
prot1630	149	0	5	9	3.6	3	2	5.4	1.8	ns
prot1631	149	1	2	4	12	2	1	6	6	ns
prot1632	132	1	2	1.2	4.8	2	3	0	0	ns
prot1633	118	5	2	12	6	2	4	24	24	sig
prot1634	191	4	6	5.4	7.2	4	4	14.4	5.4	sig
prot1635	189	1	3	8	2	3	3	4	2	ns
prot1636	273	2	2	2.4	3.6	2	2	1.2	3.6	ns
prot1637	327	2	2	9	9	0	2	3	9	ns
prot1638	148	1	0	1.8	3.6	0	2	3.6	3.6	ns
prot1639	206	3	0	8	4	2	4	2	0	ns
prot1640	108	3	2	2.4	0	5	5	4.8	8.4	sig
prot1641	267	2	3	9	18	4	1	0	12	ns
prot1642	204	2	2	1.8	7.2	0	2	7.2	1.8	ns
prot1643	223	0	2	2	0	2	2	18	6	sig
prot1644	298	1	3	2.4	1.2	0	2	3.6	0	ns
prot1645	194	3	4	9	6	2	3	6	9	ns
prot1646	77	2	1	1.8	7.2	2	2	0	1.8	ns
prot1647	166	3	1	6	2	3	12	6	18	sig
prot1648	418	1	3	6	2.4	6	3	18	10.8	sig
prot1649	418	0	1	3	0	4	4	12	6	sig
prot1650	127	1	2	3.6	3.6	1	1	1.8	5.4	ns
prot1651	279	0	1	2	2	2	0	2	4	ns
prot1652	181	0	4	2.4	2.4	1	2	1.2	8.4	ns
prot1653	129	0	1	9	3	2	1	3	3	sig
prot1654	161	2	3	1.8	0	0	5	0	3.6	ns
prot1655	126	1	3	6	6	1	1	10	10	ns
prot1656	326	2	1	2.4	1.2	6	2	2.4	4.8	ns
prot1657	207	1	1	9	3	2	2	12	12	sig
prot1658	191	0	1	7.2	1.8	2	6	1.8	5.4	ns
prot1659	238	3	0	2	4	1	2	0	2	ns
prot1660	210	1	2	2.4	1.2	2	6	1.2	0	ns
prot1661	331	2	3	3	6	0	1	3	3	ns
prot1662	574	2	1	3.6	0	4	0	9	3.6	ns
prot1663	455	1	0	8	6	2	1	2	2	ns
prot1664	553	0	0	2.4	0	2	0	1.2	1.2	ns
prot1665	522	1	1	9	0	2	1	6	3	ns
prot1666	325	0	2	3.6	3.6	1	0	10.8	7.2	ns
prot1667	208	1	0	2	2	1	2	8	0	ns
prot1668	232	4	2	1.2	1.2	4	0	1.2	1.2	ns
prot1669	219	1	1	0	6	0	2	15	3	ns
prot1670	409	0	5	3.6	0	1	1	0	3.6	ns
prot1671	233	0	4	2	8	3	1	8	6	ns
prot1672	772	3	2	0	0	1	1	1.2	3.6	ns
prot1673	360	1	3	9	6	0	3	6	3	ns
prot1674	439	0	1	5.4	3.6	4	2	1.8	0	ns
prot1675	442	0	2	6	6	1	0	2	0	ns
prot1676	138	1	2	1.2	3.6	0	1	3.6	0	ns
prot1677	106	0	0	6	0	2	2	12	0	ns
prot1678	370	2	0	7.2	3.6	3	1	3.6	3.6	ns
prot1679	629	0	2	2	4	0	0	2	0	ns
prot1680	187	0	1	3.6	1.2	4	4	4.8	4.8	sig
prot1681	596	2	0	0	3	1	1	0	3	ns
prot1682	255	0	0	3.6	0	4	2	3.6	3.6	sig
prot1683	92	5	6	6	8	7	9	16	12	ns
prot1684	171	2	6	4.8	3.6	1	4	4.8	9.6	ns
prot1685	165	5	2	18	12	5	4	12	12	ns
prot1686	148	6	2	5.4	7.2	12	12	10.8	37.8	sig
prot1687	229	3	4	6	6	4	3	4	4	ns
prot1688	123	3	4	3.6	7.2	3	0	1.2	4.8	ns
prot1689	77	4	2	0	12	2	2	3	6	ns
prot1690	465	0	3	5.4	5.4	5	4	3.6	9	ns
prot1691	279	1	1	6	2	5	2	4	4	sig
prot1692	278	5	0	4.8	1.2	3	5	3.6	3.6	ns
prot1693	119	1	3	6	6	1	4	6	6	sig
prot1694	148	2	1	1.8	1.8	4	2	3.6	3.6	ns
prot1695	72	2	1	4	6	2	3	2	6	ns
prot1696	353	1	3	0	3.6	2	5	3.6	1.2	ns
prot1697	196	3	2	3	0	4	2	0	3	ns
prot1698	174	0	1	1.8	3.6	3	2	1.8	3.6	ns
prot1699	126	1	1	0	2	2	2	2	0	ns
prot1700	235	2	1	7.2	1.2	2	2	4.8	7.2	sig
prot1701	235	1	3	3	15	1	0	9	9	ns
prot1702	110	2	2	3.6	3.6	2	2	0	5.4	ns
prot1703	188	1	0	4	2	2	1	0	8	ns
prot1704	225	1	0	1.2	3.6	4	2	8.4	2.4	sig
prot1705	138	0	4	3	6	1	2	9	6	ns
prot1706	174	1	1	3.6	1.8	4	2	3.6	10.8	sig
prot1707	672	3	0	0	6	3	2	4	4	sig
prot1708	84	0	0	2.4	1.2	1	1	1.2	2.4	ns
prot1709	107	0	0	9	0	1	0	0	9	ns
prot1710	146	2	0	1.8	5.4	2	2	5.4	3.6	sig
prot1711	183	3	2	6	6	8	4	8	4	sig
prot1712	555	2	2	2.4	1.2	2	2	7.2	2.4	sig
prot1713	467	0	1	0	12	2	0	3	3	ns
prot1714	265	1	0	1.8	7.2	3	2	0	0	ns
prot1715	598	2	2	2	2	3	2	4	4	ns
prot1716	317	1	1	2.4	0	1	1	6	1.2	ns
prot1717	196	2	3	3	9	0	1	0	6	ns
prot1718	267	1	1	1.8	1.8	3	1	3.6	1.8	ns
prot1719	612	2	2	6	2	0	2	8	8	ns
prot1720	62	1	4	1.2	3.6	1	4	2.4	1.2	ns
prot1721	77	1	1	6	3	1	6	9	6	ns
prot1722	68	0	0	1.8	3.6	2	0	0	1.8	ns
prot1723	632	1	1	4	6	1	2	6	6	ns
prot1724	230	1	0	0	4.8	2	1	0	2.4	ns
prot1725	133	1	0	0	6	3	2	0	3	ns
prot1726	334	1	2	0	0	2	0	1.8	3.6	ns
prot1727	311	0	4	4	0	1	1	2	0	ns
prot1728	563	1	0	1.2	1.2	1	0	2.4	1.2	ns
prot1729	327	1	1	6	3	3	3	9	9	sig
prot1730	144	2	2	0	3.6	2	1	9	1.8	ns
prot1731	668	1	2	6	6	1	1	4	2	ns
prot1732	85	0	0	1.2	4.8	2	4	2.4	6	sig
prot1733	102	0	0	3	3	3	1	9	9	ns
prot1734	508	1	4	5.4	0	1	1	1.8	0	ns
prot1735	226	2	1	0	8	0	0	2	2	ns
prot1736	676	0	0	0	1.2	2	1	0	0	ns
prot1737	539	1	1	3	3	1	0	6	0	ns
prot1738	295	0	0	0	1.8	0	0	0	3.6	ns
prot1739	224	0	1	0	2	0	1	0	0	ns
prot1740	2292	1	0	2.4	0	0	0	0	1.2	ns
prot1741	170	5	6	6	9	2	6	27	3	ns
prot1742	134	5	1	7.2	7.2	0	1	3.6	3.6	ns
prot1743	255	2	1	4	0	2	4	4	4	sig
prot1744	304	6	5	2.4	0	6	1	2.4	6	ns
prot1745	237	2	4	3	6	4	1	6	15	ns
prot1746	105	1	1	5.4	5.4	3	1	0	5.4	ns
prot1747	69	1	1	6	6	1	2	6	6	ns
prot1748	247	3	3	2.4	1.2	6	2	0	7.2	ns
prot1749	99	1	2	12	9	3	2	0	6	ns
prot1750	116	3	2	1.8	3.6	1	0	1.8	1.8	ns
prot1751	152	1	5	0	0	1	0	0	2	ns
prot1752	225	0	1	2.4	1.2	2	1	0	2.4	ns
prot1753	147	1	4	6	9	1	1	12	3	ns
prot1754	125	2	1	5.4	0	2	3	3.6	5.4	ns
prot1755	90	1	0	2	2	0	3	2	4	ns
prot1756	237	7	2	2.4	2.4	2	0	1.2	1.2	ns
prot1757	66	3	0	6	9	2	3	12	3	ns
prot1758	264	1	1	0	0	4	0	9	0	ns
prot1759	137	1	1	4	8	0	4	0	2	ns
prot1760	511	1	1	0	2.4	4	4	6	2.4	sig
prot1761	141	0	0	9	0	2	2	12	12	sig
prot1762	280	0	1	3.6	3.6	3	2	3.6	3.6	ns
prot1763	302	1	2	0	2	1	0	6	4	ns
prot1764	74	1	1	2.4	1.2	1	1	1.2	2.4	ns
prot1765	171	3	2	0	3	1	1	6	3	sig
prot1766	95	2	6	0	5.4	1	3	5.4	3.6	ns
prot1767	367	1	0	0	2	2	3	6	4	sig
prot1768	144	0	0	0	3.6	2	2	2.4	2.4	ns
prot1769	664	0	0	0	3	0	2	3	3	ns
prot1770	179	2	0	3.6	0	1	1	1.8	0	ns
prot1771	114	3	2	0	2	1	0	0	0	ns
prot1772	161	2	1	0	0	3	4	2.4	3.6	sig
prot1773	205	1	1	9	0	3	3	9	6	sig
prot1774	305	1	0	1.8	3.6	1	2	5.4	0	ns
prot1775	416	0	0	0	4	6	2	4	4	sig
prot1776	397	0	0	0	1.2	0	0	1.2	0	ns
prot1777	224	0	1	3	3	2	1	3	6	sig
prot1778	314	3	1	0	0	3	3	1.8	1.8	ns
prot1779	174	1	1	6	8	0	0	0	0	ns
prot1780	416	1	0	2.4	1.2	3	2	1.2	1.2	ns
prot1781	131	0	0	6	3	0	1	0	6	ns
prot1782	107	3	3	1.8	3.6	1	2	1.8	3.6	sig
prot1783	163	1	0	0	0	1	0	0	2	ns
prot1784	564	2	2	2.4	0	2	1	1.2	1.2	ns
prot1785	208	0	3	0	0	2	3	6	9	ns
prot1786	135	1	1	0	1.8	1	1	1.8	1.8	ns
prot1787	3394	2	5	4	4	0	2	4	6	ns
prot1788	1957	2	2	0	2.4	3	1	1.2	2.4	ns
prot1789	1088	2	1	3	9	3	2	9	9	ns
prot1790	424	1	5	7.2	1.8	2	1	3.6	7.2	ns
prot1791	1035	1	1	4	6	1	0	4	0	ns
prot1792	926	1	0	6	2.4	0	5	1.2	1.2	ns
prot1793	1669	1	1	3	0	0	0	3	6	ns
prot1794	201	2	5	3.6	3.6	2	7	3.6	5.4	ns
prot1795	539	2	1	6	0	2	2	4	6	ns
prot1796	638	0	1	0	2.4	0	0	0	0	ns
prot1797	225	4	10	21	9	5	4	9	6	ns
prot1798	319	1	2	7.2	1.8	3	1	1.8	5.4	ns
prot1799	520	1	0	4	2	2	2	8	8	ns
prot1800	785	2	3	2.4	10.8	2	0	2.4	2.4	ns
prot1801	629	2	2	9	6	3	2	6	9	ns
prot1802	341	3	1	1.8	1.8	1	1	1.8	1.8	sig
prot1803	412	1	2	4	2	1	1	4	0	ns
prot1804	308	0	2	1.2	1.2	0	1	1.2	0	ns
prot1805	743	1	0	0	3	1	1	0	3	ns
prot1806	470	2	0	1.8	3.6	4	4	3.6	3.6	sig
prot1807	1140	2	1	2	0	2	4	8	4	sig
prot1808	1466	3	1	1.2	0	0	0	1.2	0	ns
prot1809	254	0	1	9	6	3	2	9	3	ns
prot1810	257	2	2	1.8	0	5	1	1.8	3.6	ns
prot1811	375	2	0	2	0	0	1	2	4	ns
prot1812	1882	4	0	1.2	1.2	1	1	4.8	1.2	ns
prot1813	1300	2	2	3	0	1	0	6	3	ns
prot1814	444	3	1	1.8	3.6	1	2	1.8	7.2	ns
prot1815	832	2	2	4	6	2	3	6	6	sig
prot1816	582	5	3	1.2	2.4	1	0	0	1.2	ns
prot1817	280	1	1	0	0	1	1	6	0	ns
prot1818	1244	1	0	0	3.6	0	0	1.8	1.8	ns
prot1819	276	3	1	4	0	2	2	2	4	ns
prot1820	623	1	1	1.2	2.4	1	1	2.4	1.2	ns
prot1821	450	0	2	0	3	2	1	0	9	ns
prot1822	247	1	2	3.6	7.2	2	2	7.2	7.2	sig
prot1823	387	0	4	8	0	0	1	0	4	ns
prot1824	662	2	0	1.2	1.2	3	0	1.2	1.2	ns
prot1825	743	1	0	0	0	0	0	0	0	ns
prot1826	874	0	1	1.8	0	0	1	1.8	3.6	ns
prot1827	1301	1	0	2	4	4	1	0	2	ns
prot1828	274	1	3	1.2	3.6	2	3	4.8	0	ns
prot1829	551	2	4	3	9	3	3	6	3	ns
prot1830	447	4	3	0	3.6	0	0	1.8	3.6	ns
prot1831	154	1	4	4	6	1	6	8	0	ns
prot1832	210	0	4	1.2	0	3	1	2.4	2.4	ns
prot1833	290	1	0	3	6	1	0	3	9	ns
prot1834	220	4	3	3.6	1.8	3	4	1.8	7.2	ns
prot1835	184	2	5	12	2	1	1	0	6	ns
prot1836	168	2	2	4.8	1.2	3	4	0	3.6	ns
prot1837	102	2	0	6	9	2	2	0	9	ns
prot1838	327	0	2	3.6	7.2	4	1	5.4	1.8	ns
prot1839	962	1	1	2	2	1	4	0	0	ns
prot1840	556	0	1	1.2	2.4	1	1	1.2	2.4	ns
prot1841	374	1	1	9	0	0	5	0	3	ns
prot1842	728	2	1	1.8	0	2	3	3.6	3.6	ns
prot1843	243	2	1	6	0	1	4	6	0	ns
prot1844	127	1	0	2.4	1.2	0	0	3.6	1.2	ns
prot1845	519	1	0	3	0	5	2	15	3	sig
prot1846	492	4	2	1.8	5.4	0	1	5.4	1.8	ns
prot1847	233	3	2	2	8	3	3	0	2	ns
prot1848	287	0	1	0	0	1	0	0	3.6	ns
prot1849	337	0	2	0	3	1	2	6	0	ns
prot1850	404	1	0	5.4	3.6	0	1	3.6	1.8	ns
prot1851	3175	2	0	2	2	1	1	0	0	ns
prot1852	243	1	2	1.2	0	2	2	2.4	2.4	sig
prot1853	275	0	3	3	0	1	1	0	3	ns
prot1854	648	2	5	5.4	0	2	2	3.6	3.6	sig
prot1855	172	2	2	2	6	2	3	4	8	sig
prot1856	283	2	0	2.4	1.2	2	2	1.2	2.4	ns
prot1857	159	4	3	0	3	4	2	9	3	ns
prot1858	372	2	1	1.8	1.8	10	4	7.2	3.6	sig
prot1859	174	1	1	2	4	4	2	12	10	sig
prot1860	182	0	0	0	2.4	2	2	8.4	2.4	sig
prot1861	251	2	4	3	3	1	3	6	0	ns
prot1862	1009	4	1	3.6	1.8	3	2	3.6	5.4	sig
prot1863	233	1	2	0	0	0	0	4	2	ns
prot1864	158	5	2	2.4	6	1	1	7.2	1.2	ns
prot1865	200	3	1	6	3	1	1	3	6	ns
prot1866	292	0	6	5.4	7.2	2	2	7.2	3.6	sig
prot1867	399	1	2	4	6	1	0	0	2	ns
prot1868	229	1	0	1.2	1.2	0	2	3.6	0	ns
prot1869	228	1	3	0	9	1	1	0	9	ns
prot1870	445	1	3	3.6	1.8	3	1	3.6	5.4	ns
prot1871	334	2	0	2	4	0	0	2	4	ns
prot1872	848	2	1	1.2	2.4	6	3	10.8	7.2	sig
prot1873	151	2	1	0	3	0	0	3	3	ns
prot1874	1410	2	1	3.6	3.6	0	0	1.8	0	ns
prot1875	164	4	0	4	0	2	1	0	2	ns
prot1876	114	2	3	2.4	0	1	1	3.6	2.4	ns
prot1877	262	1	2	0	6	1	2	0	3	ns
prot1878	174	4	1	1.8	5.4	1	2	1.8	1.8	ns
prot1879	987	3	2	2	4	0	0	4	6	ns
prot1880	170	1	1	3.6	2.4	2	2	2.4	2.4	sig
prot1881	399	3	3	3	12	1	0	6	3	ns
prot1882	504	0	0	0	3.6	2	0	0	5.4	ns
prot1883	359	1	2	0	4	0	3	2	4	ns
prot1884	85	0	0	1.2	1.2	2	2	1.2	1.2	ns
prot1885	186	1	2	3	3	1	4	3	9	ns
prot1886	231	0	2	0	3.6	1	3	0	1.8	ns
prot1887	161	1	0	2	4	4	2	8	18	sig
prot1888	296	0	3	0	1.2	2	2	3.6	2.4	sig
prot1889	362	4	2	6	3	1	2	3	9	ns
prot1890	492	0	0	1.8	3.6	2	1	0	0	ns
prot1891	240	2	1	0	2	0	0	4	0	ns
prot1892	587	0	1	0	2.4	1	2	1.2	2.4	ns
prot1893	523	1	1	6	0	0	1	0	0	ns
prot1894	979	1	0	0	5.4	1	2	0	0	ns
prot1895	2381	1	0	2	4	1	0	0	6	ns
prot1896	246	0	1	0	1.2	3	1	0	0	ns
prot1897	309	1	1	0	3	2	0	12	0	ns
prot1898	214	2	2	0	1.8	2	3	3.6	1.8	ns
prot1899	659	0	3	0	2	1	1	2	4	ns
prot1900	185	0	1	3.6	1.2	2	2	0	2.4	ns
prot1901	201	1	1	6	0	0	2	0	0	ns
prot1902	464	2	0	1.8	3.6	2	1	3.6	0	ns
prot1903	298	4	1	6	2	0	2	4	2	ns
prot1904	502	0	1	0	0	2	0	1.2	0	ns
prot1905	295	0	1	0	9	2	4	6	6	sig
prot1906	1921	0	1	1.8	0	1	0	0	1.8	ns
prot1907	900	4	0	4	0	4	1	0	0	ns
prot1908	1567	0	0	2.4	0	1	1	0	0	ns
prot1909	659	2	0	3	0	1	1	0	0	ns
prot1910	909	0	0	3.6	0	0	2	1.8	0	ns
prot1911	193	3	0	0	4	1	0	0	4	ns
prot1912	431	1	1	0	0	1	1	0	1.2	ns
prot1913	118	3	0	3	0	0	1	0	0	ns
prot1914	229	4	5	5.4	14.4	4	4	3.6	5.4	sig
prot1915	232	1	1	2	4	3	6	30	6	sig
prot1916	267	0	1	0	0	1	1	1.2	1.2	ns
prot1917	266	2	1	0	6	1	0	6	0	ns
prot1918	183	0	4	3.6	0	3	0	3.6	0	ns
prot1919	909	0	2	0	2	2	2	6	12	ns
prot1920	219	1	2	1.2	1.2	4	1	1.2	2.4	sig
prot1921	141	3	0	12	6	1	7	3	3	ns
prot1922	154	2	4	3.6	5.4	2	2	7.2	1.8	ns
prot1923	243	0	1	0	6	1	2	4	4	ns
prot1924	135	2	1	1.2	0	4	1	1.2	4.8	sig
prot1925	315	2	1	6	6	0	0	12	12	ns
prot1926	517	0	1	0	5.4	5	2	7.2	3.6	sig
prot1927	127	1	0	2	0	2	0	2	2	ns
prot1928	439	1	2	1.2	2.4	0	1	0	4.8	ns
prot1929	398	0	0	0	3	1	2	3	3	ns
prot1930	462	0	1	9	0	0	0	3.6	3.6	ns
prot1931	202	2	2	2	2	3	1	0	2	ns
prot1932	114	2	3	2.4	1.2	0	1	0	0	ns
prot1933	137	0	3	6	0	0	1	6	6	ns
prot1934	124	1	0	0	1.8	2	1	5.4	0	ns
prot1935	641	1	0	2	0	2	1	6	0	ns
prot1936	415	1	1	4.8	3.6	2	2	1.2	4.8	ns
prot1937	448	0	0	3	0	3	0	6	6	ns
prot1938	572	3	1	0	0	2	6	3.6	3.6	sig
prot1939	819	2	1	4	2	1	1	0	2	ns
prot1940	365	2	0	0	0	1	1	2.4	1.2	ns
prot1941	600	0	0	0	6	2	0	3	0	ns
prot1942	692	1	1	3.6	1.8	2	1	1.8	0	ns
prot1943	244	1	0	2	2	1	4	0	4	ns
prot1944	203	1	0	3.6	0	2	0	0	1.2	ns
prot1945	383	0	0	9	6	1	2	0	0	ns
prot1946	208	1	3	1.8	0	3	0	1.8	0	ns
prot1947	292	1	1	4	4	0	0	0	2	ns
prot1948	288	1	1	0	1.2	3	3	10.8	3.6	sig
prot1949	111	2	1	6	6	6	3	9	9	sig
prot1950	309	1	1	0	1.8	0	2	1.8	0	ns
prot1951	555	1	1	4	0	2	0	4	8	ns
prot1952	719	2	2	2.4	1.2	2	1	0	1.2	ns
prot1953	548	0	1	9	6	2	1	0	0	ns
prot1954	209	1	3	0	1.8	0	2	1.8	0	ns
prot1955	561	1	0	6	2	3	4	4	4	sig
prot1956	575	0	1	0	0	2	2	1.2	1.2	ns
prot1957	193	4	0	6	0	0	1	3	6	ns
prot1958	476	1	0	1.8	1.8	1	0	3.6	0	ns
prot1959	426	2	1	2	0	0	0	4	0	ns
prot1960	210	1	3	0	1.2	1	1	1.2	3.6	ns
prot1961	167	1	2	3	0	2	1	3	3	ns
prot1962	255	3	2	1.8	0	2	4	7.2	3.6	sig
prot1963	259	0	2	0	0	1	1	0	0	ns
prot1964	828	1	0	2.4	1.2	2	4	4.8	2.4	sig
prot1965	491	0	1	3	3	0	3	12	0	ns
prot1966	116	1	2	3.6	1.8	2	0	0	0	ns
prot1967	392	0	4	2	2	4	2	4	4	sig
prot1968	278	1	1	0	1.2	0	0	0	1.2	ns
prot1969	275	3	0	3	6	2	1	3	3	sig
prot1970	542	2	1	0	0	0	0	3.6	1.8	ns
prot1971	303	1	2	2	2	2	2	4	6	sig
prot1972	206	0	2	1.2	3.6	1	3	2.4	0	ns
prot1973	575	1	0	3	0	2	2	12	6	sig
prot1974	882	3	0	5.4	3.6	3	6	5.4	5.4	sig
prot1975	503	1	5	0	2	3	1	2	4	ns
prot1976	350	0	1	0	1.2	0	0	3.6	0	ns
prot1977	277	0	0	0	0	2	2	3	3	ns
prot1978	251	0	0	1.8	3.6	0	1	0	0	ns
prot1979	223	0	1	0	0	1	1	0	0	ns
prot1980	109	1	1	3.6	3.6	2	4	8.4	8.4	sig
prot1981	1093	2	1	6	3	4	2	12	6	sig
prot1982	123	2	3	0	1.8	1	1	0	0	ns
prot1983	160	1	5	6	2	0	1	6	2	ns
prot1984	160	1	0	3.6	3.6	3	1	1.2	0	ns
prot1985	433	2	4	6	9	1	3	6	3	ns
prot1986	214	3	2	7.2	5.4	3	1	0	5.4	ns
prot1987	114	0	0	4	4	0	3	0	6	ns
prot1988	178	4	4	2.4	1.2	1	2	2.4	2.4	ns
prot1989	248	1	2	3	6	0	0	0	3	ns
prot1990	49	2	2	5.4	1.8	2	2	0	3.6	ns
prot1991	86	1	7	4	2	1	1	6	4	ns
prot1992	335	0	0	2.4	2.4	1	3	2.4	0	ns
prot1993	171	1	0	3	6	0	0	6	3	ns
prot1994	214	1	1	1.8	1.8	2	0	3.6	5.4	ns
prot1995	108	1	2	0	0	1	0	0	0	ns
prot1996	115	0	0	0	0	0	1	1.2	0	ns
prot1997	96	1	4	6	3	2	0	0	6	ns
prot1998	82	1	0	1.8	1.8	1	1	3.6	0	ns
prot1999	365	0	1	4	0	0	1	0	0	ns
[truncated: 1,549 more rows]
