# Supplementary material for: Protein complex-based analysis is resistant to the obfuscating consequences of batch effects --- a case study in clinical proteomics
Source: BMC Genomics. 2017 Mar 14;18(Suppl 2):142. doi: 10.1186/s12864-017-3490-3 (PMC5374662; doi:10.1186/s12864-017-3490-3)
Supplement: Supplementary file 2 — Simulated data D2.2H. (ZIP 3730 kb) [file 12864_2017_3490_MOESM2_ESM.zip › D2.2.390.txt]

protLen	X0	X0.1	X0.2	X0.3	X1	X1.1	X1.2	X1.3	sig
prot1	1338	903	857	1341	1393.5	911	860	1362	1323	ns
prot2	2199	33	24	50.4	55.8	32	37	50.4	39.6	ns
prot3	1538	35	27	32.4	30	50	36	44.4	37.2	sig
prot4	2319	21	30	46	36	40	50	104	104	sig
prot5	1392	37	38	69	69	44	54	64.5	78	ns
prot6	1985	30	20	63	57.6	33	32	55.8	72	ns
prot7	1262	41	46	70.8	50.4	103	70	142.8	92.4	sig
prot8	3862	19	24	24	56	40	56	84	96	sig
prot9	1295	45	45	63	67.5	43	56	45	78	ns
prot10	4287	13	15	19.8	23.4	16	18	37.8	21.6	sig
prot11	1277	36	55	48	48	30	50	45.6	48	ns
prot12	3587	11	10	16	16	3	9	10	14	ns
prot13	774	69	61	94.5	117	80	64	120	109.5	ns
prot14	1960	6	6	7.2	10.8	9	5	7.2	16.2	ns
prot15	858	69	55	66	79.2	59	70	93.6	73.2	ns
prot16	693	77	85	128	160	252	246	480	480	sig
prot17	748	67	57	100.5	109.5	61	68	79.5	100.5	ns
prot18	875	48	48	84.6	81	80	70	162	180	sig
prot19	1755	12	14	18	12	20	16	32.4	21.6	sig
prot20	839	39	35	76	76	45	60	136	84	sig
prot21	857	24	27	58.5	55.5	42	27	42	33	ns
prot22	1248	34	33	39.6	48.6	35	32	41.4	55.8	ns
prot23	1308	24	18	24	34.8	16	23	21.6	26.4	ns
prot24	1260	27	24	34	34	36	24	28	32	sig
prot25	1487	6	9	21	9	7	8	7.5	15	ns
prot26	477	97	94	149.4	149.4	85	92	138.6	167.4	ns
prot27	1324	27	24	31.2	26.4	34	26	25.2	33.6	ns
prot28	997	12	23	16	32	19	26	28	30	ns
prot29	623	111	110	180	153	115	134	157.5	153	ns
prot30	657	97	100	196.2	198	106	95	181.8	178.2	ns
prot31	1735	16	15	13.2	9.6	8	20	19.2	12	sig
prot32	904	8	15	22	26	20	21	32	28	sig
prot33	446	218	174	309	300	528	579	958.5	765	sig
prot34	262	174	184	327.6	367.2	666	546	1015.2	1042.2	sig
prot35	682	106	107	138	140.4	113	90	135.6	134.4	ns
prot36	742	49	57	106	84	56	48	90	84	ns
prot37	630	33	40	61.5	49.5	37	37	37.5	55.5	ns
prot38	672	19	33	34.2	54	26	23	48.6	54	ns
prot39	1056	17	27	26.4	32.4	32	27	36	34.8	ns
prot40	1098	20	16	30	38	24	18	50	36	ns
prot41	1192	16	14	22.5	24	9	12	15	19.5	ns
prot42	1888	19	13	19.8	12.6	17	17	12.6	21.6	ns
prot43	500	167	192	187.2	222	174	157	212.4	188.4	ns
prot44	610	52	48	124	84	71	68	116	118	sig
prot45	543	28	46	36	48	33	28	46.5	37.5	ns
prot46	685	28	26	43.2	45	70	52	86.4	111.6	sig
prot47	546	25	28	27.6	43.2	46	39	46.8	40.8	sig
prot48	1311	15	14	20	40	18	26	36	42	sig
prot49	1047	10	14	22.5	9	12	6	19.5	12	ns
prot50	491	124	122	280.8	248.4	131	132	250.2	237.6	ns
prot51	654	64	61	79.2	82.8	81	83	98.4	97.2	ns
prot52	639	51	58	148	134	45	59	114	130	ns
prot53	740	67	47	75	78	48	52	105	76.5	ns
prot54	1143	22	23	37.8	43.2	23	29	41.4	46.8	sig
prot55	966	19	26	15.6	19.2	15	12	15.6	21.6	ns
prot56	1042	9	14	18	26	19	15	28	28	ns
prot57	2166	9	8	13.5	12	21	24	40.5	40.5	sig
prot58	443	31	32	54	43.2	32	24	57.6	73.8	ns
prot59	589	19	14	27.6	19.2	20	23	30	25.2	ns
prot60	740	14	27	52	38	22	22	50	42	ns
prot61	532	18	23	27	27	21	25	25.5	33	ns
prot62	740	12	10	16.2	12.6	14	5	10.8	9	ns
prot63	727	8	8	7.2	19.2	7	15	7.2	12	ns
prot64	1585	10	9	20	6	5	7	16	14	ns
prot65	479	213	249	366	301.5	427	418	591	610.5	sig
prot66	364	147	161	253.8	282.6	134	139	280.8	239.4	ns
prot67	433	146	151	166.8	166.8	387	426	507.6	558	sig
prot68	346	159	143	280	294	146	149	298	320	ns
prot69	545	100	112	126	124.5	121	136	147	195	sig
prot70	472	68	58	142.2	138.6	144	139	235.8	250.2	sig
prot71	478	45	48	58.8	55.2	46	40	62.4	75.6	ns
prot72	413	39	43	70	92	74	70	170	130	sig
prot73	496	36	41	60	46.5	41	44	64.5	64.5	ns
prot74	630	31	29	70.2	68.4	36	29	70.2	48.6	ns
prot75	544	25	28	28.8	33.6	26	19	24	26.4	ns
prot76	880	12	18	20	18	27	23	36	32	sig
prot77	684	11	10	9	16.5	14	12	12	16.5	ns
prot78	988	14	8	12.6	27	10	10	28.8	19.8	ns
prot79	430	84	57	90	97.2	66	81	81.6	88.8	ns
prot80	707	27	28	54	56	44	48	52	84	sig
prot81	418	26	23	40.5	28.5	38	45	39	57	sig
prot82	820	17	17	37.8	21.6	18	31	52.2	41.4	sig
prot83	1450	13	4	10.8	3.6	6	8	9.6	13.2	ns
prot84	500	81	62	166	140	89	76	134	146	ns
prot85	451	63	47	79.5	72	50	45	63	60	ns
prot86	757	26	26	70.2	45	35	32	73.8	55.8	sig
prot87	539	26	19	30	27.6	24	32	31.2	25.2	ns
prot88	455	14	14	28	46	19	15	42	38	ns
prot89	646	21	26	28.5	28.5	16	26	33	19.5	ns
prot90	533	7	13	10.8	16.2	7	6	16.2	27	ns
prot91	1101	4	4	8.4	9.6	5	9	6	3.6	ns
prot92	375	175	171	328	358	182	169	344	306	ns
prot93	477	115	133	144	163.5	99	117	195	159	ns
prot94	440	74	65	120.6	115.2	81	89	135	131.4	ns
prot95	445	80	65	78	81.6	56	55	87.6	76.8	ns
prot96	373	41	55	106	114	44	55	88	104	ns
prot97	606	33	28	57	46.5	23	32	64.5	46.5	sig
prot98	343	18	19	46.8	39.6	21	29	48.6	27	ns
prot99	403	19	17	22.8	26.4	22	23	20.4	31.2	ns
prot100	591	13	17	44	48	15	15	28	48	ns
prot101	641	15	13	21	18	11	8	15	9	sig
prot102	583	15	9	25.2	18	30	18	37.8	50.4	sig
prot103	544	16	12	9.6	16.8	14	14	30	38.4	sig
prot104	2137	2	10	10	16	6	5	6	12	ns
prot105	375	36	37	61.5	73.5	34	46	76.5	72	ns
prot106	454	37	28	61.2	73.8	46	41	64.8	84.6	ns
prot107	472	30	37	38.4	30	39	37	39.6	34.8	ns
prot108	517	30	40	54	70	27	29	66	48	ns
prot109	464	30	27	34.5	43.5	56	58	54	75	sig
prot110	637	19	27	23.4	37.8	22	15	34.2	30.6	ns
prot111	423	19	27	20.4	28.8	18	20	25.2	18	ns
prot112	414	12	10	30	30	12	12	34	26	ns
prot113	898	22	13	25.5	27	13	29	21	19.5	sig
prot114	498	17	10	27	12.6	6	10	23.4	23.4	ns
prot115	580	13	11	12	13.2	9	13	19.2	31.2	ns
prot116	448	9	10	20	28	12	15	14	16	ns
prot117	569	6	8	22.5	9	13	3	10.5	7.5	ns
prot118	1032	6	6	12.6	7.2	9	5	16.2	9	ns
prot119	357	105	114	118.8	105.6	84	98	135.6	120	ns
prot120	231	70	54	110	114	55	57	120	124	ns
prot121	372	45	40	78	75	46	52	73.5	72	ns
prot122	375	43	37	66.6	108	60	58	81	81	ns
prot123	507	48	35	43.2	58.8	38	39	40.8	50.4	ns
prot124	411	24	36	66	62	25	41	38	76	ns
prot125	374	19	15	31.5	40.5	23	26	19.5	27	ns
prot126	827	20	11	19.8	28.8	15	18	36	27	ns
prot127	774	14	20	7.2	15.6	10	13	15.6	16.8	ns
prot128	576	7	4	20	22	16	14	12	32	sig
prot129	413	11	13	24	16.5	15	11	18	16.5	ns
prot130	569	8	15	14.4	12.6	11	9	27	25.2	ns
prot131	590	11	13	9.6	9.6	8	11	13.2	16.8	ns
prot132	774	11	7	26	38	9	11	20	24	ns
prot133	1023	9	8	22.5	15	11	7	18	18	ns
prot134	803	5	5	10.8	16.2	2	4	5.4	14.4	ns
prot135	242	52	62	58.8	70.8	40	53	68.4	57.6	ns
prot136	439	67	48	124	102	56	49	102	102	ns
prot137	318	47	46	84	82.5	40	59	82.5	84	ns
prot138	278	44	56	97.2	88.2	51	45	93.6	97.2	ns
prot139	309	37	57	64.8	55.2	39	48	54	50.4	ns
prot140	568	43	28	56	68	30	38	48	82	ns
prot141	316	37	29	43.5	45	33	35	52.5	42	ns
prot142	283	22	18	52.2	43.2	18	28	54	63	ns
prot143	608	26	26	28.8	36	23	25	25.2	27.6	ns
prot144	673	19	20	38	40	40	24	80	76	sig
prot145	414	17	15	27	27	18	18	30	25.5	ns
prot146	707	17	17	19.8	28.8	16	23	36	25.2	ns
prot147	406	10	16	28.8	15.6	9	10	19.2	18	ns
prot148	510	12	13	34	22	22	17	18	24	ns
prot149	500	8	7	15	28.5	17	11	18	18	ns
prot150	350	14	9	23.4	12.6	15	10	14.4	21.6	ns
prot151	683	21	13	19.2	15.6	20	18	36	40.8	sig
prot152	569	12	12	12	20	14	11	22	18	ns
prot153	450	6	9	15	18	10	17	19.5	16.5	ns
prot154	399	7	9	18	9	10	6	16.2	14.4	ns
prot155	713	7	4	12	16.8	11	9	13.2	7.2	ns
prot156	564	11	9	14	26	16	18	40	24	sig
prot157	1149	11	8	12	6	5	8	15	12	ns
prot158	721	3	3	12.6	7.2	11	5	7.2	12.6	ns
prot159	260	179	196	240	194.4	197	186	242.4	222	ns
prot160	372	138	133	260	246	224	224	366	436	sig
prot161	297	100	98	147	153	222	309	400.5	436.5	sig
prot162	276	43	42	90	117	94	110	178.2	138.6	sig
prot163	480	28	32	39.6	38.4	50	38	43.2	75.6	sig
prot164	299	28	38	82	58	70	58	136	164	sig
prot165	317	25	29	45	48	66	60	78	72	sig
prot166	437	17	28	39.6	59.4	26	25	25.2	48.6	ns
prot167	537	21	23	30	20.4	24	18	30	15.6	ns
prot168	228	22	19	60	26	14	13	32	30	ns
prot169	289	17	21	22.5	21	16	21	34.5	22.5	ns
prot170	341	20	16	28.8	30.6	23	25	34.2	39.6	ns
prot171	445	15	16	18	13.2	13	15	20.4	31.2	ns
prot172	458	19	12	20	30	17	14	30	44	ns
prot173	450	13	9	15	21	8	14	19.5	18	ns
prot174	588	15	7	27	21.6	10	17	25.2	21.6	ns
prot175	761	14	10	16.8	15.6	14	28	33.6	28.8	sig
prot176	519	11	7	12	26	6	13	22	26	ns
prot177	1216	6	4	13.5	18	13	13	13.5	9	ns
prot178	605	7	12	12.6	21.6	8	7	18	16.2	ns
prot179	748	10	10	12	13.2	6	12	12	12	ns
prot180	460	16	10	14	18	13	10	34	16	ns
prot181	645	12	7	10.5	7.5	16	8	25.5	10.5	ns
prot182	528	6	7	18	23.4	5	10	12.6	7.2	ns
prot183	958	10	2	8.4	9.6	5	3	7.2	14.4	ns
prot184	4213	4	3	8	4	4	7	32	8	sig
prot185	1921	6	6	3	7.5	3	6	10.5	6	ns
prot186	333	138	129	257.4	230.4	139	138	248.4	244.8	ns
prot187	229	100	96	112.8	128.4	105	101	111.6	123.6	ns
prot188	413	43	39	74	94	86	98	188	172	sig
prot189	437	26	49	46.5	63	49	46	75	51	ns
prot190	459	30	26	61.2	43.2	28	35	54	63	ns
prot191	170	21	23	38.4	43.2	78	102	86.4	118.8	sig
prot192	200	36	28	102	70	36	45	86	76	ns
prot193	396	25	30	43.5	49.5	35	31	52.5	57	ns
prot194	219	14	25	39.6	34.2	36	21	57.6	59.4	sig
prot195	509	26	17	20.4	24	36	32	55.2	76.8	sig
prot196	255	18	19	52	22	17	23	30	36	ns
prot197	343	11	17	25.5	28.5	15	16	15	22.5	ns
prot198	453	22	13	25.2	25.2	22	19	45	14.4	ns
prot199	418	19	13	20.4	20.4	38	30	14.4	40.8	sig
prot200	506	14	13	34	22	16	13	40	22	ns
prot201	545	15	16	31.5	22.5	14	7	13.5	22.5	ns
prot202	406	13	10	9	16.2	10	24	37.8	28.8	sig
prot203	586	18	13	12	7.2	42	51	36	50.4	sig
prot204	570	15	11	26	12	11	6	12	14	ns
prot205	868	11	9	21	15	13	18	24	13.5	sig
prot206	508	19	11	18	12.6	11	10	18	10.8	sig
prot207	715	7	9	9.6	6	14	16	24	26.4	sig
prot208	622	9	11	24	18	11	13	18	24	ns
prot209	463	9	10	9	12	4	5	10.5	15	ns
prot210	756	9	9	7.2	18	7	11	10.8	9	ns
prot211	520	8	4	7.2	8.4	10	6	6	12	ns
prot212	858	2	7	8	6	2	6	20	20	sig
prot213	463	2	3	9	1.5	4	5	4.5	6	ns
prot214	248	90	79	149.4	120.6	93	85	158.4	171	ns
prot215	386	61	46	62.4	61.2	171	153	187.2	226.8	sig
prot216	252	57	37	82	80	49	43	84	96	ns
prot217	271	55	41	66	75	52	37	69	81	ns
prot218	367	55	40	79.2	75.6	43	33	90	70.2	ns
prot219	335	43	36	63.6	69.6	48	44	54	36	ns
prot220	600	43	43	62	70	54	68	128	124	sig
prot221	232	34	32	45	66	36	35	42	39	ns
prot222	273	39	41	77.4	75.6	28	40	61.2	75.6	ns
prot223	243	35	33	40.8	43.2	34	43	22.8	42	ns
prot224	223	22	32	60	64	33	27	48	52	ns
prot225	250	36	32	27	51	25	23	39	46.5	ns
prot226	223	27	23	50.4	36	15	34	41.4	45	ns
prot227	289	24	21	22.8	28.8	49	41	43.2	45.6	sig
prot228	378	22	26	48	62	28	24	54	54	ns
prot229	410	21	14	13.5	30	19	14	30	21	ns
prot230	389	24	16	45	30.6	27	24	34.2	25.2	ns
prot231	610	19	15	15.6	18	18	16	38.4	24	sig
prot232	243	13	14	32	22	13	19	54	40	ns
prot233	397	13	18	12	22.5	14	21	28.5	21	ns
prot234	229	14	7	14.4	21.6	11	9	14.4	12.6	ns
prot235	321	15	12	7.2	15.6	9	13	14.4	12	ns
prot236	447	10	12	22	24	8	6	24	18	ns
prot237	272	18	19	15	21	22	26	42	27	sig
prot238	645	12	9	18	12.6	15	8	14.4	23.4	ns
prot239	709	10	7	3.6	6	4	7	4.8	4.8	ns
prot240	513	10	9	24	12	15	3	36	32	ns
prot241	314	11	12	10.5	7.5	7	7	10.5	16.5	ns
prot242	388	9	1	18	12.6	11	9	16.2	7.2	ns
prot243	956	0	2	4.8	4.8	4	0	10.8	4.8	ns
prot244	128	231	247	464	452	231	227	514	458	ns
prot245	197	72	79	115.5	97.5	66	63	94.5	109.5	ns
prot246	334	66	66	131.4	113.4	75	72	97.2	145.8	ns
prot247	175	42	49	50.4	51.6	41	45	49.2	38.4	ns
prot248	162	62	60	148	106	128	96	228	148	sig
prot249	305	41	35	39	43.5	40	40	36	43.5	ns
prot250	312	52	43	70.2	64.8	38	39	75.6	90	ns
prot251	300	40	37	54	44.4	39	41	32.4	49.2	ns
prot252	127	41	35	78	98	40	42	82	82	ns
prot253	191	28	27	45	33	45	60	81	76.5	sig
prot254	211	32	34	59.4	70.2	42	29	61.2	55.8	ns
prot255	199	38	39	34.8	32.4	25	41	40.8	42	ns
prot256	266	56	30	68	80	26	28	68	84	ns
prot257	322	25	21	33	31.5	26	17	28.5	34.5	ns
prot258	313	28	19	50.4	32.4	21	26	41.4	52.2	ns
prot259	286	22	18	19.2	21.6	19	27	21.6	15.6	ns
prot260	265	13	9	14	28	14	14	12	30	ns
prot261	466	22	21	25.5	27	66	78	72	81	sig
prot262	455	16	21	34.2	32.4	39	60	48.6	81	sig
prot263	185	21	17	25.2	19.2	19	31	30	31.2	sig
prot264	209	26	17	50	36	22	10	32	28	ns
prot265	433	17	13	24	25.5	13	12	27	30	ns
prot266	247	23	16	23.4	27	31	22	18	28.8	ns
prot267	331	12	14	19.2	10.8	16	11	21.6	20.4	ns
prot268	452	12	20	28	16	8	13	38	40	ns
prot269	348	13	12	15	10.5	32	22	30	39	sig
prot270	533	12	9	9	12.6	13	9	12.6	7.2	ns
prot271	342	9	13	14.4	13.2	15	13	13.2	15.6	ns
prot272	229	12	10	20	18	45	21	66	36	sig
prot273	581	11	12	34.5	10.5	11	5	18	16.5	ns
prot274	389	15	7	14.4	18	8	9	14.4	9	ns
prot275	368	10	9	3.6	6	4	8	8.4	14.4	ns
prot276	350	5	8	30	12	4	9	22	18	ns
prot277	502	10	7	6	12	11	10	13.5	10.5	ns
prot278	588	10	3	9	7.2	7	8	10.8	10.8	sig
prot279	404	12	10	18	14.4	10	5	3.6	9.6	ns
prot280	281	8	4	8	22	7	7	14	10	ns
prot281	475	4	3	3	7.5	2	9	9	7.5	ns
prot282	264	6	1	12.6	9	9	3	9	7.2	ns
prot283	428	8	5	7.2	4.8	3	10	7.2	12	ns
prot284	605	5	5	4	14	2	2	8	0	ns
prot285	546	2	4	7.5	10.5	2	4	10.5	13.5	ns
prot286	393	5	4	10.8	12.6	4	7	14.4	12.6	ns
prot287	651	7	8	6	6	3	7	8.4	4.8	ns
prot288	386	5	4	12	2	5	3	12	10	ns
prot289	127	198	203	274.5	292.5	185	182	297	283.5	ns
prot290	307	145	159	270	266.4	131	156	241.2	268.2	ns
prot291	151	69	74	70.8	91.2	67	91	115.2	108	sig
prot292	246	29	34	82	64	45	43	74	90	ns
prot293	201	28	46	54	34.5	74	78	102	84	sig
prot294	295	34	27	68.4	36	46	27	72	32.4	ns
prot295	377	28	33	37.2	38.4	31	31	34.8	38.4	ns
prot296	232	36	33	66	48	27	22	60	48	ns
prot297	333	21	19	40.5	31.5	22	24	30	37.5	ns
prot298	276	28	23	25.2	36	22	17	45	41.4	ns
prot299	225	17	13	33.6	24	21	15	26.4	25.2	ns
prot300	152	21	29	42	38	26	21	50	34	ns
prot301	268	30	26	34.5	30	23	31	40.5	48	ns
prot302	261	20	16	48.6	34.2	14	23	30.6	43.2	ns
prot303	234	23	14	26.4	18	13	16	27.6	28.8	ns
prot304	203	19	16	40	34	17	19	40	16	ns
prot305	277	16	14	24	37.5	11	21	28.5	24	ns
prot306	224	12	13	34.2	34.2	27	14	25.2	23.4	ns
prot307	260	13	16	16.8	22.8	12	20	27.6	20.4	ns
prot308	278	17	19	32	50	22	13	22	54	ns
prot309	420	17	17	18	21	19	17	30	27	ns
prot310	424	8	17	19.8	28.8	14	16	41.4	34.2	ns
prot311	219	12	19	16.8	28.8	20	34	30	34.8	sig
prot312	277	10	10	36	30	7	13	24	44	ns
prot313	279	12	7	16.5	19.5	13	23	34.5	24	sig
prot314	558	10	14	18	21.6	9	17	14.4	27	ns
prot315	822	11	14	4.8	6	12	14	19.2	21.6	sig
prot316	423	8	12	18	12	22	20	36	48	sig
prot317	301	11	6	12	22.5	14	16	21	27	sig
prot318	477	10	11	27	19.8	8	8	18	23.4	ns
prot319	354	11	14	14.4	9.6	12	11	12	21.6	sig
prot320	538	10	8	24	16	12	7	20	10	ns
prot321	330	4	3	16.5	16.5	16	16	33	19.5	sig
prot322	345	9	6	21.6	10.8	13	13	9	14.4	ns
prot323	290	8	7	8.4	6	6	11	4.8	10.8	ns
prot324	587	10	5	16	18	33	24	60	42	sig
prot325	416	7	9	6	7.5	8	3	18	3	ns
prot326	806	7	10	12.6	16.2	12	8	16.2	25.2	ns
prot327	243	6	5	8.4	9.6	7	4	6	12	ns
prot328	674	10	9	22	14	7	6	18	16	ns
prot329	297	8	7	13.5	16.5	10	7	9	7.5	ns
prot330	558	3	9	12.6	12.6	3	8	5.4	10.8	ns
prot331	340	3	9	8.4	7.2	5	5	8.4	1.2	ns
prot332	546	7	4	8	20	7	5	6	16	ns
prot333	193	9	4	12	10.5	12	7	4.5	6	ns
prot334	641	3	11	7.2	3.6	3	2	7.2	3.6	ns
prot335	452	10	5	6	7.2	3	3	7.2	4.8	ns
prot336	481	6	4	12	10	4	2	4	8	ns
prot337	355	3	6	3	4.5	6	5	15	10.5	sig
prot338	530	3	6	9	7.2	9	4	0	5.4	ns
prot339	374	1	8	3.6	2.4	4	6	3.6	4.8	ns
prot340	253	2	4	2	8	10	2	10	4	ns
prot341	442	4	3	4.5	12	5	5	3	7.5	ns
prot342	861	3	9	14.4	10.8	4	4	12.6	7.2	ns
prot343	413	6	5	3.6	8.4	2	8	3.6	6	ns
prot344	648	4	5	12	4	1	4	10	14	ns
prot345	719	6	3	4.5	1.5	6	6	7.5	7.5	ns
prot346	786	2	4	7.2	10.8	5	5	3.6	9	ns
prot347	596	8	8	7.2	4.8	8	7	4.8	3.6	ns
prot348	777	3	1	2	0	3	1	6	8	ns
prot349	798	1	2	4.5	4.5	5	6	9	9	ns
prot350	141	237	192	428.4	367.2	213	234	370.8	363.6	ns
prot351	221	140	144	172.8	153.6	152	124	147.6	178.8	ns
prot352	283	71	69	134	126	65	58	132	98	ns
prot353	246	65	61	85.5	91.5	57	62	87	100.5	ns
prot354	212	46	56	88.2	79.2	44	43	81	93.6	ns
prot355	219	32	36	42	48	32	46	38.4	54	ns
prot356	448	41	45	84	96	76	63	140	130	sig
prot357	351	36	27	61.5	60	79	59	121.5	88.5	sig
prot358	161	36	19	63	27	61	59	73.8	88.2	sig
prot359	178	35	36	19.2	21.6	27	25	33.6	38.4	ns
prot360	178	27	25	42	34	22	21	44	60	ns
prot361	250	11	29	27	28.5	28	19	39	24	sig
prot362	238	31	24	50.4	43.2	57	57	140.4	135	sig
prot363	261	12	31	16.8	19.2	24	16	20.4	21.6	ns
prot364	194	21	15	54	24	25	13	56	14	ns
prot365	234	22	23	31.5	18	23	19	34.5	28.5	ns
prot366	337	14	19	30.6	39.6	17	18	41.4	39.6	ns
prot367	296	17	13	24	25.2	18	14	16.8	18	ns
prot368	248	18	15	26	26	14	16	36	26	ns
prot369	311	11	20	10.5	21	11	15	34.5	13.5	ns
prot370	224	11	14	25.2	18	34	26	25.2	32.4	sig
prot371	279	16	12	18	24	22	19	25.2	26.4	ns
prot372	471	11	14	30	26	13	16	32	38	ns
prot373	218	11	7	18	19.5	11	10	16.5	7.5	sig
prot374	249	18	11	21.6	25.2	18	27	43.2	32.4	sig
prot375	312	13	11	12	13.2	16	14	15.6	20.4	ns
prot376	402	9	11	36	42	28	28	44	40	sig
prot377	196	24	18	22.5	25.5	18	17	16.5	22.5	ns
prot378	285	8	19	25.2	34.2	15	9	28.8	21.6	ns
prot379	292	11	18	6	7.2	18	14	9.6	19.2	sig
prot380	227	9	11	16	18	11	13	30	30	ns
prot381	322	11	8	15	7.5	24	20	24	12	sig
prot382	449	8	14	16.2	16.2	12	12	27	12.6	ns
prot383	373	17	14	22.8	18	22	10	21.6	16.8	sig
prot384	239	13	6	26	24	15	20	28	24	sig
prot385	235	6	10	25.5	13.5	5	8	16.5	10.5	ns
prot386	267	9	11	21.6	30.6	7	11	10.8	12.6	ns
prot387	262	9	12	2.4	6	9	4	10.8	7.2	ns
prot388	241	10	9	18	20	5	9	18	6	ns
prot389	315	8	6	16.5	7.5	6	7	6	9	ns
prot390	997	10	3	16.2	10.8	6	6	19.8	9	ns
prot391	392	2	9	7.2	7.2	7	6	8.4	4.8	ns
prot392	558	10	8	16	8	15	15	20	20	sig
prot393	468	4	6	4.5	6	4	15	22.5	9	sig
prot394	253	4	10	3.6	12.6	5	6	18	7.2	ns
prot395	248	8	7	7.2	3.6	9	4	7.2	7.2	ns
prot396	527	9	9	12	20	6	9	18	16	ns
prot397	432	3	4	12	7.5	3	5	7.5	9	ns
prot398	455	1	9	5.4	12.6	13	11	7.2	10.8	ns
prot399	529	4	3	4.8	8.4	5	7	2.4	4.8	ns
prot400	375	5	8	8	24	6	9	12	4	ns
prot401	287	4	4	10.5	4.5	5	7	6	6	ns
prot402	332	2	5	16.2	12.6	5	6	7.2	7.2	ns
prot403	541	5	6	9.6	4.8	0	6	1.2	7.2	ns
prot404	280	5	4	4	6	3	3	12	14	ns
prot405	458	5	4	12	4.5	4	6	15	6	ns
prot406	291	3	6	5.4	10.8	8	6	10.8	5.4	ns
prot407	548	10	9	1.2	10.8	12	10	16.8	9.6	sig
prot408	292	3	3	6	6	9	15	18	36	sig
prot409	559	3	4	9	9	7	2	4.5	6	ns
prot410	859	8	2	9	5.4	3	3	9	1.8	ns
prot411	484	6	5	2.4	4.8	4	2	8.4	6	ns
prot412	117	151	132	290	312	145	120	240	292	ns
prot413	182	117	121	198	183	119	144	208.5	210	ns
prot414	226	101	104	201.6	169.2	105	112	192.6	189	ns
prot415	179	65	90	87.6	91.2	73	66	91.2	84	ns
prot416	129	52	63	120	138	73	37	136	126	ns
prot417	222	62	60	72	61.5	51	59	70.5	76.5	ns
prot418	353	49	40	64.8	66.6	34	39	73.8	59.4	ns
prot419	157	47	49	39.6	60	46	44	48	49.2	ns
prot420	376	19	22	46	54	27	28	44	54	ns
prot421	429	29	25	40.5	58.5	34	37	36	43.5	ns
prot422	182	19	20	39.6	27	75	60	135	129.6	sig
prot423	187	23	25	25.2	27.6	24	25	28.8	36	ns
prot424	206	26	32	42	40	23	22	36	80	ns
prot425	319	21	18	18	40.5	26	32	36	36	ns
prot426	533	19	25	34.2	57.6	22	24	27	32.4	ns
prot427	182	16	26	26.4	25.2	23	21	20.4	16.8	ns
prot428	260	23	26	38	26	19	25	32	24	ns
prot429	181	28	11	27	24	20	18	24	43.5	ns
prot430	246	19	13	45	27	10	23	23.4	28.8	ns
prot431	156	16	14	22.8	21.6	21	14	15.6	6	ns
prot432	213	11	14	32	46	16	12	30	40	ns
prot433	295	18	9	15	10.5	14	14	15	9	ns
prot434	610	16	10	19.8	36	11	16	18	25.2	sig
prot435	152	14	11	13.2	20.4	15	15	19.2	13.2	ns
prot436	470	13	11	26	38	12	12	18	26	ns
prot437	278	10	18	19.5	9	11	17	28.5	21	ns
prot438	250	7	13	16.2	14.4	14	14	28.8	27	ns
prot439	265	7	8	9.6	13.2	11	11	10.8	12	ns
prot440	327	10	9	8	14	20	18	54	40	sig
prot441	577	14	10	16.5	7.5	18	10	22.5	18	ns
prot442	236	14	7	16.2	9	16	2	28.8	14.4	ns
prot443	347	13	11	19.2	10.8	7	10	6	7.2	ns
prot444	177	7	8	30	18	21	18	60	42	sig
prot445	261	14	6	6	16.5	11	6	18	10.5	ns
prot446	357	7	8	18	19.8	7	13	19.8	10.8	ns
prot447	379	12	11	10.8	15.6	14	10	20.4	16.8	ns
prot448	172	7	8	14	16	8	9	20	20	ns
prot449	161	5	10	6	7.5	11	10	7.5	10.5	ns
prot450	466	8	10	7.2	14.4	8	11	18	12.6	ns
prot451	165	5	10	9.6	3.6	7	9	6	10.8	ns
prot452	245	5	8	18	18	6	12	14	10	ns
prot453	222	19	9	10.5	9	7	6	19.5	12	ns
prot454	428	5	6	18	12.6	10	8	16.2	10.8	ns
prot455	227	7	9	6	9.6	7	11	6	8.4	ns
prot456	420	6	9	12	14	9	7	16	10	ns
prot457	171	9	8	13.5	6	8	7	10.5	16.5	ns
prot458	307	8	4	16.2	21.6	3	7	12.6	7.2	ns
prot459	230	4	10	7.2	12	6	7	7.2	8.4	ns
prot460	343	3	6	18	12	2	3	10	6	ns
prot461	441	5	3	3	19.5	16	10	30	24	sig
prot462	415	3	1	9	1.8	10	3	10.8	9	ns
prot463	270	6	3	2.4	6	8	4	8.4	6	ns
prot464	711	3	8	14	6	4	11	10	8	sig
prot465	321	4	7	6	12	2	4	7.5	6	ns
prot466	238	3	9	10.8	10.8	4	5	5.4	5.4	ns
prot467	320	7	7	9.6	4.8	5	7	9.6	7.2	sig
prot468	274	13	8	10	6	7	9	20	14	ns
prot469	364	9	9	7.5	9	8	9	10.5	7.5	ns
prot470	361	5	5	14.4	14.4	10	6	10.8	7.2	ns
prot471	262	4	4	2.4	8.4	4	5	4.8	13.2	ns
prot472	513	7	7	16	26	4	2	14	6	ns
prot473	569	7	5	4.5	9	5	4	4.5	4.5	ns
prot474	387	2	9	3.6	3.6	6	5	9	10.8	ns
prot475	447	4	3	6	3.6	6	2	12	6	ns
prot476	378	5	1	18	6	8	3	10	2	ns
prot477	251	6	2	6	6	3	3	7.5	1.5	ns
prot478	468	4	1	5.4	5.4	3	5	10.8	3.6	ns
prot479	544	5	3	3.6	3.6	3	4	2.4	4.8	ns
prot480	244	6	11	8	6	12	9	18	48	sig
prot481	327	2	3	10.5	6	2	3	12	10.5	ns
prot482	494	3	2	1.8	1.8	2	5	0	0	ns
prot483	192	166	154	214.8	217.2	168	183	216	204	ns
prot484	243	115	117	232	250	372	345	714	720	sig
prot485	149	53	41	64.5	60	44	48	64.5	63	ns
prot486	236	35	33	64.8	81	41	36	73.8	90	ns
prot487	134	51	37	38.4	36	43	29	42	40.8	ns
prot488	103	43	41	60	68	40	29	72	58	ns
prot489	103	43	38	63	66	34	40	52.5	60	ns
prot490	103	42	43	70.2	46.8	44	33	72	50.4	ns
prot491	271	33	30	31.2	42	37	41	31.2	52.8	ns
prot492	257	26	30	64	46	37	21	24	38	ns
prot493	174	11	19	25.5	19.5	10	19	16.5	25.5	ns
prot494	165	32	13	45	43.2	32	24	45	50.4	ns
prot495	251	17	18	22.8	22.8	21	19	25.2	34.8	ns
prot496	265	24	27	46	40	23	21	30	52	ns
prot497	193	25	18	37.5	33	26	22	25.5	33	ns
prot498	137	27	17	45	39.6	15	15	48.6	45	ns
prot499	149	23	22	24	28.8	23	23	27.6	24	ns
prot500	291	21	25	52	44	66	78	96	180	sig
prot501	227	11	18	39	21	14	16	22.5	34.5	ns
prot502	198	19	19	32.4	36	22	24	37.8	19.8	ns
prot503	194	19	26	26.4	20.4	20	23	30	24	ns
prot504	234	19	20	30	36	16	17	28	42	ns
prot505	247	18	13	22.5	21	17	18	27	24	ns
prot506	145	19	24	28.8	32.4	22	16	41.4	32.4	ns
prot507	141	9	20	13.2	15.6	22	31	32.4	40.8	sig
prot508	187	13	19	20	28	10	14	26	34	sig
prot509	165	23	23	24	18	16	19	18	22.5	ns
prot510	166	17	12	30.6	30.6	17	20	25.2	30.6	ns
prot511	225	13	12	18	26.4	31	16	38.4	32.4	sig
prot512	239	11	16	24	24	9	17	28	44	ns
prot513	275	17	13	15	25.5	8	13	12	18	ns
prot514	206	10	4	27	19.8	7	16	19.8	32.4	ns
prot515	322	11	13	19.2	21.6	11	14	20.4	16.8	ns
prot516	178	13	11	24	22	16	14	26	30	ns
prot517	227	15	20	30	21	16	19	21	25.5	ns
prot518	237	17	13	23.4	36	11	13	21.6	25.2	ns
prot519	254	5	11	15.6	16.8	9	15	15.6	18	ns
prot520	208	7	12	22	28	9	12	30	30	ns
prot521	153	12	20	16.5	18	10	13	24	19.5	ns
prot522	244	20	14	37.8	32.4	12	17	28.8	18	ns
prot523	287	14	13	9.6	6	7	10	9.6	14.4	ns
prot524	206	11	13	16	20	11	13	24	6	ns
prot525	244	4	15	19.5	15	11	10	16.5	15	ns
prot526	383	12	4	12.6	7.2	10	21	21.6	21.6	sig
prot527	184	10	14	12	7.2	10	7	15.6	6	ns
prot528	377	11	8	10	28	12	12	36	16	sig
prot529	355	9	5	22.5	15	9	11	19.5	16.5	ns
prot530	129	9	4	18	21.6	7	8	21.6	23.4	ns
prot531	162	4	13	9.6	7.2	18	14	19.2	16.8	sig
prot532	184	5	4	16	24	9	6	18	14	ns
prot533	347	9	10	10.5	15	6	6	13.5	13.5	ns
prot534	203	11	5	10.8	14.4	8	14	10.8	1.8	ns
prot535	1930	6	7	12	9.6	9	8	24	9.6	sig
prot536	316	7	12	20	22	5	5	12	12	ns
prot537	198	11	9	9	13.5	6	10	13.5	10.5	ns
prot538	250	7	4	9	10.8	3	9	10.8	19.8	ns
prot539	265	11	8	9.6	3.6	10	8	6	2.4	ns
prot540	469	9	7	14	18	7	6	16	12	ns
prot541	563	7	10	7.5	7.5	5	8	1.5	6	ns
prot542	290	7	3	3.6	10.8	3	8	25.2	18	ns
prot543	338	9	5	3.6	16.8	3	9	15.6	4.8	ns
prot544	449	4	4	14	8	7	4	20	12	sig
prot545	273	12	3	9	10.5	2	5	9	3	ns
prot546	412	5	5	7.2	3.6	9	13	28.8	25.2	sig
prot547	170	5	5	7.2	2.4	6	12	3.6	4.8	ns
prot548	478	4	12	26	18	5	4	16	14	ns
prot549	302	7	4	3	7.5	7	5	15	7.5	ns
prot550	167	5	2	9	5.4	3	3	9	3.6	ns
prot551	151	6	4	2.4	1.2	5	9	10.8	9.6	ns
prot552	816	5	7	6	4	21	15	24	78	sig
prot553	279	7	2	6	6	6	6	4.5	9	ns
prot554	320	9	4	5.4	9	6	3	7.2	5.4	ns
prot555	351	4	6	2.4	3.6	3	3	6	1.2	ns
prot556	242	9	7	4	12	6	5	6	4	ns
prot557	276	5	7	7.5	6	9	3	10.5	21	ns
prot558	565	1	4	7.2	12.6	5	5	12.6	16.2	ns
prot559	356	4	6	2.4	3.6	5	2	4.8	4.8	ns
prot560	162	3	6	0	6	5	5	6	0	ns
prot561	155	1	11	7.5	7.5	3	6	1.5	15	ns
prot562	484	7	5	3.6	5.4	3	9	3.6	5.4	ns
prot563	462	5	4	3.6	4.8	3	5	10.8	4.8	ns
prot564	989	3	6	16	10	4	6	10	0	ns
prot565	353	4	7	9	7.5	2	5	9	3	ns
prot566	382	3	6	12.6	12.6	7	4	10.8	10.8	ns
prot567	1092	3	4	2.4	1.2	3	7	9.6	1.2	ns
prot568	158	2	8	14	6	4	0	6	8	ns
prot569	829	7	2	4.5	7.5	5	4	12	6	ns
prot570	600	4	6	5.4	5.4	3	3	9	3.6	ns
prot571	743	4	4	3.6	1.2	5	3	4.8	2.4	ns
prot572	271	2	5	4	8	9	12	24	18	sig
prot573	774	2	3	4.5	4.5	0	1	7.5	9	ns
prot574	617	3	3	0	1.8	1	1	3.6	5.4	ns
prot575	120	169	215	190.8	204	169	173	194.4	226.8	ns
prot576	257	144	157	306	258	170	141	320	290	ns
prot577	138	133	144	217.5	184.5	137	126	220.5	223.5	ns
prot578	126	79	96	163.8	118.8	105	128	210.6	180	sig
prot579	126	82	85	111.6	110.4	88	74	104.4	103.2	ns
prot580	126	96	69	152	190	74	87	156	170	ns
prot581	126	98	68	130.5	118.5	88	71	124.5	130.5	ns
prot582	126	85	71	171	120.6	267	234	475.2	453.6	sig
prot583	126	100	77	93.6	112.8	85	89	98.4	109.2	ns
prot584	126	85	76	166	148	146	182	304	356	sig
prot585	433	82	85	111	111	86	83	130.5	169.5	ns
prot586	258	29	33	63	70.2	96	129	199.8	178.2	sig
prot587	219	34	30	38.4	34.8	37	25	37.2	32.4	ns
prot588	274	32	24	66	50	37	23	50	68	ns
prot589	211	31	28	19.5	36	23	23	21	36	ns
prot590	203	27	32	43.2	43.2	20	30	81	61.2	sig
prot591	210	35	30	32.4	28.8	22	17	33.6	30	ns
prot592	190	25	20	60	58	42	42	88	84	sig
prot593	164	21	14	22.5	36	26	48	45	45	sig
prot594	159	23	17	43.2	43.2	24	22	45	36	ns
prot595	171	17	28	24	28.8	17	17	22.8	21.6	ns
prot596	153	24	25	36	46	22	18	52	50	ns
prot597	176	24	25	34.5	28.5	26	21	31.5	36	ns
prot598	192	17	18	28.8	36	22	22	30.6	46.8	sig
prot599	352	14	20	14.4	19.2	16	15	19.2	16.8	ns
prot600	146	14	16	52	20	19	23	26	52	sig
prot601	323	10	16	21	18	17	9	18	19.5	ns
prot602	258	18	22	37.8	43.2	25	16	32.4	23.4	ns
prot603	152	9	11	14.4	14.4	10	10	16.8	15.6	ns
prot604	76	17	14	32	30	21	15	30	32	ns
prot605	128	16	19	22.5	16.5	10	19	21	31.5	ns
prot606	187	19	11	28.8	21.6	23	14	27	45	ns
prot607	160	15	12	21.6	24	18	15	18	33.6	sig
prot608	315	16	16	34	36	23	26	52	48	ns
prot609	129	13	17	10.5	13.5	17	12	25.5	13.5	ns
prot610	185	9	14	23.4	23.4	18	15	54	39.6	sig
prot611	146	13	11	16.8	14.4	14	13	19.2	24	sig
prot612	241	10	16	32	36	14	9	36	20	ns
prot613	222	12	13	19.5	18	18	14	21	25.5	ns
prot614	205	12	12	14.4	27	7	6	21.6	25.2	ns
prot615	240	13	18	14.4	14.4	30	28	28.8	36	sig
prot616	99	7	12	20	20	13	9	22	16	ns
prot617	643	12	11	16.5	12	11	9	15	22.5	ns
prot618	239	11	12	32.4	23.4	8	9	12.6	18	ns
prot619	383	11	13	16.8	19.2	10	14	15.6	9.6	ns
prot620	247	9	12	28	26	13	9	24	22	ns
prot621	189	22	8	19.5	18	16	17	15	25.5	ns
prot622	171	12	11	12.6	10.8	16	17	12.6	23.4	ns
prot623	326	12	12	3.6	8.4	11	9	9.6	14.4	ns
prot624	231	16	7	28	24	4	8	20	18	ns
prot625	153	7	10	19.5	10.5	11	7	12	16.5	ns
prot626	268	7	11	16.2	9	12	11	12.6	21.6	ns
prot627	204	12	12	7.2	4.8	13	7	8.4	8.4	ns
prot628	191	11	15	32	10	15	15	22	8	ns
prot629	114	12	11	7.5	10.5	6	9	12	4.5	ns
prot630	419	8	11	18	25.2	7	11	14.4	14.4	ns
prot631	141	10	13	8.4	15.6	11	9	8.4	10.8	ns
prot632	128	13	11	14	16	16	5	18	22	ns
prot633	164	5	5	9	3	10	3	12	10.5	ns
prot634	274	9	10	12.6	12.6	7	7	9	5.4	ns
prot635	188	10	9	27.6	8.4	9	8	14.4	7.2	ns
prot636	372	6	7	8	10	2	1	16	18	ns
prot637	365	8	12	21	27	32	18	48	18	sig
prot638	145	10	17	12.6	25.2	5	6	14.4	18	ns
prot639	159	7	7	7.2	7.2	9	6	8.4	15.6	ns
prot640	379	6	6	26	20	6	5	12	4	ns
prot641	190	8	9	6	21	13	7	12	16.5	sig
prot642	194	12	4	18	14.4	27	24	59.4	59.4	sig
prot643	178	11	12	18	7.2	7	7	6	13.2	ns
prot644	181	5	5	14	10	7	9	24	22	ns
prot645	321	6	4	13.5	10.5	6	15	9	21	sig
prot646	192	8	7	23.4	18	3	10	12.6	10.8	ns
prot647	352	4	7	8.4	4.8	10	4	7.2	3.6	ns
prot648	118	9	9	10	6	8	20	28	16	sig
prot649	410	7	5	10.5	9	7	6	7.5	7.5	ns
prot650	403	4	6	10.8	14.4	6	7	9	14.4	ns
prot651	199	8	10	4.8	10.8	8	3	9.6	3.6	ns
prot652	457	14	10	10	12	16	10	28	20	sig
prot653	221	10	5	18	22.5	15	9	18	13.5	ns
prot654	216	10	4	14.4	10.8	5	6	12.6	9	ns
prot655	217	6	6	9.6	7.2	10	7	4.8	10.8	ns
prot656	172	10	8	12	16	5	1	12	12	ns
prot657	268	3	9	15	10.5	3	6	7.5	15	ns
prot658	583	9	8	7.2	9	8	6	12.6	10.8	ns
prot659	229	4	8	13.2	12	12	6	9.6	15.6	ns
prot660	177	5	5	18	16	16	14	18	40	sig
prot661	142	8	11	10.5	18	7	7	27	19.5	sig
prot662	178	8	6	10.8	10.8	7	6	7.2	5.4	ns
prot663	111	9	4	7.2	7.2	8	7	9.6	14.4	ns
prot664	116	6	11	14	10	6	5	8	18	ns
prot665	325	15	6	12	15	7	6	15	13.5	ns
prot666	268	13	10	5.4	10.8	6	2	16.2	12.6	ns
prot667	599	8	9	8.4	3.6	8	16	12	7.2	sig
prot668	341	6	4	6	16	3	5	12	16	ns
prot669	172	6	8	9	3	7	5	10.5	18	ns
prot670	204	4	8	9	9	9	8	5.4	3.6	sig
prot671	171	5	5	3.6	7.2	8	10	10.8	12	ns
prot672	255	6	6	14	18	5	10	16	12	ns
prot673	180	1	4	4.5	9	12	12	22.5	4.5	sig
prot674	215	8	6	9	5.4	4	2	16.2	16.2	ns
prot675	211	4	7	6	10.8	4	0	6	10.8	ns
prot676	234	4	5	10	12	4	4	4	28	sig
prot677	214	6	4	3	10.5	3	5	3	3	ns
prot678	180	7	4	7.2	12.6	13	4	23.4	16.2	sig
prot679	292	6	8	7.2	4.8	5	8	8.4	4.8	ns
prot680	387	5	7	2	12	6	2	4	12	ns
prot681	283	5	4	9	9	1	3	6	6	ns
prot682	351	4	0	5.4	9	4	1	7.2	9	sig
prot683	502	6	2	7.2	3.6	6	4	6	4.8	ns
prot684	484	2	7	10	8	2	3	8	4	ns
prot685	345	3	4	10.5	4.5	2	3	12	4.5	ns
prot686	448	5	7	9	9	6	5	5.4	9	ns
prot687	277	7	2	2.4	8.4	6	4	1.2	8.4	ns
prot688	737	5	5	26	14	5	7	4	8	ns
prot689	159	4	2	6	7.5	4	3	7.5	6	ns
prot690	153	7	6	9	10.8	5	8	5.4	9	ns
prot691	321	3	6	2.4	1.2	4	4	1.2	2.4	ns
prot692	373	2	2	14	10	7	2	12	8	ns
prot693	124	3	2	4.5	6	2	10	6	3	sig
prot694	330	6	6	1.8	5.4	4	4	7.2	12.6	ns
prot695	319	2	1	6	3.6	9	2	8.4	6	sig
prot696	272	8	4	6	8	10	3	12	12	sig
prot697	296	7	2	9	1.5	7	7	7.5	19.5	sig
prot698	167	3	6	3.6	10.8	3	5	3.6	5.4	ns
prot699	832	2	1	4.8	12	4	5	6	4.8	ns
prot700	461	7	5	8	10	2	2	8	4	sig
prot701	152	5	4	10.5	3	1	3	3	3	ns
prot702	247	3	4	16.2	9	14	14	21.6	18	sig
prot703	311	7	5	3.6	4.8	2	4	8.4	2.4	ns
prot704	299	0	7	4	6	15	9	24	18	sig
prot705	383	4	3	6	4.5	1	2	1.5	0	ns
prot706	426	4	5	16.2	12.6	9	4	0	9	ns
prot707	155	3	4	9.6	7.2	1	0	4.8	2.4	ns
prot708	989	4	3	0	2	4	2	6	16	sig
prot709	187	2	8	10.5	6	0	2	3	0	ns
prot710	366	1	6	5.4	7.2	12	2	21.6	10.8	sig
prot711	715	5	5	4.8	1.2	2	1	4.8	6	ns
prot712	830	5	4	12	0	7	0	10	6	ns
prot713	177	3	4	0	4.5	6	0	6	4.5	ns
prot714	632	2	4	5.4	12.6	6	8	3.6	1.8	ns
prot715	444	3	4	2.4	4.8	2	2	2.4	3.6	ns
prot716	1241	4	8	6	2	1	4	4	4	ns
prot717	685	4	1	7.5	1.5	4	4	3	4.5	ns
prot718	387	1	2	1.8	5.4	4	0	1.8	3.6	ns
prot719	322	0	1	1.2	4.8	1	3	1.2	1.2	ns
prot720	735	3	0	2	0	2	3	4	4	ns
prot721	186	35	52	57	58.5	64	63	99	105	sig
prot722	156	36	44	55.8	82.8	38	32	66.6	72	ns
prot723	282	50	41	51.6	66	47	42	38.4	50.4	ns
prot724	140	41	37	62	48	39	26	50	58	ns
prot725	137	29	22	40.5	33	31	27	42	45	ns
prot726	124	21	24	52.2	52.2	26	23	45	45	sig
prot727	169	20	15	21.6	25.2	16	16	18	19.2	ns
prot728	142	22	23	50	34	20	16	58	30	ns
prot729	162	29	20	42	27	19	28	34.5	25.5	ns
prot730	200	25	24	27	41.4	36	10	52.2	36	sig
prot731	156	17	21	21.6	14.4	16	7	12	20.4	ns
prot732	306	16	11	32	32	10	28	34	34	sig
prot733	174	14	12	19.5	30	18	16	28.5	18	sig
prot734	194	21	15	28.8	45	27	15	25.2	23.4	ns
prot735	103	16	17	19.2	16.8	12	17	20.4	15.6	ns
prot736	172	14	13	26	28	13	11	22	20	sig
prot737	180	13	14	24	25.5	16	8	28.5	27	ns
prot738	184	16	6	14.4	28.8	20	11	21.6	19.8	ns
prot739	230	10	9	8.4	12	9	12	9.6	22.8	ns
prot740	187	16	13	36	36	13	10	22	20	ns
prot741	189	14	18	22.5	16.5	14	14	13.5	15	ns
prot742	180	14	15	18	32.4	10	12	30.6	16.2	ns
prot743	294	14	15	18	13.2	15	12	18	13.2	ns
prot744	186	17	7	38	20	18	13	12	28	ns
prot745	225	10	12	15	18	10	7	27	18	ns
prot746	174	12	16	16.2	10.8	14	16	32.4	25.2	ns
prot747	208	10	6	14.4	9.6	4	15	24	9.6	sig
prot748	217	4	12	18	22	6	10	18	20	ns
prot749	112	10	10	18	18	13	14	27	24	sig
prot750	206	8	10	30.6	23.4	11	4	19.8	25.2	ns
prot751	166	13	10	9.6	12	6	12	14.4	9.6	ns
prot752	113	9	9	16	12	9	6	6	14	ns
prot753	169	8	8	19.5	10.5	18	14	27	18	sig
prot754	313	15	8	14.4	18	7	13	16.2	14.4	ns
prot755	197	5	7	9.6	9.6	8	9	10.8	12	ns
prot756	124	6	7	20	10	12	12	54	54	sig
prot757	246	4	5	19.5	12	4	7	13.5	7.5	ns
prot758	258	11	12	19.8	18	6	7	12.6	19.8	ns
prot759	168	10	4	7.2	7.2	7	10	13.2	10.8	ns
prot760	260	8	7	12	6	6	6	10	20	ns
prot761	243	12	7	15	7.5	10	11	12	4.5	ns
prot762	124	10	10	14.4	12.6	8	6	14.4	9	ns
prot763	208	7	7	7.2	12	10	13	9.6	12	ns
prot764	217	9	4	16	16	4	6	24	6	ns
prot765	197	4	4	13.5	9	7	12	22.5	16.5	ns
prot766	177	6	8	21.6	10.8	8	3	10.8	14.4	sig
prot767	146	7	1	9.6	8.4	16	10	14.4	24	sig
prot768	157	8	7	6	8	6	5	12	10	ns
prot769	270	5	6	6	9	6	7	9	13.5	ns
prot770	264	4	5	14.4	10.8	4	12	27	14.4	sig
prot771	274	10	4	7.2	9.6	9	7	9.6	14.4	ns
prot772	156	4	8	14	14	3	6	6	6	ns
prot773	252	6	3	7.5	9	8	9	12	13.5	ns
prot774	356	6	8	9	14.4	5	9	14.4	9	ns
prot775	180	2	8	8.4	9.6	3	7	4.8	9.6	ns
prot776	251	7	3	8	4	5	7	10	10	ns
prot777	156	7	8	15	9	6	8	3	6	ns
prot778	227	2	7	14.4	7.2	10	8	12.6	10.8	ns
prot779	116	6	4	6	8.4	6	6	6	13.2	sig
prot780	154	7	9	14	8	5	8	6	12	ns
prot781	198	4	3	13.5	6	5	6	15	10.5	ns
prot782	236	5	8	5.4	10.8	6	5	9	16.2	ns
prot783	184	7	4	3.6	6	7	5	6	7.2	ns
prot784	122	3	5	10	6	10	14	16	20	sig
prot785	91	6	6	10.5	10.5	10	7	9	10.5	ns
prot786	274	7	4	12.6	10.8	7	7	12.6	10.8	ns
prot787	152	2	4	3.6	9.6	5	8	3.6	7.2	ns
prot788	162	4	5	4	8	6	6	8	2	ns
prot789	158	5	7	6	9	9	16	6	19.5	sig
prot790	463	7	9	9	16.2	4	11	12.6	21.6	ns
prot791	312	5	5	8.4	9.6	7	7	7.2	12	ns
prot792	261	1	7	8	8	4	4	10	8	ns
prot793	392	1	4	10.5	6	4	5	15	10.5	ns
prot794	182	3	6	7.2	16.2	5	2	9	3.6	ns
prot795	310	4	8	6	2.4	4	4	10.8	8.4	sig
prot796	382	7	4	8	4	1	5	22	12	ns
prot797	113	4	6	12	7.5	4	7	18	7.5	ns
prot798	111	5	6	9	5.4	6	6	10.8	18	ns
prot799	418	5	3	3.6	2.4	3	4	3.6	2.4	ns
prot800	185	5	6	10	6	4	1	10	6	ns
prot801	163	5	3	7.5	1.5	1	1	10.5	7.5	ns
prot802	238	7	3	3.6	14.4	7	6	14.4	12.6	ns
prot803	282	1	3	3.6	4.8	2	4	1.2	7.2	ns
prot804	305	10	2	4	6	5	7	18	18	sig
prot805	292	5	1	3	4.5	6	18	18	18	sig
prot806	427	4	3	5.4	3.6	4	6	21.6	21.6	sig
prot807	234	4	2	1.2	4.8	6	5	6	7.2	sig
prot808	233	4	3	12	12	8	3	10	10	ns
prot809	425	5	3	6	3	4	2	3	10.5	ns
prot810	95	5	6	9	5.4	9	2	12.6	7.2	ns
prot811	241	3	4	8.4	4.8	0	3	3.6	4.8	ns
prot812	201	7	4	2	16	4	6	12	6	sig
prot813	474	5	1	6	7.5	2	8	15	9	sig
prot814	437	6	1	3.6	9	4	2	5.4	3.6	ns
prot815	411	4	5	3.6	4.8	6	2	3.6	1.2	ns
prot816	333	1	4	4	10	2	3	4	2	ns
prot817	449	8	2	9	3	3	3	6	9	ns
prot818	256	4	4	3.6	5.4	3	2	5.4	9	ns
prot819	292	0	5	2.4	4.8	0	3	6	3.6	ns
prot820	669	5	5	8	6	5	1	8	4	ns
prot821	378	6	5	6	6	4	6	7.5	3	ns
prot822	373	4	2	1.8	9	6	6	14.4	10.8	sig
prot823	327	6	2	7.2	1.2	5	3	8.4	1.2	ns
prot824	180	5	2	4	4	2	3	8	6	ns
prot825	357	1	3	3	1.5	4	3	4.5	9	ns
prot826	791	2	1	5.4	9	4	7	19.8	12.6	sig
prot827	1037	3	5	6	4.8	5	5	6	1.2	ns
prot828	223	2	1	4	2	3	6	8	8	ns
prot829	417	3	1	1.5	7.5	6	2	18	18	sig
prot830	310	1	2	9	5.4	2	8	5.4	3.6	ns
prot831	796	1	2	1.2	3.6	3	0	0	2.4	ns
prot832	385	3	3	4	12	2	0	4	2	ns
prot833	399	3	4	3	6	0	3	3	3	ns
prot834	661	1	1	3.6	3.6	2	2	3.6	10.8	ns
prot835	648	1	2	7.2	3.6	3	4	3.6	1.2	ns
prot836	172	0	1	0	4	0	4	0	2	ns
prot837	459	0	2	0	1.5	3	4	0	4.5	ns
prot838	266	4	1	3.6	9	2	0	1.8	0	ns
prot839	85	59	56	69.6	56.4	49	51	62.4	63.6	ns
prot840	185	62	53	110	132	58	59	126	88	ns
prot841	130	48	58	66	97.5	50	67	97.5	73.5	ns
prot842	128	52	60	115.2	82.8	56	52	95.4	91.8	ns
prot843	130	55	62	69.6	61.2	49	57	67.2	79.2	ns
prot844	150	57	53	110	124	63	59	100	104	ns
prot845	94	32	51	42	75	37	50	69	42	ns
prot846	154	19	20	54	43.2	27	23	46.8	41.4	ns
prot847	76	26	33	32.4	34.8	31	30	22.8	43.2	sig
prot848	213	16	19	26	40	39	30	54	48	sig
prot849	51	17	21	28.5	30	16	18	31.5	28.5	ns
prot850	198	15	13	21.6	21.6	16	14	27	34.2	ns
prot851	150	13	11	20.4	31.2	17	20	9.6	22.8	ns
prot852	161	9	17	22	44	13	14	20	28	ns
prot853	227	13	17	22.5	21	12	10	13.5	22.5	ns
prot854	56	15	10	28.8	36	15	57	37.8	113.4	sig
prot855	107	11	16	15.6	15.6	16	11	22.8	33.6	sig
prot856	85	14	15	32	22	22	16	14	26	sig
prot857	191	12	9	18	13.5	9	12	13.5	27	ns
prot858	207	9	10	21.6	12.6	11	18	23.4	14.4	ns
prot859	313	8	10	15.6	4.8	14	18	16.8	21.6	ns
prot860	150	11	11	20	6	4	8	22	36	ns
prot861	446	8	11	22.5	16.5	7	7	15	9	ns
prot862	165	15	10	21.6	21.6	8	18	16.2	25.2	ns
prot863	164	10	16	10.8	15.6	17	8	14.4	18	ns
prot864	183	10	16	30	18	11	11	26	26	ns
prot865	112	11	9	13.5	7.5	8	11	13.5	10.5	ns
prot866	99	18	15	12.6	21.6	11	9	19.8	18	ns
prot867	162	14	9	19.2	12	9	11	10.8	14.4	ns
prot868	294	12	8	10	18	11	10	30	2	ns
prot869	219	5	8	12	16.5	9	14	25.5	15	ns
prot870	139	7	8	16.2	16.2	10	13	10.8	21.6	ns
prot871	1091	14	7	9.6	10.8	10	7	12	16.8	ns
prot872	153	9	11	24	22	11	14	26	22	sig
prot873	122	15	8	10.5	9	9	9	15	21	ns
prot874	308	9	9	10.8	16.2	12	9	19.8	5.4	ns
prot875	274	6	7	6	14.4	10	5	4.8	8.4	ns
prot876	168	6	9	20	14	30	12	42	48	sig
prot877	157	4	3	13.5	13.5	7	11	7.5	10.5	ns
prot878	171	12	6	21.6	19.8	9	9	19.8	19.8	ns
prot879	163	7	5	7.2	9.6	7	7	4.8	18	ns
prot880	78	9	10	22	20	8	7	12	16	ns
prot881	177	6	8	18	16.5	10	7	10.5	9	ns
prot882	198	8	10	14.4	16.2	7	8	16.2	16.2	ns
prot883	322	4	10	4.8	4.8	5	9	7.2	10.8	ns
prot884	145	6	8	18	8	10	10	12	10	ns
prot885	224	7	7	6	10.5	9	12	13.5	10.5	ns
prot886	155	3	2	7.2	14.4	4	7	12.6	16.2	ns
prot887	102	8	9	7.2	8.4	9	5	9.6	6	ns
prot888	207	8	4	20	16	6	8	6	10	ns
prot889	480	4	9	6	10.5	4	4	6	6	ns
prot890	104	8	9	10.8	10.8	6	9	18	10.8	ns
prot891	204	5	8	9.6	9.6	2	7	13.2	7.2	ns
prot892	248	5	5	16	20	7	20	26	40	sig
prot893	157	7	6	18	6	10	5	15	22.5	ns
prot894	132	4	5	10.8	21.6	7	6	16.2	16.2	ns
prot895	214	6	3	8.4	7.2	6	8	8.4	10.8	ns
prot896	219	4	6	8	10	5	2	24	14	sig
prot897	193	9	4	7.5	10.5	7	9	3	15	ns
prot898	155	6	6	3.6	3.6	8	4	18	7.2	ns
prot899	239	8	8	10.8	3.6	6	11	13.2	9.6	ns
prot900	116	5	7	18	8	9	7	22	16	ns
prot901	211	6	8	9	4.5	18	12	45	36	sig
prot902	156	7	8	16.2	23.4	7	6	3.6	7.2	ns
prot903	246	9	3	10.8	2.4	5	6	12	9.6	ns
prot904	218	4	8	10	16	4	2	8	10	ns
prot905	201	3	5	7.5	16.5	10	7	7.5	7.5	ns
prot906	111	4	3	5.4	9	5	2	14.4	5.4	ns
prot907	175	4	5	1.2	4.8	4	2	4.8	8.4	ns
prot908	195	6	3	10	22	14	8	28	32	sig
prot909	292	3	6	10.5	9	10	9	18	15	sig
prot910	173	4	4	0	7.2	3	2	9	7.2	ns
prot911	284	4	9	6	3.6	9	7	4.8	6	ns
prot912	151	4	5	16	14	4	2	8	12	ns
prot913	165	2	3	13.5	7.5	11	2	7.5	6	sig
prot914	132	5	4	12.6	12.6	7	5	9	10.8	sig
prot915	177	5	6	8.4	1.2	12	6	10.8	21.6	sig
prot916	137	6	5	12	14	12	9	16	20	sig
prot917	325	4	1	9	12	6	3	9	3	ns
prot918	192	5	6	5.4	12.6	5	6	7.2	1.8	ns
prot919	170	0	2	3.6	3.6	6	4	4.8	6	ns
prot920	157	10	6	10	6	1	6	10	12	ns
prot921	192	2	7	12	10.5	5	6	12	6	ns
prot922	474	1	5	9	5.4	4	6	10.8	3.6	sig
prot923	186	5	2	8.4	9.6	8	5	8.4	3.6	ns
prot924	428	5	3	6	6	2	4	10	12	sig
prot925	191	3	6	4.5	9	9	7	1.5	10.5	ns
prot926	169	6	5	9	7.2	6	3	3.6	7.2	ns
prot927	166	5	4	3.6	6	5	4	0	2.4	ns
prot928	290	7	2	2	4	5	2	8	4	ns
prot929	216	4	2	6	4.5	2	7	12	10.5	ns
prot930	103	6	2	7.2	5.4	4	7	0	3.6	ns
prot931	271	6	7	6	6	12	6	25.2	3.6	sig
prot932	147	2	2	8	8	2	6	8	12	ns
prot933	135	0	5	6	3	6	0	4.5	6	ns
prot934	135	1	5	0	1.8	6	3	1.8	9	ns
prot935	135	0	5	8.4	0	3	5	3.6	3.6	ns
prot936	135	9	5	12	6	2	6	10	10	ns
prot937	321	6	1	4.5	3	5	6	7.5	6	ns
prot938	164	2	3	9	3.6	2	1	3.6	12.6	ns
prot939	113	7	0	4.8	3.6	6	6	14.4	3.6	sig
prot940	271	2	3	2	4	4	3	10	6	ns
prot941	204	2	1	10.5	7.5	2	1	6	1.5	sig
prot942	276	7	3	16.2	7.2	4	2	7.2	9	ns
prot943	108	2	10	0	2.4	1	6	9.6	2.4	ns
prot944	91	5	2	2	6	3	5	10	8	ns
prot945	325	1	3	6	4.5	6	4	0	4.5	ns
prot946	114	4	3	3.6	10.8	5	4	9	3.6	ns
prot947	277	4	2	1.2	3.6	5	5	2.4	1.2	ns
prot948	118	2	2	2	0	8	3	4	6	ns
prot949	121	3	2	7.5	3	12	3	9	4.5	sig
prot950	198	2	2	7.2	5.4	2	4	0	1.8	ns
prot951	237	2	0	3.6	4.8	6	2	4.8	2.4	sig
prot952	220	1	3	8	2	4	2	2	6	ns
prot953	406	1	4	1.5	3	2	6	3	3	sig
prot954	391	0	2	1.8	1.8	2	1	0	0	ns
prot955	189	0	2	0	2.4	2	1	0	2.4	ns
prot956	232	2	4	6	0	2	2	4	4	ns
prot957	470	3	1	6	6	3	3	4.5	0	ns
prot958	527	1	2	1.8	7.2	2	2	3.6	3.6	ns
prot959	141	5	2	6	3.6	2	7	6	2.4	sig
prot960	602	3	0	0	0	1	2	4	2	ns
prot961	109	27	35	40.5	34.5	22	27	21	31.5	ns
prot962	258	16	29	52.2	50.4	22	18	59.4	30.6	ns
prot963	168	15	13	20.4	20.4	15	13	13.2	10.8	ns
prot964	177	23	15	58	40	21	13	26	30	ns
prot965	104	17	13	18	19.5	16	11	24	19.5	ns
prot966	187	8	14	21.6	10.8	13	13	14.4	21.6	sig
prot967	134	12	15	16.8	12	12	19	13.2	13.2	ns
prot968	153	27	16	12	34	18	18	20	30	ns
prot969	125	13	11	12	24	13	15	18	15	ns
prot970	242	4	11	23.4	23.4	12	11	21.6	19.8	ns
prot971	128	15	9	6	9.6	9	12	6	12	ns
prot972	160	8	4	20	18	9	14	18	8	ns
prot973	65	12	6	18	16.5	13	7	28.5	18	ns
prot974	143	10	8	19.8	21.6	10	12	27	7.2	ns
prot975	131	14	12	14.4	16.8	12	8	14.4	16.8	ns
prot976	128	9	12	22	28	27	16	62	40	sig
prot977	76	7	7	3	15	3	8	16.5	9	ns
prot978	95	11	13	27	14.4	11	8	16.2	14.4	ns
prot979	70	16	8	8.4	9.6	13	14	15.6	6	sig
prot980	136	10	7	26	22	13	15	16	22	ns
prot981	116	8	9	21	10.5	11	10	13.5	21	ns
prot982	108	13	10	23.4	23.4	11	8	19.8	16.2	ns
prot983	195	9	10	15.6	14.4	21	30	46.8	32.4	sig
prot984	145	8	9	34	12	7	12	22	10	ns
prot985	102	15	8	6	13.5	7	8	10.5	6	ns
prot986	173	5	9	5.4	16.2	10	6	12.6	3.6	ns
prot987	212	5	5	6	6	8	7	6	6	ns
prot988	116	5	2	14	22	8	5	16	8	ns
prot989	219	6	7	10.5	9	5	8	12	15	ns
prot990	312	3	5	18	10.8	9	11	9	23.4	sig
prot991	78	5	6	4.8	3.6	3	5	8.4	4.8	ns
prot992	193	7	4	18	10	3	8	10	10	ns
prot993	500	2	0	10.5	9	5	3	6	9	ns
prot994	195	3	6	14.4	18	4	4	10.8	3.6	ns
prot995	177	5	9	12	0	5	9	7.2	13.2	ns
prot996	224	6	10	8	8	5	6	4	12	ns
prot997	239	7	6	1.5	7.5	12	15	36	36	sig
prot998	223	5	6	14.4	3.6	2	7	12.6	7.2	ns
prot999	113	8	1	9.6	13.2	27	15	18	14.4	sig
prot1000	94	8	4	4	4	12	12	12	28	sig
prot1001	74	6	7	7.5	6	6	4	7.5	10.5	ns
prot1002	265	9	4	12.6	18	2	7	16.2	7.2	ns
prot1003	225	8	9	8.4	9.6	11	3	7.2	6	ns
prot1004	129	8	4	6	10	6	7	22	8	ns
prot1005	210	1	2	13.5	4.5	7	6	7.5	7.5	ns
prot1006	248	5	4	7.2	10.8	3	12	32.4	27	sig
prot1007	158	7	5	4.8	3.6	12	4	10.8	4.8	ns
prot1008	68	4	2	10	8	11	6	10	6	ns
prot1009	68	3	5	6	10.5	8	2	9	10.5	ns
prot1010	548	3	2	3.6	12.6	7	4	14.4	5.4	ns
prot1011	123	7	6	7.2	4.8	14	3	12	9.6	sig
prot1012	181	4	5	6	6	5	3	4	12	ns
prot1013	824	3	6	6	6	3	6	4.5	6	ns
prot1014	250	6	2	7.2	3.6	5	8	5.4	5.4	ns
prot1015	242	3	5	6	4.8	4	1	3.6	3.6	ns
prot1016	186	2	7	12	14	2	4	8	8	ns
prot1017	228	6	5	9	6	2	5	7.5	10.5	ns
prot1018	106	4	3	5.4	9	8	3	18	5.4	ns
prot1019	135	3	8	6	6	10	3	3.6	6	ns
prot1020	173	6	4	2	14	7	2	8	8	sig
prot1021	245	4	7	6	6	2	3	1.5	4.5	ns
prot1022	98	1	5	0	5.4	8	1	5.4	10.8	ns
prot1023	149	2	4	6	6	12	16	12	7.2	sig
prot1024	136	1	2	6	6	2	4	10	4	sig
prot1025	335	2	7	4.5	13.5	6	12	15	15	sig
prot1026	81	0	5	9	9	0	6	7.2	10.8	ns
prot1027	124	4	2	7.2	3.6	7	8	2.4	6	sig
prot1028	204	1	1	10	2	4	7	18	8	sig
prot1029	124	6	1	3	4.5	4	2	4.5	7.5	ns
prot1030	231	3	2	3.6	5.4	3	5	5.4	1.8	ns
prot1031	192	6	11	6	1.2	4	7	2.4	2.4	ns
prot1032	514	4	1	10	2	3	3	6	6	ns
prot1033	277	6	5	9	1.5	8	4	1.5	6	ns
prot1034	159	2	4	0	12.6	4	1	7.2	3.6	ns
prot1035	190	1	7	4.8	6	6	5	9.6	3.6	ns
prot1036	225	3	5	6	8	3	8	6	10	ns
prot1037	57	4	6	4.5	3	3	2	6	3	ns
prot1038	153	5	3	9	7.2	4	5	5.4	5.4	ns
prot1039	91	4	3	2.4	3.6	5	2	3.6	3.6	ns
prot1040	94	3	4	14	12	3	2	10	4	ns
prot1041	112	1	1	9	6	5	1	7.5	4.5	ns
prot1042	336	9	5	3.6	5.4	7	3	5.4	1.8	ns
prot1043	241	3	9	4.8	4.8	5	2	6	8.4	ns
prot1044	108	3	3	4	6	4	6	6	8	ns
prot1045	117	2	2	6	6	2	2	0	1.5	ns
prot1046	286	5	3	9	9	2	3	1.8	10.8	ns
prot1047	122	2	6	6	4.8	0	4	3.6	3.6	ns
prot1048	273	3	3	6	12	2	3	10	6	ns
prot1049	237	6	1	1.5	7.5	0	2	1.5	1.5	ns
prot1050	222	4	2	0	1.8	2	2	9	1.8	ns
prot1051	799	2	2	1.2	2.4	12	18	10.8	10.8	sig
prot1052	125	2	6	6	4	4	1	4	6	ns
prot1053	98	3	2	7.5	4.5	2	1	1.5	0	ns
prot1054	153	2	2	10.8	0	1	4	1.8	9	ns
prot1055	186	2	4	3.6	8.4	3	0	1.2	0	ns
prot1056	188	1	3	4	4	4	3	8	2	ns
prot1057	127	1	2	3	4.5	3	2	3	9	ns
prot1058	65	129	111	199.8	198	132	131	210.6	205.2	ns
prot1059	115	48	39	50.4	50.4	44	42	51.6	48	ns
prot1060	65	31	29	60	70	29	31	42	64	ns
prot1061	90	28	16	37.5	30	16	28	33	28.5	ns
prot1062	120	6	11	23.4	19.8	6	10	18	36	ns
prot1063	83	9	8	14.4	10.8	7	7	12	15.6	ns
prot1064	177	8	4	24	12	3	8	14	6	ns
prot1065	59	4	5	10.5	12	9	8	7.5	4.5	ns
prot1066	97	10	16	21.6	12.6	7	7	12.6	12.6	ns
prot1067	188	5	6	9.6	6	10	10	12	12	ns
prot1068	82	10	5	16	12	12	12	10	26	ns
prot1069	109	7	10	15	13.5	13	9	18	13.5	ns
prot1070	109	6	2	12.6	18	9	11	12.6	7.2	ns
prot1071	168	10	5	13.2	10.8	16	10	19.2	14.4	sig
prot1072	188	10	9	10	8	9	8	14	18	ns
prot1073	82	7	4	16.5	7.5	10	8	18	12	sig
prot1074	75	6	7	10.8	16.2	5	5	14.4	14.4	ns
prot1075	151	10	5	4.8	13.2	9	7	10.8	6	sig
prot1076	175	10	6	14	12	5	2	16	8	ns
prot1077	116	10	6	10.5	6	7	9	12	12	ns
prot1078	161	2	10	5.4	19.8	11	8	7.2	5.4	ns
prot1079	95	13	5	8.4	7.2	6	3	8.4	4.8	ns
prot1080	101	6	4	14	14	6	3	6	12	ns
prot1081	175	6	1	10.5	3	6	6	6	4.5	ns
prot1082	401	5	3	7.2	9	6	6	5.4	14.4	ns
prot1083	214	3	1	4.8	8.4	6	8	10.8	7.2	sig
prot1084	215	2	2	10	10	2	2	12	6	ns
prot1085	152	10	5	10.5	9	9	12	27	36	sig
prot1086	125	4	3	18	3.6	2	7	9	14.4	ns
prot1087	154	7	6	3.6	4.8	2	3	4.8	4.8	ns
prot1088	119	4	4	8	6	3	7	12	8	ns
prot1089	145	6	3	1.5	9	6	5	9	9	ns
prot1090	256	8	6	7.2	7.2	16	11	12.6	7.2	sig
prot1091	119	1	5	6	6	3	4	4.8	7.2	ns
prot1092	159	4	2	4	14	3	9	8	10	ns
prot1093	91	3	7	9	3	4	5	9	3	ns
prot1094	396	6	5	10.8	10.8	3	9	7.2	3.6	ns
prot1095	205	6	4	8.4	4.8	5	4	4.8	4.8	ns
prot1096	108	1	1	12	4	4	8	4	18	ns
prot1097	71	6	2	7.5	3	5	2	1.5	9	ns
prot1098	259	6	2	3.6	7.2	6	4	7.2	14.4	sig
prot1099	191	4	3	4.8	3.6	2	5	8.4	4.8	sig
prot1100	147	4	1	6	4	4	3	4	4	ns
prot1101	292	2	4	1.5	7.5	14	6	9	12	sig
prot1102	69	2	3	14.4	7.2	2	2	7.2	10.8	ns
prot1103	245	3	6	1.2	7.2	2	2	8.4	6	ns
prot1104	146	4	1	6	8	3	2	4	4	ns
prot1105	351	0	2	6	3	5	3	6	4.5	ns
prot1106	106	6	4	7.2	5.4	3	5	7.2	3.6	ns
prot1107	180	2	6	4.8	4.8	2	3	6	4.8	ns
prot1108	199	9	2	8	6	7	5	4	6	ns
prot1109	185	1	6	3	12	3	3	1.5	7.5	ns
prot1110	182	3	5	7.2	3.6	6	2	16.2	10.8	sig
prot1111	59	3	3	3.6	4.8	9	6	3.6	7.2	sig
prot1112	173	2	2	8	4	1	2	2	12	ns
prot1113	105	4	1	3	6	24	12	9	18	sig
prot1114	79	1	5	3.6	3.6	2	2	3.6	1.8	ns
prot1115	94	2	3	6	0	1	1	2.4	2.4	ns
prot1116	235	3	1	4	6	2	2	4	8	ns
prot1117	99	2	0	6	3	1	1	4.5	4.5	ns
prot1118	103	1	2	1.8	9	2	1	1.8	0	ns
prot1119	226	6	3	8.4	2.4	6	2	7.2	12	sig
prot1120	168	0	3	6	6	4	1	6	8	ns
prot1121	454	3	1	4.5	4.5	5	0	3	1.5	ns
prot1122	92	3	4	3.6	3.6	2	5	5.4	3.6	ns
prot1123	99	1	3	0	3.6	3	4	3.6	4.8	ns
prot1124	116	3	3	4	6	3	2	12	8	ns
prot1125	90	5	2	0	4.5	2	2	15	3	sig
prot1126	87	4	2	7.2	1.8	1	7	3.6	9	sig
prot1127	294	5	3	1.2	3.6	4	3	6	2.4	ns
prot1128	354	1	5	6	4	4	4	4	2	ns
prot1129	216	3	0	4.5	0	4	3	1.5	1.5	ns
prot1130	138	4	1	1.8	3.6	4	1	1.8	3.6	ns
prot1131	187	3	6	2.4	2.4	2	3	1.2	2.4	ns
prot1132	495	0	2	6	8	4	1	0	6	ns
prot1133	406	1	2	4.5	1.5	1	3	1.5	4.5	ns
prot1134	382	3	1	1.8	1.8	1	1	0	1.8	ns
prot1135	272	0	0	1.2	2.4	3	2	1.2	4.8	ns
prot1136	71	20	18	40	32	17	23	50	60	ns
prot1137	105	18	14	22.5	25.5	16	32	24	27	ns
prot1138	234	12	24	32.4	52.2	28	21	30.6	32.4	ns
prot1139	112	21	18	22.8	24	20	22	25.2	28.8	sig
prot1140	114	22	15	34	30	9	19	28	30	ns
prot1141	112	6	3	10.5	15	7	2	9	9	ns
prot1142	166	6	7	18	10.8	10	8	18	12.6	ns
prot1143	104	2	7	6	7.2	7	3	10.8	7.2	ns
prot1144	376	3	10	14	6	12	2	22	12	ns
prot1145	83	10	9	4.5	12	6	2	7.5	7.5	ns
prot1146	51	4	2	12.6	21.6	3	4	7.2	14.4	ns
prot1147	74	4	2	2.4	7.2	6	7	6	7.2	ns
prot1148	74	4	6	10	18	6	5	14	12	ns
prot1149	117	2	6	9	6	9	10	9	1.5	ns
prot1150	106	2	5	14.4	3.6	5	6	14.4	7.2	ns
prot1151	110	9	3	3.6	1.2	1	3	4.8	8.4	ns
prot1152	73	3	1	2	4	1	0	2	4	ns
prot1153	113	1	5	12	3	4	4	4.5	6	sig
prot1154	358	4	9	7.2	9	4	4	3.6	14.4	ns
prot1155	99	3	3	2.4	3.6	1	5	9.6	6	sig
prot1156	115	7	7	8	2	3	2	6	6	ns
prot1157	180	6	1	6	4.5	0	1	7.5	9	ns
prot1158	67	5	5	5.4	7.2	6	4	14.4	7.2	sig
prot1159	99	8	1	2.4	7.2	5	5	3.6	2.4	ns
prot1160	99	5	1	6	8	3	3	6	8	ns
prot1161	99	2	2	1.5	7.5	6	6	3	6	sig
prot1162	98	2	3	9	10.8	5	6	9	1.8	ns
prot1163	165	1	3	3.6	1.2	3	5	4.8	2.4	ns
prot1164	76	2	5	4	2	2	1	8	8	ns
prot1165	90	2	2	6	1.5	4	2	9	21	sig
prot1166	113	2	3	3.6	7.2	4	2	3.6	7.2	ns
prot1167	90	1	2	3.6	2.4	5	1	3.6	4.8	ns
prot1168	163	2	4	8	4	3	5	6	6	ns
prot1169	102	4	3	6	6	6	6	9	9	sig
prot1170	183	4	3	1.8	12.6	2	5	9	3.6	sig
prot1171	98	1	2	3.6	3.6	1	3	0	1.2	ns
prot1172	146	2	1	2	4	1	0	6	6	ns
prot1173	145	1	1	6	3	2	4	6	1.5	ns
prot1174	166	1	2	5.4	1.8	1	5	5.4	0	ns
prot1175	100	7	1	4.8	0	1	1	0	3.6	ns
prot1176	393	6	2	8	6	4	2	12	4	sig
prot1177	89	4	2	0	3	2	3	4.5	3	ns
prot1178	391	1	2	3.6	3.6	3	3	5.4	5.4	ns
prot1179	89	1	4	3.6	0	6	6	7.2	3.6	sig
prot1180	1106	8	14	14	10	7	5	10	10	ns
prot1181	3227	6	11	1.5	10.5	3	10	12	12	ns
prot1182	539	15	10	9	25.2	15	4	21.6	14.4	ns
prot1183	771	2	2	8.4	7.2	6	6	7.2	3.6	ns
prot1184	2680	5	3	14	10	1	10	8	0	ns
prot1185	917	7	6	1.5	1.5	18	9	9	22.5	sig
prot1186	4114	2	2	3.6	7.2	2	2	1.8	7.2	ns
prot1187	449	13	12	9.6	2.4	9	8	10.8	3.6	ns
prot1188	1304	3	5	2	2	10	12	16	20	sig
prot1189	393	3	7	9	10.5	6	7	6	1.5	ns
prot1190	1513	2	1	7.2	1.8	3	2	7.2	3.6	ns
prot1191	2580	1	4	4.8	2.4	2	2	1.2	3.6	ns
prot1192	959	2	4	18	6	10	6	12	6	ns
prot1193	510	4	7	6	7.5	6	7	10.5	7.5	ns
prot1194	427	8	6	3.6	14.4	2	6	7.2	12.6	ns
prot1195	413	6	5	3.6	4.8	8	7	2.4	2.4	ns
prot1196	819	2	2	8	12	2	5	8	6	ns
prot1197	1779	3	5	6	4.5	2	2	1.5	3	ns
prot1198	1379	4	5	9	1.8	3	5	7.2	9	ns
prot1199	652	1	4	6	3.6	6	10	4.8	9.6	sig
prot1200	704	8	2	6	8	3	3	2	6	ns
prot1201	1028	1	3	3	9	5	3	3	6	ns
prot1202	1181	4	6	3.6	5.4	2	5	7.2	5.4	ns
prot1203	383	8	5	3.6	7.2	1	8	8.4	9.6	ns
prot1204	1077	7	7	12	4	10	9	6	8	sig
prot1205	452	5	3	9	3	5	2	3	4.5	ns
prot1206	434	3	3	7.2	5.4	5	1	7.2	10.8	ns
prot1207	955	2	3	0	8.4	1	5	3.6	6	ns
prot1208	528	1	4	18	2	5	1	6	6	ns
prot1209	228	3	0	1.5	7.5	4	3	7.5	4.5	ns
prot1210	781	5	8	10.8	5.4	7	1	5.4	3.6	ns
prot1211	548	3	2	6	4.8	3	5	6	6	ns
prot1212	273	3	1	2	6	3	0	10	10	ns
prot1213	153	5	6	9	7.5	4	5	10.5	6	ns
prot1214	320	1	5	3.6	3.6	5	4	10.8	12.6	ns
prot1215	219	7	12	8.4	6	3	5	8.4	10.8	ns
prot1216	410	0	4	10	14	5	3	16	10	ns
prot1217	322	10	4	7.5	7.5	4	4	7.5	4.5	ns
prot1218	629	4	2	12.6	5.4	5	4	9	7.2	ns
prot1219	264	5	5	2.4	4.8	21	18	3.6	7.2	sig
prot1220	356	6	3	8	10	5	4	12	10	ns
prot1221	390	13	2	9	12	4	3	3	10.5	ns
prot1222	235	5	5	7.2	3.6	3	4	3.6	9	ns
prot1223	263	3	4	2.4	1.2	2	4	4.8	4.8	ns
prot1224	481	4	3	6	4	2	2	12	2	ns
prot1225	551	7	6	1.5	7.5	7	4	9	6	ns
prot1226	481	5	4	7.2	3.6	4	3	3.6	5.4	ns
prot1227	487	1	3	0	1.2	1	1	4.8	2.4	ns
prot1228	881	1	3	8	6	5	4	18	4	sig
prot1229	2284	3	3	6	1.5	3	2	3	3	ns
prot1230	852	3	4	0	1.8	3	6	5.4	7.2	ns
prot1231	341	3	3	2.4	2.4	4	4	3.6	2.4	ns
prot1232	182	2	5	6	8	6	2	14	4	ns
prot1233	327	5	3	6	18	3	4	7.5	7.5	ns
prot1234	219	1	3	9	9	3	1	14.4	18	ns
prot1235	406	7	3	4.8	1.2	4	7	8.4	2.4	ns
prot1236	332	1	1	8	2	2	1	2	4	ns
prot1237	365	3	4	6	3	5	3	7.5	6	ns
prot1238	308	4	3	1.8	14.4	10	2	7.2	10.8	sig
prot1239	232	1	3	2.4	3.6	2	3	4.8	3.6	ns
prot1240	2067	4	1	2	10	4	1	10	6	ns
prot1241	865	4	0	6	6	3	3	3	4.5	sig
prot1242	682	1	3	0	1.8	2	1	7.2	3.6	ns
prot1243	573	2	0	2.4	1.2	0	2	2.4	4.8	ns
prot1244	454	2	1	6	8	5	3	4	6	ns
prot1245	611	10	13	24	12	11	9	16.5	18	ns
prot1246	133	4	8	12.6	9	6	7	5.4	3.6	ns
prot1247	221	10	9	8.4	3.6	10	7	10.8	4.8	ns
prot1248	153	7	12	20	14	10	6	16	28	ns
prot1249	363	11	3	6	13.5	10	10	12	10.5	sig
prot1250	435	10	8	9	10.8	5	7	9	7.2	ns
prot1251	366	0	2	4.8	6	4	4	4.8	4.8	ns
prot1252	170	6	5	4	4	1	6	14	10	ns
prot1253	267	4	3	3	3	4	1	3	0	ns
prot1254	463	1	6	14.4	5.4	3	5	0	7.2	ns
prot1255	542	1	2	7.2	3.6	8	2	4.8	9.6	sig
prot1256	448	5	4	6	4	1	5	2	8	ns
prot1257	177	2	3	10.5	7.5	7	4	10.5	13.5	ns
prot1258	365	1	3	9	5.4	4	1	5.4	3.6	ns
prot1259	746	3	1	4.8	8.4	5	1	7.2	2.4	ns
prot1260	458	9	2	10	4	2	5	14	2	ns
prot1261	147	3	3	4.5	3	7	2	9	4.5	ns
prot1262	266	6	6	0	7.2	6	9	10.8	21.6	sig
prot1263	340	4	4	4.8	1.2	2	9	4.8	1.2	ns
prot1264	398	2	2	6	10	7	11	8	8	sig
prot1265	403	6	6	3	4.5	3	3	1.5	3	ns
prot1266	302	3	6	1.8	7.2	1	2	12.6	5.4	ns
prot1267	465	4	3	3.6	3.6	10	4	9.6	12	sig
prot1268	487	3	3	0	4	4	2	4	8	sig
prot1269	568	1	1	1.5	4.5	4	3	10.5	1.5	ns
prot1270	370	5	4	3.6	5.4	5	3	1.8	3.6	ns
prot1271	435	2	0	3.6	1.2	3	2	1.2	1.2	ns
prot1272	382	2	0	6	4	0	3	4	2	ns
prot1273	400	3	1	3	4.5	1	1	1.5	1.5	ns
prot1274	1317	1	2	1.8	0	0	0	0	3.6	ns
prot1275	1827	3	2	2.4	0	4	2	2.4	7.2	sig
prot1276	227	12	8	12	6	5	7	18	6	ns
prot1277	126	3	6	10.5	10.5	5	4	7.5	9	ns
prot1278	199	4	5	5.4	7.2	5	5	3.6	3.6	ns
prot1279	186	11	6	2.4	10.8	12	4	1.2	6	ns
prot1280	397	7	6	8	6	2	0	18	12	ns
prot1281	191	2	2	1.5	6	2	7	3	7.5	ns
prot1282	181	1	5	3.6	5.4	2	5	12.6	7.2	ns
prot1283	332	1	2	4.8	7.2	18	15	14.4	25.2	sig
prot1284	207	8	3	12	14	6	2	4	6	ns
prot1285	433	6	2	3	3	1	1	3	7.5	ns
prot1286	220	3	5	10.8	7.2	4	6	5.4	14.4	ns
prot1287	174	9	6	4.8	3.6	3	5	1.2	4.8	ns
prot1288	398	1	2	6	6	7	4	4	10	sig
prot1289	250	2	4	6	3	4	3	4.5	7.5	ns
prot1290	254	1	1	3.6	3.6	0	3	3.6	7.2	ns
prot1291	278	5	7	6	0	4	3	0	2.4	ns
prot1292	195	1	1	14	4	4	0	6	8	ns
prot1293	493	5	7	0	1.5	15	6	18	13.5	sig
prot1294	395	2	3	5.4	7.2	7	7	12.6	9	sig
prot1295	346	1	6	2.4	0	5	1	0	2.4	ns
prot1296	386	1	4	8	8	0	6	2	2	ns
prot1297	323	2	3	3	9	1	2	4.5	7.5	ns
prot1298	221	3	7	3.6	10.8	2	3	5.4	14.4	ns
prot1299	330	3	2	3.6	4.8	4	2	0	8.4	ns
prot1300	913	3	7	6	4	1	4	10	0	ns
prot1301	216	2	5	4.5	3	3	3	0	3	ns
prot1302	176	3	2	5.4	1.8	4	5	3.6	7.2	ns
prot1303	396	6	5	3.6	2.4	4	4	1.2	6	sig
prot1304	144	5	4	4	4	8	4	8	6	sig
prot1305	340	3	2	1.5	1.5	1	2	3	3	ns
prot1306	177	3	2	7.2	3.6	3	2	1.8	3.6	ns
prot1307	491	2	3	6	2.4	6	3	2.4	2.4	ns
prot1308	289	3	3	6	14	10	4	6	2	ns
prot1309	925	3	2	4.5	4.5	2	6	1.5	1.5	sig
prot1310	266	0	1	1.8	1.8	1	2	10.8	1.8	sig
prot1311	584	2	1	1.2	3.6	9	4	2.4	4.8	sig
prot1312	316	1	2	12	4	2	0	8	8	ns
prot1313	365	1	4	4.5	3	2	2	4.5	7.5	ns
prot1314	282	1	1	3.6	3.6	5	0	3.6	3.6	ns
prot1315	465	5	1	4.8	0	9	15	7.2	3.6	sig
prot1316	577	3	4	8	10	2	3	8	6	ns
prot1317	274	1	1	0	6	5	3	7.5	3	ns
prot1318	517	2	1	3.6	1.8	0	3	5.4	1.8	ns
prot1319	782	0	2	1.2	4.8	3	6	14.4	3.6	sig
prot1320	567	1	1	2	0	2	0	0	2	ns
prot1321	356	2	1	6	1.5	1	4	1.5	3	ns
prot1322	229	1	1	1.8	5.4	2	1	3.6	3.6	ns
prot1323	388	0	1	0	8.4	2	2	4.8	2.4	ns
prot1324	109	6	5	18	18	10	14	16	10	ns
prot1325	167	4	3	0	4.5	6	4	13.5	12	sig
prot1326	192	6	3	12.6	16.2	5	5	9	7.2	ns
prot1327	174	4	2	10.8	2.4	4	5	2.4	2.4	sig
prot1328	144	8	4	12	6	2	7	14	6	ns
prot1329	139	1	7	3	9	5	2	9	10.5	ns
prot1330	160	2	4	7.2	5.4	6	10	25.2	14.4	sig
prot1331	220	3	5	4.8	2.4	6	9	14.4	7.2	sig
prot1332	248	4	1	10	10	3	1	2	12	ns
prot1333	254	2	4	6	13.5	4	5	6	3	ns
prot1334	213	7	8	7.2	5.4	5	1	3.6	5.4	ns
prot1335	81	2	3	1.2	3.6	3	3	4.8	9.6	sig
prot1336	318	4	5	6	18	6	5	4	4	ns
prot1337	247	3	4	1.5	4.5	6	9	12	4.5	sig
prot1338	381	4	1	1.8	3.6	2	2	7.2	1.8	ns
prot1339	159	0	1	6	7.2	3	3	3.6	3.6	ns
prot1340	205	1	3	4	4	4	2	0	0	ns
prot1341	244	3	3	6	6	5	2	4.5	9	ns
prot1342	160	3	2	3.6	7.2	2	3	5.4	3.6	ns
prot1343	288	6	1	2.4	0	4	2	2.4	3.6	ns
prot1344	383	0	6	0	0	6	6	8	20	sig
prot1345	206	5	2	3	4.5	1	4	3	3	ns
prot1346	703	1	1	1.8	5.4	1	1	1.8	9	ns
prot1347	238	2	1	1.2	4.8	2	0	2.4	1.2	ns
prot1348	366	1	2	2	0	4	4	4	6	ns
prot1349	430	0	3	10.5	4.5	1	2	4.5	6	ns
prot1350	637	2	3	5.4	1.8	14	2	9	9	sig
prot1351	141	4	4	1.2	4.8	6	3	4.8	4.8	ns
prot1352	140	8	5	12	2	2	4	4	6	sig
prot1353	431	2	6	3	6	2	2	0	3	ns
prot1354	969	2	1	3.6	1.8	2	2	14.4	5.4	ns
prot1355	247	2	1	3.6	2.4	0	3	4.8	4.8	ns
prot1356	1101	3	4	4	10	2	1	4	2	ns
prot1357	178	2	3	3	0	2	2	1.5	3	ns
prot1358	178	5	2	1.8	3.6	5	0	5.4	3.6	ns
prot1359	297	1	4	3.6	4.8	2	1	4.8	2.4	ns
prot1360	238	3	1	10	0	2	1	4	6	ns
prot1361	226	0	2	3	1.5	2	4	7.5	3	sig
prot1362	486	1	1	7.2	3.6	2	0	7.2	3.6	ns
prot1363	758	1	0	4.8	0	1	2	1.2	4.8	sig
prot1364	305	1	0	0	4	1	1	0	0	ns
prot1365	526	1	0	3	1.5	0	4	0	3	ns
prot1366	375	1	3	0	3.6	3	3	9	0	ns
prot1367	651	2	5	1.2	6	1	0	1.2	1.2	ns
prot1368	5934	1	0	0	2	3	0	4	2	ns
prot1369	421	1	5	3	0	2	3	6	4.5	ns
prot1370	142	0	1	0	0	4	4	3.6	7.2	sig
prot1371	1145	1	2	1.2	2.4	1	6	3.6	1.2	ns
prot1372	238	3	2	4	6	3	3	18	6	sig
prot1373	391	3	1	1.5	1.5	1	0	0	0	ns
prot1374	618	0	1	3.6	3.6	0	1	0	3.6	ns
prot1375	93	8	7	8.4	9.6	8	3	8.4	13.2	ns
prot1376	130	12	7	16	10	10	10	20	14	ns
prot1377	83	0	4	9	10.5	7	4	7.5	10.5	ns
prot1378	361	5	2	7.2	7.2	3	5	7.2	9	ns
prot1379	193	6	3	6	4.8	5	6	7.2	7.2	ns
prot1380	393	11	4	14	8	1	8	14	8	ns
prot1381	232	3	8	4.5	7.5	2	14	24	6	sig
prot1382	201	5	2	1.8	14.4	5	2	1.8	9	ns
prot1383	105	3	2	3.6	1.2	1	5	1.2	6	ns
prot1384	173	8	7	20	8	4	1	8	10	ns
prot1385	182	3	3	3	1.5	4	2	6	12	ns
prot1386	199	4	1	9	0	3	2	10.8	1.8	ns
prot1387	191	5	5	4.8	2.4	6	3	4.8	4.8	ns
prot1388	274	7	3	2	4	4	6	8	14	ns
prot1389	135	3	2	3	9	3	1	1.5	6	ns
prot1390	169	3	4	9	10.8	3	8	5.4	3.6	sig
prot1391	688	3	5	1.2	4.8	3	2	6	6	ns
prot1392	152	1	4	4	4	5	1	8	4	ns
prot1393	528	5	1	4.5	3	1	4	13.5	3	ns
prot1394	157	2	2	10.8	5.4	2	1	7.2	3.6	ns
prot1395	126	3	3	4.8	2.4	2	2	6	1.2	ns
prot1396	80	2	2	4	4	4	4	8	8	ns
prot1397	122	0	1	1.5	7.5	1	2	4.5	1.5	ns
prot1398	232	5	3	1.8	0	2	3	7.2	1.8	ns
prot1399	171	2	0	3.6	9.6	1	2	4.8	1.2	ns
prot1400	70	2	3	10	0	4	4	4	8	sig
prot1401	130	3	2	3	1.5	2	0	1.5	3	ns
prot1402	103	0	1	12.6	3.6	2	2	12.6	5.4	ns
prot1403	547	4	1	3.6	3.6	2	0	1.2	2.4	ns
prot1404	250	4	1	2	6	3	3	0	8	ns
prot1405	497	1	2	3	1.5	2	1	1.5	3	ns
prot1406	312	1	2	3.6	5.4	0	2	0	1.8	ns
prot1407	152	0	4	2.4	3.6	0	1	3.6	3.6	ns
prot1408	535	4	6	6	4	1	3	4	8	ns
prot1409	87	0	1	1.5	0	2	3	4.5	4.5	ns
prot1410	232	5	2	0	1.8	6	2	10.8	7.2	ns
prot1411	232	2	1	1.2	3.6	15	9	10.8	3.6	sig
prot1412	843	1	2	6	8	3	3	10	2	ns
prot1413	555	2	0	1.5	4.5	1	0	3	0	ns
prot1414	173	2	2	1.8	3.6	3	2	1.8	1.8	ns
prot1415	194	0	1	0	3.6	3	3	3.6	7.2	sig
prot1416	180	3	1	2	0	1	0	4	4	ns
prot1417	199	2	2	1.5	4.5	3	3	1.5	3	ns
prot1418	287	1	2	5.4	3.6	5	2	1.8	9	sig
prot1419	999	4	3	1.2	0	3	0	2.4	0	ns
prot1420	220	2	1	0	0	2	4	4	10	ns
prot1421	648	0	1	0	1.5	3	12	9	18	sig
prot1422	164	4	0	3.6	1.8	2	4	3.6	3.6	sig
prot1423	181	4	1	1.2	0	3	0	1.2	2.4	ns
prot1424	285	7	6	20	12	3	8	12	10	ns
prot1425	172	4	2	6	4.5	5	4	6	4.5	ns
prot1426	103	3	1	5.4	7.2	6	4	7.2	5.4	ns
prot1427	430	2	3	3.6	1.2	0	5	3.6	4.8	ns
prot1428	130	7	4	10	10	4	6	8	10	ns
prot1429	123	5	2	1.5	1.5	4	2	4.5	7.5	ns
prot1430	304	2	5	9	1.8	6	4	1.8	5.4	ns
prot1431	164	9	6	8.4	6	2	4	7.2	7.2	ns
prot1432	75	1	4	0	4	3	3	10	4	ns
prot1433	173	4	0	3	4.5	5	4	1.5	3	ns
prot1434	176	0	2	1.8	0	6	2	3.6	10.8	sig
prot1435	191	3	2	6	4.8	2	5	4.8	3.6	ns
prot1436	138	1	0	6	0	3	3	4	4	ns
prot1437	148	2	2	3	3	3	1	4.5	4.5	ns
prot1438	101	2	3	5.4	7.2	4	3	5.4	7.2	ns
prot1439	157	0	5	2.4	3.6	3	2	2.4	7.2	sig
prot1440	488	2	5	4	6	1	2	6	4	ns
prot1441	133	5	2	4.5	9	1	5	3	3	ns
prot1442	229	5	0	3.6	3.6	2	3	9	7.2	ns
prot1443	89	3	4	8.4	4.8	7	3	2.4	3.6	ns
prot1444	317	2	0	2	4	2	2	8	6	ns
prot1445	88	3	3	6	1.5	4	3	1.5	6	ns
prot1446	180	2	1	3.6	3.6	2	1	0	5.4	ns
prot1447	207	2	2	1.2	2.4	3	1	2.4	6	ns
prot1448	235	0	4	4	0	4	1	4	8	ns
prot1449	86	1	1	3	1.5	5	0	3	1.5	ns
prot1450	115	4	0	0	7.2	3	0	5.4	3.6	ns
prot1451	127	2	4	6	1.2	2	0	3.6	2.4	ns
prot1452	229	1	2	8	6	2	0	8	6	ns
prot1453	247	5	3	3	4.5	1	2	6	3	ns
prot1454	573	1	3	5.4	5.4	4	4	5.4	1.8	ns
prot1455	176	2	6	4.8	1.2	2	1	0	4.8	ns
prot1456	169	1	1	4	6	4	0	2	4	ns
prot1457	81	3	1	9	7.5	2	4	3	4.5	ns
prot1458	89	0	1	3.6	1.8	2	0	1.8	1.8	ns
prot1459	178	2	3	1.2	4.8	3	0	2.4	4.8	ns
prot1460	151	3	4	0	2	1	0	4	6	ns
prot1461	146	4	3	6	3	1	2	1.5	1.5	ns
prot1462	217	3	1	0	7.2	1	1	0	3.6	ns
prot1463	159	4	0	2.4	1.2	3	3	4.8	2.4	sig
prot1464	237	2	1	2	4	3	0	2	0	ns
prot1465	587	3	1	1.5	0	2	1	3	0	ns
prot1466	128	3	1	7.2	7.2	4	0	5.4	1.8	ns
prot1467	425	0	1	4.8	2.4	1	2	2.4	2.4	ns
prot1468	256	5	5	2	8	4	2	0	6	ns
prot1469	136	2	0	6	4.5	1	1	3	3	ns
prot1470	76	1	1	1.8	0	2	5	3.6	7.2	sig
prot1471	175	2	2	1.2	0	2	2	1.2	3.6	ns
prot1472	231	1	2	6	8	2	3	4	4	ns
prot1473	337	1	2	3	0	1	0	1.5	6	ns
prot1474	239	3	2	1.8	3.6	4	2	7.2	3.6	sig
prot1475	456	2	1	3.6	1.2	4	0	1.2	1.2	ns
prot1476	126	0	2	0	0	2	2	4	4	sig
prot1477	488	0	3	4.5	4.5	0	0	0	0	ns
prot1478	127	0	1	3.6	0	1	0	0	1.8	ns
prot1479	191	2	6	4.8	3.6	21	21	10.8	14.4	sig
prot1480	114	5	3	6	10	4	5	6	18	ns
prot1481	62	3	4	4.5	1.5	7	4	6	6	sig
prot1482	350	3	4	3.6	1.8	6	5	3.6	7.2	ns
prot1483	108	3	1	6	3.6	7	4	0	3.6	ns
prot1484	321	0	3	4	4	4	4	4	18	sig
prot1485	308	4	1	1.5	7.5	3	0	7.5	1.5	ns
prot1486	59	5	2	1.8	1.8	2	2	3.6	3.6	ns
prot1487	218	2	2	3.6	0	4	2	4.8	4.8	ns
prot1488	106	5	2	4	4	3	3	42	18	sig
prot1489	154	1	4	3	4.5	0	1	3	6	ns
prot1490	166	3	1	1.8	1.8	5	7	9	7.2	sig
prot1491	515	4	3	2.4	2.4	2	3	2.4	1.2	ns
prot1492	183	2	2	2	6	2	2	4	6	ns
prot1493	162	3	4	3	3	4	4	10.5	16.5	sig
prot1494	140	2	1	5.4	5.4	0	2	9	1.8	ns
prot1495	169	2	1	2.4	3.6	1	1	2.4	2.4	ns
prot1496	242	2	3	6	4	1	0	2	6	ns
prot1497	292	4	3	1.5	3	1	6	4.5	4.5	ns
prot1498	197	2	4	5.4	0	4	6	7.2	10.8	sig
prot1499	856	0	1	1.2	1.2	0	3	1.2	0	ns
prot1500	127	2	1	6	6	3	3	8	4	sig
prot1501	72	3	1	7.5	1.5	2	3	0	7.5	ns
prot1502	148	4	0	7.2	7.2	1	1	0	7.2	ns
prot1503	53	4	0	1.2	0	0	1	1.2	0	ns
prot1504	98	0	3	0	6	3	6	12	6	sig
prot1505	405	1	0	3	4.5	1	0	1.5	0	ns
prot1506	104	1	2	3.6	0	1	3	5.4	5.4	ns
prot1507	176	2	0	6	1.2	2	2	4.8	4.8	sig
prot1508	125	0	2	2	6	1	1	4	2	ns
prot1509	160	0	0	1.5	3	0	0	1.5	3	ns
prot1510	316	3	2	5.4	3.6	0	1	9	1.8	ns
prot1511	978	0	0	4.8	3.6	1	2	2.4	0	ns
prot1512	234	3	1	0	2	1	0	4	6	ns
prot1513	431	1	0	1.5	6	1	1	0	1.5	ns
prot1514	2591	2	6	10.8	9	5	3	9	7.2	ns
prot1515	712	3	2	2.4	7.2	1	4	8.4	1.2	ns
prot1516	1852	2	7	4	4	7	7	14	2	sig
prot1517	2086	7	5	7.5	4.5	4	5	13.5	10.5	sig
prot1518	1064	4	2	5.4	7.2	5	5	5.4	3.6	ns
prot1519	609	7	12	6	7.2	9	7	6	12	ns
prot1520	645	6	1	4	4	6	2	16	8	sig
prot1521	969	1	1	1.5	3	3	5	1.5	3	ns
prot1522	857	2	0	3.6	3.6	2	2	3.6	1.8	ns
prot1523	488	2	1	0	1.2	2	3	2.4	3.6	sig
prot1524	2821	1	1	4	4	0	3	4	2	ns
prot1525	512	4	2	9	6	3	2	10.5	4.5	ns
prot1526	876	2	3	3.6	5.4	1	4	1.8	1.8	ns
prot1527	543	2	2	3.6	4.8	3	3	3.6	4.8	ns
prot1528	809	4	5	2	12	2	6	12	8	sig
prot1529	1674	0	2	6	9	4	1	3	4.5	ns
prot1530	1191	0	2	3.6	1.8	2	2	3.6	3.6	sig
prot1531	208	3	3	6	3.6	2	2	3.6	2.4	ns
prot1532	437	1	2	6	6	1	3	4	12	ns
prot1533	510	3	1	1.5	6	1	3	1.5	6	ns
prot1534	695	1	2	5.4	3.6	1	2	5.4	5.4	ns
prot1535	227	0	3	1.2	2.4	2	2	0	1.2	ns
prot1536	700	2	5	4	8	1	1	12	12	sig
prot1537	218	0	0	4.5	1.5	4	2	6	10.5	sig
prot1538	423	2	5	5.4	0	4	1	7.2	3.6	ns
prot1539	873	5	2	3.6	1.2	1	1	3.6	2.4	ns
prot1540	1426	2	3	6	4	3	3	12	6	sig
prot1541	520	1	5	3	3	2	2	3	3	sig
prot1542	290	9	9	14.4	14.4	15	7	23.4	23.4	ns
prot1543	296	4	7	9.6	4.8	4	4	6	9.6	ns
prot1544	309	3	3	6	6	1	2	8	10	ns
prot1545	502	2	4	1.5	6	6	6	12	3	sig
prot1546	204	2	2	0	7.2	4	1	1.8	0	ns
prot1547	437	5	3	4.8	3.6	3	3	4.8	2.4	ns
prot1548	314	4	1	4	4	5	4	10	4	sig
prot1549	402	3	3	9	3	6	2	9	0	ns
prot1550	188	1	6	3.6	3.6	2	1	0	1.8	ns
prot1551	434	3	3	2.4	2.4	1	1	3.6	2.4	ns
prot1552	325	0	0	2	8	1	3	2	2	ns
prot1553	607	0	3	0	7.5	2	2	1.5	4.5	ns
prot1554	739	2	3	0	1.8	2	1	3.6	7.2	ns
prot1555	235	2	1	2.4	2.4	3	3	7.2	3.6	sig
prot1556	982	3	4	2	0	2	0	6	2	ns
prot1557	392	3	0	3	1.5	6	8	3	9	sig
prot1558	543	0	2	0	3.6	1	1	3.6	0	ns
prot1559	462	1	1	0	1.2	6	1	2.4	0	ns
prot1560	348	1	3	4	4	0	0	6	10	ns
prot1561	463	6	1	1.5	0	0	1	1.5	3	ns
prot1562	173	6	2	7.2	7.2	3	4	16.2	7.2	ns
prot1563	274	4	4	3.6	2.4	2	6	2.4	0	ns
prot1564	251	3	1	6	10	3	3	14	12	ns
prot1565	231	8	3	9	4.5	3	11	3	7.5	ns
prot1566	394	4	1	5.4	9	3	4	3.6	5.4	ns
prot1567	240	3	2	2.4	2.4	1	0	1.2	2.4	ns
prot1568	441	5	0	16	6	1	2	10	8	sig
prot1569	200	3	5	3	1.5	3	2	1.5	3	ns
prot1570	371	5	2	5.4	3.6	2	4	3.6	3.6	ns
prot1571	313	3	8	3.6	1.2	3	5	1.2	0	ns
prot1572	730	1	3	6	8	1	4	10	8	sig
prot1573	329	2	2	0	1.5	2	3	6	0	ns
prot1574	627	0	1	3.6	1.8	1	2	3.6	7.2	ns
prot1575	250	2	3	6	0	5	1	2.4	1.2	sig
prot1576	144	2	1	2	2	2	0	4	2	ns
prot1577	472	4	1	0	1.5	1	3	1.5	3	ns
prot1578	421	2	2	0	3.6	2	3	5.4	1.8	ns
prot1579	250	3	4	1.2	2.4	3	3	4.8	2.4	sig
prot1580	266	1	1	2	4	0	0	2	6	ns
prot1581	861	2	0	4.5	4.5	2	4	3	1.5	ns
prot1582	1312	2	1	5.4	3.6	3	1	5.4	1.8	ns
prot1583	493	2	1	3.6	3.6	3	2	2.4	1.2	ns
prot1584	1082	1	1	0	2	9	3	12	6	sig
prot1585	648	1	1	1.5	0	2	0	3	3	ns
prot1586	276	4	1	5.4	1.8	2	1	1.8	3.6	ns
prot1587	518	3	2	0	2.4	1	1	3.6	2.4	ns
prot1588	640	2	1	6	4	0	1	2	2	ns
prot1589	722	3	4	3	9	2	3	4.5	3	ns
prot1590	147	1	2	7.2	3.6	2	4	7.2	7.2	sig
prot1591	193	1	3	4.8	10.8	3	8	4.8	6	ns
prot1592	194	1	1	0	4	2	1	0	0	ns
prot1593	365	1	3	7.5	0	2	1	4.5	4.5	ns
prot1594	290	0	2	1.8	1.8	1	1	0	3.6	ns
prot1595	636	4	5	0	4.8	10	2	2.4	4.8	sig
prot1596	1160	3	5	6	4	3	1	4	6	ns
prot1597	641	2	5	0	9	3	8	4.5	4.5	ns
prot1598	175	1	3	1.8	1.8	9	9	16.2	10.8	sig
prot1599	318	0	2	3.6	2.4	0	0	4.8	1.2	ns
prot1600	424	4	4	6	4	4	2	4	2	ns
prot1601	348	3	1	3	3	6	2	4.5	3	sig
prot1602	227	1	2	3.6	1.8	1	2	1.8	0	ns
prot1603	427	2	1	3.6	4.8	1	3	2.4	3.6	ns
prot1604	268	1	2	2	2	4	2	4	4	sig
prot1605	357	1	0	6	3	3	4	0	3	ns
prot1606	174	0	2	3.6	0	1	2	0	1.8	ns
prot1607	233	0	2	2.4	2.4	4	0	1.2	2.4	ns
prot1608	217	0	0	4	4	1	2	0	2	ns
prot1609	980	0	1	0	1.5	1	2	7.5	4.5	ns
prot1610	263	1	1	0	0	2	1	10.8	7.2	ns
prot1611	169	1	1	0	1.2	1	2	1.2	0	ns
prot1612	178	1	1	2	2	3	3	12	6	sig
prot1613	355	4	2	1.5	0	1	0	1.5	1.5	ns
prot1614	604	1	1	1.8	5.4	0	3	3.6	3.6	ns
prot1615	149	0	1	1.2	3.6	0	0	2.4	1.2	ns
prot1616	594	0	2	8	2	0	1	2	0	ns
prot1617	257	1	3	0	0	2	1	3	3	ns
prot1618	421	2	1	1.8	3.6	7	2	3.6	7.2	sig
prot1619	712	0	1	0	2.4	3	2	2.4	2.4	sig
prot1620	423	0	2	0	0	4	4	4	4	sig
prot1621	488	0	0	1.5	1.5	1	0	0	3	ns
prot1622	1872	0	0	1.8	1.8	1	3	5.4	3.6	ns
prot1623	153	4	9	3.6	8.4	7	4	8.4	3.6	ns
prot1624	275	3	2	2	4	5	3	8	22	ns
prot1625	463	3	7	6	9	4	0	7.5	6	ns
prot1626	103	4	2	5.4	5.4	3	3	5.4	1.8	ns
prot1627	287	1	1	7.2	3.6	2	0	3.6	1.2	ns
prot1628	282	1	1	2	6	4	6	24	8	sig
prot1629	200	4	2	7.5	6	8	3	9	1.5	ns
prot1630	149	2	3	5.4	9	1	4	1.8	5.4	ns
prot1631	149	1	3	6	3.6	3	4	1.2	3.6	ns
prot1632	132	2	2	0	2	0	1	2	2	ns
prot1633	118	1	1	7.5	0	5	1	3	4.5	ns
prot1634	191	0	1	9	0	0	1	0	0	ns
prot1635	189	1	5	4.8	3.6	2	3	2.4	2.4	ns
prot1636	273	1	1	4	4	1	3	2	4	ns
prot1637	327	1	1	3	1.5	2	2	4.5	3	sig
prot1638	148	1	3	1.8	0	3	2	1.8	1.8	ns
prot1639	206	1	0	2.4	6	2	4	4.8	2.4	ns
prot1640	108	4	2	0	8	1	2	6	6	ns
prot1641	267	3	4	1.5	1.5	3	6	4.5	7.5	ns
prot1642	204	4	2	7.2	3.6	2	2	3.6	3.6	ns
prot1643	223	2	4	3.6	1.2	2	3	1.2	1.2	ns
prot1644	298	2	3	8	4	2	0	6	6	ns
prot1645	194	1	0	1.5	0	5	2	3	7.5	sig
prot1646	77	0	1	0	3.6	4	5	7.2	7.2	sig
prot1647	166	2	2	1.2	3.6	4	6	0	1.2	ns
prot1648	418	4	2	6	4	1	2	0	2	ns
prot1649	418	1	1	4.5	4.5	0	0	3	1.5	ns
prot1650	127	4	0	3.6	3.6	0	2	1.8	5.4	ns
prot1651	279	4	3	2.4	0	4	2	2.4	1.2	ns
prot1652	181	1	2	6	0	5	1	0	0	ns
prot1653	129	2	1	3	0	2	2	4.5	1.5	ns
prot1654	161	3	2	3.6	1.8	2	4	3.6	10.8	sig
prot1655	126	2	1	2.4	1.2	0	2	1.2	0	ns
prot1656	326	3	1	4	2	3	4	2	0	ns
prot1657	207	1	1	1.5	1.5	0	4	0	3	ns
prot1658	191	2	4	3.6	1.8	12	9	5.4	5.4	sig
prot1659	238	0	2	6	1.2	1	0	2.4	1.2	ns
prot1660	210	2	0	4	6	4	1	2	4	ns
prot1661	331	0	1	0	1.5	1	2	3	3	ns
prot1662	574	1	2	1.8	3.6	3	3	3.6	5.4	ns
prot1663	455	1	0	6	4.8	1	2	3.6	1.2	ns
prot1664	553	1	2	4	0	3	0	2	6	ns
prot1665	522	0	1	0	1.5	2	2	0	0	ns
prot1666	325	3	1	0	3.6	0	1	1.8	0	ns
prot1667	208	1	7	1.2	2.4	3	0	4.8	0	ns
prot1668	232	1	3	6	0	0	1	2	2	ns
prot1669	219	1	2	0	3	3	1	3	4.5	ns
prot1670	409	1	1	7.2	3.6	2	2	0	3.6	ns
prot1671	233	2	4	3.6	1.2	4	1	3.6	2.4	ns
prot1672	772	1	1	6	4	0	0	0	2	ns
prot1673	360	4	3	6	1.5	3	1	1.5	3	ns
prot1674	439	0	3	1.8	3.6	1	0	0	5.4	ns
prot1675	442	2	1	1.2	0	1	1	1.2	0	ns
prot1676	138	1	0	6	0	0	0	2	0	ns
prot1677	106	0	1	0	3	1	0	3	0	ns
prot1678	370	2	1	3.6	1.8	4	1	10.8	1.8	ns
prot1679	629	3	0	0	1.2	1	1	0	1.2	ns
prot1680	187	1	0	4	0	2	3	4	4	sig
prot1681	596	2	0	1.5	4.5	1	0	3	0	ns
prot1682	255	1	0	0	3.6	2	2	3.6	7.2	sig
prot1683	92	3	5	8.4	3.6	6	7	4.8	3.6	ns
prot1684	171	5	2	8	16	3	8	8	6	ns
prot1685	165	2	2	6	6	7	7	1.5	7.5	sig
prot1686	148	4	3	9	3.6	3	3	5.4	3.6	ns
prot1687	229	2	2	2.4	6	3	7	0	2.4	ns
prot1688	123	2	5	8	6	3	2	0	0	ns
prot1689	77	1	0	4.5	3	2	6	3	1.5	ns
prot1690	465	2	4	7.2	7.2	5	4	12.6	9	sig
prot1691	279	2	2	1.2	0	2	4	7.2	2.4	sig
prot1692	278	3	0	0	4	3	3	4	4	ns
prot1693	119	2	4	3	0	3	1	3	1.5	ns
prot1694	148	2	1	9	3.6	2	2	18	3.6	sig
prot1695	72	3	2	1.2	3.6	2	2	2.4	9.6	sig
prot1696	353	6	1	8	0	1	1	6	2	ns
prot1697	196	1	1	1.5	1.5	1	2	1.5	3	ns
prot1698	174	4	0	9	3.6	1	1	0	0	ns
prot1699	126	1	1	1.2	0	1	2	2.4	3.6	ns
prot1700	235	7	1	6	8	1	1	4	2	ns
prot1701	235	3	5	0	6	2	1	3	1.5	ns
prot1702	110	0	2	0	3.6	6	8	3.6	3.6	sig
prot1703	188	3	1	0	1.2	4	4	3.6	3.6	sig
prot1704	225	0	4	4	2	1	3	0	4	ns
prot1705	138	0	2	3	7.5	0	2	1.5	1.5	ns
prot1706	174	2	3	7.2	3.6	3	15	10.8	10.8	sig
prot1707	672	1	1	0	1.2	2	1	3.6	0	ns
prot1708	84	2	1	2	4	4	0	2	2	ns
prot1709	107	2	2	0	3	2	0	0	3	ns
prot1710	146	7	3	1.8	0	3	2	3.6	5.4	sig
prot1711	183	4	1	2.4	1.2	2	6	6	0	ns
prot1712	555	1	0	2	2	0	1	0	2	ns
prot1713	467	3	1	3	3	2	2	3	0	ns
prot1714	265	0	0	0	0	3	1	1.8	0	ns
prot1715	598	2	0	2.4	1.2	2	2	2.4	2.4	ns
prot1716	317	2	2	6	6	0	2	2	6	ns
prot1717	196	1	1	0	0	4	1	1.5	1.5	ns
prot1718	267	0	3	1.8	5.4	3	6	5.4	5.4	sig
prot1719	612	3	1	2.4	1.2	0	1	0	7.2	ns
prot1720	62	1	1	6	6	2	3	0	2	ns
prot1721	77	3	1	3	4.5	1	3	3	3	ns
prot1722	68	2	0	1.8	3.6	1	1	1.8	5.4	ns
prot1723	632	0	1	2.4	1.2	0	3	1.2	1.2	ns
prot1724	230	0	1	2	6	1	0	4	2	ns
prot1725	133	1	1	6	3	1	2	1.5	1.5	ns
prot1726	334	0	0	0	5.4	2	2	5.4	3.6	sig
prot1727	311	2	3	1.2	1.2	1	1	4.8	0	ns
prot1728	563	2	0	2	0	1	0	4	0	ns
prot1729	327	1	2	3	1.5	0	1	0	3	ns
prot1730	144	2	3	7.2	0	3	2	1.8	5.4	ns
prot1731	668	1	2	1.2	3.6	0	1	0	2.4	ns
prot1732	85	0	4	6	2	4	2	4	14	sig
prot1733	102	1	2	0	3	1	0	3	3	ns
prot1734	508	1	1	1.8	1.8	1	1	5.4	1.8	ns
prot1735	226	1	4	0	0	9	12	10.8	7.2	sig
prot1736	676	1	0	2	0	4	4	4	4	sig
prot1737	539	0	4	6	6	1	0	3	1.5	ns
prot1738	295	2	0	0	1.8	1	0	5.4	5.4	ns
prot1739	224	3	0	4.8	0	2	0	3.6	1.2	ns
prot1740	2292	0	0	2	0	0	0	2	0	ns
prot1741	170	3	3	6	12	10	2	9	3	ns
prot1742	134	0	5	5.4	3.6	2	3	5.4	1.8	ns
prot1743	255	2	2	1.2	3.6	3	2	3.6	6	ns
prot1744	304	5	2	8	6	6	2	8	8	sig
prot1745	237	1	6	3	4.5	2	3	1.5	9	ns
prot1746	105	2	2	0	5.4	0	3	1.8	1.8	ns
prot1747	69	1	1	2.4	4.8	4	1	1.2	2.4	ns
prot1748	247	4	0	4	2	0	1	6	4	ns
prot1749	99	4	5	4.5	10.5	6	1	10.5	0	ns
prot1750	116	2	3	3.6	0	0	2	3.6	1.8	ns
prot1751	152	0	0	1.2	6	2	2	16.8	9.6	sig
prot1752	225	0	1	2	4	2	3	8	4	ns
prot1753	147	2	2	0	3	4	4	7.5	6	sig
prot1754	125	3	1	3.6	7.2	0	0	1.8	5.4	ns
prot1755	90	3	1	0	0	2	4	4.8	9.6	sig
prot1756	237	1	4	2	8	3	9	6	18	sig
prot1757	66	4	1	1.5	1.5	2	2	1.5	1.5	ns
prot1758	264	3	6	3.6	7.2	2	1	3.6	1.8	sig
prot1759	137	2	2	2.4	2.4	1	2	2.4	4.8	ns
prot1760	511	3	2	2	4	3	3	6	12	sig
prot1761	141	3	0	6	3	1	3	3	1.5	ns
prot1762	280	3	0	0	1.8	1	5	1.8	5.4	ns
prot1763	302	4	2	2.4	2.4	0	1	1.2	2.4	ns
prot1764	74	2	2	8	4	1	1	2	2	ns
prot1765	171	3	1	0	4.5	1	2	0	3	ns
prot1766	95	2	1	0	7.2	1	1	3.6	1.8	sig
prot1767	367	2	2	2.4	3.6	1	1	1.2	1.2	ns
prot1768	144	1	5	4	2	2	0	2	2	ns
prot1769	664	1	1	3	1.5	1	0	1.5	3	ns
prot1770	179	0	1	0	1.8	2	1	1.8	0	ns
prot1771	114	1	0	1.2	1.2	0	3	1.2	2.4	ns
prot1772	161	4	1	2	2	0	0	4	0	ns
prot1773	205	1	0	0	4.5	2	0	3	3	ns
prot1774	305	0	3	5.4	3.6	0	1	1.8	3.6	ns
prot1775	416	2	1	1.2	2.4	3	1	1.2	1.2	ns
prot1776	397	0	0	0	0	4	2	4	4	ns
prot1777	224	2	3	3	0	4	2	0	0	ns
prot1778	314	0	2	0	3.6	1	1	1.8	3.6	sig
prot1779	174	0	1	1.2	1.2	2	1	1.2	0	ns
prot1780	416	1	0	2	0	3	2	4	0	ns
prot1781	131	0	3	0	0	1	0	0	4.5	ns
prot1782	107	1	1	1.8	5.4	1	1	3.6	3.6	ns
prot1783	163	1	0	0	1.2	2	1	1.2	1.2	ns
prot1784	564	4	1	0	2	0	2	0	0	ns
prot1785	208	0	3	3	0	0	1	3	1.5	ns
prot1786	135	0	1	0	1.8	0	2	5.4	5.4	ns
prot1787	3394	2	0	3.6	2.4	3	5	3.6	2.4	ns
prot1788	1957	1	0	0	4	1	1	2	0	ns
prot1789	1088	6	3	3	0	2	2	0	3	ns
prot1790	424	2	2	3.6	5.4	2	1	3.6	1.8	ns
prot1791	1035	2	3	1.2	1.2	1	3	0	2.4	ns
prot1792	926	0	1	0	4	0	3	4	4	ns
prot1793	1669	4	1	0	0	0	1	3	1.5	ns
prot1794	201	0	2	5.4	3.6	0	4	5.4	7.2	ns
prot1795	539	0	1	3.6	1.2	2	4	2.4	2.4	sig
prot1796	638	0	1	0	2	3	0	0	4	ns
prot1797	225	3	8	6	6	4	5	7.5	3	ns
prot1798	319	5	2	5.4	5.4	4	1	7.2	3.6	ns
prot1799	520	3	3	4.8	1.2	3	1	3.6	3.6	ns
prot1800	785	1	4	2	6	5	1	6	6	ns
prot1801	629	3	3	10.5	3	1	4	3	4.5	ns
prot1802	341	4	4	3.6	3.6	1	1	1.8	1.8	ns
prot1803	412	2	0	3.6	1.2	1	1	0	0	ns
prot1804	308	1	0	4	2	0	0	0	4	ns
prot1805	743	0	1	1.5	3	1	1	3	1.5	ns
prot1806	470	1	1	3.6	0	0	4	0	1.8	ns
prot1807	1140	0	1	1.2	0	0	0	1.2	2.4	ns
prot1808	1466	1	0	0	4	0	2	0	4	ns
prot1809	254	1	0	1.5	1.5	2	2	10.5	3	ns
prot1810	257	3	1	0	7.2	4	3	1.8	3.6	ns
prot1811	375	0	2	0	0	2	0	1.2	1.2	ns
prot1812	1882	4	5	4	2	2	3	6	0	ns
prot1813	1300	3	0	1.5	1.5	9	12	4.5	4.5	sig
prot1814	444	0	2	3.6	1.8	3	1	3.6	0	ns
prot1815	832	2	2	2.4	2.4	2	2	2.4	2.4	ns
prot1816	582	2	3	6	6	6	3	6	24	sig
prot1817	280	2	2	3	0	0	0	3	1.5	ns
prot1818	1244	2	0	1.8	1.8	3	2	0	1.8	ns
prot1819	276	4	0	3.6	3.6	1	2	1.2	2.4	ns
prot1820	623	3	1	4	2	3	1	2	4	ns
prot1821	450	0	2	1.5	1.5	0	1	3	0	ns
prot1822	247	1	2	1.8	1.8	1	1	0	3.6	ns
prot1823	387	1	3	0	2.4	3	2	1.2	2.4	ns
prot1824	662	0	0	2	0	3	1	0	4	ns
prot1825	743	0	0	6	0	3	6	4.5	4.5	sig
prot1826	874	2	0	1.8	7.2	1	0	1.8	1.8	ns
prot1827	1301	0	2	1.2	1.2	1	1	0	0	ns
prot1828	274	3	4	6	6	2	2	6	6	ns
prot1829	551	2	2	1.5	3	4	3	1.5	3	ns
prot1830	447	1	2	1.8	1.8	0	1	0	0	ns
prot1831	154	4	0	1.2	1.2	9	3	7.2	7.2	sig
prot1832	210	1	4	0	4	1	4	0	8	ns
prot1833	290	2	1	3	0	2	4	4.5	0	ns
prot1834	220	2	3	3.6	5.4	2	3	16.2	10.8	sig
prot1835	184	3	0	2.4	0	2	3	2.4	0	ns
prot1836	168	4	5	0	8	2	3	4	4	sig
prot1837	102	2	2	4.5	3	2	1	1.5	0	ns
prot1838	327	0	1	3.6	1.8	2	1	5.4	0	ns
prot1839	962	1	0	1.2	4.8	2	2	4.8	6	sig
prot1840	556	1	0	4	4	1	1	4	0	ns
prot1841	374	2	3	4.5	0	1	2	0	3	ns
prot1842	728	1	0	1.8	1.8	0	1	3.6	3.6	ns
prot1843	243	1	2	3.6	3.6	2	2	2.4	2.4	sig
prot1844	127	2	5	4	6	0	4	0	0	ns
prot1845	519	2	2	4.5	3	1	1	1.5	3	ns
prot1846	492	1	0	1.8	3.6	2	2	3.6	3.6	sig
prot1847	233	2	2	3.6	3.6	2	0	2.4	1.2	ns
prot1848	287	1	0	2	0	1	2	2	0	ns
prot1849	337	1	0	1.5	0	1	1	3	4.5	ns
prot1850	404	2	0	0	0	0	0	1.8	0	ns
prot1851	3175	2	3	0	1.2	0	2	0	0	ns
prot1852	243	2	0	0	2	1	1	0	2	ns
prot1853	275	3	1	1.5	3	3	1	1.5	1.5	ns
prot1854	648	0	0	0	5.4	6	4	12.6	1.8	ns
prot1855	172	2	0	1.2	2.4	0	1	2.4	1.2	ns
prot1856	283	4	1	6	8	2	5	4	4	sig
prot1857	159	2	3	0	3	2	3	1.5	6	ns
prot1858	372	3	2	1.8	0	2	1	5.4	3.6	ns
prot1859	174	0	3	1.2	6	2	3	6	1.2	ns
prot1860	182	3	1	2	0	1	3	2	2	ns
prot1861	251	1	0	0	1.5	3	1	1.5	3	ns
prot1862	1009	1	0	7.2	1.8	1	2	0	1.8	ns
prot1863	233	0	1	0	3.6	1	2	1.2	2.4	ns
prot1864	158	1	4	6	6	2	4	4	8	ns
prot1865	200	2	0	1.5	4.5	4	1	3	1.5	ns
prot1866	292	1	1	5.4	1.8	1	1	1.8	0	ns
prot1867	399	3	2	1.2	0	1	2	0	1.2	ns
prot1868	229	0	9	6	8	1	2	4	2	sig
prot1869	228	1	1	10.5	0	4	1	3	3	ns
prot1870	445	1	0	1.8	3.6	1	0	3.6	10.8	ns
prot1871	334	3	1	0	1.2	2	2	2.4	10.8	sig
prot1872	848	2	2	0	4	2	2	6	6	ns
prot1873	151	1	2	6	3	6	4	3	3	sig
prot1874	1410	1	1	1.8	5.4	1	1	3.6	0	ns
prot1875	164	1	1	1.2	0	2	2	2.4	2.4	sig
prot1876	114	1	1	10	2	0	1	10	4	ns
prot1877	262	0	0	6	1.5	1	0	1.5	1.5	ns
prot1878	174	2	0	1.8	0	1	0	5.4	1.8	ns
prot1879	987	3	0	0	2.4	1	1	1.2	1.2	ns
prot1880	170	5	3	0	4	3	6	12	6	sig
prot1881	399	0	6	4.5	3	2	2	3	6	sig
prot1882	504	5	0	1.8	5.4	4	2	3.6	3.6	sig
prot1883	359	2	1	3.6	1.2	2	0	2.4	2.4	ns
prot1884	85	1	0	2	0	0	4	2	4	ns
prot1885	186	1	4	3	4.5	2	0	0	3	ns
prot1886	231	0	0	1.8	3.6	1	1	0	0	ns
prot1887	161	0	2	1.2	2.4	2	4	2.4	2.4	ns
prot1888	296	0	2	8	2	2	1	2	0	ns
prot1889	362	0	2	3	1.5	4	1	1.5	3	ns
prot1890	492	1	0	0	1.8	6	2	7.2	3.6	sig
prot1891	240	3	1	0	1.2	1	1	0	1.2	ns
prot1892	587	2	1	0	0	1	2	4	2	ns
prot1893	523	1	0	3	1.5	2	1	0	1.5	ns
prot1894	979	1	3	0	1.8	0	1	0	3.6	ns
prot1895	2381	4	0	1.2	3.6	2	2	0	3.6	ns
prot1896	246	1	1	0	0	1	0	2	2	ns
prot1897	309	0	1	0	1.5	0	1	1.5	0	ns
prot1898	214	0	2	3.6	1.8	1	0	1.8	3.6	ns
prot1899	659	3	2	0	1.2	1	0	1.2	0	ns
prot1900	185	1	3	2	0	1	0	0	0	ns
prot1901	201	1	1	3	6	2	1	3	3	ns
prot1902	464	2	0	0	0	1	3	3.6	5.4	ns
prot1903	298	0	4	1.2	0	1	0	2.4	3.6	ns
prot1904	502	1	1	0	0	4	2	8	4	sig
prot1905	295	0	2	1.5	1.5	1	1	1.5	0	ns
prot1906	1921	1	0	3.6	3.6	1	0	1.8	3.6	ns
prot1907	900	2	1	0	2.4	3	1	0	1.2	ns
prot1908	1567	1	2	2	2	1	0	4	6	ns
prot1909	659	2	0	3	0	0	0	0	0	ns
prot1910	909	2	0	1.8	1.8	0	3	1.8	3.6	ns
prot1911	193	0	0	0	1.2	0	2	0	2.4	ns
prot1912	431	0	2	4	4	0	2	0	0	ns
prot1913	118	3	0	0	0	3	6	4.5	4.5	sig
prot1914	229	3	3	5.4	1.8	2	0	5.4	1.8	ns
prot1915	232	3	2	3.6	1.2	3	9	3.6	14.4	sig
prot1916	267	1	1	2	4	0	3	2	0	ns
prot1917	266	1	2	3	1.5	0	2	1.5	3	ns
prot1918	183	3	3	0	0	1	1	3.6	1.8	ns
prot1919	909	3	2	1.2	2.4	1	2	2.4	3.6	ns
prot1920	219	2	1	4	2	3	1	6	2	ns
prot1921	141	2	3	4.5	4.5	0	2	4.5	4.5	ns
prot1922	154	0	1	3.6	5.4	4	2	5.4	7.2	ns
prot1923	243	3	1	0	2.4	0	0	0	2.4	ns
prot1924	135	0	1	2	4	1	0	4	0	ns
prot1925	315	0	0	1.5	0	1	1	0	0	ns
prot1926	517	1	1	0	0	0	2	1.8	3.6	ns
prot1927	127	1	1	1.2	3.6	0	1	0	1.2	ns
prot1928	439	1	0	4	2	2	2	0	10	ns
prot1929	398	0	0	0	4.5	2	2	3	3	sig
prot1930	462	0	1	1.8	5.4	0	0	1.8	1.8	ns
prot1931	202	1	0	1.2	2.4	5	2	0	1.2	ns
prot1932	114	4	0	4	4	0	3	4	4	ns
prot1933	137	0	1	1.5	4.5	0	1	0	4.5	ns
prot1934	124	4	1	1.8	3.6	2	0	0	5.4	ns
prot1935	641	2	0	1.2	1.2	1	1	0	0	ns
prot1936	415	0	1	0	2	0	0	6	6	ns
prot1937	448	0	0	0	0	0	3	3	0	ns
prot1938	572	0	1	0	0	1	0	1.8	0	ns
prot1939	819	0	0	3.6	4.8	2	0	1.2	0	ns
prot1940	365	0	0	0	2	0	1	2	2	ns
prot1941	600	1	1	1.5	0	0	0	1.5	0	ns
prot1942	692	0	0	3.6	1.8	0	3	3.6	0	ns
prot1943	244	0	1	0	0	2	1	1.2	0	ns
prot1944	203	1	3	0	4	2	2	0	0	ns
prot1945	383	2	0	0	1.5	1	1	6	0	ns
prot1946	208	0	2	0	0	0	1	1.8	1.8	ns
prot1947	292	3	1	0	0	2	4	2.4	2.4	sig
prot1948	288	0	0	2	0	3	2	2	0	ns
prot1949	111	1	1	1.5	1.5	2	0	1.5	0	ns
prot1950	309	1	1	5.4	1.8	4	2	5.4	3.6	sig
prot1951	555	3	0	4.8	0	1	1	0	1.2	ns
prot1952	719	2	2	2	4	0	0	4	4	ns
prot1953	548	3	1	3	0	0	1	1.5	9	ns
prot1954	209	0	1	0	1.8	2	0	1.8	7.2	ns
prot1955	561	2	0	1.2	1.2	2	1	1.2	2.4	ns
prot1956	575	0	0	0	2	0	1	6	6	ns
prot1957	193	0	2	3	0	3	0	0	0	ns
prot1958	476	2	0	3.6	5.4	3	1	1.8	1.8	ns
prot1959	426	1	0	0	2.4	2	1	0	2.4	ns
prot1960	210	0	3	4	4	1	2	0	0	ns
prot1961	167	1	1	0	4.5	0	1	1.5	1.5	ns
prot1962	255	1	2	1.8	0	3	2	0	3.6	ns
prot1963	259	1	1	0	0	1	2	0	0	ns
prot1964	828	0	1	4	0	0	0	2	2	ns
prot1965	491	1	2	3	0	1	0	3	0	ns
prot1966	116	3	0	1.8	1.8	0	2	0	0	ns
prot1967	392	3	0	3.6	0	6	3	3.6	3.6	sig
prot1968	278	0	0	0	0	2	0	0	0	ns
prot1969	275	1	3	0	4.5	4	0	0	0	ns
prot1970	542	0	0	0	0	1	1	1.8	0	ns
prot1971	303	2	0	0	1.2	0	0	0	0	ns
prot1972	206	1	1	2	0	0	2	0	2	ns
prot1973	575	0	0	1.5	0	1	0	0	1.5	ns
prot1974	882	2	2	1.8	3.6	0	1	1.8	1.8	ns
prot1975	503	2	1	0	1.2	0	0	0	1.2	ns
prot1976	350	0	1	0	2	1	0	0	2	ns
prot1977	277	1	0	0	1.5	2	1	3	1.5	ns
prot1978	251	2	0	3.6	0	0	1	0	1.8	ns
prot1979	223	0	1	1.2	1.2	3	3	7.2	3.6	sig
prot1980	109	2	1	2	6	1	1	10	4	ns
prot1981	1093	4	2	6	6	0	2	0	6	ns
prot1982	123	0	2	3.6	0	2	0	3.6	1.8	ns
prot1983	160	0	0	4.8	0	1	1	1.2	2.4	ns
prot1984	160	0	4	4	8	2	1	0	0	ns
prot1985	433	0	4	6	1.5	3	0	3	3	ns
prot1986	214	2	0	1.8	3.6	9	3	5.4	10.8	sig
prot1987	114	2	3	2.4	0	5	2	1.2	1.2	ns
prot1988	178	1	2	0	6	0	1	10	2	ns
prot1989	248	0	0	1.5	1.5	0	2	1.5	0	ns
prot1990	49	0	2	3.6	3.6	1	0	0	1.8	ns
prot1991	86	3	3	0	0	5	3	2.4	4.8	ns
prot1992	335	1	2	0	4	1	4	4	2	ns
prot1993	171	1	0	3	1.5	0	2	0	1.5	ns
prot1994	214	1	2	1.8	1.8	1	0	0	1.8	ns
prot1995	108	0	1	0	1.2	2	0	2.4	0	ns
prot1996	115	2	1	4	2	1	0	2	2	ns
prot1997	96	2	0	1.5	1.5	1	0	1.5	0	ns
prot1998	82	3	3	1.8	1.8	4	3	1.8	1.8	ns
prot1999	365	0	3	0	3.6	2	4	4.8	4.8	sig
[truncated: 1,549 more rows]
