# Supplementary material for: Protein complex-based analysis is resistant to the obfuscating consequences of batch effects --- a case study in clinical proteomics
Source: BMC Genomics. 2017 Mar 14;18(Suppl 2):142. doi: 10.1186/s12864-017-3490-3 (PMC5374662; doi:10.1186/s12864-017-3490-3)
Supplement: Supplementary file 2 — Simulated data D2.2H. (ZIP 3730 kb) [file 12864_2017_3490_MOESM2_ESM.zip › D2.2.391.txt]

protLen	X0	X0.1	X0.2	X0.3	X1	X1.1	X1.2	X1.3	sig
prot1	1338	886	913	2688	2610	850	844	2466	2565	ns
prot2	2199	27	23	60	58	34	20	60	72	ns
prot3	1538	34	31	34.8	33.6	70	56	64.8	70.8	sig
prot4	2319	31	24	48.6	50.4	23	35	48.6	54	ns
prot5	1392	57	54	150	141	60	82	225	207	sig
prot6	1985	27	21	48	78	38	34	78	62	ns
prot7	1262	39	44	54	60	41	56	52.8	63.6	ns
prot8	3862	21	15	28.8	27	22	21	19.8	27	ns
prot9	1295	49	33	141	117	81	72	204	243	sig
prot10	4287	18	8	20	34	8	7	12	14	ns
prot11	1277	34	37	51.6	45.6	60	47	56.4	48	ns
prot12	3587	9	11	18	10.8	3	9	12.6	9	ns
prot13	774	67	55	168	183	108	142	393	399	sig
prot14	1960	9	3	6	8	8	7	6	8	ns
prot15	858	69	65	63.6	81.6	62	62	78	73.2	ns
prot16	693	78	85	113.4	135	71	76	142.2	138.6	ns
prot17	748	68	61	270	195	51	60	153	207	ns
prot18	875	52	50	70	74	46	36	104	112	ns
prot19	1755	14	14	19.2	14.4	16	14	22.8	16.8	sig
prot20	839	37	36	57.6	63	32	27	72	95.4	ns
prot21	857	27	31	81	111	40	25	51	78	ns
prot22	1248	18	41	58	50	27	19	44	62	ns
prot23	1308	20	19	28.8	22.8	16	20	25.2	19.2	ns
prot24	1260	17	14	23.4	30.6	28	33	46.8	36	sig
prot25	1487	11	7	18	24	4	9	12	33	ns
prot26	477	91	78	176	156	92	87	150	176	ns
prot27	1324	25	25	30	37.2	24	28	20.4	31.2	ns
prot28	997	27	22	41.4	32.4	15	24	34.2	32.4	ns
prot29	623	101	99	318	381	106	100	336	324	ns
prot30	657	108	91	188	200	93	146	202	210	ns
prot31	1735	15	9	15.6	8.4	26	15	24	24	sig
prot32	904	10	12	9	27	20	20	32.4	28.8	sig
prot33	446	193	188	528	474	603	537	1764	1692	sig
prot34	262	185	185	376	364	188	211	350	354	ns
prot35	682	96	127	136.8	123.6	137	111	123.6	120	ns
prot36	742	57	47	99	95.4	56	44	109.8	79.2	ns
prot37	630	46	39	111	75	47	27	150	96	ns
prot38	672	25	41	64	64	23	26	66	68	ns
prot39	1056	28	28	30	38.4	35	32	36	30	ns
prot40	1098	23	21	43.2	36	57	51	108	124.2	sig
prot41	1192	19	10	54	33	12	14	30	42	ns
prot42	1888	9	10	14	30	15	9	26	16	ns
prot43	500	161	173	193.2	200.4	180	152	214.8	186	ns
prot44	610	55	51	108	91.8	47	54	100.8	122.4	ns
prot45	543	39	30	111	102	36	33	108	99	ns
prot46	685	31	16	62	50	34	23	60	58	ns
prot47	546	21	26	26.4	26.4	32	18	30	22.8	ns
prot48	1311	11	14	25.2	27	14	11	30.6	23.4	ns
prot49	1047	14	10	42	48	21	9	54	54	sig
prot50	491	128	152	240	274	123	140	272	272	ns
prot51	654	88	77	84	91.2	89	82	104.4	103.2	ns
prot52	639	55	51	99	91.8	76	60	131.4	133.2	sig
prot53	740	47	42	168	171	46	53	180	156	ns
prot54	1143	15	23	38	38	15	18	52	24	ns
prot55	966	27	19	14.4	22.8	13	13	15.6	8.4	ns
prot56	1042	8	13	36	27	7	13	30.6	19.8	ns
prot57	2166	6	9	18	21	5	10	33	15	sig
prot58	443	32	35	78	52	21	32	66	68	ns
prot59	589	25	24	22.8	32.4	19	31	34.8	25.2	ns
prot60	740	22	26	30.6	55.8	41	43	61.2	97.2	sig
prot61	532	20	14	42	63	66	66	225	171	sig
prot62	740	7	9	26	14	10	11	12	16	ns
prot63	727	12	17	14.4	12	12	11	14.4	15.6	ns
prot64	1585	6	2	9	16.2	7	10	5.4	18	ns
prot65	479	210	236	789	711	231	245	675	675	ns
prot66	364	167	148	328	286	153	170	312	288	ns
prot67	433	142	161	188.4	196.8	133	131	200.4	186	ns
prot68	346	140	145	304.2	270	135	150	255.6	273.6	ns
prot69	545	95	94	297	357	90	102	252	291	ns
prot70	472	76	79	148	162	210	234	486	426	sig
prot71	478	48	50	66	56.4	51	53	64.8	63.6	ns
prot72	413	57	38	93.6	77.4	43	60	81	70.2	ns
prot73	496	46	44	147	117	35	40	117	153	ns
prot74	630	42	44	60	50	40	34	74	62	ns
prot75	544	23	26	33.6	31.2	33	28	24	28.8	ns
prot76	880	16	17	27	23.4	11	19	34.2	25.2	ns
prot77	684	6	11	33	36	33	42	117	45	sig
prot78	988	9	15	16	24	19	19	22	14	sig
prot79	430	66	70	67.2	76.8	65	68	93.6	87.6	ns
prot80	707	27	27	46.8	45	27	25	66.6	54	ns
prot81	418	22	17	78	81	29	27	72	60	ns
prot82	820	15	13	24	50	18	16	38	30	ns
prot83	1450	11	11	14.4	16.8	11	12	16.8	13.2	sig
prot84	500	81	68	111.6	136.8	91	78	142.2	149.4	ns
prot85	451	43	50	213	141	54	50	162	153	ns
prot86	757	30	35	62	76	25	26	60	50	ns
prot87	539	27	22	25.2	26.4	22	35	22.8	31.2	ns
prot88	455	15	14	28.8	30.6	12	15	32.4	30.6	ns
prot89	646	17	16	42	45	20	13	66	42	ns
prot90	533	10	8	18	18	10	9	14	18	ns
prot91	1101	3	7	2.4	9.6	4	2	6	9.6	sig
prot92	375	183	197	279	322.2	531	534	1080	804.6	sig
prot93	477	110	129	273	339	99	119	309	282	ns
prot94	440	69	63	186	136	68	79	154	122	ns
prot95	445	71	64	81.6	70.8	66	67	64.8	86.4	ns
prot96	373	57	50	68.4	88.2	55	48	111.6	106.2	ns
prot97	606	25	33	102	150	34	47	132	96	sig
prot98	343	25	29	48	40	38	12	38	54	ns
prot99	403	24	18	25.2	25.2	23	24	20.4	27.6	ns
prot100	591	24	22	28.8	48.6	26	42	43.2	39.6	sig
prot101	641	9	18	33	30	6	11	36	42	ns
prot102	583	11	11	8	18	11	5	24	26	sig
prot103	544	3	8	15.6	14.4	11	6	12	10.8	ns
prot104	2137	4	3	18	12.6	9	14	23.4	12.6	sig
prot105	375	41	44	108	84	43	64	123	168	sig
prot106	454	39	44	86	82	47	40	68	62	ns
prot107	472	33	44	38.4	38.4	78	81	118.8	90	sig
prot108	517	29	25	55.8	50.4	31	42	66.6	48.6	ns
prot109	464	18	19	60	78	18	31	81	90	ns
prot110	637	17	19	38	34	26	14	26	24	ns
prot111	423	19	17	22.8	18	23	18	24	13.2	ns
prot112	414	14	9	25.2	23.4	15	30	32.4	43.2	sig
prot113	898	21	11	51	36	25	27	93	75	sig
prot114	498	16	15	16	10	18	14	64	28	sig
prot115	580	15	22	15.6	15.6	12	18	12	21.6	ns
prot116	448	11	10	12.6	19.8	18	16	23.4	32.4	sig
prot117	569	4	9	39	30	11	5	24	21	ns
prot118	1032	4	6	4	6	1	8	14	12	ns
prot119	357	86	88	100.8	132	93	104	139.2	142.8	ns
prot120	231	45	53	120.6	127.8	74	64	111.6	86.4	ns
prot121	372	44	43	156	168	92	88	252	258	sig
prot122	375	46	44	60	110	42	61	104	90	ns
prot123	507	46	47	45.6	45.6	47	37	45.6	43.2	ns
prot124	411	30	38	54	37.8	39	33	63	70.2	ns
prot125	374	20	16	60	51	27	32	102	81	sig
prot126	827	9	24	42	24	15	25	34	32	ns
prot127	774	13	14	13.2	18	18	18	14.4	9.6	ns
prot128	576	7	12	9	7.2	6	9	21.6	10.8	sig
prot129	413	10	9	24	36	7	8	24	24	ns
prot130	569	5	8	26	26	10	8	22	16	ns
prot131	590	8	10	10.8	18	12	11	13.2	7.2	ns
prot132	774	12	7	14.4	14.4	18	20	36	14.4	sig
prot133	1023	6	8	24	15	12	9	51	27	ns
prot134	803	3	0	8	6	5	7	6	8	ns
prot135	242	68	63	73.2	49.2	67	66	72	67.2	ns
prot136	439	63	64	90	79.2	142	116	234	241.2	sig
prot137	318	59	50	135	156	54	43	153	141	ns
prot138	278	48	51	82	102	49	60	116	106	ns
prot139	309	40	53	48	55.2	37	50	54	52.8	ns
prot140	568	45	38	46.8	72	93	105	178.2	189	sig
prot141	316	21	36	93	108	72	45	162	168	sig
prot142	283	25	30	44	58	33	28	48	46	ns
prot143	608	28	19	28.8	46.8	32	34	36	33.6	ns
prot144	673	28	20	45	50.4	20	25	25.2	45	ns
prot145	414	24	13	57	75	13	17	48	60	ns
prot146	707	10	21	30	30	63	39	102	114	sig
prot147	406	16	18	13.2	16.8	24	14	14.4	19.2	ns
prot148	510	9	24	34.2	18	15	20	27	28.8	ns
prot149	500	7	17	33	39	7	14	51	48	ns
prot150	350	6	7	12	14	5	9	12	20	ns
prot151	683	8	21	15.6	18	13	19	14.4	22.8	ns
prot152	569	22	8	10.8	18	12	10	25.2	21.6	sig
prot153	450	13	13	42	18	14	16	54	48	sig
prot154	399	11	9	40	28	8	9	18	30	ns
prot155	713	7	3	7.2	7.2	4	9	14.4	8.4	ns
prot156	564	9	9	18	19.8	8	8	19.8	12.6	ns
prot157	1149	6	7	27	24	4	8	51	24	ns
prot158	721	8	5	6	16	3	6	12	8	ns
prot159	260	182	188	224.4	232.8	402	400	489.6	470.4	sig
prot160	372	146	128	253.8	286.2	131	144	268.2	252	ns
prot161	297	84	100	294	282	73	105	252	234	ns
prot162	276	54	46	96	84	53	47	94	120	ns
prot163	480	24	25	39.6	45.6	26	35	31.2	32.4	ns
prot164	299	30	39	46.8	55.8	120	129	205.2	172.8	sig
prot165	317	27	31	81	90	26	33	78	54	ns
prot166	437	24	26	56	32	22	25	62	38	ns
prot167	537	32	14	28.8	30	30	20	27.6	32.4	ns
prot168	228	17	16	37.8	30.6	32	40	61.2	79.2	sig
prot169	289	10	19	45	60	51	60	216	171	sig
prot170	341	23	16	50	26	15	21	22	34	ns
prot171	445	9	18	15.6	16.8	15	25	24	18	ns
prot172	458	8	16	18	25.2	8	10	16.2	14.4	ns
prot173	450	10	15	39	18	14	10	39	66	sig
prot174	588	18	14	32	26	42	48	66	84	sig
prot175	761	8	11	10.8	10.8	8	12	9.6	14.4	ns
prot176	519	11	15	16.2	14.4	13	10	10.8	18	ns
prot177	1216	7	11	15	21	7	12	27	9	ns
prot178	605	8	6	14	28	8	7	10	20	ns
prot179	748	6	9	6	4.8	10	9	4.8	18	ns
prot180	460	16	13	10.8	12.6	18	21	37.8	54	sig
prot181	645	3	7	36	27	13	13	21	9	ns
prot182	528	10	5	14	14	5	8	12	12	ns
prot183	958	3	3	8.4	6	3	5	3.6	7.2	ns
prot184	4213	1	1	3.6	7.2	5	4	9	7.2	ns
prot185	1921	4	5	6	3	6	9	18	54	sig
prot186	333	146	152	290	302	390	453	834	900	sig
prot187	229	98	91	106.8	112.8	70	115	105.6	138	ns
prot188	413	41	38	90	117	41	40	88.2	77.4	ns
prot189	437	42	33	111	87	40	36	114	159	ns
prot190	459	41	20	56	68	26	26	64	74	ns
prot191	170	34	27	46.8	33.6	35	43	38.4	43.2	ns
prot192	200	36	44	75.6	82.8	70	54	126	140.4	sig
prot193	396	29	20	108	123	36	34	57	84	ns
prot194	219	16	23	38	28	17	13	34	52	ns
prot195	509	24	17	33.6	33.6	22	19	31.2	25.2	ns
prot196	255	22	16	37.8	36	20	17	41.4	45	ns
prot197	343	17	20	36	48	16	11	30	69	ns
prot198	453	17	17	42	34	18	11	42	50	ns
prot199	418	14	10	31.2	20.4	22	10	12	8.4	ns
prot200	506	16	13	16.2	18	22	13	25.2	16.2	ns
prot201	545	9	16	33	42	14	18	51	54	ns
prot202	406	14	11	32	28	11	23	36	44	sig
prot203	586	11	14	12	16.8	48	57	43.2	57.6	sig
prot204	570	13	21	23.4	25.2	17	11	21.6	28.8	sig
prot205	868	9	10	42	48	12	8	27	27	ns
prot206	508	6	11	26	24	7	7	22	12	ns
prot207	715	9	8	12	15.6	10	6	4.8	10.8	ns
prot208	622	14	10	12.6	10.8	7	6	18	12.6	ns
prot209	463	12	9	15	18	3	8	21	42	ns
prot210	756	6	8	14	12	10	14	8	20	ns
prot211	520	14	6	7.2	13.2	5	8	12	6	ns
prot212	858	5	2	9	16.2	4	3	9	1.8	ns
prot213	463	5	4	18	21	2	2	18	6	ns
prot214	248	81	82	156	148	116	148	294	292	sig
prot215	386	59	58	69.6	61.2	56	50	62.4	58.8	ns
prot216	252	41	51	81	77.4	49	51	82.8	63	ns
prot217	271	36	43	144	162	45	76	132	144	ns
prot218	367	55	44	88	92	43	47	96	76	ns
prot219	335	50	50	52.8	45.6	70	52	67.2	81.6	sig
prot220	600	37	35	64.8	64.8	30	33	79.2	63	ns
prot221	232	44	38	102	126	42	35	108	120	ns
prot222	273	40	36	66	70	29	25	58	76	ns
prot223	243	24	32	32.4	33.6	25	37	48	38.4	ns
prot224	223	29	28	46.8	54	45	58	59.4	79.2	sig
prot225	250	35	23	72	66	30	26	90	102	ns
prot226	223	23	25	56	42	20	21	36	78	ns
prot227	289	24	27	21.6	28.8	39	96	72	72	sig
prot228	378	22	24	48.6	30.6	16	24	19.8	43.2	ns
prot229	410	23	19	36	45	16	11	66	60	ns
prot230	389	20	19	42	32	19	19	46	32	ns
prot231	610	25	13	25.2	19.2	19	18	18	20.4	ns
prot232	243	14	18	30.6	28.8	18	18	18	32.4	ns
prot233	397	17	15	36	45	13	17	45	33	ns
prot234	229	8	11	16	10	8	9	20	10	ns
prot235	321	3	8	14.4	8.4	6	11	14.4	15.6	ns
prot236	447	14	14	21.6	12.6	20	32	39.6	57.6	sig
prot237	272	13	19	36	36	16	11	33	54	ns
prot238	645	15	19	4	20	48	30	96	54	sig
prot239	709	7	4	8.4	6	7	8	10.8	3.6	ns
prot240	513	7	7	16.2	21.6	7	12	16.2	16.2	ns
prot241	314	11	9	51	24	8	20	39	30	ns
prot242	388	6	8	12	14	8	4	6	36	sig
prot243	956	8	3	7.2	4.8	4	3	6	3.6	ns
prot244	128	231	236	421.2	433.8	204	238	421.2	450	ns
prot245	197	67	71	147	237	73	50	213	195	ns
prot246	334	65	60	166	144	67	62	144	120	ns
prot247	175	47	58	49.2	52.8	53	53	48	61.2	ns
prot248	162	53	58	97.2	108	72	75	106.2	102.6	ns
prot249	305	43	30	105	72	27	35	99	99	ns
prot250	312	43	42	74	86	35	45	86	82	ns
prot251	300	26	39	43.2	46.8	32	31	54	37.2	ns
prot252	127	40	31	63	55.8	39	45	66.6	48.6	ns
prot253	191	31	41	102	90	37	23	99	105	ns
prot254	211	30	33	66	64	38	42	76	52	ns
prot255	199	38	25	48	30	38	33	31.2	30	ns
prot256	266	34	36	64.8	66.6	50	90	100.8	144	sig
prot257	322	22	33	72	57	23	18	51	72	ns
prot258	313	21	36	52	62	36	22	38	60	sig
prot259	286	21	16	22.8	25.2	28	34	25.2	27.6	ns
prot260	265	16	12	21.6	23.4	8	11	18	30.6	ns
prot261	466	14	16	45	27	19	22	54	54	ns
prot262	455	16	18	28	26	29	22	56	46	sig
prot263	185	18	20	13.2	19.2	17	19	19.2	34.8	ns
prot264	209	16	26	27	23.4	22	20	36	19.8	ns
prot265	433	15	19	51	30	11	15	63	60	ns
prot266	247	24	17	42	38	13	15	26	28	ns
prot267	331	7	15	19.2	20.4	14	12	9.6	15.6	ns
prot268	452	18	14	21.6	28.8	8	9	28.8	14.4	ns
prot269	348	9	7	36	39	20	11	24	42	ns
prot270	533	12	5	22	28	10	10	16	20	ns
prot271	342	14	16	8.4	15.6	11	13	15.6	13.2	ns
prot272	229	22	14	16.2	21.6	8	9	0	14.4	ns
prot273	581	9	9	27	36	9	7	21	24	ns
prot274	389	8	6	10	14	8	8	30	14	ns
prot275	368	2	12	14.4	7.2	6	9	9.6	8.4	ns
prot276	350	21	8	27	12.6	7	12	23.4	30.6	ns
prot277	502	9	9	24	27	8	6	24	45	ns
prot278	588	9	7	14	8	5	18	26	22	sig
prot279	404	8	7	10.8	7.2	9	9	10.8	15.6	sig
prot280	281	4	9	7.2	9	4	5	5.4	10.8	ns
prot281	475	3	8	36	9	1	7	12	12	ns
prot282	264	3	7	10	20	12	4	14	14	ns
prot283	428	8	5	12	7.2	6	3	4.8	6	ns
prot284	605	5	2	7.2	5.4	11	9	5.4	10.8	ns
prot285	546	11	4	21	18	10	6	21	12	ns
prot286	393	3	8	10	18	9	5	20	6	ns
prot287	651	5	5	8.4	6	8	10	8.4	4.8	sig
prot288	386	7	4	12.6	9	15	24	27	32.4	sig
prot289	127	193	197	597	675	216	184	603	543	ns
prot290	307	115	133	328	268	116	132	318	270	ns
prot291	151	68	65	81.6	72	57	64	73.2	64.8	ns
prot292	246	33	39	52.2	68.4	40	22	48.6	77.4	ns
prot293	201	29	37	99	102	44	54	120	120	sig
prot294	295	30	29	62	68	32	38	70	40	ns
prot295	377	36	26	31.2	49.2	28	35	34.8	30	ns
prot296	232	25	32	43.2	54	36	38	39.6	59.4	ns
prot297	333	31	30	48	69	60	87	297	189	sig
prot298	276	21	35	48	42	25	32	44	50	ns
prot299	225	35	31	27.6	25.2	26	28	20.4	33.6	ns
prot300	152	18	20	34.2	41.4	26	28	45	27	ns
prot301	268	23	23	33	78	21	23	72	75	ns
prot302	261	27	22	50	62	26	18	40	30	ns
prot303	234	29	19	28.8	26.4	31	31	69.6	45.6	sig
prot304	203	20	16	39.6	25.2	20	16	46.8	25.2	ns
prot305	277	11	13	39	45	26	16	63	42	ns
prot306	224	22	24	26	50	20	22	34	26	ns
prot307	260	17	23	20.4	24	20	14	22.8	22.8	ns
prot308	278	18	13	48.6	41.4	17	22	34.2	37.8	ns
prot309	420	15	24	36	39	13	19	30	54	ns
prot310	424	15	14	20	26	17	16	30	22	ns
prot311	219	17	22	22.8	6	12	9	20.4	12	ns
prot312	277	13	15	28.8	19.8	7	15	23.4	27	ns
prot313	279	12	11	33	18	15	10	30	30	ns
prot314	558	14	11	26	24	19	9	16	30	ns
prot315	822	4	12	10.8	9.6	14	13	9.6	13.2	ns
prot316	423	11	12	14.4	25.2	8	13	21.6	19.8	ns
prot317	301	6	8	33	33	6	6	9	9	ns
prot318	477	6	6	24	14	4	7	16	16	ns
prot319	354	11	13	16.8	9.6	9	7	10.8	13.2	ns
prot320	538	8	11	9	27	10	4	14.4	18	ns
prot321	330	10	3	36	27	16	10	30	30	sig
prot322	345	9	4	12	16	10	9	24	16	ns
prot323	290	6	8	6	13.2	9	4	4.8	4.8	sig
prot324	587	7	7	7.2	12.6	5	6	12.6	19.8	ns
prot325	416	5	9	6	6	14	5	93	60	sig
prot326	806	10	7	12	20	7	5	20	16	ns
prot327	243	3	5	15.6	14.4	24	18	32.4	39.6	sig
prot328	674	8	10	10.8	12.6	8	14	28.8	14.4	sig
prot329	297	6	8	27	27	12	15	42	30	sig
prot330	558	10	5	24	18	7	7	14	6	ns
prot331	340	6	3	1.2	12	5	7	8.4	7.2	ns
prot332	546	7	3	9	12.6	11	5	19.8	12.6	ns
prot333	193	7	3	12	18	4	7	12	18	ns
prot334	641	4	11	6	8	5	5	2	10	ns
prot335	452	5	5	2.4	19.2	1	6	4.8	14.4	ns
prot336	481	6	10	16.2	7.2	5	6	7.2	10.8	sig
prot337	355	1	3	18	9	4	5	24	12	ns
prot338	530	3	7	8	6	5	4	2	8	ns
prot339	374	4	4	7.2	6	6	4	7.2	7.2	ns
prot340	253	6	4	9	10.8	2	6	12.6	3.6	ns
prot341	442	1	1	18	3	2	5	24	24	ns
prot342	861	5	4	12	2	4	7	16	8	sig
prot343	413	6	3	4.8	4.8	3	7	9.6	2.4	ns
prot344	648	2	3	5.4	9	5	5	3.6	5.4	ns
prot345	719	2	5	15	21	1	4	18	12	ns
prot346	786	3	6	12	6	5	7	6	10	ns
prot347	596	5	4	6	4.8	6	4	4.8	6	ns
prot348	777	3	4	5.4	7.2	4	0	7.2	5.4	ns
prot349	798	0	2	6	12	4	7	6	6	sig
prot350	141	226	232	448	514	240	251	530	576	sig
prot351	221	144	147	153.6	171.6	146	147	198	164.4	ns
prot352	283	78	54	126	106.2	116	98	162	172.8	sig
prot353	246	54	56	207	174	64	64	168	186	ns
prot354	212	45	44	90	84	44	43	86	88	ns
prot355	219	28	23	39.6	49.2	43	27	38.4	49.2	ns
prot356	448	34	35	72	63	42	30	66.6	64.8	ns
prot357	351	40	40	141	99	40	32	120	90	ns
prot358	161	30	34	76	52	32	26	50	58	ns
prot359	178	26	20	31.2	25.2	25	39	36	25.2	ns
prot360	178	20	16	36	48.6	21	27	46.8	37.8	ns
prot361	250	18	23	63	54	19	18	75	84	ns
prot362	238	28	28	50	34	21	20	54	46	ns
prot363	261	23	20	32.4	27.6	24	30	27.6	28.8	ns
prot364	194	17	18	50.4	30.6	16	23	32.4	36	ns
prot365	234	18	23	66	63	22	18	60	60	ns
prot366	337	18	24	42	38	20	21	26	38	ns
prot367	296	18	22	24	19.2	14	18	13.2	22.8	ns
prot368	248	17	11	27	27	15	15	21.6	16.2	ns
prot369	311	13	16	30	30	20	15	36	54	ns
prot370	224	13	16	32	32	17	14	36	12	ns
prot371	279	23	15	12	18	20	20	16.8	15.6	ns
prot372	471	15	11	28.8	28.8	18	20	36	45	sig
prot373	218	6	7	42	27	12	6	30	18	ns
prot374	249	13	16	40	22	16	14	32	20	ns
prot375	312	8	19	19.2	19.2	25	22	37.2	27.6	sig
prot376	402	11	7	10.8	18	14	14	12.6	23.4	ns
prot377	196	16	8	51	30	14	14	36	54	ns
prot378	285	18	11	20	30	29	22	54	62	sig
prot379	292	11	18	4.8	19.2	13	9	13.2	16.8	ns
prot380	227	14	7	21.6	23.4	6	8	19.8	10.8	ns
prot381	322	8	8	33	18	13	11	33	33	ns
prot382	449	11	11	22	36	9	11	12	20	ns
prot383	373	5	17	8.4	14.4	15	15	9.6	14.4	ns
prot384	239	10	9	19.8	23.4	11	6	16.2	14.4	ns
prot385	235	9	5	33	18	11	11	18	24	ns
prot386	267	8	9	36	22	8	5	30	26	ns
prot387	262	4	11	4.8	8.4	8	6	18	14.4	ns
prot388	241	12	10	19.8	12.6	14	8	30.6	27	ns
prot389	315	13	7	18	18	6	9	12	30	ns
prot390	997	7	8	12	18	10	2	10	14	ns
prot391	392	7	7	8.4	6	5	4	13.2	3.6	ns
prot392	558	5	10	18	12.6	7	7	5.4	14.4	ns
prot393	468	3	11	15	18	2	5	24	15	ns
prot394	253	11	9	26	14	4	4	20	12	ns
prot395	248	11	2	12	7.2	7	10	12	9.6	ns
prot396	527	8	9	16.2	14.4	5	6	21.6	16.2	ns
prot397	432	4	6	30	15	2	8	15	30	ns
prot398	455	4	2	14	8	3	7	10	6	ns
prot399	529	5	3	7.2	8.4	3	5	3.6	1.2	ns
prot400	375	4	5	9	9	5	10	12.6	9	ns
prot401	287	4	5	21	15	4	10	27	27	ns
prot402	332	6	3	6	10	8	4	12	6	ns
prot403	541	5	1	4.8	3.6	7	5	6	3.6	ns
prot404	280	3	11	7.2	10.8	4	8	9	12.6	ns
prot405	458	5	8	18	27	4	7	15	27	ns
prot406	291	3	1	12	8	12	18	42	36	sig
prot407	548	7	4	9.6	6	6	3	28.8	14.4	sig
prot408	292	5	3	7.2	5.4	2	6	3.6	14.4	sig
prot409	559	4	5	21	24	12	18	63	27	sig
prot410	859	4	1	6	6	3	3	12	2	ns
prot411	484	4	3	6	2.4	15	12	14.4	14.4	sig
prot412	117	137	146	262.8	257.4	143	130	219.6	259.2	ns
prot413	182	120	131	396	429	127	132	402	381	ns
prot414	226	98	94	198	220	130	147	268	308	sig
prot415	179	69	67	75.6	79.2	81	58	78	85.2	ns
prot416	129	49	55	113.4	90	58	57	97.2	111.6	ns
prot417	222	37	56	144	144	57	67	144	159	ns
prot418	353	29	32	72	68	36	30	90	78	ns
prot419	157	41	37	55.2	50.4	54	43	46.8	61.2	ns
prot420	376	30	26	70.2	45	31	36	57.6	50.4	ns
prot421	429	21	22	81	117	24	24	87	69	ns
prot422	182	34	16	34	44	29	22	38	48	ns
prot423	187	24	27	22.8	31.2	22	29	22.8	33.6	ns
prot424	206	30	22	39.6	39.6	14	19	37.8	30.6	ns
prot425	319	30	17	84	60	20	27	81	48	ns
prot426	533	17	21	50	50	20	27	42	32	ns
prot427	182	14	16	14.4	25.2	19	12	24	19.2	ns
prot428	260	16	21	37.8	34.2	21	24	43.2	37.8	ns
prot429	181	15	15	69	54	12	15	54	57	ns
prot430	246	12	12	48	22	13	15	28	24	ns
prot431	156	22	12	14.4	20.4	11	8	21.6	24	ns
prot432	213	15	12	21.6	18	13	13	30.6	27	ns
prot433	295	10	11	45	30	36	21	54	72	sig
prot434	610	13	11	62	18	9	10	36	24	ns
prot435	152	10	13	19.2	15.6	20	10	14.4	8.4	ns
prot436	470	12	16	21.6	27	22	24	43.2	25.2	sig
prot437	278	14	12	30	48	14	19	39	39	ns
prot438	250	18	6	34	12	12	16	22	24	ns
prot439	265	12	20	8.4	9.6	11	15	18	12	ns
prot440	327	8	11	30.6	5.4	11	9	18	9	ns
prot441	577	16	13	30	21	7	11	9	33	ns
prot442	236	9	4	28	26	12	10	18	10	ns
prot443	347	14	10	6	9.6	11	17	25.2	7.2	ns
prot444	177	7	14	19.8	12.6	33	30	70.2	43.2	sig
prot445	261	10	5	30	33	7	12	24	33	ns
prot446	357	7	2	16	14	14	9	28	18	sig
prot447	379	17	15	15.6	19.2	16	5	19.2	14.4	ns
prot448	172	9	6	21.6	16.2	9	8	28.8	36	sig
prot449	161	10	9	27	36	6	17	21	21	ns
prot450	466	11	7	14	30	12	16	28	22	ns
prot451	165	2	8	9.6	8.4	7	10	9.6	10.8	ns
prot452	245	5	4	9	16.2	6	9	16.2	12.6	ns
prot453	222	6	11	33	24	10	6	12	27	ns
prot454	428	11	9	26	18	17	14	4	12	sig
prot455	227	4	3	10.8	7.2	10	7	10.8	3.6	ns
prot456	420	12	13	14.4	5.4	7	5	12.6	10.8	ns
prot457	171	5	7	21	18	7	15	24	27	ns
prot458	307	5	8	20	14	8	5	28	16	sig
prot459	230	2	13	4.8	7.2	6	11	8.4	7.2	ns
prot460	343	6	7	5.4	3.6	6	6	9	10.8	ns
prot461	441	6	1	15	18	9	3	15	27	ns
prot462	415	7	8	10	6	8	9	16	12	ns
prot463	270	4	7	9.6	3.6	4	3	2.4	7.2	ns
prot464	711	6	5	5.4	10.8	13	20	16.2	25.2	sig
prot465	321	8	6	18	12	5	6	30	9	ns
prot466	238	12	4	16	10	5	7	12	12	ns
prot467	320	5	6	7.2	4.8	8	6	6	12	ns
prot468	274	4	6	5.4	7.2	3	11	7.2	9	ns
prot469	364	4	7	24	27	8	7	36	15	sig
prot470	361	2	7	12	26	2	5	10	8	ns
prot471	262	5	4	2.4	4.8	7	7	10.8	6	ns
prot472	513	13	11	7.2	14.4	8	8	5.4	9	ns
prot473	569	9	4	9	15	5	5	15	6	ns
prot474	387	3	5	6	6	8	4	0	6	ns
prot475	447	4	4	4.8	4.8	3	2	9.6	7.2	sig
prot476	378	0	5	3.6	7.2	14	2	7.2	25.2	sig
prot477	251	3	5	18	9	6	3	21	18	ns
prot478	468	2	7	6	10	24	12	18	30	sig
prot479	544	5	2	6	3.6	6	9	10.8	2.4	sig
prot480	244	3	2	12.6	10.8	6	8	3.6	12.6	ns
prot481	327	3	2	6	15	4	4	15	21	ns
prot482	494	1	2	2	10	0	8	4	10	ns
prot483	192	178	171	194.4	195.6	170	172	204	213.6	ns
prot484	243	158	127	234	205.2	190	202	331.2	320.4	sig
prot485	149	45	39	99	108	44	58	138	174	sig
prot486	236	41	55	92	72	44	33	88	86	ns
prot487	134	34	35	49.2	44.4	37	32	49.2	38.4	ns
prot488	103	45	37	63	55.8	44	36	77.4	63	ns
prot489	103	31	33	75	129	41	42	99	135	ns
prot490	103	41	32	90	56	83	77	126	112	sig
prot491	271	40	35	33.6	26.4	42	30	39.6	44.4	ns
prot492	257	29	37	61.2	46.8	38	50	104.4	86.4	sig
prot493	174	9	22	45	63	8	16	51	66	ns
prot494	165	29	22	60	42	60	39	76	64	sig
prot495	251	15	19	16.8	26.4	19	22	20.4	19.2	ns
prot496	265	14	17	54	36	22	13	45	54	ns
prot497	193	28	27	72	81	21	18	69	63	ns
prot498	137	23	27	38	28	21	20	58	34	ns
prot499	149	29	19	24	16.8	27	22	26.4	28.8	ns
prot500	291	22	21	48.6	54	42	42	93.6	50.4	sig
prot501	227	16	22	66	63	20	20	51	66	ns
prot502	198	14	20	32	30	24	22	48	28	ns
prot503	194	16	15	20.4	24	19	16	28.8	13.2	ns
prot504	234	18	21	37.8	32.4	15	12	19.8	19.8	ns
prot505	247	11	13	51	51	15	16	42	39	ns
prot506	145	18	12	40	40	18	19	36	50	ns
prot507	141	17	17	24	13.2	15	23	13.2	14.4	ns
prot508	187	20	14	10.8	23.4	8	12	21.6	27	ns
prot509	165	6	13	51	69	57	42	108	144	sig
prot510	166	15	18	40	24	9	19	34	22	ns
prot511	225	13	15	14.4	12	14	19	16.8	22.8	ns
prot512	239	13	10	18	25.2	10	16	23.4	18	ns
prot513	275	12	19	45	33	29	18	48	69	sig
prot514	206	12	12	20	22	19	13	20	26	ns
prot515	322	8	8	15.6	10.8	16	20	25.2	18	ns
prot516	178	11	12	16.2	16.2	16	17	28.8	19.8	ns
prot517	227	16	7	54	27	12	10	39	33	ns
prot518	237	17	15	24	12	8	20	28	24	ns
prot519	254	20	15	18	9.6	18	12	9.6	19.2	ns
prot520	208	8	10	16.2	27	9	14	27	18	ns
prot521	153	11	13	48	24	12	11	39	33	ns
prot522	244	11	19	24	40	15	21	34	24	ns
prot523	287	18	7	13.2	8.4	9	11	4.8	8.4	ns
prot524	206	17	13	16.2	21.6	9	11	23.4	21.6	ns
prot525	244	14	9	24	39	14	5	48	36	ns
prot526	383	11	7	16	16	21	15	60	66	sig
prot527	184	12	3	9.6	7.2	10	14	19.2	4.8	ns
prot528	377	3	12	12.6	12.6	10	10	18	36	sig
prot529	355	10	4	33	21	10	6	48	45	ns
prot530	129	8	9	12	14	9	10	18	16	ns
prot531	162	6	9	8.4	7.2	11	7	3.6	9.6	ns
prot532	184	7	6	16.2	16.2	5	14	14.4	30.6	ns
prot533	347	4	11	30	24	11	8	18	24	ns
prot534	203	11	3	6	8	5	4	4	6	ns
prot535	1930	10	8	3.6	10.8	8	6	8.4	7.2	ns
prot536	316	6	11	14.4	27	12	20	37.8	21.6	sig
prot537	198	9	3	12	27	12	12	24	21	sig
prot538	250	6	8	22	8	6	8	12	8	sig
prot539	265	8	8	6	8.4	1	10	7.2	13.2	ns
prot540	469	8	7	7.2	16.2	20	7	14.4	32.4	sig
prot541	563	4	2	27	12	5	4	15	15	ns
prot542	290	10	5	20	12	7	6	22	10	ns
prot543	338	6	4	4.8	4.8	16	14	14.4	12	sig
prot544	449	7	7	19.8	1.8	8	7	10.8	10.8	ns
prot545	273	8	10	9	27	3	8	12	24	ns
prot546	412	8	0	12	10	9	11	20	8	ns
prot547	170	9	4	2.4	4.8	4	9	2.4	2.4	ns
prot548	478	10	8	19.8	10.8	9	8	10.8	19.8	ns
prot549	302	11	5	27	15	7	6	6	36	ns
prot550	167	4	6	12	4	3	3	2	6	ns
prot551	151	7	7	7.2	8.4	4	4	9.6	8.4	ns
prot552	816	2	6	3.6	9	4	8	7.2	9	ns
prot553	279	3	2	18	6	5	2	9	12	ns
prot554	320	4	4	6	18	4	5	16	10	ns
prot555	351	4	4	3.6	2.4	3	5	4.8	2.4	ns
prot556	242	4	5	18	5.4	3	4	9	7.2	ns
prot557	276	9	4	9	18	11	9	15	15	sig
prot558	565	6	4	10	10	5	5	14	4	ns
prot559	356	2	2	7.2	3.6	8	5	0	4.8	ns
prot560	162	3	6	3.6	3.6	10	3	16.2	16.2	sig
prot561	155	5	6	15	15	5	3	6	12	ns
prot562	484	2	3	14	10	2	5	8	2	ns
prot563	462	3	3	4.8	6	11	2	2.4	4.8	ns
prot564	989	5	2	14.4	16.2	4	1	10.8	5.4	ns
prot565	353	6	4	9	12	5	1	9	21	ns
prot566	382	5	5	16	4	6	5	6	6	ns
prot567	1092	1	4	4.8	2.4	6	4	4.8	4.8	sig
prot568	158	3	7	14.4	1.8	5	3	9	7.2	ns
prot569	829	3	2	12	18	1	3	12	6	ns
prot570	600	3	7	6	4	1	5	8	10	ns
prot571	743	3	0	4.8	4.8	1	4	4.8	1.2	ns
prot572	271	1	3	1.8	5.4	1	3	5.4	1.8	ns
prot573	774	3	6	6	15	4	2	6	15	ns
prot574	617	0	1	4	0	2	2	4	8	sig
prot575	120	163	164	226.8	177.6	204	164	182.4	217.2	ns
prot576	257	161	146	230.4	237.6	145	143	243	259.2	ns
prot577	138	135	142	435	420	256	278	852	876	sig
prot578	126	80	95	198	176	91	64	184	192	ns
prot579	126	86	84	108	99.6	93	86	85.2	118.8	ns
prot580	126	88	83	162	127.8	80	79	147.6	145.8	ns
prot581	126	88	83	243	321	282	279	774	783	sig
prot582	126	79	71	188	152	94	89	172	154	ns
prot583	126	93	88	92.4	100.8	76	92	104.4	99.6	ns
prot584	126	73	68	142.2	154.8	144	160	302.4	295.2	sig
prot585	433	80	76	228	282	77	76	261	231	ns
prot586	258	41	32	90	68	38	42	66	68	ns
prot587	219	30	32	34.8	36	38	27	27.6	32.4	ns
prot588	274	24	21	30.6	39.6	32	31	46.8	54	ns
prot589	211	24	22	69	57	66	60	171	243	sig
prot590	203	23	31	44	64	20	23	38	68	ns
prot591	210	33	23	34.8	39.6	26	30	36	31.2	ns
prot592	190	21	24	36	46.8	31	25	30.6	30.6	ns
prot593	164	26	19	36	45	23	19	30	99	ns
prot594	159	21	19	54	30	17	14	38	42	ns
prot595	171	14	24	33.6	30	10	19	19.2	28.8	ns
prot596	153	16	21	30.6	34.2	21	19	12.6	37.8	ns
prot597	176	20	20	84	51	19	18	57	42	ns
prot598	192	22	16	32	58	18	14	36	18	ns
prot599	352	10	12	16.8	22.8	15	12	18	19.2	ns
prot600	146	15	19	41.4	27	14	17	43.2	21.6	ns
prot601	323	26	22	54	45	36	32	60	66	sig
prot602	258	16	10	44	46	16	23	36	34	ns
prot603	152	17	11	15.6	19.2	19	18	15.6	26.4	sig
prot604	76	17	15	25.2	16.2	6	16	19.8	21.6	ns
prot605	128	14	20	45	48	8	16	42	75	ns
prot606	187	16	10	44	42	33	28	54	40	sig
prot607	160	12	12	14.4	28.8	11	12	20.4	18	ns
prot608	315	18	13	36	37.8	22	16	25.2	36	ns
prot609	129	12	11	45	27	12	10	21	21	ns
prot610	185	11	14	30	24	15	8	30	24	ns
prot611	146	16	14	16.8	10.8	6	9	13.2	18	ns
prot612	241	5	10	23.4	27	14	11	14.4	21.6	ns
prot613	222	16	22	30	48	15	17	48	42	ns
prot614	205	8	14	18	16	10	13	14	18	ns
prot615	240	16	6	24	7.2	8	9	14.4	14.4	ns
prot616	99	18	8	21.6	19.8	11	9	19.8	16.2	ns
prot617	643	11	8	21	33	10	13	27	36	ns
prot618	239	11	9	20	26	23	23	44	32	sig
prot619	383	14	12	6	10.8	25	27	24	21.6	sig
prot620	247	10	9	14.4	18	10	12	12.6	23.4	ns
prot621	189	15	10	39	30	17	7	21	42	ns
prot622	171	14	15	14	24	13	16	22	26	ns
prot623	326	7	13	7.2	14.4	9	5	16.8	10.8	ns
prot624	231	13	10	9	18	14	8	16.2	23.4	ns
prot625	153	8	9	27	27	8	10	21	21	ns
prot626	268	12	13	32	14	12	13	24	12	ns
prot627	204	5	10	10.8	7.2	9	6	14.4	9.6	ns
prot628	191	8	6	18	21.6	9	11	23.4	16.2	ns
prot629	114	10	11	30	33	10	11	36	12	ns
prot630	419	12	13	16	20	14	7	22	18	ns
prot631	141	10	10	7.2	13.2	14	18	21.6	24	sig
prot632	128	13	10	14.4	10.8	11	7	10.8	18	ns
prot633	164	7	5	6	15	4	7	27	18	ns
prot634	274	7	11	22	8	11	10	18	10	ns
prot635	188	9	11	10.8	10.8	10	10	7.2	10.8	ns
prot636	372	7	8	21.6	23.4	6	16	14.4	9	ns
prot637	365	11	3	24	18	15	9	60	36	sig
prot638	145	8	8	12	12	8	12	12	22	ns
prot639	159	11	7	7.2	13.2	3	9	14.4	14.4	ns
prot640	379	6	11	25.2	14.4	14	12	19.8	18	sig
prot641	190	12	15	42	27	14	34	42	48	sig
prot642	194	9	8	14	12	9	5	28	32	sig
prot643	178	6	7	6	12	8	9	6	7.2	ns
prot644	181	9	7	12.6	16.2	9	4	5.4	14.4	ns
prot645	321	8	5	21	27	9	8	30	15	ns
prot646	192	8	5	10	10	7	8	20	16	ns
prot647	352	5	4	4.8	6	11	8	3.6	10.8	ns
prot648	118	12	6	14.4	12.6	5	5	9	9	ns
prot649	410	6	5	15	12	6	8	9	27	ns
prot650	403	1	7	12	10	5	8	16	12	sig
prot651	199	10	14	14.4	7.2	4	8	4.8	8.4	ns
prot652	457	6	9	12.6	14.4	12	12	21.6	21.6	sig
prot653	221	4	8	30	30	10	8	27	24	ns
prot654	216	6	7	12	10	7	6	10	8	ns
prot655	217	8	9	15.6	7.2	10	13	6	7.2	ns
prot656	172	7	7	9	10.8	9	2	10.8	12.6	ns
prot657	268	3	4	18	12	7	9	27	21	sig
prot658	583	3	5	18	16	6	4	24	14	ns
prot659	229	8	6	10.8	9.6	8	10	4.8	9.6	ns
prot660	177	7	6	1.8	10.8	9	11	23.4	16.2	ns
prot661	142	3	5	33	24	3	11	18	24	ns
prot662	178	3	3	10	10	14	5	32	28	sig
prot663	111	8	7	8.4	4.8	5	6	4.8	4.8	ns
prot664	116	5	7	10.8	9	4	5	12.6	1.8	ns
prot665	325	6	9	27	21	3	4	27	21	ns
prot666	268	8	4	8	16	7	10	16	12	ns
prot667	599	2	5	6	9.6	11	12	13.2	14.4	sig
prot668	341	2	2	7.2	9	14	20	32.4	19.8	sig
prot669	172	10	3	9	18	1	4	12	15	ns
prot670	204	5	3	16	8	4	3	12	10	ns
prot671	171	6	5	2.4	8.4	5	9	3.6	13.2	ns
prot672	255	8	4	14.4	9	12	12	32.4	21.6	sig
prot673	180	1	4	15	24	2	6	18	12	ns
prot674	215	3	4	4	10	13	4	28	14	sig
prot675	211	6	6	9.6	6	8	8	2.4	7.2	ns
prot676	234	4	4	3.6	3.6	7	2	7.2	10.8	ns
prot677	214	3	6	12	12	5	4	3	18	ns
prot678	180	8	3	6	18	2	4	8	6	ns
prot679	292	3	5	9.6	3.6	5	6	3.6	6	ns
prot680	387	5	4	5.4	12.6	6	5	5.4	5.4	ns
prot681	283	4	3	15	21	6	4	15	18	ns
prot682	351	3	5	8	8	1	6	6	6	ns
prot683	502	5	3	8.4	6	5	7	6	7.2	ns
prot684	484	6	7	7.2	3.6	3	4	1.8	5.4	ns
prot685	345	3	2	24	21	18	6	18	63	sig
prot686	448	3	1	14	10	3	4	8	14	ns
prot687	277	7	5	8.4	4.8	6	8	6	2.4	ns
prot688	737	5	2	10.8	10.8	4	6	10.8	5.4	ns
prot689	159	3	2	9	6	6	2	12	24	ns
prot690	153	8	3	8	6	5	7	8	10	ns
prot691	321	3	6	7.2	4.8	7	7	1.2	2.4	ns
prot692	373	5	6	10.8	9	7	1	9	3.6	ns
prot693	124	8	4	12	15	3	7	9	9	ns
prot694	330	7	3	12	12	2	4	20	2	sig
prot695	319	2	8	6	3.6	3	3	3.6	10.8	ns
prot696	272	3	8	5.4	9	6	4	5.4	5.4	ns
prot697	296	9	3	18	18	5	1	12	15	ns
prot698	167	5	2	4	4	9	15	30	12	sig
prot699	832	4	3	4.8	4.8	4	3	2.4	9.6	ns
prot700	461	1	3	12.6	10.8	9	3	5.4	21.6	sig
prot701	152	3	5	12	15	1	6	9	12	ns
prot702	247	4	5	12	8	1	5	12	8	ns
prot703	311	4	3	7.2	3.6	2	4	0	3.6	ns
prot704	299	3	7	5.4	7.2	1	1	1.8	3.6	ns
prot705	383	2	2	9	6	3	1	3	12	ns
prot706	426	3	4	4	4	7	14	22	4	sig
prot707	155	6	0	2.4	9.6	5	3	6	6	ns
prot708	989	1	5	0	3.6	0	3	9	0	ns
prot709	187	3	1	9	3	5	3	15	6	ns
prot710	366	3	4	8	2	2	1	4	6	ns
prot711	715	4	5	3.6	1.2	1	2	6	7.2	sig
prot712	830	1	0	7.2	5.4	4	4	7.2	5.4	ns
prot713	177	3	5	12	21	3	6	3	6	ns
prot714	632	2	5	4	4	2	0	10	6	ns
prot715	444	1	5	2.4	2.4	2	1	4.8	6	ns
prot716	1241	2	3	1.8	1.8	2	4	5.4	10.8	ns
prot717	685	2	2	3	6	2	3	9	6	ns
prot718	387	3	1	6	4	1	2	2	6	ns
prot719	322	0	1	2.4	1.2	5	1	2.4	8.4	sig
prot720	735	0	2	1.8	3.6	0	0	1.8	1.8	ns
prot721	186	34	51	126	126	41	35	108	129	ns
prot722	156	27	26	94	54	26	44	96	64	ns
prot723	282	36	36	50.4	69.6	41	40	48	44.4	ns
prot724	140	21	25	57.6	73.8	114	42	189	129.6	sig
prot725	137	23	29	84	84	34	32	72	72	ns
prot726	124	26	22	48	40	21	20	42	38	ns
prot727	169	8	20	20.4	25.2	32	14	28.8	20.4	ns
prot728	142	14	26	32.4	28.8	17	19	43.2	43.2	ns
prot729	162	21	28	48	72	23	32	57	72	ns
prot730	200	14	16	42	38	19	21	58	50	ns
prot731	156	15	12	20.4	28.8	21	18	27.6	15.6	ns
prot732	306	24	16	34.2	23.4	12	12	27	54	ns
prot733	174	17	13	33	54	14	14	48	33	ns
prot734	194	23	16	36	26	14	22	32	18	ns
prot735	103	15	11	14.4	18	14	12	22.8	24	ns
prot736	172	15	11	12.6	30.6	15	11	25.2	16.2	ns
prot737	180	22	13	42	39	6	23	42	33	ns
prot738	184	6	9	22	26	9	10	26	36	ns
prot739	230	11	13	14.4	13.2	14	13	21.6	12	sig
prot740	187	10	8	21.6	27	54	36	140.4	108	sig
prot741	189	14	8	48	48	9	13	45	51	ns
prot742	180	12	19	34	28	19	8	42	46	ns
prot743	294	12	19	16.8	15.6	20	20	40.8	31.2	sig
prot744	186	10	11	28.8	34.2	36	25	39.6	41.4	sig
prot745	225	9	7	42	39	9	10	39	39	ns
prot746	174	10	14	22	16	16	15	20	22	ns
prot747	208	12	13	15.6	15.6	19	12	16.8	18	ns
prot748	217	5	5	36	25.2	10	11	12.6	10.8	sig
prot749	112	12	9	27	42	10	16	42	27	ns
prot750	206	5	11	22	26	9	12	16	20	ns
prot751	166	7	12	13.2	14.4	12	21	32.4	14.4	sig
prot752	113	8	7	18	12.6	7	6	25.2	3.6	ns
prot753	169	8	11	39	33	9	3	18	36	ns
prot754	313	7	12	24	12	9	11	12	22	ns
prot755	197	6	10	18	14.4	15	9	12	9.6	ns
prot756	124	7	3	9	5.4	12	10	16.2	12.6	ns
prot757	246	7	10	24	15	6	9	15	30	ns
prot758	258	9	8	2	10	9	12	40	42	sig
prot759	168	15	6	10.8	12	7	7	10.8	10.8	ns
prot760	260	8	6	12.6	14.4	6	8	14.4	16.2	ns
prot761	243	6	9	27	27	9	6	27	27	ns
prot762	124	7	9	22	18	11	13	20	22	sig
prot763	208	13	10	12	10.8	6	5	10.8	3.6	ns
prot764	217	7	5	5.4	19.8	4	8	14.4	18	ns
prot765	197	5	8	33	30	10	5	24	21	ns
prot766	177	4	3	6	12	2	7	6	12	ns
prot767	146	9	9	7.2	4.8	6	9	9.6	10.8	ns
prot768	157	2	6	7.2	9	1	8	12.6	10.8	ns
prot769	270	7	4	18	9	12	12	63	45	sig
prot770	264	4	7	12	10	4	7	12	6	ns
prot771	274	8	6	8.4	12	9	4	6	12	ns
prot772	156	7	7	21.6	9	8	9	9	14.4	ns
prot773	252	2	4	21	33	4	5	15	27	ns
prot774	356	13	8	16	10	6	7	14	12	ns
prot775	180	7	11	6	2.4	10	5	18	7.2	ns
prot776	251	7	8	7.2	12.6	4	6	10.8	18	ns
prot777	156	3	4	24	21	12	9	21	9	ns
prot778	227	10	10	16	14	8	9	20	6	sig
prot779	116	7	7	6	4.8	5	6	4.8	7.2	ns
prot780	154	2	4	7.2	12.6	9	4	18	5.4	ns
prot781	198	7	8	12	21	7	7	18	15	ns
prot782	236	9	8	16	10	9	7	16	10	ns
prot783	184	9	8	12	9.6	6	11	9.6	8.4	ns
prot784	122	7	7	14.4	7.2	6	24	21.6	48.6	sig
prot785	91	9	3	12	12	5	4	42	9	ns
prot786	274	3	4	16	4	2	5	4	8	ns
prot787	152	7	6	3.6	9.6	9	16	8.4	16.8	sig
prot788	162	5	3	5.4	7.2	7	5	9	7.2	ns
prot789	158	6	4	15	21	7	5	15	24	ns
prot790	463	12	4	6	12	5	6	12	8	sig
prot791	312	5	6	9.6	2.4	6	7	7.2	6	sig
prot792	261	3	2	5.4	3.6	6	8	5.4	1.8	ns
prot793	392	5	3	15	36	1	10	12	12	ns
prot794	182	5	5	2	4	7	8	4	8	ns
prot795	310	5	5	7.2	9.6	6	6	7.2	12	sig
prot796	382	4	3	7.2	7.2	6	5	12.6	19.8	ns
prot797	113	8	5	39	18	5	6	12	9	ns
prot798	111	4	6	18	12	9	4	12	8	ns
prot799	418	5	3	7.2	3.6	2	5	12	4.8	ns
prot800	185	5	3	10.8	14.4	3	3	9	5.4	ns
prot801	163	5	3	6	3	2	6	15	12	ns
prot802	238	3	5	6	14	5	9	20	6	ns
prot803	282	4	6	4.8	2.4	4	4	3.6	2.4	ns
prot804	305	5	6	7.2	7.2	7	4	7.2	1.8	ns
prot805	292	2	1	6	9	2	4	15	9	ns
prot806	427	3	4	8	8	1	1	12	8	ns
prot807	234	7	1	3.6	1.2	5	5	1.2	6	sig
prot808	233	7	3	9	9	5	6	18	14.4	ns
prot809	425	6	6	30	15	4	1	6	12	ns
prot810	95	4	0	8	10	1	7	12	10	ns
prot811	241	6	2	6	3.6	6	7	6	1.2	ns
prot812	201	4	4	10.8	10.8	0	6	16.2	10.8	ns
prot813	474	5	5	6	3	4	1	3	3	ns
prot814	437	2	2	8	2	6	4	8	18	sig
prot815	411	4	1	7.2	4.8	1	4	6	7.2	sig
prot816	333	2	6	3.6	9	2	1	3.6	3.6	ns
prot817	449	4	3	3	15	3	3	9	6	ns
prot818	256	2	4	6	8	1	7	6	6	ns
prot819	292	0	3	3.6	3.6	5	2	4.8	4.8	ns
prot820	669	2	3	9	3.6	3	3	9	12.6	ns
prot821	378	4	3	15	6	6	4	30	6	ns
prot822	373	2	6	2	12	4	5	6	8	ns
prot823	327	2	5	1.2	2.4	2	3	2.4	1.2	ns
prot824	180	5	2	10.8	0	2	2	5.4	5.4	ns
prot825	357	6	2	9	3	5	5	3	15	sig
prot826	791	3	2	4	4	5	3	2	4	ns
prot827	1037	2	5	1.2	6	5	5	4.8	4.8	sig
prot828	223	3	2	5.4	3.6	2	5	10.8	1.8	sig
prot829	417	4	1	9	12	3	1	9	6	ns
prot830	310	2	3	10	2	2	1	0	2	ns
prot831	796	2	3	3.6	1.2	2	4	4.8	2.4	sig
prot832	385	2	0	0	1.8	0	5	7.2	1.8	ns
prot833	399	2	4	9	15	0	2	3	3	ns
prot834	661	3	2	14	2	1	4	4	8	ns
prot835	648	2	0	2.4	1.2	1	3	2.4	2.4	ns
prot836	172	1	2	3.6	7.2	0	0	1.8	1.8	ns
prot837	459	1	2	6	6	1	1	6	0	ns
prot838	266	2	0	6	2	2	2	4	10	ns
prot839	85	37	55	57.6	74.4	64	53	67.2	66	ns
prot840	185	60	61	90	109.8	50	60	111.6	102.6	ns
prot841	130	62	61	138	174	44	56	177	147	ns
prot842	128	45	52	104	112	46	51	110	116	ns
prot843	130	52	48	63.6	72	51	61	76.8	54	ns
prot844	150	59	55	93.6	118.8	47	59	100.8	99	ns
prot845	94	36	48	90	90	38	40	132	117	ns
prot846	154	23	24	44	46	31	26	54	58	ns
prot847	76	26	26	31.2	27.6	28	31	37.2	31.2	ns
prot848	213	15	10	28.8	25.2	21	20	27	32.4	ns
prot849	51	20	17	51	42	17	15	51	69	ns
prot850	198	16	15	46	48	17	20	40	46	ns
prot851	150	12	16	24	19.2	24	16	25.2	12	ns
prot852	161	12	13	14.4	28.8	13	15	23.4	36	ns
prot853	227	8	11	33	51	9	6	39	45	ns
prot854	56	13	15	22	22	14	13	26	18	ns
prot855	107	27	11	27.6	20.4	17	10	30	21.6	ns
prot856	85	15	14	23.4	25.2	10	12	12.6	34.2	ns
prot857	191	10	7	36	42	42	42	117	135	sig
prot858	207	18	16	30	22	13	14	28	18	ns
prot859	313	14	11	18	12	12	15	9.6	8.4	ns
prot860	150	13	13	14.4	25.2	20	40	36	39.6	sig
prot861	446	10	14	33	45	39	42	135	99	sig
prot862	165	9	17	32	32	8	16	20	24	ns
prot863	164	10	11	13.2	4.8	9	7	14.4	14.4	ns
prot864	183	9	11	36	16.2	7	13	21.6	25.2	ns
prot865	112	13	7	27	39	11	8	24	45	ns
prot866	99	4	10	34	18	10	13	14	24	ns
prot867	162	20	11	14.4	7.2	3	14	19.2	13.2	ns
prot868	294	10	7	19.8	27	27	30	48.6	48.6	sig
prot869	219	12	12	33	30	12	8	30	33	ns
prot870	139	10	9	38	22	14	14	18	20	ns
prot871	1091	15	11	16.8	16.8	18	22	26.4	14.4	sig
prot872	153	10	2	16.2	19.8	6	11	12.6	19.8	ns
prot873	122	6	11	24	15	7	13	30	30	ns
prot874	308	9	10	14	18	11	9	20	14	ns
prot875	274	9	7	6	8.4	10	4	7.2	9.6	ns
prot876	168	11	6	23.4	18	8	9	18	21.6	ns
prot877	157	5	9	18	24	7	2	18	21	sig
prot878	171	8	7	24	22	24	30	36	48	sig
prot879	163	11	18	8.4	12	12	16	16.8	26.4	sig
prot880	78	9	2	10.8	12.6	7	7	19.8	10.8	ns
prot881	177	9	14	39	12	1	7	6	18	ns
prot882	198	5	11	16	16	5	5	12	10	ns
prot883	322	2	14	13.2	16.8	10	5	12	10.8	ns
prot884	145	11	11	21.6	19.8	7	6	16.2	21.6	ns
prot885	224	8	7	12	15	12	4	12	36	ns
prot886	155	8	6	12	18	8	8	34	20	sig
prot887	102	7	15	4.8	12	4	9	13.2	6	ns
prot888	207	5	4	7.2	14.4	6	10	7.2	16.2	ns
prot889	480	4	4	21	15	10	8	24	33	ns
prot890	104	9	8	24	14	9	24	36	48	sig
prot891	204	6	10	9.6	7.2	9	14	7.2	9.6	sig
prot892	248	5	6	12.6	12.6	9	6	9	12.6	ns
prot893	157	10	14	30	15	8	8	24	27	ns
prot894	132	10	5	18	18	15	30	42	54	sig
prot895	214	5	7	9.6	3.6	9	27	19.2	8.4	sig
prot896	219	2	5	10.8	7.2	6	9	12.6	18	ns
prot897	193	10	7	3	12	9	13	33	39	sig
prot898	155	5	7	2	14	7	1	14	8	ns
prot899	239	5	8	6	4.8	6	1	7.2	10.8	ns
prot900	116	4	8	7.2	10.8	11	12	9	7.2	ns
prot901	211	2	3	6	12	15	8	42	18	sig
prot902	156	4	11	8	20	3	10	24	18	ns
prot903	246	6	4	6	7.2	1	12	4.8	8.4	ns
prot904	218	7	8	14.4	12.6	5	6	10.8	10.8	ns
prot905	201	4	8	27	9	8	9	30	24	sig
prot906	111	5	6	18	10	3	2	10	6	ns
prot907	175	4	8	8.4	1.2	5	2	3.6	3.6	ns
prot908	195	7	4	10.8	16.2	6	4	12.6	10.8	ns
prot909	292	4	8	33	6	10	4	30	6	sig
prot910	173	1	3	10	6	2	10	4	12	sig
prot911	284	1	5	8.4	9.6	9	3	8.4	4.8	ns
prot912	151	8	6	9	3.6	5	4	9	5.4	ns
prot913	165	5	5	15	9	5	12	9	18	ns
prot914	132	5	4	8	8	2	6	12	6	ns
prot915	177	8	5	6	4.8	0	10	3.6	6	ns
prot916	137	7	10	14.4	5.4	6	5	12.6	7.2	ns
prot917	325	6	6	18	21	6	4	24	9	ns
prot918	192	7	9	8	10	4	2	8	6	ns
prot919	170	6	3	3.6	1.2	4	7	0	2.4	ns
prot920	157	6	4	7.2	12.6	1	6	9	3.6	ns
prot921	192	5	4	21	9	6	3	18	9	ns
prot922	474	8	3	2	16	7	7	14	18	sig
prot923	186	6	4	4.8	6	5	7	8.4	9.6	ns
prot924	428	1	2	3.6	10.8	2	4	10.8	1.8	ns
prot925	191	9	3	12	15	12	18	63	54	sig
prot926	169	5	7	4	12	5	4	6	8	ns
prot927	166	6	6	3.6	1.2	3	3	3.6	2.4	ns
prot928	290	3	5	7.2	1.8	6	1	10.8	7.2	sig
prot929	216	5	4	9	6	6	7	21	12	ns
prot930	103	4	2	6	2	1	2	6	8	ns
prot931	271	5	3	3.6	4.8	9	24	21.6	7.2	sig
prot932	147	5	4	10.8	1.8	2	4	9	3.6	ns
prot933	135	5	2	6	9	2	6	18	9	sig
prot934	135	6	5	2	10	2	3	12	4	ns
prot935	135	3	3	6	2.4	1	4	7.2	4.8	ns
prot936	135	4	3	7.2	7.2	1	2	3.6	5.4	ns
prot937	321	1	5	9	6	2	3	6	6	ns
prot938	164	4	2	8	10	2	0	2	10	ns
prot939	113	2	2	6	2.4	3	0	2.4	4.8	ns
prot940	271	2	1	1.8	7.2	2	2	1.8	5.4	ns
prot941	204	2	3	21	6	12	6	36	18	sig
prot942	276	5	0	6	4	3	2	6	8	ns
prot943	108	1	3	4.8	6	3	1	4.8	9.6	ns
prot944	91	2	4	3.6	1.8	2	3	1.8	5.4	ns
prot945	325	6	1	9	9	2	5	3	18	sig
prot946	114	2	4	6	6	1	1	8	6	ns
prot947	277	5	2	1.2	4.8	1	4	0	3.6	ns
prot948	118	4	2	3.6	1.8	3	2	5.4	5.4	ns
prot949	121	6	3	3	6	2	3	9	9	ns
prot950	198	3	4	6	6	1	6	6	4	ns
prot951	237	3	0	4.8	3.6	2	1	3.6	1.2	ns
prot952	220	1	5	3.6	9	0	1	3.6	1.8	ns
prot953	406	6	2	6	6	1	2	3	3	ns
prot954	391	2	2	2	4	2	0	4	0	ns
prot955	189	1	4	0	1.2	1	0	4.8	0	ns
prot956	232	1	2	3.6	1.8	3	1	3.6	5.4	ns
prot957	470	2	4	9	9	4	1	3	3	ns
prot958	527	5	2	4	2	2	2	2	2	ns
prot959	141	3	1	6	1.2	2	2	6	1.2	ns
prot960	602	2	3	1.8	0	2	2	7.2	3.6	sig
prot961	109	23	19	72	84	28	27	63	63	ns
prot962	258	33	23	62	48	20	31	54	40	ns
prot963	168	17	23	18	19.2	15	11	14.4	25.2	ns
prot964	177	18	17	36	27	69	42	64.8	81	sig
prot965	104	13	12	45	36	14	16	51	39	ns
prot966	187	9	10	6	10	8	8	12	20	ns
prot967	134	7	12	15.6	13.2	8	18	15.6	21.6	ns
prot968	153	13	9	18	32.4	15	15	19.8	14.4	ns
prot969	125	18	20	33	39	11	15	33	33	ns
prot970	242	14	10	26	18	16	15	22	32	ns
prot971	128	10	8	10.8	12	8	4	16.8	7.2	ns
prot972	160	4	5	9	12.6	9	10	18	21.6	ns
prot973	65	13	14	27	48	7	9	30	30	ns
prot974	143	16	15	20	30	10	12	24	18	ns
prot975	131	12	9	12	14.4	12	13	16.8	12	ns
prot976	128	15	12	23.4	16.2	9	7	14.4	21.6	ns
prot977	76	9	7	24	21	7	9	30	12	ns
prot978	95	9	8	18	24	14	10	28	26	ns
prot979	70	11	10	13.2	14.4	11	16	16.8	7.2	ns
prot980	136	14	16	25.2	14.4	10	9	21.6	14.4	ns
prot981	116	12	11	42	24	13	11	42	48	ns
prot982	108	8	9	28	24	6	5	20	14	ns
prot983	195	12	9	10.8	16.8	8	10	22.8	15.6	sig
prot984	145	6	7	5.4	14.4	8	8	10.8	16.2	ns
prot985	102	9	11	39	15	11	10	27	18	ns
prot986	173	7	6	14	12	8	9	18	20	ns
prot987	212	10	8	8.4	3.6	7	6	7.2	12	ns
prot988	116	4	7	16.2	10.8	8	7	5.4	5.4	ns
prot989	219	6	3	18	21	11	8	21	27	ns
prot990	312	8	14	20	8	8	7	12	18	ns
prot991	78	4	8	13.2	7.2	4	6	8.4	12	ns
prot992	193	3	9	12.6	18	4	9	21.6	14.4	ns
prot993	500	5	6	18	24	3	5	12	9	ns
prot994	195	8	11	8	14	6	7	14	12	ns
prot995	177	1	3	3.6	4.8	8	14	28.8	7.2	sig
prot996	224	8	6	5.4	9	8	5	9	5.4	ns
prot997	239	7	7	21	12	4	3	6	21	ns
prot998	223	5	4	12	10	6	5	6	12	ns
prot999	113	5	4	7.2	7.2	3	5	8.4	4.8	ns
prot1000	94	5	8	3.6	10.8	5	2	14.4	3.6	ns
prot1001	74	5	5	15	18	11	2	18	9	ns
prot1002	265	5	2	8	16	48	15	18	30	sig
prot1003	225	3	4	7.2	9.6	7	3	6	4.8	ns
prot1004	129	1	5	9	9	3	1	7.2	9	ns
prot1005	210	4	6	12	9	8	4	12	6	ns
prot1006	248	3	7	10	14	3	6	8	8	ns
prot1007	158	4	5	4.8	3.6	5	7	4.8	7.2	ns
prot1008	68	8	2	10.8	5.4	7	0	1.8	7.2	ns
prot1009	68	4	6	6	6	6	4	24	24	sig
prot1010	548	5	8	16	20	11	7	4	8	ns
prot1011	123	8	3	7.2	12	6	3	6	1.2	ns
prot1012	181	2	2	5.4	7.2	8	2	9	10.8	ns
prot1013	824	3	2	24	9	2	7	6	21	ns
prot1014	250	4	1	16	0	6	3	4	6	ns
prot1015	242	1	3	4.8	0	3	3	3.6	6	ns
prot1016	186	4	4	7.2	9	3	5	10.8	9	ns
prot1017	228	4	6	15	6	6	4	21	12	ns
prot1018	106	3	5	8	6	4	7	8	8	ns
prot1019	135	5	6	3.6	3.6	4	4	7.2	3.6	ns
prot1020	173	3	3	5.4	7.2	4	6	7.2	10.8	sig
prot1021	245	4	4	6	24	4	4	3	6	sig
prot1022	98	3	1	16	10	5	4	8	12	ns
prot1023	149	1	8	6	8.4	6	12	7.2	7.2	sig
prot1024	136	1	1	7.2	3.6	4	5	9	3.6	ns
prot1025	335	1	4	12	12	6	1	3	12	ns
prot1026	81	7	1	6	10	3	4	4	2	ns
prot1027	124	3	7	9.6	2.4	5	4	3.6	4.8	ns
prot1028	204	0	3	0	1.8	12	12	16.2	27	sig
prot1029	124	2	7	6	15	1	2	3	12	ns
prot1030	231	4	4	2	14	2	5	8	8	ns
prot1031	192	2	4	1.2	2.4	5	7	2.4	4.8	ns
prot1032	514	5	2	10.8	10.8	5	2	9	3.6	ns
prot1033	277	8	4	6	21	18	12	81	36	sig
prot1034	159	5	5	6	10	2	1	8	6	ns
prot1035	190	4	5	4.8	6	9	9	3.6	10.8	sig
prot1036	225	5	6	1.8	5.4	2	5	14.4	7.2	ns
prot1037	57	10	2	3	3	4	1	9	15	ns
prot1038	153	4	4	10	8	1	0	10	6	ns
prot1039	91	2	3	7.2	1.2	1	3	1.2	3.6	ns
prot1040	94	1	2	14.4	5.4	4	9	7.2	7.2	ns
prot1041	112	3	4	9	6	2	4	3	9	ns
prot1042	336	1	3	10	22	6	3	8	8	ns
prot1043	241	4	8	1.2	10.8	0	1	3.6	7.2	ns
prot1044	108	3	4	10.8	1.8	5	3	7.2	3.6	ns
prot1045	117	4	4	18	0	4	4	12	15	sig
prot1046	286	4	2	4	6	3	3	6	4	ns
prot1047	122	3	3	2.4	6	2	4	0	2.4	ns
prot1048	273	3	1	1.8	9	2	3	1.8	9	ns
prot1049	237	4	3	3	18	3	3	12	15	ns
prot1050	222	4	5	12	6	2	2	2	0	ns
prot1051	799	3	3	2.4	4.8	4	1	2.4	3.6	ns
prot1052	125	2	3	1.8	5.4	1	2	5.4	5.4	ns
prot1053	98	2	2	6	12	4	1	15	18	ns
prot1054	153	1	3	8	12	3	2	6	2	ns
prot1055	186	0	1	2.4	3.6	1	0	4.8	2.4	ns
prot1056	188	0	3	1.8	1.8	3	1	3.6	1.8	ns
prot1057	127	1	1	0	6	3	0	9	3	ns
prot1058	65	110	101	246	222	182	168	392	268	sig
prot1059	115	48	51	45.6	48	144	126	183.6	151.2	sig
prot1060	65	28	20	48.6	43.2	35	36	66.6	50.4	sig
prot1061	90	21	17	42	63	22	18	72	75	ns
prot1062	120	11	8	20	22	13	15	30	22	ns
prot1063	83	8	8	12	8.4	7	6	14.4	13.2	ns
prot1064	177	7	3	16.2	16.2	8	3	10.8	5.4	ns
prot1065	59	9	7	24	12	24	33	99	63	sig
prot1066	97	12	10	22	18	24	18	48	44	sig
prot1067	188	7	12	8.4	4.8	13	13	16.8	10.8	sig
prot1068	82	9	10	9	14.4	10	12	14.4	14.4	ns
prot1069	109	4	9	36	39	7	13	27	42	ns
prot1070	109	7	10	10	10	12	7	24	10	ns
prot1071	168	5	14	13.2	12	9	9	10.8	9.6	ns
prot1072	188	11	7	9	7.2	12	10	14.4	21.6	ns
prot1073	82	10	7	27	33	7	10	18	21	ns
prot1074	75	9	13	16	12	14	6	12	18	ns
prot1075	151	7	2	10.8	6	4	7	8.4	6	ns
prot1076	175	8	4	16.2	10.8	13	16	7.2	12.6	sig
prot1077	116	6	4	18	12	7	8	12	15	ns
prot1078	161	8	12	4	16	4	4	18	16	ns
prot1079	95	3	11	4.8	3.6	5	8	9.6	9.6	ns
prot1080	101	3	3	9	9	6	4	9	19.8	ns
prot1081	175	7	9	15	15	7	4	27	9	ns
prot1082	401	2	7	18	6	5	11	8	4	ns
prot1083	214	4	5	10.8	4.8	4	2	2.4	6	ns
prot1084	215	5	3	12.6	16.2	4	3	5.4	10.8	ns
prot1085	152	4	5	21	15	7	4	15	18	ns
prot1086	125	4	3	8	12	5	8	8	20	ns
prot1087	154	2	5	7.2	3.6	5	3	7.2	4.8	ns
prot1088	119	4	5	16.2	7.2	3	5	12.6	7.2	ns
prot1089	145	8	4	21	12	7	4	12	9	ns
prot1090	256	6	5	16	10	7	3	6	14	ns
prot1091	119	4	3	7.2	4.8	5	4	7.2	2.4	ns
prot1092	159	4	7	10.8	9	6	5	5.4	5.4	ns
prot1093	91	3	10	12	21	7	5	15	15	ns
prot1094	396	5	7	12	8	7	7	10	8	ns
prot1095	205	8	2	10.8	4.8	6	5	6	4.8	ns
prot1096	108	3	4	3.6	9	1	2	7.2	3.6	ns
prot1097	71	2	5	3	15	5	0	15	12	ns
prot1098	259	6	3	0	6	11	7	10	10	sig
prot1099	191	2	2	6	3.6	2	2	1.2	2.4	ns
prot1100	147	4	6	3.6	9	4	2	12.6	10.8	ns
prot1101	292	6	5	15	12	3	2	12	3	ns
prot1102	69	2	1	6	2	3	6	4	2	ns
prot1103	245	7	3	7.2	2.4	3	0	0	3.6	ns
prot1104	146	1	2	7.2	7.2	3	3	3.6	7.2	ns
prot1105	351	2	3	0	18	5	5	3	15	ns
prot1106	106	1	5	4	6	5	5	8	6	ns
prot1107	180	4	3	2.4	3.6	2	3	6	1.2	ns
prot1108	199	4	4	3.6	3.6	3	6	7.2	3.6	ns
prot1109	185	2	2	3	9	1	3	3	12	ns
prot1110	182	10	2	6	2	4	1	4	8	ns
prot1111	59	3	1	3.6	6	4	2	6	2.4	ns
prot1112	173	4	2	10.8	1.8	1	2	10.8	1.8	ns
prot1113	105	2	2	9	12	2	4	18	12	ns
prot1114	79	3	2	8	6	0	5	6	4	ns
prot1115	94	3	2	3.6	2.4	3	4	1.2	6	ns
prot1116	235	5	3	5.4	7.2	5	4	9	3.6	ns
prot1117	99	1	4	0	12	0	2	9	3	ns
prot1118	103	3	1	10	2	3	1	4	4	ns
prot1119	226	3	4	1.2	2.4	5	2	6	7.2	sig
prot1120	168	3	2	7.2	3.6	4	6	3.6	3.6	ns
prot1121	454	4	2	3	9	3	2	6	6	ns
prot1122	92	2	2	4	4	2	1	2	8	ns
prot1123	99	3	1	2.4	2.4	1	2	2.4	1.2	ns
prot1124	116	4	3	5.4	1.8	0	4	9	0	ns
prot1125	90	2	1	15	6	2	2	9	15	ns
prot1126	87	5	3	8	4	1	3	12	0	ns
prot1127	294	1	0	3.6	4.8	4	2	7.2	3.6	ns
prot1128	354	3	2	0	1.8	3	1	3.6	3.6	ns
prot1129	216	3	4	6	18	5	1	12	18	sig
prot1130	138	4	4	2	6	2	2	2	2	ns
prot1131	187	1	4	2.4	0	2	3	3.6	0	ns
prot1132	495	1	0	1.8	10.8	3	3	1.8	3.6	ns
prot1133	406	2	1	0	6	3	3	3	9	ns
prot1134	382	2	0	0	6	0	0	4	8	ns
prot1135	272	3	2	1.2	2.4	9	2	4.8	2.4	sig
prot1136	71	28	22	43.2	28.8	34	41	48.6	61.2	sig
prot1137	105	18	23	54	90	19	18	81	63	ns
prot1138	234	17	14	34	34	21	27	36	36	ns
prot1139	112	17	16	18	14.4	8	14	9.6	16.8	ns
prot1140	114	12	15	28.8	30.6	16	13	45	25.2	ns
prot1141	112	4	14	15	9	7	6	24	30	ns
prot1142	166	9	8	18	8	24	18	54	30	sig
prot1143	104	5	7	16.8	4.8	12	7	9.6	4.8	ns
prot1144	376	6	5	16.2	9	5	11	16.2	16.2	ns
prot1145	83	7	6	18	18	8	4	18	21	ns
prot1146	51	5	5	8	10	4	3	6	12	ns
prot1147	74	7	2	3.6	3.6	4	10	2.4	6	ns
prot1148	74	5	6	9	9	6	18	14.4	18	sig
prot1149	117	7	5	9	24	10	6	12	9	ns
prot1150	106	7	3	16	6	3	7	20	14	ns
prot1151	110	5	6	3.6	4.8	5	4	7.2	7.2	ns
prot1152	73	2	7	5.4	3.6	4	1	5.4	10.8	ns
prot1153	113	1	4	3	18	7	5	18	27	ns
prot1154	358	0	5	6	4	3	3	4	8	ns
prot1155	99	3	2	1.2	2.4	3	2	2.4	4.8	ns
prot1156	115	1	4	3.6	3.6	4	6	7.2	5.4	ns
prot1157	180	0	4	6	3	5	2	12	12	sig
prot1158	67	1	4	10	6	3	2	12	6	ns
prot1159	99	1	1	2.4	0	5	2	3.6	4.8	ns
prot1160	99	4	2	5.4	3.6	4	2	9	5.4	ns
prot1161	99	5	1	12	9	4	4	9	9	ns
prot1162	98	3	3	4	14	1	4	10	0	ns
prot1163	165	3	1	8.4	6	1	3	8.4	7.2	ns
prot1164	76	2	6	9	1.8	3	2	5.4	3.6	ns
prot1165	90	3	1	3	3	2	3	6	6	ns
prot1166	113	2	2	4	8	5	2	6	6	ns
prot1167	90	3	2	2.4	8.4	9	4	4.8	2.4	sig
prot1168	163	1	2	1.8	9	3	3	7.2	14.4	ns
prot1169	102	5	4	6	9	1	2	6	9	ns
prot1170	183	0	3	6	2	3	12	12	36	sig
prot1171	98	2	1	6	3.6	2	0	2.4	1.2	ns
prot1172	146	1	1	5.4	3.6	3	5	1.8	3.6	ns
prot1173	145	0	0	0	9	3	1	3	3	ns
prot1174	166	2	2	4	8	1	1	4	2	ns
prot1175	100	2	2	0	1.2	2	4	4.8	2.4	ns
prot1176	393	0	2	0	3.6	0	3	3.6	5.4	ns
prot1177	89	1	3	9	6	1	1	6	9	ns
prot1178	391	0	3	4	4	4	6	4	4	sig
prot1179	89	1	3	1.2	3.6	1	0	4.8	0	ns
prot1180	1106	6	3	12.6	16.2	9	8	10.8	9	ns
prot1181	3227	5	7	18	12	14	14	48	18	sig
prot1182	539	12	12	16	14	10	8	20	22	ns
prot1183	771	2	6	8.4	6	10	2	4.8	1.2	sig
prot1184	2680	4	5	7.2	3.6	1	3	10.8	5.4	ns
prot1185	917	4	5	15	12	12	2	15	12	ns
prot1186	4114	3	2	10	2	6	2	8	4	sig
prot1187	449	7	4	12	10.8	22	18	19.2	15.6	sig
prot1188	1304	8	3	9	14.4	2	2	7.2	9	ns
prot1189	393	7	2	15	18	8	6	12	18	sig
prot1190	1513	2	2	6	2	0	4	4	6	ns
prot1191	2580	2	4	3.6	3.6	2	4	7.2	6	ns
prot1192	959	11	6	14.4	14.4	7	8	1.8	10.8	ns
prot1193	510	12	4	12	12	8	6	18	15	ns
prot1194	427	4	7	12	12	5	3	4	20	ns
prot1195	413	6	4	6	3.6	5	8	8.4	4.8	ns
prot1196	819	3	1	12.6	14.4	1	4	10.8	7.2	sig
prot1197	1779	6	5	15	6	4	2	33	3	ns
prot1198	1379	2	3	8	2	1	2	8	8	ns
prot1199	652	2	4	3.6	1.2	5	6	9.6	6	ns
prot1200	704	5	4	5.4	1.8	7	2	3.6	16.2	sig
prot1201	1028	2	1	6	9	2	4	6	0	ns
prot1202	1181	6	1	2	2	1	3	6	2	ns
prot1203	383	6	7	12	3.6	3	6	14.4	3.6	ns
prot1204	1077	2	5	7.2	9	4	7	7.2	9	sig
prot1205	452	3	3	6	21	4	5	9	9	ns
prot1206	434	2	2	4	12	12	10	16	20	sig
prot1207	955	6	9	2.4	6	3	6	2.4	2.4	ns
prot1208	528	1	5	5.4	9	8	5	7.2	19.8	ns
prot1209	228	2	3	6	6	3	1	6	9	ns
prot1210	781	3	6	8	12	4	3	8	14	ns
prot1211	548	2	3	3.6	8.4	4	1	1.2	1.2	ns
prot1212	273	6	1	1.8	3.6	3	2	10.8	1.8	ns
prot1213	153	3	8	24	15	4	7	33	18	ns
prot1214	320	5	4	22	18	3	7	10	8	ns
prot1215	219	3	7	9.6	8.4	5	3	7.2	10.8	ns
prot1216	410	5	9	14.4	3.6	10	4	9	9	ns
prot1217	322	5	5	9	12	1	10	18	15	ns
prot1218	629	2	6	16	4	5	2	10	6	ns
prot1219	264	5	3	7.2	1.2	1	5	4.8	4.8	ns
prot1220	356	4	4	1.8	3.6	7	5	3.6	3.6	ns
prot1221	390	5	6	12	12	5	6	15	3	ns
prot1222	235	2	0	10	10	9	12	24	6	sig
prot1223	263	3	3	1.2	2.4	3	2	7.2	2.4	ns
prot1224	481	3	2	1.8	1.8	1	2	9	7.2	ns
prot1225	551	3	5	15	6	3	3	6	9	ns
prot1226	481	5	3	14	14	3	6	4	16	sig
prot1227	487	2	0	2.4	1.2	0	2	2.4	1.2	ns
prot1228	881	2	3	3.6	9	3	3	0	1.8	ns
prot1229	2284	1	1	12	3	3	2	3	15	ns
prot1230	852	1	2	2	4	1	1	4	2	ns
prot1231	341	5	2	2.4	4.8	3	3	10.8	12	sig
prot1232	182	2	4	3.6	1.8	3	7	5.4	14.4	ns
prot1233	327	3	7	15	3	4	3	27	18	sig
prot1234	219	5	10	4	14	2	9	16	10	ns
prot1235	406	8	5	7.2	4.8	8	7	3.6	4.8	ns
prot1236	332	0	2	1.8	3.6	1	3	1.8	5.4	ns
prot1237	365	6	4	18	3	3	3	9	15	ns
prot1238	308	5	5	4	8	3	4	4	4	ns
prot1239	232	7	2	2.4	1.2	1	3	2.4	6	ns
prot1240	2067	1	1	5.4	5.4	7	2	3.6	5.4	ns
prot1241	865	1	3	9	12	1	2	12	12	ns
prot1242	682	3	1	2	6	2	1	0	4	ns
prot1243	573	3	2	4.8	4.8	0	0	1.2	2.4	ns
prot1244	454	2	1	1.8	1.8	2	3	5.4	3.6	ns
prot1245	611	11	18	30	36	11	9	39	36	ns
prot1246	133	5	5	14	14	9	5	24	16	ns
prot1247	221	8	8	7.2	8.4	6	8	8.4	7.2	ns
prot1248	153	8	6	16.2	14.4	5	3	9	12.6	ns
prot1249	363	7	3	12	18	7	3	15	18	ns
prot1250	435	2	8	14	18	10	18	36	28	sig
prot1251	366	1	3	6	3.6	5	7	4.8	3.6	ns
prot1252	170	8	3	10.8	7.2	5	6	3.6	3.6	ns
prot1253	267	0	2	12	6	4	2	15	0	ns
prot1254	463	4	7	14	8	4	1	8	8	ns
prot1255	542	2	6	3.6	2.4	4	2	2.4	3.6	ns
prot1256	448	3	4	3.6	9	1	3	3.6	5.4	ns
prot1257	177	1	4	12	3	2	6	24	36	sig
prot1258	365	4	3	6	0	7	2	4	8	ns
prot1259	746	3	1	2.4	1.2	4	1	3.6	3.6	ns
prot1260	458	3	1	7.2	7.2	6	3	3.6	9	ns
prot1261	147	1	5	9	6	2	5	21	9	ns
prot1262	266	5	7	6	12	2	3	2	8	ns
prot1263	340	4	6	4.8	6	3	2	4.8	2.4	ns
prot1264	398	4	1	3.6	10.8	5	2	3.6	5.4	ns
prot1265	403	6	4	12	9	2	2	9	3	ns
prot1266	302	3	4	16	4	8	4	4	12	sig
prot1267	465	4	2	4.8	4.8	1	2	6	0	ns
prot1268	487	1	3	1.8	5.4	2	2	1.8	1.8	ns
prot1269	568	0	1	3	6	2	3	6	15	ns
prot1270	370	1	2	4	14	2	2	8	14	sig
prot1271	435	2	6	1.2	1.2	2	7	6	2.4	sig
prot1272	382	1	1	1.8	0	3	0	1.8	1.8	ns
prot1273	400	1	1	3	3	1	6	3	6	sig
prot1274	1317	0	0	0	6	3	2	6	0	ns
prot1275	1827	2	1	0	0	2	3	2.4	2.4	sig
prot1276	227	10	5	7.2	14.4	7	4	12.6	14.4	ns
prot1277	126	1	7	15	15	7	6	15	24	sig
prot1278	199	3	5	2	8	33	21	18	48	sig
prot1279	186	2	7	6	9.6	8	7	7.2	1.2	ns
prot1280	397	5	5	12.6	9	9	5	10.8	5.4	ns
prot1281	191	3	6	21	9	4	7	21	3	sig
prot1282	181	5	2	8	10	5	6	6	6	ns
prot1283	332	5	6	3.6	8.4	2	6	9.6	9.6	ns
prot1284	207	4	7	3.6	5.4	2	4	7.2	3.6	ns
prot1285	433	1	4	3	9	2	6	9	27	ns
prot1286	220	8	6	6	8	6	8	40	28	sig
prot1287	174	3	3	6	3.6	13	16	13.2	4.8	sig
prot1288	398	3	0	10.8	5.4	2	5	0	3.6	ns
prot1289	250	9	6	12	12	8	4	24	18	sig
prot1290	254	0	0	6	2	2	4	6	6	ns
prot1291	278	5	5	6	1.2	7	5	3.6	3.6	ns
prot1292	195	2	2	9	10.8	2	1	3.6	7.2	ns
prot1293	493	3	4	6	12	5	6	3	6	ns
prot1294	395	3	2	8	6	0	2	4	2	ns
prot1295	346	2	2	4.8	1.2	13	7	8.4	2.4	sig
prot1296	386	1	1	10.8	3.6	3	8	16.2	10.8	sig
prot1297	323	3	3	12	6	5	2	6	3	ns
prot1298	221	4	2	6	10	4	4	16	6	ns
prot1299	330	5	3	4.8	3.6	4	1	1.2	3.6	ns
prot1300	913	6	7	0	5.4	5	6	9	3.6	ns
prot1301	216	5	7	3	15	1	5	6	6	ns
prot1302	176	5	4	8	2	3	0	4	8	ns
prot1303	396	5	2	2.4	3.6	4	1	3.6	0	ns
prot1304	144	3	1	5.4	1.8	0	2	0	7.2	ns
prot1305	340	3	6	9	6	6	2	6	15	ns
prot1306	177	1	1	6	2	5	4	4	14	sig
prot1307	491	1	6	4.8	2.4	3	4	3.6	2.4	ns
prot1308	289	4	1	5.4	3.6	3	6	5.4	16.2	sig
prot1309	925	0	2	0	3	2	3	6	9	ns
prot1310	266	1	3	4	8	1	0	10	0	ns
prot1311	584	1	4	2.4	3.6	1	2	3.6	1.2	ns
prot1312	316	4	2	1.8	3.6	3	15	27	5.4	sig
prot1313	365	3	2	15	6	6	10	9	9	sig
prot1314	282	3	3	6	8	2	2	2	4	ns
prot1315	465	3	2	6	1.2	1	3	4.8	4.8	ns
prot1316	577	1	4	1.8	5.4	2	1	3.6	1.8	ns
prot1317	274	5	1	0	12	3	2	0	3	ns
prot1318	517	3	2	8	4	1	1	8	2	ns
prot1319	782	1	4	1.2	2.4	1	1	3.6	3.6	ns
prot1320	567	0	0	3.6	1.8	1	0	3.6	3.6	ns
prot1321	356	0	1	0	0	2	0	0	6	ns
prot1322	229	2	1	4	0	1	2	4	4	ns
prot1323	388	1	4	0	2.4	0	1	1.2	4.8	ns
prot1324	109	8	6	21.6	12.6	6	9	14.4	18	ns
prot1325	167	1	4	9	3	9	7	15	12	sig
prot1326	192	7	3	4	10	4	4	6	12	ns
prot1327	174	3	2	7.2	1.2	3	4	6	4.8	ns
prot1328	144	6	6	7.2	9	10	2	10.8	7.2	sig
prot1329	139	5	1	6	6	0	1	0	6	ns
prot1330	160	5	2	10	14	5	3	14	8	ns
prot1331	220	8	3	2.4	4.8	1	2	3.6	6	ns
prot1332	248	11	2	10.8	10.8	5	5	1.8	5.4	ns
prot1333	254	6	6	21	15	4	8	12	27	ns
prot1334	213	6	1	10	8	5	5	12	4	ns
prot1335	81	2	3	2.4	0	2	4	2.4	1.2	ns
prot1336	318	2	1	5.4	16.2	1	7	9	5.4	ns
prot1337	247	6	3	24	9	3	4	12	12	ns
prot1338	381	3	0	2	6	1	6	4	4	ns
prot1339	159	3	4	6	7.2	2	4	3.6	4.8	sig
prot1340	205	2	2	3.6	3.6	2	5	12.6	3.6	ns
prot1341	244	3	7	15	15	2	3	21	15	ns
prot1342	160	2	2	2	4	0	2	2	0	ns
prot1343	288	3	4	4.8	3.6	1	2	2.4	1.2	ns
prot1344	383	3	4	5.4	7.2	6	4	10.8	3.6	sig
prot1345	206	1	2	12	12	3	3	6	9	ns
prot1346	703	2	1	2	6	1	3	0	8	ns
prot1347	238	4	6	2.4	6	4	1	3.6	3.6	ns
prot1348	366	0	3	9	10.8	6	0	9	0	ns
prot1349	430	5	2	3	0	9	9	18	18	sig
prot1350	637	0	1	2	16	1	3	8	6	ns
prot1351	141	0	1	2.4	2.4	6	2	7.2	2.4	ns
prot1352	140	3	2	5.4	7.2	4	2	7.2	0	ns
prot1353	431	2	1	3	15	1	0	6	3	ns
prot1354	969	1	1	6	2	1	4	2	6	ns
prot1355	247	3	2	0	2.4	1	1	2.4	1.2	ns
prot1356	1101	4	2	1.8	7.2	4	1	1.8	7.2	ns
prot1357	178	2	3	9	0	2	0	0	3	ns
prot1358	178	3	2	4	2	1	2	6	6	ns
prot1359	297	5	1	2.4	2.4	3	2	1.2	1.2	ns
prot1360	238	3	2	3.6	1.8	3	3	3.6	3.6	ns
prot1361	226	1	2	6	6	2	4	3	9	ns
prot1362	486	1	2	4	2	1	2	8	2	sig
prot1363	758	2	3	2.4	3.6	2	5	0	0	ns
prot1364	305	2	1	3.6	3.6	3	9	16.2	5.4	sig
prot1365	526	6	0	3	3	2	4	9	0	ns
prot1366	375	0	2	2	4	1	1	8	2	sig
prot1367	651	0	3	2.4	3.6	1	1	1.2	2.4	ns
prot1368	5934	1	1	3.6	0	2	0	3.6	1.8	ns
prot1369	421	1	0	3	9	1	1	0	0	ns
prot1370	142	2	3	0	2	1	1	2	0	ns
prot1371	1145	0	2	2.4	1.2	1	0	1.2	0	ns
prot1372	238	0	3	3.6	3.6	0	0	3.6	0	ns
prot1373	391	0	0	3	3	2	1	3	0	ns
prot1374	618	1	1	0	0	6	4	4	4	sig
prot1375	93	9	11	7.2	13.2	11	6	10.8	10.8	ns
prot1376	130	4	6	14.4	14.4	5	6	10.8	5.4	ns
prot1377	83	8	4	18	9	6	10	15	33	ns
prot1378	361	2	1	2	6	2	4	6	4	ns
prot1379	193	6	5	4.8	6	7	3	0	9.6	ns
prot1380	393	4	5	7.2	14.4	8	7	3.6	10.8	ns
prot1381	232	5	4	12	3	4	4	12	9	ns
prot1382	201	1	1	12	8	2	4	10	16	ns
prot1383	105	2	7	7.2	6	6	8	2.4	3.6	ns
prot1384	173	3	2	14.4	9	3	3	9	7.2	ns
prot1385	182	3	6	0	9	7	4	12	15	ns
prot1386	199	4	4	8	8	3	8	12	12	sig
prot1387	191	5	5	3.6	1.2	3	2	3.6	8.4	ns
prot1388	274	4	1	7.2	3.6	10	4	7.2	1.8	ns
prot1389	135	2	5	21	18	2	6	12	30	sig
prot1390	169	5	4	8	6	1	3	10	8	ns
prot1391	688	3	4	8.4	2.4	6	6	2.4	2.4	ns
prot1392	152	1	3	1.8	1.8	2	3	7.2	7.2	ns
prot1393	528	1	3	6	3	15	3	9	9	sig
prot1394	157	6	1	0	14	2	1	4	2	ns
prot1395	126	2	2	3.6	1.2	1	1	2.4	3.6	ns
prot1396	80	0	2	3.6	1.8	3	15	10.8	21.6	sig
prot1397	122	3	1	3	3	4	4	6	6	sig
prot1398	232	0	0	6	8	4	0	8	8	ns
prot1399	171	0	0	1.2	4.8	2	2	3.6	6	ns
prot1400	70	4	2	7.2	3.6	7	1	3.6	1.8	ns
prot1401	130	0	2	12	9	0	2	9	12	ns
prot1402	103	2	3	6	8	2	5	2	10	sig
prot1403	547	0	1	2.4	3.6	1	6	1.2	2.4	ns
prot1404	250	1	2	7.2	9	1	3	3.6	1.8	ns
prot1405	497	1	3	6	3	4	0	3	12	ns
prot1406	312	1	1	0	8	8	2	4	6	sig
prot1407	152	3	0	2.4	1.2	3	0	1.2	2.4	ns
prot1408	535	3	3	5.4	3.6	3	3	3.6	3.6	ns
prot1409	87	2	1	6	6	2	2	6	9	ns
prot1410	232	2	2	2	6	2	2	12	12	sig
prot1411	232	1	1	4.8	2.4	1	4	3.6	1.2	ns
prot1412	843	3	1	9	3.6	1	4	5.4	0	ns
prot1413	555	1	0	6	9	3	3	9	3	ns
prot1414	173	3	0	4	0	3	6	12	6	sig
prot1415	194	2	1	2.4	3.6	1	2	1.2	4.8	sig
prot1416	180	1	3	3.6	1.8	2	6	7.2	7.2	sig
prot1417	199	0	2	6	15	1	0	3	0	ns
prot1418	287	1	3	4	12	1	1	2	8	ns
prot1419	999	0	1	7.2	4.8	4	0	0	2.4	ns
prot1420	220	1	0	3.6	0	2	2	1.8	1.8	ns
prot1421	648	4	1	3	3	1	0	3	6	ns
prot1422	164	1	0	4	2	1	1	4	2	sig
prot1423	181	2	3	0	0	0	1	1.2	1.2	ns
prot1424	285	10	6	5.4	10.8	8	4	10.8	9	ns
prot1425	172	3	4	21	6	1	6	9	21	ns
prot1426	103	4	4	10	6	6	8	2	8	ns
prot1427	430	5	6	4.8	0	4	1	3.6	1.2	ns
prot1428	130	9	6	5.4	10.8	11	5	10.8	3.6	ns
prot1429	123	2	2	12	6	5	5	6	15	ns
prot1430	304	1	4	12	0	4	7	4	0	ns
prot1431	164	5	3	3.6	6	7	5	15.6	6	sig
prot1432	75	0	3	5.4	1.8	2	5	1.8	7.2	ns
prot1433	173	1	4	12	15	5	5	12	15	ns
prot1434	176	3	1	8	4	12	9	36	36	sig
prot1435	191	1	3	3.6	3.6	2	3	6	1.2	ns
prot1436	138	3	4	3.6	7.2	2	4	1.8	3.6	ns
prot1437	148	0	0	3	9	9	9	9	27	sig
prot1438	101	8	5	12	14	6	3	2	4	ns
prot1439	157	1	2	4.8	1.2	2	1	1.2	2.4	ns
prot1440	488	2	2	9	5.4	2	5	3.6	12.6	sig
prot1441	133	2	1	6	12	2	3	12	9	ns
prot1442	229	2	2	8	6	6	5	6	6	ns
prot1443	89	3	4	6	1.2	10	16	2.4	9.6	sig
prot1444	317	3	2	7.2	1.8	2	2	3.6	7.2	sig
prot1445	88	4	5	6	12	3	2	18	9	sig
prot1446	180	4	4	6	2	2	0	6	2	ns
prot1447	207	2	5	3.6	0	2	5	1.2	3.6	ns
prot1448	235	2	3	7.2	3.6	3	4	1.8	9	ns
prot1449	86	0	3	9	9	3	2	3	15	ns
prot1450	115	2	3	4	6	2	3	4	2	ns
prot1451	127	2	2	9.6	3.6	2	1	2.4	2.4	ns
prot1452	229	2	0	1.8	5.4	0	2	3.6	1.8	ns
prot1453	247	3	3	3	3	2	5	9	0	ns
prot1454	573	3	2	0	0	2	3	4	0	ns
prot1455	176	5	1	2.4	1.2	6	4	9.6	2.4	sig
prot1456	169	1	2	3.6	3.6	1	2	5.4	3.6	ns
prot1457	81	0	0	3	3	3	2	12	9	ns
prot1458	89	0	1	4	10	0	0	2	4	ns
prot1459	178	1	1	1.2	1.2	1	2	3.6	2.4	ns
prot1460	151	0	4	1.8	1.8	2	1	5.4	3.6	ns
prot1461	146	2	0	12	3	2	2	3	0	ns
prot1462	217	4	3	4	4	4	5	2	4	sig
prot1463	159	3	1	1.2	2.4	2	3	0	2.4	ns
prot1464	237	2	0	7.2	3.6	1	1	1.8	1.8	sig
prot1465	587	3	1	3	12	2	1	12	3	ns
prot1466	128	6	1	6	6	4	2	4	4	sig
prot1467	425	2	0	2.4	3.6	1	0	1.2	3.6	ns
prot1468	256	3	1	1.8	1.8	2	2	3.6	3.6	sig
prot1469	136	3	2	12	3	0	7	12	9	ns
prot1470	76	2	2	2	2	2	3	2	2	ns
prot1471	175	2	1	1.2	0	6	4	4.8	7.2	sig
prot1472	231	0	2	5.4	7.2	1	5	0	0	ns
prot1473	337	2	3	12	0	4	3	9	3	ns
prot1474	239	5	3	4	2	0	2	8	0	ns
prot1475	456	1	1	1.2	2.4	1	0	3.6	1.2	ns
prot1476	126	4	1	5.4	3.6	6	2	3.6	7.2	sig
prot1477	488	2	1	3	6	0	0	9	3	ns
prot1478	127	1	3	4	0	3	3	0	6	ns
prot1479	191	5	2	2.4	6	13	5	2.4	3.6	ns
prot1480	114	5	2	10.8	7.2	2	2	5.4	1.8	ns
prot1481	62	3	1	18	24	5	6	12	3	ns
prot1482	350	5	4	10	2	5	6	6	10	ns
prot1483	108	4	0	6	8.4	2	5	3.6	6	ns
prot1484	321	3	2	3.6	7.2	4	2	3.6	5.4	ns
prot1485	308	2	2	0	0	1	3	9	9	ns
prot1486	59	5	4	6	2	5	4	8	2	ns
prot1487	218	3	3	3.6	2.4	3	5	2.4	3.6	ns
prot1488	106	4	1	5.4	3.6	5	7	1.8	5.4	ns
prot1489	154	3	3	12	6	3	3	9	3	ns
prot1490	166	3	3	10	0	5	2	2	4	ns
prot1491	515	2	4	2.4	3.6	2	2	2.4	4.8	ns
prot1492	183	3	1	7.2	1.8	3	2	1.8	1.8	ns
prot1493	162	6	3	12	3	2	6	6	6	sig
prot1494	140	0	2	2	4	2	4	4	8	ns
prot1495	169	0	3	2.4	1.2	0	2	2.4	3.6	ns
prot1496	242	5	2	0	0	3	1	10.8	1.8	ns
prot1497	292	3	1	6	3	8	2	9	9	sig
prot1498	197	2	4	4	4	3	1	6	4	ns
prot1499	856	5	4	1.2	0	4	0	2.4	1.2	ns
prot1500	127	4	1	9	5.4	2	2	0	7.2	ns
prot1501	72	2	1	3	9	2	4	6	9	ns
prot1502	148	2	0	4	4	2	2	0	10	ns
prot1503	53	2	1	3.6	3.6	2	2	1.2	0	ns
prot1504	98	2	1	0	0	0	0	3.6	1.8	ns
prot1505	405	2	1	6	6	3	3	3	0	ns
prot1506	104	1	1	2	0	2	0	2	6	ns
prot1507	176	0	0	1.2	2.4	2	1	0	2.4	ns
prot1508	125	1	1	3.6	7.2	2	5	5.4	7.2	ns
prot1509	160	1	2	12	0	2	3	3	3	ns
prot1510	316	0	2	6	0	4	0	2	2	ns
prot1511	978	0	1	1.2	0	1	3	2.4	2.4	ns
prot1512	234	1	2	1.8	1.8	1	3	1.8	1.8	ns
prot1513	431	1	1	6	0	1	2	3	6	ns
prot1514	2591	5	3	2	14	2	2	18	10	sig
prot1515	712	4	3	6	6	6	6	4.8	10.8	ns
prot1516	1852	6	5	5.4	9	3	2	0	3.6	ns
prot1517	2086	4	5	21	9	2	12	24	30	sig
prot1518	1064	4	6	14	10	2	4	10	10	ns
prot1519	609	3	8	10.8	10.8	10	7	9.6	7.2	ns
prot1520	645	3	2	5.4	3.6	3	4	3.6	3.6	ns
prot1521	969	1	2	3	6	2	8	12	18	ns
prot1522	857	0	2	4	0	3	2	2	0	ns
prot1523	488	1	2	4.8	1.2	1	2	2.4	4.8	sig
prot1524	2821	2	1	5.4	7.2	1	1	7.2	3.6	ns
prot1525	512	4	2	12	15	1	6	12	15	ns
prot1526	876	6	2	8	2	2	3	4	10	ns
prot1527	543	7	4	7.2	3.6	1	3	7.2	7.2	ns
prot1528	809	2	2	14.4	10.8	1	3	1.8	3.6	ns
prot1529	1674	2	4	0	3	1	1	3	9	ns
prot1530	1191	0	0	0	2	0	3	2	6	ns
prot1531	208	2	5	4.8	3.6	5	3	3.6	3.6	ns
prot1532	437	1	1	1.8	7.2	6	2	1.8	3.6	ns
prot1533	510	5	1	9	9	5	9	15	12	sig
prot1534	695	5	2	8	6	3	3	2	2	ns
prot1535	227	1	1	3.6	2.4	4	1	1.2	1.2	ns
prot1536	700	2	2	5.4	3.6	6	12	5.4	10.8	sig
prot1537	218	3	1	3	9	2	3	6	24	sig
prot1538	423	6	3	4	4	3	2	2	12	ns
prot1539	873	1	1	0	3.6	4	1	1.2	2.4	ns
prot1540	1426	0	2	5.4	1.8	1	5	1.8	3.6	ns
prot1541	520	0	0	9	3	2	0	6	3	ns
prot1542	290	13	10	24	26	8	7	24	18	ns
prot1543	296	4	2	4.8	8.4	4	4	3.6	7.2	ns
prot1544	309	5	1	0	9	4	3	9	10.8	ns
prot1545	502	6	3	12	9	6	4	15	9	ns
prot1546	204	1	2	4	0	3	3	12	12	sig
prot1547	437	4	0	2.4	7.2	4	2	4.8	3.6	ns
prot1548	314	0	4	9	3.6	3	3	3.6	0	ns
prot1549	402	4	5	12	15	3	3	18	9	ns
prot1550	188	3	3	6	14	1	1	8	2	sig
prot1551	434	2	4	0	4.8	1	2	1.2	1.2	ns
prot1552	325	0	1	3.6	0	1	3	1.8	0	ns
prot1553	607	1	1	6	3	0	1	6	3	ns
prot1554	739	6	4	6	4	2	6	4	8	sig
prot1555	235	0	2	2.4	1.2	0	1	0	0	ns
prot1556	982	2	3	1.8	1.8	2	2	3.6	5.4	ns
prot1557	392	5	0	12	9	2	3	6	9	ns
prot1558	543	1	0	6	4	1	1	2	2	sig
prot1559	462	1	0	1.2	0	1	0	4.8	2.4	ns
prot1560	348	2	4	7.2	3.6	4	2	7.2	3.6	ns
prot1561	463	0	0	18	3	4	4	6	6	sig
prot1562	173	5	7	10	16	3	5	6	10	ns
prot1563	274	1	3	3.6	2.4	3	2	0	2.4	ns
prot1564	251	3	2	5.4	3.6	6	3	9	12.6	ns
prot1565	231	3	2	9	9	4	5	15	15	ns
prot1566	394	3	5	6	4	4	4	4	4	ns
prot1567	240	1	3	3.6	3.6	4	4	2.4	6	sig
prot1568	441	3	2	0	3.6	3	3	5.4	9	ns
prot1569	200	3	1	9	12	4	2	12	3	ns
prot1570	371	2	4	8	6	3	1	2	8	ns
prot1571	313	0	4	3.6	3.6	3	3	1.2	1.2	ns
prot1572	730	4	1	5.4	5.4	3	2	0	1.8	ns
prot1573	329	2	0	6	6	5	1	12	9	ns
prot1574	627	2	1	6	2	2	2	4	4	sig
prot1575	250	2	3	2.4	1.2	1	1	4.8	0	ns
prot1576	144	5	2	3.6	7.2	6	2	3.6	3.6	ns
prot1577	472	2	1	15	3	1	4	12	9	ns
prot1578	421	5	4	2	4	2	2	2	6	ns
prot1579	250	6	1	0	2.4	2	4	7.2	2.4	sig
prot1580	266	0	2	3.6	1.8	0	1	0	1.8	ns
prot1581	861	2	4	6	6	0	2	3	3	ns
prot1582	1312	1	1	6	4	2	2	0	4	ns
prot1583	493	1	6	0	2.4	0	1	2.4	4.8	ns
prot1584	1082	0	1	3.6	1.8	1	2	3.6	5.4	ns
prot1585	648	1	2	0	3	4	2	6	12	sig
prot1586	276	1	2	4	4	1	1	0	2	ns
prot1587	518	0	2	4.8	3.6	0	0	4.8	3.6	ns
prot1588	640	2	1	0	0	4	0	1.8	1.8	ns
prot1589	722	6	2	24	3	2	4	12	9	ns
prot1590	147	7	2	8	8	2	1	10	14	ns
prot1591	193	0	2	3.6	2.4	6	6	3.6	7.2	ns
prot1592	194	0	4	7.2	1.8	8	2	5.4	7.2	sig
prot1593	365	4	3	3	12	1	3	12	9	ns
prot1594	290	3	4	0	6	2	2	22	4	sig
prot1595	636	3	2	4.8	4.8	1	4	7.2	8.4	ns
prot1596	1160	5	2	1.8	3.6	0	0	1.8	1.8	ns
prot1597	641	4	2	15	9	5	0	3	6	ns
prot1598	175	4	1	2	2	2	4	2	0	ns
prot1599	318	4	2	1.2	4.8	2	4	4.8	4.8	sig
prot1600	424	3	1	3.6	1.8	6	2	3.6	3.6	sig
prot1601	348	0	3	9	3	1	1	3	6	ns
prot1602	227	3	2	2	2	0	2	2	8	ns
prot1603	427	0	3	2.4	2.4	9	3	3.6	3.6	sig
prot1604	268	3	1	1.8	5.4	0	1	1.8	3.6	ns
prot1605	357	3	4	9	6	3	2	9	9	ns
prot1606	174	2	1	4	4	2	4	12	4	sig
prot1607	233	0	2	6	2.4	3	1	2.4	1.2	ns
prot1608	217	1	0	1.8	1.8	1	2	1.8	1.8	ns
prot1609	980	1	0	3	6	0	1	9	0	ns
prot1610	263	0	1	0	0	2	0	4	2	ns
prot1611	169	0	1	2.4	0	0	0	3.6	0	ns
prot1612	178	0	2	5.4	3.6	3	2	1.8	0	ns
prot1613	355	2	4	6	3	0	0	0	9	ns
prot1614	604	2	3	0	2	0	0	2	0	ns
prot1615	149	2	0	0	1.2	1	0	1.2	1.2	ns
prot1616	594	1	1	0	1.8	1	2	0	0	ns
prot1617	257	1	0	3	0	2	0	3	6	ns
prot1618	421	2	1	0	2	0	1	2	0	ns
prot1619	712	0	1	1.2	1.2	3	0	0	1.2	ns
prot1620	423	0	2	1.8	1.8	0	1	0	0	ns
prot1621	488	0	2	3	0	1	1	3	6	ns
prot1622	1872	4	0	0	4	0	1	0	4	ns
prot1623	153	4	4	4.8	7.2	1	7	4.8	15.6	sig
prot1624	275	2	5	7.2	9	1	3	5.4	3.6	ns
prot1625	463	3	2	6	9	3	3	18	18	sig
prot1626	103	1	7	12	14	3	5	4	4	ns
prot1627	287	4	2	1.2	1.2	4	1	2.4	3.6	ns
prot1628	282	7	6	9	5.4	6	6	3.6	7.2	sig
prot1629	200	2	2	0	6	0	4	3	6	ns
prot1630	149	0	5	0	10	12	9	12	18	sig
prot1631	149	5	1	4.8	1.2	1	2	1.2	3.6	ns
prot1632	132	3	0	1.8	1.8	4	1	1.8	1.8	sig
prot1633	118	3	2	6	9	3	1	6	12	ns
prot1634	191	3	4	2	10	1	1	4	4	ns
prot1635	189	3	7	2.4	2.4	2	3	0	6	ns
prot1636	273	1	0	1.8	3.6	0	1	5.4	5.4	ns
prot1637	327	1	0	9	3	3	4	9	18	sig
prot1638	148	5	1	4	4	6	3	12	6	sig
prot1639	206	4	1	4.8	0	1	1	1.2	2.4	ns
prot1640	108	2	1	1.8	3.6	0	1	3.6	3.6	ns
prot1641	267	2	2	9	21	2	4	3	6	ns
prot1642	204	2	2	6	4	4	1	2	8	sig
prot1643	223	0	4	4.8	4.8	3	9	0	1.2	ns
prot1644	298	4	1	10.8	1.8	3	1	5.4	5.4	ns
prot1645	194	3	1	3	6	1	1	3	6	ns
prot1646	77	3	1	2	0	0	2	6	10	ns
prot1647	166	1	2	3.6	2.4	2	2	4.8	9.6	sig
prot1648	418	2	1	5.4	3.6	3	1	1.8	0	ns
prot1649	418	0	2	3	0	6	2	9	6	sig
prot1650	127	3	2	4	4	1	1	4	2	ns
prot1651	279	2	1	4.8	1.2	6	6	2.4	4.8	sig
prot1652	181	1	3	7.2	3.6	1	3	5.4	5.4	ns
prot1653	129	1	1	3	0	1	0	0	9	ns
prot1654	161	2	3	2	0	3	2	4	4	sig
prot1655	126	0	4	3.6	4.8	1	5	0	6	ns
prot1656	326	0	3	1.8	1.8	0	1	3.6	3.6	ns
prot1657	207	3	1	9	9	2	0	3	6	ns
prot1658	191	1	3	8	10	3	12	12	12	sig
prot1659	238	3	1	1.2	2.4	0	2	0	0	ns
prot1660	210	2	4	0	5.4	4	1	1.8	0	ns
prot1661	331	2	2	6	3	3	0	0	3	ns
prot1662	574	1	1	4	2	2	0	8	8	ns
prot1663	455	1	3	1.2	4.8	1	3	1.2	2.4	ns
prot1664	553	1	0	5.4	3.6	0	1	3.6	3.6	ns
prot1665	522	2	0	3	6	2	0	3	3	ns
prot1666	325	2	0	4	2	1	1	4	8	ns
prot1667	208	2	0	1.2	0	0	1	1.2	2.4	ns
prot1668	232	0	1	3.6	9	1	0	1.8	1.8	ns
prot1669	219	2	1	6	15	4	2	6	6	sig
prot1670	409	1	1	4	2	3	0	2	4	ns
prot1671	233	4	0	2.4	1.2	4	4	1.2	0	ns
prot1672	772	1	2	0	1.8	2	2	3.6	3.6	sig
prot1673	360	2	8	6	12	0	1	9	3	ns
prot1674	439	5	2	2	0	4	2	6	2	ns
prot1675	442	1	1	3.6	1.2	4	2	2.4	2.4	sig
prot1676	138	1	1	0	0	1	2	1.8	3.6	ns
prot1677	106	0	1	0	6	0	0	6	3	ns
prot1678	370	1	0	2	0	2	4	2	2	ns
prot1679	629	2	0	1.2	1.2	2	0	1.2	0	ns
prot1680	187	0	1	3.6	1.8	2	2	3.6	3.6	sig
prot1681	596	1	0	6	6	0	0	6	6	ns
prot1682	255	2	1	2	0	0	0	2	2	ns
prot1683	92	6	3	6	10.8	7	4	1.2	12	ns
prot1684	171	3	5	3.6	7.2	5	5	3.6	3.6	ns
prot1685	165	10	3	15	27	2	4	18	12	ns
prot1686	148	2	7	8	14	1	6	4	4	ns
prot1687	229	3	3	3.6	2.4	3	3	6	2.4	ns
prot1688	123	2	1	5.4	5.4	2	5	9	7.2	sig
prot1689	77	1	4	0	9	2	1	3	6	ns
prot1690	465	2	4	4	8	6	18	42	18	sig
prot1691	279	2	3	3.6	1.2	6	4	7.2	2.4	sig
prot1692	278	3	1	1.8	1.8	3	0	1.8	9	ns
prot1693	119	1	1	6	9	2	1	6	6	sig
prot1694	148	1	0	2	4	1	2	2	4	ns
prot1695	72	0	1	1.2	1.2	0	0	1.2	2.4	ns
prot1696	353	1	3	1.8	3.6	1	2	3.6	3.6	ns
prot1697	196	1	1	12	3	1	1	0	9	ns
prot1698	174	0	2	2	0	2	3	2	8	ns
prot1699	126	1	0	4.8	2.4	3	3	2.4	1.2	ns
prot1700	235	3	2	3.6	1.8	0	1	5.4	5.4	ns
prot1701	235	0	0	6	12	2	2	3	0	ns
prot1702	110	4	1	2	4	2	0	4	6	ns
prot1703	188	1	2	2.4	6	1	2	1.2	3.6	ns
prot1704	225	2	1	0	1.8	1	1	1.8	1.8	sig
prot1705	138	3	1	3	3	6	2	6	12	sig
prot1706	174	3	1	0	2	1	2	4	8	ns
prot1707	672	2	0	2.4	3.6	6	3	3.6	3.6	sig
prot1708	84	1	2	9	1.8	1	3	0	1.8	ns
prot1709	107	2	3	9	6	0	1	3	12	ns
prot1710	146	5	2	0	6	1	1	12	2	ns
prot1711	183	0	0	2.4	3.6	1	1	4.8	1.2	ns
prot1712	555	1	0	0	0	0	2	1.8	0	ns
prot1713	467	1	1	3	0	1	1	3	9	ns
prot1714	265	0	1	4	0	2	0	4	2	ns
prot1715	598	2	2	3.6	4.8	1	2	2.4	1.2	ns
prot1716	317	0	1	5.4	3.6	1	1	9	3.6	ns
prot1717	196	4	0	0	3	2	0	9	0	ns
prot1718	267	3	1	6	2	3	1	6	4	ns
prot1719	612	1	2	3.6	0	3	0	1.2	0	ns
prot1720	62	2	2	3.6	1.8	0	0	0	3.6	ns
prot1721	77	0	1	0	6	1	1	0	6	ns
prot1722	68	1	2	0	4	2	2	0	2	ns
prot1723	632	3	1	2.4	2.4	1	3	4.8	0	ns
prot1724	230	0	3	0	1.8	0	0	0	0	ns
prot1725	133	1	1	9	12	0	2	3	3	ns
prot1726	334	1	1	4	0	1	0	4	4	ns
prot1727	311	1	2	0	3.6	1	0	0	1.2	ns
prot1728	563	0	0	1.8	1.8	1	0	0	0	ns
prot1729	327	2	1	3	0	1	1	3	3	ns
prot1730	144	2	2	4	2	3	3	4	4	ns
prot1731	668	1	3	0	2.4	2	1	1.2	1.2	ns
prot1732	85	3	0	0	9	1	1	3.6	1.8	ns
prot1733	102	1	0	6	12	2	3	6	9	sig
prot1734	508	2	1	0	0	1	1	2	2	sig
prot1735	226	1	0	0	2.4	6	2	2.4	3.6	sig
prot1736	676	3	2	1.8	1.8	2	0	0	1.8	ns
prot1737	539	2	0	6	9	1	0	3	3	ns
prot1738	295	0	0	0	4	3	3	6	6	sig
prot1739	224	0	0	0	1.2	0	2	1.2	1.2	ns
prot1740	2292	1	2	1.8	0	2	0	5.4	3.6	ns
prot1741	170	8	4	9	18	2	5	15	12	ns
prot1742	134	2	2	4	2	3	2	2	4	ns
prot1743	255	3	0	2.4	4.8	2	1	3.6	0	ns
prot1744	304	2	7	10.8	5.4	2	5	9	10.8	ns
prot1745	237	2	2	12	3	6	2	9	6	ns
prot1746	105	2	1	6	8	3	2	2	4	ns
prot1747	69	1	3	6	1.2	1	2	1.2	0	ns
prot1748	247	5	1	1.8	1.8	3	6	5.4	3.6	sig
prot1749	99	0	3	15	12	1	3	6	6	ns
prot1750	116	4	2	2	4	2	2	2	4	ns
prot1751	152	4	0	2.4	3.6	0	0	1.2	2.4	ns
prot1752	225	3	1	1.8	3.6	0	1	7.2	1.8	ns
prot1753	147	2	1	0	6	2	2	6	6	sig
prot1754	125	3	5	4	2	0	0	4	4	ns
prot1755	90	0	3	4.8	2.4	2	2	2.4	3.6	ns
prot1756	237	5	6	3.6	1.8	3	1	9	1.8	ns
prot1757	66	2	1	12	15	0	1	6	3	ns
prot1758	264	1	1	4	10	3	2	4	4	ns
prot1759	137	1	4	2.4	0	4	8	4.8	7.2	sig
prot1760	511	0	3	5.4	5.4	1	5	0	3.6	ns
prot1761	141	0	1	6	0	1	1	6	6	sig
prot1762	280	1	0	6	4	2	8	16	8	sig
prot1763	302	2	1	1.2	1.2	2	0	2.4	1.2	ns
prot1764	74	1	1	0	3.6	1	0	0	5.4	ns
prot1765	171	1	2	6	9	1	0	0	12	ns
prot1766	95	1	0	0	2	2	2	4	2	ns
prot1767	367	0	0	1.2	4.8	2	1	2.4	2.4	ns
prot1768	144	1	2	1.8	3.6	6	4	5.4	3.6	sig
prot1769	664	0	2	0	9	1	1	6	6	ns
prot1770	179	3	3	8	6	1	1	0	4	ns
prot1771	114	1	1	1.2	1.2	0	2	1.2	0	ns
prot1772	161	2	1	1.8	3.6	1	1	9	1.8	sig
prot1773	205	4	0	6	12	3	0	9	6	ns
prot1774	305	3	2	6	6	0	0	0	2	ns
prot1775	416	1	1	2.4	2.4	2	1	0	0	ns
prot1776	397	2	1	1.8	1.8	1	1	0	0	ns
prot1777	224	0	0	3	3	5	1	0	3	ns
prot1778	314	3	2	4	2	3	2	0	4	ns
prot1779	174	1	1	2.4	0	2	0	2.4	1.2	ns
prot1780	416	1	1	3.6	9	2	2	0	1.8	ns
prot1781	131	2	1	3	3	1	1	0	3	ns
prot1782	107	1	3	0	4	3	0	4	0	ns
prot1783	163	1	2	1.2	1.2	0	0	1.2	2.4	ns
prot1784	564	2	1	5.4	1.8	3	6	10.8	10.8	sig
prot1785	208	1	1	0	6	0	1	6	3	ns
prot1786	135	2	0	6	2	2	2	4	4	sig
prot1787	3394	3	1	2.4	2.4	5	2	1.2	8.4	ns
prot1788	1957	2	1	5.4	3.6	1	0	0	1.8	ns
prot1789	1088	1	2	12	15	4	6	6	12	sig
prot1790	424	2	2	6	4	1	2	0	0	ns
prot1791	1035	2	1	2.4	7.2	1	3	0	1.2	ns
prot1792	926	4	4	1.8	1.8	4	7	3.6	3.6	sig
prot1793	1669	3	0	0	0	0	5	9	9	ns
prot1794	201	0	2	4	4	4	3	14	6	ns
prot1795	539	2	2	1.2	0	3	2	2.4	2.4	sig
prot1796	638	2	0	1.8	3.6	0	0	3.6	0	ns
prot1797	225	3	5	18	15	4	2	21	24	ns
prot1798	319	3	1	10	6	2	2	8	8	ns
prot1799	520	2	3	0	1.2	4	2	4.8	6	sig
prot1800	785	4	2	10.8	0	5	1	5.4	12.6	ns
prot1801	629	3	1	6	3	2	1	0	3	ns
prot1802	341	2	3	8	2	2	1	4	6	ns
prot1803	412	0	0	3.6	0	1	0	0	1.2	ns
prot1804	308	0	2	0	3.6	2	2	3.6	3.6	sig
prot1805	743	0	2	3	3	1	1	3	3	sig
prot1806	470	2	2	4	2	0	2	2	6	ns
prot1807	1140	1	0	0	0	2	0	1.2	2.4	ns
prot1808	1466	1	2	0	3.6	4	3	0	3.6	ns
prot1809	254	1	2	6	6	4	3	15	3	ns
prot1810	257	0	3	6	4	4	3	8	8	ns
prot1811	375	0	0	0	2.4	3	1	1.2	1.2	ns
prot1812	1882	5	2	3.6	7.2	0	3	3.6	5.4	ns
prot1813	1300	1	0	0	0	3	3	9	9	sig
prot1814	444	1	4	0	4	2	2	6	12	ns
prot1815	832	2	1	3.6	1.2	2	2	2.4	3.6	sig
prot1816	582	1	2	3.6	0	2	0	0	0	ns
prot1817	280	0	1	3	3	0	2	6	0	ns
prot1818	1244	3	1	4	4	1	1	0	2	ns
prot1819	276	1	1	8.4	1.2	1	1	1.2	0	ns
prot1820	623	1	0	3.6	1.8	1	3	0	3.6	ns
prot1821	450	1	2	9	6	0	0	0	0	ns
prot1822	247	0	0	4	4	2	1	0	4	ns
prot1823	387	3	1	0	2.4	1	0	1.2	0	ns
prot1824	662	0	3	1.8	0	4	2	14.4	10.8	sig
prot1825	743	1	2	6	3	0	1	0	0	ns
prot1826	874	2	0	4	2	1	1	4	2	ns
prot1827	1301	1	1	0	1.2	0	1	1.2	1.2	ns
prot1828	274	3	1	3.6	5.4	2	2	7.2	3.6	ns
prot1829	551	2	0	6	0	1	2	3	9	ns
prot1830	447	2	3	2	2	2	2	8	8	ns
prot1831	154	0	0	4.8	2.4	0	2	2.4	2.4	ns
prot1832	210	3	2	1.8	3.6	2	2	1.8	5.4	ns
prot1833	290	2	0	21	15	2	2	6	6	ns
prot1834	220	4	3	6	4	1	3	10	4	ns
prot1835	184	0	3	1.2	3.6	1	2	4.8	4.8	ns
prot1836	168	4	2	5.4	9	0	0	0	5.4	ns
prot1837	102	1	3	6	3	2	1	6	6	ns
prot1838	327	0	2	4	2	0	0	0	0	ns
prot1839	962	0	0	1.2	4.8	2	1	0	6	ns
prot1840	556	4	1	5.4	3.6	2	1	0	5.4	ns
prot1841	374	1	0	3	3	0	1	3	0	ns
prot1842	728	0	3	6	0	1	2	2	4	ns
prot1843	243	2	1	0	1.2	2	0	1.2	2.4	ns
prot1844	127	1	0	3.6	1.8	3	3	16.2	5.4	sig
prot1845	519	1	0	6	3	1	3	9	6	ns
prot1846	492	2	1	2	2	3	0	4	4	ns
prot1847	233	2	2	1.2	2.4	6	2	2.4	4.8	sig
prot1848	287	0	1	1.8	3.6	3	1	3.6	5.4	ns
prot1849	337	2	1	3	0	1	0	6	6	ns
prot1850	404	0	0	8	2	0	0	0	0	ns
prot1851	3175	3	2	0	2.4	2	1	2.4	0	ns
prot1852	243	1	1	1.8	0	0	0	1.8	0	ns
prot1853	275	0	1	6	0	0	2	0	0	ns
prot1854	648	1	3	0	8	1	2	6	8	ns
prot1855	172	0	1	2.4	1.2	2	2	1.2	0	ns
prot1856	283	1	4	7.2	3.6	3	2	5.4	1.8	ns
prot1857	159	1	1	9	3	2	4	6	3	ns
prot1858	372	0	2	4	4	2	3	6	12	ns
prot1859	174	1	2	2.4	1.2	1	2	2.4	4.8	sig
prot1860	182	1	1	5.4	3.6	4	2	1.8	7.2	ns
prot1861	251	4	0	6	3	4	4	6	6	ns
prot1862	1009	2	4	4	4	0	2	6	4	ns
prot1863	233	1	2	1.2	1.2	0	2	2.4	0	ns
prot1864	158	2	2	7.2	3.6	1	3	7.2	1.8	ns
prot1865	200	0	2	6	6	2	3	3	3	ns
prot1866	292	1	2	0	2	3	1	4	2	ns
prot1867	399	1	3	1.2	0	1	1	3.6	2.4	ns
prot1868	229	3	1	3.6	3.6	5	3	10.8	3.6	ns
prot1869	228	1	2	3	6	0	1	9	9	ns
prot1870	445	3	5	4	6	2	0	4	2	ns
prot1871	334	0	0	1.2	0	1	3	1.2	3.6	ns
prot1872	848	0	0	5.4	5.4	2	1	3.6	3.6	ns
prot1873	151	1	3	3	6	2	0	6	9	ns
prot1874	1410	1	1	0	2	0	4	2	2	ns
prot1875	164	1	0	3.6	4.8	3	4	2.4	2.4	ns
prot1876	114	0	0	3.6	3.6	0	2	1.8	1.8	ns
prot1877	262	2	2	3	3	1	3	3	3	ns
prot1878	174	2	3	2	2	2	2	12	8	sig
prot1879	987	2	2	1.2	1.2	0	1	1.2	6	ns
prot1880	170	1	3	0	5.4	2	2	1.8	5.4	ns
prot1881	399	2	2	6	3	1	2	3	3	ns
prot1882	504	0	3	2	8	0	0	2	2	ns
prot1883	359	1	1	3.6	2.4	0	2	1.2	0	ns
prot1884	85	1	1	3.6	1.8	1	0	1.8	0	ns
prot1885	186	1	2	3	6	0	2	0	9	ns
prot1886	231	0	0	0	4	2	2	4	4	sig
prot1887	161	3	0	4.8	6	3	3	3.6	7.2	sig
prot1888	296	1	1	1.8	1.8	1	0	0	3.6	ns
prot1889	362	4	0	6	3	1	1	6	3	ns
prot1890	492	0	1	0	2	2	3	4	6	ns
prot1891	240	2	4	2.4	0	0	1	0	0	ns
prot1892	587	3	0	0	0	1	0	1.8	3.6	ns
prot1893	523	0	0	0	3	0	1	0	0	ns
prot1894	979	0	2	0	0	1	1	0	4	ns
prot1895	2381	1	1	1.2	1.2	1	0	1.2	1.2	ns
prot1896	246	1	2	3.6	7.2	9	3	5.4	5.4	sig
prot1897	309	1	0	3	3	1	1	0	3	ns
prot1898	214	3	1	0	4	1	2	0	4	ns
prot1899	659	1	0	0	1.2	1	3	0	1.2	ns
prot1900	185	1	0	1.8	3.6	3	3	0	0	ns
prot1901	201	2	0	6	3	0	0	0	3	ns
prot1902	464	2	1	0	2	1	2	2	2	ns
prot1903	298	1	1	0	1.2	6	2	2.4	4.8	sig
prot1904	502	0	1	1.8	1.8	1	0	3.6	0	ns
prot1905	295	1	1	0	0	2	0	3	3	ns
prot1906	1921	2	1	0	2	3	0	6	0	ns
prot1907	900	2	0	1.2	0	15	6	7.2	3.6	sig
prot1908	1567	0	3	5.4	5.4	2	0	0	1.8	ns
prot1909	659	2	0	3	9	0	0	3	3	ns
prot1910	909	3	1	0	0	2	4	4	4	sig
prot1911	193	1	1	1.2	2.4	1	0	4.8	0	ns
prot1912	431	0	0	0	0	0	2	0	0	ns
prot1913	118	0	2	6	3	0	2	3	6	ns
prot1914	229	2	4	6	4	1	9	8	4	ns
prot1915	232	3	4	1.2	4.8	2	2	1.2	2.4	ns
prot1916	267	0	4	3.6	1.8	2	4	3.6	16.2	sig
prot1917	266	3	1	6	3	4	2	3	6	ns
prot1918	183	2	1	2	4	1	3	12	0	ns
prot1919	909	3	2	1.2	0	1	3	3.6	3.6	ns
prot1920	219	3	0	1.8	0	1	4	5.4	1.8	ns
prot1921	141	0	3	9	3	2	4	9	6	sig
prot1922	154	1	2	6	2	1	1	0	4	ns
prot1923	243	2	2	1.2	2.4	0	1	2.4	1.2	ns
prot1924	135	0	3	3.6	5.4	0	2	1.8	3.6	ns
prot1925	315	2	0	0	3	1	0	6	3	ns
prot1926	517	3	1	2	2	1	0	2	4	ns
prot1927	127	2	1	1.2	2.4	2	0	1.2	0	ns
prot1928	439	3	1	1.8	3.6	9	5	12.6	7.2	sig
prot1929	398	0	0	0	3	3	1	6	0	ns
prot1930	462	0	3	2	2	0	1	0	2	ns
prot1931	202	0	2	0	1.2	0	1	7.2	1.2	ns
prot1932	114	0	0	0	1.8	2	1	1.8	0	ns
prot1933	137	2	1	3	6	0	0	9	6	ns
prot1934	124	1	1	2	2	3	2	8	4	ns
prot1935	641	1	0	1.2	3.6	0	0	0	0	ns
prot1936	415	1	2	1.8	1.8	2	0	5.4	0	ns
prot1937	448	1	2	3	6	1	1	6	0	ns
prot1938	572	2	0	2	0	4	2	10	4	sig
prot1939	819	1	1	2.4	0	0	0	2.4	2.4	ns
prot1940	365	2	0	0	1.8	0	0	1.8	0	ns
prot1941	600	2	1	3	6	1	0	0	0	ns
prot1942	692	1	2	4	0	2	0	4	2	ns
prot1943	244	0	1	0	0	1	2	2.4	1.2	sig
prot1944	203	3	0	0	7.2	1	1	1.8	1.8	sig
prot1945	383	1	1	6	3	2	1	12	3	ns
prot1946	208	0	1	2	0	1	0	0	0	ns
prot1947	292	1	0	3.6	4.8	0	0	2.4	0	ns
prot1948	288	0	2	0	1.8	1	2	0	3.6	ns
prot1949	111	5	2	6	3	2	0	6	6	ns
prot1950	309	1	0	0	2	1	1	0	2	ns
prot1951	555	1	1	0	1.2	0	1	1.2	0	ns
prot1952	719	3	0	5.4	0	0	0	3.6	0	ns
prot1953	548	2	0	3	3	3	6	9	27	sig
prot1954	209	4	1	6	0	0	2	4	0	ns
prot1955	561	2	0	2.4	3.6	1	2	1.2	1.2	ns
prot1956	575	0	2	0	0	4	2	7.2	7.2	sig
prot1957	193	0	2	3	3	2	2	6	3	ns
prot1958	476	0	2	0	2	2	1	2	0	ns
prot1959	426	2	0	2.4	2.4	6	6	14.4	3.6	sig
prot1960	210	1	2	1.8	0	0	0	3.6	5.4	ns
prot1961	167	0	4	0	6	0	0	3	3	ns
prot1962	255	2	0	2	4	3	2	6	6	sig
prot1963	259	0	1	0	0	0	1	1.2	0	ns
prot1964	828	0	0	0	0	3	3	5.4	5.4	sig
prot1965	491	5	0	3	6	0	2	3	0	ns
prot1966	116	2	1	2	6	1	3	4	2	ns
prot1967	392	1	1	0	0	0	1	0	1.2	ns
prot1968	278	2	0	0	0	1	0	5.4	0	ns
prot1969	275	2	0	3	9	0	1	0	0	ns
prot1970	542	0	1	2	0	0	2	2	4	ns
prot1971	303	1	2	0	1.2	2	1	0	0	ns
prot1972	206	1	0	1.8	1.8	1	1	3.6	0	ns
prot1973	575	1	1	0	0	2	2	12	6	sig
prot1974	882	2	2	0	2	0	1	2	2	ns
prot1975	503	0	2	0	1.2	1	0	1.2	0	ns
prot1976	350	0	2	0	1.8	0	0	0	1.8	ns
prot1977	277	2	1	0	3	1	1	0	6	ns
prot1978	251	0	0	0	0	2	2	4	4	sig
prot1979	223	0	1	0	1.2	0	0	0	1.2	ns
prot1980	109	2	2	5.4	7.2	4	1	5.4	1.8	ns
prot1981	1093	2	3	0	6	1	2	0	9	ns
prot1982	123	3	4	2	2	1	0	2	4	ns
prot1983	160	1	1	4.8	1.2	3	6	7.2	7.2	sig
prot1984	160	1	2	1.8	7.2	1	0	5.4	3.6	ns
prot1985	433	2	1	3	0	2	3	12	0	ns
prot1986	214	2	4	10	0	4	0	4	4	ns
prot1987	114	0	0	0	0	2	2	1.2	2.4	ns
prot1988	178	3	0	0	0	1	0	5.4	1.8	ns
prot1989	248	2	0	3	6	1	4	6	3	ns
prot1990	49	5	0	0	2	4	4	4	12	sig
prot1991	86	3	0	2.4	0	7	5	2.4	2.4	sig
prot1992	335	0	1	0	0	2	4	0	0	ns
prot1993	171	2	3	0	18	0	1	6	9	ns
prot1994	214	0	1	4	4	1	1	2	2	sig
prot1995	108	1	1	1.2	0	1	0	1.2	0	ns
prot1996	115	1	1	3.6	1.8	2	3	3.6	3.6	sig
prot1997	96	2	1	3	0	2	0	3	3	ns
prot1998	82	4	1	0	4	1	1	6	4	ns
prot1999	365	0	1	0	1.2	0	3	1.2	1.2	ns
[truncated: 1,549 more rows]
