# Supplementary material for: Protein complex-based analysis is resistant to the obfuscating consequences of batch effects --- a case study in clinical proteomics
Source: BMC Genomics. 2017 Mar 14;18(Suppl 2):142. doi: 10.1186/s12864-017-3490-3 (PMC5374662; doi:10.1186/s12864-017-3490-3)
Supplement: Supplementary file 2 — Simulated data D2.2H. (ZIP 3730 kb) [file 12864_2017_3490_MOESM2_ESM.zip › D2.2.392.txt]

protLen	X0	X0.1	X0.2	X0.3	X1	X1.1	X1.2	X1.3	sig
prot1	1338	906	861	1663.2	1578.6	883	946	1512	1672.2	ns
prot2	2199	24	24	62	52	26	26	70	56	ns
prot3	1538	40	36	56.4	24	34	31	49.2	34.8	ns
prot4	2319	26	24	78	96	26	25	78	51	ns
prot5	1392	38	44	79.2	90	47	41	68.4	82.8	ns
prot6	1985	36	35	74	58	30	23	82	56	ns
prot7	1262	55	49	48	60	48	57	66	46.8	ns
prot8	3862	19	15	60	54	18	15	54	69	ns
prot9	1295	43	40	72	90	53	50	88.2	84.6	ns
prot10	4287	12	10	22	24	11	5	24	26	ns
prot11	1277	36	47	66	45.6	42	36	46.8	52.8	ns
prot12	3587	5	8	24	36	6	8	30	30	ns
prot13	774	78	68	145.8	129.6	71	77	113.4	104.4	ns
prot14	1960	5	5	18	16	3	2	10	0	ns
prot15	858	66	69	66	67.2	64	61	92.4	74.4	ns
prot16	693	86	90	198	222	195	234	657	621	sig
prot17	748	57	64	111.6	135	88	87	145.8	165.6	sig
prot18	875	37	55	92	94	37	46	94	88	ns
prot19	1755	16	18	13.2	19.2	15	12	16.8	13.2	ns
prot20	839	30	34	96	108	37	34	108	150	ns
prot21	857	18	28	61.2	57.6	45	45	54	68.4	sig
prot22	1248	29	23	46	54	21	43	56	46	ns
prot23	1308	8	17	19.2	24	23	16	28.8	18	ns
prot24	1260	14	15	45	69	16	11	54	33	ns
prot25	1487	12	6	16.2	12.6	1	6	10.8	7.2	ns
prot26	477	80	95	156	206	81	84	158	166	ns
prot27	1324	29	30	19.2	30	27	22	24	40.8	ns
prot28	997	24	11	42	66	18	19	54	48	ns
prot29	623	113	116	171	216	126	111	176.4	208.8	ns
prot30	657	101	88	232	224	104	85	216	170	ns
prot31	1735	20	9	16.8	18	14	15	14.4	18	ns
prot32	904	8	10	27	33	8	16	30	30	ns
prot33	446	181	193	342	365.4	175	188	351	342	ns
prot34	262	186	173	400	348	207	212	376	390	ns
prot35	682	95	97	118.8	116.4	111	101	103.2	114	ns
prot36	742	56	58	168	138	52	56	129	156	ns
prot37	630	33	32	63	73.8	49	44	77.4	64.8	ns
prot38	672	26	32	54	64	29	29	62	70	ns
prot39	1056	24	22	33.6	27.6	31	32	36	37.2	ns
prot40	1098	19	23	72	54	22	12	57	87	ns
prot41	1192	16	14	28.8	28.8	14	10	23.4	27	ns
prot42	1888	18	7	18	16	20	9	28	32	sig
prot43	500	163	166	195.6	199.2	188	176	190.8	208.8	ns
prot44	610	62	52	141	126	66	48	177	186	ns
prot45	543	36	26	61.2	46.8	36	39	77.4	63	ns
prot46	685	22	38	72	62	44	66	120	148	sig
prot47	546	30	26	36	39.6	20	27	40.8	30	ns
prot48	1311	14	13	48	33	13	16	60	33	sig
prot49	1047	15	15	25.2	30.6	39	45	64.8	81	sig
prot50	491	138	138	248	284	136	137	258	284	ns
prot51	654	85	73	118.8	87.6	219	249	266.4	262.8	sig
prot52	639	65	68	189	159	124	138	336	360	sig
prot53	740	58	52	84.6	93.6	90	94	226.8	181.8	sig
prot54	1143	17	18	46	32	18	25	58	82	sig
prot55	966	22	19	26.4	21.6	57	42	64.8	57.6	sig
prot56	1042	10	15	39	48	13	9	36	36	ns
prot57	2166	13	6	19.8	7.2	8	8	14.4	10.8	ns
prot58	443	25	28	50	48	36	38	60	54	ns
prot59	589	25	25	25.2	19.2	84	66	97.2	72	sig
prot60	740	16	21	54	54	20	21	60	75	ns
prot61	532	18	20	36	36	12	18	19.8	36	ns
prot62	740	13	7	18	22	20	16	24	52	sig
prot63	727	8	16	15.6	8.4	8	14	16.8	18	sig
prot64	1585	9	4	24	24	4	7	9	21	ns
prot65	479	252	223	403.2	397.8	235	230	394.2	406.8	ns
prot66	364	152	156	286	286	275	268	486	554	sig
prot67	433	150	159	188.4	177.6	265	304	321.6	276	sig
prot68	346	133	158	438	432	128	139	441	411	ns
prot69	545	100	100	144	144	90	72	174.6	189	ns
prot70	472	72	87	116	146	91	70	144	142	ns
prot71	478	36	52	75.6	55.2	41	65	57.6	79.2	ns
prot72	413	42	49	102	159	37	44	144	153	ns
prot73	496	35	47	79.2	77.4	32	42	81	50.4	ns
prot74	630	35	26	62	68	39	28	82	70	ns
prot75	544	29	17	27.6	31.2	19	37	19.2	20.4	ns
prot76	880	13	17	51	21	24	32	42	48	sig
prot77	684	8	10	14.4	10.8	13	8	12.6	19.8	sig
prot78	988	13	14	32	16	10	12	18	20	ns
prot79	430	72	69	76.8	79.2	68	74	82.8	80.4	ns
prot80	707	29	12	93	81	43	47	120	162	sig
prot81	418	23	22	54	39.6	24	30	36	43.2	ns
prot82	820	11	14	24	36	13	15	28	34	ns
prot83	1450	13	10	13.2	13.2	16	9	13.2	9.6	ns
prot84	500	77	73	168	234	75	77	246	240	ns
prot85	451	45	65	91.8	104.4	70	63	108	97.2	ns
prot86	757	28	27	50	56	28	23	48	50	ns
prot87	539	21	25	30	36	28	26	33.6	30	ns
prot88	455	17	19	33	33	15	19	36	42	ns
prot89	646	21	17	37.8	27	18	15	34.2	21.6	ns
prot90	533	5	12	12	26	11	9	12	28	ns
prot91	1101	2	8	8.4	6	3	9	4.8	9.6	ns
prot92	375	192	172	558	489	248	273	801	756	sig
prot93	477	107	108	172.8	172.8	102	126	185.4	207	ns
prot94	440	68	77	174	146	60	64	150	150	ns
prot95	445	72	53	66	98.4	62	79	75.6	62.4	ns
prot96	373	36	47	108	141	90	92	282	243	sig
prot97	606	34	26	64.8	57.6	38	41	55.8	82.8	sig
prot98	343	24	25	50	56	22	14	36	56	ns
prot99	403	19	22	24	24	13	26	25.2	34.8	ns
prot100	591	21	20	51	66	18	19	60	51	ns
prot101	641	9	12	23.4	32.4	11	22	21.6	30.6	sig
prot102	583	10	6	24	20	15	11	12	24	ns
prot103	544	5	10	15.6	10.8	5	15	8.4	15.6	ns
prot104	2137	3	9	15	15	9	5	12	24	ns
prot105	375	40	52	61.2	88.2	36	48	52.2	68.4	ns
prot106	454	37	39	100	78	50	39	76	82	ns
prot107	472	34	29	45.6	36	30	27	42	55.2	ns
prot108	517	28	29	117	87	27	31	102	96	ns
prot109	464	20	29	34.2	52.2	38	21	48.6	46.8	ns
prot110	637	18	24	18	30	27	20	42	50	ns
prot111	423	24	20	25.2	28.8	18	15	25.2	25.2	ns
prot112	414	9	13	39	30	13	21	66	33	ns
prot113	898	16	15	30.6	36	18	18	36	16.2	ns
prot114	498	9	13	16	30	13	13	24	28	ns
prot115	580	14	9	8.4	19.2	17	19	14.4	10.8	ns
prot116	448	14	10	36	51	10	10	27	24	ns
prot117	569	9	12	21.6	21.6	9	11	23.4	23.4	ns
prot118	1032	4	4	22	10	4	2	20	12	ns
prot119	357	95	94	117.6	99.6	121	90	117.6	132	sig
prot120	231	48	63	156	168	58	59	138	156	ns
prot121	372	35	37	86.4	100.8	36	38	61.2	99	ns
prot122	375	48	43	116	62	35	40	90	82	ns
prot123	507	40	58	54	44.4	46	51	68.4	72	sig
prot124	411	23	39	117	105	22	34	57	102	ns
prot125	374	19	33	45	32.4	25	18	28.8	57.6	ns
prot126	827	9	16	40	44	9	9	20	20	ns
prot127	774	9	14	6	26.4	12	15	16.8	16.8	ns
prot128	576	3	3	18	33	5	8	18	27	ns
prot129	413	12	15	10.8	21.6	11	8	19.8	21.6	ns
prot130	569	13	8	10	18	14	5	14	24	ns
prot131	590	12	11	4.8	12	14	8	14.4	14.4	ns
prot132	774	2	9	21	30	11	5	27	36	ns
prot133	1023	10	10	12.6	19.8	33	30	59.4	48.6	sig
prot134	803	3	6	10	6	7	4	10	10	ns
prot135	242	62	57	80.4	67.2	57	66	74.4	69.6	ns
prot136	439	60	47	156	201	60	46	171	195	ns
prot137	318	44	44	104.4	82.8	45	54	93.6	93.6	ns
prot138	278	56	50	124	126	62	57	102	86	ns
prot139	309	43	50	69.6	54	46	37	42	63.6	ns
prot140	568	40	33	105	84	34	42	99	129	ns
prot141	316	29	29	64.8	39.6	32	38	81	46.8	ns
prot142	283	26	29	58	68	48	86	120	92	sig
prot143	608	19	23	38.4	31.2	20	29	32.4	34.8	ns
prot144	673	19	14	63	63	41	31	81	114	sig
prot145	414	21	22	25.2	27	23	15	46.8	39.6	ns
prot146	707	18	18	36	38	22	17	34	26	ns
prot147	406	20	15	12	22.8	6	10	7.2	27.6	ns
prot148	510	14	16	42	30	11	9	42	39	ns
prot149	500	15	8	23.4	28.8	17	12	21.6	25.2	ns
prot150	350	11	4	20	22	14	7	14	34	ns
prot151	683	15	16	25.2	18	11	13	22.8	15.6	ns
prot152	569	9	9	36	27	5	7	27	36	ns
prot153	450	7	12	21.6	12.6	14	8	12.6	27	ns
prot154	399	7	7	20	24	10	8	22	16	ns
prot155	713	8	6	8.4	8.4	6	9	10.8	8.4	ns
prot156	564	9	15	27	15	16	12	60	48	sig
prot157	1149	9	7	12.6	18	9	4	10.8	9	ns
prot158	721	4	7	8	16	6	8	18	8	ns
prot159	260	197	182	229.2	232.8	200	225	219.6	218.4	ns
prot160	372	166	138	414	429	372	414	1287	1260	sig
prot161	297	90	103	149.4	192.6	255	279	410.4	475.2	sig
prot162	276	50	53	84	94	58	86	132	114	sig
prot163	480	35	18	45.6	37.2	37	26	43.2	37.2	ns
prot164	299	29	28	99	108	31	38	108	96	ns
prot165	317	28	21	66.6	41.4	24	34	48.6	59.4	ns
prot166	437	27	22	34	36	33	23	60	62	ns
prot167	537	21	17	36	24	16	19	26.4	33.6	ns
prot168	228	22	20	60	54	25	23	63	90	ns
prot169	289	15	24	25.2	16.2	10	14	30.6	23.4	ns
prot170	341	13	20	34	52	18	17	48	28	ns
prot171	445	15	17	20.4	27.6	15	19	21.6	13.2	ns
prot172	458	16	11	51	39	20	24	54	81	sig
prot173	450	9	13	14.4	27	5	11	16.2	16.2	ns
prot174	588	9	16	28	30	20	15	42	28	ns
prot175	761	11	9	12	20.4	28	22	31.2	43.2	sig
prot176	519	7	8	15	36	8	10	12	21	ns
prot177	1216	5	11	16.2	10.8	7	12	14.4	21.6	ns
prot178	605	12	6	24	24	8	12	14	12	ns
prot179	748	9	5	12	10.8	8	11	10.8	4.8	ns
prot180	460	7	8	24	18	16	22	48	84	sig
prot181	645	8	9	14.4	7.2	7	14	9	23.4	ns
prot182	528	9	12	12	8	14	6	10	8	ns
prot183	958	4	4	3.6	7.2	11	16	10.8	2.4	sig
prot184	4213	2	3	24	12	9	18	36	36	sig
prot185	1921	1	4	7.2	7.2	5	5	7.2	7.2	ns
prot186	333	158	124	272	280	131	146	284	274	ns
prot187	229	111	118	152.4	133.2	98	103	102	110.4	ns
prot188	413	40	43	153	147	150	150	396	513	sig
prot189	437	29	41	79.2	41.4	59	86	149.4	97.2	sig
prot190	459	25	22	56	56	25	30	64	74	ns
prot191	170	38	31	32.4	38.4	33	31	37.2	44.4	ns
prot192	200	31	43	135	150	45	35	135	138	ns
prot193	396	35	35	73.8	52.2	34	38	68.4	46.8	ns
prot194	219	28	18	40	44	16	19	46	28	ns
prot195	509	24	27	27.6	24	27	22	19.2	26.4	ns
prot196	255	22	19	84	42	26	29	57	36	ns
prot197	343	9	12	30.6	23.4	13	13	28.8	12.6	ns
prot198	453	28	18	30	48	16	14	32	34	ns
prot199	418	15	12	10.8	21.6	20	13	21.6	19.2	ns
prot200	506	15	11	27	30	18	20	57	39	ns
prot201	545	10	15	39.6	12.6	15	16	23.4	16.2	ns
prot202	406	6	9	28	24	10	10	26	18	ns
prot203	586	16	16	18	27.6	11	12	19.2	9.6	ns
prot204	570	11	7	21	30	10	15	30	33	ns
prot205	868	10	15	16.2	30.6	10	18	18	10.8	ns
prot206	508	6	3	22	16	9	5	12	18	ns
prot207	715	6	10	6	8.4	10	5	4.8	9.6	ns
prot208	622	8	8	36	12	6	10	24	39	ns
prot209	463	8	9	10.8	9	10	12	28.8	14.4	sig
prot210	756	5	6	6	20	18	18	32	22	sig
prot211	520	12	6	6	7.2	6	6	9.6	8.4	sig
prot212	858	7	5	9	9	27	24	72	36	sig
prot213	463	4	5	3.6	7.2	2	4	7.2	7.2	ns
prot214	248	81	80	170	154	75	79	188	188	ns
prot215	386	49	69	68.4	66	68	59	75.6	72	ns
prot216	252	49	50	135	132	37	59	138	171	ns
prot217	271	44	45	84.6	90	49	46	104.4	81	ns
prot218	367	49	40	98	96	47	41	78	82	ns
prot219	335	40	42	43.2	56.4	39	39	51.6	57.6	ns
prot220	600	34	26	102	102	50	36	93	117	ns
prot221	232	39	38	77.4	54	25	31	57.6	48.6	ns
prot222	273	37	35	66	100	48	26	74	94	ns
prot223	243	26	31	33.6	39.6	33	34	37.2	40.8	ns
prot224	223	35	37	72	81	18	31	72	69	ns
prot225	250	20	29	55.8	54	25	25	48.6	36	ns
prot226	223	37	30	66	66	21	33	52	60	ns
prot227	289	33	29	26.4	32.4	18	23	18	34.8	ns
prot228	378	29	24	63	60	22	25	69	63	ns
prot229	410	18	22	30.6	34.2	22	10	61.2	32.4	ns
prot230	389	18	22	62	46	42	66	84	108	sig
prot231	610	15	16	24	20.4	8	9	21.6	18	ns
prot232	243	15	15	33	42	18	17	45	42	ns
prot233	397	16	21	27	18	48	18	113.4	91.8	sig
prot234	229	10	12	34	30	21	51	66	54	sig
prot235	321	16	10	8.4	18	17	13	13.2	10.8	ns
prot236	447	8	8	21	24	8	10	33	30	ns
prot237	272	6	12	16.2	21.6	13	15	21.6	5.4	ns
prot238	645	15	12	20	28	16	14	36	40	sig
prot239	709	6	6	8.4	7.2	4	6	8.4	6	ns
prot240	513	10	13	12	18	16	12	48	18	sig
prot241	314	11	12	16.2	9	5	11	25.2	12.6	sig
prot242	388	4	4	10	14	8	11	22	14	ns
prot243	956	5	2	3.6	6	5	4	3.6	3.6	ns
prot244	128	242	261	705	705	254	213	699	675	ns
prot245	197	64	66	126	122.4	63	69	126	136.8	ns
prot246	334	60	67	130	132	77	67	144	110	ns
prot247	175	43	59	63.6	51.6	49	45	64.8	64.8	ns
prot248	162	60	68	135	195	41	46	162	192	ns
prot249	305	37	37	86.4	54	62	45	70.2	90	sig
prot250	312	37	45	90	82	43	59	98	62	ns
prot251	300	49	26	51.6	60	42	30	48	43.2	ns
prot252	127	34	35	123	135	40	44	96	120	ns
prot253	191	31	32	73.8	57.6	62	70	140.4	115.2	sig
prot254	211	30	50	66	78	39	37	84	60	ns
prot255	199	19	42	45.6	30	34	30	32.4	48	ns
prot256	266	25	26	123	93	20	46	72	90	ns
prot257	322	26	24	36	45	24	20	41.4	30.6	ns
prot258	313	27	30	60	66	27	32	70	60	ns
prot259	286	26	15	27.6	22.8	16	14	24	25.2	ns
prot260	265	12	14	30	39	13	20	66	45	ns
prot261	466	13	28	27	30.6	19	22	36	25.2	ns
prot262	455	18	19	42	24	17	23	32	36	ns
prot263	185	15	18	18	16.8	18	17	30	25.2	ns
prot264	209	19	11	72	36	54	60	180	171	sig
prot265	433	16	16	30.6	28.8	21	19	30.6	30.6	ns
prot266	247	18	21	26	36	17	13	22	34	ns
prot267	331	14	17	19.2	24	14	11	9.6	13.2	ns
prot268	452	21	14	54	66	16	13	54	39	ns
prot269	348	12	10	28.8	14.4	15	17	30.6	19.8	ns
prot270	533	11	8	16	16	8	8	10	10	ns
prot271	342	10	10	14.4	9.6	9	15	12	18	ns
prot272	229	10	10	27	33	9	10	42	24	ns
prot273	581	13	12	19.8	14.4	8	11	16.2	12.6	ns
prot274	389	7	9	16	24	12	6	18	14	ns
prot275	368	7	11	10.8	8.4	24	10	12	25.2	sig
prot276	350	11	13	18	24	8	14	30	42	ns
prot277	502	7	8	16.2	18	8	10	10.8	12.6	ns
prot278	588	9	6	10	12	6	5	20	12	ns
prot279	404	6	7	10.8	6	9	7	13.2	7.2	ns
prot280	281	7	5	15	12	7	5	42	15	sig
prot281	475	7	7	16.2	12.6	7	2	18	16.2	ns
prot282	264	2	8	16	12	14	23	22	8	sig
prot283	428	9	5	6	6	7	5	9.6	4.8	ns
prot284	605	7	7	24	27	8	2	48	42	sig
prot285	546	5	7	16.2	10.8	4	10	25.2	21.6	sig
prot286	393	4	8	8	10	7	7	16	6	ns
prot287	651	5	7	4.8	6	7	7	6	4.8	sig
prot288	386	5	3	21	12	9	7	21	15	sig
prot289	127	188	198	325.8	347.4	284	290	543.6	493.2	sig
prot290	307	146	152	292	272	136	156	298	314	ns
prot291	151	87	60	75.6	88.8	78	72	75.6	86.4	ns
prot292	246	36	29	126	111	41	23	96	162	ns
prot293	201	39	32	54	61.2	40	65	120.6	120.6	sig
prot294	295	27	35	64	96	29	31	56	66	ns
prot295	377	33	33	38.4	43.2	46	50	62.4	79.2	sig
prot296	232	31	26	102	75	26	25	69	96	ns
prot297	333	25	14	55.8	54	16	27	43.2	46.8	ns
prot298	276	21	23	52	56	60	52	96	80	sig
prot299	225	30	21	27.6	16.8	34	20	31.2	27.6	ns
prot300	152	23	18	75	75	72	69	252	180	sig
prot301	268	24	21	46.8	30.6	18	23	39.6	27	ns
prot302	261	27	28	44	26	19	17	34	28	ns
prot303	234	19	14	22.8	32.4	19	20	24	21.6	ns
prot304	203	19	14	42	72	20	23	66	48	ns
prot305	277	15	29	32.4	25.2	17	18	30.6	36	ns
prot306	224	15	18	34	58	21	21	44	36	ns
prot307	260	13	17	18	25.2	39	78	57.6	79.2	sig
prot308	278	20	14	54	45	22	22	42	60	ns
prot309	420	11	17	36	34.2	23	25	55.8	41.4	sig
prot310	424	15	14	24	38	20	19	22	32	ns
prot311	219	10	14	12	16.8	12	20	18	22.8	ns
prot312	277	16	12	18	27	15	14	21	36	ns
prot313	279	6	9	14.4	16.2	13	7	21.6	16.2	ns
prot314	558	18	8	22	20	22	22	50	32	sig
prot315	822	11	7	9.6	14.4	12	11	14.4	4.8	ns
prot316	423	14	13	39	15	13	10	27	51	ns
prot317	301	8	8	7.2	23.4	18	20	32.4	28.8	sig
prot318	477	7	8	18	34	25	23	46	26	sig
prot319	354	8	10	10.8	14.4	7	14	8.4	18	ns
prot320	538	11	7	24	21	16	8	33	12	ns
prot321	330	11	15	12.6	21.6	3	3	18	18	ns
prot322	345	6	10	20	20	24	30	84	36	sig
prot323	290	8	8	7.2	14.4	5	9	8.4	8.4	ns
prot324	587	11	8	24	33	15	24	108	36	sig
prot325	416	7	11	14.4	18	6	7	19.8	12.6	ns
prot326	806	4	7	20	30	4	10	12	16	ns
prot327	243	5	2	6	14.4	14	18	14.4	26.4	sig
prot328	674	9	6	9	12	7	6	24	21	ns
prot329	297	5	4	9	16.2	8	8	16.2	21.6	ns
prot330	558	1	3	16	16	6	3	14	12	ns
prot331	340	8	3	4.8	2.4	5	4	3.6	9.6	ns
prot332	546	4	12	18	27	6	4	18	21	ns
prot333	193	5	6	12.6	14.4	5	5	10.8	12.6	ns
prot334	641	3	11	14	16	6	5	14	14	ns
prot335	452	5	7	6	4.8	18	15	10.8	21.6	sig
prot336	481	4	5	15	24	4	1	24	12	ns
prot337	355	6	2	7.2	7.2	4	4	7.2	3.6	ns
prot338	530	8	2	16	10	5	2	6	14	ns
prot339	374	5	4	3.6	7.2	4	10	12	9.6	sig
prot340	253	6	9	12	21	7	5	12	24	ns
prot341	442	1	5	12.6	5.4	2	8	14.4	5.4	ns
prot342	861	9	4	2	10	4	5	4	6	ns
prot343	413	4	3	3.6	7.2	7	5	4.8	4.8	ns
prot344	648	5	3	3	12	2	5	6	9	ns
prot345	719	7	6	3.6	5.4	4	4	14.4	7.2	sig
prot346	786	3	1	12	16	5	2	10	8	sig
prot347	596	1	3	2.4	6	5	3	3.6	8.4	ns
prot348	777	6	2	9	6	2	5	9	9	ns
prot349	798	5	2	3.6	1.8	4	1	9	3.6	ns
prot350	141	209	213	466	432	236	238	446	464	ns
prot351	221	157	136	190.8	174	134	163	152.4	172.8	ns
prot352	283	74	48	237	234	74	66	165	204	ns
prot353	246	67	63	113.4	106.2	59	71	95.4	99	sig
prot354	212	44	45	88	72	56	41	82	96	ns
prot355	219	48	35	54	54	32	33	44.4	54	ns
prot356	448	45	36	117	150	36	37	102	87	ns
prot357	351	30	44	70.2	82.8	47	42	70.2	63	ns
prot358	161	34	38	52	68	33	31	54	66	ns
prot359	178	31	37	32.4	37.2	27	26	38.4	42	ns
prot360	178	17	31	48	66	24	20	81	72	ns
prot361	250	25	20	36	43.2	25	21	34.2	48.6	ns
prot362	238	22	26	32	42	19	21	54	36	ns
prot363	261	14	22	28.8	28.8	23	24	28.8	25.2	ns
prot364	194	20	22	57	54	16	24	66	57	ns
prot365	234	26	22	41.4	52.2	23	13	23.4	45	ns
prot366	337	19	16	30	24	21	23	32	40	ns
prot367	296	21	16	9.6	19.2	22	34	40.8	51.6	sig
prot368	248	18	13	36	36	12	23	84	33	sig
prot369	311	14	15	28.8	23.4	11	17	25.2	32.4	ns
prot370	224	15	18	40	38	16	9	24	20	ns
prot371	279	22	16	22.8	18	32	29	30	40.8	sig
prot372	471	22	14	42	33	17	18	54	57	ns
prot373	218	9	12	21.6	23.4	6	6	16.2	12.6	ns
prot374	249	13	11	20	22	19	18	22	36	sig
prot375	312	20	7	18	16.8	11	17	15.6	10.8	ns
prot376	402	18	6	42	36	15	14	39	18	ns
prot377	196	12	9	32.4	19.8	9	9	19.8	25.2	ns
prot378	285	10	15	26	26	14	14	20	24	ns
prot379	292	11	16	22.8	16.8	6	9	19.2	15.6	ns
prot380	227	11	13	30	24	11	6	45	18	ns
prot381	322	6	11	14.4	21.6	6	8	14.4	23.4	ns
prot382	449	14	7	10	12	17	12	26	6	ns
prot383	373	10	6	15.6	9.6	10	9	12	12	ns
prot384	239	6	7	27	30	10	9	18	36	ns
prot385	235	12	6	10.8	14.4	7	12	18	14.4	ns
prot386	267	11	7	20	14	6	12	24	18	ns
prot387	262	10	7	7.2	8.4	11	9	15.6	9.6	ns
prot388	241	3	9	36	48	10	9	30	24	ns
prot389	315	6	6	14.4	14.4	27	18	48.6	21.6	sig
prot390	997	6	12	16	10	6	5	26	10	ns
prot391	392	8	7	8.4	7.2	3	5	8.4	4.8	ns
prot392	558	5	4	21	27	6	7	27	15	ns
prot393	468	3	7	10.8	5.4	8	10	10.8	3.6	ns
prot394	253	7	8	12	18	7	10	10	16	ns
prot395	248	2	5	8.4	14.4	6	9	8.4	9.6	ns
prot396	527	2	2	24	21	7	9	21	27	ns
prot397	432	11	9	3.6	10.8	2	5	7.2	14.4	ns
prot398	455	9	3	12	10	4	3	8	18	ns
prot399	529	8	2	6	2.4	8	10	12	9.6	sig
prot400	375	4	6	24	18	10	4	42	12	sig
prot401	287	6	8	19.8	16.2	7	3	14.4	1.8	ns
prot402	332	5	7	14	16	2	4	12	14	ns
prot403	541	6	0	3.6	7.2	6	7	15.6	7.2	sig
prot404	280	3	3	18	18	5	10	12	12	sig
prot405	458	6	6	12.6	10.8	6	3	3.6	16.2	ns
prot406	291	7	6	10	6	2	3	14	10	ns
prot407	548	6	4	3.6	2.4	6	4	7.2	4.8	ns
prot408	292	6	9	18	18	5	2	15	12	sig
prot409	559	5	6	7.2	7.2	3	2	3.6	12.6	ns
prot410	859	5	3	4	10	12	15	18	12	sig
prot411	484	6	2	3.6	6	3	5	6	7.2	ns
prot412	117	142	140	411	381	387	471	1377	1251	sig
prot413	182	117	122	232.2	239.4	139	139	232.2	223.2	ns
prot414	226	118	105	196	206	200	191	352	356	sig
prot415	179	70	76	86.4	112.8	81	95	103.2	93.6	ns
prot416	129	62	62	165	210	63	61	225	168	ns
prot417	222	56	48	90	73.8	57	38	93.6	99	ns
prot418	353	41	57	74	84	36	35	72	82	ns
prot419	157	39	50	49.2	45.6	41	33	46.8	55.2	ns
prot420	376	29	38	90	66	25	25	96	105	ns
prot421	429	27	27	46.8	43.2	25	33	37.8	48.6	ns
prot422	182	17	33	62	36	17	14	46	44	ns
prot423	187	27	26	39.6	26.4	28	18	20.4	24	ns
prot424	206	21	25	72	69	34	40	144	102	sig
prot425	319	29	21	25.2	45	16	18	46.8	46.8	ns
prot426	533	24	21	56	30	23	19	54	42	ns
prot427	182	20	23	20.4	22.8	19	10	28.8	30	ns
prot428	260	18	22	81	81	16	15	51	54	ns
prot429	181	13	13	45	68.4	25	17	30.6	28.8	ns
prot430	246	14	14	28	30	57	42	90	102	sig
prot431	156	15	17	10.8	20.4	23	18	21.6	24	ns
prot432	213	15	15	39	60	18	17	33	42	ns
prot433	295	9	8	18	23.4	18	7	7.2	9	ns
prot434	610	19	14	36	28	18	11	20	34	ns
prot435	152	10	10	13.2	20.4	12	10	10.8	26.4	ns
prot436	470	20	9	45	57	17	17	48	24	ns
prot437	278	14	15	27	28.8	10	10	23.4	19.8	ns
prot438	250	18	9	18	36	7	10	30	14	ns
prot439	265	25	8	15.6	15.6	17	8	13.2	19.2	ns
prot440	327	9	9	18	27	15	10	15	33	ns
prot441	577	7	10	21.6	16.2	13	13	9	16.2	ns
prot442	236	14	12	22	24	10	8	16	12	ns
prot443	347	11	11	10.8	13.2	18	20	21.6	19.2	sig
prot444	177	4	10	12	36	26	20	78	54	sig
prot445	261	6	8	14.4	12.6	13	10	12.6	10.8	ns
prot446	357	7	5	12	20	6	13	24	26	sig
prot447	379	11	8	15.6	12	4	11	8.4	13.2	ns
prot448	172	11	7	39	21	9	6	15	18	ns
prot449	161	10	9	7.2	18	17	10	18	18	ns
prot450	466	5	9	10	12	30	33	96	48	sig
prot451	165	3	5	4.8	8.4	12	36	18	21.6	sig
prot452	245	7	8	27	6	7	4	12	15	ns
prot453	222	11	8	16.2	14.4	10	9	1.8	9	ns
prot454	428	1	5	30	14	7	12	26	20	sig
prot455	227	6	6	9.6	4.8	7	6	6	10.8	ns
prot456	420	8	8	18	24	5	4	18	27	ns
prot457	171	5	6	10.8	12.6	8	10	19.8	5.4	ns
prot458	307	4	9	6	20	4	5	16	16	ns
prot459	230	5	8	12	7.2	3	6	8.4	13.2	ns
prot460	343	4	4	18	24	14	9	15	15	sig
prot461	441	9	6	16.2	16.2	12	4	21.6	25.2	sig
prot462	415	5	4	6	8	7	7	14	12	ns
prot463	270	3	1	3.6	6	12	4	7.2	6	ns
prot464	711	4	5	21	18	9	3	21	9	ns
prot465	321	8	2	16.2	5.4	4	10	5.4	10.8	ns
prot466	238	8	9	12	10	6	7	8	12	ns
prot467	320	4	6	1.2	3.6	6	8	4.8	9.6	ns
prot468	274	4	4	18	33	5	9	15	21	ns
prot469	364	6	7	14.4	10.8	2	3	19.8	9	ns
prot470	361	3	2	10	8	3	11	14	6	ns
prot471	262	3	6	1.2	7.2	4	5	8.4	4.8	ns
prot472	513	11	9	18	12	5	6	12	30	ns
prot473	569	1	5	9	9	1	5	9	0	ns
prot474	387	5	9	6	16	5	6	12	4	ns
prot475	447	4	3	6	3.6	9	3	6	7.2	ns
prot476	378	6	8	12	15	2	3	12	12	ns
prot477	251	5	7	10.8	7.2	6	8	9	10.8	sig
prot478	468	7	6	6	6	2	4	2	4	ns
prot479	544	3	1	7.2	3.6	3	5	4.8	7.2	ns
prot480	244	2	5	9	18	4	7	21	15	sig
prot481	327	4	5	12.6	7.2	6	2	3.6	10.8	sig
prot482	494	0	2	4	6	3	6	2	10	ns
prot483	192	173	200	194.4	200.4	178	167	192	220.8	ns
prot484	243	137	124	378	345	120	116	351	387	ns
prot485	149	51	53	100.8	66.6	38	45	82.8	86.4	ns
prot486	236	33	42	90	80	47	33	78	80	ns
prot487	134	30	41	48	50.4	54	52	92.4	84	sig
prot488	103	39	39	78	96	126	105	216	360	sig
prot489	103	33	40	77.4	66.6	27	25	54	63	ns
prot490	103	34	28	70	72	35	36	92	86	ns
prot491	271	35	32	36	46.8	39	33	39.6	38.4	ns
prot492	257	24	31	69	105	27	26	72	72	ns
prot493	174	20	18	36	43.2	32	20	32.4	64.8	sig
prot494	165	32	25	46	80	34	37	58	84	sig
prot495	251	17	27	20.4	19.2	21	15	30	24	ns
prot496	265	31	20	54	54	18	30	78	60	sig
prot497	193	26	28	45	46.8	19	17	32.4	41.4	ns
prot498	137	35	15	42	50	56	22	94	108	sig
prot499	149	21	26	25.2	30	16	20	31.2	24	ns
prot500	291	15	19	84	54	19	19	96	69	ns
prot501	227	10	20	45	36	20	21	41.4	28.8	ns
prot502	198	15	23	34	40	13	22	32	30	ns
prot503	194	23	20	27.6	18	15	14	22.8	20.4	ns
prot504	234	11	16	33	48	22	22	120	120	sig
prot505	247	7	9	39.6	30.6	16	12	28.8	32.4	ns
prot506	145	19	13	40	34	36	30	68	64	sig
prot507	141	15	14	19.2	22.8	13	15	15.6	21.6	ns
prot508	187	12	20	57	39	16	13	54	36	ns
prot509	165	16	14	32.4	27	17	21	36	30.6	ns
prot510	166	13	12	26	32	12	14	26	40	ns
prot511	225	14	12	26.4	18	14	4	22.8	12	ns
prot512	239	10	10	42	45	16	20	48	42	ns
prot513	275	9	15	25.2	27	20	19	30.6	30.6	sig
prot514	206	6	7	34	28	12	12	18	16	ns
prot515	322	17	12	12	20.4	20	36	33.6	19.2	sig
prot516	178	12	17	48	45	20	11	51	63	ns
prot517	227	16	15	18	16.2	22	8	19.8	18	ns
prot518	237	17	21	22	28	17	10	30	22	ns
prot519	254	14	15	26.4	18	14	7	8.4	13.2	ns
prot520	208	13	13	39	33	10	16	27	36	ns
prot521	153	11	12	14.4	12.6	6	10	23.4	23.4	ns
prot522	244	14	14	16	34	20	13	26	18	ns
prot523	287	10	12	14.4	10.8	8	12	10.8	8.4	ns
prot524	206	8	6	18	24	12	5	33	48	ns
prot525	244	9	8	23.4	25.2	33	39	64.8	54	sig
prot526	383	11	7	30	12	18	22	28	32	sig
prot527	184	5	10	12	12	3	15	14.4	7.2	sig
prot528	377	11	8	30	33	9	7	27	36	ns
prot529	355	4	11	12.6	28.8	9	10	16.2	16.2	ns
prot530	129	6	4	14	24	42	27	72	66	sig
prot531	162	4	4	12	8.4	5	27	15.6	32.4	sig
prot532	184	6	6	9	30	11	9	21	18	ns
prot533	347	8	9	16.2	10.8	12	11	19.8	28.8	sig
prot534	203	7	5	18	4	7	3	8	8	ns
prot535	1930	9	8	9.6	8.4	6	6	9.6	10.8	ns
prot536	316	9	11	15	18	14	12	18	60	sig
prot537	198	5	8	14.4	18	10	11	12.6	7.2	ns
prot538	250	6	10	6	16	10	5	12	12	ns
prot539	265	9	5	12	13.2	6	5	12	7.2	ns
prot540	469	9	6	30	18	14	5	21	30	ns
prot541	563	8	10	9	12.6	9	9	28.8	18	sig
prot542	290	6	3	6	12	33	24	48	66	sig
prot543	338	6	9	9.6	6	8	1	6	9.6	ns
prot544	449	7	11	15	15	5	6	24	27	ns
prot545	273	8	6	18	9	8	6	9	27	ns
prot546	412	6	5	4	16	4	8	12	16	ns
prot547	170	6	6	6	4.8	3	5	6	8.4	ns
prot548	478	7	9	18	21	2	2	18	18	ns
prot549	302	6	9	12.6	16.2	8	3	10.8	5.4	ns
prot550	167	6	5	12	14	6	5	6	14	ns
prot551	151	4	8	6	10.8	6	8	4.8	3.6	ns
prot552	816	6	8	6	6	5	6	12	12	ns
prot553	279	4	4	12.6	12.6	4	3	12.6	9	ns
prot554	320	9	1	6	16	6	2	4	12	ns
prot555	351	7	4	4.8	1.2	4	1	7.2	3.6	ns
prot556	242	7	4	9	9	5	2	15	18	sig
prot557	276	9	5	5.4	7.2	1	8	5.4	10.8	ns
prot558	565	1	9	8	10	6	4	4	10	ns
prot559	356	5	4	6	3.6	1	0	2.4	7.2	ns
prot560	162	3	5	9	15	5	2	9	3	ns
prot561	155	6	5	10.8	1.8	3	5	12.6	9	ns
prot562	484	6	5	14	14	2	3	8	12	ns
prot563	462	3	6	2.4	2.4	1	5	8.4	4.8	sig
prot564	989	5	2	12	12	6	3	9	15	ns
prot565	353	3	6	5.4	12.6	5	5	10.8	7.2	sig
prot566	382	3	3	14	6	7	2	14	2	ns
prot567	1092	8	4	2.4	4.8	1	4	2.4	6	ns
prot568	158	6	5	12	24	3	5	24	15	ns
prot569	829	1	1	5.4	9	2	2	5.4	5.4	ns
prot570	600	3	5	6	12	6	2	4	4	ns
prot571	743	5	4	4.8	2.4	4	1	2.4	4.8	ns
prot572	271	2	3	9	0	3	6	6	6	ns
prot573	774	5	3	1.8	1.8	4	3	5.4	7.2	ns
prot574	617	0	0	0	0	0	1	8	4	ns
prot575	120	190	177	211.2	208.8	160	194	192	183.6	ns
prot576	257	119	137	477	507	155	135	492	399	ns
prot577	138	139	154	271.8	289.8	132	126	273.6	241.2	ns
prot578	126	85	80	178	184	94	99	172	122	ns
prot579	126	80	83	112.8	92.4	176	166	213.6	201.6	sig
prot580	126	85	94	252	252	106	95	231	261	ns
prot581	126	70	79	127.8	156.6	70	111	160.2	162	ns
prot582	126	99	97	154	184	67	96	166	178	ns
prot583	126	94	94	105.6	93.6	85	85	85.2	87.6	ns
prot584	126	79	80	246	246	78	82	306	243	ns
prot585	433	91	85	131.4	140.4	84	88	153	140.4	ns
prot586	258	40	38	46	66	32	44	56	82	ns
prot587	219	36	27	36	33.6	20	23	30	37.2	ns
prot588	274	25	26	75	60	35	25	72	81	ns
prot589	211	24	27	32.4	30.6	21	27	43.2	34.2	ns
prot590	203	19	30	58	48	22	19	48	40	ns
prot591	210	20	19	32.4	28.8	28	24	42	31.2	ns
prot592	190	21	26	81	84	23	16	96	42	ns
prot593	164	25	17	30.6	37.8	20	35	21.6	52.2	ns
prot594	159	16	21	44	32	31	30	48	52	ns
prot595	171	21	22	26.4	36	16	24	20.4	14.4	ns
prot596	153	19	17	87	96	19	27	75	60	ns
prot597	176	17	19	37.8	41.4	25	21	37.8	43.2	ns
prot598	192	15	14	28	26	21	23	38	26	ns
prot599	352	11	13	24	19.2	14	15	21.6	21.6	ns
prot600	146	18	14	36	45	14	16	48	60	ns
prot601	323	13	18	18	39.6	17	14	32.4	23.4	ns
prot602	258	17	19	34	30	54	48	78	150	sig
prot603	152	6	12	15.6	10.8	15	15	12	18	ns
prot604	76	20	20	42	42	18	20	27	30	ns
prot605	128	13	17	34.2	23.4	13	12	27	19.8	ns
prot606	187	14	15	34	50	16	10	56	30	ns
prot607	160	15	15	21.6	16.8	13	14	14.4	13.2	ns
prot608	315	20	24	36	54	17	15	45	60	ns
prot609	129	13	9	18	23.4	20	14	21.6	14.4	sig
prot610	185	14	14	28	24	13	12	54	16	ns
prot611	146	9	7	15.6	14.4	21	45	32.4	61.2	sig
prot612	241	9	15	48	33	16	9	27	42	sig
prot613	222	20	7	21.6	23.4	17	17	36	39.6	sig
prot614	205	9	13	10	18	18	19	14	10	ns
prot615	240	15	18	14.4	20.4	18	17	15.6	9.6	ns
prot616	99	8	14	42	45	12	8	33	18	ns
prot617	643	7	7	5.4	32.4	7	7	19.8	19.8	ns
prot618	239	12	13	26	10	9	15	42	40	sig
prot619	383	12	13	18	16.8	13	14	13.2	18	ns
prot620	247	10	10	27	33	13	9	39	42	ns
prot621	189	7	15	28.8	18	15	8	25.2	23.4	ns
prot622	171	15	8	34	22	30	15	66	54	sig
prot623	326	13	9	12	9.6	14	26	14.4	26.4	sig
prot624	231	12	8	33	30	28	16	72	60	sig
prot625	153	13	13	21.6	21.6	21	13	27	21.6	ns
prot626	268	13	10	14	16	7	14	22	14	ns
prot627	204	12	11	8.4	9.6	17	12	12	2.4	sig
prot628	191	6	6	30	15	11	5	24	33	ns
prot629	114	8	15	16.2	16.2	11	7	19.8	10.8	ns
prot630	419	13	10	18	24	14	17	10	20	ns
prot631	141	13	13	8.4	10.8	4	13	14.4	10.8	ns
prot632	128	7	8	30	33	6	9	18	21	ns
prot633	164	7	6	10.8	19.8	6	5	10.8	12.6	ns
prot634	274	9	9	14	22	6	12	12	30	ns
prot635	188	10	9	14.4	12	9	14	18	19.2	ns
prot636	372	11	9	27	27	9	2	18	36	ns
prot637	365	7	7	9	25.2	10	9	23.4	18	ns
prot638	145	8	10	32	20	11	8	22	20	ns
prot639	159	4	9	15.6	2.4	13	11	27.6	16.8	sig
prot640	379	11	10	30	15	10	3	24	36	ns
prot641	190	10	9	19.8	19.8	10	11	21.6	12.6	ns
prot642	194	10	9	24	20	7	5	16	24	ns
prot643	178	10	13	12	4.8	5	12	16.8	7.2	ns
prot644	181	8	7	18	27	8	6	15	18	ns
prot645	321	5	17	21.6	16.2	9	9	21.6	14.4	ns
prot646	192	7	7	20	28	18	4	20	20	sig
prot647	352	5	7	4.8	4.8	5	10	9.6	9.6	ns
prot648	118	5	9	42	6	6	11	21	12	ns
prot649	410	6	7	5.4	19.8	5	4	16.2	5.4	ns
prot650	403	4	4	16	6	6	4	8	18	ns
prot651	199	6	6	7.2	9.6	4	7	7.2	8.4	ns
prot652	457	10	10	15	33	7	5	24	27	ns
prot653	221	5	10	14.4	19.8	27	24	43.2	48.6	sig
prot654	216	3	4	6	10	7	12	14	10	ns
prot655	217	5	7	7.2	9.6	8	11	7.2	7.2	ns
prot656	172	4	9	15	9	6	8	12	24	ns
prot657	268	2	4	7.2	12.6	5	10	0	5.4	ns
prot658	583	5	8	10	26	5	4	6	6	ns
prot659	229	7	8	10.8	10.8	8	3	8.4	10.8	ns
prot660	177	7	8	24	27	5	5	27	15	ns
prot661	142	6	12	10.8	10.8	7	7	12.6	10.8	ns
prot662	178	11	3	4	8	16	6	12	12	sig
prot663	111	7	7	3.6	3.6	15	6	3.6	12	sig
prot664	116	6	4	18	18	10	3	24	15	ns
prot665	325	7	12	10.8	10.8	12	6	7.2	18	ns
prot666	268	8	4	8	14	4	9	14	16	ns
prot667	599	4	9	9.6	10.8	12	12	8.4	12	sig
prot668	341	7	8	12	39	11	6	15	12	ns
prot669	172	2	7	21.6	7.2	8	9	14.4	7.2	ns
prot670	204	7	5	6	2	2	9	10	6	ns
prot671	171	10	3	6	7.2	4	6	9.6	6	ns
prot672	255	4	7	6	24	3	8	12	12	ns
prot673	180	9	6	7.2	5.4	5	7	7.2	9	ns
prot674	215	3	3	10	14	8	10	16	16	sig
prot675	211	7	5	8.4	9.6	5	7	6	10.8	ns
prot676	234	5	3	18	21	3	1	15	3	ns
prot677	214	3	4	3.6	0	4	10	18	12.6	ns
prot678	180	10	2	6	8	4	4	12	2	ns
prot679	292	2	8	8.4	3.6	6	3	4.8	3.6	ns
prot680	387	4	7	27	15	3	9	9	12	ns
prot681	283	4	8	3.6	9	6	2	7.2	9	ns
prot682	351	3	3	18	4	3	2	6	2	ns
prot683	502	3	4	7.2	6	1	7	7.2	6	ns
prot684	484	5	3	12	9	3	2	9	15	ns
prot685	345	2	4	12.6	9	8	5	14.4	10.8	ns
prot686	448	6	5	6	8	4	4	12	12	ns
prot687	277	6	4	3.6	3.6	2	7	6	3.6	ns
prot688	737	4	3	12	9	2	5	9	18	ns
prot689	159	4	6	7.2	3.6	7	4	9	7.2	sig
prot690	153	2	6	12	2	4	2	16	10	ns
prot691	321	6	5	7.2	1.2	4	6	4.8	6	ns
prot692	373	6	10	12	15	3	6	9	15	ns
prot693	124	4	4	12.6	3.6	3	5	12.6	7.2	ns
prot694	330	1	1	8	10	1	3	10	10	ns
prot695	319	7	4	3.6	4.8	4	6	9.6	12	sig
prot696	272	3	3	15	0	6	21	63	18	sig
prot697	296	1	3	1.8	9	4	7	7.2	5.4	ns
prot698	167	3	6	12	14	1	5	4	8	ns
prot699	832	2	9	1.2	8.4	8	9	4.8	1.2	ns
prot700	461	4	9	12	9	4	4	12	6	ns
prot701	152	4	4	5.4	9	6	4	7.2	9	sig
prot702	247	5	7	18	10	5	2	14	10	sig
prot703	311	3	3	3.6	4.8	5	5	3.6	6	ns
prot704	299	3	8	9	12	4	3	6	21	ns
prot705	383	0	5	0	3.6	6	1	3.6	1.8	ns
prot706	426	5	7	4	16	4	2	2	10	ns
prot707	155	0	5	2.4	7.2	4	4	3.6	2.4	ns
prot708	989	5	2	6	12	8	2	6	3	sig
prot709	187	2	4	14.4	1.8	2	5	9	9	sig
prot710	366	7	3	6	6	2	2	6	4	ns
prot711	715	4	1	4.8	3.6	15	3	28.8	3.6	sig
prot712	830	0	5	18	12	4	2	12	12	sig
prot713	177	4	4	1.8	5.4	3	1	7.2	0	ns
prot714	632	5	1	2	6	3	5	2	6	ns
prot715	444	3	1	3.6	8.4	3	3	9.6	4.8	ns
prot716	1241	3	4	6	3	7	4	15	12	sig
prot717	685	1	3	12.6	5.4	3	2	7.2	3.6	ns
prot718	387	0	3	4	2	4	4	4	12	sig
prot719	322	0	0	7.2	1.2	1	1	2.4	2.4	sig
prot720	735	1	5	0	0	0	1	0	9	ns
prot721	186	40	33	72	91.8	40	36	84.6	73.8	ns
prot722	156	36	39	60	116	49	53	76	66	ns
prot723	282	47	47	45.6	51.6	45	32	39.6	61.2	ns
prot724	140	23	28	66	93	29	27	93	99	ns
prot725	137	23	26	63	34.2	27	21	43.2	54	ns
prot726	124	28	22	22	46	22	19	54	50	ns
prot727	169	27	25	21.6	20.4	14	15	21.6	27.6	ns
prot728	142	17	21	75	78	25	24	66	39	ns
prot729	162	22	30	48.6	48.6	21	22	48.6	36	ns
prot730	200	22	21	50	46	22	17	32	58	sig
prot731	156	26	19	14.4	7.2	22	11	26.4	20.4	ns
prot732	306	19	20	69	42	18	15	54	51	ns
prot733	174	26	16	25.2	21.6	15	10	18	34.2	ns
prot734	194	20	19	30	34	22	7	30	46	ns
prot735	103	9	13	14.4	16.8	15	16	18	13.2	ns
prot736	172	11	19	15	45	13	13	36	45	ns
prot737	180	19	17	28.8	19.8	66	63	97.2	54	sig
prot738	184	9	8	16	36	17	11	30	40	ns
prot739	230	13	11	12	14.4	34	27	10.8	19.2	sig
prot740	187	13	17	54	30	19	6	42	39	ns
prot741	189	18	12	23.4	19.8	16	19	16.2	37.8	ns
prot742	180	14	12	22	22	11	12	46	34	ns
prot743	294	21	11	19.2	12	15	11	4.8	12	ns
prot744	186	15	13	33	42	14	12	39	51	ns
prot745	225	15	5	12.6	19.8	19	12	23.4	10.8	ns
prot746	174	13	10	32	14	30	36	54	96	sig
prot747	208	11	11	12	14.4	23	29	26.4	16.8	sig
prot748	217	14	10	36	24	18	12	60	108	sig
prot749	112	10	16	18	12.6	9	12	27	19.8	ns
prot750	206	20	10	28	28	33	48	66	66	sig
prot751	166	5	10	15.6	4.8	15	12	9.6	14.4	ns
prot752	113	5	4	45	27	9	9	30	27	ns
prot753	169	6	2	23.4	21.6	11	9	10.8	14.4	ns
prot754	313	13	7	24	14	8	10	18	12	ns
prot755	197	6	5	8.4	15.6	11	4	12	18	ns
prot756	124	9	7	18	15	5	8	0	12	ns
prot757	246	8	12	9	10.8	9	6	7.2	7.2	ns
prot758	258	10	8	22	18	12	9	28	12	ns
prot759	168	11	12	10.8	9.6	7	11	6	15.6	sig
prot760	260	7	7	24	15	4	6	18	21	ns
prot761	243	6	6	18	18	7	11	16.2	12.6	ns
prot762	124	5	8	14	8	9	4	14	16	ns
prot763	208	3	7	6	12	6	6	10.8	8.4	ns
prot764	217	4	6	18	18	8	4	9	18	ns
prot765	197	12	15	19.8	16.2	11	13	19.8	61.2	sig
prot766	177	4	6	16	14	8	6	6	10	ns
prot767	146	9	2	8.4	3.6	8	13	8.4	9.6	sig
prot768	157	4	7	15	15	6	2	12	18	ns
prot769	270	5	5	14.4	12.6	5	6	9	16.2	ns
prot770	264	3	4	10	14	10	4	8	12	sig
prot771	274	2	4	8.4	6	8	2	6	3.6	ns
prot772	156	10	4	21	24	7	5	15	21	ns
prot773	252	6	10	14.4	3.6	4	8	3.6	19.8	ns
prot774	356	10	4	12	14	14	8	12	26	ns
prot775	180	8	11	4.8	6	10	8	7.2	7.2	ns
prot776	251	2	3	12	24	7	5	18	33	ns
prot777	156	8	5	12.6	9	7	9	16.2	3.6	ns
prot778	227	7	4	14	16	9	4	14	18	ns
prot779	116	5	13	6	8.4	12	16	4.8	12	sig
prot780	154	10	9	21	6	9	5	9	12	ns
prot781	198	3	10	21.6	12.6	7	6	12.6	7.2	ns
prot782	236	5	5	12	12	12	8	26	16	ns
prot783	184	4	5	6	6	7	4	8.4	3.6	ns
prot784	122	5	6	15	21	6	5	12	9	ns
prot785	91	3	6	12.6	9	9	6	12.6	18	ns
prot786	274	4	9	16	4	4	6	10	12	ns
prot787	152	5	4	1.2	6	9	3	6	7.2	ns
prot788	162	3	9	3	6	5	2	21	15	ns
prot789	158	5	5	12.6	12.6	21	21	5.4	32.4	sig
prot790	463	4	5	12	18	3	5	14	10	ns
prot791	312	5	6	2.4	2.4	5	6	7.2	7.2	ns
prot792	261	8	9	9	12	8	2	9	27	ns
prot793	392	6	4	9	7.2	6	10	7.2	16.2	ns
prot794	182	3	4	4	6	1	6	18	12	ns
prot795	310	5	4	6	3.6	9	4	2.4	6	ns
prot796	382	10	6	24	15	4	8	21	18	ns
prot797	113	4	5	9	23.4	5	2	9	10.8	ns
prot798	111	8	4	6	8	5	4	6	16	ns
prot799	418	3	8	4.8	6	8	8	9.6	4.8	sig
prot800	185	7	3	15	15	2	4	12	3	ns
prot801	163	4	6	10.8	7.2	4	7	3.6	5.4	ns
prot802	238	6	7	14	4	4	9	10	10	ns
prot803	282	3	6	3.6	3.6	12	15	14.4	7.2	sig
prot804	305	8	6	3	18	1	7	6	21	sig
prot805	292	2	5	5.4	10.8	1	5	12.6	7.2	ns
prot806	427	5	3	6	2	3	5	6	6	ns
prot807	234	4	3	3.6	4.8	4	4	14.4	7.2	sig
prot808	233	5	6	27	24	6	3	12	12	sig
prot809	425	8	5	5.4	10.8	4	3	3.6	5.4	ns
prot810	95	3	3	14	12	5	2	8	10	ns
prot811	241	3	5	4.8	4.8	4	7	13.2	4.8	sig
prot812	201	4	4	9	12	8	5	3	12	ns
prot813	474	2	3	10.8	5.4	4	4	7.2	18	ns
prot814	437	3	2	2	10	1	2	2	4	ns
prot815	411	3	7	4.8	4.8	3	1	3.6	3.6	ns
prot816	333	1	2	9	9	3	4	6	0	ns
prot817	449	2	3	5.4	1.8	0	2	7.2	9	ns
prot818	256	2	2	8	8	3	3	2	12	ns
prot819	292	2	3	3.6	0	3	8	3.6	10.8	sig
prot820	669	1	3	3	21	3	7	12	12	ns
prot821	378	3	4	5.4	5.4	4	1	3.6	9	ns
prot822	373	5	4	4	4	5	4	10	6	ns
prot823	327	2	2	2.4	3.6	2	2	1.2	4.8	ns
prot824	180	1	3	6	18	1	1	15	18	ns
prot825	357	3	2	7.2	5.4	9	13	9	12.6	sig
prot826	791	1	5	12	8	1	3	8	8	ns
prot827	1037	2	5	3.6	6	4	4	6	4.8	ns
prot828	223	1	4	3	9	6	3	12	9	ns
prot829	417	4	1	10.8	0	3	5	3.6	1.8	ns
prot830	310	1	1	6	4	4	2	2	8	ns
prot831	796	3	3	1.2	4.8	1	1	1.2	2.4	ns
prot832	385	6	2	9	9	3	2	18	6	sig
prot833	399	2	2	3.6	5.4	0	7	5.4	5.4	ns
prot834	661	4	1	2	2	1	1	2	6	ns
prot835	648	1	1	3.6	4.8	4	3	2.4	8.4	ns
prot836	172	2	1	0	0	1	6	6	18	sig
prot837	459	3	2	1.8	1.8	2	8	3.6	10.8	sig
prot838	266	4	2	8	4	1	1	2	0	ns
prot839	85	58	43	54	57.6	53	49	48	51.6	ns
prot840	185	40	57	210	159	63	52	186	192	ns
prot841	130	43	39	70.2	75.6	171	180	243	237.6	sig
prot842	128	54	56	124	102	53	61	94	76	ns
prot843	130	53	50	78	58.8	56	48	64.8	57.6	ns
prot844	150	61	49	162	174	53	51	177	198	ns
prot845	94	42	45	75.6	100.8	47	38	73.8	64.8	ns
prot846	154	30	26	62	46	21	25	60	48	ns
prot847	76	27	31	32.4	26.4	35	33	37.2	24	ns
prot848	213	16	15	39	48	27	14	69	51	ns
prot849	51	21	17	34.2	30.6	20	14	37.8	46.8	ns
prot850	198	14	16	40	34	25	21	26	50	ns
prot851	150	14	11	13.2	12	21	10	10.8	24	ns
prot852	161	19	11	36	36	15	11	54	42	ns
prot853	227	7	14	25.2	21.6	16	13	25.2	21.6	ns
prot854	56	17	23	22	20	10	7	40	40	ns
prot855	107	13	19	31.2	16.8	10	12	13.2	12	ns
prot856	85	17	15	39	21	17	21	42	42	ns
prot857	191	11	12	16.2	36	10	10	18	32.4	ns
prot858	207	11	16	10	18	11	18	24	24	sig
prot859	313	14	9	18	13.2	7	16	14.4	14.4	ns
prot860	150	9	9	51	30	22	16	54	39	sig
prot861	446	15	11	30.6	21.6	16	9	18	21.6	ns
prot862	165	7	6	18	26	16	25	28	28	sig
prot863	164	7	13	9.6	10.8	22	30	9.6	40.8	sig
prot864	183	15	12	39	42	10	11	27	42	ns
prot865	112	5	8	12.6	14.4	9	13	12.6	18	ns
prot866	99	12	16	12	24	30	45	48	78	sig
prot867	162	12	9	18	9.6	14	12	14.4	13.2	ns
prot868	294	16	11	60	21	10	8	27	21	ns
prot869	219	12	7	18	19.8	10	5	16.2	10.8	ns
prot870	139	17	8	14	10	14	12	22	20	ns
prot871	1091	12	12	8.4	15.6	11	6	8.4	9.6	ns
prot872	153	7	12	33	30	10	6	36	30	ns
prot873	122	6	11	10.8	10.8	8	13	14.4	19.8	ns
prot874	308	11	9	24	16	9	8	10	12	ns
prot875	274	10	7	19.2	9.6	7	7	10.8	10.8	ns
prot876	168	11	15	39	24	8	12	36	18	sig
prot877	157	7	8	12.6	12.6	9	6	10.8	9	ns
prot878	171	4	11	18	6	8	10	16	20	ns
prot879	163	12	4	9.6	8.4	2	5	2.4	7.2	ns
prot880	78	4	1	18	24	11	7	24	24	ns
prot881	177	13	10	18	14.4	9	8	23.4	14.4	ns
prot882	198	8	7	10	8	4	9	14	6	ns
prot883	322	7	7	15.6	4.8	7	8	9.6	15.6	ns
prot884	145	6	11	21	18	10	9	24	27	ns
prot885	224	3	10	7.2	9	8	6	9	3.6	ns
prot886	155	5	4	14	14	8	1	36	12	ns
prot887	102	10	4	10.8	8.4	3	7	12	10.8	ns
prot888	207	8	4	21	18	6	9	18	18	ns
prot889	480	9	3	9	7.2	12	11	9	7.2	ns
prot890	104	6	7	18	18	6	6	8	16	ns
prot891	204	7	7	7.2	12	9	3	4.8	4.8	ns
prot892	248	6	7	9	24	3	5	24	15	ns
prot893	157	12	5	25.2	9	9	15	10.8	10.8	ns
prot894	132	9	7	16	12	9	18	42	24	sig
prot895	214	7	9	9.6	8.4	7	7	6	19.2	sig
prot896	219	11	6	27	12	7	10	15	6	ns
prot897	193	7	4	21.6	12.6	6	5	5.4	14.4	ns
prot898	155	7	6	6	14	10	4	20	2	ns
prot899	239	6	3	6	8.4	6	7	3.6	7.2	ns
prot900	116	4	6	12	18	7	5	15	21	ns
prot901	211	6	12	10.8	1.8	14	2	14.4	16.2	sig
prot902	156	8	6	10	14	4	4	18	18	ns
prot903	246	2	8	6	3.6	9	7	9.6	1.2	ns
prot904	218	7	5	24	9	8	6	24	24	ns
prot905	201	5	7	9	7.2	7	6	5.4	5.4	ns
prot906	111	3	3	2	12	5	4	6	10	ns
prot907	175	6	1	2.4	2.4	3	2	3.6	1.2	ns
prot908	195	10	7	15	15	4	7	30	27	ns
prot909	292	8	4	19.8	12.6	7	4	9	12.6	ns
prot910	173	5	3	8	16	4	10	12	20	sig
prot911	284	8	4	8.4	8.4	9	5	10.8	8.4	ns
prot912	151	6	8	18	3	7	5	18	6	ns
prot913	165	7	6	9	3.6	8	4	16.2	5.4	ns
prot914	132	4	5	6	18	6	4	4	4	ns
prot915	177	8	1	4.8	3.6	5	3	6	2.4	ns
prot916	137	5	2	12	15	7	8	24	18	ns
prot917	325	6	3	5.4	3.6	6	2	9	14.4	ns
prot918	192	5	6	10	6	1	7	14	8	ns
prot919	170	1	2	3.6	7.2	5	7	4.8	6	ns
prot920	157	5	8	15	3	6	6	30	12	sig
prot921	192	5	6	14.4	10.8	9	2	5.4	5.4	ns
prot922	474	4	5	8	10	6	5	6	12	ns
prot923	186	5	5	9.6	7.2	5	6	8.4	8.4	ns
prot924	428	6	2	18	12	4	4	9	24	ns
prot925	191	4	5	16.2	18	7	5	9	7.2	ns
prot926	169	2	3	2	8	8	3	12	12	sig
prot927	166	2	2	1.2	4.8	0	8	3.6	7.2	ns
prot928	290	5	2	12	18	4	1	3	18	ns
prot929	216	4	3	7.2	1.8	6	18	54	32.4	sig
prot930	103	4	4	12	0	2	6	4	4	ns
prot931	271	5	3	4.8	4.8	5	2	1.2	3.6	ns
prot932	147	7	5	27	15	3	4	9	15	ns
prot933	135	2	3	3.6	5.4	1	5	16.2	5.4	ns
prot934	135	6	2	6	10	5	4	4	4	sig
prot935	135	1	4	6	3.6	4	1	3.6	6	ns
prot936	135	2	2	12	9	2	4	12	21	ns
prot937	321	5	2	1.8	5.4	2	2	10.8	1.8	ns
prot938	164	2	2	10	4	3	3	2	4	ns
prot939	113	3	2	6	3.6	4	6	3.6	4.8	ns
prot940	271	3	4	3	3	6	0	18	9	ns
prot941	204	3	2	3.6	10.8	12	6	5.4	5.4	sig
prot942	276	4	4	10	8	3	6	2	8	ns
prot943	108	4	2	6	7.2	2	4	7.2	7.2	sig
prot944	91	4	2	3	12	0	5	9	15	ns
prot945	325	3	4	9	3.6	2	5	3.6	9	ns
prot946	114	3	2	2	6	2	3	2	14	ns
prot947	277	2	4	2.4	1.2	3	5	0	0	ns
prot948	118	1	3	6	12	6	12	9	54	sig
prot949	121	2	0	1.8	9	4	3	1.8	7.2	ns
prot950	198	1	1	4	0	4	1	10	4	ns
prot951	237	3	2	0	2.4	4	9	6	2.4	sig
prot952	220	1	1	6	9	3	1	0	3	ns
prot953	406	0	0	5.4	0	4	6	21.6	28.8	sig
prot954	391	3	4	2	0	1	0	4	4	ns
prot955	189	2	1	6	2.4	1	2	1.2	1.2	ns
prot956	232	2	4	9	0	2	1	3	6	ns
prot957	470	1	0	1.8	3.6	1	3	1.8	0	ns
prot958	527	2	0	4	2	4	4	0	4	ns
prot959	141	1	0	1.2	3.6	12	9	7.2	10.8	sig
prot960	602	0	1	3	9	0	3	3	15	ns
prot961	109	33	23	54	59.4	21	29	50.4	43.2	ns
prot962	258	15	25	56	72	19	22	50	46	ns
prot963	168	10	19	22.8	18	10	7	19.2	16.8	ns
prot964	177	18	13	39	36	16	17	42	30	ns
prot965	104	14	12	28.8	16.2	14	10	25.2	25.2	ns
prot966	187	12	8	14	20	7	7	22	18	ns
prot967	134	12	11	15.6	18	17	23	14.4	15.6	sig
prot968	153	17	9	30	48	19	17	60	63	ns
prot969	125	8	14	27	14.4	45	24	81	75.6	sig
prot970	242	13	11	26	12	17	12	16	16	ns
prot971	128	3	10	12	9.6	13	8	14.4	15.6	ns
prot972	160	8	6	27	27	9	7	42	33	ns
prot973	65	12	4	16.2	25.2	18	11	28.8	39.6	sig
prot974	143	7	15	28	24	16	12	18	20	ns
prot975	131	11	12	16.8	16.8	8	12	12	15.6	ns
prot976	128	11	11	33	27	15	12	24	45	ns
prot977	76	8	6	9	5.4	7	10	9	9	ns
prot978	95	7	14	26	16	4	7	18	32	ns
prot979	70	6	5	9.6	13.2	11	12	13.2	8.4	ns
prot980	136	12	6	27	33	11	9	15	18	ns
prot981	116	9	4	23.4	16.2	24	26	28.8	43.2	sig
prot982	108	9	11	26	12	9	9	24	26	ns
prot983	195	9	15	15.6	12	8	12	14.4	7.2	ns
prot984	145	9	7	27	15	25	14	69	39	sig
prot985	102	11	8	28.8	9	24	16	25.2	32.4	sig
prot986	173	8	6	14	12	8	5	18	4	ns
prot987	212	6	5	2.4	13.2	7	9	6	7.2	ns
prot988	116	3	11	21	24	12	13	18	36	sig
prot989	219	8	4	9	16.2	2	6	12.6	9	ns
prot990	312	6	8	14	20	3	8	22	18	ns
prot991	78	9	8	4.8	8.4	5	7	13.2	12	ns
prot992	193	3	10	27	6	4	8	0	30	ns
prot993	500	4	2	7.2	1.8	4	2	3.6	5.4	ns
prot994	195	9	5	14	14	5	6	8	20	ns
prot995	177	6	8	10.8	6	4	7	7.2	3.6	ns
prot996	224	1	3	12	9	3	5	30	18	ns
prot997	239	4	8	7.2	14.4	18	10	14.4	10.8	sig
prot998	223	7	5	10	12	4	9	18	10	ns
prot999	113	7	10	4.8	3.6	12	6	9.6	8.4	ns
prot1000	94	3	5	3	9	5	5	6	24	sig
prot1001	74	7	6	10.8	12.6	10	10	12.6	9	sig
prot1002	265	6	8	20	12	7	7	12	14	sig
prot1003	225	4	2	7.2	7.2	2	5	3.6	10.8	ns
prot1004	129	9	5	24	9	3	8	27	12	ns
prot1005	210	4	5	7.2	12.6	7	5	9	7.2	ns
prot1006	248	4	6	8	6	10	9	12	12	sig
prot1007	158	9	6	9.6	9.6	6	6	7.2	6	ns
prot1008	68	5	7	18	12	3	3	6	21	ns
prot1009	68	9	2	12.6	5.4	2	6	7.2	5.4	ns
prot1010	548	6	9	6	18	6	6	16	16	ns
prot1011	123	4	8	6	7.2	5	3	7.2	3.6	ns
prot1012	181	3	2	12	9	3	5	9	12	ns
prot1013	824	4	5	12.6	5.4	6	4	7.2	7.2	ns
prot1014	250	5	5	10	8	8	4	10	2	sig
prot1015	242	3	8	9.6	2.4	3	4	3.6	3.6	ns
prot1016	186	3	2	12	18	14	10	18	48	sig
prot1017	228	8	7	5.4	14.4	7	8	16.2	3.6	ns
prot1018	106	6	1	6	8	5	0	8	20	ns
prot1019	135	4	4	6	4.8	11	9	6	2.4	sig
prot1020	173	3	3	9	9	5	3	3	12	ns
prot1021	245	1	0	5.4	12.6	1	9	0	12.6	ns
prot1022	98	6	4	12	14	9	3	8	12	sig
prot1023	149	7	6	2.4	9.6	2	2	7.2	1.2	ns
prot1024	136	4	4	12	9	2	6	18	3	ns
prot1025	335	7	7	14.4	3.6	5	2	5.4	10.8	ns
prot1026	81	4	1	4	6	5	3	6	8	ns
prot1027	124	4	5	6	2.4	7	7	16.8	13.2	sig
prot1028	204	8	3	3	15	4	3	15	15	ns
prot1029	124	3	3	7.2	5.4	2	3	7.2	3.6	ns
prot1030	231	4	3	14	10	6	6	8	12	sig
prot1031	192	3	7	1.2	2.4	3	6	3.6	4.8	ns
prot1032	514	1	7	18	6	2	2	15	3	ns
prot1033	277	2	7	12.6	7.2	15	9	21.6	27	sig
prot1034	159	4	2	4	2	5	4	4	0	ns
prot1035	190	6	4	4.8	2.4	10	9	4.8	10.8	sig
prot1036	225	4	6	12	12	4	3	18	12	ns
prot1037	57	1	3	5.4	7.2	8	0	16.2	9	ns
prot1038	153	5	2	12	8	8	4	10	10	ns
prot1039	91	5	8	10.8	4.8	3	3	6	6	ns
prot1040	94	4	2	21	15	8	8	12	18	sig
prot1041	112	2	3	7.2	7.2	2	5	1.8	5.4	ns
prot1042	336	4	2	6	4	4	4	12	12	sig
prot1043	241	0	7	6	6	3	2	7.2	3.6	ns
prot1044	108	4	4	15	15	1	2	6	9	ns
prot1045	117	5	3	10.8	1.8	4	4	7.2	10.8	ns
prot1046	286	0	1	8	4	0	2	0	4	ns
prot1047	122	3	1	1.2	3.6	4	3	2.4	4.8	ns
prot1048	273	4	3	12	3	2	1	12	15	ns
prot1049	237	4	2	1.8	5.4	3	6	9	5.4	ns
prot1050	222	3	2	4	0	5	4	6	8	ns
prot1051	799	4	3	4.8	2.4	4	5	2.4	2.4	sig
prot1052	125	2	3	9	3	4	1	6	6	ns
prot1053	98	3	3	3.6	7.2	4	2	7.2	1.8	ns
prot1054	153	1	0	2	6	3	2	16	0	ns
prot1055	186	2	3	6	1.2	5	2	1.2	3.6	ns
prot1056	188	0	3	6	9	1	1	6	6	ns
prot1057	127	2	0	3.6	1.8	1	1	7.2	3.6	ns
prot1058	65	127	115	272	214	122	108	192	252	ns
prot1059	115	37	43	57.6	39.6	48	45	49.2	76.8	ns
prot1060	65	23	27	63	75	29	21	66	60	ns
prot1061	90	21	20	25.2	41.4	15	12	30.6	28.8	ns
prot1062	120	11	12	40	26	15	15	32	36	ns
prot1063	83	9	12	13.2	8.4	12	22	19.2	16.8	sig
prot1064	177	7	4	15	33	5	6	18	30	ns
prot1065	59	2	6	19.8	19.8	7	10	14.4	3.6	ns
prot1066	97	6	9	24	10	11	4	22	14	ns
prot1067	188	8	4	1.2	10.8	8	11	4.8	7.2	ns
prot1068	82	5	5	18	21	3	10	21	30	ns
prot1069	109	12	15	7.2	19.8	5	15	9	9	ns
prot1070	109	11	6	32	18	6	6	16	22	ns
prot1071	168	12	6	13.2	10.8	5	8	4.8	8.4	ns
prot1072	188	14	5	33	36	18	24	54	99	sig
prot1073	82	14	12	14.4	19.8	6	8	10.8	3.6	ns
prot1074	75	7	15	16	26	13	7	14	22	sig
prot1075	151	6	6	9.6	10.8	18	4	9.6	16.8	sig
prot1076	175	2	6	12	15	4	4	12	18	ns
prot1077	116	5	3	9	12.6	7	2	10.8	18	ns
prot1078	161	4	5	8	2	6	11	24	14	sig
prot1079	95	7	9	12	6	3	6	10.8	6	ns
prot1080	101	9	7	12	12	4	3	18	3	ns
prot1081	175	8	3	3.6	9	8	10	7.2	9	sig
prot1082	401	4	8	14	10	2	5	16	18	ns
prot1083	214	6	3	10.8	4.8	6	5	13.2	2.4	ns
prot1084	215	3	1	12	12	2	1	9	3	ns
prot1085	152	7	2	14.4	12.6	8	8	14.4	21.6	sig
prot1086	125	6	5	6	12	7	5	18	14	sig
prot1087	154	3	2	4.8	3.6	5	5	3.6	3.6	ns
prot1088	119	3	4	12	15	5	6	6	21	ns
prot1089	145	5	6	7.2	7.2	6	5	9	7.2	ns
prot1090	256	1	2	6	10	2	5	12	12	sig
prot1091	119	2	1	2.4	2.4	6	1	3.6	6	ns
prot1092	159	1	8	18	9	2	5	12	3	sig
prot1093	91	3	4	9	1.8	2	4	5.4	14.4	ns
prot1094	396	7	4	2	14	4	8	16	0	ns
prot1095	205	5	4	7.2	2.4	4	6	7.2	4.8	sig
prot1096	108	4	4	24	9	3	2	9	3	ns
prot1097	71	5	5	7.2	10.8	3	7	5.4	10.8	ns
prot1098	259	2	5	6	6	12	21	30	24	sig
prot1099	191	3	2	6	3.6	8	7	4.8	4.8	ns
prot1100	147	2	3	18	6	6	16	36	24	sig
prot1101	292	2	9	5.4	9	16	14	18	21.6	sig
prot1102	69	1	2	2	8	2	7	10	14	sig
prot1103	245	2	2	4.8	3.6	4	3	4.8	9.6	ns
prot1104	146	4	2	12	0	0	0	6	3	ns
prot1105	351	2	2	5.4	9	6	3	5.4	7.2	ns
prot1106	106	4	3	6	8	4	6	8	28	sig
prot1107	180	4	5	4.8	0	3	3	4.8	6	ns
prot1108	199	5	2	9	15	4	3	12	3	ns
prot1109	185	2	2	1.8	7.2	8	12	3.6	14.4	sig
prot1110	182	0	1	6	6	4	5	6	6	ns
prot1111	59	0	3	7.2	12	4	3	14.4	4.8	sig
prot1112	173	5	6	12	9	12	18	18	9	sig
prot1113	105	2	0	9	5.4	2	1	7.2	3.6	ns
prot1114	79	3	1	4	6	6	6	12	18	sig
prot1115	94	4	5	4.8	2.4	4	3	1.2	2.4	ns
prot1116	235	1	3	3	6	3	3	3	9	ns
prot1117	99	2	3	3.6	5.4	2	3	1.8	1.8	ns
prot1118	103	3	2	6	10	2	3	6	6	ns
prot1119	226	3	5	3.6	8.4	2	5	4.8	3.6	ns
prot1120	168	2	2	12	12	2	3	18	3	ns
prot1121	454	3	3	9	3.6	4	2	3.6	7.2	sig
prot1122	92	1	4	4	14	1	3	6	6	ns
prot1123	99	2	3	1.2	2.4	2	1	2.4	6	sig
prot1124	116	2	5	6	12	6	1	9	6	ns
prot1125	90	2	3	5.4	5.4	18	2	9	9	sig
prot1126	87	1	1	0	6	3	3	6	6	ns
prot1127	294	4	4	0	2.4	2	1	2.4	3.6	ns
prot1128	354	1	3	12	9	2	4	6	30	sig
prot1129	216	4	2	7.2	9	9	3	16.2	5.4	sig
prot1130	138	1	1	0	6	0	2	4	0	ns
prot1131	187	2	0	3.6	1.2	4	4	4.8	7.2	sig
prot1132	495	3	0	3	6	1	1	12	3	sig
prot1133	406	3	1	1.8	3.6	2	6	3.6	5.4	ns
prot1134	382	1	1	4	2	0	1	6	6	ns
prot1135	272	2	0	2.4	1.2	2	5	2.4	0	ns
prot1136	71	19	20	75	57	21	24	39	81	ns
prot1137	105	18	12	37.8	34.2	18	16	43.2	27	ns
prot1138	234	29	17	30	44	19	14	34	30	ns
prot1139	112	15	15	12	19.2	18	27	32.4	19.2	sig
prot1140	114	13	13	39	48	18	17	48	54	ns
prot1141	112	7	10	16.2	9	18	9	48.6	32.4	sig
prot1142	166	12	10	14	18	24	24	60	42	sig
prot1143	104	10	7	6	8.4	6	10	8.4	9.6	ns
prot1144	376	8	2	24	15	7	6	33	18	ns
prot1145	83	6	4	7.2	16.2	6	7	9	1.8	ns
prot1146	51	8	7	12	8	4	3	14	12	ns
prot1147	74	4	7	8.4	4.8	7	5	3.6	6	ns
prot1148	74	6	5	9	3	4	6	18	18	ns
prot1149	117	8	5	7.2	9	5	2	14.4	12.6	ns
prot1150	106	6	10	6	10	2	4	12	20	ns
prot1151	110	4	5	6	7.2	11	2	8.4	10.8	sig
prot1152	73	2	2	3	3	1	1	15	6	ns
prot1153	113	4	0	5.4	9	4	4	12.6	9	ns
prot1154	358	6	2	6	2	7	3	4	2	ns
prot1155	99	0	6	3.6	2.4	2	5	4.8	2.4	ns
prot1156	115	4	3	0	15	2	4	15	6	ns
prot1157	180	4	6	5.4	7.2	2	3	5.4	1.8	ns
prot1158	67	3	6	10	8	4	13	10	8	sig
prot1159	99	3	5	2.4	3.6	0	3	8.4	1.2	ns
prot1160	99	1	3	9	15	3	1	15	9	ns
prot1161	99	1	2	3.6	1.8	5	2	7.2	9	sig
prot1162	98	3	3	4	8	4	3	8	4	ns
prot1163	165	4	1	3.6	4.8	3	2	0	1.2	ns
prot1164	76	2	1	9	12	2	4	15	15	sig
prot1165	90	2	2	0	3.6	8	2	3.6	3.6	sig
prot1166	113	4	2	0	6	5	1	0	8	ns
prot1167	90	7	1	1.2	7.2	4	2	6	1.2	ns
prot1168	163	2	2	0	12	3	2	6	12	ns
prot1169	102	4	4	3.6	7.2	6	5	7.2	5.4	ns
prot1170	183	2	3	6	2	3	3	16	6	ns
prot1171	98	1	1	3.6	1.2	2	5	4.8	6	sig
prot1172	146	2	4	12	6	0	1	3	6	ns
prot1173	145	2	4	3.6	1.8	2	0	3.6	5.4	ns
prot1174	166	3	5	4	4	6	4	8	4	sig
prot1175	100	3	2	2.4	1.2	0	1	4.8	4.8	ns
prot1176	393	5	2	3	15	3	1	0	6	ns
prot1177	89	4	0	1.8	7.2	5	2	1.8	5.4	ns
prot1178	391	0	3	4	6	0	3	0	4	ns
prot1179	89	1	3	0	1.2	1	1	2.4	4.8	ns
prot1180	1106	0	11	24	21	9	5	30	12	ns
prot1181	3227	11	11	16.2	9	7	5	9	16.2	ns
prot1182	539	12	9	18	16	7	12	10	20	ns
prot1183	771	5	4	12	4.8	6	4	7.2	7.2	ns
prot1184	2680	6	3	12	3	9	2	6	6	ns
prot1185	917	4	5	5.4	1.8	6	3	14.4	9	ns
prot1186	4114	3	3	4	2	1	1	4	4	ns
prot1187	449	3	13	10.8	10.8	4	8	6	12	ns
prot1188	1304	2	4	12	6	6	6	45	18	sig
prot1189	393	8	4	7.2	7.2	3	6	5.4	7.2	ns
prot1190	1513	3	3	8	4	4	2	10	14	ns
prot1191	2580	2	3	6	3.6	5	2	4.8	2.4	ns
prot1192	959	6	2	18	24	13	13	39	33	sig
prot1193	510	3	7	12.6	7.2	6	6	16.2	12.6	ns
prot1194	427	4	7	10	20	6	12	24	30	sig
prot1195	413	5	2	4.8	4.8	3	5	2.4	1.2	ns
prot1196	819	2	11	12	3	6	1	12	21	ns
prot1197	1779	1	2	5.4	5.4	2	7	3.6	7.2	ns
prot1198	1379	1	0	8	6	4	2	2	4	ns
prot1199	652	0	3	2.4	7.2	1	2	3.6	7.2	ns
prot1200	704	1	4	12	12	9	3	45	18	sig
prot1201	1028	2	1	7.2	1.8	9	6	10.8	32.4	sig
prot1202	1181	3	4	4	12	3	2	8	10	ns
prot1203	383	6	4	6	7.2	12	8	7.2	2.4	ns
prot1204	1077	5	5	21	12	7	5	12	15	ns
prot1205	452	1	3	5.4	12.6	8	4	9	5.4	ns
prot1206	434	2	4	10	4	7	4	4	4	ns
prot1207	955	1	4	2.4	4.8	3	3	2.4	2.4	ns
prot1208	528	5	2	9	6	2	3	12	9	ns
prot1209	228	1	2	3.6	1.8	4	5	16.2	12.6	sig
prot1210	781	4	4	12	8	4	4	8	2	ns
prot1211	548	2	3	1.2	4.8	4	4	2.4	2.4	ns
prot1212	273	4	2	6	3	1	1	3	9	ns
prot1213	153	4	11	7.2	10.8	8	8	10.8	7.2	ns
prot1214	320	3	6	4	10	8	4	16	10	ns
prot1215	219	8	5	15.6	6	18	15	21.6	7.2	sig
prot1216	410	5	1	9	24	7	5	6	24	ns
prot1217	322	4	11	14.4	3.6	6	5	16.2	5.4	ns
prot1218	629	0	3	4	8	4	9	12	14	ns
prot1219	264	2	4	9.6	4.8	2	5	7.2	8.4	ns
prot1220	356	6	1	12	12	8	3	12	18	ns
prot1221	390	2	8	12.6	10.8	3	5	10.8	1.8	ns
prot1222	235	4	4	4	8	6	8	8	28	sig
prot1223	263	6	2	0	4.8	3	2	2.4	4.8	ns
prot1224	481	4	4	6	9	5	5	21	27	sig
prot1225	551	3	5	3.6	12.6	5	2	10.8	5.4	ns
prot1226	481	6	5	6	8	4	1	10	14	sig
prot1227	487	0	0	1.2	2.4	3	3	3.6	3.6	sig
prot1228	881	1	0	6	12	3	2	9	9	ns
prot1229	2284	1	5	3.6	9	8	3	5.4	3.6	ns
prot1230	852	3	5	4	6	3	1	0	4	ns
prot1231	341	4	1	4.8	3.6	6	1	1.2	6	ns
prot1232	182	6	4	18	15	6	4	18	15	sig
prot1233	327	4	5	7.2	0	1	6	5.4	12.6	ns
prot1234	219	4	5	6	8	6	6	10	14	ns
prot1235	406	6	3	3.6	4.8	2	2	4.8	1.2	sig
prot1236	332	1	1	9	0	3	1	6	15	ns
prot1237	365	4	5	9	9	6	4	7.2	3.6	ns
prot1238	308	1	7	8	12	8	5	10	14	ns
prot1239	232	0	5	3.6	2.4	5	1	1.2	4.8	ns
prot1240	2067	5	2	0	3	5	5	15	12	ns
prot1241	865	5	0	3.6	3.6	2	3	3.6	1.8	ns
prot1242	682	1	3	10	2	1	0	2	6	ns
prot1243	573	1	3	6	3.6	3	1	1.2	6	ns
prot1244	454	3	2	6	9	2	0	9	3	ns
prot1245	611	13	7	27	18	14	27	27	27	sig
prot1246	133	8	9	12	16	26	16	28	36	sig
prot1247	221	4	7	10.8	14.4	18	9	14.4	4.8	sig
prot1248	153	10	10	18	15	5	5	15	3	ns
prot1249	363	2	6	14.4	5.4	3	3	10.8	3.6	ns
prot1250	435	7	8	16	12	6	6	18	18	ns
prot1251	366	3	7	6	1.2	5	3	4.8	6	ns
prot1252	170	7	3	9	3	10	7	9	12	ns
prot1253	267	6	3	5.4	9	2	4	3.6	5.4	ns
prot1254	463	5	9	2	10	6	3	6	4	ns
prot1255	542	5	1	8.4	3.6	2	7	7.2	0	ns
prot1256	448	2	4	6	6	4	0	15	6	ns
prot1257	177	2	2	3.6	9	4	6	9	3.6	ns
prot1258	365	5	2	6	8	7	5	2	4	sig
prot1259	746	4	3	8.4	0	0	0	2.4	2.4	ns
prot1260	458	5	6	12	9	6	8	12	6	ns
prot1261	147	7	5	3.6	1.8	5	2	7.2	9	ns
prot1262	266	1	5	12	6	4	6	10	12	sig
prot1263	340	1	2	2.4	3.6	6	3	4.8	4.8	ns
prot1264	398	5	1	6	12	4	5	21	21	sig
prot1265	403	7	2	3.6	5.4	2	1	3.6	9	ns
prot1266	302	4	1	10	6	4	4	8	4	ns
prot1267	465	1	6	4.8	4.8	1	3	3.6	7.2	ns
prot1268	487	2	1	3	6	6	3	18	9	sig
prot1269	568	4	4	5.4	3.6	5	3	1.8	1.8	ns
prot1270	370	5	1	2	8	4	3	10	2	ns
prot1271	435	3	4	2.4	2.4	3	3	0	1.2	ns
prot1272	382	1	0	0	0	4	1	0	12	ns
prot1273	400	1	2	3.6	3.6	2	0	1.8	5.4	ns
prot1274	1317	3	0	6	2	4	2	4	6	sig
prot1275	1827	2	1	0	1.2	2	2	6	2.4	sig
prot1276	227	8	6	9	27	4	8	24	6	ns
prot1277	126	5	1	14.4	1.8	4	6	7.2	5.4	ns
prot1278	199	7	6	8	4	1	4	10	8	ns
prot1279	186	3	6	6	7.2	9	8	4.8	7.2	ns
prot1280	397	4	0	3	9	3	5	12	27	ns
prot1281	191	6	5	3.6	5.4	2	6	9	5.4	ns
prot1282	181	6	4	10	6	8	5	8	18	ns
prot1283	332	6	3	6	8.4	8	3	6	8.4	ns
prot1284	207	7	3	21	12	2	2	9	9	ns
prot1285	433	4	7	1.8	7.2	3	2	10.8	5.4	ns
prot1286	220	7	2	10	6	2	2	16	12	sig
prot1287	174	8	8	1.2	6	7	3	4.8	7.2	ns
prot1288	398	3	3	6	9	4	0	6	24	ns
prot1289	250	5	2	7.2	7.2	6	8	7.2	25.2	sig
prot1290	254	2	6	4	4	5	1	10	2	ns
prot1291	278	4	4	8.4	6	2	2	3.6	3.6	ns
prot1292	195	3	5	12	6	0	4	15	15	ns
prot1293	493	1	1	5.4	5.4	3	2	7.2	3.6	ns
prot1294	395	6	2	10	8	3	2	4	4	ns
prot1295	346	2	3	3.6	3.6	1	1	3.6	2.4	ns
prot1296	386	1	1	12	3	6	3	9	27	sig
prot1297	323	1	2	3.6	7.2	2	2	12.6	3.6	sig
prot1298	221	3	1	10	0	4	1	10	18	ns
prot1299	330	1	3	7.2	4.8	2	3	4.8	6	ns
prot1300	913	4	3	9	12	1	3	12	15	ns
prot1301	216	4	4	7.2	0	0	3	7.2	3.6	ns
prot1302	176	1	3	6	2	1	1	2	2	ns
prot1303	396	4	2	6	3.6	2	2	1.2	3.6	ns
prot1304	144	4	3	6	0	2	4	9	12	ns
prot1305	340	4	2	1.8	7.2	1	3	7.2	3.6	ns
prot1306	177	2	3	2	6	1	1	6	4	ns
prot1307	491	5	3	6	3.6	1	1	2.4	2.4	sig
prot1308	289	2	2	0	18	1	2	15	3	ns
prot1309	925	5	1	5.4	3.6	3	1	3.6	5.4	ns
prot1310	266	4	1	10	4	2	0	4	4	ns
prot1311	584	0	3	2.4	2.4	1	1	0	1.2	ns
prot1312	316	0	1	12	12	9	6	27	9	sig
prot1313	365	1	3	3.6	3.6	2	3	7.2	3.6	ns
prot1314	282	6	0	0	4	4	2	4	12	sig
prot1315	465	3	2	3.6	7.2	1	3	3.6	2.4	ns
prot1316	577	1	6	18	12	2	2	9	6	ns
prot1317	274	2	1	1.8	1.8	1	2	3.6	5.4	ns
prot1318	517	1	2	2	2	4	3	0	4	ns
prot1319	782	1	1	3.6	3.6	1	2	2.4	1.2	ns
prot1320	567	2	2	3	3	1	1	3	6	sig
prot1321	356	1	4	1.8	3.6	2	1	1.8	1.8	ns
prot1322	229	2	1	4	0	2	3	2	2	ns
prot1323	388	1	1	3.6	3.6	2	0	0	3.6	ns
prot1324	109	12	5	15	33	4	7	18	18	ns
prot1325	167	6	5	5.4	1.8	6	3	10.8	3.6	ns
prot1326	192	5	2	6	8	5	3	8	10	ns
prot1327	174	6	2	2.4	3.6	6	4	4.8	0	ns
prot1328	144	3	7	9	6	3	6	18	33	ns
prot1329	139	4	4	7.2	5.4	4	5	5.4	5.4	ns
prot1330	160	5	4	4	14	4	4	12	4	ns
prot1331	220	7	1	10.8	7.2	4	4	1.2	2.4	ns
prot1332	248	4	2	15	6	8	4	6	6	ns
prot1333	254	4	2	1.8	5.4	1	3	3.6	9	ns
prot1334	213	7	4	0	4	6	8	18	12	sig
prot1335	81	2	3	0	2.4	12	9	14.4	10.8	sig
prot1336	318	2	0	15	9	18	3	54	63	sig
prot1337	247	3	5	9	10.8	3	4	7.2	7.2	ns
prot1338	381	1	5	14	2	3	2	0	4	ns
prot1339	159	6	0	4.8	0	2	2	3.6	4.8	ns
prot1340	205	4	4	15	9	4	8	15	15	sig
prot1341	244	4	3	9	7.2	5	5	9	3.6	ns
prot1342	160	1	2	6	0	0	3	6	2	ns
prot1343	288	2	2	2.4	2.4	3	1	4.8	3.6	ns
prot1344	383	2	3	27	3	2	7	9	9	ns
prot1345	206	5	1	5.4	5.4	3	2	9	7.2	ns
prot1346	703	1	1	2	0	6	8	8	12	sig
prot1347	238	2	5	1.2	2.4	1	6	0	3.6	ns
prot1348	366	1	3	15	3	3	4	3	0	ns
prot1349	430	4	4	3.6	0	1	5	1.8	12.6	sig
prot1350	637	3	6	0	2	9	3	4	6	ns
prot1351	141	3	4	3.6	2.4	3	5	3.6	4.8	ns
prot1352	140	1	4	9	12	1	5	3	9	ns
prot1353	431	3	1	7.2	7.2	3	2	5.4	3.6	ns
prot1354	969	2	2	2	6	2	1	4	6	ns
prot1355	247	3	0	4.8	3.6	1	3	2.4	2.4	ns
prot1356	1101	2	3	6	0	1	2	3	0	ns
prot1357	178	1	1	3.6	1.8	9	6	21.6	5.4	sig
prot1358	178	3	5	4	4	4	3	4	16	ns
prot1359	297	0	5	0	2.4	3	1	2.4	1.2	ns
prot1360	238	2	4	12	3	2	2	12	12	sig
prot1361	226	1	1	3.6	3.6	3	0	1.8	7.2	ns
prot1362	486	2	1	6	8	2	2	8	4	sig
prot1363	758	1	0	2.4	3.6	3	2	2.4	0	ns
prot1364	305	2	0	0	0	2	1	3	3	ns
prot1365	526	1	3	1.8	0	4	0	1.8	1.8	ns
prot1366	375	1	5	4	6	9	9	30	18	sig
prot1367	651	3	3	0	2.4	0	0	3.6	2.4	ns
prot1368	5934	1	3	0	6	2	4	18	6	sig
prot1369	421	3	0	1.8	1.8	1	0	3.6	0	ns
prot1370	142	3	1	6	0	1	0	4	6	ns
prot1371	1145	1	1	1.2	0	2	0	0	3.6	ns
prot1372	238	0	1	6	6	2	2	12	0	ns
prot1373	391	2	0	3.6	1.8	0	2	0	1.8	ns
prot1374	618	0	1	2	2	1	1	0	0	ns
prot1375	93	6	6	8.4	8.4	11	12	7.2	7.2	ns
prot1376	130	6	4	39	18	7	4	9	21	ns
prot1377	83	9	4	7.2	14.4	11	9	25.2	12.6	sig
prot1378	361	4	1	8	0	5	6	8	2	ns
prot1379	193	2	7	4.8	9.6	6	6	1.2	7.2	ns
prot1380	393	6	5	6	15	7	5	18	24	ns
prot1381	232	3	2	3.6	5.4	4	6	5.4	9	ns
prot1382	201	2	3	4	8	6	3	6	8	ns
prot1383	105	6	5	2.4	4.8	3	3	2.4	3.6	sig
prot1384	173	5	3	9	6	3	7	18	24	ns
prot1385	182	3	3	3.6	9	8	5	7.2	1.8	ns
prot1386	199	4	4	8	8	4	1	6	10	ns
prot1387	191	5	4	2.4	3.6	3	2	4.8	1.2	ns
prot1388	274	2	5	9	6	4	4	6	0	ns
prot1389	135	3	2	9	5.4	6	12	21.6	16.2	sig
prot1390	169	2	5	6	8	2	0	4	6	ns
prot1391	688	2	1	3.6	3.6	6	2	4.8	1.2	ns
prot1392	152	3	1	9	3	1	2	9	6	ns
prot1393	528	4	4	5.4	5.4	6	3	3.6	7.2	ns
prot1394	157	4	2	0	4	5	2	8	6	ns
prot1395	126	2	3	3.6	2.4	2	2	3.6	6	ns
prot1396	80	4	5	18	6	2	4	18	6	ns
prot1397	122	3	2	1.8	5.4	3	5	3.6	5.4	ns
prot1398	232	2	7	8	2	3	1	10	10	ns
prot1399	171	4	0	3.6	1.2	1	3	0	1.2	ns
prot1400	70	0	4	9	12	3	6	0	12	ns
prot1401	130	2	5	1.8	1.8	0	2	3.6	5.4	ns
prot1402	103	3	5	8	8	8	5	4	2	sig
prot1403	547	2	0	1.2	1.2	1	5	2.4	1.2	ns
prot1404	250	1	0	6	3	1	2	3	0	ns
prot1405	497	4	1	0	1.8	1	3	5.4	0	ns
prot1406	312	1	1	2	6	9	2	8	8	sig
prot1407	152	0	2	0	1.2	0	2	4.8	6	ns
prot1408	535	4	5	9	12	2	5	6	6	ns
prot1409	87	1	0	0	5.4	9	12	16.2	21.6	sig
prot1410	232	2	1	4	2	3	0	2	4	ns
prot1411	232	4	3	2.4	2.4	2	2	3.6	7.2	ns
prot1412	843	2	2	0	9	2	2	18	3	ns
prot1413	555	0	1	5.4	7.2	1	1	5.4	0	ns
prot1414	173	0	2	4	4	4	0	0	8	ns
prot1415	194	1	1	3.6	6	4	2	2.4	9.6	sig
prot1416	180	3	5	3	6	4	1	12	6	ns
prot1417	199	1	2	0	3.6	1	1	5.4	1.8	ns
prot1418	287	1	2	0	2	1	4	2	2	ns
prot1419	999	2	2	0	3.6	1	2	1.2	0	ns
prot1420	220	1	0	9	6	2	3	3	3	ns
prot1421	648	1	3	3.6	1.8	3	1	3.6	3.6	ns
prot1422	164	0	1	2	2	1	1	0	2	ns
prot1423	181	2	2	0	3.6	2	4	1.2	1.2	ns
prot1424	285	10	6	27	12	4	8	24	15	ns
prot1425	172	6	6	7.2	12.6	5	5	3.6	10.8	ns
prot1426	103	2	5	0	8	6	27	78	24	sig
prot1427	430	5	1	4.8	6	4	3	3.6	1.2	ns
prot1428	130	5	5	15	18	2	8	15	12	ns
prot1429	123	4	8	1.8	7.2	4	1	7.2	10.8	ns
prot1430	304	2	4	4	12	8	2	8	6	ns
prot1431	164	7	2	3.6	2.4	1	2	2.4	0	ns
prot1432	75	2	5	3	0	3	3	0	6	ns
prot1433	173	2	0	10.8	1.8	6	3	5.4	1.8	ns
prot1434	176	2	2	6	8	2	4	8	4	ns
prot1435	191	1	1	1.2	4.8	18	6	14.4	7.2	sig
prot1436	138	4	2	12	0	3	4	6	15	ns
prot1437	148	5	1	3.6	5.4	4	5	12.6	3.6	sig
prot1438	101	5	3	12	6	3	1	6	4	ns
prot1439	157	3	0	2.4	1.2	9	6	3.6	14.4	sig
prot1440	488	4	6	15	9	1	4	6	6	ns
prot1441	133	3	2	7.2	3.6	8	6	7.2	3.6	sig
prot1442	229	3	0	8	6	3	2	8	2	ns
prot1443	89	3	3	2.4	3.6	9	5	7.2	2.4	ns
prot1444	317	2	2	3	9	2	2	0	6	ns
prot1445	88	2	1	7.2	3.6	1	2	1.8	5.4	ns
prot1446	180	1	3	10	6	2	3	4	4	ns
prot1447	207	3	7	1.2	9.6	2	0	0	1.2	ns
prot1448	235	1	2	0	6	4	3	3	9	ns
prot1449	86	1	2	7.2	9	3	6	3.6	3.6	sig
prot1450	115	3	3	10	2	4	2	6	2	ns
prot1451	127	2	3	4.8	2.4	4	2	6	4.8	sig
prot1452	229	0	2	3	9	3	4	24	6	sig
prot1453	247	4	1	1.8	3.6	1	0	3.6	7.2	ns
prot1454	573	1	1	8	2	9	3	18	12	sig
prot1455	176	1	1	1.2	2.4	2	3	7.2	1.2	ns
prot1456	169	1	3	3	3	9	6	18	36	sig
prot1457	81	1	3	7.2	5.4	2	1	7.2	5.4	ns
prot1458	89	1	2	2	6	0	1	0	8	ns
prot1459	178	0	3	1.2	3.6	2	2	4.8	4.8	sig
prot1460	151	1	1	9	3	1	3	3	9	ns
prot1461	146	2	3	3.6	1.8	9	6	5.4	16.2	sig
prot1462	217	1	2	4	4	1	2	4	6	ns
prot1463	159	1	1	3.6	1.2	2	3	2.4	2.4	ns
prot1464	237	0	1	9	6	0	1	0	3	ns
prot1465	587	3	1	3.6	5.4	2	0	1.8	3.6	ns
prot1466	128	1	3	6	4	4	2	8	8	sig
prot1467	425	4	3	0	0	0	4	2.4	0	ns
prot1468	256	1	1	6	9	1	2	0	3	ns
prot1469	136	0	5	10.8	1.8	2	3	5.4	5.4	ns
prot1470	76	2	2	10	0	2	2	2	2	ns
prot1471	175	0	0	2.4	2.4	2	6	2.4	3.6	sig
prot1472	231	2	1	12	3	2	0	12	6	ns
prot1473	337	1	0	1.8	0	3	2	1.8	5.4	ns
prot1474	239	1	0	2	6	2	1	10	4	ns
prot1475	456	1	2	1.2	6	0	0	1.2	0	ns
prot1476	126	2	1	0	6	3	0	0	3	ns
prot1477	488	1	2	3.6	1.8	3	3	1.8	1.8	ns
prot1478	127	0	0	0	0	1	2	2	0	ns
prot1479	191	4	3	7.2	4.8	2	3	3.6	8.4	ns
prot1480	114	5	2	9	9	4	5	6	21	ns
prot1481	62	4	6	9	5.4	2	1	1.8	5.4	ns
prot1482	350	4	5	14	8	4	4	6	16	ns
prot1483	108	4	3	6	3.6	2	3	4.8	4.8	ns
prot1484	321	1	3	9	0	5	1	12	6	ns
prot1485	308	0	6	5.4	3.6	2	3	3.6	7.2	ns
prot1486	59	1	0	4	10	2	2	4	6	ns
prot1487	218	6	1	2.4	4.8	4	6	2.4	6	ns
prot1488	106	0	1	9	6	0	0	0	12	ns
prot1489	154	1	3	7.2	1.8	7	2	1.8	1.8	sig
prot1490	166	1	1	2	4	1	4	8	0	ns
prot1491	515	3	0	4.8	6	2	3	4.8	2.4	ns
prot1492	183	0	1	3	12	2	2	3	12	ns
prot1493	162	5	3	5.4	3.6	0	1	1.8	3.6	ns
prot1494	140	3	3	2	6	2	2	12	6	sig
prot1495	169	0	1	1.2	3.6	4	2	6	4.8	sig
prot1496	242	3	2	3	12	2	2	12	21	sig
prot1497	292	5	3	3.6	7.2	2	3	0	9	ns
prot1498	197	3	4	8	4	3	1	6	2	ns
prot1499	856	1	3	2.4	1.2	1	4	1.2	0	ns
prot1500	127	2	4	12	3	2	2	6	6	sig
prot1501	72	0	2	3.6	7.2	2	2	5.4	3.6	ns
prot1502	148	1	2	2	2	1	1	2	6	ns
prot1503	53	1	0	1.2	2.4	2	3	2.4	1.2	ns
prot1504	98	0	0	6	12	4	0	6	9	ns
prot1505	405	1	1	3.6	0	0	2	0	5.4	ns
prot1506	104	3	1	8	4	1	0	6	0	ns
prot1507	176	3	5	3.6	1.2	4	2	2.4	2.4	sig
prot1508	125	0	0	3	3	1	3	6	3	ns
prot1509	160	1	4	1.8	0	6	4	5.4	3.6	sig
prot1510	316	0	3	4	4	3	1	6	6	ns
prot1511	978	0	2	0	2.4	2	3	0	3.6	ns
prot1512	234	1	0	0	0	1	4	3	3	sig
prot1513	431	1	1	1.8	5.4	2	1	3.6	1.8	ns
prot1514	2591	3	4	8	8	0	0	12	6	ns
prot1515	712	3	6	4.8	1.2	4	6	16.8	9.6	sig
prot1516	1852	4	5	9	12	3	6	30	15	ns
prot1517	2086	8	7	3.6	3.6	6	30	21.6	27	sig
prot1518	1064	2	4	8	6	4	6	8	4	ns
prot1519	609	6	4	10.8	8.4	6	6	6	3.6	ns
prot1520	645	3	3	6	6	0	1	6	9	ns
prot1521	969	1	3	5.4	3.6	2	2	5.4	3.6	ns
prot1522	857	1	1	2	6	1	0	0	2	ns
prot1523	488	2	0	2.4	1.2	1	2	4.8	1.2	ns
prot1524	2821	3	5	3	6	2	3	6	3	ns
prot1525	512	9	4	5.4	3.6	1	3	3.6	7.2	ns
prot1526	876	0	3	10	4	5	5	6	4	ns
prot1527	543	8	2	3.6	3.6	7	5	4.8	4.8	ns
prot1528	809	4	3	6	3	3	4	12	9	ns
prot1529	1674	3	1	3.6	1.8	1	3	1.8	1.8	ns
prot1530	1191	0	1	0	2	2	2	0	2	ns
prot1531	208	1	2	2.4	3.6	3	5	2.4	4.8	ns
prot1532	437	2	2	6	3	2	1	6	6	ns
prot1533	510	2	4	3.6	3.6	4	1	1.8	7.2	sig
prot1534	695	4	4	4	12	1	5	8	6	ns
prot1535	227	4	2	4.8	1.2	2	3	6	4.8	ns
prot1536	700	3	5	9	6	2	2	6	6	ns
prot1537	218	0	3	0	1.8	2	1	1.8	3.6	ns
prot1538	423	0	2	10	4	2	6	8	2	ns
prot1539	873	1	2	4.8	1.2	4	6	2.4	4.8	sig
prot1540	1426	4	2	0	3	5	5	6	6	ns
prot1541	520	0	0	1.8	0	2	1	3.6	0	ns
prot1542	290	12	8	36	16	4	14	22	22	ns
prot1543	296	2	3	3.6	1.2	3	4	6	3.6	ns
prot1544	309	4	2	3	9	3	1	12	6	ns
prot1545	502	2	1	1.8	5.4	4	2	7.2	5.4	ns
prot1546	204	5	1	2	2	3	2	8	4	sig
prot1547	437	0	2	7.2	1.2	2	2	2.4	1.2	ns
prot1548	314	1	3	3	15	9	9	9	18	sig
prot1549	402	1	0	0	1.8	3	2	12.6	5.4	ns
prot1550	188	3	6	0	0	2	4	2	2	ns
prot1551	434	0	2	1.2	3.6	2	2	2.4	1.2	ns
prot1552	325	1	0	12	0	0	1	0	6	ns
prot1553	607	0	0	1.8	3.6	0	3	1.8	5.4	ns
prot1554	739	3	4	0	8	3	1	0	0	ns
prot1555	235	0	0	0	2.4	6	6	2.4	2.4	sig
prot1556	982	3	4	3	6	0	1	3	6	ns
prot1557	392	2	3	5.4	3.6	3	1	3.6	0	ns
prot1558	543	4	1	2	0	1	2	0	2	ns
prot1559	462	2	0	2.4	1.2	0	3	1.2	3.6	ns
prot1560	348	1	5	9	6	3	5	3	6	ns
prot1561	463	1	1	3.6	1.8	1	1	1.8	1.8	sig
prot1562	173	4	5	6	0	4	2	4	6	ns
prot1563	274	2	2	1.2	4.8	8	6	4.8	7.2	sig
prot1564	251	9	2	9	6	4	9	21	12	sig
prot1565	231	4	5	1.8	3.6	5	5	5.4	1.8	ns
prot1566	394	1	4	2	4	3	4	6	6	ns
prot1567	240	1	5	2.4	4.8	3	8	3.6	3.6	sig
prot1568	441	1	6	12	9	2	4	12	12	ns
prot1569	200	2	2	0	0	1	2	3.6	5.4	ns
prot1570	371	0	2	8	4	0	3	4	2	ns
prot1571	313	0	1	2.4	6	3	1	1.2	2.4	ns
prot1572	730	4	5	15	12	4	3	3	6	ns
prot1573	329	1	2	3.6	7.2	1	2	0	9	ns
prot1574	627	1	0	4	12	1	0	6	2	ns
prot1575	250	2	3	0	1.2	2	2	1.2	3.6	ns
prot1576	144	4	3	3	18	1	0	6	0	ns
prot1577	472	3	3	3.6	1.8	1	2	1.8	1.8	sig
prot1578	421	1	1	2	0	2	1	2	0	ns
prot1579	250	1	2	1.2	0	0	0	1.2	1.2	ns
prot1580	266	2	4	3	6	6	2	6	9	sig
prot1581	861	3	2	1.8	9	3	1	5.4	1.8	ns
prot1582	1312	4	0	2	2	1	0	2	4	ns
prot1583	493	2	2	4.8	6	1	1	1.2	3.6	ns
prot1584	1082	3	0	3	0	0	0	0	6	ns
prot1585	648	2	1	0	5.4	1	1	1.8	9	ns
prot1586	276	0	4	6	4	1	1	0	0	ns
prot1587	518	1	1	2.4	4.8	2	0	1.2	1.2	ns
prot1588	640	1	1	0	0	0	0	6	6	ns
prot1589	722	7	4	1.8	5.4	3	6	7.2	9	ns
prot1590	147	6	3	6	8	5	3	6	6	ns
prot1591	193	2	0	2.4	2.4	4	4	3.6	7.2	ns
prot1592	194	6	3	6	6	4	3	15	6	ns
prot1593	365	4	1	5.4	0	1	0	3.6	5.4	ns
prot1594	290	1	1	4	6	3	1	2	4	ns
prot1595	636	3	4	6	2.4	3	2	3.6	2.4	ns
prot1596	1160	0	1	0	9	3	0	6	9	ns
prot1597	641	3	0	3.6	0	5	0	0	3.6	ns
prot1598	175	4	0	4	4	0	4	0	6	ns
prot1599	318	1	1	1.2	1.2	0	4	6	2.4	ns
prot1600	424	2	3	6	6	0	1	3	0	ns
prot1601	348	3	1	0	3.6	4	4	1.8	5.4	ns
prot1602	227	1	2	0	4	1	2	2	2	ns
prot1603	427	1	0	4.8	0	3	2	4.8	2.4	ns
prot1604	268	3	2	9	0	3	6	18	9	sig
prot1605	357	3	2	7.2	3.6	2	3	5.4	3.6	ns
prot1606	174	4	2	4	0	2	3	2	2	ns
prot1607	233	2	2	0	3.6	2	4	2.4	2.4	sig
prot1608	217	0	1	6	0	1	1	0	3	ns
prot1609	980	0	1	7.2	0	2	2	12.6	3.6	sig
prot1610	263	3	1	0	2	2	0	2	0	ns
prot1611	169	1	0	3.6	0	2	3	1.2	2.4	ns
prot1612	178	6	0	0	12	4	1	0	3	ns
prot1613	355	0	2	1.8	1.8	0	2	1.8	1.8	ns
prot1614	604	1	1	6	2	0	0	4	4	ns
prot1615	149	0	0	2.4	1.2	0	0	1.2	2.4	ns
prot1616	594	1	0	0	3	2	0	3	3	ns
prot1617	257	0	1	1.8	1.8	1	2	1.8	0	ns
prot1618	421	1	2	2	4	3	3	6	6	sig
prot1619	712	0	1	1.2	1.2	2	0	4.8	0	ns
prot1620	423	0	2	3	9	0	1	3	3	ns
prot1621	488	3	3	0	1.8	0	1	7.2	0	ns
prot1622	1872	1	0	2	2	0	1	2	2	ns
prot1623	153	8	12	2.4	4.8	7	5	6	3.6	ns
prot1624	275	8	5	18	6	4	6	9	18	ns
prot1625	463	8	6	3.6	3.6	1	3	5.4	7.2	ns
prot1626	103	0	5	2	4	2	1	8	6	ns
prot1627	287	1	2	2.4	1.2	0	2	4.8	3.6	ns
prot1628	282	4	4	15	9	4	5	3	3	ns
prot1629	200	1	5	3.6	7.2	9	12	5.4	21.6	sig
prot1630	149	0	5	6	2	2	2	4	4	ns
prot1631	149	5	1	3.6	3.6	2	4	7.2	3.6	ns
prot1632	132	4	2	6	9	2	1	18	0	ns
prot1633	118	1	0	7.2	9	0	6	1.8	5.4	ns
prot1634	191	4	3	10	4	1	5	8	6	ns
prot1635	189	3	1	6	3.6	0	4	1.2	2.4	ns
prot1636	273	0	2	3	3	5	3	9	12	ns
prot1637	327	1	3	7.2	3.6	5	2	0	5.4	ns
prot1638	148	1	1	4	8	3	3	4	2	ns
prot1639	206	6	1	2.4	1.2	2	2	2.4	4.8	ns
prot1640	108	2	1	6	6	1	2	6	3	ns
prot1641	267	1	4	5.4	5.4	3	1	3.6	5.4	ns
prot1642	204	0	1	2	6	1	1	6	8	ns
prot1643	223	2	1	3.6	7.2	0	1	2.4	2.4	ns
prot1644	298	3	1	3	3	2	2	3	3	ns
prot1645	194	3	1	1.8	7.2	2	0	1.8	3.6	ns
prot1646	77	2	2	2	0	0	3	2	8	ns
prot1647	166	1	1	0	6	2	3	2.4	1.2	ns
prot1648	418	2	2	6	6	4	1	9	9	ns
prot1649	418	2	4	5.4	1.8	2	6	7.2	3.6	sig
prot1650	127	2	2	2	4	2	0	4	2	ns
prot1651	279	1	2	1.2	3.6	2	1	3.6	0	ns
prot1652	181	3	0	6	9	3	1	9	3	ns
prot1653	129	3	5	1.8	1.8	1	1	5.4	0	ns
prot1654	161	1	0	2	10	0	2	2	8	ns
prot1655	126	1	2	1.2	2.4	5	4	4.8	2.4	ns
prot1656	326	0	0	3	9	4	2	3	0	ns
prot1657	207	2	1	1.8	1.8	0	1	1.8	1.8	ns
prot1658	191	2	5	4	4	4	4	16	4	sig
prot1659	238	1	0	0	1.2	1	1	3.6	2.4	ns
prot1660	210	3	0	3	3	1	1	3	6	ns
prot1661	331	1	1	1.8	1.8	1	0	3.6	7.2	ns
prot1662	574	0	0	0	0	2	2	4	12	sig
prot1663	455	3	6	1.2	3.6	0	3	0	4.8	ns
prot1664	553	3	4	6	0	2	2	9	0	ns
prot1665	522	3	1	3.6	1.8	3	0	5.4	3.6	ns
prot1666	325	3	0	6	0	0	1	2	6	ns
prot1667	208	1	1	1.2	1.2	2	0	2.4	3.6	ns
prot1668	232	2	1	0	3	1	2	9	3	ns
prot1669	219	0	2	0	0	3	1	0	1.8	ns
prot1670	409	2	0	2	2	1	2	10	4	sig
prot1671	233	2	2	4.8	2.4	2	2	3.6	0	ns
prot1672	772	0	1	3	6	1	2	6	0	ns
prot1673	360	0	4	0	5.4	2	3	3.6	3.6	ns
prot1674	439	1	4	0	4	1	2	4	2	sig
prot1675	442	1	2	0	1.2	1	0	0	0	ns
prot1676	138	0	0	6	0	1	0	6	0	ns
prot1677	106	0	1	3.6	1.8	2	1	3.6	0	ns
prot1678	370	1	1	4	4	2	2	8	6	sig
prot1679	629	1	1	2.4	2.4	1	0	0	0	ns
prot1680	187	0	1	3	6	2	1	6	9	ns
prot1681	596	0	0	1.8	1.8	1	0	1.8	1.8	ns
prot1682	255	0	1	0	4	2	2	4	4	sig
prot1683	92	5	7	6	4.8	9	15	14.4	32.4	sig
prot1684	171	3	3	18	6	3	4	9	0	ns
prot1685	165	4	3	10.8	7.2	2	7	5.4	9	ns
prot1686	148	3	5	8	2	1	3	6	4	ns
prot1687	229	4	4	3.6	4.8	4	3	4.8	4.8	ns
prot1688	123	3	2	9	3	2	6	6	24	sig
prot1689	77	2	2	1.8	3.6	1	1	1.8	1.8	ns
prot1690	465	5	6	2	4	4	1	2	2	ns
prot1691	279	0	1	0	2.4	4	3	0	1.2	ns
prot1692	278	1	0	9	12	1	1	0	3	ns
prot1693	119	0	2	0	1.8	1	1	10.8	3.6	ns
prot1694	148	2	4	4	4	0	3	0	8	ns
prot1695	72	0	3	2.4	1.2	0	0	3.6	3.6	ns
prot1696	353	1	1	9	9	1	1	0	6	ns
prot1697	196	1	1	3.6	0	0	1	3.6	1.8	ns
prot1698	174	3	2	2	4	2	1	6	0	ns
prot1699	126	1	2	0	3.6	3	1	3.6	3.6	ns
prot1700	235	3	2	0	6	0	1	0	0	ns
prot1701	235	1	2	1.8	9	3	1	0	3.6	ns
prot1702	110	3	2	4	0	0	2	0	8	ns
prot1703	188	2	1	0	2.4	1	3	1.2	2.4	ns
prot1704	225	4	0	3	9	0	1	0	6	ns
prot1705	138	3	2	3.6	3.6	1	1	5.4	1.8	ns
prot1706	174	3	5	0	0	1	1	2	2	ns
prot1707	672	1	3	1.2	1.2	2	2	0	4.8	ns
prot1708	84	1	0	0	0	2	2	12	15	sig
prot1709	107	1	0	5.4	0	2	0	0	1.8	ns
prot1710	146	1	1	0	4	2	0	2	2	ns
prot1711	183	1	1	3.6	3.6	1	4	4.8	4.8	ns
prot1712	555	0	0	3	3	0	2	0	6	ns
prot1713	467	0	2	0	0	2	3	0	1.8	ns
prot1714	265	1	2	2	2	1	1	0	4	ns
prot1715	598	1	2	2.4	3.6	2	2	2.4	1.2	ns
prot1716	317	1	2	6	0	1	1	3	12	ns
prot1717	196	4	2	3.6	0	0	1	1.8	3.6	ns
prot1718	267	2	3	2	2	1	3	2	2	ns
prot1719	612	0	3	2.4	1.2	1	1	1.2	3.6	ns
prot1720	62	1	1	6	6	2	2	3	0	ns
prot1721	77	0	2	0	0	3	4	0	1.8	ns
prot1722	68	2	0	2	0	2	0	4	4	ns
prot1723	632	1	3	1.2	1.2	2	2	3.6	3.6	ns
prot1724	230	1	1	6	3	4	4	6	6	sig
prot1725	133	4	1	1.8	1.8	1	0	3.6	0	ns
prot1726	334	1	1	0	4	2	1	0	0	ns
prot1727	311	3	1	2.4	2.4	0	0	2.4	2.4	ns
prot1728	563	0	0	6	3	0	0	0	6	ns
prot1729	327	0	3	1.8	5.4	0	0	3.6	0	ns
prot1730	144	2	0	0	0	4	6	2	2	sig
prot1731	668	0	1	1.2	1.2	2	4	7.2	2.4	sig
prot1732	85	1	0	3	6	0	0	3	15	ns
prot1733	102	1	0	1.8	1.8	0	2	1.8	1.8	ns
prot1734	508	0	3	2	6	1	2	0	0	ns
prot1735	226	2	1	3.6	1.2	1	2	1.2	4.8	ns
prot1736	676	0	3	0	3	0	0	3	0	ns
prot1737	539	3	0	0	5.4	3	2	1.8	1.8	ns
prot1738	295	0	0	0	2	1	3	2	2	ns
prot1739	224	2	1	0	0	2	1	1.2	1.2	sig
prot1740	2292	4	0	0	0	2	2	3	0	ns
prot1741	170	8	4	5.4	5.4	4	8	5.4	18	sig
prot1742	134	3	4	10	8	3	4	4	0	ns
prot1743	255	0	2	3.6	1.2	2	1	2.4	0	ns
prot1744	304	0	4	6	3	2	3	15	15	ns
prot1745	237	2	4	3.6	5.4	3	2	3.6	5.4	ns
prot1746	105	2	0	4	6	0	1	4	6	ns
prot1747	69	2	0	1.2	2.4	1	2	4.8	2.4	ns
prot1748	247	0	1	9	15	4	6	12	12	sig
prot1749	99	3	4	3.6	7.2	3	2	7.2	5.4	ns
prot1750	116	1	3	0	2	3	2	2	4	ns
prot1751	152	0	2	1.2	2.4	4	0	0	0	ns
prot1752	225	4	0	0	6	3	4	0	12	ns
prot1753	147	1	5	3.6	3.6	2	4	5.4	1.8	ns
prot1754	125	0	1	6	2	3	3	12	6	sig
prot1755	90	4	2	3.6	3.6	3	3	0	0	ns
prot1756	237	1	1	3	9	3	2	18	3	ns
prot1757	66	0	0	0	7.2	3	1	0	5.4	ns
prot1758	264	4	1	4	4	4	1	2	6	ns
prot1759	137	2	1	3.6	1.2	2	0	0	2.4	ns
prot1760	511	2	1	6	3	2	2	0	3	ns
prot1761	141	1	1	1.8	5.4	1	1	3.6	1.8	ns
prot1762	280	2	4	6	2	1	2	6	2	ns
prot1763	302	4	4	2.4	0	0	1	0	0	ns
prot1764	74	0	0	3	9	2	2	6	6	sig
prot1765	171	1	4	1.8	7.2	0	0	1.8	3.6	ns
prot1766	95	1	1	2	0	1	1	2	4	ns
prot1767	367	2	2	6	0	1	0	0	0	ns
prot1768	144	3	0	6	0	0	0	6	3	ns
prot1769	664	0	0	5.4	0	1	0	0	1.8	ns
prot1770	179	0	1	4	2	1	1	4	2	ns
prot1771	114	2	1	0	2.4	3	1	1.2	0	ns
prot1772	161	1	0	3	6	1	2	3	0	ns
prot1773	205	2	2	1.8	1.8	0	0	7.2	3.6	ns
prot1774	305	1	0	2	2	1	0	4	2	ns
prot1775	416	0	0	1.2	0	0	2	1.2	2.4	ns
prot1776	397	3	0	3	0	0	2	6	3	ns
prot1777	224	0	4	3.6	7.2	0	1	0	3.6	ns
prot1778	314	0	1	0	2	3	9	6	6	sig
prot1779	174	1	2	0	0	2	2	2.4	2.4	sig
prot1780	416	1	1	3	6	2	0	0	9	ns
prot1781	131	1	2	1.8	1.8	2	2	3.6	7.2	sig
prot1782	107	1	2	2	0	5	2	4	4	sig
prot1783	163	1	0	1.2	1.2	3	1	0	1.2	ns
prot1784	564	0	1	3	3	1	0	6	3	ns
prot1785	208	0	2	0	1.8	3	1	0	3.6	ns
prot1786	135	3	2	0	4	3	0	0	2	ns
prot1787	3394	3	2	2.4	2.4	1	4	1.2	2.4	ns
prot1788	1957	1	2	3	6	1	3	6	9	ns
prot1789	1088	1	2	7.2	0	2	2	5.4	1.8	ns
prot1790	424	1	4	8	2	2	1	2	2	ns
prot1791	1035	2	2	0	3.6	0	2	0	2.4	ns
prot1792	926	1	2	9	9	2	1	3	0	ns
prot1793	1669	2	0	1.8	0	0	2	1.8	1.8	ns
prot1794	201	3	2	6	4	4	2	12	20	sig
prot1795	539	3	0	0	1.2	2	1	3.6	1.2	ns
prot1796	638	2	1	3	6	0	1	6	6	ns
prot1797	225	2	3	10.8	3.6	3	6	7.2	7.2	ns
prot1798	319	3	3	4	6	3	2	0	6	ns
prot1799	520	3	3	4.8	1.2	2	5	4.8	2.4	ns
prot1800	785	4	4	9	6	2	3	9	12	ns
prot1801	629	6	2	3.6	5.4	4	1	5.4	1.8	ns
prot1802	341	0	1	2	2	1	0	2	0	ns
prot1803	412	6	2	1.2	0	2	2	1.2	1.2	ns
prot1804	308	0	1	6	3	1	1	0	3	ns
prot1805	743	0	2	3.6	1.8	2	0	3.6	1.8	ns
prot1806	470	1	2	4	4	0	0	2	2	ns
prot1807	1140	0	1	0	1.2	3	1	2.4	2.4	ns
prot1808	1466	0	0	0	3	0	3	0	0	ns
prot1809	254	1	1	1.8	1.8	2	1	3.6	7.2	ns
prot1810	257	0	5	0	6	2	4	8	8	sig
prot1811	375	2	1	0	0	2	0	0	0	ns
prot1812	1882	0	2	0	3	1	1	6	3	ns
prot1813	1300	0	0	1.8	0	1	0	1.8	0	ns
prot1814	444	1	0	2	8	1	4	2	0	ns
prot1815	832	3	2	2.4	0	1	3	6	2.4	ns
prot1816	582	0	2	9	12	2	2	3	0	ns
prot1817	280	1	1	3.6	1.8	1	0	3.6	1.8	ns
prot1818	1244	2	1	2	4	0	0	8	2	ns
prot1819	276	1	1	0	1.2	2	2	6	2.4	sig
prot1820	623	0	1	6	6	2	3	3	3	ns
prot1821	450	0	3	1.8	7.2	1	1	0	0	ns
prot1822	247	1	0	4	4	4	2	4	6	sig
prot1823	387	1	1	0	4.8	2	2	1.2	0	ns
prot1824	662	3	1	3	6	1	0	3	0	ns
prot1825	743	0	1	0	0	0	1	3.6	3.6	ns
prot1826	874	2	1	2	0	2	2	4	4	sig
prot1827	1301	1	1	0	0	1	1	0	0	ns
prot1828	274	1	1	6	0	6	3	9	18	sig
prot1829	551	2	1	0	5.4	3	2	1.8	3.6	ns
prot1830	447	2	2	2	6	2	0	0	2	ns
prot1831	154	1	3	1.2	6	0	4	4.8	2.4	ns
prot1832	210	2	1	6	3	4	1	6	6	ns
prot1833	290	3	1	3.6	0	2	2	5.4	3.6	ns
prot1834	220	3	2	2	10	4	2	4	12	sig
prot1835	184	1	0	3.6	3.6	3	5	2.4	3.6	ns
prot1836	168	0	0	9	3	2	2	6	3	sig
prot1837	102	2	2	1.8	0	1	2	0	0	ns
prot1838	327	2	0	2	0	2	2	6	8	ns
prot1839	962	3	1	1.2	0	1	1	2.4	1.2	sig
prot1840	556	0	0	3	9	2	4	3	6	sig
prot1841	374	1	2	5.4	3.6	3	3	14.4	5.4	sig
prot1842	728	2	0	4	8	1	2	2	6	ns
prot1843	243	1	2	1.2	0	0	2	1.2	2.4	ns
prot1844	127	0	4	3	6	0	1	3	0	ns
prot1845	519	2	2	1.8	3.6	4	2	5.4	1.8	ns
prot1846	492	1	3	8	4	3	2	6	4	sig
prot1847	233	3	0	1.2	2.4	5	3	2.4	1.2	ns
prot1848	287	0	3	3	0	1	1	9	6	ns
prot1849	337	0	0	3.6	1.8	1	3	3.6	0	ns
prot1850	404	1	2	2	4	3	1	0	0	ns
prot1851	3175	0	0	0	0	1	1	0	0	ns
prot1852	243	1	0	0	0	0	2	0	6	ns
prot1853	275	0	0	0	1.8	2	1	1.8	1.8	ns
prot1854	648	4	2	4	4	1	5	2	4	ns
prot1855	172	0	1	1.2	1.2	2	1	2.4	0	ns
prot1856	283	1	4	3	15	0	2	18	21	ns
prot1857	159	2	1	1.8	7.2	7	4	7.2	7.2	sig
prot1858	372	3	2	4	2	2	0	2	4	ns
prot1859	174	0	4	1.2	3.6	1	1	6	4.8	ns
prot1860	182	1	0	6	6	1	2	6	6	ns
prot1861	251	0	1	0	3.6	2	1	3.6	1.8	ns
prot1862	1009	1	4	2	4	1	3	8	2	ns
prot1863	233	1	0	0	1.2	1	2	0	1.2	ns
prot1864	158	0	1	3	3	1	1	9	3	ns
prot1865	200	0	1	5.4	0	4	4	10.8	7.2	sig
prot1866	292	3	1	6	4	0	0	4	0	ns
prot1867	399	0	0	1.2	1.2	3	1	0	0	ns
prot1868	229	2	1	6	6	4	6	12	3	sig
prot1869	228	0	1	5.4	3.6	1	2	1.8	1.8	ns
prot1870	445	2	1	4	8	0	2	6	2	ns
prot1871	334	1	1	2.4	2.4	2	4	4.8	3.6	ns
prot1872	848	6	3	6	3	2	4	12	3	ns
prot1873	151	2	2	3.6	3.6	4	1	3.6	0	ns
prot1874	1410	2	0	0	2	0	0	2	0	ns
prot1875	164	1	1	0	3.6	3	2	1.2	0	ns
prot1876	114	4	4	6	0	0	0	0	0	ns
prot1877	262	3	3	3.6	3.6	2	0	5.4	1.8	ns
prot1878	174	1	1	4	4	1	1	8	4	ns
prot1879	987	3	0	3.6	2.4	0	1	3.6	4.8	ns
prot1880	170	3	1	6	9	0	1	0	3	ns
prot1881	399	1	0	3.6	1.8	1	1	0	1.8	ns
prot1882	504	1	0	4	2	0	0	6	4	ns
prot1883	359	0	0	1.2	3.6	3	1	2.4	4.8	ns
prot1884	85	0	0	3	3	0	0	6	3	ns
prot1885	186	2	1	3.6	3.6	1	1	0	5.4	ns
prot1886	231	2	1	0	2	2	1	4	4	ns
prot1887	161	0	2	3.6	1.2	1	1	1.2	2.4	sig
prot1888	296	3	4	9	3	0	1	3	6	ns
prot1889	362	2	2	0	3.6	4	1	1.8	3.6	ns
prot1890	492	0	1	4	2	0	1	4	2	ns
prot1891	240	2	1	0	2.4	0	2	1.2	1.2	ns
prot1892	587	0	1	3	0	3	0	3	3	ns
prot1893	523	3	1	0	0	1	1	5.4	3.6	ns
prot1894	979	1	0	4	0	1	0	4	0	ns
prot1895	2381	3	0	0	1.2	1	0	0	0	ns
prot1896	246	1	2	3	6	3	2	3	0	ns
prot1897	309	1	1	0	1.8	0	2	0	1.8	ns
prot1898	214	2	2	6	2	2	0	0	2	ns
prot1899	659	1	2	1.2	1.2	1	3	0	0	ns
prot1900	185	1	0	3	0	2	0	6	0	ns
prot1901	201	1	1	3.6	1.8	1	3	1.8	3.6	ns
prot1902	464	0	3	0	2	4	2	0	0	ns
prot1903	298	1	1	3.6	1.2	0	2	1.2	1.2	ns
prot1904	502	2	1	0	0	0	0	9	0	ns
prot1905	295	1	0	1.8	3.6	0	2	3.6	0	ns
prot1906	1921	1	3	6	2	0	0	0	4	ns
prot1907	900	1	0	0	0	1	1	1.2	0	ns
prot1908	1567	1	1	0	0	0	2	6	0	ns
prot1909	659	0	0	0	1.8	0	0	0	0	ns
prot1910	909	0	0	6	2	0	3	4	2	ns
prot1911	193	0	2	1.2	1.2	1	1	0	0	ns
prot1912	431	1	1	0	0	1	3	0	0	ns
prot1913	118	3	2	1.8	0	6	3	5.4	5.4	sig
prot1914	229	3	4	14	16	5	3	4	4	ns
prot1915	232	1	5	3.6	1.2	1	1	2.4	1.2	ns
prot1916	267	0	1	6	3	0	2	9	0	ns
prot1917	266	2	2	3.6	1.8	2	3	5.4	1.8	ns
prot1918	183	2	0	8	4	1	1	6	4	ns
prot1919	909	5	5	4.8	2.4	4	1	2.4	1.2	ns
prot1920	219	1	0	6	12	2	4	9	9	sig
prot1921	141	2	1	1.8	1.8	1	1	0	5.4	ns
prot1922	154	3	1	2	8	2	4	8	0	ns
prot1923	243	1	2	1.2	1.2	0	1	1.2	0	ns
prot1924	135	1	0	3	0	12	3	9	9	sig
prot1925	315	2	2	0	3.6	0	0	1.8	1.8	ns
prot1926	517	2	1	0	2	2	0	0	4	ns
prot1927	127	2	0	3.6	1.2	2	0	2.4	1.2	ns
prot1928	439	0	0	3	0	0	0	6	3	ns
prot1929	398	1	0	1.8	1.8	2	2	3.6	3.6	sig
prot1930	462	0	1	4	2	0	1	0	4	ns
prot1931	202	2	1	2.4	0	3	1	0	1.2	ns
prot1932	114	2	0	9	0	2	0	6	0	ns
prot1933	137	1	1	7.2	1.8	0	0	3.6	1.8	ns
prot1934	124	2	1	2	2	1	2	2	2	ns
prot1935	641	2	1	2.4	1.2	6	1	0	0	ns
prot1936	415	1	3	0	3	3	6	9	9	sig
prot1937	448	0	0	5.4	0	2	4	5.4	3.6	ns
prot1938	572	0	1	4	4	2	2	4	6	sig
prot1939	819	2	1	2.4	0	0	2	3.6	0	ns
prot1940	365	1	1	0	15	2	2	6	6	sig
prot1941	600	2	2	1.8	3.6	2	2	5.4	10.8	sig
prot1942	692	1	1	4	2	1	3	0	0	ns
prot1943	244	1	0	0	2.4	2	2	2.4	2.4	sig
prot1944	203	4	2	0	0	0	1	3	0	ns
prot1945	383	3	1	3.6	1.8	0	0	0	0	ns
prot1946	208	2	1	0	6	1	1	4	2	sig
prot1947	292	1	2	4.8	1.2	2	1	2.4	2.4	ns
prot1948	288	0	1	0	0	2	3	9	6	sig
prot1949	111	0	2	0	1.8	2	2	0	1.8	ns
prot1950	309	2	0	0	0	4	1	2	2	ns
prot1951	555	2	0	0	2.4	1	2	0	0	ns
prot1952	719	0	0	3	3	0	1	6	0	ns
prot1953	548	0	1	0	7.2	5	1	1.8	1.8	sig
prot1954	209	1	0	2	6	2	1	0	0	ns
prot1955	561	0	1	1.2	0	2	2	2.4	4.8	sig
prot1956	575	0	1	0	6	4	0	3	0	ns
prot1957	193	3	1	0	1.8	3	3	1.8	1.8	ns
prot1958	476	3	1	2	4	0	0	4	0	ns
prot1959	426	0	0	1.2	0	0	1	1.2	0	ns
prot1960	210	2	1	3	6	1	2	3	6	ns
prot1961	167	0	2	1.8	3.6	1	1	1.8	1.8	ns
prot1962	255	0	2	4	2	0	0	2	4	ns
prot1963	259	0	0	0	1.2	2	2	2.4	2.4	sig
prot1964	828	0	1	9	3	1	1	3	6	ns
prot1965	491	1	0	1.8	1.8	2	6	3.6	7.2	sig
prot1966	116	2	1	0	2	2	1	2	0	ns
prot1967	392	2	1	1.2	1.2	0	3	4.8	1.2	ns
prot1968	278	1	1	0	12	1	3	0	0	ns
prot1969	275	1	3	1.8	1.8	2	1	1.8	0	ns
prot1970	542	1	0	0	2	1	0	0	0	ns
prot1971	303	1	0	0	1.2	1	0	1.2	1.2	ns
prot1972	206	2	2	0	6	1	4	0	6	ns
prot1973	575	0	0	0	1.8	0	0	3.6	0	ns
prot1974	882	0	1	2	2	2	0	6	6	ns
prot1975	503	0	1	1.2	3.6	9	6	7.2	3.6	sig
prot1976	350	0	1	3	6	3	1	3	0	ns
prot1977	277	0	1	1.8	3.6	3	3	5.4	5.4	sig
prot1978	251	2	0	2	4	0	0	2	0	ns
prot1979	223	1	0	1.2	0	1	0	1.2	0	ns
prot1980	109	1	1	9	9	5	2	6	9	ns
prot1981	1093	2	2	1.8	5.4	0	3	0	5.4	ns
prot1982	123	3	1	2	10	4	2	12	4	sig
prot1983	160	1	2	0	0	5	1	0	0	ns
prot1984	160	1	3	6	3	1	1	0	3	ns
prot1985	433	3	4	0	1.8	1	2	1.8	3.6	ns
prot1986	214	2	1	4	10	2	1	0	2	ns
prot1987	114	1	0	2.4	2.4	1	0	0	3.6	ns
prot1988	178	2	3	6	12	3	1	3	12	ns
prot1989	248	2	1	0	1.8	2	2	3.6	3.6	sig
prot1990	49	1	1	10	0	5	2	2	6	ns
prot1991	86	1	0	1.2	4.8	0	2	2.4	1.2	ns
prot1992	335	2	1	3	0	4	2	6	6	sig
prot1993	171	1	4	5.4	0	2	4	3.6	5.4	ns
prot1994	214	3	0	0	6	3	1	2	2	ns
prot1995	108	2	0	1.2	0	1	1	0	0	ns
prot1996	115	1	0	3	6	4	5	6	27	sig
prot1997	96	2	2	3.6	1.8	2	2	3.6	3.6	sig
prot1998	82	2	0	0	2	1	0	2	0	ns
prot1999	365	0	1	3.6	1.2	3	2	3.6	1.2	ns
[truncated: 1,549 more rows]
