# Supplementary material for: Protein complex-based analysis is resistant to the obfuscating consequences of batch effects --- a case study in clinical proteomics
Source: BMC Genomics. 2017 Mar 14;18(Suppl 2):142. doi: 10.1186/s12864-017-3490-3 (PMC5374662; doi:10.1186/s12864-017-3490-3)
Supplement: Supplementary file 2 — Simulated data D2.2H. (ZIP 3730 kb) [file 12864_2017_3490_MOESM2_ESM.zip › D2.2.393.txt]

protLen	X0	X0.1	X0.2	X0.3	X1	X1.1	X1.2	X1.3	sig
prot1	1338	882	888	1694	1798	895	834	1844	1844	ns
prot2	2199	19	33	105	63	31	34	96	81	ns
prot3	1538	28	36	55.5	46.5	27	30	49.5	63	ns
prot4	2319	18	27	36	39.6	14	26	43.2	48.6	ns
prot5	1392	44	50	98	84	40	49	102	78	ns
prot6	1985	32	32	87	123	27	42	90	75	ns
prot7	1262	39	53	60	88.5	48	46	60	79.5	ns
prot8	3862	12	20	32.4	34.2	14	14	25.2	39.6	ns
prot9	1295	59	39	68	90	44	56	90	96	ns
prot10	4287	9	14	39	15	7	13	33	36	ns
prot11	1277	47	44	49.5	40.5	39	39	69	67.5	ns
prot12	3587	13	6	18	10.8	7	8	14.4	10.8	ns
prot13	774	77	64	138	162	66	54	154	166	ns
prot14	1960	8	7	18	21	12	6	54	27	sig
prot15	858	73	65	105	87	62	64	105	84	ns
prot16	693	67	72	136.8	135	93	89	138.6	120.6	ns
prot17	748	65	65	128	112	77	72	128	116	ns
prot18	875	46	44	132	129	44	50	153	129	ns
prot19	1755	15	12	21	27	19	11	18	18	ns
prot20	839	39	40	81	72	49	40	73.8	59.4	ns
prot21	857	31	18	56	46	27	22	50	50	ns
prot22	1248	24	21	75	72	22	25	72	75	ns
prot23	1308	11	22	25.5	21	21	9	21	27	ns
prot24	1260	12	10	32.4	32.4	13	18	28.8	23.4	ns
prot25	1487	7	4	18	12	8	5	14	16	sig
prot26	477	82	96	285	270	99	77	285	228	ns
prot27	1324	28	19	42	39	17	27	22.5	34.5	ns
prot28	997	14	18	25.2	41.4	21	22	39.6	30.6	ns
prot29	623	93	115	236	178	109	105	222	194	ns
prot30	657	108	87	294	306	100	80	330	258	ns
prot31	1735	10	13	21	13.5	16	19	15	22.5	ns
prot32	904	16	13	21.6	19.8	13	9	32.4	23.4	ns
prot33	446	167	199	412	384	179	199	318	430	ns
prot34	262	173	185	549	537	173	192	564	597	ns
prot35	682	100	88	156	133.5	110	124	153	163.5	ns
prot36	742	57	53	93.6	77.4	55	64	106.2	88.2	ns
prot37	630	31	37	66	60	46	51	124	124	sig
prot38	672	28	35	66	102	36	34	111	102	ns
prot39	1056	29	28	42	42	30	24	37.5	57	ns
prot40	1098	18	17	37.8	43.2	24	16	28.8	43.2	ns
prot41	1192	6	11	20	18	9	21	24	10	ns
prot42	1888	6	15	24	33	9	10	51	24	ns
prot43	500	151	154	229.5	261	152	174	261	270	ns
prot44	610	62	50	79.2	75.6	38	49	70.2	90	ns
prot45	543	41	34	62	68	34	30	56	60	ns
prot46	685	33	23	102	72	45	45	108	120	sig
prot47	546	30	32	43.5	39	87	75	135	139.5	sig
prot48	1311	8	9	27	23.4	13	8	28.8	32.4	sig
prot49	1047	10	14	32	30	15	11	22	22	ns
prot50	491	135	147	414	369	126	131	372	456	ns
prot51	654	80	94	112.5	120	67	89	82.5	96	ns
prot52	639	49	59	100.8	131.4	54	70	106.2	115.2	ns
prot53	740	49	54	104	96	56	52	84	114	ns
prot54	1143	17	16	48	48	22	24	51	48	ns
prot55	966	14	12	25.5	16.5	14	18	24	24	ns
prot56	1042	13	15	19.8	14.4	11	10	23.4	21.6	ns
prot57	2166	7	9	20	12	6	10	14	16	ns
prot58	443	29	29	105	78	23	32	90	108	ns
prot59	589	25	31	25.5	39	20	28	25.5	37.5	ns
prot60	740	21	21	41.4	37.8	20	22	34.2	21.6	ns
prot61	532	25	16	36	34	25	20	40	36	ns
prot62	740	11	8	27	33	6	5	27	42	ns
prot63	727	11	14	9	19.5	9	6	16.5	18	ns
prot64	1585	4	5	10.8	9	9	8	14.4	10.8	ns
prot65	479	210	236	504	508	466	486	972	920	sig
prot66	364	142	175	435	429	435	516	1368	1206	sig
prot67	433	177	152	199.5	234	151	163	255	216	ns
prot68	346	132	152	257.4	237.6	332	282	615.6	507.6	sig
prot69	545	97	92	194	188	82	106	232	160	ns
prot70	472	78	83	279	204	70	76	174	267	ns
prot71	478	49	57	81	85.5	66	80	93	120	sig
prot72	413	63	47	97.2	86.4	54	43	75.6	88.2	ns
prot73	496	33	42	82	74	52	34	64	72	ns
prot74	630	34	36	72	129	35	39	135	84	ns
prot75	544	29	20	19.5	24	14	23	40.5	43.5	ns
prot76	880	14	10	23.4	34.2	16	22	23.4	32.4	sig
prot77	684	9	9	22	18	5	17	18	18	ns
prot78	988	11	10	27	24	10	12	42	27	ns
prot79	430	67	62	102	94.5	60	69	94.5	118.5	ns
prot80	707	29	24	43.2	55.8	28	23	46.8	48.6	ns
prot81	418	19	11	48	38	16	23	34	30	ns
prot82	820	12	19	30	36	12	19	57	60	sig
prot83	1450	14	10	16.5	9	10	4	15	18	ns
prot84	500	76	64	113.4	165.6	80	65	135	142.2	ns
prot85	451	54	53	118	100	88	99	170	194	sig
prot86	757	28	33	81	78	29	28	93	69	ns
prot87	539	21	28	30	30	32	25	60	48	sig
prot88	455	15	25	30.6	25.2	17	14	23.4	39.6	ns
prot89	646	19	17	30	30	27	33	76	48	sig
prot90	533	7	15	24	27	9	4	27	33	ns
prot91	1101	8	6	3	9	5	6	6	3	ns
prot92	375	159	166	302.4	316.8	172	165	342	322.2	ns
prot93	477	126	101	214	240	125	110	230	214	ns
prot94	440	57	78	216	174	79	71	219	204	ns
prot95	445	71	62	97.5	102	52	76	79.5	102	ns
prot96	373	53	40	81	88.2	141	174	259.2	205.2	sig
prot97	606	25	27	64	72	29	32	62	76	ns
prot98	343	31	20	72	87	40	43	87	129	sig
prot99	403	17	15	30	25.5	22	28	42	48	sig
prot100	591	15	14	25.2	45	20	20	34.2	30.6	ns
prot101	641	14	12	14	24	16	12	26	26	ns
prot102	583	12	11	21	33	11	17	51	30	sig
prot103	544	12	10	16.5	12	12	13	18	13.5	ns
prot104	2137	5	10	12.6	5.4	12	16	25.2	21.6	sig
prot105	375	47	39	62	68	44	54	50	76	sig
prot106	454	37	44	93	156	35	29	114	132	ns
prot107	472	35	46	49.5	45	43	33	39	52.5	ns
prot108	517	29	37	68.4	45	54	66	90	129.6	sig
prot109	464	20	31	38	62	28	25	66	68	ns
prot110	637	20	23	63	66	15	23	63	57	ns
prot111	423	15	22	34.5	34.5	23	26	31.5	40.5	ns
prot112	414	10	14	27	32.4	12	13	23.4	21.6	ns
prot113	898	10	20	20	30	11	13	10	24	ns
prot114	498	16	10	36	51	10	5	24	42	ns
prot115	580	16	16	21	24	13	10	22.5	16.5	ns
prot116	448	9	7	30.6	28.8	22	32	54	46.8	sig
prot117	569	8	10	12	18	11	12	16	14	ns
prot118	1032	5	7	21	9	2	6	15	27	ns
prot119	357	89	100	156	175.5	100	81	132	160.5	ns
prot120	231	50	46	102.6	126	47	51	115.2	126	ns
prot121	372	38	43	90	90	44	45	110	84	ns
prot122	375	51	44	120	135	45	40	129	138	ns
prot123	507	44	41	87	70.5	41	36	75	61.5	ns
prot124	411	30	24	54	52.2	69	90	199.8	199.8	sig
prot125	374	22	21	36	40	22	30	40	16	ns
prot126	827	16	13	54	42	24	22	60	66	sig
prot127	774	14	11	25.5	16.5	12	13	16.5	10.5	ns
prot128	576	3	9	14.4	5.4	6	9	3.6	12.6	ns
prot129	413	19	14	24	24	15	10	8	24	ns
prot130	569	10	9	36	27	13	10	21	30	ns
prot131	590	11	12	16.5	10.5	9	6	12	7.5	ns
prot132	774	12	5	16.2	21.6	10	11	16.2	16.2	ns
prot133	1023	6	10	14	28	10	10	20	10	ns
prot134	803	3	4	12	21	5	4	12	9	ns
prot135	242	49	58	85.5	99	55	60	102	81	ns
prot136	439	52	45	93.6	72	65	39	108	91.8	ns
prot137	318	61	47	122	122	58	65	140	128	sig
prot138	278	64	67	126	186	62	67	171	156	ns
prot139	309	46	56	82.5	58.5	43	42	78	70.5	ns
prot140	568	42	38	57.6	88.2	28	25	64.8	63	ns
prot141	316	37	34	62	58	32	28	52	82	ns
prot142	283	26	37	93	96	38	30	90	102	ns
prot143	608	32	21	37.5	42	25	27	27	30	ns
prot144	673	28	19	45	39.6	22	19	46.8	46.8	ns
prot145	414	22	23	44	38	17	22	38	34	ns
prot146	707	19	17	84	57	21	17	54	39	ns
prot147	406	10	20	21	28.5	40	22	21	33	sig
prot148	510	18	17	23.4	21.6	17	11	18	32.4	ns
prot149	500	14	11	22	30	40	18	30	30	sig
prot150	350	16	15	39	42	11	10	27	33	ns
prot151	683	20	10	19.5	22.5	15	9	24	31.5	ns
prot152	569	9	10	30.6	25.2	12	15	12.6	21.6	ns
prot153	450	12	6	32	16	10	8	22	36	ns
prot154	399	11	8	12	33	9	15	21	24	ns
prot155	713	7	6	10.5	12	9	10	6	10.5	ns
prot156	564	14	15	18	18	14	12	16.2	10.8	ns
prot157	1149	10	13	14	18	4	9	24	18	ns
prot158	721	6	6	18	12	5	8	27	33	ns
prot159	260	196	206	342	268.5	215	183	267	262.5	ns
prot160	372	147	150	237.6	217.8	152	136	261	324	ns
prot161	297	98	93	196	200	87	93	206	142	ns
prot162	276	54	57	123	132	62	75	207	261	sig
prot163	480	34	40	37.5	58.5	32	34	45	49.5	ns
prot164	299	35	28	73.8	59.4	32	27	63	61.2	ns
prot165	317	24	24	50	64	21	34	38	74	ns
prot166	437	34	26	78	60	22	31	57	33	ns
prot167	537	26	19	30	30	16	21	27	46.5	ns
prot168	228	16	11	27	41.4	31	20	45	48.6	sig
prot169	289	19	17	44	38	15	16	38	32	ns
prot170	341	19	26	30	39	16	16	45	33	ns
prot171	445	13	17	37.5	21	18	15	25.5	34.5	ns
prot172	458	14	15	25.2	30.6	12	12	28.8	9	ns
prot173	450	13	13	30	12	10	13	30	18	ns
prot174	588	10	16	21	54	30	42	84	114	sig
prot175	761	15	8	21	24	12	11	15	16.5	ns
prot176	519	12	5	9	21.6	8	4	10.8	23.4	ns
prot177	1216	4	11	18	22	16	7	24	18	ns
prot178	605	12	17	9	24	13	18	54	33	sig
prot179	748	12	6	10.5	13.5	12	9	10.5	16.5	ns
prot180	460	9	12	18	16.2	17	12	36	30.6	sig
prot181	645	7	8	10	12	7	4	8	16	sig
prot182	528	7	5	24	27	10	2	21	12	ns
prot183	958	4	4	4.5	9	11	8	6	4.5	ns
prot184	4213	1	2	1.8	3.6	5	0	5.4	9	ns
prot185	1921	3	5	6	8	21	21	48	30	sig
prot186	333	136	143	420	396	185	163	504	465	sig
prot187	229	102	107	138	159	98	86	150	154.5	ns
prot188	413	54	46	66.6	79.2	50	34	84.6	82.8	ns
prot189	437	40	34	46	94	40	33	80	96	ns
prot190	459	27	30	129	111	74	49	150	147	sig
prot191	170	22	22	60	42	56	51	69	94.5	sig
prot192	200	33	39	66.6	99	48	29	72	72	ns
prot193	396	29	31	58	64	42	50	112	112	sig
prot194	219	13	20	66	66	20	19	84	51	ns
prot195	509	26	20	24	25.5	40	44	69	57	sig
prot196	255	16	17	66.6	52.2	18	21	46.8	18	ns
prot197	343	13	14	32	32	14	22	24	18	ns
prot198	453	19	23	42	54	19	14	66	42	ns
prot199	418	17	13	16.5	15	17	20	24	24	ns
prot200	506	8	13	23.4	21.6	7	13	19.8	27	ns
prot201	545	13	19	26	14	16	15	32	24	ns
prot202	406	10	9	39	33	9	10	45	21	ns
prot203	586	16	19	22.5	13.5	10	13	16.5	19.5	ns
prot204	570	11	16	16.2	14.4	10	14	5.4	16.2	ns
prot205	868	9	18	26	32	11	9	20	14	ns
prot206	508	6	8	30	21	10	3	24	24	ns
prot207	715	4	10	7.5	13.5	4	9	10.5	3	ns
prot208	622	6	18	18	16.2	11	10	12.6	18	ns
prot209	463	6	10	8	12	8	6	8	8	sig
prot210	756	8	10	15	36	3	3	27	27	ns
prot211	520	4	3	16.5	7.5	9	12	12	7.5	ns
prot212	858	4	2	9	10.8	3	4	5.4	9	ns
prot213	463	7	4	4	8	4	7	10	8	ns
prot214	248	76	81	282	237	249	207	828	630	sig
prot215	386	49	72	81	96	71	43	76.5	85.5	ns
prot216	252	49	46	86.4	84.6	47	43	50.4	88.2	ns
prot217	271	55	44	96	98	55	53	86	88	ns
prot218	367	35	44	132	153	44	50	135	132	ns
prot219	335	46	50	52.5	72	47	36	64.5	79.5	ns
prot220	600	32	31	72	72	28	26	84.6	52.2	ns
prot221	232	39	37	92	70	40	35	58	56	ns
prot222	273	28	38	105	81	80	92	264	264	sig
prot223	243	29	33	49.5	48	32	26	49.5	61.5	ns
prot224	223	31	18	41.4	36	45	40	90	57.6	sig
prot225	250	32	23	58	70	28	25	46	68	ns
prot226	223	32	30	111	63	26	22	114	90	ns
prot227	289	24	27	33	34.5	33	24	28.5	21	ns
prot228	378	18	26	48.6	36	66	54	113.4	172.8	sig
prot229	410	17	18	44	34	15	10	44	32	ns
prot230	389	18	18	72	63	14	16	48	51	ns
prot231	610	20	18	16.5	30	22	19	30	28.5	ns
prot232	243	19	17	23.4	25.2	16	18	23.4	16.2	ns
prot233	397	8	11	18	30	15	17	28	54	ns
prot234	229	10	10	27	39	10	8	36	33	ns
prot235	321	11	4	12	13.5	7	11	15	19.5	ns
prot236	447	8	7	18	14.4	13	9	21.6	21.6	ns
prot237	272	13	10	24	16	10	12	16	14	ns
prot238	645	11	12	21	30	4	15	33	30	ns
prot239	709	6	4	16.5	13.5	8	3	12	12	ns
prot240	513	12	11	10.8	19.8	9	7	10.8	7.2	ns
prot241	314	9	10	30	16	13	9	14	22	ns
prot242	388	5	5	12	6	7	11	15	24	ns
prot243	956	7	6	7.5	3	4	6	4.5	9	ns
prot244	128	256	227	403.2	441	236	229	421.2	401.4	ns
prot245	197	70	63	118	152	68	80	118	142	ns
prot246	334	84	73	183	198	63	55	237	162	ns
prot247	175	27	34	76.5	63	49	50	76.5	60	ns
prot248	162	51	73	90	104.4	73	85	158.4	127.8	sig
prot249	305	31	43	70	54	36	40	66	56	ns
prot250	312	42	43	114	129	74	88	336	246	sig
prot251	300	34	36	51	39	32	38	55.5	60	ns
prot252	127	36	35	72	52.2	52	75	129.6	111.6	sig
prot253	191	30	37	70	64	70	82	124	148	sig
prot254	211	42	36	114	93	36	28	84	102	ns
prot255	199	38	38	37.5	60	36	33	49.5	58.5	ns
prot256	266	27	46	39.6	72	76	45	81	117	sig
prot257	322	22	26	36	40	27	25	34	52	ns
prot258	313	29	25	114	90	27	27	84	72	ns
prot259	286	16	22	30	31.5	20	22	21	30	ns
prot260	265	9	11	27	25.2	19	16	30.6	23.4	ns
prot261	466	32	21	40	26	13	23	46	40	ns
prot262	455	18	15	48	60	16	17	51	48	ns
prot263	185	18	23	34.5	39	24	28	30	28.5	ns
prot264	209	13	14	25.2	39.6	33	30	79.2	43.2	sig
prot265	433	12	26	44	42	32	22	64	80	sig
prot266	247	17	20	54	42	19	14	66	48	ns
prot267	331	21	10	25.5	31.5	16	13	18	21	ns
prot268	452	14	13	32.4	25.2	14	6	19.8	18	ns
prot269	348	7	14	12	10	12	11	32	24	ns
prot270	533	6	9	36	24	12	11	15	18	ns
prot271	342	12	9	16.5	22.5	6	9	13.5	13.5	ns
prot272	229	5	13	19.8	12.6	12	11	16.2	25.2	ns
prot273	581	12	11	16	14	15	9	18	18	ns
prot274	389	9	8	30	33	9	11	39	36	ns
prot275	368	9	13	10.5	13.5	8	10	9	12	ns
prot276	350	7	9	14.4	19.8	7	12	27	14.4	ns
prot277	502	8	9	22	30	5	8	10	22	ns
prot278	588	6	7	15	24	5	6	39	42	sig
prot279	404	6	3	12	9	7	12	7.5	12	ns
prot280	281	6	7	7.2	12.6	4	1	14.4	3.6	ns
prot281	475	3	6	10	12	30	12	36	16	sig
prot282	264	6	3	15	21	7	8	21	27	ns
prot283	428	11	6	7.5	13.5	9	6	21	12	sig
prot284	605	1	6	12.6	14.4	8	7	9	18	ns
prot285	546	6	4	20	4	5	8	14	8	ns
prot286	393	6	5	18	24	4	2	21	18	ns
prot287	651	5	3	6	6	3	6	9	6	ns
prot288	386	3	14	14.4	1.8	8	6	18	21.6	sig
prot289	127	208	205	338	392	179	183	428	394	ns
prot290	307	144	127	429	438	160	143	414	450	ns
prot291	151	64	68	103.5	106.5	70	61	85.5	118.5	ns
prot292	246	36	34	77.4	66.6	34	34	55.8	63	ns
prot293	201	30	27	62	56	37	33	72	74	ns
prot294	295	40	34	135	90	43	32	111	90	ns
prot295	377	37	29	54	27	25	29	54	48	ns
prot296	232	28	24	55.8	39.6	34	32	68.4	61.2	ns
prot297	333	19	32	42	36	25	24	48	52	ns
prot298	276	21	22	84	90	28	24	57	63	ns
prot299	225	19	17	40.5	40.5	27	27	36	27	ns
prot300	152	21	10	34.2	30.6	26	21	70.2	25.2	ns
prot301	268	28	18	36	56	26	24	58	50	ns
prot302	261	15	16	39	54	26	20	60	69	ns
prot303	234	17	29	19.5	25.5	18	28	28.5	40.5	ns
prot304	203	27	10	32.4	37.8	19	18	32.4	30.6	ns
prot305	277	16	30	36	30	20	18	16	24	ns
prot306	224	20	18	42	60	13	18	39	39	ns
prot307	260	25	13	22.5	24	11	19	22.5	18	ns
prot308	278	23	12	43.2	46.8	17	22	32.4	25.2	ns
prot309	420	14	15	50	28	18	17	36	30	ns
prot310	424	15	18	21	51	18	18	30	42	ns
prot311	219	11	14	9	18	15	16	19.5	21	ns
prot312	277	9	11	9	28.8	10	12	14.4	27	ns
prot313	279	13	10	22	30	9	9	10	14	ns
prot314	558	14	12	36	42	11	21	60	36	ns
prot315	822	12	10	9	13.5	8	9	15	13.5	ns
prot316	423	7	11	18	10.8	8	9	19.8	19.8	ns
prot317	301	4	7	12	12	14	13	12	8	ns
prot318	477	13	8	30	42	5	9	45	36	ns
prot319	354	9	9	12	13.5	15	10	18	24	ns
prot320	538	12	9	10.8	12.6	5	7	27	12.6	ns
prot321	330	4	8	18	22	14	7	24	14	ns
prot322	345	11	7	36	21	5	9	21	15	ns
prot323	290	4	7	15	10.5	10	14	9	6	ns
prot324	587	7	9	18	18	9	9	5.4	14.4	ns
prot325	416	7	4	6	10	9	3	18	4	ns
prot326	806	9	9	27	15	20	14	30	36	sig
prot327	243	5	12	13.5	15	9	11	16.5	9	ns
prot328	674	11	5	14.4	3.6	6	8	12.6	16.2	ns
prot329	297	4	9	18	16	12	5	16	6	ns
prot330	558	5	4	24	18	9	8	24	27	ns
prot331	340	5	2	12	9	4	7	3	12	ns
prot332	546	9	8	3.6	12.6	5	9	16.2	12.6	ns
prot333	193	7	9	8	10	6	2	20	12	ns
prot334	641	8	1	21	9	3	8	21	12	ns
prot335	452	4	4	9	9	3	5	7.5	7.5	ns
prot336	481	6	7	7.2	0	6	15	32.4	43.2	sig
prot337	355	3	7	10	12	1	4	12	4	sig
prot338	530	4	5	6	21	3	8	27	9	ns
prot339	374	3	4	6	15	6	7	4.5	3	ns
prot340	253	5	4	3.6	10.8	7	3	9	12.6	ns
prot341	442	5	7	12	14	2	6	8	10	ns
prot342	861	4	5	12	9	5	6	21	6	sig
prot343	413	5	4	15	7.5	5	2	7.5	6	sig
prot344	648	5	6	7.2	5.4	5	3	10.8	12.6	ns
prot345	719	3	4	14	4	5	5	0	10	ns
prot346	786	7	2	21	18	6	3	18	12	ns
prot347	596	3	2	3	7.5	3	3	15	4.5	ns
prot348	777	4	1	3.6	3.6	0	6	7.2	7.2	ns
prot349	798	1	3	10	10	1	4	6	10	ns
prot350	141	213	225	798	630	200	212	717	702	ns
prot351	221	137	157	226.5	223.5	161	159	229.5	204	ns
prot352	283	80	68	126	136.8	58	61	136.8	118.8	ns
prot353	246	61	58	118	126	69	64	120	118	ns
prot354	212	42	38	171	120	35	47	147	132	ns
prot355	219	34	24	60	58.5	37	29	40.5	51	ns
prot356	448	40	42	64.8	88.2	44	46	84.6	77.4	ns
prot357	351	44	41	62	78	62	74	132	168	sig
prot358	161	24	27	72	81	39	42	153	84	sig
prot359	178	23	33	57	40.5	27	30	39	39	ns
prot360	178	20	24	32.4	50.4	18	15	34.2	54	ns
prot361	250	26	22	40	46	28	24	36	38	ns
prot362	238	18	28	66	66	22	19	72	48	ns
prot363	261	26	18	30	28.5	28	50	63	84	sig
prot364	194	20	17	37.8	30.6	35	22	50.4	43.2	sig
prot365	234	26	19	36	46	26	18	44	40	ns
prot366	337	18	23	54	66	18	22	72	45	ns
prot367	296	14	11	19.5	18	24	21	42	28.5	ns
prot368	248	20	7	21.6	19.8	17	11	27	19.8	ns
prot369	311	16	24	28	22	18	36	120	120	sig
prot370	224	20	15	36	36	11	13	45	39	ns
prot371	279	18	21	25.5	25.5	16	16	22.5	31.5	ns
prot372	471	11	18	34.2	16.2	15	19	14.4	36	ns
prot373	218	10	8	14	18	6	6	14	14	ns
prot374	249	12	8	45	33	13	21	30	36	ns
prot375	312	9	11	24	25.5	11	15	27	22.5	ns
prot376	402	10	13	32.4	25.2	22	9	25.2	30.6	ns
prot377	196	16	11	30	22	18	20	44	48	sig
prot378	285	11	10	45	45	15	8	48	39	ns
prot379	292	6	10	30	22.5	18	17	18	24	ns
prot380	227	9	14	12.6	21.6	10	8	21.6	18	ns
prot381	322	7	8	22	18	9	9	10	16	ns
prot382	449	13	10	21	27	11	16	27	39	ns
prot383	373	4	7	15	15	16	18	15	24	sig
prot384	239	9	7	16.2	10.8	10	16	9	12.6	ns
prot385	235	7	7	8	10	22	24	44	44	sig
prot386	267	9	6	36	33	9	11	21	24	ns
prot387	262	7	11	22.5	10.5	10	8	7.5	9	ns
prot388	241	13	12	14.4	18	7	10	23.4	16.2	ns
prot389	315	5	4	10	12	11	1	12	10	ns
prot390	997	5	4	24	12	8	7	18	15	ns
prot391	392	5	10	7.5	10.5	3	8	7.5	9	ns
prot392	558	9	6	10.8	10.8	8	5	7.2	9	ns
prot393	468	4	3	14	18	4	12	18	4	ns
prot394	253	6	8	24	12	28	12	36	48	sig
prot395	248	6	5	12	12	8	1	24	10.5	sig
prot396	527	8	7	16.2	14.4	5	5	14.4	14.4	ns
prot397	432	4	2	8	18	5	0	6	14	ns
prot398	455	6	5	0	18	5	5	0	24	ns
prot399	529	4	3	1.5	7.5	8	4	13.5	9	ns
prot400	375	4	2	3.6	10.8	4	11	10.8	12.6	ns
prot401	287	3	4	8	10	6	3	12	6	ns
prot402	332	4	7	3	12	8	4	12	6	ns
prot403	541	3	2	6	6	5	4	3	10.5	ns
prot404	280	5	2	10.8	9	3	8	9	10.8	ns
prot405	458	11	3	24	10	10	5	12	20	ns
prot406	291	6	6	18	15	3	2	18	12	ns
prot407	548	3	7	7.5	4.5	6	3	13.5	4.5	ns
prot408	292	4	8	7.2	7.2	2	3	14.4	7.2	ns
prot409	559	6	2	12	10	2	8	14	16	sig
prot410	859	2	3	15	21	6	4	9	3	ns
prot411	484	2	3	9	7.5	5	6	3	6	ns
prot412	117	149	141	297	300.6	155	139	271.8	243	ns
prot413	182	118	136	232	262	133	135	278	272	ns
prot414	226	108	102	288	270	116	94	309	315	ns
prot415	179	95	80	105	120	82	89	109.5	118.5	ns
prot416	129	61	47	99	90	60	62	113.4	108	ns
prot417	222	44	53	112	108	53	54	106	84	ns
prot418	353	34	36	102	132	46	44	102	96	ns
prot419	157	33	32	60	48	44	50	61.5	73.5	ns
prot420	376	36	25	54	34.2	26	29	55.8	52.2	ns
prot421	429	26	32	50	86	93	60	216	186	sig
prot422	182	23	25	93	72	28	22	84	78	sig
prot423	187	23	22	31.5	34.5	29	25	39	30	ns
prot424	206	31	26	41.4	36	63	63	59.4	145.8	sig
prot425	319	25	23	38	40	31	27	60	58	ns
prot426	533	21	22	60	39	15	21	42	54	ns
prot427	182	22	24	43.5	33	16	11	28.5	28.5	ns
prot428	260	23	19	27	39.6	19	16	43.2	32.4	ns
prot429	181	17	14	28	42	18	21	26	36	ns
prot430	246	12	18	54	39	11	13	39	30	ns
prot431	156	22	16	24	16.5	16	18	22.5	21	ns
prot432	213	17	15	28.8	21.6	14	12	21.6	37.8	ns
prot433	295	6	7	24	12	16	28	52	44	sig
prot434	610	6	16	48	30	8	18	30	39	ns
prot435	152	12	10	13.5	22.5	14	9	19.5	19.5	ns
prot436	470	11	16	25.2	25.2	7	13	16.2	19.8	ns
prot437	278	7	11	28	24	10	13	32	20	ns
prot438	250	10	5	27	33	6	14	36	39	ns
prot439	265	17	13	18	16.5	18	10	34.5	16.5	ns
prot440	327	11	8	14.4	28.8	8	6	19.8	14.4	ns
prot441	577	9	15	14	26	4	9	12	18	ns
prot442	236	10	9	27	24	12	5	21	24	ns
prot443	347	12	18	9	13.5	13	10	15	16.5	ns
prot444	177	5	7	12.6	18	7	9	19.8	28.8	ns
prot445	261	9	9	8	24	10	8	22	32	ns
prot446	357	8	9	12	33	8	8	18	24	sig
prot447	379	11	12	16.5	15	11	11	15	18	ns
prot448	172	9	8	10.8	16.2	7	7	12.6	12.6	ns
prot449	161	10	6	16	16	4	8	26	22	ns
prot450	466	10	13	42	48	8	14	33	21	ns
prot451	165	6	4	13.5	9	7	9	18	12	ns
prot452	245	10	2	12.6	9	10	5	9	14.4	ns
prot453	222	11	8	20	14	5	2	8	14	ns
prot454	428	4	6	39	21	5	11	45	18	ns
prot455	227	8	7	6	4.5	5	13	9	7.5	ns
prot456	420	7	7	18	18	10	7	16.2	12.6	ns
prot457	171	6	3	8	16	11	3	12	22	ns
prot458	307	6	8	9	36	7	3	21	12	ns
prot459	230	6	6	7.5	6	11	11	21	10.5	sig
prot460	343	5	5	9	7.2	3	7	14.4	7.2	ns
prot461	441	4	5	10	12	5	4	28	18	ns
prot462	415	4	5	24	18	10	8	30	54	sig
prot463	270	4	6	6	7.5	6	2	7.5	13.5	ns
prot464	711	6	7	14.4	3.6	5	5	12.6	19.8	ns
prot465	321	8	12	8	4	27	21	30	24	sig
prot466	238	2	4	15	12	10	7	18	9	ns
prot467	320	4	9	10.5	12	6	10	9	10.5	ns
prot468	274	4	4	14.4	7.2	3	9	7.2	14.4	ns
prot469	364	5	5	12	16	9	10	16	16	ns
prot470	361	6	8	18	15	6	7	21	18	ns
prot471	262	6	3	15	7.5	4	6	7.5	4.5	ns
prot472	513	1	4	9	5.4	9	4	9	14.4	ns
prot473	569	5	3	16	6	4	2	14	12	ns
prot474	387	4	3	15	9	1	1	12	27	ns
prot475	447	4	2	4.5	10.5	6	5	6	4.5	ns
prot476	378	2	6	3.6	7.2	1	4	7.2	7.2	ns
prot477	251	3	2	10	12	3	2	8	12	ns
prot478	468	1	1	9	3	2	2	9	24	ns
prot479	544	5	3	6	9	3	7	6	9	ns
prot480	244	7	6	9	10.8	5	3	1.8	10.8	ns
prot481	327	3	4	14	10	10	5	14	0	ns
prot482	494	4	2	9	6	5	4	3	0	ns
prot483	192	173	194	244.5	274.5	194	170	268.5	216	ns
prot484	243	128	130	212.4	219.6	121	110	257.4	219.6	ns
prot485	149	51	37	112	86	42	43	88	98	ns
prot486	236	37	43	123	114	39	45	129	111	ns
prot487	134	29	31	54	48	28	33	70.5	61.5	ns
prot488	103	36	35	66.6	72	46	88	129.6	136.8	sig
prot489	103	49	50	84	70	35	41	56	56	ns
prot490	103	38	27	138	81	56	70	183	189	sig
prot491	271	36	40	45	37.5	32	35	57	42	ns
prot492	257	38	35	45	63	34	21	57.6	43.2	ns
prot493	174	19	15	28	44	19	15	40	38	ns
prot494	165	19	28	96	75	30	39	99	78	ns
prot495	251	16	16	25.5	31.5	22	17	40.5	19.5	ns
prot496	265	23	21	32.4	34.2	63	69	59.4	135	sig
prot497	193	32	26	48	38	23	31	22	46	ns
prot498	137	21	28	66	75	47	45	114	102	sig
prot499	149	9	22	22.5	33	27	21	27	34.5	ns
prot500	291	26	22	34.2	34.2	24	20	23.4	36	ns
prot501	227	14	15	26	58	32	50	60	56	sig
prot502	198	13	19	42	51	19	22	54	57	ns
prot503	194	13	15	34.5	27	36	34	70.5	33	sig
prot504	234	13	14	25.2	36	19	12	34.2	32.4	ns
prot505	247	9	12	24	26	12	12	20	28	ns
prot506	145	17	18	63	45	15	20	33	51	ns
prot507	141	18	19	15	27	13	17	24	21	ns
prot508	187	11	13	25.2	18	27	33	108	37.8	sig
prot509	165	16	11	34	24	22	40	50	76	sig
prot510	166	9	15	60	54	14	17	36	42	ns
prot511	225	15	12	22.5	18	19	14	19.5	25.5	ns
prot512	239	15	15	18	23.4	15	17	21.6	21.6	ns
prot513	275	22	6	22	22	15	13	14	40	ns
prot514	206	11	13	48	33	19	11	48	45	ns
prot515	322	17	22	15	25.5	12	10	37.5	28.5	ns
prot516	178	13	16	32.4	41.4	17	15	23.4	30.6	ns
prot517	227	15	8	22	28	5	12	30	26	ns
prot518	237	9	7	36	36	12	18	45	60	ns
prot519	254	14	6	13.5	12	10	12	15	24	ns
prot520	208	13	7	19.8	12.6	13	17	19.8	25.2	ns
prot521	153	7	6	24	28	14	14	28	28	ns
prot522	244	12	14	57	33	7	14	45	33	ns
prot523	287	10	7	10.5	19.5	9	9	25.5	15	ns
prot524	206	21	12	19.8	21.6	7	14	14.4	36	ns
prot525	244	10	17	24	12	11	2	14	16	ns
prot526	383	6	9	30	18	39	24	18	72	sig
prot527	184	14	12	21	10.5	18	21	15	22.5	sig
prot528	377	8	9	23.4	12.6	13	10	19.8	14.4	ns
prot529	355	14	9	18	22	14	13	16	6	ns
prot530	129	7	12	27	33	9	6	33	39	ns
prot531	162	7	10	19.5	21	9	12	19.5	12	ns
prot532	184	9	7	12.6	12.6	9	8	14.4	21.6	ns
prot533	347	12	14	6	24	11	6	8	24	ns
prot534	203	6	2	21	6	9	4	15	18	ns
prot535	1930	6	5	16.5	12	8	10	24	9	sig
prot536	316	6	10	10.8	9	11	6	7.2	16.2	ns
prot537	198	8	4	14	18	6	9	22	22	ns
prot538	250	7	11	21	12	4	3	9	15	ns
prot539	265	13	10	7.5	19.5	8	5	6	4.5	ns
prot540	469	9	8	9	7.2	9	5	14.4	5.4	ns
prot541	563	8	5	16	4	9	4	12	10	ns
prot542	290	11	4	18	21	7	2	36	18	ns
prot543	338	4	6	6	7.5	4	18	15	18	sig
prot544	449	4	8	3.6	9	6	6	9	16.2	ns
prot545	273	2	2	10	4	7	5	10	22	ns
prot546	412	3	7	12	18	7	4	18	21	ns
prot547	170	2	9	7.5	7.5	7	5	6	7.5	ns
prot548	478	7	5	16.2	10.8	6	6	3.6	7.2	ns
prot549	302	5	4	16	12	6	2	12	6	ns
prot550	167	4	4	21	9	5	5	6	21	ns
prot551	151	6	7	10.5	7.5	4	5	9	0	ns
prot552	816	7	4	7.2	12.6	2	6	18	10.8	ns
prot553	279	4	3	10	2	9	9	6	30	sig
prot554	320	5	3	18	21	3	3	24	21	ns
prot555	351	8	4	6	6	3	7	4.5	7.5	ns
prot556	242	6	4	5.4	3.6	4	5	5.4	5.4	ns
prot557	276	4	1	28	2	2	5	2	6	ns
prot558	565	6	9	21	0	2	4	18	12	ns
prot559	356	4	6	3	9	5	2	4.5	3	ns
prot560	162	3	4	1.8	7.2	3	4	5.4	7.2	ns
prot561	155	6	3	12	14	3	4	4	6	ns
prot562	484	2	5	6	6	5	6	9	12	ns
prot563	462	8	2	6	4.5	8	12	9	12	sig
prot564	989	3	2	1.8	5.4	2	6	9	9	ns
prot565	353	5	4	8	2	3	2	16	12	ns
prot566	382	8	4	0	12	8	10	24	42	sig
prot567	1092	2	4	3	4.5	3	7	3	4.5	ns
prot568	158	6	5	10.8	10.8	1	4	5.4	7.2	ns
prot569	829	3	5	8	6	1	3	10	10	ns
prot570	600	3	2	3	6	2	2	6	3	ns
prot571	743	2	4	3	1.5	4	5	1.5	4.5	ns
prot572	271	2	5	9	1.8	5	3	9	7.2	ns
prot573	774	0	3	8	0	2	6	8	12	ns
prot574	617	0	0	6	0	3	6	9	9	sig
prot575	120	195	166	240	253.5	176	172	250.5	228	ns
prot576	257	136	151	280.8	250.2	138	142	232.2	253.8	ns
prot577	138	155	147	262	276	146	133	330	284	ns
prot578	126	81	84	267	288	95	81	270	279	ns
prot579	126	79	69	126	120	85	80	138	105	ns
prot580	126	87	109	126	151.2	99	86	140.4	151.2	ns
prot581	126	89	89	200	180	106	94	228	182	sig
prot582	126	79	67	213	279	79	70	201	225	ns
prot583	126	81	88	108	151.5	87	95	124.5	123	ns
prot584	126	95	89	176.4	138.6	85	100	205.2	190.8	sig
prot585	433	105	100	182	180	72	84	156	176	ns
prot586	258	47	41	123	99	117	87	360	279	sig
prot587	219	26	24	49.5	42	26	22	48	45	ns
prot588	274	20	25	45	70.2	28	37	54	61.2	ns
prot589	211	19	30	50	38	17	19	42	38	ns
prot590	203	19	19	45	69	34	48	138	144	sig
prot591	210	29	31	46.5	30	20	29	45	54	ns
prot592	190	28	17	37.8	32.4	33	26	59.4	37.8	ns
prot593	164	18	13	60	44	15	28	36	32	ns
prot594	159	20	18	42	57	20	21	54	60	ns
prot595	171	25	15	31.5	21	22	24	22.5	31.5	ns
prot596	153	16	19	46.8	37.8	10	17	50.4	32.4	ns
prot597	176	24	31	38	32	15	15	54	42	ns
prot598	192	14	9	54	48	15	21	51	30	ns
prot599	352	18	21	19.5	24	16	21	18	18	ns
prot600	146	17	23	39.6	25.2	18	17	23.4	28.8	ns
prot601	323	17	18	34	28	8	16	20	14	ns
prot602	258	12	24	48	54	24	14	39	63	ns
prot603	152	18	19	28.5	28.5	17	17	24	22.5	ns
prot604	76	21	20	37.8	37.8	12	17	28.8	39.6	ns
prot605	128	16	20	28	36	19	19	22	28	ns
prot606	187	16	12	63	69	18	29	36	42	ns
prot607	160	9	22	28.5	22.5	18	22	15	21	ns
prot608	315	24	16	23.4	27	16	12	32.4	28.8	ns
prot609	129	8	9	28	34	12	8	16	24	ns
prot610	185	11	15	39	60	14	23	60	27	ns
prot611	146	19	10	22.5	21	45	45	54	54	sig
prot612	241	15	9	18	16.2	19	17	10.8	21.6	ns
prot613	222	13	9	16	16	11	17	34	46	ns
prot614	205	11	12	30	33	10	18	24	48	sig
prot615	240	15	13	15	25.5	10	10	31.5	27	sig
prot616	99	11	9	10.8	18	11	7	23.4	21.6	ns
prot617	643	13	8	14	10	9	6	30	24	ns
prot618	239	13	9	27	36	16	10	39	24	ns
prot619	383	11	16	18	25.5	14	20	22.5	16.5	ns
prot620	247	12	8	12.6	21.6	10	17	32.4	25.2	ns
prot621	189	10	8	28	18	8	13	38	8	ns
prot622	171	10	13	39	12	10	8	39	45	ns
prot623	326	12	14	13.5	18	9	7	18	7.5	ns
prot624	231	15	13	23.4	28.8	12	11	32.4	12.6	ns
prot625	153	15	6	20	16	10	12	20	16	ns
prot626	268	6	10	30	21	14	11	36	21	sig
prot627	204	4	9	13.5	13.5	5	9	7.5	10.5	ns
prot628	191	5	10	19.8	16.2	9	11	14.4	19.8	ns
prot629	114	12	11	18	24	42	14	24	24	sig
prot630	419	4	10	24	36	11	8	24	30	ns
prot631	141	15	10	16.5	15	8	13	13.5	21	ns
prot632	128	11	8	16.2	5.4	11	13	23.4	10.8	ns
prot633	164	3	6	12	12	5	15	8	10	ns
prot634	274	11	9	6	21	16	14	54	69	sig
prot635	188	10	15	25.5	13.5	11	12	4.5	13.5	ns
prot636	372	4	10	16.2	21.6	10	4	25.2	25.2	sig
prot637	365	5	8	8	16	11	6	14	24	ns
prot638	145	6	9	30	18	8	6	36	15	ns
prot639	159	9	12	16.5	12	8	9	12	12	ns
prot640	379	14	5	16.2	10.8	8	11	7.2	14.4	ns
prot641	190	7	10	28	24	23	11	24	32	ns
prot642	194	9	3	24	27	7	14	24	21	ns
prot643	178	7	11	6	13.5	15	8	16.5	12	ns
prot644	181	11	9	14.4	10.8	9	12	18	19.8	ns
prot645	321	13	12	34	18	7	8	18	30	ns
prot646	192	7	16	18	27	18	36	45	81	sig
prot647	352	9	8	7.5	10.5	7	9	10.5	16.5	ns
prot648	118	7	13	10.8	12.6	9	5	5.4	12.6	ns
prot649	410	4	6	24	16	4	4	20	14	ns
prot650	403	7	10	9	24	6	14	54	30	sig
prot651	199	6	3	13.5	9	10	12	13.5	9	ns
prot652	457	7	7	7.2	7.2	7	8	7.2	12.6	ns
prot653	221	3	8	20	2	4	5	14	14	ns
prot654	216	5	7	21	30	4	3	18	15	ns
prot655	217	1	9	7.5	13.5	11	10	19.5	7.5	sig
prot656	172	8	4	3.6	14.4	12	15	21.6	21.6	sig
prot657	268	4	2	12	4	4	7	22	26	sig
prot658	583	9	9	27	27	5	9	30	30	ns
prot659	229	11	11	18	10.5	8	15	13.5	9	ns
prot660	177	4	11	10.8	18	12	7	18	10.8	ns
prot661	142	11	5	20	24	13	7	16	14	ns
prot662	178	8	6	21	21	18	15	81	45	sig
prot663	111	7	5	4.5	9	9	1	10.5	13.5	ns
prot664	116	12	6	9	10.8	18	12	14.4	28.8	sig
prot665	325	9	6	4	14	5	7	8	22	ns
prot666	268	5	7	21	18	7	4	21	21	ns
prot667	599	4	5	3	6	9	9	9	15	ns
prot668	341	7	11	16.2	16.2	12	6	10.8	14.4	ns
prot669	172	6	6	10	12	6	4	12	6	ns
prot670	204	6	12	30	9	8	7	12	12	ns
prot671	171	10	7	9	9	0	10	10.5	18	ns
prot672	255	2	4	9	10.8	4	5	19.8	14.4	ns
prot673	180	0	4	12	10	2	6	8	6	ns
prot674	215	8	10	21	15	1	7	15	12	ns
prot675	211	6	7	7.5	7.5	5	7	9	6	ns
prot676	234	2	2	5.4	5.4	4	7	7.2	3.6	sig
prot677	214	5	9	6	6	14	8	24	8	sig
prot678	180	8	5	12	15	5	5	6	9	ns
prot679	292	5	4	9	15	0	10	16.5	10.5	ns
prot680	387	3	5	7.2	10.8	4	5	1.8	3.6	ns
prot681	283	5	6	6	14	3	3	6	8	ns
prot682	351	4	2	3	21	4	5	9	18	ns
prot683	502	3	4	7.5	4.5	0	3	4.5	4.5	ns
prot684	484	2	4	16.2	5.4	3	3	16.2	9	ns
prot685	345	9	6	8	10	6	2	4	6	ns
prot686	448	5	8	15	15	5	10	24	24	ns
prot687	277	3	3	10.5	10.5	7	7	12	3	ns
prot688	737	3	9	5.4	10.8	2	8	1.8	3.6	ns
prot689	159	3	7	6	10	4	4	24	20	sig
prot690	153	3	4	21	21	6	7	21	18	ns
prot691	321	2	4	4.5	4.5	7	1	4.5	10.5	ns
prot692	373	13	6	3.6	3.6	12	5	9	10.8	ns
prot693	124	2	5	4	2	3	5	2	10	ns
prot694	330	3	4	9	9	5	3	6	9	ns
prot695	319	3	2	10.5	4.5	7	2	1.5	16.5	ns
prot696	272	6	3	5.4	14.4	4	1	1.8	9	ns
prot697	296	7	1	6	12	3	5	0	8	ns
prot698	167	6	4	6	15	7	2	15	12	sig
prot699	832	6	1	10.5	4.5	1	9	6	12	ns
prot700	461	6	6	5.4	7.2	2	7	7.2	10.8	ns
prot701	152	3	4	4	4	2	9	6	6	ns
prot702	247	2	4	0	12	24	21	27	27	sig
prot703	311	3	4	6	9	3	2	4.5	1.5	ns
prot704	299	9	3	7.2	12.6	2	1	7.2	1.8	ns
prot705	383	2	3	2	4	3	3	2	2	ns
prot706	426	3	3	9	15	3	3	9	6	ns
prot707	155	4	6	3	6	2	5	4.5	3	ns
prot708	989	2	5	1.8	5.4	3	1	10.8	5.4	ns
prot709	187	2	3	0	6	3	2	6	12	ns
prot710	366	4	0	3	6	4	9	6	18	ns
prot711	715	5	5	7.5	4.5	4	4	21	21	sig
prot712	830	0	2	5.4	0	3	10	10.8	7.2	sig
prot713	177	3	2	2	2	8	4	6	0	ns
prot714	632	4	4	15	3	2	5	12	9	ns
prot715	444	2	0	4.5	4.5	5	2	12	1.5	ns
prot716	1241	4	4	1.8	18	5	2	5.4	5.4	ns
prot717	685	5	1	6	4	6	2	8	6	ns
prot718	387	2	0	9	9	0	3	12	6	ns
prot719	322	1	0	0	7.5	1	0	6	3	ns
prot720	735	0	0	3.6	3.6	1	2	1.8	1.8	ns
prot721	186	47	56	86	98	39	37	78	84	ns
prot722	156	41	33	102	99	38	40	159	114	ns
prot723	282	37	40	61.5	70.5	85	85	100.5	108	sig
prot724	140	33	23	66.6	36	30	24	52.2	54	ns
prot725	137	27	17	68	70	22	19	60	38	ns
prot726	124	22	25	87	78	27	23	69	75	ns
prot727	169	20	16	34.5	28.5	19	21	21	40.5	ns
prot728	142	24	25	50.4	34.2	22	28	37.8	41.4	ns
prot729	162	28	26	54	48	21	23	46	56	ns
prot730	200	25	16	66	78	38	32	120	138	sig
prot731	156	16	22	25.5	18	9	16	21	18	ns
prot732	306	20	19	25.2	50.4	22	21	34.2	43.2	ns
prot733	174	16	14	28	28	16	15	20	38	ns
prot734	194	10	14	48	51	21	19	51	54	ns
prot735	103	17	12	9	22.5	18	26	48	51	sig
prot736	172	16	6	23.4	14.4	18	10	28.8	23.4	ns
prot737	180	19	21	22	24	20	12	24	22	ns
prot738	184	10	10	21	24	11	16	66	54	sig
prot739	230	10	15	18	24	9	12	24	19.5	ns
prot740	187	21	10	18	34.2	11	20	23.4	27	ns
prot741	189	9	18	40	40	24	20	84	68	sig
prot742	180	17	10	57	54	11	11	42	24	ns
prot743	294	13	15	15	16.5	11	9	28.5	19.5	ns
prot744	186	12	14	18	23.4	10	14	21.6	28.8	ns
prot745	225	6	11	28	24	13	15	30	18	ns
prot746	174	15	13	18	27	34	25	75	87	sig
prot747	208	11	9	24	22.5	16	12	12	22.5	ns
prot748	217	10	3	14.4	19.8	8	12	16.2	19.8	ns
prot749	112	7	17	22	20	10	10	28	26	ns
prot750	206	12	7	39	39	27	23	87	39	sig
prot751	166	13	10	19.5	15	36	48	31.5	40.5	sig
prot752	113	6	11	10.8	14.4	6	7	14.4	7.2	ns
prot753	169	10	6	8	16	6	8	16	12	ns
prot754	313	6	8	30	30	9	7	21	18	ns
prot755	197	9	8	22.5	13.5	9	22	13.5	4.5	sig
prot756	124	6	7	9	16.2	11	16	32.4	19.8	sig
prot757	246	6	3	16	14	2	7	12	8	ns
prot758	258	15	5	21	33	6	12	66	54	sig
prot759	168	8	6	13.5	13.5	9	12	12	10.5	ns
prot760	260	8	4	12.6	14.4	5	9	10.8	5.4	ns
prot761	243	4	8	18	20	6	11	10	14	ns
prot762	124	4	9	9	27	8	4	9	42	ns
prot763	208	9	7	6	12	5	7	4.5	12	ns
prot764	217	5	2	7.2	14.4	2	1	12.6	3.6	ns
prot765	197	7	6	18	14	9	7	10	24	ns
prot766	177	5	9	21	9	6	7	18	21	ns
prot767	146	9	4	6	21	4	8	12	10.5	sig
prot768	157	9	5	7.2	7.2	1	8	5.4	10.8	ns
prot769	270	3	6	14	8	7	5	12	10	ns
prot770	264	7	7	24	24	6	4	6	6	ns
prot771	274	8	7	12	10.5	8	6	7.5	9	ns
prot772	156	6	8	9	10.8	7	10	3.6	9	ns
prot773	252	3	5	22	8	5	8	14	8	ns
prot774	356	6	4	27	18	8	9	9	33	ns
prot775	180	2	5	9	12	6	11	10.5	12	ns
prot776	251	7	7	12.6	7.2	12	12	32.4	21.6	sig
prot777	156	8	10	14	10	5	11	12	14	ns
prot778	227	3	10	15	15	12	3	12	48	sig
prot779	116	5	8	10.5	0	6	6	10.5	10.5	ns
prot780	154	3	3	14.4	10.8	3	4	10.8	7.2	ns
prot781	198	6	5	18	16	7	5	12	10	ns
prot782	236	6	4	6	15	5	5	21	21	ns
prot783	184	3	1	12	12	8	2	10.5	1.5	ns
prot784	122	6	7	5.4	7.2	7	6	9	9	ns
prot785	91	13	3	18	12	11	6	14	14	ns
prot786	274	6	7	9	15	2	4	9	18	ns
prot787	152	9	4	13.5	12	8	4	16.5	7.5	ns
prot788	162	4	4	5.4	0	6	5	12.6	7.2	sig
prot789	158	3	4	20	24	9	8	6	12	ns
prot790	463	6	8	15	15	6	10	21	12	ns
prot791	312	6	10	9	4.5	4	5	9	4.5	ns
prot792	261	4	3	14.4	10.8	2	1	18	9	ns
prot793	392	6	6	12	8	4	9	14	14	ns
prot794	182	5	2	0	27	12	15	63	54	sig
prot795	310	13	3	1.5	6	3	5	13.5	4.5	ns
prot796	382	5	7	5.4	7.2	5	2	0	7.2	ns
prot797	113	6	7	14	2	10	12	20	24	sig
prot798	111	6	5	21	9	4	2	9	12	ns
prot799	418	4	5	3	6	9	1	3	7.5	ns
prot800	185	4	4	10.8	1.8	5	5	19.8	1.8	sig
prot801	163	3	2	10	2	1	10	6	8	ns
prot802	238	6	6	6	27	5	4	18	24	ns
prot803	282	7	4	3	6	5	2	12	9	ns
prot804	305	4	3	10.8	3.6	5	3	7.2	5.4	ns
prot805	292	8	9	2	10	6	4	6	4	ns
prot806	427	4	4	6	18	6	3	21	15	ns
prot807	234	4	5	10.5	7.5	6	1	12	9	ns
prot808	233	1	4	10.8	12.6	5	4	9	9	ns
prot809	425	2	4	4	10	5	3	8	8	ns
prot810	95	5	3	15	18	5	4	24	9	ns
prot811	241	2	0	6	6	4	3	4.5	9	ns
prot812	201	2	9	9	0	7	4	7.2	3.6	ns
prot813	474	2	2	4	8	5	4	12	8	ns
prot814	437	3	4	3	3	5	4	12	6	ns
prot815	411	5	4	7.5	4.5	4	1	0	10.5	ns
prot816	333	0	4	3.6	0	3	2	1.8	3.6	ns
prot817	449	4	3	4	8	3	1	14	6	ns
prot818	256	1	3	15	9	4	2	18	3	ns
prot819	292	1	2	4.5	4.5	3	4	7.5	1.5	ns
prot820	669	5	5	1.8	9	2	4	14.4	10.8	sig
prot821	378	4	4	2	6	2	4	4	4	ns
prot822	373	2	3	27	12	1	5	6	12	ns
prot823	327	1	3	1.5	4.5	3	3	6	10.5	ns
prot824	180	3	6	7.2	5.4	5	5	7.2	7.2	ns
prot825	357	4	1	2	4	2	3	4	6	ns
prot826	791	2	1	15	18	2	6	24	0	ns
prot827	1037	2	6	6	9	8	4	27	3	sig
prot828	223	7	0	3.6	3.6	0	5	1.8	1.8	ns
prot829	417	5	3	6	0	1	6	8	0	ns
prot830	310	2	2	9	6	3	1	9	15	ns
prot831	796	3	1	6	4.5	6	2	1.5	1.5	sig
prot832	385	2	0	5.4	0	2	2	1.8	3.6	ns
prot833	399	2	2	8	4	3	0	2	12	ns
prot834	661	2	3	9	12	4	0	6	9	ns
prot835	648	3	1	4.5	3	2	2	4.5	6	ns
prot836	172	2	0	1.8	1.8	3	2	5.4	5.4	sig
prot837	459	3	3	2	2	1	5	2	4	ns
prot838	266	3	2	3	6	2	1	3	12	ns
prot839	85	64	50	67.5	49.5	55	49	73.5	69	ns
prot840	185	53	61	108	88.2	54	63	93.6	81	ns
prot841	130	53	60	130	116	57	61	94	130	ns
prot842	128	55	59	171	156	49	64	120	174	ns
prot843	130	45	56	97.5	82.5	50	58	64.5	88.5	ns
prot844	150	63	58	93.6	81	55	51	120.6	93.6	ns
prot845	94	27	34	98	78	39	46	68	88	ns
prot846	154	19	23	60	105	75	90	198	288	sig
prot847	76	24	29	45	48	31	33	36	36	ns
prot848	213	22	24	41.4	28.8	20	22	27	41.4	ns
prot849	51	21	12	44	46	16	24	32	34	ns
prot850	198	18	13	39	63	13	18	69	36	ns
prot851	150	11	20	31.5	34.5	21	17	25.5	22.5	ns
prot852	161	22	17	34.2	16.2	11	9	12.6	19.8	ns
prot853	227	15	16	26	22	10	17	28	30	ns
prot854	56	23	6	42	33	13	14	57	48	ns
prot855	107	22	11	28.5	25.5	17	22	24	22.5	ns
prot856	85	15	16	18	19.8	17	29	39.6	28.8	sig
prot857	191	8	9	26	28	15	13	32	24	ns
prot858	207	16	15	51	39	11	10	30	30	ns
prot859	313	14	19	13.5	21	14	5	22.5	21	ns
prot860	150	7	13	27	23.4	7	13	19.8	21.6	ns
prot861	446	19	8	26	24	18	13	32	40	sig
prot862	165	13	19	39	33	8	14	30	30	ns
prot863	164	12	12	12	15	9	15	42	21	sig
prot864	183	13	14	16.2	23.4	39	39	70.2	54	sig
prot865	112	7	12	34	24	10	10	20	22	ns
prot866	99	6	13	30	30	20	31	93	42	sig
prot867	162	9	13	7.5	10.5	14	16	21	36	sig
prot868	294	20	9	18	19.8	11	11	18	21.6	ns
prot869	219	13	16	30	16	9	7	22	30	ns
prot870	139	12	11	18	42	10	14	30	39	sig
prot871	1091	12	7	18	16.5	8	6	21	24	ns
prot872	153	4	10	14.4	18	16	9	25.2	37.8	sig
prot873	122	10	8	24	16	2	10	18	16	ns
prot874	308	9	6	21	12	8	8	36	30	ns
prot875	274	9	9	7.5	6	6	7	16.5	7.5	ns
prot876	168	8	9	12.6	18	30	18	64.8	37.8	sig
prot877	157	11	5	22	20	3	10	8	28	ns
prot878	171	7	6	24	30	9	11	21	15	ns
prot879	163	7	11	21	13.5	9	10	7.5	9	ns
prot880	78	5	2	14.4	14.4	6	6	16.2	14.4	ns
prot881	177	9	10	16	18	8	9	16	18	ns
prot882	198	10	4	24	33	13	14	48	54	sig
prot883	322	9	5	21	16.5	20	18	33	15	sig
prot884	145	8	12	10.8	12.6	7	3	19.8	14.4	ns
prot885	224	7	7	8	8	5	6	12	8	ns
prot886	155	11	6	18	21	21	8	30	12	sig
prot887	102	2	7	3	10.5	10	3	10.5	12	ns
prot888	207	13	10	14.4	7.2	12	5	12.6	23.4	ns
prot889	480	7	5	8	6	10	5	14	16	ns
prot890	104	1	6	18	12	16	20	39	33	sig
prot891	204	3	2	3	3	6	6	7.5	4.5	ns
prot892	248	9	8	9	7.2	6	10	9	18	ns
prot893	157	10	9	14	14	8	8	30	22	ns
prot894	132	7	8	24	21	6	9	12	12	ns
prot895	214	2	5	9	7.5	7	8	3	6	ns
prot896	219	6	5	10.8	9	6	12	7.2	16.2	sig
prot897	193	10	2	18	24	8	3	12	22	ns
prot898	155	10	2	30	12	6	6	21	12	ns
prot899	239	9	4	7.5	12	6	4	15	9	ns
prot900	116	8	12	16.2	10.8	1	9	9	9	ns
prot901	211	5	9	16	22	3	10	16	6	ns
prot902	156	6	6	24	18	1	7	18	18	ns
prot903	246	4	9	18	9	6	3	10.5	7.5	ns
prot904	218	10	3	18	14.4	8	5	14.4	9	ns
prot905	201	5	7	8	10	5	4	6	8	ns
prot906	111	2	4	6	9	6	2	18	24	sig
prot907	175	4	3	6	4.5	6	6	9	9	ns
prot908	195	5	6	3.6	21.6	5	3	9	14.4	ns
prot909	292	9	3	6	14	3	5	14	6	ns
prot910	173	5	8	9	15	7	2	6	9	ns
prot911	284	7	4	15	10.5	6	6	10.5	10.5	ns
prot912	151	4	4	12.6	5.4	4	8	3.6	7.2	ns
prot913	165	3	4	0	12	7	2	14	8	ns
prot914	132	2	5	6	18	5	11	18	9	ns
prot915	177	4	3	3	10.5	8	5	7.5	9	ns
prot916	137	6	6	14.4	16.2	7	4	12.6	10.8	ns
prot917	325	9	8	6	14	2	4	0	8	ns
prot918	192	1	2	15	21	1	2	12	3	sig
prot919	170	3	3	9	7.5	2	4	4.5	4.5	ns
prot920	157	3	2	5.4	1.8	6	3	7.2	3.6	sig
prot921	192	7	4	12	20	10	8	16	16	sig
prot922	474	5	3	15	9	4	2	12	21	ns
prot923	186	6	3	10.5	4.5	6	4	10.5	9	ns
prot924	428	2	2	9	0	1	3	5.4	7.2	ns
prot925	191	6	1	14	6	7	7	16	10	ns
prot926	169	5	3	12	3	3	0	15	12	ns
prot927	166	5	4	3	7.5	1	3	4.5	3	ns
prot928	290	3	2	1.8	3.6	5	2	5.4	9	ns
prot929	216	4	4	6	4	5	2	10	10	ns
prot930	103	4	5	6	9	2	6	3	15	ns
prot931	271	6	1	3	9	1	4	6	4.5	ns
prot932	147	6	3	16.2	0	2	3	10.8	3.6	ns
prot933	135	5	4	10	2	8	6	20	16	sig
prot934	135	3	3	6	21	10	4	18	30	sig
prot935	135	3	4	1.5	7.5	2	3	3	4.5	ns
prot936	135	2	4	0	1.8	2	4	7.2	5.4	ns
prot937	321	1	2	8	6	5	4	2	2	ns
prot938	164	2	1	9	6	1	1	12	12	sig
prot939	113	4	2	6	1.5	4	2	6	4.5	ns
prot940	271	5	3	1.8	9	5	2	5.4	3.6	ns
prot941	204	4	6	4	2	6	3	6	6	ns
prot942	276	2	8	21	18	2	5	9	6	ns
prot943	108	5	2	10.5	3	4	2	6	4.5	ns
prot944	91	2	4	5.4	9	3	4	3.6	12.6	ns
prot945	325	5	3	8	10	4	2	4	8	ns
prot946	114	2	7	6	15	4	4	6	12	sig
prot947	277	2	2	1.5	6	9	9	13.5	18	sig
prot948	118	2	1	7.2	3.6	2	2	7.2	5.4	ns
prot949	121	6	1	4	10	6	3	2	4	ns
prot950	198	3	1	3	6	12	2	6	6	sig
prot951	237	2	3	3	3	1	1	1.5	1.5	ns
prot952	220	0	6	9	1.8	2	1	5.4	1.8	ns
prot953	406	7	2	4	8	3	6	6	2	ns
prot954	391	1	1	3	9	3	1	6	0	ns
prot955	189	1	2	6	0	5	2	6	3	ns
prot956	232	2	2	3.6	0	1	5	9	3.6	ns
prot957	470	1	0	6	8	2	2	8	0	ns
prot958	527	0	1	0	9	3	2	3	12	ns
prot959	141	2	1	4.5	6	4	2	1.5	3	ns
prot960	602	2	3	0	1.8	4	3	9	0	ns
prot961	109	22	26	42	44	27	30	60	42	ns
prot962	258	31	18	108	57	21	20	45	75	ns
prot963	168	13	18	19.5	25.5	22	20	24	27	sig
prot964	177	19	9	19.8	23.4	11	19	25.2	41.4	ns
prot965	104	9	11	50	26	19	14	28	20	ns
prot966	187	14	8	27	24	10	7	39	27	ns
prot967	134	13	16	27	16.5	15	8	19.5	25.5	ns
prot968	153	12	18	21.6	27	11	13	18	25.2	ns
prot969	125	12	5	24	24	39	27	96	108	sig
prot970	242	12	14	48	24	20	18	66	78	sig
prot971	128	15	10	16.5	9	11	11	10.5	19.5	ns
prot972	160	8	9	23.4	12.6	7	9	14.4	10.8	ns
prot973	65	9	10	16	28	9	11	30	22	ns
prot974	143	7	12	51	36	9	9	42	18	ns
prot975	131	8	10	21	13.5	23	9	18	13.5	ns
prot976	128	16	7	16.2	16.2	7	4	23.4	25.2	ns
prot977	76	5	6	20	12	8	2	6	18	ns
prot978	95	14	9	21	45	21	27	81	54	sig
prot979	70	8	7	22.5	9	5	10	10.5	9	ns
prot980	136	15	11	12.6	32.4	6	9	19.8	1.8	ns
prot981	116	14	6	28	20	11	3	14	32	ns
prot982	108	8	13	27	36	6	7	15	36	ns
prot983	195	5	2	10.5	10.5	6	14	18	7.5	ns
prot984	145	7	9	10.8	23.4	12	15	43.2	37.8	sig
prot985	102	12	4	20	24	5	8	12	20	ns
prot986	173	3	12	18	15	1	4	24	18	ns
prot987	212	5	7	7.5	7.5	7	5	7.5	7.5	ns
prot988	116	4	6	5.4	10.8	6	6	10.8	9	ns
prot989	219	6	12	12	14	8	3	18	20	ns
prot990	312	10	6	24	24	10	5	24	21	ns
prot991	78	9	3	12	6	13	16	19.5	16.5	sig
prot992	193	10	6	3.6	10.8	8	7	14.4	12.6	ns
prot993	500	5	1	12	6	6	2	2	10	ns
prot994	195	11	7	18	9	1	8	0	12	ns
prot995	177	5	2	9	4.5	21	12	54	27	sig
prot996	224	2	3	12.6	10.8	5	5	5.4	7.2	ns
prot997	239	7	5	8	8	2	9	14	14	ns
prot998	223	2	6	33	15	3	5	18	12	ns
prot999	113	9	11	9	10.5	8	7	6	19.5	ns
prot1000	94	2	6	7.2	3.6	5	5	16.2	9	sig
prot1001	74	5	6	6	6	3	6	20	8	ns
prot1002	265	4	2	18	27	6	6	30	21	ns
prot1003	225	3	4	3	13.5	3	6	7.5	4.5	ns
prot1004	129	5	7	3.6	12.6	4	0	10.8	7.2	ns
prot1005	210	6	6	8	12	4	7	10	10	ns
prot1006	248	5	4	18	12	9	4	15	12	ns
prot1007	158	7	9	4.5	6	7	10	9	6	ns
prot1008	68	3	1	3.6	5.4	4	3	3.6	7.2	ns
prot1009	68	7	5	2	4	7	10	8	4	ns
prot1010	548	8	6	15	15	3	5	12	15	ns
prot1011	123	5	2	4.5	7.5	4	4	10.5	0	ns
prot1012	181	3	1	10.8	14.4	6	7	5.4	3.6	ns
prot1013	824	3	3	4	10	4	3	16	16	ns
prot1014	250	4	1	15	9	7	5	6	15	ns
prot1015	242	2	4	10.5	3	3	7	9	3	ns
prot1016	186	1	7	7.2	7.2	2	3	9	12.6	ns
prot1017	228	3	8	12	6	1	4	12	8	ns
prot1018	106	4	2	12	9	3	0	12	18	ns
prot1019	135	4	7	7.5	1.5	4	6	7.5	3	ns
prot1020	173	5	4	5.4	5.4	3	4	1.8	3.6	ns
prot1021	245	6	6	6	6	5	3	6	12	ns
prot1022	98	4	3	9	9	3	0	15	15	ns
prot1023	149	3	3	7.5	10.5	4	4	18	12	sig
prot1024	136	5	2	9	7.2	1	4	1.8	7.2	sig
prot1025	335	1	9	4	4	5	7	12	22	sig
prot1026	81	4	3	3	9	4	2	12	9	ns
prot1027	124	9	3	4.5	3	4	5	6	4.5	ns
prot1028	204	4	3	12.6	7.2	1	1	0	5.4	ns
prot1029	124	3	5	14	6	5	2	10	6	ns
prot1030	231	4	1	9	3	4	6	24	30	sig
prot1031	192	4	7	12	4.5	5	4	4.5	4.5	ns
prot1032	514	4	2	5.4	5.4	5	3	12.6	9	ns
prot1033	277	5	3	10	12	4	5	10	8	ns
prot1034	159	1	3	9	18	3	8	12	12	sig
prot1035	190	1	3	4.5	12	1	4	6	6	ns
prot1036	225	3	3	7.2	3.6	4	1	5.4	9	ns
prot1037	57	2	1	0	8	5	1	12	14	ns
prot1038	153	3	5	18	18	5	3	3	3	ns
prot1039	91	4	5	4.5	6	3	3	6	3	ns
prot1040	94	6	3	7.2	7.2	4	3	12.6	3.6	ns
prot1041	112	5	6	2	2	2	2	10	8	ns
prot1042	336	1	3	9	3	3	4	9	3	ns
prot1043	241	5	5	3	7.5	7	7	6	7.5	ns
prot1044	108	4	1	3.6	7.2	7	2	5.4	0	ns
prot1045	117	8	8	10	2	1	1	10	4	ns
prot1046	286	8	3	0	9	8	10	18	6	sig
prot1047	122	0	1	6	4.5	12	6	9	6	sig
prot1048	273	1	2	9	9	5	5	9	7.2	ns
prot1049	237	5	4	2	8	5	4	4	10	ns
prot1050	222	1	1	9	9	3	1	3	12	ns
prot1051	799	0	2	4.5	3	1	1	4.5	6	ns
prot1052	125	3	5	7.2	7.2	2	3	3.6	3.6	ns
prot1053	98	1	2	4	8	5	4	4	0	ns
prot1054	153	5	4	6	3	9	12	27	27	sig
prot1055	186	2	3	6	1.5	6	10	3	3	sig
prot1056	188	4	4	1.8	0	1	1	3.6	0	ns
prot1057	127	2	0	2	2	2	0	4	2	ns
prot1058	65	125	118	315	297	111	122	330	393	ns
prot1059	115	30	53	63	58.5	53	49	64.5	55.5	ns
prot1060	65	22	33	50.4	59.4	30	28	72	61.2	ns
prot1061	90	14	21	22	38	17	20	28	56	ns
prot1062	120	12	12	27	18	8	18	54	27	ns
prot1063	83	9	9	21	13.5	12	14	9	6	ns
prot1064	177	9	9	9	16.2	8	7	18	12.6	ns
prot1065	59	9	6	12	14	10	5	24	10	ns
prot1066	97	9	11	27	18	4	6	21	15	ns
prot1067	188	6	9	6	7.5	14	8	21	15	sig
prot1068	82	9	8	18	10.8	10	8	16.2	25.2	ns
prot1069	109	6	5	14	16	12	4	36	16	sig
prot1070	109	5	9	27	18	3	5	33	24	ns
prot1071	168	15	12	10.5	15	10	7	19.5	19.5	ns
prot1072	188	11	11	12.6	14.4	10	6	10.8	10.8	ns
prot1073	82	7	6	16	12	8	6	18	10	ns
prot1074	75	5	7	18	21	6	8	18	15	ns
prot1075	151	5	5	9	13.5	18	18	18	22.5	sig
prot1076	175	6	10	5.4	16.2	4	8	10.8	1.8	ns
prot1077	116	4	7	16	10	8	6	16	10	ns
prot1078	161	5	5	18	9	5	6	18	18	ns
prot1079	95	4	7	10.5	16.5	5	5	12	15	ns
prot1080	101	4	2	5.4	7.2	3	3	7.2	12.6	ns
prot1081	175	4	10	8	10	6	5	12	12	ns
prot1082	401	4	5	27	9	7	2	15	15	ns
prot1083	214	8	8	9	7.5	7	10	4.5	9	ns
prot1084	215	2	5	5.4	9	24	12	5.4	32.4	sig
prot1085	152	6	5	18	12	12	3	12	10	ns
prot1086	125	5	3	18	12	8	1	12	18	ns
prot1087	154	5	4	7.5	6	3	3	6	6	ns
prot1088	119	8	5	5.4	9	8	3	5.4	16.2	ns
prot1089	145	3	8	16	16	3	5	12	18	ns
prot1090	256	1	6	30	18	6	12	24	18	sig
prot1091	119	6	4	7.5	4.5	3	2	9	9	sig
prot1092	159	4	3	9	9	8	9	19.8	1.8	ns
prot1093	91	9	7	22	16	5	11	10	4	sig
prot1094	396	4	5	12	12	5	4	15	24	sig
prot1095	205	2	3	6	4.5	10	3	6	4.5	ns
prot1096	108	2	1	9	5.4	3	3	10.8	5.4	ns
prot1097	71	3	3	6	12	2	7	8	10	sig
prot1098	259	2	2	9	12	4	7	9	24	ns
prot1099	191	3	5	3	6	5	3	7.5	10.5	ns
prot1100	147	3	3	1.8	3.6	1	1	9	10.8	ns
prot1101	292	2	4	2	6	4	4	8	2	ns
prot1102	69	3	4	9	6	3	4	3	15	ns
prot1103	245	2	5	6	4.5	4	3	3	10.5	ns
prot1104	146	1	0	5.4	7.2	3	5	3.6	0	ns
prot1105	351	2	3	2	4	3	2	14	10	ns
prot1106	106	4	6	6	12	5	4	3	6	ns
prot1107	180	2	2	6	3	7	4	9	3	sig
prot1108	199	4	3	5.4	7.2	3	3	9	9	ns
prot1109	185	3	4	6	10	4	3	4	2	ns
prot1110	182	5	2	9	21	1	2	12	15	ns
prot1111	59	5	0	3	6	5	5	9	4.5	ns
prot1112	173	4	4	1.8	10.8	3	7	5.4	1.8	ns
prot1113	105	6	4	12	6	2	3	6	10	ns
prot1114	79	5	4	12	12	2	4	12	12	ns
prot1115	94	3	4	6	4.5	2	5	6	13.5	ns
prot1116	235	1	6	5.4	9	1	4	12.6	3.6	ns
prot1117	99	4	3	4	8	4	2	8	4	sig
prot1118	103	1	2	9	12	1	1	6	6	ns
prot1119	226	0	6	7.5	6	2	2	12	7.5	ns
prot1120	168	5	3	7.2	5.4	2	4	3.6	7.2	ns
prot1121	454	1	6	4	2	2	2	8	8	sig
prot1122	92	1	3	9	3	2	3	6	3	ns
prot1123	99	2	1	1.5	0	2	1	6	1.5	ns
prot1124	116	3	2	0	7.2	3	2	3.6	1.8	ns
prot1125	90	6	3	6	8	2	3	8	2	ns
prot1126	87	3	4	9	18	4	13	21	15	sig
prot1127	294	1	0	1.5	6	3	7	4.5	3	ns
prot1128	354	1	3	5.4	1.8	4	3	3.6	3.6	ns
prot1129	216	1	4	2	8	2	1	4	6	ns
prot1130	138	1	3	6	3	1	2	3	18	ns
prot1131	187	2	0	4.5	6	1	0	3	1.5	ns
prot1132	495	0	3	0	1.8	0	0	5.4	0	ns
prot1133	406	2	0	2	6	2	3	2	6	ns
prot1134	382	0	1	0	15	1	1	6	3	ns
prot1135	272	0	2	0	1.5	2	0	1.5	1.5	ns
prot1136	71	22	26	36	50.4	19	22	32.4	34.2	ns
prot1137	105	15	22	40	50	20	23	36	56	ns
prot1138	234	27	19	75	45	17	16	81	57	ns
prot1139	112	15	17	31.5	28.5	19	10	33	22.5	ns
prot1140	114	20	17	27	23.4	16	9	25.2	25.2	ns
prot1141	112	5	6	16	12	7	10	12	8	ns
prot1142	166	6	10	42	9	8	5	33	27	ns
prot1143	104	3	10	10.5	7.5	7	8	13.5	9	ns
prot1144	376	7	6	9	18	6	7	9	14.4	ns
prot1145	83	6	6	10	8	6	2	6	14	ns
prot1146	51	4	3	12	27	9	11	6	15	ns
prot1147	74	3	3	4.5	10.5	4	10	9	7.5	ns
prot1148	74	5	7	14.4	9	6	5	7.2	7.2	ns
prot1149	117	5	7	8	8	5	5	6	16	ns
prot1150	106	1	6	36	30	3	6	18	12	ns
prot1151	110	3	7	9	9	8	4	4.5	15	sig
prot1152	73	1	4	1.8	9	6	11	9	7.2	ns
prot1153	113	5	7	2	6	5	6	14	4	ns
prot1154	358	2	1	21	6	7	7	6	0	ns
prot1155	99	3	6	6	1.5	9	27	9	36	sig
prot1156	115	2	3	5.4	5.4	2	0	9	3.6	ns
prot1157	180	3	6	8	14	3	4	6	2	ns
prot1158	67	9	3	9	18	6	6	27	27	sig
prot1159	99	3	0	4.5	4.5	3	2	7.5	1.5	ns
prot1160	99	3	2	12.6	10.8	3	4	3.6	7.2	ns
prot1161	99	5	3	6	6	3	1	6	4	ns
prot1162	98	4	3	9	6	1	3	9	3	ns
prot1163	165	1	1	6	3	8	16	15	6	sig
prot1164	76	4	1	9	1.8	1	6	5.4	1.8	ns
prot1165	90	4	0	4	6	4	6	8	4	sig
prot1166	113	2	0	9	15	1	0	6	12	ns
prot1167	90	5	0	3	4.5	8	12	13.5	6	sig
prot1168	163	3	2	1.8	3.6	5	2	7.2	0	ns
prot1169	102	2	6	6	2	0	1	4	12	ns
prot1170	183	1	2	12	9	3	15	27	36	sig
prot1171	98	1	2	3	1.5	2	1	7.5	6	ns
prot1172	146	2	0	3.6	9	4	2	10.8	5.4	ns
prot1173	145	0	1	6	0	1	0	2	4	ns
prot1174	166	1	2	6	9	2	0	9	3	ns
prot1175	100	2	1	3	0	3	1	0	3	ns
prot1176	393	1	2	3.6	9	2	2	3.6	7.2	ns
prot1177	89	2	1	6	2	2	3	4	4	sig
prot1178	391	2	0	3	6	2	4	6	6	ns
prot1179	89	2	2	1.5	0	3	3	3	3	ns
prot1180	1106	8	8	23.4	18	5	6	14.4	9	ns
prot1181	3227	5	7	26	8	3	5	12	12	ns
prot1182	539	10	6	15	24	8	10	33	18	ns
prot1183	771	4	0	7.5	7.5	4	4	9	12	sig
prot1184	2680	3	6	3.6	12.6	4	1	3.6	9	ns
prot1185	917	6	5	12	12	5	4	4	12	ns
prot1186	4114	2	4	6	3	0	3	6	0	ns
prot1187	449	10	9	6	4.5	9	8	9	9	ns
prot1188	1304	5	4	10.8	7.2	3	7	1.8	7.2	ns
prot1189	393	3	4	10	12	12	9	6	18	sig
prot1190	1513	1	4	12	18	1	3	18	0	ns
prot1191	2580	3	2	3	6	3	3	6	1.5	ns
prot1192	959	5	6	16.2	14.4	6	11	9	9	ns
prot1193	510	7	8	10	6	4	7	8	4	ns
prot1194	427	8	4	21	18	8	18	48	72	sig
prot1195	413	6	4	3	3	4	2	0	3	ns
prot1196	819	2	0	12.6	16.2	7	4	3.6	9	ns
prot1197	1779	5	2	8	2	5	3	8	4	ns
prot1198	1379	3	2	6	9	1	2	6	6	ns
prot1199	652	7	2	3	10.5	4	0	4.5	4.5	ns
prot1200	704	3	1	3.6	0	1	2	3.6	3.6	ns
prot1201	1028	4	1	10	4	2	2	8	4	sig
prot1202	1181	1	2	9	9	4	4	12	24	sig
prot1203	383	6	6	12	13.5	5	10	6	10.5	ns
prot1204	1077	8	6	9	7.2	4	10	10.8	5.4	ns
prot1205	452	8	6	14	2	16	8	24	32	sig
prot1206	434	4	5	9	12	5	4	15	6	ns
prot1207	955	7	6	12	6	3	2	10.5	9	ns
prot1208	528	3	4	21.6	3.6	8	2	9	7.2	ns
prot1209	228	4	6	4	8	5	2	12	10	sig
prot1210	781	7	4	9	6	3	4	12	3	ns
prot1211	548	3	1	1.5	6	2	4	3	1.5	ns
prot1212	273	1	5	5.4	0	4	3	1.8	7.2	ns
prot1213	153	4	8	16	18	7	5	8	12	ns
prot1214	320	4	9	12	9	22	12	18	42	sig
prot1215	219	11	4	13.5	10.5	9	9	10.5	6	ns
prot1216	410	5	5	3.6	1.8	3	6	14.4	9	ns
prot1217	322	4	2	8	14	11	6	4	12	ns
prot1218	629	5	0	15	18	4	3	9	12	ns
prot1219	264	4	1	4.5	4.5	8	8	1.5	10.5	ns
prot1220	356	5	2	3.6	1.8	6	4	5.4	0	ns
prot1221	390	7	8	6	16	7	4	2	12	ns
prot1222	235	4	4	12	9	1	8	12	9	ns
prot1223	263	1	3	0	4.5	2	0	9	1.5	ns
prot1224	481	2	3	3.6	9	1	5	3.6	3.6	ns
prot1225	551	6	0	10	8	5	2	4	4	ns
prot1226	481	2	4	12	12	5	0	15	3	ns
prot1227	487	4	1	1.5	1.5	0	0	0	4.5	ns
prot1228	881	3	6	5.4	1.8	1	2	5.4	5.4	ns
prot1229	2284	2	0	2	8	2	5	10	6	ns
prot1230	852	2	3	9	3	2	2	3	6	ns
prot1231	341	2	5	7.5	6	2	7	9	3	ns
prot1232	182	2	1	5.4	7.2	14	12	10.8	21.6	sig
prot1233	327	2	4	4	12	3	5	8	10	ns
prot1234	219	3	3	24	3	5	3	3	12	ns
prot1235	406	9	6	3	4.5	3	18	27	18	sig
prot1236	332	1	3	0	5.4	2	1	3.6	3.6	ns
prot1237	365	4	3	16	8	2	9	10	6	ns
prot1238	308	10	1	9	6	4	3	15	12	ns
prot1239	232	3	6	6	3	2	2	3	3	sig
prot1240	2067	5	4	3.6	0	2	2	1.8	7.2	ns
prot1241	865	1	3	4	10	6	9	18	6	sig
prot1242	682	0	4	0	3	3	6	9	9	sig
prot1243	573	2	4	4.5	1.5	2	2	9	3	sig
prot1244	454	3	3	5.4	5.4	2	4	3.6	7.2	sig
prot1245	611	7	10	16	12	15	13	24	32	ns
prot1246	133	9	6	39	42	5	7	9	18	ns
prot1247	221	15	6	18	15	7	11	12	16.5	ns
prot1248	153	8	5	14.4	12.6	10	24	14.4	27	sig
prot1249	363	7	3	10	8	4	4	2	12	ns
prot1250	435	6	10	27	21	5	8	15	24	ns
prot1251	366	1	10	9	3	3	6	10.5	7.5	ns
prot1252	170	9	7	3.6	14.4	3	2	5.4	7.2	ns
prot1253	267	2	5	10	8	3	2	6	8	ns
prot1254	463	7	5	3	18	4	1	21	12	ns
prot1255	542	3	4	3	6	8	4	6	9	sig
prot1256	448	4	4	3.6	0	11	5	28.8	3.6	sig
prot1257	177	4	4	6	4	4	3	12	14	ns
prot1258	365	6	3	9	6	1	12	3	6	sig
prot1259	746	2	1	10.5	3	2	3	6	4.5	ns
prot1260	458	1	6	7.2	9	5	2	1.8	10.8	ns
prot1261	147	3	5	8	2	0	3	4	10	ns
prot1262	266	1	6	15	15	6	6	12	18	sig
prot1263	340	2	2	3	1.5	2	2	1.5	9	ns
prot1264	398	3	7	9	3.6	2	5	3.6	5.4	ns
prot1265	403	3	3	2	10	5	3	6	0	ns
prot1266	302	2	2	9	3	5	4	9	9	ns
prot1267	465	2	2	7.5	4.5	4	6	9	1.5	ns
prot1268	487	1	2	0	1.8	1	2	0	1.8	ns
prot1269	568	2	2	0	6	3	1	2	0	ns
prot1270	370	1	3	9	12	2	2	24	12	sig
prot1271	435	1	2	1.5	3	1	0	6	0	ns
prot1272	382	0	2	0	5.4	5	4	9	7.2	sig
prot1273	400	1	0	2	2	4	2	2	2	sig
prot1274	1317	1	0	3	9	0	4	3	3	ns
prot1275	1827	1	2	0	3	2	0	3	4.5	ns
prot1276	227	6	4	9	14.4	9	8	9	7.2	ns
prot1277	126	4	6	10	12	3	3	14	6	ns
prot1278	199	5	0	30	15	5	7	9	9	ns
prot1279	186	7	6	6	10.5	9	8	9	7.5	ns
prot1280	397	1	4	7.2	7.2	5	3	3.6	1.8	ns
prot1281	191	8	8	6	4	5	6	4	10	ns
prot1282	181	4	4	12	12	6	3	6	9	ns
prot1283	332	4	1	3	6	4	2	3	4.5	ns
prot1284	207	7	4	3.6	5.4	6	6	10.8	10.8	sig
prot1285	433	5	4	10	6	7	9	14	18	sig
prot1286	220	7	8	12	21	7	3	12	18	ns
prot1287	174	5	4	4.5	4.5	3	2	10.5	1.5	ns
prot1288	398	4	0	1.8	5.4	5	2	5.4	3.6	ns
prot1289	250	4	3	18	4	3	6	6	6	ns
prot1290	254	3	4	12	15	4	3	3	3	ns
prot1291	278	3	3	4.5	6	2	3	4.5	0	ns
prot1292	195	3	3	10.8	3.6	6	4	1.8	7.2	ns
prot1293	493	3	4	10	8	2	3	8	8	ns
prot1294	395	3	4	18	18	0	2	0	9	ns
prot1295	346	2	2	6	6	2	1	7.5	3	sig
prot1296	386	4	3	0	3.6	3	1	5.4	5.4	ns
prot1297	323	7	2	4	8	3	3	6	10	ns
prot1298	221	1	3	6	15	10	4	6	9	ns
prot1299	330	3	7	4.5	4.5	4	1	3	4.5	ns
prot1300	913	4	0	5.4	7.2	8	4	9	7.2	ns
prot1301	216	4	5	4	8	3	4	2	6	ns
prot1302	176	2	4	0	12	5	1	9	3	ns
prot1303	396	2	1	1.5	6	6	4	3	1.5	ns
prot1304	144	2	5	5.4	9	2	2	9	3.6	ns
prot1305	340	0	6	6	4	4	3	2	10	ns
prot1306	177	2	3	6	6	0	5	3	12	ns
prot1307	491	2	2	6	3	3	5	9	0	ns
prot1308	289	2	2	3.6	7.2	3	2	5.4	10.8	ns
prot1309	925	2	3	4	2	2	2	4	10	ns
prot1310	266	2	2	9	3	2	1	6	12	ns
prot1311	584	0	2	3	4.5	1	2	3	4.5	ns
prot1312	316	3	5	7.2	1.8	0	2	3.6	5.4	ns
prot1313	365	1	2	6	8	2	4	0	4	ns
prot1314	282	0	2	3	9	1	4	21	9	ns
prot1315	465	5	3	3	12	5	4	4.5	1.5	ns
prot1316	577	3	1	0	5.4	5	1	5.4	3.6	ns
prot1317	274	1	1	4	6	5	0	4	2	ns
prot1318	517	5	2	3	3	3	2	9	0	ns
prot1319	782	2	2	4.5	4.5	3	1	1.5	4.5	ns
prot1320	567	0	2	1.8	0	0	1	0	3.6	ns
prot1321	356	0	0	0	0	6	6	18	12	sig
prot1322	229	3	2	0	3	4	0	6	3	ns
prot1323	388	0	1	4.5	0	0	2	1.5	0	ns
prot1324	109	11	5	10.8	19.8	8	6	19.8	14.4	ns
prot1325	167	0	2	4	10	3	1	2	10	ns
prot1326	192	4	6	3	18	5	8	27	12	ns
prot1327	174	2	1	1.5	0	3	12	9	9	sig
prot1328	144	2	4	9	3.6	2	2	3.6	3.6	ns
prot1329	139	5	4	2	8	1	4	2	2	ns
prot1330	160	4	1	12	6	4	18	12	30	sig
prot1331	220	1	2	12	4.5	1	7	10.5	7.5	sig
prot1332	248	6	4	5.4	3.6	4	6	7.2	7.2	sig
prot1333	254	3	3	6	4	3	4	0	6	ns
prot1334	213	2	2	15	12	1	3	6	12	ns
prot1335	81	3	0	0	7.5	12	6	9	27	sig
prot1336	318	4	5	7.2	7.2	4	5	9	7.2	ns
prot1337	247	7	2	4	12	4	3	6	6	ns
prot1338	381	4	3	3	15	3	3	15	9	ns
prot1339	159	0	5	0	4.5	4	11	6	7.5	sig
prot1340	205	2	1	1.8	7.2	5	3	1.8	3.6	ns
prot1341	244	4	0	12	8	6	3	6	12	sig
prot1342	160	3	2	3	0	1	1	12	9	ns
prot1343	288	5	2	1.5	1.5	3	1	1.5	1.5	ns
prot1344	383	2	3	1.8	3.6	2	1	5.4	0	ns
prot1345	206	3	3	12	4	3	1	8	2	ns
prot1346	703	3	2	9	3	5	2	6	6	ns
prot1347	238	3	4	1.5	10.5	2	6	4.5	15	sig
prot1348	366	3	2	7.2	0	3	2	0	5.4	ns
prot1349	430	2	0	6	2	8	4	16	32	sig
prot1350	637	5	2	18	6	9	6	9	18	sig
prot1351	141	6	3	1.5	3	3	6	1.5	4.5	ns
prot1352	140	2	4	7.2	1.8	2	4	7.2	3.6	sig
prot1353	431	3	3	8	6	5	3	12	8	ns
prot1354	969	0	4	12	3	1	2	6	12	ns
prot1355	247	2	1	1.5	4.5	2	2	3	3	ns
prot1356	1101	3	3	3.6	1.8	6	3	7.2	5.4	ns
prot1357	178	0	2	8	0	0	2	6	6	ns
prot1358	178	5	2	9	9	4	5	9	12	ns
prot1359	297	4	2	3	3	3	0	4.5	4.5	ns
prot1360	238	0	4	7.2	3.6	1	1	12.6	0	ns
prot1361	226	2	4	4	8	1	2	2	0	ns
prot1362	486	2	2	3	6	4	2	6	9	ns
prot1363	758	1	3	4.5	3	4	2	3	1.5	ns
prot1364	305	0	1	0	3.6	1	0	1.8	3.6	ns
prot1365	526	1	2	6	8	5	2	8	8	sig
prot1366	375	0	2	3	12	1	3	12	6	ns
prot1367	651	3	2	3	3	2	0	1.5	6	ns
prot1368	5934	0	1	1.8	1.8	2	2	3.6	10.8	sig
prot1369	421	2	4	2	6	0	2	2	2	ns
prot1370	142	0	1	6	6	2	2	6	6	sig
prot1371	1145	1	3	0	3	2	1	7.5	0	ns
prot1372	238	3	3	3.6	1.8	2	3	3.6	3.6	ns
prot1373	391	1	1	4	4	2	2	4	6	sig
prot1374	618	1	1	0	3	1	0	9	12	ns
prot1375	93	4	9	13.5	10.5	11	7	9	9	ns
prot1376	130	6	6	10.8	3.6	8	4	7.2	12.6	ns
prot1377	83	7	5	12	8	12	18	42	48	sig
prot1378	361	3	2	15	9	7	2	9	6	ns
prot1379	193	4	3	7.5	9	6	10	24	18	sig
prot1380	393	5	3	12.6	7.2	5	5	7.2	10.8	ns
prot1381	232	2	3	6	10	7	10	20	12	ns
prot1382	201	3	9	12	6	2	3	9	15	ns
prot1383	105	2	3	10.5	7.5	2	4	10.5	6	ns
prot1384	173	4	2	3.6	5.4	2	4	9	10.8	ns
prot1385	182	2	4	10	8	3	9	6	24	sig
prot1386	199	2	7	6	15	5	5	3	9	ns
prot1387	191	4	4	6	1.5	8	1	4.5	10.5	ns
prot1388	274	4	4	5.4	3.6	3	6	10.8	10.8	sig
prot1389	135	2	3	6	4	0	2	4	6	ns
prot1390	169	3	2	3	3	5	5	0	0	ns
prot1391	688	1	2	3	6	4	4	3	9	ns
prot1392	152	1	1	1.8	18	0	2	7.2	5.4	ns
prot1393	528	5	2	4	10	2	4	4	0	ns
prot1394	157	2	3	9	6	2	2	18	18	sig
prot1395	126	2	2	4.5	4.5	7	4	3	1.5	ns
prot1396	80	3	5	5.4	1.8	3	1	7.2	7.2	ns
prot1397	122	3	3	4	8	3	0	6	4	ns
prot1398	232	0	2	15	3	2	4	3	9	ns
prot1399	171	3	2	4.5	1.5	1	6	6	1.5	ns
prot1400	70	7	3	10.8	5.4	0	2	5.4	3.6	ns
prot1401	130	0	1	4	4	2	3	8	0	ns
prot1402	103	3	4	6	0	6	5	12	3	sig
prot1403	547	3	3	1.5	4.5	2	3	6	6	sig
prot1404	250	4	2	1.8	0	4	5	3.6	7.2	ns
prot1405	497	4	1	4	2	2	3	12	6	ns
prot1406	312	2	3	3	0	2	6	6	12	sig
prot1407	152	2	3	0	0	6	4	3	3	sig
prot1408	535	4	1	1.8	9	2	3	3.6	3.6	ns
prot1409	87	0	1	2	0	0	2	2	4	ns
prot1410	232	3	2	6	3	2	7	3	3	ns
prot1411	232	2	0	3	4.5	2	1	1.5	3	ns
prot1412	843	4	3	3.6	5.4	2	0	3.6	5.4	ns
prot1413	555	0	4	6	0	1	2	2	8	sig
prot1414	173	1	3	15	3	1	0	6	6	ns
prot1415	194	3	0	1.5	3	4	1	1.5	6	ns
prot1416	180	2	1	1.8	3.6	0	2	3.6	1.8	ns
prot1417	199	1	0	4	4	3	1	2	0	ns
prot1418	287	2	0	6	12	2	5	3	3	ns
prot1419	999	1	2	0	7.5	3	1	3	3	ns
prot1420	220	3	3	1.8	0	2	2	0	1.8	ns
prot1421	648	1	1	0	0	2	2	4	2	ns
prot1422	164	2	0	18	6	3	0	6	3	ns
prot1423	181	1	1	0	4.5	0	2	0	1.5	ns
prot1424	285	5	7	7.2	1.8	6	2	21.6	25.2	sig
prot1425	172	3	4	6	18	2	1	12	10	ns
prot1426	103	2	5	3	6	5	7	18	6	ns
prot1427	430	7	5	4.5	1.5	0	2	4.5	6	ns
prot1428	130	4	4	3.6	9	5	4	16.2	9	ns
prot1429	123	1	4	10	10	15	15	36	30	sig
prot1430	304	3	2	3	6	2	5	0	3	ns
prot1431	164	3	6	7.5	0	5	3	12	1.5	ns
prot1432	75	1	3	9	3.6	6	4	5.4	7.2	ns
prot1433	173	5	4	8	6	3	4	2	6	ns
prot1434	176	7	6	15	3	5	4	9	15	ns
prot1435	191	3	3	6	6	6	4	4.5	4.5	sig
prot1436	138	4	2	10.8	3.6	1	1	3.6	7.2	ns
prot1437	148	1	1	10	2	1	2	2	2	ns
prot1438	101	2	3	9	9	5	3	9	15	ns
prot1439	157	1	3	6	4.5	4	3	7.5	4.5	ns
prot1440	488	2	4	7.2	9	2	2	1.8	9	ns
prot1441	133	3	0	6	2	3	9	30	18	sig
prot1442	229	1	7	9	6	1	5	6	15	ns
prot1443	89	3	2	4.5	6	6	5	7.5	3	ns
prot1444	317	0	2	1.8	3.6	2	2	3.6	3.6	sig
prot1445	88	1	2	6	2	2	1	4	8	ns
prot1446	180	2	0	9	6	5	9	15	12	sig
prot1447	207	2	2	3	1.5	3	3	0	1.5	ns
prot1448	235	1	2	5.4	1.8	2	4	9	3.6	sig
prot1449	86	4	2	4	2	2	1	0	8	ns
prot1450	115	3	4	12	15	5	1	0	3	ns
prot1451	127	2	4	0	1.5	2	4	1.5	4.5	ns
prot1452	229	2	4	9	1.8	6	3	21.6	10.8	sig
prot1453	247	4	6	4	4	4	3	4	2	ns
prot1454	573	4	3	9	0	2	4	6	3	ns
prot1455	176	3	2	3	4.5	6	2	1.5	3	ns
prot1456	169	2	3	3.6	3.6	2	0	3.6	3.6	ns
prot1457	81	3	2	2	4	0	4	2	2	ns
prot1458	89	0	3	3	3	1	0	9	6	ns
prot1459	178	3	3	3	3	1	0	3	1.5	ns
prot1460	151	0	1	7.2	0	1	1	1.8	3.6	ns
prot1461	146	3	2	6	2	1	5	12	8	sig
prot1462	217	1	3	15	3	3	3	0	6	ns
prot1463	159	2	3	1.5	4.5	1	0	1.5	0	ns
prot1464	237	3	1	0	3.6	2	2	5.4	1.8	ns
prot1465	587	3	3	8	2	1	0	6	0	ns
prot1466	128	1	3	3	15	3	3	6	9	ns
prot1467	425	0	0	1.5	0	2	1	1.5	1.5	ns
prot1468	256	2	0	1.8	3.6	3	4	9	5.4	ns
prot1469	136	1	0	4	4	0	2	4	0	ns
prot1470	76	5	2	6	9	5	0	0	6	ns
prot1471	175	1	0	1.5	4.5	2	3	4.5	3	sig
prot1472	231	1	1	5.4	9	1	1	3.6	3.6	sig
prot1473	337	0	2	2	4	2	1	6	8	ns
prot1474	239	1	0	3	6	2	1	6	12	ns
prot1475	456	0	1	0	1.5	1	2	1.5	3	sig
prot1476	126	0	3	3.6	0	1	0	0	0	ns
prot1477	488	1	1	0	0	1	1	4	2	ns
prot1478	127	2	2	6	0	2	0	9	9	ns
prot1479	191	0	4	10.5	3	4	4	16.5	7.5	ns
prot1480	114	4	5	9	12.6	6	5	3.6	3.6	ns
prot1481	62	6	3	4	14	3	5	14	8	ns
prot1482	350	2	3	6	9	4	4	12	6	ns
prot1483	108	6	6	6	7.5	0	2	7.5	4.5	ns
prot1484	321	2	4	9	1.8	1	3	3.6	1.8	ns
prot1485	308	7	2	0	0	1	0	4	2	ns
prot1486	59	4	2	6	12	3	2	9	6	ns
prot1487	218	4	5	6	9	3	3	4.5	1.5	ns
prot1488	106	4	0	7.2	1.8	3	2	0	7.2	ns
prot1489	154	2	2	6	0	5	4	6	4	ns
prot1490	166	2	1	6	12	2	1	6	3	ns
prot1491	515	8	3	4.5	4.5	3	1	3	6	ns
prot1492	183	3	2	3.6	7.2	4	1	9	1.8	ns
prot1493	162	3	3	0	0	1	4	8	2	ns
prot1494	140	1	0	3	12	1	1	3	3	ns
prot1495	169	3	1	0	0	4	5	6	3	sig
prot1496	242	3	4	1.8	1.8	3	3	5.4	3.6	ns
prot1497	292	1	2	8	8	1	1	4	10	ns
prot1498	197	4	2	12	12	2	1	6	3	ns
prot1499	856	2	1	4.5	3	0	1	1.5	1.5	ns
prot1500	127	4	4	0	5.4	3	2	1.8	5.4	ns
prot1501	72	4	0	6	4	1	0	8	2	ns
prot1502	148	1	0	9	6	1	2	0	6	ns
prot1503	53	3	2	4.5	1.5	4	8	3	3	sig
prot1504	98	3	1	0	3.6	1	3	1.8	1.8	ns
prot1505	405	2	2	4	0	1	2	4	6	ns
prot1506	104	1	1	3	3	1	0	9	0	ns
prot1507	176	3	2	6	4.5	3	3	4.5	3	ns
prot1508	125	4	2	3.6	0	3	1	1.8	3.6	ns
prot1509	160	0	0	0	4	4	5	4	4	sig
prot1510	316	1	1	0	0	0	0	0	3	ns
prot1511	978	2	1	0	4.5	3	2	0	1.5	ns
prot1512	234	2	1	1.8	3.6	1	1	1.8	3.6	ns
prot1513	431	2	1	2	0	1	0	6	2	ns
prot1514	2591	3	4	12	9	6	3	9	6	ns
prot1515	712	5	3	7.5	9	6	10	6	18	sig
prot1516	1852	5	2	9	3.6	6	6	7.2	5.4	ns
prot1517	2086	5	4	4	10	5	1	10	8	ns
prot1518	1064	4	6	18	9	15	3	63	18	sig
prot1519	609	7	7	7.5	10.5	9	7	9	18	ns
prot1520	645	3	4	3.6	5.4	2	1	3.6	7.2	ns
prot1521	969	2	5	4	2	1	0	4	6	ns
prot1522	857	1	3	0	9	0	3	3	9	ns
prot1523	488	1	3	0	1.5	3	1	4.5	7.5	ns
prot1524	2821	1	6	1.8	0	3	2	1.8	1.8	ns
prot1525	512	5	3	10	8	2	1	4	4	ns
prot1526	876	3	3	15	6	1	1	12	12	ns
prot1527	543	5	0	4.5	6	1	5	3	4.5	ns
prot1528	809	1	1	1.8	9	9	3	37.8	10.8	sig
prot1529	1674	2	1	2	0	0	1	4	6	ns
prot1530	1191	5	0	9	6	0	1	6	6	ns
prot1531	208	6	4	9	4.5	4	3	7.5	6	ns
prot1532	437	2	2	5.4	0	2	1	5.4	7.2	ns
prot1533	510	2	3	4	8	1	3	4	2	ns
prot1534	695	2	7	9	12	2	2	3	9	ns
prot1535	227	2	2	4.5	1.5	2	1	1.5	6	ns
prot1536	700	5	3	5.4	0	4	2	0	0	ns
prot1537	218	3	1	2	2	1	1	6	6	ns
prot1538	423	5	7	0	15	1	1	3	9	ns
prot1539	873	0	4	0	4.5	1	4	4.5	0	ns
prot1540	1426	2	1	7.2	5.4	2	3	3.6	5.4	ns
prot1541	520	0	2	6	6	1	4	10	4	sig
prot1542	290	19	10	33	45	24	28	60	120	sig
prot1543	296	4	5	7.5	4.5	10	5	12	6	sig
prot1544	309	1	4	5.4	5.4	8	2	14.4	7.2	sig
prot1545	502	4	3	4	6	5	5	22	14	sig
prot1546	204	2	0	12	0	4	2	9	3	ns
prot1547	437	2	2	0	12	7	2	7.5	0	ns
prot1548	314	1	4	1.8	3.6	2	5	3.6	7.2	ns
prot1549	402	4	0	8	2	1	3	2	2	ns
prot1550	188	3	1	6	3	2	5	9	3	ns
prot1551	434	3	5	3	4.5	2	1	0	1.5	ns
prot1552	325	1	4	1.8	5.4	2	1	0	0	ns
prot1553	607	2	3	2	6	3	6	18	12	sig
prot1554	739	4	5	3	0	4	3	6	0	ns
prot1555	235	0	2	1.5	3	0	1	0	4.5	ns
prot1556	982	0	3	3.6	5.4	5	5	3.6	1.8	ns
prot1557	392	1	5	8	2	1	4	6	0	ns
prot1558	543	0	3	12	3	2	4	15	12	sig
prot1559	462	3	1	4.5	0	1	2	1.5	1.5	ns
prot1560	348	1	2	3.6	0	3	1	1.8	7.2	ns
prot1561	463	1	2	6	2	0	1	4	2	ns
prot1562	173	3	8	18	21	4	6	42	12	sig
prot1563	274	1	1	6	3	3	3	3	1.5	ns
prot1564	251	5	6	5.4	10.8	6	1	9	7.2	ns
prot1565	231	7	2	2	8	1	2	4	6	ns
prot1566	394	2	2	18	3	6	2	6	9	ns
prot1567	240	4	2	6	4.5	5	0	4.5	12	ns
prot1568	441	3	2	7.2	18	3	4	7.2	1.8	ns
prot1569	200	3	1	6	10	1	3	6	2	ns
prot1570	371	2	3	3	3	2	4	3	0	ns
prot1571	313	2	3	3	1.5	0	1	4.5	0	ns
prot1572	730	4	1	7.2	1.8	8	6	3.6	5.4	sig
prot1573	329	2	6	0	2	2	1	6	2	ns
prot1574	627	0	2	0	15	2	3	0	6	ns
prot1575	250	3	0	1.5	4.5	4	2	4.5	3	sig
prot1576	144	2	2	5.4	5.4	2	8	3.6	7.2	sig
prot1577	472	1	1	4	6	6	15	6	12	sig
prot1578	421	0	0	6	6	4	6	12	18	sig
prot1579	250	5	2	6	6	1	1	1.5	3	ns
prot1580	266	1	0	1.8	1.8	1	2	0	3.6	ns
prot1581	861	5	1	2	6	1	4	6	8	ns
prot1582	1312	1	4	12	9	2	2	3	6	ns
prot1583	493	5	1	0	6	3	2	0	1.5	ns
prot1584	1082	0	0	3.6	1.8	1	0	1.8	0	ns
prot1585	648	2	1	2	2	2	0	0	4	ns
prot1586	276	2	1	6	9	1	0	6	3	ns
prot1587	518	0	0	6	1.5	2	3	6	9	sig
prot1588	640	2	0	7.2	3.6	1	2	3.6	0	ns
prot1589	722	5	3	4	4	0	4	2	6	ns
prot1590	147	1	1	15	9	4	5	3	6	ns
prot1591	193	5	2	7.5	6	3	5	4.5	4.5	ns
prot1592	194	1	2	5.4	9	1	3	9	3.6	ns
prot1593	365	2	2	6	12	3	4	12	6	sig
prot1594	290	1	4	6	6	2	3	12	0	ns
prot1595	636	6	2	1.5	3	4	9	4.5	13.5	sig
prot1596	1160	6	1	1.8	3.6	12	6	5.4	5.4	sig
prot1597	641	3	3	2	4	7	4	8	14	sig
prot1598	175	1	1	9	0	0	0	9	3	ns
prot1599	318	2	4	3	4.5	4	1	1.5	3	ns
prot1600	424	0	2	5.4	1.8	2	2	3.6	5.4	ns
prot1601	348	2	0	4	2	1	3	2	10	ns
prot1602	227	7	1	6	9	0	2	0	0	ns
prot1603	427	3	2	7.5	0	2	0	1.5	3	ns
prot1604	268	1	2	3.6	3.6	3	2	5.4	5.4	ns
prot1605	357	2	2	10	6	2	2	4	2	ns
prot1606	174	3	2	6	3	3	0	3	3	ns
prot1607	233	2	1	1.5	3	4	1	3	0	ns
prot1608	217	1	3	3.6	1.8	4	2	3.6	3.6	sig
prot1609	980	0	3	0	6	3	0	0	0	ns
prot1610	263	1	1	3	3	2	3	3	3	ns
prot1611	169	1	2	6	0	1	1	0	1.5	ns
prot1612	178	1	0	3.6	0	0	0	3.6	1.8	ns
prot1613	355	0	0	0	2	4	2	8	4	sig
prot1614	604	0	3	6	15	3	3	27	9	sig
prot1615	149	4	3	1.5	4.5	0	4	1.5	4.5	ns
prot1616	594	0	1	3.6	1.8	3	0	1.8	0	ns
prot1617	257	1	2	0	8	2	2	4	4	sig
prot1618	421	0	2	3	3	0	0	3	3	ns
prot1619	712	1	1	1.5	0	2	1	3	4.5	ns
prot1620	423	0	1	5.4	0	0	1	1.8	0	ns
prot1621	488	1	1	0	4	0	0	0	0	ns
prot1622	1872	1	0	0	0	2	2	6	6	sig
prot1623	153	13	6	9	4.5	7	6	6	7.5	ns
prot1624	275	6	6	3.6	18	7	2	5.4	7.2	ns
prot1625	463	5	1	6	10	1	4	8	14	ns
prot1626	103	1	2	21	6	5	3	6	6	ns
prot1627	287	4	4	1.5	1.5	3	5	3	4.5	ns
prot1628	282	5	8	5.4	3.6	0	4	7.2	3.6	ns
prot1629	200	2	3	10	8	0	3	8	2	ns
prot1630	149	5	3	0	9	5	6	3	3	ns
prot1631	149	8	3	0	1.5	3	4	3	4.5	sig
prot1632	132	0	1	3.6	1.8	6	4	14.4	7.2	sig
prot1633	118	4	4	10	8	4	2	14	10	sig
prot1634	191	2	4	9	3	5	4	3	0	ns
prot1635	189	2	4	1.5	6	2	2	3	3	ns
prot1636	273	1	4	0	5.4	2	2	3.6	1.8	ns
prot1637	327	1	0	2	2	2	1	4	4	ns
prot1638	148	4	2	3	3	2	3	6	6	sig
prot1639	206	4	2	1.5	4.5	3	1	0	6	ns
prot1640	108	0	1	1.8	3.6	1	3	3.6	1.8	ns
prot1641	267	4	4	4	6	2	5	0	10	ns
prot1642	204	2	1	6	3	1	0	3	12	ns
prot1643	223	2	0	1.5	3	3	0	4.5	1.5	ns
prot1644	298	1	0	5.4	5.4	3	2	10.8	0	ns
prot1645	194	2	2	6	0	3	2	2	2	ns
prot1646	77	4	2	3	3	1	1	3	3	ns
prot1647	166	3	3	1.5	1.5	3	2	1.5	1.5	ns
prot1648	418	1	2	0	7.2	2	2	5.4	3.6	ns
prot1649	418	2	0	0	6	1	1	6	2	ns
prot1650	127	1	4	0	3	2	0	6	6	ns
prot1651	279	3	3	0	0	1	0	4.5	1.5	ns
prot1652	181	2	3	3.6	0	0	1	3.6	5.4	ns
prot1653	129	0	1	2	2	1	1	2	6	ns
prot1654	161	0	2	9	6	3	4	9	6	ns
prot1655	126	3	4	3	6	2	2	3	4.5	sig
prot1656	326	0	1	3.6	1.8	2	2	7.2	3.6	ns
prot1657	207	2	4	2	2	2	4	4	10	sig
prot1658	191	1	0	3	3	4	0	9	6	ns
prot1659	238	0	0	4.5	1.5	2	1	0	0	ns
prot1660	210	3	1	1.8	3.6	0	0	1.8	1.8	ns
prot1661	331	3	2	8	2	1	1	2	6	ns
prot1662	574	1	3	3	0	3	1	3	0	ns
prot1663	455	0	0	1.5	1.5	1	2	1.5	3	ns
prot1664	553	1	3	7.2	3.6	1	4	1.8	1.8	sig
prot1665	522	1	1	4	6	3	9	6	6	sig
prot1666	325	1	1	0	3	2	2	0	9	ns
prot1667	208	1	2	4.5	1.5	2	3	6	1.5	ns
prot1668	232	0	0	1.8	3.6	1	2	0	1.8	ns
prot1669	219	3	0	0	4	0	3	4	4	ns
prot1670	409	0	3	0	6	1	0	0	9	ns
prot1671	233	2	2	3	1.5	0	1	6	1.5	ns
prot1672	772	2	1	3.6	5.4	5	0	1.8	1.8	ns
prot1673	360	2	2	2	2	2	3	4	4	ns
prot1674	439	3	2	6	6	0	3	12	9	ns
prot1675	442	1	2	0	0	1	1	3	0	ns
prot1676	138	1	3	5.4	0	1	1	3.6	3.6	ns
prot1677	106	2	3	2	0	0	1	0	2	ns
prot1678	370	0	1	6	0	0	2	9	3	ns
prot1679	629	1	2	0	3	1	0	1.5	0	ns
prot1680	187	0	1	1.8	1.8	2	2	0	1.8	ns
prot1681	596	1	2	0	2	1	1	0	2	ns
prot1682	255	1	0	0	0	1	0	0	6	ns
prot1683	92	7	4	9	12	1	3	6	12	ns
prot1684	171	2	4	9	7.2	5	0	14.4	9	ns
prot1685	165	6	2	10	12	6	3	4	12	ns
prot1686	148	1	4	0	18	8	2	30	12	sig
prot1687	229	2	5	6	1.5	1	2	1.5	1.5	ns
prot1688	123	1	2	5.4	10.8	3	3	1.8	7.2	ns
prot1689	77	3	1	6	0	6	3	6	6	sig
prot1690	465	2	2	9	6	4	2	6	9	ns
prot1691	279	2	1	1.5	1.5	1	2	0	3	ns
prot1692	278	2	1	0	0	2	5	16.2	7.2	sig
prot1693	119	1	2	4	4	2	2	4	4	ns
prot1694	148	2	1	0	9	2	3	9	6	ns
prot1695	72	1	0	1.5	0	2	1	0	0	ns
prot1696	353	3	2	5.4	1.8	3	3	5.4	7.2	ns
prot1697	196	1	2	2	0	5	2	2	2	sig
prot1698	174	2	2	0	3	4	4	3	3	ns
prot1699	126	1	2	1.5	9	3	0	3	0	ns
prot1700	235	5	3	1.8	1.8	3	0	5.4	0	ns
prot1701	235	0	1	8	2	0	2	2	4	ns
prot1702	110	3	1	0	9	1	3	6	6	ns
prot1703	188	2	1	4.5	4.5	2	0	6	3	ns
prot1704	225	1	1	1.8	1.8	2	0	1.8	0	ns
prot1705	138	0	2	2	4	2	8	4	12	sig
prot1706	174	2	5	3	6	1	2	12	9	ns
prot1707	672	1	0	1.5	1.5	1	2	1.5	3	ns
prot1708	84	2	1	0	0	1	2	0	3.6	ns
prot1709	107	1	1	0	4	0	2	2	0	ns
prot1710	146	1	1	12	12	1	2	12	3	sig
prot1711	183	3	4	1.5	0	2	2	4.5	1.5	ns
prot1712	555	0	3	0	0	0	1	0	0	ns
prot1713	467	2	0	0	4	3	3	6	0	ns
prot1714	265	0	1	6	3	0	0	3	0	ns
prot1715	598	0	2	0	0	1	0	6	3	ns
prot1716	317	1	4	1.8	0	2	0	1.8	3.6	ns
prot1717	196	0	0	6	0	0	6	6	0	ns
prot1718	267	2	0	0	6	3	5	6	3	ns
prot1719	612	3	2	4.5	0	3	0	0	10.5	ns
prot1720	62	1	2	1.8	3.6	0	2	1.8	1.8	ns
prot1721	77	1	5	4	6	2	1	0	0	ns
prot1722	68	2	3	3	6	0	1	0	0	ns
prot1723	632	1	0	1.5	1.5	2	2	3	6	sig
prot1724	230	0	0	0	0	1	4	3.6	1.8	ns
prot1725	133	2	1	2	8	2	0	0	2	ns
prot1726	334	0	1	3	0	0	2	3	9	ns
prot1727	311	0	1	0	1.5	2	2	1.5	3	ns
prot1728	563	0	5	1.8	3.6	4	1	0	1.8	ns
prot1729	327	0	1	6	2	0	1	2	2	ns
prot1730	144	0	1	6	6	0	2	9	21	ns
prot1731	668	2	3	4.5	0	2	0	1.5	1.5	ns
prot1732	85	7	1	0	3.6	1	0	3.6	5.4	ns
prot1733	102	1	0	2	4	1	1	4	4	sig
prot1734	508	0	1	3	3	1	3	9	0	ns
prot1735	226	2	2	3	1.5	0	1	0	0	ns
prot1736	676	2	1	1.8	5.4	1	0	1.8	1.8	ns
prot1737	539	1	4	0	4	0	1	0	4	ns
prot1738	295	0	2	3	6	1	1	0	0	ns
prot1739	224	1	0	0	3	0	1	1.5	0	ns
prot1740	2292	0	1	0	0	1	0	0	5.4	ns
prot1741	170	6	2	4	16	2	2	6	4	ns
prot1742	134	4	2	12	3	3	2	3	3	ns
prot1743	255	2	2	1.5	3	5	1	3	1.5	ns
prot1744	304	2	7	9	7.2	4	3	7.2	0	ns
prot1745	237	4	1	8	6	5	5	6	4	ns
prot1746	105	0	4	6	3	4	2	6	0	ns
prot1747	69	3	4	1.5	3	3	0	1.5	3	ns
prot1748	247	3	1	0	0	2	1	9	3.6	ns
prot1749	99	0	3	2	2	4	3	4	14	ns
prot1750	116	4	1	3	15	2	6	6	9	sig
prot1751	152	1	3	4.5	0	4	2	4.5	3	sig
prot1752	225	1	1	3.6	0	1	0	1.8	1.8	ns
prot1753	147	0	1	2	8	5	4	4	4	sig
prot1754	125	1	3	3	3	2	3	3	9	ns
prot1755	90	3	0	1.5	6	0	4	4.5	1.5	ns
prot1756	237	2	2	3.6	3.6	2	2	3.6	7.2	ns
prot1757	66	1	0	4	4	2	1	4	0	ns
prot1758	264	1	0	6	0	2	0	9	6	ns
prot1759	137	1	1	7.5	3	2	1	4.5	6	ns
prot1760	511	2	1	0	3.6	1	2	5.4	10.8	ns
prot1761	141	2	0	0	0	2	1	2	4	sig
prot1762	280	4	0	12	9	3	3	9	9	sig
prot1763	302	3	1	4.5	1.5	0	3	1.5	1.5	ns
prot1764	74	3	2	3.6	3.6	1	0	1.8	3.6	ns
prot1765	171	3	0	0	4	3	1	4	4	ns
prot1766	95	0	1	6	6	2	4	9	3	ns
prot1767	367	1	2	3	1.5	9	3	13.5	9	sig
prot1768	144	2	1	5.4	0	2	2	3.6	1.8	ns
prot1769	664	0	2	2	4	2	1	0	4	ns
prot1770	179	2	4	3	0	4	2	6	6	sig
prot1771	114	0	0	7.5	0	4	2	3	3	sig
prot1772	161	1	2	3.6	0	0	3	5.4	3.6	ns
prot1773	205	3	0	2	2	2	4	4	4	sig
prot1774	305	2	3	6	0	0	0	6	0	ns
prot1775	416	0	1	3	0	0	0	0	1.5	ns
prot1776	397	0	1	5.4	1.8	1	1	1.8	1.8	sig
prot1777	224	0	0	0	2	0	3	4	2	ns
prot1778	314	1	0	12	3	0	0	0	0	ns
prot1779	174	1	1	3	0	1	1	0	0	ns
prot1780	416	3	7	5.4	3.6	2	1	3.6	5.4	ns
prot1781	131	1	0	4	8	0	0	6	4	ns
prot1782	107	6	2	0	0	1	0	3	0	ns
prot1783	163	1	0	1.5	1.5	0	0	0	3	ns
prot1784	564	0	1	1.8	0	3	1	1.8	1.8	ns
prot1785	208	0	2	4	0	2	2	4	4	ns
prot1786	135	0	0	0	3	2	0	6	0	ns
prot1787	3394	4	1	0	3	2	1	6	1.5	ns
prot1788	1957	1	3	1.8	3.6	4	2	3.6	7.2	sig
prot1789	1088	2	2	2	2	4	2	2	2	ns
prot1790	424	4	3	6	9	1	1	9	6	ns
prot1791	1035	1	0	4.5	0	1	2	1.5	0	ns
prot1792	926	1	0	1.8	0	3	3	10.8	5.4	sig
prot1793	1669	2	1	0	4	2	6	12	16	sig
prot1794	201	3	4	9	9	5	5	6	3	ns
prot1795	539	2	0	1.5	1.5	4	2	6	12	sig
prot1796	638	1	0	5.4	0	0	0	3.6	3.6	ns
prot1797	225	3	5	10	12	6	1	10	16	ns
prot1798	319	0	2	21	21	6	16	12	30	sig
prot1799	520	3	2	4.5	6	2	2	7.5	6	sig
prot1800	785	3	3	9	16.2	4	3	1.8	5.4	ns
prot1801	629	1	4	8	4	2	3	4	6	ns
prot1802	341	1	0	6	6	2	7	21	12	sig
prot1803	412	2	2	1.5	0	1	0	1.5	3	ns
prot1804	308	0	1	5.4	1.8	0	1	3.6	1.8	ns
prot1805	743	0	0	2	4	1	0	0	4	ns
prot1806	470	1	2	6	3	0	1	3	9	ns
prot1807	1140	0	0	1.5	4.5	2	4	3	3	sig
prot1808	1466	0	1	1.8	3.6	2	2	7.2	0	ns
prot1809	254	2	2	8	2	3	2	4	2	ns
prot1810	257	4	2	0	12	0	0	6	6	ns
prot1811	375	0	2	0	3	1	2	1.5	0	ns
prot1812	1882	0	0	1.8	7.2	4	2	5.4	3.6	sig
prot1813	1300	1	0	0	0	2	1	2	0	ns
prot1814	444	0	0	3	3	2	1	12	21	sig
prot1815	832	1	3	3	0	2	1	4.5	0	ns
prot1816	582	2	1	1.8	1.8	6	4	3.6	3.6	sig
prot1817	280	2	1	2	0	2	0	0	0	ns
prot1818	1244	3	0	6	0	2	5	21	6	sig
prot1819	276	2	0	1.5	0	2	2	3	1.5	ns
prot1820	623	2	3	7.2	3.6	3	2	0	0	ns
prot1821	450	2	0	2	2	0	1	0	0	ns
prot1822	247	2	4	3	0	3	1	12	0	ns
prot1823	387	2	1	3	1.5	0	1	1.5	0	ns
prot1824	662	0	1	0	1.8	1	1	3.6	1.8	sig
prot1825	743	0	3	2	0	0	1	2	4	ns
prot1826	874	2	3	3	3	1	1	0	0	ns
prot1827	1301	0	1	0	1.5	2	2	3	3	sig
prot1828	274	2	0	0	7.2	1	4	3.6	5.4	ns
prot1829	551	2	1	2	2	4	4	4	2	ns
prot1830	447	1	2	3	9	0	0	0	12	ns
prot1831	154	5	1	1.5	1.5	2	2	1.5	0	ns
prot1832	210	3	5	5.4	0	2	1	0	1.8	ns
prot1833	290	3	1	2	2	3	12	12	6	sig
prot1834	220	3	1	3	0	6	3	18	27	sig
prot1835	184	1	2	3	1.5	2	4	1.5	6	ns
prot1836	168	2	7	1.8	1.8	2	2	1.8	3.6	ns
prot1837	102	2	2	6	6	2	1	4	8	ns
prot1838	327	1	2	6	0	2	2	3	3	sig
prot1839	962	3	1	0	3	2	6	3	4.5	sig
prot1840	556	0	2	3.6	1.8	2	2	0	5.4	ns
prot1841	374	1	3	2	8	1	2	4	0	ns
prot1842	728	4	2	3	6	2	2	0	0	ns
prot1843	243	3	0	1.5	0	2	2	1.5	1.5	ns
prot1844	127	1	1	0	1.8	1	1	3.6	9	ns
prot1845	519	0	0	2	6	4	0	0	0	ns
prot1846	492	4	2	3	3	0	0	3	0	ns
prot1847	233	2	0	3	4.5	1	3	1.5	6	ns
prot1848	287	1	1	1.8	0	1	0	0	0	ns
prot1849	337	1	2	2	6	3	1	4	4	ns
prot1850	404	0	0	0	6	2	0	3	9	ns
prot1851	3175	4	1	1.5	4.5	1	0	0	0	ns
prot1852	243	0	0	1.8	0	1	0	0	0	ns
prot1853	275	3	2	2	0	2	0	0	2	ns
prot1854	648	0	3	0	6	0	1	9	6	ns
prot1855	172	2	3	1.5	6	0	1	7.5	1.5	ns
prot1856	283	3	5	7.2	1.8	15	18	10.8	5.4	sig
prot1857	159	3	4	4	4	4	7	8	4	sig
prot1858	372	4	1	3	3	2	1	3	6	ns
prot1859	174	4	2	0	6	2	2	6	10.5	sig
prot1860	182	2	1	3.6	3.6	1	2	3.6	5.4	ns
prot1861	251	2	2	4	2	5	3	6	2	ns
prot1862	1009	0	1	15	6	1	1	6	15	ns
prot1863	233	1	2	0	1.5	1	0	3	0	ns
prot1864	158	2	3	7.2	1.8	1	2	3.6	1.8	ns
prot1865	200	1	1	4	6	2	0	0	6	ns
prot1866	292	1	0	9	0	1	2	3	0	ns
prot1867	399	2	1	3	1.5	2	1	0	1.5	ns
prot1868	229	0	1	3.6	5.4	1	2	5.4	3.6	ns
prot1869	228	4	0	0	4	6	2	4	8	sig
prot1870	445	1	1	9	3	2	1	9	6	ns
prot1871	334	1	2	4.5	0	6	9	4.5	4.5	sig
prot1872	848	2	0	1.8	1.8	1	3	1.8	5.4	ns
prot1873	151	1	1	2	2	2	4	2	2	ns
prot1874	1410	0	2	0	0	0	1	0	3	ns
prot1875	164	0	1	0	3	3	3	3	3	ns
prot1876	114	2	0	1.8	1.8	0	0	0	3.6	ns
prot1877	262	1	4	4	2	3	3	6	24	sig
prot1878	174	2	2	9	9	0	2	6	9	ns
prot1879	987	2	4	4.5	1.5	2	1	1.5	4.5	ns
prot1880	170	0	3	1.8	3.6	1	2	7.2	1.8	sig
prot1881	399	1	3	2	4	0	4	4	2	ns
prot1882	504	1	0	12	9	1	0	6	3	ns
prot1883	359	6	1	0	0	1	4	4.5	0	ns
prot1884	85	2	0	3.6	0	1	0	0	5.4	ns
prot1885	186	1	2	2	0	2	3	10	0	ns
prot1886	231	1	0	6	0	1	1	3	3	sig
prot1887	161	1	3	3	1.5	0	0	1.5	0	ns
prot1888	296	1	1	5.4	0	1	3	3.6	3.6	ns
prot1889	362	3	1	4	2	2	2	4	4	sig
prot1890	492	0	1	3	6	3	12	18	18	sig
prot1891	240	0	2	1.5	1.5	1	1	0	3	ns
prot1892	587	1	0	1.8	5.4	3	6	10.8	16.2	sig
prot1893	523	1	0	4	0	0	0	0	0	ns
prot1894	979	2	0	3	3	1	1	0	6	ns
prot1895	2381	0	2	3	1.5	2	4	6	3	sig
prot1896	246	0	1	0	0	1	0	0	3.6	ns
prot1897	309	2	1	2	2	4	2	4	4	sig
prot1898	214	1	1	3	12	0	1	0	0	ns
prot1899	659	3	0	0	4.5	2	0	3	3	ns
prot1900	185	1	1	0	3.6	6	3	5.4	5.4	sig
prot1901	201	0	2	6	2	0	0	2	4	ns
prot1902	464	0	1	0	6	1	4	6	3	sig
prot1903	298	2	1	0	1.5	0	3	0	1.5	ns
prot1904	502	0	0	0	1.8	2	0	1.8	3.6	ns
prot1905	295	1	0	2	0	1	1	2	2	sig
prot1906	1921	1	1	6	0	1	2	0	0	ns
prot1907	900	1	0	3	1.5	2	2	3	3	sig
prot1908	1567	1	0	3.6	0	2	2	5.4	3.6	sig
prot1909	659	2	0	0	0	0	1	4	4	ns
prot1910	909	0	1	0	0	2	2	6	6	sig
prot1911	193	0	1	0	4.5	0	0	1.5	1.5	ns
prot1912	431	1	0	1.8	0	0	1	1.8	1.8	ns
prot1913	118	1	2	0	2	1	1	4	2	sig
prot1914	229	1	4	6	24	4	6	6	27	sig
prot1915	232	7	2	1.5	1.5	3	1	3	4.5	ns
prot1916	267	1	1	3.6	7.2	4	4	3.6	12.6	sig
prot1917	266	2	0	6	4	1	1	2	2	ns
prot1918	183	1	1	0	6	1	1	0	3	ns
prot1919	909	3	0	4.5	0	0	7	6	1.5	ns
prot1920	219	2	0	3.6	0	2	4	3.6	7.2	sig
prot1921	141	1	1	0	6	4	7	8	8	sig
prot1922	154	3	4	6	0	6	3	12	9	sig
prot1923	243	0	2	1.5	3	9	6	4.5	9	sig
prot1924	135	0	2	3.6	1.8	0	1	5.4	3.6	ns
prot1925	315	1	0	2	2	4	2	4	8	sig
prot1926	517	6	2	3	12	0	1	6	6	ns
prot1927	127	2	1	4.5	1.5	1	1	0	6	ns
prot1928	439	0	2	7.2	1.8	3	0	0	1.8	ns
prot1929	398	1	2	4	2	2	0	4	0	ns
prot1930	462	0	1	0	0	0	2	0	3	ns
prot1931	202	1	3	4.5	3	2	1	1.5	0	ns
prot1932	114	0	0	3.6	5.4	2	6	3.6	3.6	sig
prot1933	137	0	2	8	2	2	0	0	6	ns
prot1934	124	1	3	3	3	1	2	6	9	ns
prot1935	641	1	0	0	4.5	1	2	1.5	3	ns
prot1936	415	1	4	1.8	0	0	3	3.6	0	ns
prot1937	448	0	3	4	2	4	0	0	0	ns
prot1938	572	0	2	0	6	2	0	3	3	ns
prot1939	819	0	1	1.5	0	4	1	3	1.5	ns
prot1940	365	1	0	0	3.6	3	1	0	3.6	ns
prot1941	600	0	1	2	0	1	0	0	2	ns
prot1942	692	0	1	9	3	1	0	0	3	ns
prot1943	244	0	1	0	4.5	0	1	1.5	0	ns
prot1944	203	0	2	1.8	1.8	2	3	3.6	3.6	ns
prot1945	383	2	1	2	6	2	4	8	4	sig
prot1946	208	2	1	9	0	4	1	3	3	sig
prot1947	292	0	2	0	0	0	4	1.5	3	ns
prot1948	288	0	0	1.8	0	0	0	1.8	3.6	ns
prot1949	111	3	4	6	4	2	2	4	6	sig
prot1950	309	1	1	6	3	1	1	0	3	ns
prot1951	555	2	1	3	3	2	3	0	1.5	ns
prot1952	719	3	1	1.8	0	0	1	1.8	1.8	ns
prot1953	548	1	1	2	0	1	0	2	0	ns
prot1954	209	2	0	3	9	1	1	3	12	ns
prot1955	561	2	1	3	1.5	1	3	3	0	ns
prot1956	575	0	3	1.8	3.6	0	0	1.8	0	ns
prot1957	193	1	1	2	2	2	1	10	2	ns
prot1958	476	0	2	6	0	0	3	6	0	ns
prot1959	426	2	0	1.5	0	2	1	0	1.5	ns
prot1960	210	1	1	3.6	3.6	2	4	9	3.6	sig
prot1961	167	0	1	0	0	2	3	4	0	ns
prot1962	255	4	1	0	6	0	0	3	0	ns
prot1963	259	2	0	1.5	0	1	2	0	0	ns
prot1964	828	2	1	1.8	0	1	1	3.6	1.8	sig
prot1965	491	2	2	4	2	0	2	4	4	ns
prot1966	116	1	1	3	0	0	0	6	3	ns
prot1967	392	0	2	1.5	0	1	3	0	1.5	ns
prot1968	278	0	1	1.8	0	0	1	0	0	ns
prot1969	275	1	2	2	0	0	2	0	4	ns
prot1970	542	0	1	3	0	0	0	3	0	ns
prot1971	303	1	1	0	1.5	1	3	0	0	ns
prot1972	206	3	2	1.8	1.8	1	0	3.6	1.8	ns
prot1973	575	0	0	0	4	2	2	0	4	ns
prot1974	882	2	1	3	0	0	0	0	3	ns
prot1975	503	0	1	3	0	1	2	3	1.5	ns
prot1976	350	5	3	0	0	2	0	0	1.8	ns
prot1977	277	0	2	2	4	3	3	6	6	sig
prot1978	251	0	1	0	3	2	2	6	6	sig
prot1979	223	2	0	1.5	0	0	1	0	0	ns
prot1980	109	3	4	5.4	5.4	4	3	1.8	3.6	ns
prot1981	1093	3	2	4	0	0	1	4	4	ns
prot1982	123	0	2	3	6	5	3	12	6	ns
prot1983	160	3	3	6	3	1	1	4.5	1.5	ns
prot1984	160	1	2	3.6	5.4	4	1	7.2	1.8	ns
prot1985	433	2	3	0	0	1	2	2	4	sig
prot1986	214	1	4	6	6	1	1	6	3	ns
prot1987	114	1	0	0	0	2	1	0	3	ns
prot1988	178	0	1	3.6	7.2	3	3	1.8	0	ns
prot1989	248	1	4	2	4	0	1	2	2	ns
prot1990	49	2	4	6	0	4	1	6	3	ns
prot1991	86	1	2	3	3	2	4	9	3	sig
prot1992	335	1	0	3.6	1.8	0	1	5.4	1.8	ns
prot1993	171	1	1	0	4	1	1	6	4	ns
prot1994	214	0	1	0	9	1	1	6	6	ns
prot1995	108	1	1	1.5	0	2	1	1.5	1.5	sig
prot1996	115	3	3	0	0	1	0	0	5.4	ns
prot1997	96	3	0	0	2	1	0	2	4	ns
prot1998	82	2	1	3	0	2	1	6	6	ns
prot1999	365	0	2	0	0	1	0	3	0	ns
[truncated: 1,549 more rows]
