# Supplementary material for: Protein complex-based analysis is resistant to the obfuscating consequences of batch effects --- a case study in clinical proteomics
Source: BMC Genomics. 2017 Mar 14;18(Suppl 2):142. doi: 10.1186/s12864-017-3490-3 (PMC5374662; doi:10.1186/s12864-017-3490-3)
Supplement: Supplementary file 2 — Simulated data D2.2H. (ZIP 3730 kb) [file 12864_2017_3490_MOESM2_ESM.zip › D2.2.394.txt]

protLen	X0	X0.1	X0.2	X0.3	X1	X1.1	X1.2	X1.3	sig
prot1	1338	887	892	1111.2	1099.2	878	954	1132.8	1105.2	ns
prot2	2199	41	40	77.4	39.6	40	55	64.8	57.6	sig
prot3	1538	36	23	39	60	46	58	87	81	sig
prot4	2319	15	20	84	78	27	27	81	72	ns
prot5	1392	49	40	72	56.4	49	44	54	45.6	ns
prot6	1985	34	27	73.8	52.2	27	35	54	55.8	ns
prot7	1262	48	46	66	81	45	50	81	90	ns
prot8	3862	17	25	72	57	36	34	108	135	sig
prot9	1295	49	42	52.8	61.2	51	53	66	66	ns
prot10	4287	8	19	21.6	25.2	15	17	18	19.8	ns
prot11	1277	46	41	57	69	34	39	75	57	ns
prot12	3587	8	4	27	30	6	4	33	21	ns
prot13	774	84	70	75.6	81.6	100	96	134.4	127.2	sig
prot14	1960	7	4	7.2	14.4	5	6	7.2	9	ns
prot15	858	69	57	97.5	91.5	68	62	99	94.5	ns
prot16	693	86	70	222	243	78	83	288	300	sig
prot17	748	65	59	84	90	115	106	134.4	156	sig
prot18	875	32	36	75.6	97.2	159	108	194.4	307.8	sig
prot19	1755	13	12	22.5	22.5	10	20	15	18	ns
prot20	839	38	25	102	93	44	36	108	108	ns
prot21	857	27	24	33.6	34.8	32	34	37.2	34.8	ns
prot22	1248	30	33	46.8	57.6	32	34	57.6	63	sig
prot23	1308	27	20	22.5	30	21	15	39	24	ns
prot24	1260	17	9	33	60	12	12	27	54	ns
prot25	1487	9	6	7.2	10.8	18	12	28.8	32.4	sig
prot26	477	97	95	181.8	162	92	102	149.4	151.2	ns
prot27	1324	31	24	37.5	40.5	29	25	33	39	ns
prot28	997	25	22	78	54	15	15	66	42	ns
prot29	623	124	110	134.4	122.4	105	105	111.6	170.4	ns
prot30	657	101	87	199.8	160.2	117	90	201.6	178.2	ns
prot31	1735	21	14	9	16.5	11	12	25.5	18	ns
prot32	904	11	13	30	45	20	10	48	27	ns
prot33	446	205	214	228	218.4	168	214	198	225.6	ns
prot34	262	203	210	345.6	345.6	200	183	311.4	306	ns
prot35	682	104	99	123	177	94	98	141	150	ns
prot36	742	61	55	162	120	65	56	150	138	ns
prot37	630	29	38	37.2	34.8	82	70	88.8	96	sig
prot38	672	32	26	63	61.2	33	29	73.8	45	ns
prot39	1056	30	23	33	37.5	23	31	31.5	40.5	ns
prot40	1098	22	29	51	54	29	20	69	84	ns
prot41	1192	12	16	14.4	16.8	20	14	16.8	15.6	ns
prot42	1888	13	11	23.4	18	16	10	16.2	14.4	ns
prot43	500	187	180	253.5	235.5	176	145	235.5	238.5	ns
prot44	610	45	62	120	153	50	53	132	174	ns
prot45	543	25	27	49.2	40.8	36	34	52.8	58.8	ns
prot46	685	25	35	46.8	41.4	28	23	70.2	54	ns
prot47	546	25	28	42	27	28	33	43.5	30	ns
prot48	1311	14	6	42	33	11	11	27	24	ns
prot49	1047	10	11	15.6	8.4	13	9	10.8	10.8	ns
prot50	491	122	122	248.4	252	133	140	257.4	221.4	ns
prot51	654	63	60	112.5	102	85	69	127.5	127.5	ns
prot52	639	58	61	186	219	64	58	144	177	ns
prot53	740	50	60	51.6	57.6	65	51	55.2	56.4	ns
prot54	1143	10	20	36	34.2	24	24	57.6	28.8	sig
prot55	966	14	12	28.5	19.5	18	13	34.5	18	ns
prot56	1042	15	12	36	66	7	9	33	27	ns
prot57	2166	10	6	10.8	9.6	6	7	12	9.6	ns
prot58	443	34	30	75.6	55.8	31	25	59.4	54	ns
prot59	589	30	32	43.5	24	20	20	40.5	30	ns
prot60	740	30	27	63	60	22	23	87	69	ns
prot61	532	20	18	21.6	24	20	19	27.6	19.2	ns
prot62	740	8	9	10.8	23.4	15	20	32.4	27	sig
prot63	727	10	8	21	13.5	13	10	10.5	18	ns
prot64	1585	7	5	27	21	12	9	15	15	ns
prot65	479	234	240	273.6	284.4	232	212	271.2	296.4	ns
prot66	364	165	141	282.6	246.6	129	150	295.2	255.6	ns
prot67	433	187	146	202.5	264	220	262	396	357	sig
prot68	346	155	131	429	471	129	143	420	366	ns
prot69	545	94	89	114	114	124	147	156	180	sig
prot70	472	65	69	145.8	140.4	80	83	144	154.8	ns
prot71	478	58	46	61.5	88.5	53	53	88.5	73.5	ns
prot72	413	53	44	141	171	144	144	369	450	sig
prot73	496	40	28	54	63.6	70	92	88.8	62.4	sig
prot74	630	42	32	61.2	54	33	36	54	63	ns
prot75	544	29	19	45	49.5	33	30	48	60	sig
prot76	880	6	9	45	42	27	22	69	60	sig
prot77	684	9	6	13.2	9.6	12	16	14.4	21.6	ns
prot78	988	13	9	27	19.8	8	9	18	14.4	ns
prot79	430	68	69	109.5	88.5	76	66	127.5	111	ns
prot80	707	26	25	90	69	40	26	96	81	ns
prot81	418	32	13	30	25.2	24	17	36	30	ns
prot82	820	22	19	16.2	36	9	17	30.6	19.8	ns
prot83	1450	13	10	10.5	7.5	10	12	9	16.5	ns
prot84	500	71	84	213	222	72	75	228	213	ns
prot85	451	41	55	56.4	58.8	58	43	75.6	64.8	ns
prot86	757	26	29	54	66.6	26	23	52.2	55.8	sig
prot87	539	24	27	39	33	28	24	42	40.5	ns
prot88	455	24	21	63	51	14	14	48	72	ns
prot89	646	26	18	21.6	22.8	23	20	18	12	ns
prot90	533	9	14	12.6	18	12	6	12.6	21.6	ns
prot91	1101	4	5	6	4.5	7	5	18	6	ns
prot92	375	185	167	534	474	166	183	495	543	ns
prot93	477	115	133	160.8	123.6	216	220	276	237.6	sig
prot94	440	93	78	142.2	127.8	66	65	127.8	153	ns
prot95	445	77	74	94.5	109.5	65	70	85.5	106.5	ns
prot96	373	42	50	174	141	50	53	192	201	sig
prot97	606	30	24	31.2	30	32	31	31.2	34.8	ns
prot98	343	17	26	45	54	66	44	72	97.2	sig
prot99	403	24	14	33	33	30	34	72	39	sig
prot100	591	21	15	66	39	14	30	48	60	ns
prot101	641	10	15	15.6	8.4	10	14	13.2	13.2	ns
prot102	583	12	10	30.6	10.8	15	13	16.2	27	ns
prot103	544	13	6	13.5	13.5	14	9	16.5	25.5	ns
prot104	2137	10	6	30	27	8	5	15	21	ns
prot105	375	41	42	52.8	44.4	123	96	136.8	154.8	sig
prot106	454	50	42	68.4	77.4	43	43	72	97.2	ns
prot107	472	35	43	54	39	48	34	60	48	sig
prot108	517	25	29	96	90	38	37	93	84	ns
prot109	464	22	20	30	22.8	29	21	27.6	20.4	ns
prot110	637	13	26	28.8	34.2	31	32	36	48.6	sig
prot111	423	22	15	27	27	14	19	22.5	27	ns
prot112	414	9	15	48	39	10	10	33	51	ns
prot113	898	19	18	15.6	20.4	17	8	26.4	22.8	sig
prot114	498	16	10	25.2	14.4	13	13	16.2	19.8	ns
prot115	580	18	13	33	16.5	16	7	16.5	16.5	ns
prot116	448	13	6	30	27	12	5	21	51	ns
prot117	569	6	9	13.2	12	24	33	18	32.4	sig
prot118	1032	6	9	12.6	7.2	3	4	18	7.2	ns
prot119	357	80	103	177	138	102	97	151.5	156	ns
prot120	231	41	67	204	150	60	58	156	183	ns
prot121	372	42	34	72	54	60	46	64.8	55.2	ns
prot122	375	54	42	75.6	72	30	60	66.6	77.4	ns
prot123	507	42	43	57	48	51	62	99	90	sig
prot124	411	29	43	96	135	32	22	78	105	ns
prot125	374	21	23	27.6	37.2	19	18	21.6	16.8	ns
prot126	827	11	15	45	32.4	20	19	16.2	30.6	ns
prot127	774	14	24	27	15	5	10	13.5	28.5	ns
prot128	576	9	8	21	12	10	7	27	3	ns
prot129	413	12	16	13.2	12	15	14	14.4	13.2	ns
prot130	569	12	8	23.4	18	7	12	30.6	14.4	sig
prot131	590	11	10	10.5	16.5	30	24	45	31.5	sig
prot132	774	8	14	30	27	12	5	24	24	ns
prot133	1023	14	8	12	15.6	11	4	8.4	7.2	ns
prot134	803	7	4	7.2	5.4	4	6	5.4	9	ns
prot135	242	58	55	90	97.5	69	52	106.5	87	ns
prot136	439	60	58	153	210	60	53	174	177	ns
prot137	318	39	62	61.2	72	56	42	48	70.8	ns
prot138	278	53	72	81	97.2	60	65	113.4	111.6	ns
prot139	309	37	34	63	60	47	53	82.5	81	ns
prot140	568	31	38	84	96	31	35	120	126	ns
prot141	316	43	41	39.6	39.6	30	33	39.6	36	ns
prot142	283	23	30	43.2	64.8	34	35	63	64.8	sig
prot143	608	27	29	40.5	52.5	36	31	46.5	48	sig
prot144	673	24	21	63	63	19	18	54	45	ns
prot145	414	17	20	25.2	21.6	21	13	16.8	27.6	ns
prot146	707	19	20	25.2	32.4	11	34	50.4	50.4	sig
prot147	406	20	22	18	34.5	13	14	25.5	22.5	ns
prot148	510	17	11	24	42	19	12	48	30	ns
prot149	500	17	10	13.2	16.8	14	10	24	12	ns
prot150	350	11	15	16.2	14.4	18	14	28.8	43.2	sig
prot151	683	14	17	24	13.5	19	17	28.5	27	ns
prot152	569	5	10	51	24	26	21	30	45	sig
prot153	450	12	12	8.4	13.2	15	9	10.8	15.6	ns
prot154	399	12	8	23.4	19.8	8	9	14.4	32.4	ns
prot155	713	9	11	10.5	7.5	10	15	7.5	16.5	ns
prot156	564	7	15	42	6	15	13	39	9	ns
prot157	1149	7	10	7.2	7.2	7	7	12	14.4	ns
prot158	721	6	5	18	16.2	4	4	16.2	5.4	ns
prot159	260	202	200	274.5	283.5	197	204	276	292.5	ns
prot160	372	148	121	363	429	146	137	447	459	ns
prot161	297	92	96	103.2	111.6	86	82	120	98.4	ns
prot162	276	45	61	79.2	93.6	52	46	93.6	86.4	ns
prot163	480	29	29	39	51	31	27	25.5	60	ns
prot164	299	33	30	84	99	43	54	177	168	sig
prot165	317	32	23	32.4	30	32	26	28.8	39.6	ns
prot166	437	23	26	55.8	36	27	21	43.2	37.8	ns
prot167	537	15	32	31.5	33	22	14	28.5	30	ns
prot168	228	23	10	48	60	93	78	189	234	sig
prot169	289	17	22	20.4	14.4	13	9	26.4	30	ns
prot170	341	18	10	36	27	16	14	27	23.4	ns
prot171	445	10	10	18	27	24	38	39	33	sig
prot172	458	10	13	42	42	15	15	39	24	ns
prot173	450	11	14	13.2	8.4	13	9	15.6	21.6	ns
prot174	588	10	9	23.4	32.4	20	18	23.4	25.2	ns
prot175	761	11	9	15	16.5	16	18	28.5	25.5	ns
prot176	519	12	14	21	21	10	8	24	21	ns
prot177	1216	11	4	8.4	12	8	7	15.6	18	ns
prot178	605	4	8	19.8	23.4	10	7	18	16.2	ns
prot179	748	2	9	7.5	15	11	8	13.5	16.5	ns
prot180	460	15	10	18	30	6	9	51	33	ns
prot181	645	7	7	7.2	8.4	10	6	9.6	10.8	ns
prot182	528	8	4	10.8	10.8	5	4	7.2	16.2	ns
prot183	958	5	7	9	6	6	7	4.5	12	ns
prot184	4213	2	5	6	6	3	21	18	18	sig
prot185	1921	7	4	1.2	2.4	5	5	3.6	7.2	ns
prot186	333	157	118	239.4	277.2	137	126	250.2	264.6	ns
prot187	229	94	99	162	139.5	114	109	169.5	151.5	ns
prot188	413	57	47	177	159	45	51	141	153	ns
prot189	437	37	43	58.8	36	34	40	44.4	55.2	ns
prot190	459	37	31	59.4	64.8	28	27	57.6	43.2	ns
prot191	170	34	31	54	33	29	27	55.5	36	ns
prot192	200	35	31	111	153	132	120	315	369	sig
prot193	396	40	39	43.2	36	26	38	45.6	40.8	ns
prot194	219	18	24	25.2	23.4	21	29	23.4	27	ns
prot195	509	24	22	31.5	36	30	14	54	52.5	sig
prot196	255	24	15	57	57	29	20	66	93	sig
prot197	343	18	21	21.6	18	18	21	20.4	7.2	ns
prot198	453	26	19	27	37.8	30	12	41.4	43.2	ns
prot199	418	16	17	21	25.5	16	12	28.5	21	ns
prot200	506	16	11	66	15	14	18	57	54	sig
prot201	545	18	17	10.8	19.2	13	11	15.6	19.2	ns
prot202	406	12	10	14.4	16.2	8	15	28.8	19.8	ns
prot203	586	19	17	27	30	15	10	24	19.5	ns
prot204	570	12	16	33	30	12	12	24	24	ns
prot205	868	14	8	7.2	19.2	13	10	9.6	9.6	ns
prot206	508	8	3	23.4	12.6	22	8	16.2	18	sig
prot207	715	14	13	15	9	11	12	6	7.5	ns
prot208	622	9	12	18	24	7	7	36	36	ns
prot209	463	4	6	4.8	9.6	24	12	18	32.4	sig
prot210	756	5	9	10.8	16.2	10	10	18	9	ns
prot211	520	5	5	10.5	9	10	4	15	18	sig
prot212	858	3	4	15	18	3	5	18	9	ns
prot213	463	2	3	7.2	4.8	5	10	6	4.8	ns
prot214	248	79	92	133.2	138.6	62	72	127.8	154.8	ns
prot215	386	55	45	88.5	90	62	50	64.5	81	ns
prot216	252	39	51	174	135	74	72	207	228	sig
prot217	271	58	59	69.6	54	43	58	73.2	67.2	ns
prot218	367	38	46	75.6	82.8	42	41	59.4	57.6	ns
prot219	335	39	42	63	76.5	72	90	148.5	97.5	sig
prot220	600	27	38	108	108	31	35	93	78	ns
prot221	232	45	28	46.8	38.4	46	46	36	37.2	ns
prot222	273	47	29	64.8	68.4	31	38	52.2	59.4	ns
prot223	243	30	27	39	67.5	37	33	51	51	ns
prot224	223	32	19	102	84	31	20	105	99	ns
prot225	250	34	34	24	22.8	16	33	27.6	28.8	ns
prot226	223	31	30	45	41.4	28	23	48.6	66.6	ns
prot227	289	21	33	45	37.5	24	27	33	39	ns
prot228	378	16	22	84	45	29	23	84	87	ns
prot229	410	21	19	18	31.2	27	21	28.8	24	ns
prot230	389	14	31	45	45	44	38	43.2	68.4	sig
prot231	610	15	21	33	28.5	11	24	27	24	ns
prot232	243	16	15	30	39	11	15	39	30	ns
prot233	397	16	10	22.8	14.4	17	12	22.8	13.2	ns
prot234	229	5	6	16.2	18	16	22	28.8	23.4	sig
prot235	321	10	12	7.5	18	8	18	15	13.5	ns
prot236	447	12	10	42	24	6	8	21	57	sig
prot237	272	19	7	14.4	18	8	21	10.8	16.8	ns
prot238	645	11	8	25.2	19.8	9	15	16.2	14.4	ns
prot239	709	6	10	9	15	12	12	13.5	9	sig
prot240	513	10	9	24	30	5	4	48	24	ns
prot241	314	9	6	13.2	8.4	20	29	13.2	16.8	sig
prot242	388	2	2	10.8	12.6	16	10	18	32.4	sig
prot243	956	9	1	9	0	7	14	6	16.5	sig
prot244	128	215	242	663	654	248	244	681	687	ns
prot245	197	73	62	94.8	86.4	70	69	92.4	97.2	ns
prot246	334	77	71	129.6	138.6	78	67	136.8	104.4	ns
prot247	175	43	36	63	79.5	44	55	57	78	ns
prot248	162	56	63	186	180	79	76	180	213	sig
prot249	305	32	33	27.6	42	29	30	32.4	33.6	ns
prot250	312	32	34	73.8	77.4	41	29	95.4	63	ns
prot251	300	36	36	67.5	51	37	34	43.5	60	ns
prot252	127	43	44	102	117	70	72	240	210	sig
prot253	191	35	32	30	39.6	43	33	38.4	38.4	ns
prot254	211	34	30	64.8	66.6	56	49	75.6	55.8	ns
prot255	199	53	35	45	36	35	33	43.5	60	ns
prot256	266	35	34	93	105	31	34	114	87	ns
prot257	322	26	24	27.6	31.2	69	63	82.8	90	sig
prot258	313	30	24	41.4	39.6	30	29	54	48.6	ns
prot259	286	18	18	22.5	33	24	46	39	75	sig
prot260	265	10	13	36	54	12	24	27	60	ns
prot261	466	15	21	22.8	28.8	18	21	24	19.2	ns
prot262	455	10	9	28.8	43.2	23	24	27	39.6	ns
prot263	185	18	23	34.5	19.5	21	21	31.5	30	ns
prot264	209	20	19	57	42	8	13	54	54	ns
prot265	433	18	17	19.2	19.2	11	16	15.6	22.8	ns
prot266	247	17	9	27	27	15	26	25.2	23.4	ns
prot267	331	14	9	13.5	27	7	15	30	22.5	ns
prot268	452	10	13	45	33	16	25	75	102	sig
prot269	348	16	15	8.4	12	20	22	34.8	27.6	sig
prot270	533	4	8	7.2	14.4	2	10	16.2	16.2	ns
prot271	342	16	10	16.5	15	12	19	21	28.5	ns
prot272	229	9	10	36	21	8	10	45	33	ns
prot273	581	9	17	18	12	12	8	12	10.8	ns
prot274	389	11	10	16.2	10.8	7	12	14.4	23.4	ns
prot275	368	9	7	15	15	22	22	27	33	sig
prot276	350	12	12	21	30	14	8	48	27	sig
prot277	502	8	5	9.6	12	10	10	4.8	10.8	ns
prot278	588	9	6	12.6	18	13	6	10.8	10.8	ns
prot279	404	9	12	9	9	13	5	10.5	10.5	ns
prot280	281	9	8	0	15	8	2	30	24	sig
prot281	475	4	3	8.4	7.2	9	8	12	18	sig
prot282	264	5	6	12.6	14.4	5	7	10.8	14.4	ns
prot283	428	4	7	12	10.5	3	15	18	31.5	sig
prot284	605	5	7	12	12	6	7	18	6	ns
prot285	546	6	7	7.2	8.4	4	6	6	7.2	ns
prot286	393	4	3	18	10.8	6	8	9	14.4	ns
prot287	651	5	6	10.5	12	7	5	7.5	7.5	ns
prot288	386	6	7	15	33	7	10	21	15	ns
prot289	127	190	197	256.8	252	245	234	240	295.2	sig
prot290	307	141	130	295.2	261	126	144	248.4	246.6	ns
prot291	151	58	78	117	127.5	138	150	195	216	sig
prot292	246	35	39	117	114	28	38	93	123	ns
prot293	201	28	35	42	48	29	41	31.2	33.6	ns
prot294	295	28	19	63	43.2	41	38	55.8	50.4	ns
prot295	377	27	31	42	57	31	27	51	52.5	ns
prot296	232	22	28	93	84	31	23	87	105	ns
prot297	333	19	24	38.4	21.6	22	16	24	30	ns
prot298	276	27	26	48.6	61.2	23	16	45	32.4	ns
prot299	225	30	29	37.5	27	24	25	36	42	ns
prot300	152	19	28	69	51	21	17	60	75	ns
prot301	268	19	17	21.6	21.6	18	31	31.2	21.6	ns
prot302	261	18	27	32.4	43.2	29	25	23.4	36	ns
prot303	234	27	23	30	33	14	22	31.5	40.5	ns
prot304	203	26	23	42	54	25	15	69	81	ns
prot305	277	10	28	18	22.8	24	14	27.6	34.8	ns
prot306	224	23	18	19.8	37.8	21	16	34.2	39.6	ns
prot307	260	27	19	19.5	30	13	13	33	19.5	ns
prot308	278	20	20	45	75	30	26	96	114	sig
prot309	420	8	14	19.2	18	24	22	16.8	14.4	ns
prot310	424	13	13	25.2	18	21	15	30.6	21.6	ns
prot311	219	15	13	24	28.5	17	12	19.5	12	ns
prot312	277	12	7	30	24	11	9	45	33	ns
prot313	279	6	1	8.4	16.8	10	10	7.2	13.2	ns
prot314	558	10	16	27	32.4	13	17	21.6	19.8	ns
prot315	822	8	8	9	19.5	11	12	18	12	ns
prot316	423	11	12	39	39	10	11	21	33	ns
prot317	301	8	6	8.4	10.8	14	16	13.2	4.8	sig
prot318	477	7	12	18	19.8	10	7	16.2	10.8	ns
prot319	354	7	2	15	16.5	10	13	13.5	16.5	ns
prot320	538	10	4	27	36	7	2	45	45	ns
prot321	330	9	9	12	4.8	9	8	10.8	6	ns
prot322	345	8	8	14.4	7.2	8	12	10.8	9	ns
prot323	290	6	7	9	9	21	24	36	36	sig
prot324	587	6	8	9	12	12	7	18	33	ns
prot325	416	7	5	14.4	7.2	6	6	10.8	15.6	ns
prot326	806	8	11	18	14.4	6	5	18	14.4	ns
prot327	243	11	8	9	13.5	5	8	7.5	25.5	ns
prot328	674	9	4	18	21	5	6	24	21	ns
prot329	297	8	7	4.8	7.2	12	21	7.2	14.4	sig
prot330	558	7	8	12.6	16.2	5	2	18	14.4	ns
prot331	340	6	5	4.5	10.5	21	15	27	18	sig
prot332	546	8	6	21	24	6	9	18	27	ns
prot333	193	3	8	3.6	8.4	5	1	6	2.4	ns
prot334	641	6	3	12.6	9	5	6	5.4	10.8	ns
prot335	452	6	6	6	10.5	6	4	13.5	4.5	ns
prot336	481	4	6	15	21	4	9	15	48	sig
prot337	355	3	7	7.2	4.8	4	4	8.4	7.2	ns
prot338	530	2	3	10.8	7.2	5	2	9	9	ns
prot339	374	2	5	6	9	5	7	10.5	4.5	ns
prot340	253	5	4	18	18	7	3	27	30	ns
prot341	442	4	5	3.6	8.4	6	3	7.2	10.8	sig
prot342	861	1	3	10.8	9	2	7	9	12.6	sig
prot343	413	3	1	10.5	4.5	4	4	10.5	3	ns
prot344	648	3	4	18	3	5	5	15	3	sig
prot345	719	5	4	6	7.2	5	6	4.8	4.8	ns
prot346	786	7	4	3.6	5.4	6	6	7.2	5.4	ns
prot347	596	5	4	15	3	7	4	3	9	ns
prot348	777	3	3	9	18	5	7	12	12	ns
prot349	798	4	2	3.6	6	1	5	3.6	3.6	ns
prot350	141	202	209	374.4	423	214	206	365.4	388.8	ns
prot351	221	130	157	211.5	165	336	308	426	432	sig
prot352	283	83	56	210	171	105	104	270	306	sig
prot353	246	51	55	86.4	81.6	76	76	86.4	94.8	sig
prot354	212	46	46	64.8	88.2	53	64	90	109.8	sig
prot355	219	29	34	48	54	33	36	46.5	61.5	ns
prot356	448	33	31	150	93	44	25	153	99	ns
prot357	351	39	37	49.2	32.4	45	32	34.8	44.4	ns
prot358	161	22	38	57.6	50.4	20	24	59.4	43.2	ns
prot359	178	31	34	42	36	18	27	42	39	ns
prot360	178	24	24	60	45	19	25	63	75	ns
prot361	250	20	26	20.4	26.4	40	40	57.6	38.4	sig
prot362	238	16	30	34.2	34.2	29	22	50.4	36	ns
prot363	261	21	15	39	33	18	25	28.5	16.5	ns
prot364	194	22	20	57	51	15	19	60	75	ns
prot365	234	23	22	21.6	31.2	17	22	22.8	32.4	ns
prot366	337	12	18	32.4	41.4	26	16	37.8	34.2	ns
prot367	296	18	17	24	22.5	11	16	27	21	ns
prot368	248	14	19	51	42	29	27	60	87	sig
prot369	311	15	13	22.8	9.6	27	48	54	57.6	sig
prot370	224	13	17	19.8	16.2	34	36	57.6	50.4	sig
prot371	279	13	16	40.5	13.5	12	22	21	34.5	ns
prot372	471	22	15	45	54	19	17	39	63	ns
prot373	218	7	6	16.8	12	7	5	12	10.8	ns
prot374	249	11	8	28.8	18	22	8	23.4	23.4	sig
prot375	312	15	15	30	28.5	20	11	15	15	ns
prot376	402	13	14	36	36	18	13	51	42	sig
prot377	196	15	10	18	14.4	39	30	46.8	68.4	sig
prot378	285	15	7	19.8	16.2	12	20	32.4	19.8	ns
prot379	292	16	16	12	22.5	14	18	27	25.5	sig
prot380	227	7	8	18	36	7	9	39	24	ns
prot381	322	17	11	7.2	13.2	10	7	15.6	14.4	ns
prot382	449	8	11	21.6	21.6	11	8	12.6	25.2	ns
prot383	373	8	13	13.5	12	11	15	18	25.5	ns
prot384	239	12	12	21	24	13	10	39	21	ns
prot385	235	7	8	7.2	13.2	4	7	4.8	10.8	ns
prot386	267	13	9	19.8	16.2	6	8	9	10.8	ns
prot387	262	12	12	12	7.5	7	8	7.5	7.5	ns
prot388	241	4	14	27	18	3	7	30	33	ns
prot389	315	4	12	3.6	8.4	6	8	9.6	2.4	ns
prot390	997	7	8	18	14.4	1	8	12.6	10.8	ns
prot391	392	5	6	9	4.5	3	7	6	19.5	ns
prot392	558	4	8	24	21	5	4	6	21	ns
prot393	468	10	3	3.6	8.4	6	7	6	4.8	ns
prot394	253	8	7	10.8	12.6	7	7	9	19.8	ns
prot395	248	5	7	15	10.5	6	7	9	6	ns
prot396	527	4	6	27	18	12	5	39	30	ns
prot397	432	9	6	12	7.2	1	8	6	6	ns
prot398	455	4	6	7.2	18	9	8	12.6	10.8	ns
prot399	529	3	5	9	7.5	7	4	6	6	ns
prot400	375	6	8	18	27	5	9	54	21	sig
prot401	287	7	6	3.6	3.6	14	9	10.8	16.8	sig
prot402	332	1	6	7.2	10.8	3	3	9	5.4	ns
prot403	541	6	8	6	4.5	11	5	0	15	ns
prot404	280	2	4	15	15	3	7	18	9	ns
prot405	458	9	7	8.4	16.8	2	6	4.8	4.8	ns
prot406	291	1	1	9	14.4	5	8	9	10.8	ns
prot407	548	7	8	9	4.5	12	27	27	27	sig
prot408	292	4	2	24	9	10	1	9	9	ns
prot409	559	3	3	3.6	6	6	3	4.8	4.8	ns
prot410	859	11	3	3.6	3.6	3	6	12.6	5.4	ns
prot411	484	3	6	4.5	4.5	2	3	1.5	6	ns
prot412	117	159	126	411	489	160	146	348	375	ns
prot413	182	119	120	170.4	156	117	122	139.2	122.4	ns
prot414	226	101	112	192.6	167.4	129	121	163.8	187.2	ns
prot415	179	71	84	100.5	132	201	201	342	346.5	sig
prot416	129	63	50	195	207	76	69	189	198	ns
prot417	222	48	53	64.8	61.2	53	49	63.6	56.4	ns
prot418	353	38	46	84.6	64.8	42	41	82.8	79.2	ns
prot419	157	43	34	60	55.5	42	41	70.5	48	ns
prot420	376	25	25	84	78	38	63	120	150	sig
prot421	429	26	41	32.4	26.4	28	24	38.4	30	ns
prot422	182	30	24	48.6	36	29	19	43.2	41.4	ns
prot423	187	15	22	31.5	27	22	30	25.5	37.5	ns
prot424	206	21	23	60	60	27	21	39	66	ns
prot425	319	25	20	25.2	24	25	30	26.4	20.4	ns
prot426	533	23	33	43.2	36	24	16	48.6	36	ns
prot427	182	18	20	28.5	33	29	20	43.5	27	ns
prot428	260	18	24	54	66	16	16	60	42	ns
prot429	181	22	22	26.4	19.2	19	25	15.6	18	ns
prot430	246	5	14	21.6	21.6	11	10	23.4	27	ns
prot431	156	13	18	25.5	33	17	17	19.5	22.5	ns
prot432	213	16	20	54	33	16	16	63	60	ns
prot433	295	11	13	7.2	13.2	12	22	10.8	31.2	sig
prot434	610	15	7	18	9	13	17	18	19.8	ns
prot435	152	6	7	16.5	19.5	12	17	21	15	ns
prot436	470	17	13	54	24	13	23	36	84	sig
prot437	278	17	10	10.8	21.6	7	5	12	13.2	ns
prot438	250	14	14	23.4	18	10	19	18	21.6	ns
prot439	265	17	15	15	22.5	12	12	12	21	ns
prot440	327	8	15	33	30	48	30	54	54	sig
prot441	577	11	16	8.4	13.2	10	11	14.4	8.4	ns
prot442	236	7	9	14.4	14.4	12	8	5.4	12.6	ns
prot443	347	6	15	13.5	4.5	5	11	18	10.5	ns
prot444	177	12	13	27	30	10	8	42	42	ns
prot445	261	9	13	9.6	8.4	7	8	16.8	6	ns
prot446	357	9	9	18	1.8	7	13	23.4	23.4	sig
prot447	379	9	13	15	16.5	11	12	25.5	16.5	ns
prot448	172	5	13	15	21	6	9	18	18	ns
prot449	161	8	12	19.2	3.6	8	10	16.8	18	sig
prot450	466	14	9	10.8	23.4	4	10	23.4	9	ns
prot451	165	5	10	10.5	22.5	7	8	22.5	7.5	ns
prot452	245	12	6	9	30	5	7	24	27	ns
prot453	222	10	5	8.4	9.6	11	8	14.4	13.2	ns
prot454	428	17	8	18	3.6	7	10	10.8	12.6	ns
prot455	227	9	8	9	15	11	7	13.5	13.5	ns
prot456	420	10	8	18	9	9	7	30	24	ns
prot457	171	7	6	13.2	3.6	10	7	9.6	7.2	ns
prot458	307	9	6	12.6	9	4	6	16.2	14.4	ns
prot459	230	2	3	4.5	10.5	3	6	9	10.5	ns
prot460	343	4	9	18	24	7	11	24	15	sig
prot461	441	7	6	9.6	4.8	3	4	8.4	13.2	ns
prot462	415	5	3	9	18	5	6	7.2	9	ns
prot463	270	6	3	1.5	13.5	17	5	16.5	10.5	sig
prot464	711	6	7	15	21	8	12	15	12	ns
prot465	321	6	10	10.8	6	9	7	6	6	ns
prot466	238	3	7	16.2	14.4	4	4	3.6	12.6	ns
prot467	320	8	6	10.5	6	12	6	10.5	13.5	ns
prot468	274	4	7	9	18	27	24	45	18	sig
prot469	364	5	3	12	3.6	4	7	4.8	7.2	ns
prot470	361	5	5	14.4	10.8	5	7	1.8	12.6	ns
prot471	262	3	3	4.5	3	4	6	12	4.5	ns
prot472	513	14	9	12	36	10	12	60	48	sig
prot473	569	4	1	6	3.6	4	0	9.6	7.2	ns
prot474	387	2	7	12.6	12.6	2	3	10.8	7.2	ns
prot475	447	2	4	4.5	3	1	7	9	9	ns
prot476	378	3	3	15	9	4	5	12	6	ns
prot477	251	7	5	3.6	4.8	3	4	3.6	7.2	sig
prot478	468	4	3	9	14.4	3	4	10.8	7.2	ns
prot479	544	4	1	10.5	10.5	2	6	4.5	10.5	ns
prot480	244	2	2	9	6	4	1	15	6	ns
prot481	327	5	3	1.2	2.4	3	4	6	3.6	ns
prot482	494	7	1	5.4	3.6	4	2	10.8	5.4	ns
prot483	192	172	145	244.5	279	170	174	246	244.5	ns
prot484	243	132	128	378	381	408	333	1044	1251	sig
prot485	149	49	37	62.4	55.2	47	45	50.4	43.2	ns
prot486	236	37	35	81	77.4	44	49	88.2	75.6	ns
prot487	134	33	41	51	45	57	56	99	96	sig
prot488	103	32	35	105	111	31	35	123	84	ns
prot489	103	34	30	46.8	46.8	32	26	36	37.2	ns
prot490	103	37	26	54	63	39	40	72	63	ns
prot491	271	37	23	46.5	43.5	36	36	49.5	31.5	ns
prot492	257	23	26	87	78	28	28	93	90	ns
prot493	174	19	7	20.4	15.6	22	12	28.8	22.8	sig
prot494	165	22	24	45	52.2	35	27	50.4	54	ns
prot495	251	22	14	24	39	22	22	33	18	ns
prot496	265	25	13	42	60	16	17	96	45	ns
prot497	193	20	20	40.8	26.4	26	18	22.8	42	ns
prot498	137	25	22	46.8	32.4	25	20	48.6	45	ns
prot499	149	28	18	30	25.5	19	20	31.5	39	ns
prot500	291	18	21	39	63	28	23	48	63	ns
prot501	227	16	20	20.4	24	23	19	22.8	8.4	ns
prot502	198	11	10	21.6	28.8	15	19	41.4	23.4	ns
prot503	194	20	25	33	27	31	20	48	33	sig
prot504	234	8	17	69	60	15	16	48	33	ns
prot505	247	17	11	13.2	16.8	22	18	24	21.6	sig
prot506	145	7	20	34.2	45	17	24	18	30.6	ns
prot507	141	16	16	21	22.5	16	20	33	24	sig
prot508	187	14	15	33	30	14	12	33	51	ns
prot509	165	15	15	20.4	12	15	13	19.2	20.4	ns
prot510	166	11	19	34.2	19.8	48	63	64.8	75.6	sig
prot511	225	7	18	18	28.5	16	14	25.5	27	sig
prot512	239	18	11	30	39	8	23	36	39	ns
prot513	275	7	20	12	14.4	16	14	9.6	24	ns
prot514	206	13	7	10.8	25.2	13	9	9	12.6	ns
prot515	322	10	17	16.5	13.5	14	13	16.5	21	ns
prot516	178	11	14	39	54	20	20	60	42	sig
prot517	227	10	17	21.6	26.4	8	15	21.6	20.4	ns
prot518	237	10	14	23.4	23.4	11	14	23.4	18	ns
prot519	254	9	9	19.5	16.5	14	15	18	24	ns
prot520	208	7	12	45	36	12	15	51	36	ns
prot521	153	13	14	3.6	14.4	13	12	12	15.6	ns
prot522	244	7	14	32.4	32.4	18	15	27	23.4	ns
prot523	287	11	6	7.5	16.5	12	9	18	13.5	ns
prot524	206	9	8	18	30	17	6	33	27	ns
prot525	244	7	6	14.4	12	15	8	9.6	8.4	ns
prot526	383	9	10	10.8	16.2	33	27	54	32.4	sig
prot527	184	11	3	24	21	24	24	40.5	63	sig
prot528	377	10	14	24	21	10	11	33	36	ns
prot529	355	12	9	4.8	7.2	9	12	8.4	10.8	ns
prot530	129	6	7	12.6	9	12	6	14.4	14.4	ns
prot531	162	5	8	7.5	13.5	9	5	10.5	3	ns
prot532	184	5	9	30	18	9	6	24	12	ns
prot533	347	9	13	12	4.8	9	10	14.4	7.2	ns
prot534	203	7	4	9	18	2	8	7.2	12.6	ns
prot535	1930	8	7	19.5	9	7	7	19.5	9	ns
prot536	316	12	7	36	21	4	10	24	24	ns
prot537	198	7	8	12	9.6	4	4	10.8	13.2	ns
prot538	250	5	6	10.8	12.6	9	8	9	16.2	ns
prot539	265	6	9	7.5	18	6	5	4.5	10.5	ns
prot540	469	7	7	18	39	20	13	21	39	sig
prot541	563	8	5	6	1.2	7	5	10.8	7.2	ns
prot542	290	11	4	1.8	14.4	3	11	7.2	5.4	ns
prot543	338	4	6	12	21	4	7	12	12	ns
prot544	449	5	8	12	24	4	3	27	30	ns
prot545	273	10	5	4.8	4.8	6	7	3.6	4.8	ns
prot546	412	5	9	7.2	9	5	6	14.4	16.2	ns
prot547	170	7	5	1.5	6	6	2	6	6	ns
prot548	478	11	7	18	21	8	2	12	30	ns
prot549	302	8	6	8.4	6	8	6	8.4	3.6	ns
prot550	167	3	4	5.4	3.6	3	9	7.2	19.8	ns
prot551	151	5	6	9	7.5	6	5	4.5	7.5	ns
prot552	816	2	4	6	21	8	7	18	24	ns
prot553	279	2	2	12	4.8	7	4	7.2	2.4	ns
prot554	320	4	9	12.6	5.4	11	20	19.8	19.8	sig
prot555	351	4	4	4.5	1.5	7	5	4.5	7.5	ns
prot556	242	4	7	21	12	7	1	3	9	ns
prot557	276	8	3	10.8	2.4	8	4	4.8	4.8	ns
prot558	565	2	4	5.4	14.4	4	12	10.8	18	sig
prot559	356	2	5	6	7.5	2	6	6	10.5	ns
prot560	162	3	7	3	15	4	3	6	12	ns
prot561	155	5	3	7.2	4.8	8	4	6	8.4	ns
prot562	484	4	3	3.6	3.6	7	3	10.8	7.2	ns
prot563	462	9	3	9	6	5	4	7.5	3	ns
prot564	989	4	1	15	18	2	8	9	12	sig
prot565	353	2	4	4.8	2.4	2	5	2.4	3.6	ns
prot566	382	6	5	5.4	10.8	6	2	9	7.2	ns
prot567	1092	5	2	10.5	3	0	4	9	10.5	ns
prot568	158	1	7	24	0	3	9	18	18	sig
prot569	829	4	2	3.6	4.8	2	4	4.8	3.6	ns
prot570	600	4	4	1.8	3.6	2	3	3.6	9	ns
prot571	743	4	1	4.5	4.5	5	2	1.5	0	ns
prot572	271	2	4	3	9	2	2	6	6	ns
prot573	774	1	3	2.4	4.8	2	3	3.6	3.6	ns
prot574	617	2	1	3.6	1.8	1	0	3.6	3.6	ns
prot575	120	163	150	259.5	253.5	168	157	261	246	ns
prot576	257	153	148	417	393	141	132	471	387	ns
prot577	138	129	127	177.6	163.2	116	134	192	178.8	ns
prot578	126	84	98	133.2	138.6	83	81	185.4	169.2	ns
prot579	126	94	86	121.5	115.5	90	106	127.5	124.5	ns
prot580	126	87	89	285	216	89	74	231	210	ns
prot581	126	59	94	104.4	92.4	88	74	105.6	99.6	ns
prot582	126	78	83	136.8	178.2	172	144	277.2	291.6	sig
prot583	126	75	73	108	126	90	72	118.5	109.5	ns
prot584	126	75	73	219	252	89	75	264	249	ns
prot585	433	87	90	99.6	103.2	75	59	103.2	114	ns
prot586	258	42	30	55.8	73.8	105	102	183.6	243	sig
prot587	219	37	31	49.5	42	29	33	39	40.5	ns
prot588	274	37	29	60	72	39	48	144	144	sig
prot589	211	21	16	22.8	24	28	44	62.4	52.8	sig
prot590	203	16	19	36	28.8	23	14	41.4	37.8	ns
prot591	210	27	21	31.5	30	22	31	48	40.5	ns
prot592	190	29	17	72	63	24	27	84	60	ns
prot593	164	26	25	25.2	25.2	18	26	28.8	22.8	ns
prot594	159	27	21	32.4	32.4	22	18	39.6	32.4	ns
prot595	171	25	18	28.5	42	21	18	34.5	34.5	ns
prot596	153	25	24	66	66	21	24	48	57	ns
prot597	176	24	18	27.6	25.2	40	43	62.4	58.8	sig
prot598	192	23	16	37.8	41.4	16	20	39.6	39.6	ns
prot599	352	10	8	21	21	19	24	25.5	37.5	sig
prot600	146	14	20	48	54	7	13	39	51	ns
prot601	323	15	11	20.4	9.6	12	14	20.4	19.2	ns
prot602	258	19	17	27	34.2	22	20	39.6	27	ns
prot603	152	16	13	25.5	21	15	9	30	13.5	ns
prot604	76	17	16	45	60	18	18	36	36	ns
prot605	128	16	21	16.8	10.8	18	13	19.2	13.2	ns
prot606	187	23	17	25.2	36	30	23	34.2	32.4	ns
prot607	160	18	20	28.5	24	18	15	33	27	ns
prot608	315	21	15	36	42	15	16	81	69	ns
prot609	129	13	12	9.6	15.6	10	16	20.4	10.8	ns
prot610	185	13	10	18	32.4	14	25	68.4	28.8	sig
prot611	146	16	12	9	24	51	45	22.5	45	sig
prot612	241	17	12	27	39	5	11	12	54	ns
prot613	222	11	4	16.8	20.4	18	17	19.2	18	ns
prot614	205	9	8	16.2	28.8	5	6	18	14.4	ns
prot615	240	13	12	16.5	27	12	14	18	15	ns
prot616	99	11	10	21	27	9	20	27	72	sig
prot617	643	11	8	20.4	7.2	6	12	15.6	7.2	ns
prot618	239	11	17	16.2	14.4	15	11	21.6	16.2	ns
prot619	383	16	11	12	30	13	9	18	16.5	ns
prot620	247	8	14	39	42	36	12	54	90	sig
prot621	189	14	9	8.4	8.4	3	7	8.4	13.2	ns
prot622	171	15	9	23.4	18	12	11	16.2	21.6	ns
prot623	326	7	13	13.5	13.5	8	17	10.5	19.5	ns
prot624	231	12	10	30	24	10	13	45	33	ns
prot625	153	5	12	19.2	10.8	21	21	19.2	16.8	sig
prot626	268	8	7	14.4	21.6	11	7	27	10.8	ns
prot627	204	9	7	18	13.5	10	14	6	15	ns
prot628	191	6	8	48	48	8	12	30	24	ns
prot629	114	9	7	14.4	15.6	11	13	8.4	3.6	ns
prot630	419	8	11	18	25.2	8	13	18	28.8	ns
prot631	141	8	7	15	16.5	10	14	21	18	ns
prot632	128	11	8	18	27	17	10	45	39	ns
prot633	164	8	7	9.6	6	9	3	13.2	12	ns
prot634	274	13	13	10.8	21.6	9	8	18	10.8	ns
prot635	188	14	13	24	22.5	20	24	45	36	sig
prot636	372	7	7	24	21	5	10	9	21	ns
prot637	365	14	15	12	4.8	6	7	12	15.6	ns
prot638	145	8	10	14.4	7.2	5	8	14.4	16.2	ns
prot639	159	8	1	13.5	13.5	10	6	13.5	10.5	ns
prot640	379	6	7	12	24	12	14	48	63	sig
prot641	190	14	8	9.6	21.6	5	16	9.6	12	ns
prot642	194	6	9	14.4	19.8	10	9	14.4	14.4	ns
prot643	178	9	10	13.5	12	1	8	4.5	13.5	ns
prot644	181	10	12	18	12	8	13	27	12	ns
prot645	321	9	11	13.2	14.4	12	9	9.6	13.2	ns
prot646	192	8	4	18	16.2	6	5	5.4	18	ns
prot647	352	5	5	16.5	12	22	8	12	21	sig
prot648	118	6	13	15	9	5	6	18	24	ns
prot649	410	9	7	8.4	13.2	9	7	9.6	7.2	ns
prot650	403	6	8	5.4	19.8	9	0	16.2	5.4	ns
prot651	199	8	2	4.5	16.5	11	5	15	18	ns
prot652	457	4	8	18	30	16	14	36	24	sig
prot653	221	6	11	3.6	12	6	6	15.6	8.4	ns
prot654	216	9	6	7.2	10.8	7	4	14.4	21.6	ns
prot655	217	7	7	9	13.5	12	9	12	6	ns
prot656	172	5	7	9	24	4	9	12	15	ns
prot657	268	9	4	2.4	2.4	2	5	4.8	3.6	ns
prot658	583	6	4	7.2	12.6	5	8	14.4	7.2	ns
prot659	229	7	9	16.5	4.5	5	4	13.5	18	ns
prot660	177	9	9	15	6	5	10	24	9	ns
prot661	142	7	6	10.8	9.6	4	4	9.6	9.6	ns
prot662	178	4	5	10.8	16.2	3	0	10.8	21.6	ns
prot663	111	4	5	6	7.5	5	6	9	0	ns
prot664	116	3	4	9	24	3	8	24	27	ns
prot665	325	6	7	10.8	9.6	5	10	6	3.6	ns
prot666	268	2	5	5.4	16.2	2	7	12.6	3.6	ns
prot667	599	3	8	10.5	7.5	16	12	27	30	sig
prot668	341	8	4	12	24	12	8	27	12	sig
prot669	172	3	4	4.8	4.8	8	5	4.8	6	ns
prot670	204	5	2	7.2	9	8	4	10.8	7.2	ns
prot671	171	4	11	4.5	1.5	6	1	6	6	ns
prot672	255	9	5	21	9	6	14	12	42	sig
prot673	180	3	4	4.8	8.4	4	9	4.8	10.8	sig
prot674	215	2	6	14.4	10.8	18	6	25.2	10.8	sig
prot675	211	10	5	6	9	4	7	10.5	10.5	ns
prot676	234	5	4	9	9	2	7	24	15	sig
prot677	214	9	7	13.2	8.4	7	12	6	6	ns
prot678	180	5	4	23.4	7.2	1	6	18	9	ns
prot679	292	8	3	13.5	7.5	5	4	9	9	ns
prot680	387	3	2	24	9	1	9	12	3	ns
prot681	283	5	6	4.8	4.8	7	9	9.6	8.4	ns
prot682	351	4	4	1.8	5.4	2	3	7.2	9	ns
prot683	502	4	1	4.5	6	6	1	1.5	9	ns
prot684	484	0	3	3	9	9	3	15	6	ns
prot685	345	4	8	8.4	3.6	6	5	4.8	6	sig
prot686	448	7	2	12.6	16.2	3	6	10.8	10.8	ns
prot687	277	6	6	10.5	7.5	5	6	6	9	ns
prot688	737	2	3	18	27	8	4	12	9	ns
prot689	159	6	1	4.8	4.8	3	5	2.4	10.8	ns
prot690	153	6	3	5.4	12.6	4	4	16.2	7.2	sig
prot691	321	6	7	3	1.5	3	10	6	4.5	sig
prot692	373	8	2	12	12	5	7	15	6	ns
prot693	124	3	3	7.2	4.8	4	7	4.8	4.8	ns
prot694	330	3	6	5.4	5.4	5	5	12.6	9	sig
prot695	319	7	6	3	10.5	5	7	6	6	ns
prot696	272	5	2	6	9	2	6	12	12	ns
prot697	296	3	3	7.2	6	5	4	7.2	2.4	sig
prot698	167	3	5	5.4	3.6	4	4	10.8	9	ns
prot699	832	2	6	7.5	7.5	3	1	12	6	ns
prot700	461	4	4	15	9	6	1	15	12	ns
prot701	152	4	6	3.6	7.2	4	3	3.6	6	ns
prot702	247	2	3	5.4	5.4	5	4	3.6	7.2	ns
prot703	311	4	4	6	7.5	2	7	10.5	6	ns
prot704	299	3	5	3	9	7	8	6	15	ns
prot705	383	6	4	4.8	1.2	2	3	0	0	ns
prot706	426	4	4	5.4	7.2	3	6	10.8	7.2	ns
prot707	155	3	3	6	6	2	3	3	6	ns
prot708	989	4	4	18	18	13	7	33	15	sig
prot709	187	2	2	1.2	2.4	1	2	3.6	3.6	ns
prot710	366	0	4	0	3.6	4	4	0	5.4	ns
prot711	715	1	3	3	4.5	4	4	4.5	9	ns
prot712	830	3	2	3	9	1	3	3	12	ns
prot713	177	1	3	0	4.8	1	4	4.8	1.2	ns
prot714	632	5	2	7.2	3.6	3	5	7.2	5.4	ns
prot715	444	1	1	6	4.5	1	3	4.5	4.5	ns
prot716	1241	3	6	12	3	1	1	0	18	ns
prot717	685	2	2	2.4	3.6	1	2	2.4	1.2	ns
prot718	387	3	1	5.4	0	3	1	0	3.6	ns
prot719	322	2	0	0	3	2	2	4.5	3	ns
prot720	735	4	0	6	6	2	1	3	3	ns
prot721	186	42	33	37.2	44.4	48	43	42	42	ns
prot722	156	42	45	64.8	68.4	36	52	59.4	72	ns
prot723	282	38	43	73.5	63	44	55	55.5	45	ns
prot724	140	26	35	75	93	33	28	90	78	ns
prot725	137	37	16	40.8	26.4	22	26	28.8	22.8	ns
prot726	124	20	29	55.8	54	26	21	39.6	45	ns
prot727	169	29	17	27	28.5	16	19	25.5	36	ns
prot728	142	25	21	54	78	21	14	72	57	ns
prot729	162	30	34	33.6	33.6	22	21	31.2	32.4	ns
prot730	200	27	18	34.2	27	17	17	41.4	39.6	ns
prot731	156	11	17	19.5	33	12	13	21	27	ns
prot732	306	19	21	54	48	19	23	72	63	ns
prot733	174	14	22	18	16.8	9	13	15.6	27.6	ns
prot734	194	15	17	34.2	18	38	31	68.4	57.6	sig
prot735	103	17	14	25.5	24	17	17	34.5	28.5	ns
prot736	172	7	16	45	45	12	10	45	39	ns
prot737	180	13	14	18	16.8	23	34	43.2	26.4	sig
prot738	184	19	6	25.2	10.8	4	13	12.6	21.6	ns
prot739	230	14	15	12	16.5	14	17	16.5	22.5	ns
prot740	187	16	11	36	24	17	13	36	27	ns
prot741	189	19	21	15.6	13.2	18	9	14.4	18	ns
prot742	180	18	17	25.2	23.4	21	14	39.6	37.8	ns
prot743	294	10	12	15	22.5	11	8	18	18	ns
prot744	186	14	13	42	63	14	11	36	30	ns
prot745	225	14	15	15.6	10.8	12	12	12	9.6	ns
prot746	174	17	11	25.2	43.2	18	5	23.4	21.6	ns
prot747	208	10	9	16.5	30	14	15	18	15	ns
prot748	217	8	10	33	36	6	8	30	18	ns
prot749	112	18	10	16.8	9.6	12	27	18	21.6	sig
prot750	206	5	14	23.4	18	20	22	27	36	sig
prot751	166	9	8	16.5	12	8	9	16.5	30	ns
prot752	113	5	11	15	27	8	7	21	21	ns
prot753	169	10	6	13.2	9.6	15	8	9.6	7.2	ns
prot754	313	7	4	3.6	19.8	9	4	7.2	28.8	ns
prot755	197	12	8	9	10.5	5	5	15	10.5	ns
prot756	124	4	14	24	21	9	13	9	6	ns
prot757	246	7	7	10.8	6	7	10	13.2	7.2	sig
prot758	258	9	8	9	16.2	8	15	14.4	21.6	ns
prot759	168	4	7	6	9	14	15	15	31.5	sig
prot760	260	3	3	18	27	4	3	6	30	ns
prot761	243	7	7	9.6	16.8	12	6	6	12	ns
prot762	124	4	7	16.2	12.6	8	6	12.6	16.2	ns
prot763	208	3	5	10.5	19.5	7	5	10.5	6	ns
prot764	217	7	7	12	24	6	8	12	9	ns
prot765	197	7	10	6	7.2	4	5	14.4	12	ns
prot766	177	4	5	10.8	9	9	12	43.2	37.8	sig
prot767	146	6	3	10.5	6	11	8	7.5	15	ns
prot768	157	5	4	15	12	4	7	3	12	ns
prot769	270	3	4	9.6	9.6	9	14	16.8	8.4	sig
prot770	264	4	11	12.6	3.6	7	3	14.4	7.2	ns
prot771	274	8	8	12	9	11	3	6	9	ns
prot772	156	4	3	12	18	5	9	21	21	ns
prot773	252	8	5	15.6	4.8	11	2	10.8	4.8	ns
prot774	356	13	7	3.6	16.2	2	8	23.4	12.6	sig
prot775	180	6	13	12	13.5	3	7	6	9	ns
prot776	251	12	4	12	15	5	14	15	6	sig
prot777	156	6	4	16.8	8.4	15	5	12	9.6	ns
prot778	227	5	3	7.2	10.8	5	8	16.2	12.6	ns
prot779	116	4	7	13.5	6	4	10	12	10.5	ns
prot780	154	4	5	12	27	5	3	21	15	ns
prot781	198	3	8	4.8	10.8	4	9	9.6	4.8	ns
prot782	236	3	7	9	9	6	4	5.4	12.6	ns
prot783	184	7	4	6	9	7	9	10.5	10.5	ns
prot784	122	10	6	9	18	4	3	24	12	ns
prot785	91	7	8	10.8	9.6	9	6	7.2	8.4	ns
prot786	274	7	6	12.6	14.4	6	3	5.4	3.6	ns
prot787	152	7	9	3	4.5	10	9	13.5	6	ns
prot788	162	5	3	9	27	4	5	12	21	sig
prot789	158	6	3	9.6	12	7	1	7.2	8.4	ns
prot790	463	4	10	7.2	5.4	7	6	10.8	1.8	ns
prot791	312	4	2	3	7.5	11	9	16.5	24	sig
prot792	261	5	5	9	18	5	11	39	6	sig
prot793	392	7	5	3.6	1.2	8	4	3.6	6	ns
prot794	182	1	7	5.4	10.8	9	6	21.6	59.4	sig
prot795	310	2	7	4.5	7.5	5	5	6	7.5	ns
prot796	382	6	2	18	9	4	4	24	9	ns
prot797	113	3	5	6	12	5	5	7.2	10.8	ns
prot798	111	5	1	3.6	9	30	3	21.6	21.6	sig
prot799	418	4	4	6	3	18	6	27	36	sig
prot800	185	5	5	15	9	7	4	21	39	sig
prot801	163	4	0	4.8	0	9	2	2.4	2.4	sig
prot802	238	5	8	9	9	8	9	18	3.6	sig
prot803	282	4	1	18	3	8	5	9	7.5	ns
prot804	305	3	3	18	21	6	6	15	15	ns
prot805	292	6	1	10.8	1.2	4	8	4.8	9.6	sig
prot806	427	2	4	9	10.8	6	7	1.8	10.8	sig
prot807	234	3	5	4.5	4.5	6	7	3	16.5	ns
prot808	233	4	3	12	12	7	5	9	12	ns
prot809	425	9	5	3.6	3.6	5	6	4.8	6	sig
prot810	95	4	5	9	3.6	5	3	12.6	9	ns
prot811	241	4	1	7.5	4.5	7	3	6	6	ns
prot812	201	2	2	12	3	5	3	9	12	ns
prot813	474	1	4	3.6	2.4	5	4	6	3.6	ns
prot814	437	8	4	3.6	10.8	8	6	14.4	7.2	sig
prot815	411	0	2	7.5	15	1	3	7.5	4.5	ns
prot816	333	1	1	6	6	2	3	6	15	ns
prot817	449	1	4	1.2	1.2	2	5	4.8	3.6	ns
prot818	256	4	7	3.6	12.6	1	2	1.8	9	ns
prot819	292	4	5	6	7.5	2	18	9	12	sig
prot820	669	5	3	15	9	3	3	15	12	ns
prot821	378	6	5	4.8	4.8	1	5	2.4	3.6	ns
prot822	373	4	4	3.6	7.2	4	4	5.4	3.6	ns
prot823	327	6	4	4.5	1.5	1	6	3	7.5	ns
prot824	180	1	3	3	12	3	2	6	9	ns
prot825	357	3	2	2.4	3.6	2	3	3.6	3.6	ns
prot826	791	3	3	1.8	5.4	2	0	5.4	1.8	ns
prot827	1037	4	4	6	7.5	3	3	4.5	10.5	ns
prot828	223	3	0	9	18	3	0	3	0	ns
prot829	417	4	3	3.6	3.6	2	1	1.2	1.2	ns
prot830	310	4	4	3.6	3.6	2	3	5.4	5.4	ns
prot831	796	2	1	0	1.5	4	1	6	1.5	sig
prot832	385	1	0	12	3	2	3	0	0	ns
prot833	399	3	3	0	2.4	3	2	2.4	1.2	ns
prot834	661	2	1	0	5.4	2	2	3.6	0	ns
prot835	648	3	4	6	1.5	1	3	7.5	3	ns
prot836	172	1	2	3	6	0	4	6	3	ns
prot837	459	1	1	0	2.4	1	2	1.2	2.4	sig
prot838	266	2	3	3.6	3.6	3	1	5.4	0	ns
prot839	85	46	62	78	70.5	55	52	58.5	79.5	ns
prot840	185	59	56	153	168	110	98	156	252	sig
prot841	130	55	45	55.2	68.4	58	67	62.4	55.2	ns
prot842	128	57	55	86.4	86.4	43	55	108	75.6	ns
prot843	130	46	50	72	76.5	93	72	114	93	sig
prot844	150	57	53	159	141	64	55	147	126	ns
prot845	94	49	37	42	45.6	38	59	55.2	44.4	sig
prot846	154	18	26	39.6	34.2	20	28	54	36	ns
prot847	76	32	20	39	36	24	28	46.5	34.5	ns
prot848	213	20	20	63	72	11	22	48	36	ns
prot849	51	11	17	21.6	22.8	28	30	38.4	33.6	sig
prot850	198	12	20	21.6	34.2	26	27	27	39.6	ns
prot851	150	7	20	24	18	12	22	21	15	ns
prot852	161	13	10	33	54	22	32	96	87	sig
prot853	227	15	9	16.8	6	22	18	26.4	15.6	ns
prot854	56	12	16	37.8	16.2	24	30	43.2	61.2	sig
prot855	107	26	13	24	24	14	16	34.5	39	ns
prot856	85	9	13	51	24	14	18	45	39	ns
prot857	191	7	8	16.8	22.8	6	15	8.4	9.6	ns
prot858	207	8	7	21.6	32.4	11	7	37.8	18	ns
prot859	313	9	11	18	19.5	11	9	19.5	15	ns
prot860	150	11	10	30	27	6	13	51	30	ns
prot861	446	15	11	7.2	16.8	13	7	13.2	14.4	ns
prot862	165	9	11	23.4	19.8	20	11	18	18	ns
prot863	164	21	9	19.5	6	22	24	15	31.5	sig
prot864	183	6	7	21	24	13	22	39	57	sig
prot865	112	10	10	10.8	6	10	9	15.6	12	ns
prot866	99	10	13	14.4	19.8	22	26	36	21.6	sig
prot867	162	13	10	19.5	9	12	11	25.5	18	ns
prot868	294	10	16	36	21	11	6	24	24	ns
prot869	219	8	7	12	9.6	10	8	13.2	13.2	ns
prot870	139	11	11	21.6	28.8	8	10	19.8	19.8	ns
prot871	1091	7	9	21	12	23	16	21	33	sig
prot872	153	6	9	30	42	12	7	33	30	ns
prot873	122	5	10	3.6	8.4	5	12	15.6	12	ns
prot874	308	9	9	25.2	12.6	7	8	10.8	7.2	ns
prot875	274	4	3	6	9	3	10	18	6	ns
prot876	168	10	12	42	27	8	9	27	21	ns
prot877	157	5	8	15.6	8.4	11	12	15.6	2.4	ns
prot878	171	9	7	10.8	12.6	10	13	14.4	28.8	sig
prot879	163	10	8	9	10.5	7	9	6	10.5	ns
prot880	78	8	9	21	18	7	8	18	9	ns
prot881	177	12	10	9.6	6	6	17	10.8	14.4	ns
prot882	198	3	8	10.8	12.6	7	8	18	12.6	ns
prot883	322	10	10	10.5	12	11	14	21	24	sig
prot884	145	7	7	21	30	18	33	90	54	sig
prot885	224	9	5	6	8.4	6	6	7.2	9.6	ns
prot886	155	12	1	7.2	10.8	4	9	12.6	19.8	ns
prot887	102	4	10	13.5	12	11	5	9	6	ns
prot888	207	5	8	15	21	5	9	6	21	ns
prot889	480	7	10	3.6	4.8	18	10	12	21.6	sig
prot890	104	7	6	9	14.4	6	17	9	9	ns
prot891	204	8	2	10.5	7.5	8	2	9	4.5	ns
prot892	248	6	5	24	27	4	6	12	9	ns
prot893	157	13	10	6	8.4	4	3	14.4	7.2	ns
prot894	132	11	12	18	9	6	8	12.6	18	sig
prot895	214	9	5	4.5	7.5	7	16	21	19.5	sig
prot896	219	3	7	18	12	5	4	24	9	ns
prot897	193	3	8	7.2	2.4	6	7	9.6	3.6	ns
prot898	155	7	7	14.4	10.8	6	9	16.2	10.8	sig
prot899	239	3	7	7.5	10.5	7	6	12	9	ns
prot900	116	9	5	30	9	7	6	9	21	ns
prot901	211	10	5	7.2	10.8	5	5	6	2.4	ns
prot902	156	7	7	10.8	16.2	3	7	9	3.6	ns
prot903	246	8	6	4.5	9	12	4	4.5	12	ns
prot904	218	7	5	24	18	18	18	6	27	sig
prot905	201	5	4	6	4.8	4	2	7.2	2.4	ns
prot906	111	6	0	5.4	10.8	2	3	9	7.2	ns
prot907	175	5	4	3	7.5	3	4	6	7.5	ns
prot908	195	6	5	9	24	5	0	15	30	ns
prot909	292	6	8	4.8	4.8	3	6	9.6	7.2	ns
prot910	173	5	4	3.6	3.6	4	1	9	3.6	ns
prot911	284	7	1	4.5	6	5	7	18	3	sig
prot912	151	1	4	12	18	3	8	24	15	ns
prot913	165	5	3	4.8	6	0	7	6	4.8	ns
prot914	132	6	10	9	7.2	3	4	7.2	5.4	ns
prot915	177	6	3	12	12	6	6	10.5	12	ns
prot916	137	6	4	18	12	8	15	12	18	sig
prot917	325	5	6	3.6	3.6	11	5	4.8	13.2	sig
prot918	192	4	5	16.2	5.4	2	4	9	5.4	ns
prot919	170	3	7	9	4.5	3	6	7.5	7.5	ns
prot920	157	5	4	6	6	3	2	18	21	ns
prot921	192	6	4	4.8	4.8	10	2	28.8	9.6	sig
prot922	474	11	3	7.2	5.4	4	3	7.2	7.2	ns
prot923	186	6	6	4.5	6	6	4	6	9	ns
prot924	428	3	1	6	15	1	2	21	3	ns
prot925	191	6	3	12	6	2	7	7.2	2.4	ns
prot926	169	7	2	3.6	12.6	0	2	5.4	5.4	ns
prot927	166	4	6	7.5	4.5	3	3	10.5	7.5	ns
prot928	290	2	3	6	6	4	8	6	12	sig
prot929	216	5	3	8.4	2.4	7	5	9.6	10.8	ns
prot930	103	2	3	7.2	10.8	5	4	9	9	ns
prot931	271	7	5	1.5	7.5	0	5	13.5	3	ns
prot932	147	4	4	3	15	12	3	12	12	sig
prot933	135	5	1	2.4	3.6	4	5	8.4	6	sig
prot934	135	5	6	0	10.8	4	4	1.8	3.6	ns
prot935	135	6	3	10.5	3	4	6	3	3	ns
prot936	135	2	0	3	12	4	1	6	6	ns
prot937	321	3	5	1.2	2.4	4	3	6	2.4	ns
prot938	164	4	2	5.4	7.2	3	6	7.2	5.4	ns
prot939	113	2	2	7.5	6	8	8	12	18	sig
prot940	271	1	10	9	9	5	3	12	15	ns
prot941	204	2	4	10.8	1.2	5	3	0	7.2	ns
prot942	276	1	2	1.8	5.4	2	8	7.2	10.8	sig
prot943	108	2	6	1.5	4.5	2	4	4.5	3	ns
prot944	91	5	5	3	6	5	4	3	15	ns
prot945	325	4	3	8.4	2.4	5	5	2.4	3.6	ns
prot946	114	3	4	0	1.8	4	4	3.6	5.4	ns
prot947	277	2	3	6	1.5	5	2	3	7.5	sig
prot948	118	1	1	12	6	3	2	3	6	ns
prot949	121	1	5	3.6	3.6	7	2	1.2	4.8	ns
prot950	198	1	3	1.8	5.4	3	0	5.4	5.4	ns
prot951	237	1	6	4.5	4.5	0	2	1.5	3	ns
prot952	220	4	2	6	6	2	4	3	3	ns
prot953	406	2	5	1.2	2.4	4	2	1.2	2.4	ns
prot954	391	2	1	1.8	5.4	2	3	5.4	1.8	ns
prot955	189	1	1	1.5	3	0	3	0	0	ns
prot956	232	1	3	0	6	7	4	3	6	ns
prot957	470	3	1	1.2	2.4	3	3	3.6	7.2	sig
prot958	527	4	0	0	0	4	4	3.6	12.6	sig
prot959	141	1	4	1.5	1.5	4	2	12	3	sig
prot960	602	3	1	9	6	1	1	6	3	ns
prot961	109	25	30	26.4	26.4	69	78	126	79.2	sig
prot962	258	29	32	52.2	43.2	56	45	73.8	57.6	sig
prot963	168	10	18	24	27	16	12	16.5	12	ns
prot964	177	11	18	54	42	40	22	96	72	sig
prot965	104	17	17	13.2	18	15	18	18	13.2	ns
prot966	187	17	13	16.2	23.4	9	7	25.2	21.6	ns
prot967	134	9	15	18	21	13	14	27	34.5	ns
prot968	153	13	13	36	27	16	11	42	39	ns
prot969	125	9	7	14.4	8.4	11	3	15.6	18	ns
prot970	242	12	15	19.8	21.6	8	10	23.4	30.6	ns
prot971	128	12	8	16.5	13.5	9	15	16.5	18	ns
prot972	160	7	1	24	27	10	7	27	21	ns
prot973	65	15	11	18	14.4	33	21	28.8	36	sig
prot974	143	15	11	10.8	14.4	12	8	16.2	18	ns
prot975	131	10	10	12	16.5	20	30	30	24	sig
prot976	128	5	14	30	15	12	12	30	33	ns
prot977	76	10	9	10.8	7.2	7	9	7.2	7.2	ns
prot978	95	12	8	18	9	11	11	16.2	16.2	ns
prot979	70	6	9	15	13.5	19	14	9	7.5	ns
prot980	136	11	12	30	18	6	9	21	39	ns
prot981	116	7	10	12	10.8	18	21	16.8	10.8	ns
prot982	108	8	8	16.2	10.8	10	10	12.6	21.6	ns
prot983	195	5	9	22.5	6	5	11	10.5	7.5	ns
prot984	145	6	7	39	15	14	12	42	30	sig
prot985	102	6	9	13.2	10.8	7	11	12	15.6	ns
prot986	173	7	8	14.4	14.4	10	9	19.8	10.8	ns
prot987	212	7	5	10.5	7.5	6	8	6	10.5	ns
prot988	116	3	12	30	21	6	6	15	6	ns
prot989	219	9	7	12	9.6	9	6	14.4	10.8	ns
prot990	312	11	11	19.8	10.8	4	8	12.6	19.8	ns
prot991	78	6	7	9	6	11	3	10.5	16.5	ns
prot992	193	7	6	9	21	8	9	27	21	ns
prot993	500	3	2	8.4	4.8	8	10	2.4	2.4	sig
prot994	195	6	2	9	9	6	4	9	14.4	ns
prot995	177	7	9	9	10.5	6	7	13.5	9	ns
prot996	224	5	11	21	9	8	5	3	21	ns
prot997	239	4	8	9.6	8.4	7	7	8.4	7.2	ns
prot998	223	8	1	10.8	10.8	4	2	14.4	9	ns
prot999	113	2	3	7.5	12	3	6	4.5	10.5	ns
prot1000	94	4	8	18	15	13	4	33	15	sig
prot1001	74	3	6	4.8	8.4	8	2	4.8	1.2	ns
prot1002	265	2	9	9	12.6	7	6	10.8	9	ns
prot1003	225	9	3	9	4.5	10	6	12	6	ns
prot1004	129	6	7	9	12	5	4	18	9	ns
prot1005	210	7	6	9.6	2.4	8	3	1.2	6	ns
prot1006	248	3	6	7.2	7.2	4	4	10.8	12.6	ns
prot1007	158	2	8	4.5	4.5	6	8	9	10.5	ns
prot1008	68	7	4	18	12	7	6	15	18	ns
prot1009	68	3	4	6	3.6	6	5	2.4	2.4	ns
prot1010	548	6	3	10.8	7.2	9	7	5.4	10.8	ns
prot1011	123	5	3	4.5	12	4	8	9	13.5	ns
prot1012	181	2	9	21	18	9	3	18	12	ns
prot1013	824	4	4	4.8	6	7	2	7.2	8.4	ns
prot1014	250	5	7	3.6	3.6	4	2	14.4	9	ns
prot1015	242	2	6	6	7.5	6	2	1.5	13.5	ns
prot1016	186	3	2	6	21	4	3	6	12	ns
prot1017	228	5	0	2.4	9.6	8	3	12	7.2	ns
prot1018	106	6	3	16.2	7.2	1	1	12.6	7.2	ns
prot1019	135	2	5	3	6	3	5	3	12	ns
prot1020	173	3	3	12	15	4	6	6	9	ns
prot1021	245	2	4	8.4	4.8	7	3	8.4	3.6	ns
prot1022	98	1	5	9	3.6	3	4	9	3.6	ns
prot1023	149	2	2	6	4.5	4	6	7.5	6	ns
prot1024	136	4	6	6	6	3	7	3	15	ns
prot1025	335	8	4	4.8	4.8	21	15	14.4	21.6	sig
prot1026	81	5	4	1.8	5.4	3	7	5.4	5.4	ns
prot1027	124	7	4	10.5	9	3	6	6	12	ns
prot1028	204	6	4	9	18	1	2	18	24	ns
prot1029	124	4	0	6	7.2	2	4	7.2	6	ns
prot1030	231	4	2	9	5.4	5	5	9	10.8	sig
prot1031	192	2	3	9	6	6	5	3	15	sig
prot1032	514	6	3	15	0	4	6	3	12	sig
prot1033	277	6	4	3.6	3.6	3	5	1.2	3.6	ns
prot1034	159	3	2	5.4	9	1	3	0	9	ns
prot1035	190	4	0	1.5	7.5	3	2	0	9	ns
prot1036	225	9	9	18	18	4	4	21	24	ns
prot1037	57	5	7	2.4	1.2	4	1	0	2.4	ns
prot1038	153	5	1	7.2	7.2	4	4	5.4	14.4	ns
prot1039	91	3	3	1.5	3	3	1	1.5	7.5	ns
prot1040	94	3	5	3	6	3	3	15	12	ns
prot1041	112	3	1	1.2	4.8	2	2	6	3.6	ns
prot1042	336	1	3	7.2	14.4	2	1	5.4	10.8	ns
prot1043	241	0	5	3	4.5	7	3	9	3	ns
prot1044	108	2	4	6	12	3	2	12	9	ns
prot1045	117	6	2	2.4	0	4	4	6	4.8	ns
prot1046	286	5	2	1.8	9	6	2	5.4	14.4	sig
prot1047	122	3	3	0	3	4	6	0	4.5	ns
prot1048	273	2	1	0	9	4	2	9	6	sig
prot1049	237	4	4	6	2.4	1	4	3.6	3.6	ns
prot1050	222	0	2	10.8	9	3	3	3.6	7.2	sig
prot1051	799	3	1	9	7.5	1	4	7.5	3	ns
prot1052	125	1	3	9	3	1	3	6	6	ns
prot1053	98	2	1	1.2	2.4	3	1	4.8	4.8	ns
prot1054	153	2	4	7.2	3.6	0	0	1.8	3.6	ns
prot1055	186	2	4	7.5	3	5	9	3	6	sig
prot1056	188	1	3	9	9	3	1	6	9	ns
prot1057	127	0	0	1.2	2.4	4	5	4.8	2.4	sig
prot1058	65	116	121	212.4	194.4	106	101	210.6	248.4	ns
prot1059	115	51	35	60	84	58	48	81	75	ns
prot1060	65	30	20	75	84	26	27	78	75	ns
prot1061	90	12	28	42	27.6	39	48	64.8	86.4	sig
prot1062	120	8	11	19.8	28.8	14	21	23.4	32.4	ns
prot1063	83	8	7	10.5	10.5	9	27	58.5	40.5	sig
prot1064	177	1	13	24	18	1	4	9	27	ns
prot1065	59	5	5	4.8	8.4	7	6	12	10.8	ns
prot1066	97	8	10	23.4	14.4	7	6	14.4	25.2	ns
prot1067	188	6	7	9	6	29	14	19.5	10.5	sig
prot1068	82	6	6	30	27	10	7	24	30	ns
prot1069	109	9	5	10.8	7.2	8	3	14.4	9.6	ns
prot1070	109	5	9	12.6	16.2	5	6	12.6	23.4	ns
prot1071	168	12	7	15	12	3	4	12	18	ns
prot1072	188	13	7	21	39	7	10	45	12	ns
prot1073	82	8	5	10.8	13.2	10	3	4.8	3.6	ns
prot1074	75	12	6	21.6	3.6	6	6	12.6	12.6	ns
prot1075	151	5	7	12	6	4	6	12	6	ns
prot1076	175	4	5	12	30	9	7	24	12	ns
prot1077	116	3	6	13.2	6	4	1	15.6	8.4	ns
prot1078	161	8	7	9	9	4	7	12.6	7.2	ns
prot1079	95	5	8	10.5	12	8	6	9	9	ns
prot1080	101	8	2	12	6	2	8	6	6	sig
prot1081	175	4	2	4.8	7.2	7	6	9.6	1.2	ns
prot1082	401	3	4	5.4	12.6	3	7	14.4	12.6	ns
prot1083	214	5	7	12	13.5	9	16	13.5	6	sig
prot1084	215	7	6	21	18	2	1	3	15	ns
prot1085	152	7	8	3.6	1.2	5	2	9.6	6	ns
prot1086	125	3	1	5.4	7.2	14	9	9	7.2	sig
prot1087	154	5	5	1.5	10.5	5	3	4.5	9	ns
prot1088	119	5	5	9	24	3	4	21	6	ns
prot1089	145	3	2	3.6	1.2	4	11	3.6	4.8	ns
prot1090	256	3	6	1.8	3.6	4	5	12.6	14.4	ns
prot1091	119	5	8	7.5	7.5	3	3	6	6	ns
prot1092	159	5	5	9	6	2	4	15	12	sig
prot1093	91	7	3	1.2	7.2	5	4	6	4.8	ns
prot1094	396	5	9	5.4	10.8	14	18	16.2	3.6	sig
prot1095	205	2	2	10.5	6	2	4	4.5	6	ns
prot1096	108	3	3	6	15	9	4	12	6	ns
prot1097	71	3	5	1.2	8.4	4	3	2.4	1.2	ns
prot1098	259	1	4	7.2	3.6	4	3	1.8	5.4	ns
prot1099	191	6	3	6	10.5	5	3	4.5	6	ns
prot1100	147	6	7	6	6	3	3	15	21	ns
prot1101	292	0	2	2.4	3.6	4	1	4.8	1.2	ns
prot1102	69	2	4	7.2	10.8	5	8	7.2	9	ns
prot1103	245	2	3	3	12	3	0	3	7.5	ns
prot1104	146	5	3	6	0	6	2	9	6	sig
prot1105	351	4	1	7.2	0	4	5	4.8	6	ns
prot1106	106	5	6	3.6	1.8	2	3	9	3.6	ns
prot1107	180	6	1	1.5	7.5	1	3	3	12	ns
prot1108	199	4	2	15	12	5	3	15	12	ns
prot1109	185	1	4	3.6	0	6	14	16.8	2.4	sig
prot1110	182	2	3	5.4	1.8	2	1	0	5.4	ns
prot1111	59	4	3	3	3	6	0	7.5	9	ns
prot1112	173	2	5	12	6	2	2	3	9	ns
prot1113	105	5	5	9.6	6	2	3	1.2	4.8	ns
prot1114	79	2	4	7.2	0	3	4	9	1.8	ns
prot1115	94	1	7	7.5	1.5	4	4	9	9	sig
prot1116	235	5	2	9	0	1	2	6	9	ns
prot1117	99	3	3	2.4	3.6	0	1	1.2	6	ns
prot1118	103	3	2	0	5.4	3	2	5.4	5.4	ns
prot1119	226	1	4	6	4.5	5	1	12	4.5	ns
prot1120	168	2	2	9	21	3	3	15	3	ns
prot1121	454	0	2	3.6	1.2	2	0	0	3.6	ns
prot1122	92	0	3	7.2	7.2	1	4	5.4	5.4	ns
prot1123	99	2	0	1.5	4.5	2	2	13.5	3	sig
prot1124	116	3	3	21	21	2	2	9	3	ns
prot1125	90	5	1	1.2	1.2	1	5	0	3.6	ns
prot1126	87	4	3	3.6	9	3	2	7.2	7.2	sig
prot1127	294	2	3	3	0	2	3	1.5	6	ns
prot1128	354	6	4	6	9	3	3	21	3	ns
prot1129	216	5	1	4.8	6	1	2	3.6	4.8	ns
prot1130	138	1	2	3.6	7.2	1	1	5.4	5.4	ns
prot1131	187	3	3	0	1.5	1	0	0	3	ns
prot1132	495	2	3	12	3	2	3	12	0	ns
prot1133	406	0	2	2.4	0	2	2	2.4	2.4	ns
prot1134	382	1	3	0	0	1	2	3.6	7.2	ns
prot1135	272	0	1	1.5	1.5	0	2	0	6	ns
prot1136	71	17	19	66	66	23	22	78	54	ns
prot1137	105	23	23	15.6	21.6	22	21	20.4	19.2	ns
prot1138	234	14	23	19.8	37.8	18	19	28.8	43.2	ns
prot1139	112	13	15	27	24	14	10	13.5	30	ns
prot1140	114	15	13	39	45	11	20	33	54	ns
prot1141	112	10	9	6	6	6	4	10.8	3.6	ns
prot1142	166	10	10	12.6	14.4	6	6	9	1.8	ns
prot1143	104	5	11	18	6	5	3	15	10.5	ns
prot1144	376	8	4	21	18	6	4	27	18	ns
prot1145	83	4	8	12	3.6	6	4	4.8	4.8	sig
prot1146	51	7	4	3.6	9	2	16	21.6	25.2	sig
prot1147	74	5	5	6	16.5	4	5	6	13.5	ns
prot1148	74	8	5	18	15	4	2	18	21	ns
prot1149	117	5	7	7.2	10.8	6	5	13.2	7.2	ns
prot1150	106	2	5	21.6	9	6	8	18	10.8	sig
prot1151	110	3	2	10.5	3	5	7	7.5	12	sig
prot1152	73	3	0	6	9	5	5	21	15	sig
prot1153	113	4	5	4.8	2.4	2	2	7.2	3.6	ns
prot1154	358	1	3	9	7.2	4	1	3.6	9	ns
prot1155	99	7	6	7.5	6	3	5	10.5	7.5	ns
prot1156	115	3	2	12	12	5	10	12	12	ns
prot1157	180	1	1	7.2	9.6	2	3	6	2.4	ns
prot1158	67	8	8	12.6	3.6	14	10	28.8	14.4	sig
prot1159	99	3	0	3	3	5	5	6	6	sig
prot1160	99	3	3	3	9	2	1	3	9	ns
prot1161	99	2	2	2.4	1.2	3	3	6	9.6	ns
prot1162	98	4	3	5.4	1.8	5	4	7.2	7.2	ns
prot1163	165	4	1	9	7.5	8	4	6	12	sig
prot1164	76	2	4	9	9	6	3	6	6	ns
prot1165	90	4	2	3.6	7.2	4	3	3.6	3.6	sig
prot1166	113	3	5	3.6	10.8	2	4	7.2	3.6	ns
prot1167	90	0	2	4.5	4.5	4	3	1.5	0	ns
prot1168	163	1	4	6	3	8	2	18	6	sig
prot1169	102	2	2	4.8	4.8	4	4	7.2	4.8	sig
prot1170	183	4	1	7.2	5.4	1	4	0	7.2	ns
prot1171	98	2	2	4.5	10.5	8	6	3	4.5	sig
prot1172	146	2	1	9	12	6	3	27	9	sig
prot1173	145	1	4	0	2.4	2	4	2.4	2.4	ns
prot1174	166	0	3	5.4	3.6	2	1	7.2	5.4	ns
prot1175	100	6	2	4.5	3	4	1	1.5	1.5	ns
prot1176	393	0	2	3	0	0	2	3	3	ns
prot1177	89	2	3	3.6	3.6	3	1	3.6	0	ns
prot1178	391	1	1	1.8	3.6	2	1	0	1.8	ns
prot1179	89	3	1	3	1.5	0	1	4.5	3	ns
prot1180	1106	3	4	36	6	3	8	9	15	ns
prot1181	3227	9	8	14.4	9.6	6	7	8.4	9.6	ns
prot1182	539	9	14	18	10.8	8	7	18	18	ns
prot1183	771	4	8	3	4.5	3	6	13.5	7.5	ns
prot1184	2680	2	3	12	6	5	10	21	12	sig
prot1185	917	2	7	3.6	6	4	5	7.2	8.4	sig
prot1186	4114	1	4	1.8	0	6	2	1.8	0	ns
prot1187	449	7	9	15	10.5	10	11	18	13.5	ns
prot1188	1304	6	0	15	12	2	2	6	9	ns
prot1189	393	6	4	3.6	8.4	9	6	4.8	4.8	ns
prot1190	1513	5	0	5.4	3.6	7	3	5.4	3.6	ns
prot1191	2580	1	1	1.5	6	2	3	9	1.5	ns
prot1192	959	8	4	9	6	6	6	30	27	ns
prot1193	510	5	5	3.6	3.6	6	7	9.6	6	ns
prot1194	427	10	6	12.6	23.4	6	6	10.8	7.2	ns
prot1195	413	4	5	9	9	4	4	6	4.5	ns
prot1196	819	2	0	9	6	8	10	6	6	sig
prot1197	1779	3	3	4.8	1.2	6	2	2.4	7.2	sig
prot1198	1379	3	6	1.8	9	5	5	5.4	9	ns
prot1199	652	1	5	6	4.5	1	1	1.5	12	ns
prot1200	704	3	1	0	0	1	2	12	3	ns
prot1201	1028	0	2	1.2	3.6	4	3	2.4	4.8	sig
prot1202	1181	1	2	5.4	5.4	10	3	5.4	5.4	sig
prot1203	383	6	7	15	9	7	5	10.5	6	ns
prot1204	1077	6	8	15	18	5	4	24	12	ns
prot1205	452	4	6	4.8	9.6	6	6	6	8.4	ns
prot1206	434	3	8	9	7.2	4	6	7.2	5.4	ns
prot1207	955	3	3	7.5	4.5	3	1	4.5	1.5	ns
prot1208	528	3	4	9	18	3	0	18	9	ns
prot1209	228	8	4	4.8	3.6	6	3	2.4	4.8	ns
prot1210	781	4	4	3.6	3.6	1	2	9	7.2	ns
prot1211	548	3	3	1.5	12	7	13	13.5	6	sig
prot1212	273	5	2	9	6	5	5	6	9	ns
prot1213	153	2	10	6	7.2	10	7	10.8	9.6	ns
prot1214	320	3	9	5.4	14.4	6	6	9	5.4	ns
prot1215	219	4	8	9	7.5	7	7	15	10.5	ns
prot1216	410	4	4	15	18	4	4	15	27	ns
prot1217	322	7	4	8.4	8.4	6	4	4.8	2.4	ns
prot1218	629	2	7	7.2	9	2	3	0	12.6	ns
prot1219	264	7	5	3	7.5	2	2	7.5	4.5	ns
prot1220	356	5	5	12	9	9	13	27	15	sig
prot1221	390	6	5	3.6	6	5	7	3.6	6	ns
prot1222	235	3	2	7.2	10.8	6	10	7.2	10.8	sig
prot1223	263	0	3	3	4.5	1	5	1.5	9	ns
prot1224	481	2	1	6	9	6	2	9	18	sig
prot1225	551	4	2	1.2	2.4	2	10	2.4	3.6	ns
prot1226	481	6	5	16.2	10.8	7	2	10.8	7.2	sig
prot1227	487	1	0	4.5	7.5	1	2	3	1.5	ns
prot1228	881	3	5	3	3	0	2	9	9	ns
prot1229	2284	4	2	3.6	3.6	9	6	10.8	10.8	sig
prot1230	852	7	1	1.8	3.6	0	3	3.6	3.6	ns
prot1231	341	6	2	1.5	3	3	2	6	7.5	ns
prot1232	182	2	3	21	21	2	4	9	24	ns
prot1233	327	4	5	6	4.8	4	1	3.6	4.8	ns
prot1234	219	5	7	7.2	12.6	10	5	9	10.8	sig
prot1235	406	5	8	6	4.5	2	6	1.5	3	sig
prot1236	332	3	2	0	3	6	4	18	24	sig
prot1237	365	3	3	2.4	1.2	3	1	4.8	6	ns
prot1238	308	2	6	3.6	5.4	0	4	14.4	3.6	ns
prot1239	232	1	6	6	1.5	4	2	6	3	ns
prot1240	2067	2	6	9	15	3	3	6	9	ns
prot1241	865	1	3	1.2	1.2	1	3	4.8	2.4	ns
prot1242	682	3	1	3.6	1.8	0	2	3.6	5.4	ns
prot1243	573	4	5	1.5	4.5	0	4	1.5	7.5	ns
prot1244	454	1	1	12	6	2	2	6	9	ns
prot1245	611	7	9	22.8	14.4	9	15	22.8	16.8	ns
prot1246	133	8	10	7.2	14.4	12	5	7.2	18	ns
prot1247	221	8	11	6	21	10	12	15	7.5	ns
prot1248	153	9	5	18	30	4	4	24	24	ns
prot1249	363	6	7	9.6	10.8	2	7	4.8	3.6	ns
prot1250	435	4	2	9	9	8	2	1.8	14.4	ns
prot1251	366	6	6	6	7.5	4	6	3	3	ns
prot1252	170	2	4	24	15	9	21	45	54	sig
prot1253	267	1	2	1.2	2.4	12	3	21.6	10.8	sig
prot1254	463	1	4	12.6	5.4	4	1	3.6	12.6	ns
prot1255	542	4	2	7.5	3	9	5	6	6	sig
prot1256	448	6	6	9	6	3	2	15	15	ns
prot1257	177	5	8	4.8	6	2	9	8.4	4.8	ns
prot1258	365	0	1	5.4	3.6	5	6	12.6	12.6	ns
prot1259	746	2	4	6	4.5	4	4	3	12	ns
prot1260	458	8	2	6	21	8	2	9	9	ns
prot1261	147	5	3	4.8	7.2	4	5	2.4	7.2	ns
prot1262	266	3	2	9	5.4	1	5	10.8	5.4	ns
prot1263	340	5	3	1.5	1.5	4	3	3	7.5	ns
prot1264	398	0	6	6	12	3	3	15	3	ns
prot1265	403	0	3	0	1.2	6	5	4.8	2.4	sig
prot1266	302	1	6	1.8	5.4	3	2	3.6	9	ns
prot1267	465	4	3	3	6	5	3	0	3	ns
prot1268	487	3	2	6	6	6	4	18	6	sig
prot1269	568	2	3	1.2	3.6	1	5	1.2	0	ns
prot1270	370	3	1	5.4	1.8	0	4	1.8	5.4	ns
prot1271	435	1	4	4.5	1.5	3	2	4.5	3	ns
prot1272	382	0	0	6	3	3	0	9	3	ns
prot1273	400	0	2	1.2	1.2	1	1	2.4	2.4	sig
prot1274	1317	2	0	5.4	1.8	0	0	3.6	0	ns
prot1275	1827	1	3	1.5	0	3	2	0	3	ns
prot1276	227	7	5	30	12	6	5	18	9	ns
prot1277	126	3	7	2.4	3.6	6	1	7.2	6	ns
prot1278	199	8	12	5.4	10.8	4	4	7.2	3.6	ns
prot1279	186	3	9	12	6	6	2	4.5	9	ns
prot1280	397	4	5	18	6	3	8	3	24	ns
prot1281	191	8	4	3.6	4.8	3	4	8.4	6	ns
prot1282	181	5	3	3.6	9	2	14	18	10.8	sig
prot1283	332	5	3	7.5	10.5	2	5	12	10.5	ns
prot1284	207	3	3	3	9	6	3	12	9	ns
prot1285	433	3	2	6	4.8	2	6	3.6	6	ns
prot1286	220	8	7	9	5.4	8	16	25.2	18	sig
prot1287	174	3	2	6	0	12	3	13.5	13.5	sig
prot1288	398	2	2	12	6	2	6	9	3	ns
prot1289	250	3	4	3.6	8.4	1	8	7.2	4.8	sig
prot1290	254	5	3	0	1.8	2	3	7.2	1.8	ns
prot1291	278	0	4	3	6	4	7	10.5	6	sig
prot1292	195	4	4	12	9	6	3	3	18	ns
prot1293	493	4	5	4.8	1.2	1	7	6	2.4	ns
prot1294	395	3	1	3.6	3.6	2	3	7.2	0	ns
prot1295	346	3	4	6	3	3	1	3	1.5	ns
prot1296	386	7	3	15	12	1	2	6	12	ns
prot1297	323	2	1	2.4	4.8	3	3	2.4	1.2	ns
prot1298	221	3	7	3.6	0	5	3	3.6	1.8	ns
prot1299	330	2	4	7.5	1.5	3	3	3	3	ns
prot1300	913	2	4	6	6	3	2	6	15	ns
prot1301	216	8	3	4.8	6	6	12	7.2	10.8	sig
prot1302	176	2	5	5.4	0	5	3	3.6	7.2	ns
prot1303	396	1	3	9	3	3	3	4.5	4.5	ns
prot1304	144	2	3	18	3	4	0	9	21	ns
prot1305	340	3	4	3.6	2.4	8	1	2.4	2.4	ns
prot1306	177	2	0	0	5.4	2	2	3.6	7.2	sig
prot1307	491	1	4	4.5	7.5	2	4	4.5	3	ns
prot1308	289	3	3	3	9	3	2	12	15	ns
prot1309	925	4	0	7.2	7.2	2	4	2.4	14.4	sig
prot1310	266	2	3	1.8	3.6	1	2	1.8	1.8	sig
prot1311	584	7	3	3	4.5	4	2	0	4.5	ns
prot1312	316	1	3	3	12	0	5	9	3	ns
prot1313	365	4	3	2.4	7.2	1	4	3.6	3.6	ns
prot1314	282	3	2	7.2	5.4	3	3	3.6	5.4	ns
prot1315	465	0	3	3	1.5	3	5	0	0	ns
prot1316	577	2	0	6	6	4	0	9	3	ns
prot1317	274	3	4	2.4	3.6	3	2	1.2	3.6	ns
prot1318	517	3	2	3.6	1.8	3	0	3.6	3.6	ns
prot1319	782	3	3	1.5	0	6	2	3	6	sig
prot1320	567	3	1	9	9	1	1	3	0	ns
prot1321	356	0	2	0	3.6	2	0	1.2	2.4	ns
prot1322	229	1	1	1.8	1.8	2	2	3.6	0	ns
prot1323	388	3	1	3	3	0	1	1.5	0	ns
prot1324	109	8	4	21	24	3	7	21	9	ns
prot1325	167	1	4	2.4	3.6	0	3	3.6	4.8	ns
prot1326	192	5	3	10.8	14.4	6	4	7.2	9	ns
prot1327	174	6	4	3	4.5	5	0	7.5	1.5	ns
prot1328	144	4	2	15	15	4	5	12	21	sig
prot1329	139	4	4	3.6	3.6	4	3	2.4	4.8	ns
prot1330	160	2	5	9	5.4	5	4	5.4	3.6	ns
prot1331	220	5	4	3	6	1	0	3	3	ns
prot1332	248	2	5	9	12	6	5	12	27	ns
prot1333	254	4	6	4.8	9.6	3	9	3.6	6	ns
prot1334	213	4	7	9	3.6	6	6	5.4	5.4	sig
prot1335	81	2	3	3	3	4	4	9	13.5	ns
prot1336	318	3	5	9	9	3	2	12	12	ns
prot1337	247	9	6	7.2	10.8	4	2	3.6	1.2	ns
prot1338	381	5	3	9	5.4	1	2	10.8	3.6	ns
prot1339	159	1	3	3	4.5	3	4	7.5	6	ns
prot1340	205	5	1	12	6	9	6	9	27	sig
prot1341	244	4	3	4.8	3.6	6	2	8.4	2.4	ns
prot1342	160	2	1	7.2	0	2	4	7.2	3.6	ns
prot1343	288	0	1	4.5	1.5	11	4	3	3	sig
prot1344	383	3	5	6	3	4	9	15	6	sig
prot1345	206	3	2	4.8	2.4	1	3	4.8	1.2	ns
prot1346	703	1	1	1.8	3.6	1	1	9	5.4	ns
prot1347	238	7	3	6	4.5	2	3	9	3	ns
prot1348	366	1	1	15	9	4	6	9	6	sig
prot1349	430	2	5	3.6	2.4	1	4	2.4	2.4	sig
prot1350	637	2	1	5.4	5.4	3	6	5.4	21.6	sig
prot1351	141	7	1	4.5	4.5	6	3	1.5	1.5	ns
prot1352	140	0	5	9	0	4	4	6	9	ns
prot1353	431	4	2	3.6	6	2	6	1.2	6	ns
prot1354	969	3	4	1.8	7.2	3	1	0	3.6	ns
prot1355	247	2	0	1.5	3	1	6	1.5	3	ns
prot1356	1101	3	4	3	12	1	3	9	12	ns
prot1357	178	1	3	2.4	4.8	1	1	3.6	1.2	ns
prot1358	178	0	3	1.8	1.8	5	3	7.2	0	ns
prot1359	297	2	0	1.5	3	2	1	1.5	1.5	ns
prot1360	238	2	2	3	3	2	1	6	12	ns
prot1361	226	1	1	0	0	2	3	3.6	4.8	ns
prot1362	486	2	0	7.2	9	5	2	0	3.6	ns
prot1363	758	1	1	1.5	1.5	4	2	0	7.5	ns
prot1364	305	0	0	3	3	1	2	0	21	ns
prot1365	526	0	1	1.2	6	1	4	1.2	3.6	ns
prot1366	375	2	0	7.2	5.4	0	2	3.6	1.8	ns
prot1367	651	3	1	4.5	1.5	2	1	1.5	3	ns
prot1368	5934	1	1	3	3	2	1	6	6	sig
prot1369	421	2	1	1.2	3.6	2	1	1.2	2.4	ns
prot1370	142	1	2	1.8	0	2	3	5.4	1.8	ns
prot1371	1145	2	1	1.5	3	2	4	3	1.5	ns
prot1372	238	1	4	3	3	2	0	3	3	ns
prot1373	391	1	0	1.2	1.2	4	4	2.4	2.4	sig
prot1374	618	2	1	1.8	1.8	0	6	3.6	0	ns
prot1375	93	9	7	15	10.5	7	4	10.5	9	ns
prot1376	130	7	3	30	12	10	9	33	21	ns
prot1377	83	12	6	6	2.4	3	2	8.4	10.8	ns
prot1378	361	3	6	0	1.8	3	8	3.6	3.6	ns
prot1379	193	7	4	4.5	10.5	4	11	6	7.5	sig
prot1380	393	10	6	6	9	9	10	24	24	sig
prot1381	232	7	0	2.4	3.6	4	2	6	2.4	ns
prot1382	201	5	4	12.6	14.4	6	6	9	7.2	ns
prot1383	105	2	6	1.5	10.5	0	5	6	1.5	ns
prot1384	173	1	7	18	6	3	3	3	21	ns
prot1385	182	4	6	2.4	8.4	1	3	2.4	4.8	ns
prot1386	199	2	4	7.2	5.4	2	5	10.8	12.6	sig
prot1387	191	2	2	4.5	9	1	4	7.5	10.5	ns
prot1388	274	4	1	9	3	1	2	6	6	ns
prot1389	135	5	2	2.4	3.6	3	3	2.4	0	ns
prot1390	169	3	6	5.4	3.6	2	0	9	5.4	ns
prot1391	688	3	7	6	9	5	5	1.5	6	ns
prot1392	152	1	1	9	6	1	2	12	18	ns
prot1393	528	5	3	1.2	2.4	2	3	3.6	2.4	ns
prot1394	157	2	2	1.8	1.8	4	1	3.6	0	ns
prot1395	126	2	3	1.5	3	1	7	3	4.5	ns
prot1396	80	1	3	21	9	6	3	54	9	sig
prot1397	122	2	4	3.6	2.4	0	3	3.6	0	ns
prot1398	232	2	5	9	3.6	3	6	3.6	3.6	ns
prot1399	171	3	2	6	3	1	2	1.5	3	ns
prot1400	70	6	2	3	9	2	5	12	12	ns
prot1401	130	1	3	1.2	1.2	1	2	1.2	1.2	sig
prot1402	103	3	4	7.2	3.6	2	6	18	10.8	sig
prot1403	547	2	3	7.5	1.5	2	3	0	1.5	ns
prot1404	250	5	0	9	9	2	2	3	18	ns
prot1405	497	2	0	2.4	0	2	4	2.4	4.8	sig
prot1406	312	0	0	1.8	5.4	4	0	0	5.4	ns
prot1407	152	3	2	3	3	2	0	3	6	ns
prot1408	535	1	1	3	6	4	4	6	9	ns
prot1409	87	2	1	3.6	1.2	2	1	1.2	2.4	ns
prot1410	232	4	0	5.4	0	0	2	1.8	1.8	ns
prot1411	232	2	3	4.5	7.5	5	1	0	3	ns
prot1412	843	2	2	6	3	1	1	9	9	ns
prot1413	555	1	1	2.4	0	5	0	3.6	1.2	ns
prot1414	173	3	1	3.6	3.6	1	1	3.6	0	ns
prot1415	194	1	1	0	1.5	1	2	3	1.5	ns
prot1416	180	2	3	3	6	5	2	6	6	sig
prot1417	199	1	4	1.2	1.2	3	6	2.4	3.6	ns
prot1418	287	2	1	5.4	1.8	1	3	0	7.2	ns
prot1419	999	1	1	3	3	2	5	3	1.5	ns
prot1420	220	2	3	3	6	2	1	3	3	ns
prot1421	648	1	1	3.6	1.2	2	0	2.4	2.4	ns
prot1422	164	3	1	1.8	0	0	2	1.8	3.6	ns
prot1423	181	0	0	3	1.5	2	2	3	3	sig
prot1424	285	7	4	18	27	3	10	21	15	ns
prot1425	172	4	3	3.6	7.2	9	2	8.4	3.6	ns
prot1426	103	4	3	14.4	5.4	4	3	12.6	3.6	ns
prot1427	430	2	2	9	3	6	3	13.5	13.5	sig
prot1428	130	5	9	33	21	5	9	12	9	ns
prot1429	123	2	2	4.8	3.6	4	13	2.4	2.4	sig
prot1430	304	4	0	7.2	5.4	3	3	7.2	1.8	ns
prot1431	164	2	2	4.5	3	4	2	9	6	ns
prot1432	75	5	1	15	6	3	2	0	9	ns
prot1433	173	4	1	9.6	2.4	5	2	4.8	6	ns
prot1434	176	2	4	3.6	5.4	3	2	9	12.6	ns
prot1435	191	4	3	3	0	4	1	7.5	7.5	ns
prot1436	138	7	4	3	6	3	3	9	9	ns
prot1437	148	2	3	4.8	2.4	1	5	3.6	3.6	ns
prot1438	101	6	2	7.2	1.8	4	2	14.4	7.2	ns
prot1439	157	3	3	7.5	1.5	2	2	3	4.5	ns
prot1440	488	4	2	3	0	4	4	6	9	ns
prot1441	133	1	1	7.2	3.6	6	12	3.6	18	sig
prot1442	229	1	0	0	1.8	3	3	3.6	3.6	ns
prot1443	89	3	6	3	6	3	3	12	9	sig
prot1444	317	2	0	9	6	1	1	0	0	ns
prot1445	88	1	2	2.4	3.6	5	2	8.4	3.6	ns
prot1446	180	1	2	7.2	3.6	0	2	0	5.4	ns
prot1447	207	3	0	3	4.5	5	2	3	3	ns
prot1448	235	1	4	6	6	5	1	6	15	ns
prot1449	86	1	2	1.2	2.4	1	3	6	3.6	ns
prot1450	115	1	3	9	3.6	3	6	3.6	7.2	ns
prot1451	127	6	3	6	3	1	0	3	3	ns
prot1452	229	1	2	6	15	1	6	12	6	ns
prot1453	247	1	1	3.6	3.6	2	3	6	1.2	ns
prot1454	573	4	3	9	3.6	2	3	3.6	1.8	ns
prot1455	176	2	3	3	3	4	3	4.5	4.5	sig
prot1456	169	2	0	9	3	1	4	6	9	ns
prot1457	81	1	3	2.4	2.4	1	0	4.8	2.4	ns
prot1458	89	1	2	0	0	0	2	3.6	0	ns
prot1459	178	2	2	1.5	4.5	3	0	1.5	3	ns
prot1460	151	0	1	6	6	3	2	3	6	ns
prot1461	146	5	3	0	1.2	4	5	6	1.2	sig
prot1462	217	4	0	1.8	3.6	3	1	3.6	3.6	ns
prot1463	159	2	1	1.5	3	3	6	3	4.5	ns
prot1464	237	3	0	3	15	1	1	0	6	ns
prot1465	587	1	1	2.4	2.4	4	2	4.8	6	sig
prot1466	128	1	3	5.4	3.6	4	2	3.6	3.6	ns
prot1467	425	2	2	0	0	0	0	4.5	3	ns
prot1468	256	1	4	3	3	3	2	6	9	ns
prot1469	136	1	3	4.8	0	0	3	1.2	1.2	ns
prot1470	76	0	4	3.6	1.8	3	2	7.2	0	ns
prot1471	175	1	1	0	0	2	1	3	1.5	ns
prot1472	231	3	4	3	3	4	0	3	0	ns
prot1473	337	1	1	1.2	2.4	1	1	1.2	2.4	ns
prot1474	239	0	0	1.8	1.8	4	2	5.4	5.4	sig
prot1475	456	2	1	1.5	0	0	0	0	4.5	ns
prot1476	126	0	1	6	0	2	0	3	0	ns
prot1477	488	0	1	0	2.4	2	1	1.2	4.8	sig
prot1478	127	1	3	1.8	0	3	4	1.8	3.6	ns
prot1479	191	2	4	1.5	3	5	3	9	3	ns
prot1480	114	5	3	6	15	5	3	9	15	ns
prot1481	62	3	6	1.2	3.6	4	2	2.4	4.8	ns
prot1482	350	6	1	5.4	1.8	4	2	7.2	3.6	ns
prot1483	108	2	3	7.5	3	6	10	15	6	sig
prot1484	321	1	0	12	9	2	0	0	12	ns
prot1485	308	2	0	1.2	1.2	1	2	0	1.2	ns
prot1486	59	1	3	5.4	5.4	4	3	9	3.6	ns
prot1487	218	1	2	7.5	7.5	3	4	4.5	4.5	ns
prot1488	106	1	1	3	9	2	1	15	12	ns
prot1489	154	1	3	2.4	0	5	9	2.4	2.4	sig
prot1490	166	1	4	3.6	3.6	1	3	3.6	1.8	ns
prot1491	515	3	2	7.5	4.5	3	1	3	9	ns
prot1492	183	3	4	12	3	1	1	15	6	ns
prot1493	162	4	4	1.2	2.4	4	4	3.6	2.4	ns
prot1494	140	2	6	3.6	9	3	2	0	0	ns
prot1495	169	2	1	1.5	1.5	1	0	1.5	1.5	ns
prot1496	242	0	0	3	3	0	3	3	6	ns
prot1497	292	8	1	2.4	3.6	1	1	3.6	1.2	ns
prot1498	197	4	3	10.8	1.8	2	3	5.4	3.6	ns
prot1499	856	1	1	1.5	4.5	1	1	4.5	3	ns
prot1500	127	2	3	6	3	2	1	9	9	ns
prot1501	72	2	1	2.4	1.2	1	0	1.2	2.4	ns
prot1502	148	0	3	3.6	10.8	1	2	5.4	5.4	ns
prot1503	53	2	1	9	3	4	2	0	3	ns
prot1504	98	1	3	6	3	1	0	9	3	ns
prot1505	405	3	4	1.2	1.2	2	1	2.4	3.6	ns
prot1506	104	1	1	3.6	3.6	1	1	7.2	3.6	ns
prot1507	176	1	0	3	3	2	1	3	1.5	ns
prot1508	125	4	2	15	0	0	2	0	3	ns
prot1509	160	2	2	2.4	2.4	3	3	3.6	2.4	ns
prot1510	316	2	0	1.8	0	2	2	3.6	3.6	sig
prot1511	978	3	2	6	3	1	1	1.5	3	ns
prot1512	234	1	3	3	0	2	1	9	0	ns
prot1513	431	0	1	1.2	0	2	1	0	1.2	ns
prot1514	2591	4	3	0	7.2	18	3	21.6	5.4	sig
prot1515	712	4	3	6	10.5	2	6	1.5	1.5	ns
prot1516	1852	3	3	3	18	5	6	12	12	ns
prot1517	2086	2	4	6	4.8	5	2	6	8.4	ns
prot1518	1064	1	3	7.2	7.2	1	3	7.2	3.6	ns
prot1519	609	8	4	13.5	9	7	7	13.5	6	ns
prot1520	645	2	2	9	15	2	1	6	3	ns
prot1521	969	1	3	4.8	2.4	1	0	3.6	1.2	ns
prot1522	857	0	6	1.8	3.6	6	6	7.2	7.2	sig
prot1523	488	2	2	3	0	2	3	1.5	4.5	ns
prot1524	2821	2	0	3	0	0	0	6	3	ns
prot1525	512	4	6	4.8	4.8	2	0	6	8.4	ns
prot1526	876	4	3	9	3.6	2	3	7.2	3.6	ns
prot1527	543	3	4	4.5	6	4	6	6	7.5	ns
prot1528	809	5	5	3	9	5	2	6	6	ns
prot1529	1674	0	1	3.6	1.2	4	5	1.2	1.2	sig
prot1530	1191	3	2	1.8	0	0	0	0	0	ns
prot1531	208	2	3	3	6	6	2	4.5	3	ns
prot1532	437	0	1	3	9	4	4	6	21	ns
prot1533	510	3	2	0	3.6	1	1	7.2	1.2	ns
prot1534	695	2	2	1.8	7.2	2	2	3.6	0	ns
prot1535	227	2	3	1.5	4.5	5	2	3	7.5	sig
prot1536	700	4	1	0	6	2	2	9	6	sig
prot1537	218	1	2	2.4	1.2	3	4	2.4	2.4	ns
prot1538	423	3	2	12.6	0	3	4	5.4	7.2	ns
prot1539	873	2	1	7.5	6	1	2	4.5	6	ns
prot1540	1426	3	3	3	12	2	2	18	6	ns
prot1541	520	3	2	1.2	2.4	2	2	0	2.4	ns
prot1542	290	15	10	12.6	12.6	10	7	27	19.8	ns
prot1543	296	2	2	9	3	2	2	1.5	6	ns
prot1544	309	4	1	12	18	7	5	6	15	sig
prot1545	502	2	1	1.2	8.4	5	2	4.8	3.6	ns
prot1546	204	4	2	1.8	0	3	1	7.2	5.4	ns
prot1547	437	2	1	6	6	3	1	6	3	ns
prot1548	314	3	0	3	3	0	2	0	9	ns
prot1549	402	2	3	1.2	1.2	7	4	2.4	6	sig
prot1550	188	1	1	3.6	1.8	2	3	7.2	5.4	ns
prot1551	434	3	1	0	3	2	1	3	1.5	ns
prot1552	325	0	1	6	0	0	3	3	3	ns
prot1553	607	6	4	0	2.4	0	1	0	2.4	ns
prot1554	739	2	5	3.6	0	2	3	3.6	10.8	ns
prot1555	235	2	0	0	0	0	0	1.5	1.5	ns
prot1556	982	1	1	12	3	2	1	6	9	ns
prot1557	392	5	1	7.2	4.8	1	4	1.2	3.6	ns
prot1558	543	1	1	0	0	1	2	1.8	5.4	ns
prot1559	462	0	2	0	3	1	2	1.5	1.5	sig
prot1560	348	1	3	6	12	2	0	0	6	ns
prot1561	463	1	2	1.2	0	0	0	0	3.6	ns
prot1562	173	0	7	7.2	5.4	3	3	7.2	0	ns
prot1563	274	1	4	7.5	4.5	3	4	7.5	1.5	ns
prot1564	251	3	3	15	12	5	2	15	15	sig
prot1565	231	6	1	2.4	3.6	5	4	4.8	8.4	ns
prot1566	394	1	3	1.8	10.8	1	3	9	3.6	ns
prot1567	240	2	2	1.5	3	3	4	6	3	ns
prot1568	441	1	2	24	15	4	4	12	24	sig
prot1569	200	3	4	2.4	2.4	5	1	0	3.6	ns
prot1570	371	4	2	3.6	5.4	4	2	12.6	3.6	sig
prot1571	313	2	4	3	0	3	1	3	4.5	ns
prot1572	730	1	2	9	12	0	1	18	9	ns
prot1573	329	1	0	3.6	4.8	5	2	2.4	8.4	sig
prot1574	627	1	3	0	1.8	4	0	5.4	0	ns
prot1575	250	4	2	0	0	2	1	1.5	7.5	sig
prot1576	144	0	1	6	6	4	5	6	12	sig
prot1577	472	1	1	3.6	0	4	3	2.4	4.8	ns
prot1578	421	1	3	5.4	1.8	4	3	3.6	1.8	ns
prot1579	250	1	0	3	4.5	2	1	6	0	ns
prot1580	266	1	2	0	3	2	2	0	0	ns
prot1581	861	1	2	3.6	1.2	1	3	3.6	1.2	ns
prot1582	1312	5	2	5.4	0	2	0	3.6	1.8	ns
prot1583	493	1	0	3	10.5	3	1	6	6	ns
prot1584	1082	1	0	3	9	2	2	0	3	ns
prot1585	648	0	1	1.2	0	1	1	4.8	3.6	ns
prot1586	276	1	2	5.4	1.8	2	1	0	1.8	ns
prot1587	518	1	3	0	1.5	3	2	1.5	4.5	ns
prot1588	640	1	1	9	3	2	0	9	18	ns
prot1589	722	5	6	3.6	2.4	4	7	4.8	2.4	ns
prot1590	147	2	4	10.8	3.6	3	3	10.8	9	ns
prot1591	193	6	5	7.5	6	3	2	3	9	ns
prot1592	194	2	2	3	6	2	5	12	12	sig
prot1593	365	7	3	2.4	1.2	4	2	4.8	2.4	sig
prot1594	290	2	1	3.6	3.6	4	3	5.4	10.8	ns
prot1595	636	3	0	4.5	1.5	3	1	4.5	7.5	ns
prot1596	1160	1	2	12	15	1	2	9	9	ns
prot1597	641	3	4	0	2.4	15	9	10.8	14.4	sig
prot1598	175	2	1	3.6	1.8	0	5	0	5.4	ns
prot1599	318	1	3	1.5	1.5	3	2	1.5	3	ns
prot1600	424	2	4	3	12	4	3	0	6	ns
prot1601	348	1	3	3.6	0	3	0	3.6	6	ns
prot1602	227	2	1	5.4	7.2	0	0	0	3.6	ns
prot1603	427	4	3	6	1.5	4	0	3	1.5	ns
prot1604	268	1	2	0	9	1	1	6	3	ns
prot1605	357	2	4	2.4	2.4	0	1	1.2	2.4	ns
prot1606	174	1	0	0	1.8	1	0	1.8	1.8	ns
prot1607	233	3	2	6	0	5	5	7.5	3	sig
prot1608	217	0	1	3	3	0	2	0	3	ns
prot1609	980	1	0	0	0	1	2	1.2	1.2	ns
prot1610	263	1	2	1.8	1.8	0	1	1.8	0	ns
prot1611	169	0	1	0	0	1	1	1.5	0	ns
prot1612	178	0	1	3	6	4	2	6	6	sig
prot1613	355	2	3	0	0	2	0	1.2	3.6	ns
prot1614	604	0	1	0	1.8	3	9	5.4	5.4	sig
prot1615	149	0	2	3	4.5	2	3	0	6	ns
prot1616	594	0	2	9	6	6	6	18	18	sig
prot1617	257	1	2	1.2	1.2	0	1	2.4	2.4	ns
prot1618	421	0	0	0	3.6	2	2	3.6	3.6	sig
prot1619	712	1	1	0	4.5	0	0	0	0	ns
prot1620	423	0	1	0	3	1	1	0	3	ns
prot1621	488	1	2	0	1.2	0	0	1.2	0	ns
prot1622	1872	0	1	5.4	1.8	1	0	3.6	0	ns
prot1623	153	6	8	6	9	7	6	10.5	9	ns
prot1624	275	1	6	3	24	7	2	3	3	ns
prot1625	463	3	6	1.2	2.4	3	2	2.4	2.4	ns
prot1626	103	4	6	3.6	3.6	5	3	5.4	7.2	ns
prot1627	287	3	4	3	9	2	3	4.5	7.5	ns
prot1628	282	1	4	3	6	1	6	15	9	ns
prot1629	200	2	2	4.8	6	4	1	1.2	1.2	ns
prot1630	149	2	3	7.2	7.2	1	3	5.4	1.8	ns
prot1631	149	7	5	10.5	6	2	1	3	1.5	ns
prot1632	132	1	3	12	3	1	1	12	12	ns
prot1633	118	2	3	1.2	0	0	1	2.4	0	ns
prot1634	191	3	4	0	1.8	3	2	9	10.8	ns
prot1635	189	3	5	4.5	0	4	9	6	3	sig
prot1636	273	0	1	0	21	4	3	6	3	ns
prot1637	327	1	4	2.4	0	1	1	1.2	4.8	ns
prot1638	148	1	1	3.6	3.6	1	2	1.8	7.2	ns
prot1639	206	1	2	4.5	3	6	3	4.5	3	sig
prot1640	108	1	4	3	6	3	6	9	45	sig
prot1641	267	1	0	3.6	2.4	5	5	1.2	1.2	ns
prot1642	204	2	2	3.6	5.4	3	3	3.6	1.8	ns
prot1643	223	0	2	6	0	0	1	0	1.5	ns
prot1644	298	1	2	6	3	1	3	3	3	ns
prot1645	194	0	1	3.6	6	0	3	0	2.4	ns
prot1646	77	1	2	12.6	1.8	3	2	3.6	5.4	ns
prot1647	166	2	0	3	1.5	1	0	4.5	3	ns
prot1648	418	3	3	12	12	1	3	6	6	ns
prot1649	418	1	2	2.4	1.2	1	1	0	3.6	ns
prot1650	127	3	4	3.6	9	1	3	3.6	1.8	ns
prot1651	279	1	3	3	4.5	3	2	3	3	ns
prot1652	181	4	3	3	3	3	3	15	6	ns
prot1653	129	3	2	1.2	1.2	2	2	1.2	4.8	ns
prot1654	161	0	1	1.8	9	2	4	12.6	7.2	sig
prot1655	126	1	0	0	3	4	4	3	6	sig
prot1656	326	5	1	6	9	6	2	6	18	sig
prot1657	207	1	0	2.4	0	2	4	8.4	6	sig
prot1658	191	2	2	1.8	0	2	1	5.4	1.8	ns
prot1659	238	1	1	1.5	6	3	3	9	4.5	sig
prot1660	210	3	1	6	9	2	0	15	3	ns
prot1661	331	4	2	1.2	3.6	2	0	1.2	0	ns
prot1662	574	2	2	5.4	1.8	1	3	5.4	5.4	ns
prot1663	455	1	4	1.5	3	2	3	0	1.5	ns
prot1664	553	1	4	9	3	6	3	9	27	sig
prot1665	522	3	2	1.2	1.2	4	1	3.6	0	ns
prot1666	325	1	1	0	7.2	1	4	1.8	1.8	ns
prot1667	208	3	1	1.5	1.5	0	5	4.5	3	ns
prot1668	232	5	0	6	0	3	1	0	3	ns
prot1669	219	2	1	0	3.6	1	1	0	0	ns
prot1670	409	1	2	0	3.6	0	0	5.4	3.6	ns
prot1671	233	4	2	1.5	4.5	2	2	3	9	sig
prot1672	772	2	0	3	3	0	1	3	9	ns
prot1673	360	3	1	1.2	2.4	4	2	6	2.4	ns
prot1674	439	2	2	1.8	3.6	4	2	10.8	14.4	sig
prot1675	442	0	1	1.5	3	5	1	3	0	ns
prot1676	138	2	0	6	6	3	3	0	6	ns
prot1677	106	1	1	2.4	3.6	1	1	0	2.4	ns
prot1678	370	1	1	1.8	3.6	0	0	1.8	1.8	ns
prot1679	629	1	2	1.5	3	0	0	0	0	ns
prot1680	187	1	2	3	6	1	2	9	6	ns
prot1681	596	0	0	3.6	0	1	0	1.2	2.4	ns
prot1682	255	0	1	0	1.8	1	0	0	1.8	ns
prot1683	92	5	8	9	7.5	7	5	18	7.5	ns
prot1684	171	3	10	6	18	3	6	9	12	ns
prot1685	165	5	2	3.6	9.6	4	4	7.2	3.6	ns
prot1686	148	3	3	1.8	7.2	4	2	1.8	10.8	ns
prot1687	229	3	3	4.5	6	2	5	6	4.5	ns
prot1688	123	2	2	9	12	2	4	9	6	ns
prot1689	77	2	0	2.4	3.6	2	2	4.8	14.4	sig
prot1690	465	1	6	3.6	3.6	2	6	7.2	7.2	ns
prot1691	279	3	2	4.5	3	0	0	3	1.5	ns
prot1692	278	1	5	3	0	2	2	6	12	sig
prot1693	119	2	1	4.8	0	0	1	2.4	1.2	ns
prot1694	148	1	1	5.4	3.6	2	2	0	1.8	ns
prot1695	72	0	3	3	3	1	2	0	1.5	ns
prot1696	353	0	2	12	6	2	3	18	9	ns
prot1697	196	0	0	1.2	1.2	2	2	2.4	0	ns
prot1698	174	3	3	0	5.4	4	6	14.4	5.4	sig
prot1699	126	6	0	3	4.5	7	5	3	3	sig
prot1700	235	1	1	6	3	1	3	9	3	ns
prot1701	235	1	3	2.4	1.2	1	2	2.4	1.2	ns
prot1702	110	2	0	7.2	0	3	1	1.8	0	ns
prot1703	188	3	1	3	1.5	2	3	3	1.5	ns
prot1704	225	0	1	0	6	1	0	6	0	ns
prot1705	138	0	0	1.2	1.2	2	1	2.4	1.2	ns
prot1706	174	0	3	1.8	1.8	4	5	3.6	3.6	ns
prot1707	672	0	2	1.5	1.5	0	1	3	0	ns
prot1708	84	1	2	9	9	1	2	6	9	ns
prot1709	107	3	0	2.4	0	1	2	4.8	4.8	ns
prot1710	146	1	1	1.8	3.6	1	4	3.6	1.8	sig
prot1711	183	2	1	3	1.5	2	3	1.5	6	ns
prot1712	555	1	1	0	3	0	0	3	3	ns
prot1713	467	0	3	1.2	0	2	2	2.4	3.6	ns
prot1714	265	1	1	0	0	4	4	9	1.8	ns
prot1715	598	3	3	1.5	1.5	0	0	4.5	1.5	ns
prot1716	317	2	1	3	3	1	1	3	3	ns
prot1717	196	1	3	0	0	0	2	0	1.2	ns
prot1718	267	1	0	0	0	2	2	3.6	1.8	ns
prot1719	612	1	0	1.5	3	0	1	1.5	3	ns
prot1720	62	2	1	3	6	2	2	3	6	sig
prot1721	77	2	4	3.6	3.6	2	2	0	1.2	ns
prot1722	68	0	1	1.8	0	6	2	3.6	3.6	sig
prot1723	632	2	2	1.5	0	2	1	6	1.5	ns
prot1724	230	4	0	6	0	3	3	9	9	sig
prot1725	133	2	2	0	1.2	4	2	2.4	2.4	sig
prot1726	334	0	2	1.8	0	2	0	1.8	0	ns
prot1727	311	0	3	6	3	2	4	0	3	ns
prot1728	563	1	1	12	0	0	2	0	3	ns
prot1729	327	2	2	0	1.2	0	3	0	0	ns
prot1730	144	2	1	1.8	1.8	2	2	9	3.6	sig
prot1731	668	2	1	1.5	0	0	0	7.5	1.5	ns
prot1732	85	3	1	6	3	2	0	3	0	ns
prot1733	102	1	2	2.4	0	2	3	2.4	2.4	sig
prot1734	508	0	4	0	3.6	0	3	1.8	0	ns
prot1735	226	2	2	0	1.5	4	1	0	1.5	ns
prot1736	676	1	4	0	3	0	1	6	3	ns
prot1737	539	0	1	1.2	1.2	2	2	2.4	2.4	sig
prot1738	295	2	1	1.8	0	0	1	0	0	ns
prot1739	224	0	0	4.5	1.5	1	0	1.5	3	ns
prot1740	2292	0	1	0	0	1	0	6	6	ns
prot1741	170	2	4	3.6	7.2	3	3	7.2	4.8	ns
prot1742	134	1	5	5.4	5.4	3	1	5.4	0	ns
prot1743	255	1	3	0	1.5	0	2	3	3	ns
prot1744	304	2	6	18	9	7	3	18	21	ns
prot1745	237	2	3	0	2.4	5	14	4.8	2.4	sig
prot1746	105	2	2	0	0	1	3	0	3.6	ns
prot1747	69	1	3	1.5	0	4	4	4.5	7.5	ns
prot1748	247	0	3	9	3	3	4	3	3	ns
prot1749	99	0	2	7.2	1.2	4	3	6	3.6	ns
prot1750	116	1	2	1.8	0	1	4	0	5.4	ns
prot1751	152	1	1	1.5	1.5	0	1	0	9	ns
prot1752	225	1	2	3	6	3	3	15	6	ns
prot1753	147	4	0	1.2	0	2	2	2.4	2.4	sig
prot1754	125	1	5	1.8	5.4	2	5	1.8	3.6	ns
prot1755	90	1	1	1.5	4.5	2	2	0	1.5	ns
prot1756	237	3	1	6	0	4	0	3	9	ns
prot1757	66	2	2	1.2	3.6	1	1	7.2	3.6	ns
prot1758	264	3	1	1.8	5.4	2	3	0	3.6	ns
prot1759	137	2	4	0	3	4	2	6	12	sig
prot1760	511	0	4	3	6	3	0	3	3	ns
prot1761	141	0	1	2.4	1.2	1	1	0	2.4	ns
prot1762	280	3	1	9	0	2	1	10.8	1.8	ns
prot1763	302	1	2	0	7.5	2	1	3	1.5	ns
prot1764	74	1	2	0	12	1	0	6	0	ns
prot1765	171	2	1	3.6	3.6	0	0	3.6	2.4	ns
prot1766	95	2	3	7.2	1.8	0	1	1.8	1.8	ns
prot1767	367	1	1	1.5	6	2	4	0	4.5	ns
prot1768	144	1	4	9	3	0	2	9	12	ns
prot1769	664	3	1	0	0	1	1	1.2	0	ns
prot1770	179	3	1	0	1.8	1	3	5.4	5.4	ns
prot1771	114	1	0	0	1.5	0	0	1.5	0	ns
prot1772	161	1	1	0	3	0	1	0	3	ns
prot1773	205	0	3	1.2	1.2	3	0	3.6	4.8	ns
prot1774	305	0	1	5.4	0	0	0	0	1.8	ns
prot1775	416	0	5	1.5	3	1	0	3	3	ns
prot1776	397	3	0	3	15	1	2	3	3	ns
prot1777	224	1	3	1.2	0	1	2	2.4	1.2	sig
prot1778	314	1	0	3.6	0	1	1	3.6	1.8	ns
prot1779	174	0	3	1.5	3	1	0	1.5	0	ns
prot1780	416	2	0	3	0	0	1	6	0	ns
prot1781	131	1	3	3.6	2.4	0	3	1.2	2.4	ns
prot1782	107	0	3	1.8	7.2	2	3	3.6	0	ns
prot1783	163	1	0	0	0	0	1	0	0	ns
prot1784	564	3	1	9	0	0	0	6	6	ns
prot1785	208	0	0	0	2.4	0	0	2.4	0	ns
prot1786	135	2	1	0	1.8	1	0	1.8	0	ns
prot1787	3394	4	5	4.5	7.5	4	3	4.5	6	ns
prot1788	1957	6	2	9	3	1	1	3	3	ns
prot1789	1088	0	3	0	4.8	2	3	2.4	0	ns
prot1790	424	3	4	1.8	3.6	0	3	0	3.6	ns
prot1791	1035	1	4	1.5	4.5	8	6	6	3	sig
prot1792	926	2	0	9	6	1	1	0	0	ns
prot1793	1669	0	1	2.4	0	0	1	0	1.2	ns
prot1794	201	3	5	1.8	1.8	4	0	1.8	5.4	ns
prot1795	539	4	2	1.5	3	0	3	3	1.5	ns
prot1796	638	0	0	0	0	0	0	3	3	ns
prot1797	225	11	2	7.2	1.2	2	5	8.4	6	ns
prot1798	319	5	3	9	12.6	4	2	9	1.8	ns
prot1799	520	2	2	9	7.5	5	3	6	1.5	ns
prot1800	785	1	2	6	18	6	1	15	12	ns
prot1801	629	2	1	3.6	3.6	2	5	2.4	6	ns
prot1802	341	1	2	7.2	5.4	3	1	1.8	1.8	ns
prot1803	412	3	0	4.5	0	2	0	3	4.5	ns
prot1804	308	2	0	0	3	2	0	3	0	ns
prot1805	743	0	1	2.4	1.2	2	0	2.4	0	ns
prot1806	470	0	2	0	1.8	1	0	3.6	1.8	ns
prot1807	1140	1	2	1.5	1.5	0	2	3	1.5	ns
prot1808	1466	0	2	0	0	1	0	6	0	ns
prot1809	254	0	1	2.4	2.4	1	4	4.8	0	ns
prot1810	257	1	4	1.8	1.8	0	2	3.6	5.4	ns
prot1811	375	1	1	0	1.5	0	0	3	3	ns
prot1812	1882	2	2	3	3	1	4	0	9	ns
prot1813	1300	2	2	2.4	0	1	0	0	1.2	ns
prot1814	444	5	0	10.8	1.8	0	5	9	1.8	ns
prot1815	832	1	0	1.5	3	0	0	0	3	ns
prot1816	582	1	1	6	0	0	2	3	3	ns
prot1817	280	0	0	1.2	1.2	2	0	0	0	ns
prot1818	1244	2	3	0	3.6	2	0	1.8	1.8	ns
prot1819	276	1	2	1.5	1.5	0	3	3	4.5	ns
prot1820	623	2	4	3	3	0	1	0	0	ns
prot1821	450	2	1	2.4	0	2	1	2.4	3.6	ns
prot1822	247	2	1	0	3.6	2	2	0	0	ns
prot1823	387	3	0	1.5	3	1	1	0	0	ns
prot1824	662	1	2	3	0	3	0	0	6	ns
prot1825	743	1	0	0	1.2	2	1	1.2	0	ns
prot1826	874	1	1	0	5.4	2	2	3.6	3.6	sig
prot1827	1301	1	0	0	1.5	0	3	1.5	1.5	ns
prot1828	274	2	2	12	6	1	4	6	6	ns
prot1829	551	0	3	2.4	0	0	0	4.8	2.4	ns
prot1830	447	0	1	3.6	0	7	2	9	12.6	sig
prot1831	154	2	1	1.5	4.5	1	4	3	4.5	ns
prot1832	210	1	2	9	0	3	4	0	0	ns
prot1833	290	4	3	3.6	2.4	2	4	1.2	1.2	ns
prot1834	220	1	2	7.2	3.6	1	1	1.8	1.8	sig
prot1835	184	2	1	1.5	6	1	5	6	7.5	ns
prot1836	168	2	0	15	6	3	3	27	27	sig
prot1837	102	0	0	2.4	3.6	2	1	1.2	7.2	ns
prot1838	327	4	0	3.6	7.2	0	5	0	1.8	ns
prot1839	962	0	2	0	4.5	1	3	4.5	4.5	ns
prot1840	556	1	1	3	9	1	2	3	12	ns
prot1841	374	1	1	4.8	0	2	3	1.2	1.2	ns
prot1842	728	1	1	3.6	3.6	1	1	1.8	5.4	ns
prot1843	243	2	4	4.5	3	2	1	6	3	ns
prot1844	127	0	0	6	0	1	0	0	0	ns
prot1845	519	0	1	0	0	0	1	3.6	1.2	ns
prot1846	492	0	2	3.6	3.6	2	5	3.6	3.6	ns
prot1847	233	0	1	0	1.5	1	2	3	1.5	sig
prot1848	287	0	0	6	3	3	1	0	3	ns
prot1849	337	1	0	1.2	3.6	0	3	1.2	0	ns
prot1850	404	2	1	5.4	1.8	0	0	0	0	ns
prot1851	3175	1	3	1.5	3	0	1	1.5	0	ns
prot1852	243	0	0	3	3	0	0	0	0	ns
prot1853	275	4	0	2.4	1.2	6	3	3.6	3.6	sig
prot1854	648	3	2	3.6	3.6	0	1	0	5.4	ns
prot1855	172	1	0	1.5	3	3	2	1.5	0	ns
prot1856	283	1	0	6	12	6	1	0	18	ns
prot1857	159	0	3	3.6	1.2	2	4	4.8	4.8	sig
prot1858	372	1	1	3.6	5.4	3	0	7.2	12.6	ns
prot1859	174	2	5	3	0	1	3	4.5	1.5	ns
prot1860	182	3	1	9	0	1	0	3	3	ns
prot1861	251	5	3	0	0	2	3	1.2	0	ns
prot1862	1009	2	2	5.4	3.6	2	3	5.4	1.8	ns
prot1863	233	0	0	1.5	0	2	1	1.5	0	ns
prot1864	158	4	1	15	6	2	1	3	3	sig
prot1865	200	2	2	2.4	0	4	1	6	1.2	ns
prot1866	292	1	2	0	0	1	0	5.4	3.6	ns
prot1867	399	3	1	0	1.5	2	0	3	3	ns
prot1868	229	3	3	15	3	0	3	3	6	ns
prot1869	228	6	5	0	1.2	1	5	1.2	0	ns
prot1870	445	3	2	0	0	1	3	3.6	1.8	ns
prot1871	334	5	0	1.5	1.5	1	2	4.5	1.5	ns
prot1872	848	2	1	6	0	0	4	0	6	ns
prot1873	151	1	1	2.4	1.2	4	2	2.4	2.4	sig
prot1874	1410	2	1	1.8	1.8	2	0	5.4	5.4	ns
prot1875	164	2	1	0	0	1	0	1.5	1.5	ns
prot1876	114	1	0	9	6	2	2	3	3	ns
prot1877	262	1	1	2.4	1.2	0	1	2.4	4.8	ns
prot1878	174	2	1	7.2	0	1	0	0	0	ns
prot1879	987	0	3	1.5	1.5	2	0	0	0	ns
prot1880	170	3	3	9	6	1	2	6	6	ns
prot1881	399	0	2	2.4	2.4	3	2	0	1.2	ns
prot1882	504	1	4	3.6	1.8	3	0	0	1.8	ns
prot1883	359	2	2	4.5	1.5	0	1	1.5	1.5	ns
prot1884	85	0	0	3	0	2	0	3	0	ns
prot1885	186	2	0	2.4	1.2	2	0	1.2	2.4	ns
prot1886	231	0	0	12.6	0	0	0	3.6	1.8	ns
prot1887	161	0	1	1.5	0	2	2	3	4.5	sig
prot1888	296	2	1	9	0	0	2	3	0	ns
prot1889	362	0	3	2.4	1.2	1	4	6	2.4	ns
prot1890	492	1	2	0	0	2	1	1.8	1.8	ns
prot1891	240	1	1	3	0	1	2	1.5	0	ns
prot1892	587	1	0	0	0	1	2	6	9	ns
prot1893	523	2	1	0	1.2	2	3	2.4	0	ns
prot1894	979	1	1	1.8	1.8	0	1	1.8	1.8	ns
prot1895	2381	2	1	4.5	1.5	1	1	3	1.5	ns
prot1896	246	0	1	3	0	1	1	3	3	sig
prot1897	309	0	0	3.6	2.4	1	2	2.4	1.2	ns
prot1898	214	0	0	0	0	1	0	0	3.6	ns
prot1899	659	2	5	3	3	2	1	3	0	ns
prot1900	185	2	1	6	0	2	2	0	3	ns
prot1901	201	1	0	2.4	2.4	2	1	2.4	2.4	ns
prot1902	464	0	1	1.8	0	0	3	3.6	1.8	ns
prot1903	298	1	1	3	0	2	2	3	3	sig
prot1904	502	1	0	0	0	0	1	0	9	ns
prot1905	295	1	1	0	1.2	0	1	0	1.2	ns
prot1906	1921	1	0	1.8	1.8	1	1	1.8	0	ns
prot1907	900	2	2	0	0	0	0	0	1.5	ns
prot1908	1567	1	1	9	6	3	3	18	9	sig
prot1909	659	1	0	0	1.2	0	0	1.2	2.4	ns
prot1910	909	0	1	1.8	1.8	0	0	0	0	ns
prot1911	193	0	0	0	0	1	0	1.5	0	ns
prot1912	431	2	0	3	3	0	0	0	0	ns
prot1913	118	0	0	2.4	0	1	0	0	0	ns
prot1914	229	6	2	9	0	5	0	7.2	5.4	ns
prot1915	232	1	3	4.5	4.5	2	0	4.5	3	ns
prot1916	267	2	1	9	9	4	1	6	3	ns
prot1917	266	5	0	2.4	2.4	2	2	0	1.2	ns
prot1918	183	1	2	10.8	0	0	0	3.6	1.8	ns
prot1919	909	0	0	6	3	2	10	3	9	sig
prot1920	219	2	4	9	6	2	0	9	6	ns
prot1921	141	2	2	1.2	0	2	1	4.8	1.2	sig
prot1922	154	1	2	3.6	5.4	0	1	0	3.6	ns
prot1923	243	0	1	1.5	1.5	1	1	1.5	1.5	ns
prot1924	135	1	4	9	0	0	1	3	0	ns
prot1925	315	2	1	0	0	1	3	2.4	0	ns
prot1926	517	1	0	3.6	1.8	0	2	1.8	0	ns
prot1927	127	1	0	0	0	1	1	0	0	ns
prot1928	439	3	1	3	6	3	3	3	0	ns
prot1929	398	0	3	0	0	0	1	2.4	0	ns
prot1930	462	2	1	1.8	1.8	0	1	0	1.8	ns
prot1931	202	2	1	7.5	1.5	1	3	1.5	0	ns
prot1932	114	1	2	0	9	3	6	9	9	sig
prot1933	137	1	3	1.2	1.2	4	0	1.2	2.4	ns
prot1934	124	0	2	0	3.6	1	0	0	5.4	ns
prot1935	641	1	2	4.5	0	0	2	3	1.5	ns
prot1936	415	0	1	0	0	9	3	18	18	sig
prot1937	448	1	1	1.2	1.2	0	3	1.2	2.4	ns
prot1938	572	1	1	0	3.6	1	1	0	5.4	ns
prot1939	819	3	1	4.5	1.5	2	1	0	3	ns
prot1940	365	0	1	0	6	3	2	3	0	ns
prot1941	600	1	0	0	4.8	0	0	1.2	1.2	ns
prot1942	692	1	0	1.8	3.6	2	1	3.6	3.6	ns
prot1943	244	0	2	0	0	4	8	9	3	sig
prot1944	203	0	1	6	3	3	0	3	3	ns
prot1945	383	2	1	1.2	3.6	0	1	2.4	1.2	ns
prot1946	208	2	0	1.8	7.2	2	0	5.4	1.8	ns
prot1947	292	2	2	0	3	1	2	7.5	3	sig
prot1948	288	2	2	3	0	0	1	3	3	ns
prot1949	111	2	1	3.6	2.4	1	0	3.6	0	ns
prot1950	309	2	0	1.8	0	2	1	1.8	1.8	ns
prot1951	555	1	1	0	1.5	1	4	1.5	1.5	sig
prot1952	719	1	1	3	6	2	2	6	6	sig
prot1953	548	3	2	3.6	1.2	1	2	1.2	3.6	ns
prot1954	209	3	1	0	1.8	1	2	0	1.8	ns
prot1955	561	3	0	6	0	2	1	0	0	ns
prot1956	575	2	1	3	3	0	1	3	3	ns
prot1957	193	0	1	1.2	2.4	1	4	1.2	1.2	sig
prot1958	476	4	0	3.6	5.4	0	1	3.6	3.6	ns
prot1959	426	1	4	3	3	2	2	3	3	sig
prot1960	210	2	1	6	0	1	1	0	3	ns
prot1961	167	1	1	2.4	0	2	1	1.2	2.4	ns
prot1962	255	1	0	0	0	1	2	1.8	3.6	sig
prot1963	259	2	0	0	0	3	3	4.5	4.5	sig
prot1964	828	3	1	3	0	1	1	0	6	ns
prot1965	491	2	0	0	0	0	1	0	0	ns
prot1966	116	0	0	1.8	0	2	1	3.6	0	ns
prot1967	392	0	2	0	1.5	1	0	0	1.5	ns
prot1968	278	0	2	6	0	2	2	6	6	sig
prot1969	275	0	1	0	2.4	1	2	1.2	0	ns
prot1970	542	0	0	0	0	0	1	0	0	ns
prot1971	303	1	0	0	0	2	2	3	3	sig
prot1972	206	1	1	0	3	1	0	0	3	ns
prot1973	575	3	0	0	2.4	1	0	1.2	0	ns
prot1974	882	1	0	0	0	1	1	3.6	1.8	sig
prot1975	503	1	4	0	1.5	2	2	3	6	sig
prot1976	350	0	2	3	6	4	2	6	6	sig
prot1977	277	0	2	2.4	0	0	0	0	1.2	ns
prot1978	251	0	4	0	1.8	3	3	5.4	5.4	sig
prot1979	223	0	0	1.5	4.5	2	2	3	3	sig
prot1980	109	0	1	3	3	0	1	3	12	ns
prot1981	1093	2	5	3.6	0	2	4	1.2	2.4	ns
prot1982	123	1	1	1.8	0	4	2	3.6	7.2	sig
prot1983	160	3	0	0	3	2	1	3	1.5	ns
prot1984	160	1	2	3	6	2	2	6	6	ns
prot1985	433	3	2	3.6	1.2	2	1	2.4	0	ns
prot1986	214	0	1	3.6	0	0	1	1.8	10.8	ns
prot1987	114	3	4	3	1.5	0	2	1.5	0	ns
prot1988	178	3	3	0	3	3	2	6	6	sig
prot1989	248	0	3	1.2	0	3	0	1.2	0	ns
prot1990	49	1	1	3.6	3.6	4	2	3.6	10.8	sig
prot1991	86	4	1	4.5	0	1	5	1.5	6	ns
prot1992	335	3	0	3	3	1	1	6	6	ns
prot1993	171	2	7	2.4	2.4	1	4	2.4	0	ns
prot1994	214	2	2	1.8	3.6	1	1	3.6	3.6	ns
prot1995	108	0	0	0	3	0	1	3	1.5	ns
prot1996	115	1	0	6	6	3	0	0	3	ns
prot1997	96	2	2	2.4	0	3	3	3.6	3.6	sig
prot1998	82	4	0	1.8	0	3	1	1.8	3.6	ns
prot1999	365	0	0	0	1.5	1	1	1.5	1.5	ns
[truncated: 1,549 more rows]
