# Supplementary material for: Protein complex-based analysis is resistant to the obfuscating consequences of batch effects --- a case study in clinical proteomics
Source: BMC Genomics. 2017 Mar 14;18(Suppl 2):142. doi: 10.1186/s12864-017-3490-3 (PMC5374662; doi:10.1186/s12864-017-3490-3)
Supplement: Supplementary file 2 — Simulated data D2.2H. (ZIP 3730 kb) [file 12864_2017_3490_MOESM2_ESM.zip › D2.2.395.txt]

protLen	X0	X0.1	X0.2	X0.3	X1	X1.1	X1.2	X1.3	sig
prot1	1338	890	915	1576.8	1596.6	2718	2727	4822.2	4762.8	sig
prot2	2199	32	28	78	102	29	36	135	96	ns
prot3	1538	37	34	37.5	40.5	31	37	57	55.5	ns
prot4	2319	15	28	64	50	28	26	38	62	ns
prot5	1392	34	54	75.6	63	49	38	90	73.8	ns
prot6	1985	27	38	87	96	29	32	66	81	ns
prot7	1262	50	55	72	85.5	70	35	70.5	70.5	ns
prot8	3862	15	15	32	34	19	18	38	30	ns
prot9	1295	42	40	64.8	75.6	53	37	95.4	100.8	ns
prot10	4287	15	15	33	33	22	14	36	39	sig
prot11	1277	46	31	61.5	63	48	39	70.5	52.5	ns
prot12	3587	10	8	14	18	7	7	16	30	ns
prot13	774	74	82	115.2	145.8	66	70	138.6	120.6	ns
prot14	1960	5	2	12	21	7	5	6	9	ns
prot15	858	78	64	99	103.5	76	54	120	138	sig
prot16	693	91	91	172	166	67	84	156	180	ns
prot17	748	79	56	104.4	100.8	98	62	158.4	140.4	sig
prot18	875	48	55	123	114	35	44	141	126	ns
prot19	1755	9	10	15	12	16	15	15	24	ns
prot20	839	45	50	76	98	39	41	88	74	ns
prot21	857	36	21	52.2	57.6	26	44	63	54	ns
prot22	1248	29	30	66	90	31	24	120	54	ns
prot23	1308	24	22	24	30	14	26	25.5	40.5	ns
prot24	1260	12	13	48	34	14	11	40	28	ns
prot25	1487	9	2	10.8	12.6	11	12	16.2	14.4	ns
prot26	477	87	94	270	321	75	95	261	294	ns
prot27	1324	28	22	21	40.5	30	23	36	34.5	ns
prot28	997	17	21	46	40	13	14	26	40	ns
prot29	623	87	105	183.6	183.6	306	315	637.2	680.4	sig
prot30	657	96	113	306	306	173	180	528	534	sig
prot31	1735	11	15	19.5	15	36	39	67.5	81	sig
prot32	904	16	14	22	24	11	17	24	14	ns
prot33	446	211	181	378	306	200	176	324	367.2	ns
prot34	262	184	170	618	570	189	165	525	537	ns
prot35	682	96	84	153	177	108	96	172.5	165	ns
prot36	742	49	51	114	118	159	141	348	264	sig
prot37	630	28	40	63	66.6	43	40	73.8	90	sig
prot38	672	23	35	105	90	29	33	66	111	ns
prot39	1056	23	32	36	31.5	28	23	55.5	48	ns
prot40	1098	17	19	44	50	22	22	38	50	ns
prot41	1192	22	15	23.4	18	36	20	23.4	32.4	sig
prot42	1888	5	11	42	36	13	8	30	27	ns
prot43	500	156	151	223.5	216	151	167	220.5	247.5	ns
prot44	610	48	54	112	110	50	58	104	122	ns
prot45	543	40	30	79.2	64.8	32	26	37.8	46.8	ns
prot46	685	28	25	78	84	36	25	99	48	ns
prot47	546	27	26	30	31.5	36	29	48	52.5	ns
prot48	1311	11	9	26	20	17	8	28	16	ns
prot49	1047	8	11	32.4	25.2	11	13	25.2	23.4	ns
prot50	491	138	145	405	438	147	140	396	429	ns
prot51	654	77	81	126	118.5	106	99	264	169.5	sig
prot52	639	57	57	114	120	60	57	102	118	ns
prot53	740	46	51	93.6	84.6	42	57	104.4	108	ns
prot54	1143	12	18	63	45	13	15	63	57	ns
prot55	966	15	19	27	30	18	14	37.5	24	ns
prot56	1042	12	11	16	16	15	20	66	44	sig
prot57	2166	2	7	7.2	18	5	9	14.4	14.4	ns
prot58	443	39	30	108	78	32	33	87	102	ns
prot59	589	36	19	31.5	43.5	18	29	24	37.5	ns
prot60	740	16	23	48	62	20	12	46	34	ns
prot61	532	22	26	32.4	39.6	14	21	28.8	39.6	ns
prot62	740	12	11	21	30	12	16	33	24	ns
prot63	727	14	11	15	18	9	18	19.5	18	ns
prot64	1585	11	4	16	6	8	7	12	12	ns
prot65	479	213	218	412.2	378	221	225	428.4	367.2	ns
prot66	364	146	166	399	447	147	138	423	501	ns
prot67	433	167	132	196.5	226.5	168	172	195	259.5	ns
prot68	346	152	144	310	280	399	444	720	822	sig
prot69	545	89	89	165.6	147.6	99	102	207	172.8	ns
prot70	472	72	74	198	255	219	216	792	639	sig
prot71	478	54	44	69	88.5	66	66	66	90	sig
prot72	413	63	55	104	80	85	103	206	166	sig
prot73	496	24	43	75.6	75.6	54	36	75.6	75.6	ns
prot74	630	30	32	75	138	25	38	84	102	ns
prot75	544	25	25	40.5	54	34	44	49.5	30	sig
prot76	880	18	10	28	26	24	36	120	72	sig
prot77	684	9	15	27	10.8	12	11	14.4	25.2	sig
prot78	988	11	5	48	21	17	9	42	24	ns
prot79	430	61	76	120	96	128	166	225	216	sig
prot80	707	19	32	40	56	46	56	132	96	sig
prot81	418	27	13	32.4	39.6	23	18	54	46.8	ns
prot82	820	5	19	39	24	9	13	45	57	ns
prot83	1450	13	9	15	9	13	13	10.5	15	ns
prot84	500	76	80	154	148	74	79	168	146	ns
prot85	451	80	41	109.8	104.4	62	43	93.6	97.2	ns
prot86	757	25	28	90	93	24	20	93	69	ns
prot87	539	23	22	54	39	23	29	37.5	24	ns
prot88	455	18	10	24	30	30	13	46	26	ns
prot89	646	23	17	27	28.8	21	18	23.4	37.8	ns
prot90	533	8	5	24	27	16	16	33	69	sig
prot91	1101	4	7	6	4.5	7	4	12	7.5	ns
prot92	375	195	178	352	316	179	160	380	396	ns
prot93	477	112	109	192.6	163.8	149	132	273.6	246.6	sig
prot94	440	64	86	249	177	126	130	411	399	sig
prot95	445	69	75	103.5	108	47	70	93	96	ns
prot96	373	49	48	102	100	50	37	102	116	ns
prot97	606	27	23	50.4	63	33	38	52.2	43.2	ns
prot98	343	25	23	54	72	33	30	60	45	ns
prot99	403	11	27	31.5	25.5	14	18	22.5	28.5	ns
prot100	591	20	17	42	48	17	18	44	38	ns
prot101	641	9	9	21.6	34.2	16	15	28.8	27	ns
prot102	583	10	12	18	33	22	22	27	39	ns
prot103	544	5	9	13.5	19.5	10	12	6	15	ns
prot104	2137	7	3	14	14	4	9	10	14	ns
prot105	375	46	39	61.2	82.8	45	36	66.6	55.8	ns
prot106	454	37	41	156	153	47	52	126	126	ns
prot107	472	24	40	46.5	54	31	23	54	42	ns
prot108	517	27	31	58	68	31	26	74	60	ns
prot109	464	21	32	55.8	52.2	21	34	48.6	61.2	ns
prot110	637	19	12	69	54	14	19	66	45	ns
prot111	423	23	14	31.5	19.5	32	44	42	66	sig
prot112	414	25	16	28	24	11	14	16	30	ns
prot113	898	15	16	32.4	25.2	19	13	27	32.4	ns
prot114	498	13	12	33	45	13	13	45	51	ns
prot115	580	11	16	19.5	30	15	11	15	21	ns
prot116	448	12	9	18	28	14	18	20	16	sig
prot117	569	9	9	9	16.2	13	27	36	36	sig
prot118	1032	7	6	21	12	3	8	36	15	ns
prot119	357	101	98	163.5	160.5	133	149	235.5	223.5	sig
prot120	231	62	70	114	120	64	50	150	94	ns
prot121	372	46	46	81	72	50	64	113.4	72	ns
prot122	375	36	49	135	99	44	38	126	123	ns
prot123	507	50	49	64.5	57	37	40	66	55.5	ns
prot124	411	32	37	90	62	42	24	96	60	ns
prot125	374	12	18	41.4	30.6	21	17	30.6	28.8	ns
prot126	827	19	15	45	36	20	13	39	75	sig
prot127	774	10	13	16.5	31.5	14	14	19.5	21	ns
prot128	576	9	6	26	12	8	9	14	10	ns
prot129	413	10	6	28.8	34.2	7	16	25.2	25.2	ns
prot130	569	10	4	27	39	20	10	48	54	sig
prot131	590	6	12	4.5	12	9	5	10.5	12	ns
prot132	774	7	12	16	16	10	12	20	20	ns
prot133	1023	6	6	14.4	21.6	18	21	43.2	54	sig
prot134	803	5	7	6	30	9	6	18	12	ns
prot135	242	75	68	97.5	75	64	64	97.5	97.5	ns
prot136	439	60	60	126	124	56	52	112	102	ns
prot137	318	53	56	97.2	82.8	58	60	88.2	82.8	ns
prot138	278	52	60	150	150	69	53	213	180	ns
prot139	309	45	52	91.5	75	56	41	58.5	78	ns
prot140	568	43	33	94	66	26	34	76	46	ns
prot141	316	26	33	43.2	63	78	120	124.2	189	sig
prot142	283	23	21	78	87	23	21	102	54	ns
prot143	608	20	25	36	46.5	33	28	48	40.5	ns
prot144	673	21	32	38	28	18	22	60	48	ns
prot145	414	17	23	27	34.2	23	13	23.4	37.8	ns
prot146	707	9	23	51	48	15	13	48	63	ns
prot147	406	13	17	19.5	24	13	15	16.5	21	ns
prot148	510	16	12	32	34	15	22	30	28	ns
prot149	500	12	10	18	23.4	12	12	18	21.6	ns
prot150	350	7	6	24	21	9	6	27	27	ns
prot151	683	11	10	21	25.5	16	22	24	24	sig
prot152	569	8	10	34	22	14	10	24	48	sig
prot153	450	9	12	18	21.6	11	16	25.2	21.6	ns
prot154	399	8	8	33	30	24	27	90	27	sig
prot155	713	13	8	7.5	12	18	11	24	43.5	sig
prot156	564	13	13	24	18	11	11	16	32	ns
prot157	1149	7	9	18	10.8	4	10	19.8	12.6	ns
prot158	721	5	7	3	18	10	2	15	12	ns
prot159	260	205	198	292.5	288	179	200	342	298.5	ns
prot160	372	125	151	268	284	147	129	272	278	ns
prot161	297	83	93	158.4	169.2	89	99	162	174.6	ns
prot162	276	47	46	141	153	54	47	165	150	ns
prot163	480	35	29	37.5	60	33	27	36	48	ns
prot164	299	34	34	46	78	25	31	44	46	ns
prot165	317	41	24	48.6	41.4	25	20	39.6	48.6	ns
prot166	437	22	17	78	87	17	23	75	51	ns
prot167	537	24	20	21	27	25	24	33	19.5	ns
prot168	228	24	19	24	44	25	20	36	30	ns
prot169	289	19	15	27	30.6	19	14	43.2	30.6	ns
prot170	341	19	13	33	63	18	17	42	63	ns
prot171	445	16	16	22.5	22.5	12	21	30	21	ns
prot172	458	15	12	28	32	12	17	28	32	ns
prot173	450	10	8	12.6	27	10	9	16.2	10.8	ns
prot174	588	16	20	45	42	11	9	39	66	ns
prot175	761	22	12	18	15	15	16	24	21	ns
prot176	519	6	10	18	24	7	8	10	10	ns
prot177	1216	10	10	23.4	14.4	10	9	16.2	14.4	ns
prot178	605	13	12	21	39	13	5	21	42	ns
prot179	748	7	10	10.5	12	10	7	24	12	ns
prot180	460	11	6	22	16	11	8	10	20	ns
prot181	645	8	7	12.6	16.2	5	13	27	10.8	ns
prot182	528	11	4	18	18	9	7	54	54	sig
prot183	958	5	5	10.5	4.5	23	9	16.5	19.5	sig
prot184	4213	2	6	4	4	2	8	12	4	ns
prot185	1921	3	3	1.8	10.8	12	4	5.4	14.4	sig
prot186	333	133	151	402	453	280	282	780	822	sig
prot187	229	111	105	160.5	168	312	270	463.5	472.5	sig
prot188	413	47	47	116	88	40	46	84	104	ns
prot189	437	33	46	66.6	68.4	88	84	158.4	122.4	sig
prot190	459	27	27	60	84	20	33	102	111	ns
prot191	170	42	38	52.5	40.5	34	33	39	48	ns
prot192	200	29	38	86	78	46	48	86	94	ns
prot193	396	23	30	64.8	59.4	35	24	64.8	41.4	ns
prot194	219	24	22	45	63	20	20	36	42	ns
prot195	509	19	30	24	39	26	22	37.5	39	ns
prot196	255	19	29	46	52	24	19	56	26	ns
prot197	343	11	9	32.4	23.4	16	13	21.6	16.2	ns
prot198	453	13	18	54	63	19	12	51	57	ns
prot199	418	17	17	16.5	15	34	24	42	48	sig
prot200	506	8	14	20	30	12	14	20	36	ns
prot201	545	11	14	27	18	14	14	39.6	41.4	ns
prot202	406	12	11	33	27	15	12	30	27	ns
prot203	586	15	7	18	27	22	13	37.5	48	sig
prot204	570	7	7	12	18	14	15	26	12	ns
prot205	868	12	8	14.4	23.4	4	9	16.2	23.4	ns
prot206	508	10	6	15	24	9	3	21	36	ns
prot207	715	8	8	4.5	4.5	8	12	28.5	7.5	sig
prot208	622	8	13	22	20	9	11	14	30	ns
prot209	463	9	5	19.8	18	13	10	9	7.2	ns
prot210	756	5	4	12	12	5	7	12	6	ns
prot211	520	4	8	12	12	10	7	9	19.5	ns
prot212	858	2	7	10	10	1	6	14	8	ns
prot213	463	4	6	9	9	7	2	7.2	3.6	ns
prot214	248	90	75	273	264	73	97	315	222	ns
prot215	386	56	61	87	99	50	63	96	94.5	ns
prot216	252	54	57	92	86	52	47	90	76	ns
prot217	271	53	46	104.4	104.4	54	33	90	77.4	ns
prot218	367	48	46	138	111	92	82	240	312	sig
prot219	335	42	42	55.5	54	50	38	54	63	ns
prot220	600	37	26	98	70	32	39	68	68	ns
prot221	232	37	31	45	73.8	42	41	68.4	82.8	ns
prot222	273	29	44	156	129	46	35	120	117	ns
prot223	243	32	25	40.5	52.5	26	22	43.5	34.5	ns
prot224	223	29	27	78	80	25	32	58	52	ns
prot225	250	39	20	36	59.4	34	28	45	61.2	ns
prot226	223	27	35	105	72	30	29	99	60	ns
prot227	289	23	25	31.5	43.5	22	27	39	52.5	ns
prot228	378	19	25	26	56	16	29	34	38	ns
prot229	410	29	23	32.4	16.2	28	19	39.6	28.8	ns
prot230	389	21	16	72	57	26	21	42	75	ns
prot231	610	11	21	24	27	17	12	36	34.5	ns
prot232	243	18	13	30	30	14	13	28	46	ns
prot233	397	13	15	32.4	19.8	17	11	25.2	25.2	ns
prot234	229	18	10	33	36	9	6	54	33	ns
prot235	321	14	8	22.5	18	12	13	12	13.5	ns
prot236	447	8	16	30	22	11	21	22	22	ns
prot237	272	12	14	18	16.2	7	11	12.6	34.2	ns
prot238	645	12	8	18	27	10	14	36	36	ns
prot239	709	7	2	16.5	4.5	2	8	13.5	9	ns
prot240	513	5	9	18	14	6	11	18	20	ns
prot241	314	7	8	18	18	18	15	37.8	48.6	sig
prot242	388	6	4	21	12	10	0	21	21	ns
prot243	956	3	2	1.5	7.5	3	3	4.5	9	ns
prot244	128	226	252	474	490	218	249	536	456	ns
prot245	197	72	75	122.4	115.2	146	126	234	239.4	sig
prot246	334	80	74	222	183	156	198	639	486	sig
prot247	175	44	34	76.5	67.5	48	51	78	61.5	ns
prot248	162	66	58	96	108	54	65	94	104	ns
prot249	305	42	34	46.8	77.4	30	34	72	50.4	ns
prot250	312	33	40	99	111	35	46	138	117	ns
prot251	300	36	38	63	48	46	60	57	102	sig
prot252	127	35	32	78	78	28	32	102	76	ns
prot253	191	34	23	52.2	63	20	35	61.2	66.6	ns
prot254	211	36	38	102	99	31	44	102	99	ns
prot255	199	29	33	43.5	48	32	27	36	49.5	ns
prot256	266	38	32	84	64	44	54	76	112	sig
prot257	322	24	22	43.2	43.2	42	26	72	54	sig
prot258	313	24	27	69	69	26	29	93	78	ns
prot259	286	23	16	33	31.5	17	31	36	28.5	ns
prot260	265	11	12	34	26	16	15	26	36	ns
prot261	466	12	20	32.4	28.8	23	25	18	23.4	ns
prot262	455	21	26	57	63	19	22	42	57	ns
prot263	185	18	14	28.5	40.5	28	36	54	51	sig
prot264	209	21	9	18	50	51	57	138	84	sig
prot265	433	23	11	23.4	28.8	15	15	37.8	30.6	ns
prot266	247	13	16	27	51	18	20	54	27	ns
prot267	331	21	13	22.5	19.5	16	17	27	19.5	ns
prot268	452	13	16	22	34	14	26	40	72	sig
prot269	348	13	14	10.8	27	14	14	21.6	12.6	ns
prot270	533	7	6	21	18	10	8	18	21	ns
prot271	342	5	15	13.5	19.5	9	8	21	12	ns
prot272	229	11	7	18	22	7	20	32	28	sig
prot273	581	9	8	19.8	16.2	10	18	21.6	19.8	sig
prot274	389	8	8	15	24	5	10	15	27	ns
prot275	368	7	5	19.5	9	7	10	12	9	ns
prot276	350	15	6	12	22	6	8	28	18	ns
prot277	502	7	9	16.2	7.2	11	10	18	9	ns
prot278	588	7	6	24	6	4	8	15	15	ns
prot279	404	11	12	15	16.5	8	7	12	15	ns
prot280	281	1	9	20	10	5	7	10	6	ns
prot281	475	4	4	27	3.6	13	8	12.6	16.2	ns
prot282	264	1	3	33	24	7	8	15	15	ns
prot283	428	5	7	13.5	10.5	7	4	7.5	3	ns
prot284	605	4	6	4	20	6	7	8	12	ns
prot285	546	5	8	10.8	18	4	4	16.2	9	ns
prot286	393	6	1	6	6	6	6	18	12	ns
prot287	651	3	7	10.5	4.5	9	8	10.5	4.5	ns
prot288	386	5	4	16	14	4	1	0	10	ns
prot289	127	200	191	349.2	347.4	168	176	385.2	397.8	ns
prot290	307	149	141	402	432	143	154	411	522	ns
prot291	151	71	65	109.5	117	71	47	130.5	106.5	ns
prot292	246	36	29	64	82	31	30	66	66	ns
prot293	201	31	34	73.8	57.6	30	33	45	55.8	ns
prot294	295	39	38	117	111	32	34	75	75	ns
prot295	377	32	21	28.5	42	33	24	37.5	43.5	ns
prot296	232	18	34	68	54	36	41	68	74	sig
prot297	333	25	24	52.2	50.4	31	31	52.2	50.4	ns
prot298	276	23	28	60	75	21	26	72	66	ns
prot299	225	33	17	34.5	22.5	23	13	42	42	ns
prot300	152	26	24	32	46	20	29	38	46	sig
prot301	268	21	27	50.4	27	25	19	39.6	34.2	ns
prot302	261	17	17	66	84	19	24	84	75	ns
prot303	234	19	23	21	43.5	30	23	42	28.5	sig
prot304	203	24	23	40	36	28	24	54	72	sig
prot305	277	17	18	34.2	39.6	17	24	46.8	34.2	ns
prot306	224	27	16	51	66	25	15	51	66	ns
prot307	260	20	15	21	16.5	13	15	28.5	25.5	ns
prot308	278	11	19	36	32	15	21	26	40	ns
prot309	420	18	17	46.8	27	12	12	21.6	37.8	ns
prot310	424	12	13	51	39	15	18	18	75	ns
prot311	219	7	16	16.5	18	12	12	22.5	25.5	ns
prot312	277	12	17	10	30	11	8	24	16	ns
prot313	279	7	11	18	21.6	11	6	23.4	5.4	ns
prot314	558	14	13	33	36	12	13	39	42	sig
prot315	822	13	9	9	15	8	5	18	10.5	ns
prot316	423	11	13	26	18	8	10	10	22	ns
prot317	301	9	10	9	10.8	8	13	10.8	12.6	ns
prot318	477	7	12	42	36	7	6	18	27	ns
prot319	354	12	7	10.5	12	20	27	21	48	sig
prot320	538	14	7	16	14	9	4	18	14	ns
prot321	330	13	7	12.6	16.2	14	20	27	36	sig
prot322	345	7	15	6	15	7	8	30	9	ns
prot323	290	5	10	9	7.5	2	7	15	15	ns
prot324	587	9	3	18	12	10	6	16	26	ns
prot325	416	9	5	23.4	12.6	11	8	10.8	5.4	ns
prot326	806	7	10	21	36	8	15	42	36	sig
prot327	243	3	8	6	13.5	9	5	18	15	ns
prot328	674	8	10	22	14	6	6	12	8	ns
prot329	297	8	2	12.6	14.4	5	6	16.2	5.4	ns
prot330	558	7	11	12	27	26	6	36	45	sig
prot331	340	5	4	10.5	9	2	5	6	4.5	ns
prot332	546	4	0	20	6	6	9	6	20	ns
prot333	193	6	8	9	10.8	18	6	21.6	21.6	sig
prot334	641	2	5	18	18	5	7	3	9	ns
prot335	452	6	8	3	6	3	5	7.5	3	ns
prot336	481	1	4	12	10	5	7	6	4	ns
prot337	355	4	1	3.6	9	8	4	7.2	5.4	ns
prot338	530	5	5	6	9	6	5	6	9	ns
prot339	374	5	6	10.5	6	4	5	4.5	6	ns
prot340	253	6	2	12	10	8	6	36	24	sig
prot341	442	2	5	9	3.6	9	9	32.4	16.2	sig
prot342	861	5	8	27	9	3	3	18	9	ns
prot343	413	6	8	1.5	3	6	7	7.5	4.5	ns
prot344	648	5	6	8	0	5	5	2	10	ns
prot345	719	4	9	5.4	10.8	1	5	9	7.2	ns
prot346	786	2	7	27	9	5	3	9	9	ns
prot347	596	6	7	9	1.5	2	3	7.5	6	ns
prot348	777	3	4	10	8	7	5	2	10	ns
prot349	798	2	5	3.6	7.2	3	1	14.4	5.4	ns
prot350	141	214	222	723	585	203	210	702	696	ns
prot351	221	142	136	190.5	252	152	167	201	240	ns
prot352	283	73	61	146	152	65	55	134	136	ns
prot353	246	69	72	102.6	127.8	90	90	154.8	219.6	sig
prot354	212	38	48	114	141	68	68	264	282	sig
prot355	219	33	44	42	60	39	46	51	52.5	ns
prot356	448	33	40	82	74	46	58	82	84	sig
prot357	351	40	41	73.8	68.4	37	36	61.2	72	ns
prot358	161	23	27	87	84	54	54	114	129	sig
prot359	178	31	17	28.5	49.5	28	34	43.5	34.5	ns
prot360	178	24	22	30	52	34	34	80	64	sig
prot361	250	19	23	48.6	37.8	19	25	34.2	36	ns
prot362	238	14	28	36	66	27	24	72	84	ns
prot363	261	28	14	24	22.5	17	19	31.5	18	ns
prot364	194	23	12	62	38	22	23	34	38	ns
prot365	234	19	26	46.8	36	16	19	32.4	28.8	ns
prot366	337	25	19	78	39	21	15	60	42	ns
prot367	296	18	19	36	21	17	18	25.5	19.5	ns
prot368	248	16	13	28	30	13	13	26	26	ns
prot369	311	10	11	34.2	23.4	10	16	23.4	25.2	ns
prot370	224	12	16	36	39	42	33	135	126	sig
prot371	279	20	18	19.5	18	15	12	15	19.5	ns
prot372	471	18	15	18	48	15	13	22	38	ns
prot373	218	10	12	9	16.2	4	9	18	14.4	ns
prot374	249	8	11	45	72	9	19	57	36	ns
prot375	312	19	9	28.5	21	26	32	57	27	sig
prot376	402	12	7	28	36	15	13	22	30	ns
prot377	196	15	19	28.8	18	13	14	32.4	28.8	ns
prot378	285	18	9	45	27	14	17	48	24	ns
prot379	292	17	17	12	21	15	16	13.5	22.5	ns
prot380	227	6	14	16	16	18	18	32	36	sig
prot381	322	7	8	14.4	7.2	5	17	3.6	18	ns
prot382	449	19	12	21	27	11	8	18	33	ns
prot383	373	14	7	22.5	22.5	22	13	27	30	sig
prot384	239	9	6	20	16	5	12	26	36	ns
prot385	235	4	4	12.6	18	12	8	19.8	14.4	ns
prot386	267	9	7	45	30	8	10	27	39	ns
prot387	262	8	11	10.5	7.5	7	8	9	16.5	ns
prot388	241	8	9	12	16	15	12	12	20	sig
prot389	315	6	3	10.8	9	8	8	12.6	12.6	ns
prot390	997	9	9	27	27	3	4	21	27	ns
prot391	392	5	10	18	12	7	5	9	7.5	ns
prot392	558	8	6	10	24	11	18	36	40	sig
prot393	468	11	2	3.6	16.2	5	5	12.6	12.6	ns
prot394	253	7	5	18	30	7	9	21	18	ns
prot395	248	7	7	10.5	4.5	8	13	12	16.5	ns
prot396	527	10	11	18	20	12	10	18	20	sig
prot397	432	6	6	7.2	3.6	6	2	9	10.8	ns
prot398	455	8	3	15	27	4	8	12	15	ns
prot399	529	6	4	7.5	3	5	7	9	6	ns
prot400	375	8	7	14	8	5	7	6	10	ns
prot401	287	7	6	3.6	14.4	7	5	10.8	10.8	ns
prot402	332	5	5	12	12	13	9	15	33	sig
prot403	541	6	4	12	10.5	12	10	18	9	sig
prot404	280	2	4	12	12	5	6	16	16	ns
prot405	458	7	6	12.6	10.8	4	5	12.6	10.8	ns
prot406	291	3	3	12	24	2	3	27	15	ns
prot407	548	7	11	9	4.5	7	5	6	7.5	sig
prot408	292	2	6	10	8	8	6	28	8	sig
prot409	559	2	5	3.6	9	6	5	5.4	5.4	ns
prot410	859	3	3	12	9	5	3	21	21	ns
prot411	484	3	3	4.5	1.5	2	7	3	3	ns
prot412	117	152	145	280	292	133	147	248	310	ns
prot413	182	126	121	241.2	237.6	125	124	214.2	255.6	ns
prot414	226	94	110	321	330	172	153	510	504	sig
prot415	179	79	75	108	106.5	73	63	112.5	153	ns
prot416	129	62	59	114	112	73	59	114	126	ns
prot417	222	56	49	79.2	100.8	78	57	140.4	122.4	sig
prot418	353	41	33	96	93	42	34	99	108	ns
prot419	157	36	41	60	76.5	37	36	54	66	ns
prot420	376	24	24	40	52	27	15	40	54	ns
prot421	429	30	40	59.4	41.4	56	41	72	97.2	sig
prot422	182	29	33	66	45	27	36	84	90	ns
prot423	187	19	15	25.5	42	28	19	34.5	24	ns
prot424	206	22	23	34	50	26	27	48	44	ns
prot425	319	32	18	39.6	37.8	24	32	45	63	sig
prot426	533	21	19	63	63	34	32	108	120	sig
prot427	182	14	19	19.5	28.5	15	22	27	24	ns
prot428	260	18	15	40	38	25	16	24	32	ns
prot429	181	23	17	23.4	32.4	16	15	23.4	34.2	ns
prot430	246	11	13	51	54	30	34	114	72	sig
prot431	156	22	16	24	24	16	15	13.5	37.5	ns
prot432	213	13	18	20	42	13	30	36	22	sig
prot433	295	8	5	21.6	21.6	15	30	48.6	48.6	sig
prot434	610	21	11	42	39	17	18	30	45	ns
prot435	152	12	16	19.5	24	10	11	27	18	ns
prot436	470	13	12	22	28	42	48	54	78	sig
prot437	278	8	11	30.6	21.6	18	16	19.8	27	ns
prot438	250	12	12	36	27	11	16	36	51	ns
prot439	265	15	16	12	10.5	19	12	13.5	16.5	ns
prot440	327	7	11	28	26	11	11	20	12	ns
prot441	577	8	12	10.8	19.8	7	11	19.8	12.6	ns
prot442	236	16	6	24	24	7	10	30	27	ns
prot443	347	12	10	21	12	10	6	19.5	10.5	ns
prot444	177	12	14	26	26	17	14	18	22	ns
prot445	261	10	5	10.8	10.8	10	14	14.4	16.2	sig
prot446	357	7	6	15	27	8	8	6	24	ns
prot447	379	6	18	25.5	13.5	20	16	42	27	sig
prot448	172	12	14	12	24	9	5	14	22	ns
prot449	161	6	4	21.6	9	7	8	12.6	18	ns
prot450	466	6	11	33	18	12	11	30	42	ns
prot451	165	6	8	9	12	36	27	22.5	45	sig
prot452	245	5	8	14	14	15	4	6	32	sig
prot453	222	7	12	12.6	18	9	6	27	10.8	ns
prot454	428	4	6	21	27	7	7	30	33	ns
prot455	227	7	7	10.5	10.5	8	10	9	10.5	ns
prot456	420	11	4	14	14	12	9	18	24	sig
prot457	171	9	8	9	19.8	10	9	12.6	12.6	ns
prot458	307	9	9	15	15	8	4	42	15	ns
prot459	230	4	5	7.5	15	6	21	18	40.5	sig
prot460	343	7	5	10	8	3	7	10	12	ns
prot461	441	5	8	10.8	16.2	7	5	23.4	5.4	ns
prot462	415	5	7	12	15	6	4	21	6	ns
prot463	270	8	2	1.5	10.5	7	8	6	6	ns
prot464	711	6	2	10	12	8	4	12	10	ns
prot465	321	9	11	9	10.8	7	6	1.8	7.2	ns
prot466	238	9	3	12	18	4	4	24	33	sig
prot467	320	4	12	10.5	4.5	8	12	27	6	sig
prot468	274	5	6	16	12	5	8	18	18	ns
prot469	364	5	9	10.8	19.8	6	5	12.6	12.6	ns
prot470	361	8	6	15	15	5	9	15	21	ns
prot471	262	4	3	15	10.5	8	7	13.5	6	ns
prot472	513	6	8	18	16	9	9	16	14	ns
prot473	569	2	2	5.4	12.6	6	5	5.4	10.8	ns
prot474	387	4	3	6	3	3	2	9	9	ns
prot475	447	8	4	12	12	3	4	3	7.5	ns
prot476	378	5	4	16	18	5	3	6	2	ns
prot477	251	3	11	3.6	9	5	2	3.6	9	ns
prot478	468	5	3	9	15	6	3	9	24	ns
prot479	544	4	5	3	7.5	2	5	6	3	ns
prot480	244	9	1	20	6	5	5	10	12	ns
prot481	327	1	1	7.2	7.2	2	5	9	7.2	ns
prot482	494	2	2	3	3	1	1	6	6	ns
prot483	192	149	176	267	237	160	176	258	258	ns
prot484	243	118	135	244	198	136	117	242	246	ns
prot485	149	53	38	104.4	75.6	51	42	84.6	82.8	ns
prot486	236	50	38	81	120	37	36	123	138	ns
prot487	134	30	46	57	54	26	32	55.5	60	ns
prot488	103	35	40	62	66	38	44	74	76	ns
prot489	103	38	37	63	90	90	86	133.2	144	sig
prot490	103	35	36	111	75	30	29	108	96	ns
prot491	271	40	36	61.5	52.5	28	31	48	60	sig
prot492	257	26	22	46	52	19	20	58	48	ns
prot493	174	18	22	45	43.2	28	38	72	90	sig
prot494	165	32	27	72	99	15	30	96	57	ns
prot495	251	14	20	30	36	23	23	25.5	21	ns
prot496	265	12	22	38	30	28	31	40	42	ns
prot497	193	25	20	37.8	66.6	23	18	46.8	48.6	ns
prot498	137	19	18	75	33	24	23	72	60	ns
prot499	149	16	21	33	30	27	18	25.5	39	ns
prot500	291	19	26	48	32	25	25	32	52	ns
prot501	227	21	16	41.4	27	18	19	37.8	34.2	ns
prot502	198	14	14	69	45	17	18	33	54	ns
prot503	194	14	17	28.5	28.5	11	14	30	25.5	ns
prot504	234	15	21	26	32	40	32	68	80	sig
prot505	247	15	12	14.4	39.6	9	20	27	21.6	ns
prot506	145	18	14	57	36	17	21	39	57	ns
prot507	141	20	16	21	22.5	19	16	33	27	ns
prot508	187	20	11	36	18	12	22	40	24	sig
prot509	165	21	15	30.6	43.2	30	32	39.6	50.4	sig
prot510	166	15	12	57	57	6	16	48	33	ns
prot511	225	24	21	25.5	19.5	20	24	31.5	27	sig
prot512	239	10	16	32	34	8	14	24	32	ns
prot513	275	15	10	30.6	32.4	15	14	19.8	28.8	ns
prot514	206	19	12	39	39	9	6	36	36	ns
prot515	322	13	9	16.5	10.5	19	11	13.5	13.5	ns
prot516	178	16	15	36	30	23	10	26	34	ns
prot517	227	13	11	34.2	16.2	17	21	21.6	21.6	ns
prot518	237	13	17	54	45	17	10	30	57	ns
prot519	254	9	10	15	25.5	11	13	18	13.5	ns
prot520	208	13	15	16	14	18	14	24	26	ns
prot521	153	11	8	16.2	21.6	12	10	23.4	21.6	ns
prot522	244	14	10	42	66	7	13	27	21	ns
prot523	287	12	5	16.5	16.5	7	10	10.5	16.5	ns
prot524	206	18	21	20	30	14	12	16	12	ns
prot525	244	6	7	19.8	16.2	13	8	19.8	12.6	ns
prot526	383	12	11	30	24	14	11	24	30	ns
prot527	184	7	8	7.5	25.5	2	10	15	10.5	ns
prot528	377	15	7	28	18	10	7	14	10	ns
prot529	355	14	13	12.6	16.2	5	9	16.2	9	ns
prot530	129	10	11	21	30	17	13	27	15	ns
prot531	162	14	11	12	21	9	11	16.5	16.5	ns
prot532	184	10	7	14	20	7	6	18	18	ns
prot533	347	4	11	9	9	5	19	19.8	14.4	sig
prot534	203	5	8	9	6	6	8	15	36	sig
prot535	1930	8	4	7.5	18	26	16	15	24	sig
prot536	316	9	6	20	10	10	7	16	16	ns
prot537	198	9	13	9	14.4	8	18	25.2	10.8	sig
prot538	250	10	4	24	9	1	3	27	18	ns
prot539	265	3	5	12	10.5	11	5	12	18	ns
prot540	469	8	4	12	24	9	6	20	10	ns
prot541	563	5	6	9	12.6	8	3	10.8	21.6	ns
prot542	290	8	5	36	12	6	2	18	15	ns
prot543	338	11	4	19.5	9	9	11	9	9	ns
prot544	449	9	9	14	12	6	4	10	8	ns
prot545	273	4	5	7.2	7.2	3	7	14.4	9	ns
prot546	412	5	7	24	24	4	7	15	21	ns
prot547	170	4	8	4.5	9	9	4	9	12	ns
prot548	478	3	8	12	16	6	7	16	22	ns
prot549	302	5	9	9	9	9	6	7.2	14.4	ns
prot550	167	8	4	30	9	3	3	9	6	ns
prot551	151	4	7	6	15	5	8	6	4.5	ns
prot552	816	3	2	12	8	5	7	16	6	ns
prot553	279	6	7	9	5.4	11	5	23.4	19.8	sig
prot554	320	6	2	15	18	4	11	18	15	sig
prot555	351	5	7	12	9	7	5	13.5	21	sig
prot556	242	8	4	12	14	14	10	12	12	sig
prot557	276	7	5	9	1.8	4	5	10.8	5.4	ns
prot558	565	6	2	18	15	14	9	39	21	sig
prot559	356	2	4	12	7.5	2	0	6	6	ns
prot560	162	3	4	12	4	3	2	6	2	ns
prot561	155	4	3	10.8	14.4	3	5	10.8	1.8	ns
prot562	484	2	6	9	15	6	4	21	15	ns
prot563	462	3	2	9	1.5	3	2	6	4.5	ns
prot564	989	6	3	2	8	6	1	10	8	sig
prot565	353	4	4	3.6	3.6	3	5	7.2	3.6	ns
prot566	382	4	3	18	12	6	2	18	18	sig
prot567	1092	7	3	7.5	4.5	12	18	4.5	4.5	sig
prot568	158	0	3	10	10	2	0	8	4	ns
prot569	829	1	3	5.4	9	3	7	7.2	16.2	ns
prot570	600	2	6	12	3	4	3	3	6	ns
prot571	743	3	4	0	4.5	3	6	0	4.5	ns
prot572	271	4	1	6	2	3	3	8	4	ns
prot573	774	5	4	1.8	5.4	5	2	5.4	0	ns
prot574	617	1	3	12	3	1	1	3	3	sig
prot575	120	158	162	256.5	261	161	153	240	231	ns
prot576	257	130	142	334	282	146	147	294	310	ns
prot577	138	147	149	257.4	262.8	129	140	273.6	230.4	ns
prot578	126	91	86	198	288	97	85	258	240	ns
prot579	126	81	84	124.5	118.5	108	88	120	171	sig
prot580	126	106	84	186	146	75	76	154	140	ns
prot581	126	93	87	154.8	169.2	80	84	163.8	140.4	ns
prot582	126	73	60	279	204	96	82	282	339	ns
prot583	126	89	86	126	130.5	81	85	129	112.5	ns
prot584	126	86	79	164	174	88	81	188	168	ns
prot585	433	66	95	169.2	140.4	100	89	144	156.6	ns
prot586	258	40	41	78	93	49	26	93	93	ns
prot587	219	32	25	39	51	32	25	30	40.5	ns
prot588	274	31	27	58	46	21	26	52	68	ns
prot589	211	23	24	39.6	32.4	11	28	39.6	36	ns
prot590	203	35	11	87	78	84	81	234	198	sig
prot591	210	28	25	37.5	31.5	26	28	36	24	ns
prot592	190	22	21	80	56	23	20	36	54	ns
prot593	164	18	14	37.8	46.8	20	25	45	36	ns
prot594	159	22	19	39	57	25	25	57	48	ns
prot595	171	29	17	27	31.5	30	19	27	25.5	ns
prot596	153	27	15	32	36	23	26	54	36	ns
prot597	176	17	18	28.8	41.4	15	12	23.4	36	ns
prot598	192	14	16	30	99	13	14	42	36	ns
prot599	352	21	20	28.5	19.5	19	15	12	22.5	ns
prot600	146	15	17	42	36	18	14	34	46	ns
prot601	323	21	16	19.8	28.8	8	13	32.4	30.6	ns
prot602	258	13	20	57	57	18	20	63	63	ns
prot603	152	12	16	30	12	16	20	25.5	19.5	ns
prot604	76	20	12	30	30	11	11	26	40	ns
prot605	128	15	15	34.2	18	17	18	30.6	34.2	ns
prot606	187	16	18	57	48	23	19	66	30	ns
prot607	160	19	17	30	33	23	29	34.5	21	sig
prot608	315	11	14	34	36	18	7	30	28	ns
prot609	129	13	16	25.2	21.6	15	5	21.6	23.4	ns
prot610	185	9	12	36	33	21	5	24	51	ns
prot611	146	12	14	15	22.5	14	14	42	36	sig
prot612	241	14	16	20	34	20	14	50	32	sig
prot613	222	17	14	19.8	23.4	9	21	23.4	25.2	ns
prot614	205	10	6	27	18	23	9	75	81	sig
prot615	240	15	16	30	22.5	14	15	19.5	21	ns
prot616	99	8	4	26	28	7	5	14	12	ns
prot617	643	8	6	12.6	10.8	10	6	14.4	12.6	ns
prot618	239	17	13	21	36	9	15	30	36	ns
prot619	383	15	22	16.5	22.5	9	18	25.5	13.5	ns
prot620	247	14	10	22	22	10	7	16	24	ns
prot621	189	6	10	12.6	16.2	27	45	81	37.8	sig
prot622	171	10	9	30	24	18	39	63	90	sig
prot623	326	5	9	12	7.5	10	13	16.5	18	ns
prot624	231	12	8	20	26	16	17	22	18	ns
prot625	153	12	13	16.2	9	16	11	12.6	16.2	ns
prot626	268	15	5	36	39	11	18	87	60	sig
prot627	204	8	3	13.5	13.5	16	13	19.5	19.5	sig
prot628	191	10	9	16	26	12	7	20	20	ns
prot629	114	12	11	27	9	10	6	21.6	18	ns
prot630	419	8	12	39	30	15	11	39	33	ns
prot631	141	8	6	10.5	16.5	12	13	12	3	ns
prot632	128	6	11	24	16	7	6	18	40	ns
prot633	164	5	7	7.2	21.6	8	8	19.8	10.8	sig
prot634	274	12	10	36	27	12	9	30	36	ns
prot635	188	9	7	22.5	9	12	13	22.5	18	ns
prot636	372	4	10	12	16	11	6	18	10	ns
prot637	365	7	10	10.8	14.4	18	10	28.8	21.6	sig
prot638	145	9	8	48	21	2	11	21	24	ns
prot639	159	10	9	9	22.5	10	10	15	15	sig
prot640	379	9	5	20	28	7	3	20	22	ns
prot641	190	15	10	21.6	19.8	6	10	12.6	19.8	ns
prot642	194	8	10	24	27	13	12	15	9	ns
prot643	178	8	2	6	7.5	13	5	12	6	ns
prot644	181	12	7	14	10	8	10	18	14	ns
prot645	321	9	12	18	16.2	5	9	23.4	18	ns
prot646	192	9	11	33	27	5	7	33	27	ns
prot647	352	11	4	15	15	12	8	9	13.5	ns
prot648	118	6	9	16	14	8	10	8	10	ns
prot649	410	6	11	14.4	21.6	9	8	3.6	16.2	ns
prot650	403	8	9	21	24	5	7	15	21	ns
prot651	199	10	13	10.5	10.5	24	21	18	13.5	sig
prot652	457	14	7	14	12	11	8	10	18	ns
prot653	221	5	5	14.4	16.2	11	6	10.8	28.8	ns
prot654	216	8	5	24	12	4	5	12	18	ns
prot655	217	3	11	12	10.5	6	10	12	3	ns
prot656	172	6	8	14	16	3	7	8	6	ns
prot657	268	8	7	3.6	10.8	10	3	3.6	21.6	ns
prot658	583	5	8	18	12	3	5	27	30	ns
prot659	229	11	8	12	15	5	8	6	12	ns
prot660	177	6	6	10	14	8	3	16	8	ns
prot661	142	6	3	14.4	19.8	10	9	21.6	9	ns
prot662	178	2	5	18	24	6	5	9	24	ns
prot663	111	3	8	10.5	9	8	10	12	10.5	sig
prot664	116	7	7	8	6	8	9	14	16	ns
prot665	325	7	3	12.6	9	4	6	10.8	10.8	ns
prot666	268	6	6	24	21	21	24	81	45	sig
prot667	599	8	5	10.5	15	8	10	12	7.5	ns
prot668	341	3	11	16	20	7	9	8	14	ns
prot669	172	8	1	16.2	9	4	6	12.6	21.6	ns
prot670	204	3	3	9	24	10	8	24	36	sig
prot671	171	7	6	3	12	8	7	3	12	ns
prot672	255	2	5	6	12	9	3	16	8	ns
prot673	180	5	6	3.6	5.4	9	4	5.4	1.8	ns
prot674	215	5	7	15	15	6	6	6	12	ns
prot675	211	5	7	6	12	4	7	7.5	6	ns
prot676	234	3	7	12	6	7	8	0	4	ns
prot677	214	4	6	18	7.2	7	7	12.6	5.4	ns
prot678	180	7	6	15	6	2	7	12	3	ns
prot679	292	5	4	1.5	6	3	6	1.5	1.5	ns
prot680	387	4	6	16	8	5	7	16	10	sig
prot681	283	5	6	9	10.8	5	7	5.4	7.2	ns
prot682	351	8	4	9	9	2	1	9	6	ns
prot683	502	2	3	7.5	10.5	2	3	4.5	7.5	ns
prot684	484	5	2	6	16	7	2	8	12	ns
prot685	345	2	7	7.2	18	8	1	18	19.8	ns
prot686	448	8	3	6	15	7	3	12	3	ns
prot687	277	1	6	6	10.5	3	7	7.5	7.5	ns
prot688	737	4	5	12	12	3	4	4	4	ns
prot689	159	6	1	7.2	9	2	5	14.4	7.2	ns
prot690	153	7	6	15	12	6	4	15	15	ns
prot691	321	1	3	9	6	2	0	6	6	ns
prot692	373	1	7	18	10	5	9	18	2	ns
prot693	124	6	1	1.8	5.4	4	1	5.4	9	ns
prot694	330	3	3	18	9	2	5	12	6	sig
prot695	319	5	6	16.5	3	3	0	6	6	ns
prot696	272	4	0	12	14	1	3	8	4	ns
prot697	296	2	2	7.2	1.8	1	2	5.4	3.6	ns
prot698	167	3	5	21	12	4	5	15	12	ns
prot699	832	0	8	6	7.5	4	4	3	9	ns
prot700	461	2	3	8	4	4	4	6	8	ns
prot701	152	5	3	10.8	12.6	1	2	7.2	12.6	ns
prot702	247	3	3	15	18	4	6	18	12	ns
prot703	311	8	4	3	6	1	3	12	4.5	ns
prot704	299	5	6	6	12	3	4	6	4	ns
prot705	383	2	0	0	5.4	5	0	0	5.4	ns
prot706	426	5	5	9	6	3	4	3	9	ns
prot707	155	3	4	3	7.5	4	5	4.5	7.5	ns
prot708	989	1	6	14	6	3	5	6	4	ns
prot709	187	3	1	10.8	0	3	1	1.8	3.6	ns
prot710	366	0	2	18	9	0	1	6	6	ns
prot711	715	5	7	4.5	3	1	4	3	7.5	ns
prot712	830	1	5	10	4	4	3	2	2	ns
prot713	177	4	2	5.4	12.6	5	4	3.6	9	ns
prot714	632	4	4	27	9	6	12	18	45	sig
prot715	444	3	0	3	4.5	4	6	4.5	4.5	ns
prot716	1241	3	0	6	0	4	2	6	4	sig
prot717	685	1	2	10.8	1.8	1	5	5.4	3.6	ns
prot718	387	2	1	6	3	2	4	6	6	ns
prot719	322	3	3	9	3	3	2	1.5	4.5	ns
prot720	735	0	2	4	2	2	2	4	8	sig
prot721	186	40	49	66.6	57.6	40	39	63	90	ns
prot722	156	35	45	111	117	33	42	129	120	ns
prot723	282	46	37	58.5	69	49	44	52.5	70.5	ns
prot724	140	28	31	70	58	30	38	86	62	ns
prot725	137	21	31	43.2	55.8	38	50	75.6	97.2	sig
prot726	124	37	27	81	96	17	28	78	63	ns
prot727	169	21	15	28.5	27	16	20	25.5	31.5	ns
prot728	142	27	21	38	26	22	22	42	56	ns
prot729	162	33	18	43.2	45	32	24	55.8	54	ns
prot730	200	22	21	57	72	12	14	51	54	ns
prot731	156	15	14	27	28.5	13	20	22.5	27	ns
prot732	306	22	17	30	40	27	15	54	38	ns
prot733	174	14	17	32.4	16.2	15	8	19.8	39.6	ns
prot734	194	12	17	36	48	19	12	69	57	ns
prot735	103	13	17	16.5	25.5	16	14	19.5	25.5	ns
prot736	172	22	15	34	30	16	14	38	18	ns
prot737	180	10	16	28.8	23.4	14	18	36	43.2	sig
prot738	184	10	10	48	36	19	26	30	42	sig
prot739	230	11	10	22.5	18	10	9	22.5	12	ns
prot740	187	14	16	28	26	12	16	34	16	ns
prot741	189	15	17	30.6	25.2	13	16	23.4	41.4	sig
prot742	180	19	17	45	33	24	32	72	72	sig
prot743	294	13	8	18	16.5	36	20	21	34.5	sig
prot744	186	12	16	26	18	14	10	24	24	ns
prot745	225	6	13	19.8	12.6	14	8	14.4	10.8	ns
prot746	174	13	10	36	33	12	13	33	33	ns
prot747	208	11	14	16.5	15	9	12	21	19.5	ns
prot748	217	20	8	20	32	13	5	18	14	ns
prot749	112	11	7	16.2	19.8	10	10	27	19.8	ns
prot750	206	9	8	33	39	10	11	33	27	ns
prot751	166	12	7	12	16.5	9	5	18	21	ns
prot752	113	8	10	8	24	10	20	28	36	sig
prot753	169	11	9	16.2	16.2	5	7	16.2	16.2	ns
prot754	313	7	12	24	60	10	8	39	36	ns
prot755	197	8	13	7.5	15	13	9	13.5	18	ns
prot756	124	4	7	10	18	5	6	24	12	ns
prot757	246	11	8	14.4	12.6	18	10	21.6	28.8	sig
prot758	258	8	5	30	36	9	9	27	12	ns
prot759	168	6	8	21	12	8	7	16.5	7.5	ns
prot760	260	7	9	16	10	7	5	16	4	ns
prot761	243	11	16	10.8	14.4	6	8	5.4	10.8	ns
prot762	124	9	10	30	27	8	8	39	15	ns
prot763	208	10	3	7.5	16.5	10	5	10.5	16.5	ns
prot764	217	5	10	16	18	5	7	12	24	ns
prot765	197	8	11	18	10.8	12	14	3.6	21.6	sig
prot766	177	10	4	6	24	12	5	15	12	sig
prot767	146	6	6	4.5	4.5	8	8	9	10.5	ns
prot768	157	8	2	16	10	5	7	12	10	sig
prot769	270	6	4	16.2	10.8	5	6	18	12.6	ns
prot770	264	11	4	18	21	5	7	18	12	ns
prot771	274	5	3	13.5	6	15	8	21	24	sig
prot772	156	5	5	2	8	7	8	14	16	ns
prot773	252	14	8	14.4	10.8	6	8	18	10.8	ns
prot774	356	8	6	15	12	7	10	39	54	sig
prot775	180	8	2	0	13.5	7	5	9	7.5	ns
prot776	251	7	7	12	12	10	6	32	32	sig
prot777	156	5	5	7.2	12.6	7	3	10.8	3.6	ns
prot778	227	6	5	21	15	10	7	18	12	ns
prot779	116	7	0	15	15	7	7	15	4.5	ns
prot780	154	2	6	12	10	18	3	36	36	sig
prot781	198	4	4	18	9	8	9	19.8	18	ns
prot782	236	8	6	21	15	4	7	15	27	ns
prot783	184	6	2	7.5	4.5	9	24	27	31.5	sig
prot784	122	3	6	8	10	8	4	14	12	sig
prot785	91	5	2	3.6	10.8	6	7	7.2	12.6	ns
prot786	274	3	7	21	6	4	10	21	15	ns
prot787	152	2	2	6	18	8	10	9	15	sig
prot788	162	7	0	6	10	1	2	6	6	ns
prot789	158	9	5	10.8	16.2	8	5	16.2	14.4	ns
prot790	463	1	11	21	15	16	4	24	12	sig
prot791	312	6	9	3	6	4	7	4.5	9	ns
prot792	261	4	4	6	8	5	3	4	6	ns
prot793	392	6	6	16.2	14.4	9	10	21.6	7.2	sig
prot794	182	6	3	15	18	6	3	30	24	ns
prot795	310	9	3	6	6	18	18	9	31.5	sig
prot796	382	2	7	14	12	21	9	48	48	sig
prot797	113	12	4	5.4	14.4	3	7	5.4	14.4	ns
prot798	111	5	9	15	15	3	1	0	24	ns
prot799	418	3	13	10.5	4.5	2	1	10.5	4.5	ns
prot800	185	3	2	16	4	4	2	8	6	ns
prot801	163	5	4	9	5.4	4	6	10.8	7.2	ns
prot802	238	5	6	15	18	8	5	15	24	ns
prot803	282	6	3	4.5	9	2	5	6	7.5	ns
prot804	305	7	8	8	18	9	21	36	24	sig
prot805	292	10	5	5.4	0	1	3	7.2	9	ns
prot806	427	2	2	9	9	2	3	12	3	ns
prot807	234	2	3	4.5	12	5	3	10.5	7.5	ns
prot808	233	3	6	10	8	8	3	14	10	ns
prot809	425	5	6	5.4	9	9	21	37.8	10.8	sig
prot810	95	1	2	12	24	5	2	15	15	ns
prot811	241	1	5	9	9	2	3	4.5	9	ns
prot812	201	2	2	2	20	6	3	2	12	ns
prot813	474	5	4	5.4	5.4	6	4	3.6	1.8	ns
prot814	437	1	7	6	9	15	3	27	9	sig
prot815	411	3	5	4.5	3	1	4	7.5	3	ns
prot816	333	6	2	6	8	5	4	4	14	ns
prot817	449	1	3	5.4	9	1	5	3.6	10.8	sig
prot818	256	0	5	21	6	7	3	9	12	ns
prot819	292	5	4	4.5	6	6	2	6	7.5	ns
prot820	669	5	7	6	4	3	1	12	20	ns
prot821	378	2	5	3.6	7.2	10	4	3.6	10.8	sig
prot822	373	2	4	15	6	5	1	27	6	ns
prot823	327	3	3	4.5	4.5	1	2	1.5	1.5	ns
prot824	180	1	3	16	0	4	4	4	14	ns
prot825	357	3	4	7.2	1.8	2	1	3.6	0	ns
prot826	791	4	1	9	6	3	3	9	0	ns
prot827	1037	4	5	6	9	7	5	7.5	6	ns
prot828	223	2	4	8	6	6	9	24	6	sig
prot829	417	6	2	3.6	5.4	0	4	5.4	5.4	ns
prot830	310	1	4	6	9	4	2	12	3	ns
prot831	796	3	3	1.5	4.5	4	0	1.5	4.5	ns
prot832	385	4	2	6	0	1	2	4	0	ns
prot833	399	3	2	3.6	3.6	1	2	5.4	12.6	ns
prot834	661	3	2	12	12	2	2	3	6	ns
prot835	648	4	0	3	3	2	1	4.5	1.5	ns
prot836	172	0	5	8	4	1	1	2	2	ns
prot837	459	1	4	3.6	0	1	1	3.6	1.8	ns
prot838	266	4	3	9	0	3	1	6	6	ns
prot839	85	50	57	76.5	87	53	45	82.5	82.5	ns
prot840	185	65	53	148	114	63	53	112	124	ns
prot841	130	50	57	91.8	91.8	60	53	100.8	91.8	ns
prot842	128	56	49	174	174	92	94	189	264	sig
prot843	130	41	52	85.5	81	44	53	82.5	76.5	ns
prot844	150	59	42	116	110	37	58	128	114	ns
prot845	94	51	34	57.6	73.8	37	43	75.6	72	ns
prot846	154	31	23	42	66	27	25	72	69	ns
prot847	76	20	30	40.5	45	27	23	31.5	45	ns
prot848	213	18	20	34	26	25	28	38	44	sig
prot849	51	11	19	28.8	30.6	25	21	30.6	39.6	ns
prot850	198	17	17	51	36	24	19	60	78	ns
prot851	150	15	17	18	28.5	11	14	15	10.5	ns
prot852	161	14	11	26	22	16	11	30	40	ns
prot853	227	11	5	18	32.4	19	11	23.4	21.6	ns
prot854	56	14	20	15	42	22	14	36	57	ns
prot855	107	28	22	18	10.5	15	20	24	30	ns
prot856	85	12	25	24	26	10	17	36	38	ns
prot857	191	21	4	18	18	28	22	39.6	32.4	sig
prot858	207	12	14	45	30	11	14	30	27	ns
prot859	313	17	9	13.5	18	13	6	22.5	24	ns
prot860	150	14	8	22	16	11	14	18	16	ns
prot861	446	13	12	14.4	10.8	11	13	25.2	36	ns
prot862	165	12	13	18	39	22	25	33	114	sig
prot863	164	13	8	21	15	9	10	12	9	ns
prot864	183	17	14	16	28	4	8	16	28	ns
prot865	112	13	12	5.4	14.4	13	11	36	19.8	sig
prot866	99	15	10	27	42	8	10	27	36	ns
prot867	162	7	13	21	18	11	9	16.5	7.5	ns
prot868	294	10	8	22	18	30	18	72	66	sig
prot869	219	4	9	25.2	18	14	9	9	12.6	ns
prot870	139	13	11	36	27	18	13	30	33	ns
prot871	1091	8	7	10.5	16.5	8	6	6	13.5	ns
prot872	153	12	14	16	4	10	6	32	24	ns
prot873	122	7	9	14.4	14.4	8	12	43.2	28.8	sig
prot874	308	4	14	39	24	5	13	18	36	ns
prot875	274	7	6	9	13.5	18	13	27	24	sig
prot876	168	10	12	38	14	6	7	14	30	ns
prot877	157	10	9	9	10.8	42	18	27	43.2	sig
prot878	171	9	12	33	18	13	13	39	48	sig
prot879	163	11	5	3	12	11	9	15	15	ns
prot880	78	4	8	22	10	16	14	36	28	sig
prot881	177	11	4	14.4	14.4	11	7	18	19.8	sig
prot882	198	8	6	27	15	5	8	24	42	ns
prot883	322	9	7	10.5	12	8	6	13.5	13.5	ns
prot884	145	7	10	12	12	10	4	14	22	ns
prot885	224	9	6	10.8	12.6	13	9	25.2	25.2	sig
prot886	155	3	5	15	27	8	5	15	12	ns
prot887	102	4	8	7.5	18	5	7	4.5	9	ns
prot888	207	11	7	22	4	11	6	12	10	ns
prot889	480	3	7	7.2	10.8	7	11	10.8	10.8	ns
prot890	104	13	7	18	36	12	14	72	36	sig
prot891	204	6	5	6	7.5	10	10	6	10.5	ns
prot892	248	8	9	20	8	8	6	18	14	ns
prot893	157	8	12	5.4	9	9	5	25.2	14.4	ns
prot894	132	7	3	15	12	4	2	27	30	ns
prot895	214	6	5	12	13.5	9	5	18	16.5	ns
prot896	219	3	5	4	12	6	5	2	10	ns
prot897	193	5	5	5.4	10.8	7	5	5.4	12.6	ns
prot898	155	3	4	15	21	9	5	30	6	ns
prot899	239	4	4	6	4.5	8	8	6	9	ns
prot900	116	3	11	8	14	6	8	10	6	ns
prot901	211	6	8	16.2	12.6	4	5	19.8	18	ns
prot902	156	11	7	27	30	10	10	27	54	sig
prot903	246	7	4	9	16.5	7	9	13.5	9	ns
prot904	218	6	5	10	10	9	8	18	12	sig
prot905	201	4	2	7.2	10.8	6	4	10.8	10.8	ns
prot906	111	3	5	15	6	4	3	6	9	ns
prot907	175	5	2	4.5	6	3	4	7.5	6	ns
prot908	195	4	6	20	6	9	6	16	16	sig
prot909	292	6	6	10.8	16.2	5	7	14.4	9	ns
prot910	173	3	6	15	6	2	3	12	0	ns
prot911	284	5	14	7.5	7.5	4	5	6	9	ns
prot912	151	4	6	6	8	2	5	8	6	ns
prot913	165	6	2	12.6	3.6	5	13	12.6	25.2	sig
prot914	132	5	3	9	18	6	2	9	9	ns
prot915	177	4	5	6	3	3	8	3	10.5	ns
prot916	137	8	3	14	10	8	7	4	22	ns
prot917	325	5	5	16.2	9	1	4	9	5.4	ns
prot918	192	2	4	9	15	1	4	12	6	ns
prot919	170	3	1	7.5	9	3	1	3	6	ns
prot920	157	4	2	4	12	7	5	22	18	sig
prot921	192	5	4	1.8	10.8	4	4	10.8	18	ns
prot922	474	3	8	12	6	3	4	18	12	ns
prot923	186	5	4	9	13.5	3	6	10.5	12	ns
prot924	428	2	5	6	6	9	9	18	18	sig
prot925	191	9	6	14.4	14.4	6	6	10.8	7.2	ns
prot926	169	2	6	3	12	3	2	3	12	ns
prot927	166	4	3	3	4.5	1	6	6	6	sig
prot928	290	2	5	6	10	6	6	8	16	sig
prot929	216	7	2	10.8	14.4	3	3	9	9	ns
prot930	103	5	6	18	24	4	4	12	12	ns
prot931	271	5	5	6	7.5	2	6	7.5	6	ns
prot932	147	3	4	6	6	3	4	4	4	ns
prot933	135	2	0	10.8	7.2	2	6	10.8	3.6	sig
prot934	135	2	3	3	18	6	4	9	15	ns
prot935	135	5	4	9	6	6	2	7.5	6	ns
prot936	135	7	3	6	8	2	1	14	6	ns
prot937	321	4	3	3.6	3.6	5	3	3.6	10.8	ns
prot938	164	3	4	9	6	12	9	27	54	sig
prot939	113	1	3	4.5	4.5	5	4	6	1.5	ns
prot940	271	4	3	8	6	3	6	12	42	sig
prot941	204	1	5	3.6	9	5	3	3.6	1.8	ns
prot942	276	5	1	3	6	5	1	9	12	ns
prot943	108	1	2	4.5	3	5	5	1.5	12	ns
prot944	91	3	3	4	4	2	2	2	10	ns
prot945	325	3	2	10.8	0	5	2	7.2	7.2	ns
prot946	114	2	1	6	15	3	7	12	15	ns
prot947	277	4	1	0	3	1	4	6	6	ns
prot948	118	4	3	2	4	9	9	18	12	sig
prot949	121	8	1	10.8	7.2	5	1	1.8	1.8	ns
prot950	198	4	2	6	6	6	4	9	12	sig
prot951	237	1	3	3	3	3	0	1.5	9	ns
prot952	220	6	1	12	8	6	5	8	12	ns
prot953	406	0	1	9	1.8	4	5	9	7.2	sig
prot954	391	3	0	12	3	1	4	3	12	sig
prot955	189	1	1	6	0	1	0	4.5	0	ns
prot956	232	2	1	4	6	4	2	4	8	ns
prot957	470	0	5	0	3.6	5	3	3.6	5.4	ns
prot958	527	1	2	0	3	3	2	9	12	ns
prot959	141	1	1	4.5	1.5	2	6	1.5	3	sig
prot960	602	2	0	2	2	4	3	4	4	ns
prot961	109	19	24	61.2	50.4	20	26	55.8	30.6	ns
prot962	258	22	26	75	66	19	34	90	36	ns
prot963	168	16	12	21	25.5	11	16	18	30	ns
prot964	177	16	11	48	34	13	12	22	34	ns
prot965	104	18	21	23.4	27	29	18	64.8	72	sig
prot966	187	9	6	30	42	11	11	15	33	ns
prot967	134	7	18	16.5	25.5	11	12	13.5	24	ns
prot968	153	13	14	34	36	13	10	18	26	ns
prot969	125	18	13	18	28.8	12	13	27	27	ns
prot970	242	7	20	21	36	11	10	27	39	ns
prot971	128	10	11	19.5	15	10	10	18	18	ns
prot972	160	7	8	26	20	3	13	16	12	ns
prot973	65	5	5	7.2	7.2	32	10	75.6	36	sig
prot974	143	15	10	36	45	20	16	60	72	sig
prot975	131	12	12	15	27	17	14	21	21	ns
prot976	128	11	12	34	20	9	13	16	18	ns
prot977	76	6	8	12.6	10.8	2	4	5.4	10.8	ns
prot978	95	8	11	18	33	12	10	21	21	ns
prot979	70	8	8	10.5	19.5	10	9	12	24	ns
prot980	136	18	10	28	16	7	13	18	14	ns
prot981	116	12	12	9	25.2	7	7	10.8	16.2	ns
prot982	108	10	7	42	27	13	9	18	27	ns
prot983	195	8	12	7.5	15	11	5	18	15	ns
prot984	145	8	8	20	16	14	11	2	12	ns
prot985	102	6	7	18	12.6	2	7	21.6	10.8	ns
prot986	173	6	8	12	27	10	13	12	15	ns
prot987	212	4	8	10.5	1.5	8	8	16.5	12	sig
prot988	116	7	6	8	12	1	6	6	8	ns
prot989	219	3	10	5.4	10.8	6	10	18	21.6	ns
prot990	312	5	7	36	27	6	6	24	24	ns
prot991	78	7	2	15	6	3	7	13.5	13.5	ns
prot992	193	5	6	18	20	18	20	28	32	sig
prot993	500	4	4	3.6	5.4	9	9	37.8	16.2	sig
prot994	195	5	3	18	12	5	0	15	15	ns
prot995	177	4	5	9	10.5	8	6	3	6	ns
prot996	224	5	4	24	4	4	5	10	14	ns
prot997	239	1	5	12.6	10.8	1	5	10.8	3.6	ns
prot998	223	9	3	12	24	3	5	24	6	ns
prot999	113	3	1	12	3	7	4	6	7.5	ns
prot1000	94	5	6	10	8	4	2	10	14	ns
prot1001	74	5	5	10.8	9	5	2	9	16.2	ns
prot1002	265	7	5	12	24	13	16	15	27	sig
prot1003	225	3	6	7.5	9	4	5	4.5	9	ns
prot1004	129	5	9	10	12	7	5	8	6	ns
prot1005	210	6	3	3.6	7.2	3	2	1.8	5.4	ns
prot1006	248	7	3	15	6	3	3	15	12	ns
prot1007	158	4	3	4.5	10.5	5	3	4.5	7.5	ns
prot1008	68	1	5	8	20	6	12	42	36	sig
prot1009	68	1	6	9	3.6	8	3	14.4	12.6	ns
prot1010	548	8	6	21	9	5	7	33	9	ns
prot1011	123	3	6	4.5	1.5	7	4	9	3	ns
prot1012	181	0	5	8	8	6	7	2	12	sig
prot1013	824	7	4	9	14.4	2	5	5.4	7.2	ns
prot1014	250	4	4	6	12	4	1	6	0	ns
prot1015	242	5	5	10.5	7.5	6	3	7.5	15	ns
prot1016	186	5	1	16	6	3	3	2	10	ns
prot1017	228	2	5	10.8	10.8	4	5	12.6	7.2	ns
prot1018	106	6	8	6	15	21	21	18	54	sig
prot1019	135	9	6	7.5	10.5	5	4	15	4.5	ns
prot1020	173	3	3	16	6	1	2	16	2	ns
prot1021	245	3	3	7.2	5.4	2	8	5.4	7.2	ns
prot1022	98	5	2	3	18	3	9	12	18	ns
prot1023	149	4	4	4.5	7.5	7	0	9	7.5	ns
prot1024	136	2	5	6	4	3	4	4	6	sig
prot1025	335	4	3	5.4	9	1	6	1.8	7.2	ns
prot1026	81	2	2	9	6	6	2	9	12	ns
prot1027	124	6	4	6	1.5	8	2	9	7.5	ns
prot1028	204	1	2	12	6	2	4	16	6	ns
prot1029	124	5	5	10.8	0	7	3	10.8	18	ns
prot1030	231	3	1	12	18	0	5	0	21	ns
prot1031	192	4	5	12	12	4	6	9	13.5	ns
prot1032	514	7	5	10	0	1	7	6	2	ns
prot1033	277	8	8	5.4	5.4	7	4	10.8	10.8	sig
prot1034	159	2	6	6	9	5	3	15	18	ns
prot1035	190	0	0	9	1.5	3	5	6	4.5	ns
prot1036	225	2	2	8	12	3	9	12	12	sig
prot1037	57	5	6	3.6	3.6	9	15	27	21.6	sig
prot1038	153	6	3	15	15	3	1	9	3	ns
prot1039	91	3	2	10.5	4.5	4	2	3	7.5	ns
prot1040	94	4	5	6	6	3	4	2	10	ns
prot1041	112	2	3	1.8	7.2	6	3	1.8	9	ns
prot1042	336	2	3	6	18	4	5	12	12	ns
prot1043	241	3	6	4.5	6	1	4	6	4.5	ns
prot1044	108	1	6	4	0	2	5	10	0	ns
prot1045	117	3	2	5.4	7.2	6	8	14.4	7.2	sig
prot1046	286	1	5	12	9	4	3	6	9	ns
prot1047	122	0	4	3	6	2	0	4.5	1.5	ns
prot1048	273	1	4	4	6	0	2	14	2	ns
prot1049	237	8	2	5.4	7.2	6	1	7.2	9	ns
prot1050	222	1	4	15	3	0	1	3	9	ns
prot1051	799	2	4	4.5	6	6	3	4.5	3	sig
prot1052	125	5	3	6	2	3	3	6	8	ns
prot1053	98	1	4	3.6	5.4	1	0	1.8	5.4	ns
prot1054	153	4	1	9	12	6	6	6	6	sig
prot1055	186	0	1	4.5	0	4	5	3	1.5	ns
prot1056	188	3	4	2	2	0	1	0	8	ns
prot1057	127	3	5	0	3.6	3	3	0	5.4	ns
prot1058	65	141	111	324	363	110	105	330	351	ns
prot1059	115	52	35	63	72	45	40	63	63	ns
prot1060	65	31	35	56	62	23	37	56	68	ns
prot1061	90	15	23	48.6	36	19	17	54	21.6	ns
prot1062	120	9	19	45	54	13	13	18	24	ns
prot1063	83	11	4	10.5	15	5	5	10.5	15	ns
prot1064	177	6	6	16	6	8	10	14	14	ns
prot1065	59	5	8	10.8	10.8	18	13	19.8	25.2	sig
prot1066	97	12	8	30	27	6	13	21	33	ns
prot1067	188	10	9	9	12	7	8	25.5	9	ns
prot1068	82	6	11	12	16	4	9	12	12	ns
prot1069	109	7	8	10.8	18	3	10	25.2	9	ns
prot1070	109	9	12	27	30	7	4	21	18	ns
prot1071	168	7	11	18	7.5	13	7	7.5	13.5	ns
prot1072	188	6	5	18	16	5	7	18	16	ns
prot1073	82	7	8	7.2	16.2	7	8	0	9	ns
prot1074	75	12	7	21	15	5	7	15	21	ns
prot1075	151	6	4	7.5	9	8	4	9	7.5	ns
prot1076	175	4	2	10	16	12	20	28	36	sig
prot1077	116	10	8	12.6	9	4	2	14.4	12.6	ns
prot1078	161	4	5	9	36	14	6	6	48	sig
prot1079	95	3	5	7.5	12	2	5	9	10.5	ns
prot1080	101	4	3	4	6	15	12	24	36	sig
prot1081	175	2	7	10.8	9	9	9	23.4	36	sig
prot1082	401	3	6	12	18	1	5	24	21	ns
prot1083	214	7	3	9	10.5	6	4	10.5	12	ns
prot1084	215	4	3	6	8	4	11	6	8	ns
prot1085	152	7	3	3.6	7.2	5	7	23.4	12.6	ns
prot1086	125	3	8	18	0	5	3	18	21	ns
prot1087	154	5	4	3	1.5	3	5	9	4.5	ns
prot1088	119	4	9	16	14	7	7	8	10	ns
prot1089	145	6	3	3.6	5.4	5	3	5.4	3.6	ns
prot1090	256	4	3	15	15	8	6	12	18	ns
prot1091	119	3	4	7.5	7.5	8	2	7.5	4.5	ns
prot1092	159	6	5	10	4	9	4	24	12	sig
prot1093	91	4	2	5.4	10.8	3	3	5.4	12.6	ns
prot1094	396	3	8	27	9	2	4	30	6	ns
prot1095	205	5	6	6	7.5	4	4	10.5	4.5	ns
prot1096	108	2	4	12	10	1	6	0	12	ns
prot1097	71	8	7	3.6	0	2	4	3.6	5.4	ns
prot1098	259	8	0	9	24	3	1	12	21	ns
prot1099	191	2	2	4.5	4.5	1	5	7.5	4.5	ns
prot1100	147	4	4	10	8	0	6	12	8	ns
prot1101	292	5	1	7.2	10.8	4	3	7.2	12.6	ns
prot1102	69	4	3	3	15	18	12	45	9	sig
prot1103	245	3	4	6	3	9	30	18	9	sig
prot1104	146	4	1	4	4	0	4	6	4	ns
prot1105	351	2	3	5.4	9	9	9	16.2	5.4	sig
prot1106	106	2	5	6	6	7	1	12	18	sig
prot1107	180	3	7	6	12	5	3	4.5	4.5	ns
prot1108	199	6	3	10	8	2	5	6	2	ns
prot1109	185	7	3	10.8	12.6	5	3	3.6	14.4	ns
prot1110	182	0	2	18	6	3	2	12	12	ns
prot1111	59	5	5	3	6	4	3	3	1.5	ns
prot1112	173	6	4	4	6	2	5	6	4	ns
prot1113	105	2	0	0	3.6	7	13	9	7.2	sig
prot1114	79	3	4	12	6	0	2	21	12	ns
prot1115	94	3	7	6	4.5	3	3	1.5	1.5	ns
prot1116	235	3	2	2	4	3	8	6	16	sig
prot1117	99	2	6	3.6	3.6	3	2	0	3.6	ns
prot1118	103	3	4	0	3	5	2	12	12	sig
prot1119	226	3	2	0	10.5	1	4	6	1.5	ns
prot1120	168	4	1	10	2	3	2	4	0	ns
prot1121	454	3	1	3.6	5.4	6	24	5.4	27	sig
prot1122	92	1	4	6	9	5	4	9	6	ns
prot1123	99	5	4	3	3	2	2	7.5	3	ns
prot1124	116	0	3	6	6	2	2	8	4	ns
prot1125	90	4	2	3.6	3.6	4	1	5.4	1.8	ns
prot1126	87	2	2	9	3	4	12	18	12	sig
prot1127	294	0	4	0	7.5	1	1	3	1.5	sig
prot1128	354	0	3	4	2	1	3	4	4	ns
prot1129	216	5	0	5.4	7.2	5	1	5.4	9	ns
prot1130	138	2	0	9	3	4	2	6	0	ns
prot1131	187	2	3	3	0	2	1	9	1.5	ns
prot1132	495	2	0	0	0	4	4	6	2	ns
prot1133	406	1	3	1.8	1.8	1	1	7.2	1.8	ns
prot1134	382	2	2	0	9	0	4	0	6	ns
prot1135	272	2	3	4.5	1.5	2	4	1.5	3	ns
prot1136	71	18	22	48	44	20	24	44	42	ns
prot1137	105	24	24	32.4	41.4	24	24	41.4	46.8	ns
prot1138	234	23	19	66	36	19	28	60	72	ns
prot1139	112	12	16	24	21	13	16	18	18	ns
prot1140	114	22	11	40	38	21	15	42	26	ns
prot1141	112	10	10	14.4	9	3	6	14.4	10.8	ns
prot1142	166	8	8	27	30	20	16	30	60	sig
prot1143	104	7	4	13.5	16.5	6	6	6	6	ns
prot1144	376	4	9	26	16	16	14	18	8	sig
prot1145	83	5	8	7.2	14.4	10	3	14.4	14.4	sig
prot1146	51	3	8	33	18	18	12	36	54	sig
prot1147	74	6	9	4.5	10.5	6	7	10.5	6	ns
prot1148	74	3	5	8	10	4	7	10	8	ns
prot1149	117	3	3	9	10.8	7	16	9	19.8	sig
prot1150	106	3	8	12	12	4	6	9	9	ns
prot1151	110	4	3	10.5	3	8	3	6	3	ns
prot1152	73	5	3	4	12	2	8	6	2	ns
prot1153	113	2	4	7.2	9	4	3	12.6	3.6	ns
prot1154	358	4	3	15	27	5	18	15	15	sig
prot1155	99	3	4	1.5	12	2	2	1.5	3	ns
prot1156	115	4	3	10	12	2	1	4	4	ns
prot1157	180	1	6	3.6	5.4	1	5	9	9	ns
prot1158	67	7	2	9	3	4	2	18	3	ns
prot1159	99	3	3	6	9	4	4	13.5	4.5	ns
prot1160	99	4	5	4	16	2	5	6	16	ns
prot1161	99	0	1	1.8	1.8	12	6	10.8	21.6	sig
prot1162	98	2	2	12	6	3	2	18	12	ns
prot1163	165	2	5	9	4.5	3	3	4.5	10.5	ns
prot1164	76	1	0	6	6	2	6	6	6	ns
prot1165	90	0	4	1.8	7.2	0	2	1.8	14.4	ns
prot1166	113	3	6	0	15	4	3	12	3	ns
prot1167	90	4	3	9	1.5	1	3	1.5	13.5	ns
prot1168	163	2	2	10	4	4	2	12	4	sig
prot1169	102	0	2	1.8	5.4	2	1	7.2	1.8	ns
prot1170	183	5	2	18	6	1	1	3	6	ns
prot1171	98	0	3	4.5	1.5	5	4	16.5	3	sig
prot1172	146	2	4	10	4	2	4	8	10	ns
prot1173	145	1	0	3.6	1.8	3	1	9	0	ns
prot1174	166	4	3	3	0	4	1	9	6	ns
prot1175	100	2	2	3	1.5	3	4	4.5	3	ns
prot1176	393	1	3	0	4	2	1	0	0	ns
prot1177	89	1	4	3.6	9	1	1	3.6	7.2	sig
prot1178	391	2	0	6	6	0	1	6	9	ns
prot1179	89	2	4	1.5	1.5	6	3	9	9	sig
prot1180	1106	8	13	12	26	7	7	12	10	ns
prot1181	3227	6	11	10.8	12.6	4	12	16.2	18	ns
prot1182	539	6	8	30	39	10	7	21	15	ns
prot1183	771	8	7	12	3	12	2	15	9	sig
prot1184	2680	2	3	12	6	7	4	0	8	ns
prot1185	917	1	3	7.2	9	4	5	12.6	10.8	sig
prot1186	4114	3	0	3	6	1	2	9	12	ns
prot1187	449	6	9	15	13.5	8	6	9	12	ns
prot1188	1304	4	4	14	0	8	5	10	24	ns
prot1189	393	6	5	12.6	12.6	8	2	23.4	14.4	sig
prot1190	1513	1	4	6	15	1	2	9	12	ns
prot1191	2580	2	2	4.5	1.5	2	3	6	3	ns
prot1192	959	9	7	14	12	11	7	24	10	ns
prot1193	510	5	11	9	18	4	4	5.4	10.8	ns
prot1194	427	7	5	24	18	11	4	15	15	ns
prot1195	413	5	2	6	7.5	2	6	6	3	ns
prot1196	819	1	1	2	8	3	7	4	10	ns
prot1197	1779	4	4	3.6	3.6	4	3	3.6	3.6	ns
prot1198	1379	1	3	12	18	7	4	12	15	sig
prot1199	652	1	3	0	3	6	2	3	4.5	ns
prot1200	704	5	3	4	6	2	2	6	0	ns
prot1201	1028	4	0	1.8	9	4	2	3.6	10.8	ns
prot1202	1181	6	3	9	18	1	6	21	6	ns
prot1203	383	9	7	4.5	7.5	5	7	6	13.5	ns
prot1204	1077	5	7	10	14	7	8	8	10	ns
prot1205	452	6	3	3.6	3.6	4	3	10.8	9	ns
prot1206	434	1	2	9	6	6	18	54	9	sig
prot1207	955	2	6	3	1.5	3	2	3	3	ns
prot1208	528	11	6	6	8	18	6	30	42	sig
prot1209	228	3	5	5.4	1.8	5	4	12.6	3.6	sig
prot1210	781	3	2	9	9	9	2	39	15	sig
prot1211	548	3	3	7.5	6	9	12	13.5	13.5	sig
prot1212	273	5	2	6	6	9	7	4	14	sig
prot1213	153	4	6	14.4	12.6	6	4	9	12.6	ns
prot1214	320	3	4	12	30	8	6	24	9	ns
prot1215	219	5	8	13.5	12	4	7	6	10.5	ns
prot1216	410	4	2	14	10	5	5	16	12	ns
prot1217	322	5	3	14.4	5.4	1	2	1.8	10.8	ns
prot1218	629	4	4	18	18	2	5	18	15	ns
prot1219	264	4	4	7.5	6	2	6	7.5	9	ns
prot1220	356	1	6	2	6	2	5	14	14	ns
prot1221	390	5	4	12.6	14.4	6	5	12.6	7.2	ns
prot1222	235	1	3	12	9	5	3	15	12	ns
prot1223	263	3	0	6	4.5	2	3	3	4.5	ns
prot1224	481	0	4	4	6	0	1	0	4	ns
prot1225	551	1	6	7.2	10.8	7	2	0	9	ns
prot1226	481	5	2	12	15	4	4	21	6	ns
prot1227	487	0	2	1.5	3	4	4	3	3	sig
prot1228	881	2	2	0	4	1	2	0	6	ns
prot1229	2284	2	2	3.6	7.2	2	3	1.8	3.6	ns
prot1230	852	2	0	9	6	2	2	6	12	sig
prot1231	341	2	3	4.5	4.5	6	3	6	4.5	sig
prot1232	182	4	3	10	10	5	3	16	4	ns
prot1233	327	9	2	16.2	9	3	6	3.6	9	ns
prot1234	219	3	5	6	21	6	6	6	18	sig
prot1235	406	3	3	10.5	7.5	6	4	13.5	9	ns
prot1236	332	4	1	12	4	2	4	2	8	ns
prot1237	365	2	3	1.8	3.6	2	3	1.8	3.6	ns
prot1238	308	0	6	9	3	5	5	9	9	ns
prot1239	232	6	2	1.5	0	2	2	6	1.5	ns
prot1240	2067	3	1	4	12	3	1	8	0	ns
prot1241	865	3	5	1.8	5.4	6	2	3.6	9	ns
prot1242	682	1	3	3	0	2	1	6	0	ns
prot1243	573	2	1	3	3	3	6	1.5	1.5	ns
prot1244	454	0	5	8	8	1	1	10	4	ns
prot1245	611	15	6	12.6	19.8	10	11	19.8	21.6	ns
prot1246	133	8	10	24	18	22	9	42	15	sig
prot1247	221	12	7	13.5	9	8	8	12	16.5	ns
prot1248	153	14	2	16	16	7	5	28	18	ns
prot1249	363	5	8	10.8	16.2	4	7	7.2	12.6	ns
prot1250	435	4	6	21	18	5	5	12	15	ns
prot1251	366	4	4	9	4.5	3	5	6	4.5	ns
prot1252	170	4	3	6	10	8	4	8	20	ns
prot1253	267	4	3	7.2	5.4	3	4	10.8	3.6	ns
prot1254	463	1	2	18	12	8	5	6	3	sig
prot1255	542	2	3	6	3	3	2	6	3	ns
prot1256	448	5	2	10	6	4	5	8	12	ns
prot1257	177	3	4	1.8	7.2	7	14	19.8	12.6	sig
prot1258	365	3	5	9	9	4	3	3	12	ns
prot1259	746	4	4	10.5	7.5	7	4	4.5	7.5	ns
prot1260	458	8	5	12	10	2	1	6	8	ns
prot1261	147	3	5	5.4	3.6	5	4	5.4	1.8	ns
prot1262	266	1	2	15	18	6	7	18	3	ns
prot1263	340	2	2	3	3	4	1	10.5	3	ns
prot1264	398	1	1	12	2	5	4	10	4	ns
prot1265	403	4	1	1.8	9	7	2	3.6	0	ns
prot1266	302	4	3	15	12	5	5	12	27	sig
prot1267	465	3	1	1.5	7.5	4	2	0	4.5	ns
prot1268	487	0	1	4	2	2	4	4	4	ns
prot1269	568	1	2	1.8	12.6	2	1	3.6	1.8	ns
prot1270	370	1	4	3	9	1	2	12	6	ns
prot1271	435	1	2	4.5	4.5	1	2	3	1.5	ns
prot1272	382	3	0	0	2	5	2	2	0	ns
prot1273	400	1	0	1.8	5.4	2	5	7.2	3.6	sig
prot1274	1317	0	2	6	0	1	1	3	0	ns
prot1275	1827	2	0	3	1.5	3	2	3	4.5	ns
prot1276	227	9	7	10	10	3	7	10	14	ns
prot1277	126	4	5	1.8	7.2	12	3	1.8	1.8	ns
prot1278	199	6	4	6	15	16	6	18	30	sig
prot1279	186	5	6	4.5	7.5	2	3	13.5	3	ns
prot1280	397	5	0	2	4	1	3	8	2	ns
prot1281	191	4	5	9	5.4	8	3	7.2	9	ns
prot1282	181	4	4	18	9	7	7	18	21	ns
prot1283	332	7	6	7.5	7.5	5	1	12	3	ns
prot1284	207	1	4	4	12	2	6	2	4	ns
prot1285	433	1	5	3.6	16.2	3	4	7.2	14.4	ns
prot1286	220	6	6	9	3	12	24	36	27	sig
prot1287	174	4	4	4.5	6	2	5	1.5	7.5	ns
prot1288	398	2	2	8	12	9	0	8	6	ns
prot1289	250	4	1	9	14.4	6	6	10.8	14.4	ns
prot1290	254	4	2	6	6	3	3	9	12	ns
prot1291	278	4	3	4.5	4.5	3	3	4.5	6	ns
prot1292	195	1	3	2	2	2	4	6	6	ns
prot1293	493	2	5	5.4	5.4	2	3	5.4	7.2	ns
prot1294	395	1	2	15	0	1	3	9	9	ns
prot1295	346	2	8	3	7.5	2	3	4.5	3	sig
prot1296	386	3	3	6	4	4	2	6	6	ns
prot1297	323	1	3	3.6	1.8	3	2	5.4	5.4	sig
prot1298	221	4	1	9	18	2	1	6	6	ns
prot1299	330	3	2	6	4.5	8	6	6	6	sig
prot1300	913	5	2	12	4	10	4	4	10	ns
prot1301	216	4	3	3.6	7.2	3	4	7.2	9	ns
prot1302	176	3	2	6	0	1	2	9	6	ns
prot1303	396	1	3	4.5	1.5	6	2	0	3	ns
prot1304	144	2	2	8	10	2	3	6	6	ns
prot1305	340	2	3	3.6	1.8	6	3	5.4	10.8	sig
prot1306	177	1	1	15	6	5	13	15	12	sig
prot1307	491	2	4	4.5	3	6	3	7.5	7.5	ns
prot1308	289	1	2	6	6	6	2	12	8	sig
prot1309	925	4	3	0	5.4	3	1	10.8	1.8	ns
prot1310	266	1	3	6	9	1	3	3	6	ns
prot1311	584	2	0	3	0	3	0	4.5	1.5	ns
prot1312	316	0	3	2	10	4	3	2	8	ns
prot1313	365	1	4	1.8	3.6	3	3	1.8	5.4	ns
prot1314	282	4	1	3	15	1	1	6	12	ns
prot1315	465	3	2	0	7.5	0	3	4.5	6	ns
prot1316	577	2	2	4	4	4	2	2	8	ns
prot1317	274	5	0	1.8	5.4	3	1	5.4	3.6	ns
prot1318	517	4	2	0	6	2	0	3	3	ns
prot1319	782	0	3	6	1.5	0	1	0	0	ns
prot1320	567	0	1	2	6	1	1	2	6	ns
prot1321	356	2	1	0	0	1	1	1.8	0	ns
prot1322	229	4	3	9	3	0	1	0	3	ns
prot1323	388	3	3	0	4.5	2	1	0	3	ns
prot1324	109	8	5	16	20	8	6	18	20	ns
prot1325	167	5	0	1.8	1.8	1	1	5.4	7.2	ns
prot1326	192	3	5	24	15	4	7	15	6	ns
prot1327	174	4	4	1.5	7.5	2	7	10.5	16.5	sig
prot1328	144	3	4	2	2	5	4	6	6	ns
prot1329	139	7	0	3.6	1.8	3	1	5.4	9	ns
prot1330	160	5	3	9	6	3	4	12	24	ns
prot1331	220	5	3	10.5	0	6	4	4.5	6	ns
prot1332	248	6	3	6	10	3	2	12	10	ns
prot1333	254	6	4	0	9	1	4	0	14.4	ns
prot1334	213	3	5	27	3	5	7	6	15	sig
prot1335	81	2	1	4.5	3	5	2	0	3	ns
prot1336	318	6	6	10	6	4	4	6	10	ns
prot1337	247	5	5	12.6	16.2	4	2	5.4	9	ns
prot1338	381	2	3	6	3	2	1	6	9	ns
prot1339	159	3	2	7.5	3	3	3	1.5	3	ns
prot1340	205	5	3	2	4	6	4	12	12	sig
prot1341	244	6	4	3.6	7.2	2	3	7.2	5.4	ns
prot1342	160	1	1	6	6	2	2	6	0	ns
prot1343	288	2	0	1.5	7.5	3	4	4.5	4.5	sig
prot1344	383	2	3	8	8	4	4	8	6	ns
prot1345	206	4	6	1.8	5.4	3	6	21.6	10.8	sig
prot1346	703	3	1	12	9	3	1	12	3	ns
prot1347	238	5	5	3	6	2	1	4.5	0	ns
prot1348	366	2	1	4	12	2	2	8	2	ns
prot1349	430	3	3	3.6	3.6	2	0	5.4	7.2	ns
prot1350	637	2	6	6	9	5	4	9	6	ns
prot1351	141	5	1	4.5	0	18	3	22.5	9	sig
prot1352	140	4	3	2	4	4	4	20	10	sig
prot1353	431	4	5	7.2	0	2	6	3.6	7.2	sig
prot1354	969	3	4	9	15	2	6	24	12	sig
prot1355	247	1	5	3	1.5	1	1	1.5	0	ns
prot1356	1101	1	2	2	2	5	2	10	14	sig
prot1357	178	1	0	1.8	12.6	1	0	3.6	1.8	ns
prot1358	178	3	4	9	9	2	0	3	3	ns
prot1359	297	2	3	4.5	3	3	2	3	3	ns
prot1360	238	0	4	4	4	1	0	4	4	ns
prot1361	226	1	4	0	1.8	2	2	3.6	3.6	sig
prot1362	486	0	3	3	6	2	4	30	24	sig
prot1363	758	1	0	0	4.5	2	1	1.5	1.5	sig
prot1364	305	1	0	0	4	0	3	4	4	ns
prot1365	526	1	0	3.6	1.8	0	1	3.6	1.8	ns
prot1366	375	0	1	6	3	1	3	6	3	ns
prot1367	651	4	1	4.5	3	2	1	1.5	0	ns
prot1368	5934	2	2	6	2	1	1	2	8	ns
prot1369	421	2	3	0	3.6	15	12	16.2	16.2	sig
prot1370	142	2	2	0	0	0	5	0	9	ns
prot1371	1145	0	1	3	0	2	4	3	1.5	ns
prot1372	238	3	0	0	4	2	2	8	4	sig
prot1373	391	0	2	0	1.8	1	2	0	3.6	ns
prot1374	618	1	0	3	6	0	0	6	0	ns
prot1375	93	6	9	16.5	9	6	7	9	16.5	ns
prot1376	130	5	8	20	16	9	11	14	14	ns
prot1377	83	4	2	19.8	7.2	5	6	9	7.2	ns
prot1378	361	4	2	12	12	4	6	6	6	ns
prot1379	193	4	4	9	15	8	4	10.5	7.5	ns
prot1380	393	5	9	8	4	5	4	22	2	ns
prot1381	232	5	7	9	9	5	5	16.2	9	ns
prot1382	201	6	3	15	9	18	24	36	81	sig
prot1383	105	7	4	7.5	6	3	2	6	7.5	ns
prot1384	173	4	7	6	4	11	13	22	10	sig
prot1385	182	2	8	9	7.2	3	4	5.4	3.6	ns
prot1386	199	3	6	12	12	2	4	12	6	ns
prot1387	191	2	0	3	0	8	8	6	7.5	ns
prot1388	274	1	3	2	14	4	5	10	2	ns
prot1389	135	3	2	5.4	5.4	2	4	16.2	9	sig
prot1390	169	3	5	6	0	10	8	6	12	sig
prot1391	688	4	4	4.5	6	1	3	9	4.5	ns
prot1392	152	4	1	2	0	3	3	6	0	ns
prot1393	528	2	3	3.6	5.4	3	1	7.2	5.4	ns
prot1394	157	1	3	6	6	1	2	6	12	ns
prot1395	126	2	2	4.5	4.5	2	1	1.5	6	ns
prot1396	80	1	2	4	6	1	1	8	8	sig
prot1397	122	3	1	1.8	5.4	3	2	9	5.4	ns
prot1398	232	1	3	6	9	4	3	15	12	ns
prot1399	171	3	2	6	6	4	1	1.5	0	ns
prot1400	70	3	3	4	0	1	0	0	4	ns
prot1401	130	3	2	5.4	3.6	9	15	5.4	16.2	sig
prot1402	103	5	5	9	3	4	5	12	6	sig
prot1403	547	2	0	4.5	1.5	3	3	0	0	ns
prot1404	250	3	2	0	4	2	2	2	2	ns
prot1405	497	2	0	0	3.6	1	5	3.6	1.8	sig
prot1406	312	1	0	3	9	4	6	6	24	sig
prot1407	152	1	3	6	1.5	3	2	3	9	sig
prot1408	535	1	4	2	2	3	3	8	2	ns
prot1409	87	0	1	7.2	0	0	2	3.6	0	ns
prot1410	232	2	2	3	9	2	1	3	12	ns
prot1411	232	3	1	1.5	1.5	1	1	3	1.5	ns
prot1412	843	2	2	0	8	1	1	4	12	ns
prot1413	555	5	2	1.8	3.6	1	2	5.4	0	ns
prot1414	173	2	1	6	3	0	5	6	0	ns
prot1415	194	1	0	3	7.5	4	3	1.5	1.5	ns
prot1416	180	1	2	2	4	3	0	6	6	ns
prot1417	199	1	4	0	5.4	3	1	1.8	1.8	ns
prot1418	287	4	1	6	0	4	2	6	12	sig
prot1419	999	2	4	1.5	0	1	1	4.5	3	ns
prot1420	220	5	1	4	2	2	1	0	2	ns
prot1421	648	0	0	1.8	5.4	1	1	0	3.6	ns
prot1422	164	1	3	0	6	4	2	6	0	ns
prot1423	181	1	2	6	3	0	3	1.5	0	ns
prot1424	285	3	5	10	16	9	7	4	20	ns
prot1425	172	4	9	7.2	10.8	12	14	14.4	10.8	sig
prot1426	103	2	4	15	21	3	5	21	9	ns
prot1427	430	4	5	9	9	1	2	10.5	4.5	ns
prot1428	130	5	6	18	2	10	9	18	16	sig
prot1429	123	7	3	7.2	3.6	4	6	3.6	5.4	ns
prot1430	304	2	2	6	3	5	3	3	6	ns
prot1431	164	3	5	3	4.5	8	7	9	4.5	ns
prot1432	75	1	2	2	10	1	1	10	8	ns
prot1433	173	2	6	9	0	2	1	7.2	3.6	ns
prot1434	176	4	3	6	6	4	9	12	18	sig
prot1435	191	3	2	3	7.5	4	2	3	6	ns
prot1436	138	3	7	14	2	1	3	6	8	ns
prot1437	148	3	3	1.8	1.8	2	4	5.4	9	ns
prot1438	101	3	5	0	9	3	3	6	18	ns
prot1439	157	3	1	4.5	4.5	2	2	4.5	4.5	ns
prot1440	488	0	4	8	14	7	3	0	10	ns
prot1441	133	2	3	3.6	5.4	3	7	5.4	5.4	ns
prot1442	229	3	0	12	15	2	3	15	15	ns
prot1443	89	3	4	4.5	3	18	18	31.5	9	sig
prot1444	317	3	1	2	4	1	1	8	4	ns
prot1445	88	1	1	3.6	5.4	1	3	1.8	5.4	ns
prot1446	180	0	2	3	18	2	1	3	9	ns
prot1447	207	1	1	6	1.5	1	6	1.5	3	ns
prot1448	235	0	2	0	8	5	2	4	14	ns
prot1449	86	1	1	5.4	1.8	7	0	1.8	5.4	ns
prot1450	115	1	5	12	3	4	2	6	3	ns
prot1451	127	5	1	4.5	0	2	4	6	0	ns
prot1452	229	2	1	10	0	4	3	6	2	ns
prot1453	247	1	2	5.4	1.8	4	1	7.2	5.4	ns
prot1454	573	1	0	0	12	2	3	12	3	ns
prot1455	176	4	4	4.5	3	5	0	1.5	6	ns
prot1456	169	2	2	4	4	2	1	4	2	ns
prot1457	81	0	5	5.4	3.6	2	3	0	5.4	ns
prot1458	89	0	1	6	9	1	2	3	12	ns
prot1459	178	3	3	3	1.5	1	0	4.5	3	ns
prot1460	151	4	2	4	4	1	1	4	4	ns
prot1461	146	4	2	3.6	1.8	2	3	10.8	3.6	sig
prot1462	217	4	2	6	9	1	2	6	0	ns
prot1463	159	1	1	4.5	4.5	2	0	4.5	1.5	ns
prot1464	237	1	3	4	4	1	1	0	2	ns
prot1465	587	2	1	5.4	1.8	0	1	1.8	5.4	ns
prot1466	128	3	1	9	0	1	3	12	0	ns
prot1467	425	1	4	3	0	0	1	6	6	ns
prot1468	256	3	1	6	4	1	1	2	6	ns
prot1469	136	6	3	1.8	5.4	4	1	1.8	1.8	ns
prot1470	76	2	1	6	3	1	3	9	3	ns
prot1471	175	1	3	3	6	2	2	0	3	ns
prot1472	231	3	3	6	0	3	0	12	4	ns
prot1473	337	1	3	0	0	1	0	0	0	ns
prot1474	239	1	1	6	3	0	1	6	6	ns
prot1475	456	1	0	1.5	0	3	2	4.5	1.5	ns
prot1476	126	3	1	2	2	1	0	2	2	ns
prot1477	488	1	1	0	1.8	1	1	1.8	1.8	sig
prot1478	127	1	1	6	12	2	0	0	0	ns
prot1479	191	5	1	6	6	3	6	4.5	7.5	ns
prot1480	114	2	9	8	4	4	8	6	6	sig
prot1481	62	2	4	7.2	1.8	1	3	3.6	3.6	ns
prot1482	350	4	3	15	9	2	4	15	6	ns
prot1483	108	3	7	4.5	4.5	16	10	3	15	sig
prot1484	321	2	1	0	12	4	5	4	4	ns
prot1485	308	5	1	3.6	3.6	4	4	5.4	3.6	sig
prot1486	59	2	6	9	3	0	2	6	3	ns
prot1487	218	3	3	1.5	6	2	2	3	6	ns
prot1488	106	0	3	6	2	4	2	4	6	ns
prot1489	154	3	2	5.4	3.6	4	1	7.2	3.6	ns
prot1490	166	1	1	6	9	1	2	18	12	ns
prot1491	515	4	5	4.5	3	1	6	1.5	4.5	ns
prot1492	183	1	6	6	4	5	3	0	2	ns
prot1493	162	1	6	7.2	3.6	7	9	7.2	3.6	sig
prot1494	140	4	2	9	9	4	1	3	0	ns
prot1495	169	3	0	4.5	0	1	0	3	0	ns
prot1496	242	3	4	2	2	6	5	6	2	ns
prot1497	292	5	1	5.4	9	1	3	5.4	0	ns
prot1498	197	5	3	9	15	3	3	9	12	ns
prot1499	856	2	0	1.5	4.5	2	1	4.5	1.5	ns
prot1500	127	1	0	10	4	1	2	2	2	ns
prot1501	72	3	1	3.6	3.6	3	2	1.8	3.6	ns
prot1502	148	3	1	0	12	1	3	6	6	ns
prot1503	53	0	1	1.5	10.5	4	2	3	4.5	ns
prot1504	98	3	0	2	4	3	1	0	2	ns
prot1505	405	3	1	0	3.6	1	2	3.6	1.8	ns
prot1506	104	5	1	3	21	3	2	6	9	sig
prot1507	176	1	1	0	4.5	12	3	9	9	sig
prot1508	125	3	2	8	4	1	1	6	6	ns
prot1509	160	3	0	1.8	3.6	4	4	3.6	9	sig
prot1510	316	3	3	3	3	1	1	6	15	sig
prot1511	978	0	1	3	3	1	1	1.5	0	ns
prot1512	234	2	0	2	2	1	1	4	4	sig
prot1513	431	3	0	1.8	0	0	0	0	3.6	ns
prot1514	2591	3	2	9	9	2	4	15	3	ns
prot1515	712	5	8	9	13.5	6	5	6	7.5	ns
prot1516	1852	4	4	16	8	8	14	20	4	sig
prot1517	2086	4	2	3.6	10.8	4	2	10.8	3.6	ns
prot1518	1064	2	3	18	3	5	0	9	3	ns
prot1519	609	0	8	10.5	10.5	30	18	40.5	31.5	sig
prot1520	645	1	0	6	6	2	5	12	4	sig
prot1521	969	0	3	1.8	5.4	2	3	3.6	3.6	ns
prot1522	857	3	2	9	3	2	3	9	3	ns
prot1523	488	0	3	3	3	4	2	3	3	sig
prot1524	2821	3	1	0	4	1	0	2	2	ns
prot1525	512	5	1	7.2	1.8	4	3	3.6	5.4	ns
prot1526	876	4	4	6	12	5	5	9	9	ns
prot1527	543	5	9	7.5	4.5	1	7	4.5	1.5	ns
prot1528	809	4	2	4	2	5	5	8	6	ns
prot1529	1674	0	3	5.4	5.4	2	4	5.4	3.6	ns
prot1530	1191	0	0	0	0	1	1	0	0	ns
prot1531	208	5	2	4.5	3	4	4	7.5	4.5	ns
prot1532	437	1	4	4	12	2	3	6	4	ns
prot1533	510	3	2	5.4	3.6	1	2	5.4	5.4	ns
prot1534	695	4	3	12	21	2	1	12	15	ns
prot1535	227	2	1	6	1.5	3	3	4.5	3	ns
prot1536	700	2	2	4	4	2	0	2	2	ns
prot1537	218	1	2	3.6	1.8	3	2	1.8	1.8	ns
prot1538	423	4	2	3	9	7	3	9	6	ns
prot1539	873	2	3	0	3	4	2	3	6	ns
prot1540	1426	2	0	6	0	0	1	8	4	ns
prot1541	520	1	1	3.6	0	2	0	1.8	1.8	ns
prot1542	290	10	11	27	36	11	12	33	24	ns
prot1543	296	0	8	4.5	1.5	9	18	13.5	4.5	sig
prot1544	309	5	3	6	12	4	2	10	6	ns
prot1545	502	2	2	10.8	7.2	5	3	5.4	5.4	ns
prot1546	204	3	2	6	3	0	1	12	6	ns
prot1547	437	3	6	4.5	10.5	4	5	4.5	9	ns
prot1548	314	2	4	8	8	1	1	2	6	ns
prot1549	402	3	3	5.4	5.4	3	2	5.4	3.6	sig
prot1550	188	2	1	3	6	5	4	0	3	ns
prot1551	434	6	1	1.5	0	2	0	3	3	ns
prot1552	325	0	2	2	0	2	1	2	4	ns
prot1553	607	0	1	1.8	0	2	1	5.4	1.8	ns
prot1554	739	1	1	0	0	4	5	12	21	sig
prot1555	235	2	1	3	0	3	0	1.5	0	ns
prot1556	982	2	2	8	2	4	1	8	2	ns
prot1557	392	2	0	1.8	0	1	3	1.8	3.6	ns
prot1558	543	0	1	12	3	0	0	6	3	ns
prot1559	462	1	3	6	6	2	2	3	3	sig
prot1560	348	3	0	0	4	4	2	8	2	sig
prot1561	463	0	2	0	0	1	1	3.6	1.8	sig
prot1562	173	8	1	12	9	3	9	15	9	ns
prot1563	274	1	3	1.5	6	0	0	6	3	ns
prot1564	251	6	4	10	6	4	4	10	10	ns
prot1565	231	2	3	1.8	7.2	4	2	7.2	7.2	ns
prot1566	394	5	0	0	3	3	0	6	12	ns
prot1567	240	1	4	1.5	6	2	6	6	3	ns
prot1568	441	1	4	10	6	2	2	2	6	ns
prot1569	200	2	2	1.8	3.6	2	3	3.6	3.6	ns
prot1570	371	1	0	0	6	4	2	3	0	ns
prot1571	313	2	3	3	1.5	2	3	3	3	sig
prot1572	730	2	0	8	6	6	1	2	2	ns
prot1573	329	7	2	7.2	9	4	3	0	3.6	ns
prot1574	627	0	2	12	3	1	1	6	6	sig
prot1575	250	1	4	0	6	8	2	15	3	sig
prot1576	144	5	2	4	0	2	7	18	8	sig
prot1577	472	4	0	1.8	3.6	5	3	1.8	7.2	ns
prot1578	421	0	3	0	6	0	1	3	6	ns
prot1579	250	2	2	0	1.5	1	1	3	7.5	ns
prot1580	266	2	3	2	0	2	2	2	14	ns
prot1581	861	4	1	5.4	1.8	1	2	5.4	0	ns
prot1582	1312	1	2	9	12	1	1	3	6	ns
prot1583	493	3	2	0	1.5	2	2	3	3	ns
prot1584	1082	1	0	0	4	6	3	6	6	sig
prot1585	648	0	2	1.8	0	1	2	0	0	ns
prot1586	276	2	2	6	6	9	9	9	9	sig
prot1587	518	1	2	1.5	4.5	1	2	0	1.5	ns
prot1588	640	3	1	2	2	2	1	10	0	ns
prot1589	722	2	4	1.8	3.6	4	4	3.6	5.4	ns
prot1590	147	2	5	3	12	4	2	12	6	ns
prot1591	193	1	3	12	4.5	3	6	13.5	18	sig
prot1592	194	3	2	6	4	3	1	2	0	ns
prot1593	365	3	2	9	1.8	4	3	3.6	5.4	ns
prot1594	290	2	1	9	3	4	2	15	6	ns
prot1595	636	0	3	4.5	7.5	1	1	3	1.5	ns
prot1596	1160	5	1	6	2	2	3	6	6	ns
prot1597	641	5	3	1.8	1.8	6	2	1.8	7.2	sig
prot1598	175	1	0	0	3	0	2	9	3	ns
prot1599	318	0	2	0	4.5	2	1	1.5	0	ns
prot1600	424	1	2	2	4	2	2	4	4	sig
prot1601	348	5	2	3.6	5.4	4	6	9	7.2	sig
prot1602	227	2	0	3	6	2	2	9	0	ns
prot1603	427	1	1	3	1.5	0	1	1.5	1.5	ns
prot1604	268	1	1	2	6	2	5	0	0	ns
prot1605	357	1	1	1.8	1.8	3	3	0	3.6	ns
prot1606	174	0	3	6	6	1	0	3	3	ns
prot1607	233	4	2	3	4.5	0	2	1.5	1.5	ns
prot1608	217	0	1	2	2	2	2	4	4	sig
prot1609	980	1	2	0	5.4	1	2	0	1.8	ns
prot1610	263	0	1	3	0	1	1	3	6	ns
prot1611	169	2	1	6	0	2	1	0	1.5	ns
prot1612	178	0	0	0	0	3	2	2	2	ns
prot1613	355	1	1	0	0	0	2	3.6	0	ns
prot1614	604	1	2	0	6	1	3	0	0	ns
prot1615	149	1	2	1.5	1.5	6	2	1.5	3	ns
prot1616	594	3	0	0	0	0	1	0	4	ns
prot1617	257	1	6	1.8	5.4	1	3	0	0	ns
prot1618	421	1	1	3	3	0	0	3	12	ns
prot1619	712	0	2	1.5	1.5	2	3	1.5	1.5	ns
prot1620	423	2	1	4	8	1	0	2	0	ns
prot1621	488	0	0	0	0	0	0	1.8	1.8	ns
prot1622	1872	0	1	0	0	1	2	3	6	ns
prot1623	153	4	7	3	18	1	4	7.5	10.5	ns
prot1624	275	3	5	2	10	6	9	6	8	sig
prot1625	463	4	2	0	3.6	8	10	14.4	10.8	sig
prot1626	103	0	1	6	15	2	4	15	27	sig
prot1627	287	2	5	3	6	3	1	1.5	1.5	ns
prot1628	282	2	2	6	4	6	4	16	6	sig
prot1629	200	5	1	5.4	1.8	3	1	5.4	3.6	ns
prot1630	149	1	4	0	9	1	2	6	15	ns
prot1631	149	3	3	1.5	3	2	1	1.5	4.5	ns
prot1632	132	1	0	0	6	1	2	0	4	ns
prot1633	118	5	3	3.6	1.8	8	2	7.2	7.2	sig
prot1634	191	2	0	9	3	2	0	12	0	ns
prot1635	189	1	3	7.5	9	3	5	1.5	7.5	ns
prot1636	273	2	2	2	6	5	7	4	10	sig
prot1637	327	2	1	5.4	7.2	1	3	7.2	3.6	ns
prot1638	148	1	3	9	0	2	2	6	12	sig
prot1639	206	0	0	3	1.5	2	0	3	6	ns
prot1640	108	3	1	6	0	3	4	6	2	ns
prot1641	267	1	0	5.4	7.2	1	0	3.6	3.6	ns
prot1642	204	3	1	3	6	4	3	9	3	ns
prot1643	223	3	2	6	0	2	1	4.5	4.5	ns
prot1644	298	0	4	2	4	4	3	2	6	ns
prot1645	194	2	2	1.8	5.4	4	1	1.8	7.2	ns
prot1646	77	3	5	6	0	3	3	18	9	sig
prot1647	166	0	4	0	1.5	1	1	0	3	ns
prot1648	418	1	3	2	0	6	4	2	8	sig
prot1649	418	3	2	9	3.6	2	4	7.2	3.6	sig
prot1650	127	1	0	6	3	8	6	6	6	sig
prot1651	279	0	1	1.5	3	3	2	3	0	ns
prot1652	181	0	0	4	6	2	1	8	2	sig
prot1653	129	1	2	1.8	0	0	1	3.6	3.6	ns
prot1654	161	1	1	6	3	0	2	9	0	ns
prot1655	126	1	2	0	4.5	2	1	1.5	1.5	sig
prot1656	326	3	3	2	2	2	3	2	8	ns
prot1657	207	2	3	0	5.4	2	0	0	1.8	ns
prot1658	191	0	2	3	0	5	4	3	3	ns
prot1659	238	1	0	0	3	2	2	3	4.5	ns
prot1660	210	2	0	2	2	6	2	4	4	sig
prot1661	331	0	1	1.8	0	1	3	0	5.4	ns
prot1662	574	0	3	3	3	2	0	3	3	ns
prot1663	455	3	2	6	1.5	4	4	1.5	3	ns
prot1664	553	2	1	0	2	2	3	2	4	ns
prot1665	522	1	1	0	3.6	2	1	1.8	5.4	ns
prot1666	325	2	3	3	6	0	0	6	3	ns
prot1667	208	2	1	4.5	1.5	2	2	9	4.5	sig
prot1668	232	0	0	0	0	2	0	2	4	ns
prot1669	219	0	2	1.8	1.8	1	1	5.4	1.8	ns
prot1670	409	1	2	0	3	4	2	3	6	ns
prot1671	233	2	4	0	9	0	2	1.5	6	ns
prot1672	772	3	2	2	0	1	0	2	2	ns
prot1673	360	1	1	1.8	1.8	1	2	5.4	1.8	ns
prot1674	439	0	4	3	3	0	0	3	3	ns
prot1675	442	1	2	0	1.5	3	12	13.5	4.5	sig
prot1676	138	1	1	2	6	2	0	0	4	ns
prot1677	106	0	1	5.4	3.6	1	1	1.8	1.8	sig
prot1678	370	1	1	0	0	2	2	9	6	sig
prot1679	629	1	2	1.5	1.5	1	0	1.5	1.5	ns
prot1680	187	1	0	4	4	4	2	4	4	sig
prot1681	596	0	1	1.8	1.8	1	2	3.6	1.8	ns
prot1682	255	0	1	3	6	4	2	0	6	ns
prot1683	92	2	7	6	9	2	3	1.5	7.5	ns
prot1684	171	5	2	2	4	1	0	12	2	ns
prot1685	165	3	7	7.2	3.6	1	6	7.2	7.2	ns
prot1686	148	2	1	9	9	6	5	3	12	ns
prot1687	229	3	4	3	3	3	2	1.5	4.5	ns
prot1688	123	2	2	16	0	4	6	6	8	ns
prot1689	77	0	1	3.6	0	7	1	5.4	9	ns
prot1690	465	4	3	0	12	1	3	15	3	ns
prot1691	279	1	1	4.5	0	6	3	6	3	sig
prot1692	278	3	1	4	6	2	2	4	2	ns
prot1693	119	3	3	5.4	3.6	4	2	10.8	7.2	sig
prot1694	148	3	1	3	9	3	1	6	6	ns
prot1695	72	1	3	1.5	3	1	2	0	0	ns
prot1696	353	2	1	2	2	0	3	0	0	ns
prot1697	196	0	1	1.8	1.8	3	1	0	3.6	ns
prot1698	174	3	3	12	9	2	2	6	6	ns
prot1699	126	0	2	0	4.5	2	3	3	0	ns
prot1700	235	0	2	2	12	2	2	0	4	ns
prot1701	235	1	6	0	7.2	3	1	3.6	0	ns
prot1702	110	3	3	9	3	0	2	6	3	ns
prot1703	188	2	0	3	3	1	2	3	4.5	ns
prot1704	225	0	1	4	2	0	0	0	0	ns
prot1705	138	3	1	0	1.8	1	1	0	1.8	ns
prot1706	174	2	0	21	12	2	2	12	6	ns
prot1707	672	1	2	1.5	0	4	4	7.5	3	sig
prot1708	84	0	1	2	6	3	1	2	6	ns
prot1709	107	1	3	3.6	0	0	1	3.6	1.8	ns
prot1710	146	5	3	9	15	1	1	15	3	ns
prot1711	183	1	2	4.5	3	3	2	1.5	1.5	ns
prot1712	555	0	1	0	2	4	6	4	4	sig
prot1713	467	3	1	1.8	1.8	0	1	0	3.6	ns
prot1714	265	1	2	0	6	4	2	12	6	sig
prot1715	598	1	1	4.5	3	1	0	3	3	ns
prot1716	317	2	0	2	4	1	4	4	2	ns
prot1717	196	1	1	0	0	2	3	1.8	1.8	ns
prot1718	267	1	0	9	0	1	1	3	0	ns
prot1719	612	1	0	0	3	3	9	4.5	4.5	sig
prot1720	62	2	1	6	2	1	2	0	6	ns
prot1721	77	0	0	3.6	3.6	1	4	3.6	0	ns
prot1722	68	0	1	0	3	3	3	0	6	ns
prot1723	632	2	1	1.5	1.5	0	0	4.5	3	ns
prot1724	230	1	0	2	4	0	0	0	8	ns
prot1725	133	1	1	0	3.6	6	6	5.4	27	sig
prot1726	334	1	1	0	0	1	1	9	6	ns
prot1727	311	0	0	0	3	1	0	3	1.5	ns
prot1728	563	0	0	4	4	9	3	6	12	sig
prot1729	327	1	1	7.2	1.8	0	2	3.6	5.4	ns
prot1730	144	0	1	3	3	1	0	3	3	ns
prot1731	668	2	3	4.5	1.5	0	4	4.5	4.5	ns
prot1732	85	0	2	2	4	1	2	4	6	ns
prot1733	102	0	1	0	0	0	1	0	3.6	ns
prot1734	508	1	2	6	6	2	3	3	3	ns
prot1735	226	1	7	0	1.5	3	1	9	3	ns
prot1736	676	3	0	2	0	2	2	2	2	ns
prot1737	539	1	2	1.8	0	1	1	0	1.8	ns
prot1738	295	0	2	0	0	1	2	6	6	ns
prot1739	224	0	2	1.5	3	2	3	1.5	0	ns
prot1740	2292	1	2	2	0	1	1	2	2	sig
prot1741	170	2	5	1.8	3.6	6	2	9	5.4	ns
prot1742	134	2	1	6	9	3	2	12	9	ns
prot1743	255	1	2	1.5	1.5	4	5	3	10.5	sig
prot1744	304	2	2	2	8	4	5	4	6	ns
prot1745	237	6	1	3.6	1.8	3	3	1.8	1.8	ns
prot1746	105	2	2	0	3	2	2	6	18	sig
prot1747	69	2	2	3	3	1	1	3	7.5	ns
prot1748	247	3	2	6	6	3	1	2	0	ns
prot1749	99	4	5	14.4	7.2	6	3	3.6	9	ns
prot1750	116	4	6	0	3	1	0	6	3	ns
prot1751	152	0	2	6	0	1	1	4.5	4.5	ns
prot1752	225	2	1	0	4	0	2	8	12	ns
prot1753	147	2	7	3.6	1.8	4	2	3.6	3.6	sig
prot1754	125	2	3	6	6	2	4	6	6	sig
prot1755	90	3	0	3	6	2	4	3	3	sig
prot1756	237	3	3	2	6	3	1	4	0	ns
prot1757	66	6	2	5.4	1.8	5	1	5.4	1.8	ns
prot1758	264	1	0	15	6	1	0	3	12	ns
prot1759	137	3	0	3	0	2	3	6	13.5	sig
prot1760	511	3	1	4	2	4	3	0	6	ns
prot1761	141	1	1	5.4	1.8	1	2	1.8	1.8	ns
prot1762	280	3	1	9	6	3	1	0	6	ns
prot1763	302	2	0	0	3	2	2	1.5	1.5	ns
prot1764	74	1	0	0	4	2	0	4	2	ns
prot1765	171	0	1	1.8	7.2	1	2	0	1.8	ns
prot1766	95	0	2	9	9	1	2	12	6	ns
prot1767	367	1	2	4.5	3	2	0	6	0	ns
prot1768	144	0	3	6	4	0	3	2	4	ns
prot1769	664	1	1	3.6	3.6	2	2	5.4	1.8	ns
prot1770	179	1	2	3	12	0	2	6	0	ns
prot1771	114	1	1	0	3	0	0	0	0	ns
prot1772	161	2	2	8	2	1	2	2	0	ns
prot1773	205	2	0	0	3.6	1	2	0	1.8	ns
prot1774	305	1	2	0	9	1	2	9	6	ns
prot1775	416	0	3	3	1.5	0	5	1.5	3	ns
prot1776	397	0	0	2	4	8	2	4	4	sig
prot1777	224	3	0	1.8	3.6	2	6	3.6	3.6	sig
prot1778	314	3	0	6	9	3	2	6	6	sig
prot1779	174	2	0	0	3	8	2	9	3	sig
prot1780	416	1	1	8	8	2	0	4	4	ns
prot1781	131	1	2	0	0	1	2	1.8	7.2	sig
prot1782	107	0	1	6	9	1	2	6	3	ns
prot1783	163	0	1	3	0	1	1	1.5	1.5	sig
prot1784	564	2	0	2	0	2	0	0	2	ns
prot1785	208	2	0	0	0	4	1	0	0	ns
prot1786	135	3	0	0	3	1	1	0	3	ns
prot1787	3394	4	1	4.5	7.5	2	4	6	1.5	ns
prot1788	1957	2	0	2	2	2	7	4	4	sig
prot1789	1088	2	4	1.8	9	1	0	3.6	0	ns
prot1790	424	3	1	9	15	2	0	18	3	ns
prot1791	1035	1	2	1.5	1.5	1	3	0	0	ns
prot1792	926	4	0	6	4	1	2	4	2	ns
prot1793	1669	0	0	0	0	0	1	3.6	0	ns
prot1794	201	2	1	6	0	0	2	18	6	ns
prot1795	539	3	1	7.5	1.5	3	2	3	3	ns
prot1796	638	0	3	4	2	0	0	2	2	ns
prot1797	225	6	4	3.6	5.4	4	6	5.4	14.4	ns
prot1798	319	2	3	0	12	3	4	6	12	ns
prot1799	520	1	2	1.5	9	2	3	4.5	3	ns
prot1800	785	8	2	12	8	3	1	10	2	ns
prot1801	629	1	1	1.8	1.8	3	4	3.6	3.6	ns
prot1802	341	1	2	0	3	2	2	9	6	ns
prot1803	412	0	3	3	4.5	3	3	9	4.5	sig
prot1804	308	0	2	0	2	2	0	0	0	ns
prot1805	743	1	0	0	1.8	4	2	7.2	3.6	sig
prot1806	470	1	0	0	3	1	3	9	6	ns
prot1807	1140	2	0	0	0	2	1	0	4.5	ns
prot1808	1466	2	0	0	0	2	2	2	4	ns
prot1809	254	1	2	3.6	9	2	1	3.6	1.8	ns
prot1810	257	2	5	9	24	0	2	6	0	ns
prot1811	375	2	0	0	4.5	0	1	0	0	ns
prot1812	1882	2	4	2	2	1	1	6	6	ns
prot1813	1300	1	1	0	5.4	0	3	0	1.8	ns
prot1814	444	2	2	9	0	8	2	12	6	sig
prot1815	832	1	1	3	1.5	0	1	4.5	0	ns
prot1816	582	2	5	2	0	1	1	2	0	ns
prot1817	280	1	1	0	3.6	2	2	3.6	7.2	sig
prot1818	1244	0	1	9	3	5	0	6	3	ns
prot1819	276	3	4	1.5	3	1	2	1.5	3	ns
prot1820	623	1	1	0	2	2	2	4	6	sig
prot1821	450	3	0	1.8	0	2	0	1.8	1.8	ns
prot1822	247	1	2	6	3	2	2	3	3	ns
prot1823	387	2	3	3	1.5	3	1	1.5	0	ns
prot1824	662	0	0	6	0	2	1	2	2	ns
prot1825	743	0	0	1.8	0	1	1	3.6	0	ns
prot1826	874	0	1	6	0	0	1	0	6	ns
prot1827	1301	0	1	3	4.5	1	0	0	4.5	ns
prot1828	274	3	2	4	12	2	1	12	8	ns
prot1829	551	0	2	5.4	7.2	1	1	3.6	3.6	sig
prot1830	447	2	1	3	3	3	2	0	9	ns
prot1831	154	3	2	1.5	9	6	1	1.5	3	ns
prot1832	210	1	2	4	6	2	2	6	2	ns
prot1833	290	3	7	5.4	5.4	3	2	1.8	5.4	ns
prot1834	220	1	3	12	3	4	8	6	12	sig
prot1835	184	3	3	3	7.5	2	4	3	6	sig
prot1836	168	3	0	2	2	0	0	2	8	ns
prot1837	102	2	2	3.6	1.8	2	3	0	5.4	ns
prot1838	327	2	4	0	3	2	2	9	0	ns
prot1839	962	1	3	1.5	3	0	3	4.5	4.5	ns
prot1840	556	2	1	2	4	3	1	2	8	ns
prot1841	374	1	1	3.6	3.6	2	1	5.4	3.6	ns
prot1842	728	0	1	3	6	5	2	3	6	ns
prot1843	243	3	2	3	1.5	0	0	6	3	ns
prot1844	127	2	0	0	4	0	2	0	2	ns
prot1845	519	2	1	5.4	0	1	2	3.6	1.8	ns
prot1846	492	3	0	6	0	0	2	6	3	ns
prot1847	233	1	1	1.5	3	4	9	6	3	sig
prot1848	287	1	0	6	0	3	2	2	2	ns
prot1849	337	4	0	1.8	5.4	0	0	1.8	1.8	ns
prot1850	404	0	2	0	0	2	0	6	0	ns
prot1851	3175	1	0	1.5	0	1	2	0	0	ns
prot1852	243	1	0	2	0	1	1	0	0	ns
prot1853	275	2	1	0	1.8	0	2	1.8	1.8	ns
prot1854	648	2	6	0	0	2	4	6	6	sig
prot1855	172	2	0	3	3	0	1	1.5	4.5	ns
prot1856	283	3	2	10	0	2	2	6	6	ns
prot1857	159	3	1	3.6	5.4	10	6	7.2	18	sig
prot1858	372	0	2	3	0	3	6	9	45	sig
prot1859	174	0	1	1.5	1.5	4	2	3	3	ns
prot1860	182	0	2	8	14	2	2	4	10	sig
prot1861	251	1	2	1.8	3.6	2	1	1.8	12.6	ns
prot1862	1009	2	2	9	9	1	3	6	3	ns
prot1863	233	0	0	1.5	0	1	1	0	1.5	ns
prot1864	158	1	1	4	8	1	3	6	6	ns
prot1865	200	1	0	1.8	3.6	0	1	3.6	3.6	ns
prot1866	292	3	1	9	0	1	1	6	6	ns
prot1867	399	0	1	1.5	1.5	1	0	0	0	ns
prot1868	229	4	2	4	8	3	1	0	6	ns
prot1869	228	0	2	1.8	1.8	0	0	3.6	0	ns
prot1870	445	1	1	3	6	0	2	6	6	ns
prot1871	334	2	0	3	0	4	2	1.5	6	sig
prot1872	848	1	2	0	2	6	4	16	16	sig
prot1873	151	2	1	5.4	3.6	2	3	3.6	7.2	ns
prot1874	1410	0	0	0	6	3	2	3	6	ns
prot1875	164	3	3	1.5	3	1	3	1.5	0	ns
prot1876	114	2	1	2	2	2	1	4	0	ns
prot1877	262	0	5	0	5.4	2	2	0	1.8	ns
prot1878	174	3	3	6	0	4	1	12	3	sig
prot1879	987	3	2	4.5	1.5	2	0	1.5	3	ns
prot1880	170	1	2	8	2	2	1	4	2	ns
prot1881	399	1	1	3.6	0	1	1	9	7.2	ns
prot1882	504	0	2	6	6	1	2	3	0	ns
prot1883	359	0	0	4.5	0	1	2	1.5	4.5	ns
prot1884	85	1	0	2	0	0	0	2	6	ns
prot1885	186	1	0	1.8	1.8	4	2	1.8	0	ns
prot1886	231	0	1	3	0	0	1	3	3	ns
prot1887	161	2	0	3	1.5	0	0	3	0	ns
prot1888	296	4	0	4	0	2	0	0	0	ns
prot1889	362	0	2	3.6	0	1	2	5.4	1.8	ns
prot1890	492	1	0	9	0	5	1	6	0	ns
prot1891	240	1	2	0	1.5	1	1	6	4.5	ns
prot1892	587	0	0	2	6	0	0	2	4	ns
prot1893	523	0	0	0	1.8	1	1	0	1.8	ns
prot1894	979	2	4	9	3	3	1	0	0	ns
prot1895	2381	0	3	0	0	3	3	1.5	0	ns
prot1896	246	0	0	2	0	1	1	0	2	ns
prot1897	309	0	0	3.6	3.6	0	1	0	0	ns
prot1898	214	3	2	0	0	0	0	6	6	ns
prot1899	659	1	1	4.5	1.5	1	2	1.5	1.5	ns
prot1900	185	2	1	6	0	4	1	2	2	sig
prot1901	201	1	1	0	1.8	1	2	0	1.8	ns
prot1902	464	3	2	0	3	0	0	0	9	ns
prot1903	298	3	2	3	0	1	1	1.5	3	ns
prot1904	502	0	0	0	0	0	2	0	0	ns
prot1905	295	0	1	0	1.8	1	0	0	0	ns
prot1906	1921	1	0	0	3	1	0	0	3	ns
prot1907	900	1	1	0	0	1	0	1.5	3	ns
prot1908	1567	4	1	0	2	1	0	2	8	ns
prot1909	659	1	1	1.8	3.6	1	1	3.6	0	ns
prot1910	909	0	3	12	3	5	2	6	0	ns
prot1911	193	0	0	1.5	0	0	0	0	1.5	ns
prot1912	431	2	1	0	0	2	2	4	4	sig
prot1913	118	2	1	1.8	0	0	0	0	1.8	ns
prot1914	229	2	3	12	15	4	2	9	9	ns
prot1915	232	1	3	0	6	3	4	4.5	4.5	ns
prot1916	267	2	0	0	4	3	2	0	2	ns
prot1917	266	4	2	3.6	0	2	1	0	1.8	ns
prot1918	183	1	1	3	3	3	0	6	0	ns
prot1919	909	5	2	4.5	4.5	1	7	4.5	4.5	ns
prot1920	219	3	1	2	2	2	2	4	4	ns
prot1921	141	3	1	3.6	5.4	2	2	9	3.6	sig
prot1922	154	2	1	3	3	6	9	9	6	sig
prot1923	243	4	0	1.5	4.5	1	0	0	1.5	ns
prot1924	135	1	1	2	2	0	3	2	4	ns
prot1925	315	0	0	1.8	1.8	3	3	5.4	5.4	sig
prot1926	517	0	2	6	0	1	0	3	0	ns
prot1927	127	2	1	3	3	1	2	1.5	1.5	ns
prot1928	439	2	2	6	6	1	1	4	2	ns
prot1929	398	4	1	0	0	1	1	1.8	3.6	ns
prot1930	462	0	0	3	3	0	0	6	0	ns
prot1931	202	1	2	4.5	6	1	0	4.5	1.5	ns
prot1932	114	2	2	2	2	2	1	4	0	ns
prot1933	137	2	3	0	3.6	15	3	5.4	5.4	sig
prot1934	124	3	2	3	6	4	0	0	0	ns
prot1935	641	0	2	0	1.5	0	0	0	1.5	ns
prot1936	415	5	3	4	4	3	0	4	2	ns
prot1937	448	1	2	7.2	5.4	3	9	10.8	10.8	sig
prot1938	572	1	1	6	3	0	2	6	0	ns
prot1939	819	2	3	0	4.5	3	3	9	4.5	sig
prot1940	365	1	0	0	2	0	0	2	0	ns
prot1941	600	0	1	0	0	2	1	1.8	0	ns
prot1942	692	2	2	0	0	2	2	6	6	sig
prot1943	244	0	0	0	1.5	1	2	1.5	3	ns
prot1944	203	0	2	4	2	1	1	0	2	ns
prot1945	383	0	1	0	1.8	2	2	3.6	5.4	sig
prot1946	208	1	0	0	0	1	2	0	0	ns
prot1947	292	1	2	0	0	0	0	0	1.5	ns
prot1948	288	1	1	4	6	1	1	2	4	ns
prot1949	111	1	2	5.4	1.8	2	2	3.6	3.6	sig
prot1950	309	0	1	3	0	3	1	0	0	ns
prot1951	555	0	2	4.5	1.5	1	0	0	0	ns
prot1952	719	0	2	2	8	0	2	2	2	ns
prot1953	548	4	5	1.8	3.6	4	2	1.8	1.8	sig
prot1954	209	4	1	6	0	3	0	6	3	ns
prot1955	561	1	2	0	4.5	1	1	0	3	ns
prot1956	575	0	1	0	4	2	2	4	8	sig
prot1957	193	0	3	1.8	5.4	2	1	1.8	0	ns
prot1958	476	3	3	6	0	0	0	3	0	ns
prot1959	426	1	2	1.5	0	0	1	1.5	0	ns
prot1960	210	0	1	2	2	0	2	2	4	ns
prot1961	167	0	2	0	3.6	1	5	0	3.6	ns
prot1962	255	2	1	3	3	2	1	3	3	sig
prot1963	259	0	1	1.5	1.5	0	1	1.5	3	ns
prot1964	828	1	1	6	4	1	0	4	2	ns
prot1965	491	2	1	1.8	0	1	2	1.8	1.8	ns
prot1966	116	0	1	0	0	1	1	0	0	ns
prot1967	392	1	1	1.5	1.5	1	0	1.5	0	ns
prot1968	278	2	1	4	0	2	2	4	4	sig
prot1969	275	0	2	1.8	1.8	0	2	1.8	3.6	ns
prot1970	542	1	0	3	6	1	0	0	3	ns
prot1971	303	0	2	0	1.5	0	1	0	0	ns
prot1972	206	1	1	0	0	0	1	2	6	ns
prot1973	575	0	1	0	0	1	1	1.8	3.6	ns
prot1974	882	0	1	0	0	2	3	3	0	ns
prot1975	503	1	0	1.5	1.5	2	0	0	1.5	ns
prot1976	350	0	0	0	4	0	1	0	2	ns
prot1977	277	1	1	3.6	0	0	0	1.8	0	ns
prot1978	251	1	1	3	3	0	0	3	0	ns
prot1979	223	1	0	1.5	0	1	1	0	0	ns
prot1980	109	4	1	4	2	3	1	6	6	ns
prot1981	1093	1	3	3.6	1.8	2	0	9	3.6	ns
prot1982	123	6	0	6	3	4	0	6	12	ns
prot1983	160	1	3	3	1.5	1	2	0	6	ns
prot1984	160	0	3	4	6	1	2	4	2	ns
prot1985	433	2	1	1.8	5.4	3	3	10.8	10.8	sig
prot1986	214	0	1	6	6	1	4	0	3	ns
prot1987	114	1	0	3	0	1	1	6	0	ns
prot1988	178	2	0	6	6	3	1	6	4	ns
prot1989	248	0	1	7.2	0	0	1	0	0	ns
prot1990	49	2	1	0	9	2	2	0	0	ns
prot1991	86	1	2	3	4.5	1	1	1.5	1.5	ns
prot1992	335	2	0	2	4	1	0	8	6	ns
prot1993	171	1	0	3.6	5.4	2	3	1.8	3.6	ns
prot1994	214	1	1	0	3	4	3	0	9	ns
prot1995	108	1	0	3	0	2	0	0	0	ns
prot1996	115	0	1	0	6	2	1	4	2	ns
prot1997	96	7	1	3.6	7.2	1	0	0	1.8	ns
prot1998	82	0	1	6	6	0	1	0	3	ns
prot1999	365	1	0	0	1.5	2	1	0	1.5	ns
[truncated: 1,549 more rows]
