# Supplementary material for: Protein complex-based analysis is resistant to the obfuscating consequences of batch effects --- a case study in clinical proteomics
Source: BMC Genomics. 2017 Mar 14;18(Suppl 2):142. doi: 10.1186/s12864-017-3490-3 (PMC5374662; doi:10.1186/s12864-017-3490-3)
Supplement: Supplementary file 2 — Simulated data D2.2H. (ZIP 3730 kb) [file 12864_2017_3490_MOESM2_ESM.zip › D2.2.396.txt]

protLen	X0	X0.1	X0.2	X0.3	X1	X1.1	X1.2	X1.3	sig
prot1	1338	864	889	2565	2715	881	880	2814	2775	ns
prot2	2199	28	39	37.8	59.4	26	33	61.2	82.8	ns
prot3	1538	34	30	58	58	29	37	74	62	ns
prot4	2319	23	21	43.5	34.5	21	20	30	39	ns
prot5	1392	33	40	144	123	47	42	183	147	ns
prot6	1985	24	33	61.2	63	22	28	52.2	55.8	ns
prot7	1262	46	45	76	112	35	52	92	98	ns
prot8	3862	25	18	30	25.5	19	21	31.5	21	ns
prot9	1295	55	25	138	99	35	50	162	126	sig
prot10	4287	10	14	16.2	21.6	19	11	19.8	18	ns
prot11	1277	49	40	74	72	51	49	68	102	ns
prot12	3587	9	7	15	9	11	2	12	16.5	ns
prot13	774	79	78	258	216	64	71	249	216	ns
prot14	1960	5	6	7.2	16.2	11	1	9	9	ns
prot15	858	83	64	122	110	90	96	164	228	sig
prot16	693	85	77	99	121.5	75	81	126	144	ns
prot17	748	64	61	183	186	126	101	357	339	sig
prot18	875	38	43	84.6	57.6	47	43	86.4	72	ns
prot19	1755	7	17	26	24	15	14	28	34	ns
prot20	839	49	42	54	52.5	33	39	48	58.5	ns
prot21	857	24	29	84	111	24	40	69	72	ns
prot22	1248	28	41	32.4	46.8	19	24	57.6	52.2	ns
prot23	1308	18	13	32	36	21	23	42	30	ns
prot24	1260	19	14	22.5	31.5	12	13	13.5	22.5	ns
prot25	1487	7	5	15	9	10	4	24	21	ns
prot26	477	86	88	145.8	126	88	75	145.8	180	ns
prot27	1324	19	25	32	36	21	18	36	58	ns
prot28	997	23	18	33	24	19	13	22.5	21	ns
prot29	623	93	113	354	387	95	109	321	291	ns
prot30	657	99	91	194.4	172.8	148	153	262.8	266.4	sig
prot31	1735	12	12	22	20	15	16	28	26	ns
prot32	904	11	8	24	19.5	17	14	18	28.5	ns
prot33	446	203	190	612	501	615	591	1764	1548	sig
prot34	262	172	184	307.8	349.2	175	180	311.4	361.8	ns
prot35	682	98	93	194	194	116	108	184	260	ns
prot36	742	49	61	72	66	40	57	67.5	73.5	ns
prot37	630	28	36	96	84	34	31	123	120	ns
prot38	672	31	24	43.2	64.8	32	37	72	63	ns
prot39	1056	24	26	64	58	35	22	44	50	ns
prot40	1098	15	25	37.5	25.5	28	26	28.5	34.5	ns
prot41	1192	14	14	30	21	9	7	42	48	ns
prot42	1888	9	15	27	21.6	17	7	23.4	18	ns
prot43	500	150	159	298	350	155	166	320	360	ns
prot44	610	45	56	66	94.5	50	61	93	78	ns
prot45	543	35	35	63	93	45	46	120	168	sig
prot46	685	42	28	43.2	66.6	22	32	57.6	50.4	ns
prot47	546	35	22	64	44	20	34	72	38	ns
prot48	1311	8	17	13.5	19.5	19	12	22.5	21	ns
prot49	1047	13	14	39	42	13	12	54	48	ns
prot50	491	146	125	221.4	246.6	140	128	241.2	237.6	ns
prot51	654	79	80	142	170	75	92	174	146	ns
prot52	639	55	63	84	85.5	50	71	87	78	ns
prot53	740	45	51	168	147	58	51	132	168	ns
prot54	1143	22	15	41.4	25.2	22	32	28.8	64.8	sig
prot55	966	20	15	28	38	14	19	34	34	ns
prot56	1042	8	14	10.5	19.5	9	13	18	18	ns
prot57	2166	8	8	33	30	7	6	30	21	ns
prot58	443	37	42	52.2	50.4	30	31	63	39.6	ns
prot59	589	33	21	60	32	26	33	58	50	ns
prot60	740	14	19	55.5	49.5	22	22	21	42	ns
prot61	532	16	19	45	57	14	16	69	78	ns
prot62	740	15	9	21.6	12.6	10	8	21.6	16.2	ns
prot63	727	12	10	18	28	11	10	32	30	ns
prot64	1585	5	10	6	7.5	3	18	18	15	sig
prot65	479	212	218	690	585	237	240	699	768	ns
prot66	364	142	150	311.4	243	165	159	275.4	280.8	ns
prot67	433	152	145	342	294	145	140	332	288	ns
prot68	346	135	154	219	225	124	142	214.5	216	ns
prot69	545	78	98	300	273	93	118	306	270	ns
prot70	472	70	59	136.8	145.8	100	102	208.8	210.6	sig
prot71	478	50	48	70	90	54	62	116	100	ns
prot72	413	59	37	79.5	73.5	44	57	69	66	ns
prot73	496	39	36	126	123	37	41	123	156	ns
prot74	630	28	25	57.6	61.2	35	25	52.2	64.8	ns
prot75	544	29	27	36	42	23	32	34	48	ns
prot76	880	12	11	12	22.5	16	15	24	15	ns
prot77	684	6	11	15	45	11	9	27	45	ns
prot78	988	12	10	18	27	27	39	86.4	64.8	sig
prot79	430	77	76	132	154	56	71	130	114	ns
prot80	707	25	21	39	40.5	34	28	58.5	57	sig
prot81	418	30	19	63	75	24	27	81	99	ns
prot82	820	15	23	36	21.6	11	17	32.4	41.4	ns
prot83	1450	3	13	12	24	8	15	36	40	sig
prot84	500	83	76	108	118.5	82	81	114	94.5	ns
prot85	451	62	58	192	165	84	110	402	378	sig
prot86	757	22	32	52.2	61.2	33	24	59.4	34.2	ns
prot87	539	22	14	40	50	50	48	84	116	sig
prot88	455	15	22	21	18	30	22	51	33	sig
prot89	646	13	20	30	57	19	14	63	57	ns
prot90	533	7	11	10.8	21.6	14	16	12.6	48.6	sig
prot91	1101	6	6	2	2	5	5	16	4	ns
prot92	375	146	159	232.5	298.5	182	170	279	258	ns
prot93	477	127	111	315	375	102	116	321	318	ns
prot94	440	82	84	169.2	138.6	78	68	136.8	151.2	ns
prot95	445	62	69	132	126	101	79	152	184	sig
prot96	373	51	52	76.5	72	50	47	82.5	82.5	ns
prot97	606	35	26	108	93	32	41	117	90	ns
prot98	343	22	22	46.8	37.8	24	28	48.6	52.2	ns
prot99	403	18	31	56	48	23	10	34	46	ns
prot100	591	18	14	21	24	19	21	33	31.5	ns
prot101	641	9	13	33	24	18	14	42	18	ns
prot102	583	9	14	23.4	9	18	7	14.4	12.6	ns
prot103	544	12	12	10	28	15	11	24	34	ns
prot104	2137	6	10	12	6	6	3	3	4.5	ns
prot105	375	42	40	111	96	68	76	174	195	sig
prot106	454	43	34	91.8	59.4	44	47	73.8	82.8	ns
prot107	472	34	32	44	66	62	46	136	124	sig
prot108	517	35	40	60	52.5	37	55	54	64.5	sig
prot109	464	20	38	99	90	22	23	84	96	ns
prot110	637	15	21	28.8	28.8	21	21	52.2	34.2	ns
prot111	423	18	17	38	42	25	23	34	36	ns
prot112	414	8	12	24	22.5	15	14	31.5	16.5	ns
prot113	898	17	7	36	21	17	6	39	30	ns
prot114	498	10	14	9	23.4	15	8	25.2	28.8	ns
prot115	580	11	13	16	20	15	11	26	14	ns
prot116	448	11	11	9	19.5	11	10	16.5	12	ns
prot117	569	10	3	36	27	20	13	39	33	sig
prot118	1032	7	5	7.2	7.2	24	18	27	37.8	sig
prot119	357	107	98	200	200	102	89	156	192	ns
prot120	231	48	50	72	73.5	66	52	93	82.5	ns
prot121	372	49	40	159	192	47	46	144	153	ns
prot122	375	50	33	91.8	77.4	33	43	68.4	75.6	ns
prot123	507	33	36	80	74	55	53	60	106	sig
prot124	411	42	28	60	42	35	42	67.5	45	ns
prot125	374	22	23	54	66	20	22	45	42	ns
prot126	827	24	12	23.4	27	12	14	37.8	32.4	ns
prot127	774	17	12	22	16	23	26	28	36	sig
prot128	576	13	8	16.5	10.5	5	3	10.5	10.5	ns
prot129	413	14	19	36	45	10	16	30	30	ns
prot130	569	14	8	12.6	7.2	9	22	27	39.6	sig
prot131	590	8	7	14	20	8	17	26	22	ns
prot132	774	9	15	3	24	9	13	12	13.5	ns
prot133	1023	11	8	48	24	10	3	12	9	ns
prot134	803	4	2	9	5.4	5	3	1.8	5.4	ns
prot135	242	53	51	114	134	59	50	98	120	ns
prot136	439	71	54	66	67.5	53	56	76.5	72	ns
prot137	318	55	49	159	162	52	49	132	123	ns
prot138	278	54	47	102.6	109.8	65	58	122.4	88.2	ns
prot139	309	53	40	74	144	35	39	106	102	ns
prot140	568	37	21	55.5	49.5	38	40	48	31.5	ns
prot141	316	31	36	81	114	32	42	84	117	ns
prot142	283	24	27	41.4	70.2	84	96	210.6	183.6	sig
prot143	608	20	28	46	34	23	29	42	58	ns
prot144	673	21	19	37.5	34.5	25	18	25.5	42	ns
prot145	414	13	21	57	51	27	14	63	45	ns
prot146	707	19	19	37.8	46.8	21	15	36	16.2	ns
prot147	406	18	16	32	30	17	10	18	34	ns
prot148	510	12	17	25.5	25.5	9	10	24	16.5	ns
prot149	500	8	13	39	27	18	14	114	84	sig
prot150	350	12	10	9	16.2	9	14	30.6	12.6	ns
prot151	683	14	8	36	26	14	24	32	48	sig
prot152	569	10	5	13.5	21	6	8	18	21	ns
prot153	450	10	13	45	36	7	11	39	45	ns
prot154	399	7	10	12.6	14.4	6	5	19.8	23.4	ns
prot155	713	8	10	10	10	26	10	32	52	sig
prot156	564	6	17	16.5	16.5	10	11	18	19.5	ns
prot157	1149	9	9	15	24	8	6	15	21	ns
prot158	721	5	9	12.6	16.2	8	7	10.8	10.8	ns
prot159	260	169	190	412	396	213	200	416	418	ns
prot160	372	129	158	214.5	214.5	161	133	204	202.5	ns
prot161	297	86	101	303	264	110	87	300	258	ns
prot162	276	41	52	90	91.8	56	47	73.8	108	ns
prot163	480	35	36	58	68	27	29	84	60	ns
prot164	299	26	21	52.5	45	39	29	48	60	ns
prot165	317	30	26	99	69	25	34	96	96	ns
prot166	437	26	21	37.8	54	23	25	46.8	50.4	ns
prot167	537	26	13	44	32	38	17	50	44	ns
prot168	228	18	23	34.5	34.5	24	26	30	31.5	ns
prot169	289	18	14	63	60	56	44	102	96	sig
prot170	341	21	23	25.2	27	24	17	37.8	18	ns
prot171	445	11	19	30	26	15	21	24	44	ns
prot172	458	9	8	19.5	24	8	10	16.5	13.5	ns
prot173	450	11	10	27	18	13	11	42	33	ns
prot174	588	10	15	21.6	16.2	24	18	37.8	39.6	sig
prot175	761	15	16	16	18	16	15	32	26	ns
prot176	519	9	7	21	12	11	6	15	16.5	ns
prot177	1216	10	10	15	30	16	9	36	48	ns
prot178	605	8	5	10.8	16.2	5	5	18	28.8	ns
prot179	748	4	10	12	28	20	12	18	36	sig
prot180	460	11	16	12	12	14	25	34.5	40.5	sig
prot181	645	9	10	18	24	9	14	27	36	sig
prot182	528	7	4	9	9	9	4	19.8	9	ns
prot183	958	5	3	12	10	4	5	10	16	ns
prot184	4213	3	1	4.5	6	4	4	4.5	4.5	ns
prot185	1921	3	7	6	12	4	4	18	9	ns
prot186	333	145	136	277.2	235.8	151	136	237.6	262.8	ns
prot187	229	101	95	212	168	108	94	210	196	ns
prot188	413	32	50	75	61.5	51	42	67.5	63	ns
prot189	437	35	40	108	132	40	48	135	105	ns
prot190	459	29	33	59.4	61.2	25	19	41.4	32.4	ns
prot191	170	35	36	42	56	29	27	56	64	ns
prot192	200	39	38	63	67.5	32	39	49.5	48	ns
prot193	396	29	31	126	132	41	34	96	84	ns
prot194	219	31	24	45	39.6	19	24	27	30.6	ns
prot195	509	23	26	38	42	20	17	44	36	ns
prot196	255	18	27	24	34.5	24	24	31.5	22.5	ns
prot197	343	19	18	42	57	12	17	48	33	ns
prot198	453	18	18	34.2	32.4	13	15	36	27	ns
prot199	418	15	23	28	28	36	36	84	114	sig
prot200	506	14	11	36	16.5	9	14	18	15	ns
prot201	545	18	10	57	27	25	36	87	60	sig
prot202	406	11	12	23.4	19.8	15	12	12.6	10.8	ns
prot203	586	7	18	38	22	11	10	22	24	ns
prot204	570	15	13	16.5	7.5	11	8	16.5	12	ns
prot205	868	7	8	42	36	12	9	24	36	ns
prot206	508	10	8	18	9	2	5	19.8	28.8	ns
prot207	715	6	7	22	14	15	6	18	10	ns
prot208	622	8	11	19.5	7.5	17	10	18	21	sig
prot209	463	11	8	15	18	6	7	36	18	ns
prot210	756	5	15	5.4	12.6	6	11	21.6	10.8	ns
prot211	520	10	7	6	12	8	11	22	16	ns
prot212	858	5	4	3	10.5	5	2	9	10.5	ns
prot213	463	5	7	9	15	3	6	21	6	ns
prot214	248	90	77	133.2	144	94	90	145.8	144	ns
prot215	386	63	65	118	94	58	59	108	88	ns
prot216	252	41	50	84	66	42	43	55.5	75	ns
prot217	271	55	54	177	144	68	77	312	228	sig
prot218	367	43	46	75.6	64.8	43	41	88.2	57.6	ns
prot219	335	34	51	88	98	48	36	98	96	ns
prot220	600	31	37	57	63	44	38	46.5	64.5	ns
prot221	232	40	30	123	123	36	32	123	63	ns
prot222	273	36	30	79.2	66.6	22	37	57.6	61.2	ns
prot223	243	35	32	54	72	31	32	68	80	ns
prot224	223	37	34	49.5	45	40	37	55.5	69	sig
prot225	250	29	30	66	75	24	33	84	90	ns
prot226	223	25	26	37.8	43.2	36	36	48.6	57.6	ns
prot227	289	18	24	56	70	30	29	44	46	ns
prot228	378	22	24	52.5	48	28	34	25.5	42	ns
prot229	410	19	22	69	42	16	19	51	69	ns
prot230	389	17	24	36	19.8	17	25	45	45	ns
prot231	610	16	18	22	34	13	19	16	40	ns
prot232	243	16	15	12	18	14	18	21	28.5	ns
prot233	397	15	15	33	42	13	19	33	45	ns
prot234	229	6	8	10.8	34.2	25	13	23.4	25.2	sig
prot235	321	10	18	22	20	11	20	24	28	sig
prot236	447	10	12	12	16.5	11	18	33	30	sig
prot237	272	9	15	33	27	11	8	18	33	ns
prot238	645	11	10	28.8	28.8	10	6	19.8	23.4	ns
prot239	709	3	9	2	8	8	14	18	28	sig
prot240	513	6	9	13.5	21	9	9	15	9	ns
prot241	314	9	8	21	15	11	14	15	24	ns
prot242	388	8	8	5.4	9	7	9	9	10.8	ns
prot243	956	7	2	8	6	12	21	6	30	sig
prot244	128	247	240	352.5	357	383	364	591	597	sig
prot245	197	72	65	195	207	64	75	237	225	ns
prot246	334	86	82	138.6	118.8	150	132	277.2	226.8	sig
prot247	175	52	48	92	106	57	41	110	84	ns
prot248	162	52	58	93	99	62	50	81	96	ns
prot249	305	30	44	111	120	43	26	102	72	ns
prot250	312	43	43	57.6	66.6	45	42	79.2	64.8	ns
prot251	300	49	31	68	52	36	37	84	72	ns
prot252	127	40	34	57	58.5	27	47	54	55.5	ns
prot253	191	32	36	108	63	29	34	129	78	ns
prot254	211	43	37	59.4	59.4	33	38	59.4	72	ns
prot255	199	30	24	50	70	33	34	60	58	ns
prot256	266	28	30	52.5	40.5	25	28	34.5	58.5	ns
prot257	322	20	18	48	66	25	21	81	96	ns
prot258	313	34	41	55.8	55.8	33	19	34.2	48.6	ns
prot259	286	15	21	40	56	22	13	34	38	ns
prot260	265	16	11	21	21	30	22	22.5	33	sig
prot261	466	19	15	51	66	20	25	57	84	ns
prot262	455	17	19	34.2	39.6	14	14	30.6	39.6	ns
prot263	185	12	13	56	42	18	17	52	36	ns
prot264	209	12	16	25.5	19.5	18	9	24	28.5	ns
prot265	433	17	11	30	39	19	23	60	51	ns
prot266	247	17	17	37.8	37.8	18	14	27	37.8	ns
prot267	331	15	22	28	24	15	17	40	26	ns
prot268	452	11	17	13.5	19.5	15	15	12	22.5	ns
prot269	348	11	10	24	42	10	11	33	27	ns
prot270	533	7	8	16.2	1.8	9	8	19.8	12.6	ns
prot271	342	15	15	16	24	7	9	20	14	ns
prot272	229	9	15	25.5	9	10	13	18	30	ns
prot273	581	8	14	48	21	10	17	18	27	ns
prot274	389	8	12	12.6	16.2	3	7	27	23.4	ns
prot275	368	5	12	12	22	9	9	10	10	ns
prot276	350	11	9	16.5	7.5	4	10	16.5	10.5	ns
prot277	502	12	11	24	9	21	21	117	45	sig
prot278	588	2	6	16.2	19.8	4	6	12.6	10.8	ns
prot279	404	5	5	18	6	2	10	34	14	ns
prot280	281	8	5	9	7.5	12	12	9	6	sig
prot281	475	6	5	27	33	6	8	48	36	sig
prot282	264	3	5	14.4	7.2	6	4	3.6	12.6	ns
prot283	428	8	6	14	4	5	2	24	20	ns
prot284	605	5	5	9	6	3	5	12	12	ns
prot285	546	7	7	15	15	7	5	6	18	ns
prot286	393	5	5	3.6	14.4	6	5	14.4	12.6	ns
prot287	651	8	9	4	20	9	5	22	14	sig
prot288	386	1	2	6	4.5	6	8	7.5	16.5	sig
prot289	127	199	175	537	636	194	170	600	570	ns
prot290	307	140	142	243	262.8	450	465	853.2	675	sig
prot291	151	68	66	138	134	75	67	142	148	ns
prot292	246	24	34	48	58.5	45	40	45	61.5	ns
prot293	201	27	27	63	105	36	38	129	78	ns
prot294	295	35	29	61.2	43.2	28	24	52.2	64.8	ns
prot295	377	30	36	68	56	31	22	48	66	ns
prot296	232	29	35	36	43.5	21	25	34.5	49.5	ns
prot297	333	37	23	63	99	26	22	81	48	ns
prot298	276	25	19	45	48.6	23	21	54	57.6	ns
prot299	225	18	26	46	46	26	24	62	52	sig
prot300	152	13	25	33	30	26	15	33	30	ns
prot301	268	32	24	54	48	28	17	60	81	ns
prot302	261	19	28	41.4	46.8	14	31	32.4	45	ns
prot303	234	20	19	34	48	25	16	28	48	ns
prot304	203	17	17	28.5	39	15	20	25.5	31.5	ns
prot305	277	16	14	51	60	18	17	69	66	ns
prot306	224	6	24	23.4	27	54	40	82.8	86.4	sig
prot307	260	12	18	40	38	24	17	38	32	ns
prot308	278	16	23	37.5	30	21	14	30	15	ns
prot309	420	11	24	39	36	16	15	60	66	ns
prot310	424	16	18	23.4	23.4	57	42	59.4	108	sig
prot311	219	8	15	20	26	16	17	22	32	ns
prot312	277	10	14	19.5	16.5	16	6	24	24	ns
prot313	279	11	9	18	18	12	12	42	42	sig
prot314	558	12	12	34.2	19.8	9	9	23.4	21.6	ns
prot315	822	9	8	26	14	15	11	16	12	ns
prot316	423	9	16	12	13.5	5	13	25.5	18	ns
prot317	301	4	9	18	30	15	12	15	27	ns
prot318	477	10	11	25.2	19.8	7	10	16.2	7.2	ns
prot319	354	7	8	18	10	7	12	18	14	ns
prot320	538	7	6	13.5	13.5	4	6	6	7.5	ns
prot321	330	12	6	33	6	9	11	24	30	ns
prot322	345	2	4	18	14.4	12	18	16.2	32.4	sig
prot323	290	5	9	10	20	9	8	20	20	sig
prot324	587	6	7	13.5	13.5	4	6	7.5	16.5	ns
prot325	416	8	2	21	21	4	4	15	15	ns
prot326	806	10	5	21.6	14.4	4	6	16.2	3.6	ns
prot327	243	10	4	22	10	17	7	16	8	ns
prot328	674	4	10	15	13.5	18	14	9	24	sig
prot329	297	5	8	12	24	9	6	18	24	ns
prot330	558	11	7	21.6	18	6	7	9	12.6	ns
prot331	340	7	6	14	18	5	2	8	12	ns
prot332	546	10	5	7.5	4.5	7	4	12	10.5	ns
prot333	193	8	3	21	9	4	5	9	12	ns
prot334	641	7	10	9	7.2	27	24	21.6	16.2	sig
prot335	452	7	7	14	14	4	8	12	26	ns
prot336	481	5	5	12	4.5	5	6	10.5	3	ns
prot337	355	7	7	15	15	6	6	30	12	sig
prot338	530	4	11	7.2	3.6	1	4	3.6	12.6	ns
prot339	374	3	6	18	12	9	9	6	14	ns
prot340	253	8	5	10.5	4.5	6	5	7.5	10.5	ns
prot341	442	5	4	3	18	8	1	9	12	ns
prot342	861	4	5	9	9	6	10	10.8	10.8	sig
prot343	413	6	4	6	8	8	8	28	24	sig
prot344	648	2	4	1.5	6	3	1	6	6	ns
prot345	719	4	0	9	3	4	4	21	9	ns
prot346	786	1	4	7.2	7.2	4	4	3.6	5.4	ns
prot347	596	9	4	10	2	4	4	4	6	ns
prot348	777	3	6	6	6	2	4	12	4.5	ns
prot349	798	3	4	9	9	1	2	3	3	ns
prot350	141	219	212	360	385.2	200	212	358.2	361.8	ns
prot351	221	135	148	330	320	167	158	278	266	ns
prot352	283	68	57	99	105	132	164	195	228	sig
prot353	246	71	70	192	189	57	59	162	183	ns
prot354	212	48	40	72	61.2	48	46	72	77.4	ns
prot355	219	33	40	68	76	29	34	90	92	ns
prot356	448	47	43	60	64.5	37	39	45	60	ns
prot357	351	39	46	123	111	39	31	156	135	ns
prot358	161	34	28	79.2	66.6	37	42	77.4	84.6	sig
prot359	178	19	25	34	68	35	29	68	66	ns
prot360	178	17	23	36	28.5	24	31	28.5	51	ns
prot361	250	22	19	93	51	24	23	45	51	ns
prot362	238	23	31	41.4	37.8	38	32	48.6	68.4	sig
prot363	261	18	22	78	30	21	23	66	38	ns
prot364	194	22	24	25.5	30	19	16	33	30	ns
prot365	234	19	18	51	63	16	17	60	63	ns
prot366	337	18	9	27	30.6	21	15	27	19.8	ns
prot367	296	20	14	38	32	13	16	48	34	ns
prot368	248	12	11	30	25.5	15	9	12	24	ns
prot369	311	18	16	39	27	18	19	60	48	sig
prot370	224	12	14	19.8	14.4	18	12	21.6	21.6	ns
prot371	279	16	16	26	22	17	20	32	22	ns
prot372	471	13	10	36	22.5	15	10	21	30	ns
prot373	218	9	14	42	21	8	4	36	12	ns
prot374	249	11	9	14.4	30.6	15	14	28.8	21.6	ns
prot375	312	15	17	26	40	15	14	18	24	ns
prot376	402	8	11	22.5	18	22	22	33	43.5	sig
prot377	196	8	13	45	39	15	11	51	57	ns
prot378	285	12	17	21.6	23.4	12	18	34.2	10.8	ns
prot379	292	15	9	34	26	14	19	26	16	ns
prot380	227	12	11	19.5	13.5	15	12	16.5	21	ns
prot381	322	10	6	30	42	7	11	24	30	ns
prot382	449	12	9	23.4	12.6	13	10	16.2	21.6	ns
prot383	373	7	14	28	12	17	7	22	20	ns
prot384	239	7	15	16.5	7.5	11	6	16.5	9	ns
prot385	235	12	9	21	18	11	4	21	45	ns
prot386	267	7	9	16.2	12.6	18	5	45	36	sig
prot387	262	6	8	18	20	4	8	16	22	ns
prot388	241	7	9	9	15	10	6	9	6	ns
prot389	315	5	7	15	9	9	6	21	27	ns
prot390	997	7	3	14.4	16.2	12	7	16.2	9	ns
prot391	392	7	4	16	26	20	12	36	28	sig
prot392	558	10	6	10.5	13.5	7	8	16.5	7.5	ns
prot393	468	5	13	12	18	6	6	15	9	ns
prot394	253	7	3	16.2	10.8	4	5	19.8	7.2	ns
prot395	248	6	12	20	14	3	8	10	12	ns
prot396	527	5	6	9	13.5	17	15	6	9	ns
prot397	432	3	5	9	9	4	7	15	27	ns
prot398	455	4	4	12.6	10.8	4	5	9	12.6	ns
prot399	529	5	5	8	8	5	12	8	12	ns
prot400	375	9	3	7.5	7.5	5	0	10.5	12	ns
prot401	287	3	5	27	21	5	7	9	24	ns
prot402	332	8	7	12.6	14.4	11	7	9	19.8	sig
prot403	541	2	5	6	6	7	8	6	12	ns
prot404	280	8	10	13.5	7.5	7	1	12	9	ns
prot405	458	2	8	15	24	4	9	12	30	ns
prot406	291	6	4	3.6	14.4	2	5	5.4	5.4	ns
prot407	548	8	7	8	6	13	14	22	32	sig
prot408	292	4	3	4.5	7.5	6	5	7.5	4.5	ns
prot409	559	1	8	15	18	12	15	63	36	sig
prot410	859	3	7	5.4	5.4	5	4	5.4	1.8	ns
prot411	484	5	4	10	6	8	3	4	16	sig
prot412	117	143	141	223.5	208.5	134	164	232.5	207	ns
prot413	182	130	127	426	318	118	125	366	426	ns
prot414	226	97	97	208.8	216	103	89	203.4	162	ns
prot415	179	80	72	116	144	69	65	122	156	ns
prot416	129	61	51	114	88.5	56	59	97.5	75	ns
prot417	222	52	48	153	135	46	61	123	129	ns
prot418	353	43	44	61.2	61.2	49	30	54	75.6	ns
prot419	157	36	49	64	90	48	36	74	106	ns
prot420	376	29	23	45	40.5	33	34	39	40.5	ns
prot421	429	26	28	93	84	22	33	96	81	ns
prot422	182	24	24	48.6	50.4	20	21	36	34.2	ns
prot423	187	27	27	52	66	31	36	46	48	sig
prot424	206	16	22	34.5	22.5	20	23	39	37.5	ns
prot425	319	27	16	36	66	33	32	114	72	sig
prot426	533	22	25	36	41.4	19	20	48.6	28.8	ns
prot427	182	20	24	26	38	19	18	28	32	ns
prot428	260	16	20	24	22.5	23	20	37.5	33	ns
prot429	181	16	12	69	54	16	18	45	63	ns
prot430	246	14	16	23.4	37.8	9	16	27	32.4	ns
prot431	156	18	17	30	32	16	14	48	32	sig
prot432	213	19	10	27	16.5	28	30	42	39	sig
prot433	295	13	6	27	18	10	11	33	18	ns
prot434	610	17	13	21.6	36	13	9	41.4	23.4	ns
prot435	152	21	11	26	36	5	12	12	26	ns
prot436	470	13	12	16.5	25.5	21	15	18	18	ns
prot437	278	9	7	48	45	13	6	66	24	sig
prot438	250	19	18	14.4	18	39	42	81	151.2	sig
prot439	265	16	14	38	20	5	13	18	32	ns
prot440	327	9	8	18	15	8	13	21	21	ns
prot441	577	6	14	30	27	6	9	27	42	ns
prot442	236	6	6	14.4	9	13	8	9	19.8	ns
prot443	347	17	7	18	14	9	10	22	28	ns
prot444	177	5	6	15	15	18	11	57	24	sig
prot445	261	9	12	30	9	4	7	24	15	ns
prot446	357	6	11	10.8	12.6	15	7	14.4	18	ns
prot447	379	9	6	28	26	21	21	54	102	sig
prot448	172	8	9	12	13.5	16	14	7.5	19.5	sig
prot449	161	7	7	6	30	18	14	42	42	sig
prot450	466	8	9	14.4	21.6	10	16	9	16.2	ns
prot451	165	6	7	32	10	7	12	10	24	ns
prot452	245	4	3	13.5	16.5	7	2	7.5	6	ns
prot453	222	12	10	24	27	14	9	18	18	ns
prot454	428	12	13	16.2	12.6	4	5	16.2	12.6	ns
prot455	227	6	7	14	8	10	10	18	24	sig
prot456	420	3	9	7.5	15	7	10	13.5	10.5	ns
prot457	171	10	6	21	36	6	6	21	18	ns
prot458	307	8	5	7.2	14.4	5	6	14.4	7.2	ns
prot459	230	10	5	8	16	6	10	4	12	ns
prot460	343	7	8	10.5	16.5	8	3	12	16.5	ns
prot461	441	7	7	18	30	12	13	15	21	ns
prot462	415	4	2	12.6	5.4	2	5	12.6	10.8	ns
prot463	270	5	4	14	8	4	6	8	8	ns
prot464	711	4	5	6	4.5	7	3	10.5	12	ns
prot465	321	10	4	27	9	10	9	12	27	ns
prot466	238	4	3	14.4	14.4	5	8	14.4	7.2	ns
prot467	320	4	3	26	14	6	7	6	10	ns
prot468	274	2	5	18	7.5	4	7	6	13.5	ns
prot469	364	6	9	18	15	5	7	15	18	ns
prot470	361	11	6	7.2	10.8	12	16	14.4	32.4	sig
prot471	262	2	3	8	10	6	4	6	8	ns
prot472	513	11	10	13.5	9	7	6	13.5	1.5	ns
prot473	569	8	5	12	18	8	5	0	9	ns
prot474	387	1	3	0	9	11	13	16.2	12.6	sig
prot475	447	1	3	4	8	4	6	8	10	ns
prot476	378	3	7	9	7.5	4	5	6	4.5	ns
prot477	251	7	0	15	12	2	6	3	12	ns
prot478	468	3	3	10.8	5.4	5	3	14.4	3.6	ns
prot479	544	2	5	10	6	2	5	2	2	ns
prot480	244	9	3	7.5	4.5	6	4	6	6	ns
prot481	327	2	2	9	3	1	4	21	9	ns
prot482	494	5	1	5.4	7.2	3	2	9	3.6	ns
prot483	192	171	171	362	300	164	185	352	316	ns
prot484	243	119	125	168	183	96	140	190.5	184.5	ns
prot485	149	32	44	105	120	55	40	150	120	ns
prot486	236	47	32	95.4	64.8	46	33	77.4	55.8	ns
prot487	134	45	30	52	68	34	45	90	60	ns
prot488	103	42	29	45	75	96	108	171	157.5	sig
prot489	103	46	28	66	117	33	31	105	111	ns
prot490	103	24	32	75.6	59.4	41	39	64.8	57.6	ns
prot491	271	34	31	60	78	45	32	72	62	ns
prot492	257	29	36	51	43.5	29	38	46.5	34.5	sig
prot493	174	11	17	54	30	44	22	78	108	sig
prot494	165	20	28	50.4	66.6	23	29	64.8	45	ns
prot495	251	21	13	42	40	21	17	44	40	ns
prot496	265	23	27	49.5	24	24	20	27	31.5	ns
prot497	193	29	20	63	93	12	32	69	57	ns
prot498	137	21	21	45	32.4	17	27	50.4	32.4	ns
prot499	149	22	24	40	34	20	21	34	54	ns
prot500	291	16	19	24	55.5	21	13	22.5	40.5	ns
prot501	227	11	21	45	48	14	22	60	72	ns
prot502	198	21	11	34.2	37.8	20	14	23.4	39.6	ns
prot503	194	24	17	42	44	22	27	52	64	sig
prot504	234	23	13	21	28.5	18	13	25.5	27	ns
prot505	247	20	10	39	66	8	20	30	48	ns
prot506	145	18	8	30.6	32.4	14	12	32.4	41.4	ns
prot507	141	20	15	38	34	24	16	20	34	ns
prot508	187	13	14	22.5	13.5	17	13	21	22.5	ns
prot509	165	11	17	45	48	20	16	33	54	ns
prot510	166	15	16	32.4	39.6	17	12	27	32.4	ns
prot511	225	15	14	22	28	20	13	28	30	ns
prot512	239	12	21	21	33	11	13	33	21	ns
prot513	275	15	8	36	69	16	9	33	42	ns
prot514	206	10	9	5.4	30.6	12	10	25.2	9	ns
prot515	322	14	12	46	18	16	7	34	28	ns
prot516	178	13	20	27	19.5	27	31	40.5	40.5	sig
prot517	227	12	15	30	42	15	11	27	45	ns
prot518	237	14	12	30.6	21.6	21	16	30.6	23.4	ns
prot519	254	15	6	30	20	13	12	14	32	ns
prot520	208	5	13	18	22.5	8	11	21	21	ns
prot521	153	14	18	45	36	27	20	54	54	sig
prot522	244	10	13	28.8	27	13	12	16.2	32.4	ns
prot523	287	6	13	26	20	7	18	32	44	sig
prot524	206	12	15	19.5	19.5	14	14	24	18	ns
prot525	244	10	7	42	33	13	12	39	33	ns
prot526	383	14	10	21.6	12.6	10	10	19.8	16.2	ns
prot527	184	14	9	26	22	22	18	36	32	sig
prot528	377	13	5	13.5	12	5	6	16.5	6	ns
prot529	355	5	11	15	15	13	4	6	27	ns
prot530	129	9	7	21.6	21.6	26	18	28.8	46.8	sig
prot531	162	3	3	14	20	10	11	32	10	ns
prot532	184	16	8	12	16.5	14	10	7.5	6	ns
prot533	347	10	13	27	27	3	3	9	27	ns
prot534	203	5	8	12.6	14.4	10	4	10.8	9	ns
prot535	1930	7	7	10	20	14	8	26	22	ns
prot536	316	8	3	15	15	7	12	13.5	9	ns
prot537	198	11	11	27	24	9	5	9	27	ns
prot538	250	11	6	14.4	3.6	4	12	18	28.8	sig
prot539	265	8	5	14	6	5	6	4	12	ns
prot540	469	7	13	12	15	5	10	15	12	ns
prot541	563	7	5	9	21	5	12	24	18	ns
prot542	290	9	11	9	16.2	5	7	14.4	18	ns
prot543	338	8	6	10	8	2	7	14	10	ns
prot544	449	6	9	18	10.5	9	10	7.5	3	ns
prot545	273	5	9	15	18	8	10	24	33	ns
prot546	412	8	6	10.8	5.4	6	2	9	16.2	ns
prot547	170	2	7	14	10	4	9	22	14	sig
prot548	478	8	9	19.5	9	7	12	12	10.5	ns
prot549	302	7	10	36	18	4	5	30	15	ns
prot550	167	5	5	10.8	3.6	2	4	10.8	9	ns
prot551	151	4	4	14	10	5	3	14	12	ns
prot552	816	5	5	12	10.5	3	8	10.5	3	ns
prot553	279	4	4	12	12	7	3	15	15	ns
prot554	320	4	2	16.2	9	4	4	7.2	1.8	ns
prot555	351	4	3	10	6	7	5	12	12	ns
prot556	242	4	4	6	9	8	1	7.5	9	sig
prot557	276	2	5	15	12	3	3	12	6	ns
prot558	565	4	7	12.6	9	2	8	5.4	10.8	ns
prot559	356	4	7	10	8	4	6	6	18	ns
prot560	162	1	2	4.5	6	1	3	3	6	ns
prot561	155	7	8	15	9	3	2	27	15	ns
prot562	484	6	5	10.8	7.2	3	3	5.4	5.4	ns
prot563	462	6	0	20	4	11	6	16	8	ns
prot564	989	3	4	6	4.5	3	2	7.5	1.5	ns
prot565	353	5	7	15	6	4	4	12	12	sig
prot566	382	5	6	3.6	12.6	8	2	5.4	7.2	ns
prot567	1092	5	3	4	16	2	4	2	0	ns
prot568	158	3	3	1.5	3	6	15	36	4.5	sig
prot569	829	6	1	18	18	3	2	3	9	ns
prot570	600	5	3	9	1.8	2	4	14.4	3.6	sig
prot571	743	3	5	8	8	2	3	12	4	ns
prot572	271	0	2	3	7.5	4	3	6	0	ns
prot573	774	1	2	0	9	12	6	6	12	sig
prot574	617	0	3	1.8	3.6	2	3	3.6	7.2	ns
prot575	120	157	165	370	342	186	148	294	362	ns
prot576	257	159	133	192	229.5	141	148	220.5	228	ns
prot577	138	132	143	366	408	146	133	462	408	ns
prot578	126	94	84	120.6	160.2	72	91	126	160.2	ns
prot579	126	83	69	180	168	76	90	154	172	ns
prot580	126	84	91	124.5	108	128	126	198	202.5	sig
prot581	126	95	88	249	252	82	82	249	222	ns
prot582	126	97	90	162	178.2	89	104	192.6	162	sig
prot583	126	87	68	154	166	288	276	498	552	sig
prot584	126	75	90	133.5	96	216	264	342	463.5	sig
prot585	433	94	95	291	264	86	88	246	249	ns
prot586	258	35	38	64.8	75.6	29	36	70.2	52.2	ns
prot587	219	31	27	48	46	27	24	64	80	ns
prot588	274	28	26	25.5	33	28	27	40.5	36	ns
prot589	211	22	17	48	57	28	19	78	90	ns
prot590	203	18	25	43.2	30.6	21	22	25.2	37.8	ns
prot591	210	28	27	52	62	28	27	76	52	ns
prot592	190	26	17	40.5	46.5	51	51	108	108	sig
prot593	164	23	14	63	72	10	31	54	57	ns
prot594	159	22	17	39.6	32.4	16	18	18	39.6	ns
prot595	171	22	19	40	58	32	36	80	82	sig
prot596	153	15	22	33	28.5	18	17	30	36	ns
prot597	176	18	25	54	60	19	18	57	42	sig
prot598	192	20	18	25.2	18	12	13	41.4	36	ns
prot599	352	14	13	38	44	18	19	36	24	ns
prot600	146	15	19	30	21	11	14	24	22.5	ns
prot601	323	9	24	30	39	14	18	42	54	ns
prot602	258	25	25	34.2	39.6	14	11	32.4	43.2	ns
prot603	152	10	11	26	26	22	13	32	18	ns
prot604	76	17	16	13.5	28.5	12	13	22.5	24	ns
prot605	128	8	17	48	54	15	13	66	60	ns
prot606	187	18	22	30.6	28.8	23	20	34.2	37.8	ns
prot607	160	12	25	32	26	21	10	36	22	ns
prot608	315	22	16	22.5	33	40	38	57	75	sig
prot609	129	8	17	39	39	16	12	63	45	sig
prot610	185	15	14	21.6	34.2	24	28	68.4	50.4	sig
prot611	146	14	14	18	26	6	11	36	24	ns
prot612	241	9	14	13.5	13.5	12	14	7.5	12	ns
prot613	222	14	20	42	27	13	14	42	54	ns
prot614	205	6	10	10.8	14.4	16	20	14.4	54	sig
prot615	240	15	11	38	24	17	14	20	22	ns
prot616	99	13	9	10.5	16.5	11	11	30	16.5	ns
prot617	643	7	12	36	30	8	5	9	39	ns
prot618	239	9	11	21.6	25.2	10	12	23.4	16.2	ns
prot619	383	13	13	20	20	11	9	24	18	ns
prot620	247	11	7	16.5	22.5	10	12	10.5	16.5	ns
prot621	189	7	14	33	51	8	9	24	27	ns
prot622	171	12	12	19.8	14.4	11	4	27	28.8	ns
prot623	326	9	8	22	24	9	8	20	20	ns
prot624	231	17	13	7.5	18	12	11	7.5	19.5	ns
prot625	153	11	10	24	36	5	12	39	27	ns
prot626	268	8	12	23.4	12.6	16	12	18	12.6	sig
prot627	204	7	11	16	20	7	4	22	14	ns
prot628	191	14	14	18	9	10	7	18	18	ns
prot629	114	9	11	24	15	18	24	63	54	sig
prot630	419	13	13	9	18	5	6	12.6	23.4	ns
prot631	141	17	8	32	18	15	42	36	78	sig
prot632	128	5	7	16.5	13.5	12	8	22.5	16.5	ns
prot633	164	3	3	21	12	8	6	12	18	ns
prot634	274	12	8	10.8	21.6	10	4	16.2	19.8	ns
prot635	188	10	8	14	26	7	9	24	14	ns
prot636	372	12	17	18	10.5	5	6	19.5	9	ns
prot637	365	7	5	15	24	16	18	30	30	sig
prot638	145	4	12	19.8	18	8	5	7.2	5.4	ns
prot639	159	4	9	8	26	13	12	10	16	ns
prot640	379	8	11	10.5	9	13	12	7.5	15	ns
prot641	190	8	4	24	18	30	54	144	63	sig
prot642	194	4	14	10.8	18	12	11	12.6	16.2	ns
prot643	178	13	6	10	16	4	8	8	16	ns
prot644	181	13	2	13.5	18	9	7	12	4.5	ns
prot645	321	7	9	33	39	7	14	33	27	ns
prot646	192	7	5	23.4	18	6	4	21.6	12.6	ns
prot647	352	6	6	22	14	6	8	14	20	ns
prot648	118	10	6	10.5	12	15	7	13.5	12	ns
prot649	410	7	10	45	18	5	5	21	9	ns
prot650	403	2	1	10.8	12.6	4	6	16.2	5.4	ns
prot651	199	9	7	22	12	4	8	22	12	ns
prot652	457	17	8	7.5	6	7	12	16.5	9	ns
prot653	221	5	10	21	24	15	27	72	63	sig
prot654	216	7	7	9	9	6	4	18	7.2	ns
prot655	217	7	3	8	8	10	7	22	10	sig
prot656	172	8	8	9	12	10	5	12	4.5	ns
prot657	268	7	7	18	48	4	0	12	12	ns
prot658	583	10	10	12.6	16.2	7	8	19.8	10.8	sig
prot659	229	12	8	18	16	7	13	28	14	sig
prot660	177	3	7	15	19.5	6	2	10.5	9	ns
prot661	142	4	7	15	27	12	16	66	42	sig
prot662	178	10	6	9	9	6	8	18	32.4	sig
prot663	111	7	7	20	16	3	3	8	6	ns
prot664	116	13	7	6	9	15	30	31.5	18	sig
prot665	325	6	7	12	21	4	9	21	21	ns
prot666	268	5	6	19.8	5.4	8	20	32.4	10.8	sig
prot667	599	15	5	16	12	7	8	16	6	ns
prot668	341	8	6	7.5	12	6	7	12	6	ns
prot669	172	5	7	6	12	6	4	18	15	ns
prot670	204	4	6	7.2	14.4	7	7	10.8	12.6	sig
prot671	171	7	6	10	12	8	2	14	14	ns
prot672	255	6	1	6	4.5	12	21	31.5	36	sig
prot673	180	5	6	3	24	3	4	18	18	ns
prot674	215	5	8	7.2	14.4	4	8	7.2	5.4	ns
prot675	211	9	8	22	6	9	4	18	10	ns
prot676	234	6	6	12	6	3	5	4.5	10.5	ns
prot677	214	7	4	24	18	4	1	15	18	ns
prot678	180	4	10	9	9	4	9	10.8	12.6	ns
prot679	292	4	4	10	8	8	3	4	16	ns
prot680	387	3	4	4.5	4.5	16	7	16.5	21	sig
prot681	283	6	7	12	12	5	6	15	27	ns
prot682	351	4	3	5.4	1.8	2	3	16.2	3.6	ns
prot683	502	0	2	4	8	6	3	6	16	ns
prot684	484	4	4	6	3	2	7	7.5	7.5	sig
prot685	345	6	5	6	27	7	4	15	0	ns
prot686	448	6	6	12.6	9	12	12	43.2	27	sig
prot687	277	6	3	8	10	7	1	10	6	ns
prot688	737	5	6	12	4.5	5	4	3	4.5	ns
prot689	159	4	4	6	9	3	4	27	27	ns
prot690	153	3	6	5.4	9	2	4	18	14.4	ns
prot691	321	7	3	8	8	5	2	8	10	ns
prot692	373	9	5	9	6	4	6	6	6	ns
prot693	124	4	6	9	6	15	3	9	45	sig
prot694	330	7	6	7.2	0	3	4	3.6	1.8	ns
prot695	319	1	5	2	2	6	14	8	24	sig
prot696	272	2	1	3	6	7	2	10.5	7.5	ns
prot697	296	5	3	6	15	5	5	6	9	ns
prot698	167	2	2	1.8	3.6	6	3	7.2	1.8	ns
prot699	832	3	4	10	4	3	7	14	2	ns
prot700	461	5	2	7.5	4.5	2	2	3	9	ns
prot701	152	1	5	15	3	6	4	15	21	ns
prot702	247	7	3	3.6	0	4	12	14.4	18	sig
prot703	311	4	0	8	2	4	2	4	14	ns
prot704	299	4	3	3	4.5	5	2	12	6	sig
prot705	383	2	0	9	6	4	3	9	12	ns
prot706	426	1	3	7.2	3.6	6	5	1.8	7.2	ns
prot707	155	3	3	18	8	3	7	8	4	ns
prot708	989	2	5	6	6	4	7	6	3	sig
prot709	187	4	7	6	18	3	4	3	6	ns
prot710	366	3	2	3.6	0	3	3	1.8	5.4	ns
prot711	715	3	3	2	8	8	6	20	8	sig
prot712	830	1	3	3	3	3	0	6	6	ns
prot713	177	1	2	6	15	5	3	6	9	ns
prot714	632	8	3	1.8	5.4	5	4	12.6	16.2	sig
prot715	444	1	3	4	10	6	5	6	6	ns
prot716	1241	3	3	0	6	2	1	1.5	3	ns
prot717	685	5	4	6	3	4	3	9	6	ns
prot718	387	2	1	3.6	3.6	6	1	0	0	ns
prot719	322	2	2	2	6	3	9	6	12	sig
prot720	735	0	0	4.5	0	2	2	6	3	sig
prot721	186	32	42	126	102	44	34	111	147	ns
prot722	156	41	36	79.2	72	37	39	79.2	84.6	ns
prot723	282	47	38	80	88	40	45	120	106	ns
prot724	140	27	32	57	42	26	33	51	49.5	ns
prot725	137	30	26	81	57	21	31	72	66	ns
prot726	124	30	20	54	54	63	102	118.8	129.6	sig
prot727	169	15	13	34	30	44	36	88	68	sig
prot728	142	26	22	33	18	22	20	28.5	30	ns
prot729	162	22	25	63	69	44	54	114	150	sig
prot730	200	24	24	30.6	32.4	48	69	118.8	118.8	sig
prot731	156	16	12	28	54	9	18	26	44	ns
prot732	306	14	16	19.5	34.5	17	19	25.5	28.5	ns
prot733	174	14	13	39	30	32	40	108	120	sig
prot734	194	19	20	28.8	34.2	17	20	36	28.8	ns
prot735	103	19	11	34	30	11	10	32	20	ns
prot736	172	19	16	19.5	18	54	48	63	40.5	sig
prot737	180	13	10	48	30	14	15	36	51	ns
prot738	184	11	6	18	19.8	22	26	50.4	46.8	sig
prot739	230	9	9	28	38	26	30	48	44	sig
prot740	187	15	8	19.5	24	17	13	18	15	ns
prot741	189	17	11	54	39	9	20	33	39	ns
prot742	180	26	14	14.4	19.8	15	10	23.4	21.6	ns
prot743	294	10	15	30	40	12	14	32	16	ns
prot744	186	11	13	12	16.5	26	16	33	36	sig
prot745	225	10	11	42	30	11	13	30	39	sig
prot746	174	16	18	27	18	18	18	36	48.6	sig
prot747	208	8	13	26	20	13	6	22	12	ns
prot748	217	4	9	13.5	21	10	3	19.5	21	ns
prot749	112	18	3	30	24	4	10	45	24	ns
prot750	206	12	8	21.6	10.8	13	7	14.4	19.8	ns
prot751	166	4	12	10	16	8	8	10	16	ns
prot752	113	8	11	9	13.5	16	22	24	33	sig
prot753	169	9	11	45	30	6	16	60	45	sig
prot754	313	14	11	12.6	9	6	8	18	23.4	ns
prot755	197	4	8	16	24	14	9	30	16	ns
prot756	124	16	6	9	9	18	10	27	15	sig
prot757	246	4	7	21	27	4	6	30	18	ns
prot758	258	10	5	18	9	11	10	25.2	7.2	ns
prot759	168	6	5	12	12	6	14	10	16	ns
prot760	260	5	12	13.5	12	24	21	9	31.5	sig
prot761	243	8	11	33	15	5	7	36	27	ns
prot762	124	6	10	19.8	14.4	4	7	23.4	23.4	ns
prot763	208	5	9	22	18	6	10	18	24	sig
prot764	217	6	9	6	6	4	8	24	18	sig
prot765	197	4	7	21	24	3	8	18	15	ns
prot766	177	6	4	7.2	12.6	5	4	10.8	9	ns
prot767	146	6	3	6	14	7	14	26	14	sig
prot768	157	2	5	12	10.5	4	6	4.5	1.5	ns
prot769	270	5	5	15	15	4	8	12	18	ns
prot770	264	14	3	10.8	7.2	12	9	21.6	27	sig
prot771	274	10	3	20	8	8	11	16	12	sig
prot772	156	9	8	9	10.5	7	5	9	12	sig
prot773	252	8	6	18	9	9	6	30	12	ns
prot774	356	10	9	21.6	18	10	11	10.8	18	sig
prot775	180	4	9	18	24	7	5	12	10	ns
prot776	251	2	5	6	9	1	6	9	1.5	sig
prot777	156	6	4	15	27	11	8	15	15	ns
prot778	227	10	6	10.8	9	9	5	10.8	7.2	ns
prot779	116	6	3	10	12	9	21	24	30	sig
prot780	154	1	11	9	9	5	5	7.5	4.5	ns
prot781	198	6	8	30	24	9	7	27	12	ns
prot782	236	7	6	7.2	14.4	5	7	7.2	14.4	ns
prot783	184	3	4	20	10	12	18	30	36	sig
prot784	122	4	3	4.5	4.5	6	5	3	21	ns
prot785	91	4	4	9	15	4	7	12	18	ns
prot786	274	7	4	12.6	1.8	2	8	7.2	10.8	ns
prot787	152	7	0	4	6	21	9	30	18	sig
prot788	162	4	3	4.5	9	5	7	3	6	ns
prot789	158	7	3	21	30	1	4	15	6	ns
prot790	463	5	5	3.6	12.6	2	7	9	10.8	ns
prot791	312	7	3	8	2	8	7	20	10	ns
prot792	261	3	3	9	1.5	4	7	6	0	ns
prot793	392	4	3	18	9	11	2	27	48	sig
prot794	182	5	8	7.2	9	4	8	7.2	18	ns
prot795	310	8	5	8	2	2	7	8	12	ns
prot796	382	3	4	12	10.5	5	8	16.5	7.5	ns
prot797	113	2	4	24	9	6	4	15	15	ns
prot798	111	3	5	10.8	19.8	2	8	10.8	7.2	ns
prot799	418	8	4	12	12	8	4	24	24	sig
prot800	185	5	3	3	4.5	5	4	6	4.5	ns
prot801	163	2	1	12	6	6	2	3	12	ns
prot802	238	7	5	7.2	7.2	2	5	7.2	10.8	ns
prot803	282	3	3	10	8	6	12	12	10	sig
prot804	305	4	2	13.5	15	2	2	4.5	7.5	ns
prot805	292	6	7	12	9	1	6	12	6	ns
prot806	427	3	2	1.8	5.4	8	3	16.2	7.2	ns
prot807	234	5	8	8	8	4	3	2	6	ns
prot808	233	3	5	4.5	7.5	6	8	9	7.5	ns
prot809	425	3	4	9	6	1	4	18	9	ns
prot810	95	5	4	18	7.2	3	6	12.6	5.4	ns
prot811	241	7	4	6	12	11	7	18	10	sig
prot812	201	6	2	4.5	7.5	6	4	6	1.5	ns
prot813	474	4	5	15	9	12	8	24	18	sig
prot814	437	1	3	1.8	9	3	3	5.4	3.6	ns
prot815	411	4	3	2	6	3	5	12	4	ns
prot816	333	1	7	4.5	9	2	2	4.5	6	ns
prot817	449	5	4	6	6	2	5	3	3	ns
prot818	256	5	4	7.2	5.4	5	0	3.6	7.2	ns
prot819	292	1	4	6	6	4	3	12	6	ns
prot820	669	2	4	4.5	3	1	3	4.5	9	ns
prot821	378	5	3	18	9	6	4	12	18	sig
prot822	373	3	2	9	5.4	3	3	5.4	7.2	ns
prot823	327	4	2	4	6	4	1	4	10	sig
prot824	180	2	0	4.5	3	12	15	4.5	18	sig
prot825	357	4	4	6	3	0	3	9	9	ns
prot826	791	1	2	5.4	1.8	5	3	10.8	3.6	ns
prot827	1037	1	1	14	4	2	4	6	10	ns
prot828	223	2	1	3	4.5	0	6	4.5	1.5	ns
prot829	417	4	5	24	18	5	3	6	12	ns
prot830	310	2	5	1.8	9	6	8	7.2	3.6	sig
prot831	796	1	3	2	4	2	2	16	12	sig
prot832	385	3	2	4.5	0	3	4	3	6	ns
prot833	399	5	2	6	0	4	2	0	15	ns
prot834	661	1	1	1.8	1.8	3	3	3.6	3.6	ns
prot835	648	3	2	4	2	2	3	2	12	ns
prot836	172	2	1	0	3	3	4	0	3	ns
prot837	459	2	2	6	3	2	2	9	3	ns
prot838	266	2	2	0	1.8	3	4	3.6	1.8	ns
prot839	85	61	57	116	94	62	51	86	124	ns
prot840	185	56	45	88.5	87	71	63	93	94.5	ns
prot841	130	48	60	189	141	51	61	189	153	ns
prot842	128	58	58	97.2	86.4	64	56	81	90	ns
prot843	130	68	60	96	106	43	62	98	124	ns
prot844	150	50	55	78	97.5	49	57	82.5	103.5	ns
prot845	94	36	36	102	108	38	40	93	135	ns
prot846	154	21	30	55.8	45	15	24	50.4	45	ns
prot847	76	27	28	60	62	25	21	76	28	ns
prot848	213	14	18	18	24	25	18	33	40.5	ns
prot849	51	16	20	66	57	22	11	42	69	ns
prot850	198	15	18	37.8	28.8	13	19	34.2	32.4	ns
prot851	150	7	14	36	42	22	22	40	64	sig
prot852	161	15	11	22.5	25.5	18	17	9	21	ns
prot853	227	12	20	18	21	12	9	30	36	ns
prot854	56	13	12	21.6	37.8	12	14	23.4	25.2	sig
prot855	107	15	17	22	28	18	18	40	32	ns
prot856	85	16	18	21	22.5	11	18	22.5	28.5	ns
prot857	191	11	3	33	33	10	10	18	51	ns
prot858	207	10	12	19.8	19.8	11	17	23.4	28.8	ns
prot859	313	10	7	22	36	11	14	10	26	ns
prot860	150	13	9	28.5	13.5	19	10	9	12	ns
prot861	446	18	9	24	45	13	7	27	39	ns
prot862	165	9	12	16.2	27	14	11	25.2	12.6	ns
prot863	164	9	5	14	18	6	10	10	18	ns
prot864	183	6	14	7.5	12	8	6	27	21	ns
prot865	112	6	11	24	36	14	8	27	18	ns
prot866	99	16	10	30.6	23.4	7	11	14.4	12.6	ns
prot867	162	10	14	22	24	9	15	32	18	ns
prot868	294	7	11	15	27	8	3	12	18	ns
prot869	219	11	9	27	36	16	10	33	18	ns
prot870	139	18	8	21.6	14.4	18	7	23.4	10.8	ns
prot871	1091	9	10	20	20	13	12	24	20	ns
prot872	153	10	10	12	9	5	6	16.5	18	ns
prot873	122	8	10	39	12	7	9	36	21	ns
prot874	308	13	8	19.8	12.6	18	8	25.2	27	sig
prot875	274	5	8	16	6	8	7	8	18	ns
prot876	168	10	12	6	13.5	10	8	10.5	13.5	ns
prot877	157	11	13	36	36	9	7	18	27	ns
prot878	171	5	9	10.8	21.6	9	4	16.2	10.8	ns
prot879	163	2	13	10	12	14	12	26	14	sig
prot880	78	6	7	7.5	3	10	10	12	13.5	ns
prot881	177	11	10	21	18	7	8	36	21	ns
prot882	198	7	8	23.4	18	16	4	16.2	25.2	ns
prot883	322	4	7	22	8	10	8	28	36	sig
prot884	145	6	3	16.5	15	9	8	12	13.5	ns
prot885	224	7	4	21	21	4	6	12	21	ns
prot886	155	7	6	7.2	7.2	10	4	10.8	43.2	sig
prot887	102	7	2	16	14	7	11	12	10	ns
prot888	207	9	3	9	10.5	2	9	15	4.5	ns
prot889	480	8	3	15	21	2	7	21	3	ns
prot890	104	7	8	21.6	16.2	11	13	36	16.2	sig
prot891	204	12	2	20	12	12	2	4	4	ns
prot892	248	8	2	12	7.5	5	13	21	16.5	sig
prot893	157	6	7	18	18	14	7	18	36	ns
prot894	132	4	3	12.6	10.8	8	9	18	5.4	sig
prot895	214	6	9	14	12	9	10	8	8	ns
prot896	219	5	7	4.5	9	3	6	7.5	6	ns
prot897	193	3	1	24	33	3	4	12	27	ns
prot898	155	6	2	14.4	1.8	4	3	7.2	14.4	ns
prot899	239	7	7	8	12	9	9	30	30	sig
prot900	116	7	4	15	12	8	6	10.5	3	ns
prot901	211	7	4	9	9	10	12	12	36	sig
prot902	156	6	4	5.4	19.8	5	5	12.6	7.2	ns
prot903	246	8	2	18	12	14	8	8	24	sig
prot904	218	6	8	6	10.5	4	7	7.5	6	ns
prot905	201	6	8	15	18	5	6	12	21	ns
prot906	111	3	3	7.2	7.2	6	11	7.2	3.6	sig
prot907	175	4	4	10	2	2	13	10	22	sig
prot908	195	5	7	9	10.5	5	8	7.5	16.5	ns
prot909	292	2	5	24	24	8	5	21	33	sig
prot910	173	4	5	7.2	3.6	5	2	5.4	0	ns
prot911	284	8	5	6	6	8	9	22	20	ns
prot912	151	3	3	9	7.5	2	3	7.5	7.5	ns
prot913	165	6	5	15	12	6	4	12	15	ns
prot914	132	4	4	14.4	9	8	7	12.6	19.8	ns
prot915	177	2	7	14	6	3	8	8	8	ns
prot916	137	6	8	6	7.5	3	6	15	4.5	ns
prot917	325	1	2	15	3	3	4	9	12	ns
prot918	192	4	6	3.6	9	3	9	3.6	5.4	ns
prot919	170	6	9	10	4	2	8	4	16	sig
prot920	157	4	4	4.5	4.5	4	1	4.5	4.5	ns
prot921	192	6	9	6	12	9	4	9	9	ns
prot922	474	9	6	5.4	10.8	9	4	16.2	9	ns
prot923	186	4	5	10	8	18	16	16	4	sig
prot924	428	3	2	4.5	6	4	2	4.5	1.5	ns
prot925	191	5	9	24	12	4	9	12	9	ns
prot926	169	4	2	1.8	9	11	7	19.8	12.6	sig
prot927	166	2	6	0	14	2	4	10	6	ns
prot928	290	5	7	9	3	9	6	13.5	13.5	sig
prot929	216	9	9	0	12	9	12	36	54	sig
prot930	103	2	5	7.2	5.4	3	3	5.4	1.8	ns
prot931	271	4	2	18	2	2	6	22	12	ns
prot932	147	3	3	7.5	7.5	7	4	6	10.5	ns
prot933	135	3	2	3	6	1	1	12	9	ns
prot934	135	3	1	3.6	3.6	3	1	10.8	3.6	ns
prot935	135	8	4	6	8	4	2	8	6	ns
prot936	135	1	3	3	3	8	2	3	4.5	ns
prot937	321	4	1	6	6	2	1	6	3	ns
prot938	164	4	3	3.6	7.2	4	5	7.2	1.8	ns
prot939	113	4	4	8	6	5	4	6	4	ns
prot940	271	3	0	1.5	4.5	1	6	3	6	ns
prot941	204	5	3	9	12	2	4	6	3	ns
prot942	276	0	7	3.6	5.4	3	9	7.2	0	ns
prot943	108	4	1	2	8	7	5	16	8	sig
prot944	91	8	6	6	4.5	9	7	4.5	6	ns
prot945	325	4	2	6	3	3	2	3	0	ns
prot946	114	0	3	7.2	9	5	2	1.8	7.2	ns
prot947	277	4	4	2	2	3	2	4	8	ns
prot948	118	5	3	1.5	6	3	2	6	4.5	ns
prot949	121	3	4	3	9	5	5	21	6	sig
prot950	198	3	2	1.8	1.8	2	8	7.2	1.8	ns
prot951	237	1	4	4	4	2	3	4	4	ns
prot952	220	3	1	10.5	3	9	9	6	7.5	sig
prot953	406	3	7	3	9	3	4	6	3	ns
prot954	391	3	1	1.8	3.6	3	3	5.4	16.2	sig
prot955	189	0	3	2	4	1	2	2	8	ns
prot956	232	5	2	7.5	0	2	4	3	1.5	ns
prot957	470	1	3	6	3	2	3	9	6	ns
prot958	527	1	3	1.8	5.4	1	1	3.6	1.8	ns
prot959	141	3	5	4	4	2	3	2	8	ns
prot960	602	0	3	1.5	4.5	3	2	3	4.5	sig
prot961	109	24	32	66	81	20	16	75	93	ns
prot962	258	27	37	46.8	50.4	58	34	88.2	64.8	sig
prot963	168	22	16	36	32	12	13	20	28	ns
prot964	177	22	26	31.5	13.5	22	22	69	54	sig
prot965	104	14	15	51	48	12	9	45	21	ns
prot966	187	14	9	9	16.2	6	8	12.6	18	ns
prot967	134	13	11	16	22	17	16	22	30	ns
prot968	153	8	13	19.5	19.5	15	11	16.5	12	ns
prot969	125	10	16	30	24	10	8	48	42	ns
prot970	242	9	12	19.8	19.8	14	9	21.6	30.6	ns
prot971	128	12	12	24	30	15	13	16	22	ns
prot972	160	9	10	16.5	13.5	21	18	49.5	36	sig
prot973	65	11	12	27	45	11	5	21	33	ns
prot974	143	17	14	12.6	16.2	17	9	19.8	23.4	ns
prot975	131	14	12	30	20	18	27	32	40	sig
prot976	128	7	10	22.5	19.5	39	36	67.5	45	sig
prot977	76	4	9	42	30	6	7	18	24	ns
prot978	95	13	7	14.4	10.8	12	12	25.2	19.8	ns
prot979	70	6	12	18	16	6	6	24	22	ns
prot980	136	11	9	16.5	15	12	13	10.5	10.5	ns
prot981	116	12	10	33	12	5	16	33	15	sig
prot982	108	13	17	10.8	12.6	8	11	18	18	ns
prot983	195	10	12	30	20	7	5	18	10	ns
prot984	145	8	6	7.5	16.5	10	11	16.5	10.5	ns
prot985	102	8	8	36	24	10	5	36	24	ns
prot986	173	9	7	12.6	21.6	3	5	19.8	5.4	ns
prot987	212	5	5	14	12	8	9	8	12	ns
prot988	116	6	8	10.5	7.5	9	4	16.5	7.5	ns
prot989	219	7	4	18	6	7	6	21	12	ns
prot990	312	11	9	16.2	9	7	9	23.4	12.6	ns
prot991	78	3	7	16	18	7	4	14	10	ns
prot992	193	4	9	6	7.5	2	1	12	6	sig
prot993	500	4	3	9	3	6	12	63	9	sig
prot994	195	5	2	3.6	9	4	6	3.6	10.8	ns
prot995	177	6	5	8	6	5	5	16	24	ns
prot996	224	3	8	3	9	8	5	12	6	ns
prot997	239	7	5	9	30	8	10	27	27	sig
prot998	223	2	4	9	7.2	5	4	9	18	ns
prot999	113	9	4	12	10	12	5	8	16	ns
prot1000	94	7	3	3	3	5	9	9	4.5	ns
prot1001	74	2	6	21	18	5	8	15	24	sig
prot1002	265	4	7	9	12.6	3	6	12.6	10.8	ns
prot1003	225	1	6	16	10	9	7	6	10	ns
prot1004	129	11	3	6	3	0	3	7.5	13.5	ns
prot1005	210	3	4	12	6	1	2	9	21	ns
prot1006	248	7	2	9	5.4	3	4	14.4	9	ns
prot1007	158	5	6	14	12	5	11	8	14	ns
prot1008	68	1	8	4.5	6	6	6	9	15	sig
prot1009	68	5	1	18	15	6	2	18	21	ns
prot1010	548	3	5	5.4	7.2	7	6	9	5.4	ns
prot1011	123	5	4	28	4	6	3	8	8	ns
prot1012	181	1	2	10.5	9	3	7	3	4.5	ns
prot1013	824	4	7	9	18	2	3	21	18	ns
prot1014	250	2	4	5.4	12.6	2	1	3.6	0	ns
prot1015	242	4	6	12	10	2	6	10	12	ns
prot1016	186	6	1	9	6	2	4	9	1.5	ns
prot1017	228	4	3	9	15	5	3	18	9	ns
prot1018	106	3	3	3.6	12.6	3	3	7.2	18	ns
prot1019	135	3	6	2	10	3	2	2	8	ns
prot1020	173	3	5	3	7.5	3	5	4.5	4.5	ns
prot1021	245	4	3	12	12	7	4	24	15	ns
prot1022	98	1	4	3.6	1.8	4	4	3.6	3.6	ns
prot1023	149	3	5	4	10	5	2	10	12	ns
prot1024	136	5	3	4.5	3	15	6	18	9	sig
prot1025	335	5	2	18	6	3	1	3	21	ns
prot1026	81	1	6	3.6	7.2	2	1	12.6	5.4	ns
prot1027	124	7	4	10	6	1	5	4	16	ns
prot1028	204	3	5	9	4.5	2	2	9	4.5	ns
prot1029	124	6	3	3	24	6	3	18	18	ns
prot1030	231	7	2	1.8	5.4	3	3	32.4	27	sig
prot1031	192	7	4	10	14	9	4	6	12	ns
prot1032	514	1	2	3	3	10	4	18	18	sig
prot1033	277	7	3	27	24	5	7	15	21	sig
prot1034	159	4	2	9	12.6	1	4	10.8	10.8	ns
prot1035	190	4	1	2	6	4	7	8	6	ns
prot1036	225	4	6	9	4.5	4	4	6	4.5	ns
prot1037	57	7	5	6	12	2	4	6	9	ns
prot1038	153	3	5	9	7.2	6	4	12.6	5.4	ns
prot1039	91	4	3	6	10	4	2	8	10	ns
prot1040	94	9	3	6	3	2	2	13.5	6	sig
prot1041	112	1	2	12	6	2	5	3	3	ns
prot1042	336	2	2	1.8	5.4	2	11	3.6	19.8	sig
prot1043	241	5	6	10	10	3	4	0	16	ns
prot1044	108	4	6	4.5	3	3	0	3	10.5	ns
prot1045	117	0	2	6	15	4	2	9	9	ns
prot1046	286	2	6	7.2	9	2	2	3.6	9	ns
prot1047	122	1	6	6	14	4	4	4	12	sig
prot1048	273	1	6	4.5	3	5	5	1.5	3	ns
prot1049	237	5	7	6	9	5	2	15	15	ns
prot1050	222	3	1	3.6	5.4	1	2	1.8	3.6	ns
prot1051	799	1	8	4	2	2	5	6	2	ns
prot1052	125	3	1	4.5	1.5	1	1	4.5	3	ns
prot1053	98	2	3	6	21	1	5	0	0	ns
prot1054	153	2	6	5.4	1.8	3	1	7.2	5.4	ns
prot1055	186	2	6	4	8	2	4	4	0	ns
prot1056	188	2	1	7.5	3	1	1	4.5	6	ns
prot1057	127	3	0	12	6	4	8	6	6	sig
prot1058	65	115	96	203.4	225	100	148	225	201.6	ns
prot1059	115	43	57	86	94	42	60	82	108	ns
prot1060	65	28	40	39	43.5	23	25	30	34.5	ns
prot1061	90	22	11	54	42	14	18	60	75	ns
prot1062	120	11	8	19.8	14.4	17	14	25.2	12.6	ns
prot1063	83	5	10	12	26	9	14	12	12	ns
prot1064	177	4	2	12	4.5	9	10	18	12	sig
prot1065	59	7	12	30	18	24	12	72	45	sig
prot1066	97	6	7	12.6	12.6	4	6	25.2	10.8	ns
prot1067	188	8	8	20	8	12	2	20	18	ns
prot1068	82	12	7	6	4.5	12	7	16.5	9	ns
prot1069	109	3	10	27	30	7	7	18	33	ns
prot1070	109	9	5	21.6	14.4	4	12	32.4	10.8	ns
prot1071	168	10	5	26	22	6	9	22	22	ns
prot1072	188	12	9	12	15	10	12	18	21	sig
prot1073	82	5	6	24	15	6	3	21	18	ns
prot1074	75	8	10	16.2	9	7	10	3.6	10.8	ns
prot1075	151	6	5	6	14	5	8	8	12	ns
prot1076	175	6	10	9	9	5	9	9	6	ns
prot1077	116	5	6	9	21	22	8	60	36	sig
prot1078	161	6	3	3.6	18	7	6	10.8	12.6	ns
prot1079	95	3	7	8	14	3	8	22	12	ns
prot1080	101	1	5	9	9	7	6	10.5	15	ns
prot1081	175	7	3	6	21	7	5	18	21	ns
prot1082	401	6	0	10.8	9	7	5	9	0	ns
prot1083	214	7	7	18	6	21	30	24	24	sig
prot1084	215	3	1	10.5	4.5	4	2	12	6	ns
prot1085	152	7	4	30	9	5	7	9	12	ns
prot1086	125	3	2	3.6	7.2	3	0	5.4	16.2	ns
prot1087	154	9	6	10	12	2	3	12	6	ns
prot1088	119	6	6	9	7.5	4	4	7.5	4.5	ns
prot1089	145	4	8	12	33	4	6	33	9	ns
prot1090	256	6	5	9	5.4	5	1	7.2	9	ns
prot1091	119	6	2	8	4	3	9	18	30	sig
prot1092	159	7	7	4.5	6	3	1	7.5	6	ns
prot1093	91	5	3	9	15	5	3	12	15	ns
prot1094	396	5	6	10.8	3.6	7	2	1.8	9	ns
prot1095	205	4	5	16	14	6	3	18	8	ns
prot1096	108	7	5	0	13.5	0	4	7.5	9	ns
prot1097	71	8	3	9	12	8	4	18	12	sig
prot1098	259	4	6	1.8	5.4	1	4	5.4	3.6	ns
prot1099	191	3	4	4	8	6	7	6	0	ns
prot1100	147	5	5	9	6	6	3	1.5	3	ns
prot1101	292	4	3	9	12	5	1	21	12	ns
prot1102	69	3	1	10.8	7.2	2	4	9	5.4	ns
prot1103	245	4	11	8	6	3	7	12	8	ns
prot1104	146	2	0	3	1.5	2	2	0	1.5	ns
prot1105	351	2	4	12	6	2	1	0	18	ns
prot1106	106	0	3	0	5.4	3	3	7.2	9	ns
prot1107	180	3	3	6	10	4	5	4	12	ns
prot1108	199	5	4	6	0	3	1	4.5	4.5	ns
prot1109	185	4	2	15	12	5	4	6	15	ns
prot1110	182	4	4	9	7.2	11	7	9	3.6	sig
prot1111	59	4	3	0	4	6	5	4	8	ns
prot1112	173	1	2	3	6	2	2	7.5	10.5	sig
prot1113	105	5	4	6	15	3	4	0	12	ns
prot1114	79	1	1	7.2	5.4	7	4	7.2	10.8	ns
prot1115	94	0	1	8	8	5	2	12	6	ns
prot1116	235	3	4	3	1.5	3	5	4.5	1.5	ns
prot1117	99	1	4	9	9	3	3	36	18	sig
prot1118	103	5	2	1.8	3.6	2	1	5.4	5.4	ns
prot1119	226	4	5	6	2	2	5	6	4	ns
prot1120	168	7	3	6	1.5	1	0	1.5	3	ns
prot1121	454	5	2	3	9	1	0	3	9	ns
prot1122	92	0	2	9	1.8	1	2	1.8	7.2	sig
prot1123	99	2	4	4	6	5	9	14	10	sig
prot1124	116	2	2	0	4.5	4	7	3	3	ns
prot1125	90	2	3	9	3	1	1	6	12	ns
prot1126	87	3	5	5.4	7.2	1	2	3.6	10.8	ns
prot1127	294	1	1	6	10	21	6	6	12	sig
prot1128	354	4	1	4.5	9	1	2	4.5	1.5	ns
prot1129	216	1	3	15	6	1	2	6	6	sig
prot1130	138	1	3	5.4	1.8	3	3	1.8	5.4	ns
prot1131	187	5	1	0	0	1	2	6	2	ns
prot1132	495	0	1	1.5	1.5	2	2	4.5	3	ns
prot1133	406	2	1	9	6	2	4	6	9	sig
prot1134	382	5	0	3.6	3.6	1	1	3.6	1.8	ns
prot1135	272	2	2	6	2	2	0	0	2	ns
prot1136	71	26	18	31.5	16.5	29	29	60	64.5	sig
prot1137	105	31	21	75	48	15	24	48	78	ns
prot1138	234	21	19	36	34.2	16	22	32.4	45	sig
prot1139	112	14	20	34	38	12	13	28	36	ns
prot1140	114	20	22	21	15	17	18	18	21	ns
prot1141	112	10	10	15	24	5	12	15	36	ns
prot1142	166	12	7	18	3.6	7	6	7.2	10.8	ns
prot1143	104	7	6	8	12	6	7	12	16	ns
prot1144	376	6	5	7.5	10.5	11	4	15	13.5	ns
prot1145	83	9	2	12	9	7	9	36	18	ns
prot1146	51	6	1	9	7.2	4	1	7.2	14.4	ns
prot1147	74	3	2	6	12	10	7	18	16	ns
prot1148	74	9	6	7.5	4.5	4	5	10.5	6	ns
prot1149	117	9	4	9	6	3	2	18	9	ns
prot1150	106	5	6	9	18	4	6	5.4	25.2	sig
prot1151	110	3	0	6	4	5	3	8	4	ns
prot1152	73	3	6	3	4.5	6	3	6	4.5	ns
prot1153	113	4	3	3	12	4	4	24	12	sig
prot1154	358	6	5	10.8	7.2	3	9	7.2	9	ns
prot1155	99	2	4	6	6	6	3	10	4	ns
prot1156	115	5	5	3	3	3	8	3	4.5	ns
prot1157	180	5	7	9	6	27	6	36	36	sig
prot1158	67	0	2	7.2	1.8	9	9	7.2	9	sig
prot1159	99	8	4	8	6	14	2	8	8	sig
prot1160	99	4	5	1.5	6	6	4	9	9	sig
prot1161	99	1	2	6	15	0	4	15	12	ns
prot1162	98	3	1	5.4	5.4	5	2	1.8	14.4	sig
prot1163	165	5	4	2	4	2	3	8	6	ns
prot1164	76	1	3	3	7.5	0	3	3	0	ns
prot1165	90	4	3	15	9	5	3	12	9	ns
prot1166	113	3	2	3.6	3.6	4	2	0	9	ns
prot1167	90	2	0	2	4	1	6	4	0	ns
prot1168	163	6	3	4.5	4.5	1	2	6	9	ns
prot1169	102	0	6	18	12	2	3	3	9	ns
prot1170	183	2	2	1.8	9	3	1	1.8	3.6	ns
prot1171	98	2	1	4	12	0	0	2	8	ns
prot1172	146	1	3	3	7.5	3	8	3	4.5	sig
prot1173	145	3	3	6	6	0	1	0	6	ns
prot1174	166	1	3	7.2	7.2	4	4	3.6	0	ns
prot1175	100	1	2	8	8	6	4	0	8	ns
prot1176	393	0	1	6	6	1	1	1.5	3	ns
prot1177	89	5	3	6	21	2	4	6	9	ns
prot1178	391	2	1	5.4	3.6	2	1	5.4	3.6	ns
prot1179	89	0	5	6	4	3	0	2	2	ns
prot1180	1106	4	8	4.5	13.5	5	4	6	12	ns
prot1181	3227	8	6	24	33	1	5	12	24	sig
prot1182	539	9	9	10.8	7.2	14	10	21.6	12.6	ns
prot1183	771	7	5	8	12	4	3	8	14	ns
prot1184	2680	2	3	4.5	3	4	1	12	9	ns
prot1185	917	2	3	12	9	3	0	18	6	ns
prot1186	4114	3	1	9	0	3	0	7.2	3.6	ns
prot1187	449	13	9	12	12	4	9	14	16	ns
prot1188	1304	4	4	1.5	1.5	4	3	4.5	9	sig
prot1189	393	7	7	21	3	5	4	9	21	ns
prot1190	1513	3	5	5.4	7.2	3	0	12.6	9	ns
prot1191	2580	6	4	2	8	1	6	6	10	ns
prot1192	959	4	5	9	15	8	6	10.5	10.5	ns
prot1193	510	7	4	33	27	7	6	18	12	ns
prot1194	427	9	7	10.8	12.6	8	7	16.2	3.6	ns
prot1195	413	6	7	8	8	3	3	12	6	ns
prot1196	819	5	4	6	4.5	10	12	9	15	sig
prot1197	1779	5	4	9	9	4	9	6	12	ns
prot1198	1379	6	5	1.8	7.2	2	5	3.6	3.6	ns
prot1199	652	4	2	10	4	3	5	10	8	ns
prot1200	704	3	2	1.5	3	4	6	15	18	sig
prot1201	1028	3	5	6	12	3	6	15	6	ns
prot1202	1181	2	0	7.2	5.4	7	1	3.6	3.6	sig
prot1203	383	8	6	18	16	6	7	20	4	ns
prot1204	1077	6	6	13.5	9	12	7	7.5	6	ns
prot1205	452	5	5	12	3	11	7	21	33	sig
prot1206	434	3	2	5.4	7.2	2	2	10.8	10.8	ns
prot1207	955	6	4	6	12	5	4	4	6	ns
prot1208	528	3	4	6	7.5	1	6	3	9	ns
prot1209	228	1	1	9	3	2	4	6	6	ns
prot1210	781	2	3	3.6	5.4	4	5	7.2	9	ns
prot1211	548	4	4	6	12	6	6	2	4	ns
prot1212	273	1	1	1.5	6	2	3	3	1.5	ns
prot1213	153	4	4	15	18	5	5	24	24	ns
prot1214	320	6	3	10.8	1.8	4	11	14.4	16.2	ns
prot1215	219	8	3	14	14	6	8	14	12	ns
prot1216	410	7	6	6	7.5	8	20	9	27	sig
prot1217	322	6	5	18	15	7	9	6	12	ns
prot1218	629	3	4	12.6	7.2	12	6	14.4	18	sig
prot1219	264	6	3	8	2	5	4	2	8	ns
prot1220	356	3	1	3	6	4	4	7.5	6	ns
prot1221	390	5	3	12	6	8	8	12	12	ns
prot1222	235	2	4	7.2	7.2	4	4	1.8	3.6	ns
prot1223	263	4	5	4	8	4	6	6	12	sig
prot1224	481	0	2	3	1.5	1	5	4.5	3	ns
prot1225	551	5	6	15	21	2	2	6	15	ns
prot1226	481	3	7	3.6	1.8	4	4	7.2	3.6	ns
prot1227	487	2	0	4	4	2	4	4	6	ns
prot1228	881	2	4	3	3	2	3	4.5	7.5	ns
prot1229	2284	1	2	12	15	3	0	12	12	ns
prot1230	852	0	1	3.6	1.8	1	1	1.8	1.8	sig
prot1231	341	5	2	8	0	5	5	12	10	ns
prot1232	182	2	4	4.5	13.5	2	2	6	4.5	ns
prot1233	327	3	6	21	15	5	2	18	15	ns
prot1234	219	3	5	10.8	14.4	7	7	16.2	28.8	sig
prot1235	406	4	10	20	12	5	3	6	2	ns
prot1236	332	2	2	3	0	5	0	1.5	3	ns
prot1237	365	6	3	15	21	5	3	15	9	ns
prot1238	308	3	4	9	5.4	6	6	1.8	0	ns
prot1239	232	1	2	8	4	9	6	6	18	sig
prot1240	2067	1	3	9	6	6	5	3	3	ns
prot1241	865	4	1	12	6	6	3	0	3	ns
prot1242	682	2	0	1.8	10.8	2	0	5.4	7.2	ns
prot1243	573	1	3	12	2	0	2	10	4	ns
prot1244	454	1	1	1.5	3	0	1	3	3	ns
prot1245	611	9	9	30	24	14	9	27	30	ns
prot1246	133	8	5	7.2	9	10	8	7.2	9	ns
prot1247	221	5	7	12	14	8	8	32	18	ns
prot1248	153	7	3	7.5	15	2	13	3	10.5	sig
prot1249	363	7	8	3	6	1	7	33	21	ns
prot1250	435	4	4	18	5.4	10	4	14.4	7.2	ns
prot1251	366	8	6	10	12	1	7	12	8	ns
prot1252	170	5	7	4.5	10.5	6	5	6	6	ns
prot1253	267	4	6	6	15	1	1	3	12	ns
prot1254	463	3	4	3.6	7.2	4	8	9	16.2	ns
prot1255	542	4	3	0	10	4	3	4	10	ns
prot1256	448	5	6	3	10.5	2	6	12	6	ns
prot1257	177	2	6	9	9	2	4	12	9	ns
prot1258	365	5	2	10.8	5.4	1	1	5.4	3.6	ns
prot1259	746	3	1	6	12	3	3	2	2	ns
prot1260	458	4	5	0	3	7	1	4.5	9	ns
prot1261	147	1	4	12	18	7	6	9	6	ns
prot1262	266	2	4	3.6	5.4	3	3	3.6	5.4	ns
prot1263	340	1	0	12	8	6	2	2	6	ns
prot1264	398	2	0	3	4.5	6	7	6	1.5	ns
prot1265	403	6	1	9	6	2	2	12	15	sig
prot1266	302	3	4	3.6	9	5	2	9	9	ns
prot1267	465	0	6	2	6	4	10	4	12	sig
prot1268	487	1	2	3	3	1	0	3	1.5	ns
prot1269	568	2	1	9	15	1	3	9	3	ns
prot1270	370	4	1	1.8	7.2	2	8	5.4	1.8	ns
prot1271	435	2	3	0	0	3	2	6	4	sig
prot1272	382	1	1	1.5	1.5	4	1	3	1.5	ns
prot1273	400	0	2	3	0	0	0	0	6	ns
prot1274	1317	1	0	0	0	2	2	3.6	1.8	ns
prot1275	1827	1	2	2	4	0	2	2	4	ns
prot1276	227	7	3	15	9	4	5	6	6	ns
prot1277	126	6	5	9	21	5	1	15	6	ns
prot1278	199	7	3	5.4	5.4	4	5	7.2	5.4	ns
prot1279	186	6	3	22	12	7	7	4	10	ns
prot1280	397	4	5	4.5	7.5	4	4	9	6	ns
prot1281	191	6	3	12	9	6	5	18	9	ns
prot1282	181	5	3	14.4	12.6	2	6	1.8	5.4	ns
prot1283	332	5	5	8	6	6	4	8	10	ns
prot1284	207	6	4	3	3	3	3	4.5	9	ns
prot1285	433	2	8	6	15	3	15	9	9	sig
prot1286	220	6	7	5.4	5.4	5	10	16.2	5.4	ns
prot1287	174	4	2	18	12	8	12	8	32	sig
prot1288	398	3	1	3	7.5	8	2	9	6	sig
prot1289	250	3	4	18	6	2	2	6	15	ns
prot1290	254	3	2	3.6	5.4	0	2	5.4	7.2	ns
prot1291	278	3	5	10	12	1	2	8	0	ns
prot1292	195	7	3	6	9	1	2	6	7.5	ns
prot1293	493	1	2	6	9	2	4	12	15	ns
prot1294	395	3	2	3.6	1.8	6	3	5.4	9	ns
prot1295	346	0	3	4	0	3	5	2	4	ns
prot1296	386	2	2	1.5	7.5	9	2	6	3	sig
prot1297	323	3	1	9	9	4	4	6	6	sig
prot1298	221	4	6	7.2	1.8	4	4	5.4	3.6	ns
prot1299	330	4	6	6	6	3	0	4	4	ns
prot1300	913	1	1	3	6	3	2	4.5	0	ns
prot1301	216	8	2	12	15	5	3	9	6	ns
prot1302	176	3	2	3.6	5.4	2	4	3.6	1.8	ns
prot1303	396	1	1	8	4	2	3	0	10	ns
prot1304	144	8	3	3	9	6	3	6	9	ns
prot1305	340	4	2	9	6	5	7	12	9	ns
prot1306	177	2	2	5.4	1.8	5	3	5.4	3.6	ns
prot1307	491	5	3	4	6	1	0	6	10	ns
prot1308	289	2	5	4.5	7.5	2	5	7.5	3	ns
prot1309	925	1	0	3	15	2	8	15	9	ns
prot1310	266	3	1	5.4	3.6	2	2	0	1.8	ns
prot1311	584	2	0	2	10	4	3	4	6	ns
prot1312	316	3	2	9	3	1	1	1.5	6	ns
prot1313	365	1	1	6	12	3	2	9	12	ns
prot1314	282	6	2	1.8	0	5	1	12.6	3.6	sig
prot1315	465	1	6	2	16	2	2	6	8	ns
prot1316	577	6	2	1.5	0	2	5	7.5	4.5	ns
prot1317	274	0	3	6	3	1	2	12	12	ns
prot1318	517	2	1	5.4	0	2	2	3.6	0	ns
prot1319	782	2	0	6	4	3	2	4	2	ns
prot1320	567	3	1	0	1.5	1	2	3	0	ns
prot1321	356	2	0	6	3	3	2	3	9	ns
prot1322	229	1	1	1.8	7.2	2	1	1.8	0	ns
prot1323	388	1	3	4	4	6	2	6	8	sig
prot1324	109	7	6	9	10.5	10	12	27	36	sig
prot1325	167	4	3	18	6	7	3	9	12	ns
prot1326	192	10	8	3.6	7.2	5	6	14.4	0	ns
prot1327	174	5	4	6	8	3	8	8	10	ns
prot1328	144	4	4	3	9	4	2	7.5	6	ns
prot1329	139	1	1	6	12	4	8	36	6	sig
prot1330	160	7	1	7.2	3.6	7	10	14.4	10.8	sig
prot1331	220	2	5	2	4	3	3	8	24	ns
prot1332	248	7	10	9	1.5	3	7	1.5	3	ns
prot1333	254	2	3	6	18	3	1	15	21	ns
prot1334	213	1	3	9	0	2	9	10.8	5.4	sig
prot1335	81	0	0	4	4	1	0	4	0	ns
prot1336	318	3	7	7.5	7.5	1	3	3	4.5	ns
prot1337	247	2	2	3	24	7	5	15	3	ns
prot1338	381	3	2	1.8	3.6	1	1	3.6	3.6	ns
prot1339	159	5	3	12	2	4	5	8	10	sig
prot1340	205	3	3	3	4.5	4	3	3	1.5	ns
prot1341	244	3	5	12	21	0	8	12	9	ns
prot1342	160	6	2	1.8	7.2	2	6	7.2	10.8	sig
prot1343	288	0	3	0	6	4	3	2	4	ns
prot1344	383	2	1	4.5	4.5	2	5	0	1.5	ns
prot1345	206	3	3	3	12	2	5	9	6	ns
prot1346	703	5	2	3.6	1.8	2	1	5.4	1.8	ns
prot1347	238	3	2	2	6	2	3	10	2	ns
prot1348	366	3	0	0	6	1	2	1.5	1.5	ns
prot1349	430	0	2	9	3	1	2	9	6	ns
prot1350	637	1	4	7.2	3.6	1	5	3.6	12.6	ns
prot1351	141	2	2	4	4	4	4	10	6	ns
prot1352	140	2	1	3	3	1	5	3	3	ns
prot1353	431	7	3	15	6	3	1	6	6	ns
prot1354	969	1	1	3.6	5.4	3	1	1.8	1.8	ns
prot1355	247	5	1	6	6	3	2	2	4	ns
prot1356	1101	0	3	4.5	4.5	3	5	1.5	4.5	ns
prot1357	178	2	0	3	6	5	4	3	3	sig
prot1358	178	1	7	3.6	9	3	3	3.6	5.4	ns
prot1359	297	2	2	8	0	2	5	8	4	ns
prot1360	238	1	1	4.5	7.5	0	1	0	0	ns
prot1361	226	4	4	0	6	2	0	12	3	ns
prot1362	486	3	2	5.4	10.8	1	0	7.2	1.8	ns
prot1363	758	1	2	8	2	1	0	0	2	ns
prot1364	305	0	3	3	4.5	2	4	7.5	3	sig
prot1365	526	1	1	6	6	3	2	9	9	ns
prot1366	375	5	2	0	7.2	5	2	3.6	3.6	sig
prot1367	651	1	2	4	8	5	2	8	10	sig
prot1368	5934	0	2	1.5	0	0	2	0	3	ns
prot1369	421	2	2	3	6	0	0	3	0	ns
prot1370	142	1	2	1.8	1.8	2	2	3.6	1.8	ns
prot1371	1145	1	1	0	8	0	0	4	0	ns
prot1372	238	3	2	4.5	3	3	2	3	3	ns
prot1373	391	1	3	0	9	2	2	6	12	sig
prot1374	618	0	0	0	1.8	2	0	5.4	0	ns
prot1375	93	5	5	10	20	5	5	16	14	ns
prot1376	130	5	6	1.5	10.5	11	4	13.5	10.5	ns
prot1377	83	4	4	9	15	6	8	15	12	sig
prot1378	361	2	4	3.6	10.8	3	1	3.6	3.6	ns
prot1379	193	4	2	10	14	2	5	2	8	ns
prot1380	393	12	8	13.5	15	5	7	7.5	6	ns
prot1381	232	4	4	12	9	9	12	63	18	sig
prot1382	201	4	0	10.8	9	3	8	7.2	9	ns
prot1383	105	3	4	6	8	2	6	6	6	ns
prot1384	173	10	3	10.5	1.5	2	3	4.5	13.5	sig
prot1385	182	2	4	15	9	10	14	30	24	sig
prot1386	199	4	1	5.4	1.8	5	6	9	5.4	ns
prot1387	191	5	2	4	8	3	6	6	8	ns
prot1388	274	2	0	7.5	4.5	1	7	0	9	ns
prot1389	135	4	1	6	18	14	8	12	12	sig
prot1390	169	2	5	18	0	2	4	7.2	12.6	ns
prot1391	688	4	4	4	10	4	5	10	10	ns
prot1392	152	1	0	7.5	4.5	4	4	6	3	sig
prot1393	528	6	4	24	21	2	2	6	15	ns
prot1394	157	3	3	9	5.4	4	2	5.4	3.6	ns
prot1395	126	3	1	2	6	5	4	4	2	ns
prot1396	80	2	1	4.5	7.5	2	3	3	6	ns
prot1397	122	2	1	3	9	2	1	6	3	ns
prot1398	232	4	3	3.6	1.8	3	1	3.6	7.2	ns
prot1399	171	4	2	6	4	8	8	4	12	sig
prot1400	70	4	0	7.5	4.5	1	3	9	4.5	ns
prot1401	130	1	0	3	3	2	6	18	6	sig
prot1402	103	3	3	3.6	3.6	12	6	37.8	5.4	sig
prot1403	547	3	1	2	6	15	3	6	6	sig
prot1404	250	1	3	4.5	3	1	3	0	1.5	ns
prot1405	497	2	0	9	6	3	2	0	0	ns
prot1406	312	2	1	3.6	3.6	1	4	1.8	1.8	ns
prot1407	152	3	3	2	2	4	1	2	2	ns
prot1408	535	5	1	6	4.5	0	1	1.5	3	ns
prot1409	87	2	1	3	0	1	3	3	3	ns
prot1410	232	0	2	1.8	3.6	12	9	16.2	5.4	sig
prot1411	232	5	0	0	4	3	2	0	4	ns
prot1412	843	2	5	0	6	3	2	1.5	4.5	ns
prot1413	555	1	2	6	6	2	3	3	9	ns
prot1414	173	2	0	0	0	3	1	7.2	5.4	ns
prot1415	194	2	1	6	6	3	3	6	4	ns
prot1416	180	4	2	4.5	0	0	2	0	1.5	ns
prot1417	199	2	0	6	9	1	1	3	6	sig
prot1418	287	2	2	0	5.4	3	6	16.2	5.4	sig
prot1419	999	1	1	4	6	3	3	6	0	ns
prot1420	220	0	2	1.5	3	3	2	3	4.5	ns
prot1421	648	1	3	6	3	3	6	18	9	sig
prot1422	164	0	1	1.8	5.4	2	1	7.2	1.8	ns
prot1423	181	1	2	4	4	0	1	4	2	ns
prot1424	285	3	1	10.5	6	5	6	13.5	7.5	ns
prot1425	172	5	4	21	12	5	6	15	6	ns
prot1426	103	5	4	10.8	3.6	6	3	5.4	0	ns
prot1427	430	5	2	0	2	5	3	4	14	ns
prot1428	130	1	6	10.5	7.5	2	5	9	10.5	ns
prot1429	123	1	3	9	6	3	3	12	6	ns
prot1430	304	2	4	12.6	3.6	8	8	5.4	5.4	sig
prot1431	164	6	2	2	2	6	10	16	20	sig
prot1432	75	5	3	3	1.5	4	0	6	6	ns
prot1433	173	2	1	6	12	1	4	15	12	ns
prot1434	176	3	4	7.2	3.6	4	16	14.4	7.2	sig
prot1435	191	2	2	10	2	4	2	6	4	ns
prot1436	138	4	1	3	7.5	5	3	6	4.5	ns
prot1437	148	0	1	6	3	0	1	9	6	ns
prot1438	101	5	3	3.6	10.8	3	4	1.8	7.2	ns
prot1439	157	1	4	4	6	4	1	6	12	ns
prot1440	488	7	5	4.5	3	2	3	3	3	ns
prot1441	133	7	1	6	21	1	1	15	12	ns
prot1442	229	3	2	5.4	5.4	2	2	1.8	10.8	ns
prot1443	89	4	0	8	8	12	9	18	12	sig
prot1444	317	6	3	3	1.5	2	4	1.5	6	sig
prot1445	88	1	1	9	15	6	6	3	3	ns
prot1446	180	0	4	3.6	3.6	2	4	1.8	0	ns
prot1447	207	1	3	2	10	2	1	2	2	ns
prot1448	235	0	3	3	3	1	2	3	1.5	ns
prot1449	86	0	2	12	3	1	1	9	9	ns
prot1450	115	3	1	7.2	1.8	2	3	5.4	5.4	ns
prot1451	127	0	2	0	2	1	1	2	2	sig
prot1452	229	1	0	0	1.5	1	3	3	9	ns
prot1453	247	5	4	6	12	3	3	3	12	ns
prot1454	573	0	2	5.4	0	1	3	3.6	0	ns
prot1455	176	2	0	4	6	4	1	2	4	ns
prot1456	169	1	3	3	3	2	3	3	4.5	sig
prot1457	81	1	1	6	15	0	1	3	0	ns
prot1458	89	3	1	3.6	1.8	2	2	3.6	9	ns
prot1459	178	2	1	2	6	2	3	6	2	ns
prot1460	151	1	0	1.5	0	1	2	3	4.5	ns
prot1461	146	4	0	0	9	2	5	12	6	ns
prot1462	217	3	0	3.6	5.4	5	5	7.2	3.6	sig
prot1463	159	3	1	2	6	2	3	8	6	ns
prot1464	237	3	3	0	0	2	0	6	1.5	ns
prot1465	587	1	0	0	6	1	3	3	18	ns
prot1466	128	3	0	3.6	1.8	2	3	0	1.8	ns
prot1467	425	0	1	0	2	5	2	2	2	ns
prot1468	256	4	1	4.5	4.5	1	4	1.5	1.5	ns
prot1469	136	0	3	6	9	4	0	3	12	ns
prot1470	76	2	2	3.6	3.6	4	5	12.6	3.6	sig
prot1471	175	1	1	2	4	2	4	0	2	ns
prot1472	231	3	2	0	4.5	3	1	6	0	ns
prot1473	337	1	2	3	6	2	1	0	12	ns
prot1474	239	3	4	7.2	1.8	2	2	3.6	3.6	sig
prot1475	456	3	3	0	2	6	9	6	6	sig
prot1476	126	1	1	1.5	0	1	5	1.5	0	ns
prot1477	488	1	1	3	3	2	1	3	3	ns
prot1478	127	1	2	1.8	3.6	1	0	3.6	0	ns
prot1479	191	4	5	8	6	2	2	6	8	ns
prot1480	114	2	3	7.5	4.5	5	4	7.5	10.5	ns
prot1481	62	3	3	9	12	3	3	3	6	ns
prot1482	350	4	4	3.6	3.6	4	8	10.8	14.4	sig
prot1483	108	2	2	4	8	2	3	4	6	ns
prot1484	321	3	4	4.5	4.5	4	0	1.5	4.5	ns
prot1485	308	3	3	6	0	1	2	9	12	ns
prot1486	59	5	1	1.8	9	6	12	3.6	3.6	sig
prot1487	218	0	4	6	6	2	0	4	2	ns
prot1488	106	3	3	4.5	4.5	2	4	0	3	ns
prot1489	154	5	2	0	6	2	2	6	21	sig
prot1490	166	3	3	0	3.6	2	3	3.6	0	ns
prot1491	515	2	3	0	2	6	2	6	4	ns
prot1492	183	3	0	9	1.5	1	2	1.5	6	ns
prot1493	162	2	1	3	3	5	6	6	3	ns
prot1494	140	3	4	1.8	0	2	1	9	3.6	ns
prot1495	169	2	0	0	2	3	2	0	8	ns
prot1496	242	3	5	4.5	3	1	0	4.5	6	ns
prot1497	292	3	2	9	9	1	4	6	9	ns
prot1498	197	1	6	5.4	9	1	1	1.8	1.8	ns
prot1499	856	1	2	2	2	2	2	4	8	sig
prot1500	127	3	2	4.5	3	1	3	6	4.5	ns
prot1501	72	3	2	6	3	4	2	3	18	ns
prot1502	148	2	1	1.8	9	4	4	1.8	0	ns
prot1503	53	1	0	6	2	1	3	2	4	ns
prot1504	98	5	3	1.5	3	4	1	1.5	1.5	ns
prot1505	405	3	1	3	6	1	3	3	0	ns
prot1506	104	1	1	0	0	1	1	1.8	0	ns
prot1507	176	0	1	6	2	1	2	4	2	ns
prot1508	125	5	0	0	1.5	1	4	1.5	0	ns
prot1509	160	1	0	3	3	3	5	9	12	ns
prot1510	316	2	0	7.2	3.6	1	1	3.6	0	ns
prot1511	978	2	0	2	0	4	2	2	8	ns
prot1512	234	1	2	4.5	1.5	1	1	3	0	ns
prot1513	431	0	1	3	3	1	3	6	0	ns
prot1514	2591	2	4	5.4	7.2	7	1	3.6	5.4	ns
prot1515	712	5	8	12	12	8	5	8	4	ns
prot1516	1852	8	5	6	4.5	0	3	3	7.5	ns
prot1517	2086	6	3	6	12	3	0	12	15	ns
prot1518	1064	4	4	10.8	5.4	2	2	10.8	3.6	ns
prot1519	609	9	3	16	8	12	5	14	8	ns
prot1520	645	2	3	3	0	1	1	6	1.5	ns
prot1521	969	5	2	9	3	3	2	3	6	ns
prot1522	857	2	1	3.6	0	2	1	5.4	1.8	ns
prot1523	488	3	1	0	10	4	2	4	4	sig
prot1524	2821	0	3	0	3	2	2	0	3	ns
prot1525	512	1	5	12	9	4	8	3	6	ns
prot1526	876	3	3	3.6	5.4	2	6	25.2	10.8	sig
prot1527	543	3	3	10	8	2	2	8	8	ns
prot1528	809	3	4	1.5	3	3	5	3	6	ns
prot1529	1674	0	1	6	9	2	6	9	12	sig
prot1530	1191	1	0	3.6	0	1	1	3.6	5.4	ns
prot1531	208	2	4	4	2	3	2	14	12	ns
prot1532	437	1	3	4.5	0	2	3	7.5	0	ns
prot1533	510	4	5	3	6	2	2	18	12	sig
prot1534	695	1	2	5.4	7.2	1	3	3.6	9	ns
prot1535	227	2	2	2	6	1	1	4	2	sig
prot1536	700	3	4	3	3	2	3	4.5	4.5	ns
prot1537	218	1	3	6	9	0	2	6	6	ns
prot1538	423	3	4	3.6	3.6	4	2	3.6	3.6	sig
prot1539	873	1	0	0	4	2	2	2	2	ns
prot1540	1426	3	1	4.5	1.5	2	3	1.5	6	ns
prot1541	520	1	3	3	9	0	1	6	0	ns
prot1542	290	3	15	30.6	19.8	6	14	18	10.8	ns
prot1543	296	4	5	14	14	2	6	16	8	sig
prot1544	309	1	3	0	7.5	6	4	4.5	6	sig
prot1545	502	6	5	15	12	4	6	12	9	ns
prot1546	204	0	2	1.8	0	0	1	0	5.4	ns
prot1547	437	2	3	0	6	4	4	10	6	ns
prot1548	314	5	2	4.5	4.5	4	1	3	4.5	ns
prot1549	402	1	1	6	12	2	2	6	6	sig
prot1550	188	3	2	1.8	5.4	2	7	9	3.6	sig
prot1551	434	1	3	2	0	1	0	4	10	ns
prot1552	325	1	2	1.5	3	2	2	3	3	ns
prot1553	607	3	0	6	6	2	2	6	15	ns
prot1554	739	2	1	7.2	3.6	4	5	9	9	sig
prot1555	235	1	0	4	2	1	4	4	6	ns
prot1556	982	1	1	3	1.5	1	2	6	1.5	ns
prot1557	392	3	2	3	0	4	1	12	12	sig
prot1558	543	2	0	1.8	1.8	0	2	0	5.4	ns
prot1559	462	2	0	4	4	1	3	2	0	ns
prot1560	348	2	3	3	3	2	0	3	1.5	ns
prot1561	463	0	1	3	9	3	0	3	3	ns
prot1562	173	4	3	3.6	7.2	7	5	3.6	14.4	ns
prot1563	274	3	3	2	6	0	3	2	6	ns
prot1564	251	7	1	3	7.5	2	3	7.5	7.5	ns
prot1565	231	3	1	9	12	6	6	15	15	ns
prot1566	394	3	2	7.2	9	3	6	5.4	5.4	ns
prot1567	240	1	0	0	8	6	2	10	6	ns
prot1568	441	3	1	3	6	1	5	4.5	6	ns
prot1569	200	2	4	6	6	3	2	6	6	ns
prot1570	371	2	3	3.6	1.8	5	5	1.8	9	sig
prot1571	313	4	6	4	0	2	1	4	4	sig
prot1572	730	2	2	6	6	1	2	3	6	ns
prot1573	329	1	1	12	3	9	7	27	6	sig
prot1574	627	3	1	5.4	3.6	2	4	5.4	1.8	ns
prot1575	250	2	1	10	4	2	2	0	6	ns
prot1576	144	4	4	4.5	7.5	1	0	9	3	ns
prot1577	472	0	0	0	9	1	2	0	3	ns
prot1578	421	0	0	0	7.2	2	8	7.2	5.4	sig
prot1579	250	3	0	4	6	5	1	2	6	ns
prot1580	266	1	2	3	3	2	2	0	3	ns
prot1581	861	2	1	6	3	2	2	3	6	ns
prot1582	1312	2	3	3.6	3.6	9	9	5.4	16.2	sig
prot1583	493	0	2	4	2	3	3	2	6	ns
prot1584	1082	0	0	1.5	1.5	1	0	0	3	ns
prot1585	648	2	1	3	6	2	1	0	0	ns
prot1586	276	4	1	7.2	0	0	1	0	0	ns
prot1587	518	4	2	6	6	1	3	4	2	ns
prot1588	640	0	1	3	4.5	0	3	0	3	ns
prot1589	722	1	1	3	9	8	5	9	12	ns
prot1590	147	3	3	5.4	5.4	6	12	7.2	3.6	sig
prot1591	193	1	3	0	10	3	15	6	36	sig
prot1592	194	1	2	4.5	1.5	3	2	6	0	ns
prot1593	365	2	2	9	12	2	2	6	18	sig
prot1594	290	1	2	7.2	5.4	6	4	3.6	10.8	sig
prot1595	636	6	0	12	2	1	4	12	6	ns
prot1596	1160	1	3	3	6	4	1	7.5	1.5	ns
prot1597	641	3	6	15	12	2	3	0	9	ns
prot1598	175	2	4	0	1.8	0	2	1.8	5.4	ns
prot1599	318	0	3	2	8	2	1	2	4	ns
prot1600	424	1	2	1.5	1.5	3	0	3	3	ns
prot1601	348	2	3	3	3	2	1	9	6	ns
prot1602	227	2	1	1.8	1.8	2	0	7.2	0	ns
prot1603	427	4	1	2	4	3	4	6	2	ns
prot1604	268	1	2	3	3	4	0	7.5	1.5	ns
prot1605	357	4	2	3	6	4	3	3	3	ns
prot1606	174	1	2	1.8	0	2	2	1.8	3.6	ns
prot1607	233	1	1	2	6	3	2	4	6	sig
prot1608	217	1	1	0	3	0	2	1.5	0	ns
prot1609	980	3	1	6	0	1	0	0	0	ns
prot1610	263	0	2	3.6	5.4	2	2	0	0	ns
prot1611	169	2	1	2	0	0	0	2	2	ns
prot1612	178	1	0	0	0	0	1	1.5	0	ns
prot1613	355	1	0	9	3	3	3	9	9	sig
prot1614	604	2	0	1.8	3.6	1	0	1.8	3.6	ns
prot1615	149	1	1	6	2	1	1	0	0	ns
prot1616	594	0	3	1.5	0	1	2	1.5	1.5	ns
prot1617	257	3	1	3	6	2	3	3	0	ns
prot1618	421	1	1	0	5.4	1	0	0	0	ns
prot1619	712	0	0	0	2	1	1	2	6	ns
prot1620	423	0	1	0	6	0	1	0	3	ns
prot1621	488	1	0	6	3	1	1	3	6	sig
prot1622	1872	1	0	1.8	1.8	2	2	3.6	7.2	sig
prot1623	153	4	5	10	8	5	6	8	8	ns
prot1624	275	5	4	3	7.5	2	3	1.5	1.5	ns
prot1625	463	6	3	9	0	2	5	15	12	ns
prot1626	103	3	4	0	7.2	4	20	3.6	7.2	sig
prot1627	287	3	5	4	4	2	4	10	10	sig
prot1628	282	4	4	1.5	3	3	1	1.5	4.5	ns
prot1629	200	4	4	6	6	3	1	3	9	ns
prot1630	149	2	1	9	9	1	4	1.8	1.8	ns
prot1631	149	3	2	6	4	5	4	4	14	sig
prot1632	132	2	2	0	0	2	0	1.5	0	ns
prot1633	118	2	6	6	15	1	3	6	15	ns
prot1634	191	1	2	9	3.6	1	2	9	5.4	ns
prot1635	189	2	5	4	12	1	3	10	16	ns
prot1636	273	1	1	3	1.5	0	2	4.5	3	ns
prot1637	327	1	4	9	3	6	12	9	36	sig
prot1638	148	0	1	1.8	0	1	1	3.6	7.2	ns
prot1639	206	0	0	4	0	2	3	6	4	ns
prot1640	108	1	4	1.5	0	1	1	0	3	ns
prot1641	267	5	1	6	6	3	1	9	6	ns
prot1642	204	2	0	5.4	9	2	0	0	3.6	ns
prot1643	223	5	1	0	2	1	1	4	2	ns
prot1644	298	2	0	3	0	6	12	27	13.5	sig
prot1645	194	3	1	3	9	1	2	9	3	ns
prot1646	77	4	6	3.6	5.4	3	3	1.8	5.4	ns
prot1647	166	3	1	10	4	0	0	0	0	ns
prot1648	418	0	0	6	3	2	1	3	3	sig
prot1649	418	0	1	6	6	1	2	9	9	ns
prot1650	127	1	2	3.6	3.6	2	1	7.2	1.8	ns
prot1651	279	1	5	0	4	4	2	10	4	ns
prot1652	181	0	2	3	0	1	1	1.5	1.5	sig
prot1653	129	4	5	0	6	2	5	15	12	sig
prot1654	161	2	5	3.6	0	3	2	5.4	3.6	ns
prot1655	126	1	3	0	4	2	4	8	8	sig
prot1656	326	2	2	1.5	4.5	2	1	3	3	ns
prot1657	207	0	0	6	12	3	2	9	0	ns
prot1658	191	4	1	5.4	14.4	4	2	0	9	ns
prot1659	238	3	1	2	0	2	2	0	0	ns
prot1660	210	1	2	1.5	0	1	1	3	1.5	sig
prot1661	331	0	2	6	3	4	2	24	6	sig
prot1662	574	1	4	1.8	1.8	1	1	1.8	7.2	ns
prot1663	455	1	4	4	2	3	6	4	4	sig
prot1664	553	0	1	4.5	1.5	5	4	6	0	ns
prot1665	522	3	1	6	6	1	3	3	9	ns
prot1666	325	2	1	3.6	0	1	2	7.2	1.8	sig
prot1667	208	5	1	4	2	3	4	2	0	ns
prot1668	232	3	1	1.5	0	0	0	3	7.5	ns
prot1669	219	2	0	6	6	2	1	0	3	ns
prot1670	409	2	3	5.4	3.6	1	4	9	3.6	sig
prot1671	233	2	2	8	0	1	3	0	2	ns
prot1672	772	4	1	1.5	0	1	2	1.5	1.5	ns
prot1673	360	3	1	3	18	4	4	15	12	sig
prot1674	439	0	2	1.8	5.4	1	0	3.6	0	ns
prot1675	442	0	0	4	2	3	1	4	4	ns
prot1676	138	0	2	0	1.5	3	0	3	3	ns
prot1677	106	0	2	0	6	0	0	0	0	ns
prot1678	370	0	1	5.4	0	4	1	1.8	1.8	ns
prot1679	629	2	1	0	2	1	1	0	2	ns
prot1680	187	0	2	6	1.5	0	0	1.5	0	ns
prot1681	596	0	0	3	3	1	1	3	3	ns
prot1682	255	2	2	1.8	0	0	1	1.8	1.8	ns
prot1683	92	12	2	16	14	2	7	4	12	ns
prot1684	171	9	7	1.5	6	3	3	1.5	9	ns
prot1685	165	0	3	18	15	2	3	18	21	ns
prot1686	148	8	3	1.8	9	10	9	0	7.2	ns
prot1687	229	3	1	2	6	6	6	4	16	sig
prot1688	123	1	0	3	3	4	4	1.5	3	ns
prot1689	77	1	3	9	12	4	3	9	9	ns
prot1690	465	1	3	7.2	3.6	3	1	3.6	3.6	ns
prot1691	279	0	2	0	2	4	0	0	0	ns
prot1692	278	2	1	3	1.5	1	3	1.5	3	ns
prot1693	119	2	1	18	3	1	3	0	3	ns
prot1694	148	3	3	0	1.8	2	4	5.4	3.6	ns
prot1695	72	1	2	4	4	2	2	4	4	sig
prot1696	353	2	2	1.5	3	4	1	3	3	ns
prot1697	196	1	1	9	9	0	1	3	0	ns
prot1698	174	4	2	3.6	3.6	2	2	9	1.8	ns
prot1699	126	1	2	2	2	4	2	4	4	sig
prot1700	235	3	2	1.5	1.5	6	3	4.5	4.5	sig
prot1701	235	1	0	3	12	1	6	12	6	sig
prot1702	110	3	2	1.8	3.6	2	2	3.6	0	ns
prot1703	188	0	6	4	2	5	5	2	2	sig
prot1704	225	0	1	3	4.5	1	2	0	3	ns
prot1705	138	1	1	6	3	1	3	6	3	ns
prot1706	174	2	0	5.4	1.8	4	2	1.8	5.4	ns
prot1707	672	0	4	2	0	2	3	4	6	ns
prot1708	84	1	3	1.5	1.5	2	1	0	3	ns
prot1709	107	2	0	0	12	0	1	6	6	ns
prot1710	146	2	3	3.6	1.8	1	5	3.6	0	ns
prot1711	183	2	0	0	6	3	0	6	8	ns
prot1712	555	1	1	3	1.5	1	0	1.5	0	ns
prot1713	467	1	0	6	0	1	0	6	0	ns
prot1714	265	1	0	1.8	0	2	1	1.8	3.6	ns
prot1715	598	1	3	2	6	1	2	2	2	ns
prot1716	317	0	0	0	0	3	1	0	1.5	ns
prot1717	196	1	2	3	6	0	1	9	0	ns
prot1718	267	1	1	1.8	1.8	1	1	3.6	7.2	ns
prot1719	612	2	3	0	4	2	2	8	8	sig
prot1720	62	1	1	0	0	1	0	0	3	ns
prot1721	77	1	1	0	9	3	2	3	0	ns
prot1722	68	0	0	3.6	3.6	1	1	3.6	0	ns
prot1723	632	1	2	2	2	1	0	0	2	ns
prot1724	230	0	2	0	0	0	1	1.5	0	ns
prot1725	133	2	1	0	3	3	3	9	18	sig
prot1726	334	1	2	3.6	3.6	1	1	0	1.8	ns
prot1727	311	1	1	4	6	2	2	4	6	sig
prot1728	563	0	1	0	0	1	0	4.5	1.5	ns
prot1729	327	0	2	6	9	1	2	9	0	ns
prot1730	144	0	2	3.6	9	3	2	7.2	1.8	ns
prot1731	668	0	2	0	4	2	4	14	4	sig
prot1732	85	3	2	1.5	1.5	0	2	0	0	ns
prot1733	102	1	5	3	6	0	1	3	6	ns
prot1734	508	2	1	3.6	3.6	2	2	1.8	5.4	ns
prot1735	226	2	2	0	2	2	1	2	0	ns
prot1736	676	0	3	1.5	3	2	2	3	3	sig
prot1737	539	1	3	6	9	2	0	3	6	ns
prot1738	295	1	0	1.8	1.8	1	0	3.6	3.6	ns
prot1739	224	2	2	2	6	0	3	4	4	ns
prot1740	2292	0	0	0	0	0	0	1.5	1.5	ns
prot1741	170	1	2	6	15	6	15	27	27	sig
prot1742	134	3	2	10.8	9	6	9	21.6	21.6	sig
prot1743	255	1	1	6	2	7	4	14	8	sig
prot1744	304	3	3	1.5	6	5	3	4.5	6	ns
prot1745	237	3	3	12	3	1	1	6	3	ns
prot1746	105	1	1	3.6	0	2	1	1.8	0	ns
prot1747	69	2	5	8	2	2	4	2	4	ns
prot1748	247	5	0	1.5	7.5	0	2	0	3	ns
prot1749	99	2	3	12	0	4	1	9	3	ns
prot1750	116	3	0	1.8	7.2	2	2	0	5.4	ns
prot1751	152	3	2	4	2	1	0	2	2	ns
prot1752	225	2	4	6	7.5	2	2	12	3	sig
prot1753	147	4	0	15	6	2	2	3	0	ns
prot1754	125	3	2	5.4	3.6	2	2	1.8	1.8	ns
prot1755	90	0	1	4	4	3	3	6	6	sig
prot1756	237	5	2	0	1.5	2	3	0	3	ns
prot1757	66	2	4	6	0	3	2	9	9	ns
prot1758	264	2	2	1.8	0	2	3	1.8	1.8	ns
prot1759	137	4	3	2	2	1	1	4	2	ns
prot1760	511	3	3	1.5	4.5	1	1	4.5	4.5	ns
prot1761	141	2	3	0	9	2	2	3	6	ns
prot1762	280	1	0	3.6	1.8	0	1	5.4	1.8	ns
prot1763	302	1	3	0	2	2	5	4	2	ns
prot1764	74	1	1	1.5	0	1	0	1.5	7.5	ns
prot1765	171	1	3	3	3	2	1	0	6	ns
prot1766	95	0	3	7.2	3.6	2	3	5.4	3.6	ns
prot1767	367	3	1	2	4	3	2	0	4	ns
prot1768	144	1	1	1.5	1.5	2	1	4.5	1.5	ns
prot1769	664	1	0	0	3	2	1	6	3	ns
prot1770	179	3	0	1.8	3.6	2	3	5.4	1.8	ns
prot1771	114	1	0	0	0	0	0	8	0	ns
prot1772	161	1	1	0	0	0	1	0	3	ns
prot1773	205	1	2	0	6	0	3	6	0	ns
prot1774	305	0	1	1.8	3.6	0	2	3.6	1.8	ns
prot1775	416	1	1	2	2	1	2	0	6	ns
prot1776	397	0	0	0	1.5	2	0	1.5	0	ns
prot1777	224	1	0	3	0	2	0	3	0	ns
prot1778	314	2	1	3.6	0	1	3	1.8	3.6	ns
prot1779	174	0	1	2	2	2	1	0	2	ns
prot1780	416	0	1	3	1.5	3	0	1.5	4.5	ns
prot1781	131	0	2	9	3	0	2	6	9	ns
prot1782	107	2	1	5.4	3.6	3	0	1.8	3.6	ns
prot1783	163	0	0	0	2	3	3	12	18	sig
prot1784	564	0	0	1.5	1.5	0	0	3	3	ns
prot1785	208	1	1	3	12	2	0	6	6	ns
prot1786	135	3	2	1.8	1.8	1	5	1.8	7.2	sig
prot1787	3394	7	7	4	12	2	6	8	4	sig
prot1788	1957	3	2	1.5	4.5	3	2	4.5	3	sig
prot1789	1088	2	3	3	6	1	1	3	3	sig
prot1790	424	0	0	5.4	1.8	0	1	5.4	5.4	ns
prot1791	1035	2	3	6	0	1	1	4	4	ns
prot1792	926	1	1	0	4.5	1	4	4.5	3	ns
prot1793	1669	0	0	3	3	2	2	9	12	ns
prot1794	201	4	3	3.6	1.8	2	1	7.2	5.4	ns
prot1795	539	1	1	8	4	0	2	8	6	ns
prot1796	638	2	2	0	0	2	0	1.5	3	ns
prot1797	225	7	5	12	12	6	1	15	9	ns
prot1798	319	7	3	5.4	7.2	3	4	0	7.2	ns
prot1799	520	2	1	2	4	6	2	10	4	ns
prot1800	785	2	2	1.5	4.5	2	2	3	6	sig
prot1801	629	2	2	6	9	2	4	9	6	ns
prot1802	341	3	2	9	3.6	3	2	0	1.8	ns
prot1803	412	2	2	2	2	4	2	4	4	sig
prot1804	308	0	1	0	0	2	2	3	6	sig
prot1805	743	0	0	0	0	6	6	9	27	sig
prot1806	470	1	1	0	0	0	1	3.6	1.8	ns
prot1807	1140	0	1	0	6	1	1	0	4	ns
prot1808	1466	2	1	3	0	3	3	9	18	sig
prot1809	254	1	3	9	0	5	2	6	6	ns
prot1810	257	3	0	5.4	3.6	6	3	7.2	1.8	ns
prot1811	375	4	2	4	0	5	4	4	8	sig
prot1812	1882	1	1	9	6	3	1	3	1.5	ns
prot1813	1300	0	0	3	6	0	0	3	0	ns
prot1814	444	2	2	10.8	3.6	5	1	1.8	5.4	ns
prot1815	832	2	0	4	6	5	2	2	6	ns
prot1816	582	0	2	1.5	0	1	0	3	0	ns
prot1817	280	1	1	0	6	1	1	0	0	ns
prot1818	1244	1	3	5.4	9	3	1	3.6	1.8	ns
prot1819	276	1	1	2	2	2	4	8	2	sig
prot1820	623	1	3	1.5	0	1	2	7.5	6	ns
prot1821	450	0	1	0	0	3	0	0	0	ns
prot1822	247	1	1	3.6	0	0	3	1.8	1.8	ns
prot1823	387	0	2	2	4	1	0	2	0	ns
prot1824	662	3	1	0	4.5	0	1	0	3	ns
prot1825	743	2	1	6	3	1	1	6	3	sig
prot1826	874	0	0	0	0	0	3	0	0	ns
prot1827	1301	1	0	2	2	1	4	4	0	ns
prot1828	274	1	2	4.5	3	2	2	12	0	ns
prot1829	551	7	1	3	6	3	0	6	0	ns
prot1830	447	1	0	3.6	1.8	1	2	7.2	1.8	ns
prot1831	154	0	2	0	2	0	2	2	8	ns
prot1832	210	2	2	3	6	2	4	3	3	sig
prot1833	290	5	1	3	9	5	2	3	9	ns
prot1834	220	2	1	5.4	0	9	15	27	10.8	sig
prot1835	184	3	1	0	0	2	3	6	8	sig
prot1836	168	3	4	0	1.5	2	1	3	3	ns
prot1837	102	2	2	9	3	2	2	6	12	sig
prot1838	327	4	2	1.8	0	3	2	7.2	0	ns
prot1839	962	0	0	6	4	1	2	2	6	ns
prot1840	556	0	1	1.5	1.5	3	2	4.5	3	ns
prot1841	374	0	2	0	9	2	4	6	3	ns
prot1842	728	1	5	5.4	1.8	2	1	1.8	7.2	sig
prot1843	243	2	1	18	2	1	3	4	4	ns
prot1844	127	0	2	3	1.5	2	1	3	0	ns
prot1845	519	3	0	0	3	2	0	6	3	ns
prot1846	492	4	2	3.6	3.6	2	1	0	1.8	ns
prot1847	233	4	1	2	6	2	1	0	2	ns
prot1848	287	0	1	0	0	1	1	0	0	ns
prot1849	337	3	1	3	3	0	0	3	0	ns
prot1850	404	1	2	0	1.8	1	1	5.4	0	ns
prot1851	3175	2	2	0	0	0	1	2	4	ns
prot1852	243	2	1	0	0	0	2	1.5	6	ns
prot1853	275	1	0	6	0	1	0	3	0	ns
prot1854	648	1	1	1.8	3.6	3	2	7.2	3.6	ns
prot1855	172	2	0	2	2	2	1	2	0	ns
prot1856	283	2	3	1.5	7.5	3	3	4.5	0	ns
prot1857	159	2	1	3	6	6	3	54	27	sig
prot1858	372	1	1	0	5.4	4	0	3.6	3.6	ns
prot1859	174	5	4	6	0	0	2	4	2	ns
prot1860	182	1	0	6	1.5	3	3	1.5	9	ns
prot1861	251	0	1	9	3	3	3	9	18	sig
prot1862	1009	3	1	5.4	1.8	3	2	7.2	7.2	ns
prot1863	233	0	0	0	0	1	1	2	0	ns
prot1864	158	0	1	0	1.5	3	4	3	3	ns
prot1865	200	1	0	6	6	2	5	6	6	ns
prot1866	292	0	0	0	1.8	2	0	1.8	1.8	ns
prot1867	399	2	1	0	2	1	0	0	2	ns
prot1868	229	1	3	1.5	1.5	4	4	4.5	1.5	ns
prot1869	228	2	0	6	3	6	2	15	3	sig
prot1870	445	2	1	1.8	1.8	2	0	1.8	3.6	ns
prot1871	334	0	0	4	8	0	2	2	4	ns
prot1872	848	2	0	0	0	1	4	0	3	ns
prot1873	151	4	2	9	3	4	5	12	15	sig
prot1874	1410	0	0	0	0	8	2	3.6	3.6	sig
prot1875	164	1	1	6	4	0	1	2	0	ns
prot1876	114	2	1	0	1.5	2	2	6	3	sig
prot1877	262	1	0	12	0	4	1	3	6	sig
prot1878	174	2	2	0	0	0	0	7.2	1.8	ns
prot1879	987	2	1	4	2	1	1	2	2	sig
prot1880	170	1	2	4.5	3	3	3	3	1.5	ns
prot1881	399	0	2	3	3	1	3	0	0	ns
prot1882	504	1	1	3.6	9	1	1	3.6	3.6	ns
prot1883	359	4	0	2	4	2	2	0	4	ns
prot1884	85	2	1	0	4.5	2	1	1.5	3	ns
prot1885	186	4	2	3	0	1	3	3	3	ns
prot1886	231	0	0	1.8	5.4	0	0	1.8	3.6	ns
prot1887	161	3	3	4	2	1	1	2	0	ns
prot1888	296	6	2	0	0	1	4	6	0	ns
prot1889	362	1	1	6	0	0	2	6	0	ns
prot1890	492	2	1	0	5.4	1	1	3.6	1.8	ns
prot1891	240	1	3	4	4	1	0	0	4	ns
prot1892	587	1	1	4.5	3	2	0	3	0	ns
prot1893	523	0	0	0	3	1	2	3	0	ns
prot1894	979	0	1	1.8	1.8	1	1	0	3.6	ns
prot1895	2381	1	2	0	6	1	1	10	2	sig
prot1896	246	1	2	0	3	1	1	0	4.5	ns
prot1897	309	0	1	3	3	0	0	6	3	ns
prot1898	214	2	2	0	5.4	2	2	7.2	3.6	sig
prot1899	659	0	2	6	4	1	1	2	2	sig
prot1900	185	3	1	0	1.5	2	0	0	1.5	ns
prot1901	201	2	3	3	6	1	1	3	6	sig
prot1902	464	0	1	1.8	1.8	0	0	1.8	1.8	ns
prot1903	298	1	0	0	0	1	1	0	2	ns
prot1904	502	0	0	0	0	1	1	1.5	0	ns
prot1905	295	1	1	3	0	2	2	0	3	ns
prot1906	1921	2	1	0	0	0	1	1.8	0	ns
prot1907	900	1	0	2	2	1	0	2	4	ns
prot1908	1567	0	0	3	1.5	0	0	1.5	0	ns
prot1909	659	1	2	9	0	0	0	0	3	ns
prot1910	909	1	0	3.6	3.6	2	0	1.8	1.8	ns
prot1911	193	0	1	2	4	0	0	4	0	ns
prot1912	431	1	2	3	1.5	0	0	0	0	ns
prot1913	118	1	1	0	3	0	2	6	3	ns
prot1914	229	2	6	0	9	2	4	9	9	sig
prot1915	232	3	2	4	2	5	2	2	4	ns
prot1916	267	1	5	1.5	3	2	0	1.5	0	ns
prot1917	266	0	1	0	12	0	1	3	0	ns
prot1918	183	1	0	0	9	0	0	5.4	1.8	ns
prot1919	909	2	3	6	6	0	1	6	6	ns
prot1920	219	2	1	3	3	2	1	3	4.5	ns
prot1921	141	1	5	12	6	1	1	0	6	ns
prot1922	154	0	4	5.4	5.4	5	4	0	0	ns
prot1923	243	2	0	2	2	1	0	2	0	ns
prot1924	135	0	1	4.5	0	2	5	1.5	3	ns
prot1925	315	4	0	3	6	2	2	0	0	ns
prot1926	517	1	0	1.8	0	3	9	10.8	16.2	sig
prot1927	127	1	1	4	0	1	0	2	0	ns
prot1928	439	1	2	0	0	1	2	6	1.5	sig
prot1929	398	0	2	3	3	1	1	6	6	ns
prot1930	462	0	1	0	5.4	0	0	1.8	1.8	ns
prot1931	202	1	3	4	2	3	2	4	6	sig
prot1932	114	4	0	3	4.5	3	0	3	4.5	ns
prot1933	137	1	0	3	3	0	0	6	12	ns
prot1934	124	1	3	1.8	3.6	0	1	0	1.8	ns
prot1935	641	2	0	4	6	3	0	2	4	ns
prot1936	415	3	2	6	1.5	0	1	3	1.5	ns
prot1937	448	1	2	6	6	1	3	0	6	ns
prot1938	572	0	1	0	0	2	1	3.6	3.6	ns
prot1939	819	1	1	4	0	5	2	8	4	sig
prot1940	365	2	1	3	3	2	3	0	1.5	ns
prot1941	600	0	0	6	3	0	1	3	0	ns
prot1942	692	1	3	1.8	1.8	1	1	0	3.6	ns
prot1943	244	0	0	0	2	0	1	2	0	ns
prot1944	203	1	1	0	1.5	0	0	3	1.5	ns
prot1945	383	1	1	3	3	0	1	0	6	ns
prot1946	208	0	0	0	0	1	1	0	0	ns
prot1947	292	3	1	0	2	1	2	2	2	ns
prot1948	288	4	2	0	3	0	3	1.5	1.5	ns
prot1949	111	2	1	6	0	0	2	0	6	ns
prot1950	309	2	0	7.2	3.6	2	2	3.6	3.6	sig
prot1951	555	0	1	2	2	3	6	6	18	sig
prot1952	719	0	0	4.5	0	4	2	3	4.5	sig
prot1953	548	2	0	0	3	6	4	6	6	sig
prot1954	209	0	2	0	0	1	2	1.8	1.8	sig
prot1955	561	2	2	2	2	2	0	2	6	ns
prot1956	575	1	0	0	3	0	0	1.5	3	ns
prot1957	193	1	2	0	9	3	2	9	6	ns
prot1958	476	1	0	1.8	0	2	2	1.8	0	ns
prot1959	426	0	0	2	2	0	0	0	4	ns
prot1960	210	1	0	1.5	3	2	1	0	0	ns
prot1961	167	0	0	6	6	3	2	9	6	ns
prot1962	255	0	0	3.6	0	1	0	0	1.8	ns
prot1963	259	0	1	2	4	2	2	4	4	sig
prot1964	828	1	2	0	4.5	0	0	3	0	ns
prot1965	491	0	0	0	0	2	3	3	3	ns
prot1966	116	0	1	1.8	3.6	4	0	1.8	0	ns
prot1967	392	0	1	0	6	2	2	4	4	sig
prot1968	278	3	1	0	0	0	1	1.5	0	ns
prot1969	275	2	1	0	3	3	2	6	6	sig
prot1970	542	2	1	0	0	1	0	0	0	ns
prot1971	303	1	0	4	0	0	1	0	2	ns
prot1972	206	2	0	1.5	1.5	4	4	0	0	ns
prot1973	575	3	0	9	3	0	1	0	6	ns
prot1974	882	2	2	0	1.8	2	1	0	1.8	ns
prot1975	503	2	0	2	8	0	0	0	0	ns
prot1976	350	0	3	0	1.5	2	2	3	3	sig
prot1977	277	1	1	0	0	1	0	0	0	ns
prot1978	251	1	1	0	0	1	0	1.8	0	ns
prot1979	223	2	1	0	2	1	2	0	0	ns
prot1980	109	4	4	0	3	1	1	4.5	6	ns
prot1981	1093	1	2	9	3	4	2	3	6	ns
prot1982	123	5	0	5.4	0	1	3	1.8	3.6	ns
prot1983	160	1	2	8	2	1	1	6	2	ns
prot1984	160	0	1	4.5	0	0	0	1.5	0	ns
prot1985	433	1	3	0	9	5	2	3	3	ns
prot1986	214	2	0	0	3.6	1	1	3.6	1.8	sig
prot1987	114	2	0	0	2	4	6	4	4	sig
prot1988	178	0	2	3	6	1	4	1.5	3	sig
prot1989	248	0	1	0	0	0	0	3	9	ns
prot1990	49	1	2	1.8	1.8	5	2	7.2	1.8	sig
prot1991	86	2	3	6	4	2	3	2	4	ns
prot1992	335	1	1	3	3	1	1	1.5	0	ns
prot1993	171	2	1	0	3	3	2	9	9	ns
prot1994	214	2	1	1.8	1.8	3	2	0	0	ns
prot1995	108	1	0	0	2	3	0	0	2	ns
prot1996	115	1	1	3	0	2	3	3	3	sig
prot1997	96	2	1	15	12	3	3	9	18	sig
prot1998	82	1	3	0	0	2	1	1.8	0	ns
prot1999	365	1	2	2	4	2	0	2	4	ns
[truncated: 1,549 more rows]
