# Supplementary material for: Protein complex-based analysis is resistant to the obfuscating consequences of batch effects --- a case study in clinical proteomics
Source: BMC Genomics. 2017 Mar 14;18(Suppl 2):142. doi: 10.1186/s12864-017-3490-3 (PMC5374662; doi:10.1186/s12864-017-3490-3)
Supplement: Supplementary file 2 — Simulated data D2.2H. (ZIP 3730 kb) [file 12864_2017_3490_MOESM2_ESM.zip › D2.2.397.txt]

protLen	X0	X0.1	X0.2	X0.3	X1	X1.1	X1.2	X1.3	sig
prot1	1338	852	862	2637	2670	855	877	2601	2673	ns
prot2	2199	28	16	28.8	42	36	50	56.4	43.2	sig
prot3	1538	35	30	42	42	33	29	55.5	46.5	ns
prot4	2319	22	30	45	34.2	27	17	28.8	39.6	ns
prot5	1392	46	39	153	123	50	50	147	144	ns
prot6	1985	31	29	33.6	38.4	30	26	45.6	34.8	ns
prot7	1262	48	40	67.5	85.5	174	108	211.5	144	sig
prot8	3862	14	20	43.2	54	21	15	32.4	28.8	ns
prot9	1295	43	47	138	135	53	40	132	144	ns
prot10	4287	16	13	14.4	14.4	13	15	22.8	13.2	ns
prot11	1277	39	45	66	57	42	39	40.5	58.5	ns
prot12	3587	3	7	12.6	16.2	8	11	12.6	9	sig
prot13	774	70	74	186	240	73	69	243	201	ns
prot14	1960	5	10	8.4	2.4	2	1	6	4.8	ns
prot15	858	80	64	106.5	87	65	86	99	114	ns
prot16	693	75	78	138.6	126	78	97	120.6	145.8	ns
prot17	748	61	71	213	201	113	104	390	390	sig
prot18	875	48	44	55.2	49.2	53	55	70.8	60	ns
prot19	1755	3	11	27	19.5	8	11	19.5	25.5	ns
prot20	839	32	34	43.2	70.2	48	41	77.4	86.4	sig
prot21	857	34	37	69	45	32	30	93	60	ns
prot22	1248	34	21	25.2	22.8	25	29	26.4	28.8	ns
prot23	1308	14	23	21	27	26	18	21	36	ns
prot24	1260	12	20	30.6	27	23	23	52.2	41.4	sig
prot25	1487	5	7	27	21	11	4	27	21	ns
prot26	477	89	95	108	92.4	72	92	94.8	86.4	ns
prot27	1324	23	21	36	36	32	24	25.5	22.5	ns
prot28	997	11	19	27	46.8	19	26	28.8	27	ns
prot29	623	120	102	402	294	297	399	936	990	sig
prot30	657	83	99	121.2	147.6	105	111	120	139.2	ns
prot31	1735	12	9	24	6	6	14	19.5	19.5	ns
prot32	904	7	11	39.6	27	22	30	72	50.4	sig
prot33	446	184	181	615	633	210	193	582	612	ns
prot34	262	170	206	230.4	208.8	185	174	222	236.4	ns
prot35	682	119	120	163.5	130.5	106	118	156	175.5	ns
prot36	742	46	58	109.8	90	61	54	102.6	86.4	ns
prot37	630	30	35	108	123	28	31	135	117	ns
prot38	672	30	29	39.6	39.6	29	31	44.4	31.2	ns
prot39	1056	26	25	42	46.5	23	20	48	48	ns
prot40	1098	14	20	28.8	37.8	23	17	39.6	28.8	ns
prot41	1192	13	11	63	24	11	10	36	33	ns
prot42	1888	8	9	16.8	10.8	10	13	10.8	13.2	ns
prot43	500	175	185	252	255	177	183	210	250.5	ns
prot44	610	48	48	88.2	82.8	50	58	95.4	81	ns
prot45	543	39	34	123	96	32	31	84	114	ns
prot46	685	25	31	44.4	36	23	24	34.8	38.4	ns
prot47	546	30	25	54	37.5	22	24	39	51	ns
prot48	1311	18	10	19.8	19.8	10	20	27	21.6	ns
prot49	1047	9	11	24	27	15	12	27	39	ns
prot50	491	122	148	162	141.6	136	144	190.8	190.8	ns
prot51	654	77	67	105	124.5	82	92	94.5	94.5	ns
prot52	639	57	61	109.8	95.4	71	64	97.2	106.2	sig
prot53	740	41	50	171	135	45	50	171	129	ns
prot54	1143	17	21	20.4	26.4	18	16	18	27.6	ns
prot55	966	18	20	19.5	22.5	22	10	30	22.5	ns
prot56	1042	8	17	25.2	30.6	14	13	18	16.2	ns
prot57	2166	9	8	18	18	9	5	27	15	ns
prot58	443	38	28	33.6	39.6	25	42	42	25.2	ns
prot59	589	23	26	42	34.5	20	25	39	40.5	ns
prot60	740	22	29	41.4	52.2	24	11	54	46.8	ns
prot61	532	23	16	36	90	18	14	63	57	ns
prot62	740	8	14	10.8	12	9	7	10.8	14.4	ns
prot63	727	9	12	22.5	22.5	12	10	19.5	19.5	ns
prot64	1585	2	5	16.2	7.2	4	9	14.4	19.8	ns
prot65	479	240	225	606	732	418	448	1326	1320	sig
prot66	364	165	154	193.2	166.8	340	338	355.2	386.4	sig
prot67	433	142	143	216	258	143	160	223.5	216	ns
prot68	346	165	150	250.2	277.2	156	159	268.2	226.8	ns
prot69	545	108	91	285	303	106	89	216	294	ns
prot70	472	62	75	75.6	70.8	83	82	84	98.4	ns
prot71	478	66	50	73.5	75	76	81	118.5	127.5	sig
prot72	413	45	52	63	72	123	159	221.4	243	sig
prot73	496	49	42	132	126	68	92	252	228	sig
prot74	630	35	39	45.6	39.6	36	40	49.2	39.6	ns
prot75	544	27	27	30	39	78	75	108	94.5	sig
prot76	880	19	12	23.4	28.8	9	4	32.4	18	ns
prot77	684	15	9	30	27	13	12	24	30	ns
prot78	988	12	16	15.6	15.6	13	9	9.6	6	ns
prot79	430	70	81	88.5	91.5	64	74	87	103.5	ns
prot80	707	23	31	45	43.2	26	26	50.4	43.2	ns
prot81	418	22	23	87	66	25	26	93	66	ns
prot82	820	12	14	20.4	18	20	27	48	30	sig
prot83	1450	8	6	21	16.5	13	9	16.5	12	ns
prot84	500	78	70	127.8	127.8	63	69	151.2	154.8	ns
prot85	451	61	47	150	177	53	59	162	183	ns
prot86	757	22	33	37.2	32.4	46	48	32.4	45.6	sig
prot87	539	18	27	36	34.5	24	19	37.5	28.5	ns
prot88	455	13	18	28.8	23.4	19	18	34.2	27	ns
prot89	646	17	19	42	39	20	24	42	78	ns
prot90	533	9	13	9.6	13.2	8	5	13.2	9.6	ns
prot91	1101	3	6	9	13.5	4	8	12	7.5	ns
prot92	375	164	176	340.2	304.2	182	158	291.6	333	ns
prot93	477	104	121	339	336	136	165	480	438	sig
prot94	440	67	80	81.6	81.6	78	69	86.4	108	ns
prot95	445	74	73	106.5	114	76	63	97.5	105	ns
prot96	373	46	46	99	100.8	150	129	329.4	226.8	sig
prot97	606	33	28	84	69	39	27	111	105	ns
prot98	343	22	22	25.2	26.4	24	20	40.8	37.2	ns
prot99	403	16	20	28.5	30	22	29	34.5	36	ns
prot100	591	25	16	21.6	27	18	23	36	34.2	ns
prot101	641	10	16	57	27	14	16	36	36	ns
prot102	583	8	13	16.8	9.6	9	6	16.8	12	ns
prot103	544	7	8	13.5	12	20	24	24	31.5	sig
prot104	2137	9	2	7.2	5.4	4	0	10.8	14.4	ns
prot105	375	43	39	141	114	47	46	132	105	ns
prot106	454	52	50	36	44.4	58	70	91.2	69.6	sig
prot107	472	28	29	46.5	51	31	27	52.5	63	ns
prot108	517	29	30	45	41.4	43	31	45	46.8	ns
prot109	464	23	29	63	57	23	22	87	78	ns
prot110	637	22	20	20.4	24	15	19	15.6	21.6	ns
prot111	423	22	23	39	28.5	20	20	36	33	sig
prot112	414	18	20	14.4	28.8	11	16	25.2	25.2	ns
prot113	898	14	15	39	45	14	9	36	36	ns
prot114	498	11	14	18	13.2	14	8	7.2	24	ns
prot115	580	15	10	21	22.5	13	9	22.5	27	ns
prot116	448	13	8	16.2	25.2	9	17	18	10.8	ns
prot117	569	9	10	33	27	10	13	15	27	ns
prot118	1032	8	4	8.4	7.2	10	10	31.2	14.4	sig
prot119	357	107	100	132	141	93	93	147	138	ns
prot120	231	50	68	91.8	88.2	49	54	95.4	111.6	ns
prot121	372	45	48	93	96	207	168	450	324	sig
prot122	375	56	44	43.2	49.2	39	43	66	51.6	ns
prot123	507	40	45	55.5	72	42	43	40.5	64.5	ns
prot124	411	43	34	66.6	81	52	38	90	97.2	sig
prot125	374	25	18	69	33	34	27	72	84	ns
prot126	827	17	15	13.2	22.8	18	29	34.8	30	sig
prot127	774	14	17	28.5	21	12	12	19.5	18	ns
prot128	576	8	7	14.4	9	4	3	21.6	14.4	ns
prot129	413	19	17	51	24	39	27	108	153	sig
prot130	569	9	6	8.4	14.4	8	9	4.8	8.4	ns
prot131	590	10	7	21	9	8	8	12	9	ns
prot132	774	8	9	19.8	18	8	6	14.4	5.4	ns
prot133	1023	9	8	15	24	6	4	27	42	ns
prot134	803	4	5	6	1.2	8	3	2.4	8.4	ns
prot135	242	66	63	105	76.5	192	150	247.5	279	sig
prot136	439	46	41	95.4	95.4	56	67	111.6	102.6	ns
prot137	318	59	59	165	174	40	61	123	132	ns
prot138	278	49	54	61.2	50.4	52	37	52.8	73.2	ns
prot139	309	56	47	81	72	46	47	78	64.5	ns
prot140	568	36	30	46.8	59.4	37	46	88.2	73.8	sig
prot141	316	33	26	108	93	42	26	99	114	ns
prot142	283	31	39	34.8	48	41	23	37.2	27.6	ns
prot143	608	32	25	48	42	34	31	42	33	ns
prot144	673	24	25	28.8	34.2	25	15	32.4	36	ns
prot145	414	18	19	51	42	24	19	57	66	ns
prot146	707	19	26	22.8	26.4	23	31	32.4	18	ns
prot147	406	17	14	27	21	10	18	12	18	ns
prot148	510	8	12	18	18	14	16	25.2	21.6	ns
prot149	500	15	15	33	42	14	17	30	36	ns
prot150	350	14	6	12	8.4	9	14	9.6	16.8	ns
prot151	683	14	12	18	24	60	48	99	103.5	sig
prot152	569	8	12	14.4	10.8	15	13	21.6	34.2	ns
prot153	450	8	14	36	27	9	14	42	48	ns
prot154	399	3	7	9.6	14.4	7	12	10.8	6	ns
prot155	713	12	9	15	21	9	4	18	15	ns
prot156	564	14	11	19.8	23.4	13	13	9	25.2	ns
prot157	1149	4	8	24	27	10	6	18	21	ns
prot158	721	5	6	8.4	6	6	7	4.8	9.6	sig
prot159	260	206	192	277.5	306	316	302	444	408	sig
prot160	372	133	127	261	228.6	164	154	320.4	334.8	sig
prot161	297	113	92	309	255	89	100	261	264	ns
prot162	276	55	46	49.2	69.6	49	39	61.2	54	ns
prot163	480	32	38	40.5	58.5	31	27	52.5	37.5	ns
prot164	299	20	27	64.8	72	27	29	41.4	32.4	ns
prot165	317	22	35	93	90	32	32	99	66	ns
prot166	437	21	30	31.2	14.4	23	23	26.4	25.2	ns
prot167	537	23	27	36	34.5	19	17	34.5	19.5	ns
prot168	228	26	20	28.8	39.6	16	17	28.8	41.4	ns
prot169	289	22	14	48	45	18	24	63	69	ns
prot170	341	20	20	26.4	34.8	15	25	27.6	24	ns
prot171	445	16	12	19.5	21	28	20	31.5	22.5	sig
prot172	458	18	17	18	14.4	15	7	10.8	25.2	ns
prot173	450	13	11	24	57	14	26	114	72	sig
prot174	588	13	18	19.2	21.6	17	17	14.4	24	ns
prot175	761	10	12	19.5	16.5	20	20	30	34.5	sig
prot176	519	13	11	25.2	12.6	20	9	18	27	ns
prot177	1216	13	7	21	30	11	10	30	9	ns
prot178	605	5	10	13.2	14.4	6	6	13.2	12	ns
prot179	748	3	9	10.5	12	10	12	9	9	ns
prot180	460	10	8	16.2	18	12	7	12.6	12.6	ns
prot181	645	8	6	36	42	5	9	9	21	ns
prot182	528	4	5	7.2	4.8	8	5	6	8.4	ns
prot183	958	1	10	4.5	12	7	4	10.5	7.5	sig
prot184	4213	0	5	1.8	3.6	4	5	5.4	5.4	ns
prot185	1921	3	4	18	6	5	3	3	12	ns
prot186	333	148	139	154.8	151.2	129	153	164.4	158.4	ns
prot187	229	111	107	171	147	118	120	169.5	138	ns
prot188	413	48	59	84.6	93.6	35	54	91.8	68.4	ns
prot189	437	46	35	105	96	32	37	96	123	ns
prot190	459	40	35	28.8	31.2	31	17	40.8	31.2	ns
prot191	170	36	44	42	55.5	30	24	36	42	ns
prot192	200	45	41	77.4	70.2	42	36	59.4	50.4	ns
prot193	396	36	42	75	126	29	19	108	132	sig
prot194	219	25	17	26.4	30	16	23	21.6	15.6	ns
prot195	509	22	23	40.5	25.5	24	25	19.5	33	ns
prot196	255	21	28	45	50.4	28	36	46.8	41.4	ns
prot197	343	13	14	30	60	12	11	39	51	ns
prot198	453	10	21	22.8	24	22	30	48	21.6	sig
prot199	418	17	11	28.5	13.5	13	25	21	21	ns
prot200	506	11	17	30.6	28.8	8	10	28.8	27	ns
prot201	545	12	11	48	45	13	14	27	30	ns
prot202	406	12	22	9.6	15.6	8	9	15.6	10.8	ns
prot203	586	10	7	15	16.5	10	14	19.5	25.5	ns
prot204	570	11	4	18	12.6	14	22	39.6	36	sig
prot205	868	12	12	33	21	4	11	24	24	ns
prot206	508	6	7	9.6	10.8	8	9	4.8	4.8	ns
prot207	715	5	12	12	9	9	5	15	10.5	ns
prot208	622	17	11	12.6	16.2	8	9	19.8	9	ns
prot209	463	8	12	6	15	12	12	6	24	ns
prot210	756	10	10	4.8	12	4	5	7.2	6	ns
prot211	520	11	4	9	7.5	18	13	30	7.5	sig
prot212	858	3	4	7.2	5.4	8	3	7.2	10.8	ns
prot213	463	3	5	12	18	5	5	15	9	ns
prot214	248	103	86	104.4	96	85	81	92.4	91.2	ns
prot215	386	53	53	70.5	115.5	61	56	66	72	ns
prot216	252	36	40	91.8	82.8	38	42	99	104.4	ns
prot217	271	55	55	144	174	56	47	141	117	ns
prot218	367	40	44	61.2	58.8	31	53	57.6	57.6	ns
prot219	335	33	41	70.5	61.5	34	43	61.5	58.5	ns
prot220	600	41	27	52.2	75.6	24	30	45	63	ns
prot221	232	37	41	78	117	33	28	111	126	ns
prot222	273	30	41	39.6	40.8	35	36	50.4	42	ns
prot223	243	34	29	55.5	40.5	30	33	55.5	57	ns
prot224	223	35	25	55.8	48.6	38	76	90	68.4	sig
prot225	250	24	22	66	60	25	29	90	66	ns
prot226	223	22	26	38.4	24	32	19	19.2	27.6	ns
prot227	289	23	24	51	42	30	20	34.5	46.5	ns
prot228	378	25	25	46.8	52.2	26	25	46.8	54	ns
prot229	410	18	17	54	48	17	21	54	66	ns
prot230	389	29	24	34.8	24	21	11	20.4	34.8	ns
prot231	610	18	20	25.5	27	13	19	33	21	ns
prot232	243	11	12	18	28.8	18	22	50.4	43.2	sig
prot233	397	13	12	45	51	28	9	30	33	ns
prot234	229	6	12	9.6	14.4	11	16	10.8	9.6	ns
prot235	321	9	3	15	21	11	11	13.5	9	ns
prot236	447	14	10	21.6	14.4	22	30	43.2	57.6	sig
prot237	272	13	9	39	42	13	10	39	27	ns
prot238	645	11	8	10.8	8.4	5	8	25.2	16.8	ns
prot239	709	7	10	7.5	12	23	11	10.5	27	sig
prot240	513	8	8	23.4	14.4	11	7	12.6	30.6	ns
prot241	314	7	4	18	27	24	26	78	36	sig
prot242	388	9	7	3.6	8.4	7	9	10.8	4.8	ns
prot243	956	1	6	6	6	1	3	6	6	ns
prot244	128	219	257	457.2	430.2	268	268	392.4	451.8	sig
prot245	197	60	74	240	267	71	85	219	222	ns
prot246	334	57	67	90	74.4	72	77	86.4	92.4	ns
prot247	175	40	56	61.5	75	48	47	60	75	ns
prot248	162	65	45	95.4	127.8	100	93	178.2	145.8	sig
prot249	305	28	34	90	81	30	34	90	105	ns
prot250	312	39	57	34.8	48	106	62	79.2	110.4	sig
prot251	300	43	43	45	49.5	41	33	58.5	66	ns
prot252	127	33	43	77.4	64.8	40	48	77.4	79.2	ns
prot253	191	33	38	81	105	43	38	120	90	ns
prot254	211	40	34	54	48	39	38	40.8	39.6	ns
prot255	199	34	33	54	67.5	37	32	60	55.5	ns
prot256	266	43	26	57.6	45	38	39	72	104.4	sig
prot257	322	29	19	57	75	27	25	78	57	ns
prot258	313	24	24	36	34.8	19	16	27.6	30	ns
prot259	286	20	30	31.5	27	18	23	19.5	37.5	ns
prot260	265	11	11	12.6	21.6	8	12	34.2	21.6	ns
prot261	466	19	12	48	66	24	14	54	42	ns
prot262	455	11	14	18	24	40	36	50.4	33.6	sig
prot263	185	14	17	45	30	26	28	40.5	24	ns
prot264	209	13	13	36	28.8	14	38	32.4	43.2	sig
prot265	433	15	14	39	39	13	13	36	66	ns
prot266	247	19	12	19.2	13.2	23	19	21.6	21.6	ns
prot267	331	13	17	19.5	19.5	44	44	36	30	sig
prot268	452	12	12	23.4	28.8	21	9	12.6	25.2	ns
prot269	348	14	18	39	21	18	20	72	48	sig
prot270	533	7	10	7.2	9.6	8	9	4.8	4.8	ns
prot271	342	11	8	13.5	12	8	11	13.5	16.5	ns
prot272	229	10	14	5.4	32.4	8	12	14.4	10.8	ns
prot273	581	9	9	30	30	11	4	33	18	ns
prot274	389	8	7	9.6	15.6	10	10	12	4.8	ns
prot275	368	5	11	9	15	8	6	7.5	15	ns
prot276	350	10	11	1.8	10.8	11	12	19.8	36	sig
prot277	502	13	6	33	18	9	7	30	27	ns
prot278	588	3	6	4.8	9.6	4	14	10.8	6	sig
prot279	404	10	13	9	3	7	9	19.5	12	ns
prot280	281	6	3	23.4	5.4	2	4	12.6	9	ns
prot281	475	5	5	15	18	6	4	15	27	ns
prot282	264	8	11	6	4.8	2	5	3.6	4.8	ns
prot283	428	4	6	4.5	16.5	21	24	22.5	18	sig
prot284	605	3	6	10.8	9	4	5	10.8	7.2	ns
prot285	546	2	6	12	21	6	7	15	15	sig
prot286	393	8	6	2.4	7.2	4	2	9.6	8.4	ns
prot287	651	4	1	7.5	13.5	2	10	12	7.5	ns
prot288	386	4	4	3.6	16.2	3	8	18	10.8	ns
prot289	127	182	214	588	579	204	218	573	564	ns
prot290	307	157	157	180	164.4	158	185	199.2	175.2	sig
prot291	151	67	96	126	102	210	180	247.5	301.5	sig
prot292	246	33	48	45	82.8	70	56	90	126	sig
prot293	201	35	24	90	105	27	26	114	105	ns
prot294	295	45	28	42	39.6	65	56	99.6	62.4	sig
prot295	377	23	30	45	34.5	27	27	81	33	ns
prot296	232	17	28	39.6	46.8	28	30	45	45	ns
prot297	333	29	30	96	66	22	22	78	63	ns
prot298	276	30	18	34.8	25.2	27	23	27.6	24	ns
prot299	225	23	20	28.5	33	26	21	45	37.5	ns
prot300	152	19	31	41.4	27	14	21	30.6	27	ns
prot301	268	23	19	57	72	52	52	126	126	sig
prot302	261	16	23	19.2	22.8	20	24	21.6	21.6	ns
prot303	234	19	30	27	30	16	23	25.5	36	ns
prot304	203	16	12	27	30.6	19	17	32.4	32.4	ns
prot305	277	22	27	63	81	13	22	45	51	ns
prot306	224	22	19	27.6	19.2	19	20	31.2	27.6	sig
prot307	260	18	20	28.5	22.5	19	19	37.5	37.5	sig
prot308	278	14	24	30.6	30.6	20	21	32.4	39.6	ns
prot309	420	18	21	33	54	17	14	48	45	ns
prot310	424	17	15	13.2	18	16	11	22.8	24	ns
prot311	219	15	22	21	24	15	13	15	21	ns
prot312	277	10	12	16.2	18	20	22	39.6	54	sig
prot313	279	8	5	3	27	6	8	18	21	ns
prot314	558	14	11	18	21.6	19	13	15.6	12	ns
prot315	822	12	13	27	13.5	13	5	10.5	9	ns
prot316	423	9	17	23.4	12.6	10	13	18	16.2	ns
prot317	301	12	9	33	18	7	4	21	36	ns
prot318	477	11	5	9.6	15.6	16	12	28.8	21.6	sig
prot319	354	6	12	12	22.5	27	30	49.5	40.5	sig
prot320	538	9	7	18	16.2	11	10	12.6	10.8	ns
prot321	330	10	11	36	24	16	20	54	42	sig
prot322	345	10	4	9.6	13.2	7	10	10.8	10.8	ns
prot323	290	7	9	16.5	10.5	24	18	40.5	31.5	sig
prot324	587	5	11	7.2	7.2	9	8	16.2	25.2	sig
prot325	416	10	4	30	15	16	9	39	21	sig
prot326	806	7	5	8.4	7.2	6	6	12	14.4	ns
prot327	243	9	9	15	12	8	7	13.5	13.5	ns
prot328	674	4	11	12.6	5.4	6	9	19.8	3.6	ns
prot329	297	11	7	15	15	12	7	24	33	ns
prot330	558	18	6	8.4	8.4	8	11	8.4	8.4	ns
prot331	340	8	2	9	10.5	6	4	4.5	9	ns
prot332	546	7	6	9	19.8	27	6	21.6	48.6	sig
prot333	193	4	6	15	24	4	6	24	15	ns
prot334	641	6	3	13.2	7.2	6	6	12	16.8	sig
prot335	452	4	6	4.5	7.5	3	3	6	4.5	ns
prot336	481	5	8	18	7.2	4	6	1.8	12.6	ns
prot337	355	1	3	15	3	3	1	12	15	ns
prot338	530	5	8	3.6	7.2	6	2	8.4	3.6	ns
prot339	374	6	4	6	9	5	5	6	9	ns
prot340	253	5	8	7.2	10.8	5	9	19.8	12.6	sig
prot341	442	3	4	12	6	5	3	6	15	ns
prot342	861	5	1	3.6	10.8	5	7	7.2	2.4	ns
prot343	413	5	3	1.5	7.5	12	9	6	9	sig
prot344	648	10	5	0	9	1	5	10.8	5.4	ns
prot345	719	8	7	9	6	4	2	21	18	ns
prot346	786	9	6	10.8	3.6	2	6	4.8	4.8	ns
prot347	596	2	7	6	6	4	5	9	6	ns
prot348	777	6	4	12.6	5.4	3	2	3.6	16.2	sig
prot349	798	1	2	9	12	4	6	36	12	sig
prot350	141	205	208	248.4	256.8	211	224	254.4	298.8	ns
prot351	221	123	160	222	216	167	186	313.5	261	sig
prot352	283	59	67	108	113.4	67	58	120.6	113.4	ns
prot353	246	69	44	216	192	44	70	168	189	ns
prot354	212	46	32	34.8	66	47	42	50.4	58.8	ns
prot355	219	47	45	49.5	48	36	30	64.5	52.5	ns
prot356	448	39	35	63	63	33	32	63	70.2	ns
prot357	351	40	39	141	150	29	47	102	99	ns
prot358	161	29	22	26.4	55.2	35	27	34.8	49.2	ns
prot359	178	18	23	55.5	42	42	52	54	57	sig
prot360	178	19	21	45	28.8	31	43	55.8	77.4	sig
prot361	250	18	20	72	42	21	28	72	60	ns
prot362	238	24	24	30	28.8	30	34	36	50.4	sig
prot363	261	19	23	36	27	22	22	52.5	33	ns
prot364	194	22	32	37.8	37.8	12	27	39.6	30.6	ns
prot365	234	35	20	60	54	22	21	75	72	ns
prot366	337	19	15	20.4	20.4	13	17	19.2	21.6	ns
prot367	296	25	11	19.5	28.5	38	20	42	31.5	sig
prot368	248	15	16	25.2	21.6	16	19	36	25.2	sig
prot369	311	15	20	69	45	24	15	36	63	ns
prot370	224	9	9	15.6	20.4	18	15	13.2	14.4	ns
prot371	279	7	16	28.5	27	16	19	28.5	24	ns
prot372	471	13	8	25.2	36	19	20	30.6	39.6	ns
prot373	218	5	10	27	18	5	6	30	30	ns
prot374	249	12	15	18	12	17	11	21.6	13.2	ns
prot375	312	13	10	28.5	19.5	11	11	24	19.5	ns
prot376	402	12	17	19.8	28.8	13	14	25.2	28.8	ns
prot377	196	16	16	45	45	7	11	51	60	ns
prot378	285	14	8	16.8	12	12	14	13.2	14.4	ns
prot379	292	17	11	15	21	17	16	13.5	10.5	ns
prot380	227	4	11	34.2	10.8	20	13	39.6	39.6	sig
prot381	322	17	5	30	33	8	8	33	54	ns
prot382	449	9	9	16.8	10.8	7	10	14.4	15.6	ns
prot383	373	12	13	15	15	12	6	19.5	16.5	sig
prot384	239	10	7	18	12.6	14	6	23.4	9	ns
prot385	235	4	7	24	33	12	4	60	66	sig
prot386	267	11	12	14.4	7.2	11	16	12	4.8	sig
prot387	262	11	5	22.5	4.5	6	8	12	7.5	ns
prot388	241	11	5	30.6	23.4	11	8	10.8	25.2	ns
prot389	315	6	7	18	24	5	8	18	27	ns
prot390	997	4	6	9.6	4.8	2	3	4.8	9.6	ns
prot391	392	11	4	13.5	10.5	2	14	10.5	9	ns
prot392	558	6	12	18	16.2	6	4	9	10.8	ns
prot393	468	10	5	18	3	10	10	15	15	ns
prot394	253	10	10	4.8	8.4	8	6	7.2	3.6	ns
prot395	248	9	3	12	10.5	5	7	6	9	ns
prot396	527	9	8	10.8	16.2	7	7	10.8	14.4	ns
prot397	432	3	7	15	12	5	5	3	12	ns
prot398	455	8	2	3.6	9.6	5	10	4.8	9.6	ns
prot399	529	8	4	6	15	4	3	9	6	ns
prot400	375	2	3	18	5.4	5	2	3.6	7.2	ns
prot401	287	5	5	27	9	6	1	12	12	ns
prot402	332	4	2	4.8	2.4	5	3	7.2	3.6	ns
prot403	541	2	3	7.5	6	9	8	7.5	7.5	ns
prot404	280	5	7	14.4	5.4	6	5	12.6	14.4	ns
prot405	458	6	6	30	12	14	13	15	33	sig
prot406	291	4	2	3.6	7.2	4	6	2.4	2.4	ns
prot407	548	8	8	6	7.5	5	9	9	12	ns
prot408	292	0	3	9	7.2	3	5	5.4	9	ns
prot409	559	6	6	3	12	4	2	15	6	sig
prot410	859	4	9	7.2	0	4	3	2.4	2.4	ns
prot411	484	4	4	4.5	7.5	2	3	12	12	sig
prot412	117	136	152	226.8	237.6	142	143	259.2	235.8	ns
prot413	182	134	140	372	348	122	110	441	420	ns
prot414	226	120	100	108	103.2	106	110	123.6	109.2	ns
prot415	179	72	68	117	121.5	103	137	205.5	159	sig
prot416	129	47	58	91.8	145.8	62	55	120.6	122.4	ns
prot417	222	45	54	144	138	57	47	138	171	ns
prot418	353	50	27	50.4	36	22	31	46.8	54	ns
prot419	157	36	42	58.5	54	57	54	84	85.5	sig
prot420	376	30	23	41.4	34.2	26	31	63	32.4	ns
prot421	429	20	28	72	93	24	24	93	69	ns
prot422	182	23	18	33.6	36	15	18	24	32.4	ns
prot423	187	23	23	40.5	37.5	22	32	33	49.5	ns
prot424	206	27	18	46.8	50.4	23	27	30.6	52.2	ns
prot425	319	23	20	63	105	32	36	141	156	sig
prot426	533	14	25	22.8	20.4	16	17	31.2	28.8	sig
prot427	182	20	17	22.5	34.5	19	20	27	37.5	ns
prot428	260	22	18	32.4	37.8	21	22	28.8	45	ns
prot429	181	17	12	51	66	15	16	72	45	ns
prot430	246	14	16	15.6	13.2	17	16	16.8	16.8	ns
prot431	156	15	23	30	25.5	16	16	25.5	22.5	ns
prot432	213	9	8	23.4	19.8	13	13	12.6	21.6	ns
prot433	295	9	8	42	15	9	8	42	18	ns
prot434	610	12	21	12	15.6	10	12	12	10.8	ns
prot435	152	15	16	22.5	18	17	15	12	19.5	ns
prot436	470	15	12	18	16.2	18	19	21.6	23.4	ns
prot437	278	7	20	39	54	9	6	36	39	ns
prot438	250	6	12	9.6	18	24	48	46.8	46.8	sig
prot439	265	12	15	18	30	10	13	34.5	30	sig
prot440	327	8	13	32.4	10.8	16	22	16.2	32.4	sig
prot441	577	13	8	45	33	13	10	21	30	ns
prot442	236	5	5	12	14.4	7	9	6	18	ns
prot443	347	11	11	16.5	10.5	7	6	21	12	ns
prot444	177	11	4	25.2	27	8	3	9	9	ns
prot445	261	8	7	30	30	6	6	24	21	ns
prot446	357	5	10	14.4	6	7	8	4.8	12	ns
prot447	379	8	14	21	30	10	26	30	21	sig
prot448	172	10	5	19.8	7.2	8	8	18	12.6	ns
prot449	161	9	6	36	30	8	10	27	36	ns
prot450	466	6	8	9.6	10.8	6	9	14.4	12	ns
prot451	165	8	8	7.5	13.5	13	5	13.5	3	ns
prot452	245	4	6	12.6	3.6	6	13	5.4	10.8	ns
prot453	222	10	7	36	21	10	11	30	39	ns
prot454	428	12	10	13.2	7.2	10	6	15.6	14.4	ns
prot455	227	7	5	7.5	7.5	12	4	33	27	sig
prot456	420	11	10	21.6	12.6	5	9	16.2	12.6	ns
prot457	171	5	11	15	21	20	18	18	42	sig
prot458	307	4	10	4.8	7.2	8	9	12	3.6	ns
prot459	230	13	6	16.5	7.5	12	7	7.5	12	ns
prot460	343	6	6	12.6	9	21	15	21.6	37.8	sig
prot461	441	3	4	21	6	8	11	21	48	sig
prot462	415	4	5	8.4	3.6	7	8	14.4	4.8	ns
prot463	270	8	8	10.5	15	8	6	6	6	ns
prot464	711	5	6	9	1.8	8	4	7.2	9	ns
prot465	321	4	1	15	21	10	9	15	18	ns
prot466	238	6	6	3.6	9.6	4	5	8.4	6	ns
prot467	320	3	4	12	7.5	6	9	13.5	9	ns
prot468	274	7	5	16.2	18	8	4	7.2	10.8	ns
prot469	364	12	10	18	18	2	6	15	24	ns
prot470	361	10	10	8.4	7.2	7	6	6	9.6	ns
prot471	262	5	2	7.5	6	5	3	12	6	ns
prot472	513	6	8	12.6	3.6	9	3	5.4	12.6	ns
prot473	569	2	4	15	12	8	5	6	18	ns
prot474	387	4	8	6	3.6	6	6	1.2	8.4	sig
prot475	447	6	4	6	9	5	5	3	3	ns
prot476	378	3	6	7.2	7.2	4	2	14.4	7.2	ns
prot477	251	10	5	15	6	5	5	15	18	ns
prot478	468	4	3	4.8	3.6	4	7	0	7.2	ns
prot479	544	2	1	4.5	3	4	7	6	6	sig
prot480	244	6	4	5.4	7.2	5	3	9	7.2	ns
prot481	327	3	3	18	6	4	10	0	3	ns
prot482	494	8	3	4.8	1.2	1	1	3.6	4.8	ns
prot483	192	170	161	249	244.5	184	162	240	253.5	ns
prot484	243	122	151	198	189	126	119	219.6	243	ns
prot485	149	40	44	144	150	51	43	138	138	ns
prot486	236	38	44	43.2	46.8	47	30	43.2	61.2	ns
prot487	134	39	36	48	64.5	43	50	45	63	ns
prot488	103	31	37	68.4	77.4	41	37	82.8	64.8	sig
prot489	103	40	24	120	123	38	34	126	129	ns
prot490	103	39	37	38.4	42	40	29	46.8	31.2	ns
prot491	271	25	32	72	48	58	47	121.5	102	sig
prot492	257	24	21	43.2	41.4	30	31	46.8	48.6	ns
prot493	174	12	20	78	48	23	18	69	57	sig
prot494	165	35	30	33.6	31.2	23	29	21.6	32.4	ns
prot495	251	21	16	34.5	28.5	30	27	28.5	36	ns
prot496	265	17	22	50.4	37.8	16	18	45	52.2	ns
prot497	193	19	17	60	66	19	32	72	63	ns
prot498	137	18	24	22.8	34.8	23	22	24	26.4	ns
prot499	149	27	24	30	22.5	21	21	40.5	40.5	ns
prot500	291	24	16	32.4	41.4	18	29	55.8	46.8	ns
prot501	227	18	18	48	36	8	14	72	54	ns
prot502	198	11	16	25.2	19.2	20	13	25.2	13.2	ns
prot503	194	21	15	40.5	22.5	22	27	48	42	sig
prot504	234	9	13	27	23.4	15	17	21.6	34.2	ns
prot505	247	20	14	60	42	14	8	66	42	ns
prot506	145	19	14	33.6	14.4	20	22	13.2	25.2	ns
prot507	141	12	24	24	9	9	7	28.5	31.5	ns
prot508	187	20	9	25.2	18	14	12	25.2	21.6	ns
prot509	165	11	9	57	36	40	23	69	75	sig
prot510	166	15	7	14.4	16.8	14	15	16.8	12	ns
prot511	225	13	15	16.5	19.5	19	15	24	30	ns
prot512	239	11	10	18	25.2	14	20	30.6	18	ns
prot513	275	14	14	30	21	14	20	45	45	ns
prot514	206	13	9	31.2	12	11	15	13.2	15.6	ns
prot515	322	13	12	16.5	16.5	15	15	22.5	21	ns
prot516	178	14	14	23.4	27	17	14	16.2	32.4	ns
prot517	227	16	15	24	42	10	10	30	48	ns
prot518	237	9	17	16.8	21.6	15	22	24	32.4	sig
prot519	254	13	12	19.5	16.5	12	10	21	16.5	ns
prot520	208	13	10	25.2	18	12	19	32.4	21.6	ns
prot521	153	16	20	48	33	8	6	45	42	ns
prot522	244	15	12	16.8	14.4	26	20	50.4	28.8	sig
prot523	287	7	6	25.5	13.5	9	10	15	10.5	ns
prot524	206	10	7	25.2	23.4	38	28	36	36	sig
prot525	244	10	10	33	36	5	8	39	36	ns
prot526	383	6	12	10.8	7.2	9	13	10.8	12	ns
prot527	184	11	13	15	12	13	13	10.5	16.5	ns
prot528	377	9	5	16.2	18	11	6	10.8	12.6	ns
prot529	355	9	8	18	36	16	11	42	33	sig
prot530	129	8	1	15.6	9.6	6	16	8.4	16.8	sig
prot531	162	4	10	15	9	10	8	10.5	19.5	ns
prot532	184	9	3	16.2	18	6	5	19.8	19.8	ns
prot533	347	11	7	24	36	9	8	36	27	ns
prot534	203	9	5	9.6	9.6	4	5	8.4	6	ns
prot535	1930	15	9	9	16.5	18	24	45	27	sig
prot536	316	7	7	10.8	10.8	7	13	10.8	16.2	ns
prot537	198	9	5	12	30	7	9	27	21	ns
prot538	250	6	6	6	1.2	6	2	6	7.2	ns
prot539	265	8	5	7.5	6	5	2	10.5	7.5	ns
prot540	469	6	7	12.6	10.8	5	7	19.8	9	ns
prot541	563	9	6	27	27	5	8	24	27	ns
prot542	290	4	6	10.8	4.8	8	3	13.2	9.6	ns
prot543	338	6	5	9	4.5	7	11	9	6	ns
prot544	449	2	6	7.2	3.6	6	3	14.4	16.2	ns
prot545	273	3	4	21	9	7	2	12	12	ns
prot546	412	3	5	7.2	6	7	4	4.8	2.4	ns
prot547	170	9	4	6	4.5	8	5	0	9	ns
prot548	478	7	10	10.8	10.8	12	24	48.6	32.4	sig
prot549	302	6	8	18	18	2	7	15	6	ns
prot550	167	6	7	1.2	8.4	3	9	2.4	8.4	ns
prot551	151	3	7	4.5	4.5	5	0	10.5	6	ns
prot552	816	3	3	1.8	5.4	14	9	16.2	16.2	sig
prot553	279	8	5	12	6	2	5	3	15	ns
prot554	320	3	6	3.6	7.2	5	5	9.6	0	ns
prot555	351	13	6	1.5	7.5	9	9	4.5	4.5	ns
prot556	242	1	5	9	14.4	2	7	9	7.2	ns
prot557	276	1	5	9	15	3	2	12	18	ns
prot558	565	6	6	7.2	7.2	4	9	10.8	2.4	ns
prot559	356	4	3	4.5	7.5	6	4	10.5	6	ns
prot560	162	3	2	1.8	5.4	2	11	7.2	7.2	sig
prot561	155	3	5	9	12	4	4	12	15	ns
prot562	484	6	2	2.4	1.2	2	6	3.6	6	ns
prot563	462	4	3	7.5	9	0	4	9	4.5	ns
prot564	989	4	4	5.4	7.2	1	3	10.8	5.4	ns
prot565	353	4	1	6	12	5	5	12	12	ns
prot566	382	4	5	8.4	6	2	2	8.4	3.6	ns
prot567	1092	1	5	1.5	9	14	10	9	12	sig
prot568	158	2	4	12.6	3.6	3	3	1.8	5.4	ns
prot569	829	3	3	9	12	5	5	18	3	ns
prot570	600	2	2	1.2	8.4	2	3	0	6	ns
prot571	743	1	0	7.5	3	4	4	4.5	3	ns
prot572	271	6	0	3.6	1.8	2	5	7.2	3.6	ns
prot573	774	1	2	6	6	2	6	6	18	sig
prot574	617	0	1	4.8	0	2	1	0	0	ns
prot575	120	180	169	258	264	156	176	262.5	231	ns
prot576	257	145	151	286.2	252	125	124	266.4	266.4	ns
prot577	138	155	153	438	444	136	153	444	423	ns
prot578	126	78	94	87.6	104.4	89	100	92.4	88.8	ns
prot579	126	71	79	121.5	121.5	104	89	129	162	sig
prot580	126	72	83	158.4	158.4	91	93	144	160.2	ns
prot581	126	78	83	240	243	315	234	738	765	sig
prot582	126	91	70	123.6	74.4	70	78	111.6	104.4	ns
prot583	126	76	63	129	106.5	85	85	142.5	123	ns
prot584	126	73	79	153	140.4	77	85	145.8	162	ns
prot585	433	94	86	237	228	79	94	225	273	ns
prot586	258	38	38	48	34.8	37	32	45.6	46.8	ns
prot587	219	35	30	34.5	33	33	26	27	45	ns
prot588	274	25	31	50.4	32.4	30	28	52.2	39.6	ns
prot589	211	19	30	66	72	19	23	63	54	ns
prot590	203	22	17	30	22.8	20	25	26.4	21.6	ns
prot591	210	24	24	45	42	72	90	180	121.5	sig
prot592	190	25	29	50.4	39.6	27	33	63	34.2	ns
prot593	164	22	21	78	54	24	18	102	81	ns
prot594	159	13	18	36	24	22	16	25.2	19.2	ns
prot595	171	15	16	36	33	12	25	30	24	ns
prot596	153	19	14	34.2	52.2	16	24	50.4	39.6	ns
prot597	176	14	19	57	87	29	22	69	66	sig
prot598	192	12	15	19.2	25.2	18	10	22.8	28.8	ns
prot599	352	17	18	19.5	21	20	16	28.5	21	ns
prot600	146	13	18	27	34.2	18	15	18	37.8	ns
prot601	323	17	12	45	51	17	7	57	57	sig
prot602	258	20	17	20.4	12	16	10	18	19.2	ns
prot603	152	16	6	25.5	27	13	14	28.5	18	ns
prot604	76	14	13	32.4	21.6	23	22	32.4	28.8	ns
prot605	128	20	11	42	39	21	13	42	51	ns
prot606	187	12	16	24	18	20	22	31.2	28.8	sig
prot607	160	11	17	24	18	17	13	31.5	25.5	ns
prot608	315	25	12	27	34.2	11	16	28.8	32.4	ns
prot609	129	16	8	57	48	27	24	99	90	sig
prot610	185	10	12	20.4	21.6	16	10	19.2	12	ns
prot611	146	15	12	16.5	19.5	12	7	25.5	12	ns
prot612	241	11	12	21.6	25.2	22	22	54	50.4	sig
prot613	222	10	25	54	42	34	16	96	162	sig
prot614	205	13	9	8.4	12	8	11	12	13.2	ns
prot615	240	9	14	25.5	18	11	14	21	19.5	ns
prot616	99	20	7	18	19.8	9	12	14.4	5.4	ns
prot617	643	8	14	42	39	11	11	24	24	ns
prot618	239	10	17	18	13.2	30	24	24	40.8	sig
prot619	383	5	10	18	15	16	9	18	19.5	ns
prot620	247	6	9	10.8	12.6	11	13	27	16.2	ns
prot621	189	9	16	15	30	10	10	42	30	ns
prot622	171	11	9	12	14.4	18	18	12	16.8	sig
prot623	326	6	16	10.5	10.5	5	12	7.5	13.5	ns
prot624	231	15	8	30.6	23.4	28	26	54	46.8	sig
prot625	153	11	16	30	24	16	15	42	24	ns
prot626	268	9	10	9.6	10.8	24	18	32.4	28.8	sig
prot627	204	11	9	9	9	6	12	7.5	10.5	ns
prot628	191	13	11	19.8	14.4	14	16	36	21.6	sig
prot629	114	5	15	30	18	16	9	18	18	sig
prot630	419	12	13	13.2	10.8	14	14	16.8	19.2	ns
prot631	141	20	11	12	19.5	9	15	25.5	27	ns
prot632	128	4	6	23.4	16.2	10	11	18	23.4	ns
prot633	164	6	5	12	30	18	15	45	81	sig
prot634	274	12	9	10.8	15.6	9	7	13.2	13.2	ns
prot635	188	5	9	16.5	18	6	13	18	18	ns
prot636	372	7	4	9	12.6	20	16	16.2	45	sig
prot637	365	9	4	36	39	15	7	24	30	ns
prot638	145	12	8	8.4	6	16	4	19.2	19.2	ns
prot639	159	8	9	18	3	7	16	13.5	18	ns
prot640	379	13	10	7.2	7.2	5	4	16.2	18	ns
prot641	190	11	7	24	18	10	7	36	21	ns
prot642	194	16	9	9.6	6	5	5	4.8	9.6	ns
prot643	178	5	9	22.5	13.5	8	11	15	15	ns
prot644	181	5	8	19.8	10.8	9	5	10.8	14.4	ns
prot645	321	9	5	21	21	8	9	45	24	ns
prot646	192	11	7	8.4	7.2	11	11	8.4	12	ns
prot647	352	2	13	10.5	15	6	12	6	1.5	ns
prot648	118	2	9	14.4	7.2	7	9	5.4	10.8	ns
prot649	410	8	10	12	9	6	10	15	27	ns
prot650	403	4	7	4.8	3.6	4	8	6	8.4	sig
prot651	199	4	11	13.5	9	18	30	27	40.5	sig
prot652	457	7	4	9	14.4	8	11	19.8	18	ns
prot653	221	9	9	15	27	7	7	15	21	ns
prot654	216	14	8	9.6	13.2	7	6	8.4	3.6	ns
prot655	217	8	5	6	4.5	5	4	6	13.5	ns
prot656	172	10	8	16.2	10.8	6	16	3.6	9	sig
prot657	268	5	3	21	12	8	14	30	48	sig
prot658	583	8	6	7.2	7.2	8	7	8.4	8.4	ns
prot659	229	6	11	12	10.5	7	8	10.5	10.5	ns
prot660	177	11	6	7.2	16.2	18	10	21.6	32.4	sig
prot661	142	11	5	24	9	6	5	18	27	ns
prot662	178	6	8	2.4	2.4	2	8	7.2	3.6	ns
prot663	111	6	7	6	3	11	18	19.5	13.5	sig
prot664	116	6	9	9	16.2	10	7	5.4	18	ns
prot665	325	6	8	18	24	11	8	21	24	ns
prot666	268	9	10	10.8	7.2	6	5	8.4	3.6	ns
prot667	599	6	6	16.5	10.5	9	3	7.5	7.5	ns
prot668	341	5	6	18	16.2	4	9	25.2	16.2	ns
prot669	172	5	5	27	18	5	6	27	12	ns
prot670	204	7	6	7.2	8.4	16	12	2.4	7.2	sig
prot671	171	7	6	9	10.5	6	9	15	3	ns
prot672	255	8	7	16.2	10.8	9	15	37.8	27	sig
prot673	180	5	7	12	0	10	12	24	27	sig
prot674	215	4	8	6	6	6	8	6	7.2	ns
prot675	211	5	2	10.5	10.5	7	10	10.5	10.5	ns
prot676	234	5	6	7.2	3.6	4	16	9	10.8	sig
prot677	214	7	2	18	12	4	5	15	12	ns
prot678	180	4	5	12	6	2	7	2.4	6	ns
prot679	292	2	2	7.5	10.5	6	3	1.5	6	ns
prot680	387	5	5	10.8	5.4	1	3	10.8	3.6	ns
prot681	283	5	6	15	18	6	1	18	3	ns
prot682	351	3	2	6	4.8	4	4	3.6	3.6	ns
prot683	502	5	2	4.5	6	9	13	13.5	16.5	sig
prot684	484	6	6	12.6	7.2	3	4	7.2	7.2	ns
prot685	345	5	5	18	15	2	2	21	12	ns
prot686	448	4	0	6	4.8	2	7	3.6	3.6	ns
prot687	277	6	6	3	13.5	3	5	4.5	6	ns
prot688	737	4	6	10.8	0	11	2	14.4	5.4	ns
prot689	159	4	6	3	18	4	9	12	12	ns
prot690	153	3	0	3.6	6	5	3	3.6	10.8	ns
prot691	321	8	6	3	6	5	4	6	13.5	ns
prot692	373	2	3	9	7.2	6	4	9	16.2	ns
prot693	124	2	4	3	6	10	14	12	6	sig
prot694	330	2	4	4.8	6	7	13	2.4	6	sig
prot695	319	3	2	6	4.5	4	7	9	9	ns
prot696	272	6	2	5.4	5.4	2	11	3.6	10.8	ns
prot697	296	4	4	15	15	8	7	12	3	ns
prot698	167	4	2	2.4	3.6	9	4	4.8	4.8	ns
prot699	832	3	2	7.5	4.5	7	4	6	6	ns
prot700	461	3	6	3.6	14.4	3	3	10.8	5.4	ns
prot701	152	6	2	21	12	4	2	6	24	sig
prot702	247	3	3	7.2	4.8	5	4	3.6	6	ns
prot703	311	4	6	3	6	5	5	6	3	ns
prot704	299	3	1	9	5.4	2	6	9	3.6	ns
prot705	383	0	0	0	0	2	1	3	6	ns
prot706	426	4	0	4.8	3.6	6	9	14.4	18	sig
prot707	155	0	10	6	7.5	4	5	7.5	9	sig
prot708	989	6	3	1.8	9	4	3	7.2	9	ns
prot709	187	1	2	21	12	2	1	3	6	ns
prot710	366	2	1	4.8	1.2	4	4	2.4	4.8	ns
prot711	715	5	5	7.5	4.5	8	6	3	6	sig
prot712	830	2	1	5.4	1.8	4	2	5.4	1.8	ns
prot713	177	2	1	9	0	6	3	6	6	ns
prot714	632	1	1	3.6	7.2	2	4	14.4	9.6	sig
prot715	444	4	3	6	6	6	4	3	12	sig
prot716	1241	2	0	9	1.8	5	1	9	5.4	ns
prot717	685	4	4	0	9	4	1	0	6	ns
prot718	387	2	1	3.6	0	4	1	2.4	1.2	ns
prot719	322	1	2	4.5	1.5	3	3	9	3	sig
prot720	735	4	2	1.8	0	0	2	5.4	1.8	ns
prot721	186	38	41	129	147	35	70	123	111	ns
prot722	156	36	36	48	43.2	67	81	88.8	97.2	sig
prot723	282	37	45	52.5	54	42	41	55.5	75	ns
prot724	140	30	27	48.6	41.4	25	30	27	61.2	ns
prot725	137	27	21	54	75	25	28	33	96	ns
prot726	124	18	18	24	39.6	27	23	32.4	21.6	ns
prot727	169	15	13	28.5	25.5	15	9	27	24	ns
prot728	142	22	22	32.4	45	24	28	36	50.4	ns
prot729	162	16	20	96	78	27	21	81	66	ns
prot730	200	23	16	16.8	21.6	17	18	15.6	26.4	ns
prot731	156	20	18	28.5	33	34	32	81	75	sig
prot732	306	12	15	32.4	39.6	21	22	37.8	54	ns
prot733	174	22	13	48	51	12	11	39	39	ns
prot734	194	27	12	20.4	22.8	36	22	36	21.6	sig
prot735	103	6	15	16.5	12	14	12	21	24	ns
prot736	172	13	11	21.6	27	36	39	70.2	70.2	sig
prot737	180	16	15	72	42	18	6	36	42	ns
prot738	184	13	12	9.6	19.2	18	11	15.6	15.6	ns
prot739	230	10	12	19.5	16.5	19	10	18	28.5	ns
prot740	187	15	14	12.6	32.4	16	16	30.6	48.6	ns
prot741	189	18	13	39	42	9	17	42	33	ns
prot742	180	10	13	18	14.4	20	20	21.6	16.8	sig
prot743	294	12	18	9	12	20	26	31.5	24	sig
prot744	186	11	18	18	34.2	17	10	23.4	28.8	ns
prot745	225	11	16	27	27	11	17	30	21	ns
prot746	174	10	17	7.2	13.2	8	11	19.2	12	ns
prot747	208	17	12	22.5	21	12	9	21	22.5	ns
prot748	217	10	8	18	16.2	7	9	23.4	14.4	ns
prot749	112	19	7	30	24	9	7	24	24	ns
prot750	206	18	13	12	13.2	32	23	27.6	32.4	sig
prot751	166	9	6	22.5	12	30	33	40.5	36	sig
prot752	113	5	11	18	25.2	12	4	18	5.4	ns
prot753	169	6	10	30	39	12	7	27	24	ns
prot754	313	18	9	14.4	10.8	4	12	18	14.4	sig
prot755	197	10	10	12	12	9	12	18	13.5	ns
prot756	124	6	13	9	14.4	7	10	3.6	5.4	ns
prot757	246	7	3	33	18	6	9	30	15	ns
prot758	258	8	13	7.2	7.2	9	6	13.2	19.2	ns
prot759	168	8	4	6	6	12	7	10.5	3	sig
prot760	260	5	7	7.2	5.4	8	4	7.2	19.8	ns
prot761	243	6	5	27	42	6	7	24	12	ns
prot762	124	10	0	3.6	7.2	11	7	12	4.8	ns
prot763	208	6	11	12	6	10	16	21	12	sig
prot764	217	3	6	9	7.2	8	4	18	3.6	ns
prot765	197	13	6	21	15	10	8	30	15	sig
prot766	177	4	6	2.4	4.8	4	2	10.8	2.4	ns
prot767	146	3	7	15	12	30	21	18	27	sig
prot768	157	5	4	5.4	14.4	11	5	16.2	25.2	sig
prot769	270	8	8	27	12	5	2	9	24	ns
prot770	264	1	7	9.6	9.6	9	14	16.8	16.8	sig
prot771	274	12	10	4.5	9	6	5	10.5	7.5	ns
prot772	156	6	6	5.4	10.8	8	7	10.8	14.4	ns
prot773	252	8	8	15	27	6	5	0	24	ns
prot774	356	4	9	7.2	6	7	8	4.8	7.2	ns
prot775	180	9	5	6	12	12	22	18	21	sig
prot776	251	7	6	12.6	10.8	6	6	9	1.8	ns
prot777	156	4	3	18	24	4	7	30	12	ns
prot778	227	8	6	8.4	4.8	8	5	8.4	12	ns
prot779	116	11	6	9	13.5	8	2	3	3	ns
prot780	154	3	2	10.8	5.4	5	8	16.2	14.4	ns
prot781	198	3	5	9	27	8	26	42	24	sig
prot782	236	8	5	4.8	7.2	8	4	12	10.8	sig
prot783	184	3	8	6	15	7	4	10.5	13.5	ns
prot784	122	7	8	10.8	10.8	4	5	10.8	10.8	ns
prot785	91	5	8	15	18	4	6	18	42	ns
prot786	274	4	7	6	4.8	8	9	4.8	12	ns
prot787	152	5	5	10.5	9	1	4	12	7.5	ns
prot788	162	3	1	7.2	9	6	9	16.2	14.4	sig
prot789	158	5	7	21	27	6	6	36	21	ns
prot790	463	9	4	4.8	7.2	8	3	3.6	10.8	ns
prot791	312	10	9	9	7.5	2	2	10.5	9	sig
prot792	261	8	4	7.2	14.4	9	3	5.4	7.2	ns
prot793	392	8	3	9	15	9	4	18	24	ns
prot794	182	4	4	7.2	8.4	14	9	19.2	21.6	sig
prot795	310	7	5	0	3	3	2	4.5	7.5	ns
prot796	382	9	7	9	5.4	6	7	9	9	ns
prot797	113	4	3	15	21	13	11	15	15	sig
prot798	111	3	6	4.8	3.6	1	4	7.2	1.2	sig
prot799	418	4	5	4.5	4.5	3	1	7.5	3	ns
prot800	185	8	7	1.8	10.8	5	6	1.8	5.4	ns
prot801	163	4	2	9	12	4	1	12	21	ns
prot802	238	9	6	2.4	7.2	5	3	7.2	2.4	ns
prot803	282	3	7	6	12	3	5	3	3	ns
prot804	305	4	3	7.2	9	3	7	1.8	12.6	ns
prot805	292	4	5	9	3	2	5	6	12	ns
prot806	427	3	4	6	3.6	4	3	4.8	3.6	ns
prot807	234	3	2	10.5	10.5	4	4	3	9	ns
prot808	233	2	9	12.6	10.8	5	5	7.2	10.8	ns
prot809	425	6	4	18	12	5	6	24	3	ns
prot810	95	4	4	3.6	2.4	3	3	3.6	7.2	ns
prot811	241	2	2	7.5	6	7	4	3	4.5	ns
prot812	201	0	1	12.6	3.6	3	4	5.4	7.2	ns
prot813	474	6	7	15	6	3	5	6	9	ns
prot814	437	6	2	4.8	2.4	4	5	7.2	7.2	ns
prot815	411	4	4	9	6	2	5	3	1.5	ns
prot816	333	1	4	1.8	0	2	2	5.4	3.6	ns
prot817	449	4	6	9	6	4	6	9	18	ns
prot818	256	3	2	3.6	3.6	1	3	4.8	4.8	ns
prot819	292	11	5	7.5	7.5	5	2	3	4.5	ns
prot820	669	4	3	3.6	3.6	3	4	1.8	3.6	ns
prot821	378	3	4	3	15	8	1	6	15	ns
prot822	373	7	3	4.8	2.4	3	6	2.4	4.8	ns
prot823	327	4	2	4.5	3	4	10	9	6	sig
prot824	180	2	2	0	5.4	7	11	12.6	9	sig
prot825	357	2	4	18	15	2	5	9	6	ns
prot826	791	2	3	4.8	4.8	1	4	1.2	2.4	ns
prot827	1037	3	6	3	4.5	21	12	22.5	36	sig
prot828	223	3	1	5.4	3.6	3	2	3.6	7.2	ns
prot829	417	3	1	3	12	2	2	6	15	ns
prot830	310	0	2	1.2	0	2	2	3.6	3.6	ns
prot831	796	1	2	4.5	4.5	4	2	7.5	3	sig
prot832	385	3	4	7.2	1.8	3	4	7.2	3.6	ns
prot833	399	1	4	0	9	4	2	15	6	ns
prot834	661	2	3	1.2	2.4	2	3	2.4	3.6	ns
prot835	648	6	3	4.5	4.5	1	5	1.5	7.5	ns
prot836	172	2	0	3.6	5.4	0	2	7.2	5.4	ns
prot837	459	2	3	6	15	3	6	9	9	sig
prot838	266	1	0	3.6	1.2	5	2	4.8	1.2	ns
prot839	85	53	54	84	84	43	54	99	82.5	ns
prot840	185	58	50	117	104.4	62	57	86.4	104.4	ns
prot841	130	63	58	165	159	51	44	183	153	ns
prot842	128	52	49	86.4	57.6	52	53	55.2	66	ns
prot843	130	48	56	67.5	97.5	47	71	76.5	78	ns
prot844	150	55	47	106.2	77.4	52	47	72	115.2	ns
prot845	94	38	45	120	117	42	49	156	159	sig
prot846	154	22	29	28.8	22.8	72	63	79.2	79.2	sig
prot847	76	32	26	45	40.5	15	27	36	34.5	ns
prot848	213	29	18	37.8	27	15	22	27	34.2	ns
prot849	51	15	20	54	39	13	13	54	45	ns
prot850	198	24	16	24	30	11	17	16.8	21.6	ns
prot851	150	13	16	16.5	28.5	17	14	18	24	ns
prot852	161	10	8	12.6	16.2	15	7	21.6	27	ns
prot853	227	13	7	42	39	18	14	69	60	sig
prot854	56	12	9	22.8	19.2	17	15	15.6	21.6	ns
prot855	107	20	19	18	30	16	15	28.5	16.5	ns
prot856	85	13	13	34.2	19.8	8	9	14.4	19.8	ns
prot857	191	9	14	33	30	18	16	39	42	ns
prot858	207	9	18	16.8	19.2	30	18	26.4	14.4	sig
prot859	313	6	15	12	22.5	9	9	12	16.5	ns
prot860	150	19	11	12.6	14.4	20	14	28.8	39.6	sig
prot861	446	14	11	21	30	7	9	48	42	ns
prot862	165	7	7	12	20.4	13	20	10.8	9.6	ns
prot863	164	5	13	16.5	16.5	9	16	12	10.5	ns
prot864	183	9	23	19.8	16.2	7	10	28.8	23.4	ns
prot865	112	19	6	36	21	16	6	51	24	ns
prot866	99	9	12	7.2	7.2	8	16	26.4	24	ns
prot867	162	11	14	15	19.5	8	9	19.5	9	ns
prot868	294	18	13	14.4	16.2	20	20	19.8	48.6	sig
prot869	219	11	8	54	30	15	13	27	48	ns
prot870	139	12	10	18	18	8	19	6	12	ns
prot871	1091	13	8	7.5	12	8	7	12	7.5	ns
prot872	153	14	13	16.2	23.4	5	10	28.8	9	ns
prot873	122	6	11	27	27	33	30	72	81	sig
prot874	308	8	11	18	10.8	7	10	16.8	8.4	ns
prot875	274	6	8	16.5	10.5	14	14	15	13.5	sig
prot876	168	8	10	14.4	16.2	16	6	14.4	30.6	ns
prot877	157	13	5	30	18	7	8	24	21	ns
prot878	171	14	9	10.8	9.6	15	15	15.6	10.8	ns
prot879	163	5	13	15	7.5	11	8	13.5	13.5	ns
prot880	78	8	10	14.4	12.6	7	7	14.4	21.6	ns
prot881	177	8	4	21	21	8	8	33	12	ns
prot882	198	6	6	10.8	14.4	3	11	7.2	9.6	ns
prot883	322	8	9	12	10.5	9	9	9	15	ns
prot884	145	6	9	14.4	25.2	16	9	7.2	16.2	ns
prot885	224	6	3	15	21	4	9	18	18	ns
prot886	155	9	5	10.8	8.4	6	5	8.4	10.8	ns
prot887	102	7	8	13.5	7.5	7	14	19.5	7.5	ns
prot888	207	4	9	9	12.6	6	6	16.2	9	ns
prot889	480	8	6	6	12	9	5	24	15	ns
prot890	104	6	10	13.2	4.8	4	7	8.4	13.2	ns
prot891	204	5	5	12	13.5	9	6	12	15	ns
prot892	248	12	3	19.8	14.4	9	7	5.4	5.4	ns
prot893	157	7	11	15	24	10	8	18	15	sig
prot894	132	7	4	10.8	2.4	10	4	2.4	6	ns
prot895	214	12	4	9	13.5	6	2	9	12	ns
prot896	219	8	3	10.8	10.8	6	10	10.8	28.8	sig
prot897	193	4	9	18	15	6	8	30	24	sig
prot898	155	9	4	2.4	8.4	7	6	4.8	3.6	ns
prot899	239	6	7	15	7.5	6	7	7.5	18	ns
prot900	116	7	3	10.8	9	8	5	10.8	10.8	ns
prot901	211	8	8	18	18	6	6	21	30	ns
prot902	156	8	5	9.6	2.4	7	7	8.4	8.4	ns
prot903	246	6	5	12	10.5	8	4	6	9	ns
prot904	218	7	3	7.2	16.2	10	6	10.8	12.6	ns
prot905	201	5	7	18	15	12	14	18	36	sig
prot906	111	4	6	6	6	2	9	6	1.2	ns
prot907	175	5	10	7.5	9	3	2	7.5	1.5	ns
prot908	195	4	2	3.6	16.2	6	6	7.2	10.8	sig
prot909	292	5	5	6	3	18	6	30	12	sig
prot910	173	4	3	3.6	6	3	3	1.2	2.4	ns
prot911	284	4	7	7.5	4.5	4	5	10.5	13.5	ns
prot912	151	2	2	3.6	5.4	2	5	5.4	7.2	ns
prot913	165	6	3	18	12	14	12	30	18	sig
prot914	132	6	5	7.2	1.2	0	8	9.6	4.8	ns
prot915	177	7	3	7.5	10.5	4	4	19.5	6	ns
prot916	137	5	7	10.8	10.8	5	5	9	7.2	ns
prot917	325	4	10	18	30	7	9	12	9	ns
prot918	192	4	4	6	7.2	2	6	2.4	3.6	ns
prot919	170	3	9	6	4.5	0	3	9	6	ns
prot920	157	5	6	7.2	5.4	6	4	0	5.4	ns
prot921	192	6	5	24	6	5	5	18	15	ns
prot922	474	8	6	2.4	7.2	4	3	6	6	ns
prot923	186	4	6	15	15	5	4	4.5	4.5	ns
prot924	428	4	1	7.2	3.6	9	5	3.6	3.6	ns
prot925	191	10	6	9	6	8	8	18	24	sig
prot926	169	4	7	2.4	4.8	8	6	7.2	6	ns
prot927	166	4	3	1.5	0	8	4	9	6	sig
prot928	290	4	2	7.2	0	1	4	1.8	9	ns
prot929	216	9	2	9	24	7	5	12	18	ns
prot930	103	3	4	3.6	4.8	6	8	19.2	2.4	sig
prot931	271	4	1	4.5	6	2	5	12	7.5	ns
prot932	147	6	4	7.2	10.8	3	6	7.2	7.2	ns
prot933	135	3	5	18	12	3	9	12	9	sig
prot934	135	0	2	4.8	3.6	4	6	3.6	4.8	ns
prot935	135	5	4	7.5	1.5	10	2	4.5	4.5	ns
prot936	135	3	1	3.6	9	6	6	10.8	3.6	sig
prot937	321	3	7	0	9	2	4	6	9	ns
prot938	164	2	2	3.6	2.4	9	15	7.2	10.8	sig
prot939	113	6	2	1.5	3	4	2	4.5	6	ns
prot940	271	3	3	1.8	5.4	4	3	5.4	5.4	ns
prot941	204	2	4	9	9	4	2	3	6	ns
prot942	276	4	3	2.4	4.8	3	9	7.2	3.6	ns
prot943	108	8	4	3	13.5	3	4	6	7.5	ns
prot944	91	2	4	7.2	10.8	0	0	9	5.4	ns
prot945	325	5	5	6	6	4	1	3	15	ns
prot946	114	3	2	4.8	3.6	2	0	2.4	3.6	ns
prot947	277	1	1	0	0	4	3	6	10.5	ns
prot948	118	1	5	7.2	1.8	3	1	0	3.6	ns
prot949	121	1	1	6	6	3	6	3	18	ns
prot950	198	1	2	3.6	4.8	14	6	4.8	2.4	sig
prot951	237	1	2	0	7.5	2	3	4.5	1.5	ns
prot952	220	5	4	7.2	7.2	2	2	5.4	3.6	ns
prot953	406	3	5	6	0	5	4	12	21	sig
prot954	391	0	0	0	3.6	1	1	1.2	2.4	ns
prot955	189	3	3	0	4.5	4	2	3	1.5	ns
prot956	232	3	3	5.4	5.4	6	3	27	5.4	sig
prot957	470	5	3	15	3	2	0	0	3	ns
prot958	527	0	1	0	3.6	1	2	2.4	2.4	ns
prot959	141	3	1	3	3	2	4	3	6	sig
prot960	602	0	0	3.6	3.6	2	0	3.6	1.8	ns
prot961	109	27	27	72	90	72	78	234	234	sig
prot962	258	22	23	25.2	32.4	25	23	28.8	24	ns
prot963	168	12	15	19.5	24	10	17	16.5	16.5	ns
prot964	177	17	19	23.4	23.4	17	13	27	23.4	ns
prot965	104	10	15	39	45	18	15	51	48	ns
prot966	187	4	12	14.4	6	7	5	9.6	13.2	ns
prot967	134	10	12	22.5	19.5	10	18	18	15	ns
prot968	153	16	30	23.4	25.2	13	18	32.4	21.6	ns
prot969	125	5	10	45	24	15	13	33	36	ns
prot970	242	8	10	14.4	10.8	7	10	15.6	10.8	ns
prot971	128	16	15	12	12	12	10	19.5	18	sig
prot972	160	11	11	19.8	21.6	8	2	23.4	23.4	sig
prot973	65	9	9	36	27	13	3	30	21	ns
prot974	143	11	11	13.2	15.6	5	7	14.4	8.4	ns
prot975	131	9	8	12	10.5	15	14	22.5	16.5	ns
prot976	128	14	13	27	14.4	8	12	14.4	18	ns
prot977	76	8	8	24	15	7	5	18	27	ns
prot978	95	8	12	8.4	9.6	12	9	18	10.8	ns
prot979	70	13	11	7.5	13.5	12	12	7.5	10.5	ns
prot980	136	13	5	14.4	19.8	10	11	18	19.8	ns
prot981	116	8	4	51	27	12	16	33	39	ns
prot982	108	22	6	15.6	15.6	24	39	36	43.2	sig
prot983	195	9	4	13.5	18	14	9	10.5	15	ns
prot984	145	12	8	19.8	10.8	13	7	16.2	19.8	ns
prot985	102	6	9	18	18	5	8	27	24	ns
prot986	173	6	8	13.2	9.6	5	8	8.4	10.8	ns
prot987	212	8	5	12	6	8	8	10.5	1.5	ns
prot988	116	7	4	9	9	8	7	9	7.2	ns
prot989	219	4	6	18	9	6	7	33	27	ns
prot990	312	9	9	10.8	8.4	11	13	7.2	2.4	ns
prot991	78	5	9	12	12	6	7	10.5	4.5	ns
prot992	193	6	3	10.8	12.6	15	27	32.4	48.6	sig
prot993	500	7	1	3	9	2	6	18	9	ns
prot994	195	7	2	6	6	4	5	7.2	8.4	ns
prot995	177	14	6	7.5	4.5	5	3	4.5	7.5	ns
prot996	224	2	3	10.8	9	5	7	16.2	14.4	ns
prot997	239	5	5	24	12	4	5	6	9	ns
prot998	223	4	5	8.4	4.8	4	7	16.8	2.4	ns
prot999	113	0	3	6	10.5	2	8	9	6	ns
prot1000	94	2	7	12.6	5.4	7	4	12.6	5.4	ns
prot1001	74	5	10	15	9	6	6	60	30	sig
prot1002	265	6	3	9.6	6	6	4	3.6	6	ns
prot1003	225	3	6	10.5	3	4	4	13.5	7.5	ns
prot1004	129	6	2	10.8	7.2	8	9	25.2	7.2	sig
prot1005	210	4	8	15	9	4	5	9	6	ns
prot1006	248	2	5	6	3.6	4	5	2.4	1.2	ns
prot1007	158	4	8	12	4.5	8	5	13.5	6	ns
prot1008	68	2	4	5.4	3.6	6	21	16.2	21.6	sig
prot1009	68	4	4	15	12	6	3	15	9	ns
prot1010	548	6	6	3.6	12	3	2	6	6	ns
prot1011	123	3	4	12	12	3	1	4.5	7.5	ns
prot1012	181	4	7	7.2	19.8	4	1	9	14.4	ns
prot1013	824	4	3	3	15	3	2	15	9	ns
prot1014	250	2	5	1.2	4.8	3	3	1.2	6	ns
prot1015	242	3	5	6	7.5	3	7	6	10.5	ns
prot1016	186	1	5	5.4	3.6	2	2	0	5.4	ns
prot1017	228	7	6	15	15	3	8	27	21	ns
prot1018	106	3	5	8.4	10.8	2	9	7.2	16.8	sig
prot1019	135	4	2	10.5	3	5	3	1.5	9	ns
prot1020	173	2	3	7.2	10.8	1	2	5.4	5.4	ns
prot1021	245	2	3	27	0	6	4	21	12	ns
prot1022	98	3	3	7.2	2.4	8	2	6	1.2	ns
prot1023	149	3	3	6	12	5	4	4.5	10.5	ns
prot1024	136	5	4	5.4	1.8	2	1	3.6	3.6	ns
prot1025	335	3	7	15	12	6	8	12	6	ns
prot1026	81	3	4	4.8	3.6	4	4	12	9.6	sig
prot1027	124	7	2	10.5	7.5	5	6	4.5	12	ns
prot1028	204	2	6	7.2	0	1	2	5.4	3.6	ns
prot1029	124	4	2	24	6	9	7	27	27	sig
prot1030	231	0	1	4.8	2.4	2	6	7.2	7.2	sig
prot1031	192	6	3	9	9	5	12	9	4.5	ns
prot1032	514	3	4	5.4	9	2	0	5.4	3.6	ns
prot1033	277	3	3	12	9	7	5	27	39	sig
prot1034	159	2	1	3.6	2.4	5	4	4.8	2.4	sig
prot1035	190	3	5	9	1.5	1	5	6	9	ns
prot1036	225	5	5	10.8	10.8	5	5	10.8	3.6	ns
prot1037	57	5	1	15	12	4	2	9	18	ns
prot1038	153	5	2	3.6	3.6	8	2	7.2	4.8	sig
prot1039	91	5	3	1.5	3	3	3	4.5	4.5	ns
prot1040	94	7	3	1.8	7.2	3	3	5.4	7.2	ns
prot1041	112	3	2	18	0	3	4	18	12	ns
prot1042	336	2	2	4.8	3.6	3	0	4.8	2.4	ns
prot1043	241	9	2	7.5	10.5	14	6	12	12	sig
prot1044	108	7	5	5.4	10.8	4	6	12.6	3.6	ns
prot1045	117	2	3	0	3	4	2	12	9	sig
prot1046	286	2	3	3.6	4.8	4	2	3.6	1.2	ns
prot1047	122	3	2	3	4.5	2	5	3	9	ns
prot1048	273	4	3	1.8	9	4	3	5.4	0	ns
prot1049	237	1	1	3	3	4	7	0	24	ns
prot1050	222	1	5	6	0	3	5	6	2.4	ns
prot1051	799	5	4	6	3	2	1	4.5	3	ns
prot1052	125	0	4	3.6	1.8	0	2	9	3.6	ns
prot1053	98	4	2	15	3	6	12	18	6	sig
prot1054	153	2	0	2.4	3.6	2	3	4.8	2.4	ns
prot1055	186	2	3	9	0	2	3	6	4.5	ns
prot1056	188	2	2	7.2	1.8	7	4	3.6	3.6	sig
prot1057	127	1	1	6	6	0	2	0	0	ns
prot1058	65	112	142	128.4	146.4	110	114	133.2	139.2	ns
prot1059	115	43	39	88.5	69	55	48	73.5	84	ns
prot1060	65	21	30	32.4	54	48	54	90	61.2	sig
prot1061	90	18	24	63	48	34	45	114	129	sig
prot1062	120	11	15	18	18	15	8	15.6	10.8	ns
prot1063	83	8	6	21	12	24	21	36	76.5	sig
prot1064	177	5	7	9	12.6	7	7	18	9	sig
prot1065	59	10	7	12	15	5	6	12	18	ns
prot1066	97	5	4	9.6	4.8	6	7	10.8	7.2	ns
prot1067	188	10	6	10.5	9	7	11	18	13.5	ns
prot1068	82	3	6	10.8	10.8	10	5	7.2	12.6	ns
prot1069	109	8	10	18	30	11	9	24	30	ns
prot1070	109	11	6	6	10.8	3	6	20.4	8.4	ns
prot1071	168	10	14	15	15	11	7	18	7.5	ns
prot1072	188	10	5	14.4	10.8	15	21	59.4	48.6	sig
prot1073	82	4	5	21	33	6	6	15	36	ns
prot1074	75	10	6	10.8	8.4	14	22	26.4	24	sig
prot1075	151	3	4	12	12	3	3	9	10.5	ns
prot1076	175	7	8	3.6	14.4	8	5	7.2	9	ns
prot1077	116	6	4	21	12	4	6	27	27	sig
prot1078	161	8	7	3.6	6	2	4	4.8	8.4	ns
prot1079	95	8	2	10.5	7.5	7	6	7.5	12	ns
prot1080	101	5	13	7.2	10.8	6	8	5.4	12.6	ns
prot1081	175	4	2	21	15	8	6	21	9	ns
prot1082	401	5	3	6	6	5	7	3.6	7.2	ns
prot1083	214	9	9	10.5	3	4	7	6	7.5	ns
prot1084	215	7	2	7.2	7.2	6	3	7.2	3.6	ns
prot1085	152	2	2	12	12	0	4	12	33	ns
prot1086	125	7	4	1.2	4.8	5	6	0	8.4	ns
prot1087	154	4	3	9	4.5	5	2	0	4.5	ns
prot1088	119	5	7	12.6	5.4	3	8	5.4	3.6	ns
prot1089	145	3	5	9	9	24	6	27	18	sig
prot1090	256	4	8	9.6	4.8	3	2	4.8	7.2	ns
prot1091	119	5	3	6	6	4	3	7.5	7.5	ns
prot1092	159	4	10	5.4	7.2	3	6	5.4	10.8	ns
prot1093	91	6	3	21	9	6	2	15	0	ns
prot1094	396	4	10	8.4	2.4	2	1	3.6	2.4	ns
prot1095	205	6	6	0	1.5	5	6	3	4.5	ns
prot1096	108	2	4	5.4	9	7	5	9	16.2	sig
prot1097	71	6	2	9	9	6	9	9	0	ns
prot1098	259	4	1	7.2	1.2	1	1	3.6	6	ns
prot1099	191	3	2	6	12	8	4	0	1.5	ns
prot1100	147	3	3	3.6	9	6	5	3.6	5.4	ns
prot1101	292	2	4	18	9	5	5	3	6	ns
prot1102	69	2	4	3.6	2.4	2	2	0	6	ns
prot1103	245	4	6	3	6	3	6	4.5	3	sig
prot1104	146	3	2	5.4	1.8	3	1	3.6	3.6	ns
prot1105	351	3	2	9	6	2	8	24	18	sig
prot1106	106	1	1	4.8	3.6	4	5	4.8	6	ns
prot1107	180	2	4	6	7.5	5	3	1.5	4.5	ns
prot1108	199	3	6	9	10.8	4	1	14.4	3.6	ns
prot1109	185	6	3	9	15	3	3	15	12	ns
prot1110	182	3	7	3.6	4.8	3	0	3.6	0	ns
prot1111	59	4	3	1.5	4.5	1	6	9	3	sig
prot1112	173	3	1	5.4	10.8	3	5	5.4	0	ns
prot1113	105	1	4	15	3	6	6	27	18	sig
prot1114	79	5	6	4.8	9.6	4	3	2.4	4.8	ns
prot1115	94	3	1	6	0	1	2	3	4.5	ns
prot1116	235	1	6	16.2	7.2	4	1	1.8	3.6	sig
prot1117	99	0	1	6	3	2	2	9	6	ns
prot1118	103	1	3	1.2	2.4	0	4	4.8	1.2	ns
prot1119	226	3	6	4.5	1.5	6	4	3	12	sig
prot1120	168	4	5	7.2	3.6	3	4	3.6	0	ns
prot1121	454	1	0	0	6	2	4	0	15	ns
prot1122	92	2	1	4.8	0	1	4	3.6	1.2	ns
prot1123	99	0	2	3	1.5	3	3	4.5	3	ns
prot1124	116	5	2	1.8	1.8	3	1	3.6	3.6	ns
prot1125	90	3	2	6	3	5	7	15	15	sig
prot1126	87	5	4	1.2	7.2	5	4	2.4	4.8	ns
prot1127	294	2	0	7.5	3	6	15	9	9	sig
prot1128	354	4	3	3.6	7.2	1	4	7.2	7.2	ns
prot1129	216	7	3	12	18	3	2	9	6	ns
prot1130	138	2	2	3.6	2.4	2	1	2.4	2.4	sig
prot1131	187	3	3	0	1.5	1	1	1.5	1.5	sig
prot1132	495	4	1	1.8	1.8	1	1	1.8	3.6	ns
prot1133	406	2	2	3	9	1	3	3	3	ns
prot1134	382	2	1	0	0	2	0	0	1.2	ns
prot1135	272	4	1	1.5	6	2	3	0	3	ns
prot1136	71	19	19	36	25.2	17	21	48.6	34.2	ns
prot1137	105	17	15	39	57	21	21	48	54	ns
prot1138	234	26	16	24	26.4	23	19	25.2	31.2	ns
prot1139	112	13	9	19.5	31.5	57	60	94.5	63	sig
prot1140	114	13	15	46.8	27	45	51	48.6	108	sig
prot1141	112	6	4	30	27	6	4	15	39	ns
prot1142	166	7	4	4.8	8.4	7	7	4.8	4.8	ns
prot1143	104	4	3	3	4.5	8	4	4.5	10.5	ns
prot1144	376	4	7	3.6	12.6	7	5	12.6	7.2	ns
prot1145	83	8	4	9	21	3	1	21	45	ns
prot1146	51	2	7	2.4	4.8	9	9	18	21.6	sig
prot1147	74	3	3	12	10.5	6	7	6	13.5	ns
prot1148	74	3	5	7.2	10.8	8	3	10.8	5.4	ns
prot1149	117	5	4	9	18	8	5	15	9	ns
prot1150	106	3	3	10.8	6	21	12	10.8	18	sig
prot1151	110	7	3	1.5	6	6	6	3	4.5	ns
prot1152	73	4	3	12.6	1.8	1	3	3.6	12.6	ns
prot1153	113	2	6	18	15	6	4	24	18	ns
prot1154	358	0	3	4.8	6	2	3	2.4	7.2	sig
prot1155	99	8	5	7.5	7.5	3	5	1.5	1.5	ns
prot1156	115	3	2	3.6	3.6	0	2	10.8	7.2	ns
prot1157	180	6	3	6	15	10	2	15	18	ns
prot1158	67	4	4	4.8	7.2	3	5	6	2.4	ns
prot1159	99	3	2	7.5	4.5	5	1	3	3	ns
prot1160	99	4	6	3.6	5.4	2	5	1.8	7.2	ns
prot1161	99	0	4	9	6	2	3	15	6	ns
prot1162	98	3	1	3.6	8.4	3	5	4.8	4.8	ns
prot1163	165	2	2	4.5	6	1	4	1.5	7.5	sig
prot1164	76	2	5	3.6	5.4	3	2	7.2	10.8	ns
prot1165	90	2	2	6	12	4	1	3	3	sig
prot1166	113	6	4	6	2.4	3	2	8.4	4.8	ns
prot1167	90	1	5	4.5	1.5	3	2	4.5	3	sig
prot1168	163	1	4	5.4	10.8	0	4	9	10.8	ns
prot1169	102	2	0	3	3	7	7	12	6	ns
prot1170	183	3	3	3.6	2.4	1	3	3.6	2.4	ns
prot1171	98	4	1	4.5	4.5	1	2	3	3	ns
prot1172	146	2	4	9	3.6	2	1	7.2	3.6	ns
prot1173	145	0	3	3	3	4	2	9	6	ns
prot1174	166	4	3	2.4	3.6	2	3	1.2	2.4	ns
prot1175	100	1	1	4.5	3	1	3	0	4.5	ns
prot1176	393	0	2	3.6	0	5	3	1.8	5.4	ns
prot1177	89	3	1	9	9	3	3	9	0	ns
prot1178	391	0	5	1.2	3.6	1	2	4.8	3.6	ns
prot1179	89	2	0	0	1.5	6	9	4.5	9	sig
prot1180	1106	4	7	14.4	5.4	1	6	12.6	25.2	ns
prot1181	3227	7	6	15	21	2	4	15	12	ns
prot1182	539	9	5	10.8	15.6	7	12	12	14.4	ns
prot1183	771	4	3	4.5	13.5	7	6	7.5	12	sig
prot1184	2680	5	5	9	9	2	2	14.4	7.2	ns
prot1185	917	2	1	12	18	7	5	27	27	sig
prot1186	4114	1	2	1.2	1.2	4	8	2.4	2.4	sig
prot1187	449	9	9	15	10.5	7	7	12	18	ns
prot1188	1304	7	4	1.8	7.2	3	5	0	5.4	ns
prot1189	393	1	6	21	9	3	3	18	15	ns
prot1190	1513	1	7	1.2	2.4	5	2	3.6	6	ns
prot1191	2580	4	6	1.5	10.5	4	5	6	1.5	ns
prot1192	959	5	8	16.2	12.6	12	7	14.4	16.2	ns
prot1193	510	6	9	12	9	12	10	36	18	sig
prot1194	427	5	8	2.4	6	12	5	10.8	10.8	ns
prot1195	413	4	4	7.5	4.5	15	15	13.5	22.5	sig
prot1196	819	2	3	7.2	5.4	3	1	9	7.2	ns
prot1197	1779	2	3	0	3	9	2	15	15	ns
prot1198	1379	1	2	4.8	1.2	10	6	12	4.8	sig
prot1199	652	3	4	3	4.5	3	3	3	4.5	ns
prot1200	704	2	0	3.6	7.2	3	3	10.8	3.6	sig
prot1201	1028	5	5	6	21	1	4	9	6	ns
prot1202	1181	3	5	1.2	2.4	1	2	2.4	4.8	ns
prot1203	383	8	4	13.5	4.5	5	7	7.5	13.5	ns
prot1204	1077	6	8	12.6	7.2	3	4	10.8	5.4	ns
prot1205	452	1	7	9	15	7	4	3	12	ns
prot1206	434	5	4	1.2	6	2	2	6	7.2	ns
prot1207	955	5	3	4.5	3	9	5	7.5	9	ns
prot1208	528	3	1	5.4	7.2	3	1	9	10.8	ns
prot1209	228	1	2	18	6	2	1	9	9	ns
prot1210	781	0	7	1.2	6	3	2	7.2	4.8	ns
prot1211	548	1	1	4.5	4.5	5	4	21	21	sig
prot1212	273	3	3	3.6	5.4	3	3	7.2	10.8	ns
prot1213	153	7	10	15	9	5	5	12	6	ns
prot1214	320	4	3	8.4	3.6	3	2	9.6	8.4	ns
prot1215	219	5	5	18	12	3	5	10.5	3	ns
prot1216	410	8	6	10.8	10.8	6	5	5.4	10.8	ns
prot1217	322	7	6	6	15	16	10	36	36	sig
prot1218	629	5	5	4.8	6	3	6	0	3.6	ns
prot1219	264	4	3	7.5	9	2	4	10.5	4.5	ns
prot1220	356	0	2	0	10.8	6	18	5.4	10.8	sig
prot1221	390	3	3	18	6	4	4	6	9	ns
prot1222	235	2	8	2.4	3.6	1	3	6	6	ns
prot1223	263	1	6	3	3	2	2	9	6	ns
prot1224	481	1	2	5.4	1.8	6	2	7.2	18	sig
prot1225	551	6	1	12	12	6	3	9	6	ns
prot1226	481	6	6	4.8	8.4	4	2	8.4	8.4	ns
prot1227	487	3	4	3	4.5	4	1	4.5	4.5	ns
prot1228	881	2	4	5.4	9	5	3	1.8	7.2	ns
prot1229	2284	0	1	9	6	4	2	18	6	ns
prot1230	852	1	3	1.2	1.2	1	5	4.8	1.2	sig
prot1231	341	2	3	7.5	10.5	4	6	3	7.5	ns
prot1232	182	3	6	7.2	3.6	3	3	14.4	14.4	ns
prot1233	327	3	1	6	9	8	8	18	36	sig
prot1234	219	4	6	4.8	6	5	3	4.8	2.4	ns
prot1235	406	5	5	12	6	8	6	18	12	sig
prot1236	332	3	7	1.8	5.4	3	0	1.8	1.8	ns
prot1237	365	2	4	9	9	5	2	12	6	ns
prot1238	308	6	2	3.6	3.6	1	2	4.8	2.4	ns
prot1239	232	4	3	3	4.5	2	1	3	4.5	ns
prot1240	2067	2	5	5.4	9	6	3	21.6	5.4	sig
prot1241	865	1	1	6	6	7	5	12	12	sig
prot1242	682	0	3	0	1.2	3	2	3.6	0	ns
prot1243	573	5	1	4.5	9	6	3	4.5	4.5	sig
prot1244	454	2	2	0	1.8	1	3	3.6	5.4	ns
prot1245	611	8	10	15	21	5	10	27	30	ns
prot1246	133	7	5	12	12	3	4	4.8	10.8	ns
prot1247	221	5	14	12	9	14	9	15	12	ns
prot1248	153	12	4	16.2	16.2	7	7	23.4	16.2	ns
prot1249	363	7	7	9	12	2	8	12	15	ns
prot1250	435	6	3	2.4	6	7	2	4.8	4.8	sig
prot1251	366	6	3	7.5	6	3	8	10.5	3	ns
prot1252	170	8	5	9	7.2	6	5	7.2	7.2	ns
prot1253	267	4	4	3	6	9	9	27	15	sig
prot1254	463	2	8	3.6	3.6	1	3	1.2	7.2	ns
prot1255	542	6	1	7.5	6	1	1	6	6	ns
prot1256	448	2	1	7.2	7.2	6	8	28.8	10.8	sig
prot1257	177	3	3	6	9	3	2	12	18	ns
prot1258	365	2	3	4.8	2.4	7	8	4.8	4.8	ns
prot1259	746	2	3	4.5	6	1	2	3	7.5	ns
prot1260	458	4	2	9	7.2	3	5	3.6	7.2	ns
prot1261	147	3	5	12	12	5	5	3	12	ns
prot1262	266	5	4	4.8	6	2	8	2.4	4.8	ns
prot1263	340	3	6	6	4.5	2	2	4.5	10.5	ns
prot1264	398	1	2	7.2	7.2	4	3	1.8	7.2	ns
prot1265	403	1	3	6	3	1	4	3	0	ns
prot1266	302	3	6	2.4	1.2	5	1	3.6	0	ns
prot1267	465	2	1	0	6	3	3	7.5	4.5	ns
prot1268	487	2	2	3.6	1.8	5	4	1.8	3.6	sig
prot1269	568	4	6	9	3	4	4	12	6	sig
prot1270	370	2	3	2.4	2.4	2	2	2.4	2.4	ns
prot1271	435	0	3	3	1.5	2	1	6	3	ns
prot1272	382	1	1	5.4	7.2	0	3	3.6	1.8	ns
prot1273	400	3	1	0	0	1	2	3	3	ns
prot1274	1317	1	0	3.6	1.2	1	1	4.8	2.4	sig
prot1275	1827	0	0	1.5	0	1	3	4.5	0	ns
prot1276	227	2	4	9	9	12	12	32.4	25.2	sig
prot1277	126	3	11	9	6	4	5	9	12	ns
prot1278	199	1	6	2.4	7.2	7	6	8.4	7.2	sig
prot1279	186	2	3	7.5	4.5	1	3	10.5	10.5	ns
prot1280	397	5	7	7.2	7.2	2	3	7.2	5.4	ns
prot1281	191	5	4	6	3	5	1	15	18	ns
prot1282	181	3	7	2.4	3.6	6	5	8.4	2.4	ns
prot1283	332	5	3	10.5	7.5	6	12	22.5	9	sig
prot1284	207	5	2	5.4	3.6	3	2	1.8	5.4	ns
prot1285	433	6	4	9	6	2	8	6	18	sig
prot1286	220	5	5	6	2.4	4	7	4.8	13.2	ns
prot1287	174	3	4	15	6	9	2	7.5	4.5	ns
prot1288	398	3	5	10.8	3.6	2	5	3.6	3.6	ns
prot1289	250	3	3	6	6	7	4	6	9	ns
prot1290	254	3	3	6	2.4	4	2	2.4	2.4	ns
prot1291	278	3	2	3	6	1	5	3	4.5	ns
prot1292	195	1	7	3.6	1.8	2	7	16.2	7.2	sig
prot1293	493	1	2	9	9	2	4	6	3	sig
prot1294	395	1	1	4.8	6	3	2	7.2	2.4	ns
prot1295	346	1	1	1.5	1.5	3	3	7.5	1.5	ns
prot1296	386	3	1	3.6	3.6	4	5	0	7.2	ns
prot1297	323	1	2	0	6	3	6	3	15	ns
prot1298	221	1	3	3.6	9.6	4	3	1.2	4.8	ns
prot1299	330	5	4	4.5	3	2	3	4.5	7.5	ns
prot1300	913	1	2	7.2	5.4	4	1	12.6	9	ns
prot1301	216	1	3	9	9	6	2	12	3	ns
prot1302	176	1	3	3.6	1.2	1	1	4.8	3.6	ns
prot1303	396	3	3	1.5	3	4	3	3	4.5	ns
prot1304	144	5	3	0	5.4	3	3	7.2	3.6	ns
prot1305	340	6	8	9	12	1	5	9	12	ns
prot1306	177	0	4	1.2	3.6	2	4	2.4	7.2	ns
prot1307	491	3	2	4.5	3	2	3	3	4.5	ns
prot1308	289	2	8	7.2	10.8	2	1	1.8	7.2	ns
prot1309	925	2	3	12	3	2	3	3	6	ns
prot1310	266	3	1	1.2	0	2	4	2.4	3.6	ns
prot1311	584	8	1	4.5	4.5	0	2	6	6	ns
prot1312	316	1	1	1.8	5.4	2	1	1.8	7.2	ns
prot1313	365	4	6	6	6	2	4	9	12	ns
prot1314	282	0	1	2.4	2.4	5	3	2.4	1.2	ns
prot1315	465	3	2	4.5	3	1	2	1.5	12	sig
prot1316	577	2	2	0	3.6	2	2	0	5.4	ns
prot1317	274	2	3	6	18	6	4	30	24	sig
prot1318	517	4	1	4.8	3.6	0	1	1.2	1.2	ns
prot1319	782	2	2	4.5	4.5	1	3	4.5	7.5	ns
prot1320	567	3	2	3.6	7.2	0	0	0	0	ns
prot1321	356	2	3	0	0	0	3	9	0	ns
prot1322	229	1	1	1.2	1.2	1	3	3.6	1.2	ns
prot1323	388	1	0	0	0	4	4	3	9	sig
prot1324	109	11	6	16.2	14.4	10	10	16.2	16.2	ns
prot1325	167	2	2	18	18	3	8	9	12	ns
prot1326	192	6	3	4.8	3.6	5	2	7.2	12	sig
prot1327	174	2	1	1.5	7.5	2	5	3	3	ns
prot1328	144	4	4	5.4	12.6	2	6	9	9	ns
prot1329	139	2	3	3	0	4	2	6	12	ns
prot1330	160	3	1	4.8	7.2	5	8	4.8	6	ns
prot1331	220	3	2	10.5	10.5	6	1	13.5	6	ns
prot1332	248	4	1	9	10.8	6	5	3.6	3.6	ns
prot1333	254	8	2	12	9	4	5	18	9	ns
prot1334	213	3	6	4.8	6	1	5	4.8	8.4	ns
prot1335	81	2	7	4.5	1.5	4	7	10.5	3	sig
prot1336	318	5	1	3.6	0	6	10	10.8	18	sig
prot1337	247	5	0	6	3	5	3	18	12	ns
prot1338	381	2	1	4.8	3.6	3	0	2.4	2.4	ns
prot1339	159	1	1	3	4.5	2	4	6	1.5	sig
prot1340	205	1	2	5.4	1.8	6	2	5.4	3.6	ns
prot1341	244	3	4	12	15	7	3	12	15	ns
prot1342	160	1	2	0	3.6	3	2	1.2	1.2	ns
prot1343	288	5	2	4.5	1.5	0	3	12	3	ns
prot1344	383	2	4	10.8	3.6	3	4	5.4	9	ns
prot1345	206	1	4	3	18	4	1	12	12	ns
prot1346	703	0	2	1.2	6	4	2	2.4	3.6	ns
prot1347	238	2	5	1.5	3	2	3	4.5	9	ns
prot1348	366	3	3	5.4	7.2	1	5	3.6	3.6	ns
prot1349	430	2	2	3	3	4	2	0	9	ns
prot1350	637	2	3	3.6	2.4	5	13	10.8	13.2	sig
prot1351	141	5	2	3	4.5	4	4	4.5	4.5	sig
prot1352	140	3	4	9	9	3	3	7.2	7.2	ns
prot1353	431	1	1	15	6	4	4	12	9	sig
prot1354	969	0	1	1.2	4.8	5	5	1.2	4.8	ns
prot1355	247	3	2	4.5	4.5	3	0	3	0	ns
prot1356	1101	5	2	7.2	3.6	3	1	1.8	7.2	ns
prot1357	178	2	0	3	3	6	3	27	27	sig
prot1358	178	4	2	2.4	2.4	2	2	3.6	4.8	ns
prot1359	297	2	2	6	3	2	5	1.5	7.5	ns
prot1360	238	1	1	7.2	1.8	1	2	1.8	5.4	ns
prot1361	226	3	2	6	9	1	0	12	6	ns
prot1362	486	2	2	1.2	3.6	2	1	2.4	0	ns
prot1363	758	4	4	1.5	1.5	1	6	1.5	0	ns
prot1364	305	0	3	5.4	0	1	1	1.8	5.4	ns
prot1365	526	2	3	6	9	4	6	6	12	sig
prot1366	375	3	1	1.2	0	1	2	2.4	2.4	ns
prot1367	651	1	1	0	3	2	1	1.5	10.5	ns
prot1368	5934	0	1	1.8	1.8	3	1	5.4	0	ns
prot1369	421	2	1	0	12	4	2	12	6	sig
prot1370	142	4	2	0	2.4	1	0	0	1.2	ns
prot1371	1145	0	0	4.5	1.5	2	1	4.5	0	ns
prot1372	238	1	4	7.2	3.6	8	6	3.6	14.4	sig
prot1373	391	2	1	3	3	2	2	6	6	sig
prot1374	618	3	2	0	2.4	1	0	2.4	2.4	ns
prot1375	93	8	6	13.5	15	11	7	12	7.5	ns
prot1376	130	12	12	16.2	10.8	5	10	5.4	12.6	ns
prot1377	83	11	5	3	15	8	7	21	24	ns
prot1378	361	2	2	2.4	6	3	2	3.6	3.6	ns
prot1379	193	5	2	7.5	9	5	7	4.5	3	ns
prot1380	393	2	10	5.4	16.2	7	4	9	12.6	sig
prot1381	232	8	5	9	12	3	8	12	12	ns
prot1382	201	5	5	4.8	4.8	3	5	3.6	8.4	ns
prot1383	105	5	7	6	3	4	1	4.5	7.5	ns
prot1384	173	9	1	3.6	7.2	4	4	7.2	1.8	ns
prot1385	182	4	2	12	0	7	4	9	15	ns
prot1386	199	5	2	1.2	1.2	2	7	6	3.6	ns
prot1387	191	4	7	3	10.5	4	4	7.5	1.5	sig
prot1388	274	1	6	10.8	0	3	4	5.4	1.8	ns
prot1389	135	4	3	12	12	1	3	0	6	ns
prot1390	169	1	5	7.2	8.4	2	5	2.4	4.8	ns
prot1391	688	6	3	1.5	4.5	4	3	3	6	ns
prot1392	152	1	4	0	10.8	1	2	5.4	10.8	ns
prot1393	528	5	3	18	15	6	4	3	6	ns
prot1394	157	3	4	4.8	2.4	5	3	6	4.8	ns
prot1395	126	2	3	7.5	4.5	2	2	4.5	6	ns
prot1396	80	2	5	7.2	5.4	3	7	7.2	7.2	ns
prot1397	122	3	1	6	3	1	2	0	15	ns
prot1398	232	4	2	2.4	1.2	4	0	2.4	6	ns
prot1399	171	2	2	1.5	4.5	3	1	10.5	3	ns
prot1400	70	1	2	1.8	5.4	3	1	7.2	10.8	ns
prot1401	130	4	2	6	3	4	4	15	39	sig
prot1402	103	3	1	0	2.4	1	2	3.6	3.6	ns
prot1403	547	2	1	1.5	0	0	0	1.5	1.5	ns
prot1404	250	0	0	0	0	3	2	0	1.8	ns
prot1405	497	3	1	3	6	1	2	6	15	ns
prot1406	312	0	1	0	2.4	0	3	4.8	1.2	ns
prot1407	152	1	0	4.5	0	3	3	1.5	1.5	ns
prot1408	535	3	3	7.2	1.8	1	6	7.2	3.6	ns
prot1409	87	0	2	0	6	2	1	9	6	ns
prot1410	232	4	2	1.2	2.4	5	5	3.6	4.8	ns
prot1411	232	2	4	3	4.5	1	2	1.5	0	ns
prot1412	843	3	3	7.2	3.6	1	0	1.8	3.6	ns
prot1413	555	3	3	15	6	0	0	0	3	ns
prot1414	173	2	2	1.2	1.2	2	2	1.2	3.6	ns
prot1415	194	2	3	1.5	4.5	2	6	9	12	sig
prot1416	180	0	4	3.6	3.6	1	1	1.8	1.8	sig
prot1417	199	2	2	3	3	2	2	6	18	sig
prot1418	287	2	1	2.4	8.4	2	2	1.2	1.2	ns
prot1419	999	2	4	3	0	3	3	4.5	9	sig
prot1420	220	1	0	0	7.2	1	0	0	1.8	ns
prot1421	648	3	4	0	3	3	0	6	6	ns
prot1422	164	0	5	2.4	4.8	2	2	2.4	2.4	sig
prot1423	181	5	3	0	3	1	3	1.5	0	ns
prot1424	285	7	3	5.4	19.8	6	7	10.8	12.6	ns
prot1425	172	1	4	9	21	7	4	12	12	ns
prot1426	103	1	3	9.6	10.8	3	4	2.4	3.6	ns
prot1427	430	2	8	4.5	3	8	6	12	12	sig
prot1428	130	2	3	18	7.2	12	2	18	25.2	sig
prot1429	123	3	0	21	15	2	4	15	18	ns
prot1430	304	6	2	3.6	3.6	1	5	10.8	2.4	ns
prot1431	164	2	9	1.5	6	3	3	9	4.5	ns
prot1432	75	6	2	3.6	3.6	1	1	1.8	9	sig
prot1433	173	3	2	9	6	3	4	3	3	ns
prot1434	176	5	5	2.4	2.4	5	8	2.4	2.4	ns
prot1435	191	2	3	6	3	3	4	6	3	ns
prot1436	138	3	7	9	5.4	3	9	16.2	16.2	sig
prot1437	148	3	4	9	3	3	4	3	3	ns
prot1438	101	4	3	6	0	3	1	3.6	2.4	ns
prot1439	157	1	0	3	1.5	6	9	18	18	sig
prot1440	488	0	0	7.2	5.4	3	6	12.6	5.4	ns
prot1441	133	0	3	6	21	4	4	6	6	ns
prot1442	229	1	2	2.4	3.6	1	0	2.4	0	ns
prot1443	89	5	4	4.5	3	3	5	7.5	1.5	ns
prot1444	317	0	0	1.8	1.8	6	4	14.4	10.8	sig
prot1445	88	0	1	6	3	4	7	6	15	sig
prot1446	180	2	5	1.2	6	2	3	2.4	4.8	ns
prot1447	207	3	2	4.5	3	3	3	4.5	4.5	ns
prot1448	235	3	0	7.2	7.2	2	2	0	0	ns
prot1449	86	1	4	6	3	4	5	9	3	ns
prot1450	115	2	1	2.4	7.2	4	2	4.8	2.4	ns
prot1451	127	5	1	4.5	3	2	2	10.5	6	sig
prot1452	229	4	2	1.8	1.8	0	1	1.8	1.8	ns
prot1453	247	6	4	12	15	3	4	15	12	ns
prot1454	573	2	4	4.8	2.4	1	1	0	1.2	ns
prot1455	176	0	3	6	3	2	2	3	3	ns
prot1456	169	2	1	3.6	1.8	2	2	7.2	10.8	sig
prot1457	81	4	1	6	3	2	2	12	9	ns
prot1458	89	1	0	1.2	0	1	1	1.2	4.8	ns
prot1459	178	2	3	1.5	3	3	3	4.5	3	ns
prot1460	151	4	4	1.8	3.6	1	2	3.6	3.6	ns
prot1461	146	0	2	3	9	3	4	12	6	sig
prot1462	217	2	4	4.8	1.2	2	2	1.2	3.6	ns
prot1463	159	3	2	0	1.5	1	4	3	4.5	ns
prot1464	237	1	1	9	0	1	3	5.4	5.4	ns
prot1465	587	1	3	12	3	2	1	15	0	ns
prot1466	128	0	4	4.8	2.4	3	1	1.2	0	ns
prot1467	425	0	1	4.5	0	3	3	4.5	4.5	sig
prot1468	256	2	2	3.6	0	3	0	5.4	0	ns
prot1469	136	1	0	6	12	2	2	12	6	sig
prot1470	76	2	1	0	0	2	1	2.4	1.2	ns
prot1471	175	0	0	1.5	3	1	1	1.5	0	ns
prot1472	231	3	1	1.8	1.8	0	2	3.6	5.4	ns
prot1473	337	1	5	3	3	3	1	3	0	ns
prot1474	239	1	0	0	1.2	1	0	0	2.4	ns
prot1475	456	1	0	6	3	2	4	3	9	sig
prot1476	126	0	1	3.6	0	2	0	0	0	ns
prot1477	488	2	1	3	0	0	1	3	6	ns
prot1478	127	0	2	2.4	2.4	5	4	1.2	1.2	sig
prot1479	191	3	4	7.5	7.5	3	4	9	6	ns
prot1480	114	2	3	9	5.4	1	3	5.4	7.2	ns
prot1481	62	3	2	15	15	2	3	9	12	ns
prot1482	350	4	3	2.4	3.6	3	3	4.8	6	ns
prot1483	108	3	4	6	1.5	8	4	6	3	sig
prot1484	321	3	4	5.4	1.8	2	2	3.6	1.8	ns
prot1485	308	3	1	9	3	2	2	9	0	ns
prot1486	59	4	5	3.6	4.8	6	12	25.2	3.6	sig
prot1487	218	2	3	6	9	2	2	1.5	4.5	ns
prot1488	106	2	4	3.6	3.6	2	0	3.6	3.6	ns
prot1489	154	5	3	3	3	0	2	3	3	ns
prot1490	166	2	3	2.4	2.4	2	5	2.4	3.6	ns
prot1491	515	2	1	6	3	2	1	1.5	6	ns
prot1492	183	1	1	3.6	9	3	1	1.8	3.6	ns
prot1493	162	4	5	6	0	4	2	12	3	ns
prot1494	140	1	4	3.6	2.4	5	1	4.8	1.2	ns
prot1495	169	2	2	4.5	3	1	2	3	4.5	ns
prot1496	242	2	4	3.6	9	2	1	1.8	7.2	sig
prot1497	292	2	2	15	6	1	2	9	15	ns
prot1498	197	1	3	2.4	1.2	4	1	7.2	1.2	ns
prot1499	856	1	0	3	6	0	1	3	1.5	ns
prot1500	127	0	3	5.4	5.4	2	1	1.8	3.6	ns
prot1501	72	2	3	3	6	1	4	0	9	ns
prot1502	148	1	6	3.6	4.8	2	4	4.8	4.8	sig
prot1503	53	1	1	1.5	4.5	9	9	18	4.5	sig
prot1504	98	3	1	1.8	1.8	2	2	3.6	7.2	sig
prot1505	405	5	1	9	6	1	3	6	6	ns
prot1506	104	4	0	3.6	4.8	1	0	4.8	1.2	ns
prot1507	176	1	1	0	0	3	0	6	1.5	ns
prot1508	125	1	4	0	3.6	3	4	1.8	1.8	ns
prot1509	160	1	1	3	3	1	1	6	3	ns
prot1510	316	0	1	1.2	3.6	2	3	1.2	2.4	ns
prot1511	978	0	0	6	1.5	1	3	0	1.5	ns
prot1512	234	1	1	3.6	5.4	3	1	3.6	7.2	ns
prot1513	431	2	2	0	3	2	1	3	6	ns
prot1514	2591	3	4	2.4	3.6	0	2	1.2	4.8	ns
prot1515	712	5	2	6	7.5	4	1	7.5	7.5	ns
prot1516	1852	3	6	7.2	3.6	5	1	3.6	0	ns
prot1517	2086	3	4	12	15	3	3	6	27	ns
prot1518	1064	3	2	4.8	6	2	4	3.6	3.6	ns
prot1519	609	10	10	12	15	8	5	7.5	12	ns
prot1520	645	1	4	7.2	0	3	2	7.2	5.4	ns
prot1521	969	3	1	6	15	2	2	6	12	sig
prot1522	857	3	2	1.2	2.4	2	2	2.4	2.4	sig
prot1523	488	0	3	0	3	1	5	1.5	7.5	ns
prot1524	2821	1	1	3.6	0	3	0	1.8	1.8	ns
prot1525	512	1	3	9	3	5	4	9	15	ns
prot1526	876	1	4	3.6	6	6	2	4.8	4.8	sig
prot1527	543	2	2	4.5	4.5	2	6	6	7.5	ns
prot1528	809	5	3	3.6	1.8	7	1	10.8	5.4	ns
prot1529	1674	1	3	6	0	2	2	3	3	sig
prot1530	1191	1	5	0	1.2	2	2	2.4	2.4	sig
prot1531	208	5	3	3	1.5	4	1	3	4.5	ns
prot1532	437	2	1	12.6	1.8	2	3	5.4	1.8	ns
prot1533	510	2	0	9	3	3	3	3	6	ns
prot1534	695	3	2	1.2	10.8	3	2	6	4.8	ns
prot1535	227	3	2	4.5	1.5	1	1	0	4.5	ns
prot1536	700	1	4	9	1.8	3	2	3.6	1.8	ns
prot1537	218	2	2	9	15	5	4	12	12	sig
prot1538	423	2	3	3.6	2.4	4	2	4.8	4.8	ns
prot1539	873	1	1	4.5	1.5	1	2	1.5	1.5	ns
prot1540	1426	1	2	3.6	3.6	3	2	5.4	3.6	ns
prot1541	520	1	1	6	6	0	2	3	0	ns
prot1542	290	7	16	14.4	18	8	7	9.6	12	ns
prot1543	296	4	6	3	3	5	6	9	3	ns
prot1544	309	4	3	9	3.6	2	4	10.8	1.8	sig
prot1545	502	4	2	12	15	4	4	9	21	ns
prot1546	204	2	1	1.2	1.2	4	1	2.4	2.4	ns
prot1547	437	2	6	6	3	15	21	9	13.5	sig
prot1548	314	4	2	1.8	3.6	2	3	0	0	ns
prot1549	402	0	0	3	12	2	1	6	6	ns
prot1550	188	3	6	1.2	3.6	1	2	2.4	3.6	ns
prot1551	434	1	2	1.5	3	1	1	0	6	ns
prot1552	325	1	2	0	5.4	1	1	1.8	1.8	ns
prot1553	607	0	0	3	6	0	1	3	12	ns
prot1554	739	3	3	1.2	1.2	3	2	2.4	1.2	ns
prot1555	235	2	2	3	1.5	2	4	6	6	sig
prot1556	982	2	2	3.6	0	0	1	5.4	3.6	ns
prot1557	392	2	3	9	3	4	2	6	6	sig
prot1558	543	1	0	2.4	0	0	1	2.4	2.4	ns
prot1559	462	2	1	0	0	1	1	0	1.5	ns
prot1560	348	1	3	5.4	0	2	3	3.6	1.8	ns
prot1561	463	3	1	12	0	2	1	3	6	sig
prot1562	173	2	3	1.2	6	2	5	7.2	4.8	ns
prot1563	274	3	3	1.5	6	2	2	4.5	1.5	ns
prot1564	251	1	3	10.8	1.8	2	2	5.4	7.2	ns
prot1565	231	3	2	9	9	3	1	18	3	ns
prot1566	394	2	4	2.4	3.6	1	1	1.2	2.4	ns
prot1567	240	1	3	4.5	10.5	3	3	1.5	3	ns
prot1568	441	5	3	1.8	5.4	3	4	10.8	3.6	ns
prot1569	200	1	1	6	9	2	4	9	15	ns
prot1570	371	2	2	2.4	1.2	4	8	3.6	4.8	sig
prot1571	313	1	2	1.5	1.5	1	3	4.5	1.5	ns
prot1572	730	1	3	7.2	0	4	6	18	14.4	sig
prot1573	329	1	1	9	12	1	4	6	0	ns
prot1574	627	1	2	3.6	3.6	1	1	0	2.4	ns
prot1575	250	5	2	1.5	1.5	1	3	0	0	ns
prot1576	144	4	2	1.8	3.6	2	2	10.8	7.2	sig
prot1577	472	1	1	6	15	7	4	21	15	sig
prot1578	421	2	5	1.2	2.4	0	3	2.4	0	ns
prot1579	250	2	2	1.5	3	2	2	1.5	6	sig
prot1580	266	3	0	3.6	1.8	1	3	7.2	3.6	ns
prot1581	861	4	1	15	6	3	1	9	3	ns
prot1582	1312	1	3	0	1.2	1	3	1.2	1.2	ns
prot1583	493	1	3	4.5	3	1	2	4.5	0	ns
prot1584	1082	1	1	5.4	3.6	2	2	1.8	1.8	sig
prot1585	648	2	0	0	6	1	4	0	9	ns
prot1586	276	2	0	2.4	3.6	3	3	1.2	4.8	ns
prot1587	518	1	2	0	1.5	3	3	6	1.5	ns
prot1588	640	1	2	1.8	0	2	1	5.4	5.4	ns
prot1589	722	1	3	9	6	5	5	15	6	ns
prot1590	147	3	6	3.6	3.6	5	2	2.4	2.4	ns
prot1591	193	2	2	9	4.5	1	3	3	10.5	ns
prot1592	194	2	3	3.6	0	4	1	3.6	5.4	ns
prot1593	365	3	3	6	12	2	1	9	9	ns
prot1594	290	4	3	4.8	1.2	4	3	4.8	4.8	ns
prot1595	636	2	1	1.5	3	0	6	1.5	3	ns
prot1596	1160	2	0	0	5.4	4	0	7.2	3.6	ns
prot1597	641	4	2	18	3	2	0	6	9	ns
prot1598	175	0	3	3.6	2.4	0	2	0	3.6	ns
prot1599	318	0	4	1.5	0	1	3	1.5	1.5	ns
prot1600	424	2	4	5.4	1.8	0	2	0	1.8	ns
prot1601	348	3	3	15	3	4	3	3	6	ns
prot1602	227	3	2	1.2	6	1	1	0	1.2	ns
prot1603	427	1	2	0	4.5	4	1	4.5	3	ns
prot1604	268	2	1	1.8	1.8	3	1	1.8	0	ns
prot1605	357	4	2	0	6	1	5	6	0	ns
prot1606	174	2	4	2.4	1.2	2	2	0	4.8	ns
prot1607	233	1	1	1.5	1.5	0	1	3	1.5	ns
prot1608	217	3	2	0	1.8	0	1	5.4	1.8	ns
prot1609	980	1	0	3	6	0	0	3	0	ns
prot1610	263	1	3	0	2.4	8	6	7.2	2.4	sig
prot1611	169	1	0	3	3	1	0	3	3	ns
prot1612	178	1	1	0	0	3	3	5.4	5.4	sig
prot1613	355	2	2	3	3	0	3	3	0	ns
prot1614	604	2	1	3.6	1.2	1	1	1.2	2.4	ns
prot1615	149	1	0	0	1.5	1	4	6	1.5	ns
prot1616	594	1	1	1.8	3.6	1	0	1.8	3.6	ns
prot1617	257	2	1	3	9	3	6	9	18	sig
prot1618	421	0	0	1.2	0	1	3	0	2.4	ns
prot1619	712	2	2	1.5	3	2	2	7.5	3	sig
prot1620	423	1	0	1.8	0	3	3	10.8	5.4	sig
prot1621	488	1	0	3	0	2	0	0	0	ns
prot1622	1872	2	1	1.2	2.4	1	2	0	1.2	ns
prot1623	153	4	5	4.5	6	15	24	13.5	18	sig
prot1624	275	3	3	9	7.2	3	4	7.2	7.2	ns
prot1625	463	3	4	3	18	5	2	9	3	ns
prot1626	103	3	6	4.8	6	3	2	3.6	4.8	ns
prot1627	287	4	1	1.5	3	2	1	0	1.5	ns
prot1628	282	3	1	7.2	10.8	2	5	9	1.8	ns
prot1629	200	0	4	6	12	5	6	3	12	sig
prot1630	149	3	5	3.6	1.2	4	9	15.6	2.4	sig
prot1631	149	1	2	3	0	4	2	4.5	6	ns
prot1632	132	2	0	7.2	0	0	1	5.4	1.8	ns
prot1633	118	1	5	3	6	7	1	6	6	ns
prot1634	191	2	3	4.8	2.4	3	4	0	3.6	ns
prot1635	189	3	2	4.5	3	1	2	3	1.5	ns
prot1636	273	1	4	1.8	1.8	4	4	7.2	3.6	sig
prot1637	327	2	3	9	6	1	5	3	15	ns
prot1638	148	2	0	6	2.4	4	4	2.4	7.2	sig
prot1639	206	3	2	1.5	6	0	2	3	9	ns
prot1640	108	5	2	3.6	5.4	4	2	16.2	9	sig
prot1641	267	0	1	0	6	2	4	12	12	ns
prot1642	204	3	2	4.8	1.2	0	1	3.6	2.4	ns
prot1643	223	3	0	3	0	4	3	4.5	1.5	ns
prot1644	298	3	1	3.6	3.6	2	2	1.8	3.6	ns
prot1645	194	0	4	12	12	3	3	9	63	sig
prot1646	77	0	0	1.2	0	1	3	2.4	3.6	ns
prot1647	166	1	1	6	3	1	1	3	3	ns
prot1648	418	4	2	1.8	9	1	1	1.8	3.6	sig
prot1649	418	1	3	0	3	0	1	15	3	ns
prot1650	127	1	2	2.4	3.6	0	2	4.8	1.2	ns
prot1651	279	2	1	1.5	3	2	0	1.5	1.5	ns
prot1652	181	2	0	7.2	3.6	1	2	1.8	0	ns
prot1653	129	1	2	6	6	1	2	12	6	ns
prot1654	161	0	4	1.2	0	2	1	1.2	2.4	ns
prot1655	126	2	3	1.5	3	2	1	3	1.5	ns
prot1656	326	1	2	9	3.6	0	1	3.6	5.4	ns
prot1657	207	0	3	6	0	2	2	3	6	ns
prot1658	191	3	2	3.6	2.4	3	2	4.8	2.4	ns
prot1659	238	3	1	0	0	1	0	1.5	4.5	ns
prot1660	210	2	2	5.4	3.6	4	1	9	1.8	ns
prot1661	331	0	2	3	3	3	3	9	45	sig
prot1662	574	2	3	4.8	1.2	4	1	3.6	1.2	ns
prot1663	455	4	0	6	3	6	6	7.5	3	ns
prot1664	553	2	1	0	1.8	4	2	0	7.2	ns
prot1665	522	2	3	18	6	2	3	9	3	ns
prot1666	325	1	1	2.4	2.4	3	1	0	1.2	ns
prot1667	208	3	1	4.5	3	1	2	1.5	1.5	ns
prot1668	232	1	1	0	7.2	2	5	3.6	3.6	sig
prot1669	219	0	1	6	3	1	1	3	12	ns
prot1670	409	1	4	1.2	1.2	1	1	3.6	0	ns
prot1671	233	0	1	1.5	3	1	0	0	0	ns
prot1672	772	4	2	1.8	1.8	1	1	5.4	0	ns
prot1673	360	3	0	15	3	3	3	12	6	ns
prot1674	439	0	2	1.2	3.6	1	3	1.2	4.8	ns
prot1675	442	1	1	3	1.5	2	2	3	1.5	ns
prot1676	138	1	2	1.8	5.4	1	0	1.8	0	ns
prot1677	106	0	1	0	0	1	1	0	0	ns
prot1678	370	4	2	0	2.4	1	3	6	2.4	ns
prot1679	629	0	0	3	0	1	2	0	1.5	ns
prot1680	187	0	1	0	3.6	2	4	0	0	ns
prot1681	596	1	0	0	0	3	0	0	0	ns
prot1682	255	2	0	0	0	3	6	3.6	3.6	sig
prot1683	92	0	7	10.5	6	3	7	12	10.5	ns
prot1684	171	3	5	7.2	7.2	4	4	5.4	5.4	ns
prot1685	165	5	4	6	12	6	3	15	0	ns
prot1686	148	2	5	2.4	2.4	1	2	3.6	3.6	ns
prot1687	229	3	3	0	7.5	4	4	6	3	ns
prot1688	123	3	4	1.8	5.4	1	4	1.8	9	ns
prot1689	77	3	2	9	0	1	2	9	9	ns
prot1690	465	4	0	3.6	6	4	3	4.8	3.6	ns
prot1691	279	1	0	0	3	0	1	0	1.5	ns
prot1692	278	0	1	5.4	3.6	4	0	3.6	1.8	ns
prot1693	119	4	3	12	3	1	1	12	6	ns
prot1694	148	5	0	0	0	2	2	1.2	2.4	ns
prot1695	72	2	1	1.5	3	1	0	0	3	ns
prot1696	353	3	1	5.4	3.6	3	4	3.6	1.8	ns
prot1697	196	0	0	9	3	1	0	3	6	ns
prot1698	174	3	4	3.6	2.4	4	2	0	6	ns
prot1699	126	3	2	1.5	1.5	3	6	4.5	9	sig
prot1700	235	2	2	5.4	5.4	1	2	5.4	1.8	ns
prot1701	235	1	3	0	3	2	0	6	6	ns
prot1702	110	1	2	0	1.2	0	2	0	1.2	ns
prot1703	188	2	1	4.5	6	3	2	3	9	ns
prot1704	225	1	1	1.8	0	0	3	1.8	1.8	ns
prot1705	138	1	0	6	9	0	1	3	0	ns
prot1706	174	1	3	2.4	3.6	3	4	0	3.6	ns
prot1707	672	4	1	1.5	3	1	1	0	0	ns
prot1708	84	0	1	0	0	0	3	1.8	3.6	ns
prot1709	107	1	2	6	0	2	5	0	3	ns
prot1710	146	1	1	0	0	3	3	0	1.2	ns
prot1711	183	4	3	3	3	5	1	0	4.5	ns
prot1712	555	0	0	1.8	1.8	1	0	0	3.6	ns
prot1713	467	1	1	0	0	2	1	6	6	sig
prot1714	265	1	1	0	1.2	2	3	1.2	1.2	ns
prot1715	598	1	0	0	4.5	3	4	3	1.5	ns
prot1716	317	5	1	0	1.8	2	2	3.6	5.4	ns
prot1717	196	2	0	3	3	0	1	3	9	ns
prot1718	267	2	3	1.2	4.8	3	2	3.6	2.4	ns
prot1719	612	7	1	3	0	1	0	0	3	ns
prot1720	62	2	1	3.6	1.8	2	1	0	7.2	ns
prot1721	77	1	1	6	3	6	6	18	18	sig
prot1722	68	0	0	2.4	2.4	0	0	1.2	0	ns
prot1723	632	2	1	3	3	2	2	1.5	1.5	ns
prot1724	230	1	5	3.6	0	0	1	0	3.6	ns
prot1725	133	2	0	0	6	2	2	6	3	sig
prot1726	334	0	1	1.2	1.2	6	6	3.6	10.8	sig
prot1727	311	1	1	0	0	2	1	1.5	1.5	ns
prot1728	563	2	1	0	1.8	0	1	1.8	1.8	ns
prot1729	327	0	2	9	0	4	0	6	3	ns
prot1730	144	3	4	1.2	2.4	2	0	1.2	4.8	ns
prot1731	668	1	4	0	6	0	5	3	0	ns
prot1732	85	4	1	7.2	1.8	0	3	5.4	0	ns
prot1733	102	1	0	3	0	0	0	9	0	ns
prot1734	508	2	0	2.4	1.2	0	0	2.4	1.2	ns
prot1735	226	0	1	6	0	3	1	0	6	ns
prot1736	676	3	2	0	0	1	1	5.4	0	ns
prot1737	539	0	0	0	9	0	0	0	0	ns
prot1738	295	0	0	2.4	2.4	0	1	1.2	0	ns
prot1739	224	1	0	0	1.5	1	0	1.5	0	ns
prot1740	2292	1	2	1.8	0	1	0	0	0	ns
prot1741	170	3	4	9	6	6	0	18	9	ns
prot1742	134	1	2	1.2	3.6	4	2	6	4.8	ns
prot1743	255	2	3	0	4.5	1	0	0	3	ns
prot1744	304	6	3	3.6	3.6	2	8	14.4	3.6	sig
prot1745	237	2	7	12	9	1	2	3	6	ns
prot1746	105	3	0	3.6	0	1	1	2.4	1.2	ns
prot1747	69	3	1	0	3	2	6	4.5	0	ns
prot1748	247	2	1	3.6	7.2	2	3	10.8	3.6	sig
prot1749	99	3	2	3	15	3	5	18	12	ns
prot1750	116	1	1	2.4	1.2	2	1	3.6	0	ns
prot1751	152	1	1	1.5	1.5	1	3	4.5	1.5	ns
prot1752	225	1	0	7.2	1.8	2	2	10.8	7.2	sig
prot1753	147	1	1	6	0	1	0	0	3	ns
prot1754	125	3	3	3.6	1.2	1	2	2.4	1.2	ns
prot1755	90	1	1	4.5	9	2	2	4.5	6	ns
prot1756	237	5	2	1.8	9	3	4	0	1.8	ns
prot1757	66	1	2	6	9	2	0	0	9	ns
prot1758	264	3	1	2.4	0	1	1	2.4	3.6	ns
prot1759	137	0	2	4.5	0	0	0	4.5	3	ns
prot1760	511	1	2	3.6	5.4	0	2	1.8	1.8	ns
prot1761	141	1	1	3	3	1	2	0	3	ns
prot1762	280	0	3	0	1.2	9	2	2.4	2.4	sig
prot1763	302	3	0	6	1.5	0	1	0	1.5	ns
prot1764	74	2	0	1.8	0	0	0	1.8	1.8	ns
prot1765	171	0	3	6	6	1	0	3	0	ns
prot1766	95	0	3	2.4	3.6	3	1	0	1.2	ns
prot1767	367	2	3	3	0	2	1	4.5	1.5	ns
prot1768	144	3	3	1.8	3.6	0	2	5.4	3.6	ns
prot1769	664	1	1	0	6	2	2	9	6	sig
prot1770	179	1	1	1.2	4.8	3	4	0	1.2	ns
prot1771	114	2	0	3	1.5	5	1	1.5	1.5	sig
prot1772	161	0	2	3.6	3.6	1	1	1.8	0	ns
prot1773	205	2	3	9	0	1	3	3	0	ns
prot1774	305	1	3	1.2	3.6	1	1	1.2	1.2	ns
prot1775	416	3	2	4.5	1.5	2	2	1.5	4.5	ns
prot1776	397	3	2	1.8	1.8	2	0	1.8	1.8	ns
prot1777	224	2	0	0	6	2	1	0	6	ns
prot1778	314	0	0	1.2	0	1	2	1.2	0	ns
prot1779	174	3	1	0	1.5	2	2	6	1.5	sig
prot1780	416	4	0	3.6	7.2	1	2	3.6	1.8	ns
prot1781	131	0	0	3	6	1	3	0	6	ns
prot1782	107	3	1	1.2	2.4	1	4	3.6	0	ns
prot1783	163	0	0	1.5	1.5	2	2	3	3	sig
prot1784	564	1	0	1.8	3.6	1	3	3.6	3.6	ns
prot1785	208	1	2	6	0	3	3	45	9	sig
prot1786	135	0	3	0	1.2	1	2	1.2	4.8	sig
prot1787	3394	2	3	7.5	0	2	3	1.5	4.5	ns
prot1788	1957	1	3	3.6	1.8	1	3	0	1.8	ns
prot1789	1088	0	5	0	3	1	1	6	9	ns
prot1790	424	4	1	1.2	6	2	2	2.4	4.8	ns
prot1791	1035	2	0	3	3	3	0	0	1.5	ns
prot1792	926	1	1	3.6	1.8	0	1	1.8	3.6	ns
prot1793	1669	0	1	0	0	2	2	6	12	sig
prot1794	201	2	4	4.8	2.4	4	5	1.2	0	ns
prot1795	539	1	0	0	1.5	4	3	0	1.5	ns
prot1796	638	0	0	0	0	1	1	1.8	1.8	sig
prot1797	225	3	4	12	21	4	3	9	21	ns
prot1798	319	3	4	7.2	2.4	2	2	0	6	ns
prot1799	520	4	4	1.5	4.5	2	4	6	3	sig
prot1800	785	1	0	7.2	1.8	4	4	5.4	5.4	ns
prot1801	629	4	1	0	3	1	0	6	0	ns
prot1802	341	3	4	4.8	4.8	1	2	4.8	1.2	ns
prot1803	412	1	0	1.5	0	2	1	0	1.5	ns
prot1804	308	2	1	0	0	1	2	3.6	0	ns
prot1805	743	2	0	3	0	1	0	0	0	ns
prot1806	470	1	0	0	0	2	5	2.4	2.4	sig
prot1807	1140	3	0	1.5	0	1	0	1.5	1.5	ns
prot1808	1466	0	1	1.8	9	0	3	1.8	5.4	ns
prot1809	254	0	2	3	6	2	1	9	0	ns
prot1810	257	1	1	6	0	2	0	1.2	1.2	ns
prot1811	375	5	1	0	0	0	2	1.5	0	ns
prot1812	1882	1	2	1.8	3.6	2	1	5.4	10.8	ns
prot1813	1300	5	1	0	3	0	2	0	0	ns
prot1814	444	1	1	1.2	4.8	3	3	1.2	1.2	ns
prot1815	832	1	0	4.5	1.5	6	3	9	4.5	sig
prot1816	582	0	1	5.4	1.8	2	1	1.8	3.6	ns
prot1817	280	0	0	0	3	1	1	6	6	ns
prot1818	1244	1	2	2.4	1.2	1	1	0	3.6	ns
prot1819	276	1	0	0	3	2	0	0	3	ns
prot1820	623	0	0	3.6	0	6	9	10.8	5.4	sig
prot1821	450	0	0	6	3	0	1	3	6	ns
prot1822	247	3	0	2.4	0	1	3	1.2	3.6	ns
prot1823	387	2	3	1.5	0	1	2	0	0	ns
prot1824	662	0	1	0	1.8	1	1	1.8	1.8	ns
prot1825	743	0	1	12	0	0	1	6	0	ns
prot1826	874	2	2	2.4	1.2	0	0	1.2	0	ns
prot1827	1301	0	0	1.5	1.5	2	0	0	0	ns
prot1828	274	2	2	3.6	5.4	2	1	1.8	5.4	ns
prot1829	551	5	1	9	6	2	2	18	12	sig
prot1830	447	2	1	2.4	1.2	4	3	3.6	2.4	ns
prot1831	154	3	2	3	1.5	3	1	1.5	0	ns
prot1832	210	1	0	10.8	5.4	1	4	3.6	1.8	sig
prot1833	290	1	1	12	9	1	2	3	3	ns
prot1834	220	4	2	1.2	3.6	3	1	2.4	6	ns
prot1835	184	4	1	3	0	4	2	13.5	7.5	sig
prot1836	168	1	3	0	0	2	1	0	1.8	ns
prot1837	102	0	3	9	12	1	0	3	6	ns
prot1838	327	0	3	0	2.4	0	3	2.4	2.4	ns
prot1839	962	3	1	3	3	6	3	4.5	9	sig
prot1840	556	1	1	1.8	5.4	2	3	3.6	3.6	sig
prot1841	374	1	1	0	0	5	2	15	27	sig
prot1842	728	1	2	1.2	6	2	5	0	0	ns
prot1843	243	1	3	1.5	3	4	0	4.5	3	ns
prot1844	127	1	1	5.4	1.8	3	2	0	0	ns
prot1845	519	1	3	3	6	0	3	3	6	ns
prot1846	492	0	3	3.6	4.8	2	5	2.4	2.4	sig
prot1847	233	4	1	1.5	4.5	2	2	1.5	1.5	ns
prot1848	287	2	0	0	3.6	0	0	0	3.6	ns
prot1849	337	0	1	12	3	0	1	0	3	ns
prot1850	404	2	1	1.2	0	0	2	0	4.8	ns
prot1851	3175	1	1	1.5	0	0	1	1.5	1.5	ns
prot1852	243	1	1	1.8	0	0	0	5.4	0	ns
prot1853	275	4	1	3	0	3	2	6	0	ns
prot1854	648	2	3	3.6	1.2	5	1	1.2	4.8	ns
prot1855	172	0	1	1.5	3	1	7	3	3	sig
prot1856	283	4	2	1.8	7.2	3	4	3.6	0	ns
prot1857	159	2	8	6	0	1	1	9	3	ns
prot1858	372	1	1	2.4	0	2	2	2.4	2.4	ns
prot1859	174	2	3	6	4.5	4	1	4.5	1.5	ns
prot1860	182	4	2	5.4	3.6	1	3	1.8	1.8	ns
prot1861	251	2	0	6	6	2	3	0	3	ns
prot1862	1009	1	1	0	2.4	3	1	1.2	2.4	ns
prot1863	233	0	0	0	3	1	1	1.5	1.5	sig
prot1864	158	4	1	7.2	5.4	3	3	3.6	3.6	ns
prot1865	200	3	1	0	9	1	3	6	3	ns
prot1866	292	2	3	0	2.4	4	2	1.2	2.4	ns
prot1867	399	2	0	1.5	0	1	3	4.5	0	ns
prot1868	229	2	0	3.6	1.8	2	1	1.8	5.4	ns
prot1869	228	0	5	6	15	3	3	6	6	ns
prot1870	445	0	2	3.6	3.6	1	2	4.8	1.2	ns
prot1871	334	1	0	1.5	0	2	2	3	7.5	sig
prot1872	848	2	1	0	3.6	1	4	1.8	5.4	ns
prot1873	151	3	1	9	3	3	3	9	27	sig
prot1874	1410	1	2	0	1.2	3	1	1.2	2.4	ns
prot1875	164	1	1	4.5	6	3	2	3	3	ns
prot1876	114	0	2	3.6	0	0	1	1.8	1.8	ns
prot1877	262	4	5	6	6	2	0	6	0	ns
prot1878	174	3	1	1.2	2.4	3	3	1.2	1.2	ns
prot1879	987	2	3	1.5	6	0	3	3	0	ns
prot1880	170	0	1	3.6	3.6	0	1	3.6	0	ns
prot1881	399	2	1	3	3	2	3	18	9	sig
prot1882	504	2	1	2.4	2.4	1	0	2.4	0	ns
prot1883	359	3	2	4.5	1.5	2	0	1.5	0	ns
prot1884	85	0	0	1.8	0	1	1	0	0	ns
prot1885	186	2	2	9	0	3	2	6	0	ns
prot1886	231	2	0	4.8	1.2	3	1	1.2	1.2	ns
prot1887	161	3	0	0	3	2	2	1.5	1.5	sig
prot1888	296	1	2	7.2	0	0	0	0	0	ns
prot1889	362	0	1	12	6	1	2	0	3	ns
prot1890	492	1	2	1.2	2.4	1	0	0	1.2	ns
prot1891	240	4	1	1.5	0	3	1	0	0	ns
prot1892	587	0	1	5.4	3.6	1	2	5.4	0	ns
prot1893	523	2	0	0	3	2	0	3	3	ns
prot1894	979	2	0	3.6	1.2	1	2	1.2	2.4	ns
prot1895	2381	1	1	3	4.5	0	0	0	4.5	ns
prot1896	246	0	0	0	0	2	2	0	1.8	ns
prot1897	309	2	1	3	3	2	2	12	6	sig
prot1898	214	1	1	0	1.2	0	3	0	0	ns
prot1899	659	0	0	0	1.5	2	2	4.5	3	sig
prot1900	185	0	1	0	1.8	0	0	1.8	0	ns
prot1901	201	2	2	0	0	2	2	12	12	sig
prot1902	464	4	1	0	1.2	0	1	0	0	ns
prot1903	298	0	1	1.5	0	4	1	1.5	0	ns
prot1904	502	1	3	0	0	1	2	3.6	1.8	ns
prot1905	295	1	0	3	6	6	3	9	9	sig
prot1906	1921	1	1	1.2	1.2	1	1	0	0	ns
prot1907	900	0	0	0	3	3	0	0	4.5	ns
prot1908	1567	3	3	1.8	0	2	2	3.6	1.8	ns
prot1909	659	0	0	0	9	1	2	0	0	ns
prot1910	909	4	0	2.4	3.6	1	0	2.4	1.2	ns
prot1911	193	0	0	0	0	1	0	1.5	0	ns
prot1912	431	1	0	0	1.8	3	0	1.8	1.8	ns
prot1913	118	1	0	9	0	0	2	12	0	ns
prot1914	229	3	3	4.8	3.6	5	3	4.8	1.2	ns
prot1915	232	3	1	4.5	4.5	3	2	0	0	ns
prot1916	267	2	0	3.6	1.8	2	1	0	7.2	ns
prot1917	266	3	3	3	3	1	3	6	9	ns
prot1918	183	1	2	2.4	1.2	0	2	1.2	1.2	ns
prot1919	909	3	1	4.5	7.5	1	1	3	4.5	ns
prot1920	219	0	2	5.4	3.6	2	2	3.6	3.6	ns
prot1921	141	3	2	9	3	10	6	12	18	sig
prot1922	154	2	2	2.4	3.6	2	5	6	3.6	ns
prot1923	243	1	0	1.5	1.5	1	1	1.5	3	ns
prot1924	135	0	1	1.8	1.8	1	1	3.6	5.4	ns
prot1925	315	1	2	6	0	2	2	0	3	ns
prot1926	517	0	2	1.2	0	0	1	1.2	1.2	ns
prot1927	127	3	0	0	1.5	2	1	3	3	ns
prot1928	439	1	3	7.2	0	2	0	1.8	0	ns
prot1929	398	1	2	3	0	0	0	6	3	ns
prot1930	462	1	3	2.4	3.6	0	0	0	0	ns
prot1931	202	2	1	1.5	3	2	2	6	12	sig
prot1932	114	3	1	3.6	0	0	3	0	0	ns
prot1933	137	0	2	0	9	8	2	12	6	sig
prot1934	124	1	3	1.2	0	2	1	1.2	1.2	ns
prot1935	641	0	0	1.5	1.5	2	2	9	3	sig
prot1936	415	0	0	1.8	0	1	4	0	1.8	ns
prot1937	448	2	1	3	0	2	0	3	3	ns
prot1938	572	1	1	1.2	0	0	2	1.2	1.2	ns
prot1939	819	2	1	4.5	0	3	1	1.5	1.5	ns
prot1940	365	0	0	0	1.8	1	0	0	0	ns
prot1941	600	1	3	0	3	1	2	6	3	ns
prot1942	692	3	0	0	0	2	0	0	2.4	ns
prot1943	244	0	1	1.5	0	0	2	0	3	ns
prot1944	203	2	0	0	1.8	2	3	0	0	ns
prot1945	383	1	1	15	0	2	2	6	12	ns
prot1946	208	0	1	0	0	1	2	2.4	0	ns
prot1947	292	1	1	3	1.5	0	3	3	3	ns
prot1948	288	0	1	1.8	7.2	1	1	1.8	5.4	ns
prot1949	111	0	0	6	6	1	2	3	0	ns
prot1950	309	1	1	0	1.2	1	1	1.2	1.2	sig
prot1951	555	1	0	0	0	1	4	0	4.5	ns
prot1952	719	1	2	1.8	1.8	1	0	1.8	0	ns
prot1953	548	5	0	3	3	1	2	12	6	sig
prot1954	209	1	2	0	1.2	3	9	7.2	3.6	sig
prot1955	561	1	3	1.5	3	2	0	1.5	1.5	ns
prot1956	575	1	1	1.8	1.8	0	1	0	1.8	ns
prot1957	193	1	1	0	6	2	0	0	3	ns
prot1958	476	1	0	0	1.2	1	2	0	2.4	ns
prot1959	426	1	1	1.5	0	0	1	3	3	ns
prot1960	210	0	1	3.6	3.6	3	9	5.4	5.4	sig
prot1961	167	0	1	0	0	0	0	3	12	ns
prot1962	255	1	2	0	0	0	1	1.2	0	ns
prot1963	259	1	1	0	0	1	0	3	0	ns
prot1964	828	2	1	1.8	0	1	1	1.8	0	ns
prot1965	491	1	0	0	0	1	4	6	0	ns
prot1966	116	1	3	1.2	0	2	0	2.4	4.8	ns
prot1967	392	0	0	3	3	2	2	0	3	ns
prot1968	278	0	0	1.8	0	2	1	0	1.8	ns
prot1969	275	2	2	3	0	2	2	6	6	sig
prot1970	542	1	1	2.4	1.2	0	0	0	0	ns
prot1971	303	0	1	3	0	1	0	1.5	1.5	ns
prot1972	206	0	1	1.8	0	2	3	0	0	ns
prot1973	575	0	1	3	3	3	3	9	9	sig
prot1974	882	0	0	2.4	1.2	1	2	1.2	0	ns
prot1975	503	0	0	3	0	0	0	0	0	ns
prot1976	350	0	0	0	0	0	1	0	0	ns
prot1977	277	0	0	3	3	2	2	6	12	sig
prot1978	251	0	1	0	0	0	1	0	1.2	ns
prot1979	223	2	2	0	3	0	1	1.5	0	ns
prot1980	109	7	4	3.6	7.2	0	2	7.2	5.4	ns
prot1981	1093	3	4	0	0	1	1	6	12	ns
prot1982	123	2	3	3.6	1.2	0	4	1.2	3.6	ns
prot1983	160	1	0	0	3	4	7	7.5	3	sig
prot1984	160	3	4	1.8	3.6	3	4	3.6	0	ns
prot1985	433	2	1	6	3	2	2	3	3	ns
prot1986	214	1	1	1.2	6	1	2	4.8	2.4	ns
prot1987	114	1	3	0	1.5	1	2	6	7.5	ns
prot1988	178	5	0	3.6	1.8	2	4	1.8	5.4	ns
prot1989	248	2	0	12	0	1	0	6	0	ns
prot1990	49	1	3	4.8	2.4	9	6	3.6	3.6	sig
prot1991	86	2	0	6	0	1	2	3	3	ns
prot1992	335	1	2	0	1.8	1	1	1.8	1.8	sig
prot1993	171	1	0	6	6	1	3	6	3	ns
prot1994	214	0	0	2.4	2.4	6	2	2.4	2.4	sig
prot1995	108	1	1	0	0	0	1	0	0	ns
prot1996	115	1	0	1.8	0	0	1	0	0	ns
prot1997	96	3	2	6	12	1	3	3	3	ns
prot1998	82	0	2	0	2.4	5	2	1.2	2.4	ns
prot1999	365	3	2	3	1.5	2	2	6	3	sig
[truncated: 1,549 more rows]
