# Supplementary material for: Protein complex-based analysis is resistant to the obfuscating consequences of batch effects --- a case study in clinical proteomics
Source: BMC Genomics. 2017 Mar 14;18(Suppl 2):142. doi: 10.1186/s12864-017-3490-3 (PMC5374662; doi:10.1186/s12864-017-3490-3)
Supplement: Supplementary file 2 — Simulated data D2.2H. (ZIP 3730 kb) [file 12864_2017_3490_MOESM2_ESM.zip › D2.2.398.txt]

protLen	X0	X0.1	X0.2	X0.3	X1	X1.1	X1.2	X1.3	sig
prot1	1338	864	866	1302	1311	1028	1085	1635	1537.5	sig
prot2	2199	25	35	52.2	59.4	49	79	120.6	117	sig
prot3	1538	30	35	108	114	50	49	204	183	sig
prot4	2319	27	32	26.4	25.2	40	44	55.2	50.4	sig
prot5	1392	47	46	72	61.5	39	42	60	51	ns
prot6	1985	25	21	46.8	46.8	52	22	64.8	79.2	sig
prot7	1262	50	56	114	126	51	44	162	135	ns
prot8	3862	19	14	22.8	28.8	20	14	30	33.6	sig
prot9	1295	35	45	61.5	73.5	31	46	82.5	76.5	ns
prot10	4287	11	10	19.8	25.2	11	19	14.4	19.8	ns
prot11	1277	32	38	123	141	41	37	105	132	ns
prot12	3587	13	9	9.6	13.2	5	9	4.8	2.4	ns
prot13	774	62	83	103.5	106.5	82	76	82.5	132	ns
prot14	1960	5	6	14.4	7.2	4	3	10.8	10.8	ns
prot15	858	77	68	207	204	58	68	159	144	ns
prot16	693	81	84	122.4	84	108	88	102	138	sig
prot17	748	68	57	87	79.5	49	53	73.5	69	ns
prot18	875	54	51	64.8	95.4	33	39	64.8	81	ns
prot19	1755	14	18	39	45	16	11	42	30	ns
prot20	839	38	42	57.6	58.8	39	30	42	45.6	ns
prot21	857	30	22	48	42	23	20	37.5	28.5	ns
prot22	1248	29	27	52.2	39.6	32	33	97.2	72	sig
prot23	1308	19	24	66	60	17	18	39	54	ns
prot24	1260	18	11	13.2	20.4	18	7	16.8	16.8	ns
prot25	1487	6	4	9	6	14	18	18	27	sig
prot26	477	87	88	147.6	142.2	85	74	147.6	162	ns
prot27	1324	31	29	60	72	20	17	87	60	ns
prot28	997	20	20	19.2	21.6	24	26	39.6	36	sig
prot29	623	111	92	144	151.5	125	115	172.5	133.5	ns
prot30	657	87	101	178.2	160.2	270	267	491.4	594	sig
prot31	1735	14	6	48	36	11	16	15	39	ns
prot32	904	14	10	18	9.6	16	14	13.2	20.4	ns
prot33	446	196	188	288	283.5	203	206	292.5	298.5	ns
prot34	262	185	165	352.8	345.6	184	180	333	354.6	ns
prot35	682	101	102	336	336	94	121	333	285	ns
prot36	742	58	47	56.4	49.2	70	72	69.6	63.6	sig
prot37	630	41	44	46.5	55.5	29	35	64.5	45	ns
prot38	672	26	21	50.4	66.6	43	34	32.4	66.6	ns
prot39	1056	21	24	51	81	26	15	114	78	ns
prot40	1098	21	17	26.4	22.8	18	25	22.8	30	ns
prot41	1192	9	7	22.5	21	7	10	15	24	ns
prot42	1888	14	12	28.8	18	11	14	3.6	14.4	ns
prot43	500	162	186	471	501	168	164	498	534	ns
prot44	610	70	58	78	54	47	52	61.2	69.6	ns
prot45	543	30	26	49.5	46.5	33	28	60	45	ns
prot46	685	29	28	72	46.8	23	24	64.8	50.4	ns
prot47	546	25	24	66	51	27	30	63	105	ns
prot48	1311	17	13	12	18	12	16	9.6	16.8	sig
prot49	1047	12	10	16.5	15	14	9	19.5	28.5	ns
prot50	491	134	135	232.2	250.2	250	240	486	428.4	sig
prot51	654	82	88	210	228	62	77	249	156	ns
prot52	639	62	63	66	55.2	57	51	72	58.8	ns
prot53	740	53	49	85.5	81	55	40	87	51	ns
prot54	1143	11	24	25.2	36	15	16	43.2	19.8	ns
prot55	966	10	12	48	48	16	17	66	45	ns
prot56	1042	12	9	16.8	10.8	8	11	14.4	9.6	ns
prot57	2166	8	5	18	12	6	7	10.5	18	ns
prot58	443	34	30	37.8	57.6	23	25	48.6	52.2	ns
prot59	589	27	27	51	63	25	33	42	81	ns
prot60	740	17	28	10.8	26.4	22	23	21.6	43.2	ns
prot61	532	15	14	30	21	19	21	34.5	37.5	ns
prot62	740	7	8	7.2	14.4	33	24	37.8	70.2	sig
prot63	727	11	14	24	54	10	14	42	36	sig
prot64	1585	6	8	6	7.2	10	6	6	7.2	ns
prot65	479	253	226	328.5	348	215	227	349.5	346.5	ns
prot66	364	164	165	270	264.6	160	178	275.4	255.6	ns
prot67	433	162	149	483	411	154	158	420	438	ns
prot68	346	141	151	193.2	168	140	163	146.4	162	ns
prot69	545	100	88	148.5	157.5	81	92	150	135	ns
prot70	472	58	76	145.8	133.2	176	148	223.2	309.6	sig
prot71	478	54	55	171	150	61	44	171	153	ns
prot72	413	46	53	42	48	36	57	63.6	61.2	ns
prot73	496	42	50	66	73.5	34	40	64.5	58.5	ns
prot74	630	39	42	66.6	63	27	37	54	63	ns
prot75	544	26	23	69	78	32	18	66	60	ns
prot76	880	13	11	14.4	10.8	16	16	13.2	9.6	ns
prot77	684	10	13	12	13.5	15	16	18	24	sig
prot78	988	11	6	21.6	27	11	15	21.6	18	ns
prot79	430	65	68	192	216	136	158	420	420	sig
prot80	707	31	27	26.4	24	40	47	67.2	60	sig
prot81	418	25	20	43.5	51	24	25	42	31.5	ns
prot82	820	23	7	30.6	19.8	11	13	25.2	25.2	ns
prot83	1450	9	8	30	24	11	13	30	24	ns
prot84	500	83	76	102	81.6	76	67	81.6	94.8	ns
prot85	451	56	46	82.5	85.5	51	42	82.5	78	ns
prot86	757	25	26	55.8	39.6	25	33	50.4	36	ns
prot87	539	26	30	81	57	27	17	72	51	ns
prot88	455	24	18	16.8	22.8	16	19	18	13.2	ns
prot89	646	16	18	36	25.5	14	17	31.5	16.5	ns
prot90	533	14	10	14.4	16.2	12	15	9	10.8	ns
prot91	1101	4	7	21	12	4	5	3	21	sig
prot92	375	179	171	186	176.4	175	165	200.4	217.2	ns
prot93	477	127	105	202.5	157.5	321	336	526.5	531	sig
prot94	440	73	72	122.4	118.8	69	83	117	135	ns
prot95	445	68	66	204	192	64	59	201	168	ns
prot96	373	47	59	54	54	43	50	64.8	60	ns
prot97	606	35	23	63	43.5	90	78	130.5	117	sig
prot98	343	20	17	37.8	39.6	19	28	36	36	ns
prot99	403	17	14	48	51	50	42	144	126	sig
prot100	591	18	13	26.4	15.6	18	17	19.2	28.8	ns
prot101	641	8	22	19.5	19.5	15	11	12	12	ns
prot102	583	16	12	16.2	18	13	17	28.8	14.4	ns
prot103	544	8	14	39	27	20	22	42	42	sig
prot104	2137	5	4	6	9.6	10	16	12	14.4	sig
prot105	375	39	51	75	54	37	42	51	61.5	ns
prot106	454	39	40	77.4	73.8	41	31	72	72	ns
prot107	472	26	37	90	111	30	28	69	78	ns
prot108	517	36	39	33.6	34.8	40	34	40.8	36	ns
prot109	464	14	28	48	49.5	27	19	33	39	ns
prot110	637	17	16	45	37.8	16	25	45	39.6	sig
prot111	423	13	21	48	51	17	13	72	30	ns
prot112	414	23	21	14.4	20.4	13	12	13.2	27.6	ns
prot113	898	17	14	22.5	25.5	34	36	40.5	37.5	sig
prot114	498	9	9	32.4	23.4	18	20	28.8	28.8	sig
prot115	580	15	10	39	60	17	16	75	48	sig
prot116	448	14	8	8.4	15.6	7	12	16.8	9.6	ns
prot117	569	9	12	13.5	18	8	8	22.5	7.5	ns
prot118	1032	5	10	10.8	12.6	11	9	5.4	1.8	ns
prot119	357	80	104	294	276	108	105	267	363	ns
prot120	231	62	54	64.8	66	62	62	66	79.2	ns
prot121	372	54	40	94.5	73.5	42	45	69	61.5	ns
prot122	375	46	53	77.4	81	44	47	88.2	90	ns
prot123	507	50	37	135	96	70	54	204	228	sig
prot124	411	34	35	52.8	42	43	42	46.8	58.8	ns
prot125	374	15	18	36	30	25	21	15	27	ns
prot126	827	12	26	23.4	41.4	9	15	36	28.8	ns
prot127	774	9	14	60	51	16	7	42	27	ns
prot128	576	5	8	4.8	6	6	4	9.6	7.2	ns
prot129	413	14	9	15	12	6	9	13.5	16.5	ns
prot130	569	7	10	12.6	28.8	6	11	12.6	10.8	ns
prot131	590	9	9	33	39	13	9	18	30	ns
prot132	774	16	14	12	18	9	11	16.8	9.6	ns
prot133	1023	5	9	10.5	9	7	7	15	13.5	ns
prot134	803	5	4	9	5.4	8	2	10.8	7.2	sig
prot135	242	60	49	192	168	51	87	189	141	ns
prot136	439	61	51	64.8	74.4	92	80	96	110.4	sig
prot137	318	49	61	76.5	109.5	51	66	70.5	76.5	ns
prot138	278	74	58	99	108	56	47	59.4	97.2	ns
prot139	309	61	37	132	129	60	35	126	162	ns
prot140	568	26	41	39.6	38.4	24	32	36	49.2	ns
prot141	316	28	32	42	48	40	30	49.5	52.5	ns
prot142	283	24	31	54	43.2	26	26	52.2	52.2	ns
prot143	608	24	25	93	60	17	23	63	78	ns
prot144	673	13	19	20.4	19.2	47	36	49.2	45.6	sig
prot145	414	17	18	21	27	12	18	33	45	ns
prot146	707	12	20	43.2	28.8	18	18	41.4	37.8	ns
prot147	406	16	15	36	48	10	26	27	39	ns
prot148	510	13	19	13.2	18	19	11	16.8	7.2	ns
prot149	500	11	16	16.5	15	17	14	16.5	9	ns
prot150	350	5	8	23.4	25.2	15	12	25.2	19.8	ns
prot151	683	12	20	39	60	22	19	48	57	sig
prot152	569	11	13	9.6	13.2	11	12	12	12	ns
prot153	450	10	10	7.5	16.5	16	9	18	21	ns
prot154	399	12	10	10.8	16.2	6	12	23.4	23.4	ns
prot155	713	15	10	21	18	9	11	12	54	ns
prot156	564	4	7	15.6	13.2	8	12	4.8	9.6	ns
prot157	1149	12	5	13.5	7.5	6	9	13.5	3	ns
prot158	721	4	7	12.6	14.4	3	6	5.4	9	ns
prot159	260	204	196	621	570	206	179	585	519	ns
prot160	372	142	164	150	176.4	106	141	147.6	175.2	ns
prot161	297	70	78	121.5	138	312	273	450	360	sig
prot162	276	45	54	113.4	95.4	48	53	86.4	100.8	ns
prot163	480	36	30	99	75	29	37	78	108	ns
prot164	299	39	30	36	51.6	39	35	39.6	30	ns
prot165	317	29	38	57	39	54	56	102	90	sig
prot166	437	30	24	36	36	41	27	64.8	72	sig
prot167	537	20	17	72	69	21	23	66	90	ns
prot168	228	19	23	26.4	14.4	16	22	25.2	16.8	ns
prot169	289	25	29	24	21	34	27	54	33	sig
prot170	341	28	13	30.6	25.2	21	17	30.6	21.6	ns
prot171	445	20	13	42	36	14	14	30	39	ns
prot172	458	15	16	20.4	33.6	14	12	15.6	18	ns
prot173	450	10	11	16.5	10.5	14	10	12	19.5	ns
prot174	588	11	14	23.4	30.6	20	30	64.8	39.6	sig
prot175	761	17	11	33	39	13	14	48	33	ns
prot176	519	14	13	14.4	12	11	13	9.6	3.6	ns
prot177	1216	9	9	7.5	16.5	13	8	13.5	10.5	ns
prot178	605	11	2	14.4	19.8	12	16	23.4	12.6	ns
prot179	748	6	7	27	21	26	28	66	36	sig
prot180	460	8	12	14.4	7.2	12	9	10.8	13.2	ns
prot181	645	9	4	7.5	12	8	9	15	18	ns
prot182	528	9	7	9	16.2	18	18	28.8	25.2	sig
prot183	958	5	8	18	18	6	4	24	9	ns
prot184	4213	6	4	3.6	2.4	12	12	18	3.6	sig
prot185	1921	3	4	3	7.5	8	10	15	9	sig
prot186	333	151	132	255.6	259.2	127	150	266.4	275.4	ns
prot187	229	91	95	249	327	87	108	312	339	ns
prot188	413	39	44	62.4	61.2	54	54	46.8	57.6	ns
prot189	437	53	34	60	57	32	40	64.5	58.5	ns
prot190	459	31	30	41.4	55.8	39	25	68.4	52.2	ns
prot191	170	25	34	105	75	30	25	57	96	ns
prot192	200	32	44	44.4	43.2	40	36	48	51.6	ns
prot193	396	21	40	64.5	67.5	35	36	42	63	ns
prot194	219	23	14	37.8	46.8	20	21	37.8	27	ns
prot195	509	24	24	69	60	20	19	84	75	ns
prot196	255	15	21	30	13.2	23	24	21.6	25.2	ns
prot197	343	6	12	27	19.5	14	11	19.5	18	ns
prot198	453	16	21	21.6	34.2	17	15	19.8	30.6	ns
prot199	418	12	9	60	48	13	12	72	54	ns
prot200	506	14	13	13.2	19.2	22	12	16.8	21.6	sig
prot201	545	15	10	12	28.5	17	15	16.5	36	ns
prot202	406	11	8	32.4	27	12	13	21.6	9	ns
prot203	586	9	9	24	51	7	11	30	63	ns
prot204	570	8	11	8.4	12	12	18	33.6	19.2	sig
prot205	868	6	9	13.5	18	9	16	24	24	sig
prot206	508	9	6	16.2	9	4	4	10.8	16.2	ns
prot207	715	12	12	18	18	7	11	36	30	ns
prot208	622	9	8	6	12	11	10	8.4	8.4	ns
prot209	463	11	10	15	6	4	7	16.5	13.5	ns
prot210	756	9	9	12.6	16.2	6	5	1.8	5.4	ns
prot211	520	8	7	6	27	11	5	21	21	sig
prot212	858	3	3	3.6	1.2	9	2	9.6	9.6	ns
prot213	463	3	5	6	7.5	5	3	6	7.5	ns
prot214	248	67	111	136.8	153	88	101	149.4	181.8	sig
prot215	386	47	55	144	153	49	57	171	186	ns
prot216	252	47	42	51.6	72	51	56	49.2	61.2	ns
prot217	271	51	37	64.5	85.5	53	48	90	63	ns
prot218	367	41	49	88.2	59.4	47	64	77.4	82.8	sig
prot219	335	45	39	135	132	37	43	81	153	ns
prot220	600	26	32	46.8	40.8	38	35	42	51.6	ns
prot221	232	39	36	63	64.5	46	35	57	61.5	ns
prot222	273	26	42	70.2	75.6	35	43	73.8	52.2	ns
prot223	243	27	20	87	111	24	38	96	84	ns
prot224	223	32	28	21.6	37.2	30	34	34.8	31.2	ns
prot225	250	20	21	39	42	54	58	91.5	81	sig
prot226	223	27	28	50.4	55.8	25	21	43.2	39.6	ns
prot227	289	33	24	63	84	29	12	75	78	ns
prot228	378	25	21	30	22.8	15	24	30	20.4	ns
prot229	410	17	14	27	31.5	14	16	22.5	24	ns
prot230	389	17	18	30.6	36	28	9	27	37.8	ns
prot231	610	21	18	54	30	18	13	57	45	ns
prot232	243	12	11	22.8	13.2	32	27	27.6	32.4	sig
prot233	397	11	19	18	21	14	17	18	15	ns
prot234	229	10	13	25.2	16.2	9	6	18	21.6	ns
prot235	321	14	12	36	39	12	11	45	54	ns
prot236	447	11	13	13.2	15.6	12	7	13.2	14.4	ns
prot237	272	12	21	21	19.5	12	11	22.5	19.5	ns
prot238	645	16	9	19.8	12.6	7	11	16.2	27	ns
prot239	709	13	6	15	12	10	13	18	12	ns
prot240	513	4	20	9.6	18	5	7	12	15.6	ns
prot241	314	9	8	1.5	16.5	8	11	10.5	12	ns
prot242	388	6	9	3.6	5.4	7	6	14.4	7.2	ns
prot243	956	7	2	6	12	5	6	6	9	ns
prot244	128	220	242	274.8	273.6	260	223	255.6	250.8	ns
prot245	197	73	85	111	114	67	74	93	102	ns
prot246	334	82	72	122.4	118.8	70	75	127.8	144	ns
prot247	175	47	43	120	186	44	48	102	111	ns
prot248	162	66	62	58.8	78	59	45	57.6	78	ns
prot249	305	45	40	51	66	54	41	75	118.5	sig
prot250	312	45	38	88.2	86.4	37	41	95.4	68.4	ns
prot251	300	34	37	135	114	53	43	114	150	ns
prot252	127	42	36	44.4	39.6	43	33	43.2	45.6	ns
prot253	191	31	42	51	52.5	41	26	57	57	ns
prot254	211	44	39	100.8	55.8	32	38	63	64.8	ns
prot255	199	38	29	105	90	28	45	90	105	ns
prot256	266	36	35	51.6	34.8	36	24	42	25.2	ns
prot257	322	34	21	28.5	25.5	24	30	25.5	36	ns
prot258	313	21	28	54	66.6	21	20	55.8	43.2	ns
prot259	286	20	22	63	48	21	12	69	60	ns
prot260	265	17	15	19.2	22.8	14	15	12	25.2	ns
prot261	466	14	18	24	27	33	32	33	40.5	sig
prot262	455	14	16	28.8	28.8	19	13	19.8	23.4	ns
prot263	185	17	21	69	66	28	22	72	24	ns
prot264	209	16	17	27.6	24	20	14	18	21.6	ns
prot265	433	17	19	37.5	30	13	11	28.5	25.5	ns
prot266	247	13	24	36	23.4	19	21	27	21.6	ns
prot267	331	16	25	39	30	18	10	45	51	ns
prot268	452	16	16	15.6	13.2	11	15	18	15.6	ns
prot269	348	17	15	22.5	22.5	16	10	13.5	21	ns
prot270	533	4	4	16.2	10.8	6	7	10.8	19.8	ns
prot271	342	18	11	27	48	13	5	39	33	ns
prot272	229	8	15	7.2	12	48	33	25.2	21.6	sig
prot273	581	11	13	18	16.5	8	10	18	15	ns
prot274	389	7	8	19.8	7.2	8	10	7.2	14.4	ns
prot275	368	9	7	36	30	5	3	33	24	ns
prot276	350	6	15	9.6	16.8	6	13	9.6	8.4	ns
prot277	502	13	8	9	12	10	13	10.5	9	ns
prot278	588	11	7	25.2	10.8	8	16	21.6	18	sig
prot279	404	7	10	18	12	10	7	21	15	ns
prot280	281	8	13	6	8.4	1	8	10.8	9.6	ns
prot281	475	4	2	13.5	15	12	14	12	15	sig
prot282	264	11	9	18	10.8	5	7	3.6	12.6	ns
prot283	428	4	6	12	27	3	8	18	12	ns
prot284	605	7	5	7.2	4.8	7	7	8.4	2.4	sig
prot285	546	8	8	10.5	13.5	8	4	12	16.5	ns
prot286	393	6	6	18	10.8	18	21	27	27	sig
prot287	651	2	7	3	18	5	6	24	15	ns
prot288	386	5	4	8.4	4.8	7	5	1.2	8.4	ns
prot289	127	216	209	294	306	189	197	285	280.5	ns
prot290	307	159	147	284.4	210.6	212	212	403.2	421.2	sig
prot291	151	71	83	189	195	66	51	249	192	ns
prot292	246	37	31	36	38.4	43	52	40.8	55.2	ns
prot293	201	37	28	52.5	63	31	30	52.5	48	ns
prot294	295	36	31	39.6	66.6	42	34	63	82.8	sig
prot295	377	30	33	108	99	28	33	90	84	ns
prot296	232	31	29	42	33.6	69	57	82.8	72	sig
prot297	333	18	21	40.5	24	22	35	33	45	sig
prot298	276	24	25	39.6	48.6	84	54	108	124.2	sig
prot299	225	25	25	63	24	24	20	63	69	ns
prot300	152	22	17	22.8	19.2	12	34	19.2	31.2	ns
prot301	268	17	25	37.5	28.5	26	28	46.5	27	ns
prot302	261	20	21	36	48.6	22	22	34.2	36	ns
prot303	234	22	21	54	63	27	18	51	54	ns
prot304	203	12	14	25.2	24	21	16	18	18	ns
prot305	277	23	18	18	37.5	14	28	27	34.5	sig
prot306	224	18	18	25.2	16.2	16	22	27	34.2	ns
prot307	260	16	17	27	33	19	19	60	66	ns
prot308	278	15	29	19.2	18	20	16	19.2	10.8	ns
prot309	420	8	23	21	16.5	14	26	12	28.5	ns
prot310	424	13	16	19.8	32.4	18	21	21.6	32.4	ns
prot311	219	16	20	33	60	23	31	87	108	sig
prot312	277	11	16	16.8	8.4	15	11	18	12	ns
prot313	279	6	7	16.5	10.5	7	11	7.5	16.5	ns
prot314	558	19	18	28.8	19.8	16	16	18	32.4	ns
prot315	822	9	10	24	39	8	8	42	21	ns
prot316	423	16	11	12	8.4	7	8	12	9.6	ns
prot317	301	5	7	9	9	14	5	7.5	12	ns
prot318	477	11	9	23.4	21.6	13	11	21.6	28.8	sig
prot319	354	12	15	15	24	13	5	36	36	ns
prot320	538	7	7	14.4	10.8	10	11	12	4.8	ns
prot321	330	8	5	7.5	18	6	8	22.5	9	ns
prot322	345	8	7	9	18	6	14	18	14.4	ns
prot323	290	7	12	18	27	5	8	24	27	ns
prot324	587	4	6	9.6	8.4	5	4	7.2	12	ns
prot325	416	4	9	18	9	16	7	4.5	12	ns
prot326	806	8	12	12.6	21.6	9	13	9	18	ns
prot327	243	9	6	33	36	3	9	18	24	ns
prot328	674	8	7	8.4	13.2	5	5	8.4	6	ns
prot329	297	6	6	4.5	7.5	10	7	12	13.5	ns
prot330	558	6	7	18	16.2	8	11	9	18	sig
prot331	340	9	5	21	6	4	5	21	24	ns
prot332	546	11	4	8.4	8.4	6	9	13.2	9.6	ns
prot333	193	5	9	9	7.5	7	9	7.5	6	ns
prot334	641	4	6	10.8	5.4	6	9	9	9	ns
prot335	452	6	3	3	24	4	3	15	6	ns
prot336	481	4	5	6	6	5	5	7.2	3.6	ns
prot337	355	6	3	3	4.5	6	3	4.5	6	ns
prot338	530	2	5	10.8	9	18	12	27	21.6	sig
prot339	374	7	4	12	9	5	6	12	18	ns
prot340	253	4	9	7.2	4.8	5	8	9.6	3.6	ns
prot341	442	8	0	7.5	9	5	2	3	3	ns
prot342	861	6	5	12.6	7.2	4	3	9	12.6	ns
prot343	413	7	4	18	6	8	6	18	21	ns
prot344	648	4	2	6	4.8	2	4	2.4	2.4	ns
prot345	719	5	1	9	6	1	5	9	4.5	ns
prot346	786	4	3	10.8	3.6	6	2	9	5.4	ns
prot347	596	6	3	15	15	5	2	6	3	ns
prot348	777	1	2	4.8	4.8	6	4	1.2	2.4	ns
prot349	798	5	4	0	7.5	5	7	6	1.5	sig
prot350	141	211	231	378	372.6	212	191	372.6	446.4	ns
prot351	221	152	134	393	465	143	139	444	399	ns
prot352	283	71	56	81.6	76.8	71	74	91.2	85.2	ns
prot353	246	60	69	81	105	47	69	103.5	91.5	ns
prot354	212	48	39	88.2	100.8	40	49	50.4	79.2	ns
prot355	219	26	31	117	144	31	34	96	105	ns
prot356	448	37	26	44.4	57.6	31	26	39.6	42	ns
prot357	351	40	34	43.5	43.5	40	26	54	48	ns
prot358	161	27	22	63	55.8	38	57	39.6	70.2	sig
prot359	178	32	32	93	66	29	28	93	93	ns
prot360	178	24	20	19.2	25.2	32	17	34.8	21.6	ns
prot361	250	19	16	27	42	22	8	39	25.5	ns
prot362	238	25	23	37.8	41.4	33	19	34.2	45	ns
prot363	261	21	18	48	69	21	24	81	72	ns
prot364	194	14	17	22.8	18	27	20	24	14.4	ns
prot365	234	25	21	28.5	10.5	21	13	34.5	12	ns
prot366	337	19	19	30.6	23.4	10	16	21.6	28.8	ns
prot367	296	26	18	54	57	19	22	63	54	ns
prot368	248	21	12	15.6	20.4	12	16	19.2	25.2	ns
prot369	311	15	9	21	22.5	12	14	37.5	21	ns
prot370	224	22	9	25.2	32.4	12	20	43.2	43.2	sig
prot371	279	18	18	51	39	10	22	54	42	ns
prot372	471	11	12	15.6	30	18	14	18	25.2	ns
prot373	218	6	11	10.5	13.5	11	6	16.5	10.5	ns
prot374	249	18	8	32.4	28.8	18	10	28.8	27	ns
prot375	312	11	15	51	57	13	12	42	39	ns
prot376	402	20	10	19.2	10.8	14	13	18	13.2	ns
prot377	196	14	18	15	13.5	20	17	16.5	15	ns
prot378	285	15	3	18	23.4	16	26	39.6	50.4	sig
prot379	292	20	12	36	39	48	18	63	72	sig
prot380	227	15	14	14.4	15.6	18	20	28.8	16.8	sig
prot381	322	9	13	22.5	6	14	8	21	12	ns
prot382	449	8	7	12.6	12.6	6	8	18	25.2	ns
prot383	373	14	11	24	39	15	13	39	33	ns
prot384	239	8	7	13.2	16.8	14	10	10.8	10.8	ns
prot385	235	11	17	15	12	24	33	36	49.5	sig
prot386	267	8	7	10.8	18	10	9	16.2	14.4	ns
prot387	262	4	4	42	24	12	5	30	18	ns
prot388	241	5	14	12	8.4	11	5	13.2	13.2	ns
prot389	315	2	6	13.5	12	8	7	9	12	ns
prot390	997	8	5	12.6	12.6	14	7	12.6	16.2	ns
prot391	392	9	2	6	15	4	7	15	30	ns
prot392	558	6	9	12	10.8	4	5	6	7.2	ns
prot393	468	4	10	7.5	10.5	8	10	19.5	7.5	ns
prot394	253	5	6	7.2	14.4	12	18	25.2	18	sig
prot395	248	7	5	15	27	3	11	39	12	ns
prot396	527	5	10	3.6	9.6	7	11	9.6	8.4	ns
prot397	432	5	5	4.5	7.5	4	6	0	6	ns
prot398	455	2	0	10.8	7.2	8	6	3.6	10.8	ns
prot399	529	5	5	18	12	11	5	48	21	sig
prot400	375	6	8	9.6	6	6	6	4.8	7.2	ns
prot401	287	4	6	6	7.5	3	2	6	9	ns
prot402	332	8	6	9	14.4	6	14	7.2	18	sig
prot403	541	2	8	12	18	9	3	18	6	ns
prot404	280	6	11	1.2	6	8	7	6	9.6	ns
prot405	458	6	0	15	12	6	6	12	6	ns
prot406	291	6	5	14.4	7.2	3	4	14.4	3.6	ns
prot407	548	8	6	6	24	6	10	9	24	ns
prot408	292	1	8	9.6	7.2	3	2	2.4	2.4	ns
prot409	559	8	4	1.5	7.5	5	7	1.5	3	ns
prot410	859	3	4	9	14.4	4	5	3.6	5.4	ns
prot411	484	2	5	9	12	4	6	15	9	ns
prot412	117	125	145	171.6	183.6	290	254	319.2	294	sig
prot413	182	113	137	219	205.5	130	122	196.5	186	ns
prot414	226	107	128	216	176.4	108	98	174.6	217.8	ns
prot415	179	74	87	252	213	71	65	216	177	ns
prot416	129	71	53	72	76.8	70	60	92.4	56.4	ns
prot417	222	45	49	87	63	42	46	69	82.5	ns
prot418	353	38	39	79.2	68.4	30	36	63	59.4	ns
prot419	157	43	42	135	102	64	55	150	159	sig
prot420	376	31	23	33.6	30	56	42	36	40.8	sig
prot421	429	39	30	27	39	11	30	54	46.5	ns
prot422	182	23	26	43.2	41.4	24	20	43.2	37.8	ns
prot423	187	31	17	57	96	19	23	66	96	ns
prot424	206	30	22	22.8	39.6	25	17	30	25.2	ns
prot425	319	25	17	39	25.5	40	42	69	63	sig
prot426	533	22	22	30.6	41.4	29	25	32.4	34.2	ns
prot427	182	22	18	54	42	42	40	84	114	sig
prot428	260	21	15	15.6	25.2	21	19	25.2	27.6	ns
prot429	181	20	18	30	24	20	22	27	28.5	ns
prot430	246	23	11	27	37.8	11	16	27	27	ns
prot431	156	20	15	51	63	13	18	36	60	ns
prot432	213	11	12	15.6	20.4	18	18	22.8	20.4	ns
prot433	295	7	7	15	13.5	18	20	27	24	sig
prot434	610	16	17	23.4	25.2	15	12	10.8	27	ns
prot435	152	11	15	30	45	42	57	117	72	sig
prot436	470	11	7	20.4	13.2	15	20	14.4	19.2	ns
prot437	278	7	11	31.5	22.5	12	6	19.5	30	ns
prot438	250	16	14	25.2	32.4	16	12	30.6	10.8	ns
prot439	265	10	10	39	51	8	11	30	30	ns
prot440	327	9	11	15.6	9.6	9	14	14.4	13.2	ns
prot441	577	10	7	16.5	12	13	8	18	24	ns
prot442	236	10	10	19.8	12.6	9	12	12.6	19.8	ns
prot443	347	16	7	24	27	7	13	30	36	ns
prot444	177	9	17	9.6	12	15	15	9.6	19.2	sig
prot445	261	11	9	18	13.5	18	18	40.5	67.5	sig
prot446	357	8	6	14.4	18	16	8	28.8	14.4	sig
prot447	379	10	14	42	51	8	13	48	33	ns
prot448	172	14	8	7.2	12	7	7	13.2	9.6	ns
prot449	161	11	6	12	13.5	5	8	10.5	9	ns
prot450	466	8	6	19.8	18	8	15	12.6	19.8	ns
prot451	165	11	8	18	21	11	11	18	30	ns
prot452	245	5	6	3.6	14.4	7	7	3.6	12	ns
prot453	222	11	8	9	12	5	11	15	22.5	ns
prot454	428	10	9	10.8	16.2	20	16	19.8	32.4	sig
prot455	227	5	5	9	30	10	10	33	30	sig
prot456	420	4	5	8.4	12	4	3	12	10.8	ns
prot457	171	7	4	10.5	16.5	9	6	9	16.5	ns
prot458	307	7	1	5.4	19.8	5	7	10.8	10.8	ns
prot459	230	8	8	18	30	11	4	12	33	sig
prot460	343	4	11	4.8	12	4	6	7.2	10.8	ns
prot461	441	6	5	12	7.5	6	4	22.5	9	ns
prot462	415	1	2	5.4	5.4	9	8	5.4	25.2	sig
prot463	270	5	3	3	9	7	5	3	15	ns
prot464	711	6	7	7.2	0	5	8	4.8	8.4	ns
prot465	321	6	13	6	10.5	20	20	15	15	sig
prot466	238	6	7	10.8	7.2	5	10	7.2	5.4	ns
prot467	320	10	8	12	30	9	6	18	12	ns
prot468	274	6	5	4.8	9.6	4	4	9.6	8.4	ns
prot469	364	7	1	13.5	19.5	13	13	10.5	10.5	sig
prot470	361	5	7	14.4	19.8	4	13	16.2	14.4	ns
prot471	262	3	10	12	18	6	4	12	15	ns
prot472	513	4	7	12	4.8	4	3	9.6	7.2	ns
prot473	569	5	4	3	6	4	2	6	6	sig
prot474	387	5	4	14.4	7.2	8	7	7.2	7.2	ns
prot475	447	4	1	9	18	4	3	12	3	ns
prot476	378	3	5	3.6	7.2	3	2	3.6	3.6	ns
prot477	251	3	6	4.5	1.5	3	2	9	7.5	ns
prot478	468	4	4	9	7.2	9	9	5.4	21.6	sig
prot479	544	6	1	9	6	4	7	0	6	ns
prot480	244	6	3	3.6	3.6	9	2	8.4	8.4	sig
prot481	327	3	4	6	7.5	3	3	9	4.5	sig
prot482	494	1	3	7.2	9	7	2	5.4	9	ns
prot483	192	184	155	489	546	166	159	591	573	ns
prot484	243	135	131	172.8	159.6	126	117	158.4	160.8	ns
prot485	149	47	45	69	79.5	43	40	61.5	58.5	ns
prot486	236	41	47	88.2	72	46	49	64.8	64.8	ns
prot487	134	45	34	99	96	30	36	105	87	ns
prot488	103	29	42	43.2	39.6	33	27	57.6	39.6	ns
prot489	103	36	42	58.5	60	36	40	49.5	54	ns
prot490	103	35	45	66.6	52.2	32	36	63	66.6	ns
prot491	271	22	34	108	90	99	81	279	297	sig
prot492	257	34	32	31.2	21.6	27	20	44.4	25.2	ns
prot493	174	20	19	19.5	21	19	15	34.5	21	ns
prot494	165	26	23	43.2	70.2	21	30	46.8	63	ns
prot495	251	21	26	45	81	21	14	72	69	ns
prot496	265	14	25	25.2	18	27	21	28.8	16.8	ns
prot497	193	23	12	43.5	39	23	28	39	30	ns
prot498	137	32	26	37.8	37.8	15	28	48.6	32.4	ns
prot499	149	15	24	66	75	20	19	78	63	ns
prot500	291	30	17	31.2	22.8	46	64	52.8	52.8	sig
prot501	227	18	20	31.5	27	60	57	58.5	54	sig
prot502	198	16	20	30.6	41.4	18	21	27	32.4	ns
prot503	194	18	20	63	51	20	14	33	84	ns
prot504	234	13	15	20.4	16.8	16	14	27.6	25.2	ns
prot505	247	10	18	27	25.5	14	13	15	24	ns
prot506	145	14	17	36	28.8	16	18	39.6	30.6	ns
prot507	141	19	19	36	63	16	19	63	57	ns
prot508	187	17	15	22.8	15.6	26	22	28.8	24	sig
prot509	165	16	11	33	24	25	17	28.5	19.5	ns
prot510	166	10	13	18	28.8	18	11	36	32.4	sig
prot511	225	20	16	42	51	14	14	51	45	ns
prot512	239	19	18	19.2	18	15	18	20.4	22.8	ns
prot513	275	12	15	18	25.5	11	20	21	16.5	ns
prot514	206	5	7	27	27	10	4	28.8	27	ns
prot515	322	19	21	33	24	7	8	42	45	ns
prot516	178	20	15	19.2	28.8	21	13	20.4	20.4	ns
prot517	227	13	7	13.5	24	13	19	13.5	15	ns
prot518	237	10	16	12.6	32.4	12	14	23.4	10.8	ns
prot519	254	15	12	51	21	10	19	36	48	ns
prot520	208	11	9	13.2	18	10	8	12	24	ns
prot521	153	17	14	16.5	13.5	14	17	45	18	sig
prot522	244	18	19	32.4	18	15	16	25.2	21.6	ns
prot523	287	7	3	33	24	7	7	6	30	ns
prot524	206	11	13	16.8	21.6	7	10	13.2	10.8	ns
prot525	244	9	17	15	22.5	12	8	21	24	ns
prot526	383	13	9	14.4	12.6	9	9	18	21.6	ns
prot527	184	10	14	39	30	23	18	87	33	sig
prot528	377	15	10	12	14.4	7	13	9.6	9.6	ns
prot529	355	5	7	19.5	12	7	7	16.5	25.5	ns
prot530	129	7	11	16.2	23.4	15	12	43.2	21.6	sig
prot531	162	15	6	21	18	10	5	33	30	ns
prot532	184	6	9	6	8.4	7	8	9.6	8.4	ns
prot533	347	7	5	12	9	9	14	12	12	ns
prot534	203	7	5	10.8	1.8	6	5	10.8	9	ns
prot535	1930	2	9	21	33	8	5	33	51	sig
prot536	316	8	9	7.2	8.4	3	11	4.8	6	ns
prot537	198	8	11	6	10.5	11	7	12	10.5	ns
prot538	250	9	8	7.2	10.8	8	3	10.8	7.2	ns
prot539	265	3	8	9	18	4	9	18	21	ns
prot540	469	2	8	13.2	13.2	6	11	16.8	8.4	ns
prot541	563	5	5	12	10.5	5	9	6	10.5	ns
prot542	290	5	15	14.4	18	10	5	16.2	16.2	ns
prot543	338	4	5	18	21	3	7	18	24	ns
prot544	449	5	7	7.2	10.8	24	10	9.6	9.6	sig
prot545	273	5	4	7.5	9	9	5	12	7.5	ns
prot546	412	5	8	12.6	18	6	8	12.6	12.6	ns
prot547	170	5	1	21	15	1	4	21	12	ns
prot548	478	3	5	7.2	9.6	9	10	9.6	6	ns
prot549	302	8	4	7.5	12	7	3	7.5	7.5	ns
prot550	167	3	0	7.2	10.8	4	9	5.4	12.6	ns
prot551	151	7	4	15	3	3	3	18	9	ns
prot552	816	9	7	8.4	7.2	1	8	1.2	6	ns
prot553	279	5	5	7.5	7.5	12	21	36	31.5	sig
prot554	320	3	3	10.8	10.8	9	2	12.6	7.2	ns
prot555	351	3	5	9	24	6	4	27	6	sig
prot556	242	8	2	9.6	6	7	5	2.4	4.8	ns
prot557	276	2	2	6	7.5	6	14	15	12	sig
prot558	565	2	3	10.8	7.2	3	0	10.8	10.8	ns
prot559	356	5	6	12	6	5	3	21	15	ns
prot560	162	4	8	6	4.8	1	6	2.4	2.4	ns
prot561	155	2	6	7.5	4.5	4	1	7.5	3	ns
prot562	484	4	2	9	7.2	3	1	3.6	9	ns
prot563	462	2	1	18	18	7	6	18	12	ns
prot564	989	0	0	3.6	7.2	2	9	7.2	2.4	ns
prot565	353	3	3	4.5	6	3	5	3	12	ns
prot566	382	6	10	10.8	9	4	6	12.6	7.2	ns
prot567	1092	5	5	6	9	2	6	3	15	ns
prot568	158	8	0	2.4	6	7	2	3.6	6	ns
prot569	829	4	3	7.5	4.5	4	2	4.5	4.5	ns
prot570	600	3	3	7.2	0	12	3	5.4	16.2	sig
prot571	743	6	3	0	3	6	2	12	12	ns
prot572	271	0	1	2.4	2.4	1	1	1.2	4.8	ns
prot573	774	3	4	4.5	1.5	12	3	9	18	sig
prot574	617	1	1	5.4	1.8	0	0	1.8	1.8	ns
prot575	120	163	182	462	546	186	159	495	510	ns
prot576	257	128	144	176.4	183.6	128	147	169.2	192	ns
prot577	138	139	148	208.5	219	122	134	232.5	226.5	ns
prot578	126	101	84	142.2	180	95	78	149.4	169.2	ns
prot579	126	88	97	312	237	237	258	720	900	sig
prot580	126	85	84	96	82.8	80	99	117.6	108	ns
prot581	126	66	65	99	123	87	87	135	136.5	ns
prot582	126	94	79	153	153	82	89	126	174.6	ns
prot583	126	85	95	231	330	82	79	228	306	ns
prot584	126	81	77	105.6	84	76	85	100.8	105.6	ns
prot585	433	83	88	153	117	69	92	123	132	ns
prot586	258	44	31	55.8	66.6	41	34	90	50.4	ns
prot587	219	40	31	81	114	31	23	90	84	ns
prot588	274	31	29	32.4	34.8	23	26	33.6	36	ns
prot589	211	18	20	33	37.5	19	21	40.5	24	ns
prot590	203	31	22	45	59.4	32	27	93.6	59.4	sig
prot591	210	26	25	102	69	22	25	96	60	ns
prot592	190	21	23	31.2	27.6	22	21	36	31.2	ns
prot593	164	20	22	31.5	34.5	54	34	48	45	sig
prot594	159	20	19	37.8	48.6	23	13	30.6	36	ns
prot595	171	10	22	51	60	19	21	57	72	ns
prot596	153	25	26	34.8	32.4	40	32	57.6	52.8	sig
prot597	176	16	18	30	25.5	26	15	33	22.5	ns
prot598	192	17	20	36	28.8	48	33	81	118.8	sig
prot599	352	16	17	33	45	12	11	57	54	ns
prot600	146	12	10	24	12	9	15	10.8	15.6	ns
prot601	323	13	16	18	28.5	11	9	39	25.5	ns
prot602	258	17	31	32.4	39.6	18	18	37.8	21.6	ns
prot603	152	9	14	24	42	15	14	42	45	ns
prot604	76	13	15	15.6	18	10	15	20.4	20.4	ns
prot605	128	13	11	28.5	15	12	18	25.5	24	ns
prot606	187	14	22	36	43.2	24	18	34.2	34.2	ns
prot607	160	13	14	45	48	13	14	51	33	ns
prot608	315	13	25	18	21.6	18	22	18	15.6	ns
prot609	129	13	12	13.5	21	15	16	27	49.5	sig
prot610	185	15	11	27	32.4	12	13	16.2	16.2	ns
prot611	146	11	5	27	48	9	16	42	60	ns
prot612	241	13	15	13.2	10.8	16	14	19.2	19.2	sig
prot613	222	20	20	24	16.5	36	29	34.5	37.5	sig
prot614	205	12	10	9	18	14	11	27	9	ns
prot615	240	11	13	33	51	16	30	66	102	sig
prot616	99	12	14	15.6	13.2	6	12	8.4	13.2	ns
prot617	643	5	10	12	7.5	12	11	10.5	19.5	ns
prot618	239	21	18	21.6	10.8	25	31	39.6	32.4	sig
prot619	383	13	13	48	42	13	10	42	48	ns
prot620	247	11	9	15.6	10.8	12	18	19.2	21.6	sig
prot621	189	16	8	13.5	19.5	18	18	30	18	sig
prot622	171	17	11	18	23.4	48	24	48.6	70.2	sig
prot623	326	11	7	24	42	10	9	18	45	ns
prot624	231	9	13	3.6	21.6	9	13	14.4	12	ns
prot625	153	5	12	15	16.5	10	7	13.5	10.5	ns
prot626	268	9	8	25.2	19.8	13	9	21.6	12.6	ns
prot627	204	16	12	24	30	6	12	15	27	ns
prot628	191	12	11	15.6	7.2	8	11	18	12	ns
prot629	114	15	2	12	18	27	24	45	13.5	sig
prot630	419	11	7	18	18	10	7	21.6	7.2	ns
prot631	141	6	12	42	33	8	8	21	30	ns
prot632	128	8	8	13.2	12	16	14	27.6	32.4	sig
prot633	164	7	7	9	6	5	4	7.5	6	ns
prot634	274	2	12	10.8	14.4	6	10	23.4	16.2	ns
prot635	188	8	10	15	24	11	8	24	42	ns
prot636	372	12	7	7.2	15.6	10	8	9.6	3.6	ns
prot637	365	14	13	12	16.5	10	12	24	30	sig
prot638	145	7	12	23.4	12.6	27	36	27	43.2	sig
prot639	159	13	3	18	30	16	8	39	21	sig
prot640	379	10	5	8.4	7.2	24	18	25.2	21.6	sig
prot641	190	7	6	6	9	24	8	25.5	18	sig
prot642	194	11	10	16.2	21.6	12	11	14.4	18	ns
prot643	178	11	10	21	30	6	17	33	9	ns
prot644	181	6	5	12	8.4	5	6	9.6	7.2	ns
prot645	321	12	12	10.5	21	13	14	12	13.5	ns
prot646	192	2	6	14.4	16.2	10	10	16.2	10.8	ns
prot647	352	9	4	30	21	7	9	18	27	ns
prot648	118	6	9	13.2	10.8	6	9	13.2	10.8	ns
prot649	410	9	11	10.5	10.5	7	8	7.5	13.5	ns
prot650	403	8	9	7.2	14.4	4	18	12.6	28.8	sig
prot651	199	10	4	42	27	8	4	27	21	ns
prot652	457	6	7	7.2	7.2	7	10	9.6	15.6	ns
prot653	221	8	7	3	10.5	11	10	12	12	ns
prot654	216	6	7	16.2	7.2	4	7	12.6	12.6	ns
prot655	217	4	6	12	15	8	6	24	21	sig
prot656	172	3	7	13.2	7.2	7	4	4.8	13.2	ns
prot657	268	6	6	4.5	1.5	4	6	12	6	ns
prot658	583	6	11	14.4	9	4	10	16.2	5.4	ns
prot659	229	5	11	24	24	8	4	27	30	ns
prot660	177	7	6	12	7.2	3	6	12	8.4	ns
prot661	142	7	10	7.5	16.5	8	7	25.5	9	ns
prot662	178	1	4	12.6	19.8	6	3	12.6	9	ns
prot663	111	9	8	18	6	8	8	15	21	ns
prot664	116	12	11	8.4	8.4	5	5	10.8	3.6	ns
prot665	325	6	8	7.5	15	7	1	12	1.5	sig
prot666	268	8	9	9	14.4	7	8	9	9	ns
prot667	599	7	6	27	3	5	9	12	15	ns
prot668	341	5	7	12	9.6	8	5	13.2	3.6	ns
prot669	172	7	5	6	13.5	8	5	6	10.5	ns
prot670	204	6	3	19.8	7.2	5	8	7.2	7.2	ns
prot671	171	4	4	12	12	9	7	15	15	ns
prot672	255	8	7	6	7.2	7	10	8.4	4.8	ns
prot673	180	2	7	10.5	6	3	4	15	1.5	ns
prot674	215	8	8	9	3.6	4	3	7.2	5.4	ns
prot675	211	4	6	12	24	7	8	27	18	ns
prot676	234	5	5	4.8	3.6	15	9	25.2	14.4	sig
prot677	214	6	4	9	4.5	3	21	22.5	18	sig
prot678	180	4	6	5.4	10.8	2	4	7.2	10.8	ns
prot679	292	4	2	12	15	5	5	21	12	ns
prot680	387	4	4	8.4	8.4	4	2	8.4	6	ns
prot681	283	7	2	6	9	2	4	12	12	sig
prot682	351	5	0	9	9	5	3	5.4	3.6	ns
prot683	502	4	2	6	21	8	7	9	6	ns
prot684	484	6	5	3.6	6	11	1	7.2	3.6	ns
prot685	345	8	5	4.5	7.5	8	7	6	6	ns
prot686	448	4	4	3.6	5.4	3	2	7.2	9	ns
prot687	277	6	8	18	12	7	5	15	6	ns
prot688	737	9	5	6	4.8	1	3	4.8	6	ns
prot689	159	2	2	3	9	14	8	18	12	sig
prot690	153	4	7	12.6	3.6	4	3	5.4	5.4	ns
prot691	321	9	2	15	12	5	6	12	15	ns
prot692	373	3	3	3.6	4.8	12	9	25.2	21.6	sig
prot693	124	3	4	9	6	1	4	7.5	7.5	ns
prot694	330	2	1	5.4	1.8	9	9	5.4	14.4	sig
prot695	319	6	2	6	12	4	5	18	6	ns
prot696	272	3	4	8.4	3.6	3	7	4.8	4.8	ns
prot697	296	4	4	6	4.5	3	3	7.5	9	ns
prot698	167	4	4	7.2	0	4	2	5.4	3.6	ns
prot699	832	2	6	21	12	3	5	24	15	ns
prot700	461	5	9	3.6	7.2	2	4	3.6	6	ns
prot701	152	5	5	7.5	6	3	3	13.5	12	ns
prot702	247	4	2	1.8	9	5	4	3.6	5.4	ns
prot703	311	1	3	6	9	5	4	3	12	ns
prot704	299	5	5	2.4	4.8	0	3	4.8	1.2	ns
prot705	383	0	1	4.5	4.5	2	2	4.5	3	ns
prot706	426	5	0	7.2	9	4	14	7.2	3.6	sig
prot707	155	4	3	21	18	0	1	18	3	ns
prot708	989	4	4	2.4	2.4	4	3	0	2.4	ns
prot709	187	1	4	9	7.5	0	4	1.5	0	ns
prot710	366	6	4	10.8	3.6	15	9	10.8	16.2	sig
prot711	715	5	5	0	9	9	5	15	27	sig
prot712	830	2	5	1.2	1.2	4	5	3.6	3.6	ns
prot713	177	2	2	4.5	4.5	5	0	4.5	9	ns
prot714	632	3	8	10.8	7.2	4	2	3.6	0	ns
prot715	444	4	4	9	15	2	2	12	6	ns
prot716	1241	3	7	0	4.8	3	5	1.2	3.6	ns
prot717	685	2	3	0	3	2	3	0	1.5	ns
prot718	387	2	3	5.4	1.8	4	2	1.8	3.6	ns
prot719	322	4	6	3	12	2	2	12	9	ns
prot720	735	3	0	2.4	2.4	0	0	0	1.2	ns
prot721	186	42	31	69	67.5	36	35	70.5	69	ns
prot722	156	37	43	50.4	90	31	50	50.4	70.2	ns
prot723	282	34	46	138	120	38	31	141	129	ns
prot724	140	36	24	20.4	30	31	28	43.2	33.6	ns
prot725	137	28	27	24	21	25	24	46.5	55.5	ns
prot726	124	29	27	52.2	39.6	21	27	34.2	57.6	ns
prot727	169	19	24	57	81	19	17	39	54	ns
prot728	142	28	32	30	25.2	20	24	30	37.2	ns
prot729	162	27	24	43.5	39	25	24	31.5	36	ns
prot730	200	27	20	37.8	32.4	17	13	34.2	41.4	ns
prot731	156	14	14	27	75	20	14	66	33	sig
prot732	306	18	22	28.8	18	15	20	26.4	13.2	ns
prot733	174	15	19	12	24	13	15	31.5	27	ns
prot734	194	16	21	25.2	32.4	8	19	19.8	34.2	ns
prot735	103	17	15	36	24	16	13	30	45	ns
prot736	172	12	16	24	20.4	21	10	20.4	6	ns
prot737	180	14	12	21	12	15	15	24	16.5	ns
prot738	184	14	17	14.4	39.6	12	8	30.6	16.2	ns
prot739	230	19	17	39	48	9	13	39	36	ns
prot740	187	12	11	19.2	25.2	21	12	12	16.8	ns
prot741	189	20	15	21	21	20	18	57	30	sig
prot742	180	14	19	28.8	27	15	17	19.8	23.4	ns
prot743	294	19	14	36	33	12	13	42	30	ns
prot744	186	20	15	10.8	18	33	12	39.6	50.4	sig
prot745	225	7	13	12	13.5	12	5	12	12	ns
prot746	174	13	16	16.2	36	10	16	18	10.8	ns
prot747	208	15	6	42	30	48	75	117	117	sig
prot748	217	7	14	15.6	12	15	9	15.6	8.4	ns
prot749	112	12	8	15	7.5	8	11	19.5	16.5	ns
prot750	206	15	9	27	25.2	48	54	75.6	43.2	sig
prot751	166	12	11	27	24	9	8	27	33	ns
prot752	113	9	8	4.8	16.8	6	4	12	4.8	ns
prot753	169	8	5	12	12	4	9	9	19.5	ns
prot754	313	5	16	16.2	18	10	7	19.8	3.6	ns
prot755	197	8	8	15	18	9	9	27	24	ns
prot756	124	12	5	8.4	7.2	8	12	9.6	9.6	ns
prot757	246	7	8	6	6	8	7	13.5	9	ns
prot758	258	8	8	19.8	14.4	13	5	19.8	19.8	ns
prot759	168	6	10	12	9	20	18	33	48	sig
prot760	260	9	8	7.2	13.2	9	5	4.8	10.8	ns
prot761	243	6	5	9	10.5	6	10	36	15	sig
prot762	124	11	9	10.8	18	12	6	23.4	7.2	ns
prot763	208	8	7	21	21	24	9	72	90	sig
prot764	217	5	7	6	9.6	4	7	12	9.6	ns
prot765	197	7	12	16.5	16.5	5	7	18	10.5	ns
prot766	177	4	6	7.2	7.2	5	6	14.4	5.4	ns
prot767	146	8	8	3	27	10	8	18	18	ns
prot768	157	6	5	6	7.2	7	14	8.4	8.4	sig
prot769	270	6	8	7.5	4.5	3	7	6	13.5	ns
prot770	264	6	7	10.8	14.4	14	9	10.8	10.8	ns
prot771	274	5	8	18	18	8	9	42	18	ns
prot772	156	5	8	6	8.4	3	5	4.8	12	ns
prot773	252	8	4	7.5	10.5	3	4	6	12	ns
prot774	356	2	9	18	12.6	4	8	9	16.2	ns
prot775	180	5	13	15	27	10	6	21	18	sig
prot776	251	4	6	7.2	4.8	7	4	4.8	7.2	ns
prot777	156	7	11	13.5	6	7	7	7.5	12	ns
prot778	227	6	2	18	9	4	4	12.6	5.4	ns
prot779	116	7	8	18	21	7	7	21	12	ns
prot780	154	7	4	4.8	6	6	4	9.6	12	ns
prot781	198	6	4	24	4.5	5	10	6	6	ns
prot782	236	4	11	9	9	8	5	0	9	ns
prot783	184	3	7	12	3	6	10	12	15	ns
prot784	122	3	6	4.8	9.6	12	21	36	18	sig
prot785	91	10	6	10.5	1.5	7	4	12	3	ns
prot786	274	6	4	5.4	12.6	1	9	7.2	14.4	ns
prot787	152	8	9	12	9	8	3	18	18	sig
prot788	162	4	1	3.6	4.8	3	5	4.8	7.2	ns
prot789	158	14	4	9	10.5	4	2	6	9	ns
prot790	463	1	10	14.4	12.6	5	4	5.4	18	ns
prot791	312	6	3	12	39	6	12	27	24	ns
prot792	261	5	3	4.8	9.6	5	6	3.6	9.6	ns
prot793	392	10	8	7.5	7.5	4	3	10.5	12	ns
prot794	182	5	6	9	18	4	8	14.4	3.6	ns
prot795	310	5	1	15	15	6	2	15	9	ns
prot796	382	8	3	6	7.2	4	6	8.4	7.2	ns
prot797	113	6	4	15	1.5	10	18	21	6	sig
prot798	111	1	7	9	7.2	5	7	7.2	9	ns
prot799	418	7	3	18	3	6	4	15	15	ns
prot800	185	1	2	12	6	4	7	4.8	6	ns
prot801	163	5	7	3	9	4	3	7.5	6	ns
prot802	238	3	5	5.4	5.4	5	10	7.2	18	sig
prot803	282	5	2	15	15	5	2	15	39	sig
prot804	305	4	2	3.6	9.6	6	1	7.2	3.6	ns
prot805	292	3	8	4.5	4.5	7	3	10.5	6	ns
prot806	427	6	4	10.8	0	2	5	3.6	7.2	ns
prot807	234	5	4	15	18	6	6	6	9	ns
prot808	233	3	6	6	9.6	9	4	13.2	10.8	sig
prot809	425	3	7	6	7.5	7	7	6	3	ns
prot810	95	4	2	3.6	12.6	2	8	9	9	ns
prot811	241	2	2	12	9	2	2	3	3	ns
prot812	201	6	4	2.4	2.4	1	2	6	6	ns
prot813	474	10	3	7.5	7.5	7	7	10.5	16.5	sig
prot814	437	1	4	9	9	2	3	5.4	5.4	ns
prot815	411	3	3	3	18	4	3	15	15	ns
prot816	333	0	3	3.6	6	4	4	2.4	8.4	ns
prot817	449	2	4	7.5	7.5	3	0	6	4.5	ns
prot818	256	3	0	7.2	0	4	3	10.8	10.8	sig
prot819	292	4	5	21	6	6	4	12	3	ns
prot820	669	1	3	2.4	1.2	2	3	4.8	9.6	sig
prot821	378	6	3	1.5	7.5	1	3	10.5	7.5	ns
prot822	373	1	3	12.6	7.2	4	4	16.2	16.2	sig
prot823	327	2	2	12	24	4	7	3	12	ns
prot824	180	0	3	6	2.4	10	14	4.8	14.4	sig
prot825	357	2	2	3	1.5	1	1	4.5	4.5	ns
prot826	791	5	0	5.4	3.6	3	1	5.4	5.4	ns
prot827	1037	5	1	18	6	1	6	6	3	ns
prot828	223	5	0	2.4	2.4	0	1	0	0	ns
prot829	417	4	2	4.5	7.5	1	1	3	4.5	ns
prot830	310	3	1	1.8	1.8	5	2	5.4	5.4	ns
prot831	796	7	3	3	6	4	3	3	3	ns
prot832	385	2	3	3.6	1.2	3	2	2.4	1.2	ns
prot833	399	0	2	3	1.5	2	2	3	3	ns
prot834	661	3	6	3.6	0	2	3	0	5.4	ns
prot835	648	3	1	6	0	2	4	6	0	ns
prot836	172	1	0	0	2.4	5	4	1.2	3.6	ns
prot837	459	5	0	1.5	3	3	2	0	0	ns
prot838	266	2	3	3.6	0	6	6	5.4	5.4	sig
prot839	85	44	40	180	159	62	64	153	135	ns
prot840	185	59	66	86.4	57.6	58	57	81.6	62.4	ns
prot841	130	55	58	79.5	78	61	62	91.5	78	ns
prot842	128	60	63	97.2	59.4	159	150	345.6	356.4	sig
prot843	130	52	52	174	165	54	46	141	165	ns
prot844	150	57	57	52.8	54	55	44	68.4	70.8	ns
prot845	94	42	33	61.5	58.5	44	47	81	63	sig
prot846	154	18	26	39.6	30.6	20	22	41.4	68.4	ns
prot847	76	28	38	54	81	22	30	69	81	ns
prot848	213	17	13	25.2	18	16	14	16.8	18	ns
prot849	51	17	14	22.5	31.5	25	23	19.5	22.5	ns
prot850	198	20	19	34.2	32.4	32	33	54	64.8	sig
prot851	150	18	18	54	63	33	27	81	48	sig
prot852	161	19	15	10.8	8.4	14	16	19.2	30	ns
prot853	227	16	13	13.5	15	11	9	13.5	22.5	ns
prot854	56	12	11	19.8	16.2	15	20	21.6	12.6	ns
prot855	107	15	15	51	54	14	9	45	27	ns
prot856	85	10	12	12	10.8	54	24	57.6	46.8	sig
prot857	191	13	20	15	13.5	10	14	16.5	15	ns
prot858	207	18	6	19.8	16.2	10	16	14.4	21.6	ns
prot859	313	9	8	27	27	13	16	33	33	ns
prot860	150	11	14	10.8	12	12	8	14.4	8.4	ns
prot861	446	18	8	19.5	13.5	13	14	21	24	ns
prot862	165	16	13	18	32.4	14	12	19.8	18	ns
prot863	164	15	11	30	48	12	10	57	30	ns
prot864	183	17	10	20.4	8.4	15	21	15.6	18	ns
prot865	112	15	11	16.5	12	16	14	18	33	sig
prot866	99	14	12	19.8	12.6	13	11	25.2	25.2	ns
prot867	162	15	6	24	36	15	8	21	30	ns
prot868	294	12	20	9.6	18	7	8	6	3.6	ns
prot869	219	7	7	13.5	13.5	9	10	22.5	13.5	ns
prot870	139	5	12	16.2	27	5	7	21.6	10.8	ns
prot871	1091	10	10	30	36	14	7	36	21	ns
prot872	153	8	7	8.4	10.8	9	12	14.4	9.6	ns
prot873	122	4	10	16.5	12	12	6	21	19.5	sig
prot874	308	9	5	23.4	10.8	18	24	59.4	48.6	sig
prot875	274	6	6	36	27	8	8	18	21	ns
prot876	168	9	6	10.8	7.2	6	14	18	6	ns
prot877	157	5	4	12	15	6	3	13.5	22.5	sig
prot878	171	8	9	18	25.2	7	8	16.2	9	ns
prot879	163	17	6	30	12	7	8	18	18	ns
prot880	78	8	4	14.4	15.6	6	3	3.6	6	ns
prot881	177	8	6	19.5	7.5	10	12	12	7.5	ns
prot882	198	2	4	7.2	5.4	10	4	16.2	10.8	ns
prot883	322	12	5	24	33	6	5	21	30	ns
prot884	145	7	7	9.6	15.6	7	10	10.8	7.2	ns
prot885	224	7	7	6	12	8	11	9	7.5	ns
prot886	155	10	3	1.8	10.8	7	5	16.2	18	ns
prot887	102	7	9	27	30	11	15	18	6	ns
prot888	207	5	1	9.6	10.8	8	6	7.2	4.8	ns
prot889	480	9	6	3	12	18	11	13.5	19.5	sig
prot890	104	8	6	14.4	18	12	1	7.2	16.2	ns
prot891	204	6	3	15	30	7	7	18	24	ns
prot892	248	10	4	7.2	4.8	8	4	9.6	8.4	ns
prot893	157	11	6	10.5	10.5	8	3	4.5	9	ns
prot894	132	7	9	14.4	9	9	4	12.6	1.8	ns
prot895	214	8	6	12	27	24	18	36	90	sig
prot896	219	3	4	3.6	7.2	5	3	4.8	9.6	ns
prot897	193	3	7	4.5	16.5	9	4	7.5	13.5	ns
prot898	155	7	8	10.8	10.8	4	6	7.2	10.8	ns
prot899	239	5	2	12	30	5	7	24	36	ns
prot900	116	4	4	7.2	7.2	15	15	18	28.8	sig
prot901	211	4	5	9	15	4	3	4.5	9	ns
prot902	156	5	3	14.4	10.8	3	4	12.6	16.2	ns
prot903	246	4	8	21	18	6	6	24	24	ns
prot904	218	6	9	14.4	7.2	5	5	13.2	8.4	ns
prot905	201	6	12	9	7.5	11	6	9	9	ns
prot906	111	5	5	5.4	12.6	3	7	9	9	ns
prot907	175	7	4	15	18	3	1	3	12	ns
prot908	195	5	4	3.6	7.2	5	8	7.2	6	ns
prot909	292	6	9	9	3	4	7	9	12	ns
prot910	173	3	4	0	0	4	10	9	16.2	ns
prot911	284	4	7	18	3	1	5	6	3	ns
prot912	151	3	5	6	3.6	3	5	9.6	1.2	ns
prot913	165	10	6	13.5	3	5	5	6	6	ns
prot914	132	2	5	9	9	0	2	9	12.6	ns
prot915	177	6	10	24	12	9	8	12	15	ns
prot916	137	4	8	6	2.4	7	6	12	2.4	ns
prot917	325	5	9	3	15	3	4	13.5	7.5	ns
prot918	192	5	5	5.4	7.2	4	5	7.2	19.8	sig
prot919	170	3	4	12	15	5	6	15	9	ns
prot920	157	5	6	7.2	7.2	7	5	4.8	6	ns
prot921	192	5	6	13.5	1.5	3	6	7.5	12	ns
prot922	474	6	4	3.6	12.6	6	2	9	7.2	ns
prot923	186	2	3	27	9	2	2	12	9	ns
prot924	428	4	5	7.2	2.4	2	2	2.4	2.4	ns
prot925	191	4	4	4.5	1.5	15	15	13.5	27	sig
prot926	169	10	5	5.4	9	2	0	0	9	ns
prot927	166	6	4	12	12	6	15	9	18	sig
prot928	290	4	2	6	2.4	0	5	2.4	8.4	ns
prot929	216	3	5	7.5	7.5	5	7	10.5	6	ns
prot930	103	4	4	3.6	7.2	9	7	12.6	7.2	sig
prot931	271	7	2	9	12	8	8	36	24	sig
prot932	147	3	3	2.4	3.6	1	2	4.8	3.6	ns
prot933	135	5	1	3	6	2	4	4.5	7.5	ns
prot934	135	5	0	7.2	5.4	4	4	5.4	3.6	ns
prot935	135	1	1	18	0	4	4	12	24	ns
prot936	135	2	6	3.6	7.2	5	4	6	4.8	ns
prot937	321	2	1	4.5	3	2	4	4.5	1.5	ns
prot938	164	2	2	3.6	9	4	2	1.8	3.6	ns
prot939	113	4	4	12	9	4	5	6	0	ns
prot940	271	2	0	0	3.6	1	2	4.8	2.4	ns
prot941	204	5	1	4.5	6	2	0	3	3	ns
prot942	276	3	3	1.8	10.8	5	5	7.2	5.4	ns
prot943	108	3	3	6	18	1	6	6	6	ns
prot944	91	3	3	2.4	2.4	6	5	4.8	3.6	ns
prot945	325	0	5	4.5	4.5	5	4	0	3	ns
prot946	114	2	1	7.2	3.6	8	4	16.2	3.6	sig
prot947	277	3	1	9	6	4	3	15	12	ns
prot948	118	3	1	3.6	2.4	2	3	1.2	0	ns
prot949	121	2	1	1.5	3	5	1	1.5	3	ns
prot950	198	6	2	1.8	10.8	2	2	5.4	5.4	ns
prot951	237	3	0	12	9	3	2	9	6	sig
prot952	220	6	2	0	1.2	1	5	7.2	3.6	ns
prot953	406	2	6	1.5	4.5	2	3	4.5	4.5	ns
prot954	391	1	2	7.2	0	2	2	3.6	5.4	sig
prot955	189	2	7	3	3	3	0	6	0	ns
prot956	232	3	2	3.6	6	2	5	6	7.2	ns
prot957	470	3	2	4.5	3	1	1	1.5	6	ns
prot958	527	2	1	1.8	1.8	2	4	5.4	1.8	ns
prot959	141	4	4	6	3	5	6	3	15	sig
prot960	602	0	3	3.6	1.2	2	4	6	2.4	sig
prot961	109	31	32	36	49.5	23	30	37.5	36	ns
prot962	258	29	23	59.4	36	24	30	37.8	45	ns
prot963	168	11	12	42	51	12	16	36	42	ns
prot964	177	11	11	24	12	21	12	18	10.8	ns
prot965	104	16	17	15	25.5	15	17	16.5	19.5	ns
prot966	187	10	12	19.8	19.8	11	7	14.4	19.8	ns
prot967	134	15	7	39	33	9	9	36	51	ns
prot968	153	14	10	9.6	18	14	12	14.4	12	ns
prot969	125	14	11	18	16.5	10	14	15	16.5	ns
prot970	242	12	8	19.8	23.4	8	11	28.8	19.8	ns
prot971	128	6	10	36	21	13	4	33	33	ns
prot972	160	11	9	9.6	9.6	8	10	9.6	8.4	ns
prot973	65	11	7	10.5	9	10	10	13.5	24	ns
prot974	143	18	8	30.6	18	12	8	21.6	25.2	ns
prot975	131	11	18	30	42	9	15	54	57	ns
prot976	128	7	12	12	10.8	12	3	12	15.6	ns
prot977	76	8	6	7.5	24	5	11	7.5	9	ns
prot978	95	5	11	10.8	10.8	14	7	21.6	21.6	ns
prot979	70	4	7	18	21	10	2	33	33	ns
prot980	136	11	8	8.4	12	36	26	40.8	16.8	sig
prot981	116	10	6	12	15	42	27	45	54	sig
prot982	108	8	13	14.4	16.2	11	12	18	12.6	ns
prot983	195	10	9	6	24	7	10	15	30	ns
prot984	145	6	8	9.6	8.4	13	12	13.2	14.4	ns
prot985	102	8	8	6	6	7	4	9	13.5	ns
prot986	173	6	8	7.2	16.2	24	12	16.2	32.4	sig
prot987	212	8	7	15	24	10	6	36	27	ns
prot988	116	10	4	6	9.6	10	7	6	1.2	ns
prot989	219	7	7	12	10.5	30	18	18	22.5	sig
prot990	312	6	4	27	12.6	6	8	19.8	16.2	ns
prot991	78	9	4	18	42	8	5	15	27	ns
prot992	193	10	5	9.6	7.2	6	6	4.8	7.2	ns
prot993	500	0	6	3	3	6	2	9	7.5	ns
prot994	195	1	5	5.4	21.6	27	12	21.6	21.6	sig
prot995	177	7	8	18	12	7	6	15	24	ns
prot996	224	4	5	6	3.6	7	7	3.6	1.2	ns
prot997	239	1	6	15	4.5	5	4	7.5	13.5	ns
prot998	223	4	6	5.4	16.2	4	9	12.6	5.4	ns
prot999	113	4	3	15	18	21	24	54	54	sig
prot1000	94	4	6	4.8	4.8	10	3	10.8	8.4	ns
prot1001	74	7	3	7.5	13.5	3	11	6	6	ns
prot1002	265	4	11	21.6	14.4	5	4	7.2	16.2	ns
prot1003	225	9	7	33	18	6	6	9	18	ns
prot1004	129	8	5	4.8	4.8	27	15	18	25.2	sig
prot1005	210	1	6	3	3	5	8	10.5	3	ns
prot1006	248	6	4	10.8	3.6	4	3	7.2	7.2	ns
prot1007	158	7	4	12	21	4	5	21	21	sig
prot1008	68	5	7	6	4.8	3	3	13.2	4.8	ns
prot1009	68	6	2	3	7.5	3	1	7.5	7.5	ns
prot1010	548	3	5	10.8	5.4	7	2	10.8	14.4	ns
prot1011	123	4	9	12	3	6	8	6	18	ns
prot1012	181	7	4	8.4	7.2	4	1	7.2	2.4	ns
prot1013	824	2	2	6	7.5	7	4	9	0	ns
prot1014	250	5	3	5.4	7.2	4	2	7.2	1.8	ns
prot1015	242	0	6	9	9	2	4	6	24	ns
prot1016	186	6	4	2.4	2.4	2	5	6	8.4	ns
prot1017	228	7	3	6	9	15	10	15	13.5	sig
prot1018	106	6	3	7.2	10.8	2	8	10.8	16.2	ns
prot1019	135	4	6	3	12	6	11	9	6	ns
prot1020	173	6	6	4.8	4.8	3	1	4.8	4.8	ns
prot1021	245	3	5	7.5	3	12	8	13.5	12	sig
prot1022	98	3	4	12.6	10.8	2	3	5.4	9	ns
prot1023	149	2	6	6	9	4	6	6	15	ns
prot1024	136	5	8	3.6	4.8	1	4	7.2	4.8	ns
prot1025	335	4	5	6	6	4	4	4.5	4.5	ns
prot1026	81	5	3	0	5.4	4	4	9	3.6	ns
prot1027	124	4	2	27	3	6	12	45	9	sig
prot1028	204	1	3	3.6	3.6	8	7	6	4.8	ns
prot1029	124	2	1	4.5	10.5	2	2	6	6	ns
prot1030	231	2	5	3.6	9	4	5	5.4	3.6	ns
prot1031	192	6	5	12	12	9	9	9	9	sig
prot1032	514	3	3	8.4	1.2	5	2	2.4	4.8	ns
prot1033	277	8	5	6	12	3	4	4.5	3	ns
prot1034	159	3	2	10.8	7.2	2	9	7.2	16.2	sig
prot1035	190	5	5	15	6	3	2	6	6	ns
prot1036	225	10	3	4.8	8.4	5	8	8.4	1.2	ns
prot1037	57	4	2	4.5	1.5	2	16	6	27	sig
prot1038	153	4	2	10.8	5.4	4	4	3.6	7.2	ns
prot1039	91	2	2	18	9	4	1	12	21	ns
prot1040	94	8	2	3.6	4.8	3	12	7.2	3.6	sig
prot1041	112	5	1	4.5	7.5	2	2	6	3	ns
prot1042	336	4	2	7.2	18	2	2	5.4	9	ns
prot1043	241	7	3	21	15	11	5	6	21	sig
prot1044	108	5	1	1.2	2.4	4	4	4.8	3.6	ns
prot1045	117	1	6	4.5	4.5	4	2	9	0	ns
prot1046	286	2	6	3.6	5.4	2	4	5.4	3.6	ns
prot1047	122	1	2	9	3	5	4	15	15	ns
prot1048	273	1	5	4.8	1.2	6	4	4.8	4.8	ns
prot1049	237	5	2	4.5	6	3	4	7.5	3	ns
prot1050	222	1	1	1.8	7.2	2	2	5.4	1.8	ns
prot1051	799	1	3	3	3	0	2	15	9	ns
prot1052	125	1	2	4.8	2.4	1	1	3.6	6	ns
prot1053	98	3	2	3	4.5	3	2	7.5	6	ns
prot1054	153	2	1	0	3.6	3	1	7.2	5.4	ns
prot1055	186	2	3	9	9	0	3	18	9	ns
prot1056	188	2	1	3.6	6	3	0	2.4	4.8	ns
prot1057	127	2	2	3	1.5	3	2	3	0	ns
prot1058	65	102	109	207	196.2	104	104	216	192.6	ns
prot1059	115	41	49	141	180	41	39	153	90	ns
prot1060	65	21	21	30	28.8	38	45	58.8	70.8	sig
prot1061	90	21	24	25.5	37.5	18	21	24	33	ns
prot1062	120	14	19	21.6	19.8	15	11	25.2	25.2	ns
prot1063	83	11	12	30	36	13	9	21	21	ns
prot1064	177	7	6	9.6	9.6	6	9	6	14.4	ns
prot1065	59	7	9	7.5	12	5	7	18	13.5	ns
prot1066	97	9	6	9	19.8	11	12	18	19.8	sig
prot1067	188	8	9	9	15	8	9	15	27	ns
prot1068	82	7	12	10.8	3.6	18	12	12	9.6	sig
prot1069	109	5	6	9	4.5	9	8	16.5	6	ns
prot1070	109	12	10	16.2	14.4	9	9	9	14.4	ns
prot1071	168	6	12	21	30	9	5	12	27	ns
prot1072	188	10	9	9.6	9.6	16	18	18	10.8	sig
prot1073	82	11	7	10.5	6	8	7	9	7.5	ns
prot1074	75	6	9	3.6	14.4	5	11	10.8	16.2	ns
prot1075	151	7	7	21	18	3	4	15	6	ns
prot1076	175	4	5	7.2	4.8	9	5	3.6	9.6	ns
prot1077	116	5	4	4.5	9	2	9	9	9	ns
prot1078	161	7	3	16.2	1.8	3	8	1.8	9	ns
prot1079	95	5	5	21	12	18	20	54	36	sig
prot1080	101	4	3	9.6	8.4	9	9	10.8	12	sig
prot1081	175	6	9	9	7.5	3	2	1.5	13.5	ns
prot1082	401	5	5	10.8	12.6	7	9	7.2	7.2	ns
prot1083	214	6	3	15	18	6	9	45	24	ns
prot1084	215	6	5	4.8	6	8	4	4.8	7.2	ns
prot1085	152	4	5	6	6	8	10	18	12	sig
prot1086	125	5	0	5.4	9	4	9	7.2	3.6	ns
prot1087	154	4	3	18	21	6	14	36	12	sig
prot1088	119	10	4	8.4	4.8	11	4	4.8	8.4	sig
prot1089	145	3	4	9	9	14	16	13.5	10.5	sig
prot1090	256	5	4	10.8	12.6	4	5	7.2	14.4	ns
prot1091	119	4	4	15	9	6	4	3	12	ns
prot1092	159	3	2	2.4	7.2	7	9	16.8	8.4	sig
prot1093	91	5	2	3	12	4	4	6	6	ns
prot1094	396	4	9	9	9	5	6	18	16.2	ns
prot1095	205	7	2	15	12	3	4	9	18	ns
prot1096	108	5	3	4.8	3.6	3	4	2.4	4.8	ns
prot1097	71	3	3	3	4.5	12	12	18	13.5	sig
prot1098	259	2	6	7.2	3.6	3	3	7.2	10.8	ns
prot1099	191	4	3	9	9	5	4	15	27	sig
prot1100	147	2	8	1.2	4.8	12	9	10.8	18	sig
prot1101	292	4	8	6	9	4	4	4.5	6	ns
prot1102	69	1	3	5.4	3.6	2	6	10.8	10.8	sig
prot1103	245	8	3	9	9	4	6	9	9	ns
prot1104	146	2	1	1.2	1.2	1	1	2.4	1.2	ns
prot1105	351	3	3	1.5	6	2	1	4.5	6	ns
prot1106	106	4	5	0	12.6	4	8	5.4	1.8	ns
prot1107	180	2	4	6	6	4	5	9	9	ns
prot1108	199	2	4	2.4	6	5	6	7.2	6	ns
prot1109	185	4	3	7.5	4.5	2	3	13.5	3	sig
prot1110	182	7	2	9	5.4	1	2	10.8	12.6	ns
prot1111	59	4	4	9	18	2	2	3	18	ns
prot1112	173	3	4	3.6	2.4	1	3	6	3.6	ns
prot1113	105	4	5	6	7.5	5	2	7.5	9	ns
prot1114	79	3	4	9	3.6	7	3	0	5.4	ns
prot1115	94	3	0	18	15	3	1	6	9	ns
prot1116	235	1	5	2.4	4.8	1	1	6	3.6	ns
prot1117	99	2	4	0	1.5	1	4	1.5	4.5	ns
prot1118	103	0	2	3.6	0	3	3	9	1.8	ns
prot1119	226	4	3	9	3	5	2	12	6	sig
prot1120	168	2	2	3.6	1.2	4	2	2.4	3.6	ns
prot1121	454	1	1	6	1.5	4	2	1.5	4.5	ns
prot1122	92	1	2	5.4	3.6	1	1	7.2	9	sig
prot1123	99	2	1	12	9	0	4	3	3	ns
prot1124	116	3	3	6	7.2	0	4	2.4	6	ns
prot1125	90	1	4	3	4.5	1	3	7.5	0	ns
prot1126	87	4	3	1.8	10.8	1	2	5.4	5.4	ns
prot1127	294	3	1	3	6	6	4	24	18	sig
prot1128	354	5	2	2.4	2.4	1	3	2.4	2.4	ns
prot1129	216	0	0	4.5	3	5	2	4.5	3	ns
prot1130	138	1	2	1.8	10.8	1	0	1.8	5.4	ns
prot1131	187	1	2	3	3	1	5	15	18	ns
prot1132	495	2	1	1.2	0	0	1	2.4	2.4	ns
prot1133	406	1	3	1.5	0	1	2	4.5	6	ns
prot1134	382	1	3	0	3.6	1	0	1.8	1.8	ns
prot1135	272	1	0	6	3	3	0	6	0	ns
prot1136	71	20	23	24	31.2	16	31	32.4	24	ns
prot1137	105	21	22	31.5	34.5	23	18	36	34.5	sig
prot1138	234	17	21	41.4	30.6	23	18	32.4	39.6	ns
prot1139	112	9	8	48	42	14	18	39	42	ns
prot1140	114	7	18	18	16.8	13	17	20.4	19.2	ns
prot1141	112	4	10	12	6	2	5	10.5	12	ns
prot1142	166	7	7	18	12.6	7	6	9	12.6	ns
prot1143	104	7	9	33	15	8	7	18	33	ns
prot1144	376	7	9	7.2	9.6	9	8	8.4	13.2	ns
prot1145	83	5	5	9	4.5	10	11	7.5	9	ns
prot1146	51	3	2	14.4	14.4	5	1	14.4	12.6	ns
prot1147	74	3	4	15	15	3	6	27	6	ns
prot1148	74	4	4	4.8	7.2	4	9	4.8	3.6	ns
prot1149	117	6	9	6	6	8	3	4.5	12	ns
prot1150	106	2	6	14.4	12.6	4	3	7.2	7.2	ns
prot1151	110	3	5	6	15	2	3	15	6	ns
prot1152	73	3	3	3.6	2.4	2	6	7.2	4.8	sig
prot1153	113	6	4	6	4.5	3	2	4.5	4.5	ns
prot1154	358	6	4	10.8	1.8	3	9	0	12.6	ns
prot1155	99	1	5	6	9	7	4	6	6	sig
prot1156	115	2	5	1.2	6	2	4	8.4	1.2	sig
prot1157	180	3	3	6	3	1	7	9	4.5	ns
prot1158	67	3	6	3.6	5.4	2	1	9	5.4	ns
prot1159	99	6	3	6	9	1	2	9	21	ns
prot1160	99	3	3	6	1.2	3	3	6	2.4	ns
prot1161	99	1	5	6	3	6	4	6	3	ns
prot1162	98	3	2	1.8	1.8	5	2	3.6	5.4	ns
prot1163	165	2	3	9	3	5	2	12	6	ns
prot1164	76	1	1	1.2	2.4	4	2	4.8	3.6	ns
prot1165	90	2	3	6	1.5	1	2	3	4.5	ns
prot1166	113	1	3	3.6	1.8	2	2	16.2	12.6	sig
prot1167	90	4	3	3	3	2	4	12	6	ns
prot1168	163	3	6	2.4	1.2	5	2	4.8	8.4	sig
prot1169	102	3	1	1.5	4.5	6	1	6	1.5	ns
prot1170	183	3	4	3.6	7.2	6	9	10.8	37.8	sig
prot1171	98	1	2	6	3	1	2	12	6	ns
prot1172	146	0	6	3.6	2.4	1	3	6	2.4	ns
prot1173	145	3	1	3	1.5	4	0	4.5	1.5	ns
prot1174	166	3	2	1.8	5.4	1	6	3.6	9	ns
prot1175	100	1	2	6	0	2	1	0	6	ns
prot1176	393	4	4	3.6	3.6	1	3	2.4	0	ns
prot1177	89	4	3	4.5	4.5	2	2	1.5	6	ns
prot1178	391	4	3	7.2	7.2	1	2	3.6	1.8	ns
prot1179	89	2	1	0	0	3	3	6	6	ns
prot1180	1106	7	4	10.8	15.6	12	12	8.4	10.8	ns
prot1181	3227	3	7	16.5	16.5	5	10	12	7.5	ns
prot1182	539	7	8	19.8	5.4	8	3	12.6	9	ns
prot1183	771	0	4	24	18	1	2	3	12	ns
prot1184	2680	3	1	4.8	2.4	4	2	2.4	2.4	ns
prot1185	917	1	5	3	6	4	2	1.5	4.5	ns
prot1186	4114	1	1	1.8	1.8	2	0	1.8	5.4	ns
prot1187	449	9	7	39	9	9	10	30	33	ns
prot1188	1304	5	3	3.6	4.8	4	1	2.4	6	ns
prot1189	393	7	2	3	6	4	1	4.5	6	ns
prot1190	1513	4	1	10.8	7.2	3	1	5.4	3.6	ns
prot1191	2580	4	2	9	15	1	1	6	9	ns
prot1192	959	7	10	4.8	8.4	11	3	12	6	ns
prot1193	510	3	3	6	12	2	3	12	12	ns
prot1194	427	5	9	16.2	3.6	6	7	10.8	3.6	ns
prot1195	413	1	7	12	15	3	3	15	15	ns
prot1196	819	4	2	4.8	3.6	4	5	4.8	9.6	ns
prot1197	1779	4	1	4.5	13.5	9	9	6	10.5	sig
prot1198	1379	0	4	0	10.8	0	4	12.6	5.4	ns
prot1199	652	5	4	6	21	3	2	9	6	ns
prot1200	704	2	4	2.4	3.6	5	3	7.2	3.6	ns
prot1201	1028	1	3	1.5	6	2	0	0	7.5	ns
prot1202	1181	3	3	1.8	3.6	1	2	7.2	3.6	ns
prot1203	383	6	4	30	15	12	24	54	81	sig
prot1204	1077	4	4	4.8	8.4	4	8	9.6	3.6	ns
prot1205	452	3	2	4.5	3	3	8	15	6	sig
prot1206	434	3	5	9	5.4	1	6	10.8	7.2	ns
prot1207	955	6	3	15	6	4	1	15	9	ns
prot1208	528	6	7	3.6	4.8	7	3	7.2	3.6	ns
prot1209	228	1	2	4.5	6	4	3	0	6	ns
prot1210	781	2	3	14.4	5.4	12	12	16.2	48.6	sig
prot1211	548	2	3	12	12	2	2	0	9	ns
prot1212	273	5	3	4.8	4.8	4	6	3.6	3.6	ns
prot1213	153	6	12	6	12	7	8	13.5	9	ns
prot1214	320	7	4	9	7.2	2	8	10.8	5.4	ns
prot1215	219	8	8	24	21	3	9	12	15	ns
prot1216	410	5	4	2.4	10.8	6	5	8.4	12	sig
prot1217	322	7	3	10.5	7.5	5	5	10.5	13.5	ns
prot1218	629	4	5	3.6	5.4	6	4	7.2	16.2	ns
prot1219	264	5	0	3	12	1	5	15	3	ns
prot1220	356	2	4	4.8	7.2	7	3	6	6	ns
prot1221	390	5	6	3	12	4	11	4.5	6	ns
prot1222	235	4	0	9	5.4	8	2	7.2	7.2	ns
prot1223	263	6	2	12	3	2	4	0	18	ns
prot1224	481	5	2	1.2	3.6	2	3	3.6	1.2	ns
prot1225	551	3	5	6	1.5	3	7	3	1.5	ns
prot1226	481	2	2	3.6	3.6	2	6	5.4	9	ns
prot1227	487	0	0	6	6	1	1	6	3	ns
prot1228	881	3	0	2.4	1.2	3	2	2.4	2.4	ns
prot1229	2284	0	1	4.5	3	8	2	9	6	sig
prot1230	852	3	2	3.6	1.8	4	2	1.8	1.8	ns
prot1231	341	6	4	9	3	6	3	15	12	ns
prot1232	182	6	4	8.4	3.6	5	1	6	6	ns
prot1233	327	2	4	10.5	12	6	8	9	6	sig
prot1234	219	6	4	10.8	1.8	1	5	7.2	9	ns
prot1235	406	2	4	6	12	6	4	12	3	ns
prot1236	332	5	2	1.2	2.4	2	2	1.2	2.4	ns
prot1237	365	6	7	7.5	9	2	5	6	7.5	ns
prot1238	308	4	3	5.4	7.2	1	1	5.4	10.8	ns
prot1239	232	1	1	6	6	4	4	6	12	ns
prot1240	2067	3	3	2.4	0	2	4	4.8	2.4	ns
prot1241	865	1	1	1.5	3	3	3	3	3	ns
prot1242	682	3	3	3.6	3.6	0	1	0	7.2	ns
prot1243	573	3	3	3	0	1	2	3	9	ns
prot1244	454	3	2	0	3.6	2	2	4.8	0	ns
prot1245	611	12	9	15	15	9	15	22.5	24	ns
prot1246	133	8	7	12.6	12.6	6	9	7.2	9	ns
prot1247	221	6	11	27	12	8	4	30	24	ns
prot1248	153	8	12	4.8	19.2	8	8	6	9.6	ns
prot1249	363	6	3	10.5	9	12	15	22.5	49.5	sig
prot1250	435	7	5	7.2	12.6	8	4	9	7.2	ns
prot1251	366	4	7	15	9	2	3	15	27	ns
prot1252	170	6	4	6	6	8	9	3.6	9.6	ns
prot1253	267	3	5	7.5	4.5	0	4	4.5	6	ns
prot1254	463	5	5	7.2	5.4	3	4	1.8	9	ns
prot1255	542	3	1	0	9	3	5	6	9	ns
prot1256	448	8	3	0	2.4	5	1	9.6	3.6	ns
prot1257	177	6	5	6	1.5	2	2	1.5	4.5	ns
prot1258	365	4	2	5.4	5.4	9	4	5.4	3.6	ns
prot1259	746	2	1	6	9	6	4	27	9	sig
prot1260	458	7	4	6	9.6	2	8	6	7.2	sig
prot1261	147	2	5	3	3	3	2	3	3	ns
prot1262	266	2	8	10.8	3.6	2	5	5.4	5.4	ns
prot1263	340	3	2	6	9	5	2	6	12	ns
prot1264	398	0	4	1.2	6	5	4	8.4	15.6	sig
prot1265	403	1	2	3	6	2	1	4.5	3	ns
prot1266	302	2	5	3.6	7.2	2	3	3.6	9	ns
prot1267	465	3	3	9	3	5	1	6	18	sig
prot1268	487	1	0	4.8	2.4	2	0	2.4	2.4	ns
prot1269	568	1	3	6	3	1	5	0	4.5	ns
prot1270	370	1	1	1.8	5.4	4	2	18	3.6	sig
prot1271	435	0	2	9	6	0	1	6	9	ns
prot1272	382	1	0	0	2.4	3	2	2.4	1.2	ns
prot1273	400	2	2	0	4.5	3	2	3	4.5	ns
prot1274	1317	0	0	0	0	2	2	1.8	5.4	ns
prot1275	1827	0	3	3	3	4	2	12	6	sig
prot1276	227	4	10	8.4	8.4	5	7	4.8	2.4	ns
prot1277	126	3	8	10.5	13.5	4	8	3	7.5	sig
prot1278	199	1	3	5.4	7.2	2	4	16.2	7.2	ns
prot1279	186	4	7	30	15	3	6	15	18	ns
prot1280	397	3	6	7.2	4.8	3	5	6	7.2	ns
prot1281	191	4	2	6	1.5	2	4	7.5	7.5	ns
prot1282	181	9	9	16.2	9	5	5	16.2	9	ns
prot1283	332	3	4	24	3	2	1	15	3	ns
prot1284	207	3	2	2.4	4.8	3	2	7.2	2.4	ns
prot1285	433	4	3	10.5	4.5	5	2	0	0	ns
prot1286	220	4	4	16.2	9	6	7	7.2	14.4	sig
prot1287	174	2	1	3	9	3	4	15	9	ns
prot1288	398	2	3	4.8	2.4	3	5	3.6	1.2	ns
prot1289	250	4	4	4.5	4.5	5	3	6	3	ns
prot1290	254	3	3	3.6	1.8	0	1	0	5.4	ns
prot1291	278	4	3	18	6	3	5	6	27	ns
prot1292	195	2	2	6	4.8	8	4	4.8	2.4	sig
prot1293	493	1	2	1.5	1.5	4	2	3	4.5	ns
prot1294	395	1	0	5.4	5.4	0	3	3.6	1.8	ns
prot1295	346	1	3	3	0	6	3	9	54	sig
prot1296	386	4	4	8.4	8.4	0	1	1.2	4.8	ns
prot1297	323	3	4	4.5	4.5	5	3	3	4.5	ns
prot1298	221	2	4	5.4	1.8	6	9	21.6	27	sig
prot1299	330	2	5	21	3	2	1	15	12	ns
prot1300	913	7	4	3.6	1.2	1	0	6	3.6	ns
prot1301	216	6	3	1.5	6	1	2	6	3	sig
prot1302	176	2	0	3.6	5.4	0	1	9	5.4	ns
prot1303	396	6	0	0	9	2	0	6	3	ns
prot1304	144	2	6	3.6	2.4	7	1	3.6	0	ns
prot1305	340	2	1	6	10.5	2	2	3	0	ns
prot1306	177	2	0	3.6	3.6	1	3	5.4	3.6	ns
prot1307	491	2	7	6	6	6	9	27	36	sig
prot1308	289	2	8	2.4	3.6	0	2	3.6	3.6	ns
prot1309	925	3	4	7.5	1.5	3	1	4.5	1.5	ns
prot1310	266	5	2	1.8	7.2	2	0	3.6	3.6	ns
prot1311	584	1	4	3	6	4	2	9	3	ns
prot1312	316	0	0	2.4	2.4	2	1	3.6	4.8	ns
prot1313	365	5	1	4.5	4.5	1	2	7.5	1.5	ns
prot1314	282	2	1	1.8	5.4	6	6	1.8	7.2	ns
prot1315	465	3	2	12	6	4	2	9	12	ns
prot1316	577	1	2	1.2	2.4	7	2	2.4	4.8	sig
prot1317	274	2	0	1.5	3	4	2	7.5	6	sig
prot1318	517	0	2	0	1.8	1	4	1.8	1.8	ns
prot1319	782	3	0	0	6	1	1	6	3	ns
prot1320	567	1	1	3.6	2.4	4	1	2.4	4.8	ns
prot1321	356	0	1	3	0	1	1	4.5	1.5	ns
prot1322	229	2	2	1.8	3.6	1	1	1.8	0	ns
prot1323	388	1	1	6	6	1	2	3	3	ns
prot1324	109	6	5	7.2	9.6	4	13	6	10.8	ns
prot1325	167	2	5	1.5	3	6	6	9	4.5	sig
prot1326	192	5	3	9	5.4	2	3	3.6	12.6	ns
prot1327	174	1	2	12	9	3	6	6	6	ns
prot1328	144	2	3	6	3.6	5	5	2.4	12	ns
prot1329	139	3	3	7.5	3	10	16	9	12	sig
prot1330	160	2	5	12.6	10.8	4	5	10.8	7.2	ns
prot1331	220	6	3	0	9	2	2	9	18	ns
prot1332	248	6	3	2.4	4.8	9	5	3.6	1.2	ns
prot1333	254	2	5	3	12	3	7	6	4.5	ns
prot1334	213	3	4	16.2	5.4	3	8	14.4	10.8	sig
prot1335	81	3	3	9	3	1	4	9	9	ns
prot1336	318	6	4	4.8	1.2	3	4	7.2	3.6	ns
prot1337	247	3	3	7.5	1.5	9	5	19.5	6	sig
prot1338	381	2	3	0	0	6	2	14.4	3.6	ns
prot1339	159	1	1	12	6	9	2	15	21	sig
prot1340	205	3	4	3.6	1.2	0	2	2.4	2.4	ns
prot1341	244	2	5	4.5	3	3	3	4.5	4.5	ns
prot1342	160	2	3	3.6	0	0	2	3.6	5.4	ns
prot1343	288	2	3	3	6	1	1	6	6	ns
prot1344	383	3	3	2.4	2.4	1	2	2.4	2.4	ns
prot1345	206	2	2	0	7.5	2	3	13.5	4.5	ns
prot1346	703	3	2	3.6	1.8	0	1	3.6	3.6	ns
prot1347	238	2	4	12	18	3	3	3	15	ns
prot1348	366	2	2	2.4	1.2	2	2	4.8	2.4	sig
prot1349	430	2	5	7.5	0	1	1	6	3	ns
prot1350	637	5	0	0	1.8	2	4	5.4	3.6	ns
prot1351	141	2	2	6	15	15	3	36	45	sig
prot1352	140	1	3	8.4	6	1	2	2.4	0	ns
prot1353	431	2	1	6	4.5	5	1	4.5	3	ns
prot1354	969	1	2	3.6	0	11	2	9	12.6	sig
prot1355	247	4	3	12	21	3	12	9	18	sig
prot1356	1101	4	5	4.8	2.4	2	1	2.4	4.8	ns
prot1357	178	2	1	1.5	0	0	1	1.5	0	ns
prot1358	178	4	3	9	3.6	1	3	7.2	5.4	ns
prot1359	297	2	2	6	15	4	1	6	15	ns
prot1360	238	5	4	6	4.8	0	1	2.4	2.4	ns
prot1361	226	1	4	7.5	9	3	3	3	4.5	ns
prot1362	486	3	2	3.6	0	5	0	3.6	1.8	ns
prot1363	758	0	5	9	3	0	2	9	0	ns
prot1364	305	1	1	3.6	1.2	4	1	0	0	ns
prot1365	526	1	2	3	3	1	0	3	3	ns
prot1366	375	1	3	7.2	1.8	3	3	3.6	7.2	sig
prot1367	651	2	3	3	3	3	3	6	9	ns
prot1368	5934	0	4	1.2	1.2	3	6	3.6	3.6	sig
prot1369	421	1	0	1.5	1.5	0	1	3	1.5	ns
prot1370	142	1	2	5.4	1.8	0	5	0	1.8	ns
prot1371	1145	2	2	6	3	1	2	3	9	ns
prot1372	238	2	3	2.4	3.6	1	2	1.2	0	ns
prot1373	391	0	1	0	0	1	2	1.5	3	ns
prot1374	618	0	4	0	1.8	0	1	0	3.6	ns
prot1375	93	5	8	12	33	9	8	12	15	ns
prot1376	130	5	4	6	7.2	7	10	12	10.8	ns
prot1377	83	6	6	10.5	7.5	6	6	3	7.5	sig
prot1378	361	5	0	1.8	1.8	3	6	7.2	3.6	sig
prot1379	193	3	4	15	15	10	8	15	12	ns
prot1380	393	8	7	6	6	15	21	7.2	25.2	sig
prot1381	232	2	1	0	3	2	4	6	1.5	ns
prot1382	201	3	1	9	9	3	5	3.6	12.6	ns
prot1383	105	7	4	15	18	4	4	0	15	ns
prot1384	173	4	5	3.6	7.2	3	4	2.4	4.8	ns
prot1385	182	9	1	7.5	7.5	6	3	4.5	4.5	ns
prot1386	199	5	3	3.6	3.6	6	6	12.6	7.2	ns
prot1387	191	4	6	21	3	6	6	6	9	ns
prot1388	274	2	3	2.4	3.6	4	4	2.4	2.4	ns
prot1389	135	2	6	6	1.5	5	2	3	3	ns
prot1390	169	0	0	7.2	5.4	1	3	5.4	3.6	ns
prot1391	688	6	3	9	21	3	1	3	0	ns
prot1392	152	2	3	1.2	0	1	3	6	3.6	ns
prot1393	528	2	4	1.5	1.5	4	2	4.5	4.5	ns
prot1394	157	3	4	7.2	5.4	3	18	10.8	27	sig
prot1395	126	4	2	3	3	2	2	15	12	ns
prot1396	80	1	2	4.8	0	9	9	7.2	3.6	sig
prot1397	122	1	0	4.5	6	3	2	1.5	1.5	ns
prot1398	232	2	2	9	3.6	0	3	7.2	0	ns
prot1399	171	4	2	0	6	3	3	12	9	ns
prot1400	70	2	4	1.2	0	6	1	3.6	3.6	ns
prot1401	130	3	2	4.5	6	1	0	3	1.5	ns
prot1402	103	1	2	0	7.2	6	6	10.8	16.2	sig
prot1403	547	1	2	6	9	2	1	9	9	ns
prot1404	250	2	5	1.2	1.2	5	1	2.4	1.2	ns
prot1405	497	0	2	0	1.5	3	1	3	4.5	ns
prot1406	312	0	3	1.8	3.6	4	1	5.4	3.6	ns
prot1407	152	4	3	0	0	2	4	6	3	ns
prot1408	535	4	2	6	2.4	1	0	3.6	4.8	ns
prot1409	87	1	2	3	7.5	0	1	1.5	3	ns
prot1410	232	2	2	0	3.6	2	1	1.8	3.6	ns
prot1411	232	2	2	3	3	2	1	9	3	ns
prot1412	843	4	3	6	4.8	0	4	2.4	0	ns
prot1413	555	3	1	4.5	1.5	2	1	4.5	4.5	ns
prot1414	173	1	0	1.8	9	3	3	3.6	3.6	ns
prot1415	194	2	1	3	3	2	2	0	12	ns
prot1416	180	1	2	1.2	1.2	3	1	1.2	0	ns
prot1417	199	0	0	1.5	6	1	3	3	0	ns
prot1418	287	1	2	1.8	5.4	3	1	1.8	3.6	ns
prot1419	999	3	3	3	0	8	4	24	6	sig
prot1420	220	1	0	0	2.4	1	2	4.8	2.4	ns
prot1421	648	0	6	1.5	4.5	1	4	3	1.5	ns
prot1422	164	1	0	3.6	1.8	1	2	1.8	7.2	ns
prot1423	181	1	0	3	0	5	2	6	6	sig
prot1424	285	4	8	4.8	9.6	7	5	6	7.2	ns
prot1425	172	6	3	15	1.5	6	5	3	12	ns
prot1426	103	5	9	5.4	5.4	12	14	7.2	7.2	sig
prot1427	430	0	5	12	6	7	2	12	15	sig
prot1428	130	5	1	6	4.8	2	4	2.4	7.2	ns
prot1429	123	1	2	6	3	3	6	4.5	9	ns
prot1430	304	3	1	9	3.6	6	6	5.4	5.4	sig
prot1431	164	4	3	0	12	3	6	9	12	ns
prot1432	75	1	2	2.4	4.8	1	6	1.2	3.6	ns
prot1433	173	0	3	4.5	6	3	1	7.5	9	ns
prot1434	176	2	2	7.2	1.8	4	1	5.4	1.8	ns
prot1435	191	3	2	12	3	3	2	12	21	ns
prot1436	138	3	5	3.6	2.4	2	4	3.6	4.8	ns
prot1437	148	3	5	3	9	2	3	3	7.5	ns
prot1438	101	4	5	3.6	5.4	5	1	1.8	9	ns
prot1439	157	8	6	0	6	4	1	9	24	ns
prot1440	488	3	3	4.8	4.8	1	4	4.8	8.4	sig
prot1441	133	6	4	9	1.5	2	3	6	4.5	ns
prot1442	229	6	4	5.4	5.4	2	2	1.8	3.6	ns
prot1443	89	1	7	3	12	4	5	3	6	ns
prot1444	317	1	4	1.2	2.4	1	0	1.2	0	ns
prot1445	88	4	2	4.5	9	2	0	4.5	6	ns
prot1446	180	2	1	3.6	7.2	1	4	1.8	1.8	sig
prot1447	207	2	2	9	6	3	4	15	3	ns
prot1448	235	2	4	0	3.6	3	3	2.4	1.2	ns
prot1449	86	3	0	1.5	3	4	8	6	6	sig
prot1450	115	2	0	7.2	9	0	4	3.6	0	ns
prot1451	127	5	1	6	9	1	3	6	0	ns
prot1452	229	3	2	2.4	2.4	4	4	2.4	2.4	ns
prot1453	247	5	2	1.5	3	1	3	7.5	3	ns
prot1454	573	4	3	1.8	0	1	2	3.6	5.4	ns
prot1455	176	1	2	9	6	2	1	12	3	sig
prot1456	169	3	2	0	0	1	1	0	1.2	ns
prot1457	81	2	5	1.5	1.5	0	3	7.5	6	ns
prot1458	89	1	0	5.4	5.4	1	3	0	3.6	ns
prot1459	178	1	1	3	3	1	0	3	0	ns
prot1460	151	2	1	2.4	1.2	2	2	1.2	1.2	ns
prot1461	146	3	0	6	4.5	5	1	4.5	4.5	ns
prot1462	217	1	5	7.2	5.4	1	0	1.8	10.8	ns
prot1463	159	2	3	12	3	9	12	9	45	sig
prot1464	237	2	1	3.6	2.4	6	5	3.6	1.2	ns
prot1465	587	0	3	1.5	4.5	3	1	6	3	ns
prot1466	128	3	4	1.8	3.6	3	2	0	1.8	ns
prot1467	425	3	0	6	3	6	2	6	6	ns
prot1468	256	1	1	0	2.4	1	2	3.6	2.4	ns
prot1469	136	1	3	0	3	2	1	0	3	ns
prot1470	76	2	1	3.6	0	3	1	5.4	0	ns
prot1471	175	1	1	9	3	2	2	6	0	ns
prot1472	231	0	3	1.2	2.4	0	2	2.4	0	ns
prot1473	337	0	2	3	3	1	0	3	3	ns
prot1474	239	1	2	1.8	3.6	1	2	0	3.6	ns
prot1475	456	0	1	3	3	4	4	15	6	sig
prot1476	126	0	1	1.2	1.2	1	0	2.4	1.2	ns
prot1477	488	0	0	0	0	1	0	0	1.5	ns
prot1478	127	1	3	0	1.8	1	3	0	1.8	ns
prot1479	191	5	3	6	12	6	6	15	6	ns
prot1480	114	5	1	3.6	8.4	3	1	6	3.6	ns
prot1481	62	3	2	10.5	4.5	1	2	1.5	6	ns
prot1482	350	7	5	1.8	7.2	2	2	1.8	7.2	sig
prot1483	108	6	2	9	9	3	3	0	9	ns
prot1484	321	2	3	6	2.4	3	3	3.6	21.6	sig
prot1485	308	2	1	6	1.5	2	3	4.5	3	sig
prot1486	59	5	1	1.8	3.6	4	2	1.8	3.6	ns
prot1487	218	0	5	6	9	2	1	12	6	ns
prot1488	106	3	2	1.2	0	1	1	2.4	1.2	ns
prot1489	154	2	0	1.5	10.5	6	4	4.5	6	sig
prot1490	166	1	1	5.4	3.6	1	1	1.8	3.6	ns
prot1491	515	4	5	12	12	3	6	9	3	ns
prot1492	183	0	3	2.4	2.4	3	4	1.2	1.2	ns
prot1493	162	2	3	3	3	5	3	4.5	4.5	ns
prot1494	140	1	1	1.8	5.4	2	1	3.6	9	ns
prot1495	169	1	2	3	9	1	0	6	15	ns
prot1496	242	1	1	3.6	0	3	2	2.4	8.4	ns
prot1497	292	4	4	6	6	9	6	13.5	18	sig
prot1498	197	0	3	7.2	0	7	6	3.6	3.6	ns
prot1499	856	0	3	6	3	1	1	6	3	sig
prot1500	127	5	0	1.2	3.6	3	2	0	4.8	ns
prot1501	72	2	2	3	1.5	2	2	0	0	ns
prot1502	148	4	1	7.2	1.8	3	1	1.8	5.4	ns
prot1503	53	2	5	3	3	3	1	9	12	ns
prot1504	98	2	0	1.2	0	3	3	0	0	ns
prot1505	405	2	2	0	1.5	1	3	0	6	ns
prot1506	104	1	1	0	3.6	2	1	3.6	0	ns
prot1507	176	3	3	0	3	2	1	3	12	ns
prot1508	125	2	2	1.2	2.4	1	2	0	0	ns
prot1509	160	1	1	0	1.5	6	4	3	9	sig
prot1510	316	1	2	1.8	0	4	0	5.4	3.6	ns
prot1511	978	4	2	3	3	1	2	0	3	ns
prot1512	234	0	1	4.8	1.2	3	1	3.6	1.2	ns
prot1513	431	1	2	1.5	0	0	0	0	0	ns
prot1514	2591	1	2	7.2	3.6	2	3	0	3.6	ns
prot1515	712	6	3	21	15	6	9	12	42	sig
prot1516	1852	0	5	0	3.6	5	9	6	4.8	sig
prot1517	2086	5	2	12	3	6	7	6	7.5	ns
prot1518	1064	0	7	0	1.8	7	4	14.4	1.8	ns
prot1519	609	5	12	30	6	7	6	21	24	ns
prot1520	645	2	4	4.8	2.4	3	6	7.2	1.2	ns
prot1521	969	1	2	1.5	6	2	3	3	1.5	ns
prot1522	857	1	3	3.6	0	1	1	7.2	5.4	ns
prot1523	488	2	2	9	6	12	15	9	18	sig
prot1524	2821	3	5	1.2	4.8	2	2	1.2	2.4	ns
prot1525	512	2	2	0	1.5	5	2	1.5	1.5	ns
prot1526	876	4	1	0	3.6	2	4	7.2	9	ns
prot1527	543	4	4	0	6	4	6	3	12	ns
prot1528	809	4	2	2.4	1.2	2	3	2.4	3.6	ns
prot1529	1674	1	2	3	1.5	3	2	1.5	0	ns
prot1530	1191	0	2	3.6	0	3	1	3.6	0	ns
prot1531	208	3	9	3	9	2	4	15	6	ns
prot1532	437	0	4	1.2	0	1	1	4.8	2.4	ns
prot1533	510	0	1	6	4.5	2	6	1.5	1.5	ns
prot1534	695	4	1	5.4	1.8	2	6	1.8	1.8	ns
prot1535	227	0	1	0	6	1	2	3	9	ns
prot1536	700	6	3	4.8	1.2	2	6	1.2	2.4	ns
prot1537	218	1	4	3	1.5	2	2	1.5	3	ns
prot1538	423	5	2	3.6	3.6	2	2	3.6	3.6	ns
prot1539	873	3	2	3	12	4	4	12	9	ns
prot1540	1426	3	8	3.6	2.4	1	5	2.4	4.8	sig
prot1541	520	1	0	1.5	1.5	1	1	1.5	1.5	ns
prot1542	290	6	8	23.4	19.8	24	24	37.8	43.2	sig
prot1543	296	1	2	15	15	3	3	6	12	ns
prot1544	309	1	1	4.8	2.4	6	3	14.4	7.2	sig
prot1545	502	4	1	1.5	1.5	2	5	3	7.5	ns
prot1546	204	1	2	3.6	0	1	3	3.6	5.4	ns
prot1547	437	6	3	12	6	4	4	6	9	ns
prot1548	314	2	7	3.6	0	0	3	1.2	0	ns
prot1549	402	4	2	0	4.5	5	0	3	3	ns
prot1550	188	5	0	3.6	9	2	3	3.6	0	ns
prot1551	434	0	3	6	9	1	2	0	6	ns
prot1552	325	1	2	1.2	4.8	0	1	3.6	2.4	ns
prot1553	607	1	4	1.5	1.5	2	0	1.5	0	ns
prot1554	739	3	4	5.4	1.8	2	9	5.4	5.4	sig
prot1555	235	1	2	0	6	4	4	6	12	sig
prot1556	982	3	2	0	1.2	1	1	1.2	1.2	ns
prot1557	392	2	1	4.5	1.5	2	2	10.5	13.5	sig
prot1558	543	1	0	1.8	7.2	1	0	0	10.8	ns
prot1559	462	1	2	9	3	0	2	9	6	ns
prot1560	348	2	0	1.2	2.4	2	1	0	2.4	ns
prot1561	463	1	3	3	4.5	0	1	0	3	ns
prot1562	173	6	3	3.6	5.4	3	1	3.6	14.4	ns
prot1563	274	2	2	18	9	2	4	12	15	ns
prot1564	251	2	3	6	10.8	3	4	2.4	4.8	ns
prot1565	231	4	5	4.5	7.5	5	4	6	13.5	sig
prot1566	394	0	2	10.8	9	0	3	5.4	10.8	ns
prot1567	240	4	4	12	9	5	3	12	9	ns
prot1568	441	2	2	3.6	2.4	6	7	3.6	3.6	ns
prot1569	200	3	2	3	1.5	4	1	6	1.5	sig
prot1570	371	3	1	7.2	1.8	5	7	12.6	3.6	sig
prot1571	313	3	2	0	0	4	1	12	12	ns
prot1572	730	6	2	3.6	7.2	2	2	1.2	1.2	ns
prot1573	329	3	3	1.5	4.5	3	1	7.5	3	ns
prot1574	627	2	2	7.2	1.8	2	1	1.8	1.8	ns
prot1575	250	2	3	6	3	3	3	3	3	ns
prot1576	144	2	4	6	3.6	3	1	1.2	4.8	ns
prot1577	472	2	3	3	1.5	6	3	3	9	ns
prot1578	421	3	1	5.4	3.6	1	2	1.8	1.8	ns
prot1579	250	3	2	3	3	2	2	6	0	ns
prot1580	266	1	2	3.6	1.2	3	0	1.2	0	ns
prot1581	861	3	2	3	1.5	1	0	4.5	3	ns
prot1582	1312	1	3	5.4	7.2	1	1	1.8	0	ns
prot1583	493	0	1	15	3	2	1	6	3	ns
prot1584	1082	3	1	2.4	1.2	2	2	2.4	1.2	ns
prot1585	648	1	1	0	1.5	2	1	4.5	4.5	ns
prot1586	276	2	4	1.8	0	3	6	3.6	1.8	ns
prot1587	518	0	1	0	6	2	2	0	0	ns
prot1588	640	0	2	0	1.2	1	1	2.4	2.4	ns
prot1589	722	4	1	6	1.5	18	9	22.5	22.5	sig
prot1590	147	5	4	7.2	12.6	6	2	28.8	10.8	sig
prot1591	193	2	5	9	15	5	2	12	6	ns
prot1592	194	2	4	3.6	1.2	2	1	1.2	2.4	ns
prot1593	365	3	2	3	6	2	2	9	3	sig
prot1594	290	3	2	1.8	1.8	1	0	1.8	9	ns
prot1595	636	2	3	18	3	2	2	6	9	ns
prot1596	1160	3	0	1.2	0	3	5	6	4.8	ns
prot1597	641	0	2	4.5	9	3	1	1.5	4.5	ns
prot1598	175	4	3	3.6	3.6	0	1	0	1.8	ns
prot1599	318	2	0	6	6	2	1	9	9	ns
prot1600	424	4	1	0	1.2	1	0	2.4	4.8	ns
prot1601	348	3	2	3	3	1	0	1.5	6	ns
prot1602	227	2	1	1.8	1.8	1	1	1.8	1.8	ns
prot1603	427	1	2	3	0	2	2	9	12	ns
prot1604	268	2	2	1.2	2.4	6	3	7.2	14.4	sig
prot1605	357	3	1	1.5	3	4	1	3	3	ns
prot1606	174	2	3	1.8	1.8	2	1	5.4	9	ns
prot1607	233	2	0	6	3	5	0	6	6	ns
prot1608	217	1	0	0	0	1	1	1.2	1.2	ns
prot1609	980	3	2	3	1.5	1	3	3	4.5	ns
prot1610	263	1	1	0	0	1	4	3.6	0	ns
prot1611	169	0	0	0	0	1	0	3	0	ns
prot1612	178	0	0	2.4	2.4	2	2	2.4	2.4	sig
prot1613	355	1	0	1.5	0	1	0	1.5	0	ns
prot1614	604	0	1	0	1.8	1	2	0	1.8	ns
prot1615	149	1	1	6	0	0	0	3	0	ns
prot1616	594	0	1	0	0	0	0	3.6	2.4	ns
prot1617	257	1	0	1.5	0	0	0	0	4.5	ns
prot1618	421	1	1	0	1.8	0	1	0	3.6	ns
prot1619	712	0	0	0	0	1	2	3	6	ns
prot1620	423	1	0	0	1.2	0	0	1.2	1.2	ns
prot1621	488	0	0	0	0	0	2	0	0	ns
prot1622	1872	1	2	1.8	3.6	0	1	5.4	1.8	ns
prot1623	153	1	5	21	15	4	5	15	15	ns
prot1624	275	3	3	4.8	0	4	3	6	4.8	ns
prot1625	463	1	0	9	6	4	4	3	6	sig
prot1626	103	5	2	3.6	7.2	3	1	12.6	7.2	ns
prot1627	287	2	1	9	12	4	0	3	6	ns
prot1628	282	3	1	2.4	3.6	0	1	1.2	3.6	ns
prot1629	200	4	2	1.5	6	2	5	0	1.5	ns
prot1630	149	2	3	1.8	9	1	1	3.6	0	ns
prot1631	149	5	1	3	9	3	3	18	3	ns
prot1632	132	2	1	2.4	2.4	2	3	2.4	3.6	ns
prot1633	118	2	2	6	1.5	2	4	3	1.5	ns
prot1634	191	4	3	3.6	3.6	4	5	7.2	7.2	ns
prot1635	189	3	2	6	9	5	2	12	12	ns
prot1636	273	1	2	1.2	0	3	3	7.2	3.6	sig
prot1637	327	4	5	4.5	1.5	4	2	0	9	ns
prot1638	148	1	2	3.6	3.6	1	1	9	1.8	sig
prot1639	206	2	3	3	3	2	2	3	0	ns
prot1640	108	1	2	1.2	4.8	1	2	2.4	1.2	ns
prot1641	267	2	1	6	4.5	2	1	3	0	ns
prot1642	204	0	3	3.6	3.6	6	15	5.4	5.4	sig
prot1643	223	0	0	3	3	6	2	9	12	ns
prot1644	298	2	4	1.2	2.4	6	3	1.2	1.2	ns
prot1645	194	3	1	3	1.5	2	1	4.5	3	ns
prot1646	77	1	2	3.6	3.6	1	2	1.8	5.4	ns
prot1647	166	1	2	0	3	1	1	6	6	ns
prot1648	418	1	3	3.6	4.8	4	7	2.4	1.2	ns
prot1649	418	1	1	3	3	3	1	1.5	6	ns
prot1650	127	1	2	0	7.2	4	2	7.2	3.6	sig
prot1651	279	1	0	6	12	2	2	0	3	ns
prot1652	181	1	1	2.4	6	3	1	1.2	2.4	ns
prot1653	129	5	4	3	7.5	3	1	1.5	1.5	ns
prot1654	161	1	4	1.8	1.8	1	0	7.2	1.8	ns
prot1655	126	0	1	0	15	0	1	9	0	ns
prot1656	326	1	1	2.4	2.4	5	2	1.2	2.4	ns
prot1657	207	2	3	1.5	1.5	10	2	12	3	sig
prot1658	191	1	1	7.2	3.6	2	0	0	3.6	ns
prot1659	238	1	1	3	0	0	2	9	0	ns
prot1660	210	1	1	1.2	0	3	3	1.2	1.2	ns
prot1661	331	4	1	4.5	1.5	1	3	0	1.5	ns
prot1662	574	3	2	3.6	3.6	0	0	5.4	3.6	ns
prot1663	455	0	4	3	12	1	1	0	0	ns
prot1664	553	2	2	2.4	3.6	2	2	2.4	2.4	sig
prot1665	522	1	0	1.5	0	1	1	0	1.5	ns
prot1666	325	2	0	0	1.8	1	4	0	3.6	ns
prot1667	208	0	0	3	6	1	0	0	6	ns
prot1668	232	0	4	2.4	2.4	3	2	2.4	2.4	sig
prot1669	219	2	1	0	3	2	0	7.5	1.5	ns
prot1670	409	0	0	0	0	3	1	7.2	1.8	ns
prot1671	233	4	2	6	6	0	0	3	9	ns
prot1672	772	2	1	3.6	4.8	2	4	4.8	2.4	sig
prot1673	360	2	1	0	3	1	2	1.5	0	ns
prot1674	439	2	2	0	1.8	0	2	0	1.8	ns
prot1675	442	0	1	6	0	1	1	3	3	ns
prot1676	138	2	3	0	1.2	2	0	1.2	0	ns
prot1677	106	0	1	1.5	0	0	0	0	1.5	ns
prot1678	370	3	1	1.8	1.8	3	3	5.4	5.4	sig
prot1679	629	2	3	3	0	2	0	3	9	ns
prot1680	187	0	1	1.2	2.4	2	0	4.8	1.2	ns
prot1681	596	0	1	0	4.5	0	0	0	0	ns
prot1682	255	1	1	0	1.8	3	3	1.8	3.6	ns
prot1683	92	4	5	9	15	5	2	30	15	ns
prot1684	171	8	4	7.2	4.8	2	4	6	7.2	ns
prot1685	165	3	4	6	6	12	18	22.5	9	sig
prot1686	148	3	2	5.4	0	20	10	10.8	7.2	sig
prot1687	229	2	3	6	3	2	3	12	9	ns
prot1688	123	2	6	3.6	2.4	1	5	2.4	6	ns
prot1689	77	3	3	0	0	5	4	3	3	ns
prot1690	465	3	2	1.8	3.6	2	4	3.6	5.4	sig
prot1691	279	0	2	0	6	1	0	0	0	ns
prot1692	278	4	0	4.8	3.6	4	2	4.8	4.8	ns
prot1693	119	1	1	6	1.5	2	3	3	3	ns
prot1694	148	1	4	3.6	5.4	4	3	0	3.6	ns
prot1695	72	1	1	0	6	1	0	9	6	ns
prot1696	353	2	1	1.2	2.4	5	2	6	8.4	sig
prot1697	196	0	2	1.5	3	2	0	0	3	ns
prot1698	174	2	5	1.8	1.8	1	4	5.4	1.8	ns
prot1699	126	3	2	3	6	2	3	6	6	sig
prot1700	235	1	1	3.6	1.2	2	1	1.2	1.2	ns
prot1701	235	0	4	0	3	1	3	9	1.5	ns
prot1702	110	0	2	9	0	4	2	1.8	3.6	ns
prot1703	188	0	0	3	6	1	1	12	6	ns
prot1704	225	0	1	0	1.2	2	1	1.2	0	ns
prot1705	138	2	1	3	4.5	2	1	0	0	ns
prot1706	174	2	0	3.6	3.6	9	6	21.6	10.8	sig
prot1707	672	4	1	3	3	0	2	3	3	ns
prot1708	84	1	2	0	0	6	3	7.2	10.8	sig
prot1709	107	1	1	3	3	3	1	4.5	3	ns
prot1710	146	0	1	7.2	1.8	2	2	1.8	1.8	ns
prot1711	183	1	3	12	9	2	2	6	12	sig
prot1712	555	0	2	1.2	3.6	2	2	1.2	0	ns
prot1713	467	2	1	1.5	4.5	1	2	0	1.5	ns
prot1714	265	0	1	9	1.8	0	1	0	5.4	ns
prot1715	598	2	1	6	3	4	2	3	3	ns
prot1716	317	1	1	0	1.2	4	1	3.6	1.2	ns
prot1717	196	3	0	4.5	4.5	1	0	0	6	ns
prot1718	267	1	3	1.8	3.6	4	0	1.8	1.8	ns
prot1719	612	0	0	0	3	1	0	3	9	ns
prot1720	62	0	3	0	2.4	1	1	1.2	2.4	ns
prot1721	77	3	1	1.5	3	1	5	1.5	0	ns
prot1722	68	1	2	3.6	3.6	4	2	7.2	3.6	ns
prot1723	632	0	1	3	0	0	1	9	12	ns
prot1724	230	3	0	1.2	0	0	0	1.2	0	ns
prot1725	133	1	1	0	0	3	0	3	0	ns
prot1726	334	1	0	0	0	3	9	10.8	16.2	sig
prot1727	311	2	1	12	3	2	2	0	6	ns
prot1728	563	1	0	1.2	0	2	2	2.4	2.4	sig
prot1729	327	1	0	1.5	3	2	2	0	3	ns
prot1730	144	0	2	1.8	5.4	2	1	3.6	0	ns
prot1731	668	1	3	0	6	0	0	3	0	ns
prot1732	85	1	0	2.4	2.4	4	1	2.4	1.2	ns
prot1733	102	0	0	1.5	3	3	2	3	3	sig
prot1734	508	4	1	1.8	0	2	2	3.6	3.6	sig
prot1735	226	1	0	3	3	7	2	6	15	sig
prot1736	676	1	1	0	1.2	2	4	2.4	7.2	sig
prot1737	539	3	0	0	1.5	1	0	6	1.5	ns
prot1738	295	0	0	1.8	0	1	1	1.8	1.8	sig
prot1739	224	0	2	6	3	1	0	6	6	ns
prot1740	2292	1	0	1.2	1.2	3	0	2.4	1.2	ns
prot1741	170	5	5	6	10.5	3	6	0	3	ns
prot1742	134	3	3	0	0	3	4	5.4	3.6	ns
prot1743	255	3	1	3	6	1	1	9	15	ns
prot1744	304	1	7	1.2	3.6	3	3	1.2	3.6	ns
prot1745	237	0	1	1.5	0	3	2	0	0	ns
prot1746	105	3	2	0	3.6	1	1	1.8	1.8	ns
prot1747	69	1	1	0	3	0	4	3	9	ns
prot1748	247	3	1	1.2	6	0	2	4.8	2.4	ns
prot1749	99	3	3	0	3	9	2	1.5	3	ns
prot1750	116	3	1	3.6	1.8	2	1	5.4	3.6	ns
prot1751	152	1	3	3	6	2	3	6	9	sig
prot1752	225	1	2	3.6	1.2	6	0	2.4	4.8	ns
prot1753	147	5	1	4.5	1.5	4	2	4.5	9	sig
prot1754	125	1	0	7.2	3.6	2	3	0	0	ns
prot1755	90	1	1	3	6	3	2	9	9	sig
prot1756	237	4	1	1.2	1.2	2	2	2.4	1.2	ns
prot1757	66	1	2	1.5	6	0	5	1.5	1.5	ns
prot1758	264	1	1	1.8	3.6	2	6	3.6	1.8	ns
prot1759	137	3	1	0	3	0	4	6	0	ns
prot1760	511	2	3	1.2	1.2	0	2	4.8	2.4	ns
prot1761	141	2	2	4.5	3	0	2	0	0	ns
prot1762	280	1	2	0	5.4	2	1	3.6	1.8	ns
prot1763	302	3	1	3	9	0	1	6	3	ns
prot1764	74	1	1	0	1.2	2	2	0	0	ns
prot1765	171	4	1	1.5	7.5	9	3	4.5	13.5	sig
prot1766	95	0	7	7.2	3.6	4	4	5.4	7.2	ns
prot1767	367	1	0	0	6	4	3	6	3	ns
prot1768	144	2	0	2.4	4.8	1	5	1.2	0	ns
prot1769	664	2	3	3	3	1	1	4.5	1.5	ns
prot1770	179	2	1	1.8	1.8	1	3	3.6	0	ns
prot1771	114	1	1	9	0	1	3	3	0	ns
prot1772	161	1	1	2.4	1.2	0	1	1.2	0	ns
prot1773	205	1	0	1.5	0	1	0	7.5	3	ns
prot1774	305	0	0	5.4	0	0	0	5.4	3.6	ns
prot1775	416	3	1	3	3	3	3	9	9	sig
prot1776	397	1	1	0	1.2	4	6	7.2	2.4	sig
prot1777	224	4	2	0	0	2	3	3	4.5	sig
prot1778	314	3	1	0	1.8	1	2	0	3.6	ns
prot1779	174	1	3	6	0	1	0	9	3	ns
prot1780	416	0	2	0	1.2	2	2	2.4	4.8	sig
prot1781	131	1	2	1.5	3	3	1	1.5	4.5	ns
prot1782	107	1	1	1.8	0	0	0	1.8	0	ns
prot1783	163	1	1	6	0	0	2	3	0	ns
prot1784	564	0	0	1.2	2.4	0	0	2.4	2.4	ns
prot1785	208	0	0	4.5	3	2	2	3	0	ns
prot1786	135	0	0	0	1.8	1	1	5.4	7.2	ns
prot1787	3394	2	2	0	9	12	6	36	27	sig
prot1788	1957	2	2	1.2	0	2	2	2.4	2.4	sig
prot1789	1088	2	1	4.5	3	1	0	4.5	4.5	ns
prot1790	424	0	3	3.6	5.4	2	1	5.4	3.6	ns
prot1791	1035	1	1	3	6	3	1	3	12	ns
prot1792	926	3	2	1.2	2.4	2	0	1.2	0	ns
prot1793	1669	0	1	0	0	0	0	3	1.5	ns
prot1794	201	1	3	0	3.6	2	4	9	12.6	sig
prot1795	539	1	3	12	0	4	1	0	6	ns
prot1796	638	1	1	1.2	1.2	0	0	0	0	ns
prot1797	225	3	2	0	10.5	5	6	6	7.5	ns
prot1798	319	3	5	3.6	3.6	5	4	1.8	3.6	ns
prot1799	520	0	4	6	9	2	0	12	6	ns
prot1800	785	0	4	1.2	4.8	2	4	4.8	21.6	sig
prot1801	629	6	4	7.5	6	2	3	6	4.5	ns
prot1802	341	1	1	1.8	1.8	3	1	3.6	1.8	ns
prot1803	412	1	0	3	6	0	2	3	0	ns
prot1804	308	0	1	0	0	0	0	1.2	1.2	ns
prot1805	743	3	2	0	0	1	3	1.5	0	ns
prot1806	470	2	1	3.6	3.6	0	1	0	0	ns
prot1807	1140	0	2	3	3	1	2	3	9	ns
prot1808	1466	1	0	4.8	1.2	0	2	0	0	ns
prot1809	254	0	3	3	6	3	6	4.5	13.5	sig
prot1810	257	4	1	0	0	1	2	1.8	9	ns
prot1811	375	2	0	3	6	2	2	3	0	ns
prot1812	1882	2	2	1.2	2.4	3	2	2.4	3.6	ns
prot1813	1300	0	4	1.5	0	1	2	1.5	4.5	ns
prot1814	444	1	1	9	1.8	1	0	3.6	3.6	ns
prot1815	832	1	1	6	0	0	1	9	3	ns
prot1816	582	2	2	1.2	0	0	1	3.6	1.2	ns
prot1817	280	0	0	1.5	3	0	1	0	1.5	ns
prot1818	1244	1	2	5.4	1.8	6	4	3.6	3.6	sig
prot1819	276	2	1	0	3	2	1	3	6	ns
prot1820	623	0	2	1.2	2.4	0	5	3.6	1.2	ns
prot1821	450	2	1	1.5	1.5	6	3	9	4.5	sig
prot1822	247	1	4	5.4	3.6	3	0	1.8	3.6	ns
prot1823	387	1	0	3	3	1	2	0	6	ns
prot1824	662	1	3	1.2	2.4	2	1	3.6	0	ns
prot1825	743	1	2	0	3	0	2	3	0	ns
prot1826	874	1	2	0	0	1	0	1.8	3.6	ns
prot1827	1301	0	1	9	0	2	2	6	6	sig
prot1828	274	4	1	1.2	4.8	4	3	4.8	3.6	ns
prot1829	551	1	4	6	4.5	3	2	6	0	ns
prot1830	447	3	1	3.6	1.8	1	1	1.8	3.6	ns
prot1831	154	1	3	9	0	0	6	3	3	ns
prot1832	210	6	0	3.6	2.4	0	1	2.4	2.4	ns
prot1833	290	3	1	1.5	3	4	5	0	1.5	ns
prot1834	220	1	1	1.8	7.2	3	0	1.8	3.6	ns
prot1835	184	0	3	9	6	2	1	3	3	ns
prot1836	168	2	0	2.4	3.6	3	6	18	3.6	sig
prot1837	102	3	4	0	1.5	2	3	1.5	3	ns
prot1838	327	1	1	3.6	3.6	3	6	10.8	5.4	sig
prot1839	962	2	2	9	6	9	6	9	9	sig
prot1840	556	2	0	1.2	0	2	1	2.4	4.8	ns
prot1841	374	1	2	1.5	3	2	0	1.5	4.5	ns
prot1842	728	1	1	0	1.8	1	0	0	1.8	ns
prot1843	243	2	1	6	9	1	0	3	9	ns
prot1844	127	0	3	0	2.4	0	1	2.4	1.2	ns
prot1845	519	0	5	3	1.5	2	1	1.5	1.5	ns
prot1846	492	1	1	7.2	1.8	1	2	1.8	1.8	ns
prot1847	233	3	1	9	0	3	1	3	6	ns
prot1848	287	0	1	1.2	0	1	2	2.4	1.2	ns
prot1849	337	1	2	4.5	3	2	3	1.5	3	ns
prot1850	404	1	3	0	1.8	0	0	1.8	0	ns
prot1851	3175	3	2	3	3	2	2	12	9	sig
prot1852	243	0	0	0	0	0	2	0	2.4	ns
prot1853	275	2	3	0	1.5	1	1	1.5	4.5	ns
prot1854	648	2	2	3.6	3.6	2	0	3.6	5.4	ns
prot1855	172	0	1	6	0	3	4	6	3	ns
prot1856	283	1	1	0	1.2	0	2	2.4	4.8	ns
prot1857	159	2	1	4.5	4.5	6	3	13.5	13.5	sig
prot1858	372	0	1	1.8	1.8	1	3	1.8	1.8	ns
prot1859	174	1	3	6	9	5	8	6	9	ns
prot1860	182	0	1	0	4.8	2	4	1.2	1.2	ns
prot1861	251	3	2	0	1.5	3	3	7.5	4.5	ns
prot1862	1009	1	2	1.8	3.6	3	1	1.8	1.8	ns
prot1863	233	2	2	0	3	0	3	0	3	ns
prot1864	158	0	2	2.4	7.2	2	5	6	1.2	ns
prot1865	200	1	1	1.5	1.5	4	2	1.5	3	ns
prot1866	292	1	2	1.8	0	2	2	7.2	3.6	sig
prot1867	399	0	1	6	0	2	4	6	3	sig
prot1868	229	3	2	4.8	1.2	3	3	7.2	10.8	sig
prot1869	228	2	0	4.5	3	1	1	0	3	ns
prot1870	445	5	3	7.2	3.6	1	0	1.8	3.6	ns
prot1871	334	1	1	6	6	3	2	6	6	sig
prot1872	848	1	3	3.6	1.2	0	2	1.2	2.4	ns
prot1873	151	1	2	1.5	4.5	1	1	3	6	ns
prot1874	1410	1	1	3.6	3.6	2	0	1.8	3.6	ns
prot1875	164	0	1	6	3	1	0	3	9	ns
prot1876	114	2	5	1.2	2.4	2	2	2.4	3.6	sig
prot1877	262	1	1	3	0	1	1	0	0	ns
prot1878	174	1	2	0	0	1	2	0	0	ns
prot1879	987	0	3	3	3	0	2	6	9	ns
prot1880	170	1	1	0	1.2	2	0	1.2	1.2	ns
prot1881	399	1	2	6	4.5	3	1	1.5	3	ns
prot1882	504	1	0	1.8	0	2	3	3.6	3.6	sig
prot1883	359	3	3	3	6	4	4	3	3	ns
prot1884	85	0	2	1.2	1.2	2	0	0	0	ns
prot1885	186	6	2	3	3	0	6	3	1.5	ns
prot1886	231	0	2	7.2	0	6	2	3.6	10.8	sig
prot1887	161	2	1	0	0	0	3	6	0	ns
prot1888	296	1	3	1.2	2.4	2	1	1.2	1.2	ns
prot1889	362	3	4	1.5	1.5	2	2	1.5	0	ns
prot1890	492	0	3	3.6	1.8	2	1	5.4	3.6	ns
prot1891	240	2	2	6	0	0	0	3	3	ns
prot1892	587	2	1	4.8	0	2	4	2.4	2.4	sig
prot1893	523	2	2	3	1.5	3	0	4.5	0	ns
prot1894	979	0	0	0	3.6	1	0	1.8	1.8	ns
prot1895	2381	2	1	0	0	3	6	9	18	sig
prot1896	246	1	1	1.2	0	2	2	4.8	2.4	sig
prot1897	309	0	1	1.5	3	2	2	3	3	sig
prot1898	214	1	1	0	1.8	2	2	3.6	3.6	sig
prot1899	659	2	0	9	0	1	2	0	3	ns
prot1900	185	0	2	1.2	0	1	1	1.2	1.2	sig
prot1901	201	2	1	1.5	0	2	1	1.5	1.5	ns
prot1902	464	2	0	1.8	3.6	2	0	1.8	1.8	ns
prot1903	298	0	1	3	6	1	2	0	0	ns
prot1904	502	1	2	2.4	0	1	0	1.2	1.2	ns
prot1905	295	0	0	1.5	0	0	1	1.5	0	ns
prot1906	1921	0	2	1.8	3.6	2	0	0	0	ns
prot1907	900	1	1	6	3	3	6	9	27	sig
prot1908	1567	0	0	1.2	1.2	2	2	2.4	2.4	sig
prot1909	659	1	1	3	0	1	1	1.5	0	ns
prot1910	909	1	1	3.6	1.8	2	1	1.8	0	ns
prot1911	193	2	1	0	0	0	1	3	6	ns
prot1912	431	1	1	0	1.2	3	2	2.4	0	ns
prot1913	118	1	0	4.5	0	4	4	3	3	sig
prot1914	229	4	3	1.8	1.8	9	4	5.4	16.2	sig
prot1915	232	4	1	18	9	1	4	3	6	ns
prot1916	267	2	1	0	2.4	3	1	2.4	2.4	ns
prot1917	266	1	1	3	3	2	2	3	3	sig
prot1918	183	1	1	1.8	5.4	2	1	0	1.8	ns
prot1919	909	2	1	6	0	1	6	6	21	sig
prot1920	219	2	4	1.2	3.6	2	0	1.2	2.4	ns
prot1921	141	2	0	4.5	6	2	1	3	1.5	ns
prot1922	154	2	0	0	3.6	1	1	3.6	5.4	ns
prot1923	243	0	0	3	3	0	0	6	6	ns
prot1924	135	0	0	1.2	0	2	0	2.4	4.8	ns
prot1925	315	1	1	0	1.5	4	4	3	6	sig
prot1926	517	1	0	3.6	1.8	1	3	3.6	0	ns
prot1927	127	0	1	3	0	2	3	6	6	sig
prot1928	439	0	1	4.8	3.6	6	3	10.8	3.6	sig
prot1929	398	1	0	0	3	2	1	1.5	4.5	ns
prot1930	462	2	2	1.8	0	3	3	5.4	27	sig
prot1931	202	3	0	3	3	0	1	12	15	ns
prot1932	114	1	0	2.4	0	5	2	1.2	2.4	sig
prot1933	137	4	0	0	3	2	3	4.5	3	sig
prot1934	124	1	3	5.4	9	2	3	3.6	7.2	sig
prot1935	641	1	0	0	0	1	3	0	0	ns
prot1936	415	1	2	0	3.6	4	3	2.4	2.4	ns
prot1937	448	1	2	3	1.5	3	6	4.5	4.5	sig
prot1938	572	1	2	3.6	0	2	1	1.8	3.6	ns
prot1939	819	1	2	0	3	0	2	9	0	ns
prot1940	365	0	1	0	1.2	0	1	1.2	1.2	ns
prot1941	600	0	1	0	0	2	4	0	3	ns
prot1942	692	1	3	0	0	0	2	1.8	0	ns
prot1943	244	2	0	0	9	0	2	3	3	ns
prot1944	203	3	0	0	1.2	2	0	1.2	1.2	ns
prot1945	383	2	1	0	1.5	1	3	1.5	0	ns
prot1946	208	2	1	0	3.6	0	0	0	5.4	ns
prot1947	292	1	1	12	3	2	1	3	9	ns
prot1948	288	0	0	2.4	2.4	0	1	2.4	1.2	ns
prot1949	111	1	2	0	1.5	0	1	0	3	ns
prot1950	309	2	2	0	1.8	1	1	1.8	0	ns
prot1951	555	1	2	0	6	1	0	3	3	ns
prot1952	719	1	0	1.2	1.2	0	3	0	2.4	ns
prot1953	548	2	2	1.5	1.5	2	2	0	1.5	ns
prot1954	209	3	0	0	0	2	1	0	3.6	ns
prot1955	561	2	3	0	3	1	0	0	15	ns
prot1956	575	1	2	1.2	1.2	2	2	4.8	2.4	sig
prot1957	193	2	1	0	1.5	1	1	3	6	ns
prot1958	476	1	1	0	1.8	1	1	1.8	1.8	sig
prot1959	426	1	1	3	0	1	0	0	3	ns
prot1960	210	1	1	4.8	0	0	2	0	0	ns
prot1961	167	1	2	1.5	4.5	2	3	0	1.5	ns
prot1962	255	1	0	5.4	0	1	0	0	1.8	ns
prot1963	259	0	0	3	0	1	2	3	0	ns
prot1964	828	3	3	0	3.6	6	2	2.4	2.4	sig
prot1965	491	2	1	1.5	0	1	1	1.5	0	ns
prot1966	116	1	1	3.6	3.6	2	1	3.6	0	ns
prot1967	392	0	2	0	0	0	0	6	3	ns
prot1968	278	2	1	1.2	2.4	1	1	1.2	1.2	sig
prot1969	275	3	3	4.5	3	2	3	3	4.5	sig
prot1970	542	1	0	0	1.8	2	2	0	1.8	ns
prot1971	303	0	1	3	3	1	0	6	6	ns
prot1972	206	1	0	1.2	0	6	3	3.6	7.2	sig
prot1973	575	0	1	3	3	1	0	1.5	1.5	ns
prot1974	882	1	0	0	0	0	1	1.8	1.8	ns
prot1975	503	0	1	3	0	0	4	3	3	ns
prot1976	350	0	1	1.2	1.2	0	0	2.4	2.4	ns
prot1977	277	2	0	1.5	0	1	1	0	0	ns
prot1978	251	1	2	0	0	0	2	1.8	0	ns
prot1979	223	1	1	6	9	1	0	6	3	ns
prot1980	109	3	1	1.2	1.2	2	3	2.4	3.6	ns
prot1981	1093	2	0	3	6	3	3	3	1.5	ns
prot1982	123	1	0	7.2	1.8	1	1	1.8	3.6	ns
prot1983	160	0	1	0	6	1	4	3	21	ns
prot1984	160	1	4	1.2	1.2	1	2	0	2.4	ns
prot1985	433	4	1	3	0	1	2	4.5	1.5	ns
prot1986	214	3	1	5.4	3.6	2	1	0	0	ns
prot1987	114	3	1	0	3	1	2	6	9	ns
prot1988	178	0	1	0	2.4	3	1	0	3.6	ns
prot1989	248	1	1	3	1.5	1	3	0	1.5	ns
prot1990	49	2	2	3.6	7.2	2	2	9	7.2	sig
prot1991	86	0	4	3	3	3	4	9	3	ns
prot1992	335	1	2	0	0	1	2	1.2	1.2	sig
prot1993	171	4	2	1.5	0	2	0	4.5	4.5	ns
prot1994	214	2	4	3.6	5.4	2	1	1.8	5.4	ns
prot1995	108	1	0	0	9	1	2	6	0	ns
prot1996	115	0	0	0	0	1	0	6	3.6	ns
prot1997	96	1	1	4.5	1.5	1	1	1.5	3	ns
prot1998	82	1	0	1.8	3.6	0	2	0	1.8	ns
prot1999	365	2	2	6	9	0	0	0	3	ns
[truncated: 1,549 more rows]
