# Supplementary material for: Protein complex-based analysis is resistant to the obfuscating consequences of batch effects --- a case study in clinical proteomics
Source: BMC Genomics. 2017 Mar 14;18(Suppl 2):142. doi: 10.1186/s12864-017-3490-3 (PMC5374662; doi:10.1186/s12864-017-3490-3)
Supplement: Supplementary file 2 — Simulated data D2.2H. (ZIP 3730 kb) [file 12864_2017_3490_MOESM2_ESM.zip › D2.2.399.txt]

protLen	X0	X0.1	X0.2	X0.3	X1	X1.1	X1.2	X1.3	sig
prot1	1338	939	940	1300.5	1347	879	972	1378.5	1177.5	ns
prot2	2199	32	25	90	99	29	37	78	90	ns
prot3	1538	26	43	48	56	35	33	58	68	ns
prot4	2319	23	26	43.2	36	20	20	50.4	64.8	ns
prot5	1392	61	33	60	79.5	44	55	84	106.5	sig
prot6	1985	33	45	120	78	25	34	78	96	ns
prot7	1262	41	48	96	92	49	45	112	66	ns
prot8	3862	13	12	25.2	36	44	24	57.6	57.6	sig
prot9	1295	48	42	72	46.5	81	81	87	135	sig
prot10	4287	10	12	39	33	13	9	39	27	ns
prot11	1277	51	38	46	80	52	45	84	106	ns
prot12	3587	5	9	18	23.4	4	4	5.4	12.6	ns
prot13	774	90	71	132	124.5	69	71	124.5	111	ns
prot14	1960	3	8	9	30	8	5	18	21	ns
prot15	858	65	76	134	124	68	70	166	164	sig
prot16	693	66	84	135	153	70	70	131.4	151.2	ns
prot17	748	63	64	87	85.5	52	47	118.5	97.5	ns
prot18	875	45	53	132	159	53	44	138	96	ns
prot19	1755	12	8	24	34	11	10	14	14	ns
prot20	839	36	28	55.8	66.6	41	41	50.4	75.6	ns
prot21	857	26	27	40.5	36	28	31	39	51	ns
prot22	1248	27	30	78	90	41	38	123	150	sig
prot23	1308	19	16	40	34	51	54	66	168	sig
prot24	1260	15	14	27	37.8	16	13	23.4	28.8	ns
prot25	1487	8	11	12	10.5	5	3	4.5	6	ns
prot26	477	98	92	267	249	77	73	264	276	ns
prot27	1324	30	28	48	42	25	16	26	56	ns
prot28	997	13	12	46.8	30.6	26	33	50.4	39.6	sig
prot29	623	122	110	156	172.5	112	105	183	183	ns
prot30	657	92	87	306	282	101	117	300	279	ns
prot31	1735	17	9	22	28	16	9	32	18	ns
prot32	904	21	20	16.2	25.2	13	12	14.4	18	ns
prot33	446	211	195	295.5	262.5	194	186	282	277.5	ns
prot34	262	214	204	582	552	182	172	603	612	ns
prot35	682	111	117	214	204	119	87	192	206	ns
prot36	742	46	59	113.4	73.8	56	42	68.4	99	ns
prot37	630	44	31	52.5	42	40	55	54	46.5	ns
prot38	672	36	35	72	75	33	35	81	108	ns
prot39	1056	31	25	72	78	28	31	58	42	ns
prot40	1098	16	30	32.4	37.8	32	36	54	59.4	sig
prot41	1192	21	7	25.5	24	10	15	24	19.5	ns
prot42	1888	11	11	57	48	45	39	126	162	sig
prot43	500	163	175	308	314	160	162	318	308	ns
prot44	610	51	51	88.2	102.6	60	59	91.8	90	ns
prot45	543	40	36	60	46.5	32	17	51	52.5	ns
prot46	685	26	17	69	84	22	28	102	84	ns
prot47	546	29	28	80	62	34	36	54	34	ns
prot48	1311	9	13	32.4	21.6	11	13	37.8	21.6	ns
prot49	1047	10	11	15	16.5	9	14	19.5	19.5	ns
prot50	491	121	146	399	315	137	118	381	429	ns
prot51	654	80	66	148	128	88	78	158	120	ns
prot52	639	66	69	88.2	111.6	54	54	91.8	120.6	ns
prot53	740	61	44	85.5	82.5	51	57	81	109.5	ns
prot54	1143	17	18	51	54	38	22	120	84	sig
prot55	966	22	19	42	20	12	16	36	36	ns
prot56	1042	8	13	23.4	12.6	27	18	41.4	57.6	sig
prot57	2166	4	9	9	13.5	10	9	12	24	ns
prot58	443	28	35	102	87	28	40	66	102	ns
prot59	589	20	29	62	52	23	25	64	42	ns
prot60	740	23	18	37.8	39.6	20	24	36	34.2	ns
prot61	532	19	26	24	18	20	20	30	25.5	ns
prot62	740	10	8	24	27	11	18	27	69	sig
prot63	727	12	8	20	32	21	36	90	90	sig
prot64	1585	7	5	14.4	12.6	6	8	21.6	12.6	ns
prot65	479	218	266	369	366	208	237	379.5	358.5	ns
prot66	364	141	135	480	471	149	166	507	474	ns
prot67	433	157	143	304	276	168	137	302	334	ns
prot68	346	154	154	257.4	273.6	141	164	264.6	297	ns
prot69	545	108	89	154.5	139.5	97	103	135	159	ns
prot70	472	86	75	207	210	137	122	411	366	sig
prot71	478	49	51	130	84	60	53	122	126	ns
prot72	413	42	47	79.2	73.8	49	61	102.6	100.8	ns
prot73	496	41	43	60	55.5	37	41	58.5	67.5	ns
prot74	630	38	36	111	96	40	39	81	84	ns
prot75	544	29	34	54	60	24	26	38	38	ns
prot76	880	14	11	18	25.2	8	12	21.6	23.4	ns
prot77	684	9	11	10.5	19.5	27	30	58.5	54	sig
prot78	988	13	9	54	33	7	14	36	51	ns
prot79	430	79	77	154	110	146	114	280	272	sig
prot80	707	31	28	54	50.4	28	28	43.2	54	ns
prot81	418	23	16	30	43.5	22	19	28.5	34.5	ns
prot82	820	19	9	39	30	13	12	54	48	ns
prot83	1450	10	10	24	18	6	12	16	20	ns
prot84	500	81	66	147.6	147.6	84	72	122.4	142.2	ns
prot85	451	57	52	81	105	61	45	76.5	81	ns
prot86	757	24	23	57	84	33	37	87	111	ns
prot87	539	22	17	46	22	26	21	54	48	ns
prot88	455	15	15	50.4	39.6	31	41	73.8	25.2	sig
prot89	646	10	16	22.5	28.5	51	63	45	94.5	sig
prot90	533	7	11	12	21	15	5	42	33	ns
prot91	1101	3	7	8	10	1	3	22	8	ns
prot92	375	174	183	351	291.6	184	166	300.6	327.6	ns
prot93	477	105	120	181.5	148.5	121	126	145.5	153	ns
prot94	440	85	76	231	240	78	77	216	177	ns
prot95	445	68	65	154	136	49	75	134	146	ns
prot96	373	51	49	86.4	82.8	52	55	90	104.4	ns
prot97	606	24	35	60	55.5	30	32	45	49.5	ns
prot98	343	24	22	69	69	22	16	81	54	ns
prot99	403	25	17	42	26	58	38	108	76	sig
prot100	591	14	22	23.4	32.4	27	27	57.6	36	sig
prot101	641	14	10	15	13.5	14	12	9	19.5	ns
prot102	583	9	16	21	21	7	13	30	27	ns
prot103	544	11	13	32	14	14	8	30	18	ns
prot104	2137	10	6	10.8	18	3	7	12.6	9	ns
prot105	375	43	35	58.5	84	40	36	78	52.5	ns
prot106	454	28	46	162	132	52	41	138	144	ns
prot107	472	36	28	64	52	36	28	82	56	ns
prot108	517	29	34	57.6	50.4	29	30	50.4	61.2	ns
prot109	464	26	28	33	30	25	24	51	57	ns
prot110	637	18	19	45	63	20	19	69	48	ns
prot111	423	22	26	22	38	17	15	40	64	ns
prot112	414	11	12	23.4	23.4	13	16	18	23.4	ns
prot113	898	13	9	19.5	30	27	15	27	22.5	sig
prot114	498	12	14	36	33	36	39	99	108	sig
prot115	580	9	13	18	44	16	11	16	20	ns
prot116	448	10	11	19.8	19.8	10	12	18	21.6	ns
prot117	569	9	7	9	18	6	6	9	7.5	ns
prot118	1032	3	6	24	21	12	12	36	36	sig
prot119	357	96	101	202	198	98	104	216	214	ns
prot120	231	64	54	113.4	115.2	70	68	171	108	sig
prot121	372	38	46	73.5	73.5	53	38	75	72	ns
prot122	375	45	53	105	132	86	100	354	318	sig
prot123	507	31	30	68	58	44	35	78	72	ns
prot124	411	35	41	50.4	48.6	31	32	68.4	55.8	ns
prot125	374	17	24	34.5	34.5	16	18	30	37.5	ns
prot126	827	16	13	42	48	14	23	60	75	sig
prot127	774	7	14	28	20	14	14	34	20	ns
prot128	576	7	11	14.4	16.2	6	2	23.4	19.8	ns
prot129	413	15	13	13.5	18	15	17	16.5	6	ns
prot130	569	10	10	30	33	16	11	30	36	ns
prot131	590	9	11	20	18	16	18	28	30	sig
prot132	774	11	18	16.2	19.8	12	39	43.2	59.4	sig
prot133	1023	8	12	10.5	16.5	12	12	18	13.5	ns
prot134	803	5	4	6	12	2	2	12	21	ns
prot135	242	71	53	112	98	60	61	118	122	ns
prot136	439	48	56	109.8	93.6	58	50	95.4	90	ns
prot137	318	52	51	78	87	112	81	154.5	111	sig
prot138	278	57	49	192	213	53	56	156	129	ns
prot139	309	35	44	114	120	45	38	90	106	ns
prot140	568	30	41	50.4	61.2	31	41	50.4	57.6	ns
prot141	316	30	23	55.5	52.5	31	28	39	52.5	ns
prot142	283	30	18	72	99	29	41	66	111	ns
prot143	608	20	35	52	60	25	26	46	64	ns
prot144	673	23	18	41.4	32.4	16	24	45	28.8	ns
prot145	414	23	23	31.5	39	18	20	18	25.5	ns
prot146	707	18	22	72	54	17	23	51	60	sig
prot147	406	8	15	28	42	16	16	30	36	ns
prot148	510	8	14	21.6	23.4	32	18	32.4	46.8	sig
prot149	500	10	13	15	12	7	14	18	19.5	ns
prot150	350	7	6	42	27	12	9	33	21	ns
prot151	683	14	9	30	24	15	19	36	42	ns
prot152	569	11	8	23.4	16.2	10	10	19.8	23.4	ns
prot153	450	10	7	22.5	21	13	14	18	16.5	ns
prot154	399	9	10	12	21	4	7	39	51	ns
prot155	713	9	10	16	14	9	6	14	20	ns
prot156	564	16	18	12.6	19.8	15	11	14.4	23.4	ns
prot157	1149	11	9	10.5	13.5	2	9	10.5	12	ns
prot158	721	4	4	6	24	7	4	3	18	ns
prot159	260	220	205	368	424	176	176	420	400	ns
prot160	372	142	149	298.8	246.6	149	109	239.4	216	ns
prot161	297	93	93	123	148.5	85	77	148.5	132	ns
prot162	276	50	55	132	159	47	41	153	171	ns
prot163	480	38	19	66	72	30	39	66	58	ns
prot164	299	44	38	55.8	57.6	33	37	48.6	59.4	ns
prot165	317	32	31	31.5	37.5	22	16	54	24	ns
prot166	437	16	22	60	72	26	25	63	63	ns
prot167	537	13	27	44	46	29	20	42	36	ns
prot168	228	17	22	30.6	23.4	16	14	45	46.8	ns
prot169	289	19	17	18	21	57	48	99	99	sig
prot170	341	20	16	54	57	22	30	81	102	sig
prot171	445	13	18	30	38	48	39	102	90	sig
prot172	458	9	15	23.4	34.2	5	7	16.2	18	ns
prot173	450	12	16	19.5	22.5	17	19	28.5	30	sig
prot174	588	20	18	51	30	10	11	42	63	ns
prot175	761	12	8	26	24	12	8	20	22	ns
prot176	519	9	11	30.6	16.2	34	16	43.2	32.4	sig
prot177	1216	7	7	18	7.5	7	10	9	12	ns
prot178	605	10	18	24	27	11	6	33	27	ns
prot179	748	9	6	10	14	10	8	18	20	ns
prot180	460	9	11	10.8	14.4	16	5	23.4	21.6	ns
prot181	645	8	10	13.5	7.5	8	9	7.5	10.5	ns
prot182	528	9	8	24	15	10	8	30	12	ns
prot183	958	2	5	8	18	6	3	14	20	ns
prot184	4213	1	0	0	5.4	9	3	3.6	1.8	ns
prot185	1921	1	6	1.5	10.5	10	3	9	3	ns
prot186	333	144	146	429	375	162	156	402	405	ns
prot187	229	105	98	220	194	102	107	206	198	ns
prot188	413	51	54	88.2	75.6	48	38	84.6	88.2	ns
prot189	437	38	52	60	60	86	82	126	105	sig
prot190	459	32	42	87	69	28	32	96	105	ns
prot191	170	31	24	58	80	29	39	60	74	ns
prot192	200	31	41	81	66.6	37	50	45	77.4	ns
prot193	396	28	34	57	49.5	30	29	48	43.5	ns
prot194	219	12	16	72	57	40	36	66	150	sig
prot195	509	17	24	32	42	30	20	42	38	ns
prot196	255	20	20	32.4	37.8	28	52	64.8	72	sig
prot197	343	15	14	19.5	12	11	13	24	27	ns
prot198	453	14	16	66	60	20	32	99	66	sig
prot199	418	18	15	22	24	22	16	40	40	sig
prot200	506	19	16	32.4	14.4	11	11	18	28.8	ns
prot201	545	16	15	19.5	15	12	10	18	16.5	ns
prot202	406	10	12	27	42	12	15	45	42	ns
prot203	586	18	11	28	20	8	14	36	22	ns
prot204	570	9	13	14.4	12.6	6	10	19.8	21.6	ns
prot205	868	14	7	15	7.5	12	6	15	21	ns
prot206	508	10	10	21	33	5	8	21	24	ns
prot207	715	11	7	26	8	20	18	36	36	sig
prot208	622	9	8	16.2	12.6	11	9	21.6	12.6	ns
prot209	463	6	5	6	6	5	6	19.5	6	ns
prot210	756	8	14	21	21	6	6	12	21	ns
prot211	520	4	3	16	8	8	9	14	14	ns
prot212	858	2	3	7.2	10.8	3	3	9	5.4	ns
prot213	463	4	6	4.5	9	5	0	3	9	ns
prot214	248	100	87	240	246	85	102	261	300	ns
prot215	386	55	51	132	86	61	61	104	136	ns
prot216	252	51	53	79.2	72	43	52	91.8	95.4	ns
prot217	271	45	48	76.5	64.5	47	59	90	60	ns
prot218	367	54	33	132	165	32	41	138	99	ns
prot219	335	40	52	76	74	44	40	76	100	ns
prot220	600	37	38	52.2	55.8	37	32	59.4	54	ns
prot221	232	31	38	63	76.5	32	29	60	63	ns
prot222	273	32	40	93	69	35	39	123	102	ns
prot223	243	35	32	52	82	30	31	56	84	sig
prot224	223	36	27	48.6	68.4	32	22	50.4	37.8	ns
prot225	250	30	31	42	30	32	29	39	39	ns
prot226	223	31	24	99	108	23	19	75	90	ns
prot227	289	18	25	38	50	31	27	32	56	ns
prot228	378	35	22	41.4	54	39	28	48.6	59.4	sig
prot229	410	22	19	22.5	24	24	18	25.5	33	ns
prot230	389	26	13	42	54	22	20	54	69	ns
prot231	610	13	11	24	26	15	14	36	44	ns
prot232	243	12	11	23.4	19.8	12	16	19.8	18	ns
prot233	397	12	21	19.5	21	15	15	16.5	16.5	ns
prot234	229	15	7	27	24	5	7	24	36	ns
prot235	321	6	8	12	36	14	23	28	16	ns
prot236	447	9	5	14.4	10.8	12	10	25.2	14.4	ns
prot237	272	15	8	16.5	16.5	15	12	16.5	16.5	ns
prot238	645	8	11	33	24	16	6	51	42	ns
prot239	709	4	6	10	8	6	5	4	14	ns
prot240	513	13	14	19.8	14.4	11	6	27	14.4	ns
prot241	314	8	9	7.5	16.5	14	12	18	21	sig
prot242	388	6	2	15	24	7	9	9	6	ns
prot243	956	3	3	6	2	6	12	12	8	sig
prot244	128	193	239	387	388.8	229	229	451.8	423	ns
prot245	197	69	64	106.5	108	79	72	121.5	90	ns
prot246	334	78	77	213	183	72	57	225	222	ns
prot247	175	46	36	74	112	55	40	84	110	ns
prot248	162	53	59	95.4	95.4	231	162	210.6	318.6	sig
prot249	305	36	39	46.5	48	28	31	42	48	ns
prot250	312	43	32	117	123	35	49	96	132	ns
prot251	300	39	42	60	82	27	33	74	80	ns
prot252	127	45	35	50.4	66.6	29	32	73.8	59.4	ns
prot253	191	27	38	64.5	48	39	44	60	49.5	ns
prot254	211	40	24	108	99	40	28	114	99	ns
prot255	199	39	38	72	64	40	64	64	74	sig
prot256	266	26	35	72	59.4	57	56	91.8	75.6	sig
prot257	322	27	27	22.5	25.5	14	26	34.5	27	ns
prot258	313	27	23	87	111	24	35	99	87	ns
prot259	286	17	31	38	42	24	19	42	34	ns
prot260	265	11	14	18	36	38	22	41.4	19.8	sig
prot261	466	19	14	27	30	20	20	36	19.5	ns
prot262	455	21	16	87	51	16	23	66	72	ns
prot263	185	18	32	18	40	18	18	52	38	ns
prot264	209	15	13	34.2	23.4	11	21	27	14.4	ns
prot265	433	22	19	15	22.5	21	21	30	19.5	ns
prot266	247	17	12	63	42	20	14	45	45	ns
prot267	331	11	11	34	32	28	36	76	84	sig
prot268	452	12	15	14.4	23.4	14	14	23.4	32.4	ns
prot269	348	15	16	27	24	5	12	22.5	21	ns
prot270	533	5	3	21	15	6	8	21	39	ns
prot271	342	12	9	30	22	11	8	22	22	ns
prot272	229	12	14	28.8	25.2	24	14	50.4	39.6	sig
prot273	581	10	8	16.5	19.5	20	27	30	30	sig
prot274	389	3	7	27	42	7	5	30	30	ns
prot275	368	9	9	22	20	10	12	18	24	sig
prot276	350	11	8	19.8	7.2	7	9	25.2	12.6	ns
prot277	502	11	4	21	13.5	11	10	18	19.5	ns
prot278	588	4	5	12	33	3	5	36	18	ns
prot279	404	9	15	6	8	9	8	14	14	ns
prot280	281	7	6	14.4	12.6	7	6	3.6	16.2	ns
prot281	475	8	2	12	4.5	10	7	7.5	6	ns
prot282	264	3	6	30	12	5	4	30	21	ns
prot283	428	7	5	16	10	5	6	8	8	ns
prot284	605	8	3	10.8	9	3	3	14.4	10.8	ns
prot285	546	7	7	7.5	4.5	8	3	9	6	ns
prot286	393	1	8	18	27	6	4	54	60	sig
prot287	651	9	3	8	10	2	6	14	16	ns
prot288	386	5	1	5.4	10.8	3	3	12.6	9	ns
prot289	127	206	189	309	309	212	174	276	298.5	ns
prot290	307	134	127	486	375	137	163	471	498	ns
prot291	151	54	64	154	134	58	67	156	128	ns
prot292	246	33	38	72	66.6	41	41	75.6	70.2	ns
prot293	201	36	44	76.5	30	39	52	85.5	85.5	sig
prot294	295	28	36	99	75	39	48	138	171	sig
prot295	377	24	27	54	56	36	30	48	56	ns
prot296	232	27	27	55.8	50.4	30	27	34.2	50.4	ns
prot297	333	17	17	37.5	39	30	33	37.5	37.5	ns
prot298	276	30	23	39	54	26	25	87	75	ns
prot299	225	29	20	48	62	18	20	36	54	ns
prot300	152	24	19	41.4	34.2	40	41	68.4	68.4	sig
prot301	268	20	18	34.5	33	32	41	51	36	sig
prot302	261	16	22	39	60	18	21	51	36	ns
prot303	234	18	22	42	46	16	28	48	54	ns
prot304	203	21	25	41.4	37.8	19	15	19.8	19.8	ns
prot305	277	17	25	37.5	33	18	24	34.5	27	ns
prot306	224	22	8	33	39	20	18	33	66	ns
prot307	260	16	21	26	40	9	16	40	32	ns
prot308	278	23	22	54	32.4	16	21	45	37.8	ns
prot309	420	17	16	25.5	30	16	12	28.5	10.5	ns
prot310	424	20	22	24	36	29	40	54	120	sig
prot311	219	12	10	30	32	11	9	34	22	ns
prot312	277	15	14	21.6	34.2	13	11	21.6	19.8	ns
prot313	279	8	13	9	13.5	10	12	9	19.5	ns
prot314	558	21	14	36	45	18	8	36	66	ns
prot315	822	7	5	24	12	6	10	14	36	ns
prot316	423	7	11	25.2	25.2	12	16	14.4	14.4	ns
prot317	301	12	4	12	12	13	9	10.5	12	ns
prot318	477	15	15	30	27	10	12	30	36	ns
prot319	354	8	11	26	12	11	6	18	26	ns
prot320	538	8	10	19.8	19.8	16	13	34.2	19.8	sig
prot321	330	10	9	19.5	16.5	9	12	18	7.5	ns
prot322	345	7	5	21	45	3	9	15	33	ns
prot323	290	6	8	10	18	5	5	12	22	ns
prot324	587	4	10	14.4	3.6	3	14	37.8	28.8	sig
prot325	416	7	9	9	6	9	7	21	10.5	ns
prot326	806	8	9	30	33	7	13	21	21	ns
prot327	243	13	13	8	16	5	12	20	26	ns
prot328	674	8	7	12.6	9	9	7	16.2	5.4	ns
prot329	297	7	9	10.5	4.5	8	9	4.5	9	ns
prot330	558	7	8	15	33	21	21	99	81	sig
prot331	340	5	2	8	8	5	7	20	6	ns
prot332	546	6	5	19.8	14.4	8	6	21.6	1.8	ns
prot333	193	10	5	7.5	10.5	14	9	7.5	7.5	sig
prot334	641	5	7	12	33	6	7	24	3	ns
prot335	452	3	2	14	6	15	6	18	30	sig
prot336	481	3	6	7.2	14.4	5	4	10.8	1.8	ns
prot337	355	5	3	13.5	7.5	4	4	3	7.5	ns
prot338	530	3	2	12	9	7	3	3	9	ns
prot339	374	0	5	2	10	6	2	12	12	ns
prot340	253	6	7	21.6	9	5	6	12.6	5.4	ns
prot341	442	5	1	12	9	6	3	6	3	ns
prot342	861	5	4	6	18	7	1	6	18	sig
prot343	413	3	4	12	14	5	5	10	14	ns
prot344	648	4	4	5.4	5.4	3	3	7.2	10.8	ns
prot345	719	3	5	6	12	6	9	7.5	9	ns
prot346	786	2	6	12	9	4	3	33	6	ns
prot347	596	4	3	4	8	3	3	20	14	ns
prot348	777	2	3	1.8	3.6	3	1	10.8	1.8	ns
prot349	798	3	2	3	6	3	4	1.5	4.5	ns
prot350	141	204	240	723	594	234	227	639	708	ns
prot351	221	121	154	288	296	167	146	328	286	ns
prot352	283	63	72	131.4	104.4	81	64	106.2	108	ns
prot353	246	62	42	73.5	79.5	58	57	82.5	96	ns
prot354	212	43	37	114	141	52	30	108	132	ns
prot355	219	35	38	70	94	36	29	70	76	ns
prot356	448	43	36	61.2	63	38	37	52.2	66.6	ns
prot357	351	37	30	55.5	57	38	43	48	58.5	ns
prot358	161	27	20	81	90	21	37	75	84	ns
prot359	178	30	17	46	68	26	29	54	56	ns
prot360	178	26	24	41.4	41.4	20	25	63	48.6	ns
prot361	250	26	16	36	39	23	17	42	33	ns
prot362	238	30	25	81	96	45	41	108	129	sig
prot363	261	14	21	38	32	24	23	32	38	ns
prot364	194	16	19	34.2	28.8	19	14	36	37.8	ns
prot365	234	26	25	30	33	19	18	28.5	30	ns
prot366	337	17	18	57	63	19	19	48	42	ns
prot367	296	22	17	44	30	14	13	36	44	ns
prot368	248	12	17	25.2	18	14	7	23.4	30.6	ns
prot369	311	9	18	36	18	12	21	27	40.5	sig
prot370	224	12	16	33	36	24	14	42	45	ns
prot371	279	22	10	28	24	20	11	24	28	ns
prot372	471	21	19	21.6	45	27	22	55.8	55.8	sig
prot373	218	12	9	6	3	7	9	18	16.5	ns
prot374	249	15	18	27	51	20	14	48	51	ns
prot375	312	16	20	26	24	19	12	20	12	ns
prot376	402	12	14	27	30.6	7	11	14.4	16.2	ns
prot377	196	16	12	19.5	28.5	12	19	16.5	22.5	ns
prot378	285	10	19	36	21	11	12	45	51	ns
prot379	292	14	10	22	24	11	12	20	30	ns
prot380	227	13	12	27	19.8	5	13	18	23.4	ns
prot381	322	7	10	9	18	23	16	21	27	sig
prot382	449	12	9	36	30	8	9	24	27	ns
prot383	373	14	13	12	24	15	12	24	22	ns
prot384	239	9	5	23.4	9	16	9	32.4	32.4	sig
prot385	235	10	8	13.5	15	8	18	15	51	sig
prot386	267	9	9	36	33	10	12	15	42	sig
prot387	262	8	8	22	20	16	16	30	36	sig
prot388	241	10	5	14.4	18	15	12	16.2	14.4	ns
prot389	315	8	5	13.5	7.5	6	4	10.5	18	ns
prot390	997	10	6	33	15	8	9	42	48	sig
prot391	392	8	5	14	10	16	16	28	44	sig
prot392	558	5	7	14.4	10.8	10	3	18	1.8	ns
prot393	468	4	6	9	7.5	6	3	9	16.5	ns
prot394	253	10	8	12	18	3	9	21	15	ns
prot395	248	8	6	22	24	9	10	8	14	ns
prot396	527	5	4	19.8	16.2	3	18	19.8	19.8	ns
prot397	432	0	2	6	19.5	4	4	18	15	sig
prot398	455	4	3	12	18	5	8	21	24	ns
prot399	529	7	2	2	14	5	3	8	6	ns
prot400	375	5	5	9	1.8	3	4	5.4	10.8	ns
prot401	287	4	4	13.5	4.5	4	4	4.5	4.5	ns
prot402	332	5	1	18	36	3	8	27	15	ns
prot403	541	5	7	10	14	15	14	20	24	sig
prot404	280	4	3	7.2	7.2	6	6	25.2	14.4	ns
prot405	458	6	5	7.5	12	15	3	6	6	ns
prot406	291	5	9	9	9	3	7	15	15	ns
prot407	548	6	4	12	10	7	8	12	10	ns
prot408	292	2	4	3.6	3.6	5	2	10.8	10.8	ns
prot409	559	3	4	3	1.5	4	7	6	9	ns
prot410	859	4	6	6	21	4	2	15	27	ns
prot411	484	6	3	6	6	5	1	8	2	ns
prot412	117	138	137	225	277.2	159	136	234	268.2	ns
prot413	182	122	131	171	187.5	115	137	202.5	213	ns
prot414	226	106	102	333	312	108	111	363	393	ns
prot415	179	94	79	150	154	94	66	164	138	ns
prot416	129	66	54	117	106.2	59	80	129.6	108	ns
prot417	222	42	54	90	75	95	86	141	118.5	sig
prot418	353	38	31	156	117	42	41	102	123	ns
prot419	157	52	46	52	74	74	61	190	136	sig
prot420	376	27	34	48.6	41.4	30	23	46.8	63	ns
prot421	429	35	24	60	61.5	29	29	42	39	ns
prot422	182	21	23	72	87	26	29	63	60	ns
prot423	187	19	23	40	48	20	20	52	48	ns
prot424	206	33	27	57.6	39.6	22	25	39.6	32.4	ns
prot425	319	28	20	25.5	40.5	13	26	33	28.5	ns
prot426	533	22	18	57	63	32	17	75	66	sig
prot427	182	16	21	36	28	17	20	34	32	ns
prot428	260	17	19	37.8	45	25	17	37.8	32.4	ns
prot429	181	9	24	28.5	24	12	21	24	27	ns
prot430	246	5	19	51	60	12	18	15	57	ns
prot431	156	12	14	36	22	16	20	16	42	ns
prot432	213	15	14	37.8	39.6	19	11	28.8	28.8	ns
prot433	295	11	10	13.5	10.5	18	9	13.5	19.5	ns
prot434	610	14	9	39	30	14	13	45	51	ns
prot435	152	12	15	26	20	8	13	38	24	ns
prot436	470	8	11	23.4	30.6	33	33	27	48.6	sig
prot437	278	7	16	24	24	14	23	19.5	24	sig
prot438	250	12	15	51	18	7	12	30	18	ns
prot439	265	12	15	28	36	11	14	28	32	ns
prot440	327	12	11	18	23.4	7	13	12.6	16.2	ns
prot441	577	8	15	12	21	12	13	15	18	ns
prot442	236	11	11	18	39	11	8	24	27	ns
prot443	347	5	8	18	22	25	13	40	18	sig
prot444	177	10	8	7.2	16.2	13	14	16.2	18	ns
prot445	261	8	6	7.5	13.5	18	12	18	33	sig
prot446	357	2	9	15	27	8	9	24	21	ns
prot447	379	7	11	28	28	18	10	32	20	sig
prot448	172	7	6	28.8	12.6	12	7	16.2	16.2	ns
prot449	161	12	7	24	16.5	11	7	4.5	12	ns
prot450	466	15	9	21	12	15	14	45	27	ns
prot451	165	6	2	12	20	6	11	20	6	ns
prot452	245	8	6	18	14.4	5	9	16.2	21.6	ns
prot453	222	11	4	18	13.5	12	11	12	12	ns
prot454	428	8	4	30	30	9	13	39	42	sig
prot455	227	4	8	20	20	3	8	16	2	ns
prot456	420	6	11	16.2	16.2	5	9	12.6	18	ns
prot457	171	6	5	4.5	10.5	42	12	49.5	22.5	sig
prot458	307	5	11	21	27	8	10	12	21	ns
prot459	230	5	5	18	10	5	5	8	10	ns
prot460	343	2	13	12.6	7.2	12	5	14.4	7.2	ns
prot461	441	7	2	6	9	7	18	34.5	10.5	sig
prot462	415	9	2	18	15	4	7	15	18	ns
prot463	270	6	11	10	6	5	4	18	6	ns
prot464	711	6	4	9	14.4	6	6	10.8	10.8	ns
prot465	321	3	11	9	4.5	9	2	13.5	7.5	ns
prot466	238	2	3	21	21	5	4	12	21	ns
prot467	320	6	4	22	16	2	5	10	14	ns
prot468	274	4	5	12.6	16.2	8	9	12.6	5.4	ns
prot469	364	9	7	21	13.5	9	6	12	13.5	ns
prot470	361	5	8	6	18	10	5	21	24	sig
prot471	262	11	3	16	14	7	4	10	10	sig
prot472	513	1	8	9	12.6	5	4	12.6	9	ns
prot473	569	4	2	4.5	7.5	5	3	10.5	6	ns
prot474	387	8	5	12	12	6	4	15	9	ns
prot475	447	4	2	0	2	10	9	8	16	sig
prot476	378	6	0	7.2	5.4	3	4	12.6	12.6	ns
prot477	251	2	3	4.5	3	3	5	6	10.5	ns
prot478	468	4	8	9	12	5	1	15	0	ns
prot479	544	4	2	4	4	8	2	32	8	sig
prot480	244	3	2	10.8	0	3	3	1.8	7.2	ns
prot481	327	1	3	6	6	6	5	3	6	sig
prot482	494	3	2	12	6	3	0	9	12	ns
prot483	192	177	186	278	308	186	172	332	320	ns
prot484	243	141	129	223.2	212.4	109	118	288	237.6	ns
prot485	149	47	59	63	69	54	41	85.5	69	ns
prot486	236	33	37	129	126	43	39	141	99	ns
prot487	134	38	41	64	86	105	93	180	210	sig
prot488	103	37	36	77.4	66.6	31	50	77.4	66.6	ns
prot489	103	33	35	46.5	63	40	31	60	63	ns
prot490	103	27	38	114	87	36	31	105	96	ns
prot491	271	21	31	62	64	33	35	66	70	ns
prot492	257	23	30	57.6	39.6	21	24	43.2	41.4	ns
prot493	174	22	13	27	28.5	27	21	22.5	33	ns
prot494	165	30	27	105	75	26	25	66	90	ns
prot495	251	24	18	50	34	25	23	50	30	ns
prot496	265	18	17	28.8	48.6	22	16	27	54	ns
prot497	193	30	19	27	37.5	52	36	78	102	sig
prot498	137	24	20	57	78	17	33	51	63	ns
prot499	149	24	20	46	62	28	32	36	34	ns
prot500	291	25	22	34.2	45	32	50	84.6	73.8	sig
prot501	227	17	21	15	39	14	16	24	19.5	ns
prot502	198	21	11	57	66	16	14	51	57	ns
prot503	194	20	7	30	52	17	21	34	32	ns
prot504	234	12	15	32.4	37.8	16	16	34.2	27	ns
prot505	247	14	13	22.5	16.5	15	11	22.5	16.5	ns
prot506	145	27	23	66	39	15	22	45	57	ns
prot507	141	16	12	40	24	11	15	30	30	ns
prot508	187	9	14	23.4	10.8	13	21	25.2	27	ns
prot509	165	20	11	21	25.5	14	16	19.5	31.5	ns
prot510	166	14	19	48	39	19	14	42	27	ns
prot511	225	20	12	20	28	10	12	38	20	ns
prot512	239	13	18	30.6	23.4	16	18	27	21.6	ns
prot513	275	17	15	13.5	18	10	18	22.5	15	ns
prot514	206	4	12	42	27	11	11	36	33	ns
prot515	322	9	12	12	24	13	18	26	28	ns
prot516	178	12	13	25.2	21.6	15	15	32.4	30.6	ns
prot517	227	16	13	27	22.5	15	12	19.5	22.5	ns
prot518	237	17	11	36	39	19	16	42	36	ns
prot519	254	9	19	30	28	10	12	28	20	ns
prot520	208	18	13	14.4	14.4	15	13	18	10.8	ns
prot521	153	10	8	21	6	8	6	24	13.5	ns
prot522	244	13	9	27	21	19	12	30	30	ns
prot523	287	14	16	16	34	13	4	16	20	ns
prot524	206	9	8	23.4	21.6	12	15	16.2	21.6	ns
prot525	244	17	14	16.5	21	11	19	15	18	ns
prot526	383	7	5	30	21	7	9	45	30	ns
prot527	184	9	10	28	24	12	8	26	28	sig
prot528	377	11	8	10.8	9	5	7	21.6	3.6	ns
prot529	355	10	6	9	15	8	7	18	15	ns
prot530	129	10	5	45	21	12	5	30	12	ns
prot531	162	9	6	12	14	13	9	18	16	ns
prot532	184	4	8	18	16.2	21	8	36	21.6	sig
prot533	347	8	5	10.5	12	9	5	13.5	15	ns
prot534	203	2	4	9	24	10	5	18	12	ns
prot535	1930	4	6	10	22	7	3	22	18	ns
prot536	316	10	9	18	14.4	10	9	14.4	23.4	ns
prot537	198	6	11	12	6	5	9	13.5	15	ns
prot538	250	4	3	27	27	6	9	12	12	ns
prot539	265	9	6	10	10	16	9	28	28	sig
prot540	469	13	5	27	10.8	4	7	19.8	5.4	ns
prot541	563	5	5	7.5	9	5	5	6	15	ns
prot542	290	6	7	18	15	4	5	15	30	ns
prot543	338	5	7	10	8	6	3	16	2	ns
prot544	449	6	8	7.2	5.4	1	6	14.4	10.8	ns
prot545	273	2	5	10.5	9	7	10	6	12	ns
prot546	412	4	7	15	24	30	24	90	36	sig
prot547	170	6	6	18	2	5	3	10	14	ns
prot548	478	6	7	12.6	10.8	6	7	10.8	9	ns
prot549	302	7	4	6	7.5	4	5	18	7.5	ns
prot550	167	6	8	18	21	2	6	6	15	ns
prot551	151	3	4	16	10	6	4	16	10	ns
prot552	816	3	4	5.4	10.8	9	9	36	19.8	sig
prot553	279	2	9	4.5	4.5	6	2	15	4.5	ns
prot554	320	7	5	15	15	3	4	12	15	ns
prot555	351	7	1	6	4	4	4	14	14	ns
prot556	242	3	4	5.4	7.2	8	8	25.2	32.4	sig
prot557	276	6	2	10.5	10.5	4	4	9	6	ns
prot558	565	7	7	3	15	8	2	18	15	ns
prot559	356	3	7	6	8	10	6	12	12	sig
prot560	162	1	3	10.8	12.6	5	4	5.4	9	ns
prot561	155	1	5	6	4.5	3	7	6	3	ns
prot562	484	5	4	21	9	5	1	15	12	ns
prot563	462	5	3	2	8	4	2	8	12	sig
prot564	989	4	2	5.4	5.4	3	5	5.4	10.8	ns
prot565	353	8	2	4.5	9	3	8	9	3	ns
prot566	382	1	5	21	12	8	4	12	3	ns
prot567	1092	3	2	6	8	3	5	10	8	ns
prot568	158	6	4	7.2	5.4	3	5	10.8	9	ns
prot569	829	7	3	4.5	9	2	5	4.5	6	ns
prot570	600	1	3	12	9	9	9	9	45	sig
prot571	743	4	5	6	6	4	6	6	8	ns
prot572	271	3	3	3.6	5.4	2	1	1.8	0	ns
prot573	774	5	4	4.5	6	1	4	6	1.5	ns
prot574	617	0	1	0	6	2	2	0	6	ns
prot575	120	199	154	346	372	168	170	302	356	ns
prot576	257	154	139	266.4	261	429	432	837	880.2	sig
prot577	138	114	153	205.5	187.5	132	126	205.5	216	ns
prot578	126	87	88	258	189	75	108	273	306	ns
prot579	126	76	86	150	158	75	99	168	138	ns
prot580	126	85	92	172.8	145.8	75	91	162	126	ns
prot581	126	85	94	135	141	90	84	123	117	ns
prot582	126	83	97	291	255	94	89	258	288	ns
prot583	126	74	74	196	172	97	82	188	164	ns
prot584	126	77	76	163.8	169.2	83	84	142.2	163.8	ns
prot585	433	74	91	130.5	135	89	77	123	114	ns
prot586	258	43	40	99	105	114	141	315	252	sig
prot587	219	32	33	68	82	29	36	64	58	ns
prot588	274	30	42	45	59.4	27	26	37.8	48.6	ns
prot589	211	26	24	33	33	23	25	40.5	40.5	ns
prot590	203	24	29	57	57	17	18	36	57	ns
prot591	210	20	23	38	46	35	35	58	44	ns
prot592	190	17	29	39.6	39.6	29	19	52.2	45	ns
prot593	164	16	19	37.5	31.5	13	25	36	30	ns
prot594	159	17	18	63	72	13	20	36	78	ns
prot595	171	22	24	48	48	44	46	92	100	sig
prot596	153	24	15	37.8	36	19	22	32.4	39.6	ns
prot597	176	22	23	31.5	42	15	17	31.5	39	ns
prot598	192	15	18	57	36	9	17	36	45	ns
prot599	352	15	18	30	34	20	14	52	42	ns
prot600	146	14	16	27	25.2	18	14	27	27	ns
prot601	323	15	15	22.5	19.5	14	18	34.5	27	sig
prot602	258	14	16	63	45	17	18	51	54	ns
prot603	152	18	10	30	20	8	13	34	18	ns
prot604	76	17	19	27	32.4	14	19	30.6	30.6	ns
prot605	128	19	16	24	27	15	15	12	27	ns
prot606	187	17	18	45	48	12	15	51	30	ns
prot607	160	10	16	34	20	16	16	18	28	ns
prot608	315	9	16	14.4	19.8	19	19	36	18	ns
prot609	129	12	7	9	12	36	36	45	36	sig
prot610	185	12	13	21	42	15	15	36	48	ns
prot611	146	11	14	26	22	13	15	18	14	ns
prot612	241	14	19	21.6	14.4	19	15	25.2	23.4	ns
prot613	222	11	7	15	27	18	17	25.5	30	ns
prot614	205	7	15	30	27	15	12	27	18	ns
prot615	240	11	9	14	16	21	14	60	44	sig
prot616	99	10	12	25.2	25.2	20	10	18	27	sig
prot617	643	9	8	10.5	16.5	8	15	9	13.5	ns
prot618	239	8	11	33	21	9	14	42	51	ns
prot619	383	17	13	28	26	19	11	28	22	ns
prot620	247	8	13	7.2	23.4	23	25	57.6	41.4	sig
prot621	189	15	13	22.5	15	6	12	7.5	22.5	ns
prot622	171	13	13	42	36	14	9	15	30	ns
prot623	326	7	7	22	18	8	7	12	16	ns
prot624	231	9	9	25.2	21.6	12	14	28.8	25.2	ns
prot625	153	7	9	18	12	11	10	18	12	ns
prot626	268	15	10	33	54	15	17	21	30	ns
prot627	204	8	4	18	12	10	10	24	20	ns
prot628	191	10	12	21.6	19.8	10	11	25.2	16.2	ns
prot629	114	7	9	9	15	10	7	13.5	15	ns
prot630	419	6	11	18	27	16	14	42	54	sig
prot631	141	6	11	20	20	7	7	28	28	ns
prot632	128	9	13	9	9	7	10	12.6	12.6	ns
prot633	164	6	3	10.5	12	6	4	4.5	7.5	ns
prot634	274	6	7	36	21	9	5	15	27	ns
prot635	188	9	11	34	16	8	7	18	18	ns
prot636	372	8	8	23.4	12.6	12	9	32.4	5.4	ns
prot637	365	16	6	15	16.5	9	10	3	18	ns
prot638	145	9	7	33	30	9	5	30	6	ns
prot639	159	12	7	20	12	5	7	34	6	ns
prot640	379	15	13	21.6	12.6	4	14	32.4	18	sig
prot641	190	8	10	13.5	21	9	8	15	10.5	ns
prot642	194	14	7	39	39	4	10	24	21	ns
prot643	178	8	9	18	22	33	30	36	42	sig
prot644	181	8	3	16.2	9	18	4	25.2	54	sig
prot645	321	6	7	9	13.5	7	10	10.5	15	ns
prot646	192	4	8	6	27	12	12	12	18	sig
prot647	352	11	8	18	16	11	10	18	12	ns
prot648	118	8	12	16.2	9	7	4	14.4	12.6	sig
prot649	410	7	4	7.5	15	7	9	6	7.5	ns
prot650	403	6	8	15	24	6	4	21	18	ns
prot651	199	7	8	24	10	7	8	12	8	ns
prot652	457	4	5	7.2	18	8	7	16.2	9	ns
prot653	221	9	2	16.5	6	12	5	10.5	9	ns
prot654	216	9	9	30	15	9	7	30	15	ns
prot655	217	10	6	12	8	8	10	14	16	ns
prot656	172	7	6	14.4	9	14	8	14.4	21.6	sig
prot657	268	3	4	6	10.5	2	8	9	10.5	ns
prot658	583	7	8	12	9	9	6	36	18	ns
prot659	229	9	13	22	22	9	9	10	16	ns
prot660	177	8	8	16.2	21.6	8	7	10.8	18	ns
prot661	142	4	8	12	19.5	6	11	13.5	6	ns
prot662	178	3	3	30	12	10	7	21	27	ns
prot663	111	7	8	4	14	6	7	10	20	ns
prot664	116	7	4	12.6	5.4	9	7	16.2	5.4	ns
prot665	325	8	6	16.5	12	6	6	12	7.5	ns
prot666	268	6	3	33	6	7	5	21	27	ns
prot667	599	10	12	10	16	13	9	14	24	ns
prot668	341	9	4	12.6	12.6	6	6	21.6	7.2	sig
prot669	172	5	5	3	9	10	1	7.5	10.5	sig
prot670	204	6	7	24	6	2	4	27	12	ns
prot671	171	7	6	14	18	8	9	12	14	ns
prot672	255	10	5	7.2	12.6	7	9	16.2	16.2	ns
prot673	180	6	5	4.5	7.5	11	7	7.5	10.5	sig
prot674	215	4	3	15	21	3	4	3	6	ns
prot675	211	5	9	12	12	9	13	28	14	sig
prot676	234	4	5	0	9	3	8	5.4	9	ns
prot677	214	4	2	3	9	3	5	7.5	10.5	ns
prot678	180	7	4	27	27	4	3	15	27	ns
prot679	292	3	4	2	16	6	8	14	8	ns
prot680	387	5	2	3.6	14.4	6	10	7.2	7.2	ns
prot681	283	2	5	4.5	12	6	8	9	6	ns
prot682	351	3	2	9	12	3	9	12	9	sig
prot683	502	2	2	8	8	3	0	8	8	ns
prot684	484	7	6	10.8	3.6	1	4	3.6	19.8	sig
prot685	345	8	2	9	15	9	21	22.5	18	sig
prot686	448	5	3	12	18	6	4	9	9	ns
prot687	277	3	3	2	18	3	4	12	14	ns
prot688	737	5	3	7.2	3.6	5	6	9	12.6	ns
prot689	159	2	2	3	12	5	4	6	6	sig
prot690	153	8	9	6	21	6	5	3	21	sig
prot691	321	4	6	14	6	4	5	12	6	ns
prot692	373	9	4	7.2	9	12	5	9	7.2	sig
prot693	124	4	2	1.5	1.5	7	5	3	4.5	ns
prot694	330	5	5	12	9	6	4	18	15	ns
prot695	319	3	4	10	6	3	2	2	10	ns
prot696	272	7	3	5.4	3.6	2	7	1.8	7.2	sig
prot697	296	1	4	6	7.5	8	2	9	15	sig
prot698	167	5	3	15	9	3	3	9	15	ns
prot699	832	5	6	12	2	6	2	4	12	ns
prot700	461	1	3	7.2	3.6	6	3	7.2	3.6	sig
prot701	152	4	2	4.5	3	2	4	4.5	3	ns
prot702	247	6	1	12	15	4	4	21	12	sig
prot703	311	5	2	8	6	2	8	4	12	sig
prot704	299	3	3	12.6	3.6	3	1	7.2	5.4	ns
prot705	383	3	4	3	1.5	2	2	10.5	6	ns
prot706	426	5	2	12	12	2	1	36	15	sig
prot707	155	3	4	4	6	4	6	8	8	ns
prot708	989	4	5	5.4	1.8	1	0	1.8	1.8	ns
prot709	187	2	4	4.5	4.5	2	5	6	1.5	ns
prot710	366	1	2	12	3	2	2	12	6	ns
prot711	715	3	0	8	6	3	4	2	6	ns
prot712	830	4	6	3.6	5.4	3	4	5.4	5.4	ns
prot713	177	1	8	6	1.5	3	8	1.5	4.5	ns
prot714	632	3	6	24	9	0	3	12	12	ns
prot715	444	3	3	4	4	3	2	8	10	ns
prot716	1241	2	7	3.6	5.4	2	5	3.6	7.2	ns
prot717	685	0	2	0	4.5	2	1	3	4.5	ns
prot718	387	2	1	6	0	2	1	6	3	ns
prot719	322	1	2	6	2	2	2	10	4	sig
prot720	735	0	0	1.8	0	1	2	0	5.4	ns
prot721	186	30	34	58.5	64.5	86	82	102	135	sig
prot722	156	29	40	114	105	34	40	120	96	ns
prot723	282	53	38	86	82	48	42	86	96	ns
prot724	140	26	25	39.6	48.6	34	31	54	52.2	ns
prot725	137	30	21	37.5	36	18	25	25.5	45	ns
prot726	124	27	28	72	84	18	16	75	84	ns
prot727	169	19	11	48	36	18	19	40	44	ns
prot728	142	22	26	32.4	39.6	18	14	28.8	43.2	ns
prot729	162	20	24	33	39	78	60	99	94.5	sig
prot730	200	20	23	60	60	26	28	51	63	ns
prot731	156	15	20	18	50	16	21	34	32	ns
prot732	306	17	15	25.2	43.2	63	60	91.8	91.8	sig
prot733	174	18	12	24	15	18	32	63	42	sig
prot734	194	18	17	81	57	20	18	42	24	ns
prot735	103	15	11	24	14	14	18	44	26	ns
prot736	172	13	19	19.8	36	13	12	14.4	27	ns
prot737	180	16	9	25.5	22.5	13	12	21	21	ns
prot738	184	8	11	27	39	14	12	36	24	ns
prot739	230	13	22	16	22	34	34	58	32	sig
prot740	187	14	8	19.8	27	22	29	41.4	45	sig
prot741	189	16	13	28.5	30	16	14	18	19.5	ns
prot742	180	11	14	45	54	11	10	36	45	ns
prot743	294	20	16	24	30	13	31	32	36	sig
prot744	186	18	13	23.4	18	15	20	19.8	34.2	ns
prot745	225	9	20	21	18	13	10	21	16.5	sig
prot746	174	9	14	36	27	10	24	60	42	sig
prot747	208	8	14	26	16	8	9	26	22	ns
prot748	217	7	11	18	14.4	13	10	18	16.2	ns
prot749	112	12	14	22.5	10.5	9	10	16.5	16.5	ns
prot750	206	10	8	27	48	20	17	24	27	ns
prot751	166	13	7	12	12	12	3	18	30	ns
prot752	113	4	5	21.6	21.6	7	11	16.2	10.8	ns
prot753	169	7	20	12	12	12	14	21	30	sig
prot754	313	6	6	18	18	13	6	15	21	ns
prot755	197	6	9	26	26	9	12	14	18	ns
prot756	124	13	7	18	16.2	6	10	12.6	14.4	ns
prot757	246	6	6	6	13.5	12	12	6	13.5	ns
prot758	258	7	6	12	36	9	7	24	15	ns
prot759	168	6	4	16	18	12	14	30	32	sig
prot760	260	4	6	10.8	16.2	3	14	21.6	28.8	sig
prot761	243	7	4	12	1.5	13	9	12	16.5	ns
prot762	124	5	10	12	30	5	10	15	33	ns
prot763	208	7	4	14	22	7	5	28	20	ns
prot764	217	7	3	7.2	12.6	6	6	21.6	14.4	sig
prot765	197	9	7	7.5	9	9	5	7.5	15	ns
prot766	177	3	4	18	27	5	3	27	3	ns
prot767	146	7	10	14	12	4	11	12	10	ns
prot768	157	4	2	14.4	12.6	8	3	9	14.4	ns
prot769	270	3	8	4.5	13.5	6	5	4.5	6	ns
prot770	264	4	9	18	24	7	6	24	9	ns
prot771	274	10	6	18	10	9	6	16	10	ns
prot772	156	5	6	7.2	16.2	7	4	9	16.2	ns
prot773	252	6	8	12	9	7	8	4.5	6	ns
prot774	356	9	10	42	27	18	7	21	66	sig
prot775	180	2	5	22	14	16	12	6	28	sig
prot776	251	7	2	12.6	5.4	6	5	9	5.4	ns
prot777	156	6	5	3	13.5	9	5	13.5	6	ns
prot778	227	7	8	15	12	4	10	33	24	ns
prot779	116	7	6	12	18	4	6	10	16	ns
prot780	154	8	3	10.8	1.8	7	7	18	7.2	ns
prot781	198	6	4	18	13.5	6	4	10.5	9	ns
prot782	236	9	2	6	24	6	5	24	24	ns
prot783	184	11	3	10	22	4	7	8	16	ns
prot784	122	7	7	16.2	10.8	10	10	5.4	16.2	ns
prot785	91	8	3	9	1.5	5	5	9	1.5	ns
prot786	274	3	4	21	18	5	3	24	12	ns
prot787	152	10	3	18	10	4	5	12	6	ns
prot788	162	1	7	0	7.2	6	9	5.4	16.2	sig
prot789	158	12	7	6	4.5	7	4	15	13.5	ns
prot790	463	3	4	18	15	3	4	6	9	ns
prot791	312	3	8	8	12	6	8	24	6	ns
prot792	261	7	4	5.4	9	9	6	9	7.2	ns
prot793	392	7	6	9	9	5	10	9	3	ns
prot794	182	3	6	6	15	5	7	24	33	sig
prot795	310	4	4	10	8	16	12	8	4	sig
prot796	382	1	7	16.2	14.4	4	2	12.6	9	ns
prot797	113	3	7	6	6	5	4	9	10.5	ns
prot798	111	10	5	9	24	4	9	6	9	ns
prot799	418	4	7	14	10	4	9	4	10	ns
prot800	185	4	1	3.6	1.8	4	4	10.8	10.8	sig
prot801	163	1	2	7.5	9	6	1	10.5	4.5	ns
prot802	238	3	0	18	12	15	6	72	36	sig
prot803	282	4	8	0	10	6	4	2	6	ns
prot804	305	5	5	10.8	5.4	4	8	14.4	12.6	ns
prot805	292	1	7	6	4.5	1	4	4.5	4.5	ns
prot806	427	3	3	12	15	1	3	3	3	ns
prot807	234	3	1	2	2	9	4	12	6	ns
prot808	233	4	5	10.8	3.6	8	4	14.4	18	ns
prot809	425	7	6	3	9	4	3	7.5	7.5	ns
prot810	95	1	4	3	9	4	5	9	3	ns
prot811	241	5	5	4	8	5	4	14	6	ns
prot812	201	4	2	9	5.4	12	6	3.6	28.8	sig
prot813	474	2	2	6	6	3	2	4.5	10.5	ns
prot814	437	4	1	6	12	6	10	12	18	sig
prot815	411	4	4	4	6	7	4	4	6	ns
prot816	333	0	1	5.4	1.8	6	4	1.8	3.6	ns
prot817	449	0	3	4.5	4.5	4	3	4.5	3	ns
prot818	256	6	6	12	6	3	3	9	9	ns
prot819	292	3	2	6	8	3	5	6	2	ns
prot820	669	4	3	1.8	7.2	4	3	16.2	3.6	ns
prot821	378	1	6	3	10.5	6	5	1.5	3	ns
prot822	373	4	5	15	3	6	6	21	9	ns
prot823	327	0	2	6	4	1	4	2	6	ns
prot824	180	3	0	7.2	1.8	3	2	7.2	7.2	ns
prot825	357	3	7	4.5	1.5	0	4	6	6	ns
prot826	791	3	2	0	6	6	2	12	18	sig
prot827	1037	4	4	4	6	4	3	4	2	ns
prot828	223	1	2	5.4	1.8	1	4	3.6	7.2	ns
prot829	417	4	1	6	3	3	2	4.5	4.5	ns
prot830	310	5	5	9	9	0	0	0	9	ns
prot831	796	3	2	0	2	4	2	8	4	sig
prot832	385	2	1	1.8	3.6	4	1	5.4	1.8	ns
prot833	399	3	2	7.5	4.5	8	4	12	6	sig
prot834	661	2	1	0	9	3	3	6	3	ns
prot835	648	1	2	4	6	4	1	8	2	sig
prot836	172	2	0	1.8	1.8	2	1	3.6	1.8	ns
prot837	459	1	2	0	1.5	1	1	1.5	0	ns
prot838	266	2	2	3	12	1	4	0	6	ns
prot839	85	43	55	108	92	132	108	196	204	sig
prot840	185	64	54	126	99	50	63	100.8	88.2	ns
prot841	130	45	48	81	84	55	51	78	96	ns
prot842	128	65	66	150	174	55	57	147	168	ns
prot843	130	57	58	128	114	56	53	68	100	ns
prot844	150	46	53	90	115.2	58	52	86.4	109.8	ns
prot845	94	34	47	54	39	43	36	73.5	52.5	ns
prot846	154	26	18	81	69	22	26	75	90	ns
prot847	76	29	30	42	42	32	28	42	42	ns
prot848	213	17	19	25.2	36	19	25	30.6	48.6	ns
prot849	51	18	20	16.5	22.5	17	17	34.5	40.5	ns
prot850	198	17	14	36	78	22	21	87	78	ns
prot851	150	13	14	34	34	17	15	38	14	ns
prot852	161	9	15	23.4	23.4	15	12	28.8	16.2	ns
prot853	227	9	20	15	12	12	9	25.5	21	ns
prot854	56	19	14	48	33	6	12	27	33	ns
prot855	107	11	19	30	30	24	10	40	30	ns
prot856	85	8	18	27	16.2	27	34	45	55.8	sig
prot857	191	12	3	19.5	13.5	11	10	27	10.5	ns
prot858	207	7	11	48	39	5	10	33	30	ns
prot859	313	18	11	24	32	12	15	14	18	ns
prot860	150	11	10	19.8	23.4	6	12	21.6	21.6	ns
prot861	446	14	11	16.5	21	15	12	22.5	27	ns
prot862	165	16	10	39	48	12	10	48	48	sig
prot863	164	14	9	14	30	15	12	24	36	ns
prot864	183	14	14	23.4	9	54	57	91.8	37.8	sig
prot865	112	13	6	12	16.5	9	5	18	18	ns
prot866	99	13	7	30	42	8	7	24	33	ns
prot867	162	12	8	14	26	8	13	32	14	ns
prot868	294	17	10	16.2	14.4	19	11	12.6	19.8	ns
prot869	219	10	15	21	10.5	7	11	21	6	ns
prot870	139	12	12	6	33	21	12	27	45	sig
prot871	1091	4	7	26	10	10	34	40	36	sig
prot872	153	8	11	12.6	14.4	16	9	16.2	14.4	ns
prot873	122	10	4	9	16.5	45	21	27	36	sig
prot874	308	12	9	33	24	9	8	36	24	ns
prot875	274	8	4	10	16	15	16	24	28	sig
prot876	168	12	11	16.2	16.2	13	14	25.2	10.8	ns
prot877	157	5	7	10.5	10.5	11	8	18	18	ns
prot878	171	4	10	27	18	18	30	117	171	sig
prot879	163	10	10	20	12	9	3	22	6	ns
prot880	78	10	9	18	12.6	9	13	16.2	23.4	ns
prot881	177	4	7	13.5	16.5	13	9	16.5	7.5	ns
prot882	198	8	6	30	12	6	6	27	21	ns
prot883	322	0	8	14	18	12	8	24	24	sig
prot884	145	8	5	18	19.8	4	20	28.8	36	sig
prot885	224	8	7	15	1.5	4	10	12	6	ns
prot886	155	4	5	15	18	2	10	30	27	ns
prot887	102	6	8	14	14	4	8	8	26	ns
prot888	207	0	9	1.8	12.6	5	8	18	5.4	ns
prot889	480	8	6	7.5	15	4	7	7.5	12	ns
prot890	104	5	10	39	9	6	6	30	15	ns
prot891	204	4	8	10	6	6	3	16	4	ns
prot892	248	4	7	16.2	14.4	7	5	7.2	16.2	ns
prot893	157	8	4	12	10.5	9	7	4.5	7.5	ns
prot894	132	5	7	18	12	2	2	27	18	ns
prot895	214	3	6	18	10	8	3	16	12	ns
prot896	219	5	3	3.6	16.2	4	9	7.2	7.2	ns
prot897	193	5	9	13.5	7.5	7	4	9	7.5	ns
prot898	155	3	5	27	24	1	6	15	15	ns
prot899	239	6	6	10	16	3	10	16	6	ns
prot900	116	4	8	19.8	7.2	8	6	9	16.2	ns
prot901	211	5	4	12	13.5	5	5	9	10.5	ns
prot902	156	5	5	6	6	3	8	21	27	ns
prot903	246	4	5	12	10	5	6	10	6	ns
prot904	218	3	4	12.6	12.6	6	6	18	9	ns
prot905	201	2	5	6	7.5	18	30	22.5	36	sig
prot906	111	5	2	3	3	22	16	24	18	sig
prot907	175	5	10	8	2	12	3	12	24	sig
prot908	195	5	3	16.2	10.8	12	12	25.2	18	sig
prot909	292	2	4	9	7.5	14	5	10.5	13.5	sig
prot910	173	5	4	15	21	5	1	3	24	ns
prot911	284	5	4	18	6	6	8	32	20	sig
prot912	151	4	5	12.6	7.2	6	4	9	12.6	ns
prot913	165	3	2	9	9	6	7	6	1.5	ns
prot914	132	6	2	12	9	4	5	6	6	ns
prot915	177	3	8	6	12	4	9	28	16	sig
prot916	137	5	4	10.8	10.8	7	8	7.2	10.8	ns
prot917	325	6	3	4.5	6	2	0	3	4.5	ns
prot918	192	5	5	15	15	15	6	9	24	sig
prot919	170	0	4	4	4	1	4	10	14	ns
prot920	157	1	3	16.2	9	4	1	7.2	10.8	ns
prot921	192	6	7	10.5	15	9	2	6	3	ns
prot922	474	3	10	18	12	1	5	12	21	ns
prot923	186	3	4	8	16	6	5	8	8	ns
prot924	428	4	3	3.6	7.2	5	5	3.6	5.4	ns
prot925	191	7	7	6	12	8	11	13.5	6	ns
prot926	169	4	3	6	6	7	7	15	12	sig
prot927	166	3	4	2	2	4	12	20	12	sig
prot928	290	5	3	1.8	5.4	1	3	9	3.6	ns
prot929	216	6	5	9	9	4	8	12	7.5	ns
prot930	103	0	5	18	12	3	4	21	3	ns
prot931	271	3	5	4	2	5	9	10	18	sig
prot932	147	3	2	10.8	3.6	3	4	5.4	5.4	ns
prot933	135	3	6	4.5	7.5	5	6	6	3	ns
prot934	135	5	3	18	6	2	6	12	9	ns
prot935	135	1	2	4	10	1	3	10	8	ns
prot936	135	1	5	1.8	9	1	3	7.2	3.6	ns
prot937	321	3	1	3	0	6	3	3	4.5	ns
prot938	164	2	5	9	6	3	3	12	21	ns
prot939	113	1	4	12	4	2	0	0	6	ns
prot940	271	3	2	7.2	0	15	6	16.2	27	sig
prot941	204	2	4	1.5	7.5	0	3	6	1.5	ns
prot942	276	7	1	3	12	5	2	9	15	ns
prot943	108	2	4	12	4	9	27	30	30	sig
prot944	91	4	0	1.8	3.6	5	6	7.2	3.6	ns
prot945	325	4	4	9	1.5	7	1	4.5	6	ns
prot946	114	0	3	9	6	3	7	9	27	ns
prot947	277	4	3	4	8	3	6	12	12	sig
prot948	118	2	0	12.6	1.8	9	2	7.2	7.2	sig
prot949	121	2	5	3	4.5	6	3	9	4.5	sig
prot950	198	2	1	15	9	6	6	12	9	sig
prot951	237	3	1	2	10	3	2	8	6	ns
prot952	220	3	1	9	1.8	1	3	5.4	3.6	ns
prot953	406	1	5	4.5	0	3	2	3	4.5	ns
prot954	391	1	4	6	3	2	3	0	0	ns
prot955	189	6	2	2	6	2	2	2	4	ns
prot956	232	5	2	3.6	3.6	2	5	9	7.2	sig
prot957	470	1	1	10.5	4.5	3	1	1.5	4.5	ns
prot958	527	0	0	15	6	2	1	6	3	sig
prot959	141	4	3	8	4	2	7	8	10	sig
prot960	602	3	1	3.6	5.4	5	3	9	10.8	ns
prot961	109	27	33	42	33	22	21	39	40.5	ns
prot962	258	30	33	60	87	40	44	150	144	sig
prot963	168	21	12	30	42	23	31	58	58	sig
prot964	177	15	17	32.4	34.2	14	18	25.2	23.4	ns
prot965	104	7	14	19.5	18	16	18	21	18	ns
prot966	187	6	14	24	15	17	16	21	15	sig
prot967	134	12	15	28	12	10	11	16	26	ns
prot968	153	11	8	28.8	21.6	20	14	25.2	12.6	ns
prot969	125	10	14	15	21	8	12	9	16.5	ns
prot970	242	6	15	24	39	36	36	108	99	sig
prot971	128	11	12	16	24	10	24	30	44	sig
prot972	160	10	14	12.6	16.2	7	15	28.8	19.8	ns
prot973	65	9	10	22.5	19.5	5	6	9	16.5	ns
prot974	143	8	14	24	45	17	14	48	36	sig
prot975	131	11	12	24	26	16	7	24	22	ns
prot976	128	14	8	27	14.4	15	10	19.8	23.4	ns
prot977	76	6	4	9	16.5	6	7	10.5	13.5	ns
prot978	95	9	9	42	30	7	11	33	36	ns
prot979	70	14	7	22	18	27	22	26	36	sig
prot980	136	14	15	9	9	12	14	12.6	14.4	ns
prot981	116	8	10	16.5	19.5	9	5	16.5	9	ns
prot982	108	12	11	21	21	9	12	33	24	ns
prot983	195	8	12	22	8	11	3	22	16	ns
prot984	145	13	8	5.4	16.2	10	9	5.4	5.4	ns
prot985	102	11	6	13.5	22.5	28	8	18	18	sig
prot986	173	11	11	15	12	6	16	60	18	sig
prot987	212	7	3	16	8	2	9	22	22	ns
prot988	116	5	7	10.8	9	7	6	10.8	12.6	sig
prot989	219	6	3	3	10.5	15	9	31.5	40.5	sig
prot990	312	2	6	9	30	7	8	15	18	ns
prot991	78	7	8	20	6	3	5	14	16	ns
prot992	193	9	13	10.8	18	7	7	7.2	7.2	ns
prot993	500	2	1	3	6	4	4	3	4.5	ns
prot994	195	5	6	21	9	6	6	21	21	ns
prot995	177	5	7	10	14	1	6	18	8	ns
prot996	224	7	9	18	14.4	7	8	7.2	3.6	ns
prot997	239	5	4	3	7.5	8	1	4.5	7.5	ns
prot998	223	4	6	30	9	11	7	33	21	sig
prot999	113	6	3	8	10	4	7	14	12	ns
prot1000	94	3	4	5.4	7.2	4	7	5.4	10.8	ns
prot1001	74	2	3	6	12	21	15	36	13.5	sig
prot1002	265	4	4	33	9	9	7	21	33	ns
prot1003	225	11	9	6	6	8	7	12	10	ns
prot1004	129	1	6	7.2	10.8	3	7	5.4	12.6	ns
prot1005	210	6	3	4.5	9	6	4	6	13.5	ns
prot1006	248	6	5	6	6	4	6	9	18	ns
prot1007	158	2	5	14	8	12	6	30	30	sig
prot1008	68	3	2	5.4	7.2	4	2	1.8	16.2	ns
prot1009	68	4	2	15	4.5	7	6	10.5	6	ns
prot1010	548	4	3	9	12	3	4	39	12	ns
prot1011	123	5	4	8	12	8	7	6	6	ns
prot1012	181	2	5	10.8	1.8	4	2	5.4	7.2	ns
prot1013	824	2	4	6	4.5	21	12	27	13.5	sig
prot1014	250	5	6	3	6	7	2	9	3	ns
prot1015	242	5	6	6	8	7	2	12	6	ns
prot1016	186	4	3	9	7.2	2	3	9	3.6	ns
prot1017	228	7	5	6	9	3	4	6	13.5	ns
prot1018	106	12	3	21	18	7	5	15	6	ns
prot1019	135	5	4	12	6	3	3	2	8	ns
prot1020	173	5	4	3.6	10.8	8	5	5.4	1.8	ns
prot1021	245	2	8	10.5	9	0	5	7.5	10.5	ns
prot1022	98	3	4	12	12	1	4	3	6	ns
prot1023	149	1	8	4	6	3	5	6	8	ns
prot1024	136	1	6	1.8	9	9	3	10.8	10.8	sig
prot1025	335	6	2	7.5	4.5	6	4	4.5	7.5	ns
prot1026	81	5	5	3	9	5	2	9	12	ns
prot1027	124	9	2	8	10	5	6	6	18	ns
prot1028	204	2	3	5.4	12.6	7	5	7.2	12.6	sig
prot1029	124	4	3	4.5	3	2	2	4.5	6	sig
prot1030	231	0	5	9	9	6	14	42	12	sig
prot1031	192	7	3	4	14	1	7	4	10	ns
prot1032	514	5	2	5.4	9	3	4	10.8	1.8	ns
prot1033	277	3	5	12	4.5	5	3	13.5	10.5	ns
prot1034	159	3	2	3	6	5	1	18	12	ns
prot1035	190	4	4	0	6	8	7	4	2	ns
prot1036	225	2	5	3.6	9	4	1	9	5.4	ns
prot1037	57	16	3	6	4.5	2	7	6	6	ns
prot1038	153	3	1	6	9	2	6	9	18	ns
prot1039	91	4	1	4	0	4	1	4	4	ns
prot1040	94	4	5	7.2	3.6	6	4	10.8	1.8	sig
prot1041	112	3	3	3	4.5	2	3	6	7.5	ns
prot1042	336	1	4	9	12	7	2	6	12	ns
prot1043	241	7	2	8	4	6	3	4	4	ns
prot1044	108	4	4	5.4	3.6	7	1	9	0	ns
prot1045	117	1	2	4.5	6	3	3	6	7.5	ns
prot1046	286	1	4	9	3	2	4	12	12	sig
prot1047	122	3	2	2	10	3	3	10	8	ns
prot1048	273	7	2	10.8	5.4	3	5	1.8	1.8	ns
prot1049	237	3	0	1.5	12	6	8	7.5	3	ns
prot1050	222	0	3	6	6	5	0	6	15	ns
prot1051	799	2	4	4	2	3	3	10	12	ns
prot1052	125	3	7	5.4	5.4	1	3	7.2	5.4	ns
prot1053	98	4	1	4.5	6	1	2	7.5	4.5	ns
prot1054	153	0	1	6	6	2	3	3	9	ns
prot1055	186	2	2	2	4	1	5	4	4	ns
prot1056	188	5	0	10.8	7.2	1	0	7.2	3.6	ns
prot1057	127	2	2	0	4.5	2	2	1.5	3	ns
prot1058	65	95	119	351	372	123	93	348	393	ns
prot1059	115	49	48	66	80	47	43	88	60	ns
prot1060	65	24	30	43.2	41.4	36	31	61.2	61.2	sig
prot1061	90	13	24	27	22.5	23	21	28.5	45	ns
prot1062	120	5	11	39	42	9	12	39	30	ns
prot1063	83	4	11	22	22	8	12	22	24	ns
prot1064	177	7	8	14.4	23.4	6	7	7.2	16.2	ns
prot1065	59	8	3	10.5	6	0	3	9	3	ns
prot1066	97	6	9	24	36	10	9	21	48	ns
prot1067	188	8	7	12	16	22	16	24	36	sig
prot1068	82	3	9	18	9	6	5	5.4	5.4	ns
prot1069	109	3	11	13.5	12	10	10	6	15	ns
prot1070	109	4	4	18	33	8	15	45	36	sig
prot1071	168	6	10	30	18	6	6	16	12	ns
prot1072	188	7	5	12.6	7.2	4	6	14.4	9	ns
prot1073	82	4	6	10.5	4.5	17	4	3	7.5	ns
prot1074	75	6	5	12	21	7	3	36	18	ns
prot1075	151	1	9	8	20	3	7	14	14	ns
prot1076	175	7	3	10.8	12.6	15	21	48.6	27	sig
prot1077	116	1	7	4.5	12	6	6	6	10.5	ns
prot1078	161	4	4	15	30	4	4	15	24	ns
prot1079	95	4	4	14	6	10	5	12	12	ns
prot1080	101	3	5	5.4	9	5	5	9	7.2	ns
prot1081	175	9	7	13.5	4.5	5	4	4.5	7.5	ns
prot1082	401	7	8	15	18	10	5	21	18	ns
prot1083	214	7	4	4	8	6	8	12	12	ns
prot1084	215	0	9	7.2	9	4	4	10.8	7.2	ns
prot1085	152	6	4	4.5	4.5	4	4	12	7.5	ns
prot1086	125	7	3	6	3	12	15	36	27	sig
prot1087	154	3	5	8	16	8	7	10	6	ns
prot1088	119	4	3	12.6	5.4	13	13	7.2	7.2	sig
prot1089	145	7	5	6	7.5	8	5	9	3	ns
prot1090	256	1	7	12	12	10	3	9	18	ns
prot1091	119	1	1	2	6	1	2	6	8	ns
prot1092	159	6	4	3.6	1.8	16	8	14.4	21.6	sig
prot1093	91	3	6	3	6	3	3	7.5	9	ns
prot1094	396	9	2	12	9	2	7	15	21	ns
prot1095	205	3	2	10	10	4	3	16	12	ns
prot1096	108	3	5	5.4	5.4	3	3	7.2	5.4	ns
prot1097	71	3	4	7.5	9	2	5	9	6	ns
prot1098	259	1	3	3	15	15	9	63	36	sig
prot1099	191	3	5	8	6	4	1	4	6	ns
prot1100	147	5	7	12.6	3.6	5	13	16.2	12.6	sig
prot1101	292	6	5	3	4.5	7	8	3	6	ns
prot1102	69	3	4	6	6	4	3	6	3	ns
prot1103	245	2	5	4	2	5	7	10	8	sig
prot1104	146	5	2	1.8	1.8	5	1	5.4	5.4	ns
prot1105	351	4	4	7.5	1.5	7	2	4.5	6	ns
prot1106	106	2	4	9	18	1	3	6	6	ns
prot1107	180	1	0	8	2	2	2	2	12	ns
prot1108	199	1	3	10.8	7.2	5	2	5.4	7.2	ns
prot1109	185	1	0	4.5	6	4	4	3	4.5	ns
prot1110	182	4	2	15	15	4	2	6	12	ns
prot1111	59	4	5	10	4	4	2	8	6	ns
prot1112	173	3	4	7.2	10.8	3	3	9	7.2	ns
prot1113	105	3	0	4.5	6	7	2	12	3	ns
prot1114	79	2	1	12	9	2	1	12	3	ns
prot1115	94	3	0	0	10	1	1	8	4	sig
prot1116	235	0	5	5.4	1.8	1	6	1.8	5.4	ns
prot1117	99	3	2	3	4.5	3	4	4.5	6	ns
prot1118	103	5	3	6	3	3	3	27	27	sig
prot1119	226	7	4	6	6	3	3	6	10	ns
prot1120	168	1	2	3.6	5.4	1	4	3.6	7.2	ns
prot1121	454	5	3	1.5	4.5	2	2	3	7.5	ns
prot1122	92	2	2	12	6	2	5	0	6	ns
prot1123	99	4	2	0	10	3	15	12	18	sig
prot1124	116	2	2	10.8	14.4	1	3	10.8	5.4	ns
prot1125	90	2	1	7.5	1.5	1	2	4.5	4.5	ns
prot1126	87	4	2	9	9	3	6	15	15	ns
prot1127	294	6	3	8	6	5	3	6	6	ns
prot1128	354	2	2	7.2	1.8	3	2	7.2	5.4	sig
prot1129	216	1	1	1.5	9	2	1	4.5	6	ns
prot1130	138	2	3	3	0	4	3	6	12	ns
prot1131	187	2	2	4	2	3	0	2	2	ns
prot1132	495	2	4	0	3.6	0	2	3.6	3.6	ns
prot1133	406	1	2	1.5	0	2	0	0	3	ns
prot1134	382	1	1	3	6	4	7	12	6	sig
prot1135	272	2	2	2	6	1	2	4	0	ns
prot1136	71	17	23	37.8	39.6	15	23	43.2	41.4	ns
prot1137	105	23	24	22.5	21	36	36	34.5	70.5	sig
prot1138	234	29	21	42	63	18	16	45	72	ns
prot1139	112	12	8	36	34	14	18	30	20	ns
prot1140	114	15	10	27	37.8	39	63	86.4	102.6	sig
prot1141	112	6	9	12	9	8	6	16.5	10.5	ns
prot1142	166	12	5	18	33	5	6	21	3	ns
prot1143	104	5	6	26	8	7	5	18	8	ns
prot1144	376	6	5	14.4	12.6	5	8	18	5.4	ns
prot1145	83	3	9	4.5	9	4	8	18	25.5	sig
prot1146	51	4	7	18	21	6	1	39	12	ns
prot1147	74	4	7	10	12	6	4	10	10	ns
prot1148	74	9	4	12.6	10.8	10	5	5.4	12.6	ns
prot1149	117	6	5	13.5	15	6	6	7.5	6	ns
prot1150	106	6	3	15	21	21	21	72	72	sig
prot1151	110	3	4	12	12	8	3	8	8	ns
prot1152	73	2	9	1.8	1.8	2	3	3.6	9	ns
prot1153	113	3	1	9	13.5	9	11	10.5	10.5	sig
prot1154	358	3	7	6	6	5	7	3	3	ns
prot1155	99	2	3	6	2	3	4	4	8	ns
prot1156	115	4	5	9	3.6	6	4	1.8	7.2	ns
prot1157	180	7	2	1.5	7.5	3	3	4.5	6	ns
prot1158	67	4	6	18	12	3	3	12	9	ns
prot1159	99	3	2	4	6	1	7	6	8	ns
prot1160	99	2	1	10.8	5.4	4	5	3.6	7.2	ns
prot1161	99	8	1	4.5	3	3	1	7.5	4.5	ns
prot1162	98	1	2	3	6	2	4	15	21	ns
prot1163	165	3	4	8	6	2	14	16	12	sig
prot1164	76	1	1	5.4	3.6	7	1	0	3.6	ns
prot1165	90	3	1	6	7.5	0	2	3	4.5	ns
prot1166	113	3	3	12	9	3	3	12	9	ns
prot1167	90	1	3	0	4	2	4	2	2	ns
prot1168	163	0	2	3.6	3.6	5	4	3.6	3.6	ns
prot1169	102	4	6	3	1.5	3	3	6	4.5	ns
prot1170	183	2	1	12	3	2	2	12	0	ns
prot1171	98	3	2	2	8	1	4	2	10	ns
prot1172	146	4	5	3.6	1.8	1	1	0	0	ns
prot1173	145	1	1	0	6	6	3	4.5	6	ns
prot1174	166	1	3	6	6	2	8	3	15	sig
prot1175	100	2	3	0	4	1	1	4	0	ns
prot1176	393	6	1	1.8	10.8	2	6	3.6	0	ns
prot1177	89	1	3	9	3	3	12	18	4.5	sig
prot1178	391	1	2	9	3	0	1	3	6	ns
prot1179	89	1	3	6	4	0	0	2	4	ns
prot1180	1106	7	7	19.8	10.8	7	6	12.6	18	ns
prot1181	3227	8	16	7.5	4.5	9	4	12	16.5	ns
prot1182	539	13	8	18	45	22	18	90	54	sig
prot1183	771	1	3	16	6	2	4	4	2	ns
prot1184	2680	3	4	7.2	5.4	3	4	1.8	1.8	ns
prot1185	917	6	3	6	3	4	2	4.5	6	ns
prot1186	4114	1	2	3	6	1	3	3	6	ns
prot1187	449	6	11	22	16	9	5	14	18	ns
prot1188	1304	2	2	3.6	7.2	2	4	14.4	19.8	ns
prot1189	393	5	5	9	7.5	5	5	6	6	ns
prot1190	1513	3	1	9	9	3	5	9	9	ns
prot1191	2580	2	3	4	2	0	2	2	2	ns
prot1192	959	4	9	14.4	7.2	4	8	14.4	9	ns
prot1193	510	3	6	9	9	5	4	6	3	ns
prot1194	427	4	5	33	21	4	4	9	15	ns
prot1195	413	5	3	4	12	0	4	8	10	ns
prot1196	819	1	5	5.4	10.8	3	2	9	5.4	ns
prot1197	1779	5	3	1.5	9	1	2	7.5	6	ns
prot1198	1379	3	3	12	18	12	6	30	18	sig
prot1199	652	2	4	2	8	3	3	14	6	ns
prot1200	704	3	2	7.2	1.8	4	3	7.2	5.4	ns
prot1201	1028	3	1	3	1.5	4	2	7.5	21	sig
prot1202	1181	4	0	3	18	4	1	12	9	ns
prot1203	383	6	4	18	12	5	5	8	4	ns
prot1204	1077	3	8	7.2	3.6	6	6	9	12.6	ns
prot1205	452	6	2	1.5	6	3	3	10.5	10.5	ns
prot1206	434	7	6	6	27	5	5	12	3	ns
prot1207	955	4	6	2	12	6	3	2	6	ns
prot1208	528	6	5	3.6	10.8	7	2	7.2	19.8	sig
prot1209	228	4	2	3	4.5	2	3	6	3	ns
prot1210	781	3	3	3	15	3	3	3	12	ns
prot1211	548	2	4	12	2	5	3	12	2	ns
prot1212	273	3	3	5.4	1.8	1	5	5.4	5.4	ns
prot1213	153	6	9	9	15	8	2	6	18	ns
prot1214	320	4	2	21	12	3	9	12	9	ns
prot1215	219	8	2	8	12	8	3	18	8	ns
prot1216	410	7	4	7.2	12.6	6	6	10.8	5.4	ns
prot1217	322	9	2	3	6	4	8	7.5	4.5	ns
prot1218	629	5	6	3	12	4	3	3	18	ns
prot1219	264	6	7	8	8	7	5	8	4	sig
prot1220	356	3	3	10.8	3.6	2	2	7.2	9	ns
prot1221	390	4	4	3	7.5	5	10	0	7.5	ns
prot1222	235	5	2	3	9	4	3	9	18	ns
prot1223	263	3	5	6	8	1	5	0	4	ns
prot1224	481	0	3	1.8	0	2	3	0	1.8	ns
prot1225	551	7	6	4.5	7.5	4	3	7.5	1.5	ns
prot1226	481	6	5	9	9	5	13	12	21	sig
prot1227	487	4	1	6	8	0	3	4	0	ns
prot1228	881	2	3	1.8	7.2	2	3	5.4	3.6	ns
prot1229	2284	4	5	3	1.5	4	5	7.5	1.5	ns
prot1230	852	1	2	9	3	5	2	9	6	ns
prot1231	341	9	5	4	0	3	3	4	4	ns
prot1232	182	3	4	7.2	12.6	4	4	5.4	7.2	ns
prot1233	327	5	3	7.5	3	3	2	6	12	ns
prot1234	219	3	5	18	9	5	5	15	15	ns
prot1235	406	2	4	12	6	5	3	4	6	ns
prot1236	332	4	3	3.6	3.6	0	3	1.8	1.8	ns
prot1237	365	1	7	1.5	6	5	4	6	7.5	ns
prot1238	308	4	6	12	9	1	0	9	3	ns
prot1239	232	6	3	0	6	6	4	2	4	ns
prot1240	2067	2	3	5.4	3.6	2	6	5.4	7.2	ns
prot1241	865	2	5	6	1.5	5	3	3	3	ns
prot1242	682	2	2	0	6	3	0	3	12	ns
prot1243	573	4	1	2	4	2	2	10	0	ns
prot1244	454	4	2	3.6	3.6	1	2	3.6	0	ns
prot1245	611	10	10	22.5	22.5	15	7	15	22.5	ns
prot1246	133	9	6	36	18	3	2	27	21	ns
prot1247	221	8	3	20	4	10	9	14	22	ns
prot1248	153	8	7	18	19.8	10	6	21.6	19.8	ns
prot1249	363	2	4	9	12	3	5	12	10.5	ns
prot1250	435	4	9	12	33	2	5	21	18	ns
prot1251	366	7	10	10	4	6	7	18	4	ns
prot1252	170	5	3	10.8	5.4	4	2	3.6	7.2	ns
prot1253	267	2	1	4.5	1.5	3	4	6	0	ns
prot1254	463	2	3	18	9	1	3	9	15	ns
prot1255	542	1	2	8	8	4	5	2	6	ns
prot1256	448	4	1	10.8	7.2	0	4	3.6	3.6	ns
prot1257	177	5	6	7.5	7.5	11	9	16.5	3	sig
prot1258	365	5	1	6	6	9	6	12	9	sig
prot1259	746	3	4	10	2	3	2	8	6	ns
prot1260	458	2	4	1.8	14.4	3	3	7.2	7.2	ns
prot1261	147	2	2	4.5	4.5	2	5	6	7.5	ns
prot1262	266	2	9	9	15	2	6	12	12	ns
prot1263	340	7	2	6	10	6	1	2	10	ns
prot1264	398	7	1	1.8	3.6	3	1	12.6	7.2	ns
prot1265	403	2	1	0	7.5	2	2	0	4.5	ns
prot1266	302	1	3	3	21	0	1	15	12	ns
prot1267	465	1	3	4	4	2	4	10	2	sig
prot1268	487	3	2	0	1.8	0	5	7.2	7.2	ns
prot1269	568	3	4	4.5	6	1	2	4.5	4.5	ns
prot1270	370	1	3	15	9	4	4	3	3	ns
prot1271	435	1	1	12	2	6	0	2	6	ns
prot1272	382	1	0	5.4	3.6	2	2	3.6	5.4	sig
prot1273	400	1	2	3	0	1	1	4.5	4.5	ns
prot1274	1317	0	1	9	3	0	1	0	3	ns
prot1275	1827	1	1	0	4	2	3	4	4	ns
prot1276	227	1	9	14.4	12.6	6	11	16.2	14.4	ns
prot1277	126	4	2	4.5	6	4	5	7.5	9	ns
prot1278	199	5	0	12	12	1	3	15	15	ns
prot1279	186	10	9	12	6	8	16	32	52	sig
prot1280	397	9	4	5.4	5.4	8	1	9	3.6	ns
prot1281	191	5	3	9	9	0	4	6	3	ns
prot1282	181	5	5	18	9	2	8	18	9	ns
prot1283	332	5	8	6	14	2	2	10	8	ns
prot1284	207	5	7	3.6	3.6	5	5	7.2	7.2	ns
prot1285	433	3	2	6	6	4	3	4.5	3	ns
prot1286	220	7	10	30	21	6	4	6	15	ns
prot1287	174	5	8	8	6	5	3	8	6	ns
prot1288	398	1	2	10.8	14.4	4	2	3.6	16.2	sig
prot1289	250	11	4	1.5	4.5	2	2	10.5	7.5	ns
prot1290	254	2	4	9	15	3	2	6	12	ns
prot1291	278	5	6	14	4	3	3	4	8	ns
prot1292	195	5	1	5.4	14.4	5	5	10.8	5.4	ns
prot1293	493	3	3	6	4.5	8	2	9	7.5	ns
prot1294	395	4	2	12	3	1	4	6	12	ns
prot1295	346	4	2	4	2	2	7	14	10	sig
prot1296	386	5	2	12.6	3.6	2	7	3.6	16.2	sig
prot1297	323	3	1	6	1.5	4	0	1.5	4.5	ns
prot1298	221	5	3	24	18	5	0	21	15	ns
prot1299	330	3	4	4	6	1	3	6	6	ns
prot1300	913	5	2	9	7.2	2	2	3.6	5.4	ns
prot1301	216	0	3	1.5	7.5	9	12	4.5	9	sig
prot1302	176	1	4	3	6	1	3	9	6	ns
prot1303	396	2	4	2	2	2	2	4	2	ns
prot1304	144	3	3	3.6	0	7	4	3.6	3.6	ns
prot1305	340	5	2	3	4.5	2	6	1.5	0	ns
prot1306	177	1	3	9	12	4	1	9	0	ns
prot1307	491	4	5	0	8	8	3	4	2	ns
prot1308	289	2	5	5.4	1.8	5	3	5.4	14.4	ns
prot1309	925	2	0	3	4.5	1	0	3	7.5	ns
prot1310	266	0	3	9	6	1	0	6	3	ns
prot1311	584	1	2	4	4	0	4	4	6	ns
prot1312	316	6	3	3.6	5.4	0	1	5.4	0	ns
prot1313	365	4	1	3	3	0	1	3	6	ns
prot1314	282	8	3	3	3	6	2	9	18	sig
prot1315	465	2	3	2	2	3	2	8	4	ns
prot1316	577	0	2	3.6	1.8	5	5	3.6	3.6	ns
prot1317	274	0	1	3	6	0	4	0	4.5	ns
prot1318	517	1	3	6	6	1	2	9	6	ns
prot1319	782	1	1	4	10	3	2	8	0	ns
prot1320	567	3	1	1.8	7.2	1	0	1.8	0	ns
prot1321	356	2	0	0	3	1	1	0	1.5	ns
prot1322	229	3	1	0	15	1	1	6	12	ns
prot1323	388	0	1	4	2	0	1	2	4	ns
prot1324	109	4	6	7.2	9	16	11	18	25.2	sig
prot1325	167	6	7	7.5	4.5	3	3	7.5	7.5	ns
prot1326	192	7	6	21	9	6	7	18	6	ns
prot1327	174	5	0	4	2	4	4	4	8	sig
prot1328	144	2	4	9	3.6	4	0	3.6	7.2	ns
prot1329	139	7	4	3	6	2	5	3	6	ns
prot1330	160	5	5	18	18	9	3	36	9	sig
prot1331	220	2	3	12	4	7	6	8	6	ns
prot1332	248	2	6	9	14.4	6	2	3.6	3.6	sig
prot1333	254	3	1	10.5	4.5	9	2	6	3	ns
prot1334	213	3	4	0	6	3	3	18	15	ns
prot1335	81	1	5	6	8	3	3	14	2	ns
prot1336	318	3	4	9	9	3	4	7.2	3.6	ns
prot1337	247	3	6	9	7.5	2	9	3	6	sig
prot1338	381	1	1	12	6	2	4	18	18	sig
prot1339	159	3	4	10	6	0	6	10	8	ns
prot1340	205	3	4	3.6	1.8	1	0	3.6	1.8	ns
prot1341	244	9	7	6	7.5	4	4	3	4.5	ns
prot1342	160	2	2	12	6	0	0	3	3	ns
prot1343	288	4	0	10	8	2	1	6	2	ns
prot1344	383	4	2	7.2	7.2	2	0	3.6	9	ns
prot1345	206	1	3	4.5	1.5	2	2	1.5	1.5	ns
prot1346	703	3	2	15	0	8	4	12	12	sig
prot1347	238	3	5	0	6	1	2	6	12	ns
prot1348	366	4	2	1.8	5.4	4	2	3.6	3.6	ns
prot1349	430	6	1	4.5	4.5	0	3	10.5	3	ns
prot1350	637	1	3	9	9	4	4	12	18	sig
prot1351	141	4	2	6	4	3	1	6	8	ns
prot1352	140	3	1	0	5.4	3	3	5.4	9	ns
prot1353	431	3	1	4.5	6	0	3	1.5	1.5	ns
prot1354	969	7	3	6	3	3	4	12	15	ns
prot1355	247	2	1	0	2	0	3	2	4	ns
prot1356	1101	2	3	1.8	0	1	3	5.4	1.8	ns
prot1357	178	5	0	0	3	2	2	10.5	6	sig
prot1358	178	3	1	3	0	2	2	3	9	ns
prot1359	297	2	3	14	2	4	0	4	6	ns
prot1360	238	1	3	3.6	7.2	2	2	3.6	0	ns
prot1361	226	1	2	4.5	0	2	2	6	7.5	sig
prot1362	486	1	1	3	6	1	3	9	3	ns
prot1363	758	2	1	0	6	0	0	4	4	ns
prot1364	305	1	0	3.6	1.8	3	1	1.8	9	ns
prot1365	526	3	1	0	1.5	1	3	0	4.5	ns
prot1366	375	1	1	9	15	6	3	18	18	sig
prot1367	651	7	2	4	0	6	3	24	6	sig
prot1368	5934	0	0	3.6	1.8	1	0	1.8	3.6	ns
prot1369	421	0	3	0	3	2	1	1.5	3	ns
prot1370	142	0	2	0	3	3	1	3	12	ns
prot1371	1145	4	0	2	6	2	1	0	6	ns
prot1372	238	1	2	3.6	5.4	1	2	3.6	1.8	ns
prot1373	391	0	0	3	1.5	2	2	0	1.5	ns
prot1374	618	2	1	6	3	2	1	0	3	ns
prot1375	93	6	7	24	12	4	3	18	22	ns
prot1376	130	10	7	16.2	14.4	7	6	7.2	14.4	ns
prot1377	83	6	3	7.5	10.5	3	7	6	10.5	ns
prot1378	361	5	2	6	3	2	4	15	3	ns
prot1379	193	4	5	6	18	3	4	10	2	ns
prot1380	393	5	8	12.6	9	7	6	10.8	12.6	ns
prot1381	232	6	7	3	4.5	6	2	4.5	6	ns
prot1382	201	1	6	6	3	5	6	9	12	ns
prot1383	105	2	2	6	8	3	3	4	6	ns
prot1384	173	3	3	3.6	9	9	5	3.6	25.2	sig
prot1385	182	3	2	4.5	7.5	7	3	1.5	4.5	ns
prot1386	199	4	2	9	6	4	4	21	6	ns
prot1387	191	1	6	6	6	1	1	6	6	ns
prot1388	274	6	3	9	5.4	3	4	3.6	5.4	ns
prot1389	135	1	3	4.5	9	5	2	6	4.5	ns
prot1390	169	3	4	9	21	2	2	12	6	ns
prot1391	688	5	4	10	10	4	3	10	8	ns
prot1392	152	3	3	7.2	3.6	1	5	9	1.8	sig
prot1393	528	2	4	6	3	11	5	7.5	16.5	sig
prot1394	157	3	0	9	6	2	5	6	18	ns
prot1395	126	4	1	6	4	2	4	8	12	sig
prot1396	80	1	2	1.8	7.2	3	2	5.4	3.6	ns
prot1397	122	1	4	0	1.5	3	9	9	4.5	sig
prot1398	232	4	3	9	15	4	2	15	27	sig
prot1399	171	2	4	2	18	6	6	12	4	sig
prot1400	70	3	1	0	7.2	5	2	3.6	3.6	ns
prot1401	130	3	2	1.5	3	1	2	3	3	ns
prot1402	103	2	0	9	0	1	6	3	3	sig
prot1403	547	2	3	2	6	0	1	4	2	ns
prot1404	250	1	1	3.6	5.4	1	1	1.8	1.8	ns
prot1405	497	1	1	3	1.5	4	2	3	3	ns
prot1406	312	5	3	3	0	0	2	3	0	ns
prot1407	152	1	4	4	2	10	2	8	4	sig
prot1408	535	1	2	1.8	1.8	2	0	5.4	3.6	ns
prot1409	87	1	3	1.5	0	2	1	3	1.5	ns
prot1410	232	1	1	6	9	1	3	0	6	ns
prot1411	232	1	1	2	2	2	2	2	6	ns
prot1412	843	3	2	3.6	5.4	1	4	1.8	1.8	ns
prot1413	555	0	1	1.5	3	2	1	0	7.5	ns
prot1414	173	2	4	6	0	1	1	9	6	ns
prot1415	194	2	5	2	4	1	2	6	6	ns
prot1416	180	4	1	9	1.8	2	3	7.2	5.4	ns
prot1417	199	3	1	0	0	1	0	0	1.5	ns
prot1418	287	3	1	3	6	1	3	0	0	ns
prot1419	999	1	3	2	4	1	4	0	4	ns
prot1420	220	1	0	0	0	3	0	1.8	5.4	ns
prot1421	648	1	2	0	3	1	4	1.5	1.5	sig
prot1422	164	2	2	3	6	1	2	3	9	ns
prot1423	181	1	1	4	4	0	2	0	2	ns
prot1424	285	4	3	7.2	12.6	6	10	7.2	16.2	ns
prot1425	172	4	3	7.5	3	3	4	3	9	ns
prot1426	103	3	4	18	24	6	6	24	12	ns
prot1427	430	3	2	6	6	4	5	18	10	sig
prot1428	130	6	8	9	9	6	8	14.4	21.6	sig
prot1429	123	2	5	12	9	4	4	3	3	sig
prot1430	304	2	7	18	9	1	3	12	3	ns
prot1431	164	4	4	6	2	4	4	6	4	ns
prot1432	75	7	4	3.6	10.8	3	2	3.6	1.8	ns
prot1433	173	2	4	1.5	0	3	1	3	4.5	ns
prot1434	176	3	7	18	6	2	3	12	12	ns
prot1435	191	4	2	8	6	7	5	10	10	sig
prot1436	138	3	1	7.2	3.6	4	8	7.2	5.4	ns
prot1437	148	2	2	1.5	4.5	1	3	7.5	4.5	ns
prot1438	101	4	4	6	9	3	5	15	15	ns
prot1439	157	2	1	0	2	4	1	4	8	ns
prot1440	488	3	3	1.8	7.2	8	2	5.4	5.4	ns
prot1441	133	1	3	1.5	6	4	3	1.5	1.5	ns
prot1442	229	4	3	6	12	3	4	15	3	ns
prot1443	89	3	1	6	0	5	5	4	6	ns
prot1444	317	2	4	0	3.6	7	5	12.6	7.2	sig
prot1445	88	4	1	4.5	6	4	4	3	6	ns
prot1446	180	1	3	0	3	0	4	3	18	ns
prot1447	207	2	3	0	6	0	1	12	2	ns
prot1448	235	4	2	5.4	3.6	2	1	3.6	5.4	ns
prot1449	86	1	3	6	1.5	3	6	18	4.5	sig
prot1450	115	4	3	6	18	2	1	9	3	ns
prot1451	127	2	1	2	4	1	3	8	6	ns
prot1452	229	2	2	5.4	0	1	0	7.2	3.6	ns
prot1453	247	4	5	4.5	6	3	1	6	6	ns
prot1454	573	1	1	6	0	3	2	6	12	ns
prot1455	176	1	2	4	0	2	2	2	0	ns
prot1456	169	2	1	5.4	3.6	2	2	3.6	3.6	ns
prot1457	81	0	0	4.5	7.5	1	4	3	3	ns
prot1458	89	2	4	0	6	0	1	0	6	ns
prot1459	178	1	3	2	4	4	4	4	10	sig
prot1460	151	2	1	5.4	9	5	2	1.8	3.6	ns
prot1461	146	4	2	4.5	4.5	2	1	4.5	6	ns
prot1462	217	4	6	6	6	2	1	18	15	ns
prot1463	159	3	2	4	8	2	2	8	4	ns
prot1464	237	2	1	3.6	5.4	2	2	5.4	1.8	ns
prot1465	587	0	2	1.5	4.5	1	3	1.5	1.5	ns
prot1466	128	3	3	6	6	4	3	0	6	ns
prot1467	425	0	1	2	2	3	2	0	6	ns
prot1468	256	1	3	3.6	3.6	2	7	7.2	7.2	sig
prot1469	136	4	2	1.5	1.5	2	2	6	3	sig
prot1470	76	1	0	9	3	1	2	9	0	ns
prot1471	175	0	2	2	6	2	2	8	0	ns
prot1472	231	1	2	3.6	1.8	0	2	3.6	1.8	ns
prot1473	337	1	1	3	1.5	9	3	9	9	sig
prot1474	239	3	1	3	3	2	2	6	3	ns
prot1475	456	2	2	6	2	4	0	4	6	ns
prot1476	126	1	0	1.8	1.8	2	0	3.6	5.4	ns
prot1477	488	3	1	1.5	1.5	1	2	4.5	1.5	ns
prot1478	127	2	1	6	6	0	2	3	6	ns
prot1479	191	1	3	8	6	7	1	6	6	ns
prot1480	114	3	3	9	3.6	4	4	10.8	10.8	sig
prot1481	62	2	1	1.5	3	4	0	4.5	3	ns
prot1482	350	2	5	9	9	4	1	12	9	ns
prot1483	108	2	4	4	2	4	1	8	2	ns
prot1484	321	3	4	10.8	3.6	4	4	3.6	14.4	sig
prot1485	308	3	1	4.5	4.5	3	3	3	1.5	ns
prot1486	59	2	3	24	3	2	3	12	0	ns
prot1487	218	2	1	6	2	2	11	18	18	sig
prot1488	106	6	1	1.8	7.2	1	2	9	9	ns
prot1489	154	3	4	6	1.5	1	4	3	7.5	ns
prot1490	166	0	3	3	9	4	6	6	6	sig
prot1491	515	4	5	4	2	6	1	4	8	ns
prot1492	183	2	1	5.4	3.6	6	2	0	3.6	ns
prot1493	162	6	1	7.5	1.5	4	1	3	6	ns
prot1494	140	2	1	9	3	1	3	3	18	ns
prot1495	169	3	3	6	8	3	9	6	6	sig
prot1496	242	2	1	7.2	3.6	2	3	0	5.4	ns
prot1497	292	2	1	0	6	3	2	1.5	7.5	ns
prot1498	197	4	1	12	6	0	2	6	3	ns
prot1499	856	1	1	10	6	2	6	2	0	ns
prot1500	127	2	1	3.6	5.4	1	2	1.8	3.6	ns
prot1501	72	2	2	1.5	6	2	0	1.5	4.5	ns
prot1502	148	0	2	6	21	0	1	3	3	ns
prot1503	53	2	2	0	2	0	1	2	2	ns
prot1504	98	4	1	3.6	5.4	3	2	1.8	3.6	ns
prot1505	405	3	2	4.5	1.5	1	1	1.5	1.5	sig
prot1506	104	2	1	3	3	3	3	3	3	ns
prot1507	176	1	0	0	2	0	3	2	2	ns
prot1508	125	0	4	7.2	9	4	9	7.2	3.6	sig
prot1509	160	3	2	3	1.5	3	1	1.5	1.5	ns
prot1510	316	0	1	0	3	2	2	6	6	ns
prot1511	978	2	2	2	0	4	1	2	2	ns
prot1512	234	0	0	1.8	3.6	1	2	3.6	1.8	ns
prot1513	431	0	0	3	1.5	1	3	4.5	3	ns
prot1514	2591	1	3	6	6	2	2	9	9	ns
prot1515	712	5	4	10	10	3	5	12	6	ns
prot1516	1852	8	1	5.4	5.4	5	7	9	7.2	sig
prot1517	2086	3	3	10.5	9	4	6	7.5	1.5	ns
prot1518	1064	2	3	0	3	1	3	6	15	ns
prot1519	609	14	7	14	14	7	4	6	10	ns
prot1520	645	2	1	9	3.6	3	5	5.4	1.8	ns
prot1521	969	1	0	3	4.5	1	2	4.5	4.5	ns
prot1522	857	3	3	0	3	3	1	0	0	ns
prot1523	488	1	3	0	8	0	2	4	4	ns
prot1524	2821	1	3	14.4	7.2	1	2	3.6	5.4	ns
prot1525	512	4	1	3	6	2	1	4.5	3	ns
prot1526	876	2	1	18	12	4	3	18	15	ns
prot1527	543	1	3	4	14	4	8	8	8	ns
prot1528	809	5	0	10.8	5.4	3	1	1.8	1.8	ns
prot1529	1674	4	3	1.5	3	0	1	4.5	3	ns
prot1530	1191	0	1	6	6	2	3	3	3	ns
prot1531	208	5	3	14	6	2	1	8	8	ns
prot1532	437	3	3	1.8	5.4	3	1	7.2	3.6	ns
prot1533	510	1	2	4.5	1.5	3	0	1.5	0	ns
prot1534	695	2	1	9	6	4	1	3	6	ns
prot1535	227	4	2	0	10	1	3	2	0	ns
prot1536	700	3	1	7.2	1.8	4	1	3.6	9	ns
prot1537	218	3	1	3	4.5	1	1	4.5	1.5	ns
prot1538	423	3	2	12	6	3	1	3	6	ns
prot1539	873	2	5	4	14	2	2	4	8	sig
prot1540	1426	4	3	9	3.6	4	1	1.8	9	ns
prot1541	520	1	0	3	4.5	0	2	0	1.5	ns
prot1542	290	8	8	42	57	9	14	30	27	ns
prot1543	296	0	6	10	22	5	2	2	2	sig
prot1544	309	1	2	7.2	7.2	2	4	14.4	3.6	sig
prot1545	502	4	4	0	1.5	4	0	7.5	3	ns
prot1546	204	1	2	9	3	3	4	6	3	ns
prot1547	437	4	0	4	8	4	2	12	4	ns
prot1548	314	4	1	9	5.4	4	1	1.8	1.8	ns
prot1549	402	2	3	4.5	1.5	2	2	1.5	3	ns
prot1550	188	0	4	15	9	3	2	0	6	ns
prot1551	434	3	3	4	2	2	1	6	2	ns
prot1552	325	0	2	5.4	0	3	2	0	1.8	ns
prot1553	607	1	2	7.5	1.5	4	5	3	3	sig
prot1554	739	3	3	9	12	5	2	6	6	ns
prot1555	235	2	2	0	0	12	6	6	6	sig
prot1556	982	1	1	0	10.8	3	0	9	1.8	ns
prot1557	392	2	2	6	1.5	0	2	0	6	ns
prot1558	543	4	3	0	6	4	1	6	3	sig
prot1559	462	2	1	0	2	1	0	0	4	ns
prot1560	348	2	2	1.8	3.6	2	1	3.6	5.4	ns
prot1561	463	1	2	4.5	1.5	0	1	1.5	0	ns
prot1562	173	2	4	3	15	1	5	15	9	ns
prot1563	274	3	3	14	8	4	1	8	10	ns
prot1564	251	3	5	3.6	7.2	2	4	3.6	5.4	ns
prot1565	231	2	4	12	4.5	3	2	3	9	ns
prot1566	394	2	3	12	6	1	5	12	3	ns
prot1567	240	3	5	8	2	1	2	4	8	ns
prot1568	441	2	0	1.8	5.4	2	5	3.6	9	sig
prot1569	200	5	2	6	6	5	3	6	1.5	ns
prot1570	371	2	2	15	9	1	2	6	6	ns
prot1571	313	2	4	6	2	1	2	2	6	ns
prot1572	730	1	3	1.8	7.2	4	4	9	5.4	ns
prot1573	329	2	2	4.5	4.5	2	2	1.5	1.5	ns
prot1574	627	1	2	3	9	3	1	12	15	ns
prot1575	250	0	4	4	2	1	0	4	4	ns
prot1576	144	3	0	3.6	3.6	5	0	7.2	1.8	ns
prot1577	472	2	1	3	1.5	0	0	1.5	0	ns
prot1578	421	0	0	6	3	2	2	0	0	ns
prot1579	250	2	2	0	2	0	3	10	10	ns
prot1580	266	5	3	3.6	5.4	2	2	3.6	3.6	sig
prot1581	861	4	1	0	4.5	2	0	3	3	ns
prot1582	1312	1	2	3	9	2	1	6	3	ns
prot1583	493	2	3	4	8	3	2	0	8	ns
prot1584	1082	0	2	1.8	1.8	2	1	1.8	1.8	ns
prot1585	648	2	2	3	3	1	0	0	0	ns
prot1586	276	0	4	3	6	2	1	21	0	ns
prot1587	518	0	1	4	4	2	2	4	0	ns
prot1588	640	2	3	1.8	3.6	2	1	0	1.8	ns
prot1589	722	3	3	6	7.5	0	3	7.5	6	ns
prot1590	147	3	5	21	9	4	9	12	6	ns
prot1591	193	7	4	8	8	5	4	16	6	ns
prot1592	194	3	0	3.6	3.6	5	3	3.6	10.8	ns
prot1593	365	1	4	3	3	4	1	3	9	ns
prot1594	290	1	1	12	9	4	2	3	6	ns
prot1595	636	2	1	4	8	2	1	8	4	ns
prot1596	1160	2	0	12.6	10.8	1	2	3.6	0	ns
prot1597	641	4	3	3	3	1	6	1.5	3	ns
prot1598	175	1	2	3	6	1	0	0	3	ns
prot1599	318	5	1	2	6	3	2	2	10	ns
prot1600	424	2	2	3.6	3.6	2	0	0	5.4	ns
prot1601	348	1	2	3	4.5	5	2	3	6	ns
prot1602	227	1	2	6	0	1	1	3	0	ns
prot1603	427	3	1	6	6	3	0	4	2	ns
prot1604	268	1	4	5.4	1.8	1	1	5.4	3.6	ns
prot1605	357	2	0	3	1.5	4	4	3	12	sig
prot1606	174	1	1	0	6	4	2	9	3	ns
prot1607	233	2	1	0	4	1	2	4	0	ns
prot1608	217	0	1	0	1.8	0	0	0	0	ns
prot1609	980	1	0	0	3	6	2	3	3	sig
prot1610	263	3	4	6	0	3	3	9	18	sig
prot1611	169	0	1	2	4	3	2	0	0	ns
prot1612	178	1	1	0	0	1	0	3.6	1.8	ns
prot1613	355	0	2	0	1.5	0	0	1.5	1.5	ns
prot1614	604	2	1	6	3	2	3	6	6	sig
prot1615	149	2	0	4	0	2	2	2	2	ns
prot1616	594	0	1	0	0	0	1	0	3.6	ns
prot1617	257	2	2	1.5	0	0	1	3	1.5	ns
prot1618	421	0	0	0	3	2	1	0	3	ns
prot1619	712	1	2	4	0	0	1	4	0	ns
prot1620	423	2	0	1.8	3.6	2	2	3.6	3.6	sig
prot1621	488	1	2	0	1.5	1	4	1.5	1.5	sig
prot1622	1872	1	2	9	9	0	2	12	0	ns
prot1623	153	2	6	6	2	10	14	4	36	sig
prot1624	275	6	3	3.6	0	1	2	3.6	5.4	ns
prot1625	463	5	3	7.5	3	2	7	1.5	4.5	ns
prot1626	103	7	4	3	9	0	5	6	9	ns
prot1627	287	3	2	4	8	5	5	10	18	sig
prot1628	282	0	0	1.8	3.6	2	7	10.8	1.8	sig
prot1629	200	2	4	1.5	3	2	1	9	4.5	ns
prot1630	149	0	3	3	6	3	4	6	6	ns
prot1631	149	1	1	0	6	3	4	6	0	ns
prot1632	132	0	2	5.4	5.4	2	0	3.6	0	ns
prot1633	118	4	2	1.5	3	2	7	4.5	3	ns
prot1634	191	6	2	3	6	1	1	15	0	ns
prot1635	189	2	3	2	4	3	1	6	4	ns
prot1636	273	3	0	5.4	1.8	0	0	1.8	1.8	ns
prot1637	327	4	1	1.5	3	0	2	1.5	6	ns
prot1638	148	2	1	3	6	1	2	3	3	sig
prot1639	206	2	0	4	6	3	3	24	30	sig
prot1640	108	3	4	1.8	0	4	0	1.8	9	ns
prot1641	267	3	5	1.5	3	3	3	1.5	4.5	ns
prot1642	204	3	1	6	3	2	0	0	6	ns
prot1643	223	2	1	2	2	4	4	2	2	ns
prot1644	298	1	5	0	3.6	3	3	5.4	5.4	ns
prot1645	194	4	0	4.5	1.5	3	2	3	0	ns
prot1646	77	1	2	6	0	2	2	9	12	ns
prot1647	166	4	2	6	8	9	9	6	12	sig
prot1648	418	1	6	5.4	7.2	2	6	7.2	10.8	sig
prot1649	418	1	1	3	4.5	1	0	1.5	1.5	ns
prot1650	127	0	2	9	15	4	2	6	15	ns
prot1651	279	1	1	2	0	3	2	4	0	ns
prot1652	181	0	3	5.4	3.6	2	2	9	7.2	sig
prot1653	129	2	3	6	1.5	0	5	1.5	4.5	ns
prot1654	161	2	2	9	3	4	3	6	0	ns
prot1655	126	3	2	4	0	1	4	6	2	ns
prot1656	326	1	0	1.8	1.8	2	2	7.2	7.2	sig
prot1657	207	3	2	3	7.5	0	3	1.5	3	ns
prot1658	191	6	0	9	6	4	4	9	9	ns
prot1659	238	1	0	0	4	0	1	0	0	ns
prot1660	210	3	1	1.8	5.4	6	2	1.8	5.4	ns
prot1661	331	0	1	1.5	1.5	3	9	18	9	sig
prot1662	574	0	5	0	9	1	2	12	0	ns
prot1663	455	0	4	0	6	2	4	4	10	ns
prot1664	553	1	3	9	0	2	1	0	1.8	ns
prot1665	522	3	1	0	0	3	2	4.5	1.5	ns
prot1666	325	0	2	6	3	1	2	3	9	ns
prot1667	208	2	2	0	2	1	0	0	0	ns
prot1668	232	1	0	5.4	0	3	9	37.8	16.2	sig
prot1669	219	1	1	1.5	3	3	4	4.5	3	sig
prot1670	409	0	1	6	6	1	0	0	0	ns
prot1671	233	1	2	4	8	1	0	2	6	ns
prot1672	772	2	1	3.6	0	4	2	3.6	3.6	sig
prot1673	360	0	1	3	0	2	3	0	1.5	ns
prot1674	439	1	2	18	6	0	1	3	9	ns
prot1675	442	4	3	2	2	2	2	8	4	sig
prot1676	138	0	1	1.8	1.8	2	1	1.8	3.6	sig
prot1677	106	0	0	0	3	1	0	3	1.5	ns
prot1678	370	3	0	9	15	1	0	3	0	ns
prot1679	629	4	0	2	0	1	0	4	6	ns
prot1680	187	3	2	1.8	1.8	2	0	1.8	0	ns
prot1681	596	1	0	1.5	0	2	2	1.5	3	ns
prot1682	255	0	2	0	0	0	1	3	0	ns
prot1683	92	4	5	10	6	3	1	12	8	ns
prot1684	171	3	4	3.6	5.4	3	5	9	5.4	ns
prot1685	165	7	5	7.5	12	8	4	4.5	15	sig
prot1686	148	5	4	21	6	6	3	6	18	ns
prot1687	229	2	1	4	4	4	5	10	6	ns
prot1688	123	1	1	0	7.2	4	8	3.6	5.4	ns
prot1689	77	3	6	0	3	1	0	1.5	0	ns
prot1690	465	1	4	6	6	3	1	3	3	ns
prot1691	279	0	0	0	4	1	3	0	4	ns
prot1692	278	3	3	3.6	3.6	1	0	7.2	1.8	ns
prot1693	119	3	2	4.5	1.5	1	3	6	0	ns
prot1694	148	2	0	12	3	2	2	3	12	ns
prot1695	72	3	2	0	8	1	1	12	0	ns
prot1696	353	4	2	1.8	7.2	5	2	3.6	3.6	ns
prot1697	196	0	4	1.5	1.5	1	0	0	1.5	ns
prot1698	174	2	2	3	6	0	1	9	12	ns
prot1699	126	1	1	2	2	3	4	2	4	ns
prot1700	235	1	1	1.8	3.6	2	1	1.8	5.4	ns
prot1701	235	2	2	1.5	1.5	2	2	6	3	ns
prot1702	110	1	2	0	3	1	1	9	3	ns
prot1703	188	0	1	6	4	3	3	2	2	ns
prot1704	225	2	1	5.4	0	2	2	9	3.6	sig
prot1705	138	2	2	1.5	3	2	1	4.5	1.5	ns
prot1706	174	3	2	9	15	1	3	6	0	ns
prot1707	672	0	0	2	4	3	1	2	4	ns
prot1708	84	4	2	0	0	2	0	1.8	5.4	ns
prot1709	107	1	3	1.5	0	0	0	0	6	ns
prot1710	146	5	5	9	6	3	4	9	9	sig
prot1711	183	0	1	0	2	1	2	4	10	sig
prot1712	555	4	0	1.8	3.6	2	2	7.2	7.2	sig
prot1713	467	0	0	1.5	1.5	3	1	1.5	3	ns
prot1714	265	1	0	3	3	1	4	3	3	sig
prot1715	598	1	3	6	4	0	0	4	6	ns
prot1716	317	3	0	1.8	1.8	0	2	1.8	1.8	ns
prot1717	196	1	1	3	3	5	2	3	3	sig
prot1718	267	2	1	3	0	0	1	6	3	ns
prot1719	612	1	3	2	4	2	2	4	4	sig
prot1720	62	2	5	3.6	3.6	2	2	1.8	1.8	ns
prot1721	77	1	0	1.5	3	2	1	1.5	1.5	ns
prot1722	68	2	1	0	0	2	0	0	0	ns
prot1723	632	1	1	2	2	2	4	2	2	ns
prot1724	230	1	0	0	0	3	0	1.8	1.8	ns
prot1725	133	1	1	0	3	1	1	1.5	1.5	sig
prot1726	334	1	1	0	0	0	1	3	3	ns
prot1727	311	2	0	8	2	4	3	4	2	ns
prot1728	563	0	1	0	1.8	2	0	1.8	0	ns
prot1729	327	1	1	1.5	3	2	2	1.5	6	ns
prot1730	144	4	2	6	3	0	2	9	6	ns
prot1731	668	0	1	2	0	2	1	4	0	ns
prot1732	85	2	0	1.8	0	1	1	0	0	ns
prot1733	102	0	2	1.5	1.5	0	0	0	0	ns
prot1734	508	0	1	0	3	1	2	0	3	ns
prot1735	226	1	3	6	0	1	1	4	2	ns
prot1736	676	3	2	3.6	0	0	1	0	0	ns
prot1737	539	2	0	0	4.5	0	1	0	0	ns
prot1738	295	0	3	6	0	1	0	0	3	ns
prot1739	224	3	0	0	0	1	1	2	2	ns
prot1740	2292	2	2	0	3.6	2	0	0	3.6	ns
prot1741	170	4	2	3	9	4	4	7.5	6	sig
prot1742	134	2	2	3	12	3	5	6	12	ns
prot1743	255	2	1	4	2	0	2	0	4	ns
prot1744	304	5	4	3.6	5.4	2	2	3.6	5.4	ns
prot1745	237	0	3	4.5	3	2	3	1.5	3	ns
prot1746	105	3	1	6	0	1	2	6	3	ns
prot1747	69	4	2	6	8	0	2	2	6	ns
prot1748	247	1	4	0	3.6	2	3	5.4	5.4	sig
prot1749	99	3	5	3	4.5	8	4	3	12	sig
prot1750	116	4	2	6	0	3	6	18	27	sig
prot1751	152	3	1	6	6	3	6	18	12	sig
prot1752	225	1	2	3.6	1.8	2	3	10.8	3.6	sig
prot1753	147	1	0	1.5	3	6	3	1.5	0	ns
prot1754	125	2	3	6	3	2	2	24	6	sig
prot1755	90	4	0	4	0	1	2	4	2	ns
prot1756	237	6	2	3.6	3.6	1	1	5.4	1.8	ns
prot1757	66	4	1	0	4.5	4	2	7.5	10.5	sig
prot1758	264	3	4	6	3	9	6	9	18	sig
prot1759	137	4	1	4	4	5	9	10	8	sig
prot1760	511	1	0	1.8	1.8	2	4	9	3.6	sig
prot1761	141	4	1	0	6	1	1	0	0	ns
prot1762	280	1	1	6	3	2	5	12	0	ns
prot1763	302	3	2	6	2	3	2	6	2	ns
prot1764	74	3	2	3.6	3.6	2	6	3.6	5.4	sig
prot1765	171	0	1	1.5	0	1	1	3	4.5	ns
prot1766	95	0	3	6	0	1	2	6	3	ns
prot1767	367	5	1	8	0	1	2	4	4	ns
prot1768	144	2	1	0	1.8	1	2	5.4	0	ns
prot1769	664	3	0	0	0	0	1	0	1.5	ns
prot1770	179	1	3	3	0	2	2	12	6	sig
prot1771	114	2	1	0	0	1	2	0	2	ns
prot1772	161	1	2	1.8	1.8	6	3	10.8	16.2	sig
prot1773	205	2	1	3	1.5	1	1	6	1.5	ns
prot1774	305	0	3	9	12	0	3	9	3	ns
prot1775	416	2	3	0	0	1	0	2	4	ns
prot1776	397	1	1	1.8	3.6	1	2	0	0	ns
prot1777	224	0	1	4.5	0	2	0	0	1.5	ns
prot1778	314	4	3	3	6	0	2	3	3	ns
prot1779	174	3	1	0	2	3	1	0	2	ns
prot1780	416	1	2	1.8	0	2	4	0	1.8	ns
prot1781	131	2	0	3	1.5	1	1	0	4.5	ns
prot1782	107	1	0	6	0	4	1	3	3	ns
prot1783	163	1	0	6	2	2	0	2	0	ns
prot1784	564	1	0	1.8	5.4	3	1	1.8	1.8	ns
prot1785	208	0	1	3	4.5	2	2	3	1.5	ns
prot1786	135	0	1	0	3	0	0	9	3	ns
prot1787	3394	5	5	4	4	1	4	8	6	ns
prot1788	1957	0	0	1.8	7.2	1	1	1.8	3.6	ns
prot1789	1088	2	0	1.5	3	2	4	3	0	ns
prot1790	424	1	2	6	3	2	2	12	3	ns
prot1791	1035	2	0	0	2	2	2	2	2	ns
prot1792	926	0	2	0	0	6	2	1.8	1.8	ns
prot1793	1669	1	3	0	1.5	2	2	1.5	1.5	ns
prot1794	201	1	6	6	9	3	3	6	15	ns
prot1795	539	2	5	2	0	2	2	8	8	ns
prot1796	638	0	1	1.8	1.8	4	2	3.6	3.6	sig
prot1797	225	5	5	7.5	4.5	2	4	6	3	ns
prot1798	319	3	3	9	3	6	3	6	21	ns
prot1799	520	7	2	10	8	0	5	0	6	ns
prot1800	785	3	0	5.4	1.8	5	1	10.8	7.2	ns
prot1801	629	3	2	7.5	4.5	2	1	6	3	sig
prot1802	341	2	2	3	0	3	5	9	0	ns
prot1803	412	3	2	6	2	2	1	4	6	ns
prot1804	308	0	1	0	3.6	3	1	0	5.4	ns
prot1805	743	2	3	1.5	0	1	0	1.5	0	ns
prot1806	470	3	0	3	3	0	1	6	3	ns
prot1807	1140	1	0	0	0	1	1	2	2	ns
prot1808	1466	2	0	1.8	1.8	0	2	3.6	0	ns
prot1809	254	0	2	4.5	0	4	3	1.5	0	ns
prot1810	257	2	1	9	3	2	4	3	3	sig
prot1811	375	1	2	0	6	3	3	2	0	ns
prot1812	1882	0	3	9	3.6	0	4	0	1.8	ns
prot1813	1300	0	0	0	0	1	1	0	3	ns
prot1814	444	1	3	3	3	1	1	12	3	sig
prot1815	832	1	1	2	4	1	1	2	2	ns
prot1816	582	2	1	1.8	1.8	3	0	5.4	0	ns
prot1817	280	1	0	1.5	3	1	3	1.5	1.5	ns
prot1818	1244	0	0	0	0	4	1	9	6	ns
prot1819	276	1	1	6	4	2	4	4	2	ns
prot1820	623	1	1	1.8	3.6	0	1	0	0	ns
prot1821	450	1	0	1.5	1.5	0	2	1.5	1.5	ns
prot1822	247	1	0	0	3	1	0	0	3	ns
prot1823	387	0	0	4	2	1	2	0	6	ns
prot1824	662	0	1	0	0	4	2	3.6	3.6	sig
prot1825	743	3	1	0	1.5	3	3	4.5	4.5	sig
prot1826	874	1	1	3	9	1	1	0	6	ns
prot1827	1301	1	0	8	2	0	2	2	2	ns
prot1828	274	3	1	7.2	7.2	0	1	3.6	1.8	ns
prot1829	551	5	4	6	3	3	1	3	3	ns
prot1830	447	0	1	3	3	1	2	12	6	ns
prot1831	154	3	5	6	4	3	2	12	2	ns
prot1832	210	1	0	9	5.4	3	4	3.6	5.4	ns
prot1833	290	0	1	1.5	3	2	3	0	3	ns
prot1834	220	2	1	21	6	3	1	0	6	ns
prot1835	184	5	4	4	6	2	6	4	8	sig
prot1836	168	1	3	1.8	5.4	1	2	1.8	9	ns
prot1837	102	2	2	1.5	1.5	2	1	1.5	6	ns
prot1838	327	1	0	3	3	0	2	3	6	ns
prot1839	962	2	1	8	4	2	1	0	6	ns
prot1840	556	0	0	0	7.2	2	2	3.6	3.6	sig
prot1841	374	1	1	4.5	4.5	0	6	3	3	ns
prot1842	728	2	0	6	0	0	0	3	0	ns
prot1843	243	0	2	2	2	2	2	4	4	sig
prot1844	127	1	1	3.6	1.8	0	2	1.8	1.8	ns
prot1845	519	0	1	3	0	2	2	4.5	3	sig
prot1846	492	2	0	6	3	1	1	3	3	ns
prot1847	233	0	2	6	2	1	2	4	10	sig
prot1848	287	2	2	1.8	0	0	1	1.8	0	ns
prot1849	337	4	2	3	4.5	3	2	3	0	ns
prot1850	404	4	1	0	3	2	2	6	6	sig
prot1851	3175	1	1	0	4	3	3	6	6	sig
prot1852	243	0	0	0	0	2	2	3.6	3.6	sig
prot1853	275	0	1	4.5	1.5	1	3	3	0	ns
prot1854	648	3	1	3	9	1	4	6	3	sig
prot1855	172	0	2	4	4	3	1	2	4	ns
prot1856	283	2	4	1.8	1.8	5	5	9	3.6	sig
prot1857	159	1	6	1.5	3	0	4	1.5	6	ns
prot1858	372	0	0	0	3	6	2	12	6	sig
prot1859	174	4	3	2	6	3	2	8	2	ns
prot1860	182	3	3	3.6	1.8	1	2	3.6	5.4	ns
prot1861	251	1	1	4.5	0	2	0	3	7.5	ns
prot1862	1009	1	4	9	9	1	5	12	6	ns
prot1863	233	0	0	0	2	1	1	2	0	ns
prot1864	158	1	1	7.2	7.2	3	3	3.6	5.4	ns
prot1865	200	1	2	3	3	2	2	0	1.5	ns
prot1866	292	0	1	9	6	0	2	15	3	ns
prot1867	399	1	0	0	0	2	3	2	0	ns
prot1868	229	1	1	3.6	3.6	2	4	3.6	12.6	sig
prot1869	228	1	3	1.5	1.5	6	4	3	3	sig
prot1870	445	1	1	12	6	1	2	9	0	ns
prot1871	334	0	0	6	0	1	1	2	4	sig
prot1872	848	0	0	0	3.6	2	3	3.6	5.4	sig
prot1873	151	3	2	1.5	1.5	0	3	0	1.5	ns
prot1874	1410	2	1	3	3	3	2	6	9	sig
prot1875	164	1	1	4	4	0	1	2	2	ns
prot1876	114	2	0	0	0	1	0	0	3.6	ns
prot1877	262	1	1	4.5	3	2	2	3	4.5	sig
prot1878	174	2	1	6	0	0	1	9	6	ns
prot1879	987	6	2	0	0	1	2	0	2	ns
prot1880	170	3	1	3.6	1.8	1	1	3.6	0	ns
prot1881	399	2	3	3	0	3	6	13.5	4.5	sig
prot1882	504	2	0	6	3	2	3	3	3	ns
prot1883	359	2	0	4	10	4	5	4	4	sig
prot1884	85	0	1	1.8	3.6	0	0	0	3.6	ns
prot1885	186	2	1	0	0	2	0	3	1.5	ns
prot1886	231	0	0	0	3	2	1	3	6	ns
prot1887	161	0	0	4	2	4	2	4	8	sig
prot1888	296	2	3	5.4	7.2	2	1	5.4	1.8	ns
prot1889	362	0	1	3	1.5	3	1	3	1.5	ns
prot1890	492	1	2	0	6	3	12	9	9	sig
prot1891	240	1	4	2	4	4	2	4	8	sig
prot1892	587	3	1	3.6	0	0	0	1.8	1.8	ns
prot1893	523	0	4	3	3	3	0	0	0	ns
prot1894	979	0	0	3	3	2	2	6	6	sig
prot1895	2381	0	1	2	2	2	1	4	2	ns
prot1896	246	1	2	3.6	1.8	0	0	0	0	ns
prot1897	309	1	2	0	1.5	2	1	1.5	1.5	ns
prot1898	214	0	1	3	3	2	2	6	6	sig
prot1899	659	4	0	2	0	2	3	2	0	ns
prot1900	185	4	1	0	0	1	0	0	3.6	ns
prot1901	201	2	1	0	1.5	4	2	0	3	ns
prot1902	464	3	0	3	3	0	0	0	0	ns
prot1903	298	0	1	4	0	1	1	0	4	ns
prot1904	502	0	0	0	0	1	1	0	1.8	ns
prot1905	295	2	0	0	0	3	3	4.5	4.5	sig
prot1906	1921	0	1	6	6	3	0	6	0	ns
prot1907	900	0	0	2	8	2	1	2	2	ns
prot1908	1567	1	1	1.8	1.8	3	2	1.8	0	ns
prot1909	659	1	2	0	0	1	0	1.5	1.5	ns
prot1910	909	1	0	0	9	3	0	3	6	ns
prot1911	193	0	2	0	0	0	1	2	6	ns
prot1912	431	5	1	0	0	2	2	7.2	3.6	sig
prot1913	118	0	3	0	0	2	4	3	6	sig
prot1914	229	1	5	9	6	4	6	15	12	ns
prot1915	232	2	2	8	0	2	1	2	6	ns
prot1916	267	5	1	3.6	5.4	0	4	0	0	ns
prot1917	266	1	2	3	4.5	1	1	9	0	ns
prot1918	183	0	2	9	3	0	0	9	0	ns
prot1919	909	4	2	4	0	2	2	4	0	ns
prot1920	219	2	3	0	7.2	2	1	3.6	1.8	ns
prot1921	141	3	2	3	3	1	3	3	1.5	ns
prot1922	154	0	0	6	18	1	1	9	9	ns
prot1923	243	1	0	2	0	3	1	4	2	ns
prot1924	135	2	2	1.8	0	1	1	1.8	9	sig
prot1925	315	1	1	0	0	2	2	3	3	sig
prot1926	517	0	2	0	6	2	1	0	3	ns
prot1927	127	0	1	4	0	2	1	0	2	ns
prot1928	439	1	3	5.4	0	2	4	5.4	5.4	sig
prot1929	398	0	1	0	1.5	1	2	3	3	ns
prot1930	462	2	0	3	3	0	0	0	0	ns
prot1931	202	2	2	2	2	0	1	2	0	ns
prot1932	114	0	1	0	1.8	3	6	5.4	10.8	sig
prot1933	137	0	2	1.5	1.5	2	0	3	4.5	ns
prot1934	124	3	0	0	3	1	0	12	6	ns
prot1935	641	2	1	2	2	2	1	2	0	ns
prot1936	415	2	0	3.6	0	4	3	5.4	3.6	ns
prot1937	448	1	0	1.5	3	6	3	9	4.5	sig
prot1938	572	0	1	9	3	0	3	6	0	ns
prot1939	819	3	1	0	4	2	1	6	2	ns
prot1940	365	2	0	1.8	0	0	0	7.2	0	ns
prot1941	600	2	1	1.5	0	2	2	1.5	1.5	ns
prot1942	692	1	0	0	0	0	1	3	0	ns
prot1943	244	1	0	2	0	1	0	0	2	ns
prot1944	203	0	0	1.8	3.6	1	0	1.8	0	ns
prot1945	383	2	2	0	1.5	1	4	1.5	1.5	ns
prot1946	208	2	2	3	3	1	1	6	6	sig
prot1947	292	0	1	0	4	1	0	0	4	ns
prot1948	288	1	3	1.8	0	2	5	3.6	3.6	sig
prot1949	111	2	1	1.5	0	0	3	1.5	3	ns
prot1950	309	0	1	12	0	0	0	3	3	ns
prot1951	555	0	0	2	0	0	0	6	2	ns
prot1952	719	2	1	1.8	3.6	6	2	3.6	18	sig
prot1953	548	3	0	3	1.5	1	0	0	0	ns
prot1954	209	2	2	0	6	1	2	0	0	ns
prot1955	561	0	2	2	4	1	1	2	2	ns
prot1956	575	0	0	1.8	5.4	3	0	5.4	0	ns
prot1957	193	1	1	1.5	4.5	0	1	0	3	ns
prot1958	476	1	1	0	6	4	2	6	12	sig
prot1959	426	1	2	4	0	2	1	0	2	ns
prot1960	210	0	2	0	3.6	2	2	3.6	3.6	sig
prot1961	167	0	2	0	0	1	1	3	1.5	sig
prot1962	255	3	1	0	6	1	0	0	6	ns
prot1963	259	0	0	4	2	3	2	0	0	ns
prot1964	828	0	1	1.8	0	2	1	1.8	3.6	ns
prot1965	491	1	1	4.5	1.5	1	1	1.5	1.5	sig
prot1966	116	0	0	6	0	3	1	3	6	ns
prot1967	392	1	2	0	0	2	2	4	4	sig
prot1968	278	1	0	0	0	0	0	0	0	ns
prot1969	275	1	3	1.5	1.5	1	1	4.5	1.5	ns
prot1970	542	1	1	3	0	2	1	0	3	ns
prot1971	303	0	0	0	2	1	0	6	4	ns
prot1972	206	0	3	1.8	1.8	3	3	5.4	5.4	sig
prot1973	575	0	0	0	0	1	0	0	0	ns
prot1974	882	0	1	0	0	1	1	0	9	ns
prot1975	503	3	2	0	2	0	1	0	4	ns
prot1976	350	0	2	0	1.8	3	0	1.8	1.8	ns
prot1977	277	1	1	1.5	0	0	0	1.5	1.5	ns
prot1978	251	0	0	6	3	2	2	6	6	sig
prot1979	223	0	0	2	2	2	2	4	4	sig
prot1980	109	2	2	3.6	5.4	2	3	5.4	3.6	sig
prot1981	1093	0	3	3	1.5	2	0	0	4.5	ns
prot1982	123	0	1	3	12	2	2	0	3	ns
prot1983	160	0	2	2	4	2	1	0	2	ns
prot1984	160	1	0	0	1.8	2	1	3.6	7.2	ns
prot1985	433	2	5	1.5	3	1	8	4.5	1.5	ns
prot1986	214	3	1	6	0	0	1	9	3	ns
prot1987	114	1	3	4	2	0	0	4	4	ns
prot1988	178	1	1	1.8	3.6	2	1	3.6	3.6	ns
prot1989	248	2	4	1.5	1.5	1	0	0	3	ns
prot1990	49	2	0	6	12	0	2	3	9	ns
prot1991	86	1	1	6	14	1	0	6	2	ns
prot1992	335	2	0	0	3.6	1	1	1.8	3.6	ns
prot1993	171	2	2	7.5	1.5	4	4	4.5	3	sig
prot1994	214	2	1	9	6	3	7	3	0	ns
prot1995	108	2	0	4	2	2	0	2	4	ns
prot1996	115	3	0	3.6	0	0	2	1.8	1.8	ns
prot1997	96	1	1	0	1.5	6	3	4.5	13.5	sig
prot1998	82	1	0	0	0	2	1	0	3	ns
prot1999	365	2	1	2	4	2	1	6	4	ns
[truncated: 1,549 more rows]
