# Supplementary material for: Protein complex-based analysis is resistant to the obfuscating consequences of batch effects --- a case study in clinical proteomics
Source: BMC Genomics. 2017 Mar 14;18(Suppl 2):142. doi: 10.1186/s12864-017-3490-3 (PMC5374662; doi:10.1186/s12864-017-3490-3)
Supplement: Supplementary file 2 — Simulated data D2.2H. (ZIP 3730 kb) [file 12864_2017_3490_MOESM2_ESM.zip › D2.2.400.txt]

protLen	X0	X0.1	X0.2	X0.3	X1	X1.1	X1.2	X1.3	sig
prot1	1338	934	880	1772	1674	898	872	1740	1804	ns
prot2	2199	34	29	81	75	60	72	180	204	sig
prot3	1538	42	34	57.6	79.2	30	29	50.4	45	ns
prot4	2319	26	27	33.6	31.2	45	36	36	33.6	sig
prot5	1392	49	52	92	78	85	92	152	208	sig
prot6	1985	29	42	84	117	52	50	216	168	sig
prot7	1262	51	38	104.4	90	46	37	79.2	100.8	ns
prot8	3862	16	14	37.2	16.8	13	20	24	20.4	ns
prot9	1295	58	47	88	92	44	41	116	88	ns
prot10	4287	12	15	45	45	14	26	42	66	sig
prot11	1277	33	41	90	68.4	51	25	70.2	73.8	ns
prot12	3587	8	6	9.6	12	7	5	8.4	9.6	ns
prot13	774	70	69	140	128	72	83	162	172	ns
prot14	1960	5	7	21	33	9	12	15	6	ns
prot15	858	55	67	102.6	122.4	64	71	106.2	97.2	ns
prot16	693	80	74	99.6	105.6	76	80	87.6	102	ns
prot17	748	79	67	134	136	66	66	104	110	ns
prot18	875	43	39	117	174	110	100	240	252	sig
prot19	1755	16	10	30.6	18	9	13	27	28.8	ns
prot20	839	34	34	51.6	38.4	29	43	44.4	44.4	ns
prot21	857	29	33	52	40	24	29	56	62	ns
prot22	1248	35	23	108	102	29	24	120	75	ns
prot23	1308	22	19	34.2	39.6	22	22	61.2	36	sig
prot24	1260	10	18	21.6	19.2	19	16	19.2	21.6	ns
prot25	1487	7	5	18	14	9	8	16	12	ns
prot26	477	87	99	231	267	134	166	459	387	sig
prot27	1324	25	25	39.6	50.4	15	21	48.6	39.6	ns
prot28	997	15	14	13.2	20.4	17	28	16.8	22.8	ns
prot29	623	104	119	206	200	111	137	226	194	ns
prot30	657	104	102	309	291	99	108	306	369	ns
prot31	1735	21	15	28.8	34.2	8	13	23.4	25.2	ns
prot32	904	18	13	15.6	7.2	12	13	12	13.2	ns
prot33	446	186	204	378	372	257	204	424	444	sig
prot34	262	171	183	570	558	204	176	606	591	ns
prot35	682	112	119	169.2	205.2	113	104	214.2	214.2	ns
prot36	742	40	55	73.2	70.8	59	52	56.4	74.4	ns
prot37	630	42	50	72	94	47	33	62	66	ns
prot38	672	32	35	99	105	67	40	162	168	sig
prot39	1056	27	26	28.8	46.8	24	29	55.8	37.8	ns
prot40	1098	22	25	30	24	12	24	28.8	26.4	sig
prot41	1192	15	12	18	40	13	10	30	26	ns
prot42	1888	8	14	36	27	21	28	45	90	sig
prot43	500	175	162	311.4	264.6	178	176	286.2	291.6	ns
prot44	610	57	44	68.4	70.8	53	61	67.2	94.8	sig
prot45	543	36	33	72	74	45	43	88	60	ns
prot46	685	31	20	105	84	18	20	90	96	ns
prot47	546	34	20	34.2	48.6	84	66	135	178.2	sig
prot48	1311	4	10	13.2	16.8	12	10	20.4	12	ns
prot49	1047	12	8	20	20	9	12	30	34	ns
prot50	491	125	151	381	420	124	151	390	414	ns
prot51	654	57	89	140.4	158.4	69	79	135	149.4	ns
prot52	639	61	57	56.4	62.4	74	66	56.4	56.4	ns
prot53	740	53	50	96	104	57	49	80	98	ns
prot54	1143	19	22	51	54	11	14	69	63	ns
prot55	966	15	9	25.2	36	21	14	25.2	25.2	ns
prot56	1042	8	12	12	13.2	15	9	10.8	22.8	ns
prot57	2166	5	2	20	22	3	9	24	14	ns
prot58	443	37	45	75	87	31	26	75	81	ns
prot59	589	24	28	46.8	36	22	20	50.4	48.6	ns
prot60	740	23	21	20.4	21.6	26	25	25.2	26.4	ns
prot61	532	16	18	40	52	20	24	28	22	ns
prot62	740	7	6	18	30	17	5	27	33	ns
prot63	727	7	5	5.4	14.4	12	9	19.8	32.4	ns
prot64	1585	8	5	3.6	7.2	6	5	6	8.4	ns
prot65	479	263	253	392	490	204	241	482	410	ns
prot66	364	152	149	447	492	163	144	597	486	ns
prot67	433	179	156	297	262.8	125	149	250.2	261	ns
prot68	346	141	151	186	160.8	119	121	174	190.8	ns
prot69	545	107	93	202	184	142	173	320	324	sig
prot70	472	79	62	210	237	68	65	243	210	ns
prot71	478	49	49	77.4	95.4	56	47	104.4	88.2	ns
prot72	413	44	54	45.6	54	114	68	108	115.2	sig
prot73	496	32	45	98	78	37	54	68	90	ns
prot74	630	29	30	105	120	58	62	138	162	sig
prot75	544	37	22	46.8	48.6	21	22	34.2	59.4	ns
prot76	880	18	12	16.8	13.2	28	34	7.2	24	sig
prot77	684	16	13	16	10	3	8	30	18	ns
prot78	988	14	7	42	27	9	13	33	30	ns
prot79	430	78	72	104.4	108	85	67	108	113.4	ns
prot80	707	24	22	30	22.8	27	22	40.8	34.8	ns
prot81	418	25	21	44	38	30	31	46	38	ns
prot82	820	19	11	48	27	11	15	42	24	ns
prot83	1450	8	15	19.8	10.8	6	7	21.6	21.6	ns
prot84	500	71	71	116.4	94.8	68	64	96	87.6	ns
prot85	451	48	71	120	118	64	43	146	104	ns
prot86	757	42	37	84	66	34	27	69	78	ns
prot87	539	20	24	27	36	27	28	37.8	48.6	ns
prot88	455	18	14	18	24	19	24	22.8	25.2	ns
prot89	646	21	19	28	26	19	21	44	32	ns
prot90	533	14	13	30	18	10	18	21	24	ns
prot91	1101	9	3	14.4	12.6	9	8	3.6	5.4	ns
prot92	375	165	157	207.6	201.6	188	215	208.8	193.2	ns
prot93	477	120	116	196	236	109	111	210	218	ns
prot94	440	81	73	237	183	65	72	210	213	ns
prot95	445	61	64	113.4	124.2	75	65	145.8	117	ns
prot96	373	51	48	76.8	51.6	62	55	54	61.2	ns
prot97	606	31	38	66	52	81	120	168	174	sig
prot98	343	25	29	63	84	19	26	90	63	ns
prot99	403	18	20	18	28.8	22	20	37.8	32.4	ns
prot100	591	30	17	33.6	24	17	14	18	15.6	ns
prot101	641	10	17	18	16	20	16	28	46	sig
prot102	583	13	8	30	33	15	18	39	24	ns
prot103	544	6	13	14.4	19.8	12	7	12.6	12.6	ns
prot104	2137	5	8	4.8	9.6	7	6	8.4	7.2	ns
prot105	375	50	31	122	66	35	30	86	82	ns
prot106	454	33	42	120	150	40	41	105	138	ns
prot107	472	45	32	46.8	54	34	36	81	39.6	ns
prot108	517	35	36	37.2	20.4	39	24	31.2	32.4	ns
prot109	464	29	15	60	48	23	26	30	38	ns
prot110	637	19	11	60	72	34	22	102	108	sig
prot111	423	20	13	34.2	32.4	19	21	16.2	39.6	ns
prot112	414	11	14	25.2	15.6	9	12	22.8	26.4	ns
prot113	898	14	11	30	30	15	17	32	24	ns
prot114	498	10	6	36	39	10	13	39	33	ns
prot115	580	16	12	34.2	19.8	20	22	39.6	9	sig
prot116	448	7	15	16.8	12	3	17	18	18	ns
prot117	569	4	10	10	16	9	4	12	18	ns
prot118	1032	5	5	12	18	3	2	21	15	ns
prot119	357	95	112	133.2	165.6	105	96	176.4	167.4	ns
prot120	231	53	56	61.2	70.8	104	94	123.6	108	sig
prot121	372	38	51	102	82	47	53	94	116	ns
prot122	375	35	41	141	126	44	36	141	120	ns
prot123	507	45	43	66.6	64.8	40	32	57.6	82.8	ns
prot124	411	29	42	38.4	46.8	27	35	39.6	40.8	ns
prot125	374	17	22	54	50	22	25	46	30	ns
prot126	827	15	21	27	48	14	28	66	60	sig
prot127	774	19	19	18	36	9	16	30.6	34.2	ns
prot128	576	6	2	6	9.6	11	9	13.2	16.8	sig
prot129	413	6	15	28	22	22	22	52	44	sig
prot130	569	10	6	36	30	10	12	24	27	ns
prot131	590	10	7	16.2	25.2	28	18	28.8	14.4	sig
prot132	774	10	8	14.4	4.8	10	11	16.8	4.8	ns
prot133	1023	10	9	14	16	8	8	8	18	ns
prot134	803	2	4	12	9	1	12	24	18	sig
prot135	242	55	58	108	90	76	52	115.2	142.2	sig
prot136	439	60	64	61.2	54	49	62	76.8	60	ns
prot137	318	52	53	122	106	56	53	106	88	ns
prot138	278	51	53	141	195	64	67	201	204	sig
prot139	309	48	44	75.6	72	58	55	95.4	93.6	sig
prot140	568	40	38	28.8	33.6	31	28	44.4	36	ns
prot141	316	30	31	48	84	22	28	74	76	ns
prot142	283	24	21	90	69	27	23	90	90	ns
prot143	608	26	25	48.6	46.8	23	22	37.8	46.8	ns
prot144	673	25	27	21.6	20.4	27	25	22.8	15.6	ns
prot145	414	21	22	30	28	24	14	46	58	sig
prot146	707	18	21	66	39	19	13	60	57	ns
prot147	406	22	11	19.8	12.6	13	16	19.8	28.8	ns
prot148	510	14	17	15.6	18	17	13	14.4	14.4	sig
prot149	500	17	11	20	20	17	8	28	30	ns
prot150	350	16	11	21	30	13	11	27	33	ns
prot151	683	9	5	18	25.2	22	36	55.8	25.2	sig
prot152	569	6	13	7.2	14.4	8	13	20.4	8.4	ns
prot153	450	8	13	22	20	8	14	16	22	ns
prot154	399	12	14	24	24	13	15	36	18	ns
prot155	713	9	10	10.8	12.6	6	5	9	12.6	ns
prot156	564	7	5	9.6	12	9	16	9.6	10.8	ns
prot157	1149	9	4	12	12	12	12	18	36	sig
prot158	721	3	4	21	18	5	3	12	24	ns
prot159	260	167	184	338.4	324	360	319	624.6	615.6	sig
prot160	372	121	155	152.4	196.8	447	459	493.2	496.8	sig
prot161	297	88	107	182	168	83	109	176	186	ns
prot162	276	41	50	144	192	40	42	141	147	ns
prot163	480	30	22	63	37.8	32	28	50.4	68.4	ns
prot164	299	28	41	40.8	34.8	34	37	34.8	44.4	ns
prot165	317	36	29	74	52	30	26	50	60	ns
prot166	437	23	20	54	57	26	25	63	75	ns
prot167	537	19	28	50.4	36	22	19	34.2	34.2	ns
prot168	228	14	18	13.2	24	21	24	22.8	15.6	ns
prot169	289	19	16	38	30	13	21	44	48	ns
prot170	341	19	24	39	33	18	24	72	63	sig
prot171	445	9	26	28.8	27	24	18	43.2	37.8	sig
prot172	458	9	13	22.8	10.8	10	8	10.8	22.8	ns
prot173	450	9	7	18	30	14	6	24	32	ns
prot174	588	8	20	39	63	33	36	72	171	sig
prot175	761	18	14	36	25.2	10	21	27	19.8	ns
prot176	519	9	12	8.4	15.6	10	8	7.2	9.6	ns
prot177	1216	11	12	16	20	5	13	24	20	ns
prot178	605	6	6	36	30	14	10	33	18	ns
prot179	748	7	10	10.8	16.2	12	5	5.4	25.2	ns
prot180	460	6	9	13.2	16.8	7	5	3.6	13.2	ns
prot181	645	7	7	14	14	11	6	18	16	ns
prot182	528	10	5	30	27	7	5	24	15	ns
prot183	958	3	3	3.6	12.6	5	8	5.4	10.8	ns
prot184	4213	3	2	6	4.8	4	7	1.2	1.2	ns
prot185	1921	2	4	10	14	4	7	10	10	sig
prot186	333	153	153	423	408	156	158	489	450	sig
prot187	229	103	100	167.4	171	112	94	181.8	176.4	ns
prot188	413	37	45	61.2	60	43	45	40.8	56.4	ns
prot189	437	41	39	80	70	56	37	58	74	ns
prot190	459	28	31	93	96	108	102	207	297	sig
prot191	170	31	30	59.4	66.6	31	41	57.6	52.2	ns
prot192	200	47	39	42	40.8	50	35	45.6	49.2	ns
prot193	396	36	27	64	52	24	32	76	58	ns
prot194	219	25	17	75	72	19	23	72	63	ns
prot195	509	24	24	54	59.4	27	18	37.8	43.2	ns
prot196	255	12	15	18	28.8	19	25	20.4	34.8	ns
prot197	343	18	8	32	30	16	13	18	36	ns
prot198	453	14	13	60	48	25	16	51	48	ns
prot199	418	16	19	36	21.6	17	22	27	32.4	ns
prot200	506	11	9	14.4	16.8	18	12	19.2	25.2	ns
prot201	545	13	16	20	26	19	14	22	22	ns
prot202	406	9	13	33	36	8	10	21	27	ns
prot203	586	12	9	16.2	25.2	14	13	28.8	12.6	ns
prot204	570	10	16	13.2	8.4	8	21	19.2	18	sig
prot205	868	7	19	18	20	12	12	14	22	ns
prot206	508	7	14	15	27	3	11	21	15	ns
prot207	715	5	8	9	14.4	18	16	36	19.8	sig
prot208	622	7	9	7.2	13.2	7	9	12	13.2	ns
prot209	463	6	9	12	14	9	6	10	22	ns
prot210	756	4	7	12	27	5	6	36	27	ns
prot211	520	9	5	16.2	9	12	5	19.8	18	ns
prot212	858	5	4	9.6	3.6	18	15	14.4	18	sig
prot213	463	2	2	6	8	4	2	6	8	ns
prot214	248	94	90	210	261	264	246	846	837	sig
prot215	386	69	69	104.4	108	45	51	66.6	91.8	ns
prot216	252	53	43	61.2	51.6	44	42	52.8	52.8	ns
prot217	271	53	43	96	90	38	59	118	118	ns
prot218	367	42	54	120	141	41	49	102	120	ns
prot219	335	34	41	90	82.8	48	51	102.6	95.4	ns
prot220	600	36	41	43.2	48	47	47	44.4	58.8	sig
prot221	232	42	33	78	92	42	32	58	70	ns
prot222	273	51	38	114	108	45	37	108	114	ns
prot223	243	28	33	63	70.2	36	34	37.8	52.2	ns
prot224	223	22	26	25.2	33.6	54	56	79.2	62.4	sig
prot225	250	22	24	38	48	26	21	56	54	ns
prot226	223	26	25	87	84	27	22	72	81	ns
prot227	289	28	22	48.6	34.2	36	30	64.8	54	sig
prot228	378	20	19	22.8	22.8	23	18	26.4	28.8	ns
prot229	410	20	23	46	38	14	12	56	38	ns
prot230	389	17	19	66	45	14	20	54	66	ns
prot231	610	13	27	25.2	18	18	14	28.8	10.8	ns
prot232	243	12	12	13.2	16.8	17	21	18	14.4	ns
prot233	397	12	18	24	22	17	16	28	20	ns
prot234	229	22	14	54	24	12	12	39	42	ns
prot235	321	12	8	25.2	18	16	17	25.2	27	ns
prot236	447	9	14	10.8	10.8	10	7	20.4	10.8	ns
prot237	272	13	6	30	30	11	9	18	20	ns
prot238	645	11	17	21	51	18	9	60	42	sig
prot239	709	6	7	18	9	5	4	21.6	14.4	ns
prot240	513	7	6	16.8	8.4	13	10	14.4	12	ns
prot241	314	7	8	20	10	5	14	30	16	ns
prot242	388	5	11	21	18	11	4	24	24	ns
prot243	956	2	4	3.6	7.2	3	1	7.2	0	ns
prot244	128	231	225	296.4	285.6	230	238	291.6	264	ns
prot245	197	68	69	142	148	70	78	154	150	ns
prot246	334	74	74	222	228	76	64	234	204	ns
prot247	175	41	41	77.4	99	63	55	79.2	102.6	ns
prot248	162	59	54	75.6	80.4	64	57	61.2	82.8	ns
prot249	305	30	32	56	66	35	28	62	72	ns
prot250	312	42	57	132	147	72	68	237	204	sig
prot251	300	37	30	84.6	79.2	67	65	113.4	129.6	sig
prot252	127	54	41	60	34.8	35	29	45.6	55.2	ns
prot253	191	41	40	72	56	35	40	52	74	ns
prot254	211	38	28	111	96	42	47	99	105	ns
prot255	199	34	33	45	52.2	33	32	52.2	55.8	ns
prot256	266	32	29	36	33.6	81	58	70.8	70.8	sig
prot257	322	22	24	46	42	20	27	44	30	ns
prot258	313	34	21	60	93	25	30	66	75	ns
prot259	286	16	29	37.8	41.4	17	26	41.4	21.6	ns
prot260	265	17	14	20.4	19.2	25	20	27.6	37.2	sig
prot261	466	26	16	30	30	18	23	26	44	ns
prot262	455	13	19	60	60	18	17	39	72	sig
prot263	185	22	15	28.8	41.4	20	20	23.4	37.8	ns
prot264	209	14	16	24	15.6	24	21	20.4	15.6	ns
prot265	433	21	20	34	36	9	9	34	16	ns
prot266	247	14	21	48	45	19	17	69	36	ns
prot267	331	9	21	25.2	21.6	7	19	25.2	30.6	sig
prot268	452	9	18	13.2	20.4	13	17	21.6	16.8	sig
prot269	348	17	19	20	32	32	24	72	64	sig
prot270	533	13	5	18	21	13	4	24	33	ns
prot271	342	7	10	18	23.4	13	13	10.8	28.8	ns
prot272	229	15	8	12	6	14	7	8.4	9.6	ns
prot273	581	14	12	18	26	12	12	20	20	ns
prot274	389	7	8	24	12	14	8	27	27	ns
prot275	368	6	8	9	10.8	8	7	16.2	18	ns
prot276	350	12	9	7.2	10.8	5	15	9.6	12	ns
prot277	502	11	4	10	20	9	5	14	12	ns
prot278	588	4	9	15	21	7	3	3	21	ns
prot279	404	7	8	18	12.6	12	13	14.4	18	ns
prot280	281	7	5	7.2	7.2	5	10	7.2	6	ns
prot281	475	7	7	10	6	7	5	10	12	ns
prot282	264	8	4	18	15	3	5	15	21	ns
prot283	428	9	7	5.4	7.2	7	6	14.4	9	ns
prot284	605	4	3	7.2	6	4	2	12	7.2	sig
prot285	546	3	7	18	14	5	11	8	14	ns
prot286	393	5	3	24	15	11	4	18	12	ns
prot287	651	2	4	16.2	1.8	3	15	32.4	21.6	sig
prot288	386	4	5	6	3.6	3	4	6	9.6	ns
prot289	127	202	209	358	398	202	183	368	384	ns
prot290	307	142	154	432	396	152	134	465	486	ns
prot291	151	79	74	136.8	124.2	95	91	131.4	131.4	sig
prot292	246	44	31	32.4	39.6	31	33	39.6	51.6	ns
prot293	201	29	25	74	80	42	38	60	80	ns
prot294	295	24	27	72	66	40	35	105	78	ns
prot295	377	20	35	46.8	43.2	25	38	55.8	54	ns
prot296	232	34	36	19.2	31.2	30	21	30	36	ns
prot297	333	22	26	48	44	21	18	52	40	ns
prot298	276	21	26	69	78	25	22	72	60	ns
prot299	225	16	26	46.8	57.6	23	19	36	30.6	ns
prot300	152	17	21	22.8	19.2	23	22	22.8	25.2	ns
prot301	268	22	17	50	44	30	37	28	76	ns
prot302	261	27	24	66	72	28	15	57	63	ns
prot303	234	26	29	41.4	45	19	15	39.6	37.8	ns
prot304	203	16	21	26.4	25.2	23	23	24	30	ns
prot305	277	21	17	32	40	30	20	24	42	ns
prot306	224	17	16	45	66	15	17	42	51	ns
prot307	260	13	21	37.8	21.6	48	42	43.2	54	sig
prot308	278	21	17	24	22.8	32	32	30	26.4	sig
prot309	420	10	17	26	30	13	16	48	48	ns
prot310	424	16	11	33	48	13	21	45	21	ns
prot311	219	14	18	30.6	27	16	17	21.6	23.4	ns
prot312	277	8	10	8.4	18	10	11	25.2	9.6	ns
prot313	279	8	13	16	6	9	8	16	16	ns
prot314	558	17	13	39	27	11	10	39	39	ns
prot315	822	7	17	21.6	5.4	6	12	19.8	14.4	ns
prot316	423	4	16	13.2	15.6	19	14	10.8	10.8	ns
prot317	301	7	15	12	14	5	6	20	10	ns
prot318	477	3	9	48	24	9	9	24	36	ns
prot319	354	13	7	12.6	14.4	7	10	16.2	19.8	ns
prot320	538	11	10	13.2	8.4	4	7	7.2	7.2	ns
prot321	330	9	4	32	32	5	11	16	24	ns
prot322	345	7	5	27	30	2	5	9	33	ns
prot323	290	10	8	7.2	9	10	8	7.2	18	ns
prot324	587	4	9	13.2	13.2	5	4	7.2	7.2	ns
prot325	416	6	5	12	16	8	2	8	12	ns
prot326	806	13	4	39	24	6	6	18	12	ns
prot327	243	10	7	14.4	7.2	7	16	9	5.4	ns
prot328	674	2	5	7.2	9.6	8	7	2.4	10.8	ns
prot329	297	5	3	12	14	10	9	10	18	ns
prot330	558	7	5	42	30	7	3	27	9	ns
prot331	340	6	9	12.6	14.4	7	6	0	7.2	ns
prot332	546	10	5	7.2	10.8	6	10	13.2	10.8	ns
prot333	193	7	10	24	18	9	5	16	8	ns
prot334	641	3	9	18	24	5	5	24	6	ns
prot335	452	8	3	10.8	18	3	2	7.2	3.6	ns
prot336	481	6	7	4.8	2.4	0	5	8.4	2.4	ns
prot337	355	5	3	8	8	8	3	8	16	ns
prot338	530	4	5	12	12	8	12	6	18	ns
prot339	374	7	5	1.8	9	6	4	12.6	10.8	ns
prot340	253	5	6	4.8	7.2	5	10	7.2	3.6	ns
prot341	442	3	3	6	14	3	2	8	10	ns
prot342	861	6	4	15	24	3	5	15	9	ns
prot343	413	4	4	7.2	5.4	4	5	7.2	3.6	ns
prot344	648	3	4	1.2	3.6	4	3	2.4	4.8	ns
prot345	719	4	5	14	14	12	15	24	12	sig
prot346	786	5	3	12	21	2	5	24	15	ns
prot347	596	2	4	9	7.2	0	6	12.6	9	ns
prot348	777	4	3	1.2	3.6	4	6	7.2	3.6	sig
prot349	798	7	0	12	10	5	4	18	4	ns
prot350	141	204	216	606	663	203	226	627	678	ns
prot351	221	153	143	246.6	234	178	170	327.6	309.6	sig
prot352	283	66	74	57.6	84	131	140	140.4	159.6	sig
prot353	246	67	64	122	118	110	84	162	188	sig
prot354	212	38	34	117	141	43	46	129	138	ns
prot355	219	22	25	73.8	57.6	21	36	55.8	86.4	ns
prot356	448	38	31	39.6	46.8	39	36	45.6	48	ns
prot357	351	26	39	68	70	29	35	86	54	ns
prot358	161	32	30	66	105	19	24	108	69	ns
prot359	178	26	36	66.6	52.2	33	24	43.2	50.4	ns
prot360	178	19	13	32.4	33.6	24	19	25.2	40.8	ns
prot361	250	23	14	36	46	16	19	34	60	ns
prot362	238	21	18	60	78	19	19	78	63	ns
prot363	261	25	20	46.8	43.2	38	27	72	68.4	sig
prot364	194	23	16	21.6	21.6	20	28	24	19.2	ns
prot365	234	18	25	38	36	18	23	48	40	ns
prot366	337	19	28	33	57	20	25	54	69	ns
prot367	296	14	11	28.8	37.8	16	22	45	23.4	ns
prot368	248	12	19	20.4	10.8	36	32	50.4	26.4	sig
prot369	311	13	13	48	26	26	36	44	72	sig
prot370	224	12	17	51	39	13	23	114	60	sig
prot371	279	14	19	34.2	21.6	24	14	30.6	27	ns
prot372	471	14	27	26.4	20.4	16	12	13.2	19.2	ns
prot373	218	8	7	12	16	6	5	14	20	ns
prot374	249	19	16	33	27	25	9	36	33	ns
prot375	312	14	12	23.4	27	20	15	18	28.8	ns
prot376	402	15	12	21.6	20.4	16	9	13.2	12	ns
prot377	196	16	19	32	30	17	17	20	34	sig
prot378	285	12	12	30	36	17	12	45	36	ns
prot379	292	13	10	23.4	21.6	19	14	14.4	30.6	sig
prot380	227	9	9	8.4	21.6	13	13	10.8	7.2	ns
prot381	322	20	8	16	20	4	10	22	18	ns
prot382	449	5	14	33	30	16	10	54	72	sig
prot383	373	14	14	16.2	28.8	6	3	16.2	19.8	ns
prot384	239	10	15	7.2	10.8	11	13	12	12	ns
prot385	235	9	9	10	24	6	9	14	6	ns
prot386	267	6	4	21	18	12	22	72	30	sig
prot387	262	10	10	10.8	18	4	7	12.6	18	ns
prot388	241	12	7	13.2	15.6	6	6	4.8	9.6	ns
prot389	315	5	4	12	8	13	4	16	14	ns
prot390	997	4	6	15	33	8	9	9	30	ns
prot391	392	5	3	9	7.2	0	10	16.2	18	ns
prot392	558	3	11	8.4	8.4	6	15	9.6	10.8	ns
prot393	468	10	6	18	14	10	20	24	16	sig
prot394	253	6	3	24	30	3	10	27	24	ns
prot395	248	7	11	19.8	16.2	11	5	16.2	14.4	ns
prot396	527	8	7	9.6	4.8	8	10	8.4	13.2	ns
prot397	432	7	6	10	10	10	1	14	4	ns
prot398	455	6	4	18	15	6	7	24	27	ns
prot399	529	2	4	10.8	9	7	8	10.8	9	ns
prot400	375	2	4	14.4	12	4	12	10.8	7.2	ns
prot401	287	4	6	20	24	5	4	4	10	ns
prot402	332	5	3	15	24	9	22	27	39	sig
prot403	541	7	5	3.6	7.2	6	3	16.2	9	ns
prot404	280	9	9	7.2	4.8	4	6	6	7.2	ns
prot405	458	10	5	28	14	11	7	14	12	ns
prot406	291	6	7	21	6	7	6	12	12	ns
prot407	548	4	10	10.8	19.8	8	4	12.6	9	ns
prot408	292	1	1	3.6	6	0	5	3.6	6	ns
prot409	559	4	4	8	6	3	0	16	18	ns
prot410	859	5	1	12	12	3	4	9	12	ns
prot411	484	3	5	12.6	7.2	6	3	5.4	5.4	ns
prot412	117	134	127	164.4	168	139	147	153.6	190.8	ns
prot413	182	128	133	230	232	131	144	292	254	ns
prot414	226	99	104	243	318	105	115	321	330	ns
prot415	179	63	68	115.2	131.4	68	57	129.6	111.6	ns
prot416	129	56	60	76.8	58.8	58	61	73.2	74.4	ns
prot417	222	47	55	116	112	118	74	180	184	sig
prot418	353	33	40	135	84	117	123	405	369	sig
prot419	157	28	32	88.2	75.6	33	43	91.8	64.8	ns
prot420	376	30	22	31.2	40.8	19	20	38.4	30	ns
prot421	429	31	29	60	48	27	31	50	52	ns
prot422	182	17	23	51	57	17	27	78	45	ns
prot423	187	29	26	45	55.8	24	30	34.2	41.4	ns
prot424	206	23	27	26.4	28.8	27	30	25.2	25.2	ns
prot425	319	36	18	42	34	52	52	92	92	sig
prot426	533	15	23	63	66	19	16	66	57	ns
prot427	182	17	19	46.8	28.8	16	14	37.8	50.4	ns
prot428	260	24	24	22.8	25.2	30	29	16.8	18	ns
prot429	181	29	19	62	42	19	15	54	50	ns
prot430	246	10	28	27	42	16	14	30	42	ns
prot431	156	13	17	39.6	23.4	25	19	18	21.6	ns
prot432	213	22	10	10.8	20.4	13	19	22.8	12	ns
prot433	295	15	11	20	20	36	36	90	48	sig
prot434	610	19	14	18	15	13	15	36	42	ns
prot435	152	23	8	25.2	25.2	10	16	25.2	25.2	ns
prot436	470	14	15	18	20.4	15	13	19.2	20.4	ns
prot437	278	17	7	20	20	12	10	24	20	ns
prot438	250	10	10	30	27	18	19	30	36	ns
prot439	265	11	17	25.2	27	14	16	28.8	19.8	ns
prot440	327	14	9	12	7.2	11	7	12	6	ns
prot441	577	12	11	20	16	8	11	16	24	ns
prot442	236	11	8	30	30	14	14	33	36	ns
prot443	347	9	9	16.2	16.2	13	11	21.6	14.4	sig
prot444	177	14	10	10.8	15.6	8	15	10.8	9.6	ns
prot445	261	6	10	18	12	8	9	18	12	ns
prot446	357	3	9	18	27	7	9	24	30	ns
prot447	379	8	8	16.2	19.8	7	14	18	14.4	ns
prot448	172	5	14	14.4	7.2	14	5	10.8	10.8	ns
prot449	161	6	8	14	14	12	9	8	14	ns
prot450	466	19	10	30	45	9	5	39	6	ns
prot451	165	8	5	12.6	10.8	5	9	12.6	14.4	ns
prot452	245	5	5	8.4	4.8	6	7	7.2	7.2	ns
prot453	222	10	7	24	16	6	10	14	18	ns
prot454	428	9	11	30	36	3	7	21	24	ns
prot455	227	7	2	9	12.6	6	8	10.8	9	ns
prot456	420	11	6	6	9.6	10	8	9.6	14.4	ns
prot457	171	10	11	20	14	11	8	18	16	ns
prot458	307	10	5	21	12	8	11	12	30	ns
prot459	230	11	9	18	7.2	4	7	18	23.4	sig
prot460	343	9	7	8.4	9.6	10	14	12	19.2	sig
prot461	441	2	8	16	16	2	6	20	14	ns
prot462	415	3	2	18	15	12	33	18	36	sig
prot463	270	2	3	9	10.8	1	6	7.2	10.8	ns
prot464	711	2	10	7.2	6	6	5	4.8	6	ns
prot465	321	9	7	16	16	2	2	12	12	ns
prot466	238	3	4	21	15	9	10	30	9	sig
prot467	320	1	1	10.8	10.8	9	4	14.4	14.4	ns
prot468	274	9	5	12	3.6	4	4	7.2	3.6	ns
prot469	364	7	6	16	12	4	4	22	14	ns
prot470	361	7	2	24	9	6	10	18	15	ns
prot471	262	5	5	12.6	21.6	3	3	7.2	9	ns
prot472	513	4	5	8.4	13.2	5	8	9.6	8.4	ns
prot473	569	5	3	10	6	4	6	2	12	ns
prot474	387	4	6	9	27	3	1	6	18	ns
prot475	447	3	4	12.6	1.8	5	6	12.6	3.6	ns
prot476	378	4	5	4.8	3.6	3	4	3.6	9.6	ns
prot477	251	6	5	4	12	6	4	18	12	ns
prot478	468	3	4	18	12	0	2	15	24	ns
prot479	544	6	2	5.4	1.8	0	8	7.2	9	ns
prot480	244	5	2	9.6	4.8	6	3	6	1.2	ns
prot481	327	4	0	6	6	1	10	12	12	ns
prot482	494	4	3	3	3	4	2	6	18	sig
prot483	192	187	180	324	324	175	196	315	320.4	ns
prot484	243	131	127	147.6	163.2	119	106	139.2	152.4	ns
prot485	149	46	53	90	90	47	33	88	80	ns
prot486	236	46	36	147	114	56	63	186	162	sig
prot487	134	38	32	72	68.4	39	40	66.6	63	ns
prot488	103	45	34	36	49.2	27	28	34.8	63.6	ns
prot489	103	38	37	68	78	41	37	62	86	ns
prot490	103	32	39	108	138	40	36	120	108	ns
prot491	271	33	31	48.6	48.6	28	42	52.2	75.6	ns
prot492	257	21	27	19.2	31.2	24	23	28.8	30	ns
prot493	174	19	13	36	22	40	29	44	76	sig
prot494	165	29	28	90	75	31	29	84	108	ns
prot495	251	21	20	55.8	21.6	27	6	34.2	19.8	ns
prot496	265	9	28	27.6	27.6	22	24	14.4	30	ns
prot497	193	21	22	42	34	38	29	26	48	ns
prot498	137	26	21	63	63	32	24	78	42	ns
prot499	149	19	26	41.4	39.6	19	15	39.6	37.8	ns
prot500	291	23	29	26.4	39.6	29	15	34.8	25.2	ns
prot501	227	20	21	22	34	24	12	36	26	ns
prot502	198	14	18	66	42	16	12	51	48	ns
prot503	194	16	12	28.8	27	19	21	36	16.2	ns
prot504	234	16	18	20.4	13.2	16	24	26.4	15.6	ns
prot505	247	14	6	16	32	14	13	34	20	ns
prot506	145	18	15	57	63	13	20	33	54	ns
prot507	141	15	16	21.6	37.8	15	18	34.2	30.6	ns
prot508	187	12	10	12	14.4	57	33	46.8	28.8	sig
prot509	165	13	14	34	12	13	14	28	30	ns
prot510	166	14	19	60	54	9	18	33	36	ns
prot511	225	22	10	23.4	18	18	12	21.6	23.4	ns
prot512	239	14	13	12	10.8	16	12	14.4	14.4	ns
prot513	275	10	10	28	24	30	32	52	52	sig
prot514	206	14	17	21	42	13	15	36	24	ns
prot515	322	23	8	37.8	12.6	16	10	30.6	12.6	ns
prot516	178	20	20	16.8	19.2	16	13	18	26.4	ns
prot517	227	11	11	28	22	27	23	62	64	sig
prot518	237	12	10	39	30	8	9	39	45	ns
prot519	254	11	10	36	16.2	40	14	32.4	25.2	sig
prot520	208	10	14	15.6	18	20	8	15.6	6	ns
prot521	153	10	9	34	26	24	10	40	28	sig
prot522	244	17	22	27	42	12	10	27	42	ns
prot523	287	9	6	12.6	12.6	22	18	28.8	50.4	sig
prot524	206	9	9	10.8	12	17	5	12	14.4	ns
prot525	244	9	9	8	20	9	13	18	14	ns
prot526	383	13	8	27	36	10	8	27	27	ns
prot527	184	9	6	12.6	16.2	16	30	36	25.2	sig
prot528	377	7	6	9.6	8.4	7	11	10.8	14.4	ns
prot529	355	10	9	6	16	8	6	14	12	ns
prot530	129	6	13	30	15	27	30	54	36	sig
prot531	162	7	11	16.2	7.2	17	11	12.6	5.4	ns
prot532	184	9	5	12	8.4	2	5	10.8	13.2	ns
prot533	347	8	5	20	14	2	6	8	14	ns
prot534	203	9	7	18	18	10	12	18	36	sig
prot535	1930	14	8	16.2	12.6	11	12	18	9	ns
prot536	316	8	11	3.6	13.2	11	13	12	4.8	ns
prot537	198	3	9	14	18	12	7	20	18	ns
prot538	250	8	7	9	18	4	3	15	18	ns
prot539	265	5	7	10.8	9	8	5	19.8	16.2	ns
prot540	469	11	7	21.6	4.8	5	9	7.2	7.2	ns
prot541	563	4	6	10	10	5	8	20	14	ns
prot542	290	6	5	15	27	9	14	12	21	ns
prot543	338	9	8	5.4	12.6	7	9	21.6	12.6	ns
prot544	449	9	6	7.2	6	3	4	1.2	6	ns
prot545	273	5	1	10	8	10	7	12	10	ns
prot546	412	7	6	24	21	8	6	9	24	ns
prot547	170	3	7	5.4	7.2	11	6	7.2	9	sig
prot548	478	8	6	8.4	6	2	6	12	4.8	ns
prot549	302	4	4	6	10	4	4	14	16	ns
prot550	167	5	4	24	9	6	5	6	21	ns
prot551	151	6	3	9	7.2	7	5	5.4	12.6	ns
prot552	816	6	3	7.2	4.8	21	15	18	18	sig
prot553	279	3	5	14	14	6	8	8	4	ns
prot554	320	1	7	21	21	4	6	9	9	ns
prot555	351	2	8	10.8	10.8	4	4	10.8	5.4	ns
prot556	242	4	5	6	6	6	4	6	2.4	ns
prot557	276	2	3	16	2	7	4	4	6	ns
prot558	565	8	5	27	15	4	2	18	12	ns
prot559	356	3	2	3.6	5.4	2	5	0	3.6	ns
prot560	162	2	5	4.8	10.8	5	0	2.4	2.4	ns
prot561	155	6	5	12	12	2	5	8	10	ns
prot562	484	1	6	21	27	7	9	21	33	sig
prot563	462	3	7	5.4	7.2	3	3	3.6	9	ns
prot564	989	3	7	3.6	2.4	5	1	4.8	7.2	ns
prot565	353	6	3	4	8	5	2	4	8	ns
prot566	382	3	8	12	24	1	6	9	24	ns
prot567	1092	7	3	3.6	5.4	2	4	1.8	7.2	ns
prot568	158	7	5	6	2.4	5	1	1.2	2.4	ns
prot569	829	6	2	4	8	3	2	10	10	ns
prot570	600	3	3	6	21	4	2	15	6	ns
prot571	743	3	4	0	7.2	5	2	1.8	7.2	ns
prot572	271	1	3	1.2	4.8	2	2	0	3.6	ns
prot573	774	4	2	4	2	2	2	2	2	ns
prot574	617	3	0	0	3	0	0	9	0	ns
prot575	120	181	169	289.8	306	168	153	306	280.8	ns
prot576	257	134	139	190.8	162	486	420	522	489.6	sig
prot577	138	140	148	284	276	192	202	456	404	sig
prot578	126	83	94	321	240	124	122	348	402	sig
prot579	126	91	94	142.2	140.4	77	67	149.4	172.8	ns
prot580	126	81	83	97.2	99.6	97	74	108	103.2	ns
prot581	126	76	88	170	188	182	164	400	392	sig
prot582	126	74	80	228	255	84	67	300	300	ns
prot583	126	76	84	163.8	136.8	98	82	151.2	142.2	ns
prot584	126	81	72	73.2	87.6	89	96	108	105.6	ns
prot585	433	77	95	182	172	81	92	184	194	ns
prot586	258	21	32	129	120	49	30	108	132	ns
prot587	219	29	21	45	37.8	16	30	57.6	46.8	ns
prot588	274	23	29	26.4	27.6	24	44	33.6	40.8	ns
prot589	211	18	15	48	58	21	23	36	36	ns
prot590	203	23	20	57	81	29	19	84	75	ns
prot591	210	25	35	36	54	32	30	46.8	54	ns
prot592	190	29	36	24	40.8	26	24	32.4	26.4	ns
prot593	164	17	19	38	56	17	32	50	58	sig
prot594	159	24	25	69	57	17	24	75	42	ns
prot595	171	18	21	21.6	43.2	16	19	32.4	30.6	ns
prot596	153	35	19	27.6	26.4	15	24	33.6	20.4	ns
prot597	176	17	32	34	36	18	28	24	34	ns
prot598	192	11	20	54	45	16	18	69	60	ns
prot599	352	16	15	23.4	21.6	22	18	32.4	36	ns
prot600	146	16	12	12	14.4	12	24	33.6	22.8	ns
prot601	323	13	13	30	24	49	22	54	58	sig
prot602	258	16	18	48	42	23	15	36	48	ns
prot603	152	16	17	18	19.8	20	13	27	23.4	ns
prot604	76	21	10	20.4	24	15	19	20.4	14.4	ns
prot605	128	13	17	38	26	40	30	52	72	sig
prot606	187	22	19	42	45	20	20	51	54	ns
prot607	160	15	16	23.4	27	14	14	30.6	19.8	ns
prot608	315	19	12	19.2	19.2	23	15	12	20.4	ns
prot609	129	18	13	20	26	16	8	22	16	ns
prot610	185	11	14	30	33	14	16	81	54	sig
prot611	146	9	20	16.2	18	13	15	23.4	7.2	ns
prot612	241	12	11	24	12	19	10	21.6	15.6	ns
prot613	222	15	9	28	36	10	17	38	30	ns
prot614	205	15	9	36	12	11	15	39	21	ns
prot615	240	11	10	19.8	23.4	14	19	19.8	16.2	ns
prot616	99	8	16	18	21.6	19	11	7.2	12	ns
prot617	643	10	13	18	12	21	24	36	48	sig
prot618	239	11	21	33	45	14	12	48	12	ns
prot619	383	12	14	23.4	25.2	10	16	27	18	ns
prot620	247	14	7	18	13.2	7	12	13.2	14.4	ns
prot621	189	12	5	20	26	12	15	34	26	ns
prot622	171	17	11	27	33	2	11	27	24	ns
prot623	326	15	5	18	18	11	11	19.8	14.4	ns
prot624	231	9	8	14.4	14.4	6	12	12	3.6	ns
prot625	153	6	19	24	32	9	8	14	16	ns
prot626	268	21	6	21	24	9	7	36	30	ns
prot627	204	8	7	12.6	16.2	16	8	43.2	21.6	sig
prot628	191	8	13	14.4	6	11	11	12	9.6	ns
prot629	114	8	9	16	12	4	6	26	28	ns
prot630	419	8	10	18	39	12	30	90	54	sig
prot631	141	11	13	10.8	16.2	9	18	28.8	27	sig
prot632	128	9	5	15.6	8.4	16	9	13.2	10.8	ns
prot633	164	6	4	8	12	10	14	32	20	sig
prot634	274	12	14	15	33	7	10	42	39	ns
prot635	188	13	11	12.6	14.4	9	13	25.2	19.8	ns
prot636	372	10	6	8.4	7.2	9	10	8.4	9.6	ns
prot637	365	10	10	12	16	9	10	18	14	ns
prot638	145	10	10	15	21	14	16	42	54	sig
prot639	159	7	7	12.6	5.4	4	10	9	10.8	ns
prot640	379	7	6	4.8	15.6	5	10	12	8.4	ns
prot641	190	11	14	22	22	8	7	20	22	ns
prot642	194	10	6	27	36	20	11	54	48	sig
prot643	178	4	11	9	12.6	9	11	14.4	10.8	ns
prot644	181	5	12	8.4	3.6	5	12	9.6	14.4	ns
prot645	321	9	6	24	14	14	5	16	18	ns
prot646	192	10	11	39	30	22	11	42	39	sig
prot647	352	3	4	18	18	8	5	9	9	ns
prot648	118	11	7	13.2	9.6	6	3	8.4	8.4	ns
prot649	410	9	8	12	20	6	12	14	12	ns
prot650	403	2	4	15	9	11	5	3	21	ns
prot651	199	5	9	21.6	28.8	7	12	9	21.6	ns
prot652	457	5	7	15.6	7.2	10	4	8.4	6	ns
prot653	221	6	4	10	10	11	13	16	16	ns
prot654	216	7	7	30	30	6	5	9	15	ns
prot655	217	7	3	10.8	10.8	6	6	12.6	10.8	ns
prot656	172	5	8	4.8	12	11	2	12	10.8	ns
prot657	268	2	4	8	8	8	5	22	16	sig
prot658	583	8	6	30	18	4	8	9	27	ns
prot659	229	8	11	16.2	12.6	15	9	12.6	27	ns
prot660	177	4	8	7.2	7.2	5	12	13.2	10.8	ns
prot661	142	4	9	14	10	10	8	8	16	ns
prot662	178	11	5	24	18	12	30	54	108	sig
prot663	111	4	6	9	5.4	5	5	18	10.8	ns
prot664	116	6	9	12	6	7	7	6	10.8	ns
prot665	325	7	10	12	12	7	6	14	14	ns
prot666	268	5	13	18	36	5	5	21	15	ns
prot667	599	9	3	19.8	7.2	5	10	10.8	19.8	ns
prot668	341	4	4	9.6	8.4	11	11	9.6	12	ns
prot669	172	6	6	14	16	6	6	12	10	ns
prot670	204	3	8	24	18	7	4	48	54	sig
prot671	171	3	4	10.8	9	6	5	12.6	10.8	ns
prot672	255	4	8	4.8	3.6	8	8	7.2	4.8	ns
prot673	180	8	2	8	10	4	1	6	8	ns
prot674	215	8	3	18	21	2	7	18	15	ns
prot675	211	6	6	14.4	7.2	5	6	7.2	7.2	ns
prot676	234	2	5	7.2	3.6	6	4	6	3.6	ns
prot677	214	2	4	6	28	8	4	10	12	ns
prot678	180	1	5	15	6	9	3	24	6	ns
prot679	292	1	9	1.8	9	9	6	14.4	10.8	ns
prot680	387	2	5	3.6	8.4	24	21	39.6	25.2	sig
prot681	283	5	3	6	10	4	2	14	10	ns
prot682	351	3	1	12	0	6	4	9	30	sig
prot683	502	3	7	5.4	9	7	3	9	0	ns
prot684	484	2	6	8.4	4.8	3	5	7.2	3.6	ns
prot685	345	2	2	2	10	1	4	10	16	ns
prot686	448	5	8	21	6	6	5	9	18	ns
prot687	277	5	6	5.4	9	8	1	5.4	12.6	ns
prot688	737	3	2	6	6	6	10	4.8	2.4	sig
prot689	159	2	5	8	2	7	5	6	4	ns
prot690	153	3	5	15	12	8	3	36	15	ns
prot691	321	4	1	16.2	9	5	6	5.4	7.2	ns
prot692	373	3	1	8.4	4.8	7	2	1.2	10.8	ns
prot693	124	3	7	6	6	1	4	4	10	sig
prot694	330	7	3	6	15	2	4	33	9	ns
prot695	319	4	5	7.2	3.6	2	5	9	7.2	ns
prot696	272	2	4	9.6	2.4	4	4	8.4	6	sig
prot697	296	2	3	10	4	2	3	6	6	ns
prot698	167	1	4	12	6	3	6	24	9	ns
prot699	832	4	8	1.8	5.4	5	13	9	7.2	sig
prot700	461	5	2	6	3.6	1	3	6	3.6	ns
prot701	152	4	7	4	14	4	3	8	6	ns
prot702	247	5	3	6	12	9	4	6	36	ns
prot703	311	4	1	3.6	12.6	4	5	1.8	0	ns
prot704	299	7	4	4.8	3.6	3	2	4.8	2.4	ns
prot705	383	1	2	6	2	0	3	8	4	ns
prot706	426	2	7	9	12	3	5	6	3	ns
prot707	155	5	5	9	1.8	7	4	3.6	9	sig
prot708	989	5	0	3.6	6	1	5	2.4	1.2	ns
prot709	187	3	5	0	6	8	8	4	16	sig
prot710	366	3	5	6	6	5	1	9	6	ns
prot711	715	6	2	9	3.6	8	10	18	7.2	sig
prot712	830	2	1	2.4	2.4	7	1	2.4	2.4	sig
prot713	177	7	3	10	2	3	1	4	4	ns
prot714	632	2	4	0	6	6	4	12	3	sig
prot715	444	3	1	0	3.6	4	4	3.6	7.2	ns
prot716	1241	2	5	3.6	1.2	2	2	0	4.8	ns
prot717	685	6	1	4	2	10	4	8	28	sig
prot718	387	4	1	3	6	1	2	3	0	ns
prot719	322	2	4	3.6	3.6	4	2	3.6	12.6	sig
prot720	735	0	0	0	2.4	1	4	1.2	3.6	ns
prot721	186	54	42	66	70	59	40	90	94	ns
prot722	156	38	29	102	96	34	31	156	117	ns
prot723	282	41	48	79.2	68.4	50	46	72	84.6	ns
prot724	140	33	24	32.4	31.2	26	42	42	34.8	ns
prot725	137	29	20	50	54	28	32	72	108	sig
prot726	124	25	26	84	84	24	36	66	69	ns
prot727	169	22	17	37.8	25.2	51	84	124.2	75.6	sig
prot728	142	23	23	26.4	25.2	15	20	25.2	28.8	ns
prot729	162	30	20	56	50	20	21	46	58	ns
prot730	200	22	18	78	63	15	21	57	48	ns
prot731	156	12	14	27	32.4	16	14	25.2	39.6	ns
prot732	306	27	22	25.2	21.6	51	69	28.8	57.6	sig
prot733	174	23	18	28	28	30	21	48	32	sig
prot734	194	20	14	39	60	20	9	48	48	ns
prot735	103	16	17	39.6	18	14	13	21.6	41.4	ns
prot736	172	15	5	20.4	21.6	39	42	39.6	64.8	sig
prot737	180	14	17	24	26	14	22	24	14	ns
prot738	184	12	15	24	30	11	17	33	36	ns
prot739	230	15	18	21.6	25.2	8	13	23.4	32.4	ns
prot740	187	12	16	6	16.8	21	60	50.4	68.4	sig
prot741	189	10	20	32	40	18	15	30	26	ns
prot742	180	15	16	42	42	17	14	57	42	ns
prot743	294	15	14	23.4	23.4	20	11	16.2	16.2	ns
prot744	186	10	9	21.6	16.8	27	18	19.2	27.6	sig
prot745	225	13	8	18	20	7	18	22	12	ns
prot746	174	8	15	33	33	3	7	48	45	ns
prot747	208	14	11	18	25.2	30	36	48.6	59.4	sig
prot748	217	12	6	13.2	8.4	10	9	10.8	12	ns
prot749	112	13	9	22	34	12	14	12	22	ns
prot750	206	13	15	39	30	20	18	45	45	sig
prot751	166	4	8	18	19.8	13	10	12.6	25.2	ns
prot752	113	7	5	8.4	13.2	11	11	16.8	10.8	sig
prot753	169	5	8	12	8	8	16	12	12	ns
prot754	313	6	6	24	15	15	8	27	18	ns
prot755	197	2	5	23.4	21.6	10	13	23.4	9	sig
prot756	124	5	8	4.8	3.6	2	8	7.2	12	ns
prot757	246	11	8	12	20	9	16	22	10	ns
prot758	258	8	8	18	15	9	5	6	24	ns
prot759	168	11	9	7.2	16.2	15	14	18	18	sig
prot760	260	13	6	4.8	9.6	4	2	3.6	12	ns
prot761	243	13	6	28	8	12	22	32	32	sig
prot762	124	6	5	39	33	24	24	81	81	sig
prot763	208	8	5	12.6	12.6	6	6	14.4	23.4	ns
prot764	217	9	8	3.6	8.4	7	3	8.4	9.6	ns
prot765	197	8	3	20	20	6	12	26	24	sig
prot766	177	3	7	12	21	12	18	90	27	sig
prot767	146	9	3	18	5.4	7	1	7.2	14.4	ns
prot768	157	6	5	7.2	9.6	5	8	3.6	3.6	ns
prot769	270	8	9	6	10	3	3	12	0	ns
prot770	264	8	10	12	30	16	9	33	54	sig
prot771	274	8	7	5.4	14.4	9	6	16.2	10.8	ns
prot772	156	5	1	10.8	7.2	3	10	4.8	4.8	ns
prot773	252	11	3	16	4	4	3	18	28	sig
prot774	356	8	5	15	9	6	3	21	21	ns
prot775	180	6	5	7.2	18	12	9	23.4	12.6	ns
prot776	251	9	6	7.2	4.8	9	6	3.6	3.6	ns
prot777	156	3	10	14	12	6	7	14	16	ns
prot778	227	8	6	27	12	8	9	18	18	sig
prot779	116	4	3	19.8	7.2	22	10	10.8	14.4	sig
prot780	154	5	6	7.2	6	8	6	7.2	6	ns
prot781	198	3	11	10	22	2	4	16	12	ns
prot782	236	7	5	21	12	9	5	6	30	ns
prot783	184	3	5	10.8	3.6	8	6	16.2	7.2	ns
prot784	122	3	5	3.6	3.6	10	4	6	3.6	ns
prot785	91	9	4	10	16	9	6	4	14	ns
prot786	274	5	5	18	15	7	1	9	30	ns
prot787	152	3	7	9	7.2	3	11	5.4	10.8	ns
prot788	162	5	8	7.2	6	18	24	3.6	14.4	sig
prot789	158	5	3	20	10	3	5	4	22	ns
prot790	463	4	10	18	9	7	6	12	18	ns
prot791	312	5	9	7.2	10.8	11	4	10.8	10.8	ns
prot792	261	4	1	4.8	4.8	4	2	4.8	4.8	ns
prot793	392	5	7	12	8	7	13	18	10	sig
prot794	182	4	4	12	18	24	24	54	90	sig
prot795	310	4	7	9	10.8	2	8	7.2	12.6	ns
prot796	382	5	3	3.6	6	4	11	2.4	6	ns
prot797	113	6	7	14	12	7	7	14	10	ns
prot798	111	6	4	6	15	4	10	18	6	sig
prot799	418	4	7	10.8	10.8	2	6	5.4	5.4	ns
prot800	185	5	4	6	3.6	6	2	1.2	3.6	ns
prot801	163	4	4	12	6	4	2	8	16	ns
prot802	238	9	9	30	30	3	5	6	30	ns
prot803	282	4	6	14.4	12.6	2	2	5.4	7.2	ns
prot804	305	8	2	2.4	2.4	6	2	9.6	10.8	sig
prot805	292	5	5	6	4	10	4	12	4	sig
prot806	427	6	2	18	6	3	0	3	9	ns
prot807	234	2	3	5.4	9	11	3	7.2	5.4	ns
prot808	233	5	5	2.4	3.6	5	9	6	9.6	ns
prot809	425	5	1	12	8	9	11	10	14	sig
prot810	95	7	6	12	18	3	6	18	15	ns
prot811	241	1	5	5.4	7.2	8	7	5.4	7.2	ns
prot812	201	8	4	7.2	7.2	3	6	4.8	7.2	ns
prot813	474	2	4	6	8	1	1	2	4	ns
prot814	437	3	4	12	9	4	2	33	21	sig
prot815	411	5	6	5.4	3.6	4	0	9	10.8	ns
prot816	333	2	2	2.4	0	1	4	1.2	3.6	ns
prot817	449	1	2	8	10	5	4	4	8	sig
prot818	256	8	2	6	9	5	2	12	9	ns
prot819	292	5	5	3.6	5.4	3	1	5.4	1.8	ns
prot820	669	3	2	8.4	9.6	3	5	9.6	2.4	ns
prot821	378	6	5	4	12	4	2	8	4	ns
prot822	373	6	4	12	9	2	3	6	9	ns
prot823	327	2	1	9	7.2	3	0	3.6	3.6	ns
prot824	180	5	0	7.2	6	4	3	2.4	9.6	sig
prot825	357	1	5	2	8	4	0	8	4	ns
prot826	791	0	2	12	12	0	1	0	15	ns
prot827	1037	2	3	1.8	12.6	3	2	5.4	5.4	ns
prot828	223	5	2	1.2	2.4	4	2	3.6	1.2	ns
prot829	417	0	3	0	12	3	6	8	6	ns
prot830	310	4	2	6	0	0	2	6	3	ns
prot831	796	2	1	7.2	0	2	3	3.6	3.6	ns
prot832	385	1	3	3.6	3.6	5	2	7.2	6	ns
prot833	399	1	1	4	4	3	1	2	6	ns
prot834	661	2	3	3	3	7	2	3	12	ns
prot835	648	3	1	3.6	5.4	2	3	0	3.6	ns
prot836	172	2	2	1.2	1.2	1	1	4.8	2.4	ns
prot837	459	1	2	12	4	1	0	6	8	ns
prot838	266	2	2	3	6	3	1	3	6	ns
prot839	85	59	54	79.2	72	41	46	100.8	88.2	ns
prot840	185	50	46	63.6	63.6	48	59	60	75.6	ns
prot841	130	55	60	104	104	55	55	160	102	ns
prot842	128	53	57	159	153	55	51	132	192	ns
prot843	130	62	56	108	102.6	61	53	102.6	93.6	ns
prot844	150	46	35	64.8	78	59	32	55.2	61.2	ns
prot845	94	38	41	80	96	32	46	72	66	ns
prot846	154	19	30	105	54	28	28	81	75	ns
prot847	76	29	23	43.2	55.8	21	19	52.2	46.8	ns
prot848	213	20	16	21.6	25.2	20	19	27.6	31.2	ns
prot849	51	15	12	26	40	18	33	56	60	sig
prot850	198	15	20	57	63	14	16	57	45	ns
prot851	150	23	16	28.8	23.4	15	13	37.8	23.4	ns
prot852	161	12	19	13.2	18	18	20	21.6	26.4	sig
prot853	227	13	18	22	18	15	21	28	16	ns
prot854	56	7	15	39	24	22	38	96	69	sig
prot855	107	15	18	23.4	30.6	16	13	28.8	19.8	ns
prot856	85	17	14	13.2	13.2	8	15	22.8	19.2	ns
prot857	191	13	8	10	36	10	13	20	20	ns
prot858	207	9	9	27	36	11	15	57	39	ns
prot859	313	10	10	21.6	14.4	13	14	21.6	28.8	ns
prot860	150	12	12	15.6	14.4	13	6	15.6	20.4	ns
prot861	446	7	9	28	32	13	11	24	18	ns
prot862	165	6	14	24	33	8	17	30	27	ns
prot863	164	8	10	21.6	21.6	11	13	16.2	18	ns
prot864	183	12	17	15.6	19.2	14	13	14.4	16.8	ns
prot865	112	11	12	24	24	21	27	96	102	sig
prot866	99	7	12	30	24	8	16	27	39	ns
prot867	162	10	15	19.8	21.6	8	6	9	21.6	ns
prot868	294	10	6	15.6	13.2	9	11	19.2	16.8	ns
prot869	219	10	8	6	20	15	14	14	20	ns
prot870	139	11	10	36	39	3	8	33	39	ns
prot871	1091	8	13	12.6	10.8	13	10	12.6	25.2	sig
prot872	153	9	15	13.2	9.6	13	14	9.6	9.6	ns
prot873	122	9	11	18	22	13	8	16	12	ns
prot874	308	4	5	24	24	27	39	63	90	sig
prot875	274	7	9	5.4	18	7	4	12.6	9	ns
prot876	168	6	17	13.2	14.4	9	9	8.4	9.6	ns
prot877	157	4	5	24	6	7	8	24	16	ns
prot878	171	12	11	36	15	15	11	18	21	ns
prot879	163	2	11	9	18	16	14	32.4	27	sig
prot880	78	8	5	7.2	4.8	8	2	12	6	ns
prot881	177	6	7	12	8	10	13	14	16	ns
prot882	198	7	13	36	18	9	4	9	18	ns
prot883	322	8	6	9	14.4	6	10	10.8	19.8	ns
prot884	145	4	6	9.6	7.2	8	15	14.4	31.2	sig
prot885	224	6	9	18	22	7	5	10	16	ns
prot886	155	6	5	15	21	14	10	24	12	sig
prot887	102	8	10	7.2	10.8	12	6	9	16.2	ns
prot888	207	4	8	8.4	18	6	9	12	7.2	ns
prot889	480	4	6	8	18	2	3	16	10	ns
prot890	104	9	10	36	15	10	2	30	30	ns
prot891	204	8	9	16.2	14.4	8	9	21.6	16.2	sig
prot892	248	10	7	8.4	10.8	11	3	7.2	7.2	ns
prot893	157	7	9	14	22	5	3	16	26	ns
prot894	132	7	5	21	18	13	4	21	15	ns
prot895	214	4	11	9	9	9	4	21.6	9	ns
prot896	219	4	6	6	6	4	9	6	13.2	ns
prot897	193	9	9	12	14	5	8	10	14	ns
prot898	155	4	7	24	30	8	8	21	15	ns
prot899	239	11	6	14.4	10.8	6	10	7.2	7.2	sig
prot900	116	6	10	7.2	10.8	0	6	8.4	6	ns
prot901	211	8	6	8	14	7	5	18	12	ns
prot902	156	5	9	15	30	10	12	30	12	sig
prot903	246	3	16	9	10.8	2	9	9	12.6	ns
prot904	218	2	7	8.4	13.2	6	5	3.6	10.8	ns
prot905	201	2	3	16	4	15	24	36	54	sig
prot906	111	5	10	9	15	10	14	6	18	sig
prot907	175	4	4	3.6	10.8	3	12	5.4	16.2	sig
prot908	195	5	5	7.2	3.6	12	24	36	21.6	sig
prot909	292	9	5	12	12	7	5	12	10	ns
prot910	173	1	5	3	12	18	9	45	36	sig
prot911	284	5	12	7.2	12.6	7	8	9	9	ns
prot912	151	2	11	7.2	3.6	7	6	8.4	2.4	ns
prot913	165	3	2	6	16	4	5	4	8	ns
prot914	132	4	8	24	24	6	6	6	24	ns
prot915	177	7	2	5.4	7.2	16	6	18	25.2	sig
prot916	137	8	6	6	2.4	9	4	8.4	10.8	ns
prot917	325	3	3	6	10	6	2	12	4	ns
prot918	192	6	6	6	24	4	4	9	9	ns
prot919	170	3	2	7.2	7.2	4	2	12.6	5.4	ns
prot920	157	6	1	1.2	4.8	3	7	6	7.2	ns
prot921	192	5	4	10	16	3	6	10	6	ns
prot922	474	7	7	12	3	2	1	9	12	ns
prot923	186	1	7	10.8	19.8	6	5	3.6	7.2	ns
prot924	428	1	7	3.6	3.6	7	5	1.2	3.6	ns
prot925	191	3	8	14	14	6	5	10	18	ns
prot926	169	6	3	9	9	4	4	24	24	sig
prot927	166	1	9	7.2	12.6	5	5	3.6	10.8	ns
prot928	290	1	3	4.8	6	3	5	6	3.6	ns
prot929	216	4	3	8	6	6	4	2	6	ns
prot930	103	5	6	6	12	6	12	18	63	sig
prot931	271	3	4	16.2	10.8	4	4	1.8	9	ns
prot932	147	3	3	0	3.6	2	5	4.8	3.6	ns
prot933	135	3	3	6	8	2	1	2	4	ns
prot934	135	3	8	18	15	4	4	18	27	sig
prot935	135	5	5	12.6	9	1	2	7.2	1.8	ns
prot936	135	4	4	0	7.2	1	1	6	3.6	ns
prot937	321	2	1	8	8	3	3	6	4	ns
prot938	164	1	5	3	9	0	6	9	3	ns
prot939	113	2	1	3.6	5.4	4	3	3.6	3.6	ns
prot940	271	2	5	1.2	3.6	3	2	1.2	3.6	ns
prot941	204	2	2	8	4	3	4	12	6	ns
prot942	276	7	4	3	18	4	2	12	9	ns
prot943	108	5	5	0	14.4	8	4	18	10.8	sig
prot944	91	1	0	3.6	2.4	2	4	3.6	3.6	sig
prot945	325	2	3	2	14	6	0	4	10	ns
prot946	114	0	4	9	21	1	2	6	6	ns
prot947	277	4	0	5.4	3.6	0	0	5.4	0	ns
prot948	118	2	1	1.2	1.2	2	1	2.4	3.6	ns
prot949	121	0	2	6	8	1	1	2	6	ns
prot950	198	0	1	0	6	4	2	18	18	sig
prot951	237	2	0	0	7.2	5	4	3.6	7.2	sig
prot952	220	1	4	2.4	3.6	4	5	15.6	2.4	sig
prot953	406	3	2	2	0	3	1	2	4	ns
prot954	391	2	2	9	9	1	0	12	0	ns
prot955	189	2	3	9	1.8	1	5	7.2	3.6	ns
prot956	232	0	5	2.4	2.4	2	6	4.8	3.6	sig
prot957	470	2	1	2	6	0	1	4	2	ns
prot958	527	1	3	3	0	2	2	6	6	sig
prot959	141	3	5	1.8	0	6	3	3.6	3.6	ns
prot960	602	0	3	1.2	3.6	2	1	2.4	1.2	ns
prot961	109	26	26	52	72	69	90	174	204	sig
prot962	258	21	20	78	72	24	29	72	75	ns
prot963	168	8	12	36	25.2	13	19	19.8	34.2	ns
prot964	177	23	19	19.2	14.4	15	18	24	20.4	ns
prot965	104	13	11	28	18	5	14	16	18	ns
prot966	187	10	6	18	45	11	5	24	24	ns
prot967	134	14	10	18	21.6	11	14	16.2	18	ns
prot968	153	9	20	19.2	16.8	28	20	52.8	33.6	sig
prot969	125	11	17	26	14	12	11	28	30	ns
prot970	242	11	7	33	21	14	13	48	27	ns
prot971	128	12	3	14.4	23.4	9	10	23.4	14.4	ns
prot972	160	9	6	12	4.8	5	10	10.8	12	ns
prot973	65	13	6	10	24	6	8	18	12	ns
prot974	143	14	13	18	33	28	30	102	60	sig
prot975	131	7	10	19.8	14.4	9	9	14.4	16.2	ns
prot976	128	16	10	20.4	8.4	10	12	14.4	13.2	ns
prot977	76	6	10	22	20	11	16	32	40	sig
prot978	95	12	12	24	33	12	7	21	27	ns
prot979	70	11	12	12.6	3.6	12	9	14.4	18	ns
prot980	136	9	12	13.2	14.4	8	7	9.6	13.2	ns
prot981	116	8	12	22	18	12	9	16	14	ns
prot982	108	8	7	30	21	8	8	30	9	ns
prot983	195	7	6	21.6	19.8	6	10	21.6	19.8	ns
prot984	145	10	8	9.6	6	5	13	7.2	13.2	ns
prot985	102	11	8	20	12	4	6	10	12	ns
prot986	173	10	9	12	24	16	20	54	42	sig
prot987	212	7	2	14.4	9	6	4	14.4	7.2	ns
prot988	116	6	7	9.6	4.8	1	9	10.8	7.2	ns
prot989	219	5	2	14	18	7	9	20	18	ns
prot990	312	13	6	6	21	8	14	36	60	sig
prot991	78	8	11	14.4	10.8	7	4	10.8	14.4	ns
prot992	193	6	4	10.8	6	5	5	12	8.4	ns
prot993	500	2	6	8	8	18	6	12	18	sig
prot994	195	5	2	12	9	4	4	27	18	ns
prot995	177	8	6	9	10.8	2	8	9	12.6	ns
prot996	224	2	8	3.6	7.2	4	6	10.8	3.6	ns
prot997	239	5	6	8	8	5	4	12	4	ns
prot998	223	6	7	30	27	5	2	12	15	sig
prot999	113	6	8	7.2	12.6	8	3	5.4	12.6	ns
prot1000	94	3	3	9.6	3.6	3	6	7.2	3.6	sig
prot1001	74	5	4	10	14	3	7	16	12	ns
prot1002	265	8	6	27	9	7	8	12	3	ns
prot1003	225	2	10	12.6	1.8	6	11	14.4	18	sig
prot1004	129	5	8	10.8	9.6	11	2	4.8	8.4	ns
prot1005	210	5	4	8	18	6	3	14	6	ns
prot1006	248	4	2	6	12	5	5	15	18	ns
prot1007	158	4	4	5.4	7.2	4	8	12.6	16.2	ns
prot1008	68	4	5	7.2	7.2	5	2	2.4	1.2	ns
prot1009	68	3	8	6	16	6	3	16	12	ns
prot1010	548	7	9	18	21	1	9	24	12	ns
prot1011	123	9	8	1.8	10.8	7	11	7.2	9	sig
prot1012	181	5	9	2.4	2.4	8	3	4.8	2.4	ns
prot1013	824	3	7	8	4	4	9	12	12	ns
prot1014	250	9	3	9	9	6	4	24	18	sig
prot1015	242	4	4	9	3.6	4	1	5.4	1.8	ns
prot1016	186	10	10	1.2	2.4	8	8	2.4	9.6	ns
prot1017	228	5	4	20	12	5	6	16	18	ns
prot1018	106	1	6	18	9	3	4	15	15	ns
prot1019	135	5	3	3.6	9	7	3	3.6	3.6	ns
prot1020	173	5	3	1.2	0	1	5	7.2	6	ns
prot1021	245	3	5	4	16	4	3	8	10	ns
prot1022	98	2	4	6	6	3	4	9	18	ns
prot1023	149	2	4	18	7.2	6	6	9	3.6	ns
prot1024	136	2	3	0	2.4	4	3	8.4	4.8	ns
prot1025	335	3	5	4	6	2	6	12	6	ns
prot1026	81	2	2	9	3	2	2	6	15	ns
prot1027	124	4	4	3.6	3.6	6	7	5.4	9	ns
prot1028	204	2	3	2.4	6	4	1	6	2.4	ns
prot1029	124	3	4	8	4	3	3	8	10	ns
prot1030	231	0	4	6	9	4	11	15	3	ns
prot1031	192	6	3	3.6	10.8	5	6	5.4	10.8	ns
prot1032	514	2	0	2.4	9.6	10	0	4.8	4.8	ns
prot1033	277	6	3	10	10	4	6	8	8	ns
prot1034	159	2	2	3	6	4	1	12	12	ns
prot1035	190	2	4	5.4	1.8	3	4	3.6	3.6	ns
prot1036	225	5	3	7.2	3.6	8	5	7.2	6	ns
prot1037	57	4	5	8	4	5	4	6	2	ns
prot1038	153	3	3	9	9	5	5	9	12	ns
prot1039	91	2	1	3.6	3.6	3	3	7.2	3.6	ns
prot1040	94	9	6	3.6	4.8	2	5	1.2	3.6	ns
prot1041	112	0	6	0	18	5	4	8	6	ns
prot1042	336	4	1	3	24	6	0	6	9	ns
prot1043	241	1	2	7.2	5.4	2	0	3.6	3.6	ns
prot1044	108	5	2	2.4	6	3	2	1.2	6	ns
prot1045	117	4	1	4	4	1	3	10	2	ns
prot1046	286	4	0	9	15	2	3	12	6	ns
prot1047	122	4	1	3.6	1.8	5	5	16.2	16.2	sig
prot1048	273	4	2	2.4	6	1	3	7.2	3.6	ns
prot1049	237	2	4	6	6	5	6	10	8	ns
prot1050	222	2	2	6	3	3	2	3	0	ns
prot1051	799	1	2	1.8	5.4	4	3	5.4	7.2	ns
prot1052	125	0	4	1.2	1.2	5	3	1.2	4.8	ns
prot1053	98	3	1	4	6	3	2	6	6	ns
prot1054	153	4	2	6	6	1	3	12	9	ns
prot1055	186	1	2	1.8	3.6	5	3	1.8	3.6	ns
prot1056	188	1	0	1.2	1.2	3	6	7.2	18	sig
prot1057	127	2	2	6	4	2	0	4	2	ns
prot1058	65	106	126	324	435	91	107	324	381	ns
prot1059	115	47	51	81	86.4	42	32	88.2	113.4	ns
prot1060	65	31	30	32.4	20.4	39	32	42	30	ns
prot1061	90	26	24	50	28	23	21	22	32	ns
prot1062	120	12	15	24	27	14	5	33	30	ns
prot1063	83	11	6	16.2	28.8	9	7	14.4	21.6	ns
prot1064	177	10	16	6	8.4	8	6	14.4	6	ns
prot1065	59	7	7	10	24	4	5	16	26	ns
prot1066	97	6	10	48	30	3	11	21	33	ns
prot1067	188	6	7	10.8	9	8	9	25.2	14.4	ns
prot1068	82	1	6	9.6	14.4	9	6	8.4	8.4	ns
prot1069	109	9	8	8	20	7	9	14	12	ns
prot1070	109	5	14	21	18	12	8	30	42	sig
prot1071	168	10	8	18	7.2	24	20	25.2	21.6	sig
prot1072	188	6	8	14.4	7.2	4	4	12	12	ns
prot1073	82	7	8	6	20	5	9	14	18	sig
prot1074	75	2	5	18	30	9	4	30	9	ns
prot1075	151	9	6	9	12.6	6	5	12.6	9	ns
prot1076	175	6	5	6	9.6	2	3	10.8	6	ns
prot1077	116	5	3	4	14	6	4	10	6	ns
prot1078	161	7	10	15	15	11	9	27	21	sig
prot1079	95	6	2	9	10.8	6	3	10.8	7.2	ns
prot1080	101	2	4	2.4	8.4	5	3	9.6	4.8	ns
prot1081	175	2	6	10	12	8	16	28	24	sig
prot1082	401	8	3	33	21	7	5	9	24	ns
prot1083	214	10	5	1.8	9	2	10	9	7.2	ns
prot1084	215	5	0	2.4	6	12	8	24	4.8	sig
prot1085	152	6	5	10	10	3	2	2	24	ns
prot1086	125	3	2	15	6	5	2	9	6	ns
prot1087	154	1	11	12.6	10.8	4	5	9	10.8	sig
prot1088	119	3	3	7.2	7.2	4	2	4.8	10.8	ns
prot1089	145	6	2	6	4	4	10	10	12	ns
prot1090	256	5	1	15	9	4	1	15	18	sig
prot1091	119	6	7	3.6	0	3	5	14.4	7.2	ns
prot1092	159	2	4	6	6	3	1	9.6	3.6	ns
prot1093	91	1	1	10	12	4	5	6	8	ns
prot1094	396	4	5	24	6	5	3	24	24	ns
prot1095	205	9	3	10.8	3.6	5	6	7.2	10.8	ns
prot1096	108	5	3	2.4	4.8	5	1	2.4	2.4	ns
prot1097	71	4	6	4	20	4	5	10	14	ns
prot1098	259	6	3	3	15	4	6	9	12	ns
prot1099	191	5	2	10.8	7.2	1	1	3.6	7.2	ns
prot1100	147	2	2	1.2	7.2	4	0	7.2	8.4	ns
prot1101	292	4	1	6	10	2	8	16	8	sig
prot1102	69	6	1	15	15	3	2	15	15	ns
prot1103	245	4	2	5.4	9	4	4	3.6	3.6	ns
prot1104	146	1	4	4.8	2.4	4	5	1.2	8.4	ns
prot1105	351	4	6	10	8	4	2	12	12	sig
prot1106	106	1	5	9	9	2	2	6	15	ns
prot1107	180	3	5	7.2	1.8	3	6	1.8	1.8	ns
prot1108	199	5	0	4.8	4.8	12	18	10.8	3.6	sig
prot1109	185	1	5	6	2	5	2	4	6	ns
prot1110	182	4	6	12	3	1	1	9	24	ns
prot1111	59	3	4	3.6	3.6	2	2	3.6	1.8	ns
prot1112	173	2	2	2.4	2.4	8	2	4.8	12	sig
prot1113	105	4	2	6	8	9	7	8	10	ns
prot1114	79	3	5	15	9	3	2	15	9	ns
prot1115	94	1	3	5.4	5.4	1	4	5.4	3.6	ns
prot1116	235	0	1	2.4	3.6	3	3	1.2	4.8	ns
prot1117	99	3	2	4	2	1	5	4	4	ns
prot1118	103	2	4	15	6	3	5	3	9	ns
prot1119	226	4	0	5.4	3.6	15	12	21.6	5.4	sig
prot1120	168	4	3	1.2	4.8	4	3	2.4	2.4	ns
prot1121	454	2	2	2	2	2	0	2	8	ns
prot1122	92	2	4	9	3	1	5	3	3	ns
prot1123	99	1	0	0	5.4	4	3	3.6	3.6	ns
prot1124	116	4	0	4.8	0	6	15	10.8	14.4	sig
prot1125	90	4	4	8	4	0	2	8	6	ns
prot1126	87	2	3	3	3	2	3	12	15	ns
prot1127	294	1	3	5.4	3.6	1	4	1.8	10.8	ns
prot1128	354	3	3	1.2	2.4	1	3	2.4	0	ns
prot1129	216	4	4	4	6	3	4	8	2	ns
prot1130	138	2	3	9	6	4	3	3	6	ns
prot1131	187	2	2	1.8	1.8	1	3	5.4	1.8	ns
prot1132	495	3	2	2.4	0	2	1	0	2.4	ns
prot1133	406	1	0	4	4	1	1	8	6	ns
prot1134	382	0	3	6	0	1	0	3	6	ns
prot1135	272	1	2	5.4	5.4	2	0	1.8	3.6	ns
prot1136	71	25	26	28.8	21.6	17	25	19.2	22.8	ns
prot1137	105	36	11	50	40	18	11	32	24	ns
prot1138	234	12	26	42	39	18	19	66	63	ns
prot1139	112	21	12	28.8	19.8	21	21	16.2	27	ns
prot1140	114	15	17	20.4	19.2	12	16	25.2	19.2	ns
prot1141	112	5	3	22	18	13	7	14	8	ns
prot1142	166	8	7	33	24	5	8	24	12	ns
prot1143	104	6	7	18	7.2	16	6	14.4	43.2	sig
prot1144	376	13	5	4.8	12	8	12	12	14.4	ns
prot1145	83	7	3	8	8	9	6	12	14	ns
prot1146	51	3	7	9	27	13	11	27	12	sig
prot1147	74	7	7	25.2	9	10	15	7.2	18	sig
prot1148	74	2	3	6	4.8	12	12	9.6	16.8	sig
prot1149	117	4	6	8	12	5	8	14	8	ns
prot1150	106	4	2	9	15	7	7	6	18	ns
prot1151	110	3	4	7.2	1.8	3	8	7.2	7.2	ns
prot1152	73	3	4	3.6	4.8	6	1	0	6	ns
prot1153	113	6	5	8	12	4	1	8	4	ns
prot1154	358	3	3	21	6	9	5	9	18	ns
prot1155	99	5	1	5.4	3.6	7	1	12.6	1.8	sig
prot1156	115	6	5	0	2.4	4	5	2.4	1.2	ns
prot1157	180	4	2	8	8	2	3	2	6	ns
prot1158	67	3	2	6	9	2	3	6	6	ns
prot1159	99	5	8	7.2	1.8	6	8	14.4	21.6	sig
prot1160	99	3	0	2.4	3.6	6	4	4.8	4.8	sig
prot1161	99	5	2	6	12	10	6	4	8	sig
prot1162	98	3	1	15	9	2	10	24	6	sig
prot1163	165	6	3	0	7.2	3	7	16.2	5.4	ns
prot1164	76	0	3	3.6	4.8	4	2	8.4	6	ns
prot1165	90	1	1	4	4	4	2	4	8	ns
prot1166	113	3	5	0	9	2	5	21	12	ns
prot1167	90	5	2	7.2	1.8	1	2	5.4	3.6	ns
prot1168	163	2	1	1.2	2.4	6	3	2.4	2.4	ns
prot1169	102	2	1	4	6	4	3	8	2	ns
prot1170	183	2	2	9	6	3	6	36	45	sig
prot1171	98	1	2	5.4	9	3	2	3.6	5.4	ns
prot1172	146	2	3	3.6	3.6	5	6	4.8	2.4	ns
prot1173	145	1	1	2	8	2	1	2	2	sig
prot1174	166	0	2	9	0	1	1	3	12	ns
prot1175	100	3	4	3.6	1.8	2	2	3.6	3.6	ns
prot1176	393	1	0	2.4	3.6	2	0	4.8	1.2	ns
prot1177	89	5	1	6	2	1	1	12	4	ns
prot1178	391	1	5	6	9	4	2	3	6	ns
prot1179	89	1	1	7.2	3.6	4	2	3.6	3.6	ns
prot1180	1106	8	9	3.6	7.2	6	8	8.4	9.6	ns
prot1181	3227	6	4	6	18	2	7	12	16	ns
prot1182	539	10	7	30	27	12	11	45	33	ns
prot1183	771	8	5	7.2	16.2	2	5	5.4	1.8	ns
prot1184	2680	1	3	10.8	9.6	5	4	2.4	6	ns
prot1185	917	3	3	8	12	10	2	8	4	sig
prot1186	4114	4	2	9	24	1	1	3	6	ns
prot1187	449	8	8	16.2	14.4	12	6	18	19.8	ns
prot1188	1304	2	3	8.4	7.2	4	4	7.2	7.2	ns
prot1189	393	7	3	8	14	4	3	0	18	ns
prot1190	1513	1	3	6	6	1	1	6	6	ns
prot1191	2580	4	3	0	9	6	6	3.6	7.2	sig
prot1192	959	8	6	8.4	6	20	14	27.6	10.8	sig
prot1193	510	3	4	14	8	6	1	6	24	ns
prot1194	427	8	3	36	21	3	2	15	24	ns
prot1195	413	4	2	1.8	9	11	4	9	18	sig
prot1196	819	3	2	1.2	2.4	7	4	7.2	2.4	ns
prot1197	1779	3	5	4	8	3	3	4	12	sig
prot1198	1379	3	4	3	0	0	3	6	3	ns
prot1199	652	4	2	3.6	0	1	3	1.8	3.6	ns
prot1200	704	3	5	3.6	1.2	4	3	3.6	2.4	ns
prot1201	1028	2	6	4	6	5	4	8	0	ns
prot1202	1181	2	1	6	0	3	2	21	3	ns
prot1203	383	1	7	9	14.4	11	3	9	9	ns
prot1204	1077	6	3	2.4	2.4	5	11	19.2	13.2	sig
prot1205	452	5	6	8	10	5	1	6	16	ns
prot1206	434	5	4	18	6	6	1	18	24	ns
prot1207	955	4	6	3.6	9	3	3	9	9	ns
prot1208	528	4	3	4.8	2.4	8	6	14.4	9.6	sig
prot1209	228	1	2	8	10	5	3	2	4	ns
prot1210	781	6	5	9	12	4	4	18	3	ns
prot1211	548	3	2	5.4	1.8	10	3	3.6	3.6	ns
prot1212	273	3	5	2.4	9.6	5	3	4.8	1.2	ns
prot1213	153	15	5	16	8	9	4	12	22	ns
prot1214	320	7	5	6	12	5	10	30	6	sig
prot1215	219	6	5	12.6	7.2	14	3	5.4	25.2	sig
prot1216	410	3	8	8.4	4.8	2	3	9.6	6	ns
prot1217	322	8	4	6	14	6	6	16	14	ns
prot1218	629	4	5	3	24	10	8	42	24	sig
prot1219	264	3	5	7.2	12.6	5	4	5.4	7.2	ns
prot1220	356	5	5	8.4	8.4	4	2	1.2	3.6	ns
prot1221	390	3	7	12	4	4	3	14	8	ns
prot1222	235	2	3	15	12	4	6	15	9	ns
prot1223	263	1	3	1.8	9	15	12	27	16.2	sig
prot1224	481	2	2	3.6	0	12	3	14.4	18	sig
prot1225	551	2	0	2	10	4	5	16	4	sig
prot1226	481	6	0	9	12	8	1	18	9	ns
prot1227	487	0	1	0	1.8	2	1	1.8	1.8	sig
prot1228	881	2	3	1.2	1.2	1	1	3.6	6	ns
prot1229	2284	1	2	2	6	6	2	16	8	sig
prot1230	852	2	2	9	6	4	3	0	12	ns
prot1231	341	1	5	5.4	7.2	7	5	3.6	3.6	ns
prot1232	182	6	4	1.2	4.8	4	8	7.2	6	ns
prot1233	327	5	8	20	10	3	9	18	12	ns
prot1234	219	3	4	15	18	7	5	24	6	ns
prot1235	406	4	5	3.6	5.4	7	13	16.2	23.4	sig
prot1236	332	5	2	2.4	1.2	3	0	2.4	2.4	ns
prot1237	365	4	9	6	4	4	3	6	0	ns
prot1238	308	11	4	0	9	3	1	0	15	ns
prot1239	232	3	6	7.2	7.2	1	5	7.2	3.6	sig
prot1240	2067	3	1	3.6	2.4	1	4	2.4	2.4	ns
prot1241	865	2	1	6	0	2	1	4	4	ns
prot1242	682	0	0	6	0	3	12	27	18	sig
prot1243	573	2	3	0	1.8	1	1	3.6	3.6	ns
prot1244	454	2	3	0	4.8	1	0	6	1.2	ns
prot1245	611	13	10	20	30	22	13	46	40	sig
prot1246	133	3	5	30	18	3	5	21	27	ns
prot1247	221	7	7	9	10.8	3	7	12.6	16.2	ns
prot1248	153	11	5	9.6	7.2	6	10	13.2	15.6	ns
prot1249	363	5	9	4	18	5	4	14	4	ns
prot1250	435	6	4	15	15	12	12	42	72	sig
prot1251	366	3	6	14.4	9	6	9	9	3.6	ns
prot1252	170	6	6	3.6	9.6	2	5	10.8	4.8	ns
prot1253	267	3	1	4	0	2	3	10	2	ns
prot1254	463	0	3	9	9	3	2	9	15	ns
prot1255	542	1	3	3.6	9	3	9	9	3.6	ns
prot1256	448	10	4	4.8	4.8	6	6	12	7.2	sig
prot1257	177	7	6	6	4	2	4	4	10	ns
prot1258	365	3	2	12	9	1	5	12	9	ns
prot1259	746	1	6	5.4	3.6	2	2	5.4	3.6	ns
prot1260	458	4	3	6	9.6	6	2	1.2	4.8	ns
prot1261	147	2	4	6	6	4	3	6	10	ns
prot1262	266	6	5	3	9	2	3	9	15	ns
prot1263	340	1	2	3.6	9	2	2	3.6	1.8	ns
prot1264	398	3	2	3.6	3.6	0	3	1.2	4.8	ns
prot1265	403	3	1	6	2	6	4	4	2	sig
prot1266	302	2	6	18	3	7	5	3	18	ns
prot1267	465	1	3	0	10.8	6	4	3.6	10.8	sig
prot1268	487	2	0	0	1.2	2	1	1.2	3.6	ns
prot1269	568	1	4	2	6	0	3	4	4	ns
prot1270	370	1	3	9	6	3	2	0	3	ns
prot1271	435	3	3	5.4	1.8	3	3	5.4	16.2	sig
prot1272	382	1	1	1.2	1.2	1	2	1.2	0	ns
prot1273	400	2	2	2	0	2	2	4	4	sig
prot1274	1317	2	2	6	0	1	2	6	6	ns
prot1275	1827	1	3	1.8	5.4	2	2	5.4	3.6	ns
prot1276	227	7	7	4.8	4.8	7	6	3.6	8.4	ns
prot1277	126	3	7	6	12	4	5	8	14	ns
prot1278	199	3	3	15	18	3	4	15	18	ns
prot1279	186	6	4	10.8	7.2	3	4	3.6	10.8	sig
prot1280	397	1	2	4.8	8.4	5	3	3.6	6	ns
prot1281	191	8	3	6	10	5	5	12	14	ns
prot1282	181	2	4	18	18	4	8	9	15	ns
prot1283	332	6	3	9	5.4	3	1	9	10.8	ns
prot1284	207	0	0	2.4	4.8	9	4	4.8	4.8	sig
prot1285	433	2	5	4	8	2	5	8	8	ns
prot1286	220	7	6	9	15	6	2	6	18	ns
prot1287	174	6	1	9	7.2	5	6	7.2	7.2	ns
prot1288	398	2	2	3.6	0	2	2	3.6	1.2	ns
prot1289	250	1	2	6	2	6	7	6	8	ns
prot1290	254	2	6	0	6	1	5	12	6	ns
prot1291	278	1	0	1.8	3.6	5	1	5.4	5.4	ns
prot1292	195	3	4	3.6	9.6	2	4	2.4	2.4	ns
prot1293	493	4	2	2	10	3	1	2	6	ns
prot1294	395	4	4	12	12	3	3	15	9	ns
prot1295	346	3	2	1.8	3.6	4	0	0	5.4	ns
prot1296	386	7	5	6	3.6	3	1	2.4	2.4	ns
prot1297	323	2	3	8	16	4	1	4	2	sig
prot1298	221	1	4	3	12	5	3	9	6	ns
prot1299	330	3	4	18	7.2	5	2	7.2	16.2	ns
prot1300	913	4	3	1.2	6	2	4	4.8	3.6	sig
prot1301	216	7	1	0	4	0	4	2	10	ns
prot1302	176	0	6	6	12	2	7	9	9	ns
prot1303	396	6	4	9	3.6	2	1	7.2	10.8	ns
prot1304	144	6	4	2.4	1.2	6	3	4.8	3.6	ns
prot1305	340	0	1	8	6	4	4	12	10	ns
prot1306	177	2	2	6	3	1	4	15	9	ns
prot1307	491	5	2	9	10.8	12	12	21.6	16.2	sig
prot1308	289	5	3	4.8	3.6	6	2	7.2	3.6	sig
prot1309	925	3	2	2	8	3	6	12	6	sig
prot1310	266	2	6	6	6	2	4	9	12	ns
prot1311	584	2	2	5.4	7.2	1	0	1.8	3.6	ns
prot1312	316	6	2	3.6	4.8	2	4	3.6	3.6	ns
prot1313	365	2	0	6	8	3	3	18	18	sig
prot1314	282	3	2	21	6	1	5	3	9	ns
prot1315	465	4	4	5.4	5.4	4	2	10.8	1.8	ns
prot1316	577	1	4	1.2	2.4	1	2	2.4	1.2	ns
prot1317	274	2	0	0	6	2	1	8	4	sig
prot1318	517	1	1	0	0	4	0	6	0	ns
prot1319	782	2	2	5.4	3.6	1	2	1.8	1.8	ns
prot1320	567	2	1	3.6	1.2	2	2	0	1.2	ns
prot1321	356	2	0	2	0	2	2	0	4	ns
prot1322	229	0	0	3	6	3	6	18	9	sig
prot1323	388	0	3	3.6	0	3	3	3.6	1.8	ns
prot1324	109	6	2	9.6	7.2	9	9	14.4	6	ns
prot1325	167	9	2	6	4	2	0	6	4	ns
prot1326	192	8	9	3	9	2	6	21	9	ns
prot1327	174	0	2	7.2	3.6	2	7	5.4	1.8	ns
prot1328	144	9	4	4.8	3.6	4	10	12	4.8	sig
prot1329	139	2	0	8	6	2	3	4	2	ns
prot1330	160	3	7	6	12	5	7	15	12	ns
prot1331	220	4	4	5.4	3.6	8	12	7.2	5.4	sig
prot1332	248	3	6	4.8	10.8	5	6	6	4.8	ns
prot1333	254	4	3	10	6	9	15	12	12	sig
prot1334	213	2	3	6	6	3	3	9	9	ns
prot1335	81	4	1	3.6	5.4	6	2	7.2	9	ns
prot1336	318	7	3	4.8	1.2	3	4	3.6	3.6	ns
prot1337	247	6	4	12	8	3	4	4	12	ns
prot1338	381	3	1	3	12	0	2	9	9	ns
prot1339	159	6	2	1.8	5.4	1	3	7.2	3.6	ns
prot1340	205	1	2	1.2	6	7	4	2.4	1.2	ns
prot1341	244	3	6	6	12	6	4	8	6	ns
prot1342	160	4	2	0	12	3	2	0	6	ns
prot1343	288	2	3	9	5.4	3	2	5.4	1.8	ns
prot1344	383	3	4	2.4	4.8	3	2	3.6	1.2	ns
prot1345	206	3	7	6	4	5	6	6	2	ns
prot1346	703	3	3	0	3	1	4	0	9	ns
prot1347	238	4	1	1.8	7.2	0	4	3.6	3.6	ns
prot1348	366	0	2	0	2.4	2	1	2.4	2.4	ns
prot1349	430	2	2	8	4	8	2	4	8	sig
prot1350	637	0	0	9	9	12	10	12	6	sig
prot1351	141	2	6	7.2	1.8	3	4	5.4	7.2	ns
prot1352	140	1	2	2.4	1.2	2	2	2.4	3.6	ns
prot1353	431	1	7	6	8	2	7	2	2	ns
prot1354	969	2	3	3	15	5	5	12	6	ns
prot1355	247	3	1	3.6	3.6	4	3	7.2	1.8	ns
prot1356	1101	3	4	2.4	4.8	1	2	7.2	2.4	ns
prot1357	178	1	2	2	6	2	4	4	4	ns
prot1358	178	7	1	12	6	6	6	12	6	ns
prot1359	297	3	0	3.6	3.6	2	0	1.8	0	ns
prot1360	238	2	3	6	2.4	2	2	3.6	1.2	ns
prot1361	226	3	5	2	2	1	0	2	0	ns
prot1362	486	3	3	9	6	0	4	6	12	ns
prot1363	758	0	3	0	5.4	2	3	0	9	ns
prot1364	305	1	3	1.2	1.2	1	1	0	3.6	ns
prot1365	526	0	1	0	4	2	5	8	8	sig
prot1366	375	3	1	9	9	1	3	6	6	ns
prot1367	651	1	1	9	1.8	2	1	3.6	3.6	ns
prot1368	5934	0	2	1.2	2.4	1	0	0	0	ns
prot1369	421	3	4	8	8	2	3	2	4	ns
prot1370	142	2	0	0	0	0	1	3	0	ns
prot1371	1145	2	1	1.8	7.2	0	1	3.6	1.8	ns
prot1372	238	1	3	1.2	4.8	0	1	2.4	2.4	ns
prot1373	391	1	1	4	4	1	0	4	0	ns
prot1374	618	0	1	6	3	0	2	0	9	ns
prot1375	93	8	7	5.4	18	9	11	12.6	23.4	sig
prot1376	130	6	7	13.2	9.6	5	7	4.8	10.8	ns
prot1377	83	3	7	6	8	12	4	12	8	ns
prot1378	361	4	3	9	3	3	5	6	6	ns
prot1379	193	7	2	3.6	7.2	4	10	5.4	1.8	ns
prot1380	393	2	5	8.4	4.8	7	5	7.2	12	ns
prot1381	232	4	2	6	8	4	3	12	10	ns
prot1382	201	2	7	18	9	4	8	12	6	sig
prot1383	105	5	4	7.2	10.8	6	4	7.2	1.8	ns
prot1384	173	6	5	3.6	3.6	7	6	4.8	3.6	ns
prot1385	182	1	4	4	6	3	2	8	10	ns
prot1386	199	1	1	9	3	6	4	6	12	ns
prot1387	191	5	1	5.4	0	3	2	9	5.4	ns
prot1388	274	4	3	0	3.6	5	7	8.4	8.4	sig
prot1389	135	3	2	8	4	7	3	8	0	ns
prot1390	169	3	7	6	12	5	11	18	21	sig
prot1391	688	6	3	3.6	1.8	6	12	10.8	10.8	sig
prot1392	152	3	5	0	1.2	4	4	3.6	6	ns
prot1393	528	3	3	10	8	4	4	2	6	ns
prot1394	157	2	4	9	9	3	5	9	15	ns
prot1395	126	9	3	3.6	1.8	3	3	9	7.2	ns
prot1396	80	3	3	4.8	6	4	3	6	3.6	ns
prot1397	122	5	1	4	2	3	5	0	6	ns
prot1398	232	2	2	9	3	0	1	12	12	ns
prot1399	171	3	3	3.6	5.4	12	9	27	10.8	sig
prot1400	70	1	2	4.8	3.6	2	1	0	1.2	ns
prot1401	130	1	3	0	4	2	1	4	4	ns
prot1402	103	5	2	9	9	8	1	12	6	ns
prot1403	547	0	1	7.2	5.4	6	0	3.6	3.6	ns
prot1404	250	2	2	1.2	2.4	2	1	1.2	1.2	ns
prot1405	497	2	3	2	8	3	12	6	12	sig
prot1406	312	1	1	0	3	2	2	9	9	sig
prot1407	152	1	1	1.8	9	2	4	7.2	9	sig
prot1408	535	1	3	1.2	0	1	3	2.4	1.2	ns
prot1409	87	2	2	2	2	4	4	10	4	sig
prot1410	232	3	1	3	3	10	2	24	12	sig
prot1411	232	1	2	3.6	5.4	0	0	0	0	ns
prot1412	843	2	1	3.6	3.6	1	2	3.6	1.2	ns
prot1413	555	4	1	6	0	3	1	8	4	ns
prot1414	173	1	1	9	3	1	2	12	3	sig
prot1415	194	1	2	9	1.8	2	2	5.4	3.6	ns
prot1416	180	3	2	7.2	1.2	1	3	0	1.2	ns
prot1417	199	0	1	6	8	1	2	4	2	ns
prot1418	287	2	2	6	21	1	2	0	9	ns
prot1419	999	0	5	1.8	3.6	5	1	1.8	1.8	ns
prot1420	220	1	0	3.6	3.6	2	2	0	3.6	ns
prot1421	648	3	2	0	2	3	2	4	2	ns
prot1422	164	1	1	6	0	1	1	9	9	ns
prot1423	181	0	3	3.6	0	3	0	0	3.6	ns
prot1424	285	8	7	4.8	4.8	3	8	13.2	8.4	ns
prot1425	172	8	6	16	14	4	3	8	4	ns
prot1426	103	4	6	15	21	4	6	6	12	ns
prot1427	430	6	8	7.2	9	4	5	5.4	1.8	ns
prot1428	130	5	4	3.6	12	3	8	8.4	3.6	ns
prot1429	123	3	3	12	10	3	4	12	6	ns
prot1430	304	5	2	9	6	3	5	15	21	ns
prot1431	164	0	2	5.4	12.6	4	16	14.4	14.4	sig
prot1432	75	5	2	4.8	2.4	5	5	3.6	2.4	ns
prot1433	173	3	6	10	2	1	3	4	4	ns
prot1434	176	5	5	0	3	1	2	6	15	ns
prot1435	191	0	2	3.6	5.4	1	3	7.2	7.2	ns
prot1436	138	3	5	2.4	4.8	5	3	3.6	3.6	ns
prot1437	148	3	1	6	4	2	5	14	10	sig
prot1438	101	5	5	18	18	3	6	15	3	ns
prot1439	157	5	4	3.6	1.8	2	7	10.8	3.6	ns
prot1440	488	2	5	2.4	3.6	2	4	1.2	6	ns
prot1441	133	1	1	8	8	6	3	4	10	ns
prot1442	229	4	2	3	3	4	4	9	15	ns
prot1443	89	5	1	3.6	3.6	1	6	1.8	5.4	ns
prot1444	317	7	1	1.2	6	1	2	6	2.4	ns
prot1445	88	4	4	8	2	1	3	0	8	ns
prot1446	180	1	1	6	6	2	3	3	3	ns
prot1447	207	2	1	3.6	5.4	3	4	1.8	3.6	ns
prot1448	235	3	0	2.4	2.4	4	2	7.2	7.2	ns
prot1449	86	1	2	4	0	2	0	0	2	ns
prot1450	115	2	7	9	9	1	0	12	21	ns
prot1451	127	2	3	1.8	3.6	4	2	1.8	7.2	ns
prot1452	229	1	1	2.4	3.6	1	3	6	3.6	ns
prot1453	247	2	3	4	6	5	2	2	2	ns
prot1454	573	3	2	6	9	5	2	12	6	ns
prot1455	176	3	2	1.8	5.4	2	2	0	3.6	ns
prot1456	169	1	3	2.4	1.2	3	3	1.2	0	ns
prot1457	81	2	2	10	6	4	5	8	10	sig
prot1458	89	2	0	6	0	1	1	12	3	sig
prot1459	178	1	7	3.6	3.6	1	2	0	1.8	ns
prot1460	151	1	3	2.4	2.4	5	3	1.2	2.4	ns
prot1461	146	1	2	2	8	1	2	8	10	ns
prot1462	217	2	2	0	9	6	12	9	27	sig
prot1463	159	2	1	9	1.8	7	11	9	3.6	sig
prot1464	237	4	3	2.4	1.2	7	2	1.2	0	ns
prot1465	587	1	1	6	4	0	4	0	0	ns
prot1466	128	7	0	9	9	2	0	3	3	ns
prot1467	425	1	3	0	3.6	0	0	7.2	5.4	ns
prot1468	256	5	4	0	0	3	2	2.4	4.8	ns
prot1469	136	2	1	8	2	3	4	4	10	ns
prot1470	76	0	1	9	6	1	1	3	3	ns
prot1471	175	3	0	0	3.6	6	1	1.8	3.6	sig
prot1472	231	1	3	2.4	1.2	4	2	0	2.4	ns
prot1473	337	0	1	2	4	2	0	4	4	ns
prot1474	239	3	2	3	0	1	2	3	3	ns
prot1475	456	1	3	1.8	5.4	4	0	1.8	1.8	ns
prot1476	126	0	1	1.2	1.2	1	0	2.4	3.6	ns
prot1477	488	1	1	4	6	2	1	0	2	ns
prot1478	127	1	1	0	12	3	1	0	0	ns
prot1479	191	1	0	3.6	3.6	3	4	3.6	10.8	ns
prot1480	114	3	4	1.2	6	2	5	2.4	1.2	ns
prot1481	62	3	3	14	6	4	4	2	8	ns
prot1482	350	5	7	9	12	9	11	15	12	sig
prot1483	108	3	7	5.4	3.6	5	4	5.4	7.2	ns
prot1484	321	4	3	2.4	4.8	0	3	4.8	1.2	ns
prot1485	308	1	1	6	6	3	4	6	8	ns
prot1486	59	3	5	6	6	6	1	6	9	ns
prot1487	218	3	1	5.4	5.4	1	4	7.2	5.4	ns
prot1488	106	2	2	4.8	0	3	3	7.2	10.8	sig
prot1489	154	1	1	4	2	3	1	4	2	ns
prot1490	166	3	3	0	12	2	4	9	6	ns
prot1491	515	2	6	7.2	5.4	4	4	7.2	1.8	ns
prot1492	183	1	3	3.6	6	2	1	6	6	ns
prot1493	162	3	2	4	4	4	0	6	6	ns
prot1494	140	3	1	6	9	2	2	6	0	ns
prot1495	169	0	0	1.8	0	1	3	1.8	3.6	ns
prot1496	242	6	3	1.2	2.4	2	1	6	2.4	sig
prot1497	292	4	3	4	6	4	2	6	6	ns
prot1498	197	6	2	3	12	2	4	3	3	ns
prot1499	856	1	3	5.4	1.8	1	2	0	3.6	ns
prot1500	127	0	2	3.6	2.4	5	2	2.4	2.4	ns
prot1501	72	0	3	4	2	4	4	0	0	ns
prot1502	148	4	0	0	6	2	1	3	0	ns
prot1503	53	2	4	7.2	0	2	3	0	3.6	ns
prot1504	98	1	0	1.2	1.2	3	3	1.2	2.4	ns
prot1505	405	2	2	4	2	1	1	2	4	ns
prot1506	104	2	1	3	6	1	2	9	6	ns
prot1507	176	2	4	3.6	0	1	2	0	3.6	ns
prot1508	125	2	1	2.4	2.4	1	1	1.2	2.4	sig
prot1509	160	0	1	0	4	2	2	4	6	ns
prot1510	316	0	1	3	12	2	2	12	6	ns
prot1511	978	1	2	1.8	3.6	3	0	7.2	0	ns
prot1512	234	0	0	0	1.2	1	4	3.6	1.2	ns
prot1513	431	2	0	6	4	3	0	4	4	ns
prot1514	2591	3	4	6	0	3	3	0	12	ns
prot1515	712	1	3	7.2	1.8	15	12	32.4	43.2	sig
prot1516	1852	4	2	6	9.6	5	1	3.6	3.6	ns
prot1517	2086	6	5	12	4	7	4	12	6	ns
prot1518	1064	3	4	3	6	3	5	15	9	ns
prot1519	609	10	8	14.4	14.4	12	4	14.4	12.6	sig
prot1520	645	3	3	1.2	3.6	3	3	1.2	3.6	ns
prot1521	969	0	2	2	8	2	1	8	4	ns
prot1522	857	3	0	0	6	1	4	0	0	ns
prot1523	488	1	1	0	5.4	2	1	5.4	9	ns
prot1524	2821	0	2	3.6	3.6	2	2	1.2	4.8	ns
prot1525	512	3	1	10	10	0	4	2	6	ns
prot1526	876	2	2	12	9	7	3	3	9	ns
prot1527	543	3	4	5.4	3.6	3	2	5.4	7.2	ns
prot1528	809	3	0	1.2	7.2	2	6	3.6	8.4	ns
prot1529	1674	2	2	4	2	0	4	2	0	ns
prot1530	1191	1	1	6	3	2	8	6	6	sig
prot1531	208	1	7	5.4	5.4	2	3	3.6	12.6	ns
prot1532	437	5	1	1.2	0	2	2	2.4	1.2	ns
prot1533	510	4	8	4	4	3	2	6	6	ns
prot1534	695	3	3	0	3	1	5	21	9	ns
prot1535	227	3	2	1.8	0	3	0	1.8	5.4	ns
prot1536	700	1	2	4.8	1.2	1	4	3.6	1.2	ns
prot1537	218	2	1	6	8	1	6	10	6	ns
prot1538	423	1	3	15	12	2	6	18	12	ns
prot1539	873	0	1	5.4	1.8	5	3	3.6	1.8	ns
prot1540	1426	4	5	2.4	4.8	1	1	2.4	0	ns
prot1541	520	3	0	2	4	0	1	2	2	ns
prot1542	290	7	8	39	36	8	6	48	42	ns
prot1543	296	4	4	10.8	1.8	5	5	12.6	3.6	ns
prot1544	309	5	4	4.8	2.4	2	3	3.6	0	ns
prot1545	502	2	5	6	18	4	1	6	4	ns
prot1546	204	2	1	6	9	4	1	6	3	ns
prot1547	437	3	7	3.6	3.6	2	3	7.2	5.4	ns
prot1548	314	4	4	2.4	2.4	5	5	3.6	2.4	ns
prot1549	402	1	2	4	2	6	2	16	4	sig
prot1550	188	3	4	6	0	2	3	6	3	ns
prot1551	434	2	3	1.8	1.8	2	0	1.8	7.2	ns
prot1552	325	1	2	6	1.2	2	2	1.2	1.2	ns
prot1553	607	0	1	2	8	4	3	4	4	sig
prot1554	739	5	1	0	6	4	3	12	3	ns
prot1555	235	1	0	3.6	1.8	0	3	1.8	1.8	ns
prot1556	982	1	0	7.2	1.2	4	1	2.4	2.4	sig
prot1557	392	1	1	4	6	3	6	6	6	ns
prot1558	543	1	1	3	0	2	1	6	9	ns
prot1559	462	0	0	0	0	1	1	5.4	0	ns
prot1560	348	3	1	2.4	0	2	1	2.4	3.6	ns
prot1561	463	2	1	6	4	1	1	0	2	ns
prot1562	173	4	4	9	18	3	5	21	0	ns
prot1563	274	0	0	1.8	3.6	2	4	7.2	1.8	ns
prot1564	251	6	3	4.8	3.6	3	6	3.6	1.2	ns
prot1565	231	1	1	4	14	3	5	8	10	ns
prot1566	394	2	1	18	3	2	5	15	9	ns
prot1567	240	1	6	1.8	10.8	2	1	9	1.8	ns
prot1568	441	2	9	2.4	2.4	9	15	10.8	3.6	sig
prot1569	200	2	4	4	2	6	4	14	2	sig
prot1570	371	3	1	9	9	5	4	12	0	ns
prot1571	313	5	2	1.8	3.6	1	4	3.6	5.4	ns
prot1572	730	5	1	6	4.8	1	0	4.8	3.6	ns
prot1573	329	0	3	2	10	5	1	2	8	sig
prot1574	627	4	0	0	0	2	4	3	3	ns
prot1575	250	2	3	1.8	0	2	3	0	5.4	ns
prot1576	144	4	2	1.2	4.8	1	0	3.6	2.4	ns
prot1577	472	3	1	0	2	2	2	16	16	sig
prot1578	421	4	2	6	3	4	2	12	12	sig
prot1579	250	1	3	3.6	3.6	1	6	1.8	3.6	ns
prot1580	266	3	1	0	1.2	2	2	2.4	2.4	sig
prot1581	861	4	1	4	4	3	2	4	8	ns
prot1582	1312	1	3	0	9	1	2	3	6	ns
prot1583	493	0	4	9	0	2	3	0	5.4	ns
prot1584	1082	2	3	1.2	2.4	1	1	0	0	ns
prot1585	648	0	1	0	0	3	3	6	6	sig
prot1586	276	4	0	9	6	2	4	6	12	sig
prot1587	518	1	1	3.6	3.6	4	1	3.6	9	sig
prot1588	640	2	0	0	0	3	2	2.4	2.4	ns
prot1589	722	2	5	8	8	1	7	6	6	ns
prot1590	147	2	2	9	12	5	3	9	9	ns
prot1591	193	3	4	5.4	7.2	2	3	9	5.4	ns
prot1592	194	2	3	2.4	3.6	3	3	1.2	2.4	ns
prot1593	365	3	4	6	4	1	4	0	4	ns
prot1594	290	2	1	6	9	7	2	15	27	sig
prot1595	636	1	2	5.4	3.6	6	2	0	3.6	ns
prot1596	1160	0	4	6	0	1	4	3.6	4.8	ns
prot1597	641	6	0	4	0	2	1	6	2	ns
prot1598	175	3	0	6	3	1	3	3	9	ns
prot1599	318	2	1	0	3.6	1	3	3.6	3.6	ns
prot1600	424	1	5	2.4	2.4	5	2	2.4	2.4	sig
prot1601	348	3	2	8	4	3	2	4	2	ns
prot1602	227	1	2	3	6	3	2	3	6	ns
prot1603	427	1	2	1.8	5.4	2	2	9	9	sig
prot1604	268	3	5	0	0	1	5	1.2	2.4	ns
prot1605	357	1	2	6	2	2	0	2	4	ns
prot1606	174	0	2	12	12	4	0	9	3	ns
prot1607	233	1	0	9	1.8	0	1	3.6	0	ns
prot1608	217	0	1	1.2	1.2	2	0	2.4	1.2	ns
prot1609	980	1	4	2	2	1	1	4	2	ns
prot1610	263	3	3	0	0	0	0	12	0	ns
prot1611	169	1	1	3.6	0	2	4	3.6	0	ns
prot1612	178	1	1	0	1.2	2	2	2.4	2.4	sig
prot1613	355	0	1	2	4	1	2	2	6	ns
prot1614	604	4	1	0	3	2	0	3	3	ns
prot1615	149	3	0	3.6	1.8	1	1	1.8	3.6	ns
prot1616	594	0	1	1.2	1.2	4	0	0	3.6	ns
prot1617	257	4	3	6	4	0	2	2	4	ns
prot1618	421	1	1	3	0	3	3	0	0	ns
prot1619	712	0	2	3.6	1.8	0	3	3.6	1.8	ns
prot1620	423	1	2	3.6	0	0	1	0	3.6	ns
prot1621	488	2	2	0	0	2	2	2	0	ns
prot1622	1872	0	2	3	6	1	1	3	0	ns
prot1623	153	8	2	12.6	9	5	4	1.8	12.6	ns
prot1624	275	4	9	6	2.4	3	4	4.8	10.8	ns
prot1625	463	2	4	12	8	2	5	6	10	ns
prot1626	103	6	0	3	12	7	6	6	15	ns
prot1627	287	5	1	1.8	7.2	2	4	7.2	9	sig
prot1628	282	4	2	4.8	3.6	3	4	9.6	2.4	ns
prot1629	200	4	3	0	2	2	2	8	6	ns
prot1630	149	1	3	12	3	2	4	12	18	ns
prot1631	149	3	3	7.2	7.2	3	9	14.4	14.4	sig
prot1632	132	1	4	1.2	2.4	1	1	3.6	1.2	ns
prot1633	118	2	3	8	4	2	1	2	4	ns
prot1634	191	3	1	9	15	1	1	3	6	ns
prot1635	189	1	1	12.6	3.6	4	2	7.2	3.6	ns
prot1636	273	2	1	2.4	2.4	4	3	0	0	ns
prot1637	327	4	1	4	6	4	6	12	4	sig
prot1638	148	0	2	9	6	0	2	0	9	ns
prot1639	206	2	5	5.4	1.8	1	0	3.6	9	ns
prot1640	108	2	1	2.4	6	2	2	2.4	2.4	sig
prot1641	267	4	2	12	4	5	3	2	0	ns
prot1642	204	2	4	9	6	2	5	6	21	sig
prot1643	223	3	2	3.6	0	1	2	3.6	1.8	ns
prot1644	298	2	0	2.4	2.4	4	1	0	3.6	ns
prot1645	194	3	2	4	6	1	4	4	6	ns
prot1646	77	1	3	6	3	2	0	0	6	ns
prot1647	166	2	0	3.6	1.8	1	1	1.8	1.8	sig
prot1648	418	3	0	6	2.4	1	2	4.8	2.4	ns
prot1649	418	1	2	6	6	2	1	2	0	ns
prot1650	127	1	4	0	6	2	3	12	3	ns
prot1651	279	3	3	0	3.6	3	0	1.8	1.8	ns
prot1652	181	1	2	1.2	1.2	3	1	1.2	9.6	ns
prot1653	129	0	0	2	6	6	1	2	4	ns
prot1654	161	1	0	0	0	0	0	15	9	ns
prot1655	126	1	0	1.8	0	3	3	3.6	3.6	sig
prot1656	326	1	3	1.2	1.2	6	3	2.4	7.2	sig
prot1657	207	0	2	2	8	2	2	4	2	ns
prot1658	191	2	1	21	3	3	3	3	6	ns
prot1659	238	1	1	9	5.4	1	1	1.8	1.8	sig
prot1660	210	1	2	2.4	3.6	3	1	2.4	1.2	ns
prot1661	331	1	1	6	2	2	5	8	8	sig
prot1662	574	4	0	6	12	2	3	9	6	ns
prot1663	455	0	2	0	1.8	1	2	0	1.8	ns
prot1664	553	3	2	1.2	2.4	2	1	1.2	1.2	ns
prot1665	522	2	0	2	0	6	4	4	8	sig
prot1666	325	0	1	3	0	10	2	6	18	sig
prot1667	208	0	2	3.6	0	2	3	1.8	0	ns
prot1668	232	1	3	2.4	0	2	0	2.4	2.4	ns
prot1669	219	4	0	4	4	4	1	2	6	ns
prot1670	409	0	1	3	3	0	1	3	15	ns
prot1671	233	2	5	3.6	5.4	1	4	1.8	3.6	ns
prot1672	772	1	1	2.4	2.4	1	1	2.4	3.6	ns
prot1673	360	1	1	4	2	3	3	2	6	ns
prot1674	439	1	0	3	6	2	3	6	9	ns
prot1675	442	1	1	3.6	3.6	1	1	0	1.8	ns
prot1676	138	1	1	1.2	2.4	0	1	2.4	1.2	ns
prot1677	106	0	0	4	0	1	0	0	2	ns
prot1678	370	1	2	15	3	2	1	0	3	ns
prot1679	629	0	1	7.2	0	2	1	0	0	ns
prot1680	187	1	1	3.6	1.2	2	2	9.6	2.4	sig
prot1681	596	1	1	2	0	2	8	4	4	sig
prot1682	255	2	2	6	3	1	4	12	3	ns
prot1683	92	1	7	10.8	1.8	6	2	5.4	18	ns
prot1684	171	6	3	6	3.6	1	3	3.6	8.4	ns
prot1685	165	4	4	12	6	5	5	10	6	ns
prot1686	148	0	3	18	6	6	4	6	15	ns
prot1687	229	6	4	9	5.4	3	2	3.6	5.4	ns
prot1688	123	3	3	1.2	2.4	3	1	2.4	4.8	ns
prot1689	77	2	4	4	4	4	3	4	4	sig
prot1690	465	1	5	6	3	2	4	6	0	ns
prot1691	279	2	1	3.6	9	2	0	0	7.2	ns
prot1692	278	3	4	2.4	2.4	6	4	2.4	3.6	sig
prot1693	119	1	3	2	4	3	4	2	8	ns
prot1694	148	2	1	9	6	1	2	9	6	ns
prot1695	72	0	1	0	0	4	2	3.6	9	sig
prot1696	353	2	0	3.6	4.8	1	2	2.4	1.2	ns
prot1697	196	0	0	4	2	2	1	2	0	ns
prot1698	174	1	5	6	6	3	2	0	9	ns
prot1699	126	1	2	1.8	1.8	2	1	9	1.8	sig
prot1700	235	1	0	2.4	1.2	2	2	1.2	1.2	ns
prot1701	235	2	2	4	6	0	2	2	0	ns
prot1702	110	1	2	9	3	5	1	3	3	sig
prot1703	188	3	3	7.2	5.4	1	3	1.8	3.6	ns
prot1704	225	1	0	2.4	1.2	4	2	1.2	1.2	ns
prot1705	138	1	1	2	0	4	1	2	4	ns
prot1706	174	1	0	0	6	8	3	3	15	ns
prot1707	672	0	0	3.6	0	3	1	0	7.2	ns
prot1708	84	3	2	4.8	1.2	9	2	2.4	2.4	sig
prot1709	107	1	0	2	0	2	2	8	8	sig
prot1710	146	3	2	6	0	2	2	6	3	ns
prot1711	183	4	5	0	5.4	6	2	3.6	5.4	sig
prot1712	555	1	0	2.4	2.4	0	2	1.2	1.2	ns
prot1713	467	1	4	2	6	1	4	2	4	sig
prot1714	265	2	1	6	6	3	0	3	12	ns
prot1715	598	1	0	1.8	1.8	1	0	3.6	3.6	ns
prot1716	317	0	3	1.2	3.6	2	0	4.8	2.4	ns
prot1717	196	0	1	2	2	3	0	0	2	ns
prot1718	267	2	5	3	3	2	1	6	12	ns
prot1719	612	2	0	3.6	1.8	0	2	1.8	1.8	ns
prot1720	62	3	2	3.6	0	2	2	1.2	3.6	ns
prot1721	77	2	4	2	2	4	5	4	4	sig
prot1722	68	0	4	3	0	0	3	3	0	ns
prot1723	632	0	1	3.6	3.6	3	1	0	3.6	ns
prot1724	230	1	0	3.6	1.2	3	3	3.6	3.6	sig
prot1725	133	1	2	2	2	3	3	4	8	sig
prot1726	334	1	1	3	6	0	2	3	3	ns
prot1727	311	0	1	3.6	0	3	3	16.2	5.4	sig
prot1728	563	3	1	2.4	2.4	0	2	1.2	1.2	ns
prot1729	327	3	5	4	2	2	0	2	0	ns
prot1730	144	4	3	3	0	6	6	9	9	sig
prot1731	668	2	0	0	1.8	2	3	3.6	0	ns
prot1732	85	3	1	3.6	1.2	2	2	4.8	2.4	sig
prot1733	102	0	4	2	2	0	1	0	2	ns
prot1734	508	0	2	6	6	1	1	6	0	ns
prot1735	226	3	1	7.2	10.8	2	1	1.8	3.6	sig
prot1736	676	0	0	0	1.2	1	1	2.4	1.2	sig
prot1737	539	4	1	4	2	1	0	4	4	ns
prot1738	295	2	0	0	0	1	3	3	6	ns
prot1739	224	1	2	0	1.8	2	6	5.4	3.6	sig
prot1740	2292	0	0	0	2.4	1	0	1.2	1.2	ns
prot1741	170	5	8	14	10	4	4	14	12	ns
prot1742	134	1	6	6	3	4	6	18	6	sig
prot1743	255	0	1	1.8	1.8	9	6	10.8	10.8	sig
prot1744	304	2	2	3.6	2.4	1	2	6	2.4	ns
prot1745	237	1	2	8	8	3	2	6	4	ns
prot1746	105	4	2	3	0	3	4	6	0	ns
prot1747	69	1	3	5.4	5.4	2	6	3.6	5.4	ns
prot1748	247	2	0	2.4	1.2	2	2	4.8	2.4	sig
prot1749	99	4	0	8	10	3	3	2	10	ns
prot1750	116	2	4	3	0	2	0	9	9	ns
prot1751	152	1	2	0	0	0	0	9	5.4	ns
prot1752	225	2	4	2.4	1.2	3	2	2.4	2.4	ns
prot1753	147	1	1	2	4	4	2	0	4	ns
prot1754	125	4	2	3	6	2	3	0	0	ns
prot1755	90	3	1	1.8	1.8	0	4	7.2	1.8	ns
prot1756	237	3	1	3.6	1.2	5	2	0	3.6	ns
prot1757	66	0	0	0	6	4	3	2	6	ns
prot1758	264	0	2	3	0	1	2	3	3	ns
prot1759	137	3	1	5.4	1.8	1	0	1.8	1.8	ns
prot1760	511	1	1	0	1.2	1	1	6	3.6	ns
prot1761	141	1	2	0	2	2	3	0	6	ns
prot1762	280	1	2	0	3	2	0	9	6	ns
prot1763	302	5	3	5.4	1.8	5	2	3.6	3.6	sig
prot1764	74	0	0	1.2	1.2	1	1	2.4	0	ns
prot1765	171	1	0	6	2	1	0	0	6	ns
prot1766	95	3	0	3	3	0	3	0	6	ns
prot1767	367	0	3	0	3.6	9	3	10.8	5.4	sig
prot1768	144	1	2	2.4	2.4	0	2	1.2	0	ns
prot1769	664	3	1	0	6	0	2	0	0	ns
prot1770	179	1	1	3	3	0	3	0	0	ns
prot1771	114	2	0	3.6	0	0	1	0	0	ns
prot1772	161	0	1	0	2.4	2	2	2.4	2.4	sig
prot1773	205	4	2	2	2	3	4	8	4	ns
prot1774	305	0	0	0	0	2	2	6	18	sig
prot1775	416	0	1	0	3.6	3	2	0	0	ns
prot1776	397	0	0	2.4	2.4	1	2	1.2	3.6	ns
prot1777	224	1	1	0	0	1	1	0	4	ns
prot1778	314	0	3	3	6	2	0	0	3	ns
prot1779	174	1	2	7.2	1.8	3	2	3.6	0	ns
prot1780	416	1	1	1.2	3.6	1	1	2.4	0	ns
prot1781	131	0	1	0	2	0	2	0	2	ns
prot1782	107	2	2	6	6	0	1	0	0	ns
prot1783	163	4	1	3.6	0	0	1	0	5.4	ns
prot1784	564	1	3	0	1.2	0	0	1.2	1.2	ns
prot1785	208	2	2	4	2	0	2	2	2	ns
prot1786	135	0	1	6	0	5	0	9	0	ns
prot1787	3394	2	1	0	1.8	2	4	0	3.6	ns
prot1788	1957	2	0	2.4	1.2	0	1	1.2	1.2	ns
prot1789	1088	1	1	2	8	2	5	2	6	ns
prot1790	424	2	3	0	12	1	4	12	18	ns
prot1791	1035	3	1	7.2	3.6	1	0	5.4	1.8	ns
prot1792	926	1	1	6	0	2	1	1.2	6	sig
prot1793	1669	1	2	4	4	4	2	4	4	sig
prot1794	201	3	0	12	12	1	2	6	3	ns
prot1795	539	1	1	3.6	1.8	1	0	0	1.8	ns
prot1796	638	1	3	0	0	0	0	0	1.2	ns
prot1797	225	9	4	10	12	9	1	14	14	ns
prot1798	319	2	2	12	9	2	1	9	6	ns
prot1799	520	5	1	3.6	3.6	2	5	3.6	5.4	ns
prot1800	785	5	0	3.6	0	2	2	2.4	3.6	ns
prot1801	629	4	4	10	6	0	2	8	8	ns
prot1802	341	3	0	3	9	3	3	9	3	ns
prot1803	412	3	0	1.8	1.8	2	3	0	1.8	ns
prot1804	308	2	0	0	0	3	0	1.2	0	ns
prot1805	743	2	2	0	0	0	2	0	0	ns
prot1806	470	2	2	0	0	0	2	3	0	ns
prot1807	1140	1	1	3.6	0	2	1	1.8	0	ns
prot1808	1466	3	0	2.4	2.4	1	0	0	0	ns
prot1809	254	1	4	2	6	3	3	2	8	ns
prot1810	257	2	2	9	3	3	1	6	9	ns
prot1811	375	2	3	0	5.4	4	3	3.6	7.2	ns
prot1812	1882	0	1	3.6	3.6	1	1	4.8	0	ns
prot1813	1300	0	0	2	2	1	2	2	4	ns
prot1814	444	3	3	3	6	0	1	0	18	ns
prot1815	832	3	2	1.8	3.6	0	1	0	0	ns
prot1816	582	2	0	2.4	0	1	1	0	0	ns
prot1817	280	0	0	2	0	2	2	4	4	sig
prot1818	1244	1	3	0	3	1	1	3	3	ns
prot1819	276	1	2	5.4	0	1	3	1.8	5.4	ns
prot1820	623	1	1	2.4	1.2	2	2	4.8	2.4	sig
prot1821	450	1	0	6	0	0	0	0	0	ns
prot1822	247	1	0	3	0	1	1	9	3	ns
prot1823	387	1	1	0	1.8	1	3	3.6	7.2	ns
prot1824	662	2	1	2.4	1.2	2	2	1.2	1.2	ns
prot1825	743	0	1	0	0	0	0	0	2	ns
prot1826	874	0	0	6	3	2	1	0	3	ns
prot1827	1301	0	1	1.8	0	3	1	0	0	ns
prot1828	274	2	1	2.4	2.4	2	3	7.2	2.4	ns
prot1829	551	2	2	2	4	2	5	0	0	ns
prot1830	447	1	1	6	3	2	2	6	6	sig
prot1831	154	2	0	3.6	1.8	4	1	3.6	3.6	ns
prot1832	210	3	1	1.2	4.8	1	2	1.2	2.4	ns
prot1833	290	2	2	6	4	4	3	2	8	ns
prot1834	220	2	2	6	0	1	5	12	0	ns
prot1835	184	2	4	5.4	1.8	5	2	12.6	1.8	sig
prot1836	168	1	2	1.2	2.4	3	3	0	3.6	ns
prot1837	102	4	2	4	4	1	2	4	10	sig
prot1838	327	2	3	6	9	1	4	6	6	ns
prot1839	962	2	2	1.8	0	0	1	0	1.8	ns
prot1840	556	0	2	0	3.6	2	3	2.4	3.6	ns
prot1841	374	2	5	2	2	3	1	6	0	ns
prot1842	728	0	5	0	9	3	4	0	3	ns
prot1843	243	4	0	0	3.6	2	0	1.8	1.8	ns
prot1844	127	2	3	0	0	0	2	1.2	0	ns
prot1845	519	1	1	2	2	6	12	6	6	sig
prot1846	492	1	2	6	6	1	2	6	6	ns
prot1847	233	1	3	5.4	5.4	0	0	1.8	5.4	ns
prot1848	287	1	1	2.4	0	0	1	1.2	1.2	ns
prot1849	337	2	3	4	2	3	0	0	2	ns
prot1850	404	0	0	3	3	2	3	0	0	ns
prot1851	3175	0	1	1.8	0	1	1	1.8	0	ns
prot1852	243	0	0	0	2.4	1	0	0	0	ns
prot1853	275	1	1	6	2	1	4	2	4	ns
prot1854	648	2	5	6	9	7	1	6	12	ns
prot1855	172	1	4	3.6	3.6	1	2	1.8	0	ns
prot1856	283	2	2	0	2.4	4	1	2.4	1.2	ns
prot1857	159	2	3	2	2	3	1	4	4	ns
prot1858	372	0	1	0	12	0	2	9	9	ns
prot1859	174	3	7	5.4	3.6	3	5	5.4	0	ns
prot1860	182	2	1	6	2.4	0	2	0	0	ns
prot1861	251	3	1	4	0	0	5	2	2	ns
prot1862	1009	1	2	3	9	1	1	3	18	sig
prot1863	233	3	1	3.6	1.8	0	0	3.6	1.8	ns
prot1864	158	1	3	1.2	3.6	3	2	3.6	4.8	ns
prot1865	200	3	0	4	4	3	1	0	4	ns
prot1866	292	2	1	3	9	1	4	0	6	ns
prot1867	399	1	0	5.4	0	3	3	21.6	5.4	sig
prot1868	229	0	1	6	4.8	4	2	10.8	3.6	sig
prot1869	228	3	0	0	2	2	3	8	2	ns
prot1870	445	1	1	6	6	2	3	0	3	ns
prot1871	334	1	2	5.4	1.8	1	1	5.4	1.8	ns
prot1872	848	3	2	3.6	2.4	2	2	4.8	2.4	sig
prot1873	151	3	1	4	8	3	3	8	4	ns
prot1874	1410	1	0	0	3	1	3	9	12	ns
prot1875	164	4	1	0	1.8	3	2	3.6	0	ns
prot1876	114	2	1	0	2.4	2	2	0	1.2	ns
prot1877	262	0	3	10	4	1	1	2	2	sig
prot1878	174	1	0	9	3	2	0	9	9	ns
prot1879	987	0	1	0	1.8	6	8	3.6	10.8	sig
prot1880	170	2	1	2.4	0	0	2	2.4	4.8	ns
prot1881	399	2	1	2	4	4	2	2	0	ns
prot1882	504	2	1	6	0	1	2	12	3	ns
prot1883	359	1	1	7.2	0	2	4	5.4	1.8	ns
prot1884	85	1	4	1.2	2.4	1	0	0	8.4	ns
prot1885	186	0	0	6	4	2	1	2	0	ns
prot1886	231	1	1	9	0	1	2	3	6	ns
prot1887	161	0	3	3.6	0	1	1	0	0	ns
prot1888	296	2	1	0	0	2	2	0	2.4	ns
prot1889	362	0	2	2	2	2	1	0	4	ns
prot1890	492	2	0	0	3	3	1	3	6	ns
prot1891	240	1	1	1.8	7.2	0	1	5.4	0	ns
prot1892	587	1	1	0	3.6	1	2	3.6	1.2	ns
prot1893	523	0	1	2	4	2	3	0	0	ns
prot1894	979	2	0	3	3	0	0	0	0	ns
prot1895	2381	2	0	1.8	0	1	2	3.6	3.6	ns
prot1896	246	0	1	1.2	0	5	2	2.4	4.8	sig
prot1897	309	1	1	2	2	1	0	0	2	ns
prot1898	214	2	1	3	9	1	1	6	0	ns
prot1899	659	3	0	1.8	1.8	0	0	0	1.8	ns
prot1900	185	2	2	0	1.2	0	0	1.2	0	ns
prot1901	201	0	2	0	10	0	1	0	4	ns
prot1902	464	2	1	0	0	2	1	0	0	ns
prot1903	298	2	0	0	0	0	1	1.8	1.8	ns
prot1904	502	0	2	0	0	1	0	1.2	1.2	ns
prot1905	295	0	1	0	2	2	2	4	10	sig
prot1906	1921	0	2	3	9	0	1	3	3	ns
prot1907	900	0	4	3.6	7.2	1	2	1.8	1.8	ns
prot1908	1567	1	0	0	3.6	2	1	2.4	3.6	ns
prot1909	659	3	0	0	0	1	1	0	0	ns
prot1910	909	1	1	3	6	2	1	3	6	ns
prot1911	193	2	1	1.8	1.8	3	2	5.4	3.6	sig
prot1912	431	1	1	0	0	0	0	2.4	0	ns
prot1913	118	0	2	0	0	0	0	0	0	ns
prot1914	229	3	2	3	6	1	6	18	9	ns
prot1915	232	0	2	1.8	1.8	2	2	3.6	3.6	ns
prot1916	267	1	2	3.6	0	0	2	2.4	0	ns
prot1917	266	2	1	2	2	3	2	2	2	ns
prot1918	183	4	3	0	0	1	2	3	6	ns
prot1919	909	3	1	3.6	3.6	1	4	5.4	0	ns
prot1920	219	1	1	2.4	1.2	9	6	3.6	10.8	sig
prot1921	141	0	2	2	2	2	0	6	4	ns
prot1922	154	2	3	18	9	4	3	12	9	ns
prot1923	243	2	0	3.6	5.4	2	0	0	0	ns
prot1924	135	1	4	0	3.6	0	3	0	1.2	ns
prot1925	315	1	0	2	4	1	2	2	2	ns
prot1926	517	0	1	3	3	2	1	3	3	ns
prot1927	127	0	3	3.6	0	0	3	3.6	1.8	ns
prot1928	439	0	0	0	3.6	0	4	2.4	1.2	ns
prot1929	398	4	0	2	4	0	2	2	2	ns
prot1930	462	1	1	3	0	1	0	6	9	ns
prot1931	202	3	0	5.4	1.8	1	1	0	3.6	ns
prot1932	114	0	0	0	2.4	1	0	2.4	0	ns
prot1933	137	1	3	2	2	2	1	2	2	ns
prot1934	124	2	2	6	3	3	3	15	6	ns
prot1935	641	1	1	7.2	1.8	1	2	1.8	1.8	ns
prot1936	415	1	1	1.2	3.6	3	1	1.2	1.2	ns
prot1937	448	1	1	4	0	0	3	0	2	ns
prot1938	572	1	1	6	6	1	0	6	0	ns
prot1939	819	0	1	0	1.8	1	2	0	0	ns
prot1940	365	0	0	0	1.2	1	2	0	0	ns
prot1941	600	0	2	0	4	3	9	12	6	sig
prot1942	692	0	3	0	12	4	2	6	12	sig
prot1943	244	0	0	0	5.4	0	1	0	1.8	ns
prot1944	203	2	0	1.2	1.2	2	1	0	1.2	ns
prot1945	383	1	4	0	0	1	1	4	4	ns
prot1946	208	1	2	3	0	3	1	3	3	ns
prot1947	292	6	3	3.6	0	1	1	5.4	3.6	ns
prot1948	288	2	0	1.2	0	0	3	0	2.4	ns
prot1949	111	1	2	4	12	2	0	4	6	ns
prot1950	309	1	3	3	0	2	2	3	3	ns
prot1951	555	2	0	1.8	1.8	1	1	5.4	0	ns
prot1952	719	3	2	1.2	0	1	1	1.2	3.6	ns
prot1953	548	0	1	0	2	1	2	6	2	ns
prot1954	209	1	1	0	6	1	2	6	0	ns
prot1955	561	0	0	1.8	1.8	2	4	9	3.6	sig
prot1956	575	0	0	3.6	0	1	1	1.2	3.6	ns
prot1957	193	0	1	2	0	2	4	16	4	sig
prot1958	476	2	2	6	3	0	0	9	0	ns
prot1959	426	0	0	5.4	1.8	0	0	3.6	0	ns
prot1960	210	1	0	0	2.4	3	1	2.4	0	ns
prot1961	167	1	1	0	2	2	1	2	2	ns
prot1962	255	0	3	6	6	1	4	3	3	sig
prot1963	259	0	0	1.8	0	0	0	1.8	1.8	ns
prot1964	828	1	0	1.2	1.2	0	0	1.2	0	ns
prot1965	491	0	1	0	0	3	3	6	6	sig
prot1966	116	1	0	6	3	2	2	0	6	ns
prot1967	392	1	0	0	1.8	0	2	5.4	1.8	ns
prot1968	278	1	1	1.2	0	0	0	0	1.2	ns
prot1969	275	2	1	4	0	2	4	4	4	sig
prot1970	542	0	0	0	0	3	6	9	9	sig
prot1971	303	0	0	0	3.6	0	2	3.6	0	ns
prot1972	206	0	2	1.2	1.2	0	2	1.2	4.8	ns
prot1973	575	2	1	4	4	2	2	4	2	ns
prot1974	882	0	0	3	3	1	3	6	0	ns
prot1975	503	1	0	5.4	1.8	1	2	3.6	1.8	sig
prot1976	350	0	2	1.2	2.4	2	2	1.2	0	ns
prot1977	277	0	0	0	0	1	1	0	0	ns
prot1978	251	2	0	0	0	2	0	3	3	ns
prot1979	223	1	0	1.8	0	0	0	0	0	ns
prot1980	109	4	1	1.2	2.4	4	2	6	2.4	sig
prot1981	1093	1	0	8	8	2	1	0	12	ns
prot1982	123	4	2	6	12	3	1	9	6	ns
prot1983	160	3	3	5.4	0	2	5	3.6	3.6	sig
prot1984	160	0	0	3.6	1.2	2	3	1.2	1.2	ns
prot1985	433	3	3	4	2	3	2	2	6	ns
prot1986	214	3	1	9	6	2	2	3	0	ns
prot1987	114	2	0	1.8	1.8	2	2	3.6	7.2	sig
prot1988	178	2	3	1.2	1.2	3	2	2.4	4.8	ns
prot1989	248	0	2	8	4	0	1	2	2	ns
prot1990	49	1	0	6	6	2	5	12	3	ns
prot1991	86	3	4	5.4	3.6	0	4	5.4	3.6	ns
prot1992	335	3	0	1.2	0	1	1	1.2	1.2	ns
prot1993	171	0	1	4	8	2	1	2	2	sig
prot1994	214	4	1	6	0	2	0	12	3	ns
prot1995	108	0	0	1.8	1.8	0	0	0	0	ns
prot1996	115	1	2	1.2	3.6	2	2	3.6	0	ns
prot1997	96	3	0	0	4	2	1	8	4	ns
prot1998	82	1	3	3	12	1	0	9	3	ns
prot1999	365	0	0	0	0	9	3	16.2	5.4	sig
[truncated: 1,549 more rows]
